# Supplementary material for: FlatProt: 2D visualization eases protein structure comparison
Source: BMC Bioinformatics. 2025 Aug 13;26:210. doi: 10.1186/s12859-025-06233-x (PMC12344939; doi:10.1186/s12859-025-06233-x)
Supplement: Supplementary file 1 — Supplementary Material 1 [file 12859_2025_6233_MOESM1_ESM.zip]

Archive with 958 entries (955 files):
- KLK/
- KLK/.DS_Store
- __MACOSX/KLK/._.DS_Store
- KLK/structures/
- KLK/representative_structures/
- __MACOSX/KLK/._representative_structures
- KLK/structures/Xenopus_tropicalis_GeneID=496623.cif
- __MACOSX/KLK/structures/._Xenopus_tropicalis_GeneID=496623.cif
- KLK/structures/Alsi_A_04.cif
- __MACOSX/KLK/structures/._Alsi_A_04.cif
- KLK/structures/MumuKlk1b1.cif
- __MACOSX/KLK/structures/._MumuKlk1b1.cif
- KLK/structures/Calu_KLK12.cif
- __MACOSX/KLK/structures/._Calu_KLK12.cif
- KLK/structures/Crvi_A_03.cif
- __MACOSX/KLK/structures/._Crvi_A_03.cif
- KLK/structures/Pelodiscus_sinensis_GeneID=102446142.cif
- __MACOSX/KLK/structures/._Pelodiscus_sinensis_GeneID=102446142.cif
- KLK/structures/gzmk_Rhincodon_typus_GeneID=109917821.cif
- __MACOSX/KLK/structures/._gzmk_Rhincodon_typus_GeneID=109917821.cif
- KLK/structures/Xenopus_tropicalis_GeneID=116406450.cif
- __MACOSX/KLK/structures/._Xenopus_tropicalis_GeneID=116406450.cif
- KLK/structures/KLK1_Canis_lupus.cif
- __MACOSX/KLK/structures/._KLK1_Canis_lupus.cif
- KLK/structures/Pelodiscus_sinensis_GeneID=102455738.cif
- __MACOSX/KLK/structures/._Pelodiscus_sinensis_GeneID=102455738.cif
- KLK/structures/Danio_rerio_GeneID=556860.cif
- __MACOSX/KLK/structures/._Danio_rerio_GeneID=556860.cif
- KLK/structures/Latimeria_chalumnae_GeneID=102347764.cif
- __MACOSX/KLK/structures/._Latimeria_chalumnae_GeneID=102347764.cif
- KLK/structures/Mcpt8_Mus_musculus_GeneID=17231.cif
- __MACOSX/KLK/structures/._Mcpt8_Mus_musculus_GeneID=17231.cif
- KLK/structures/Danio_rerio_GeneID=100034588.cif
- __MACOSX/KLK/structures/._Danio_rerio_GeneID=100034588.cif
- KLK/structures/Euma5.cif
- __MACOSX/KLK/structures/._Euma5.cif
- KLK/structures/Pelodiscus_sinensis_GeneID=102453822.cif
- __MACOSX/KLK/structures/._Pelodiscus_sinensis_GeneID=102453822.cif
- KLK/structures/Euma4.cif
- __MACOSX/KLK/structures/._Euma4.cif
- KLK/structures/Erinaceus_europaeus_GeneID=103115097.cif
- __MACOSX/KLK/structures/._Erinaceus_europaeus_GeneID=103115097.cif
- KLK/structures/Pelodiscus_sinensis_GeneID=102446786.cif
- __MACOSX/KLK/structures/._Pelodiscus_sinensis_GeneID=102446786.cif
- KLK/structures/1810009J06Rik_Mus_musculus_GeneID=73626.cif
- __MACOSX/KLK/structures/._1810009J06Rik_Mus_musculus_GeneID=73626.cif
- KLK/structures/Danio_rerio_GeneID=100034472_isoform=X2.cif
- __MACOSX/KLK/structures/._Danio_rerio_GeneID=100034472_isoform=X2.cif
- KLK/structures/Crvi_A_02.cif
- __MACOSX/KLK/structures/._Crvi_A_02.cif
- KLK/structures/Calu_KLK13.cif
- __MACOSX/KLK/structures/._Calu_KLK13.cif
- KLK/structures/XB17329844_Xenopus_tropicalis_GeneID=100497492.cif
- __MACOSX/KLK/structures/._XB17329844_Xenopus_tropicalis_GeneID=100497492.cif
- KLK/structures/Pelodiscus_sinensis_GeneID=102454962.cif
- __MACOSX/KLK/structures/._Pelodiscus_sinensis_GeneID=102454962.cif
- KLK/structures/Latimeria_chalumnae_GeneID=102366350.cif
- __MACOSX/KLK/structures/._Latimeria_chalumnae_GeneID=102366350.cif
- KLK/structures/Alsi_A_05.cif
- __MACOSX/KLK/structures/._Alsi_A_05.cif
- KLK/structures/MumuKlk1.cif
- __MACOSX/KLK/structures/._MumuKlk1.cif
- KLK/structures/gzmk_Danio_rerio_GeneID=794999_isoform=X1.cif
- __MACOSX/KLK/structures/._gzmk_Danio_rerio_GeneID=794999_isoform=X1.cif
- KLK/structures/Erinaceus_europaeus_GeneID=103126503.cif
- __MACOSX/KLK/structures/._Erinaceus_europaeus_GeneID=103126503.cif
- KLK/structures/Rhincodon_typus_GeneID=109924127_isoform=X1.cif
- __MACOSX/KLK/structures/._Rhincodon_typus_GeneID=109924127_isoform=X1.cif
- KLK/structures/Calu_KLK11.cif
- __MACOSX/KLK/structures/._Calu_KLK11.cif
- KLK/structures/prss2_Xenopus_tropicalis_GeneID=496627.cif
- __MACOSX/KLK/structures/._prss2_Xenopus_tropicalis_GeneID=496627.cif
- KLK/structures/Alligator_sinensis_GeneID=102381206.cif
- __MACOSX/KLK/structures/._Alligator_sinensis_GeneID=102381206.cif
- KLK/structures/MumuKlk1b16.cif
- __MACOSX/KLK/structures/._MumuKlk1b16.cif
- KLK/structures/Euma6.cif
- __MACOSX/KLK/structures/._Euma6.cif
- KLK/structures/Oran_A_09.cif
- __MACOSX/KLK/structures/._Oran_A_09.cif
- KLK/structures/Erinaceus_europaeus_GeneID=103126477.cif
- __MACOSX/KLK/structures/._Erinaceus_europaeus_GeneID=103126477.cif
- KLK/structures/Latimeria_chalumnae_GeneID=102354524.cif
- __MACOSX/KLK/structures/._Latimeria_chalumnae_GeneID=102354524.cif
- KLK/structures/Euma7.cif
- __MACOSX/KLK/structures/._Euma7.cif
- KLK/structures/Oran_A_08.cif
- __MACOSX/KLK/structures/._Oran_A_08.cif
- KLK/structures/Alligator_sinensis_GeneID=102370981.cif
- __MACOSX/KLK/structures/._Alligator_sinensis_GeneID=102370981.cif
- KLK/structures/Gzmf_Mus_musculus_GeneID=14943.cif
- __MACOSX/KLK/structures/._Gzmf_Mus_musculus_GeneID=14943.cif
- KLK/structures/Pelodiscus_sinensis_GeneID=102463263.cif
- __MACOSX/KLK/structures/._Pelodiscus_sinensis_GeneID=102463263.cif
- KLK/structures/PRSS3_Homo_sapiens_GeneID=5646_isoform=X1.cif
- __MACOSX/KLK/structures/._PRSS3_Homo_sapiens_GeneID=5646_isoform=X1.cif
- KLK/structures/Calu_KLK10.cif
- __MACOSX/KLK/structures/._Calu_KLK10.cif
- KLK/structures/Crvi_A_01.cif
- __MACOSX/KLK/structures/._Crvi_A_01.cif
- KLK/structures/gzma_Xenopus_tropicalis_GeneID=100135014_isoform=X1.cif
- __MACOSX/KLK/structures/._gzma_Xenopus_tropicalis_GeneID=100135014_isoform=X1.cif
- KLK/structures/MumuKlk1b3.cif
- __MACOSX/KLK/structures/._MumuKlk1b3.cif
- KLK/structures/KLK15_Canis_lupus.cif
- __MACOSX/KLK/structures/._KLK15_Canis_lupus.cif
- KLK/structures/Danio_rerio_GeneID=567711.cif
- __MACOSX/KLK/structures/._Danio_rerio_GeneID=567711.cif
- KLK/structures/Danio_rerio_GeneID=100034628_isoform=X2.cif
- __MACOSX/KLK/structures/._Danio_rerio_GeneID=100034628_isoform=X2.cif
- KLK/structures/Alsi_A_06.cif
- __MACOSX/KLK/structures/._Alsi_A_06.cif
- KLK/structures/Pelodiscus_sinensis_GeneID=102445677.cif
- __MACOSX/KLK/structures/._Pelodiscus_sinensis_GeneID=102445677.cif
- KLK/structures/Pelodiscus_sinensis_GeneID=102445111.cif
- __MACOSX/KLK/structures/._Pelodiscus_sinensis_GeneID=102445111.cif
- KLK/structures/Alsi_A_02.cif
- __MACOSX/KLK/structures/._Alsi_A_02.cif
- KLK/structures/SopaB10.cif
- __MACOSX/KLK/structures/._SopaB10.cif
- KLK/structures/Alligator_sinensis_GeneID=102383762.cif
- __MACOSX/KLK/structures/._Alligator_sinensis_GeneID=102383762.cif
- KLK/structures/Danio_rerio_GeneID=100034439.cif
- __MACOSX/KLK/structures/._Danio_rerio_GeneID=100034439.cif
- KLK/structures/Pelodiscus_sinensis_GeneID=102462227.cif
- __MACOSX/KLK/structures/._Pelodiscus_sinensis_GeneID=102462227.cif
- KLK/structures/Hosa_KLK9.cif
- __MACOSX/KLK/structures/._Hosa_KLK9.cif
- KLK/structures/Crvi_A_05.cif
- __MACOSX/KLK/structures/._Crvi_A_05.cif
- KLK/structures/Pelodiscus_sinensis_GeneID=102462794.cif
- __MACOSX/KLK/structures/._Pelodiscus_sinensis_GeneID=102462794.cif
- KLK/structures/Calu_KLK14.cif
- __MACOSX/KLK/structures/._Calu_KLK14.cif
- KLK/structures/Calu_KLK1b.cif
- __MACOSX/KLK/structures/._Calu_KLK1b.cif
- KLK/structures/gzm3_Danio_rerio_GeneID=100000986.cif
- __MACOSX/KLK/structures/._gzm3_Danio_rerio_GeneID=100000986.cif
- KLK/structures/Protobothrops_mucrosquamatus_GeneID=107286911.cif
- __MACOSX/KLK/structures/._Protobothrops_mucrosquamatus_GeneID=107286911.cif
- KLK/structures/Xetr_TKL1.cif
- __MACOSX/KLK/structures/._Xetr_TKL1.cif
- KLK/structures/Rhincodon_typus_GeneID=109924125.cif
- __MACOSX/KLK/structures/._Rhincodon_typus_GeneID=109924125.cif
- KLK/structures/prtn3_Xenopus_tropicalis_GeneID=448597.cif
- __MACOSX/KLK/structures/._prtn3_Xenopus_tropicalis_GeneID=448597.cif
- KLK/structures/Alligator_sinensis_GeneID=102370981_2.cif
- __MACOSX/KLK/structures/._Alligator_sinensis_GeneID=102370981_2.cif
- KLK/structures/Euma3.cif
- __MACOSX/KLK/structures/._Euma3.cif
- KLK/structures/Euma2.cif
- __MACOSX/KLK/structures/._Euma2.cif
- KLK/structures/Erinaceus_europaeus_GeneID=103126467.cif
- __MACOSX/KLK/structures/._Erinaceus_europaeus_GeneID=103126467.cif
- KLK/structures/Rhincodon_typus_GeneID=109924126_isoform=X1.cif
- __MACOSX/KLK/structures/._Rhincodon_typus_GeneID=109924126_isoform=X1.cif
- KLK/structures/Protobothrops_mucrosquamatus_GeneID=107286910.cif
- __MACOSX/KLK/structures/._Protobothrops_mucrosquamatus_GeneID=107286910.cif
- KLK/structures/Rhincodon_typus_GeneID=109920168.cif
- __MACOSX/KLK/structures/._Rhincodon_typus_GeneID=109920168.cif
- KLK/structures/Pelodiscus_sinensis_GeneID=102454582.cif
- __MACOSX/KLK/structures/._Pelodiscus_sinensis_GeneID=102454582.cif
- KLK/structures/Alligator_sinensis_GeneID=102369812.cif
- __MACOSX/KLK/structures/._Alligator_sinensis_GeneID=102369812.cif
- KLK/structures/TMPRSS11D_Lacerta_agilis_GeneID=117060477.cif
- __MACOSX/KLK/structures/._TMPRSS11D_Lacerta_agilis_GeneID=117060477.cif
- KLK/structures/Calu_KLK15.cif
- __MACOSX/KLK/structures/._Calu_KLK15.cif
- KLK/structures/Crvi_A_04.cif
- __MACOSX/KLK/structures/._Crvi_A_04.cif
- KLK/structures/Hosa_KLK8.cif
- __MACOSX/KLK/structures/._Hosa_KLK8.cif
- KLK/structures/SopaB11.cif
- __MACOSX/KLK/structures/._SopaB11.cif
- KLK/structures/Alsi_A_03.cif
- __MACOSX/KLK/structures/._Alsi_A_03.cif
- KLK/structures/Alsi_A_01.cif
- __MACOSX/KLK/structures/._Alsi_A_01.cif
- KLK/structures/Pesi_B_08.cif
- __MACOSX/KLK/structures/._Pesi_B_08.cif
- KLK/structures/Alligator_sinensis_GeneID=102385169_isoform=X1.cif
- __MACOSX/KLK/structures/._Alligator_sinensis_GeneID=102385169_isoform=X1.cif
- KLK/structures/MumuKlk1b4.cif
- __MACOSX/KLK/structures/._MumuKlk1b4.cif
- KLK/structures/Calu_KLK1a.cif
- __MACOSX/KLK/structures/._Calu_KLK1a.cif
- KLK/structures/try10_Xenopus_tropicalis_GeneID=496640.cif
- __MACOSX/KLK/structures/._try10_Xenopus_tropicalis_GeneID=496640.cif
- KLK/structures/CMA1_Canis_lupus_2.cif
- __MACOSX/KLK/structures/._CMA1_Canis_lupus_2.cif
- KLK/structures/CMA1_Canis_lupus.cif
- __MACOSX/KLK/structures/._CMA1_Canis_lupus.cif
- KLK/structures/Protobothrops_mucrosquamatus_GeneID=107286912.cif
- __MACOSX/KLK/structures/._Protobothrops_mucrosquamatus_GeneID=107286912.cif
- KLK/structures/Xetr_TKL2.cif
- __MACOSX/KLK/structures/._Xetr_TKL2.cif
- KLK/structures/Danio_rerio_GeneID=100535672.cif
- __MACOSX/KLK/structures/._Danio_rerio_GeneID=100535672.cif
- KLK/structures/zgc:171509_Danio_rerio_GeneID=100141339.cif
- __MACOSX/KLK/structures/._zgc:171509_Danio_rerio_GeneID=100141339.cif
- KLK/structures/MumuKlk1b11.cif
- __MACOSX/KLK/structures/._MumuKlk1b11.cif
- KLK/structures/Euma1.cif
- __MACOSX/KLK/structures/._Euma1.cif
- KLK/structures/SopaK9.cif
- __MACOSX/KLK/structures/._SopaK9.cif
- KLK/structures/GZMA_Pelodiscus_sinensis_GeneID=102462891.cif
- __MACOSX/KLK/structures/._GZMA_Pelodiscus_sinensis_GeneID=102462891.cif
- KLK/structures/Danio_rerio_GeneID=101886682.cif
- __MACOSX/KLK/structures/._Danio_rerio_GeneID=101886682.cif
- KLK/structures/Rhincodon_typus_GeneID=109924126_isoform=X2.cif
- __MACOSX/KLK/structures/._Rhincodon_typus_GeneID=109924126_isoform=X2.cif
- KLK/structures/Rhincodon_typus_GeneID=109925952.cif
- __MACOSX/KLK/structures/._Rhincodon_typus_GeneID=109925952.cif
- KLK/structures/Xetr_TKL3.cif
- __MACOSX/KLK/structures/._Xetr_TKL3.cif
- KLK/structures/Protobothrops_mucrosquamatus_GeneID=107286913.cif
- __MACOSX/KLK/structures/._Protobothrops_mucrosquamatus_GeneID=107286913.cif
- KLK/structures/Gzmn_Mus_musculus_GeneID=245839_isoform=2.cif
- __MACOSX/KLK/structures/._Gzmn_Mus_musculus_GeneID=245839_isoform=2.cif
- KLK/structures/Prss3_Mus_musculus_GeneID=22073.cif
- __MACOSX/KLK/structures/._Prss3_Mus_musculus_GeneID=22073.cif
- KLK/structures/MumuKlk1b5.cif
- __MACOSX/KLK/structures/._MumuKlk1b5.cif
- KLK/structures/Crvi_A_07.cif
- __MACOSX/KLK/structures/._Crvi_A_07.cif
- KLK/structures/Danio_rerio_GeneID=100034605.cif
- __MACOSX/KLK/structures/._Danio_rerio_GeneID=100034605.cif
- KLK/structures/Vako_A_08.cif
- __MACOSX/KLK/structures/._Vako_A_08.cif
- KLK/structures/EreuK6.cif
- __MACOSX/KLK/structures/._EreuK6.cif
- KLK/structures/Erinaceus_europaeus_GeneID=103112822.cif
- __MACOSX/KLK/structures/._Erinaceus_europaeus_GeneID=103112822.cif
- KLK/structures/Prmu_A_06.cif
- __MACOSX/KLK/structures/._Prmu_A_06.cif
- KLK/structures/Prss1_Mus_musculus_GeneID=114228.cif
- __MACOSX/KLK/structures/._Prss1_Mus_musculus_GeneID=114228.cif
- KLK/structures/Rhincodon_typus_GeneID=109917818.cif
- __MACOSX/KLK/structures/._Rhincodon_typus_GeneID=109917818.cif
- KLK/structures/Crvi_A_08a.cif
- __MACOSX/KLK/structures/._Crvi_A_08a.cif
- KLK/structures/Pelodiscus_sinensis_GeneID=102460125.cif
- __MACOSX/KLK/structures/._Pelodiscus_sinensis_GeneID=102460125.cif
- KLK/structures/Pesi_A_03.cif
- __MACOSX/KLK/structures/._Pesi_A_03.cif
- KLK/structures/Alligator_sinensis_GeneID=102374953.cif
- __MACOSX/KLK/structures/._Alligator_sinensis_GeneID=102374953.cif
- KLK/structures/SopaB1.cif
- __MACOSX/KLK/structures/._SopaB1.cif
- KLK/structures/Hosa_KLK11.cif
- __MACOSX/KLK/structures/._Hosa_KLK11.cif
- KLK/structures/Erinaceus_europaeus_GeneID=103126417.cif
- __MACOSX/KLK/structures/._Erinaceus_europaeus_GeneID=103126417.cif
- KLK/structures/Pelodiscus_sinensis_GeneID=102458929.cif
- __MACOSX/KLK/structures/._Pelodiscus_sinensis_GeneID=102458929.cif
- KLK/structures/Hosa_KLK10.cif
- __MACOSX/KLK/structures/._Hosa_KLK10.cif
- KLK/structures/Mcpt9_Mus_musculus_GeneID=17232.cif
- __MACOSX/KLK/structures/._Mcpt9_Mus_musculus_GeneID=17232.cif
- KLK/structures/Pesi_A_02.cif
- __MACOSX/KLK/structures/._Pesi_A_02.cif
- KLK/structures/Laag_TKL1.cif
- __MACOSX/KLK/structures/._Laag_TKL1.cif
- KLK/structures/Rhincodon_typus_GeneID=109917819.cif
- __MACOSX/KLK/structures/._Rhincodon_typus_GeneID=109917819.cif
- KLK/structures/Prmu_A_07.cif
- __MACOSX/KLK/structures/._Prmu_A_07.cif
- KLK/structures/EreuK7.cif
- __MACOSX/KLK/structures/._EreuK7.cif
- KLK/structures/EreuK5.cif
- __MACOSX/KLK/structures/._EreuK5.cif
- KLK/structures/Erinaceus_europaeus_GeneID=103112821.cif
- __MACOSX/KLK/structures/._Erinaceus_europaeus_GeneID=103112821.cif
- KLK/structures/Prmu_A_05.cif
- __MACOSX/KLK/structures/._Prmu_A_05.cif
- KLK/structures/Prmu_A_11.cif
- __MACOSX/KLK/structures/._Prmu_A_11.cif
- KLK/structures/Danio_rerio_GeneID=110439069.cif
- __MACOSX/KLK/structures/._Danio_rerio_GeneID=110439069.cif
- KLK/structures/Pelodiscus_sinensis_GeneID=102461984.cif
- __MACOSX/KLK/structures/._Pelodiscus_sinensis_GeneID=102461984.cif
- KLK/structures/Pelodiscus_sinensis_GeneID=102445365.cif
- __MACOSX/KLK/structures/._Pelodiscus_sinensis_GeneID=102445365.cif
- KLK/structures/Laag_TKL3.cif
- __MACOSX/KLK/structures/._Laag_TKL3.cif
- KLK/structures/Crvi_A_08b.cif
- __MACOSX/KLK/structures/._Crvi_A_08b.cif
- KLK/structures/Try10_Mus_musculus_GeneID=436522.cif
- __MACOSX/KLK/structures/._Try10_Mus_musculus_GeneID=436522.cif
- KLK/structures/Vako_B_01.cif
- __MACOSX/KLK/structures/._Vako_B_01.cif
- KLK/structures/KLK5_Homo_sapiens_GeneID=25818.cif
- __MACOSX/KLK/structures/._KLK5_Homo_sapiens_GeneID=25818.cif
- KLK/structures/Danio_rerio_GeneID=558805.cif
- __MACOSX/KLK/structures/._Danio_rerio_GeneID=558805.cif
- KLK/structures/Calu_KLK9.cif
- __MACOSX/KLK/structures/._Calu_KLK9.cif
- KLK/structures/Pelodiscus_sinensis_GeneID=112544765.cif
- __MACOSX/KLK/structures/._Pelodiscus_sinensis_GeneID=112544765.cif
[truncated: 658 more entries]
