# Supplementary material for: FlatProt: 2D visualization eases protein structure comparison
Source: BMC Bioinformatics. 2025 Aug 13;26:210. doi: 10.1186/s12859-025-06233-x (PMC12344939; doi:10.1186/s12859-025-06233-x)
Supplement: Supplementary file 1 — Supplementary Material 1 [file 12859_2025_6233_MOESM1_ESM.zip › KLK/structures/Xenopus_tropicalis_GeneID=496623.cif]

data_Xenopus_tropicalis_GeneID=496623
# 
_entry.id   ? 
# 
_entity.id                         1      
_entity.type                       polymer 
_entity.pdbx_description           polymer-1 
_entity.formula_weight             23492.4 
_entity.pdbx_number_of_molecules        1 
# 
loop_
_struct_sheet.id 
_struct_sheet.number_strands 
A 2 
B 8 
C 6 
D 2 
E 2 
F 2 
# 
loop_
_struct_conf_type.id 
_struct_conf_type.criteria 
STRN         DSSP 
TURN_TY1_P   DSSP 
HELX_LH_PP_P DSSP 
BEND         DSSP 
HELX_RH_3T_P DSSP 
HELX_RH_AL_P DSSP 
# 
_struct_asym.id          A 
_struct_asym.entity_id   1 
# 
_software.pdbx_ordinal     1 
_software.name             dssp 
_software.version          4.4.10 
_software.date             ? 
_software.classification   'model annotation' 
# 
_entity_poly.entity_id                      1 
_entity_poly.type                           polypeptide(L) 
_entity_poly.nstd_linkage                   n 
_entity_poly.nstd_monomer                   n 
_entity_poly.pdbx_seq_one_letter_code       
;KIIGGATCAKNSVPYIVSLNSGYHFCGGSLINNQWVVSAAHCYKASIQVRLGEHNIALSEGTEQFISSSKVIRHSGYNSW
TLDNDIMLIKLSSAASLNAAVNAVALPSGCAAAGASCLISGWGNTLSSGSNYPDLLQCLYAPILTDAQCNNAYPGEITNN
MICLGFLEGGKDSCQGDSGGPVVCNGELQGVVSWGYGCAQRNYPGVYTKVCNYNSWIQSTIAAN
;
_entity_poly.pdbx_seq_one_letter_code_can   
;KIIGGATCAKNSVPYIVSLNSGYHFCGGSLINNQWVVSAAHCYKASIQVRLGEHNIALSEGTEQFISSSKVIRHSGYNSW
TLDNDIMLIKLSSAASLNAAVNAVALPSGCAAAGASCLISGWGNTLSSGSNYPDLLQCLYAPILTDAQCNNAYPGEITNN
MICLGFLEGGKDSCQGDSGGPVVCNGELQGVVSWGYGCAQRNYPGVYTKVCNYNSWIQSTIAAN
;
_entity_poly.pdbx_strand_id                 A 
# 
loop_
_dssp_struct_summary.entry_id 
_dssp_struct_summary.label_comp_id 
_dssp_struct_summary.label_asym_id 
_dssp_struct_summary.label_seq_id 
_dssp_struct_summary.secondary_structure 
_dssp_struct_summary.ss_bridge 
_dssp_struct_summary.helix_3_10 
_dssp_struct_summary.helix_alpha 
_dssp_struct_summary.helix_pi 
_dssp_struct_summary.helix_pp 
_dssp_struct_summary.bend 
_dssp_struct_summary.chirality 
_dssp_struct_summary.sheet 
_dssp_struct_summary.strand 
_dssp_struct_summary.ladder_1 
_dssp_struct_summary.ladder_2 
_dssp_struct_summary.accessibility 
_dssp_struct_summary.TCO 
_dssp_struct_summary.kappa 
_dssp_struct_summary.alpha 
_dssp_struct_summary.phi 
_dssp_struct_summary.psi 
_dssp_struct_summary.x_ca 
_dssp_struct_summary.y_ca 
_dssp_struct_summary.z_ca 
Xenopus_tropicalis_GeneID=496623 LYS A 1   . . . . . . . . . . . . ? .      .     .      .      107.8  1.5   10.5  -6.0  
Xenopus_tropicalis_GeneID=496623 ILE A 2   E . > . . . . - A A A . ? -0.899 .     -168.9 -109.1 93.8   0.2   9.3   -9.0  
Xenopus_tropicalis_GeneID=496623 ILE A 3   E . 3 . . . S + A A A . ? -0.794 75.5  12.8   -77.1  130.3  2.2   11.4  -11.6 
Xenopus_tropicalis_GeneID=496623 GLY A 4   T . 3 . . . S + . . . . ? 0.613  107.8 114.9  79.2   8.2    1.0   11.2  -15.2 
Xenopus_tropicalis_GeneID=496623 GLY A 5   . . < . . . . - . . . . ? -0.151 55.7  -128.4 -96.1  -167.3 -2.4  9.5   -13.9 
Xenopus_tropicalis_GeneID=496623 ALA A 6   E . . . . . . - B C B . ? -0.942 35.2  -77.4  -140.8 158.9  -6.0  10.6  -13.9 
Xenopus_tropicalis_GeneID=496623 THR A 7   E . . . . > . - B C B . ? -0.448 54.8  -120.3 -57.4  129.3  -8.9  11.0  -11.5 
Xenopus_tropicalis_GeneID=496623 CYS A 8   P . . . . P . - . . . . ? -0.398 30.1  -97.1  -68.5  147.7  -10.4 7.5   -10.8 
Xenopus_tropicalis_GeneID=496623 ALA A 9   P . > . . P . - . . . . ? -0.415 56.7  -86.2  -60.7  140.1  -13.9 6.9   -11.6 
Xenopus_tropicalis_GeneID=496623 LYS A 10  T . 3 . . < S - . . . . ? -0.263 110.4 -1.6   -51.4  128.4  -16.0 7.2   -8.4  
Xenopus_tropicalis_GeneID=496623 ASN A 11  T . 3 . . . S + . . . . ? 0.615  93.9  124.1  66.5   16.1   -16.1 4.0   -6.4  
Xenopus_tropicalis_GeneID=496623 SER A 12  S . < . . . S + . . . . ? 0.642  75.5  43.1   -79.7  -12.1  -13.9 2.2   -9.0  
Xenopus_tropicalis_GeneID=496623 VAL A 13  . . > . . . . + . . . . ? -0.628 66.7  163.5  -131.5 71.4   -11.3 1.3   -6.3  
Xenopus_tropicalis_GeneID=496623 PRO A 14  T . 3 . . . S + . . . . ? 0.576  72.0  58.5   -75.7  -6.1   -13.5 0.1   -3.3  
Xenopus_tropicalis_GeneID=496623 TYR A 15  T . 3 . . . S + . . . . ? 0.521  77.9  109.8  -96.0  -16.3  -10.5 -1.6  -1.6  
Xenopus_tropicalis_GeneID=496623 ILE A 16  E . < . . . . - C K J . ? -0.454 52.2  -160.4 -69.1  138.3  -8.3  1.5   -1.3  
Xenopus_tropicalis_GeneID=496623 VAL A 17  E . . . . . . - C K J . ? -0.961 14.6  -140.8 -123.8 138.2  -7.8  2.8   2.2   
Xenopus_tropicalis_GeneID=496623 SER A 18  E . . . . . . - C K J K ? -0.896 16.0  -147.4 -92.8  117.4  -6.7  6.2   3.6   
Xenopus_tropicalis_GeneID=496623 LEU A 19  E . . . . . . - C K J K ? -0.819 25.9  -169.7 -84.6  123.6  -4.5  5.9   6.6   
Xenopus_tropicalis_GeneID=496623 ASN A 20  E . . . . . . + C K J K ? -0.921 36.4  162.6  -128.0 133.2  -5.2  8.8   8.8   
Xenopus_tropicalis_GeneID=496623 SER A 21  S . . . . . S - . . . . ? -0.482 98.7  -48.1  -129.6 45.2   -3.6  10.5  11.9  
Xenopus_tropicalis_GeneID=496623 GLY A 22  S . . . . . S + . . . . ? 0.126  138.8 33.2   102.8  -22.1  -5.3  13.8  11.6  
Xenopus_tropicalis_GeneID=496623 TYR A 23  S . . . . . S - . . . . ? -0.958 100.1 -86.5  -151.4 157.1  -4.3  13.9  8.0   
Xenopus_tropicalis_GeneID=496623 HIS A 24  E . . . . . . + C L J . ? -0.570 52.4  155.5  -64.1  125.7  -3.8  11.4  5.2   
Xenopus_tropicalis_GeneID=496623 PHE A 25  E . . . . . . + C L . . ? 0.572  59.5  4.2    -130.0 -17.7  -0.3  10.2  5.4   
Xenopus_tropicalis_GeneID=496623 CYS A 26  E . . . . . . - C L J . ? -0.973 62.4  -125.4 -157.1 165.5  -0.4  6.8   3.7   
Xenopus_tropicalis_GeneID=496623 GLY A 27  E . . . . . . + C L J . ? -0.509 23.2  177.1  -106.5 178.9  -2.5  4.4   1.8   
Xenopus_tropicalis_GeneID=496623 GLY A 28  E . . . . . . - C L J . ? -0.943 25.1  -111.6 -163.7 179.3  -3.6  0.7   2.2   
Xenopus_tropicalis_GeneID=496623 SER A 29  E . . . . . . - C L J L ? -0.996 18.9  -133.6 -131.7 124.6  -5.7  -2.2  0.9   
Xenopus_tropicalis_GeneID=496623 LEU A 30  E . . . . . . + C L . L ? -0.672 25.6  175.3  -70.4  122.5  -8.6  -3.8  2.5   
Xenopus_tropicalis_GeneID=496623 ILE A 31  . . . . . . . - . . . . ? 0.600  69.2  -11.3  -113.2 -9.2   -8.0  -7.6  2.1   
Xenopus_tropicalis_GeneID=496623 ASN A 32  S . . . . . S - . . . . ? -0.898 89.7  -77.0  -163.0 -172.9 -11.2 -8.6  4.1   
Xenopus_tropicalis_GeneID=496623 ASN A 33  S . . . . . S + . . . . ? 0.561  129.1 32.5   -75.9  5.2    -13.8 -6.9  6.4   
Xenopus_tropicalis_GeneID=496623 GLN A 34  S . . . . . S + . . . . ? 0.535  108.8 63.6   -130.2 -15.6  -11.2 -6.9  9.2   
Xenopus_tropicalis_GeneID=496623 TRP A 35  E . . . . . . - C M . M ? -0.945 48.7  -166.8 -130.7 141.6  -7.7  -6.4  7.8   
Xenopus_tropicalis_GeneID=496623 VAL A 36  E . . . . . . - C M L M ? -0.955 13.5  -147.1 -118.9 134.6  -5.8  -3.8  5.8   
Xenopus_tropicalis_GeneID=496623 VAL A 37  E . . . . . . + C M L M ? -0.903 33.5  146.7  -100.1 136.4  -2.4  -4.4  4.2   
Xenopus_tropicalis_GeneID=496623 SER A 38  E . . . . . . - C M . M ? -0.827 49.9  -67.4  -151.4 -177.9 0.1   -1.4  4.0   
Xenopus_tropicalis_GeneID=496623 ALA A 39  . . > . . . . - . . . . ? -0.691 32.3  -137.1 -83.4  139.5  3.7   -0.5  4.0   
Xenopus_tropicalis_GeneID=496623 ALA A 40  G . > . . . S + . . . . ? 0.812  103.4 64.4   -63.0  -33.8  5.7   -1.1  7.2   
Xenopus_tropicalis_GeneID=496623 HIS A 41  G . 3 . . . S + . . . . ? 0.613  92.1  66.6   -71.3  -3.8   7.5   2.2   6.8   
Xenopus_tropicalis_GeneID=496623 CYS A 42  G . < . . . S + . . . . ? 0.325  77.7  147.2  -93.1  9.4    4.0   3.8   7.3   
Xenopus_tropicalis_GeneID=496623 TYR A 43  . . < . . . . + . . . . ? -0.161 16.4  163.7  -63.7  134.4  3.8   2.6   10.9  
Xenopus_tropicalis_GeneID=496623 LYS A 44  . . . . . . . - . . . . ? -0.961 42.7  -126.6 -141.5 150.8  2.1   4.6   13.6  
Xenopus_tropicalis_GeneID=496623 ALA A 45  S . . . . . S + . . . . ? 0.837  103.2 29.9   -66.6  -33.3  0.9   3.4   17.2  
Xenopus_tropicalis_GeneID=496623 SER A 46  S . . . . . S + . . . . ? -0.984 74.1  174.6  -130.5 120.2  -2.7  4.7   16.5  
Xenopus_tropicalis_GeneID=496623 ILE A 47  . . . . . . . - . . . . ? -0.987 21.4  -148.7 -130.0 124.3  -4.1  4.8   12.9  
Xenopus_tropicalis_GeneID=496623 GLN A 48  E . . . . > . - C N K N ? -0.890 17.6  -147.7 -86.4  127.1  -7.6  5.7   11.8  
Xenopus_tropicalis_GeneID=496623 VAL A 49  E . . . . P . - C N K N ? -0.873 9.5   -161.4 -99.1  117.6  -8.6  3.7   8.7   
Xenopus_tropicalis_GeneID=496623 ARG A 50  E . . . . < . - C N K N ? -0.916 12.7  -177.9 -102.4 123.4  -10.9 5.6   6.3   
Xenopus_tropicalis_GeneID=496623 LEU A 51  E . . . . . . + C N . N ? -0.801 56.5  34.7   -116.6 156.6  -12.9 3.5   3.7   
Xenopus_tropicalis_GeneID=496623 GLY A 52  S . . . . . S + . . . . ? 0.686  78.2  149.7  79.2   17.2   -15.3 4.4   0.9   
Xenopus_tropicalis_GeneID=496623 GLU A 53  . . . . . . . + . . . . ? -0.699 20.4  152.5  -90.0  131.2  -13.5 7.6   0.0   
Xenopus_tropicalis_GeneID=496623 HIS A 54  S . . . . . S + . . . . ? 0.521  87.4  28.6   -108.6 -41.1  -13.4 9.1   -3.6  
Xenopus_tropicalis_GeneID=496623 ASN A 55  B . > . . . . - D Q P . ? -0.962 69.9  -165.2 -118.1 113.4  -13.0 12.7  -2.3  
Xenopus_tropicalis_GeneID=496623 ILE A 56  T . 3 . . . S + . . . . ? 0.653  87.0  58.2   -81.9  -4.7   -11.2 12.9  1.0   
Xenopus_tropicalis_GeneID=496623 ALA A 57  T . 3 . . . S + . . . . ? 0.637  105.0 56.3   -93.7  -16.0  -12.3 16.5  1.5   
Xenopus_tropicalis_GeneID=496623 LEU A 58  S . < . . . S - . . . . ? -0.893 79.0  -123.9 -122.1 146.3  -16.0 15.7  1.3   
Xenopus_tropicalis_GeneID=496623 SER A 59  . . . . . . . + . . . . ? -0.842 29.8  177.0  -81.5  109.2  -18.5 13.4  3.0   
Xenopus_tropicalis_GeneID=496623 GLU A 60  . . . . . . . - . . . . ? 0.325  48.8  -109.8 -101.2 3.3    -19.9 11.5  0.2   
Xenopus_tropicalis_GeneID=496623 GLY A 61  S . . . . . S + . . . . ? 0.346  105.6 78.4   89.8   -4.1   -22.1 9.2   2.4   
Xenopus_tropicalis_GeneID=496623 THR A 62  . . . . . . . + . . . . ? 0.464  64.7  120.6  -112.3 -8.1   -20.1 6.0   1.8   
Xenopus_tropicalis_GeneID=496623 GLU A 63  . . . . . . . - . . . . ? -0.318 40.7  -167.3 -71.1  137.4  -17.2 6.8   4.2   
Xenopus_tropicalis_GeneID=496623 GLN A 64  E . . . . . . - C O N . ? -0.996 5.6   -159.3 -119.0 128.3  -16.3 4.5   7.2   
Xenopus_tropicalis_GeneID=496623 PHE A 65  E . . . . . . + C O N . ? -0.959 19.8  170.7  -110.9 109.5  -13.9 5.6   9.9   
Xenopus_tropicalis_GeneID=496623 ILE A 66  E . . . . . . - C O N . ? -0.985 24.8  -136.4 -126.5 124.6  -12.5 2.7   11.8  
Xenopus_tropicalis_GeneID=496623 SER A 67  E . . . . . . - C O N . ? -0.399 29.2  -105.3 -72.8  155.6  -9.7  2.9   14.3  
Xenopus_tropicalis_GeneID=496623 SER A 68  E . . . . . . - C O O . ? -0.625 24.7  -171.8 -77.9  135.2  -6.9  0.3   14.4  
Xenopus_tropicalis_GeneID=496623 SER A 69  E . . . . . S + C O . . ? 0.722  79.2  7.4    -87.4  -30.7  -7.0  -2.3  17.1  
Xenopus_tropicalis_GeneID=496623 LYS A 70  E . . . . . . - C O O . ? -0.986 57.3  -160.4 -151.0 141.0  -3.6  -3.6  16.1  
Xenopus_tropicalis_GeneID=496623 VAL A 71  E . . . . . . - C O O . ? -0.980 17.6  -170.1 -122.8 117.9  -0.7  -2.5  13.8  
Xenopus_tropicalis_GeneID=496623 ILE A 72  E . . . . . . - C O O . ? -0.922 6.1   -159.1 -118.6 113.8  1.7   -5.3  12.9  
Xenopus_tropicalis_GeneID=496623 ARG A 73  E . . . . . . - C O O . ? -0.618 38.2  -97.1  -84.7  142.4  5.0   -4.8  11.1  
Xenopus_tropicalis_GeneID=496623 HIS A 74  . . > . . . . - . . . . ? -0.427 32.4  -132.9 -52.7  131.2  6.6   -7.6  9.4   
Xenopus_tropicalis_GeneID=496623 SER A 75  T . 3 . . . S + . . . . ? 0.751  105.2 53.9   -63.9  -25.8  9.3   -8.9  11.9  
Xenopus_tropicalis_GeneID=496623 GLY A 76  T . 3 . . . S + . . . . ? 0.281  77.1  137.4  -91.9  5.6    11.9  -9.0  9.1   
Xenopus_tropicalis_GeneID=496623 TYR A 77  . . < . . . . - . . . . ? -0.395 38.3  -160.1 -56.4  126.3  11.4  -5.3  8.1   
Xenopus_tropicalis_GeneID=496623 ASN A 78  B . . > > . . - E S Q . ? -0.948 9.2   -163.0 -110.9 116.1  14.7  -3.6  7.5   
Xenopus_tropicalis_GeneID=496623 SER A 79  T . . 4 5 . S + . . . . ? 0.682  88.4  54.8   -80.3  -13.2  14.6  0.2   7.6   
Xenopus_tropicalis_GeneID=496623 TRP A 80  T . . 4 5 . S + . . . . ? 0.924  124.3 20.4   -84.0  -44.3  17.8  0.6   5.9   
Xenopus_tropicalis_GeneID=496623 THR A 81  T . . 4 5 . S - . . . . ? 0.569  95.3  -131.3 -100.3 -8.5   17.1  -1.5  2.8   
Xenopus_tropicalis_GeneID=496623 LEU A 82  T . > < 5 . . + . . . . ? 0.700  52.1  158.2  56.9   19.8   13.3  -1.2  3.1   
Xenopus_tropicalis_GeneID=496623 ASP A 83  B . 3 . < . . + E T Q . ? -0.508 63.3  18.9   -66.7  140.9  13.3  -5.0  2.6   
Xenopus_tropicalis_GeneID=496623 ASN A 84  T . 3 . . . S + . . . . ? 0.868  78.9  170.6  65.3   30.6   10.1  -6.7  3.9   
Xenopus_tropicalis_GeneID=496623 ASP A 85  . . < . . . . + . . . . ? -0.509 31.7  118.2  -70.9  68.4   8.3   -3.3  3.9   
Xenopus_tropicalis_GeneID=496623 ILE A 86  . . . . . . . + . . . . ? -0.998 36.2  177.8  -141.9 137.7  4.8   -4.8  4.6   
Xenopus_tropicalis_GeneID=496623 MET A 87  E . . . . . . - C P M O ? -0.984 18.4  -140.2 -141.7 149.9  2.4   -4.3  7.5   
Xenopus_tropicalis_GeneID=496623 LEU A 88  E . . . . . . - C P M O ? -0.932 9.7   -158.8 -111.7 138.6  -1.1  -5.5  8.6   
Xenopus_tropicalis_GeneID=496623 ILE A 89  E . . . . . . - C P M O ? -0.976 7.2   -151.6 -117.0 114.2  -3.7  -3.3  10.3  
Xenopus_tropicalis_GeneID=496623 LYS A 90  E . . . . . . - C P M O ? -0.779 20.9  -129.0 -82.4  128.8  -6.5  -5.0  12.3  
Xenopus_tropicalis_GeneID=496623 LEU A 91  E . . . . . . - C P . O ? -0.505 6.0   -134.5 -80.0  139.4  -9.7  -2.9  12.4  
Xenopus_tropicalis_GeneID=496623 SER A 92  S . . . . . S + . . . . ? 0.744  96.2  17.8   -63.6  -25.1  -11.3 -2.2  15.8  
Xenopus_tropicalis_GeneID=496623 SER A 93  S . . . . . S - . . . . ? -0.980 98.3  -91.9  -141.7 149.2  -14.6 -3.2  14.1  
Xenopus_tropicalis_GeneID=496623 ALA A 94  . . . . . . . - . . . . ? -0.363 43.4  -116.4 -61.1  137.4  -15.5 -5.1  10.9  
Xenopus_tropicalis_GeneID=496623 ALA A 95  . . . . . . . - . . . . ? -0.481 24.7  -118.7 -66.6  140.3  -15.9 -2.9  7.8   
Xenopus_tropicalis_GeneID=496623 SER A 96  . . . . . . . - . . . . ? -0.799 32.3  -140.8 -80.5  107.5  -19.4 -2.9  6.2   
Xenopus_tropicalis_GeneID=496623 LEU A 97  . . . . . . . + . . . . ? -0.609 41.7  127.0  -77.4  137.8  -18.8 -4.2  2.7   
Xenopus_tropicalis_GeneID=496623 ASN A 98  S . . . . . S - . . . . ? -0.838 74.4  -58.3  -163.8 -166.2 -20.8 -2.7  -0.3  
Xenopus_tropicalis_GeneID=496623 ALA A 99  S . . . . . S + . . . . ? 0.793  136.4 38.9   -63.3  -23.3  -20.3 -1.1  -3.7  
Xenopus_tropicalis_GeneID=496623 ALA A 100 S . . . . . S + . . . . ? 0.657  120.1 44.9   -100.6 -23.5  -18.1 1.6   -2.2  
Xenopus_tropicalis_GeneID=496623 VAL A 101 S . . . . . S + . . . . ? -0.955 72.0  142.0  -128.9 110.0  -16.2 -0.6  0.3   
Xenopus_tropicalis_GeneID=496623 ASN A 102 . . . . . . . - . . . . ? -0.987 45.4  -107.0 -148.4 154.5  -14.9 -4.0  -0.8  
Xenopus_tropicalis_GeneID=496623 ALA A 103 P . . . . > . - . . . . ? -0.523 24.6  -134.8 -82.8  146.3  -11.8 -6.2  -0.3  
Xenopus_tropicalis_GeneID=496623 VAL A 104 P . . . . P . - . . . . ? -0.779 31.3  -109.2 -92.6  141.4  -9.1  -6.9  -3.0  
Xenopus_tropicalis_GeneID=496623 ALA A 105 B . . . . P . - B D C . ? -0.449 25.3  -119.0 -71.0  140.3  -8.0  -10.5 -3.5  
Xenopus_tropicalis_GeneID=496623 LEU A 106 P . . . . P . - . . . . ? -0.560 42.6  -96.8  -70.2  146.1  -4.6  -11.6 -2.4  
Xenopus_tropicalis_GeneID=496623 PRO A 107 P . . . . < . - . . . . ? -0.380 19.4  -155.3 -68.3  138.4  -2.6  -12.9 -5.3  
Xenopus_tropicalis_GeneID=496623 SER A 108 S . . . . . S - . . . . ? 0.621  82.9  -9.7   -80.8  -12.3  -2.5  -16.7 -5.9  
Xenopus_tropicalis_GeneID=496623 GLY A 109 S . . . . . S - . . . . ? -0.956 90.9  -67.8  -169.3 175.0  0.9   -16.0 -7.6  
Xenopus_tropicalis_GeneID=496623 CYS A 110 P . . . . > . - . . . . ? -0.521 49.3  -119.5 -80.3  138.4  3.3   -13.4 -8.8  
Xenopus_tropicalis_GeneID=496623 ALA A 111 P . . . . P . - . . . . ? -0.405 33.4  -110.6 -68.1  151.0  2.2   -11.3 -11.8 
Xenopus_tropicalis_GeneID=496623 ALA A 112 P . > . . P . - . . . . ? -0.429 36.9  -85.9  -82.1  155.4  4.4   -11.5 -14.9 
Xenopus_tropicalis_GeneID=496623 ALA A 113 T . 3 . . < S + . . . . ? -0.305 117.0 30.1   -54.3  136.8  6.6   -8.8  -16.3 
Xenopus_tropicalis_GeneID=496623 GLY A 114 T . 3 . . . S + . . . . ? 0.252  82.8  142.2  95.6   -19.4  4.6   -6.5  -18.6 
Xenopus_tropicalis_GeneID=496623 ALA A 115 . . < . . . . - . . . . ? -0.417 55.6  -121.0 -55.4  132.1  1.3   -7.1  -16.7 
Xenopus_tropicalis_GeneID=496623 SER A 116 E . . . . . . - B E D . ? -0.730 36.6  -171.2 -78.0  124.3  -0.7  -3.9  -16.6 
Xenopus_tropicalis_GeneID=496623 CYS A 117 E . . . . . . - B E D E ? -0.891 20.8  -127.9 -123.8 144.4  -1.3  -2.8  -13.0 
Xenopus_tropicalis_GeneID=496623 LEU A 118 E . . . . . . - B E D E ? -0.828 19.2  -166.8 -93.4  124.7  -3.5  -0.2  -11.4 
Xenopus_tropicalis_GeneID=496623 ILE A 119 E . . . . . . - B E D E ? -0.921 13.4  -179.2 -104.8 132.3  -1.9  2.2   -8.9  
Xenopus_tropicalis_GeneID=496623 SER A 120 E . . . . . . + B E D . ? -0.975 14.6  112.8  -137.4 144.5  -4.2  4.3   -6.8  
Xenopus_tropicalis_GeneID=496623 GLY A 121 E . . . . . . - B E D . ? -0.979 57.7  -111.4 174.5  178.1  -3.9  6.9   -4.1  
Xenopus_tropicalis_GeneID=496623 TRP A 122 S . . . . . S + . . . . ? -0.082 70.4  123.8  -117.0 19.8   -4.2  10.5  -2.8  
Xenopus_tropicalis_GeneID=496623 GLY A 123 S . . . . . S - . . . . ? -0.038 73.1  -50.9  -76.0  -177.0 -0.5  11.3  -2.6  
Xenopus_tropicalis_GeneID=496623 ASN A 124 . . . . . . . - . . . . ? -0.393 43.6  -167.3 -57.9  131.2  1.6   14.2  -4.2  
Xenopus_tropicalis_GeneID=496623 THR A 125 . . . . . . . + . . . . ? 0.272  57.9  88.0   -107.5 3.5    1.0   14.5  -8.0  
Xenopus_tropicalis_GeneID=496623 LEU A 126 . . . . . . . - . . . . ? -0.843 66.8  -144.8 -105.6 145.3  3.9   16.9  -8.8  
Xenopus_tropicalis_GeneID=496623 SER A 127 S . . . . . S + . . . . ? 0.745  99.2  21.4   -73.8  -26.7  7.5   15.9  -9.7  
Xenopus_tropicalis_GeneID=496623 SER A 128 S . . . . . S + . . . . ? -0.989 120.2 11.0   -140.5 135.3  8.6   19.1  -7.8  
Xenopus_tropicalis_GeneID=496623 GLY A 129 S . . . . . S - . . . . ? -0.520 93.4  -57.9  94.9   -165.5 6.5   21.0  -5.1  
Xenopus_tropicalis_GeneID=496623 SER A 130 . . . . . . . + . . . . ? -0.989 49.6  155.8  -130.1 119.7  3.3   19.9  -3.3  
Xenopus_tropicalis_GeneID=496623 ASN A 131 . . . . . . . + . . . . ? -0.772 10.9  178.8  -136.5 99.6   -0.0  19.0  -4.9  
Xenopus_tropicalis_GeneID=496623 TYR A 132 . . . . . . . - . . . . ? -0.835 20.8  -148.4 -103.8 93.6   -2.2  16.7  -2.8  
Xenopus_tropicalis_GeneID=496623 PRO A 133 . . . . . . . - . . . . ? -0.285 12.4  -148.7 -62.6  146.9  -5.5  16.1  -4.7  
Xenopus_tropicalis_GeneID=496623 ASP A 134 S . . . . . S + . . . . ? 0.776  81.8  76.0   -79.0  -30.0  -8.6  15.5  -2.8  
Xenopus_tropicalis_GeneID=496623 LEU A 135 B . . . . . S - D R P . ? -0.628 97.1  -99.3  -87.4  142.3  -9.9  13.3  -5.5  
Xenopus_tropicalis_GeneID=496623 LEU A 136 . . . . . . . - . . . . ? -0.355 38.5  -146.8 -60.5  132.4  -8.6  9.7   -5.9  
Xenopus_tropicalis_GeneID=496623 GLN A 137 E . . . . . . - B F B D ? -0.814 12.6  -165.7 -107.4 148.8  -5.9  9.4   -8.5  
Xenopus_tropicalis_GeneID=496623 CYS A 138 E . . . . . . + B F B D ? -0.974 8.4   177.4  -136.9 148.3  -5.2  6.3   -10.8 
Xenopus_tropicalis_GeneID=496623 LEU A 139 E . . . . . . - B F . D ? -0.977 19.4  -144.2 -149.2 130.5  -2.4  5.1   -13.0 
Xenopus_tropicalis_GeneID=496623 TYR A 140 E . . . . . . + B F . D ? -0.830 30.0  167.2  -92.7  131.8  -1.8  2.1   -15.1 
Xenopus_tropicalis_GeneID=496623 ALA A 141 E . . . . . . - B F . D ? -0.996 30.6  -117.3 -144.0 149.2  1.8   0.8   -15.3 
Xenopus_tropicalis_GeneID=496623 PRO A 142 E . . . . > . - B F . D ? -0.553 29.4  -113.1 -83.3  149.7  3.6   -2.3  -16.4 
Xenopus_tropicalis_GeneID=496623 ILE A 143 B . . . . P . - B F F . ? -0.625 35.6  -135.8 -73.6  132.2  5.6   -4.5  -14.2 
Xenopus_tropicalis_GeneID=496623 LEU A 144 P . . . . P . - . . . . ? -0.526 22.0  -99.1  -86.8  156.8  9.3   -4.3  -15.2 
Xenopus_tropicalis_GeneID=496623 THR A 145 P . . > . < . - . . . . ? -0.321 32.1  -112.5 -65.3  160.7  11.6  -7.3  -15.5 
Xenopus_tropicalis_GeneID=496623 ASP A 146 H . . > . . S + . . . . ? 0.884  119.5 53.5   -58.9  -39.1  13.9  -8.1  -12.6 
Xenopus_tropicalis_GeneID=496623 ALA A 147 H . . > . . S + . . . . ? 0.917  109.7 46.1   -62.6  -46.2  16.9  -7.1  -14.8 
Xenopus_tropicalis_GeneID=496623 GLN A 148 H . . > . . S + . . . . ? 0.905  113.1 50.0   -62.2  -45.0  15.4  -3.8  -15.5 
Xenopus_tropicalis_GeneID=496623 CYS A 149 H . . X . . S + . . . . ? 0.942  114.2 44.3   -60.0  -44.4  14.5  -3.2  -11.9 
Xenopus_tropicalis_GeneID=496623 ASN A 150 H . . < . . S + . . . . ? 0.849  110.8 54.2   -69.4  -39.4  18.0  -4.2  -10.8 
Xenopus_tropicalis_GeneID=496623 ASN A 151 H . . < . . S + . . . . ? 0.876  107.9 51.0   -62.4  -35.4  19.6  -2.1  -13.5 
Xenopus_tropicalis_GeneID=496623 ALA A 152 H . . < . . S + . . . . ? 0.842  127.9 22.0   -70.7  -32.2  17.7  0.9   -12.4 
Xenopus_tropicalis_GeneID=496623 TYR A 153 S . > X . . S - . . . . ? -0.596 83.6  -154.7 -134.7 73.0   18.9  0.3   -8.8  
Xenopus_tropicalis_GeneID=496623 PRO A 154 T . 3 4 . . S - . . . . ? -0.267 79.1  -3.6   -61.1  117.9  22.1  -1.7  -8.7  
Xenopus_tropicalis_GeneID=496623 GLY A 155 T . 3 4 . . S + . . . . ? 0.413  118.4 83.6   86.8   3.5    22.5  -3.7  -5.4  
Xenopus_tropicalis_GeneID=496623 GLU A 156 T . < 4 . . . + . . . . ? 0.555  65.0  88.3   -115.7 -16.1  19.4  -2.2  -3.8  
Xenopus_tropicalis_GeneID=496623 ILE A 157 . . . < . . . - . . . . ? -0.805 58.0  -167.1 -91.7  122.7  16.6  -4.4  -5.2  
Xenopus_tropicalis_GeneID=496623 THR A 158 . . > . . . . - . . . . ? -0.467 38.9  -101.1 -97.1  175.4  15.8  -7.6  -3.2  
Xenopus_tropicalis_GeneID=496623 ASN A 159 T . 3 . . . S + . . . . ? 0.571  121.1 62.3   -71.6  -7.1   13.7  -10.7 -4.1  
Xenopus_tropicalis_GeneID=496623 ASN A 160 T . 3 . . . S + . . . . ? 0.221  95.1  79.8   -101.1 11.3   10.9  -9.1  -2.0  
Xenopus_tropicalis_GeneID=496623 MET A 161 E . < . . . . - B G . G ? -0.913 54.4  -169.4 -124.3 150.0  10.6  -6.1  -4.3  
Xenopus_tropicalis_GeneID=496623 ILE A 162 E . . . . . . - B G . G ? -0.974 15.3  -137.7 -133.4 146.9  9.1   -5.4  -7.7  
Xenopus_tropicalis_GeneID=496623 CYS A 163 E . . . . . . - B G . G ? -0.899 19.5  -178.2 -106.4 135.4  9.4   -2.3  -10.1 
Xenopus_tropicalis_GeneID=496623 LEU A 164 E . . . . . . + B G F G ? -0.984 35.9  53.4   -128.8 138.2  6.5   -0.7  -11.9 
Xenopus_tropicalis_GeneID=496623 GLY A 165 S . . . . . S - . . . . ? -0.896 81.3  -50.6  141.0  -167.6 6.6   2.2   -14.3 
Xenopus_tropicalis_GeneID=496623 PHE A 166 . . > . . . . - . . . . ? -0.956 31.0  -146.2 -112.1 123.0  8.1   3.6   -17.5 
Xenopus_tropicalis_GeneID=496623 LEU A 167 T . 3 . . . S + . . . . ? 0.777  101.8 61.8   -60.9  -27.3  11.8  3.7   -17.9 
Xenopus_tropicalis_GeneID=496623 GLU A 168 T . 3 . . . S - . . . . ? 0.668  106.8 -139.1 -70.7  -12.6  11.4  6.9   -19.9 
Xenopus_tropicalis_GeneID=496623 GLY A 169 . . < . . . . + . . . . ? -0.422 64.6  116.9  82.1   -176.5 9.9   8.4   -16.7 
Xenopus_tropicalis_GeneID=496623 GLY A 170 S . . . . . S + . . . . ? 0.166  73.0  65.6   102.2  -15.4  6.9   10.7  -16.5 
Xenopus_tropicalis_GeneID=496623 LYS A 171 . . . . . . . + . . . . ? -0.996 58.1  117.5  -144.0 139.1  4.7   8.4   -14.5 
Xenopus_tropicalis_GeneID=496623 ASP A 172 E . . . . . . - A B A . ? -0.982 57.4  -90.0  179.0  157.2  4.9   7.1   -10.9 
Xenopus_tropicalis_GeneID=496623 SER A 173 E . . . . . . - A B A . ? -0.732 52.0  -174.4 -76.5  151.0  3.4   6.8   -7.5  
Xenopus_tropicalis_GeneID=496623 CYS A 174 . . > . . . . - . . . . ? -0.611 31.1  -28.5  -136.6 -168.4 4.7   9.6   -5.2  
Xenopus_tropicalis_GeneID=496623 GLN A 175 T . 3 . . . S + . . . . ? -0.160 121.8 25.7   -54.6  135.3  4.8   11.0  -1.6  
Xenopus_tropicalis_GeneID=496623 GLY A 176 T . 3 . . . S + . . . . ? 0.144  101.2 85.3   96.7   -12.6  1.7   10.2  0.4   
Xenopus_tropicalis_GeneID=496623 ASP A 177 . . X . . . . + . . . . ? 0.371  55.8  135.1  -100.8 -2.6   0.8   7.0   -1.6  
Xenopus_tropicalis_GeneID=496623 SER A 178 T . 3 . . . S + . . . . ? -0.264 73.9  18.4   -46.7  134.5  3.1   4.9   0.5   
Xenopus_tropicalis_GeneID=496623 GLY A 179 T . 3 . . . S + . . . . ? 0.246  95.0  135.4  88.6   -16.2  1.3   1.7   1.4   
Xenopus_tropicalis_GeneID=496623 GLY A 180 . . < . . . . - . . . . ? -0.189 58.1  -87.0  -65.7  165.9  -1.2  2.1   -1.3  
Xenopus_tropicalis_GeneID=496623 PRO A 181 E . . . . . . - B H . H ? -0.466 22.8  -163.3 -89.8  139.7  -2.3  -0.8  -3.6  
Xenopus_tropicalis_GeneID=496623 VAL A 182 E . . . . . . - B H E H ? -0.989 23.7  -170.4 -107.4 113.8  -0.8  -2.1  -6.9  
Xenopus_tropicalis_GeneID=496623 VAL A 183 E . . . . . . - B H E H ? -0.923 12.5  -177.8 -117.1 125.9  -3.6  -4.3  -8.5  
Xenopus_tropicalis_GeneID=496623 CYS A 184 E . > . . . S - B H E H ? -0.990 75.4  -15.6  -119.4 124.9  -3.1  -6.5  -11.5 
Xenopus_tropicalis_GeneID=496623 ASN A 185 T . 3 . . . S - . . . . ? 0.889  130.3 -51.4  52.1   34.0   -6.0  -8.5  -13.0 
Xenopus_tropicalis_GeneID=496623 GLY A 186 T . 3 . . . S + . . . . ? 0.543  117.1 107.3  87.8   5.9    -8.0  -7.9  -9.8  
Xenopus_tropicalis_GeneID=496623 GLU A 187 E . < . . . S - B I C H ? -0.939 76.3  -110.2 -120.3 146.6  -5.3  -9.1  -7.3  
Xenopus_tropicalis_GeneID=496623 LEU A 188 E . . . . . . + B I . H ? -0.595 44.4  161.7  -72.5  110.7  -3.1  -7.2  -4.9  
Xenopus_tropicalis_GeneID=496623 GLN A 189 E . . . . . . + B I . . ? 0.658  56.8  13.5   -109.1 -19.1  0.4   -7.5  -6.4  
Xenopus_tropicalis_GeneID=496623 GLY A 190 E . . . . . . - B I I H ? -0.989 52.6  -139.9 -156.4 158.6  2.3   -4.7  -4.7  
Xenopus_tropicalis_GeneID=496623 VAL A 191 E . . . . . . - B I I H ? -0.995 41.2  -108.7 -120.3 123.0  2.5   -2.1  -1.9  
Xenopus_tropicalis_GeneID=496623 VAL A 192 E . . . . . . + B I I . ? -0.359 56.1  152.8  -52.2  126.8  3.9   1.3   -2.7  
Xenopus_tropicalis_GeneID=496623 SER A 193 E . . . . . . - B I . . ? 0.724  44.6  -34.6  -127.0 -67.9  7.2   1.4   -0.9  
Xenopus_tropicalis_GeneID=496623 TRP A 194 E . . . . . . + B I I . ? -0.921 43.8  162.2  -157.1 174.3  10.1  3.5   -2.2  
Xenopus_tropicalis_GeneID=496623 GLY A 195 . . . . . . . - . . . . ? -0.939 46.9  -88.8  176.8  166.6  11.9  5.1   -5.2  
Xenopus_tropicalis_GeneID=496623 TYR A 196 S . . . . . S - . . . . ? -0.904 91.4  -41.9  -92.4  103.5  14.4  7.8   -6.1  
Xenopus_tropicalis_GeneID=496623 GLY A 197 S . . . . . S - . . . . ? -0.049 86.6  -67.0  69.0   180.0  12.3  10.8  -6.8  
Xenopus_tropicalis_GeneID=496623 CYS A 198 S . . . . . S - . . . . ? -0.970 103.5 -11.6  -118.1 130.1  8.9   10.7  -8.8  
Xenopus_tropicalis_GeneID=496623 ALA A 199 S . . . . . S + . . . . ? 0.810  88.4  163.1  62.8   27.4   8.5   9.8   -12.4 
Xenopus_tropicalis_GeneID=496623 GLN A 200 B . > . . . . - F U R . ? -0.652 47.6  -96.8  -81.0  144.5  12.3  10.1  -13.0 
Xenopus_tropicalis_GeneID=496623 ARG A 201 T . 3 . . . S + . . . . ? -0.344 107.7 3.8    -58.7  129.3  13.9  8.7   -16.1 
Xenopus_tropicalis_GeneID=496623 ASN A 202 T . 3 . . . S + . . . . ? 0.521  112.4 96.1   75.4   5.1    15.4  5.2   -15.4 
Xenopus_tropicalis_GeneID=496623 TYR A 203 B . < . . . . + F V R . ? -0.674 54.2  178.5  -127.0 79.2   14.0  5.3   -11.8 
Xenopus_tropicalis_GeneID=496623 PRO A 204 . . . . . . . - . . . . ? -0.183 39.0  -83.6  -68.3  168.0  10.7  3.5   -11.6 
Xenopus_tropicalis_GeneID=496623 GLY A 205 E . . . . . . - B J G . ? -0.472 39.0  -138.6 -70.8  149.6  8.7   3.0   -8.4  
Xenopus_tropicalis_GeneID=496623 VAL A 206 E . . . . . . - B J G I ? -0.929 21.4  -173.1 -113.0 135.3  9.5   0.2   -6.1  
Xenopus_tropicalis_GeneID=496623 TYR A 207 E . . . . . . - B J G I ? -0.889 32.9  -105.2 -128.7 144.2  6.9   -1.9  -4.4  
Xenopus_tropicalis_GeneID=496623 THR A 208 E . . . . . . - B J G I ? -0.664 40.3  -124.0 -66.0  125.9  6.7   -4.5  -1.8  
Xenopus_tropicalis_GeneID=496623 LYS A 209 E . > . . . . - B J . I ? -0.665 26.0  -168.8 -77.9  99.9   6.0   -7.8  -3.7  
Xenopus_tropicalis_GeneID=496623 VAL A 210 G . > . . . S + . . . . ? 0.819  77.6  68.4   -66.2  -37.7  2.8   -9.1  -2.0  
Xenopus_tropicalis_GeneID=496623 CYS A 211 G . > . . . S + . . . . ? 0.791  95.5  59.1   -56.7  -21.7  2.8   -12.6 -3.6  
Xenopus_tropicalis_GeneID=496623 ASN A 212 G . < . . . S + . . . . ? 0.539  106.6 48.1   -82.1  -3.4   6.0   -13.3 -1.5  
Xenopus_tropicalis_GeneID=496623 TYR A 213 G . < > . . S + . . . . ? 0.184  72.0  106.7  -124.1 11.6   4.0   -12.6 1.8   
Xenopus_tropicalis_GeneID=496623 ASN A 214 H . < > . . S + . . . . ? 0.927  84.5  48.5   -57.8  -45.3  0.8   -14.6 1.4   
Xenopus_tropicalis_GeneID=496623 SER A 215 H . . > . . S + . . . . ? 0.927  113.8 46.5   -61.2  -44.8  2.0   -17.1 4.0   
Xenopus_tropicalis_GeneID=496623 TRP A 216 H . . > . . S + . . . . ? 0.918  111.9 50.9   -62.5  -46.8  3.0   -14.4 6.4   
Xenopus_tropicalis_GeneID=496623 ILE A 217 H . . X . . S + . . . . ? 0.946  113.4 44.9   -57.8  -48.2  -0.3  -12.5 5.9   
Xenopus_tropicalis_GeneID=496623 GLN A 218 H . . X . . S + . . . . ? 0.908  113.8 48.3   -65.9  -46.1  -2.4  -15.6 6.5   
Xenopus_tropicalis_GeneID=496623 SER A 219 H . . X . . S + . . . . ? 0.888  112.4 49.0   -62.7  -42.4  -0.5  -16.8 9.5   
Xenopus_tropicalis_GeneID=496623 THR A 220 H . . < . . S + . . . . ? 0.921  111.6 48.6   -64.4  -45.7  -0.6  -13.3 11.1  
Xenopus_tropicalis_GeneID=496623 ILE A 221 H . > < . . S + . . . . ? 0.929  111.4 50.8   -60.3  -45.4  -4.3  -13.0 10.6  
Xenopus_tropicalis_GeneID=496623 ALA A 222 H . 3 < . . S + . . . . ? 0.858  107.4 53.4   -62.5  -34.0  -4.9  -16.5 12.1  
Xenopus_tropicalis_GeneID=496623 ALA A 223 T . 3 < . . . . . . . . ? 0.583  .     .      -79.3  -11.3  -2.9  -15.6 15.1  
Xenopus_tropicalis_GeneID=496623 ASN A 224 . . < . . . . . . . . . ? 0.608  .     .      -126.6 .      -5.0  -12.5 15.8  
# 
loop_
_dssp_struct_ladder.id 
_dssp_struct_ladder.sheet_id 
_dssp_struct_ladder.range_id_1 
_dssp_struct_ladder.range_id_2 
_dssp_struct_ladder.type 
_dssp_struct_ladder.beg_1_label_comp_id 
_dssp_struct_ladder.beg_1_label_asym_id 
_dssp_struct_ladder.beg_1_label_seq_id 
_dssp_struct_ladder.pdbx_beg_1_PDB_ins_code 
_dssp_struct_ladder.end_1_label_comp_id 
_dssp_struct_ladder.end_1_label_asym_id 
_dssp_struct_ladder.end_1_label_seq_id 
_dssp_struct_ladder.pdbx_end_1_PDB_ins_code 
_dssp_struct_ladder.beg_1_auth_comp_id 
_dssp_struct_ladder.beg_1_auth_asym_id 
_dssp_struct_ladder.beg_1_auth_seq_id 
_dssp_struct_ladder.end_1_auth_comp_id 
_dssp_struct_ladder.end_1_auth_asym_id 
_dssp_struct_ladder.end_1_auth_seq_id 
_dssp_struct_ladder.beg_2_label_comp_id 
_dssp_struct_ladder.beg_2_label_asym_id 
_dssp_struct_ladder.beg_2_label_seq_id 
_dssp_struct_ladder.pdbx_beg_2_PDB_ins_code 
_dssp_struct_ladder.end_2_label_comp_id 
_dssp_struct_ladder.end_2_label_asym_id 
_dssp_struct_ladder.end_2_label_seq_id 
_dssp_struct_ladder.pdbx_end_2_PDB_ins_code 
_dssp_struct_ladder.beg_2_auth_comp_id 
_dssp_struct_ladder.beg_2_auth_asym_id 
_dssp_struct_ladder.beg_2_auth_seq_id 
_dssp_struct_ladder.end_2_auth_comp_id 
_dssp_struct_ladder.end_2_auth_asym_id 
_dssp_struct_ladder.end_2_auth_seq_id 
A A A B anti-parallel ILE A 2   ? ILE A 3   ? ILE A 2   ILE A 3   SER A 173 ? ASP A 172 ? SER A 173 ASP A 172 
B B C F anti-parallel ALA A 6   ? THR A 7   ? ALA A 6   THR A 7   CYS A 138 ? GLN A 137 ? CYS A 138 GLN A 137 
C B D I parallel      ALA A 105 ? ALA A 105 ? ALA A 105 ALA A 105 GLU A 187 ? GLU A 187 ? GLU A 187 GLU A 187 
D B E F anti-parallel SER A 116 ? GLY A 121 ? SER A 116 GLY A 121 PRO A 142 ? GLN A 137 ? PRO A 142 GLN A 137 
E B E H anti-parallel CYS A 117 ? ILE A 119 ? CYS A 117 ILE A 119 CYS A 184 ? VAL A 182 ? CYS A 184 VAL A 182 
F B F G anti-parallel ILE A 143 ? ILE A 143 ? ILE A 143 ILE A 143 LEU A 164 ? LEU A 164 ? LEU A 164 LEU A 164 
G B G J anti-parallel MET A 161 ? LEU A 164 ? MET A 161 LEU A 164 THR A 208 ? GLY A 205 ? THR A 208 GLY A 205 
H B H I anti-parallel PRO A 181 ? CYS A 184 ? PRO A 181 CYS A 184 VAL A 191 ? GLU A 187 ? VAL A 191 GLU A 187 
I B I J anti-parallel GLY A 190 ? TRP A 194 ? GLY A 190 TRP A 194 LYS A 209 ? VAL A 206 ? LYS A 209 VAL A 206 
J C K L anti-parallel ILE A 16  ? ASN A 20  ? ILE A 16  ASN A 20  SER A 29  ? HIS A 24  ? SER A 29  HIS A 24  
K C K N anti-parallel SER A 18  ? ASN A 20  ? SER A 18  ASN A 20  ARG A 50  ? GLN A 48  ? ARG A 50  GLN A 48  
L C L M anti-parallel SER A 29  ? LEU A 30  ? SER A 29  LEU A 30  VAL A 37  ? VAL A 36  ? VAL A 37  VAL A 36  
M C M P anti-parallel TRP A 35  ? SER A 38  ? TRP A 35  SER A 38  LYS A 90  ? MET A 87  ? LYS A 90  MET A 87  
N C N O anti-parallel GLN A 48  ? LEU A 51  ? GLN A 48  LEU A 51  SER A 67  ? GLN A 64  ? SER A 67  GLN A 64  
O C O P anti-parallel SER A 68  ? ARG A 73  ? SER A 68  ARG A 73  LEU A 91  ? MET A 87  ? LEU A 91  MET A 87  
P D Q R anti-parallel ASN A 55  ? ASN A 55  ? ASN A 55  ASN A 55  LEU A 135 ? LEU A 135 ? LEU A 135 LEU A 135 
Q E S T anti-parallel ASN A 78  ? ASN A 78  ? ASN A 78  ASN A 78  ASP A 83  ? ASP A 83  ? ASP A 83  ASP A 83  
R F U V anti-parallel GLN A 200 ? GLN A 200 ? GLN A 200 GLN A 200 TYR A 203 ? TYR A 203 ? TYR A 203 TYR A 203 
# 
loop_
_dssp_struct_bridge_pairs.id 
_dssp_struct_bridge_pairs.label_comp_id 
_dssp_struct_bridge_pairs.label_seq_id 
_dssp_struct_bridge_pairs.label_asym_id 
_dssp_struct_bridge_pairs.auth_seq_id 
_dssp_struct_bridge_pairs.auth_asym_id 
_dssp_struct_bridge_pairs.pdbx_PDB_ins_code 
_dssp_struct_bridge_pairs.acceptor_1_label_comp_id 
_dssp_struct_bridge_pairs.acceptor_1_label_seq_id 
_dssp_struct_bridge_pairs.acceptor_1_label_asym_id 
_dssp_struct_bridge_pairs.acceptor_1_auth_seq_id 
_dssp_struct_bridge_pairs.acceptor_1_auth_asym_id 
_dssp_struct_bridge_pairs.acceptor_1_pdbx_PDB_ins_code 
_dssp_struct_bridge_pairs.acceptor_1_energy 
_dssp_struct_bridge_pairs.acceptor_2_label_comp_id 
_dssp_struct_bridge_pairs.acceptor_2_label_seq_id 
_dssp_struct_bridge_pairs.acceptor_2_label_asym_id 
_dssp_struct_bridge_pairs.acceptor_2_auth_seq_id 
_dssp_struct_bridge_pairs.acceptor_2_auth_asym_id 
_dssp_struct_bridge_pairs.acceptor_2_pdbx_PDB_ins_code 
_dssp_struct_bridge_pairs.acceptor_2_energy 
_dssp_struct_bridge_pairs.donor_1_label_comp_id 
_dssp_struct_bridge_pairs.donor_1_label_seq_id 
_dssp_struct_bridge_pairs.donor_1_label_asym_id 
_dssp_struct_bridge_pairs.donor_1_auth_seq_id 
_dssp_struct_bridge_pairs.donor_1_auth_asym_id 
_dssp_struct_bridge_pairs.donor_1_pdbx_PDB_ins_code 
_dssp_struct_bridge_pairs.donor_1_energy 
_dssp_struct_bridge_pairs.donor_2_label_comp_id 
_dssp_struct_bridge_pairs.donor_2_label_seq_id 
_dssp_struct_bridge_pairs.donor_2_label_asym_id 
_dssp_struct_bridge_pairs.donor_2_auth_seq_id 
_dssp_struct_bridge_pairs.donor_2_auth_asym_id 
_dssp_struct_bridge_pairs.donor_2_pdbx_PDB_ins_code 
_dssp_struct_bridge_pairs.donor_2_energy 
1   LYS 1   A 1   A ? ?   ?   ? ?   ? ? ?    ?   ?   ? ?   ? ? ?    ILE 3   A 3   A ? -0.7 CYS 174 A 174 A ? -0.6 
2   ILE 2   A 2   A ? GLY 123 A 123 A ? -0.4 SER 173 A 173 A ? -0.3 GLY 5   A 5   A ? -0.8 GLY 4   A 4   A ? -0.4 
3   ILE 3   A 3   A ? ASP 172 A 172 A ? -3.3 LYS 1   A 1   A ? -0.7 ASP 172 A 172 A ? -1.4 LEU 126 A 126 A ? -0.1 
4   GLY 4   A 4   A ? ILE 2   A 2   A ? -0.4 THR 125 A 125 A ? -0.3 ILE 3   A 3   A ? -0.2 LYS 171 A 171 A ? -0.1 
5   GLY 5   A 5   A ? ILE 2   A 2   A ? -0.8 ASP 172 A 172 A ? -0.2 THR 7   A 7   A ? -0.3 LEU 139 A 139 A ? -0.2 
6   ALA 6   A 6   A ? CYS 138 A 138 A ? -2.6 ILE 3   A 3   A ? -0.1 CYS 138 A 138 A ? -3.2 CYS 8   A 8   A ? -0.2 
7   THR 7   A 7   A ? GLY 5   A 5   A ? -0.3 GLN 137 A 137 A ? -0.2 GLN 137 A 137 A ? -0.3 ALA 9   A 9   A ? -0.1 
8   CYS 8   A 8   A ? LEU 136 A 136 A ? -2.6 ALA 6   A 6   A ? -0.2 LEU 136 A 136 A ? -0.1 ASN 11  A 11  A ? -0.1 
9   ALA 9   A 9   A ? LYS 10  A 10  A ? -0.1 THR 7   A 7   A ? -0.1 SER 12  A 12  A ? -2.1 VAL 13  A 13  A ? -0.3 
10  LYS 10  A 10  A ? ASN 11  A 11  A ? -0.3 SER 12  A 12  A ? -0.1 ALA 9   A 9   A ? -0.1 HIS 54  A 54  A ? -0.1 
11  ASN 11  A 11  A ? VAL 13  A 13  A ? -0.1 SER 12  A 12  A ? -0.1 LYS 10  A 10  A ? -0.3 ALA 9   A 9   A ? -0.1 
12  SER 12  A 12  A ? ALA 9   A 9   A ? -2.1 VAL 13  A 13  A ? -0.2 LYS 10  A 10  A ? -0.1 ASN 11  A 11  A ? -0.1 
13  VAL 13  A 13  A ? ALA 9   A 9   A ? -0.3 PRO 14  A 14  A ? -0.1 ILE 16  A 16  A ? -1.3 SER 12  A 12  A ? -0.2 
14  PRO 14  A 14  A ? ?   ?   ? ?   ? ? ?    ?   ?   ? ?   ? ? ?    ASN 102 A 102 A ? -1.8 GLY 52  A 52  A ? -0.3 
15  TYR 15  A 15  A ? VAL 101 A 101 A ? -0.2 ALA 103 A 103 A ? -0.1 LEU 30  A 30  A ? -2.7 VAL 104 A 104 A ? -0.2 
16  ILE 16  A 16  A ? VAL 13  A 13  A ? -1.3 SER 29  A 29  A ? -0.2 GLY 52  A 52  A ? -0.5 SER 18  A 18  A ? -0.4 
17  VAL 17  A 17  A ? GLY 28  A 28  A ? -2.1 LEU 51  A 51  A ? -0.1 GLY 28  A 28  A ? -1.2 LEU 19  A 19  A ? -0.6 
18  SER 18  A 18  A ? ARG 50  A 50  A ? -2.4 ILE 16  A 16  A ? -0.4 ARG 50  A 50  A ? -2.7 ASN 20  A 20  A ? -0.6 
19  LEU 19  A 19  A ? CYS 26  A 26  A ? -3.0 VAL 17  A 17  A ? -0.6 PHE 25  A 25  A ? -2.5 CYS 26  A 26  A ? -1.2 
20  ASN 20  A 20  A ? GLN 48  A 48  A ? -3.2 SER 18  A 18  A ? -0.6 GLN 48  A 48  A ? -2.8 HIS 24  A 24  A ? -0.2 
21  SER 21  A 21  A ? TYR 23  A 23  A ? -1.8 LEU 19  A 19  A ? -0.4 HIS 24  A 24  A ? -0.1 ILE 47  A 47  A ? -0.0 
22  GLY 22  A 22  A ? GLN 48  A 48  A ? -0.1 ?   ?   ? ?   ? ? ?    HIS 24  A 24  A ? -0.3 ASN 20  A 20  A ? -0.1 
23  TYR 23  A 23  A ? LEU 19  A 19  A ? -0.1 ?   ?   ? ?   ? ? ?    SER 21  A 21  A ? -1.8 PHE 25  A 25  A ? -0.4 
24  HIS 24  A 24  A ? GLY 22  A 22  A ? -0.3 ASN 20  A 20  A ? -0.2 ASN 20  A 20  A ? -0.2 GLY 27  A 27  A ? -0.1 
25  PHE 25  A 25  A ? LEU 19  A 19  A ? -2.5 CYS 26  A 26  A ? -0.4 GLY 27  A 27  A ? -0.3 SER 178 A 178 A ? -0.3 
26  CYS 26  A 26  A ? LEU 19  A 19  A ? -1.2 ASP 177 A 177 A ? -0.1 LEU 19  A 19  A ? -3.0 PHE 25  A 25  A ? -0.4 
27  GLY 27  A 27  A ? SER 178 A 178 A ? -3.7 PHE 25  A 25  A ? -0.3 ALA 39  A 39  A ? -0.4 SER 29  A 29  A ? -0.3 
28  GLY 28  A 28  A ? VAL 17  A 17  A ? -1.2 CYS 26  A 26  A ? -0.2 VAL 17  A 17  A ? -2.1 LEU 30  A 30  A ? -0.4 
29  SER 29  A 29  A ? VAL 37  A 37  A ? -2.4 GLY 27  A 27  A ? -0.3 VAL 37  A 37  A ? -3.1 ILE 31  A 31  A ? -0.5 
30  LEU 30  A 30  A ? TYR 15  A 15  A ? -2.7 GLY 28  A 28  A ? -0.4 VAL 104 A 104 A ? -2.7 VAL 36  A 36  A ? -0.2 
31  ILE 31  A 31  A ? TRP 35  A 35  A ? -2.4 SER 29  A 29  A ? -0.5 ASN 33  A 33  A ? -0.2 LEU 106 A 106 A ? -0.2 
32  ASN 32  A 32  A ? TRP 35  A 35  A ? -1.1 ALA 105 A 105 A ? -0.1 ILE 31  A 31  A ? -0.3 TRP 35  A 35  A ? -0.2 
33  ASN 33  A 33  A ? ILE 31  A 31  A ? -0.2 GLN 34  A 34  A ? -0.2 ALA 95  A 95  A ? -3.4 SER 93  A 93  A ? -0.1 
34  GLN 34  A 34  A ? ALA 94  A 94  A ? -0.2 TRP 35  A 35  A ? -0.2 LEU 91  A 91  A ? -2.7 VAL 36  A 36  A ? -0.4 
35  TRP 35  A 35  A ? ASN 32  A 32  A ? -0.2 LYS 90  A 90  A ? -0.2 ILE 31  A 31  A ? -2.4 ASN 32  A 32  A ? -1.1 
36  VAL 36  A 36  A ? ILE 89  A 89  A ? -2.0 GLN 34  A 34  A ? -0.4 ILE 89  A 89  A ? -2.7 SER 38  A 38  A ? -0.4 
37  VAL 37  A 37  A ? SER 29  A 29  A ? -3.1 TRP 35  A 35  A ? -0.4 SER 29  A 29  A ? -2.4 ALA 39  A 39  A ? -0.2 
38  SER 38  A 38  A ? MET 87  A 87  A ? -2.6 VAL 36  A 36  A ? -0.4 MET 87  A 87  A ? -2.8 ALA 40  A 40  A ? -0.4 
39  ALA 39  A 39  A ? GLY 27  A 27  A ? -0.4 ILE 86  A 86  A ? -0.3 CYS 42  A 42  A ? -1.5 ILE 86  A 86  A ? -0.3 
40  ALA 40  A 40  A ? SER 38  A 38  A ? -0.4 HIS 41  A 41  A ? -0.3 TYR 43  A 43  A ? -1.6 ALA 39  A 39  A ? -0.1 
41  HIS 41  A 41  A ? CYS 42  A 42  A ? -0.3 LEU 82  A 82  A ? -0.1 ALA 40  A 40  A ? -0.3 SER 178 A 178 A ? -0.0 
42  CYS 42  A 42  A ? ALA 39  A 39  A ? -1.5 GLY 27  A 27  A ? -0.1 HIS 41  A 41  A ? -0.3 ALA 40  A 40  A ? -0.2 
43  TYR 43  A 43  A ? ALA 40  A 40  A ? -1.6 ALA 45  A 45  A ? -0.0 ALA 45  A 45  A ? -0.3 ALA 40  A 40  A ? -0.1 
44  LYS 44  A 44  A ? ALA 45  A 45  A ? -0.0 ILE 47  A 47  A ? -0.0 ILE 47  A 47  A ? -0.1 CYS 42  A 42  A ? -0.0 
45  ALA 45  A 45  A ? TYR 43  A 43  A ? -0.3 SER 46  A 46  A ? -0.2 ILE 47  A 47  A ? -0.4 VAL 71  A 71  A ? -0.1 
46  SER 46  A 46  A ? LYS 70  A 70  A ? -0.0 GLN 48  A 48  A ? -0.0 GLN 48  A 48  A ? -0.4 ALA 45  A 45  A ? -0.2 
47  ILE 47  A 47  A ? ALA 45  A 45  A ? -0.4 LYS 44  A 44  A ? -0.1 SER 68  A 68  A ? -2.1 VAL 49  A 49  A ? -0.5 
48  GLN 48  A 48  A ? ASN 20  A 20  A ? -2.8 SER 46  A 46  A ? -0.4 ASN 20  A 20  A ? -3.2 ARG 50  A 50  A ? -0.6 
49  VAL 49  A 49  A ? ILE 66  A 66  A ? -3.7 ILE 47  A 47  A ? -0.5 ILE 66  A 66  A ? -2.9 LEU 51  A 51  A ? -0.5 
50  ARG 50  A 50  A ? SER 18  A 18  A ? -2.7 GLN 48  A 48  A ? -0.6 SER 18  A 18  A ? -2.4 GLY 52  A 52  A ? -0.3 
51  LEU 51  A 51  A ? GLN 64  A 64  A ? -2.4 VAL 49  A 49  A ? -0.5 GLN 64  A 64  A ? -1.9 VAL 101 A 101 A ? -0.1 
52  GLY 52  A 52  A ? ILE 16  A 16  A ? -0.5 ALA 100 A 100 A ? -0.4 HIS 54  A 54  A ? -0.4 THR 62  A 62  A ? -0.3 
53  GLU 53  A 53  A ? ILE 16  A 16  A ? -0.3 ARG 50  A 50  A ? -0.2 GLY 52  A 52  A ? -0.3 ILE 56  A 56  A ? -0.1 
54  HIS 54  A 54  A ? GLY 52  A 52  A ? -0.4 ASN 55  A 55  A ? -0.2 LEU 136 A 136 A ? -2.4 ILE 56  A 56  A ? -0.5 
55  ASN 55  A 55  A ? LEU 58  A 58  A ? -0.2 LEU 135 A 135 A ? -0.2 LEU 58  A 58  A ? -1.3 HIS 54  A 54  A ? -0.2 
56  ILE 56  A 56  A ? ASP 134 A 134 A ? -2.5 HIS 54  A 54  A ? -0.5 LEU 135 A 135 A ? -0.1 ASN 55  A 55  A ? -0.1 
57  ALA 57  A 57  A ? ASP 134 A 134 A ? -0.2 SER 59  A 59  A ? -0.0 SER 59  A 59  A ? -0.3 ILE 56  A 56  A ? -0.3 
58  LEU 58  A 58  A ? ASN 55  A 55  A ? -1.3 ASP 134 A 134 A ? -0.2 GLU 60  A 60  A ? -0.8 ASN 55  A 55  A ? -0.2 
59  SER 59  A 59  A ? ALA 57  A 57  A ? -0.3 GLU 60  A 60  A ? -0.1 ILE 56  A 56  A ? -0.1 GLU 53  A 53  A ? -0.1 
60  GLU 60  A 60  A ? LEU 58  A 58  A ? -0.8 ASN 55  A 55  A ? -0.1 SER 59  A 59  A ? -0.1 ILE 56  A 56  A ? -0.0 
61  GLY 61  A 61  A ? THR 62  A 62  A ? -0.0 LEU 58  A 58  A ? -0.0 SER 59  A 59  A ? -0.1 GLY 52  A 52  A ? -0.0 
62  THR 62  A 62  A ? GLY 52  A 52  A ? -0.3 ALA 100 A 100 A ? -0.1 GLU 53  A 53  A ? -0.1 ALA 100 A 100 A ? -0.0 
63  GLU 63  A 63  A ? GLY 52  A 52  A ? -0.1 ARG 50  A 50  A ? -0.1 PHE 65  A 65  A ? -0.4 GLY 52  A 52  A ? -0.2 
64  GLN 64  A 64  A ? LEU 51  A 51  A ? -1.9 ILE 66  A 66  A ? -0.1 LEU 51  A 51  A ? -2.4 ILE 66  A 66  A ? -0.6 
65  PHE 65  A 65  A ? GLU 63  A 63  A ? -0.4 ARG 50  A 50  A ? -0.2 SER 67  A 67  A ? -0.5 ARG 50  A 50  A ? -0.2 
66  ILE 66  A 66  A ? VAL 49  A 49  A ? -2.9 GLN 64  A 64  A ? -0.6 VAL 49  A 49  A ? -3.7 SER 68  A 68  A ? -0.1 
67  SER 67  A 67  A ? PHE 65  A 65  A ? -0.5 GLN 48  A 48  A ? -0.2 SER 92  A 92  A ? -3.2 SER 93  A 93  A ? -0.4 
68  SER 68  A 68  A ? ILE 47  A 47  A ? -2.1 LEU 91  A 91  A ? -0.2 LEU 91  A 91  A ? -0.2 VAL 71  A 71  A ? -0.1 
69  SER 69  A 69  A ? LYS 90  A 90  A ? -3.5 LYS 70  A 70  A ? -0.4 VAL 71  A 71  A ? -0.3 LEU 91  A 91  A ? -0.2 
70  LYS 70  A 70  A ? LYS 90  A 90  A ? -1.4 ILE 47  A 47  A ? -0.1 LYS 90  A 90  A ? -2.6 ILE 72  A 72  A ? -0.4 
71  VAL 71  A 71  A ? SER 69  A 69  A ? -0.3 ILE 89  A 89  A ? -0.2 ARG 73  A 73  A ? -0.6 ILE 89  A 89  A ? -0.2 
72  ILE 72  A 72  A ? LEU 88  A 88  A ? -3.4 LYS 70  A 70  A ? -0.4 LEU 88  A 88  A ? -2.6 HIS 74  A 74  A ? -0.2 
73  ARG 73  A 73  A ? VAL 71  A 71  A ? -0.6 MET 87  A 87  A ? -0.2 MET 87  A 87  A ? -0.2 SER 75  A 75  A ? -0.2 
74  HIS 74  A 74  A ? ILE 86  A 86  A ? -2.2 ASN 84  A 84  A ? -0.3 TYR 77  A 77  A ? -2.1 ARG 73  A 73  A ? -0.1 
75  SER 75  A 75  A ? GLY 76  A 76  A ? -0.3 ARG 73  A 73  A ? -0.2 HIS 74  A 74  A ? -0.1 ARG 73  A 73  A ? -0.0 
76  GLY 76  A 76  A ? ASN 84  A 84  A ? -0.1 ASN 78  A 78  A ? -0.1 SER 75  A 75  A ? -0.3 ASN 78  A 78  A ? -0.1 
77  TYR 77  A 77  A ? HIS 74  A 74  A ? -2.1 ILE 86  A 86  A ? -0.1 SER 79  A 79  A ? -0.5 ASN 84  A 84  A ? -0.2 
78  ASN 78  A 78  A ? ASP 83  A 83  A ? -2.3 GLY 76  A 76  A ? -0.1 LEU 82  A 82  A ? -2.2 ASP 83  A 83  A ? -0.5 
79  SER 79  A 79  A ? TYR 77  A 77  A ? -0.5 TRP 80  A 80  A ? -0.2 ASN 78  A 78  A ? -0.1 TYR 77  A 77  A ? -0.0 
80  TRP 80  A 80  A ? THR 81  A 81  A ? -0.1 ASP 83  A 83  A ? -0.1 SER 79  A 79  A ? -0.2 ASN 78  A 78  A ? -0.0 
81  THR 81  A 81  A ? ASP 83  A 83  A ? -0.1 ASN 78  A 78  A ? -0.0 SER 79  A 79  A ? -0.2 THR 158 A 158 A ? -0.1 
82  LEU 82  A 82  A ? ASN 78  A 78  A ? -2.2 ASP 83  A 83  A ? -0.2 ASP 85  A 85  A ? -0.8 SER 79  A 79  A ? -0.2 
83  ASP 83  A 83  A ? ASN 78  A 78  A ? -0.5 ASN 84  A 84  A ? -0.2 ASN 78  A 78  A ? -2.3 LEU 82  A 82  A ? -0.2 
84  ASN 84  A 84  A ? TYR 77  A 77  A ? -0.2 ASP 85  A 85  A ? -0.2 ILE 86  A 86  A ? -2.0 HIS 74  A 74  A ? -0.3 
85  ASP 85  A 85  A ? LEU 82  A 82  A ? -0.8 ASN 160 A 160 A ? -0.1 MET 87  A 87  A ? -0.3 ASN 84  A 84  A ? -0.2 
86  ILE 86  A 86  A ? ASN 84  A 84  A ? -2.0 ALA 39  A 39  A ? -0.3 HIS 74  A 74  A ? -2.2 LEU 88  A 88  A ? -0.3 
87  MET 87  A 87  A ? SER 38  A 38  A ? -2.8 ASP 85  A 85  A ? -0.3 SER 38  A 38  A ? -2.6 ILE 89  A 89  A ? -0.4 
88  LEU 88  A 88  A ? ILE 72  A 72  A ? -2.6 ILE 86  A 86  A ? -0.3 ILE 72  A 72  A ? -3.4 LYS 90  A 90  A ? -0.5 
89  ILE 89  A 89  A ? VAL 36  A 36  A ? -2.7 MET 87  A 87  A ? -0.4 VAL 36  A 36  A ? -2.0 LEU 91  A 91  A ? -0.5 
90  LYS 90  A 90  A ? LYS 70  A 70  A ? -2.6 LEU 88  A 88  A ? -0.5 SER 69  A 69  A ? -3.5 LYS 70  A 70  A ? -1.4 
91  LEU 91  A 91  A ? GLN 34  A 34  A ? -2.7 ILE 89  A 89  A ? -0.5 SER 68  A 68  A ? -0.2 SER 67  A 67  A ? -0.1 
92  SER 92  A 92  A ? SER 67  A 67  A ? -3.2 LYS 90  A 90  A ? -0.2 ALA 94  A 94  A ? -0.3 LEU 91  A 91  A ? -0.1 
93  SER 93  A 93  A ? SER 67  A 67  A ? -0.4 ASN 33  A 33  A ? -0.1 SER 92  A 92  A ? -0.1 SER 69  A 69  A ? -0.0 
94  ALA 94  A 94  A ? SER 92  A 92  A ? -0.3 ALA 95  A 95  A ? -0.1 GLN 34  A 34  A ? -0.2 SER 96  A 96  A ? -0.2 
95  ALA 95  A 95  A ? ASN 33  A 33  A ? -3.4 ASN 32  A 32  A ? -0.1 LEU 97  A 97  A ? -0.8 ALA 94  A 94  A ? -0.1 
96  SER 96  A 96  A ? ALA 94  A 94  A ? -0.2 ASN 102 A 102 A ? -0.0 ASN 98  A 98  A ? -0.3 VAL 101 A 101 A ? -0.1 
97  LEU 97  A 97  A ? ALA 95  A 95  A ? -0.8 ALA 100 A 100 A ? -0.1 ALA 99  A 99  A ? -0.2 ASN 102 A 102 A ? -0.2 
98  ASN 98  A 98  A ? VAL 101 A 101 A ? -3.0 SER 96  A 96  A ? -0.3 VAL 101 A 101 A ? -0.2 GLY 52  A 52  A ? -0.1 
99  ALA 99  A 99  A ? ALA 100 A 100 A ? -0.2 LEU 97  A 97  A ? -0.2 ASN 102 A 102 A ? -0.1 LEU 97  A 97  A ? -0.0 
100 ALA 100 A 100 A ? VAL 101 A 101 A ? -0.2 THR 62  A 62  A ? -0.0 ASN 102 A 102 A ? -0.5 GLY 52  A 52  A ? -0.4 
101 VAL 101 A 101 A ? ASN 98  A 98  A ? -0.2 LEU 51  A 51  A ? -0.1 ASN 98  A 98  A ? -3.0 ALA 103 A 103 A ? -0.3 
102 ASN 102 A 102 A ? PRO 14  A 14  A ? -1.8 ALA 100 A 100 A ? -0.5 LEU 30  A 30  A ? -0.3 VAL 104 A 104 A ? -0.2 
103 ALA 103 A 103 A ? VAL 101 A 101 A ? -0.3 ILE 31  A 31  A ? -0.1 ALA 105 A 105 A ? -0.3 ILE 31  A 31  A ? -0.2 
104 VAL 104 A 104 A ? LEU 30  A 30  A ? -2.7 TYR 15  A 15  A ? -0.2 GLU 187 A 187 A ? -0.1 LEU 106 A 106 A ? -0.1 
105 ALA 105 A 105 A ? GLY 186 A 186 A ? -1.0 ALA 103 A 103 A ? -0.3 LEU 188 A 188 A ? -2.8 ASN 32  A 32  A ? -0.1 
106 LEU 106 A 106 A ? ILE 31  A 31  A ? -0.2 GLU 187 A 187 A ? -0.2 GLN 189 A 189 A ? -0.1 SER 108 A 108 A ? -0.1 
107 PRO 107 A 107 A ? ?   ?   ? ?   ? ? ?    ?   ?   ? ?   ? ? ?    CYS 110 A 110 A ? -0.1 LEU 106 A 106 A ? -0.1 
108 SER 108 A 108 A ? GLY 109 A 109 A ? -0.2 LEU 106 A 106 A ? -0.1 CYS 110 A 110 A ? -0.3 LEU 106 A 106 A ? -0.0 
109 GLY 109 A 109 A ? ?   ?   ? ?   ? ? ?    ?   ?   ? ?   ? ? ?    ALA 111 A 111 A ? -0.2 SER 108 A 108 A ? -0.2 
110 CYS 110 A 110 A ? SER 108 A 108 A ? -0.3 PRO 107 A 107 A ? -0.1 ALA 112 A 112 A ? -0.1 GLN 189 A 189 A ? -0.1 
111 ALA 111 A 111 A ? GLY 109 A 109 A ? -0.2 ALA 112 A 112 A ? -0.1 ALA 113 A 113 A ? -0.1 CYS 110 A 110 A ? -0.1 
112 ALA 112 A 112 A ? ALA 113 A 113 A ? -0.1 CYS 110 A 110 A ? -0.1 ALA 115 A 115 A ? -2.0 ILE 143 A 143 A ? -0.3 
113 ALA 113 A 113 A ? GLY 114 A 114 A ? -0.2 ALA 111 A 111 A ? -0.1 LEU 144 A 144 A ? -0.2 ALA 112 A 112 A ? -0.1 
114 GLY 114 A 114 A ? ILE 143 A 143 A ? -3.1 ALA 115 A 115 A ? -0.3 ALA 113 A 113 A ? -0.2 LEU 144 A 144 A ? -0.1 
115 ALA 115 A 115 A ? ALA 112 A 112 A ? -2.0 SER 116 A 116 A ? -0.1 ILE 143 A 143 A ? -1.7 CYS 117 A 117 A ? -0.5 
116 SER 116 A 116 A ? PRO 142 A 142 A ? -0.2 ALA 113 A 113 A ? -0.1 ASN 185 A 185 A ? -0.5 LEU 118 A 118 A ? -0.4 
117 CYS 117 A 117 A ? ALA 141 A 141 A ? -2.6 ALA 115 A 115 A ? -0.5 ALA 141 A 141 A ? -2.5 ILE 119 A 119 A ? -0.5 
118 LEU 118 A 118 A ? VAL 183 A 183 A ? -3.6 SER 116 A 116 A ? -0.4 VAL 183 A 183 A ? -2.8 SER 120 A 120 A ? -0.4 
119 ILE 119 A 119 A ? LEU 139 A 139 A ? -3.1 CYS 117 A 117 A ? -0.5 LEU 139 A 139 A ? -2.0 GLY 121 A 121 A ? -0.4 
120 SER 120 A 120 A ? PRO 181 A 181 A ? -1.4 LEU 118 A 118 A ? -0.4 TRP 122 A 122 A ? -0.3 CYS 138 A 138 A ? -0.2 
121 GLY 121 A 121 A ? GLN 137 A 137 A ? -2.1 ILE 119 A 119 A ? -0.4 GLN 137 A 137 A ? -2.8 ASP 177 A 177 A ? -0.1 
122 TRP 122 A 122 A ? GLY 176 A 176 A ? -0.3 SER 120 A 120 A ? -0.3 THR 125 A 125 A ? -0.1 ASP 177 A 177 A ? -0.1 
123 GLY 123 A 123 A ? ASN 124 A 124 A ? -0.2 TYR 132 A 132 A ? -0.1 ILE 2   A 2   A ? -0.4 GLY 176 A 176 A ? -0.3 
124 ASN 124 A 124 A ? GLN 175 A 175 A ? -4.0 LYS 1   A 1   A ? -0.2 TYR 132 A 132 A ? -0.2 GLY 123 A 123 A ? -0.2 
125 THR 125 A 125 A ? ASN 131 A 131 A ? -2.4 LYS 1   A 1   A ? -0.2 SER 127 A 127 A ? -0.3 GLY 4   A 4   A ? -0.3 
126 LEU 126 A 126 A ? ASN 131 A 131 A ? -0.2 GLY 129 A 129 A ? -0.2 ASN 131 A 131 A ? -0.1 GLY 129 A 129 A ? -0.1 
127 SER 127 A 127 A ? THR 125 A 125 A ? -0.3 SER 128 A 128 A ? -0.3 CYS 198 A 198 A ? -0.3 GLY 129 A 129 A ? -0.3 
128 SER 128 A 128 A ? THR 125 A 125 A ? -0.0 SER 130 A 130 A ? -0.0 SER 127 A 127 A ? -0.3 SER 130 A 130 A ? -0.2 
129 GLY 129 A 129 A ? SER 127 A 127 A ? -0.3 LEU 126 A 126 A ? -0.1 ASN 131 A 131 A ? -0.4 LEU 126 A 126 A ? -0.2 
130 SER 130 A 130 A ? SER 128 A 128 A ? -0.2 THR 125 A 125 A ? -0.1 TYR 132 A 132 A ? -0.2 SER 127 A 127 A ? -0.1 
131 ASN 131 A 131 A ? GLY 129 A 129 A ? -0.4 LEU 126 A 126 A ? -0.1 THR 125 A 125 A ? -2.4 LEU 126 A 126 A ? -0.2 
132 TYR 132 A 132 A ? SER 130 A 130 A ? -0.2 ASN 124 A 124 A ? -0.2 ASN 124 A 124 A ? -0.2 GLY 123 A 123 A ? -0.1 
133 PRO 133 A 133 A ? ?   ?   ? ?   ? ? ?    ?   ?   ? ?   ? ? ?    ILE 56  A 56  A ? -0.1 GLN 137 A 137 A ? -0.1 
134 ASP 134 A 134 A ? ASN 55  A 55  A ? -0.1 LEU 136 A 136 A ? -0.1 ILE 56  A 56  A ? -2.5 LEU 136 A 136 A ? -0.3 
135 LEU 135 A 135 A ? ASN 55  A 55  A ? -0.2 ILE 56  A 56  A ? -0.1 ASN 55  A 55  A ? -0.2 GLN 137 A 137 A ? -0.1 
136 LEU 136 A 136 A ? HIS 54  A 54  A ? -2.4 ASP 134 A 134 A ? -0.3 CYS 8   A 8   A ? -2.6 CYS 138 A 138 A ? -0.3 
137 GLN 137 A 137 A ? GLY 121 A 121 A ? -2.8 THR 7   A 7   A ? -0.3 GLY 121 A 121 A ? -2.1 LEU 139 A 139 A ? -0.3 
138 CYS 138 A 138 A ? ALA 6   A 6   A ? -3.2 LEU 136 A 136 A ? -0.3 ALA 6   A 6   A ? -2.6 TYR 140 A 140 A ? -0.3 
139 LEU 139 A 139 A ? ILE 119 A 119 A ? -2.0 GLN 137 A 137 A ? -0.3 ILE 119 A 119 A ? -3.1 ALA 141 A 141 A ? -0.5 
140 TYR 140 A 140 A ? CYS 138 A 138 A ? -0.3 LEU 118 A 118 A ? -0.2 LEU 118 A 118 A ? -0.2 SER 116 A 116 A ? -0.1 
141 ALA 141 A 141 A ? CYS 117 A 117 A ? -2.5 LEU 139 A 139 A ? -0.5 CYS 117 A 117 A ? -2.6 ILE 143 A 143 A ? -0.2 
142 PRO 142 A 142 A ? ?   ?   ? ?   ? ? ?    ?   ?   ? ?   ? ? ?    GLY 165 A 165 A ? -2.1 LEU 144 A 144 A ? -0.4 
143 ILE 143 A 143 A ? ALA 115 A 115 A ? -1.7 ALA 112 A 112 A ? -0.3 GLY 114 A 114 A ? -3.1 LEU 164 A 164 A ? -0.2 
144 LEU 144 A 144 A ? CYS 163 A 163 A ? -3.0 PRO 142 A 142 A ? -0.4 CYS 163 A 163 A ? -0.4 ALA 115 A 115 A ? -0.1 
145 THR 145 A 145 A ? ILE 143 A 143 A ? -0.2 ASP 146 A 146 A ? -0.1 CYS 149 A 149 A ? -2.6 ASN 150 A 150 A ? -0.2 
146 ASP 146 A 146 A ? ALA 147 A 147 A ? -0.2 GLN 148 A 148 A ? -0.2 ASN 150 A 150 A ? -2.8 ASN 151 A 151 A ? -0.2 
147 ALA 147 A 147 A ? CYS 149 A 149 A ? -0.2 GLN 148 A 148 A ? -0.2 ASN 151 A 151 A ? -2.7 ASP 146 A 146 A ? -0.2 
148 GLN 148 A 148 A ? ASN 150 A 150 A ? -0.2 CYS 149 A 149 A ? -0.2 ALA 152 A 152 A ? -2.1 ALA 147 A 147 A ? -0.2 
149 CYS 149 A 149 A ? THR 145 A 145 A ? -2.6 ASN 150 A 150 A ? -0.2 TYR 153 A 153 A ? -1.5 ALA 147 A 147 A ? -0.2 
150 ASN 150 A 150 A ? ASP 146 A 146 A ? -2.8 ASN 151 A 151 A ? -0.2 GLU 156 A 156 A ? -0.2 GLN 148 A 148 A ? -0.2 
151 ASN 151 A 151 A ? ALA 147 A 147 A ? -2.7 ALA 152 A 152 A ? -0.2 ASN 150 A 150 A ? -0.2 CYS 149 A 149 A ? -0.2 
152 ALA 152 A 152 A ? GLN 148 A 148 A ? -2.1 TYR 153 A 153 A ? -0.3 ASN 150 A 150 A ? -0.2 ASN 151 A 151 A ? -0.2 
153 TYR 153 A 153 A ? CYS 149 A 149 A ? -1.5 GLN 148 A 148 A ? -0.1 GLU 156 A 156 A ? -2.1 ILE 157 A 157 A ? -0.8 
154 PRO 154 A 154 A ? ?   ?   ? ?   ? ? ?    ?   ?   ? ?   ? ? ?    ASN 151 A 151 A ? -0.1 ASN 150 A 150 A ? -0.1 
155 GLY 155 A 155 A ? ILE 157 A 157 A ? -0.2 GLU 156 A 156 A ? -0.1 ASN 151 A 151 A ? -0.1 ASN 150 A 150 A ? -0.1 
156 GLU 156 A 156 A ? TYR 153 A 153 A ? -2.1 ASN 150 A 150 A ? -0.2 THR 158 A 158 A ? -0.5 GLY 155 A 155 A ? -0.1 
157 ILE 157 A 157 A ? TYR 153 A 153 A ? -0.8 ASN 150 A 150 A ? -0.1 GLY 155 A 155 A ? -0.2 ASN 159 A 159 A ? -0.1 
158 THR 158 A 158 A ? GLU 156 A 156 A ? -0.5 THR 81  A 81  A ? -0.1 MET 161 A 161 A ? -1.5 GLU 156 A 156 A ? -0.1 
159 ASN 159 A 159 A ? ASN 160 A 160 A ? -0.3 ILE 157 A 157 A ? -0.1 THR 158 A 158 A ? -0.1 ASN 212 A 212 A ? -0.0 
160 ASN 160 A 160 A ? THR 208 A 208 A ? -0.0 CYS 211 A 211 A ? -0.0 LYS 209 A 209 A ? -2.4 ILE 162 A 162 A ? -0.3 
161 MET 161 A 161 A ? THR 158 A 158 A ? -1.5 THR 208 A 208 A ? -0.2 CYS 163 A 163 A ? -0.3 THR 208 A 208 A ? -0.2 
162 ILE 162 A 162 A ? TYR 207 A 207 A ? -2.3 ASN 160 A 160 A ? -0.3 TYR 207 A 207 A ? -3.0 LEU 164 A 164 A ? -0.4 
163 CYS 163 A 163 A ? LEU 144 A 144 A ? -0.4 MET 161 A 161 A ? -0.3 LEU 144 A 144 A ? -3.0 GLY 165 A 165 A ? -0.4 
164 LEU 164 A 164 A ? GLY 205 A 205 A ? -1.9 ILE 162 A 162 A ? -0.4 GLY 205 A 205 A ? -1.5 PHE 166 A 166 A ? -0.3 
165 GLY 165 A 165 A ? PRO 142 A 142 A ? -2.1 CYS 163 A 163 A ? -0.4 LEU 167 A 167 A ? -0.5 ASP 172 A 172 A ? -0.1 
166 PHE 166 A 166 A ? LYS 171 A 171 A ? -0.6 LEU 164 A 164 A ? -0.3 GLY 169 A 169 A ? -2.4 LYS 171 A 171 A ? -0.3 
167 LEU 167 A 167 A ? GLY 165 A 165 A ? -0.5 GLU 168 A 168 A ? -0.3 ASN 202 A 202 A ? -2.9 TYR 203 A 203 A ? -0.2 
168 GLU 168 A 168 A ? GLY 169 A 169 A ? -0.2 ARG 201 A 201 A ? -0.2 LEU 167 A 167 A ? -0.3 ARG 201 A 201 A ? -0.2 
169 GLY 169 A 169 A ? PHE 166 A 166 A ? -2.4 GLN 200 A 200 A ? -0.2 GLU 168 A 168 A ? -0.2 GLN 200 A 200 A ? -0.2 
170 GLY 170 A 170 A ? ALA 199 A 199 A ? -2.6 GLU 168 A 168 A ? -0.1 ASP 172 A 172 A ? -0.3 GLN 200 A 200 A ? -0.1 
171 LYS 171 A 171 A ? PHE 166 A 166 A ? -0.3 GLN 200 A 200 A ? -0.1 PHE 166 A 166 A ? -0.6 SER 173 A 173 A ? -0.3 
172 ASP 172 A 172 A ? ILE 3   A 3   A ? -1.4 GLY 170 A 170 A ? -0.3 ILE 3   A 3   A ? -3.3 CYS 174 A 174 A ? -0.3 
173 SER 173 A 173 A ? LYS 171 A 171 A ? -0.3 ILE 2   A 2   A ? -0.3 ILE 2   A 2   A ? -0.3 ALA 199 A 199 A ? -0.2 
174 CYS 174 A 174 A ? LYS 1   A 1   A ? -0.6 ASP 172 A 172 A ? -0.3 ASP 177 A 177 A ? -2.1 SER 178 A 178 A ? -0.1 
175 GLN 175 A 175 A ? GLY 176 A 176 A ? -0.3 SER 173 A 173 A ? -0.2 ASN 124 A 124 A ? -4.0 CYS 174 A 174 A ? -0.2 
176 GLY 176 A 176 A ? GLY 123 A 123 A ? -0.3 PHE 25  A 25  A ? -0.2 TRP 122 A 122 A ? -0.3 GLN 175 A 175 A ? -0.3 
177 ASP 177 A 177 A ? CYS 174 A 174 A ? -2.1 CYS 26  A 26  A ? -0.1 GLY 180 A 180 A ? -2.6 VAL 192 A 192 A ? -0.3 
178 SER 178 A 178 A ? GLY 179 A 179 A ? -0.3 PHE 25  A 25  A ? -0.3 GLY 27  A 27  A ? -3.7 SER 193 A 193 A ? -0.2 
179 GLY 179 A 179 A ? VAL 192 A 192 A ? -2.9 GLY 180 A 180 A ? -0.3 SER 178 A 178 A ? -0.3 SER 193 A 193 A ? -0.1 
180 GLY 180 A 180 A ? ASP 177 A 177 A ? -2.6 PRO 181 A 181 A ? -0.1 VAL 192 A 192 A ? -2.4 GLY 179 A 179 A ? -0.3 
181 PRO 181 A 181 A ? ?   ?   ? ?   ? ? ?    ?   ?   ? ?   ? ? ?    SER 120 A 120 A ? -1.4 VAL 183 A 183 A ? -0.5 
182 VAL 182 A 182 A ? GLY 190 A 190 A ? -2.2 ILE 119 A 119 A ? -0.2 GLN 189 A 189 A ? -3.3 GLY 190 A 190 A ? -1.6 
183 VAL 183 A 183 A ? LEU 118 A 118 A ? -2.8 PRO 181 A 181 A ? -0.5 LEU 118 A 118 A ? -3.6 ASN 185 A 185 A ? -0.4 
184 CYS 184 A 184 A ? GLU 187 A 187 A ? -2.5 VAL 182 A 182 A ? -0.5 GLU 187 A 187 A ? -2.0 CYS 117 A 117 A ? -0.2 
185 ASN 185 A 185 A ? SER 116 A 116 A ? -0.5 VAL 183 A 183 A ? -0.4 CYS 184 A 184 A ? -0.1 LEU 188 A 188 A ? -0.1 
186 GLY 186 A 186 A ? GLU 187 A 187 A ? -0.2 VAL 183 A 183 A ? -0.1 ALA 105 A 105 A ? -1.0 LEU 188 A 188 A ? -0.4 
187 GLU 187 A 187 A ? CYS 184 A 184 A ? -2.0 VAL 104 A 104 A ? -0.1 CYS 184 A 184 A ? -2.5 GLN 189 A 189 A ? -0.7 
188 LEU 188 A 188 A ? ALA 105 A 105 A ? -2.8 GLY 186 A 186 A ? -0.4 VAL 183 A 183 A ? -0.2 VAL 191 A 191 A ? -0.1 
189 GLN 189 A 189 A ? VAL 182 A 182 A ? -3.3 GLU 187 A 187 A ? -0.7 VAL 210 A 210 A ? -1.1 CYS 211 A 211 A ? -0.5 
190 GLY 190 A 190 A ? VAL 182 A 182 A ? -1.6 LYS 209 A 209 A ? -0.2 VAL 182 A 182 A ? -2.2 VAL 192 A 192 A ? -0.4 
191 VAL 191 A 191 A ? THR 208 A 208 A ? -1.4 GLN 189 A 189 A ? -0.3 THR 208 A 208 A ? -2.8 GLY 180 A 180 A ? -0.1 
192 VAL 192 A 192 A ? GLY 180 A 180 A ? -2.4 GLY 190 A 190 A ? -0.4 GLY 179 A 179 A ? -2.9 TYR 207 A 207 A ? -0.2 
193 SER 193 A 193 A ? VAL 206 A 206 A ? -2.0 TRP 194 A 194 A ? -0.4 GLY 195 A 195 A ? -0.3 TYR 207 A 207 A ? -0.2 
194 TRP 194 A 194 A ? VAL 206 A 206 A ? -1.9 SER 178 A 178 A ? -0.0 VAL 206 A 206 A ? -3.0 SER 193 A 193 A ? -0.4 
195 GLY 195 A 195 A ? SER 193 A 193 A ? -0.3 GLY 205 A 205 A ? -0.2 GLY 197 A 197 A ? -0.8 GLY 205 A 205 A ? -0.1 
196 TYR 196 A 196 A ? PRO 204 A 204 A ? -0.4 TRP 194 A 194 A ? -0.3 GLN 200 A 200 A ? -0.3 TRP 194 A 194 A ? -0.0 
197 GLY 197 A 197 A ? GLY 195 A 195 A ? -0.8 ALA 199 A 199 A ? -0.1 ALA 199 A 199 A ? -0.4 GLN 200 A 200 A ? -0.1 
198 CYS 198 A 198 A ? SER 127 A 127 A ? -0.3 ALA 199 A 199 A ? -0.2 GLY 170 A 170 A ? -0.1 ASP 172 A 172 A ? -0.1 
199 ALA 199 A 199 A ? GLY 197 A 197 A ? -0.4 SER 173 A 173 A ? -0.2 GLY 170 A 170 A ? -2.6 ARG 201 A 201 A ? -0.3 
200 GLN 200 A 200 A ? TYR 203 A 203 A ? -0.6 TYR 196 A 196 A ? -0.3 TYR 203 A 203 A ? -1.9 GLY 169 A 169 A ? -0.2 
201 ARG 201 A 201 A ? ALA 199 A 199 A ? -0.3 ASN 202 A 202 A ? -0.2 GLU 168 A 168 A ? -0.2 LEU 167 A 167 A ? -0.1 
202 ASN 202 A 202 A ? LEU 167 A 167 A ? -2.9 PHE 166 A 166 A ? -0.2 ARG 201 A 201 A ? -0.2 LEU 167 A 167 A ? -0.1 
203 TYR 203 A 203 A ? GLN 200 A 200 A ? -1.9 PHE 166 A 166 A ? -0.2 GLN 200 A 200 A ? -0.6 ALA 199 A 199 A ? -0.2 
204 PRO 204 A 204 A ? ?   ?   ? ?   ? ? ?    ?   ?   ? ?   ? ? ?    TYR 196 A 196 A ? -0.4 GLY 165 A 165 A ? -0.2 
205 GLY 205 A 205 A ? LEU 164 A 164 A ? -1.5 GLY 195 A 195 A ? -0.1 LEU 164 A 164 A ? -1.9 TYR 207 A 207 A ? -0.4 
206 VAL 206 A 206 A ? TRP 194 A 194 A ? -3.0 CYS 163 A 163 A ? -0.2 SER 193 A 193 A ? -2.0 TRP 194 A 194 A ? -1.9 
207 TYR 207 A 207 A ? ILE 162 A 162 A ? -3.0 GLY 205 A 205 A ? -0.4 ILE 162 A 162 A ? -2.3 LYS 209 A 209 A ? -0.4 
208 THR 208 A 208 A ? VAL 191 A 191 A ? -2.8 VAL 206 A 206 A ? -0.3 VAL 191 A 191 A ? -1.4 VAL 210 A 210 A ? -1.0 
209 LYS 209 A 209 A ? ASN 160 A 160 A ? -2.4 TYR 207 A 207 A ? -0.4 ASN 212 A 212 A ? -1.4 GLY 190 A 190 A ? -0.2 
210 VAL 210 A 210 A ? GLN 189 A 189 A ? -1.1 THR 208 A 208 A ? -1.0 TYR 213 A 213 A ? -3.1 ASN 214 A 214 A ? -0.3 
211 CYS 211 A 211 A ? GLN 189 A 189 A ? -0.5 ASN 212 A 212 A ? -0.3 ASN 214 A 214 A ? -0.7 VAL 210 A 210 A ? -0.3 
212 ASN 212 A 212 A ? LYS 209 A 209 A ? -1.4 TYR 213 A 213 A ? -0.2 CYS 211 A 211 A ? -0.3 VAL 210 A 210 A ? -0.2 
213 TYR 213 A 213 A ? VAL 210 A 210 A ? -3.1 ASN 214 A 214 A ? -0.1 ILE 217 A 217 A ? -2.9 GLN 218 A 218 A ? -0.2 
214 ASN 214 A 214 A ? CYS 211 A 211 A ? -0.7 VAL 210 A 210 A ? -0.3 GLN 218 A 218 A ? -2.5 SER 219 A 219 A ? -0.2 
215 SER 215 A 215 A ? CYS 211 A 211 A ? -0.2 TRP 216 A 216 A ? -0.2 SER 219 A 219 A ? -2.4 THR 220 A 220 A ? -0.2 
216 TRP 216 A 216 A ? GLN 218 A 218 A ? -0.2 ILE 217 A 217 A ? -0.2 THR 220 A 220 A ? -2.5 ILE 221 A 221 A ? -0.2 
217 ILE 217 A 217 A ? TYR 213 A 213 A ? -2.9 GLN 218 A 218 A ? -0.2 ILE 221 A 221 A ? -2.4 ALA 222 A 222 A ? -0.2 
218 GLN 218 A 218 A ? ASN 214 A 214 A ? -2.5 TYR 213 A 213 A ? -0.2 ALA 222 A 222 A ? -2.3 ILE 217 A 217 A ? -0.2 
219 SER 219 A 219 A ? SER 215 A 215 A ? -2.4 ASN 214 A 214 A ? -0.2 ALA 223 A 223 A ? -1.7 GLN 218 A 218 A ? -0.2 
220 THR 220 A 220 A ? TRP 216 A 216 A ? -2.5 SER 215 A 215 A ? -0.2 ASN 224 A 224 A ? -0.5 GLN 218 A 218 A ? -0.2 
221 ILE 221 A 221 A ? ILE 217 A 217 A ? -2.4 TRP 216 A 216 A ? -0.2 ASN 224 A 224 A ? -1.4 SER 219 A 219 A ? -0.2 
222 ALA 222 A 222 A ? GLN 218 A 218 A ? -2.3 ALA 223 A 223 A ? -0.3 ILE 221 A 221 A ? -0.2 THR 220 A 220 A ? -0.2 
223 ALA 223 A 223 A ? SER 219 A 219 A ? -1.7 GLN 218 A 218 A ? -0.2 ALA 222 A 222 A ? -0.3 ILE 221 A 221 A ? -0.2 
224 ASN 224 A 224 A ? ILE 221 A 221 A ? -1.4 THR 220 A 220 A ? -0.5 ALA 222 A 222 A ? -0.2 ILE 221 A 221 A ? -0.2 
# 
loop_
_dssp_statistics_histogram.entry_id 
_dssp_statistics_histogram.type 
_dssp_statistics_histogram.1 
_dssp_statistics_histogram.2 
_dssp_statistics_histogram.3 
_dssp_statistics_histogram.4 
_dssp_statistics_histogram.5 
_dssp_statistics_histogram.6 
_dssp_statistics_histogram.7 
_dssp_statistics_histogram.8 
_dssp_statistics_histogram.9 
_dssp_statistics_histogram.10 
_dssp_statistics_histogram.11 
_dssp_statistics_histogram.12 
_dssp_statistics_histogram.13 
_dssp_statistics_histogram.14 
_dssp_statistics_histogram.15 
_dssp_statistics_histogram.16 
_dssp_statistics_histogram.17 
_dssp_statistics_histogram.18 
_dssp_statistics_histogram.19 
_dssp_statistics_histogram.20 
_dssp_statistics_histogram.21 
_dssp_statistics_histogram.22 
_dssp_statistics_histogram.23 
_dssp_statistics_histogram.24 
_dssp_statistics_histogram.25 
_dssp_statistics_histogram.26 
_dssp_statistics_histogram.27 
_dssp_statistics_histogram.28 
_dssp_statistics_histogram.29 
_dssp_statistics_histogram.30 
Xenopus_tropicalis_GeneID=496623 residues_per_alpha_helix        0 0 0 0 0 0 1 0 1 0 0 0 0 0 0 0 0 0 0 0 0 0 0 0 0 0 0 0 0 0 
Xenopus_tropicalis_GeneID=496623 parallel_bridges_per_ladder     1 0 0 0 0 0 0 0 0 0 0 0 0 0 0 0 0 0 0 0 0 0 0 0 0 0 0 0 0 0 
Xenopus_tropicalis_GeneID=496623 antiparallel_bridges_per_ladder 4 3 2 5 2 1 0 0 0 0 0 0 0 0 0 0 0 0 0 0 0 0 0 0 0 0 0 0 0 0 
Xenopus_tropicalis_GeneID=496623 ladders_per_sheet               1 0 0 0 0 1 0 1 0 0 0 0 0 0 0 0 0 0 0 0 0 0 0 0 0 0 0 0 0 0 
# 
loop_
_dssp_statistics_hbond.entry_id 
_dssp_statistics_hbond.type 
_dssp_statistics_hbond.count 
_dssp_statistics_hbond.count_per_100 
Xenopus_tropicalis_GeneID=496623 O(I)-->H-N(J)          140 62.5 
Xenopus_tropicalis_GeneID=496623 'PARALLEL BRIDGES'     2   0.9  
Xenopus_tropicalis_GeneID=496623 'ANTIPARALLEL BRIDGES' 71  31.7 
Xenopus_tropicalis_GeneID=496623 O(I)-->H-N(I-5)        2   0.9  
Xenopus_tropicalis_GeneID=496623 O(I)-->H-N(I-4)        1   0.4  
Xenopus_tropicalis_GeneID=496623 O(I)-->H-N(I-3)        4   1.8  
Xenopus_tropicalis_GeneID=496623 O(I)-->H-N(I-2)        1   0.4  
Xenopus_tropicalis_GeneID=496623 O(I)-->H-N(I-1)        0   0.0  
Xenopus_tropicalis_GeneID=496623 O(I)-->H-N(I+0)        0   0.0  
Xenopus_tropicalis_GeneID=496623 O(I)-->H-N(I+1)        0   0.0  
Xenopus_tropicalis_GeneID=496623 O(I)-->H-N(I+2)        20  8.9  
Xenopus_tropicalis_GeneID=496623 O(I)-->H-N(I+3)        20  8.9  
Xenopus_tropicalis_GeneID=496623 O(I)-->H-N(I+4)        14  6.2  
Xenopus_tropicalis_GeneID=496623 O(I)-->H-N(I+5)        1   0.4  
# 
_dssp_statistics.entry_id                       Xenopus_tropicalis_GeneID=496623 
_dssp_statistics.nr_of_residues                 224 
_dssp_statistics.nr_of_chains                   1 
_dssp_statistics.nr_of_ss_bridges_total         0 
_dssp_statistics.nr_of_ss_bridges_intra_chain   0 
_dssp_statistics.nr_of_ss_bridges_inter_chain   0 
# 
loop_
_chem_comp.id 
_chem_comp.type 
_chem_comp.mon_nstd_flag 
_chem_comp.name 
_chem_comp.formula 
_chem_comp.formula_weight 
ALA 'L-PEPTIDE LINKING' y ALANINE         'C3 H7 N O2'     89.093 
ARG 'L-PEPTIDE LINKING' y ARGININE        'C6 H15 N4 O2'  175.209 
ASN 'L-PEPTIDE LINKING' y ASPARAGINE      'C4 H8 N2 O3'   132.118 
ASP 'L-PEPTIDE LINKING' y 'ASPARTIC ACID' 'C4 H7 N O4'    133.103 
CYS 'L-PEPTIDE LINKING' y CYSTEINE        'C3 H7 N O2 S'  121.158 
GLN 'L-PEPTIDE LINKING' y GLUTAMINE       'C5 H10 N2 O3'  146.144 
GLU 'L-PEPTIDE LINKING' y 'GLUTAMIC ACID' 'C5 H9 N O4'    147.129 
GLY 'PEPTIDE LINKING'   y GLYCINE         'C2 H5 N O2'     75.067 
HIS 'L-PEPTIDE LINKING' y HISTIDINE       'C6 H10 N3 O2'  156.162 
ILE 'L-PEPTIDE LINKING' y ISOLEUCINE      'C6 H13 N O2'   131.173 
LEU 'L-PEPTIDE LINKING' y LEUCINE         'C6 H13 N O2'   131.173 
LYS 'L-PEPTIDE LINKING' y LYSINE          'C6 H15 N2 O2'  147.195 
MET 'L-PEPTIDE LINKING' y METHIONINE      'C5 H11 N O2 S' 149.211 
PHE 'L-PEPTIDE LINKING' y PHENYLALANINE   'C9 H11 N O2'   165.189 
PRO 'L-PEPTIDE LINKING' y PROLINE         'C5 H9 N O2'     115.13 
SER 'L-PEPTIDE LINKING' y SERINE          'C3 H7 N O3'    105.093 
THR 'L-PEPTIDE LINKING' y THREONINE       'C4 H9 N O3'    119.119 
TRP 'L-PEPTIDE LINKING' y TRYPTOPHAN      'C11 H12 N2 O2' 204.225 
TYR 'L-PEPTIDE LINKING' y TYROSINE        'C9 H11 N O3'   181.189 
VAL 'L-PEPTIDE LINKING' y VALINE          'C5 H11 N O2'   117.146 
# 
loop_
_atom_type.symbol 
N 
C 
O 
S 
# 
loop_
_entity_poly_seq.entity_id 
_entity_poly_seq.num 
_entity_poly_seq.mon_id 
_entity_poly_seq.hetero 
1   1 LYS n 
1   2 ILE n 
1   3 ILE n 
1   4 GLY n 
1   5 GLY n 
1   6 ALA n 
1   7 THR n 
1   8 CYS n 
1   9 ALA n 
1  10 LYS n 
1  11 ASN n 
1  12 SER n 
1  13 VAL n 
1  14 PRO n 
1  15 TYR n 
1  16 ILE n 
1  17 VAL n 
1  18 SER n 
1  19 LEU n 
1  20 ASN n 
1  21 SER n 
1  22 GLY n 
1  23 TYR n 
1  24 HIS n 
1  25 PHE n 
1  26 CYS n 
1  27 GLY n 
1  28 GLY n 
1  29 SER n 
1  30 LEU n 
1  31 ILE n 
1  32 ASN n 
1  33 ASN n 
1  34 GLN n 
1  35 TRP n 
1  36 VAL n 
1  37 VAL n 
1  38 SER n 
1  39 ALA n 
1  40 ALA n 
1  41 HIS n 
1  42 CYS n 
1  43 TYR n 
1  44 LYS n 
1  45 ALA n 
1  46 SER n 
1  47 ILE n 
1  48 GLN n 
1  49 VAL n 
1  50 ARG n 
1  51 LEU n 
1  52 GLY n 
1  53 GLU n 
1  54 HIS n 
1  55 ASN n 
1  56 ILE n 
1  57 ALA n 
1  58 LEU n 
1  59 SER n 
1  60 GLU n 
1  61 GLY n 
1  62 THR n 
1  63 GLU n 
1  64 GLN n 
1  65 PHE n 
1  66 ILE n 
1  67 SER n 
1  68 SER n 
1  69 SER n 
1  70 LYS n 
1  71 VAL n 
1  72 ILE n 
1  73 ARG n 
1  74 HIS n 
1  75 SER n 
1  76 GLY n 
1  77 TYR n 
1  78 ASN n 
1  79 SER n 
1  80 TRP n 
1  81 THR n 
1  82 LEU n 
1  83 ASP n 
1  84 ASN n 
1  85 ASP n 
1  86 ILE n 
1  87 MET n 
1  88 LEU n 
1  89 ILE n 
1  90 LYS n 
1  91 LEU n 
1  92 SER n 
1  93 SER n 
1  94 ALA n 
1  95 ALA n 
1  96 SER n 
1  97 LEU n 
1  98 ASN n 
1  99 ALA n 
1 100 ALA n 
1 101 VAL n 
1 102 ASN n 
1 103 ALA n 
1 104 VAL n 
1 105 ALA n 
1 106 LEU n 
1 107 PRO n 
1 108 SER n 
1 109 GLY n 
1 110 CYS n 
1 111 ALA n 
1 112 ALA n 
1 113 ALA n 
1 114 GLY n 
1 115 ALA n 
1 116 SER n 
1 117 CYS n 
1 118 LEU n 
1 119 ILE n 
1 120 SER n 
1 121 GLY n 
1 122 TRP n 
1 123 GLY n 
1 124 ASN n 
1 125 THR n 
1 126 LEU n 
1 127 SER n 
1 128 SER n 
1 129 GLY n 
1 130 SER n 
1 131 ASN n 
1 132 TYR n 
1 133 PRO n 
1 134 ASP n 
1 135 LEU n 
1 136 LEU n 
1 137 GLN n 
1 138 CYS n 
1 139 LEU n 
1 140 TYR n 
1 141 ALA n 
1 142 PRO n 
1 143 ILE n 
1 144 LEU n 
1 145 THR n 
1 146 ASP n 
1 147 ALA n 
1 148 GLN n 
1 149 CYS n 
1 150 ASN n 
1 151 ASN n 
1 152 ALA n 
1 153 TYR n 
1 154 PRO n 
1 155 GLY n 
1 156 GLU n 
1 157 ILE n 
1 158 THR n 
1 159 ASN n 
1 160 ASN n 
1 161 MET n 
1 162 ILE n 
1 163 CYS n 
1 164 LEU n 
1 165 GLY n 
1 166 PHE n 
1 167 LEU n 
1 168 GLU n 
1 169 GLY n 
1 170 GLY n 
1 171 LYS n 
1 172 ASP n 
1 173 SER n 
1 174 CYS n 
1 175 GLN n 
1 176 GLY n 
1 177 ASP n 
1 178 SER n 
1 179 GLY n 
1 180 GLY n 
1 181 PRO n 
1 182 VAL n 
1 183 VAL n 
1 184 CYS n 
1 185 ASN n 
1 186 GLY n 
1 187 GLU n 
1 188 LEU n 
1 189 GLN n 
1 190 GLY n 
1 191 VAL n 
1 192 VAL n 
1 193 SER n 
1 194 TRP n 
1 195 GLY n 
1 196 TYR n 
1 197 GLY n 
1 198 CYS n 
1 199 ALA n 
1 200 GLN n 
1 201 ARG n 
1 202 ASN n 
1 203 TYR n 
1 204 PRO n 
1 205 GLY n 
1 206 VAL n 
1 207 TYR n 
1 208 THR n 
1 209 LYS n 
1 210 VAL n 
1 211 CYS n 
1 212 ASN n 
1 213 TYR n 
1 214 ASN n 
1 215 SER n 
1 216 TRP n 
1 217 ILE n 
1 218 GLN n 
1 219 SER n 
1 220 THR n 
1 221 ILE n 
1 222 ALA n 
1 223 ALA n 
1 224 ASN n 
# 
loop_
_pdbx_poly_seq_scheme.asym_id 
_pdbx_poly_seq_scheme.entity_id 
_pdbx_poly_seq_scheme.seq_id 
_pdbx_poly_seq_scheme.mon_id 
_pdbx_poly_seq_scheme.ndb_seq_num 
_pdbx_poly_seq_scheme.pdb_seq_num 
_pdbx_poly_seq_scheme.auth_seq_num 
_pdbx_poly_seq_scheme.pdb_mon_id 
_pdbx_poly_seq_scheme.auth_mon_id 
_pdbx_poly_seq_scheme.pdb_strand_id 
_pdbx_poly_seq_scheme.pdb_ins_code 
_pdbx_poly_seq_scheme.hetero 
A 1   1 LYS   1 1   1   LYS LYS A ? n 
A 1   2 ILE   2 2   2   ILE ILE A ? n 
A 1   3 ILE   3 3   3   ILE ILE A ? n 
A 1   4 GLY   4 4   4   GLY GLY A ? n 
A 1   5 GLY   5 5   5   GLY GLY A ? n 
A 1   6 ALA   6 6   6   ALA ALA A ? n 
A 1   7 THR   7 7   7   THR THR A ? n 
A 1   8 CYS   8 8   8   CYS CYS A ? n 
A 1   9 ALA   9 9   9   ALA ALA A ? n 
A 1  10 LYS  10 10  10  LYS LYS A ? n 
A 1  11 ASN  11 11  11  ASN ASN A ? n 
A 1  12 SER  12 12  12  SER SER A ? n 
A 1  13 VAL  13 13  13  VAL VAL A ? n 
A 1  14 PRO  14 14  14  PRO PRO A ? n 
A 1  15 TYR  15 15  15  TYR TYR A ? n 
A 1  16 ILE  16 16  16  ILE ILE A ? n 
A 1  17 VAL  17 17  17  VAL VAL A ? n 
A 1  18 SER  18 18  18  SER SER A ? n 
A 1  19 LEU  19 19  19  LEU LEU A ? n 
A 1  20 ASN  20 20  20  ASN ASN A ? n 
A 1  21 SER  21 21  21  SER SER A ? n 
A 1  22 GLY  22 22  22  GLY GLY A ? n 
A 1  23 TYR  23 23  23  TYR TYR A ? n 
A 1  24 HIS  24 24  24  HIS HIS A ? n 
A 1  25 PHE  25 25  25  PHE PHE A ? n 
A 1  26 CYS  26 26  26  CYS CYS A ? n 
A 1  27 GLY  27 27  27  GLY GLY A ? n 
A 1  28 GLY  28 28  28  GLY GLY A ? n 
A 1  29 SER  29 29  29  SER SER A ? n 
A 1  30 LEU  30 30  30  LEU LEU A ? n 
A 1  31 ILE  31 31  31  ILE ILE A ? n 
A 1  32 ASN  32 32  32  ASN ASN A ? n 
A 1  33 ASN  33 33  33  ASN ASN A ? n 
A 1  34 GLN  34 34  34  GLN GLN A ? n 
A 1  35 TRP  35 35  35  TRP TRP A ? n 
A 1  36 VAL  36 36  36  VAL VAL A ? n 
A 1  37 VAL  37 37  37  VAL VAL A ? n 
A 1  38 SER  38 38  38  SER SER A ? n 
A 1  39 ALA  39 39  39  ALA ALA A ? n 
A 1  40 ALA  40 40  40  ALA ALA A ? n 
A 1  41 HIS  41 41  41  HIS HIS A ? n 
A 1  42 CYS  42 42  42  CYS CYS A ? n 
A 1  43 TYR  43 43  43  TYR TYR A ? n 
A 1  44 LYS  44 44  44  LYS LYS A ? n 
A 1  45 ALA  45 45  45  ALA ALA A ? n 
A 1  46 SER  46 46  46  SER SER A ? n 
A 1  47 ILE  47 47  47  ILE ILE A ? n 
A 1  48 GLN  48 48  48  GLN GLN A ? n 
A 1  49 VAL  49 49  49  VAL VAL A ? n 
A 1  50 ARG  50 50  50  ARG ARG A ? n 
A 1  51 LEU  51 51  51  LEU LEU A ? n 
A 1  52 GLY  52 52  52  GLY GLY A ? n 
A 1  53 GLU  53 53  53  GLU GLU A ? n 
A 1  54 HIS  54 54  54  HIS HIS A ? n 
A 1  55 ASN  55 55  55  ASN ASN A ? n 
A 1  56 ILE  56 56  56  ILE ILE A ? n 
A 1  57 ALA  57 57  57  ALA ALA A ? n 
A 1  58 LEU  58 58  58  LEU LEU A ? n 
A 1  59 SER  59 59  59  SER SER A ? n 
A 1  60 GLU  60 60  60  GLU GLU A ? n 
A 1  61 GLY  61 61  61  GLY GLY A ? n 
A 1  62 THR  62 62  62  THR THR A ? n 
A 1  63 GLU  63 63  63  GLU GLU A ? n 
A 1  64 GLN  64 64  64  GLN GLN A ? n 
A 1  65 PHE  65 65  65  PHE PHE A ? n 
A 1  66 ILE  66 66  66  ILE ILE A ? n 
A 1  67 SER  67 67  67  SER SER A ? n 
A 1  68 SER  68 68  68  SER SER A ? n 
A 1  69 SER  69 69  69  SER SER A ? n 
A 1  70 LYS  70 70  70  LYS LYS A ? n 
A 1  71 VAL  71 71  71  VAL VAL A ? n 
A 1  72 ILE  72 72  72  ILE ILE A ? n 
A 1  73 ARG  73 73  73  ARG ARG A ? n 
A 1  74 HIS  74 74  74  HIS HIS A ? n 
A 1  75 SER  75 75  75  SER SER A ? n 
A 1  76 GLY  76 76  76  GLY GLY A ? n 
A 1  77 TYR  77 77  77  TYR TYR A ? n 
A 1  78 ASN  78 78  78  ASN ASN A ? n 
A 1  79 SER  79 79  79  SER SER A ? n 
A 1  80 TRP  80 80  80  TRP TRP A ? n 
A 1  81 THR  81 81  81  THR THR A ? n 
A 1  82 LEU  82 82  82  LEU LEU A ? n 
A 1  83 ASP  83 83  83  ASP ASP A ? n 
A 1  84 ASN  84 84  84  ASN ASN A ? n 
A 1  85 ASP  85 85  85  ASP ASP A ? n 
A 1  86 ILE  86 86  86  ILE ILE A ? n 
A 1  87 MET  87 87  87  MET MET A ? n 
A 1  88 LEU  88 88  88  LEU LEU A ? n 
A 1  89 ILE  89 89  89  ILE ILE A ? n 
A 1  90 LYS  90 90  90  LYS LYS A ? n 
A 1  91 LEU  91 91  91  LEU LEU A ? n 
A 1  92 SER  92 92  92  SER SER A ? n 
A 1  93 SER  93 93  93  SER SER A ? n 
A 1  94 ALA  94 94  94  ALA ALA A ? n 
A 1  95 ALA  95 95  95  ALA ALA A ? n 
A 1  96 SER  96 96  96  SER SER A ? n 
A 1  97 LEU  97 97  97  LEU LEU A ? n 
A 1  98 ASN  98 98  98  ASN ASN A ? n 
A 1  99 ALA  99 99  99  ALA ALA A ? n 
A 1 100 ALA 100 100 100 ALA ALA A ? n 
A 1 101 VAL 101 101 101 VAL VAL A ? n 
A 1 102 ASN 102 102 102 ASN ASN A ? n 
A 1 103 ALA 103 103 103 ALA ALA A ? n 
A 1 104 VAL 104 104 104 VAL VAL A ? n 
A 1 105 ALA 105 105 105 ALA ALA A ? n 
A 1 106 LEU 106 106 106 LEU LEU A ? n 
A 1 107 PRO 107 107 107 PRO PRO A ? n 
A 1 108 SER 108 108 108 SER SER A ? n 
A 1 109 GLY 109 109 109 GLY GLY A ? n 
A 1 110 CYS 110 110 110 CYS CYS A ? n 
A 1 111 ALA 111 111 111 ALA ALA A ? n 
A 1 112 ALA 112 112 112 ALA ALA A ? n 
A 1 113 ALA 113 113 113 ALA ALA A ? n 
A 1 114 GLY 114 114 114 GLY GLY A ? n 
A 1 115 ALA 115 115 115 ALA ALA A ? n 
A 1 116 SER 116 116 116 SER SER A ? n 
A 1 117 CYS 117 117 117 CYS CYS A ? n 
A 1 118 LEU 118 118 118 LEU LEU A ? n 
A 1 119 ILE 119 119 119 ILE ILE A ? n 
A 1 120 SER 120 120 120 SER SER A ? n 
A 1 121 GLY 121 121 121 GLY GLY A ? n 
A 1 122 TRP 122 122 122 TRP TRP A ? n 
A 1 123 GLY 123 123 123 GLY GLY A ? n 
A 1 124 ASN 124 124 124 ASN ASN A ? n 
A 1 125 THR 125 125 125 THR THR A ? n 
A 1 126 LEU 126 126 126 LEU LEU A ? n 
A 1 127 SER 127 127 127 SER SER A ? n 
A 1 128 SER 128 128 128 SER SER A ? n 
A 1 129 GLY 129 129 129 GLY GLY A ? n 
A 1 130 SER 130 130 130 SER SER A ? n 
A 1 131 ASN 131 131 131 ASN ASN A ? n 
A 1 132 TYR 132 132 132 TYR TYR A ? n 
A 1 133 PRO 133 133 133 PRO PRO A ? n 
A 1 134 ASP 134 134 134 ASP ASP A ? n 
A 1 135 LEU 135 135 135 LEU LEU A ? n 
A 1 136 LEU 136 136 136 LEU LEU A ? n 
A 1 137 GLN 137 137 137 GLN GLN A ? n 
A 1 138 CYS 138 138 138 CYS CYS A ? n 
A 1 139 LEU 139 139 139 LEU LEU A ? n 
A 1 140 TYR 140 140 140 TYR TYR A ? n 
A 1 141 ALA 141 141 141 ALA ALA A ? n 
A 1 142 PRO 142 142 142 PRO PRO A ? n 
A 1 143 ILE 143 143 143 ILE ILE A ? n 
A 1 144 LEU 144 144 144 LEU LEU A ? n 
A 1 145 THR 145 145 145 THR THR A ? n 
A 1 146 ASP 146 146 146 ASP ASP A ? n 
A 1 147 ALA 147 147 147 ALA ALA A ? n 
A 1 148 GLN 148 148 148 GLN GLN A ? n 
A 1 149 CYS 149 149 149 CYS CYS A ? n 
A 1 150 ASN 150 150 150 ASN ASN A ? n 
A 1 151 ASN 151 151 151 ASN ASN A ? n 
A 1 152 ALA 152 152 152 ALA ALA A ? n 
A 1 153 TYR 153 153 153 TYR TYR A ? n 
A 1 154 PRO 154 154 154 PRO PRO A ? n 
A 1 155 GLY 155 155 155 GLY GLY A ? n 
A 1 156 GLU 156 156 156 GLU GLU A ? n 
A 1 157 ILE 157 157 157 ILE ILE A ? n 
A 1 158 THR 158 158 158 THR THR A ? n 
A 1 159 ASN 159 159 159 ASN ASN A ? n 
A 1 160 ASN 160 160 160 ASN ASN A ? n 
A 1 161 MET 161 161 161 MET MET A ? n 
A 1 162 ILE 162 162 162 ILE ILE A ? n 
A 1 163 CYS 163 163 163 CYS CYS A ? n 
A 1 164 LEU 164 164 164 LEU LEU A ? n 
A 1 165 GLY 165 165 165 GLY GLY A ? n 
A 1 166 PHE 166 166 166 PHE PHE A ? n 
A 1 167 LEU 167 167 167 LEU LEU A ? n 
A 1 168 GLU 168 168 168 GLU GLU A ? n 
A 1 169 GLY 169 169 169 GLY GLY A ? n 
A 1 170 GLY 170 170 170 GLY GLY A ? n 
A 1 171 LYS 171 171 171 LYS LYS A ? n 
A 1 172 ASP 172 172 172 ASP ASP A ? n 
A 1 173 SER 173 173 173 SER SER A ? n 
A 1 174 CYS 174 174 174 CYS CYS A ? n 
A 1 175 GLN 175 175 175 GLN GLN A ? n 
A 1 176 GLY 176 176 176 GLY GLY A ? n 
A 1 177 ASP 177 177 177 ASP ASP A ? n 
A 1 178 SER 178 178 178 SER SER A ? n 
A 1 179 GLY 179 179 179 GLY GLY A ? n 
A 1 180 GLY 180 180 180 GLY GLY A ? n 
A 1 181 PRO 181 181 181 PRO PRO A ? n 
A 1 182 VAL 182 182 182 VAL VAL A ? n 
A 1 183 VAL 183 183 183 VAL VAL A ? n 
A 1 184 CYS 184 184 184 CYS CYS A ? n 
A 1 185 ASN 185 185 185 ASN ASN A ? n 
A 1 186 GLY 186 186 186 GLY GLY A ? n 
A 1 187 GLU 187 187 187 GLU GLU A ? n 
A 1 188 LEU 188 188 188 LEU LEU A ? n 
A 1 189 GLN 189 189 189 GLN GLN A ? n 
A 1 190 GLY 190 190 190 GLY GLY A ? n 
A 1 191 VAL 191 191 191 VAL VAL A ? n 
A 1 192 VAL 192 192 192 VAL VAL A ? n 
A 1 193 SER 193 193 193 SER SER A ? n 
A 1 194 TRP 194 194 194 TRP TRP A ? n 
A 1 195 GLY 195 195 195 GLY GLY A ? n 
A 1 196 TYR 196 196 196 TYR TYR A ? n 
A 1 197 GLY 197 197 197 GLY GLY A ? n 
A 1 198 CYS 198 198 198 CYS CYS A ? n 
A 1 199 ALA 199 199 199 ALA ALA A ? n 
A 1 200 GLN 200 200 200 GLN GLN A ? n 
A 1 201 ARG 201 201 201 ARG ARG A ? n 
A 1 202 ASN 202 202 202 ASN ASN A ? n 
A 1 203 TYR 203 203 203 TYR TYR A ? n 
A 1 204 PRO 204 204 204 PRO PRO A ? n 
A 1 205 GLY 205 205 205 GLY GLY A ? n 
A 1 206 VAL 206 206 206 VAL VAL A ? n 
A 1 207 TYR 207 207 207 TYR TYR A ? n 
A 1 208 THR 208 208 208 THR THR A ? n 
A 1 209 LYS 209 209 209 LYS LYS A ? n 
A 1 210 VAL 210 210 210 VAL VAL A ? n 
A 1 211 CYS 211 211 211 CYS CYS A ? n 
A 1 212 ASN 212 212 212 ASN ASN A ? n 
A 1 213 TYR 213 213 213 TYR TYR A ? n 
A 1 214 ASN 214 214 214 ASN ASN A ? n 
A 1 215 SER 215 215 215 SER SER A ? n 
A 1 216 TRP 216 216 216 TRP TRP A ? n 
A 1 217 ILE 217 217 217 ILE ILE A ? n 
A 1 218 GLN 218 218 218 GLN GLN A ? n 
A 1 219 SER 219 219 219 SER SER A ? n 
A 1 220 THR 220 220 220 THR THR A ? n 
A 1 221 ILE 221 221 221 ILE ILE A ? n 
A 1 222 ALA 222 222 222 ALA ALA A ? n 
A 1 223 ALA 223 223 223 ALA ALA A ? n 
A 1 224 ASN 224 224 224 ASN ASN A ? n 
# 
loop_
_atom_site.group_PDB 
_atom_site.id 
_atom_site.type_symbol 
_atom_site.label_atom_id 
_atom_site.label_alt_id 
_atom_site.label_comp_id 
_atom_site.label_asym_id 
_atom_site.label_entity_id 
_atom_site.label_seq_id 
_atom_site.pdbx_PDB_ins_code 
_atom_site.Cartn_x 
_atom_site.Cartn_y 
_atom_site.Cartn_z 
_atom_site.occupancy 
_atom_site.B_iso_or_equiv 
_atom_site.pdbx_formal_charge 
_atom_site.auth_seq_id 
_atom_site.auth_comp_id 
_atom_site.auth_asym_id 
_atom_site.auth_atom_id 
_atom_site.pdbx_PDB_model_num 
ATOM 1    N N   ? LYS A 1   1 ?   1.188   9.832  -4.701 1.000 64.500 ? 1   LYS A N   1 
ATOM 2    C CA  ? LYS A 1   1 ?   1.508  10.507  -5.956 1.000 64.500 ? 1   LYS A CA  1 
ATOM 3    C C   ? LYS A 1   1 ?   1.171   9.626  -7.156 1.000 64.500 ? 1   LYS A C   1 
ATOM 4    C CB  ? LYS A 1   1 ?   2.986  10.899  -5.993 1.000 64.500 ? 1   LYS A CB  1 
ATOM 5    O O   ? LYS A 1   1 ?   1.752   8.552  -7.327 1.000 64.500 ? 1   LYS A O   1 
ATOM 6    C CG  ? LYS A 1   1 ?   3.381  11.708  -7.220 1.000 64.500 ? 1   LYS A CG  1 
ATOM 7    C CD  ? LYS A 1   1 ?   4.849  12.112  -7.174 1.000 64.500 ? 1   LYS A CD  1 
ATOM 8    C CE  ? LYS A 1   1 ?   5.273  12.826  -8.451 1.000 64.500 ? 1   LYS A CE  1 
ATOM 9    N NZ  ? LYS A 1   1 ?   6.720  13.198  -8.423 1.000 64.500 ? 1   LYS A NZ  1 
ATOM 10   N N   ? ILE A 1   2 ?   0.243  10.003  -7.728 1.000 85.410 ? 2   ILE A N   1 
ATOM 11   C CA  ? ILE A 1   2 ?   0.217   9.349  -9.032 1.000 85.410 ? 2   ILE A CA  1 
ATOM 12   C C   ? ILE A 1   2 ?   0.547  10.363 -10.125 1.000 85.410 ? 2   ILE A C   1 
ATOM 13   C CB  ? ILE A 1   2 ?  -1.154   8.692  -9.307 1.000 85.410 ? 2   ILE A CB  1 
ATOM 14   O O   ? ILE A 1   2 ?  -0.259  11.247 -10.425 1.000 85.410 ? 2   ILE A O   1 
ATOM 15   C CG1 ? ILE A 1   2 ?  -1.510   7.709  -8.186 1.000 85.410 ? 2   ILE A CG1 1 
ATOM 16   C CG2 ? ILE A 1   2 ?  -1.153   7.991 -10.669 1.000 85.410 ? 2   ILE A CG2 1 
ATOM 17   C CD1 ? ILE A 1   2 ?  -0.566   6.520  -8.081 1.000 85.410 ? 2   ILE A CD1 1 
ATOM 18   N N   ? ILE A 1   3 ?   1.763  10.508 -10.551 1.000 89.330 ? 3   ILE A N   1 
ATOM 19   C CA  ? ILE A 1   3 ?   2.237  11.372 -11.627 1.000 89.330 ? 3   ILE A CA  1 
ATOM 20   C C   ? ILE A 1   3 ?   1.906  10.743 -12.978 1.000 89.330 ? 3   ILE A C   1 
ATOM 21   C CB  ? ILE A 1   3 ?   3.756  11.632 -11.515 1.000 89.330 ? 3   ILE A CB  1 
ATOM 22   O O   ? ILE A 1   3 ?   2.206   9.570 -13.214 1.000 89.330 ? 3   ILE A O   1 
ATOM 23   C CG1 ? ILE A 1   3 ?   4.090  12.278 -10.165 1.000 89.330 ? 3   ILE A CG1 1 
ATOM 24   C CG2 ? ILE A 1   3 ?   4.242  12.505 -12.675 1.000 89.330 ? 3   ILE A CG2 1 
ATOM 25   C CD1 ? ILE A 1   3 ?   5.580  12.478  -9.926 1.000 89.330 ? 3   ILE A CD1 1 
ATOM 26   N N   ? GLY A 1   4 ?   1.274  11.656 -13.841 1.000 89.080 ? 4   GLY A N   1 
ATOM 27   C CA  ? GLY A 1   4 ?   0.957  11.151 -15.167 1.000 89.080 ? 4   GLY A CA  1 
ATOM 28   C C   ? GLY A 1   4 ?  -0.294  10.293 -15.196 1.000 89.080 ? 4   GLY A C   1 
ATOM 29   O O   ? GLY A 1   4 ?  -0.575   9.628 -16.195 1.000 89.080 ? 4   GLY A O   1 
ATOM 30   N N   ? GLY A 1   5 ?  -1.092  10.241 -13.982 1.000 92.020 ? 5   GLY A N   1 
ATOM 31   C CA  ? GLY A 1   5 ?  -2.357   9.532 -13.886 1.000 92.020 ? 5   GLY A CA  1 
ATOM 32   C C   ? GLY A 1   5 ?  -3.562  10.429 -14.097 1.000 92.020 ? 5   GLY A C   1 
ATOM 33   O O   ? GLY A 1   5 ?  -3.435  11.531 -14.637 1.000 92.020 ? 5   GLY A O   1 
ATOM 34   N N   ? ALA A 1   6 ?  -4.743   9.926 -13.773 1.000 94.680 ? 6   ALA A N   1 
ATOM 35   C CA  ? ALA A 1   6 ?  -6.015  10.636 -13.882 1.000 94.680 ? 6   ALA A CA  1 
ATOM 36   C C   ? ALA A 1   6 ?  -6.922  10.323 -12.695 1.000 94.680 ? 6   ALA A C   1 
ATOM 37   C CB  ? ALA A 1   6 ?  -6.714  10.278 -15.191 1.000 94.680 ? 6   ALA A CB  1 
ATOM 38   O O   ? ALA A 1   6 ?  -6.693   9.351 -11.971 1.000 94.680 ? 6   ALA A O   1 
ATOM 39   N N   ? THR A 1   7 ?  -7.863  11.250 -12.512 1.000 96.070 ? 7   THR A N   1 
ATOM 40   C CA  ? THR A 1   7 ?  -8.857  10.990 -11.476 1.000 96.070 ? 7   THR A CA  1 
ATOM 41   C C   ? THR A 1   7 ?  -9.582   9.674 -11.741 1.000 96.070 ? 7   THR A C   1 
ATOM 42   C CB  ? THR A 1   7 ?  -9.882  12.135 -11.385 1.000 96.070 ? 7   THR A CB  1 
ATOM 43   O O   ? THR A 1   7 ? -10.059   9.435 -12.853 1.000 96.070 ? 7   THR A O   1 
ATOM 44   C CG2 ? THR A 1   7 ? -10.942  11.841 -10.329 1.000 96.070 ? 7   THR A CG2 1 
ATOM 45   O OG1 ? THR A 1   7 ?  -9.203  13.349 -11.039 1.000 96.070 ? 7   THR A OG1 1 
ATOM 46   N N   ? CYS A 1   8 ?  -9.634   8.815 -10.695 1.000 95.660 ? 8   CYS A N   1 
ATOM 47   C CA  ? CYS A 1   8 ? -10.350   7.547 -10.779 1.000 95.660 ? 8   CYS A CA  1 
ATOM 48   C C   ? CYS A 1   8 ? -11.854   7.775 -10.871 1.000 95.660 ? 8   CYS A C   1 
ATOM 49   C CB  ? CYS A 1   8 ? -10.032   6.671  -9.568 1.000 95.660 ? 8   CYS A CB  1 
ATOM 50   O O   ? CYS A 1   8 ? -12.376   8.740 -10.310 1.000 95.660 ? 8   CYS A O   1 
ATOM 51   S SG  ? CYS A 1   8 ?  -8.290   6.210  -9.441 1.000 95.660 ? 8   CYS A SG  1 
ATOM 52   N N   ? ALA A 1   9 ? -12.463   6.831 -11.605 1.000 95.400 ? 9   ALA A N   1 
ATOM 53   C CA  ? ALA A 1   9 ? -13.922   6.854 -11.553 1.000 95.400 ? 9   ALA A CA  1 
ATOM 54   C C   ? ALA A 1   9 ? -14.423   6.637 -10.128 1.000 95.400 ? 9   ALA A C   1 
ATOM 55   C CB  ? ALA A 1   9 ? -14.505   5.796 -12.486 1.000 95.400 ? 9   ALA A CB  1 
ATOM 56   O O   ? ALA A 1   9 ? -13.840   5.859  -9.370 1.000 95.400 ? 9   ALA A O   1 
ATOM 57   N N   ? LYS A 1  10 ? -15.459   7.381  -9.777 1.000 93.860 ? 10  LYS A N   1 
ATOM 58   C CA  ? LYS A 1  10 ? -16.039   7.247  -8.444 1.000 93.860 ? 10  LYS A CA  1 
ATOM 59   C C   ? LYS A 1  10 ? -16.350   5.788  -8.123 1.000 93.860 ? 10  LYS A C   1 
ATOM 60   C CB  ? LYS A 1  10 ? -17.308   8.092  -8.324 1.000 93.860 ? 10  LYS A CB  1 
ATOM 61   O O   ? LYS A 1  10 ? -16.911   5.071  -8.954 1.000 93.860 ? 10  LYS A O   1 
ATOM 62   C CG  ? LYS A 1  10 ? -17.831   8.226  -6.901 1.000 93.860 ? 10  LYS A CG  1 
ATOM 63   C CD  ? LYS A 1  10 ? -19.007   9.191  -6.825 1.000 93.860 ? 10  LYS A CD  1 
ATOM 64   C CE  ? LYS A 1  10 ? -19.526   9.331  -5.401 1.000 93.860 ? 10  LYS A CE  1 
ATOM 65   N NZ  ? LYS A 1  10 ? -20.638  10.324  -5.311 1.000 93.860 ? 10  LYS A NZ  1 
ATOM 66   N N   ? ASN A 1  11 ? -15.870   5.269  -6.936 1.000 91.600 ? 11  ASN A N   1 
ATOM 67   C CA  ? ASN A 1  11 ? -16.126   3.951  -6.364 1.000 91.600 ? 11  ASN A CA  1 
ATOM 68   C C   ? ASN A 1  11 ? -15.515   2.842  -7.214 1.000 91.600 ? 11  ASN A C   1 
ATOM 69   C CB  ? ASN A 1  11 ? -17.630   3.723  -6.194 1.000 91.600 ? 11  ASN A CB  1 
ATOM 70   O O   ? ASN A 1  11 ? -15.886   1.674  -7.080 1.000 91.600 ? 11  ASN A O   1 
ATOM 71   C CG  ? ASN A 1  11 ? -18.253   4.662  -5.180 1.000 91.600 ? 11  ASN A CG  1 
ATOM 72   N ND2 ? ASN A 1  11 ? -19.517   5.008  -5.391 1.000 91.600 ? 11  ASN A ND2 1 
ATOM 73   O OD1 ? ASN A 1  11 ? -17.602   5.075  -4.216 1.000 91.600 ? 11  ASN A OD1 1 
ATOM 74   N N   ? SER A 1  12 ? -14.585   3.147  -8.134 1.000 95.200 ? 12  SER A N   1 
ATOM 75   C CA  ? SER A 1  12 ? -13.924   2.179  -9.004 1.000 95.200 ? 12  SER A CA  1 
ATOM 76   C C   ? SER A 1  12 ? -12.804   1.451  -8.269 1.000 95.200 ? 12  SER A C   1 
ATOM 77   C CB  ? SER A 1  12 ? -13.364   2.870 -10.248 1.000 95.200 ? 12  SER A CB  1 
ATOM 78   O O   ? SER A 1  12 ? -12.326   0.411  -8.728 1.000 95.200 ? 12  SER A O   1 
ATOM 79   O OG  ? SER A 1  12 ? -12.374   3.820  -9.892 1.000 95.200 ? 12  SER A OG  1 
ATOM 80   N N   ? VAL A 1  13 ? -12.362   1.852  -7.110 1.000 97.140 ? 13  VAL A N   1 
ATOM 81   C CA  ? VAL A 1  13 ? -11.318   1.253  -6.286 1.000 97.140 ? 13  VAL A CA  1 
ATOM 82   C C   ? VAL A 1  13 ? -11.812   1.111  -4.848 1.000 97.140 ? 13  VAL A C   1 
ATOM 83   C CB  ? VAL A 1  13 ? -10.017   2.086  -6.323 1.000 97.140 ? 13  VAL A CB  1 
ATOM 84   O O   ? VAL A 1  13 ? -11.368   1.840  -3.958 1.000 97.140 ? 13  VAL A O   1 
ATOM 85   C CG1 ? VAL A 1  13 ?  -8.851   1.291  -5.739 1.000 97.140 ? 13  VAL A CG1 1 
ATOM 86   C CG2 ? VAL A 1  13 ?  -9.706   2.524  -7.753 1.000 97.140 ? 13  VAL A CG2 1 
ATOM 87   N N   ? PRO A 1  14 ? -12.748   0.178  -4.598 1.000 97.540 ? 14  PRO A N   1 
ATOM 88   C CA  ? PRO A 1  14 ? -13.471   0.092  -3.327 1.000 97.540 ? 14  PRO A CA  1 
ATOM 89   C C   ? PRO A 1  14 ? -12.623  -0.501  -2.204 1.000 97.540 ? 14  PRO A C   1 
ATOM 90   C CB  ? PRO A 1  14 ? -14.656  -0.820  -3.656 1.000 97.540 ? 14  PRO A CB  1 
ATOM 91   O O   ? PRO A 1  14 ? -13.028  -0.474  -1.039 1.000 97.540 ? 14  PRO A O   1 
ATOM 92   C CG  ? PRO A 1  14 ? -14.165  -1.701  -4.759 1.000 97.540 ? 14  PRO A CG  1 
ATOM 93   C CD  ? PRO A 1  14 ? -13.264  -0.894  -5.648 1.000 97.540 ? 14  PRO A CD  1 
ATOM 94   N N   ? TYR A 1  15 ? -11.379  -0.979  -2.579 1.000 98.400 ? 15  TYR A N   1 
ATOM 95   C CA  ? TYR A 1  15 ? -10.488  -1.612  -1.612 1.000 98.400 ? 15  TYR A CA  1 
ATOM 96   C C   ? TYR A 1  15 ?  -9.481  -0.610  -1.061 1.000 98.400 ? 15  TYR A C   1 
ATOM 97   C CB  ? TYR A 1  15 ?  -9.753  -2.793  -2.252 1.000 98.400 ? 15  TYR A CB  1 
ATOM 98   O O   ? TYR A 1  15 ?  -8.746  -0.913  -0.119 1.000 98.400 ? 15  TYR A O   1 
ATOM 99   C CG  ? TYR A 1  15 ?  -9.172  -2.483  -3.610 1.000 98.400 ? 15  TYR A CG  1 
ATOM 100  C CD1 ? TYR A 1  15 ?  -9.810  -2.904  -4.775 1.000 98.400 ? 15  TYR A CD1 1 
ATOM 101  C CD2 ? TYR A 1  15 ?  -7.984  -1.770  -3.732 1.000 98.400 ? 15  TYR A CD2 1 
ATOM 102  C CE1 ? TYR A 1  15 ?  -9.277  -2.623  -6.029 1.000 98.400 ? 15  TYR A CE1 1 
ATOM 103  C CE2 ? TYR A 1  15 ?  -7.443  -1.482  -4.980 1.000 98.400 ? 15  TYR A CE2 1 
ATOM 104  O OH  ? TYR A 1  15 ?  -7.564  -1.630  -7.360 1.000 98.400 ? 15  TYR A OH  1 
ATOM 105  C CZ  ? TYR A 1  15 ?  -8.095  -1.912  -6.121 1.000 98.400 ? 15  TYR A CZ  1 
ATOM 106  N N   ? ILE A 1  16 ?  -9.288   0.546  -1.704 1.000 97.640 ? 16  ILE A N   1 
ATOM 107  C CA  ? ILE A 1  16 ?  -8.259   1.508  -1.323 1.000 97.640 ? 16  ILE A CA  1 
ATOM 108  C C   ? ILE A 1  16 ?  -8.618   2.142   0.018 1.000 97.640 ? 16  ILE A C   1 
ATOM 109  C CB  ? ILE A 1  16 ?  -8.080   2.600  -2.402 1.000 97.640 ? 16  ILE A CB  1 
ATOM 110  O O   ? ILE A 1  16 ?  -9.789   2.421   0.288 1.000 97.640 ? 16  ILE A O   1 
ATOM 111  C CG1 ? ILE A 1  16 ?  -6.835   3.444  -2.105 1.000 97.640 ? 16  ILE A CG1 1 
ATOM 112  C CG2 ? ILE A 1  16 ?  -9.330   3.480  -2.493 1.000 97.640 ? 16  ILE A CG2 1 
ATOM 113  C CD1 ? ILE A 1  16 ?  -6.070   3.877  -3.348 1.000 97.640 ? 16  ILE A CD1 1 
ATOM 114  N N   ? VAL A 1  17 ?  -7.604   2.304   0.889 1.000 97.960 ? 17  VAL A N   1 
ATOM 115  C CA  ? VAL A 1  17 ?  -7.794   2.827   2.238 1.000 97.960 ? 17  VAL A CA  1 
ATOM 116  C C   ? VAL A 1  17 ?  -6.905   4.051   2.448 1.000 97.960 ? 17  VAL A C   1 
ATOM 117  C CB  ? VAL A 1  17 ?  -7.490   1.757   3.310 1.000 97.960 ? 17  VAL A CB  1 
ATOM 118  O O   ? VAL A 1  17 ?  -5.752   4.071   2.009 1.000 97.960 ? 17  VAL A O   1 
ATOM 119  C CG1 ? VAL A 1  17 ?  -7.449   2.385   4.703 1.000 97.960 ? 17  VAL A CG1 1 
ATOM 120  C CG2 ? VAL A 1  17 ?  -8.529   0.638   3.256 1.000 97.960 ? 17  VAL A CG2 1 
ATOM 121  N N   ? SER A 1  18 ?  -7.491   5.052   3.097 1.000 97.700 ? 18  SER A N   1 
ATOM 122  C CA  ? SER A 1  18 ?  -6.708   6.177   3.600 1.000 97.700 ? 18  SER A CA  1 
ATOM 123  C C   ? SER A 1  18 ?  -6.277   5.948   5.045 1.000 97.700 ? 18  SER A C   1 
ATOM 124  C CB  ? SER A 1  18 ?  -7.507   7.476   3.496 1.000 97.700 ? 18  SER A CB  1 
ATOM 125  O O   ? SER A 1  18 ?  -7.119   5.782   5.930 1.000 97.700 ? 18  SER A O   1 
ATOM 126  O OG  ? SER A 1  18 ?  -6.807   8.547   4.105 1.000 97.700 ? 18  SER A OG  1 
ATOM 127  N N   ? LEU A 1  19 ?  -4.975   5.882   5.238 1.000 97.950 ? 19  LEU A N   1 
ATOM 128  C CA  ? LEU A 1  19 ?  -4.467   5.862   6.605 1.000 97.950 ? 19  LEU A CA  1 
ATOM 129  C C   ? LEU A 1  19 ?  -4.330   7.277   7.155 1.000 97.950 ? 19  LEU A C   1 
ATOM 130  C CB  ? LEU A 1  19 ?  -3.115   5.146   6.663 1.000 97.950 ? 19  LEU A CB  1 
ATOM 131  O O   ? LEU A 1  19 ?  -3.611   8.102   6.587 1.000 97.950 ? 19  LEU A O   1 
ATOM 132  C CG  ? LEU A 1  19 ?  -3.074   3.727   6.094 1.000 97.950 ? 19  LEU A CG  1 
ATOM 133  C CD1 ? LEU A 1  19 ?  -1.726   3.076   6.388 1.000 97.950 ? 19  LEU A CD1 1 
ATOM 134  C CD2 ? LEU A 1  19 ?  -4.214   2.889   6.663 1.000 97.950 ? 19  LEU A CD2 1 
ATOM 135  N N   ? ASN A 1  20 ?  -5.012   7.463   8.289 1.000 96.650 ? 20  ASN A N   1 
ATOM 136  C CA  ? ASN A 1  20 ?  -5.207   8.827   8.771 1.000 96.650 ? 20  ASN A CA  1 
ATOM 137  C C   ? ASN A 1  20 ?  -4.776   8.974  10.227 1.000 96.650 ? 20  ASN A C   1 
ATOM 138  C CB  ? ASN A 1  20 ?  -6.667   9.252   8.604 1.000 96.650 ? 20  ASN A CB  1 
ATOM 139  O O   ? ASN A 1  20 ?  -5.085   8.119  11.060 1.000 96.650 ? 20  ASN A O   1 
ATOM 140  C CG  ? ASN A 1  20 ?  -6.869  10.741   8.804 1.000 96.650 ? 20  ASN A CG  1 
ATOM 141  N ND2 ? ASN A 1  20 ?  -7.020  11.472   7.705 1.000 96.650 ? 20  ASN A ND2 1 
ATOM 142  O OD1 ? ASN A 1  20 ?  -6.888  11.231   9.936 1.000 96.650 ? 20  ASN A OD1 1 
ATOM 143  N N   ? SER A 1  21 ?  -3.987  10.042  10.580 1.000 94.680 ? 21  SER A N   1 
ATOM 144  C CA  ? SER A 1  21 ?  -3.629  10.472  11.928 1.000 94.680 ? 21  SER A CA  1 
ATOM 145  C C   ? SER A 1  21 ?  -3.893  11.961  12.122 1.000 94.680 ? 21  SER A C   1 
ATOM 146  C CB  ? SER A 1  21 ?  -2.160  10.164  12.217 1.000 94.680 ? 21  SER A CB  1 
ATOM 147  O O   ? SER A 1  21 ?  -2.967  12.733  12.378 1.000 94.680 ? 21  SER A O   1 
ATOM 148  O OG  ? SER A 1  21 ?  -1.842  10.448  13.569 1.000 94.680 ? 21  SER A OG  1 
ATOM 149  N N   ? GLY A 1  22 ?  -4.997  12.411  11.697 1.000 93.030 ? 22  GLY A N   1 
ATOM 150  C CA  ? GLY A 1  22 ?  -5.325  13.825  11.620 1.000 93.030 ? 22  GLY A CA  1 
ATOM 151  C C   ? GLY A 1  22 ?  -5.232  14.384  10.213 1.000 93.030 ? 22  GLY A C   1 
ATOM 152  O O   ? GLY A 1  22 ?  -5.814  15.429   9.914 1.000 93.030 ? 22  GLY A O   1 
ATOM 153  N N   ? TYR A 1  23 ?  -4.480  13.696   9.435 1.000 92.950 ? 23  TYR A N   1 
ATOM 154  C CA  ? TYR A 1  23 ?  -4.333  13.915   8.000 1.000 92.950 ? 23  TYR A CA  1 
ATOM 155  C C   ? TYR A 1  23 ?  -3.985  12.616   7.282 1.000 92.950 ? 23  TYR A C   1 
ATOM 156  C CB  ? TYR A 1  23 ?  -3.256  14.968   7.725 1.000 92.950 ? 23  TYR A CB  1 
ATOM 157  O O   ? TYR A 1  23 ?  -3.513  11.663   7.906 1.000 92.950 ? 23  TYR A O   1 
ATOM 158  C CG  ? TYR A 1  23 ?  -1.867  14.535   8.126 1.000 92.950 ? 23  TYR A CG  1 
ATOM 159  C CD1 ? TYR A 1  23 ?  -1.404  14.727   9.426 1.000 92.950 ? 23  TYR A CD1 1 
ATOM 160  C CD2 ? TYR A 1  23 ?  -1.014  13.934   7.206 1.000 92.950 ? 23  TYR A CD2 1 
ATOM 161  C CE1 ? TYR A 1  23 ?  -0.124  14.331   9.800 1.000 92.950 ? 23  TYR A CE1 1 
ATOM 162  C CE2 ? TYR A 1  23 ?   0.268  13.534   7.569 1.000 92.950 ? 23  TYR A CE2 1 
ATOM 163  O OH  ? TYR A 1  23 ?   1.971  13.342   9.231 1.000 92.950 ? 23  TYR A OH  1 
ATOM 164  C CZ  ? TYR A 1  23 ?   0.703  13.736   8.866 1.000 92.950 ? 23  TYR A CZ  1 
ATOM 165  N N   ? HIS A 1  24 ?  -4.280  12.578   6.010 1.000 94.230 ? 24  HIS A N   1 
ATOM 166  C CA  ? HIS A 1  24 ?  -3.845  11.447   5.198 1.000 94.230 ? 24  HIS A CA  1 
ATOM 167  C C   ? HIS A 1  24 ?  -2.324  11.378   5.119 1.000 94.230 ? 24  HIS A C   1 
ATOM 168  C CB  ? HIS A 1  24 ?  -4.440  11.536   3.792 1.000 94.230 ? 24  HIS A CB  1 
ATOM 169  O O   ? HIS A 1  24 ?  -1.674  12.345   4.714 1.000 94.230 ? 24  HIS A O   1 
ATOM 170  C CG  ? HIS A 1  24 ?  -3.886  10.524   2.840 1.000 94.230 ? 24  HIS A CG  1 
ATOM 171  C CD2 ? HIS A 1  24 ?  -2.873  10.606   1.946 1.000 94.230 ? 24  HIS A CD2 1 
ATOM 172  N ND1 ? HIS A 1  24 ?  -4.389   9.246   2.738 1.000 94.230 ? 24  HIS A ND1 1 
ATOM 173  C CE1 ? HIS A 1  24 ?  -3.707   8.582   1.819 1.000 94.230 ? 24  HIS A CE1 1 
ATOM 174  N NE2 ? HIS A 1  24 ?  -2.781   9.386   1.324 1.000 94.230 ? 24  HIS A NE2 1 
ATOM 175  N N   ? PHE A 1  25 ?  -1.783  10.216   5.480 1.000 94.960 ? 25  PHE A N   1 
ATOM 176  C CA  ? PHE A 1  25 ?  -0.326  10.171   5.428 1.000 94.960 ? 25  PHE A CA  1 
ATOM 177  C C   ? PHE A 1  25 ?   0.150   8.942   4.663 1.000 94.960 ? 25  PHE A C   1 
ATOM 178  C CB  ? PHE A 1  25 ?   0.264  10.171   6.842 1.000 94.960 ? 25  PHE A CB  1 
ATOM 179  O O   ? PHE A 1  25 ?   1.301   8.884   4.226 1.000 94.960 ? 25  PHE A O   1 
ATOM 180  C CG  ? PHE A 1  25 ?   0.011   8.899   7.605 1.000 94.960 ? 25  PHE A CG  1 
ATOM 181  C CD1 ? PHE A 1  25 ?  -1.150   8.739   8.351 1.000 94.960 ? 25  PHE A CD1 1 
ATOM 182  C CD2 ? PHE A 1  25 ?   0.935   7.862   7.576 1.000 94.960 ? 25  PHE A CD2 1 
ATOM 183  C CE1 ? PHE A 1  25 ?  -1.386   7.562   9.059 1.000 94.960 ? 25  PHE A CE1 1 
ATOM 184  C CE2 ? PHE A 1  25 ?   0.706   6.684   8.280 1.000 94.960 ? 25  PHE A CE2 1 
ATOM 185  C CZ  ? PHE A 1  25 ?  -0.455   6.536   9.022 1.000 94.960 ? 25  PHE A CZ  1 
ATOM 186  N N   ? CYS A 1  26 ?  -0.680   7.965   4.482 1.000 97.100 ? 26  CYS A N   1 
ATOM 187  C CA  ? CYS A 1  26 ?  -0.373   6.756   3.726 1.000 97.100 ? 26  CYS A CA  1 
ATOM 188  C C   ? CYS A 1  26 ?  -1.647   6.090   3.221 1.000 97.100 ? 26  CYS A C   1 
ATOM 189  C CB  ? CYS A 1  26 ?   0.421   5.773   4.585 1.000 97.100 ? 26  CYS A CB  1 
ATOM 190  O O   ? CYS A 1  26 ?  -2.747   6.432   3.660 1.000 97.100 ? 26  CYS A O   1 
ATOM 191  S SG  ? CYS A 1  26 ?   2.208   6.031   4.525 1.000 97.100 ? 26  CYS A SG  1 
ATOM 192  N N   ? GLY A 1  27 ?  -1.445   5.191   2.302 1.000 97.510 ? 27  GLY A N   1 
ATOM 193  C CA  ? GLY A 1  27 ?  -2.550   4.374   1.826 1.000 97.510 ? 27  GLY A CA  1 
ATOM 194  C C   ? GLY A 1  27 ?  -2.494   2.944   2.329 1.000 97.510 ? 27  GLY A C   1 
ATOM 195  O O   ? GLY A 1  27 ?  -1.597   2.584   3.094 1.000 97.510 ? 27  GLY A O   1 
ATOM 196  N N   ? GLY A 1  28 ?  -3.450   2.108   1.987 1.000 98.260 ? 28  GLY A N   1 
ATOM 197  C CA  ? GLY A 1  28 ?  -3.564   0.683   2.249 1.000 98.260 ? 28  GLY A CA  1 
ATOM 198  C C   ? GLY A 1  28 ?  -4.596  -0.004   1.374 1.000 98.260 ? 28  GLY A C   1 
ATOM 199  O O   ? GLY A 1  28 ?  -5.193   0.625   0.498 1.000 98.260 ? 28  GLY A O   1 
ATOM 200  N N   ? SER A 1  29 ?  -4.681  -1.342   1.620 1.000 98.620 ? 29  SER A N   1 
ATOM 201  C CA  ? SER A 1  29 ?  -5.656  -2.151   0.897 1.000 98.620 ? 29  SER A CA  1 
ATOM 202  C C   ? SER A 1  29 ?  -6.449  -3.043   1.847 1.000 98.620 ? 29  SER A C   1 
ATOM 203  C CB  ? SER A 1  29 ?  -4.961  -3.010  -0.160 1.000 98.620 ? 29  SER A CB  1 
ATOM 204  O O   ? SER A 1  29 ?  -5.867  -3.758   2.666 1.000 98.620 ? 29  SER A O   1 
ATOM 205  O OG  ? SER A 1  29 ?  -4.127  -2.215  -0.985 1.000 98.620 ? 29  SER A OG  1 
ATOM 206  N N   ? LEU A 1  30 ?  -7.773  -2.860   1.731 1.000 98.760 ? 30  LEU A N   1 
ATOM 207  C CA  ? LEU A 1  30 ?  -8.632  -3.780   2.469 1.000 98.760 ? 30  LEU A CA  1 
ATOM 208  C C   ? LEU A 1  30 ?  -8.587  -5.176   1.857 1.000 98.760 ? 30  LEU A C   1 
ATOM 209  C CB  ? LEU A 1  30 ? -10.074  -3.265   2.492 1.000 98.760 ? 30  LEU A CB  1 
ATOM 210  O O   ? LEU A 1  30 ?  -8.892  -5.350   0.675 1.000 98.760 ? 30  LEU A O   1 
ATOM 211  C CG  ? LEU A 1  30 ? -11.056  -4.040   3.372 1.000 98.760 ? 30  LEU A CG  1 
ATOM 212  C CD1 ? LEU A 1  30 ? -10.697  -3.871   4.844 1.000 98.760 ? 30  LEU A CD1 1 
ATOM 213  C CD2 ? LEU A 1  30 ? -12.486  -3.581   3.109 1.000 98.760 ? 30  LEU A CD2 1 
ATOM 214  N N   ? ILE A 1  31 ?  -8.203  -6.226   2.658 1.000 98.540 ? 31  ILE A N   1 
ATOM 215  C CA  ? ILE A 1  31 ?  -8.004  -7.554   2.088 1.000 98.540 ? 31  ILE A CA  1 
ATOM 216  C C   ? ILE A 1  31 ?  -9.064  -8.511   2.627 1.000 98.540 ? 31  ILE A C   1 
ATOM 217  C CB  ? ILE A 1  31 ?  -6.589  -8.094   2.393 1.000 98.540 ? 31  ILE A CB  1 
ATOM 218  O O   ? ILE A 1  31 ?  -9.277  -9.590   2.068 1.000 98.540 ? 31  ILE A O   1 
ATOM 219  C CG1 ? ILE A 1  31 ?  -6.330  -8.089   3.904 1.000 98.540 ? 31  ILE A CG1 1 
ATOM 220  C CG2 ? ILE A 1  31 ?  -5.527  -7.275   1.653 1.000 98.540 ? 31  ILE A CG2 1 
ATOM 221  C CD1 ? ILE A 1  31 ?  -5.055  -8.812   4.316 1.000 98.540 ? 31  ILE A CD1 1 
ATOM 222  N N   ? ASN A 1  32 ?  -9.873  -8.144   3.620 1.000 98.110 ? 32  ASN A N   1 
ATOM 223  C CA  ? ASN A 1  32 ? -11.157  -8.620   4.124 1.000 98.110 ? 32  ASN A CA  1 
ATOM 224  C C   ? ASN A 1  32 ? -11.827  -7.581   5.019 1.000 98.110 ? 32  ASN A C   1 
ATOM 225  C CB  ? ASN A 1  32 ? -10.982  -9.939   4.880 1.000 98.110 ? 32  ASN A CB  1 
ATOM 226  O O   ? ASN A 1  32 ? -11.395  -6.428   5.070 1.000 98.110 ? 32  ASN A O   1 
ATOM 227  C CG  ? ASN A 1  32 ? -10.124  -9.791   6.121 1.000 98.110 ? 32  ASN A CG  1 
ATOM 228  N ND2 ? ASN A 1  32 ?  -9.292 -10.791   6.389 1.000 98.110 ? 32  ASN A ND2 1 
ATOM 229  O OD1 ? ASN A 1  32 ? -10.208  -8.788   6.833 1.000 98.110 ? 32  ASN A OD1 1 
ATOM 230  N N   ? ASN A 1  33 ? -13.002  -7.988   5.689 1.000 98.390 ? 33  ASN A N   1 
ATOM 231  C CA  ? ASN A 1  33 ? -13.751  -6.949   6.387 1.000 98.390 ? 33  ASN A CA  1 
ATOM 232  C C   ? ASN A 1  33 ? -13.074  -6.553   7.696 1.000 98.390 ? 33  ASN A C   1 
ATOM 233  C CB  ? ASN A 1  33 ? -15.187  -7.408   6.651 1.000 98.390 ? 33  ASN A CB  1 
ATOM 234  O O   ? ASN A 1  33 ? -13.553  -5.666   8.404 1.000 98.390 ? 33  ASN A O   1 
ATOM 235  C CG  ? ASN A 1  33 ? -15.255  -8.631   7.543 1.000 98.390 ? 33  ASN A CG  1 
ATOM 236  N ND2 ? ASN A 1  33 ? -16.468  -9.088   7.832 1.000 98.390 ? 33  ASN A ND2 1 
ATOM 237  O OD1 ? ASN A 1  33 ? -14.226  -9.161   7.971 1.000 98.390 ? 33  ASN A OD1 1 
ATOM 238  N N   ? GLN A 1  34 ? -11.833  -7.138   7.957 1.000 98.540 ? 34  GLN A N   1 
ATOM 239  C CA  ? GLN A 1  34 ? -11.209  -6.878   9.250 1.000 98.540 ? 34  GLN A CA  1 
ATOM 240  C C   ? GLN A 1  34 ?  -9.760  -6.432   9.082 1.000 98.540 ? 34  GLN A C   1 
ATOM 241  C CB  ? GLN A 1  34 ? -11.276  -8.122  10.138 1.000 98.540 ? 34  GLN A CB  1 
ATOM 242  O O   ? GLN A 1  34 ?  -9.143  -5.937  10.028 1.000 98.540 ? 34  GLN A O   1 
ATOM 243  C CG  ? GLN A 1  34 ? -12.687  -8.490  10.576 1.000 98.540 ? 34  GLN A CG  1 
ATOM 244  C CD  ? GLN A 1  34 ? -12.716  -9.657  11.544 1.000 98.540 ? 34  GLN A CD  1 
ATOM 245  N NE2 ? GLN A 1  34 ? -12.779  -9.355  12.836 1.000 98.540 ? 34  GLN A NE2 1 
ATOM 246  O OE1 ? GLN A 1  34 ? -12.682 -10.822  11.134 1.000 98.540 ? 34  GLN A OE1 1 
ATOM 247  N N   ? TRP A 1  35 ?  -9.146  -6.626   7.910 1.000 98.730 ? 35  TRP A N   1 
ATOM 248  C CA  ? TRP A 1  35 ?  -7.702  -6.438   7.812 1.000 98.730 ? 35  TRP A CA  1 
ATOM 249  C C   ? TRP A 1  35 ?  -7.348  -5.552   6.622 1.000 98.730 ? 35  TRP A C   1 
ATOM 250  C CB  ? TRP A 1  35 ?  -6.991  -7.789   7.687 1.000 98.730 ? 35  TRP A CB  1 
ATOM 251  O O   ? TRP A 1  35 ?  -7.964  -5.655   5.558 1.000 98.730 ? 35  TRP A O   1 
ATOM 252  C CG  ? TRP A 1  35 ?  -7.022  -8.611   8.940 1.000 98.730 ? 35  TRP A CG  1 
ATOM 253  C CD1 ? TRP A 1  35 ?  -7.936  -9.572   9.273 1.000 98.730 ? 35  TRP A CD1 1 
ATOM 254  C CD2 ? TRP A 1  35 ?  -6.098  -8.541  10.030 1.000 98.730 ? 35  TRP A CD2 1 
ATOM 255  C CE2 ? TRP A 1  35 ?  -6.513  -9.490  10.991 1.000 98.730 ? 35  TRP A CE2 1 
ATOM 256  C CE3 ? TRP A 1  35 ?  -4.957  -7.769  10.288 1.000 98.730 ? 35  TRP A CE3 1 
ATOM 257  N NE1 ? TRP A 1  35 ?  -7.635 -10.104  10.506 1.000 98.730 ? 35  TRP A NE1 1 
ATOM 258  C CH2 ? TRP A 1  35 ?  -4.714  -8.917  12.419 1.000 98.730 ? 35  TRP A CH2 1 
ATOM 259  C CZ2 ? TRP A 1  35 ?  -5.826  -9.686  12.192 1.000 98.730 ? 35  TRP A CZ2 1 
ATOM 260  C CZ3 ? TRP A 1  35 ?  -4.275  -7.965  11.483 1.000 98.730 ? 35  TRP A CZ3 1 
ATOM 261  N N   ? VAL A 1  36 ?  -6.358  -4.710   6.844 1.000 98.800 ? 36  VAL A N   1 
ATOM 262  C CA  ? VAL A 1  36 ?  -5.751  -3.835   5.846 1.000 98.800 ? 36  VAL A CA  1 
ATOM 263  C C   ? VAL A 1  36 ?  -4.271  -4.177   5.689 1.000 98.800 ? 36  VAL A C   1 
ATOM 264  C CB  ? VAL A 1  36 ?  -5.917  -2.345   6.222 1.000 98.800 ? 36  VAL A CB  1 
ATOM 265  O O   ? VAL A 1  36 ?  -3.578  -4.429   6.677 1.000 98.800 ? 36  VAL A O   1 
ATOM 266  C CG1 ? VAL A 1  36 ?  -5.158  -1.453   5.241 1.000 98.800 ? 36  VAL A CG1 1 
ATOM 267  C CG2 ? VAL A 1  36 ?  -7.396  -1.966   6.259 1.000 98.800 ? 36  VAL A CG2 1 
ATOM 268  N N   ? VAL A 1  37 ?  -3.855  -4.258   4.445 1.000 98.730 ? 37  VAL A N   1 
ATOM 269  C CA  ? VAL A 1  37 ?  -2.432  -4.394   4.152 1.000 98.730 ? 37  VAL A CA  1 
ATOM 270  C C   ? VAL A 1  37 ?  -1.854  -3.039   3.752 1.000 98.730 ? 37  VAL A C   1 
ATOM 271  C CB  ? VAL A 1  37 ?  -2.179  -5.432   3.035 1.000 98.730 ? 37  VAL A CB  1 
ATOM 272  O O   ? VAL A 1  37 ?  -2.469  -2.297   2.982 1.000 98.730 ? 37  VAL A O   1 
ATOM 273  C CG1 ? VAL A 1  37 ?  -0.712  -5.418   2.607 1.000 98.730 ? 37  VAL A CG1 1 
ATOM 274  C CG2 ? VAL A 1  37 ?  -2.589  -6.828   3.501 1.000 98.730 ? 37  VAL A CG2 1 
ATOM 275  N N   ? SER A 1  38 ?  -0.624  -2.647   4.274 1.000 98.650 ? 38  SER A N   1 
ATOM 276  C CA  ? SER A 1  38 ?   0.067  -1.395   3.985 1.000 98.650 ? 38  SER A CA  1 
ATOM 277  C C   ? SER A 1  38 ?   1.579  -1.557   4.107 1.000 98.650 ? 38  SER A C   1 
ATOM 278  C CB  ? SER A 1  38 ?  -0.413  -0.288   4.924 1.000 98.650 ? 38  SER A CB  1 
ATOM 279  O O   ? SER A 1  38 ?   2.078  -2.673   4.266 1.000 98.650 ? 38  SER A O   1 
ATOM 280  O OG  ? SER A 1  38 ?   0.029   0.981   4.473 1.000 98.650 ? 38  SER A OG  1 
ATOM 281  N N   ? ALA A 1  39 ?   2.269  -0.505   3.914 1.000 98.510 ? 39  ALA A N   1 
ATOM 282  C CA  ? ALA A 1  39 ?   3.725  -0.537   4.020 1.000 98.510 ? 39  ALA A CA  1 
ATOM 283  C C   ? ALA A 1  39 ?   4.173  -0.394   5.472 1.000 98.510 ? 39  ALA A C   1 
ATOM 284  C CB  ? ALA A 1  39 ?   4.346   0.565   3.165 1.000 98.510 ? 39  ALA A CB  1 
ATOM 285  O O   ? ALA A 1  39 ?   3.610   0.403   6.226 1.000 98.510 ? 39  ALA A O   1 
ATOM 286  N N   ? ALA A 1  40 ?   5.159  -1.141   5.840 1.000 98.450 ? 40  ALA A N   1 
ATOM 287  C CA  ? ALA A 1  40 ?   5.700  -1.120   7.196 1.000 98.450 ? 40  ALA A CA  1 
ATOM 288  C C   ? ALA A 1  40 ?   6.286   0.249   7.532 1.000 98.450 ? 40  ALA A C   1 
ATOM 289  C CB  ? ALA A 1  40 ?   6.762  -2.204   7.363 1.000 98.450 ? 40  ALA A CB  1 
ATOM 290  O O   ? ALA A 1  40 ?   6.250   0.680   8.687 1.000 98.450 ? 40  ALA A O   1 
ATOM 291  N N   ? HIS A 1  41 ?   6.848   0.920   6.578 1.000 97.890 ? 41  HIS A N   1 
ATOM 292  C CA  ? HIS A 1  41 ?   7.472   2.217   6.814 1.000 97.890 ? 41  HIS A CA  1 
ATOM 293  C C   ? HIS A 1  41 ?   6.423   3.291   7.085 1.000 97.890 ? 41  HIS A C   1 
ATOM 294  C CB  ? HIS A 1  41 ?   8.339   2.619   5.620 1.000 97.890 ? 41  HIS A CB  1 
ATOM 295  O O   ? HIS A 1  41 ?   6.761   4.407   7.486 1.000 97.890 ? 41  HIS A O   1 
ATOM 296  C CG  ? HIS A 1  41 ?   7.551   3.079   4.434 1.000 97.890 ? 41  HIS A CG  1 
ATOM 297  C CD2 ? HIS A 1  41 ?   7.108   4.309   4.083 1.000 97.890 ? 41  HIS A CD2 1 
ATOM 298  N ND1 ? HIS A 1  41 ?   7.128   2.219   3.443 1.000 97.890 ? 41  HIS A ND1 1 
ATOM 299  C CE1 ? HIS A 1  41 ?   6.458   2.903   2.532 1.000 97.890 ? 41  HIS A CE1 1 
ATOM 300  N NE2 ? HIS A 1  41 ?   6.431   4.173   2.896 1.000 97.890 ? 41  HIS A NE2 1 
ATOM 301  N N   ? CYS A 1  42 ?   5.130   2.935   6.993 1.000 97.620 ? 42  CYS A N   1 
ATOM 302  C CA  ? CYS A 1  42 ?   4.014   3.828   7.282 1.000 97.620 ? 42  CYS A CA  1 
ATOM 303  C C   ? CYS A 1  42 ?   3.566   3.689   8.732 1.000 97.620 ? 42  CYS A C   1 
ATOM 304  C CB  ? CYS A 1  42 ?   2.840   3.540   6.346 1.000 97.620 ? 42  CYS A CB  1 
ATOM 305  O O   ? CYS A 1  42 ?   2.568   4.288   9.138 1.000 97.620 ? 42  CYS A O   1 
ATOM 306  S SG  ? CYS A 1  42 ?   3.106   4.104   4.651 1.000 97.620 ? 42  CYS A SG  1 
ATOM 307  N N   ? TYR A 1  43 ?   4.253   3.003   9.597 1.000 97.720 ? 43  TYR A N   1 
ATOM 308  C CA  ? TYR A 1  43 ?   3.827   2.603  10.933 1.000 97.720 ? 43  TYR A CA  1 
ATOM 309  C C   ? TYR A 1  43 ?   3.592   3.821  11.818 1.000 97.720 ? 43  TYR A C   1 
ATOM 310  C CB  ? TYR A 1  43 ?   4.868   1.683  11.578 1.000 97.720 ? 43  TYR A CB  1 
ATOM 311  O O   ? TYR A 1  43 ?   4.402   4.751  11.833 1.000 97.720 ? 43  TYR A O   1 
ATOM 312  C CG  ? TYR A 1  43 ?   4.556   1.322  13.010 1.000 97.720 ? 43  TYR A CG  1 
ATOM 313  C CD1 ? TYR A 1  43 ?   5.054   2.082  14.065 1.000 97.720 ? 43  TYR A CD1 1 
ATOM 314  C CD2 ? TYR A 1  43 ?   3.763   0.219  13.310 1.000 97.720 ? 43  TYR A CD2 1 
ATOM 315  C CE1 ? TYR A 1  43 ?   4.771   1.751  15.386 1.000 97.720 ? 43  TYR A CE1 1 
ATOM 316  C CE2 ? TYR A 1  43 ?   3.472  -0.120  14.627 1.000 97.720 ? 43  TYR A CE2 1 
ATOM 317  O OH  ? TYR A 1  43 ?   3.696   0.319  16.963 1.000 97.720 ? 43  TYR A OH  1 
ATOM 318  C CZ  ? TYR A 1  43 ?   3.980   0.651  15.657 1.000 97.720 ? 43  TYR A CZ  1 
ATOM 319  N N   ? LYS A 1  44 ?   2.453   3.734  12.506 1.000 97.100 ? 44  LYS A N   1 
ATOM 320  C CA  ? LYS A 1  44 ?   2.072   4.560  13.648 1.000 97.100 ? 44  LYS A CA  1 
ATOM 321  C C   ? LYS A 1  44 ?   1.339   3.737  14.703 1.000 97.100 ? 44  LYS A C   1 
ATOM 322  C CB  ? LYS A 1  44 ?   1.197   5.730  13.196 1.000 97.100 ? 44  LYS A CB  1 
ATOM 323  O O   ? LYS A 1  44 ?   0.666   2.757  14.376 1.000 97.100 ? 44  LYS A O   1 
ATOM 324  C CG  ? LYS A 1  44 ?   1.907   6.716  12.279 1.000 97.100 ? 44  LYS A CG  1 
ATOM 325  C CD  ? LYS A 1  44 ?   1.055   7.952  12.020 1.000 97.100 ? 44  LYS A CD  1 
ATOM 326  C CE  ? LYS A 1  44 ?   1.809   8.989  11.199 1.000 97.100 ? 44  LYS A CE  1 
ATOM 327  N NZ  ? LYS A 1  44 ?   2.246  10.147  12.036 1.000 97.100 ? 44  LYS A NZ  1 
ATOM 328  N N   ? ALA A 1  45 ?   1.465   4.164  16.058 1.000 93.050 ? 45  ALA A N   1 
ATOM 329  C CA  ? ALA A 1  45 ?   0.887   3.413  17.169 1.000 93.050 ? 45  ALA A CA  1 
ATOM 330  C C   ? ALA A 1  45 ?  -0.638   3.432  17.109 1.000 93.050 ? 45  ALA A C   1 
ATOM 331  C CB  ? ALA A 1  45 ?   1.371   3.977  18.503 1.000 93.050 ? 45  ALA A CB  1 
ATOM 332  O O   ? ALA A 1  45 ?  -1.293   2.456  17.485 1.000 93.050 ? 45  ALA A O   1 
ATOM 333  N N   ? SER A 1  46 ?  -1.239   4.519  16.629 1.000 93.890 ? 46  SER A N   1 
ATOM 334  C CA  ? SER A 1  46 ?  -2.677   4.695  16.451 1.000 93.890 ? 46  SER A CA  1 
ATOM 335  C C   ? SER A 1  46 ?  -3.001   5.211  15.053 1.000 93.890 ? 46  SER A C   1 
ATOM 336  C CB  ? SER A 1  46 ?  -3.233   5.657  17.500 1.000 93.890 ? 46  SER A CB  1 
ATOM 337  O O   ? SER A 1  46 ?  -2.545   6.288  14.662 1.000 93.890 ? 46  SER A O   1 
ATOM 338  O OG  ? SER A 1  46 ?  -4.643   5.759  17.392 1.000 93.890 ? 46  SER A OG  1 
ATOM 339  N N   ? ILE A 1  47 ?  -3.785   4.439  14.313 1.000 97.190 ? 47  ILE A N   1 
ATOM 340  C CA  ? ILE A 1  47 ?  -4.116   4.764  12.930 1.000 97.190 ? 47  ILE A CA  1 
ATOM 341  C C   ? ILE A 1  47 ?  -5.627   4.677  12.727 1.000 97.190 ? 47  ILE A C   1 
ATOM 342  C CB  ? ILE A 1  47 ?  -3.388   3.828  11.940 1.000 97.190 ? 47  ILE A CB  1 
ATOM 343  O O   ? ILE A 1  47 ?  -6.257   3.692  13.121 1.000 97.190 ? 47  ILE A O   1 
ATOM 344  C CG1 ? ILE A 1  47 ?  -1.869   3.969  12.091 1.000 97.190 ? 47  ILE A CG1 1 
ATOM 345  C CG2 ? ILE A 1  47 ?  -3.825   4.118  10.501 1.000 97.190 ? 47  ILE A CG2 1 
ATOM 346  C CD1 ? ILE A 1  47 ?  -1.072   2.893  11.365 1.000 97.190 ? 47  ILE A CD1 1 
ATOM 347  N N   ? GLN A 1  48 ?  -6.256   5.731  12.256 1.000 98.080 ? 48  GLN A N   1 
ATOM 348  C CA  ? GLN A 1  48 ?  -7.623   5.660  11.751 1.000 98.080 ? 48  GLN A CA  1 
ATOM 349  C C   ? GLN A 1  48 ?  -7.645   5.260  10.279 1.000 98.080 ? 48  GLN A C   1 
ATOM 350  C CB  ? GLN A 1  48 ?  -8.336   6.999  11.943 1.000 98.080 ? 48  GLN A CB  1 
ATOM 351  O O   ? GLN A 1  48 ?  -6.954   5.863   9.456 1.000 98.080 ? 48  GLN A O   1 
ATOM 352  C CG  ? GLN A 1  48 ?  -9.808   6.973  11.554 1.000 98.080 ? 48  GLN A CG  1 
ATOM 353  C CD  ? GLN A 1  48 ? -10.483   8.322  11.718 1.000 98.080 ? 48  GLN A CD  1 
ATOM 354  N NE2 ? GLN A 1  48 ? -11.230   8.483  12.805 1.000 98.080 ? 48  GLN A NE2 1 
ATOM 355  O OE1 ? GLN A 1  48 ? -10.334   9.212  10.876 1.000 98.080 ? 48  GLN A OE1 1 
ATOM 356  N N   ? VAL A 1  49 ?  -8.434   4.217  10.016 1.000 98.320 ? 49  VAL A N   1 
ATOM 357  C CA  ? VAL A 1  49 ?  -8.589   3.726   8.651 1.000 98.320 ? 49  VAL A CA  1 
ATOM 358  C C   ? VAL A 1  49 ?  -9.883   4.270   8.050 1.000 98.320 ? 49  VAL A C   1 
ATOM 359  C CB  ? VAL A 1  49 ?  -8.585   2.182   8.599 1.000 98.320 ? 49  VAL A CB  1 
ATOM 360  O O   ? VAL A 1  49 ? -10.966   4.068   8.604 1.000 98.320 ? 49  VAL A O   1 
ATOM 361  C CG1 ? VAL A 1  49 ?  -8.822   1.689   7.173 1.000 98.320 ? 49  VAL A CG1 1 
ATOM 362  C CG2 ? VAL A 1  49 ?  -7.268   1.634   9.145 1.000 98.320 ? 49  VAL A CG2 1 
ATOM 363  N N   ? ARG A 1  50 ?  -9.749   5.068   6.966 1.000 97.710 ? 50  ARG A N   1 
ATOM 364  C CA  ? ARG A 1  50 ? -10.908   5.621   6.272 1.000 97.710 ? 50  ARG A CA  1 
ATOM 365  C C   ? ARG A 1  50 ? -11.194   4.852   4.987 1.000 97.710 ? 50  ARG A C   1 
ATOM 366  C CB  ? ARG A 1  50 ? -10.691   7.103   5.960 1.000 97.710 ? 50  ARG A CB  1 
ATOM 367  O O   ? ARG A 1  50 ? -10.308   4.689   4.145 1.000 97.710 ? 50  ARG A O   1 
ATOM 368  C CG  ? ARG A 1  50 ? -10.408   7.956   7.186 1.000 97.710 ? 50  ARG A CG  1 
ATOM 369  C CD  ? ARG A 1  50 ? -10.341   9.437   6.839 1.000 97.710 ? 50  ARG A CD  1 
ATOM 370  N NE  ? ARG A 1  50 ? -10.041  10.252   8.013 1.000 97.710 ? 50  ARG A NE  1 
ATOM 371  N NH1 ? ARG A 1  50 ? -10.441  12.273   6.967 1.000 97.710 ? 50  ARG A NH1 1 
ATOM 372  N NH2 ? ARG A 1  50 ?  -9.803  12.223   9.168 1.000 97.710 ? 50  ARG A NH2 1 
ATOM 373  C CZ  ? ARG A 1  50 ? -10.096  11.581   8.046 1.000 97.710 ? 50  ARG A CZ  1 
ATOM 374  N N   ? LEU A 1  51 ? -12.424   4.305   4.832 1.000 98.000 ? 51  LEU A N   1 
ATOM 375  C CA  ? LEU A 1  51 ? -12.869   3.525   3.682 1.000 98.000 ? 51  LEU A CA  1 
ATOM 376  C C   ? LEU A 1  51 ? -14.011   4.230   2.957 1.000 98.000 ? 51  LEU A C   1 
ATOM 377  C CB  ? LEU A 1  51 ? -13.313   2.128   4.121 1.000 98.000 ? 51  LEU A CB  1 
ATOM 378  O O   ? LEU A 1  51 ? -14.680   5.091   3.533 1.000 98.000 ? 51  LEU A O   1 
ATOM 379  C CG  ? LEU A 1  51 ? -12.253   1.263   4.805 1.000 98.000 ? 51  LEU A CG  1 
ATOM 380  C CD1 ? LEU A 1  51 ? -12.895   0.378   5.868 1.000 98.000 ? 51  LEU A CD1 1 
ATOM 381  C CD2 ? LEU A 1  51 ? -11.508   0.418   3.777 1.000 98.000 ? 51  LEU A CD2 1 
ATOM 382  N N   ? GLY A 1  52 ? -14.153   3.863   1.624 1.000 97.000 ? 52  GLY A N   1 
ATOM 383  C CA  ? GLY A 1  52 ? -15.288   4.367   0.867 1.000 97.000 ? 52  GLY A CA  1 
ATOM 384  C C   ? GLY A 1  52 ? -15.099   5.794   0.388 1.000 97.000 ? 52  GLY A C   1 
ATOM 385  O O   ? GLY A 1  52 ? -16.070   6.475   0.053 1.000 97.000 ? 52  GLY A O   1 
ATOM 386  N N   ? GLU A 1  53 ? -13.774   6.240   0.413 1.000 95.210 ? 53  GLU A N   1 
ATOM 387  C CA  ? GLU A 1  53 ? -13.472   7.609   0.008 1.000 95.210 ? 53  GLU A CA  1 
ATOM 388  C C   ? GLU A 1  53 ? -13.185   7.692  -1.488 1.000 95.210 ? 53  GLU A C   1 
ATOM 389  C CB  ? GLU A 1  53 ? -12.282   8.155   0.802 1.000 95.210 ? 53  GLU A CB  1 
ATOM 390  O O   ? GLU A 1  53 ? -12.506   6.826  -2.044 1.000 95.210 ? 53  GLU A O   1 
ATOM 391  C CG  ? GLU A 1  53 ? -12.503   8.171   2.308 1.000 95.210 ? 53  GLU A CG  1 
ATOM 392  C CD  ? GLU A 1  53 ? -13.337   9.352   2.779 1.000 95.210 ? 53  GLU A CD  1 
ATOM 393  O OE1 ? GLU A 1  53 ? -13.634   9.438   3.992 1.000 95.210 ? 53  GLU A OE1 1 
ATOM 394  O OE2 ? GLU A 1  53 ? -13.696  10.196   1.929 1.000 95.210 ? 53  GLU A OE2 1 
ATOM 395  N N   ? HIS A 1  54 ? -13.792   8.619  -2.227 1.000 96.090 ? 54  HIS A N   1 
ATOM 396  C CA  ? HIS A 1  54 ? -13.385   9.061  -3.556 1.000 96.090 ? 54  HIS A CA  1 
ATOM 397  C C   ? HIS A 1  54 ? -12.801  10.469  -3.513 1.000 96.090 ? 54  HIS A C   1 
ATOM 398  C CB  ? HIS A 1  54 ? -14.569   9.013  -4.523 1.000 96.090 ? 54  HIS A CB  1 
ATOM 399  O O   ? HIS A 1  54 ? -11.829  10.765  -4.212 1.000 96.090 ? 54  HIS A O   1 
ATOM 400  C CG  ? HIS A 1  54 ? -14.220   9.416  -5.920 1.000 96.090 ? 54  HIS A CG  1 
ATOM 401  C CD2 ? HIS A 1  54 ? -14.648  10.451  -6.680 1.000 96.090 ? 54  HIS A CD2 1 
ATOM 402  N ND1 ? HIS A 1  54 ? -13.326   8.710  -6.696 1.000 96.090 ? 54  HIS A ND1 1 
ATOM 403  C CE1 ? HIS A 1  54 ? -13.219   9.297  -7.877 1.000 96.090 ? 54  HIS A CE1 1 
ATOM 404  N NE2 ? HIS A 1  54 ? -14.011  10.355  -7.893 1.000 96.090 ? 54  HIS A NE2 1 
ATOM 405  N N   ? ASN A 1  55 ? -13.426  11.334  -2.731 1.000 95.470 ? 55  ASN A N   1 
ATOM 406  C CA  ? ASN A 1  55 ? -12.983  12.669  -2.346 1.000 95.470 ? 55  ASN A CA  1 
ATOM 407  C C   ? ASN A 1  55 ? -12.785  12.781  -0.838 1.000 95.470 ? 55  ASN A C   1 
ATOM 408  C CB  ? ASN A 1  55 ? -13.978  13.726  -2.831 1.000 95.470 ? 55  ASN A CB  1 
ATOM 409  O O   ? ASN A 1  55 ? -13.756  12.820  -0.081 1.000 95.470 ? 55  ASN A O   1 
ATOM 410  C CG  ? ASN A 1  55 ? -13.468  15.141  -2.639 1.000 95.470 ? 55  ASN A CG  1 
ATOM 411  N ND2 ? ASN A 1  55 ? -13.943  16.060  -3.471 1.000 95.470 ? 55  ASN A ND2 1 
ATOM 412  O OD1 ? ASN A 1  55 ? -12.653  15.404  -1.751 1.000 95.470 ? 55  ASN A OD1 1 
ATOM 413  N N   ? ILE A 1  56 ? -11.520  12.964  -0.458 1.000 93.850 ? 56  ILE A N   1 
ATOM 414  C CA  ? ILE A 1  56 ? -11.224  12.863   0.967 1.000 93.850 ? 56  ILE A CA  1 
ATOM 415  C C   ? ILE A 1  56 ? -11.561  14.182   1.659 1.000 93.850 ? 56  ILE A C   1 
ATOM 416  C CB  ? ILE A 1  56 ?  -9.744  12.492   1.212 1.000 93.850 ? 56  ILE A CB  1 
ATOM 417  O O   ? ILE A 1  56 ? -11.621  14.247   2.889 1.000 93.850 ? 56  ILE A O   1 
ATOM 418  C CG1 ? ILE A 1  56 ?  -8.819  13.518   0.548 1.000 93.850 ? 56  ILE A CG1 1 
ATOM 419  C CG2 ? ILE A 1  56 ?  -9.450  11.078   0.701 1.000 93.850 ? 56  ILE A CG2 1 
ATOM 420  C CD1 ? ILE A 1  56 ?  -7.349  13.350   0.906 1.000 93.850 ? 56  ILE A CD1 1 
ATOM 421  N N   ? ALA A 1  57 ? -11.940  15.168   0.947 1.000 93.270 ? 57  ALA A N   1 
ATOM 422  C CA  ? ALA A 1  57 ? -12.284  16.473   1.507 1.000 93.270 ? 57  ALA A CA  1 
ATOM 423  C C   ? ALA A 1  57 ? -13.783  16.576   1.775 1.000 93.270 ? 57  ALA A C   1 
ATOM 424  C CB  ? ALA A 1  57 ? -11.836  17.590   0.569 1.000 93.270 ? 57  ALA A CB  1 
ATOM 425  O O   ? ALA A 1  57 ? -14.231  17.473   2.493 1.000 93.270 ? 57  ALA A O   1 
ATOM 426  N N   ? LEU A 1  58 ? -14.576  15.638   1.163 1.000 93.780 ? 58  LEU A N   1 
ATOM 427  C CA  ? LEU A 1  58 ? -16.029  15.714   1.275 1.000 93.780 ? 58  LEU A CA  1 
ATOM 428  C C   ? LEU A 1  58 ? -16.595  14.437   1.886 1.000 93.780 ? 58  LEU A C   1 
ATOM 429  C CB  ? LEU A 1  58 ? -16.660  15.961  -0.098 1.000 93.780 ? 58  LEU A CB  1 
ATOM 430  O O   ? LEU A 1  58 ? -16.037  13.353   1.697 1.000 93.780 ? 58  LEU A O   1 
ATOM 431  C CG  ? LEU A 1  58 ? -16.241  17.245  -0.816 1.000 93.780 ? 58  LEU A CG  1 
ATOM 432  C CD1 ? LEU A 1  58 ? -16.854  17.295  -2.212 1.000 93.780 ? 58  LEU A CD1 1 
ATOM 433  C CD2 ? LEU A 1  58 ? -16.647  18.469  -0.004 1.000 93.780 ? 58  LEU A CD2 1 
ATOM 434  N N   ? SER A 1  59 ? -17.657  14.561   2.650 1.000 93.170 ? 59  SER A N   1 
ATOM 435  C CA  ? SER A 1  59 ? -18.481  13.424   3.047 1.000 93.170 ? 59  SER A CA  1 
ATOM 436  C C   ? SER A 1  59 ? -19.468  13.046   1.948 1.000 93.170 ? 59  SER A C   1 
ATOM 437  C CB  ? SER A 1  59 ? -19.238  13.736   4.339 1.000 93.170 ? 59  SER A CB  1 
ATOM 438  O O   ? SER A 1  59 ? -20.409  13.792   1.668 1.000 93.170 ? 59  SER A O   1 
ATOM 439  O OG  ? SER A 1  59 ? -19.978  12.607   4.772 1.000 93.170 ? 59  SER A OG  1 
ATOM 440  N N   ? GLU A 1  60 ? -19.147  11.891   1.366 1.000 92.240 ? 60  GLU A N   1 
ATOM 441  C CA  ? GLU A 1  60 ? -19.899  11.501   0.177 1.000 92.240 ? 60  GLU A CA  1 
ATOM 442  C C   ? GLU A 1  60 ? -20.962  10.459   0.514 1.000 92.240 ? 60  GLU A C   1 
ATOM 443  C CB  ? GLU A 1  60 ? -18.958  10.961  -0.903 1.000 92.240 ? 60  GLU A CB  1 
ATOM 444  O O   ? GLU A 1  60 ? -21.634   9.938  -0.379 1.000 92.240 ? 60  GLU A O   1 
ATOM 445  C CG  ? GLU A 1  60 ? -17.968  11.992  -1.426 1.000 92.240 ? 60  GLU A CG  1 
ATOM 446  C CD  ? GLU A 1  60 ? -16.967  11.414  -2.414 1.000 92.240 ? 60  GLU A CD  1 
ATOM 447  O OE1 ? GLU A 1  60 ? -16.997  11.801  -3.605 1.000 92.240 ? 60  GLU A OE1 1 
ATOM 448  O OE2 ? GLU A 1  60 ? -16.147  10.568  -1.995 1.000 92.240 ? 60  GLU A OE2 1 
ATOM 449  N N   ? GLY A 1  61 ? -21.062  10.127   1.944 1.000 94.680 ? 61  GLY A N   1 
ATOM 450  C CA  ? GLY A 1  61 ? -22.117   9.235   2.398 1.000 94.680 ? 61  GLY A CA  1 
ATOM 451  C C   ? GLY A 1  61 ? -21.710   7.774   2.384 1.000 94.680 ? 61  GLY A C   1 
ATOM 452  O O   ? GLY A 1  61 ? -22.454   6.912   2.857 1.000 94.680 ? 61  GLY A O   1 
ATOM 453  N N   ? THR A 1  62 ? -20.550   7.389   1.923 1.000 94.910 ? 62  THR A N   1 
ATOM 454  C CA  ? THR A 1  62 ? -20.080   6.011   1.824 1.000 94.910 ? 62  THR A CA  1 
ATOM 455  C C   ? THR A 1  62 ? -18.926   5.763   2.792 1.000 94.910 ? 62  THR A C   1 
ATOM 456  C CB  ? THR A 1  62 ? -19.631   5.676   0.390 1.000 94.910 ? 62  THR A CB  1 
ATOM 457  O O   ? THR A 1  62 ? -18.466   4.629   2.940 1.000 94.910 ? 62  THR A O   1 
ATOM 458  C CG2 ? THR A 1  62 ? -20.793   5.790  -0.591 1.000 94.910 ? 62  THR A CG2 1 
ATOM 459  O OG1 ? THR A 1  62 ? -18.595   6.584  -0.005 1.000 94.910 ? 62  THR A OG1 1 
ATOM 460  N N   ? GLU A 1  63 ? -18.395   6.785   3.447 1.000 96.100 ? 63  GLU A N   1 
ATOM 461  C CA  ? GLU A 1  63 ? -17.175   6.752   4.247 1.000 96.100 ? 63  GLU A CA  1 
ATOM 462  C C   ? GLU A 1  63 ? -17.384   5.971   5.541 1.000 96.100 ? 63  GLU A C   1 
ATOM 463  C CB  ? GLU A 1  63 ? -16.700   8.173   4.562 1.000 96.100 ? 63  GLU A CB  1 
ATOM 464  O O   ? GLU A 1  63 ? -18.453   6.043   6.150 1.000 96.100 ? 63  GLU A O   1 
ATOM 465  C CG  ? GLU A 1  63 ? -16.295   8.973   3.332 1.000 96.100 ? 63  GLU A CG  1 
ATOM 466  C CD  ? GLU A 1  63 ? -17.469   9.647   2.641 1.000 96.100 ? 63  GLU A CD  1 
ATOM 467  O OE1 ? GLU A 1  63 ? -17.259  10.325   1.610 1.000 96.100 ? 63  GLU A OE1 1 
ATOM 468  O OE2 ? GLU A 1  63 ? -18.609   9.497   3.136 1.000 96.100 ? 63  GLU A OE2 1 
ATOM 469  N N   ? GLN A 1  64 ? -16.467   5.168   5.914 1.000 97.770 ? 64  GLN A N   1 
ATOM 470  C CA  ? GLN A 1  64 ? -16.301   4.490   7.195 1.000 97.770 ? 64  GLN A CA  1 
ATOM 471  C C   ? GLN A 1  64 ? -14.993   4.896   7.867 1.000 97.770 ? 64  GLN A C   1 
ATOM 472  C CB  ? GLN A 1  64 ? -16.349   2.973   7.011 1.000 97.770 ? 64  GLN A CB  1 
ATOM 473  O O   ? GLN A 1  64 ? -13.941   4.924   7.224 1.000 97.770 ? 64  GLN A O   1 
ATOM 474  C CG  ? GLN A 1  64 ? -17.614   2.475   6.326 1.000 97.770 ? 64  GLN A CG  1 
ATOM 475  C CD  ? GLN A 1  64 ? -17.626   0.970   6.136 1.000 97.770 ? 64  GLN A CD  1 
ATOM 476  N NE2 ? GLN A 1  64 ? -17.933   0.529   4.920 1.000 97.770 ? 64  GLN A NE2 1 
ATOM 477  O OE1 ? GLN A 1  64 ? -17.361   0.211   7.073 1.000 97.770 ? 64  GLN A OE1 1 
ATOM 478  N N   ? PHE A 1  65 ? -15.105   5.301   9.100 1.000 97.720 ? 65  PHE A N   1 
ATOM 479  C CA  ? PHE A 1  65 ? -13.934   5.630   9.904 1.000 97.720 ? 65  PHE A CA  1 
ATOM 480  C C   ? PHE A 1  65 ? -13.734   4.606  11.015 1.000 97.720 ? 65  PHE A C   1 
ATOM 481  C CB  ? PHE A 1  65 ? -14.068   7.034  10.503 1.000 97.720 ? 65  PHE A CB  1 
ATOM 482  O O   ? PHE A 1  65 ? -14.563   4.496  11.921 1.000 97.720 ? 65  PHE A O   1 
ATOM 483  C CG  ? PHE A 1  65 ? -14.347   8.105   9.482 1.000 97.720 ? 65  PHE A CG  1 
ATOM 484  C CD1 ? PHE A 1  65 ? -13.307   8.822   8.905 1.000 97.720 ? 65  PHE A CD1 1 
ATOM 485  C CD2 ? PHE A 1  65 ? -15.651   8.394   9.101 1.000 97.720 ? 65  PHE A CD2 1 
ATOM 486  C CE1 ? PHE A 1  65 ? -13.563   9.813   7.960 1.000 97.720 ? 65  PHE A CE1 1 
ATOM 487  C CE2 ? PHE A 1  65 ? -15.914   9.383   8.158 1.000 97.720 ? 65  PHE A CE2 1 
ATOM 488  C CZ  ? PHE A 1  65 ? -14.869  10.092   7.589 1.000 97.720 ? 65  PHE A CZ  1 
ATOM 489  N N   ? ILE A 1  66 ? -12.713   3.824  10.866 1.000 98.460 ? 66  ILE A N   1 
ATOM 490  C CA  ? ILE A 1  66 ? -12.482   2.723  11.795 1.000 98.460 ? 66  ILE A CA  1 
ATOM 491  C C   ? ILE A 1  66 ? -11.065   2.812  12.358 1.000 98.460 ? 66  ILE A C   1 
ATOM 492  C CB  ? ILE A 1  66 ? -12.703   1.353  11.114 1.000 98.460 ? 66  ILE A CB  1 
ATOM 493  O O   ? ILE A 1  66 ? -10.092   2.873  11.602 1.000 98.460 ? 66  ILE A O   1 
ATOM 494  C CG1 ? ILE A 1  66 ? -14.098   1.290  10.483 1.000 98.460 ? 66  ILE A CG1 1 
ATOM 495  C CG2 ? ILE A 1  66 ? -12.502   0.213  12.116 1.000 98.460 ? 66  ILE A CG2 1 
ATOM 496  C CD1 ? ILE A 1  66 ? -14.332   0.058   9.619 1.000 98.460 ? 66  ILE A CD1 1 
ATOM 497  N N   ? SER A 1  67 ? -10.976   2.845  13.721 1.000 98.340 ? 67  SER A N   1 
ATOM 498  C CA  ? SER A 1  67 ?  -9.655   2.856  14.342 1.000 98.340 ? 67  SER A CA  1 
ATOM 499  C C   ? SER A 1  67 ?  -8.980   1.493  14.231 1.000 98.340 ? 67  SER A C   1 
ATOM 500  C CB  ? SER A 1  67 ?  -9.756   3.266  15.812 1.000 98.340 ? 67  SER A CB  1 
ATOM 501  O O   ? SER A 1  67 ?  -9.654   0.471  14.083 1.000 98.340 ? 67  SER A O   1 
ATOM 502  O OG  ? SER A 1  67 ? -10.183   4.612  15.930 1.000 98.340 ? 67  SER A OG  1 
ATOM 503  N N   ? SER A 1  68 ?  -7.609   1.564  14.294 1.000 98.160 ? 68  SER A N   1 
ATOM 504  C CA  ? SER A 1  68 ?  -6.869   0.308  14.355 1.000 98.160 ? 68  SER A CA  1 
ATOM 505  C C   ? SER A 1  68 ?  -6.910  -0.291  15.757 1.000 98.160 ? 68  SER A C   1 
ATOM 506  C CB  ? SER A 1  68 ?  -5.417   0.519  13.925 1.000 98.160 ? 68  SER A CB  1 
ATOM 507  O O   ? SER A 1  68 ?  -6.818   0.434  16.750 1.000 98.160 ? 68  SER A O   1 
ATOM 508  O OG  ? SER A 1  68 ?  -4.749   1.391  14.821 1.000 98.160 ? 68  SER A OG  1 
ATOM 509  N N   ? SER A 1  69 ?  -7.161  -1.621  15.827 1.000 97.800 ? 69  SER A N   1 
ATOM 510  C CA  ? SER A 1  69 ?  -7.009  -2.309  17.105 1.000 97.800 ? 69  SER A CA  1 
ATOM 511  C C   ? SER A 1  69 ?  -5.575  -2.788  17.308 1.000 97.800 ? 69  SER A C   1 
ATOM 512  C CB  ? SER A 1  69 ?  -7.969  -3.496  17.192 1.000 97.800 ? 69  SER A CB  1 
ATOM 513  O O   ? SER A 1  69 ?  -5.103  -2.888  18.442 1.000 97.800 ? 69  SER A O   1 
ATOM 514  O OG  ? SER A 1  69 ?  -7.667  -4.461  16.199 1.000 97.800 ? 69  SER A OG  1 
ATOM 515  N N   ? LYS A 1  70 ?  -4.945  -3.098  16.148 1.000 97.640 ? 70  LYS A N   1 
ATOM 516  C CA  ? LYS A 1  70 ?  -3.560  -3.559  16.124 1.000 97.640 ? 70  LYS A CA  1 
ATOM 517  C C   ? LYS A 1  70 ?  -2.874  -3.172  14.817 1.000 97.640 ? 70  LYS A C   1 
ATOM 518  C CB  ? LYS A 1  70 ?  -3.494  -5.074  16.322 1.000 97.640 ? 70  LYS A CB  1 
ATOM 519  O O   ? LYS A 1  70 ?  -3.494  -3.200  13.753 1.000 97.640 ? 70  LYS A O   1 
ATOM 520  C CG  ? LYS A 1  70 ?  -2.104  -5.596  16.655 1.000 97.640 ? 70  LYS A CG  1 
ATOM 521  C CD  ? LYS A 1  70 ?  -2.146  -7.050  17.105 1.000 97.640 ? 70  LYS A CD  1 
ATOM 522  C CE  ? LYS A 1  70 ?  -0.775  -7.536  17.556 1.000 97.640 ? 70  LYS A CE  1 
ATOM 523  N NZ  ? LYS A 1  70 ?  -0.829  -8.931  18.087 1.000 97.640 ? 70  LYS A NZ  1 
ATOM 524  N N   ? VAL A 1  71 ?  -1.578  -2.773  14.933 1.000 98.170 ? 71  VAL A N   1 
ATOM 525  C CA  ? VAL A 1  71 ?  -0.732  -2.545  13.766 1.000 98.170 ? 71  VAL A CA  1 
ATOM 526  C C   ? VAL A 1  71 ?   0.512  -3.426  13.848 1.000 98.170 ? 71  VAL A C   1 
ATOM 527  C CB  ? VAL A 1  71 ?  -0.326  -1.059  13.641 1.000 98.170 ? 71  VAL A CB  1 
ATOM 528  O O   ? VAL A 1  71 ?   1.311  -3.296  14.779 1.000 98.170 ? 71  VAL A O   1 
ATOM 529  C CG1 ? VAL A 1  71 ?   0.424  -0.812  12.333 1.000 98.170 ? 71  VAL A CG1 1 
ATOM 530  C CG2 ? VAL A 1  71 ?  -1.558  -0.160  13.732 1.000 98.170 ? 71  VAL A CG2 1 
ATOM 531  N N   ? ILE A 1  72 ?   0.651  -4.313  12.874 1.000 98.370 ? 72  ILE A N   1 
ATOM 532  C CA  ? ILE A 1  72 ?   1.692  -5.332  12.939 1.000 98.370 ? 72  ILE A CA  1 
ATOM 533  C C   ? ILE A 1  72 ?   2.651  -5.165  11.762 1.000 98.370 ? 72  ILE A C   1 
ATOM 534  C CB  ? ILE A 1  72 ?   1.091  -6.755  12.943 1.000 98.370 ? 72  ILE A CB  1 
ATOM 535  O O   ? ILE A 1  72 ?   2.275  -5.396  10.610 1.000 98.370 ? 72  ILE A O   1 
ATOM 536  C CG1 ? ILE A 1  72 ?   0.084  -6.906  14.089 1.000 98.370 ? 72  ILE A CG1 1 
ATOM 537  C CG2 ? ILE A 1  72 ?   2.198  -7.809  13.044 1.000 98.370 ? 72  ILE A CG2 1 
ATOM 538  C CD1 ? ILE A 1  72 ?  -0.766  -8.166  14.004 1.000 98.370 ? 72  ILE A CD1 1 
ATOM 539  N N   ? ARG A 1  73 ?   3.961  -4.785  12.112 1.000 98.210 ? 73  ARG A N   1 
ATOM 540  C CA  ? ARG A 1  73 ?   4.997  -4.751  11.085 1.000 98.210 ? 73  ARG A CA  1 
ATOM 541  C C   ? ARG A 1  73 ?   5.616  -6.131  10.886 1.000 98.210 ? 73  ARG A C   1 
ATOM 542  C CB  ? ARG A 1  73 ?   6.083  -3.737  11.450 1.000 98.210 ? 73  ARG A CB  1 
ATOM 543  O O   ? ARG A 1  73 ?   5.706  -6.919  11.830 1.000 98.210 ? 73  ARG A O   1 
ATOM 544  C CG  ? ARG A 1  73 ?   5.625  -2.290  11.373 1.000 98.210 ? 73  ARG A CG  1 
ATOM 545  C CD  ? ARG A 1  73 ?   6.786  -1.320  11.550 1.000 98.210 ? 73  ARG A CD  1 
ATOM 546  N NE  ? ARG A 1  73 ?   7.438  -1.492  12.845 1.000 98.210 ? 73  ARG A NE  1 
ATOM 547  N NH1 ? ARG A 1  73 ?   9.172  -0.033  12.397 1.000 98.210 ? 73  ARG A NH1 1 
ATOM 548  N NH2 ? ARG A 1  73 ?   9.065  -1.106  14.420 1.000 98.210 ? 73  ARG A NH2 1 
ATOM 549  C CZ  ? ARG A 1  73 ?   8.557  -0.876  13.218 1.000 98.210 ? 73  ARG A CZ  1 
ATOM 550  N N   ? HIS A 1  74 ?   5.894  -6.374   9.600 1.000 98.400 ? 74  HIS A N   1 
ATOM 551  C CA  ? HIS A 1  74 ?   6.643  -7.603   9.360 1.000 98.400 ? 74  HIS A CA  1 
ATOM 552  C C   ? HIS A 1  74 ?   7.903  -7.657  10.218 1.000 98.400 ? 74  HIS A C   1 
ATOM 553  C CB  ? HIS A 1  74 ?   7.010  -7.725   7.880 1.000 98.400 ? 74  HIS A CB  1 
ATOM 554  O O   ? HIS A 1  74 ?   8.671  -6.694  10.262 1.000 98.400 ? 74  HIS A O   1 
ATOM 555  C CG  ? HIS A 1  74 ?   7.451  -9.098   7.482 1.000 98.400 ? 74  HIS A CG  1 
ATOM 556  C CD2 ? HIS A 1  74 ?   6.828 -10.056   6.757 1.000 98.400 ? 74  HIS A CD2 1 
ATOM 557  N ND1 ? HIS A 1  74 ?   8.675  -9.620   7.842 1.000 98.400 ? 74  HIS A ND1 1 
ATOM 558  C CE1 ? HIS A 1  74 ?   8.785 -10.844   7.353 1.000 98.400 ? 74  HIS A CE1 1 
ATOM 559  N NE2 ? HIS A 1  74 ?   7.678 -11.133   6.691 1.000 98.400 ? 74  HIS A NE2 1 
ATOM 560  N N   ? SER A 1  75 ?   8.204  -8.736  10.931 1.000 97.370 ? 75  SER A N   1 
ATOM 561  C CA  ? SER A 1  75 ?   9.306  -8.867  11.878 1.000 97.370 ? 75  SER A CA  1 
ATOM 562  C C   ? SER A 1  75 ?  10.655  -8.736  11.178 1.000 97.370 ? 75  SER A C   1 
ATOM 563  C CB  ? SER A 1  75 ?   9.229 -10.208  12.608 1.000 97.370 ? 75  SER A CB  1 
ATOM 564  O O   ? SER A 1  75 ?  11.653  -8.377  11.805 1.000 97.370 ? 75  SER A O   1 
ATOM 565  O OG  ? SER A 1  75 ?   9.250 -11.285  11.686 1.000 97.370 ? 75  SER A OG  1 
ATOM 566  N N   ? GLY A 1  76 ?  10.709  -9.047   9.913 1.000 97.750 ? 76  GLY A N   1 
ATOM 567  C CA  ? GLY A 1  76 ?  11.940  -8.975   9.142 1.000 97.750 ? 76  GLY A CA  1 
ATOM 568  C C   ? GLY A 1  76 ?  12.134  -7.638   8.451 1.000 97.750 ? 76  GLY A C   1 
ATOM 569  O O   ? GLY A 1  76 ?  13.031  -7.488   7.619 1.000 97.750 ? 76  GLY A O   1 
ATOM 570  N N   ? TYR A 1  77 ?  11.230  -6.616   8.703 1.000 98.280 ? 77  TYR A N   1 
ATOM 571  C CA  ? TYR A 1  77 ?  11.369  -5.297   8.097 1.000 98.280 ? 77  TYR A CA  1 
ATOM 572  C C   ? TYR A 1  77 ?  12.730  -4.690   8.420 1.000 98.280 ? 77  TYR A C   1 
ATOM 573  C CB  ? TYR A 1  77 ?  10.254  -4.364   8.579 1.000 98.280 ? 77  TYR A CB  1 
ATOM 574  O O   ? TYR A 1  77 ?  13.132  -4.636   9.584 1.000 98.280 ? 77  TYR A O   1 
ATOM 575  C CG  ? TYR A 1  77 ?  10.450  -2.923   8.172 1.000 98.280 ? 77  TYR A CG  1 
ATOM 576  C CD1 ? TYR A 1  77 ?  10.538  -1.915   9.129 1.000 98.280 ? 77  TYR A CD1 1 
ATOM 577  C CD2 ? TYR A 1  77 ?  10.548  -2.568   6.831 1.000 98.280 ? 77  TYR A CD2 1 
ATOM 578  C CE1 ? TYR A 1  77 ?  10.716  -0.586   8.759 1.000 98.280 ? 77  TYR A CE1 1 
ATOM 579  C CE2 ? TYR A 1  77 ?  10.726  -1.242   6.450 1.000 98.280 ? 77  TYR A CE2 1 
ATOM 580  O OH  ? TYR A 1  77 ?  10.987   1.054   7.047 1.000 98.280 ? 77  TYR A OH  1 
ATOM 581  C CZ  ? TYR A 1  77 ?  10.810  -0.260   7.419 1.000 98.280 ? 77  TYR A CZ  1 
ATOM 582  N N   ? ASN A 1  78 ?  13.421  -4.298   7.406 1.000 97.840 ? 78  ASN A N   1 
ATOM 583  C CA  ? ASN A 1  78 ?  14.706  -3.612   7.489 1.000 97.840 ? 78  ASN A CA  1 
ATOM 584  C C   ? ASN A 1  78 ?  14.595  -2.157   7.040 1.000 97.840 ? 78  ASN A C   1 
ATOM 585  C CB  ? ASN A 1  78 ?  15.761  -4.345   6.658 1.000 97.840 ? 78  ASN A CB  1 
ATOM 586  O O   ? ASN A 1  78 ?  14.417  -1.882   5.852 1.000 97.840 ? 78  ASN A O   1 
ATOM 587  C CG  ? ASN A 1  78 ?  17.149  -3.760   6.829 1.000 97.840 ? 78  ASN A CG  1 
ATOM 588  N ND2 ? ASN A 1  78 ?  18.154  -4.626   6.890 1.000 97.840 ? 78  ASN A ND2 1 
ATOM 589  O OD1 ? ASN A 1  78 ?  17.317  -2.540   6.906 1.000 97.840 ? 78  ASN A OD1 1 
ATOM 590  N N   ? SER A 1  79 ?  14.825  -1.174   7.895 1.000 96.570 ? 79  SER A N   1 
ATOM 591  C CA  ? SER A 1  79 ?  14.550   0.235   7.630 1.000 96.570 ? 79  SER A CA  1 
ATOM 592  C C   ? SER A 1  79 ?  15.655   0.865   6.789 1.000 96.570 ? 79  SER A C   1 
ATOM 593  C CB  ? SER A 1  79 ?  14.393   1.006   8.941 1.000 96.570 ? 79  SER A CB  1 
ATOM 594  O O   ? SER A 1  79 ?  15.459   1.926   6.192 1.000 96.570 ? 79  SER A O   1 
ATOM 595  O OG  ? SER A 1  79 ?  15.557   0.881   9.740 1.000 96.570 ? 79  SER A OG  1 
ATOM 596  N N   ? TRP A 1  80 ?  16.759   0.104   6.708 1.000 95.420 ? 80  TRP A N   1 
ATOM 597  C CA  ? TRP A 1  80 ?  17.848   0.601   5.875 1.000 95.420 ? 80  TRP A CA  1 
ATOM 598  C C   ? TRP A 1  80 ?  17.626   0.232   4.412 1.000 95.420 ? 80  TRP A C   1 
ATOM 599  C CB  ? TRP A 1  80 ?  19.191   0.045   6.356 1.000 95.420 ? 80  TRP A CB  1 
ATOM 600  O O   ? TRP A 1  80 ?  17.749   1.081   3.525 1.000 95.420 ? 80  TRP A O   1 
ATOM 601  C CG  ? TRP A 1  80 ?  19.837   0.862   7.435 1.000 95.420 ? 80  TRP A CG  1 
ATOM 602  C CD1 ? TRP A 1  80 ?  20.270   0.422   8.654 1.000 95.420 ? 80  TRP A CD1 1 
ATOM 603  C CD2 ? TRP A 1  80 ?  20.118   2.264   7.391 1.000 95.420 ? 80  TRP A CD2 1 
ATOM 604  C CE2 ? TRP A 1  80 ?  20.724   2.607   8.620 1.000 95.420 ? 80  TRP A CE2 1 
ATOM 605  C CE3 ? TRP A 1  80 ?  19.918   3.265   6.431 1.000 95.420 ? 80  TRP A CE3 1 
ATOM 606  N NE1 ? TRP A 1  80 ?  20.805   1.466   9.372 1.000 95.420 ? 80  TRP A NE1 1 
ATOM 607  C CH2 ? TRP A 1  80 ?  20.923   4.871   7.957 1.000 95.420 ? 80  TRP A CH2 1 
ATOM 608  C CZ2 ? TRP A 1  80 ?  21.131   3.911   8.914 1.000 95.420 ? 80  TRP A CZ2 1 
ATOM 609  C CZ3 ? TRP A 1  80 ?  20.324   4.562   6.725 1.000 95.420 ? 80  TRP A CZ3 1 
ATOM 610  N N   ? THR A 1  81 ?  17.236  -0.973   4.136 1.000 95.980 ? 81  THR A N   1 
ATOM 611  C CA  ? THR A 1  81 ?  17.088  -1.455   2.768 1.000 95.980 ? 81  THR A CA  1 
ATOM 612  C C   ? THR A 1  81 ?  15.623  -1.426   2.340 1.000 95.980 ? 81  THR A C   1 
ATOM 613  C CB  ? THR A 1  81 ?  17.642  -2.883   2.615 1.000 95.980 ? 81  THR A CB  1 
ATOM 614  O O   ? THR A 1  81 ?  15.312  -1.595   1.159 1.000 95.980 ? 81  THR A O   1 
ATOM 615  C CG2 ? THR A 1  81 ?  19.104  -2.955   3.044 1.000 95.980 ? 81  THR A CG2 1 
ATOM 616  O OG1 ? THR A 1  81 ?  16.873  -3.778   3.427 1.000 95.980 ? 81  THR A OG1 1 
ATOM 617  N N   ? LEU A 1  82 ?  14.728  -1.159   3.263 1.000 97.360 ? 82  LEU A N   1 
ATOM 618  C CA  ? LEU A 1  82 ?  13.278  -1.201   3.108 1.000 97.360 ? 82  LEU A CA  1 
ATOM 619  C C   ? LEU A 1  82 ?  12.821  -2.578   2.636 1.000 97.360 ? 82  LEU A C   1 
ATOM 620  C CB  ? LEU A 1  82 ?  12.813  -0.129   2.119 1.000 97.360 ? 82  LEU A CB  1 
ATOM 621  O O   ? LEU A 1  82 ?  11.752  -2.710   2.036 1.000 97.360 ? 82  LEU A O   1 
ATOM 622  C CG  ? LEU A 1  82 ?  12.938   1.322   2.583 1.000 97.360 ? 82  LEU A CG  1 
ATOM 623  C CD1 ? LEU A 1  82 ?  12.453   2.272   1.493 1.000 97.360 ? 82  LEU A CD1 1 
ATOM 624  C CD2 ? LEU A 1  82 ?  12.157   1.540   3.875 1.000 97.360 ? 82  LEU A CD2 1 
ATOM 625  N N   ? ASP A 1  83 ?  13.653  -3.619   2.817 1.000 98.000 ? 83  ASP A N   1 
ATOM 626  C CA  ? ASP A 1  83 ?  13.263  -5.005   2.579 1.000 98.000 ? 83  ASP A CA  1 
ATOM 627  C C   ? ASP A 1  83 ?  12.203  -5.456   3.582 1.000 98.000 ? 83  ASP A C   1 
ATOM 628  C CB  ? ASP A 1  83 ?  14.482  -5.927   2.653 1.000 98.000 ? 83  ASP A CB  1 
ATOM 629  O O   ? ASP A 1  83 ?  12.223  -5.043   4.743 1.000 98.000 ? 83  ASP A O   1 
ATOM 630  C CG  ? ASP A 1  83 ?  14.258  -7.263   1.969 1.000 98.000 ? 83  ASP A CG  1 
ATOM 631  O OD1 ? ASP A 1  83 ?  13.425  -7.341   1.040 1.000 98.000 ? 83  ASP A OD1 1 
ATOM 632  O OD2 ? ASP A 1  83 ?  14.917  -8.249   2.364 1.000 98.000 ? 83  ASP A OD2 1 
ATOM 633  N N   ? ASN A 1  84 ?  11.226  -6.237   3.115 1.000 98.300 ? 84  ASN A N   1 
ATOM 634  C CA  ? ASN A 1  84 ?  10.099  -6.696   3.919 1.000 98.300 ? 84  ASN A CA  1 
ATOM 635  C C   ? ASN A 1  84 ?   9.210  -5.535   4.353 1.000 98.300 ? 84  ASN A C   1 
ATOM 636  C CB  ? ASN A 1  84 ?  10.593  -7.473   5.141 1.000 98.300 ? 84  ASN A CB  1 
ATOM 637  O O   ? ASN A 1  84 ?   8.727  -5.507   5.487 1.000 98.300 ? 84  ASN A O   1 
ATOM 638  C CG  ? ASN A 1  84 ?  11.331  -8.744   4.767 1.000 98.300 ? 84  ASN A CG  1 
ATOM 639  N ND2 ? ASN A 1  84 ?  12.422  -9.025   5.470 1.000 98.300 ? 84  ASN A ND2 1 
ATOM 640  O OD1 ? ASN A 1  84 ?  10.924  -9.466   3.853 1.000 98.300 ? 84  ASN A OD1 1 
ATOM 641  N N   ? ASP A 1  85 ?   9.075  -4.475   3.628 1.000 98.600 ? 85  ASP A N   1 
ATOM 642  C CA  ? ASP A 1  85 ?   8.271  -3.287   3.897 1.000 98.600 ? 85  ASP A CA  1 
ATOM 643  C C   ? ASP A 1  85 ?   6.780  -3.593   3.770 1.000 98.600 ? 85  ASP A C   1 
ATOM 644  C CB  ? ASP A 1  85 ?   8.657  -2.151   2.948 1.000 98.600 ? 85  ASP A CB  1 
ATOM 645  O O   ? ASP A 1  85 ?   6.136  -3.181   2.803 1.000 98.600 ? 85  ASP A O   1 
ATOM 646  C CG  ? ASP A 1  85 ?   8.075  -0.810   3.360 1.000 98.600 ? 85  ASP A CG  1 
ATOM 647  O OD1 ? ASP A 1  85 ?   7.641  -0.665   4.523 1.000 98.600 ? 85  ASP A OD1 1 
ATOM 648  O OD2 ? ASP A 1  85 ?   8.047   0.109   2.513 1.000 98.600 ? 85  ASP A OD2 1 
ATOM 649  N N   ? ILE A 1  86 ?   6.192  -4.377   4.643 1.000 98.700 ? 86  ILE A N   1 
ATOM 650  C CA  ? ILE A 1  86 ?   4.794  -4.795   4.633 1.000 98.700 ? 86  ILE A CA  1 
ATOM 651  C C   ? ILE A 1  86 ?   4.258  -4.837   6.062 1.000 98.700 ? 86  ILE A C   1 
ATOM 652  C CB  ? ILE A 1  86 ?   4.621  -6.172   3.955 1.000 98.700 ? 86  ILE A CB  1 
ATOM 653  O O   ? ILE A 1  86 ?   4.970  -5.235   6.987 1.000 98.700 ? 86  ILE A O   1 
ATOM 654  C CG1 ? ILE A 1  86 ?   3.137  -6.462   3.706 1.000 98.700 ? 86  ILE A CG1 1 
ATOM 655  C CG2 ? ILE A 1  86 ?   5.261  -7.276   4.802 1.000 98.700 ? 86  ILE A CG2 1 
ATOM 656  C CD1 ? ILE A 1  86 ?   2.884  -7.616   2.745 1.000 98.700 ? 86  ILE A CD1 1 
ATOM 657  N N   ? MET A 1  87 ?   3.055  -4.352   6.230 1.000 98.560 ? 87  MET A N   1 
ATOM 658  C CA  ? MET A 1  87 ?   2.419  -4.302   7.544 1.000 98.560 ? 87  MET A CA  1 
ATOM 659  C C   ? MET A 1  87 ?   0.931  -4.622   7.441 1.000 98.560 ? 87  MET A C   1 
ATOM 660  C CB  ? MET A 1  87 ?   2.616  -2.928   8.185 1.000 98.560 ? 87  MET A CB  1 
ATOM 661  O O   ? MET A 1  87 ?   0.312  -4.384   6.402 1.000 98.560 ? 87  MET A O   1 
ATOM 662  C CG  ? MET A 1  87 ?   1.818  -1.819   7.517 1.000 98.560 ? 87  MET A CG  1 
ATOM 663  S SD  ? MET A 1  87 ?   1.955  -0.220   8.406 1.000 98.560 ? 87  MET A SD  1 
ATOM 664  C CE  ? MET A 1  87 ?   0.906   0.822   7.355 1.000 98.560 ? 87  MET A CE  1 
ATOM 665  N N   ? LEU A 1  88 ?   0.334  -5.224   8.518 1.000 98.750 ? 88  LEU A N   1 
ATOM 666  C CA  ? LEU A 1  88 ?  -1.097  -5.482   8.631 1.000 98.750 ? 88  LEU A CA  1 
ATOM 667  C C   ? LEU A 1  88 ?  -1.722  -4.611   9.715 1.000 98.750 ? 88  LEU A C   1 
ATOM 668  C CB  ? LEU A 1  88 ?  -1.352  -6.960   8.937 1.000 98.750 ? 88  LEU A CB  1 
ATOM 669  O O   ? LEU A 1  88 ?  -1.120  -4.396  10.769 1.000 98.750 ? 88  LEU A O   1 
ATOM 670  C CG  ? LEU A 1  88 ?  -1.051  -7.948   7.808 1.000 98.750 ? 88  LEU A CG  1 
ATOM 671  C CD1 ? LEU A 1  88 ?  -1.205  -9.382   8.304 1.000 98.750 ? 88  LEU A CD1 1 
ATOM 672  C CD2 ? LEU A 1  88 ?  -1.963  -7.689   6.614 1.000 98.750 ? 88  LEU A CD2 1 
ATOM 673  N N   ? ILE A 1  89 ?  -2.890  -4.112   9.375 1.000 98.750 ? 89  ILE A N   1 
ATOM 674  C CA  ? ILE A 1  89 ?  -3.677  -3.313  10.308 1.000 98.750 ? 89  ILE A CA  1 
ATOM 675  C C   ? ILE A 1  89 ?  -4.996  -4.021  10.609 1.000 98.750 ? 89  ILE A C   1 
ATOM 676  C CB  ? ILE A 1  89 ?  -3.944  -1.896   9.753 1.000 98.750 ? 89  ILE A CB  1 
ATOM 677  O O   ? ILE A 1  89 ?  -5.815  -4.229   9.711 1.000 98.750 ? 89  ILE A O   1 
ATOM 678  C CG1 ? ILE A 1  89 ?  -2.625  -1.215   9.372 1.000 98.750 ? 89  ILE A CG1 1 
ATOM 679  C CG2 ? ILE A 1  89 ?  -4.720  -1.055  10.771 1.000 98.750 ? 89  ILE A CG2 1 
ATOM 680  C CD1 ? ILE A 1  89 ?  -2.790  -0.028   8.433 1.000 98.750 ? 89  ILE A CD1 1 
ATOM 681  N N   ? LYS A 1  90 ?  -5.199  -4.466  11.885 1.000 98.560 ? 90  LYS A N   1 
ATOM 682  C CA  ? LYS A 1  90 ?  -6.483  -5.008  12.323 1.000 98.560 ? 90  LYS A CA  1 
ATOM 683  C C   ? LYS A 1  90 ?  -7.451  -3.890  12.700 1.000 98.560 ? 90  LYS A C   1 
ATOM 684  C CB  ? LYS A 1  90 ?  -6.290  -5.957  13.506 1.000 98.560 ? 90  LYS A CB  1 
ATOM 685  O O   ? LYS A 1  90 ?  -7.125  -3.032  13.523 1.000 98.560 ? 90  LYS A O   1 
ATOM 686  C CG  ? LYS A 1  90 ?  -7.550  -6.708  13.909 1.000 98.560 ? 90  LYS A CG  1 
ATOM 687  C CD  ? LYS A 1  90 ?  -7.268  -7.726  15.006 1.000 98.560 ? 90  LYS A CD  1 
ATOM 688  C CE  ? LYS A 1  90 ?  -8.493  -8.579  15.308 1.000 98.560 ? 90  LYS A CE  1 
ATOM 689  N NZ  ? LYS A 1  90 ?  -8.203  -9.619  16.340 1.000 98.560 ? 90  LYS A NZ  1 
ATOM 690  N N   ? LEU A 1  91 ?  -8.664  -3.964  12.118 1.000 98.620 ? 91  LEU A N   1 
ATOM 691  C CA  ? LEU A 1  91 ?  -9.663  -2.934  12.384 1.000 98.620 ? 91  LEU A CA  1 
ATOM 692  C C   ? LEU A 1  91 ? -10.353  -3.178  13.722 1.000 98.620 ? 91  LEU A C   1 
ATOM 693  C CB  ? LEU A 1  91 ? -10.702  -2.893  11.260 1.000 98.620 ? 91  LEU A CB  1 
ATOM 694  O O   ? LEU A 1  91 ? -10.615  -4.326  14.089 1.000 98.620 ? 91  LEU A O   1 
ATOM 695  C CG  ? LEU A 1  91 ? -10.163  -2.665   9.847 1.000 98.620 ? 91  LEU A CG  1 
ATOM 696  C CD1 ? LEU A 1  91 ? -11.312  -2.608   8.845 1.000 98.620 ? 91  LEU A CD1 1 
ATOM 697  C CD2 ? LEU A 1  91 ?  -9.334  -1.386   9.790 1.000 98.620 ? 91  LEU A CD2 1 
ATOM 698  N N   ? SER A 1  92 ? -10.622  -2.106  14.538 1.000 98.320 ? 92  SER A N   1 
ATOM 699  C CA  ? SER A 1  92 ? -11.282  -2.235  15.833 1.000 98.320 ? 92  SER A CA  1 
ATOM 700  C C   ? SER A 1  92 ? -12.703  -2.766  15.679 1.000 98.320 ? 92  SER A C   1 
ATOM 701  C CB  ? SER A 1  92 ? -11.307  -0.889  16.559 1.000 98.320 ? 92  SER A CB  1 
ATOM 702  O O   ? SER A 1  92 ? -13.270  -3.321  16.623 1.000 98.320 ? 92  SER A O   1 
ATOM 703  O OG  ? SER A 1  92 ? -11.968   0.092  15.777 1.000 98.320 ? 92  SER A OG  1 
ATOM 704  N N   ? SER A 1  93 ? -13.371  -2.592  14.550 1.000 98.340 ? 93  SER A N   1 
ATOM 705  C CA  ? SER A 1  93 ? -14.640  -3.173  14.122 1.000 98.340 ? 93  SER A CA  1 
ATOM 706  C C   ? SER A 1  93 ? -14.618  -3.513  12.636 1.000 98.340 ? 93  SER A C   1 
ATOM 707  C CB  ? SER A 1  93 ? -15.795  -2.215  14.417 1.000 98.340 ? 93  SER A CB  1 
ATOM 708  O O   ? SER A 1  93 ? -13.886  -2.892  11.862 1.000 98.340 ? 93  SER A O   1 
ATOM 709  O OG  ? SER A 1  93 ? -15.625  -0.993  13.721 1.000 98.340 ? 93  SER A OG  1 
ATOM 710  N N   ? ALA A 1  94 ? -15.434  -4.635  12.298 1.000 98.400 ? 94  ALA A N   1 
ATOM 711  C CA  ? ALA A 1  94 ? -15.475  -5.056  10.900 1.000 98.400 ? 94  ALA A CA  1 
ATOM 712  C C   ? ALA A 1  94 ? -16.022  -3.944  10.009 1.000 98.400 ? 94  ALA A C   1 
ATOM 713  C CB  ? ALA A 1  94 ? -16.319  -6.319  10.750 1.000 98.400 ? 94  ALA A CB  1 
ATOM 714  O O   ? ALA A 1  94 ? -16.969  -3.249  10.383 1.000 98.400 ? 94  ALA A O   1 
ATOM 715  N N   ? ALA A 1  95 ? -15.352  -3.757   8.815 1.000 98.400 ? 95  ALA A N   1 
ATOM 716  C CA  ? ALA A 1  95 ? -15.876  -2.852   7.794 1.000 98.400 ? 95  ALA A CA  1 
ATOM 717  C C   ? ALA A 1  95 ? -17.185  -3.381   7.213 1.000 98.400 ? 95  ALA A C   1 
ATOM 718  C CB  ? ALA A 1  95 ? -14.848  -2.650   6.684 1.000 98.400 ? 95  ALA A CB  1 
ATOM 719  O O   ? ALA A 1  95 ? -17.361  -4.592   7.063 1.000 98.400 ? 95  ALA A O   1 
ATOM 720  N N   ? SER A 1  96 ? -18.145  -2.499   6.962 1.000 98.120 ? 96  SER A N   1 
ATOM 721  C CA  ? SER A 1  96 ? -19.357  -2.863   6.236 1.000 98.120 ? 96  SER A CA  1 
ATOM 722  C C   ? SER A 1  96 ? -19.114  -2.886   4.731 1.000 98.120 ? 96  SER A C   1 
ATOM 723  C CB  ? SER A 1  96 ? -20.490  -1.890   6.563 1.000 98.120 ? 96  SER A CB  1 
ATOM 724  O O   ? SER A 1  96 ? -18.858  -1.845   4.122 1.000 98.120 ? 96  SER A O   1 
ATOM 725  O OG  ? SER A 1  96 ? -20.799  -1.923   7.946 1.000 98.120 ? 96  SER A OG  1 
ATOM 726  N N   ? LEU A 1  97 ? -19.070  -4.105   4.154 1.000 98.090 ? 97  LEU A N   1 
ATOM 727  C CA  ? LEU A 1  97 ? -18.782  -4.236   2.730 1.000 98.090 ? 97  LEU A CA  1 
ATOM 728  C C   ? LEU A 1  97 ? -20.010  -3.892   1.893 1.000 98.090 ? 97  LEU A C   1 
ATOM 729  C CB  ? LEU A 1  97 ? -18.311  -5.656   2.407 1.000 98.090 ? 97  LEU A CB  1 
ATOM 730  O O   ? LEU A 1  97 ? -21.121  -4.323   2.208 1.000 98.090 ? 97  LEU A O   1 
ATOM 731  C CG  ? LEU A 1  97 ? -17.111  -6.171   3.203 1.000 98.090 ? 97  LEU A CG  1 
ATOM 732  C CD1 ? LEU A 1  97 ? -16.676  -7.537   2.682 1.000 98.090 ? 97  LEU A CD1 1 
ATOM 733  C CD2 ? LEU A 1  97 ? -15.958  -5.175   3.135 1.000 98.090 ? 97  LEU A CD2 1 
ATOM 734  N N   ? ASN A 1  98 ? -19.799  -3.090   0.709 1.000 96.650 ? 98  ASN A N   1 
ATOM 735  C CA  ? ASN A 1  98 ? -20.785  -2.661  -0.277 1.000 96.650 ? 98  ASN A CA  1 
ATOM 736  C C   ? ASN A 1  98 ? -20.120  -2.178  -1.562 1.000 96.650 ? 98  ASN A C   1 
ATOM 737  C CB  ? ASN A 1  98 ? -21.680  -1.563   0.302 1.000 96.650 ? 98  ASN A CB  1 
ATOM 738  O O   ? ASN A 1  98 ? -18.937  -2.440  -1.791 1.000 96.650 ? 98  ASN A O   1 
ATOM 739  C CG  ? ASN A 1  98 ? -20.895  -0.348   0.756 1.000 96.650 ? 98  ASN A CG  1 
ATOM 740  N ND2 ? ASN A 1  98 ? -21.239   0.177   1.926 1.000 96.650 ? 98  ASN A ND2 1 
ATOM 741  O OD1 ? ASN A 1  98 ? -19.987   0.115   0.061 1.000 96.650 ? 98  ASN A OD1 1 
ATOM 742  N N   ? ALA A 1  99 ? -20.859  -1.518  -2.406 1.000 96.050 ? 99  ALA A N   1 
ATOM 743  C CA  ? ALA A 1  99 ? -20.344  -1.109  -3.710 1.000 96.050 ? 99  ALA A CA  1 
ATOM 744  C C   ? ALA A 1  99 ? -19.183  -0.131  -3.559 1.000 96.050 ? 99  ALA A C   1 
ATOM 745  C CB  ? ALA A 1  99 ? -21.456  -0.484  -4.549 1.000 96.050 ? 99  ALA A CB  1 
ATOM 746  O O   ? ALA A 1  99 ? -18.314  -0.049  -4.431 1.000 96.050 ? 99  ALA A O   1 
ATOM 747  N N   ? ALA A 1 100 ? -19.103   0.560  -2.439 1.000 96.770 ? 100 ALA A N   1 
ATOM 748  C CA  ? ALA A 1 100 ? -18.092   1.591  -2.221 1.000 96.770 ? 100 ALA A CA  1 
ATOM 749  C C   ? ALA A 1 100 ? -16.943   1.063  -1.368 1.000 96.770 ? 100 ALA A C   1 
ATOM 750  C CB  ? ALA A 1 100 ? -18.718   2.819  -1.564 1.000 96.770 ? 100 ALA A CB  1 
ATOM 751  O O   ? ALA A 1 100 ? -15.847   1.629  -1.370 1.000 96.770 ? 100 ALA A O   1 
ATOM 752  N N   ? VAL A 1 101 ? -17.183   0.023  -0.568 1.000 98.210 ? 101 VAL A N   1 
ATOM 753  C CA  ? VAL A 1 101 ? -16.191  -0.606   0.298 1.000 98.210 ? 101 VAL A CA  1 
ATOM 754  C C   ? VAL A 1 101 ? -16.184  -2.115   0.066 1.000 98.210 ? 101 VAL A C   1 
ATOM 755  C CB  ? VAL A 1 101 ? -16.461  -0.297   1.788 1.000 98.210 ? 101 VAL A CB  1 
ATOM 756  O O   ? VAL A 1 101 ? -17.153  -2.804   0.395 1.000 98.210 ? 101 VAL A O   1 
ATOM 757  C CG1 ? VAL A 1 101 ? -15.389  -0.929   2.673 1.000 98.210 ? 101 VAL A CG1 1 
ATOM 758  C CG2 ? VAL A 1 101 ? -16.526   1.212   2.016 1.000 98.210 ? 101 VAL A CG2 1 
ATOM 759  N N   ? ASN A 1 102 ? -15.068  -2.552  -0.554 1.000 98.080 ? 102 ASN A N   1 
ATOM 760  C CA  ? ASN A 1 102 ? -14.895  -3.977  -0.814 1.000 98.080 ? 102 ASN A CA  1 
ATOM 761  C C   ? ASN A 1 102 ? -13.424  -4.380  -0.772 1.000 98.080 ? 102 ASN A C   1 
ATOM 762  C CB  ? ASN A 1 102 ? -15.511  -4.356  -2.162 1.000 98.080 ? 102 ASN A CB  1 
ATOM 763  O O   ? ASN A 1 102 ? -12.542  -3.550  -0.998 1.000 98.080 ? 102 ASN A O   1 
ATOM 764  C CG  ? ASN A 1 102 ? -15.921  -5.814  -2.228 1.000 98.080 ? 102 ASN A CG  1 
ATOM 765  N ND2 ? ASN A 1 102 ? -16.410  -6.241  -3.386 1.000 98.080 ? 102 ASN A ND2 1 
ATOM 766  O OD1 ? ASN A 1 102 ? -15.800  -6.550  -1.246 1.000 98.080 ? 102 ASN A OD1 1 
ATOM 767  N N   ? ALA A 1 103 ? -13.207  -5.741  -0.448 1.000 98.380 ? 103 ALA A N   1 
ATOM 768  C CA  ? ALA A 1 103 ? -11.841  -6.241  -0.314 1.000 98.380 ? 103 ALA A CA  1 
ATOM 769  C C   ? ALA A 1 103 ? -11.250  -6.591  -1.677 1.000 98.380 ? 103 ALA A C   1 
ATOM 770  C CB  ? ALA A 1 103 ? -11.809  -7.460   0.605 1.000 98.380 ? 103 ALA A CB  1 
ATOM 771  O O   ? ALA A 1 103 ? -11.968  -7.030  -2.578 1.000 98.380 ? 103 ALA A O   1 
ATOM 772  N N   ? VAL A 1 104 ?  -9.870  -6.373  -1.828 1.000 98.550 ? 104 VAL A N   1 
ATOM 773  C CA  ? VAL A 1 104 ?  -9.122  -6.851  -2.986 1.000 98.550 ? 104 VAL A CA  1 
ATOM 774  C C   ? VAL A 1 104 ?  -8.533  -8.228  -2.689 1.000 98.550 ? 104 VAL A C   1 
ATOM 775  C CB  ? VAL A 1 104 ?  -8.000  -5.866  -3.384 1.000 98.550 ? 104 VAL A CB  1 
ATOM 776  O O   ? VAL A 1 104 ?  -8.134  -8.508  -1.556 1.000 98.550 ? 104 VAL A O   1 
ATOM 777  C CG1 ? VAL A 1 104 ?  -6.951  -5.767  -2.278 1.000 98.550 ? 104 VAL A CG1 1 
ATOM 778  C CG2 ? VAL A 1 104 ?  -7.354  -6.295  -4.700 1.000 98.550 ? 104 VAL A CG2 1 
ATOM 779  N N   ? ALA A 1 105 ?  -8.538  -9.101  -3.671 1.000 98.250 ? 105 ALA A N   1 
ATOM 780  C CA  ? ALA A 1 105 ?  -8.038 -10.460  -3.480 1.000 98.250 ? 105 ALA A CA  1 
ATOM 781  C C   ? ALA A 1 105 ?  -6.520 -10.469  -3.331 1.000 98.250 ? 105 ALA A C   1 
ATOM 782  C CB  ? ALA A 1 105 ?  -8.461 -11.350  -4.646 1.000 98.250 ? 105 ALA A CB  1 
ATOM 783  O O   ? ALA A 1 105 ?  -5.820  -9.697  -3.990 1.000 98.250 ? 105 ALA A O   1 
ATOM 784  N N   ? LEU A 1 106 ?  -6.067 -11.342  -2.394 1.000 98.380 ? 106 LEU A N   1 
ATOM 785  C CA  ? LEU A 1 106 ?  -4.638 -11.630  -2.363 1.000 98.380 ? 106 LEU A CA  1 
ATOM 786  C C   ? LEU A 1 106 ?  -4.221 -12.451  -3.579 1.000 98.380 ? 106 LEU A C   1 
ATOM 787  C CB  ? LEU A 1 106 ?  -4.270 -12.377  -1.078 1.000 98.380 ? 106 LEU A CB  1 
ATOM 788  O O   ? LEU A 1 106 ?  -4.997 -13.272  -4.073 1.000 98.380 ? 106 LEU A O   1 
ATOM 789  C CG  ? LEU A 1 106 ?  -4.380 -11.582   0.224 1.000 98.380 ? 106 LEU A CG  1 
ATOM 790  C CD1 ? LEU A 1 106 ?  -4.190 -12.502   1.425 1.000 98.380 ? 106 LEU A CD1 1 
ATOM 791  C CD2 ? LEU A 1 106 ?  -3.361 -10.447   0.246 1.000 98.380 ? 106 LEU A CD2 1 
ATOM 792  N N   ? PRO A 1 107 ?  -2.986 -12.197  -4.053 1.000 97.780 ? 107 PRO A N   1 
ATOM 793  C CA  ? PRO A 1 107 ?  -2.556 -12.914  -5.255 1.000 97.780 ? 107 PRO A CA  1 
ATOM 794  C C   ? PRO A 1 107 ?  -2.357 -14.408  -5.012 1.000 97.780 ? 107 PRO A C   1 
ATOM 795  C CB  ? PRO A 1 107 ?  -1.230 -12.238  -5.613 1.000 97.780 ? 107 PRO A CB  1 
ATOM 796  O O   ? PRO A 1 107 ?  -1.866 -14.805  -3.951 1.000 97.780 ? 107 PRO A O   1 
ATOM 797  C CG  ? PRO A 1 107 ?  -0.723 -11.683  -4.321 1.000 97.780 ? 107 PRO A CG  1 
ATOM 798  C CD  ? PRO A 1 107 ?  -1.901 -11.330  -3.459 1.000 97.780 ? 107 PRO A CD  1 
ATOM 799  N N   ? SER A 1 108 ?  -2.768 -15.260  -5.902 1.000 95.270 ? 108 SER A N   1 
ATOM 800  C CA  ? SER A 1 108 ?  -2.506 -16.695  -5.866 1.000 95.270 ? 108 SER A CA  1 
ATOM 801  C C   ? SER A 1 108 ?  -1.111 -17.015  -6.392 1.000 95.270 ? 108 SER A C   1 
ATOM 802  C CB  ? SER A 1 108 ?  -3.554 -17.453  -6.681 1.000 95.270 ? 108 SER A CB  1 
ATOM 803  O O   ? SER A 1 108 ?  -0.586 -18.105  -6.152 1.000 95.270 ? 108 SER A O   1 
ATOM 804  O OG  ? SER A 1 108 ?  -3.571 -16.999  -8.024 1.000 95.270 ? 108 SER A OG  1 
ATOM 805  N N   ? GLY A 1 109 ?  -0.452 -16.063  -7.016 1.000 97.200 ? 109 GLY A N   1 
ATOM 806  C CA  ? GLY A 1 109 ?   0.899 -16.048  -7.553 1.000 97.200 ? 109 GLY A CA  1 
ATOM 807  C C   ? GLY A 1 109 ?   1.361 -14.665  -7.969 1.000 97.200 ? 109 GLY A C   1 
ATOM 808  O O   ? GLY A 1 109 ?   0.563 -13.727  -8.019 1.000 97.200 ? 109 GLY A O   1 
ATOM 809  N N   ? CYS A 1 110 ?   2.715 -14.674  -8.378 1.000 97.770 ? 110 CYS A N   1 
ATOM 810  C CA  ? CYS A 1 110 ?   3.258 -13.388  -8.799 1.000 97.770 ? 110 CYS A CA  1 
ATOM 811  C C   ? CYS A 1 110 ?   2.850 -13.066 -10.232 1.000 97.770 ? 110 CYS A C   1 
ATOM 812  C CB  ? CYS A 1 110 ?   4.782 -13.384  -8.681 1.000 97.770 ? 110 CYS A CB  1 
ATOM 813  O O   ? CYS A 1 110 ?   2.865 -13.943 -11.098 1.000 97.770 ? 110 CYS A O   1 
ATOM 814  S SG  ? CYS A 1 110 ?   5.380 -13.550  -6.985 1.000 97.770 ? 110 CYS A SG  1 
ATOM 815  N N   ? ALA A 1 111 ?   2.482 -11.783 -10.477 1.000 97.190 ? 111 ALA A N   1 
ATOM 816  C CA  ? ALA A 1 111 ?   2.186 -11.317 -11.829 1.000 97.190 ? 111 ALA A CA  1 
ATOM 817  C C   ? ALA A 1 111 ?   3.445 -11.294 -12.690 1.000 97.190 ? 111 ALA A C   1 
ATOM 818  C CB  ? ALA A 1 111 ?   1.549  -9.930 -11.786 1.000 97.190 ? 111 ALA A CB  1 
ATOM 819  O O   ? ALA A 1 111 ?   4.548 -11.074 -12.183 1.000 97.190 ? 111 ALA A O   1 
ATOM 820  N N   ? ALA A 1 112 ?   3.284 -11.473 -13.959 1.000 96.260 ? 112 ALA A N   1 
ATOM 821  C CA  ? ALA A 1 112 ?   4.408 -11.510 -14.891 1.000 96.260 ? 112 ALA A CA  1 
ATOM 822  C C   ? ALA A 1 112 ?   4.848 -10.101 -15.276 1.000 96.260 ? 112 ALA A C   1 
ATOM 823  C CB  ? ALA A 1 112 ?   4.038 -12.308 -16.139 1.000 96.260 ? 112 ALA A CB  1 
ATOM 824  O O   ? ALA A 1 112 ?   4.049  -9.161 -15.234 1.000 96.260 ? 112 ALA A O   1 
ATOM 825  N N   ? ALA A 1 113 ?   6.145 -10.005 -15.683 1.000 97.350 ? 113 ALA A N   1 
ATOM 826  C CA  ? ALA A 1 113 ?   6.617  -8.761 -16.287 1.000 97.350 ? 113 ALA A CA  1 
ATOM 827  C C   ? ALA A 1 113 ?   5.738  -8.357 -17.468 1.000 97.350 ? 113 ALA A C   1 
ATOM 828  C CB  ? ALA A 1 113 ?   8.070  -8.904 -16.734 1.000 97.350 ? 113 ALA A CB  1 
ATOM 829  O O   ? ALA A 1 113 ?   5.274  -9.212 -18.225 1.000 97.350 ? 113 ALA A O   1 
ATOM 830  N N   ? GLY A 1 114 ?   5.426  -7.039 -17.517 1.000 97.250 ? 114 GLY A N   1 
ATOM 831  C CA  ? GLY A 1 114 ?   4.613  -6.524 -18.607 1.000 97.250 ? 114 GLY A CA  1 
ATOM 832  C C   ? GLY A 1 114 ?   3.139  -6.432 -18.260 1.000 97.250 ? 114 GLY A C   1 
ATOM 833  O O   ? GLY A 1 114 ?   2.362  -5.812 -18.989 1.000 97.250 ? 114 GLY A O   1 
ATOM 834  N N   ? ALA A 1 115 ?   2.725  -7.207 -17.186 1.000 97.610 ? 115 ALA A N   1 
ATOM 835  C CA  ? ALA A 1 115 ?   1.341  -7.090 -16.733 1.000 97.610 ? 115 ALA A CA  1 
ATOM 836  C C   ? ALA A 1 115 ?   0.993  -5.642 -16.400 1.000 97.610 ? 115 ALA A C   1 
ATOM 837  C CB  ? ALA A 1 115 ?   1.102  -7.984 -15.519 1.000 97.610 ? 115 ALA A CB  1 
ATOM 838  O O   ? ALA A 1 115 ?   1.785  -4.935 -15.773 1.000 97.610 ? 115 ALA A O   1 
ATOM 839  N N   ? SER A 1 116 ?  -0.172  -5.186 -16.928 1.000 96.720 ? 116 SER A N   1 
ATOM 840  C CA  ? SER A 1 116 ?  -0.686  -3.853 -16.629 1.000 96.720 ? 116 SER A CA  1 
ATOM 841  C C   ? SER A 1 116 ?  -1.341  -3.809 -15.253 1.000 96.720 ? 116 SER A C   1 
ATOM 842  C CB  ? SER A 1 116 ?  -1.690  -3.414 -17.695 1.000 96.720 ? 116 SER A CB  1 
ATOM 843  O O   ? SER A 1 116 ?  -2.294  -4.546 -14.989 1.000 96.720 ? 116 SER A O   1 
ATOM 844  O OG  ? SER A 1 116 ?  -2.065  -2.060 -17.505 1.000 96.720 ? 116 SER A OG  1 
ATOM 845  N N   ? CYS A 1 117 ?  -0.875  -2.907 -14.417 1.000 98.140 ? 117 CYS A N   1 
ATOM 846  C CA  ? CYS A 1 117 ?  -1.332  -2.831 -13.034 1.000 98.140 ? 117 CYS A CA  1 
ATOM 847  C C   ? CYS A 1 117 ?  -1.879  -1.444 -12.716 1.000 98.140 ? 117 CYS A C   1 
ATOM 848  C CB  ? CYS A 1 117 ?  -0.194  -3.172 -12.073 1.000 98.140 ? 117 CYS A CB  1 
ATOM 849  O O   ? CYS A 1 117 ?  -1.374  -0.442 -13.225 1.000 98.140 ? 117 CYS A O   1 
ATOM 850  S SG  ? CYS A 1 117 ?   0.516  -4.812 -12.339 1.000 98.140 ? 117 CYS A SG  1 
ATOM 851  N N   ? LEU A 1 118 ?  -2.899  -1.441 -11.894 1.000 97.860 ? 118 LEU A N   1 
ATOM 852  C CA  ? LEU A 1 118 ?  -3.484  -0.186 -11.437 1.000 97.860 ? 118 LEU A CA  1 
ATOM 853  C C   ? LEU A 1 118 ?  -2.866   0.252 -10.113 1.000 97.860 ? 118 LEU A C   1 
ATOM 854  C CB  ? LEU A 1 118 ?  -5.001  -0.326 -11.283 1.000 97.860 ? 118 LEU A CB  1 
ATOM 855  O O   ? LEU A 1 118 ?  -2.876  -0.503  -9.138 1.000 97.860 ? 118 LEU A O   1 
ATOM 856  C CG  ? LEU A 1 118 ?  -5.756   0.926 -10.834 1.000 97.860 ? 118 LEU A CG  1 
ATOM 857  C CD1 ? LEU A 1 118 ?  -5.761   1.969 -11.947 1.000 97.860 ? 118 LEU A CD1 1 
ATOM 858  C CD2 ? LEU A 1 118 ?  -7.180   0.573 -10.419 1.000 97.860 ? 118 LEU A CD2 1 
ATOM 859  N N   ? ILE A 1 119 ?  -2.333   1.506 -10.128 1.000 97.260 ? 119 ILE A N   1 
ATOM 860  C CA  ? ILE A 1 119 ?  -1.857   2.185  -8.928 1.000 97.260 ? 119 ILE A CA  1 
ATOM 861  C C   ? ILE A 1 119 ?  -2.860   3.258  -8.510 1.000 97.260 ? 119 ILE A C   1 
ATOM 862  C CB  ? ILE A 1 119 ?  -0.463   2.813  -9.149 1.000 97.260 ? 119 ILE A CB  1 
ATOM 863  O O   ? ILE A 1 119 ?  -3.315   4.049  -9.339 1.000 97.260 ? 119 ILE A O   1 
ATOM 864  C CG1 ? ILE A 1 119 ?   0.506   1.774  -9.726 1.000 97.260 ? 119 ILE A CG1 1 
ATOM 865  C CG2 ? ILE A 1 119 ?   0.079   3.399  -7.842 1.000 97.260 ? 119 ILE A CG2 1 
ATOM 866  C CD1 ? ILE A 1 119 ?   1.749   2.375 -10.367 1.000 97.260 ? 119 ILE A CD1 1 
ATOM 867  N N   ? SER A 1 120 ?  -3.210   3.300  -7.274 1.000 96.750 ? 120 SER A N   1 
ATOM 868  C CA  ? SER A 1 120 ?  -4.216   4.261  -6.833 1.000 96.750 ? 120 SER A CA  1 
ATOM 869  C C   ? SER A 1 120 ?  -3.817   4.912  -5.513 1.000 96.750 ? 120 SER A C   1 
ATOM 870  C CB  ? SER A 1 120 ?  -5.578   3.583  -6.685 1.000 96.750 ? 120 SER A CB  1 
ATOM 871  O O   ? SER A 1 120 ?  -3.144   4.292  -4.687 1.000 96.750 ? 120 SER A O   1 
ATOM 872  O OG  ? SER A 1 120 ?  -5.473   2.410  -5.897 1.000 96.750 ? 120 SER A OG  1 
ATOM 873  N N   ? GLY A 1 121 ?  -4.173   6.236  -5.375 1.000 96.130 ? 121 GLY A N   1 
ATOM 874  C CA  ? GLY A 1 121 ?  -3.866   6.908  -4.123 1.000 96.130 ? 121 GLY A CA  1 
ATOM 875  C C   ? GLY A 1 121 ?  -4.187   8.390  -4.147 1.000 96.130 ? 121 GLY A C   1 
ATOM 876  O O   ? GLY A 1 121 ?  -4.703   8.903  -5.142 1.000 96.130 ? 121 GLY A O   1 
ATOM 877  N N   ? TRP A 1 122 ?  -3.963   9.103  -2.976 1.000 95.120 ? 122 TRP A N   1 
ATOM 878  C CA  ? TRP A 1 122 ?  -4.229  10.526  -2.790 1.000 95.120 ? 122 TRP A CA  1 
ATOM 879  C C   ? TRP A 1 122 ?  -2.940  11.288  -2.501 1.000 95.120 ? 122 TRP A C   1 
ATOM 880  C CB  ? TRP A 1 122 ?  -5.231  10.742  -1.653 1.000 95.120 ? 122 TRP A CB  1 
ATOM 881  O O   ? TRP A 1 122 ?  -2.961  12.323  -1.831 1.000 95.120 ? 122 TRP A O   1 
ATOM 882  C CG  ? TRP A 1 122 ?  -6.610  10.234  -1.951 1.000 95.120 ? 122 TRP A CG  1 
ATOM 883  C CD1 ? TRP A 1 122 ?  -7.605  10.893  -2.618 1.000 95.120 ? 122 TRP A CD1 1 
ATOM 884  C CD2 ? TRP A 1 122 ?  -7.147   8.959  -1.587 1.000 95.120 ? 122 TRP A CD2 1 
ATOM 885  C CE2 ? TRP A 1 122 ?  -8.475   8.912  -2.067 1.000 95.120 ? 122 TRP A CE2 1 
ATOM 886  C CE3 ? TRP A 1 122 ?  -6.634   7.849  -0.901 1.000 95.120 ? 122 TRP A CE3 1 
ATOM 887  N NE1 ? TRP A 1 122 ?  -8.729  10.103  -2.691 1.000 95.120 ? 122 TRP A NE1 1 
ATOM 888  C CH2 ? TRP A 1 122 ?  -8.770   6.726  -1.208 1.000 95.120 ? 122 TRP A CH2 1 
ATOM 889  C CZ2 ? TRP A 1 122 ?  -9.297   7.798  -1.882 1.000 95.120 ? 122 TRP A CZ2 1 
ATOM 890  C CZ3 ? TRP A 1 122 ?  -7.454   6.741  -0.719 1.000 95.120 ? 122 TRP A CZ3 1 
ATOM 891  N N   ? GLY A 1 123 ?  -1.810  10.714  -2.844 1.000 89.930 ? 123 GLY A N   1 
ATOM 892  C CA  ? GLY A 1 123 ?  -0.521  11.325  -2.565 1.000 89.930 ? 123 GLY A CA  1 
ATOM 893  C C   ? GLY A 1 123 ?  -0.189  12.472  -3.501 1.000 89.930 ? 123 GLY A C   1 
ATOM 894  O O   ? GLY A 1 123 ?  -1.036  12.906  -4.284 1.000 89.930 ? 123 GLY A O   1 
ATOM 895  N N   ? ASN A 1 124 ?   1.044  13.107  -3.387 1.000 86.410 ? 124 ASN A N   1 
ATOM 896  C CA  ? ASN A 1 124 ?   1.576  14.220  -4.165 1.000 86.410 ? 124 ASN A CA  1 
ATOM 897  C C   ? ASN A 1 124 ?   1.617  13.893  -5.655 1.000 86.410 ? 124 ASN A C   1 
ATOM 898  C CB  ? ASN A 1 124 ?   2.971  14.605  -3.668 1.000 86.410 ? 124 ASN A CB  1 
ATOM 899  O O   ? ASN A 1 124 ?   2.162  12.862  -6.054 1.000 86.410 ? 124 ASN A O   1 
ATOM 900  C CG  ? ASN A 1 124 ?   3.456  15.918  -4.250 1.000 86.410 ? 124 ASN A CG  1 
ATOM 901  N ND2 ? ASN A 1 124 ?   4.704  16.270  -3.961 1.000 86.410 ? 124 ASN A ND2 1 
ATOM 902  O OD1 ? ASN A 1 124 ?   2.716  16.611  -4.954 1.000 86.410 ? 124 ASN A OD1 1 
ATOM 903  N N   ? THR A 1 125 ?   1.094  14.817  -6.528 1.000 85.810 ? 125 THR A N   1 
ATOM 904  C CA  ? THR A 1 125 ?   0.977  14.541  -7.956 1.000 85.810 ? 125 THR A CA  1 
ATOM 905  C C   ? THR A 1 125 ?   2.007  15.342  -8.748 1.000 85.810 ? 125 THR A C   1 
ATOM 906  C CB  ? THR A 1 125 ?  -0.437  14.864  -8.474 1.000 85.810 ? 125 THR A CB  1 
ATOM 907  O O   ? THR A 1 125 ?   1.952  15.389  -9.978 1.000 85.810 ? 125 THR A O   1 
ATOM 908  C CG2 ? THR A 1 125 ?  -1.483  13.980  -7.804 1.000 85.810 ? 125 THR A CG2 1 
ATOM 909  O OG1 ? THR A 1 125 ?  -0.739  16.237  -8.196 1.000 85.810 ? 125 THR A OG1 1 
ATOM 910  N N   ? LEU A 1 126 ?   2.867  16.075  -8.129 1.000 83.270 ? 126 LEU A N   1 
ATOM 911  C CA  ? LEU A 1 126 ?   3.882  16.880  -8.800 1.000 83.270 ? 126 LEU A CA  1 
ATOM 912  C C   ? LEU A 1 126 ?   5.260  16.239  -8.665 1.000 83.270 ? 126 LEU A C   1 
ATOM 913  C CB  ? LEU A 1 126 ?   3.907  18.299  -8.226 1.000 83.270 ? 126 LEU A CB  1 
ATOM 914  O O   ? LEU A 1 126 ?   5.548  15.582  -7.662 1.000 83.270 ? 126 LEU A O   1 
ATOM 915  C CG  ? LEU A 1 126 ?   2.654  19.145  -8.455 1.000 83.270 ? 126 LEU A CG  1 
ATOM 916  C CD1 ? LEU A 1 126 ?   2.787  20.490  -7.749 1.000 83.270 ? 126 LEU A CD1 1 
ATOM 917  C CD2 ? LEU A 1 126 ?   2.404  19.340  -9.946 1.000 83.270 ? 126 LEU A CD2 1 
ATOM 918  N N   ? SER A 1 127 ?   6.102  16.368  -9.696 1.000 78.460 ? 127 SER A N   1 
ATOM 919  C CA  ? SER A 1 127 ?   7.486  15.906  -9.704 1.000 78.460 ? 127 SER A CA  1 
ATOM 920  C C   ? SER A 1 127 ?   8.375  16.807  -8.853 1.000 78.460 ? 127 SER A C   1 
ATOM 921  C CB  ? SER A 1 127 ?   8.023  15.850 -11.135 1.000 78.460 ? 127 SER A CB  1 
ATOM 922  O O   ? SER A 1 127 ?   9.385  16.357  -8.310 1.000 78.460 ? 127 SER A O   1 
ATOM 923  O OG  ? SER A 1 127 ?   7.907  17.113 -11.766 1.000 78.460 ? 127 SER A OG  1 
ATOM 924  N N   ? SER A 1 128 ?   8.024  18.044  -8.692 1.000 82.680 ? 128 SER A N   1 
ATOM 925  C CA  ? SER A 1 128 ?   8.579  19.071  -7.817 1.000 82.680 ? 128 SER A CA  1 
ATOM 926  C C   ? SER A 1 128 ?   7.477  19.932  -7.206 1.000 82.680 ? 128 SER A C   1 
ATOM 927  C CB  ? SER A 1 128 ?   9.562  19.956  -8.583 1.000 82.680 ? 128 SER A CB  1 
ATOM 928  O O   ? SER A 1 128 ?   6.485  20.240  -7.869 1.000 82.680 ? 128 SER A O   1 
ATOM 929  O OG  ? SER A 1 128 ?   8.894  20.695  -9.591 1.000 82.680 ? 128 SER A OG  1 
ATOM 930  N N   ? GLY A 1 129 ?   7.546  20.244  -5.797 1.000 84.660 ? 129 GLY A N   1 
ATOM 931  C CA  ? GLY A 1 129 ?   6.495  20.964  -5.095 1.000 84.660 ? 129 GLY A CA  1 
ATOM 932  C C   ? GLY A 1 129 ?   5.500  20.047  -4.408 1.000 84.660 ? 129 GLY A C   1 
ATOM 933  O O   ? GLY A 1 129 ?   5.784  18.867  -4.189 1.000 84.660 ? 129 GLY A O   1 
ATOM 934  N N   ? SER A 1 130 ?   4.345  20.679  -4.015 1.000 85.930 ? 130 SER A N   1 
ATOM 935  C CA  ? SER A 1 130 ?   3.328  19.892  -3.325 1.000 85.930 ? 130 SER A CA  1 
ATOM 936  C C   ? SER A 1 130 ?   1.953  20.093  -3.953 1.000 85.930 ? 130 SER A C   1 
ATOM 937  C CB  ? SER A 1 130 ?   3.280  20.260  -1.842 1.000 85.930 ? 130 SER A CB  1 
ATOM 938  O O   ? SER A 1 130 ?   1.501  21.228  -4.118 1.000 85.930 ? 130 SER A O   1 
ATOM 939  O OG  ? SER A 1 130 ?   4.539  20.047  -1.229 1.000 85.930 ? 130 SER A OG  1 
ATOM 940  N N   ? ASN A 1 131 ?   1.354  19.027  -4.445 1.000 87.500 ? 131 ASN A N   1 
ATOM 941  C CA  ? ASN A 1 131 ?  -0.031  18.956  -4.899 1.000 87.500 ? 131 ASN A CA  1 
ATOM 942  C C   ? ASN A 1 131 ?  -0.714  17.679  -4.417 1.000 87.500 ? 131 ASN A C   1 
ATOM 943  C CB  ? ASN A 1 131 ?  -0.102  19.051  -6.425 1.000 87.500 ? 131 ASN A CB  1 
ATOM 944  O O   ? ASN A 1 131 ?  -0.559  16.619  -5.025 1.000 87.500 ? 131 ASN A O   1 
ATOM 945  C CG  ? ASN A 1 131 ?  -1.523  19.184  -6.936 1.000 87.500 ? 131 ASN A CG  1 
ATOM 946  N ND2 ? ASN A 1 131 ?  -1.745  18.778  -8.181 1.000 87.500 ? 131 ASN A ND2 1 
ATOM 947  O OD1 ? ASN A 1 131 ?  -2.413  19.648  -6.219 1.000 87.500 ? 131 ASN A OD1 1 
ATOM 948  N N   ? TYR A 1 132 ?  -1.492  17.787  -3.352 1.000 90.270 ? 132 TYR A N   1 
ATOM 949  C CA  ? TYR A 1 132 ?  -2.215  16.670  -2.754 1.000 90.270 ? 132 TYR A CA  1 
ATOM 950  C C   ? TYR A 1 132 ?  -3.695  16.724  -3.113 1.000 90.270 ? 132 TYR A C   1 
ATOM 951  C CB  ? TYR A 1 132 ?  -2.047  16.673  -1.232 1.000 90.270 ? 132 TYR A CB  1 
ATOM 952  O O   ? TYR A 1 132 ?  -4.469  17.441  -2.475 1.000 90.270 ? 132 TYR A O   1 
ATOM 953  C CG  ? TYR A 1 132 ?  -0.628  16.427  -0.778 1.000 90.270 ? 132 TYR A CG  1 
ATOM 954  C CD1 ? TYR A 1 132 ?  -0.163  15.134  -0.550 1.000 90.270 ? 132 TYR A CD1 1 
ATOM 955  C CD2 ? TYR A 1 132 ?   0.249  17.487  -0.574 1.000 90.270 ? 132 TYR A CD2 1 
ATOM 956  C CE1 ? TYR A 1 132 ?   1.142  14.902  -0.130 1.000 90.270 ? 132 TYR A CE1 1 
ATOM 957  C CE2 ? TYR A 1 132 ?   1.557  17.267  -0.154 1.000 90.270 ? 132 TYR A CE2 1 
ATOM 958  O OH  ? TYR A 1 132 ?   3.287  15.750   0.481 1.000 90.270 ? 132 TYR A OH  1 
ATOM 959  C CZ  ? TYR A 1 132 ?   1.994  15.974   0.065 1.000 90.270 ? 132 TYR A CZ  1 
ATOM 960  N N   ? PRO A 1 133 ?  -4.076  16.005  -4.215 1.000 92.430 ? 133 PRO A N   1 
ATOM 961  C CA  ? PRO A 1 133 ?  -5.469  16.060  -4.664 1.000 92.430 ? 133 PRO A CA  1 
ATOM 962  C C   ? PRO A 1 133 ?  -6.446  15.511  -3.626 1.000 92.430 ? 133 PRO A C   1 
ATOM 963  C CB  ? PRO A 1 133 ?  -5.468  15.192  -5.925 1.000 92.430 ? 133 PRO A CB  1 
ATOM 964  O O   ? PRO A 1 133 ?  -6.099  14.604  -2.865 1.000 92.430 ? 133 PRO A O   1 
ATOM 965  C CG  ? PRO A 1 133 ?  -4.387  14.185  -5.694 1.000 92.430 ? 133 PRO A CG  1 
ATOM 966  C CD  ? PRO A 1 133 ?  -3.272  14.847  -4.937 1.000 92.430 ? 133 PRO A CD  1 
ATOM 967  N N   ? ASP A 1 134 ?  -7.577  16.079  -3.612 1.000 94.300 ? 134 ASP A N   1 
ATOM 968  C CA  ? ASP A 1 134 ?  -8.639  15.533  -2.773 1.000 94.300 ? 134 ASP A CA  1 
ATOM 969  C C   ? ASP A 1 134 ?  -9.291  14.319  -3.432 1.000 94.300 ? 134 ASP A C   1 
ATOM 970  C CB  ? ASP A 1 134 ?  -9.695  16.601  -2.480 1.000 94.300 ? 134 ASP A CB  1 
ATOM 971  O O   ? ASP A 1 134 ?  -9.765  13.413  -2.745 1.000 94.300 ? 134 ASP A O   1 
ATOM 972  C CG  ? ASP A 1 134 ?  -9.166  17.737  -1.621 1.000 94.300 ? 134 ASP A CG  1 
ATOM 973  O OD1 ? ASP A 1 134 ?  -8.351  17.483  -0.708 1.000 94.300 ? 134 ASP A OD1 1 
ATOM 974  O OD2 ? ASP A 1 134 ?  -9.569  18.896  -1.858 1.000 94.300 ? 134 ASP A OD2 1 
ATOM 975  N N   ? LEU A 1 135 ?  -9.268  14.370  -4.778 1.000 96.130 ? 135 LEU A N   1 
ATOM 976  C CA  ? LEU A 1 135 ?  -9.876  13.278  -5.530 1.000 96.130 ? 135 LEU A CA  1 
ATOM 977  C C   ? LEU A 1 135 ?  -8.872  12.152  -5.759 1.000 96.130 ? 135 LEU A C   1 
ATOM 978  C CB  ? LEU A 1 135 ? -10.409  13.783  -6.873 1.000 96.130 ? 135 LEU A CB  1 
ATOM 979  O O   ? LEU A 1 135 ?  -7.689  12.408  -5.993 1.000 96.130 ? 135 LEU A O   1 
ATOM 980  C CG  ? LEU A 1 135 ? -11.569  14.778  -6.810 1.000 96.130 ? 135 LEU A CG  1 
ATOM 981  C CD1 ? LEU A 1 135 ? -11.875  15.323  -8.201 1.000 96.130 ? 135 LEU A CD1 1 
ATOM 982  C CD2 ? LEU A 1 135 ? -12.805  14.122  -6.204 1.000 96.130 ? 135 LEU A CD2 1 
ATOM 983  N N   ? LEU A 1 136 ?  -9.363  10.925  -5.686 1.000 96.700 ? 136 LEU A N   1 
ATOM 984  C CA  ? LEU A 1 136 ?  -8.551   9.729  -5.884 1.000 96.700 ? 136 LEU A CA  1 
ATOM 985  C C   ? LEU A 1 136 ?  -7.937   9.714  -7.280 1.000 96.700 ? 136 LEU A C   1 
ATOM 986  C CB  ? LEU A 1 136 ?  -9.392   8.468  -5.670 1.000 96.700 ? 136 LEU A CB  1 
ATOM 987  O O   ? LEU A 1 136 ?  -8.636   9.930  -8.273 1.000 96.700 ? 136 LEU A O   1 
ATOM 988  C CG  ? LEU A 1 136 ?  -8.644   7.136  -5.733 1.000 96.700 ? 136 LEU A CG  1 
ATOM 989  C CD1 ? LEU A 1 136 ?  -7.581   7.072  -4.641 1.000 96.700 ? 136 LEU A CD1 1 
ATOM 990  C CD2 ? LEU A 1 136 ?  -9.618   5.969  -5.606 1.000 96.700 ? 136 LEU A CD2 1 
ATOM 991  N N   ? GLN A 1 137 ?  -6.608   9.418  -7.243 1.000 97.230 ? 137 GLN A N   1 
ATOM 992  C CA  ? GLN A 1 137 ?  -5.874   9.357  -8.503 1.000 97.230 ? 137 GLN A CA  1 
ATOM 993  C C   ? GLN A 1 137 ?  -5.532   7.916  -8.871 1.000 97.230 ? 137 GLN A C   1 
ATOM 994  C CB  ? GLN A 1 137 ?  -4.597  10.196  -8.421 1.000 97.230 ? 137 GLN A CB  1 
ATOM 995  O O   ? GLN A 1 137 ?  -5.261   7.093  -7.994 1.000 97.230 ? 137 GLN A O   1 
ATOM 996  C CG  ? GLN A 1 137 ?  -4.842  11.657  -8.069 1.000 97.230 ? 137 GLN A CG  1 
ATOM 997  C CD  ? GLN A 1 137 ?  -5.703  12.371  -9.094 1.000 97.230 ? 137 GLN A CD  1 
ATOM 998  N NE2 ? GLN A 1 137 ?  -6.795  12.974  -8.635 1.000 97.230 ? 137 GLN A NE2 1 
ATOM 999  O OE1 ? GLN A 1 137 ?  -5.390  12.381 -10.289 1.000 97.230 ? 137 GLN A OE1 1 
ATOM 1000 N N   ? CYS A 1 138 ?  -5.471   7.634 -10.303 1.000 96.550 ? 138 CYS A N   1 
ATOM 1001 C CA  ? CYS A 1 138 ?  -5.161   6.299 -10.803 1.000 96.550 ? 138 CYS A CA  1 
ATOM 1002 C C   ? CYS A 1 138 ?  -4.182   6.367 -11.969 1.000 96.550 ? 138 CYS A C   1 
ATOM 1003 C CB  ? CYS A 1 138 ?  -6.438   5.581 -11.239 1.000 96.550 ? 138 CYS A CB  1 
ATOM 1004 O O   ? CYS A 1 138 ?  -4.215   7.313 -12.758 1.000 96.550 ? 138 CYS A O   1 
ATOM 1005 S SG  ? CYS A 1 138 ?  -7.563   5.205  -9.876 1.000 96.550 ? 138 CYS A SG  1 
ATOM 1006 N N   ? LEU A 1 139 ?  -3.367   5.240 -11.982 1.000 95.860 ? 139 LEU A N   1 
ATOM 1007 C CA  ? LEU A 1 139 ?  -2.373   5.112 -13.043 1.000 95.860 ? 139 LEU A CA  1 
ATOM 1008 C C   ? LEU A 1 139 ?  -2.127   3.646 -13.384 1.000 95.860 ? 139 LEU A C   1 
ATOM 1009 C CB  ? LEU A 1 139 ?  -1.059   5.780 -12.629 1.000 95.860 ? 139 LEU A CB  1 
ATOM 1010 O O   ? LEU A 1 139 ?  -1.888   2.829 -12.492 1.000 95.860 ? 139 LEU A O   1 
ATOM 1011 C CG  ? LEU A 1 139 ?   0.160   5.473 -13.500 1.000 95.860 ? 139 LEU A CG  1 
ATOM 1012 C CD1 ? LEU A 1 139 ?  -0.000   6.106 -14.879 1.000 95.860 ? 139 LEU A CD1 1 
ATOM 1013 C CD2 ? LEU A 1 139 ?   1.437   5.965 -12.826 1.000 95.860 ? 139 LEU A CD2 1 
ATOM 1014 N N   ? TYR A 1 140 ?  -2.184   3.385 -14.665 1.000 96.740 ? 140 TYR A N   1 
ATOM 1015 C CA  ? TYR A 1 140 ?  -1.780   2.060 -15.121 1.000 96.740 ? 140 TYR A CA  1 
ATOM 1016 C C   ? TYR A 1 140 ?  -0.306   2.042 -15.507 1.000 96.740 ? 140 TYR A C   1 
ATOM 1017 C CB  ? TYR A 1 140 ?  -2.636   1.616 -16.311 1.000 96.740 ? 140 TYR A CB  1 
ATOM 1018 O O   ? TYR A 1 140 ?   0.158   2.908 -16.252 1.000 96.740 ? 140 TYR A O   1 
ATOM 1019 C CG  ? TYR A 1 140 ?  -4.011   1.130 -15.921 1.000 96.740 ? 140 TYR A CG  1 
ATOM 1020 C CD1 ? TYR A 1 140 ?  -4.213  -0.180 -15.492 1.000 96.740 ? 140 TYR A CD1 1 
ATOM 1021 C CD2 ? TYR A 1 140 ?  -5.111   1.980 -15.981 1.000 96.740 ? 140 TYR A CD2 1 
ATOM 1022 C CE1 ? TYR A 1 140 ?  -5.479  -0.632 -15.134 1.000 96.740 ? 140 TYR A CE1 1 
ATOM 1023 C CE2 ? TYR A 1 140 ?  -6.381   1.538 -15.625 1.000 96.740 ? 140 TYR A CE2 1 
ATOM 1024 O OH  ? TYR A 1 140 ?  -7.810  -0.210 -14.850 1.000 96.740 ? 140 TYR A OH  1 
ATOM 1025 C CZ  ? TYR A 1 140 ?  -6.555   0.233 -15.203 1.000 96.740 ? 140 TYR A CZ  1 
ATOM 1026 N N   ? ALA A 1 141 ?   0.357   0.997 -14.963 1.000 97.020 ? 141 ALA A N   1 
ATOM 1027 C CA  ? ALA A 1 141 ?   1.775   0.837 -15.278 1.000 97.020 ? 141 ALA A CA  1 
ATOM 1028 C C   ? ALA A 1 141 ?   2.147  -0.638 -15.399 1.000 97.020 ? 141 ALA A C   1 
ATOM 1029 C CB  ? ALA A 1 141 ?   2.636   1.514 -14.214 1.000 97.020 ? 141 ALA A CB  1 
ATOM 1030 O O   ? ALA A 1 141 ?   1.584  -1.486 -14.702 1.000 97.020 ? 141 ALA A O   1 
ATOM 1031 N N   ? PRO A 1 142 ?   3.175  -0.889 -16.294 1.000 97.610 ? 142 PRO A N   1 
ATOM 1032 C CA  ? PRO A 1 142 ?   3.625  -2.276 -16.435 1.000 97.610 ? 142 PRO A CA  1 
ATOM 1033 C C   ? PRO A 1 142 ?   4.631  -2.682 -15.361 1.000 97.610 ? 142 PRO A C   1 
ATOM 1034 C CB  ? PRO A 1 142 ?   4.270  -2.297 -17.824 1.000 97.610 ? 142 PRO A CB  1 
ATOM 1035 O O   ? PRO A 1 142 ?   5.432  -1.855 -14.916 1.000 97.610 ? 142 PRO A O   1 
ATOM 1036 C CG  ? PRO A 1 142 ?   4.831  -0.924 -18.005 1.000 97.610 ? 142 PRO A CG  1 
ATOM 1037 C CD  ? PRO A 1 142 ?   3.880   0.065 -17.393 1.000 97.610 ? 142 PRO A CD  1 
ATOM 1038 N N   ? ILE A 1 143 ?   4.560  -3.970 -15.065 1.000 98.110 ? 143 ILE A N   1 
ATOM 1039 C CA  ? ILE A 1 143 ?   5.627  -4.536 -14.246 1.000 98.110 ? 143 ILE A CA  1 
ATOM 1040 C C   ? ILE A 1 143 ?   6.899  -4.673 -15.079 1.000 98.110 ? 143 ILE A C   1 
ATOM 1041 C CB  ? ILE A 1 143 ?   5.221  -5.905 -13.657 1.000 98.110 ? 143 ILE A CB  1 
ATOM 1042 O O   ? ILE A 1 143 ?   6.863  -5.185 -16.200 1.000 98.110 ? 143 ILE A O   1 
ATOM 1043 C CG1 ? ILE A 1 143 ?   4.062  -5.739 -12.667 1.000 98.110 ? 143 ILE A CG1 1 
ATOM 1044 C CG2 ? ILE A 1 143 ?   6.420  -6.582 -12.987 1.000 98.110 ? 143 ILE A CG2 1 
ATOM 1045 C CD1 ? ILE A 1 143 ?   3.566  -7.048 -12.069 1.000 98.110 ? 143 ILE A CD1 1 
ATOM 1046 N N   ? LEU A 1 144 ?   8.032  -4.199 -14.489 1.000 98.020 ? 144 LEU A N   1 
ATOM 1047 C CA  ? LEU A 1 144 ?   9.318  -4.329 -15.165 1.000 98.020 ? 144 LEU A CA  1 
ATOM 1048 C C   ? LEU A 1 144 ?   9.963  -5.675 -14.852 1.000 98.020 ? 144 LEU A C   1 
ATOM 1049 C CB  ? LEU A 1 144 ?  10.257  -3.192 -14.755 1.000 98.020 ? 144 LEU A CB  1 
ATOM 1050 O O   ? LEU A 1 144 ?   9.640  -6.303 -13.841 1.000 98.020 ? 144 LEU A O   1 
ATOM 1051 C CG  ? LEU A 1 144 ?   9.754  -1.771 -15.013 1.000 98.020 ? 144 LEU A CG  1 
ATOM 1052 C CD1 ? LEU A 1 144 ?  10.805  -0.751 -14.586 1.000 98.020 ? 144 LEU A CD1 1 
ATOM 1053 C CD2 ? LEU A 1 144 ?   9.392  -1.589 -16.483 1.000 98.020 ? 144 LEU A CD2 1 
ATOM 1054 N N   ? THR A 1 145 ?  10.860  -6.059 -15.799 1.000 97.780 ? 145 THR A N   1 
ATOM 1055 C CA  ? THR A 1 145 ?  11.616  -7.274 -15.515 1.000 97.780 ? 145 THR A CA  1 
ATOM 1056 C C   ? THR A 1 145 ?  12.527  -7.074 -14.307 1.000 97.780 ? 145 THR A C   1 
ATOM 1057 C CB  ? THR A 1 145 ?  12.458  -7.704 -16.731 1.000 97.780 ? 145 THR A CB  1 
ATOM 1058 O O   ? THR A 1 145 ?  12.884  -5.942 -13.972 1.000 97.780 ? 145 THR A O   1 
ATOM 1059 C CG2 ? THR A 1 145 ?  11.589  -7.862 -17.974 1.000 97.780 ? 145 THR A CG2 1 
ATOM 1060 O OG1 ? THR A 1 145 ?  13.461  -6.712 -16.985 1.000 97.780 ? 145 THR A OG1 1 
ATOM 1061 N N   ? ASP A 1 146 ?  12.975  -8.214 -13.685 1.000 96.240 ? 146 ASP A N   1 
ATOM 1062 C CA  ? ASP A 1 146 ?  13.929  -8.144 -12.582 1.000 96.240 ? 146 ASP A CA  1 
ATOM 1063 C C   ? ASP A 1 146 ?  15.220  -7.455 -13.016 1.000 96.240 ? 146 ASP A C   1 
ATOM 1064 C CB  ? ASP A 1 146 ?  14.234  -9.545 -12.047 1.000 96.240 ? 146 ASP A CB  1 
ATOM 1065 O O   ? ASP A 1 146 ?  15.800  -6.676 -12.257 1.000 96.240 ? 146 ASP A O   1 
ATOM 1066 C CG  ? ASP A 1 146 ?  13.090 -10.134 -11.241 1.000 96.240 ? 146 ASP A CG  1 
ATOM 1067 O OD1 ? ASP A 1 146 ?  12.166  -9.386 -10.856 1.000 96.240 ? 146 ASP A OD1 1 
ATOM 1068 O OD2 ? ASP A 1 146 ?  13.115 -11.357 -10.985 1.000 96.240 ? 146 ASP A OD2 1 
ATOM 1069 N N   ? ALA A 1 147 ?  15.657  -7.737 -14.233 1.000 97.090 ? 147 ALA A N   1 
ATOM 1070 C CA  ? ALA A 1 147 ?  16.877  -7.139 -14.767 1.000 97.090 ? 147 ALA A CA  1 
ATOM 1071 C C   ? ALA A 1 147 ?  16.744  -5.622 -14.872 1.000 97.090 ? 147 ALA A C   1 
ATOM 1072 C CB  ? ALA A 1 147 ?  17.209  -7.735 -16.133 1.000 97.090 ? 147 ALA A CB  1 
ATOM 1073 O O   ? ALA A 1 147 ?  17.655  -4.885 -14.487 1.000 97.090 ? 147 ALA A O   1 
ATOM 1074 N N   ? GLN A 1 148 ?  15.621  -5.213 -15.406 1.000 97.550 ? 148 GLN A N   1 
ATOM 1075 C CA  ? GLN A 1 148 ?  15.389  -3.777 -15.517 1.000 97.550 ? 148 GLN A CA  1 
ATOM 1076 C C   ? GLN A 1 148 ?  15.352  -3.118 -14.141 1.000 97.550 ? 148 GLN A C   1 
ATOM 1077 C CB  ? GLN A 1 148 ?  14.086  -3.500 -16.267 1.000 97.550 ? 148 GLN A CB  1 
ATOM 1078 O O   ? GLN A 1 148 ?  15.905  -2.032 -13.952 1.000 97.550 ? 148 GLN A O   1 
ATOM 1079 C CG  ? GLN A 1 148 ?  14.172  -3.755 -17.766 1.000 97.550 ? 148 GLN A CG  1 
ATOM 1080 C CD  ? GLN A 1 148 ?  12.817  -3.721 -18.446 1.000 97.550 ? 148 GLN A CD  1 
ATOM 1081 N NE2 ? GLN A 1 148 ?  12.768  -3.143 -19.642 1.000 97.550 ? 148 GLN A NE2 1 
ATOM 1082 O OE1 ? GLN A 1 148 ?  11.822  -4.211 -17.903 1.000 97.550 ? 148 GLN A OE1 1 
ATOM 1083 N N   ? CYS A 1 149 ?  14.648  -3.759 -13.252 1.000 97.070 ? 149 CYS A N   1 
ATOM 1084 C CA  ? CYS A 1 149 ?  14.541  -3.247 -11.891 1.000 97.070 ? 149 CYS A CA  1 
ATOM 1085 C C   ? CYS A 1 149 ?  15.913  -3.153 -11.235 1.000 97.070 ? 149 CYS A C   1 
ATOM 1086 C CB  ? CYS A 1 149 ?  13.625  -4.138 -11.053 1.000 97.070 ? 149 CYS A CB  1 
ATOM 1087 O O   ? CYS A 1 149 ?  16.270  -2.114 -10.677 1.000 97.070 ? 149 CYS A O   1 
ATOM 1088 S SG  ? CYS A 1 149 ?  13.083  -3.376  -9.507 1.000 97.070 ? 149 CYS A SG  1 
ATOM 1089 N N   ? ASN A 1 150 ?  16.703  -4.119 -11.375 1.000 96.580 ? 150 ASN A N   1 
ATOM 1090 C CA  ? ASN A 1 150 ?  18.046  -4.160 -10.807 1.000 96.580 ? 150 ASN A CA  1 
ATOM 1091 C C   ? ASN A 1 150 ?  18.976  -3.165 -11.496 1.000 96.580 ? 150 ASN A C   1 
ATOM 1092 C CB  ? ASN A 1 150 ?  18.624  -5.574 -10.895 1.000 96.580 ? 150 ASN A CB  1 
ATOM 1093 O O   ? ASN A 1 150 ?  19.839  -2.567 -10.851 1.000 96.580 ? 150 ASN A O   1 
ATOM 1094 C CG  ? ASN A 1 150 ?  18.138  -6.474  -9.775 1.000 96.580 ? 150 ASN A CG  1 
ATOM 1095 N ND2 ? ASN A 1 150 ?  17.459  -7.556 -10.136 1.000 96.580 ? 150 ASN A ND2 1 
ATOM 1096 O OD1 ? ASN A 1 150 ?  18.372  -6.198  -8.596 1.000 96.580 ? 150 ASN A OD1 1 
ATOM 1097 N N   ? ASN A 1 151 ?  18.847  -3.043 -12.800 1.000 97.120 ? 151 ASN A N   1 
ATOM 1098 C CA  ? ASN A 1 151 ?  19.646  -2.075 -13.544 1.000 97.120 ? 151 ASN A CA  1 
ATOM 1099 C C   ? ASN A 1 151 ?  19.349  -0.645 -13.101 1.000 97.120 ? 151 ASN A C   1 
ATOM 1100 C CB  ? ASN A 1 151 ?  19.408  -2.226 -15.048 1.000 97.120 ? 151 ASN A CB  1 
ATOM 1101 O O   ? ASN A 1 151 ?  20.255   0.186 -13.022 1.000 97.120 ? 151 ASN A O   1 
ATOM 1102 C CG  ? ASN A 1 151 ?  20.331  -1.353 -15.875 1.000 97.120 ? 151 ASN A CG  1 
ATOM 1103 N ND2 ? ASN A 1 151 ?  19.759  -0.600 -16.806 1.000 97.120 ? 151 ASN A ND2 1 
ATOM 1104 O OD1 ? ASN A 1 151 ?  21.550  -1.356 -15.679 1.000 97.120 ? 151 ASN A OD1 1 
ATOM 1105 N N   ? ALA A 1 152 ?  18.093  -0.453 -12.782 1.000 96.730 ? 152 ALA A N   1 
ATOM 1106 C CA  ? ALA A 1 152 ?  17.685   0.882 -12.350 1.000 96.730 ? 152 ALA A CA  1 
ATOM 1107 C C   ? ALA A 1 152 ?  18.247   1.207 -10.969 1.000 96.730 ? 152 ALA A C   1 
ATOM 1108 C CB  ? ALA A 1 152 ?  16.163   0.997 -12.342 1.000 96.730 ? 152 ALA A CB  1 
ATOM 1109 O O   ? ALA A 1 152 ?  18.577   2.360 -10.682 1.000 96.730 ? 152 ALA A O   1 
ATOM 1110 N N   ? TYR A 1 153 ?  18.384   0.181 -10.145 1.000 96.460 ? 153 TYR A N   1 
ATOM 1111 C CA  ? TYR A 1 153 ?  18.857   0.314  -8.772 1.000 96.460 ? 153 TYR A CA  1 
ATOM 1112 C C   ? TYR A 1 153 ?  19.898  -0.751  -8.448 1.000 96.460 ? 153 TYR A C   1 
ATOM 1113 C CB  ? TYR A 1 153 ?  17.687   0.216  -7.788 1.000 96.460 ? 153 TYR A CB  1 
ATOM 1114 O O   ? TYR A 1 153 ?  19.640  -1.660  -7.656 1.000 96.460 ? 153 TYR A O   1 
ATOM 1115 C CG  ? TYR A 1 153 ?  16.564   1.181  -8.082 1.000 96.460 ? 153 TYR A CG  1 
ATOM 1116 C CD1 ? TYR A 1 153 ?  16.697   2.540  -7.805 1.000 96.460 ? 153 TYR A CD1 1 
ATOM 1117 C CD2 ? TYR A 1 153 ?  15.368   0.737  -8.636 1.000 96.460 ? 153 TYR A CD2 1 
ATOM 1118 C CE1 ? TYR A 1 153 ?  15.665   3.433  -8.073 1.000 96.460 ? 153 TYR A CE1 1 
ATOM 1119 C CE2 ? TYR A 1 153 ?  14.329   1.621  -8.907 1.000 96.460 ? 153 TYR A CE2 1 
ATOM 1120 O OH  ? TYR A 1 153 ?  13.461   3.844  -8.890 1.000 96.460 ? 153 TYR A OH  1 
ATOM 1121 C CZ  ? TYR A 1 153 ?  14.487   2.965  -8.623 1.000 96.460 ? 153 TYR A CZ  1 
ATOM 1122 N N   ? PRO A 1 154 ?  21.125  -0.694  -8.939 1.000 95.690 ? 154 PRO A N   1 
ATOM 1123 C CA  ? PRO A 1 154 ?  22.124  -1.746  -8.731 1.000 95.690 ? 154 PRO A CA  1 
ATOM 1124 C C   ? PRO A 1 154 ?  22.460  -1.957  -7.257 1.000 95.690 ? 154 PRO A C   1 
ATOM 1125 C CB  ? PRO A 1 154 ?  23.343  -1.231  -9.501 1.000 95.690 ? 154 PRO A CB  1 
ATOM 1126 O O   ? PRO A 1 154 ?  22.823  -1.006  -6.560 1.000 95.690 ? 154 PRO A O   1 
ATOM 1127 C CG  ? PRO A 1 154 ?  22.786  -0.265 -10.497 1.000 95.690 ? 154 PRO A CG  1 
ATOM 1128 C CD  ? PRO A 1 154 ?  21.564   0.377  -9.907 1.000 95.690 ? 154 PRO A CD  1 
ATOM 1129 N N   ? GLY A 1 155 ?  22.148  -3.290  -6.706 1.000 94.390 ? 155 GLY A N   1 
ATOM 1130 C CA  ? GLY A 1 155 ?  22.525  -3.683  -5.357 1.000 94.390 ? 155 GLY A CA  1 
ATOM 1131 C C   ? GLY A 1 155 ?  21.497  -3.292  -4.312 1.000 94.390 ? 155 GLY A C   1 
ATOM 1132 O O   ? GLY A 1 155 ?  21.676  -3.570  -3.124 1.000 94.390 ? 155 GLY A O   1 
ATOM 1133 N N   ? GLU A 1 156 ?  20.359  -2.709  -4.786 1.000 96.280 ? 156 GLU A N   1 
ATOM 1134 C CA  ? GLU A 1 156 ?  19.386  -2.180  -3.835 1.000 96.280 ? 156 GLU A CA  1 
ATOM 1135 C C   ? GLU A 1 156 ?  18.064  -2.938  -3.918 1.000 96.280 ? 156 GLU A C   1 
ATOM 1136 C CB  ? GLU A 1 156 ?  19.153  -0.687  -4.079 1.000 96.280 ? 156 GLU A CB  1 
ATOM 1137 O O   ? GLU A 1 156 ?  17.205  -2.795  -3.045 1.000 96.280 ? 156 GLU A O   1 
ATOM 1138 C CG  ? GLU A 1 156 ?  20.385   0.175  -3.846 1.000 96.280 ? 156 GLU A CG  1 
ATOM 1139 C CD  ? GLU A 1 156 ?  20.107   1.665  -3.962 1.000 96.280 ? 156 GLU A CD  1 
ATOM 1140 O OE1 ? GLU A 1 156 ?  20.821   2.359  -4.721 1.000 96.280 ? 156 GLU A OE1 1 
ATOM 1141 O OE2 ? GLU A 1 156 ?  19.167   2.143  -3.288 1.000 96.280 ? 156 GLU A OE2 1 
ATOM 1142 N N   ? ILE A 1 157 ?  17.854  -3.702  -5.012 1.000 97.060 ? 157 ILE A N   1 
ATOM 1143 C CA  ? ILE A 1 157 ?  16.619  -4.446  -5.231 1.000 97.060 ? 157 ILE A CA  1 
ATOM 1144 C C   ? ILE A 1 157 ?  16.759  -5.857  -4.662 1.000 97.060 ? 157 ILE A C   1 
ATOM 1145 C CB  ? ILE A 1 157 ?  16.253  -4.507  -6.731 1.000 97.060 ? 157 ILE A CB  1 
ATOM 1146 O O   ? ILE A 1 157 ?  17.648  -6.610  -5.066 1.000 97.060 ? 157 ILE A O   1 
ATOM 1147 C CG1 ? ILE A 1 157 ?  16.133  -3.092  -7.308 1.000 97.060 ? 157 ILE A CG1 1 
ATOM 1148 C CG2 ? ILE A 1 157 ?  14.957  -5.296  -6.939 1.000 97.060 ? 157 ILE A CG2 1 
ATOM 1149 C CD1 ? ILE A 1 157 ?  15.112  -2.217  -6.595 1.000 97.060 ? 157 ILE A CD1 1 
ATOM 1150 N N   ? THR A 1 158 ?  15.834  -6.243  -3.710 1.000 97.050 ? 158 THR A N   1 
ATOM 1151 C CA  ? THR A 1 158 ?  15.798  -7.590  -3.152 1.000 97.050 ? 158 THR A CA  1 
ATOM 1152 C C   ? THR A 1 158 ?  14.758  -8.445  -3.871 1.000 97.050 ? 158 THR A C   1 
ATOM 1153 C CB  ? THR A 1 158 ?  15.489  -7.562  -1.644 1.000 97.050 ? 158 THR A CB  1 
ATOM 1154 O O   ? THR A 1 158 ?  14.005  -7.943  -4.708 1.000 97.050 ? 158 THR A O   1 
ATOM 1155 C CG2 ? THR A 1 158 ?  16.336  -6.515  -0.928 1.000 97.050 ? 158 THR A CG2 1 
ATOM 1156 O OG1 ? THR A 1 158 ?  14.103  -7.253  -1.451 1.000 97.050 ? 158 THR A OG1 1 
ATOM 1157 N N   ? ASN A 1 159 ?  14.700  -9.768  -3.496 1.000 97.020 ? 159 ASN A N   1 
ATOM 1158 C CA  ? ASN A 1 159 ?  13.722 -10.682  -4.076 1.000 97.020 ? 159 ASN A CA  1 
ATOM 1159 C C   ? ASN A 1 159 ?  12.312 -10.386  -3.575 1.000 97.020 ? 159 ASN A C   1 
ATOM 1160 C CB  ? ASN A 1 159 ?  14.100 -12.134  -3.775 1.000 97.020 ? 159 ASN A CB  1 
ATOM 1161 O O   ? ASN A 1 159 ?  11.339 -10.953  -4.076 1.000 97.020 ? 159 ASN A O   1 
ATOM 1162 C CG  ? ASN A 1 159 ?  15.305 -12.600  -4.567 1.000 97.020 ? 159 ASN A CG  1 
ATOM 1163 N ND2 ? ASN A 1 159 ?  16.039 -13.562  -4.020 1.000 97.020 ? 159 ASN A ND2 1 
ATOM 1164 O OD1 ? ASN A 1 159 ?  15.575 -12.100  -5.662 1.000 97.020 ? 159 ASN A OD1 1 
ATOM 1165 N N   ? ASN A 1 160 ?  12.166  -9.490  -2.619 1.000 98.130 ? 160 ASN A N   1 
ATOM 1166 C CA  ? ASN A 1 160 ?  10.870  -9.143  -2.046 1.000 98.130 ? 160 ASN A CA  1 
ATOM 1167 C C   ? ASN A 1 160 ?  10.337  -7.833  -2.617 1.000 98.130 ? 160 ASN A C   1 
ATOM 1168 C CB  ? ASN A 1 160 ?  10.963  -9.060  -0.521 1.000 98.130 ? 160 ASN A CB  1 
ATOM 1169 O O   ? ASN A 1 160 ?   9.384  -7.261  -2.085 1.000 98.130 ? 160 ASN A O   1 
ATOM 1170 C CG  ? ASN A 1 160 ?  11.229 -10.406   0.123 1.000 98.130 ? 160 ASN A CG  1 
ATOM 1171 N ND2 ? ASN A 1 160 ?  12.139 -10.432   1.089 1.000 98.130 ? 160 ASN A ND2 1 
ATOM 1172 O OD1 ? ASN A 1 160 ?  10.621 -11.415  -0.245 1.000 98.130 ? 160 ASN A OD1 1 
ATOM 1173 N N   ? MET A 1 161 ?  11.022  -7.368  -3.702 1.000 98.300 ? 161 MET A N   1 
ATOM 1174 C CA  ? MET A 1 161 ?  10.636  -6.104  -4.323 1.000 98.300 ? 161 MET A CA  1 
ATOM 1175 C C   ? MET A 1 161 ?  10.343  -6.295  -5.807 1.000 98.300 ? 161 MET A C   1 
ATOM 1176 C CB  ? MET A 1 161 ?  11.733  -5.055  -4.136 1.000 98.300 ? 161 MET A CB  1 
ATOM 1177 O O   ? MET A 1 161 ?  10.906  -7.186  -6.446 1.000 98.300 ? 161 MET A O   1 
ATOM 1178 C CG  ? MET A 1 161 ?  11.995  -4.694  -2.683 1.000 98.300 ? 161 MET A CG  1 
ATOM 1179 S SD  ? MET A 1 161 ?  13.410  -3.542  -2.489 1.000 98.300 ? 161 MET A SD  1 
ATOM 1180 C CE  ? MET A 1 161 ?  13.566  -3.529  -0.681 1.000 98.300 ? 161 MET A CE  1 
ATOM 1181 N N   ? ILE A 1 162 ?   9.401  -5.409  -6.285 1.000 97.860 ? 162 ILE A N   1 
ATOM 1182 C CA  ? ILE A 1 162 ?   9.081  -5.355  -7.708 1.000 97.860 ? 162 ILE A CA  1 
ATOM 1183 C C   ? ILE A 1 162 ?   9.058  -3.902  -8.177 1.000 97.860 ? 162 ILE A C   1 
ATOM 1184 C CB  ? ILE A 1 162 ?   7.728  -6.038  -8.008 1.000 97.860 ? 162 ILE A CB  1 
ATOM 1185 O O   ? ILE A 1 162 ?   8.741  -2.998  -7.401 1.000 97.860 ? 162 ILE A O   1 
ATOM 1186 C CG1 ? ILE A 1 162 ?   6.607  -5.385  -7.191 1.000 97.860 ? 162 ILE A CG1 1 
ATOM 1187 C CG2 ? ILE A 1 162 ?   7.807  -7.541  -7.727 1.000 97.860 ? 162 ILE A CG2 1 
ATOM 1188 C CD1 ? ILE A 1 162 ?   5.209  -5.842  -7.582 1.000 97.860 ? 162 ILE A CD1 1 
ATOM 1189 N N   ? CYS A 1 163 ?   9.468  -3.651  -9.471 1.000 97.790 ? 163 CYS A N   1 
ATOM 1190 C CA  ? CYS A 1 163 ?   9.437  -2.316 -10.059 1.000 97.790 ? 163 CYS A CA  1 
ATOM 1191 C C   ? CYS A 1 163 ?   8.302  -2.191 -11.068 1.000 97.790 ? 163 CYS A C   1 
ATOM 1192 C CB  ? CYS A 1 163 ?  10.770  -1.998 -10.736 1.000 97.790 ? 163 CYS A CB  1 
ATOM 1193 O O   ? CYS A 1 163 ?   8.065  -3.105 -11.859 1.000 97.790 ? 163 CYS A O   1 
ATOM 1194 S SG  ? CYS A 1 163 ?  12.166  -1.914  -9.593 1.000 97.790 ? 163 CYS A SG  1 
ATOM 1195 N N   ? LEU A 1 164 ?   7.603  -1.081 -10.969 1.000 96.760 ? 164 LEU A N   1 
ATOM 1196 C CA  ? LEU A 1 164 ?   6.529  -0.731 -11.893 1.000 96.760 ? 164 LEU A CA  1 
ATOM 1197 C C   ? LEU A 1 164 ?   6.723   0.679 -12.442 1.000 96.760 ? 164 LEU A C   1 
ATOM 1198 C CB  ? LEU A 1 164 ?   5.169  -0.838 -11.198 1.000 96.760 ? 164 LEU A CB  1 
ATOM 1199 O O   ? LEU A 1 164 ?   7.170   1.574 -11.721 1.000 96.760 ? 164 LEU A O   1 
ATOM 1200 C CG  ? LEU A 1 164 ?   4.655  -2.253 -10.928 1.000 96.760 ? 164 LEU A CG  1 
ATOM 1201 C CD1 ? LEU A 1 164 ?   5.284  -2.811  -9.655 1.000 96.760 ? 164 LEU A CD1 1 
ATOM 1202 C CD2 ? LEU A 1 164 ?   3.134  -2.260 -10.826 1.000 96.760 ? 164 LEU A CD2 1 
ATOM 1203 N N   ? GLY A 1 165 ?   6.481   0.832 -13.717 1.000 95.320 ? 165 GLY A N   1 
ATOM 1204 C CA  ? GLY A 1 165 ?   6.554   2.157 -14.311 1.000 95.320 ? 165 GLY A CA  1 
ATOM 1205 C C   ? GLY A 1 165 ?   7.172   2.157 -15.696 1.000 95.320 ? 165 GLY A C   1 
ATOM 1206 O O   ? GLY A 1 165 ?   7.262   1.111 -16.341 1.000 95.320 ? 165 GLY A O   1 
ATOM 1207 N N   ? PHE A 1 166 ?   7.481   3.313 -16.145 1.000 95.080 ? 166 PHE A N   1 
ATOM 1208 C CA  ? PHE A 1 166 ?   8.054   3.551 -17.465 1.000 95.080 ? 166 PHE A CA  1 
ATOM 1209 C C   ? PHE A 1 166 ?   9.494   4.037 -17.350 1.000 95.080 ? 166 PHE A C   1 
ATOM 1210 C CB  ? PHE A 1 166 ?   7.215   4.572 -18.240 1.000 95.080 ? 166 PHE A CB  1 
ATOM 1211 O O   ? PHE A 1 166 ?   9.766   5.038 -16.684 1.000 95.080 ? 166 PHE A O   1 
ATOM 1212 C CG  ? PHE A 1 166 ?   5.766   4.190 -18.376 1.000 95.080 ? 166 PHE A CG  1 
ATOM 1213 C CD1 ? PHE A 1 166 ?   5.329   3.444 -19.464 1.000 95.080 ? 166 PHE A CD1 1 
ATOM 1214 C CD2 ? PHE A 1 166 ?   4.841   4.576 -17.415 1.000 95.080 ? 166 PHE A CD2 1 
ATOM 1215 C CE1 ? PHE A 1 166 ?   3.988   3.089 -19.592 1.000 95.080 ? 166 PHE A CE1 1 
ATOM 1216 C CE2 ? PHE A 1 166 ?   3.500   4.225 -17.536 1.000 95.080 ? 166 PHE A CE2 1 
ATOM 1217 C CZ  ? PHE A 1 166 ?   3.075   3.482 -18.626 1.000 95.080 ? 166 PHE A CZ  1 
ATOM 1218 N N   ? LEU A 1 167 ?  10.398   3.331 -17.970 1.000 95.150 ? 167 LEU A N   1 
ATOM 1219 C CA  ? LEU A 1 167 ?  11.812   3.674 -17.864 1.000 95.150 ? 167 LEU A CA  1 
ATOM 1220 C C   ? LEU A 1 167 ?  12.075   5.074 -18.408 1.000 95.150 ? 167 LEU A C   1 
ATOM 1221 C CB  ? LEU A 1 167 ?  12.669   2.652 -18.617 1.000 95.150 ? 167 LEU A CB  1 
ATOM 1222 O O   ? LEU A 1 167 ?  13.042   5.727 -18.011 1.000 95.150 ? 167 LEU A O   1 
ATOM 1223 C CG  ? LEU A 1 167 ?  12.738   1.249 -18.014 1.000 95.150 ? 167 LEU A CG  1 
ATOM 1224 C CD1 ? LEU A 1 167 ?  13.562   0.327 -18.907 1.000 95.150 ? 167 LEU A CD1 1 
ATOM 1225 C CD2 ? LEU A 1 167 ?  13.321   1.299 -16.606 1.000 95.150 ? 167 LEU A CD2 1 
ATOM 1226 N N   ? GLU A 1 168 ?  11.288   5.536 -19.313 1.000 94.760 ? 168 GLU A N   1 
ATOM 1227 C CA  ? GLU A 1 168 ?  11.430   6.885 -19.851 1.000 94.760 ? 168 GLU A CA  1 
ATOM 1228 C C   ? GLU A 1 168 ?  11.030   7.936 -18.819 1.000 94.760 ? 168 GLU A C   1 
ATOM 1229 C CB  ? GLU A 1 168 ?  10.590   7.049 -21.121 1.000 94.760 ? 168 GLU A CB  1 
ATOM 1230 O O   ? GLU A 1 168 ?  11.345   9.117 -18.974 1.000 94.760 ? 168 GLU A O   1 
ATOM 1231 C CG  ? GLU A 1 168 ?  11.067   6.197 -22.288 1.000 94.760 ? 168 GLU A CG  1 
ATOM 1232 C CD  ? GLU A 1 168 ?  10.512   4.781 -22.263 1.000 94.760 ? 168 GLU A CD  1 
ATOM 1233 O OE1 ? GLU A 1 168 ?  10.951   3.943 -23.082 1.000 94.760 ? 168 GLU A OE1 1 
ATOM 1234 O OE2 ? GLU A 1 168 ?   9.631   4.509 -21.417 1.000 94.760 ? 168 GLU A OE2 1 
ATOM 1235 N N   ? GLY A 1 169 ?  10.381   7.487 -17.724 1.000 92.960 ? 169 GLY A N   1 
ATOM 1236 C CA  ? GLY A 1 169 ?   9.904   8.407 -16.702 1.000 92.960 ? 169 GLY A CA  1 
ATOM 1237 C C   ? GLY A 1 169 ?   8.574   9.048 -17.050 1.000 92.960 ? 169 GLY A C   1 
ATOM 1238 O O   ? GLY A 1 169 ?   7.867   8.577 -17.943 1.000 92.960 ? 169 GLY A O   1 
ATOM 1239 N N   ? GLY A 1 170 ?   8.114   9.967 -16.176 1.000 90.350 ? 170 GLY A N   1 
ATOM 1240 C CA  ? GLY A 1 170 ?   6.916  10.719 -16.516 1.000 90.350 ? 170 GLY A CA  1 
ATOM 1241 C C   ? GLY A 1 170 ?   5.675  10.219 -15.801 1.000 90.350 ? 170 GLY A C   1 
ATOM 1242 O O   ? GLY A 1 170 ?   4.686  10.945 -15.683 1.000 90.350 ? 170 GLY A O   1 
ATOM 1243 N N   ? LYS A 1 171 ?   5.789   9.031 -15.255 1.000 90.740 ? 171 LYS A N   1 
ATOM 1244 C CA  ? LYS A 1 171 ?   4.672   8.448 -14.516 1.000 90.740 ? 171 LYS A CA  1 
ATOM 1245 C C   ? LYS A 1 171 ?   5.167   7.640 -13.319 1.000 90.740 ? 171 LYS A C   1 
ATOM 1246 C CB  ? LYS A 1 171 ?   3.826   7.562 -15.432 1.000 90.740 ? 171 LYS A CB  1 
ATOM 1247 O O   ? LYS A 1 171 ?   6.089   6.833 -13.447 1.000 90.740 ? 171 LYS A O   1 
ATOM 1248 C CG  ? LYS A 1 171 ?   3.269   8.285 -16.650 1.000 90.740 ? 171 LYS A CG  1 
ATOM 1249 C CD  ? LYS A 1 171 ?   2.458   7.346 -17.534 1.000 90.740 ? 171 LYS A CD  1 
ATOM 1250 C CE  ? LYS A 1 171 ?   1.949   8.054 -18.782 1.000 90.740 ? 171 LYS A CE  1 
ATOM 1251 N NZ  ? LYS A 1 171 ?   1.131   7.145 -19.640 1.000 90.740 ? 171 LYS A NZ  1 
ATOM 1252 N N   ? ASP A 1 172 ?   4.426   7.778 -12.137 1.000 89.990 ? 172 ASP A N   1 
ATOM 1253 C CA  ? ASP A 1 172 ?   4.875   7.081 -10.936 1.000 89.990 ? 172 ASP A CA  1 
ATOM 1254 C C   ? ASP A 1 172 ?   3.955   7.376  -9.753 1.000 89.990 ? 172 ASP A C   1 
ATOM 1255 C CB  ? ASP A 1 172 ?   6.314   7.473 -10.593 1.000 89.990 ? 172 ASP A CB  1 
ATOM 1256 O O   ? ASP A 1 172 ?   3.106   8.266  -9.828 1.000 89.990 ? 172 ASP A O   1 
ATOM 1257 C CG  ? ASP A 1 172 ?   7.032   6.425  -9.761 1.000 89.990 ? 172 ASP A CG  1 
ATOM 1258 O OD1 ? ASP A 1 172 ?   6.416   5.395  -9.413 1.000 89.990 ? 172 ASP A OD1 1 
ATOM 1259 O OD2 ? ASP A 1 172 ?   8.225   6.633  -9.449 1.000 89.990 ? 172 ASP A OD2 1 
ATOM 1260 N N   ? SER A 1 173 ?   3.954   6.476  -8.757 1.000 87.450 ? 173 SER A N   1 
ATOM 1261 C CA  ? SER A 1 173 ?   3.406   6.848  -7.457 1.000 87.450 ? 173 SER A CA  1 
ATOM 1262 C C   ? SER A 1 173 ?   4.375   7.733  -6.681 1.000 87.450 ? 173 SER A C   1 
ATOM 1263 C CB  ? SER A 1 173 ?   3.074   5.600  -6.638 1.000 87.450 ? 173 SER A CB  1 
ATOM 1264 O O   ? SER A 1 173 ?   5.592   7.630  -6.853 1.000 87.450 ? 173 SER A O   1 
ATOM 1265 O OG  ? SER A 1 173 ?   4.243   4.838  -6.387 1.000 87.450 ? 173 SER A OG  1 
ATOM 1266 N N   ? CYS A 1 174 ?   3.838   8.585  -5.836 1.000 86.870 ? 174 CYS A N   1 
ATOM 1267 C CA  ? CYS A 1 174 ?   4.684   9.557  -5.154 1.000 86.870 ? 174 CYS A CA  1 
ATOM 1268 C C   ? CYS A 1 174 ?   4.312   9.664  -3.680 1.000 86.870 ? 174 CYS A C   1 
ATOM 1269 C CB  ? CYS A 1 174 ?   4.570  10.929  -5.819 1.000 86.870 ? 174 CYS A CB  1 
ATOM 1270 O O   ? CYS A 1 174 ?   3.552   8.842  -3.165 1.000 86.870 ? 174 CYS A O   1 
ATOM 1271 S SG  ? CYS A 1 174 ?   6.043  11.956  -5.626 1.000 86.870 ? 174 CYS A SG  1 
ATOM 1272 N N   ? GLN A 1 175 ?   4.922  10.765  -3.064 1.000 87.210 ? 175 GLN A N   1 
ATOM 1273 C CA  ? GLN A 1 175 ?   4.755  10.964  -1.628 1.000 87.210 ? 175 GLN A CA  1 
ATOM 1274 C C   ? GLN A 1 175 ?   3.278  10.996  -1.244 1.000 87.210 ? 175 GLN A C   1 
ATOM 1275 C CB  ? GLN A 1 175 ?   5.441  12.256  -1.181 1.000 87.210 ? 175 GLN A CB  1 
ATOM 1276 O O   ? GLN A 1 175 ?   2.464  11.608  -1.939 1.000 87.210 ? 175 GLN A O   1 
ATOM 1277 C CG  ? GLN A 1 175 ?   6.961  12.201  -1.250 1.000 87.210 ? 175 GLN A CG  1 
ATOM 1278 C CD  ? GLN A 1 175 ?   7.489  12.327  -2.667 1.000 87.210 ? 175 GLN A CD  1 
ATOM 1279 N NE2 ? GLN A 1 175 ?   8.727  11.893  -2.879 1.000 87.210 ? 175 GLN A NE2 1 
ATOM 1280 O OE1 ? GLN A 1 175 ?   6.790  12.810  -3.564 1.000 87.210 ? 175 GLN A OE1 1 
ATOM 1281 N N   ? GLY A 1 176 ?   3.056  10.231  -0.112 1.000 87.220 ? 176 GLY A N   1 
ATOM 1282 C CA  ? GLY A 1 176 ?   1.682  10.186   0.362 1.000 87.220 ? 176 GLY A CA  1 
ATOM 1283 C C   ? GLY A 1 176 ?   0.925   8.961  -0.116 1.000 87.220 ? 176 GLY A C   1 
ATOM 1284 O O   ? GLY A 1 176 ?  -0.105   8.599   0.456 1.000 87.220 ? 176 GLY A O   1 
ATOM 1285 N N   ? ASP A 1 177 ?   1.471   8.233  -1.077 1.000 94.150 ? 177 ASP A N   1 
ATOM 1286 C CA  ? ASP A 1 177 ?   0.817   7.035  -1.595 1.000 94.150 ? 177 ASP A CA  1 
ATOM 1287 C C   ? ASP A 1 177 ?   1.433   5.771  -0.998 1.000 94.150 ? 177 ASP A C   1 
ATOM 1288 C CB  ? ASP A 1 177 ?   0.906   6.992  -3.122 1.000 94.150 ? 177 ASP A CB  1 
ATOM 1289 O O   ? ASP A 1 177 ?   1.067   4.657  -1.377 1.000 94.150 ? 177 ASP A O   1 
ATOM 1290 C CG  ? ASP A 1 177 ?  -0.003   8.005  -3.797 1.000 94.150 ? 177 ASP A CG  1 
ATOM 1291 O OD1 ? ASP A 1 177 ?  -1.094   8.297  -3.262 1.000 94.150 ? 177 ASP A OD1 1 
ATOM 1292 O OD2 ? ASP A 1 177 ?   0.374   8.512  -4.875 1.000 94.150 ? 177 ASP A OD2 1 
ATOM 1293 N N   ? SER A 1 178 ?   2.490   6.027  -0.159 1.000 96.320 ? 178 SER A N   1 
ATOM 1294 C CA  ? SER A 1 178 ?   3.074   4.865   0.503 1.000 96.320 ? 178 SER A CA  1 
ATOM 1295 C C   ? SER A 1 178 ?   1.994   3.967   1.097 1.000 96.320 ? 178 SER A C   1 
ATOM 1296 C CB  ? SER A 1 178 ?   4.045   5.304   1.600 1.000 96.320 ? 178 SER A CB  1 
ATOM 1297 O O   ? SER A 1 178 ?   1.014   4.457   1.661 1.000 96.320 ? 178 SER A O   1 
ATOM 1298 O OG  ? SER A 1 178 ?   5.190   5.923   1.040 1.000 96.320 ? 178 SER A OG  1 
ATOM 1299 N N   ? GLY A 1 179 ?   2.233   2.642   0.808 1.000 97.570 ? 179 GLY A N   1 
ATOM 1300 C CA  ? GLY A 1 179 ?   1.295   1.701   1.399 1.000 97.570 ? 179 GLY A CA  1 
ATOM 1301 C C   ? GLY A 1 179 ?   0.081   1.440   0.526 1.000 97.570 ? 179 GLY A C   1 
ATOM 1302 O O   ? GLY A 1 179 ?  -0.654   0.476   0.749 1.000 97.570 ? 179 GLY A O   1 
ATOM 1303 N N   ? GLY A 1 180 ?  -0.124   2.268  -0.400 1.000 96.900 ? 180 GLY A N   1 
ATOM 1304 C CA  ? GLY A 1 180 ?  -1.234   2.131  -1.328 1.000 96.900 ? 180 GLY A CA  1 
ATOM 1305 C C   ? GLY A 1 180 ?  -1.121   0.908  -2.218 1.000 96.900 ? 180 GLY A C   1 
ATOM 1306 O O   ? GLY A 1 180 ?  -0.036   0.343  -2.370 1.000 96.900 ? 180 GLY A O   1 
ATOM 1307 N N   ? PRO A 1 181 ?  -2.229   0.511  -2.919 1.000 97.770 ? 181 PRO A N   1 
ATOM 1308 C CA  ? PRO A 1 181 ?  -2.312  -0.769  -3.627 1.000 97.770 ? 181 PRO A CA  1 
ATOM 1309 C C   ? PRO A 1 181 ?  -1.825  -0.678  -5.071 1.000 97.770 ? 181 PRO A C   1 
ATOM 1310 C CB  ? PRO A 1 181 ?  -3.805  -1.105  -3.574 1.000 97.770 ? 181 PRO A CB  1 
ATOM 1311 O O   ? PRO A 1 181 ?  -2.043   0.338  -5.737 1.000 97.770 ? 181 PRO A O   1 
ATOM 1312 C CG  ? PRO A 1 181 ?  -4.496   0.220  -3.597 1.000 97.770 ? 181 PRO A CG  1 
ATOM 1313 C CD  ? PRO A 1 181 ?  -3.695   1.190  -2.776 1.000 97.770 ? 181 PRO A CD  1 
ATOM 1314 N N   ? VAL A 1 182 ?  -1.076  -1.745  -5.513 1.000 98.040 ? 182 VAL A N   1 
ATOM 1315 C CA  ? VAL A 1 182 ?  -0.844  -2.105  -6.908 1.000 98.040 ? 182 VAL A CA  1 
ATOM 1316 C C   ? VAL A 1 182 ?  -1.642  -3.359  -7.258 1.000 98.040 ? 182 VAL A C   1 
ATOM 1317 C CB  ? VAL A 1 182 ?   0.658  -2.333  -7.192 1.000 98.040 ? 182 VAL A CB  1 
ATOM 1318 O O   ? VAL A 1 182 ?  -1.360  -4.445  -6.747 1.000 98.040 ? 182 VAL A O   1 
ATOM 1319 C CG1 ? VAL A 1 182 ?   0.873  -2.773  -8.639 1.000 98.040 ? 182 VAL A CG1 1 
ATOM 1320 C CG2 ? VAL A 1 182 ?   1.455  -1.065  -6.892 1.000 98.040 ? 182 VAL A CG2 1 
ATOM 1321 N N   ? VAL A 1 183 ?  -2.644  -3.153  -8.174 1.000 98.390 ? 183 VAL A N   1 
ATOM 1322 C CA  ? VAL A 1 183 ?  -3.556  -4.252  -8.477 1.000 98.390 ? 183 VAL A CA  1 
ATOM 1323 C C   ? VAL A 1 183 ?  -3.422  -4.645  -9.946 1.000 98.390 ? 183 VAL A C   1 
ATOM 1324 C CB  ? VAL A 1 183 ?  -5.020  -3.878  -8.156 1.000 98.390 ? 183 VAL A CB  1 
ATOM 1325 O O   ? VAL A 1 183 ?  -3.508  -3.793 -10.833 1.000 98.390 ? 183 VAL A O   1 
ATOM 1326 C CG1 ? VAL A 1 183 ?  -5.971  -4.986  -8.607 1.000 98.390 ? 183 VAL A CG1 1 
ATOM 1327 C CG2 ? VAL A 1 183 ?  -5.186  -3.603  -6.663 1.000 98.390 ? 183 VAL A CG2 1 
ATOM 1328 N N   ? CYS A 1 184 ?  -3.170  -5.916 -10.170 1.000 97.900 ? 184 CYS A N   1 
ATOM 1329 C CA  ? CYS A 1 184 ?  -3.111  -6.527 -11.493 1.000 97.900 ? 184 CYS A CA  1 
ATOM 1330 C C   ? CYS A 1 184 ?  -4.158  -7.626 -11.634 1.000 97.900 ? 184 CYS A C   1 
ATOM 1331 C CB  ? CYS A 1 184 ?  -1.719  -7.100 -11.758 1.000 97.900 ? 184 CYS A CB  1 
ATOM 1332 O O   ? CYS A 1 184 ?  -4.230  -8.531 -10.800 1.000 97.900 ? 184 CYS A O   1 
ATOM 1333 S SG  ? CYS A 1 184 ?  -0.376  -5.948 -11.392 1.000 97.900 ? 184 CYS A SG  1 
ATOM 1334 N N   ? ASN A 1 185 ?  -5.011  -7.482 -12.700 1.000 95.650 ? 185 ASN A N   1 
ATOM 1335 C CA  ? ASN A 1 185 ?  -6.034  -8.491 -12.957 1.000 95.650 ? 185 ASN A CA  1 
ATOM 1336 C C   ? ASN A 1 185 ?  -6.871  -8.769 -11.712 1.000 95.650 ? 185 ASN A C   1 
ATOM 1337 C CB  ? ASN A 1 185 ?  -5.396  -9.784 -13.468 1.000 95.650 ? 185 ASN A CB  1 
ATOM 1338 O O   ? ASN A 1 185 ?  -7.118  -9.928 -11.371 1.000 95.650 ? 185 ASN A O   1 
ATOM 1339 C CG  ? ASN A 1 185 ?  -4.693  -9.602 -14.799 1.000 95.650 ? 185 ASN A CG  1 
ATOM 1340 N ND2 ? ASN A 1 185 ?  -3.561 -10.276 -14.969 1.000 95.650 ? 185 ASN A ND2 1 
ATOM 1341 O OD1 ? ASN A 1 185 ?  -5.162  -8.862 -15.667 1.000 95.650 ? 185 ASN A OD1 1 
ATOM 1342 N N   ? GLY A 1 186 ?  -7.105  -7.770 -10.900 1.000 96.350 ? 186 GLY A N   1 
ATOM 1343 C CA  ? GLY A 1 186 ?  -8.032  -7.852  -9.783 1.000 96.350 ? 186 GLY A CA  1 
ATOM 1344 C C   ? GLY A 1 186 ?  -7.387  -8.367  -8.510 1.000 96.350 ? 186 GLY A C   1 
ATOM 1345 O O   ? GLY A 1 186 ?  -8.077  -8.643  -7.526 1.000 96.350 ? 186 GLY A O   1 
ATOM 1346 N N   ? GLU A 1 187 ?  -6.050  -8.564  -8.518 1.000 98.340 ? 187 GLU A N   1 
ATOM 1347 C CA  ? GLU A 1 187 ?  -5.342  -9.061  -7.342 1.000 98.340 ? 187 GLU A CA  1 
ATOM 1348 C C   ? GLU A 1 187 ?  -4.283  -8.067  -6.874 1.000 98.340 ? 187 GLU A C   1 
ATOM 1349 C CB  ? GLU A 1 187 ?  -4.697 -10.418  -7.636 1.000 98.340 ? 187 GLU A CB  1 
ATOM 1350 O O   ? GLU A 1 187 ?  -3.650  -7.396  -7.692 1.000 98.340 ? 187 GLU A O   1 
ATOM 1351 C CG  ? GLU A 1 187 ?  -5.699 -11.519  -7.952 1.000 98.340 ? 187 GLU A CG  1 
ATOM 1352 C CD  ? GLU A 1 187 ?  -5.043 -12.856  -8.260 1.000 98.340 ? 187 GLU A CD  1 
ATOM 1353 O OE1 ? GLU A 1 187 ?  -5.674 -13.910  -8.020 1.000 98.340 ? 187 GLU A OE1 1 
ATOM 1354 O OE2 ? GLU A 1 187 ?  -3.889 -12.848  -8.743 1.000 98.340 ? 187 GLU A OE2 1 
ATOM 1355 N N   ? LEU A 1 188 ?  -4.071  -8.015  -5.554 1.000 98.590 ? 188 LEU A N   1 
ATOM 1356 C CA  ? LEU A 1 188 ?  -3.057  -7.165  -4.939 1.000 98.590 ? 188 LEU A CA  1 
ATOM 1357 C C   ? LEU A 1 188 ?  -1.657  -7.711  -5.203 1.000 98.590 ? 188 LEU A C   1 
ATOM 1358 C CB  ? LEU A 1 188 ?  -3.297  -7.050  -3.432 1.000 98.590 ? 188 LEU A CB  1 
ATOM 1359 O O   ? LEU A 1 188 ?  -1.273  -8.741  -4.646 1.000 98.590 ? 188 LEU A O   1 
ATOM 1360 C CG  ? LEU A 1 188 ?  -2.323  -6.162  -2.656 1.000 98.590 ? 188 LEU A CG  1 
ATOM 1361 C CD1 ? LEU A 1 188 ?  -2.419  -4.719  -3.142 1.000 98.590 ? 188 LEU A CD1 1 
ATOM 1362 C CD2 ? LEU A 1 188 ?  -2.597  -6.247  -1.159 1.000 98.590 ? 188 LEU A CD2 1 
ATOM 1363 N N   ? GLN A 1 189 ?  -0.879  -6.998  -6.025 1.000 98.530 ? 189 GLN A N   1 
ATOM 1364 C CA  ? GLN A 1 189 ?   0.423  -7.502  -6.447 1.000 98.530 ? 189 GLN A CA  1 
ATOM 1365 C C   ? GLN A 1 189 ?   1.556  -6.711  -5.799 1.000 98.530 ? 189 GLN A C   1 
ATOM 1366 C CB  ? GLN A 1 189 ?   0.552  -7.451  -7.970 1.000 98.530 ? 189 GLN A CB  1 
ATOM 1367 O O   ? GLN A 1 189 ?   2.680  -7.203  -5.689 1.000 98.530 ? 189 GLN A O   1 
ATOM 1368 C CG  ? GLN A 1 189 ?  -0.355  -8.435  -8.698 1.000 98.530 ? 189 GLN A CG  1 
ATOM 1369 C CD  ? GLN A 1 189 ?   0.040  -9.881  -8.462 1.000 98.530 ? 189 GLN A CD  1 
ATOM 1370 N NE2 ? GLN A 1 189 ?  -0.942 -10.775  -8.487 1.000 98.530 ? 189 GLN A NE2 1 
ATOM 1371 O OE1 ? GLN A 1 189 ?   1.218 -10.192  -8.259 1.000 98.530 ? 189 GLN A OE1 1 
ATOM 1372 N N   ? GLY A 1 190 ?   1.277  -5.548  -5.322 1.000 98.170 ? 190 GLY A N   1 
ATOM 1373 C CA  ? GLY A 1 190 ?   2.317  -4.722  -4.729 1.000 98.170 ? 190 GLY A CA  1 
ATOM 1374 C C   ? GLY A 1 190 ?   1.779  -3.700  -3.745 1.000 98.170 ? 190 GLY A C   1 
ATOM 1375 O O   ? GLY A 1 190 ?   0.594  -3.360  -3.781 1.000 98.170 ? 190 GLY A O   1 
ATOM 1376 N N   ? VAL A 1 191 ?   2.678  -3.243  -2.863 1.000 98.550 ? 191 VAL A N   1 
ATOM 1377 C CA  ? VAL A 1 191 ?   2.456  -2.141  -1.932 1.000 98.550 ? 191 VAL A CA  1 
ATOM 1378 C C   ? VAL A 1 191 ?   3.474  -1.033  -2.191 1.000 98.550 ? 191 VAL A C   1 
ATOM 1379 C CB  ? VAL A 1 191 ?   2.542  -2.612  -0.463 1.000 98.550 ? 191 VAL A CB  1 
ATOM 1380 O O   ? VAL A 1 191 ?   4.679  -1.289  -2.251 1.000 98.550 ? 191 VAL A O   1 
ATOM 1381 C CG1 ? VAL A 1 191 ?   2.447  -1.424   0.492 1.000 98.550 ? 191 VAL A CG1 1 
ATOM 1382 C CG2 ? VAL A 1 191 ?   1.444  -3.631  -0.164 1.000 98.550 ? 191 VAL A CG2 1 
ATOM 1383 N N   ? VAL A 1 192 ?   2.964   0.178  -2.465 1.000 97.830 ? 192 VAL A N   1 
ATOM 1384 C CA  ? VAL A 1 192 ?   3.863   1.295  -2.733 1.000 97.830 ? 192 VAL A CA  1 
ATOM 1385 C C   ? VAL A 1 192 ?   4.888   1.416  -1.608 1.000 97.830 ? 192 VAL A C   1 
ATOM 1386 C CB  ? VAL A 1 192 ?   3.087   2.622  -2.892 1.000 97.830 ? 192 VAL A CB  1 
ATOM 1387 O O   ? VAL A 1 192 ?   4.522   1.554  -0.439 1.000 97.830 ? 192 VAL A O   1 
ATOM 1388 C CG1 ? VAL A 1 192 ?   4.047   3.779  -3.162 1.000 97.830 ? 192 VAL A CG1 1 
ATOM 1389 C CG2 ? VAL A 1 192 ?   2.056   2.506  -4.014 1.000 97.830 ? 192 VAL A CG2 1 
ATOM 1390 N N   ? SER A 1 193 ?   6.195   1.439  -1.960 1.000 97.330 ? 193 SER A N   1 
ATOM 1391 C CA  ? SER A 1 193 ?   7.233   1.356  -0.937 1.000 97.330 ? 193 SER A CA  1 
ATOM 1392 C C   ? SER A 1 193 ?   8.231   2.501  -1.069 1.000 97.330 ? 193 SER A C   1 
ATOM 1393 C CB  ? SER A 1 193 ?   7.966   0.017  -1.026 1.000 97.330 ? 193 SER A CB  1 
ATOM 1394 O O   ? SER A 1 193 ?   8.276   3.394  -0.219 1.000 97.330 ? 193 SER A O   1 
ATOM 1395 O OG  ? SER A 1 193 ?   8.808  -0.171   0.099 1.000 97.330 ? 193 SER A OG  1 
ATOM 1396 N N   ? TRP A 1 194 ?   9.020   2.505  -2.145 1.000 96.020 ? 194 TRP A N   1 
ATOM 1397 C CA  ? TRP A 1 194 ?  10.054   3.531  -2.226 1.000 96.020 ? 194 TRP A CA  1 
ATOM 1398 C C   ? TRP A 1 194 ?  10.472   3.771  -3.673 1.000 96.020 ? 194 TRP A C   1 
ATOM 1399 C CB  ? TRP A 1 194 ?  11.273   3.133  -1.389 1.000 96.020 ? 194 TRP A CB  1 
ATOM 1400 O O   ? TRP A 1 194 ?   9.991   3.094  -4.584 1.000 96.020 ? 194 TRP A O   1 
ATOM 1401 C CG  ? TRP A 1 194 ?  11.961   1.889  -1.867 1.000 96.020 ? 194 TRP A CG  1 
ATOM 1402 C CD1 ? TRP A 1 194 ?  11.630   0.597  -1.567 1.000 96.020 ? 194 TRP A CD1 1 
ATOM 1403 C CD2 ? TRP A 1 194 ?  13.101   1.821  -2.728 1.000 96.020 ? 194 TRP A CD2 1 
ATOM 1404 C CE2 ? TRP A 1 194 ?  13.408   0.454  -2.909 1.000 96.020 ? 194 TRP A CE2 1 
ATOM 1405 C CE3 ? TRP A 1 194 ?  13.894   2.785  -3.366 1.000 96.020 ? 194 TRP A CE3 1 
ATOM 1406 N NE1 ? TRP A 1 194 ?  12.496  -0.271  -2.191 1.000 96.020 ? 194 TRP A NE1 1 
ATOM 1407 C CH2 ? TRP A 1 194 ?  15.235   0.990  -4.315 1.000 96.020 ? 194 TRP A CH2 1 
ATOM 1408 C CZ2 ? TRP A 1 194 ?  14.475   0.027  -3.703 1.000 96.020 ? 194 TRP A CZ2 1 
ATOM 1409 C CZ3 ? TRP A 1 194 ?  14.956   2.357  -4.155 1.000 96.020 ? 194 TRP A CZ3 1 
ATOM 1410 N N   ? GLY A 1 195 ?  11.306   4.741  -3.905 1.000 92.440 ? 195 GLY A N   1 
ATOM 1411 C CA  ? GLY A 1 195 ?  11.940   5.112  -5.160 1.000 92.440 ? 195 GLY A CA  1 
ATOM 1412 C C   ? GLY A 1 195 ?  12.799   6.357  -5.049 1.000 92.440 ? 195 GLY A C   1 
ATOM 1413 O O   ? GLY A 1 195 ?  12.884   6.966  -3.980 1.000 92.440 ? 195 GLY A O   1 
ATOM 1414 N N   ? TYR A 1 196 ?  13.637   6.606  -6.087 1.000 89.880 ? 196 TYR A N   1 
ATOM 1415 C CA  ? TYR A 1 196 ?  14.399   7.849  -6.123 1.000 89.880 ? 196 TYR A CA  1 
ATOM 1416 C C   ? TYR A 1 196 ?  13.647   8.928  -6.893 1.000 89.880 ? 196 TYR A C   1 
ATOM 1417 C CB  ? TYR A 1 196 ?  15.774   7.618  -6.757 1.000 89.880 ? 196 TYR A CB  1 
ATOM 1418 O O   ? TYR A 1 196 ?  13.490   8.833  -8.113 1.000 89.880 ? 196 TYR A O   1 
ATOM 1419 C CG  ? TYR A 1 196 ?  16.708   6.798  -5.901 1.000 89.880 ? 196 TYR A CG  1 
ATOM 1420 C CD1 ? TYR A 1 196 ?  16.363   6.451  -4.596 1.000 89.880 ? 196 TYR A CD1 1 
ATOM 1421 C CD2 ? TYR A 1 196 ?  17.935   6.369  -6.393 1.000 89.880 ? 196 TYR A CD2 1 
ATOM 1422 C CE1 ? TYR A 1 196 ?  17.221   5.697  -3.802 1.000 89.880 ? 196 TYR A CE1 1 
ATOM 1423 C CE2 ? TYR A 1 196 ?  18.801   5.614  -5.608 1.000 89.880 ? 196 TYR A CE2 1 
ATOM 1424 O OH  ? TYR A 1 196 ?  19.289   4.536  -3.535 1.000 89.880 ? 196 TYR A OH  1 
ATOM 1425 C CZ  ? TYR A 1 196 ?  18.436   5.283  -4.316 1.000 89.880 ? 196 TYR A CZ  1 
ATOM 1426 N N   ? GLY A 1 197 ?  13.059   9.857  -6.112 1.000 86.480 ? 197 GLY A N   1 
ATOM 1427 C CA  ? GLY A 1 197 ?  12.253  10.835  -6.826 1.000 86.480 ? 197 GLY A CA  1 
ATOM 1428 C C   ? GLY A 1 197 ?  10.991  10.244  -7.425 1.000 86.480 ? 197 GLY A C   1 
ATOM 1429 O O   ? GLY A 1 197 ?  10.701   9.061  -7.234 1.000 86.480 ? 197 GLY A O   1 
ATOM 1430 N N   ? CYS A 1 198 ?  10.175  11.131  -8.122 1.000 87.880 ? 198 CYS A N   1 
ATOM 1431 C CA  ? CYS A 1 198 ?   8.948  10.670  -8.762 1.000 87.880 ? 198 CYS A CA  1 
ATOM 1432 C C   ? CYS A 1 198 ?   9.007  10.882 -10.270 1.000 87.880 ? 198 CYS A C   1 
ATOM 1433 C CB  ? CYS A 1 198 ?   7.735  11.397  -8.183 1.000 87.880 ? 198 CYS A CB  1 
ATOM 1434 O O   ? CYS A 1 198 ?   9.376  11.962 -10.736 1.000 87.880 ? 198 CYS A O   1 
ATOM 1435 S SG  ? CYS A 1 198 ?   7.444  11.049  -6.434 1.000 87.880 ? 198 CYS A SG  1 
ATOM 1436 N N   ? ALA A 1 199 ?   8.666   9.749 -10.969 1.000 88.830 ? 199 ALA A N   1 
ATOM 1437 C CA  ? ALA A 1 199 ?   8.494   9.834 -12.417 1.000 88.830 ? 199 ALA A CA  1 
ATOM 1438 C C   ? ALA A 1 199 ?   9.799  10.232 -13.101 1.000 88.830 ? 199 ALA A C   1 
ATOM 1439 C CB  ? ALA A 1 199 ?   7.390  10.829 -12.764 1.000 88.830 ? 199 ALA A CB  1 
ATOM 1440 O O   ? ALA A 1 199 ?   9.787  10.941 -14.110 1.000 88.830 ? 199 ALA A O   1 
ATOM 1441 N N   ? GLN A 1 200 ?  10.971   9.871 -12.425 1.000 92.090 ? 200 GLN A N   1 
ATOM 1442 C CA  ? GLN A 1 200 ?  12.283  10.150 -12.998 1.000 92.090 ? 200 GLN A CA  1 
ATOM 1443 C C   ? GLN A 1 200 ?  12.666   9.097 -14.034 1.000 92.090 ? 200 GLN A C   1 
ATOM 1444 C CB  ? GLN A 1 200 ?  13.346  10.217 -11.900 1.000 92.090 ? 200 GLN A CB  1 
ATOM 1445 O O   ? GLN A 1 200 ?  12.343   7.918 -13.877 1.000 92.090 ? 200 GLN A O   1 
ATOM 1446 C CG  ? GLN A 1 200 ?  13.184  11.403 -10.959 1.000 92.090 ? 200 GLN A CG  1 
ATOM 1447 C CD  ? GLN A 1 200 ?  14.346  11.550  -9.995 1.000 92.090 ? 200 GLN A CD  1 
ATOM 1448 N NE2 ? GLN A 1 200 ?  14.408  12.687  -9.309 1.000 92.090 ? 200 GLN A NE2 1 
ATOM 1449 O OE1 ? GLN A 1 200 ?  15.181  10.649  -9.866 1.000 92.090 ? 200 GLN A OE1 1 
ATOM 1450 N N   ? ARG A 1 201 ?  13.365   9.631 -15.061 1.000 94.060 ? 201 ARG A N   1 
ATOM 1451 C CA  ? ARG A 1 201 ?  13.892   8.715 -16.067 1.000 94.060 ? 201 ARG A CA  1 
ATOM 1452 C C   ? ARG A 1 201 ?  14.826   7.687 -15.437 1.000 94.060 ? 201 ARG A C   1 
ATOM 1453 C CB  ? ARG A 1 201 ?  14.627   9.487 -17.165 1.000 94.060 ? 201 ARG A CB  1 
ATOM 1454 O O   ? ARG A 1 201 ?  15.633   8.025 -14.568 1.000 94.060 ? 201 ARG A O   1 
ATOM 1455 C CG  ? ARG A 1 201 ?  15.143   8.610 -18.295 1.000 94.060 ? 201 ARG A CG  1 
ATOM 1456 C CD  ? ARG A 1 201 ?  15.753   9.437 -19.417 1.000 94.060 ? 201 ARG A CD  1 
ATOM 1457 N NE  ? ARG A 1 201 ?  15.926   8.650 -20.635 1.000 94.060 ? 201 ARG A NE  1 
ATOM 1458 N NH1 ? ARG A 1 201 ?  16.280  10.472 -22.010 1.000 94.060 ? 201 ARG A NH1 1 
ATOM 1459 N NH2 ? ARG A 1 201 ?  16.311   8.351 -22.879 1.000 94.060 ? 201 ARG A NH2 1 
ATOM 1460 C CZ  ? ARG A 1 201 ?  16.172   9.160 -21.839 1.000 94.060 ? 201 ARG A CZ  1 
ATOM 1461 N N   ? ASN A 1 202 ?  14.568   6.350 -15.750 1.000 94.870 ? 202 ASN A N   1 
ATOM 1462 C CA  ? ASN A 1 202 ?  15.400   5.214 -15.367 1.000 94.870 ? 202 ASN A CA  1 
ATOM 1463 C C   ? ASN A 1 202 ?  15.227   4.866 -13.891 1.000 94.870 ? 202 ASN A C   1 
ATOM 1464 C CB  ? ASN A 1 202 ?  16.871   5.497 -15.677 1.000 94.870 ? 202 ASN A CB  1 
ATOM 1465 O O   ? ASN A 1 202 ?  15.971   4.045 -13.352 1.000 94.870 ? 202 ASN A O   1 
ATOM 1466 C CG  ? ASN A 1 202 ?  17.161   5.517 -17.165 1.000 94.870 ? 202 ASN A CG  1 
ATOM 1467 N ND2 ? ASN A 1 202 ?  18.023   6.434 -17.589 1.000 94.870 ? 202 ASN A ND2 1 
ATOM 1468 O OD1 ? ASN A 1 202 ?  16.614   4.716 -17.927 1.000 94.870 ? 202 ASN A OD1 1 
ATOM 1469 N N   ? TYR A 1 203 ?  14.278   5.581 -13.244 1.000 95.030 ? 203 TYR A N   1 
ATOM 1470 C CA  ? TYR A 1 203 ?  14.024   5.307 -11.834 1.000 95.030 ? 203 TYR A CA  1 
ATOM 1471 C C   ? TYR A 1 203 ?  12.544   5.039 -11.588 1.000 95.030 ? 203 TYR A C   1 
ATOM 1472 C CB  ? TYR A 1 203 ?  14.495   6.477 -10.965 1.000 95.030 ? 203 TYR A CB  1 
ATOM 1473 O O   ? TYR A 1 203 ?  11.814   5.923 -11.134 1.000 95.030 ? 203 TYR A O   1 
ATOM 1474 C CG  ? TYR A 1 203 ?  15.996   6.626 -10.908 1.000 95.030 ? 203 TYR A CG  1 
ATOM 1475 C CD1 ? TYR A 1 203 ?  16.765   5.809 -10.082 1.000 95.030 ? 203 TYR A CD1 1 
ATOM 1476 C CD2 ? TYR A 1 203 ?  16.647   7.582 -11.679 1.000 95.030 ? 203 TYR A CD2 1 
ATOM 1477 C CE1 ? TYR A 1 203 ?  18.149   5.944 -10.025 1.000 95.030 ? 203 TYR A CE1 1 
ATOM 1478 C CE2 ? TYR A 1 203 ?  18.030   7.726 -11.629 1.000 95.030 ? 203 TYR A CE2 1 
ATOM 1479 O OH  ? TYR A 1 203 ?  20.140   7.041 -10.748 1.000 95.030 ? 203 TYR A OH  1 
ATOM 1480 C CZ  ? TYR A 1 203 ?  18.771   6.903 -10.801 1.000 95.030 ? 203 TYR A CZ  1 
ATOM 1481 N N   ? PRO A 1 204 ?  12.074   3.846 -11.885 1.000 96.020 ? 204 PRO A N   1 
ATOM 1482 C CA  ? PRO A 1 204 ?  10.681   3.485 -11.616 1.000 96.020 ? 204 PRO A CA  1 
ATOM 1483 C C   ? PRO A 1 204 ?  10.375   3.384 -10.123 1.000 96.020 ? 204 PRO A C   1 
ATOM 1484 C CB  ? PRO A 1 204 ?  10.533   2.122 -12.297 1.000 96.020 ? 204 PRO A CB  1 
ATOM 1485 O O   ? PRO A 1 204 ?  11.292   3.402  -9.298 1.000 96.020 ? 204 PRO A O   1 
ATOM 1486 C CG  ? PRO A 1 204 ?  11.881   1.487 -12.179 1.000 96.020 ? 204 PRO A CG  1 
ATOM 1487 C CD  ? PRO A 1 204 ?  12.926   2.550 -12.360 1.000 96.020 ? 204 PRO A CD  1 
ATOM 1488 N N   ? GLY A 1 205 ?   9.047   3.304  -9.805 1.000 96.520 ? 205 GLY A N   1 
ATOM 1489 C CA  ? GLY A 1 205 ?   8.666   3.042  -8.426 1.000 96.520 ? 205 GLY A CA  1 
ATOM 1490 C C   ? GLY A 1 205 ?   8.973   1.625  -7.981 1.000 96.520 ? 205 GLY A C   1 
ATOM 1491 O O   ? GLY A 1 205 ?   8.934   0.693  -8.787 1.000 96.520 ? 205 GLY A O   1 
ATOM 1492 N N   ? VAL A 1 206 ?   9.252   1.497  -6.690 1.000 97.780 ? 206 VAL A N   1 
ATOM 1493 C CA  ? VAL A 1 206 ?   9.528   0.194  -6.095 1.000 97.780 ? 206 VAL A CA  1 
ATOM 1494 C C   ? VAL A 1 206 ?   8.412  -0.176  -5.120 1.000 97.780 ? 206 VAL A C   1 
ATOM 1495 C CB  ? VAL A 1 206 ?  10.894   0.176  -5.374 1.000 97.780 ? 206 VAL A CB  1 
ATOM 1496 O O   ? VAL A 1 206 ?   8.000   0.647  -4.298 1.000 97.780 ? 206 VAL A O   1 
ATOM 1497 C CG1 ? VAL A 1 206 ?  11.165  -1.198  -4.763 1.000 97.780 ? 206 VAL A CG1 1 
ATOM 1498 C CG2 ? VAL A 1 206 ?  12.012   0.565  -6.339 1.000 97.780 ? 206 VAL A CG2 1 
ATOM 1499 N N   ? TYR A 1 207 ?   7.991  -1.363  -5.206 1.000 98.290 ? 207 TYR A N   1 
ATOM 1500 C CA  ? TYR A 1 207 ?   6.853  -1.852  -4.436 1.000 98.290 ? 207 TYR A CA  1 
ATOM 1501 C C   ? TYR A 1 207 ?   7.204  -3.140  -3.701 1.000 98.290 ? 207 TYR A C   1 
ATOM 1502 C CB  ? TYR A 1 207 ?   5.645  -2.084  -5.349 1.000 98.290 ? 207 TYR A CB  1 
ATOM 1503 O O   ? TYR A 1 207 ?   8.058  -3.906  -4.152 1.000 98.290 ? 207 TYR A O   1 
ATOM 1504 C CG  ? TYR A 1 207 ?   5.308  -0.900  -6.222 1.000 98.290 ? 207 TYR A CG  1 
ATOM 1505 C CD1 ? TYR A 1 207 ?   4.260  -0.043  -5.894 1.000 98.290 ? 207 TYR A CD1 1 
ATOM 1506 C CD2 ? TYR A 1 207 ?   6.036  -0.636  -7.378 1.000 98.290 ? 207 TYR A CD2 1 
ATOM 1507 C CE1 ? TYR A 1 207 ?   3.945   1.048  -6.697 1.000 98.290 ? 207 TYR A CE1 1 
ATOM 1508 C CE2 ? TYR A 1 207 ?   5.729   0.452  -8.188 1.000 98.290 ? 207 TYR A CE2 1 
ATOM 1509 O OH  ? TYR A 1 207 ?   4.376   2.367  -8.638 1.000 98.290 ? 207 TYR A OH  1 
ATOM 1510 C CZ  ? TYR A 1 207 ?   4.684   1.288  -7.840 1.000 98.290 ? 207 TYR A CZ  1 
ATOM 1511 N N   ? THR A 1 208 ?   6.622  -3.246  -2.487 1.000 98.510 ? 208 THR A N   1 
ATOM 1512 C CA  ? THR A 1 208 ?   6.707  -4.547  -1.832 1.000 98.510 ? 208 THR A CA  1 
ATOM 1513 C C   ? THR A 1 208 ?   5.917  -5.596  -2.609 1.000 98.510 ? 208 THR A C   1 
ATOM 1514 C CB  ? THR A 1 208 ?   6.189  -4.479  -0.384 1.000 98.510 ? 208 THR A CB  1 
ATOM 1515 O O   ? THR A 1 208 ?   4.752  -5.378  -2.949 1.000 98.510 ? 208 THR A O   1 
ATOM 1516 C CG2 ? THR A 1 208 ?   6.262  -5.844   0.291 1.000 98.510 ? 208 THR A CG2 1 
ATOM 1517 O OG1 ? THR A 1 208 ?   6.985  -3.547   0.359 1.000 98.510 ? 208 THR A OG1 1 
ATOM 1518 N N   ? LYS A 1 209 ?   6.594  -6.748  -2.978 1.000 98.280 ? 209 LYS A N   1 
ATOM 1519 C CA  ? LYS A 1 209 ?   6.014  -7.844  -3.749 1.000 98.280 ? 209 LYS A CA  1 
ATOM 1520 C C   ? LYS A 1 209 ?   5.131  -8.727  -2.872 1.000 98.280 ? 209 LYS A C   1 
ATOM 1521 C CB  ? LYS A 1 209 ?   7.115  -8.684  -4.398 1.000 98.280 ? 209 LYS A CB  1 
ATOM 1522 O O   ? LYS A 1 209 ?   5.629  -9.610  -2.171 1.000 98.280 ? 209 LYS A O   1 
ATOM 1523 C CG  ? LYS A 1 209 ?   6.607  -9.667  -5.444 1.000 98.280 ? 209 LYS A CG  1 
ATOM 1524 C CD  ? LYS A 1 209 ?   7.755 -10.409  -6.117 1.000 98.280 ? 209 LYS A CD  1 
ATOM 1525 C CE  ? LYS A 1 209 ?   7.790 -10.145  -7.616 1.000 98.280 ? 209 LYS A CE  1 
ATOM 1526 N NZ  ? LYS A 1 209 ?   8.976 -10.782  -8.263 1.000 98.280 ? 209 LYS A NZ  1 
ATOM 1527 N N   ? VAL A 1 210 ?   3.774  -8.535  -2.931 1.000 98.530 ? 210 VAL A N   1 
ATOM 1528 C CA  ? VAL A 1 210 ?   2.808  -9.105  -1.997 1.000 98.530 ? 210 VAL A CA  1 
ATOM 1529 C C   ? VAL A 1 210 ?   2.781 -10.625  -2.145 1.000 98.530 ? 210 VAL A C   1 
ATOM 1530 C CB  ? VAL A 1 210 ?   1.394  -8.522  -2.216 1.000 98.530 ? 210 VAL A CB  1 
ATOM 1531 O O   ? VAL A 1 210 ?   2.613 -11.347  -1.159 1.000 98.530 ? 210 VAL A O   1 
ATOM 1532 C CG1 ? VAL A 1 210 ?   0.370  -9.247  -1.345 1.000 98.530 ? 210 VAL A CG1 1 
ATOM 1533 C CG2 ? VAL A 1 210 ?   1.384  -7.023  -1.923 1.000 98.530 ? 210 VAL A CG2 1 
ATOM 1534 N N   ? CYS A 1 211 ?   2.900 -11.200  -3.353 1.000 98.290 ? 211 CYS A N   1 
ATOM 1535 C CA  ? CYS A 1 211 ?   2.817 -12.641  -3.563 1.000 98.290 ? 211 CYS A CA  1 
ATOM 1536 C C   ? CYS A 1 211 ?   3.849 -13.376  -2.716 1.000 98.290 ? 211 CYS A C   1 
ATOM 1537 C CB  ? CYS A 1 211 ?   3.020 -12.981  -5.039 1.000 98.290 ? 211 CYS A CB  1 
ATOM 1538 O O   ? CYS A 1 211 ?   3.666 -14.550  -2.387 1.000 98.290 ? 211 CYS A O   1 
ATOM 1539 S SG  ? CYS A 1 211 ?   4.674 -12.595  -5.654 1.000 98.290 ? 211 CYS A SG  1 
ATOM 1540 N N   ? ASN A 1 212 ?   4.926 -12.688  -2.284 1.000 98.270 ? 212 ASN A N   1 
ATOM 1541 C CA  ? ASN A 1 212 ?   5.954 -13.313  -1.458 1.000 98.270 ? 212 ASN A CA  1 
ATOM 1542 C C   ? ASN A 1 212 ?   5.547 -13.348   0.013 1.000 98.270 ? 212 ASN A C   1 
ATOM 1543 C CB  ? ASN A 1 212 ?   7.290 -12.585  -1.622 1.000 98.270 ? 212 ASN A CB  1 
ATOM 1544 O O   ? ASN A 1 212 ?   6.253 -13.923   0.843 1.000 98.270 ? 212 ASN A O   1 
ATOM 1545 C CG  ? ASN A 1 212 ?   7.998 -12.948  -2.912 1.000 98.270 ? 212 ASN A CG  1 
ATOM 1546 N ND2 ? ASN A 1 212 ?   9.069 -12.227  -3.224 1.000 98.270 ? 212 ASN A ND2 1 
ATOM 1547 O OD1 ? ASN A 1 212 ?   7.586 -13.868  -3.623 1.000 98.270 ? 212 ASN A OD1 1 
ATOM 1548 N N   ? TYR A 1 213 ?   4.343 -12.742   0.367 1.000 98.490 ? 213 TYR A N   1 
ATOM 1549 C CA  ? TYR A 1 213 ?   4.003 -12.590   1.777 1.000 98.490 ? 213 TYR A CA  1 
ATOM 1550 C C   ? TYR A 1 213 ?   2.656 -13.233   2.086 1.000 98.490 ? 213 TYR A C   1 
ATOM 1551 C CB  ? TYR A 1 213 ?   3.976 -11.109   2.167 1.000 98.490 ? 213 TYR A CB  1 
ATOM 1552 O O   ? TYR A 1 213 ?   2.054 -12.957   3.127 1.000 98.490 ? 213 TYR A O   1 
ATOM 1553 C CG  ? TYR A 1 213 ?   5.329 -10.442   2.115 1.000 98.490 ? 213 TYR A CG  1 
ATOM 1554 C CD1 ? TYR A 1 213 ?   6.192 -10.487   3.208 1.000 98.490 ? 213 TYR A CD1 1 
ATOM 1555 C CD2 ? TYR A 1 213 ?   5.747  -9.766   0.974 1.000 98.490 ? 213 TYR A CD2 1 
ATOM 1556 C CE1 ? TYR A 1 213 ?   7.439  -9.873   3.165 1.000 98.490 ? 213 TYR A CE1 1 
ATOM 1557 C CE2 ? TYR A 1 213 ?   6.993  -9.149   0.920 1.000 98.490 ? 213 TYR A CE2 1 
ATOM 1558 O OH  ? TYR A 1 213 ?   9.064  -8.598   1.971 1.000 98.490 ? 213 TYR A OH  1 
ATOM 1559 C CZ  ? TYR A 1 213 ?   7.830  -9.208   2.019 1.000 98.490 ? 213 TYR A CZ  1 
ATOM 1560 N N   ? ASN A 1 214 ?   2.118 -13.995   1.190 1.000 98.120 ? 214 ASN A N   1 
ATOM 1561 C CA  ? ASN A 1 214 ?   0.819 -14.615   1.427 1.000 98.120 ? 214 ASN A CA  1 
ATOM 1562 C C   ? ASN A 1 214 ?   0.833 -15.480   2.685 1.000 98.120 ? 214 ASN A C   1 
ATOM 1563 C CB  ? ASN A 1 214 ?   0.392 -15.447   0.216 1.000 98.120 ? 214 ASN A CB  1 
ATOM 1564 O O   ? ASN A 1 214 ?  -0.103 -15.433   3.485 1.000 98.120 ? 214 ASN A O   1 
ATOM 1565 C CG  ? ASN A 1 214 ?  -0.199 -14.601  -0.894 1.000 98.120 ? 214 ASN A CG  1 
ATOM 1566 N ND2 ? ASN A 1 214 ?  -0.232 -15.148  -2.103 1.000 98.120 ? 214 ASN A ND2 1 
ATOM 1567 O OD1 ? ASN A 1 214 ?  -0.623 -13.464  -0.667 1.000 98.120 ? 214 ASN A OD1 1 
ATOM 1568 N N   ? SER A 1 215 ?   1.896 -16.290   2.820 1.000 97.970 ? 215 SER A N   1 
ATOM 1569 C CA  ? SER A 1 215 ?   1.998 -17.150   3.995 1.000 97.970 ? 215 SER A CA  1 
ATOM 1570 C C   ? SER A 1 215 ?   2.050 -16.329   5.279 1.000 97.970 ? 215 SER A C   1 
ATOM 1571 C CB  ? SER A 1 215 ?   3.237 -18.042   3.900 1.000 97.970 ? 215 SER A CB  1 
ATOM 1572 O O   ? SER A 1 215 ?   1.360 -16.643   6.251 1.000 97.970 ? 215 SER A O   1 
ATOM 1573 O OG  ? SER A 1 215 ?   3.122 -18.949   2.817 1.000 97.970 ? 215 SER A OG  1 
ATOM 1574 N N   ? TRP A 1 216 ?   2.836 -15.314   5.239 1.000 98.480 ? 216 TRP A N   1 
ATOM 1575 C CA  ? TRP A 1 216 ?   2.957 -14.434   6.396 1.000 98.480 ? 216 TRP A CA  1 
ATOM 1576 C C   ? TRP A 1 216 ?   1.625 -13.763   6.713 1.000 98.480 ? 216 TRP A C   1 
ATOM 1577 C CB  ? TRP A 1 216 ?   4.033 -13.371   6.153 1.000 98.480 ? 216 TRP A CB  1 
ATOM 1578 O O   ? TRP A 1 216 ?   1.212 -13.705   7.874 1.000 98.480 ? 216 TRP A O   1 
ATOM 1579 C CG  ? TRP A 1 216 ?   4.129 -12.342   7.239 1.000 98.480 ? 216 TRP A CG  1 
ATOM 1580 C CD1 ? TRP A 1 216 ?   4.800 -12.455   8.424 1.000 98.480 ? 216 TRP A CD1 1 
ATOM 1581 C CD2 ? TRP A 1 216 ?   3.528 -11.043   7.241 1.000 98.480 ? 216 TRP A CD2 1 
ATOM 1582 C CE2 ? TRP A 1 216 ?   3.878 -10.422   8.460 1.000 98.480 ? 216 TRP A CE2 1 
ATOM 1583 C CE3 ? TRP A 1 216 ?   2.727 -10.343   6.328 1.000 98.480 ? 216 TRP A CE3 1 
ATOM 1584 N NE1 ? TRP A 1 216 ?   4.654 -11.304   9.163 1.000 98.480 ? 216 TRP A NE1 1 
ATOM 1585 C CH2 ? TRP A 1 216 ?   2.672  -8.470   7.879 1.000 98.480 ? 216 TRP A CH2 1 
ATOM 1586 C CZ2 ? TRP A 1 216 ?   3.454  -9.133   8.790 1.000 98.480 ? 216 TRP A CZ2 1 
ATOM 1587 C CZ3 ? TRP A 1 216 ?   2.307  -9.060   6.658 1.000 98.480 ? 216 TRP A CZ3 1 
ATOM 1588 N N   ? ILE A 1 217 ?   0.950 -13.227   5.723 1.000 98.540 ? 217 ILE A N   1 
ATOM 1589 C CA  ? ILE A 1 217 ?  -0.332 -12.549   5.889 1.000 98.540 ? 217 ILE A CA  1 
ATOM 1590 C C   ? ILE A 1 217 ?  -1.341 -13.502   6.525 1.000 98.540 ? 217 ILE A C   1 
ATOM 1591 C CB  ? ILE A 1 217 ?  -0.870 -12.020   4.541 1.000 98.540 ? 217 ILE A CB  1 
ATOM 1592 O O   ? ILE A 1 217 ?  -1.987 -13.160   7.518 1.000 98.540 ? 217 ILE A O   1 
ATOM 1593 C CG1 ? ILE A 1 217 ?  -0.005 -10.857   4.040 1.000 98.540 ? 217 ILE A CG1 1 
ATOM 1594 C CG2 ? ILE A 1 217 ?  -2.335 -11.595   4.674 1.000 98.540 ? 217 ILE A CG2 1 
ATOM 1595 C CD1 ? ILE A 1 217 ?  -0.282 -10.457   2.597 1.000 98.540 ? 217 ILE A CD1 1 
ATOM 1596 N N   ? GLN A 1 218 ?  -1.442 -14.651   6.036 1.000 98.220 ? 218 GLN A N   1 
ATOM 1597 C CA  ? GLN A 1 218 ?  -2.417 -15.626   6.514 1.000 98.220 ? 218 GLN A CA  1 
ATOM 1598 C C   ? GLN A 1 218 ?  -2.110 -16.052   7.947 1.000 98.220 ? 218 GLN A C   1 
ATOM 1599 C CB  ? GLN A 1 218 ?  -2.447 -16.850   5.598 1.000 98.220 ? 218 GLN A CB  1 
ATOM 1600 O O   ? GLN A 1 218 ?  -3.014 -16.144   8.780 1.000 98.220 ? 218 GLN A O   1 
ATOM 1601 C CG  ? GLN A 1 218 ?  -3.066 -16.580   4.233 1.000 98.220 ? 218 GLN A CG  1 
ATOM 1602 C CD  ? GLN A 1 218 ?  -2.961 -17.769   3.296 1.000 98.220 ? 218 GLN A CD  1 
ATOM 1603 N NE2 ? GLN A 1 218 ?  -3.637 -17.686   2.155 1.000 98.220 ? 218 GLN A NE2 1 
ATOM 1604 O OE1 ? GLN A 1 218 ?  -2.277 -18.753   3.594 1.000 98.220 ? 218 GLN A OE1 1 
ATOM 1605 N N   ? SER A 1 219 ?  -0.869 -16.346   8.209 1.000 98.270 ? 219 SER A N   1 
ATOM 1606 C CA  ? SER A 1 219 ?  -0.457 -16.761   9.546 1.000 98.270 ? 219 SER A CA  1 
ATOM 1607 C C   ? SER A 1 219 ?  -0.695 -15.653  10.566 1.000 98.270 ? 219 SER A C   1 
ATOM 1608 C CB  ? SER A 1 219 ?   1.019 -17.162   9.552 1.000 98.270 ? 219 SER A CB  1 
ATOM 1609 O O   ? SER A 1 219 ?  -1.124 -15.920  11.691 1.000 98.270 ? 219 SER A O   1 
ATOM 1610 O OG  ? SER A 1 219 ?   1.849 -16.028   9.370 1.000 98.270 ? 219 SER A OG  1 
ATOM 1611 N N   ? THR A 1 220 ?  -0.387 -14.446  10.221 1.000 98.170 ? 220 THR A N   1 
ATOM 1612 C CA  ? THR A 1 220 ?  -0.568 -13.308  11.115 1.000 98.170 ? 220 THR A CA  1 
ATOM 1613 C C   ? THR A 1 220 ?  -2.047 -13.091  11.422 1.000 98.170 ? 220 THR A C   1 
ATOM 1614 C CB  ? THR A 1 220 ?   0.028 -12.022  10.511 1.000 98.170 ? 220 THR A CB  1 
ATOM 1615 O O   ? THR A 1 220 ?  -2.421 -12.873  12.577 1.000 98.170 ? 220 THR A O   1 
ATOM 1616 C CG2 ? THR A 1 220 ?  -0.137 -10.841  11.462 1.000 98.170 ? 220 THR A CG2 1 
ATOM 1617 O OG1 ? THR A 1 220 ?   1.423 -12.224  10.255 1.000 98.170 ? 220 THR A OG1 1 
ATOM 1618 N N   ? ILE A 1 221 ?  -2.900 -13.134  10.386 1.000 97.970 ? 221 ILE A N   1 
ATOM 1619 C CA  ? ILE A 1 221 ?  -4.340 -12.981  10.561 1.000 97.970 ? 221 ILE A CA  1 
ATOM 1620 C C   ? ILE A 1 221 ?  -4.870 -14.088  11.470 1.000 97.970 ? 221 ILE A C   1 
ATOM 1621 C CB  ? ILE A 1 221 ?  -5.080 -13.001   9.205 1.000 97.970 ? 221 ILE A CB  1 
ATOM 1622 O O   ? ILE A 1 221 ?  -5.643 -13.824  12.394 1.000 97.970 ? 221 ILE A O   1 
ATOM 1623 C CG1 ? ILE A 1 221 ?  -4.831 -11.695   8.441 1.000 97.970 ? 221 ILE A CG1 1 
ATOM 1624 C CG2 ? ILE A 1 221 ?  -6.579 -13.238   9.411 1.000 97.970 ? 221 ILE A CG2 1 
ATOM 1625 C CD1 ? ILE A 1 221 ?  -5.401 -11.685   7.030 1.000 97.970 ? 221 ILE A CD1 1 
ATOM 1626 N N   ? ALA A 1 222 ?  -4.501 -15.329  11.298 1.000 97.690 ? 222 ALA A N   1 
ATOM 1627 C CA  ? ALA A 1 222 ?  -4.946 -16.485  12.072 1.000 97.690 ? 222 ALA A CA  1 
ATOM 1628 C C   ? ALA A 1 222 ?  -4.538 -16.355  13.537 1.000 97.690 ? 222 ALA A C   1 
ATOM 1629 C CB  ? ALA A 1 222 ?  -4.382 -17.773  11.478 1.000 97.690 ? 222 ALA A CB  1 
ATOM 1630 O O   ? ALA A 1 222 ?  -5.287 -16.747  14.434 1.000 97.690 ? 222 ALA A O   1 
ATOM 1631 N N   ? ALA A 1 223 ?  -3.444 -15.779  13.780 1.000 97.110 ? 223 ALA A N   1 
ATOM 1632 C CA  ? ALA A 1 223 ?  -2.908 -15.649  15.132 1.000 97.110 ? 223 ALA A CA  1 
ATOM 1633 C C   ? ALA A 1 223 ?  -3.591 -14.512  15.886 1.000 97.110 ? 223 ALA A C   1 
ATOM 1634 C CB  ? ALA A 1 223 ?  -1.399 -15.421  15.086 1.000 97.110 ? 223 ALA A CB  1 
ATOM 1635 O O   ? ALA A 1 223 ?  -3.405 -14.360  17.095 1.000 97.110 ? 223 ALA A O   1 
ATOM 1636 N N   ? ASN A 1 224 ?  -4.380 -13.654  15.195 1.000 94.330 ? 224 ASN A N   1 
ATOM 1637 C CA  ? ASN A 1 224 ?  -4.988 -12.475  15.804 1.000 94.330 ? 224 ASN A CA  1 
ATOM 1638 C C   ? ASN A 1 224 ?  -6.496 -12.441  15.577 1.000 94.330 ? 224 ASN A C   1 
ATOM 1639 C CB  ? ASN A 1 224 ?  -4.340 -11.198  15.265 1.000 94.330 ? 224 ASN A CB  1 
ATOM 1640 O O   ? ASN A 1 224 ?  -7.237 -11.877  16.384 1.000 94.330 ? 224 ASN A O   1 
ATOM 1641 C CG  ? ASN A 1 224 ?  -2.921 -11.007  15.764 1.000 94.330 ? 224 ASN A CG  1 
ATOM 1642 N ND2 ? ASN A 1 224 ?  -1.949 -11.417  14.958 1.000 94.330 ? 224 ASN A ND2 1 
ATOM 1643 O OD1 ? ASN A 1 224 ?  -2.701 -10.496  16.865 1.000 94.330 ? 224 ASN A OD1 1 
# 
loop_
_struct_sheet_range.sheet_id 
_struct_sheet_range.id 
_struct_sheet_range.beg_label_comp_id 
_struct_sheet_range.beg_label_asym_id 
_struct_sheet_range.beg_label_seq_id 
_struct_sheet_range.pdbx_beg_PDB_ins_code 
_struct_sheet_range.end_label_comp_id 
_struct_sheet_range.end_label_asym_id 
_struct_sheet_range.end_label_seq_id 
_struct_sheet_range.pdbx_end_PDB_ins_code 
_struct_sheet_range.beg_auth_comp_id 
_struct_sheet_range.beg_auth_asym_id 
_struct_sheet_range.beg_auth_seq_id 
_struct_sheet_range.end_auth_comp_id 
_struct_sheet_range.end_auth_asym_id 
_struct_sheet_range.end_auth_seq_id 
A A ILE A   2 ? ILE A   3 ? ILE A 2   ILE A 3   
A B ASP A 172 ? SER A 173 ? ASP A 172 SER A 173 
B C ALA A   6 ? THR A   7 ? ALA A 6   THR A 7   
B D ALA A 105 ? ALA A 105 ? ALA A 105 ALA A 105 
B E SER A 116 ? GLY A 121 ? SER A 116 GLY A 121 
B F GLN A 137 ? ILE A 143 ? GLN A 137 ILE A 143 
B G MET A 161 ? LEU A 164 ? MET A 161 LEU A 164 
B H PRO A 181 ? CYS A 184 ? PRO A 181 CYS A 184 
B I GLU A 187 ? TRP A 194 ? GLU A 187 TRP A 194 
B J GLY A 205 ? LYS A 209 ? GLY A 205 LYS A 209 
C K ILE A  16 ? ASN A  20 ? ILE A 16  ASN A 20  
C L HIS A  24 ? LEU A  30 ? HIS A 24  LEU A 30  
C M TRP A  35 ? SER A  38 ? TRP A 35  SER A 38  
C N GLN A  48 ? LEU A  51 ? GLN A 48  LEU A 51  
C O GLN A  64 ? ARG A  73 ? GLN A 64  ARG A 73  
C P MET A  87 ? LEU A  91 ? MET A 87  LEU A 91  
D Q ASN A  55 ? ASN A  55 ? ASN A 55  ASN A 55  
D R LEU A 135 ? LEU A 135 ? LEU A 135 LEU A 135 
E S ASN A  78 ? ASN A  78 ? ASN A 78  ASN A 78  
E T ASP A  83 ? ASP A  83 ? ASP A 83  ASP A 83  
F U GLN A 200 ? GLN A 200 ? GLN A 200 GLN A 200 
F V TYR A 203 ? TYR A 203 ? TYR A 203 TYR A 203 
# 
loop_
_struct_conf.id 
_struct_conf.conf_type_id 
_struct_conf.beg_label_comp_id 
_struct_conf.beg_label_asym_id 
_struct_conf.beg_label_seq_id 
_struct_conf.pdbx_beg_PDB_ins_code 
_struct_conf.end_label_comp_id 
_struct_conf.end_label_asym_id 
_struct_conf.end_label_seq_id 
_struct_conf.pdbx_end_PDB_ins_code 
_struct_conf.beg_auth_comp_id 
_struct_conf.beg_auth_asym_id 
_struct_conf.beg_auth_seq_id 
_struct_conf.end_auth_comp_id 
_struct_conf.end_auth_asym_id 
_struct_conf.end_auth_seq_id 
STRN1         STRN         ILE A   2 ? ILE A   3 ? ILE A 2   ILE A 3   
TURN_TY1_P1   TURN_TY1_P   GLY A   4 ? GLY A   4 ? GLY A 4   GLY A 4   
STRN2         STRN         ALA A   6 ? THR A   7 ? ALA A 6   THR A 7   
HELX_LH_PP_P1 HELX_LH_PP_P CYS A   8 ? ALA A   9 ? CYS A 8   ALA A 9   
TURN_TY1_P2   TURN_TY1_P   LYS A  10 ? ASN A  11 ? LYS A 10  ASN A 11  
BEND1         BEND         SER A  12 ? SER A  12 ? SER A 12  SER A 12  
TURN_TY1_P3   TURN_TY1_P   PRO A  14 ? TYR A  15 ? PRO A 14  TYR A 15  
STRN3         STRN         ILE A  16 ? ASN A  20 ? ILE A 16  ASN A 20  
BEND2         BEND         SER A  21 ? TYR A  23 ? SER A 21  TYR A 23  
STRN4         STRN         HIS A  24 ? LEU A  30 ? HIS A 24  LEU A 30  
BEND3         BEND         ASN A  32 ? GLN A  34 ? ASN A 32  GLN A 34  
STRN5         STRN         TRP A  35 ? SER A  38 ? TRP A 35  SER A 38  
HELX_RH_3T_P1 HELX_RH_3T_P ALA A  40 ? CYS A  42 ? ALA A 40  CYS A 42  
BEND4         BEND         ALA A  45 ? SER A  46 ? ALA A 45  SER A 46  
STRN6         STRN         GLN A  48 ? LEU A  51 ? GLN A 48  LEU A 51  
BEND5         BEND         GLY A  52 ? GLY A  52 ? GLY A 52  GLY A 52  
BEND6         BEND         HIS A  54 ? HIS A  54 ? HIS A 54  HIS A 54  
STRN7         STRN         ASN A  55 ? ASN A  55 ? ASN A 55  ASN A 55  
TURN_TY1_P4   TURN_TY1_P   ILE A  56 ? ALA A  57 ? ILE A 56  ALA A 57  
BEND7         BEND         LEU A  58 ? LEU A  58 ? LEU A 58  LEU A 58  
BEND8         BEND         GLY A  61 ? GLY A  61 ? GLY A 61  GLY A 61  
STRN8         STRN         GLN A  64 ? ARG A  73 ? GLN A 64  ARG A 73  
TURN_TY1_P5   TURN_TY1_P   SER A  75 ? GLY A  76 ? SER A 75  GLY A 76  
STRN9         STRN         ASN A  78 ? ASN A  78 ? ASN A 78  ASN A 78  
TURN_TY1_P6   TURN_TY1_P   SER A  79 ? LEU A  82 ? SER A 79  LEU A 82  
STRN10        STRN         ASP A  83 ? ASP A  83 ? ASP A 83  ASP A 83  
TURN_TY1_P7   TURN_TY1_P   ASN A  84 ? ASN A  84 ? ASN A 84  ASN A 84  
STRN11        STRN         MET A  87 ? LEU A  91 ? MET A 87  LEU A 91  
BEND9         BEND         SER A  92 ? SER A  93 ? SER A 92  SER A 93  
BEND10        BEND         ASN A  98 ? VAL A 101 ? ASN A 98  VAL A 101 
HELX_LH_PP_P2 HELX_LH_PP_P ALA A 103 ? VAL A 104 ? ALA A 103 VAL A 104 
STRN12        STRN         ALA A 105 ? ALA A 105 ? ALA A 105 ALA A 105 
HELX_LH_PP_P3 HELX_LH_PP_P LEU A 106 ? PRO A 107 ? LEU A 106 PRO A 107 
BEND11        BEND         SER A 108 ? GLY A 109 ? SER A 108 GLY A 109 
HELX_LH_PP_P4 HELX_LH_PP_P CYS A 110 ? ALA A 112 ? CYS A 110 ALA A 112 
TURN_TY1_P8   TURN_TY1_P   ALA A 113 ? GLY A 114 ? ALA A 113 GLY A 114 
STRN13        STRN         SER A 116 ? GLY A 121 ? SER A 116 GLY A 121 
BEND12        BEND         TRP A 122 ? GLY A 123 ? TRP A 122 GLY A 123 
BEND13        BEND         SER A 127 ? GLY A 129 ? SER A 127 GLY A 129 
BEND14        BEND         ASP A 134 ? ASP A 134 ? ASP A 134 ASP A 134 
STRN14        STRN         LEU A 135 ? LEU A 135 ? LEU A 135 LEU A 135 
STRN15        STRN         GLN A 137 ? PRO A 142 ? GLN A 137 PRO A 142 
STRN16        STRN         ILE A 143 ? ILE A 143 ? ILE A 143 ILE A 143 
HELX_LH_PP_P5 HELX_LH_PP_P LEU A 144 ? THR A 145 ? LEU A 144 THR A 145 
HELX_RH_AL_P1 HELX_RH_AL_P ASP A 146 ? ALA A 152 ? ASP A 146 ALA A 152 
BEND15        BEND         TYR A 153 ? TYR A 153 ? TYR A 153 TYR A 153 
TURN_TY1_P9   TURN_TY1_P   PRO A 154 ? GLU A 156 ? PRO A 154 GLU A 156 
TURN_TY1_P10  TURN_TY1_P   ASN A 159 ? ASN A 160 ? ASN A 159 ASN A 160 
STRN17        STRN         MET A 161 ? LEU A 164 ? MET A 161 LEU A 164 
BEND16        BEND         GLY A 165 ? GLY A 165 ? GLY A 165 GLY A 165 
TURN_TY1_P11  TURN_TY1_P   LEU A 167 ? GLU A 168 ? LEU A 167 GLU A 168 
BEND17        BEND         GLY A 170 ? GLY A 170 ? GLY A 170 GLY A 170 
STRN18        STRN         ASP A 172 ? SER A 173 ? ASP A 172 SER A 173 
TURN_TY1_P12  TURN_TY1_P   GLN A 175 ? GLY A 176 ? GLN A 175 GLY A 176 
TURN_TY1_P13  TURN_TY1_P   SER A 178 ? GLY A 179 ? SER A 178 GLY A 179 
STRN19        STRN         PRO A 181 ? CYS A 184 ? PRO A 181 CYS A 184 
TURN_TY1_P14  TURN_TY1_P   ASN A 185 ? GLY A 186 ? ASN A 185 GLY A 186 
STRN20        STRN         GLU A 187 ? TRP A 194 ? GLU A 187 TRP A 194 
BEND18        BEND         TYR A 196 ? ALA A 199 ? TYR A 196 ALA A 199 
STRN21        STRN         GLN A 200 ? GLN A 200 ? GLN A 200 GLN A 200 
TURN_TY1_P15  TURN_TY1_P   ARG A 201 ? ASN A 202 ? ARG A 201 ASN A 202 
STRN22        STRN         TYR A 203 ? TYR A 203 ? TYR A 203 TYR A 203 
STRN23        STRN         GLY A 205 ? LYS A 209 ? GLY A 205 LYS A 209 
HELX_RH_3T_P2 HELX_RH_3T_P VAL A 210 ? TYR A 213 ? VAL A 210 TYR A 213 
HELX_RH_AL_P2 HELX_RH_AL_P ASN A 214 ? ALA A 222 ? ASN A 214 ALA A 222 
TURN_TY1_P16  TURN_TY1_P   ALA A 223 ? ALA A 223 ? ALA A 223 ALA A 223 
# 
