# Supplementary material for: FlatProt: 2D visualization eases protein structure comparison
Source: BMC Bioinformatics. 2025 Aug 13;26:210. doi: 10.1186/s12859-025-06233-x (PMC12344939; doi:10.1186/s12859-025-06233-x)
Supplement: Supplementary file 1 — Supplementary Material 1 [file 12859_2025_6233_MOESM1_ESM.zip › KLK/structures/Alsi_A_04.cif]

data_Alsi_A_04
# 
_entry.id   Alsi_A_04 
# 
_entity.id                         1      
_entity.type                       polymer 
_entity.pdbx_description           polymer-1 
_entity.formula_weight             24945.5 
_entity.pdbx_number_of_molecules        1 
# 
loop_
_struct_sheet.id 
_struct_sheet.number_strands 
A 2 
B 8 
C 6 
D 2 
E 2 
# 
loop_
_struct_conf_type.id 
_struct_conf_type.criteria 
STRN         DSSP 
TURN_TY1_P   DSSP 
HELX_LH_PP_P DSSP 
BEND         DSSP 
HELX_RH_3T_P DSSP 
HELX_RH_AL_P DSSP 
# 
_struct_asym.id          A 
_struct_asym.entity_id   1 
# 
_software.pdbx_ordinal     1 
_software.name             dssp 
_software.version          4.4.10 
_software.date             ? 
_software.classification   'model annotation' 
# 
_entity_poly.entity_id                      1 
_entity_poly.type                           polypeptide(L) 
_entity_poly.nstd_linkage                   n 
_entity_poly.nstd_monomer                   n 
_entity_poly.pdbx_seq_one_letter_code       
;RVLGGSECQKGAHPWLVLLYYFDKHYCSGALLNQNWVLTAAHCSMRHIQVRLGEHNISTSTGYEQFSTVQEAIIHPGFVL
RSYENDIMLLRLKPPAVYTSYVQPIDLPTLCPLMGTTCTVMGWGTTSSPEETYPNVPQCLDITTVPLAQCQATYPEKVTE
NMLCAGGAQEGKDSCQGDSGGPLLCNRKLYGLVSWGDFPCGKLGQPGIYTNVCCYLDWIRTTMEGV
;
_entity_poly.pdbx_seq_one_letter_code_can   
;RVLGGSECQKGAHPWLVLLYYFDKHYCSGALLNQNWVLTAAHCSMRHIQVRLGEHNISTSTGYEQFSTVQEAIIHPGFVL
RSYENDIMLLRLKPPAVYTSYVQPIDLPTLCPLMGTTCTVMGWGTTSSPEETYPNVPQCLDITTVPLAQCQATYPEKVTE
NMLCAGGAQEGKDSCQGDSGGPLLCNRKLYGLVSWGDFPCGKLGQPGIYTNVCCYLDWIRTTMEGV
;
_entity_poly.pdbx_strand_id                 A 
# 
loop_
_dssp_struct_summary.entry_id 
_dssp_struct_summary.label_comp_id 
_dssp_struct_summary.label_asym_id 
_dssp_struct_summary.label_seq_id 
_dssp_struct_summary.secondary_structure 
_dssp_struct_summary.ss_bridge 
_dssp_struct_summary.helix_3_10 
_dssp_struct_summary.helix_alpha 
_dssp_struct_summary.helix_pi 
_dssp_struct_summary.helix_pp 
_dssp_struct_summary.bend 
_dssp_struct_summary.chirality 
_dssp_struct_summary.sheet 
_dssp_struct_summary.strand 
_dssp_struct_summary.ladder_1 
_dssp_struct_summary.ladder_2 
_dssp_struct_summary.accessibility 
_dssp_struct_summary.TCO 
_dssp_struct_summary.kappa 
_dssp_struct_summary.alpha 
_dssp_struct_summary.phi 
_dssp_struct_summary.psi 
_dssp_struct_summary.x_ca 
_dssp_struct_summary.y_ca 
_dssp_struct_summary.z_ca 
Alsi_A_04 ARG A 1   . . . . . . . . . . . . ? .      .     .      .      122.7  6.2   4.3   -10.5 
Alsi_A_04 VAL A 2   E . > . . . . - A A A . ? -0.953 .     -155.8 -98.2  76.3   6.6   0.8   -11.4 
Alsi_A_04 LEU A 3   E . 3 . . . S + A A A . ? -0.711 80.1  15.6   -51.9  113.3  10.0  1.6   -12.9 
Alsi_A_04 GLY A 4   T . 3 . . . S + . . . . ? 0.611  103.2 129.0  95.0   7.9    10.7  -1.1  -15.4 
Alsi_A_04 GLY A 5   . . < . . . . - . . . . ? -0.275 47.6  -136.8 -90.5  173.4  7.0   -2.3  -15.5 
Alsi_A_04 SER A 6   E . . . . . . - B C B . ? -0.893 40.3  -70.6  -126.4 156.1  4.6   -2.8  -18.4 
Alsi_A_04 GLU A 7   E . . . . > . - B C B . ? -0.300 54.5  -117.6 -47.7  130.4  1.0   -1.9  -19.0 
Alsi_A_04 CYS A 8   P . . . . P . - . . . . ? -0.515 34.9  -99.6  -68.6  143.7  -1.3  -4.0  -16.8 
Alsi_A_04 GLN A 9   P . > . . P . - . . . . ? -0.442 43.8  -102.4 -65.1  134.8  -3.7  -6.3  -18.7 
Alsi_A_04 LYS A 10  T . 3 . . < S + . . . . ? -0.349 104.8 7.7    -57.5  128.0  -7.2  -4.8  -19.0 
Alsi_A_04 GLY A 11  T . 3 . . . S + . . . . ? 0.432  97.7  109.6  84.1   -4.5   -9.6  -6.4  -16.5 
Alsi_A_04 ALA A 12  S . < . . . S + . . . . ? 0.664  79.6  43.2   -81.0  -9.5   -6.8  -8.3  -14.7 
Alsi_A_04 HIS A 13  . . > . . . . + . . . . ? -0.528 58.8  159.8  -139.6 67.0   -6.9  -6.2  -11.6 
Alsi_A_04 PRO A 14  T . 3 . . . S + . . . . ? 0.601  76.6  58.3   -72.4  -4.7   -10.6 -5.6  -10.6 
Alsi_A_04 TRP A 15  T . 3 . . . S + . . . . ? 0.491  77.3  112.3  -97.6  -18.4  -9.6  -4.8  -7.0  
Alsi_A_04 LEU A 16  E . < . . . . - C K J . ? -0.547 52.1  -162.6 -63.3  131.5  -7.3  -1.8  -8.0  
Alsi_A_04 VAL A 17  E . . . . . . - C K J K ? -0.912 13.9  -142.9 -124.2 142.3  -8.7  1.5   -6.8  
Alsi_A_04 LEU A 18  E . . . . . . - C K J K ? -0.895 12.7  -151.5 -102.2 130.9  -8.1  5.1   -7.7  
Alsi_A_04 LEU A 19  E . . . . . . - C K J K ? -0.901 14.7  -164.3 -101.1 132.2  -8.1  7.8   -5.1  
Alsi_A_04 TYR A 20  E . . . . . . - C K J K ? -0.878 20.6  -162.0 -117.7 134.7  -9.2  11.3  -6.1  
Alsi_A_04 TYR A 21  E . > . . . S - C K J K ? -0.976 79.4  -50.0  -108.5 105.0  -8.8  14.6  -4.5  
Alsi_A_04 PHE A 22  T . 3 . . . S - . . . . ? -0.473 124.7 -20.4  60.6   -110.8 -11.3 16.7  -6.4  
Alsi_A_04 ASP A 23  T . 3 . . . S + . . . . ? 0.344  122.1 86.6   -113.3 12.9   -10.4 16.0  -10.1 
Alsi_A_04 LYS A 24  E . < . . . . - C L J . ? -0.932 69.3  -137.7 -122.9 124.7  -6.9  14.8  -9.6  
Alsi_A_04 HIS A 25  E . . . . . . + C L J . ? -0.554 32.5  158.8  -68.4  145.6  -5.8  11.3  -8.8  
Alsi_A_04 TYR A 26  E . . . . . . + C L . . ? 0.537  56.6  17.1   -142.9 -26.2  -3.2  11.2  -6.2  
Alsi_A_04 CYS A 27  E . . . . . . - C L J . ? -0.914 59.3  -136.4 -142.8 173.7  -3.1  7.7   -4.6  
Alsi_A_04 SER A 28  E . . . . . . + C L J . ? -0.683 18.7  178.6  -123.6 177.5  -4.2  4.2   -5.1  
Alsi_A_04 GLY A 29  E . . . . . . - C L J . ? -0.934 26.0  -105.9 -163.3 -177.9 -5.8  1.3   -3.0  
Alsi_A_04 ALA A 30  E . . . . . . - C L J L ? -0.997 26.0  -127.7 -130.3 126.4  -7.2  -2.2  -2.8  
Alsi_A_04 LEU A 31  E . . . . . . + C L . L ? -0.627 25.5  177.3  -72.2  123.2  -10.8 -3.2  -2.6  
Alsi_A_04 LEU A 32  . . . . . . . - . . . . ? 0.755  66.0  -32.9  -97.7  -33.0  -11.3 -5.6  0.4   
Alsi_A_04 ASN A 33  S . . . . . S - . . . . ? -0.884 86.1  -60.4  -162.7 -165.3 -15.2 -6.0  0.0   
Alsi_A_04 GLN A 34  S . . . . . S + . . . . ? 0.761  132.8 29.3   -64.5  -16.6  -18.2 -4.0  -1.0  
Alsi_A_04 ASN A 35  S . . . . . S + . . . . ? 0.605  108.0 70.9   -119.8 -12.5  -17.6 -1.4  1.7   
Alsi_A_04 TRP A 36  E . . . . . . - C M . M ? -0.917 43.8  -175.9 -130.4 131.7  -13.9 -1.3  2.3   
Alsi_A_04 VAL A 37  E . . . . . . - C M L M ? -0.968 17.6  -147.7 -114.4 131.8  -10.9 0.0   0.5   
Alsi_A_04 LEU A 38  E . . . . . . + C M L M ? -0.891 33.3  145.0  -98.9  131.8  -7.4  -0.5  2.0   
Alsi_A_04 THR A 39  E . . . . . . - C M . M ? -0.860 50.9  -68.4  -153.0 177.4  -4.7  2.3   1.2   
Alsi_A_04 ALA A 40  . . > . . . . - . . . . ? -0.618 33.4  -136.1 -76.9  142.4  -1.7  4.1   2.7   
Alsi_A_04 ALA A 41  G . > . . . S + . . . . ? 0.817  103.4 66.1   -66.3  -32.9  -2.3  6.5   5.7   
Alsi_A_04 HIS A 42  G . 3 . . . S + . . . . ? 0.600  89.4  69.9   -70.4  -1.3   -0.1  9.1   4.1   
Alsi_A_04 CYS A 43  G . < . . . S + . . . . ? 0.417  70.3  131.4  -89.2  -1.9   -2.7  9.3   1.4   
Alsi_A_04 SER A 44  . . < . . . . + . . . . ? -0.352 27.2  154.6  -63.8  122.1  -5.2  10.9  3.8   
Alsi_A_04 MET A 45  . . . . . . . - . . . . ? -0.949 48.8  -86.3  -138.3 163.0  -6.8  14.1  2.3   
Alsi_A_04 ARG A 46  S . . . . . S + . . . . ? -0.542 106.7 8.1    -72.8  134.6  -9.9  16.1  2.8   
Alsi_A_04 HIS A 47  S . . . . . S - . . . . ? 0.956  81.4  -163.1 65.9   61.0   -12.9 14.8  0.6   
Alsi_A_04 ILE A 48  E . . . . . . - C N K . ? -0.624 3.7   -162.3 -79.1  127.8  -11.5 11.6  -0.8  
Alsi_A_04 GLN A 49  E . . . . . . - C N K N ? -0.909 5.3   -148.2 -110.1 146.2  -13.3 10.0  -3.8  
Alsi_A_04 VAL A 50  E . . . . . . - C N K N ? -0.950 6.6   -164.9 -117.8 127.7  -12.9 6.5   -4.9  
Alsi_A_04 ARG A 51  E . . . . . . - C N K N ? -0.979 10.8  -171.5 -110.3 124.0  -13.0 5.2   -8.5  
Alsi_A_04 LEU A 52  E . . . . . . + C N K N ? -0.819 64.5  27.2   -109.9 149.1  -13.5 1.4   -9.1  
Alsi_A_04 GLY A 53  S . . . . . S + . . . . ? 0.604  81.1  147.1  82.1   10.4   -13.3 -0.5  -12.3 
Alsi_A_04 GLU A 54  . . . . . . . + . . . . ? -0.656 15.2  156.7  -82.8  130.2  -10.9 2.1   -14.0 
Alsi_A_04 HIS A 55  S . . . . . S + . . . . ? 0.639  74.9  32.9   -113.3 -40.7  -8.2  0.8   -16.5 
Alsi_A_04 ASN A 56  . . > . . . . - . . . . ? -0.967 62.4  -162.0 -124.2 119.3  -7.6  4.0   -18.5 
Alsi_A_04 ILE A 57  T . 3 . . . S + . . . . ? 0.719  93.8  48.8   -74.1  -18.9  -7.9  7.4   -16.7 
Alsi_A_04 SER A 58  T . 3 . . . S + . . . . ? 0.654  110.8 54.8   -94.4  -16.0  -8.2  9.3   -19.9 
Alsi_A_04 THR A 59  S . < . . . S - . . . . ? -0.977 71.1  -144.2 -128.3 127.9  -10.9 7.1   -21.4 
Alsi_A_04 SER A 60  . . . . . . . - . . . . ? -0.736 15.0  -179.9 -87.2  127.0  -14.3 6.1   -19.8 
Alsi_A_04 THR A 61  . . . . . . . - . . . . ? 0.467  47.4  -113.0 -106.9 -5.2   -15.3 2.5   -20.7 
Alsi_A_04 GLY A 62  S . . . . . S + . . . . ? 0.350  99.3  91.6   90.5   -5.8   -18.7 2.5   -18.8 
Alsi_A_04 TYR A 63  . . . . . . . + . . . . ? 0.501  58.0  116.3  -98.2  -6.7   -17.6 -0.0  -16.1 
Alsi_A_04 GLU A 64  . . . . . . . - . . . . ? -0.370 49.0  -156.8 -73.3  135.5  -16.3 2.7   -13.6 
Alsi_A_04 GLN A 65  E . . . . . . - C O N . ? -0.986 3.7   -150.4 -115.5 130.3  -18.0 3.1   -10.2 
Alsi_A_04 PHE A 66  E . . . . . . + C O N . ? -0.875 18.9  174.3  -103.7 130.8  -17.8 6.3   -8.2  
Alsi_A_04 SER A 67  E . . . . . . - C O N . ? -0.995 23.2  -138.5 -133.2 138.7  -17.9 6.2   -4.4  
Alsi_A_04 THR A 68  E . . . . . . - C O N O ? -0.646 31.8  -110.1 -84.3  153.8  -17.5 8.9   -1.8  
Alsi_A_04 VAL A 69  E . . . . . . - C O . O ? -0.830 31.4  -177.9 -88.3  113.2  -15.6 8.1   1.3   
Alsi_A_04 GLN A 70  E . . . . . S + C O . . ? 0.873  73.5  8.5    -72.2  -41.7  -18.0 7.9   4.3   
Alsi_A_04 GLU A 71  E . . . . . . - C O . O ? -0.994 58.1  -159.1 -147.3 131.7  -15.2 7.3   6.7   
Alsi_A_04 ALA A 72  E . . . . . . - C O . O ? -0.973 14.1  -165.8 -110.5 112.7  -11.4 7.4   6.7   
Alsi_A_04 ILE A 73  E . . . . . . - C O . O ? -0.879 4.5   -163.0 -105.0 104.8  -9.9  5.4   9.5   
Alsi_A_04 ILE A 74  E . . . . . . - C O . O ? -0.671 33.9  -101.6 -86.1  134.2  -6.2  6.1   10.0  
Alsi_A_04 HIS A 75  . . > . . . . - . . . . ? -0.381 29.7  -134.5 -52.6  130.3  -4.2  3.6   12.0  
Alsi_A_04 PRO A 76  T . 3 . . . S + . . . . ? 0.736  103.6 54.4   -63.0  -23.0  -3.8  5.2   15.5  
Alsi_A_04 GLY A 77  T . 3 . . . S + . . . . ? 0.302  77.1  132.1  -94.2  5.8    -0.1  4.4   15.6  
Alsi_A_04 PHE A 78  . . < . . . . - . . . . ? -0.469 38.3  -164.8 -64.2  128.5  0.7   6.1   12.2  
Alsi_A_04 VAL A 79  B . . > > . . - D Q P . ? -0.976 12.5  -153.2 -117.7 120.6  3.8   8.3   12.5  
Alsi_A_04 LEU A 80  T . . 4 5 . S + . . . . ? 0.844  93.1  49.2   -65.8  -29.2  4.3   10.8  9.6   
Alsi_A_04 ARG A 81  T . . 4 5 . S + . . . . ? 0.930  123.9 26.6   -80.6  -39.9  8.1   11.0  10.0  
Alsi_A_04 SER A 82  T . . 4 5 . S - . . . . ? 0.622  92.9  -134.3 -101.2 -9.3   8.8   7.3   10.1  
Alsi_A_04 TYR A 83  T . > < 5 . . + . . . . ? 0.695  47.2  163.5  60.0   13.7   5.8   6.1   8.1   
Alsi_A_04 GLU A 84  B . 3 . < . . + D R P . ? -0.495 66.7  9.2    -59.2  133.2  5.4   3.5   10.8  
Alsi_A_04 ASN A 85  T . 3 . . . S + . . . . ? 0.864  80.0  175.3  64.6   32.9   1.9   2.0   10.6  
Alsi_A_04 ASP A 86  . . < . . . . + . . . . ? -0.475 32.9  120.6  -68.5  70.5   1.2   3.8   7.2   
Alsi_A_04 ILE A 87  . . . . . . . + . . . . ? -0.999 35.2  178.4  -144.1 137.4  -2.2  2.1   6.7   
Alsi_A_04 MET A 88  E . . . . . . - C P M O ? -0.999 17.4  -144.3 -143.0 138.6  -5.8  3.5   6.3   
Alsi_A_04 LEU A 89  E . . . . . . - C P M O ? -0.905 12.1  -157.6 -104.6 132.6  -9.3  2.0   5.8   
Alsi_A_04 LEU A 90  E . . . . . . - C P M O ? -0.959 6.2   -149.3 -110.1 122.5  -11.8 3.8   3.6   
Alsi_A_04 ARG A 91  E . . . . . . - C P M O ? -0.848 23.2  -134.8 -88.8  125.8  -15.5 3.0   4.1   
Alsi_A_04 LEU A 92  E . . . . . . - C P . O ? -0.524 7.4   -142.0 -85.3  144.9  -17.3 3.5   0.8   
Alsi_A_04 LYS A 93  E . . . . . S + C P . O ? -0.905 97.0  23.7   -144.5 110.0  -20.8 5.4   0.2   
Alsi_A_04 PRO A 94  S . . . . > S - . . . . ? 0.627  108.8 -117.8 -74.0  161.6  -22.4 4.0   -1.8  
Alsi_A_04 PRO A 95  P . . . . P . - . . . . ? -0.252 37.6  -88.6  -61.2  159.3  -20.9 0.4   -1.5  
Alsi_A_04 ALA A 96  P . . . . P . - . . . . ? -0.386 32.9  -137.6 -66.9  138.8  -19.1 -1.2  -4.5  
Alsi_A_04 VAL A 97  P . . . . P . - . . . . ? -0.915 25.8  -121.0 -96.9  118.5  -21.2 -3.2  -6.9  
Alsi_A_04 TYR A 98  P . . . . < . + . . . . ? -0.439 47.8  147.8  -65.0  133.1  -19.4 -6.4  -7.9  
Alsi_A_04 THR A 99  B . > . . . . - E S Q . ? -0.791 66.8  -81.5  -144.9 -178.5 -18.8 -6.8  -11.7 
Alsi_A_04 SER A 100 T . 3 . . . S + . . . . ? 0.702  134.6 40.1   -65.8  -7.8   -16.1 -8.4  -14.0 
Alsi_A_04 TYR A 101 T . 3 . . . S + . . . . ? 0.429  112.4 57.9   -122.4 -3.5   -14.1 -5.1  -13.4 
Alsi_A_04 VAL A 102 B . < . . . . + E T Q . ? -0.908 66.1  140.4  -135.5 99.9   -14.9 -4.7  -9.6  
Alsi_A_04 GLN A 103 . . . . . . . - . . . . ? -0.991 46.8  -110.2 -138.1 149.4  -13.8 -7.5  -7.4  
Alsi_A_04 PRO A 104 P . . . . > . - . . . . ? -0.409 25.8  -131.8 -77.0  156.2  -12.3 -7.7  -3.9  
Alsi_A_04 ILE A 105 P . . . . P . - . . . . ? -0.799 25.8  -111.6 -101.3 150.7  -8.7  -8.9  -3.3  
Alsi_A_04 ASP A 106 B . . . . P . - B D C . ? -0.528 21.0  -129.1 -83.2  143.5  -7.9  -11.5 -0.6  
Alsi_A_04 LEU A 107 P . . . . P . - . . . . ? -0.634 33.8  -104.8 -82.4  146.1  -6.0  -10.8 2.6   
Alsi_A_04 PRO A 108 P . . . . < . - . . . . ? -0.342 15.2  -154.2 -68.3  152.7  -3.1  -13.1 3.4   
Alsi_A_04 THR A 109 S . . . . . S + . . . . ? 0.682  83.1  19.7   -93.3  -26.0  -3.4  -15.7 6.1   
Alsi_A_04 LEU A 110 S . . . . . S - . . . . ? -0.931 92.9  -89.5  -137.6 162.8  0.3   -15.7 6.7   
Alsi_A_04 CYS A 111 P . . . . > . - . . . . ? -0.372 55.5  -95.4  -70.2  147.2  3.3   -13.4 6.0   
Alsi_A_04 PRO A 112 P . . . . P . - . . . . ? -0.325 37.6  -110.2 -64.8  142.8  5.0   -13.9 2.6   
Alsi_A_04 LEU A 113 P . > . . P . - . . . . ? -0.535 43.9  -96.4  -65.4  141.0  8.1   -16.2 2.4   
Alsi_A_04 MET A 114 T . 3 . . < S + . . . . ? -0.296 111.1 27.8   -56.9  140.7  11.3  -14.2 1.8   
Alsi_A_04 GLY A 115 T . 3 . . . S + . . . . ? 0.558  85.4  153.6  84.7   4.2    12.3  -14.1 -1.9  
Alsi_A_04 THR A 116 . . < . . . . - . . . . ? -0.493 48.4  -118.4 -68.7  132.5  8.7   -14.5 -3.0  
Alsi_A_04 THR A 117 E . . . . . . - B E D . ? -0.696 40.1  -177.0 -73.4  127.3  7.9   -13.0 -6.4  
Alsi_A_04 CYS A 118 E . . . . . . - B E D E ? -0.881 23.2  -134.0 -128.6 153.6  5.3   -10.3 -6.1  
Alsi_A_04 THR A 119 E . . . . . . - B E D E ? -0.955 17.2  -166.5 -111.2 121.1  3.5   -8.0  -8.5  
Alsi_A_04 VAL A 120 E . . . . . . - B E D E ? -0.837 11.5  -179.0 -100.1 145.3  3.2   -4.3  -7.8  
Alsi_A_04 MET A 121 E . . . . . . + B E D . ? -0.997 13.2  124.2  -146.1 147.3  0.7   -2.2  -9.7  
Alsi_A_04 GLY A 122 E . . . . . . - B E D . ? -0.983 58.0  -106.0 176.2  175.9  -0.3  1.5   -9.8  
Alsi_A_04 TRP A 123 S . . . . . S + . . . . ? -0.038 74.8  122.3  -107.8 16.7   -0.9  4.8   -11.8 
Alsi_A_04 GLY A 124 S . . . . . S - . . . . ? -0.004 73.3  -54.1  -73.2  -173.9 2.3   6.5   -10.4 
Alsi_A_04 THR A 125 . . . . . . . - . . . . ? -0.350 35.1  -162.1 -68.2  142.4  5.3   8.0   -12.4 
Alsi_A_04 THR A 126 S . . . . . S + . . . . ? 0.301  74.3  55.6   -101.6 -2.6   7.1   5.6   -14.8 
Alsi_A_04 SER A 127 S . . . . . S - . . . . ? -0.939 75.4  -127.5 -130.6 154.7  10.3  7.9   -14.9 
Alsi_A_04 SER A 128 S . . . . . S - . . . . ? -0.944 87.7  -1.3   -148.5 124.4  12.8  9.4   -12.3 
Alsi_A_04 PRO A 129 S . . . . . S + . . . . ? -0.988 132.4 57.7   -90.9  -17.1  13.7  12.2  -11.7 
Alsi_A_04 GLU A 130 S . . . . . S - . . . . ? -0.640 88.3  -134.9 -74.5  117.2  11.5  13.4  -14.8 
Alsi_A_04 GLU A 131 . . . . . . . - . . . . ? -0.686 25.2  -178.8 -86.5  124.2  7.9   12.3  -13.9 
Alsi_A_04 THR A 132 . . . . . . . - . . . . ? -0.999 11.6  -157.4 -116.7 122.8  5.7   10.6  -16.6 
Alsi_A_04 TYR A 133 . . . . . . . - . . . . ? -0.900 11.3  -147.5 -103.8 110.4  2.2   9.6   -15.6 
Alsi_A_04 PRO A 134 . . . . . . . - . . . . ? -0.391 12.8  -138.2 -71.8  151.9  0.7   6.9   -17.7 
Alsi_A_04 ASN A 135 S . . . . . S + . . . . ? 0.678  91.8  55.4   -80.0  -17.1  -3.1  6.8   -18.4 
Alsi_A_04 VAL A 136 S . . . . . S - . . . . ? -0.898 98.8  -99.4  -116.7 143.7  -3.0  3.0   -17.8 
Alsi_A_04 PRO A 137 . . . . . . . - . . . . ? -0.285 33.9  -134.6 -62.5  149.5  -1.8  1.2   -14.7 
Alsi_A_04 GLN A 138 E . . . . . . - B F B D ? -0.832 13.4  -155.4 -106.1 141.2  1.7   -0.3  -14.8 
Alsi_A_04 CYS A 139 E . . . . . . + B F B D ? -0.949 12.9  177.2  -116.7 142.5  2.6   -3.8  -13.5 
Alsi_A_04 LEU A 140 E . . . . . . - B F . D ? -0.987 24.9  -134.8 -147.1 128.6  5.9   -5.0  -12.3 
Alsi_A_04 ASP A 141 E . . . . . . + B F . D ? -0.721 34.6  169.6  -82.1  129.8  7.2   -8.2  -10.9 
Alsi_A_04 ILE A 142 E . . . . . . - B F . D ? -0.916 27.1  -126.2 -138.1 160.4  9.4   -7.8  -7.8  
Alsi_A_04 THR A 143 E . . . . . . - B F . D ? -0.894 25.4  -114.8 -111.6 139.0  11.0  -10.0 -5.1  
Alsi_A_04 THR A 144 E . . . . . . - B F F . ? -0.407 31.3  -147.6 -65.1  146.1  10.7  -9.6  -1.4  
Alsi_A_04 VAL A 145 E . . . . . . - B F F . ? -0.899 23.6  -94.1  -118.0 149.2  13.9  -8.8  0.5   
Alsi_A_04 PRO A 146 . . . > . . . - . . . . ? -0.295 29.2  -125.6 -62.7  144.2  15.0  -9.8  3.9   
Alsi_A_04 LEU A 147 H . . > . . S + . . . . ? 0.857  109.2 58.1   -55.1  -40.5  14.3  -7.3  6.7   
Alsi_A_04 ALA A 148 H . . > . . S + . . . . ? 0.876  105.2 49.4   -59.7  -42.8  18.0  -7.3  7.7   
Alsi_A_04 GLN A 149 H . . > . . S + . . . . ? 0.884  110.5 50.2   -65.1  -41.7  19.0  -6.2  4.3   
Alsi_A_04 CYS A 150 H . . X . . S + . . . . ? 0.911  110.3 50.1   -62.4  -41.4  16.5  -3.4  4.3   
Alsi_A_04 GLN A 151 H . . < . . S + . . . . ? 0.822  107.0 54.8   -67.6  -33.4  17.7  -2.2  7.6   
Alsi_A_04 ALA A 152 H . . < . . S + . . . . ? 0.851  114.8 40.4   -66.9  -32.2  21.2  -2.2  6.3   
Alsi_A_04 THR A 153 H . . < . . S + . . . . ? 0.868  129.9 27.8   -81.6  -42.4  20.1  -0.0  3.5   
Alsi_A_04 TYR A 154 S . > X . . S - . . . . ? -0.699 87.4  -154.9 -119.3 78.0   17.8  2.2   5.6   
Alsi_A_04 PRO A 155 T . 3 4 . . S - . . . . ? -0.270 71.3  -5.5   -66.1  132.3  19.2  2.2   9.1   
Alsi_A_04 GLU A 156 T . 3 4 . . S + . . . . ? 0.474  121.5 78.6   75.1   5.6    16.8  3.0   12.1  
Alsi_A_04 LYS A 157 T . < 4 . . S + . . . . ? 0.710  74.8  74.8   -114.4 -28.1  13.9  3.7   9.7   
Alsi_A_04 VAL A 158 . . . < . . . - . . . . ? -0.728 61.7  -178.3 -96.8  125.9  12.7  0.2   8.6   
Alsi_A_04 THR A 159 . . > . . . . - . . . . ? -0.590 45.1  -96.7  -112.9 177.3  10.7  -1.8  11.2  
Alsi_A_04 GLU A 160 T . 3 . . . S + . . . . ? 0.612  120.1 66.9   -68.2  -15.8  9.1   -5.3  11.4  
Alsi_A_04 ASN A 161 T . 3 . . . S + . . . . ? 0.347  92.5  80.2   -86.1  6.7    5.8   -3.7  10.2  
Alsi_A_04 MET A 162 E . < . . . . - B G . G ? -0.863 67.0  -147.5 -119.7 145.8  7.4   -2.9  6.9   
Alsi_A_04 LEU A 163 E . . . . . . - B G . G ? -0.968 11.0  -151.0 -113.5 130.0  7.9   -5.1  3.8   
Alsi_A_04 CYS A 164 E . . . . . . + B G F G ? -0.870 21.8  164.7  -103.7 133.4  10.9  -4.7  1.5   
Alsi_A_04 ALA A 165 E . . . . . . + B G F G ? -0.997 39.7  20.7   -149.2 136.9  10.8  -5.5  -2.1  
Alsi_A_04 GLY A 166 . . . . . . . + . . . . ? -0.419 59.5  103.1  102.4  164.0  12.8  -4.8  -5.0  
Alsi_A_04 GLY A 167 . . . . . . . + . . . . ? 0.417  50.6  104.2  105.4  18.7   16.6  -3.6  -5.4  
Alsi_A_04 ALA A 168 S . . . . . S - . . . . ? 0.851  96.9  -20.7  -121.6 20.9   18.6  -6.7  -6.5  
Alsi_A_04 GLN A 169 S . . . . . S + . . . . ? 0.614  113.6 53.5   156.0  33.4   19.2  -6.1  -10.3 
Alsi_A_04 GLU A 170 S . . . . . S - . . . . ? 0.573  84.9  -108.7 -172.0 21.2   17.1  -3.8  -12.5 
Alsi_A_04 GLY A 171 S . . . . . S + . . . . ? 0.904  70.8  150.5  59.6   18.2   16.5  -0.2  -11.5 
Alsi_A_04 LYS A 172 . . . . . . . + . . . . ? -0.865 10.1  132.0  -100.9 129.5  12.9  -1.5  -10.8 
Alsi_A_04 ASP A 173 E . . . . . . - A B A . ? -0.973 56.2  -98.3  -164.5 154.8  10.8  0.3   -8.0  
Alsi_A_04 SER A 174 E . . . . . . - A B A . ? -0.770 48.3  -170.3 -78.5  141.3  7.4   1.8   -7.2  
Alsi_A_04 CYS A 175 . . > . . . . - . . . . ? -0.644 32.4  -39.2  -125.4 -174.2 7.5   5.6   -7.5  
Alsi_A_04 GLN A 176 T . 3 . . . S + . . . . ? -0.203 119.9 30.2   -53.9  134.5  5.4   8.7   -6.8  
Alsi_A_04 GLY A 177 T . 3 . . . S + . . . . ? 0.212  96.1  86.6   100.5  -7.4   1.7   8.3   -7.4  
Alsi_A_04 ASP A 178 . . X . . . . + . . . . ? 0.275  56.1  142.1  -104.0 2.5    1.5   4.6   -6.5  
Alsi_A_04 SER A 179 T . 3 . . . S + . . . . ? -0.275 74.2  12.9   -49.3  129.3  1.1   5.3   -2.8  
Alsi_A_04 GLY A 180 T . 3 . . . S + . . . . ? 0.296  95.3  139.8  88.3   -14.4  -1.3  2.9   -1.3  
Alsi_A_04 GLY A 181 . . < . . . . - . . . . ? -0.303 56.6  -92.8  -62.4  159.0  -1.2  0.7   -4.4  
Alsi_A_04 PRO A 182 E . . . . . . - B H . H ? -0.425 23.0  -160.1 -87.3  137.4  -1.2  -3.1  -3.9  
Alsi_A_04 LEU A 183 E . . . . . . - B H E H ? -0.977 24.3  -162.3 -103.0 113.1  1.8   -5.5  -3.7  
Alsi_A_04 LEU A 184 E . . . . . . - B H E H ? -0.824 17.7  -175.9 -108.9 133.4  0.5   -9.0  -4.5  
Alsi_A_04 CYS A 185 E . > . . . S - B H E H ? -0.996 83.1  -14.1  -124.2 118.4  2.1   -12.3 -3.8  
Alsi_A_04 ASN A 186 T . 3 . . . S - . . . . ? 0.918  129.5 -56.4  56.3   34.9   0.3   -15.4 -5.2  
Alsi_A_04 ARG A 187 T . 3 . . . S + . . . . ? 0.667  114.7 114.1  75.5   15.8   -2.8  -13.2 -5.8  
Alsi_A_04 LYS A 188 E . < . . . S - B I C H ? -0.938 74.8  -109.0 -115.3 150.5  -3.0  -12.0 -2.1  
Alsi_A_04 LEU A 189 E . . . . . . + B I . H ? -0.654 48.8  152.9  -81.4  111.6  -2.5  -8.5  -0.8  
Alsi_A_04 TYR A 190 E . . . . . . + B I . . ? 0.627  59.1  22.3   -115.5 -17.2  0.8   -8.5  1.1   
Alsi_A_04 GLY A 191 E . . . . . . - B I I H ? -0.989 52.9  -145.4 -152.7 154.0  1.9   -4.9  0.9   
Alsi_A_04 LEU A 192 E . . . . . . - B I I H ? -0.986 41.1  -106.6 -116.3 129.5  0.9   -1.2  0.3   
Alsi_A_04 VAL A 193 E . . . . . . + B I I . ? -0.420 55.8  156.5  -53.0  122.2  3.1   1.1   -1.5  
Alsi_A_04 SER A 194 E . . . . . . - B I . . ? 0.764  48.3  -33.7  -119.5 -65.9  4.4   3.3   1.4   
Alsi_A_04 TRP A 195 E . . . . . . + B I I . ? -0.963 49.2  164.3  -158.7 164.8  7.7   5.1   0.8   
Alsi_A_04 GLY A 196 . . . . . . . - . . . . ? -0.964 43.8  -66.4  -172.1 174.3  11.2  4.8   -0.9  
Alsi_A_04 ASP A 197 . . . . . . . - . . . . ? -0.364 55.5  -99.5  -72.5  154.3  14.2  6.8   -1.9  
Alsi_A_04 PHE A 198 S . . . . . S + . . . . ? -0.998 109.8 43.9   -119.3 130.7  14.1  9.6   -4.7  
Alsi_A_04 PRO A 199 S . . . . . S - . . . . ? 0.491  101.1 -137.5 -61.2  135.8  15.1  9.1   -7.4  
Alsi_A_04 CYS A 200 S . . . . . S + . . . . ? -0.379 78.1  43.6   -64.5  153.3  13.2  5.7   -7.3  
Alsi_A_04 GLY A 201 S . . . . . S + . . . . ? 0.776  70.4  163.9  88.8   19.0   14.7  2.6   -8.8  
Alsi_A_04 LYS A 202 . . > . . . . - . . . . ? -0.600 47.6  -101.0 -72.4  135.2  18.3  2.9   -7.4  
Alsi_A_04 LEU A 203 T . 3 . . . S + . . . . ? -0.380 108.3 13.8   -55.8  129.4  20.4  -0.2  -7.5  
Alsi_A_04 GLY A 204 T . 3 . . . S + . . . . ? 0.607  101.9 111.1  84.1   5.6    20.5  -1.9  -4.1  
Alsi_A_04 GLN A 205 . . < . . . . - . . . . ? -0.877 52.6  -160.7 -119.3 97.1   17.6  0.3   -2.8  
Alsi_A_04 PRO A 206 . . . . . . . - . . . . ? -0.336 22.1  -109.6 -70.0  152.4  14.4  -1.7  -2.3  
Alsi_A_04 GLY A 207 E . . . . . . - B J G . ? -0.515 29.3  -126.6 -71.9  152.8  11.0  -0.1  -2.0  
Alsi_A_04 ILE A 208 E . . . . . . - B J G I ? -0.921 28.2  -177.4 -109.0 129.1  9.2   0.1   1.3   
Alsi_A_04 TYR A 209 E . . . . . . - B J G I ? -0.876 35.9  -104.7 -120.7 145.9  5.7   -1.3  1.7   
Alsi_A_04 THR A 210 E . . . . . . - B J G I ? -0.668 39.8  -125.1 -66.0  125.0  3.3   -1.4  4.6   
Alsi_A_04 ASN A 211 E . > . . . . - B J . I ? -0.664 24.4  -169.3 -76.7  97.4   3.3   -5.1  5.7   
Alsi_A_04 VAL A 212 G . > . . . S + . . . . ? 0.843  80.9  65.5   -60.2  -35.0  -0.4  -6.0  5.5   
Alsi_A_04 CYS A 213 G . > . . . S + . . . . ? 0.831  96.8  56.2   -58.3  -30.9  0.2   -9.3  7.4   
Alsi_A_04 CYS A 214 G . < . . . S + . . . . ? 0.555  111.3 44.6   -79.1  -6.1   1.2   -7.4  10.5  
Alsi_A_04 TYR A 215 G . < > . . S + . . . . ? 0.138  73.9  110.0  -125.8 16.0   -2.2  -5.5  10.5  
Alsi_A_04 LEU A 216 H . < > . . S + . . . . ? 0.908  82.4  49.0   -62.1  -42.3  -4.7  -8.3  9.8   
Alsi_A_04 ASP A 217 H . . > . . S + . . . . ? 0.927  113.5 46.4   -62.7  -45.2  -6.1  -8.1  13.3  
Alsi_A_04 TRP A 218 H . . > . . S + . . . . ? 0.913  113.0 50.6   -61.4  -42.8  -6.5  -4.3  13.1  
Alsi_A_04 ILE A 219 H . . X . . S + . . . . ? 0.947  114.1 42.8   -62.4  -48.4  -8.0  -4.6  9.6   
Alsi_A_04 ARG A 220 H . . X . . S + . . . . ? 0.908  115.0 48.9   -67.6  -45.7  -10.6 -7.2  10.7  
Alsi_A_04 THR A 221 H . . X . . S + . . . . ? 0.889  112.3 48.3   -62.9  -43.2  -11.5 -5.4  14.0  
Alsi_A_04 THR A 222 H . . X . . S + . . . . ? 0.911  111.2 49.9   -65.1  -41.6  -11.9 -2.1  12.3  
Alsi_A_04 MET A 223 H . . < . . S + . . . . ? 0.839  116.7 41.9   -68.6  -32.4  -14.2 -3.5  9.5   
Alsi_A_04 GLU A 224 H . . < . . S + . . . . ? 0.782  108.5 60.6   -80.1  -33.4  -16.4 -5.3  12.1  
Alsi_A_04 GLY A 225 H . . < . . . . . . . . ? 0.497  .     .      -89.5  6.5    -16.6 -2.4  14.6  
Alsi_A_04 VAL A 226 . . . < . . . . . . . . ? -0.866 .     .      -120.4 .      -18.2 0.2   12.4  
# 
loop_
_dssp_struct_ladder.id 
_dssp_struct_ladder.sheet_id 
_dssp_struct_ladder.range_id_1 
_dssp_struct_ladder.range_id_2 
_dssp_struct_ladder.type 
_dssp_struct_ladder.beg_1_label_comp_id 
_dssp_struct_ladder.beg_1_label_asym_id 
_dssp_struct_ladder.beg_1_label_seq_id 
_dssp_struct_ladder.pdbx_beg_1_PDB_ins_code 
_dssp_struct_ladder.end_1_label_comp_id 
_dssp_struct_ladder.end_1_label_asym_id 
_dssp_struct_ladder.end_1_label_seq_id 
_dssp_struct_ladder.pdbx_end_1_PDB_ins_code 
_dssp_struct_ladder.beg_1_auth_comp_id 
_dssp_struct_ladder.beg_1_auth_asym_id 
_dssp_struct_ladder.beg_1_auth_seq_id 
_dssp_struct_ladder.end_1_auth_comp_id 
_dssp_struct_ladder.end_1_auth_asym_id 
_dssp_struct_ladder.end_1_auth_seq_id 
_dssp_struct_ladder.beg_2_label_comp_id 
_dssp_struct_ladder.beg_2_label_asym_id 
_dssp_struct_ladder.beg_2_label_seq_id 
_dssp_struct_ladder.pdbx_beg_2_PDB_ins_code 
_dssp_struct_ladder.end_2_label_comp_id 
_dssp_struct_ladder.end_2_label_asym_id 
_dssp_struct_ladder.end_2_label_seq_id 
_dssp_struct_ladder.pdbx_end_2_PDB_ins_code 
_dssp_struct_ladder.beg_2_auth_comp_id 
_dssp_struct_ladder.beg_2_auth_asym_id 
_dssp_struct_ladder.beg_2_auth_seq_id 
_dssp_struct_ladder.end_2_auth_comp_id 
_dssp_struct_ladder.end_2_auth_asym_id 
_dssp_struct_ladder.end_2_auth_seq_id 
A A A B anti-parallel VAL A 2   ? LEU A 3   ? VAL A 2   LEU A 3   SER A 174 ? ASP A 173 ? SER A 174 ASP A 173 
B B C F anti-parallel SER A 6   ? GLU A 7   ? SER A 6   GLU A 7   CYS A 139 ? GLN A 138 ? CYS A 139 GLN A 138 
C B D I parallel      ASP A 106 ? ASP A 106 ? ASP A 106 ASP A 106 LYS A 188 ? LYS A 188 ? LYS A 188 LYS A 188 
D B E F anti-parallel THR A 117 ? GLY A 122 ? THR A 117 GLY A 122 THR A 143 ? GLN A 138 ? THR A 143 GLN A 138 
E B E H anti-parallel CYS A 118 ? VAL A 120 ? CYS A 118 VAL A 120 CYS A 185 ? LEU A 183 ? CYS A 185 LEU A 183 
F B F G anti-parallel THR A 144 ? VAL A 145 ? THR A 144 VAL A 145 ALA A 165 ? CYS A 164 ? ALA A 165 CYS A 164 
G B G J anti-parallel MET A 162 ? ALA A 165 ? MET A 162 ALA A 165 THR A 210 ? GLY A 207 ? THR A 210 GLY A 207 
H B H I anti-parallel PRO A 182 ? CYS A 185 ? PRO A 182 CYS A 185 LEU A 192 ? LYS A 188 ? LEU A 192 LYS A 188 
I B I J anti-parallel GLY A 191 ? TRP A 195 ? GLY A 191 TRP A 195 ASN A 211 ? ILE A 208 ? ASN A 211 ILE A 208 
J C K L anti-parallel LEU A 16  ? TYR A 21  ? LEU A 16  TYR A 21  ALA A 30  ? LYS A 24  ? ALA A 30  LYS A 24  
K C K N anti-parallel VAL A 17  ? TYR A 21  ? VAL A 17  TYR A 21  LEU A 52  ? ILE A 48  ? LEU A 52  ILE A 48  
L C L M anti-parallel ALA A 30  ? LEU A 31  ? ALA A 30  LEU A 31  LEU A 38  ? VAL A 37  ? LEU A 38  VAL A 37  
M C M P anti-parallel TRP A 36  ? THR A 39  ? TRP A 36  THR A 39  ARG A 91  ? MET A 88  ? ARG A 91  MET A 88  
N C N O anti-parallel GLN A 49  ? LEU A 52  ? GLN A 49  LEU A 52  THR A 68  ? GLN A 65  ? THR A 68  GLN A 65  
O C O P anti-parallel THR A 68  ? ILE A 74  ? THR A 68  ILE A 74  LYS A 93  ? MET A 88  ? LYS A 93  MET A 88  
P D Q R anti-parallel VAL A 79  ? VAL A 79  ? VAL A 79  VAL A 79  GLU A 84  ? GLU A 84  ? GLU A 84  GLU A 84  
Q E S T anti-parallel THR A 99  ? THR A 99  ? THR A 99  THR A 99  VAL A 102 ? VAL A 102 ? VAL A 102 VAL A 102 
# 
loop_
_dssp_struct_bridge_pairs.id 
_dssp_struct_bridge_pairs.label_comp_id 
_dssp_struct_bridge_pairs.label_seq_id 
_dssp_struct_bridge_pairs.label_asym_id 
_dssp_struct_bridge_pairs.auth_seq_id 
_dssp_struct_bridge_pairs.auth_asym_id 
_dssp_struct_bridge_pairs.pdbx_PDB_ins_code 
_dssp_struct_bridge_pairs.acceptor_1_label_comp_id 
_dssp_struct_bridge_pairs.acceptor_1_label_seq_id 
_dssp_struct_bridge_pairs.acceptor_1_label_asym_id 
_dssp_struct_bridge_pairs.acceptor_1_auth_seq_id 
_dssp_struct_bridge_pairs.acceptor_1_auth_asym_id 
_dssp_struct_bridge_pairs.acceptor_1_pdbx_PDB_ins_code 
_dssp_struct_bridge_pairs.acceptor_1_energy 
_dssp_struct_bridge_pairs.acceptor_2_label_comp_id 
_dssp_struct_bridge_pairs.acceptor_2_label_seq_id 
_dssp_struct_bridge_pairs.acceptor_2_label_asym_id 
_dssp_struct_bridge_pairs.acceptor_2_auth_seq_id 
_dssp_struct_bridge_pairs.acceptor_2_auth_asym_id 
_dssp_struct_bridge_pairs.acceptor_2_pdbx_PDB_ins_code 
_dssp_struct_bridge_pairs.acceptor_2_energy 
_dssp_struct_bridge_pairs.donor_1_label_comp_id 
_dssp_struct_bridge_pairs.donor_1_label_seq_id 
_dssp_struct_bridge_pairs.donor_1_label_asym_id 
_dssp_struct_bridge_pairs.donor_1_auth_seq_id 
_dssp_struct_bridge_pairs.donor_1_auth_asym_id 
_dssp_struct_bridge_pairs.donor_1_pdbx_PDB_ins_code 
_dssp_struct_bridge_pairs.donor_1_energy 
_dssp_struct_bridge_pairs.donor_2_label_comp_id 
_dssp_struct_bridge_pairs.donor_2_label_seq_id 
_dssp_struct_bridge_pairs.donor_2_label_asym_id 
_dssp_struct_bridge_pairs.donor_2_auth_seq_id 
_dssp_struct_bridge_pairs.donor_2_auth_asym_id 
_dssp_struct_bridge_pairs.donor_2_pdbx_PDB_ins_code 
_dssp_struct_bridge_pairs.donor_2_energy 
1   ARG 1   A 1   A ? ?   ?   ? ?   ? ? ?    ?   ?   ? ?   ? ? ?    CYS 175 A 175 A ? -0.7 LEU 3   A 3   A ? -0.7 
2   VAL 2   A 2   A ? SER 174 A 174 A ? -0.3 GLY 124 A 124 A ? -0.3 GLY 5   A 5   A ? -1.9 GLY 4   A 4   A ? -0.4 
3   LEU 3   A 3   A ? ASP 173 A 173 A ? -3.3 ARG 1   A 1   A ? -0.7 ASP 173 A 173 A ? -0.7 SER 127 A 127 A ? -0.1 
4   GLY 4   A 4   A ? VAL 2   A 2   A ? -0.4 THR 126 A 126 A ? -0.3 LEU 3   A 3   A ? -0.2 SER 6   A 6   A ? -0.1 
5   GLY 5   A 5   A ? VAL 2   A 2   A ? -1.9 ASP 173 A 173 A ? -0.1 GLU 7   A 7   A ? -0.3 GLY 4   A 4   A ? -0.2 
6   SER 6   A 6   A ? CYS 139 A 139 A ? -2.4 GLY 4   A 4   A ? -0.1 CYS 139 A 139 A ? -3.6 GLY 5   A 5   A ? -0.0 
7   GLU 7   A 7   A ? GLY 5   A 5   A ? -0.3 GLN 138 A 138 A ? -0.2 GLN 138 A 138 A ? -0.2 GLN 9   A 9   A ? -0.2 
8   CYS 8   A 8   A ? PRO 137 A 137 A ? -2.8 GLY 122 A 122 A ? -0.1 LYS 10  A 10  A ? -0.1 GLU 7   A 7   A ? -0.1 
9   GLN 9   A 9   A ? GLU 7   A 7   A ? -0.2 LYS 10  A 10  A ? -0.1 ALA 12  A 12  A ? -1.8 HIS 13  A 13  A ? -0.4 
10  LYS 10  A 10  A ? GLY 11  A 11  A ? -0.3 CYS 8   A 8   A ? -0.1 GLN 9   A 9   A ? -0.1 HIS 55  A 55  A ? -0.1 
11  GLY 11  A 11  A ? HIS 13  A 13  A ? -0.1 TYR 101 A 101 A ? -0.1 LYS 10  A 10  A ? -0.3 GLN 9   A 9   A ? -0.1 
12  ALA 12  A 12  A ? GLN 9   A 9   A ? -1.8 HIS 13  A 13  A ? -0.2 LYS 10  A 10  A ? -0.1 TRP 15  A 15  A ? -0.1 
13  HIS 13  A 13  A ? GLN 9   A 9   A ? -0.4 PRO 14  A 14  A ? -0.1 LEU 16  A 16  A ? -1.6 ALA 12  A 12  A ? -0.2 
14  PRO 14  A 14  A ? ?   ?   ? ?   ? ? ?    ?   ?   ? ?   ? ? ?    GLN 103 A 103 A ? -1.2 GLY 53  A 53  A ? -0.3 
15  TRP 15  A 15  A ? VAL 102 A 102 A ? -0.2 PRO 104 A 104 A ? -0.1 LEU 31  A 31  A ? -2.5 VAL 17  A 17  A ? -0.3 
16  LEU 16  A 16  A ? HIS 13  A 13  A ? -1.6 ALA 30  A 30  A ? -0.2 GLY 53  A 53  A ? -0.6 LEU 18  A 18  A ? -0.4 
17  VAL 17  A 17  A ? GLY 29  A 29  A ? -2.2 TRP 15  A 15  A ? -0.3 GLY 29  A 29  A ? -1.6 LEU 19  A 19  A ? -0.5 
18  LEU 18  A 18  A ? ARG 51  A 51  A ? -2.5 LEU 16  A 16  A ? -0.4 ARG 51  A 51  A ? -2.8 TYR 20  A 20  A ? -0.5 
19  LEU 19  A 19  A ? CYS 27  A 27  A ? -3.0 VAL 17  A 17  A ? -0.5 TYR 26  A 26  A ? -2.3 CYS 27  A 27  A ? -1.2 
20  TYR 20  A 20  A ? GLN 49  A 49  A ? -3.2 LEU 18  A 18  A ? -0.5 GLN 49  A 49  A ? -2.5 PHE 22  A 22  A ? -0.6 
21  TYR 21  A 21  A ? LYS 24  A 24  A ? -2.6 LEU 19  A 19  A ? -0.4 LYS 24  A 24  A ? -1.9 ASP 23  A 23  A ? -0.5 
22  PHE 22  A 22  A ? HIS 47  A 47  A ? -0.7 TYR 20  A 20  A ? -0.6 GLN 49  A 49  A ? -0.0 TYR 20  A 20  A ? -0.0 
23  ASP 23  A 23  A ? TYR 21  A 21  A ? -0.5 TYR 20  A 20  A ? -0.1 HIS 25  A 25  A ? -0.5 PHE 22  A 22  A ? -0.2 
24  LYS 24  A 24  A ? TYR 21  A 21  A ? -1.9 ?   ?   ? ?   ? ? ?    TYR 21  A 21  A ? -2.6 TYR 26  A 26  A ? -0.2 
25  HIS 25  A 25  A ? ASP 23  A 23  A ? -0.5 TYR 20  A 20  A ? -0.2 TYR 20  A 20  A ? -0.2 SER 28  A 28  A ? -0.1 
26  TYR 26  A 26  A ? LEU 19  A 19  A ? -2.3 CYS 27  A 27  A ? -0.4 SER 179 A 179 A ? -0.3 SER 28  A 28  A ? -0.3 
27  CYS 27  A 27  A ? LEU 19  A 19  A ? -1.2 ASP 178 A 178 A ? -0.1 LEU 19  A 19  A ? -3.0 TYR 26  A 26  A ? -0.4 
28  SER 28  A 28  A ? SER 179 A 179 A ? -3.2 TYR 26  A 26  A ? -0.3 ALA 40  A 40  A ? -0.5 ALA 30  A 30  A ? -0.3 
29  GLY 29  A 29  A ? VAL 17  A 17  A ? -1.6 CYS 27  A 27  A ? -0.2 VAL 17  A 17  A ? -2.2 LEU 31  A 31  A ? -0.4 
30  ALA 30  A 30  A ? LEU 38  A 38  A ? -2.4 SER 28  A 28  A ? -0.3 LEU 38  A 38  A ? -3.2 LEU 32  A 32  A ? -0.5 
31  LEU 31  A 31  A ? TRP 15  A 15  A ? -2.5 GLY 29  A 29  A ? -0.4 ILE 105 A 105 A ? -2.8 VAL 37  A 37  A ? -0.2 
32  LEU 32  A 32  A ? TRP 36  A 36  A ? -3.0 ALA 30  A 30  A ? -0.5 GLN 34  A 34  A ? -0.2 VAL 37  A 37  A ? -0.2 
33  ASN 33  A 33  A ? TRP 36  A 36  A ? -1.3 GLN 103 A 103 A ? -0.1 LEU 32  A 32  A ? -0.3 ALA 96  A 96  A ? -0.2 
34  GLN 34  A 34  A ? LEU 32  A 32  A ? -0.2 ASN 35  A 35  A ? -0.2 ALA 96  A 96  A ? -3.2 VAL 37  A 37  A ? -0.1 
35  ASN 35  A 35  A ? PRO 95  A 95  A ? -0.2 TRP 36  A 36  A ? -0.1 LEU 92  A 92  A ? -2.7 VAL 37  A 37  A ? -0.5 
36  TRP 36  A 36  A ? ARG 91  A 91  A ? -0.2 ASN 33  A 33  A ? -0.1 LEU 32  A 32  A ? -3.0 ASN 33  A 33  A ? -1.3 
37  VAL 37  A 37  A ? LEU 90  A 90  A ? -2.3 ASN 35  A 35  A ? -0.5 LEU 90  A 90  A ? -3.1 THR 39  A 39  A ? -0.4 
38  LEU 38  A 38  A ? ALA 30  A 30  A ? -3.2 TRP 36  A 36  A ? -0.4 ALA 30  A 30  A ? -2.4 ALA 40  A 40  A ? -0.2 
39  THR 39  A 39  A ? MET 88  A 88  A ? -2.5 VAL 37  A 37  A ? -0.4 MET 88  A 88  A ? -2.5 ALA 41  A 41  A ? -0.3 
40  ALA 40  A 40  A ? SER 28  A 28  A ? -0.5 LEU 38  A 38  A ? -0.2 CYS 43  A 43  A ? -1.4 ILE 87  A 87  A ? -0.3 
41  ALA 41  A 41  A ? THR 39  A 39  A ? -0.3 HIS 42  A 42  A ? -0.3 SER 44  A 44  A ? -1.9 ALA 40  A 40  A ? -0.1 
42  HIS 42  A 42  A ? CYS 43  A 43  A ? -0.3 TYR 83  A 83  A ? -0.1 ALA 41  A 41  A ? -0.3 SER 179 A 179 A ? -0.1 
43  CYS 43  A 43  A ? ALA 40  A 40  A ? -1.4 SER 28  A 28  A ? -0.1 HIS 42  A 42  A ? -0.3 ALA 41  A 41  A ? -0.2 
44  SER 44  A 44  A ? ALA 41  A 41  A ? -1.9 ILE 48  A 48  A ? -0.0 ARG 46  A 46  A ? -0.3 ALA 41  A 41  A ? -0.0 
45  MET 45  A 45  A ? CYS 43  A 43  A ? -0.1 ?   ?   ? ?   ? ? ?    ILE 48  A 48  A ? -0.4 HIS 47  A 47  A ? -0.2 
46  ARG 46  A 46  A ? SER 44  A 44  A ? -0.3 HIS 47  A 47  A ? -0.2 ?   ?   ? ?   ? ? ?    ?   ?   ? ?   ? ? ?    
47  HIS 47  A 47  A ? MET 45  A 45  A ? -0.2 ILE 48  A 48  A ? -0.2 PHE 22  A 22  A ? -0.7 GLN 49  A 49  A ? -0.3 
48  ILE 48  A 48  A ? MET 45  A 45  A ? -0.4 TYR 21  A 21  A ? -0.1 VAL 69  A 69  A ? -1.5 VAL 50  A 50  A ? -0.4 
49  GLN 49  A 49  A ? TYR 20  A 20  A ? -2.5 HIS 47  A 47  A ? -0.3 TYR 20  A 20  A ? -3.2 ARG 51  A 51  A ? -0.5 
50  VAL 50  A 50  A ? SER 67  A 67  A ? -3.2 ILE 48  A 48  A ? -0.4 SER 67  A 67  A ? -2.6 LEU 52  A 52  A ? -0.5 
51  ARG 51  A 51  A ? LEU 18  A 18  A ? -2.8 GLN 49  A 49  A ? -0.5 LEU 18  A 18  A ? -2.5 GLY 53  A 53  A ? -0.3 
52  LEU 52  A 52  A ? GLN 65  A 65  A ? -2.7 VAL 50  A 50  A ? -0.5 GLN 65  A 65  A ? -2.4 VAL 17  A 17  A ? -0.1 
53  GLY 53  A 53  A ? LEU 16  A 16  A ? -0.6 TYR 101 A 101 A ? -0.4 HIS 55  A 55  A ? -0.4 TYR 63  A 63  A ? -0.2 
54  GLU 54  A 54  A ? LEU 16  A 16  A ? -0.3 ARG 51  A 51  A ? -0.2 GLY 53  A 53  A ? -0.3 ILE 57  A 57  A ? -0.1 
55  HIS 55  A 55  A ? GLY 53  A 53  A ? -0.4 ASN 56  A 56  A ? -0.3 ILE 57  A 57  A ? -0.4 GLU 54  A 54  A ? -0.2 
56  ASN 56  A 56  A ? THR 59  A 59  A ? -0.4 VAL 136 A 136 A ? -0.2 THR 59  A 59  A ? -0.8 HIS 55  A 55  A ? -0.3 
57  ILE 57  A 57  A ? ASN 135 A 135 A ? -2.7 HIS 55  A 55  A ? -0.4 VAL 136 A 136 A ? -0.1 ASN 56  A 56  A ? -0.1 
58  SER 58  A 58  A ? ASN 135 A 135 A ? -0.3 THR 59  A 59  A ? -0.2 SER 60  A 60  A ? -0.4 ILE 57  A 57  A ? -0.3 
59  THR 59  A 59  A ? ASN 56  A 56  A ? -0.8 ASN 135 A 135 A ? -0.2 ASN 56  A 56  A ? -0.4 THR 61  A 61  A ? -0.4 
60  SER 60  A 60  A ? SER 58  A 58  A ? -0.4 THR 61  A 61  A ? -0.1 ILE 57  A 57  A ? -0.1 GLU 54  A 54  A ? -0.1 
61  THR 61  A 61  A ? THR 59  A 59  A ? -0.4 ASN 56  A 56  A ? -0.1 SER 60  A 60  A ? -0.1 GLU 54  A 54  A ? -0.0 
62  GLY 62  A 62  A ? TYR 63  A 63  A ? -0.0 GLN 65  A 65  A ? -0.0 SER 60  A 60  A ? -0.1 GLY 53  A 53  A ? -0.0 
63  TYR 63  A 63  A ? GLY 53  A 53  A ? -0.2 GLN 65  A 65  A ? -0.0 TYR 101 A 101 A ? -0.1 GLU 54  A 54  A ? -0.1 
64  GLU 64  A 64  A ? GLY 53  A 53  A ? -0.1 ARG 51  A 51  A ? -0.1 PHE 66  A 66  A ? -0.4 GLY 53  A 53  A ? -0.2 
65  GLN 65  A 65  A ? LEU 52  A 52  A ? -2.4 TYR 63  A 63  A ? -0.1 LEU 52  A 52  A ? -2.7 SER 67  A 67  A ? -0.5 
66  PHE 66  A 66  A ? GLU 64  A 64  A ? -0.4 ARG 51  A 51  A ? -0.2 THR 68  A 68  A ? -0.4 ARG 51  A 51  A ? -0.2 
67  SER 67  A 67  A ? VAL 50  A 50  A ? -2.6 GLN 65  A 65  A ? -0.5 VAL 50  A 50  A ? -3.2 VAL 69  A 69  A ? -0.2 
68  THR 68  A 68  A ? LYS 93  A 93  A ? -2.4 PHE 66  A 66  A ? -0.4 LYS 93  A 93  A ? -2.6 GLN 70  A 70  A ? -0.7 
69  VAL 69  A 69  A ? ILE 48  A 48  A ? -1.5 SER 67  A 67  A ? -0.2 LEU 92  A 92  A ? -0.2 ALA 72  A 72  A ? -0.2 
70  GLN 70  A 70  A ? ARG 91  A 91  A ? -2.9 THR 68  A 68  A ? -0.7 ALA 72  A 72  A ? -0.4 VAL 69  A 69  A ? -0.2 
71  GLU 71  A 71  A ? ARG 91  A 91  A ? -1.1 THR 68  A 68  A ? -0.1 ARG 91  A 91  A ? -3.3 ILE 73  A 73  A ? -0.5 
72  ALA 72  A 72  A ? GLN 70  A 70  A ? -0.4 LEU 90  A 90  A ? -0.2 ILE 74  A 74  A ? -0.7 LEU 90  A 90  A ? -0.2 
73  ILE 73  A 73  A ? LEU 89  A 89  A ? -3.4 GLU 71  A 71  A ? -0.5 LEU 89  A 89  A ? -2.5 HIS 75  A 75  A ? -0.3 
74  ILE 74  A 74  A ? ALA 72  A 72  A ? -0.7 MET 88  A 88  A ? -0.2 MET 88  A 88  A ? -0.2 ASP 86  A 86  A ? -0.1 
75  HIS 75  A 75  A ? ILE 87  A 87  A ? -2.3 ILE 73  A 73  A ? -0.3 PHE 78  A 78  A ? -2.1 ILE 74  A 74  A ? -0.1 
76  PRO 76  A 76  A ? ?   ?   ? ?   ? ? ?    ?   ?   ? ?   ? ? ?    HIS 75  A 75  A ? -0.2 ILE 74  A 74  A ? -0.0 
77  GLY 77  A 77  A ? ASN 85  A 85  A ? -0.1 VAL 79  A 79  A ? -0.1 VAL 79  A 79  A ? -0.2 ASP 86  A 86  A ? -0.1 
78  PHE 78  A 78  A ? HIS 75  A 75  A ? -2.1 ASN 85  A 85  A ? -0.1 LEU 80  A 80  A ? -0.5 ASN 85  A 85  A ? -0.2 
79  VAL 79  A 79  A ? GLU 84  A 84  A ? -1.9 GLY 77  A 77  A ? -0.2 TYR 83  A 83  A ? -2.3 GLU 84  A 84  A ? -0.5 
80  LEU 80  A 80  A ? PHE 78  A 78  A ? -0.5 ARG 81  A 81  A ? -0.2 VAL 79  A 79  A ? -0.1 PHE 78  A 78  A ? -0.0 
81  ARG 81  A 81  A ? SER 82  A 82  A ? -0.2 TYR 83  A 83  A ? -0.1 LEU 80  A 80  A ? -0.2 VAL 79  A 79  A ? -0.0 
82  SER 82  A 82  A ? GLU 84  A 84  A ? -0.1 VAL 158 A 158 A ? -0.0 LEU 80  A 80  A ? -0.2 ARG 81  A 81  A ? -0.2 
83  TYR 83  A 83  A ? VAL 79  A 79  A ? -2.3 GLU 84  A 84  A ? -0.3 ASP 86  A 86  A ? -1.2 ASN 85  A 85  A ? -0.2 
84  GLU 84  A 84  A ? VAL 79  A 79  A ? -0.5 ASN 85  A 85  A ? -0.2 VAL 79  A 79  A ? -1.9 TYR 83  A 83  A ? -0.3 
85  ASN 85  A 85  A ? PHE 78  A 78  A ? -0.2 ASP 86  A 86  A ? -0.2 ILE 87  A 87  A ? -2.1 GLU 84  A 84  A ? -0.2 
86  ASP 86  A 86  A ? TYR 83  A 83  A ? -1.2 SER 82  A 82  A ? -0.1 MET 88  A 88  A ? -0.3 ASN 85  A 85  A ? -0.2 
87  ILE 87  A 87  A ? ASN 85  A 85  A ? -2.1 ALA 40  A 40  A ? -0.3 HIS 75  A 75  A ? -2.3 LEU 89  A 89  A ? -0.3 
88  MET 88  A 88  A ? THR 39  A 39  A ? -2.5 ASP 86  A 86  A ? -0.3 THR 39  A 39  A ? -2.5 LEU 90  A 90  A ? -0.4 
89  LEU 89  A 89  A ? ILE 73  A 73  A ? -2.5 ILE 87  A 87  A ? -0.3 ILE 73  A 73  A ? -3.4 ARG 91  A 91  A ? -0.5 
90  LEU 90  A 90  A ? VAL 37  A 37  A ? -3.1 MET 88  A 88  A ? -0.4 VAL 37  A 37  A ? -2.3 LEU 92  A 92  A ? -0.6 
91  ARG 91  A 91  A ? GLU 71  A 71  A ? -3.3 LEU 89  A 89  A ? -0.5 GLN 70  A 70  A ? -2.9 GLU 71  A 71  A ? -1.1 
92  LEU 92  A 92  A ? ASN 35  A 35  A ? -2.7 LEU 90  A 90  A ? -0.6 VAL 69  A 69  A ? -0.2 GLN 49  A 49  A ? -0.0 
93  LYS 93  A 93  A ? THR 68  A 68  A ? -2.6 PRO 94  A 94  A ? -0.4 THR 68  A 68  A ? -2.4 ASN 35  A 35  A ? -0.0 
94  PRO 94  A 94  A ? ?   ?   ? ?   ? ? ?    ?   ?   ? ?   ? ? ?    LYS 93  A 93  A ? -0.4 VAL 97  A 97  A ? -0.1 
95  PRO 95  A 95  A ? ?   ?   ? ?   ? ? ?    ?   ?   ? ?   ? ? ?    ASN 35  A 35  A ? -0.2 GLN 34  A 34  A ? -0.1 
96  ALA 96  A 96  A ? GLN 34  A 34  A ? -3.2 ASN 33  A 33  A ? -0.2 TYR 98  A 98  A ? -0.6 TRP 36  A 36  A ? -0.0 
97  VAL 97  A 97  A ? PRO 94  A 94  A ? -0.1 PRO 95  A 95  A ? -0.1 THR 99  A 99  A ? -0.2 ALA 96  A 96  A ? -0.1 
98  TYR 98  A 98  A ? ALA 96  A 96  A ? -0.6 TYR 101 A 101 A ? -0.1 SER 100 A 100 A ? -0.2 GLN 103 A 103 A ? -0.2 
99  THR 99  A 99  A ? VAL 102 A 102 A ? -1.7 VAL 97  A 97  A ? -0.2 VAL 102 A 102 A ? -0.6 GLY 53  A 53  A ? -0.1 
100 SER 100 A 100 A ? TYR 98  A 98  A ? -0.2 TYR 101 A 101 A ? -0.2 GLN 103 A 103 A ? -0.1 TYR 98  A 98  A ? -0.1 
101 TYR 101 A 101 A ? VAL 102 A 102 A ? -0.2 TYR 63  A 63  A ? -0.1 GLN 103 A 103 A ? -0.4 GLY 53  A 53  A ? -0.4 
102 VAL 102 A 102 A ? THR 99  A 99  A ? -0.6 LEU 52  A 52  A ? -0.1 THR 99  A 99  A ? -1.7 TYR 101 A 101 A ? -0.2 
103 GLN 103 A 103 A ? PRO 14  A 14  A ? -1.2 TYR 101 A 101 A ? -0.4 LEU 31  A 31  A ? -0.3 ILE 105 A 105 A ? -0.1 
104 PRO 104 A 104 A ? ?   ?   ? ?   ? ? ?    ?   ?   ? ?   ? ? ?    ASP 106 A 106 A ? -0.3 LEU 32  A 32  A ? -0.2 
105 ILE 105 A 105 A ? LEU 31  A 31  A ? -2.8 TRP 15  A 15  A ? -0.2 LEU 107 A 107 A ? -0.2 LYS 188 A 188 A ? -0.1 
106 ASP 106 A 106 A ? ARG 187 A 187 A ? -0.6 PRO 104 A 104 A ? -0.3 LEU 189 A 189 A ? -2.5 LEU 32  A 32  A ? -0.0 
107 LEU 107 A 107 A ? ILE 105 A 105 A ? -0.2 LYS 188 A 188 A ? -0.2 TYR 190 A 190 A ? -0.1 ASP 106 A 106 A ? -0.1 
108 PRO 108 A 108 A ? ?   ?   ? ?   ? ? ?    ?   ?   ? ?   ? ? ?    CYS 111 A 111 A ? -0.1 LEU 107 A 107 A ? -0.1 
109 THR 109 A 109 A ? LEU 110 A 110 A ? -0.2 CYS 111 A 111 A ? -0.0 CYS 111 A 111 A ? -0.3 LEU 107 A 107 A ? -0.0 
110 LEU 110 A 110 A ? LEU 113 A 113 A ? -0.0 LEU 107 A 107 A ? -0.0 THR 109 A 109 A ? -0.2 LEU 113 A 113 A ? -0.1 
111 CYS 111 A 111 A ? THR 109 A 109 A ? -0.3 PRO 112 A 112 A ? -0.1 THR 109 A 109 A ? -0.0 TYR 190 A 190 A ? -0.0 
112 PRO 112 A 112 A ? ?   ?   ? ?   ? ? ?    ?   ?   ? ?   ? ? ?    MET 114 A 114 A ? -0.2 CYS 111 A 111 A ? -0.1 
113 LEU 113 A 113 A ? MET 114 A 114 A ? -0.1 LEU 110 A 110 A ? -0.1 THR 116 A 116 A ? -1.5 THR 144 A 144 A ? -0.2 
114 MET 114 A 114 A ? GLY 115 A 115 A ? -0.2 PRO 112 A 112 A ? -0.2 VAL 145 A 145 A ? -0.1 LEU 113 A 113 A ? -0.1 
115 GLY 115 A 115 A ? THR 144 A 144 A ? -0.6 THR 116 A 116 A ? -0.3 MET 114 A 114 A ? -0.2 THR 117 A 117 A ? -0.2 
116 THR 116 A 116 A ? LEU 113 A 113 A ? -1.5 THR 117 A 117 A ? -0.1 THR 144 A 144 A ? -2.1 CYS 118 A 118 A ? -0.4 
117 THR 117 A 117 A ? THR 143 A 143 A ? -0.2 GLY 115 A 115 A ? -0.2 ASN 186 A 186 A ? -0.5 THR 119 A 119 A ? -0.3 
118 CYS 118 A 118 A ? ILE 142 A 142 A ? -4.6 THR 116 A 116 A ? -0.4 ILE 142 A 142 A ? -3.9 VAL 120 A 120 A ? -0.5 
119 THR 119 A 119 A ? LEU 184 A 184 A ? -3.3 THR 117 A 117 A ? -0.3 LEU 184 A 184 A ? -3.1 MET 121 A 121 A ? -0.4 
120 VAL 120 A 120 A ? LEU 140 A 140 A ? -2.9 CYS 118 A 118 A ? -0.5 LEU 140 A 140 A ? -2.2 GLY 122 A 122 A ? -0.3 
121 MET 121 A 121 A ? PRO 182 A 182 A ? -1.5 THR 119 A 119 A ? -0.4 TRP 123 A 123 A ? -0.3 CYS 139 A 139 A ? -0.2 
122 GLY 122 A 122 A ? GLN 138 A 138 A ? -1.6 VAL 120 A 120 A ? -0.3 GLN 138 A 138 A ? -2.8 ASP 178 A 178 A ? -0.2 
123 TRP 123 A 123 A ? GLY 177 A 177 A ? -0.5 MET 121 A 121 A ? -0.3 ASP 178 A 178 A ? -0.1 THR 126 A 126 A ? -0.1 
124 GLY 124 A 124 A ? THR 125 A 125 A ? -0.2 GLN 138 A 138 A ? -0.1 GLY 177 A 177 A ? -0.3 VAL 2   A 2   A ? -0.3 
125 THR 125 A 125 A ? GLN 176 A 176 A ? -3.4 ARG 1   A 1   A ? -0.2 CYS 175 A 175 A ? -0.2 TYR 133 A 133 A ? -0.2 
126 THR 126 A 126 A ? THR 132 A 132 A ? -2.6 ARG 1   A 1   A ? -0.2 GLY 4   A 4   A ? -0.3 SER 128 A 128 A ? -0.3 
127 SER 127 A 127 A ? THR 132 A 132 A ? -0.4 LEU 3   A 3   A ? -0.1 THR 132 A 132 A ? -0.3 CYS 200 A 200 A ? -0.1 
128 SER 128 A 128 A ? THR 126 A 126 A ? -0.3 GLU 131 A 131 A ? -0.1 GLU 131 A 131 A ? -0.1 GLU 130 A 130 A ? -0.0 
129 PRO 129 A 129 A ? ?   ?   ? ?   ? ? ?    ?   ?   ? ?   ? ? ?    GLU 131 A 131 A ? -0.4 SER 127 A 127 A ? -0.1 
130 GLU 130 A 130 A ? THR 126 A 126 A ? -0.1 GLU 131 A 131 A ? -0.1 THR 132 A 132 A ? -0.4 THR 126 A 126 A ? -0.0 
131 GLU 131 A 131 A ? PRO 129 A 129 A ? -0.4 THR 126 A 126 A ? -0.1 TYR 133 A 133 A ? -0.4 SER 128 A 128 A ? -0.1 
132 THR 132 A 132 A ? GLU 130 A 130 A ? -0.4 SER 127 A 127 A ? -0.3 THR 126 A 126 A ? -2.6 SER 127 A 127 A ? -0.4 
133 TYR 133 A 133 A ? GLU 131 A 131 A ? -0.4 THR 125 A 125 A ? -0.2 THR 125 A 125 A ? -0.2 GLY 124 A 124 A ? -0.1 
134 PRO 134 A 134 A ? ?   ?   ? ?   ? ? ?    ?   ?   ? ?   ? ? ?    ILE 57  A 57  A ? -0.1 GLN 138 A 138 A ? -0.1 
135 ASN 135 A 135 A ? TYR 133 A 133 A ? -0.1 ASN 56  A 56  A ? -0.1 ILE 57  A 57  A ? -2.7 SER 58  A 58  A ? -0.3 
136 VAL 136 A 136 A ? ASN 56  A 56  A ? -0.2 ILE 57  A 57  A ? -0.1 ASN 56  A 56  A ? -0.2 HIS 55  A 55  A ? -0.1 
137 PRO 137 A 137 A ? ?   ?   ? ?   ? ? ?    ?   ?   ? ?   ? ? ?    CYS 8   A 8   A ? -2.8 CYS 139 A 139 A ? -0.3 
138 GLN 138 A 138 A ? GLY 122 A 122 A ? -2.8 GLU 7   A 7   A ? -0.2 GLY 122 A 122 A ? -1.6 LEU 140 A 140 A ? -0.4 
139 CYS 139 A 139 A ? SER 6   A 6   A ? -3.6 PRO 137 A 137 A ? -0.3 SER 6   A 6   A ? -2.4 ASP 141 A 141 A ? -0.4 
140 LEU 140 A 140 A ? VAL 120 A 120 A ? -2.2 GLN 138 A 138 A ? -0.4 VAL 120 A 120 A ? -2.9 ILE 142 A 142 A ? -0.4 
141 ASP 141 A 141 A ? CYS 139 A 139 A ? -0.4 THR 119 A 119 A ? -0.2 THR 143 A 143 A ? -0.3 THR 119 A 119 A ? -0.2 
142 ILE 142 A 142 A ? CYS 118 A 118 A ? -3.9 LEU 140 A 140 A ? -0.4 CYS 118 A 118 A ? -4.6 THR 144 A 144 A ? -0.4 
143 THR 143 A 143 A ? ASP 141 A 141 A ? -0.3 THR 117 A 117 A ? -0.2 GLY 166 A 166 A ? -2.6 THR 117 A 117 A ? -0.2 
144 THR 144 A 144 A ? THR 116 A 116 A ? -2.1 ILE 142 A 142 A ? -0.4 GLY 115 A 115 A ? -0.6 ALA 165 A 165 A ? -0.3 
145 VAL 145 A 145 A ? CYS 164 A 164 A ? -3.0 MET 114 A 114 A ? -0.1 CYS 164 A 164 A ? -0.6 CYS 150 A 150 A ? -0.0 
146 PRO 146 A 146 A ? ?   ?   ? ?   ? ? ?    ?   ?   ? ?   ? ? ?    CYS 150 A 150 A ? -1.7 GLN 149 A 149 A ? -0.5 
147 LEU 147 A 147 A ? ALA 148 A 148 A ? -0.2 GLN 149 A 149 A ? -0.2 GLN 151 A 151 A ? -2.5 ALA 152 A 152 A ? -0.2 
148 ALA 148 A 148 A ? GLN 149 A 149 A ? -0.2 CYS 150 A 150 A ? -0.2 ALA 152 A 152 A ? -1.7 LEU 147 A 147 A ? -0.2 
149 GLN 149 A 149 A ? PRO 146 A 146 A ? -0.5 GLN 151 A 151 A ? -0.2 THR 153 A 153 A ? -1.5 ALA 148 A 148 A ? -0.2 
150 CYS 150 A 150 A ? PRO 146 A 146 A ? -1.7 GLN 151 A 151 A ? -0.2 TYR 154 A 154 A ? -3.3 ALA 148 A 148 A ? -0.2 
151 GLN 151 A 151 A ? LEU 147 A 147 A ? -2.5 ALA 152 A 152 A ? -0.2 CYS 150 A 150 A ? -0.2 GLN 149 A 149 A ? -0.2 
152 ALA 152 A 152 A ? ALA 148 A 148 A ? -1.7 LEU 147 A 147 A ? -0.2 GLN 151 A 151 A ? -0.2 CYS 150 A 150 A ? -0.2 
153 THR 153 A 153 A ? GLN 149 A 149 A ? -1.5 TYR 154 A 154 A ? -0.3 GLN 151 A 151 A ? -0.2 ALA 152 A 152 A ? -0.2 
154 TYR 154 A 154 A ? CYS 150 A 150 A ? -3.3 GLN 149 A 149 A ? -0.1 LYS 157 A 157 A ? -1.5 VAL 158 A 158 A ? -1.3 
155 PRO 155 A 155 A ? ?   ?   ? ?   ? ? ?    ?   ?   ? ?   ? ? ?    ALA 152 A 152 A ? -0.1 GLN 151 A 151 A ? -0.1 
156 GLU 156 A 156 A ? VAL 158 A 158 A ? -0.2 LYS 157 A 157 A ? -0.1 GLN 151 A 151 A ? -0.1 THR 159 A 159 A ? -0.1 
157 LYS 157 A 157 A ? TYR 154 A 154 A ? -1.5 GLN 151 A 151 A ? -0.2 THR 159 A 159 A ? -0.4 GLU 156 A 156 A ? -0.1 
158 VAL 158 A 158 A ? TYR 154 A 154 A ? -1.3 CYS 150 A 150 A ? -0.1 GLU 156 A 156 A ? -0.2 GLU 160 A 160 A ? -0.2 
159 THR 159 A 159 A ? LYS 157 A 157 A ? -0.4 GLU 156 A 156 A ? -0.1 MET 162 A 162 A ? -1.5 LYS 157 A 157 A ? -0.0 
160 GLU 160 A 160 A ? ASN 161 A 161 A ? -0.3 VAL 158 A 158 A ? -0.2 CYS 214 A 214 A ? -0.1 LEU 147 A 147 A ? -0.0 
161 ASN 161 A 161 A ? CYS 213 A 213 A ? -0.0 CYS 214 A 214 A ? -0.0 ASN 211 A 211 A ? -2.2 LEU 163 A 163 A ? -0.3 
162 MET 162 A 162 A ? THR 159 A 159 A ? -1.5 THR 210 A 210 A ? -0.2 CYS 164 A 164 A ? -0.4 THR 210 A 210 A ? -0.2 
163 LEU 163 A 163 A ? TYR 209 A 209 A ? -3.0 ASN 161 A 161 A ? -0.3 TYR 209 A 209 A ? -2.9 ALA 165 A 165 A ? -0.5 
164 CYS 164 A 164 A ? VAL 145 A 145 A ? -0.6 MET 162 A 162 A ? -0.4 VAL 145 A 145 A ? -3.0 GLY 166 A 166 A ? -0.4 
165 ALA 165 A 165 A ? GLY 207 A 207 A ? -1.9 LEU 163 A 163 A ? -0.5 GLY 207 A 207 A ? -2.5 THR 144 A 144 A ? -0.2 
166 GLY 166 A 166 A ? THR 143 A 143 A ? -2.6 CYS 164 A 164 A ? -0.4 ASP 173 A 173 A ? -0.1 ILE 142 A 142 A ? -0.1 
167 GLY 167 A 167 A ? LYS 172 A 172 A ? -0.7 GLN 205 A 205 A ? -0.3 GLY 204 A 204 A ? -1.2 ASP 173 A 173 A ? -0.1 
168 ALA 168 A 168 A ? LEU 203 A 203 A ? -0.1 THR 143 A 143 A ? -0.1 GLY 167 A 167 A ? -0.1 LEU 203 A 203 A ? -0.0 
169 GLN 169 A 169 A ? LYS 172 A 172 A ? -0.1 LEU 203 A 203 A ? -0.0 LEU 203 A 203 A ? -0.1 ALA 168 A 168 A ? -0.0 
170 GLU 170 A 170 A ? LYS 172 A 172 A ? -0.2 LYS 202 A 202 A ? -0.1 ASP 173 A 173 A ? -0.1 LEU 203 A 203 A ? -0.1 
171 GLY 171 A 171 A ? LYS 172 A 172 A ? -0.2 LYS 202 A 202 A ? -0.1 ASP 173 A 173 A ? -0.4 LEU 203 A 203 A ? -0.1 
172 LYS 172 A 172 A ? LYS 202 A 202 A ? -0.1 GLY 4   A 4   A ? -0.1 GLY 167 A 167 A ? -0.7 SER 174 A 174 A ? -0.3 
173 ASP 173 A 173 A ? LEU 3   A 3   A ? -0.7 GLY 171 A 171 A ? -0.4 LEU 3   A 3   A ? -3.3 CYS 175 A 175 A ? -0.4 
174 SER 174 A 174 A ? LYS 172 A 172 A ? -0.3 VAL 2   A 2   A ? -0.3 VAL 2   A 2   A ? -0.3 GLY 201 A 201 A ? -0.2 
175 CYS 175 A 175 A ? ARG 1   A 1   A ? -0.7 ASP 173 A 173 A ? -0.4 ASP 178 A 178 A ? -1.6 GLY 124 A 124 A ? -0.1 
176 GLN 176 A 176 A ? GLY 177 A 177 A ? -0.2 SER 174 A 174 A ? -0.2 THR 125 A 125 A ? -3.4 CYS 175 A 175 A ? -0.2 
177 GLY 177 A 177 A ? GLY 124 A 124 A ? -0.3 TYR 26  A 26  A ? -0.2 TRP 123 A 123 A ? -0.5 GLN 176 A 176 A ? -0.2 
178 ASP 178 A 178 A ? CYS 175 A 175 A ? -1.6 GLY 122 A 122 A ? -0.2 GLY 181 A 181 A ? -2.8 VAL 193 A 193 A ? -0.4 
179 SER 179 A 179 A ? TYR 26  A 26  A ? -0.3 GLY 180 A 180 A ? -0.3 SER 28  A 28  A ? -3.2 SER 194 A 194 A ? -0.2 
180 GLY 180 A 180 A ? VAL 193 A 193 A ? -3.2 GLY 181 A 181 A ? -0.3 SER 179 A 179 A ? -0.3 SER 194 A 194 A ? -0.1 
181 GLY 181 A 181 A ? ASP 178 A 178 A ? -2.8 PRO 182 A 182 A ? -0.1 VAL 193 A 193 A ? -2.7 GLY 180 A 180 A ? -0.3 
182 PRO 182 A 182 A ? ?   ?   ? ?   ? ? ?    ?   ?   ? ?   ? ? ?    MET 121 A 121 A ? -1.5 LEU 184 A 184 A ? -0.5 
183 LEU 183 A 183 A ? GLY 191 A 191 A ? -2.5 VAL 120 A 120 A ? -0.2 TYR 190 A 190 A ? -2.7 GLY 191 A 191 A ? -1.6 
184 LEU 184 A 184 A ? THR 119 A 119 A ? -3.1 PRO 182 A 182 A ? -0.5 THR 119 A 119 A ? -3.3 ASN 186 A 186 A ? -0.5 
185 CYS 185 A 185 A ? LYS 188 A 188 A ? -2.2 LEU 183 A 183 A ? -0.4 LYS 188 A 188 A ? -1.2 CYS 118 A 118 A ? -0.2 
186 ASN 186 A 186 A ? THR 117 A 117 A ? -0.5 LEU 184 A 184 A ? -0.5 CYS 185 A 185 A ? -0.1 LEU 189 A 189 A ? -0.1 
187 ARG 187 A 187 A ? LYS 188 A 188 A ? -0.2 LEU 184 A 184 A ? -0.0 ASP 106 A 106 A ? -0.6 LEU 189 A 189 A ? -0.4 
188 LYS 188 A 188 A ? CYS 185 A 185 A ? -1.2 ILE 105 A 105 A ? -0.1 CYS 185 A 185 A ? -2.2 TYR 190 A 190 A ? -0.8 
189 LEU 189 A 189 A ? ASP 106 A 106 A ? -2.5 ARG 187 A 187 A ? -0.4 LEU 184 A 184 A ? -0.2 LEU 192 A 192 A ? -0.1 
190 TYR 190 A 190 A ? LEU 183 A 183 A ? -2.7 LYS 188 A 188 A ? -0.8 VAL 212 A 212 A ? -1.5 CYS 213 A 213 A ? -0.5 
191 GLY 191 A 191 A ? LEU 183 A 183 A ? -1.6 ASN 211 A 211 A ? -0.2 LEU 183 A 183 A ? -2.5 VAL 193 A 193 A ? -0.4 
192 LEU 192 A 192 A ? THR 210 A 210 A ? -1.1 TYR 190 A 190 A ? -0.3 THR 210 A 210 A ? -2.6 SER 194 A 194 A ? -0.2 
193 VAL 193 A 193 A ? GLY 181 A 181 A ? -2.7 GLY 191 A 191 A ? -0.4 GLY 180 A 180 A ? -3.2 TYR 209 A 209 A ? -0.2 
194 SER 194 A 194 A ? ILE 208 A 208 A ? -1.9 TRP 195 A 195 A ? -0.4 GLY 196 A 196 A ? -0.3 TYR 209 A 209 A ? -0.2 
195 TRP 195 A 195 A ? ILE 208 A 208 A ? -1.8 SER 179 A 179 A ? -0.0 ILE 208 A 208 A ? -2.5 SER 194 A 194 A ? -0.4 
196 GLY 196 A 196 A ? SER 194 A 194 A ? -0.3 GLY 207 A 207 A ? -0.2 GLY 207 A 207 A ? -0.1 CYS 200 A 200 A ? -0.1 
197 ASP 197 A 197 A ? PRO 206 A 206 A ? -0.3 TRP 195 A 195 A ? -0.3 GLY 201 A 201 A ? -0.1 LYS 202 A 202 A ? -0.1 
198 PHE 198 A 198 A ? CYS 200 A 200 A ? -0.1 GLY 196 A 196 A ? -0.1 CYS 200 A 200 A ? -0.2 SER 128 A 128 A ? -0.0 
199 PRO 199 A 199 A ? ?   ?   ? ?   ? ? ?    ?   ?   ? ?   ? ? ?    LYS 202 A 202 A ? -0.4 SER 128 A 128 A ? -0.1 
200 CYS 200 A 200 A ? GLY 201 A 201 A ? -0.2 PHE 198 A 198 A ? -0.2 CYS 175 A 175 A ? -0.1 PHE 198 A 198 A ? -0.1 
201 GLY 201 A 201 A ? GLN 205 A 205 A ? -0.3 LYS 202 A 202 A ? -0.2 LEU 203 A 203 A ? -0.2 CYS 200 A 200 A ? -0.2 
202 LYS 202 A 202 A ? PRO 199 A 199 A ? -0.4 GLN 205 A 205 A ? -0.2 GLN 205 A 205 A ? -2.2 GLY 201 A 201 A ? -0.2 
203 LEU 203 A 203 A ? GLY 204 A 204 A ? -0.3 GLY 201 A 201 A ? -0.2 ALA 168 A 168 A ? -0.1 LYS 202 A 202 A ? -0.1 
204 GLY 204 A 204 A ? GLY 167 A 167 A ? -1.2 GLN 205 A 205 A ? -0.1 LEU 203 A 203 A ? -0.3 ALA 168 A 168 A ? -0.1 
205 GLN 205 A 205 A ? LYS 202 A 202 A ? -2.2 ASP 197 A 197 A ? -0.0 GLY 201 A 201 A ? -0.3 GLY 167 A 167 A ? -0.3 
206 PRO 206 A 206 A ? ?   ?   ? ?   ? ? ?    ?   ?   ? ?   ? ? ?    ASP 197 A 197 A ? -0.3 GLY 166 A 166 A ? -0.3 
207 GLY 207 A 207 A ? ALA 165 A 165 A ? -2.5 GLY 196 A 196 A ? -0.1 ALA 165 A 165 A ? -1.9 TYR 209 A 209 A ? -0.5 
208 ILE 208 A 208 A ? TRP 195 A 195 A ? -2.5 CYS 164 A 164 A ? -0.2 SER 194 A 194 A ? -1.9 TRP 195 A 195 A ? -1.8 
209 TYR 209 A 209 A ? LEU 163 A 163 A ? -2.9 GLY 207 A 207 A ? -0.5 LEU 163 A 163 A ? -3.0 ASN 211 A 211 A ? -0.4 
210 THR 210 A 210 A ? LEU 192 A 192 A ? -2.6 ILE 208 A 208 A ? -0.3 LEU 192 A 192 A ? -1.1 VAL 212 A 212 A ? -1.1 
211 ASN 211 A 211 A ? ASN 161 A 161 A ? -2.2 TYR 209 A 209 A ? -0.4 CYS 214 A 214 A ? -1.4 TYR 215 A 215 A ? -0.2 
212 VAL 212 A 212 A ? TYR 190 A 190 A ? -1.5 THR 210 A 210 A ? -1.1 TYR 215 A 215 A ? -2.4 ASN 211 A 211 A ? -0.2 
213 CYS 213 A 213 A ? TYR 190 A 190 A ? -0.5 CYS 214 A 214 A ? -0.3 LEU 216 A 216 A ? -0.9 VAL 212 A 212 A ? -0.3 
214 CYS 214 A 214 A ? ASN 211 A 211 A ? -1.4 TYR 215 A 215 A ? -0.2 CYS 213 A 213 A ? -0.3 VAL 212 A 212 A ? -0.2 
215 TYR 215 A 215 A ? VAL 212 A 212 A ? -2.4 ASN 211 A 211 A ? -0.2 ILE 219 A 219 A ? -2.8 CYS 214 A 214 A ? -0.2 
216 LEU 216 A 216 A ? CYS 213 A 213 A ? -0.9 ASP 217 A 217 A ? -0.2 ARG 220 A 220 A ? -2.6 THR 221 A 221 A ? -0.2 
217 ASP 217 A 217 A ? CYS 213 A 213 A ? -0.2 ILE 219 A 219 A ? -0.2 THR 221 A 221 A ? -2.5 THR 222 A 222 A ? -0.3 
218 TRP 218 A 218 A ? ARG 220 A 220 A ? -0.2 ILE 219 A 219 A ? -0.2 THR 222 A 222 A ? -2.2 LEU 216 A 216 A ? -0.2 
219 ILE 219 A 219 A ? TYR 215 A 215 A ? -2.8 THR 221 A 221 A ? -0.2 MET 223 A 223 A ? -2.1 ASP 217 A 217 A ? -0.2 
220 ARG 220 A 220 A ? LEU 216 A 216 A ? -2.6 THR 221 A 221 A ? -0.2 GLU 224 A 224 A ? -1.8 TRP 218 A 218 A ? -0.2 
221 THR 221 A 221 A ? ASP 217 A 217 A ? -2.5 LEU 216 A 216 A ? -0.2 GLY 225 A 225 A ? -1.8 ARG 220 A 220 A ? -0.2 
222 THR 222 A 222 A ? TRP 218 A 218 A ? -2.2 ASP 217 A 217 A ? -0.3 VAL 226 A 226 A ? -0.5 ARG 220 A 220 A ? -0.2 
223 MET 223 A 223 A ? ILE 219 A 219 A ? -2.1 GLU 224 A 224 A ? -0.2 VAL 226 A 226 A ? -0.2 THR 221 A 221 A ? -0.2 
224 GLU 224 A 224 A ? ARG 220 A 220 A ? -1.8 ILE 219 A 219 A ? -0.2 MET 223 A 223 A ? -0.2 THR 222 A 222 A ? -0.2 
225 GLY 225 A 225 A ? THR 221 A 221 A ? -1.8 ARG 220 A 220 A ? -0.2 MET 223 A 223 A ? -0.2 GLU 224 A 224 A ? -0.2 
226 VAL 226 A 226 A ? THR 222 A 222 A ? -0.5 MET 223 A 223 A ? -0.2 ?   ?   ? ?   ? ? ?    ?   ?   ? ?   ? ? ?    
# 
loop_
_dssp_statistics_histogram.entry_id 
_dssp_statistics_histogram.type 
_dssp_statistics_histogram.1 
_dssp_statistics_histogram.2 
_dssp_statistics_histogram.3 
_dssp_statistics_histogram.4 
_dssp_statistics_histogram.5 
_dssp_statistics_histogram.6 
_dssp_statistics_histogram.7 
_dssp_statistics_histogram.8 
_dssp_statistics_histogram.9 
_dssp_statistics_histogram.10 
_dssp_statistics_histogram.11 
_dssp_statistics_histogram.12 
_dssp_statistics_histogram.13 
_dssp_statistics_histogram.14 
_dssp_statistics_histogram.15 
_dssp_statistics_histogram.16 
_dssp_statistics_histogram.17 
_dssp_statistics_histogram.18 
_dssp_statistics_histogram.19 
_dssp_statistics_histogram.20 
_dssp_statistics_histogram.21 
_dssp_statistics_histogram.22 
_dssp_statistics_histogram.23 
_dssp_statistics_histogram.24 
_dssp_statistics_histogram.25 
_dssp_statistics_histogram.26 
_dssp_statistics_histogram.27 
_dssp_statistics_histogram.28 
_dssp_statistics_histogram.29 
_dssp_statistics_histogram.30 
Alsi_A_04 residues_per_alpha_helix        0 0 0 0 0 0 1 0 0 1 0 0 0 0 0 0 0 0 0 0 0 0 0 0 0 0 0 0 0 0 
Alsi_A_04 parallel_bridges_per_ladder     1 0 0 0 0 0 0 0 0 0 0 0 0 0 0 0 0 0 0 0 0 0 0 0 0 0 0 0 0 0 
Alsi_A_04 antiparallel_bridges_per_ladder 2 4 1 5 1 3 0 0 0 0 0 0 0 0 0 0 0 0 0 0 0 0 0 0 0 0 0 0 0 0 
Alsi_A_04 ladders_per_sheet               1 0 0 0 0 1 0 1 0 0 0 0 0 0 0 0 0 0 0 0 0 0 0 0 0 0 0 0 0 0 
# 
loop_
_dssp_statistics_hbond.entry_id 
_dssp_statistics_hbond.type 
_dssp_statistics_hbond.count 
_dssp_statistics_hbond.count_per_100 
Alsi_A_04 O(I)-->H-N(J)          139 61.5 
Alsi_A_04 'PARALLEL BRIDGES'     2   0.9  
Alsi_A_04 'ANTIPARALLEL BRIDGES' 74  32.7 
Alsi_A_04 O(I)-->H-N(I-5)        2   0.9  
Alsi_A_04 O(I)-->H-N(I-4)        1   0.4  
Alsi_A_04 O(I)-->H-N(I-3)        4   1.8  
Alsi_A_04 O(I)-->H-N(I-2)        0   0.0  
Alsi_A_04 O(I)-->H-N(I-1)        0   0.0  
Alsi_A_04 O(I)-->H-N(I+0)        0   0.0  
Alsi_A_04 O(I)-->H-N(I+1)        0   0.0  
Alsi_A_04 O(I)-->H-N(I+2)        15  6.6  
Alsi_A_04 O(I)-->H-N(I+3)        20  8.8  
Alsi_A_04 O(I)-->H-N(I+4)        15  6.6  
Alsi_A_04 O(I)-->H-N(I+5)        1   0.4  
# 
_dssp_statistics.entry_id                       Alsi_A_04 
_dssp_statistics.nr_of_residues                 226 
_dssp_statistics.nr_of_chains                   1 
_dssp_statistics.nr_of_ss_bridges_total         0 
_dssp_statistics.nr_of_ss_bridges_intra_chain   0 
_dssp_statistics.nr_of_ss_bridges_inter_chain   0 
# 
loop_
_chem_comp.id 
_chem_comp.type 
_chem_comp.mon_nstd_flag 
_chem_comp.name 
_chem_comp.formula 
_chem_comp.formula_weight 
ALA 'L-PEPTIDE LINKING' y ALANINE         'C3 H7 N O2'     89.093 
ARG 'L-PEPTIDE LINKING' y ARGININE        'C6 H15 N4 O2'  175.209 
ASN 'L-PEPTIDE LINKING' y ASPARAGINE      'C4 H8 N2 O3'   132.118 
ASP 'L-PEPTIDE LINKING' y 'ASPARTIC ACID' 'C4 H7 N O4'    133.103 
CYS 'L-PEPTIDE LINKING' y CYSTEINE        'C3 H7 N O2 S'  121.158 
GLN 'L-PEPTIDE LINKING' y GLUTAMINE       'C5 H10 N2 O3'  146.144 
GLU 'L-PEPTIDE LINKING' y 'GLUTAMIC ACID' 'C5 H9 N O4'    147.129 
GLY 'PEPTIDE LINKING'   y GLYCINE         'C2 H5 N O2'     75.067 
HIS 'L-PEPTIDE LINKING' y HISTIDINE       'C6 H10 N3 O2'  156.162 
ILE 'L-PEPTIDE LINKING' y ISOLEUCINE      'C6 H13 N O2'   131.173 
LEU 'L-PEPTIDE LINKING' y LEUCINE         'C6 H13 N O2'   131.173 
LYS 'L-PEPTIDE LINKING' y LYSINE          'C6 H15 N2 O2'  147.195 
MET 'L-PEPTIDE LINKING' y METHIONINE      'C5 H11 N O2 S' 149.211 
PHE 'L-PEPTIDE LINKING' y PHENYLALANINE   'C9 H11 N O2'   165.189 
PRO 'L-PEPTIDE LINKING' y PROLINE         'C5 H9 N O2'     115.13 
SER 'L-PEPTIDE LINKING' y SERINE          'C3 H7 N O3'    105.093 
THR 'L-PEPTIDE LINKING' y THREONINE       'C4 H9 N O3'    119.119 
TRP 'L-PEPTIDE LINKING' y TRYPTOPHAN      'C11 H12 N2 O2' 204.225 
TYR 'L-PEPTIDE LINKING' y TYROSINE        'C9 H11 N O3'   181.189 
VAL 'L-PEPTIDE LINKING' y VALINE          'C5 H11 N O2'   117.146 
# 
loop_
_atom_type.symbol 
N 
C 
O 
S 
# 
loop_
_entity_poly_seq.entity_id 
_entity_poly_seq.num 
_entity_poly_seq.mon_id 
_entity_poly_seq.hetero 
1   1 ARG n 
1   2 VAL n 
1   3 LEU n 
1   4 GLY n 
1   5 GLY n 
1   6 SER n 
1   7 GLU n 
1   8 CYS n 
1   9 GLN n 
1  10 LYS n 
1  11 GLY n 
1  12 ALA n 
1  13 HIS n 
1  14 PRO n 
1  15 TRP n 
1  16 LEU n 
1  17 VAL n 
1  18 LEU n 
1  19 LEU n 
1  20 TYR n 
1  21 TYR n 
1  22 PHE n 
1  23 ASP n 
1  24 LYS n 
1  25 HIS n 
1  26 TYR n 
1  27 CYS n 
1  28 SER n 
1  29 GLY n 
1  30 ALA n 
1  31 LEU n 
1  32 LEU n 
1  33 ASN n 
1  34 GLN n 
1  35 ASN n 
1  36 TRP n 
1  37 VAL n 
1  38 LEU n 
1  39 THR n 
1  40 ALA n 
1  41 ALA n 
1  42 HIS n 
1  43 CYS n 
1  44 SER n 
1  45 MET n 
1  46 ARG n 
1  47 HIS n 
1  48 ILE n 
1  49 GLN n 
1  50 VAL n 
1  51 ARG n 
1  52 LEU n 
1  53 GLY n 
1  54 GLU n 
1  55 HIS n 
1  56 ASN n 
1  57 ILE n 
1  58 SER n 
1  59 THR n 
1  60 SER n 
1  61 THR n 
1  62 GLY n 
1  63 TYR n 
1  64 GLU n 
1  65 GLN n 
1  66 PHE n 
1  67 SER n 
1  68 THR n 
1  69 VAL n 
1  70 GLN n 
1  71 GLU n 
1  72 ALA n 
1  73 ILE n 
1  74 ILE n 
1  75 HIS n 
1  76 PRO n 
1  77 GLY n 
1  78 PHE n 
1  79 VAL n 
1  80 LEU n 
1  81 ARG n 
1  82 SER n 
1  83 TYR n 
1  84 GLU n 
1  85 ASN n 
1  86 ASP n 
1  87 ILE n 
1  88 MET n 
1  89 LEU n 
1  90 LEU n 
1  91 ARG n 
1  92 LEU n 
1  93 LYS n 
1  94 PRO n 
1  95 PRO n 
1  96 ALA n 
1  97 VAL n 
1  98 TYR n 
1  99 THR n 
1 100 SER n 
1 101 TYR n 
1 102 VAL n 
1 103 GLN n 
1 104 PRO n 
1 105 ILE n 
1 106 ASP n 
1 107 LEU n 
1 108 PRO n 
1 109 THR n 
1 110 LEU n 
1 111 CYS n 
1 112 PRO n 
1 113 LEU n 
1 114 MET n 
1 115 GLY n 
1 116 THR n 
1 117 THR n 
1 118 CYS n 
1 119 THR n 
1 120 VAL n 
1 121 MET n 
1 122 GLY n 
1 123 TRP n 
1 124 GLY n 
1 125 THR n 
1 126 THR n 
1 127 SER n 
1 128 SER n 
1 129 PRO n 
1 130 GLU n 
1 131 GLU n 
1 132 THR n 
1 133 TYR n 
1 134 PRO n 
1 135 ASN n 
1 136 VAL n 
1 137 PRO n 
1 138 GLN n 
1 139 CYS n 
1 140 LEU n 
1 141 ASP n 
1 142 ILE n 
1 143 THR n 
1 144 THR n 
1 145 VAL n 
1 146 PRO n 
1 147 LEU n 
1 148 ALA n 
1 149 GLN n 
1 150 CYS n 
1 151 GLN n 
1 152 ALA n 
1 153 THR n 
1 154 TYR n 
1 155 PRO n 
1 156 GLU n 
1 157 LYS n 
1 158 VAL n 
1 159 THR n 
1 160 GLU n 
1 161 ASN n 
1 162 MET n 
1 163 LEU n 
1 164 CYS n 
1 165 ALA n 
1 166 GLY n 
1 167 GLY n 
1 168 ALA n 
1 169 GLN n 
1 170 GLU n 
1 171 GLY n 
1 172 LYS n 
1 173 ASP n 
1 174 SER n 
1 175 CYS n 
1 176 GLN n 
1 177 GLY n 
1 178 ASP n 
1 179 SER n 
1 180 GLY n 
1 181 GLY n 
1 182 PRO n 
1 183 LEU n 
1 184 LEU n 
1 185 CYS n 
1 186 ASN n 
1 187 ARG n 
1 188 LYS n 
1 189 LEU n 
1 190 TYR n 
1 191 GLY n 
1 192 LEU n 
1 193 VAL n 
1 194 SER n 
1 195 TRP n 
1 196 GLY n 
1 197 ASP n 
1 198 PHE n 
1 199 PRO n 
1 200 CYS n 
1 201 GLY n 
1 202 LYS n 
1 203 LEU n 
1 204 GLY n 
1 205 GLN n 
1 206 PRO n 
1 207 GLY n 
1 208 ILE n 
1 209 TYR n 
1 210 THR n 
1 211 ASN n 
1 212 VAL n 
1 213 CYS n 
1 214 CYS n 
1 215 TYR n 
1 216 LEU n 
1 217 ASP n 
1 218 TRP n 
1 219 ILE n 
1 220 ARG n 
1 221 THR n 
1 222 THR n 
1 223 MET n 
1 224 GLU n 
1 225 GLY n 
1 226 VAL n 
# 
loop_
_pdbx_poly_seq_scheme.asym_id 
_pdbx_poly_seq_scheme.entity_id 
_pdbx_poly_seq_scheme.seq_id 
_pdbx_poly_seq_scheme.mon_id 
_pdbx_poly_seq_scheme.ndb_seq_num 
_pdbx_poly_seq_scheme.pdb_seq_num 
_pdbx_poly_seq_scheme.auth_seq_num 
_pdbx_poly_seq_scheme.pdb_mon_id 
_pdbx_poly_seq_scheme.auth_mon_id 
_pdbx_poly_seq_scheme.pdb_strand_id 
_pdbx_poly_seq_scheme.pdb_ins_code 
_pdbx_poly_seq_scheme.hetero 
A 1   1 ARG   1 1   1   ARG ARG A ? n 
A 1   2 VAL   2 2   2   VAL VAL A ? n 
A 1   3 LEU   3 3   3   LEU LEU A ? n 
A 1   4 GLY   4 4   4   GLY GLY A ? n 
A 1   5 GLY   5 5   5   GLY GLY A ? n 
A 1   6 SER   6 6   6   SER SER A ? n 
A 1   7 GLU   7 7   7   GLU GLU A ? n 
A 1   8 CYS   8 8   8   CYS CYS A ? n 
A 1   9 GLN   9 9   9   GLN GLN A ? n 
A 1  10 LYS  10 10  10  LYS LYS A ? n 
A 1  11 GLY  11 11  11  GLY GLY A ? n 
A 1  12 ALA  12 12  12  ALA ALA A ? n 
A 1  13 HIS  13 13  13  HIS HIS A ? n 
A 1  14 PRO  14 14  14  PRO PRO A ? n 
A 1  15 TRP  15 15  15  TRP TRP A ? n 
A 1  16 LEU  16 16  16  LEU LEU A ? n 
A 1  17 VAL  17 17  17  VAL VAL A ? n 
A 1  18 LEU  18 18  18  LEU LEU A ? n 
A 1  19 LEU  19 19  19  LEU LEU A ? n 
A 1  20 TYR  20 20  20  TYR TYR A ? n 
A 1  21 TYR  21 21  21  TYR TYR A ? n 
A 1  22 PHE  22 22  22  PHE PHE A ? n 
A 1  23 ASP  23 23  23  ASP ASP A ? n 
A 1  24 LYS  24 24  24  LYS LYS A ? n 
A 1  25 HIS  25 25  25  HIS HIS A ? n 
A 1  26 TYR  26 26  26  TYR TYR A ? n 
A 1  27 CYS  27 27  27  CYS CYS A ? n 
A 1  28 SER  28 28  28  SER SER A ? n 
A 1  29 GLY  29 29  29  GLY GLY A ? n 
A 1  30 ALA  30 30  30  ALA ALA A ? n 
A 1  31 LEU  31 31  31  LEU LEU A ? n 
A 1  32 LEU  32 32  32  LEU LEU A ? n 
A 1  33 ASN  33 33  33  ASN ASN A ? n 
A 1  34 GLN  34 34  34  GLN GLN A ? n 
A 1  35 ASN  35 35  35  ASN ASN A ? n 
A 1  36 TRP  36 36  36  TRP TRP A ? n 
A 1  37 VAL  37 37  37  VAL VAL A ? n 
A 1  38 LEU  38 38  38  LEU LEU A ? n 
A 1  39 THR  39 39  39  THR THR A ? n 
A 1  40 ALA  40 40  40  ALA ALA A ? n 
A 1  41 ALA  41 41  41  ALA ALA A ? n 
A 1  42 HIS  42 42  42  HIS HIS A ? n 
A 1  43 CYS  43 43  43  CYS CYS A ? n 
A 1  44 SER  44 44  44  SER SER A ? n 
A 1  45 MET  45 45  45  MET MET A ? n 
A 1  46 ARG  46 46  46  ARG ARG A ? n 
A 1  47 HIS  47 47  47  HIS HIS A ? n 
A 1  48 ILE  48 48  48  ILE ILE A ? n 
A 1  49 GLN  49 49  49  GLN GLN A ? n 
A 1  50 VAL  50 50  50  VAL VAL A ? n 
A 1  51 ARG  51 51  51  ARG ARG A ? n 
A 1  52 LEU  52 52  52  LEU LEU A ? n 
A 1  53 GLY  53 53  53  GLY GLY A ? n 
A 1  54 GLU  54 54  54  GLU GLU A ? n 
A 1  55 HIS  55 55  55  HIS HIS A ? n 
A 1  56 ASN  56 56  56  ASN ASN A ? n 
A 1  57 ILE  57 57  57  ILE ILE A ? n 
A 1  58 SER  58 58  58  SER SER A ? n 
A 1  59 THR  59 59  59  THR THR A ? n 
A 1  60 SER  60 60  60  SER SER A ? n 
A 1  61 THR  61 61  61  THR THR A ? n 
A 1  62 GLY  62 62  62  GLY GLY A ? n 
A 1  63 TYR  63 63  63  TYR TYR A ? n 
A 1  64 GLU  64 64  64  GLU GLU A ? n 
A 1  65 GLN  65 65  65  GLN GLN A ? n 
A 1  66 PHE  66 66  66  PHE PHE A ? n 
A 1  67 SER  67 67  67  SER SER A ? n 
A 1  68 THR  68 68  68  THR THR A ? n 
A 1  69 VAL  69 69  69  VAL VAL A ? n 
A 1  70 GLN  70 70  70  GLN GLN A ? n 
A 1  71 GLU  71 71  71  GLU GLU A ? n 
A 1  72 ALA  72 72  72  ALA ALA A ? n 
A 1  73 ILE  73 73  73  ILE ILE A ? n 
A 1  74 ILE  74 74  74  ILE ILE A ? n 
A 1  75 HIS  75 75  75  HIS HIS A ? n 
A 1  76 PRO  76 76  76  PRO PRO A ? n 
A 1  77 GLY  77 77  77  GLY GLY A ? n 
A 1  78 PHE  78 78  78  PHE PHE A ? n 
A 1  79 VAL  79 79  79  VAL VAL A ? n 
A 1  80 LEU  80 80  80  LEU LEU A ? n 
A 1  81 ARG  81 81  81  ARG ARG A ? n 
A 1  82 SER  82 82  82  SER SER A ? n 
A 1  83 TYR  83 83  83  TYR TYR A ? n 
A 1  84 GLU  84 84  84  GLU GLU A ? n 
A 1  85 ASN  85 85  85  ASN ASN A ? n 
A 1  86 ASP  86 86  86  ASP ASP A ? n 
A 1  87 ILE  87 87  87  ILE ILE A ? n 
A 1  88 MET  88 88  88  MET MET A ? n 
A 1  89 LEU  89 89  89  LEU LEU A ? n 
A 1  90 LEU  90 90  90  LEU LEU A ? n 
A 1  91 ARG  91 91  91  ARG ARG A ? n 
A 1  92 LEU  92 92  92  LEU LEU A ? n 
A 1  93 LYS  93 93  93  LYS LYS A ? n 
A 1  94 PRO  94 94  94  PRO PRO A ? n 
A 1  95 PRO  95 95  95  PRO PRO A ? n 
A 1  96 ALA  96 96  96  ALA ALA A ? n 
A 1  97 VAL  97 97  97  VAL VAL A ? n 
A 1  98 TYR  98 98  98  TYR TYR A ? n 
A 1  99 THR  99 99  99  THR THR A ? n 
A 1 100 SER 100 100 100 SER SER A ? n 
A 1 101 TYR 101 101 101 TYR TYR A ? n 
A 1 102 VAL 102 102 102 VAL VAL A ? n 
A 1 103 GLN 103 103 103 GLN GLN A ? n 
A 1 104 PRO 104 104 104 PRO PRO A ? n 
A 1 105 ILE 105 105 105 ILE ILE A ? n 
A 1 106 ASP 106 106 106 ASP ASP A ? n 
A 1 107 LEU 107 107 107 LEU LEU A ? n 
A 1 108 PRO 108 108 108 PRO PRO A ? n 
A 1 109 THR 109 109 109 THR THR A ? n 
A 1 110 LEU 110 110 110 LEU LEU A ? n 
A 1 111 CYS 111 111 111 CYS CYS A ? n 
A 1 112 PRO 112 112 112 PRO PRO A ? n 
A 1 113 LEU 113 113 113 LEU LEU A ? n 
A 1 114 MET 114 114 114 MET MET A ? n 
A 1 115 GLY 115 115 115 GLY GLY A ? n 
A 1 116 THR 116 116 116 THR THR A ? n 
A 1 117 THR 117 117 117 THR THR A ? n 
A 1 118 CYS 118 118 118 CYS CYS A ? n 
A 1 119 THR 119 119 119 THR THR A ? n 
A 1 120 VAL 120 120 120 VAL VAL A ? n 
A 1 121 MET 121 121 121 MET MET A ? n 
A 1 122 GLY 122 122 122 GLY GLY A ? n 
A 1 123 TRP 123 123 123 TRP TRP A ? n 
A 1 124 GLY 124 124 124 GLY GLY A ? n 
A 1 125 THR 125 125 125 THR THR A ? n 
A 1 126 THR 126 126 126 THR THR A ? n 
A 1 127 SER 127 127 127 SER SER A ? n 
A 1 128 SER 128 128 128 SER SER A ? n 
A 1 129 PRO 129 129 129 PRO PRO A ? n 
A 1 130 GLU 130 130 130 GLU GLU A ? n 
A 1 131 GLU 131 131 131 GLU GLU A ? n 
A 1 132 THR 132 132 132 THR THR A ? n 
A 1 133 TYR 133 133 133 TYR TYR A ? n 
A 1 134 PRO 134 134 134 PRO PRO A ? n 
A 1 135 ASN 135 135 135 ASN ASN A ? n 
A 1 136 VAL 136 136 136 VAL VAL A ? n 
A 1 137 PRO 137 137 137 PRO PRO A ? n 
A 1 138 GLN 138 138 138 GLN GLN A ? n 
A 1 139 CYS 139 139 139 CYS CYS A ? n 
A 1 140 LEU 140 140 140 LEU LEU A ? n 
A 1 141 ASP 141 141 141 ASP ASP A ? n 
A 1 142 ILE 142 142 142 ILE ILE A ? n 
A 1 143 THR 143 143 143 THR THR A ? n 
A 1 144 THR 144 144 144 THR THR A ? n 
A 1 145 VAL 145 145 145 VAL VAL A ? n 
A 1 146 PRO 146 146 146 PRO PRO A ? n 
A 1 147 LEU 147 147 147 LEU LEU A ? n 
A 1 148 ALA 148 148 148 ALA ALA A ? n 
A 1 149 GLN 149 149 149 GLN GLN A ? n 
A 1 150 CYS 150 150 150 CYS CYS A ? n 
A 1 151 GLN 151 151 151 GLN GLN A ? n 
A 1 152 ALA 152 152 152 ALA ALA A ? n 
A 1 153 THR 153 153 153 THR THR A ? n 
A 1 154 TYR 154 154 154 TYR TYR A ? n 
A 1 155 PRO 155 155 155 PRO PRO A ? n 
A 1 156 GLU 156 156 156 GLU GLU A ? n 
A 1 157 LYS 157 157 157 LYS LYS A ? n 
A 1 158 VAL 158 158 158 VAL VAL A ? n 
A 1 159 THR 159 159 159 THR THR A ? n 
A 1 160 GLU 160 160 160 GLU GLU A ? n 
A 1 161 ASN 161 161 161 ASN ASN A ? n 
A 1 162 MET 162 162 162 MET MET A ? n 
A 1 163 LEU 163 163 163 LEU LEU A ? n 
A 1 164 CYS 164 164 164 CYS CYS A ? n 
A 1 165 ALA 165 165 165 ALA ALA A ? n 
A 1 166 GLY 166 166 166 GLY GLY A ? n 
A 1 167 GLY 167 167 167 GLY GLY A ? n 
A 1 168 ALA 168 168 168 ALA ALA A ? n 
A 1 169 GLN 169 169 169 GLN GLN A ? n 
A 1 170 GLU 170 170 170 GLU GLU A ? n 
A 1 171 GLY 171 171 171 GLY GLY A ? n 
A 1 172 LYS 172 172 172 LYS LYS A ? n 
A 1 173 ASP 173 173 173 ASP ASP A ? n 
A 1 174 SER 174 174 174 SER SER A ? n 
A 1 175 CYS 175 175 175 CYS CYS A ? n 
A 1 176 GLN 176 176 176 GLN GLN A ? n 
A 1 177 GLY 177 177 177 GLY GLY A ? n 
A 1 178 ASP 178 178 178 ASP ASP A ? n 
A 1 179 SER 179 179 179 SER SER A ? n 
A 1 180 GLY 180 180 180 GLY GLY A ? n 
A 1 181 GLY 181 181 181 GLY GLY A ? n 
A 1 182 PRO 182 182 182 PRO PRO A ? n 
A 1 183 LEU 183 183 183 LEU LEU A ? n 
A 1 184 LEU 184 184 184 LEU LEU A ? n 
A 1 185 CYS 185 185 185 CYS CYS A ? n 
A 1 186 ASN 186 186 186 ASN ASN A ? n 
A 1 187 ARG 187 187 187 ARG ARG A ? n 
A 1 188 LYS 188 188 188 LYS LYS A ? n 
A 1 189 LEU 189 189 189 LEU LEU A ? n 
A 1 190 TYR 190 190 190 TYR TYR A ? n 
A 1 191 GLY 191 191 191 GLY GLY A ? n 
A 1 192 LEU 192 192 192 LEU LEU A ? n 
A 1 193 VAL 193 193 193 VAL VAL A ? n 
A 1 194 SER 194 194 194 SER SER A ? n 
A 1 195 TRP 195 195 195 TRP TRP A ? n 
A 1 196 GLY 196 196 196 GLY GLY A ? n 
A 1 197 ASP 197 197 197 ASP ASP A ? n 
A 1 198 PHE 198 198 198 PHE PHE A ? n 
A 1 199 PRO 199 199 199 PRO PRO A ? n 
A 1 200 CYS 200 200 200 CYS CYS A ? n 
A 1 201 GLY 201 201 201 GLY GLY A ? n 
A 1 202 LYS 202 202 202 LYS LYS A ? n 
A 1 203 LEU 203 203 203 LEU LEU A ? n 
A 1 204 GLY 204 204 204 GLY GLY A ? n 
A 1 205 GLN 205 205 205 GLN GLN A ? n 
A 1 206 PRO 206 206 206 PRO PRO A ? n 
A 1 207 GLY 207 207 207 GLY GLY A ? n 
A 1 208 ILE 208 208 208 ILE ILE A ? n 
A 1 209 TYR 209 209 209 TYR TYR A ? n 
A 1 210 THR 210 210 210 THR THR A ? n 
A 1 211 ASN 211 211 211 ASN ASN A ? n 
A 1 212 VAL 212 212 212 VAL VAL A ? n 
A 1 213 CYS 213 213 213 CYS CYS A ? n 
A 1 214 CYS 214 214 214 CYS CYS A ? n 
A 1 215 TYR 215 215 215 TYR TYR A ? n 
A 1 216 LEU 216 216 216 LEU LEU A ? n 
A 1 217 ASP 217 217 217 ASP ASP A ? n 
A 1 218 TRP 218 218 218 TRP TRP A ? n 
A 1 219 ILE 219 219 219 ILE ILE A ? n 
A 1 220 ARG 220 220 220 ARG ARG A ? n 
A 1 221 THR 221 221 221 THR THR A ? n 
A 1 222 THR 222 222 222 THR THR A ? n 
A 1 223 MET 223 223 223 MET MET A ? n 
A 1 224 GLU 224 224 224 GLU GLU A ? n 
A 1 225 GLY 225 225 225 GLY GLY A ? n 
A 1 226 VAL 226 226 226 VAL VAL A ? n 
# 
loop_
_atom_site.group_PDB 
_atom_site.id 
_atom_site.type_symbol 
_atom_site.label_atom_id 
_atom_site.label_alt_id 
_atom_site.label_comp_id 
_atom_site.label_asym_id 
_atom_site.label_entity_id 
_atom_site.label_seq_id 
_atom_site.pdbx_PDB_ins_code 
_atom_site.Cartn_x 
_atom_site.Cartn_y 
_atom_site.Cartn_z 
_atom_site.occupancy 
_atom_site.B_iso_or_equiv 
_atom_site.pdbx_formal_charge 
_atom_site.auth_seq_id 
_atom_site.auth_comp_id 
_atom_site.auth_asym_id 
_atom_site.auth_atom_id 
_atom_site.pdbx_PDB_model_num 
ATOM 1    N N   ? ARG A 1   1 ?   5.379   4.945  -9.479 1.000 52.110 ? 1   ARG A N   1 
ATOM 2    C CA  ? ARG A 1   1 ?   6.193   4.313 -10.512 1.000 52.110 ? 1   ARG A CA  1 
ATOM 3    C C   ? ARG A 1   1 ?   6.305   2.811 -10.278 1.000 52.110 ? 1   ARG A C   1 
ATOM 4    C CB  ? ARG A 1   1 ?   7.588   4.942 -10.556 1.000 52.110 ? 1   ARG A CB  1 
ATOM 5    O O   ? ARG A 1   1 ?   6.608   2.370  -9.167 1.000 52.110 ? 1   ARG A O   1 
ATOM 6    C CG  ? ARG A 1   1 ?   8.449   4.450 -11.708 1.000 52.110 ? 1   ARG A CG  1 
ATOM 7    C CD  ? ARG A 1   1 ?   9.788   5.173 -11.761 1.000 52.110 ? 1   ARG A CD  1 
ATOM 8    N NE  ? ARG A 1   1 ?  10.677   4.589 -12.761 1.000 52.110 ? 1   ARG A NE  1 
ATOM 9    N NH1 ? ARG A 1   1 ?  12.351   6.158 -12.490 1.000 52.110 ? 1   ARG A NH1 1 
ATOM 10   N NH2 ? ARG A 1   1 ?  12.600   4.460 -14.010 1.000 52.110 ? 1   ARG A NH2 1 
ATOM 11   C CZ  ? ARG A 1   1 ?  11.874   5.070 -13.085 1.000 52.110 ? 1   ARG A CZ  1 
ATOM 12   N N   ? VAL A 1   2 ?   5.875   2.083 -11.314 1.000 58.120 ? 2   VAL A N   1 
ATOM 13   C CA  ? VAL A 1   2 ?   6.556   0.794 -11.381 1.000 58.120 ? 2   VAL A CA  1 
ATOM 14   C C   ? VAL A 1   2 ?   7.697   0.865 -12.394 1.000 58.120 ? 2   VAL A C   1 
ATOM 15   C CB  ? VAL A 1   2 ?   5.581  -0.345 -11.755 1.000 58.120 ? 2   VAL A CB  1 
ATOM 16   O O   ? VAL A 1   2 ?   7.458   0.946 -13.602 1.000 58.120 ? 2   VAL A O   1 
ATOM 17   C CG1 ? VAL A 1   2 ?   6.317  -1.681 -11.833 1.000 58.120 ? 2   VAL A CG1 1 
ATOM 18   C CG2 ? VAL A 1   2 ?   4.437  -0.419 -10.746 1.000 58.120 ? 2   VAL A CG2 1 
ATOM 19   N N   ? LEU A 1   3 ?   8.830   1.498 -12.043 1.000 66.950 ? 3   LEU A N   1 
ATOM 20   C CA  ? LEU A 1   3 ?  10.018   1.624 -12.881 1.000 66.950 ? 3   LEU A CA  1 
ATOM 21   C C   ? LEU A 1   3 ?  10.461   0.262 -13.405 1.000 66.950 ? 3   LEU A C   1 
ATOM 22   C CB  ? LEU A 1   3 ?  11.159   2.279 -12.098 1.000 66.950 ? 3   LEU A CB  1 
ATOM 23   O O   ? LEU A 1   3 ?  10.720  -0.655 -12.622 1.000 66.950 ? 3   LEU A O   1 
ATOM 24   C CG  ? LEU A 1   3 ?  11.018   3.776 -11.818 1.000 66.950 ? 3   LEU A CG  1 
ATOM 25   C CD1 ? LEU A 1   3 ?  12.124   4.246 -10.879 1.000 66.950 ? 3   LEU A CD1 1 
ATOM 26   C CD2 ? LEU A 1   3 ?  11.044   4.568 -13.121 1.000 66.950 ? 3   LEU A CD2 1 
ATOM 27   N N   ? GLY A 1   4 ?  10.310   0.143 -14.847 1.000 69.280 ? 4   GLY A N   1 
ATOM 28   C CA  ? GLY A 1   4 ?  10.680  -1.129 -15.445 1.000 69.280 ? 4   GLY A CA  1 
ATOM 29   C C   ? GLY A 1   4 ?   9.502  -2.068 -15.627 1.000 69.280 ? 4   GLY A C   1 
ATOM 30   O O   ? GLY A 1   4 ?   9.685  -3.257 -15.894 1.000 69.280 ? 4   GLY A O   1 
ATOM 31   N N   ? GLY A 1   5 ?   8.211  -1.508 -15.357 1.000 80.910 ? 5   GLY A N   1 
ATOM 32   C CA  ? GLY A 1   5 ?   6.978  -2.264 -15.505 1.000 80.910 ? 5   GLY A CA  1 
ATOM 33   C C   ? GLY A 1   5 ?   6.369  -2.148 -16.889 1.000 80.910 ? 5   GLY A C   1 
ATOM 34   O O   ? GLY A 1   5 ?   6.943  -1.510 -17.774 1.000 80.910 ? 5   GLY A O   1 
ATOM 35   N N   ? SER A 1   6 ?   5.382  -2.841 -17.190 1.000 89.310 ? 6   SER A N   1 
ATOM 36   C CA  ? SER A 1   6 ?   4.595  -2.825 -18.419 1.000 89.310 ? 6   SER A CA  1 
ATOM 37   C C   ? SER A 1   6 ?   3.111  -2.641 -18.121 1.000 89.310 ? 6   SER A C   1 
ATOM 38   C CB  ? SER A 1   6 ?   4.809  -4.116 -19.210 1.000 89.310 ? 6   SER A CB  1 
ATOM 39   O O   ? SER A 1   6 ?   2.678  -2.790 -16.977 1.000 89.310 ? 6   SER A O   1 
ATOM 40   O OG  ? SER A 1   6 ?   4.411  -5.244 -18.449 1.000 89.310 ? 6   SER A OG  1 
ATOM 41   N N   ? GLU A 1   7 ?   2.475  -2.139 -19.130 1.000 92.730 ? 7   GLU A N   1 
ATOM 42   C CA  ? GLU A 1   7 ?   1.035  -1.945 -18.992 1.000 92.730 ? 7   GLU A CA  1 
ATOM 43   C C   ? GLU A 1   7 ?   0.362  -3.193 -18.427 1.000 92.730 ? 7   GLU A C   1 
ATOM 44   C CB  ? GLU A 1   7 ?   0.410  -1.574 -20.339 1.000 92.730 ? 7   GLU A CB  1 
ATOM 45   O O   ? GLU A 1   7 ?   0.650  -4.311 -18.862 1.000 92.730 ? 7   GLU A O   1 
ATOM 46   C CG  ? GLU A 1   7 ?  -1.087  -1.307 -20.270 1.000 92.730 ? 7   GLU A CG  1 
ATOM 47   C CD  ? GLU A 1   7 ?  -1.686  -0.902 -21.607 1.000 92.730 ? 7   GLU A CD  1 
ATOM 48   O OE1 ? GLU A 1   7 ?  -2.878  -1.198 -21.852 1.000 92.730 ? 7   GLU A OE1 1 
ATOM 49   O OE2 ? GLU A 1   7 ?  -0.958  -0.286 -22.416 1.000 92.730 ? 7   GLU A OE2 1 
ATOM 50   N N   ? CYS A 1   8 ?  -0.479  -2.952 -17.365 1.000 92.050 ? 8   CYS A N   1 
ATOM 51   C CA  ? CYS A 1   8 ?  -1.294  -4.031 -16.818 1.000 92.050 ? 8   CYS A CA  1 
ATOM 52   C C   ? CYS A 1   8 ?  -2.375  -4.453 -17.806 1.000 92.050 ? 8   CYS A C   1 
ATOM 53   C CB  ? CYS A 1   8 ?  -1.936  -3.602 -15.498 1.000 92.050 ? 8   CYS A CB  1 
ATOM 54   O O   ? CYS A 1   8 ?  -2.927  -3.616 -18.523 1.000 92.050 ? 8   CYS A O   1 
ATOM 55   S SG  ? CYS A 1   8 ?  -0.742  -3.235 -14.194 1.000 92.050 ? 8   CYS A SG  1 
ATOM 56   N N   ? GLN A 1   9 ?  -2.654  -5.782 -17.825 1.000 91.120 ? 9   GLN A N   1 
ATOM 57   C CA  ? GLN A 1   9 ?  -3.719  -6.281 -18.689 1.000 91.120 ? 9   GLN A CA  1 
ATOM 58   C C   ? GLN A 1   9 ?  -5.079  -5.746 -18.250 1.000 91.120 ? 9   GLN A C   1 
ATOM 59   C CB  ? GLN A 1   9 ?  -3.734  -7.810 -18.696 1.000 91.120 ? 9   GLN A CB  1 
ATOM 60   O O   ? GLN A 1   9 ?  -5.392  -5.733 -17.057 1.000 91.120 ? 9   GLN A O   1 
ATOM 61   C CG  ? GLN A 1   9 ?  -4.699  -8.412 -19.708 1.000 91.120 ? 9   GLN A CG  1 
ATOM 62   C CD  ? GLN A 1   9 ?  -4.669  -9.928 -19.719 1.000 91.120 ? 9   GLN A CD  1 
ATOM 63   N NE2 ? GLN A 1   9 ?  -5.539 -10.533 -20.520 1.000 91.120 ? 9   GLN A NE2 1 
ATOM 64   O OE1 ? GLN A 1   9 ?  -3.870 -10.552 -19.012 1.000 91.120 ? 9   GLN A OE1 1 
ATOM 65   N N   ? LYS A 1  10 ?  -5.853  -5.298 -19.231 1.000 89.770 ? 10  LYS A N   1 
ATOM 66   C CA  ? LYS A 1  10 ?  -7.202  -4.811 -18.961 1.000 89.770 ? 10  LYS A CA  1 
ATOM 67   C C   ? LYS A 1  10 ?  -8.048  -5.883 -18.280 1.000 89.770 ? 10  LYS A C   1 
ATOM 68   C CB  ? LYS A 1  10 ?  -7.877  -4.356 -20.256 1.000 89.770 ? 10  LYS A CB  1 
ATOM 69   O O   ? LYS A 1  10 ?  -8.072  -7.035 -18.719 1.000 89.770 ? 10  LYS A O   1 
ATOM 70   C CG  ? LYS A 1  10 ?  -9.210  -3.653 -20.044 1.000 89.770 ? 10  LYS A CG  1 
ATOM 71   C CD  ? LYS A 1  10 ?  -9.801  -3.166 -21.362 1.000 89.770 ? 10  LYS A CD  1 
ATOM 72   C CE  ? LYS A 1  10 ? -11.159  -2.509 -21.158 1.000 89.770 ? 10  LYS A CE  1 
ATOM 73   N NZ  ? LYS A 1  10 ? -11.724  -1.996 -22.442 1.000 89.770 ? 10  LYS A NZ  1 
ATOM 74   N N   ? GLY A 1  11 ?  -8.677  -5.511 -17.133 1.000 88.500 ? 11  GLY A N   1 
ATOM 75   C CA  ? GLY A 1  11 ?  -9.587  -6.422 -16.458 1.000 88.500 ? 11  GLY A CA  1 
ATOM 76   C C   ? GLY A 1  11 ?  -8.880  -7.401 -15.539 1.000 88.500 ? 11  GLY A C   1 
ATOM 77   O O   ? GLY A 1  11 ?  -9.526  -8.211 -14.872 1.000 88.500 ? 11  GLY A O   1 
ATOM 78   N N   ? ALA A 1  12 ?  -7.569  -7.401 -15.507 1.000 91.200 ? 12  ALA A N   1 
ATOM 79   C CA  ? ALA A 1  12 ?  -6.756  -8.338 -14.736 1.000 91.200 ? 12  ALA A CA  1 
ATOM 80   C C   ? ALA A 1  12 ?  -6.662  -7.909 -13.275 1.000 91.200 ? 12  ALA A C   1 
ATOM 81   C CB  ? ALA A 1  12 ?  -5.360  -8.457 -15.343 1.000 91.200 ? 12  ALA A CB  1 
ATOM 82   O O   ? ALA A 1  12 ?  -6.318  -8.714 -12.406 1.000 91.200 ? 12  ALA A O   1 
ATOM 83   N N   ? HIS A 1  13 ?  -7.111  -6.742 -12.929 1.000 93.840 ? 13  HIS A N   1 
ATOM 84   C CA  ? HIS A 1  13 ?  -6.946  -6.202 -11.584 1.000 93.840 ? 13  HIS A CA  1 
ATOM 85   C C   ? HIS A 1  13 ?  -8.207  -5.481 -11.121 1.000 93.840 ? 13  HIS A C   1 
ATOM 86   C CB  ? HIS A 1  13 ?  -5.748  -5.252 -11.532 1.000 93.840 ? 13  HIS A CB  1 
ATOM 87   O O   ? HIS A 1  13 ?  -8.194  -4.264 -10.923 1.000 93.840 ? 13  HIS A O   1 
ATOM 88   C CG  ? HIS A 1  13 ?  -4.509  -5.813 -12.154 1.000 93.840 ? 13  HIS A CG  1 
ATOM 89   C CD2 ? HIS A 1  13 ?  -3.877  -5.503 -13.310 1.000 93.840 ? 13  HIS A CD2 1 
ATOM 90   N ND1 ? HIS A 1  13 ?  -3.777  -6.825 -11.572 1.000 93.840 ? 13  HIS A ND1 1 
ATOM 91   C CE1 ? HIS A 1  13 ?  -2.744  -7.113 -12.346 1.000 93.840 ? 13  HIS A CE1 1 
ATOM 92   N NE2 ? HIS A 1  13 ?  -2.781  -6.325 -13.407 1.000 93.840 ? 13  HIS A NE2 1 
ATOM 93   N N   ? PRO A 1  14 ?  -9.288  -6.202 -10.918 1.000 95.800 ? 14  PRO A N   1 
ATOM 94   C CA  ? PRO A 1  14 ? -10.600  -5.633 -10.602 1.000 95.800 ? 14  PRO A CA  1 
ATOM 95   C C   ? PRO A 1  14 ? -10.675  -5.075  -9.182 1.000 95.800 ? 14  PRO A C   1 
ATOM 96   C CB  ? PRO A 1  14 ? -11.550  -6.821 -10.772 1.000 95.800 ? 14  PRO A CB  1 
ATOM 97   O O   ? PRO A 1  14 ? -11.628  -4.369  -8.842 1.000 95.800 ? 14  PRO A O   1 
ATOM 98   C CG  ? PRO A 1  14 ? -10.703  -8.027 -10.521 1.000 95.800 ? 14  PRO A CG  1 
ATOM 99   C CD  ? PRO A 1  14 ?  -9.326  -7.762 -11.058 1.000 95.800 ? 14  PRO A CD  1 
ATOM 100  N N   ? TRP A 1  15 ?  -9.647  -5.235  -8.383 1.000 97.050 ? 15  TRP A N   1 
ATOM 101  C CA  ? TRP A 1  15 ?  -9.563  -4.767  -7.004 1.000 97.050 ? 15  TRP A CA  1 
ATOM 102  C C   ? TRP A 1  15 ?  -8.819  -3.438  -6.924 1.000 97.050 ? 15  TRP A C   1 
ATOM 103  C CB  ? TRP A 1  15 ?  -8.869  -5.809  -6.123 1.000 97.050 ? 15  TRP A CB  1 
ATOM 104  O O   ? TRP A 1  15 ?  -8.761  -2.814  -5.862 1.000 97.050 ? 15  TRP A O   1 
ATOM 105  C CG  ? TRP A 1  15 ?  -7.597  -6.349  -6.705 1.000 97.050 ? 15  TRP A CG  1 
ATOM 106  C CD1 ? TRP A 1  15 ?  -6.344  -5.815  -6.585 1.000 97.050 ? 15  TRP A CD1 1 
ATOM 107  C CD2 ? TRP A 1  15 ?  -7.456  -7.527  -7.504 1.000 97.050 ? 15  TRP A CD2 1 
ATOM 108  C CE2 ? TRP A 1  15 ?  -6.088  -7.648  -7.833 1.000 97.050 ? 15  TRP A CE2 1 
ATOM 109  C CE3 ? TRP A 1  15 ?  -8.355  -8.495  -7.973 1.000 97.050 ? 15  TRP A CE3 1 
ATOM 110  N NE1 ? TRP A 1  15 ?  -5.432  -6.592  -7.261 1.000 97.050 ? 15  TRP A NE1 1 
ATOM 111  C CH2 ? TRP A 1  15 ?  -6.498  -9.632  -9.058 1.000 97.050 ? 15  TRP A CH2 1 
ATOM 112  C CZ2 ? TRP A 1  15 ?  -5.598  -8.699  -8.612 1.000 97.050 ? 15  TRP A CZ2 1 
ATOM 113  C CZ3 ? TRP A 1  15 ?  -7.865  -9.540  -8.747 1.000 97.050 ? 15  TRP A CZ3 1 
ATOM 114  N N   ? LEU A 1  16 ?  -8.036  -3.062  -7.963 1.000 96.820 ? 16  LEU A N   1 
ATOM 115  C CA  ? LEU A 1  16 ?  -7.263  -1.826  -7.988 1.000 96.820 ? 16  LEU A CA  1 
ATOM 116  C C   ? LEU A 1  16 ?  -8.182  -0.609  -7.940 1.000 96.820 ? 16  LEU A C   1 
ATOM 117  C CB  ? LEU A 1  16 ?  -6.386  -1.767  -9.241 1.000 96.820 ? 16  LEU A CB  1 
ATOM 118  O O   ? LEU A 1  16 ?  -9.118  -0.501  -8.735 1.000 96.820 ? 16  LEU A O   1 
ATOM 119  C CG  ? LEU A 1  16 ?  -5.447  -0.565  -9.356 1.000 96.820 ? 16  LEU A CG  1 
ATOM 120  C CD1 ? LEU A 1  16 ?  -4.447  -0.561  -8.204 1.000 96.820 ? 16  LEU A CD1 1 
ATOM 121  C CD2 ? LEU A 1  16 ?  -4.723  -0.578 -10.698 1.000 96.820 ? 16  LEU A CD2 1 
ATOM 122  N N   ? VAL A 1  17 ?  -7.841   0.304  -7.050 1.000 96.820 ? 17  VAL A N   1 
ATOM 123  C CA  ? VAL A 1  17 ?  -8.697   1.461  -6.807 1.000 96.820 ? 17  VAL A CA  1 
ATOM 124  C C   ? VAL A 1  17 ?  -7.898   2.746  -7.010 1.000 96.820 ? 17  VAL A C   1 
ATOM 125  C CB  ? VAL A 1  17 ?  -9.304   1.429  -5.387 1.000 96.820 ? 17  VAL A CB  1 
ATOM 126  O O   ? VAL A 1  17 ?  -6.725   2.821  -6.636 1.000 96.820 ? 17  VAL A O   1 
ATOM 127  C CG1 ? VAL A 1  17 ? -10.075   2.717  -5.101 1.000 96.820 ? 17  VAL A CG1 1 
ATOM 128  C CG2 ? VAL A 1  17 ? -10.211   0.211  -5.222 1.000 96.820 ? 17  VAL A CG2 1 
ATOM 129  N N   ? LEU A 1  18 ?  -8.617   3.783  -7.611 1.000 95.760 ? 18  LEU A N   1 
ATOM 130  C CA  ? LEU A 1  18 ?  -8.055   5.125  -7.719 1.000 95.760 ? 18  LEU A CA  1 
ATOM 131  C C   ? LEU A 1  18 ?  -8.650   6.050  -6.663 1.000 95.760 ? 18  LEU A C   1 
ATOM 132  C CB  ? LEU A 1  18 ?  -8.304   5.699  -9.117 1.000 95.760 ? 18  LEU A CB  1 
ATOM 133  O O   ? LEU A 1  18 ?  -9.870   6.093  -6.485 1.000 95.760 ? 18  LEU A O   1 
ATOM 134  C CG  ? LEU A 1  18 ?  -7.415   5.161 -10.239 1.000 95.760 ? 18  LEU A CG  1 
ATOM 135  C CD1 ? LEU A 1  18 ?  -8.012   5.504 -11.599 1.000 95.760 ? 18  LEU A CD1 1 
ATOM 136  C CD2 ? LEU A 1  18 ?  -6.000   5.717 -10.114 1.000 95.760 ? 18  LEU A CD2 1 
ATOM 137  N N   ? LEU A 1  19 ?  -7.707   6.729  -5.999 1.000 96.180 ? 19  LEU A N   1 
ATOM 138  C CA  ? LEU A 1  19 ?  -8.149   7.758  -5.063 1.000 96.180 ? 19  LEU A CA  1 
ATOM 139  C C   ? LEU A 1  19 ?  -8.014   9.146  -5.678 1.000 96.180 ? 19  LEU A C   1 
ATOM 140  C CB  ? LEU A 1  19 ?  -7.343   7.682  -3.764 1.000 96.180 ? 19  LEU A CB  1 
ATOM 141  O O   ? LEU A 1  19 ?  -6.954   9.499  -6.200 1.000 96.180 ? 19  LEU A O   1 
ATOM 142  C CG  ? LEU A 1  19 ?  -7.784   6.622  -2.753 1.000 96.180 ? 19  LEU A CG  1 
ATOM 143  C CD1 ? LEU A 1  19 ?  -7.671   5.229  -3.362 1.000 96.180 ? 19  LEU A CD1 1 
ATOM 144  C CD2 ? LEU A 1  19 ?  -6.954   6.722  -1.477 1.000 96.180 ? 19  LEU A CD2 1 
ATOM 145  N N   ? TYR A 1  20 ?  -9.103   9.948  -5.549 1.000 93.620 ? 20  TYR A N   1 
ATOM 146  C CA  ? TYR A 1  20 ?  -9.157  11.293  -6.110 1.000 93.620 ? 20  TYR A CA  1 
ATOM 147  C C   ? TYR A 1  20 ?  -9.320  12.336  -5.011 1.000 93.620 ? 20  TYR A C   1 
ATOM 148  C CB  ? TYR A 1  20 ? -10.305  11.410  -7.117 1.000 93.620 ? 20  TYR A CB  1 
ATOM 149  O O   ? TYR A 1  20 ? -10.012  12.098  -4.019 1.000 93.620 ? 20  TYR A O   1 
ATOM 150  C CG  ? TYR A 1  20 ?  -9.985  10.832  -8.474 1.000 93.620 ? 20  TYR A CG  1 
ATOM 151  C CD1 ? TYR A 1  20 ?  -9.639  11.658  -9.540 1.000 93.620 ? 20  TYR A CD1 1 
ATOM 152  C CD2 ? TYR A 1  20 ? -10.028   9.459  -8.692 1.000 93.620 ? 20  TYR A CD2 1 
ATOM 153  C CE1 ? TYR A 1  20 ?  -9.344  11.130 -10.793 1.000 93.620 ? 20  TYR A CE1 1 
ATOM 154  C CE2 ? TYR A 1  20 ?  -9.735   8.920  -9.941 1.000 93.620 ? 20  TYR A CE2 1 
ATOM 155  O OH  ? TYR A 1  20 ?  -9.104   9.234 -12.221 1.000 93.620 ? 20  TYR A OH  1 
ATOM 156  C CZ  ? TYR A 1  20 ?  -9.395   9.762 -10.983 1.000 93.620 ? 20  TYR A CZ  1 
ATOM 157  N N   ? TYR A 1  21 ?  -8.563  13.307  -5.153 1.000 90.370 ? 21  TYR A N   1 
ATOM 158  C CA  ? TYR A 1  21 ?  -8.822  14.562  -4.456 1.000 90.370 ? 21  TYR A CA  1 
ATOM 159  C C   ? TYR A 1  21 ?  -9.292  15.639  -5.426 1.000 90.370 ? 21  TYR A C   1 
ATOM 160  C CB  ? TYR A 1  21 ?  -7.566  15.036  -3.718 1.000 90.370 ? 21  TYR A CB  1 
ATOM 161  O O   ? TYR A 1  21 ?  -8.524  16.094  -6.277 1.000 90.370 ? 21  TYR A O   1 
ATOM 162  C CG  ? TYR A 1  21 ?  -7.740  16.358  -3.010 1.000 90.370 ? 21  TYR A CG  1 
ATOM 163  C CD1 ? TYR A 1  21 ?  -7.129  17.514  -3.491 1.000 90.370 ? 21  TYR A CD1 1 
ATOM 164  C CD2 ? TYR A 1  21 ?  -8.515  16.453  -1.860 1.000 90.370 ? 21  TYR A CD2 1 
ATOM 165  C CE1 ? TYR A 1  21 ?  -7.285  18.733  -2.841 1.000 90.370 ? 21  TYR A CE1 1 
ATOM 166  C CE2 ? TYR A 1  21 ?  -8.678  17.668  -1.201 1.000 90.370 ? 21  TYR A CE2 1 
ATOM 167  O OH  ? TYR A 1  21 ?  -8.219  20.005  -1.051 1.000 90.370 ? 21  TYR A OH  1 
ATOM 168  C CZ  ? TYR A 1  21 ?  -8.061  18.800  -1.699 1.000 90.370 ? 21  TYR A CZ  1 
ATOM 169  N N   ? PHE A 1  22 ? -10.671  15.904  -5.344 1.000 87.130 ? 22  PHE A N   1 
ATOM 170  C CA  ? PHE A 1  22 ? -11.340  16.700  -6.366 1.000 87.130 ? 22  PHE A CA  1 
ATOM 171  C C   ? PHE A 1  22 ? -11.219  16.037  -7.734 1.000 87.130 ? 22  PHE A C   1 
ATOM 172  C CB  ? PHE A 1  22 ? -10.757  18.115  -6.415 1.000 87.130 ? 22  PHE A CB  1 
ATOM 173  O O   ? PHE A 1  22 ? -11.746  14.944  -7.949 1.000 87.130 ? 22  PHE A O   1 
ATOM 174  C CG  ? PHE A 1  22 ? -11.077  18.946  -5.201 1.000 87.130 ? 22  PHE A CG  1 
ATOM 175  C CD1 ? PHE A 1  22 ? -12.329  19.528  -5.051 1.000 87.130 ? 22  PHE A CD1 1 
ATOM 176  C CD2 ? PHE A 1  22 ? -10.125  19.144  -4.210 1.000 87.130 ? 22  PHE A CD2 1 
ATOM 177  C CE1 ? PHE A 1  22 ? -12.629  20.297  -3.929 1.000 87.130 ? 22  PHE A CE1 1 
ATOM 178  C CE2 ? PHE A 1  22 ? -10.416  19.911  -3.086 1.000 87.130 ? 22  PHE A CE2 1 
ATOM 179  C CZ  ? PHE A 1  22 ? -11.668  20.488  -2.948 1.000 87.130 ? 22  PHE A CZ  1 
ATOM 180  N N   ? ASP A 1  23 ? -10.465  16.559  -8.729 1.000 85.490 ? 23  ASP A N   1 
ATOM 181  C CA  ? ASP A 1  23 ? -10.441  16.029 -10.088 1.000 85.490 ? 23  ASP A CA  1 
ATOM 182  C C   ? ASP A 1  23 ?  -9.076  15.430 -10.420 1.000 85.490 ? 23  ASP A C   1 
ATOM 183  C CB  ? ASP A 1  23 ? -10.795  17.123 -11.098 1.000 85.490 ? 23  ASP A CB  1 
ATOM 184  O O   ? ASP A 1  23 ?  -8.819  15.053 -11.566 1.000 85.490 ? 23  ASP A O   1 
ATOM 185  C CG  ? ASP A 1  23 ?  -9.871  18.326 -11.017 1.000 85.490 ? 23  ASP A CG  1 
ATOM 186  O OD1 ? ASP A 1  23 ?  -9.299  18.584  -9.936 1.000 85.490 ? 23  ASP A OD1 1 
ATOM 187  O OD2 ? ASP A 1  23 ?  -9.717  19.023 -12.043 1.000 85.490 ? 23  ASP A OD2 1 
ATOM 188  N N   ? LYS A 1  24 ?  -8.290  15.270  -9.295 1.000 88.460 ? 24  LYS A N   1 
ATOM 189  C CA  ? LYS A 1  24 ?  -6.938  14.784  -9.556 1.000 88.460 ? 24  LYS A CA  1 
ATOM 190  C C   ? LYS A 1  24 ?  -6.660  13.494  -8.789 1.000 88.460 ? 24  LYS A C   1 
ATOM 191  C CB  ? LYS A 1  24 ?  -5.904  15.848  -9.183 1.000 88.460 ? 24  LYS A CB  1 
ATOM 192  O O   ? LYS A 1  24 ?  -6.889  13.423  -7.580 1.000 88.460 ? 24  LYS A O   1 
ATOM 193  C CG  ? LYS A 1  24 ?  -5.949  17.089 -10.062 1.000 88.460 ? 24  LYS A CG  1 
ATOM 194  C CD  ? LYS A 1  24 ?  -4.784  18.026  -9.766 1.000 88.460 ? 24  LYS A CD  1 
ATOM 195  C CE  ? LYS A 1  24 ?  -4.836  19.275 -10.635 1.000 88.460 ? 24  LYS A CE  1 
ATOM 196  N NZ  ? LYS A 1  24 ?  -3.666  20.171 -10.388 1.000 88.460 ? 24  LYS A NZ  1 
ATOM 197  N N   ? HIS A 1  25 ?  -6.280  12.514  -9.504 1.000 90.780 ? 25  HIS A N   1 
ATOM 198  C CA  ? HIS A 1  25 ?  -5.843  11.306  -8.813 1.000 90.780 ? 25  HIS A CA  1 
ATOM 199  C C   ? HIS A 1  25 ?  -4.535  11.541  -8.066 1.000 90.780 ? 25  HIS A C   1 
ATOM 200  C CB  ? HIS A 1  25 ?  -5.682  10.151  -9.803 1.000 90.780 ? 25  HIS A CB  1 
ATOM 201  O O   ? HIS A 1  25 ?  -3.655  12.254  -8.554 1.000 90.780 ? 25  HIS A O   1 
ATOM 202  C CG  ? HIS A 1  25 ?  -4.365  10.148 -10.512 1.000 90.780 ? 25  HIS A CG  1 
ATOM 203  C CD2 ? HIS A 1  25 ?  -3.202   9.516 -10.225 1.000 90.780 ? 25  HIS A CD2 1 
ATOM 204  N ND1 ? HIS A 1  25 ?  -4.140  10.864 -11.668 1.000 90.780 ? 25  HIS A ND1 1 
ATOM 205  C CE1 ? HIS A 1  25 ?  -2.892  10.671 -12.062 1.000 90.780 ? 25  HIS A CE1 1 
ATOM 206  N NE2 ? HIS A 1  25 ?  -2.302   9.858 -11.204 1.000 90.780 ? 25  HIS A NE2 1 
ATOM 207  N N   ? TYR A 1  26 ?  -4.367  10.896  -6.914 1.000 91.220 ? 26  TYR A N   1 
ATOM 208  C CA  ? TYR A 1  26 ?  -3.155  11.195  -6.159 1.000 91.220 ? 26  TYR A CA  1 
ATOM 209  C C   ? TYR A 1  26 ?  -2.609   9.941  -5.486 1.000 91.220 ? 26  TYR A C   1 
ATOM 210  C CB  ? TYR A 1  26 ?  -3.429  12.275  -5.108 1.000 91.220 ? 26  TYR A CB  1 
ATOM 211  O O   ? TYR A 1  26 ?  -1.434   9.891  -5.115 1.000 91.220 ? 26  TYR A O   1 
ATOM 212  C CG  ? TYR A 1  26 ?  -4.288  11.801  -3.961 1.000 91.220 ? 26  TYR A CG  1 
ATOM 213  C CD1 ? TYR A 1  26 ?  -5.678  11.845  -4.041 1.000 91.220 ? 26  TYR A CD1 1 
ATOM 214  C CD2 ? TYR A 1  26 ?  -3.712  11.309  -2.794 1.000 91.220 ? 26  TYR A CD2 1 
ATOM 215  C CE1 ? TYR A 1  26 ?  -6.474  11.411  -2.986 1.000 91.220 ? 26  TYR A CE1 1 
ATOM 216  C CE2 ? TYR A 1  26 ?  -4.498  10.873  -1.733 1.000 91.220 ? 26  TYR A CE2 1 
ATOM 217  O OH  ? TYR A 1  26 ?  -6.659  10.497  -0.790 1.000 91.220 ? 26  TYR A OH  1 
ATOM 218  C CZ  ? TYR A 1  26 ?  -5.876  10.927  -1.838 1.000 91.220 ? 26  TYR A CZ  1 
ATOM 219  N N   ? CYS A 1  27 ?  -3.522   8.933  -5.192 1.000 95.380 ? 27  CYS A N   1 
ATOM 220  C CA  ? CYS A 1  27 ?  -3.126   7.656  -4.608 1.000 95.380 ? 27  CYS A CA  1 
ATOM 221  C C   ? CYS A 1  27 ?  -3.952   6.513  -5.186 1.000 95.380 ? 27  CYS A C   1 
ATOM 222  C CB  ? CYS A 1  27 ?  -3.279   7.691  -3.088 1.000 95.380 ? 27  CYS A CB  1 
ATOM 223  O O   ? CYS A 1  27 ?  -4.878   6.743  -5.966 1.000 95.380 ? 27  CYS A O   1 
ATOM 224  S SG  ? CYS A 1  27 ?  -1.962   8.593  -2.244 1.000 95.380 ? 27  CYS A SG  1 
ATOM 225  N N   ? SER A 1  28 ?  -3.523   5.373  -4.775 1.000 95.350 ? 28  SER A N   1 
ATOM 226  C CA  ? SER A 1  28 ?  -4.246   4.157  -5.131 1.000 95.350 ? 28  SER A CA  1 
ATOM 227  C C   ? SER A 1  28 ?  -4.653   3.371  -3.889 1.000 95.350 ? 28  SER A C   1 
ATOM 228  C CB  ? SER A 1  28 ?  -3.394   3.275  -6.046 1.000 95.350 ? 28  SER A CB  1 
ATOM 229  O O   ? SER A 1  28 ?  -4.376   3.792  -2.764 1.000 95.350 ? 28  SER A O   1 
ATOM 230  O OG  ? SER A 1  28 ?  -3.018   3.980  -7.216 1.000 95.350 ? 28  SER A OG  1 
ATOM 231  N N   ? GLY A 1  29 ?  -5.397   2.214  -4.087 1.000 96.980 ? 29  GLY A N   1 
ATOM 232  C CA  ? GLY A 1  29 ?  -5.850   1.342  -3.015 1.000 96.980 ? 29  GLY A CA  1 
ATOM 233  C C   ? GLY A 1  29 ?  -6.280  -0.029  -3.502 1.000 96.980 ? 29  GLY A C   1 
ATOM 234  O O   ? GLY A 1  29 ?  -6.125  -0.351  -4.682 1.000 96.980 ? 29  GLY A O   1 
ATOM 235  N N   ? ALA A 1  30 ?  -6.742  -0.836  -2.547 1.000 98.060 ? 30  ALA A N   1 
ATOM 236  C CA  ? ALA A 1  30 ?  -7.226  -2.182  -2.844 1.000 98.060 ? 30  ALA A CA  1 
ATOM 237  C C   ? ALA A 1  30 ?  -8.595  -2.424  -2.216 1.000 98.060 ? 30  ALA A C   1 
ATOM 238  C CB  ? ALA A 1  30 ?  -6.226  -3.226  -2.353 1.000 98.060 ? 30  ALA A CB  1 
ATOM 239  O O   ? ALA A 1  30 ?  -8.788  -2.184  -1.022 1.000 98.060 ? 30  ALA A O   1 
ATOM 240  N N   ? LEU A 1  31 ?  -9.497  -2.840  -3.087 1.000 98.400 ? 31  LEU A N   1 
ATOM 241  C CA  ? LEU A 1  31 ? -10.835  -3.178  -2.614 1.000 98.400 ? 31  LEU A CA  1 
ATOM 242  C C   ? LEU A 1  31 ? -10.819  -4.485  -1.828 1.000 98.400 ? 31  LEU A C   1 
ATOM 243  C CB  ? LEU A 1  31 ? -11.808  -3.289  -3.791 1.000 98.400 ? 31  LEU A CB  1 
ATOM 244  O O   ? LEU A 1  31 ? -10.411  -5.524  -2.351 1.000 98.400 ? 31  LEU A O   1 
ATOM 245  C CG  ? LEU A 1  31 ? -13.261  -3.613  -3.441 1.000 98.400 ? 31  LEU A CG  1 
ATOM 246  C CD1 ? LEU A 1  31 ? -13.882  -2.471  -2.644 1.000 98.400 ? 31  LEU A CD1 1 
ATOM 247  C CD2 ? LEU A 1  31 ? -14.067  -3.891  -4.705 1.000 98.400 ? 31  LEU A CD2 1 
ATOM 248  N N   ? LEU A 1  32 ? -11.325  -4.424  -0.485 1.000 98.070 ? 32  LEU A N   1 
ATOM 249  C CA  ? LEU A 1  32 ? -11.308  -5.600   0.377 1.000 98.070 ? 32  LEU A CA  1 
ATOM 250  C C   ? LEU A 1  32 ? -12.665  -6.297   0.372 1.000 98.070 ? 32  LEU A C   1 
ATOM 251  C CB  ? LEU A 1  32 ? -10.926  -5.212   1.808 1.000 98.070 ? 32  LEU A CB  1 
ATOM 252  O O   ? LEU A 1  32 ? -12.742  -7.516   0.540 1.000 98.070 ? 32  LEU A O   1 
ATOM 253  C CG  ? LEU A 1  32 ?  -9.523  -4.634   2.001 1.000 98.070 ? 32  LEU A CG  1 
ATOM 254  C CD1 ? LEU A 1  32 ?  -9.262  -4.360   3.479 1.000 98.070 ? 32  LEU A CD1 1 
ATOM 255  C CD2 ? LEU A 1  32 ?  -8.472  -5.582   1.434 1.000 98.070 ? 32  LEU A CD2 1 
ATOM 256  N N   ? ASN A 1  33 ? -13.766  -5.582   0.244 1.000 97.530 ? 33  ASN A N   1 
ATOM 257  C CA  ? ASN A 1  33 ? -15.154  -5.984   0.045 1.000 97.530 ? 33  ASN A CA  1 
ATOM 258  C C   ? ASN A 1  33 ? -16.006  -4.824  -0.462 1.000 97.530 ? 33  ASN A C   1 
ATOM 259  C CB  ? ASN A 1  33 ? -15.741  -6.548   1.340 1.000 97.530 ? 33  ASN A CB  1 
ATOM 260  O O   ? ASN A 1  33 ? -15.475  -3.823  -0.946 1.000 97.530 ? 33  ASN A O   1 
ATOM 261  C CG  ? ASN A 1  33 ? -15.821  -5.512   2.445 1.000 97.530 ? 33  ASN A CG  1 
ATOM 262  N ND2 ? ASN A 1  33 ? -15.752  -5.967   3.690 1.000 97.530 ? 33  ASN A ND2 1 
ATOM 263  O OD1 ? ASN A 1  33 ? -15.943  -4.313   2.181 1.000 97.530 ? 33  ASN A OD1 1 
ATOM 264  N N   ? GLN A 1  34 ? -17.366  -4.989  -0.390 1.000 97.580 ? 34  GLN A N   1 
ATOM 265  C CA  ? GLN A 1  34 ? -18.234  -3.989  -1.003 1.000 97.580 ? 34  GLN A CA  1 
ATOM 266  C C   ? GLN A 1  34 ? -18.090  -2.637  -0.309 1.000 97.580 ? 34  GLN A C   1 
ATOM 267  C CB  ? GLN A 1  34 ? -19.693  -4.447  -0.963 1.000 97.580 ? 34  GLN A CB  1 
ATOM 268  O O   ? GLN A 1  34 ? -18.405  -1.598  -0.892 1.000 97.580 ? 34  GLN A O   1 
ATOM 269  C CG  ? GLN A 1  34 ? -19.997  -5.612  -1.895 1.000 97.580 ? 34  GLN A CG  1 
ATOM 270  C CD  ? GLN A 1  34 ? -21.447  -6.052  -1.830 1.000 97.580 ? 34  GLN A CD  1 
ATOM 271  N NE2 ? GLN A 1  34 ? -22.079  -6.186  -2.991 1.000 97.580 ? 34  GLN A NE2 1 
ATOM 272  O OE1 ? GLN A 1  34 ? -21.996  -6.270  -0.745 1.000 97.580 ? 34  GLN A OE1 1 
ATOM 273  N N   ? ASN A 1  35 ? -17.522  -2.649   0.873 1.000 97.630 ? 35  ASN A N   1 
ATOM 274  C CA  ? ASN A 1  35 ? -17.591  -1.437   1.683 1.000 97.630 ? 35  ASN A CA  1 
ATOM 275  C C   ? ASN A 1  35 ? -16.201  -0.897   2.004 1.000 97.630 ? 35  ASN A C   1 
ATOM 276  C CB  ? ASN A 1  35 ? -18.371  -1.698   2.973 1.000 97.630 ? 35  ASN A CB  1 
ATOM 277  O O   ? ASN A 1  35 ? -16.057   0.258   2.408 1.000 97.630 ? 35  ASN A O   1 
ATOM 278  C CG  ? ASN A 1  35 ? -19.822  -2.054   2.717 1.000 97.630 ? 35  ASN A CG  1 
ATOM 279  N ND2 ? ASN A 1  35 ? -20.210  -3.267   3.093 1.000 97.630 ? 35  ASN A ND2 1 
ATOM 280  O OD1 ? ASN A 1  35 ? -20.588  -1.246   2.185 1.000 97.630 ? 35  ASN A OD1 1 
ATOM 281  N N   ? TRP A 1  36 ? -15.200  -1.683   1.753 1.000 98.310 ? 36  TRP A N   1 
ATOM 282  C CA  ? TRP A 1  36 ? -13.934  -1.263   2.344 1.000 98.310 ? 36  TRP A CA  1 
ATOM 283  C C   ? TRP A 1  36 ? -12.819  -1.270   1.305 1.000 98.310 ? 36  TRP A C   1 
ATOM 284  C CB  ? TRP A 1  36 ? -13.561  -2.173   3.518 1.000 98.310 ? 36  TRP A CB  1 
ATOM 285  O O   ? TRP A 1  36 ? -12.684  -2.225   0.536 1.000 98.310 ? 36  TRP A O   1 
ATOM 286  C CG  ? TRP A 1  36 ? -14.441  -2.008   4.720 1.000 98.310 ? 36  TRP A CG  1 
ATOM 287  C CD1 ? TRP A 1  36 ? -15.457  -2.833   5.117 1.000 98.310 ? 36  TRP A CD1 1 
ATOM 288  C CD2 ? TRP A 1  36 ? -14.386  -0.949   5.680 1.000 98.310 ? 36  TRP A CD2 1 
ATOM 289  C CE2 ? TRP A 1  36 ? -15.399  -1.196   6.634 1.000 98.310 ? 36  TRP A CE2 1 
ATOM 290  C CE3 ? TRP A 1  36 ? -13.578   0.186   5.827 1.000 98.310 ? 36  TRP A CE3 1 
ATOM 291  N NE1 ? TRP A 1  36 ? -16.037  -2.350   6.268 1.000 98.310 ? 36  TRP A NE1 1 
ATOM 292  C CH2 ? TRP A 1  36 ? -14.819   0.756   7.841 1.000 98.310 ? 36  TRP A CH2 1 
ATOM 293  C CZ2 ? TRP A 1  36 ? -15.624  -0.347   7.720 1.000 98.310 ? 36  TRP A CZ2 1 
ATOM 294  C CZ3 ? TRP A 1  36 ? -13.804   1.029   6.910 1.000 98.310 ? 36  TRP A CZ3 1 
ATOM 295  N N   ? VAL A 1  37 ? -12.082  -0.153   1.288 1.000 98.480 ? 37  VAL A N   1 
ATOM 296  C CA  ? VAL A 1  37 ? -10.850   0.017   0.526 1.000 98.480 ? 37  VAL A CA  1 
ATOM 297  C C   ? VAL A 1  37 ?  -9.671   0.190   1.480 1.000 98.480 ? 37  VAL A C   1 
ATOM 298  C CB  ? VAL A 1  37 ? -10.939   1.223  -0.436 1.000 98.480 ? 37  VAL A CB  1 
ATOM 299  O O   ? VAL A 1  37 ?  -9.765   0.925   2.466 1.000 98.480 ? 37  VAL A O   1 
ATOM 300  C CG1 ? VAL A 1  37 ?  -9.567   1.547  -1.025 1.000 98.480 ? 37  VAL A CG1 1 
ATOM 301  C CG2 ? VAL A 1  37 ? -11.949   0.945  -1.547 1.000 98.480 ? 37  VAL A CG2 1 
ATOM 302  N N   ? LEU A 1  38 ?  -8.603  -0.569   1.217 1.000 98.500 ? 38  LEU A N   1 
ATOM 303  C CA  ? LEU A 1  38 ?  -7.353  -0.462   1.962 1.000 98.500 ? 38  LEU A CA  1 
ATOM 304  C C   ? LEU A 1  38 ?  -6.338   0.385   1.201 1.000 98.500 ? 38  LEU A C   1 
ATOM 305  C CB  ? LEU A 1  38 ?  -6.772  -1.851   2.237 1.000 98.500 ? 38  LEU A CB  1 
ATOM 306  O O   ? LEU A 1  38 ?  -6.117   0.173   0.007 1.000 98.500 ? 38  LEU A O   1 
ATOM 307  C CG  ? LEU A 1  38 ?  -5.608  -1.914   3.227 1.000 98.500 ? 38  LEU A CG  1 
ATOM 308  C CD1 ? LEU A 1  38 ?  -6.069  -1.487   4.616 1.000 98.500 ? 38  LEU A CD1 1 
ATOM 309  C CD2 ? LEU A 1  38 ?  -5.012  -3.318   3.263 1.000 98.500 ? 38  LEU A CD2 1 
ATOM 310  N N   ? THR A 1  39 ?  -5.675   1.383   1.879 1.000 98.310 ? 39  THR A N   1 
ATOM 311  C CA  ? THR A 1  39 ?  -4.702   2.265   1.244 1.000 98.310 ? 39  THR A CA  1 
ATOM 312  C C   ? THR A 1  39 ?  -3.688   2.775   2.264 1.000 98.310 ? 39  THR A C   1 
ATOM 313  C CB  ? THR A 1  39 ?  -5.393   3.460   0.562 1.000 98.310 ? 39  THR A CB  1 
ATOM 314  O O   ? THR A 1  39 ?  -3.710   2.366   3.427 1.000 98.310 ? 39  THR A O   1 
ATOM 315  C CG2 ? THR A 1  39 ?  -5.977   4.420   1.593 1.000 98.310 ? 39  THR A CG2 1 
ATOM 316  O OG1 ? THR A 1  39 ?  -4.437   4.163  -0.241 1.000 98.310 ? 39  THR A OG1 1 
ATOM 317  N N   ? ALA A 1  40 ?  -2.747   3.520   1.822 1.000 97.860 ? 40  ALA A N   1 
ATOM 318  C CA  ? ALA A 1  40 ?  -1.734   4.077   2.714 1.000 97.860 ? 40  ALA A CA  1 
ATOM 319  C C   ? ALA A 1  40 ?  -2.286   5.262   3.501 1.000 97.860 ? 40  ALA A C   1 
ATOM 320  C CB  ? ALA A 1  40 ?  -0.500   4.499   1.920 1.000 97.860 ? 40  ALA A CB  1 
ATOM 321  O O   ? ALA A 1  40 ?  -3.044   6.073   2.963 1.000 97.860 ? 40  ALA A O   1 
ATOM 322  N N   ? ALA A 1  41 ?  -1.891   5.393   4.782 1.000 97.650 ? 41  ALA A N   1 
ATOM 323  C CA  ? ALA A 1  41 ?  -2.336   6.470   5.663 1.000 97.650 ? 41  ALA A CA  1 
ATOM 324  C C   ? ALA A 1  41 ?  -1.815   7.822   5.184 1.000 97.650 ? 41  ALA A C   1 
ATOM 325  C CB  ? ALA A 1  41 ?  -1.881   6.205   7.097 1.000 97.650 ? 41  ALA A CB  1 
ATOM 326  O O   ? ALA A 1  41 ?  -2.480   8.846   5.355 1.000 97.650 ? 41  ALA A O   1 
ATOM 327  N N   ? HIS A 1  42 ?  -0.652   7.836   4.604 1.000 95.670 ? 42  HIS A N   1 
ATOM 328  C CA  ? HIS A 1  42 ?  -0.067   9.092   4.147 1.000 95.670 ? 42  HIS A CA  1 
ATOM 329  C C   ? HIS A 1  42 ?  -0.822   9.645   2.943 1.000 95.670 ? 42  HIS A C   1 
ATOM 330  C CB  ? HIS A 1  42 ?   1.409   8.899   3.797 1.000 95.670 ? 42  HIS A CB  1 
ATOM 331  O O   ? HIS A 1  42 ?  -0.569  10.772   2.511 1.000 95.670 ? 42  HIS A O   1 
ATOM 332  C CG  ? HIS A 1  42 ?   1.631   8.217   2.484 1.000 95.670 ? 42  HIS A CG  1 
ATOM 333  C CD2 ? HIS A 1  42 ?   1.711   8.714   1.227 1.000 95.670 ? 42  HIS A CD2 1 
ATOM 334  N ND1 ? HIS A 1  42 ?   1.796   6.854   2.372 1.000 95.670 ? 42  HIS A ND1 1 
ATOM 335  C CE1 ? HIS A 1  42 ?   1.970   6.540   1.099 1.000 95.670 ? 42  HIS A CE1 1 
ATOM 336  N NE2 ? HIS A 1  42 ?   1.922   7.651   0.383 1.000 95.670 ? 42  HIS A NE2 1 
ATOM 337  N N   ? CYS A 1  43 ?  -1.862   8.905   2.478 1.000 95.780 ? 43  CYS A N   1 
ATOM 338  C CA  ? CYS A 1  43 ?  -2.719   9.331   1.377 1.000 95.780 ? 43  CYS A CA  1 
ATOM 339  C C   ? CYS A 1  43 ?  -3.899  10.148   1.889 1.000 95.780 ? 43  CYS A C   1 
ATOM 340  C CB  ? CYS A 1  43 ?  -3.227   8.120   0.595 1.000 95.780 ? 43  CYS A CB  1 
ATOM 341  O O   ? CYS A 1  43 ?  -4.736  10.598   1.104 1.000 95.780 ? 43  CYS A O   1 
ATOM 342  S SG  ? CYS A 1  43 ?  -1.965   7.334  -0.430 1.000 95.780 ? 43  CYS A SG  1 
ATOM 343  N N   ? SER A 1  44 ?  -4.001  10.312   3.139 1.000 95.070 ? 44  SER A N   1 
ATOM 344  C CA  ? SER A 1  44 ?  -5.154  10.950   3.767 1.000 95.070 ? 44  SER A CA  1 
ATOM 345  C C   ? SER A 1  44 ?  -5.281  12.408   3.338 1.000 95.070 ? 44  SER A C   1 
ATOM 346  C CB  ? SER A 1  44 ?  -5.050  10.864   5.290 1.000 95.070 ? 44  SER A CB  1 
ATOM 347  O O   ? SER A 1  44 ?  -4.321  13.174   3.435 1.000 95.070 ? 44  SER A O   1 
ATOM 348  O OG  ? SER A 1  44 ?  -6.180  11.458   5.905 1.000 95.070 ? 44  SER A OG  1 
ATOM 349  N N   ? MET A 1  45 ?  -6.388  12.726   2.778 1.000 91.510 ? 45  MET A N   1 
ATOM 350  C CA  ? MET A 1  45 ?  -6.760  14.069   2.341 1.000 91.510 ? 45  MET A CA  1 
ATOM 351  C C   ? MET A 1  45 ?  -8.215  14.370   2.683 1.000 91.510 ? 45  MET A C   1 
ATOM 352  C CB  ? MET A 1  45 ?  -6.533  14.227   0.836 1.000 91.510 ? 45  MET A CB  1 
ATOM 353  O O   ? MET A 1  45 ?  -9.006  13.453   2.910 1.000 91.510 ? 45  MET A O   1 
ATOM 354  C CG  ? MET A 1  45 ?  -5.078  14.092   0.418 1.000 91.510 ? 45  MET A CG  1 
ATOM 355  S SD  ? MET A 1  45 ?  -4.779  14.689  -1.291 1.000 91.510 ? 45  MET A SD  1 
ATOM 356  C CE  ? MET A 1  45 ?  -3.140  13.973  -1.599 1.000 91.510 ? 45  MET A CE  1 
ATOM 357  N N   ? ARG A 1  46 ?  -8.522  15.724   2.642 1.000 89.540 ? 46  ARG A N   1 
ATOM 358  C CA  ? ARG A 1  46 ?  -9.929  16.096   2.758 1.000 89.540 ? 46  ARG A CA  1 
ATOM 359  C C   ? ARG A 1  46 ? -10.692  15.759   1.482 1.000 89.540 ? 46  ARG A C   1 
ATOM 360  C CB  ? ARG A 1  46 ? -10.067  17.586   3.074 1.000 89.540 ? 46  ARG A CB  1 
ATOM 361  O O   ? ARG A 1  46 ? -10.173  15.936   0.377 1.000 89.540 ? 46  ARG A O   1 
ATOM 362  C CG  ? ARG A 1  46 ?  -9.655  17.957   4.490 1.000 89.540 ? 46  ARG A CG  1 
ATOM 363  C CD  ? ARG A 1  46 ?  -9.957  19.416   4.802 1.000 89.540 ? 46  ARG A CD  1 
ATOM 364  N NE  ? ARG A 1  46 ?  -9.627  19.751   6.184 1.000 89.540 ? 46  ARG A NE  1 
ATOM 365  N NH1 ? ARG A 1  46 ? -10.429  21.915   6.068 1.000 89.540 ? 46  ARG A NH1 1 
ATOM 366  N NH2 ? ARG A 1  46 ?  -9.518  21.128   8.019 1.000 89.540 ? 46  ARG A NH2 1 
ATOM 367  C CZ  ? ARG A 1  46 ?  -9.859  20.931   6.754 1.000 89.540 ? 46  ARG A CZ  1 
ATOM 368  N N   ? HIS A 1  47 ? -12.014  15.082   1.695 1.000 88.940 ? 47  HIS A N   1 
ATOM 369  C CA  ? HIS A 1  47 ? -12.917  14.828   0.578 1.000 88.940 ? 47  HIS A CA  1 
ATOM 370  C C   ? HIS A 1  47 ? -12.317  13.821  -0.398 1.000 88.940 ? 47  HIS A C   1 
ATOM 371  C CB  ? HIS A 1  47 ? -13.248  16.132  -0.150 1.000 88.940 ? 47  HIS A CB  1 
ATOM 372  O O   ? HIS A 1  47 ? -12.130  14.129  -1.577 1.000 88.940 ? 47  HIS A O   1 
ATOM 373  C CG  ? HIS A 1  47 ? -13.931  17.145   0.713 1.000 88.940 ? 47  HIS A CG  1 
ATOM 374  C CD2 ? HIS A 1  47 ? -13.546  18.382   1.107 1.000 88.940 ? 47  HIS A CD2 1 
ATOM 375  N ND1 ? HIS A 1  47 ? -15.167  16.926   1.281 1.000 88.940 ? 47  HIS A ND1 1 
ATOM 376  C CE1 ? HIS A 1  47 ? -15.514  17.988   1.988 1.000 88.940 ? 47  HIS A CE1 1 
ATOM 377  N NE2 ? HIS A 1  47 ? -14.548  18.886   1.899 1.000 88.940 ? 47  HIS A NE2 1 
ATOM 378  N N   ? ILE A 1  48 ? -12.038  12.647  -0.008 1.000 94.570 ? 48  ILE A N   1 
ATOM 379  C CA  ? ILE A 1  48 ? -11.512  11.555  -0.821 1.000 94.570 ? 48  ILE A CA  1 
ATOM 380  C C   ? ILE A 1  48 ? -12.644  10.919  -1.625 1.000 94.570 ? 48  ILE A C   1 
ATOM 381  C CB  ? ILE A 1  48 ? -10.809  10.490   0.050 1.000 94.570 ? 48  ILE A CB  1 
ATOM 382  O O   ? ILE A 1  48 ? -13.698  10.591  -1.073 1.000 94.570 ? 48  ILE A O   1 
ATOM 383  C CG1 ? ILE A 1  48 ?  -9.676  11.127   0.862 1.000 94.570 ? 48  ILE A CG1 1 
ATOM 384  C CG2 ? ILE A 1  48 ? -10.282   9.344  -0.819 1.000 94.570 ? 48  ILE A CG2 1 
ATOM 385  C CD1 ? ILE A 1  48 ?  -9.080  10.209   1.920 1.000 94.570 ? 48  ILE A CD1 1 
ATOM 386  N N   ? GLN A 1  49 ? -12.403  10.823  -2.947 1.000 95.530 ? 49  GLN A N   1 
ATOM 387  C CA  ? GLN A 1  49 ? -13.270  10.042  -3.824 1.000 95.530 ? 49  GLN A CA  1 
ATOM 388  C C   ? GLN A 1  49 ? -12.562   8.785  -4.321 1.000 95.530 ? 49  GLN A C   1 
ATOM 389  C CB  ? GLN A 1  49 ? -13.734  10.888  -5.011 1.000 95.530 ? 49  GLN A CB  1 
ATOM 390  O O   ? GLN A 1  49 ? -11.342   8.783  -4.498 1.000 95.530 ? 49  GLN A O   1 
ATOM 391  C CG  ? GLN A 1  49 ? -14.548  12.111  -4.614 1.000 95.530 ? 49  GLN A CG  1 
ATOM 392  C CD  ? GLN A 1  49 ? -14.918  12.981  -5.801 1.000 95.530 ? 49  GLN A CD  1 
ATOM 393  N NE2 ? GLN A 1  49 ? -15.998  13.742  -5.665 1.000 95.530 ? 49  GLN A NE2 1 
ATOM 394  O OE1 ? GLN A 1  49 ? -14.238  12.970  -6.832 1.000 95.530 ? 49  GLN A OE1 1 
ATOM 395  N N   ? VAL A 1  50 ? -13.420   7.728  -4.479 1.000 96.870 ? 50  VAL A N   1 
ATOM 396  C CA  ? VAL A 1  50 ? -12.864   6.452  -4.916 1.000 96.870 ? 50  VAL A CA  1 
ATOM 397  C C   ? VAL A 1  50 ? -13.465   6.059  -6.264 1.000 96.870 ? 50  VAL A C   1 
ATOM 398  C CB  ? VAL A 1  50 ? -13.116   5.337  -3.876 1.000 96.870 ? 50  VAL A CB  1 
ATOM 399  O O   ? VAL A 1  50 ? -14.678   6.162  -6.463 1.000 96.870 ? 50  VAL A O   1 
ATOM 400  C CG1 ? VAL A 1  50 ? -12.636   3.987  -4.404 1.000 96.870 ? 50  VAL A CG1 1 
ATOM 401  C CG2 ? VAL A 1  50 ? -12.426   5.674  -2.555 1.000 96.870 ? 50  VAL A CG2 1 
ATOM 402  N N   ? ARG A 1  51 ? -12.593   5.761  -7.196 1.000 96.150 ? 51  ARG A N   1 
ATOM 403  C CA  ? ARG A 1  51 ? -13.032   5.222  -8.479 1.000 96.150 ? 51  ARG A CA  1 
ATOM 404  C C   ? ARG A 1  51 ? -12.631   3.758  -8.624 1.000 96.150 ? 51  ARG A C   1 
ATOM 405  C CB  ? ARG A 1  51 ? -12.450   6.041  -9.634 1.000 96.150 ? 51  ARG A CB  1 
ATOM 406  O O   ? ARG A 1  51 ? -11.464   3.407  -8.439 1.000 96.150 ? 51  ARG A O   1 
ATOM 407  C CG  ? ARG A 1  51 ? -13.021   7.446  -9.741 1.000 96.150 ? 51  ARG A CG  1 
ATOM 408  C CD  ? ARG A 1  51 ? -12.532   8.160 -10.994 1.000 96.150 ? 51  ARG A CD  1 
ATOM 409  N NE  ? ARG A 1  51 ? -13.105   9.498 -11.110 1.000 96.150 ? 51  ARG A NE  1 
ATOM 410  N NH1 ? ARG A 1  51 ? -12.204   9.926 -13.194 1.000 96.150 ? 51  ARG A NH1 1 
ATOM 411  N NH2 ? ARG A 1  51 ? -13.503  11.504 -12.155 1.000 96.150 ? 51  ARG A NH2 1 
ATOM 412  C CZ  ? ARG A 1  51 ? -12.936  10.306 -12.153 1.000 96.150 ? 51  ARG A CZ  1 
ATOM 413  N N   ? LEU A 1  52 ? -13.639   2.862  -8.884 1.000 96.840 ? 52  LEU A N   1 
ATOM 414  C CA  ? LEU A 1  52 ? -13.451   1.430  -9.094 1.000 96.840 ? 52  LEU A CA  1 
ATOM 415  C C   ? LEU A 1  52 ? -13.708   1.056 -10.549 1.000 96.840 ? 52  LEU A C   1 
ATOM 416  C CB  ? LEU A 1  52 ? -14.377   0.628  -8.176 1.000 96.840 ? 52  LEU A CB  1 
ATOM 417  O O   ? LEU A 1  52 ? -14.457   1.742 -11.248 1.000 96.840 ? 52  LEU A O   1 
ATOM 418  C CG  ? LEU A 1  52 ? -14.260   0.912  -6.678 1.000 96.840 ? 52  LEU A CG  1 
ATOM 419  C CD1 ? LEU A 1  52 ? -15.438   1.757  -6.205 1.000 96.840 ? 52  LEU A CD1 1 
ATOM 420  C CD2 ? LEU A 1  52 ? -14.179  -0.391  -5.891 1.000 96.840 ? 52  LEU A CD2 1 
ATOM 421  N N   ? GLY A 1  53 ? -12.976  -0.007 -11.020 1.000 95.100 ? 53  GLY A N   1 
ATOM 422  C CA  ? GLY A 1  53 ? -13.258  -0.528 -12.348 1.000 95.100 ? 53  GLY A CA  1 
ATOM 423  C C   ? GLY A 1  53 ? -12.589   0.264 -13.455 1.000 95.100 ? 53  GLY A C   1 
ATOM 424  O O   ? GLY A 1  53 ? -12.891   0.070 -14.634 1.000 95.100 ? 53  GLY A O   1 
ATOM 425  N N   ? GLU A 1  54 ? -11.638   1.212 -13.036 1.000 93.430 ? 54  GLU A N   1 
ATOM 426  C CA  ? GLU A 1  54 ? -10.891   2.063 -13.956 1.000 93.430 ? 54  GLU A CA  1 
ATOM 427  C C   ? GLU A 1  54 ?  -9.679   1.330 -14.526 1.000 93.430 ? 54  GLU A C   1 
ATOM 428  C CB  ? GLU A 1  54 ? -10.446   3.350 -13.257 1.000 93.430 ? 54  GLU A CB  1 
ATOM 429  O O   ? GLU A 1  54 ?  -8.906   0.726 -13.780 1.000 93.430 ? 54  GLU A O   1 
ATOM 430  C CG  ? GLU A 1  54 ?  -9.824   4.376 -14.195 1.000 93.430 ? 54  GLU A CG  1 
ATOM 431  C CD  ? GLU A 1  54 ? -10.804   4.920 -15.222 1.000 93.430 ? 54  GLU A CD  1 
ATOM 432  O OE1 ? GLU A 1  54 ? -10.694   4.559 -16.416 1.000 93.430 ? 54  GLU A OE1 1 
ATOM 433  O OE2 ? GLU A 1  54 ? -11.687   5.715 -14.831 1.000 93.430 ? 54  GLU A OE2 1 
ATOM 434  N N   ? HIS A 1  55 ?  -9.454   1.316 -15.841 1.000 92.230 ? 55  HIS A N   1 
ATOM 435  C CA  ? HIS A 1  55 ?  -8.238   0.808 -16.466 1.000 92.230 ? 55  HIS A CA  1 
ATOM 436  C C   ? HIS A 1  55 ?  -7.449   1.931 -17.131 1.000 92.230 ? 55  HIS A C   1 
ATOM 437  C CB  ? HIS A 1  55 ?  -8.576  -0.275 -17.493 1.000 92.230 ? 55  HIS A CB  1 
ATOM 438  O O   ? HIS A 1  55 ?  -6.216   1.925 -17.111 1.000 92.230 ? 55  HIS A O   1 
ATOM 439  C CG  ? HIS A 1  55 ?  -7.376  -0.851 -18.175 1.000 92.230 ? 55  HIS A CG  1 
ATOM 440  C CD2 ? HIS A 1  55 ?  -6.991  -0.821 -19.472 1.000 92.230 ? 55  HIS A CD2 1 
ATOM 441  N ND1 ? HIS A 1  55 ?  -6.408  -1.563 -17.501 1.000 92.230 ? 55  HIS A ND1 1 
ATOM 442  C CE1 ? HIS A 1  55 ?  -5.476  -1.946 -18.357 1.000 92.230 ? 55  HIS A CE1 1 
ATOM 443  N NE2 ? HIS A 1  55 ?  -5.806  -1.509 -19.560 1.000 92.230 ? 55  HIS A NE2 1 
ATOM 444  N N   ? ASN A 1  56 ?  -8.179   2.853 -17.795 1.000 92.900 ? 56  ASN A N   1 
ATOM 445  C CA  ? ASN A 1  56 ?  -7.613   4.027 -18.451 1.000 92.900 ? 56  ASN A CA  1 
ATOM 446  C C   ? ASN A 1  56 ?  -8.251   5.316 -17.942 1.000 92.900 ? 56  ASN A C   1 
ATOM 447  C CB  ? ASN A 1  56 ?  -7.768   3.922 -19.969 1.000 92.900 ? 56  ASN A CB  1 
ATOM 448  O O   ? ASN A 1  56 ?  -9.438   5.558 -18.169 1.000 92.900 ? 56  ASN A O   1 
ATOM 449  C CG  ? ASN A 1  56 ?  -6.987   4.988 -20.712 1.000 92.900 ? 56  ASN A CG  1 
ATOM 450  N ND2 ? ASN A 1  56 ?  -6.405   4.615 -21.846 1.000 92.900 ? 56  ASN A ND2 1 
ATOM 451  O OD1 ? ASN A 1  56 ?  -6.905   6.137 -20.270 1.000 92.900 ? 56  ASN A OD1 1 
ATOM 452  N N   ? ILE A 1  57 ?  -7.370   6.218 -17.337 1.000 90.910 ? 57  ILE A N   1 
ATOM 453  C CA  ? ILE A 1  57 ?  -7.870   7.407 -16.655 1.000 90.910 ? 57  ILE A CA  1 
ATOM 454  C C   ? ILE A 1  57 ?  -8.333   8.436 -17.684 1.000 90.910 ? 57  ILE A C   1 
ATOM 455  C CB  ? ILE A 1  57 ?  -6.796   8.022 -15.729 1.000 90.910 ? 57  ILE A CB  1 
ATOM 456  O O   ? ILE A 1  57 ?  -9.133   9.321 -17.370 1.000 90.910 ? 57  ILE A O   1 
ATOM 457  C CG1 ? ILE A 1  57 ?  -6.352   7.001 -14.675 1.000 90.910 ? 57  ILE A CG1 1 
ATOM 458  C CG2 ? ILE A 1  57 ?  -7.321   9.300 -15.068 1.000 90.910 ? 57  ILE A CG2 1 
ATOM 459  C CD1 ? ILE A 1  57 ?  -5.093   7.401 -13.918 1.000 90.910 ? 57  ILE A CD1 1 
ATOM 460  N N   ? SER A 1  58 ?  -7.905   8.326 -18.907 1.000 90.540 ? 58  SER A N   1 
ATOM 461  C CA  ? SER A 1  58 ?  -8.214   9.316 -19.934 1.000 90.540 ? 58  SER A CA  1 
ATOM 462  C C   ? SER A 1  58 ?  -9.444   8.912 -20.740 1.000 90.540 ? 58  SER A C   1 
ATOM 463  C CB  ? SER A 1  58 ?  -7.020   9.506 -20.871 1.000 90.540 ? 58  SER A CB  1 
ATOM 464  O O   ? SER A 1  58 ? -10.040   9.741 -21.430 1.000 90.540 ? 58  SER A O   1 
ATOM 465  O OG  ? SER A 1  58 ?  -6.716   8.298 -21.549 1.000 90.540 ? 58  SER A OG  1 
ATOM 466  N N   ? THR A 1  59 ?  -9.783   7.571 -20.580 1.000 90.730 ? 59  THR A N   1 
ATOM 467  C CA  ? THR A 1  59 ? -10.907   7.070 -21.364 1.000 90.730 ? 59  THR A CA  1 
ATOM 468  C C   ? THR A 1  59 ? -11.917   6.358 -20.468 1.000 90.730 ? 59  THR A C   1 
ATOM 469  C CB  ? THR A 1  59 ? -10.432   6.109 -22.470 1.000 90.730 ? 59  THR A CB  1 
ATOM 470  O O   ? THR A 1  59 ? -11.562   5.428 -19.740 1.000 90.730 ? 59  THR A O   1 
ATOM 471  C CG2 ? THR A 1  59 ? -11.593   5.679 -23.360 1.000 90.730 ? 59  THR A CG2 1 
ATOM 472  O OG1 ? THR A 1  59 ?  -9.445   6.767 -23.275 1.000 90.730 ? 59  THR A OG1 1 
ATOM 473  N N   ? SER A 1  60 ? -13.235   6.752 -20.557 1.000 88.060 ? 60  SER A N   1 
ATOM 474  C CA  ? SER A 1  60 ? -14.316   6.083 -19.840 1.000 88.060 ? 60  SER A CA  1 
ATOM 475  C C   ? SER A 1  60 ? -14.866   4.908 -20.642 1.000 88.060 ? 60  SER A C   1 
ATOM 476  C CB  ? SER A 1  60 ? -15.442   7.069 -19.527 1.000 88.060 ? 60  SER A CB  1 
ATOM 477  O O   ? SER A 1  60 ? -15.218   5.060 -21.814 1.000 88.060 ? 60  SER A O   1 
ATOM 478  O OG  ? SER A 1  60 ? -16.473   6.436 -18.788 1.000 88.060 ? 60  SER A OG  1 
ATOM 479  N N   ? THR A 1  61 ? -14.916   3.710 -19.996 1.000 87.130 ? 61  THR A N   1 
ATOM 480  C CA  ? THR A 1  61 ? -15.295   2.473 -20.671 1.000 87.130 ? 61  THR A CA  1 
ATOM 481  C C   ? THR A 1  61 ? -16.693   2.032 -20.249 1.000 87.130 ? 61  THR A C   1 
ATOM 482  C CB  ? THR A 1  61 ? -14.288   1.346 -20.378 1.000 87.130 ? 61  THR A CB  1 
ATOM 483  O O   ? THR A 1  61 ? -17.248   1.086 -20.811 1.000 87.130 ? 61  THR A O   1 
ATOM 484  C CG2 ? THR A 1  61 ? -12.901   1.694 -20.910 1.000 87.130 ? 61  THR A CG2 1 
ATOM 485  O OG1 ? THR A 1  61 ? -14.206   1.142 -18.962 1.000 87.130 ? 61  THR A OG1 1 
ATOM 486  N N   ? GLY A 1  62 ? -17.307   2.853 -19.186 1.000 89.700 ? 62  GLY A N   1 
ATOM 487  C CA  ? GLY A 1  62 ? -18.665   2.526 -18.779 1.000 89.700 ? 62  GLY A CA  1 
ATOM 488  C C   ? GLY A 1  62 ? -18.722   1.526 -17.640 1.000 89.700 ? 62  GLY A C   1 
ATOM 489  O O   ? GLY A 1  62 ? -19.793   1.265 -17.089 1.000 89.700 ? 62  GLY A O   1 
ATOM 490  N N   ? TYR A 1  63 ? -17.653   0.948 -17.179 1.000 89.950 ? 63  TYR A N   1 
ATOM 491  C CA  ? TYR A 1  63 ? -17.583  -0.012 -16.082 1.000 89.950 ? 63  TYR A CA  1 
ATOM 492  C C   ? TYR A 1  63 ? -17.177   0.674 -14.783 1.000 89.950 ? 63  TYR A C   1 
ATOM 493  C CB  ? TYR A 1  63 ? -16.594  -1.134 -16.412 1.000 89.950 ? 63  TYR A CB  1 
ATOM 494  O O   ? TYR A 1  63 ? -17.189   0.054 -13.717 1.000 89.950 ? 63  TYR A O   1 
ATOM 495  C CG  ? TYR A 1  63 ? -16.836  -1.782 -17.753 1.000 89.950 ? 63  TYR A CG  1 
ATOM 496  C CD1 ? TYR A 1  63 ? -18.044  -2.419 -18.033 1.000 89.950 ? 63  TYR A CD1 1 
ATOM 497  C CD2 ? TYR A 1  63 ? -15.859  -1.761 -18.742 1.000 89.950 ? 63  TYR A CD2 1 
ATOM 498  C CE1 ? TYR A 1  63 ? -18.271  -3.019 -19.266 1.000 89.950 ? 63  TYR A CE1 1 
ATOM 499  C CE2 ? TYR A 1  63 ? -16.076  -2.359 -19.980 1.000 89.950 ? 63  TYR A CE2 1 
ATOM 500  O OH  ? TYR A 1  63 ? -17.503  -3.577 -21.455 1.000 89.950 ? 63  TYR A OH  1 
ATOM 501  C CZ  ? TYR A 1  63 ? -17.283  -2.984 -20.232 1.000 89.950 ? 63  TYR A CZ  1 
ATOM 502  N N   ? GLU A 1  64 ? -16.819   1.900 -14.732 1.000 94.440 ? 64  GLU A N   1 
ATOM 503  C CA  ? GLU A 1  64 ? -16.301   2.655 -13.595 1.000 94.440 ? 64  GLU A CA  1 
ATOM 504  C C   ? GLU A 1  64 ? -17.404   2.964 -12.588 1.000 94.440 ? 64  GLU A C   1 
ATOM 505  C CB  ? GLU A 1  64 ? -15.642   3.954 -14.068 1.000 94.440 ? 64  GLU A CB  1 
ATOM 506  O O   ? GLU A 1  64 ? -18.544   3.235 -12.971 1.000 94.440 ? 64  GLU A O   1 
ATOM 507  C CG  ? GLU A 1  64 ? -14.467   3.739 -15.011 1.000 94.440 ? 64  GLU A CG  1 
ATOM 508  C CD  ? GLU A 1  64 ? -14.884   3.607 -16.468 1.000 94.440 ? 64  GLU A CD  1 
ATOM 509  O OE1 ? GLU A 1  64 ? -13.998   3.512 -17.346 1.000 94.440 ? 64  GLU A OE1 1 
ATOM 510  O OE2 ? GLU A 1  64 ? -16.107   3.600 -16.732 1.000 94.440 ? 64  GLU A OE2 1 
ATOM 511  N N   ? GLN A 1  65 ? -17.096   2.773 -11.332 1.000 96.040 ? 65  GLN A N   1 
ATOM 512  C CA  ? GLN A 1  65 ? -17.963   3.096 -10.203 1.000 96.040 ? 65  GLN A CA  1 
ATOM 513  C C   ? GLN A 1  65 ? -17.351   4.193  -9.336 1.000 96.040 ? 65  GLN A C   1 
ATOM 514  C CB  ? GLN A 1  65 ? -18.232   1.849  -9.359 1.000 96.040 ? 65  GLN A CB  1 
ATOM 515  O O   ? GLN A 1  65 ? -16.173   4.126  -8.981 1.000 96.040 ? 65  GLN A O   1 
ATOM 516  C CG  ? GLN A 1  65 ? -18.772   0.670 -10.159 1.000 96.040 ? 65  GLN A CG  1 
ATOM 517  C CD  ? GLN A 1  65 ? -18.978  -0.570  -9.309 1.000 96.040 ? 65  GLN A CD  1 
ATOM 518  N NE2 ? GLN A 1  65 ? -18.671  -1.733  -9.874 1.000 96.040 ? 65  GLN A NE2 1 
ATOM 519  O OE1 ? GLN A 1  65 ? -19.408  -0.484  -8.155 1.000 96.040 ? 65  GLN A OE1 1 
ATOM 520  N N   ? PHE A 1  66 ? -18.215   5.176  -9.084 1.000 95.340 ? 66  PHE A N   1 
ATOM 521  C CA  ? PHE A 1  66 ? -17.785   6.268  -8.219 1.000 95.340 ? 66  PHE A CA  1 
ATOM 522  C C   ? PHE A 1  66 ? -18.392   6.130  -6.829 1.000 95.340 ? 66  PHE A C   1 
ATOM 523  C CB  ? PHE A 1  66 ? -18.169   7.620  -8.828 1.000 95.340 ? 66  PHE A CB  1 
ATOM 524  O O   ? PHE A 1  66 ? -19.579   5.826  -6.691 1.000 95.340 ? 66  PHE A O   1 
ATOM 525  C CG  ? PHE A 1  66 ? -17.441   7.940 -10.106 1.000 95.340 ? 66  PHE A CG  1 
ATOM 526  C CD1 ? PHE A 1  66 ? -16.231   8.623 -10.081 1.000 95.340 ? 66  PHE A CD1 1 
ATOM 527  C CD2 ? PHE A 1  66 ? -17.966   7.556 -11.333 1.000 95.340 ? 66  PHE A CD2 1 
ATOM 528  C CE1 ? PHE A 1  66 ? -15.555   8.919 -11.262 1.000 95.340 ? 66  PHE A CE1 1 
ATOM 529  C CE2 ? PHE A 1  66 ? -17.296   7.849 -12.518 1.000 95.340 ? 66  PHE A CE2 1 
ATOM 530  C CZ  ? PHE A 1  66 ? -16.091   8.532 -12.480 1.000 95.340 ? 66  PHE A CZ  1 
ATOM 531  N N   ? SER A 1  67 ? -17.466   6.253  -5.807 1.000 95.960 ? 67  SER A N   1 
ATOM 532  C CA  ? SER A 1  67 ? -17.923   6.238  -4.422 1.000 95.960 ? 67  SER A CA  1 
ATOM 533  C C   ? SER A 1  67 ? -17.287   7.366  -3.617 1.000 95.960 ? 67  SER A C   1 
ATOM 534  C CB  ? SER A 1  67 ? -17.607   4.893  -3.767 1.000 95.960 ? 67  SER A CB  1 
ATOM 535  O O   ? SER A 1  67 ? -16.133   7.730  -3.853 1.000 95.960 ? 67  SER A O   1 
ATOM 536  O OG  ? SER A 1  67 ? -18.415   3.865  -4.313 1.000 95.960 ? 67  SER A OG  1 
ATOM 537  N N   ? THR A 1  68 ? -18.116   7.995  -2.771 1.000 94.900 ? 68  THR A N   1 
ATOM 538  C CA  ? THR A 1  68 ? -17.536   8.898  -1.783 1.000 94.900 ? 68  THR A CA  1 
ATOM 539  C C   ? THR A 1  68 ? -17.075   8.125  -0.550 1.000 94.900 ? 68  THR A C   1 
ATOM 540  C CB  ? THR A 1  68 ? -18.539   9.988  -1.364 1.000 94.900 ? 68  THR A CB  1 
ATOM 541  O O   ? THR A 1  68 ? -17.523   7.002  -0.312 1.000 94.900 ? 68  THR A O   1 
ATOM 542  C CG2 ? THR A 1  68 ? -18.955  10.841  -2.558 1.000 94.900 ? 68  THR A CG2 1 
ATOM 543  O OG1 ? THR A 1  68 ? -19.704   9.368  -0.805 1.000 94.900 ? 68  THR A OG1 1 
ATOM 544  N N   ? VAL A 1  69 ? -16.066   8.750   0.118 1.000 95.990 ? 69  VAL A N   1 
ATOM 545  C CA  ? VAL A 1  69 ? -15.570   8.127   1.341 1.000 95.990 ? 69  VAL A CA  1 
ATOM 546  C C   ? VAL A 1  69 ? -16.387   8.612   2.536 1.000 95.990 ? 69  VAL A C   1 
ATOM 547  C CB  ? VAL A 1  69 ? -14.071   8.428   1.563 1.000 95.990 ? 69  VAL A CB  1 
ATOM 548  O O   ? VAL A 1  69 ? -16.411   9.808   2.836 1.000 95.990 ? 69  VAL A O   1 
ATOM 549  C CG1 ? VAL A 1  69 ? -13.613   7.912   2.926 1.000 95.990 ? 69  VAL A CG1 1 
ATOM 550  C CG2 ? VAL A 1  69 ? -13.232   7.812   0.445 1.000 95.990 ? 69  VAL A CG2 1 
ATOM 551  N N   ? GLN A 1  70 ? -17.136   7.635   3.112 1.000 95.050 ? 70  GLN A N   1 
ATOM 552  C CA  ? GLN A 1  70 ? -17.954   7.930   4.284 1.000 95.050 ? 70  GLN A CA  1 
ATOM 553  C C   ? GLN A 1  70 ? -17.086   8.132   5.523 1.000 95.050 ? 70  GLN A C   1 
ATOM 554  C CB  ? GLN A 1  70 ? -18.966   6.810   4.528 1.000 95.050 ? 70  GLN A CB  1 
ATOM 555  O O   ? GLN A 1  70 ? -17.337   9.035   6.323 1.000 95.050 ? 70  GLN A O   1 
ATOM 556  C CG  ? GLN A 1  70 ? -19.867   7.048   5.732 1.000 95.050 ? 70  GLN A CG  1 
ATOM 557  C CD  ? GLN A 1  70 ? -20.901   5.953   5.918 1.000 95.050 ? 70  GLN A CD  1 
ATOM 558  N NE2 ? GLN A 1  70 ? -21.991   6.276   6.604 1.000 95.050 ? 70  GLN A NE2 1 
ATOM 559  O OE1 ? GLN A 1  70 ? -20.720   4.825   5.448 1.000 95.050 ? 70  GLN A OE1 1 
ATOM 560  N N   ? GLU A 1  71 ? -16.145   7.300   5.603 1.000 95.070 ? 71  GLU A N   1 
ATOM 561  C CA  ? GLU A 1  71 ? -15.232   7.315   6.743 1.000 95.070 ? 71  GLU A CA  1 
ATOM 562  C C   ? GLU A 1  71 ? -13.829   6.879   6.332 1.000 95.070 ? 71  GLU A C   1 
ATOM 563  C CB  ? GLU A 1  71 ? -15.756   6.414   7.864 1.000 95.070 ? 71  GLU A CB  1 
ATOM 564  O O   ? GLU A 1  71 ? -13.667   5.898   5.602 1.000 95.070 ? 71  GLU A O   1 
ATOM 565  C CG  ? GLU A 1  71 ? -15.016   6.579   9.183 1.000 95.070 ? 71  GLU A CG  1 
ATOM 566  C CD  ? GLU A 1  71 ? -15.615   5.759  10.314 1.000 95.070 ? 71  GLU A CD  1 
ATOM 567  O OE1 ? GLU A 1  71 ? -15.199   5.940  11.481 1.000 95.070 ? 71  GLU A OE1 1 
ATOM 568  O OE2 ? GLU A 1  71 ? -16.506   4.927  10.031 1.000 95.070 ? 71  GLU A OE2 1 
ATOM 569  N N   ? ALA A 1  72 ? -12.849   7.722   6.787 1.000 96.680 ? 72  ALA A N   1 
ATOM 570  C CA  ? ALA A 1  72 ? -11.439   7.366   6.651 1.000 96.680 ? 72  ALA A CA  1 
ATOM 571  C C   ? ALA A 1  72 ? -10.816   7.060   8.010 1.000 96.680 ? 72  ALA A C   1 
ATOM 572  C CB  ? ALA A 1  72 ? -10.671   8.489   5.958 1.000 96.680 ? 72  ALA A CB  1 
ATOM 573  O O   ? ALA A 1  72 ? -10.753   7.931   8.881 1.000 96.680 ? 72  ALA A O   1 
ATOM 574  N N   ? ILE A 1  73 ? -10.457   5.791   8.200 1.000 97.490 ? 73  ILE A N   1 
ATOM 575  C CA  ? ILE A 1  73 ?  -9.923   5.352   9.485 1.000 97.490 ? 73  ILE A CA  1 
ATOM 576  C C   ? ILE A 1  73 ?  -8.413   5.151   9.374 1.000 97.490 ? 73  ILE A C   1 
ATOM 577  C CB  ? ILE A 1  73 ? -10.603   4.050   9.965 1.000 97.490 ? 73  ILE A CB  1 
ATOM 578  O O   ? ILE A 1  73 ?  -7.953   4.167   8.790 1.000 97.490 ? 73  ILE A O   1 
ATOM 579  C CG1 ? ILE A 1  73 ? -12.126   4.221   9.987 1.000 97.490 ? 73  ILE A CG1 1 
ATOM 580  C CG2 ? ILE A 1  73 ? -10.077   3.643  11.344 1.000 97.490 ? 73  ILE A CG2 1 
ATOM 581  C CD1 ? ILE A 1  73 ? -12.888   2.939  10.292 1.000 97.490 ? 73  ILE A CD1 1 
ATOM 582  N N   ? ILE A 1  74 ?  -7.636   6.130   9.954 1.000 97.700 ? 74  ILE A N   1 
ATOM 583  C CA  ? ILE A 1  74 ?  -6.179   6.064   9.968 1.000 97.700 ? 74  ILE A CA  1 
ATOM 584  C C   ? ILE A 1  74 ?  -5.711   5.252  11.173 1.000 97.700 ? 74  ILE A C   1 
ATOM 585  C CB  ? ILE A 1  74 ?  -5.550   7.475   9.996 1.000 97.700 ? 74  ILE A CB  1 
ATOM 586  O O   ? ILE A 1  74 ?  -6.261   5.382  12.269 1.000 97.700 ? 74  ILE A O   1 
ATOM 587  C CG1 ? ILE A 1  74 ?  -5.907   8.244   8.718 1.000 97.700 ? 74  ILE A CG1 1 
ATOM 588  C CG2 ? ILE A 1  74 ?  -4.031   7.386  10.175 1.000 97.700 ? 74  ILE A CG2 1 
ATOM 589  C CD1 ? ILE A 1  74 ?  -5.464   9.701   8.729 1.000 97.700 ? 74  ILE A CD1 1 
ATOM 590  N N   ? HIS A 1  75 ?  -4.736   4.338  10.846 1.000 98.030 ? 75  HIS A N   1 
ATOM 591  C CA  ? HIS A 1  75 ?  -4.181   3.598  11.974 1.000 98.030 ? 75  HIS A CA  1 
ATOM 592  C C   ? HIS A 1  75 ?  -3.703   4.544  13.071 1.000 98.030 ? 75  HIS A C   1 
ATOM 593  C CB  ? HIS A 1  75 ?  -3.029   2.704  11.513 1.000 98.030 ? 75  HIS A CB  1 
ATOM 594  O O   ? HIS A 1  75 ?  -2.965   5.493  12.800 1.000 98.030 ? 75  HIS A O   1 
ATOM 595  C CG  ? HIS A 1  75 ?  -2.641   1.661  12.513 1.000 98.030 ? 75  HIS A CG  1 
ATOM 596  C CD2 ? HIS A 1  75 ?  -2.856   0.325  12.532 1.000 98.030 ? 75  HIS A CD2 1 
ATOM 597  N ND1 ? HIS A 1  75 ?  -1.947   1.958  13.666 1.000 98.030 ? 75  HIS A ND1 1 
ATOM 598  C CE1 ? HIS A 1  75 ?  -1.749   0.844  14.352 1.000 98.030 ? 75  HIS A CE1 1 
ATOM 599  N NE2 ? HIS A 1  75 ?  -2.291  -0.161  13.685 1.000 98.030 ? 75  HIS A NE2 1 
ATOM 600  N N   ? PRO A 1  76 ?  -4.090   4.336  14.375 1.000 96.440 ? 76  PRO A N   1 
ATOM 601  C CA  ? PRO A 1  76 ?  -3.774   5.241  15.482 1.000 96.440 ? 76  PRO A CA  1 
ATOM 602  C C   ? PRO A 1  76 ?  -2.273   5.359  15.739 1.000 96.440 ? 76  PRO A C   1 
ATOM 603  C CB  ? PRO A 1  76 ?  -4.483   4.597  16.677 1.000 96.440 ? 76  PRO A CB  1 
ATOM 604  O O   ? PRO A 1  76 ?  -1.818   6.349  16.318 1.000 96.440 ? 76  PRO A O   1 
ATOM 605  C CG  ? PRO A 1  76 ?  -4.718   3.180  16.263 1.000 96.440 ? 76  PRO A CG  1 
ATOM 606  C CD  ? PRO A 1  76 ?  -4.889   3.141  14.772 1.000 96.440 ? 76  PRO A CD  1 
ATOM 607  N N   ? GLY A 1  77 ?  -1.558   4.385  15.328 1.000 96.540 ? 77  GLY A N   1 
ATOM 608  C CA  ? GLY A 1  77 ?  -0.124   4.367  15.568 1.000 96.540 ? 77  GLY A CA  1 
ATOM 609  C C   ? GLY A 1  77 ?   0.682   4.932  14.414 1.000 96.540 ? 77  GLY A C   1 
ATOM 610  O O   ? GLY A 1  77 ?   1.911   4.838  14.403 1.000 96.540 ? 77  GLY A O   1 
ATOM 611  N N   ? PHE A 1  78 ?  -0.026   5.497  13.357 1.000 96.940 ? 78  PHE A N   1 
ATOM 612  C CA  ? PHE A 1  78 ?   0.678   6.064  12.213 1.000 96.940 ? 78  PHE A CA  1 
ATOM 613  C C   ? PHE A 1  78 ?   1.517   7.265  12.635 1.000 96.940 ? 78  PHE A C   1 
ATOM 614  C CB  ? PHE A 1  78 ?  -0.312   6.473  11.119 1.000 96.940 ? 78  PHE A CB  1 
ATOM 615  O O   ? PHE A 1  78 ?   1.013   8.181  13.288 1.000 96.940 ? 78  PHE A O   1 
ATOM 616  C CG  ? PHE A 1  78 ?   0.326   7.190   9.960 1.000 96.940 ? 78  PHE A CG  1 
ATOM 617  C CD1 ? PHE A 1  78 ?  -0.098   8.461   9.592 1.000 96.940 ? 78  PHE A CD1 1 
ATOM 618  C CD2 ? PHE A 1  78 ?   1.351   6.593   9.238 1.000 96.940 ? 78  PHE A CD2 1 
ATOM 619  C CE1 ? PHE A 1  78 ?   0.490   9.128   8.520 1.000 96.940 ? 78  PHE A CE1 1 
ATOM 620  C CE2 ? PHE A 1  78 ?   1.944   7.252   8.165 1.000 96.940 ? 78  PHE A CE2 1 
ATOM 621  C CZ  ? PHE A 1  78 ?   1.512   8.519   7.807 1.000 96.940 ? 78  PHE A CZ  1 
ATOM 622  N N   ? VAL A 1  79 ?   2.831   7.223  12.236 1.000 92.490 ? 79  VAL A N   1 
ATOM 623  C CA  ? VAL A 1  79 ?   3.779   8.304  12.484 1.000 92.490 ? 79  VAL A CA  1 
ATOM 624  C C   ? VAL A 1  79 ?   4.275   8.871  11.155 1.000 92.490 ? 79  VAL A C   1 
ATOM 625  C CB  ? VAL A 1  79 ?   4.975   7.826  13.338 1.000 92.490 ? 79  VAL A CB  1 
ATOM 626  O O   ? VAL A 1  79 ?   4.890   8.158  10.360 1.000 92.490 ? 79  VAL A O   1 
ATOM 627  C CG1 ? VAL A 1  79 ?   5.944   8.977  13.602 1.000 92.490 ? 79  VAL A CG1 1 
ATOM 628  C CG2 ? VAL A 1  79 ?   4.483   7.225  14.653 1.000 92.490 ? 79  VAL A CG2 1 
ATOM 629  N N   ? LEU A 1  80 ?   4.073  10.182  10.870 1.000 88.200 ? 80  LEU A N   1 
ATOM 630  C CA  ? LEU A 1  80 ?   4.318  10.833   9.587 1.000 88.200 ? 80  LEU A CA  1 
ATOM 631  C C   ? LEU A 1  80 ?   5.807  10.833   9.254 1.000 88.200 ? 80  LEU A C   1 
ATOM 632  C CB  ? LEU A 1  80 ?   3.787  12.269   9.605 1.000 88.200 ? 80  LEU A CB  1 
ATOM 633  O O   ? LEU A 1  80 ?   6.187  10.655   8.095 1.000 88.200 ? 80  LEU A O   1 
ATOM 634  C CG  ? LEU A 1  80 ?   3.753  12.996   8.259 1.000 88.200 ? 80  LEU A CG  1 
ATOM 635  C CD1 ? LEU A 1  80 ?   2.785  12.302   7.307 1.000 88.200 ? 80  LEU A CD1 1 
ATOM 636  C CD2 ? LEU A 1  80 ?   3.367  14.458   8.451 1.000 88.200 ? 80  LEU A CD2 1 
ATOM 637  N N   ? ARG A 1  81 ?   6.658  10.848  10.269 1.000 87.500 ? 81  ARG A N   1 
ATOM 638  C CA  ? ARG A 1  81 ?   8.094  10.965  10.038 1.000 87.500 ? 81  ARG A CA  1 
ATOM 639  C C   ? ARG A 1  81 ?   8.700   9.618   9.657 1.000 87.500 ? 81  ARG A C   1 
ATOM 640  C CB  ? ARG A 1  81 ?   8.795  11.522  11.279 1.000 87.500 ? 81  ARG A CB  1 
ATOM 641  O O   ? ARG A 1  81 ?   9.482   9.529   8.709 1.000 87.500 ? 81  ARG A O   1 
ATOM 642  C CG  ? ARG A 1  81 ?  10.264  11.850  11.062 1.000 87.500 ? 81  ARG A CG  1 
ATOM 643  C CD  ? ARG A 1  81 ?  10.877  12.524  12.282 1.000 87.500 ? 81  ARG A CD  1 
ATOM 644  N NE  ? ARG A 1  81 ?  12.301  12.787  12.093 1.000 87.500 ? 81  ARG A NE  1 
ATOM 645  N NH1 ? ARG A 1  81 ?  12.631  13.661  14.206 1.000 87.500 ? 81  ARG A NH1 1 
ATOM 646  N NH2 ? ARG A 1  81 ?  14.382  13.517  12.734 1.000 87.500 ? 81  ARG A NH2 1 
ATOM 647  C CZ  ? ARG A 1  81 ?  13.101  13.321  13.011 1.000 87.500 ? 81  ARG A CZ  1 
ATOM 648  N N   ? SER A 1  82 ?   8.213   8.579  10.340 1.000 90.520 ? 82  SER A N   1 
ATOM 649  C CA  ? SER A 1  82 ?   8.819   7.267  10.140 1.000 90.520 ? 82  SER A CA  1 
ATOM 650  C C   ? SER A 1  82 ?   7.972   6.402   9.212 1.000 90.520 ? 82  SER A C   1 
ATOM 651  C CB  ? SER A 1  82 ?   9.012   6.555  11.479 1.000 90.520 ? 82  SER A CB  1 
ATOM 652  O O   ? SER A 1  82 ?   8.444   5.385   8.700 1.000 90.520 ? 82  SER A O   1 
ATOM 653  O OG  ? SER A 1  82 ?   7.762   6.193  12.041 1.000 90.520 ? 82  SER A OG  1 
ATOM 654  N N   ? TYR A 1  83 ?   6.816   6.853   8.910 1.000 93.970 ? 83  TYR A N   1 
ATOM 655  C CA  ? TYR A 1  83 ?   5.845   6.127   8.099 1.000 93.970 ? 83  TYR A CA  1 
ATOM 656  C C   ? TYR A 1  83 ?   5.473   4.801   8.750 1.000 93.970 ? 83  TYR A C   1 
ATOM 657  C CB  ? TYR A 1  83 ?   6.397   5.881   6.691 1.000 93.970 ? 83  TYR A CB  1 
ATOM 658  O O   ? TYR A 1  83 ?   5.000   3.882   8.076 1.000 93.970 ? 83  TYR A O   1 
ATOM 659  C CG  ? TYR A 1  83 ?   6.445   7.122   5.832 1.000 93.970 ? 83  TYR A CG  1 
ATOM 660  C CD1 ? TYR A 1  83 ?   5.359   7.487   5.041 1.000 93.970 ? 83  TYR A CD1 1 
ATOM 661  C CD2 ? TYR A 1  83 ?   7.577   7.929   5.810 1.000 93.970 ? 83  TYR A CD2 1 
ATOM 662  C CE1 ? TYR A 1  83 ?   5.399   8.628   4.246 1.000 93.970 ? 83  TYR A CE1 1 
ATOM 663  C CE2 ? TYR A 1  83 ?   7.629   9.073   5.019 1.000 93.970 ? 83  TYR A CE2 1 
ATOM 664  O OH  ? TYR A 1  83 ?   6.583  10.545   3.458 1.000 93.970 ? 83  TYR A OH  1 
ATOM 665  C CZ  ? TYR A 1  83 ?   6.537   9.414   4.243 1.000 93.970 ? 83  TYR A CZ  1 
ATOM 666  N N   ? GLU A 1  84 ?   5.855   4.684  10.029 1.000 94.270 ? 84  GLU A N   1 
ATOM 667  C CA  ? GLU A 1  84 ?   5.432   3.512  10.789 1.000 94.270 ? 84  GLU A CA  1 
ATOM 668  C C   ? GLU A 1  84 ?   3.911   3.411  10.847 1.000 94.270 ? 84  GLU A C   1 
ATOM 669  C CB  ? GLU A 1  84 ?   6.011   3.551  12.205 1.000 94.270 ? 84  GLU A CB  1 
ATOM 670  O O   ? GLU A 1  84 ?   3.226   4.407  11.087 1.000 94.270 ? 84  GLU A O   1 
ATOM 671  C CG  ? GLU A 1  84 ?   5.710   2.307  13.028 1.000 94.270 ? 84  GLU A CG  1 
ATOM 672  C CD  ? GLU A 1  84 ?   6.546   1.103  12.623 1.000 94.270 ? 84  GLU A CD  1 
ATOM 673  O OE1 ? GLU A 1  84 ?   6.158  -0.042  12.946 1.000 94.270 ? 84  GLU A OE1 1 
ATOM 674  O OE2 ? GLU A 1  84 ?   7.599   1.308  11.978 1.000 94.270 ? 84  GLU A OE2 1 
ATOM 675  N N   ? ASN A 1  85 ?   3.357   2.237  10.592 1.000 96.950 ? 85  ASN A N   1 
ATOM 676  C CA  ? ASN A 1  85 ?   1.924   1.964  10.616 1.000 96.950 ? 85  ASN A CA  1 
ATOM 677  C C   ? ASN A 1  85 ?   1.185   2.746   9.534 1.000 96.950 ? 85  ASN A C   1 
ATOM 678  C CB  ? ASN A 1  85 ?   1.339   2.282  11.994 1.000 96.950 ? 85  ASN A CB  1 
ATOM 679  O O   ? ASN A 1  85 ?   0.085   3.250   9.767 1.000 96.950 ? 85  ASN A O   1 
ATOM 680  C CG  ? ASN A 1  85 ?   1.996   1.487  13.105 1.000 96.950 ? 85  ASN A CG  1 
ATOM 681  N ND2 ? ASN A 1  85 ?   2.286   2.151  14.218 1.000 96.950 ? 85  ASN A ND2 1 
ATOM 682  O OD1 ? ASN A 1  85 ?   2.242   0.286  12.964 1.000 96.950 ? 85  ASN A OD1 1 
ATOM 683  N N   ? ASP A 1  86 ?   1.744   3.017   8.382 1.000 97.780 ? 86  ASP A N   1 
ATOM 684  C CA  ? ASP A 1  86 ?   1.195   3.751   7.245 1.000 97.780 ? 86  ASP A CA  1 
ATOM 685  C C   ? ASP A 1  86 ?   0.064   2.968   6.582 1.000 97.780 ? 86  ASP A C   1 
ATOM 686  C CB  ? ASP A 1  86 ?   2.292   4.058   6.224 1.000 97.780 ? 86  ASP A CB  1 
ATOM 687  O O   ? ASP A 1  86 ?   0.238   2.419   5.492 1.000 97.780 ? 86  ASP A O   1 
ATOM 688  C CG  ? ASP A 1  86 ?   1.843   5.029   5.146 1.000 97.780 ? 86  ASP A CG  1 
ATOM 689  O OD1 ? ASP A 1  86 ?   0.829   5.733   5.343 1.000 97.780 ? 86  ASP A OD1 1 
ATOM 690  O OD2 ? ASP A 1  86 ?   2.507   5.088   4.089 1.000 97.780 ? 86  ASP A OD2 1 
ATOM 691  N N   ? ILE A 1  87 ?  -1.110   2.826   7.217 1.000 98.380 ? 87  ILE A N   1 
ATOM 692  C CA  ? ILE A 1  87 ?  -2.245   2.051   6.728 1.000 98.380 ? 87  ILE A CA  1 
ATOM 693  C C   ? ILE A 1  87 ?  -3.549   2.748   7.112 1.000 98.380 ? 87  ILE A C   1 
ATOM 694  C CB  ? ILE A 1  87 ?  -2.225   0.609   7.282 1.000 98.380 ? 87  ILE A CB  1 
ATOM 695  O O   ? ILE A 1  87 ?  -3.671   3.287   8.214 1.000 98.380 ? 87  ILE A O   1 
ATOM 696  C CG1 ? ILE A 1  87 ?  -3.313  -0.236   6.609 1.000 98.380 ? 87  ILE A CG1 1 
ATOM 697  C CG2 ? ILE A 1  87 ?  -2.397   0.612   8.804 1.000 98.380 ? 87  ILE A CG2 1 
ATOM 698  C CD1 ? ILE A 1  87 ?  -3.193  -1.730   6.881 1.000 98.380 ? 87  ILE A CD1 1 
ATOM 699  N N   ? MET A 1  88 ?  -4.490   2.789   6.173 1.000 98.250 ? 88  MET A N   1 
ATOM 700  C CA  ? MET A 1  88 ?  -5.770   3.468   6.350 1.000 98.250 ? 88  MET A CA  1 
ATOM 701  C C   ? MET A 1  88 ?  -6.895   2.692   5.673 1.000 98.250 ? 88  MET A C   1 
ATOM 702  C CB  ? MET A 1  88 ?  -5.707   4.891   5.792 1.000 98.250 ? 88  MET A CB  1 
ATOM 703  O O   ? MET A 1  88 ?  -6.717   2.166   4.572 1.000 98.250 ? 88  MET A O   1 
ATOM 704  C CG  ? MET A 1  88 ?  -7.016   5.654   5.910 1.000 98.250 ? 88  MET A CG  1 
ATOM 705  S SD  ? MET A 1  88 ?  -6.902   7.355   5.230 1.000 98.250 ? 88  MET A SD  1 
ATOM 706  C CE  ? MET A 1  88 ?  -6.815   6.985   3.456 1.000 98.250 ? 88  MET A CE  1 
ATOM 707  N N   ? LEU A 1  89 ?  -8.080   2.582   6.327 1.000 98.420 ? 89  LEU A N   1 
ATOM 708  C CA  ? LEU A 1  89 ?  -9.285   1.986   5.760 1.000 98.420 ? 89  LEU A CA  1 
ATOM 709  C C   ? LEU A 1  89 ? -10.292   3.062   5.369 1.000 98.420 ? 89  LEU A C   1 
ATOM 710  C CB  ? LEU A 1  89 ?  -9.921   1.012   6.755 1.000 98.420 ? 89  LEU A CB  1 
ATOM 711  O O   ? LEU A 1  89 ? -10.529   4.002   6.131 1.000 98.420 ? 89  LEU A O   1 
ATOM 712  C CG  ? LEU A 1  89 ?  -9.247  -0.354   6.892 1.000 98.420 ? 89  LEU A CG  1 
ATOM 713  C CD1 ? LEU A 1  89 ?  -9.724  -1.055   8.160 1.000 98.420 ? 89  LEU A CD1 1 
ATOM 714  C CD2 ? LEU A 1  89 ?  -9.524  -1.213   5.663 1.000 98.420 ? 89  LEU A CD2 1 
ATOM 715  N N   ? LEU A 1  90 ? -10.795   2.882   4.139 1.000 98.180 ? 90  LEU A N   1 
ATOM 716  C CA  ? LEU A 1  90 ? -11.848   3.762   3.644 1.000 98.180 ? 90  LEU A CA  1 
ATOM 717  C C   ? LEU A 1  90 ? -13.174   3.016   3.537 1.000 98.180 ? 90  LEU A C   1 
ATOM 718  C CB  ? LEU A 1  90 ? -11.465   4.342   2.280 1.000 98.180 ? 90  LEU A CB  1 
ATOM 719  O O   ? LEU A 1  90 ? -13.249   1.963   2.900 1.000 98.180 ? 90  LEU A O   1 
ATOM 720  C CG  ? LEU A 1  90 ? -10.119   5.065   2.205 1.000 98.180 ? 90  LEU A CG  1 
ATOM 721  C CD1 ? LEU A 1  90 ?  -9.819   5.479   0.768 1.000 98.180 ? 90  LEU A CD1 1 
ATOM 722  C CD2 ? LEU A 1  90 ? -10.111   6.279   3.129 1.000 98.180 ? 90  LEU A CD2 1 
ATOM 723  N N   ? ARG A 1  91 ? -14.192   3.568   4.255 1.000 97.700 ? 91  ARG A N   1 
ATOM 724  C CA  ? ARG A 1  91 ? -15.536   3.031   4.074 1.000 97.700 ? 91  ARG A CA  1 
ATOM 725  C C   ? ARG A 1  91 ? -16.263   3.744   2.939 1.000 97.700 ? 91  ARG A C   1 
ATOM 726  C CB  ? ARG A 1  91 ? -16.342   3.150   5.370 1.000 97.700 ? 91  ARG A CB  1 
ATOM 727  O O   ? ARG A 1  91 ? -16.394   4.970   2.952 1.000 97.700 ? 91  ARG A O   1 
ATOM 728  C CG  ? ARG A 1  91 ? -17.656   2.385   5.350 1.000 97.700 ? 91  ARG A CG  1 
ATOM 729  C CD  ? ARG A 1  91 ? -18.372   2.460   6.692 1.000 97.700 ? 91  ARG A CD  1 
ATOM 730  N NE  ? ARG A 1  91 ? -19.584   1.647   6.702 1.000 97.700 ? 91  ARG A NE  1 
ATOM 731  N NH1 ? ARG A 1  91 ? -20.175   2.184   8.870 1.000 97.700 ? 91  ARG A NH1 1 
ATOM 732  N NH2 ? ARG A 1  91 ? -21.488   0.766   7.637 1.000 97.700 ? 91  ARG A NH2 1 
ATOM 733  C CZ  ? ARG A 1  91 ? -20.413   1.534   7.736 1.000 97.700 ? 91  ARG A CZ  1 
ATOM 734  N N   ? LEU A 1  92 ? -16.750   2.943   1.994 1.000 97.570 ? 92  LEU A N   1 
ATOM 735  C CA  ? LEU A 1  92 ? -17.344   3.483   0.776 1.000 97.570 ? 92  LEU A CA  1 
ATOM 736  C C   ? LEU A 1  92 ? -18.816   3.819   0.991 1.000 97.570 ? 92  LEU A C   1 
ATOM 737  C CB  ? LEU A 1  92 ? -17.199   2.487  -0.378 1.000 97.570 ? 92  LEU A CB  1 
ATOM 738  O O   ? LEU A 1  92 ? -19.529   3.086   1.680 1.000 97.570 ? 92  LEU A O   1 
ATOM 739  C CG  ? LEU A 1  92 ? -15.774   2.060  -0.731 1.000 97.570 ? 92  LEU A CG  1 
ATOM 740  C CD1 ? LEU A 1  92 ? -15.789   1.059  -1.882 1.000 97.570 ? 92  LEU A CD1 1 
ATOM 741  C CD2 ? LEU A 1  92 ? -14.923   3.275  -1.083 1.000 97.570 ? 92  LEU A CD2 1 
ATOM 742  N N   ? LYS A 1  93 ? -19.356   4.962   0.316 1.000 95.860 ? 93  LYS A N   1 
ATOM 743  C CA  ? LYS A 1  93 ? -20.756   5.363   0.216 1.000 95.860 ? 93  LYS A CA  1 
ATOM 744  C C   ? LYS A 1  93 ? -21.052   5.991  -1.143 1.000 95.860 ? 93  LYS A C   1 
ATOM 745  C CB  ? LYS A 1  93 ? -21.115   6.342   1.335 1.000 95.860 ? 93  LYS A CB  1 
ATOM 746  O O   ? LYS A 1  93 ? -20.533   7.062  -1.464 1.000 95.860 ? 93  LYS A O   1 
ATOM 747  C CG  ? LYS A 1  93 ? -22.596   6.683   1.408 1.000 95.860 ? 93  LYS A CG  1 
ATOM 748  C CD  ? LYS A 1  93 ? -22.905   7.584   2.597 1.000 95.860 ? 93  LYS A CD  1 
ATOM 749  C CE  ? LYS A 1  93 ? -24.391   7.906   2.685 1.000 95.860 ? 93  LYS A CE  1 
ATOM 750  N NZ  ? LYS A 1  93 ? -24.700   8.780   3.856 1.000 95.860 ? 93  LYS A NZ  1 
ATOM 751  N N   ? PRO A 1  94 ? -21.829   5.285  -2.004 1.000 96.710 ? 94  PRO A N   1 
ATOM 752  C CA  ? PRO A 1  94 ? -22.431   3.964  -1.812 1.000 96.710 ? 94  PRO A CA  1 
ATOM 753  C C   ? PRO A 1  94 ? -21.410   2.832  -1.903 1.000 96.710 ? 94  PRO A C   1 
ATOM 754  C CB  ? PRO A 1  94 ? -23.450   3.872  -2.950 1.000 96.710 ? 94  PRO A CB  1 
ATOM 755  O O   ? PRO A 1  94 ? -20.303   3.034  -2.409 1.000 96.710 ? 94  PRO A O   1 
ATOM 756  C CG  ? PRO A 1  94 ? -22.842   4.650  -4.072 1.000 96.710 ? 94  PRO A CG  1 
ATOM 757  C CD  ? PRO A 1  94 ? -22.095   5.817  -3.493 1.000 96.710 ? 94  PRO A CD  1 
ATOM 758  N N   ? PRO A 1  95 ? -21.797   1.535  -1.328 1.000 97.440 ? 95  PRO A N   1 
ATOM 759  C CA  ? PRO A 1  95 ? -20.887   0.395  -1.463 1.000 97.440 ? 95  PRO A CA  1 
ATOM 760  C C   ? PRO A 1  95 ? -20.626   0.017  -2.919 1.000 97.440 ? 95  PRO A C   1 
ATOM 761  C CB  ? PRO A 1  95 ? -21.621  -0.731  -0.730 1.000 97.440 ? 95  PRO A CB  1 
ATOM 762  O O   ? PRO A 1  95 ? -21.432   0.335  -3.798 1.000 97.440 ? 95  PRO A O   1 
ATOM 763  C CG  ? PRO A 1  95 ? -22.594  -0.033   0.165 1.000 97.440 ? 95  PRO A CG  1 
ATOM 764  C CD  ? PRO A 1  95 ? -23.002   1.256  -0.487 1.000 97.440 ? 95  PRO A CD  1 
ATOM 765  N N   ? ALA A 1  96 ? -19.486  -0.715  -3.163 1.000 97.820 ? 96  ALA A N   1 
ATOM 766  C CA  ? ALA A 1  96 ? -19.125  -1.212  -4.488 1.000 97.820 ? 96  ALA A CA  1 
ATOM 767  C C   ? ALA A 1  96 ? -20.111  -2.275  -4.963 1.000 97.820 ? 96  ALA A C   1 
ATOM 768  C CB  ? ALA A 1  96 ? -17.705  -1.774  -4.478 1.000 97.820 ? 96  ALA A CB  1 
ATOM 769  O O   ? ALA A 1  96 ? -20.571  -3.102  -4.172 1.000 97.820 ? 96  ALA A O   1 
ATOM 770  N N   ? VAL A 1  97 ? -20.456  -2.191  -6.241 1.000 97.610 ? 97  VAL A N   1 
ATOM 771  C CA  ? VAL A 1  97 ? -21.241  -3.233  -6.895 1.000 97.610 ? 97  VAL A CA  1 
ATOM 772  C C   ? VAL A 1  97 ? -20.313  -4.187  -7.643 1.000 97.610 ? 97  VAL A C   1 
ATOM 773  C CB  ? VAL A 1  97 ? -22.284  -2.634  -7.865 1.000 97.610 ? 97  VAL A CB  1 
ATOM 774  O O   ? VAL A 1  97 ? -19.561  -3.767  -8.526 1.000 97.610 ? 97  VAL A O   1 
ATOM 775  C CG1 ? VAL A 1  97 ? -23.082  -3.742  -8.551 1.000 97.610 ? 97  VAL A CG1 1 
ATOM 776  C CG2 ? VAL A 1  97 ? -23.218  -1.681  -7.121 1.000 97.610 ? 97  VAL A CG2 1 
ATOM 777  N N   ? TYR A 1  98 ? -20.321  -5.415  -7.262 1.000 97.550 ? 98  TYR A N   1 
ATOM 778  C CA  ? TYR A 1  98 ? -19.431  -6.391  -7.881 1.000 97.550 ? 98  TYR A CA  1 
ATOM 779  C C   ? TYR A 1  98 ? -19.781  -6.594  -9.350 1.000 97.550 ? 98  TYR A C   1 
ATOM 780  C CB  ? TYR A 1  98 ? -19.500  -7.729  -7.138 1.000 97.550 ? 98  TYR A CB  1 
ATOM 781  O O   ? TYR A 1  98 ? -20.945  -6.819  -9.692 1.000 97.550 ? 98  TYR A O   1 
ATOM 782  C CG  ? TYR A 1  98 ? -18.934  -7.676  -5.740 1.000 97.550 ? 98  TYR A CG  1 
ATOM 783  C CD1 ? TYR A 1  98 ? -18.056  -6.664  -5.360 1.000 97.550 ? 98  TYR A CD1 1 
ATOM 784  C CD2 ? TYR A 1  98 ? -19.276  -8.639  -4.796 1.000 97.550 ? 98  TYR A CD2 1 
ATOM 785  C CE1 ? TYR A 1  98 ? -17.531  -6.613  -4.073 1.000 97.550 ? 98  TYR A CE1 1 
ATOM 786  C CE2 ? TYR A 1  98 ? -18.757  -8.598  -3.506 1.000 97.550 ? 98  TYR A CE2 1 
ATOM 787  O OH  ? TYR A 1  98 ? -17.370  -7.536  -1.879 1.000 97.550 ? 98  TYR A OH  1 
ATOM 788  C CZ  ? TYR A 1  98 ? -17.887  -7.582  -3.154 1.000 97.550 ? 98  TYR A CZ  1 
ATOM 789  N N   ? THR A 1  99 ? -18.751  -6.578 -10.242 1.000 96.270 ? 99  THR A N   1 
ATOM 790  C CA  ? THR A 1  99 ? -18.757  -6.837 -11.678 1.000 96.270 ? 99  THR A CA  1 
ATOM 791  C C   ? THR A 1  99 ? -17.472  -7.539 -12.107 1.000 96.270 ? 99  THR A C   1 
ATOM 792  C CB  ? THR A 1  99 ? -18.924  -5.533 -12.480 1.000 96.270 ? 99  THR A CB  1 
ATOM 793  O O   ? THR A 1  99 ? -16.623  -7.856 -11.271 1.000 96.270 ? 99  THR A O   1 
ATOM 794  C CG2 ? THR A 1  99 ? -20.045  -4.673 -11.904 1.000 96.270 ? 99  THR A CG2 1 
ATOM 795  O OG1 ? THR A 1  99 ? -17.699  -4.792 -12.438 1.000 96.270 ? 99  THR A OG1 1 
ATOM 796  N N   ? SER A 1 100 ? -17.362  -7.804 -13.467 1.000 94.810 ? 100 SER A N   1 
ATOM 797  C CA  ? SER A 1 100 ? -16.136  -8.395 -13.993 1.000 94.810 ? 100 SER A CA  1 
ATOM 798  C C   ? SER A 1 100 ? -14.955  -7.441 -13.847 1.000 94.810 ? 100 SER A C   1 
ATOM 799  C CB  ? SER A 1 100 ? -16.313  -8.778 -15.463 1.000 94.810 ? 100 SER A CB  1 
ATOM 800  O O   ? SER A 1 100 ? -13.798  -7.864 -13.905 1.000 94.810 ? 100 SER A O   1 
ATOM 801  O OG  ? SER A 1 100 ? -16.672  -7.646 -16.238 1.000 94.810 ? 100 SER A OG  1 
ATOM 802  N N   ? TYR A 1 101 ? -15.168  -6.138 -13.423 1.000 95.210 ? 101 TYR A N   1 
ATOM 803  C CA  ? TYR A 1 101 ? -14.139  -5.105 -13.371 1.000 95.210 ? 101 TYR A CA  1 
ATOM 804  C C   ? TYR A 1 101 ? -14.001  -4.543 -11.961 1.000 95.210 ? 101 TYR A C   1 
ATOM 805  C CB  ? TYR A 1 101 ? -14.462  -3.975 -14.354 1.000 95.210 ? 101 TYR A CB  1 
ATOM 806  O O   ? TYR A 1 101 ? -13.122  -3.719 -11.698 1.000 95.210 ? 101 TYR A O   1 
ATOM 807  C CG  ? TYR A 1 101 ? -14.420  -4.400 -15.802 1.000 95.210 ? 101 TYR A CG  1 
ATOM 808  C CD1 ? TYR A 1 101 ? -13.227  -4.381 -16.520 1.000 95.210 ? 101 TYR A CD1 1 
ATOM 809  C CD2 ? TYR A 1 101 ? -15.574  -4.820 -16.455 1.000 95.210 ? 101 TYR A CD2 1 
ATOM 810  C CE1 ? TYR A 1 101 ? -13.184  -4.769 -17.855 1.000 95.210 ? 101 TYR A CE1 1 
ATOM 811  C CE2 ? TYR A 1 101 ? -15.543  -5.211 -17.790 1.000 95.210 ? 101 TYR A CE2 1 
ATOM 812  O OH  ? TYR A 1 101 ? -14.309  -5.568 -19.801 1.000 95.210 ? 101 TYR A OH  1 
ATOM 813  C CZ  ? TYR A 1 101 ? -14.345  -5.183 -18.480 1.000 95.210 ? 101 TYR A CZ  1 
ATOM 814  N N   ? VAL A 1 102 ? -14.894  -5.044 -11.053 1.000 97.570 ? 102 VAL A N   1 
ATOM 815  C CA  ? VAL A 1 102 ? -14.854  -4.650  -9.648 1.000 97.570 ? 102 VAL A CA  1 
ATOM 816  C C   ? VAL A 1 102 ? -15.014  -5.883  -8.761 1.000 97.570 ? 102 VAL A C   1 
ATOM 817  C CB  ? VAL A 1 102 ? -15.948  -3.611  -9.318 1.000 97.570 ? 102 VAL A CB  1 
ATOM 818  O O   ? VAL A 1 102 ? -16.114  -6.425  -8.633 1.000 97.570 ? 102 VAL A O   1 
ATOM 819  C CG1 ? VAL A 1 102 ? -15.866  -3.186  -7.853 1.000 97.570 ? 102 VAL A CG1 1 
ATOM 820  C CG2 ? VAL A 1 102 ? -15.824  -2.397 -10.237 1.000 97.570 ? 102 VAL A CG2 1 
ATOM 821  N N   ? GLN A 1 103 ? -13.862  -6.342  -8.273 1.000 97.640 ? 103 GLN A N   1 
ATOM 822  C CA  ? GLN A 1 103 ? -13.825  -7.483  -7.363 1.000 97.640 ? 103 GLN A CA  1 
ATOM 823  C C   ? GLN A 1 103 ? -12.834  -7.247  -6.226 1.000 97.640 ? 103 GLN A C   1 
ATOM 824  C CB  ? GLN A 1 103 ? -13.461  -8.762  -8.119 1.000 97.640 ? 103 GLN A CB  1 
ATOM 825  O O   ? GLN A 1 103 ? -11.816  -6.577  -6.411 1.000 97.640 ? 103 GLN A O   1 
ATOM 826  C CG  ? GLN A 1 103 ? -14.465  -9.144  -9.198 1.000 97.640 ? 103 GLN A CG  1 
ATOM 827  C CD  ? GLN A 1 103 ? -15.787  -9.623  -8.627 1.000 97.640 ? 103 GLN A CD  1 
ATOM 828  N NE2 ? GLN A 1 103 ? -16.887  -9.184  -9.229 1.000 97.640 ? 103 GLN A NE2 1 
ATOM 829  O OE1 ? GLN A 1 103 ? -15.819 -10.382  -7.654 1.000 97.640 ? 103 GLN A OE1 1 
ATOM 830  N N   ? PRO A 1 104 ? -13.216  -7.891  -5.048 1.000 97.780 ? 104 PRO A N   1 
ATOM 831  C CA  ? PRO A 1 104 ? -12.285  -7.724  -3.929 1.000 97.780 ? 104 PRO A CA  1 
ATOM 832  C C   ? PRO A 1 104 ? -11.045  -8.606  -4.058 1.000 97.780 ? 104 PRO A C   1 
ATOM 833  C CB  ? PRO A 1 104 ? -13.120  -8.130  -2.712 1.000 97.780 ? 104 PRO A CB  1 
ATOM 834  O O   ? PRO A 1 104 ? -11.090  -9.647  -4.718 1.000 97.780 ? 104 PRO A O   1 
ATOM 835  C CG  ? PRO A 1 104 ? -14.071  -9.162  -3.228 1.000 97.780 ? 104 PRO A CG  1 
ATOM 836  C CD  ? PRO A 1 104 ? -14.481  -8.779  -4.621 1.000 97.780 ? 104 PRO A CD  1 
ATOM 837  N N   ? ILE A 1 105 ?  -9.928  -8.139  -3.358 1.000 97.600 ? 105 ILE A N   1 
ATOM 838  C CA  ? ILE A 1 105 ?  -8.719  -8.949  -3.257 1.000 97.600 ? 105 ILE A CA  1 
ATOM 839  C C   ? ILE A 1 105 ?  -8.662  -9.623  -1.888 1.000 97.600 ? 105 ILE A C   1 
ATOM 840  C CB  ? ILE A 1 105 ?  -7.448  -8.101  -3.490 1.000 97.600 ? 105 ILE A CB  1 
ATOM 841  O O   ? ILE A 1 105 ?  -9.134  -9.066  -0.895 1.000 97.600 ? 105 ILE A O   1 
ATOM 842  C CG1 ? ILE A 1 105 ?  -6.215  -9.005  -3.597 1.000 97.600 ? 105 ILE A CG1 1 
ATOM 843  C CG2 ? ILE A 1 105 ?  -7.276  -7.069  -2.371 1.000 97.600 ? 105 ILE A CG2 1 
ATOM 844  C CD1 ? ILE A 1 105 ?  -6.129  -9.781  -4.904 1.000 97.600 ? 105 ILE A CD1 1 
ATOM 845  N N   ? ASP A 1 106 ?  -8.029 -10.784  -1.846 1.000 96.610 ? 106 ASP A N   1 
ATOM 846  C CA  ? ASP A 1 106 ?  -7.938 -11.538  -0.599 1.000 96.610 ? 106 ASP A CA  1 
ATOM 847  C C   ? ASP A 1 106 ?  -6.786 -11.031   0.266 1.000 96.610 ? 106 ASP A C   1 
ATOM 848  C CB  ? ASP A 1 106 ?  -7.763 -13.031  -0.886 1.000 96.610 ? 106 ASP A CB  1 
ATOM 849  O O   ? ASP A 1 106 ?  -5.732 -10.656  -0.252 1.000 96.610 ? 106 ASP A O   1 
ATOM 850  C CG  ? ASP A 1 106 ?  -8.995 -13.662  -1.510 1.000 96.610 ? 106 ASP A CG  1 
ATOM 851  O OD1 ? ASP A 1 106 ? -10.125 -13.214  -1.219 1.000 96.610 ? 106 ASP A OD1 1 
ATOM 852  O OD2 ? ASP A 1 106 ?  -8.834 -14.619  -2.299 1.000 96.610 ? 106 ASP A OD2 1 
ATOM 853  N N   ? LEU A 1 107 ?  -7.078 -11.055   1.633 1.000 97.010 ? 107 LEU A N   1 
ATOM 854  C CA  ? LEU A 1 107 ?  -6.014 -10.808   2.600 1.000 97.010 ? 107 LEU A CA  1 
ATOM 855  C C   ? LEU A 1 107 ?  -5.207 -12.077   2.856 1.000 97.010 ? 107 LEU A C   1 
ATOM 856  C CB  ? LEU A 1 107 ?  -6.596 -10.285   3.915 1.000 97.010 ? 107 LEU A CB  1 
ATOM 857  O O   ? LEU A 1 107 ?  -5.751 -13.183   2.810 1.000 97.010 ? 107 LEU A O   1 
ATOM 858  C CG  ? LEU A 1 107 ?  -7.245  -8.901   3.867 1.000 97.010 ? 107 LEU A CG  1 
ATOM 859  C CD1 ? LEU A 1 107 ?  -7.975  -8.612   5.174 1.000 97.010 ? 107 LEU A CD1 1 
ATOM 860  C CD2 ? LEU A 1 107 ?  -6.199  -7.829   3.585 1.000 97.010 ? 107 LEU A CD2 1 
ATOM 861  N N   ? PRO A 1 108 ?  -3.920 -11.910   3.096 1.000 95.010 ? 108 PRO A N   1 
ATOM 862  C CA  ? PRO A 1 108 ?  -3.109 -13.091   3.400 1.000 95.010 ? 108 PRO A CA  1 
ATOM 863  C C   ? PRO A 1 108 ?  -3.461 -13.718   4.747 1.000 95.010 ? 108 PRO A C   1 
ATOM 864  C CB  ? PRO A 1 108 ?  -1.679 -12.544   3.409 1.000 95.010 ? 108 PRO A CB  1 
ATOM 865  O O   ? PRO A 1 108 ?  -3.973 -13.033   5.636 1.000 95.010 ? 108 PRO A O   1 
ATOM 866  C CG  ? PRO A 1 108 ?  -1.815 -11.127   3.864 1.000 95.010 ? 108 PRO A CG  1 
ATOM 867  C CD  ? PRO A 1 108 ?  -3.091 -10.566   3.304 1.000 95.010 ? 108 PRO A CD  1 
ATOM 868  N N   ? THR A 1 109 ?  -3.217 -15.052   4.848 1.000 91.840 ? 109 THR A N   1 
ATOM 869  C CA  ? THR A 1 109 ?  -3.415 -15.742   6.118 1.000 91.840 ? 109 THR A CA  1 
ATOM 870  C C   ? THR A 1 109 ?  -2.114 -15.794   6.915 1.000 91.840 ? 109 THR A C   1 
ATOM 871  C CB  ? THR A 1 109 ?  -3.944 -17.172   5.900 1.000 91.840 ? 109 THR A CB  1 
ATOM 872  O O   ? THR A 1 109 ?  -2.136 -15.892   8.143 1.000 91.840 ? 109 THR A O   1 
ATOM 873  C CG2 ? THR A 1 109 ?  -5.340 -17.154   5.288 1.000 91.840 ? 109 THR A CG2 1 
ATOM 874  O OG1 ? THR A 1 109 ?  -3.057 -17.874   5.020 1.000 91.840 ? 109 THR A OG1 1 
ATOM 875  N N   ? LEU A 1 110 ?  -1.003 -15.734   6.117 1.000 90.640 ? 110 LEU A N   1 
ATOM 876  C CA  ? LEU A 1 110 ?   0.339 -15.698   6.687 1.000 90.640 ? 110 LEU A CA  1 
ATOM 877  C C   ? LEU A 1 110 ?   1.214 -14.686   5.954 1.000 90.640 ? 110 LEU A C   1 
ATOM 878  C CB  ? LEU A 1 110 ?   0.984 -17.085   6.629 1.000 90.640 ? 110 LEU A CB  1 
ATOM 879  O O   ? LEU A 1 110 ?   0.903 -14.291   4.829 1.000 90.640 ? 110 LEU A O   1 
ATOM 880  C CG  ? LEU A 1 110 ?   0.254 -18.204   7.373 1.000 90.640 ? 110 LEU A CG  1 
ATOM 881  C CD1 ? LEU A 1 110 ?   0.609 -19.560   6.772 1.000 90.640 ? 110 LEU A CD1 1 
ATOM 882  C CD2 ? LEU A 1 110 ?   0.593 -18.167   8.860 1.000 90.640 ? 110 LEU A CD2 1 
ATOM 883  N N   ? CYS A 1 111 ?   2.318 -14.343   6.648 1.000 91.520 ? 111 CYS A N   1 
ATOM 884  C CA  ? CYS A 1 111 ?   3.265 -13.429   6.019 1.000 91.520 ? 111 CYS A CA  1 
ATOM 885  C C   ? CYS A 1 111 ?   3.994 -14.107   4.866 1.000 91.520 ? 111 CYS A C   1 
ATOM 886  C CB  ? CYS A 1 111 ?   4.277 -12.917   7.044 1.000 91.520 ? 111 CYS A CB  1 
ATOM 887  O O   ? CYS A 1 111 ?   4.201 -15.322   4.885 1.000 91.520 ? 111 CYS A O   1 
ATOM 888  S SG  ? CYS A 1 111 ?   3.571 -11.788   8.264 1.000 91.520 ? 111 CYS A SG  1 
ATOM 889  N N   ? PRO A 1 112 ?   4.354 -13.331   3.790 1.000 88.090 ? 112 PRO A N   1 
ATOM 890  C CA  ? PRO A 1 112 ?   5.030 -13.926   2.636 1.000 88.090 ? 112 PRO A CA  1 
ATOM 891  C C   ? PRO A 1 112 ?   6.414 -14.473   2.979 1.000 88.090 ? 112 PRO A C   1 
ATOM 892  C CB  ? PRO A 1 112 ?   5.133 -12.761   1.648 1.000 88.090 ? 112 PRO A CB  1 
ATOM 893  O O   ? PRO A 1 112 ?   7.092 -13.937   3.859 1.000 88.090 ? 112 PRO A O   1 
ATOM 894  C CG  ? PRO A 1 112 ?   5.201 -11.539   2.506 1.000 88.090 ? 112 PRO A CG  1 
ATOM 895  C CD  ? PRO A 1 112 ?   4.380 -11.776   3.740 1.000 88.090 ? 112 PRO A CD  1 
ATOM 896  N N   ? LEU A 1 113 ?   6.766 -15.653   2.327 1.000 87.300 ? 113 LEU A N   1 
ATOM 897  C CA  ? LEU A 1 113 ?   8.132 -16.153   2.430 1.000 87.300 ? 113 LEU A CA  1 
ATOM 898  C C   ? LEU A 1 113 ?   9.112 -15.197   1.758 1.000 87.300 ? 113 LEU A C   1 
ATOM 899  C CB  ? LEU A 1 113 ?   8.244 -17.543   1.798 1.000 87.300 ? 113 LEU A CB  1 
ATOM 900  O O   ? LEU A 1 113 ?   8.802 -14.613   0.717 1.000 87.300 ? 113 LEU A O   1 
ATOM 901  C CG  ? LEU A 1 113 ?   7.414 -18.651   2.449 1.000 87.300 ? 113 LEU A CG  1 
ATOM 902  C CD1 ? LEU A 1 113 ?   7.503 -19.932   1.625 1.000 87.300 ? 113 LEU A CD1 1 
ATOM 903  C CD2 ? LEU A 1 113 ?   7.879 -18.897   3.880 1.000 87.300 ? 113 LEU A CD2 1 
ATOM 904  N N   ? MET A 1 114 ?  10.276 -15.037   2.394 1.000 87.780 ? 114 MET A N   1 
ATOM 905  C CA  ? MET A 1 114 ?  11.318 -14.217   1.783 1.000 87.780 ? 114 MET A CA  1 
ATOM 906  C C   ? MET A 1 114 ?  11.675 -14.736   0.395 1.000 87.780 ? 114 MET A C   1 
ATOM 907  C CB  ? MET A 1 114 ?  12.566 -14.185   2.667 1.000 87.780 ? 114 MET A CB  1 
ATOM 908  O O   ? MET A 1 114 ?  11.655 -15.945   0.155 1.000 87.780 ? 114 MET A O   1 
ATOM 909  C CG  ? MET A 1 114 ?  12.336 -13.552   4.030 1.000 87.780 ? 114 MET A CG  1 
ATOM 910  S SD  ? MET A 1 114 ?  11.796 -11.802   3.910 1.000 87.780 ? 114 MET A SD  1 
ATOM 911  C CE  ? MET A 1 114 ?   9.999 -12.011   4.055 1.000 87.780 ? 114 MET A CE  1 
ATOM 912  N N   ? GLY A 1 115 ?  11.907 -13.744  -0.543 1.000 89.480 ? 115 GLY A N   1 
ATOM 913  C CA  ? GLY A 1 115 ?  12.300 -14.134  -1.887 1.000 89.480 ? 115 GLY A CA  1 
ATOM 914  C C   ? GLY A 1 115 ?  11.120 -14.463  -2.782 1.000 89.480 ? 115 GLY A C   1 
ATOM 915  O O   ? GLY A 1 115 ?  11.299 -14.945  -3.903 1.000 89.480 ? 115 GLY A O   1 
ATOM 916  N N   ? THR A 1 116 ?   9.910 -14.261  -2.231 1.000 92.240 ? 116 THR A N   1 
ATOM 917  C CA  ? THR A 1 116 ?   8.675 -14.487  -2.974 1.000 92.240 ? 116 THR A CA  1 
ATOM 918  C C   ? THR A 1 116 ?   8.513 -13.450  -4.082 1.000 92.240 ? 116 THR A C   1 
ATOM 919  C CB  ? THR A 1 116 ?   7.449 -14.443  -2.044 1.000 92.240 ? 116 THR A CB  1 
ATOM 920  O O   ? THR A 1 116 ?   8.792 -12.267  -3.878 1.000 92.240 ? 116 THR A O   1 
ATOM 921  C CG2 ? THR A 1 116 ?   6.165 -14.742  -2.812 1.000 92.240 ? 116 THR A CG2 1 
ATOM 922  O OG1 ? THR A 1 116 ?   7.609 -15.418  -1.005 1.000 92.240 ? 116 THR A OG1 1 
ATOM 923  N N   ? THR A 1 117 ?   8.182 -13.927  -5.288 1.000 92.920 ? 117 THR A N   1 
ATOM 924  C CA  ? THR A 1 117 ?   7.871 -13.034  -6.399 1.000 92.920 ? 117 THR A CA  1 
ATOM 925  C C   ? THR A 1 117 ?   6.503 -12.386  -6.206 1.000 92.920 ? 117 THR A C   1 
ATOM 926  C CB  ? THR A 1 117 ?   7.900 -13.785  -7.744 1.000 92.920 ? 117 THR A CB  1 
ATOM 927  O O   ? THR A 1 117 ?   5.504 -13.080  -6.003 1.000 92.920 ? 117 THR A O   1 
ATOM 928  C CG2 ? THR A 1 117 ?   7.555 -12.854  -8.901 1.000 92.920 ? 117 THR A CG2 1 
ATOM 929  O OG1 ? THR A 1 117 ?   9.211 -14.325  -7.954 1.000 92.920 ? 117 THR A OG1 1 
ATOM 930  N N   ? CYS A 1 118 ?   6.530 -11.052  -6.302 1.000 94.010 ? 118 CYS A N   1 
ATOM 931  C CA  ? CYS A 1 118 ?   5.324 -10.258  -6.095 1.000 94.010 ? 118 CYS A CA  1 
ATOM 932  C C   ? CYS A 1 118 ?   5.101  -9.292  -7.252 1.000 94.010 ? 118 CYS A C   1 
ATOM 933  C CB  ? CYS A 1 118 ?   5.412  -9.483  -4.781 1.000 94.010 ? 118 CYS A CB  1 
ATOM 934  O O   ? CYS A 1 118 ?   6.046  -8.929  -7.954 1.000 94.010 ? 118 CYS A O   1 
ATOM 935  S SG  ? CYS A 1 118 ?   5.676 -10.530  -3.333 1.000 94.010 ? 118 CYS A SG  1 
ATOM 936  N N   ? THR A 1 119 ?   3.809  -8.959  -7.429 1.000 93.800 ? 119 THR A N   1 
ATOM 937  C CA  ? THR A 1 119 ?   3.451  -7.995  -8.464 1.000 93.800 ? 119 THR A CA  1 
ATOM 938  C C   ? THR A 1 119 ?   2.956  -6.693  -7.842 1.000 93.800 ? 119 THR A C   1 
ATOM 939  C CB  ? THR A 1 119 ?   2.372  -8.561  -9.405 1.000 93.800 ? 119 THR A CB  1 
ATOM 940  O O   ? THR A 1 119 ?   2.016  -6.697  -7.044 1.000 93.800 ? 119 THR A O   1 
ATOM 941  C CG2 ? THR A 1 119 ?   2.013  -7.559 -10.496 1.000 93.800 ? 119 THR A CG2 1 
ATOM 942  O OG1 ? THR A 1 119 ?   2.861  -9.762 -10.016 1.000 93.800 ? 119 THR A OG1 1 
ATOM 943  N N   ? VAL A 1 120 ?   3.650  -5.595  -8.172 1.000 93.270 ? 120 VAL A N   1 
ATOM 944  C CA  ? VAL A 1 120 ?   3.204  -4.269  -7.761 1.000 93.270 ? 120 VAL A CA  1 
ATOM 945  C C   ? VAL A 1 120 ?   2.492  -3.579  -8.923 1.000 93.270 ? 120 VAL A C   1 
ATOM 946  C CB  ? VAL A 1 120 ?   4.383  -3.400  -7.268 1.000 93.270 ? 120 VAL A CB  1 
ATOM 947  O O   ? VAL A 1 120 ?   2.860  -3.769 -10.084 1.000 93.270 ? 120 VAL A O   1 
ATOM 948  C CG1 ? VAL A 1 120 ?   5.436  -3.248  -8.363 1.000 93.270 ? 120 VAL A CG1 1 
ATOM 949  C CG2 ? VAL A 1 120 ?   3.882  -2.032  -6.809 1.000 93.270 ? 120 VAL A CG2 1 
ATOM 950  N N   ? MET A 1 121 ?   1.510  -2.817  -8.621 1.000 92.580 ? 121 MET A N   1 
ATOM 951  C CA  ? MET A 1 121 ?   0.739  -2.152  -9.667 1.000 92.580 ? 121 MET A CA  1 
ATOM 952  C C   ? MET A 1 121 ?   0.258  -0.782  -9.202 1.000 92.580 ? 121 MET A C   1 
ATOM 953  C CB  ? MET A 1 121 ?  -0.457  -3.012 -10.083 1.000 92.580 ? 121 MET A CB  1 
ATOM 954  O O   ? MET A 1 121 ?  -0.012  -0.584  -8.016 1.000 92.580 ? 121 MET A O   1 
ATOM 955  C CG  ? MET A 1 121 ?  -1.462  -3.245  -8.967 1.000 92.580 ? 121 MET A CG  1 
ATOM 956  S SD  ? MET A 1 121 ?  -2.624  -4.614  -9.342 1.000 92.580 ? 121 MET A SD  1 
ATOM 957  C CE  ? MET A 1 121 ?  -1.517  -6.037  -9.143 1.000 92.580 ? 121 MET A CE  1 
ATOM 958  N N   ? GLY A 1 122 ?   0.165   0.172 -10.159 1.000 91.590 ? 122 GLY A N   1 
ATOM 959  C CA  ? GLY A 1 122 ?  -0.298   1.510  -9.828 1.000 91.590 ? 122 GLY A CA  1 
ATOM 960  C C   ? GLY A 1 122 ?  -0.250   2.466 -11.006 1.000 91.590 ? 122 GLY A C   1 
ATOM 961  O O   ? GLY A 1 122 ?   0.106   2.071 -12.118 1.000 91.590 ? 122 GLY A O   1 
ATOM 962  N N   ? TRP A 1 123 ?  -0.747   3.716 -10.800 1.000 89.870 ? 123 TRP A N   1 
ATOM 963  C CA  ? TRP A 1 123 ?  -0.851   4.751 -11.824 1.000 89.870 ? 123 TRP A CA  1 
ATOM 964  C C   ? TRP A 1 123 ?   0.181   5.850 -11.593 1.000 89.870 ? 123 TRP A C   1 
ATOM 965  C CB  ? TRP A 1 123 ?  -2.259   5.352 -11.841 1.000 89.870 ? 123 TRP A CB  1 
ATOM 966  O O   ? TRP A 1 123 ?  -0.016   6.993 -12.010 1.000 89.870 ? 123 TRP A O   1 
ATOM 967  C CG  ? TRP A 1 123 ?  -3.300   4.446 -12.428 1.000 89.870 ? 123 TRP A CG  1 
ATOM 968  C CD1 ? TRP A 1 123 ?  -3.716   4.402 -13.729 1.000 89.870 ? 123 TRP A CD1 1 
ATOM 969  C CD2 ? TRP A 1 123 ?  -4.062   3.456 -11.730 1.000 89.870 ? 123 TRP A CD2 1 
ATOM 970  C CE2 ? TRP A 1 123 ?  -4.920   2.848 -12.672 1.000 89.870 ? 123 TRP A CE2 1 
ATOM 971  C CE3 ? TRP A 1 123 ?  -4.101   3.022 -10.398 1.000 89.870 ? 123 TRP A CE3 1 
ATOM 972  N NE1 ? TRP A 1 123 ?  -4.690   3.443 -13.883 1.000 89.870 ? 123 TRP A NE1 1 
ATOM 973  C CH2 ? TRP A 1 123 ?  -5.827   1.423 -11.015 1.000 89.870 ? 123 TRP A CH2 1 
ATOM 974  C CZ2 ? TRP A 1 123 ?  -5.809   1.828 -12.324 1.000 89.870 ? 123 TRP A CZ2 1 
ATOM 975  C CZ3 ? TRP A 1 123 ?  -4.986   2.007 -10.053 1.000 89.870 ? 123 TRP A CZ3 1 
ATOM 976  N N   ? GLY A 1 124 ?   1.219   5.515 -10.738 1.000 83.890 ? 124 GLY A N   1 
ATOM 977  C CA  ? GLY A 1 124 ?   2.251   6.488 -10.418 1.000 83.890 ? 124 GLY A CA  1 
ATOM 978  C C   ? GLY A 1 124 ?   3.214   6.735 -11.565 1.000 83.890 ? 124 GLY A C   1 
ATOM 979  O O   ? GLY A 1 124 ?   2.981   6.280 -12.687 1.000 83.890 ? 124 GLY A O   1 
ATOM 980  N N   ? THR A 1 125 ?   4.335   7.563 -11.323 1.000 80.990 ? 125 THR A N   1 
ATOM 981  C CA  ? THR A 1 125 ?   5.285   7.952 -12.360 1.000 80.990 ? 125 THR A CA  1 
ATOM 982  C C   ? THR A 1 125 ?   6.094   6.747 -12.832 1.000 80.990 ? 125 THR A C   1 
ATOM 983  C CB  ? THR A 1 125 ?   6.240   9.051 -11.859 1.000 80.990 ? 125 THR A CB  1 
ATOM 984  O O   ? THR A 1 125 ?   6.380   5.839 -12.049 1.000 80.990 ? 125 THR A O   1 
ATOM 985  C CG2 ? THR A 1 125 ?   5.468  10.209 -11.236 1.000 80.990 ? 125 THR A CG2 1 
ATOM 986  O OG1 ? THR A 1 125 ?   7.123   8.496 -10.876 1.000 80.990 ? 125 THR A OG1 1 
ATOM 987  N N   ? THR A 1 126 ?   6.383   6.705 -14.203 1.000 81.110 ? 126 THR A N   1 
ATOM 988  C CA  ? THR A 1 126 ?   7.140   5.620 -14.817 1.000 81.110 ? 126 THR A CA  1 
ATOM 989  C C   ? THR A 1 126 ?   8.584   6.044 -15.071 1.000 81.110 ? 126 THR A C   1 
ATOM 990  C CB  ? THR A 1 126 ?   6.495   5.167 -16.139 1.000 81.110 ? 126 THR A CB  1 
ATOM 991  O O   ? THR A 1 126 ?   9.366   5.288 -15.650 1.000 81.110 ? 126 THR A O   1 
ATOM 992  C CG2 ? THR A 1 126 ?   5.112   4.569 -15.901 1.000 81.110 ? 126 THR A CG2 1 
ATOM 993  O OG1 ? THR A 1 126 ?   6.372   6.294 -17.015 1.000 81.110 ? 126 THR A OG1 1 
ATOM 994  N N   ? SER A 1 127 ?   8.914   7.375 -14.739 1.000 76.310 ? 127 SER A N   1 
ATOM 995  C CA  ? SER A 1 127 ?  10.264   7.903 -14.902 1.000 76.310 ? 127 SER A CA  1 
ATOM 996  C C   ? SER A 1 127 ?  10.738   8.612 -13.638 1.000 76.310 ? 127 SER A C   1 
ATOM 997  C CB  ? SER A 1 127 ?  10.324   8.865 -16.089 1.000 76.310 ? 127 SER A CB  1 
ATOM 998  O O   ? SER A 1 127 ?   9.924   9.020 -12.807 1.000 76.310 ? 127 SER A O   1 
ATOM 999  O OG  ? SER A 1 127 ?   9.462   9.971 -15.884 1.000 76.310 ? 127 SER A OG  1 
ATOM 1000 N N   ? SER A 1 128 ?  12.118   8.726 -13.352 1.000 77.000 ? 128 SER A N   1 
ATOM 1001 C CA  ? SER A 1 128 ?  12.779   9.444 -12.267 1.000 77.000 ? 128 SER A CA  1 
ATOM 1002 C C   ? SER A 1 128 ?  14.146   9.964 -12.699 1.000 77.000 ? 128 SER A C   1 
ATOM 1003 C CB  ? SER A 1 128 ?  12.932   8.542 -11.041 1.000 77.000 ? 128 SER A CB  1 
ATOM 1004 O O   ? SER A 1 128 ?  14.940   9.225 -13.286 1.000 77.000 ? 128 SER A O   1 
ATOM 1005 O OG  ? SER A 1 128 ?  13.642   9.208 -10.012 1.000 77.000 ? 128 SER A OG  1 
ATOM 1006 N N   ? PRO A 1 129 ?  14.459  11.273 -12.597 1.000 75.680 ? 129 PRO A N   1 
ATOM 1007 C CA  ? PRO A 1 129 ?  13.728  12.204 -11.734 1.000 75.680 ? 129 PRO A CA  1 
ATOM 1008 C C   ? PRO A 1 129 ?  12.568  12.889 -12.454 1.000 75.680 ? 129 PRO A C   1 
ATOM 1009 C CB  ? PRO A 1 129 ?  14.797  13.223 -11.330 1.000 75.680 ? 129 PRO A CB  1 
ATOM 1010 O O   ? PRO A 1 129 ?  11.691  13.467 -11.807 1.000 75.680 ? 129 PRO A O   1 
ATOM 1011 C CG  ? PRO A 1 129 ?  15.746  13.259 -12.484 1.000 75.680 ? 129 PRO A CG  1 
ATOM 1012 C CD  ? PRO A 1 129 ?  15.766  11.903 -13.128 1.000 75.680 ? 129 PRO A CD  1 
ATOM 1013 N N   ? GLU A 1 130 ?  12.561  12.854 -13.931 1.000 80.440 ? 130 GLU A N   1 
ATOM 1014 C CA  ? GLU A 1 130 ?  11.485  13.385 -14.763 1.000 80.440 ? 130 GLU A CA  1 
ATOM 1015 C C   ? GLU A 1 130 ?  10.263  12.471 -14.734 1.000 80.440 ? 130 GLU A C   1 
ATOM 1016 C CB  ? GLU A 1 130 ?  11.964  13.577 -16.204 1.000 80.440 ? 130 GLU A CB  1 
ATOM 1017 O O   ? GLU A 1 130 ?  10.365  11.280 -15.035 1.000 80.440 ? 130 GLU A O   1 
ATOM 1018 C CG  ? GLU A 1 130 ?  13.015  14.666 -16.362 1.000 80.440 ? 130 GLU A CG  1 
ATOM 1019 C CD  ? GLU A 1 130 ?  14.434  14.167 -16.137 1.000 80.440 ? 130 GLU A CD  1 
ATOM 1020 O OE1 ? GLU A 1 130 ?  15.359  15.002 -16.017 1.000 80.440 ? 130 GLU A OE1 1 
ATOM 1021 O OE2 ? GLU A 1 130 ?  14.622  12.932 -16.080 1.000 80.440 ? 130 GLU A OE2 1 
ATOM 1022 N N   ? GLU A 1 131 ?   9.136  13.091 -14.188 1.000 83.030 ? 131 GLU A N   1 
ATOM 1023 C CA  ? GLU A 1 131 ?   7.945  12.294 -13.912 1.000 83.030 ? 131 GLU A CA  1 
ATOM 1024 C C   ? GLU A 1 131 ?   7.051  12.193 -15.145 1.000 83.030 ? 131 GLU A C   1 
ATOM 1025 C CB  ? GLU A 1 131 ?   7.160  12.888 -12.740 1.000 83.030 ? 131 GLU A CB  1 
ATOM 1026 O O   ? GLU A 1 131 ?   6.748  13.204 -15.783 1.000 83.030 ? 131 GLU A O   1 
ATOM 1027 C CG  ? GLU A 1 131 ?   7.935  12.912 -11.430 1.000 83.030 ? 131 GLU A CG  1 
ATOM 1028 C CD  ? GLU A 1 131 ?   7.188  13.609 -10.304 1.000 83.030 ? 131 GLU A CD  1 
ATOM 1029 O OE1 ? GLU A 1 131 ?   7.676  13.593  -9.151 1.000 83.030 ? 131 GLU A OE1 1 
ATOM 1030 O OE2 ? GLU A 1 131 ?   6.105  14.174 -10.576 1.000 83.030 ? 131 GLU A OE2 1 
ATOM 1031 N N   ? THR A 1 132 ?   6.747  10.944 -15.563 1.000 83.330 ? 132 THR A N   1 
ATOM 1032 C CA  ? THR A 1 132 ?   5.741  10.601 -16.562 1.000 83.330 ? 132 THR A CA  1 
ATOM 1033 C C   ? THR A 1 132 ?   4.628   9.760 -15.944 1.000 83.330 ? 132 THR A C   1 
ATOM 1034 C CB  ? THR A 1 132 ?   6.367   9.839 -17.746 1.000 83.330 ? 132 THR A CB  1 
ATOM 1035 O O   ? THR A 1 132 ?   4.894   8.726 -15.327 1.000 83.330 ? 132 THR A O   1 
ATOM 1036 C CG2 ? THR A 1 132 ?   5.341   9.598 -18.848 1.000 83.330 ? 132 THR A CG2 1 
ATOM 1037 O OG1 ? THR A 1 132 ?   7.454  10.606 -18.279 1.000 83.330 ? 132 THR A OG1 1 
ATOM 1038 N N   ? TYR A 1 133 ?   3.359  10.338 -16.104 1.000 85.950 ? 133 TYR A N   1 
ATOM 1039 C CA  ? TYR A 1 133 ?   2.202   9.641 -15.557 1.000 85.950 ? 133 TYR A CA  1 
ATOM 1040 C C   ? TYR A 1 133 ?   1.408   8.951 -16.660 1.000 85.950 ? 133 TYR A C   1 
ATOM 1041 C CB  ? TYR A 1 133 ?   1.298  10.614 -14.794 1.000 85.950 ? 133 TYR A CB  1 
ATOM 1042 O O   ? TYR A 1 133 ?   0.801   9.615 -17.504 1.000 85.950 ? 133 TYR A O   1 
ATOM 1043 C CG  ? TYR A 1 133 ?   1.934  11.184 -13.549 1.000 85.950 ? 133 TYR A CG  1 
ATOM 1044 C CD1 ? TYR A 1 133 ?   1.825  10.528 -12.325 1.000 85.950 ? 133 TYR A CD1 1 
ATOM 1045 C CD2 ? TYR A 1 133 ?   2.643  12.379 -13.594 1.000 85.950 ? 133 TYR A CD2 1 
ATOM 1046 C CE1 ? TYR A 1 133 ?   2.408  11.050 -11.175 1.000 85.950 ? 133 TYR A CE1 1 
ATOM 1047 C CE2 ? TYR A 1 133 ?   3.230  12.911 -12.450 1.000 85.950 ? 133 TYR A CE2 1 
ATOM 1048 O OH  ? TYR A 1 133 ?   3.686  12.762 -10.112 1.000 85.950 ? 133 TYR A OH  1 
ATOM 1049 C CZ  ? TYR A 1 133 ?   3.107  12.240 -11.247 1.000 85.950 ? 133 TYR A CZ  1 
ATOM 1050 N N   ? PRO A 1 134 ?   1.456   7.608 -16.664 1.000 89.000 ? 134 PRO A N   1 
ATOM 1051 C CA  ? PRO A 1 134 ?   0.693   6.887 -17.686 1.000 89.000 ? 134 PRO A CA  1 
ATOM 1052 C C   ? PRO A 1 134 ?  -0.814   6.939 -17.443 1.000 89.000 ? 134 PRO A C   1 
ATOM 1053 C CB  ? PRO A 1 134 ?   1.215   5.453 -17.569 1.000 89.000 ? 134 PRO A CB  1 
ATOM 1054 O O   ? PRO A 1 134 ?  -1.254   7.092 -16.301 1.000 89.000 ? 134 PRO A O   1 
ATOM 1055 C CG  ? PRO A 1 134 ?   1.623   5.310 -16.139 1.000 89.000 ? 134 PRO A CG  1 
ATOM 1056 C CD  ? PRO A 1 134 ?   2.170   6.626 -15.665 1.000 89.000 ? 134 PRO A CD  1 
ATOM 1057 N N   ? ASN A 1 135 ?  -1.606   6.856 -18.488 1.000 91.290 ? 135 ASN A N   1 
ATOM 1058 C CA  ? ASN A 1 135 ?  -3.061   6.827 -18.391 1.000 91.290 ? 135 ASN A CA  1 
ATOM 1059 C C   ? ASN A 1 135 ?  -3.571   5.437 -18.022 1.000 91.290 ? 135 ASN A C   1 
ATOM 1060 C CB  ? ASN A 1 135 ?  -3.696   7.294 -19.702 1.000 91.290 ? 135 ASN A CB  1 
ATOM 1061 O O   ? ASN A 1 135 ?  -4.692   5.292 -17.532 1.000 91.290 ? 135 ASN A O   1 
ATOM 1062 C CG  ? ASN A 1 135 ?  -3.540   8.785 -19.927 1.000 91.290 ? 135 ASN A CG  1 
ATOM 1063 N ND2 ? ASN A 1 135 ?  -3.386   9.182 -21.185 1.000 91.290 ? 135 ASN A ND2 1 
ATOM 1064 O OD1 ? ASN A 1 135 ?  -3.558   9.574 -18.979 1.000 91.290 ? 135 ASN A OD1 1 
ATOM 1065 N N   ? VAL A 1 136 ?  -2.728   4.418 -18.186 1.000 92.980 ? 136 VAL A N   1 
ATOM 1066 C CA  ? VAL A 1 136 ?  -3.036   3.035 -17.836 1.000 92.980 ? 136 VAL A CA  1 
ATOM 1067 C C   ? VAL A 1 136 ?  -2.094   2.558 -16.733 1.000 92.980 ? 136 VAL A C   1 
ATOM 1068 C CB  ? VAL A 1 136 ?  -2.933   2.103 -19.064 1.000 92.980 ? 136 VAL A CB  1 
ATOM 1069 O O   ? VAL A 1 136 ?  -0.915   2.920 -16.715 1.000 92.980 ? 136 VAL A O   1 
ATOM 1070 C CG1 ? VAL A 1 136 ?  -3.276   0.664 -18.680 1.000 92.980 ? 136 VAL A CG1 1 
ATOM 1071 C CG2 ? VAL A 1 136 ?  -3.849   2.593 -20.184 1.000 92.980 ? 136 VAL A CG2 1 
ATOM 1072 N N   ? PRO A 1 137 ?  -2.652   1.724 -15.817 1.000 93.190 ? 137 PRO A N   1 
ATOM 1073 C CA  ? PRO A 1 137 ?  -1.777   1.245 -14.744 1.000 93.190 ? 137 PRO A CA  1 
ATOM 1074 C C   ? PRO A 1 137 ?  -0.611   0.408 -15.262 1.000 93.190 ? 137 PRO A C   1 
ATOM 1075 C CB  ? PRO A 1 137 ?  -2.714   0.400 -13.877 1.000 93.190 ? 137 PRO A CB  1 
ATOM 1076 O O   ? PRO A 1 137 ?  -0.748  -0.295 -16.267 1.000 93.190 ? 137 PRO A O   1 
ATOM 1077 C CG  ? PRO A 1 137 ?  -3.749  -0.116 -14.824 1.000 93.190 ? 137 PRO A CG  1 
ATOM 1078 C CD  ? PRO A 1 137 ?  -4.010   0.935 -15.864 1.000 93.190 ? 137 PRO A CD  1 
ATOM 1079 N N   ? GLN A 1 138 ?   0.499   0.513 -14.479 1.000 93.340 ? 138 GLN A N   1 
ATOM 1080 C CA  ? GLN A 1 138 ?   1.692  -0.273 -14.778 1.000 93.340 ? 138 GLN A CA  1 
ATOM 1081 C C   ? GLN A 1 138 ?   1.860  -1.418 -13.784 1.000 93.340 ? 138 GLN A C   1 
ATOM 1082 C CB  ? GLN A 1 138 ?   2.936   0.616 -14.772 1.000 93.340 ? 138 GLN A CB  1 
ATOM 1083 O O   ? GLN A 1 138 ?   1.574  -1.262 -12.595 1.000 93.340 ? 138 GLN A O   1 
ATOM 1084 C CG  ? GLN A 1 138 ?   2.874   1.769 -15.764 1.000 93.340 ? 138 GLN A CG  1 
ATOM 1085 C CD  ? GLN A 1 138 ?   2.855   1.302 -17.207 1.000 93.340 ? 138 GLN A CD  1 
ATOM 1086 N NE2 ? GLN A 1 138 ?   1.889   1.793 -17.977 1.000 93.340 ? 138 GLN A NE2 1 
ATOM 1087 O OE1 ? GLN A 1 138 ?   3.701   0.507 -17.627 1.000 93.340 ? 138 GLN A OE1 1 
ATOM 1088 N N   ? CYS A 1 139 ?   2.319  -2.629 -14.319 1.000 92.530 ? 139 CYS A N   1 
ATOM 1089 C CA  ? CYS A 1 139 ?   2.609  -3.797 -13.495 1.000 92.530 ? 139 CYS A CA  1 
ATOM 1090 C C   ? CYS A 1 139 ?   4.085  -4.167 -13.574 1.000 92.530 ? 139 CYS A C   1 
ATOM 1091 C CB  ? CYS A 1 139 ?   1.751  -4.985 -13.929 1.000 92.530 ? 139 CYS A CB  1 
ATOM 1092 O O   ? CYS A 1 139 ?   4.685  -4.118 -14.649 1.000 92.530 ? 139 CYS A O   1 
ATOM 1093 S SG  ? CYS A 1 139 ?  -0.019  -4.740 -13.669 1.000 92.530 ? 139 CYS A SG  1 
ATOM 1094 N N   ? LEU A 1 140 ?   4.541  -4.593 -12.365 1.000 89.480 ? 140 LEU A N   1 
ATOM 1095 C CA  ? LEU A 1 140 ?   5.947  -4.974 -12.286 1.000 89.480 ? 140 LEU A CA  1 
ATOM 1096 C C   ? LEU A 1 140 ?   6.149  -6.105 -11.283 1.000 89.480 ? 140 LEU A C   1 
ATOM 1097 C CB  ? LEU A 1 140 ?   6.808  -3.770 -11.896 1.000 89.480 ? 140 LEU A CB  1 
ATOM 1098 O O   ? LEU A 1 140 ?   5.684  -6.020 -10.144 1.000 89.480 ? 140 LEU A O   1 
ATOM 1099 C CG  ? LEU A 1 140 ?   8.271  -4.063 -11.558 1.000 89.480 ? 140 LEU A CG  1 
ATOM 1100 C CD1 ? LEU A 1 140 ?   9.020  -4.522 -12.805 1.000 89.480 ? 140 LEU A CD1 1 
ATOM 1101 C CD2 ? LEU A 1 140 ?   8.937  -2.833 -10.951 1.000 89.480 ? 140 LEU A CD2 1 
ATOM 1102 N N   ? ASP A 1 141 ?   6.835  -7.140 -11.775 1.000 91.020 ? 141 ASP A N   1 
ATOM 1103 C CA  ? ASP A 1 141 ?   7.217  -8.209 -10.857 1.000 91.020 ? 141 ASP A CA  1 
ATOM 1104 C C   ? ASP A 1 141 ?   8.484  -7.845 -10.087 1.000 91.020 ? 141 ASP A C   1 
ATOM 1105 C CB  ? ASP A 1 141 ?   7.422  -9.521 -11.617 1.000 91.020 ? 141 ASP A CB  1 
ATOM 1106 O O   ? ASP A 1 141 ?   9.473  -7.407 -10.679 1.000 91.020 ? 141 ASP A O   1 
ATOM 1107 C CG  ? ASP A 1 141 ?   6.123 -10.119 -12.129 1.000 91.020 ? 141 ASP A CG  1 
ATOM 1108 O OD1 ? ASP A 1 141 ?   5.041  -9.752 -11.623 1.000 91.020 ? 141 ASP A OD1 1 
ATOM 1109 O OD2 ? ASP A 1 141 ?   6.183 -10.968 -13.045 1.000 91.020 ? 141 ASP A OD2 1 
ATOM 1110 N N   ? ILE A 1 142 ?   8.321  -8.039  -8.668 1.000 90.530 ? 142 ILE A N   1 
ATOM 1111 C CA  ? ILE A 1 142 ?   9.447  -7.770  -7.781 1.000 90.530 ? 142 ILE A CA  1 
ATOM 1112 C C   ? ILE A 1 142 ?   9.536  -8.860  -6.715 1.000 90.530 ? 142 ILE A C   1 
ATOM 1113 C CB  ? ILE A 1 142 ?   9.325  -6.380  -7.117 1.000 90.530 ? 142 ILE A CB  1 
ATOM 1114 O O   ? ILE A 1 142 ?   8.585  -9.619  -6.513 1.000 90.530 ? 142 ILE A O   1 
ATOM 1115 C CG1 ? ILE A 1 142 ?   8.057  -6.308  -6.259 1.000 90.530 ? 142 ILE A CG1 1 
ATOM 1116 C CG2 ? ILE A 1 142 ?   9.334  -5.274  -8.176 1.000 90.530 ? 142 ILE A CG2 1 
ATOM 1117 C CD1 ? ILE A 1 142 ?   7.963  -5.055  -5.398 1.000 90.530 ? 142 ILE A CD1 1 
ATOM 1118 N N   ? THR A 1 143 ?  10.771  -8.931  -6.125 1.000 91.210 ? 143 THR A N   1 
ATOM 1119 C CA  ? THR A 1 143 ?  10.973  -9.977  -5.129 1.000 91.210 ? 143 THR A CA  1 
ATOM 1120 C C   ? THR A 1 143 ?  11.135  -9.375  -3.737 1.000 91.210 ? 143 THR A C   1 
ATOM 1121 C CB  ? THR A 1 143 ?  12.205 -10.838  -5.466 1.000 91.210 ? 143 THR A CB  1 
ATOM 1122 O O   ? THR A 1 143 ?  11.759  -8.324  -3.578 1.000 91.210 ? 143 THR A O   1 
ATOM 1123 C CG2 ? THR A 1 143 ?  12.367 -11.980  -4.468 1.000 91.210 ? 143 THR A CG2 1 
ATOM 1124 O OG1 ? THR A 1 143 ?  12.053 -11.386  -6.782 1.000 91.210 ? 143 THR A OG1 1 
ATOM 1125 N N   ? THR A 1 144 ?  10.514 -10.032  -2.781 1.000 92.810 ? 144 THR A N   1 
ATOM 1126 C CA  ? THR A 1 144 ?  10.685  -9.600  -1.398 1.000 92.810 ? 144 THR A CA  1 
ATOM 1127 C C   ? THR A 1 144 ?  12.132  -9.787  -0.949 1.000 92.810 ? 144 THR A C   1 
ATOM 1128 C CB  ? THR A 1 144 ?   9.747 -10.372  -0.452 1.000 92.810 ? 144 THR A CB  1 
ATOM 1129 O O   ? THR A 1 144 ?  12.813 -10.711  -1.398 1.000 92.810 ? 144 THR A O   1 
ATOM 1130 C CG2 ? THR A 1 144 ?   8.284 -10.114  -0.798 1.000 92.810 ? 144 THR A CG2 1 
ATOM 1131 O OG1 ? THR A 1 144 ?  10.013 -11.775  -0.564 1.000 92.810 ? 144 THR A OG1 1 
ATOM 1132 N N   ? VAL A 1 145 ?  12.562  -8.840  -0.077 1.000 90.380 ? 145 VAL A N   1 
ATOM 1133 C CA  ? VAL A 1 145 ?  13.918  -8.822   0.462 1.000 90.380 ? 145 VAL A CA  1 
ATOM 1134 C C   ? VAL A 1 145 ?  13.873  -8.985   1.980 1.000 90.380 ? 145 VAL A C   1 
ATOM 1135 C CB  ? VAL A 1 145 ?  14.660  -7.520   0.088 1.000 90.380 ? 145 VAL A CB  1 
ATOM 1136 O O   ? VAL A 1 145 ?  12.941  -8.511   2.634 1.000 90.380 ? 145 VAL A O   1 
ATOM 1137 C CG1 ? VAL A 1 145 ?  16.068  -7.511   0.679 1.000 90.380 ? 145 VAL A CG1 1 
ATOM 1138 C CG2 ? VAL A 1 145 ?  14.713  -7.354  -1.430 1.000 90.380 ? 145 VAL A CG2 1 
ATOM 1139 N N   ? PRO A 1 146 ?  14.984  -9.631   2.464 1.000 91.360 ? 146 PRO A N   1 
ATOM 1140 C CA  ? PRO A 1 146 ?  15.037  -9.797   3.919 1.000 91.360 ? 146 PRO A CA  1 
ATOM 1141 C C   ? PRO A 1 146 ?  15.083  -8.465   4.663 1.000 91.360 ? 146 PRO A C   1 
ATOM 1142 C CB  ? PRO A 1 146 ?  16.329 -10.589   4.136 1.000 91.360 ? 146 PRO A CB  1 
ATOM 1143 O O   ? PRO A 1 146 ?  15.722  -7.516   4.200 1.000 91.360 ? 146 PRO A O   1 
ATOM 1144 C CG  ? PRO A 1 146 ?  16.574 -11.285   2.837 1.000 91.360 ? 146 PRO A CG  1 
ATOM 1145 C CD  ? PRO A 1 146 ?  16.065 -10.413   1.725 1.000 91.360 ? 146 PRO A CD  1 
ATOM 1146 N N   ? LEU A 1 147 ?  14.412  -8.463   5.819 1.000 90.570 ? 147 LEU A N   1 
ATOM 1147 C CA  ? LEU A 1 147 ?  14.339  -7.279   6.668 1.000 90.570 ? 147 LEU A CA  1 
ATOM 1148 C C   ? LEU A 1 147 ?  15.735  -6.770   7.011 1.000 90.570 ? 147 LEU A C   1 
ATOM 1149 C CB  ? LEU A 1 147 ?  13.565  -7.586   7.952 1.000 90.570 ? 147 LEU A CB  1 
ATOM 1150 O O   ? LEU A 1 147 ?  15.978  -5.561   7.006 1.000 90.570 ? 147 LEU A O   1 
ATOM 1151 C CG  ? LEU A 1 147 ?  13.400  -6.429   8.938 1.000 90.570 ? 147 LEU A CG  1 
ATOM 1152 C CD1 ? LEU A 1 147 ?  12.681  -5.261   8.269 1.000 90.570 ? 147 LEU A CD1 1 
ATOM 1153 C CD2 ? LEU A 1 147 ?  12.644  -6.887  10.180 1.000 90.570 ? 147 LEU A CD2 1 
ATOM 1154 N N   ? ALA A 1 148 ?  16.667  -7.645   7.288 1.000 90.970 ? 148 ALA A N   1 
ATOM 1155 C CA  ? ALA A 1 148 ?  18.033  -7.291   7.666 1.000 90.970 ? 148 ALA A CA  1 
ATOM 1156 C C   ? ALA A 1 148 ?  18.714  -6.482   6.566 1.000 90.970 ? 148 ALA A C   1 
ATOM 1157 C CB  ? ALA A 1 148 ?  18.842  -8.547   7.977 1.000 90.970 ? 148 ALA A CB  1 
ATOM 1158 O O   ? ALA A 1 148 ?  19.438  -5.524   6.849 1.000 90.970 ? 148 ALA A O   1 
ATOM 1159 N N   ? GLN A 1 149 ?  18.484  -6.945   5.398 1.000 89.200 ? 149 GLN A N   1 
ATOM 1160 C CA  ? GLN A 1 149 ?  19.050  -6.237   4.255 1.000 89.200 ? 149 GLN A CA  1 
ATOM 1161 C C   ? GLN A 1 149 ?  18.445  -4.843   4.118 1.000 89.200 ? 149 GLN A C   1 
ATOM 1162 C CB  ? GLN A 1 149 ?  18.830  -7.033   2.967 1.000 89.200 ? 149 GLN A CB  1 
ATOM 1163 O O   ? GLN A 1 149 ?  19.152  -3.882   3.806 1.000 89.200 ? 149 GLN A O   1 
ATOM 1164 C CG  ? GLN A 1 149 ?  19.495  -6.418   1.743 1.000 89.200 ? 149 GLN A CG  1 
ATOM 1165 C CD  ? GLN A 1 149 ?  19.311  -7.257   0.492 1.000 89.200 ? 149 GLN A CD  1 
ATOM 1166 N NE2 ? GLN A 1 149 ?  19.506  -6.640  -0.669 1.000 89.200 ? 149 GLN A NE2 1 
ATOM 1167 O OE1 ? GLN A 1 149 ?  18.998  -8.449   0.568 1.000 89.200 ? 149 GLN A OE1 1 
ATOM 1168 N N   ? CYS A 1 150 ?  17.169  -4.686   4.301 1.000 89.800 ? 150 CYS A N   1 
ATOM 1169 C CA  ? CYS A 1 150 ?  16.487  -3.397   4.254 1.000 89.800 ? 150 CYS A CA  1 
ATOM 1170 C C   ? CYS A 1 150 ?  17.001  -2.468   5.347 1.000 89.800 ? 150 CYS A C   1 
ATOM 1171 C CB  ? CYS A 1 150 ?  14.977  -3.585   4.401 1.000 89.800 ? 150 CYS A CB  1 
ATOM 1172 O O   ? CYS A 1 150 ?  17.243  -1.285   5.099 1.000 89.800 ? 150 CYS A O   1 
ATOM 1173 S SG  ? CYS A 1 150 ?  14.169  -4.186   2.901 1.000 89.800 ? 150 CYS A SG  1 
ATOM 1174 N N   ? GLN A 1 151 ?  17.211  -2.959   6.487 1.000 92.540 ? 151 GLN A N   1 
ATOM 1175 C CA  ? GLN A 1 151 ?  17.695  -2.176   7.619 1.000 92.540 ? 151 GLN A CA  1 
ATOM 1176 C C   ? GLN A 1 151 ?  19.129  -1.706   7.390 1.000 92.540 ? 151 GLN A C   1 
ATOM 1177 C CB  ? GLN A 1 151 ?  17.610  -2.989   8.912 1.000 92.540 ? 151 GLN A CB  1 
ATOM 1178 O O   ? GLN A 1 151 ?  19.518  -0.632   7.855 1.000 92.540 ? 151 GLN A O   1 
ATOM 1179 C CG  ? GLN A 1 151 ?  16.195  -3.130   9.457 1.000 92.540 ? 151 GLN A CG  1 
ATOM 1180 C CD  ? GLN A 1 151 ?  16.124  -4.027  10.678 1.000 92.540 ? 151 GLN A CD  1 
ATOM 1181 N NE2 ? GLN A 1 151 ?  15.331  -3.624  11.665 1.000 92.540 ? 151 GLN A NE2 1 
ATOM 1182 O OE1 ? GLN A 1 151 ?  16.775  -5.075  10.734 1.000 92.540 ? 151 GLN A OE1 1 
ATOM 1183 N N   ? ALA A 1 152 ?  19.825  -2.616   6.681 1.000 91.610 ? 152 ALA A N   1 
ATOM 1184 C CA  ? ALA A 1 152 ?  21.194  -2.238   6.342 1.000 91.610 ? 152 ALA A CA  1 
ATOM 1185 C C   ? ALA A 1 152 ?  21.214  -1.067   5.364 1.000 91.610 ? 152 ALA A C   1 
ATOM 1186 C CB  ? ALA A 1 152 ?  21.946  -3.430   5.755 1.000 91.610 ? 152 ALA A CB  1 
ATOM 1187 O O   ? ALA A 1 152 ?  22.099  -0.210   5.429 1.000 91.610 ? 152 ALA A O   1 
ATOM 1188 N N   ? THR A 1 153 ?  20.158  -1.060   4.511 1.000 89.040 ? 153 THR A N   1 
ATOM 1189 C CA  ? THR A 1 153 ?  20.058  -0.018   3.495 1.000 89.040 ? 153 THR A CA  1 
ATOM 1190 C C   ? THR A 1 153 ?  19.477   1.262   4.088 1.000 89.040 ? 153 THR A C   1 
ATOM 1191 C CB  ? THR A 1 153 ?  19.190  -0.477   2.308 1.000 89.040 ? 153 THR A CB  1 
ATOM 1192 O O   ? THR A 1 153 ?  19.927   2.363   3.763 1.000 89.040 ? 153 THR A O   1 
ATOM 1193 C CG2 ? THR A 1 153 ?  19.120   0.600   1.230 1.000 89.040 ? 153 THR A CG2 1 
ATOM 1194 O OG1 ? THR A 1 153 ?  19.754  -1.667   1.743 1.000 89.040 ? 153 THR A OG1 1 
ATOM 1195 N N   ? TYR A 1 154 ?  18.453   1.128   4.915 1.000 89.780 ? 154 TYR A N   1 
ATOM 1196 C CA  ? TYR A 1 154 ?  17.759   2.226   5.579 1.000 89.780 ? 154 TYR A CA  1 
ATOM 1197 C C   ? TYR A 1 154 ?  17.857   2.097   7.094 1.000 89.780 ? 154 TYR A C   1 
ATOM 1198 C CB  ? TYR A 1 154 ?  16.288   2.268   5.153 1.000 89.780 ? 154 TYR A CB  1 
ATOM 1199 O O   ? TYR A 1 154 ?  16.886   1.724   7.756 1.000 89.780 ? 154 TYR A O   1 
ATOM 1200 C CG  ? TYR A 1 154 ?  16.091   2.310   3.657 1.000 89.780 ? 154 TYR A CG  1 
ATOM 1201 C CD1 ? TYR A 1 154 ?  16.430   3.443   2.922 1.000 89.780 ? 154 TYR A CD1 1 
ATOM 1202 C CD2 ? TYR A 1 154 ?  15.564   1.218   2.977 1.000 89.780 ? 154 TYR A CD2 1 
ATOM 1203 C CE1 ? TYR A 1 154 ?  16.248   3.488   1.543 1.000 89.780 ? 154 TYR A CE1 1 
ATOM 1204 C CE2 ? TYR A 1 154 ?  15.377   1.251   1.598 1.000 89.780 ? 154 TYR A CE2 1 
ATOM 1205 O OH  ? TYR A 1 154 ?  15.539   2.426  -0.473 1.000 89.780 ? 154 TYR A OH  1 
ATOM 1206 C CZ  ? TYR A 1 154 ?  15.722   2.388   0.892 1.000 89.780 ? 154 TYR A CZ  1 
ATOM 1207 N N   ? PRO A 1 155 ?  19.028   2.466   7.709 1.000 88.250 ? 155 PRO A N   1 
ATOM 1208 C CA  ? PRO A 1 155 ?  19.195   2.210   9.141 1.000 88.250 ? 155 PRO A CA  1 
ATOM 1209 C C   ? PRO A 1 155 ?  18.238   3.030  10.003 1.000 88.250 ? 155 PRO A C   1 
ATOM 1210 C CB  ? PRO A 1 155 ?  20.648   2.612   9.405 1.000 88.250 ? 155 PRO A CB  1 
ATOM 1211 O O   ? PRO A 1 155 ?  18.024   4.216   9.737 1.000 88.250 ? 155 PRO A O   1 
ATOM 1212 C CG  ? PRO A 1 155 ?  21.012   3.502   8.260 1.000 88.250 ? 155 PRO A CG  1 
ATOM 1213 C CD  ? PRO A 1 155 ?  20.088   3.205   7.114 1.000 88.250 ? 155 PRO A CD  1 
ATOM 1214 N N   ? GLU A 1 156 ?  17.519   2.314  11.039 1.000 80.570 ? 156 GLU A N   1 
ATOM 1215 C CA  ? GLU A 1 156 ?  16.761   2.956  12.109 1.000 80.570 ? 156 GLU A CA  1 
ATOM 1216 C C   ? GLU A 1 156 ?  15.438   3.514  11.591 1.000 80.570 ? 156 GLU A C   1 
ATOM 1217 C CB  ? GLU A 1 156 ?  17.585   4.073  12.755 1.000 80.570 ? 156 GLU A CB  1 
ATOM 1218 O O   ? GLU A 1 156 ?  14.694   4.154  12.336 1.000 80.570 ? 156 GLU A O   1 
ATOM 1219 C CG  ? GLU A 1 156 ?  18.839   3.581  13.463 1.000 80.570 ? 156 GLU A CG  1 
ATOM 1220 C CD  ? GLU A 1 156 ?  19.581   4.682  14.204 1.000 80.570 ? 156 GLU A CD  1 
ATOM 1221 O OE1 ? GLU A 1 156 ?  20.574   4.380  14.904 1.000 80.570 ? 156 GLU A OE1 1 
ATOM 1222 O OE2 ? GLU A 1 156 ?  19.165   5.856  14.085 1.000 80.570 ? 156 GLU A OE2 1 
ATOM 1223 N N   ? LYS A 1 157 ?  15.134   3.213  10.257 1.000 87.410 ? 157 LYS A N   1 
ATOM 1224 C CA  ? LYS A 1 157 ?  13.912   3.733   9.651 1.000 87.410 ? 157 LYS A CA  1 
ATOM 1225 C C   ? LYS A 1 157 ?  12.947   2.603   9.303 1.000 87.410 ? 157 LYS A C   1 
ATOM 1226 C CB  ? LYS A 1 157 ?  14.238   4.549   8.400 1.000 87.410 ? 157 LYS A CB  1 
ATOM 1227 O O   ? LYS A 1 157 ?  11.729   2.771   9.390 1.000 87.410 ? 157 LYS A O   1 
ATOM 1228 C CG  ? LYS A 1 157 ?  13.077   5.390   7.889 1.000 87.410 ? 157 LYS A CG  1 
ATOM 1229 C CD  ? LYS A 1 157 ?  13.489   6.249   6.701 1.000 87.410 ? 157 LYS A CD  1 
ATOM 1230 C CE  ? LYS A 1 157 ?  12.314   7.047   6.152 1.000 87.410 ? 157 LYS A CE  1 
ATOM 1231 N NZ  ? LYS A 1 157 ?  12.714   7.895   4.990 1.000 87.410 ? 157 LYS A NZ  1 
ATOM 1232 N N   ? VAL A 1 158 ?  13.541   1.344   9.018 1.000 92.320 ? 158 VAL A N   1 
ATOM 1233 C CA  ? VAL A 1 158 ?  12.740   0.194   8.611 1.000 92.320 ? 158 VAL A CA  1 
ATOM 1234 C C   ? VAL A 1 158 ?  12.448  -0.688   9.823 1.000 92.320 ? 158 VAL A C   1 
ATOM 1235 C CB  ? VAL A 1 158 ?  13.448  -0.629   7.511 1.000 92.320 ? 158 VAL A CB  1 
ATOM 1236 O O   ? VAL A 1 158 ?  13.360  -1.050  10.569 1.000 92.320 ? 158 VAL A O   1 
ATOM 1237 C CG1 ? VAL A 1 158 ?  12.666  -1.905   7.205 1.000 92.320 ? 158 VAL A CG1 1 
ATOM 1238 C CG2 ? VAL A 1 158 ?  13.623   0.211   6.247 1.000 92.320 ? 158 VAL A CG2 1 
ATOM 1239 N N   ? THR A 1 159 ?  11.111  -0.982  10.068 1.000 93.390 ? 159 THR A N   1 
ATOM 1240 C CA  ? THR A 1 159 ?  10.659  -1.801  11.187 1.000 93.390 ? 159 THR A CA  1 
ATOM 1241 C C   ? THR A 1 159 ?  10.064  -3.115  10.690 1.000 93.390 ? 159 THR A C   1 
ATOM 1242 C CB  ? THR A 1 159 ?   9.619  -1.055  12.042 1.000 93.390 ? 159 THR A CB  1 
ATOM 1243 O O   ? THR A 1 159 ?   9.977  -3.345   9.482 1.000 93.390 ? 159 THR A O   1 
ATOM 1244 C CG2 ? THR A 1 159 ?  10.110   0.341  12.411 1.000 93.390 ? 159 THR A CG2 1 
ATOM 1245 O OG1 ? THR A 1 159 ?   8.396  -0.939  11.304 1.000 93.390 ? 159 THR A OG1 1 
ATOM 1246 N N   ? GLU A 1 160 ?   9.654  -4.001  11.655 1.000 93.440 ? 160 GLU A N   1 
ATOM 1247 C CA  ? GLU A 1 160 ?   9.060  -5.299  11.353 1.000 93.440 ? 160 GLU A CA  1 
ATOM 1248 C C   ? GLU A 1 160 ?   7.681  -5.141  10.717 1.000 93.440 ? 160 GLU A C   1 
ATOM 1249 C CB  ? GLU A 1 160 ?   8.960  -6.153  12.619 1.000 93.440 ? 160 GLU A CB  1 
ATOM 1250 O O   ? GLU A 1 160 ?   7.131  -6.098  10.169 1.000 93.440 ? 160 GLU A O   1 
ATOM 1251 C CG  ? GLU A 1 160 ?   8.023  -5.581  13.674 1.000 93.440 ? 160 GLU A CG  1 
ATOM 1252 C CD  ? GLU A 1 160 ?   7.977  -6.410  14.948 1.000 93.440 ? 160 GLU A CD  1 
ATOM 1253 O OE1 ? GLU A 1 160 ?   7.193  -6.072  15.863 1.000 93.440 ? 160 GLU A OE1 1 
ATOM 1254 O OE2 ? GLU A 1 160 ?   8.731  -7.405  15.031 1.000 93.440 ? 160 GLU A OE2 1 
ATOM 1255 N N   ? ASN A 1 161 ?   7.102  -3.935  10.835 1.000 94.680 ? 161 ASN A N   1 
ATOM 1256 C CA  ? ASN A 1 161 ?   5.794  -3.661  10.249 1.000 94.680 ? 161 ASN A CA  1 
ATOM 1257 C C   ? ASN A 1 161 ?   5.914  -3.228   8.790 1.000 94.680 ? 161 ASN A C   1 
ATOM 1258 C CB  ? ASN A 1 161 ?   5.055  -2.595  11.060 1.000 94.680 ? 161 ASN A CB  1 
ATOM 1259 O O   ? ASN A 1 161 ?   4.920  -2.850   8.167 1.000 94.680 ? 161 ASN A O   1 
ATOM 1260 C CG  ? ASN A 1 161 ?   4.712  -3.061  12.461 1.000 94.680 ? 161 ASN A CG  1 
ATOM 1261 N ND2 ? ASN A 1 161 ?   4.690  -2.130  13.408 1.000 94.680 ? 161 ASN A ND2 1 
ATOM 1262 O OD1 ? ASN A 1 161 ?   4.468  -4.248  12.691 1.000 94.680 ? 161 ASN A OD1 1 
ATOM 1263 N N   ? MET A 1 162 ?   7.105  -3.300   8.262 1.000 95.410 ? 162 MET A N   1 
ATOM 1264 C CA  ? MET A 1 162 ?   7.370  -2.907   6.881 1.000 95.410 ? 162 MET A CA  1 
ATOM 1265 C C   ? MET A 1 162 ?   7.913  -4.083   6.076 1.000 95.410 ? 162 MET A C   1 
ATOM 1266 C CB  ? MET A 1 162 ?   8.357  -1.740   6.834 1.000 95.410 ? 162 MET A CB  1 
ATOM 1267 O O   ? MET A 1 162 ?   8.539  -4.986   6.633 1.000 95.410 ? 162 MET A O   1 
ATOM 1268 C CG  ? MET A 1 162 ?   7.839  -0.472   7.493 1.000 95.410 ? 162 MET A CG  1 
ATOM 1269 S SD  ? MET A 1 162 ?   9.092   0.869   7.517 1.000 95.410 ? 162 MET A SD  1 
ATOM 1270 C CE  ? MET A 1 162 ?   8.149   2.171   8.359 1.000 95.410 ? 162 MET A CE  1 
ATOM 1271 N N   ? LEU A 1 163 ?   7.514  -4.096   4.753 1.000 94.230 ? 163 LEU A N   1 
ATOM 1272 C CA  ? LEU A 1 163 ?   7.928  -5.105   3.783 1.000 94.230 ? 163 LEU A CA  1 
ATOM 1273 C C   ? LEU A 1 163 ?   8.809  -4.489   2.701 1.000 94.230 ? 163 LEU A C   1 
ATOM 1274 C CB  ? LEU A 1 163 ?   6.705  -5.770   3.146 1.000 94.230 ? 163 LEU A CB  1 
ATOM 1275 O O   ? LEU A 1 163 ?   8.466  -3.450   2.133 1.000 94.230 ? 163 LEU A O   1 
ATOM 1276 C CG  ? LEU A 1 163 ?   6.988  -6.810   2.060 1.000 94.230 ? 163 LEU A CG  1 
ATOM 1277 C CD1 ? LEU A 1 163 ?   7.542  -8.087   2.682 1.000 94.230 ? 163 LEU A CD1 1 
ATOM 1278 C CD2 ? LEU A 1 163 ?   5.724  -7.103   1.259 1.000 94.230 ? 163 LEU A CD2 1 
ATOM 1279 N N   ? CYS A 1 164 ?   9.957  -5.146   2.473 1.000 92.220 ? 164 CYS A N   1 
ATOM 1280 C CA  ? CYS A 1 164 ?  10.905  -4.672   1.472 1.000 92.220 ? 164 CYS A CA  1 
ATOM 1281 C C   ? CYS A 1 164 ?  10.834  -5.521   0.208 1.000 92.220 ? 164 CYS A C   1 
ATOM 1282 C CB  ? CYS A 1 164 ?  12.328  -4.691   2.030 1.000 92.220 ? 164 CYS A CB  1 
ATOM 1283 O O   ? CYS A 1 164 ?  10.840  -6.751   0.280 1.000 92.220 ? 164 CYS A O   1 
ATOM 1284 S SG  ? CYS A 1 164 ?  12.548  -3.663   3.499 1.000 92.220 ? 164 CYS A SG  1 
ATOM 1285 N N   ? ALA A 1 165 ?  10.791  -4.819  -0.865 1.000 91.040 ? 165 ALA A N   1 
ATOM 1286 C CA  ? ALA A 1 165 ?  10.764  -5.527  -2.142 1.000 91.040 ? 165 ALA A CA  1 
ATOM 1287 C C   ? ALA A 1 165 ?  11.449  -4.711  -3.235 1.000 91.040 ? 165 ALA A C   1 
ATOM 1288 C CB  ? ALA A 1 165 ?   9.327  -5.848  -2.542 1.000 91.040 ? 165 ALA A CB  1 
ATOM 1289 O O   ? ALA A 1 165 ?  11.419  -3.479  -3.210 1.000 91.040 ? 165 ALA A O   1 
ATOM 1290 N N   ? GLY A 1 166 ?  12.146  -5.446  -3.893 1.000 84.310 ? 166 GLY A N   1 
ATOM 1291 C CA  ? GLY A 1 166 ?  12.839  -4.769  -4.978 1.000 84.310 ? 166 GLY A CA  1 
ATOM 1292 C C   ? GLY A 1 166 ?  14.300  -4.497  -4.674 1.000 84.310 ? 166 GLY A C   1 
ATOM 1293 O O   ? GLY A 1 166 ?  14.845  -5.020  -3.700 1.000 84.310 ? 166 GLY A O   1 
ATOM 1294 N N   ? GLY A 1 167 ?  15.228  -4.155  -5.725 1.000 68.050 ? 167 GLY A N   1 
ATOM 1295 C CA  ? GLY A 1 167 ?  16.551  -3.635  -5.421 1.000 68.050 ? 167 GLY A CA  1 
ATOM 1296 C C   ? GLY A 1 167 ?  17.657  -4.652  -5.636 1.000 68.050 ? 167 GLY A C   1 
ATOM 1297 O O   ? GLY A 1 167 ?  18.837  -4.336  -5.476 1.000 68.050 ? 167 GLY A O   1 
ATOM 1298 N N   ? ALA A 1 168 ?  17.504  -5.749  -6.386 1.000 56.760 ? 168 ALA A N   1 
ATOM 1299 C CA  ? ALA A 1 168 ?  18.615  -6.685  -6.543 1.000 56.760 ? 168 ALA A CA  1 
ATOM 1300 C C   ? ALA A 1 168 ?  18.986  -6.854  -8.013 1.000 56.760 ? 168 ALA A C   1 
ATOM 1301 C CB  ? ALA A 1 168 ?  18.262  -8.037  -5.927 1.000 56.760 ? 168 ALA A CB  1 
ATOM 1302 O O   ? ALA A 1 168 ?  20.165  -6.991  -8.350 1.000 56.760 ? 168 ALA A O   1 
ATOM 1303 N N   ? GLN A 1 169 ?  18.634  -5.877  -9.008 1.000 53.660 ? 169 GLN A N   1 
ATOM 1304 C CA  ? GLN A 1 169 ?  19.236  -6.133 -10.312 1.000 53.660 ? 169 GLN A CA  1 
ATOM 1305 C C   ? GLN A 1 169 ?  18.422  -5.486 -11.430 1.000 53.660 ? 169 GLN A C   1 
ATOM 1306 C CB  ? GLN A 1 169 ?  19.365  -7.636 -10.559 1.000 53.660 ? 169 GLN A CB  1 
ATOM 1307 O O   ? GLN A 1 169 ?  18.913  -5.324 -12.549 1.000 53.660 ? 169 GLN A O   1 
ATOM 1308 C CG  ? GLN A 1 169 ?  20.414  -8.315  -9.688 1.000 53.660 ? 169 GLN A CG  1 
ATOM 1309 C CD  ? GLN A 1 169 ?  21.036  -9.527 -10.356 1.000 53.660 ? 169 GLN A CD  1 
ATOM 1310 N NE2 ? GLN A 1 169 ?  22.041 -10.109  -9.710 1.000 53.660 ? 169 GLN A NE2 1 
ATOM 1311 O OE1 ? GLN A 1 169 ?  20.617  -9.937 -11.443 1.000 53.660 ? 169 GLN A OE1 1 
ATOM 1312 N N   ? GLU A 1 170 ?  17.700  -4.184 -11.194 1.000 55.920 ? 170 GLU A N   1 
ATOM 1313 C CA  ? GLU A 1 170 ?  17.079  -3.818 -12.464 1.000 55.920 ? 170 GLU A CA  1 
ATOM 1314 C C   ? GLU A 1 170 ?  16.481  -2.415 -12.401 1.000 55.920 ? 170 GLU A C   1 
ATOM 1315 C CB  ? GLU A 1 170 ?  15.999  -4.833 -12.847 1.000 55.920 ? 170 GLU A CB  1 
ATOM 1316 O O   ? GLU A 1 170 ?  15.885  -1.945 -13.372 1.000 55.920 ? 170 GLU A O   1 
ATOM 1317 C CG  ? GLU A 1 170 ?  16.545  -6.208 -13.202 1.000 55.920 ? 170 GLU A CG  1 
ATOM 1318 C CD  ? GLU A 1 170 ?  15.490  -7.147 -13.765 1.000 55.920 ? 170 GLU A CD  1 
ATOM 1319 O OE1 ? GLU A 1 170 ?  15.851  -8.234 -14.270 1.000 55.920 ? 170 GLU A OE1 1 
ATOM 1320 O OE2 ? GLU A 1 170 ?  14.292  -6.791 -13.701 1.000 55.920 ? 170 GLU A OE2 1 
ATOM 1321 N N   ? GLY A 1 171 ?  17.029  -1.559 -11.358 1.000 58.000 ? 171 GLY A N   1 
ATOM 1322 C CA  ? GLY A 1 171 ?  16.456  -0.233 -11.527 1.000 58.000 ? 171 GLY A CA  1 
ATOM 1323 C C   ? GLY A 1 171 ?  14.943  -0.219 -11.427 1.000 58.000 ? 171 GLY A C   1 
ATOM 1324 O O   ? GLY A 1 171 ?  14.284   0.635 -12.024 1.000 58.000 ? 171 GLY A O   1 
ATOM 1325 N N   ? LYS A 1 172 ?  14.301  -1.318 -10.819 1.000 64.100 ? 172 LYS A N   1 
ATOM 1326 C CA  ? LYS A 1 172 ?  12.851  -1.482 -10.752 1.000 64.100 ? 172 LYS A CA  1 
ATOM 1327 C C   ? LYS A 1 172 ?  12.317  -1.089  -9.377 1.000 64.100 ? 172 LYS A C   1 
ATOM 1328 C CB  ? LYS A 1 172 ?  12.458  -2.924 -11.074 1.000 64.100 ? 172 LYS A CB  1 
ATOM 1329 O O   ? LYS A 1 172 ?  12.882  -1.476  -8.352 1.000 64.100 ? 172 LYS A O   1 
ATOM 1330 C CG  ? LYS A 1 172 ?  12.852  -3.374 -12.474 1.000 64.100 ? 172 LYS A CG  1 
ATOM 1331 C CD  ? LYS A 1 172 ?  12.441  -4.818 -12.732 1.000 64.100 ? 172 LYS A CD  1 
ATOM 1332 C CE  ? LYS A 1 172 ?  12.859  -5.279 -14.122 1.000 64.100 ? 172 LYS A CE  1 
ATOM 1333 N NZ  ? LYS A 1 172 ?  12.478  -6.701 -14.372 1.000 64.100 ? 172 LYS A NZ  1 
ATOM 1334 N N   ? ASP A 1 173 ?  11.306  -0.252  -9.267 1.000 68.240 ? 173 ASP A N   1 
ATOM 1335 C CA  ? ASP A 1 173 ?  10.779   0.295  -8.020 1.000 68.240 ? 173 ASP A CA  1 
ATOM 1336 C C   ? ASP A 1 173 ?   9.398   0.911  -8.231 1.000 68.240 ? 173 ASP A C   1 
ATOM 1337 C CB  ? ASP A 1 173 ?  11.738   1.340  -7.445 1.000 68.240 ? 173 ASP A CB  1 
ATOM 1338 O O   ? ASP A 1 173 ?   8.944   1.056  -9.368 1.000 68.240 ? 173 ASP A O   1 
ATOM 1339 C CG  ? ASP A 1 173 ?  11.589   1.519  -5.944 1.000 68.240 ? 173 ASP A CG  1 
ATOM 1340 O OD1 ? ASP A 1 173 ?  10.739   0.838  -5.330 1.000 68.240 ? 173 ASP A OD1 1 
ATOM 1341 O OD2 ? ASP A 1 173 ?  12.326   2.351  -5.371 1.000 68.240 ? 173 ASP A OD2 1 
ATOM 1342 N N   ? SER A 1 174 ?   8.577   0.973  -7.137 1.000 66.690 ? 174 SER A N   1 
ATOM 1343 C CA  ? SER A 1 174 ?   7.403   1.840  -7.158 1.000 66.690 ? 174 SER A CA  1 
ATOM 1344 C C   ? SER A 1 174 ?   7.786   3.296  -6.915 1.000 66.690 ? 174 SER A C   1 
ATOM 1345 C CB  ? SER A 1 174 ?   6.386   1.390  -6.108 1.000 66.690 ? 174 SER A CB  1 
ATOM 1346 O O   ? SER A 1 174 ?   8.785   3.577  -6.249 1.000 66.690 ? 174 SER A O   1 
ATOM 1347 O OG  ? SER A 1 174 ?   6.936   1.478  -4.805 1.000 66.690 ? 174 SER A OG  1 
ATOM 1348 N N   ? CYS A 1 175 ?   7.135   4.149  -7.614 1.000 73.010 ? 175 CYS A N   1 
ATOM 1349 C CA  ? CYS A 1 175 ?   7.477   5.565  -7.541 1.000 73.010 ? 175 CYS A CA  1 
ATOM 1350 C C   ? CYS A 1 175 ?   6.255   6.404  -7.186 1.000 73.010 ? 175 CYS A C   1 
ATOM 1351 C CB  ? CYS A 1 175 ?   8.066   6.043  -8.868 1.000 73.010 ? 175 CYS A CB  1 
ATOM 1352 O O   ? CYS A 1 175 ?   5.202   5.861  -6.847 1.000 73.010 ? 175 CYS A O   1 
ATOM 1353 S SG  ? CYS A 1 175 ?   9.339   7.312  -8.684 1.000 73.010 ? 175 CYS A SG  1 
ATOM 1354 N N   ? GLN A 1 176 ?   6.449   7.758  -7.215 1.000 72.630 ? 176 GLN A N   1 
ATOM 1355 C CA  ? GLN A 1 176 ?   5.415   8.704  -6.809 1.000 72.630 ? 176 GLN A CA  1 
ATOM 1356 C C   ? GLN A 1 176 ?   4.114   8.456  -7.567 1.000 72.630 ? 176 GLN A C   1 
ATOM 1357 C CB  ? GLN A 1 176 ?   5.885  10.143  -7.032 1.000 72.630 ? 176 GLN A CB  1 
ATOM 1358 O O   ? GLN A 1 176 ?   4.127   8.241  -8.781 1.000 72.630 ? 176 GLN A O   1 
ATOM 1359 C CG  ? GLN A 1 176 ?   6.929  10.611  -6.027 1.000 72.630 ? 176 GLN A CG  1 
ATOM 1360 C CD  ? GLN A 1 176 ?   8.326  10.122  -6.362 1.000 72.630 ? 176 GLN A CD  1 
ATOM 1361 N NE2 ? GLN A 1 176 ?   9.264  10.336  -5.445 1.000 72.630 ? 176 GLN A NE2 1 
ATOM 1362 O OE1 ? GLN A 1 176 ?   8.560   9.557  -7.435 1.000 72.630 ? 176 GLN A OE1 1 
ATOM 1363 N N   ? GLY A 1 177 ?   3.002   8.480  -6.695 1.000 67.610 ? 177 GLY A N   1 
ATOM 1364 C CA  ? GLY A 1 177 ?   1.714   8.322  -7.352 1.000 67.610 ? 177 GLY A CA  1 
ATOM 1365 C C   ? GLY A 1 177 ?   1.159   6.915  -7.246 1.000 67.610 ? 177 GLY A C   1 
ATOM 1366 O O   ? GLY A 1 177 ?  -0.030   6.691  -7.485 1.000 67.610 ? 177 GLY A O   1 
ATOM 1367 N N   ? ASP A 1 178 ?   1.933   5.969  -6.726 1.000 85.600 ? 178 ASP A N   1 
ATOM 1368 C CA  ? ASP A 1 178 ?   1.493   4.594  -6.516 1.000 85.600 ? 178 ASP A CA  1 
ATOM 1369 C C   ? ASP A 1 178 ?   1.194   4.332  -5.041 1.000 85.600 ? 178 ASP A C   1 
ATOM 1370 C CB  ? ASP A 1 178 ?   2.550   3.609  -7.021 1.000 85.600 ? 178 ASP A CB  1 
ATOM 1371 O O   ? ASP A 1 178 ?   0.978   3.186  -4.640 1.000 85.600 ? 178 ASP A O   1 
ATOM 1372 C CG  ? ASP A 1 178 ?   2.675   3.597  -8.534 1.000 85.600 ? 178 ASP A CG  1 
ATOM 1373 O OD1 ? ASP A 1 178 ?   1.647   3.738  -9.232 1.000 85.600 ? 178 ASP A OD1 1 
ATOM 1374 O OD2 ? ASP A 1 178 ?   3.810   3.442  -9.034 1.000 85.600 ? 178 ASP A OD2 1 
ATOM 1375 N N   ? SER A 1 179 ?   1.355   5.491  -4.226 1.000 92.840 ? 179 SER A N   1 
ATOM 1376 C CA  ? SER A 1 179 ?   1.086   5.345  -2.800 1.000 92.840 ? 179 SER A CA  1 
ATOM 1377 C C   ? SER A 1 179 ?  -0.253   4.658  -2.557 1.000 92.840 ? 179 SER A C   1 
ATOM 1378 C CB  ? SER A 1 179 ?   1.100   6.710  -2.109 1.000 92.840 ? 179 SER A CB  1 
ATOM 1379 O O   ? SER A 1 179 ?  -1.252   4.986  -3.202 1.000 92.840 ? 179 SER A O   1 
ATOM 1380 O OG  ? SER A 1 179 ?   2.404   7.266  -2.120 1.000 92.840 ? 179 SER A OG  1 
ATOM 1381 N N   ? GLY A 1 180 ?  -0.103   3.608  -1.679 1.000 95.080 ? 180 GLY A N   1 
ATOM 1382 C CA  ? GLY A 1 180 ?  -1.342   2.932  -1.328 1.000 95.080 ? 180 GLY A CA  1 
ATOM 1383 C C   ? GLY A 1 180 ?  -1.699   1.808  -2.281 1.000 95.080 ? 180 GLY A C   1 
ATOM 1384 O O   ? GLY A 1 180 ?  -2.594   1.008  -1.999 1.000 95.080 ? 180 GLY A O   1 
ATOM 1385 N N   ? GLY A 1 181 ?  -1.055   1.769  -3.418 1.000 94.510 ? 181 GLY A N   1 
ATOM 1386 C CA  ? GLY A 1 181 ?  -1.239   0.696  -4.381 1.000 94.510 ? 181 GLY A CA  1 
ATOM 1387 C C   ? GLY A 1 181 ?  -0.832  -0.664  -3.845 1.000 94.510 ? 181 GLY A C   1 
ATOM 1388 O O   ? GLY A 1 181 ?   0.040  -0.759  -2.979 1.000 94.510 ? 181 GLY A O   1 
ATOM 1389 N N   ? PRO A 1 182 ?  -1.373  -1.779  -4.486 1.000 96.000 ? 182 PRO A N   1 
ATOM 1390 C CA  ? PRO A 1 182 ?  -1.224  -3.127  -3.932 1.000 96.000 ? 182 PRO A CA  1 
ATOM 1391 C C   ? PRO A 1 182 ?   0.066  -3.810  -4.380 1.000 96.000 ? 182 PRO A C   1 
ATOM 1392 C CB  ? PRO A 1 182 ?  -2.450  -3.867  -4.471 1.000 96.000 ? 182 PRO A CB  1 
ATOM 1393 O O   ? PRO A 1 182 ?   0.484  -3.652  -5.530 1.000 96.000 ? 182 PRO A O   1 
ATOM 1394 C CG  ? PRO A 1 182 ?  -2.773  -3.183  -5.760 1.000 96.000 ? 182 PRO A CG  1 
ATOM 1395 C CD  ? PRO A 1 182 ?  -2.439  -1.725  -5.623 1.000 96.000 ? 182 PRO A CD  1 
ATOM 1396 N N   ? LEU A 1 183 ?   0.760  -4.486  -3.480 1.000 95.520 ? 183 LEU A N   1 
ATOM 1397 C CA  ? LEU A 1 183 ?   1.788  -5.495  -3.712 1.000 95.520 ? 183 LEU A CA  1 
ATOM 1398 C C   ? LEU A 1 183 ?   1.236  -6.897  -3.477 1.000 95.520 ? 183 LEU A C   1 
ATOM 1399 C CB  ? LEU A 1 183 ?   2.995  -5.250  -2.804 1.000 95.520 ? 183 LEU A CB  1 
ATOM 1400 O O   ? LEU A 1 183 ?   0.958  -7.276  -2.337 1.000 95.520 ? 183 LEU A O   1 
ATOM 1401 C CG  ? LEU A 1 183 ?   4.216  -6.139  -3.044 1.000 95.520 ? 183 LEU A CG  1 
ATOM 1402 C CD1 ? LEU A 1 183 ?   5.007  -5.639  -4.248 1.000 95.520 ? 183 LEU A CD1 1 
ATOM 1403 C CD2 ? LEU A 1 183 ?   5.097  -6.185  -1.801 1.000 95.520 ? 183 LEU A CD2 1 
ATOM 1404 N N   ? LEU A 1 184 ?   1.140  -7.705  -4.575 1.000 95.630 ? 184 LEU A N   1 
ATOM 1405 C CA  ? LEU A 1 184 ?   0.503  -9.016  -4.530 1.000 95.630 ? 184 LEU A CA  1 
ATOM 1406 C C   ? LEU A 1 184 ?   1.539 -10.128  -4.650 1.000 95.630 ? 184 LEU A C   1 
ATOM 1407 C CB  ? LEU A 1 184 ?  -0.534  -9.147  -5.649 1.000 95.630 ? 184 LEU A CB  1 
ATOM 1408 O O   ? LEU A 1 184 ?   2.410 -10.080  -5.521 1.000 95.630 ? 184 LEU A O   1 
ATOM 1409 C CG  ? LEU A 1 184 ?  -1.673  -8.126  -5.641 1.000 95.630 ? 184 LEU A CG  1 
ATOM 1410 C CD1 ? LEU A 1 184 ?  -1.814  -7.477  -7.014 1.000 95.630 ? 184 LEU A CD1 1 
ATOM 1411 C CD2 ? LEU A 1 184 ?  -2.981  -8.787  -5.220 1.000 95.630 ? 184 LEU A CD2 1 
ATOM 1412 N N   ? CYS A 1 185 ?   1.364 -11.060  -3.774 1.000 94.270 ? 185 CYS A N   1 
ATOM 1413 C CA  ? CYS A 1 185 ?   2.101 -12.317  -3.831 1.000 94.270 ? 185 CYS A CA  1 
ATOM 1414 C C   ? CYS A 1 185 ?   1.149 -13.507  -3.861 1.000 94.270 ? 185 CYS A C   1 
ATOM 1415 C CB  ? CYS A 1 185 ?   3.045 -12.439  -2.635 1.000 94.270 ? 185 CYS A CB  1 
ATOM 1416 O O   ? CYS A 1 185 ?   0.306 -13.656  -2.975 1.000 94.270 ? 185 CYS A O   1 
ATOM 1417 S SG  ? CYS A 1 185 ?   4.068 -10.976  -2.363 1.000 94.270 ? 185 CYS A SG  1 
ATOM 1418 N N   ? ASN A 1 186 ?   1.257 -14.275  -5.004 1.000 90.880 ? 186 ASN A N   1 
ATOM 1419 C CA  ? ASN A 1 186 ?   0.340 -15.400  -5.152 1.000 90.880 ? 186 ASN A CA  1 
ATOM 1420 C C   ? ASN A 1 186 ?  -1.116 -14.952  -5.062 1.000 90.880 ? 186 ASN A C   1 
ATOM 1421 C CB  ? ASN A 1 186 ?   0.632 -16.473  -4.101 1.000 90.880 ? 186 ASN A CB  1 
ATOM 1422 O O   ? ASN A 1 186 ?  -1.916 -15.566  -4.353 1.000 90.880 ? 186 ASN A O   1 
ATOM 1423 C CG  ? ASN A 1 186 ?   2.014 -17.077  -4.252 1.000 90.880 ? 186 ASN A CG  1 
ATOM 1424 N ND2 ? ASN A 1 186 ?   2.681 -17.318  -3.129 1.000 90.880 ? 186 ASN A ND2 1 
ATOM 1425 O OD1 ? ASN A 1 186 ?   2.479 -17.324  -5.367 1.000 90.880 ? 186 ASN A OD1 1 
ATOM 1426 N N   ? ARG A 1 187 ?  -1.471 -13.701  -5.583 1.000 90.240 ? 187 ARG A N   1 
ATOM 1427 C CA  ? ARG A 1 187 ?  -2.811 -13.151  -5.762 1.000 90.240 ? 187 ARG A CA  1 
ATOM 1428 C C   ? ARG A 1 187 ?  -3.400 -12.702  -4.429 1.000 90.240 ? 187 ARG A C   1 
ATOM 1429 C CB  ? ARG A 1 187 ?  -3.731 -14.179  -6.423 1.000 90.240 ? 187 ARG A CB  1 
ATOM 1430 O O   ? ARG A 1 187 ?  -4.621 -12.599  -4.287 1.000 90.240 ? 187 ARG A O   1 
ATOM 1431 C CG  ? ARG A 1 187 ?  -3.354 -14.511  -7.858 1.000 90.240 ? 187 ARG A CG  1 
ATOM 1432 C CD  ? ARG A 1 187 ?  -4.409 -15.376  -8.532 1.000 90.240 ? 187 ARG A CD  1 
ATOM 1433 N NE  ? ARG A 1 187 ?  -5.616 -14.614  -8.838 1.000 90.240 ? 187 ARG A NE  1 
ATOM 1434 N NH1 ? ARG A 1 187 ?  -6.881 -16.458  -9.421 1.000 90.240 ? 187 ARG A NH1 1 
ATOM 1435 N NH2 ? ARG A 1 187 ?  -7.800 -14.359  -9.503 1.000 90.240 ? 187 ARG A NH2 1 
ATOM 1436 C CZ  ? ARG A 1 187 ?  -6.763 -15.145  -9.253 1.000 90.240 ? 187 ARG A CZ  1 
ATOM 1437 N N   ? LYS A 1 188 ?  -2.584 -12.563  -3.433 1.000 96.090 ? 188 LYS A N   1 
ATOM 1438 C CA  ? LYS A 1 188 ?  -2.990 -12.015  -2.142 1.000 96.090 ? 188 LYS A CA  1 
ATOM 1439 C C   ? LYS A 1 188 ?  -2.279 -10.696  -1.856 1.000 96.090 ? 188 LYS A C   1 
ATOM 1440 C CB  ? LYS A 1 188 ?  -2.708 -13.016  -1.021 1.000 96.090 ? 188 LYS A CB  1 
ATOM 1441 O O   ? LYS A 1 188 ?  -1.144 -10.490  -2.290 1.000 96.090 ? 188 LYS A O   1 
ATOM 1442 C CG  ? LYS A 1 188 ?  -3.542 -14.286  -1.101 1.000 96.090 ? 188 LYS A CG  1 
ATOM 1443 C CD  ? LYS A 1 188 ?  -3.303 -15.189   0.103 1.000 96.090 ? 188 LYS A CD  1 
ATOM 1444 C CE  ? LYS A 1 188 ?  -4.152 -16.452   0.034 1.000 96.090 ? 188 LYS A CE  1 
ATOM 1445 N NZ  ? LYS A 1 188 ?  -3.912 -17.345   1.206 1.000 96.090 ? 188 LYS A NZ  1 
ATOM 1446 N N   ? LEU A 1 189 ?  -2.964  -9.854  -1.099 1.000 97.350 ? 189 LEU A N   1 
ATOM 1447 C CA  ? LEU A 1 189 ?  -2.456  -8.528  -0.763 1.000 97.350 ? 189 LEU A CA  1 
ATOM 1448 C C   ? LEU A 1 189 ?  -1.470  -8.602   0.398 1.000 97.350 ? 189 LEU A C   1 
ATOM 1449 C CB  ? LEU A 1 189 ?  -3.609  -7.586  -0.409 1.000 97.350 ? 189 LEU A CB  1 
ATOM 1450 O O   ? LEU A 1 189 ?  -1.869  -8.815   1.545 1.000 97.350 ? 189 LEU A O   1 
ATOM 1451 C CG  ? LEU A 1 189 ?  -3.222  -6.164   0.002 1.000 97.350 ? 189 LEU A CG  1 
ATOM 1452 C CD1 ? LEU A 1 189 ?  -2.515  -5.454  -1.147 1.000 97.350 ? 189 LEU A CD1 1 
ATOM 1453 C CD2 ? LEU A 1 189 ?  -4.453  -5.381   0.445 1.000 97.350 ? 189 LEU A CD2 1 
ATOM 1454 N N   ? TYR A 1 190 ?  -0.194  -8.333   0.111 1.000 96.690 ? 190 TYR A N   1 
ATOM 1455 C CA  ? TYR A 1 190 ?   0.837  -8.473   1.134 1.000 96.690 ? 190 TYR A CA  1 
ATOM 1456 C C   ? TYR A 1 190 ?   1.467  -7.124   1.460 1.000 96.690 ? 190 TYR A C   1 
ATOM 1457 C CB  ? TYR A 1 190 ?   1.917  -9.457   0.678 1.000 96.690 ? 190 TYR A CB  1 
ATOM 1458 O O   ? TYR A 1 190 ?   2.058  -6.950   2.529 1.000 96.690 ? 190 TYR A O   1 
ATOM 1459 C CG  ? TYR A 1 190 ?   1.594 -10.899   0.986 1.000 96.690 ? 190 TYR A CG  1 
ATOM 1460 C CD1 ? TYR A 1 190 ?   1.964 -11.472   2.201 1.000 96.690 ? 190 TYR A CD1 1 
ATOM 1461 C CD2 ? TYR A 1 190 ?   0.919 -11.691   0.064 1.000 96.690 ? 190 TYR A CD2 1 
ATOM 1462 C CE1 ? TYR A 1 190 ?   1.670 -12.801   2.489 1.000 96.690 ? 190 TYR A CE1 1 
ATOM 1463 C CE2 ? TYR A 1 190 ?   0.619 -13.021   0.341 1.000 96.690 ? 190 TYR A CE2 1 
ATOM 1464 O OH  ? TYR A 1 190 ?   0.704 -14.882   1.834 1.000 96.690 ? 190 TYR A OH  1 
ATOM 1465 C CZ  ? TYR A 1 190 ?   0.998 -13.566   1.554 1.000 96.690 ? 190 TYR A CZ  1 
ATOM 1466 N N   ? GLY A 1 191 ?   1.295  -6.155   0.615 1.000 96.310 ? 191 GLY A N   1 
ATOM 1467 C CA  ? GLY A 1 191 ?   1.913  -4.861   0.859 1.000 96.310 ? 191 GLY A CA  1 
ATOM 1468 C C   ? GLY A 1 191 ?   1.153  -3.709   0.229 1.000 96.310 ? 191 GLY A C   1 
ATOM 1469 O O   ? GLY A 1 191 ?   0.414  -3.901  -0.738 1.000 96.310 ? 191 GLY A O   1 
ATOM 1470 N N   ? LEU A 1 192 ?   1.322  -2.504   0.840 1.000 97.460 ? 192 LEU A N   1 
ATOM 1471 C CA  ? LEU A 1 192 ?   0.891  -1.228   0.279 1.000 97.460 ? 192 LEU A CA  1 
ATOM 1472 C C   ? LEU A 1 192 ?   2.087  -0.322   0.006 1.000 97.460 ? 192 LEU A C   1 
ATOM 1473 C CB  ? LEU A 1 192 ?  -0.089  -0.529   1.226 1.000 97.460 ? 192 LEU A CB  1 
ATOM 1474 O O   ? LEU A 1 192 ?   2.980  -0.196   0.847 1.000 97.460 ? 192 LEU A O   1 
ATOM 1475 C CG  ? LEU A 1 192 ?  -1.362  -1.301   1.574 1.000 97.460 ? 192 LEU A CG  1 
ATOM 1476 C CD1 ? LEU A 1 192 ?  -2.064  -0.656   2.765 1.000 97.460 ? 192 LEU A CD1 1 
ATOM 1477 C CD2 ? LEU A 1 192 ?  -2.295  -1.366   0.369 1.000 97.460 ? 192 LEU A CD2 1 
ATOM 1478 N N   ? VAL A 1 193 ?   2.067   0.159  -1.206 1.000 95.370 ? 193 VAL A N   1 
ATOM 1479 C CA  ? VAL A 1 193 ?   3.140   1.099  -1.511 1.000 95.370 ? 193 VAL A CA  1 
ATOM 1480 C C   ? VAL A 1 193 ?   3.170   2.207  -0.461 1.000 95.370 ? 193 VAL A C   1 
ATOM 1481 C CB  ? VAL A 1 193 ?   2.980   1.706  -2.923 1.000 95.370 ? 193 VAL A CB  1 
ATOM 1482 O O   ? VAL A 1 193 ?   2.187   2.930  -0.284 1.000 95.370 ? 193 VAL A O   1 
ATOM 1483 C CG1 ? VAL A 1 193 ?   4.091   2.714  -3.207 1.000 95.370 ? 193 VAL A CG1 1 
ATOM 1484 C CG2 ? VAL A 1 193 ?   2.972   0.603  -3.979 1.000 95.370 ? 193 VAL A CG2 1 
ATOM 1485 N N   ? SER A 1 194 ?   4.319   2.377   0.226 1.000 94.260 ? 194 SER A N   1 
ATOM 1486 C CA  ? SER A 1 194 ?   4.414   3.301   1.351 1.000 94.260 ? 194 SER A CA  1 
ATOM 1487 C C   ? SER A 1 194 ?   5.450   4.388   1.089 1.000 94.260 ? 194 SER A C   1 
ATOM 1488 C CB  ? SER A 1 194 ?   4.767   2.547   2.635 1.000 94.260 ? 194 SER A CB  1 
ATOM 1489 O O   ? SER A 1 194 ?   5.103   5.560   0.935 1.000 94.260 ? 194 SER A O   1 
ATOM 1490 O OG  ? SER A 1 194 ?   4.677   3.403   3.761 1.000 94.260 ? 194 SER A OG  1 
ATOM 1491 N N   ? TRP A 1 195 ?   6.697   4.053   0.993 1.000 91.790 ? 195 TRP A N   1 
ATOM 1492 C CA  ? TRP A 1 195 ?   7.737   5.055   0.784 1.000 91.790 ? 195 TRP A CA  1 
ATOM 1493 C C   ? TRP A 1 195 ?   8.993   4.421   0.195 1.000 91.790 ? 195 TRP A C   1 
ATOM 1494 C CB  ? TRP A 1 195 ?   8.076   5.761   2.100 1.000 91.790 ? 195 TRP A CB  1 
ATOM 1495 O O   ? TRP A 1 195 ?   9.102   3.195   0.122 1.000 91.790 ? 195 TRP A O   1 
ATOM 1496 C CG  ? TRP A 1 195 ?   8.667   4.859   3.141 1.000 91.790 ? 195 TRP A CG  1 
ATOM 1497 C CD1 ? TRP A 1 195 ?   7.989   4.066   4.025 1.000 91.790 ? 195 TRP A CD1 1 
ATOM 1498 C CD2 ? TRP A 1 195 ?  10.058   4.661   3.410 1.000 91.790 ? 195 TRP A CD2 1 
ATOM 1499 C CE2 ? TRP A 1 195 ?  10.151   3.733   4.470 1.000 91.790 ? 195 TRP A CE2 1 
ATOM 1500 C CE3 ? TRP A 1 195 ?  11.237   5.178   2.856 1.000 91.790 ? 195 TRP A CE3 1 
ATOM 1501 N NE1 ? TRP A 1 195 ?   8.876   3.386   4.827 1.000 91.790 ? 195 TRP A NE1 1 
ATOM 1502 C CH2 ? TRP A 1 195 ?  12.516   3.833   4.428 1.000 91.790 ? 195 TRP A CH2 1 
ATOM 1503 C CZ2 ? TRP A 1 195 ?  11.378   3.311   4.988 1.000 91.790 ? 195 TRP A CZ2 1 
ATOM 1504 C CZ3 ? TRP A 1 195 ?  12.457   4.757   3.372 1.000 91.790 ? 195 TRP A CZ3 1 
ATOM 1505 N N   ? GLY A 1 196 ?   9.873   5.167  -0.315 1.000 85.360 ? 196 GLY A N   1 
ATOM 1506 C CA  ? GLY A 1 196 ?  11.168   4.795  -0.862 1.000 85.360 ? 196 GLY A CA  1 
ATOM 1507 C C   ? GLY A 1 196 ?  12.033   5.990  -1.214 1.000 85.360 ? 196 GLY A C   1 
ATOM 1508 O O   ? GLY A 1 196 ?  11.616   7.138  -1.041 1.000 85.360 ? 196 GLY A O   1 
ATOM 1509 N N   ? ASP A 1 197 ?  13.206   5.756  -1.589 1.000 80.750 ? 197 ASP A N   1 
ATOM 1510 C CA  ? ASP A 1 197 ?  14.162   6.819  -1.883 1.000 80.750 ? 197 ASP A CA  1 
ATOM 1511 C C   ? ASP A 1 197 ?  13.814   7.524  -3.192 1.000 80.750 ? 197 ASP A C   1 
ATOM 1512 C CB  ? ASP A 1 197 ?  15.584   6.258  -1.951 1.000 80.750 ? 197 ASP A CB  1 
ATOM 1513 O O   ? ASP A 1 197 ?  13.170   6.940  -4.066 1.000 80.750 ? 197 ASP A O   1 
ATOM 1514 C CG  ? ASP A 1 197 ?  16.229   6.109  -0.584 1.000 80.750 ? 197 ASP A CG  1 
ATOM 1515 O OD1 ? ASP A 1 197 ?  15.707   6.676   0.401 1.000 80.750 ? 197 ASP A OD1 1 
ATOM 1516 O OD2 ? ASP A 1 197 ?  17.268   5.421  -0.491 1.000 80.750 ? 197 ASP A OD2 1 
ATOM 1517 N N   ? PHE A 1 198 ?  14.158   8.755  -3.454 1.000 74.880 ? 198 PHE A N   1 
ATOM 1518 C CA  ? PHE A 1 198 ?  14.132   9.566  -4.665 1.000 74.880 ? 198 PHE A CA  1 
ATOM 1519 C C   ? PHE A 1 198 ?  15.536  10.026  -5.039 1.000 74.880 ? 198 PHE A C   1 
ATOM 1520 C CB  ? PHE A 1 198 ?  13.213  10.778  -4.483 1.000 74.880 ? 198 PHE A CB  1 
ATOM 1521 O O   ? PHE A 1 198 ?  16.243  10.611  -4.216 1.000 74.880 ? 198 PHE A O   1 
ATOM 1522 C CG  ? PHE A 1 198 ?  12.980  11.558  -5.749 1.000 74.880 ? 198 PHE A CG  1 
ATOM 1523 C CD1 ? PHE A 1 198 ?  13.709  12.711  -6.015 1.000 74.880 ? 198 PHE A CD1 1 
ATOM 1524 C CD2 ? PHE A 1 198 ?  12.032  11.139  -6.672 1.000 74.880 ? 198 PHE A CD2 1 
ATOM 1525 C CE1 ? PHE A 1 198 ?  13.495  13.436  -7.186 1.000 74.880 ? 198 PHE A CE1 1 
ATOM 1526 C CE2 ? PHE A 1 198 ?  11.812  11.858  -7.844 1.000 74.880 ? 198 PHE A CE2 1 
ATOM 1527 C CZ  ? PHE A 1 198 ?  12.544  13.006  -8.098 1.000 74.880 ? 198 PHE A CZ  1 
ATOM 1528 N N   ? PRO A 1 199 ?  15.745   9.776  -6.280 1.000 75.560 ? 199 PRO A N   1 
ATOM 1529 C CA  ? PRO A 1 199 ?  15.070   9.130  -7.408 1.000 75.560 ? 199 PRO A CA  1 
ATOM 1530 C C   ? PRO A 1 199 ?  14.789   7.650  -7.159 1.000 75.560 ? 199 PRO A C   1 
ATOM 1531 C CB  ? PRO A 1 199 ?  16.059   9.311  -8.562 1.000 75.560 ? 199 PRO A CB  1 
ATOM 1532 O O   ? PRO A 1 199 ?  15.527   6.994  -6.419 1.000 75.560 ? 199 PRO A O   1 
ATOM 1533 C CG  ? PRO A 1 199 ?  17.393   9.453  -7.903 1.000 75.560 ? 199 PRO A CG  1 
ATOM 1534 C CD  ? PRO A 1 199 ?  17.189  10.040  -6.535 1.000 75.560 ? 199 PRO A CD  1 
ATOM 1535 N N   ? CYS A 1 200 ?  13.552   7.132  -7.497 1.000 79.400 ? 200 CYS A N   1 
ATOM 1536 C CA  ? CYS A 1 200 ?  13.160   5.736  -7.340 1.000 79.400 ? 200 CYS A CA  1 
ATOM 1537 C C   ? CYS A 1 200 ?  13.996   4.830  -8.236 1.000 79.400 ? 200 CYS A C   1 
ATOM 1538 C CB  ? CYS A 1 200 ?  11.676   5.556  -7.661 1.000 79.400 ? 200 CYS A CB  1 
ATOM 1539 O O   ? CYS A 1 200 ?  14.600   5.294  -9.205 1.000 79.400 ? 200 CYS A O   1 
ATOM 1540 S SG  ? CYS A 1 200 ?  10.605   6.761  -6.848 1.000 79.400 ? 200 CYS A SG  1 
ATOM 1541 N N   ? GLY A 1 201 ?  14.187   3.528  -7.867 1.000 71.020 ? 201 GLY A N   1 
ATOM 1542 C CA  ? GLY A 1 201 ?  14.748   2.559  -8.796 1.000 71.020 ? 201 GLY A CA  1 
ATOM 1543 C C   ? GLY A 1 201 ?  16.263   2.497  -8.750 1.000 71.020 ? 201 GLY A C   1 
ATOM 1544 O O   ? GLY A 1 201 ?  16.905   2.137  -9.739 1.000 71.020 ? 201 GLY A O   1 
ATOM 1545 N N   ? LYS A 1 202 ?  16.851   3.034  -7.580 1.000 75.250 ? 202 LYS A N   1 
ATOM 1546 C CA  ? LYS A 1 202 ?  18.293   2.949  -7.367 1.000 75.250 ? 202 LYS A CA  1 
ATOM 1547 C C   ? LYS A 1 202 ?  18.716   1.521  -7.035 1.000 75.250 ? 202 LYS A C   1 
ATOM 1548 C CB  ? LYS A 1 202 ?  18.728   3.898  -6.250 1.000 75.250 ? 202 LYS A CB  1 
ATOM 1549 O O   ? LYS A 1 202 ?  18.013   0.812  -6.311 1.000 75.250 ? 202 LYS A O   1 
ATOM 1550 C CG  ? LYS A 1 202 ?  18.577   5.372  -6.596 1.000 75.250 ? 202 LYS A CG  1 
ATOM 1551 C CD  ? LYS A 1 202 ?  19.097   6.265  -5.477 1.000 75.250 ? 202 LYS A CD  1 
ATOM 1552 C CE  ? LYS A 1 202 ?  18.895   7.740  -5.798 1.000 75.250 ? 202 LYS A CE  1 
ATOM 1553 N NZ  ? LYS A 1 202 ?  19.374   8.619  -4.689 1.000 75.250 ? 202 LYS A NZ  1 
ATOM 1554 N N   ? LEU A 1 203 ?  19.832   1.138  -7.726 1.000 76.960 ? 203 LEU A N   1 
ATOM 1555 C CA  ? LEU A 1 203 ?  20.370  -0.195  -7.475 1.000 76.960 ? 203 LEU A CA  1 
ATOM 1556 C C   ? LEU A 1 203 ?  20.667  -0.391  -5.993 1.000 76.960 ? 203 LEU A C   1 
ATOM 1557 C CB  ? LEU A 1 203 ?  21.640  -0.424  -8.298 1.000 76.960 ? 203 LEU A CB  1 
ATOM 1558 O O   ? LEU A 1 203 ?  21.272   0.475  -5.356 1.000 76.960 ? 203 LEU A O   1 
ATOM 1559 C CG  ? LEU A 1 203 ?  21.448  -0.619  -9.802 1.000 76.960 ? 203 LEU A CG  1 
ATOM 1560 C CD1 ? LEU A 1 203 ?  22.787  -0.512 -10.526 1.000 76.960 ? 203 LEU A CD1 1 
ATOM 1561 C CD2 ? LEU A 1 203 ?  20.786  -1.962 -10.088 1.000 76.960 ? 203 LEU A CD2 1 
ATOM 1562 N N   ? GLY A 1 204 ?  20.119  -1.553  -5.477 1.000 78.310 ? 204 GLY A N   1 
ATOM 1563 C CA  ? GLY A 1 204 ?  20.464  -1.871  -4.101 1.000 78.310 ? 204 GLY A CA  1 
ATOM 1564 C C   ? GLY A 1 204 ?  19.583  -1.168  -3.086 1.000 78.310 ? 204 GLY A C   1 
ATOM 1565 O O   ? GLY A 1 204 ?  19.871  -1.185  -1.887 1.000 78.310 ? 204 GLY A O   1 
ATOM 1566 N N   ? GLN A 1 205 ?  18.495  -0.423  -3.682 1.000 84.760 ? 205 GLN A N   1 
ATOM 1567 C CA  ? GLN A 1 205 ?  17.555   0.283  -2.817 1.000 84.760 ? 205 GLN A CA  1 
ATOM 1568 C C   ? GLN A 1 205 ?  16.134  -0.241  -3.005 1.000 84.760 ? 205 GLN A C   1 
ATOM 1569 C CB  ? GLN A 1 205 ?  17.600   1.787  -3.089 1.000 84.760 ? 205 GLN A CB  1 
ATOM 1570 O O   ? GLN A 1 205 ?  15.441   0.152  -3.945 1.000 84.760 ? 205 GLN A O   1 
ATOM 1571 C CG  ? GLN A 1 205 ?  18.907   2.449  -2.674 1.000 84.760 ? 205 GLN A CG  1 
ATOM 1572 C CD  ? GLN A 1 205 ?  18.878   3.957  -2.831 1.000 84.760 ? 205 GLN A CD  1 
ATOM 1573 N NE2 ? GLN A 1 205 ?  19.702   4.651  -2.053 1.000 84.760 ? 205 GLN A NE2 1 
ATOM 1574 O OE1 ? GLN A 1 205 ?  18.122   4.495  -3.646 1.000 84.760 ? 205 GLN A OE1 1 
ATOM 1575 N N   ? PRO A 1 206 ?  15.732  -1.142  -2.126 1.000 89.380 ? 206 PRO A N   1 
ATOM 1576 C CA  ? PRO A 1 206 ?  14.372  -1.670  -2.251 1.000 89.380 ? 206 PRO A CA  1 
ATOM 1577 C C   ? PRO A 1 206 ?  13.303  -0.637  -1.902 1.000 89.380 ? 206 PRO A C   1 
ATOM 1578 C CB  ? PRO A 1 206 ?  14.352  -2.833  -1.255 1.000 89.380 ? 206 PRO A CB  1 
ATOM 1579 O O   ? PRO A 1 206 ?  13.574   0.312  -1.162 1.000 89.380 ? 206 PRO A O   1 
ATOM 1580 C CG  ? PRO A 1 206 ?  15.397  -2.487  -0.244 1.000 89.380 ? 206 PRO A CG  1 
ATOM 1581 C CD  ? PRO A 1 206 ?  16.479  -1.699  -0.925 1.000 89.380 ? 206 PRO A CD  1 
ATOM 1582 N N   ? GLY A 1 207 ?  12.125  -0.787  -2.493 1.000 90.920 ? 207 GLY A N   1 
ATOM 1583 C CA  ? GLY A 1 207 ?  10.958  -0.051  -2.033 1.000 90.920 ? 207 GLY A CA  1 
ATOM 1584 C C   ? GLY A 1 207 ?  10.426  -0.548  -0.701 1.000 90.920 ? 207 GLY A C   1 
ATOM 1585 O O   ? GLY A 1 207 ?  10.626  -1.710  -0.342 1.000 90.920 ? 207 GLY A O   1 
ATOM 1586 N N   ? ILE A 1 208 ?   9.784   0.392   0.000 1.000 93.780 ? 208 ILE A N   1 
ATOM 1587 C CA  ? ILE A 1 208 ?   9.216   0.050   1.300 1.000 93.780 ? 208 ILE A CA  1 
ATOM 1588 C C   ? ILE A 1 208 ?   7.692   0.020   1.205 1.000 93.780 ? 208 ILE A C   1 
ATOM 1589 C CB  ? ILE A 1 208 ?   9.666   1.045   2.393 1.000 93.780 ? 208 ILE A CB  1 
ATOM 1590 O O   ? ILE A 1 208 ?   7.077   0.964   0.703 1.000 93.780 ? 208 ILE A O   1 
ATOM 1591 C CG1 ? ILE A 1 208 ?  11.194   1.158   2.416 1.000 93.780 ? 208 ILE A CG1 1 
ATOM 1592 C CG2 ? ILE A 1 208 ?   9.127   0.622   3.762 1.000 93.780 ? 208 ILE A CG2 1 
ATOM 1593 C CD1 ? ILE A 1 208 ?  11.909  -0.162   2.673 1.000 93.780 ? 208 ILE A CD1 1 
ATOM 1594 N N   ? TYR A 1 209 ?   7.142  -1.047   1.666 1.000 95.860 ? 209 TYR A N   1 
ATOM 1595 C CA  ? TYR A 1 209 ?   5.702  -1.278   1.676 1.000 95.860 ? 209 TYR A CA  1 
ATOM 1596 C C   ? TYR A 1 209 ?   5.194  -1.497   3.096 1.000 95.860 ? 209 TYR A C   1 
ATOM 1597 C CB  ? TYR A 1 209 ?   5.345  -2.484   0.802 1.000 95.860 ? 209 TYR A CB  1 
ATOM 1598 O O   ? TYR A 1 209 ?   5.938  -1.963   3.963 1.000 95.860 ? 209 TYR A O   1 
ATOM 1599 C CG  ? TYR A 1 209 ?   5.873  -2.390  -0.609 1.000 95.860 ? 209 TYR A CG  1 
ATOM 1600 C CD1 ? TYR A 1 209 ?   5.036  -2.039  -1.665 1.000 95.860 ? 209 TYR A CD1 1 
ATOM 1601 C CD2 ? TYR A 1 209 ?   7.210  -2.651  -0.888 1.000 95.860 ? 209 TYR A CD2 1 
ATOM 1602 C CE1 ? TYR A 1 209 ?   5.518  -1.953  -2.967 1.000 95.860 ? 209 TYR A CE1 1 
ATOM 1603 C CE2 ? TYR A 1 209 ?   7.703  -2.567  -2.186 1.000 95.860 ? 209 TYR A CE2 1 
ATOM 1604 O OH  ? TYR A 1 209 ?   7.334  -2.134  -4.504 1.000 95.860 ? 209 TYR A OH  1 
ATOM 1605 C CZ  ? TYR A 1 209 ?   6.851  -2.218  -3.217 1.000 95.860 ? 209 TYR A CZ  1 
ATOM 1606 N N   ? THR A 1 210 ?   3.934  -1.005   3.314 1.000 96.920 ? 210 THR A N   1 
ATOM 1607 C CA  ? THR A 1 210 ?   3.289  -1.422   4.555 1.000 96.920 ? 210 THR A CA  1 
ATOM 1608 C C   ? THR A 1 210 ?   3.011  -2.923   4.541 1.000 96.920 ? 210 THR A C   1 
ATOM 1609 C CB  ? THR A 1 210 ?   1.974  -0.656   4.786 1.000 96.920 ? 210 THR A CB  1 
ATOM 1610 O O   ? THR A 1 210 ?   2.434  -3.444   3.585 1.000 96.920 ? 210 THR A O   1 
ATOM 1611 C CG2 ? THR A 1 210 ?   1.294  -1.107   6.074 1.000 96.920 ? 210 THR A CG2 1 
ATOM 1612 O OG1 ? THR A 1 210 ?   2.254   0.747   4.872 1.000 96.920 ? 210 THR A OG1 1 
ATOM 1613 N N   ? ASN A 1 211 ?   3.509  -3.699   5.591 1.000 96.580 ? 211 ASN A N   1 
ATOM 1614 C CA  ? ASN A 1 211 ?   3.321  -5.139   5.723 1.000 96.580 ? 211 ASN A CA  1 
ATOM 1615 C C   ? ASN A 1 211 ?   1.915  -5.480   6.209 1.000 96.580 ? 211 ASN A C   1 
ATOM 1616 C CB  ? ASN A 1 211 ?   4.368  -5.734   6.667 1.000 96.580 ? 211 ASN A CB  1 
ATOM 1617 O O   ? ASN A 1 211 ?   1.648  -5.457   7.412 1.000 96.580 ? 211 ASN A O   1 
ATOM 1618 C CG  ? ASN A 1 211 ?   4.377  -7.249   6.650 1.000 96.580 ? 211 ASN A CG  1 
ATOM 1619 N ND2 ? ASN A 1 211 ?   5.401  -7.843   7.250 1.000 96.580 ? 211 ASN A ND2 1 
ATOM 1620 O OD1 ? ASN A 1 211 ?   3.470  -7.881   6.102 1.000 96.580 ? 211 ASN A OD1 1 
ATOM 1621 N N   ? VAL A 1 212 ?   1.013  -5.820   5.268 1.000 97.490 ? 212 VAL A N   1 
ATOM 1622 C CA  ? VAL A 1 212 ?  -0.402  -6.043   5.545 1.000 97.490 ? 212 VAL A CA  1 
ATOM 1623 C C   ? VAL A 1 212 ?  -0.559  -7.184   6.547 1.000 97.490 ? 212 VAL A C   1 
ATOM 1624 C CB  ? VAL A 1 212 ?  -1.190  -6.356   4.253 1.000 97.490 ? 212 VAL A CB  1 
ATOM 1625 O O   ? VAL A 1 212 ?  -1.431  -7.137   7.419 1.000 97.490 ? 212 VAL A O   1 
ATOM 1626 C CG1 ? VAL A 1 212 ?  -2.602  -6.837   4.585 1.000 97.490 ? 212 VAL A CG1 1 
ATOM 1627 C CG2 ? VAL A 1 212 ?  -1.241  -5.126   3.348 1.000 97.490 ? 212 VAL A CG2 1 
ATOM 1628 N N   ? CYS A 1 213 ?   0.261  -8.186   6.515 1.000 96.010 ? 213 CYS A N   1 
ATOM 1629 C CA  ? CYS A 1 213 ?   0.186  -9.342   7.402 1.000 96.010 ? 213 CYS A CA  1 
ATOM 1630 C C   ? CYS A 1 213 ?   0.277  -8.916   8.862 1.000 96.010 ? 213 CYS A C   1 
ATOM 1631 C CB  ? CYS A 1 213 ?   1.302 -10.336   7.081 1.000 96.010 ? 213 CYS A CB  1 
ATOM 1632 O O   ? CYS A 1 213 ?  -0.335  -9.536   9.733 1.000 96.010 ? 213 CYS A O   1 
ATOM 1633 S SG  ? CYS A 1 213 ?   1.403 -11.716   8.242 1.000 96.010 ? 213 CYS A SG  1 
ATOM 1634 N N   ? CYS A 1 214 ?   0.985  -7.841   9.174 1.000 96.510 ? 214 CYS A N   1 
ATOM 1635 C CA  ? CYS A 1 214 ?   1.198  -7.359  10.534 1.000 96.510 ? 214 CYS A CA  1 
ATOM 1636 C C   ? CYS A 1 214 ?  -0.020  -6.596  11.040 1.000 96.510 ? 214 CYS A C   1 
ATOM 1637 C CB  ? CYS A 1 214 ?   2.435  -6.463  10.598 1.000 96.510 ? 214 CYS A CB  1 
ATOM 1638 O O   ? CYS A 1 214 ?  -0.088  -6.235  12.216 1.000 96.510 ? 214 CYS A O   1 
ATOM 1639 S SG  ? CYS A 1 214 ?   3.989  -7.349  10.351 1.000 96.510 ? 214 CYS A SG  1 
ATOM 1640 N N   ? TYR A 1 215 ?  -1.048  -6.374  10.104 1.000 97.510 ? 215 TYR A N   1 
ATOM 1641 C CA  ? TYR A 1 215 ?  -2.166  -5.514  10.476 1.000 97.510 ? 215 TYR A CA  1 
ATOM 1642 C C   ? TYR A 1 215 ?  -3.495  -6.231  10.274 1.000 97.510 ? 215 TYR A C   1 
ATOM 1643 C CB  ? TYR A 1 215 ?  -2.142  -4.218   9.661 1.000 97.510 ? 215 TYR A CB  1 
ATOM 1644 O O   ? TYR A 1 215 ?  -4.547  -5.591  10.195 1.000 97.510 ? 215 TYR A O   1 
ATOM 1645 C CG  ? TYR A 1 215 ?  -0.932  -3.356   9.926 1.000 97.510 ? 215 TYR A CG  1 
ATOM 1646 C CD1 ? TYR A 1 215 ?  -0.913  -2.457  10.991 1.000 97.510 ? 215 TYR A CD1 1 
ATOM 1647 C CD2 ? TYR A 1 215 ?   0.194  -3.437   9.114 1.000 97.510 ? 215 TYR A CD2 1 
ATOM 1648 C CE1 ? TYR A 1 215 ?   0.200  -1.659  11.238 1.000 97.510 ? 215 TYR A CE1 1 
ATOM 1649 C CE2 ? TYR A 1 215 ?   1.311  -2.644   9.352 1.000 97.510 ? 215 TYR A CE2 1 
ATOM 1650 O OH  ? TYR A 1 215 ?   2.409  -0.972  10.655 1.000 97.510 ? 215 TYR A OH  1 
ATOM 1651 C CZ  ? TYR A 1 215 ?   1.305  -1.760  10.415 1.000 97.510 ? 215 TYR A CZ  1 
ATOM 1652 N N   ? LEU A 1 216 ?  -3.480  -7.541  10.130 1.000 96.870 ? 216 LEU A N   1 
ATOM 1653 C CA  ? LEU A 1 216 ?  -4.690  -8.294   9.819 1.000 96.870 ? 216 LEU A CA  1 
ATOM 1654 C C   ? LEU A 1 216 ?  -5.723  -8.147  10.932 1.000 96.870 ? 216 LEU A C   1 
ATOM 1655 C CB  ? LEU A 1 216 ?  -4.361  -9.774   9.605 1.000 96.870 ? 216 LEU A CB  1 
ATOM 1656 O O   ? LEU A 1 216 ?  -6.914  -7.979  10.661 1.000 96.870 ? 216 LEU A O   1 
ATOM 1657 C CG  ? LEU A 1 216 ?  -3.565 -10.115   8.344 1.000 96.870 ? 216 LEU A CG  1 
ATOM 1658 C CD1 ? LEU A 1 216 ?  -3.213 -11.599   8.326 1.000 96.870 ? 216 LEU A CD1 1 
ATOM 1659 C CD2 ? LEU A 1 216 ?  -4.350  -9.731   7.095 1.000 96.870 ? 216 LEU A CD2 1 
ATOM 1660 N N   ? ASP A 1 217 ?  -5.209  -8.221  12.202 1.000 96.000 ? 217 ASP A N   1 
ATOM 1661 C CA  ? ASP A 1 217 ?  -6.117  -8.071  13.335 1.000 96.000 ? 217 ASP A CA  1 
ATOM 1662 C C   ? ASP A 1 217 ?  -6.762  -6.687  13.343 1.000 96.000 ? 217 ASP A C   1 
ATOM 1663 C CB  ? ASP A 1 217 ?  -5.377  -8.315  14.652 1.000 96.000 ? 217 ASP A CB  1 
ATOM 1664 O O   ? ASP A 1 217 ?  -7.972  -6.562  13.542 1.000 96.000 ? 217 ASP A O   1 
ATOM 1665 C CG  ? ASP A 1 217 ?  -5.083  -9.783  14.905 1.000 96.000 ? 217 ASP A CG  1 
ATOM 1666 O OD1 ? ASP A 1 217 ?  -5.690 -10.650  14.240 1.000 96.000 ? 217 ASP A OD1 1 
ATOM 1667 O OD2 ? ASP A 1 217 ?  -4.239 -10.076  15.779 1.000 96.000 ? 217 ASP A OD2 1 
ATOM 1668 N N   ? TRP A 1 218 ?  -5.963  -5.657  13.123 1.000 97.500 ? 218 TRP A N   1 
ATOM 1669 C CA  ? TRP A 1 218 ?  -6.457  -4.285  13.079 1.000 97.500 ? 218 TRP A CA  1 
ATOM 1670 C C   ? TRP A 1 218 ?  -7.471  -4.107  11.954 1.000 97.500 ? 218 TRP A C   1 
ATOM 1671 C CB  ? TRP A 1 218 ?  -5.298  -3.301  12.899 1.000 97.500 ? 218 TRP A CB  1 
ATOM 1672 O O   ? TRP A 1 218 ?  -8.523  -3.493  12.149 1.000 97.500 ? 218 TRP A O   1 
ATOM 1673 C CG  ? TRP A 1 218 ?  -5.729  -1.873  12.747 1.000 97.500 ? 218 TRP A CG  1 
ATOM 1674 C CD1 ? TRP A 1 218 ?  -6.057  -1.001  13.747 1.000 97.500 ? 218 TRP A CD1 1 
ATOM 1675 C CD2 ? TRP A 1 218 ?  -5.883  -1.154  11.520 1.000 97.500 ? 218 TRP A CD2 1 
ATOM 1676 C CE2 ? TRP A 1 218 ?  -6.308   0.152  11.851 1.000 97.500 ? 218 TRP A CE2 1 
ATOM 1677 C CE3 ? TRP A 1 218 ?  -5.703  -1.486  10.170 1.000 97.500 ? 218 TRP A CE3 1 
ATOM 1678 N NE1 ? TRP A 1 218 ?  -6.406   0.219  13.215 1.000 97.500 ? 218 TRP A NE1 1 
ATOM 1679 C CH2 ? TRP A 1 218 ?  -6.371   0.774   9.568 1.000 97.500 ? 218 TRP A CH2 1 
ATOM 1680 C CZ2 ? TRP A 1 218 ?  -6.555   1.126  10.881 1.000 97.500 ? 218 TRP A CZ2 1 
ATOM 1681 C CZ3 ? TRP A 1 218 ?  -5.949  -0.516   9.206 1.000 97.500 ? 218 TRP A CZ3 1 
ATOM 1682 N N   ? ILE A 1 219 ?  -7.175  -4.680  10.785 1.000 97.800 ? 219 ILE A N   1 
ATOM 1683 C CA  ? ILE A 1 219 ?  -8.037  -4.579   9.613 1.000 97.800 ? 219 ILE A CA  1 
ATOM 1684 C C   ? ILE A 1 219 ?  -9.387  -5.228   9.906 1.000 97.800 ? 219 ILE A C   1 
ATOM 1685 C CB  ? ILE A 1 219 ?  -7.385  -5.233   8.374 1.000 97.800 ? 219 ILE A CB  1 
ATOM 1686 O O   ? ILE A 1 219 ? -10.437  -4.615   9.698 1.000 97.800 ? 219 ILE A O   1 
ATOM 1687 C CG1 ? ILE A 1 219 ?  -6.141  -4.446   7.946 1.000 97.800 ? 219 ILE A CG1 1 
ATOM 1688 C CG2 ? ILE A 1 219 ?  -8.391  -5.334   7.224 1.000 97.800 ? 219 ILE A CG2 1 
ATOM 1689 C CD1 ? ILE A 1 219 ?  -5.268  -5.172   6.932 1.000 97.800 ? 219 ILE A CD1 1 
ATOM 1690 N N   ? ARG A 1 220 ?  -9.413  -6.390  10.431 1.000 96.360 ? 220 ARG A N   1 
ATOM 1691 C CA  ? ARG A 1 220 ? -10.629  -7.156  10.682 1.000 96.360 ? 220 ARG A CA  1 
ATOM 1692 C C   ? ARG A 1 220 ? -11.477  -6.497  11.765 1.000 96.360 ? 220 ARG A C   1 
ATOM 1693 C CB  ? ARG A 1 220 ? -10.287  -8.592  11.086 1.000 96.360 ? 220 ARG A CB  1 
ATOM 1694 O O   ? ARG A 1 220 ? -12.696  -6.380  11.622 1.000 96.360 ? 220 ARG A O   1 
ATOM 1695 C CG  ? ARG A 1 220 ?  -9.759  -9.444   9.943 1.000 96.360 ? 220 ARG A CG  1 
ATOM 1696 C CD  ? ARG A 1 220 ?  -9.431 -10.859  10.399 1.000 96.360 ? 220 ARG A CD  1 
ATOM 1697 N NE  ? ARG A 1 220 ?  -8.895 -11.666   9.307 1.000 96.360 ? 220 ARG A NE  1 
ATOM 1698 N NH1 ? ARG A 1 220 ?  -7.848 -13.201  10.680 1.000 96.360 ? 220 ARG A NH1 1 
ATOM 1699 N NH2 ? ARG A 1 220 ?  -7.720 -13.419   8.401 1.000 96.360 ? 220 ARG A NH2 1 
ATOM 1700 C CZ  ? ARG A 1 220 ?  -8.155 -12.760   9.465 1.000 96.360 ? 220 ARG A CZ  1 
ATOM 1701 N N   ? THR A 1 221 ? -10.825  -6.090  12.854 1.000 96.340 ? 221 THR A N   1 
ATOM 1702 C CA  ? THR A 1 221 ? -11.515  -5.443  13.965 1.000 96.340 ? 221 THR A CA  1 
ATOM 1703 C C   ? THR A 1 221 ? -12.140  -4.125  13.519 1.000 96.340 ? 221 THR A C   1 
ATOM 1704 C CB  ? THR A 1 221 ? -10.557  -5.188  15.143 1.000 96.340 ? 221 THR A CB  1 
ATOM 1705 O O   ? THR A 1 221 ? -13.264  -3.801  13.910 1.000 96.340 ? 221 THR A O   1 
ATOM 1706 C CG2 ? THR A 1 221 ? -11.271  -4.476  16.287 1.000 96.340 ? 221 THR A CG2 1 
ATOM 1707 O OG1 ? THR A 1 221 ? -10.049  -6.440  15.618 1.000 96.340 ? 221 THR A OG1 1 
ATOM 1708 N N   ? THR A 1 222 ? -11.464  -3.365  12.784 1.000 96.240 ? 222 THR A N   1 
ATOM 1709 C CA  ? THR A 1 222 ? -11.944  -2.072  12.310 1.000 96.240 ? 222 THR A CA  1 
ATOM 1710 C C   ? THR A 1 222 ? -13.140  -2.247  11.379 1.000 96.240 ? 222 THR A C   1 
ATOM 1711 C CB  ? THR A 1 222 ? -10.832  -1.296  11.582 1.000 96.240 ? 222 THR A CB  1 
ATOM 1712 O O   ? THR A 1 222 ? -14.126  -1.514  11.481 1.000 96.240 ? 222 THR A O   1 
ATOM 1713 C CG2 ? THR A 1 222 ? -11.327   0.070  11.118 1.000 96.240 ? 222 THR A CG2 1 
ATOM 1714 O OG1 ? THR A 1 222 ?  -9.723  -1.113  12.471 1.000 96.240 ? 222 THR A OG1 1 
ATOM 1715 N N   ? MET A 1 223 ? -13.090  -3.271  10.462 1.000 95.950 ? 223 MET A N   1 
ATOM 1716 C CA  ? MET A 1 223 ? -14.166  -3.516   9.506 1.000 95.950 ? 223 MET A CA  1 
ATOM 1717 C C   ? MET A 1 223 ? -15.421  -4.012  10.216 1.000 95.950 ? 223 MET A C   1 
ATOM 1718 C CB  ? MET A 1 223 ? -13.726  -4.531   8.450 1.000 95.950 ? 223 MET A CB  1 
ATOM 1719 O O   ? MET A 1 223 ? -16.539  -3.717   9.788 1.000 95.950 ? 223 MET A O   1 
ATOM 1720 C CG  ? MET A 1 223 ? -12.712  -3.984   7.458 1.000 95.950 ? 223 MET A CG  1 
ATOM 1721 S SD  ? MET A 1 223 ? -12.084  -5.273   6.312 1.000 95.950 ? 223 MET A SD  1 
ATOM 1722 C CE  ? MET A 1 223 ? -13.614  -5.692   5.432 1.000 95.950 ? 223 MET A CE  1 
ATOM 1723 N N   ? GLU A 1 224 ? -15.326  -4.773  11.337 1.000 91.360 ? 224 GLU A N   1 
ATOM 1724 C CA  ? GLU A 1 224 ? -16.435  -5.337  12.099 1.000 91.360 ? 224 GLU A CA  1 
ATOM 1725 C C   ? GLU A 1 224 ? -17.059  -4.292  13.021 1.000 91.360 ? 224 GLU A C   1 
ATOM 1726 C CB  ? GLU A 1 224 ? -15.969  -6.545  12.914 1.000 91.360 ? 224 GLU A CB  1 
ATOM 1727 O O   ? GLU A 1 224 ? -18.254  -4.355  13.320 1.000 91.360 ? 224 GLU A O   1 
ATOM 1728 C CG  ? GLU A 1 224 ? -15.649  -7.770  12.070 1.000 91.360 ? 224 GLU A CG  1 
ATOM 1729 C CD  ? GLU A 1 224 ? -15.053  -8.915  12.874 1.000 91.360 ? 224 GLU A CD  1 
ATOM 1730 O OE1 ? GLU A 1 224 ? -14.756  -9.980  12.286 1.000 91.360 ? 224 GLU A OE1 1 
ATOM 1731 O OE2 ? GLU A 1 224 ? -14.882  -8.745  14.102 1.000 91.360 ? 224 GLU A OE2 1 
ATOM 1732 N N   ? GLY A 1 225 ? -16.299  -3.343  13.577 1.000 76.160 ? 225 GLY A N   1 
ATOM 1733 C CA  ? GLY A 1 225 ? -16.578  -2.400  14.649 1.000 76.160 ? 225 GLY A CA  1 
ATOM 1734 C C   ? GLY A 1 225 ? -17.173  -1.095  14.157 1.000 76.160 ? 225 GLY A C   1 
ATOM 1735 O O   ? GLY A 1 225 ? -17.649  -0.284  14.954 1.000 76.160 ? 225 GLY A O   1 
ATOM 1736 N N   ? VAL A 1 226 ? -17.491  -0.963  12.939 1.000 57.780 ? 226 VAL A N   1 
ATOM 1737 C CA  ? VAL A 1 226 ? -18.190   0.186  12.373 1.000 57.780 ? 226 VAL A CA  1 
ATOM 1738 C C   ? VAL A 1 226 ? -19.503  -0.269  11.739 1.000 57.780 ? 226 VAL A C   1 
ATOM 1739 C CB  ? VAL A 1 226 ? -17.320   0.922  11.329 1.000 57.780 ? 226 VAL A CB  1 
ATOM 1740 O O   ? VAL A 1 226 ? -19.571  -1.345  11.142 1.000 57.780 ? 226 VAL A O   1 
ATOM 1741 C CG1 ? VAL A 1 226 ? -17.974   2.238  10.914 1.000 57.780 ? 226 VAL A CG1 1 
ATOM 1742 C CG2 ? VAL A 1 226 ? -15.918   1.168  11.882 1.000 57.780 ? 226 VAL A CG2 1 
# 
loop_
_struct_sheet_range.sheet_id 
_struct_sheet_range.id 
_struct_sheet_range.beg_label_comp_id 
_struct_sheet_range.beg_label_asym_id 
_struct_sheet_range.beg_label_seq_id 
_struct_sheet_range.pdbx_beg_PDB_ins_code 
_struct_sheet_range.end_label_comp_id 
_struct_sheet_range.end_label_asym_id 
_struct_sheet_range.end_label_seq_id 
_struct_sheet_range.pdbx_end_PDB_ins_code 
_struct_sheet_range.beg_auth_comp_id 
_struct_sheet_range.beg_auth_asym_id 
_struct_sheet_range.beg_auth_seq_id 
_struct_sheet_range.end_auth_comp_id 
_struct_sheet_range.end_auth_asym_id 
_struct_sheet_range.end_auth_seq_id 
A A VAL A   2 ? LEU A   3 ? VAL A 2   LEU A 3   
A B ASP A 173 ? SER A 174 ? ASP A 173 SER A 174 
B C SER A   6 ? GLU A   7 ? SER A 6   GLU A 7   
B D ASP A 106 ? ASP A 106 ? ASP A 106 ASP A 106 
B E THR A 117 ? GLY A 122 ? THR A 117 GLY A 122 
B F GLN A 138 ? VAL A 145 ? GLN A 138 VAL A 145 
B G MET A 162 ? ALA A 165 ? MET A 162 ALA A 165 
B H PRO A 182 ? CYS A 185 ? PRO A 182 CYS A 185 
B I LYS A 188 ? TRP A 195 ? LYS A 188 TRP A 195 
B J GLY A 207 ? ASN A 211 ? GLY A 207 ASN A 211 
C K LEU A  16 ? TYR A  21 ? LEU A 16  TYR A 21  
C L LYS A  24 ? LEU A  31 ? LYS A 24  LEU A 31  
C M TRP A  36 ? THR A  39 ? TRP A 36  THR A 39  
C N ILE A  48 ? LEU A  52 ? ILE A 48  LEU A 52  
C O GLN A  65 ? ILE A  74 ? GLN A 65  ILE A 74  
C P MET A  88 ? LYS A  93 ? MET A 88  LYS A 93  
D Q VAL A  79 ? VAL A  79 ? VAL A 79  VAL A 79  
D R GLU A  84 ? GLU A  84 ? GLU A 84  GLU A 84  
E S THR A  99 ? THR A  99 ? THR A 99  THR A 99  
E T VAL A 102 ? VAL A 102 ? VAL A 102 VAL A 102 
# 
loop_
_struct_conf.id 
_struct_conf.conf_type_id 
_struct_conf.beg_label_comp_id 
_struct_conf.beg_label_asym_id 
_struct_conf.beg_label_seq_id 
_struct_conf.pdbx_beg_PDB_ins_code 
_struct_conf.end_label_comp_id 
_struct_conf.end_label_asym_id 
_struct_conf.end_label_seq_id 
_struct_conf.pdbx_end_PDB_ins_code 
_struct_conf.beg_auth_comp_id 
_struct_conf.beg_auth_asym_id 
_struct_conf.beg_auth_seq_id 
_struct_conf.end_auth_comp_id 
_struct_conf.end_auth_asym_id 
_struct_conf.end_auth_seq_id 
STRN1         STRN         VAL A   2 ? LEU A   3 ? VAL A 2   LEU A 3   
TURN_TY1_P1   TURN_TY1_P   GLY A   4 ? GLY A   4 ? GLY A 4   GLY A 4   
STRN2         STRN         SER A   6 ? GLU A   7 ? SER A 6   GLU A 7   
HELX_LH_PP_P1 HELX_LH_PP_P CYS A   8 ? GLN A   9 ? CYS A 8   GLN A 9   
TURN_TY1_P2   TURN_TY1_P   LYS A  10 ? GLY A  11 ? LYS A 10  GLY A 11  
BEND1         BEND         ALA A  12 ? ALA A  12 ? ALA A 12  ALA A 12  
TURN_TY1_P3   TURN_TY1_P   PRO A  14 ? TRP A  15 ? PRO A 14  TRP A 15  
STRN3         STRN         LEU A  16 ? TYR A  21 ? LEU A 16  TYR A 21  
TURN_TY1_P4   TURN_TY1_P   PHE A  22 ? ASP A  23 ? PHE A 22  ASP A 23  
STRN4         STRN         LYS A  24 ? LEU A  31 ? LYS A 24  LEU A 31  
BEND2         BEND         ASN A  33 ? ASN A  35 ? ASN A 33  ASN A 35  
STRN5         STRN         TRP A  36 ? THR A  39 ? TRP A 36  THR A 39  
HELX_RH_3T_P1 HELX_RH_3T_P ALA A  41 ? CYS A  43 ? ALA A 41  CYS A 43  
BEND3         BEND         ARG A  46 ? HIS A  47 ? ARG A 46  HIS A 47  
STRN6         STRN         ILE A  48 ? LEU A  52 ? ILE A 48  LEU A 52  
BEND4         BEND         GLY A  53 ? GLY A  53 ? GLY A 53  GLY A 53  
BEND5         BEND         HIS A  55 ? HIS A  55 ? HIS A 55  HIS A 55  
TURN_TY1_P5   TURN_TY1_P   ILE A  57 ? SER A  58 ? ILE A 57  SER A 58  
BEND6         BEND         THR A  59 ? THR A  59 ? THR A 59  THR A 59  
BEND7         BEND         GLY A  62 ? GLY A  62 ? GLY A 62  GLY A 62  
STRN7         STRN         GLN A  65 ? ILE A  74 ? GLN A 65  ILE A 74  
TURN_TY1_P6   TURN_TY1_P   PRO A  76 ? GLY A  77 ? PRO A 76  GLY A 77  
STRN8         STRN         VAL A  79 ? VAL A  79 ? VAL A 79  VAL A 79  
TURN_TY1_P7   TURN_TY1_P   LEU A  80 ? TYR A  83 ? LEU A 80  TYR A 83  
STRN9         STRN         GLU A  84 ? GLU A  84 ? GLU A 84  GLU A 84  
TURN_TY1_P8   TURN_TY1_P   ASN A  85 ? ASN A  85 ? ASN A 85  ASN A 85  
STRN10        STRN         MET A  88 ? LYS A  93 ? MET A 88  LYS A 93  
BEND8         BEND         PRO A  94 ? PRO A  94 ? PRO A 94  PRO A 94  
HELX_LH_PP_P2 HELX_LH_PP_P PRO A  95 ? TYR A  98 ? PRO A 95  TYR A 98  
STRN11        STRN         THR A  99 ? THR A  99 ? THR A 99  THR A 99  
TURN_TY1_P9   TURN_TY1_P   SER A 100 ? TYR A 101 ? SER A 100 TYR A 101 
STRN12        STRN         VAL A 102 ? VAL A 102 ? VAL A 102 VAL A 102 
HELX_LH_PP_P3 HELX_LH_PP_P PRO A 104 ? ILE A 105 ? PRO A 104 ILE A 105 
STRN13        STRN         ASP A 106 ? ASP A 106 ? ASP A 106 ASP A 106 
HELX_LH_PP_P4 HELX_LH_PP_P LEU A 107 ? PRO A 108 ? LEU A 107 PRO A 108 
BEND9         BEND         THR A 109 ? LEU A 110 ? THR A 109 LEU A 110 
HELX_LH_PP_P5 HELX_LH_PP_P CYS A 111 ? LEU A 113 ? CYS A 111 LEU A 113 
TURN_TY1_P10  TURN_TY1_P   MET A 114 ? GLY A 115 ? MET A 114 GLY A 115 
STRN14        STRN         THR A 117 ? GLY A 122 ? THR A 117 GLY A 122 
BEND10        BEND         TRP A 123 ? GLY A 124 ? TRP A 123 GLY A 124 
BEND11        BEND         THR A 126 ? GLU A 130 ? THR A 126 GLU A 130 
BEND12        BEND         ASN A 135 ? VAL A 136 ? ASN A 135 VAL A 136 
STRN15        STRN         GLN A 138 ? VAL A 145 ? GLN A 138 VAL A 145 
HELX_RH_AL_P1 HELX_RH_AL_P LEU A 147 ? THR A 153 ? LEU A 147 THR A 153 
BEND13        BEND         TYR A 154 ? TYR A 154 ? TYR A 154 TYR A 154 
TURN_TY1_P11  TURN_TY1_P   PRO A 155 ? LYS A 157 ? PRO A 155 LYS A 157 
TURN_TY1_P12  TURN_TY1_P   GLU A 160 ? ASN A 161 ? GLU A 160 ASN A 161 
STRN16        STRN         MET A 162 ? ALA A 165 ? MET A 162 ALA A 165 
BEND14        BEND         ALA A 168 ? GLY A 171 ? ALA A 168 GLY A 171 
STRN17        STRN         ASP A 173 ? SER A 174 ? ASP A 173 SER A 174 
TURN_TY1_P13  TURN_TY1_P   GLN A 176 ? GLY A 177 ? GLN A 176 GLY A 177 
TURN_TY1_P14  TURN_TY1_P   SER A 179 ? GLY A 180 ? SER A 179 GLY A 180 
STRN18        STRN         PRO A 182 ? CYS A 185 ? PRO A 182 CYS A 185 
TURN_TY1_P15  TURN_TY1_P   ASN A 186 ? ARG A 187 ? ASN A 186 ARG A 187 
STRN19        STRN         LYS A 188 ? TRP A 195 ? LYS A 188 TRP A 195 
BEND15        BEND         PHE A 198 ? GLY A 201 ? PHE A 198 GLY A 201 
TURN_TY1_P16  TURN_TY1_P   LEU A 203 ? GLY A 204 ? LEU A 203 GLY A 204 
STRN20        STRN         GLY A 207 ? ASN A 211 ? GLY A 207 ASN A 211 
HELX_RH_3T_P2 HELX_RH_3T_P VAL A 212 ? TYR A 215 ? VAL A 212 TYR A 215 
HELX_RH_AL_P2 HELX_RH_AL_P LEU A 216 ? GLY A 225 ? LEU A 216 GLY A 225 
# 
