# Supplementary material for: FlatProt: 2D visualization eases protein structure comparison
Source: BMC Bioinformatics. 2025 Aug 13;26:210. doi: 10.1186/s12859-025-06233-x (PMC12344939; doi:10.1186/s12859-025-06233-x)
Supplement: Supplementary file 1 — Supplementary Material 1 [file 12859_2025_6233_MOESM1_ESM.zip › KLK/structures/MumuKlk1b1.cif]

data_MumuKlk1b1
# 
_entry.id   MumuKlk1b1 
# 
_entity.id                         1      
_entity.type                       polymer 
_entity.pdbx_description           polymer-1 
_entity.formula_weight             25164.9 
_entity.pdbx_number_of_molecules        1 
# 
loop_
_struct_sheet.id 
_struct_sheet.number_strands 
A 2 
B 7 
C 6 
D 2 
E 2 
# 
loop_
_struct_conf_type.id 
_struct_conf_type.criteria 
STRN         DSSP 
TURN_TY1_P   DSSP 
HELX_LH_PP_P DSSP 
BEND         DSSP 
HELX_RH_3T_P DSSP 
HELX_RH_AL_P DSSP 
# 
_struct_asym.id          A 
_struct_asym.entity_id   1 
# 
_software.pdbx_ordinal     1 
_software.name             dssp 
_software.version          4.4.10 
_software.date             ? 
_software.classification   'model annotation' 
# 
_entity_poly.entity_id                      1 
_entity_poly.type                           polypeptide(L) 
_entity_poly.nstd_linkage                   n 
_entity_poly.nstd_monomer                   n 
_entity_poly.pdbx_seq_one_letter_code       
;RIVGGFKCEKNSQPWHVAVYRYKEYICGGVLLDANWVLTAAHCYYEKNNVWLGKNNLYQDEPSAQHRLVSKSFLHPCYNQ
DDYSYDLMLLRLSKPADITDVVKPIALPTEEPKLGSTCLASGWGSIIPVKFQYAKDLQCVNLKLLPNEDCDKAYVQKVTD
VMLCAGVKGGGKDTCKGDSGGPLICDGVLQGLTSWGYNPCGEPKKPGVYTKLIKFTSWIKDTLAQN
;
_entity_poly.pdbx_seq_one_letter_code_can   
;RIVGGFKCEKNSQPWHVAVYRYKEYICGGVLLDANWVLTAAHCYYEKNNVWLGKNNLYQDEPSAQHRLVSKSFLHPCYNQ
DDYSYDLMLLRLSKPADITDVVKPIALPTEEPKLGSTCLASGWGSIIPVKFQYAKDLQCVNLKLLPNEDCDKAYVQKVTD
VMLCAGVKGGGKDTCKGDSGGPLICDGVLQGLTSWGYNPCGEPKKPGVYTKLIKFTSWIKDTLAQN
;
_entity_poly.pdbx_strand_id                 A 
# 
loop_
_dssp_struct_summary.entry_id 
_dssp_struct_summary.label_comp_id 
_dssp_struct_summary.label_asym_id 
_dssp_struct_summary.label_seq_id 
_dssp_struct_summary.secondary_structure 
_dssp_struct_summary.ss_bridge 
_dssp_struct_summary.helix_3_10 
_dssp_struct_summary.helix_alpha 
_dssp_struct_summary.helix_pi 
_dssp_struct_summary.helix_pp 
_dssp_struct_summary.bend 
_dssp_struct_summary.chirality 
_dssp_struct_summary.sheet 
_dssp_struct_summary.strand 
_dssp_struct_summary.ladder_1 
_dssp_struct_summary.ladder_2 
_dssp_struct_summary.accessibility 
_dssp_struct_summary.TCO 
_dssp_struct_summary.kappa 
_dssp_struct_summary.alpha 
_dssp_struct_summary.phi 
_dssp_struct_summary.psi 
_dssp_struct_summary.x_ca 
_dssp_struct_summary.y_ca 
_dssp_struct_summary.z_ca 
MumuKlk1b1 ARG A 1   . . . . . . . . . . . . ? .      .     .      .      115.2  -1.7  5.3   -11.6 
MumuKlk1b1 ILE A 2   E . > . . . . - A A A . ? -0.973 .     -164.1 -96.6  102.1  -1.6  1.8   -12.7 
MumuKlk1b1 VAL A 3   E . 3 . . . S + A A A . ? -0.857 71.2  4.2    -86.7  127.8  0.1   2.4   -16.1 
MumuKlk1b1 GLY A 4   T . 3 . . . S + . . . . ? 0.716  106.6 127.2  75.5   15.4   -0.0  -0.4  -18.6 
MumuKlk1b1 GLY A 5   . . < . . . . - . . . . ? -0.062 50.4  -125.4 -96.4  -166.2 -2.3  -2.4  -16.2 
MumuKlk1b1 PHE A 6   E . . . . . . - B C B . ? -0.931 34.3  -82.1  -137.8 158.1  -5.7  -4.1  -16.5 
MumuKlk1b1 LYS A 7   E . . . . > . - B C B . ? -0.532 51.3  -122.0 -61.8  126.9  -9.1  -4.0  -14.8 
MumuKlk1b1 CYS A 8   P . . . . P . - . . . . ? -0.467 29.3  -100.9 -68.5  140.7  -8.9  -6.2  -11.7 
MumuKlk1b1 GLU A 9   P . > . . P . - . . . . ? -0.430 55.3  -87.5  -58.3  135.6  -11.4 -9.1  -11.5 
MumuKlk1b1 LYS A 10  T . 3 . . < S - . . . . ? -0.251 109.4 -1.6   -48.9  127.5  -14.2 -8.0  -9.2  
MumuKlk1b1 ASN A 11  T . 3 . . . S + . . . . ? 0.555  93.0  124.4  70.2   9.1    -13.4 -8.8  -5.5  
MumuKlk1b1 SER A 12  S . < . . . S + . . . . ? 0.652  73.3  49.2   -74.1  -12.6  -10.0 -10.4 -6.5  
MumuKlk1b1 GLN A 13  . . > . . . . + . . . . ? -0.542 64.7  162.2  -124.8 70.9   -8.2  -8.0  -4.1  
MumuKlk1b1 PRO A 14  T . 3 . . . S + . . . . ? 0.633  74.1  55.8   -74.4  -7.6   -10.1 -8.3  -0.8  
MumuKlk1b1 TRP A 15  T . 3 . . . S + . . . . ? 0.551  80.7  108.7  -96.4  -19.8  -7.3  -6.7  1.2   
MumuKlk1b1 HIS A 16  E . < . . . . - C J I . ? -0.517 52.4  -162.8 -66.8  135.5  -7.1  -3.5  -0.8  
MumuKlk1b1 VAL A 17  E . . . . . . - C J I J ? -0.935 16.5  -137.7 -125.4 137.0  -8.4  -0.4  1.0   
MumuKlk1b1 ALA A 18  E . . . . . . - C J I J ? -0.867 19.9  -154.2 -91.5  121.6  -9.4  3.0   -0.2  
MumuKlk1b1 VAL A 19  E . . . . . . - C J I J ? -0.866 14.9  -166.7 -99.9  127.7  -8.2  5.8   2.1   
MumuKlk1b1 TYR A 20  E . . . . . . - C J I J ? -0.863 25.8  -152.2 -118.3 142.4  -10.2 9.0   2.2   
MumuKlk1b1 ARG A 21  E . > . . . S - C J I J ? -0.976 81.8  -50.1  -103.6 111.1  -9.7  12.4  3.4   
MumuKlk1b1 TYR A 22  T . 3 . . . S - . . . . ? -0.466 124.9 -23.6  54.9   -110.0 -13.3 13.6  4.1   
MumuKlk1b1 LYS A 23  T . 3 . . . S + . . . . ? 0.427  119.8 97.9   -111.8 7.2    -14.9 12.6  0.7   
MumuKlk1b1 GLU A 24  E . < . . . S - C K I . ? -0.819 71.3  -130.3 -107.0 126.3  -11.8 12.6  -1.4  
MumuKlk1b1 TYR A 25  E . . . . . . + C K I . ? -0.542 36.1  160.9  -67.0  133.8  -9.8  9.6   -2.2  
MumuKlk1b1 ILE A 26  E . . . . . . - C K . . ? 0.662  54.4  -10.1  -129.7 -30.9  -6.1  10.1  -1.5  
MumuKlk1b1 CYS A 27  E . . . . . . - C K I . ? -0.953 59.5  -106.8 -156.2 172.1  -4.4  6.8   -1.2  
MumuKlk1b1 GLY A 28  E . . . . . . - C K I . ? -0.467 31.8  -176.8 -96.4  176.4  -4.6  3.1   -1.1  
MumuKlk1b1 GLY A 29  E . . . . . . - C K I . ? -0.940 21.0  -118.5 -160.4 177.7  -4.1  0.7   1.9   
MumuKlk1b1 VAL A 30  E . . . . . . - C K I K ? -0.998 18.9  -130.3 -134.7 129.1  -4.0  -2.8  3.1   
MumuKlk1b1 LEU A 31  E . . . . . . + C K . K ? -0.698 27.1  172.6  -78.0  119.9  -6.1  -4.6  5.6   
MumuKlk1b1 LEU A 32  E . . . . . . - C K . . ? 0.733  68.0  -17.5  -98.4  -32.4  -3.8  -6.5  8.1   
MumuKlk1b1 ASP A 33  E . > . . . S - C K . K ? -0.905 86.3  -73.3  -157.5 -175.4 -6.6  -7.6  10.6  
MumuKlk1b1 ALA A 34  T . 3 . . . S + . . . . ? 0.760  130.7 30.9   -62.6  -16.0  -10.1 -6.7  11.5  
MumuKlk1b1 ASN A 35  T . 3 . . . S + . . . . ? 0.465  108.7 72.9   -118.5 -5.3   -8.9  -3.5  13.2  
MumuKlk1b1 TRP A 36  E . < . . . . - C L K L ? -0.952 45.8  -172.1 -134.4 133.5  -5.9  -2.4  11.3  
MumuKlk1b1 VAL A 37  E . . . . . . - C L K L ? -0.971 15.2  -150.0 -116.4 130.2  -5.1  -0.8  7.9   
MumuKlk1b1 LEU A 38  E . . . . . . + C L K L ? -0.880 30.6  150.0  -96.9  132.2  -1.5  -0.4  6.6   
MumuKlk1b1 THR A 39  E . . . . . . - C L . L ? -0.813 48.9  -69.3  -148.0 -179.7 -0.8  2.6   4.3   
MumuKlk1b1 ALA A 40  . . > . . . . - . . . . ? -0.658 32.4  -136.4 -81.2  139.6  2.0   4.9   3.3   
MumuKlk1b1 ALA A 41  G . > . . . S + . . . . ? 0.813  104.7 64.7   -61.8  -33.6  3.1   7.5   5.8   
MumuKlk1b1 HIS A 42  G . 3 . . . S + . . . . ? 0.581  92.0  67.1   -71.8  -0.4   3.2   10.2  3.1   
MumuKlk1b1 CYS A 43  G . < . . . S + . . . . ? 0.321  73.1  134.8  -95.6  7.0    -0.6  9.6   2.9   
MumuKlk1b1 TYR A 44  . . < . . . . + . . . . ? -0.406 21.9  152.6  -70.4  125.3  -1.1  11.1  6.4   
MumuKlk1b1 TYR A 45  . . > . . . . - . . . . ? -0.959 50.4  -90.0  -141.7 159.7  -4.0  13.6  6.8   
MumuKlk1b1 GLU A 46  T . 3 . . . S + . . . . ? -0.509 107.2 10.3   -70.4  124.2  -6.3  14.8  9.7   
MumuKlk1b1 LYS A 47  T . 3 . . . S - . . . . ? 0.855  80.2  -176.2 84.0   36.8   -9.6  12.6  9.8   
MumuKlk1b1 ASN A 48  E . < . . . . - C M J . ? -0.364 1.8   -172.5 -58.1  145.2  -8.8  9.8   7.4   
MumuKlk1b1 ASN A 49  E . . . . . . - C M J M ? -0.946 8.6   -143.1 -136.1 158.6  -11.5 7.2   6.7   
MumuKlk1b1 VAL A 50  E . . . . . . - C M J M ? -0.934 7.7   -152.3 -128.9 148.2  -11.4 4.1   4.9   
MumuKlk1b1 TRP A 51  E . . . . . . - C M J M ? -0.989 18.1  -164.8 -112.6 125.6  -13.6 2.0   2.5   
MumuKlk1b1 LEU A 52  E . . . . . . + C M J M ? -0.842 66.0  23.2   -106.9 144.3  -13.2 -1.8  2.4   
MumuKlk1b1 GLY A 53  S . . . . . S + . . . . ? 0.667  81.0  147.1  83.9   17.0   -14.4 -4.2  -0.2  
MumuKlk1b1 LYS A 54  . . . . . . . + . . . . ? -0.710 24.3  169.1  -89.7  137.3  -14.8 -1.6  -3.0  
MumuKlk1b1 ASN A 55  S . . . . . S + . . . . ? 0.660  78.0  47.1   -103.2 -39.2  -14.2 -2.6  -6.7  
MumuKlk1b1 ASN A 56  B . . . . . S - D P O . ? -0.953 75.1  -148.2 -105.8 125.7  -15.6 0.7   -8.1  
MumuKlk1b1 LEU A 57  S . . . . . S + . . . . ? 0.808  95.2  31.7   -65.2  -24.6  -14.3 3.9   -6.5  
MumuKlk1b1 TYR A 58  S . . . . . S + . . . . ? 0.568  99.1  92.5   -118.1 -7.7   -17.6 5.9   -7.0  
MumuKlk1b1 GLN A 59  S . . . . . S - . . . . ? -0.669 77.0  -122.0 -95.3  136.6  -20.3 3.2   -6.8  
MumuKlk1b1 ASP A 60  . . . . . . . - . . . . ? -0.753 33.4  -165.8 -72.2  106.8  -22.1 2.3   -3.7  
MumuKlk1b1 GLU A 61  . . > . . . . - . . . . ? -0.903 20.5  -143.4 -102.1 120.5  -21.4 -1.4  -3.4  
MumuKlk1b1 PRO A 62  T . 3 . . . S + . . . . ? 0.807  104.1 54.3   -51.8  -28.3  -23.5 -3.3  -0.9  
MumuKlk1b1 SER A 63  T . 3 . . . S + . . . . ? 0.629  89.3  103.1  -81.1  -13.6  -20.4 -5.4  0.0   
MumuKlk1b1 ALA A 64  . . < . . . . - . . . . ? -0.431 58.0  -153.4 -77.6  143.1  -18.4 -2.2  0.8   
MumuKlk1b1 GLN A 65  E . . . . . . - C N M . ? -0.986 3.2   -148.5 -121.1 125.7  -17.8 -1.2  4.4   
MumuKlk1b1 HIS A 66  E . . . . . . - C N M . ? -0.850 20.4  -179.4 -93.3  131.0  -17.1 2.3   5.7   
MumuKlk1b1 ARG A 67  E . . . . . . - C N M . ? -0.995 21.8  -134.2 -131.9 135.9  -14.9 2.7   8.7   
MumuKlk1b1 LEU A 68  E . . . . . . - C N M . ? -0.627 24.2  -123.3 -82.1  145.5  -13.7 5.7   10.7  
MumuKlk1b1 VAL A 69  E . . . . . . - C N N . ? -0.826 26.5  -178.4 -89.2  121.2  -10.1 6.0   11.6  
MumuKlk1b1 SER A 70  E . . . . . . + C N . . ? 0.842  68.4  7.6    -85.1  -36.4  -9.8  6.4   15.4  
MumuKlk1b1 LYS A 71  E . . . . . . - C N N . ? -0.996 59.8  -149.3 -149.5 146.3  -6.0  6.6   15.5  
MumuKlk1b1 SER A 72  E . . . . . . - C N N . ? -0.971 8.2   -160.6 -119.2 132.7  -3.0  7.0   13.1  
MumuKlk1b1 PHE A 73  E . . . . . . - C N N . ? -0.889 7.4   -160.2 -118.9 102.8  0.5   5.6   13.9  
MumuKlk1b1 LEU A 74  E . . . . . . - C N N . ? -0.561 32.8  -105.0 -80.2  134.7  3.3   7.1   11.9  
MumuKlk1b1 HIS A 75  . . > . . . . - . . . . ? -0.445 29.9  -135.0 -56.1  132.4  6.5   5.1   11.7  
MumuKlk1b1 PRO A 76  T . 3 . . . S + . . . . ? 0.762  102.1 48.8   -64.2  -23.8  8.9   7.0   14.1  
MumuKlk1b1 CYS A 77  T . 3 . . . S + . . . . ? 0.245  77.0  140.6  -102.8 9.2    11.8  6.8   11.6  
MumuKlk1b1 TYR A 78  . . < . . . . - . . . . ? -0.400 36.7  -158.6 -55.7  128.6  9.8   8.1   8.6   
MumuKlk1b1 ASN A 79  . . . > . . . - . . . . ? -0.951 13.5  -164.2 -115.1 116.5  12.0  10.4  6.6   
MumuKlk1b1 GLN A 80  T . . 4 . . S + . . . . ? 0.663  86.5  61.4   -77.1  -14.3  10.2  12.9  4.3   
MumuKlk1b1 ASP A 81  T . . 4 . . S + . . . . ? 0.911  126.3 10.2   -79.9  -38.7  13.5  13.6  2.4   
MumuKlk1b1 ASP A 82  T . . 4 . . S - . . . . ? 0.395  95.8  -122.8 -125.3 3.9    14.1  10.1  1.1   
MumuKlk1b1 TYR A 83  . . > < . . . + . . . . ? 0.681  52.3  162.5  66.8   12.1   10.8  8.5   2.1   
MumuKlk1b1 SER A 84  T . 3 . . . . + . . . . ? -0.480 67.5  16.0   -59.1  138.8  12.6  5.8   4.1   
MumuKlk1b1 TYR A 85  T . 3 . . . S + . . . . ? 0.865  78.8  175.1  67.3   31.2   10.3  4.0   6.6   
MumuKlk1b1 ASP A 86  . . < . . . . + . . . . ? -0.443 31.2  128.6  -69.2  63.2   7.2   5.3   4.6   
MumuKlk1b1 LEU A 87  . . . . . . . + . . . . ? -0.989 31.5  175.0  -129.1 139.6  4.7   3.3   6.8   
MumuKlk1b1 MET A 88  E . . . . . . - C O L N ? -0.995 16.7  -148.7 -143.0 136.4  1.6   4.2   8.7   
MumuKlk1b1 LEU A 89  E . . . . . . - C O L N ? -0.900 9.4   -157.2 -105.2 133.6  -0.9  2.1   10.6  
MumuKlk1b1 LEU A 90  E . . . . . . - C O L N ? -0.960 6.4   -149.1 -110.0 122.8  -4.5  3.2   10.9  
MumuKlk1b1 ARG A 91  E . . . . . . - C O L N ? -0.833 18.9  -132.7 -89.1  127.3  -6.7  1.9   13.7  
MumuKlk1b1 LEU A 92  E . . . . . . - C O . N ? -0.500 6.0   -137.8 -78.8  139.3  -10.3 1.5   12.8  
MumuKlk1b1 SER A 93  S . . . . . S + . . . . ? 0.810  96.9  24.5   -62.5  -31.7  -13.0 2.9   15.1  
MumuKlk1b1 LYS A 94  S . . . . . S - . . . . ? -0.997 96.3  -103.4 -133.6 140.7  -14.9 -0.4  14.5  
MumuKlk1b1 PRO A 95  . . . . . . . - . . . . ? -0.241 39.8  -110.6 -62.0  147.3  -13.5 -3.8  13.4  
MumuKlk1b1 ALA A 96  . . . . . . . - . . . . ? -0.447 26.7  -115.9 -68.7  142.5  -14.1 -4.8  9.8   
MumuKlk1b1 ASP A 97  . . . . . . . - . . . . ? -0.799 31.1  -133.9 -77.2  113.9  -16.5 -7.6  9.0   
MumuKlk1b1 ILE A 98  . . . . . . . + . . . . ? -0.656 45.7  143.5  -77.6  121.9  -14.3 -10.3 7.5   
MumuKlk1b1 THR A 99  . . . . . . . - . . . . ? -0.652 67.0  -77.8  -138.3 -170.1 -16.0 -11.7 4.3   
MumuKlk1b1 ASP A 100 S . . . . . S + . . . . ? 0.713  132.3 39.4   -73.4  -13.3  -15.2 -13.0 0.9   
MumuKlk1b1 VAL A 101 S . . . . . S + . . . . ? 0.518  117.1 51.0   -116.0 -8.0   -14.7 -9.4  -0.4  
MumuKlk1b1 VAL A 102 S . . . . . S + . . . . ? -0.922 71.6  148.7  -132.9 106.2  -12.9 -8.1  2.8   
MumuKlk1b1 LYS A 103 . . . . . . . - . . . . ? -1.000 42.4  -118.0 -143.4 142.3  -10.0 -10.2 4.0   
MumuKlk1b1 PRO A 104 . . . . . . . - . . . . ? -0.397 24.5  -142.6 -74.2  152.8  -6.7  -9.6  5.7   
MumuKlk1b1 ILE A 105 . . . . . . . - . . . . ? -0.927 19.8  -115.7 -113.9 144.3  -3.4  -10.4 4.0   
MumuKlk1b1 ALA A 106 P . . . . > . - . . . . ? -0.430 24.4  -115.4 -79.0  150.7  -0.4  -11.8 5.9   
MumuKlk1b1 LEU A 107 P . . . . P . - . . . . ? -0.445 43.1  -91.7  -75.6  153.1  2.9   -10.1 6.3   
MumuKlk1b1 PRO A 108 P . . . . < . - . . . . ? -0.412 30.9  -171.9 -68.1  143.8  6.0   -11.7 4.7   
MumuKlk1b1 THR A 109 S . . . . . S + . . . . ? 0.448  72.7  40.1   -109.6 -10.7  8.1   -14.1 6.7   
MumuKlk1b1 GLU A 110 S . . . . . S - . . . . ? -0.938 97.0  -81.8  -133.4 165.4  10.9  -14.4 4.2   
MumuKlk1b1 GLU A 111 P . . . . > . - . . . . ? -0.290 53.9  -101.6 -65.4  142.7  12.8  -12.1 1.8   
MumuKlk1b1 PRO A 112 P . . . . P . - . . . . ? -0.384 37.5  -115.3 -63.2  142.9  11.0  -11.3 -1.5  
MumuKlk1b1 LYS A 113 P . > . . P . - . . . . ? -0.735 26.5  -123.3 -83.5  119.2  12.4  -13.3 -4.4  
MumuKlk1b1 LEU A 114 T . 3 . . < S + . . . . ? -0.333 96.0  23.7   -59.7  135.5  14.1  -11.2 -7.0  
MumuKlk1b1 GLY A 115 T . 3 . . . S + . . . . ? 0.291  88.5  137.5  94.6   -15.6  12.5  -11.6 -10.4 
MumuKlk1b1 SER A 116 . . < . . . . - . . . . ? -0.371 61.1  -111.5 -61.5  145.8  9.1   -12.8 -9.1  
MumuKlk1b1 THR A 117 E . . . . . . - B D C . ? -0.741 38.5  -164.2 -78.7  126.9  6.1   -11.4 -10.7 
MumuKlk1b1 CYS A 118 E . . . . . . - B D C D ? -0.883 12.8  -137.9 -117.1 143.2  4.2   -9.1  -8.4  
MumuKlk1b1 LEU A 119 E . . . . . . - B D C D ? -0.904 17.6  -171.9 -102.9 123.8  0.8   -7.8  -8.5  
MumuKlk1b1 ALA A 120 E . . . . . . - B D C D ? -0.914 5.7   -171.0 -110.3 141.9  0.1   -4.1  -7.7  
MumuKlk1b1 SER A 121 E . . . . . . + B D C . ? -0.964 17.9  123.3  -134.0 149.3  -3.4  -2.8  -7.3  
MumuKlk1b1 GLY A 122 E . . . . . . - B D C . ? -0.961 55.6  -116.2 175.3  171.1  -5.0  0.7   -7.0  
MumuKlk1b1 TRP A 123 . . . . . . . + . . . . ? -0.016 69.2  127.1  -110.2 14.7   -7.3  3.6   -8.1  
MumuKlk1b1 GLY A 124 S . . . . . S - . . . . ? 0.100  74.0  -47.7  -63.2  -175.3 -4.5  6.0   -8.8  
MumuKlk1b1 SER A 125 B . . . . . . - E R P . ? -0.350 41.6  -167.4 -59.9  134.9  -4.1  7.9   -12.2 
MumuKlk1b1 ILE A 126 S . . . . . S + . . . . ? 0.430  74.0  71.3   -101.2 -7.6   -4.4  5.6   -15.4 
MumuKlk1b1 ILE A 127 S . . . . . S - . . . . ? -0.954 79.4  -138.6 -112.8 133.9  -3.0  8.4   -17.6 
MumuKlk1b1 PRO A 128 S . . . . . S + . . . . ? 0.823  98.5  24.7   -64.2  -22.2  0.8   9.4   -17.3 
MumuKlk1b1 VAL A 129 S . . . . . S + . . . . ? 0.715  115.0 61.2   -125.8 -22.0  0.4   13.2  -17.5 
MumuKlk1b1 LYS A 130 S . . . . . S - . . . . ? -0.940 78.6  -125.7 -119.2 126.7  -3.3  13.9  -16.2 
MumuKlk1b1 PHE A 131 . . . . . . . + . . . . ? -0.659 46.8  153.3  -72.8  107.6  -4.5  13.0  -12.8 
MumuKlk1b1 GLN A 132 . . . . . . . - . . . . ? -0.931 37.9  -134.5 -137.2 116.8  -7.6  10.9  -13.3 
MumuKlk1b1 TYR A 133 B . . . . . . - E S P . ? -0.443 25.6  -118.7 -67.0  139.9  -8.9  8.3   -10.8 
MumuKlk1b1 ALA A 134 . . . . . . . - . . . . ? -0.518 10.2  -144.6 -71.5  138.1  -9.9  5.0   -12.3 
MumuKlk1b1 LYS A 135 S . . . . . S + . . . . ? 0.940  85.9  44.8   -66.6  -47.7  -13.4 4.1   -11.7 
MumuKlk1b1 ASP A 136 B . . . . . S - D Q O . ? -0.705 103.0 -91.0  -98.9  147.9  -12.6 0.4   -11.4 
MumuKlk1b1 LEU A 137 . . . . . . . - . . . . ? -0.350 46.7  -148.2 -55.7  129.8  -9.8  -1.1  -9.4  
MumuKlk1b1 GLN A 138 E . . . . . . - B E B C ? -0.812 10.6  -160.8 -107.0 149.4  -6.7  -1.5  -11.6 
MumuKlk1b1 CYS A 139 E . . . . . . - B E B C ? -0.936 5.5   -173.6 -127.0 150.9  -4.0  -4.2  -11.5 
MumuKlk1b1 VAL A 140 E . . . . . . - B E . C ? -0.996 20.3  -134.2 -145.5 136.6  -0.5  -4.4  -12.9 
MumuKlk1b1 ASN A 141 E . . . . . . + B E . C ? -0.825 31.3  176.6  -88.6  127.6  2.1   -7.0  -13.1 
MumuKlk1b1 LEU A 142 E . . . . . . - B E . C ? -0.894 25.5  -126.7 -125.8 154.8  5.6   -5.9  -12.1 
MumuKlk1b1 LYS A 143 E . . . . . . - B E E C ? -0.874 25.6  -121.5 -101.0 133.4  8.9   -7.7  -11.7 
MumuKlk1b1 LEU A 144 E . . . . . . - B E E . ? -0.640 37.8  -168.2 -70.5  131.8  10.8  -7.4  -8.6  
MumuKlk1b1 LEU A 145 E . . . . . . - B E E . ? -0.773 28.6  -91.4  -119.0 157.0  14.3  -5.9  -9.4  
MumuKlk1b1 PRO A 146 . . > > . . . - . . . . ? -0.434 36.9  -120.1 -62.4  144.9  17.5  -5.4  -7.5  
MumuKlk1b1 ASN A 147 H . 3 > . . S + . . . . ? 0.761  109.1 72.9   -57.9  -26.2  17.6  -2.1  -5.7  
MumuKlk1b1 GLU A 148 H . 3 > . . S + . . . . ? 0.836  91.5  57.4   -57.4  -34.9  20.8  -1.3  -7.8  
MumuKlk1b1 ASP A 149 H . < > . . S + . . . . ? 0.906  109.9 42.4   -63.8  -45.4  18.5  -0.7  -10.8 
MumuKlk1b1 CYS A 150 H . . X . . S + . . . . ? 0.894  110.7 56.6   -66.9  -39.9  16.5  1.9   -8.9  
MumuKlk1b1 ASP A 151 H . . < . . S + . . . . ? 0.878  109.8 45.1   -60.0  -37.5  19.6  3.4   -7.5  
MumuKlk1b1 LYS A 152 H . . < . . S + . . . . ? 0.796  112.6 53.0   -75.0  -25.8  21.0  3.9   -11.0 
MumuKlk1b1 ALA A 153 H . . < . . S + . . . . ? 0.739  108.5 51.5   -84.3  -24.8  17.6  5.3   -12.2 
MumuKlk1b1 TYR A 154 . . . < . . . - . . . . ? -0.883 59.2  -149.1 -125.5 149.0  17.2  8.0   -9.5  
MumuKlk1b1 VAL A 155 S . . . . . S + . . . . ? 0.807  83.8  84.7   -75.7  -29.4  19.2  10.9  -8.1  
MumuKlk1b1 GLN A 156 S . . . . . S - . . . . ? -0.380 96.6  -91.6  -73.4  153.3  17.5  10.3  -4.7  
MumuKlk1b1 LYS A 157 . . . . . . . - . . . . ? -0.414 30.0  -155.8 -72.0  124.3  18.8  7.7   -2.3  
MumuKlk1b1 VAL A 158 . . . . . . . - . . . . ? -0.948 23.0  -157.9 -95.6  113.5  17.3  4.1   -2.6  
MumuKlk1b1 THR A 159 . . > . . . . - . . . . ? -0.319 30.8  -104.1 -93.8  173.4  17.8  2.5   0.9   
MumuKlk1b1 ASP A 160 T . 3 . . . S + . . . . ? 0.521  118.1 63.1   -73.2  -5.2   17.9  -1.2  2.0   
MumuKlk1b1 VAL A 161 T . 3 . . . S + . . . . ? 0.197  93.1  86.9   -100.9 11.5   14.3  -0.8  3.4   
MumuKlk1b1 MET A 162 E . < . . . . - B F . F ? -0.877 65.1  -144.6 -116.4 150.0  13.0  -0.2  -0.1  
MumuKlk1b1 LEU A 163 E . . . . . . - B F . F ? -0.927 8.8   -146.8 -111.7 141.3  11.8  -2.5  -2.9  
MumuKlk1b1 CYS A 164 E . . . . . . + B F E F ? -0.915 25.2  164.3  -109.0 129.5  12.3  -1.9  -6.6  
MumuKlk1b1 ALA A 165 E . . . . . . + B F E F ? -0.999 16.5  93.4   -146.5 140.5  9.7   -3.1  -9.1  
MumuKlk1b1 GLY A 166 E . . . . . . - B F E . ? -0.972 66.3  -73.0  167.1  -178.4 8.9   -2.4  -12.7 
MumuKlk1b1 VAL A 167 . . > . . . . - . . . . ? -0.955 32.0  -140.3 -108.9 119.5  9.4   -3.4  -16.4 
MumuKlk1b1 LYS A 168 T . 3 . . . S + . . . . ? 0.857  105.3 51.2   -49.6  -29.5  12.8  -2.6  -17.8 
MumuKlk1b1 GLY A 169 T . 3 . . . S - . . . . ? 0.514  109.1 -134.7 -88.6  0.1    11.1  -1.5  -21.1 
MumuKlk1b1 GLY A 170 . . < . . . . + . . . . ? -0.331 67.7  112.7  74.8   -178.0 8.7   0.7   -19.2 
MumuKlk1b1 GLY A 171 . . . . . . . + . . . . ? 0.304  69.8  76.2   97.7   -9.9   5.0   1.0   -19.8 
MumuKlk1b1 LYS A 172 . . . . . . . + . . . . ? -0.994 55.2  116.9  -136.2 137.4  3.9   -0.4  -16.5 
MumuKlk1b1 ASP A 173 E . . . . . . - A B A . ? -0.981 56.8  -94.3  179.8  160.7  4.0   1.2   -13.0 
MumuKlk1b1 THR A 174 E . . . . . . - A B A . ? -0.794 48.6  -173.9 -85.4  149.7  2.1   2.5   -9.9  
MumuKlk1b1 CYS A 175 . . > . . . . - . . . . ? -0.540 33.9  -35.7  -132.7 -171.4 1.2   6.1   -10.1 
MumuKlk1b1 LYS A 176 T . 3 . . . S + . . . . ? -0.322 123.3 27.5   -57.1  133.3  -0.2  9.0   -8.1  
MumuKlk1b1 GLY A 177 T . 3 . . . S + . . . . ? 0.029  99.6  85.4   102.8  -20.1  -3.1  7.9   -5.9  
MumuKlk1b1 ASP A 178 . . X . . . . + . . . . ? 0.351  56.8  136.5  -93.5  -2.7   -1.8  4.4   -5.5  
MumuKlk1b1 SER A 179 T . 3 . . . S + . . . . ? -0.285 73.1  17.1   -47.0  132.1  0.4   5.4   -2.6  
MumuKlk1b1 GLY A 180 T . 3 . . . S + . . . . ? 0.254  95.1  134.8  89.3   -15.6  0.1   2.8   0.2   
MumuKlk1b1 GLY A 181 . . < . . . . - . . . . ? -0.239 59.9  -85.5  -66.4  164.9  -1.5  0.2   -2.1  
MumuKlk1b1 PRO A 182 E . . . . . . - B G . G ? -0.392 24.0  -162.8 -85.4  139.5  -0.3  -3.4  -2.0  
MumuKlk1b1 LEU A 183 E . . . . . . - B G D G ? -0.958 21.6  -170.1 -108.1 107.5  2.6   -5.1  -3.9  
MumuKlk1b1 ILE A 184 E . . . . . . - B G D G ? -0.875 8.3   -177.4 -109.5 120.8  1.9   -8.9  -3.7  
MumuKlk1b1 CYS A 185 E . > . . . S - B G D G ? -0.978 72.9  -12.7  -119.7 124.4  4.5   -11.4 -4.8  
MumuKlk1b1 ASP A 186 T . 3 . . . S - . . . . ? 0.885  130.1 -53.9  56.1   31.9   3.8   -15.1 -4.8  
MumuKlk1b1 GLY A 187 T . 3 . . . S + . . . . ? 0.559  116.7 106.7  86.8   8.0    0.6   -14.5 -2.8  
MumuKlk1b1 VAL A 188 E . < . . . S - B H G . ? -0.952 77.9  -109.5 -123.9 144.7  2.3   -12.5 0.0   
MumuKlk1b1 LEU A 189 E . . . . . . + B H G . ? -0.584 45.7  162.1  -71.9  108.3  2.3   -8.8  0.9   
MumuKlk1b1 GLN A 190 E . . . . . . - B H . . ? 0.691  55.1  -10.4  -107.5 -19.0  5.9   -7.8  0.0   
MumuKlk1b1 GLY A 191 E . . . . . . - B H G H ? -0.986 53.0  -118.9 -168.3 168.9  5.6   -4.0  -0.2  
MumuKlk1b1 LEU A 192 E . . . . . . - B H G H ? -0.965 42.7  -101.3 -120.3 136.1  3.6   -0.7  -0.3  
MumuKlk1b1 THR A 193 E . . . . . . + B H . H ? -0.426 55.5  157.0  -52.2  125.3  3.5   1.7   -3.1  
MumuKlk1b1 SER A 194 E . . . . . . - B H . . ? 0.755  48.1  -35.1  -121.5 -63.7  5.8   4.5   -1.9  
MumuKlk1b1 TRP A 195 E . . . . . . + B H . H ? -0.954 52.4  150.7  -161.1 169.1  7.4   6.7   -4.6  
MumuKlk1b1 GLY A 196 . . . . . . . - . . . . ? -0.975 47.9  -38.1  179.4  -170.2 8.8   6.9   -8.1  
MumuKlk1b1 TYR A 197 . . . . . . . - . . . . ? -0.362 60.3  -107.7 -70.1  152.0  9.5   8.9   -11.2 
MumuKlk1b1 ASN A 198 S . . . . . S + . . . . ? -0.982 110.0 38.9   -122.0 113.0  6.8   11.5  -12.6 
MumuKlk1b1 PRO A 199 S . > . . . S - . . . . ? 0.428  101.5 -138.1 -82.6  140.6  5.4   10.7  -15.1 
MumuKlk1b1 CYS A 200 T . 3 . . . S + . . . . ? -0.269 79.8  44.7   -62.1  151.4  5.2   6.9   -13.9 
MumuKlk1b1 GLY A 201 T . 3 . . . S + . . . . ? 0.676  74.5  149.7  91.1   11.1   5.8   4.1   -16.4 
MumuKlk1b1 GLU A 202 . . X . . . . - . . . . ? -0.548 57.6  -92.3  -73.1  145.7  9.0   5.6   -18.0 
MumuKlk1b1 PRO A 203 T . 3 . . . S + . . . . ? -0.344 109.4 7.2    -57.7  137.7  11.6  3.2   -19.4 
MumuKlk1b1 LYS A 204 T . 3 . . . S + . . . . ? 0.718  104.2 107.5  68.6   13.3   14.4  2.4   -16.8 
MumuKlk1b1 LYS A 205 . . < . . . . - . . . . ? -0.681 52.1  -176.3 -121.2 74.6   12.4  4.2   -14.1 
MumuKlk1b1 PRO A 206 . . . . . . . - . . . . ? -0.259 28.3  -101.7 -68.1  160.1  10.9  1.5   -11.8 
MumuKlk1b1 GLY A 207 E . . . . . . - B I F . ? -0.493 28.9  -133.7 -76.4  152.3  8.6   2.2   -8.9  
MumuKlk1b1 VAL A 208 E . . . . . . - B I F H ? -0.936 22.7  -172.5 -113.4 131.3  9.8   2.2   -5.3  
MumuKlk1b1 TYR A 209 E . . . . . . - B I F H ? -0.850 33.0  -104.1 -120.3 149.1  8.0   0.3   -2.6  
MumuKlk1b1 THR A 210 E . . . . . . - B I F H ? -0.706 39.2  -127.0 -71.8  122.9  8.4   0.1   1.2   
MumuKlk1b1 LYS A 211 E . > . . . . - B I . H ? -0.655 22.9  -168.0 -75.5  110.1  10.0  -3.3  2.0   
MumuKlk1b1 LEU A 212 G . > . . . S + . . . . ? 0.766  75.3  71.5   -77.9  -27.5  7.7   -4.9  4.5   
MumuKlk1b1 ILE A 213 G . > . . . S + . . . . ? 0.862  97.2  53.6   -60.5  -27.6  10.0  -7.8  5.6   
MumuKlk1b1 LYS A 214 G . < . . . S + . . . . ? 0.604  113.2 43.6   -80.3  -7.1   12.2  -5.2  7.4   
MumuKlk1b1 PHE A 215 G . < > . . S + . . . . ? 0.207  74.2  106.6  -127.8 12.9   9.2   -3.8  9.4   
MumuKlk1b1 THR A 216 H . < > . . S + . . . . ? 0.897  83.5  51.8   -61.7  -35.6  7.3   -6.9  10.5  
MumuKlk1b1 SER A 217 H . . > . . S + . . . . ? 0.937  110.5 46.1   -66.7  -47.4  8.5   -6.4  14.0  
MumuKlk1b1 TRP A 218 H . . > . . S + . . . . ? 0.925  114.1 49.6   -60.1  -43.3  7.4   -2.8  14.2  
MumuKlk1b1 ILE A 219 H . . X . . S + . . . . ? 0.944  113.3 44.4   -63.4  -49.6  4.0   -3.6  12.7  
MumuKlk1b1 LYS A 220 H . . X . . S + . . . . ? 0.894  113.7 50.6   -63.8  -42.9  3.4   -6.5  15.1  
MumuKlk1b1 ASP A 221 H . . X . . S + . . . . ? 0.900  111.2 48.2   -62.4  -44.5  4.5   -4.5  18.1  
MumuKlk1b1 THR A 222 H . . X . . S + . . . . ? 0.912  111.4 50.2   -63.1  -44.7  2.3   -1.5  17.2  
MumuKlk1b1 LEU A 223 H . . < . . S + . . . . ? 0.910  113.6 46.2   -58.9  -41.9  -0.7  -3.8  16.7  
MumuKlk1b1 ALA A 224 H . . < . . S + . . . . ? 0.853  111.7 49.5   -72.7  -36.3  -0.1  -5.5  20.1  
MumuKlk1b1 GLN A 225 H . . < . . . . . . . . ? 0.617  .     .      -83.1  -11.0  0.4   -2.3  22.1  
MumuKlk1b1 ASN A 226 . . . < . . . . . . . . ? 0.574  .     .      -132.5 .      -2.7  -0.6  20.7  
# 
loop_
_dssp_struct_ladder.id 
_dssp_struct_ladder.sheet_id 
_dssp_struct_ladder.range_id_1 
_dssp_struct_ladder.range_id_2 
_dssp_struct_ladder.type 
_dssp_struct_ladder.beg_1_label_comp_id 
_dssp_struct_ladder.beg_1_label_asym_id 
_dssp_struct_ladder.beg_1_label_seq_id 
_dssp_struct_ladder.pdbx_beg_1_PDB_ins_code 
_dssp_struct_ladder.end_1_label_comp_id 
_dssp_struct_ladder.end_1_label_asym_id 
_dssp_struct_ladder.end_1_label_seq_id 
_dssp_struct_ladder.pdbx_end_1_PDB_ins_code 
_dssp_struct_ladder.beg_1_auth_comp_id 
_dssp_struct_ladder.beg_1_auth_asym_id 
_dssp_struct_ladder.beg_1_auth_seq_id 
_dssp_struct_ladder.end_1_auth_comp_id 
_dssp_struct_ladder.end_1_auth_asym_id 
_dssp_struct_ladder.end_1_auth_seq_id 
_dssp_struct_ladder.beg_2_label_comp_id 
_dssp_struct_ladder.beg_2_label_asym_id 
_dssp_struct_ladder.beg_2_label_seq_id 
_dssp_struct_ladder.pdbx_beg_2_PDB_ins_code 
_dssp_struct_ladder.end_2_label_comp_id 
_dssp_struct_ladder.end_2_label_asym_id 
_dssp_struct_ladder.end_2_label_seq_id 
_dssp_struct_ladder.pdbx_end_2_PDB_ins_code 
_dssp_struct_ladder.beg_2_auth_comp_id 
_dssp_struct_ladder.beg_2_auth_asym_id 
_dssp_struct_ladder.beg_2_auth_seq_id 
_dssp_struct_ladder.end_2_auth_comp_id 
_dssp_struct_ladder.end_2_auth_asym_id 
_dssp_struct_ladder.end_2_auth_seq_id 
A A A B anti-parallel ILE A 2   ? VAL A 3   ? ILE A 2   VAL A 3   THR A 174 ? ASP A 173 ? THR A 174 ASP A 173 
B B C E anti-parallel PHE A 6   ? LYS A 7   ? PHE A 6   LYS A 7   CYS A 139 ? GLN A 138 ? CYS A 139 GLN A 138 
C B D E anti-parallel THR A 117 ? GLY A 122 ? THR A 117 GLY A 122 LYS A 143 ? GLN A 138 ? LYS A 143 GLN A 138 
D B D G anti-parallel CYS A 118 ? ALA A 120 ? CYS A 118 ALA A 120 CYS A 185 ? LEU A 183 ? CYS A 185 LEU A 183 
E B E F anti-parallel LYS A 143 ? LEU A 145 ? LYS A 143 LEU A 145 GLY A 166 ? CYS A 164 ? GLY A 166 CYS A 164 
F B F I anti-parallel MET A 162 ? ALA A 165 ? MET A 162 ALA A 165 THR A 210 ? GLY A 207 ? THR A 210 GLY A 207 
G B G H anti-parallel PRO A 182 ? CYS A 185 ? PRO A 182 CYS A 185 LEU A 192 ? VAL A 188 ? LEU A 192 VAL A 188 
H B H I anti-parallel GLY A 191 ? TRP A 195 ? GLY A 191 TRP A 195 LYS A 211 ? VAL A 208 ? LYS A 211 VAL A 208 
I C J K anti-parallel HIS A 16  ? ARG A 21  ? HIS A 16  ARG A 21  VAL A 30  ? GLU A 24  ? VAL A 30  GLU A 24  
J C J M anti-parallel VAL A 17  ? ARG A 21  ? VAL A 17  ARG A 21  LEU A 52  ? ASN A 48  ? LEU A 52  ASN A 48  
K C K L anti-parallel VAL A 30  ? ASP A 33  ? VAL A 30  ASP A 33  LEU A 38  ? TRP A 36  ? LEU A 38  TRP A 36  
L C L O anti-parallel TRP A 36  ? THR A 39  ? TRP A 36  THR A 39  ARG A 91  ? MET A 88  ? ARG A 91  MET A 88  
M C M N anti-parallel ASN A 49  ? LEU A 52  ? ASN A 49  LEU A 52  LEU A 68  ? GLN A 65  ? LEU A 68  GLN A 65  
N C N O anti-parallel VAL A 69  ? LEU A 74  ? VAL A 69  LEU A 74  LEU A 92  ? MET A 88  ? LEU A 92  MET A 88  
O D P Q anti-parallel ASN A 56  ? ASN A 56  ? ASN A 56  ASN A 56  ASP A 136 ? ASP A 136 ? ASP A 136 ASP A 136 
P E R S anti-parallel SER A 125 ? SER A 125 ? SER A 125 SER A 125 TYR A 133 ? TYR A 133 ? TYR A 133 TYR A 133 
# 
loop_
_dssp_struct_bridge_pairs.id 
_dssp_struct_bridge_pairs.label_comp_id 
_dssp_struct_bridge_pairs.label_seq_id 
_dssp_struct_bridge_pairs.label_asym_id 
_dssp_struct_bridge_pairs.auth_seq_id 
_dssp_struct_bridge_pairs.auth_asym_id 
_dssp_struct_bridge_pairs.pdbx_PDB_ins_code 
_dssp_struct_bridge_pairs.acceptor_1_label_comp_id 
_dssp_struct_bridge_pairs.acceptor_1_label_seq_id 
_dssp_struct_bridge_pairs.acceptor_1_label_asym_id 
_dssp_struct_bridge_pairs.acceptor_1_auth_seq_id 
_dssp_struct_bridge_pairs.acceptor_1_auth_asym_id 
_dssp_struct_bridge_pairs.acceptor_1_pdbx_PDB_ins_code 
_dssp_struct_bridge_pairs.acceptor_1_energy 
_dssp_struct_bridge_pairs.acceptor_2_label_comp_id 
_dssp_struct_bridge_pairs.acceptor_2_label_seq_id 
_dssp_struct_bridge_pairs.acceptor_2_label_asym_id 
_dssp_struct_bridge_pairs.acceptor_2_auth_seq_id 
_dssp_struct_bridge_pairs.acceptor_2_auth_asym_id 
_dssp_struct_bridge_pairs.acceptor_2_pdbx_PDB_ins_code 
_dssp_struct_bridge_pairs.acceptor_2_energy 
_dssp_struct_bridge_pairs.donor_1_label_comp_id 
_dssp_struct_bridge_pairs.donor_1_label_seq_id 
_dssp_struct_bridge_pairs.donor_1_label_asym_id 
_dssp_struct_bridge_pairs.donor_1_auth_seq_id 
_dssp_struct_bridge_pairs.donor_1_auth_asym_id 
_dssp_struct_bridge_pairs.donor_1_pdbx_PDB_ins_code 
_dssp_struct_bridge_pairs.donor_1_energy 
_dssp_struct_bridge_pairs.donor_2_label_comp_id 
_dssp_struct_bridge_pairs.donor_2_label_seq_id 
_dssp_struct_bridge_pairs.donor_2_label_asym_id 
_dssp_struct_bridge_pairs.donor_2_auth_seq_id 
_dssp_struct_bridge_pairs.donor_2_auth_asym_id 
_dssp_struct_bridge_pairs.donor_2_pdbx_PDB_ins_code 
_dssp_struct_bridge_pairs.donor_2_energy 
1   ARG 1   A 1   A ? ?   ?   ? ?   ? ? ?    ?   ?   ? ?   ? ? ?    CYS 175 A 175 A ? -2.2 VAL 3   A 3   A ? -0.7 
2   ILE 2   A 2   A ? SER 125 A 125 A ? -0.4 GLY 124 A 124 A ? -0.4 GLY 5   A 5   A ? -0.6 GLY 4   A 4   A ? -0.5 
3   VAL 3   A 3   A ? ASP 173 A 173 A ? -2.6 ARG 1   A 1   A ? -0.7 ASP 173 A 173 A ? -1.6 ILE 127 A 127 A ? -0.1 
4   GLY 4   A 4   A ? ILE 2   A 2   A ? -0.5 ILE 126 A 126 A ? -0.3 ASN 141 A 141 A ? -0.2 VAL 3   A 3   A ? -0.2 
5   GLY 5   A 5   A ? ILE 2   A 2   A ? -0.6 VAL 140 A 140 A ? -0.1 LYS 7   A 7   A ? -0.3 VAL 140 A 140 A ? -0.2 
6   PHE 6   A 6   A ? CYS 139 A 139 A ? -3.0 VAL 3   A 3   A ? -0.1 CYS 139 A 139 A ? -3.6 CYS 8   A 8   A ? -0.3 
7   LYS 7   A 7   A ? GLY 5   A 5   A ? -0.3 GLN 138 A 138 A ? -0.2 GLN 138 A 138 A ? -0.2 GLU 9   A 9   A ? -0.1 
8   CYS 8   A 8   A ? LEU 137 A 137 A ? -2.6 PHE 6   A 6   A ? -0.3 LEU 137 A 137 A ? -0.1 ASN 11  A 11  A ? -0.1 
9   GLU 9   A 9   A ? LYS 10  A 10  A ? -0.1 LYS 7   A 7   A ? -0.1 SER 12  A 12  A ? -2.2 GLN 13  A 13  A ? -0.3 
10  LYS 10  A 10  A ? ASN 11  A 11  A ? -0.3 SER 12  A 12  A ? -0.1 GLU 9   A 9   A ? -0.1 ASN 55  A 55  A ? -0.1 
11  ASN 11  A 11  A ? GLN 13  A 13  A ? -0.1 SER 12  A 12  A ? -0.1 LYS 10  A 10  A ? -0.3 GLU 9   A 9   A ? -0.1 
12  SER 12  A 12  A ? GLU 9   A 9   A ? -2.2 GLN 13  A 13  A ? -0.3 LYS 10  A 10  A ? -0.1 ASN 11  A 11  A ? -0.1 
13  GLN 13  A 13  A ? GLU 9   A 9   A ? -0.3 PRO 14  A 14  A ? -0.1 HIS 16  A 16  A ? -1.6 SER 12  A 12  A ? -0.3 
14  PRO 14  A 14  A ? ?   ?   ? ?   ? ? ?    ?   ?   ? ?   ? ? ?    LYS 103 A 103 A ? -1.3 GLY 53  A 53  A ? -0.2 
15  TRP 15  A 15  A ? VAL 102 A 102 A ? -0.2 SER 12  A 12  A ? -0.1 LEU 31  A 31  A ? -2.5 VAL 17  A 17  A ? -0.2 
16  HIS 16  A 16  A ? GLN 13  A 13  A ? -1.6 VAL 30  A 30  A ? -0.2 GLY 53  A 53  A ? -0.7 ALA 18  A 18  A ? -0.4 
17  VAL 17  A 17  A ? GLY 29  A 29  A ? -2.5 TRP 15  A 15  A ? -0.2 GLY 29  A 29  A ? -1.3 VAL 19  A 19  A ? -0.6 
18  ALA 18  A 18  A ? TRP 51  A 51  A ? -2.7 HIS 16  A 16  A ? -0.4 TRP 51  A 51  A ? -2.4 TYR 20  A 20  A ? -0.5 
19  VAL 19  A 19  A ? CYS 27  A 27  A ? -2.7 VAL 17  A 17  A ? -0.6 ILE 26  A 26  A ? -2.8 CYS 27  A 27  A ? -1.6 
20  TYR 20  A 20  A ? ASN 49  A 49  A ? -4.1 ALA 18  A 18  A ? -0.5 ASN 49  A 49  A ? -2.3 TYR 22  A 22  A ? -0.6 
21  ARG 21  A 21  A ? GLU 24  A 24  A ? -3.0 VAL 19  A 19  A ? -0.4 GLU 24  A 24  A ? -2.6 LYS 23  A 23  A ? -0.4 
22  TYR 22  A 22  A ? LYS 47  A 47  A ? -0.9 TYR 20  A 20  A ? -0.6 ASN 49  A 49  A ? -0.1 TYR 20  A 20  A ? -0.1 
23  LYS 23  A 23  A ? ARG 21  A 21  A ? -0.4 TYR 20  A 20  A ? -0.1 TYR 25  A 25  A ? -0.5 TYR 22  A 22  A ? -0.3 
24  GLU 24  A 24  A ? ARG 21  A 21  A ? -2.6 TYR 25  A 25  A ? -0.0 ARG 21  A 21  A ? -3.0 ILE 26  A 26  A ? -0.3 
25  TYR 25  A 25  A ? LYS 23  A 23  A ? -0.5 TYR 20  A 20  A ? -0.2 TYR 20  A 20  A ? -0.2 GLY 28  A 28  A ? -0.1 
26  ILE 26  A 26  A ? VAL 19  A 19  A ? -2.8 CYS 27  A 27  A ? -0.4 GLY 28  A 28  A ? -0.3 SER 179 A 179 A ? -0.3 
27  CYS 27  A 27  A ? VAL 19  A 19  A ? -1.6 ASP 178 A 178 A ? -0.1 VAL 19  A 19  A ? -2.7 ILE 26  A 26  A ? -0.4 
28  GLY 28  A 28  A ? SER 179 A 179 A ? -3.1 ILE 26  A 26  A ? -0.3 ALA 40  A 40  A ? -0.5 VAL 30  A 30  A ? -0.3 
29  GLY 29  A 29  A ? VAL 17  A 17  A ? -1.3 CYS 27  A 27  A ? -0.2 VAL 17  A 17  A ? -2.5 LEU 31  A 31  A ? -0.4 
30  VAL 30  A 30  A ? LEU 38  A 38  A ? -2.6 GLY 28  A 28  A ? -0.3 LEU 38  A 38  A ? -3.6 LEU 32  A 32  A ? -0.6 
31  LEU 31  A 31  A ? TRP 15  A 15  A ? -2.5 GLY 29  A 29  A ? -0.4 ILE 105 A 105 A ? -1.8 VAL 37  A 37  A ? -0.2 
32  LEU 32  A 32  A ? TRP 36  A 36  A ? -2.3 VAL 30  A 30  A ? -0.6 ALA 34  A 34  A ? -0.2 LEU 31  A 31  A ? -0.2 
33  ASP 33  A 33  A ? TRP 36  A 36  A ? -1.3 PRO 104 A 104 A ? -0.1 TRP 36  A 36  A ? -0.8 LEU 32  A 32  A ? -0.3 
34  ALA 34  A 34  A ? ASN 35  A 35  A ? -0.3 LEU 32  A 32  A ? -0.2 ALA 96  A 96  A ? -3.7 LYS 94  A 94  A ? -0.1 
35  ASN 35  A 35  A ? PRO 95  A 95  A ? -0.2 TRP 36  A 36  A ? -0.1 LEU 92  A 92  A ? -2.5 VAL 37  A 37  A ? -0.4 
36  TRP 36  A 36  A ? ASP 33  A 33  A ? -0.8 ARG 91  A 91  A ? -0.2 LEU 32  A 32  A ? -2.3 ASP 33  A 33  A ? -1.3 
37  VAL 37  A 37  A ? LEU 90  A 90  A ? -2.4 ASN 35  A 35  A ? -0.4 LEU 90  A 90  A ? -3.3 THR 39  A 39  A ? -0.4 
38  LEU 38  A 38  A ? VAL 30  A 30  A ? -3.6 TRP 36  A 36  A ? -0.4 VAL 30  A 30  A ? -2.6 ALA 40  A 40  A ? -0.2 
39  THR 39  A 39  A ? MET 88  A 88  A ? -2.7 VAL 37  A 37  A ? -0.4 MET 88  A 88  A ? -2.2 ALA 41  A 41  A ? -0.3 
40  ALA 40  A 40  A ? GLY 28  A 28  A ? -0.5 LEU 38  A 38  A ? -0.2 CYS 43  A 43  A ? -1.8 LEU 87  A 87  A ? -0.3 
41  ALA 41  A 41  A ? THR 39  A 39  A ? -0.3 HIS 42  A 42  A ? -0.3 TYR 44  A 44  A ? -1.7 ALA 40  A 40  A ? -0.1 
42  HIS 42  A 42  A ? CYS 43  A 43  A ? -0.3 TYR 83  A 83  A ? -0.1 ALA 41  A 41  A ? -0.3 SER 179 A 179 A ? -0.1 
43  CYS 43  A 43  A ? ALA 40  A 40  A ? -1.8 GLY 28  A 28  A ? -0.1 HIS 42  A 42  A ? -0.3 TYR 45  A 45  A ? -0.2 
44  TYR 44  A 44  A ? ALA 41  A 41  A ? -1.7 THR 39  A 39  A ? -0.0 GLU 46  A 46  A ? -0.3 ALA 41  A 41  A ? -0.0 
45  TYR 45  A 45  A ? CYS 43  A 43  A ? -0.2 ?   ?   ? ?   ? ? ?    ASN 48  A 48  A ? -0.7 LYS 47  A 47  A ? -0.2 
46  GLU 46  A 46  A ? TYR 44  A 44  A ? -0.3 LYS 47  A 47  A ? -0.2 ?   ?   ? ?   ? ? ?    ?   ?   ? ?   ? ? ?    
47  LYS 47  A 47  A ? TYR 45  A 45  A ? -0.2 ASN 48  A 48  A ? -0.2 TYR 22  A 22  A ? -0.9 GLU 46  A 46  A ? -0.2 
48  ASN 48  A 48  A ? TYR 45  A 45  A ? -0.7 ARG 21  A 21  A ? -0.2 VAL 69  A 69  A ? -1.4 VAL 50  A 50  A ? -0.3 
49  ASN 49  A 49  A ? TYR 20  A 20  A ? -2.3 LEU 68  A 68  A ? -0.2 TYR 20  A 20  A ? -4.1 TRP 51  A 51  A ? -0.4 
50  VAL 50  A 50  A ? ARG 67  A 67  A ? -2.9 ASN 48  A 48  A ? -0.3 ARG 67  A 67  A ? -2.7 LEU 52  A 52  A ? -0.4 
51  TRP 51  A 51  A ? ALA 18  A 18  A ? -2.4 ASN 49  A 49  A ? -0.4 ALA 18  A 18  A ? -2.7 GLY 53  A 53  A ? -0.3 
52  LEU 52  A 52  A ? GLN 65  A 65  A ? -2.8 VAL 50  A 50  A ? -0.4 GLN 65  A 65  A ? -2.4 VAL 17  A 17  A ? -0.1 
53  GLY 53  A 53  A ? HIS 16  A 16  A ? -0.7 TRP 51  A 51  A ? -0.3 ASN 55  A 55  A ? -0.3 LEU 52  A 52  A ? -0.2 
54  LYS 54  A 54  A ? HIS 16  A 16  A ? -0.3 TRP 51  A 51  A ? -0.2 GLY 53  A 53  A ? -0.3 LEU 57  A 57  A ? -0.1 
55  ASN 55  A 55  A ? GLY 53  A 53  A ? -0.3 ASN 56  A 56  A ? -0.3 LEU 137 A 137 A ? -2.8 LEU 57  A 57  A ? -0.5 
56  ASN 56  A 56  A ? ASP 136 A 136 A ? -0.2 GLN 59  A 59  A ? -0.2 GLN 59  A 59  A ? -0.4 ASN 55  A 55  A ? -0.3 
57  LEU 57  A 57  A ? LYS 135 A 135 A ? -3.0 ASN 55  A 55  A ? -0.5 ASN 56  A 56  A ? -0.1 ASP 136 A 136 A ? -0.1 
58  TYR 58  A 58  A ? LYS 135 A 135 A ? -0.3 ASP 60  A 60  A ? -0.1 ASP 60  A 60  A ? -0.3 LEU 57  A 57  A ? -0.2 
59  GLN 59  A 59  A ? ASN 56  A 56  A ? -0.4 LYS 135 A 135 A ? -0.2 GLU 61  A 61  A ? -0.9 ASN 56  A 56  A ? -0.2 
60  ASP 60  A 60  A ? TYR 58  A 58  A ? -0.3 LYS 54  A 54  A ? -0.1 TYR 58  A 58  A ? -0.1 LEU 57  A 57  A ? -0.1 
61  GLU 61  A 61  A ? GLN 59  A 59  A ? -0.9 ASN 56  A 56  A ? -0.1 ALA 64  A 64  A ? -2.5 GLN 59  A 59  A ? -0.0 
62  PRO 62  A 62  A ? ?   ?   ? ?   ? ? ?    ?   ?   ? ?   ? ? ?    GLU 61  A 61  A ? -0.1 ASP 60  A 60  A ? -0.0 
63  SER 63  A 63  A ? GLY 53  A 53  A ? -0.1 GLN 65  A 65  A ? -0.1 GLN 65  A 65  A ? -0.1 VAL 101 A 101 A ? -0.1 
64  ALA 64  A 64  A ? GLU 61  A 61  A ? -2.5 GLY 53  A 53  A ? -0.1 HIS 66  A 66  A ? -0.5 GLY 53  A 53  A ? -0.2 
65  GLN 65  A 65  A ? LEU 52  A 52  A ? -2.4 SER 63  A 63  A ? -0.1 LEU 52  A 52  A ? -2.8 ARG 67  A 67  A ? -0.5 
66  HIS 66  A 66  A ? ALA 64  A 64  A ? -0.5 TRP 51  A 51  A ? -0.2 LEU 68  A 68  A ? -0.4 TRP 51  A 51  A ? -0.2 
67  ARG 67  A 67  A ? VAL 50  A 50  A ? -2.7 GLN 65  A 65  A ? -0.5 VAL 50  A 50  A ? -2.9 VAL 69  A 69  A ? -0.2 
68  LEU 68  A 68  A ? HIS 66  A 66  A ? -0.4 ASN 49  A 49  A ? -0.2 SER 93  A 93  A ? -3.8 SER 70  A 70  A ? -0.6 
69  VAL 69  A 69  A ? ASN 48  A 48  A ? -1.4 ARG 67  A 67  A ? -0.2 LEU 92  A 92  A ? -0.2 SER 72  A 72  A ? -0.1 
70  SER 70  A 70  A ? ARG 91  A 91  A ? -2.7 LEU 68  A 68  A ? -0.6 SER 72  A 72  A ? -0.3 LEU 92  A 92  A ? -0.2 
71  LYS 71  A 71  A ? ARG 91  A 91  A ? -1.2 PHE 73  A 73  A ? -0.0 ARG 91  A 91  A ? -3.2 PHE 73  A 73  A ? -0.4 
72  SER 72  A 72  A ? SER 70  A 70  A ? -0.3 LEU 90  A 90  A ? -0.2 LEU 74  A 74  A ? -0.6 LEU 90  A 90  A ? -0.2 
73  PHE 73  A 73  A ? LEU 89  A 89  A ? -3.4 LYS 71  A 71  A ? -0.4 LEU 89  A 89  A ? -2.5 HIS 75  A 75  A ? -0.2 
74  LEU 74  A 74  A ? SER 72  A 72  A ? -0.6 MET 88  A 88  A ? -0.2 MET 88  A 88  A ? -0.2 ASP 86  A 86  A ? -0.1 
75  HIS 75  A 75  A ? LEU 87  A 87  A ? -2.6 PHE 73  A 73  A ? -0.2 TYR 78  A 78  A ? -2.1 LEU 74  A 74  A ? -0.1 
76  PRO 76  A 76  A ? ?   ?   ? ?   ? ? ?    ?   ?   ? ?   ? ? ?    HIS 75  A 75  A ? -0.1 LEU 74  A 74  A ? -0.1 
77  CYS 77  A 77  A ? TYR 85  A 85  A ? -0.1 ASN 79  A 79  A ? -0.1 ASN 79  A 79  A ? -0.1 ASP 86  A 86  A ? -0.1 
78  TYR 78  A 78  A ? HIS 75  A 75  A ? -2.1 LEU 87  A 87  A ? -0.1 GLN 80  A 80  A ? -0.5 TYR 85  A 85  A ? -0.2 
79  ASN 79  A 79  A ? SER 84  A 84  A ? -2.4 GLN 80  A 80  A ? -0.1 TYR 83  A 83  A ? -2.2 SER 84  A 84  A ? -0.5 
80  GLN 80  A 80  A ? TYR 78  A 78  A ? -0.5 ASP 81  A 81  A ? -0.2 ASN 79  A 79  A ? -0.1 TYR 78  A 78  A ? -0.0 
81  ASP 81  A 81  A ? ASP 82  A 82  A ? -0.1 SER 84  A 84  A ? -0.1 GLN 80  A 80  A ? -0.2 ASN 79  A 79  A ? -0.0 
82  ASP 82  A 82  A ? ASN 79  A 79  A ? -0.3 SER 84  A 84  A ? -0.1 THR 159 A 159 A ? -0.2 GLN 80  A 80  A ? -0.2 
83  TYR 83  A 83  A ? ASN 79  A 79  A ? -2.2 SER 84  A 84  A ? -0.2 ASP 86  A 86  A ? -0.9 GLN 80  A 80  A ? -0.2 
84  SER 84  A 84  A ? ASN 79  A 79  A ? -0.5 TYR 85  A 85  A ? -0.2 ASN 79  A 79  A ? -2.4 TYR 83  A 83  A ? -0.2 
85  TYR 85  A 85  A ? TYR 78  A 78  A ? -0.2 ASP 86  A 86  A ? -0.2 LEU 87  A 87  A ? -2.4 SER 84  A 84  A ? -0.2 
86  ASP 86  A 86  A ? TYR 83  A 83  A ? -0.9 TYR 78  A 78  A ? -0.1 MET 88  A 88  A ? -0.4 TYR 85  A 85  A ? -0.2 
87  LEU 87  A 87  A ? TYR 85  A 85  A ? -2.4 ALA 40  A 40  A ? -0.3 HIS 75  A 75  A ? -2.6 LEU 89  A 89  A ? -0.3 
88  MET 88  A 88  A ? THR 39  A 39  A ? -2.2 ASP 86  A 86  A ? -0.4 THR 39  A 39  A ? -2.7 LEU 90  A 90  A ? -0.4 
89  LEU 89  A 89  A ? PHE 73  A 73  A ? -2.5 LEU 87  A 87  A ? -0.3 PHE 73  A 73  A ? -3.4 ARG 91  A 91  A ? -0.5 
90  LEU 90  A 90  A ? VAL 37  A 37  A ? -3.3 MET 88  A 88  A ? -0.4 VAL 37  A 37  A ? -2.4 LEU 92  A 92  A ? -0.6 
91  ARG 91  A 91  A ? LYS 71  A 71  A ? -3.2 LEU 89  A 89  A ? -0.5 SER 70  A 70  A ? -2.7 LYS 71  A 71  A ? -1.2 
92  LEU 92  A 92  A ? ASN 35  A 35  A ? -2.5 LEU 90  A 90  A ? -0.6 VAL 69  A 69  A ? -0.2 ASN 49  A 49  A ? -0.0 
93  SER 93  A 93  A ? LEU 68  A 68  A ? -3.8 LYS 94  A 94  A ? -0.2 LEU 92  A 92  A ? -0.1 VAL 69  A 69  A ? -0.1 
94  LYS 94  A 94  A ? LEU 68  A 68  A ? -0.4 ALA 34  A 34  A ? -0.1 SER 93  A 93  A ? -0.2 SER 70  A 70  A ? -0.0 
95  PRO 95  A 95  A ? ?   ?   ? ?   ? ? ?    ?   ?   ? ?   ? ? ?    ASN 35  A 35  A ? -0.2 ASP 97  A 97  A ? -0.1 
96  ALA 96  A 96  A ? ALA 34  A 34  A ? -3.7 ASP 33  A 33  A ? -0.1 ILE 98  A 98  A ? -0.7 TRP 36  A 36  A ? -0.0 
97  ASP 97  A 97  A ? PRO 95  A 95  A ? -0.1 LYS 103 A 103 A ? -0.0 THR 99  A 99  A ? -0.6 ALA 96  A 96  A ? -0.1 
98  ILE 98  A 98  A ? ALA 96  A 96  A ? -0.7 VAL 101 A 101 A ? -0.1 ASP 100 A 100 A ? -0.2 LYS 103 A 103 A ? -0.2 
99  THR 99  A 99  A ? VAL 102 A 102 A ? -2.0 ASP 97  A 97  A ? -0.6 VAL 102 A 102 A ? -0.2 GLY 53  A 53  A ? -0.0 
100 ASP 100 A 100 A ? VAL 101 A 101 A ? -0.2 ILE 98  A 98  A ? -0.2 LYS 103 A 103 A ? -0.1 ILE 98  A 98  A ? -0.1 
101 VAL 101 A 101 A ? VAL 102 A 102 A ? -0.2 SER 63  A 63  A ? -0.1 LYS 103 A 103 A ? -0.4 GLY 53  A 53  A ? -0.2 
102 VAL 102 A 102 A ? THR 99  A 99  A ? -0.2 LEU 52  A 52  A ? -0.1 THR 99  A 99  A ? -2.0 VAL 101 A 101 A ? -0.2 
103 LYS 103 A 103 A ? PRO 14  A 14  A ? -1.3 VAL 101 A 101 A ? -0.4 LEU 31  A 31  A ? -0.3 ILE 105 A 105 A ? -0.1 
104 PRO 104 A 104 A ? ?   ?   ? ?   ? ? ?    ?   ?   ? ?   ? ? ?    ALA 106 A 106 A ? -0.4 LEU 32  A 32  A ? -0.2 
105 ILE 105 A 105 A ? LEU 31  A 31  A ? -1.8 TRP 15  A 15  A ? -0.1 LEU 107 A 107 A ? -0.1 VAL 188 A 188 A ? -0.1 
106 ALA 106 A 106 A ? PRO 104 A 104 A ? -0.4 LEU 107 A 107 A ? -0.1 LEU 189 A 189 A ? -1.3 THR 109 A 109 A ? -0.1 
107 LEU 107 A 107 A ? VAL 188 A 188 A ? -0.1 ILE 105 A 105 A ? -0.1 GLN 190 A 190 A ? -0.1 THR 109 A 109 A ? -0.1 
108 PRO 108 A 108 A ? ?   ?   ? ?   ? ? ?    ?   ?   ? ?   ? ? ?    LEU 107 A 107 A ? -0.1 THR 216 A 216 A ? -0.1 
109 THR 109 A 109 A ? LEU 107 A 107 A ? -0.1 GLU 111 A 111 A ? -0.1 GLU 111 A 111 A ? -0.3 LEU 107 A 107 A ? -0.0 
110 GLU 110 A 110 A ? LYS 113 A 113 A ? -0.0 GLU 111 A 111 A ? -0.0 ILE 213 A 213 A ? -0.1 LYS 113 A 113 A ? -0.1 
111 GLU 111 A 111 A ? THR 109 A 109 A ? -0.3 PRO 112 A 112 A ? -0.1 THR 109 A 109 A ? -0.1 LYS 113 A 113 A ? -0.1 
112 PRO 112 A 112 A ? ?   ?   ? ?   ? ? ?    ?   ?   ? ?   ? ? ?    LEU 114 A 114 A ? -0.6 GLU 111 A 111 A ? -0.1 
113 LYS 113 A 113 A ? GLU 110 A 110 A ? -0.1 GLU 111 A 111 A ? -0.1 SER 116 A 116 A ? -1.9 LEU 144 A 144 A ? -0.2 
114 LEU 114 A 114 A ? PRO 112 A 112 A ? -0.6 GLY 115 A 115 A ? -0.2 LEU 145 A 145 A ? -0.2 THR 117 A 117 A ? -0.1 
115 GLY 115 A 115 A ? LEU 144 A 144 A ? -2.0 SER 116 A 116 A ? -0.3 LEU 114 A 114 A ? -0.2 LEU 145 A 145 A ? -0.1 
116 SER 116 A 116 A ? LYS 113 A 113 A ? -1.9 THR 117 A 117 A ? -0.1 LEU 144 A 144 A ? -2.2 CYS 118 A 118 A ? -0.5 
117 THR 117 A 117 A ? LYS 143 A 143 A ? -0.2 LEU 114 A 114 A ? -0.1 ASP 186 A 186 A ? -0.9 LEU 119 A 119 A ? -0.4 
118 CYS 118 A 118 A ? LEU 142 A 142 A ? -3.8 SER 116 A 116 A ? -0.5 LEU 142 A 142 A ? -3.1 ALA 120 A 120 A ? -0.6 
119 LEU 119 A 119 A ? ILE 184 A 184 A ? -3.4 THR 117 A 117 A ? -0.4 ILE 184 A 184 A ? -3.0 SER 121 A 121 A ? -0.4 
120 ALA 120 A 120 A ? VAL 140 A 140 A ? -2.7 CYS 118 A 118 A ? -0.6 VAL 140 A 140 A ? -2.2 GLY 122 A 122 A ? -0.3 
121 SER 121 A 121 A ? PRO 182 A 182 A ? -1.2 LEU 119 A 119 A ? -0.4 TRP 123 A 123 A ? -0.3 CYS 139 A 139 A ? -0.2 
122 GLY 122 A 122 A ? GLN 138 A 138 A ? -2.1 ALA 120 A 120 A ? -0.3 GLN 138 A 138 A ? -2.2 ASP 178 A 178 A ? -0.1 
123 TRP 123 A 123 A ? GLY 177 A 177 A ? -0.3 SER 121 A 121 A ? -0.3 ALA 134 A 134 A ? -0.7 ILE 126 A 126 A ? -0.1 
124 GLY 124 A 124 A ? TYR 133 A 133 A ? -0.2 SER 125 A 125 A ? -0.2 ALA 134 A 134 A ? -0.9 ILE 2   A 2   A ? -0.4 
125 SER 125 A 125 A ? LYS 176 A 176 A ? -2.7 ARG 1   A 1   A ? -0.2 ILE 2   A 2   A ? -0.4 TYR 133 A 133 A ? -0.2 
126 ILE 126 A 126 A ? GLN 132 A 132 A ? -1.2 ARG 1   A 1   A ? -0.3 GLY 4   A 4   A ? -0.3 SER 125 A 125 A ? -0.1 
127 ILE 127 A 127 A ? LYS 130 A 130 A ? -0.5 GLN 132 A 132 A ? -0.3 GLN 132 A 132 A ? -0.2 VAL 3   A 3   A ? -0.1 
128 PRO 128 A 128 A ? ?   ?   ? ?   ? ? ?    ?   ?   ? ?   ? ? ?    CYS 200 A 200 A ? -0.3 ILE 127 A 127 A ? -0.1 
129 VAL 129 A 129 A ? LYS 130 A 130 A ? -0.2 PRO 199 A 199 A ? -0.1 PHE 131 A 131 A ? -0.4 SER 125 A 125 A ? -0.0 
130 LYS 130 A 130 A ? GLN 132 A 132 A ? -0.1 ?   ?   ? ?   ? ? ?    GLN 132 A 132 A ? -0.8 ILE 127 A 127 A ? -0.5 
131 PHE 131 A 131 A ? VAL 129 A 129 A ? -0.4 SER 125 A 125 A ? -0.1 TYR 133 A 133 A ? -0.3 GLY 177 A 177 A ? -0.0 
132 GLN 132 A 132 A ? LYS 130 A 130 A ? -0.8 ILE 127 A 127 A ? -0.2 ILE 126 A 126 A ? -1.2 ILE 127 A 127 A ? -0.3 
133 TYR 133 A 133 A ? PHE 131 A 131 A ? -0.3 SER 125 A 125 A ? -0.2 LYS 135 A 135 A ? -0.2 GLY 124 A 124 A ? -0.2 
134 ALA 134 A 134 A ? GLY 124 A 124 A ? -0.9 TRP 123 A 123 A ? -0.7 LEU 57  A 57  A ? -0.3 TYR 133 A 133 A ? -0.1 
135 LYS 135 A 135 A ? TYR 133 A 133 A ? -0.2 ASN 56  A 56  A ? -0.1 LEU 57  A 57  A ? -3.0 TYR 58  A 58  A ? -0.3 
136 ASP 136 A 136 A ? ASN 56  A 56  A ? -0.2 LEU 57  A 57  A ? -0.1 ASN 56  A 56  A ? -0.2 GLY 122 A 122 A ? -0.1 
137 LEU 137 A 137 A ? ASN 55  A 55  A ? -2.8 LYS 135 A 135 A ? -0.3 CYS 8   A 8   A ? -2.6 CYS 139 A 139 A ? -0.3 
138 GLN 138 A 138 A ? GLY 122 A 122 A ? -2.2 LYS 7   A 7   A ? -0.2 GLY 122 A 122 A ? -2.1 VAL 140 A 140 A ? -0.3 
139 CYS 139 A 139 A ? PHE 6   A 6   A ? -3.6 LEU 137 A 137 A ? -0.3 PHE 6   A 6   A ? -3.0 ASN 141 A 141 A ? -0.4 
140 VAL 140 A 140 A ? ALA 120 A 120 A ? -2.2 GLN 138 A 138 A ? -0.3 ALA 120 A 120 A ? -2.7 LEU 142 A 142 A ? -0.6 
141 ASN 141 A 141 A ? CYS 139 A 139 A ? -0.4 GLY 4   A 4   A ? -0.2 LYS 143 A 143 A ? -0.3 LEU 119 A 119 A ? -0.2 
142 LEU 142 A 142 A ? CYS 118 A 118 A ? -3.1 VAL 140 A 140 A ? -0.6 CYS 118 A 118 A ? -3.8 LEU 144 A 144 A ? -0.5 
143 LYS 143 A 143 A ? GLY 166 A 166 A ? -1.0 ASN 141 A 141 A ? -0.3 GLY 166 A 166 A ? -2.2 LEU 145 A 145 A ? -0.4 
144 LEU 144 A 144 A ? SER 116 A 116 A ? -2.2 LEU 142 A 142 A ? -0.5 GLY 115 A 115 A ? -2.0 ALA 165 A 165 A ? -0.3 
145 LEU 145 A 145 A ? CYS 164 A 164 A ? -3.4 LYS 143 A 143 A ? -0.4 CYS 164 A 164 A ? -0.7 ASN 147 A 147 A ? -0.1 
146 PRO 146 A 146 A ? ?   ?   ? ?   ? ? ?    ?   ?   ? ?   ? ? ?    ASP 149 A 149 A ? -1.7 CYS 150 A 150 A ? -0.8 
147 ASN 147 A 147 A ? GLU 148 A 148 A ? -0.3 ASP 149 A 149 A ? -0.2 ASP 151 A 151 A ? -2.5 CYS 150 A 150 A ? -0.2 
148 GLU 148 A 148 A ? ASP 149 A 149 A ? -0.2 CYS 150 A 150 A ? -0.2 LYS 152 A 152 A ? -1.9 ASN 147 A 147 A ? -0.3 
149 ASP 149 A 149 A ? PRO 146 A 146 A ? -1.7 ASP 151 A 151 A ? -0.2 ALA 153 A 153 A ? -1.2 GLU 148 A 148 A ? -0.2 
150 CYS 150 A 150 A ? PRO 146 A 146 A ? -0.8 ASN 147 A 147 A ? -0.2 TYR 154 A 154 A ? -1.7 GLU 148 A 148 A ? -0.2 
151 ASP 151 A 151 A ? ASN 147 A 147 A ? -2.5 LYS 152 A 152 A ? -0.2 ASP 149 A 149 A ? -0.2 CYS 150 A 150 A ? -0.2 
152 LYS 152 A 152 A ? GLU 148 A 148 A ? -1.9 ALA 153 A 153 A ? -0.2 ASP 151 A 151 A ? -0.2 CYS 150 A 150 A ? -0.2 
153 ALA 153 A 153 A ? ASP 149 A 149 A ? -1.2 GLU 148 A 148 A ? -0.1 VAL 155 A 155 A ? -0.3 ASP 151 A 151 A ? -0.2 
154 TYR 154 A 154 A ? CYS 150 A 150 A ? -1.7 GLN 156 A 156 A ? -0.2 VAL 158 A 158 A ? -0.1 ALA 153 A 153 A ? -0.0 
155 VAL 155 A 155 A ? ALA 153 A 153 A ? -0.3 LYS 157 A 157 A ? -0.1 TYR 154 A 154 A ? -0.1 LYS 157 A 157 A ? -0.1 
156 GLN 156 A 156 A ? LYS 157 A 157 A ? -0.1 ALA 153 A 153 A ? -0.1 TYR 154 A 154 A ? -0.2 VAL 158 A 158 A ? -0.2 
157 LYS 157 A 157 A ? VAL 155 A 155 A ? -0.1 VAL 158 A 158 A ? -0.1 THR 159 A 159 A ? -0.6 GLN 156 A 156 A ? -0.1 
158 VAL 158 A 158 A ? GLN 156 A 156 A ? -0.2 TYR 154 A 154 A ? -0.1 ASP 160 A 160 A ? -0.1 ASP 151 A 151 A ? -0.1 
159 THR 159 A 159 A ? LYS 157 A 157 A ? -0.6 ASP 82  A 82  A ? -0.2 MET 162 A 162 A ? -1.3 ASP 151 A 151 A ? -0.0 
160 ASP 160 A 160 A ? VAL 161 A 161 A ? -0.3 VAL 158 A 158 A ? -0.1 THR 159 A 159 A ? -0.1 LYS 214 A 214 A ? -0.1 
161 VAL 161 A 161 A ? ILE 213 A 213 A ? -0.0 LEU 163 A 163 A ? -0.0 LYS 211 A 211 A ? -2.3 LEU 163 A 163 A ? -0.3 
162 MET 162 A 162 A ? THR 159 A 159 A ? -1.3 THR 210 A 210 A ? -0.2 CYS 164 A 164 A ? -0.4 THR 210 A 210 A ? -0.2 
163 LEU 163 A 163 A ? TYR 209 A 209 A ? -3.1 VAL 161 A 161 A ? -0.3 TYR 209 A 209 A ? -3.2 ALA 165 A 165 A ? -0.5 
164 CYS 164 A 164 A ? LEU 145 A 145 A ? -0.7 MET 162 A 162 A ? -0.4 LEU 145 A 145 A ? -3.4 GLY 166 A 166 A ? -0.3 
165 ALA 165 A 165 A ? GLY 207 A 207 A ? -2.2 LEU 163 A 163 A ? -0.5 GLY 207 A 207 A ? -2.2 VAL 167 A 167 A ? -0.3 
166 GLY 166 A 166 A ? LYS 143 A 143 A ? -2.2 CYS 164 A 164 A ? -0.3 LYS 143 A 143 A ? -1.0 LYS 168 A 168 A ? -0.5 
167 VAL 167 A 167 A ? LYS 172 A 172 A ? -0.6 ALA 165 A 165 A ? -0.3 GLY 170 A 170 A ? -2.6 LYS 204 A 204 A ? -0.4 
168 LYS 168 A 168 A ? GLY 166 A 166 A ? -0.5 GLY 169 A 169 A ? -0.3 LYS 204 A 204 A ? -1.0 VAL 167 A 167 A ? -0.1 
169 GLY 169 A 169 A ? GLY 170 A 170 A ? -0.3 PRO 203 A 203 A ? -0.2 LYS 168 A 168 A ? -0.3 GLY 171 A 171 A ? -0.1 
170 GLY 170 A 170 A ? VAL 167 A 167 A ? -2.6 GLU 202 A 202 A ? -0.2 GLY 169 A 169 A ? -0.3 GLU 202 A 202 A ? -0.2 
171 GLY 171 A 171 A ? GLY 201 A 201 A ? -3.1 LYS 168 A 168 A ? -0.1 ASP 173 A 173 A ? -0.4 GLU 202 A 202 A ? -0.1 
172 LYS 172 A 172 A ? VAL 167 A 167 A ? -0.2 GLU 202 A 202 A ? -0.1 VAL 167 A 167 A ? -0.6 THR 174 A 174 A ? -0.3 
173 ASP 173 A 173 A ? VAL 3   A 3   A ? -1.6 GLY 171 A 171 A ? -0.4 VAL 3   A 3   A ? -2.6 CYS 175 A 175 A ? -0.4 
174 THR 174 A 174 A ? LYS 172 A 172 A ? -0.3 ILE 2   A 2   A ? -0.2 ILE 2   A 2   A ? -0.3 GLY 201 A 201 A ? -0.2 
175 CYS 175 A 175 A ? ARG 1   A 1   A ? -2.2 ASP 173 A 173 A ? -0.4 ASP 178 A 178 A ? -2.0 SER 179 A 179 A ? -0.1 
176 LYS 176 A 176 A ? GLY 177 A 177 A ? -0.2 THR 174 A 174 A ? -0.2 SER 125 A 125 A ? -2.7 CYS 175 A 175 A ? -0.2 
177 GLY 177 A 177 A ? GLY 124 A 124 A ? -0.3 ILE 26  A 26  A ? -0.2 TRP 123 A 123 A ? -0.3 LYS 176 A 176 A ? -0.2 
178 ASP 178 A 178 A ? CYS 175 A 175 A ? -2.0 CYS 27  A 27  A ? -0.2 GLY 181 A 181 A ? -2.5 THR 193 A 193 A ? -0.3 
179 SER 179 A 179 A ? ILE 26  A 26  A ? -0.3 GLY 180 A 180 A ? -0.3 GLY 28  A 28  A ? -3.1 SER 194 A 194 A ? -0.2 
180 GLY 180 A 180 A ? THR 193 A 193 A ? -3.3 GLY 181 A 181 A ? -0.3 SER 179 A 179 A ? -0.3 SER 194 A 194 A ? -0.1 
181 GLY 181 A 181 A ? ASP 178 A 178 A ? -2.5 GLY 28  A 28  A ? -0.1 THR 193 A 193 A ? -2.6 GLY 180 A 180 A ? -0.3 
182 PRO 182 A 182 A ? ?   ?   ? ?   ? ? ?    ?   ?   ? ?   ? ? ?    SER 121 A 121 A ? -1.2 ILE 184 A 184 A ? -0.5 
183 LEU 183 A 183 A ? GLY 191 A 191 A ? -2.4 ALA 120 A 120 A ? -0.2 GLN 190 A 190 A ? -2.6 GLY 191 A 191 A ? -1.4 
184 ILE 184 A 184 A ? LEU 119 A 119 A ? -3.0 PRO 182 A 182 A ? -0.5 LEU 119 A 119 A ? -3.4 ASP 186 A 186 A ? -0.5 
185 CYS 185 A 185 A ? VAL 188 A 188 A ? -2.3 LEU 183 A 183 A ? -0.5 VAL 188 A 188 A ? -1.7 CYS 118 A 118 A ? -0.2 
186 ASP 186 A 186 A ? THR 117 A 117 A ? -0.9 ILE 184 A 184 A ? -0.5 CYS 185 A 185 A ? -0.2 CYS 118 A 118 A ? -0.1 
187 GLY 187 A 187 A ? VAL 188 A 188 A ? -0.2 ILE 184 A 184 A ? -0.1 LEU 189 A 189 A ? -0.4 ASP 186 A 186 A ? -0.3 
188 VAL 188 A 188 A ? CYS 185 A 185 A ? -1.7 ILE 105 A 105 A ? -0.1 CYS 185 A 185 A ? -2.3 GLN 190 A 190 A ? -0.8 
189 LEU 189 A 189 A ? ALA 106 A 106 A ? -1.3 GLY 187 A 187 A ? -0.4 ILE 184 A 184 A ? -0.2 LEU 192 A 192 A ? -0.1 
190 GLN 190 A 190 A ? LEU 183 A 183 A ? -2.6 VAL 188 A 188 A ? -0.8 LEU 212 A 212 A ? -1.7 ILE 213 A 213 A ? -0.4 
191 GLY 191 A 191 A ? LEU 183 A 183 A ? -1.4 LYS 211 A 211 A ? -0.2 LEU 183 A 183 A ? -2.4 THR 193 A 193 A ? -0.4 
192 LEU 192 A 192 A ? THR 210 A 210 A ? -1.0 GLN 190 A 190 A ? -0.3 THR 210 A 210 A ? -2.4 SER 194 A 194 A ? -0.2 
193 THR 193 A 193 A ? GLY 181 A 181 A ? -2.6 GLY 191 A 191 A ? -0.4 GLY 180 A 180 A ? -3.3 TYR 209 A 209 A ? -0.2 
194 SER 194 A 194 A ? VAL 208 A 208 A ? -2.0 TRP 195 A 195 A ? -0.4 GLY 196 A 196 A ? -0.3 TYR 209 A 209 A ? -0.2 
195 TRP 195 A 195 A ? VAL 208 A 208 A ? -2.0 SER 179 A 179 A ? -0.0 VAL 208 A 208 A ? -3.0 SER 194 A 194 A ? -0.4 
196 GLY 196 A 196 A ? SER 194 A 194 A ? -0.3 GLY 207 A 207 A ? -0.2 GLY 207 A 207 A ? -0.1 ASN 198 A 198 A ? -0.1 
197 TYR 197 A 197 A ? PRO 206 A 206 A ? -0.3 TRP 195 A 195 A ? -0.3 GLY 201 A 201 A ? -0.1 GLU 202 A 202 A ? -0.1 
198 ASN 198 A 198 A ? PRO 199 A 199 A ? -0.2 GLY 196 A 196 A ? -0.1 CYS 200 A 200 A ? -0.1 VAL 129 A 129 A ? -0.1 
199 PRO 199 A 199 A ? ?   ?   ? ?   ? ? ?    ?   ?   ? ?   ? ? ?    GLU 202 A 202 A ? -0.5 ASN 198 A 198 A ? -0.2 
200 CYS 200 A 200 A ? PRO 128 A 128 A ? -0.3 GLY 201 A 201 A ? -0.2 ASP 173 A 173 A ? -0.1 CYS 175 A 175 A ? -0.1 
201 GLY 201 A 201 A ? LYS 205 A 205 A ? -0.4 GLU 202 A 202 A ? -0.3 GLY 171 A 171 A ? -3.1 CYS 200 A 200 A ? -0.2 
202 GLU 202 A 202 A ? PRO 199 A 199 A ? -0.5 LYS 205 A 205 A ? -0.3 LYS 205 A 205 A ? -1.6 GLY 201 A 201 A ? -0.3 
203 PRO 203 A 203 A ? ?   ?   ? ?   ? ? ?    ?   ?   ? ?   ? ? ?    GLY 169 A 169 A ? -0.2 LYS 168 A 168 A ? -0.1 
204 LYS 204 A 204 A ? LYS 168 A 168 A ? -1.0 VAL 167 A 167 A ? -0.4 LYS 168 A 168 A ? -0.1 GLY 169 A 169 A ? -0.1 
205 LYS 205 A 205 A ? GLU 202 A 202 A ? -1.6 VAL 167 A 167 A ? -0.3 GLY 201 A 201 A ? -0.4 GLU 202 A 202 A ? -0.3 
206 PRO 206 A 206 A ? ?   ?   ? ?   ? ? ?    ?   ?   ? ?   ? ? ?    TYR 197 A 197 A ? -0.3 GLY 166 A 166 A ? -0.2 
207 GLY 207 A 207 A ? ALA 165 A 165 A ? -2.2 GLY 196 A 196 A ? -0.1 ALA 165 A 165 A ? -2.2 TYR 209 A 209 A ? -0.5 
208 VAL 208 A 208 A ? TRP 195 A 195 A ? -3.0 CYS 164 A 164 A ? -0.2 TRP 195 A 195 A ? -2.0 SER 194 A 194 A ? -2.0 
209 TYR 209 A 209 A ? LEU 163 A 163 A ? -3.2 GLY 207 A 207 A ? -0.5 LEU 163 A 163 A ? -3.1 LYS 211 A 211 A ? -0.5 
210 THR 210 A 210 A ? LEU 192 A 192 A ? -2.4 VAL 208 A 208 A ? -0.3 LEU 192 A 192 A ? -1.0 LEU 212 A 212 A ? -0.7 
211 LYS 211 A 211 A ? VAL 161 A 161 A ? -2.3 TYR 209 A 209 A ? -0.5 LYS 214 A 214 A ? -0.7 GLY 191 A 191 A ? -0.2 
212 LEU 212 A 212 A ? GLN 190 A 190 A ? -1.7 THR 210 A 210 A ? -0.7 PHE 215 A 215 A ? -2.3 THR 216 A 216 A ? -0.3 
213 ILE 213 A 213 A ? GLN 190 A 190 A ? -0.4 LYS 214 A 214 A ? -0.3 THR 216 A 216 A ? -0.8 SER 217 A 217 A ? -0.3 
214 LYS 214 A 214 A ? LYS 211 A 211 A ? -0.7 PHE 215 A 215 A ? -0.2 ILE 213 A 213 A ? -0.3 LEU 212 A 212 A ? -0.2 
215 PHE 215 A 215 A ? LEU 212 A 212 A ? -2.3 LYS 211 A 211 A ? -0.1 ILE 219 A 219 A ? -2.5 LYS 214 A 214 A ? -0.2 
216 THR 216 A 216 A ? ILE 213 A 213 A ? -0.8 LEU 212 A 212 A ? -0.3 LYS 220 A 220 A ? -2.6 ASP 221 A 221 A ? -0.2 
217 SER 217 A 217 A ? ILE 213 A 213 A ? -0.3 ILE 219 A 219 A ? -0.2 ASP 221 A 221 A ? -2.6 THR 222 A 222 A ? -0.2 
218 TRP 218 A 218 A ? LYS 220 A 220 A ? -0.2 ILE 219 A 219 A ? -0.2 THR 222 A 222 A ? -2.5 LEU 223 A 223 A ? -0.2 
219 ILE 219 A 219 A ? PHE 215 A 215 A ? -2.5 LYS 220 A 220 A ? -0.2 LEU 223 A 223 A ? -2.4 SER 217 A 217 A ? -0.2 
220 LYS 220 A 220 A ? THR 216 A 216 A ? -2.6 ASP 221 A 221 A ? -0.2 ALA 224 A 224 A ? -2.1 ILE 219 A 219 A ? -0.2 
221 ASP 221 A 221 A ? SER 217 A 217 A ? -2.6 THR 216 A 216 A ? -0.2 GLN 225 A 225 A ? -2.0 LYS 220 A 220 A ? -0.2 
222 THR 222 A 222 A ? TRP 218 A 218 A ? -2.5 SER 217 A 217 A ? -0.2 ASN 226 A 226 A ? -0.8 LYS 220 A 220 A ? -0.2 
223 LEU 223 A 223 A ? ILE 219 A 219 A ? -2.4 TRP 218 A 218 A ? -0.2 ASN 226 A 226 A ? -0.4 ASP 221 A 221 A ? -0.2 
224 ALA 224 A 224 A ? LYS 220 A 220 A ? -2.1 GLN 225 A 225 A ? -0.2 THR 222 A 222 A ? -0.2 LEU 223 A 223 A ? -0.2 
225 GLN 225 A 225 A ? ASP 221 A 221 A ? -2.0 LYS 220 A 220 A ? -0.2 ALA 224 A 224 A ? -0.2 LEU 223 A 223 A ? -0.2 
226 ASN 226 A 226 A ? THR 222 A 222 A ? -0.8 LEU 223 A 223 A ? -0.4 ALA 224 A 224 A ? -0.2 LEU 223 A 223 A ? -0.2 
# 
loop_
_dssp_statistics_histogram.entry_id 
_dssp_statistics_histogram.type 
_dssp_statistics_histogram.1 
_dssp_statistics_histogram.2 
_dssp_statistics_histogram.3 
_dssp_statistics_histogram.4 
_dssp_statistics_histogram.5 
_dssp_statistics_histogram.6 
_dssp_statistics_histogram.7 
_dssp_statistics_histogram.8 
_dssp_statistics_histogram.9 
_dssp_statistics_histogram.10 
_dssp_statistics_histogram.11 
_dssp_statistics_histogram.12 
_dssp_statistics_histogram.13 
_dssp_statistics_histogram.14 
_dssp_statistics_histogram.15 
_dssp_statistics_histogram.16 
_dssp_statistics_histogram.17 
_dssp_statistics_histogram.18 
_dssp_statistics_histogram.19 
_dssp_statistics_histogram.20 
_dssp_statistics_histogram.21 
_dssp_statistics_histogram.22 
_dssp_statistics_histogram.23 
_dssp_statistics_histogram.24 
_dssp_statistics_histogram.25 
_dssp_statistics_histogram.26 
_dssp_statistics_histogram.27 
_dssp_statistics_histogram.28 
_dssp_statistics_histogram.29 
_dssp_statistics_histogram.30 
MumuKlk1b1 residues_per_alpha_helix        0 0 0 0 0 0 1 0 0 1 0 0 0 0 0 0 0 0 0 0 0 0 0 0 0 0 0 0 0 0 
MumuKlk1b1 parallel_bridges_per_ladder     0 0 0 0 0 0 0 0 0 0 0 0 0 0 0 0 0 0 0 0 0 0 0 0 0 0 0 0 0 0 
MumuKlk1b1 antiparallel_bridges_per_ladder 2 2 3 5 2 2 0 0 0 0 0 0 0 0 0 0 0 0 0 0 0 0 0 0 0 0 0 0 0 0 
MumuKlk1b1 ladders_per_sheet               1 0 0 0 0 1 1 0 0 0 0 0 0 0 0 0 0 0 0 0 0 0 0 0 0 0 0 0 0 0 
# 
loop_
_dssp_statistics_hbond.entry_id 
_dssp_statistics_hbond.type 
_dssp_statistics_hbond.count 
_dssp_statistics_hbond.count_per_100 
MumuKlk1b1 O(I)-->H-N(J)          153 67.7 
MumuKlk1b1 'PARALLEL BRIDGES'     0   0.0  
MumuKlk1b1 'ANTIPARALLEL BRIDGES' 76  33.6 
MumuKlk1b1 O(I)-->H-N(I-5)        2   0.9  
MumuKlk1b1 O(I)-->H-N(I-4)        1   0.4  
MumuKlk1b1 O(I)-->H-N(I-3)        5   2.2  
MumuKlk1b1 O(I)-->H-N(I-2)        0   0.0  
MumuKlk1b1 O(I)-->H-N(I-1)        0   0.0  
MumuKlk1b1 O(I)-->H-N(I+0)        0   0.0  
MumuKlk1b1 O(I)-->H-N(I+1)        0   0.0  
MumuKlk1b1 O(I)-->H-N(I+2)        26  11.5 
MumuKlk1b1 O(I)-->H-N(I+3)        23  10.2 
MumuKlk1b1 O(I)-->H-N(I+4)        14  6.2  
MumuKlk1b1 O(I)-->H-N(I+5)        0   0.0  
# 
_dssp_statistics.entry_id                       MumuKlk1b1 
_dssp_statistics.nr_of_residues                 226 
_dssp_statistics.nr_of_chains                   1 
_dssp_statistics.nr_of_ss_bridges_total         0 
_dssp_statistics.nr_of_ss_bridges_intra_chain   0 
_dssp_statistics.nr_of_ss_bridges_inter_chain   0 
# 
loop_
_chem_comp.id 
_chem_comp.type 
_chem_comp.mon_nstd_flag 
_chem_comp.name 
_chem_comp.formula 
_chem_comp.formula_weight 
ALA 'L-PEPTIDE LINKING' y ALANINE         'C3 H7 N O2'     89.093 
ARG 'L-PEPTIDE LINKING' y ARGININE        'C6 H15 N4 O2'  175.209 
ASN 'L-PEPTIDE LINKING' y ASPARAGINE      'C4 H8 N2 O3'   132.118 
ASP 'L-PEPTIDE LINKING' y 'ASPARTIC ACID' 'C4 H7 N O4'    133.103 
CYS 'L-PEPTIDE LINKING' y CYSTEINE        'C3 H7 N O2 S'  121.158 
GLN 'L-PEPTIDE LINKING' y GLUTAMINE       'C5 H10 N2 O3'  146.144 
GLU 'L-PEPTIDE LINKING' y 'GLUTAMIC ACID' 'C5 H9 N O4'    147.129 
GLY 'PEPTIDE LINKING'   y GLYCINE         'C2 H5 N O2'     75.067 
HIS 'L-PEPTIDE LINKING' y HISTIDINE       'C6 H10 N3 O2'  156.162 
ILE 'L-PEPTIDE LINKING' y ISOLEUCINE      'C6 H13 N O2'   131.173 
LEU 'L-PEPTIDE LINKING' y LEUCINE         'C6 H13 N O2'   131.173 
LYS 'L-PEPTIDE LINKING' y LYSINE          'C6 H15 N2 O2'  147.195 
MET 'L-PEPTIDE LINKING' y METHIONINE      'C5 H11 N O2 S' 149.211 
PHE 'L-PEPTIDE LINKING' y PHENYLALANINE   'C9 H11 N O2'   165.189 
PRO 'L-PEPTIDE LINKING' y PROLINE         'C5 H9 N O2'     115.13 
SER 'L-PEPTIDE LINKING' y SERINE          'C3 H7 N O3'    105.093 
THR 'L-PEPTIDE LINKING' y THREONINE       'C4 H9 N O3'    119.119 
TRP 'L-PEPTIDE LINKING' y TRYPTOPHAN      'C11 H12 N2 O2' 204.225 
TYR 'L-PEPTIDE LINKING' y TYROSINE        'C9 H11 N O3'   181.189 
VAL 'L-PEPTIDE LINKING' y VALINE          'C5 H11 N O2'   117.146 
# 
loop_
_atom_type.symbol 
N 
C 
O 
S 
# 
loop_
_entity_poly_seq.entity_id 
_entity_poly_seq.num 
_entity_poly_seq.mon_id 
_entity_poly_seq.hetero 
1   1 ARG n 
1   2 ILE n 
1   3 VAL n 
1   4 GLY n 
1   5 GLY n 
1   6 PHE n 
1   7 LYS n 
1   8 CYS n 
1   9 GLU n 
1  10 LYS n 
1  11 ASN n 
1  12 SER n 
1  13 GLN n 
1  14 PRO n 
1  15 TRP n 
1  16 HIS n 
1  17 VAL n 
1  18 ALA n 
1  19 VAL n 
1  20 TYR n 
1  21 ARG n 
1  22 TYR n 
1  23 LYS n 
1  24 GLU n 
1  25 TYR n 
1  26 ILE n 
1  27 CYS n 
1  28 GLY n 
1  29 GLY n 
1  30 VAL n 
1  31 LEU n 
1  32 LEU n 
1  33 ASP n 
1  34 ALA n 
1  35 ASN n 
1  36 TRP n 
1  37 VAL n 
1  38 LEU n 
1  39 THR n 
1  40 ALA n 
1  41 ALA n 
1  42 HIS n 
1  43 CYS n 
1  44 TYR n 
1  45 TYR n 
1  46 GLU n 
1  47 LYS n 
1  48 ASN n 
1  49 ASN n 
1  50 VAL n 
1  51 TRP n 
1  52 LEU n 
1  53 GLY n 
1  54 LYS n 
1  55 ASN n 
1  56 ASN n 
1  57 LEU n 
1  58 TYR n 
1  59 GLN n 
1  60 ASP n 
1  61 GLU n 
1  62 PRO n 
1  63 SER n 
1  64 ALA n 
1  65 GLN n 
1  66 HIS n 
1  67 ARG n 
1  68 LEU n 
1  69 VAL n 
1  70 SER n 
1  71 LYS n 
1  72 SER n 
1  73 PHE n 
1  74 LEU n 
1  75 HIS n 
1  76 PRO n 
1  77 CYS n 
1  78 TYR n 
1  79 ASN n 
1  80 GLN n 
1  81 ASP n 
1  82 ASP n 
1  83 TYR n 
1  84 SER n 
1  85 TYR n 
1  86 ASP n 
1  87 LEU n 
1  88 MET n 
1  89 LEU n 
1  90 LEU n 
1  91 ARG n 
1  92 LEU n 
1  93 SER n 
1  94 LYS n 
1  95 PRO n 
1  96 ALA n 
1  97 ASP n 
1  98 ILE n 
1  99 THR n 
1 100 ASP n 
1 101 VAL n 
1 102 VAL n 
1 103 LYS n 
1 104 PRO n 
1 105 ILE n 
1 106 ALA n 
1 107 LEU n 
1 108 PRO n 
1 109 THR n 
1 110 GLU n 
1 111 GLU n 
1 112 PRO n 
1 113 LYS n 
1 114 LEU n 
1 115 GLY n 
1 116 SER n 
1 117 THR n 
1 118 CYS n 
1 119 LEU n 
1 120 ALA n 
1 121 SER n 
1 122 GLY n 
1 123 TRP n 
1 124 GLY n 
1 125 SER n 
1 126 ILE n 
1 127 ILE n 
1 128 PRO n 
1 129 VAL n 
1 130 LYS n 
1 131 PHE n 
1 132 GLN n 
1 133 TYR n 
1 134 ALA n 
1 135 LYS n 
1 136 ASP n 
1 137 LEU n 
1 138 GLN n 
1 139 CYS n 
1 140 VAL n 
1 141 ASN n 
1 142 LEU n 
1 143 LYS n 
1 144 LEU n 
1 145 LEU n 
1 146 PRO n 
1 147 ASN n 
1 148 GLU n 
1 149 ASP n 
1 150 CYS n 
1 151 ASP n 
1 152 LYS n 
1 153 ALA n 
1 154 TYR n 
1 155 VAL n 
1 156 GLN n 
1 157 LYS n 
1 158 VAL n 
1 159 THR n 
1 160 ASP n 
1 161 VAL n 
1 162 MET n 
1 163 LEU n 
1 164 CYS n 
1 165 ALA n 
1 166 GLY n 
1 167 VAL n 
1 168 LYS n 
1 169 GLY n 
1 170 GLY n 
1 171 GLY n 
1 172 LYS n 
1 173 ASP n 
1 174 THR n 
1 175 CYS n 
1 176 LYS n 
1 177 GLY n 
1 178 ASP n 
1 179 SER n 
1 180 GLY n 
1 181 GLY n 
1 182 PRO n 
1 183 LEU n 
1 184 ILE n 
1 185 CYS n 
1 186 ASP n 
1 187 GLY n 
1 188 VAL n 
1 189 LEU n 
1 190 GLN n 
1 191 GLY n 
1 192 LEU n 
1 193 THR n 
1 194 SER n 
1 195 TRP n 
1 196 GLY n 
1 197 TYR n 
1 198 ASN n 
1 199 PRO n 
1 200 CYS n 
1 201 GLY n 
1 202 GLU n 
1 203 PRO n 
1 204 LYS n 
1 205 LYS n 
1 206 PRO n 
1 207 GLY n 
1 208 VAL n 
1 209 TYR n 
1 210 THR n 
1 211 LYS n 
1 212 LEU n 
1 213 ILE n 
1 214 LYS n 
1 215 PHE n 
1 216 THR n 
1 217 SER n 
1 218 TRP n 
1 219 ILE n 
1 220 LYS n 
1 221 ASP n 
1 222 THR n 
1 223 LEU n 
1 224 ALA n 
1 225 GLN n 
1 226 ASN n 
# 
loop_
_pdbx_poly_seq_scheme.asym_id 
_pdbx_poly_seq_scheme.entity_id 
_pdbx_poly_seq_scheme.seq_id 
_pdbx_poly_seq_scheme.mon_id 
_pdbx_poly_seq_scheme.ndb_seq_num 
_pdbx_poly_seq_scheme.pdb_seq_num 
_pdbx_poly_seq_scheme.auth_seq_num 
_pdbx_poly_seq_scheme.pdb_mon_id 
_pdbx_poly_seq_scheme.auth_mon_id 
_pdbx_poly_seq_scheme.pdb_strand_id 
_pdbx_poly_seq_scheme.pdb_ins_code 
_pdbx_poly_seq_scheme.hetero 
A 1   1 ARG   1 1   1   ARG ARG A ? n 
A 1   2 ILE   2 2   2   ILE ILE A ? n 
A 1   3 VAL   3 3   3   VAL VAL A ? n 
A 1   4 GLY   4 4   4   GLY GLY A ? n 
A 1   5 GLY   5 5   5   GLY GLY A ? n 
A 1   6 PHE   6 6   6   PHE PHE A ? n 
A 1   7 LYS   7 7   7   LYS LYS A ? n 
A 1   8 CYS   8 8   8   CYS CYS A ? n 
A 1   9 GLU   9 9   9   GLU GLU A ? n 
A 1  10 LYS  10 10  10  LYS LYS A ? n 
A 1  11 ASN  11 11  11  ASN ASN A ? n 
A 1  12 SER  12 12  12  SER SER A ? n 
A 1  13 GLN  13 13  13  GLN GLN A ? n 
A 1  14 PRO  14 14  14  PRO PRO A ? n 
A 1  15 TRP  15 15  15  TRP TRP A ? n 
A 1  16 HIS  16 16  16  HIS HIS A ? n 
A 1  17 VAL  17 17  17  VAL VAL A ? n 
A 1  18 ALA  18 18  18  ALA ALA A ? n 
A 1  19 VAL  19 19  19  VAL VAL A ? n 
A 1  20 TYR  20 20  20  TYR TYR A ? n 
A 1  21 ARG  21 21  21  ARG ARG A ? n 
A 1  22 TYR  22 22  22  TYR TYR A ? n 
A 1  23 LYS  23 23  23  LYS LYS A ? n 
A 1  24 GLU  24 24  24  GLU GLU A ? n 
A 1  25 TYR  25 25  25  TYR TYR A ? n 
A 1  26 ILE  26 26  26  ILE ILE A ? n 
A 1  27 CYS  27 27  27  CYS CYS A ? n 
A 1  28 GLY  28 28  28  GLY GLY A ? n 
A 1  29 GLY  29 29  29  GLY GLY A ? n 
A 1  30 VAL  30 30  30  VAL VAL A ? n 
A 1  31 LEU  31 31  31  LEU LEU A ? n 
A 1  32 LEU  32 32  32  LEU LEU A ? n 
A 1  33 ASP  33 33  33  ASP ASP A ? n 
A 1  34 ALA  34 34  34  ALA ALA A ? n 
A 1  35 ASN  35 35  35  ASN ASN A ? n 
A 1  36 TRP  36 36  36  TRP TRP A ? n 
A 1  37 VAL  37 37  37  VAL VAL A ? n 
A 1  38 LEU  38 38  38  LEU LEU A ? n 
A 1  39 THR  39 39  39  THR THR A ? n 
A 1  40 ALA  40 40  40  ALA ALA A ? n 
A 1  41 ALA  41 41  41  ALA ALA A ? n 
A 1  42 HIS  42 42  42  HIS HIS A ? n 
A 1  43 CYS  43 43  43  CYS CYS A ? n 
A 1  44 TYR  44 44  44  TYR TYR A ? n 
A 1  45 TYR  45 45  45  TYR TYR A ? n 
A 1  46 GLU  46 46  46  GLU GLU A ? n 
A 1  47 LYS  47 47  47  LYS LYS A ? n 
A 1  48 ASN  48 48  48  ASN ASN A ? n 
A 1  49 ASN  49 49  49  ASN ASN A ? n 
A 1  50 VAL  50 50  50  VAL VAL A ? n 
A 1  51 TRP  51 51  51  TRP TRP A ? n 
A 1  52 LEU  52 52  52  LEU LEU A ? n 
A 1  53 GLY  53 53  53  GLY GLY A ? n 
A 1  54 LYS  54 54  54  LYS LYS A ? n 
A 1  55 ASN  55 55  55  ASN ASN A ? n 
A 1  56 ASN  56 56  56  ASN ASN A ? n 
A 1  57 LEU  57 57  57  LEU LEU A ? n 
A 1  58 TYR  58 58  58  TYR TYR A ? n 
A 1  59 GLN  59 59  59  GLN GLN A ? n 
A 1  60 ASP  60 60  60  ASP ASP A ? n 
A 1  61 GLU  61 61  61  GLU GLU A ? n 
A 1  62 PRO  62 62  62  PRO PRO A ? n 
A 1  63 SER  63 63  63  SER SER A ? n 
A 1  64 ALA  64 64  64  ALA ALA A ? n 
A 1  65 GLN  65 65  65  GLN GLN A ? n 
A 1  66 HIS  66 66  66  HIS HIS A ? n 
A 1  67 ARG  67 67  67  ARG ARG A ? n 
A 1  68 LEU  68 68  68  LEU LEU A ? n 
A 1  69 VAL  69 69  69  VAL VAL A ? n 
A 1  70 SER  70 70  70  SER SER A ? n 
A 1  71 LYS  71 71  71  LYS LYS A ? n 
A 1  72 SER  72 72  72  SER SER A ? n 
A 1  73 PHE  73 73  73  PHE PHE A ? n 
A 1  74 LEU  74 74  74  LEU LEU A ? n 
A 1  75 HIS  75 75  75  HIS HIS A ? n 
A 1  76 PRO  76 76  76  PRO PRO A ? n 
A 1  77 CYS  77 77  77  CYS CYS A ? n 
A 1  78 TYR  78 78  78  TYR TYR A ? n 
A 1  79 ASN  79 79  79  ASN ASN A ? n 
A 1  80 GLN  80 80  80  GLN GLN A ? n 
A 1  81 ASP  81 81  81  ASP ASP A ? n 
A 1  82 ASP  82 82  82  ASP ASP A ? n 
A 1  83 TYR  83 83  83  TYR TYR A ? n 
A 1  84 SER  84 84  84  SER SER A ? n 
A 1  85 TYR  85 85  85  TYR TYR A ? n 
A 1  86 ASP  86 86  86  ASP ASP A ? n 
A 1  87 LEU  87 87  87  LEU LEU A ? n 
A 1  88 MET  88 88  88  MET MET A ? n 
A 1  89 LEU  89 89  89  LEU LEU A ? n 
A 1  90 LEU  90 90  90  LEU LEU A ? n 
A 1  91 ARG  91 91  91  ARG ARG A ? n 
A 1  92 LEU  92 92  92  LEU LEU A ? n 
A 1  93 SER  93 93  93  SER SER A ? n 
A 1  94 LYS  94 94  94  LYS LYS A ? n 
A 1  95 PRO  95 95  95  PRO PRO A ? n 
A 1  96 ALA  96 96  96  ALA ALA A ? n 
A 1  97 ASP  97 97  97  ASP ASP A ? n 
A 1  98 ILE  98 98  98  ILE ILE A ? n 
A 1  99 THR  99 99  99  THR THR A ? n 
A 1 100 ASP 100 100 100 ASP ASP A ? n 
A 1 101 VAL 101 101 101 VAL VAL A ? n 
A 1 102 VAL 102 102 102 VAL VAL A ? n 
A 1 103 LYS 103 103 103 LYS LYS A ? n 
A 1 104 PRO 104 104 104 PRO PRO A ? n 
A 1 105 ILE 105 105 105 ILE ILE A ? n 
A 1 106 ALA 106 106 106 ALA ALA A ? n 
A 1 107 LEU 107 107 107 LEU LEU A ? n 
A 1 108 PRO 108 108 108 PRO PRO A ? n 
A 1 109 THR 109 109 109 THR THR A ? n 
A 1 110 GLU 110 110 110 GLU GLU A ? n 
A 1 111 GLU 111 111 111 GLU GLU A ? n 
A 1 112 PRO 112 112 112 PRO PRO A ? n 
A 1 113 LYS 113 113 113 LYS LYS A ? n 
A 1 114 LEU 114 114 114 LEU LEU A ? n 
A 1 115 GLY 115 115 115 GLY GLY A ? n 
A 1 116 SER 116 116 116 SER SER A ? n 
A 1 117 THR 117 117 117 THR THR A ? n 
A 1 118 CYS 118 118 118 CYS CYS A ? n 
A 1 119 LEU 119 119 119 LEU LEU A ? n 
A 1 120 ALA 120 120 120 ALA ALA A ? n 
A 1 121 SER 121 121 121 SER SER A ? n 
A 1 122 GLY 122 122 122 GLY GLY A ? n 
A 1 123 TRP 123 123 123 TRP TRP A ? n 
A 1 124 GLY 124 124 124 GLY GLY A ? n 
A 1 125 SER 125 125 125 SER SER A ? n 
A 1 126 ILE 126 126 126 ILE ILE A ? n 
A 1 127 ILE 127 127 127 ILE ILE A ? n 
A 1 128 PRO 128 128 128 PRO PRO A ? n 
A 1 129 VAL 129 129 129 VAL VAL A ? n 
A 1 130 LYS 130 130 130 LYS LYS A ? n 
A 1 131 PHE 131 131 131 PHE PHE A ? n 
A 1 132 GLN 132 132 132 GLN GLN A ? n 
A 1 133 TYR 133 133 133 TYR TYR A ? n 
A 1 134 ALA 134 134 134 ALA ALA A ? n 
A 1 135 LYS 135 135 135 LYS LYS A ? n 
A 1 136 ASP 136 136 136 ASP ASP A ? n 
A 1 137 LEU 137 137 137 LEU LEU A ? n 
A 1 138 GLN 138 138 138 GLN GLN A ? n 
A 1 139 CYS 139 139 139 CYS CYS A ? n 
A 1 140 VAL 140 140 140 VAL VAL A ? n 
A 1 141 ASN 141 141 141 ASN ASN A ? n 
A 1 142 LEU 142 142 142 LEU LEU A ? n 
A 1 143 LYS 143 143 143 LYS LYS A ? n 
A 1 144 LEU 144 144 144 LEU LEU A ? n 
A 1 145 LEU 145 145 145 LEU LEU A ? n 
A 1 146 PRO 146 146 146 PRO PRO A ? n 
A 1 147 ASN 147 147 147 ASN ASN A ? n 
A 1 148 GLU 148 148 148 GLU GLU A ? n 
A 1 149 ASP 149 149 149 ASP ASP A ? n 
A 1 150 CYS 150 150 150 CYS CYS A ? n 
A 1 151 ASP 151 151 151 ASP ASP A ? n 
A 1 152 LYS 152 152 152 LYS LYS A ? n 
A 1 153 ALA 153 153 153 ALA ALA A ? n 
A 1 154 TYR 154 154 154 TYR TYR A ? n 
A 1 155 VAL 155 155 155 VAL VAL A ? n 
A 1 156 GLN 156 156 156 GLN GLN A ? n 
A 1 157 LYS 157 157 157 LYS LYS A ? n 
A 1 158 VAL 158 158 158 VAL VAL A ? n 
A 1 159 THR 159 159 159 THR THR A ? n 
A 1 160 ASP 160 160 160 ASP ASP A ? n 
A 1 161 VAL 161 161 161 VAL VAL A ? n 
A 1 162 MET 162 162 162 MET MET A ? n 
A 1 163 LEU 163 163 163 LEU LEU A ? n 
A 1 164 CYS 164 164 164 CYS CYS A ? n 
A 1 165 ALA 165 165 165 ALA ALA A ? n 
A 1 166 GLY 166 166 166 GLY GLY A ? n 
A 1 167 VAL 167 167 167 VAL VAL A ? n 
A 1 168 LYS 168 168 168 LYS LYS A ? n 
A 1 169 GLY 169 169 169 GLY GLY A ? n 
A 1 170 GLY 170 170 170 GLY GLY A ? n 
A 1 171 GLY 171 171 171 GLY GLY A ? n 
A 1 172 LYS 172 172 172 LYS LYS A ? n 
A 1 173 ASP 173 173 173 ASP ASP A ? n 
A 1 174 THR 174 174 174 THR THR A ? n 
A 1 175 CYS 175 175 175 CYS CYS A ? n 
A 1 176 LYS 176 176 176 LYS LYS A ? n 
A 1 177 GLY 177 177 177 GLY GLY A ? n 
A 1 178 ASP 178 178 178 ASP ASP A ? n 
A 1 179 SER 179 179 179 SER SER A ? n 
A 1 180 GLY 180 180 180 GLY GLY A ? n 
A 1 181 GLY 181 181 181 GLY GLY A ? n 
A 1 182 PRO 182 182 182 PRO PRO A ? n 
A 1 183 LEU 183 183 183 LEU LEU A ? n 
A 1 184 ILE 184 184 184 ILE ILE A ? n 
A 1 185 CYS 185 185 185 CYS CYS A ? n 
A 1 186 ASP 186 186 186 ASP ASP A ? n 
A 1 187 GLY 187 187 187 GLY GLY A ? n 
A 1 188 VAL 188 188 188 VAL VAL A ? n 
A 1 189 LEU 189 189 189 LEU LEU A ? n 
A 1 190 GLN 190 190 190 GLN GLN A ? n 
A 1 191 GLY 191 191 191 GLY GLY A ? n 
A 1 192 LEU 192 192 192 LEU LEU A ? n 
A 1 193 THR 193 193 193 THR THR A ? n 
A 1 194 SER 194 194 194 SER SER A ? n 
A 1 195 TRP 195 195 195 TRP TRP A ? n 
A 1 196 GLY 196 196 196 GLY GLY A ? n 
A 1 197 TYR 197 197 197 TYR TYR A ? n 
A 1 198 ASN 198 198 198 ASN ASN A ? n 
A 1 199 PRO 199 199 199 PRO PRO A ? n 
A 1 200 CYS 200 200 200 CYS CYS A ? n 
A 1 201 GLY 201 201 201 GLY GLY A ? n 
A 1 202 GLU 202 202 202 GLU GLU A ? n 
A 1 203 PRO 203 203 203 PRO PRO A ? n 
A 1 204 LYS 204 204 204 LYS LYS A ? n 
A 1 205 LYS 205 205 205 LYS LYS A ? n 
A 1 206 PRO 206 206 206 PRO PRO A ? n 
A 1 207 GLY 207 207 207 GLY GLY A ? n 
A 1 208 VAL 208 208 208 VAL VAL A ? n 
A 1 209 TYR 209 209 209 TYR TYR A ? n 
A 1 210 THR 210 210 210 THR THR A ? n 
A 1 211 LYS 211 211 211 LYS LYS A ? n 
A 1 212 LEU 212 212 212 LEU LEU A ? n 
A 1 213 ILE 213 213 213 ILE ILE A ? n 
A 1 214 LYS 214 214 214 LYS LYS A ? n 
A 1 215 PHE 215 215 215 PHE PHE A ? n 
A 1 216 THR 216 216 216 THR THR A ? n 
A 1 217 SER 217 217 217 SER SER A ? n 
A 1 218 TRP 218 218 218 TRP TRP A ? n 
A 1 219 ILE 219 219 219 ILE ILE A ? n 
A 1 220 LYS 220 220 220 LYS LYS A ? n 
A 1 221 ASP 221 221 221 ASP ASP A ? n 
A 1 222 THR 222 222 222 THR THR A ? n 
A 1 223 LEU 223 223 223 LEU LEU A ? n 
A 1 224 ALA 224 224 224 ALA ALA A ? n 
A 1 225 GLN 225 225 225 GLN GLN A ? n 
A 1 226 ASN 226 226 226 ASN ASN A ? n 
# 
loop_
_atom_site.group_PDB 
_atom_site.id 
_atom_site.type_symbol 
_atom_site.label_atom_id 
_atom_site.label_alt_id 
_atom_site.label_comp_id 
_atom_site.label_asym_id 
_atom_site.label_entity_id 
_atom_site.label_seq_id 
_atom_site.pdbx_PDB_ins_code 
_atom_site.Cartn_x 
_atom_site.Cartn_y 
_atom_site.Cartn_z 
_atom_site.occupancy 
_atom_site.B_iso_or_equiv 
_atom_site.pdbx_formal_charge 
_atom_site.auth_seq_id 
_atom_site.auth_comp_id 
_atom_site.auth_asym_id 
_atom_site.auth_atom_id 
_atom_site.pdbx_PDB_model_num 
ATOM 1    N N   ? ARG A 1   1 ?  -1.885   5.774 -10.237 1.000 69.290 ? 1   ARG A N   1 
ATOM 2    C CA  ? ARG A 1   1 ?  -1.722   5.300 -11.607 1.000 69.290 ? 1   ARG A CA  1 
ATOM 3    C C   ? ARG A 1   1 ?  -1.353   3.820 -11.634 1.000 69.290 ? 1   ARG A C   1 
ATOM 4    C CB  ? ARG A 1   1 ?  -0.656   6.119 -12.337 1.000 69.290 ? 1   ARG A CB  1 
ATOM 5    O O   ? ARG A 1   1 ?  -0.372   3.408 -11.011 1.000 69.290 ? 1   ARG A O   1 
ATOM 6    C CG  ? ARG A 1   1 ?  -0.458   5.718 -13.790 1.000 69.290 ? 1   ARG A CG  1 
ATOM 7    C CD  ? ARG A 1   1 ?   0.611   6.564 -14.468 1.000 69.290 ? 1   ARG A CD  1 
ATOM 8    N NE  ? ARG A 1   1 ?   0.955   6.041 -15.787 1.000 69.290 ? 1   ARG A NE  1 
ATOM 9    N NH1 ? ARG A 1   1 ?   2.443   7.733 -16.297 1.000 69.290 ? 1   ARG A NH1 1 
ATOM 10   N NH2 ? ARG A 1   1 ?   2.058   6.047 -17.801 1.000 69.290 ? 1   ARG A NH2 1 
ATOM 11   C CZ  ? ARG A 1   1 ?   1.818   6.608 -16.625 1.000 69.290 ? 1   ARG A CZ  1 
ATOM 12   N N   ? ILE A 1   2 ?  -2.198   3.039 -12.158 1.000 87.760 ? 2   ILE A N   1 
ATOM 13   C CA  ? ILE A 1   2 ?  -1.632   1.822 -12.729 1.000 87.760 ? 2   ILE A CA  1 
ATOM 14   C C   ? ILE A 1   2 ?  -1.420   2.006 -14.230 1.000 87.760 ? 2   ILE A C   1 
ATOM 15   C CB  ? ILE A 1   2 ?  -2.536   0.598 -12.461 1.000 87.760 ? 2   ILE A CB  1 
ATOM 16   O O   ? ILE A 1   2 ?  -2.383   2.164 -14.984 1.000 87.760 ? 2   ILE A O   1 
ATOM 17   C CG1 ? ILE A 1   2 ?  -2.674   0.356 -10.954 1.000 87.760 ? 2   ILE A CG1 1 
ATOM 18   C CG2 ? ILE A 1   2 ?  -1.987  -0.644 -13.168 1.000 87.760 ? 2   ILE A CG2 1 
ATOM 19   C CD1 ? ILE A 1   2 ?  -1.384  -0.092 -10.279 1.000 87.760 ? 2   ILE A CD1 1 
ATOM 20   N N   ? VAL A 1   3 ?  -0.227   2.248 -14.688 1.000 88.690 ? 3   VAL A N   1 
ATOM 21   C CA  ? VAL A 1   3 ?   0.148   2.400 -16.090 1.000 88.690 ? 3   VAL A CA  1 
ATOM 22   C C   ? VAL A 1   3 ?   0.456   1.031 -16.694 1.000 88.690 ? 3   VAL A C   1 
ATOM 23   C CB  ? VAL A 1   3 ?   1.362   3.341 -16.255 1.000 88.690 ? 3   VAL A CB  1 
ATOM 24   O O   ? VAL A 1   3 ?   1.251   0.267 -16.141 1.000 88.690 ? 3   VAL A O   1 
ATOM 25   C CG1 ? VAL A 1   3 ?   1.757   3.460 -17.726 1.000 88.690 ? 3   VAL A CG1 1 
ATOM 26   C CG2 ? VAL A 1   3 ?   1.053   4.717 -15.669 1.000 88.690 ? 3   VAL A CG2 1 
ATOM 27   N N   ? GLY A 1   4 ?  -0.303   0.837 -17.906 1.000 89.730 ? 4   GLY A N   1 
ATOM 28   C CA  ? GLY A 1   4 ?  -0.014  -0.412 -18.593 1.000 89.730 ? 4   GLY A CA  1 
ATOM 29   C C   ? GLY A 1   4 ?  -0.637  -1.620 -17.920 1.000 89.730 ? 4   GLY A C   1 
ATOM 30   O O   ? GLY A 1   4 ?  -0.203  -2.753 -18.140 1.000 89.730 ? 4   GLY A O   1 
ATOM 31   N N   ? GLY A 1   5 ?  -1.686  -1.341 -16.936 1.000 93.290 ? 5   GLY A N   1 
ATOM 32   C CA  ? GLY A 1   5 ?  -2.344  -2.418 -16.214 1.000 93.290 ? 5   GLY A CA  1 
ATOM 33   C C   ? GLY A 1   5 ?  -3.660  -2.839 -16.839 1.000 93.290 ? 5   GLY A C   1 
ATOM 34   O O   ? GLY A 1   5 ?  -3.889  -2.613 -18.029 1.000 93.290 ? 5   GLY A O   1 
ATOM 35   N N   ? PHE A 1   6 ?  -4.416  -3.580 -16.113 1.000 94.890 ? 6   PHE A N   1 
ATOM 36   C CA  ? PHE A 1   6 ?  -5.714  -4.108 -16.517 1.000 94.890 ? 6   PHE A CA  1 
ATOM 37   C C   ? PHE A 1   6 ?  -6.721  -3.999 -15.378 1.000 94.890 ? 6   PHE A C   1 
ATOM 38   C CB  ? PHE A 1   6 ?  -5.586  -5.567 -16.966 1.000 94.890 ? 6   PHE A CB  1 
ATOM 39   O O   ? PHE A 1   6 ?  -6.341  -3.796 -14.224 1.000 94.890 ? 6   PHE A O   1 
ATOM 40   C CG  ? PHE A 1   6 ?  -4.999  -6.475 -15.919 1.000 94.890 ? 6   PHE A CG  1 
ATOM 41   C CD1 ? PHE A 1   6 ?  -3.625  -6.664 -15.834 1.000 94.890 ? 6   PHE A CD1 1 
ATOM 42   C CD2 ? PHE A 1   6 ?  -5.822  -7.140 -15.019 1.000 94.890 ? 6   PHE A CD2 1 
ATOM 43   C CE1 ? PHE A 1   6 ?  -3.079  -7.504 -14.866 1.000 94.890 ? 6   PHE A CE1 1 
ATOM 44   C CE2 ? PHE A 1   6 ?  -5.284  -7.981 -14.049 1.000 94.890 ? 6   PHE A CE2 1 
ATOM 45   C CZ  ? PHE A 1   6 ?  -3.912  -8.162 -13.975 1.000 94.890 ? 6   PHE A CZ  1 
ATOM 46   N N   ? LYS A 1   7 ?  -8.004  -4.019 -15.814 1.000 95.710 ? 7   LYS A N   1 
ATOM 47   C CA  ? LYS A 1   7 ?  -9.055  -4.047 -14.801 1.000 95.710 ? 7   LYS A CA  1 
ATOM 48   C C   ? LYS A 1   7 ?  -8.961  -5.306 -13.945 1.000 95.710 ? 7   LYS A C   1 
ATOM 49   C CB  ? LYS A 1   7 ? -10.435  -3.961 -15.456 1.000 95.710 ? 7   LYS A CB  1 
ATOM 50   O O   ? LYS A 1   7 ?  -8.891  -6.418 -14.472 1.000 95.710 ? 7   LYS A O   1 
ATOM 51   C CG  ? LYS A 1   7 ? -11.585  -3.852 -14.466 1.000 95.710 ? 7   LYS A CG  1 
ATOM 52   C CD  ? LYS A 1   7 ? -12.926  -3.733 -15.178 1.000 95.710 ? 7   LYS A CD  1 
ATOM 53   C CE  ? LYS A 1   7 ? -14.083  -3.695 -14.189 1.000 95.710 ? 7   LYS A CE  1 
ATOM 54   N NZ  ? LYS A 1   7 ? -15.398  -3.534 -14.881 1.000 95.710 ? 7   LYS A NZ  1 
ATOM 55   N N   ? CYS A 1   8 ?  -8.921  -5.100 -12.635 1.000 95.940 ? 8   CYS A N   1 
ATOM 56   C CA  ? CYS A 1   8 ?  -8.924  -6.235 -11.719 1.000 95.940 ? 8   CYS A CA  1 
ATOM 57   C C   ? CYS A 1   8 ? -10.267  -6.954 -11.747 1.000 95.940 ? 8   CYS A C   1 
ATOM 58   C CB  ? CYS A 1   8 ?  -8.609  -5.777 -10.296 1.000 95.940 ? 8   CYS A CB  1 
ATOM 59   O O   ? CYS A 1   8 ? -11.314  -6.318 -11.883 1.000 95.940 ? 8   CYS A O   1 
ATOM 60   S SG  ? CYS A 1   8 ?  -6.944  -5.105 -10.098 1.000 95.940 ? 8   CYS A SG  1 
ATOM 61   N N   ? GLU A 1   9 ? -10.121  -8.324 -11.677 1.000 95.380 ? 9   GLU A N   1 
ATOM 62   C CA  ? GLU A 1   9 ? -11.371  -9.055 -11.492 1.000 95.380 ? 9   GLU A CA  1 
ATOM 63   C C   ? GLU A 1   9 ? -12.088  -8.610 -10.221 1.000 95.380 ? 9   GLU A C   1 
ATOM 64   C CB  ? GLU A 1   9 ? -11.109 -10.563 -11.448 1.000 95.380 ? 9   GLU A CB  1 
ATOM 65   O O   ? GLU A 1   9 ? -11.449  -8.366  -9.195 1.000 95.380 ? 9   GLU A O   1 
ATOM 66   C CG  ? GLU A 1   9 ? -10.674 -11.151 -12.782 1.000 95.380 ? 9   GLU A CG  1 
ATOM 67   C CD  ? GLU A 1   9 ? -10.405 -12.647 -12.719 1.000 95.380 ? 9   GLU A CD  1 
ATOM 68   O OE1 ? GLU A 1   9 ? -10.040 -13.242 -13.759 1.000 95.380 ? 9   GLU A OE1 1 
ATOM 69   O OE2 ? GLU A 1   9 ? -10.562 -13.228 -11.622 1.000 95.380 ? 9   GLU A OE2 1 
ATOM 70   N N   ? LYS A 1  10 ? -13.402  -8.415 -10.362 1.000 93.650 ? 10  LYS A N   1 
ATOM 71   C CA  ? LYS A 1  10 ? -14.194  -7.997  -9.209 1.000 93.650 ? 10  LYS A CA  1 
ATOM 72   C C   ? LYS A 1  10 ? -13.901  -8.872  -7.994 1.000 93.650 ? 10  LYS A C   1 
ATOM 73   C CB  ? LYS A 1  10 ? -15.687  -8.042  -9.540 1.000 93.650 ? 10  LYS A CB  1 
ATOM 74   O O   ? LYS A 1  10 ? -13.854 -10.099  -8.103 1.000 93.650 ? 10  LYS A O   1 
ATOM 75   C CG  ? LYS A 1  10 ? -16.569  -7.348  -8.513 1.000 93.650 ? 10  LYS A CG  1 
ATOM 76   C CD  ? LYS A 1  10 ? -18.018  -7.276  -8.978 1.000 93.650 ? 10  LYS A CD  1 
ATOM 77   C CE  ? LYS A 1  10 ? -18.903  -6.582  -7.951 1.000 93.650 ? 10  LYS A CE  1 
ATOM 78   N NZ  ? LYS A 1  10 ? -20.312  -6.457  -8.428 1.000 93.650 ? 10  LYS A NZ  1 
ATOM 79   N N   ? ASN A 1  11 ? -13.559  -8.188  -6.825 1.000 91.940 ? 11  ASN A N   1 
ATOM 80   C CA  ? ASN A 1  11 ? -13.360  -8.801  -5.516 1.000 91.940 ? 11  ASN A CA  1 
ATOM 81   C C   ? ASN A 1  11 ? -12.087  -9.641  -5.479 1.000 91.940 ? 11  ASN A C   1 
ATOM 82   C CB  ? ASN A 1  11 ? -14.571  -9.654  -5.133 1.000 91.940 ? 11  ASN A CB  1 
ATOM 83   O O   ? ASN A 1  11 ? -11.869 -10.404  -4.536 1.000 91.940 ? 11  ASN A O   1 
ATOM 84   C CG  ? ASN A 1  11 ? -15.857  -8.854  -5.083 1.000 91.940 ? 11  ASN A CG  1 
ATOM 85   N ND2 ? ASN A 1  11 ? -16.965  -9.489  -5.448 1.000 91.940 ? 11  ASN A ND2 1 
ATOM 86   O OD1 ? ASN A 1  11 ? -15.855  -7.674  -4.722 1.000 91.940 ? 11  ASN A OD1 1 
ATOM 87   N N   ? SER A 1  12 ? -11.231  -9.616  -6.458 1.000 95.300 ? 12  SER A N   1 
ATOM 88   C CA  ? SER A 1  12 ?  -9.989 -10.380  -6.523 1.000 95.300 ? 12  SER A CA  1 
ATOM 89   C C   ? SER A 1  12 ?  -8.932  -9.796  -5.592 1.000 95.300 ? 12  SER A C   1 
ATOM 90   C CB  ? SER A 1  12 ?  -9.455 -10.414  -7.956 1.000 95.300 ? 12  SER A CB  1 
ATOM 91   O O   ? SER A 1  12 ?  -7.926 -10.447  -5.301 1.000 95.300 ? 12  SER A O   1 
ATOM 92   O OG  ? SER A 1  12 ?  -9.158  -9.106  -8.414 1.000 95.300 ? 12  SER A OG  1 
ATOM 93   N N   ? GLN A 1  13 ?  -9.081  -8.635  -5.054 1.000 96.910 ? 13  GLN A N   1 
ATOM 94   C CA  ? GLN A 1  13 ?  -8.180  -7.964  -4.124 1.000 96.910 ? 13  GLN A CA  1 
ATOM 95   C C   ? GLN A 1  13 ?  -8.908  -7.563  -2.844 1.000 96.910 ? 13  GLN A C   1 
ATOM 96   C CB  ? GLN A 1  13 ?  -7.551  -6.732  -4.778 1.000 96.910 ? 13  GLN A CB  1 
ATOM 97   O O   ? GLN A 1  13 ?  -9.043  -6.374  -2.547 1.000 96.910 ? 13  GLN A O   1 
ATOM 98   C CG  ? GLN A 1  13 ?  -6.857  -7.026  -6.101 1.000 96.910 ? 13  GLN A CG  1 
ATOM 99   C CD  ? GLN A 1  13 ?  -5.944  -8.236  -6.029 1.000 96.910 ? 13  GLN A CD  1 
ATOM 100  N NE2 ? GLN A 1  13 ?  -6.039  -9.110  -7.025 1.000 96.910 ? 13  GLN A NE2 1 
ATOM 101  O OE1 ? GLN A 1  13 ?  -5.159  -8.383  -5.086 1.000 96.910 ? 13  GLN A OE1 1 
ATOM 102  N N   ? PRO A 1  14 ?  -9.292  -8.508  -1.969 1.000 97.140 ? 14  PRO A N   1 
ATOM 103  C CA  ? PRO A 1  14 ? -10.149  -8.275  -0.804 1.000 97.140 ? 14  PRO A CA  1 
ATOM 104  C C   ? PRO A 1  14 ?  -9.420  -7.559   0.331 1.000 97.140 ? 14  PRO A C   1 
ATOM 105  C CB  ? PRO A 1  14 ? -10.562  -9.687  -0.382 1.000 97.140 ? 14  PRO A CB  1 
ATOM 106  O O   ? PRO A 1  14 ? -10.058  -7.054   1.258 1.000 97.140 ? 14  PRO A O   1 
ATOM 107  C CG  ? PRO A 1  14 ?  -9.459 -10.570  -0.870 1.000 97.140 ? 14  PRO A CG  1 
ATOM 108  C CD  ? PRO A 1  14 ?  -8.962 -10.031  -2.181 1.000 97.140 ? 14  PRO A CD  1 
ATOM 109  N N   ? TRP A 1  15 ?  -8.153  -7.384   0.213 1.000 98.050 ? 15  TRP A N   1 
ATOM 110  C CA  ? TRP A 1  15 ?  -7.331  -6.739   1.232 1.000 98.050 ? 15  TRP A CA  1 
ATOM 111  C C   ? TRP A 1  15 ?  -7.127  -5.262   0.912 1.000 98.050 ? 15  TRP A C   1 
ATOM 112  C CB  ? TRP A 1  15 ?  -5.975  -7.441   1.352 1.000 98.050 ? 15  TRP A CB  1 
ATOM 113  O O   ? TRP A 1  15 ?  -6.628  -4.503   1.747 1.000 98.050 ? 15  TRP A O   1 
ATOM 114  C CG  ? TRP A 1  15 ?  -5.368  -7.824   0.036 1.000 98.050 ? 15  TRP A CG  1 
ATOM 115  C CD1 ? TRP A 1  15 ?  -4.543  -7.062  -0.744 1.000 98.050 ? 15  TRP A CD1 1 
ATOM 116  C CD2 ? TRP A 1  15 ?  -5.544  -9.063  -0.657 1.000 98.050 ? 15  TRP A CD2 1 
ATOM 117  C CE2 ? TRP A 1  15 ?  -4.795  -8.984  -1.852 1.000 98.050 ? 15  TRP A CE2 1 
ATOM 118  C CE3 ? TRP A 1  15 ?  -6.263 -10.235  -0.383 1.000 98.050 ? 15  TRP A CE3 1 
ATOM 119  N NE1 ? TRP A 1  15 ?  -4.195  -7.754  -1.881 1.000 98.050 ? 15  TRP A NE1 1 
ATOM 120  C CH2 ? TRP A 1  15 ?  -5.456 -11.168  -2.480 1.000 98.050 ? 15  TRP A CH2 1 
ATOM 121  C CZ2 ? TRP A 1  15 ?  -4.744 -10.034  -2.772 1.000 98.050 ? 15  TRP A CZ2 1 
ATOM 122  C CZ3 ? TRP A 1  15 ?  -6.211 -11.278  -1.300 1.000 98.050 ? 15  TRP A CZ3 1 
ATOM 123  N N   ? HIS A 1  16 ?  -7.328  -4.828  -0.383 1.000 97.940 ? 16  HIS A N   1 
ATOM 124  C CA  ? HIS A 1  16 ?  -7.095  -3.457  -0.823 1.000 97.940 ? 16  HIS A CA  1 
ATOM 125  C C   ? HIS A 1  16 ?  -8.086  -2.494  -0.177 1.000 97.940 ? 16  HIS A C   1 
ATOM 126  C CB  ? HIS A 1  16 ?  -7.189  -3.361  -2.347 1.000 97.940 ? 16  HIS A CB  1 
ATOM 127  O O   ? HIS A 1  16 ?  -9.291  -2.754  -0.163 1.000 97.940 ? 16  HIS A O   1 
ATOM 128  C CG  ? HIS A 1  16 ?  -6.539  -2.138  -2.912 1.000 97.940 ? 16  HIS A CG  1 
ATOM 129  C CD2 ? HIS A 1  16 ?  -6.766  -0.823  -2.681 1.000 97.940 ? 16  HIS A CD2 1 
ATOM 130  N ND1 ? HIS A 1  16 ?  -5.522  -2.197  -3.840 1.000 97.940 ? 16  HIS A ND1 1 
ATOM 131  C CE1 ? HIS A 1  16 ?  -5.150  -0.967  -4.155 1.000 97.940 ? 16  HIS A CE1 1 
ATOM 132  N NE2 ? HIS A 1  16 ?  -5.890  -0.115  -3.466 1.000 97.940 ? 16  HIS A NE2 1 
ATOM 133  N N   ? VAL A 1  17 ?  -7.599  -1.363   0.295 1.000 97.950 ? 17  VAL A N   1 
ATOM 134  C CA  ? VAL A 1  17 ?  -8.394  -0.386   1.033 1.000 97.950 ? 17  VAL A CA  1 
ATOM 135  C C   ? VAL A 1  17 ?  -8.278   0.983   0.367 1.000 97.950 ? 17  VAL A C   1 
ATOM 136  C CB  ? VAL A 1  17 ?  -7.957  -0.299   2.512 1.000 97.950 ? 17  VAL A CB  1 
ATOM 137  O O   ? VAL A 1  17 ?  -7.191   1.386  -0.052 1.000 97.950 ? 17  VAL A O   1 
ATOM 138  C CG1 ? VAL A 1  17 ?  -8.696   0.830   3.228 1.000 97.950 ? 17  VAL A CG1 1 
ATOM 139  C CG2 ? VAL A 1  17 ?  -8.198  -1.632   3.219 1.000 97.950 ? 17  VAL A CG2 1 
ATOM 140  N N   ? ALA A 1  18 ?  -9.432   1.647   0.270 1.000 97.250 ? 18  ALA A N   1 
ATOM 141  C CA  ? ALA A 1  18 ?  -9.436   3.045  -0.150 1.000 97.250 ? 18  ALA A CA  1 
ATOM 142  C C   ? ALA A 1  18 ?  -9.354   3.980   1.053 1.000 97.250 ? 18  ALA A C   1 
ATOM 143  C CB  ? ALA A 1  18 ? -10.686   3.350  -0.972 1.000 97.250 ? 18  ALA A CB  1 
ATOM 144  O O   ? ALA A 1  18 ? -10.209   3.937   1.941 1.000 97.250 ? 18  ALA A O   1 
ATOM 145  N N   ? VAL A 1  19 ?  -8.347   4.776   1.042 1.000 97.200 ? 19  VAL A N   1 
ATOM 146  C CA  ? VAL A 1  19 ?  -8.165   5.753   2.110 1.000 97.200 ? 19  VAL A CA  1 
ATOM 147  C C   ? VAL A 1  19 ?  -8.649   7.124   1.645 1.000 97.200 ? 19  VAL A C   1 
ATOM 148  C CB  ? VAL A 1  19 ?  -6.689   5.833   2.561 1.000 97.200 ? 19  VAL A CB  1 
ATOM 149  O O   ? VAL A 1  19 ?  -8.213   7.623   0.605 1.000 97.200 ? 19  VAL A O   1 
ATOM 150  C CG1 ? VAL A 1  19 ?  -6.532   6.809   3.726 1.000 97.200 ? 19  VAL A CG1 1 
ATOM 151  C CG2 ? VAL A 1  19 ?  -6.173   4.448   2.946 1.000 97.200 ? 19  VAL A CG2 1 
ATOM 152  N N   ? TYR A 1  20 ?  -9.547   7.719   2.501 1.000 95.970 ? 20  TYR A N   1 
ATOM 153  C CA  ? TYR A 1  20 ? -10.165   8.995   2.158 1.000 95.970 ? 20  TYR A CA  1 
ATOM 154  C C   ? TYR A 1  20 ?  -9.798  10.069   3.175 1.000 95.970 ? 20  TYR A C   1 
ATOM 155  C CB  ? TYR A 1  20 ? -11.688   8.850   2.078 1.000 95.970 ? 20  TYR A CB  1 
ATOM 156  O O   ? TYR A 1  20 ?  -9.643   9.781   4.364 1.000 95.970 ? 20  TYR A O   1 
ATOM 157  C CG  ? TYR A 1  20 ? -12.169   8.191   0.808 1.000 95.970 ? 20  TYR A CG  1 
ATOM 158  C CD1 ? TYR A 1  20 ? -12.698   8.948  -0.235 1.000 95.970 ? 20  TYR A CD1 1 
ATOM 159  C CD2 ? TYR A 1  20 ? -12.097   6.811   0.649 1.000 95.970 ? 20  TYR A CD2 1 
ATOM 160  C CE1 ? TYR A 1  20 ? -13.144   8.345  -1.407 1.000 95.970 ? 20  TYR A CE1 1 
ATOM 161  C CE2 ? TYR A 1  20 ? -12.541   6.198  -0.518 1.000 95.970 ? 20  TYR A CE2 1 
ATOM 162  O OH  ? TYR A 1  20 ? -13.502   6.369  -2.696 1.000 95.970 ? 20  TYR A OH  1 
ATOM 163  C CZ  ? TYR A 1  20 ? -13.061   6.971  -1.538 1.000 95.970 ? 20  TYR A CZ  1 
ATOM 164  N N   ? ARG A 1  21 ?  -9.622  11.205   2.581 1.000 93.660 ? 21  ARG A N   1 
ATOM 165  C CA  ? ARG A 1  21 ?  -9.702  12.422   3.383 1.000 93.660 ? 21  ARG A CA  1 
ATOM 166  C C   ? ARG A 1  21 ? -11.028  13.140   3.158 1.000 93.660 ? 21  ARG A C   1 
ATOM 167  C CB  ? ARG A 1  21 ?  -8.537  13.359   3.056 1.000 93.660 ? 21  ARG A CB  1 
ATOM 168  O O   ? ARG A 1  21 ? -11.283  13.657   2.069 1.000 93.660 ? 21  ARG A O   1 
ATOM 169  C CG  ? ARG A 1  21 ?  -8.533  14.644   3.868 1.000 93.660 ? 21  ARG A CG  1 
ATOM 170  C CD  ? ARG A 1  21 ?  -7.450  15.605   3.398 1.000 93.660 ? 21  ARG A CD  1 
ATOM 171  N NE  ? ARG A 1  21 ?  -7.529  16.887   4.093 1.000 93.660 ? 21  ARG A NE  1 
ATOM 172  N NH1 ? ARG A 1  21 ?  -6.097  17.989   2.654 1.000 93.660 ? 21  ARG A NH1 1 
ATOM 173  N NH2 ? ARG A 1  21 ?  -7.028  19.103   4.428 1.000 93.660 ? 21  ARG A NH2 1 
ATOM 174  C CZ  ? ARG A 1  21 ?  -6.884  17.990   3.723 1.000 93.660 ? 21  ARG A CZ  1 
ATOM 175  N N   ? TYR A 1  22 ? -11.909  13.129   4.259 1.000 89.770 ? 22  TYR A N   1 
ATOM 176  C CA  ? TYR A 1  22 ? -13.291  13.552   4.064 1.000 89.770 ? 22  TYR A CA  1 
ATOM 177  C C   ? TYR A 1  22 ? -13.954  12.753   2.948 1.000 89.770 ? 22  TYR A C   1 
ATOM 178  C CB  ? TYR A 1  22 ? -13.356  15.049   3.743 1.000 89.770 ? 22  TYR A CB  1 
ATOM 179  O O   ? TYR A 1  22 ? -14.104  11.534   3.054 1.000 89.770 ? 22  TYR A O   1 
ATOM 180  C CG  ? TYR A 1  22 ? -12.804  15.928   4.839 1.000 89.770 ? 22  TYR A CG  1 
ATOM 181  C CD1 ? TYR A 1  22 ? -13.471  16.062   6.054 1.000 89.770 ? 22  TYR A CD1 1 
ATOM 182  C CD2 ? TYR A 1  22 ? -11.615  16.627   4.661 1.000 89.770 ? 22  TYR A CD2 1 
ATOM 183  C CE1 ? TYR A 1  22 ? -12.967  16.873   7.066 1.000 89.770 ? 22  TYR A CE1 1 
ATOM 184  C CE2 ? TYR A 1  22 ? -11.101  17.441   5.665 1.000 89.770 ? 22  TYR A CE2 1 
ATOM 185  O OH  ? TYR A 1  22 ? -11.280  18.361   7.860 1.000 89.770 ? 22  TYR A OH  1 
ATOM 186  C CZ  ? TYR A 1  22 ? -11.783  17.557   6.862 1.000 89.770 ? 22  TYR A CZ  1 
ATOM 187  N N   ? LYS A 1  23 ? -14.252  13.306   1.815 1.000 89.100 ? 23  LYS A N   1 
ATOM 188  C CA  ? LYS A 1  23 ? -14.942  12.592   0.744 1.000 89.100 ? 23  LYS A CA  1 
ATOM 189  C C   ? LYS A 1  23 ? -14.021  12.373  -0.453 1.000 89.100 ? 23  LYS A C   1 
ATOM 190  C CB  ? LYS A 1  23 ? -16.194  13.355   0.309 1.000 89.100 ? 23  LYS A CB  1 
ATOM 191  O O   ? LYS A 1  23 ? -14.436  11.804  -1.465 1.000 89.100 ? 23  LYS A O   1 
ATOM 192  C CG  ? LYS A 1  23 ? -17.274  13.433   1.378 1.000 89.100 ? 23  LYS A CG  1 
ATOM 193  C CD  ? LYS A 1  23 ? -18.531  14.115   0.854 1.000 89.100 ? 23  LYS A CD  1 
ATOM 194  C CE  ? LYS A 1  23 ? -19.620  14.177   1.917 1.000 89.100 ? 23  LYS A CE  1 
ATOM 195  N NZ  ? LYS A 1  23 ? -20.850  14.858   1.412 1.000 89.100 ? 23  LYS A NZ  1 
ATOM 196  N N   ? GLU A 1  24 ? -12.755  12.725  -0.244 1.000 92.140 ? 24  GLU A N   1 
ATOM 197  C CA  ? GLU A 1  24 ? -11.818  12.648  -1.361 1.000 92.140 ? 24  GLU A CA  1 
ATOM 198  C C   ? GLU A 1  24 ? -10.858  11.473  -1.196 1.000 92.140 ? 24  GLU A C   1 
ATOM 199  C CB  ? GLU A 1  24 ? -11.032  13.955  -1.495 1.000 92.140 ? 24  GLU A CB  1 
ATOM 200  O O   ? GLU A 1  24 ? -10.205  11.340  -0.159 1.000 92.140 ? 24  GLU A O   1 
ATOM 201  C CG  ? GLU A 1  24 ? -10.099  13.991  -2.697 1.000 92.140 ? 24  GLU A CG  1 
ATOM 202  C CD  ? GLU A 1  24 ?  -9.262  15.258  -2.769 1.000 92.140 ? 24  GLU A CD  1 
ATOM 203  O OE1 ? GLU A 1  24 ?  -8.490  15.421  -3.741 1.000 92.140 ? 24  GLU A OE1 1 
ATOM 204  O OE2 ? GLU A 1  24 ?  -9.378  16.094  -1.845 1.000 92.140 ? 24  GLU A OE2 1 
ATOM 205  N N   ? TYR A 1  25 ? -10.811  10.658  -2.215 1.000 93.920 ? 25  TYR A N   1 
ATOM 206  C CA  ? TYR A 1  25 ?  -9.842   9.568  -2.242 1.000 93.920 ? 25  TYR A CA  1 
ATOM 207  C C   ? TYR A 1  25 ?  -8.419  10.105  -2.344 1.000 93.920 ? 25  TYR A C   1 
ATOM 208  C CB  ? TYR A 1  25 ? -10.128   8.622  -3.412 1.000 93.920 ? 25  TYR A CB  1 
ATOM 209  O O   ? TYR A 1  25 ?  -8.116  10.912  -3.226 1.000 93.920 ? 25  TYR A O   1 
ATOM 210  C CG  ? TYR A 1  25 ?  -9.059   7.578  -3.625 1.000 93.920 ? 25  TYR A CG  1 
ATOM 211  C CD1 ? TYR A 1  25 ?  -8.104   7.725  -4.628 1.000 93.920 ? 25  TYR A CD1 1 
ATOM 212  C CD2 ? TYR A 1  25 ?  -9.002   6.443  -2.823 1.000 93.920 ? 25  TYR A CD2 1 
ATOM 213  C CE1 ? TYR A 1  25 ?  -7.119   6.764  -4.829 1.000 93.920 ? 25  TYR A CE1 1 
ATOM 214  C CE2 ? TYR A 1  25 ?  -8.021   5.476  -3.014 1.000 93.920 ? 25  TYR A CE2 1 
ATOM 215  O OH  ? TYR A 1  25 ?  -6.111   4.691  -4.212 1.000 93.920 ? 25  TYR A OH  1 
ATOM 216  C CZ  ? TYR A 1  25 ?  -7.085   5.645  -4.018 1.000 93.920 ? 25  TYR A CZ  1 
ATOM 217  N N   ? ILE A 1  26 ?  -7.472   9.542  -1.478 1.000 93.880 ? 26  ILE A N   1 
ATOM 218  C CA  ? ILE A 1  26 ?  -6.135  10.125  -1.491 1.000 93.880 ? 26  ILE A CA  1 
ATOM 219  C C   ? ILE A 1  26 ?  -5.092   9.021  -1.647 1.000 93.880 ? 26  ILE A C   1 
ATOM 220  C CB  ? ILE A 1  26 ?  -5.862  10.943  -0.209 1.000 93.880 ? 26  ILE A CB  1 
ATOM 221  O O   ? ILE A 1  26 ?  -4.021   9.245  -2.216 1.000 93.880 ? 26  ILE A O   1 
ATOM 222  C CG1 ? ILE A 1  26 ?  -6.046  10.065   1.034 1.000 93.880 ? 26  ILE A CG1 1 
ATOM 223  C CG2 ? ILE A 1  26 ?  -6.772  12.174  -0.150 1.000 93.880 ? 26  ILE A CG2 1 
ATOM 224  C CD1 ? ILE A 1  26 ?  -5.541  10.701   2.321 1.000 93.880 ? 26  ILE A CD1 1 
ATOM 225  N N   ? CYS A 1  27 ?  -5.319   7.852  -1.171 1.000 96.070 ? 27  CYS A N   1 
ATOM 226  C CA  ? CYS A 1  27 ?  -4.361   6.755  -1.243 1.000 96.070 ? 27  CYS A CA  1 
ATOM 227  C C   ? CYS A 1  27 ?  -5.067   5.408  -1.152 1.000 96.070 ? 27  CYS A C   1 
ATOM 228  C CB  ? CYS A 1  27 ?  -3.323   6.874  -0.128 1.000 96.070 ? 27  CYS A CB  1 
ATOM 229  O O   ? CYS A 1  27 ?  -6.271   5.349  -0.898 1.000 96.070 ? 27  CYS A O   1 
ATOM 230  S SG  ? CYS A 1  27 ?  -2.149   8.226  -0.367 1.000 96.070 ? 27  CYS A SG  1 
ATOM 231  N N   ? GLY A 1  28 ?  -4.245   4.413  -1.380 1.000 97.270 ? 28  GLY A N   1 
ATOM 232  C CA  ? GLY A 1  28 ?  -4.649   3.054  -1.060 1.000 97.270 ? 28  GLY A CA  1 
ATOM 233  C C   ? GLY A 1  28 ?  -4.151   2.586   0.295 1.000 97.270 ? 28  GLY A C   1 
ATOM 234  O O   ? GLY A 1  28 ?  -3.451   3.323   0.992 1.000 97.270 ? 28  GLY A O   1 
ATOM 235  N N   ? GLY A 1  29 ?  -4.509   1.399   0.732 1.000 98.050 ? 29  GLY A N   1 
ATOM 236  C CA  ? GLY A 1  29 ?  -4.091   0.717   1.946 1.000 98.050 ? 29  GLY A CA  1 
ATOM 237  C C   ? GLY A 1  29 ?  -4.321  -0.782   1.898 1.000 98.050 ? 29  GLY A C   1 
ATOM 238  O O   ? GLY A 1  29 ?  -4.808  -1.308   0.895 1.000 98.050 ? 29  GLY A O   1 
ATOM 239  N N   ? VAL A 1  30 ?  -3.890  -1.394   2.993 1.000 98.500 ? 30  VAL A N   1 
ATOM 240  C CA  ? VAL A 1  30 ?  -4.001  -2.847   3.068 1.000 98.500 ? 30  VAL A CA  1 
ATOM 241  C C   ? VAL A 1  30 ?  -4.552  -3.253   4.433 1.000 98.500 ? 30  VAL A C   1 
ATOM 242  C CB  ? VAL A 1  30 ?  -2.640  -3.533   2.818 1.000 98.500 ? 30  VAL A CB  1 
ATOM 243  O O   ? VAL A 1  30 ?  -4.057  -2.802   5.469 1.000 98.500 ? 30  VAL A O   1 
ATOM 244  C CG1 ? VAL A 1  30 ?  -2.788  -5.053   2.848 1.000 98.500 ? 30  VAL A CG1 1 
ATOM 245  C CG2 ? VAL A 1  30 ?  -2.050  -3.077   1.485 1.000 98.500 ? 30  VAL A CG2 1 
ATOM 246  N N   ? LEU A 1  31 ?  -5.587  -4.084   4.396 1.000 98.510 ? 31  LEU A N   1 
ATOM 247  C CA  ? LEU A 1  31 ?  -6.145  -4.614   5.635 1.000 98.510 ? 31  LEU A CA  1 
ATOM 248  C C   ? LEU A 1  31 ?  -5.278  -5.743   6.182 1.000 98.510 ? 31  LEU A C   1 
ATOM 249  C CB  ? LEU A 1  31 ?  -7.574  -5.115   5.409 1.000 98.510 ? 31  LEU A CB  1 
ATOM 250  O O   ? LEU A 1  31 ?  -5.124  -6.782   5.535 1.000 98.510 ? 31  LEU A O   1 
ATOM 251  C CG  ? LEU A 1  31 ?  -8.327  -5.598   6.650 1.000 98.510 ? 31  LEU A CG  1 
ATOM 252  C CD1 ? LEU A 1  31 ?  -8.581  -4.434   7.602 1.000 98.510 ? 31  LEU A CD1 1 
ATOM 253  C CD2 ? LEU A 1  31 ?  -9.639  -6.266   6.253 1.000 98.510 ? 31  LEU A CD2 1 
ATOM 254  N N   ? LEU A 1  32 ?  -4.713  -5.567   7.483 1.000 97.840 ? 32  LEU A N   1 
ATOM 255  C CA  ? LEU A 1  32 ?  -3.816  -6.546   8.088 1.000 97.840 ? 32  LEU A CA  1 
ATOM 256  C C   ? LEU A 1  32 ?  -4.572  -7.452   9.054 1.000 97.840 ? 32  LEU A C   1 
ATOM 257  C CB  ? LEU A 1  32 ?  -2.671  -5.843   8.820 1.000 97.840 ? 32  LEU A CB  1 
ATOM 258  O O   ? LEU A 1  32 ?  -4.181  -8.601   9.270 1.000 97.840 ? 32  LEU A O   1 
ATOM 259  C CG  ? LEU A 1  32 ?  -1.658  -5.104   7.944 1.000 97.840 ? 32  LEU A CG  1 
ATOM 260  C CD1 ? LEU A 1  32 ?  -0.596  -4.434   8.810 1.000 97.840 ? 32  LEU A CD1 1 
ATOM 261  C CD2 ? LEU A 1  32 ?  -1.016  -6.061   6.945 1.000 97.840 ? 32  LEU A CD2 1 
ATOM 262  N N   ? ASP A 1  33 ?  -5.604  -6.895   9.707 1.000 97.070 ? 33  ASP A N   1 
ATOM 263  C CA  ? ASP A 1  33 ?  -6.572  -7.589  10.551 1.000 97.070 ? 33  ASP A CA  1 
ATOM 264  C C   ? ASP A 1  33 ?  -7.869  -6.791  10.668 1.000 97.070 ? 33  ASP A C   1 
ATOM 265  C CB  ? ASP A 1  33 ?  -5.986  -7.847  11.940 1.000 97.070 ? 33  ASP A CB  1 
ATOM 266  O O   ? ASP A 1  33 ?  -8.050  -5.786   9.978 1.000 97.070 ? 33  ASP A O   1 
ATOM 267  C CG  ? ASP A 1  33 ?  -5.716  -6.570  12.717 1.000 97.070 ? 33  ASP A CG  1 
ATOM 268  O OD1 ? ASP A 1  33 ?  -6.531  -5.626  12.641 1.000 97.070 ? 33  ASP A OD1 1 
ATOM 269  O OD2 ? ASP A 1  33 ?  -4.677  -6.506  13.409 1.000 97.070 ? 33  ASP A OD2 1 
ATOM 270  N N   ? ALA A 1  34 ?  -8.804  -7.310  11.517 1.000 97.750 ? 34  ALA A N   1 
ATOM 271  C CA  ? ALA A 1  34 ? -10.141  -6.724  11.543 1.000 97.750 ? 34  ALA A CA  1 
ATOM 272  C C   ? ALA A 1  34 ? -10.093  -5.267  11.994 1.000 97.750 ? 34  ALA A C   1 
ATOM 273  C CB  ? ALA A 1  34 ? -11.059  -7.531  12.459 1.000 97.750 ? 34  ALA A CB  1 
ATOM 274  O O   ? ALA A 1  34 ? -11.000  -4.487  11.694 1.000 97.750 ? 34  ALA A O   1 
ATOM 275  N N   ? ASN A 1  35 ?  -8.970  -4.861  12.592 1.000 98.000 ? 35  ASN A N   1 
ATOM 276  C CA  ? ASN A 1  35 ?  -8.929  -3.539  13.209 1.000 98.000 ? 35  ASN A CA  1 
ATOM 277  C C   ? ASN A 1  35 ?  -7.876  -2.649  12.557 1.000 98.000 ? 35  ASN A C   1 
ATOM 278  C CB  ? ASN A 1  35 ?  -8.670  -3.656  14.712 1.000 98.000 ? 35  ASN A CB  1 
ATOM 279  O O   ? ASN A 1  35 ?  -7.755  -1.471  12.898 1.000 98.000 ? 35  ASN A O   1 
ATOM 280  C CG  ? ASN A 1  35 ?  -9.822  -4.303  15.455 1.000 98.000 ? 35  ASN A CG  1 
ATOM 281  N ND2 ? ASN A 1  35 ?  -9.598  -5.510  15.962 1.000 98.000 ? 35  ASN A ND2 1 
ATOM 282  O OD1 ? ASN A 1  35 ? -10.905  -3.724  15.572 1.000 98.000 ? 35  ASN A OD1 1 
ATOM 283  N N   ? TRP A 1  36 ?  -7.092  -3.188  11.638 1.000 98.290 ? 36  TRP A N   1 
ATOM 284  C CA  ? TRP A 1  36 ?  -5.905  -2.416  11.288 1.000 98.290 ? 36  TRP A CA  1 
ATOM 285  C C   ? TRP A 1  36 ?  -5.722  -2.354   9.775 1.000 98.290 ? 36  TRP A C   1 
ATOM 286  C CB  ? TRP A 1  36 ?  -4.658  -3.020  11.941 1.000 98.290 ? 36  TRP A CB  1 
ATOM 287  O O   ? TRP A 1  36 ?  -5.840  -3.371   9.087 1.000 98.290 ? 36  TRP A O   1 
ATOM 288  C CG  ? TRP A 1  36 ?  -4.620  -2.872  13.432 1.000 98.290 ? 36  TRP A CG  1 
ATOM 289  C CD1 ? TRP A 1  36 ?  -5.011  -3.795  14.362 1.000 98.290 ? 36  TRP A CD1 1 
ATOM 290  C CD2 ? TRP A 1  36 ?  -4.169  -1.729  14.166 1.000 98.290 ? 36  TRP A CD2 1 
ATOM 291  C CE2 ? TRP A 1  36 ?  -4.315  -2.030  15.538 1.000 98.290 ? 36  TRP A CE2 1 
ATOM 292  C CE3 ? TRP A 1  36 ?  -3.656  -0.479  13.795 1.000 98.290 ? 36  TRP A CE3 1 
ATOM 293  N NE1 ? TRP A 1  36 ?  -4.830  -3.294  15.631 1.000 98.290 ? 36  TRP A NE1 1 
ATOM 294  C CH2 ? TRP A 1  36 ?  -3.464   0.092  16.152 1.000 98.290 ? 36  TRP A CH2 1 
ATOM 295  C CZ2 ? TRP A 1  36 ?  -3.964  -1.123  16.542 1.000 98.290 ? 36  TRP A CZ2 1 
ATOM 296  C CZ3 ? TRP A 1  36 ?  -3.307   0.421  14.796 1.000 98.290 ? 36  TRP A CZ3 1 
ATOM 297  N N   ? VAL A 1  37 ?  -5.446  -1.109   9.302 1.000 98.510 ? 37  VAL A N   1 
ATOM 298  C CA  ? VAL A 1  37 ?  -5.096  -0.846   7.910 1.000 98.510 ? 37  VAL A CA  1 
ATOM 299  C C   ? VAL A 1  37 ?  -3.672  -0.300   7.829 1.000 98.510 ? 37  VAL A C   1 
ATOM 300  C CB  ? VAL A 1  37 ?  -6.085   0.143   7.254 1.000 98.510 ? 37  VAL A CB  1 
ATOM 301  O O   ? VAL A 1  37 ?  -3.297   0.587   8.599 1.000 98.510 ? 37  VAL A O   1 
ATOM 302  C CG1 ? VAL A 1  37 ?  -5.584   0.573   5.876 1.000 98.510 ? 37  VAL A CG1 1 
ATOM 303  C CG2 ? VAL A 1  37 ?  -7.474  -0.483   7.149 1.000 98.510 ? 37  VAL A CG2 1 
ATOM 304  N N   ? LEU A 1  38 ?  -2.898  -0.912   6.946 1.000 98.600 ? 38  LEU A N   1 
ATOM 305  C CA  ? LEU A 1  38 ?  -1.550  -0.447   6.641 1.000 98.600 ? 38  LEU A CA  1 
ATOM 306  C C   ? LEU A 1  38 ?  -1.545   0.424   5.390 1.000 98.600 ? 38  LEU A C   1 
ATOM 307  C CB  ? LEU A 1  38 ?  -0.603  -1.636   6.453 1.000 98.600 ? 38  LEU A CB  1 
ATOM 308  O O   ? LEU A 1  38 ?  -2.115   0.047   4.363 1.000 98.600 ? 38  LEU A O   1 
ATOM 309  C CG  ? LEU A 1  38 ?   0.866  -1.298   6.192 1.000 98.600 ? 38  LEU A CG  1 
ATOM 310  C CD1 ? LEU A 1  38 ?   1.460  -0.556   7.384 1.000 98.600 ? 38  LEU A CD1 1 
ATOM 311  C CD2 ? LEU A 1  38 ?   1.661  -2.564   5.893 1.000 98.600 ? 38  LEU A CD2 1 
ATOM 312  N N   ? THR A 1  39 ?  -0.871   1.645   5.414 1.000 98.430 ? 39  THR A N   1 
ATOM 313  C CA  ? THR A 1  39 ?  -0.781   2.552   4.275 1.000 98.430 ? 39  THR A CA  1 
ATOM 314  C C   ? THR A 1  39 ?   0.542   3.313   4.292 1.000 98.430 ? 39  THR A C   1 
ATOM 315  C CB  ? THR A 1  39 ?  -1.952   3.552   4.263 1.000 98.430 ? 39  THR A CB  1 
ATOM 316  O O   ? THR A 1  39 ?   1.416   3.030   5.115 1.000 98.430 ? 39  THR A O   1 
ATOM 317  C CG2 ? THR A 1  39 ?  -1.823   4.562   5.399 1.000 98.430 ? 39  THR A CG2 1 
ATOM 318  O OG1 ? THR A 1  39 ?  -1.961   4.253   3.014 1.000 98.430 ? 39  THR A OG1 1 
ATOM 319  N N   ? ALA A 1  40 ?   0.745   4.146   3.350 1.000 98.070 ? 40  ALA A N   1 
ATOM 320  C CA  ? ALA A 1  40 ?   1.986   4.914   3.282 1.000 98.070 ? 40  ALA A CA  1 
ATOM 321  C C   ? ALA A 1  40 ?   1.935   6.123   4.212 1.000 98.070 ? 40  ALA A C   1 
ATOM 322  C CB  ? ALA A 1  40 ?   2.257   5.361   1.848 1.000 98.070 ? 40  ALA A CB  1 
ATOM 323  O O   ? ALA A 1  40 ?   0.902   6.787   4.321 1.000 98.070 ? 40  ALA A O   1 
ATOM 324  N N   ? ALA A 1  41 ?   3.048   6.400   4.887 1.000 97.660 ? 41  ALA A N   1 
ATOM 325  C CA  ? ALA A 1  41 ?   3.146   7.523   5.816 1.000 97.660 ? 41  ALA A CA  1 
ATOM 326  C C   ? ALA A 1  41 ?   2.928   8.850   5.096 1.000 97.660 ? 41  ALA A C   1 
ATOM 327  C CB  ? ALA A 1  41 ?   4.502   7.517   6.516 1.000 97.660 ? 41  ALA A CB  1 
ATOM 328  O O   ? ALA A 1  41 ?   2.405   9.802   5.681 1.000 97.660 ? 41  ALA A O   1 
ATOM 329  N N   ? HIS A 1  42 ?   3.351   8.915   3.882 1.000 96.290 ? 42  HIS A N   1 
ATOM 330  C CA  ? HIS A 1  42 ?   3.226  10.159   3.131 1.000 96.290 ? 42  HIS A CA  1 
ATOM 331  C C   ? HIS A 1  42 ?   1.774  10.431   2.754 1.000 96.290 ? 42  HIS A C   1 
ATOM 332  C CB  ? HIS A 1  42 ?   4.095  10.114   1.873 1.000 96.290 ? 42  HIS A CB  1 
ATOM 333  O O   ? HIS A 1  42 ?   1.453  11.503   2.235 1.000 96.290 ? 42  HIS A O   1 
ATOM 334  C CG  ? HIS A 1  42 ?   3.528   9.264   0.781 1.000 96.290 ? 42  HIS A CG  1 
ATOM 335  C CD2 ? HIS A 1  42 ?   2.641   9.552  -0.200 1.000 96.290 ? 42  HIS A CD2 1 
ATOM 336  N ND1 ? HIS A 1  42 ?   3.868   7.939   0.617 1.000 96.290 ? 42  HIS A ND1 1 
ATOM 337  C CE1 ? HIS A 1  42 ?   3.213   7.447  -0.421 1.000 96.290 ? 42  HIS A CE1 1 
ATOM 338  N NE2 ? HIS A 1  42 ?   2.461   8.406  -0.935 1.000 96.290 ? 42  HIS A NE2 1 
ATOM 339  N N   ? CYS A 1  43 ?   0.847   9.477   3.166 1.000 95.320 ? 43  CYS A N   1 
ATOM 340  C CA  ? CYS A 1  43 ?  -0.583   9.642   2.934 1.000 95.320 ? 43  CYS A CA  1 
ATOM 341  C C   ? CYS A 1  43 ?  -1.269  10.243   4.155 1.000 95.320 ? 43  CYS A C   1 
ATOM 342  C CB  ? CYS A 1  43 ?  -1.228   8.301   2.584 1.000 95.320 ? 43  CYS A CB  1 
ATOM 343  O O   ? CYS A 1  43 ?  -2.496  10.350   4.194 1.000 95.320 ? 43  CYS A O   1 
ATOM 344  S SG  ? CYS A 1  43 ?  -0.804   7.697   0.936 1.000 95.320 ? 43  CYS A SG  1 
ATOM 345  N N   ? TYR A 1  44 ?  -0.544  10.639   5.118 1.000 94.300 ? 44  TYR A N   1 
ATOM 346  C CA  ? TYR A 1  44 ?  -1.088  11.076   6.399 1.000 94.300 ? 44  TYR A CA  1 
ATOM 347  C C   ? TYR A 1  44 ?  -1.808  12.412   6.259 1.000 94.300 ? 44  TYR A C   1 
ATOM 348  C CB  ? TYR A 1  44 ?   0.025  11.191   7.445 1.000 94.300 ? 44  TYR A CB  1 
ATOM 349  O O   ? TYR A 1  44 ?  -1.236  13.384   5.760 1.000 94.300 ? 44  TYR A O   1 
ATOM 350  C CG  ? TYR A 1  44 ?  -0.444  11.733   8.773 1.000 94.300 ? 44  TYR A CG  1 
ATOM 351  C CD1 ? TYR A 1  44 ?  -0.042  12.992   9.215 1.000 94.300 ? 44  TYR A CD1 1 
ATOM 352  C CD2 ? TYR A 1  44 ?  -1.288  10.989   9.590 1.000 94.300 ? 44  TYR A CD2 1 
ATOM 353  C CE1 ? TYR A 1  44 ?  -0.470  13.495  10.439 1.000 94.300 ? 44  TYR A CE1 1 
ATOM 354  C CE2 ? TYR A 1  44 ?  -1.722  11.482  10.816 1.000 94.300 ? 44  TYR A CE2 1 
ATOM 355  O OH  ? TYR A 1  44 ?  -1.735  13.228  12.444 1.000 94.300 ? 44  TYR A OH  1 
ATOM 356  C CZ  ? TYR A 1  44 ?  -1.309  12.734  11.231 1.000 94.300 ? 44  TYR A CZ  1 
ATOM 357  N N   ? TYR A 1  45 ?  -3.137  12.423   6.716 1.000 91.500 ? 45  TYR A N   1 
ATOM 358  C CA  ? TYR A 1  45 ?  -3.970  13.614   6.837 1.000 91.500 ? 45  TYR A CA  1 
ATOM 359  C C   ? TYR A 1  45 ?  -4.839  13.547   8.088 1.000 91.500 ? 45  TYR A C   1 
ATOM 360  C CB  ? TYR A 1  45 ?  -4.853  13.781   5.597 1.000 91.500 ? 45  TYR A CB  1 
ATOM 361  O O   ? TYR A 1  45 ?  -5.077  12.465   8.629 1.000 91.500 ? 45  TYR A O   1 
ATOM 362  C CG  ? TYR A 1  45 ?  -4.073  13.972   4.318 1.000 91.500 ? 45  TYR A CG  1 
ATOM 363  C CD1 ? TYR A 1  45 ?  -3.660  15.239   3.914 1.000 91.500 ? 45  TYR A CD1 1 
ATOM 364  C CD2 ? TYR A 1  45 ?  -3.749  12.886   3.513 1.000 91.500 ? 45  TYR A CD2 1 
ATOM 365  C CE1 ? TYR A 1  45 ?  -2.944  15.420   2.736 1.000 91.500 ? 45  TYR A CE1 1 
ATOM 366  C CE2 ? TYR A 1  45 ?  -3.032  13.055   2.332 1.000 91.500 ? 45  TYR A CE2 1 
ATOM 367  O OH  ? TYR A 1  45 ?  -1.925  14.497   0.786 1.000 91.500 ? 45  TYR A OH  1 
ATOM 368  C CZ  ? TYR A 1  45 ?  -2.634  14.324   1.953 1.000 91.500 ? 45  TYR A CZ  1 
ATOM 369  N N   ? GLU A 1  46 ?  -5.350  14.766   8.572 1.000 85.250 ? 46  GLU A N   1 
ATOM 370  C CA  ? GLU A 1  46 ?  -6.300  14.777   9.680 1.000 85.250 ? 46  GLU A CA  1 
ATOM 371  C C   ? GLU A 1  46 ?  -7.656  14.224   9.250 1.000 85.250 ? 46  GLU A C   1 
ATOM 372  C CB  ? GLU A 1  46 ?  -6.461  16.194  10.236 1.000 85.250 ? 46  GLU A CB  1 
ATOM 373  O O   ? GLU A 1  46 ?  -8.110  14.480   8.133 1.000 85.250 ? 46  GLU A O   1 
ATOM 374  C CG  ? GLU A 1  46 ?  -5.223  16.720  10.948 1.000 85.250 ? 46  GLU A CG  1 
ATOM 375  C CD  ? GLU A 1  46 ?  -5.430  18.088  11.578 1.000 85.250 ? 46  GLU A CD  1 
ATOM 376  O OE1 ? GLU A 1  46 ?  -4.496  18.600  12.237 1.000 85.250 ? 46  GLU A OE1 1 
ATOM 377  O OE2 ? GLU A 1  46 ?  -6.535  18.652  11.413 1.000 85.250 ? 46  GLU A OE2 1 
ATOM 378  N N   ? LYS A 1  47 ?  -8.207  13.112   9.996 1.000 86.860 ? 47  LYS A N   1 
ATOM 379  C CA  ? LYS A 1  47 ?  -9.574  12.631   9.819 1.000 86.860 ? 47  LYS A CA  1 
ATOM 380  C C   ? LYS A 1  47 ?  -9.667  11.661   8.645 1.000 86.860 ? 47  LYS A C   1 
ATOM 381  C CB  ? LYS A 1  47 ? -10.533  13.803   9.608 1.000 86.860 ? 47  LYS A CB  1 
ATOM 382  O O   ? LYS A 1  47 ? -10.636  11.692   7.883 1.000 86.860 ? 47  LYS A O   1 
ATOM 383  C CG  ? LYS A 1  47 ? -10.645  14.734  10.806 1.000 86.860 ? 47  LYS A CG  1 
ATOM 384  C CD  ? LYS A 1  47 ? -11.713  15.799  10.589 1.000 86.860 ? 47  LYS A CD  1 
ATOM 385  C CE  ? LYS A 1  47 ? -11.820  16.737  11.784 1.000 86.860 ? 47  LYS A CE  1 
ATOM 386  N NZ  ? LYS A 1  47 ? -12.865  17.783  11.574 1.000 86.860 ? 47  LYS A NZ  1 
ATOM 387  N N   ? ASN A 1  48 ?  -8.704  10.860   8.439 1.000 93.630 ? 48  ASN A N   1 
ATOM 388  C CA  ? ASN A 1  48 ?  -8.793   9.804   7.437 1.000 93.630 ? 48  ASN A CA  1 
ATOM 389  C C   ? ASN A 1  48 ?  -9.969   8.870   7.708 1.000 93.630 ? 48  ASN A C   1 
ATOM 390  C CB  ? ASN A 1  48 ?  -7.486   9.009   7.377 1.000 93.630 ? 48  ASN A CB  1 
ATOM 391  O O   ? ASN A 1  48 ? -10.315   8.621   8.865 1.000 93.630 ? 48  ASN A O   1 
ATOM 392  C CG  ? ASN A 1  48 ?  -6.347   9.803   6.770 1.000 93.630 ? 48  ASN A CG  1 
ATOM 393  N ND2 ? ASN A 1  48 ?  -5.119   9.452   7.133 1.000 93.630 ? 48  ASN A ND2 1 
ATOM 394  O OD1 ? ASN A 1  48 ?  -6.568  10.725   5.980 1.000 93.630 ? 48  ASN A OD1 1 
ATOM 395  N N   ? ASN A 1  49 ? -10.604   8.369   6.701 1.000 96.260 ? 49  ASN A N   1 
ATOM 396  C CA  ? ASN A 1  49 ? -11.538   7.249   6.730 1.000 96.260 ? 49  ASN A CA  1 
ATOM 397  C C   ? ASN A 1  49 ? -11.292   6.283   5.574 1.000 96.260 ? 49  ASN A C   1 
ATOM 398  C CB  ? ASN A 1  49 ? -12.982   7.754   6.703 1.000 96.260 ? 49  ASN A CB  1 
ATOM 399  O O   ? ASN A 1  49 ? -10.601   6.623   4.612 1.000 96.260 ? 49  ASN A O   1 
ATOM 400  C CG  ? ASN A 1  49 ? -13.307   8.525   5.438 1.000 96.260 ? 49  ASN A CG  1 
ATOM 401  N ND2 ? ASN A 1  49 ? -13.235   9.848   5.516 1.000 96.260 ? 49  ASN A ND2 1 
ATOM 402  O OD1 ? ASN A 1  49 ? -13.622   7.935   4.401 1.000 96.260 ? 49  ASN A OD1 1 
ATOM 403  N N   ? VAL A 1  50 ? -11.804   5.067   5.849 1.000 97.280 ? 50  VAL A N   1 
ATOM 404  C CA  ? VAL A 1  50 ? -11.428   4.070   4.852 1.000 97.280 ? 50  VAL A CA  1 
ATOM 405  C C   ? VAL A 1  50 ? -12.675   3.340   4.356 1.000 97.280 ? 50  VAL A C   1 
ATOM 406  C CB  ? VAL A 1  50 ? -10.408   3.057   5.419 1.000 97.280 ? 50  VAL A CB  1 
ATOM 407  O O   ? VAL A 1  50 ? -13.666   3.229   5.080 1.000 97.280 ? 50  VAL A O   1 
ATOM 408  C CG1 ? VAL A 1  50 ?  -9.139   3.770   5.882 1.000 97.280 ? 50  VAL A CG1 1 
ATOM 409  C CG2 ? VAL A 1  50 ? -11.028   2.262   6.567 1.000 97.280 ? 50  VAL A CG2 1 
ATOM 410  N N   ? TRP A 1  51 ? -12.637   2.944   3.129 1.000 97.390 ? 51  TRP A N   1 
ATOM 411  C CA  ? TRP A 1  51 ? -13.609   2.037   2.528 1.000 97.390 ? 51  TRP A CA  1 
ATOM 412  C C   ? TRP A 1  51 ? -12.963   0.699   2.182 1.000 97.390 ? 51  TRP A C   1 
ATOM 413  C CB  ? TRP A 1  51 ? -14.223   2.661   1.272 1.000 97.390 ? 51  TRP A CB  1 
ATOM 414  O O   ? TRP A 1  51 ? -11.910   0.658   1.542 1.000 97.390 ? 51  TRP A O   1 
ATOM 415  C CG  ? TRP A 1  51 ? -15.271   3.695   1.556 1.000 97.390 ? 51  TRP A CG  1 
ATOM 416  C CD1 ? TRP A 1  51 ? -15.084   5.043   1.686 1.000 97.390 ? 51  TRP A CD1 1 
ATOM 417  C CD2 ? TRP A 1  51 ? -16.669   3.463   1.749 1.000 97.390 ? 51  TRP A CD2 1 
ATOM 418  C CE2 ? TRP A 1  51 ? -17.271   4.717   1.992 1.000 97.390 ? 51  TRP A CE2 1 
ATOM 419  C CE3 ? TRP A 1  51 ? -17.473   2.315   1.739 1.000 97.390 ? 51  TRP A CE3 1 
ATOM 420  N NE1 ? TRP A 1  51 ? -16.283   5.664   1.949 1.000 97.390 ? 51  TRP A NE1 1 
ATOM 421  C CH2 ? TRP A 1  51 ? -19.405   3.716   2.209 1.000 97.390 ? 51  TRP A CH2 1 
ATOM 422  C CZ2 ? TRP A 1  51 ? -18.642   4.855   2.224 1.000 97.390 ? 51  TRP A CZ2 1 
ATOM 423  C CZ3 ? TRP A 1  51 ? -18.837   2.454   1.970 1.000 97.390 ? 51  TRP A CZ3 1 
ATOM 424  N N   ? LEU A 1  52 ? -13.581  -0.420   2.708 1.000 97.650 ? 52  LEU A N   1 
ATOM 425  C CA  ? LEU A 1  52 ? -13.152  -1.785   2.426 1.000 97.650 ? 52  LEU A CA  1 
ATOM 426  C C   ? LEU A 1  52 ? -14.134  -2.481   1.489 1.000 97.650 ? 52  LEU A C   1 
ATOM 427  C CB  ? LEU A 1  52 ? -13.015  -2.584   3.725 1.000 97.650 ? 52  LEU A CB  1 
ATOM 428  O O   ? LEU A 1  52 ? -15.330  -2.180   1.502 1.000 97.650 ? 52  LEU A O   1 
ATOM 429  C CG  ? LEU A 1  52 ? -12.123  -1.971   4.806 1.000 97.650 ? 52  LEU A CG  1 
ATOM 430  C CD1 ? LEU A 1  52 ? -12.975  -1.299   5.877 1.000 97.650 ? 52  LEU A CD1 1 
ATOM 431  C CD2 ? LEU A 1  52 ? -11.221  -3.036   5.422 1.000 97.650 ? 52  LEU A CD2 1 
ATOM 432  N N   ? GLY A 1  53 ? -13.569  -3.346   0.585 1.000 96.280 ? 53  GLY A N   1 
ATOM 433  C CA  ? GLY A 1  53 ? -14.439  -4.211  -0.196 1.000 96.280 ? 53  GLY A CA  1 
ATOM 434  C C   ? GLY A 1  53 ? -15.000  -3.534  -1.433 1.000 96.280 ? 53  GLY A C   1 
ATOM 435  O O   ? GLY A 1  53 ? -15.974  -4.009  -2.020 1.000 96.280 ? 53  GLY A O   1 
ATOM 436  N N   ? LYS A 1  54 ? -14.337  -2.361  -1.845 1.000 94.710 ? 54  LYS A N   1 
ATOM 437  C CA  ? LYS A 1  54 ? -14.767  -1.649  -3.045 1.000 94.710 ? 54  LYS A CA  1 
ATOM 438  C C   ? LYS A 1  54 ? -14.040  -2.168  -4.282 1.000 94.710 ? 54  LYS A C   1 
ATOM 439  C CB  ? LYS A 1  54 ? -14.532  -0.146  -2.891 1.000 94.710 ? 54  LYS A CB  1 
ATOM 440  O O   ? LYS A 1  54 ? -12.834  -2.423  -4.239 1.000 94.710 ? 54  LYS A O   1 
ATOM 441  C CG  ? LYS A 1  54 ? -15.460   0.526  -1.890 1.000 94.710 ? 54  LYS A CG  1 
ATOM 442  C CD  ? LYS A 1  54 ? -15.441   2.042  -2.041 1.000 94.710 ? 54  LYS A CD  1 
ATOM 443  C CE  ? LYS A 1  54 ? -16.216   2.493  -3.272 1.000 94.710 ? 54  LYS A CE  1 
ATOM 444  N NZ  ? LYS A 1  54 ? -17.552   3.052  -2.911 1.000 94.710 ? 54  LYS A NZ  1 
ATOM 445  N N   ? ASN A 1  55 ? -14.793  -2.347  -5.397 1.000 95.300 ? 55  ASN A N   1 
ATOM 446  C CA  ? ASN A 1  55 ? -14.193  -2.565  -6.709 1.000 95.300 ? 55  ASN A CA  1 
ATOM 447  C C   ? ASN A 1  55 ? -14.251  -1.306  -7.569 1.000 95.300 ? 55  ASN A C   1 
ATOM 448  C CB  ? ASN A 1  55 ? -14.881  -3.729  -7.426 1.000 95.300 ? 55  ASN A CB  1 
ATOM 449  O O   ? ASN A 1  55 ? -13.334  -1.037  -8.347 1.000 95.300 ? 55  ASN A O   1 
ATOM 450  C CG  ? ASN A 1  55 ? -14.215  -4.080  -8.742 1.000 95.300 ? 55  ASN A CG  1 
ATOM 451  N ND2 ? ASN A 1  55 ? -14.905  -3.816  -9.845 1.000 95.300 ? 55  ASN A ND2 1 
ATOM 452  O OD1 ? ASN A 1  55 ? -13.089  -4.585  -8.767 1.000 95.300 ? 55  ASN A OD1 1 
ATOM 453  N N   ? ASN A 1  56 ? -15.376  -0.592  -7.475 1.000 95.450 ? 56  ASN A N   1 
ATOM 454  C CA  ? ASN A 1  56 ? -15.568   0.703  -8.120 1.000 95.450 ? 56  ASN A CA  1 
ATOM 455  C C   ? ASN A 1  56 ? -15.509   1.846  -7.110 1.000 95.450 ? 56  ASN A C   1 
ATOM 456  C CB  ? ASN A 1  56 ? -16.896   0.733  -8.879 1.000 95.450 ? 56  ASN A CB  1 
ATOM 457  O O   ? ASN A 1  56 ? -16.274   1.867  -6.145 1.000 95.450 ? 56  ASN A O   1 
ATOM 458  C CG  ? ASN A 1  56 ? -17.063   1.988  -9.714 1.000 95.450 ? 56  ASN A CG  1 
ATOM 459  N ND2 ? ASN A 1  56 ? -17.250   1.813 -11.017 1.000 95.450 ? 56  ASN A ND2 1 
ATOM 460  O OD1 ? ASN A 1  56 ? -17.023   3.105  -9.192 1.000 95.450 ? 56  ASN A OD1 1 
ATOM 461  N N   ? LEU A 1  57 ? -14.631   2.791  -7.407 1.000 92.970 ? 57  LEU A N   1 
ATOM 462  C CA  ? LEU A 1  57 ? -14.306   3.858  -6.467 1.000 92.970 ? 57  LEU A CA  1 
ATOM 463  C C   ? LEU A 1  57 ? -15.518   4.750  -6.217 1.000 92.970 ? 57  LEU A C   1 
ATOM 464  C CB  ? LEU A 1  57 ? -13.139   4.698  -6.992 1.000 92.970 ? 57  LEU A CB  1 
ATOM 465  O O   ? LEU A 1  57 ? -15.707   5.251  -5.106 1.000 92.970 ? 57  LEU A O   1 
ATOM 466  C CG  ? LEU A 1  57 ? -12.569   5.743  -6.031 1.000 92.970 ? 57  LEU A CG  1 
ATOM 467  C CD1 ? LEU A 1  57 ? -12.058   5.071  -4.761 1.000 92.970 ? 57  LEU A CD1 1 
ATOM 468  C CD2 ? LEU A 1  57 ? -11.457   6.540  -6.705 1.000 92.970 ? 57  LEU A CD2 1 
ATOM 469  N N   ? TYR A 1  58 ? -16.538   4.886  -7.099 1.000 92.290 ? 58  TYR A N   1 
ATOM 470  C CA  ? TYR A 1  58 ? -17.585   5.898  -7.019 1.000 92.290 ? 58  TYR A CA  1 
ATOM 471  C C   ? TYR A 1  58 ? -18.956   5.253  -6.857 1.000 92.290 ? 58  TYR A C   1 
ATOM 472  C CB  ? TYR A 1  58 ? -17.570   6.787  -8.266 1.000 92.290 ? 58  TYR A CB  1 
ATOM 473  O O   ? TYR A 1  58 ? -19.938   5.936  -6.554 1.000 92.290 ? 58  TYR A O   1 
ATOM 474  C CG  ? TYR A 1  58 ? -16.245   7.466  -8.512 1.000 92.290 ? 58  TYR A CG  1 
ATOM 475  C CD1 ? TYR A 1  58 ? -15.792   8.477  -7.668 1.000 92.290 ? 58  TYR A CD1 1 
ATOM 476  C CD2 ? TYR A 1  58 ? -15.445   7.100  -9.589 1.000 92.290 ? 58  TYR A CD2 1 
ATOM 477  C CE1 ? TYR A 1  58 ? -14.572   9.108  -7.891 1.000 92.290 ? 58  TYR A CE1 1 
ATOM 478  C CE2 ? TYR A 1  58 ? -14.223   7.723  -9.822 1.000 92.290 ? 58  TYR A CE2 1 
ATOM 479  O OH  ? TYR A 1  58 ? -12.588   9.345  -9.195 1.000 92.290 ? 58  TYR A OH  1 
ATOM 480  C CZ  ? TYR A 1  58 ? -13.796   8.724  -8.969 1.000 92.290 ? 58  TYR A CZ  1 
ATOM 481  N N   ? GLN A 1  59 ? -19.013   3.918  -6.974 1.000 93.670 ? 59  GLN A N   1 
ATOM 482  C CA  ? GLN A 1  59 ? -20.287   3.216  -6.848 1.000 93.670 ? 59  GLN A CA  1 
ATOM 483  C C   ? GLN A 1  59 ? -20.495   2.705  -5.426 1.000 93.670 ? 59  GLN A C   1 
ATOM 484  C CB  ? GLN A 1  59 ? -20.360   2.054  -7.840 1.000 93.670 ? 59  GLN A CB  1 
ATOM 485  O O   ? GLN A 1  59 ? -19.540   2.293  -4.762 1.000 93.670 ? 59  GLN A O   1 
ATOM 486  C CG  ? GLN A 1  59 ? -21.716   1.361  -7.876 1.000 93.670 ? 59  GLN A CG  1 
ATOM 487  C CD  ? GLN A 1  59 ? -21.800   0.292  -8.949 1.000 93.670 ? 59  GLN A CD  1 
ATOM 488  N NE2 ? GLN A 1  59 ? -22.901  -0.452  -8.960 1.000 93.670 ? 59  GLN A NE2 1 
ATOM 489  O OE1 ? GLN A 1  59 ? -20.884   0.137  -9.763 1.000 93.670 ? 59  GLN A OE1 1 
ATOM 490  N N   ? ASP A 1  60 ? -21.726   2.901  -4.952 1.000 92.050 ? 60  ASP A N   1 
ATOM 491  C CA  ? ASP A 1  60 ? -22.107   2.284  -3.686 1.000 92.050 ? 60  ASP A CA  1 
ATOM 492  C C   ? ASP A 1  60 ? -22.286   0.775  -3.841 1.000 92.050 ? 60  ASP A C   1 
ATOM 493  C CB  ? ASP A 1  60 ? -23.394   2.913  -3.147 1.000 92.050 ? 60  ASP A CB  1 
ATOM 494  O O   ? ASP A 1  60 ? -23.210   0.321  -4.520 1.000 92.050 ? 60  ASP A O   1 
ATOM 495  C CG  ? ASP A 1  60 ? -23.682   2.532  -1.706 1.000 92.050 ? 60  ASP A CG  1 
ATOM 496  O OD1 ? ASP A 1  60 ? -22.798   1.950  -1.040 1.000 92.050 ? 60  ASP A OD1 1 
ATOM 497  O OD2 ? ASP A 1  60 ? -24.804   2.814  -1.232 1.000 92.050 ? 60  ASP A OD2 1 
ATOM 498  N N   ? GLU A 1  61 ? -21.323   0.027  -3.304 1.000 94.240 ? 61  GLU A N   1 
ATOM 499  C CA  ? GLU A 1  61 ? -21.352  -1.432  -3.367 1.000 94.240 ? 61  GLU A CA  1 
ATOM 500  C C   ? GLU A 1  61 ? -21.805  -2.032  -2.040 1.000 94.240 ? 61  GLU A C   1 
ATOM 501  C CB  ? GLU A 1  61 ? -19.975  -1.981  -3.750 1.000 94.240 ? 61  GLU A CB  1 
ATOM 502  O O   ? GLU A 1  61 ? -21.252  -1.711  -0.986 1.000 94.240 ? 61  GLU A O   1 
ATOM 503  C CG  ? GLU A 1  61 ? -19.506  -1.553  -5.133 1.000 94.240 ? 61  GLU A CG  1 
ATOM 504  C CD  ? GLU A 1  61 ? -18.110  -2.052  -5.474 1.000 94.240 ? 61  GLU A CD  1 
ATOM 505  O OE1 ? GLU A 1  61 ? -17.965  -2.839  -6.437 1.000 94.240 ? 61  GLU A OE1 1 
ATOM 506  O OE2 ? GLU A 1  61 ? -17.154  -1.653  -4.772 1.000 94.240 ? 61  GLU A OE2 1 
ATOM 507  N N   ? PRO A 1  62 ? -22.910  -2.784  -2.127 1.000 92.480 ? 62  PRO A N   1 
ATOM 508  C CA  ? PRO A 1  62 ? -23.484  -3.347  -0.902 1.000 92.480 ? 62  PRO A CA  1 
ATOM 509  C C   ? PRO A 1  62 ? -22.457  -4.106  -0.064 1.000 92.480 ? 62  PRO A C   1 
ATOM 510  C CB  ? PRO A 1  62 ? -24.569  -4.292  -1.422 1.000 92.480 ? 62  PRO A CB  1 
ATOM 511  O O   ? PRO A 1  62 ? -22.560  -4.138   1.165 1.000 92.480 ? 62  PRO A O   1 
ATOM 512  C CG  ? PRO A 1  62 ? -24.957  -3.733  -2.753 1.000 92.480 ? 62  PRO A CG  1 
ATOM 513  C CD  ? PRO A 1  62 ? -23.742  -3.115  -3.383 1.000 92.480 ? 62  PRO A CD  1 
ATOM 514  N N   ? SER A 1  63 ? -21.474  -4.649  -0.647 1.000 90.980 ? 63  SER A N   1 
ATOM 515  C CA  ? SER A 1  63 ? -20.447  -5.438   0.025 1.000 90.980 ? 63  SER A CA  1 
ATOM 516  C C   ? SER A 1  63 ? -19.396  -4.543   0.673 1.000 90.980 ? 63  SER A C   1 
ATOM 517  C CB  ? SER A 1  63 ? -19.776  -6.396  -0.960 1.000 90.980 ? 63  SER A CB  1 
ATOM 518  O O   ? SER A 1  63 ? -18.610  -5.000   1.505 1.000 90.980 ? 63  SER A O   1 
ATOM 519  O OG  ? SER A 1  63 ? -19.170  -5.680  -2.023 1.000 90.980 ? 63  SER A OG  1 
ATOM 520  N N   ? ALA A 1  64 ? -19.350  -3.153   0.319 1.000 95.480 ? 64  ALA A N   1 
ATOM 521  C CA  ? ALA A 1  64 ? -18.356  -2.211   0.827 1.000 95.480 ? 64  ALA A CA  1 
ATOM 522  C C   ? ALA A 1  64 ? -18.686  -1.782   2.253 1.000 95.480 ? 64  ALA A C   1 
ATOM 523  C CB  ? ALA A 1  64 ? -18.265  -0.991  -0.086 1.000 95.480 ? 64  ALA A CB  1 
ATOM 524  O O   ? ALA A 1  64 ? -19.858  -1.688   2.625 1.000 95.480 ? 64  ALA A O   1 
ATOM 525  N N   ? GLN A 1  65 ? -17.666  -1.612   3.051 1.000 96.420 ? 65  GLN A N   1 
ATOM 526  C CA  ? GLN A 1  65 ? -17.767  -1.195   4.446 1.000 96.420 ? 65  GLN A CA  1 
ATOM 527  C C   ? GLN A 1  65 ? -16.997   0.101   4.689 1.000 96.420 ? 65  GLN A C   1 
ATOM 528  C CB  ? GLN A 1  65 ? -17.250  -2.294   5.375 1.000 96.420 ? 65  GLN A CB  1 
ATOM 529  O O   ? GLN A 1  65 ? -15.825   0.210   4.324 1.000 96.420 ? 65  GLN A O   1 
ATOM 530  C CG  ? GLN A 1  65 ? -17.689  -3.696   4.972 1.000 96.420 ? 65  GLN A CG  1 
ATOM 531  C CD  ? GLN A 1  65 ? -17.040  -4.779   5.814 1.000 96.420 ? 65  GLN A CD  1 
ATOM 532  N NE2 ? GLN A 1  65 ? -16.813  -5.941   5.213 1.000 96.420 ? 65  GLN A NE2 1 
ATOM 533  O OE1 ? GLN A 1  65 ? -16.746  -4.572   6.996 1.000 96.420 ? 65  GLN A OE1 1 
ATOM 534  N N   ? HIS A 1  66 ? -17.779   1.027   5.244 1.000 96.850 ? 66  HIS A N   1 
ATOM 535  C CA  ? HIS A 1  66 ? -17.146   2.274   5.657 1.000 96.850 ? 66  HIS A CA  1 
ATOM 536  C C   ? HIS A 1  66 ? -16.726   2.219   7.122 1.000 96.850 ? 66  HIS A C   1 
ATOM 537  C CB  ? HIS A 1  66 ? -18.090   3.456   5.426 1.000 96.850 ? 66  HIS A CB  1 
ATOM 538  O O   ? HIS A 1  66 ? -17.524   1.856   7.989 1.000 96.850 ? 66  HIS A O   1 
ATOM 539  C CG  ? HIS A 1  66 ? -17.513   4.774   5.834 1.000 96.850 ? 66  HIS A CG  1 
ATOM 540  C CD2 ? HIS A 1  66 ? -16.336   5.365   5.517 1.000 96.850 ? 66  HIS A CD2 1 
ATOM 541  N ND1 ? HIS A 1  66 ? -18.170   5.646   6.674 1.000 96.850 ? 66  HIS A ND1 1 
ATOM 542  C CE1 ? HIS A 1  66 ? -17.421   6.721   6.856 1.000 96.850 ? 66  HIS A CE1 1 
ATOM 543  N NE2 ? HIS A 1  66 ? -16.303   6.575   6.165 1.000 96.850 ? 66  HIS A NE2 1 
ATOM 544  N N   ? ARG A 1  67 ? -15.447   2.617   7.346 1.000 96.690 ? 67  ARG A N   1 
ATOM 545  C CA  ? ARG A 1  67 ? -14.914   2.662   8.703 1.000 96.690 ? 67  ARG A CA  1 
ATOM 546  C C   ? ARG A 1  67 ? -14.207   3.987   8.971 1.000 96.690 ? 67  ARG A C   1 
ATOM 547  C CB  ? ARG A 1  67 ? -13.951   1.497   8.942 1.000 96.690 ? 67  ARG A CB  1 
ATOM 548  O O   ? ARG A 1  67 ? -13.443   4.469   8.132 1.000 96.690 ? 67  ARG A O   1 
ATOM 549  C CG  ? ARG A 1  67 ? -14.600   0.128   8.823 1.000 96.690 ? 67  ARG A CG  1 
ATOM 550  C CD  ? ARG A 1  67 ? -15.605  -0.120   9.940 1.000 96.690 ? 67  ARG A CD  1 
ATOM 551  N NE  ? ARG A 1  67 ? -16.153  -1.472   9.882 1.000 96.690 ? 67  ARG A NE  1 
ATOM 552  N NH1 ? ARG A 1  67 ? -17.823  -0.954   8.372 1.000 96.690 ? 67  ARG A NH1 1 
ATOM 553  N NH2 ? ARG A 1  67 ? -17.610  -3.095   9.162 1.000 96.690 ? 67  ARG A NH2 1 
ATOM 554  C CZ  ? ARG A 1  67 ? -17.194  -1.837   9.139 1.000 96.690 ? 67  ARG A CZ  1 
ATOM 555  N N   ? LEU A 1  68 ? -14.518   4.550  10.218 1.000 96.720 ? 68  LEU A N   1 
ATOM 556  C CA  ? LEU A 1  68 ? -13.745   5.708  10.653 1.000 96.720 ? 68  LEU A CA  1 
ATOM 557  C C   ? LEU A 1  68 ? -12.418   5.276  11.269 1.000 96.720 ? 68  LEU A C   1 
ATOM 558  C CB  ? LEU A 1  68 ? -14.543   6.538  11.662 1.000 96.720 ? 68  LEU A CB  1 
ATOM 559  O O   ? LEU A 1  68 ? -12.329   4.203  11.870 1.000 96.720 ? 68  LEU A O   1 
ATOM 560  C CG  ? LEU A 1  68 ? -15.812   7.209  11.135 1.000 96.720 ? 68  LEU A CG  1 
ATOM 561  C CD1 ? LEU A 1  68 ? -16.614   7.806  12.287 1.000 96.720 ? 68  LEU A CD1 1 
ATOM 562  C CD2 ? LEU A 1  68 ? -15.463   8.282  10.108 1.000 96.720 ? 68  LEU A CD2 1 
ATOM 563  N N   ? VAL A 1  69 ? -11.416   6.199  10.982 1.000 96.930 ? 69  VAL A N   1 
ATOM 564  C CA  ? VAL A 1  69 ? -10.113   5.968  11.596 1.000 96.930 ? 69  VAL A CA  1 
ATOM 565  C C   ? VAL A 1  69 ? -10.055   6.655  12.959 1.000 96.930 ? 69  VAL A C   1 
ATOM 566  C CB  ? VAL A 1  69 ?  -8.963   6.473  10.696 1.000 96.930 ? 69  VAL A CB  1 
ATOM 567  O O   ? VAL A 1  69 ? -10.269   7.865  13.061 1.000 96.930 ? 69  VAL A O   1 
ATOM 568  C CG1 ? VAL A 1  69 ?  -7.630   6.417  11.440 1.000 96.930 ? 69  VAL A CG1 1 
ATOM 569  C CG2 ? VAL A 1  69 ?  -8.895   5.653   9.409 1.000 96.930 ? 69  VAL A CG2 1 
ATOM 570  N N   ? SER A 1  70 ?  -9.799   5.824  14.064 1.000 96.060 ? 70  SER A N   1 
ATOM 571  C CA  ? SER A 1  70 ?  -9.763   6.359  15.422 1.000 96.060 ? 70  SER A CA  1 
ATOM 572  C C   ? SER A 1  70 ?  -8.385   6.920  15.758 1.000 96.060 ? 70  SER A C   1 
ATOM 573  C CB  ? SER A 1  70 ? -10.142   5.277  16.434 1.000 96.060 ? 70  SER A CB  1 
ATOM 574  O O   ? SER A 1  70 ?  -8.275   7.940  16.442 1.000 96.060 ? 70  SER A O   1 
ATOM 575  O OG  ? SER A 1  70 ?  -9.238   4.189  16.370 1.000 96.060 ? 70  SER A OG  1 
ATOM 576  N N   ? LYS A 1  71 ?  -7.353   6.250  15.249 1.000 96.090 ? 71  LYS A N   1 
ATOM 577  C CA  ? LYS A 1  71 ?  -5.976   6.649  15.530 1.000 96.090 ? 71  LYS A CA  1 
ATOM 578  C C   ? LYS A 1  71 ?  -5.055   6.303  14.364 1.000 96.090 ? 71  LYS A C   1 
ATOM 579  C CB  ? LYS A 1  71 ?  -5.475   5.980  16.811 1.000 96.090 ? 71  LYS A CB  1 
ATOM 580  O O   ? LYS A 1  71 ?  -5.274   5.311  13.666 1.000 96.090 ? 71  LYS A O   1 
ATOM 581  C CG  ? LYS A 1  71 ?  -4.220   6.616  17.391 1.000 96.090 ? 71  LYS A CG  1 
ATOM 582  C CD  ? LYS A 1  71 ?  -3.925   6.094  18.791 1.000 96.090 ? 71  LYS A CD  1 
ATOM 583  C CE  ? LYS A 1  71 ?  -2.719   6.791  19.406 1.000 96.090 ? 71  LYS A CE  1 
ATOM 584  N NZ  ? LYS A 1  71 ?  -2.436   6.295  20.786 1.000 96.090 ? 71  LYS A NZ  1 
ATOM 585  N N   ? SER A 1  72 ?  -4.021   7.186  14.158 1.000 96.610 ? 72  SER A N   1 
ATOM 586  C CA  ? SER A 1  72 ?  -2.995   6.971  13.143 1.000 96.610 ? 72  SER A CA  1 
ATOM 587  C C   ? SER A 1  72 ?  -1.609   6.869  13.772 1.000 96.610 ? 72  SER A C   1 
ATOM 588  C CB  ? SER A 1  72 ?  -3.014   8.102  12.113 1.000 96.610 ? 72  SER A CB  1 
ATOM 589  O O   ? SER A 1  72 ?  -1.258   7.663  14.646 1.000 96.610 ? 72  SER A O   1 
ATOM 590  O OG  ? SER A 1  72 ?  -4.291   8.211  11.510 1.000 96.610 ? 72  SER A OG  1 
ATOM 591  N N   ? PHE A 1  73 ?  -0.856   5.844  13.351 1.000 97.100 ? 73  PHE A N   1 
ATOM 592  C CA  ? PHE A 1  73 ?   0.476   5.593  13.888 1.000 97.100 ? 73  PHE A CA  1 
ATOM 593  C C   ? PHE A 1  73 ?   1.528   5.680  12.789 1.000 97.100 ? 73  PHE A C   1 
ATOM 594  C CB  ? PHE A 1  73 ?   0.535   4.219  14.564 1.000 97.100 ? 73  PHE A CB  1 
ATOM 595  O O   ? PHE A 1  73 ?   1.722   4.727  12.031 1.000 97.100 ? 73  PHE A O   1 
ATOM 596  C CG  ? PHE A 1  73 ?  -0.447   4.055  15.692 1.000 97.100 ? 73  PHE A CG  1 
ATOM 597  C CD1 ? PHE A 1  73 ?  -0.055   4.259  17.009 1.000 97.100 ? 73  PHE A CD1 1 
ATOM 598  C CD2 ? PHE A 1  73 ?  -1.764   3.697  15.435 1.000 97.100 ? 73  PHE A CD2 1 
ATOM 599  C CE1 ? PHE A 1  73 ?  -0.961   4.108  18.055 1.000 97.100 ? 73  PHE A CE1 1 
ATOM 600  C CE2 ? PHE A 1  73 ?  -2.676   3.544  16.476 1.000 97.100 ? 73  PHE A CE2 1 
ATOM 601  C CZ  ? PHE A 1  73 ?  -2.273   3.749  17.785 1.000 97.100 ? 73  PHE A CZ  1 
ATOM 602  N N   ? LEU A 1  74 ?   2.242   6.870  12.817 1.000 96.840 ? 74  LEU A N   1 
ATOM 603  C CA  ? LEU A 1  74 ?   3.329   7.077  11.868 1.000 96.840 ? 74  LEU A CA  1 
ATOM 604  C C   ? LEU A 1  74 ?   4.599   6.370  12.333 1.000 96.840 ? 74  LEU A C   1 
ATOM 605  C CB  ? LEU A 1  74 ?   3.602   8.572  11.683 1.000 96.840 ? 74  LEU A CB  1 
ATOM 606  O O   ? LEU A 1  74 ?   4.922   6.385  13.522 1.000 96.840 ? 74  LEU A O   1 
ATOM 607  C CG  ? LEU A 1  74 ?   2.701   9.308  10.691 1.000 96.840 ? 74  LEU A CG  1 
ATOM 608  C CD1 ? LEU A 1  74 ?   1.373   9.670  11.349 1.000 96.840 ? 74  LEU A CD1 1 
ATOM 609  C CD2 ? LEU A 1  74 ?   3.397  10.555  10.158 1.000 96.840 ? 74  LEU A CD2 1 
ATOM 610  N N   ? HIS A 1  75 ?   5.212   5.665  11.268 1.000 97.680 ? 75  HIS A N   1 
ATOM 611  C CA  ? HIS A 1  75 ?   6.490   5.088  11.670 1.000 97.680 ? 75  HIS A CA  1 
ATOM 612  C C   ? HIS A 1  75 ?   7.430   6.159  12.214 1.000 97.680 ? 75  HIS A C   1 
ATOM 613  C CB  ? HIS A 1  75 ?   7.145   4.364  10.493 1.000 97.680 ? 75  HIS A CB  1 
ATOM 614  O O   ? HIS A 1  75 ?   7.633   7.195  11.577 1.000 97.680 ? 75  HIS A O   1 
ATOM 615  C CG  ? HIS A 1  75 ?   8.226   3.414  10.899 1.000 97.680 ? 75  HIS A CG  1 
ATOM 616  C CD2 ? HIS A 1  75 ?   8.264   2.060  10.908 1.000 97.680 ? 75  HIS A CD2 1 
ATOM 617  N ND1 ? HIS A 1  75 ?   9.450   3.837  11.370 1.000 97.680 ? 75  HIS A ND1 1 
ATOM 618  C CE1 ? HIS A 1  75 ?  10.196   2.781  11.650 1.000 97.680 ? 75  HIS A CE1 1 
ATOM 619  N NE2 ? HIS A 1  75 ?   9.500   1.691  11.379 1.000 97.680 ? 75  HIS A NE2 1 
ATOM 620  N N   ? PRO A 1  76 ?   8.095   5.963  13.376 1.000 96.240 ? 76  PRO A N   1 
ATOM 621  C CA  ? PRO A 1  76 ?   8.905   6.979  14.052 1.000 96.240 ? 76  PRO A CA  1 
ATOM 622  C C   ? PRO A 1  76 ?  10.119   7.408  13.232 1.000 96.240 ? 76  PRO A C   1 
ATOM 623  C CB  ? PRO A 1  76 ?   9.337   6.283  15.345 1.000 96.240 ? 76  PRO A CB  1 
ATOM 624  O O   ? PRO A 1  76 ?  10.613   8.527  13.390 1.000 96.240 ? 76  PRO A O   1 
ATOM 625  C CG  ? PRO A 1  76 ?   8.330   5.198  15.550 1.000 96.240 ? 76  PRO A CG  1 
ATOM 626  C CD  ? PRO A 1  76 ?   7.804   4.777  14.208 1.000 96.240 ? 76  PRO A CD  1 
ATOM 627  N N   ? CYS A 1  77 ?  10.530   6.522  12.349 1.000 96.280 ? 77  CYS A N   1 
ATOM 628  C CA  ? CYS A 1  77 ?  11.758   6.818  11.620 1.000 96.280 ? 77  CYS A CA  1 
ATOM 629  C C   ? CYS A 1  77 ?  11.451   7.296  10.206 1.000 96.280 ? 77  CYS A C   1 
ATOM 630  C CB  ? CYS A 1  77 ?  12.660   5.584  11.566 1.000 96.280 ? 77  CYS A CB  1 
ATOM 631  O O   ? CYS A 1  77 ?  12.344   7.355   9.358 1.000 96.280 ? 77  CYS A O   1 
ATOM 632  S SG  ? CYS A 1  77 ?  13.347   5.114  13.169 1.000 96.280 ? 77  CYS A SG  1 
ATOM 633  N N   ? TYR A 1  78 ?  10.133   7.543   9.959 1.000 96.720 ? 78  TYR A N   1 
ATOM 634  C CA  ? TYR A 1  78 ?   9.787   8.055   8.638 1.000 96.720 ? 78  TYR A CA  1 
ATOM 635  C C   ? TYR A 1  78 ?  10.565   9.328   8.326 1.000 96.720 ? 78  TYR A C   1 
ATOM 636  C CB  ? TYR A 1  78 ?   8.283   8.326   8.543 1.000 96.720 ? 78  TYR A CB  1 
ATOM 637  O O   ? TYR A 1  78 ?  10.586  10.263   9.131 1.000 96.720 ? 78  TYR A O   1 
ATOM 638  C CG  ? TYR A 1  78 ?   7.870   9.018   7.266 1.000 96.720 ? 78  TYR A CG  1 
ATOM 639  C CD1 ? TYR A 1  78 ?   7.224  10.252   7.297 1.000 96.720 ? 78  TYR A CD1 1 
ATOM 640  C CD2 ? TYR A 1  78 ?   8.124   8.440   6.028 1.000 96.720 ? 78  TYR A CD2 1 
ATOM 641  C CE1 ? TYR A 1  78 ?   6.840  10.892   6.124 1.000 96.720 ? 78  TYR A CE1 1 
ATOM 642  C CE2 ? TYR A 1  78 ?   7.745   9.071   4.848 1.000 96.720 ? 78  TYR A CE2 1 
ATOM 643  O OH  ? TYR A 1  78 ?   6.727  10.925   3.741 1.000 96.720 ? 78  TYR A OH  1 
ATOM 644  C CZ  ? TYR A 1  78 ?   7.105  10.295   4.906 1.000 96.720 ? 78  TYR A CZ  1 
ATOM 645  N N   ? ASN A 1  79 ?  11.199   9.282   7.131 1.000 92.990 ? 79  ASN A N   1 
ATOM 646  C CA  ? ASN A 1  79 ?  11.998  10.389   6.618 1.000 92.990 ? 79  ASN A CA  1 
ATOM 647  C C   ? ASN A 1  79 ?  11.385  10.983   5.352 1.000 92.990 ? 79  ASN A C   1 
ATOM 648  C CB  ? ASN A 1  79 ?  13.435   9.937   6.351 1.000 92.990 ? 79  ASN A CB  1 
ATOM 649  O O   ? ASN A 1  79 ?  11.382  10.342   4.300 1.000 92.990 ? 79  ASN A O   1 
ATOM 650  C CG  ? ASN A 1  79 ?  14.349  11.087   5.976 1.000 92.990 ? 79  ASN A CG  1 
ATOM 651  N ND2 ? ASN A 1  79 ?  15.623  10.972   6.334 1.000 92.990 ? 79  ASN A ND2 1 
ATOM 652  O OD1 ? ASN A 1  79 ?  13.914  12.070   5.371 1.000 92.990 ? 79  ASN A OD1 1 
ATOM 653  N N   ? GLN A 1  80 ?  10.978  12.208   5.377 1.000 91.800 ? 80  GLN A N   1 
ATOM 654  C CA  ? GLN A 1  80 ?  10.242  12.857   4.297 1.000 91.800 ? 80  GLN A CA  1 
ATOM 655  C C   ? GLN A 1  80 ?  11.174  13.243   3.151 1.000 91.800 ? 80  GLN A C   1 
ATOM 656  C CB  ? GLN A 1  80 ?   9.507  14.093   4.815 1.000 91.800 ? 80  GLN A CB  1 
ATOM 657  O O   ? GLN A 1  80 ?  10.719  13.505   2.036 1.000 91.800 ? 80  GLN A O   1 
ATOM 658  C CG  ? GLN A 1  80 ?  10.430  15.173   5.364 1.000 91.800 ? 80  GLN A CG  1 
ATOM 659  C CD  ? GLN A 1  80 ?   9.673  16.352   5.946 1.000 91.800 ? 80  GLN A CD  1 
ATOM 660  N NE2 ? GLN A 1  80 ?  10.404  17.294   6.533 1.000 91.800 ? 80  GLN A NE2 1 
ATOM 661  O OE1 ? GLN A 1  80 ?   8.442  16.417   5.867 1.000 91.800 ? 80  GLN A OE1 1 
ATOM 662  N N   ? ASP A 1  81 ?  12.503  13.218   3.416 1.000 89.490 ? 81  ASP A N   1 
ATOM 663  C CA  ? ASP A 1  81 ?  13.479  13.570   2.390 1.000 89.490 ? 81  ASP A CA  1 
ATOM 664  C C   ? ASP A 1  81 ?  13.717  12.403   1.434 1.000 89.490 ? 81  ASP A C   1 
ATOM 665  C CB  ? ASP A 1  81 ?  14.800  14.002   3.031 1.000 89.490 ? 81  ASP A CB  1 
ATOM 666  O O   ? ASP A 1  81 ?  13.766  12.591   0.217 1.000 89.490 ? 81  ASP A O   1 
ATOM 667  C CG  ? ASP A 1  81 ?  14.697  15.328   3.764 1.000 89.490 ? 81  ASP A CG  1 
ATOM 668  O OD1 ? ASP A 1  81 ?  13.842  16.163   3.398 1.000 89.490 ? 81  ASP A OD1 1 
ATOM 669  O OD2 ? ASP A 1  81 ?  15.480  15.541   4.715 1.000 89.490 ? 81  ASP A OD2 1 
ATOM 670  N N   ? ASP A 1  82 ?  13.739  11.221   2.030 1.000 90.930 ? 82  ASP A N   1 
ATOM 671  C CA  ? ASP A 1  82 ?  14.065  10.108   1.145 1.000 90.930 ? 82  ASP A CA  1 
ATOM 672  C C   ? ASP A 1  82 ?  12.991   9.024   1.206 1.000 90.930 ? 82  ASP A C   1 
ATOM 673  C CB  ? ASP A 1  82 ?  15.430   9.516   1.506 1.000 90.930 ? 82  ASP A CB  1 
ATOM 674  O O   ? ASP A 1  82 ?  13.114   7.983   0.557 1.000 90.930 ? 82  ASP A O   1 
ATOM 675  C CG  ? ASP A 1  82 ?  15.466   8.918   2.901 1.000 90.930 ? 82  ASP A CG  1 
ATOM 676  O OD1 ? ASP A 1  82 ?  14.392   8.734   3.515 1.000 90.930 ? 82  ASP A OD1 1 
ATOM 677  O OD2 ? ASP A 1  82 ?  16.579   8.630   3.394 1.000 90.930 ? 82  ASP A OD2 1 
ATOM 678  N N   ? TYR A 1  83 ?  11.967   9.304   1.947 1.000 94.660 ? 83  TYR A N   1 
ATOM 679  C CA  ? TYR A 1  83 ?  10.779   8.465   2.052 1.000 94.660 ? 83  TYR A CA  1 
ATOM 680  C C   ? TYR A 1  83 ?  11.105   7.140   2.729 1.000 94.660 ? 83  TYR A C   1 
ATOM 681  C CB  ? TYR A 1  83 ?  10.176   8.210   0.668 1.000 94.660 ? 83  TYR A CB  1 
ATOM 682  O O   ? TYR A 1  83 ?  10.376   6.158   2.570 1.000 94.660 ? 83  TYR A O   1 
ATOM 683  C CG  ? TYR A 1  83 ?   9.563   9.436   0.037 1.000 94.660 ? 83  TYR A CG  1 
ATOM 684  C CD1 ? TYR A 1  83 ?   8.245   9.797   0.306 1.000 94.660 ? 83  TYR A CD1 1 
ATOM 685  C CD2 ? TYR A 1  83 ?  10.300  10.236  -0.830 1.000 94.660 ? 83  TYR A CD2 1 
ATOM 686  C CE1 ? TYR A 1  83 ?   7.675  10.925  -0.274 1.000 94.660 ? 83  TYR A CE1 1 
ATOM 687  C CE2 ? TYR A 1  83 ?   9.740  11.367  -1.416 1.000 94.660 ? 83  TYR A CE2 1 
ATOM 688  O OH  ? TYR A 1  83 ?   7.870  12.821  -1.710 1.000 94.660 ? 83  TYR A OH  1 
ATOM 689  C CZ  ? TYR A 1  83 ?   8.429  11.703  -1.133 1.000 94.660 ? 83  TYR A CZ  1 
ATOM 690  N N   ? SER A 1  84 ?  12.320   7.006   3.357 1.000 95.280 ? 84  SER A N   1 
ATOM 691  C CA  ? SER A 1  84 ?  12.634   5.815   4.140 1.000 95.280 ? 84  SER A CA  1 
ATOM 692  C C   ? SER A 1  84 ?  11.639   5.624   5.280 1.000 95.280 ? 84  SER A C   1 
ATOM 693  C CB  ? SER A 1  84 ?  14.054   5.902   4.702 1.000 95.280 ? 84  SER A CB  1 
ATOM 694  O O   ? SER A 1  84 ?  11.196   6.597   5.894 1.000 95.280 ? 84  SER A O   1 
ATOM 695  O OG  ? SER A 1  84 ?  15.008   5.930   3.654 1.000 95.280 ? 84  SER A OG  1 
ATOM 696  N N   ? TYR A 1  85 ?  11.232   4.362   5.502 1.000 97.170 ? 85  TYR A N   1 
ATOM 697  C CA  ? TYR A 1  85 ?  10.305   4.004   6.570 1.000 97.170 ? 85  TYR A CA  1 
ATOM 698  C C   ? TYR A 1  85 ?   8.919   4.580   6.306 1.000 97.170 ? 85  TYR A C   1 
ATOM 699  C CB  ? TYR A 1  85 ?  10.827   4.498   7.922 1.000 97.170 ? 85  TYR A CB  1 
ATOM 700  O O   ? TYR A 1  85 ?   8.246   5.043   7.230 1.000 97.170 ? 85  TYR A O   1 
ATOM 701  C CG  ? TYR A 1  85 ?  12.192   3.961   8.280 1.000 97.170 ? 85  TYR A CG  1 
ATOM 702  C CD1 ? TYR A 1  85 ?  12.329   2.802   9.040 1.000 97.170 ? 85  TYR A CD1 1 
ATOM 703  C CD2 ? TYR A 1  85 ?  13.346   4.612   7.859 1.000 97.170 ? 85  TYR A CD2 1 
ATOM 704  C CE1 ? TYR A 1  85 ?  13.584   2.304   9.373 1.000 97.170 ? 85  TYR A CE1 1 
ATOM 705  C CE2 ? TYR A 1  85 ?  14.607   4.123   8.186 1.000 97.170 ? 85  TYR A CE2 1 
ATOM 706  O OH  ? TYR A 1  85 ?  15.961   2.483   9.269 1.000 97.170 ? 85  TYR A OH  1 
ATOM 707  C CZ  ? TYR A 1  85 ?  14.716   2.971   8.942 1.000 97.170 ? 85  TYR A CZ  1 
ATOM 708  N N   ? ASP A 1  86 ?   8.471   4.746   5.066 1.000 97.970 ? 86  ASP A N   1 
ATOM 709  C CA  ? ASP A 1  86 ?   7.204   5.313   4.614 1.000 97.970 ? 86  ASP A CA  1 
ATOM 710  C C   ? ASP A 1  86 ?   6.035   4.395   4.964 1.000 97.970 ? 86  ASP A C   1 
ATOM 711  C CB  ? ASP A 1  86 ?   7.239   5.568   3.105 1.000 97.970 ? 86  ASP A CB  1 
ATOM 712  O O   ? ASP A 1  86 ?   5.414   3.807   4.077 1.000 97.970 ? 86  ASP A O   1 
ATOM 713  C CG  ? ASP A 1  86 ?   6.089   6.436   2.624 1.000 97.970 ? 86  ASP A CG  1 
ATOM 714  O OD1 ? ASP A 1  86 ?   5.433   7.097   3.458 1.000 97.970 ? 86  ASP A OD1 1 
ATOM 715  O OD2 ? ASP A 1  86 ?   5.835   6.456   1.400 1.000 97.970 ? 86  ASP A OD2 1 
ATOM 716  N N   ? LEU A 1  87 ?   5.776   4.159   6.288 1.000 98.330 ? 87  LEU A N   1 
ATOM 717  C CA  ? LEU A 1  87 ?   4.739   3.268   6.798 1.000 98.330 ? 87  LEU A CA  1 
ATOM 718  C C   ? LEU A 1  87 ?   3.879   3.975   7.839 1.000 98.330 ? 87  LEU A C   1 
ATOM 719  C CB  ? LEU A 1  87 ?   5.365   2.010   7.405 1.000 98.330 ? 87  LEU A CB  1 
ATOM 720  O O   ? LEU A 1  87 ?   4.397   4.705   8.687 1.000 98.330 ? 87  LEU A O   1 
ATOM 721  C CG  ? LEU A 1  87 ?   5.972   1.010   6.418 1.000 98.330 ? 87  LEU A CG  1 
ATOM 722  C CD1 ? LEU A 1  87 ?   6.807  -0.027   7.161 1.000 98.330 ? 87  LEU A CD1 1 
ATOM 723  C CD2 ? LEU A 1  87 ?   4.877   0.336   5.599 1.000 98.330 ? 87  LEU A CD2 1 
ATOM 724  N N   ? MET A 1  88 ?   2.606   3.694   7.733 1.000 97.910 ? 88  MET A N   1 
ATOM 725  C CA  ? MET A 1  88 ?   1.630   4.198   8.695 1.000 97.910 ? 88  MET A CA  1 
ATOM 726  C C   ? MET A 1  88 ?   0.548   3.158   8.967 1.000 97.910 ? 88  MET A C   1 
ATOM 727  C CB  ? MET A 1  88 ?   0.995   5.494   8.189 1.000 97.910 ? 88  MET A CB  1 
ATOM 728  O O   ? MET A 1  88 ?   0.052   2.515   8.041 1.000 97.910 ? 88  MET A O   1 
ATOM 729  C CG  ? MET A 1  88 ?  -0.005   6.105   9.158 1.000 97.910 ? 88  MET A CG  1 
ATOM 730  S SD  ? MET A 1  88 ?  -0.696   7.691   8.547 1.000 97.910 ? 88  MET A SD  1 
ATOM 731  C CE  ? MET A 1  88 ?  -1.784   7.080   7.229 1.000 97.910 ? 88  MET A CE  1 
ATOM 732  N N   ? LEU A 1  89 ?   0.209   3.005  10.228 1.000 98.260 ? 89  LEU A N   1 
ATOM 733  C CA  ? LEU A 1  89 ?  -0.900   2.146  10.627 1.000 98.260 ? 89  LEU A CA  1 
ATOM 734  C C   ? LEU A 1  89 ?  -2.113   2.978  11.031 1.000 98.260 ? 89  LEU A C   1 
ATOM 735  C CB  ? LEU A 1  89 ?  -0.484   1.234  11.784 1.000 98.260 ? 89  LEU A CB  1 
ATOM 736  O O   ? LEU A 1  89 ?  -1.976   3.978  11.740 1.000 98.260 ? 89  LEU A O   1 
ATOM 737  C CG  ? LEU A 1  89 ?   0.414   0.050  11.424 1.000 98.260 ? 89  LEU A CG  1 
ATOM 738  C CD1 ? LEU A 1  89 ?   1.062  -0.525  12.679 1.000 98.260 ? 89  LEU A CD1 1 
ATOM 739  C CD2 ? LEU A 1  89 ?  -0.383  -1.022  10.689 1.000 98.260 ? 89  LEU A CD2 1 
ATOM 740  N N   ? LEU A 1  90 ?  -3.249   2.536  10.490 1.000 98.060 ? 90  LEU A N   1 
ATOM 741  C CA  ? LEU A 1  90 ?  -4.522   3.152  10.851 1.000 98.060 ? 90  LEU A CA  1 
ATOM 742  C C   ? LEU A 1  90 ?  -5.367   2.200  11.691 1.000 98.060 ? 90  LEU A C   1 
ATOM 743  C CB  ? LEU A 1  90 ?  -5.293   3.565   9.595 1.000 98.060 ? 90  LEU A CB  1 
ATOM 744  O O   ? LEU A 1  90 ?  -5.622   1.065  11.283 1.000 98.060 ? 90  LEU A O   1 
ATOM 745  C CG  ? LEU A 1  90 ?  -4.546   4.458   8.604 1.000 98.060 ? 90  LEU A CG  1 
ATOM 746  C CD1 ? LEU A 1  90 ?  -5.387   4.678   7.350 1.000 98.060 ? 90  LEU A CD1 1 
ATOM 747  C CD2 ? LEU A 1  90 ?  -4.184   5.790   9.251 1.000 98.060 ? 90  LEU A CD2 1 
ATOM 748  N N   ? ARG A 1  91 ?  -5.739   2.680  12.905 1.000 97.710 ? 91  ARG A N   1 
ATOM 749  C CA  ? ARG A 1  91 ?  -6.671   1.904  13.717 1.000 97.710 ? 91  ARG A CA  1 
ATOM 750  C C   ? ARG A 1  91 ?  -8.115   2.279  13.402 1.000 97.710 ? 91  ARG A C   1 
ATOM 751  C CB  ? ARG A 1  91 ?  -6.388   2.111  15.206 1.000 97.710 ? 91  ARG A CB  1 
ATOM 752  O O   ? ARG A 1  91 ?  -8.486   3.453  13.471 1.000 97.710 ? 91  ARG A O   1 
ATOM 753  C CG  ? ARG A 1  91 ?  -7.177   1.185  16.118 1.000 97.710 ? 91  ARG A CG  1 
ATOM 754  C CD  ? ARG A 1  91 ?  -6.799   1.376  17.580 1.000 97.710 ? 91  ARG A CD  1 
ATOM 755  N NE  ? ARG A 1  91 ?  -7.419   0.366  18.433 1.000 97.710 ? 91  ARG A NE  1 
ATOM 756  N NH1 ? ARG A 1  91 ?  -6.571   1.216  20.407 1.000 97.710 ? 91  ARG A NH1 1 
ATOM 757  N NH2 ? ARG A 1  91 ?  -7.904  -0.648  20.436 1.000 97.710 ? 91  ARG A NH2 1 
ATOM 758  C CZ  ? ARG A 1  91 ?  -7.296   0.314  19.757 1.000 97.710 ? 91  ARG A CZ  1 
ATOM 759  N N   ? LEU A 1  92 ?  -8.911   1.244  13.098 1.000 97.830 ? 92  LEU A N   1 
ATOM 760  C CA  ? LEU A 1  92 ? -10.315   1.471  12.771 1.000 97.830 ? 92  LEU A CA  1 
ATOM 761  C C   ? LEU A 1  92 ? -11.138   1.691  14.036 1.000 97.830 ? 92  LEU A C   1 
ATOM 762  C CB  ? LEU A 1  92 ? -10.879   0.287  11.980 1.000 97.830 ? 92  LEU A CB  1 
ATOM 763  O O   ? LEU A 1  92 ? -10.881   1.065  15.066 1.000 97.830 ? 92  LEU A O   1 
ATOM 764  C CG  ? LEU A 1  92 ? -10.145  -0.076  10.688 1.000 97.830 ? 92  LEU A CG  1 
ATOM 765  C CD1 ? LEU A 1  92 ? -10.809  -1.276  10.021 1.000 97.830 ? 92  LEU A CD1 1 
ATOM 766  C CD2 ? LEU A 1  92 ? -10.109   1.118   9.740 1.000 97.830 ? 92  LEU A CD2 1 
ATOM 767  N N   ? SER A 1  93 ? -12.084   2.648  14.000 1.000 97.010 ? 93  SER A N   1 
ATOM 768  C CA  ? SER A 1  93 ? -12.958   2.907  15.140 1.000 97.010 ? 93  SER A CA  1 
ATOM 769  C C   ? SER A 1  93 ? -13.820   1.691  15.462 1.000 97.010 ? 93  SER A C   1 
ATOM 770  C CB  ? SER A 1  93 ? -13.852   4.118  14.866 1.000 97.010 ? 93  SER A CB  1 
ATOM 771  O O   ? SER A 1  93 ? -14.190   1.475  16.618 1.000 97.010 ? 93  SER A O   1 
ATOM 772  O OG  ? SER A 1  93 ? -14.657   3.900  13.721 1.000 97.010 ? 93  SER A OG  1 
ATOM 773  N N   ? LYS A 1  94 ? -14.196   0.881  14.422 1.000 97.280 ? 94  LYS A N   1 
ATOM 774  C CA  ? LYS A 1  94 ? -14.889  -0.402  14.495 1.000 97.280 ? 94  LYS A CA  1 
ATOM 775  C C   ? LYS A 1  94 ? -14.223  -1.439  13.596 1.000 97.280 ? 94  LYS A C   1 
ATOM 776  C CB  ? LYS A 1  94 ? -16.360  -0.240  14.108 1.000 97.280 ? 94  LYS A CB  1 
ATOM 777  O O   ? LYS A 1  94 ? -13.825  -1.129  12.471 1.000 97.280 ? 94  LYS A O   1 
ATOM 778  C CG  ? LYS A 1  94 ? -17.194  -1.497  14.306 1.000 97.280 ? 94  LYS A CG  1 
ATOM 779  C CD  ? LYS A 1  94 ? -18.647  -1.272  13.909 1.000 97.280 ? 94  LYS A CD  1 
ATOM 780  C CE  ? LYS A 1  94 ? -19.468  -2.549  14.040 1.000 97.280 ? 94  LYS A CE  1 
ATOM 781  N NZ  ? LYS A 1  94 ? -20.892  -2.335  13.643 1.000 97.280 ? 94  LYS A NZ  1 
ATOM 782  N N   ? PRO A 1  95 ? -14.192  -2.761  14.231 1.000 97.930 ? 95  PRO A N   1 
ATOM 783  C CA  ? PRO A 1  95 ? -13.548  -3.794  13.417 1.000 97.930 ? 95  PRO A CA  1 
ATOM 784  C C   ? PRO A 1  95 ? -14.271  -4.039  12.095 1.000 97.930 ? 95  PRO A C   1 
ATOM 785  C CB  ? PRO A 1  95 ? -13.609  -5.036  14.311 1.000 97.930 ? 95  PRO A CB  1 
ATOM 786  O O   ? PRO A 1  95 ? -15.496  -3.908  12.023 1.000 97.930 ? 95  PRO A O   1 
ATOM 787  C CG  ? PRO A 1  95 ? -13.829  -4.503  15.690 1.000 97.930 ? 95  PRO A CG  1 
ATOM 788  C CD  ? PRO A 1  95 ? -14.585  -3.210  15.587 1.000 97.930 ? 95  PRO A CD  1 
ATOM 789  N N   ? ALA A 1  96 ? -13.494  -4.391  11.042 1.000 98.000 ? 96  ALA A N   1 
ATOM 790  C CA  ? ALA A 1  96 ? -14.061  -4.796   9.758 1.000 98.000 ? 96  ALA A CA  1 
ATOM 791  C C   ? ALA A 1  96 ? -14.771  -6.141   9.871 1.000 98.000 ? 96  ALA A C   1 
ATOM 792  C CB  ? ALA A 1  96 ? -12.969  -4.862   8.692 1.000 98.000 ? 96  ALA A CB  1 
ATOM 793  O O   ? ALA A 1  96 ? -14.354  -7.008  10.643 1.000 98.000 ? 96  ALA A O   1 
ATOM 794  N N   ? ASP A 1  97 ? -15.893  -6.289   9.164 1.000 97.730 ? 97  ASP A N   1 
ATOM 795  C CA  ? ASP A 1  97 ? -16.494  -7.607   8.986 1.000 97.730 ? 97  ASP A CA  1 
ATOM 796  C C   ? ASP A 1  97 ? -15.738  -8.419   7.936 1.000 97.730 ? 97  ASP A C   1 
ATOM 797  C CB  ? ASP A 1  97 ? -17.967  -7.476   8.589 1.000 97.730 ? 97  ASP A CB  1 
ATOM 798  O O   ? ASP A 1  97 ? -15.689  -8.036   6.765 1.000 97.730 ? 97  ASP A O   1 
ATOM 799  C CG  ? ASP A 1  97 ? -18.809  -6.794   9.653 1.000 97.730 ? 97  ASP A CG  1 
ATOM 800  O OD1 ? ASP A 1  97 ? -18.603  -7.061  10.857 1.000 97.730 ? 97  ASP A OD1 1 
ATOM 801  O OD2 ? ASP A 1  97 ? -19.688  -5.986   9.284 1.000 97.730 ? 97  ASP A OD2 1 
ATOM 802  N N   ? ILE A 1  98 ? -15.092  -9.532   8.422 1.000 97.530 ? 98  ILE A N   1 
ATOM 803  C CA  ? ILE A 1  98 ? -14.325 -10.344   7.484 1.000 97.530 ? 98  ILE A CA  1 
ATOM 804  C C   ? ILE A 1  98 ? -15.272 -11.215   6.662 1.000 97.530 ? 98  ILE A C   1 
ATOM 805  C CB  ? ILE A 1  98 ? -13.286 -11.223   8.215 1.000 97.530 ? 98  ILE A CB  1 
ATOM 806  O O   ? ILE A 1  98 ? -16.011 -12.033   7.215 1.000 97.530 ? 98  ILE A O   1 
ATOM 807  C CG1 ? ILE A 1  98 ? -12.395 -10.360   9.115 1.000 97.530 ? 98  ILE A CG1 1 
ATOM 808  C CG2 ? ILE A 1  98 ? -12.445 -12.014   7.209 1.000 97.530 ? 98  ILE A CG2 1 
ATOM 809  C CD1 ? ILE A 1  98 ? -11.694  -9.223   8.385 1.000 97.530 ? 98  ILE A CD1 1 
ATOM 810  N N   ? THR A 1  99 ? -15.189 -11.030   5.317 1.000 96.660 ? 99  THR A N   1 
ATOM 811  C CA  ? THR A 1  99 ? -16.024 -11.713   4.334 1.000 96.660 ? 99  THR A CA  1 
ATOM 812  C C   ? THR A 1  99 ? -15.196 -12.147   3.129 1.000 96.660 ? 99  THR A C   1 
ATOM 813  C CB  ? THR A 1  99 ? -17.184 -10.814   3.866 1.000 96.660 ? 99  THR A CB  1 
ATOM 814  O O   ? THR A 1  99 ? -13.968 -12.037   3.141 1.000 96.660 ? 99  THR A O   1 
ATOM 815  C CG2 ? THR A 1  99 ? -17.900 -10.177   5.053 1.000 96.660 ? 99  THR A CG2 1 
ATOM 816  O OG1 ? THR A 1  99 ? -16.667  -9.778   3.022 1.000 96.660 ? 99  THR A OG1 1 
ATOM 817  N N   ? ASP A 1 100 ? -15.890 -12.598   2.076 1.000 94.490 ? 100 ASP A N   1 
ATOM 818  C CA  ? ASP A 1 100 ? -15.222 -13.031   0.853 1.000 94.490 ? 100 ASP A CA  1 
ATOM 819  C C   ? ASP A 1 100 ? -14.687 -11.837   0.067 1.000 94.490 ? 100 ASP A C   1 
ATOM 820  C CB  ? ASP A 1 100 ? -16.175 -13.851  -0.018 1.000 94.490 ? 100 ASP A CB  1 
ATOM 821  O O   ? ASP A 1 100 ? -13.783 -11.984  -0.758 1.000 94.490 ? 100 ASP A O   1 
ATOM 822  C CG  ? ASP A 1 100 ? -16.518 -15.201   0.586 1.000 94.490 ? 100 ASP A CG  1 
ATOM 823  O OD1 ? ASP A 1 100 ? -15.742 -15.710   1.423 1.000 94.490 ? 100 ASP A OD1 1 
ATOM 824  O OD2 ? ASP A 1 100 ? -17.573 -15.763   0.220 1.000 94.490 ? 100 ASP A OD2 1 
ATOM 825  N N   ? VAL A 1 101 ? -15.083 -10.602   0.378 1.000 96.130 ? 101 VAL A N   1 
ATOM 826  C CA  ? VAL A 1 101 ? -14.686  -9.420  -0.380 1.000 96.130 ? 101 VAL A CA  1 
ATOM 827  C C   ? VAL A 1 101 ? -13.847  -8.498   0.501 1.000 96.130 ? 101 VAL A C   1 
ATOM 828  C CB  ? VAL A 1 101 ? -15.914  -8.660  -0.930 1.000 96.130 ? 101 VAL A CB  1 
ATOM 829  O O   ? VAL A 1 101 ? -13.261  -7.528   0.015 1.000 96.130 ? 101 VAL A O   1 
ATOM 830  C CG1 ? VAL A 1 101 ? -16.705  -9.539  -1.897 1.000 96.130 ? 101 VAL A CG1 1 
ATOM 831  C CG2 ? VAL A 1 101 ? -16.805  -8.186   0.217 1.000 96.130 ? 101 VAL A CG2 1 
ATOM 832  N N   ? VAL A 1 102 ? -13.731  -8.777   1.807 1.000 97.970 ? 102 VAL A N   1 
ATOM 833  C CA  ? VAL A 1 102 ? -12.884  -8.091   2.778 1.000 97.970 ? 102 VAL A CA  1 
ATOM 834  C C   ? VAL A 1 102 ? -12.120  -9.116   3.612 1.000 97.970 ? 102 VAL A C   1 
ATOM 835  C CB  ? VAL A 1 102 ? -13.711  -7.165   3.698 1.000 97.970 ? 102 VAL A CB  1 
ATOM 836  O O   ? VAL A 1 102 ? -12.699  -9.779   4.476 1.000 97.970 ? 102 VAL A O   1 
ATOM 837  C CG1 ? VAL A 1 102 ? -12.802  -6.431   4.682 1.000 97.970 ? 102 VAL A CG1 1 
ATOM 838  C CG2 ? VAL A 1 102 ? -14.517  -6.169   2.866 1.000 97.970 ? 102 VAL A CG2 1 
ATOM 839  N N   ? LYS A 1 103 ? -10.801  -9.198   3.287 1.000 97.530 ? 103 LYS A N   1 
ATOM 840  C CA  ? LYS A 1 103 ?  -9.961 -10.164   3.990 1.000 97.530 ? 103 LYS A CA  1 
ATOM 841  C C   ? LYS A 1 103 ?  -8.561  -9.605   4.227 1.000 97.530 ? 103 LYS A C   1 
ATOM 842  C CB  ? LYS A 1 103 ?  -9.876 -11.474   3.204 1.000 97.530 ? 103 LYS A CB  1 
ATOM 843  O O   ? LYS A 1 103 ?  -8.006  -8.921   3.364 1.000 97.530 ? 103 LYS A O   1 
ATOM 844  C CG  ? LYS A 1 103 ? -11.199 -12.219   3.100 1.000 97.530 ? 103 LYS A CG  1 
ATOM 845  C CD  ? LYS A 1 103 ? -11.054 -13.505   2.296 1.000 97.530 ? 103 LYS A CD  1 
ATOM 846  C CE  ? LYS A 1 103 ? -12.386 -14.228   2.151 1.000 97.530 ? 103 LYS A CE  1 
ATOM 847  N NZ  ? LYS A 1 103 ? -12.247 -15.493   1.368 1.000 97.530 ? 103 LYS A NZ  1 
ATOM 848  N N   ? PRO A 1 104 ?  -8.087 -10.003   5.467 1.000 97.760 ? 104 PRO A N   1 
ATOM 849  C CA  ? PRO A 1 104 ?  -6.713  -9.570   5.735 1.000 97.760 ? 104 PRO A CA  1 
ATOM 850  C C   ? PRO A 1 104 ?  -5.678 -10.375   4.952 1.000 97.760 ? 104 PRO A C   1 
ATOM 851  C CB  ? PRO A 1 104 ?  -6.559  -9.799   7.241 1.000 97.760 ? 104 PRO A CB  1 
ATOM 852  O O   ? PRO A 1 104 ?  -5.938 -11.521   4.577 1.000 97.760 ? 104 PRO A O   1 
ATOM 853  C CG  ? PRO A 1 104 ?  -7.953  -9.988   7.744 1.000 97.760 ? 104 PRO A CG  1 
ATOM 854  C CD  ? PRO A 1 104 ?  -8.815 -10.444   6.601 1.000 97.760 ? 104 PRO A CD  1 
ATOM 855  N N   ? ILE A 1 105 ?  -4.528  -9.728   4.684 1.000 97.580 ? 105 ILE A N   1 
ATOM 856  C CA  ? ILE A 1 105 ?  -3.408 -10.413   4.047 1.000 97.580 ? 105 ILE A CA  1 
ATOM 857  C C   ? ILE A 1 105 ?  -2.236 -10.500   5.021 1.000 97.580 ? 105 ILE A C   1 
ATOM 858  C CB  ? ILE A 1 105 ?  -2.973  -9.698   2.748 1.000 97.580 ? 105 ILE A CB  1 
ATOM 859  O O   ? ILE A 1 105 ?  -2.004  -9.580   5.808 1.000 97.580 ? 105 ILE A O   1 
ATOM 860  C CG1 ? ILE A 1 105 ?  -2.015 -10.586   1.946 1.000 97.580 ? 105 ILE A CG1 1 
ATOM 861  C CG2 ? ILE A 1 105 ?  -2.330  -8.345   3.065 1.000 97.580 ? 105 ILE A CG2 1 
ATOM 862  C CD1 ? ILE A 1 105 ?  -1.788 -10.117   0.515 1.000 97.580 ? 105 ILE A CD1 1 
ATOM 863  N N   ? ALA A 1 106 ?  -1.528 -11.590   4.947 1.000 96.090 ? 106 ALA A N   1 
ATOM 864  C CA  ? ALA A 1 106 ?  -0.436 -11.841   5.883 1.000 96.090 ? 106 ALA A CA  1 
ATOM 865  C C   ? ALA A 1 106 ?   0.814 -11.060   5.490 1.000 96.090 ? 106 ALA A C   1 
ATOM 866  C CB  ? ALA A 1 106 ?  -0.127 -13.335   5.952 1.000 96.090 ? 106 ALA A CB  1 
ATOM 867  O O   ? ALA A 1 106 ?   1.057 -10.819   4.305 1.000 96.090 ? 106 ALA A O   1 
ATOM 868  N N   ? LEU A 1 107 ?   1.635 -10.705   6.522 1.000 97.530 ? 107 LEU A N   1 
ATOM 869  C CA  ? LEU A 1 107 ?   2.944 -10.091   6.321 1.000 97.530 ? 107 LEU A CA  1 
ATOM 870  C C   ? LEU A 1 107 ?   3.965 -11.127   5.862 1.000 97.530 ? 107 LEU A C   1 
ATOM 871  C CB  ? LEU A 1 107 ?   3.425  -9.419   7.610 1.000 97.530 ? 107 LEU A CB  1 
ATOM 872  O O   ? LEU A 1 107 ?   3.829 -12.315   6.163 1.000 97.530 ? 107 LEU A O   1 
ATOM 873  C CG  ? LEU A 1 107 ?   2.613  -8.216   8.091 1.000 97.530 ? 107 LEU A CG  1 
ATOM 874  C CD1 ? LEU A 1 107 ?   3.027  -7.828   9.506 1.000 97.530 ? 107 LEU A CD1 1 
ATOM 875  C CD2 ? LEU A 1 107 ?   2.784  -7.039   7.137 1.000 97.530 ? 107 LEU A CD2 1 
ATOM 876  N N   ? PRO A 1 108 ?   4.950 -10.711   5.162 1.000 97.350 ? 108 PRO A N   1 
ATOM 877  C CA  ? PRO A 1 108 ?   5.977 -11.652   4.705 1.000 97.350 ? 108 PRO A CA  1 
ATOM 878  C C   ? PRO A 1 108 ?   6.820 -12.206   5.851 1.000 97.350 ? 108 PRO A C   1 
ATOM 879  C CB  ? PRO A 1 108 ?   6.831 -10.808   3.756 1.000 97.350 ? 108 PRO A CB  1 
ATOM 880  O O   ? PRO A 1 108 ?   7.143 -11.477   6.793 1.000 97.350 ? 108 PRO A O   1 
ATOM 881  C CG  ? PRO A 1 108 ?   6.687  -9.406   4.256 1.000 97.350 ? 108 PRO A CG  1 
ATOM 882  C CD  ? PRO A 1 108 ?   5.296  -9.234   4.797 1.000 97.350 ? 108 PRO A CD  1 
ATOM 883  N N   ? THR A 1 109 ?   7.217 -13.489   5.764 1.000 96.500 ? 109 THR A N   1 
ATOM 884  C CA  ? THR A 1 109 ?   8.083 -14.135   6.744 1.000 96.500 ? 109 THR A CA  1 
ATOM 885  C C   ? THR A 1 109 ?   9.465 -14.399   6.154 1.000 96.500 ? 109 THR A C   1 
ATOM 886  C CB  ? THR A 1 109 ?   7.473 -15.458   7.242 1.000 96.500 ? 109 THR A CB  1 
ATOM 887  O O   ? THR A 1 109 ?  10.386 -14.798   6.870 1.000 96.500 ? 109 THR A O   1 
ATOM 888  C CG2 ? THR A 1 109 ?   6.159 -15.215   7.977 1.000 96.500 ? 109 THR A CG2 1 
ATOM 889  O OG1 ? THR A 1 109 ?   7.230 -16.317   6.122 1.000 96.500 ? 109 THR A OG1 1 
ATOM 890  N N   ? GLU A 1 110 ?   9.580 -14.224   4.874 1.000 95.920 ? 110 GLU A N   1 
ATOM 891  C CA  ? GLU A 1 110 ?  10.852 -14.371   4.174 1.000 95.920 ? 110 GLU A CA  1 
ATOM 892  C C   ? GLU A 1 110 ?  11.095 -13.206   3.219 1.000 95.920 ? 110 GLU A C   1 
ATOM 893  C CB  ? GLU A 1 110 ?  10.895 -15.696   3.408 1.000 95.920 ? 110 GLU A CB  1 
ATOM 894  O O   ? GLU A 1 110 ?  10.154 -12.515   2.823 1.000 95.920 ? 110 GLU A O   1 
ATOM 895  C CG  ? GLU A 1 110 ?   9.824 -15.821   2.334 1.000 95.920 ? 110 GLU A CG  1 
ATOM 896  C CD  ? GLU A 1 110 ?   9.804 -17.184   1.661 1.000 95.920 ? 110 GLU A CD  1 
ATOM 897  O OE1 ? GLU A 1 110 ?   9.111 -17.342   0.631 1.000 95.920 ? 110 GLU A OE1 1 
ATOM 898  O OE2 ? GLU A 1 110 ?  10.487 -18.101   2.169 1.000 95.920 ? 110 GLU A OE2 1 
ATOM 899  N N   ? GLU A 1 111 ?  12.396 -13.158   2.803 1.000 95.300 ? 111 GLU A N   1 
ATOM 900  C CA  ? GLU A 1 111 ?  12.754 -12.123   1.838 1.000 95.300 ? 111 GLU A CA  1 
ATOM 901  C C   ? GLU A 1 111 ?  12.049 -12.346   0.503 1.000 95.300 ? 111 GLU A C   1 
ATOM 902  C CB  ? GLU A 1 111 ?  14.270 -12.082   1.631 1.000 95.300 ? 111 GLU A CB  1 
ATOM 903  O O   ? GLU A 1 111 ?  11.857 -13.488   0.079 1.000 95.300 ? 111 GLU A O   1 
ATOM 904  C CG  ? GLU A 1 111 ?  15.038 -11.524   2.820 1.000 95.300 ? 111 GLU A CG  1 
ATOM 905  C CD  ? GLU A 1 111 ?  14.881 -10.020   2.983 1.000 95.300 ? 111 GLU A CD  1 
ATOM 906  O OE1 ? GLU A 1 111 ?  15.207  -9.490   4.070 1.000 95.300 ? 111 GLU A OE1 1 
ATOM 907  O OE2 ? GLU A 1 111 ?  14.426  -9.367   2.018 1.000 95.300 ? 111 GLU A OE2 1 
ATOM 908  N N   ? PRO A 1 112 ?  11.629 -11.154  -0.147 1.000 94.470 ? 112 PRO A N   1 
ATOM 909  C CA  ? PRO A 1 112 ?  11.044 -11.304  -1.482 1.000 94.470 ? 112 PRO A CA  1 
ATOM 910  C C   ? PRO A 1 112 ?  12.032 -11.872  -2.498 1.000 94.470 ? 112 PRO A C   1 
ATOM 911  C CB  ? PRO A 1 112 ?  10.641  -9.875  -1.853 1.000 94.470 ? 112 PRO A CB  1 
ATOM 912  O O   ? PRO A 1 112 ?  13.231 -11.589  -2.425 1.000 94.470 ? 112 PRO A O   1 
ATOM 913  C CG  ? PRO A 1 112 ?  11.576  -9.001  -1.079 1.000 94.470 ? 112 PRO A CG  1 
ATOM 914  C CD  ? PRO A 1 112 ?  11.897  -9.680   0.221 1.000 94.470 ? 112 PRO A CD  1 
ATOM 915  N N   ? LYS A 1 113 ?  11.541 -12.679  -3.353 1.000 95.150 ? 113 LYS A N   1 
ATOM 916  C CA  ? LYS A 1 113 ?  12.371 -13.295  -4.384 1.000 95.150 ? 113 LYS A CA  1 
ATOM 917  C C   ? LYS A 1 113 ?  12.540 -12.364  -5.582 1.000 95.150 ? 113 LYS A C   1 
ATOM 918  C CB  ? LYS A 1 113 ?  11.767 -14.626  -4.836 1.000 95.150 ? 113 LYS A CB  1 
ATOM 919  O O   ? LYS A 1 113 ?  11.559 -11.991  -6.228 1.000 95.150 ? 113 LYS A O   1 
ATOM 920  C CG  ? LYS A 1 113 ?  12.670 -15.434  -5.755 1.000 95.150 ? 113 LYS A CG  1 
ATOM 921  C CD  ? LYS A 1 113 ?  12.041 -16.772  -6.122 1.000 95.150 ? 113 LYS A CD  1 
ATOM 922  C CE  ? LYS A 1 113 ?  12.921 -17.561  -7.082 1.000 95.150 ? 113 LYS A CE  1 
ATOM 923  N NZ  ? LYS A 1 113 ?  12.317 -18.882  -7.429 1.000 95.150 ? 113 LYS A NZ  1 
ATOM 924  N N   ? LEU A 1 114 ?  13.813 -12.014  -5.839 1.000 95.840 ? 114 LEU A N   1 
ATOM 925  C CA  ? LEU A 1 114 ?  14.088 -11.180  -7.004 1.000 95.840 ? 114 LEU A CA  1 
ATOM 926  C C   ? LEU A 1 114 ?  13.628 -11.868  -8.285 1.000 95.840 ? 114 LEU A C   1 
ATOM 927  C CB  ? LEU A 1 114 ?  15.582 -10.858  -7.092 1.000 95.840 ? 114 LEU A CB  1 
ATOM 928  O O   ? LEU A 1 114 ?  13.777 -13.083  -8.430 1.000 95.840 ? 114 LEU A O   1 
ATOM 929  C CG  ? LEU A 1 114 ?  16.149  -9.964  -5.989 1.000 95.840 ? 114 LEU A CG  1 
ATOM 930  C CD1 ? LEU A 1 114 ?  17.646  -9.754  -6.193 1.000 95.840 ? 114 LEU A CD1 1 
ATOM 931  C CD2 ? LEU A 1 114 ?  15.416  -8.627  -5.954 1.000 95.840 ? 114 LEU A CD2 1 
ATOM 932  N N   ? GLY A 1 115 ?  12.973 -11.113  -9.148 1.000 94.780 ? 115 GLY A N   1 
ATOM 933  C CA  ? GLY A 1 115 ?  12.536 -11.632 -10.434 1.000 94.780 ? 115 GLY A CA  1 
ATOM 934  C C   ? GLY A 1 115 ?  11.107 -12.140 -10.417 1.000 94.780 ? 115 GLY A C   1 
ATOM 935  O O   ? GLY A 1 115 ?  10.539 -12.448 -11.468 1.000 94.780 ? 115 GLY A O   1 
ATOM 936  N N   ? SER A 1 116 ?  10.539 -12.360  -9.187 1.000 95.280 ? 116 SER A N   1 
ATOM 937  C CA  ? SER A 1 116 ?   9.149 -12.793  -9.090 1.000 95.280 ? 116 SER A CA  1 
ATOM 938  C C   ? SER A 1 116 ?   8.204 -11.755  -9.687 1.000 95.280 ? 116 SER A C   1 
ATOM 939  C CB  ? SER A 1 116 ?   8.770 -13.060  -7.633 1.000 95.280 ? 116 SER A CB  1 
ATOM 940  O O   ? SER A 1 116 ?   8.491 -10.556  -9.657 1.000 95.280 ? 116 SER A O   1 
ATOM 941  O OG  ? SER A 1 116 ?   8.878 -11.877  -6.860 1.000 95.280 ? 116 SER A OG  1 
ATOM 942  N N   ? THR A 1 117 ?   7.167 -12.293 -10.265 1.000 95.550 ? 117 THR A N   1 
ATOM 943  C CA  ? THR A 1 117 ?   6.095 -11.421 -10.731 1.000 95.550 ? 117 THR A CA  1 
ATOM 944  C C   ? THR A 1 117 ?   5.205 -10.989  -9.570 1.000 95.550 ? 117 THR A C   1 
ATOM 945  C CB  ? THR A 1 117 ?   5.239 -12.114 -11.807 1.000 95.550 ? 117 THR A CB  1 
ATOM 946  O O   ? THR A 1 117 ?   4.708 -11.828  -8.816 1.000 95.550 ? 117 THR A O   1 
ATOM 947  C CG2 ? THR A 1 117 ?   4.139 -11.189 -12.315 1.000 95.550 ? 117 THR A CG2 1 
ATOM 948  O OG1 ? THR A 1 117 ?   6.077 -12.490 -12.907 1.000 95.550 ? 117 THR A OG1 1 
ATOM 949  N N   ? CYS A 1 118 ?   5.024  -9.695  -9.444 1.000 97.650 ? 118 CYS A N   1 
ATOM 950  C CA  ? CYS A 1 118 ?   4.246  -9.101  -8.362 1.000 97.650 ? 118 CYS A CA  1 
ATOM 951  C C   ? CYS A 1 118 ?   3.028  -8.365  -8.907 1.000 97.650 ? 118 CYS A C   1 
ATOM 952  C CB  ? CYS A 1 118 ?   5.110  -8.142  -7.544 1.000 97.650 ? 118 CYS A CB  1 
ATOM 953  O O   ? CYS A 1 118 ?   3.088  -7.770  -9.984 1.000 97.650 ? 118 CYS A O   1 
ATOM 954  S SG  ? CYS A 1 118 ?   6.610  -8.898  -6.881 1.000 97.650 ? 118 CYS A SG  1 
ATOM 955  N N   ? LEU A 1 119 ?   1.987  -8.474  -8.160 1.000 97.730 ? 119 LEU A N   1 
ATOM 956  C CA  ? LEU A 1 119 ?   0.757  -7.775  -8.518 1.000 97.730 ? 119 LEU A CA  1 
ATOM 957  C C   ? LEU A 1 119 ?   0.569  -6.530  -7.657 1.000 97.730 ? 119 LEU A C   1 
ATOM 958  C CB  ? LEU A 1 119 ?  -0.451  -8.703  -8.364 1.000 97.730 ? 119 LEU A CB  1 
ATOM 959  O O   ? LEU A 1 119 ?   0.589  -6.612  -6.427 1.000 97.730 ? 119 LEU A O   1 
ATOM 960  C CG  ? LEU A 1 119 ?  -1.796  -8.149  -8.839 1.000 97.730 ? 119 LEU A CG  1 
ATOM 961  C CD1 ? LEU A 1 119 ?  -1.911  -8.265 -10.355 1.000 97.730 ? 119 LEU A CD1 1 
ATOM 962  C CD2 ? LEU A 1 119 ?  -2.946  -8.877  -8.152 1.000 97.730 ? 119 LEU A CD2 1 
ATOM 963  N N   ? ALA A 1 120 ?   0.430  -5.390  -8.338 1.000 97.790 ? 120 ALA A N   1 
ATOM 964  C CA  ? ALA A 1 120 ?   0.059  -4.145  -7.669 1.000 97.790 ? 120 ALA A CA  1 
ATOM 965  C C   ? ALA A 1 120 ?  -1.355  -3.718  -8.051 1.000 97.790 ? 120 ALA A C   1 
ATOM 966  C CB  ? ALA A 1 120 ?   1.056  -3.040  -8.010 1.000 97.790 ? 120 ALA A CB  1 
ATOM 967  O O   ? ALA A 1 120 ?  -1.786  -3.924  -9.188 1.000 97.790 ? 120 ALA A O   1 
ATOM 968  N N   ? SER A 1 121 ?  -2.070  -3.191  -7.083 1.000 97.320 ? 121 SER A N   1 
ATOM 969  C CA  ? SER A 1 121 ?  -3.439  -2.756  -7.343 1.000 97.320 ? 121 SER A CA  1 
ATOM 970  C C   ? SER A 1 121 ?  -3.701  -1.374  -6.754 1.000 97.320 ? 121 SER A C   1 
ATOM 971  C CB  ? SER A 1 121 ?  -4.438  -3.762  -6.769 1.000 97.320 ? 121 SER A CB  1 
ATOM 972  O O   ? SER A 1 121 ?  -3.056  -0.975  -5.782 1.000 97.320 ? 121 SER A O   1 
ATOM 973  O OG  ? SER A 1 121 ?  -4.239  -3.930  -5.376 1.000 97.320 ? 121 SER A OG  1 
ATOM 974  N N   ? GLY A 1 122 ?  -4.639  -0.612  -7.467 1.000 96.570 ? 122 GLY A N   1 
ATOM 975  C CA  ? GLY A 1 122 ?  -4.959   0.712  -6.958 1.000 96.570 ? 122 GLY A CA  1 
ATOM 976  C C   ? GLY A 1 122 ?  -5.895   1.489  -7.864 1.000 96.570 ? 122 GLY A C   1 
ATOM 977  O O   ? GLY A 1 122 ?  -6.225   1.034  -8.961 1.000 96.570 ? 122 GLY A O   1 
ATOM 978  N N   ? TRP A 1 123 ?  -6.398   2.680  -7.360 1.000 94.750 ? 123 TRP A N   1 
ATOM 979  C CA  ? TRP A 1 123 ?  -7.315   3.554  -8.085 1.000 94.750 ? 123 TRP A CA  1 
ATOM 980  C C   ? TRP A 1 123 ?  -6.623   4.850  -8.494 1.000 94.750 ? 123 TRP A C   1 
ATOM 981  C CB  ? TRP A 1 123 ?  -8.548   3.865  -7.233 1.000 94.750 ? 123 TRP A CB  1 
ATOM 982  O O   ? TRP A 1 123 ?  -7.280   5.873  -8.699 1.000 94.750 ? 123 TRP A O   1 
ATOM 983  C CG  ? TRP A 1 123 ?  -9.456   2.691  -7.024 1.000 94.750 ? 123 TRP A CG  1 
ATOM 984  C CD1 ? TRP A 1 123 ? -10.413   2.225  -7.882 1.000 94.750 ? 123 TRP A CD1 1 
ATOM 985  C CD2 ? TRP A 1 123 ?  -9.495   1.835  -5.878 1.000 94.750 ? 123 TRP A CD2 1 
ATOM 986  C CE2 ? TRP A 1 123 ? -10.500   0.870  -6.110 1.000 94.750 ? 123 TRP A CE2 1 
ATOM 987  C CE3 ? TRP A 1 123 ?  -8.776   1.790  -4.676 1.000 94.750 ? 123 TRP A CE3 1 
ATOM 988  N NE1 ? TRP A 1 123 ? -11.044   1.130  -7.339 1.000 94.750 ? 123 TRP A NE1 1 
ATOM 989  C CH2 ? TRP A 1 123 ? -10.086  -0.151  -4.016 1.000 94.750 ? 123 TRP A CH2 1 
ATOM 990  C CZ2 ? TRP A 1 123 ? -10.804  -0.130  -5.183 1.000 94.750 ? 123 TRP A CZ2 1 
ATOM 991  C CZ3 ? TRP A 1 123 ?  -9.080   0.794  -3.755 1.000 94.750 ? 123 TRP A CZ3 1 
ATOM 992  N N   ? GLY A 1 124 ?  -5.275   4.798  -8.395 1.000 89.270 ? 124 GLY A N   1 
ATOM 993  C CA  ? GLY A 1 124 ?  -4.533   5.985  -8.786 1.000 89.270 ? 124 GLY A CA  1 
ATOM 994  C C   ? GLY A 1 124 ?  -4.699   6.337 -10.253 1.000 89.270 ? 124 GLY A C   1 
ATOM 995  O O   ? GLY A 1 124 ?  -5.570   5.790 -10.933 1.000 89.270 ? 124 GLY A O   1 
ATOM 996  N N   ? SER A 1 125 ?  -4.003   7.354 -10.794 1.000 84.480 ? 125 SER A N   1 
ATOM 997  C CA  ? SER A 1 125 ?  -4.109   7.867 -12.156 1.000 84.480 ? 125 SER A CA  1 
ATOM 998  C C   ? SER A 1 125 ?  -3.780   6.786 -13.180 1.000 84.480 ? 125 SER A C   1 
ATOM 999  C CB  ? SER A 1 125 ?  -3.180   9.065 -12.351 1.000 84.480 ? 125 SER A CB  1 
ATOM 1000 O O   ? SER A 1 125 ?  -2.830   6.021 -13.000 1.000 84.480 ? 125 SER A O   1 
ATOM 1001 O OG  ? SER A 1 125 ?  -3.319   9.603 -13.655 1.000 84.480 ? 125 SER A OG  1 
ATOM 1002 N N   ? ILE A 1 126 ?  -4.591   6.608 -14.316 1.000 78.830 ? 126 ILE A N   1 
ATOM 1003 C CA  ? ILE A 1 126 ?  -4.392   5.625 -15.376 1.000 78.830 ? 126 ILE A CA  1 
ATOM 1004 C C   ? ILE A 1 126 ?  -3.757   6.298 -16.591 1.000 78.830 ? 126 ILE A C   1 
ATOM 1005 C CB  ? ILE A 1 126 ?  -5.722   4.947 -15.773 1.000 78.830 ? 126 ILE A CB  1 
ATOM 1006 O O   ? ILE A 1 126 ?  -3.421   5.630 -17.572 1.000 78.830 ? 126 ILE A O   1 
ATOM 1007 C CG1 ? ILE A 1 126 ?  -6.756   5.999 -16.188 1.000 78.830 ? 126 ILE A CG1 1 
ATOM 1008 C CG2 ? ILE A 1 126 ?  -6.251   4.082 -14.625 1.000 78.830 ? 126 ILE A CG2 1 
ATOM 1009 C CD1 ? ILE A 1 126 ?  -8.027   5.415 -16.790 1.000 78.830 ? 126 ILE A CD1 1 
ATOM 1010 N N   ? ILE A 1 127 ?  -3.654   7.654 -16.530 1.000 78.510 ? 127 ILE A N   1 
ATOM 1011 C CA  ? ILE A 1 127 ?  -3.000   8.432 -17.577 1.000 78.510 ? 127 ILE A CA  1 
ATOM 1012 C C   ? ILE A 1 127 ?  -1.720   9.060 -17.030 1.000 78.510 ? 127 ILE A C   1 
ATOM 1013 C CB  ? ILE A 1 127 ?  -3.937   9.526 -18.137 1.000 78.510 ? 127 ILE A CB  1 
ATOM 1014 O O   ? ILE A 1 127 ?  -1.716   9.619 -15.931 1.000 78.510 ? 127 ILE A O   1 
ATOM 1015 C CG1 ? ILE A 1 127 ?  -5.280   8.916 -18.555 1.000 78.510 ? 127 ILE A CG1 1 
ATOM 1016 C CG2 ? ILE A 1 127 ?  -3.276  10.253 -19.312 1.000 78.510 ? 127 ILE A CG2 1 
ATOM 1017 C CD1 ? ILE A 1 127 ?  -6.358   9.946 -18.863 1.000 78.510 ? 127 ILE A CD1 1 
ATOM 1018 N N   ? PRO A 1 128 ?  -0.582   8.995 -17.745 1.000 69.540 ? 128 PRO A N   1 
ATOM 1019 C CA  ? PRO A 1 128 ?   0.760   9.396 -17.319 1.000 69.540 ? 128 PRO A CA  1 
ATOM 1020 C C   ? PRO A 1 128 ?   0.868  10.894 -17.041 1.000 69.540 ? 128 PRO A C   1 
ATOM 1021 C CB  ? PRO A 1 128 ?   1.641   8.996 -18.505 1.000 69.540 ? 128 PRO A CB  1 
ATOM 1022 O O   ? PRO A 1 128 ?   1.569  11.305 -16.113 1.000 69.540 ? 128 PRO A O   1 
ATOM 1023 C CG  ? PRO A 1 128 ?   0.873   7.924 -19.207 1.000 69.540 ? 128 PRO A CG  1 
ATOM 1024 C CD  ? PRO A 1 128 ?  -0.593   8.161 -18.980 1.000 69.540 ? 128 PRO A CD  1 
ATOM 1025 N N   ? VAL A 1 129 ?   0.085  11.747 -17.522 1.000 73.500 ? 129 VAL A N   1 
ATOM 1026 C CA  ? VAL A 1 129 ?   0.351  13.182 -17.490 1.000 73.500 ? 129 VAL A CA  1 
ATOM 1027 C C   ? VAL A 1 129 ?  -0.827  13.912 -16.850 1.000 73.500 ? 129 VAL A C   1 
ATOM 1028 C CB  ? VAL A 1 129 ?   0.620  13.741 -18.905 1.000 73.500 ? 129 VAL A CB  1 
ATOM 1029 O O   ? VAL A 1 129 ?  -0.661  14.994 -16.283 1.000 73.500 ? 129 VAL A O   1 
ATOM 1030 C CG1 ? VAL A 1 129 ?   2.107  13.655 -19.246 1.000 73.500 ? 129 VAL A CG1 1 
ATOM 1031 C CG2 ? VAL A 1 129 ?  -0.214  12.991 -19.942 1.000 73.500 ? 129 VAL A CG2 1 
ATOM 1032 N N   ? LYS A 1 130 ?  -2.107  13.306 -16.820 1.000 76.370 ? 130 LYS A N   1 
ATOM 1033 C CA  ? LYS A 1 130 ?  -3.298  13.895 -16.214 1.000 76.370 ? 130 LYS A CA  1 
ATOM 1034 C C   ? LYS A 1 130 ?  -3.833  13.016 -15.087 1.000 76.370 ? 130 LYS A C   1 
ATOM 1035 C CB  ? LYS A 1 130 ?  -4.385  14.114 -17.268 1.000 76.370 ? 130 LYS A CB  1 
ATOM 1036 O O   ? LYS A 1 130 ?  -3.968  11.802 -15.250 1.000 76.370 ? 130 LYS A O   1 
ATOM 1037 C CG  ? LYS A 1 130 ?  -5.597  14.879 -16.757 1.000 76.370 ? 130 LYS A CG  1 
ATOM 1038 C CD  ? LYS A 1 130 ?  -6.633  15.082 -17.855 1.000 76.370 ? 130 LYS A CD  1 
ATOM 1039 C CE  ? LYS A 1 130 ?  -7.875  15.788 -17.329 1.000 76.370 ? 130 LYS A CE  1 
ATOM 1040 N NZ  ? LYS A 1 130 ?  -8.905  15.966 -18.395 1.000 76.370 ? 130 LYS A NZ  1 
ATOM 1041 N N   ? PHE A 1 131 ?  -3.979  13.756 -13.918 1.000 79.370 ? 131 PHE A N   1 
ATOM 1042 C CA  ? PHE A 1 131 ?  -4.505  13.015 -12.778 1.000 79.370 ? 131 PHE A CA  1 
ATOM 1043 C C   ? PHE A 1 131 ?  -5.990  12.724 -12.960 1.000 79.370 ? 131 PHE A C   1 
ATOM 1044 C CB  ? PHE A 1 131 ?  -4.279  13.792 -11.478 1.000 79.370 ? 131 PHE A CB  1 
ATOM 1045 O O   ? PHE A 1 131 ?  -6.810  13.644 -12.987 1.000 79.370 ? 131 PHE A O   1 
ATOM 1046 C CG  ? PHE A 1 131 ?  -4.526  12.981 -10.234 1.000 79.370 ? 131 PHE A CG  1 
ATOM 1047 C CD1 ? PHE A 1 131 ?  -5.737  13.069  -9.560 1.000 79.370 ? 131 PHE A CD1 1 
ATOM 1048 C CD2 ? PHE A 1 131 ?  -3.545  12.131  -9.740 1.000 79.370 ? 131 PHE A CD2 1 
ATOM 1049 C CE1 ? PHE A 1 131 ?  -5.968  12.319  -8.409 1.000 79.370 ? 131 PHE A CE1 1 
ATOM 1050 C CE2 ? PHE A 1 131 ?  -3.769  11.379  -8.590 1.000 79.370 ? 131 PHE A CE2 1 
ATOM 1051 C CZ  ? PHE A 1 131 ?  -4.981  11.475  -7.925 1.000 79.370 ? 131 PHE A CZ  1 
ATOM 1052 N N   ? GLN A 1 132 ?  -6.287  11.413 -13.238 1.000 84.320 ? 132 GLN A N   1 
ATOM 1053 C CA  ? GLN A 1 132 ?  -7.648  10.896 -13.334 1.000 84.320 ? 132 GLN A CA  1 
ATOM 1054 C C   ? GLN A 1 132 ?  -7.775   9.546 -12.634 1.000 84.320 ? 132 GLN A C   1 
ATOM 1055 C CB  ? GLN A 1 132 ?  -8.072  10.770 -14.798 1.000 84.320 ? 132 GLN A CB  1 
ATOM 1056 O O   ? GLN A 1 132 ?  -7.129   8.573 -13.029 1.000 84.320 ? 132 GLN A O   1 
ATOM 1057 C CG  ? GLN A 1 132 ?  -9.530  10.371 -14.984 1.000 84.320 ? 132 GLN A CG  1 
ATOM 1058 C CD  ? GLN A 1 132 ?  -9.924  10.250 -16.444 1.000 84.320 ? 132 GLN A CD  1 
ATOM 1059 N NE2 ? GLN A 1 132 ? -11.220  10.102 -16.698 1.000 84.320 ? 132 GLN A NE2 1 
ATOM 1060 O OE1 ? GLN A 1 132 ?  -9.071  10.289 -17.336 1.000 84.320 ? 132 GLN A OE1 1 
ATOM 1061 N N   ? TYR A 1 133 ?  -8.676   9.548 -11.511 1.000 87.240 ? 133 TYR A N   1 
ATOM 1062 C CA  ? TYR A 1 133 ?  -8.877   8.278 -10.823 1.000 87.240 ? 133 TYR A CA  1 
ATOM 1063 C C   ? TYR A 1 133 ?  -9.600   7.280 -11.720 1.000 87.240 ? 133 TYR A C   1 
ATOM 1064 C CB  ? TYR A 1 133 ?  -9.669   8.487  -9.529 1.000 87.240 ? 133 TYR A CB  1 
ATOM 1065 O O   ? TYR A 1 133 ? -10.532   7.646 -12.440 1.000 87.240 ? 133 TYR A O   1 
ATOM 1066 C CG  ? TYR A 1 133 ?  -8.899   9.220  -8.457 1.000 87.240 ? 133 TYR A CG  1 
ATOM 1067 C CD1 ? TYR A 1 133 ?  -7.717   8.695  -7.939 1.000 87.240 ? 133 TYR A CD1 1 
ATOM 1068 C CD2 ? TYR A 1 133 ?  -9.351  10.437  -7.960 1.000 87.240 ? 133 TYR A CD2 1 
ATOM 1069 C CE1 ? TYR A 1 133 ?  -7.005   9.365  -6.950 1.000 87.240 ? 133 TYR A CE1 1 
ATOM 1070 C CE2 ? TYR A 1 133 ?  -8.648  11.117  -6.971 1.000 87.240 ? 133 TYR A CE2 1 
ATOM 1071 O OH  ? TYR A 1 133 ?  -6.776  11.242  -5.495 1.000 87.240 ? 133 TYR A OH  1 
ATOM 1072 C CZ  ? TYR A 1 133 ?  -7.477  10.574  -6.474 1.000 87.240 ? 133 TYR A CZ  1 
ATOM 1073 N N   ? ALA A 1 134 ?  -9.154   6.043 -11.643 1.000 91.250 ? 134 ALA A N   1 
ATOM 1074 C CA  ? ALA A 1 134 ?  -9.892   4.968 -12.302 1.000 91.250 ? 134 ALA A CA  1 
ATOM 1075 C C   ? ALA A 1 134 ? -11.199   4.673 -11.572 1.000 91.250 ? 134 ALA A C   1 
ATOM 1076 C CB  ? ALA A 1 134 ?  -9.035   3.707 -12.385 1.000 91.250 ? 134 ALA A CB  1 
ATOM 1077 O O   ? ALA A 1 134 ? -11.266   4.765 -10.344 1.000 91.250 ? 134 ALA A O   1 
ATOM 1078 N N   ? LYS A 1 135 ? -12.186   4.478 -12.354 1.000 93.300 ? 135 LYS A N   1 
ATOM 1079 C CA  ? LYS A 1 135 ? -13.447   4.088 -11.729 1.000 93.300 ? 135 LYS A CA  1 
ATOM 1080 C C   ? LYS A 1 135 ? -13.340   2.703 -11.095 1.000 93.300 ? 135 LYS A C   1 
ATOM 1081 C CB  ? LYS A 1 135 ? -14.583   4.110 -12.752 1.000 93.300 ? 135 LYS A CB  1 
ATOM 1082 O O   ? LYS A 1 135 ? -13.721   2.513  -9.938 1.000 93.300 ? 135 LYS A O   1 
ATOM 1083 C CG  ? LYS A 1 135 ? -14.938   5.502 -13.253 1.000 93.300 ? 135 LYS A CG  1 
ATOM 1084 C CD  ? LYS A 1 135 ? -16.105   5.463 -14.231 1.000 93.300 ? 135 LYS A CD  1 
ATOM 1085 C CE  ? LYS A 1 135 ? -16.382   6.837 -14.827 1.000 93.300 ? 135 LYS A CE  1 
ATOM 1086 N NZ  ? LYS A 1 135 ? -17.464   6.787 -15.855 1.000 93.300 ? 135 LYS A NZ  1 
ATOM 1087 N N   ? ASP A 1 136 ? -12.805   1.779 -11.843 1.000 95.090 ? 136 ASP A N   1 
ATOM 1088 C CA  ? ASP A 1 136 ? -12.638   0.406 -11.377 1.000 95.090 ? 136 ASP A CA  1 
ATOM 1089 C C   ? ASP A 1 136 ? -11.212   0.162 -10.889 1.000 95.090 ? 136 ASP A C   1 
ATOM 1090 C CB  ? ASP A 1 136 ? -12.990  -0.584 -12.489 1.000 95.090 ? 136 ASP A CB  1 
ATOM 1091 O O   ? ASP A 1 136 ? -10.263   0.757 -11.405 1.000 95.090 ? 136 ASP A O   1 
ATOM 1092 C CG  ? ASP A 1 136 ? -14.428  -0.462 -12.959 1.000 95.090 ? 136 ASP A CG  1 
ATOM 1093 O OD1 ? ASP A 1 136 ? -15.353  -0.545 -12.122 1.000 95.090 ? 136 ASP A OD1 1 
ATOM 1094 O OD2 ? ASP A 1 136 ? -14.640  -0.283 -14.178 1.000 95.090 ? 136 ASP A OD2 1 
ATOM 1095 N N   ? LEU A 1 137 ? -11.103  -0.732  -9.877 1.000 96.350 ? 137 LEU A N   1 
ATOM 1096 C CA  ? LEU A 1 137 ?  -9.790  -1.138  -9.388 1.000 96.350 ? 137 LEU A CA  1 
ATOM 1097 C C   ? LEU A 1 137 ?  -8.933  -1.686 -10.524 1.000 96.350 ? 137 LEU A C   1 
ATOM 1098 C CB  ? LEU A 1 137 ?  -9.931  -2.190  -8.285 1.000 96.350 ? 137 LEU A CB  1 
ATOM 1099 O O   ? LEU A 1 137 ?  -9.389  -2.527 -11.302 1.000 96.350 ? 137 LEU A O   1 
ATOM 1100 C CG  ? LEU A 1 137 ?  -8.671  -2.495  -7.474 1.000 96.350 ? 137 LEU A CG  1 
ATOM 1101 C CD1 ? LEU A 1 137 ?  -8.223  -1.256  -6.706 1.000 96.350 ? 137 LEU A CD1 1 
ATOM 1102 C CD2 ? LEU A 1 137 ?  -8.916  -3.661  -6.522 1.000 96.350 ? 137 LEU A CD2 1 
ATOM 1103 N N   ? GLN A 1 138 ?  -7.694  -1.115 -10.572 1.000 97.020 ? 138 GLN A N   1 
ATOM 1104 C CA  ? GLN A 1 138 ?  -6.748  -1.527 -11.604 1.000 97.020 ? 138 GLN A CA  1 
ATOM 1105 C C   ? GLN A 1 138 ?  -5.631  -2.384 -11.015 1.000 97.020 ? 138 GLN A C   1 
ATOM 1106 C CB  ? GLN A 1 138 ?  -6.157  -0.306 -12.310 1.000 97.020 ? 138 GLN A CB  1 
ATOM 1107 O O   ? GLN A 1 138 ?  -5.239  -2.195  -9.861 1.000 97.020 ? 138 GLN A O   1 
ATOM 1108 C CG  ? GLN A 1 138 ?  -7.201   0.604 -12.943 1.000 97.020 ? 138 GLN A CG  1 
ATOM 1109 C CD  ? GLN A 1 138 ?  -7.943  -0.061 -14.087 1.000 97.020 ? 138 GLN A CD  1 
ATOM 1110 N NE2 ? GLN A 1 138 ?  -9.266   0.060 -14.086 1.000 97.020 ? 138 GLN A NE2 1 
ATOM 1111 O OE1 ? GLN A 1 138 ?  -7.331  -0.677 -14.966 1.000 97.020 ? 138 GLN A OE1 1 
ATOM 1112 N N   ? CYS A 1 139 ?  -5.100  -3.347 -11.901 1.000 97.270 ? 139 CYS A N   1 
ATOM 1113 C CA  ? CYS A 1 139 ?  -3.971  -4.194 -11.535 1.000 97.270 ? 139 CYS A CA  1 
ATOM 1114 C C   ? CYS A 1 139 ?  -2.865  -4.111 -12.580 1.000 97.270 ? 139 CYS A C   1 
ATOM 1115 C CB  ? CYS A 1 139 ?  -4.422  -5.645 -11.369 1.000 97.270 ? 139 CYS A CB  1 
ATOM 1116 O O   ? CYS A 1 139 ?  -3.135  -3.877 -13.759 1.000 97.270 ? 139 CYS A O   1 
ATOM 1117 S SG  ? CYS A 1 139 ?  -5.583  -5.897 -10.009 1.000 97.270 ? 139 CYS A SG  1 
ATOM 1118 N N   ? VAL A 1 140 ?  -1.637  -4.331 -11.995 1.000 96.830 ? 140 VAL A N   1 
ATOM 1119 C CA  ? VAL A 1 140 ?  -0.501  -4.351 -12.909 1.000 96.830 ? 140 VAL A CA  1 
ATOM 1120 C C   ? VAL A 1 140 ?   0.535  -5.362 -12.424 1.000 96.830 ? 140 VAL A C   1 
ATOM 1121 C CB  ? VAL A 1 140 ?   0.143  -2.953 -13.046 1.000 96.830 ? 140 VAL A CB  1 
ATOM 1122 O O   ? VAL A 1 140 ?   0.764  -5.497 -11.220 1.000 96.830 ? 140 VAL A O   1 
ATOM 1123 C CG1 ? VAL A 1 140 ?   0.697  -2.480 -11.703 1.000 96.830 ? 140 VAL A CG1 1 
ATOM 1124 C CG2 ? VAL A 1 140 ?   1.245  -2.974 -14.104 1.000 96.830 ? 140 VAL A CG2 1 
ATOM 1125 N N   ? ASN A 1 141 ?   1.002  -6.080 -13.425 1.000 96.500 ? 141 ASN A N   1 
ATOM 1126 C CA  ? ASN A 1 141 ?   2.082  -7.011 -13.114 1.000 96.500 ? 141 ASN A CA  1 
ATOM 1127 C C   ? ASN A 1 141 ?   3.449  -6.346 -13.242 1.000 96.500 ? 141 ASN A C   1 
ATOM 1128 C CB  ? ASN A 1 141 ?   2.004  -8.244 -14.017 1.000 96.500 ? 141 ASN A CB  1 
ATOM 1129 O O   ? ASN A 1 141 ?   3.760  -5.751 -14.276 1.000 96.500 ? 141 ASN A O   1 
ATOM 1130 C CG  ? ASN A 1 141 ?   0.774  -9.087 -13.749 1.000 96.500 ? 141 ASN A CG  1 
ATOM 1131 N ND2 ? ASN A 1 141 ?   0.109  -9.522 -14.813 1.000 96.500 ? 141 ASN A ND2 1 
ATOM 1132 O OD1 ? ASN A 1 141 ?   0.422  -9.345 -12.594 1.000 96.500 ? 141 ASN A OD1 1 
ATOM 1133 N N   ? LEU A 1 142 ?   4.217  -6.483 -12.175 1.000 96.980 ? 142 LEU A N   1 
ATOM 1134 C CA  ? LEU A 1 142 ?   5.571  -5.943 -12.121 1.000 96.980 ? 142 LEU A CA  1 
ATOM 1135 C C   ? LEU A 1 142 ?   6.575  -7.029 -11.750 1.000 96.980 ? 142 LEU A C   1 
ATOM 1136 C CB  ? LEU A 1 142 ?   5.650  -4.793 -11.113 1.000 96.980 ? 142 LEU A CB  1 
ATOM 1137 O O   ? LEU A 1 142 ?   6.215  -8.023 -11.115 1.000 96.980 ? 142 LEU A O   1 
ATOM 1138 C CG  ? LEU A 1 142 ?   4.678  -3.632 -11.332 1.000 96.980 ? 142 LEU A CG  1 
ATOM 1139 C CD1 ? LEU A 1 142 ?   4.708  -2.684 -10.138 1.000 96.980 ? 142 LEU A CD1 1 
ATOM 1140 C CD2 ? LEU A 1 142 ?   5.014  -2.889 -12.620 1.000 96.980 ? 142 LEU A CD2 1 
ATOM 1141 N N   ? LYS A 1 143 ?   7.826  -6.788 -12.183 1.000 96.520 ? 143 LYS A N   1 
ATOM 1142 C CA  ? LYS A 1 143 ?   8.917  -7.655 -11.749 1.000 96.520 ? 143 LYS A CA  1 
ATOM 1143 C C   ? LYS A 1 143 ?   9.725  -7.005 -10.630 1.000 96.520 ? 143 LYS A C   1 
ATOM 1144 C CB  ? LYS A 1 143 ?   9.833  -7.996 -12.926 1.000 96.520 ? 143 LYS A CB  1 
ATOM 1145 O O   ? LYS A 1 143 ?  10.020  -5.809 -10.684 1.000 96.520 ? 143 LYS A O   1 
ATOM 1146 C CG  ? LYS A 1 143 ?   9.162  -8.825 -14.012 1.000 96.520 ? 143 LYS A CG  1 
ATOM 1147 C CD  ? LYS A 1 143 ?   8.842 -10.232 -13.524 1.000 96.520 ? 143 LYS A CD  1 
ATOM 1148 C CE  ? LYS A 1 143 ?   8.237 -11.084 -14.631 1.000 96.520 ? 143 LYS A CE  1 
ATOM 1149 N NZ  ? LYS A 1 143 ?   7.841 -12.436 -14.135 1.000 96.520 ? 143 LYS A NZ  1 
ATOM 1150 N N   ? LEU A 1 144 ?   9.931  -7.871  -9.656 1.000 97.250 ? 144 LEU A N   1 
ATOM 1151 C CA  ? LEU A 1 144 ?  10.839  -7.388  -8.622 1.000 97.250 ? 144 LEU A CA  1 
ATOM 1152 C C   ? LEU A 1 144 ?  12.269  -7.310  -9.147 1.000 97.250 ? 144 LEU A C   1 
ATOM 1153 C CB  ? LEU A 1 144 ?  10.784  -8.297  -7.391 1.000 97.250 ? 144 LEU A CB  1 
ATOM 1154 O O   ? LEU A 1 144 ?  12.776  -8.275  -9.723 1.000 97.250 ? 144 LEU A O   1 
ATOM 1155 C CG  ? LEU A 1 144 ?  11.422  -7.750  -6.114 1.000 97.250 ? 144 LEU A CG  1 
ATOM 1156 C CD1 ? LEU A 1 144 ?  10.693  -6.492  -5.654 1.000 97.250 ? 144 LEU A CD1 1 
ATOM 1157 C CD2 ? LEU A 1 144 ?  11.417  -8.808  -5.017 1.000 97.250 ? 144 LEU A CD2 1 
ATOM 1158 N N   ? LEU A 1 145 ?  12.918  -6.144  -8.891 1.000 96.850 ? 145 LEU A N   1 
ATOM 1159 C CA  ? LEU A 1 145 ?  14.259  -5.860  -9.391 1.000 96.850 ? 145 LEU A CA  1 
ATOM 1160 C C   ? LEU A 1 145 ?  15.232  -5.635  -8.240 1.000 96.850 ? 145 LEU A C   1 
ATOM 1161 C CB  ? LEU A 1 145 ?  14.240  -4.634 -10.308 1.000 96.850 ? 145 LEU A CB  1 
ATOM 1162 O O   ? LEU A 1 145 ?  14.818  -5.299  -7.128 1.000 96.850 ? 145 LEU A O   1 
ATOM 1163 C CG  ? LEU A 1 145 ?  13.223  -4.656 -11.450 1.000 96.850 ? 145 LEU A CG  1 
ATOM 1164 C CD1 ? LEU A 1 145 ?  13.159  -3.292 -12.129 1.000 96.850 ? 145 LEU A CD1 1 
ATOM 1165 C CD2 ? LEU A 1 145 ?  13.574  -5.745 -12.458 1.000 96.850 ? 145 LEU A CD2 1 
ATOM 1166 N N   ? PRO A 1 146 ?  16.494  -5.848  -8.557 1.000 96.260 ? 146 PRO A N   1 
ATOM 1167 C CA  ? PRO A 1 146 ?  17.469  -5.435  -7.544 1.000 96.260 ? 146 PRO A CA  1 
ATOM 1168 C C   ? PRO A 1 146 ?  17.435  -3.933  -7.271 1.000 96.260 ? 146 PRO A C   1 
ATOM 1169 C CB  ? PRO A 1 146 ?  18.810  -5.849  -8.156 1.000 96.260 ? 146 PRO A CB  1 
ATOM 1170 O O   ? PRO A 1 146 ?  17.210  -3.140  -8.188 1.000 96.260 ? 146 PRO A O   1 
ATOM 1171 C CG  ? PRO A 1 146 ?  18.456  -6.836  -9.220 1.000 96.260 ? 146 PRO A CG  1 
ATOM 1172 C CD  ? PRO A 1 146 ?  17.072  -6.528  -9.716 1.000 96.260 ? 146 PRO A CD  1 
ATOM 1173 N N   ? ASN A 1 147 ?  17.660  -3.553  -6.045 1.000 95.790 ? 147 ASN A N   1 
ATOM 1174 C CA  ? ASN A 1 147 ?  17.649  -2.141  -5.679 1.000 95.790 ? 147 ASN A CA  1 
ATOM 1175 C C   ? ASN A 1 147 ?  18.666  -1.344  -6.490 1.000 95.790 ? 147 ASN A C   1 
ATOM 1176 C CB  ? ASN A 1 147 ?  17.914  -1.972  -4.182 1.000 95.790 ? 147 ASN A CB  1 
ATOM 1177 O O   ? ASN A 1 147 ?  18.514  -0.134  -6.668 1.000 95.790 ? 147 ASN A O   1 
ATOM 1178 C CG  ? ASN A 1 147 ?  16.661  -2.138  -3.345 1.000 95.790 ? 147 ASN A CG  1 
ATOM 1179 N ND2 ? ASN A 1 147 ?  16.811  -2.050  -2.028 1.000 95.790 ? 147 ASN A ND2 1 
ATOM 1180 O OD1 ? ASN A 1 147 ?  15.567  -2.345  -3.876 1.000 95.790 ? 147 ASN A OD1 1 
ATOM 1181 N N   ? GLU A 1 148 ?  19.732  -1.926  -6.983 1.000 95.100 ? 148 GLU A N   1 
ATOM 1182 C CA  ? GLU A 1 148 ?  20.761  -1.279  -7.790 1.000 95.100 ? 148 GLU A CA  1 
ATOM 1183 C C   ? GLU A 1 148 ?  20.163  -0.642  -9.042 1.000 95.100 ? 148 GLU A C   1 
ATOM 1184 C CB  ? GLU A 1 148 ?  21.849  -2.283  -8.180 1.000 95.100 ? 148 GLU A CB  1 
ATOM 1185 O O   ? GLU A 1 148 ?  20.636   0.400  -9.501 1.000 95.100 ? 148 GLU A O   1 
ATOM 1186 C CG  ? GLU A 1 148 ?  22.649  -2.813  -6.999 1.000 95.100 ? 148 GLU A CG  1 
ATOM 1187 C CD  ? GLU A 1 148 ?  21.935  -3.919  -6.239 1.000 95.100 ? 148 GLU A CD  1 
ATOM 1188 O OE1 ? GLU A 1 148 ?  22.309  -4.197  -5.077 1.000 95.100 ? 148 GLU A OE1 1 
ATOM 1189 O OE2 ? GLU A 1 148 ?  20.993  -4.513  -6.810 1.000 95.100 ? 148 GLU A OE2 1 
ATOM 1190 N N   ? ASP A 1 149 ?  19.130  -1.307  -9.589 1.000 95.010 ? 149 ASP A N   1 
ATOM 1191 C CA  ? ASP A 1 149 ?  18.460  -0.748 -10.760 1.000 95.010 ? 149 ASP A CA  1 
ATOM 1192 C C   ? ASP A 1 149 ?  17.791   0.584 -10.426 1.000 95.010 ? 149 ASP A C   1 
ATOM 1193 C CB  ? ASP A 1 149 ?  17.426  -1.733 -11.308 1.000 95.010 ? 149 ASP A CB  1 
ATOM 1194 O O   ? ASP A 1 149 ?  17.854   1.531 -11.213 1.000 95.010 ? 149 ASP A O   1 
ATOM 1195 C CG  ? ASP A 1 149 ?  18.055  -2.938 -11.983 1.000 95.010 ? 149 ASP A CG  1 
ATOM 1196 O OD1 ? ASP A 1 149 ?  19.298  -2.994 -12.097 1.000 95.010 ? 149 ASP A OD1 1 
ATOM 1197 O OD2 ? ASP A 1 149 ?  17.300  -3.839 -12.409 1.000 95.010 ? 149 ASP A OD2 1 
ATOM 1198 N N   ? CYS A 1 150 ?  17.105   0.636  -9.326 1.000 95.600 ? 150 CYS A N   1 
ATOM 1199 C CA  ? CYS A 1 150 ?  16.473   1.876  -8.889 1.000 95.600 ? 150 CYS A CA  1 
ATOM 1200 C C   ? CYS A 1 150 ?  17.520   2.920  -8.518 1.000 95.600 ? 150 CYS A C   1 
ATOM 1201 C CB  ? CYS A 1 150 ?  15.552   1.618  -7.697 1.000 95.600 ? 150 CYS A CB  1 
ATOM 1202 O O   ? CYS A 1 150 ?  17.364   4.101  -8.835 1.000 95.600 ? 150 CYS A O   1 
ATOM 1203 S SG  ? CYS A 1 150 ?  14.065   0.682  -8.115 1.000 95.600 ? 150 CYS A SG  1 
ATOM 1204 N N   ? ASP A 1 151 ?  18.545   2.533  -7.896 1.000 95.070 ? 151 ASP A N   1 
ATOM 1205 C CA  ? ASP A 1 151 ?  19.624   3.429  -7.494 1.000 95.070 ? 151 ASP A CA  1 
ATOM 1206 C C   ? ASP A 1 151 ?  20.256   4.108  -8.707 1.000 95.070 ? 151 ASP A C   1 
ATOM 1207 C CB  ? ASP A 1 151 ?  20.690   2.666  -6.704 1.000 95.070 ? 151 ASP A CB  1 
ATOM 1208 O O   ? ASP A 1 151 ?  20.586   5.295  -8.659 1.000 95.070 ? 151 ASP A O   1 
ATOM 1209 C CG  ? ASP A 1 151 ?  21.729   3.578  -6.076 1.000 95.070 ? 151 ASP A CG  1 
ATOM 1210 O OD1 ? ASP A 1 151 ?  21.359   4.463  -5.275 1.000 95.070 ? 151 ASP A OD1 1 
ATOM 1211 O OD2 ? ASP A 1 151 ?  22.928   3.411  -6.386 1.000 95.070 ? 151 ASP A OD2 1 
ATOM 1212 N N   ? LYS A 1 152 ?  20.392   3.404  -9.811 1.000 94.690 ? 152 LYS A N   1 
ATOM 1213 C CA  ? LYS A 1 152 ?  20.956   3.936 -11.048 1.000 94.690 ? 152 LYS A CA  1 
ATOM 1214 C C   ? LYS A 1 152 ?  19.963   4.853 -11.755 1.000 94.690 ? 152 LYS A C   1 
ATOM 1215 C CB  ? LYS A 1 152 ?  21.375   2.798 -11.980 1.000 94.690 ? 152 LYS A CB  1 
ATOM 1216 O O   ? LYS A 1 152 ?  20.361   5.790 -12.450 1.000 94.690 ? 152 LYS A O   1 
ATOM 1217 C CG  ? LYS A 1 152 ?  22.606   2.036 -11.512 1.000 94.690 ? 152 LYS A CG  1 
ATOM 1218 C CD  ? LYS A 1 152 ?  22.934   0.877 -12.445 1.000 94.690 ? 152 LYS A CD  1 
ATOM 1219 C CE  ? LYS A 1 152 ?  24.076   0.028 -11.903 1.000 94.690 ? 152 LYS A CE  1 
ATOM 1220 N NZ  ? LYS A 1 152 ?  24.306  -1.189 -12.738 1.000 94.690 ? 152 LYS A NZ  1 
ATOM 1221 N N   ? ALA A 1 153 ?  18.678   4.582 -11.467 1.000 93.860 ? 153 ALA A N   1 
ATOM 1222 C CA  ? ALA A 1 153 ?  17.603   5.266 -12.183 1.000 93.860 ? 153 ALA A CA  1 
ATOM 1223 C C   ? ALA A 1 153 ?  17.297   6.620 -11.550 1.000 93.860 ? 153 ALA A C   1 
ATOM 1224 C CB  ? ALA A 1 153 ?  16.347   4.398 -12.212 1.000 93.860 ? 153 ALA A CB  1 
ATOM 1225 O O   ? ALA A 1 153 ?  16.805   7.529 -12.222 1.000 93.860 ? 153 ALA A O   1 
ATOM 1226 N N   ? TYR A 1 154 ?  17.621   6.788 -10.190 1.000 93.350 ? 154 TYR A N   1 
ATOM 1227 C CA  ? TYR A 1 154 ?  17.200   7.988  -9.475 1.000 93.350 ? 154 TYR A CA  1 
ATOM 1228 C C   ? TYR A 1 154 ?  18.390   8.678  -8.820 1.000 93.350 ? 154 TYR A C   1 
ATOM 1229 C CB  ? TYR A 1 154 ?  16.149   7.641  -8.416 1.000 93.350 ? 154 TYR A CB  1 
ATOM 1230 O O   ? TYR A 1 154 ?  19.352   8.021  -8.417 1.000 93.350 ? 154 TYR A O   1 
ATOM 1231 C CG  ? TYR A 1 154 ?  14.908   6.995  -8.981 1.000 93.350 ? 154 TYR A CG  1 
ATOM 1232 C CD1 ? TYR A 1 154 ?  14.041   7.709  -9.805 1.000 93.350 ? 154 TYR A CD1 1 
ATOM 1233 C CD2 ? TYR A 1 154 ?  14.598   5.670  -8.691 1.000 93.350 ? 154 TYR A CD2 1 
ATOM 1234 C CE1 ? TYR A 1 154 ?  12.894   7.118 -10.327 1.000 93.350 ? 154 TYR A CE1 1 
ATOM 1235 C CE2 ? TYR A 1 154 ?  13.455   5.069  -9.207 1.000 93.350 ? 154 TYR A CE2 1 
ATOM 1236 O OH  ? TYR A 1 154 ?  11.477   5.210 -10.536 1.000 93.350 ? 154 TYR A OH  1 
ATOM 1237 C CZ  ? TYR A 1 154 ?  12.611   5.800 -10.023 1.000 93.350 ? 154 TYR A CZ  1 
ATOM 1238 N N   ? VAL A 1 155 ?  18.215  10.090  -8.746 1.000 90.870 ? 155 VAL A N   1 
ATOM 1239 C CA  ? VAL A 1 155 ?  19.227  10.878  -8.051 1.000 90.870 ? 155 VAL A CA  1 
ATOM 1240 C C   ? VAL A 1 155 ?  19.065  10.712  -6.541 1.000 90.870 ? 155 VAL A C   1 
ATOM 1241 C CB  ? VAL A 1 155 ?  19.146  12.373  -8.434 1.000 90.870 ? 155 VAL A CB  1 
ATOM 1242 O O   ? VAL A 1 155 ?  20.049  10.741  -5.798 1.000 90.870 ? 155 VAL A O   1 
ATOM 1243 C CG1 ? VAL A 1 155 ?  20.116  13.200  -7.592 1.000 90.870 ? 155 VAL A CG1 1 
ATOM 1244 C CG2 ? VAL A 1 155 ?  19.435  12.557  -9.923 1.000 90.870 ? 155 VAL A CG2 1 
ATOM 1245 N N   ? GLN A 1 156 ?  17.805  10.466  -6.126 1.000 90.240 ? 156 GLN A N   1 
ATOM 1246 C CA  ? GLN A 1 156 ?  17.506  10.267  -4.712 1.000 90.240 ? 156 GLN A CA  1 
ATOM 1247 C C   ? GLN A 1 156 ?  18.000   8.905  -4.232 1.000 90.240 ? 156 GLN A C   1 
ATOM 1248 C CB  ? GLN A 1 156 ?  16.004  10.400  -4.457 1.000 90.240 ? 156 GLN A CB  1 
ATOM 1249 O O   ? GLN A 1 156 ?  18.020   7.940  -4.998 1.000 90.240 ? 156 GLN A O   1 
ATOM 1250 C CG  ? GLN A 1 156 ?  15.445  11.779  -4.782 1.000 90.240 ? 156 GLN A CG  1 
ATOM 1251 C CD  ? GLN A 1 156 ?  14.937  11.885  -6.208 1.000 90.240 ? 156 GLN A CD  1 
ATOM 1252 N NE2 ? GLN A 1 156 ?  14.164  12.929  -6.486 1.000 90.240 ? 156 GLN A NE2 1 
ATOM 1253 O OE1 ? GLN A 1 156 ?  15.238  11.035  -7.053 1.000 90.240 ? 156 GLN A OE1 1 
ATOM 1254 N N   ? LYS A 1 157 ?  18.288   8.864  -2.893 1.000 91.700 ? 157 LYS A N   1 
ATOM 1255 C CA  ? LYS A 1 157 ?  18.827   7.656  -2.275 1.000 91.700 ? 157 LYS A CA  1 
ATOM 1256 C C   ? LYS A 1 157 ?  17.762   6.568  -2.174 1.000 91.700 ? 157 LYS A C   1 
ATOM 1257 C CB  ? LYS A 1 157 ?  19.391   7.968  -0.888 1.000 91.700 ? 157 LYS A CB  1 
ATOM 1258 O O   ? LYS A 1 157 ?  16.652   6.821  -1.700 1.000 91.700 ? 157 LYS A O   1 
ATOM 1259 C CG  ? LYS A 1 157 ?  20.112   6.798  -0.236 1.000 91.700 ? 157 LYS A CG  1 
ATOM 1260 C CD  ? LYS A 1 157 ?  20.725   7.194   1.102 1.000 91.700 ? 157 LYS A CD  1 
ATOM 1261 C CE  ? LYS A 1 157 ?  21.443   6.022   1.757 1.000 91.700 ? 157 LYS A CE  1 
ATOM 1262 N NZ  ? LYS A 1 157 ?  22.059   6.410   3.062 1.000 91.700 ? 157 LYS A NZ  1 
ATOM 1263 N N   ? VAL A 1 158 ?  18.097   5.336  -2.775 1.000 95.050 ? 158 VAL A N   1 
ATOM 1264 C CA  ? VAL A 1 158 ?  17.341   4.103  -2.583 1.000 95.050 ? 158 VAL A CA  1 
ATOM 1265 C C   ? VAL A 1 158 ?  17.980   3.272  -1.473 1.000 95.050 ? 158 VAL A C   1 
ATOM 1266 C CB  ? VAL A 1 158 ?  17.260   3.278  -3.887 1.000 95.050 ? 158 VAL A CB  1 
ATOM 1267 O O   ? VAL A 1 158 ?  19.121   2.822  -1.604 1.000 95.050 ? 158 VAL A O   1 
ATOM 1268 C CG1 ? VAL A 1 158 ?  16.503   1.972  -3.654 1.000 95.050 ? 158 VAL A CG1 1 
ATOM 1269 C CG2 ? VAL A 1 158 ?  16.595   4.095  -4.994 1.000 95.050 ? 158 VAL A CG2 1 
ATOM 1270 N N   ? THR A 1 159 ?  17.238   3.107  -0.312 1.000 94.460 ? 159 THR A N   1 
ATOM 1271 C CA  ? THR A 1 159 ?  17.809   2.478   0.873 1.000 94.460 ? 159 THR A CA  1 
ATOM 1272 C C   ? THR A 1 159 ?  17.498   0.985   0.897 1.000 94.460 ? 159 THR A C   1 
ATOM 1273 C CB  ? THR A 1 159 ?  17.283   3.136   2.163 1.000 94.460 ? 159 THR A CB  1 
ATOM 1274 O O   ? THR A 1 159 ?  16.775   0.482   0.034 1.000 94.460 ? 159 THR A O   1 
ATOM 1275 C CG2 ? THR A 1 159 ?  17.433   4.653   2.107 1.000 94.460 ? 159 THR A CG2 1 
ATOM 1276 O OG1 ? THR A 1 159 ?  15.898   2.810   2.327 1.000 94.460 ? 159 THR A OG1 1 
ATOM 1277 N N   ? ASP A 1 160 ?  18.109   0.261   1.900 1.000 94.680 ? 160 ASP A N   1 
ATOM 1278 C CA  ? ASP A 1 160 ?  17.943  -1.182   2.043 1.000 94.680 ? 160 ASP A CA  1 
ATOM 1279 C C   ? ASP A 1 160 ?  16.552  -1.525   2.574 1.000 94.680 ? 160 ASP A C   1 
ATOM 1280 C CB  ? ASP A 1 160 ?  19.016  -1.757   2.970 1.000 94.680 ? 160 ASP A CB  1 
ATOM 1281 O O   ? ASP A 1 160 ?  16.183  -2.699   2.649 1.000 94.680 ? 160 ASP A O   1 
ATOM 1282 C CG  ? ASP A 1 160 ?  18.951  -1.188   4.377 1.000 94.680 ? 160 ASP A CG  1 
ATOM 1283 O OD1 ? ASP A 1 160 ?  18.538  -0.020   4.544 1.000 94.680 ? 160 ASP A OD1 1 
ATOM 1284 O OD2 ? ASP A 1 160 ?  19.318  -1.914   5.326 1.000 94.680 ? 160 ASP A OD2 1 
ATOM 1285 N N   ? VAL A 1 161 ?  15.688  -0.592   2.947 1.000 96.190 ? 161 VAL A N   1 
ATOM 1286 C CA  ? VAL A 1 161 ?  14.334  -0.822   3.440 1.000 96.190 ? 161 VAL A CA  1 
ATOM 1287 C C   ? VAL A 1 161 ?  13.326  -0.564   2.322 1.000 96.190 ? 161 VAL A C   1 
ATOM 1288 C CB  ? VAL A 1 161 ?  14.015   0.068   4.661 1.000 96.190 ? 161 VAL A CB  1 
ATOM 1289 O O   ? VAL A 1 161 ?  12.127  -0.426   2.578 1.000 96.190 ? 161 VAL A O   1 
ATOM 1290 C CG1 ? VAL A 1 161 ?  14.896  -0.310   5.851 1.000 96.190 ? 161 VAL A CG1 1 
ATOM 1291 C CG2 ? VAL A 1 161 ?  14.195   1.543   4.307 1.000 96.190 ? 161 VAL A CG2 1 
ATOM 1292 N N   ? MET A 1 162 ?  13.845  -0.422   1.064 1.000 97.490 ? 162 MET A N   1 
ATOM 1293 C CA  ? MET A 1 162 ?  13.003  -0.177  -0.103 1.000 97.490 ? 162 MET A CA  1 
ATOM 1294 C C   ? MET A 1 162 ?  13.096  -1.333  -1.093 1.000 97.490 ? 162 MET A C   1 
ATOM 1295 C CB  ? MET A 1 162 ?  13.400   1.132  -0.788 1.000 97.490 ? 162 MET A CB  1 
ATOM 1296 O O   ? MET A 1 162 ?  14.115  -2.023  -1.154 1.000 97.490 ? 162 MET A O   1 
ATOM 1297 C CG  ? MET A 1 162 ?  13.144   2.368   0.058 1.000 97.490 ? 162 MET A CG  1 
ATOM 1298 S SD  ? MET A 1 162 ?  13.745   3.905  -0.744 1.000 97.490 ? 162 MET A SD  1 
ATOM 1299 C CE  ? MET A 1 162 ?  13.199   5.136   0.472 1.000 97.490 ? 162 MET A CE  1 
ATOM 1300 N N   ? LEU A 1 163 ?  11.916  -1.540  -1.855 1.000 97.140 ? 163 LEU A N   1 
ATOM 1301 C CA  ? LEU A 1 163 ?  11.818  -2.505  -2.945 1.000 97.140 ? 163 LEU A CA  1 
ATOM 1302 C C   ? LEU A 1 163 ?  11.670  -1.797  -4.287 1.000 97.140 ? 163 LEU A C   1 
ATOM 1303 C CB  ? LEU A 1 163 ?  10.635  -3.449  -2.720 1.000 97.140 ? 163 LEU A CB  1 
ATOM 1304 O O   ? LEU A 1 163 ?  10.963  -0.792  -4.389 1.000 97.140 ? 163 LEU A O   1 
ATOM 1305 C CG  ? LEU A 1 163 ?  10.725  -4.372  -1.503 1.000 97.140 ? 163 LEU A CG  1 
ATOM 1306 C CD1 ? LEU A 1 163 ?   9.381  -5.046  -1.248 1.000 97.140 ? 163 LEU A CD1 1 
ATOM 1307 C CD2 ? LEU A 1 163 ?  11.822  -5.412  -1.700 1.000 97.140 ? 163 LEU A CD2 1 
ATOM 1308 N N   ? CYS A 1 164 ?  12.382  -2.445  -5.255 1.000 97.260 ? 164 CYS A N   1 
ATOM 1309 C CA  ? CYS A 1 164 ?  12.312  -1.940  -6.621 1.000 97.260 ? 164 CYS A CA  1 
ATOM 1310 C C   ? CYS A 1 164 ?  11.516  -2.887  -7.513 1.000 97.260 ? 164 CYS A C   1 
ATOM 1311 C CB  ? CYS A 1 164 ?  13.716  -1.746  -7.194 1.000 97.260 ? 164 CYS A CB  1 
ATOM 1312 O O   ? CYS A 1 164 ?  11.771  -4.092  -7.528 1.000 97.260 ? 164 CYS A O   1 
ATOM 1313 S SG  ? CYS A 1 164 ?  13.752  -0.787  -8.724 1.000 97.260 ? 164 CYS A SG  1 
ATOM 1314 N N   ? ALA A 1 165 ?  10.519  -2.292  -8.257 1.000 97.260 ? 165 ALA A N   1 
ATOM 1315 C CA  ? ALA A 1 165 ?   9.697  -3.119  -9.135 1.000 97.260 ? 165 ALA A CA  1 
ATOM 1316 C C   ? ALA A 1 165 ?   9.287  -2.350 -10.388 1.000 97.260 ? 165 ALA A C   1 
ATOM 1317 C CB  ? ALA A 1 165 ?   8.460  -3.618  -8.392 1.000 97.260 ? 165 ALA A CB  1 
ATOM 1318 O O   ? ALA A 1 165 ?   9.016  -1.149 -10.326 1.000 97.260 ? 165 ALA A O   1 
ATOM 1319 N N   ? GLY A 1 166 ?   9.307  -3.036 -11.443 1.000 95.430 ? 166 GLY A N   1 
ATOM 1320 C CA  ? GLY A 1 166 ?   8.928  -2.438 -12.713 1.000 95.430 ? 166 GLY A CA  1 
ATOM 1321 C C   ? GLY A 1 166 ?   9.300  -3.294 -13.910 1.000 95.430 ? 166 GLY A C   1 
ATOM 1322 O O   ? GLY A 1 166 ?   9.753  -4.429 -13.751 1.000 95.430 ? 166 GLY A O   1 
ATOM 1323 N N   ? VAL A 1 167 ?   9.001  -2.769 -15.131 1.000 92.320 ? 167 VAL A N   1 
ATOM 1324 C CA  ? VAL A 1 167 ?   9.360  -3.417 -16.389 1.000 92.320 ? 167 VAL A CA  1 
ATOM 1325 C C   ? VAL A 1 167 ?  10.475  -2.631 -17.075 1.000 92.320 ? 167 VAL A C   1 
ATOM 1326 C CB  ? VAL A 1 167 ?   8.141  -3.544 -17.330 1.000 92.320 ? 167 VAL A CB  1 
ATOM 1327 O O   ? VAL A 1 167 ?  10.382  -1.411 -17.225 1.000 92.320 ? 167 VAL A O   1 
ATOM 1328 C CG1 ? VAL A 1 167 ?   8.538  -4.223 -18.639 1.000 92.320 ? 167 VAL A CG1 1 
ATOM 1329 C CG2 ? VAL A 1 167 ?   7.016  -4.318 -16.643 1.000 92.320 ? 167 VAL A CG2 1 
ATOM 1330 N N   ? LYS A 1 168 ?  11.619  -3.278 -17.291 1.000 84.530 ? 168 LYS A N   1 
ATOM 1331 C CA  ? LYS A 1 168 ?  12.822  -2.642 -17.820 1.000 84.530 ? 168 LYS A CA  1 
ATOM 1332 C C   ? LYS A 1 168 ?  12.507  -1.828 -19.072 1.000 84.530 ? 168 LYS A C   1 
ATOM 1333 C CB  ? LYS A 1 168 ?  13.892  -3.690 -18.131 1.000 84.530 ? 168 LYS A CB  1 
ATOM 1334 O O   ? LYS A 1 168 ?  13.058  -0.743 -19.268 1.000 84.530 ? 168 LYS A O   1 
ATOM 1335 C CG  ? LYS A 1 168 ?  14.592  -4.244 -16.899 1.000 84.530 ? 168 LYS A CG  1 
ATOM 1336 C CD  ? LYS A 1 168 ?  15.752  -5.156 -17.279 1.000 84.530 ? 168 LYS A CD  1 
ATOM 1337 C CE  ? LYS A 1 168 ?  16.454  -5.711 -16.047 1.000 84.530 ? 168 LYS A CE  1 
ATOM 1338 N NZ  ? LYS A 1 168 ?  17.565  -6.639 -16.413 1.000 84.530 ? 168 LYS A NZ  1 
ATOM 1339 N N   ? GLY A 1 169 ?  11.483  -2.202 -19.880 1.000 87.190 ? 169 GLY A N   1 
ATOM 1340 C CA  ? GLY A 1 169 ?  11.080  -1.528 -21.104 1.000 87.190 ? 169 GLY A CA  1 
ATOM 1341 C C   ? GLY A 1 169 ?  10.068  -0.422 -20.870 1.000 87.190 ? 169 GLY A C   1 
ATOM 1342 O O   ? GLY A 1 169 ?   9.715   0.310 -21.797 1.000 87.190 ? 169 GLY A O   1 
ATOM 1343 N N   ? GLY A 1 170 ?   9.730  -0.264 -19.584 1.000 90.520 ? 170 GLY A N   1 
ATOM 1344 C CA  ? GLY A 1 170 ?   8.742   0.745 -19.240 1.000 90.520 ? 170 GLY A CA  1 
ATOM 1345 C C   ? GLY A 1 170 ?   7.325   0.339 -19.597 1.000 90.520 ? 170 GLY A C   1 
ATOM 1346 O O   ? GLY A 1 170 ?   7.061  -0.832 -19.879 1.000 90.520 ? 170 GLY A O   1 
ATOM 1347 N N   ? GLY A 1 171 ?   6.390   1.276 -19.328 1.000 88.510 ? 171 GLY A N   1 
ATOM 1348 C CA  ? GLY A 1 171 ?   5.030   1.038 -19.784 1.000 88.510 ? 171 GLY A CA  1 
ATOM 1349 C C   ? GLY A 1 171 ?   4.129   0.471 -18.702 1.000 88.510 ? 171 GLY A C   1 
ATOM 1350 O O   ? GLY A 1 171 ?   2.912   0.393 -18.879 1.000 88.510 ? 171 GLY A O   1 
ATOM 1351 N N   ? LYS A 1 172 ?   4.720   0.092 -17.608 1.000 92.270 ? 172 LYS A N   1 
ATOM 1352 C CA  ? LYS A 1 172 ?   3.945  -0.398 -16.473 1.000 92.270 ? 172 LYS A CA  1 
ATOM 1353 C C   ? LYS A 1 172 ?   4.456   0.192 -15.162 1.000 92.270 ? 172 LYS A C   1 
ATOM 1354 C CB  ? LYS A 1 172 ?   3.989  -1.926 -16.412 1.000 92.270 ? 172 LYS A CB  1 
ATOM 1355 O O   ? LYS A 1 172 ?   5.659   0.168 -14.891 1.000 92.270 ? 172 LYS A O   1 
ATOM 1356 C CG  ? LYS A 1 172 ?   3.415  -2.611 -17.644 1.000 92.270 ? 172 LYS A CG  1 
ATOM 1357 C CD  ? LYS A 1 172 ?   3.425  -4.127 -17.496 1.000 92.270 ? 172 LYS A CD  1 
ATOM 1358 C CE  ? LYS A 1 172 ?   2.788  -4.811 -18.698 1.000 92.270 ? 172 LYS A CE  1 
ATOM 1359 N NZ  ? LYS A 1 172 ?   2.695  -6.290 -18.508 1.000 92.270 ? 172 LYS A NZ  1 
ATOM 1360 N N   ? ASP A 1 173 ?   3.553   0.607 -14.264 1.000 92.770 ? 173 ASP A N   1 
ATOM 1361 C CA  ? ASP A 1 173 ?   3.958   1.217 -13.001 1.000 92.770 ? 173 ASP A CA  1 
ATOM 1362 C C   ? ASP A 1 173 ?   2.741   1.605 -12.163 1.000 92.770 ? 173 ASP A C   1 
ATOM 1363 C CB  ? ASP A 1 173 ?   4.835   2.444 -13.254 1.000 92.770 ? 173 ASP A CB  1 
ATOM 1364 O O   ? ASP A 1 173 ?   1.604   1.512 -12.630 1.000 92.770 ? 173 ASP A O   1 
ATOM 1365 C CG  ? ASP A 1 173 ?   5.780   2.746 -12.104 1.000 92.770 ? 173 ASP A CG  1 
ATOM 1366 O OD1 ? ASP A 1 173 ?   5.715   2.055 -11.064 1.000 92.770 ? 173 ASP A OD1 1 
ATOM 1367 O OD2 ? ASP A 1 173 ?   6.595   3.684 -12.238 1.000 92.770 ? 173 ASP A OD2 1 
ATOM 1368 N N   ? THR A 1 174 ?   3.042   1.788 -10.803 1.000 92.470 ? 174 THR A N   1 
ATOM 1369 C CA  ? THR A 1 174 ?   2.068   2.459  -9.950 1.000 92.470 ? 174 THR A CA  1 
ATOM 1370 C C   ? THR A 1 174 ?   2.237   3.974 -10.025 1.000 92.470 ? 174 THR A C   1 
ATOM 1371 C CB  ? THR A 1 174 ?   2.195   1.998  -8.486 1.000 92.470 ? 174 THR A CB  1 
ATOM 1372 O O   ? THR A 1 174 ?   3.345   4.470 -10.238 1.000 92.470 ? 174 THR A O   1 
ATOM 1373 C CG2 ? THR A 1 174 ?   1.987   0.492  -8.365 1.000 92.470 ? 174 THR A CG2 1 
ATOM 1374 O OG1 ? THR A 1 174 ?   3.501   2.330  -7.998 1.000 92.470 ? 174 THR A OG1 1 
ATOM 1375 N N   ? CYS A 1 175 ?   1.220   4.666  -9.865 1.000 88.800 ? 175 CYS A N   1 
ATOM 1376 C CA  ? CYS A 1 175 ?   1.244   6.112 -10.053 1.000 88.800 ? 175 CYS A CA  1 
ATOM 1377 C C   ? CYS A 1 175 ?   0.560   6.824  -8.891 1.000 88.800 ? 175 CYS A C   1 
ATOM 1378 C CB  ? CYS A 1 175 ?   0.565   6.494 -11.368 1.000 88.800 ? 175 CYS A CB  1 
ATOM 1379 O O   ? CYS A 1 175 ?   0.292   6.214  -7.855 1.000 88.800 ? 175 CYS A O   1 
ATOM 1380 S SG  ? CYS A 1 175 ?   1.201   8.017 -12.101 1.000 88.800 ? 175 CYS A SG  1 
ATOM 1381 N N   ? LYS A 1 176 ?   0.399   8.222  -9.152 1.000 88.400 ? 176 LYS A N   1 
ATOM 1382 C CA  ? LYS A 1 176 ?  -0.210   9.047  -8.112 1.000 88.400 ? 176 LYS A CA  1 
ATOM 1383 C C   ? LYS A 1 176 ?  -1.593   8.523  -7.735 1.000 88.400 ? 176 LYS A C   1 
ATOM 1384 C CB  ? LYS A 1 176 ?  -0.307  10.503  -8.569 1.000 88.400 ? 176 LYS A CB  1 
ATOM 1385 O O   ? LYS A 1 176 ?  -2.395   8.190  -8.610 1.000 88.400 ? 176 LYS A O   1 
ATOM 1386 C CG  ? LYS A 1 176 ?   1.037  11.208  -8.681 1.000 88.400 ? 176 LYS A CG  1 
ATOM 1387 C CD  ? LYS A 1 176 ?   0.866  12.701  -8.931 1.000 88.400 ? 176 LYS A CD  1 
ATOM 1388 C CE  ? LYS A 1 176 ?   2.209  13.401  -9.082 1.000 88.400 ? 176 LYS A CE  1 
ATOM 1389 N NZ  ? LYS A 1 176 ?   2.046  14.856  -9.377 1.000 88.400 ? 176 LYS A NZ  1 
ATOM 1390 N N   ? GLY A 1 177 ?  -1.798   8.438  -6.397 1.000 88.950 ? 177 GLY A N   1 
ATOM 1391 C CA  ? GLY A 1 177 ?  -3.071   7.931  -5.909 1.000 88.950 ? 177 GLY A CA  1 
ATOM 1392 C C   ? GLY A 1 177 ?  -2.994   6.497  -5.421 1.000 88.950 ? 177 GLY A C   1 
ATOM 1393 O O   ? GLY A 1 177 ?  -3.792   6.078  -4.580 1.000 88.950 ? 177 GLY A O   1 
ATOM 1394 N N   ? ASP A 1 178 ?  -1.991   5.761  -5.839 1.000 94.650 ? 178 ASP A N   1 
ATOM 1395 C CA  ? ASP A 1 178 ?  -1.847   4.359  -5.459 1.000 94.650 ? 178 ASP A CA  1 
ATOM 1396 C C   ? ASP A 1 178 ?  -0.962   4.213  -4.223 1.000 94.650 ? 178 ASP A C   1 
ATOM 1397 C CB  ? ASP A 1 178 ?  -1.268   3.546  -6.619 1.000 94.650 ? 178 ASP A CB  1 
ATOM 1398 O O   ? ASP A 1 178 ?  -0.623   3.097  -3.824 1.000 94.650 ? 178 ASP A O   1 
ATOM 1399 C CG  ? ASP A 1 178 ?  -2.250   3.364  -7.764 1.000 94.650 ? 178 ASP A CG  1 
ATOM 1400 O OD1 ? ASP A 1 178 ?  -3.471   3.276  -7.512 1.000 94.650 ? 178 ASP A OD1 1 
ATOM 1401 O OD2 ? ASP A 1 178 ?  -1.798   3.305  -8.928 1.000 94.650 ? 178 ASP A OD2 1 
ATOM 1402 N N   ? SER A 1 179 ?  -0.458   5.402  -3.785 1.000 96.310 ? 179 SER A N   1 
ATOM 1403 C CA  ? SER A 1 179 ?   0.360   5.361  -2.577 1.000 96.310 ? 179 SER A CA  1 
ATOM 1404 C C   ? SER A 1 179 ?  -0.309   4.533  -1.485 1.000 96.310 ? 179 SER A C   1 
ATOM 1405 C CB  ? SER A 1 179 ?   0.629   6.776  -2.063 1.000 96.310 ? 179 SER A CB  1 
ATOM 1406 O O   ? SER A 1 179 ?  -1.521   4.626  -1.282 1.000 96.310 ? 179 SER A O   1 
ATOM 1407 O OG  ? SER A 1 179 ?   1.434   7.499  -2.978 1.000 96.310 ? 179 SER A OG  1 
ATOM 1408 N N   ? GLY A 1 180 ?   0.588   3.624  -0.920 1.000 97.520 ? 180 GLY A N   1 
ATOM 1409 C CA  ? GLY A 1 180 ?   0.064   2.842   0.188 1.000 97.520 ? 180 GLY A CA  1 
ATOM 1410 C C   ? GLY A 1 180 ?  -0.595   1.549  -0.254 1.000 97.520 ? 180 GLY A C   1 
ATOM 1411 O O   ? GLY A 1 180 ?  -0.844   0.661   0.564 1.000 97.520 ? 180 GLY A O   1 
ATOM 1412 N N   ? GLY A 1 181 ?  -0.883   1.457  -1.500 1.000 97.430 ? 181 GLY A N   1 
ATOM 1413 C CA  ? GLY A 1 181 ?  -1.456   0.248  -2.070 1.000 97.430 ? 181 GLY A CA  1 
ATOM 1414 C C   ? GLY A 1 181 ?  -0.505  -0.934  -2.039 1.000 97.430 ? 181 GLY A C   1 
ATOM 1415 O O   ? GLY A 1 181 ?   0.710  -0.757  -1.922 1.000 97.430 ? 181 GLY A O   1 
ATOM 1416 N N   ? PRO A 1 182 ?  -1.042  -2.203  -2.255 1.000 97.880 ? 182 PRO A N   1 
ATOM 1417 C CA  ? PRO A 1 182 ?  -0.286  -3.436  -2.020 1.000 97.880 ? 182 PRO A CA  1 
ATOM 1418 C C   ? PRO A 1 182 ?   0.569  -3.841  -3.219 1.000 97.880 ? 182 PRO A C   1 
ATOM 1419 C CB  ? PRO A 1 182 ?  -1.379  -4.474  -1.754 1.000 97.880 ? 182 PRO A CB  1 
ATOM 1420 O O   ? PRO A 1 182 ?   0.161  -3.648  -4.367 1.000 97.880 ? 182 PRO A O   1 
ATOM 1421 C CG  ? PRO A 1 182 ?  -2.553  -4.007  -2.554 1.000 97.880 ? 182 PRO A CG  1 
ATOM 1422 C CD  ? PRO A 1 182 ?  -2.585  -2.506  -2.521 1.000 97.880 ? 182 PRO A CD  1 
ATOM 1423 N N   ? LEU A 1 183 ?   1.785  -4.311  -2.971 1.000 98.200 ? 183 LEU A N   1 
ATOM 1424 C CA  ? LEU A 1 183 ?   2.614  -5.101  -3.874 1.000 98.200 ? 183 LEU A CA  1 
ATOM 1425 C C   ? LEU A 1 183 ?   2.700  -6.550  -3.407 1.000 98.200 ? 183 LEU A C   1 
ATOM 1426 C CB  ? LEU A 1 183 ?   4.019  -4.501  -3.976 1.000 98.200 ? 183 LEU A CB  1 
ATOM 1427 O O   ? LEU A 1 183 ?   3.398  -6.853  -2.436 1.000 98.200 ? 183 LEU A O   1 
ATOM 1428 C CG  ? LEU A 1 183 ?   4.911  -5.048  -5.091 1.000 98.200 ? 183 LEU A CG  1 
ATOM 1429 C CD1 ? LEU A 1 183 ?   4.430  -4.546  -6.449 1.000 98.200 ? 183 LEU A CD1 1 
ATOM 1430 C CD2 ? LEU A 1 183 ?   6.365  -4.654  -4.855 1.000 98.200 ? 183 LEU A CD2 1 
ATOM 1431 N N   ? ILE A 1 184 ?   2.023  -7.469  -4.123 1.000 97.740 ? 184 ILE A N   1 
ATOM 1432 C CA  ? ILE A 1 184 ?   1.890  -8.867  -3.727 1.000 97.740 ? 184 ILE A CA  1 
ATOM 1433 C C   ? ILE A 1 184 ?   2.714  -9.749  -4.664 1.000 97.740 ? 184 ILE A C   1 
ATOM 1434 C CB  ? ILE A 1 184 ?   0.412  -9.317  -3.730 1.000 97.740 ? 184 ILE A CB  1 
ATOM 1435 O O   ? ILE A 1 184 ?   2.496  -9.749  -5.877 1.000 97.740 ? 184 ILE A O   1 
ATOM 1436 C CG1 ? ILE A 1 184 ?  -0.427  -8.400  -2.832 1.000 97.740 ? 184 ILE A CG1 1 
ATOM 1437 C CG2 ? ILE A 1 184 ?   0.291 -10.778  -3.285 1.000 97.740 ? 184 ILE A CG2 1 
ATOM 1438 C CD1 ? ILE A 1 184 ?  -0.064  -8.479  -1.355 1.000 97.740 ? 184 ILE A CD1 1 
ATOM 1439 N N   ? CYS A 1 185 ?   3.614 -10.439  -4.082 1.000 96.910 ? 185 CYS A N   1 
ATOM 1440 C CA  ? CYS A 1 185 ?   4.462 -11.381  -4.804 1.000 96.910 ? 185 CYS A CA  1 
ATOM 1441 C C   ? CYS A 1 185 ?   4.286 -12.796  -4.267 1.000 96.910 ? 185 CYS A C   1 
ATOM 1442 C CB  ? CYS A 1 185 ?   5.930 -10.967  -4.703 1.000 96.910 ? 185 CYS A CB  1 
ATOM 1443 O O   ? CYS A 1 185 ?   4.385 -13.024  -3.060 1.000 96.910 ? 185 CYS A O   1 
ATOM 1444 S SG  ? CYS A 1 185 ?   6.229  -9.237  -5.128 1.000 96.910 ? 185 CYS A SG  1 
ATOM 1445 N N   ? ASP A 1 186 ?   3.936 -13.705  -5.215 1.000 91.550 ? 186 ASP A N   1 
ATOM 1446 C CA  ? ASP A 1 186 ?   3.769 -15.101  -4.822 1.000 91.550 ? 186 ASP A CA  1 
ATOM 1447 C C   ? ASP A 1 186 ?   2.747 -15.236  -3.696 1.000 91.550 ? 186 ASP A C   1 
ATOM 1448 C CB  ? ASP A 1 186 ?   5.109 -15.702  -4.392 1.000 91.550 ? 186 ASP A CB  1 
ATOM 1449 O O   ? ASP A 1 186 ?   2.962 -15.986  -2.742 1.000 91.550 ? 186 ASP A O   1 
ATOM 1450 C CG  ? ASP A 1 186 ?   6.148 -15.687  -5.498 1.000 91.550 ? 186 ASP A CG  1 
ATOM 1451 O OD1 ? ASP A 1 186 ?   5.796 -15.944  -6.670 1.000 91.550 ? 186 ASP A OD1 1 
ATOM 1452 O OD2 ? ASP A 1 186 ?   7.331 -15.418  -5.196 1.000 91.550 ? 186 ASP A OD2 1 
ATOM 1453 N N   ? GLY A 1 187 ?   1.751 -14.359  -3.678 1.000 90.980 ? 187 GLY A N   1 
ATOM 1454 C CA  ? GLY A 1 187 ?   0.609 -14.469  -2.784 1.000 90.980 ? 187 GLY A CA  1 
ATOM 1455 C C   ? GLY A 1 187 ?   0.847 -13.829  -1.430 1.000 90.980 ? 187 GLY A C   1 
ATOM 1456 O O   ? GLY A 1 187 ?   0.054 -14.010  -0.503 1.000 90.980 ? 187 GLY A O   1 
ATOM 1457 N N   ? VAL A 1 188 ?   1.965 -13.118  -1.271 1.000 95.700 ? 188 VAL A N   1 
ATOM 1458 C CA  ? VAL A 1 188 ?   2.325 -12.524   0.012 1.000 95.700 ? 188 VAL A CA  1 
ATOM 1459 C C   ? VAL A 1 188 ?   2.531 -11.020  -0.154 1.000 95.700 ? 188 VAL A C   1 
ATOM 1460 C CB  ? VAL A 1 188 ?   3.597 -13.174   0.602 1.000 95.700 ? 188 VAL A CB  1 
ATOM 1461 O O   ? VAL A 1 188 ?   3.070 -10.569  -1.167 1.000 95.700 ? 188 VAL A O   1 
ATOM 1462 C CG1 ? VAL A 1 188 ?   3.990 -12.498   1.914 1.000 95.700 ? 188 VAL A CG1 1 
ATOM 1463 C CG2 ? VAL A 1 188 ?   3.382 -14.671   0.812 1.000 95.700 ? 188 VAL A CG2 1 
ATOM 1464 N N   ? LEU A 1 189 ?   2.150 -10.279   0.865 1.000 98.060 ? 189 LEU A N   1 
ATOM 1465 C CA  ? LEU A 1 189 ?   2.344  -8.833   0.893 1.000 98.060 ? 189 LEU A CA  1 
ATOM 1466 C C   ? LEU A 1 189 ?   3.817  -8.486   1.082 1.000 98.060 ? 189 LEU A C   1 
ATOM 1467 C CB  ? LEU A 1 189 ?   1.511  -8.202   2.013 1.000 98.060 ? 189 LEU A CB  1 
ATOM 1468 O O   ? LEU A 1 189 ?   4.358  -8.634   2.180 1.000 98.060 ? 189 LEU A O   1 
ATOM 1469 C CG  ? LEU A 1 189 ?   1.596  -6.680   2.145 1.000 98.060 ? 189 LEU A CG  1 
ATOM 1470 C CD1 ? LEU A 1 189 ?   1.089  -6.009   0.873 1.000 98.060 ? 189 LEU A CD1 1 
ATOM 1471 C CD2 ? LEU A 1 189 ?   0.804  -6.204   3.358 1.000 98.060 ? 189 LEU A CD2 1 
ATOM 1472 N N   ? GLN A 1 190 ?   4.445  -7.970  -0.025 1.000 98.180 ? 190 GLN A N   1 
ATOM 1473 C CA  ? GLN A 1 190 ?   5.890  -7.771   0.005 1.000 98.180 ? 190 GLN A CA  1 
ATOM 1474 C C   ? GLN A 1 190 ?   6.239  -6.288   0.099 1.000 98.180 ? 190 GLN A C   1 
ATOM 1475 C CB  ? GLN A 1 190 ?   6.544  -8.387  -1.233 1.000 98.180 ? 190 GLN A CB  1 
ATOM 1476 O O   ? GLN A 1 190 ?   7.319  -5.928   0.572 1.000 98.180 ? 190 GLN A O   1 
ATOM 1477 C CG  ? GLN A 1 190 ?   6.481  -9.908  -1.269 1.000 98.180 ? 190 GLN A CG  1 
ATOM 1478 C CD  ? GLN A 1 190 ?   7.431 -10.558  -0.282 1.000 98.180 ? 190 GLN A CD  1 
ATOM 1479 N NE2 ? GLN A 1 190 ?   7.397 -11.884  -0.211 1.000 98.180 ? 190 GLN A NE2 1 
ATOM 1480 O OE1 ? GLN A 1 190 ?   8.191  -9.874   0.412 1.000 98.180 ? 190 GLN A OE1 1 
ATOM 1481 N N   ? GLY A 1 191 ?   5.306  -5.389  -0.243 1.000 98.030 ? 191 GLY A N   1 
ATOM 1482 C CA  ? GLY A 1 191 ?   5.612  -3.968  -0.224 1.000 98.030 ? 191 GLY A CA  1 
ATOM 1483 C C   ? GLY A 1 191 ?   4.382  -3.091  -0.362 1.000 98.030 ? 191 GLY A C   1 
ATOM 1484 O O   ? GLY A 1 191 ?   3.296  -3.581  -0.678 1.000 98.030 ? 191 GLY A O   1 
ATOM 1485 N N   ? LEU A 1 192 ?   4.567  -1.751  -0.116 1.000 98.460 ? 192 LEU A N   1 
ATOM 1486 C CA  ? LEU A 1 192 ?   3.569  -0.713  -0.345 1.000 98.460 ? 192 LEU A CA  1 
ATOM 1487 C C   ? LEU A 1 192 ?   4.081   0.323  -1.340 1.000 98.460 ? 192 LEU A C   1 
ATOM 1488 C CB  ? LEU A 1 192 ?   3.194  -0.029   0.973 1.000 98.460 ? 192 LEU A CB  1 
ATOM 1489 O O   ? LEU A 1 192 ?   5.258   0.689  -1.312 1.000 98.460 ? 192 LEU A O   1 
ATOM 1490 C CG  ? LEU A 1 192 ?   2.563  -0.920   2.044 1.000 98.460 ? 192 LEU A CG  1 
ATOM 1491 C CD1 ? LEU A 1 192 ?   2.200  -0.095   3.274 1.000 98.460 ? 192 LEU A CD1 1 
ATOM 1492 C CD2 ? LEU A 1 192 ?   1.334  -1.633   1.490 1.000 98.460 ? 192 LEU A CD2 1 
ATOM 1493 N N   ? THR A 1 193 ?   3.170   0.641  -2.219 1.000 97.670 ? 193 THR A N   1 
ATOM 1494 C CA  ? THR A 1 193 ?   3.531   1.727  -3.123 1.000 97.670 ? 193 THR A CA  1 
ATOM 1495 C C   ? THR A 1 193 ?   4.004   2.948  -2.340 1.000 97.670 ? 193 THR A C   1 
ATOM 1496 C CB  ? THR A 1 193 ?   2.347   2.119  -4.025 1.000 97.670 ? 193 THR A CB  1 
ATOM 1497 O O   ? THR A 1 193 ?   3.269   3.478  -1.503 1.000 97.670 ? 193 THR A O   1 
ATOM 1498 C CG2 ? THR A 1 193 ?   2.751   3.197  -5.026 1.000 97.670 ? 193 THR A CG2 1 
ATOM 1499 O OG1 ? THR A 1 193 ?   1.895   0.963  -4.742 1.000 97.670 ? 193 THR A OG1 1 
ATOM 1500 N N   ? SER A 1 194 ?   5.231   3.453  -2.659 1.000 96.910 ? 194 SER A N   1 
ATOM 1501 C CA  ? SER A 1 194 ?   5.829   4.537  -1.886 1.000 96.910 ? 194 SER A CA  1 
ATOM 1502 C C   ? SER A 1 194 ?   6.128   5.745  -2.768 1.000 96.910 ? 194 SER A C   1 
ATOM 1503 C CB  ? SER A 1 194 ?   7.112   4.064  -1.202 1.000 96.910 ? 194 SER A CB  1 
ATOM 1504 O O   ? SER A 1 194 ?   5.533   6.810  -2.593 1.000 96.910 ? 194 SER A O   1 
ATOM 1505 O OG  ? SER A 1 194 ?   7.593   5.046  -0.300 1.000 96.910 ? 194 SER A OG  1 
ATOM 1506 N N   ? TRP A 1 195 ?   7.022   5.590  -3.742 1.000 95.330 ? 195 TRP A N   1 
ATOM 1507 C CA  ? TRP A 1 195 ?   7.386   6.724  -4.585 1.000 95.330 ? 195 TRP A CA  1 
ATOM 1508 C C   ? TRP A 1 195 ?   8.035   6.253  -5.882 1.000 95.330 ? 195 TRP A C   1 
ATOM 1509 C CB  ? TRP A 1 195 ?   8.334   7.667  -3.838 1.000 95.330 ? 195 TRP A CB  1 
ATOM 1510 O O   ? TRP A 1 195 ?   8.281   5.058  -6.062 1.000 95.330 ? 195 TRP A O   1 
ATOM 1511 C CG  ? TRP A 1 195 ?   9.646   7.043  -3.468 1.000 95.330 ? 195 TRP A CG  1 
ATOM 1512 C CD1 ? TRP A 1 195 ?   9.905   6.249  -2.386 1.000 95.330 ? 195 TRP A CD1 1 
ATOM 1513 C CD2 ? TRP A 1 195 ?  10.881   7.167  -4.179 1.000 95.330 ? 195 TRP A CD2 1 
ATOM 1514 C CE2 ? TRP A 1 195 ?  11.848   6.420  -3.471 1.000 95.330 ? 195 TRP A CE2 1 
ATOM 1515 C CE3 ? TRP A 1 195 ?  11.264   7.838  -5.349 1.000 95.330 ? 195 TRP A CE3 1 
ATOM 1516 N NE1 ? TRP A 1 195 ?  11.228   5.871  -2.382 1.000 95.330 ? 195 TRP A NE1 1 
ATOM 1517 C CH2 ? TRP A 1 195 ?  13.524   6.991  -5.042 1.000 95.330 ? 195 TRP A CH2 1 
ATOM 1518 C CZ2 ? TRP A 1 195 ?  13.176   6.326  -3.895 1.000 95.330 ? 195 TRP A CZ2 1 
ATOM 1519 C CZ3 ? TRP A 1 195 ?  12.586   7.742  -5.769 1.000 95.330 ? 195 TRP A CZ3 1 
ATOM 1520 N N   ? GLY A 1 196 ?   8.199   7.191  -6.818 1.000 92.970 ? 196 GLY A N   1 
ATOM 1521 C CA  ? GLY A 1 196 ?   8.833   6.920  -8.099 1.000 92.970 ? 196 GLY A CA  1 
ATOM 1522 C C   ? GLY A 1 196 ?   8.893   8.136  -9.004 1.000 92.970 ? 196 GLY A C   1 
ATOM 1523 O O   ? GLY A 1 196 ?   8.667   9.262  -8.556 1.000 92.970 ? 196 GLY A O   1 
ATOM 1524 N N   ? TYR A 1 197 ?   9.274   7.877 -10.238 1.000 90.700 ? 197 TYR A N   1 
ATOM 1525 C CA  ? TYR A 1 197 ?   9.466   8.950 -11.208 1.000 90.700 ? 197 TYR A CA  1 
ATOM 1526 C C   ? TYR A 1 197 ?   8.132   9.569 -11.607 1.000 90.700 ? 197 TYR A C   1 
ATOM 1527 C CB  ? TYR A 1 197 ?  10.192   8.427 -12.451 1.000 90.700 ? 197 TYR A CB  1 
ATOM 1528 O O   ? TYR A 1 197 ?   7.106   8.885 -11.633 1.000 90.700 ? 197 TYR A O   1 
ATOM 1529 C CG  ? TYR A 1 197 ?  10.668   9.518 -13.379 1.000 90.700 ? 197 TYR A CG  1 
ATOM 1530 C CD1 ? TYR A 1 197 ?  10.008   9.777 -14.579 1.000 90.700 ? 197 TYR A CD1 1 
ATOM 1531 C CD2 ? TYR A 1 197 ?  11.778  10.292 -13.060 1.000 90.700 ? 197 TYR A CD2 1 
ATOM 1532 C CE1 ? TYR A 1 197 ?  10.444  10.780 -15.438 1.000 90.700 ? 197 TYR A CE1 1 
ATOM 1533 C CE2 ? TYR A 1 197 ?  12.224  11.298 -13.912 1.000 90.700 ? 197 TYR A CE2 1 
ATOM 1534 O OH  ? TYR A 1 197 ?  11.987  12.528 -15.943 1.000 90.700 ? 197 TYR A OH  1 
ATOM 1535 C CZ  ? TYR A 1 197 ?  11.551  11.534 -15.096 1.000 90.700 ? 197 TYR A CZ  1 
ATOM 1536 N N   ? ASN A 1 198 ?   7.961  10.760 -11.994 1.000 87.970 ? 198 ASN A N   1 
ATOM 1537 C CA  ? ASN A 1 198 ?   6.847  11.488 -12.593 1.000 87.970 ? 198 ASN A CA  1 
ATOM 1538 C C   ? ASN A 1 198 ?   7.232  12.092 -13.941 1.000 87.970 ? 198 ASN A C   1 
ATOM 1539 C CB  ? ASN A 1 198 ?   6.348  12.580 -11.645 1.000 87.970 ? 198 ASN A CB  1 
ATOM 1540 O O   ? ASN A 1 198 ?   8.124  12.939 -14.014 1.000 87.970 ? 198 ASN A O   1 
ATOM 1541 C CG  ? ASN A 1 198 ?   5.028  13.179 -12.088 1.000 87.970 ? 198 ASN A CG  1 
ATOM 1542 N ND2 ? ASN A 1 198 ?   4.741  14.390 -11.625 1.000 87.970 ? 198 ASN A ND2 1 
ATOM 1543 O OD1 ? ASN A 1 198 ?   4.271  12.559 -12.840 1.000 87.970 ? 198 ASN A OD1 1 
ATOM 1544 N N   ? PRO A 1 199 ?   6.593  11.552 -15.006 1.000 88.290 ? 199 PRO A N   1 
ATOM 1545 C CA  ? PRO A 1 199 ?   5.424  10.674 -15.101 1.000 88.290 ? 199 PRO A CA  1 
ATOM 1546 C C   ? PRO A 1 199 ?   5.773   9.202 -14.891 1.000 88.290 ? 199 PRO A C   1 
ATOM 1547 C CB  ? PRO A 1 199 ?   4.916  10.917 -16.524 1.000 88.290 ? 199 PRO A CB  1 
ATOM 1548 O O   ? PRO A 1 199 ?   6.882   8.774 -15.220 1.000 88.290 ? 199 PRO A O   1 
ATOM 1549 C CG  ? PRO A 1 199 ?   6.128  11.321 -17.299 1.000 88.290 ? 199 PRO A CG  1 
ATOM 1550 C CD  ? PRO A 1 199 ?   7.077  12.022 -16.370 1.000 88.290 ? 199 PRO A CD  1 
ATOM 1551 N N   ? CYS A 1 200 ?   4.970   8.348 -14.185 1.000 89.930 ? 200 CYS A N   1 
ATOM 1552 C CA  ? CYS A 1 200 ?   5.171   6.928 -13.918 1.000 89.930 ? 200 CYS A CA  1 
ATOM 1553 C C   ? CYS A 1 200 ?   5.195   6.128 -15.215 1.000 89.930 ? 200 CYS A C   1 
ATOM 1554 C CB  ? CYS A 1 200 ?   4.074   6.394 -12.999 1.000 89.930 ? 200 CYS A CB  1 
ATOM 1555 O O   ? CYS A 1 200 ?   4.699   6.590 -16.244 1.000 89.930 ? 200 CYS A O   1 
ATOM 1556 S SG  ? CYS A 1 200 ?   2.402   6.664 -13.628 1.000 89.930 ? 200 CYS A SG  1 
ATOM 1557 N N   ? GLY A 1 201 ?   5.898   4.984 -15.304 1.000 88.150 ? 201 GLY A N   1 
ATOM 1558 C CA  ? GLY A 1 201 ?   5.837   4.069 -16.433 1.000 88.150 ? 201 GLY A CA  1 
ATOM 1559 C C   ? GLY A 1 201 ?   6.874   4.367 -17.499 1.000 88.150 ? 201 GLY A C   1 
ATOM 1560 O O   ? GLY A 1 201 ?   6.747   3.915 -18.639 1.000 88.150 ? 201 GLY A O   1 
ATOM 1561 N N   ? GLU A 1 202 ?   7.877   5.294 -17.149 1.000 90.720 ? 202 GLU A N   1 
ATOM 1562 C CA  ? GLU A 1 202 ?   8.999   5.587 -18.035 1.000 90.720 ? 202 GLU A CA  1 
ATOM 1563 C C   ? GLU A 1 202 ?   9.994   4.431 -18.067 1.000 90.720 ? 202 GLU A C   1 
ATOM 1564 C CB  ? GLU A 1 202 ?   9.704   6.875 -17.601 1.000 90.720 ? 202 GLU A CB  1 
ATOM 1565 O O   ? GLU A 1 202 ?  10.161   3.721 -17.073 1.000 90.720 ? 202 GLU A O   1 
ATOM 1566 C CG  ? GLU A 1 202 ?   8.853   8.127 -17.764 1.000 90.720 ? 202 GLU A CG  1 
ATOM 1567 C CD  ? GLU A 1 202 ?   8.737   8.589 -19.208 1.000 90.720 ? 202 GLU A CD  1 
ATOM 1568 O OE1 ? GLU A 1 202 ?   7.776   9.321 -19.535 1.000 90.720 ? 202 GLU A OE1 1 
ATOM 1569 O OE2 ? GLU A 1 202 ?   9.614   8.215 -20.018 1.000 90.720 ? 202 GLU A OE2 1 
ATOM 1570 N N   ? PRO A 1 203 ?  10.570   4.285 -19.291 1.000 90.820 ? 203 PRO A N   1 
ATOM 1571 C CA  ? PRO A 1 203 ?  11.599   3.245 -19.360 1.000 90.820 ? 203 PRO A CA  1 
ATOM 1572 C C   ? PRO A 1 203 ?  12.734   3.471 -18.364 1.000 90.820 ? 203 PRO A C   1 
ATOM 1573 C CB  ? PRO A 1 203 ?  12.108   3.348 -20.800 1.000 90.820 ? 203 PRO A CB  1 
ATOM 1574 O O   ? PRO A 1 203 ?  13.150   4.611 -18.145 1.000 90.820 ? 203 PRO A O   1 
ATOM 1575 C CG  ? PRO A 1 203 ?  10.966   3.933 -21.568 1.000 90.820 ? 203 PRO A CG  1 
ATOM 1576 C CD  ? PRO A 1 203 ?  10.226   4.883 -20.672 1.000 90.820 ? 203 PRO A CD  1 
ATOM 1577 N N   ? LYS A 1 204 ?  13.203   2.377 -17.684 1.000 89.930 ? 204 LYS A N   1 
ATOM 1578 C CA  ? LYS A 1 204 ?  14.363   2.375 -16.797 1.000 89.930 ? 204 LYS A CA  1 
ATOM 1579 C C   ? LYS A 1 204 ?  14.087   3.182 -15.531 1.000 89.930 ? 204 LYS A C   1 
ATOM 1580 C CB  ? LYS A 1 204 ?  15.591   2.935 -17.517 1.000 89.930 ? 204 LYS A CB  1 
ATOM 1581 O O   ? LYS A 1 204 ?  15.016   3.677 -14.889 1.000 89.930 ? 204 LYS A O   1 
ATOM 1582 C CG  ? LYS A 1 204 ?  16.060   2.087 -18.690 1.000 89.930 ? 204 LYS A CG  1 
ATOM 1583 C CD  ? LYS A 1 204 ?  17.314   2.666 -19.332 1.000 89.930 ? 204 LYS A CD  1 
ATOM 1584 C CE  ? LYS A 1 204 ?  17.748   1.854 -20.545 1.000 89.930 ? 204 LYS A CE  1 
ATOM 1585 N NZ  ? LYS A 1 204 ?  18.980   2.416 -21.175 1.000 89.930 ? 204 LYS A NZ  1 
ATOM 1586 N N   ? LYS A 1 205 ?  12.786   3.510 -15.302 1.000 93.300 ? 205 LYS A N   1 
ATOM 1587 C CA  ? LYS A 1 205 ?  12.378   4.236 -14.104 1.000 93.300 ? 205 LYS A CA  1 
ATOM 1588 C C   ? LYS A 1 205 ?  11.360   3.435 -13.296 1.000 93.300 ? 205 LYS A C   1 
ATOM 1589 C CB  ? LYS A 1 205 ?  11.795   5.600 -14.475 1.000 93.300 ? 205 LYS A CB  1 
ATOM 1590 O O   ? LYS A 1 205 ?  10.158   3.695 -13.369 1.000 93.300 ? 205 LYS A O   1 
ATOM 1591 C CG  ? LYS A 1 205 ?  12.761   6.502 -15.229 1.000 93.300 ? 205 LYS A CG  1 
ATOM 1592 C CD  ? LYS A 1 205 ?  13.905   6.966 -14.337 1.000 93.300 ? 205 LYS A CD  1 
ATOM 1593 C CE  ? LYS A 1 205 ?  14.777   7.999 -15.037 1.000 93.300 ? 205 LYS A CE  1 
ATOM 1594 N NZ  ? LYS A 1 205 ?  15.922   8.430 -14.180 1.000 93.300 ? 205 LYS A NZ  1 
ATOM 1595 N N   ? PRO A 1 206 ?  11.852   2.388 -12.601 1.000 95.330 ? 206 PRO A N   1 
ATOM 1596 C CA  ? PRO A 1 206 ?  10.943   1.532 -11.834 1.000 95.330 ? 206 PRO A CA  1 
ATOM 1597 C C   ? PRO A 1 206 ?  10.329   2.249 -10.634 1.000 95.330 ? 206 PRO A C   1 
ATOM 1598 C CB  ? PRO A 1 206 ?  11.843   0.379 -11.381 1.000 95.330 ? 206 PRO A CB  1 
ATOM 1599 O O   ? PRO A 1 206 ?  10.851   3.275 -10.191 1.000 95.330 ? 206 PRO A O   1 
ATOM 1600 C CG  ? PRO A 1 206 ?  13.217   0.965 -11.330 1.000 95.330 ? 206 PRO A CG  1 
ATOM 1601 C CD  ? PRO A 1 206 ?  13.321   2.030 -12.384 1.000 95.330 ? 206 PRO A CD  1 
ATOM 1602 N N   ? GLY A 1 207 ?   9.208   1.721 -10.123 1.000 95.860 ? 207 GLY A N   1 
ATOM 1603 C CA  ? GLY A 1 207 ?   8.601   2.191  -8.887 1.000 95.860 ? 207 GLY A CA  1 
ATOM 1604 C C   ? GLY A 1 207 ?   9.332   1.715  -7.646 1.000 95.860 ? 207 GLY A C   1 
ATOM 1605 O O   ? GLY A 1 207 ?   9.975   0.664  -7.662 1.000 95.860 ? 207 GLY A O   1 
ATOM 1606 N N   ? VAL A 1 208 ?   9.217   2.508  -6.615 1.000 97.320 ? 208 VAL A N   1 
ATOM 1607 C CA  ? VAL A 1 208 ?   9.842   2.178  -5.338 1.000 97.320 ? 208 VAL A CA  1 
ATOM 1608 C C   ? VAL A 1 208 ?   8.765   1.905  -4.291 1.000 97.320 ? 208 VAL A C   1 
ATOM 1609 C CB  ? VAL A 1 208 ?  10.780   3.308  -4.857 1.000 97.320 ? 208 VAL A CB  1 
ATOM 1610 O O   ? VAL A 1 208 ?   7.805   2.669  -4.164 1.000 97.320 ? 208 VAL A O   1 
ATOM 1611 C CG1 ? VAL A 1 208 ?  11.389   2.962  -3.500 1.000 97.320 ? 208 VAL A CG1 1 
ATOM 1612 C CG2 ? VAL A 1 208 ?  11.876   3.567  -5.888 1.000 97.320 ? 208 VAL A CG2 1 
ATOM 1613 N N   ? TYR A 1 209 ?   8.915   0.813  -3.593 1.000 98.090 ? 209 TYR A N   1 
ATOM 1614 C CA  ? TYR A 1 209 ?   7.978   0.338  -2.581 1.000 98.090 ? 209 TYR A CA  1 
ATOM 1615 C C   ? TYR A 1 209 ?   8.655   0.223  -1.221 1.000 98.090 ? 209 TYR A C   1 
ATOM 1616 C CB  ? TYR A 1 209 ?   7.388  -1.016  -2.987 1.000 98.090 ? 209 TYR A CB  1 
ATOM 1617 O O   ? TYR A 1 209 ?   9.874   0.048  -1.140 1.000 98.090 ? 209 TYR A O   1 
ATOM 1618 C CG  ? TYR A 1 209 ?   6.673  -0.993  -4.316 1.000 98.090 ? 209 TYR A CG  1 
ATOM 1619 C CD1 ? TYR A 1 209 ?   5.282  -0.994  -4.381 1.000 98.090 ? 209 TYR A CD1 1 
ATOM 1620 C CD2 ? TYR A 1 209 ?   7.387  -0.970  -5.510 1.000 98.090 ? 209 TYR A CD2 1 
ATOM 1621 C CE1 ? TYR A 1 209 ?   4.619  -0.975  -5.604 1.000 98.090 ? 209 TYR A CE1 1 
ATOM 1622 C CE2 ? TYR A 1 209 ?   6.735  -0.951  -6.738 1.000 98.090 ? 209 TYR A CE2 1 
ATOM 1623 O OH  ? TYR A 1 209 ?   4.701  -0.934  -7.988 1.000 98.090 ? 209 TYR A OH  1 
ATOM 1624 C CZ  ? TYR A 1 209 ?   5.352  -0.953  -6.775 1.000 98.090 ? 209 TYR A CZ  1 
ATOM 1625 N N   ? THR A 1 210 ?   7.830   0.441  -0.141 1.000 98.050 ? 210 THR A N   1 
ATOM 1626 C CA  ? THR A 1 210 ?   8.354   0.147   1.188 1.000 98.050 ? 210 THR A CA  1 
ATOM 1627 C C   ? THR A 1 210 ?   8.472  -1.359   1.402 1.000 98.050 ? 210 THR A C   1 
ATOM 1628 C CB  ? THR A 1 210 ?   7.463   0.756   2.287 1.000 98.050 ? 210 THR A CB  1 
ATOM 1629 O O   ? THR A 1 210 ?   7.496  -2.094   1.234 1.000 98.050 ? 210 THR A O   1 
ATOM 1630 C CG2 ? THR A 1 210 ?   8.023   0.463   3.675 1.000 98.050 ? 210 THR A CG2 1 
ATOM 1631 O OG1 ? THR A 1 210 ?   7.391   2.176   2.103 1.000 98.050 ? 210 THR A OG1 1 
ATOM 1632 N N   ? LYS A 1 211 ?   9.705  -1.913   1.735 1.000 97.620 ? 211 LYS A N   1 
ATOM 1633 C CA  ? LYS A 1 211 ?  10.009  -3.321   1.976 1.000 97.620 ? 211 LYS A CA  1 
ATOM 1634 C C   ? LYS A 1 211 ?   9.497  -3.767   3.342 1.000 97.620 ? 211 LYS A C   1 
ATOM 1635 C CB  ? LYS A 1 211 ?  11.514  -3.571   1.873 1.000 97.620 ? 211 LYS A CB  1 
ATOM 1636 O O   ? LYS A 1 211 ?  10.075  -3.416   4.373 1.000 97.620 ? 211 LYS A O   1 
ATOM 1637 C CG  ? LYS A 1 211 ?  11.901  -5.042   1.915 1.000 97.620 ? 211 LYS A CG  1 
ATOM 1638 C CD  ? LYS A 1 211 ?  13.405  -5.228   1.761 1.000 97.620 ? 211 LYS A CD  1 
ATOM 1639 C CE  ? LYS A 1 211 ?  13.771  -6.694   1.570 1.000 97.620 ? 211 LYS A CE  1 
ATOM 1640 N NZ  ? LYS A 1 211 ?  15.224  -6.869   1.274 1.000 97.620 ? 211 LYS A NZ  1 
ATOM 1641 N N   ? LEU A 1 212 ?   8.437  -4.628   3.310 1.000 98.010 ? 212 LEU A N   1 
ATOM 1642 C CA  ? LEU A 1 212 ?   7.690  -4.908   4.531 1.000 98.010 ? 212 LEU A CA  1 
ATOM 1643 C C   ? LEU A 1 212 ?   8.446  -5.891   5.418 1.000 98.010 ? 212 LEU A C   1 
ATOM 1644 C CB  ? LEU A 1 212 ?   6.304  -5.466   4.195 1.000 98.010 ? 212 LEU A CB  1 
ATOM 1645 O O   ? LEU A 1 212 ?   8.279  -5.887   6.639 1.000 98.010 ? 212 LEU A O   1 
ATOM 1646 C CG  ? LEU A 1 212 ?   5.271  -4.458   3.689 1.000 98.010 ? 212 LEU A CG  1 
ATOM 1647 C CD1 ? LEU A 1 212 ?   3.933  -5.148   3.444 1.000 98.010 ? 212 LEU A CD1 1 
ATOM 1648 C CD2 ? LEU A 1 212 ?   5.113  -3.311   4.681 1.000 98.010 ? 212 LEU A CD2 1 
ATOM 1649 N N   ? ILE A 1 213 ?   9.298  -6.773   4.824 1.000 97.430 ? 213 ILE A N   1 
ATOM 1650 C CA  ? ILE A 1 213 ?   9.974  -7.799   5.610 1.000 97.430 ? 213 ILE A CA  1 
ATOM 1651 C C   ? ILE A 1 213 ?  10.846  -7.142   6.677 1.000 97.430 ? 213 ILE A C   1 
ATOM 1652 C CB  ? ILE A 1 213 ?  10.829  -8.725   4.715 1.000 97.430 ? 213 ILE A CB  1 
ATOM 1653 O O   ? ILE A 1 213 ?  11.008  -7.681   7.774 1.000 97.430 ? 213 ILE A O   1 
ATOM 1654 C CG1 ? ILE A 1 213 ?  11.334  -9.928   5.520 1.000 97.430 ? 213 ILE A CG1 1 
ATOM 1655 C CG2 ? ILE A 1 213 ?  11.997  -7.950   4.097 1.000 97.430 ? 213 ILE A CG2 1 
ATOM 1656 C CD1 ? ILE A 1 213 ?  10.241 -10.911   5.915 1.000 97.430 ? 213 ILE A CD1 1 
ATOM 1657 N N   ? LYS A 1 214 ?  11.341  -5.937   6.482 1.000 97.150 ? 214 LYS A N   1 
ATOM 1658 C CA  ? LYS A 1 214 ?  12.215  -5.236   7.419 1.000 97.150 ? 214 LYS A CA  1 
ATOM 1659 C C   ? LYS A 1 214 ?  11.411  -4.598   8.548 1.000 97.150 ? 214 LYS A C   1 
ATOM 1660 C CB  ? LYS A 1 214 ?  13.035  -4.170   6.692 1.000 97.150 ? 214 LYS A CB  1 
ATOM 1661 O O   ? LYS A 1 214 ?  11.982  -4.125   9.533 1.000 97.150 ? 214 LYS A O   1 
ATOM 1662 C CG  ? LYS A 1 214 ?  13.993  -4.729   5.650 1.000 97.150 ? 214 LYS A CG  1 
ATOM 1663 C CD  ? LYS A 1 214 ?  15.118  -5.527   6.296 1.000 97.150 ? 214 LYS A CD  1 
ATOM 1664 C CE  ? LYS A 1 214 ?  16.159  -5.956   5.272 1.000 97.150 ? 214 LYS A CE  1 
ATOM 1665 N NZ  ? LYS A 1 214 ?  17.252  -6.760   5.896 1.000 97.150 ? 214 LYS A NZ  1 
ATOM 1666 N N   ? PHE A 1 215 ?   9.996  -4.638   8.442 1.000 97.780 ? 215 PHE A N   1 
ATOM 1667 C CA  ? PHE A 1 215 ?   9.205  -3.848   9.377 1.000 97.780 ? 215 PHE A CA  1 
ATOM 1668 C C   ? PHE A 1 215 ?   8.149  -4.711  10.057 1.000 97.780 ? 215 PHE A C   1 
ATOM 1669 C CB  ? PHE A 1 215 ?   8.538  -2.671   8.659 1.000 97.780 ? 215 PHE A CB  1 
ATOM 1670 O O   ? PHE A 1 215 ?   7.214  -4.190  10.669 1.000 97.780 ? 215 PHE A O   1 
ATOM 1671 C CG  ? PHE A 1 215 ?   9.513  -1.716   8.024 1.000 97.780 ? 215 PHE A CG  1 
ATOM 1672 C CD1 ? PHE A 1 215 ?  10.139  -0.734   8.782 1.000 97.780 ? 215 PHE A CD1 1 
ATOM 1673 C CD2 ? PHE A 1 215 ?   9.803  -1.801   6.668 1.000 97.780 ? 215 PHE A CD2 1 
ATOM 1674 C CE1 ? PHE A 1 215 ?  11.042   0.151   8.197 1.000 97.780 ? 215 PHE A CE1 1 
ATOM 1675 C CE2 ? PHE A 1 215 ?  10.704  -0.920   6.077 1.000 97.780 ? 215 PHE A CE2 1 
ATOM 1676 C CZ  ? PHE A 1 215 ?  11.322   0.056   6.843 1.000 97.780 ? 215 PHE A CZ  1 
ATOM 1677 N N   ? THR A 1 216 ?   8.297  -6.036   9.902 1.000 97.070 ? 216 THR A N   1 
ATOM 1678 C CA  ? THR A 1 216 ?   7.300  -6.924  10.491 1.000 97.070 ? 216 THR A CA  1 
ATOM 1679 C C   ? THR A 1 216 ?   7.265  -6.767  12.008 1.000 97.070 ? 216 THR A C   1 
ATOM 1680 C CB  ? THR A 1 216 ?   7.580  -8.394  10.130 1.000 97.070 ? 216 THR A CB  1 
ATOM 1681 O O   ? THR A 1 216 ?   6.193  -6.788  12.615 1.000 97.070 ? 216 THR A O   1 
ATOM 1682 C CG2 ? THR A 1 216 ?   7.378  -8.643   8.639 1.000 97.070 ? 216 THR A CG2 1 
ATOM 1683 O OG1 ? THR A 1 216 ?   8.932  -8.717  10.477 1.000 97.070 ? 216 THR A OG1 1 
ATOM 1684 N N   ? SER A 1 217 ?   8.438  -6.536  12.577 1.000 97.010 ? 217 SER A N   1 
ATOM 1685 C CA  ? SER A 1 217 ?   8.514  -6.388  14.027 1.000 97.010 ? 217 SER A CA  1 
ATOM 1686 C C   ? SER A 1 217 ?   7.794  -5.127  14.492 1.000 97.010 ? 217 SER A C   1 
ATOM 1687 C CB  ? SER A 1 217 ?   9.972  -6.351  14.486 1.000 97.010 ? 217 SER A CB  1 
ATOM 1688 O O   ? SER A 1 217 ?   7.001  -5.170  15.435 1.000 97.010 ? 217 SER A O   1 
ATOM 1689 O OG  ? SER A 1 217 ?  10.053  -6.175  15.890 1.000 97.010 ? 217 SER A OG  1 
ATOM 1690 N N   ? TRP A 1 218 ?   8.062  -4.020  13.829 1.000 97.770 ? 218 TRP A N   1 
ATOM 1691 C CA  ? TRP A 1 218 ?   7.404  -2.765  14.178 1.000 97.770 ? 218 TRP A CA  1 
ATOM 1692 C C   ? TRP A 1 218 ?   5.891  -2.885  14.029 1.000 97.770 ? 218 TRP A C   1 
ATOM 1693 C CB  ? TRP A 1 218 ?   7.927  -1.622  13.304 1.000 97.770 ? 218 TRP A CB  1 
ATOM 1694 O O   ? TRP A 1 218 ?   5.138  -2.456  14.907 1.000 97.770 ? 218 TRP A O   1 
ATOM 1695 C CG  ? TRP A 1 218 ?   7.152  -0.346  13.443 1.000 97.770 ? 218 TRP A CG  1 
ATOM 1696 C CD1 ? TRP A 1 218 ?   7.280   0.593  14.428 1.000 97.770 ? 218 TRP A CD1 1 
ATOM 1697 C CD2 ? TRP A 1 218 ?   6.124   0.128  12.568 1.000 97.770 ? 218 TRP A CD2 1 
ATOM 1698 C CE2 ? TRP A 1 218 ?   5.673   1.363  13.084 1.000 97.770 ? 218 TRP A CE2 1 
ATOM 1699 C CE3 ? TRP A 1 218 ?   5.540  -0.371  11.396 1.000 97.770 ? 218 TRP A CE3 1 
ATOM 1700 N NE1 ? TRP A 1 218 ?   6.394   1.624  14.218 1.000 97.770 ? 218 TRP A NE1 1 
ATOM 1701 C CH2 ? TRP A 1 218 ?   4.110   1.595  11.322 1.000 97.770 ? 218 TRP A CH2 1 
ATOM 1702 C CZ2 ? TRP A 1 218 ?   4.664   2.107  12.467 1.000 97.770 ? 218 TRP A CZ2 1 
ATOM 1703 C CZ3 ? TRP A 1 218 ?   4.536   0.370  10.783 1.000 97.770 ? 218 TRP A CZ3 1 
ATOM 1704 N N   ? ILE A 1 219 ?   5.471  -3.489  12.974 1.000 98.020 ? 219 ILE A N   1 
ATOM 1705 C CA  ? ILE A 1 219 ?   4.049  -3.632  12.685 1.000 98.020 ? 219 ILE A CA  1 
ATOM 1706 C C   ? ILE A 1 219 ?   3.384  -4.477  13.769 1.000 98.020 ? 219 ILE A C   1 
ATOM 1707 C CB  ? ILE A 1 219 ?   3.815  -4.263  11.295 1.000 98.020 ? 219 ILE A CB  1 
ATOM 1708 O O   ? ILE A 1 219 ?   2.362  -4.080  14.335 1.000 98.020 ? 219 ILE A O   1 
ATOM 1709 C CG1 ? ILE A 1 219 ?   4.294  -3.315  10.190 1.000 98.020 ? 219 ILE A CG1 1 
ATOM 1710 C CG2 ? ILE A 1 219 ?   2.338  -4.622  11.106 1.000 98.020 ? 219 ILE A CG2 1 
ATOM 1711 C CD1 ? ILE A 1 219 ?   4.377  -3.960   8.813 1.000 98.020 ? 219 ILE A CD1 1 
ATOM 1712 N N   ? LYS A 1 220 ?   3.934  -5.562  14.060 1.000 97.330 ? 220 LYS A N   1 
ATOM 1713 C CA  ? LYS A 1 220 ?   3.373  -6.471  15.056 1.000 97.330 ? 220 LYS A CA  1 
ATOM 1714 C C   ? LYS A 1 220 ?   3.359  -5.829  16.440 1.000 97.330 ? 220 LYS A C   1 
ATOM 1715 C CB  ? LYS A 1 220 ?   4.164  -7.780  15.093 1.000 97.330 ? 220 LYS A CB  1 
ATOM 1716 O O   ? LYS A 1 220 ?   2.387  -5.969  17.185 1.000 97.330 ? 220 LYS A O   1 
ATOM 1717 C CG  ? LYS A 1 220 ?   3.943  -8.672  13.881 1.000 97.330 ? 220 LYS A CG  1 
ATOM 1718 C CD  ? LYS A 1 220 ?   4.749  -9.960  13.980 1.000 97.330 ? 220 LYS A CD  1 
ATOM 1719 C CE  ? LYS A 1 220 ?   4.487 -10.878  12.794 1.000 97.330 ? 220 LYS A CE  1 
ATOM 1720 N NZ  ? LYS A 1 220 ?   5.333 -12.107  12.846 1.000 97.330 ? 220 LYS A NZ  1 
ATOM 1721 N N   ? ASP A 1 221 ?   4.438  -5.157  16.797 1.000 97.300 ? 221 ASP A N   1 
ATOM 1722 C CA  ? ASP A 1 221 ?   4.537  -4.480  18.086 1.000 97.300 ? 221 ASP A CA  1 
ATOM 1723 C C   ? ASP A 1 221 ?   3.483  -3.382  18.213 1.000 97.300 ? 221 ASP A C   1 
ATOM 1724 C CB  ? ASP A 1 221 ?   5.936  -3.890  18.277 1.000 97.300 ? 221 ASP A CB  1 
ATOM 1725 O O   ? ASP A 1 221 ?   2.862  -3.229  19.267 1.000 97.300 ? 221 ASP A O   1 
ATOM 1726 C CG  ? ASP A 1 221 ?   6.994  -4.947  18.543 1.000 97.300 ? 221 ASP A CG  1 
ATOM 1727 O OD1 ? ASP A 1 221 ?   6.636  -6.108  18.838 1.000 97.300 ? 221 ASP A OD1 1 
ATOM 1728 O OD2 ? ASP A 1 221 ?   8.196  -4.615  18.460 1.000 97.300 ? 221 ASP A OD2 1 
ATOM 1729 N N   ? THR A 1 222 ?   3.321  -2.608  17.180 1.000 96.690 ? 222 THR A N   1 
ATOM 1730 C CA  ? THR A 1 222 ?   2.332  -1.535  17.190 1.000 96.690 ? 222 THR A CA  1 
ATOM 1731 C C   ? THR A 1 222 ?   0.922  -2.101  17.331 1.000 96.690 ? 222 THR A C   1 
ATOM 1732 C CB  ? THR A 1 222 ?   2.420  -0.682  15.911 1.000 96.690 ? 222 THR A CB  1 
ATOM 1733 O O   ? THR A 1 222 ?   0.107  -1.570  18.089 1.000 96.690 ? 222 THR A O   1 
ATOM 1734 C CG2 ? THR A 1 222 ?   1.413   0.462  15.943 1.000 96.690 ? 222 THR A CG2 1 
ATOM 1735 O OG1 ? THR A 1 222 ?   3.741  -0.139  15.796 1.000 96.690 ? 222 THR A OG1 1 
ATOM 1736 N N   ? LEU A 1 223 ?   0.601  -3.176  16.571 1.000 95.860 ? 223 LEU A N   1 
ATOM 1737 C CA  ? LEU A 1 223 ?  -0.700  -3.829  16.653 1.000 95.860 ? 223 LEU A CA  1 
ATOM 1738 C C   ? LEU A 1 223 ?  -0.969  -4.332  18.067 1.000 95.860 ? 223 LEU A C   1 
ATOM 1739 C CB  ? LEU A 1 223 ?  -0.779  -4.994  15.662 1.000 95.860 ? 223 LEU A CB  1 
ATOM 1740 O O   ? LEU A 1 223 ?  -2.074  -4.168  18.589 1.000 95.860 ? 223 LEU A O   1 
ATOM 1741 C CG  ? LEU A 1 223 ?  -0.973  -4.620  14.191 1.000 95.860 ? 223 LEU A CG  1 
ATOM 1742 C CD1 ? LEU A 1 223 ?   0.064  -3.588  13.764 1.000 95.860 ? 223 LEU A CD1 1 
ATOM 1743 C CD2 ? LEU A 1 223 ?  -0.894  -5.862  13.309 1.000 95.860 ? 223 LEU A CD2 1 
ATOM 1744 N N   ? ALA A 1 224 ?  -0.006  -4.918  18.756 1.000 94.510 ? 224 ALA A N   1 
ATOM 1745 C CA  ? ALA A 1 224 ?  -0.129  -5.533  20.075 1.000 94.510 ? 224 ALA A CA  1 
ATOM 1746 C C   ? ALA A 1 224 ?  -0.280  -4.474  21.163 1.000 94.510 ? 224 ALA A C   1 
ATOM 1747 C CB  ? ALA A 1 224 ?   1.081  -6.419  20.364 1.000 94.510 ? 224 ALA A CB  1 
ATOM 1748 O O   ? ALA A 1 224 ?  -1.028  -4.665  22.125 1.000 94.510 ? 224 ALA A O   1 
ATOM 1749 N N   ? GLN A 1 225 ?   0.359  -3.344  21.085 1.000 93.200 ? 225 GLN A N   1 
ATOM 1750 C CA  ? GLN A 1 225 ?   0.410  -2.301  22.104 1.000 93.200 ? 225 GLN A CA  1 
ATOM 1751 C C   ? GLN A 1 225 ?  -0.814  -1.394  22.025 1.000 93.200 ? 225 GLN A C   1 
ATOM 1752 C CB  ? GLN A 1 225 ?   1.688  -1.473  21.963 1.000 93.200 ? 225 GLN A CB  1 
ATOM 1753 O O   ? GLN A 1 225 ?  -1.081  -0.619  22.946 1.000 93.200 ? 225 GLN A O   1 
ATOM 1754 C CG  ? GLN A 1 225 ?   2.951  -2.214  22.377 1.000 93.200 ? 225 GLN A CG  1 
ATOM 1755 C CD  ? GLN A 1 225 ?   4.215  -1.424  22.096 1.000 93.200 ? 225 GLN A CD  1 
ATOM 1756 N NE2 ? GLN A 1 225 ?   5.356  -2.105  22.112 1.000 93.200 ? 225 GLN A NE2 1 
ATOM 1757 O OE1 ? GLN A 1 225 ?   4.167  -0.212  21.866 1.000 93.200 ? 225 GLN A OE1 1 
ATOM 1758 N N   ? ASN A 1 226 ?  -1.616  -1.535  20.915 1.000 89.470 ? 226 ASN A N   1 
ATOM 1759 C CA  ? ASN A 1 226 ?  -2.728  -0.612  20.720 1.000 89.470 ? 226 ASN A CA  1 
ATOM 1760 C C   ? ASN A 1 226 ?  -4.015  -1.351  20.366 1.000 89.470 ? 226 ASN A C   1 
ATOM 1761 C CB  ? ASN A 1 226 ?  -2.391   0.416  19.638 1.000 89.470 ? 226 ASN A CB  1 
ATOM 1762 O O   ? ASN A 1 226 ?  -5.112  -0.819  20.547 1.000 89.470 ? 226 ASN A O   1 
ATOM 1763 C CG  ? ASN A 1 226 ?  -1.294   1.372  20.062 1.000 89.470 ? 226 ASN A CG  1 
ATOM 1764 N ND2 ? ASN A 1 226 ?  -0.076   1.121  19.597 1.000 89.470 ? 226 ASN A ND2 1 
ATOM 1765 O OD1 ? ASN A 1 226 ?  -1.539   2.328  20.802 1.000 89.470 ? 226 ASN A OD1 1 
# 
loop_
_struct_sheet_range.sheet_id 
_struct_sheet_range.id 
_struct_sheet_range.beg_label_comp_id 
_struct_sheet_range.beg_label_asym_id 
_struct_sheet_range.beg_label_seq_id 
_struct_sheet_range.pdbx_beg_PDB_ins_code 
_struct_sheet_range.end_label_comp_id 
_struct_sheet_range.end_label_asym_id 
_struct_sheet_range.end_label_seq_id 
_struct_sheet_range.pdbx_end_PDB_ins_code 
_struct_sheet_range.beg_auth_comp_id 
_struct_sheet_range.beg_auth_asym_id 
_struct_sheet_range.beg_auth_seq_id 
_struct_sheet_range.end_auth_comp_id 
_struct_sheet_range.end_auth_asym_id 
_struct_sheet_range.end_auth_seq_id 
A A ILE A   2 ? VAL A   3 ? ILE A 2   VAL A 3   
A B ASP A 173 ? THR A 174 ? ASP A 173 THR A 174 
B C PHE A   6 ? LYS A   7 ? PHE A 6   LYS A 7   
B D THR A 117 ? GLY A 122 ? THR A 117 GLY A 122 
B E GLN A 138 ? LEU A 145 ? GLN A 138 LEU A 145 
B F MET A 162 ? GLY A 166 ? MET A 162 GLY A 166 
B G PRO A 182 ? CYS A 185 ? PRO A 182 CYS A 185 
B H VAL A 188 ? TRP A 195 ? VAL A 188 TRP A 195 
B I GLY A 207 ? LYS A 211 ? GLY A 207 LYS A 211 
C J HIS A  16 ? ARG A  21 ? HIS A 16  ARG A 21  
C K GLU A  24 ? ASP A  33 ? GLU A 24  ASP A 33  
C L TRP A  36 ? THR A  39 ? TRP A 36  THR A 39  
C M ASN A  48 ? LEU A  52 ? ASN A 48  LEU A 52  
C N GLN A  65 ? LEU A  74 ? GLN A 65  LEU A 74  
C O MET A  88 ? LEU A  92 ? MET A 88  LEU A 92  
D P ASN A  56 ? ASN A  56 ? ASN A 56  ASN A 56  
D Q ASP A 136 ? ASP A 136 ? ASP A 136 ASP A 136 
E R SER A 125 ? SER A 125 ? SER A 125 SER A 125 
E S TYR A 133 ? TYR A 133 ? TYR A 133 TYR A 133 
# 
loop_
_struct_conf.id 
_struct_conf.conf_type_id 
_struct_conf.beg_label_comp_id 
_struct_conf.beg_label_asym_id 
_struct_conf.beg_label_seq_id 
_struct_conf.pdbx_beg_PDB_ins_code 
_struct_conf.end_label_comp_id 
_struct_conf.end_label_asym_id 
_struct_conf.end_label_seq_id 
_struct_conf.pdbx_end_PDB_ins_code 
_struct_conf.beg_auth_comp_id 
_struct_conf.beg_auth_asym_id 
_struct_conf.beg_auth_seq_id 
_struct_conf.end_auth_comp_id 
_struct_conf.end_auth_asym_id 
_struct_conf.end_auth_seq_id 
STRN1         STRN         ILE A   2 ? VAL A   3 ? ILE A 2   VAL A 3   
TURN_TY1_P1   TURN_TY1_P   GLY A   4 ? GLY A   4 ? GLY A 4   GLY A 4   
STRN2         STRN         PHE A   6 ? LYS A   7 ? PHE A 6   LYS A 7   
HELX_LH_PP_P1 HELX_LH_PP_P CYS A   8 ? GLU A   9 ? CYS A 8   GLU A 9   
TURN_TY1_P2   TURN_TY1_P   LYS A  10 ? ASN A  11 ? LYS A 10  ASN A 11  
BEND1         BEND         SER A  12 ? SER A  12 ? SER A 12  SER A 12  
TURN_TY1_P3   TURN_TY1_P   PRO A  14 ? TRP A  15 ? PRO A 14  TRP A 15  
STRN3         STRN         HIS A  16 ? ARG A  21 ? HIS A 16  ARG A 21  
TURN_TY1_P4   TURN_TY1_P   TYR A  22 ? LYS A  23 ? TYR A 22  LYS A 23  
STRN4         STRN         GLU A  24 ? ASP A  33 ? GLU A 24  ASP A 33  
TURN_TY1_P5   TURN_TY1_P   ALA A  34 ? ASN A  35 ? ALA A 34  ASN A 35  
STRN5         STRN         TRP A  36 ? THR A  39 ? TRP A 36  THR A 39  
HELX_RH_3T_P1 HELX_RH_3T_P ALA A  41 ? CYS A  43 ? ALA A 41  CYS A 43  
TURN_TY1_P6   TURN_TY1_P   GLU A  46 ? LYS A  47 ? GLU A 46  LYS A 47  
STRN6         STRN         ASN A  48 ? LEU A  52 ? ASN A 48  LEU A 52  
BEND2         BEND         GLY A  53 ? GLY A  53 ? GLY A 53  GLY A 53  
BEND3         BEND         ASN A  55 ? ASN A  55 ? ASN A 55  ASN A 55  
STRN7         STRN         ASN A  56 ? ASN A  56 ? ASN A 56  ASN A 56  
BEND4         BEND         LEU A  57 ? GLN A  59 ? LEU A 57  GLN A 59  
TURN_TY1_P7   TURN_TY1_P   PRO A  62 ? SER A  63 ? PRO A 62  SER A 63  
STRN8         STRN         GLN A  65 ? LEU A  74 ? GLN A 65  LEU A 74  
TURN_TY1_P8   TURN_TY1_P   PRO A  76 ? CYS A  77 ? PRO A 76  CYS A 77  
TURN_TY1_P9   TURN_TY1_P   GLN A  80 ? ASP A  82 ? GLN A 80  ASP A 82  
TURN_TY1_P10  TURN_TY1_P   SER A  84 ? TYR A  85 ? SER A 84  TYR A 85  
STRN9         STRN         MET A  88 ? LEU A  92 ? MET A 88  LEU A 92  
BEND5         BEND         SER A  93 ? LYS A  94 ? SER A 93  LYS A 94  
BEND6         BEND         ASP A 100 ? VAL A 102 ? ASP A 100 VAL A 102 
HELX_LH_PP_P2 HELX_LH_PP_P ALA A 106 ? PRO A 108 ? ALA A 106 PRO A 108 
BEND7         BEND         THR A 109 ? GLU A 110 ? THR A 109 GLU A 110 
HELX_LH_PP_P3 HELX_LH_PP_P GLU A 111 ? LYS A 113 ? GLU A 111 LYS A 113 
TURN_TY1_P11  TURN_TY1_P   LEU A 114 ? GLY A 115 ? LEU A 114 GLY A 115 
STRN10        STRN         THR A 117 ? GLY A 122 ? THR A 117 GLY A 122 
BEND8         BEND         GLY A 124 ? GLY A 124 ? GLY A 124 GLY A 124 
STRN11        STRN         SER A 125 ? SER A 125 ? SER A 125 SER A 125 
BEND9         BEND         ILE A 126 ? LYS A 130 ? ILE A 126 LYS A 130 
STRN12        STRN         TYR A 133 ? TYR A 133 ? TYR A 133 TYR A 133 
BEND10        BEND         LYS A 135 ? LYS A 135 ? LYS A 135 LYS A 135 
STRN13        STRN         ASP A 136 ? ASP A 136 ? ASP A 136 ASP A 136 
STRN14        STRN         GLN A 138 ? LEU A 145 ? GLN A 138 LEU A 145 
HELX_RH_AL_P1 HELX_RH_AL_P ASN A 147 ? ALA A 153 ? ASN A 147 ALA A 153 
BEND11        BEND         VAL A 155 ? GLN A 156 ? VAL A 155 GLN A 156 
TURN_TY1_P12  TURN_TY1_P   ASP A 160 ? VAL A 161 ? ASP A 160 VAL A 161 
STRN15        STRN         MET A 162 ? GLY A 166 ? MET A 162 GLY A 166 
TURN_TY1_P13  TURN_TY1_P   LYS A 168 ? GLY A 169 ? LYS A 168 GLY A 169 
STRN16        STRN         ASP A 173 ? THR A 174 ? ASP A 173 THR A 174 
TURN_TY1_P14  TURN_TY1_P   LYS A 176 ? GLY A 177 ? LYS A 176 GLY A 177 
TURN_TY1_P15  TURN_TY1_P   SER A 179 ? GLY A 180 ? SER A 179 GLY A 180 
STRN17        STRN         PRO A 182 ? CYS A 185 ? PRO A 182 CYS A 185 
TURN_TY1_P16  TURN_TY1_P   ASP A 186 ? GLY A 187 ? ASP A 186 GLY A 187 
STRN18        STRN         VAL A 188 ? TRP A 195 ? VAL A 188 TRP A 195 
BEND12        BEND         ASN A 198 ? PRO A 199 ? ASN A 198 PRO A 199 
TURN_TY1_P17  TURN_TY1_P   CYS A 200 ? GLY A 201 ? CYS A 200 GLY A 201 
TURN_TY1_P18  TURN_TY1_P   PRO A 203 ? LYS A 204 ? PRO A 203 LYS A 204 
STRN19        STRN         GLY A 207 ? LYS A 211 ? GLY A 207 LYS A 211 
HELX_RH_3T_P2 HELX_RH_3T_P LEU A 212 ? PHE A 215 ? LEU A 212 PHE A 215 
HELX_RH_AL_P2 HELX_RH_AL_P THR A 216 ? GLN A 225 ? THR A 216 GLN A 225 
# 
