# Supplementary material for: FlatProt: 2D visualization eases protein structure comparison
Source: BMC Bioinformatics. 2025 Aug 13;26:210. doi: 10.1186/s12859-025-06233-x (PMC12344939; doi:10.1186/s12859-025-06233-x)
Supplement: Supplementary file 1 — Supplementary Material 1 [file 12859_2025_6233_MOESM1_ESM.zip › KLK/structures/Calu_KLK12.cif]

data_Calu_KLK12
# 
_entry.id   Calu_KLK12 
# 
_entity.id                         1      
_entity.type                       polymer 
_entity.pdbx_description           polymer-1 
_entity.formula_weight             24676.4 
_entity.pdbx_number_of_molecules        1 
# 
loop_
_struct_sheet.id 
_struct_sheet.number_strands 
A 2 
B 7 
C 6 
D 2 
E 2 
F 2 
# 
loop_
_struct_conf_type.id 
_struct_conf_type.criteria 
STRN         DSSP 
TURN_TY1_P   DSSP 
HELX_LH_PP_P DSSP 
BEND         DSSP 
HELX_RH_AL_P DSSP 
HELX_RH_3T_P DSSP 
# 
_struct_asym.id          A 
_struct_asym.entity_id   1 
# 
_software.pdbx_ordinal     1 
_software.name             dssp 
_software.version          4.4.10 
_software.date             ? 
_software.classification   'model annotation' 
# 
_entity_poly.entity_id                      1 
_entity_poly.type                           polypeptide(L) 
_entity_poly.nstd_linkage                   n 
_entity_poly.nstd_monomer                   n 
_entity_poly.pdbx_seq_one_letter_code       
;KIVKGKECARHSQPWQVGLFEGANLRCGGVLIDRRWVLTAAHCSGSRYWVRLGEHSLSRLDWTEKIRRSGFSMTHPSYQQ
HSHDNDIRLLRLGTPVPLTRSIQPLPLPTTCAVAGTKCQISGWGITNQLWNPFPDLLQCLNVSIVSSAACRAVFPGRITD
NMVCASGTEGADACQGDSGGPLVCGNVLQGLVSWGTVPCGQKGIPGVYTNICKYVDWIRMVMRNN
;
_entity_poly.pdbx_seq_one_letter_code_can   
;KIVKGKECARHSQPWQVGLFEGANLRCGGVLIDRRWVLTAAHCSGSRYWVRLGEHSLSRLDWTEKIRRSGFSMTHPSYQQ
HSHDNDIRLLRLGTPVPLTRSIQPLPLPTTCAVAGTKCQISGWGITNQLWNPFPDLLQCLNVSIVSSAACRAVFPGRITD
NMVCASGTEGADACQGDSGGPLVCGNVLQGLVSWGTVPCGQKGIPGVYTNICKYVDWIRMVMRNN
;
_entity_poly.pdbx_strand_id                 A 
# 
loop_
_dssp_struct_summary.entry_id 
_dssp_struct_summary.label_comp_id 
_dssp_struct_summary.label_asym_id 
_dssp_struct_summary.label_seq_id 
_dssp_struct_summary.secondary_structure 
_dssp_struct_summary.ss_bridge 
_dssp_struct_summary.helix_3_10 
_dssp_struct_summary.helix_alpha 
_dssp_struct_summary.helix_pi 
_dssp_struct_summary.helix_pp 
_dssp_struct_summary.bend 
_dssp_struct_summary.chirality 
_dssp_struct_summary.sheet 
_dssp_struct_summary.strand 
_dssp_struct_summary.ladder_1 
_dssp_struct_summary.ladder_2 
_dssp_struct_summary.accessibility 
_dssp_struct_summary.TCO 
_dssp_struct_summary.kappa 
_dssp_struct_summary.alpha 
_dssp_struct_summary.phi 
_dssp_struct_summary.psi 
_dssp_struct_summary.x_ca 
_dssp_struct_summary.y_ca 
_dssp_struct_summary.z_ca 
Calu_KLK12 LYS A 1   . . . . . . . . . . . . ? .      .     .      .      106.8  -4.1  -0.1  -13.2 
Calu_KLK12 ILE A 2   B . > . . . . - A A A . ? -0.967 .     -144.1 -92.6  98.1   -3.0  -3.6  -12.4 
Calu_KLK12 VAL A 3   T . 3 . . . S - . . . . ? -0.659 79.9  -2.8   -68.1  113.4  -1.5  -4.5  -15.8 
Calu_KLK12 LYS A 4   T . 3 . . . S + . . . . ? 0.794  97.6  152.2  76.7   18.2   -2.3  -8.3  -16.4 
Calu_KLK12 GLY A 5   . . < . . . . - . . . . ? -0.431 34.0  -141.6 -71.1  158.8  -3.9  -8.7  -13.0 
Calu_KLK12 LYS A 6   E . . . . . . - B C B . ? -0.907 32.3  -80.7  -118.5 154.1  -6.6  -11.3 -12.3 
Calu_KLK12 GLU A 7   E . . . . > . - B C B . ? -0.304 51.1  -122.0 -51.7  132.6  -9.7  -11.1 -10.3 
Calu_KLK12 CYS A 8   P . . . . P . - . . . . ? -0.475 31.8  -94.1  -71.5  146.3  -8.9  -11.7 -6.6  
Calu_KLK12 ALA A 9   P . > . . P . - . . . . ? -0.432 61.9  -84.7  -56.1  134.7  -10.5 -14.5 -4.8  
Calu_KLK12 ARG A 10  T . 3 . . < S - . . . . ? -0.253 109.2 -5.8   -48.3  124.7  -13.6 -13.1 -3.1  
Calu_KLK12 HIS A 11  T . 3 . . . S + . . . . ? 0.637  92.8  128.2  65.1   16.8   -12.6 -11.5 0.3   
Calu_KLK12 SER A 12  S . < . . . S + . . . . ? 0.632  72.6  48.7   -74.0  -14.6  -9.0  -12.7 -0.0  
Calu_KLK12 GLN A 13  . . > . . . . + . . . . ? -0.563 64.5  163.2  -123.1 70.0   -7.8  -9.2  0.7   
Calu_KLK12 PRO A 14  T . 3 . . . S + . . . . ? 0.607  74.3  57.8   -72.6  -5.8   -9.7  -8.1  3.8   
Calu_KLK12 TRP A 15  T . 3 . . . S + . . . . ? 0.550  78.5  112.4  -96.6  -17.8  -7.3  -5.2  4.4   
Calu_KLK12 GLN A 16  E . < . . . . - C J I . ? -0.479 49.4  -166.4 -66.0  132.0  -7.8  -3.5  1.0   
Calu_KLK12 VAL A 17  E . . . . . . - C J I J ? -0.930 14.9  -146.0 -123.7 139.3  -9.5  -0.1  1.2   
Calu_KLK12 GLY A 18  E . . . . . . - C J I J ? -0.921 12.1  -150.6 -98.8  130.4  -11.2 2.1   -1.4  
Calu_KLK12 LEU A 19  E . . . . . . - C J I J ? -0.898 20.0  -169.7 -103.9 121.6  -10.9 5.8   -0.9  
Calu_KLK12 PHE A 20  E . . . . . . - C J I J ? -0.857 27.0  -166.1 -118.6 139.5  -13.8 7.8   -2.4  
Calu_KLK12 GLU A 21  E . > . . . S - C J I . ? -0.949 82.5  -45.2  -111.1 103.8  -14.6 11.3  -3.0  
Calu_KLK12 GLY A 22  T . 3 . . . S - . . . . ? -0.623 122.7 -26.4  65.3   -122.2 -18.3 11.2  -3.7  
Calu_KLK12 ALA A 23  T . 3 . . . S + . . . . ? 0.468  117.8 100.1  -101.9 1.4    -18.9 8.3   -6.0  
Calu_KLK12 ASN A 24  E . < . . . S - C K I . ? -0.723 71.9  -131.2 -100.1 127.2  -15.5 8.4   -7.5  
Calu_KLK12 LEU A 25  E . . . . . . + C K I . ? -0.665 30.8  171.0  -71.2  122.1  -12.7 6.1   -6.5  
Calu_KLK12 ARG A 26  E . . . . . . - C K . . ? 0.826  56.6  -20.6  -102.5 -43.2  -9.6  8.3   -5.8  
Calu_KLK12 CYS A 27  E . . . . . . - C K I . ? -0.952 58.4  -111.2 -155.9 167.8  -7.1  5.9   -4.3  
Calu_KLK12 GLY A 28  E . . . . . . - C K I . ? -0.482 31.5  -180.0 -95.4  178.0  -6.6  2.7   -2.5  
Calu_KLK12 GLY A 29  E . . . . . . - C K I . ? -0.945 23.6  -113.9 -164.8 177.8  -5.5  2.1   1.1   
Calu_KLK12 VAL A 30  E . . . . . . - C K I K ? -0.997 18.2  -133.8 -131.7 124.8  -4.7  -0.4  3.8   
Calu_KLK12 LEU A 31  E . . . . . . + C K . K ? -0.710 33.5  164.3  -71.8  115.9  -6.5  -1.1  7.0   
Calu_KLK12 ILE A 32  . . . . . . . + . . . . ? 0.491  67.4  5.8    -115.7 -6.9   -3.7  -1.3  9.6   
Calu_KLK12 ASP A 33  S . . . . . S - . . . . ? -0.941 88.9  -87.4  -163.0 170.6  -5.9  -1.0  12.7  
Calu_KLK12 ARG A 34  S . . . . . S + . . . . ? 0.748  129.5 19.8   -59.7  -17.3  -9.7  -0.7  13.6  
Calu_KLK12 ARG A 35  S . . . . . S + . . . . ? 0.380  110.8 85.4   -130.3 -1.9   -9.5  3.0   13.1  
Calu_KLK12 TRP A 36  E . . . . . . - C L . L ? -0.936 45.9  -174.0 -122.8 127.7  -6.4  3.6   10.9  
Calu_KLK12 VAL A 37  E . . . . . . - C L K L ? -0.962 14.0  -149.3 -113.4 130.6  -6.0  3.4   7.2   
Calu_KLK12 LEU A 38  E . . . . . . + C L K L ? -0.862 29.2  152.1  -98.7  134.7  -2.7  3.8   5.5   
Calu_KLK12 THR A 39  E . . . . . . - C L . L ? -0.878 47.1  -74.6  -149.7 174.8  -2.4  5.3   2.0   
Calu_KLK12 ALA A 40  . . > . . . . - . . . . ? -0.602 31.6  -135.3 -76.5  145.1  -0.0  7.3   -0.2  
Calu_KLK12 ALA A 41  T . 3 . . . S + . . . . ? 0.773  101.4 68.9   -68.3  -32.7  0.6   11.0  0.5   
Calu_KLK12 HIS A 42  T . 3 . . . . + . . . . ? 0.552  68.8  106.2  -72.2  0.2    0.2   11.9  -3.2  
Calu_KLK12 CYS A 43  S . < . . . S - . . . . ? -0.682 70.3  -150.2 -76.7  92.3   -3.5  11.0  -2.8  
Calu_KLK12 SER A 44  . . . . . . . + . . . . ? 0.410  55.9  105.3  -73.8  36.7   -4.6  14.8  -2.8  
Calu_KLK12 GLY A 45  . . . . . . . - . . . . ? -0.608 46.5  -168.9 -126.8 141.7  -7.9  14.5  -0.6  
Calu_KLK12 SER A 46  S . . . . . S + . . . . ? 0.674  82.6  37.8   -98.8  -20.3  -8.5  15.5  3.1   
Calu_KLK12 ARG A 47  S . . . . . S + . . . . ? -0.975 70.9  176.9  -138.2 112.4  -11.9 13.6  3.6   
Calu_KLK12 TYR A 48  . . . . . . . - . . . . ? -0.908 34.6  -127.9 -112.9 141.2  -12.6 10.3  2.1   
Calu_KLK12 TRP A 49  E . . . . . . - C M J M ? -0.891 35.4  -149.0 -76.1  115.6  -15.4 7.9   2.2   
Calu_KLK12 VAL A 50  E . . . . . . - C M J M ? -0.836 10.3  -163.0 -94.1  116.2  -13.5 4.8   3.2   
Calu_KLK12 ARG A 51  E . . . . . . - C M J M ? -0.918 10.8  -176.0 -102.7 122.3  -15.1 1.6   1.9   
Calu_KLK12 LEU A 52  E . . . . . . + C M J M ? -0.863 60.0  26.5   -117.0 148.0  -14.0 -1.7  3.5   
Calu_KLK12 GLY A 53  S . . . . . S + . . . . ? 0.683  80.8  153.6  80.8   17.2   -14.8 -5.4  2.8   
Calu_KLK12 GLU A 54  . . . . . . . + . . . . ? -0.643 22.4  158.3  -86.7  127.9  -15.4 -4.6  -0.9  
Calu_KLK12 HIS A 55  S . . . . . S + . . . . ? 0.577  80.7  32.5   -102.1 -38.8  -15.0 -7.3  -3.5  
Calu_KLK12 SER A 56  B . . . . . . - D P O . ? -0.985 64.7  -155.6 -119.7 132.0  -17.3 -5.5  -6.1  
Calu_KLK12 LEU A 57  S . . . . . S + . . . . ? 0.742  98.3  39.5   -77.3  -15.3  -17.6 -1.7  -6.3  
Calu_KLK12 SER A 58  S . . . . . S + . . . . ? 0.646  106.8 69.9   -108.9 -17.3  -21.1 -1.9  -7.9  
Calu_KLK12 ARG A 59  . . . . . . . - . . . . ? -0.903 69.6  -142.2 -114.2 128.2  -22.6 -4.8  -5.8  
Calu_KLK12 LEU A 60  . . . . . . . + . . . . ? -0.731 21.4  173.8  -82.0  118.4  -23.5 -4.7  -2.2  
Calu_KLK12 ASP A 61  . . . . . . . - . . . . ? 0.207  48.7  -117.8 -114.8 22.2   -22.6 -8.0  -0.6  
Calu_KLK12 TRP A 62  S . . . . . S + . . . . ? 0.486  99.3  94.7   63.3   0.3    -23.5 -6.8  3.1   
Calu_KLK12 THR A 63  . . . . . . . + . . . . ? 0.517  64.7  102.6  -92.2  -4.3   -19.9 -7.3  4.1   
Calu_KLK12 GLU A 64  . . . . . . . - . . . . ? -0.502 50.6  -165.5 -93.6  142.7  -19.0 -3.6  3.4   
Calu_KLK12 LYS A 65  E . . . . . . - C N M . ? -0.990 5.7   -155.6 -123.9 135.6  -18.5 -0.8  5.8   
Calu_KLK12 ILE A 66  E . . . . . . + C N M . ? -0.964 18.2  174.2  -113.4 125.3  -18.4 2.8   4.9   
Calu_KLK12 ARG A 67  E . . . . . . - C N M . ? -0.973 27.5  -128.4 -128.3 147.1  -16.6 5.2   7.1   
Calu_KLK12 ARG A 68  E . . . . . . - C N M . ? -0.771 24.3  -127.8 -91.3  134.0  -15.8 8.8   7.0   
Calu_KLK12 SER A 69  E . . . . . . + C N N . ? -0.651 29.8  173.9  -81.0  130.3  -12.3 9.8   7.5   
Calu_KLK12 GLY A 70  E . . . . . . + C N . . ? 0.723  63.2  37.7   -100.7 -44.7  -12.0 12.6  10.2  
Calu_KLK12 PHE A 71  E . . . . . . - C N N . ? -0.951 62.1  -174.5 -116.0 133.9  -8.2  13.0  10.8  
Calu_KLK12 SER A 72  E . . . . . . - C N N . ? -1.000 1.8   -172.1 -130.9 133.1  -5.5  12.9  8.1   
Calu_KLK12 MET A 73  E . . . . . . - C N N . ? -0.968 5.8   -161.3 -129.9 116.6  -1.7  13.1  8.7   
Calu_KLK12 THR A 74  E . . . . . . - C N N . ? -0.744 39.6  -96.6  -91.3  137.9  0.9   13.4  5.9   
Calu_KLK12 HIS A 75  . . > . . . . - . . . . ? -0.332 33.2  -133.5 -51.2  132.2  4.4   12.5  6.6   
Calu_KLK12 PRO A 76  T . 3 . . . S + . . . . ? 0.748  103.7 51.2   -64.6  -25.0  6.2   15.9  7.4   
Calu_KLK12 SER A 77  T . 3 . . . S + . . . . ? 0.160  78.0  139.9  -100.1 15.6   9.1   15.1  5.2   
Calu_KLK12 TYR A 78  . . < . . . . - . . . . ? -0.458 40.3  -152.4 -60.1  128.8  7.0   14.2  2.1   
Calu_KLK12 GLN A 79  B . . > > . . - E R P . ? -0.930 5.6   -158.8 -107.9 120.2  8.5   15.5  -1.1  
Calu_KLK12 GLN A 80  T . . 4 5 . S + . . . . ? 0.848  89.3  45.7   -70.0  -35.5  6.0   16.3  -3.9  
Calu_KLK12 HIS A 81  T . . 4 5 . S + . . . . ? 0.936  126.1 27.2   -78.2  -41.8  8.5   16.1  -6.8  
Calu_KLK12 SER A 82  T . . 4 5 . S - . . . . ? 0.617  95.3  -133.9 -96.5  -10.6  10.4  13.0  -5.8  
Calu_KLK12 HIS A 83  T . > < 5 . . + . . . . ? 0.759  47.6  162.5  56.8   19.4   7.5   11.4  -3.9  
Calu_KLK12 ASP A 84  B . 3 . < . . + E S P . ? -0.550 66.0  16.4   -61.9  138.7  10.0  10.6  -1.2  
Calu_KLK12 ASN A 85  T . 3 . . . S + . . . . ? 0.883  81.9  174.5  63.3   35.4   8.2   9.8   2.1   
Calu_KLK12 ASP A 86  . . < . . . . + . . . . ? -0.479 29.3  122.6  -74.1  69.9   5.0   9.3   0.1   
Calu_KLK12 ILE A 87  . . . . . . . + . . . . ? -0.998 33.6  178.3  -142.4 138.8  2.9   8.1   3.1   
Calu_KLK12 ARG A 88  E . . . . . . - C O L N ? -0.997 15.8  -145.0 -142.4 144.9  -0.3  9.3   4.8   
Calu_KLK12 LEU A 89  E . . . . . . - C O L N ? -0.915 9.4   -164.3 -113.5 133.9  -2.6  8.1   7.7   
Calu_KLK12 LEU A 90  E . . . . . . - C O L N ? -0.980 7.8   -151.3 -114.9 128.2  -6.3  8.4   7.8   
Calu_KLK12 ARG A 91  E . . . . . . - C O L N ? -0.874 14.8  -135.3 -98.8  130.5  -8.3  8.1   11.1  
Calu_KLK12 LEU A 92  E . . . . . . - C O . N ? -0.521 11.1  -131.8 -81.1  142.7  -11.8 6.8   10.9  
Calu_KLK12 GLY A 93  S . . . . . S + . . . . ? 0.845  95.4  24.2   -59.7  -34.5  -14.5 8.6   13.0  
Calu_KLK12 THR A 94  S . . . . . S - . . . . ? -0.984 92.5  -105.0 -134.8 141.2  -15.7 5.2   14.3  
Calu_KLK12 PRO A 95  P . . . . > . - . . . . ? -0.335 34.1  -125.2 -63.1  147.6  -13.9 1.9   14.6  
Calu_KLK12 VAL A 96  P . . . . P . - . . . . ? -0.741 22.8  -117.2 -90.9  134.4  -14.7 -0.8  12.1  
Calu_KLK12 PRO A 97  P . . . . P . - . . . . ? -0.603 32.1  -118.1 -68.2  131.4  -15.9 -4.3  13.4  
Calu_KLK12 LEU A 98  P . . . . < . + . . . . ? -0.579 46.3  157.6  -75.0  130.1  -13.5 -7.0  12.4  
Calu_KLK12 THR A 99  B . > . . . . - F T Q . ? -0.777 59.9  -85.6  -134.9 179.9  -15.0 -9.7  10.2  
Calu_KLK12 ARG A 100 T . 3 . . . S + . . . . ? 0.776  132.1 41.9   -61.5  -22.0  -13.8 -12.4 7.7   
Calu_KLK12 SER A 101 T . 3 . . . S + . . . . ? 0.492  113.9 54.9   -108.6 -3.5   -13.9 -9.6  5.1   
Calu_KLK12 ILE A 102 B . < . . . . + F U Q . ? -0.901 65.8  145.3  -136.7 101.8  -12.4 -6.8  7.2   
Calu_KLK12 GLN A 103 . . . . . . . - . . . . ? -0.999 44.6  -116.2 -137.6 140.5  -9.1  -7.4  8.8   
Calu_KLK12 PRO A 104 P . . . . > . - . . . . ? -0.442 27.2  -128.5 -72.2  151.7  -6.1  -5.2  9.5   
Calu_KLK12 LEU A 105 P . . . . P . - . . . . ? -0.827 27.1  -116.0 -96.6  128.9  -2.8  -6.0  7.8   
Calu_KLK12 PRO A 106 P . . . . P . - . . . . ? -0.377 24.3  -117.7 -67.0  147.0  0.3   -6.3  10.1  
Calu_KLK12 LEU A 107 P . . . . P . - . . . . ? -0.557 36.9  -104.6 -78.9  144.0  3.2   -3.8  9.9   
Calu_KLK12 PRO A 108 P . . . . < . - . . . . ? -0.378 19.5  -161.8 -70.4  146.6  6.6   -5.3  8.9   
Calu_KLK12 THR A 109 S . . . . . S + . . . . ? 0.658  81.0  24.0   -94.8  -23.7  9.3   -5.8  11.5  
Calu_KLK12 THR A 110 S . . . . . S - . . . . ? -0.949 88.1  -99.2  -138.4 160.7  11.9  -6.1  8.8   
Calu_KLK12 CYS A 111 P . . . . > . - . . . . ? -0.532 41.2  -112.9 -79.0  142.6  12.4  -5.0  5.2   
Calu_KLK12 ALA A 112 P . . . . P . - . . . . ? -0.405 32.1  -134.3 -67.0  146.0  11.7  -7.6  2.4   
Calu_KLK12 VAL A 113 P . > . . P . - . . . . ? -0.637 35.2  -72.7  -101.0 163.2  14.8  -8.7  0.5   
Calu_KLK12 ALA A 114 T . 3 . . < S + . . . . ? -0.228 118.6 28.4   -55.0  136.3  15.2  -9.1  -3.3  
Calu_KLK12 GLY A 115 T . 3 . . . S + . . . . ? 0.284  81.8  142.6  96.2   -14.8  13.3  -12.0 -4.7  
Calu_KLK12 THR A 116 . . < . . . . - . . . . ? -0.460 52.1  -123.7 -59.0  132.0  10.7  -12.0 -2.1  
Calu_KLK12 LYS A 117 E . . . . . . + B D C . ? -0.633 38.6  173.0  -81.4  135.9  7.3   -12.9 -3.6  
Calu_KLK12 CYS A 118 E . . . . . . - B D C . ? -0.858 23.9  -135.3 -140.4 166.3  4.6   -10.4 -3.0  
Calu_KLK12 GLN A 119 E . . . . . . - B D C D ? -0.981 10.4  -163.7 -127.5 142.6  1.0   -9.6  -3.9  
Calu_KLK12 ILE A 120 E . . . . . . - B D C D ? -0.918 9.5   -175.5 -120.4 150.5  -0.6  -6.4  -5.0  
Calu_KLK12 SER A 121 E . . . . . . + B D C . ? -0.981 17.0  121.4  -143.6 149.3  -4.4  -5.6  -5.0  
Calu_KLK12 GLY A 122 E . . . . . . - B D C . ? -0.960 58.1  -109.9 171.1  171.2  -6.6  -2.7  -6.1  
Calu_KLK12 TRP A 123 . . . . . . . + . . . . ? -0.057 67.4  134.8  -108.3 20.5   -9.4  -1.3  -8.3  
Calu_KLK12 GLY A 124 S . . . . > S - . . . . ? -0.095 72.1  -53.6  -70.6  162.2  -7.1  0.8   -10.4 
Calu_KLK12 ILE A 125 P . . . . P . - . . . . ? -0.264 59.0  -152.0 -46.9  119.6  -7.5  0.9   -14.4 
Calu_KLK12 THR A 126 P . . . . < . - . . . . ? -0.525 35.3  -94.6  -92.4  148.4  -7.5  -2.8  -15.9 
Calu_KLK12 ASN A 127 S . . . . . S + . . . . ? 0.332  92.8  116.0  -46.6  17.1   -6.2  -3.6  -19.6 
Calu_KLK12 GLN A 128 . . > . . . . - . . . . ? -0.755 55.9  -160.4 -106.7 104.3  -10.0 -3.3  -20.5 
Calu_KLK12 LEU A 129 T . 3 . . . S + . . . . ? 0.774  92.5  44.5   -46.7  -17.9  -10.5 -0.3  -23.0 
Calu_KLK12 TRP A 130 T . 3 . . . S + . . . . ? 0.531  118.9 38.8   -124.4 5.4    -14.4 -0.3  -22.1 
Calu_KLK12 ASN A 131 . . < . . . . + . . . . ? -0.670 62.3  178.1  -149.6 63.4   -14.2 -0.6  -18.2 
Calu_KLK12 PRO A 132 S . . . . . S + . . . . ? 0.780  78.5  50.3   -51.0  -9.9   -11.2 1.5   -17.2 
Calu_KLK12 PHE A 133 S . . . . . S - . . . . ? -0.949 89.2  -133.9 -129.0 101.5  -12.1 0.5   -13.5 
Calu_KLK12 PRO A 134 . . . . . . . - . . . . ? -0.405 4.7   -145.6 -50.2  132.7  -12.7 -3.2  -12.9 
Calu_KLK12 ASP A 135 S . . . . . S + . . . . ? 0.869  85.5  62.0   -63.3  -32.4  -15.8 -3.7  -10.9 
Calu_KLK12 LEU A 136 B . . . . . S - D Q O . ? -0.625 100.1 -96.5  -100.7 145.6  -14.1 -6.6  -9.2  
Calu_KLK12 LEU A 137 . . . . . . . - . . . . ? -0.369 41.2  -145.3 -58.2  133.0  -10.9 -6.4  -7.1  
Calu_KLK12 GLN A 138 E . . . . . . - B E B C ? -0.819 13.2  -165.3 -107.7 146.7  -7.8  -7.3  -9.0  
Calu_KLK12 CYS A 139 E . . . . . . - B E B C ? -0.959 5.8   -177.7 -130.9 150.1  -4.6  -9.1  -7.9  
Calu_KLK12 LEU A 140 E . . . . . . - B E . C ? -0.992 22.4  -131.1 -146.9 135.9  -1.1  -9.5  -9.2  
Calu_KLK12 ASN A 141 E . . . . . . + B E . C ? -0.723 34.8  167.4  -86.5  135.4  1.9   -11.4 -8.1  
Calu_KLK12 VAL A 142 E . . . . . . - B E . C ? -0.873 24.3  -136.8 -139.6 165.4  5.2   -9.5  -8.0  
Calu_KLK12 SER A 143 E . . . . . . - B E E C ? -0.982 29.5  -103.4 -126.9 146.9  8.7   -9.9  -6.7  
Calu_KLK12 ILE A 144 E . . . . > . - B E E . ? -0.424 35.0  -141.6 -66.0  134.1  11.0  -7.5  -4.9  
Calu_KLK12 VAL A 145 E . . . . P . - B E E . ? -0.748 25.2  -99.5  -97.0  146.8  13.7  -6.1  -7.1  
Calu_KLK12 SER A 146 P . . > . < . - . . . . ? -0.297 27.2  -121.3 -61.8  151.8  17.2  -5.5  -5.9  
Calu_KLK12 SER A 147 H . . > . . S + . . . . ? 0.877  113.4 53.0   -58.3  -40.9  18.0  -1.9  -4.9  
Calu_KLK12 ALA A 148 H . . > . . S + . . . . ? 0.915  110.6 45.5   -62.0  -46.8  20.9  -1.8  -7.5  
Calu_KLK12 ALA A 149 H . . > . . S + . . . . ? 0.883  111.9 52.5   -63.7  -41.7  18.6  -3.0  -10.3 
Calu_KLK12 CYS A 150 H . . X . . S + . . . . ? 0.933  111.1 46.3   -62.2  -41.8  15.9  -0.4  -9.2  
Calu_KLK12 ARG A 151 H . . < . . S + . . . . ? 0.804  105.0 61.3   -69.7  -34.4  18.5  2.4   -9.3  
Calu_KLK12 ALA A 152 H . . < . . S + . . . . ? 0.864  110.0 41.5   -62.4  -30.4  19.8  1.3   -12.6 
Calu_KLK12 VAL A 153 H . . < . . S + . . . . ? 0.833  125.9 32.7   -86.8  -35.8  16.4  1.9   -14.1 
Calu_KLK12 PHE A 154 S . > X . . S - . . . . ? -0.577 83.5  -159.6 -118.9 69.0   15.6  5.2   -12.2 
Calu_KLK12 PRO A 155 T . 3 4 . . S - . . . . ? -0.277 74.3  -3.5   -61.4  122.9  19.0  7.0   -11.9 
Calu_KLK12 GLY A 156 T . 3 4 . . S + . . . . ? 0.448  119.7 81.2   82.1   5.2    19.0  9.7   -9.1  
Calu_KLK12 ARG A 157 T . < 4 . . . + . . . . ? 0.567  67.1  87.3   -119.3 -18.5  15.4  9.2   -8.3  
Calu_KLK12 ILE A 158 . . . < . . . - . . . . ? -0.798 55.7  -175.5 -91.3  125.4  15.4  6.0   -6.0  
Calu_KLK12 THR A 159 . . > . . . . - . . . . ? -0.597 43.4  -101.0 -108.4 174.9  15.9  6.7   -2.2  
Calu_KLK12 ASP A 160 T . 3 . . . S + . . . . ? 0.595  119.8 65.5   -69.7  -11.1  16.3  4.3   0.8   
Calu_KLK12 ASN A 161 T . 3 . . . S + . . . . ? 0.264  94.3  77.6   -94.1  10.6   12.6  5.0   1.5   
Calu_KLK12 MET A 162 E . < . . . . - B F . F ? -0.912 57.3  -166.6 -125.5 147.6  11.5  3.3   -1.7  
Calu_KLK12 VAL A 163 E . . . . . . - B F . F ? -0.986 12.1  -144.4 -130.9 142.6  11.2  -0.3  -2.8  
Calu_KLK12 CYS A 164 E . . . . . . - B F E F ? -0.858 16.1  -179.6 -109.2 144.0  10.7  -1.7  -6.3  
Calu_KLK12 ALA A 165 E . . . . . . - B F E F ? -0.994 3.8   -170.8 -140.5 143.9  8.7   -4.7  -7.5  
Calu_KLK12 SER A 166 E . . . . . . - B F E . ? -0.996 9.9   -147.6 -137.7 137.3  8.1   -6.3  -10.7 
Calu_KLK12 GLY A 167 . . . . . . . - . . . . ? -0.246 48.5  -70.2  -84.8  174.3  5.8   -9.0  -12.1 
Calu_KLK12 THR A 168 S . . . . . S - . . . . ? -0.688 103.6 -22.4  -71.5  114.5  6.4   -11.5 -14.9 
Calu_KLK12 GLU A 169 S . . . . . S - . . . . ? 0.796  131.8 -16.0  52.6   95.6   6.5   -9.6  -18.3 
Calu_KLK12 GLY A 170 S . . . . . S + . . . . ? 0.515  92.8  136.2  78.5   6.4    4.7   -6.1  -18.4 
Calu_KLK12 ALA A 171 . . . . . . . + . . . . ? -0.786 24.4  137.3  -94.1  121.9  2.6   -6.7  -15.1 
Calu_KLK12 ASP A 172 . . . . . . . - . . . . ? -0.966 54.9  -98.9  -154.8 157.1  2.5   -3.6  -12.8 
Calu_KLK12 ALA A 173 B . . . . . . - A B A . ? -0.757 47.8  -178.1 -81.9  140.5  0.2   -1.5  -10.6 
Calu_KLK12 CYS A 174 . . > . . . . - . . . . ? -0.625 35.2  -30.5  -130.0 -174.5 -1.0  1.7   -12.3 
Calu_KLK12 GLN A 175 T . 3 . . . S + . . . . ? -0.079 121.1 33.9   -46.5  131.5  -3.2  4.8   -11.8 
Calu_KLK12 GLY A 176 T . 3 . . . S + . . . . ? 0.199  101.2 76.6   102.8  -6.5   -6.0  4.3   -9.3  
Calu_KLK12 ASP A 177 . . X . . . . + . . . . ? 0.215  60.9  141.6  -110.5 1.3    -4.1  1.8   -7.0  
Calu_KLK12 SER A 178 T . 3 . . . S + . . . . ? -0.319 75.4  17.6   -45.6  127.6  -2.1  4.7   -5.4  
Calu_KLK12 GLY A 179 T . 3 . . . S + . . . . ? 0.316  96.1  137.7  91.1   -11.8  -1.9  3.8   -1.9  
Calu_KLK12 GLY A 180 . . < . . . . - . . . . ? -0.255 56.7  -87.3  -64.6  167.8  -2.8  0.2   -2.4  
Calu_KLK12 PRO A 181 E . . . . . . - B G . G ? -0.480 20.8  -161.3 -94.8  136.3  -0.9  -2.7  -0.7  
Calu_KLK12 LEU A 182 E . . . . . . - B G D G ? -0.969 27.9  -167.5 -96.7  109.4  2.2   -4.6  -1.5  
Calu_KLK12 VAL A 183 E . . . . . . - B G D G ? -0.885 15.9  -177.9 -114.9 123.5  1.9   -7.7  0.6   
Calu_KLK12 CYS A 184 E . > . . . S - B G . G ? -0.971 79.0  -18.6  -118.6 115.2  4.7   -10.3 1.3   
Calu_KLK12 GLY A 185 T . 3 . . . S - . . . . ? 0.910  128.0 -54.5  58.9   29.3   3.9   -13.3 3.4   
Calu_KLK12 ASN A 186 T . 3 . . . S + . . . . ? 0.749  115.6 113.2  78.6   22.3   0.8   -11.5 4.8   
Calu_KLK12 VAL A 187 E . < . . . S - B H G . ? -0.988 74.8  -109.9 -123.4 143.9  2.7   -8.5  5.9   
Calu_KLK12 LEU A 188 E . . . . . . + B H G . ? -0.581 43.7  160.5  -75.6  118.3  2.6   -5.0  4.5   
Calu_KLK12 GLN A 189 E . . . . . . - B H . . ? 0.661  58.6  -2.7   -113.4 -20.8  5.8   -4.2  2.7   
Calu_KLK12 GLY A 190 E . . . . . . - B H G H ? -0.991 52.1  -128.5 -164.8 162.7  4.9   -1.3  0.5   
Calu_KLK12 LEU A 191 E . . . . . . - B H G H ? -0.980 41.7  -104.2 -117.7 134.5  2.3   1.2   -0.8  
Calu_KLK12 VAL A 192 E . . . . . . + B H . H ? -0.406 56.3  154.9  -54.7  123.8  1.8   1.8   -4.4  
Calu_KLK12 SER A 193 E . . . . . . - B H . . ? 0.735  49.1  -28.5  -121.4 -69.9  3.5   5.2   -5.0  
Calu_KLK12 TRP A 194 E . . . . . . + B H . H ? -0.940 51.6  155.0  -152.8 164.3  4.7   5.9   -8.6  
Calu_KLK12 GLY A 195 . . . . . . . - . . . . ? -0.948 47.9  -55.7  -171.8 -173.9 6.0   4.4   -11.8 
Calu_KLK12 THR A 196 . . . . . . . - . . . . ? -0.512 57.0  -100.7 -79.0  153.2  6.2   5.0   -15.5 
Calu_KLK12 VAL A 197 S . . . . . S + . . . . ? -0.991 113.4 41.7   -113.8 123.1  3.3   5.8   -17.8 
Calu_KLK12 PRO A 198 S . . . . . S - . . . . ? 0.521  100.6 -140.4 -71.0  135.1  2.2   3.6   -19.4 
Calu_KLK12 CYS A 199 S . . . . . S + . . . . ? -0.348 78.2  45.7   -60.6  151.8  2.5   1.1   -16.3 
Calu_KLK12 GLY A 200 S . . . . . S + . . . . ? 0.765  70.2  165.7  90.2   18.2   3.7   -2.5  -17.0 
Calu_KLK12 GLN A 201 . . > . . . . - . . . . ? -0.596 47.6  -100.2 -69.4  134.2  6.6   -1.7  -19.3 
Calu_KLK12 LYS A 202 T . 3 . . . S + . . . . ? -0.323 107.2 9.2    -54.6  127.8  9.0   -4.6  -19.7 
Calu_KLK12 GLY A 203 T . 3 . . . S + . . . . ? 0.512  104.1 108.3  85.0   -1.8   12.0  -4.2  -17.5 
Calu_KLK12 ILE A 204 . . < . . . . - . . . . ? -0.942 56.4  -155.0 -113.8 109.5  10.5  -1.2  -15.6 
Calu_KLK12 PRO A 205 . . . . . . . - . . . . ? -0.330 19.2  -108.8 -76.8  158.4  9.4   -2.0  -12.0 
Calu_KLK12 GLY A 206 E . . . . . . - B I F . ? -0.608 30.1  -128.4 -75.7  152.3  6.8   -0.2  -10.0 
Calu_KLK12 VAL A 207 E . . . . . . - B I F H ? -0.906 26.8  -174.6 -109.7 132.6  7.9   2.0   -7.1  
Calu_KLK12 TYR A 208 E . . . . . . - B I F H ? -0.860 34.7  -104.0 -122.8 147.7  6.4   1.6   -3.7  
Calu_KLK12 THR A 209 E . . . . . . - B I F H ? -0.662 41.0  -124.9 -66.4  125.0  6.7   3.4   -0.4  
Calu_KLK12 ASN A 210 E . > . . . . - B I . H ? -0.650 25.7  -170.3 -78.2  97.9   9.0   1.1   1.8   
Calu_KLK12 ILE A 211 G . > . . . S + . . . . ? 0.810  78.0  68.9   -65.9  -33.8  6.8   0.6   4.9   
Calu_KLK12 CYS A 212 G . 3 . . . S + . . . . ? 0.798  97.5  56.3   -58.1  -19.7  9.5   -1.0  7.0   
Calu_KLK12 LYS A 213 G . < . . . S + . . . . ? 0.559  111.0 42.4   -86.0  -8.3   11.2  2.4   7.0   
Calu_KLK12 TYR A 214 S . < > . . S + . . . . ? 0.242  75.1  107.1  -124.8 9.7    8.1   4.1   8.5   
Calu_KLK12 VAL A 215 H . . > . . S + . . . . ? 0.923  83.5  49.9   -60.5  -42.1  6.9   1.7   11.2  
Calu_KLK12 ASP A 216 H . . > . . S + . . . . ? 0.926  112.3 47.3   -62.5  -44.0  8.1   4.0   14.0  
Calu_KLK12 TRP A 217 H . . > . . S + . . . . ? 0.915  111.5 51.5   -63.0  -43.0  6.4   7.0   12.4  
Calu_KLK12 ILE A 218 H . . X . . S + . . . . ? 0.941  112.0 45.0   -61.6  -49.5  3.2   5.1   12.0  
Calu_KLK12 ARG A 219 H . . X . . S + . . . . ? 0.872  110.9 54.4   -64.3  -42.3  3.0   3.9   15.5  
Calu_KLK12 MET A 220 H . . X . . S + . . . . ? 0.924  110.1 45.6   -58.3  -50.1  3.9   7.3   16.9  
Calu_KLK12 VAL A 221 H . . X . . S + . . . . ? 0.930  112.8 50.9   -59.4  -46.3  1.0   9.0   15.0  
Calu_KLK12 MET A 222 H . > < . . S + . . . . ? 0.883  112.3 47.1   -63.5  -36.6  -1.5  6.2   16.0  
Calu_KLK12 ARG A 223 H . 3 < . . S + . . . . ? 0.866  108.5 53.7   -71.7  -39.6  -0.5  6.6   19.8  
Calu_KLK12 ASN A 224 H . 3 < . . . . . . . . ? 0.560  .     .      -81.4  -0.0   -0.7  10.4  19.8  
Calu_KLK12 ASN A 225 . . < < . . . . . . . . ? 0.579  .     .      -135.2 .      -4.4  10.5  18.4  
# 
loop_
_dssp_struct_ladder.id 
_dssp_struct_ladder.sheet_id 
_dssp_struct_ladder.range_id_1 
_dssp_struct_ladder.range_id_2 
_dssp_struct_ladder.type 
_dssp_struct_ladder.beg_1_label_comp_id 
_dssp_struct_ladder.beg_1_label_asym_id 
_dssp_struct_ladder.beg_1_label_seq_id 
_dssp_struct_ladder.pdbx_beg_1_PDB_ins_code 
_dssp_struct_ladder.end_1_label_comp_id 
_dssp_struct_ladder.end_1_label_asym_id 
_dssp_struct_ladder.end_1_label_seq_id 
_dssp_struct_ladder.pdbx_end_1_PDB_ins_code 
_dssp_struct_ladder.beg_1_auth_comp_id 
_dssp_struct_ladder.beg_1_auth_asym_id 
_dssp_struct_ladder.beg_1_auth_seq_id 
_dssp_struct_ladder.end_1_auth_comp_id 
_dssp_struct_ladder.end_1_auth_asym_id 
_dssp_struct_ladder.end_1_auth_seq_id 
_dssp_struct_ladder.beg_2_label_comp_id 
_dssp_struct_ladder.beg_2_label_asym_id 
_dssp_struct_ladder.beg_2_label_seq_id 
_dssp_struct_ladder.pdbx_beg_2_PDB_ins_code 
_dssp_struct_ladder.end_2_label_comp_id 
_dssp_struct_ladder.end_2_label_asym_id 
_dssp_struct_ladder.end_2_label_seq_id 
_dssp_struct_ladder.pdbx_end_2_PDB_ins_code 
_dssp_struct_ladder.beg_2_auth_comp_id 
_dssp_struct_ladder.beg_2_auth_asym_id 
_dssp_struct_ladder.beg_2_auth_seq_id 
_dssp_struct_ladder.end_2_auth_comp_id 
_dssp_struct_ladder.end_2_auth_asym_id 
_dssp_struct_ladder.end_2_auth_seq_id 
A A A B anti-parallel ILE A 2   ? ILE A 2   ? ILE A 2   ILE A 2   ALA A 173 ? ALA A 173 ? ALA A 173 ALA A 173 
B B C E anti-parallel LYS A 6   ? GLU A 7   ? LYS A 6   GLU A 7   CYS A 139 ? GLN A 138 ? CYS A 139 GLN A 138 
C B D E anti-parallel LYS A 117 ? GLY A 122 ? LYS A 117 GLY A 122 SER A 143 ? GLN A 138 ? SER A 143 GLN A 138 
D B D G anti-parallel GLN A 119 ? ILE A 120 ? GLN A 119 ILE A 120 VAL A 183 ? LEU A 182 ? VAL A 183 LEU A 182 
E B E F anti-parallel SER A 143 ? VAL A 145 ? SER A 143 VAL A 145 SER A 166 ? CYS A 164 ? SER A 166 CYS A 164 
F B F I anti-parallel MET A 162 ? ALA A 165 ? MET A 162 ALA A 165 THR A 209 ? GLY A 206 ? THR A 209 GLY A 206 
G B G H anti-parallel PRO A 181 ? CYS A 184 ? PRO A 181 CYS A 184 LEU A 191 ? VAL A 187 ? LEU A 191 VAL A 187 
H B H I anti-parallel GLY A 190 ? TRP A 194 ? GLY A 190 TRP A 194 ASN A 210 ? VAL A 207 ? ASN A 210 VAL A 207 
I C J K anti-parallel GLN A 16  ? GLU A 21  ? GLN A 16  GLU A 21  VAL A 30  ? ASN A 24  ? VAL A 30  ASN A 24  
J C J M anti-parallel VAL A 17  ? PHE A 20  ? VAL A 17  PHE A 20  LEU A 52  ? TRP A 49  ? LEU A 52  TRP A 49  
K C K L anti-parallel VAL A 30  ? LEU A 31  ? VAL A 30  LEU A 31  LEU A 38  ? VAL A 37  ? LEU A 38  VAL A 37  
L C L O anti-parallel TRP A 36  ? THR A 39  ? TRP A 36  THR A 39  ARG A 91  ? ARG A 88  ? ARG A 91  ARG A 88  
M C M N anti-parallel TRP A 49  ? LEU A 52  ? TRP A 49  LEU A 52  ARG A 68  ? LYS A 65  ? ARG A 68  LYS A 65  
N C N O anti-parallel SER A 69  ? THR A 74  ? SER A 69  THR A 74  LEU A 92  ? ARG A 88  ? LEU A 92  ARG A 88  
O D P Q anti-parallel SER A 56  ? SER A 56  ? SER A 56  SER A 56  LEU A 136 ? LEU A 136 ? LEU A 136 LEU A 136 
P E R S anti-parallel GLN A 79  ? GLN A 79  ? GLN A 79  GLN A 79  ASP A 84  ? ASP A 84  ? ASP A 84  ASP A 84  
Q F T U anti-parallel THR A 99  ? THR A 99  ? THR A 99  THR A 99  ILE A 102 ? ILE A 102 ? ILE A 102 ILE A 102 
# 
loop_
_dssp_struct_bridge_pairs.id 
_dssp_struct_bridge_pairs.label_comp_id 
_dssp_struct_bridge_pairs.label_seq_id 
_dssp_struct_bridge_pairs.label_asym_id 
_dssp_struct_bridge_pairs.auth_seq_id 
_dssp_struct_bridge_pairs.auth_asym_id 
_dssp_struct_bridge_pairs.pdbx_PDB_ins_code 
_dssp_struct_bridge_pairs.acceptor_1_label_comp_id 
_dssp_struct_bridge_pairs.acceptor_1_label_seq_id 
_dssp_struct_bridge_pairs.acceptor_1_label_asym_id 
_dssp_struct_bridge_pairs.acceptor_1_auth_seq_id 
_dssp_struct_bridge_pairs.acceptor_1_auth_asym_id 
_dssp_struct_bridge_pairs.acceptor_1_pdbx_PDB_ins_code 
_dssp_struct_bridge_pairs.acceptor_1_energy 
_dssp_struct_bridge_pairs.acceptor_2_label_comp_id 
_dssp_struct_bridge_pairs.acceptor_2_label_seq_id 
_dssp_struct_bridge_pairs.acceptor_2_label_asym_id 
_dssp_struct_bridge_pairs.acceptor_2_auth_seq_id 
_dssp_struct_bridge_pairs.acceptor_2_auth_asym_id 
_dssp_struct_bridge_pairs.acceptor_2_pdbx_PDB_ins_code 
_dssp_struct_bridge_pairs.acceptor_2_energy 
_dssp_struct_bridge_pairs.donor_1_label_comp_id 
_dssp_struct_bridge_pairs.donor_1_label_seq_id 
_dssp_struct_bridge_pairs.donor_1_label_asym_id 
_dssp_struct_bridge_pairs.donor_1_auth_seq_id 
_dssp_struct_bridge_pairs.donor_1_auth_asym_id 
_dssp_struct_bridge_pairs.donor_1_pdbx_PDB_ins_code 
_dssp_struct_bridge_pairs.donor_1_energy 
_dssp_struct_bridge_pairs.donor_2_label_comp_id 
_dssp_struct_bridge_pairs.donor_2_label_seq_id 
_dssp_struct_bridge_pairs.donor_2_label_asym_id 
_dssp_struct_bridge_pairs.donor_2_auth_seq_id 
_dssp_struct_bridge_pairs.donor_2_auth_asym_id 
_dssp_struct_bridge_pairs.donor_2_pdbx_PDB_ins_code 
_dssp_struct_bridge_pairs.donor_2_energy 
1   LYS 1   A 1   A ? ?   ?   ? ?   ? ? ?    ?   ?   ? ?   ? ? ?    CYS 174 A 174 A ? -4.2 VAL 3   A 3   A ? -0.7 
2   ILE 2   A 2   A ? ILE 125 A 125 A ? -0.7 GLY 124 A 124 A ? -0.4 GLY 5   A 5   A ? -1.4 LYS 4   A 4   A ? -0.4 
3   VAL 3   A 3   A ? ASP 172 A 172 A ? -3.3 LYS 1   A 1   A ? -0.7 ASP 172 A 172 A ? -0.5 THR 126 A 126 A ? -0.1 
4   LYS 4   A 4   A ? ILE 2   A 2   A ? -0.4 GLY 5   A 5   A ? -0.2 VAL 3   A 3   A ? -0.2 LYS 6   A 6   A ? -0.1 
5   GLY 5   A 5   A ? ILE 2   A 2   A ? -1.4 ASP 172 A 172 A ? -0.1 GLU 7   A 7   A ? -0.3 LEU 140 A 140 A ? -0.2 
6   LYS 6   A 6   A ? CYS 139 A 139 A ? -2.8 LYS 4   A 4   A ? -0.1 CYS 139 A 139 A ? -3.7 GLY 5   A 5   A ? -0.0 
7   GLU 7   A 7   A ? GLY 5   A 5   A ? -0.3 GLN 138 A 138 A ? -0.2 GLN 138 A 138 A ? -0.3 ALA 9   A 9   A ? -0.1 
8   CYS 8   A 8   A ? LEU 137 A 137 A ? -2.8 HIS 55  A 55  A ? -0.1 LEU 137 A 137 A ? -0.1 HIS 11  A 11  A ? -0.1 
9   ALA 9   A 9   A ? GLU 7   A 7   A ? -0.1 ARG 10  A 10  A ? -0.1 SER 12  A 12  A ? -2.2 GLN 13  A 13  A ? -0.3 
10  ARG 10  A 10  A ? HIS 11  A 11  A ? -0.3 SER 12  A 12  A ? -0.1 ALA 9   A 9   A ? -0.1 HIS 55  A 55  A ? -0.1 
11  HIS 11  A 11  A ? SER 12  A 12  A ? -0.1 GLN 13  A 13  A ? -0.1 ARG 10  A 10  A ? -0.3 ALA 9   A 9   A ? -0.1 
12  SER 12  A 12  A ? ALA 9   A 9   A ? -2.2 GLN 13  A 13  A ? -0.2 ARG 10  A 10  A ? -0.1 HIS 11  A 11  A ? -0.1 
13  GLN 13  A 13  A ? ALA 9   A 9   A ? -0.3 PRO 14  A 14  A ? -0.1 GLN 16  A 16  A ? -1.7 SER 12  A 12  A ? -0.2 
14  PRO 14  A 14  A ? ?   ?   ? ?   ? ? ?    ?   ?   ? ?   ? ? ?    GLN 103 A 103 A ? -1.0 GLY 53  A 53  A ? -0.3 
15  TRP 15  A 15  A ? ILE 102 A 102 A ? -0.2 SER 12  A 12  A ? -0.1 LEU 31  A 31  A ? -2.6 VAL 17  A 17  A ? -0.2 
16  GLN 16  A 16  A ? GLN 13  A 13  A ? -1.7 VAL 30  A 30  A ? -0.2 GLY 53  A 53  A ? -0.6 GLU 54  A 54  A ? -0.4 
17  VAL 17  A 17  A ? GLY 29  A 29  A ? -2.4 TRP 15  A 15  A ? -0.2 GLY 29  A 29  A ? -1.5 LEU 19  A 19  A ? -0.5 
18  GLY 18  A 18  A ? ARG 51  A 51  A ? -2.3 GLN 16  A 16  A ? -0.4 ARG 51  A 51  A ? -2.7 PHE 20  A 20  A ? -0.6 
19  LEU 19  A 19  A ? CYS 27  A 27  A ? -3.3 VAL 17  A 17  A ? -0.5 ARG 26  A 26  A ? -3.5 CYS 27  A 27  A ? -1.4 
20  PHE 20  A 20  A ? TRP 49  A 49  A ? -3.0 GLY 18  A 18  A ? -0.6 TRP 49  A 49  A ? -2.9 GLY 22  A 22  A ? -0.5 
21  GLU 21  A 21  A ? ASN 24  A 24  A ? -2.2 LEU 19  A 19  A ? -0.4 ASN 24  A 24  A ? -1.4 ALA 23  A 23  A ? -0.5 
22  GLY 22  A 22  A ? PHE 20  A 20  A ? -0.5 ALA 23  A 23  A ? -0.2 TRP 49  A 49  A ? -0.1 PHE 20  A 20  A ? -0.0 
23  ALA 23  A 23  A ? GLU 21  A 21  A ? -0.5 PHE 20  A 20  A ? -0.1 LEU 25  A 25  A ? -0.5 GLY 22  A 22  A ? -0.2 
24  ASN 24  A 24  A ? GLU 21  A 21  A ? -1.4 LEU 25  A 25  A ? -0.0 GLU 21  A 21  A ? -2.2 ARG 26  A 26  A ? -0.5 
25  LEU 25  A 25  A ? ALA 23  A 23  A ? -0.5 PHE 20  A 20  A ? -0.2 PHE 20  A 20  A ? -0.2 GLY 28  A 28  A ? -0.1 
26  ARG 26  A 26  A ? LEU 19  A 19  A ? -3.5 ASN 24  A 24  A ? -0.5 GLY 28  A 28  A ? -0.3 SER 178 A 178 A ? -0.2 
27  CYS 27  A 27  A ? LEU 19  A 19  A ? -1.4 ASP 177 A 177 A ? -0.1 LEU 19  A 19  A ? -3.3 ARG 26  A 26  A ? -0.4 
28  GLY 28  A 28  A ? SER 178 A 178 A ? -3.1 ARG 26  A 26  A ? -0.3 ALA 40  A 40  A ? -0.4 VAL 30  A 30  A ? -0.3 
29  GLY 29  A 29  A ? VAL 17  A 17  A ? -1.5 CYS 27  A 27  A ? -0.2 VAL 17  A 17  A ? -2.4 LEU 31  A 31  A ? -0.4 
30  VAL 30  A 30  A ? LEU 38  A 38  A ? -2.4 GLY 28  A 28  A ? -0.3 LEU 38  A 38  A ? -3.4 ILE 32  A 32  A ? -0.7 
31  LEU 31  A 31  A ? TRP 15  A 15  A ? -2.6 GLY 29  A 29  A ? -0.4 LEU 105 A 105 A ? -2.8 VAL 37  A 37  A ? -0.2 
32  ILE 32  A 32  A ? TRP 36  A 36  A ? -2.4 VAL 30  A 30  A ? -0.7 ARG 34  A 34  A ? -0.2 LEU 107 A 107 A ? -0.2 
33  ASP 33  A 33  A ? TRP 36  A 36  A ? -1.3 PRO 106 A 106 A ? -0.1 TRP 36  A 36  A ? -0.5 ILE 32  A 32  A ? -0.3 
34  ARG 34  A 34  A ? ARG 35  A 35  A ? -0.3 ILE 32  A 32  A ? -0.2 VAL 96  A 96  A ? -2.3 THR 94  A 94  A ? -0.1 
35  ARG 35  A 35  A ? PRO 95  A 95  A ? -0.2 TRP 36  A 36  A ? -0.1 LEU 92  A 92  A ? -3.0 VAL 37  A 37  A ? -0.5 
36  TRP 36  A 36  A ? ASP 33  A 33  A ? -0.5 ARG 91  A 91  A ? -0.2 ILE 32  A 32  A ? -2.4 ASP 33  A 33  A ? -1.3 
37  VAL 37  A 37  A ? LEU 90  A 90  A ? -2.7 ARG 35  A 35  A ? -0.5 LEU 90  A 90  A ? -3.0 THR 39  A 39  A ? -0.4 
38  LEU 38  A 38  A ? VAL 30  A 30  A ? -3.4 TRP 36  A 36  A ? -0.4 VAL 30  A 30  A ? -2.4 ALA 40  A 40  A ? -0.3 
39  THR 39  A 39  A ? ARG 88  A 88  A ? -2.8 VAL 37  A 37  A ? -0.4 ARG 88  A 88  A ? -2.7 ALA 41  A 41  A ? -0.2 
40  ALA 40  A 40  A ? GLY 28  A 28  A ? -0.4 LEU 38  A 38  A ? -0.3 CYS 43  A 43  A ? -1.3 ILE 87  A 87  A ? -0.3 
41  ALA 41  A 41  A ? HIS 42  A 42  A ? -0.3 THR 39  A 39  A ? -0.2 ALA 40  A 40  A ? -0.1 ILE 87  A 87  A ? -0.1 
42  HIS 42  A 42  A ? HIS 83  A 83  A ? -0.1 ASP 86  A 86  A ? -0.1 SER 44  A 44  A ? -0.9 ALA 41  A 41  A ? -0.3 
43  CYS 43  A 43  A ? ALA 40  A 40  A ? -1.3 SER 44  A 44  A ? -0.1 CYS 27  A 27  A ? -0.1 THR 39  A 39  A ? -0.0 
44  SER 44  A 44  A ? HIS 42  A 42  A ? -0.9 ARG 26  A 26  A ? -0.1 SER 46  A 46  A ? -0.2 CYS 43  A 43  A ? -0.1 
45  GLY 45  A 45  A ? SER 46  A 46  A ? -0.1 GLU 21  A 21  A ? -0.0 TYR 48  A 48  A ? -0.1 CYS 43  A 43  A ? -0.1 
46  SER 46  A 46  A ? ARG 47  A 47  A ? -0.3 SER 44  A 44  A ? -0.2 TYR 48  A 48  A ? -0.4 GLY 45  A 45  A ? -0.1 
47  ARG 47  A 47  A ? LEU 90  A 90  A ? -0.0 TRP 49  A 49  A ? -0.0 TRP 49  A 49  A ? -0.4 SER 46  A 46  A ? -0.3 
48  TYR 48  A 48  A ? SER 46  A 46  A ? -0.4 GLY 45  A 45  A ? -0.1 SER 69  A 69  A ? -2.6 VAL 50  A 50  A ? -0.7 
49  TRP 49  A 49  A ? PHE 20  A 20  A ? -2.9 ARG 47  A 47  A ? -0.4 PHE 20  A 20  A ? -3.0 ARG 51  A 51  A ? -0.6 
50  VAL 50  A 50  A ? ARG 67  A 67  A ? -4.1 TYR 48  A 48  A ? -0.7 ARG 67  A 67  A ? -2.5 LEU 52  A 52  A ? -0.5 
51  ARG 51  A 51  A ? GLY 18  A 18  A ? -2.7 TRP 49  A 49  A ? -0.6 GLY 18  A 18  A ? -2.3 GLY 53  A 53  A ? -0.3 
52  LEU 52  A 52  A ? LYS 65  A 65  A ? -2.7 VAL 50  A 50  A ? -0.5 LYS 65  A 65  A ? -2.0 VAL 17  A 17  A ? -0.1 
53  GLY 53  A 53  A ? GLN 16  A 16  A ? -0.6 ARG 51  A 51  A ? -0.3 HIS 55  A 55  A ? -0.4 THR 63  A 63  A ? -0.2 
54  GLU 54  A 54  A ? GLN 16  A 16  A ? -0.4 ARG 51  A 51  A ? -0.2 GLY 53  A 53  A ? -0.3 LEU 57  A 57  A ? -0.1 
55  HIS 55  A 55  A ? SER 56  A 56  A ? -0.4 GLY 53  A 53  A ? -0.4 LEU 137 A 137 A ? -2.2 LEU 57  A 57  A ? -0.4 
56  SER 56  A 56  A ? ARG 59  A 59  A ? -0.4 LEU 136 A 136 A ? -0.2 HIS 55  A 55  A ? -0.4 LEU 136 A 136 A ? -0.2 
57  LEU 57  A 57  A ? ASP 135 A 135 A ? -2.3 HIS 55  A 55  A ? -0.4 LEU 136 A 136 A ? -0.1 SER 56  A 56  A ? -0.1 
58  SER 58  A 58  A ? ASP 135 A 135 A ? -0.2 ARG 59  A 59  A ? -0.1 LEU 60  A 60  A ? -0.5 LEU 57  A 57  A ? -0.2 
59  ARG 59  A 59  A ? ASP 135 A 135 A ? -0.2 ASP 61  A 61  A ? -0.0 ASP 61  A 61  A ? -0.5 SER 56  A 56  A ? -0.4 
60  LEU 60  A 60  A ? SER 58  A 58  A ? -0.5 ASP 61  A 61  A ? -0.1 LEU 57  A 57  A ? -0.1 GLU 54  A 54  A ? -0.0 
61  ASP 61  A 61  A ? ARG 59  A 59  A ? -0.5 SER 56  A 56  A ? -0.1 LEU 60  A 60  A ? -0.1 ARG 59  A 59  A ? -0.0 
62  TRP 62  A 62  A ? THR 63  A 63  A ? -0.1 GLU 64  A 64  A ? -0.0 LEU 60  A 60  A ? -0.1 GLY 53  A 53  A ? -0.0 
63  THR 63  A 63  A ? GLY 53  A 53  A ? -0.2 SER 101 A 101 A ? -0.0 LYS 65  A 65  A ? -0.2 TRP 62  A 62  A ? -0.1 
64  GLU 64  A 64  A ? GLY 53  A 53  A ? -0.0 ARG 51  A 51  A ? -0.0 ILE 66  A 66  A ? -0.4 GLY 53  A 53  A ? -0.2 
65  LYS 65  A 65  A ? LEU 52  A 52  A ? -2.0 THR 63  A 63  A ? -0.2 LEU 52  A 52  A ? -2.7 ARG 67  A 67  A ? -0.5 
66  ILE 66  A 66  A ? GLU 64  A 64  A ? -0.4 ARG 51  A 51  A ? -0.2 ARG 68  A 68  A ? -0.4 ARG 51  A 51  A ? -0.2 
67  ARG 67  A 67  A ? VAL 50  A 50  A ? -2.5 LYS 65  A 65  A ? -0.5 VAL 50  A 50  A ? -4.1 SER 69  A 69  A ? -0.4 
68  ARG 68  A 68  A ? ILE 66  A 66  A ? -0.4 TRP 49  A 49  A ? -0.2 GLY 93  A 93  A ? -2.1 GLY 70  A 70  A ? -0.3 
69  SER 69  A 69  A ? TYR 48  A 48  A ? -2.6 ARG 67  A 67  A ? -0.4 LEU 92  A 92  A ? -0.2 SER 72  A 72  A ? -0.1 
70  GLY 70  A 70  A ? ARG 91  A 91  A ? -2.9 PHE 71  A 71  A ? -0.3 SER 72  A 72  A ? -0.4 LEU 92  A 92  A ? -0.2 
71  PHE 71  A 71  A ? ARG 91  A 91  A ? -1.2 MET 73  A 73  A ? -0.0 ARG 91  A 91  A ? -3.7 MET 73  A 73  A ? -0.4 
72  SER 72  A 72  A ? GLY 70  A 70  A ? -0.4 LEU 90  A 90  A ? -0.2 THR 74  A 74  A ? -0.4 LEU 90  A 90  A ? -0.2 
73  MET 73  A 73  A ? LEU 89  A 89  A ? -2.7 PHE 71  A 71  A ? -0.4 LEU 89  A 89  A ? -2.7 HIS 75  A 75  A ? -0.3 
74  THR 74  A 74  A ? SER 72  A 72  A ? -0.4 ARG 88  A 88  A ? -0.2 ARG 88  A 88  A ? -0.2 ASP 86  A 86  A ? -0.1 
75  HIS 75  A 75  A ? ILE 87  A 87  A ? -2.5 MET 73  A 73  A ? -0.3 TYR 78  A 78  A ? -1.8 THR 74  A 74  A ? -0.1 
76  PRO 76  A 76  A ? ?   ?   ? ?   ? ? ?    ?   ?   ? ?   ? ? ?    HIS 75  A 75  A ? -0.1 THR 74  A 74  A ? -0.0 
77  SER 77  A 77  A ? ASN 85  A 85  A ? -0.1 GLN 79  A 79  A ? -0.1 GLN 79  A 79  A ? -0.2 HIS 75  A 75  A ? -0.1 
78  TYR 78  A 78  A ? HIS 75  A 75  A ? -1.8 ILE 87  A 87  A ? -0.1 GLN 80  A 80  A ? -0.6 ASN 85  A 85  A ? -0.2 
79  GLN 79  A 79  A ? ASP 84  A 84  A ? -2.6 SER 77  A 77  A ? -0.2 HIS 83  A 83  A ? -2.1 ASP 84  A 84  A ? -0.5 
80  GLN 80  A 80  A ? TYR 78  A 78  A ? -0.6 HIS 81  A 81  A ? -0.2 GLN 79  A 79  A ? -0.1 TYR 78  A 78  A ? -0.0 
81  HIS 81  A 81  A ? SER 82  A 82  A ? -0.2 HIS 83  A 83  A ? -0.1 GLN 80  A 80  A ? -0.2 GLN 79  A 79  A ? -0.0 
82  SER 82  A 82  A ? ASP 84  A 84  A ? -0.1 ILE 158 A 158 A ? -0.0 GLN 80  A 80  A ? -0.2 HIS 81  A 81  A ? -0.2 
83  HIS 83  A 83  A ? GLN 79  A 79  A ? -2.1 ASP 84  A 84  A ? -0.2 ASP 86  A 86  A ? -0.9 ASN 85  A 85  A ? -0.2 
84  ASP 84  A 84  A ? GLN 79  A 79  A ? -0.5 ASN 85  A 85  A ? -0.2 GLN 79  A 79  A ? -2.6 HIS 83  A 83  A ? -0.2 
85  ASN 85  A 85  A ? TYR 78  A 78  A ? -0.2 HIS 83  A 83  A ? -0.2 ILE 87  A 87  A ? -2.0 HIS 75  A 75  A ? -0.2 
86  ASP 86  A 86  A ? HIS 83  A 83  A ? -0.9 ASN 161 A 161 A ? -0.1 ARG 88  A 88  A ? -0.3 ASN 85  A 85  A ? -0.2 
87  ILE 87  A 87  A ? ASN 85  A 85  A ? -2.0 ALA 40  A 40  A ? -0.3 HIS 75  A 75  A ? -2.5 LEU 89  A 89  A ? -0.3 
88  ARG 88  A 88  A ? THR 39  A 39  A ? -2.7 ASP 86  A 86  A ? -0.3 THR 39  A 39  A ? -2.8 LEU 90  A 90  A ? -0.4 
89  LEU 89  A 89  A ? MET 73  A 73  A ? -2.7 ILE 87  A 87  A ? -0.3 MET 73  A 73  A ? -2.7 ARG 91  A 91  A ? -0.5 
90  LEU 90  A 90  A ? VAL 37  A 37  A ? -3.0 ARG 88  A 88  A ? -0.4 VAL 37  A 37  A ? -2.7 LEU 92  A 92  A ? -0.5 
91  ARG 91  A 91  A ? PHE 71  A 71  A ? -3.7 LEU 89  A 89  A ? -0.5 GLY 70  A 70  A ? -2.9 PHE 71  A 71  A ? -1.2 
92  LEU 92  A 92  A ? ARG 35  A 35  A ? -3.0 LEU 90  A 90  A ? -0.5 SER 69  A 69  A ? -0.2 VAL 96  A 96  A ? -0.0 
93  GLY 93  A 93  A ? ARG 68  A 68  A ? -2.1 ARG 91  A 91  A ? -0.2 LEU 92  A 92  A ? -0.1 SER 69  A 69  A ? -0.1 
94  THR 94  A 94  A ? ARG 68  A 68  A ? -0.3 ARG 34  A 34  A ? -0.1 GLY 93  A 93  A ? -0.2 VAL 96  A 96  A ? -0.0 
95  PRO 95  A 95  A ? ?   ?   ? ?   ? ? ?    ?   ?   ? ?   ? ? ?    ARG 35  A 35  A ? -0.2 ARG 34  A 34  A ? -0.1 
96  VAL 96  A 96  A ? ARG 34  A 34  A ? -2.3 ASP 33  A 33  A ? -0.1 LEU 98  A 98  A ? -0.3 ARG 67  A 67  A ? -0.0 
97  PRO 97  A 97  A ? ?   ?   ? ?   ? ? ?    ?   ?   ? ?   ? ? ?    THR 99  A 99  A ? -0.3 VAL 96  A 96  A ? -0.0 
98  LEU 98  A 98  A ? VAL 96  A 96  A ? -0.3 SER 101 A 101 A ? -0.1 ARG 100 A 100 A ? -0.2 GLN 103 A 103 A ? -0.2 
99  THR 99  A 99  A ? ILE 102 A 102 A ? -1.6 PRO 97  A 97  A ? -0.3 ILE 102 A 102 A ? -0.7 GLY 53  A 53  A ? -0.0 
100 ARG 100 A 100 A ? LEU 98  A 98  A ? -0.2 SER 101 A 101 A ? -0.2 GLN 103 A 103 A ? -0.1 GLY 53  A 53  A ? -0.0 
101 SER 101 A 101 A ? ILE 102 A 102 A ? -0.2 THR 63  A 63  A ? -0.1 GLN 103 A 103 A ? -0.4 GLY 53  A 53  A ? -0.3 
102 ILE 102 A 102 A ? THR 99  A 99  A ? -0.7 LEU 52  A 52  A ? -0.1 THR 99  A 99  A ? -1.6 SER 101 A 101 A ? -0.2 
103 GLN 103 A 103 A ? PRO 14  A 14  A ? -1.0 SER 101 A 101 A ? -0.4 LEU 31  A 31  A ? -0.2 LEU 105 A 105 A ? -0.1 
104 PRO 104 A 104 A ? ?   ?   ? ?   ? ? ?    ?   ?   ? ?   ? ? ?    ILE 32  A 32  A ? -0.3 TRP 15  A 15  A ? -0.1 
105 LEU 105 A 105 A ? LEU 31  A 31  A ? -2.8 TRP 15  A 15  A ? -0.2 VAL 187 A 187 A ? -0.1 VAL 30  A 30  A ? -0.0 
106 PRO 106 A 106 A ? ?   ?   ? ?   ? ? ?    ?   ?   ? ?   ? ? ?    LEU 188 A 188 A ? -2.4 ASP 33  A 33  A ? -0.1 
107 LEU 107 A 107 A ? ILE 32  A 32  A ? -0.2 VAL 187 A 187 A ? -0.2 GLN 189 A 189 A ? -0.1 THR 109 A 109 A ? -0.1 
108 PRO 108 A 108 A ? ?   ?   ? ?   ? ? ?    ?   ?   ? ?   ? ? ?    LEU 107 A 107 A ? -0.1 CYS 111 A 111 A ? -0.1 
109 THR 109 A 109 A ? THR 110 A 110 A ? -0.2 LEU 107 A 107 A ? -0.1 CYS 111 A 111 A ? -0.3 LEU 107 A 107 A ? -0.0 
110 THR 110 A 110 A ? LYS 213 A 213 A ? -0.0 ?   ?   ? ?   ? ? ?    ALA 112 A 112 A ? -0.2 THR 109 A 109 A ? -0.2 
111 CYS 111 A 111 A ? THR 109 A 109 A ? -0.3 CYS 212 A 212 A ? -0.1 VAL 113 A 113 A ? -0.1 GLN 189 A 189 A ? -0.1 
112 ALA 112 A 112 A ? THR 110 A 110 A ? -0.2 GLN 189 A 189 A ? -0.1 ALA 114 A 114 A ? -0.2 CYS 111 A 111 A ? -0.1 
113 VAL 113 A 113 A ? ALA 114 A 114 A ? -0.1 CYS 111 A 111 A ? -0.1 THR 116 A 116 A ? -1.9 ILE 144 A 144 A ? -0.3 
114 ALA 114 A 114 A ? GLY 115 A 115 A ? -0.2 ALA 112 A 112 A ? -0.2 VAL 145 A 145 A ? -0.2 VAL 113 A 113 A ? -0.1 
115 GLY 115 A 115 A ? ILE 144 A 144 A ? -2.8 THR 116 A 116 A ? -0.3 ALA 114 A 114 A ? -0.2 LYS 117 A 117 A ? -0.2 
116 THR 116 A 116 A ? VAL 113 A 113 A ? -1.9 LYS 117 A 117 A ? -0.1 ILE 144 A 144 A ? -2.2 CYS 118 A 118 A ? -0.4 
117 LYS 117 A 117 A ? SER 143 A 143 A ? -0.2 GLY 115 A 115 A ? -0.2 GLY 185 A 185 A ? -0.4 GLN 119 A 119 A ? -0.3 
118 CYS 118 A 118 A ? VAL 142 A 142 A ? -4.0 THR 116 A 116 A ? -0.4 VAL 142 A 142 A ? -2.9 ILE 120 A 120 A ? -0.4 
119 GLN 119 A 119 A ? VAL 183 A 183 A ? -2.9 LYS 117 A 117 A ? -0.3 VAL 183 A 183 A ? -3.5 SER 121 A 121 A ? -0.3 
120 ILE 120 A 120 A ? LEU 140 A 140 A ? -2.7 CYS 118 A 118 A ? -0.4 LEU 140 A 140 A ? -2.1 GLY 122 A 122 A ? -0.3 
121 SER 121 A 121 A ? PRO 181 A 181 A ? -1.0 GLN 119 A 119 A ? -0.3 TRP 123 A 123 A ? -0.3 CYS 139 A 139 A ? -0.2 
122 GLY 122 A 122 A ? GLN 138 A 138 A ? -1.9 ILE 120 A 120 A ? -0.3 GLN 138 A 138 A ? -2.2 ASP 177 A 177 A ? -0.1 
123 TRP 123 A 123 A ? GLY 176 A 176 A ? -0.4 SER 121 A 121 A ? -0.3 THR 126 A 126 A ? -0.1 ASP 177 A 177 A ? -0.1 
124 GLY 124 A 124 A ? ILE 125 A 125 A ? -0.2 PHE 133 A 133 A ? -0.1 ILE 2   A 2   A ? -0.4 GLY 176 A 176 A ? -0.2 
125 ILE 125 A 125 A ? GLN 175 A 175 A ? -1.7 LYS 1   A 1   A ? -0.2 ILE 2   A 2   A ? -0.7 PHE 133 A 133 A ? -0.2 
126 THR 126 A 126 A ? PRO 132 A 132 A ? -0.6 ASN 131 A 131 A ? -0.5 VAL 3   A 3   A ? -0.1 ASN 131 A 131 A ? -0.1 
127 ASN 127 A 127 A ? ILE 2   A 2   A ? -0.4 ILE 125 A 125 A ? -0.2 LEU 129 A 129 A ? -0.6 VAL 3   A 3   A ? -0.1 
128 GLN 128 A 128 A ? ASN 131 A 131 A ? -0.3 LEU 129 A 129 A ? -0.2 ASN 131 A 131 A ? -0.5 THR 126 A 126 A ? -0.2 
129 LEU 129 A 129 A ? ASN 127 A 127 A ? -0.6 TRP 130 A 130 A ? -0.2 GLN 128 A 128 A ? -0.2 ASN 127 A 127 A ? -0.0 
130 TRP 130 A 130 A ? ASN 131 A 131 A ? -0.2 PRO 132 A 132 A ? -0.1 LEU 129 A 129 A ? -0.2 PHE 133 A 133 A ? -0.1 
131 ASN 131 A 131 A ? GLN 128 A 128 A ? -0.5 THR 126 A 126 A ? -0.1 THR 126 A 126 A ? -0.5 GLN 128 A 128 A ? -0.3 
132 PRO 132 A 132 A ? ?   ?   ? ?   ? ? ?    ?   ?   ? ?   ? ? ?    THR 126 A 126 A ? -0.6 GLN 128 A 128 A ? -0.1 
133 PHE 133 A 133 A ? ILE 125 A 125 A ? -0.2 TRP 130 A 130 A ? -0.1 ILE 125 A 125 A ? -0.2 GLY 124 A 124 A ? -0.1 
134 PRO 134 A 134 A ? ?   ?   ? ?   ? ? ?    ?   ?   ? ?   ? ? ?    LEU 57  A 57  A ? -0.1 GLN 138 A 138 A ? -0.1 
135 ASP 135 A 135 A ? SER 56  A 56  A ? -0.1 LEU 57  A 57  A ? -0.1 LEU 57  A 57  A ? -2.3 LEU 137 A 137 A ? -0.2 
136 LEU 136 A 136 A ? SER 56  A 56  A ? -0.2 LEU 57  A 57  A ? -0.1 SER 56  A 56  A ? -0.2 GLN 138 A 138 A ? -0.1 
137 LEU 137 A 137 A ? HIS 55  A 55  A ? -2.2 ASP 135 A 135 A ? -0.2 CYS 8   A 8   A ? -2.8 CYS 139 A 139 A ? -0.3 
138 GLN 138 A 138 A ? GLY 122 A 122 A ? -2.2 GLU 7   A 7   A ? -0.3 GLY 122 A 122 A ? -1.9 LEU 140 A 140 A ? -0.3 
139 CYS 139 A 139 A ? LYS 6   A 6   A ? -3.7 LEU 137 A 137 A ? -0.3 LYS 6   A 6   A ? -2.8 ASN 141 A 141 A ? -0.3 
140 LEU 140 A 140 A ? ILE 120 A 120 A ? -2.1 GLN 138 A 138 A ? -0.3 ILE 120 A 120 A ? -2.7 VAL 142 A 142 A ? -0.4 
141 ASN 141 A 141 A ? CYS 139 A 139 A ? -0.3 GLN 119 A 119 A ? -0.2 THR 168 A 168 A ? -0.4 SER 143 A 143 A ? -0.3 
142 VAL 142 A 142 A ? CYS 118 A 118 A ? -2.9 LEU 140 A 140 A ? -0.4 CYS 118 A 118 A ? -4.0 ILE 144 A 144 A ? -0.4 
143 SER 143 A 143 A ? SER 166 A 166 A ? -2.3 ASN 141 A 141 A ? -0.3 SER 166 A 166 A ? -2.5 LYS 117 A 117 A ? -0.2 
144 ILE 144 A 144 A ? THR 116 A 116 A ? -2.2 VAL 142 A 142 A ? -0.4 GLY 115 A 115 A ? -2.8 SER 146 A 146 A ? -0.3 
145 VAL 145 A 145 A ? CYS 164 A 164 A ? -2.9 ALA 114 A 114 A ? -0.2 CYS 164 A 164 A ? -0.5 ILE 144 A 144 A ? -0.1 
146 SER 146 A 146 A ? ILE 144 A 144 A ? -0.3 SER 147 A 147 A ? -0.1 CYS 150 A 150 A ? -2.5 ARG 151 A 151 A ? -0.2 
147 SER 147 A 147 A ? ALA 148 A 148 A ? -0.2 ALA 149 A 149 A ? -0.2 ARG 151 A 151 A ? -2.4 ALA 152 A 152 A ? -0.2 
148 ALA 148 A 148 A ? ALA 149 A 149 A ? -0.2 CYS 150 A 150 A ? -0.2 ALA 152 A 152 A ? -1.8 SER 147 A 147 A ? -0.2 
149 ALA 149 A 149 A ? ARG 151 A 151 A ? -0.2 CYS 150 A 150 A ? -0.2 VAL 153 A 153 A ? -1.2 ALA 148 A 148 A ? -0.2 
150 CYS 150 A 150 A ? SER 146 A 146 A ? -2.5 ARG 151 A 151 A ? -0.2 PHE 154 A 154 A ? -1.8 VAL 153 A 153 A ? -0.5 
151 ARG 151 A 151 A ? SER 147 A 147 A ? -2.4 ALA 152 A 152 A ? -0.2 CYS 150 A 150 A ? -0.2 ALA 149 A 149 A ? -0.2 
152 ALA 152 A 152 A ? ALA 148 A 148 A ? -1.8 VAL 153 A 153 A ? -0.2 ARG 151 A 151 A ? -0.2 CYS 150 A 150 A ? -0.2 
153 VAL 153 A 153 A ? ALA 149 A 149 A ? -1.2 CYS 150 A 150 A ? -0.5 ARG 151 A 151 A ? -0.2 ALA 152 A 152 A ? -0.2 
154 PHE 154 A 154 A ? CYS 150 A 150 A ? -1.8 ALA 149 A 149 A ? -0.1 ARG 157 A 157 A ? -1.9 ILE 158 A 158 A ? -0.8 
155 PRO 155 A 155 A ? ?   ?   ? ?   ? ? ?    ?   ?   ? ?   ? ? ?    ALA 152 A 152 A ? -0.1 ARG 151 A 151 A ? -0.1 
156 GLY 156 A 156 A ? ILE 158 A 158 A ? -0.2 ARG 157 A 157 A ? -0.1 ARG 151 A 151 A ? -0.1 THR 159 A 159 A ? -0.0 
157 ARG 157 A 157 A ? PHE 154 A 154 A ? -1.9 ARG 151 A 151 A ? -0.2 THR 159 A 159 A ? -0.5 GLY 156 A 156 A ? -0.1 
158 ILE 158 A 158 A ? PHE 154 A 154 A ? -0.8 ARG 151 A 151 A ? -0.1 ASP 160 A 160 A ? -0.2 GLY 156 A 156 A ? -0.2 
159 THR 159 A 159 A ? ARG 157 A 157 A ? -0.5 ASP 160 A 160 A ? -0.0 MET 162 A 162 A ? -1.5 ARG 157 A 157 A ? -0.0 
160 ASP 160 A 160 A ? ASN 161 A 161 A ? -0.3 ILE 158 A 158 A ? -0.2 LYS 213 A 213 A ? -0.1 ILE 158 A 158 A ? -0.0 
161 ASN 161 A 161 A ? CYS 212 A 212 A ? -0.0 THR 209 A 209 A ? -0.0 ASN 210 A 210 A ? -2.2 VAL 163 A 163 A ? -0.3 
162 MET 162 A 162 A ? THR 159 A 159 A ? -1.5 THR 209 A 209 A ? -0.2 CYS 164 A 164 A ? -0.3 THR 209 A 209 A ? -0.2 
163 VAL 163 A 163 A ? TYR 208 A 208 A ? -2.3 ASN 161 A 161 A ? -0.3 TYR 208 A 208 A ? -3.0 ALA 165 A 165 A ? -0.4 
164 CYS 164 A 164 A ? VAL 145 A 145 A ? -0.5 MET 162 A 162 A ? -0.3 VAL 145 A 145 A ? -2.9 SER 166 A 166 A ? -0.4 
165 ALA 165 A 165 A ? GLY 206 A 206 A ? -1.8 VAL 163 A 163 A ? -0.4 GLY 206 A 206 A ? -2.3 GLY 167 A 167 A ? -0.4 
166 SER 166 A 166 A ? SER 143 A 143 A ? -2.5 CYS 164 A 164 A ? -0.4 SER 143 A 143 A ? -2.3 ASP 172 A 172 A ? -0.1 
167 GLY 167 A 167 A ? ALA 171 A 171 A ? -1.4 ALA 165 A 165 A ? -0.4 GLU 169 A 169 A ? -0.4 GLY 170 A 170 A ? -0.2 
168 THR 168 A 168 A ? ASN 141 A 141 A ? -0.4 GLU 169 A 169 A ? -0.2 ALA 171 A 171 A ? -0.4 GLY 167 A 167 A ? -0.1 
169 GLU 169 A 169 A ? GLY 167 A 167 A ? -0.4 GLY 170 A 170 A ? -0.2 THR 168 A 168 A ? -0.2 LYS 202 A 202 A ? -0.1 
170 GLY 170 A 170 A ? GLY 167 A 167 A ? -0.2 ALA 171 A 171 A ? -0.2 ASP 172 A 172 A ? -0.5 GLU 169 A 169 A ? -0.2 
171 ALA 171 A 171 A ? THR 168 A 168 A ? -0.4 LYS 4   A 4   A ? -0.1 GLY 167 A 167 A ? -1.4 ALA 173 A 173 A ? -0.3 
172 ASP 172 A 172 A ? VAL 3   A 3   A ? -0.5 GLY 170 A 170 A ? -0.5 VAL 3   A 3   A ? -3.3 CYS 174 A 174 A ? -0.3 
173 ALA 173 A 173 A ? ALA 171 A 171 A ? -0.3 ILE 2   A 2   A ? -0.3 ILE 2   A 2   A ? -0.3 GLY 200 A 200 A ? -0.2 
174 CYS 174 A 174 A ? LYS 1   A 1   A ? -4.2 ASP 172 A 172 A ? -0.3 ASP 177 A 177 A ? -1.7 GLY 124 A 124 A ? -0.1 
175 GLN 175 A 175 A ? GLY 176 A 176 A ? -0.2 ALA 173 A 173 A ? -0.2 ILE 125 A 125 A ? -1.7 CYS 174 A 174 A ? -0.2 
176 GLY 176 A 176 A ? GLY 124 A 124 A ? -0.2 ARG 26  A 26  A ? -0.2 TRP 123 A 123 A ? -0.4 GLN 175 A 175 A ? -0.2 
177 ASP 177 A 177 A ? CYS 174 A 174 A ? -1.7 GLY 122 A 122 A ? -0.1 GLY 180 A 180 A ? -3.2 VAL 192 A 192 A ? -0.3 
178 SER 178 A 178 A ? GLY 179 A 179 A ? -0.3 ARG 26  A 26  A ? -0.2 GLY 28  A 28  A ? -3.1 SER 193 A 193 A ? -0.2 
179 GLY 179 A 179 A ? VAL 192 A 192 A ? -2.9 GLY 180 A 180 A ? -0.3 SER 178 A 178 A ? -0.3 SER 193 A 193 A ? -0.1 
180 GLY 180 A 180 A ? ASP 177 A 177 A ? -3.2 GLY 28  A 28  A ? -0.1 VAL 192 A 192 A ? -2.6 GLY 179 A 179 A ? -0.3 
181 PRO 181 A 181 A ? ?   ?   ? ?   ? ? ?    ?   ?   ? ?   ? ? ?    SER 121 A 121 A ? -1.0 VAL 183 A 183 A ? -0.6 
182 LEU 182 A 182 A ? GLY 190 A 190 A ? -2.5 GLY 180 A 180 A ? -0.2 GLN 189 A 189 A ? -3.1 GLY 190 A 190 A ? -1.4 
183 VAL 183 A 183 A ? GLN 119 A 119 A ? -3.5 PRO 181 A 181 A ? -0.6 GLN 119 A 119 A ? -2.9 GLY 185 A 185 A ? -0.5 
184 CYS 184 A 184 A ? VAL 187 A 187 A ? -2.4 LEU 182 A 182 A ? -0.5 VAL 187 A 187 A ? -0.7 CYS 118 A 118 A ? -0.2 
185 GLY 185 A 185 A ? VAL 183 A 183 A ? -0.5 LYS 117 A 117 A ? -0.4 CYS 184 A 184 A ? -0.2 LEU 188 A 188 A ? -0.1 
186 ASN 186 A 186 A ? VAL 187 A 187 A ? -0.2 VAL 183 A 183 A ? -0.1 LEU 188 A 188 A ? -0.4 GLY 185 A 185 A ? -0.2 
187 VAL 187 A 187 A ? CYS 184 A 184 A ? -0.7 LEU 105 A 105 A ? -0.1 CYS 184 A 184 A ? -2.4 GLN 189 A 189 A ? -0.5 
188 LEU 188 A 188 A ? PRO 106 A 106 A ? -2.4 ASN 186 A 186 A ? -0.4 VAL 183 A 183 A ? -0.2 LEU 191 A 191 A ? -0.1 
189 GLN 189 A 189 A ? LEU 182 A 182 A ? -3.1 VAL 187 A 187 A ? -0.5 ILE 211 A 211 A ? -1.1 CYS 212 A 212 A ? -0.5 
190 GLY 190 A 190 A ? LEU 182 A 182 A ? -1.4 ASN 210 A 210 A ? -0.2 LEU 182 A 182 A ? -2.5 VAL 192 A 192 A ? -0.4 
191 LEU 191 A 191 A ? THR 209 A 209 A ? -1.1 GLN 189 A 189 A ? -0.3 THR 209 A 209 A ? -2.5 SER 193 A 193 A ? -0.2 
192 VAL 192 A 192 A ? GLY 180 A 180 A ? -2.6 GLY 190 A 190 A ? -0.4 GLY 179 A 179 A ? -2.9 TYR 208 A 208 A ? -0.2 
193 SER 193 A 193 A ? VAL 207 A 207 A ? -1.9 TRP 194 A 194 A ? -0.4 GLY 195 A 195 A ? -0.3 TYR 208 A 208 A ? -0.2 
194 TRP 194 A 194 A ? VAL 207 A 207 A ? -1.6 HIS 83  A 83  A ? -0.0 VAL 207 A 207 A ? -2.6 SER 193 A 193 A ? -0.4 
195 GLY 195 A 195 A ? SER 193 A 193 A ? -0.3 GLY 206 A 206 A ? -0.2 VAL 197 A 197 A ? -0.2 GLY 206 A 206 A ? -0.1 
196 THR 196 A 196 A ? TRP 194 A 194 A ? -0.3 PRO 205 A 205 A ? -0.3 GLN 201 A 201 A ? -0.1 GLY 200 A 200 A ? -0.1 
197 VAL 197 A 197 A ? GLY 195 A 195 A ? -0.2 PRO 198 A 198 A ? -0.1 CYS 199 A 199 A ? -0.1 GLY 200 A 200 A ? -0.0 
198 PRO 198 A 198 A ? ?   ?   ? ?   ? ? ?    ?   ?   ? ?   ? ? ?    GLN 201 A 201 A ? -0.4 VAL 197 A 197 A ? -0.1 
199 CYS 199 A 199 A ? GLY 200 A 200 A ? -0.2 VAL 197 A 197 A ? -0.1 CYS 174 A 174 A ? -0.1 ASP 172 A 172 A ? -0.1 
200 GLY 200 A 200 A ? ILE 204 A 204 A ? -0.3 GLN 201 A 201 A ? -0.3 LYS 202 A 202 A ? -0.3 CYS 199 A 199 A ? -0.2 
201 GLN 201 A 201 A ? PRO 198 A 198 A ? -0.4 ILE 204 A 204 A ? -0.2 ILE 204 A 204 A ? -2.4 GLY 200 A 200 A ? -0.3 
202 LYS 202 A 202 A ? GLY 200 A 200 A ? -0.3 GLY 203 A 203 A ? -0.3 GLN 201 A 201 A ? -0.1 THR 168 A 168 A ? -0.0 
203 GLY 203 A 203 A ? ILE 204 A 204 A ? -0.2 GLY 200 A 200 A ? -0.1 LYS 202 A 202 A ? -0.3 GLN 201 A 201 A ? -0.0 
204 ILE 204 A 204 A ? GLN 201 A 201 A ? -2.4 THR 196 A 196 A ? -0.0 GLY 200 A 200 A ? -0.3 GLN 201 A 201 A ? -0.2 
205 PRO 205 A 205 A ? ?   ?   ? ?   ? ? ?    ?   ?   ? ?   ? ? ?    THR 196 A 196 A ? -0.3 SER 166 A 166 A ? -0.2 
206 GLY 206 A 206 A ? ALA 165 A 165 A ? -2.3 GLY 195 A 195 A ? -0.1 ALA 165 A 165 A ? -1.8 TYR 208 A 208 A ? -0.5 
207 VAL 207 A 207 A ? TRP 194 A 194 A ? -2.6 PRO 205 A 205 A ? -0.2 SER 193 A 193 A ? -1.9 TRP 194 A 194 A ? -1.6 
208 TYR 208 A 208 A ? VAL 163 A 163 A ? -3.0 GLY 206 A 206 A ? -0.5 VAL 163 A 163 A ? -2.3 ASN 210 A 210 A ? -0.5 
209 THR 209 A 209 A ? LEU 191 A 191 A ? -2.5 VAL 207 A 207 A ? -0.3 LEU 191 A 191 A ? -1.1 ILE 211 A 211 A ? -1.1 
210 ASN 210 A 210 A ? ASN 161 A 161 A ? -2.2 TYR 208 A 208 A ? -0.5 LYS 213 A 213 A ? -1.8 GLY 190 A 190 A ? -0.2 
211 ILE 211 A 211 A ? GLN 189 A 189 A ? -1.1 THR 209 A 209 A ? -1.1 TYR 214 A 214 A ? -2.8 VAL 215 A 215 A ? -0.5 
212 CYS 212 A 212 A ? GLN 189 A 189 A ? -0.5 LYS 213 A 213 A ? -0.3 VAL 215 A 215 A ? -0.4 ILE 211 A 211 A ? -0.3 
213 LYS 213 A 213 A ? ASN 210 A 210 A ? -1.8 TYR 214 A 214 A ? -0.2 CYS 212 A 212 A ? -0.3 ILE 211 A 211 A ? -0.2 
214 TYR 214 A 214 A ? ILE 211 A 211 A ? -2.8 ASN 210 A 210 A ? -0.2 ILE 218 A 218 A ? -2.7 ARG 219 A 219 A ? -0.2 
215 VAL 215 A 215 A ? ILE 211 A 211 A ? -0.5 CYS 212 A 212 A ? -0.4 ARG 219 A 219 A ? -2.4 MET 220 A 220 A ? -0.2 
216 ASP 216 A 216 A ? CYS 212 A 212 A ? -0.2 TRP 217 A 217 A ? -0.2 MET 220 A 220 A ? -2.2 VAL 215 A 215 A ? -0.2 
217 TRP 217 A 217 A ? ARG 219 A 219 A ? -0.2 ILE 218 A 218 A ? -0.2 VAL 221 A 221 A ? -2.3 ASP 216 A 216 A ? -0.2 
218 ILE 218 A 218 A ? TYR 214 A 214 A ? -2.7 ARG 219 A 219 A ? -0.2 MET 222 A 222 A ? -2.3 ASP 216 A 216 A ? -0.2 
219 ARG 219 A 219 A ? VAL 215 A 215 A ? -2.4 MET 220 A 220 A ? -0.2 ARG 223 A 223 A ? -2.2 ILE 218 A 218 A ? -0.2 
220 MET 220 A 220 A ? ASP 216 A 216 A ? -2.2 VAL 215 A 215 A ? -0.2 ASN 224 A 224 A ? -1.8 ARG 219 A 219 A ? -0.2 
221 VAL 221 A 221 A ? TRP 217 A 217 A ? -2.3 MET 222 A 222 A ? -0.2 ASN 225 A 225 A ? -0.6 ARG 219 A 219 A ? -0.2 
222 MET 222 A 222 A ? ILE 218 A 218 A ? -2.3 ARG 223 A 223 A ? -0.2 ASN 225 A 225 A ? -0.5 MET 220 A 220 A ? -0.2 
223 ARG 223 A 223 A ? ARG 219 A 219 A ? -2.2 ASN 224 A 224 A ? -0.2 MET 222 A 222 A ? -0.2 VAL 221 A 221 A ? -0.2 
224 ASN 224 A 224 A ? MET 220 A 220 A ? -1.8 ARG 219 A 219 A ? -0.2 ARG 223 A 223 A ? -0.2 MET 222 A 222 A ? -0.2 
225 ASN 225 A 225 A ? VAL 221 A 221 A ? -0.6 MET 222 A 222 A ? -0.5 ARG 223 A 223 A ? -0.2 ASN 224 A 224 A ? -0.2 
# 
loop_
_dssp_statistics_histogram.entry_id 
_dssp_statistics_histogram.type 
_dssp_statistics_histogram.1 
_dssp_statistics_histogram.2 
_dssp_statistics_histogram.3 
_dssp_statistics_histogram.4 
_dssp_statistics_histogram.5 
_dssp_statistics_histogram.6 
_dssp_statistics_histogram.7 
_dssp_statistics_histogram.8 
_dssp_statistics_histogram.9 
_dssp_statistics_histogram.10 
_dssp_statistics_histogram.11 
_dssp_statistics_histogram.12 
_dssp_statistics_histogram.13 
_dssp_statistics_histogram.14 
_dssp_statistics_histogram.15 
_dssp_statistics_histogram.16 
_dssp_statistics_histogram.17 
_dssp_statistics_histogram.18 
_dssp_statistics_histogram.19 
_dssp_statistics_histogram.20 
_dssp_statistics_histogram.21 
_dssp_statistics_histogram.22 
_dssp_statistics_histogram.23 
_dssp_statistics_histogram.24 
_dssp_statistics_histogram.25 
_dssp_statistics_histogram.26 
_dssp_statistics_histogram.27 
_dssp_statistics_histogram.28 
_dssp_statistics_histogram.29 
_dssp_statistics_histogram.30 
Calu_KLK12 residues_per_alpha_helix        0 0 0 0 0 0 1 0 0 1 0 0 0 0 0 0 0 0 0 0 0 0 0 0 0 0 0 0 0 0 
Calu_KLK12 parallel_bridges_per_ladder     0 0 0 0 0 0 0 0 0 0 0 0 0 0 0 0 0 0 0 0 0 0 0 0 0 0 0 0 0 0 
Calu_KLK12 antiparallel_bridges_per_ladder 4 3 1 6 1 2 0 0 0 0 0 0 0 0 0 0 0 0 0 0 0 0 0 0 0 0 0 0 0 0 
Calu_KLK12 ladders_per_sheet               0 0 0 0 0 1 1 0 0 0 0 0 0 0 0 0 0 0 0 0 0 0 0 0 0 0 0 0 0 0 
# 
loop_
_dssp_statistics_hbond.entry_id 
_dssp_statistics_hbond.type 
_dssp_statistics_hbond.count 
_dssp_statistics_hbond.count_per_100 
Calu_KLK12 O(I)-->H-N(J)          138 61.3 
Calu_KLK12 'PARALLEL BRIDGES'     0   0.0  
Calu_KLK12 'ANTIPARALLEL BRIDGES' 73  32.4 
Calu_KLK12 O(I)-->H-N(I-5)        2   0.9  
Calu_KLK12 O(I)-->H-N(I-4)        2   0.9  
Calu_KLK12 O(I)-->H-N(I-3)        4   1.8  
Calu_KLK12 O(I)-->H-N(I-2)        0   0.0  
Calu_KLK12 O(I)-->H-N(I-1)        0   0.0  
Calu_KLK12 O(I)-->H-N(I+0)        0   0.0  
Calu_KLK12 O(I)-->H-N(I+1)        0   0.0  
Calu_KLK12 O(I)-->H-N(I+2)        18  8.0  
Calu_KLK12 O(I)-->H-N(I+3)        19  8.4  
Calu_KLK12 O(I)-->H-N(I+4)        15  6.7  
Calu_KLK12 O(I)-->H-N(I+5)        1   0.4  
# 
_dssp_statistics.entry_id                       Calu_KLK12 
_dssp_statistics.nr_of_residues                 225 
_dssp_statistics.nr_of_chains                   1 
_dssp_statistics.nr_of_ss_bridges_total         0 
_dssp_statistics.nr_of_ss_bridges_intra_chain   0 
_dssp_statistics.nr_of_ss_bridges_inter_chain   0 
# 
loop_
_chem_comp.id 
_chem_comp.type 
_chem_comp.mon_nstd_flag 
_chem_comp.name 
_chem_comp.formula 
_chem_comp.formula_weight 
ALA 'L-PEPTIDE LINKING' y ALANINE         'C3 H7 N O2'     89.093 
ARG 'L-PEPTIDE LINKING' y ARGININE        'C6 H15 N4 O2'  175.209 
ASN 'L-PEPTIDE LINKING' y ASPARAGINE      'C4 H8 N2 O3'   132.118 
ASP 'L-PEPTIDE LINKING' y 'ASPARTIC ACID' 'C4 H7 N O4'    133.103 
CYS 'L-PEPTIDE LINKING' y CYSTEINE        'C3 H7 N O2 S'  121.158 
GLN 'L-PEPTIDE LINKING' y GLUTAMINE       'C5 H10 N2 O3'  146.144 
GLU 'L-PEPTIDE LINKING' y 'GLUTAMIC ACID' 'C5 H9 N O4'    147.129 
GLY 'PEPTIDE LINKING'   y GLYCINE         'C2 H5 N O2'     75.067 
HIS 'L-PEPTIDE LINKING' y HISTIDINE       'C6 H10 N3 O2'  156.162 
ILE 'L-PEPTIDE LINKING' y ISOLEUCINE      'C6 H13 N O2'   131.173 
LEU 'L-PEPTIDE LINKING' y LEUCINE         'C6 H13 N O2'   131.173 
LYS 'L-PEPTIDE LINKING' y LYSINE          'C6 H15 N2 O2'  147.195 
MET 'L-PEPTIDE LINKING' y METHIONINE      'C5 H11 N O2 S' 149.211 
PHE 'L-PEPTIDE LINKING' y PHENYLALANINE   'C9 H11 N O2'   165.189 
PRO 'L-PEPTIDE LINKING' y PROLINE         'C5 H9 N O2'     115.13 
SER 'L-PEPTIDE LINKING' y SERINE          'C3 H7 N O3'    105.093 
THR 'L-PEPTIDE LINKING' y THREONINE       'C4 H9 N O3'    119.119 
TRP 'L-PEPTIDE LINKING' y TRYPTOPHAN      'C11 H12 N2 O2' 204.225 
TYR 'L-PEPTIDE LINKING' y TYROSINE        'C9 H11 N O3'   181.189 
VAL 'L-PEPTIDE LINKING' y VALINE          'C5 H11 N O2'   117.146 
# 
loop_
_atom_type.symbol 
N 
C 
O 
S 
# 
loop_
_entity_poly_seq.entity_id 
_entity_poly_seq.num 
_entity_poly_seq.mon_id 
_entity_poly_seq.hetero 
1   1 LYS n 
1   2 ILE n 
1   3 VAL n 
1   4 LYS n 
1   5 GLY n 
1   6 LYS n 
1   7 GLU n 
1   8 CYS n 
1   9 ALA n 
1  10 ARG n 
1  11 HIS n 
1  12 SER n 
1  13 GLN n 
1  14 PRO n 
1  15 TRP n 
1  16 GLN n 
1  17 VAL n 
1  18 GLY n 
1  19 LEU n 
1  20 PHE n 
1  21 GLU n 
1  22 GLY n 
1  23 ALA n 
1  24 ASN n 
1  25 LEU n 
1  26 ARG n 
1  27 CYS n 
1  28 GLY n 
1  29 GLY n 
1  30 VAL n 
1  31 LEU n 
1  32 ILE n 
1  33 ASP n 
1  34 ARG n 
1  35 ARG n 
1  36 TRP n 
1  37 VAL n 
1  38 LEU n 
1  39 THR n 
1  40 ALA n 
1  41 ALA n 
1  42 HIS n 
1  43 CYS n 
1  44 SER n 
1  45 GLY n 
1  46 SER n 
1  47 ARG n 
1  48 TYR n 
1  49 TRP n 
1  50 VAL n 
1  51 ARG n 
1  52 LEU n 
1  53 GLY n 
1  54 GLU n 
1  55 HIS n 
1  56 SER n 
1  57 LEU n 
1  58 SER n 
1  59 ARG n 
1  60 LEU n 
1  61 ASP n 
1  62 TRP n 
1  63 THR n 
1  64 GLU n 
1  65 LYS n 
1  66 ILE n 
1  67 ARG n 
1  68 ARG n 
1  69 SER n 
1  70 GLY n 
1  71 PHE n 
1  72 SER n 
1  73 MET n 
1  74 THR n 
1  75 HIS n 
1  76 PRO n 
1  77 SER n 
1  78 TYR n 
1  79 GLN n 
1  80 GLN n 
1  81 HIS n 
1  82 SER n 
1  83 HIS n 
1  84 ASP n 
1  85 ASN n 
1  86 ASP n 
1  87 ILE n 
1  88 ARG n 
1  89 LEU n 
1  90 LEU n 
1  91 ARG n 
1  92 LEU n 
1  93 GLY n 
1  94 THR n 
1  95 PRO n 
1  96 VAL n 
1  97 PRO n 
1  98 LEU n 
1  99 THR n 
1 100 ARG n 
1 101 SER n 
1 102 ILE n 
1 103 GLN n 
1 104 PRO n 
1 105 LEU n 
1 106 PRO n 
1 107 LEU n 
1 108 PRO n 
1 109 THR n 
1 110 THR n 
1 111 CYS n 
1 112 ALA n 
1 113 VAL n 
1 114 ALA n 
1 115 GLY n 
1 116 THR n 
1 117 LYS n 
1 118 CYS n 
1 119 GLN n 
1 120 ILE n 
1 121 SER n 
1 122 GLY n 
1 123 TRP n 
1 124 GLY n 
1 125 ILE n 
1 126 THR n 
1 127 ASN n 
1 128 GLN n 
1 129 LEU n 
1 130 TRP n 
1 131 ASN n 
1 132 PRO n 
1 133 PHE n 
1 134 PRO n 
1 135 ASP n 
1 136 LEU n 
1 137 LEU n 
1 138 GLN n 
1 139 CYS n 
1 140 LEU n 
1 141 ASN n 
1 142 VAL n 
1 143 SER n 
1 144 ILE n 
1 145 VAL n 
1 146 SER n 
1 147 SER n 
1 148 ALA n 
1 149 ALA n 
1 150 CYS n 
1 151 ARG n 
1 152 ALA n 
1 153 VAL n 
1 154 PHE n 
1 155 PRO n 
1 156 GLY n 
1 157 ARG n 
1 158 ILE n 
1 159 THR n 
1 160 ASP n 
1 161 ASN n 
1 162 MET n 
1 163 VAL n 
1 164 CYS n 
1 165 ALA n 
1 166 SER n 
1 167 GLY n 
1 168 THR n 
1 169 GLU n 
1 170 GLY n 
1 171 ALA n 
1 172 ASP n 
1 173 ALA n 
1 174 CYS n 
1 175 GLN n 
1 176 GLY n 
1 177 ASP n 
1 178 SER n 
1 179 GLY n 
1 180 GLY n 
1 181 PRO n 
1 182 LEU n 
1 183 VAL n 
1 184 CYS n 
1 185 GLY n 
1 186 ASN n 
1 187 VAL n 
1 188 LEU n 
1 189 GLN n 
1 190 GLY n 
1 191 LEU n 
1 192 VAL n 
1 193 SER n 
1 194 TRP n 
1 195 GLY n 
1 196 THR n 
1 197 VAL n 
1 198 PRO n 
1 199 CYS n 
1 200 GLY n 
1 201 GLN n 
1 202 LYS n 
1 203 GLY n 
1 204 ILE n 
1 205 PRO n 
1 206 GLY n 
1 207 VAL n 
1 208 TYR n 
1 209 THR n 
1 210 ASN n 
1 211 ILE n 
1 212 CYS n 
1 213 LYS n 
1 214 TYR n 
1 215 VAL n 
1 216 ASP n 
1 217 TRP n 
1 218 ILE n 
1 219 ARG n 
1 220 MET n 
1 221 VAL n 
1 222 MET n 
1 223 ARG n 
1 224 ASN n 
1 225 ASN n 
# 
loop_
_pdbx_poly_seq_scheme.asym_id 
_pdbx_poly_seq_scheme.entity_id 
_pdbx_poly_seq_scheme.seq_id 
_pdbx_poly_seq_scheme.mon_id 
_pdbx_poly_seq_scheme.ndb_seq_num 
_pdbx_poly_seq_scheme.pdb_seq_num 
_pdbx_poly_seq_scheme.auth_seq_num 
_pdbx_poly_seq_scheme.pdb_mon_id 
_pdbx_poly_seq_scheme.auth_mon_id 
_pdbx_poly_seq_scheme.pdb_strand_id 
_pdbx_poly_seq_scheme.pdb_ins_code 
_pdbx_poly_seq_scheme.hetero 
A 1   1 LYS   1 1   1   LYS LYS A ? n 
A 1   2 ILE   2 2   2   ILE ILE A ? n 
A 1   3 VAL   3 3   3   VAL VAL A ? n 
A 1   4 LYS   4 4   4   LYS LYS A ? n 
A 1   5 GLY   5 5   5   GLY GLY A ? n 
A 1   6 LYS   6 6   6   LYS LYS A ? n 
A 1   7 GLU   7 7   7   GLU GLU A ? n 
A 1   8 CYS   8 8   8   CYS CYS A ? n 
A 1   9 ALA   9 9   9   ALA ALA A ? n 
A 1  10 ARG  10 10  10  ARG ARG A ? n 
A 1  11 HIS  11 11  11  HIS HIS A ? n 
A 1  12 SER  12 12  12  SER SER A ? n 
A 1  13 GLN  13 13  13  GLN GLN A ? n 
A 1  14 PRO  14 14  14  PRO PRO A ? n 
A 1  15 TRP  15 15  15  TRP TRP A ? n 
A 1  16 GLN  16 16  16  GLN GLN A ? n 
A 1  17 VAL  17 17  17  VAL VAL A ? n 
A 1  18 GLY  18 18  18  GLY GLY A ? n 
A 1  19 LEU  19 19  19  LEU LEU A ? n 
A 1  20 PHE  20 20  20  PHE PHE A ? n 
A 1  21 GLU  21 21  21  GLU GLU A ? n 
A 1  22 GLY  22 22  22  GLY GLY A ? n 
A 1  23 ALA  23 23  23  ALA ALA A ? n 
A 1  24 ASN  24 24  24  ASN ASN A ? n 
A 1  25 LEU  25 25  25  LEU LEU A ? n 
A 1  26 ARG  26 26  26  ARG ARG A ? n 
A 1  27 CYS  27 27  27  CYS CYS A ? n 
A 1  28 GLY  28 28  28  GLY GLY A ? n 
A 1  29 GLY  29 29  29  GLY GLY A ? n 
A 1  30 VAL  30 30  30  VAL VAL A ? n 
A 1  31 LEU  31 31  31  LEU LEU A ? n 
A 1  32 ILE  32 32  32  ILE ILE A ? n 
A 1  33 ASP  33 33  33  ASP ASP A ? n 
A 1  34 ARG  34 34  34  ARG ARG A ? n 
A 1  35 ARG  35 35  35  ARG ARG A ? n 
A 1  36 TRP  36 36  36  TRP TRP A ? n 
A 1  37 VAL  37 37  37  VAL VAL A ? n 
A 1  38 LEU  38 38  38  LEU LEU A ? n 
A 1  39 THR  39 39  39  THR THR A ? n 
A 1  40 ALA  40 40  40  ALA ALA A ? n 
A 1  41 ALA  41 41  41  ALA ALA A ? n 
A 1  42 HIS  42 42  42  HIS HIS A ? n 
A 1  43 CYS  43 43  43  CYS CYS A ? n 
A 1  44 SER  44 44  44  SER SER A ? n 
A 1  45 GLY  45 45  45  GLY GLY A ? n 
A 1  46 SER  46 46  46  SER SER A ? n 
A 1  47 ARG  47 47  47  ARG ARG A ? n 
A 1  48 TYR  48 48  48  TYR TYR A ? n 
A 1  49 TRP  49 49  49  TRP TRP A ? n 
A 1  50 VAL  50 50  50  VAL VAL A ? n 
A 1  51 ARG  51 51  51  ARG ARG A ? n 
A 1  52 LEU  52 52  52  LEU LEU A ? n 
A 1  53 GLY  53 53  53  GLY GLY A ? n 
A 1  54 GLU  54 54  54  GLU GLU A ? n 
A 1  55 HIS  55 55  55  HIS HIS A ? n 
A 1  56 SER  56 56  56  SER SER A ? n 
A 1  57 LEU  57 57  57  LEU LEU A ? n 
A 1  58 SER  58 58  58  SER SER A ? n 
A 1  59 ARG  59 59  59  ARG ARG A ? n 
A 1  60 LEU  60 60  60  LEU LEU A ? n 
A 1  61 ASP  61 61  61  ASP ASP A ? n 
A 1  62 TRP  62 62  62  TRP TRP A ? n 
A 1  63 THR  63 63  63  THR THR A ? n 
A 1  64 GLU  64 64  64  GLU GLU A ? n 
A 1  65 LYS  65 65  65  LYS LYS A ? n 
A 1  66 ILE  66 66  66  ILE ILE A ? n 
A 1  67 ARG  67 67  67  ARG ARG A ? n 
A 1  68 ARG  68 68  68  ARG ARG A ? n 
A 1  69 SER  69 69  69  SER SER A ? n 
A 1  70 GLY  70 70  70  GLY GLY A ? n 
A 1  71 PHE  71 71  71  PHE PHE A ? n 
A 1  72 SER  72 72  72  SER SER A ? n 
A 1  73 MET  73 73  73  MET MET A ? n 
A 1  74 THR  74 74  74  THR THR A ? n 
A 1  75 HIS  75 75  75  HIS HIS A ? n 
A 1  76 PRO  76 76  76  PRO PRO A ? n 
A 1  77 SER  77 77  77  SER SER A ? n 
A 1  78 TYR  78 78  78  TYR TYR A ? n 
A 1  79 GLN  79 79  79  GLN GLN A ? n 
A 1  80 GLN  80 80  80  GLN GLN A ? n 
A 1  81 HIS  81 81  81  HIS HIS A ? n 
A 1  82 SER  82 82  82  SER SER A ? n 
A 1  83 HIS  83 83  83  HIS HIS A ? n 
A 1  84 ASP  84 84  84  ASP ASP A ? n 
A 1  85 ASN  85 85  85  ASN ASN A ? n 
A 1  86 ASP  86 86  86  ASP ASP A ? n 
A 1  87 ILE  87 87  87  ILE ILE A ? n 
A 1  88 ARG  88 88  88  ARG ARG A ? n 
A 1  89 LEU  89 89  89  LEU LEU A ? n 
A 1  90 LEU  90 90  90  LEU LEU A ? n 
A 1  91 ARG  91 91  91  ARG ARG A ? n 
A 1  92 LEU  92 92  92  LEU LEU A ? n 
A 1  93 GLY  93 93  93  GLY GLY A ? n 
A 1  94 THR  94 94  94  THR THR A ? n 
A 1  95 PRO  95 95  95  PRO PRO A ? n 
A 1  96 VAL  96 96  96  VAL VAL A ? n 
A 1  97 PRO  97 97  97  PRO PRO A ? n 
A 1  98 LEU  98 98  98  LEU LEU A ? n 
A 1  99 THR  99 99  99  THR THR A ? n 
A 1 100 ARG 100 100 100 ARG ARG A ? n 
A 1 101 SER 101 101 101 SER SER A ? n 
A 1 102 ILE 102 102 102 ILE ILE A ? n 
A 1 103 GLN 103 103 103 GLN GLN A ? n 
A 1 104 PRO 104 104 104 PRO PRO A ? n 
A 1 105 LEU 105 105 105 LEU LEU A ? n 
A 1 106 PRO 106 106 106 PRO PRO A ? n 
A 1 107 LEU 107 107 107 LEU LEU A ? n 
A 1 108 PRO 108 108 108 PRO PRO A ? n 
A 1 109 THR 109 109 109 THR THR A ? n 
A 1 110 THR 110 110 110 THR THR A ? n 
A 1 111 CYS 111 111 111 CYS CYS A ? n 
A 1 112 ALA 112 112 112 ALA ALA A ? n 
A 1 113 VAL 113 113 113 VAL VAL A ? n 
A 1 114 ALA 114 114 114 ALA ALA A ? n 
A 1 115 GLY 115 115 115 GLY GLY A ? n 
A 1 116 THR 116 116 116 THR THR A ? n 
A 1 117 LYS 117 117 117 LYS LYS A ? n 
A 1 118 CYS 118 118 118 CYS CYS A ? n 
A 1 119 GLN 119 119 119 GLN GLN A ? n 
A 1 120 ILE 120 120 120 ILE ILE A ? n 
A 1 121 SER 121 121 121 SER SER A ? n 
A 1 122 GLY 122 122 122 GLY GLY A ? n 
A 1 123 TRP 123 123 123 TRP TRP A ? n 
A 1 124 GLY 124 124 124 GLY GLY A ? n 
A 1 125 ILE 125 125 125 ILE ILE A ? n 
A 1 126 THR 126 126 126 THR THR A ? n 
A 1 127 ASN 127 127 127 ASN ASN A ? n 
A 1 128 GLN 128 128 128 GLN GLN A ? n 
A 1 129 LEU 129 129 129 LEU LEU A ? n 
A 1 130 TRP 130 130 130 TRP TRP A ? n 
A 1 131 ASN 131 131 131 ASN ASN A ? n 
A 1 132 PRO 132 132 132 PRO PRO A ? n 
A 1 133 PHE 133 133 133 PHE PHE A ? n 
A 1 134 PRO 134 134 134 PRO PRO A ? n 
A 1 135 ASP 135 135 135 ASP ASP A ? n 
A 1 136 LEU 136 136 136 LEU LEU A ? n 
A 1 137 LEU 137 137 137 LEU LEU A ? n 
A 1 138 GLN 138 138 138 GLN GLN A ? n 
A 1 139 CYS 139 139 139 CYS CYS A ? n 
A 1 140 LEU 140 140 140 LEU LEU A ? n 
A 1 141 ASN 141 141 141 ASN ASN A ? n 
A 1 142 VAL 142 142 142 VAL VAL A ? n 
A 1 143 SER 143 143 143 SER SER A ? n 
A 1 144 ILE 144 144 144 ILE ILE A ? n 
A 1 145 VAL 145 145 145 VAL VAL A ? n 
A 1 146 SER 146 146 146 SER SER A ? n 
A 1 147 SER 147 147 147 SER SER A ? n 
A 1 148 ALA 148 148 148 ALA ALA A ? n 
A 1 149 ALA 149 149 149 ALA ALA A ? n 
A 1 150 CYS 150 150 150 CYS CYS A ? n 
A 1 151 ARG 151 151 151 ARG ARG A ? n 
A 1 152 ALA 152 152 152 ALA ALA A ? n 
A 1 153 VAL 153 153 153 VAL VAL A ? n 
A 1 154 PHE 154 154 154 PHE PHE A ? n 
A 1 155 PRO 155 155 155 PRO PRO A ? n 
A 1 156 GLY 156 156 156 GLY GLY A ? n 
A 1 157 ARG 157 157 157 ARG ARG A ? n 
A 1 158 ILE 158 158 158 ILE ILE A ? n 
A 1 159 THR 159 159 159 THR THR A ? n 
A 1 160 ASP 160 160 160 ASP ASP A ? n 
A 1 161 ASN 161 161 161 ASN ASN A ? n 
A 1 162 MET 162 162 162 MET MET A ? n 
A 1 163 VAL 163 163 163 VAL VAL A ? n 
A 1 164 CYS 164 164 164 CYS CYS A ? n 
A 1 165 ALA 165 165 165 ALA ALA A ? n 
A 1 166 SER 166 166 166 SER SER A ? n 
A 1 167 GLY 167 167 167 GLY GLY A ? n 
A 1 168 THR 168 168 168 THR THR A ? n 
A 1 169 GLU 169 169 169 GLU GLU A ? n 
A 1 170 GLY 170 170 170 GLY GLY A ? n 
A 1 171 ALA 171 171 171 ALA ALA A ? n 
A 1 172 ASP 172 172 172 ASP ASP A ? n 
A 1 173 ALA 173 173 173 ALA ALA A ? n 
A 1 174 CYS 174 174 174 CYS CYS A ? n 
A 1 175 GLN 175 175 175 GLN GLN A ? n 
A 1 176 GLY 176 176 176 GLY GLY A ? n 
A 1 177 ASP 177 177 177 ASP ASP A ? n 
A 1 178 SER 178 178 178 SER SER A ? n 
A 1 179 GLY 179 179 179 GLY GLY A ? n 
A 1 180 GLY 180 180 180 GLY GLY A ? n 
A 1 181 PRO 181 181 181 PRO PRO A ? n 
A 1 182 LEU 182 182 182 LEU LEU A ? n 
A 1 183 VAL 183 183 183 VAL VAL A ? n 
A 1 184 CYS 184 184 184 CYS CYS A ? n 
A 1 185 GLY 185 185 185 GLY GLY A ? n 
A 1 186 ASN 186 186 186 ASN ASN A ? n 
A 1 187 VAL 187 187 187 VAL VAL A ? n 
A 1 188 LEU 188 188 188 LEU LEU A ? n 
A 1 189 GLN 189 189 189 GLN GLN A ? n 
A 1 190 GLY 190 190 190 GLY GLY A ? n 
A 1 191 LEU 191 191 191 LEU LEU A ? n 
A 1 192 VAL 192 192 192 VAL VAL A ? n 
A 1 193 SER 193 193 193 SER SER A ? n 
A 1 194 TRP 194 194 194 TRP TRP A ? n 
A 1 195 GLY 195 195 195 GLY GLY A ? n 
A 1 196 THR 196 196 196 THR THR A ? n 
A 1 197 VAL 197 197 197 VAL VAL A ? n 
A 1 198 PRO 198 198 198 PRO PRO A ? n 
A 1 199 CYS 199 199 199 CYS CYS A ? n 
A 1 200 GLY 200 200 200 GLY GLY A ? n 
A 1 201 GLN 201 201 201 GLN GLN A ? n 
A 1 202 LYS 202 202 202 LYS LYS A ? n 
A 1 203 GLY 203 203 203 GLY GLY A ? n 
A 1 204 ILE 204 204 204 ILE ILE A ? n 
A 1 205 PRO 205 205 205 PRO PRO A ? n 
A 1 206 GLY 206 206 206 GLY GLY A ? n 
A 1 207 VAL 207 207 207 VAL VAL A ? n 
A 1 208 TYR 208 208 208 TYR TYR A ? n 
A 1 209 THR 209 209 209 THR THR A ? n 
A 1 210 ASN 210 210 210 ASN ASN A ? n 
A 1 211 ILE 211 211 211 ILE ILE A ? n 
A 1 212 CYS 212 212 212 CYS CYS A ? n 
A 1 213 LYS 213 213 213 LYS LYS A ? n 
A 1 214 TYR 214 214 214 TYR TYR A ? n 
A 1 215 VAL 215 215 215 VAL VAL A ? n 
A 1 216 ASP 216 216 216 ASP ASP A ? n 
A 1 217 TRP 217 217 217 TRP TRP A ? n 
A 1 218 ILE 218 218 218 ILE ILE A ? n 
A 1 219 ARG 219 219 219 ARG ARG A ? n 
A 1 220 MET 220 220 220 MET MET A ? n 
A 1 221 VAL 221 221 221 VAL VAL A ? n 
A 1 222 MET 222 222 222 MET MET A ? n 
A 1 223 ARG 223 223 223 ARG ARG A ? n 
A 1 224 ASN 224 224 224 ASN ASN A ? n 
A 1 225 ASN 225 225 225 ASN ASN A ? n 
# 
loop_
_atom_site.group_PDB 
_atom_site.id 
_atom_site.type_symbol 
_atom_site.label_atom_id 
_atom_site.label_alt_id 
_atom_site.label_comp_id 
_atom_site.label_asym_id 
_atom_site.label_entity_id 
_atom_site.label_seq_id 
_atom_site.pdbx_PDB_ins_code 
_atom_site.Cartn_x 
_atom_site.Cartn_y 
_atom_site.Cartn_z 
_atom_site.occupancy 
_atom_site.B_iso_or_equiv 
_atom_site.pdbx_formal_charge 
_atom_site.auth_seq_id 
_atom_site.auth_comp_id 
_atom_site.auth_asym_id 
_atom_site.auth_atom_id 
_atom_site.pdbx_PDB_model_num 
ATOM 1    N N   ? LYS A 1   1 ?  -4.335   0.935 -12.212 1.000 58.090 ? 1   LYS A N   1 
ATOM 2    C CA  ? LYS A 1   1 ?  -4.089  -0.062 -13.250 1.000 58.090 ? 1   LYS A CA  1 
ATOM 3    C C   ? LYS A 1   1 ?  -3.266  -1.228 -12.709 1.000 58.090 ? 1   LYS A C   1 
ATOM 4    C CB  ? LYS A 1   1 ?  -3.376   0.572 -14.446 1.000 58.090 ? 1   LYS A CB  1 
ATOM 5    O O   ? LYS A 1   1 ?  -2.218  -1.021 -12.093 1.000 58.090 ? 1   LYS A O   1 
ATOM 6    C CG  ? LYS A 1   1 ?  -3.086  -0.400 -15.580 1.000 58.090 ? 1   LYS A CG  1 
ATOM 7    C CD  ? LYS A 1   1 ?  -2.348   0.282 -16.725 1.000 58.090 ? 1   LYS A CD  1 
ATOM 8    C CE  ? LYS A 1   1 ?  -1.989  -0.706 -17.827 1.000 58.090 ? 1   LYS A CE  1 
ATOM 9    N NZ  ? LYS A 1   1 ?  -1.228  -0.051 -18.932 1.000 58.090 ? 1   LYS A NZ  1 
ATOM 10   N N   ? ILE A 1   2 ?  -3.813  -2.390 -12.486 1.000 63.050 ? 2   ILE A N   1 
ATOM 11   C CA  ? ILE A 1   2 ?  -2.977  -3.580 -12.376 1.000 63.050 ? 2   ILE A CA  1 
ATOM 12   C C   ? ILE A 1   2 ?  -2.854  -4.253 -13.741 1.000 63.050 ? 2   ILE A C   1 
ATOM 13   C CB  ? ILE A 1   2 ?  -3.544  -4.575 -11.338 1.000 63.050 ? 2   ILE A CB  1 
ATOM 14   O O   ? ILE A 1   2 ?  -3.840  -4.759 -14.282 1.000 63.050 ? 2   ILE A O   1 
ATOM 15   C CG1 ? ILE A 1   2 ?  -3.617  -3.919  -9.954 1.000 63.050 ? 2   ILE A CG1 1 
ATOM 16   C CG2 ? ILE A 1   2 ?  -2.699  -5.851 -11.295 1.000 63.050 ? 2   ILE A CG2 1 
ATOM 17   C CD1 ? ILE A 1   2 ?  -4.135  -4.841  -8.859 1.000 63.050 ? 2   ILE A CD1 1 
ATOM 18   N N   ? VAL A 1   3 ?  -1.809  -4.014 -14.432 1.000 66.880 ? 3   VAL A N   1 
ATOM 19   C CA  ? VAL A 1   3 ?  -1.549  -4.533 -15.771 1.000 66.880 ? 3   VAL A CA  1 
ATOM 20   C C   ? VAL A 1   3 ?  -1.332  -6.043 -15.707 1.000 66.880 ? 3   VAL A C   1 
ATOM 21   C CB  ? VAL A 1   3 ?  -0.326  -3.845 -16.418 1.000 66.880 ? 3   VAL A CB  1 
ATOM 22   O O   ? VAL A 1   3 ?  -0.482  -6.523 -14.954 1.000 66.880 ? 3   VAL A O   1 
ATOM 23   C CG1 ? VAL A 1   3 ?  -0.081  -4.390 -17.824 1.000 66.880 ? 3   VAL A CG1 1 
ATOM 24   C CG2 ? VAL A 1   3 ?  -0.523  -2.331 -16.455 1.000 66.880 ? 3   VAL A CG2 1 
ATOM 25   N N   ? LYS A 1   4 ?  -2.322  -6.855 -16.339 1.000 72.100 ? 4   LYS A N   1 
ATOM 26   C CA  ? LYS A 1   4 ?  -2.285  -8.312 -16.426 1.000 72.100 ? 4   LYS A CA  1 
ATOM 27   C C   ? LYS A 1   4 ?  -2.678  -8.952 -15.097 1.000 72.100 ? 4   LYS A C   1 
ATOM 28   C CB  ? LYS A 1   4 ?  -0.895  -8.790 -16.847 1.000 72.100 ? 4   LYS A CB  1 
ATOM 29   O O   ? LYS A 1   4 ?  -2.174 -10.020 -14.744 1.000 72.100 ? 4   LYS A O   1 
ATOM 30   C CG  ? LYS A 1   4 ?  -0.545  -8.477 -18.295 1.000 72.100 ? 4   LYS A CG  1 
ATOM 31   C CD  ? LYS A 1   4 ?   0.727  -9.193 -18.729 1.000 72.100 ? 4   LYS A CD  1 
ATOM 32   C CE  ? LYS A 1   4 ?   1.000  -8.997 -20.214 1.000 72.100 ? 4   LYS A CE  1 
ATOM 33   N NZ  ? LYS A 1   4 ?   2.242  -9.705 -20.648 1.000 72.100 ? 4   LYS A NZ  1 
ATOM 34   N N   ? GLY A 1   5 ?  -3.365  -8.133 -14.192 1.000 76.100 ? 5   GLY A N   1 
ATOM 35   C CA  ? GLY A 1   5 ?  -3.909  -8.699 -12.967 1.000 76.100 ? 5   GLY A CA  1 
ATOM 36   C C   ? GLY A 1   5 ?  -5.107  -9.598 -13.205 1.000 76.100 ? 5   GLY A C   1 
ATOM 37   O O   ? GLY A 1   5 ?  -5.670  -9.613 -14.302 1.000 76.100 ? 5   GLY A O   1 
ATOM 38   N N   ? LYS A 1   6 ?  -5.387 -10.425 -12.322 1.000 86.250 ? 6   LYS A N   1 
ATOM 39   C CA  ? LYS A 1   6 ?  -6.569 -11.282 -12.341 1.000 86.250 ? 6   LYS A CA  1 
ATOM 40   C C   ? LYS A 1   6 ?  -7.469 -11.003 -11.141 1.000 86.250 ? 6   LYS A C   1 
ATOM 41   C CB  ? LYS A 1   6 ?  -6.164 -12.756 -12.362 1.000 86.250 ? 6   LYS A CB  1 
ATOM 42   O O   ? LYS A 1   6 ?  -7.012 -10.474 -10.125 1.000 86.250 ? 6   LYS A O   1 
ATOM 43   C CG  ? LYS A 1   6 ?  -5.302 -13.145 -13.554 1.000 86.250 ? 6   LYS A CG  1 
ATOM 44   C CD  ? LYS A 1   6 ?  -4.887 -14.609 -13.491 1.000 86.250 ? 6   LYS A CD  1 
ATOM 45   C CE  ? LYS A 1   6 ?  -4.032 -15.001 -14.688 1.000 86.250 ? 6   LYS A CE  1 
ATOM 46   N NZ  ? LYS A 1   6 ?  -3.580 -16.422 -14.604 1.000 86.250 ? 6   LYS A NZ  1 
ATOM 47   N N   ? GLU A 1   7 ?  -8.728 -11.322 -11.406 1.000 89.930 ? 7   GLU A N   1 
ATOM 48   C CA  ? GLU A 1   7 ?  -9.660 -11.150 -10.295 1.000 89.930 ? 7   GLU A CA  1 
ATOM 49   C C   ? GLU A 1   7 ?  -9.155 -11.851  -9.037 1.000 89.930 ? 7   GLU A C   1 
ATOM 50   C CB  ? GLU A 1   7 ? -11.048 -11.677 -10.670 1.000 89.930 ? 7   GLU A CB  1 
ATOM 51   O O   ? GLU A 1   7 ?  -8.706 -12.997  -9.097 1.000 89.930 ? 7   GLU A O   1 
ATOM 52   C CG  ? GLU A 1   7 ? -12.069 -11.572  -9.547 1.000 89.930 ? 7   GLU A CG  1 
ATOM 53   C CD  ? GLU A 1   7 ? -13.401 -12.224  -9.885 1.000 89.930 ? 7   GLU A CD  1 
ATOM 54   O OE1 ? GLU A 1   7 ? -14.215 -12.456  -8.962 1.000 89.930 ? 7   GLU A OE1 1 
ATOM 55   O OE2 ? GLU A 1   7 ? -13.631 -12.507 -11.082 1.000 89.930 ? 7   GLU A OE2 1 
ATOM 56   N N   ? CYS A 1   8 ?  -9.202 -11.142  -7.941 1.000 91.230 ? 8   CYS A N   1 
ATOM 57   C CA  ? CYS A 1   8 ?  -8.880 -11.726  -6.644 1.000 91.230 ? 8   CYS A CA  1 
ATOM 58   C C   ? CYS A 1   8 ?  -9.974 -12.685  -6.190 1.000 91.230 ? 8   CYS A C   1 
ATOM 59   C CB  ? CYS A 1   8 ?  -8.683 -10.630  -5.597 1.000 91.230 ? 8   CYS A CB  1 
ATOM 60   O O   ? CYS A 1   8 ? -11.146 -12.497  -6.520 1.000 91.230 ? 8   CYS A O   1 
ATOM 61   S SG  ? CYS A 1   8 ?  -7.325  -9.500  -5.973 1.000 91.230 ? 8   CYS A SG  1 
ATOM 62   N N   ? ALA A 1   9 ?  -9.483 -13.748  -5.468 1.000 92.210 ? 9   ALA A N   1 
ATOM 63   C CA  ? ALA A 1   9 ? -10.500 -14.544  -4.786 1.000 92.210 ? 9   ALA A CA  1 
ATOM 64   C C   ? ALA A 1   9 ? -11.350 -13.673  -3.864 1.000 92.210 ? 9   ALA A C   1 
ATOM 65   C CB  ? ALA A 1   9 ?  -9.849 -15.674  -3.993 1.000 92.210 ? 9   ALA A CB  1 
ATOM 66   O O   ? ALA A 1   9 ? -10.833 -12.772  -3.200 1.000 92.210 ? 9   ALA A O   1 
ATOM 67   N N   ? ARG A 1  10 ? -12.658 -13.872  -3.928 1.000 90.770 ? 10  ARG A N   1 
ATOM 68   C CA  ? ARG A 1  10 ? -13.579 -13.095  -3.104 1.000 90.770 ? 10  ARG A CA  1 
ATOM 69   C C   ? ARG A 1  10 ? -13.120 -13.063  -1.651 1.000 90.770 ? 10  ARG A C   1 
ATOM 70   C CB  ? ARG A 1  10 ? -14.995 -13.668  -3.194 1.000 90.770 ? 10  ARG A CB  1 
ATOM 71   O O   ? ARG A 1  10 ? -12.795 -14.103  -1.073 1.000 90.770 ? 10  ARG A O   1 
ATOM 72   C CG  ? ARG A 1  10 ? -16.065 -12.762  -2.607 1.000 90.770 ? 10  ARG A CG  1 
ATOM 73   C CD  ? ARG A 1  10 ? -17.464 -13.308  -2.854 1.000 90.770 ? 10  ARG A CD  1 
ATOM 74   N NE  ? ARG A 1  10 ? -18.493 -12.342  -2.480 1.000 90.770 ? 10  ARG A NE  1 
ATOM 75   N NH1 ? ARG A 1  10 ? -19.887 -13.897  -1.492 1.000 90.770 ? 10  ARG A NH1 1 
ATOM 76   N NH2 ? ARG A 1  10 ? -20.489 -11.686  -1.551 1.000 90.770 ? 10  ARG A NH2 1 
ATOM 77   C CZ  ? ARG A 1  10 ? -19.621 -12.644  -1.842 1.000 90.770 ? 10  ARG A CZ  1 
ATOM 78   N N   ? HIS A 1  11 ? -12.948 -11.761  -1.068 1.000 89.080 ? 11  HIS A N   1 
ATOM 79   C CA  ? HIS A 1  11 ? -12.639 -11.460   0.325 1.000 89.080 ? 11  HIS A CA  1 
ATOM 80   C C   ? HIS A 1  11 ? -11.256 -11.978   0.707 1.000 89.080 ? 11  HIS A C   1 
ATOM 81   C CB  ? HIS A 1  11 ? -13.698 -12.061   1.251 1.000 89.080 ? 11  HIS A CB  1 
ATOM 82   O O   ? HIS A 1  11 ? -10.961 -12.159   1.891 1.000 89.080 ? 11  HIS A O   1 
ATOM 83   C CG  ? HIS A 1  11 ? -15.088 -11.593   0.955 1.000 89.080 ? 11  HIS A CG  1 
ATOM 84   C CD2 ? HIS A 1  11 ? -15.565 -10.365   0.644 1.000 89.080 ? 11  HIS A CD2 1 
ATOM 85   N ND1 ? HIS A 1  11 ? -16.176 -12.439   0.966 1.000 89.080 ? 11  HIS A ND1 1 
ATOM 86   C CE1 ? HIS A 1  11 ? -17.265 -11.749   0.672 1.000 89.080 ? 11  HIS A CE1 1 
ATOM 87   N NE2 ? HIS A 1  11 ? -16.922 -10.488   0.472 1.000 89.080 ? 11  HIS A NE2 1 
ATOM 88   N N   ? SER A 1  12 ? -10.386 -12.302  -0.231 1.000 93.360 ? 12  SER A N   1 
ATOM 89   C CA  ? SER A 1  12 ?  -9.013 -12.744  -0.012 1.000 93.360 ? 12  SER A CA  1 
ATOM 90   C C   ? SER A 1  12 ?  -8.118 -11.583   0.406 1.000 93.360 ? 12  SER A C   1 
ATOM 91   C CB  ? SER A 1  12 ?  -8.454 -13.402  -1.274 1.000 93.360 ? 12  SER A CB  1 
ATOM 92   O O   ? SER A 1  12 ?  -7.013 -11.794   0.910 1.000 93.360 ? 12  SER A O   1 
ATOM 93   O OG  ? SER A 1  12 ?  -8.402 -12.475  -2.344 1.000 93.360 ? 12  SER A OG  1 
ATOM 94   N N   ? GLN A 1  13 ?  -8.483 -10.381   0.271 1.000 95.500 ? 13  GLN A N   1 
ATOM 95   C CA  ? GLN A 1  13 ?  -7.772  -9.167   0.657 1.000 95.500 ? 13  GLN A CA  1 
ATOM 96   C C   ? GLN A 1  13 ?  -8.611  -8.316   1.606 1.000 95.500 ? 13  GLN A C   1 
ATOM 97   C CB  ? GLN A 1  13 ?  -7.390  -8.352  -0.580 1.000 95.500 ? 13  GLN A CB  1 
ATOM 98   O O   ? GLN A 1  13 ?  -9.014  -7.203   1.258 1.000 95.500 ? 13  GLN A O   1 
ATOM 99   C CG  ? GLN A 1  13 ?  -6.296  -8.992  -1.424 1.000 95.500 ? 13  GLN A CG  1 
ATOM 100  C CD  ? GLN A 1  13 ?  -6.718 -10.319  -2.025 1.000 95.500 ? 13  GLN A CD  1 
ATOM 101  N NE2 ? GLN A 1  13 ?  -6.069 -11.397  -1.598 1.000 95.500 ? 13  GLN A NE2 1 
ATOM 102  O OE1 ? GLN A 1  13 ?  -7.622 -10.376  -2.865 1.000 95.500 ? 13  GLN A OE1 1 
ATOM 103  N N   ? PRO A 1  14 ?  -8.833  -8.730   2.835 1.000 95.880 ? 14  PRO A N   1 
ATOM 104  C CA  ? PRO A 1  14 ?  -9.745  -8.082   3.781 1.000 95.880 ? 14  PRO A CA  1 
ATOM 105  C C   ? PRO A 1  14 ?  -9.200  -6.759   4.314 1.000 95.880 ? 14  PRO A C   1 
ATOM 106  C CB  ? PRO A 1  14 ?  -9.874  -9.112   4.907 1.000 95.880 ? 14  PRO A CB  1 
ATOM 107  O O   ? PRO A 1  14 ?  -9.934  -5.996   4.948 1.000 95.880 ? 14  PRO A O   1 
ATOM 108  C CG  ? PRO A 1  14 ?  -8.597  -9.888   4.863 1.000 95.880 ? 14  PRO A CG  1 
ATOM 109  C CD  ? PRO A 1  14 ?  -8.171 -10.025   3.430 1.000 95.880 ? 14  PRO A CD  1 
ATOM 110  N N   ? TRP A 1  15 ?  -7.956  -6.405   3.977 1.000 97.190 ? 15  TRP A N   1 
ATOM 111  C CA  ? TRP A 1  15 ?  -7.285  -5.187   4.417 1.000 97.190 ? 15  TRP A CA  1 
ATOM 112  C C   ? TRP A 1  15 ?  -7.402  -4.090   3.364 1.000 97.190 ? 15  TRP A C   1 
ATOM 113  C CB  ? TRP A 1  15 ?  -5.811  -5.465   4.722 1.000 97.190 ? 15  TRP A CB  1 
ATOM 114  O O   ? TRP A 1  15 ?  -7.098  -2.926   3.635 1.000 97.190 ? 15  TRP A O   1 
ATOM 115  C CG  ? TRP A 1  15 ?  -5.121  -6.298   3.684 1.000 97.190 ? 15  TRP A CG  1 
ATOM 116  C CD1 ? TRP A 1  15 ?  -4.514  -5.855   2.541 1.000 97.190 ? 15  TRP A CD1 1 
ATOM 117  C CD2 ? TRP A 1  15 ?  -4.971  -7.721   3.693 1.000 97.190 ? 15  TRP A CD2 1 
ATOM 118  C CE2 ? TRP A 1  15 ?  -4.262  -8.073   2.523 1.000 97.190 ? 15  TRP A CE2 1 
ATOM 119  C CE3 ? TRP A 1  15 ?  -5.367  -8.733   4.577 1.000 97.190 ? 15  TRP A CE3 1 
ATOM 120  N NE1 ? TRP A 1  15 ?  -3.996  -6.918   1.839 1.000 97.190 ? 15  TRP A NE1 1 
ATOM 121  C CH2 ? TRP A 1  15 ?  -4.339 -10.368   3.097 1.000 97.190 ? 15  TRP A CH2 1 
ATOM 122  C CZ2 ? TRP A 1  15 ?  -3.940  -9.397   2.215 1.000 97.190 ? 15  TRP A CZ2 1 
ATOM 123  C CZ3 ? TRP A 1  15 ?  -5.046 -10.050   4.269 1.000 97.190 ? 15  TRP A CZ3 1 
ATOM 124  N N   ? GLN A 1  16 ?  -7.735  -4.459   2.105 1.000 96.010 ? 16  GLN A N   1 
ATOM 125  C CA  ? GLN A 1  16 ?  -7.808  -3.510   1.000 1.000 96.010 ? 16  GLN A CA  1 
ATOM 126  C C   ? GLN A 1  16 ?  -8.938  -2.506   1.210 1.000 96.010 ? 16  GLN A C   1 
ATOM 127  C CB  ? GLN A 1  16 ?  -8.000  -4.246  -0.328 1.000 96.010 ? 16  GLN A CB  1 
ATOM 128  O O   ? GLN A 1  16 ? -10.079  -2.894   1.469 1.000 96.010 ? 16  GLN A O   1 
ATOM 129  C CG  ? GLN A 1  16 ?  -8.112  -3.321  -1.532 1.000 96.010 ? 16  GLN A CG  1 
ATOM 130  C CD  ? GLN A 1  16 ?  -6.792  -2.667  -1.895 1.000 96.010 ? 16  GLN A CD  1 
ATOM 131  N NE2 ? GLN A 1  16 ?  -6.845  -1.395  -2.276 1.000 96.010 ? 16  GLN A NE2 1 
ATOM 132  O OE1 ? GLN A 1  16 ?  -5.733  -3.299  -1.833 1.000 96.010 ? 16  GLN A OE1 1 
ATOM 133  N N   ? VAL A 1  17 ?  -8.575  -1.207   1.011 1.000 94.930 ? 17  VAL A N   1 
ATOM 134  C CA  ? VAL A 1  17 ?  -9.542  -0.135   1.225 1.000 94.930 ? 17  VAL A CA  1 
ATOM 135  C C   ? VAL A 1  17 ?  -9.674   0.703  -0.045 1.000 94.930 ? 17  VAL A C   1 
ATOM 136  C CB  ? VAL A 1  17 ?  -9.141   0.763   2.417 1.000 94.930 ? 17  VAL A CB  1 
ATOM 137  O O   ? VAL A 1  17 ?  -8.681   0.971  -0.725 1.000 94.930 ? 17  VAL A O   1 
ATOM 138  C CG1 ? VAL A 1  17 ? -10.084   1.958   2.534 1.000 94.930 ? 17  VAL A CG1 1 
ATOM 139  C CG2 ? VAL A 1  17 ?  -9.133  -0.045   3.713 1.000 94.930 ? 17  VAL A CG2 1 
ATOM 140  N N   ? GLY A 1  18 ? -10.905   1.071  -0.347 1.000 93.830 ? 18  GLY A N   1 
ATOM 141  C CA  ? GLY A 1  18 ? -11.154   2.086  -1.358 1.000 93.830 ? 18  GLY A CA  1 
ATOM 142  C C   ? GLY A 1  18 ? -11.411   3.462  -0.773 1.000 93.830 ? 18  GLY A C   1 
ATOM 143  O O   ? GLY A 1  18 ? -12.260   3.618   0.107 1.000 93.830 ? 18  GLY A O   1 
ATOM 144  N N   ? LEU A 1  19 ? -10.703   4.453  -1.306 1.000 93.740 ? 19  LEU A N   1 
ATOM 145  C CA  ? LEU A 1  19 ? -10.912   5.838  -0.898 1.000 93.740 ? 19  LEU A CA  1 
ATOM 146  C C   ? LEU A 1  19 ? -11.701   6.604  -1.955 1.000 93.740 ? 19  LEU A C   1 
ATOM 147  C CB  ? LEU A 1  19 ?  -9.570   6.530  -0.645 1.000 93.740 ? 19  LEU A CB  1 
ATOM 148  O O   ? LEU A 1  19 ? -11.241   6.756  -3.089 1.000 93.740 ? 19  LEU A O   1 
ATOM 149  C CG  ? LEU A 1  19 ?  -8.604   5.813   0.299 1.000 93.740 ? 19  LEU A CG  1 
ATOM 150  C CD1 ? LEU A 1  19 ?  -7.323   6.623   0.464 1.000 93.740 ? 19  LEU A CD1 1 
ATOM 151  C CD2 ? LEU A 1  19 ?  -9.264   5.564   1.652 1.000 93.740 ? 19  LEU A CD2 1 
ATOM 152  N N   ? PHE A 1  20 ? -12.895   7.139  -1.418 1.000 91.770 ? 20  PHE A N   1 
ATOM 153  C CA  ? PHE A 1  20 ? -13.824   7.750  -2.361 1.000 91.770 ? 20  PHE A CA  1 
ATOM 154  C C   ? PHE A 1  20 ? -14.030   9.226  -2.040 1.000 91.770 ? 20  PHE A C   1 
ATOM 155  C CB  ? PHE A 1  20 ? -15.169   7.017  -2.345 1.000 91.770 ? 20  PHE A CB  1 
ATOM 156  O O   ? PHE A 1  20 ? -14.104   9.607  -0.870 1.000 91.770 ? 20  PHE A O   1 
ATOM 157  C CG  ? PHE A 1  20 ? -15.125   5.654  -2.981 1.000 91.770 ? 20  PHE A CG  1 
ATOM 158  C CD1 ? PHE A 1  20 ? -15.650   5.447  -4.251 1.000 91.770 ? 20  PHE A CD1 1 
ATOM 159  C CD2 ? PHE A 1  20 ? -14.559   4.579  -2.308 1.000 91.770 ? 20  PHE A CD2 1 
ATOM 160  C CE1 ? PHE A 1  20 ? -15.610   4.186  -4.842 1.000 91.770 ? 20  PHE A CE1 1 
ATOM 161  C CE2 ? PHE A 1  20 ? -14.516   3.316  -2.892 1.000 91.770 ? 20  PHE A CE2 1 
ATOM 162  C CZ  ? PHE A 1  20 ? -15.043   3.122  -4.159 1.000 91.770 ? 20  PHE A CZ  1 
ATOM 163  N N   ? GLU A 1  21 ? -14.082   9.985  -3.047 1.000 88.510 ? 21  GLU A N   1 
ATOM 164  C CA  ? GLU A 1  21 ? -14.623  11.341  -3.030 1.000 88.510 ? 21  GLU A CA  1 
ATOM 165  C C   ? GLU A 1  21 ? -15.926  11.425  -3.820 1.000 88.510 ? 21  GLU A C   1 
ATOM 166  C CB  ? GLU A 1  21 ? -13.603  12.334  -3.591 1.000 88.510 ? 21  GLU A CB  1 
ATOM 167  O O   ? GLU A 1  21 ? -15.911  11.427  -5.053 1.000 88.510 ? 21  GLU A O   1 
ATOM 168  C CG  ? GLU A 1  21 ? -13.933  13.790  -3.293 1.000 88.510 ? 21  GLU A CG  1 
ATOM 169  C CD  ? GLU A 1  21 ? -12.810  14.747  -3.660 1.000 88.510 ? 21  GLU A CD  1 
ATOM 170  O OE1 ? GLU A 1  21 ? -12.367  15.526  -2.786 1.000 88.510 ? 21  GLU A OE1 1 
ATOM 171  O OE2 ? GLU A 1  21 ? -12.372  14.719  -4.832 1.000 88.510 ? 21  GLU A OE2 1 
ATOM 172  N N   ? GLY A 1  22 ? -17.056  11.484  -3.073 1.000 86.640 ? 22  GLY A N   1 
ATOM 173  C CA  ? GLY A 1  22 ? -18.340  11.221  -3.703 1.000 86.640 ? 22  GLY A CA  1 
ATOM 174  C C   ? GLY A 1  22 ? -18.481   9.793  -4.197 1.000 86.640 ? 22  GLY A C   1 
ATOM 175  O O   ? GLY A 1  22 ? -18.309   8.845  -3.428 1.000 86.640 ? 22  GLY A O   1 
ATOM 176  N N   ? ALA A 1  23 ? -18.732   9.603  -5.456 1.000 84.340 ? 23  ALA A N   1 
ATOM 177  C CA  ? ALA A 1  23 ? -18.928   8.279  -6.040 1.000 84.340 ? 23  ALA A CA  1 
ATOM 178  C C   ? ALA A 1  23 ? -17.677   7.816  -6.781 1.000 84.340 ? 23  ALA A C   1 
ATOM 179  C CB  ? ALA A 1  23 ? -20.129   8.286  -6.983 1.000 84.340 ? 23  ALA A CB  1 
ATOM 180  O O   ? ALA A 1  23 ? -17.618   6.683  -7.266 1.000 84.340 ? 23  ALA A O   1 
ATOM 181  N N   ? ASN A 1  24 ? -16.710   8.660  -6.716 1.000 84.950 ? 24  ASN A N   1 
ATOM 182  C CA  ? ASN A 1  24 ? -15.516   8.388  -7.510 1.000 84.950 ? 24  ASN A CA  1 
ATOM 183  C C   ? ASN A 1  24 ? -14.404   7.780  -6.660 1.000 84.950 ? 24  ASN A C   1 
ATOM 184  C CB  ? ASN A 1  24 ? -15.024   9.665  -8.194 1.000 84.950 ? 24  ASN A CB  1 
ATOM 185  O O   ? ASN A 1  24 ? -14.057   8.318  -5.607 1.000 84.950 ? 24  ASN A O   1 
ATOM 186  C CG  ? ASN A 1  24 ? -16.022  10.212  -9.196 1.000 84.950 ? 24  ASN A CG  1 
ATOM 187  N ND2 ? ASN A 1  24 ? -16.210  11.526  -9.189 1.000 84.950 ? 24  ASN A ND2 1 
ATOM 188  O OD1 ? ASN A 1  24 ? -16.620   9.459  -9.970 1.000 84.950 ? 24  ASN A OD1 1 
ATOM 189  N N   ? LEU A 1  25 ? -13.862   6.648  -7.086 1.000 87.770 ? 25  LEU A N   1 
ATOM 190  C CA  ? LEU A 1  25 ? -12.682   6.060  -6.461 1.000 87.770 ? 25  LEU A CA  1 
ATOM 191  C C   ? LEU A 1  25 ? -11.437   6.885  -6.770 1.000 87.770 ? 25  LEU A C   1 
ATOM 192  C CB  ? LEU A 1  25 ? -12.485   4.619  -6.938 1.000 87.770 ? 25  LEU A CB  1 
ATOM 193  O O   ? LEU A 1  25 ? -11.071   7.052  -7.935 1.000 87.770 ? 25  LEU A O   1 
ATOM 194  C CG  ? LEU A 1  25 ? -11.268   3.881  -6.380 1.000 87.770 ? 25  LEU A CG  1 
ATOM 195  C CD1 ? LEU A 1  25 ? -11.408   3.689  -4.874 1.000 87.770 ? 25  LEU A CD1 1 
ATOM 196  C CD2 ? LEU A 1  25 ? -11.089   2.538  -7.081 1.000 87.770 ? 25  LEU A CD2 1 
ATOM 197  N N   ? ARG A 1  26 ? -10.739   7.374  -5.658 1.000 88.610 ? 26  ARG A N   1 
ATOM 198  C CA  ? ARG A 1  26 ?  -9.597   8.269  -5.811 1.000 88.610 ? 26  ARG A CA  1 
ATOM 199  C C   ? ARG A 1  26 ?  -8.284   7.520  -5.615 1.000 88.610 ? 26  ARG A C   1 
ATOM 200  C CB  ? ARG A 1  26 ?  -9.689   9.433  -4.821 1.000 88.610 ? 26  ARG A CB  1 
ATOM 201  O O   ? ARG A 1  26 ?  -7.325   7.731  -6.360 1.000 88.610 ? 26  ARG A O   1 
ATOM 202  C CG  ? ARG A 1  26 ? -10.836  10.390  -5.101 1.000 88.610 ? 26  ARG A CG  1 
ATOM 203  C CD  ? ARG A 1  26 ? -10.708  11.039  -6.472 1.000 88.610 ? 26  ARG A CD  1 
ATOM 204  N NE  ? ARG A 1  26 ? -11.760  12.025  -6.703 1.000 88.610 ? 26  ARG A NE  1 
ATOM 205  N NH1 ? ARG A 1  26 ? -11.037  12.608  -8.818 1.000 88.610 ? 26  ARG A NH1 1 
ATOM 206  N NH2 ? ARG A 1  26 ? -12.887  13.617  -7.916 1.000 88.610 ? 26  ARG A NH2 1 
ATOM 207  C CZ  ? ARG A 1  26 ? -11.892  12.748  -7.812 1.000 88.610 ? 26  ARG A CZ  1 
ATOM 208  N N   ? CYS A 1  27 ?  -8.278   6.690  -4.614 1.000 92.400 ? 27  CYS A N   1 
ATOM 209  C CA  ? CYS A 1  27 ?  -7.087   5.929  -4.254 1.000 92.400 ? 27  CYS A CA  1 
ATOM 210  C C   ? CYS A 1  27 ?  -7.458   4.660  -3.496 1.000 92.400 ? 27  CYS A C   1 
ATOM 211  C CB  ? CYS A 1  27 ?  -6.142   6.782  -3.407 1.000 92.400 ? 27  CYS A CB  1 
ATOM 212  O O   ? CYS A 1  27 ?  -8.606   4.494  -3.081 1.000 92.400 ? 27  CYS A O   1 
ATOM 213  S SG  ? CYS A 1  27 ?  -5.279   8.062  -4.344 1.000 92.400 ? 27  CYS A SG  1 
ATOM 214  N N   ? GLY A 1  28 ?  -6.479   3.853  -3.382 1.000 93.280 ? 28  GLY A N   1 
ATOM 215  C CA  ? GLY A 1  28 ?  -6.579   2.734  -2.458 1.000 93.280 ? 28  GLY A CA  1 
ATOM 216  C C   ? GLY A 1  28 ?  -5.967   3.025  -1.101 1.000 93.280 ? 28  GLY A C   1 
ATOM 217  O O   ? GLY A 1  28 ?  -5.406   4.101  -0.884 1.000 93.280 ? 28  GLY A O   1 
ATOM 218  N N   ? GLY A 1  29 ?  -6.049   2.086  -0.196 1.000 95.570 ? 29  GLY A N   1 
ATOM 219  C CA  ? GLY A 1  29 ?  -5.470   2.123   1.138 1.000 95.570 ? 29  GLY A CA  1 
ATOM 220  C C   ? GLY A 1  29 ?  -5.424   0.762   1.807 1.000 95.570 ? 29  GLY A C   1 
ATOM 221  O O   ? GLY A 1  29 ?  -5.835  -0.239   1.217 1.000 95.570 ? 29  GLY A O   1 
ATOM 222  N N   ? VAL A 1  30 ?  -4.840   0.823   3.021 1.000 97.900 ? 30  VAL A N   1 
ATOM 223  C CA  ? VAL A 1  30 ?  -4.689  -0.417   3.776 1.000 97.900 ? 30  VAL A CA  1 
ATOM 224  C C   ? VAL A 1  30 ?  -5.178  -0.213   5.208 1.000 97.900 ? 30  VAL A C   1 
ATOM 225  C CB  ? VAL A 1  30 ?  -3.223  -0.904   3.778 1.000 97.900 ? 30  VAL A CB  1 
ATOM 226  O O   ? VAL A 1  30 ?  -4.776   0.742   5.878 1.000 97.900 ? 30  VAL A O   1 
ATOM 227  C CG1 ? VAL A 1  30 ?  -3.115  -2.289   4.415 1.000 97.900 ? 30  VAL A CG1 1 
ATOM 228  C CG2 ? VAL A 1  30 ?  -2.665  -0.922   2.356 1.000 97.900 ? 30  VAL A CG2 1 
ATOM 229  N N   ? LEU A 1  31 ?  -6.115  -1.079   5.593 1.000 98.090 ? 31  LEU A N   1 
ATOM 230  C CA  ? LEU A 1  31 ?  -6.517  -1.089   6.995 1.000 98.090 ? 31  LEU A CA  1 
ATOM 231  C C   ? LEU A 1  31 ?  -5.419  -1.682   7.871 1.000 98.090 ? 31  LEU A C   1 
ATOM 232  C CB  ? LEU A 1  31 ?  -7.814  -1.883   7.175 1.000 98.090 ? 31  LEU A CB  1 
ATOM 233  O O   ? LEU A 1  31 ?  -5.094  -2.866   7.751 1.000 98.090 ? 31  LEU A O   1 
ATOM 234  C CG  ? LEU A 1  31 ?  -8.415  -1.889   8.582 1.000 98.090 ? 31  LEU A CG  1 
ATOM 235  C CD1 ? LEU A 1  31 ?  -8.899  -0.492   8.958 1.000 98.090 ? 31  LEU A CD1 1 
ATOM 236  C CD2 ? LEU A 1  31 ?  -9.556  -2.897   8.671 1.000 98.090 ? 31  LEU A CD2 1 
ATOM 237  N N   ? ILE A 1  32 ?  -4.797  -0.863   8.831 1.000 98.050 ? 32  ILE A N   1 
ATOM 238  C CA  ? ILE A 1  32 ?  -3.652  -1.328   9.605 1.000 98.050 ? 32  ILE A CA  1 
ATOM 239  C C   ? ILE A 1  32 ?  -4.024  -1.402  11.084 1.000 98.050 ? 32  ILE A C   1 
ATOM 240  C CB  ? ILE A 1  32 ?  -2.425  -0.410   9.407 1.000 98.050 ? 32  ILE A CB  1 
ATOM 241  O O   ? ILE A 1  32 ?  -3.248  -1.903  11.902 1.000 98.050 ? 32  ILE A O   1 
ATOM 242  C CG1 ? ILE A 1  32 ?  -2.788   1.044   9.729 1.000 98.050 ? 32  ILE A CG1 1 
ATOM 243  C CG2 ? ILE A 1  32 ?  -1.881  -0.536   7.981 1.000 98.050 ? 32  ILE A CG2 1 
ATOM 244  C CD1 ? ILE A 1  32 ?  -1.587   1.974   9.834 1.000 98.050 ? 32  ILE A CD1 1 
ATOM 245  N N   ? ASP A 1  33 ?  -5.247  -0.898  11.401 1.000 97.140 ? 33  ASP A N   1 
ATOM 246  C CA  ? ASP A 1  33 ?  -5.911  -0.953  12.700 1.000 97.140 ? 33  ASP A CA  1 
ATOM 247  C C   ? ASP A 1  33 ?  -7.404  -0.665  12.567 1.000 97.140 ? 33  ASP A C   1 
ATOM 248  C CB  ? ASP A 1  33 ?  -5.269   0.038  13.673 1.000 97.140 ? 33  ASP A CB  1 
ATOM 249  O O   ? ASP A 1  33 ?  -7.878  -0.301  11.488 1.000 97.140 ? 33  ASP A O   1 
ATOM 250  C CG  ? ASP A 1  33 ?  -5.675  -0.201  15.117 1.000 97.140 ? 33  ASP A CG  1 
ATOM 251  O OD1 ? ASP A 1  33 ?  -6.149   0.745  15.782 1.000 97.140 ? 33  ASP A OD1 1 
ATOM 252  O OD2 ? ASP A 1  33 ?  -5.517  -1.346  15.595 1.000 97.140 ? 33  ASP A OD2 1 
ATOM 253  N N   ? ARG A 1  34 ?  -8.236  -0.880  13.708 1.000 96.480 ? 34  ARG A N   1 
ATOM 254  C CA  ? ARG A 1  34 ?  -9.687  -0.733  13.644 1.000 96.480 ? 34  ARG A CA  1 
ATOM 255  C C   ? ARG A 1  34 ? -10.076   0.682  13.227 1.000 96.480 ? 34  ARG A C   1 
ATOM 256  C CB  ? ARG A 1  34 ? -10.322  -1.075  14.994 1.000 96.480 ? 34  ARG A CB  1 
ATOM 257  O O   ? ARG A 1  34 ? -11.184   0.907  12.736 1.000 96.480 ? 34  ARG A O   1 
ATOM 258  C CG  ? ARG A 1  34 ? -10.178  -2.535  15.390 1.000 96.480 ? 34  ARG A CG  1 
ATOM 259  C CD  ? ARG A 1  34 ? -10.869  -2.832  16.714 1.000 96.480 ? 34  ARG A CD  1 
ATOM 260  N NE  ? ARG A 1  34 ? -12.318  -2.921  16.557 1.000 96.480 ? 34  ARG A NE  1 
ATOM 261  N NH1 ? ARG A 1  34 ? -12.719  -3.590  18.732 1.000 96.480 ? 34  ARG A NH1 1 
ATOM 262  N NH2 ? ARG A 1  34 ? -14.463  -3.328  17.268 1.000 96.480 ? 34  ARG A NH2 1 
ATOM 263  C CZ  ? ARG A 1  34 ? -13.163  -3.280  17.519 1.000 96.480 ? 34  ARG A CZ  1 
ATOM 264  N N   ? ARG A 1  35 ?  -9.133   1.606  13.340 1.000 96.590 ? 35  ARG A N   1 
ATOM 265  C CA  ? ARG A 1  35 ?  -9.497   2.998  13.093 1.000 96.590 ? 35  ARG A CA  1 
ATOM 266  C C   ? ARG A 1  35 ?  -8.521   3.655  12.122 1.000 96.590 ? 35  ARG A C   1 
ATOM 267  C CB  ? ARG A 1  35 ?  -9.539   3.783  14.405 1.000 96.590 ? 35  ARG A CB  1 
ATOM 268  O O   ? ARG A 1  35 ?  -8.659   4.837  11.800 1.000 96.590 ? 35  ARG A O   1 
ATOM 269  C CG  ? ARG A 1  35 ? -10.730   3.445  15.288 1.000 96.590 ? 35  ARG A CG  1 
ATOM 270  C CD  ? ARG A 1  35 ? -10.753   4.291  16.553 1.000 96.590 ? 35  ARG A CD  1 
ATOM 271  N NE  ? ARG A 1  35 ? -11.893   3.959  17.403 1.000 96.590 ? 35  ARG A NE  1 
ATOM 272  N NH1 ? ARG A 1  35 ? -12.964   5.985  17.110 1.000 96.590 ? 35  ARG A NH1 1 
ATOM 273  N NH2 ? ARG A 1  35 ? -13.903   4.369  18.436 1.000 96.590 ? 35  ARG A NH2 1 
ATOM 274  C CZ  ? ARG A 1  35 ? -12.917   4.772  17.648 1.000 96.590 ? 35  ARG A CZ  1 
ATOM 275  N N   ? TRP A 1  36 ?  -7.498   2.893  11.695 1.000 97.670 ? 36  TRP A N   1 
ATOM 276  C CA  ? TRP A 1  36 ?  -6.439   3.563  10.949 1.000 97.670 ? 36  TRP A CA  1 
ATOM 277  C C   ? TRP A 1  36 ?  -6.256   2.930   9.574 1.000 97.670 ? 36  TRP A C   1 
ATOM 278  C CB  ? TRP A 1  36 ?  -5.120   3.515  11.726 1.000 97.670 ? 36  TRP A CB  1 
ATOM 279  O O   ? TRP A 1  36 ?  -6.140   1.708   9.457 1.000 97.670 ? 36  TRP A O   1 
ATOM 280  C CG  ? TRP A 1  36 ?  -5.090   4.410  12.929 1.000 97.670 ? 36  TRP A CG  1 
ATOM 281  C CD1 ? TRP A 1  36 ?  -5.303   4.048  14.231 1.000 97.670 ? 36  TRP A CD1 1 
ATOM 282  C CD2 ? TRP A 1  36 ?  -4.835   5.818  12.941 1.000 97.670 ? 36  TRP A CD2 1 
ATOM 283  C CE2 ? TRP A 1  36 ?  -4.909   6.245  14.285 1.000 97.670 ? 36  TRP A CE2 1 
ATOM 284  C CE3 ? TRP A 1  36 ?  -4.550   6.760  11.943 1.000 97.670 ? 36  TRP A CE3 1 
ATOM 285  N NE1 ? TRP A 1  36 ?  -5.195   5.147  15.051 1.000 97.670 ? 36  TRP A NE1 1 
ATOM 286  C CH2 ? TRP A 1  36 ?  -4.431   8.478  13.662 1.000 97.670 ? 36  TRP A CH2 1 
ATOM 287  C CZ2 ? TRP A 1  36 ?  -4.708   7.576  14.657 1.000 97.670 ? 36  TRP A CZ2 1 
ATOM 288  C CZ3 ? TRP A 1  36 ?  -4.351   8.085  12.316 1.000 97.670 ? 36  TRP A CZ3 1 
ATOM 289  N N   ? VAL A 1  37 ?  -6.292   3.796   8.572 1.000 97.620 ? 37  VAL A N   1 
ATOM 290  C CA  ? VAL A 1  37 ?  -6.029   3.434   7.183 1.000 97.620 ? 37  VAL A CA  1 
ATOM 291  C C   ? VAL A 1  37 ?  -4.740   4.104   6.710 1.000 97.620 ? 37  VAL A C   1 
ATOM 292  C CB  ? VAL A 1  37 ?  -7.204   3.829   6.261 1.000 97.620 ? 37  VAL A CB  1 
ATOM 293  O O   ? VAL A 1  37 ?  -4.534   5.298   6.939 1.000 97.620 ? 37  VAL A O   1 
ATOM 294  C CG1 ? VAL A 1  37 ?  -6.849   3.578   4.797 1.000 97.620 ? 37  VAL A CG1 1 
ATOM 295  C CG2 ? VAL A 1  37 ?  -8.466   3.059   6.648 1.000 97.620 ? 37  VAL A CG2 1 
ATOM 296  N N   ? LEU A 1  38 ?  -3.895   3.269   6.116 1.000 97.710 ? 38  LEU A N   1 
ATOM 297  C CA  ? LEU A 1  38 ?  -2.653   3.754   5.524 1.000 97.710 ? 38  LEU A CA  1 
ATOM 298  C C   ? LEU A 1  38 ?  -2.804   3.936   4.017 1.000 97.710 ? 38  LEU A C   1 
ATOM 299  C CB  ? LEU A 1  38 ?  -1.505   2.786   5.820 1.000 97.710 ? 38  LEU A CB  1 
ATOM 300  O O   ? LEU A 1  38 ?  -3.341   3.063   3.332 1.000 97.710 ? 38  LEU A O   1 
ATOM 301  C CG  ? LEU A 1  38 ?  -0.095   3.293   5.513 1.000 97.710 ? 38  LEU A CG  1 
ATOM 302  C CD1 ? LEU A 1  38 ?   0.225   4.517   6.364 1.000 97.710 ? 38  LEU A CD1 1 
ATOM 303  C CD2 ? LEU A 1  38 ?   0.933   2.190   5.745 1.000 97.710 ? 38  LEU A CD2 1 
ATOM 304  N N   ? THR A 1  39 ?  -2.319   5.088   3.448 1.000 96.990 ? 39  THR A N   1 
ATOM 305  C CA  ? THR A 1  39 ?  -2.393   5.345   2.014 1.000 96.990 ? 39  THR A CA  1 
ATOM 306  C C   ? THR A 1  39 ?  -1.224   6.213   1.559 1.000 96.990 ? 39  THR A C   1 
ATOM 307  C CB  ? THR A 1  39 ?  -3.721   6.028   1.637 1.000 96.990 ? 39  THR A CB  1 
ATOM 308  O O   ? THR A 1  39 ?  -0.367   6.582   2.365 1.000 96.990 ? 39  THR A O   1 
ATOM 309  C CG2 ? THR A 1  39 ?  -3.766   7.464   2.150 1.000 96.990 ? 39  THR A CG2 1 
ATOM 310  O OG1 ? THR A 1  39 ?  -3.858   6.038   0.210 1.000 96.990 ? 39  THR A OG1 1 
ATOM 311  N N   ? ALA A 1  40 ?  -1.098   6.441   0.294 1.000 96.210 ? 40  ALA A N   1 
ATOM 312  C CA  ? ALA A 1  40 ?  -0.032   7.282  -0.245 1.000 96.210 ? 40  ALA A CA  1 
ATOM 313  C C   ? ALA A 1  40 ?  -0.333   8.761  -0.021 1.000 96.210 ? 40  ALA A C   1 
ATOM 314  C CB  ? ALA A 1  40 ?   0.164   7.002  -1.733 1.000 96.210 ? 40  ALA A CB  1 
ATOM 315  O O   ? ALA A 1  40 ?  -1.484   9.190  -0.129 1.000 96.210 ? 40  ALA A O   1 
ATOM 316  N N   ? ALA A 1  41 ?   0.701   9.563   0.226 1.000 95.880 ? 41  ALA A N   1 
ATOM 317  C CA  ? ALA A 1  41 ?   0.574  10.996   0.477 1.000 95.880 ? 41  ALA A CA  1 
ATOM 318  C C   ? ALA A 1  41 ?   0.130  11.736  -0.782 1.000 95.880 ? 41  ALA A C   1 
ATOM 319  C CB  ? ALA A 1  41 ?   1.894  11.567   0.988 1.000 95.880 ? 41  ALA A CB  1 
ATOM 320  O O   ? ALA A 1  41 ?  -0.507  12.789  -0.698 1.000 95.880 ? 41  ALA A O   1 
ATOM 321  N N   ? HIS A 1  42 ?   0.545  11.251  -1.920 1.000 93.040 ? 42  HIS A N   1 
ATOM 322  C CA  ? HIS A 1  42 ?   0.233  11.931  -3.173 1.000 93.040 ? 42  HIS A CA  1 
ATOM 323  C C   ? HIS A 1  42 ?  -1.240  11.773  -3.534 1.000 93.040 ? 42  HIS A C   1 
ATOM 324  C CB  ? HIS A 1  42 ?   1.111  11.397  -4.305 1.000 93.040 ? 42  HIS A CB  1 
ATOM 325  O O   ? HIS A 1  42 ?  -1.712  12.363  -4.508 1.000 93.040 ? 42  HIS A O   1 
ATOM 326  C CG  ? HIS A 1  42 ?   0.725  10.028  -4.769 1.000 93.040 ? 42  HIS A CG  1 
ATOM 327  C CD2 ? HIS A 1  42 ?  -0.216   9.622  -5.654 1.000 93.040 ? 42  HIS A CD2 1 
ATOM 328  N ND1 ? HIS A 1  42 ?   1.340   8.885  -4.307 1.000 93.040 ? 42  HIS A ND1 1 
ATOM 329  C CE1 ? HIS A 1  42 ?   0.791   7.831  -4.889 1.000 93.040 ? 42  HIS A CE1 1 
ATOM 330  N NE2 ? HIS A 1  42 ?  -0.155   8.251  -5.711 1.000 93.040 ? 42  HIS A NE2 1 
ATOM 331  N N   ? CYS A 1  43 ?  -2.015  11.067  -2.687 1.000 91.570 ? 43  CYS A N   1 
ATOM 332  C CA  ? CYS A 1  43 ?  -3.469  11.036  -2.796 1.000 91.570 ? 43  CYS A CA  1 
ATOM 333  C C   ? CYS A 1  43 ?  -4.084  12.323  -2.260 1.000 91.570 ? 43  CYS A C   1 
ATOM 334  C CB  ? CYS A 1  43 ?  -4.037   9.835  -2.040 1.000 91.570 ? 43  CYS A CB  1 
ATOM 335  O O   ? CYS A 1  43 ?  -3.964  12.626  -1.072 1.000 91.570 ? 43  CYS A O   1 
ATOM 336  S SG  ? CYS A 1  43 ?  -3.610   8.243  -2.777 1.000 91.570 ? 43  CYS A SG  1 
ATOM 337  N N   ? SER A 1  44 ?  -4.364  13.398  -3.009 1.000 77.550 ? 44  SER A N   1 
ATOM 338  C CA  ? SER A 1  44 ?  -4.601  14.829  -2.847 1.000 77.550 ? 44  SER A CA  1 
ATOM 339  C C   ? SER A 1  44 ?  -5.973  15.096  -2.237 1.000 77.550 ? 44  SER A C   1 
ATOM 340  C CB  ? SER A 1  44 ?  -4.484  15.547  -4.192 1.000 77.550 ? 44  SER A CB  1 
ATOM 341  O O   ? SER A 1  44 ?  -6.326  16.247  -1.970 1.000 77.550 ? 44  SER A O   1 
ATOM 342  O OG  ? SER A 1  44 ?  -5.375  14.987  -5.141 1.000 77.550 ? 44  SER A OG  1 
ATOM 343  N N   ? GLY A 1  45 ?  -6.583  14.256  -1.216 1.000 78.020 ? 45  GLY A N   1 
ATOM 344  C CA  ? GLY A 1  45 ?  -7.859  14.467  -0.551 1.000 78.020 ? 45  GLY A CA  1 
ATOM 345  C C   ? GLY A 1  45 ?  -7.753  14.450   0.962 1.000 78.020 ? 45  GLY A C   1 
ATOM 346  O O   ? GLY A 1  45 ?  -6.878  13.786   1.521 1.000 78.020 ? 45  GLY A O   1 
ATOM 347  N N   ? SER A 1  46 ?  -8.546  15.367   1.679 1.000 72.710 ? 46  SER A N   1 
ATOM 348  C CA  ? SER A 1  46 ?  -8.484  15.498   3.131 1.000 72.710 ? 46  SER A CA  1 
ATOM 349  C C   ? SER A 1  46 ?  -9.617  14.731   3.804 1.000 72.710 ? 46  SER A C   1 
ATOM 350  C CB  ? SER A 1  46 ?  -8.540  16.970   3.540 1.000 72.710 ? 46  SER A CB  1 
ATOM 351  O O   ? SER A 1  46 ?  -9.496  14.321   4.960 1.000 72.710 ? 46  SER A O   1 
ATOM 352  O OG  ? SER A 1  46 ?  -9.727  17.580   3.062 1.000 72.710 ? 46  SER A OG  1 
ATOM 353  N N   ? ARG A 1  47 ? -10.732  14.406   3.066 1.000 86.900 ? 47  ARG A N   1 
ATOM 354  C CA  ? ARG A 1  47 ? -11.862  13.650   3.596 1.000 86.900 ? 47  ARG A CA  1 
ATOM 355  C C   ? ARG A 1  47 ? -12.357  12.623   2.584 1.000 86.900 ? 47  ARG A C   1 
ATOM 356  C CB  ? ARG A 1  47 ? -13.003  14.592   3.987 1.000 86.900 ? 47  ARG A CB  1 
ATOM 357  O O   ? ARG A 1  47 ? -12.745  12.979   1.469 1.000 86.900 ? 47  ARG A O   1 
ATOM 358  C CG  ? ARG A 1  47 ? -12.678  15.495   5.166 1.000 86.900 ? 47  ARG A CG  1 
ATOM 359  C CD  ? ARG A 1  47 ? -13.879  16.334   5.582 1.000 86.900 ? 47  ARG A CD  1 
ATOM 360  N NE  ? ARG A 1  47 ? -13.570  17.191   6.723 1.000 86.900 ? 47  ARG A NE  1 
ATOM 361  N NH1 ? ARG A 1  47 ? -15.660  18.170   6.818 1.000 86.900 ? 47  ARG A NH1 1 
ATOM 362  N NH2 ? ARG A 1  47 ? -14.036  18.775   8.318 1.000 86.900 ? 47  ARG A NH2 1 
ATOM 363  C CZ  ? ARG A 1  47 ? -14.423  18.043   7.284 1.000 86.900 ? 47  ARG A CZ  1 
ATOM 364  N N   ? TYR A 1  48 ? -12.144  11.397   2.963 1.000 92.210 ? 48  TYR A N   1 
ATOM 365  C CA  ? TYR A 1  48 ? -12.555  10.298   2.096 1.000 92.210 ? 48  TYR A CA  1 
ATOM 366  C C   ? TYR A 1  48 ? -13.690   9.500   2.728 1.000 92.210 ? 48  TYR A C   1 
ATOM 367  C CB  ? TYR A 1  48 ? -11.369   9.374   1.801 1.000 92.210 ? 48  TYR A CB  1 
ATOM 368  O O   ? TYR A 1  48 ? -13.763   9.377   3.953 1.000 92.210 ? 48  TYR A O   1 
ATOM 369  C CG  ? TYR A 1  48 ? -10.283  10.024   0.978 1.000 92.210 ? 48  TYR A CG  1 
ATOM 370  C CD1 ? TYR A 1  48 ? -10.472  10.287  -0.377 1.000 92.210 ? 48  TYR A CD1 1 
ATOM 371  C CD2 ? TYR A 1  48 ?  -9.067  10.376   1.554 1.000 92.210 ? 48  TYR A CD2 1 
ATOM 372  C CE1 ? TYR A 1  48 ?  -9.474  10.884  -1.139 1.000 92.210 ? 48  TYR A CE1 1 
ATOM 373  C CE2 ? TYR A 1  48 ?  -8.062  10.974   0.801 1.000 92.210 ? 48  TYR A CE2 1 
ATOM 374  O OH  ? TYR A 1  48 ?  -7.282  11.816  -1.293 1.000 92.210 ? 48  TYR A OH  1 
ATOM 375  C CZ  ? TYR A 1  48 ?  -8.274  11.224  -0.543 1.000 92.210 ? 48  TYR A CZ  1 
ATOM 376  N N   ? TRP A 1  49 ? -14.624   9.097   1.841 1.000 93.810 ? 49  TRP A N   1 
ATOM 377  C CA  ? TRP A 1  49 ? -15.395   7.915   2.212 1.000 93.810 ? 49  TRP A CA  1 
ATOM 378  C C   ? TRP A 1  49 ? -14.572   6.646   2.023 1.000 93.810 ? 49  TRP A C   1 
ATOM 379  C CB  ? TRP A 1  49 ? -16.682   7.831   1.387 1.000 93.810 ? 49  TRP A CB  1 
ATOM 380  O O   ? TRP A 1  49 ? -14.122   6.349   0.914 1.000 93.810 ? 49  TRP A O   1 
ATOM 381  C CG  ? TRP A 1  49 ? -17.692   8.887   1.725 1.000 93.810 ? 49  TRP A CG  1 
ATOM 382  C CD1 ? TRP A 1  49 ? -17.972  10.018   1.010 1.000 93.810 ? 49  TRP A CD1 1 
ATOM 383  C CD2 ? TRP A 1  49 ? -18.553   8.911   2.867 1.000 93.810 ? 49  TRP A CD2 1 
ATOM 384  C CE2 ? TRP A 1  49 ? -19.330  10.087   2.780 1.000 93.810 ? 49  TRP A CE2 1 
ATOM 385  C CE3 ? TRP A 1  49 ? -18.743   8.050   3.957 1.000 93.810 ? 49  TRP A CE3 1 
ATOM 386  N NE1 ? TRP A 1  49 ? -18.957  10.744   1.639 1.000 93.810 ? 49  TRP A NE1 1 
ATOM 387  C CH2 ? TRP A 1  49 ? -20.450   9.565   4.799 1.000 93.810 ? 49  TRP A CH2 1 
ATOM 388  C CZ2 ? TRP A 1  49 ? -20.284  10.424   3.744 1.000 93.810 ? 49  TRP A CZ2 1 
ATOM 389  C CZ3 ? TRP A 1  49 ? -19.693   8.388   4.914 1.000 93.810 ? 49  TRP A CZ3 1 
ATOM 390  N N   ? VAL A 1  50 ? -14.335   6.001   3.231 1.000 94.650 ? 50  VAL A N   1 
ATOM 391  C CA  ? VAL A 1  50 ? -13.515   4.794   3.219 1.000 94.650 ? 50  VAL A CA  1 
ATOM 392  C C   ? VAL A 1  50 ? -14.411   3.561   3.123 1.000 94.650 ? 50  VAL A C   1 
ATOM 393  C CB  ? VAL A 1  50 ? -12.618   4.705   4.473 1.000 94.650 ? 50  VAL A CB  1 
ATOM 394  O O   ? VAL A 1  50 ? -15.277   3.348   3.976 1.000 94.650 ? 50  VAL A O   1 
ATOM 395  C CG1 ? VAL A 1  50 ? -11.776   3.430   4.446 1.000 94.650 ? 50  VAL A CG1 1 
ATOM 396  C CG2 ? VAL A 1  50 ? -11.722   5.938   4.577 1.000 94.650 ? 50  VAL A CG2 1 
ATOM 397  N N   ? ARG A 1  51 ? -14.279   2.845   2.052 1.000 94.220 ? 51  ARG A N   1 
ATOM 398  C CA  ? ARG A 1  51 ? -15.058   1.626   1.860 1.000 94.220 ? 51  ARG A CA  1 
ATOM 399  C C   ? ARG A 1  51 ? -14.210   0.387   2.128 1.000 94.220 ? 51  ARG A C   1 
ATOM 400  C CB  ? ARG A 1  51 ? -15.632   1.573   0.443 1.000 94.220 ? 51  ARG A CB  1 
ATOM 401  O O   ? ARG A 1  51 ? -13.151   0.211   1.522 1.000 94.220 ? 51  ARG A O   1 
ATOM 402  C CG  ? ARG A 1  51 ? -16.618   2.688   0.136 1.000 94.220 ? 51  ARG A CG  1 
ATOM 403  C CD  ? ARG A 1  51 ? -17.152   2.593  -1.287 1.000 94.220 ? 51  ARG A CD  1 
ATOM 404  N NE  ? ARG A 1  51 ? -17.921   1.369  -1.494 1.000 94.220 ? 51  ARG A NE  1 
ATOM 405  N NH1 ? ARG A 1  51 ? -18.136   1.644  -3.777 1.000 94.220 ? 51  ARG A NH1 1 
ATOM 406  N NH2 ? ARG A 1  51 ? -19.061  -0.182  -2.746 1.000 94.220 ? 51  ARG A NH2 1 
ATOM 407  C CZ  ? ARG A 1  51 ? -18.371   0.947  -2.672 1.000 94.220 ? 51  ARG A CZ  1 
ATOM 408  N N   ? LEU A 1  52 ? -14.651  -0.509   3.115 1.000 94.510 ? 52  LEU A N   1 
ATOM 409  C CA  ? LEU A 1  52 ? -13.974  -1.730   3.540 1.000 94.510 ? 52  LEU A CA  1 
ATOM 410  C C   ? LEU A 1  52 ? -14.830  -2.957   3.243 1.000 94.510 ? 52  LEU A C   1 
ATOM 411  C CB  ? LEU A 1  52 ? -13.648  -1.670   5.034 1.000 94.510 ? 52  LEU A CB  1 
ATOM 412  O O   ? LEU A 1  52 ? -16.060  -2.873   3.234 1.000 94.510 ? 52  LEU A O   1 
ATOM 413  C CG  ? LEU A 1  52 ? -12.800  -0.484   5.496 1.000 94.510 ? 52  LEU A CG  1 
ATOM 414  C CD1 ? LEU A 1  52 ? -13.685   0.588   6.125 1.000 94.510 ? 52  LEU A CD1 1 
ATOM 415  C CD2 ? LEU A 1  52 ? -11.728  -0.943   6.479 1.000 94.510 ? 52  LEU A CD2 1 
ATOM 416  N N   ? GLY A 1  53 ? -14.064  -4.096   2.941 1.000 93.060 ? 53  GLY A N   1 
ATOM 417  C CA  ? GLY A 1  53 ? -14.781  -5.352   2.791 1.000 93.060 ? 53  GLY A CA  1 
ATOM 418  C C   ? GLY A 1  53 ? -15.424  -5.512   1.427 1.000 93.060 ? 53  GLY A C   1 
ATOM 419  O O   ? GLY A 1  53 ? -16.324  -6.337   1.251 1.000 93.060 ? 53  GLY A O   1 
ATOM 420  N N   ? GLU A 1  54 ? -14.878  -4.603   0.449 1.000 90.070 ? 54  GLU A N   1 
ATOM 421  C CA  ? GLU A 1  54 ? -15.425  -4.601  -0.904 1.000 90.070 ? 54  GLU A CA  1 
ATOM 422  C C   ? GLU A 1  54 ? -14.735  -5.643  -1.781 1.000 90.070 ? 54  GLU A C   1 
ATOM 423  C CB  ? GLU A 1  54 ? -15.294  -3.213  -1.536 1.000 90.070 ? 54  GLU A CB  1 
ATOM 424  O O   ? GLU A 1  54 ? -13.514  -5.803  -1.719 1.000 90.070 ? 54  GLU A O   1 
ATOM 425  C CG  ? GLU A 1  54 ? -16.121  -2.140  -0.840 1.000 90.070 ? 54  GLU A CG  1 
ATOM 426  C CD  ? GLU A 1  54 ? -17.584  -2.151  -1.251 1.000 90.070 ? 54  GLU A CD  1 
ATOM 427  O OE1 ? GLU A 1  54 ? -18.398  -1.440  -0.618 1.000 90.070 ? 54  GLU A OE1 1 
ATOM 428  O OE2 ? GLU A 1  54 ? -17.921  -2.876  -2.214 1.000 90.070 ? 54  GLU A OE2 1 
ATOM 429  N N   ? HIS A 1  55 ? -15.462  -6.463  -2.409 1.000 90.130 ? 55  HIS A N   1 
ATOM 430  C CA  ? HIS A 1  55 ? -14.961  -7.267  -3.518 1.000 90.130 ? 55  HIS A CA  1 
ATOM 431  C C   ? HIS A 1  55 ? -15.403  -6.692  -4.859 1.000 90.130 ? 55  HIS A C   1 
ATOM 432  C CB  ? HIS A 1  55 ? -15.433  -8.716  -3.386 1.000 90.130 ? 55  HIS A CB  1 
ATOM 433  O O   ? HIS A 1  55 ? -14.636  -6.699  -5.825 1.000 90.130 ? 55  HIS A O   1 
ATOM 434  C CG  ? HIS A 1  55 ? -14.907  -9.619  -4.457 1.000 90.130 ? 55  HIS A CG  1 
ATOM 435  C CD2 ? HIS A 1  55 ? -15.546 -10.314  -5.427 1.000 90.130 ? 55  HIS A CD2 1 
ATOM 436  N ND1 ? HIS A 1  55 ? -13.564  -9.890  -4.607 1.000 90.130 ? 55  HIS A ND1 1 
ATOM 437  C CE1 ? HIS A 1  55 ? -13.400 -10.715  -5.628 1.000 90.130 ? 55  HIS A CE1 1 
ATOM 438  N NE2 ? HIS A 1  55 ? -14.587 -10.987  -6.142 1.000 90.130 ? 55  HIS A NE2 1 
ATOM 439  N N   ? SER A 1  56 ? -16.673  -6.190  -4.912 1.000 89.470 ? 56  SER A N   1 
ATOM 440  C CA  ? SER A 1  56 ? -17.252  -5.490  -6.054 1.000 89.470 ? 56  SER A CA  1 
ATOM 441  C C   ? SER A 1  56 ? -17.670  -4.072  -5.679 1.000 89.470 ? 56  SER A C   1 
ATOM 442  C CB  ? SER A 1  56 ? -18.457  -6.258  -6.599 1.000 89.470 ? 56  SER A CB  1 
ATOM 443  O O   ? SER A 1  56 ? -18.368  -3.868  -4.684 1.000 89.470 ? 56  SER A O   1 
ATOM 444  O OG  ? SER A 1  56 ? -19.124  -5.505  -7.597 1.000 89.470 ? 56  SER A OG  1 
ATOM 445  N N   ? LEU A 1  57 ? -17.240  -3.068  -6.581 1.000 85.310 ? 57  LEU A N   1 
ATOM 446  C CA  ? LEU A 1  57 ? -17.566  -1.678  -6.282 1.000 85.310 ? 57  LEU A CA  1 
ATOM 447  C C   ? LEU A 1  57 ? -19.023  -1.377  -6.616 1.000 85.310 ? 57  LEU A C   1 
ATOM 448  C CB  ? LEU A 1  57 ? -16.646  -0.733  -7.059 1.000 85.310 ? 57  LEU A CB  1 
ATOM 449  O O   ? LEU A 1  57 ? -19.603  -0.427  -6.085 1.000 85.310 ? 57  LEU A O   1 
ATOM 450  C CG  ? LEU A 1  57 ? -15.166  -0.759  -6.674 1.000 85.310 ? 57  LEU A CG  1 
ATOM 451  C CD1 ? LEU A 1  57 ? -14.376   0.216  -7.541 1.000 85.310 ? 57  LEU A CD1 1 
ATOM 452  C CD2 ? LEU A 1  57 ? -14.992  -0.429  -5.196 1.000 85.310 ? 57  LEU A CD2 1 
ATOM 453  N N   ? SER A 1  58 ? -19.748  -2.171  -7.365 1.000 83.060 ? 58  SER A N   1 
ATOM 454  C CA  ? SER A 1  58 ? -21.093  -1.909  -7.866 1.000 83.060 ? 58  SER A CA  1 
ATOM 455  C C   ? SER A 1  58 ? -22.125  -2.784  -7.162 1.000 83.060 ? 58  SER A C   1 
ATOM 456  C CB  ? SER A 1  58 ? -21.158  -2.143  -9.376 1.000 83.060 ? 58  SER A CB  1 
ATOM 457  O O   ? SER A 1  58 ? -23.318  -2.474  -7.170 1.000 83.060 ? 58  SER A O   1 
ATOM 458  O OG  ? SER A 1  58 ? -20.817  -3.482  -9.692 1.000 83.060 ? 58  SER A OG  1 
ATOM 459  N N   ? ARG A 1  59 ? -21.666  -3.899  -6.476 1.000 83.370 ? 59  ARG A N   1 
ATOM 460  C CA  ? ARG A 1  59 ? -22.584  -4.824  -5.819 1.000 83.370 ? 59  ARG A CA  1 
ATOM 461  C C   ? ARG A 1  59 ? -22.402  -4.793  -4.305 1.000 83.370 ? 59  ARG A C   1 
ATOM 462  C CB  ? ARG A 1  59 ? -22.379  -6.248  -6.342 1.000 83.370 ? 59  ARG A CB  1 
ATOM 463  O O   ? ARG A 1  59 ? -21.277  -4.877  -3.807 1.000 83.370 ? 59  ARG A O   1 
ATOM 464  C CG  ? ARG A 1  59 ? -22.786  -6.434  -7.795 1.000 83.370 ? 59  ARG A CG  1 
ATOM 465  C CD  ? ARG A 1  59 ? -22.719  -7.896  -8.216 1.000 83.370 ? 59  ARG A CD  1 
ATOM 466  N NE  ? ARG A 1  59 ? -23.102  -8.072  -9.614 1.000 83.370 ? 59  ARG A NE  1 
ATOM 467  N NH1 ? ARG A 1  59 ? -22.791 -10.361  -9.626 1.000 83.370 ? 59  ARG A NH1 1 
ATOM 468  N NH2 ? ARG A 1  59 ? -23.494  -9.285 -11.524 1.000 83.370 ? 59  ARG A NH2 1 
ATOM 469  C CZ  ? ARG A 1  59 ? -23.128  -9.239 -10.251 1.000 83.370 ? 59  ARG A CZ  1 
ATOM 470  N N   ? LEU A 1  60 ? -23.552  -4.602  -3.640 1.000 76.410 ? 60  LEU A N   1 
ATOM 471  C CA  ? LEU A 1  60 ? -23.519  -4.680  -2.184 1.000 76.410 ? 60  LEU A CA  1 
ATOM 472  C C   ? LEU A 1  60 ? -23.580  -6.130  -1.716 1.000 76.410 ? 60  LEU A C   1 
ATOM 473  C CB  ? LEU A 1  60 ? -24.681  -3.887  -1.578 1.000 76.410 ? 60  LEU A CB  1 
ATOM 474  O O   ? LEU A 1  60 ? -24.419  -6.903  -2.183 1.000 76.410 ? 60  LEU A O   1 
ATOM 475  C CG  ? LEU A 1  60 ? -24.629  -2.368  -1.753 1.000 76.410 ? 60  LEU A CG  1 
ATOM 476  C CD1 ? LEU A 1  60 ? -25.940  -1.737  -1.298 1.000 76.410 ? 60  LEU A CD1 1 
ATOM 477  C CD2 ? LEU A 1  60 ? -23.451  -1.781  -0.982 1.000 76.410 ? 60  LEU A CD2 1 
ATOM 478  N N   ? ASP A 1  61 ? -22.592  -6.633  -1.030 1.000 76.440 ? 61  ASP A N   1 
ATOM 479  C CA  ? ASP A 1  61 ? -22.622  -8.022  -0.584 1.000 76.440 ? 61  ASP A CA  1 
ATOM 480  C C   ? ASP A 1  61 ? -22.675  -8.109   0.940 1.000 76.440 ? 61  ASP A C   1 
ATOM 481  C CB  ? ASP A 1  61 ? -21.403  -8.782  -1.111 1.000 76.440 ? 61  ASP A CB  1 
ATOM 482  O O   ? ASP A 1  61 ? -22.400  -9.163   1.517 1.000 76.440 ? 61  ASP A O   1 
ATOM 483  C CG  ? ASP A 1  61 ? -20.088  -8.226  -0.594 1.000 76.440 ? 61  ASP A CG  1 
ATOM 484  O OD1 ? ASP A 1  61 ? -20.106  -7.302   0.247 1.000 76.440 ? 61  ASP A OD1 1 
ATOM 485  O OD2 ? ASP A 1  61 ? -19.025  -8.714  -1.034 1.000 76.440 ? 61  ASP A OD2 1 
ATOM 486  N N   ? TRP A 1  62 ? -23.201  -6.889   1.679 1.000 78.770 ? 62  TRP A N   1 
ATOM 487  C CA  ? TRP A 1  62 ? -23.524  -6.757   3.096 1.000 78.770 ? 62  TRP A CA  1 
ATOM 488  C C   ? TRP A 1  62 ? -22.280  -6.946   3.957 1.000 78.770 ? 62  TRP A C   1 
ATOM 489  C CB  ? TRP A 1  62 ? -24.599  -7.770   3.500 1.000 78.770 ? 62  TRP A CB  1 
ATOM 490  O O   ? TRP A 1  62 ? -22.370  -6.997   5.186 1.000 78.770 ? 62  TRP A O   1 
ATOM 491  C CG  ? TRP A 1  62 ? -25.885  -7.627   2.743 1.000 78.770 ? 62  TRP A CG  1 
ATOM 492  C CD1 ? TRP A 1  62 ? -26.314  -8.393   1.694 1.000 78.770 ? 62  TRP A CD1 1 
ATOM 493  C CD2 ? TRP A 1  62 ? -26.909  -6.655   2.975 1.000 78.770 ? 62  TRP A CD2 1 
ATOM 494  C CE2 ? TRP A 1  62 ? -27.931  -6.890   2.029 1.000 78.770 ? 62  TRP A CE2 1 
ATOM 495  C CE3 ? TRP A 1  62 ? -27.061  -5.606   3.892 1.000 78.770 ? 62  TRP A CE3 1 
ATOM 496  N NE1 ? TRP A 1  62 ? -27.544  -7.955   1.260 1.000 78.770 ? 62  TRP A NE1 1 
ATOM 497  C CH2 ? TRP A 1  62 ? -29.215  -5.095   2.883 1.000 78.770 ? 62  TRP A CH2 1 
ATOM 498  C CZ2 ? TRP A 1  62 ? -29.091  -6.114   1.974 1.000 78.770 ? 62  TRP A CZ2 1 
ATOM 499  C CZ3 ? TRP A 1  62 ? -28.217  -4.835   3.836 1.000 78.770 ? 62  TRP A CZ3 1 
ATOM 500  N N   ? THR A 1  63 ? -21.131  -7.183   3.406 1.000 82.120 ? 63  THR A N   1 
ATOM 501  C CA  ? THR A 1  63 ? -19.862  -7.325   4.110 1.000 82.120 ? 63  THR A CA  1 
ATOM 502  C C   ? THR A 1  63 ? -19.138  -5.984   4.196 1.000 82.120 ? 63  THR A C   1 
ATOM 503  C CB  ? THR A 1  63 ? -18.952  -8.358   3.419 1.000 82.120 ? 63  THR A CB  1 
ATOM 504  O O   ? THR A 1  63 ? -18.144  -5.854   4.914 1.000 82.120 ? 63  THR A O   1 
ATOM 505  C CG2 ? THR A 1  63 ? -19.597  -9.740   3.413 1.000 82.120 ? 63  THR A CG2 1 
ATOM 506  O OG1 ? THR A 1  63 ? -18.714  -7.947   2.067 1.000 82.120 ? 63  THR A OG1 1 
ATOM 507  N N   ? GLU A 1  64 ? -19.680  -4.876   3.559 1.000 87.280 ? 64  GLU A N   1 
ATOM 508  C CA  ? GLU A 1  64 ? -18.993  -3.600   3.385 1.000 87.280 ? 64  GLU A CA  1 
ATOM 509  C C   ? GLU A 1  64 ? -19.333  -2.632   4.514 1.000 87.280 ? 64  GLU A C   1 
ATOM 510  C CB  ? GLU A 1  64 ? -19.352  -2.977   2.033 1.000 87.280 ? 64  GLU A CB  1 
ATOM 511  O O   ? GLU A 1  64 ? -20.461  -2.620   5.011 1.000 87.280 ? 64  GLU A O   1 
ATOM 512  C CG  ? GLU A 1  64 ? -19.015  -3.861   0.840 1.000 87.280 ? 64  GLU A CG  1 
ATOM 513  C CD  ? GLU A 1  64 ? -20.150  -4.792   0.444 1.000 87.280 ? 64  GLU A CD  1 
ATOM 514  O OE1 ? GLU A 1  64 ? -20.102  -5.370  -0.665 1.000 87.280 ? 64  GLU A OE1 1 
ATOM 515  O OE2 ? GLU A 1  64 ? -21.096  -4.944   1.250 1.000 87.280 ? 64  GLU A OE2 1 
ATOM 516  N N   ? LYS A 1  65 ? -18.359  -1.952   4.840 1.000 91.780 ? 65  LYS A N   1 
ATOM 517  C CA  ? LYS A 1  65 ? -18.516  -0.834   5.766 1.000 91.780 ? 65  LYS A CA  1 
ATOM 518  C C   ? LYS A 1  65 ? -17.999   0.464   5.153 1.000 91.780 ? 65  LYS A C   1 
ATOM 519  C CB  ? LYS A 1  65 ? -17.789  -1.119   7.081 1.000 91.780 ? 65  LYS A CB  1 
ATOM 520  O O   ? LYS A 1  65 ? -16.950   0.477   4.506 1.000 91.780 ? 65  LYS A O   1 
ATOM 521  C CG  ? LYS A 1  65 ? -18.330  -2.322   7.840 1.000 91.780 ? 65  LYS A CG  1 
ATOM 522  C CD  ? LYS A 1  65 ? -19.748  -2.076   8.338 1.000 91.780 ? 65  LYS A CD  1 
ATOM 523  C CE  ? LYS A 1  65 ? -20.292  -3.280   9.096 1.000 91.780 ? 65  LYS A CE  1 
ATOM 524  N NZ  ? LYS A 1  65 ? -21.756  -3.153   9.359 1.000 91.780 ? 65  LYS A NZ  1 
ATOM 525  N N   ? ILE A 1  66 ? -18.831   1.431   5.377 1.000 92.600 ? 66  ILE A N   1 
ATOM 526  C CA  ? ILE A 1  66 ? -18.441   2.756   4.908 1.000 92.600 ? 66  ILE A CA  1 
ATOM 527  C C   ? ILE A 1  66 ? -18.203   3.677   6.102 1.000 92.600 ? 66  ILE A C   1 
ATOM 528  C CB  ? ILE A 1  66 ? -19.509   3.360   3.969 1.000 92.600 ? 66  ILE A CB  1 
ATOM 529  O O   ? ILE A 1  66 ? -19.057   3.793   6.984 1.000 92.600 ? 66  ILE A O   1 
ATOM 530  C CG1 ? ILE A 1  66 ? -19.765   2.426   2.781 1.000 92.600 ? 66  ILE A CG1 1 
ATOM 531  C CG2 ? ILE A 1  66 ? -19.083   4.751   3.491 1.000 92.600 ? 66  ILE A CG2 1 
ATOM 532  C CD1 ? ILE A 1  66 ? -20.961   2.825   1.926 1.000 92.600 ? 66  ILE A CD1 1 
ATOM 533  N N   ? ARG A 1  67 ? -17.012   4.238   6.089 1.000 94.080 ? 67  ARG A N   1 
ATOM 534  C CA  ? ARG A 1  67 ? -16.645   5.176   7.145 1.000 94.080 ? 67  ARG A CA  1 
ATOM 535  C C   ? ARG A 1  67 ? -16.120   6.483   6.559 1.000 94.080 ? 67  ARG A C   1 
ATOM 536  C CB  ? ARG A 1  67 ? -15.596   4.559   8.072 1.000 94.080 ? 67  ARG A CB  1 
ATOM 537  O O   ? ARG A 1  67 ? -15.470   6.482   5.511 1.000 94.080 ? 67  ARG A O   1 
ATOM 538  C CG  ? ARG A 1  67 ? -16.091   3.342   8.838 1.000 94.080 ? 67  ARG A CG  1 
ATOM 539  C CD  ? ARG A 1  67 ? -17.128   3.720   9.887 1.000 94.080 ? 67  ARG A CD  1 
ATOM 540  N NE  ? ARG A 1  67 ? -17.512   2.571  10.702 1.000 94.080 ? 67  ARG A NE  1 
ATOM 541  N NH1 ? ARG A 1  67 ? -19.104   1.790   9.222 1.000 94.080 ? 67  ARG A NH1 1 
ATOM 542  N NH2 ? ARG A 1  67 ? -18.713   0.673  11.185 1.000 94.080 ? 67  ARG A NH2 1 
ATOM 543  C CZ  ? ARG A 1  67 ? -18.442   1.681  10.368 1.000 94.080 ? 67  ARG A CZ  1 
ATOM 544  N N   ? ARG A 1  68 ? -16.435   7.492   7.321 1.000 93.280 ? 68  ARG A N   1 
ATOM 545  C CA  ? ARG A 1  68 ? -15.837   8.773   6.958 1.000 93.280 ? 68  ARG A CA  1 
ATOM 546  C C   ? ARG A 1  68 ? -14.512   8.984   7.683 1.000 93.280 ? 68  ARG A C   1 
ATOM 547  C CB  ? ARG A 1  68 ? -16.796   9.923   7.273 1.000 93.280 ? 68  ARG A CB  1 
ATOM 548  O O   ? ARG A 1  68 ? -14.396   8.686   8.873 1.000 93.280 ? 68  ARG A O   1 
ATOM 549  C CG  ? ARG A 1  68 ? -16.427  11.235   6.599 1.000 93.280 ? 68  ARG A CG  1 
ATOM 550  C CD  ? ARG A 1  68 ? -17.497  12.297   6.810 1.000 93.280 ? 68  ARG A CD  1 
ATOM 551  N NE  ? ARG A 1  68 ? -17.124  13.567   6.192 1.000 93.280 ? 68  ARG A NE  1 
ATOM 552  N NH1 ? ARG A 1  68 ? -18.927  14.742   7.033 1.000 93.280 ? 68  ARG A NH1 1 
ATOM 553  N NH2 ? ARG A 1  68 ? -17.383  15.797   5.707 1.000 93.280 ? 68  ARG A NH2 1 
ATOM 554  C CZ  ? ARG A 1  68 ? -17.813  14.699   6.312 1.000 93.280 ? 68  ARG A CZ  1 
ATOM 555  N N   ? SER A 1  69 ? -13.514   9.439   6.844 1.000 92.090 ? 69  SER A N   1 
ATOM 556  C CA  ? SER A 1  69 ? -12.265   9.783   7.515 1.000 92.090 ? 69  SER A CA  1 
ATOM 557  C C   ? SER A 1  69 ? -12.337  11.174   8.136 1.000 92.090 ? 69  SER A C   1 
ATOM 558  C CB  ? SER A 1  69 ? -11.093   9.713   6.535 1.000 92.090 ? 69  SER A CB  1 
ATOM 559  O O   ? SER A 1  69 ? -12.986  12.070   7.592 1.000 92.090 ? 69  SER A O   1 
ATOM 560  O OG  ? SER A 1  69 ? -11.179  10.749   5.572 1.000 92.090 ? 69  SER A OG  1 
ATOM 561  N N   ? GLY A 1  70 ? -11.942  11.306   9.479 1.000 85.940 ? 70  GLY A N   1 
ATOM 562  C CA  ? GLY A 1  70 ? -12.002  12.551  10.227 1.000 85.940 ? 70  GLY A CA  1 
ATOM 563  C C   ? GLY A 1  70 ? -10.658  13.246  10.338 1.000 85.940 ? 70  GLY A C   1 
ATOM 564  O O   ? GLY A 1  70 ? -10.577  14.472  10.240 1.000 85.940 ? 70  GLY A O   1 
ATOM 565  N N   ? PHE A 1  71 ?  -9.598  12.544  10.635 1.000 91.590 ? 71  PHE A N   1 
ATOM 566  C CA  ? PHE A 1  71 ?  -8.229  13.025  10.784 1.000 91.590 ? 71  PHE A CA  1 
ATOM 567  C C   ? PHE A 1  71 ?  -7.322  12.412   9.724 1.000 91.590 ? 71  PHE A C   1 
ATOM 568  C CB  ? PHE A 1  71 ?  -7.694  12.702  12.183 1.000 91.590 ? 71  PHE A CB  1 
ATOM 569  O O   ? PHE A 1  71 ?  -7.412  11.217   9.437 1.000 91.590 ? 71  PHE A O   1 
ATOM 570  C CG  ? PHE A 1  71 ?  -6.248  13.071  12.380 1.000 91.590 ? 71  PHE A CG  1 
ATOM 571  C CD1 ? PHE A 1  71 ?  -5.253  12.105  12.299 1.000 91.590 ? 71  PHE A CD1 1 
ATOM 572  C CD2 ? PHE A 1  71 ?  -5.885  14.385  12.646 1.000 91.590 ? 71  PHE A CD2 1 
ATOM 573  C CE1 ? PHE A 1  71 ?  -3.914  12.444  12.481 1.000 91.590 ? 71  PHE A CE1 1 
ATOM 574  C CE2 ? PHE A 1  71 ?  -4.549  14.731  12.829 1.000 91.590 ? 71  PHE A CE2 1 
ATOM 575  C CZ  ? PHE A 1  71 ?  -3.565  13.759  12.747 1.000 91.590 ? 71  PHE A CZ  1 
ATOM 576  N N   ? SER A 1  72 ?  -6.485  13.339   9.100 1.000 93.570 ? 72  SER A N   1 
ATOM 577  C CA  ? SER A 1  72 ?  -5.489  12.908   8.124 1.000 93.570 ? 72  SER A CA  1 
ATOM 578  C C   ? SER A 1  72 ?  -4.121  13.509   8.429 1.000 93.570 ? 72  SER A C   1 
ATOM 579  C CB  ? SER A 1  72 ?  -5.922  13.295   6.709 1.000 93.570 ? 72  SER A CB  1 
ATOM 580  O O   ? SER A 1  72 ?  -4.014  14.697   8.739 1.000 93.570 ? 72  SER A O   1 
ATOM 581  O OG  ? SER A 1  72 ?  -4.928  12.939   5.764 1.000 93.570 ? 72  SER A OG  1 
ATOM 582  N N   ? MET A 1  73 ?  -3.064  12.634   8.393 1.000 94.890 ? 73  MET A N   1 
ATOM 583  C CA  ? MET A 1  73 ?  -1.704  13.084   8.675 1.000 94.890 ? 73  MET A CA  1 
ATOM 584  C C   ? MET A 1  73 ?  -0.741  12.623   7.587 1.000 94.890 ? 73  MET A C   1 
ATOM 585  C CB  ? MET A 1  73 ?  -1.239  12.568  10.038 1.000 94.890 ? 73  MET A CB  1 
ATOM 586  O O   ? MET A 1  73 ?  -0.556  11.422   7.384 1.000 94.890 ? 73  MET A O   1 
ATOM 587  C CG  ? MET A 1  73 ?   0.160  13.024  10.421 1.000 94.890 ? 73  MET A CG  1 
ATOM 588  S SD  ? MET A 1  73 ?   0.156  14.611  11.342 1.000 94.890 ? 73  MET A SD  1 
ATOM 589  C CE  ? MET A 1  73 ?   1.069  14.119  12.830 1.000 94.890 ? 73  MET A CE  1 
ATOM 590  N N   ? THR A 1  74 ?  -0.150  13.642   6.876 1.000 96.150 ? 74  THR A N   1 
ATOM 591  C CA  ? THR A 1  74 ?   0.891  13.383   5.888 1.000 96.150 ? 74  THR A CA  1 
ATOM 592  C C   ? THR A 1  74 ?   2.274  13.450   6.530 1.000 96.150 ? 74  THR A C   1 
ATOM 593  C CB  ? THR A 1  74 ?   0.815  14.384   4.721 1.000 96.150 ? 74  THR A CB  1 
ATOM 594  O O   ? THR A 1  74 ?   2.516  14.280   7.409 1.000 96.150 ? 74  THR A O   1 
ATOM 595  C CG2 ? THR A 1  74 ?   1.929  14.135   3.709 1.000 96.150 ? 74  THR A CG2 1 
ATOM 596  O OG1 ? THR A 1  74 ?  -0.451  14.247   4.063 1.000 96.150 ? 74  THR A OG1 1 
ATOM 597  N N   ? HIS A 1  75 ?   3.083  12.443   6.080 1.000 97.070 ? 75  HIS A N   1 
ATOM 598  C CA  ? HIS A 1  75 ?   4.442  12.490   6.607 1.000 97.070 ? 75  HIS A CA  1 
ATOM 599  C C   ? HIS A 1  75 ?   5.060  13.871   6.416 1.000 97.070 ? 75  HIS A C   1 
ATOM 600  C CB  ? HIS A 1  75 ?   5.314  11.427   5.936 1.000 97.070 ? 75  HIS A CB  1 
ATOM 601  O O   ? HIS A 1  75 ?   4.994  14.439   5.323 1.000 97.070 ? 75  HIS A O   1 
ATOM 602  C CG  ? HIS A 1  75 ?   6.593  11.153   6.662 1.000 97.070 ? 75  HIS A CG  1 
ATOM 603  C CD2 ? HIS A 1  75 ?   6.942  10.148   7.499 1.000 97.070 ? 75  HIS A CD2 1 
ATOM 604  N ND1 ? HIS A 1  75 ?   7.694  11.976   6.566 1.000 97.070 ? 75  HIS A ND1 1 
ATOM 605  C CE1 ? HIS A 1  75 ?   8.668  11.486   7.314 1.000 97.070 ? 75  HIS A CE1 1 
ATOM 606  N NE2 ? HIS A 1  75 ?   8.238  10.378   7.891 1.000 97.070 ? 75  HIS A NE2 1 
ATOM 607  N N   ? PRO A 1  76 ?   5.691  14.487   7.443 1.000 96.180 ? 76  PRO A N   1 
ATOM 608  C CA  ? PRO A 1  76 ?   6.193  15.863   7.410 1.000 96.180 ? 76  PRO A CA  1 
ATOM 609  C C   ? PRO A 1  76 ?   7.315  16.057   6.393 1.000 96.180 ? 76  PRO A C   1 
ATOM 610  C CB  ? PRO A 1  76 ?   6.705  16.086   8.836 1.000 96.180 ? 76  PRO A CB  1 
ATOM 611  O O   ? PRO A 1  76 ?   7.537  17.174   5.918 1.000 96.180 ? 76  PRO A O   1 
ATOM 612  C CG  ? PRO A 1  76 ?   6.001  15.057   9.659 1.000 96.180 ? 76  PRO A CG  1 
ATOM 613  C CD  ? PRO A 1  76 ?   5.655  13.893   8.775 1.000 96.180 ? 76  PRO A CD  1 
ATOM 614  N N   ? SER A 1  77 ?   8.001  14.978   6.092 1.000 97.130 ? 77  SER A N   1 
ATOM 615  C CA  ? SER A 1  77 ?   9.132  15.090   5.177 1.000 97.130 ? 77  SER A CA  1 
ATOM 616  C C   ? SER A 1  77 ?   8.751  14.647   3.769 1.000 97.130 ? 77  SER A C   1 
ATOM 617  C CB  ? SER A 1  77 ?  10.312  14.257   5.680 1.000 97.130 ? 77  SER A CB  1 
ATOM 618  O O   ? SER A 1  77 ?   9.621  14.344   2.951 1.000 97.130 ? 77  SER A O   1 
ATOM 619  O OG  ? SER A 1  77 ?  10.803  14.770   6.907 1.000 97.130 ? 77  SER A OG  1 
ATOM 620  N N   ? TYR A 1  78 ?   7.435  14.524   3.423 1.000 96.970 ? 78  TYR A N   1 
ATOM 621  C CA  ? TYR A 1  78 ?   6.988  14.180   2.078 1.000 96.970 ? 78  TYR A CA  1 
ATOM 622  C C   ? TYR A 1  78 ?   7.461  15.215   1.065 1.000 96.970 ? 78  TYR A C   1 
ATOM 623  C CB  ? TYR A 1  78 ?   5.462  14.063   2.031 1.000 96.970 ? 78  TYR A CB  1 
ATOM 624  O O   ? TYR A 1  78 ?   7.256  16.417   1.253 1.000 96.970 ? 78  TYR A O   1 
ATOM 625  C CG  ? TYR A 1  78 ?   4.910  13.872   0.639 1.000 96.970 ? 78  TYR A CG  1 
ATOM 626  C CD1 ? TYR A 1  78 ?   3.961  14.748   0.119 1.000 96.970 ? 78  TYR A CD1 1 
ATOM 627  C CD2 ? TYR A 1  78 ?   5.335  12.814  -0.157 1.000 96.970 ? 78  TYR A CD2 1 
ATOM 628  C CE1 ? TYR A 1  78 ?   3.448  14.575  -1.162 1.000 96.970 ? 78  TYR A CE1 1 
ATOM 629  C CE2 ? TYR A 1  78 ?   4.829  12.631  -1.440 1.000 96.970 ? 78  TYR A CE2 1 
ATOM 630  O OH  ? TYR A 1  78 ?   3.383  13.339  -3.202 1.000 96.970 ? 78  TYR A OH  1 
ATOM 631  C CZ  ? TYR A 1  78 ?   3.888  13.515  -1.933 1.000 96.970 ? 78  TYR A CZ  1 
ATOM 632  N N   ? GLN A 1  79 ?   8.074  14.710   0.026 1.000 95.750 ? 79  GLN A N   1 
ATOM 633  C CA  ? GLN A 1  79 ?   8.535  15.530  -1.089 1.000 95.750 ? 79  GLN A CA  1 
ATOM 634  C C   ? GLN A 1  79 ?   7.673  15.310  -2.328 1.000 95.750 ? 79  GLN A C   1 
ATOM 635  C CB  ? GLN A 1  79 ?  10.000  15.228  -1.408 1.000 95.750 ? 79  GLN A CB  1 
ATOM 636  O O   ? GLN A 1  79 ?   7.695  14.229  -2.922 1.000 95.750 ? 79  GLN A O   1 
ATOM 637  C CG  ? GLN A 1  79 ?  10.960  15.574  -0.278 1.000 95.750 ? 79  GLN A CG  1 
ATOM 638  C CD  ? GLN A 1  79 ?  12.412  15.330  -0.645 1.000 95.750 ? 79  GLN A CD  1 
ATOM 639  N NE2 ? GLN A 1  79 ?  13.224  14.982   0.347 1.000 95.750 ? 79  GLN A NE2 1 
ATOM 640  O OE1 ? GLN A 1  79 ?  12.800  15.452  -1.812 1.000 95.750 ? 79  GLN A OE1 1 
ATOM 641  N N   ? GLN A 1  80 ?   7.024  16.360  -2.849 1.000 91.700 ? 80  GLN A N   1 
ATOM 642  C CA  ? GLN A 1  80 ?   6.008  16.265  -3.892 1.000 91.700 ? 80  GLN A CA  1 
ATOM 643  C C   ? GLN A 1  80 ?   6.627  15.868  -5.229 1.000 91.700 ? 80  GLN A C   1 
ATOM 644  C CB  ? GLN A 1  80 ?   5.258  17.590  -4.034 1.000 91.700 ? 80  GLN A CB  1 
ATOM 645  O O   ? GLN A 1  80 ?   6.051  15.072  -5.974 1.000 91.700 ? 80  GLN A O   1 
ATOM 646  C CG  ? GLN A 1  80 ?   4.061  17.523  -4.972 1.000 91.700 ? 80  GLN A CG  1 
ATOM 647  C CD  ? GLN A 1  80 ?   3.247  18.803  -4.979 1.000 91.700 ? 80  GLN A CD  1 
ATOM 648  N NE2 ? GLN A 1  80 ?   2.320  18.911  -5.925 1.000 91.700 ? 80  GLN A NE2 1 
ATOM 649  O OE1 ? GLN A 1  80 ?   3.449  19.687  -4.141 1.000 91.700 ? 80  GLN A OE1 1 
ATOM 650  N N   ? HIS A 1  81 ?   7.865  16.374  -5.472 1.000 89.890 ? 81  HIS A N   1 
ATOM 651  C CA  ? HIS A 1  81 ?   8.503  16.149  -6.764 1.000 89.890 ? 81  HIS A CA  1 
ATOM 652  C C   ? HIS A 1  81 ?   9.086  14.743  -6.853 1.000 89.890 ? 81  HIS A C   1 
ATOM 653  C CB  ? HIS A 1  81 ?   9.599  17.188  -7.008 1.000 89.890 ? 81  HIS A CB  1 
ATOM 654  O O   ? HIS A 1  81 ?   8.867  14.036  -7.839 1.000 89.890 ? 81  HIS A O   1 
ATOM 655  C CG  ? HIS A 1  81 ?   9.079  18.581  -7.172 1.000 89.890 ? 81  HIS A CG  1 
ATOM 656  C CD2 ? HIS A 1  81 ?   8.939  19.354  -8.275 1.000 89.890 ? 81  HIS A CD2 1 
ATOM 657  N ND1 ? HIS A 1  81 ?   8.632  19.338  -6.111 1.000 89.890 ? 81  HIS A ND1 1 
ATOM 658  C CE1 ? HIS A 1  81 ?   8.237  20.519  -6.556 1.000 89.890 ? 81  HIS A CE1 1 
ATOM 659  N NE2 ? HIS A 1  81 ?   8.413  20.554  -7.865 1.000 89.890 ? 81  HIS A NE2 1 
ATOM 660  N N   ? SER A 1  82 ?   9.703  14.282  -5.815 1.000 93.040 ? 82  SER A N   1 
ATOM 661  C CA  ? SER A 1  82 ?  10.391  12.995  -5.827 1.000 93.040 ? 82  SER A CA  1 
ATOM 662  C C   ? SER A 1  82 ?   9.508  11.891  -5.255 1.000 93.040 ? 82  SER A C   1 
ATOM 663  C CB  ? SER A 1  82 ?  11.696  13.077  -5.035 1.000 93.040 ? 82  SER A CB  1 
ATOM 664  O O   ? SER A 1  82 ?   9.803  10.705  -5.421 1.000 93.040 ? 82  SER A O   1 
ATOM 665  O OG  ? SER A 1  82 ?  11.436  13.281  -3.657 1.000 93.040 ? 82  SER A OG  1 
ATOM 666  N N   ? HIS A 1  83 ?   8.388  12.300  -4.652 1.000 94.620 ? 83  HIS A N   1 
ATOM 667  C CA  ? HIS A 1  83 ?   7.473  11.407  -3.949 1.000 94.620 ? 83  HIS A CA  1 
ATOM 668  C C   ? HIS A 1  83 ?   8.193  10.638  -2.847 1.000 94.620 ? 83  HIS A C   1 
ATOM 669  C CB  ? HIS A 1  83 ?   6.819  10.431  -4.929 1.000 94.620 ? 83  HIS A CB  1 
ATOM 670  O O   ? HIS A 1  83 ?   7.801   9.520  -2.506 1.000 94.620 ? 83  HIS A O   1 
ATOM 671  C CG  ? HIS A 1  83 ?   5.889  11.088  -5.899 1.000 94.620 ? 83  HIS A CG  1 
ATOM 672  C CD2 ? HIS A 1  83 ?   5.853  11.063  -7.252 1.000 94.620 ? 83  HIS A CD2 1 
ATOM 673  N ND1 ? HIS A 1  83 ?   4.842  11.890  -5.499 1.000 94.620 ? 83  HIS A ND1 1 
ATOM 674  C CE1 ? HIS A 1  83 ?   4.199  12.329  -6.569 1.000 94.620 ? 83  HIS A CE1 1 
ATOM 675  N NE2 ? HIS A 1  83 ?   4.793  11.843  -7.645 1.000 94.620 ? 83  HIS A NE2 1 
ATOM 676  N N   ? ASP A 1  84 ?   9.359  11.152  -2.427 1.000 96.880 ? 84  ASP A N   1 
ATOM 677  C CA  ? ASP A 1  84 ?  10.013  10.617  -1.237 1.000 96.880 ? 84  ASP A CA  1 
ATOM 678  C C   ? ASP A 1  84 ?   9.138  10.801   0.001 1.000 96.880 ? 84  ASP A C   1 
ATOM 679  C CB  ? ASP A 1  84 ?  11.372  11.287  -1.024 1.000 96.880 ? 84  ASP A CB  1 
ATOM 680  O O   ? ASP A 1  84 ?   8.471  11.827   0.149 1.000 96.880 ? 84  ASP A O   1 
ATOM 681  C CG  ? ASP A 1  84 ?  12.317  10.456  -0.174 1.000 96.880 ? 84  ASP A CG  1 
ATOM 682  O OD1 ? ASP A 1  84 ?  12.072   9.243   0.002 1.000 96.880 ? 84  ASP A OD1 1 
ATOM 683  O OD2 ? ASP A 1  84 ?  13.313  11.020   0.328 1.000 96.880 ? 84  ASP A OD2 1 
ATOM 684  N N   ? ASN A 1  85 ?   9.078   9.774   0.881 1.000 97.500 ? 85  ASN A N   1 
ATOM 685  C CA  ? ASN A 1  85 ?   8.241   9.801   2.076 1.000 97.500 ? 85  ASN A CA  1 
ATOM 686  C C   ? ASN A 1  85 ?   6.759   9.888   1.720 1.000 97.500 ? 85  ASN A C   1 
ATOM 687  C CB  ? ASN A 1  85 ?   8.638  10.967   2.983 1.000 97.500 ? 85  ASN A CB  1 
ATOM 688  O O   ? ASN A 1  85 ?   6.001  10.609   2.372 1.000 97.500 ? 85  ASN A O   1 
ATOM 689  C CG  ? ASN A 1  85 ?  10.085  10.891   3.432 1.000 97.500 ? 85  ASN A CG  1 
ATOM 690  N ND2 ? ASN A 1  85 ?  10.848  11.941   3.152 1.000 97.500 ? 85  ASN A ND2 1 
ATOM 691  O OD1 ? ASN A 1  85 ?  10.512   9.897   4.024 1.000 97.500 ? 85  ASN A OD1 1 
ATOM 692  N N   ? ASP A 1  86 ?   6.312   9.280   0.673 1.000 97.350 ? 86  ASP A N   1 
ATOM 693  C CA  ? ASP A 1  86 ?   4.953   9.288   0.141 1.000 97.350 ? 86  ASP A CA  1 
ATOM 694  C C   ? ASP A 1  86 ?   4.023   8.431   0.998 1.000 97.350 ? 86  ASP A C   1 
ATOM 695  C CB  ? ASP A 1  86 ?   4.940   8.791  -1.306 1.000 97.350 ? 86  ASP A CB  1 
ATOM 696  O O   ? ASP A 1  86 ?   3.595   7.356   0.574 1.000 97.350 ? 86  ASP A O   1 
ATOM 697  C CG  ? ASP A 1  86 ?   3.611   9.028  -2.003 1.000 97.350 ? 86  ASP A CG  1 
ATOM 698  O OD1 ? ASP A 1  86 ?   2.812   9.862  -1.524 1.000 97.350 ? 86  ASP A OD1 1 
ATOM 699  O OD2 ? ASP A 1  86 ?   3.360   8.374  -3.037 1.000 97.350 ? 86  ASP A OD2 1 
ATOM 700  N N   ? ILE A 1  87 ?   3.697   8.836   2.204 1.000 97.460 ? 87  ILE A N   1 
ATOM 701  C CA  ? ILE A 1  87 ?   2.887   8.064   3.139 1.000 97.460 ? 87  ILE A CA  1 
ATOM 702  C C   ? ILE A 1  87 ?   1.963   8.998   3.916 1.000 97.460 ? 87  ILE A C   1 
ATOM 703  C CB  ? ILE A 1  87 ?   3.770   7.252   4.113 1.000 97.460 ? 87  ILE A CB  1 
ATOM 704  O O   ? ILE A 1  87 ?   2.357  10.108   4.283 1.000 97.460 ? 87  ILE A O   1 
ATOM 705  C CG1 ? ILE A 1  87 ?   2.899   6.357   5.003 1.000 97.460 ? 87  ILE A CG1 1 
ATOM 706  C CG2 ? ILE A 1  87 ?   4.640   8.185   4.960 1.000 97.460 ? 87  ILE A CG2 1 
ATOM 707  C CD1 ? ILE A 1  87 ?   3.685   5.325   5.800 1.000 97.460 ? 87  ILE A CD1 1 
ATOM 708  N N   ? ARG A 1  88 ?   0.697   8.516   4.092 1.000 96.660 ? 88  ARG A N   1 
ATOM 709  C CA  ? ARG A 1  88 ?  -0.343   9.263   4.792 1.000 96.660 ? 88  ARG A CA  1 
ATOM 710  C C   ? ARG A 1  88 ?  -1.215   8.335   5.629 1.000 96.660 ? 88  ARG A C   1 
ATOM 711  C CB  ? ARG A 1  88 ?  -1.208  10.040   3.797 1.000 96.660 ? 88  ARG A CB  1 
ATOM 712  O O   ? ARG A 1  88 ?  -1.525   7.218   5.208 1.000 96.660 ? 88  ARG A O   1 
ATOM 713  C CG  ? ARG A 1  88 ?  -2.381  10.766   4.437 1.000 96.660 ? 88  ARG A CG  1 
ATOM 714  C CD  ? ARG A 1  88 ?  -3.246  11.466   3.397 1.000 96.660 ? 88  ARG A CD  1 
ATOM 715  N NE  ? ARG A 1  88 ?  -2.565  12.622   2.821 1.000 96.660 ? 88  ARG A NE  1 
ATOM 716  N NH1 ? ARG A 1  88 ?  -4.321  13.230   1.448 1.000 96.660 ? 88  ARG A NH1 1 
ATOM 717  N NH2 ? ARG A 1  88 ?  -2.384  14.457   1.451 1.000 96.660 ? 88  ARG A NH2 1 
ATOM 718  C CZ  ? ARG A 1  88 ?  -3.092  13.434   1.908 1.000 96.660 ? 88  ARG A CZ  1 
ATOM 719  N N   ? LEU A 1  89 ?  -1.682   8.867   6.849 1.000 96.970 ? 89  LEU A N   1 
ATOM 720  C CA  ? LEU A 1  89 ?  -2.589   8.133   7.724 1.000 96.970 ? 89  LEU A CA  1 
ATOM 721  C C   ? LEU A 1  89 ?  -3.949   8.818   7.795 1.000 96.970 ? 89  LEU A C   1 
ATOM 722  C CB  ? LEU A 1  89 ?  -1.994   8.007   9.129 1.000 96.970 ? 89  LEU A CB  1 
ATOM 723  O O   ? LEU A 1  89 ?  -4.027  10.044   7.905 1.000 96.970 ? 89  LEU A O   1 
ATOM 724  C CG  ? LEU A 1  89 ?  -0.914   6.940   9.315 1.000 96.970 ? 89  LEU A CG  1 
ATOM 725  C CD1 ? LEU A 1  89 ?  -0.190   7.143  10.642 1.000 96.970 ? 89  LEU A CD1 1 
ATOM 726  C CD2 ? LEU A 1  89 ?  -1.524   5.544   9.241 1.000 96.970 ? 89  LEU A CD2 1 
ATOM 727  N N   ? LEU A 1  90 ?  -4.947   7.965   7.660 1.000 96.180 ? 90  LEU A N   1 
ATOM 728  C CA  ? LEU A 1  90 ?  -6.321   8.422   7.841 1.000 96.180 ? 90  LEU A CA  1 
ATOM 729  C C   ? LEU A 1  90 ?  -6.960   7.755   9.055 1.000 96.180 ? 90  LEU A C   1 
ATOM 730  C CB  ? LEU A 1  90 ?  -7.152   8.132   6.588 1.000 96.180 ? 90  LEU A CB  1 
ATOM 731  O O   ? LEU A 1  90 ?  -6.923   6.530   9.187 1.000 96.180 ? 90  LEU A O   1 
ATOM 732  C CG  ? LEU A 1  90 ?  -6.568   8.616   5.260 1.000 96.180 ? 90  LEU A CG  1 
ATOM 733  C CD1 ? LEU A 1  90 ?  -7.426   8.131   4.096 1.000 96.180 ? 90  LEU A CD1 1 
ATOM 734  C CD2 ? LEU A 1  90 ?  -6.453  10.136   5.249 1.000 96.180 ? 90  LEU A CD2 1 
ATOM 735  N N   ? ARG A 1  91 ?  -7.540   8.628   9.954 1.000 95.780 ? 91  ARG A N   1 
ATOM 736  C CA  ? ARG A 1  91 ?  -8.277   8.082  11.088 1.000 95.780 ? 91  ARG A CA  1 
ATOM 737  C C   ? ARG A 1  91 ?  -9.778   8.083  10.818 1.000 95.780 ? 91  ARG A C   1 
ATOM 738  C CB  ? ARG A 1  91 ?  -7.973   8.877  12.360 1.000 95.780 ? 91  ARG A CB  1 
ATOM 739  O O   ? ARG A 1  91 ? -10.345   9.110  10.437 1.000 95.780 ? 91  ARG A O   1 
ATOM 740  C CG  ? ARG A 1  91 ?  -8.557   8.265  13.623 1.000 95.780 ? 91  ARG A CG  1 
ATOM 741  C CD  ? ARG A 1  91 ?  -8.235   9.099  14.855 1.000 95.780 ? 91  ARG A CD  1 
ATOM 742  N NE  ? ARG A 1  91 ?  -8.808   8.517  16.066 1.000 95.780 ? 91  ARG A NE  1 
ATOM 743  N NH1 ? ARG A 1  91 ?  -8.123  10.227  17.460 1.000 95.780 ? 91  ARG A NH1 1 
ATOM 744  N NH2 ? ARG A 1  91 ?  -9.298   8.450  18.308 1.000 95.780 ? 91  ARG A NH2 1 
ATOM 745  C CZ  ? ARG A 1  91 ?  -8.742   9.066  17.275 1.000 95.780 ? 91  ARG A CZ  1 
ATOM 746  N N   ? LEU A 1  92 ? -10.342   6.914  11.075 1.000 95.400 ? 92  LEU A N   1 
ATOM 747  C CA  ? LEU A 1  92 ? -11.786   6.790  10.903 1.000 95.400 ? 92  LEU A CA  1 
ATOM 748  C C   ? LEU A 1  92 ? -12.527   7.343  12.116 1.000 95.400 ? 92  LEU A C   1 
ATOM 749  C CB  ? LEU A 1  92 ? -12.175   5.327  10.676 1.000 95.400 ? 92  LEU A CB  1 
ATOM 750  O O   ? LEU A 1  92 ? -12.031   7.263  13.242 1.000 95.400 ? 92  LEU A O   1 
ATOM 751  C CG  ? LEU A 1  92 ? -11.453   4.602   9.539 1.000 95.400 ? 92  LEU A CG  1 
ATOM 752  C CD1 ? LEU A 1  92 ? -11.894   3.144   9.475 1.000 95.400 ? 92  LEU A CD1 1 
ATOM 753  C CD2 ? LEU A 1  92 ? -11.711   5.303   8.209 1.000 95.400 ? 92  LEU A CD2 1 
ATOM 754  N N   ? GLY A 1  93 ? -13.706   8.022  11.893 1.000 91.880 ? 93  GLY A N   1 
ATOM 755  C CA  ? GLY A 1  93 ? -14.524   8.584  12.955 1.000 91.880 ? 93  GLY A CA  1 
ATOM 756  C C   ? GLY A 1  93 ? -15.011   7.545  13.948 1.000 91.880 ? 93  GLY A C   1 
ATOM 757  O O   ? GLY A 1  93 ? -15.098   7.818  15.147 1.000 91.880 ? 93  GLY A O   1 
ATOM 758  N N   ? THR A 1  94 ? -15.284   6.358  13.460 1.000 93.020 ? 94  THR A N   1 
ATOM 759  C CA  ? THR A 1  94 ? -15.706   5.209  14.253 1.000 93.020 ? 94  THR A CA  1 
ATOM 760  C C   ? THR A 1  94 ? -14.947   3.953  13.832 1.000 93.020 ? 94  THR A C   1 
ATOM 761  C CB  ? THR A 1  94 ? -17.221   4.964  14.121 1.000 93.020 ? 94  THR A CB  1 
ATOM 762  O O   ? THR A 1  94 ? -14.655   3.766  12.649 1.000 93.020 ? 94  THR A O   1 
ATOM 763  C CG2 ? THR A 1  94 ? -18.017   6.157  14.641 1.000 93.020 ? 94  THR A CG2 1 
ATOM 764  O OG1 ? THR A 1  94 ? -17.546   4.751  12.742 1.000 93.020 ? 94  THR A OG1 1 
ATOM 765  N N   ? PRO A 1  95 ? -14.581   3.092  14.959 1.000 94.890 ? 95  PRO A N   1 
ATOM 766  C CA  ? PRO A 1  95 ? -13.876   1.852  14.623 1.000 94.890 ? 95  PRO A CA  1 
ATOM 767  C C   ? PRO A 1  95 ? -14.719   0.907  13.770 1.000 94.890 ? 95  PRO A C   1 
ATOM 768  C CB  ? PRO A 1  95 ? -13.578   1.234  15.991 1.000 94.890 ? 95  PRO A CB  1 
ATOM 769  O O   ? PRO A 1  95 ? -15.945   0.877  13.903 1.000 94.890 ? 95  PRO A O   1 
ATOM 770  C CG  ? PRO A 1  95 ? -13.738   2.359  16.962 1.000 94.890 ? 95  PRO A CG  1 
ATOM 771  C CD  ? PRO A 1  95 ? -14.718   3.344  16.393 1.000 94.890 ? 95  PRO A CD  1 
ATOM 772  N N   ? VAL A 1  96 ? -14.044   0.155  12.897 1.000 95.240 ? 96  VAL A N   1 
ATOM 773  C CA  ? VAL A 1  96 ? -14.729  -0.839  12.077 1.000 95.240 ? 96  VAL A CA  1 
ATOM 774  C C   ? VAL A 1  96 ? -14.736  -2.186  12.796 1.000 95.240 ? 96  VAL A C   1 
ATOM 775  C CB  ? VAL A 1  96 ? -14.069  -0.980  10.687 1.000 95.240 ? 96  VAL A CB  1 
ATOM 776  O O   ? VAL A 1  96 ? -13.741  -2.573  13.412 1.000 95.240 ? 96  VAL A O   1 
ATOM 777  C CG1 ? VAL A 1  96 ? -14.226   0.308   9.881 1.000 95.240 ? 96  VAL A CG1 1 
ATOM 778  C CG2 ? VAL A 1  96 ? -12.593  -1.347  10.832 1.000 95.240 ? 96  VAL A CG2 1 
ATOM 779  N N   ? PRO A 1  97 ? -15.897  -2.919  12.845 1.000 94.200 ? 97  PRO A N   1 
ATOM 780  C CA  ? PRO A 1  97 ? -15.906  -4.273  13.403 1.000 94.200 ? 97  PRO A CA  1 
ATOM 781  C C   ? PRO A 1  97 ? -15.138  -5.272  12.541 1.000 94.200 ? 97  PRO A C   1 
ATOM 782  C CB  ? PRO A 1  97 ? -17.395  -4.624  13.452 1.000 94.200 ? 97  PRO A CB  1 
ATOM 783  O O   ? PRO A 1  97 ? -15.317  -5.306  11.321 1.000 94.200 ? 97  PRO A O   1 
ATOM 784  C CG  ? PRO A 1  97 ? -18.016  -3.804  12.368 1.000 94.200 ? 97  PRO A CG  1 
ATOM 785  C CD  ? PRO A 1  97 ? -17.211  -2.547  12.200 1.000 94.200 ? 97  PRO A CD  1 
ATOM 786  N N   ? LEU A 1  98 ? -14.280  -6.037  13.164 1.000 95.370 ? 98  LEU A N   1 
ATOM 787  C CA  ? LEU A 1  98 ? -13.512  -7.034  12.426 1.000 95.370 ? 98  LEU A CA  1 
ATOM 788  C C   ? LEU A 1  98 ? -14.384  -8.231  12.062 1.000 95.370 ? 98  LEU A C   1 
ATOM 789  C CB  ? LEU A 1  98 ? -12.306  -7.497  13.247 1.000 95.370 ? 98  LEU A CB  1 
ATOM 790  O O   ? LEU A 1  98 ? -15.120  -8.748  12.906 1.000 95.370 ? 98  LEU A O   1 
ATOM 791  C CG  ? LEU A 1  98 ? -11.345  -6.403  13.716 1.000 95.370 ? 98  LEU A CG  1 
ATOM 792  C CD1 ? LEU A 1  98 ? -10.157  -7.019  14.448 1.000 95.370 ? 98  LEU A CD1 1 
ATOM 793  C CD2 ? LEU A 1  98 ? -10.874  -5.562  12.535 1.000 95.370 ? 98  LEU A CD2 1 
ATOM 794  N N   ? THR A 1  99 ? -14.326  -8.589  10.801 1.000 94.680 ? 99  THR A N   1 
ATOM 795  C CA  ? THR A 1  99 ? -15.008  -9.737  10.215 1.000 94.680 ? 99  THR A CA  1 
ATOM 796  C C   ? THR A 1  99 ? -14.068 -10.515   9.299 1.000 94.680 ? 99  THR A C   1 
ATOM 797  C CB  ? THR A 1  99 ? -16.256  -9.301   9.424 1.000 94.680 ? 99  THR A CB  1 
ATOM 798  O O   ? THR A 1  99 ? -12.902 -10.148   9.141 1.000 94.680 ? 99  THR A O   1 
ATOM 799  C CG2 ? THR A 1  99 ? -17.143  -8.383  10.259 1.000 94.680 ? 99  THR A CG2 1 
ATOM 800  O OG1 ? THR A 1  99 ? -15.846  -8.605   8.241 1.000 94.680 ? 99  THR A OG1 1 
ATOM 801  N N   ? ARG A 1 100 ? -14.599 -11.594   8.709 1.000 93.690 ? 100 ARG A N   1 
ATOM 802  C CA  ? ARG A 1 100 ? -13.821 -12.366   7.745 1.000 93.690 ? 100 ARG A CA  1 
ATOM 803  C C   ? ARG A 1 100 ? -13.439 -11.513   6.541 1.000 93.690 ? 100 ARG A C   1 
ATOM 804  C CB  ? ARG A 1 100 ? -14.603 -13.600   7.287 1.000 93.690 ? 100 ARG A CB  1 
ATOM 805  O O   ? ARG A 1 100 ? -12.434 -11.779   5.879 1.000 93.690 ? 100 ARG A O   1 
ATOM 806  C CG  ? ARG A 1 100 ? -14.726 -14.680   8.350 1.000 93.690 ? 100 ARG A CG  1 
ATOM 807  C CD  ? ARG A 1 100 ? -15.430 -15.920   7.814 1.000 93.690 ? 100 ARG A CD  1 
ATOM 808  N NE  ? ARG A 1 100 ? -15.603 -16.932   8.852 1.000 93.690 ? 100 ARG A NE  1 
ATOM 809  N NH1 ? ARG A 1 100 ? -16.947 -18.309   7.575 1.000 93.690 ? 100 ARG A NH1 1 
ATOM 810  N NH2 ? ARG A 1 100 ? -16.410 -18.897   9.724 1.000 93.690 ? 100 ARG A NH2 1 
ATOM 811  C CZ  ? ARG A 1 100 ? -16.320 -18.044   8.715 1.000 93.690 ? 100 ARG A CZ  1 
ATOM 812  N N   ? SER A 1 101 ? -14.125 -10.457   6.259 1.000 93.700 ? 101 SER A N   1 
ATOM 813  C CA  ? SER A 1 101 ? -13.944  -9.645   5.060 1.000 93.700 ? 101 SER A CA  1 
ATOM 814  C C   ? SER A 1 101 ? -13.305  -8.301   5.395 1.000 93.700 ? 101 SER A C   1 
ATOM 815  C CB  ? SER A 1 101 ? -15.283  -9.420   4.357 1.000 93.700 ? 101 SER A CB  1 
ATOM 816  O O   ? SER A 1 101 ? -12.951  -7.535   4.496 1.000 93.700 ? 101 SER A O   1 
ATOM 817  O OG  ? SER A 1 101 ? -15.881 -10.657   4.006 1.000 93.700 ? 101 SER A OG  1 
ATOM 818  N N   ? ILE A 1 102 ? -13.079  -8.042   6.728 1.000 96.170 ? 102 ILE A N   1 
ATOM 819  C CA  ? ILE A 1 102 ? -12.420  -6.822   7.181 1.000 96.170 ? 102 ILE A CA  1 
ATOM 820  C C   ? ILE A 1 102 ? -11.405  -7.158   8.272 1.000 96.170 ? 102 ILE A C   1 
ATOM 821  C CB  ? ILE A 1 102 ? -13.443  -5.787   7.702 1.000 96.170 ? 102 ILE A CB  1 
ATOM 822  O O   ? ILE A 1 102 ? -11.780  -7.432   9.414 1.000 96.170 ? 102 ILE A O   1 
ATOM 823  C CG1 ? ILE A 1 102 ? -14.488  -5.481   6.623 1.000 96.170 ? 102 ILE A CG1 1 
ATOM 824  C CG2 ? ILE A 1 102 ? -12.733  -4.508   8.156 1.000 96.170 ? 102 ILE A CG2 1 
ATOM 825  C CD1 ? ILE A 1 102 ? -15.658  -4.641   7.116 1.000 96.170 ? 102 ILE A CD1 1 
ATOM 826  N N   ? GLN A 1 103 ? -10.187  -7.182   7.863 1.000 97.140 ? 103 GLN A N   1 
ATOM 827  C CA  ? GLN A 1 103 ?  -9.090  -7.436   8.791 1.000 97.140 ? 103 GLN A CA  1 
ATOM 828  C C   ? GLN A 1 103 ?  -7.913  -6.503   8.521 1.000 97.140 ? 103 GLN A C   1 
ATOM 829  C CB  ? GLN A 1 103 ?  -8.636  -8.893   8.700 1.000 97.140 ? 103 GLN A CB  1 
ATOM 830  O O   ? GLN A 1 103 ?  -7.577  -6.238   7.364 1.000 97.140 ? 103 GLN A O   1 
ATOM 831  C CG  ? GLN A 1 103 ?  -9.707  -9.898   9.101 1.000 97.140 ? 103 GLN A CG  1 
ATOM 832  C CD  ? GLN A 1 103 ? -10.011  -9.869  10.588 1.000 97.140 ? 103 GLN A CD  1 
ATOM 833  N NE2 ? GLN A 1 103 ? -11.281 -10.043  10.937 1.000 97.140 ? 103 GLN A NE2 1 
ATOM 834  O OE1 ? GLN A 1 103 ?  -9.111  -9.694  11.415 1.000 97.140 ? 103 GLN A OE1 1 
ATOM 835  N N   ? PRO A 1 104 ?  -7.293  -6.037   9.770 1.000 97.790 ? 104 PRO A N   1 
ATOM 836  C CA  ? PRO A 1 104 ?  -6.089  -5.234   9.548 1.000 97.790 ? 104 PRO A CA  1 
ATOM 837  C C   ? PRO A 1 104 ?  -4.901  -6.070   9.076 1.000 97.790 ? 104 PRO A C   1 
ATOM 838  C CB  ? PRO A 1 104 ?  -5.813  -4.623  10.924 1.000 97.790 ? 104 PRO A CB  1 
ATOM 839  O O   ? PRO A 1 104 ?  -4.799  -7.251   9.416 1.000 97.790 ? 104 PRO A O   1 
ATOM 840  C CG  ? PRO A 1 104 ?  -7.085  -4.811  11.687 1.000 97.790 ? 104 PRO A CG  1 
ATOM 841  C CD  ? PRO A 1 104 ?  -7.817  -5.989  11.111 1.000 97.790 ? 104 PRO A CD  1 
ATOM 842  N N   ? LEU A 1 105 ?  -4.018  -5.389   8.311 1.000 97.730 ? 105 LEU A N   1 
ATOM 843  C CA  ? LEU A 1 105 ?  -2.771  -5.986   7.845 1.000 97.730 ? 105 LEU A CA  1 
ATOM 844  C C   ? LEU A 1 105 ?  -1.612  -5.610   8.761 1.000 97.730 ? 105 LEU A C   1 
ATOM 845  C CB  ? LEU A 1 105 ?  -2.468  -5.543   6.411 1.000 97.730 ? 105 LEU A CB  1 
ATOM 846  O O   ? LEU A 1 105 ?  -1.429  -4.435   9.088 1.000 97.730 ? 105 LEU A O   1 
ATOM 847  C CG  ? LEU A 1 105 ?  -1.375  -6.322   5.677 1.000 97.730 ? 105 LEU A CG  1 
ATOM 848  C CD1 ? LEU A 1 105 ?  -1.775  -7.787   5.533 1.000 97.730 ? 105 LEU A CD1 1 
ATOM 849  C CD2 ? LEU A 1 105 ?  -1.100  -5.700   4.312 1.000 97.730 ? 105 LEU A CD2 1 
ATOM 850  N N   ? PRO A 1 106 ?  -0.840  -6.609   9.223 1.000 97.800 ? 106 PRO A N   1 
ATOM 851  C CA  ? PRO A 1 106 ?   0.261  -6.288  10.135 1.000 97.800 ? 106 PRO A CA  1 
ATOM 852  C C   ? PRO A 1 106 ?   1.367  -5.479   9.462 1.000 97.800 ? 106 PRO A C   1 
ATOM 853  C CB  ? PRO A 1 106 ?   0.775  -7.664  10.565 1.000 97.800 ? 106 PRO A CB  1 
ATOM 854  O O   ? PRO A 1 106 ?   1.655  -5.683   8.280 1.000 97.800 ? 106 PRO A O   1 
ATOM 855  C CG  ? PRO A 1 106 ?  -0.318  -8.613  10.195 1.000 97.800 ? 106 PRO A CG  1 
ATOM 856  C CD  ? PRO A 1 106 ?  -1.102  -8.019   9.060 1.000 97.800 ? 106 PRO A CD  1 
ATOM 857  N N   ? LEU A 1 107 ?   2.017  -4.551  10.334 1.000 98.220 ? 107 LEU A N   1 
ATOM 858  C CA  ? LEU A 1 107 ?   3.183  -3.799   9.884 1.000 98.220 ? 107 LEU A CA  1 
ATOM 859  C C   ? LEU A 1 107 ?   4.439  -4.663   9.933 1.000 98.220 ? 107 LEU A C   1 
ATOM 860  C CB  ? LEU A 1 107 ?   3.377  -2.546  10.741 1.000 98.220 ? 107 LEU A CB  1 
ATOM 861  O O   ? LEU A 1 107 ?   4.590  -5.496  10.830 1.000 98.220 ? 107 LEU A O   1 
ATOM 862  C CG  ? LEU A 1 107 ?   2.267  -1.497  10.669 1.000 98.220 ? 107 LEU A CG  1 
ATOM 863  C CD1 ? LEU A 1 107 ?   2.504  -0.403  11.705 1.000 98.220 ? 107 LEU A CD1 1 
ATOM 864  C CD2 ? LEU A 1 107 ?   2.181  -0.903   9.267 1.000 98.220 ? 107 LEU A CD2 1 
ATOM 865  N N   ? PRO A 1 108 ?   5.339  -4.483   8.976 1.000 97.820 ? 108 PRO A N   1 
ATOM 866  C CA  ? PRO A 1 108 ?   6.557  -5.294   8.921 1.000 97.820 ? 108 PRO A CA  1 
ATOM 867  C C   ? PRO A 1 108 ?   7.537  -4.963  10.044 1.000 97.820 ? 108 PRO A C   1 
ATOM 868  C CB  ? PRO A 1 108 ?   7.153  -4.943   7.556 1.000 97.820 ? 108 PRO A CB  1 
ATOM 869  O O   ? PRO A 1 108 ?   7.636  -3.806  10.461 1.000 97.820 ? 108 PRO A O   1 
ATOM 870  C CG  ? PRO A 1 108 ?   6.690  -3.548   7.284 1.000 97.820 ? 108 PRO A CG  1 
ATOM 871  C CD  ? PRO A 1 108 ?   5.311  -3.384   7.856 1.000 97.820 ? 108 PRO A CD  1 
ATOM 872  N N   ? THR A 1 109 ?   8.268  -5.996  10.512 1.000 96.930 ? 109 THR A N   1 
ATOM 873  C CA  ? THR A 1 109 ?   9.332  -5.806  11.492 1.000 96.930 ? 109 THR A CA  1 
ATOM 874  C C   ? THR A 1 109 ?  10.685  -5.666  10.801 1.000 96.930 ? 109 THR A C   1 
ATOM 875  C CB  ? THR A 1 109 ?   9.383  -6.974  12.495 1.000 96.930 ? 109 THR A CB  1 
ATOM 876  O O   ? THR A 1 109 ?  11.616  -5.081  11.360 1.000 96.930 ? 109 THR A O   1 
ATOM 877  C CG2 ? THR A 1 109 ?   8.120  -7.021  13.348 1.000 96.930 ? 109 THR A CG2 1 
ATOM 878  O OG1 ? THR A 1 109 ?   9.508  -8.207  11.777 1.000 96.930 ? 109 THR A OG1 1 
ATOM 879  N N   ? THR A 1 110 ?  10.748  -6.214   9.587 1.000 97.090 ? 110 THR A N   1 
ATOM 880  C CA  ? THR A 1 110 ?  11.937  -6.093   8.751 1.000 97.090 ? 110 THR A CA  1 
ATOM 881  C C   ? THR A 1 110 ?  11.553  -5.823   7.300 1.000 97.090 ? 110 THR A C   1 
ATOM 882  C CB  ? THR A 1 110 ?  12.805  -7.362   8.828 1.000 97.090 ? 110 THR A CB  1 
ATOM 883  O O   ? THR A 1 110 ?  10.425  -6.102   6.888 1.000 97.090 ? 110 THR A O   1 
ATOM 884  C CG2 ? THR A 1 110 ?  13.283  -7.617  10.254 1.000 97.090 ? 110 THR A CG2 1 
ATOM 885  O OG1 ? THR A 1 110 ?  12.036  -8.487   8.386 1.000 97.090 ? 110 THR A OG1 1 
ATOM 886  N N   ? CYS A 1 111 ?  12.660  -5.281   6.613 1.000 97.690 ? 111 CYS A N   1 
ATOM 887  C CA  ? CYS A 1 111 ?  12.431  -5.021   5.196 1.000 97.690 ? 111 CYS A CA  1 
ATOM 888  C C   ? CYS A 1 111 ?  12.531  -6.306   4.383 1.000 97.690 ? 111 CYS A C   1 
ATOM 889  C CB  ? CYS A 1 111 ?  13.435  -3.995   4.670 1.000 97.690 ? 111 CYS A CB  1 
ATOM 890  O O   ? CYS A 1 111 ?  13.352  -7.174   4.684 1.000 97.690 ? 111 CYS A O   1 
ATOM 891  S SG  ? CYS A 1 111 ?  13.300  -2.375   5.458 1.000 97.690 ? 111 CYS A SG  1 
ATOM 892  N N   ? ALA A 1 112 ?  11.670  -6.443   3.354 1.000 96.820 ? 112 ALA A N   1 
ATOM 893  C CA  ? ALA A 1 112 ?  11.738  -7.571   2.429 1.000 96.820 ? 112 ALA A CA  1 
ATOM 894  C C   ? ALA A 1 112 ?  13.012  -7.517   1.591 1.000 96.820 ? 112 ALA A C   1 
ATOM 895  C CB  ? ALA A 1 112 ?  10.509  -7.591   1.523 1.000 96.820 ? 112 ALA A CB  1 
ATOM 896  O O   ? ALA A 1 112 ?  13.518  -6.434   1.287 1.000 96.820 ? 112 ALA A O   1 
ATOM 897  N N   ? VAL A 1 113 ?  13.576  -8.643   1.253 1.000 95.910 ? 113 VAL A N   1 
ATOM 898  C CA  ? VAL A 1 113 ?  14.795  -8.705   0.454 1.000 95.910 ? 113 VAL A CA  1 
ATOM 899  C C   ? VAL A 1 113 ?  14.447  -9.036  -0.996 1.000 95.910 ? 113 VAL A C   1 
ATOM 900  C CB  ? VAL A 1 113 ?  15.788  -9.748   1.014 1.000 95.910 ? 113 VAL A CB  1 
ATOM 901  O O   ? VAL A 1 113 ?  13.339  -9.494  -1.286 1.000 95.910 ? 113 VAL A O   1 
ATOM 902  C CG1 ? VAL A 1 113 ?  16.235  -9.365   2.424 1.000 95.910 ? 113 VAL A CG1 1 
ATOM 903  C CG2 ? VAL A 1 113 ?  15.159 -11.140   1.009 1.000 95.910 ? 113 VAL A CG2 1 
ATOM 904  N N   ? ALA A 1 114 ?  15.381  -8.789  -1.869 1.000 96.340 ? 114 ALA A N   1 
ATOM 905  C CA  ? ALA A 1 114 ?  15.188  -9.064  -3.291 1.000 96.340 ? 114 ALA A CA  1 
ATOM 906  C C   ? ALA A 1 114 ?  14.787 -10.518  -3.519 1.000 96.340 ? 114 ALA A C   1 
ATOM 907  C CB  ? ALA A 1 114 ?  16.457  -8.736  -4.073 1.000 96.340 ? 114 ALA A CB  1 
ATOM 908  O O   ? ALA A 1 114 ?  15.299 -11.422  -2.853 1.000 96.340 ? 114 ALA A O   1 
ATOM 909  N N   ? GLY A 1 115 ?  13.791 -10.701  -4.404 1.000 95.430 ? 115 GLY A N   1 
ATOM 910  C CA  ? GLY A 1 115 ?  13.328 -12.037  -4.745 1.000 95.430 ? 115 GLY A CA  1 
ATOM 911  C C   ? GLY A 1 115 ?  12.111 -12.468  -3.948 1.000 95.430 ? 115 GLY A C   1 
ATOM 912  O O   ? GLY A 1 115 ?  11.507 -13.503  -4.239 1.000 95.430 ? 115 GLY A O   1 
ATOM 913  N N   ? THR A 1 116 ?  11.843 -11.730  -2.880 1.000 96.840 ? 116 THR A N   1 
ATOM 914  C CA  ? THR A 1 116 ?  10.659 -12.020  -2.078 1.000 96.840 ? 116 THR A CA  1 
ATOM 915  C C   ? THR A 1 116 ?   9.394 -11.917  -2.925 1.000 96.840 ? 116 THR A C   1 
ATOM 916  C CB  ? THR A 1 116 ?  10.554 -11.066  -0.874 1.000 96.840 ? 116 THR A CB  1 
ATOM 917  O O   ? THR A 1 116 ?   9.190 -10.925  -3.628 1.000 96.840 ? 116 THR A O   1 
ATOM 918  C CG2 ? THR A 1 116 ?   9.353 -11.413  -0.001 1.000 96.840 ? 116 THR A CG2 1 
ATOM 919  O OG1 ? THR A 1 116 ?  11.747 -11.165  -0.087 1.000 96.840 ? 116 THR A OG1 1 
ATOM 920  N N   ? LYS A 1 117 ?   8.540 -12.889  -2.841 1.000 95.820 ? 117 LYS A N   1 
ATOM 921  C CA  ? LYS A 1 117 ?   7.271 -12.899  -3.563 1.000 95.820 ? 117 LYS A CA  1 
ATOM 922  C C   ? LYS A 1 117 ?   6.217 -12.071  -2.834 1.000 95.820 ? 117 LYS A C   1 
ATOM 923  C CB  ? LYS A 1 117 ?   6.773 -14.332  -3.754 1.000 95.820 ? 117 LYS A CB  1 
ATOM 924  O O   ? LYS A 1 117 ?   6.028 -12.223  -1.625 1.000 95.820 ? 117 LYS A O   1 
ATOM 925  C CG  ? LYS A 1 117 ?   7.745 -15.231  -4.503 1.000 95.820 ? 117 LYS A CG  1 
ATOM 926  C CD  ? LYS A 1 117 ?   7.980 -14.738  -5.925 1.000 95.820 ? 117 LYS A CD  1 
ATOM 927  C CE  ? LYS A 1 117 ?   8.919 -15.661  -6.690 1.000 95.820 ? 117 LYS A CE  1 
ATOM 928  N NZ  ? LYS A 1 117 ?   9.225 -15.134  -8.054 1.000 95.820 ? 117 LYS A NZ  1 
ATOM 929  N N   ? CYS A 1 118 ?   5.550 -11.328  -3.600 1.000 95.900 ? 118 CYS A N   1 
ATOM 930  C CA  ? CYS A 1 118 ?   4.569 -10.415  -3.023 1.000 95.900 ? 118 CYS A CA  1 
ATOM 931  C C   ? CYS A 1 118 ?   3.310 -10.356  -3.879 1.000 95.900 ? 118 CYS A C   1 
ATOM 932  C CB  ? CYS A 1 118 ?   5.163  -9.015  -2.875 1.000 95.900 ? 118 CYS A CB  1 
ATOM 933  O O   ? CYS A 1 118 ?   3.304 -10.828  -5.017 1.000 95.900 ? 118 CYS A O   1 
ATOM 934  S SG  ? CYS A 1 118 ?   6.693  -8.970  -1.917 1.000 95.900 ? 118 CYS A SG  1 
ATOM 935  N N   ? GLN A 1 119 ?   2.297  -9.776  -3.250 1.000 94.460 ? 119 GLN A N   1 
ATOM 936  C CA  ? GLN A 1 119 ?   1.031  -9.582  -3.949 1.000 94.460 ? 119 GLN A CA  1 
ATOM 937  C C   ? GLN A 1 119 ?   0.573  -8.129  -3.864 1.000 94.460 ? 119 GLN A C   1 
ATOM 938  C CB  ? GLN A 1 119 ?  -0.045 -10.506  -3.377 1.000 94.460 ? 119 GLN A CB  1 
ATOM 939  O O   ? GLN A 1 119 ?   0.718  -7.487  -2.822 1.000 94.460 ? 119 GLN A O   1 
ATOM 940  C CG  ? GLN A 1 119 ?  -1.363 -10.460  -4.139 1.000 94.460 ? 119 GLN A CG  1 
ATOM 941  C CD  ? GLN A 1 119 ?  -2.394 -11.426  -3.587 1.000 94.460 ? 119 GLN A CD  1 
ATOM 942  N NE2 ? GLN A 1 119 ?  -3.570 -10.909  -3.247 1.000 94.460 ? 119 GLN A NE2 1 
ATOM 943  O OE1 ? GLN A 1 119 ?  -2.137 -12.628  -3.467 1.000 94.460 ? 119 GLN A OE1 1 
ATOM 944  N N   ? ILE A 1 120 ?  -0.007  -7.684  -4.971 1.000 93.530 ? 120 ILE A N   1 
ATOM 945  C CA  ? ILE A 1 120 ?  -0.635  -6.368  -4.977 1.000 93.530 ? 120 ILE A CA  1 
ATOM 946  C C   ? ILE A 1 120 ?  -2.117  -6.505  -5.318 1.000 93.530 ? 120 ILE A C   1 
ATOM 947  C CB  ? ILE A 1 120 ?   0.059  -5.415  -5.977 1.000 93.530 ? 120 ILE A CB  1 
ATOM 948  O O   ? ILE A 1 120 ?  -2.513  -7.428  -6.034 1.000 93.530 ? 120 ILE A O   1 
ATOM 949  C CG1 ? ILE A 1 120 ?  -0.063  -5.960  -7.405 1.000 93.530 ? 120 ILE A CG1 1 
ATOM 950  C CG2 ? ILE A 1 120 ?   1.526  -5.206  -5.594 1.000 93.530 ? 120 ILE A CG2 1 
ATOM 951  C CD1 ? ILE A 1 120 ?   0.377  -4.977  -8.482 1.000 93.530 ? 120 ILE A CD1 1 
ATOM 952  N N   ? SER A 1 121 ?  -2.924  -5.584  -4.798 1.000 93.240 ? 121 SER A N   1 
ATOM 953  C CA  ? SER A 1 121 ?  -4.361  -5.603  -5.047 1.000 93.240 ? 121 SER A CA  1 
ATOM 954  C C   ? SER A 1 121 ?  -4.918  -4.190  -5.179 1.000 93.240 ? 121 SER A C   1 
ATOM 955  C CB  ? SER A 1 121 ?  -5.090  -6.344  -3.925 1.000 93.240 ? 121 SER A CB  1 
ATOM 956  O O   ? SER A 1 121 ?  -4.354  -3.241  -4.632 1.000 93.240 ? 121 SER A O   1 
ATOM 957  O OG  ? SER A 1 121 ?  -4.853  -5.722  -2.674 1.000 93.240 ? 121 SER A OG  1 
ATOM 958  N N   ? GLY A 1 122 ?  -5.969  -4.055  -5.986 1.000 91.440 ? 122 GLY A N   1 
ATOM 959  C CA  ? GLY A 1 122 ?  -6.579  -2.743  -6.135 1.000 91.440 ? 122 GLY A CA  1 
ATOM 960  C C   ? GLY A 1 122 ?  -7.621  -2.691  -7.237 1.000 91.440 ? 122 GLY A C   1 
ATOM 961  O O   ? GLY A 1 122 ?  -7.866  -3.692  -7.914 1.000 91.440 ? 122 GLY A O   1 
ATOM 962  N N   ? TRP A 1 123 ?  -8.353  -1.546  -7.297 1.000 86.440 ? 123 TRP A N   1 
ATOM 963  C CA  ? TRP A 1 123 ?  -9.421  -1.323  -8.265 1.000 86.440 ? 123 TRP A CA  1 
ATOM 964  C C   ? TRP A 1 123 ?  -8.997  -0.306  -9.319 1.000 86.440 ? 123 TRP A C   1 
ATOM 965  C CB  ? TRP A 1 123 ? -10.695  -0.846  -7.560 1.000 86.440 ? 123 TRP A CB  1 
ATOM 966  O O   ? TRP A 1 123 ?  -9.839   0.381  -9.902 1.000 86.440 ? 123 TRP A O   1 
ATOM 967  C CG  ? TRP A 1 123 ? -11.346  -1.892  -6.706 1.000 86.440 ? 123 TRP A CG  1 
ATOM 968  C CD1 ? TRP A 1 123 ? -12.228  -2.855  -7.111 1.000 86.440 ? 123 TRP A CD1 1 
ATOM 969  C CD2 ? TRP A 1 123 ? -11.169  -2.076  -5.298 1.000 86.440 ? 123 TRP A CD2 1 
ATOM 970  C CE2 ? TRP A 1 123 ? -11.975  -3.171  -4.915 1.000 86.440 ? 123 TRP A CE2 1 
ATOM 971  C CE3 ? TRP A 1 123 ? -10.406  -1.421  -4.322 1.000 86.440 ? 123 TRP A CE3 1 
ATOM 972  N NE1 ? TRP A 1 123 ? -12.610  -3.627  -6.039 1.000 86.440 ? 123 TRP A NE1 1 
ATOM 973  C CH2 ? TRP A 1 123 ? -11.283  -2.967  -2.661 1.000 86.440 ? 123 TRP A CH2 1 
ATOM 974  C CZ2 ? TRP A 1 123 ? -12.040  -3.626  -3.596 1.000 86.440 ? 123 TRP A CZ2 1 
ATOM 975  C CZ3 ? TRP A 1 123 ? -10.472  -1.875  -3.010 1.000 86.440 ? 123 TRP A CZ3 1 
ATOM 976  N N   ? GLY A 1 124 ?  -7.638  -0.152  -9.430 1.000 70.980 ? 124 GLY A N   1 
ATOM 977  C CA  ? GLY A 1 124 ?  -7.099   0.765 -10.422 1.000 70.980 ? 124 GLY A CA  1 
ATOM 978  C C   ? GLY A 1 124 ?  -7.270   0.272 -11.846 1.000 70.980 ? 124 GLY A C   1 
ATOM 979  O O   ? GLY A 1 124 ?  -7.821  -0.807 -12.073 1.000 70.980 ? 124 GLY A O   1 
ATOM 980  N N   ? ILE A 1 125 ?  -7.173   1.089 -12.951 1.000 61.440 ? 125 ILE A N   1 
ATOM 981  C CA  ? ILE A 1 125 ?  -7.480   0.860 -14.359 1.000 61.440 ? 125 ILE A CA  1 
ATOM 982  C C   ? ILE A 1 125 ?  -6.885  -0.472 -14.807 1.000 61.440 ? 125 ILE A C   1 
ATOM 983  C CB  ? ILE A 1 125 ?  -6.951   2.009 -15.247 1.000 61.440 ? 125 ILE A CB  1 
ATOM 984  O O   ? ILE A 1 125 ?  -5.711  -0.753 -14.550 1.000 61.440 ? 125 ILE A O   1 
ATOM 985  C CG1 ? ILE A 1 125 ?  -7.560   3.346 -14.808 1.000 61.440 ? 125 ILE A CG1 1 
ATOM 986  C CG2 ? ILE A 1 125 ?  -7.248   1.731 -16.723 1.000 61.440 ? 125 ILE A CG2 1 
ATOM 987  C CD1 ? ILE A 1 125 ?  -6.961   4.558 -15.509 1.000 61.440 ? 125 ILE A CD1 1 
ATOM 988  N N   ? THR A 1 126 ?  -7.771  -1.470 -15.288 1.000 52.970 ? 126 THR A N   1 
ATOM 989  C CA  ? THR A 1 126 ?  -7.459  -2.771 -15.869 1.000 52.970 ? 126 THR A CA  1 
ATOM 990  C C   ? THR A 1 126 ?  -7.360  -2.675 -17.389 1.000 52.970 ? 126 THR A C   1 
ATOM 991  C CB  ? THR A 1 126 ?  -8.519  -3.822 -15.488 1.000 52.970 ? 126 THR A CB  1 
ATOM 992  O O   ? THR A 1 126 ?  -7.663  -1.631 -17.971 1.000 52.970 ? 126 THR A O   1 
ATOM 993  C CG2 ? THR A 1 126 ?  -8.716  -3.880 -13.976 1.000 52.970 ? 126 THR A CG2 1 
ATOM 994  O OG1 ? THR A 1 126 ?  -9.765  -3.483 -16.109 1.000 52.970 ? 126 THR A OG1 1 
ATOM 995  N N   ? ASN A 1 127 ?  -6.476  -3.518 -18.123 1.000 51.740 ? 127 ASN A N   1 
ATOM 996  C CA  ? ASN A 1 127 ?  -6.210  -3.631 -19.553 1.000 51.740 ? 127 ASN A CA  1 
ATOM 997  C C   ? ASN A 1 127 ?  -7.503  -3.679 -20.362 1.000 51.740 ? 127 ASN A C   1 
ATOM 998  C CB  ? ASN A 1 127 ?  -5.355  -4.866 -19.845 1.000 51.740 ? 127 ASN A CB  1 
ATOM 999  O O   ? ASN A 1 127 ?  -7.471  -3.866 -21.580 1.000 51.740 ? 127 ASN A O   1 
ATOM 1000 C CG  ? ASN A 1 127 ?  -3.935  -4.728 -19.330 1.000 51.740 ? 127 ASN A CG  1 
ATOM 1001 N ND2 ? ASN A 1 127 ?  -3.268  -5.857 -19.122 1.000 51.740 ? 127 ASN A ND2 1 
ATOM 1002 O OD1 ? ASN A 1 127 ?  -3.444  -3.616 -19.119 1.000 51.740 ? 127 ASN A OD1 1 
ATOM 1003 N N   ? GLN A 1 128 ?  -8.754  -3.239 -19.736 1.000 51.630 ? 128 GLN A N   1 
ATOM 1004 C CA  ? GLN A 1 128 ?  -9.964  -3.322 -20.546 1.000 51.630 ? 128 GLN A CA  1 
ATOM 1005 C C   ? GLN A 1 128 ? -10.421  -1.937 -20.996 1.000 51.630 ? 128 GLN A C   1 
ATOM 1006 C CB  ? GLN A 1 128 ? -11.084  -4.018 -19.770 1.000 51.630 ? 128 GLN A CB  1 
ATOM 1007 O O   ? GLN A 1 128 ? -10.448  -0.997 -20.199 1.000 51.630 ? 128 GLN A O   1 
ATOM 1008 C CG  ? GLN A 1 128 ? -10.798  -5.480 -19.458 1.000 51.630 ? 128 GLN A CG  1 
ATOM 1009 C CD  ? GLN A 1 128 ? -12.006  -6.207 -18.898 1.000 51.630 ? 128 GLN A CD  1 
ATOM 1010 N NE2 ? GLN A 1 128 ? -12.016  -7.529 -19.029 1.000 51.630 ? 128 GLN A NE2 1 
ATOM 1011 O OE1 ? GLN A 1 128 ? -12.923  -5.586 -18.351 1.000 51.630 ? 128 GLN A OE1 1 
ATOM 1012 N N   ? LEU A 1 129 ? -10.210  -1.559 -22.255 1.000 50.390 ? 129 LEU A N   1 
ATOM 1013 C CA  ? LEU A 1 129 ? -10.460  -0.341 -23.017 1.000 50.390 ? 129 LEU A CA  1 
ATOM 1014 C C   ? LEU A 1 129 ? -11.874   0.174 -22.771 1.000 50.390 ? 129 LEU A C   1 
ATOM 1015 C CB  ? LEU A 1 129 ? -10.249  -0.591 -24.513 1.000 50.390 ? 129 LEU A CB  1 
ATOM 1016 O O   ? LEU A 1 129 ? -12.101   1.385 -22.732 1.000 50.390 ? 129 LEU A O   1 
ATOM 1017 C CG  ? LEU A 1 129 ?  -8.798  -0.667 -24.989 1.000 50.390 ? 129 LEU A CG  1 
ATOM 1018 C CD1 ? LEU A 1 129 ?  -8.720  -1.368 -26.342 1.000 50.390 ? 129 LEU A CD1 1 
ATOM 1019 C CD2 ? LEU A 1 129 ?  -8.187   0.727 -25.068 1.000 50.390 ? 129 LEU A CD2 1 
ATOM 1020 N N   ? TRP A 1 130 ? -12.981  -0.619 -22.207 1.000 49.540 ? 130 TRP A N   1 
ATOM 1021 C CA  ? TRP A 1 130 ? -14.390  -0.251 -22.124 1.000 49.540 ? 130 TRP A CA  1 
ATOM 1022 C C   ? TRP A 1 130 ? -14.890  -0.333 -20.685 1.000 49.540 ? 130 TRP A C   1 
ATOM 1023 C CB  ? TRP A 1 130 ? -15.237  -1.154 -23.024 1.000 49.540 ? 130 TRP A CB  1 
ATOM 1024 O O   ? TRP A 1 130 ? -15.998   0.116 -20.380 1.000 49.540 ? 130 TRP A O   1 
ATOM 1025 C CG  ? TRP A 1 130 ? -14.817  -1.146 -24.463 1.000 49.540 ? 130 TRP A CG  1 
ATOM 1026 C CD1 ? TRP A 1 130 ? -13.539  -1.133 -24.949 1.000 49.540 ? 130 TRP A CD1 1 
ATOM 1027 C CD2 ? TRP A 1 130 ? -15.680  -1.144 -25.605 1.000 49.540 ? 130 TRP A CD2 1 
ATOM 1028 C CE2 ? TRP A 1 130 ? -14.856  -1.130 -26.752 1.000 49.540 ? 130 TRP A CE2 1 
ATOM 1029 C CE3 ? TRP A 1 130 ? -17.071  -1.152 -25.769 1.000 49.540 ? 130 TRP A CE3 1 
ATOM 1030 N NE1 ? TRP A 1 130 ? -13.555  -1.124 -26.324 1.000 49.540 ? 130 TRP A NE1 1 
ATOM 1031 C CH2 ? TRP A 1 130 ? -16.743  -1.135 -28.180 1.000 49.540 ? 130 TRP A CH2 1 
ATOM 1032 C CZ2 ? TRP A 1 130 ? -15.379  -1.126 -28.047 1.000 49.540 ? 130 TRP A CZ2 1 
ATOM 1033 C CZ3 ? TRP A 1 130 ? -17.590  -1.148 -27.059 1.000 49.540 ? 130 TRP A CZ3 1 
ATOM 1034 N N   ? ASN A 1 131 ? -13.898  -0.629 -19.654 1.000 57.930 ? 131 ASN A N   1 
ATOM 1035 C CA  ? ASN A 1 131 ? -14.169  -0.592 -18.221 1.000 57.930 ? 131 ASN A CA  1 
ATOM 1036 C C   ? ASN A 1 131 ? -12.927  -0.205 -17.424 1.000 57.930 ? 131 ASN A C   1 
ATOM 1037 C CB  ? ASN A 1 131 ? -14.708  -1.942 -17.742 1.000 57.930 ? 131 ASN A CB  1 
ATOM 1038 O O   ? ASN A 1 131 ? -12.218  -1.073 -16.911 1.000 57.930 ? 131 ASN A O   1 
ATOM 1039 C CG  ? ASN A 1 131 ? -15.433  -1.844 -16.414 1.000 57.930 ? 131 ASN A CG  1 
ATOM 1040 N ND2 ? ASN A 1 131 ? -15.875  -2.982 -15.894 1.000 57.930 ? 131 ASN A ND2 1 
ATOM 1041 O OD1 ? ASN A 1 131 ? -15.595  -0.753 -15.860 1.000 57.930 ? 131 ASN A OD1 1 
ATOM 1042 N N   ? PRO A 1 132 ? -12.471   1.063 -17.699 1.000 60.690 ? 132 PRO A N   1 
ATOM 1043 C CA  ? PRO A 1 132 ? -11.162   1.504 -17.213 1.000 60.690 ? 132 PRO A CA  1 
ATOM 1044 C C   ? PRO A 1 132 ? -10.974   1.257 -15.718 1.000 60.690 ? 132 PRO A C   1 
ATOM 1045 C CB  ? PRO A 1 132 ? -11.158   3.003 -17.523 1.000 60.690 ? 132 PRO A CB  1 
ATOM 1046 O O   ? PRO A 1 132 ?  -9.843   1.088 -15.254 1.000 60.690 ? 132 PRO A O   1 
ATOM 1047 C CG  ? PRO A 1 132 ? -12.599   3.363 -17.689 1.000 60.690 ? 132 PRO A CG  1 
ATOM 1048 C CD  ? PRO A 1 132 ? -13.357   2.127 -18.082 1.000 60.690 ? 132 PRO A CD  1 
ATOM 1049 N N   ? PHE A 1 133 ? -12.211   0.830 -14.947 1.000 66.530 ? 133 PHE A N   1 
ATOM 1050 C CA  ? PHE A 1 133 ? -12.145   0.465 -13.537 1.000 66.530 ? 133 PHE A CA  1 
ATOM 1051 C C   ? PHE A 1 133 ? -12.814  -0.883 -13.294 1.000 66.530 ? 133 PHE A C   1 
ATOM 1052 C CB  ? PHE A 1 133 ? -12.805   1.542 -12.671 1.000 66.530 ? 133 PHE A CB  1 
ATOM 1053 O O   ? PHE A 1 133 ? -14.009  -1.043 -13.549 1.000 66.530 ? 133 PHE A O   1 
ATOM 1054 C CG  ? PHE A 1 133 ? -12.032   2.832 -12.613 1.000 66.530 ? 133 PHE A CG  1 
ATOM 1055 C CD1 ? PHE A 1 133 ? -10.981   2.989 -11.717 1.000 66.530 ? 133 PHE A CD1 1 
ATOM 1056 C CD2 ? PHE A 1 133 ? -12.357   3.888 -13.454 1.000 66.530 ? 133 PHE A CD2 1 
ATOM 1057 C CE1 ? PHE A 1 133 ? -10.264   4.182 -11.661 1.000 66.530 ? 133 PHE A CE1 1 
ATOM 1058 C CE2 ? PHE A 1 133 ? -11.645   5.083 -13.404 1.000 66.530 ? 133 PHE A CE2 1 
ATOM 1059 C CZ  ? PHE A 1 133 ? -10.599   5.229 -12.506 1.000 66.530 ? 133 PHE A CZ  1 
ATOM 1060 N N   ? PRO A 1 134 ? -12.014  -1.916 -13.157 1.000 71.920 ? 134 PRO A N   1 
ATOM 1061 C CA  ? PRO A 1 134 ? -12.709  -3.179 -12.893 1.000 71.920 ? 134 PRO A CA  1 
ATOM 1062 C C   ? PRO A 1 134 ? -13.720  -3.069 -11.754 1.000 71.920 ? 134 PRO A C   1 
ATOM 1063 C CB  ? PRO A 1 134 ? -11.574  -4.136 -12.525 1.000 71.920 ? 134 PRO A CB  1 
ATOM 1064 O O   ? PRO A 1 134 ? -13.509  -2.307 -10.807 1.000 71.920 ? 134 PRO A O   1 
ATOM 1065 C CG  ? PRO A 1 134 ? -10.505  -3.260 -11.954 1.000 71.920 ? 134 PRO A CG  1 
ATOM 1066 C CD  ? PRO A 1 134 ? -10.567  -1.925 -12.638 1.000 71.920 ? 134 PRO A CD  1 
ATOM 1067 N N   ? ASP A 1 135 ? -14.861  -3.572 -12.012 1.000 81.890 ? 135 ASP A N   1 
ATOM 1068 C CA  ? ASP A 1 135 ? -15.832  -3.652 -10.925 1.000 81.890 ? 135 ASP A CA  1 
ATOM 1069 C C   ? ASP A 1 135 ? -15.334  -4.569  -9.811 1.000 81.890 ? 135 ASP A C   1 
ATOM 1070 C CB  ? ASP A 1 135 ? -17.183  -4.145 -11.448 1.000 81.890 ? 135 ASP A CB  1 
ATOM 1071 O O   ? ASP A 1 135 ? -15.494  -4.261  -8.628 1.000 81.890 ? 135 ASP A O   1 
ATOM 1072 C CG  ? ASP A 1 135 ? -18.276  -4.106 -10.394 1.000 81.890 ? 135 ASP A CG  1 
ATOM 1073 O OD1 ? ASP A 1 135 ? -18.473  -3.047  -9.759 1.000 81.890 ? 135 ASP A OD1 1 
ATOM 1074 O OD2 ? ASP A 1 135 ? -18.945  -5.143 -10.196 1.000 81.890 ? 135 ASP A OD2 1 
ATOM 1075 N N   ? LEU A 1 136 ? -14.580  -5.591 -10.190 1.000 88.780 ? 136 LEU A N   1 
ATOM 1076 C CA  ? LEU A 1 136 ? -14.100  -6.578  -9.228 1.000 88.780 ? 136 LEU A CA  1 
ATOM 1077 C C   ? LEU A 1 136 ? -12.648  -6.306  -8.850 1.000 88.780 ? 136 LEU A C   1 
ATOM 1078 C CB  ? LEU A 1 136 ? -14.234  -7.992  -9.799 1.000 88.780 ? 136 LEU A CB  1 
ATOM 1079 O O   ? LEU A 1 136 ? -11.867  -5.823  -9.673 1.000 88.780 ? 136 LEU A O   1 
ATOM 1080 C CG  ? LEU A 1 136 ? -15.647  -8.439 -10.178 1.000 88.780 ? 136 LEU A CG  1 
ATOM 1081 C CD1 ? LEU A 1 136 ? -15.605  -9.797 -10.870 1.000 88.780 ? 136 LEU A CD1 1 
ATOM 1082 C CD2 ? LEU A 1 136 ? -16.541  -8.489  -8.943 1.000 88.780 ? 136 LEU A CD2 1 
ATOM 1083 N N   ? LEU A 1 137 ? -12.256  -6.580  -7.574 1.000 90.690 ? 137 LEU A N   1 
ATOM 1084 C CA  ? LEU A 1 137 ? -10.896  -6.425  -7.069 1.000 90.690 ? 137 LEU A CA  1 
ATOM 1085 C C   ? LEU A 1 137 ?  -9.916  -7.267  -7.878 1.000 90.690 ? 137 LEU A C   1 
ATOM 1086 C CB  ? LEU A 1 137 ? -10.825  -6.816  -5.591 1.000 90.690 ? 137 LEU A CB  1 
ATOM 1087 O O   ? LEU A 1 137 ? -10.165  -8.449  -8.127 1.000 90.690 ? 137 LEU A O   1 
ATOM 1088 C CG  ? LEU A 1 137 ?  -9.512  -6.506  -4.870 1.000 90.690 ? 137 LEU A CG  1 
ATOM 1089 C CD1 ? LEU A 1 137 ?  -9.260  -5.002  -4.851 1.000 90.690 ? 137 LEU A CD1 1 
ATOM 1090 C CD2 ? LEU A 1 137 ?  -9.535  -7.068  -3.452 1.000 90.690 ? 137 LEU A CD2 1 
ATOM 1091 N N   ? GLN A 1 138 ?  -8.813  -6.589  -8.237 1.000 91.330 ? 138 GLN A N   1 
ATOM 1092 C CA  ? GLN A 1 138 ?  -7.789  -7.256  -9.034 1.000 91.330 ? 138 GLN A CA  1 
ATOM 1093 C C   ? GLN A 1 138 ?  -6.547  -7.551  -8.197 1.000 91.330 ? 138 GLN A C   1 
ATOM 1094 C CB  ? GLN A 1 138 ?  -7.414  -6.406 -10.249 1.000 91.330 ? 138 GLN A CB  1 
ATOM 1095 O O   ? GLN A 1 138 ?  -6.174  -6.760  -7.329 1.000 91.330 ? 138 GLN A O   1 
ATOM 1096 C CG  ? GLN A 1 138 ?  -8.591  -6.077 -11.156 1.000 91.330 ? 138 GLN A CG  1 
ATOM 1097 C CD  ? GLN A 1 138 ?  -9.174  -7.304 -11.831 1.000 91.330 ? 138 GLN A CD  1 
ATOM 1098 N NE2 ? GLN A 1 138 ? -10.491  -7.457 -11.749 1.000 91.330 ? 138 GLN A NE2 1 
ATOM 1099 O OE1 ? GLN A 1 138 ?  -8.446  -8.109 -12.421 1.000 91.330 ? 138 GLN A OE1 1 
ATOM 1100 N N   ? CYS A 1 139 ?  -5.835  -8.737  -8.524 1.000 91.390 ? 139 CYS A N   1 
ATOM 1101 C CA  ? CYS A 1 139 ?  -4.599  -9.121  -7.851 1.000 91.390 ? 139 CYS A CA  1 
ATOM 1102 C C   ? CYS A 1 139 ?  -3.518  -9.487  -8.862 1.000 91.390 ? 139 CYS A C   1 
ATOM 1103 C CB  ? CYS A 1 139 ?  -4.846 -10.297  -6.907 1.000 91.390 ? 139 CYS A CB  1 
ATOM 1104 O O   ? CYS A 1 139 ?  -3.820 -10.002  -9.940 1.000 91.390 ? 139 CYS A O   1 
ATOM 1105 S SG  ? CYS A 1 139 ?  -5.846  -9.874  -5.463 1.000 91.390 ? 139 CYS A SG  1 
ATOM 1106 N N   ? LEU A 1 140 ?  -2.307  -9.216  -8.381 1.000 89.500 ? 140 LEU A N   1 
ATOM 1107 C CA  ? LEU A 1 140 ?  -1.142  -9.539  -9.197 1.000 89.500 ? 140 LEU A CA  1 
ATOM 1108 C C   ? LEU A 1 140 ?   0.038  -9.946  -8.321 1.000 89.500 ? 140 LEU A C   1 
ATOM 1109 C CB  ? LEU A 1 140 ?  -0.754  -8.346 -10.075 1.000 89.500 ? 140 LEU A CB  1 
ATOM 1110 O O   ? LEU A 1 140 ?   0.324  -9.294  -7.315 1.000 89.500 ? 140 LEU A O   1 
ATOM 1111 C CG  ? LEU A 1 140 ?   0.510  -8.510 -10.921 1.000 89.500 ? 140 LEU A CG  1 
ATOM 1112 C CD1 ? LEU A 1 140 ?   0.312  -9.605 -11.963 1.000 89.500 ? 140 LEU A CD1 1 
ATOM 1113 C CD2 ? LEU A 1 140 ?   0.880  -7.190 -11.589 1.000 89.500 ? 140 LEU A CD2 1 
ATOM 1114 N N   ? ASN A 1 141 ?   0.687 -11.019  -8.773 1.000 91.580 ? 141 ASN A N   1 
ATOM 1115 C CA  ? ASN A 1 141 ?   1.901 -11.442  -8.084 1.000 91.580 ? 141 ASN A CA  1 
ATOM 1116 C C   ? ASN A 1 141 ?   3.131 -10.712  -8.616 1.000 91.580 ? 141 ASN A C   1 
ATOM 1117 C CB  ? ASN A 1 141 ?   2.088 -12.956  -8.205 1.000 91.580 ? 141 ASN A CB  1 
ATOM 1118 O O   ? ASN A 1 141 ?   3.318 -10.605  -9.829 1.000 91.580 ? 141 ASN A O   1 
ATOM 1119 C CG  ? ASN A 1 141 ?   1.045 -13.737  -7.430 1.000 91.580 ? 141 ASN A CG  1 
ATOM 1120 N ND2 ? ASN A 1 141 ?   0.695 -14.916  -7.930 1.000 91.580 ? 141 ASN A ND2 1 
ATOM 1121 O OD1 ? ASN A 1 141 ?   0.557 -13.284  -6.392 1.000 91.580 ? 141 ASN A OD1 1 
ATOM 1122 N N   ? VAL A 1 142 ?   3.981 -10.255  -7.643 1.000 92.900 ? 142 VAL A N   1 
ATOM 1123 C CA  ? VAL A 1 142 ?   5.210  -9.547  -7.986 1.000 92.900 ? 142 VAL A CA  1 
ATOM 1124 C C   ? VAL A 1 142 ?   6.341  -9.999  -7.066 1.000 92.900 ? 142 VAL A C   1 
ATOM 1125 C CB  ? VAL A 1 142 ?   5.027  -8.016  -7.895 1.000 92.900 ? 142 VAL A CB  1 
ATOM 1126 O O   ? VAL A 1 142 ?   6.102 -10.685  -6.069 1.000 92.900 ? 142 VAL A O   1 
ATOM 1127 C CG1 ? VAL A 1 142 ?   3.968  -7.538  -8.886 1.000 92.900 ? 142 VAL A CG1 1 
ATOM 1128 C CG2 ? VAL A 1 142 ?   4.654  -7.608  -6.471 1.000 92.900 ? 142 VAL A CG2 1 
ATOM 1129 N N   ? SER A 1 143 ?   7.566  -9.640  -7.500 1.000 94.590 ? 143 SER A N   1 
ATOM 1130 C CA  ? SER A 1 143 ?   8.725  -9.916  -6.658 1.000 94.590 ? 143 SER A CA  1 
ATOM 1131 C C   ? SER A 1 143 ?   9.554  -8.657  -6.429 1.000 94.590 ? 143 SER A C   1 
ATOM 1132 C CB  ? SER A 1 143 ?   9.598 -11.004  -7.287 1.000 94.590 ? 143 SER A CB  1 
ATOM 1133 O O   ? SER A 1 143 ?   9.664  -7.810  -7.318 1.000 94.590 ? 143 SER A O   1 
ATOM 1134 O OG  ? SER A 1 143 ?   8.881 -12.221  -7.400 1.000 94.590 ? 143 SER A OG  1 
ATOM 1135 N N   ? ILE A 1 144 ?  10.120  -8.615  -5.267 1.000 95.970 ? 144 ILE A N   1 
ATOM 1136 C CA  ? ILE A 1 144 ?  10.988  -7.493  -4.927 1.000 95.970 ? 144 ILE A CA  1 
ATOM 1137 C C   ? ILE A 1 144 ?  12.231  -7.515  -5.813 1.000 95.970 ? 144 ILE A C   1 
ATOM 1138 C CB  ? ILE A 1 144 ?  11.392  -7.524  -3.436 1.000 95.970 ? 144 ILE A CB  1 
ATOM 1139 O O   ? ILE A 1 144 ?  12.837  -8.569  -6.018 1.000 95.970 ? 144 ILE A O   1 
ATOM 1140 C CG1 ? ILE A 1 144 ?  10.150  -7.422  -2.543 1.000 95.970 ? 144 ILE A CG1 1 
ATOM 1141 C CG2 ? ILE A 1 144 ?  12.385  -6.400  -3.123 1.000 95.970 ? 144 ILE A CG2 1 
ATOM 1142 C CD1 ? ILE A 1 144 ?   9.407  -6.099  -2.664 1.000 95.970 ? 144 ILE A CD1 1 
ATOM 1143 N N   ? VAL A 1 145 ?  12.515  -6.283  -6.319 1.000 94.950 ? 145 VAL A N   1 
ATOM 1144 C CA  ? VAL A 1 145 ?  13.708  -6.085  -7.135 1.000 94.950 ? 145 VAL A CA  1 
ATOM 1145 C C   ? VAL A 1 145 ?  14.840  -5.537  -6.270 1.000 94.950 ? 145 VAL A C   1 
ATOM 1146 C CB  ? VAL A 1 145 ?  13.433  -5.133  -8.320 1.000 94.950 ? 145 VAL A CB  1 
ATOM 1147 O O   ? VAL A 1 145 ?  14.599  -4.779  -5.327 1.000 94.950 ? 145 VAL A O   1 
ATOM 1148 C CG1 ? VAL A 1 145 ?  14.707  -4.898  -9.131 1.000 94.950 ? 145 VAL A CG1 1 
ATOM 1149 C CG2 ? VAL A 1 145 ?  12.326  -5.694  -9.210 1.000 94.950 ? 145 VAL A CG2 1 
ATOM 1150 N N   ? SER A 1 146 ?  16.056  -5.973  -6.668 1.000 95.780 ? 146 SER A N   1 
ATOM 1151 C CA  ? SER A 1 146 ?  17.185  -5.464  -5.897 1.000 95.780 ? 146 SER A CA  1 
ATOM 1152 C C   ? SER A 1 146 ?  17.286  -3.946  -5.999 1.000 95.780 ? 146 SER A C   1 
ATOM 1153 C CB  ? SER A 1 146 ?  18.491  -6.103  -6.372 1.000 95.780 ? 146 SER A CB  1 
ATOM 1154 O O   ? SER A 1 146 ?  16.949  -3.364  -7.032 1.000 95.780 ? 146 SER A O   1 
ATOM 1155 O OG  ? SER A 1 146 ?  18.838  -5.635  -7.665 1.000 95.780 ? 146 SER A OG  1 
ATOM 1156 N N   ? SER A 1 147 ?  17.845  -3.306  -4.950 1.000 94.640 ? 147 SER A N   1 
ATOM 1157 C CA  ? SER A 1 147 ?  18.042  -1.860  -4.935 1.000 94.640 ? 147 SER A CA  1 
ATOM 1158 C C   ? SER A 1 147 ?  18.908  -1.407  -6.106 1.000 94.640 ? 147 SER A C   1 
ATOM 1159 C CB  ? SER A 1 147 ?  18.682  -1.420  -3.617 1.000 94.640 ? 147 SER A CB  1 
ATOM 1160 O O   ? SER A 1 147 ?  18.633  -0.379  -6.727 1.000 94.640 ? 147 SER A O   1 
ATOM 1161 O OG  ? SER A 1 147 ?  17.801  -1.647  -2.530 1.000 94.640 ? 147 SER A OG  1 
ATOM 1162 N N   ? ALA A 1 148 ?  19.951  -2.169  -6.408 1.000 95.070 ? 148 ALA A N   1 
ATOM 1163 C CA  ? ALA A 1 148 ?  20.862  -1.849  -7.504 1.000 95.070 ? 148 ALA A CA  1 
ATOM 1164 C C   ? ALA A 1 148 ?  20.131  -1.849  -8.843 1.000 95.070 ? 148 ALA A C   1 
ATOM 1165 C CB  ? ALA A 1 148 ?  22.024  -2.840  -7.536 1.000 95.070 ? 148 ALA A CB  1 
ATOM 1166 O O   ? ALA A 1 148 ?  20.311  -0.939  -9.656 1.000 95.070 ? 148 ALA A O   1 
ATOM 1167 N N   ? ALA A 1 149 ?  19.368  -2.862  -9.037 1.000 94.550 ? 149 ALA A N   1 
ATOM 1168 C CA  ? ALA A 1 149 ?  18.597  -2.965 -10.274 1.000 94.550 ? 149 ALA A CA  1 
ATOM 1169 C C   ? ALA A 1 149 ?  17.582  -1.832 -10.383 1.000 94.550 ? 149 ALA A C   1 
ATOM 1170 C CB  ? ALA A 1 149 ?  17.891  -4.317 -10.349 1.000 94.550 ? 149 ALA A CB  1 
ATOM 1171 O O   ? ALA A 1 149 ?  17.371  -1.281 -11.466 1.000 94.550 ? 149 ALA A O   1 
ATOM 1172 N N   ? CYS A 1 150 ?  16.931  -1.524  -9.268 1.000 94.610 ? 150 CYS A N   1 
ATOM 1173 C CA  ? CYS A 1 150 ?  15.948  -0.448  -9.227 1.000 94.610 ? 150 CYS A CA  1 
ATOM 1174 C C   ? CYS A 1 150 ?  16.593   0.894  -9.552 1.000 94.610 ? 150 CYS A C   1 
ATOM 1175 C CB  ? CYS A 1 150 ?  15.281  -0.383  -7.853 1.000 94.610 ? 150 CYS A CB  1 
ATOM 1176 O O   ? CYS A 1 150 ?  16.078   1.653 -10.374 1.000 94.610 ? 150 CYS A O   1 
ATOM 1177 S SG  ? CYS A 1 150 ?  13.787   0.631  -7.816 1.000 94.610 ? 150 CYS A SG  1 
ATOM 1178 N N   ? ARG A 1 151 ?  17.724   1.201  -9.078 1.000 95.740 ? 151 ARG A N   1 
ATOM 1179 C CA  ? ARG A 1 151 ?  18.459   2.442  -9.300 1.000 95.740 ? 151 ARG A CA  1 
ATOM 1180 C C   ? ARG A 1 151 ?  18.963   2.530 -10.737 1.000 95.740 ? 151 ARG A C   1 
ATOM 1181 C CB  ? ARG A 1 151 ?  19.634   2.554  -8.326 1.000 95.740 ? 151 ARG A CB  1 
ATOM 1182 O O   ? ARG A 1 151 ?  19.089   3.624 -11.291 1.000 95.740 ? 151 ARG A O   1 
ATOM 1183 C CG  ? ARG A 1 151 ?  19.223   2.892  -6.902 1.000 95.740 ? 151 ARG A CG  1 
ATOM 1184 C CD  ? ARG A 1 151 ?  20.431   3.121  -6.005 1.000 95.740 ? 151 ARG A CD  1 
ATOM 1185 N NE  ? ARG A 1 151 ?  20.051   3.197  -4.597 1.000 95.740 ? 151 ARG A NE  1 
ATOM 1186 N NH1 ? ARG A 1 151 ?  21.375   1.425  -3.930 1.000 95.740 ? 151 ARG A NH1 1 
ATOM 1187 N NH2 ? ARG A 1 151 ?  20.096   2.548  -2.395 1.000 95.740 ? 151 ARG A NH2 1 
ATOM 1188 C CZ  ? ARG A 1 151 ?  20.508   2.390  -3.644 1.000 95.740 ? 151 ARG A CZ  1 
ATOM 1189 N N   ? ALA A 1 152 ?  19.305   1.363 -11.245 1.000 95.220 ? 152 ALA A N   1 
ATOM 1190 C CA  ? ALA A 1 152 ?  19.785   1.318 -12.624 1.000 95.220 ? 152 ALA A CA  1 
ATOM 1191 C C   ? ALA A 1 152 ?  18.705   1.786 -13.596 1.000 95.220 ? 152 ALA A C   1 
ATOM 1192 C CB  ? ALA A 1 152 ?  20.243  -0.094 -12.982 1.000 95.220 ? 152 ALA A CB  1 
ATOM 1193 O O   ? ALA A 1 152 ?  19.003   2.447 -14.593 1.000 95.220 ? 152 ALA A O   1 
ATOM 1194 N N   ? VAL A 1 153 ?  17.471   1.536 -13.195 1.000 92.990 ? 153 VAL A N   1 
ATOM 1195 C CA  ? VAL A 1 153 ?  16.350   1.871 -14.067 1.000 92.990 ? 153 VAL A CA  1 
ATOM 1196 C C   ? VAL A 1 153 ?  15.932   3.322 -13.837 1.000 92.990 ? 153 VAL A C   1 
ATOM 1197 C CB  ? VAL A 1 153 ?  15.149   0.927 -13.836 1.000 92.990 ? 153 VAL A CB  1 
ATOM 1198 O O   ? VAL A 1 153 ?  15.520   4.011 -14.773 1.000 92.990 ? 153 VAL A O   1 
ATOM 1199 C CG1 ? VAL A 1 153 ?  13.944   1.374 -14.661 1.000 92.990 ? 153 VAL A CG1 1 
ATOM 1200 C CG2 ? VAL A 1 153 ?  15.530  -0.513 -14.177 1.000 92.990 ? 153 VAL A CG2 1 
ATOM 1201 N N   ? PHE A 1 154 ?  15.993   3.818 -12.639 1.000 93.600 ? 154 PHE A N   1 
ATOM 1202 C CA  ? PHE A 1 154 ?  15.600   5.166 -12.246 1.000 93.600 ? 154 PHE A CA  1 
ATOM 1203 C C   ? PHE A 1 154 ?  16.787   5.931 -11.675 1.000 93.600 ? 154 PHE A C   1 
ATOM 1204 C CB  ? PHE A 1 154 ?  14.463   5.118 -11.220 1.000 93.600 ? 154 PHE A CB  1 
ATOM 1205 O O   ? PHE A 1 154 ?  16.800   6.275 -10.491 1.000 93.600 ? 154 PHE A O   1 
ATOM 1206 C CG  ? PHE A 1 154 ?  13.245   4.375 -11.698 1.000 93.600 ? 154 PHE A CG  1 
ATOM 1207 C CD1 ? PHE A 1 154 ?  12.450   4.895 -12.712 1.000 93.600 ? 154 PHE A CD1 1 
ATOM 1208 C CD2 ? PHE A 1 154 ?  12.894   3.156 -11.132 1.000 93.600 ? 154 PHE A CD2 1 
ATOM 1209 C CE1 ? PHE A 1 154 ?  11.322   4.210 -13.157 1.000 93.600 ? 154 PHE A CE1 1 
ATOM 1210 C CE2 ? PHE A 1 154 ?  11.767   2.466 -11.570 1.000 93.600 ? 154 PHE A CE2 1 
ATOM 1211 C CZ  ? PHE A 1 154 ?  10.982   2.995 -12.582 1.000 93.600 ? 154 PHE A CZ  1 
ATOM 1212 N N   ? PRO A 1 155 ?  17.831   6.328 -12.415 1.000 93.570 ? 155 PRO A N   1 
ATOM 1213 C CA  ? PRO A 1 155 ?  19.025   6.985 -11.879 1.000 93.570 ? 155 PRO A CA  1 
ATOM 1214 C C   ? PRO A 1 155 ?  18.711   8.319 -11.204 1.000 93.570 ? 155 PRO A C   1 
ATOM 1215 C CB  ? PRO A 1 155 ?  19.900   7.193 -13.117 1.000 93.570 ? 155 PRO A CB  1 
ATOM 1216 O O   ? PRO A 1 155 ?  18.065   9.182 -11.804 1.000 93.570 ? 155 PRO A O   1 
ATOM 1217 C CG  ? PRO A 1 155 ?  18.941   7.215 -14.263 1.000 93.570 ? 155 PRO A CG  1 
ATOM 1218 C CD  ? PRO A 1 155 ?  17.763   6.351 -13.916 1.000 93.570 ? 155 PRO A CD  1 
ATOM 1219 N N   ? GLY A 1 156 ?  19.139   8.428  -9.791 1.000 92.840 ? 156 GLY A N   1 
ATOM 1220 C CA  ? GLY A 1 156 ?  19.044   9.690  -9.075 1.000 92.840 ? 156 GLY A CA  1 
ATOM 1221 C C   ? GLY A 1 156 ?  17.656   9.961  -8.526 1.000 92.840 ? 156 GLY A C   1 
ATOM 1222 O O   ? GLY A 1 156 ?  17.419  11.002  -7.909 1.000 92.840 ? 156 GLY A O   1 
ATOM 1223 N N   ? ARG A 1 157 ?  16.761   8.960  -8.684 1.000 93.450 ? 157 ARG A N   1 
ATOM 1224 C CA  ? ARG A 1 157 ?  15.370   9.192  -8.306 1.000 93.450 ? 157 ARG A CA  1 
ATOM 1225 C C   ? ARG A 1 157 ?  14.933   8.228  -7.209 1.000 93.450 ? 157 ARG A C   1 
ATOM 1226 C CB  ? ARG A 1 157 ?  14.452   9.053  -9.523 1.000 93.450 ? 157 ARG A CB  1 
ATOM 1227 O O   ? ARG A 1 157 ?  13.903   8.439  -6.564 1.000 93.450 ? 157 ARG A O   1 
ATOM 1228 C CG  ? ARG A 1 157 ?  14.662  10.127 -10.578 1.000 93.450 ? 157 ARG A CG  1 
ATOM 1229 C CD  ? ARG A 1 157 ?  13.671   9.989 -11.726 1.000 93.450 ? 157 ARG A CD  1 
ATOM 1230 N NE  ? ARG A 1 157 ?  12.299  10.222 -11.285 1.000 93.450 ? 157 ARG A NE  1 
ATOM 1231 N NH1 ? ARG A 1 157 ?  11.327   9.541 -13.268 1.000 93.450 ? 157 ARG A NH1 1 
ATOM 1232 N NH2 ? ARG A 1 157 ?  10.015  10.249 -11.527 1.000 93.450 ? 157 ARG A NH2 1 
ATOM 1233 C CZ  ? ARG A 1 157 ?  11.217  10.003 -12.028 1.000 93.450 ? 157 ARG A CZ  1 
ATOM 1234 N N   ? ILE A 1 158 ?  15.715   7.052  -7.013 1.000 95.750 ? 158 ILE A N   1 
ATOM 1235 C CA  ? ILE A 1 158 ?  15.400   6.039  -6.012 1.000 95.750 ? 158 ILE A CA  1 
ATOM 1236 C C   ? ILE A 1 158 ?  16.123   6.361  -4.706 1.000 95.750 ? 158 ILE A C   1 
ATOM 1237 C CB  ? ILE A 1 158 ?  15.781   4.623  -6.500 1.000 95.750 ? 158 ILE A CB  1 
ATOM 1238 O O   ? ILE A 1 158 ?  17.345   6.523  -4.690 1.000 95.750 ? 158 ILE A O   1 
ATOM 1239 C CG1 ? ILE A 1 158 ?  15.030   4.284  -7.793 1.000 95.750 ? 158 ILE A CG1 1 
ATOM 1240 C CG2 ? ILE A 1 158 ?  15.498   3.582  -5.413 1.000 95.750 ? 158 ILE A CG2 1 
ATOM 1241 C CD1 ? ILE A 1 158 ?  13.514   4.335  -7.659 1.000 95.750 ? 158 ILE A CD1 1 
ATOM 1242 N N   ? THR A 1 159 ?  15.336   6.461  -3.535 1.000 96.160 ? 159 THR A N   1 
ATOM 1243 C CA  ? THR A 1 159 ?  15.887   6.664  -2.200 1.000 96.160 ? 159 THR A CA  1 
ATOM 1244 C C   ? THR A 1 159 ?  15.758   5.395  -1.363 1.000 96.160 ? 159 THR A C   1 
ATOM 1245 C CB  ? THR A 1 159 ?  15.188   7.832  -1.479 1.000 96.160 ? 159 THR A CB  1 
ATOM 1246 O O   ? THR A 1 159 ?  15.151   4.416  -1.800 1.000 96.160 ? 159 THR A O   1 
ATOM 1247 C CG2 ? THR A 1 159 ?  15.117   9.066  -2.373 1.000 96.160 ? 159 THR A CG2 1 
ATOM 1248 O OG1 ? THR A 1 159 ?  13.858   7.437  -1.121 1.000 96.160 ? 159 THR A OG1 1 
ATOM 1249 N N   ? ASP A 1 160 ?  16.342   5.453  -0.137 1.000 96.180 ? 160 ASP A N   1 
ATOM 1250 C CA  ? ASP A 1 160 ?  16.279   4.319   0.780 1.000 96.180 ? 160 ASP A CA  1 
ATOM 1251 C C   ? ASP A 1 160 ?  14.860   4.119   1.308 1.000 96.180 ? 160 ASP A C   1 
ATOM 1252 C CB  ? ASP A 1 160 ?  17.251   4.515   1.945 1.000 96.180 ? 160 ASP A CB  1 
ATOM 1253 O O   ? ASP A 1 160 ?  14.563   3.100   1.935 1.000 96.180 ? 160 ASP A O   1 
ATOM 1254 C CG  ? ASP A 1 160 ?  18.704   4.343   1.540 1.000 96.180 ? 160 ASP A CG  1 
ATOM 1255 O OD1 ? ASP A 1 160 ?  18.975   3.730   0.484 1.000 96.180 ? 160 ASP A OD1 1 
ATOM 1256 O OD2 ? ASP A 1 160 ?  19.587   4.821   2.285 1.000 96.180 ? 160 ASP A OD2 1 
ATOM 1257 N N   ? ASN A 1 161 ?  13.958   5.071   1.079 1.000 97.530 ? 161 ASN A N   1 
ATOM 1258 C CA  ? ASN A 1 161 ?  12.577   5.008   1.548 1.000 97.530 ? 161 ASN A CA  1 
ATOM 1259 C C   ? ASN A 1 161 ?  11.651   4.426   0.484 1.000 97.530 ? 161 ASN A C   1 
ATOM 1260 C CB  ? ASN A 1 161 ?  12.091   6.394   1.976 1.000 97.530 ? 161 ASN A CB  1 
ATOM 1261 O O   ? ASN A 1 161 ?  10.428   4.476   0.626 1.000 97.530 ? 161 ASN A O   1 
ATOM 1262 C CG  ? ASN A 1 161 ?  12.870   6.949   3.152 1.000 97.530 ? 161 ASN A CG  1 
ATOM 1263 N ND2 ? ASN A 1 161 ?  13.189   8.236   3.098 1.000 97.530 ? 161 ASN A ND2 1 
ATOM 1264 O OD1 ? ASN A 1 161 ?  13.182   6.225   4.102 1.000 97.530 ? 161 ASN A OD1 1 
ATOM 1265 N N   ? MET A 1 162 ?  12.283   3.876  -0.582 1.000 97.580 ? 162 MET A N   1 
ATOM 1266 C CA  ? MET A 1 162 ?  11.520   3.293  -1.682 1.000 97.580 ? 162 MET A CA  1 
ATOM 1267 C C   ? MET A 1 162 ?  11.953   1.854  -1.941 1.000 97.580 ? 162 MET A C   1 
ATOM 1268 C CB  ? MET A 1 162 ?  11.686   4.127  -2.954 1.000 97.580 ? 162 MET A CB  1 
ATOM 1269 O O   ? MET A 1 162 ?  13.101   1.490  -1.681 1.000 97.580 ? 162 MET A O   1 
ATOM 1270 C CG  ? MET A 1 162 ?  11.164   5.549  -2.827 1.000 97.580 ? 162 MET A CG  1 
ATOM 1271 S SD  ? MET A 1 162 ?  11.533   6.568  -4.307 1.000 97.580 ? 162 MET A SD  1 
ATOM 1272 C CE  ? MET A 1 162 ?  10.764   8.136  -3.817 1.000 97.580 ? 162 MET A CE  1 
ATOM 1273 N N   ? VAL A 1 163 ?  10.925   1.036  -2.389 1.000 96.640 ? 163 VAL A N   1 
ATOM 1274 C CA  ? VAL A 1 163 ?  11.170  -0.344  -2.793 1.000 96.640 ? 163 VAL A CA  1 
ATOM 1275 C C   ? VAL A 1 163 ?  10.523  -0.607  -4.151 1.000 96.640 ? 163 VAL A C   1 
ATOM 1276 C CB  ? VAL A 1 163 ?  10.637  -1.346  -1.745 1.000 96.640 ? 163 VAL A CB  1 
ATOM 1277 O O   ? VAL A 1 163 ?   9.462  -0.058  -4.457 1.000 96.640 ? 163 VAL A O   1 
ATOM 1278 C CG1 ? VAL A 1 163 ?   9.126  -1.198  -1.577 1.000 96.640 ? 163 VAL A CG1 1 
ATOM 1279 C CG2 ? VAL A 1 163 ?  10.996  -2.776  -2.144 1.000 96.640 ? 163 VAL A CG2 1 
ATOM 1280 N N   ? CYS A 1 164 ?  11.236  -1.427  -5.000 1.000 95.320 ? 164 CYS A N   1 
ATOM 1281 C CA  ? CYS A 1 164 ?  10.737  -1.741  -6.334 1.000 95.320 ? 164 CYS A CA  1 
ATOM 1282 C C   ? CYS A 1 164 ?  10.285  -3.193  -6.419 1.000 95.320 ? 164 CYS A C   1 
ATOM 1283 C CB  ? CYS A 1 164 ?  11.813  -1.470  -7.386 1.000 95.320 ? 164 CYS A CB  1 
ATOM 1284 O O   ? CYS A 1 164 ?  10.878  -4.071  -5.789 1.000 95.320 ? 164 CYS A O   1 
ATOM 1285 S SG  ? CYS A 1 164 ?  12.307   0.264  -7.492 1.000 95.320 ? 164 CYS A SG  1 
ATOM 1286 N N   ? ALA A 1 165 ?   9.202  -3.389  -7.201 1.000 93.870 ? 165 ALA A N   1 
ATOM 1287 C CA  ? ALA A 1 165 ?   8.687  -4.733  -7.451 1.000 93.870 ? 165 ALA A CA  1 
ATOM 1288 C C   ? ALA A 1 165 ?   8.235  -4.886  -8.900 1.000 93.870 ? 165 ALA A C   1 
ATOM 1289 C CB  ? ALA A 1 165 ?   7.533  -5.045  -6.501 1.000 93.870 ? 165 ALA A CB  1 
ATOM 1290 O O   ? ALA A 1 165 ?   7.755  -3.929  -9.513 1.000 93.870 ? 165 ALA A O   1 
ATOM 1291 N N   ? SER A 1 166 ?   8.490  -6.024  -9.303 1.000 89.320 ? 166 SER A N   1 
ATOM 1292 C CA  ? SER A 1 166 ?   8.124  -6.269 -10.694 1.000 89.320 ? 166 SER A CA  1 
ATOM 1293 C C   ? SER A 1 166 ?   7.477  -7.639 -10.863 1.000 89.320 ? 166 SER A C   1 
ATOM 1294 C CB  ? SER A 1 166 ?   9.353  -6.161 -11.599 1.000 89.320 ? 166 SER A CB  1 
ATOM 1295 O O   ? SER A 1 166 ?   7.866  -8.601 -10.198 1.000 89.320 ? 166 SER A O   1 
ATOM 1296 O OG  ? SER A 1 166 ?   8.994  -6.338 -12.958 1.000 89.320 ? 166 SER A OG  1 
ATOM 1297 N N   ? GLY A 1 167 ?   6.377  -7.745 -11.665 1.000 79.530 ? 167 GLY A N   1 
ATOM 1298 C CA  ? GLY A 1 167 ?   5.761  -9.003 -12.053 1.000 79.530 ? 167 GLY A CA  1 
ATOM 1299 C C   ? GLY A 1 167 ?   6.415  -9.640 -13.265 1.000 79.530 ? 167 GLY A C   1 
ATOM 1300 O O   ? GLY A 1 167 ?   7.448  -9.163 -13.741 1.000 79.530 ? 167 GLY A O   1 
ATOM 1301 N N   ? THR A 1 168 ?   5.987 -10.910 -13.657 1.000 68.820 ? 168 THR A N   1 
ATOM 1302 C CA  ? THR A 1 168 ?   6.439 -11.538 -14.893 1.000 68.820 ? 168 THR A CA  1 
ATOM 1303 C C   ? THR A 1 168 ?   5.820 -10.852 -16.107 1.000 68.820 ? 168 THR A C   1 
ATOM 1304 C CB  ? THR A 1 168 ?   6.093 -13.038 -14.917 1.000 68.820 ? 168 THR A CB  1 
ATOM 1305 O O   ? THR A 1 168 ?   4.645 -10.479 -16.084 1.000 68.820 ? 168 THR A O   1 
ATOM 1306 C CG2 ? THR A 1 168 ?   7.078 -13.844 -14.076 1.000 68.820 ? 168 THR A CG2 1 
ATOM 1307 O OG1 ? THR A 1 168 ?   4.772 -13.226 -14.394 1.000 68.820 ? 168 THR A OG1 1 
ATOM 1308 N N   ? GLU A 1 169 ?   6.673 -10.195 -16.941 1.000 58.550 ? 169 GLU A N   1 
ATOM 1309 C CA  ? GLU A 1 169 ?   6.516  -9.574 -18.252 1.000 58.550 ? 169 GLU A CA  1 
ATOM 1310 C C   ? GLU A 1 169 ?   5.354  -8.585 -18.259 1.000 58.550 ? 169 GLU A C   1 
ATOM 1311 C CB  ? GLU A 1 169 ?   6.305 -10.640 -19.330 1.000 58.550 ? 169 GLU A CB  1 
ATOM 1312 O O   ? GLU A 1 169 ?   4.196  -8.980 -18.410 1.000 58.550 ? 169 GLU A O   1 
ATOM 1313 C CG  ? GLU A 1 169 ?   7.574 -11.389 -19.711 1.000 58.550 ? 169 GLU A CG  1 
ATOM 1314 C CD  ? GLU A 1 169 ?   7.404 -12.273 -20.936 1.000 58.550 ? 169 GLU A CD  1 
ATOM 1315 O OE1 ? GLU A 1 169 ?   8.412 -12.832 -21.426 1.000 58.550 ? 169 GLU A OE1 1 
ATOM 1316 O OE2 ? GLU A 1 169 ?   6.254 -12.408 -21.411 1.000 58.550 ? 169 GLU A OE2 1 
ATOM 1317 N N   ? GLY A 1 170 ?   5.612  -7.207 -18.042 1.000 57.260 ? 170 GLY A N   1 
ATOM 1318 C CA  ? GLY A 1 170 ?   4.691  -6.133 -18.381 1.000 57.260 ? 170 GLY A CA  1 
ATOM 1319 C C   ? GLY A 1 170 ?   3.569  -5.969 -17.373 1.000 57.260 ? 170 GLY A C   1 
ATOM 1320 O O   ? GLY A 1 170 ?   2.650  -5.176 -17.584 1.000 57.260 ? 170 GLY A O   1 
ATOM 1321 N N   ? ALA A 1 171 ?   3.602  -6.785 -16.115 1.000 58.410 ? 171 ALA A N   1 
ATOM 1322 C CA  ? ALA A 1 171 ?   2.583  -6.706 -15.071 1.000 58.410 ? 171 ALA A CA  1 
ATOM 1323 C C   ? ALA A 1 171 ?   2.992  -5.722 -13.979 1.000 58.410 ? 171 ALA A C   1 
ATOM 1324 C CB  ? ALA A 1 171 ?   2.329  -8.087 -14.471 1.000 58.410 ? 171 ALA A CB  1 
ATOM 1325 O O   ? ALA A 1 171 ?   4.103  -5.799 -13.449 1.000 58.410 ? 171 ALA A O   1 
ATOM 1326 N N   ? ASP A 1 172 ?   2.208  -4.711 -13.715 1.000 62.820 ? 172 ASP A N   1 
ATOM 1327 C CA  ? ASP A 1 172 ?   2.519  -3.624 -12.792 1.000 62.820 ? 172 ASP A CA  1 
ATOM 1328 C C   ? ASP A 1 172 ?   1.243  -2.985 -12.247 1.000 62.820 ? 172 ASP A C   1 
ATOM 1329 C CB  ? ASP A 1 172 ?   3.384  -2.566 -13.480 1.000 62.820 ? 172 ASP A CB  1 
ATOM 1330 O O   ? ASP A 1 172 ?   0.151  -3.228 -12.765 1.000 62.820 ? 172 ASP A O   1 
ATOM 1331 C CG  ? ASP A 1 172 ?   4.199  -1.738 -12.501 1.000 62.820 ? 172 ASP A CG  1 
ATOM 1332 O OD1 ? ASP A 1 172 ?   4.104  -1.973 -11.277 1.000 62.820 ? 172 ASP A OD1 1 
ATOM 1333 O OD2 ? ASP A 1 172 ?   4.940  -0.842 -12.958 1.000 62.820 ? 172 ASP A OD2 1 
ATOM 1334 N N   ? ALA A 1 173 ?   1.310  -2.316 -11.068 1.000 57.550 ? 173 ALA A N   1 
ATOM 1335 C CA  ? ALA A 1 173 ?   0.214  -1.481 -10.582 1.000 57.550 ? 173 ALA A CA  1 
ATOM 1336 C C   ? ALA A 1 173 ?   0.250  -0.099 -11.227 1.000 57.550 ? 173 ALA A C   1 
ATOM 1337 C CB  ? ALA A 1 173 ?   0.275  -1.357  -9.061 1.000 57.550 ? 173 ALA A CB  1 
ATOM 1338 O O   ? ALA A 1 173 ?   1.325   0.429 -11.519 1.000 57.550 ? 173 ALA A O   1 
ATOM 1339 N N   ? CYS A 1 174 ?  -0.883   0.396 -11.545 1.000 67.590 ? 174 CYS A N   1 
ATOM 1340 C CA  ? CYS A 1 174 ?  -1.032   1.653 -12.270 1.000 67.590 ? 174 CYS A CA  1 
ATOM 1341 C C   ? CYS A 1 174 ?  -2.026   2.572 -11.570 1.000 67.590 ? 174 CYS A C   1 
ATOM 1342 C CB  ? CYS A 1 174 ?  -1.489   1.393 -13.705 1.000 67.590 ? 174 CYS A CB  1 
ATOM 1343 O O   ? CYS A 1 174 ?  -2.465   2.284 -10.455 1.000 67.590 ? 174 CYS A O   1 
ATOM 1344 S SG  ? CYS A 1 174 ?  -1.051   2.712 -14.859 1.000 67.590 ? 174 CYS A SG  1 
ATOM 1345 N N   ? GLN A 1 175 ?  -2.300   3.777 -12.319 1.000 61.360 ? 175 GLN A N   1 
ATOM 1346 C CA  ? GLN A 1 175 ?  -3.152   4.841 -11.797 1.000 61.360 ? 175 GLN A CA  1 
ATOM 1347 C C   ? GLN A 1 175 ?  -4.439   4.274 -11.204 1.000 61.360 ? 175 GLN A C   1 
ATOM 1348 C CB  ? GLN A 1 175 ?  -3.481   5.853 -12.896 1.000 61.360 ? 175 GLN A CB  1 
ATOM 1349 O O   ? GLN A 1 175 ?  -5.055   3.379 -11.786 1.000 61.360 ? 175 GLN A O   1 
ATOM 1350 C CG  ? GLN A 1 175 ?  -2.297   6.713 -13.314 1.000 61.360 ? 175 GLN A CG  1 
ATOM 1351 C CD  ? GLN A 1 175 ?  -1.442   6.057 -14.382 1.000 61.360 ? 175 GLN A CD  1 
ATOM 1352 N NE2 ? GLN A 1 175 ?  -0.226   6.562 -14.561 1.000 61.360 ? 175 GLN A NE2 1 
ATOM 1353 O OE1 ? GLN A 1 175 ?  -1.871   5.104 -15.040 1.000 61.360 ? 175 GLN A OE1 1 
ATOM 1354 N N   ? GLY A 1 176 ?  -4.774   4.725  -9.975 1.000 61.390 ? 176 GLY A N   1 
ATOM 1355 C CA  ? GLY A 1 176 ?  -5.999   4.290  -9.322 1.000 61.390 ? 176 GLY A CA  1 
ATOM 1356 C C   ? GLY A 1 176 ?  -5.763   3.249  -8.245 1.000 61.390 ? 176 GLY A C   1 
ATOM 1357 O O   ? GLY A 1 176 ?  -6.645   2.985  -7.425 1.000 61.390 ? 176 GLY A O   1 
ATOM 1358 N N   ? ASP A 1 177 ?  -4.536   2.762  -8.108 1.000 79.040 ? 177 ASP A N   1 
ATOM 1359 C CA  ? ASP A 1 177 ?  -4.141   1.846  -7.043 1.000 79.040 ? 177 ASP A CA  1 
ATOM 1360 C C   ? ASP A 1 177 ?  -3.201   2.529  -6.052 1.000 79.040 ? 177 ASP A C   1 
ATOM 1361 C CB  ? ASP A 1 177 ?  -3.474   0.599  -7.627 1.000 79.040 ? 177 ASP A CB  1 
ATOM 1362 O O   ? ASP A 1 177 ?  -2.590   1.867  -5.210 1.000 79.040 ? 177 ASP A O   1 
ATOM 1363 C CG  ? ASP A 1 177 ?  -4.452  -0.318  -8.339 1.000 79.040 ? 177 ASP A CG  1 
ATOM 1364 O OD1 ? ASP A 1 177 ?  -5.576  -0.524  -7.832 1.000 79.040 ? 177 ASP A OD1 1 
ATOM 1365 O OD2 ? ASP A 1 177 ?  -4.095  -0.842  -9.417 1.000 79.040 ? 177 ASP A OD2 1 
ATOM 1366 N N   ? SER A 1 178 ?  -2.964   3.916  -6.400 1.000 89.540 ? 178 SER A N   1 
ATOM 1367 C CA  ? SER A 1 178 ?  -2.147   4.657  -5.445 1.000 89.540 ? 178 SER A CA  1 
ATOM 1368 C C   ? SER A 1 178 ?  -2.596   4.394  -4.011 1.000 89.540 ? 178 SER A C   1 
ATOM 1369 C CB  ? SER A 1 178 ?  -2.206   6.157  -5.739 1.000 89.540 ? 178 SER A CB  1 
ATOM 1370 O O   ? SER A 1 178 ?  -3.794   4.392  -3.720 1.000 89.540 ? 178 SER A O   1 
ATOM 1371 O OG  ? SER A 1 178 ?  -1.595   6.450  -6.983 1.000 89.540 ? 178 SER A OG  1 
ATOM 1372 N N   ? GLY A 1 179 ?  -1.548   4.012  -3.251 1.000 93.100 ? 179 GLY A N   1 
ATOM 1373 C CA  ? GLY A 1 179 ?  -1.882   3.789  -1.854 1.000 93.100 ? 179 GLY A CA  1 
ATOM 1374 C C   ? GLY A 1 179 ?  -2.276   2.355  -1.555 1.000 93.100 ? 179 GLY A C   1 
ATOM 1375 O O   ? GLY A 1 179 ?  -2.393   1.968  -0.391 1.000 93.100 ? 179 GLY A O   1 
ATOM 1376 N N   ? GLY A 1 180 ?  -2.501   1.572  -2.568 1.000 93.390 ? 180 GLY A N   1 
ATOM 1377 C CA  ? GLY A 1 180 ?  -2.789   0.153  -2.433 1.000 93.390 ? 180 GLY A CA  1 
ATOM 1378 C C   ? GLY A 1 180 ?  -1.631  -0.639  -1.858 1.000 93.390 ? 180 GLY A C   1 
ATOM 1379 O O   ? GLY A 1 180 ?  -0.479  -0.206  -1.931 1.000 93.390 ? 180 GLY A O   1 
ATOM 1380 N N   ? PRO A 1 181 ?  -1.914  -1.941  -1.456 1.000 96.100 ? 181 PRO A N   1 
ATOM 1381 C CA  ? PRO A 1 181 ?  -0.941  -2.686  -0.653 1.000 96.100 ? 181 PRO A CA  1 
ATOM 1382 C C   ? PRO A 1 181 ?  -0.030  -3.570  -1.502 1.000 96.100 ? 181 PRO A C   1 
ATOM 1383 C CB  ? PRO A 1 181 ?  -1.820  -3.534   0.269 1.000 96.100 ? 181 PRO A CB  1 
ATOM 1384 O O   ? PRO A 1 181 ?  -0.489  -4.195  -2.461 1.000 96.100 ? 181 PRO A O   1 
ATOM 1385 C CG  ? PRO A 1 181 ?  -3.061  -3.797  -0.521 1.000 96.100 ? 181 PRO A CG  1 
ATOM 1386 C CD  ? PRO A 1 181 ?  -3.367  -2.581  -1.347 1.000 96.100 ? 181 PRO A CD  1 
ATOM 1387 N N   ? LEU A 1 182 ?   1.262  -3.587  -1.226 1.000 96.520 ? 182 LEU A N   1 
ATOM 1388 C CA  ? LEU A 1 182 ?   2.243  -4.618  -1.545 1.000 96.520 ? 182 LEU A CA  1 
ATOM 1389 C C   ? LEU A 1 182 ?   2.456  -5.552  -0.357 1.000 96.520 ? 182 LEU A C   1 
ATOM 1390 C CB  ? LEU A 1 182 ?   3.575  -3.984  -1.954 1.000 96.520 ? 182 LEU A CB  1 
ATOM 1391 O O   ? LEU A 1 182 ?   3.094  -5.174   0.628 1.000 96.520 ? 182 LEU A O   1 
ATOM 1392 C CG  ? LEU A 1 182 ?   4.656  -4.941  -2.457 1.000 96.520 ? 182 LEU A CG  1 
ATOM 1393 C CD1 ? LEU A 1 182 ?   4.331  -5.413  -3.870 1.000 96.520 ? 182 LEU A CD1 1 
ATOM 1394 C CD2 ? LEU A 1 182 ?   6.026  -4.272  -2.413 1.000 96.520 ? 182 LEU A CD2 1 
ATOM 1395 N N   ? VAL A 1 183 ?   1.956  -6.814  -0.516 1.000 97.710 ? 183 VAL A N   1 
ATOM 1396 C CA  ? VAL A 1 183 ?   1.905  -7.740   0.611 1.000 97.710 ? 183 VAL A CA  1 
ATOM 1397 C C   ? VAL A 1 183 ?   2.833  -8.924   0.349 1.000 97.710 ? 183 VAL A C   1 
ATOM 1398 C CB  ? VAL A 1 183 ?   0.465  -8.238   0.871 1.000 97.710 ? 183 VAL A CB  1 
ATOM 1399 O O   ? VAL A 1 183 ?   2.694  -9.618  -0.660 1.000 97.710 ? 183 VAL A O   1 
ATOM 1400 C CG1 ? VAL A 1 183 ?   0.426  -9.164   2.085 1.000 97.710 ? 183 VAL A CG1 1 
ATOM 1401 C CG2 ? VAL A 1 183 ?  -0.481  -7.055   1.066 1.000 97.710 ? 183 VAL A CG2 1 
ATOM 1402 N N   ? CYS A 1 184 ?   3.771  -9.135   1.285 1.000 97.280 ? 184 CYS A N   1 
ATOM 1403 C CA  ? CYS A 1 184 ?   4.699 -10.259   1.252 1.000 97.280 ? 184 CYS A CA  1 
ATOM 1404 C C   ? CYS A 1 184 ?   4.521 -11.149   2.476 1.000 97.280 ? 184 CYS A C   1 
ATOM 1405 C CB  ? CYS A 1 184 ?   6.142  -9.761   1.177 1.000 97.280 ? 184 CYS A CB  1 
ATOM 1406 O O   ? CYS A 1 184 ?   4.744 -10.710   3.606 1.000 97.280 ? 184 CYS A O   1 
ATOM 1407 S SG  ? CYS A 1 184 ?   6.439  -8.588  -0.164 1.000 97.280 ? 184 CYS A SG  1 
ATOM 1408 N N   ? GLY A 1 185 ?   4.071 -12.450   2.265 1.000 94.740 ? 185 GLY A N   1 
ATOM 1409 C CA  ? GLY A 1 185 ?   3.886 -13.343   3.398 1.000 94.740 ? 185 GLY A CA  1 
ATOM 1410 C C   ? GLY A 1 185 ?   2.896 -12.813   4.419 1.000 94.740 ? 185 GLY A C   1 
ATOM 1411 O O   ? GLY A 1 185 ?   3.139 -12.891   5.625 1.000 94.740 ? 185 GLY A O   1 
ATOM 1412 N N   ? ASN A 1 186 ?   1.883 -11.998   3.985 1.000 94.780 ? 186 ASN A N   1 
ATOM 1413 C CA  ? ASN A 1 186 ?   0.768 -11.468   4.762 1.000 94.780 ? 186 ASN A CA  1 
ATOM 1414 C C   ? ASN A 1 186 ?   1.195 -10.278   5.617 1.000 94.780 ? 186 ASN A C   1 
ATOM 1415 C CB  ? ASN A 1 186 ?   0.158 -12.562   5.641 1.000 94.780 ? 186 ASN A CB  1 
ATOM 1416 O O   ? ASN A 1 186 ?   0.633 -10.045   6.688 1.000 94.780 ? 186 ASN A O   1 
ATOM 1417 C CG  ? ASN A 1 186 ?  -0.698 -13.534   4.854 1.000 94.780 ? 186 ASN A CG  1 
ATOM 1418 N ND2 ? ASN A 1 186 ?  -0.848 -14.747   5.374 1.000 94.780 ? 186 ASN A ND2 1 
ATOM 1419 O OD1 ? ASN A 1 186 ?  -1.220 -13.199   3.788 1.000 94.780 ? 186 ASN A OD1 1 
ATOM 1420 N N   ? VAL A 1 187 ?   2.219  -9.690   5.220 1.000 97.640 ? 187 VAL A N   1 
ATOM 1421 C CA  ? VAL A 1 187 ?   2.714  -8.493   5.891 1.000 97.640 ? 187 VAL A CA  1 
ATOM 1422 C C   ? VAL A 1 187 ?   2.816  -7.344   4.890 1.000 97.640 ? 187 VAL A C   1 
ATOM 1423 C CB  ? VAL A 1 187 ?   4.085  -8.742   6.558 1.000 97.640 ? 187 VAL A CB  1 
ATOM 1424 O O   ? VAL A 1 187 ?   3.210  -7.548   3.739 1.000 97.640 ? 187 VAL A O   1 
ATOM 1425 C CG1 ? VAL A 1 187 ?   4.626  -7.455   7.179 1.000 97.640 ? 187 VAL A CG1 1 
ATOM 1426 C CG2 ? VAL A 1 187 ?   3.973  -9.842   7.612 1.000 97.640 ? 187 VAL A CG2 1 
ATOM 1427 N N   ? LEU A 1 188 ?   2.516  -6.152   5.375 1.000 98.350 ? 188 LEU A N   1 
ATOM 1428 C CA  ? LEU A 1 188 ?   2.570  -4.963   4.531 1.000 98.350 ? 188 LEU A CA  1 
ATOM 1429 C C   ? LEU A 1 188 ?   4.013  -4.530   4.294 1.000 98.350 ? 188 LEU A C   1 
ATOM 1430 C CB  ? LEU A 1 188 ?   1.779  -3.817   5.168 1.000 98.350 ? 188 LEU A CB  1 
ATOM 1431 O O   ? LEU A 1 188 ?   4.714  -4.150   5.234 1.000 98.350 ? 188 LEU A O   1 
ATOM 1432 C CG  ? LEU A 1 188 ?   1.745  -2.501   4.389 1.000 98.350 ? 188 LEU A CG  1 
ATOM 1433 C CD1 ? LEU A 1 188 ?   1.088  -2.708   3.029 1.000 98.350 ? 188 LEU A CD1 1 
ATOM 1434 C CD2 ? LEU A 1 188 ?   1.013  -1.427   5.185 1.000 98.350 ? 188 LEU A CD2 1 
ATOM 1435 N N   ? GLN A 1 189 ?   4.422  -4.544   3.008 1.000 98.170 ? 189 GLN A N   1 
ATOM 1436 C CA  ? GLN A 1 189 ?   5.813  -4.236   2.691 1.000 98.170 ? 189 GLN A CA  1 
ATOM 1437 C C   ? GLN A 1 189 ?   5.922  -2.929   1.911 1.000 98.170 ? 189 GLN A C   1 
ATOM 1438 C CB  ? GLN A 1 189 ?   6.448  -5.377   1.895 1.000 98.170 ? 189 GLN A CB  1 
ATOM 1439 O O   ? GLN A 1 189 ?   6.965  -2.271   1.936 1.000 98.170 ? 189 GLN A O   1 
ATOM 1440 C CG  ? GLN A 1 189 ?   6.663  -6.647   2.707 1.000 98.170 ? 189 GLN A CG  1 
ATOM 1441 C CD  ? GLN A 1 189 ?   7.730  -6.488   3.774 1.000 98.170 ? 189 GLN A CD  1 
ATOM 1442 N NE2 ? GLN A 1 189 ?   7.607  -7.252   4.854 1.000 98.170 ? 189 GLN A NE2 1 
ATOM 1443 O OE1 ? GLN A 1 189 ?   8.658  -5.686   3.628 1.000 98.170 ? 189 GLN A OE1 1 
ATOM 1444 N N   ? GLY A 1 190 ?   4.841  -2.517   1.289 1.000 97.420 ? 190 GLY A N   1 
ATOM 1445 C CA  ? GLY A 1 190 ?   4.896  -1.303   0.490 1.000 97.420 ? 190 GLY A CA  1 
ATOM 1446 C C   ? GLY A 1 190 ?   3.525  -0.756   0.140 1.000 97.420 ? 190 GLY A C   1 
ATOM 1447 O O   ? GLY A 1 190 ?   2.519  -1.456   0.274 1.000 97.420 ? 190 GLY A O   1 
ATOM 1448 N N   ? LEU A 1 191 ?   3.504   0.538  -0.273 1.000 97.160 ? 191 LEU A N   1 
ATOM 1449 C CA  ? LEU A 1 191 ?   2.331   1.194  -0.841 1.000 97.160 ? 191 LEU A CA  1 
ATOM 1450 C C   ? LEU A 1 191 ?   2.596   1.636  -2.276 1.000 97.160 ? 191 LEU A C   1 
ATOM 1451 C CB  ? LEU A 1 191 ?   1.926   2.401   0.010 1.000 97.160 ? 191 LEU A CB  1 
ATOM 1452 O O   ? LEU A 1 191 ?   3.666   2.170  -2.578 1.000 97.160 ? 191 LEU A O   1 
ATOM 1453 C CG  ? LEU A 1 191 ?   1.470   2.100   1.439 1.000 97.160 ? 191 LEU A CG  1 
ATOM 1454 C CD1 ? LEU A 1 191 ?   1.348   3.393   2.239 1.000 97.160 ? 191 LEU A CD1 1 
ATOM 1455 C CD2 ? LEU A 1 191 ?   0.146   1.344   1.430 1.000 97.160 ? 191 LEU A CD2 1 
ATOM 1456 N N   ? VAL A 1 192 ?   1.643   1.346  -3.061 1.000 94.540 ? 192 VAL A N   1 
ATOM 1457 C CA  ? VAL A 1 192 ?   1.774   1.813  -4.437 1.000 94.540 ? 192 VAL A CA  1 
ATOM 1458 C C   ? VAL A 1 192 ?   2.013   3.321  -4.450 1.000 94.540 ? 192 VAL A C   1 
ATOM 1459 C CB  ? VAL A 1 192 ?   0.525   1.464  -5.277 1.000 94.540 ? 192 VAL A CB  1 
ATOM 1460 O O   ? VAL A 1 192 ?   1.199   4.089  -3.933 1.000 94.540 ? 192 VAL A O   1 
ATOM 1461 C CG1 ? VAL A 1 192 ?   0.663   2.003  -6.700 1.000 94.540 ? 192 VAL A CG1 1 
ATOM 1462 C CG2 ? VAL A 1 192 ?   0.300  -0.047  -5.294 1.000 94.540 ? 192 VAL A CG2 1 
ATOM 1463 N N   ? SER A 1 193 ?   3.104   3.784  -5.069 1.000 93.520 ? 193 SER A N   1 
ATOM 1464 C CA  ? SER A 1 193 ?   3.502   5.187  -5.024 1.000 93.520 ? 193 SER A CA  1 
ATOM 1465 C C   ? SER A 1 193 ?   3.584   5.783  -6.425 1.000 93.520 ? 193 SER A C   1 
ATOM 1466 C CB  ? SER A 1 193 ?   4.850   5.339  -4.317 1.000 93.520 ? 193 SER A CB  1 
ATOM 1467 O O   ? SER A 1 193 ?   2.751   6.609  -6.804 1.000 93.520 ? 193 SER A O   1 
ATOM 1468 O OG  ? SER A 1 193 ?   5.133   6.704  -4.063 1.000 93.520 ? 193 SER A OG  1 
ATOM 1469 N N   ? TRP A 1 194 ?   4.553   5.382  -7.215 1.000 91.550 ? 194 TRP A N   1 
ATOM 1470 C CA  ? TRP A 1 194 ?   4.717   5.947  -8.550 1.000 91.550 ? 194 TRP A CA  1 
ATOM 1471 C C   ? TRP A 1 194 ?   5.395   4.950  -9.484 1.000 91.550 ? 194 TRP A C   1 
ATOM 1472 C CB  ? TRP A 1 194 ?   5.529   7.243  -8.490 1.000 91.550 ? 194 TRP A CB  1 
ATOM 1473 O O   ? TRP A 1 194 ?   5.871   3.901  -9.042 1.000 91.550 ? 194 TRP A O   1 
ATOM 1474 C CG  ? TRP A 1 194 ?   6.908   7.072  -7.924 1.000 91.550 ? 194 TRP A CG  1 
ATOM 1475 C CD1 ? TRP A 1 194 ?   7.270   7.121  -6.607 1.000 91.550 ? 194 TRP A CD1 1 
ATOM 1476 C CD2 ? TRP A 1 194 ?   8.109   6.830  -8.662 1.000 91.550 ? 194 TRP A CD2 1 
ATOM 1477 C CE2 ? TRP A 1 194 ?   9.164   6.742  -7.726 1.000 91.550 ? 194 TRP A CE2 1 
ATOM 1478 C CE3 ? TRP A 1 194 ?   8.397   6.678 -10.025 1.000 91.550 ? 194 TRP A CE3 1 
ATOM 1479 N NE1 ? TRP A 1 194 ?   8.625   6.923  -6.481 1.000 91.550 ? 194 TRP A NE1 1 
ATOM 1480 C CH2 ? TRP A 1 194 ?  10.740   6.364  -9.451 1.000 91.550 ? 194 TRP A CH2 1 
ATOM 1481 C CZ2 ? TRP A 1 194 ?  10.486   6.508  -8.111 1.000 91.550 ? 194 TRP A CZ2 1 
ATOM 1482 C CZ3 ? TRP A 1 194 ?   9.714   6.446 -10.406 1.000 91.550 ? 194 TRP A CZ3 1 
ATOM 1483 N N   ? GLY A 1 195 ?   5.342   5.153 -10.706 1.000 85.860 ? 195 GLY A N   1 
ATOM 1484 C CA  ? GLY A 1 195 ?   5.966   4.387 -11.773 1.000 85.860 ? 195 GLY A CA  1 
ATOM 1485 C C   ? GLY A 1 195 ?   5.842   5.047 -13.133 1.000 85.860 ? 195 GLY A C   1 
ATOM 1486 O O   ? GLY A 1 195 ?   5.509   6.230 -13.227 1.000 85.860 ? 195 GLY A O   1 
ATOM 1487 N N   ? THR A 1 196 ?   6.235   4.425 -14.115 1.000 80.410 ? 196 THR A N   1 
ATOM 1488 C CA  ? THR A 1 196 ?   6.215   5.006 -15.453 1.000 80.410 ? 196 THR A CA  1 
ATOM 1489 C C   ? THR A 1 196 ?   4.811   4.949 -16.047 1.000 80.410 ? 196 THR A C   1 
ATOM 1490 C CB  ? THR A 1 196 ?   7.202   4.285 -16.390 1.000 80.410 ? 196 THR A CB  1 
ATOM 1491 O O   ? THR A 1 196 ?   4.006   4.095 -15.669 1.000 80.410 ? 196 THR A O   1 
ATOM 1492 C CG2 ? THR A 1 196 ?   8.639   4.451 -15.908 1.000 80.410 ? 196 THR A CG2 1 
ATOM 1493 O OG1 ? THR A 1 196 ?   6.881   2.889 -16.428 1.000 80.410 ? 196 THR A OG1 1 
ATOM 1494 N N   ? VAL A 1 197 ?   4.448   5.810 -16.928 1.000 74.020 ? 197 VAL A N   1 
ATOM 1495 C CA  ? VAL A 1 197 ?   3.255   5.806 -17.769 1.000 74.020 ? 197 VAL A CA  1 
ATOM 1496 C C   ? VAL A 1 197 ?   3.655   5.635 -19.232 1.000 74.020 ? 197 VAL A C   1 
ATOM 1497 C CB  ? VAL A 1 197 ?   2.429   7.100 -17.589 1.000 74.020 ? 197 VAL A CB  1 
ATOM 1498 O O   ? VAL A 1 197 ?   4.453   6.414 -19.759 1.000 74.020 ? 197 VAL A O   1 
ATOM 1499 C CG1 ? VAL A 1 197 ?   1.190   7.077 -18.482 1.000 74.020 ? 197 VAL A CG1 1 
ATOM 1500 C CG2 ? VAL A 1 197 ?   2.034   7.281 -16.125 1.000 74.020 ? 197 VAL A CG2 1 
ATOM 1501 N N   ? PRO A 1 198 ?   3.130   4.661 -19.784 1.000 69.350 ? 198 PRO A N   1 
ATOM 1502 C CA  ? PRO A 1 198 ?   2.195   3.602 -19.397 1.000 69.350 ? 198 PRO A CA  1 
ATOM 1503 C C   ? PRO A 1 198 ?   2.817   2.586 -18.442 1.000 69.350 ? 198 PRO A C   1 
ATOM 1504 C CB  ? PRO A 1 198 ?   1.832   2.946 -20.732 1.000 69.350 ? 198 PRO A CB  1 
ATOM 1505 O O   ? PRO A 1 198 ?   4.020   2.324 -18.511 1.000 69.350 ? 198 PRO A O   1 
ATOM 1506 C CG  ? PRO A 1 198 ?   3.008   3.207 -21.617 1.000 69.350 ? 198 PRO A CG  1 
ATOM 1507 C CD  ? PRO A 1 198 ?   3.674   4.474 -21.164 1.000 69.350 ? 198 PRO A CD  1 
ATOM 1508 N N   ? CYS A 1 199 ?   2.076   2.148 -17.281 1.000 74.140 ? 199 CYS A N   1 
ATOM 1509 C CA  ? CYS A 1 199 ?   2.513   1.127 -16.335 1.000 74.140 ? 199 CYS A CA  1 
ATOM 1510 C C   ? CYS A 1 199 ?   2.708  -0.214 -17.031 1.000 74.140 ? 199 CYS A C   1 
ATOM 1511 C CB  ? CYS A 1 199 ?   1.501   0.980 -15.199 1.000 74.140 ? 199 CYS A CB  1 
ATOM 1512 O O   ? CYS A 1 199 ?   2.156  -0.445 -18.108 1.000 74.140 ? 199 CYS A O   1 
ATOM 1513 S SG  ? CYS A 1 199 ?   1.140   2.527 -14.340 1.000 74.140 ? 199 CYS A SG  1 
ATOM 1514 N N   ? GLY A 1 200 ?   3.637  -1.092 -16.496 1.000 71.180 ? 200 GLY A N   1 
ATOM 1515 C CA  ? GLY A 1 200 ?   3.713  -2.463 -16.974 1.000 71.180 ? 200 GLY A CA  1 
ATOM 1516 C C   ? GLY A 1 200 ?   4.673  -2.638 -18.135 1.000 71.180 ? 200 GLY A C   1 
ATOM 1517 O O   ? GLY A 1 200 ?   4.523  -3.561 -18.939 1.000 71.180 ? 200 GLY A O   1 
ATOM 1518 N N   ? GLN A 1 201 ?   5.581  -1.566 -18.248 1.000 76.080 ? 201 GLN A N   1 
ATOM 1519 C CA  ? GLN A 1 201 ?   6.636  -1.667 -19.251 1.000 76.080 ? 201 GLN A CA  1 
ATOM 1520 C C   ? GLN A 1 201 ?   7.657  -2.734 -18.869 1.000 76.080 ? 201 GLN A C   1 
ATOM 1521 C CB  ? GLN A 1 201 ?   7.332  -0.317 -19.437 1.000 76.080 ? 201 GLN A CB  1 
ATOM 1522 O O   ? GLN A 1 201 ?   8.058  -2.830 -17.707 1.000 76.080 ? 201 GLN A O   1 
ATOM 1523 C CG  ? GLN A 1 201 ?   6.416   0.779 -19.964 1.000 76.080 ? 201 GLN A CG  1 
ATOM 1524 C CD  ? GLN A 1 201 ?   7.122   2.114 -20.108 1.000 76.080 ? 201 GLN A CD  1 
ATOM 1525 N NE2 ? GLN A 1 201 ?   6.518   3.166 -19.565 1.000 76.080 ? 201 GLN A NE2 1 
ATOM 1526 O OE1 ? GLN A 1 201 ?   8.202   2.200 -20.701 1.000 76.080 ? 201 GLN A OE1 1 
ATOM 1527 N N   ? LYS A 1 202 ?   7.969  -3.547 -19.939 1.000 80.390 ? 202 LYS A N   1 
ATOM 1528 C CA  ? LYS A 1 202 ?   8.954  -4.600 -19.706 1.000 80.390 ? 202 LYS A CA  1 
ATOM 1529 C C   ? LYS A 1 202 ?  10.249  -4.026 -19.139 1.000 80.390 ? 202 LYS A C   1 
ATOM 1530 C CB  ? LYS A 1 202 ?   9.241  -5.363 -20.999 1.000 80.390 ? 202 LYS A CB  1 
ATOM 1531 O O   ? LYS A 1 202 ?  10.782  -3.046 -19.664 1.000 80.390 ? 202 LYS A O   1 
ATOM 1532 C CG  ? LYS A 1 202 ?  10.087  -6.613 -20.806 1.000 80.390 ? 202 LYS A CG  1 
ATOM 1533 C CD  ? LYS A 1 202 ?  10.283  -7.363 -22.117 1.000 80.390 ? 202 LYS A CD  1 
ATOM 1534 C CE  ? LYS A 1 202 ?  11.159  -8.595 -21.932 1.000 80.390 ? 202 LYS A CE  1 
ATOM 1535 N NZ  ? LYS A 1 202 ?  11.343  -9.342 -23.212 1.000 80.390 ? 202 LYS A NZ  1 
ATOM 1536 N N   ? GLY A 1 203 ?  10.683  -4.616 -18.020 1.000 83.380 ? 203 GLY A N   1 
ATOM 1537 C CA  ? GLY A 1 203 ?  11.983  -4.238 -17.490 1.000 83.380 ? 203 GLY A CA  1 
ATOM 1538 C C   ? GLY A 1 203 ?  11.931  -3.007 -16.605 1.000 83.380 ? 203 GLY A C   1 
ATOM 1539 O O   ? GLY A 1 203 ?  12.967  -2.527 -16.139 1.000 83.380 ? 203 GLY A O   1 
ATOM 1540 N N   ? ILE A 1 204 ?  10.678  -2.410 -16.467 1.000 87.870 ? 204 ILE A N   1 
ATOM 1541 C CA  ? ILE A 1 204 ?  10.498  -1.244 -15.610 1.000 87.870 ? 204 ILE A CA  1 
ATOM 1542 C C   ? ILE A 1 204 ?   9.607  -1.607 -14.425 1.000 87.870 ? 204 ILE A C   1 
ATOM 1543 C CB  ? ILE A 1 204 ?   9.892  -0.056 -16.392 1.000 87.870 ? 204 ILE A CB  1 
ATOM 1544 O O   ? ILE A 1 204 ?   8.408  -1.842 -14.590 1.000 87.870 ? 204 ILE A O   1 
ATOM 1545 C CG1 ? ILE A 1 204 ?  10.780   0.303 -17.589 1.000 87.870 ? 204 ILE A CG1 1 
ATOM 1546 C CG2 ? ILE A 1 204 ?   9.698   1.153 -15.472 1.000 87.870 ? 204 ILE A CG2 1 
ATOM 1547 C CD1 ? ILE A 1 204 ?  10.287   1.503 -18.387 1.000 87.870 ? 204 ILE A CD1 1 
ATOM 1548 N N   ? PRO A 1 205 ?  10.232  -1.671 -13.198 1.000 91.690 ? 205 PRO A N   1 
ATOM 1549 C CA  ? PRO A 1 205 ?   9.433  -2.033 -12.026 1.000 91.690 ? 205 PRO A CA  1 
ATOM 1550 C C   ? PRO A 1 205 ?   8.565  -0.881 -11.524 1.000 91.690 ? 205 PRO A C   1 
ATOM 1551 C CB  ? PRO A 1 205 ?  10.487  -2.416 -10.985 1.000 91.690 ? 205 PRO A CB  1 
ATOM 1552 O O   ? PRO A 1 205 ?   8.805   0.276 -11.877 1.000 91.690 ? 205 PRO A O   1 
ATOM 1553 C CG  ? PRO A 1 205 ?  11.682  -1.585 -11.327 1.000 91.690 ? 205 PRO A CG  1 
ATOM 1554 C CD  ? PRO A 1 205 ?  11.740  -1.425 -12.819 1.000 91.690 ? 205 PRO A CD  1 
ATOM 1555 N N   ? GLY A 1 206 ?   7.506  -1.203 -10.781 1.000 91.900 ? 206 GLY A N   1 
ATOM 1556 C CA  ? GLY A 1 206 ?   6.798  -0.203  -9.997 1.000 91.900 ? 206 GLY A CA  1 
ATOM 1557 C C   ? GLY A 1 206 ?   7.538   0.201  -8.737 1.000 91.900 ? 206 GLY A C   1 
ATOM 1558 O O   ? GLY A 1 206 ?   8.306  -0.587  -8.181 1.000 91.900 ? 206 GLY A O   1 
ATOM 1559 N N   ? VAL A 1 207 ?   7.271   1.483  -8.297 1.000 94.550 ? 207 VAL A N   1 
ATOM 1560 C CA  ? VAL A 1 207 ?   7.919   1.993  -7.093 1.000 94.550 ? 207 VAL A CA  1 
ATOM 1561 C C   ? VAL A 1 207 ?   6.893   2.126  -5.970 1.000 94.550 ? 207 VAL A C   1 
ATOM 1562 C CB  ? VAL A 1 207 ?   8.606   3.353  -7.351 1.000 94.550 ? 207 VAL A CB  1 
ATOM 1563 O O   ? VAL A 1 207 ?   5.805   2.668  -6.177 1.000 94.550 ? 207 VAL A O   1 
ATOM 1564 C CG1 ? VAL A 1 207 ?   9.287   3.863  -6.082 1.000 94.550 ? 207 VAL A CG1 1 
ATOM 1565 C CG2 ? VAL A 1 207 ?   9.616   3.232  -8.491 1.000 94.550 ? 207 VAL A CG2 1 
ATOM 1566 N N   ? TYR A 1 208 ?   7.277   1.634  -4.849 1.000 96.500 ? 208 TYR A N   1 
ATOM 1567 C CA  ? TYR A 1 208 ?   6.421   1.613  -3.669 1.000 96.500 ? 208 TYR A CA  1 
ATOM 1568 C C   ? TYR A 1 208 ?   7.086   2.332  -2.501 1.000 96.500 ? 208 TYR A C   1 
ATOM 1569 C CB  ? TYR A 1 208 ?   6.087   0.172  -3.272 1.000 96.500 ? 208 TYR A CB  1 
ATOM 1570 O O   ? TYR A 1 208 ?   8.314   2.412  -2.430 1.000 96.500 ? 208 TYR A O   1 
ATOM 1571 C CG  ? TYR A 1 208 ?   5.481  -0.641  -4.390 1.000 96.500 ? 208 TYR A CG  1 
ATOM 1572 C CD1 ? TYR A 1 208 ?   4.112  -0.895  -4.429 1.000 96.500 ? 208 TYR A CD1 1 
ATOM 1573 C CD2 ? TYR A 1 208 ?   6.274  -1.156  -5.409 1.000 96.500 ? 208 TYR A CD2 1 
ATOM 1574 C CE1 ? TYR A 1 208 ?   3.548  -1.645  -5.456 1.000 96.500 ? 208 TYR A CE1 1 
ATOM 1575 C CE2 ? TYR A 1 208 ?   5.722  -1.907  -6.441 1.000 96.500 ? 208 TYR A CE2 1 
ATOM 1576 O OH  ? TYR A 1 208 ?   3.807  -2.888  -7.476 1.000 96.500 ? 208 TYR A OH  1 
ATOM 1577 C CZ  ? TYR A 1 208 ?   4.360  -2.145  -6.456 1.000 96.500 ? 208 TYR A CZ  1 
ATOM 1578 N N   ? THR A 1 209 ?   6.190   2.941  -1.695 1.000 97.760 ? 209 THR A N   1 
ATOM 1579 C CA  ? THR A 1 209 ?   6.709   3.418  -0.418 1.000 97.760 ? 209 THR A CA  1 
ATOM 1580 C C   ? THR A 1 209 ?   7.131   2.248   0.466 1.000 97.760 ? 209 THR A C   1 
ATOM 1581 C CB  ? THR A 1 209 ?   5.666   4.275   0.323 1.000 97.760 ? 209 THR A CB  1 
ATOM 1582 O O   ? THR A 1 209 ?   6.362   1.305   0.666 1.000 97.760 ? 209 THR A O   1 
ATOM 1583 C CG2 ? THR A 1 209 ?   6.216   4.782   1.653 1.000 97.760 ? 209 THR A CG2 1 
ATOM 1584 O OG1 ? THR A 1 209 ?   5.311   5.398  -0.493 1.000 97.760 ? 209 THR A OG1 1 
ATOM 1585 N N   ? ASN A 1 210 ?   8.394   2.198   0.969 1.000 97.850 ? 210 ASN A N   1 
ATOM 1586 C CA  ? ASN A 1 210 ?   8.958   1.139   1.798 1.000 97.850 ? 210 ASN A CA  1 
ATOM 1587 C C   ? ASN A 1 210 ?   8.494   1.254   3.247 1.000 97.850 ? 210 ASN A C   1 
ATOM 1588 C CB  ? ASN A 1 210 ?  10.487   1.157   1.727 1.000 97.850 ? 210 ASN A CB  1 
ATOM 1589 O O   ? ASN A 1 210 ?   9.098   1.977   4.041 1.000 97.850 ? 210 ASN A O   1 
ATOM 1590 C CG  ? ASN A 1 210 ?  11.113  -0.099   2.300 1.000 97.850 ? 210 ASN A CG  1 
ATOM 1591 N ND2 ? ASN A 1 210 ?  12.412  -0.267   2.080 1.000 97.850 ? 210 ASN A ND2 1 
ATOM 1592 O OD1 ? ASN A 1 210 ?  10.436  -0.911   2.935 1.000 97.850 ? 210 ASN A OD1 1 
ATOM 1593 N N   ? ILE A 1 211 ?   7.475   0.481   3.602 1.000 98.390 ? 211 ILE A N   1 
ATOM 1594 C CA  ? ILE A 1 211 ?   6.758   0.633   4.864 1.000 98.390 ? 211 ILE A CA  1 
ATOM 1595 C C   ? ILE A 1 211 ?   7.688   0.300   6.028 1.000 98.390 ? 211 ILE A C   1 
ATOM 1596 C CB  ? ILE A 1 211 ?   5.500  -0.263   4.910 1.000 98.390 ? 211 ILE A CB  1 
ATOM 1597 O O   ? ILE A 1 211 ?   7.594   0.906   7.099 1.000 98.390 ? 211 ILE A O   1 
ATOM 1598 C CG1 ? ILE A 1 211 ?   4.485   0.187   3.853 1.000 98.390 ? 211 ILE A CG1 1 
ATOM 1599 C CG2 ? ILE A 1 211 ?   4.877  -0.247   6.309 1.000 98.390 ? 211 ILE A CG2 1 
ATOM 1600 C CD1 ? ILE A 1 211 ?   4.106   1.659   3.945 1.000 98.390 ? 211 ILE A CD1 1 
ATOM 1601 N N   ? CYS A 1 212 ?   8.626  -0.653   5.875 1.000 98.130 ? 212 CYS A N   1 
ATOM 1602 C CA  ? CYS A 1 212 ?   9.514  -1.040   6.966 1.000 98.130 ? 212 CYS A CA  1 
ATOM 1603 C C   ? CYS A 1 212 ?  10.309   0.157   7.473 1.000 98.130 ? 212 CYS A C   1 
ATOM 1604 C CB  ? CYS A 1 212 ?  10.470  -2.143   6.513 1.000 98.130 ? 212 CYS A CB  1 
ATOM 1605 O O   ? CYS A 1 212 ?  10.733   0.181   8.630 1.000 98.130 ? 212 CYS A O   1 
ATOM 1606 S SG  ? CYS A 1 212 ?  11.765  -1.569   5.392 1.000 98.130 ? 212 CYS A SG  1 
ATOM 1607 N N   ? LYS A 1 213 ?  10.416   1.242   6.636 1.000 98.040 ? 213 LYS A N   1 
ATOM 1608 C CA  ? LYS A 1 213 ?  11.185   2.429   7.000 1.000 98.040 ? 213 LYS A CA  1 
ATOM 1609 C C   ? LYS A 1 213 ?  10.338   3.403   7.815 1.000 98.040 ? 213 LYS A C   1 
ATOM 1610 C CB  ? LYS A 1 213 ?  11.725   3.123   5.749 1.000 98.040 ? 213 LYS A CB  1 
ATOM 1611 O O   ? LYS A 1 213 ?  10.854   4.392   8.340 1.000 98.040 ? 213 LYS A O   1 
ATOM 1612 C CG  ? LYS A 1 213 ?  12.690   2.273   4.937 1.000 98.040 ? 213 LYS A CG  1 
ATOM 1613 C CD  ? LYS A 1 213 ?  13.952   1.950   5.726 1.000 98.040 ? 213 LYS A CD  1 
ATOM 1614 C CE  ? LYS A 1 213 ?  14.953   1.169   4.886 1.000 98.040 ? 213 LYS A CE  1 
ATOM 1615 N NZ  ? LYS A 1 213 ?  16.197   0.860   5.653 1.000 98.040 ? 213 LYS A NZ  1 
ATOM 1616 N N   ? TYR A 1 214 ?   8.978   3.135   7.937 1.000 98.370 ? 214 TYR A N   1 
ATOM 1617 C CA  ? TYR A 1 214 ?   8.083   4.137   8.504 1.000 98.370 ? 214 TYR A CA  1 
ATOM 1618 C C   ? TYR A 1 214 ?   7.302   3.567   9.682 1.000 98.370 ? 214 TYR A C   1 
ATOM 1619 C CB  ? TYR A 1 214 ?   7.114   4.657   7.438 1.000 98.370 ? 214 TYR A CB  1 
ATOM 1620 O O   ? TYR A 1 214 ?   6.347   4.184  10.159 1.000 98.370 ? 214 TYR A O   1 
ATOM 1621 C CG  ? TYR A 1 214 ?   7.791   5.403   6.314 1.000 98.370 ? 214 TYR A CG  1 
ATOM 1622 C CD1 ? TYR A 1 214 ?   8.073   6.763   6.425 1.000 98.370 ? 214 TYR A CD1 1 
ATOM 1623 C CD2 ? TYR A 1 214 ?   8.148   4.751   5.139 1.000 98.370 ? 214 TYR A CD2 1 
ATOM 1624 C CE1 ? TYR A 1 214 ?   8.695   7.455   5.392 1.000 98.370 ? 214 TYR A CE1 1 
ATOM 1625 C CE2 ? TYR A 1 214 ?   8.770   5.434   4.099 1.000 98.370 ? 214 TYR A CE2 1 
ATOM 1626 O OH  ? TYR A 1 214 ?   9.656   7.463   3.208 1.000 98.370 ? 214 TYR A OH  1 
ATOM 1627 C CZ  ? TYR A 1 214 ?   9.040   6.783   4.234 1.000 98.370 ? 214 TYR A CZ  1 
ATOM 1628 N N   ? VAL A 1 215 ?   7.658   2.395  10.135 1.000 98.300 ? 215 VAL A N   1 
ATOM 1629 C CA  ? VAL A 1 215 ?   6.888   1.736  11.185 1.000 98.300 ? 215 VAL A CA  1 
ATOM 1630 C C   ? VAL A 1 215 ?   6.881   2.603  12.442 1.000 98.300 ? 215 VAL A C   1 
ATOM 1631 C CB  ? VAL A 1 215 ?   7.452   0.334  11.507 1.000 98.300 ? 215 VAL A CB  1 
ATOM 1632 O O   ? VAL A 1 215 ?   5.839   2.773  13.080 1.000 98.300 ? 215 VAL A O   1 
ATOM 1633 C CG1 ? VAL A 1 215 ?   6.815  -0.225  12.778 1.000 98.300 ? 215 VAL A CG1 1 
ATOM 1634 C CG2 ? VAL A 1 215 ?   7.226  -0.614  10.331 1.000 98.300 ? 215 VAL A CG2 1 
ATOM 1635 N N   ? ASP A 1 216 ?   8.042   3.192  12.788 1.000 97.630 ? 216 ASP A N   1 
ATOM 1636 C CA  ? ASP A 1 216 ?   8.121   4.038  13.975 1.000 97.630 ? 216 ASP A CA  1 
ATOM 1637 C C   ? ASP A 1 216 ?   7.210   5.256  13.843 1.000 97.630 ? 216 ASP A C   1 
ATOM 1638 C CB  ? ASP A 1 216 ?   9.564   4.484  14.221 1.000 97.630 ? 216 ASP A CB  1 
ATOM 1639 O O   ? ASP A 1 216 ?   6.489   5.604  14.780 1.000 97.630 ? 216 ASP A O   1 
ATOM 1640 C CG  ? ASP A 1 216 ?  10.455   3.361  14.722 1.000 97.630 ? 216 ASP A CG  1 
ATOM 1641 O OD1 ? ASP A 1 216 ?   9.930   2.326  15.184 1.000 97.630 ? 216 ASP A OD1 1 
ATOM 1642 O OD2 ? ASP A 1 216 ?  11.694   3.515  14.657 1.000 97.630 ? 216 ASP A OD2 1 
ATOM 1643 N N   ? TRP A 1 217 ?   7.227   5.867  12.712 1.000 97.990 ? 217 TRP A N   1 
ATOM 1644 C CA  ? TRP A 1 217 ?   6.388   7.030  12.447 1.000 97.990 ? 217 TRP A CA  1 
ATOM 1645 C C   ? TRP A 1 217 ?   4.909   6.663  12.520 1.000 97.990 ? 217 TRP A C   1 
ATOM 1646 C CB  ? TRP A 1 217 ?   6.711   7.626  11.074 1.000 97.990 ? 217 TRP A CB  1 
ATOM 1647 O O   ? TRP A 1 217 ?   4.113   7.387  13.122 1.000 97.990 ? 217 TRP A O   1 
ATOM 1648 C CG  ? TRP A 1 217 ?   5.821   8.766  10.679 1.000 97.990 ? 217 TRP A CG  1 
ATOM 1649 C CD1 ? TRP A 1 217 ?   5.929  10.071  11.072 1.000 97.990 ? 217 TRP A CD1 1 
ATOM 1650 C CD2 ? TRP A 1 217 ?   4.681   8.700   9.817 1.000 97.990 ? 217 TRP A CD2 1 
ATOM 1651 C CE2 ? TRP A 1 217 ?   4.146  10.004   9.731 1.000 97.990 ? 217 TRP A CE2 1 
ATOM 1652 C CE3 ? TRP A 1 217 ?   4.059   7.663   9.108 1.000 97.990 ? 217 TRP A CE3 1 
ATOM 1653 N NE1 ? TRP A 1 217 ?   4.925  10.821  10.505 1.000 97.990 ? 217 TRP A NE1 1 
ATOM 1654 C CH2 ? TRP A 1 217 ?   2.429   9.267   8.278 1.000 97.990 ? 217 TRP A CH2 1 
ATOM 1655 C CZ2 ? TRP A 1 217 ?   3.018  10.299   8.962 1.000 97.990 ? 217 TRP A CZ2 1 
ATOM 1656 C CZ3 ? TRP A 1 217 ?   2.937   7.959   8.343 1.000 97.990 ? 217 TRP A CZ3 1 
ATOM 1657 N N   ? ILE A 1 218 ?   4.541   5.567  11.971 1.000 98.100 ? 218 ILE A N   1 
ATOM 1658 C CA  ? ILE A 1 218 ?   3.162   5.093  11.959 1.000 98.100 ? 218 ILE A CA  1 
ATOM 1659 C C   ? ILE A 1 218 ?   2.681   4.868  13.391 1.000 98.100 ? 218 ILE A C   1 
ATOM 1660 C CB  ? ILE A 1 218 ?   3.019   3.793  11.136 1.000 98.100 ? 218 ILE A CB  1 
ATOM 1661 O O   ? ILE A 1 218 ?   1.613   5.351  13.776 1.000 98.100 ? 218 ILE A O   1 
ATOM 1662 C CG1 ? ILE A 1 218 ?   3.314   4.063   9.656 1.000 98.100 ? 218 ILE A CG1 1 
ATOM 1663 C CG2 ? ILE A 1 218 ?   1.623   3.190  11.315 1.000 98.100 ? 218 ILE A CG2 1 
ATOM 1664 C CD1 ? ILE A 1 218 ?   3.527   2.803   8.827 1.000 98.100 ? 218 ILE A CD1 1 
ATOM 1665 N N   ? ARG A 1 219 ?   3.391   4.215  14.132 1.000 97.560 ? 219 ARG A N   1 
ATOM 1666 C CA  ? ARG A 1 219 ?   3.019   3.895  15.507 1.000 97.560 ? 219 ARG A CA  1 
ATOM 1667 C C   ? ARG A 1 219 ?   2.917   5.159  16.354 1.000 97.560 ? 219 ARG A C   1 
ATOM 1668 C CB  ? ARG A 1 219 ?   4.030   2.929  16.127 1.000 97.560 ? 219 ARG A CB  1 
ATOM 1669 O O   ? ARG A 1 219 ?   2.033   5.272  17.206 1.000 97.560 ? 219 ARG A O   1 
ATOM 1670 C CG  ? ARG A 1 219 ?   3.925   1.506  15.601 1.000 97.560 ? 219 ARG A CG  1 
ATOM 1671 C CD  ? ARG A 1 219 ?   4.913   0.575  16.290 1.000 97.560 ? 219 ARG A CD  1 
ATOM 1672 N NE  ? ARG A 1 219 ?   4.740  -0.809  15.860 1.000 97.560 ? 219 ARG A NE  1 
ATOM 1673 N NH1 ? ARG A 1 219 ?   6.820  -1.511  16.579 1.000 97.560 ? 219 ARG A NH1 1 
ATOM 1674 N NH2 ? ARG A 1 219 ?   5.387  -2.995  15.579 1.000 97.560 ? 219 ARG A NH2 1 
ATOM 1675 C CZ  ? ARG A 1 219 ?   5.649  -1.768  16.007 1.000 97.560 ? 219 ARG A CZ  1 
ATOM 1676 N N   ? MET A 1 220 ?   3.892   6.040  16.140 1.000 97.080 ? 220 MET A N   1 
ATOM 1677 C CA  ? MET A 1 220 ?   3.878   7.314  16.852 1.000 97.080 ? 220 MET A CA  1 
ATOM 1678 C C   ? MET A 1 220 ?   2.594   8.085  16.563 1.000 97.080 ? 220 MET A C   1 
ATOM 1679 C CB  ? MET A 1 220 ?   5.093   8.160  16.466 1.000 97.080 ? 220 MET A CB  1 
ATOM 1680 O O   ? MET A 1 220 ?   1.958   8.605  17.481 1.000 97.080 ? 220 MET A O   1 
ATOM 1681 C CG  ? MET A 1 220 ?   5.181   9.483  17.210 1.000 97.080 ? 220 MET A CG  1 
ATOM 1682 S SD  ? MET A 1 220 ?   5.947  10.808  16.199 1.000 97.080 ? 220 MET A SD  1 
ATOM 1683 C CE  ? MET A 1 220 ?   7.543  10.035  15.815 1.000 97.080 ? 220 MET A CE  1 
ATOM 1684 N N   ? VAL A 1 221 ?   2.217   8.252  15.359 1.000 96.250 ? 221 VAL A N   1 
ATOM 1685 C CA  ? VAL A 1 221 ?   1.010   8.972  14.965 1.000 96.250 ? 221 VAL A CA  1 
ATOM 1686 C C   ? VAL A 1 221 ?  -0.215   8.304  15.585 1.000 96.250 ? 221 VAL A C   1 
ATOM 1687 C CB  ? VAL A 1 221 ?   0.863   9.034  13.428 1.000 96.250 ? 221 VAL A CB  1 
ATOM 1688 O O   ? VAL A 1 221 ?  -1.085   8.980  16.138 1.000 96.250 ? 221 VAL A O   1 
ATOM 1689 C CG1 ? VAL A 1 221 ?  -0.499   9.604  13.039 1.000 96.250 ? 221 VAL A CG1 1 
ATOM 1690 C CG2 ? VAL A 1 221 ?   1.989   9.867  12.818 1.000 96.250 ? 221 VAL A CG2 1 
ATOM 1691 N N   ? MET A 1 222 ?  -0.326   6.934  15.511 1.000 96.230 ? 222 MET A N   1 
ATOM 1692 C CA  ? MET A 1 222 ?  -1.475   6.200  16.033 1.000 96.230 ? 222 MET A CA  1 
ATOM 1693 C C   ? MET A 1 222 ?  -1.584   6.365  17.545 1.000 96.230 ? 222 MET A C   1 
ATOM 1694 C CB  ? MET A 1 222 ?  -1.374   4.716  15.675 1.000 96.230 ? 222 MET A CB  1 
ATOM 1695 O O   ? MET A 1 222 ?  -2.687   6.491  18.082 1.000 96.230 ? 222 MET A O   1 
ATOM 1696 C CG  ? MET A 1 222 ?  -1.597   4.425  14.200 1.000 96.230 ? 222 MET A CG  1 
ATOM 1697 S SD  ? MET A 1 222 ?  -1.246   2.677  13.768 1.000 96.230 ? 222 MET A SD  1 
ATOM 1698 C CE  ? MET A 1 222 ?  -2.524   1.842  14.748 1.000 96.230 ? 222 MET A CE  1 
ATOM 1699 N N   ? ARG A 1 223 ?  -0.518   6.420  18.302 1.000 94.070 ? 223 ARG A N   1 
ATOM 1700 C CA  ? ARG A 1 223 ?  -0.480   6.559  19.754 1.000 94.070 ? 223 ARG A CA  1 
ATOM 1701 C C   ? ARG A 1 223 ?  -0.891   7.964  20.181 1.000 94.070 ? 223 ARG A C   1 
ATOM 1702 C CB  ? ARG A 1 223 ?   0.918   6.238  20.288 1.000 94.070 ? 223 ARG A CB  1 
ATOM 1703 O O   ? ARG A 1 223 ?  -1.572   8.136  21.194 1.000 94.070 ? 223 ARG A O   1 
ATOM 1704 C CG  ? ARG A 1 223 ?   1.239   4.752  20.319 1.000 94.070 ? 223 ARG A CG  1 
ATOM 1705 C CD  ? ARG A 1 223 ?   2.528   4.469  21.077 1.000 94.070 ? 223 ARG A CD  1 
ATOM 1706 N NE  ? ARG A 1 223 ?   3.688   5.045  20.403 1.000 94.070 ? 223 ARG A NE  1 
ATOM 1707 N NH1 ? ARG A 1 223 ?   5.216   3.589  21.342 1.000 94.070 ? 223 ARG A NH1 1 
ATOM 1708 N NH2 ? ARG A 1 223 ?   5.919   5.211  19.883 1.000 94.070 ? 223 ARG A NH2 1 
ATOM 1709 C CZ  ? ARG A 1 223 ?   4.938   4.614  20.544 1.000 94.070 ? 223 ARG A CZ  1 
ATOM 1710 N N   ? ASN A 1 224 ?  -0.505   9.034  19.503 1.000 89.810 ? 224 ASN A N   1 
ATOM 1711 C CA  ? ASN A 1 224 ?  -0.689  10.442  19.837 1.000 89.810 ? 224 ASN A CA  1 
ATOM 1712 C C   ? ASN A 1 224 ?  -2.083  10.931  19.454 1.000 89.810 ? 224 ASN A C   1 
ATOM 1713 C CB  ? ASN A 1 224 ?   0.380  11.300  19.157 1.000 89.810 ? 224 ASN A CB  1 
ATOM 1714 O O   ? ASN A 1 224 ?  -2.487  12.031  19.836 1.000 89.810 ? 224 ASN A O   1 
ATOM 1715 C CG  ? ASN A 1 224 ?   1.749  11.135  19.787 1.000 89.810 ? 224 ASN A CG  1 
ATOM 1716 N ND2 ? ASN A 1 224 ?   2.789  11.507  19.051 1.000 89.810 ? 224 ASN A ND2 1 
ATOM 1717 O OD1 ? ASN A 1 224 ?   1.870  10.675  20.926 1.000 89.810 ? 224 ASN A OD1 1 
ATOM 1718 N N   ? ASN A 1 225 ?  -3.023  10.079  18.857 1.000 77.040 ? 225 ASN A N   1 
ATOM 1719 C CA  ? ASN A 1 225 ?  -4.363  10.466  18.429 1.000 77.040 ? 225 ASN A CA  1 
ATOM 1720 C C   ? ASN A 1 225 ?  -5.406   9.435  18.851 1.000 77.040 ? 225 ASN A C   1 
ATOM 1721 C CB  ? ASN A 1 225 ?  -4.404  10.673  16.914 1.000 77.040 ? 225 ASN A CB  1 
ATOM 1722 O O   ? ASN A 1 225 ?  -6.589   9.757  18.974 1.000 77.040 ? 225 ASN A O   1 
ATOM 1723 C CG  ? ASN A 1 225 ?  -5.607  11.480  16.467 1.000 77.040 ? 225 ASN A CG  1 
ATOM 1724 N ND2 ? ASN A 1 225 ?  -5.417  12.783  16.298 1.000 77.040 ? 225 ASN A ND2 1 
ATOM 1725 O OD1 ? ASN A 1 225 ?  -6.698  10.937  16.276 1.000 77.040 ? 225 ASN A OD1 1 
# 
loop_
_struct_sheet_range.sheet_id 
_struct_sheet_range.id 
_struct_sheet_range.beg_label_comp_id 
_struct_sheet_range.beg_label_asym_id 
_struct_sheet_range.beg_label_seq_id 
_struct_sheet_range.pdbx_beg_PDB_ins_code 
_struct_sheet_range.end_label_comp_id 
_struct_sheet_range.end_label_asym_id 
_struct_sheet_range.end_label_seq_id 
_struct_sheet_range.pdbx_end_PDB_ins_code 
_struct_sheet_range.beg_auth_comp_id 
_struct_sheet_range.beg_auth_asym_id 
_struct_sheet_range.beg_auth_seq_id 
_struct_sheet_range.end_auth_comp_id 
_struct_sheet_range.end_auth_asym_id 
_struct_sheet_range.end_auth_seq_id 
A A ILE A   2 ? ILE A   2 ? ILE A 2   ILE A 2   
A B ALA A 173 ? ALA A 173 ? ALA A 173 ALA A 173 
B C LYS A   6 ? GLU A   7 ? LYS A 6   GLU A 7   
B D LYS A 117 ? GLY A 122 ? LYS A 117 GLY A 122 
B E GLN A 138 ? VAL A 145 ? GLN A 138 VAL A 145 
B F MET A 162 ? SER A 166 ? MET A 162 SER A 166 
B G PRO A 181 ? CYS A 184 ? PRO A 181 CYS A 184 
B H VAL A 187 ? TRP A 194 ? VAL A 187 TRP A 194 
B I GLY A 206 ? ASN A 210 ? GLY A 206 ASN A 210 
C J GLN A  16 ? GLU A  21 ? GLN A 16  GLU A 21  
C K ASN A  24 ? LEU A  31 ? ASN A 24  LEU A 31  
C L TRP A  36 ? THR A  39 ? TRP A 36  THR A 39  
C M TRP A  49 ? LEU A  52 ? TRP A 49  LEU A 52  
C N LYS A  65 ? THR A  74 ? LYS A 65  THR A 74  
C O ARG A  88 ? LEU A  92 ? ARG A 88  LEU A 92  
D P SER A  56 ? SER A  56 ? SER A 56  SER A 56  
D Q LEU A 136 ? LEU A 136 ? LEU A 136 LEU A 136 
E R GLN A  79 ? GLN A  79 ? GLN A 79  GLN A 79  
E S ASP A  84 ? ASP A  84 ? ASP A 84  ASP A 84  
F T THR A  99 ? THR A  99 ? THR A 99  THR A 99  
F U ILE A 102 ? ILE A 102 ? ILE A 102 ILE A 102 
# 
loop_
_struct_conf.id 
_struct_conf.conf_type_id 
_struct_conf.beg_label_comp_id 
_struct_conf.beg_label_asym_id 
_struct_conf.beg_label_seq_id 
_struct_conf.pdbx_beg_PDB_ins_code 
_struct_conf.end_label_comp_id 
_struct_conf.end_label_asym_id 
_struct_conf.end_label_seq_id 
_struct_conf.pdbx_end_PDB_ins_code 
_struct_conf.beg_auth_comp_id 
_struct_conf.beg_auth_asym_id 
_struct_conf.beg_auth_seq_id 
_struct_conf.end_auth_comp_id 
_struct_conf.end_auth_asym_id 
_struct_conf.end_auth_seq_id 
STRN1         STRN         ILE A   2 ? ILE A   2 ? ILE A 2   ILE A 2   
TURN_TY1_P1   TURN_TY1_P   VAL A   3 ? LYS A   4 ? VAL A 3   LYS A 4   
STRN2         STRN         LYS A   6 ? GLU A   7 ? LYS A 6   GLU A 7   
HELX_LH_PP_P1 HELX_LH_PP_P CYS A   8 ? ALA A   9 ? CYS A 8   ALA A 9   
TURN_TY1_P2   TURN_TY1_P   ARG A  10 ? HIS A  11 ? ARG A 10  HIS A 11  
BEND1         BEND         SER A  12 ? SER A  12 ? SER A 12  SER A 12  
TURN_TY1_P3   TURN_TY1_P   PRO A  14 ? TRP A  15 ? PRO A 14  TRP A 15  
STRN3         STRN         GLN A  16 ? GLU A  21 ? GLN A 16  GLU A 21  
TURN_TY1_P4   TURN_TY1_P   GLY A  22 ? ALA A  23 ? GLY A 22  ALA A 23  
STRN4         STRN         ASN A  24 ? LEU A  31 ? ASN A 24  LEU A 31  
BEND2         BEND         ASP A  33 ? ARG A  35 ? ASP A 33  ARG A 35  
STRN5         STRN         TRP A  36 ? THR A  39 ? TRP A 36  THR A 39  
TURN_TY1_P5   TURN_TY1_P   ALA A  41 ? HIS A  42 ? ALA A 41  HIS A 42  
BEND3         BEND         CYS A  43 ? CYS A  43 ? CYS A 43  CYS A 43  
BEND4         BEND         SER A  46 ? ARG A  47 ? SER A 46  ARG A 47  
STRN6         STRN         TRP A  49 ? LEU A  52 ? TRP A 49  LEU A 52  
BEND5         BEND         GLY A  53 ? GLY A  53 ? GLY A 53  GLY A 53  
BEND6         BEND         HIS A  55 ? HIS A  55 ? HIS A 55  HIS A 55  
STRN7         STRN         SER A  56 ? SER A  56 ? SER A 56  SER A 56  
BEND7         BEND         LEU A  57 ? SER A  58 ? LEU A 57  SER A 58  
BEND8         BEND         TRP A  62 ? TRP A  62 ? TRP A 62  TRP A 62  
STRN8         STRN         LYS A  65 ? THR A  74 ? LYS A 65  THR A 74  
TURN_TY1_P6   TURN_TY1_P   PRO A  76 ? SER A  77 ? PRO A 76  SER A 77  
STRN9         STRN         GLN A  79 ? GLN A  79 ? GLN A 79  GLN A 79  
TURN_TY1_P7   TURN_TY1_P   GLN A  80 ? HIS A  83 ? GLN A 80  HIS A 83  
STRN10        STRN         ASP A  84 ? ASP A  84 ? ASP A 84  ASP A 84  
TURN_TY1_P8   TURN_TY1_P   ASN A  85 ? ASN A  85 ? ASN A 85  ASN A 85  
STRN11        STRN         ARG A  88 ? LEU A  92 ? ARG A 88  LEU A 92  
BEND9         BEND         GLY A  93 ? THR A  94 ? GLY A 93  THR A 94  
HELX_LH_PP_P2 HELX_LH_PP_P PRO A  95 ? LEU A  98 ? PRO A 95  LEU A 98  
STRN12        STRN         THR A  99 ? THR A  99 ? THR A 99  THR A 99  
TURN_TY1_P9   TURN_TY1_P   ARG A 100 ? SER A 101 ? ARG A 100 SER A 101 
STRN13        STRN         ILE A 102 ? ILE A 102 ? ILE A 102 ILE A 102 
HELX_LH_PP_P3 HELX_LH_PP_P PRO A 104 ? PRO A 108 ? PRO A 104 PRO A 108 
BEND10        BEND         THR A 109 ? THR A 110 ? THR A 109 THR A 110 
HELX_LH_PP_P4 HELX_LH_PP_P CYS A 111 ? VAL A 113 ? CYS A 111 VAL A 113 
TURN_TY1_P10  TURN_TY1_P   ALA A 114 ? GLY A 115 ? ALA A 114 GLY A 115 
STRN14        STRN         LYS A 117 ? GLY A 122 ? LYS A 117 GLY A 122 
BEND11        BEND         GLY A 124 ? GLY A 124 ? GLY A 124 GLY A 124 
HELX_LH_PP_P5 HELX_LH_PP_P ILE A 125 ? THR A 126 ? ILE A 125 THR A 126 
BEND12        BEND         ASN A 127 ? ASN A 127 ? ASN A 127 ASN A 127 
TURN_TY1_P11  TURN_TY1_P   LEU A 129 ? TRP A 130 ? LEU A 129 TRP A 130 
BEND13        BEND         PRO A 132 ? PHE A 133 ? PRO A 132 PHE A 133 
BEND14        BEND         ASP A 135 ? ASP A 135 ? ASP A 135 ASP A 135 
STRN15        STRN         LEU A 136 ? LEU A 136 ? LEU A 136 LEU A 136 
STRN16        STRN         GLN A 138 ? VAL A 145 ? GLN A 138 VAL A 145 
HELX_LH_PP_P6 HELX_LH_PP_P SER A 146 ? SER A 146 ? SER A 146 SER A 146 
HELX_RH_AL_P1 HELX_RH_AL_P SER A 147 ? VAL A 153 ? SER A 147 VAL A 153 
BEND15        BEND         PHE A 154 ? PHE A 154 ? PHE A 154 PHE A 154 
TURN_TY1_P12  TURN_TY1_P   PRO A 155 ? ARG A 157 ? PRO A 155 ARG A 157 
TURN_TY1_P13  TURN_TY1_P   ASP A 160 ? ASN A 161 ? ASP A 160 ASN A 161 
STRN17        STRN         MET A 162 ? SER A 166 ? MET A 162 SER A 166 
BEND16        BEND         THR A 168 ? GLY A 170 ? THR A 168 GLY A 170 
STRN18        STRN         ALA A 173 ? ALA A 173 ? ALA A 173 ALA A 173 
TURN_TY1_P14  TURN_TY1_P   GLN A 175 ? GLY A 176 ? GLN A 175 GLY A 176 
TURN_TY1_P15  TURN_TY1_P   SER A 178 ? GLY A 179 ? SER A 178 GLY A 179 
STRN19        STRN         PRO A 181 ? CYS A 184 ? PRO A 181 CYS A 184 
TURN_TY1_P16  TURN_TY1_P   GLY A 185 ? ASN A 186 ? GLY A 185 ASN A 186 
STRN20        STRN         VAL A 187 ? TRP A 194 ? VAL A 187 TRP A 194 
BEND17        BEND         VAL A 197 ? GLY A 200 ? VAL A 197 GLY A 200 
TURN_TY1_P17  TURN_TY1_P   LYS A 202 ? GLY A 203 ? LYS A 202 GLY A 203 
STRN21        STRN         GLY A 206 ? ASN A 210 ? GLY A 206 ASN A 210 
HELX_RH_3T_P1 HELX_RH_3T_P ILE A 211 ? LYS A 213 ? ILE A 211 LYS A 213 
BEND18        BEND         TYR A 214 ? TYR A 214 ? TYR A 214 TYR A 214 
HELX_RH_AL_P2 HELX_RH_AL_P VAL A 215 ? ASN A 224 ? VAL A 215 ASN A 224 
# 
