# Supplementary material for: FlatProt: 2D visualization eases protein structure comparison
Source: BMC Bioinformatics. 2025 Aug 13;26:210. doi: 10.1186/s12859-025-06233-x (PMC12344939; doi:10.1186/s12859-025-06233-x)
Supplement: Supplementary file 1 — Supplementary Material 1 [file 12859_2025_6233_MOESM1_ESM.zip › KLK/structures/Crvi_A_03.cif]

data_Crvi_A_03
# 
_entry.id   Crvi_A_03 
# 
_entity.id                         1      
_entity.type                       polymer 
_entity.pdbx_description           polymer-1 
_entity.formula_weight             24997.4 
_entity.pdbx_number_of_molecules        1 
# 
loop_
_struct_sheet.id 
_struct_sheet.number_strands 
A 2 
B 7 
C 7 
# 
loop_
_struct_conf_type.id 
_struct_conf_type.criteria 
STRN         DSSP 
TURN_TY1_P   DSSP 
HELX_LH_PP_P DSSP 
BEND         DSSP 
HELX_RH_3T_P DSSP 
HELX_RH_AL_P DSSP 
# 
_struct_asym.id          A 
_struct_asym.entity_id   1 
# 
_software.pdbx_ordinal     1 
_software.name             dssp 
_software.version          4.4.10 
_software.date             ? 
_software.classification   'model annotation' 
# 
_entity_poly.entity_id                      1 
_entity_poly.type                           polypeptide(L) 
_entity_poly.nstd_linkage                   n 
_entity_poly.nstd_monomer                   n 
_entity_poly.pdbx_seq_one_letter_code       
;LVVGGDECNRNEHRFLVALYNADKFLCGGTLLNEEWVLTAAHCDRRNIRIKLGMHSKTVPNEDEQTRVPKEKFFCLSNNY
TLWDKDIMLIRLDSPVSNSEHIAPLSLPSSPPSVGSDCRIMGWGRISATKETYPNVPHCANINILNYEVCLAAYPEPATS
RTLCAGILEGGKDSCKGDSGGPLICNGQFQGILSWGDDPCGYVLQPALYTRVFDHLDWIQSIIAGN
;
_entity_poly.pdbx_seq_one_letter_code_can   
;LVVGGDECNRNEHRFLVALYNADKFLCGGTLLNEEWVLTAAHCDRRNIRIKLGMHSKTVPNEDEQTRVPKEKFFCLSNNY
TLWDKDIMLIRLDSPVSNSEHIAPLSLPSSPPSVGSDCRIMGWGRISATKETYPNVPHCANINILNYEVCLAAYPEPATS
RTLCAGILEGGKDSCKGDSGGPLICNGQFQGILSWGDDPCGYVLQPALYTRVFDHLDWIQSIIAGN
;
_entity_poly.pdbx_strand_id                 A 
# 
loop_
_dssp_struct_summary.entry_id 
_dssp_struct_summary.label_comp_id 
_dssp_struct_summary.label_asym_id 
_dssp_struct_summary.label_seq_id 
_dssp_struct_summary.secondary_structure 
_dssp_struct_summary.ss_bridge 
_dssp_struct_summary.helix_3_10 
_dssp_struct_summary.helix_alpha 
_dssp_struct_summary.helix_pi 
_dssp_struct_summary.helix_pp 
_dssp_struct_summary.bend 
_dssp_struct_summary.chirality 
_dssp_struct_summary.sheet 
_dssp_struct_summary.strand 
_dssp_struct_summary.ladder_1 
_dssp_struct_summary.ladder_2 
_dssp_struct_summary.accessibility 
_dssp_struct_summary.TCO 
_dssp_struct_summary.kappa 
_dssp_struct_summary.alpha 
_dssp_struct_summary.phi 
_dssp_struct_summary.psi 
_dssp_struct_summary.x_ca 
_dssp_struct_summary.y_ca 
_dssp_struct_summary.z_ca 
Crvi_A_03 LEU A 1   . . . . . . . . . . . . ? .      .     .      .      148.8  7.4   -7.4  3.4   
Crvi_A_03 VAL A 2   E . > . . . . - A A A . ? -0.918 .     -150.8 -97.4  96.5   4.5   -10.0 3.3   
Crvi_A_03 VAL A 3   E . 3 . . . S + A A A . ? -0.640 82.2  16.0   -66.5  134.6  5.4   -12.6 6.1   
Crvi_A_03 GLY A 4   T . 3 . . . S + . . . . ? 0.570  107.7 115.7  79.4   5.5    4.1   -16.1 5.4   
Crvi_A_03 GLY A 5   . . < . . . . - . . . . ? -0.370 53.4  -136.4 -98.0  -177.6 3.5   -15.1 1.6   
Crvi_A_03 ASP A 6   E . . . . . . - B C B . ? -0.843 42.7  -62.7  -133.2 163.1  5.0   -16.2 -1.7  
Crvi_A_03 GLU A 7   E . . . . > . - B C B . ? -0.316 60.5  -117.8 -48.5  128.7  6.2   -14.6 -4.8  
Crvi_A_03 CYS A 8   P . . . . P . - . . . . ? -0.407 33.1  -94.5  -66.2  149.6  3.4   -12.8 -6.5  
Crvi_A_03 ASN A 9   P . > . . < . - . . . . ? -0.484 32.7  -128.7 -60.7  131.0  2.2   -13.9 -10.0 
Crvi_A_03 ARG A 10  T . 3 . . . S + . . . . ? 0.797  105.6 40.1   -59.8  -18.8  4.1   -11.7 -12.5 
Crvi_A_03 ASN A 11  T . 3 . . . S + . . . . ? 0.368  98.1  75.6   -114.4 8.9    0.8   -10.8 -14.3 
Crvi_A_03 GLU A 12  S . < . . . S + . . . . ? 0.594  92.3  47.9   -105.9 -2.7   -1.5  -10.3 -11.3 
Crvi_A_03 HIS A 13  . . > . . . . + . . . . ? -0.307 52.7  145.7  -139.5 56.4   -0.4  -6.8  -10.0 
Crvi_A_03 ARG A 14  T . 3 . . . S + . . . . ? 0.591  76.1  55.9   -74.0  -7.5   -0.1  -4.5  -12.9 
Crvi_A_03 PHE A 15  T . 3 . . . S + . . . . ? 0.511  79.7  114.7  -97.6  -16.3  -1.3  -1.6  -10.6 
Crvi_A_03 LEU A 16  E . < . . . . - C J I . ? -0.473 49.1  -164.3 -67.5  131.0  1.5   -2.1  -8.0  
Crvi_A_03 VAL A 17  E . . . . . . - C J I . ? -0.894 10.9  -146.4 -119.4 141.3  3.9   0.8   -7.8  
Crvi_A_03 ALA A 18  E . . . . . . - C J I J ? -0.949 11.0  -155.5 -110.0 125.6  7.4   1.0   -6.3  
Crvi_A_03 LEU A 19  E . . . . . . - C J I J ? -0.869 14.6  -171.8 -100.4 132.8  8.5   4.2   -4.7  
Crvi_A_03 TYR A 20  E . . . . . . - C J I J ? -0.903 20.8  -157.9 -124.8 146.8  12.2  5.0   -4.4  
Crvi_A_03 ASN A 21  E . > . . . S - C J I J ? -0.973 85.7  -31.3  -118.0 117.4  14.4  7.5   -2.8  
Crvi_A_03 ALA A 22  T . 3 . . . S - . . . . ? 0.896  129.1 -45.5  42.7   29.0   18.0  7.9   -4.4  
Crvi_A_03 ASP A 23  T . 3 . . . S + . . . . ? 0.386  113.6 119.2  105.0  1.2    17.7  4.0   -5.3  
Crvi_A_03 LYS A 24  E . < . . . S - C K I . ? -0.865 71.7  -116.0 -97.4  123.2  16.4  2.9   -2.0  
Crvi_A_03 PHE A 25  E . . . . . . + C K I . ? -0.414 39.0  173.0  -55.7  130.1  13.1  1.3   -2.0  
Crvi_A_03 LEU A 26  E . . . . . . - C K . . ? 0.845  50.0  -36.6  -105.5 -59.7  10.8  3.5   0.1   
Crvi_A_03 CYS A 27  E . . . . . . - C K I . ? -0.936 52.7  -102.5 -157.2 169.6  7.2   2.2   -0.2  
Crvi_A_03 GLY A 28  E . . . . . . - C K I . ? -0.479 33.9  -177.9 -94.6  172.9  4.6   0.7   -2.4  
Crvi_A_03 GLY A 29  E . . . . . . - C K I . ? -0.935 23.2  -115.4 -157.8 176.6  1.7   2.3   -4.1  
Crvi_A_03 THR A 30  E . . . . . . - C K I K ? -0.991 19.5  -134.1 -129.0 124.0  -1.4  1.8   -6.3  
Crvi_A_03 LEU A 31  E . . . . . . + C K . K ? -0.666 23.3  178.2  -73.1  120.6  -1.9  3.2   -9.8  
Crvi_A_03 LEU A 32  . . . . . . . - . . . . ? 0.792  65.1  -25.6  -95.1  -36.7  -5.5  4.6   -10.0 
Crvi_A_03 ASN A 33  S . . . . . S - . . . . ? -0.842 89.3  -62.5  -153.5 -164.6 -5.4  5.9   -13.6 
Crvi_A_03 GLU A 34  S . . . . . S + . . . . ? 0.709  132.5 25.7   -68.2  -8.0   -2.9  7.1   -16.2 
Crvi_A_03 GLU A 35  S . . . . . S + . . . . ? 0.521  107.1 76.5   -131.4 -9.9   -1.8  10.0  -14.0 
Crvi_A_03 TRP A 36  E . . . . . . - C L . L ? -0.926 44.8  -173.7 -127.5 134.5  -2.5  9.2   -10.4 
Crvi_A_03 VAL A 37  E . . . . . . - C L K L ? -0.967 13.4  -151.7 -117.6 133.0  -0.8  7.0   -7.7  
Crvi_A_03 LEU A 38  E . . . . . . + C L K L ? -0.926 32.3  139.9  -105.3 132.3  -2.2  6.3   -4.3  
Crvi_A_03 THR A 39  E . . . . . . - C L . L ? -0.835 52.6  -64.5  -154.9 -178.1 0.2   5.6   -1.3  
Crvi_A_03 ALA A 40  . . > . . . . - . . . . ? -0.660 32.9  -138.7 -81.5  140.1  0.8   6.2   2.4   
Crvi_A_03 ALA A 41  G . > . . . S + . . . . ? 0.838  102.5 63.6   -63.6  -35.4  1.5   9.8   3.5   
Crvi_A_03 HIS A 42  G . 3 . . . S + . . . . ? 0.610  90.3  70.3   -70.3  -3.2   4.3   8.6   5.9   
Crvi_A_03 CYS A 43  G . < . . . S + . . . . ? 0.461  70.7  126.4  -89.3  0.1    6.1   7.4   2.8   
Crvi_A_03 ASP A 44  . . < . . . . + . . . . ? -0.386 31.7  161.9  -68.4  128.0  6.8   10.9  1.7   
Crvi_A_03 ARG A 45  . . . . . . . - . . . . ? -0.920 47.8  -86.8  -136.8 166.3  10.5  11.7  1.0   
Crvi_A_03 ARG A 46  S . . . . . S + . . . . ? -0.571 111.0 9.0    -77.3  110.7  12.8  14.4  -0.8  
Crvi_A_03 ASN A 47  S . . . . . S - . . . . ? 0.956  79.9  -165.2 90.6   57.4   13.1  13.1  -4.6  
Crvi_A_03 ILE A 48  E . . . . . . - C M J . ? -0.565 5.1   -158.2 -77.0  125.2  10.7  10.3  -5.0  
Crvi_A_03 ARG A 49  E . . . . . . - C M J . ? -0.972 7.1   -152.8 -101.7 130.4  11.0  8.0   -8.1  
Crvi_A_03 ILE A 50  E . . . . . . - C M J M ? -0.921 7.7   -163.7 -107.5 114.4  7.9   6.1   -9.1  
Crvi_A_03 LYS A 51  E . . . . . . - C M J M ? -0.898 9.3   -178.0 -103.1 124.7  8.5   2.8   -10.9 
Crvi_A_03 LEU A 52  E . . . . . . + C M . M ? -0.861 61.0  29.6   -116.7 148.7  5.6   1.2   -12.9 
Crvi_A_03 GLY A 53  S . . . . . S + . . . . ? 0.668  84.1  134.2  84.2   12.0   5.5   -2.1  -14.8 
Crvi_A_03 MET A 54  . . . . . . . + . . . . ? -0.815 26.6  165.9  -99.4  136.9  8.2   -3.8  -12.7 
Crvi_A_03 HIS A 55  S . . . . . S + . . . . ? 0.624  77.1  37.8   -104.8 -35.5  7.9   -7.4  -11.3 
Crvi_A_03 SER A 56  . . . . . . . - . . . . ? -0.944 65.5  -146.1 -121.6 138.0  11.6  -7.7  -10.4 
Crvi_A_03 LYS A 57  S . . . . . S + . . . . ? 0.708  107.4 35.9   -70.2  -12.1  14.0  -5.0  -8.9  
Crvi_A_03 THR A 58  S . . . . . S + . . . . ? 0.636  112.3 58.9   -115.7 -22.1  16.8  -6.6  -11.0 
Crvi_A_03 VAL A 59  S . . . . . S - . . . . ? -0.903 77.6  -144.9 -116.9 108.0  15.1  -7.7  -14.2 
Crvi_A_03 PRO A 60  . . . . . . . - . . . . ? -0.349 8.1   -133.9 -74.2  141.1  13.4  -4.8  -16.2 
Crvi_A_03 ASN A 61  . . > . . . . - . . . . ? -0.657 22.5  -117.9 -81.2  154.0  10.1  -5.3  -18.1 
Crvi_A_03 GLU A 62  T . 3 . . . S + . . . . ? 0.815  116.7 43.4   -60.0  -31.3  9.8   -4.0  -21.7 
Crvi_A_03 ASP A 63  T . 3 . . . S + . . . . ? 0.225  82.4  137.5  -103.6 9.9    7.0   -1.6  -20.6 
Crvi_A_03 GLU A 64  . . < . . . . - . . . . ? -0.359 33.3  -169.0 -57.6  135.1  8.7   -0.5  -17.3 
Crvi_A_03 GLN A 65  E . . . . . . - C N M . ? -0.983 14.7  -150.5 -129.8 142.9  8.3   3.3   -16.8 
Crvi_A_03 THR A 66  E . . . . . . + C N M . ? -0.976 19.9  177.9  -115.6 128.9  9.8   5.8   -14.3 
Crvi_A_03 ARG A 67  E . . . . . . - C N M . ? -0.867 18.8  -144.6 -121.4 160.1  8.0   8.9   -13.1 
Crvi_A_03 VAL A 68  . . . . . . . - . . . . ? -0.896 38.1  -93.9  -117.1 150.8  8.6   11.8  -10.7 
Crvi_A_03 PRO A 69  E . . . . . . - C O N . ? -0.476 31.9  -177.2 -65.3  128.5  6.0   13.4  -8.6  
Crvi_A_03 LYS A 70  E . . . . . S - C O . . ? 0.829  76.5  -4.4   -79.2  -46.0  4.5   16.6  -10.2 
Crvi_A_03 GLU A 71  E . . . . . . - C O N . ? -0.989 62.3  -149.7 -147.3 147.2  2.3   17.3  -7.2  
Crvi_A_03 LYS A 72  E . . . . . . - C O N . ? -0.982 9.6   -164.2 -123.3 132.9  1.5   15.6  -3.9  
Crvi_A_03 PHE A 73  E . . . . . . - C O N . ? -0.971 3.6   -160.7 -118.7 130.5  -1.7  15.9  -2.0  
Crvi_A_03 PHE A 74  E . . . . . . - C O N . ? -0.913 21.8  -140.7 -113.2 129.2  -2.2  14.9  1.7   
Crvi_A_03 CYS A 75  . . . . . . . + . . . . ? -0.715 52.4  155.7  -79.4  57.7   -5.5  14.2  3.3   
Crvi_A_03 LEU A 76  . . . . . . . - . . . . ? -0.964 30.7  -167.9 -99.8  111.8  -4.2  16.1  6.4   
Crvi_A_03 SER A 77  . . . . . . . - . . . . ? -0.720 52.5  -94.3  -76.8  143.4  -6.5  17.8  9.0   
Crvi_A_03 ASN A 78  S . . . . . S + . . . . ? 0.650  124.4 61.3   -34.1  -0.6   -4.5  20.1  11.4  
Crvi_A_03 ASN A 79  S . . . . . S - . . . . ? -0.546 76.9  -177.5 -134.9 59.5   -4.4  16.9  13.8  
Crvi_A_03 TYR A 80  . . . . . . . + . . . . ? -0.467 6.5   174.7  -59.7  112.8  -2.4  14.2  11.7  
Crvi_A_03 THR A 81  . . > > . . . - . . . . ? -0.985 39.8  -129.5 -122.3 136.5  -2.0  10.8  13.3  
Crvi_A_03 LEU A 82  T . 3 4 . . S + . . . . ? 0.786  111.7 57.0   -41.0  -11.3  -0.4  7.9   11.4  
Crvi_A_03 TRP A 83  T . 3 4 . . S + . . . . ? 0.633  109.7 35.0   -107.5 -7.4   -3.6  6.1   12.6  
Crvi_A_03 ASP A 84  T . < 4 . . S + . . . . ? 0.867  130.4 7.3    -121.6 -38.2  -6.4  8.3   11.2  
Crvi_A_03 LYS A 85  . . . < . . . + . . . . ? -0.407 63.2  153.2  -150.3 51.2   -5.4  9.7   7.7   
Crvi_A_03 ASP A 86  . . . . . . . + . . . . ? -0.589 39.0  124.2  -82.1  66.2   -2.1  8.2   6.4   
Crvi_A_03 ILE A 87  . . . . . . . - . . . . ? -0.999 36.4  -176.2 -134.0 136.6  -3.0  8.7   2.7   
Crvi_A_03 MET A 88  E . . . . . . - C P L N ? -0.999 12.7  -153.1 -136.0 127.5  -1.2  10.5  -0.1  
Crvi_A_03 LEU A 89  E . . . . . . - C P L N ? -0.919 13.3  -161.2 -98.9  131.2  -2.2  11.2  -3.7  
Crvi_A_03 ILE A 90  E . . . . . . - C P L N ? -0.959 7.2   -151.2 -117.2 119.4  0.6   11.6  -6.2  
Crvi_A_03 ARG A 91  E . . . . . . - C P L N ? -0.790 24.7  -128.6 -81.2  129.4  0.1   13.3  -9.6  
Crvi_A_03 LEU A 92  E . . . . . . - C P . N ? -0.411 12.3  -123.2 -76.1  151.6  2.6   11.9  -12.1 
Crvi_A_03 ASP A 93  S . . . . . S + . . . . ? 0.735  98.2  6.1    -70.4  -14.9  4.8   14.4  -14.2 
Crvi_A_03 SER A 94  S . . . . . S - . . . . ? -0.974 92.5  -90.0  -160.0 150.4  3.2   12.7  -17.4 
Crvi_A_03 PRO A 95  P . . . . > . - . . . . ? -0.305 39.4  -128.2 -63.0  148.2  0.5   10.0  -18.1 
Crvi_A_03 VAL A 96  P . . . . P . - . . . . ? -0.694 18.6  -119.8 -92.4  154.6  1.5   6.3   -18.2 
Crvi_A_03 SER A 97  P . . . . P . - . . . . ? -0.781 26.2  -115.7 -95.9  128.5  0.6   3.9   -21.1 
Crvi_A_03 ASN A 98  P . . . . < . + . . . . ? -0.427 51.9  150.9  -56.0  136.1  -1.5  0.9   -20.4 
Crvi_A_03 SER A 99  . . . . . . . - . . . . ? -0.813 62.4  -72.1  -152.4 -173.7 0.5   -2.3  -21.1 
Crvi_A_03 GLU A 100 S . . . . . S + . . . . ? 0.833  133.8 27.7   -56.6  -30.6  0.9   -6.0  -20.2 
Crvi_A_03 HIS A 101 S . . . . . S + . . . . ? 0.346  114.1 68.1   -120.2 4.1    2.5   -4.9  -16.9 
Crvi_A_03 ILE A 102 . . . . . . . + . . . . ? -0.956 54.8  138.4  -132.0 112.0  0.8   -1.5  -16.3 
Crvi_A_03 ALA A 103 . . . . . . . - . . . . ? -0.949 46.2  -114.2 -152.7 137.2  -2.9  -1.2  -15.5 
Crvi_A_03 PRO A 104 P . . . . > . - . . . . ? -0.317 22.3  -135.2 -70.7  153.4  -4.9  0.9   -13.1 
Crvi_A_03 LEU A 105 P . . . . P . - . . . . ? -0.907 24.7  -120.7 -103.8 132.9  -6.9  -0.5  -10.2 
Crvi_A_03 SER A 106 P . . . . P . - . . . . ? -0.384 24.7  -109.5 -74.1  148.5  -10.3 0.8   -9.6  
Crvi_A_03 LEU A 107 P . . . . P . - . . . . ? -0.376 46.2  -90.7  -69.0  151.2  -11.4 2.4   -6.4  
Crvi_A_03 PRO A 108 P . . . . < . - . . . . ? -0.353 23.7  -158.2 -67.3  148.9  -13.8 0.5   -4.2  
Crvi_A_03 SER A 109 S . . . . . S + . . . . ? 0.604  79.6  18.5   -98.6  -18.9  -17.6 0.9   -4.6  
Crvi_A_03 SER A 110 S . . . . . S - . . . . ? -0.974 88.9  -92.9  -148.3 156.5  -18.4 -0.3  -1.1  
Crvi_A_03 PRO A 111 P . . . . > . - . . . . ? -0.375 48.6  -102.8 -67.3  152.6  -16.6 -0.9  2.3   
Crvi_A_03 PRO A 112 P . . . . P . - . . . . ? -0.376 34.1  -125.4 -69.1  157.0  -15.0 -4.3  3.0   
Crvi_A_03 SER A 113 P . > . . P . - . . . . ? -0.748 30.5  -93.8  -99.6  146.2  -16.9 -6.7  5.3   
Crvi_A_03 VAL A 114 T . 3 . . < S + . . . . ? -0.366 115.4 26.4   -52.9  131.1  -15.4 -8.4  8.4   
Crvi_A_03 GLY A 115 T . 3 . . . S + . . . . ? 0.355  85.6  150.3  94.8   -8.6   -14.1 -11.7 7.4   
Crvi_A_03 SER A 116 . . < . . . . - . . . . ? -0.344 53.1  -115.2 -58.0  138.6  -13.5 -10.7 3.8   
Crvi_A_03 ASP A 117 E . . . . . . - B D C . ? -0.725 44.1  -173.8 -75.0  115.6  -10.6 -12.6 2.1   
Crvi_A_03 CYS A 118 E . . . . . . - B D C D ? -0.863 19.0  -142.4 -120.7 150.4  -8.1  -10.0 1.3   
Crvi_A_03 ARG A 119 E . . . . . . - B D C D ? -0.944 13.7  -170.6 -114.9 133.4  -4.9  -9.9  -0.6  
Crvi_A_03 ILE A 120 E . . . . . . + B D C D ? -0.871 8.2   175.2  -114.6 154.9  -1.7  -8.0  0.4   
Crvi_A_03 MET A 121 E . . . . . . + B D C . ? -0.993 11.0  125.2  -157.7 151.0  1.3   -7.5  -1.6  
Crvi_A_03 GLY A 122 E . . . . . . - B D C . ? -0.980 58.4  -100.2 173.6  175.5  4.7   -5.6  -1.5  
Crvi_A_03 TRP A 123 S . . . . . S + . . . . ? -0.064 78.0  118.7  -106.8 24.2   8.5   -5.5  -1.7  
Crvi_A_03 GLY A 124 S . . . . . S - . . . . ? -0.000 75.1  -46.2  -82.0  -171.0 9.0   -5.4  2.2   
Crvi_A_03 ARG A 125 . . . . . . . - . . . . ? -0.307 41.8  -162.3 -57.8  139.3  10.7  -7.8  4.7   
Crvi_A_03 ILE A 126 S . . . . . S + . . . . ? 0.315  72.0  64.1   -108.7 -0.9   9.8   -11.7 4.2   
Crvi_A_03 SER A 127 S . . . . . S - . . . . ? -0.994 71.1  -144.3 -126.5 140.7  10.9  -12.8 7.6   
Crvi_A_03 ALA A 128 S . . . . . S + . . . . ? 0.786  104.2 21.9   -69.9  -22.5  9.5   -11.7 11.0  
Crvi_A_03 THR A 129 S . . . . . S + . . . . ? 0.584  115.2 66.5   -125.4 -20.1  12.9  -11.8 12.6  
Crvi_A_03 LYS A 130 S . . . . . S - . . . . ? -0.869 77.5  -124.0 -110.2 142.6  15.5  -11.4 9.8   
Crvi_A_03 GLU A 131 . . . . . . . + . . . . ? -0.673 52.7  152.1  -81.4  76.8   16.0  -8.3  7.6   
Crvi_A_03 THR A 132 . . . . . . . - . . . . ? -0.983 25.0  -167.7 -111.5 123.6  15.5  -10.1 4.2   
Crvi_A_03 TYR A 133 . . . . . . . - . . . . ? -0.950 15.6  -137.2 -113.9 125.1  14.1  -8.1  1.2   
Crvi_A_03 PRO A 134 . . . . . . . - . . . . ? -0.390 9.7   -136.7 -79.4  153.2  12.9  -10.0 -1.9  
Crvi_A_03 ASN A 135 S . . . . . S + . . . . ? 0.704  94.2  44.5   -75.8  -21.1  13.7  -8.9  -5.5  
Crvi_A_03 VAL A 136 S . . . . . S - . . . . ? -0.876 100.4 -93.6  -120.5 154.4  10.1  -9.6  -6.5  
Crvi_A_03 PRO A 137 . . . . . . . - . . . . ? -0.384 35.6  -142.9 -67.5  146.5  6.9   -8.7  -4.6  
Crvi_A_03 HIS A 138 E . . . . . . - B E B C ? -0.870 11.7  -156.7 -109.0 147.9  5.4   -11.3 -2.3  
Crvi_A_03 CYS A 139 E . . . . . . + B E B C ? -0.925 13.3  171.8  -126.1 145.6  1.6   -11.9 -1.8  
Crvi_A_03 ALA A 140 E . . . . . . - B E . C ? -0.990 29.9  -117.4 -149.4 150.2  -0.4  -13.4 1.0   
Crvi_A_03 ASN A 141 E . . . . . . + B E . C ? -0.753 38.2  164.2  -89.7  137.9  -4.1  -13.8 2.0   
Crvi_A_03 ILE A 142 E . . . . . . - B E . C ? -0.838 26.1  -118.5 -141.4 172.5  -5.4  -12.1 5.1   
Crvi_A_03 ASN A 143 E . . . . . . - B E E C ? -0.936 20.6  -114.4 -121.5 149.7  -8.8  -11.2 6.7   
Crvi_A_03 ILE A 144 E . . . . . . - B E E . ? -0.584 40.8  -157.8 -72.3  133.2  -10.6 -8.2  7.7   
Crvi_A_03 LEU A 145 E . . . . . . - B E E . ? -0.710 24.6  -88.2  -111.5 163.2  -11.0 -8.2  11.5  
Crvi_A_03 ASN A 146 . . > > . . . - . . . . ? -0.452 36.0  -123.1 -66.1  137.7  -13.3 -6.5  13.9  
Crvi_A_03 TYR A 147 H . 3 > . . S + . . . . ? 0.827  110.4 66.3   -50.2  -34.9  -12.0 -3.1  15.0  
Crvi_A_03 GLU A 148 H . 3 > . . S + . . . . ? 0.819  94.4  58.6   -59.9  -32.0  -12.2 -4.4  18.6  
Crvi_A_03 VAL A 149 H . < > . . S + . . . . ? 0.915  107.6 45.2   -63.2  -44.8  -9.4  -6.8  17.8  
Crvi_A_03 CYS A 150 H . . X . . S + . . . . ? 0.883  109.5 55.0   -67.8  -39.6  -7.1  -4.0  16.8  
Crvi_A_03 LEU A 151 H . . < . . S + . . . . ? 0.867  106.9 51.6   -61.8  -36.8  -8.0  -1.9  19.8  
Crvi_A_03 ALA A 152 H . . < . . S + . . . . ? 0.858  116.9 39.0   -67.2  -35.2  -7.1  -4.8  22.0  
Crvi_A_03 ALA A 153 H . . < . . S + . . . . ? 0.833  127.3 34.2   -82.9  -33.3  -3.7  -5.0  20.2  
Crvi_A_03 TYR A 154 . . . < . . . - . . . . ? -0.971 67.0  -157.6 -130.5 108.6  -3.2  -1.3  20.0  
Crvi_A_03 PRO A 155 S . . . . . S + . . . . ? 0.738  92.9  35.5   -66.9  4.2    -4.6  1.0   22.8  
Crvi_A_03 GLU A 156 . . . . . . . + . . . . ? 0.119  66.3  153.8  -143.7 16.5   -4.7  4.0   20.5  
Crvi_A_03 PRO A 157 . . . . . . . - . . . . ? -0.367 51.4  -117.9 -62.5  119.3  -5.7  3.0   16.9  
Crvi_A_03 ALA A 158 . . . . . . . - . . . . ? -0.510 49.2  -63.2  -55.4  110.6  -7.3  6.3   15.5  
Crvi_A_03 THR A 159 S . > . . . S - . . . . ? 0.724  75.3  -44.9  66.7   176.4  -11.2 6.1   14.5  
Crvi_A_03 SER A 160 T . 3 . . . S + . . . . ? 0.345  117.5 78.5   -59.6  0.8    -13.7 4.3   11.9  
Crvi_A_03 ARG A 161 T . 3 . . . S + . . . . ? 0.208  74.4  87.3   -113.9 18.2   -11.1 5.0   9.0   
Crvi_A_03 THR A 162 E . < . . . . - B F . F ? -0.957 65.2  -146.3 -114.4 126.6  -8.7  2.1   9.8   
Crvi_A_03 LEU A 163 E . . . . . . - B F . F ? -0.855 10.1  -148.9 -89.0  133.5  -9.0  -1.3  8.5   
Crvi_A_03 CYS A 164 E . . . . . . + B F E F ? -0.935 26.8  164.3  -104.6 122.1  -7.8  -4.1  10.7  
Crvi_A_03 ALA A 165 E . . . . . . + B F E F ? -0.995 12.8  93.4   -142.7 141.0  -6.5  -7.1  9.0   
Crvi_A_03 GLY A 166 E . . . . . . - B F E . ? -0.966 66.5  -77.8  168.8  -179.9 -4.4  -10.1 9.9   
Crvi_A_03 ILE A 167 . . > . . . . - . . . . ? -0.976 32.0  -151.6 -107.0 113.4  -4.3  -13.8 11.0  
Crvi_A_03 LEU A 168 T . 3 . . . S + . . . . ? 0.801  99.1  52.8   -60.2  -29.1  -5.0  -14.0 14.7  
Crvi_A_03 GLU A 169 T . 3 . . . S - . . . . ? 0.599  112.3 -133.2 -78.8  -9.4   -2.9  -17.2 15.0  
Crvi_A_03 GLY A 170 . . < . . . . + . . . . ? -0.384 67.8  113.8  86.2   -178.7 -0.0  -15.3 13.2  
Crvi_A_03 GLY A 171 S . . . . . S + . . . . ? 0.060  74.4  61.9   104.1  -26.3  2.1   -16.4 10.4  
Crvi_A_03 LYS A 172 . . . . . . . + . . . . ? -0.994 61.7  120.8  -136.6 135.2  1.0   -14.0 7.8   
Crvi_A_03 ASP A 173 E . . . . . . - A B A . ? -0.974 57.3  -89.3  -175.1 161.1  1.2   -10.2 7.8   
Crvi_A_03 SER A 174 E . . . . . . - A B A . ? -0.756 48.7  -173.0 -79.0  148.9  2.6   -7.0  6.1   
Crvi_A_03 CYS A 175 . . > . . . . - . . . . ? -0.640 34.9  -40.4  -134.4 -176.9 6.0   -6.0  7.3   
Crvi_A_03 LYS A 176 T . 3 . . . S + . . . . ? -0.275 122.3 27.9   -54.5  132.9  8.6   -3.2  7.0   
Crvi_A_03 GLY A 177 T . 3 . . . S + . . . . ? 0.166  95.6  91.7   101.7  -11.9  8.8   -1.8  3.5   
Crvi_A_03 ASP A 178 . . X . . . . + . . . . ? 0.362  52.5  134.8  -96.8  0.3    5.3   -2.6  2.4   
Crvi_A_03 SER A 179 T . 3 . . . S + . . . . ? -0.262 71.9  20.1   -50.6  137.7  4.0   0.7   3.5   
Crvi_A_03 GLY A 180 T . 3 . . . S + . . . . ? 0.263  94.7  135.3  86.2   -15.1  1.7   2.2   0.9   
Crvi_A_03 GLY A 181 . . < . . . . - . . . . ? -0.289 58.5  -94.3  -66.2  161.8  1.1   -1.1  -0.6  
Crvi_A_03 PRO A 182 E . . . . . . - B G . G ? -0.444 19.7  -156.0 -90.4  138.3  -2.5  -2.3  -1.5  
Crvi_A_03 LEU A 183 E . . . . . . - B G D G ? -0.985 20.7  -165.5 -99.0  116.0  -5.1  -4.3  0.5   
Crvi_A_03 ILE A 184 E . . . . . . - B G D G ? -0.915 9.0   -177.7 -113.1 119.8  -7.4  -6.0  -2.0  
Crvi_A_03 CYS A 185 E . > . . . S - B G D G ? -0.971 73.0  -14.3  -117.6 126.4  -10.7 -7.5  -0.9  
Crvi_A_03 ASN A 186 T . 3 . . . S - . . . . ? 0.888  130.3 -52.8  51.9   34.6   -13.0 -9.3  -3.3  
Crvi_A_03 GLY A 187 T . 3 . . . S + . . . . ? 0.542  116.4 109.5  86.2   6.3    -11.1 -7.8  -6.2  
Crvi_A_03 GLN A 188 E . < . . . S - B H G . ? -0.939 76.4  -110.0 -120.4 146.8  -11.3 -4.1  -5.0  
Crvi_A_03 PHE A 189 E . . . . . . + B H G . ? -0.574 48.1  158.8  -70.6  109.7  -8.8  -1.7  -3.6  
Crvi_A_03 GLN A 190 E . . . . . . + B H . . ? 0.675  50.0  12.4   -114.3 -20.9  -9.8  -1.4  0.1   
Crvi_A_03 GLY A 191 E . . . . . . - B H G H ? -0.980 50.6  -132.1 -157.8 163.2  -6.8  -0.2  2.0   
Crvi_A_03 ILE A 192 E . . . . . . - B H G H ? -0.988 40.8  -111.7 -118.7 122.4  -3.3  1.3   2.2   
Crvi_A_03 LEU A 193 E . . . . . . + B H . H ? -0.442 51.6  157.2  -57.4  123.2  -0.8  -0.3  4.4   
Crvi_A_03 SER A 194 E . . . . . . - B H . . ? 0.790  53.3  -2.1   -117.0 -46.5  -0.3  2.2   7.2   
Crvi_A_03 TRP A 195 E . . . . . . + B H . H ? -0.999 53.7  159.5  -154.6 151.9  1.1   0.6   10.3  
Crvi_A_03 GLY A 196 . . . . . . . - . . . . ? -0.972 37.7  -89.0  -165.5 167.0  2.1   -2.8  11.9  
Crvi_A_03 ASP A 197 . . . . . . . - . . . . ? -0.395 41.3  -106.5 -80.0  159.9  4.1   -4.4  14.7  
Crvi_A_03 ASP A 198 S . . . . . S + . . . . ? -0.983 111.1 41.0   -126.2 117.9  7.8   -5.4  14.6  
Crvi_A_03 PRO A 199 S . . . . . S - . . . . ? 0.438  99.7  -147.6 -70.5  142.1  8.4   -8.3  14.5  
Crvi_A_03 CYS A 200 S . . . . . S + . . . . ? -0.415 73.5  42.3   -74.5  155.2  5.4   -8.8  11.9  
Crvi_A_03 GLY A 201 S . . . . . S + . . . . ? 0.730  78.5  147.4  84.2   15.6   3.3   -12.0 11.8  
Crvi_A_03 TYR A 202 . . > . . . . - . . . . ? -0.545 57.9  -83.0  -80.0  159.1  2.9   -12.3 15.6  
Crvi_A_03 VAL A 203 T . 3 . . . S + . . . . ? -0.321 111.0 2.3    -64.3  132.7  -0.2  -13.8 17.3  
Crvi_A_03 LEU A 204 T . 3 . . . S + . . . . ? 0.756  101.7 118.1  65.9   22.8   -3.0  -11.4 17.9  
Crvi_A_03 GLN A 205 . . < . . . . + . . . . ? -0.731 41.0  177.6  -122.3 81.4   -1.0  -8.6  16.1  
Crvi_A_03 PRO A 206 . . . . . . . - . . . . ? -0.269 27.3  -112.0 -76.3  167.7  -2.9  -7.5  13.1  
Crvi_A_03 ALA A 207 E . . . . . . - B I F . ? -0.679 23.7  -127.9 -96.6  153.5  -1.8  -4.7  10.7  
Crvi_A_03 LEU A 208 E . . . . . . - B I F H ? -0.908 23.0  -169.3 -106.3 131.4  -3.6  -1.4  10.2  
Crvi_A_03 TYR A 209 E . . . . . . - B I F H ? -0.917 29.3  -113.4 -119.7 139.3  -4.6  -0.1  6.8   
Crvi_A_03 THR A 210 E . . . . . . - B I F H ? -0.686 37.6  -123.8 -68.0  123.7  -5.9  3.3   5.8   
Crvi_A_03 ARG A 211 E . > . . . . - B I . H ? -0.653 23.2  -166.5 -74.0  112.1  -9.6  2.7   4.7   
Crvi_A_03 VAL A 212 G . > . . . S + . . . . ? 0.860  79.4  66.9   -70.3  -37.3  -9.8  4.0   1.1   
Crvi_A_03 PHE A 213 G . > . . . S + . . . . ? 0.866  96.3  55.0   -54.5  -39.1  -13.6 3.9   0.9   
Crvi_A_03 ASP A 214 G . < . . . S + . . . . ? 0.607  109.2 49.6   -74.2  -8.6   -13.9 6.7   3.5   
Crvi_A_03 HIS A 215 G . < > . . S + . . . . ? 0.204  75.8  106.0  -113.5 13.0   -11.5 9.0   1.3   
Crvi_A_03 LEU A 216 H . < > . . S + . . . . ? 0.899  79.4  51.2   -64.0  -41.8  -13.3 8.6   -2.0  
Crvi_A_03 ASP A 217 H . . > . . S + . . . . ? 0.926  114.4 44.1   -60.8  -42.9  -14.8 12.1  -1.9  
Crvi_A_03 TRP A 218 H . . > . . S + . . . . ? 0.925  115.1 48.1   -65.0  -47.2  -11.4 13.5  -1.2  
Crvi_A_03 ILE A 219 H . . X . . S + . . . . ? 0.945  114.2 45.8   -60.7  -47.3  -9.7  11.3  -3.9  
Crvi_A_03 GLN A 220 H . . X . . S + . . . . ? 0.853  108.2 55.8   -69.2  -40.2  -12.2 12.1  -6.5  
Crvi_A_03 SER A 221 H . . X . . S + . . . . ? 0.877  111.6 44.5   -58.9  -40.5  -12.2 15.9  -5.8  
Crvi_A_03 ILE A 222 H . . X . . S + . . . . ? 0.936  113.8 48.4   -69.7  -47.2  -8.5  16.1  -6.3  
Crvi_A_03 ILE A 223 H . . < . . S + . . . . ? 0.898  116.5 43.9   -64.0  -38.7  -8.5  13.9  -9.5  
Crvi_A_03 ALA A 224 H . . < . . S + . . . . ? 0.801  108.3 57.5   -74.3  -37.8  -11.5 15.9  -11.1 
Crvi_A_03 GLY A 225 H . . < . . . . . . . . ? 0.561  .     .      -81.7  1.5    -10.1 19.4  -10.2 
Crvi_A_03 ASN A 226 . . . < . . . . . . . . ? 0.567  .     .      -128.2 .      -6.8  19.0  -12.0 
# 
loop_
_dssp_struct_ladder.id 
_dssp_struct_ladder.sheet_id 
_dssp_struct_ladder.range_id_1 
_dssp_struct_ladder.range_id_2 
_dssp_struct_ladder.type 
_dssp_struct_ladder.beg_1_label_comp_id 
_dssp_struct_ladder.beg_1_label_asym_id 
_dssp_struct_ladder.beg_1_label_seq_id 
_dssp_struct_ladder.pdbx_beg_1_PDB_ins_code 
_dssp_struct_ladder.end_1_label_comp_id 
_dssp_struct_ladder.end_1_label_asym_id 
_dssp_struct_ladder.end_1_label_seq_id 
_dssp_struct_ladder.pdbx_end_1_PDB_ins_code 
_dssp_struct_ladder.beg_1_auth_comp_id 
_dssp_struct_ladder.beg_1_auth_asym_id 
_dssp_struct_ladder.beg_1_auth_seq_id 
_dssp_struct_ladder.end_1_auth_comp_id 
_dssp_struct_ladder.end_1_auth_asym_id 
_dssp_struct_ladder.end_1_auth_seq_id 
_dssp_struct_ladder.beg_2_label_comp_id 
_dssp_struct_ladder.beg_2_label_asym_id 
_dssp_struct_ladder.beg_2_label_seq_id 
_dssp_struct_ladder.pdbx_beg_2_PDB_ins_code 
_dssp_struct_ladder.end_2_label_comp_id 
_dssp_struct_ladder.end_2_label_asym_id 
_dssp_struct_ladder.end_2_label_seq_id 
_dssp_struct_ladder.pdbx_end_2_PDB_ins_code 
_dssp_struct_ladder.beg_2_auth_comp_id 
_dssp_struct_ladder.beg_2_auth_asym_id 
_dssp_struct_ladder.beg_2_auth_seq_id 
_dssp_struct_ladder.end_2_auth_comp_id 
_dssp_struct_ladder.end_2_auth_asym_id 
_dssp_struct_ladder.end_2_auth_seq_id 
A A A B anti-parallel VAL A 2   ? VAL A 3   ? VAL A 2   VAL A 3   SER A 174 ? ASP A 173 ? SER A 174 ASP A 173 
B B C E anti-parallel ASP A 6   ? GLU A 7   ? ASP A 6   GLU A 7   CYS A 139 ? HIS A 138 ? CYS A 139 HIS A 138 
C B D E anti-parallel ASP A 117 ? GLY A 122 ? ASP A 117 GLY A 122 ASN A 143 ? HIS A 138 ? ASN A 143 HIS A 138 
D B D G anti-parallel CYS A 118 ? ILE A 120 ? CYS A 118 ILE A 120 CYS A 185 ? LEU A 183 ? CYS A 185 LEU A 183 
E B E F anti-parallel ASN A 143 ? LEU A 145 ? ASN A 143 LEU A 145 GLY A 166 ? CYS A 164 ? GLY A 166 CYS A 164 
F B F I anti-parallel THR A 162 ? ALA A 165 ? THR A 162 ALA A 165 THR A 210 ? ALA A 207 ? THR A 210 ALA A 207 
G B G H anti-parallel PRO A 182 ? CYS A 185 ? PRO A 182 CYS A 185 ILE A 192 ? GLN A 188 ? ILE A 192 GLN A 188 
H B H I anti-parallel GLY A 191 ? TRP A 195 ? GLY A 191 TRP A 195 ARG A 211 ? LEU A 208 ? ARG A 211 LEU A 208 
I C J K anti-parallel LEU A 16  ? ASN A 21  ? LEU A 16  ASN A 21  THR A 30  ? LYS A 24  ? THR A 30  LYS A 24  
J C J M anti-parallel ALA A 18  ? ASN A 21  ? ALA A 18  ASN A 21  LYS A 51  ? ILE A 48  ? LYS A 51  ILE A 48  
K C K L anti-parallel THR A 30  ? LEU A 31  ? THR A 30  LEU A 31  LEU A 38  ? VAL A 37  ? LEU A 38  VAL A 37  
L C L P anti-parallel TRP A 36  ? THR A 39  ? TRP A 36  THR A 39  ARG A 91  ? MET A 88  ? ARG A 91  MET A 88  
M C M N anti-parallel ILE A 50  ? LEU A 52  ? ILE A 50  LEU A 52  ARG A 67  ? GLN A 65  ? ARG A 67  GLN A 65  
N C O P anti-parallel PRO A 69  ? PHE A 74  ? PRO A 69  PHE A 74  LEU A 92  ? MET A 88  ? LEU A 92  MET A 88  
# 
loop_
_dssp_struct_bridge_pairs.id 
_dssp_struct_bridge_pairs.label_comp_id 
_dssp_struct_bridge_pairs.label_seq_id 
_dssp_struct_bridge_pairs.label_asym_id 
_dssp_struct_bridge_pairs.auth_seq_id 
_dssp_struct_bridge_pairs.auth_asym_id 
_dssp_struct_bridge_pairs.pdbx_PDB_ins_code 
_dssp_struct_bridge_pairs.acceptor_1_label_comp_id 
_dssp_struct_bridge_pairs.acceptor_1_label_seq_id 
_dssp_struct_bridge_pairs.acceptor_1_label_asym_id 
_dssp_struct_bridge_pairs.acceptor_1_auth_seq_id 
_dssp_struct_bridge_pairs.acceptor_1_auth_asym_id 
_dssp_struct_bridge_pairs.acceptor_1_pdbx_PDB_ins_code 
_dssp_struct_bridge_pairs.acceptor_1_energy 
_dssp_struct_bridge_pairs.acceptor_2_label_comp_id 
_dssp_struct_bridge_pairs.acceptor_2_label_seq_id 
_dssp_struct_bridge_pairs.acceptor_2_label_asym_id 
_dssp_struct_bridge_pairs.acceptor_2_auth_seq_id 
_dssp_struct_bridge_pairs.acceptor_2_auth_asym_id 
_dssp_struct_bridge_pairs.acceptor_2_pdbx_PDB_ins_code 
_dssp_struct_bridge_pairs.acceptor_2_energy 
_dssp_struct_bridge_pairs.donor_1_label_comp_id 
_dssp_struct_bridge_pairs.donor_1_label_seq_id 
_dssp_struct_bridge_pairs.donor_1_label_asym_id 
_dssp_struct_bridge_pairs.donor_1_auth_seq_id 
_dssp_struct_bridge_pairs.donor_1_auth_asym_id 
_dssp_struct_bridge_pairs.donor_1_pdbx_PDB_ins_code 
_dssp_struct_bridge_pairs.donor_1_energy 
_dssp_struct_bridge_pairs.donor_2_label_comp_id 
_dssp_struct_bridge_pairs.donor_2_label_seq_id 
_dssp_struct_bridge_pairs.donor_2_label_asym_id 
_dssp_struct_bridge_pairs.donor_2_auth_seq_id 
_dssp_struct_bridge_pairs.donor_2_auth_asym_id 
_dssp_struct_bridge_pairs.donor_2_pdbx_PDB_ins_code 
_dssp_struct_bridge_pairs.donor_2_energy 
1   LEU 1   A 1   A ? ?   ?   ? ?   ? ? ?    ?   ?   ? ?   ? ? ?    CYS 175 A 175 A ? -2.7 VAL 3   A 3   A ? -0.7 
2   VAL 2   A 2   A ? GLY 124 A 124 A ? -0.4 GLY 122 A 122 A ? -0.3 GLY 5   A 5   A ? -1.3 GLY 4   A 4   A ? -0.3 
3   VAL 3   A 3   A ? ASP 173 A 173 A ? -2.2 LEU 1   A 1   A ? -0.7 ASP 173 A 173 A ? -1.6 SER 127 A 127 A ? -0.1 
4   GLY 4   A 4   A ? ILE 126 A 126 A ? -0.5 VAL 2   A 2   A ? -0.3 VAL 3   A 3   A ? -0.2 ASP 6   A 6   A ? -0.1 
5   GLY 5   A 5   A ? VAL 2   A 2   A ? -1.3 ASP 173 A 173 A ? -0.1 GLU 7   A 7   A ? -0.3 GLY 4   A 4   A ? -0.3 
6   ASP 6   A 6   A ? CYS 139 A 139 A ? -2.2 GLY 4   A 4   A ? -0.1 CYS 139 A 139 A ? -3.5 VAL 2   A 2   A ? -0.0 
7   GLU 7   A 7   A ? GLY 5   A 5   A ? -0.3 HIS 138 A 138 A ? -0.3 HIS 138 A 138 A ? -0.3 ASN 9   A 9   A ? -0.1 
8   CYS 8   A 8   A ? PRO 137 A 137 A ? -3.2 GLY 122 A 122 A ? -0.1 ARG 10  A 10  A ? -0.2 GLU 7   A 7   A ? -0.1 
9   ASN 9   A 9   A ? ARG 10  A 10  A ? -0.1 GLU 7   A 7   A ? -0.1 GLU 12  A 12  A ? -1.7 HIS 13  A 13  A ? -0.4 
10  ARG 10  A 10  A ? ASN 11  A 11  A ? -0.3 CYS 8   A 8   A ? -0.2 HIS 13  A 13  A ? -0.3 ASN 9   A 9   A ? -0.1 
11  ASN 11  A 11  A ? GLU 12  A 12  A ? -0.2 HIS 13  A 13  A ? -0.1 ARG 14  A 14  A ? -0.3 ARG 10  A 10  A ? -0.3 
12  GLU 12  A 12  A ? ASN 9   A 9   A ? -1.7 HIS 13  A 13  A ? -0.2 ASN 11  A 11  A ? -0.2 ARG 10  A 10  A ? -0.1 
13  HIS 13  A 13  A ? ASN 9   A 9   A ? -0.4 ARG 10  A 10  A ? -0.3 LEU 16  A 16  A ? -1.6 GLU 12  A 12  A ? -0.2 
14  ARG 14  A 14  A ? ASN 11  A 11  A ? -0.3 PHE 15  A 15  A ? -0.3 ALA 103 A 103 A ? -1.9 GLY 53  A 53  A ? -0.3 
15  PHE 15  A 15  A ? ILE 102 A 102 A ? -0.2 GLU 12  A 12  A ? -0.1 LEU 31  A 31  A ? -2.7 ARG 14  A 14  A ? -0.3 
16  LEU 16  A 16  A ? HIS 13  A 13  A ? -1.6 THR 30  A 30  A ? -0.2 GLY 53  A 53  A ? -0.5 ALA 18  A 18  A ? -0.4 
17  VAL 17  A 17  A ? GLY 29  A 29  A ? -2.3 PHE 15  A 15  A ? -0.2 GLY 29  A 29  A ? -1.5 LEU 19  A 19  A ? -0.5 
18  ALA 18  A 18  A ? LYS 51  A 51  A ? -2.4 LEU 16  A 16  A ? -0.4 LYS 51  A 51  A ? -3.1 TYR 20  A 20  A ? -0.5 
19  LEU 19  A 19  A ? CYS 27  A 27  A ? -3.4 VAL 17  A 17  A ? -0.5 LEU 26  A 26  A ? -3.8 CYS 27  A 27  A ? -1.0 
20  TYR 20  A 20  A ? ARG 49  A 49  A ? -3.0 ALA 18  A 18  A ? -0.5 ARG 49  A 49  A ? -2.8 ALA 22  A 22  A ? -0.4 
21  ASN 21  A 21  A ? LYS 24  A 24  A ? -2.7 LEU 19  A 19  A ? -0.3 LYS 24  A 24  A ? -2.3 ILE 48  A 48  A ? -0.1 
22  ALA 22  A 22  A ? ASN 47  A 47  A ? -0.7 TYR 20  A 20  A ? -0.4 PHE 25  A 25  A ? -0.1 ASN 21  A 21  A ? -0.1 
23  ASP 23  A 23  A ? LYS 24  A 24  A ? -0.3 ARG 49  A 49  A ? -0.0 PHE 25  A 25  A ? -0.6 ALA 22  A 22  A ? -0.3 
24  LYS 24  A 24  A ? ASN 21  A 21  A ? -2.3 PHE 25  A 25  A ? -0.0 ASN 21  A 21  A ? -2.7 ASP 23  A 23  A ? -0.3 
25  PHE 25  A 25  A ? ASP 23  A 23  A ? -0.6 TYR 20  A 20  A ? -0.2 TYR 20  A 20  A ? -0.3 GLY 28  A 28  A ? -0.1 
26  LEU 26  A 26  A ? LEU 19  A 19  A ? -3.8 CYS 27  A 27  A ? -0.4 GLY 28  A 28  A ? -0.3 SER 179 A 179 A ? -0.2 
27  CYS 27  A 27  A ? LEU 19  A 19  A ? -1.0 ASP 178 A 178 A ? -0.1 LEU 19  A 19  A ? -3.4 LEU 26  A 26  A ? -0.4 
28  GLY 28  A 28  A ? SER 179 A 179 A ? -3.0 LEU 26  A 26  A ? -0.3 ALA 40  A 40  A ? -0.5 THR 30  A 30  A ? -0.3 
29  GLY 29  A 29  A ? VAL 17  A 17  A ? -1.5 CYS 27  A 27  A ? -0.2 VAL 17  A 17  A ? -2.3 LEU 31  A 31  A ? -0.4 
30  THR 30  A 30  A ? LEU 38  A 38  A ? -2.6 GLY 28  A 28  A ? -0.3 LEU 38  A 38  A ? -3.2 LEU 32  A 32  A ? -0.5 
31  LEU 31  A 31  A ? PHE 15  A 15  A ? -2.7 GLY 29  A 29  A ? -0.4 LEU 105 A 105 A ? -2.7 VAL 37  A 37  A ? -0.2 
32  LEU 32  A 32  A ? TRP 36  A 36  A ? -2.8 THR 30  A 30  A ? -0.5 GLU 34  A 34  A ? -0.2 LEU 31  A 31  A ? -0.2 
33  ASN 33  A 33  A ? TRP 36  A 36  A ? -1.1 PRO 104 A 104 A ? -0.1 TRP 36  A 36  A ? -0.3 LEU 32  A 32  A ? -0.2 
34  GLU 34  A 34  A ? LEU 32  A 32  A ? -0.2 GLU 35  A 35  A ? -0.2 VAL 96  A 96  A ? -2.6 SER 94  A 94  A ? -0.1 
35  GLU 35  A 35  A ? PRO 95  A 95  A ? -0.2 TRP 36  A 36  A ? -0.1 LEU 92  A 92  A ? -3.0 VAL 37  A 37  A ? -0.4 
36  TRP 36  A 36  A ? ASN 33  A 33  A ? -0.3 ARG 91  A 91  A ? -0.2 LEU 32  A 32  A ? -2.8 ASN 33  A 33  A ? -1.1 
37  VAL 37  A 37  A ? ILE 90  A 90  A ? -2.4 GLU 35  A 35  A ? -0.4 ILE 90  A 90  A ? -3.1 THR 39  A 39  A ? -0.4 
38  LEU 38  A 38  A ? THR 30  A 30  A ? -3.2 TRP 36  A 36  A ? -0.4 THR 30  A 30  A ? -2.6 ALA 40  A 40  A ? -0.2 
39  THR 39  A 39  A ? MET 88  A 88  A ? -2.7 VAL 37  A 37  A ? -0.4 MET 88  A 88  A ? -2.8 ALA 41  A 41  A ? -0.3 
40  ALA 40  A 40  A ? GLY 28  A 28  A ? -0.5 ILE 87  A 87  A ? -0.2 CYS 43  A 43  A ? -1.4 ILE 87  A 87  A ? -0.3 
41  ALA 41  A 41  A ? THR 39  A 39  A ? -0.3 HIS 42  A 42  A ? -0.3 ASP 44  A 44  A ? -1.8 ALA 40  A 40  A ? -0.1 
42  HIS 42  A 42  A ? CYS 43  A 43  A ? -0.3 LEU 82  A 82  A ? -0.1 ALA 41  A 41  A ? -0.3 SER 179 A 179 A ? -0.0 
43  CYS 43  A 43  A ? ALA 40  A 40  A ? -1.4 GLY 28  A 28  A ? -0.1 HIS 42  A 42  A ? -0.3 ARG 45  A 45  A ? -0.2 
44  ASP 44  A 44  A ? ALA 41  A 41  A ? -1.8 ALA 40  A 40  A ? -0.1 ARG 46  A 46  A ? -0.3 ALA 41  A 41  A ? -0.0 
45  ARG 45  A 45  A ? CYS 43  A 43  A ? -0.2 TYR 20  A 20  A ? -0.1 ILE 48  A 48  A ? -0.5 ASN 47  A 47  A ? -0.3 
46  ARG 46  A 46  A ? ASP 44  A 44  A ? -0.3 ASN 47  A 47  A ? -0.2 ?   ?   ? ?   ? ? ?    ?   ?   ? ?   ? ? ?    
47  ASN 47  A 47  A ? ARG 45  A 45  A ? -0.3 ILE 48  A 48  A ? -0.2 ALA 22  A 22  A ? -0.7 ARG 49  A 49  A ? -0.3 
48  ILE 48  A 48  A ? ARG 45  A 45  A ? -0.5 ASN 21  A 21  A ? -0.1 ILE 50  A 50  A ? -0.4 ASN 21  A 21  A ? -0.2 
49  ARG 49  A 49  A ? TYR 20  A 20  A ? -2.8 ASN 47  A 47  A ? -0.3 TYR 20  A 20  A ? -3.0 LYS 51  A 51  A ? -0.6 
50  ILE 50  A 50  A ? ARG 67  A 67  A ? -3.3 ILE 48  A 48  A ? -0.4 ARG 67  A 67  A ? -2.9 LEU 52  A 52  A ? -0.5 
51  LYS 51  A 51  A ? ALA 18  A 18  A ? -3.1 ARG 49  A 49  A ? -0.6 ALA 18  A 18  A ? -2.4 GLY 53  A 53  A ? -0.3 
52  LEU 52  A 52  A ? GLN 65  A 65  A ? -2.9 ILE 50  A 50  A ? -0.5 GLN 65  A 65  A ? -2.3 ILE 102 A 102 A ? -0.1 
53  GLY 53  A 53  A ? HIS 101 A 101 A ? -0.5 LEU 16  A 16  A ? -0.5 HIS 55  A 55  A ? -0.4 ASP 63  A 63  A ? -0.2 
54  MET 54  A 54  A ? LEU 16  A 16  A ? -0.3 LYS 51  A 51  A ? -0.2 GLY 53  A 53  A ? -0.3 LYS 57  A 57  A ? -0.1 
55  HIS 55  A 55  A ? VAL 59  A 59  A ? -0.5 GLY 53  A 53  A ? -0.4 LYS 57  A 57  A ? -0.4 MET 54  A 54  A ? -0.1 
56  SER 56  A 56  A ? VAL 59  A 59  A ? -0.7 VAL 136 A 136 A ? -0.2 HIS 55  A 55  A ? -0.3 VAL 136 A 136 A ? -0.2 
57  LYS 57  A 57  A ? ASN 135 A 135 A ? -2.6 HIS 55  A 55  A ? -0.4 VAL 136 A 136 A ? -0.1 SER 56  A 56  A ? -0.1 
58  THR 58  A 58  A ? ASN 135 A 135 A ? -0.2 VAL 59  A 59  A ? -0.2 LYS 57  A 57  A ? -0.2 VAL 136 A 136 A ? -0.1 
59  VAL 59  A 59  A ? ASN 135 A 135 A ? -0.2 ?   ?   ? ?   ? ? ?    SER 56  A 56  A ? -0.7 HIS 55  A 55  A ? -0.5 
60  PRO 60  A 60  A ? ?   ?   ? ?   ? ? ?    ?   ?   ? ?   ? ? ?    GLU 62  A 62  A ? -0.2 MET 54  A 54  A ? -0.1 
61  ASN 61  A 61  A ? GLY 53  A 53  A ? -0.2 SER 56  A 56  A ? -0.1 GLU 64  A 64  A ? -1.6 MET 54  A 54  A ? -0.0 
62  GLU 62  A 62  A ? ASP 63  A 63  A ? -0.3 PRO 60  A 60  A ? -0.2 ASN 61  A 61  A ? -0.1 GLY 53  A 53  A ? -0.0 
63  ASP 63  A 63  A ? GLY 53  A 53  A ? -0.2 GLN 65  A 65  A ? -0.1 GLU 62  A 62  A ? -0.3 SER 97  A 97  A ? -0.1 
64  GLU 64  A 64  A ? ASN 61  A 61  A ? -1.6 GLY 53  A 53  A ? -0.2 THR 66  A 66  A ? -0.3 GLY 53  A 53  A ? -0.2 
65  GLN 65  A 65  A ? LEU 52  A 52  A ? -2.3 ARG 67  A 67  A ? -0.0 LEU 52  A 52  A ? -2.9 ARG 67  A 67  A ? -0.4 
66  THR 66  A 66  A ? GLU 64  A 64  A ? -0.3 LYS 51  A 51  A ? -0.2 VAL 68  A 68  A ? -0.3 LYS 51  A 51  A ? -0.2 
67  ARG 67  A 67  A ? ILE 50  A 50  A ? -2.9 GLN 65  A 65  A ? -0.4 ILE 50  A 50  A ? -3.3 LEU 92  A 92  A ? -0.0 
68  VAL 68  A 68  A ? THR 66  A 66  A ? -0.3 ARG 49  A 49  A ? -0.2 ASP 93  A 93  A ? -1.6 LYS 70  A 70  A ? -0.2 
69  PRO 69  A 69  A ? ?   ?   ? ?   ? ? ?    ?   ?   ? ?   ? ? ?    LEU 92  A 92  A ? -0.2 LYS 72  A 72  A ? -0.1 
70  LYS 70  A 70  A ? ARG 91  A 91  A ? -3.3 GLU 71  A 71  A ? -0.4 LYS 72  A 72  A ? -0.3 LEU 92  A 92  A ? -0.2 
71  GLU 71  A 71  A ? ARG 91  A 91  A ? -1.1 PHE 73  A 73  A ? -0.0 ARG 91  A 91  A ? -2.8 PHE 73  A 73  A ? -0.4 
72  LYS 72  A 72  A ? LYS 70  A 70  A ? -0.3 ILE 90  A 90  A ? -0.2 PHE 74  A 74  A ? -0.4 ILE 90  A 90  A ? -0.2 
73  PHE 73  A 73  A ? LEU 89  A 89  A ? -3.2 GLU 71  A 71  A ? -0.4 LEU 89  A 89  A ? -2.8 CYS 75  A 75  A ? -0.5 
74  PHE 74  A 74  A ? LYS 72  A 72  A ? -0.4 MET 88  A 88  A ? -0.2 LEU 76  A 76  A ? -2.0 MET 88  A 88  A ? -0.2 
75  CYS 75  A 75  A ? ILE 87  A 87  A ? -1.5 PHE 73  A 73  A ? -0.5 SER 77  A 77  A ? -0.5 ILE 87  A 87  A ? -0.2 
76  LEU 76  A 76  A ? PHE 74  A 74  A ? -2.0 ASP 86  A 86  A ? -0.1 ASN 78  A 78  A ? -0.3 PHE 74  A 74  A ? -0.1 
77  SER 77  A 77  A ? CYS 75  A 75  A ? -0.5 LYS 85  A 85  A ? -0.0 TYR 80  A 80  A ? -0.3 LYS 85  A 85  A ? -0.1 
78  ASN 78  A 78  A ? LEU 76  A 76  A ? -0.3 ASN 79  A 79  A ? -0.2 TYR 80  A 80  A ? -0.3 LEU 76  A 76  A ? -0.0 
79  ASN 79  A 79  A ? THR 81  A 81  A ? -0.1 ?   ?   ? ?   ? ? ?    ASN 78  A 78  A ? -0.2 THR 81  A 81  A ? -0.2 
80  TYR 80  A 80  A ? SER 77  A 77  A ? -0.3 ASN 78  A 78  A ? -0.3 LEU 82  A 82  A ? -0.4 LEU 76  A 76  A ? -0.1 
81  THR 81  A 81  A ? ASN 79  A 79  A ? -0.2 LEU 82  A 82  A ? -0.1 ASP 84  A 84  A ? -1.9 LYS 85  A 85  A ? -1.4 
82  LEU 82  A 82  A ? TYR 80  A 80  A ? -0.4 TRP 83  A 83  A ? -0.2 ASP 86  A 86  A ? -0.4 HIS 42  A 42  A ? -0.1 
83  TRP 83  A 83  A ? LYS 85  A 85  A ? -0.1 GLU 156 A 156 A ? -0.1 LEU 82  A 82  A ? -0.2 ARG 161 A 161 A ? -0.1 
84  ASP 84  A 84  A ? THR 81  A 81  A ? -1.9 THR 210 A 210 A ? -0.1 LEU 82  A 82  A ? -0.1 TRP 83  A 83  A ? -0.1 
85  LYS 85  A 85  A ? THR 81  A 81  A ? -1.4 THR 210 A 210 A ? -0.1 ILE 87  A 87  A ? -1.6 CYS 75  A 75  A ? -0.2 
86  ASP 86  A 86  A ? LEU 82  A 82  A ? -0.4 ILE 192 A 192 A ? -0.1 MET 88  A 88  A ? -0.4 THR 210 A 210 A ? -0.2 
87  ILE 87  A 87  A ? LYS 85  A 85  A ? -1.6 ALA 40  A 40  A ? -0.3 CYS 75  A 75  A ? -1.5 LEU 89  A 89  A ? -0.4 
88  MET 88  A 88  A ? THR 39  A 39  A ? -2.8 ASP 86  A 86  A ? -0.4 THR 39  A 39  A ? -2.7 ILE 90  A 90  A ? -0.5 
89  LEU 89  A 89  A ? PHE 73  A 73  A ? -2.8 ILE 87  A 87  A ? -0.4 PHE 73  A 73  A ? -3.2 ARG 91  A 91  A ? -0.5 
90  ILE 90  A 90  A ? VAL 37  A 37  A ? -3.1 MET 88  A 88  A ? -0.5 VAL 37  A 37  A ? -2.4 LEU 92  A 92  A ? -0.5 
91  ARG 91  A 91  A ? GLU 71  A 71  A ? -2.8 LEU 89  A 89  A ? -0.5 LYS 70  A 70  A ? -3.3 GLU 71  A 71  A ? -1.1 
92  LEU 92  A 92  A ? GLU 35  A 35  A ? -3.0 ILE 90  A 90  A ? -0.5 ARG 91  A 91  A ? -0.0 ARG 67  A 67  A ? -0.0 
93  ASP 93  A 93  A ? VAL 68  A 68  A ? -1.6 SER 94  A 94  A ? -0.2 LEU 92  A 92  A ? -0.1 GLU 35  A 35  A ? -0.0 
94  SER 94  A 94  A ? VAL 68  A 68  A ? -0.2 GLU 34  A 34  A ? -0.1 ASP 93  A 93  A ? -0.2 LYS 70  A 70  A ? -0.0 
95  PRO 95  A 95  A ? ?   ?   ? ?   ? ? ?    ?   ?   ? ?   ? ? ?    SER 97  A 97  A ? -0.3 GLU 35  A 35  A ? -0.2 
96  VAL 96  A 96  A ? GLU 34  A 34  A ? -2.6 ASN 33  A 33  A ? -0.1 ASN 98  A 98  A ? -0.4 LEU 92  A 92  A ? -0.0 
97  SER 97  A 97  A ? PRO 95  A 95  A ? -0.3 ASP 63  A 63  A ? -0.1 SER 99  A 99  A ? -0.1 ILE 102 A 102 A ? -0.0 
98  ASN 98  A 98  A ? VAL 96  A 96  A ? -0.4 HIS 101 A 101 A ? -0.1 GLU 100 A 100 A ? -0.2 ALA 103 A 103 A ? -0.2 
99  SER 99  A 99  A ? ILE 102 A 102 A ? -2.4 SER 97  A 97  A ? -0.1 ILE 102 A 102 A ? -0.3 GLY 53  A 53  A ? -0.1 
100 GLU 100 A 100 A ? ASN 98  A 98  A ? -0.2 HIS 101 A 101 A ? -0.2 ARG 14  A 14  A ? -0.1 ALA 103 A 103 A ? -0.1 
101 HIS 101 A 101 A ? ILE 102 A 102 A ? -0.1 GLY 53  A 53  A ? -0.1 GLY 53  A 53  A ? -0.5 ALA 103 A 103 A ? -0.5 
102 ILE 102 A 102 A ? SER 99  A 99  A ? -0.3 GLY 53  A 53  A ? -0.1 SER 99  A 99  A ? -2.4 PHE 15  A 15  A ? -0.2 
103 ALA 103 A 103 A ? ARG 14  A 14  A ? -1.9 HIS 101 A 101 A ? -0.5 LEU 31  A 31  A ? -0.2 GLY 53  A 53  A ? -0.1 
104 PRO 104 A 104 A ? ?   ?   ? ?   ? ? ?    ?   ?   ? ?   ? ? ?    SER 106 A 106 A ? -0.4 LEU 32  A 32  A ? -0.2 
105 LEU 105 A 105 A ? LEU 31  A 31  A ? -2.7 PHE 15  A 15  A ? -0.2 LEU 107 A 107 A ? -0.1 GLN 188 A 188 A ? -0.1 
106 SER 106 A 106 A ? PRO 104 A 104 A ? -0.4 LEU 107 A 107 A ? -0.1 PHE 189 A 189 A ? -1.1 SER 109 A 109 A ? -0.1 
107 LEU 107 A 107 A ? LEU 32  A 32  A ? -0.1 PRO 108 A 108 A ? -0.1 SER 106 A 106 A ? -0.1 GLN 190 A 190 A ? -0.1 
108 PRO 108 A 108 A ? ?   ?   ? ?   ? ? ?    ?   ?   ? ?   ? ? ?    LEU 107 A 107 A ? -0.1 GLY 187 A 187 A ? -0.0 
109 SER 109 A 109 A ? SER 110 A 110 A ? -0.2 SER 106 A 106 A ? -0.1 LEU 107 A 107 A ? -0.0 GLN 188 A 188 A ? -0.0 
110 SER 110 A 110 A ? ?   ?   ? ?   ? ? ?    ?   ?   ? ?   ? ? ?    SER 109 A 109 A ? -0.2 PHE 213 A 213 A ? -0.1 
111 PRO 111 A 111 A ? ?   ?   ? ?   ? ? ?    ?   ?   ? ?   ? ? ?    SER 113 A 113 A ? -0.1 GLN 190 A 190 A ? -0.0 
112 PRO 112 A 112 A ? ?   ?   ? ?   ? ? ?    ?   ?   ? ?   ? ? ?    VAL 114 A 114 A ? -0.3 GLY 115 A 115 A ? -0.0 
113 SER 113 A 113 A ? VAL 114 A 114 A ? -0.1 PRO 111 A 111 A ? -0.1 SER 116 A 116 A ? -2.4 ILE 144 A 144 A ? -0.3 
114 VAL 114 A 114 A ? PRO 112 A 112 A ? -0.3 GLY 115 A 115 A ? -0.3 LEU 145 A 145 A ? -0.2 ASP 117 A 117 A ? -0.1 
115 GLY 115 A 115 A ? ILE 144 A 144 A ? -2.6 SER 116 A 116 A ? -0.3 VAL 114 A 114 A ? -0.3 LEU 145 A 145 A ? -0.1 
116 SER 116 A 116 A ? SER 113 A 113 A ? -2.4 ASP 117 A 117 A ? -0.1 ILE 144 A 144 A ? -1.5 CYS 118 A 118 A ? -0.6 
117 ASP 117 A 117 A ? ASN 143 A 143 A ? -0.2 VAL 114 A 114 A ? -0.1 ASN 186 A 186 A ? -1.3 ARG 119 A 119 A ? -0.3 
118 CYS 118 A 118 A ? ILE 142 A 142 A ? -3.7 SER 116 A 116 A ? -0.6 ILE 142 A 142 A ? -3.2 ILE 120 A 120 A ? -0.4 
119 ARG 119 A 119 A ? ILE 184 A 184 A ? -3.6 ASP 117 A 117 A ? -0.3 ILE 184 A 184 A ? -3.1 MET 121 A 121 A ? -0.3 
120 ILE 120 A 120 A ? ALA 140 A 140 A ? -2.6 CYS 118 A 118 A ? -0.4 ALA 140 A 140 A ? -1.6 GLY 122 A 122 A ? -0.3 
121 MET 121 A 121 A ? PRO 182 A 182 A ? -0.9 ARG 119 A 119 A ? -0.3 TRP 123 A 123 A ? -0.3 CYS 139 A 139 A ? -0.2 
122 GLY 122 A 122 A ? HIS 138 A 138 A ? -1.4 ILE 120 A 120 A ? -0.3 HIS 138 A 138 A ? -2.3 VAL 2   A 2   A ? -0.3 
123 TRP 123 A 123 A ? GLY 177 A 177 A ? -0.5 MET 121 A 121 A ? -0.3 ASP 178 A 178 A ? -0.1 ILE 126 A 126 A ? -0.1 
124 GLY 124 A 124 A ? ARG 125 A 125 A ? -0.2 HIS 138 A 138 A ? -0.2 VAL 2   A 2   A ? -0.4 GLY 177 A 177 A ? -0.3 
125 ARG 125 A 125 A ? LYS 176 A 176 A ? -3.0 LEU 1   A 1   A ? -0.4 TYR 133 A 133 A ? -0.2 GLY 124 A 124 A ? -0.2 
126 ILE 126 A 126 A ? THR 132 A 132 A ? -2.0 LEU 1   A 1   A ? -0.2 GLY 4   A 4   A ? -0.5 ALA 128 A 128 A ? -0.4 
127 SER 127 A 127 A ? LYS 130 A 130 A ? -0.5 THR 132 A 132 A ? -0.4 THR 132 A 132 A ? -0.2 CYS 200 A 200 A ? -0.2 
128 ALA 128 A 128 A ? ILE 126 A 126 A ? -0.4 THR 129 A 129 A ? -0.2 CYS 200 A 200 A ? -0.2 SER 127 A 127 A ? -0.1 
129 THR 129 A 129 A ? PRO 199 A 199 A ? -0.1 ASP 198 A 198 A ? -0.1 GLU 131 A 131 A ? -0.4 ALA 128 A 128 A ? -0.2 
130 LYS 130 A 130 A ? THR 132 A 132 A ? -0.1 ?   ?   ? ?   ? ? ?    THR 132 A 132 A ? -1.7 SER 127 A 127 A ? -0.5 
131 GLU 131 A 131 A ? THR 129 A 129 A ? -0.4 ARG 125 A 125 A ? -0.1 TYR 133 A 133 A ? -0.5 ALA 128 A 128 A ? -0.1 
132 THR 132 A 132 A ? LYS 130 A 130 A ? -1.7 SER 127 A 127 A ? -0.2 ILE 126 A 126 A ? -2.0 SER 127 A 127 A ? -0.4 
133 TYR 133 A 133 A ? GLU 131 A 131 A ? -0.5 ARG 125 A 125 A ? -0.2 ARG 125 A 125 A ? -0.2 GLY 124 A 124 A ? -0.1 
134 PRO 134 A 134 A ? ?   ?   ? ?   ? ? ?    ?   ?   ? ?   ? ? ?    HIS 138 A 138 A ? -0.1 LYS 57  A 57  A ? -0.0 
135 ASN 135 A 135 A ? TYR 133 A 133 A ? -0.1 PRO 137 A 137 A ? -0.1 LYS 57  A 57  A ? -2.6 THR 58  A 58  A ? -0.2 
136 VAL 136 A 136 A ? SER 56  A 56  A ? -0.2 LYS 57  A 57  A ? -0.1 SER 56  A 56  A ? -0.2 HIS 55  A 55  A ? -0.1 
137 PRO 137 A 137 A ? ?   ?   ? ?   ? ? ?    ?   ?   ? ?   ? ? ?    CYS 8   A 8   A ? -3.2 CYS 139 A 139 A ? -0.3 
138 HIS 138 A 138 A ? GLY 122 A 122 A ? -2.3 GLU 7   A 7   A ? -0.3 GLY 122 A 122 A ? -1.4 ALA 140 A 140 A ? -0.3 
139 CYS 139 A 139 A ? ASP 6   A 6   A ? -3.5 PRO 137 A 137 A ? -0.3 ASP 6   A 6   A ? -2.2 ASN 141 A 141 A ? -0.3 
140 ALA 140 A 140 A ? ILE 120 A 120 A ? -1.6 HIS 138 A 138 A ? -0.3 ILE 120 A 120 A ? -2.6 ILE 142 A 142 A ? -0.4 
141 ASN 141 A 141 A ? CYS 139 A 139 A ? -0.3 ARG 119 A 119 A ? -0.2 ASN 143 A 143 A ? -0.2 ARG 119 A 119 A ? -0.2 
142 ILE 142 A 142 A ? CYS 118 A 118 A ? -3.2 ALA 140 A 140 A ? -0.4 CYS 118 A 118 A ? -3.7 ILE 144 A 144 A ? -0.4 
143 ASN 143 A 143 A ? GLY 166 A 166 A ? -0.8 ASN 141 A 141 A ? -0.2 GLY 166 A 166 A ? -2.1 LEU 145 A 145 A ? -0.3 
144 ILE 144 A 144 A ? SER 116 A 116 A ? -1.5 ILE 142 A 142 A ? -0.4 GLY 115 A 115 A ? -2.6 ALA 165 A 165 A ? -0.3 
145 LEU 145 A 145 A ? CYS 164 A 164 A ? -4.4 ASN 143 A 143 A ? -0.3 CYS 164 A 164 A ? -0.5 TYR 147 A 147 A ? -0.2 
146 ASN 146 A 146 A ? ILE 144 A 144 A ? -0.3 TYR 147 A 147 A ? -0.1 VAL 149 A 149 A ? -1.7 CYS 150 A 150 A ? -0.9 
147 TYR 147 A 147 A ? GLU 148 A 148 A ? -0.3 VAL 149 A 149 A ? -0.2 LEU 151 A 151 A ? -2.1 CYS 150 A 150 A ? -0.4 
148 GLU 148 A 148 A ? VAL 149 A 149 A ? -0.3 CYS 150 A 150 A ? -0.2 ALA 152 A 152 A ? -1.8 TYR 147 A 147 A ? -0.3 
149 VAL 149 A 149 A ? ASN 146 A 146 A ? -1.7 LEU 151 A 151 A ? -0.2 ALA 153 A 153 A ? -1.4 GLU 148 A 148 A ? -0.3 
150 CYS 150 A 150 A ? ASN 146 A 146 A ? -0.9 TYR 147 A 147 A ? -0.4 TYR 154 A 154 A ? -3.7 GLU 148 A 148 A ? -0.2 
151 LEU 151 A 151 A ? TYR 147 A 147 A ? -2.1 ALA 152 A 152 A ? -0.2 CYS 150 A 150 A ? -0.2 VAL 149 A 149 A ? -0.2 
152 ALA 152 A 152 A ? GLU 148 A 148 A ? -1.8 TYR 147 A 147 A ? -0.2 LEU 151 A 151 A ? -0.2 CYS 150 A 150 A ? -0.2 
153 ALA 153 A 153 A ? VAL 149 A 149 A ? -1.4 TYR 154 A 154 A ? -0.3 LEU 151 A 151 A ? -0.2 ALA 152 A 152 A ? -0.2 
154 TYR 154 A 154 A ? CYS 150 A 150 A ? -3.7 VAL 149 A 149 A ? -0.1 ALA 153 A 153 A ? -0.3 GLN 205 A 205 A ? -0.0 
155 PRO 155 A 155 A ? ?   ?   ? ?   ? ? ?    ?   ?   ? ?   ? ? ?    TYR 154 A 154 A ? -0.1 LEU 151 A 151 A ? -0.1 
156 GLU 156 A 156 A ? ALA 158 A 158 A ? -0.0 ?   ?   ? ?   ? ? ?    TRP 83  A 83  A ? -0.1 LEU 151 A 151 A ? -0.1 
157 PRO 157 A 157 A ? ?   ?   ? ?   ? ? ?    ?   ?   ? ?   ? ? ?    THR 159 A 159 A ? -0.2 ASP 84  A 84  A ? -0.1 
158 ALA 158 A 158 A ? ARG 161 A 161 A ? -0.0 SER 160 A 160 A ? -0.0 THR 162 A 162 A ? -0.1 GLU 156 A 156 A ? -0.0 
159 THR 159 A 159 A ? PRO 157 A 157 A ? -0.2 SER 160 A 160 A ? -0.1 THR 162 A 162 A ? -0.7 ALA 158 A 158 A ? -0.0 
160 SER 160 A 160 A ? ARG 161 A 161 A ? -0.2 ASP 214 A 214 A ? -0.0 THR 159 A 159 A ? -0.1 ASP 214 A 214 A ? -0.1 
161 ARG 161 A 161 A ? TRP 83  A 83  A ? -0.1 LEU 163 A 163 A ? -0.0 ARG 211 A 211 A ? -2.6 LEU 163 A 163 A ? -0.4 
162 THR 162 A 162 A ? THR 159 A 159 A ? -0.7 THR 210 A 210 A ? -0.2 CYS 164 A 164 A ? -0.5 THR 210 A 210 A ? -0.2 
163 LEU 163 A 163 A ? TYR 209 A 209 A ? -3.4 ARG 161 A 161 A ? -0.4 TYR 209 A 209 A ? -3.0 ALA 165 A 165 A ? -0.6 
164 CYS 164 A 164 A ? LEU 145 A 145 A ? -0.5 THR 162 A 162 A ? -0.5 LEU 145 A 145 A ? -4.4 GLY 166 A 166 A ? -0.4 
165 ALA 165 A 165 A ? ALA 207 A 207 A ? -2.2 LEU 163 A 163 A ? -0.6 ALA 207 A 207 A ? -2.7 ILE 167 A 167 A ? -0.3 
166 GLY 166 A 166 A ? ASN 143 A 143 A ? -2.1 CYS 164 A 164 A ? -0.4 ASN 143 A 143 A ? -0.8 LEU 168 A 168 A ? -0.5 
167 ILE 167 A 167 A ? LYS 172 A 172 A ? -0.7 ALA 165 A 165 A ? -0.3 GLY 170 A 170 A ? -2.5 GLN 205 A 205 A ? -0.3 
168 LEU 168 A 168 A ? GLY 166 A 166 A ? -0.5 GLU 169 A 169 A ? -0.3 LEU 204 A 204 A ? -1.9 ILE 167 A 167 A ? -0.1 
169 GLU 169 A 169 A ? GLY 170 A 170 A ? -0.3 VAL 203 A 203 A ? -0.2 LEU 168 A 168 A ? -0.3 VAL 203 A 203 A ? -0.2 
170 GLY 170 A 170 A ? ILE 167 A 167 A ? -2.5 TYR 202 A 202 A ? -0.2 GLU 169 A 169 A ? -0.3 TYR 202 A 202 A ? -0.2 
171 GLY 171 A 171 A ? GLY 201 A 201 A ? -2.5 GLU 169 A 169 A ? -0.1 ASP 173 A 173 A ? -0.4 TYR 202 A 202 A ? -0.1 
172 LYS 172 A 172 A ? ILE 167 A 167 A ? -0.2 TYR 202 A 202 A ? -0.1 ILE 167 A 167 A ? -0.7 SER 174 A 174 A ? -0.3 
173 ASP 173 A 173 A ? VAL 3   A 3   A ? -1.6 GLY 171 A 171 A ? -0.4 VAL 3   A 3   A ? -2.2 CYS 175 A 175 A ? -0.3 
174 SER 174 A 174 A ? LYS 172 A 172 A ? -0.3 VAL 2   A 2   A ? -0.2 VAL 2   A 2   A ? -0.3 GLY 201 A 201 A ? -0.2 
175 CYS 175 A 175 A ? LEU 1   A 1   A ? -2.7 ASP 173 A 173 A ? -0.3 ASP 178 A 178 A ? -2.0 SER 179 A 179 A ? -0.1 
176 LYS 176 A 176 A ? GLY 177 A 177 A ? -0.2 SER 174 A 174 A ? -0.2 ARG 125 A 125 A ? -3.0 CYS 175 A 175 A ? -0.2 
177 GLY 177 A 177 A ? GLY 124 A 124 A ? -0.3 LEU 26  A 26  A ? -0.1 TRP 123 A 123 A ? -0.5 LYS 176 A 176 A ? -0.2 
178 ASP 178 A 178 A ? CYS 175 A 175 A ? -2.0 LEU 1   A 1   A ? -0.2 GLY 181 A 181 A ? -2.4 LEU 193 A 193 A ? -0.3 
179 SER 179 A 179 A ? GLY 180 A 180 A ? -0.3 LEU 26  A 26  A ? -0.2 GLY 28  A 28  A ? -3.0 SER 194 A 194 A ? -0.2 
180 GLY 180 A 180 A ? LEU 193 A 193 A ? -2.8 GLY 181 A 181 A ? -0.3 SER 179 A 179 A ? -0.3 SER 194 A 194 A ? -0.1 
181 GLY 181 A 181 A ? ASP 178 A 178 A ? -2.4 LEU 193 A 193 A ? -0.1 LEU 193 A 193 A ? -2.7 GLY 180 A 180 A ? -0.3 
182 PRO 182 A 182 A ? ?   ?   ? ?   ? ? ?    ?   ?   ? ?   ? ? ?    MET 121 A 121 A ? -0.9 ILE 184 A 184 A ? -0.5 
183 LEU 183 A 183 A ? GLY 191 A 191 A ? -2.0 ILE 120 A 120 A ? -0.2 GLN 190 A 190 A ? -3.2 GLY 191 A 191 A ? -1.5 
184 ILE 184 A 184 A ? ARG 119 A 119 A ? -3.1 PRO 182 A 182 A ? -0.5 ARG 119 A 119 A ? -3.6 ASN 186 A 186 A ? -0.5 
185 CYS 185 A 185 A ? GLN 188 A 188 A ? -2.4 LEU 183 A 183 A ? -0.5 GLN 188 A 188 A ? -2.0 CYS 118 A 118 A ? -0.2 
186 ASN 186 A 186 A ? ASP 117 A 117 A ? -1.3 ILE 184 A 184 A ? -0.5 CYS 185 A 185 A ? -0.2 CYS 118 A 118 A ? -0.1 
187 GLY 187 A 187 A ? GLN 188 A 188 A ? -0.2 ILE 184 A 184 A ? -0.1 PHE 189 A 189 A ? -0.4 ASN 186 A 186 A ? -0.3 
188 GLN 188 A 188 A ? CYS 185 A 185 A ? -2.0 LEU 105 A 105 A ? -0.1 CYS 185 A 185 A ? -2.4 GLN 190 A 190 A ? -0.6 
189 PHE 189 A 189 A ? SER 106 A 106 A ? -1.1 GLY 187 A 187 A ? -0.4 ILE 184 A 184 A ? -0.2 ILE 192 A 192 A ? -0.1 
190 GLN 190 A 190 A ? LEU 183 A 183 A ? -3.2 GLN 188 A 188 A ? -0.6 VAL 212 A 212 A ? -1.7 PHE 213 A 213 A ? -0.5 
191 GLY 191 A 191 A ? LEU 183 A 183 A ? -1.5 ARG 211 A 211 A ? -0.2 LEU 183 A 183 A ? -2.0 LEU 193 A 193 A ? -0.5 
192 ILE 192 A 192 A ? THR 210 A 210 A ? -1.6 GLN 190 A 190 A ? -0.3 THR 210 A 210 A ? -3.1 SER 194 A 194 A ? -0.3 
193 LEU 193 A 193 A ? GLY 181 A 181 A ? -2.7 GLY 191 A 191 A ? -0.5 GLY 180 A 180 A ? -2.8 TYR 209 A 209 A ? -0.2 
194 SER 194 A 194 A ? LEU 208 A 208 A ? -2.3 TRP 195 A 195 A ? -0.4 GLY 196 A 196 A ? -0.3 TYR 209 A 209 A ? -0.2 
195 TRP 195 A 195 A ? LEU 208 A 208 A ? -2.3 TRP 83  A 83  A ? -0.1 LEU 208 A 208 A ? -3.6 SER 194 A 194 A ? -0.4 
196 GLY 196 A 196 A ? SER 194 A 194 A ? -0.3 ALA 207 A 207 A ? -0.2 ALA 207 A 207 A ? -0.1 ASP 198 A 198 A ? -0.1 
197 ASP 197 A 197 A ? PRO 206 A 206 A ? -0.3 TRP 195 A 195 A ? -0.3 LYS 176 A 176 A ? -0.1 GLY 201 A 201 A ? -0.1 
198 ASP 198 A 198 A ? PRO 199 A 199 A ? -0.1 GLY 196 A 196 A ? -0.1 CYS 200 A 200 A ? -0.1 THR 129 A 129 A ? -0.1 
199 PRO 199 A 199 A ? ?   ?   ? ?   ? ? ?    ?   ?   ? ?   ? ? ?    TYR 202 A 202 A ? -0.4 ASP 198 A 198 A ? -0.1 
200 CYS 200 A 200 A ? ALA 128 A 128 A ? -0.2 GLY 201 A 201 A ? -0.2 CYS 175 A 175 A ? -0.1 ASP 173 A 173 A ? -0.1 
201 GLY 201 A 201 A ? GLN 205 A 205 A ? -0.4 SER 174 A 174 A ? -0.2 GLY 171 A 171 A ? -2.5 CYS 200 A 200 A ? -0.2 
202 TYR 202 A 202 A ? PRO 199 A 199 A ? -0.4 GLN 205 A 205 A ? -0.3 GLN 205 A 205 A ? -1.5 GLY 170 A 170 A ? -0.2 
203 VAL 203 A 203 A ? LEU 204 A 204 A ? -0.3 GLU 169 A 169 A ? -0.2 GLU 169 A 169 A ? -0.2 LEU 168 A 168 A ? -0.1 
204 LEU 204 A 204 A ? LEU 168 A 168 A ? -1.9 ILE 167 A 167 A ? -0.2 VAL 203 A 203 A ? -0.3 LEU 168 A 168 A ? -0.1 
205 GLN 205 A 205 A ? TYR 202 A 202 A ? -1.5 ILE 167 A 167 A ? -0.3 GLY 201 A 201 A ? -0.4 TYR 202 A 202 A ? -0.3 
206 PRO 206 A 206 A ? ?   ?   ? ?   ? ? ?    ?   ?   ? ?   ? ? ?    ASP 197 A 197 A ? -0.3 LEU 208 A 208 A ? -0.3 
207 ALA 207 A 207 A ? ALA 165 A 165 A ? -2.7 GLY 196 A 196 A ? -0.1 ALA 165 A 165 A ? -2.2 TYR 209 A 209 A ? -0.5 
208 LEU 208 A 208 A ? TRP 195 A 195 A ? -3.6 PRO 206 A 206 A ? -0.3 TRP 195 A 195 A ? -2.3 SER 194 A 194 A ? -2.3 
209 TYR 209 A 209 A ? LEU 163 A 163 A ? -3.0 ALA 207 A 207 A ? -0.5 LEU 163 A 163 A ? -3.4 ARG 211 A 211 A ? -0.5 
210 THR 210 A 210 A ? ILE 192 A 192 A ? -3.1 LEU 208 A 208 A ? -0.4 ILE 192 A 192 A ? -1.6 VAL 212 A 212 A ? -0.7 
211 ARG 211 A 211 A ? ARG 161 A 161 A ? -2.6 TYR 209 A 209 A ? -0.5 ASP 214 A 214 A ? -0.5 GLY 191 A 191 A ? -0.2 
212 VAL 212 A 212 A ? GLN 190 A 190 A ? -1.7 THR 210 A 210 A ? -0.7 HIS 215 A 215 A ? -2.4 LEU 216 A 216 A ? -0.2 
213 PHE 213 A 213 A ? GLN 190 A 190 A ? -0.5 ASP 214 A 214 A ? -0.3 LEU 216 A 216 A ? -1.3 ASP 217 A 217 A ? -0.3 
214 ASP 214 A 214 A ? ARG 211 A 211 A ? -0.5 HIS 215 A 215 A ? -0.3 PHE 213 A 213 A ? -0.3 VAL 212 A 212 A ? -0.2 
215 HIS 215 A 215 A ? VAL 212 A 212 A ? -2.4 ARG 211 A 211 A ? -0.2 ILE 219 A 219 A ? -3.0 ASP 214 A 214 A ? -0.3 
216 LEU 216 A 216 A ? PHE 213 A 213 A ? -1.3 ASP 217 A 217 A ? -0.2 GLN 220 A 220 A ? -3.1 SER 221 A 221 A ? -0.2 
217 ASP 217 A 217 A ? PHE 213 A 213 A ? -0.3 TRP 218 A 218 A ? -0.2 SER 221 A 221 A ? -2.1 LEU 216 A 216 A ? -0.2 
218 TRP 218 A 218 A ? GLN 220 A 220 A ? -0.2 ILE 219 A 219 A ? -0.2 ILE 222 A 222 A ? -1.7 LEU 216 A 216 A ? -0.2 
219 ILE 219 A 219 A ? HIS 215 A 215 A ? -3.0 GLN 220 A 220 A ? -0.2 ILE 223 A 223 A ? -2.3 ASP 217 A 217 A ? -0.2 
220 GLN 220 A 220 A ? LEU 216 A 216 A ? -3.1 SER 221 A 221 A ? -0.2 ALA 224 A 224 A ? -2.5 GLY 225 A 225 A ? -0.2 
221 SER 221 A 221 A ? ASP 217 A 217 A ? -2.1 LEU 216 A 216 A ? -0.2 GLY 225 A 225 A ? -1.4 GLN 220 A 220 A ? -0.2 
222 ILE 222 A 222 A ? TRP 218 A 218 A ? -1.7 ALA 224 A 224 A ? -0.2 ASN 226 A 226 A ? -0.6 GLN 220 A 220 A ? -0.2 
223 ILE 223 A 223 A ? ILE 219 A 219 A ? -2.3 ALA 224 A 224 A ? -0.2 ASN 226 A 226 A ? -0.5 SER 221 A 221 A ? -0.2 
224 ALA 224 A 224 A ? GLN 220 A 220 A ? -2.5 GLY 225 A 225 A ? -0.2 ILE 223 A 223 A ? -0.2 ILE 222 A 222 A ? -0.2 
225 GLY 225 A 225 A ? SER 221 A 221 A ? -1.4 GLN 220 A 220 A ? -0.2 ALA 224 A 224 A ? -0.2 ILE 223 A 223 A ? -0.2 
226 ASN 226 A 226 A ? ILE 222 A 222 A ? -0.6 ILE 223 A 223 A ? -0.5 GLY 225 A 225 A ? -0.2 ALA 224 A 224 A ? -0.2 
# 
loop_
_dssp_statistics_histogram.entry_id 
_dssp_statistics_histogram.type 
_dssp_statistics_histogram.1 
_dssp_statistics_histogram.2 
_dssp_statistics_histogram.3 
_dssp_statistics_histogram.4 
_dssp_statistics_histogram.5 
_dssp_statistics_histogram.6 
_dssp_statistics_histogram.7 
_dssp_statistics_histogram.8 
_dssp_statistics_histogram.9 
_dssp_statistics_histogram.10 
_dssp_statistics_histogram.11 
_dssp_statistics_histogram.12 
_dssp_statistics_histogram.13 
_dssp_statistics_histogram.14 
_dssp_statistics_histogram.15 
_dssp_statistics_histogram.16 
_dssp_statistics_histogram.17 
_dssp_statistics_histogram.18 
_dssp_statistics_histogram.19 
_dssp_statistics_histogram.20 
_dssp_statistics_histogram.21 
_dssp_statistics_histogram.22 
_dssp_statistics_histogram.23 
_dssp_statistics_histogram.24 
_dssp_statistics_histogram.25 
_dssp_statistics_histogram.26 
_dssp_statistics_histogram.27 
_dssp_statistics_histogram.28 
_dssp_statistics_histogram.29 
_dssp_statistics_histogram.30 
Crvi_A_03 residues_per_alpha_helix        0 0 0 0 0 0 1 0 0 1 0 0 0 0 0 0 0 0 0 0 0 0 0 0 0 0 0 0 0 0 
Crvi_A_03 parallel_bridges_per_ladder     0 0 0 0 0 0 0 0 0 0 0 0 0 0 0 0 0 0 0 0 0 0 0 0 0 0 0 0 0 0 
Crvi_A_03 antiparallel_bridges_per_ladder 0 3 3 5 1 2 0 0 0 0 0 0 0 0 0 0 0 0 0 0 0 0 0 0 0 0 0 0 0 0 
Crvi_A_03 ladders_per_sheet               1 0 0 0 0 1 1 0 0 0 0 0 0 0 0 0 0 0 0 0 0 0 0 0 0 0 0 0 0 0 
# 
loop_
_dssp_statistics_hbond.entry_id 
_dssp_statistics_hbond.type 
_dssp_statistics_hbond.count 
_dssp_statistics_hbond.count_per_100 
Crvi_A_03 O(I)-->H-N(J)          136 60.2 
Crvi_A_03 'PARALLEL BRIDGES'     0   0.0  
Crvi_A_03 'ANTIPARALLEL BRIDGES' 68  30.1 
Crvi_A_03 O(I)-->H-N(I-5)        1   0.4  
Crvi_A_03 O(I)-->H-N(I-4)        1   0.4  
Crvi_A_03 O(I)-->H-N(I-3)        6   2.7  
Crvi_A_03 O(I)-->H-N(I-2)        0   0.0  
Crvi_A_03 O(I)-->H-N(I-1)        0   0.0  
Crvi_A_03 O(I)-->H-N(I+0)        0   0.0  
Crvi_A_03 O(I)-->H-N(I+1)        0   0.0  
Crvi_A_03 O(I)-->H-N(I+2)        17  7.5  
Crvi_A_03 O(I)-->H-N(I+3)        19  8.4  
Crvi_A_03 O(I)-->H-N(I+4)        14  6.2  
Crvi_A_03 O(I)-->H-N(I+5)        0   0.0  
# 
_dssp_statistics.entry_id                       Crvi_A_03 
_dssp_statistics.nr_of_residues                 226 
_dssp_statistics.nr_of_chains                   1 
_dssp_statistics.nr_of_ss_bridges_total         0 
_dssp_statistics.nr_of_ss_bridges_intra_chain   0 
_dssp_statistics.nr_of_ss_bridges_inter_chain   0 
# 
loop_
_chem_comp.id 
_chem_comp.type 
_chem_comp.mon_nstd_flag 
_chem_comp.name 
_chem_comp.formula 
_chem_comp.formula_weight 
ALA 'L-PEPTIDE LINKING' y ALANINE         'C3 H7 N O2'     89.093 
ARG 'L-PEPTIDE LINKING' y ARGININE        'C6 H15 N4 O2'  175.209 
ASN 'L-PEPTIDE LINKING' y ASPARAGINE      'C4 H8 N2 O3'   132.118 
ASP 'L-PEPTIDE LINKING' y 'ASPARTIC ACID' 'C4 H7 N O4'    133.103 
CYS 'L-PEPTIDE LINKING' y CYSTEINE        'C3 H7 N O2 S'  121.158 
GLN 'L-PEPTIDE LINKING' y GLUTAMINE       'C5 H10 N2 O3'  146.144 
GLU 'L-PEPTIDE LINKING' y 'GLUTAMIC ACID' 'C5 H9 N O4'    147.129 
GLY 'PEPTIDE LINKING'   y GLYCINE         'C2 H5 N O2'     75.067 
HIS 'L-PEPTIDE LINKING' y HISTIDINE       'C6 H10 N3 O2'  156.162 
ILE 'L-PEPTIDE LINKING' y ISOLEUCINE      'C6 H13 N O2'   131.173 
LEU 'L-PEPTIDE LINKING' y LEUCINE         'C6 H13 N O2'   131.173 
LYS 'L-PEPTIDE LINKING' y LYSINE          'C6 H15 N2 O2'  147.195 
MET 'L-PEPTIDE LINKING' y METHIONINE      'C5 H11 N O2 S' 149.211 
PHE 'L-PEPTIDE LINKING' y PHENYLALANINE   'C9 H11 N O2'   165.189 
PRO 'L-PEPTIDE LINKING' y PROLINE         'C5 H9 N O2'     115.13 
SER 'L-PEPTIDE LINKING' y SERINE          'C3 H7 N O3'    105.093 
THR 'L-PEPTIDE LINKING' y THREONINE       'C4 H9 N O3'    119.119 
TRP 'L-PEPTIDE LINKING' y TRYPTOPHAN      'C11 H12 N2 O2' 204.225 
TYR 'L-PEPTIDE LINKING' y TYROSINE        'C9 H11 N O3'   181.189 
VAL 'L-PEPTIDE LINKING' y VALINE          'C5 H11 N O2'   117.146 
# 
loop_
_atom_type.symbol 
N 
C 
O 
S 
# 
loop_
_entity_poly_seq.entity_id 
_entity_poly_seq.num 
_entity_poly_seq.mon_id 
_entity_poly_seq.hetero 
1   1 LEU n 
1   2 VAL n 
1   3 VAL n 
1   4 GLY n 
1   5 GLY n 
1   6 ASP n 
1   7 GLU n 
1   8 CYS n 
1   9 ASN n 
1  10 ARG n 
1  11 ASN n 
1  12 GLU n 
1  13 HIS n 
1  14 ARG n 
1  15 PHE n 
1  16 LEU n 
1  17 VAL n 
1  18 ALA n 
1  19 LEU n 
1  20 TYR n 
1  21 ASN n 
1  22 ALA n 
1  23 ASP n 
1  24 LYS n 
1  25 PHE n 
1  26 LEU n 
1  27 CYS n 
1  28 GLY n 
1  29 GLY n 
1  30 THR n 
1  31 LEU n 
1  32 LEU n 
1  33 ASN n 
1  34 GLU n 
1  35 GLU n 
1  36 TRP n 
1  37 VAL n 
1  38 LEU n 
1  39 THR n 
1  40 ALA n 
1  41 ALA n 
1  42 HIS n 
1  43 CYS n 
1  44 ASP n 
1  45 ARG n 
1  46 ARG n 
1  47 ASN n 
1  48 ILE n 
1  49 ARG n 
1  50 ILE n 
1  51 LYS n 
1  52 LEU n 
1  53 GLY n 
1  54 MET n 
1  55 HIS n 
1  56 SER n 
1  57 LYS n 
1  58 THR n 
1  59 VAL n 
1  60 PRO n 
1  61 ASN n 
1  62 GLU n 
1  63 ASP n 
1  64 GLU n 
1  65 GLN n 
1  66 THR n 
1  67 ARG n 
1  68 VAL n 
1  69 PRO n 
1  70 LYS n 
1  71 GLU n 
1  72 LYS n 
1  73 PHE n 
1  74 PHE n 
1  75 CYS n 
1  76 LEU n 
1  77 SER n 
1  78 ASN n 
1  79 ASN n 
1  80 TYR n 
1  81 THR n 
1  82 LEU n 
1  83 TRP n 
1  84 ASP n 
1  85 LYS n 
1  86 ASP n 
1  87 ILE n 
1  88 MET n 
1  89 LEU n 
1  90 ILE n 
1  91 ARG n 
1  92 LEU n 
1  93 ASP n 
1  94 SER n 
1  95 PRO n 
1  96 VAL n 
1  97 SER n 
1  98 ASN n 
1  99 SER n 
1 100 GLU n 
1 101 HIS n 
1 102 ILE n 
1 103 ALA n 
1 104 PRO n 
1 105 LEU n 
1 106 SER n 
1 107 LEU n 
1 108 PRO n 
1 109 SER n 
1 110 SER n 
1 111 PRO n 
1 112 PRO n 
1 113 SER n 
1 114 VAL n 
1 115 GLY n 
1 116 SER n 
1 117 ASP n 
1 118 CYS n 
1 119 ARG n 
1 120 ILE n 
1 121 MET n 
1 122 GLY n 
1 123 TRP n 
1 124 GLY n 
1 125 ARG n 
1 126 ILE n 
1 127 SER n 
1 128 ALA n 
1 129 THR n 
1 130 LYS n 
1 131 GLU n 
1 132 THR n 
1 133 TYR n 
1 134 PRO n 
1 135 ASN n 
1 136 VAL n 
1 137 PRO n 
1 138 HIS n 
1 139 CYS n 
1 140 ALA n 
1 141 ASN n 
1 142 ILE n 
1 143 ASN n 
1 144 ILE n 
1 145 LEU n 
1 146 ASN n 
1 147 TYR n 
1 148 GLU n 
1 149 VAL n 
1 150 CYS n 
1 151 LEU n 
1 152 ALA n 
1 153 ALA n 
1 154 TYR n 
1 155 PRO n 
1 156 GLU n 
1 157 PRO n 
1 158 ALA n 
1 159 THR n 
1 160 SER n 
1 161 ARG n 
1 162 THR n 
1 163 LEU n 
1 164 CYS n 
1 165 ALA n 
1 166 GLY n 
1 167 ILE n 
1 168 LEU n 
1 169 GLU n 
1 170 GLY n 
1 171 GLY n 
1 172 LYS n 
1 173 ASP n 
1 174 SER n 
1 175 CYS n 
1 176 LYS n 
1 177 GLY n 
1 178 ASP n 
1 179 SER n 
1 180 GLY n 
1 181 GLY n 
1 182 PRO n 
1 183 LEU n 
1 184 ILE n 
1 185 CYS n 
1 186 ASN n 
1 187 GLY n 
1 188 GLN n 
1 189 PHE n 
1 190 GLN n 
1 191 GLY n 
1 192 ILE n 
1 193 LEU n 
1 194 SER n 
1 195 TRP n 
1 196 GLY n 
1 197 ASP n 
1 198 ASP n 
1 199 PRO n 
1 200 CYS n 
1 201 GLY n 
1 202 TYR n 
1 203 VAL n 
1 204 LEU n 
1 205 GLN n 
1 206 PRO n 
1 207 ALA n 
1 208 LEU n 
1 209 TYR n 
1 210 THR n 
1 211 ARG n 
1 212 VAL n 
1 213 PHE n 
1 214 ASP n 
1 215 HIS n 
1 216 LEU n 
1 217 ASP n 
1 218 TRP n 
1 219 ILE n 
1 220 GLN n 
1 221 SER n 
1 222 ILE n 
1 223 ILE n 
1 224 ALA n 
1 225 GLY n 
1 226 ASN n 
# 
loop_
_pdbx_poly_seq_scheme.asym_id 
_pdbx_poly_seq_scheme.entity_id 
_pdbx_poly_seq_scheme.seq_id 
_pdbx_poly_seq_scheme.mon_id 
_pdbx_poly_seq_scheme.ndb_seq_num 
_pdbx_poly_seq_scheme.pdb_seq_num 
_pdbx_poly_seq_scheme.auth_seq_num 
_pdbx_poly_seq_scheme.pdb_mon_id 
_pdbx_poly_seq_scheme.auth_mon_id 
_pdbx_poly_seq_scheme.pdb_strand_id 
_pdbx_poly_seq_scheme.pdb_ins_code 
_pdbx_poly_seq_scheme.hetero 
A 1   1 LEU   1 1   1   LEU LEU A ? n 
A 1   2 VAL   2 2   2   VAL VAL A ? n 
A 1   3 VAL   3 3   3   VAL VAL A ? n 
A 1   4 GLY   4 4   4   GLY GLY A ? n 
A 1   5 GLY   5 5   5   GLY GLY A ? n 
A 1   6 ASP   6 6   6   ASP ASP A ? n 
A 1   7 GLU   7 7   7   GLU GLU A ? n 
A 1   8 CYS   8 8   8   CYS CYS A ? n 
A 1   9 ASN   9 9   9   ASN ASN A ? n 
A 1  10 ARG  10 10  10  ARG ARG A ? n 
A 1  11 ASN  11 11  11  ASN ASN A ? n 
A 1  12 GLU  12 12  12  GLU GLU A ? n 
A 1  13 HIS  13 13  13  HIS HIS A ? n 
A 1  14 ARG  14 14  14  ARG ARG A ? n 
A 1  15 PHE  15 15  15  PHE PHE A ? n 
A 1  16 LEU  16 16  16  LEU LEU A ? n 
A 1  17 VAL  17 17  17  VAL VAL A ? n 
A 1  18 ALA  18 18  18  ALA ALA A ? n 
A 1  19 LEU  19 19  19  LEU LEU A ? n 
A 1  20 TYR  20 20  20  TYR TYR A ? n 
A 1  21 ASN  21 21  21  ASN ASN A ? n 
A 1  22 ALA  22 22  22  ALA ALA A ? n 
A 1  23 ASP  23 23  23  ASP ASP A ? n 
A 1  24 LYS  24 24  24  LYS LYS A ? n 
A 1  25 PHE  25 25  25  PHE PHE A ? n 
A 1  26 LEU  26 26  26  LEU LEU A ? n 
A 1  27 CYS  27 27  27  CYS CYS A ? n 
A 1  28 GLY  28 28  28  GLY GLY A ? n 
A 1  29 GLY  29 29  29  GLY GLY A ? n 
A 1  30 THR  30 30  30  THR THR A ? n 
A 1  31 LEU  31 31  31  LEU LEU A ? n 
A 1  32 LEU  32 32  32  LEU LEU A ? n 
A 1  33 ASN  33 33  33  ASN ASN A ? n 
A 1  34 GLU  34 34  34  GLU GLU A ? n 
A 1  35 GLU  35 35  35  GLU GLU A ? n 
A 1  36 TRP  36 36  36  TRP TRP A ? n 
A 1  37 VAL  37 37  37  VAL VAL A ? n 
A 1  38 LEU  38 38  38  LEU LEU A ? n 
A 1  39 THR  39 39  39  THR THR A ? n 
A 1  40 ALA  40 40  40  ALA ALA A ? n 
A 1  41 ALA  41 41  41  ALA ALA A ? n 
A 1  42 HIS  42 42  42  HIS HIS A ? n 
A 1  43 CYS  43 43  43  CYS CYS A ? n 
A 1  44 ASP  44 44  44  ASP ASP A ? n 
A 1  45 ARG  45 45  45  ARG ARG A ? n 
A 1  46 ARG  46 46  46  ARG ARG A ? n 
A 1  47 ASN  47 47  47  ASN ASN A ? n 
A 1  48 ILE  48 48  48  ILE ILE A ? n 
A 1  49 ARG  49 49  49  ARG ARG A ? n 
A 1  50 ILE  50 50  50  ILE ILE A ? n 
A 1  51 LYS  51 51  51  LYS LYS A ? n 
A 1  52 LEU  52 52  52  LEU LEU A ? n 
A 1  53 GLY  53 53  53  GLY GLY A ? n 
A 1  54 MET  54 54  54  MET MET A ? n 
A 1  55 HIS  55 55  55  HIS HIS A ? n 
A 1  56 SER  56 56  56  SER SER A ? n 
A 1  57 LYS  57 57  57  LYS LYS A ? n 
A 1  58 THR  58 58  58  THR THR A ? n 
A 1  59 VAL  59 59  59  VAL VAL A ? n 
A 1  60 PRO  60 60  60  PRO PRO A ? n 
A 1  61 ASN  61 61  61  ASN ASN A ? n 
A 1  62 GLU  62 62  62  GLU GLU A ? n 
A 1  63 ASP  63 63  63  ASP ASP A ? n 
A 1  64 GLU  64 64  64  GLU GLU A ? n 
A 1  65 GLN  65 65  65  GLN GLN A ? n 
A 1  66 THR  66 66  66  THR THR A ? n 
A 1  67 ARG  67 67  67  ARG ARG A ? n 
A 1  68 VAL  68 68  68  VAL VAL A ? n 
A 1  69 PRO  69 69  69  PRO PRO A ? n 
A 1  70 LYS  70 70  70  LYS LYS A ? n 
A 1  71 GLU  71 71  71  GLU GLU A ? n 
A 1  72 LYS  72 72  72  LYS LYS A ? n 
A 1  73 PHE  73 73  73  PHE PHE A ? n 
A 1  74 PHE  74 74  74  PHE PHE A ? n 
A 1  75 CYS  75 75  75  CYS CYS A ? n 
A 1  76 LEU  76 76  76  LEU LEU A ? n 
A 1  77 SER  77 77  77  SER SER A ? n 
A 1  78 ASN  78 78  78  ASN ASN A ? n 
A 1  79 ASN  79 79  79  ASN ASN A ? n 
A 1  80 TYR  80 80  80  TYR TYR A ? n 
A 1  81 THR  81 81  81  THR THR A ? n 
A 1  82 LEU  82 82  82  LEU LEU A ? n 
A 1  83 TRP  83 83  83  TRP TRP A ? n 
A 1  84 ASP  84 84  84  ASP ASP A ? n 
A 1  85 LYS  85 85  85  LYS LYS A ? n 
A 1  86 ASP  86 86  86  ASP ASP A ? n 
A 1  87 ILE  87 87  87  ILE ILE A ? n 
A 1  88 MET  88 88  88  MET MET A ? n 
A 1  89 LEU  89 89  89  LEU LEU A ? n 
A 1  90 ILE  90 90  90  ILE ILE A ? n 
A 1  91 ARG  91 91  91  ARG ARG A ? n 
A 1  92 LEU  92 92  92  LEU LEU A ? n 
A 1  93 ASP  93 93  93  ASP ASP A ? n 
A 1  94 SER  94 94  94  SER SER A ? n 
A 1  95 PRO  95 95  95  PRO PRO A ? n 
A 1  96 VAL  96 96  96  VAL VAL A ? n 
A 1  97 SER  97 97  97  SER SER A ? n 
A 1  98 ASN  98 98  98  ASN ASN A ? n 
A 1  99 SER  99 99  99  SER SER A ? n 
A 1 100 GLU 100 100 100 GLU GLU A ? n 
A 1 101 HIS 101 101 101 HIS HIS A ? n 
A 1 102 ILE 102 102 102 ILE ILE A ? n 
A 1 103 ALA 103 103 103 ALA ALA A ? n 
A 1 104 PRO 104 104 104 PRO PRO A ? n 
A 1 105 LEU 105 105 105 LEU LEU A ? n 
A 1 106 SER 106 106 106 SER SER A ? n 
A 1 107 LEU 107 107 107 LEU LEU A ? n 
A 1 108 PRO 108 108 108 PRO PRO A ? n 
A 1 109 SER 109 109 109 SER SER A ? n 
A 1 110 SER 110 110 110 SER SER A ? n 
A 1 111 PRO 111 111 111 PRO PRO A ? n 
A 1 112 PRO 112 112 112 PRO PRO A ? n 
A 1 113 SER 113 113 113 SER SER A ? n 
A 1 114 VAL 114 114 114 VAL VAL A ? n 
A 1 115 GLY 115 115 115 GLY GLY A ? n 
A 1 116 SER 116 116 116 SER SER A ? n 
A 1 117 ASP 117 117 117 ASP ASP A ? n 
A 1 118 CYS 118 118 118 CYS CYS A ? n 
A 1 119 ARG 119 119 119 ARG ARG A ? n 
A 1 120 ILE 120 120 120 ILE ILE A ? n 
A 1 121 MET 121 121 121 MET MET A ? n 
A 1 122 GLY 122 122 122 GLY GLY A ? n 
A 1 123 TRP 123 123 123 TRP TRP A ? n 
A 1 124 GLY 124 124 124 GLY GLY A ? n 
A 1 125 ARG 125 125 125 ARG ARG A ? n 
A 1 126 ILE 126 126 126 ILE ILE A ? n 
A 1 127 SER 127 127 127 SER SER A ? n 
A 1 128 ALA 128 128 128 ALA ALA A ? n 
A 1 129 THR 129 129 129 THR THR A ? n 
A 1 130 LYS 130 130 130 LYS LYS A ? n 
A 1 131 GLU 131 131 131 GLU GLU A ? n 
A 1 132 THR 132 132 132 THR THR A ? n 
A 1 133 TYR 133 133 133 TYR TYR A ? n 
A 1 134 PRO 134 134 134 PRO PRO A ? n 
A 1 135 ASN 135 135 135 ASN ASN A ? n 
A 1 136 VAL 136 136 136 VAL VAL A ? n 
A 1 137 PRO 137 137 137 PRO PRO A ? n 
A 1 138 HIS 138 138 138 HIS HIS A ? n 
A 1 139 CYS 139 139 139 CYS CYS A ? n 
A 1 140 ALA 140 140 140 ALA ALA A ? n 
A 1 141 ASN 141 141 141 ASN ASN A ? n 
A 1 142 ILE 142 142 142 ILE ILE A ? n 
A 1 143 ASN 143 143 143 ASN ASN A ? n 
A 1 144 ILE 144 144 144 ILE ILE A ? n 
A 1 145 LEU 145 145 145 LEU LEU A ? n 
A 1 146 ASN 146 146 146 ASN ASN A ? n 
A 1 147 TYR 147 147 147 TYR TYR A ? n 
A 1 148 GLU 148 148 148 GLU GLU A ? n 
A 1 149 VAL 149 149 149 VAL VAL A ? n 
A 1 150 CYS 150 150 150 CYS CYS A ? n 
A 1 151 LEU 151 151 151 LEU LEU A ? n 
A 1 152 ALA 152 152 152 ALA ALA A ? n 
A 1 153 ALA 153 153 153 ALA ALA A ? n 
A 1 154 TYR 154 154 154 TYR TYR A ? n 
A 1 155 PRO 155 155 155 PRO PRO A ? n 
A 1 156 GLU 156 156 156 GLU GLU A ? n 
A 1 157 PRO 157 157 157 PRO PRO A ? n 
A 1 158 ALA 158 158 158 ALA ALA A ? n 
A 1 159 THR 159 159 159 THR THR A ? n 
A 1 160 SER 160 160 160 SER SER A ? n 
A 1 161 ARG 161 161 161 ARG ARG A ? n 
A 1 162 THR 162 162 162 THR THR A ? n 
A 1 163 LEU 163 163 163 LEU LEU A ? n 
A 1 164 CYS 164 164 164 CYS CYS A ? n 
A 1 165 ALA 165 165 165 ALA ALA A ? n 
A 1 166 GLY 166 166 166 GLY GLY A ? n 
A 1 167 ILE 167 167 167 ILE ILE A ? n 
A 1 168 LEU 168 168 168 LEU LEU A ? n 
A 1 169 GLU 169 169 169 GLU GLU A ? n 
A 1 170 GLY 170 170 170 GLY GLY A ? n 
A 1 171 GLY 171 171 171 GLY GLY A ? n 
A 1 172 LYS 172 172 172 LYS LYS A ? n 
A 1 173 ASP 173 173 173 ASP ASP A ? n 
A 1 174 SER 174 174 174 SER SER A ? n 
A 1 175 CYS 175 175 175 CYS CYS A ? n 
A 1 176 LYS 176 176 176 LYS LYS A ? n 
A 1 177 GLY 177 177 177 GLY GLY A ? n 
A 1 178 ASP 178 178 178 ASP ASP A ? n 
A 1 179 SER 179 179 179 SER SER A ? n 
A 1 180 GLY 180 180 180 GLY GLY A ? n 
A 1 181 GLY 181 181 181 GLY GLY A ? n 
A 1 182 PRO 182 182 182 PRO PRO A ? n 
A 1 183 LEU 183 183 183 LEU LEU A ? n 
A 1 184 ILE 184 184 184 ILE ILE A ? n 
A 1 185 CYS 185 185 185 CYS CYS A ? n 
A 1 186 ASN 186 186 186 ASN ASN A ? n 
A 1 187 GLY 187 187 187 GLY GLY A ? n 
A 1 188 GLN 188 188 188 GLN GLN A ? n 
A 1 189 PHE 189 189 189 PHE PHE A ? n 
A 1 190 GLN 190 190 190 GLN GLN A ? n 
A 1 191 GLY 191 191 191 GLY GLY A ? n 
A 1 192 ILE 192 192 192 ILE ILE A ? n 
A 1 193 LEU 193 193 193 LEU LEU A ? n 
A 1 194 SER 194 194 194 SER SER A ? n 
A 1 195 TRP 195 195 195 TRP TRP A ? n 
A 1 196 GLY 196 196 196 GLY GLY A ? n 
A 1 197 ASP 197 197 197 ASP ASP A ? n 
A 1 198 ASP 198 198 198 ASP ASP A ? n 
A 1 199 PRO 199 199 199 PRO PRO A ? n 
A 1 200 CYS 200 200 200 CYS CYS A ? n 
A 1 201 GLY 201 201 201 GLY GLY A ? n 
A 1 202 TYR 202 202 202 TYR TYR A ? n 
A 1 203 VAL 203 203 203 VAL VAL A ? n 
A 1 204 LEU 204 204 204 LEU LEU A ? n 
A 1 205 GLN 205 205 205 GLN GLN A ? n 
A 1 206 PRO 206 206 206 PRO PRO A ? n 
A 1 207 ALA 207 207 207 ALA ALA A ? n 
A 1 208 LEU 208 208 208 LEU LEU A ? n 
A 1 209 TYR 209 209 209 TYR TYR A ? n 
A 1 210 THR 210 210 210 THR THR A ? n 
A 1 211 ARG 211 211 211 ARG ARG A ? n 
A 1 212 VAL 212 212 212 VAL VAL A ? n 
A 1 213 PHE 213 213 213 PHE PHE A ? n 
A 1 214 ASP 214 214 214 ASP ASP A ? n 
A 1 215 HIS 215 215 215 HIS HIS A ? n 
A 1 216 LEU 216 216 216 LEU LEU A ? n 
A 1 217 ASP 217 217 217 ASP ASP A ? n 
A 1 218 TRP 218 218 218 TRP TRP A ? n 
A 1 219 ILE 219 219 219 ILE ILE A ? n 
A 1 220 GLN 220 220 220 GLN GLN A ? n 
A 1 221 SER 221 221 221 SER SER A ? n 
A 1 222 ILE 222 222 222 ILE ILE A ? n 
A 1 223 ILE 223 223 223 ILE ILE A ? n 
A 1 224 ALA 224 224 224 ALA ALA A ? n 
A 1 225 GLY 225 225 225 GLY GLY A ? n 
A 1 226 ASN 226 226 226 ASN ASN A ? n 
# 
loop_
_atom_site.group_PDB 
_atom_site.id 
_atom_site.type_symbol 
_atom_site.label_atom_id 
_atom_site.label_alt_id 
_atom_site.label_comp_id 
_atom_site.label_asym_id 
_atom_site.label_entity_id 
_atom_site.label_seq_id 
_atom_site.pdbx_PDB_ins_code 
_atom_site.Cartn_x 
_atom_site.Cartn_y 
_atom_site.Cartn_z 
_atom_site.occupancy 
_atom_site.B_iso_or_equiv 
_atom_site.pdbx_formal_charge 
_atom_site.auth_seq_id 
_atom_site.auth_comp_id 
_atom_site.auth_asym_id 
_atom_site.auth_atom_id 
_atom_site.pdbx_PDB_model_num 
ATOM 1    N N   ? LEU A 1   1 ?   7.385  -6.043   3.838 1.000 67.930 ? 1   LEU A N   1 
ATOM 2    C CA  ? LEU A 1   1 ?   7.428  -7.447   3.444 1.000 67.930 ? 1   LEU A CA  1 
ATOM 3    C C   ? LEU A 1   1 ?   6.115  -8.147   3.782 1.000 67.930 ? 1   LEU A C   1 
ATOM 4    C CB  ? LEU A 1   1 ?   8.592  -8.162   4.134 1.000 67.930 ? 1   LEU A CB  1 
ATOM 5    O O   ? LEU A 1   1 ?   5.403  -7.731   4.699 1.000 67.930 ? 1   LEU A O   1 
ATOM 6    C CG  ? LEU A 1   1 ?   9.994  -7.818   3.629 1.000 67.930 ? 1   LEU A CG  1 
ATOM 7    C CD1 ? LEU A 1   1 ?  11.035  -8.134   4.698 1.000 67.930 ? 1   LEU A CD1 1 
ATOM 8    C CD2 ? LEU A 1   1 ?  10.298  -8.571   2.339 1.000 67.930 ? 1   LEU A CD2 1 
ATOM 9    N N   ? VAL A 1   2 ?   5.662  -9.167   3.023 1.000 89.480 ? 2   VAL A N   1 
ATOM 10   C CA  ? VAL A 1   2 ?   4.527 -10.026   3.342 1.000 89.480 ? 2   VAL A CA  1 
ATOM 11   C C   ? VAL A 1   2 ?   5.022 -11.321   3.983 1.000 89.480 ? 2   VAL A C   1 
ATOM 12   C CB  ? VAL A 1   2 ?   3.683 -10.341   2.087 1.000 89.480 ? 2   VAL A CB  1 
ATOM 13   O O   ? VAL A 1   2 ?   5.632 -12.158   3.314 1.000 89.480 ? 2   VAL A O   1 
ATOM 14   C CG1 ? VAL A 1   2 ?   2.512 -11.257   2.439 1.000 89.480 ? 2   VAL A CG1 1 
ATOM 15   C CG2 ? VAL A 1   2 ?   3.180  -9.050   1.444 1.000 89.480 ? 2   VAL A CG2 1 
ATOM 16   N N   ? VAL A 1   3 ?   5.029 -11.422   5.363 1.000 92.080 ? 3   VAL A N   1 
ATOM 17   C CA  ? VAL A 1   3 ?   5.394 -12.629   6.099 1.000 92.080 ? 3   VAL A CA  1 
ATOM 18   C C   ? VAL A 1   3 ?   4.360 -13.723   5.842 1.000 92.080 ? 3   VAL A C   1 
ATOM 19   C CB  ? VAL A 1   3 ?   5.515 -12.354   7.614 1.000 92.080 ? 3   VAL A CB  1 
ATOM 20   O O   ? VAL A 1   3 ?   3.154 -13.466   5.876 1.000 92.080 ? 3   VAL A O   1 
ATOM 21   C CG1 ? VAL A 1   3 ?   5.789 -13.649   8.377 1.000 92.080 ? 3   VAL A CG1 1 
ATOM 22   C CG2 ? VAL A 1   3 ?   6.615 -11.329   7.884 1.000 92.080 ? 3   VAL A CG2 1 
ATOM 23   N N   ? GLY A 1   4 ?   4.965 -14.936   5.577 1.000 91.590 ? 4   GLY A N   1 
ATOM 24   C CA  ? GLY A 1   4 ?   4.071 -16.065   5.372 1.000 91.590 ? 4   GLY A CA  1 
ATOM 25   C C   ? GLY A 1   4 ?   3.464 -16.102   3.982 1.000 91.590 ? 4   GLY A C   1 
ATOM 26   O O   ? GLY A 1   4 ?   2.567 -16.903   3.712 1.000 91.590 ? 4   GLY A O   1 
ATOM 27   N N   ? GLY A 1   5 ?   3.945 -15.097   3.020 1.000 93.540 ? 5   GLY A N   1 
ATOM 28   C CA  ? GLY A 1   5 ?   3.499 -15.053   1.636 1.000 93.540 ? 5   GLY A CA  1 
ATOM 29   C C   ? GLY A 1   5 ?   4.466 -15.721   0.677 1.000 93.540 ? 5   GLY A C   1 
ATOM 30   O O   ? GLY A 1   5 ?   5.474 -16.291   1.100 1.000 93.540 ? 5   GLY A O   1 
ATOM 31   N N   ? ASP A 1   6 ?   4.170 -15.687  -0.601 1.000 94.900 ? 6   ASP A N   1 
ATOM 32   C CA  ? ASP A 1   6 ?   4.976 -16.213  -1.698 1.000 94.900 ? 6   ASP A CA  1 
ATOM 33   C C   ? ASP A 1   6 ?   5.083 -15.200  -2.836 1.000 94.900 ? 6   ASP A C   1 
ATOM 34   C CB  ? ASP A 1   6 ?   4.386 -17.526  -2.216 1.000 94.900 ? 6   ASP A CB  1 
ATOM 35   O O   ? ASP A 1   6 ?   4.388 -14.182  -2.835 1.000 94.900 ? 6   ASP A O   1 
ATOM 36   C CG  ? ASP A 1   6 ?   4.221 -18.572  -1.128 1.000 94.900 ? 6   ASP A CG  1 
ATOM 37   O OD1 ? ASP A 1   6 ?   5.209 -18.888  -0.430 1.000 94.900 ? 6   ASP A OD1 1 
ATOM 38   O OD2 ? ASP A 1   6 ?   3.094 -19.088  -0.968 1.000 94.900 ? 6   ASP A OD2 1 
ATOM 39   N N   ? GLU A 1   7 ?   6.084 -15.504  -3.660 1.000 95.410 ? 7   GLU A N   1 
ATOM 40   C CA  ? GLU A 1   7 ?   6.225 -14.644  -4.831 1.000 95.410 ? 7   GLU A CA  1 
ATOM 41   C C   ? GLU A 1   7 ?   4.888 -14.455  -5.542 1.000 95.410 ? 7   GLU A C   1 
ATOM 42   C CB  ? GLU A 1   7 ?   7.260 -15.221  -5.801 1.000 95.410 ? 7   GLU A CB  1 
ATOM 43   O O   ? GLU A 1   7 ?   4.161 -15.423  -5.775 1.000 95.410 ? 7   GLU A O   1 
ATOM 44   C CG  ? GLU A 1   7 ?   7.537 -14.332  -7.004 1.000 95.410 ? 7   GLU A CG  1 
ATOM 45   C CD  ? GLU A 1   7 ?   8.622 -14.880  -7.917 1.000 95.410 ? 7   GLU A CD  1 
ATOM 46   O OE1 ? GLU A 1   7 ?   8.595 -14.590  -9.135 1.000 95.410 ? 7   GLU A OE1 1 
ATOM 47   O OE2 ? GLU A 1   7 ?   9.507 -15.605  -7.410 1.000 95.410 ? 7   GLU A OE2 1 
ATOM 48   N N   ? CYS A 1   8 ?   4.605 -13.117  -5.759 1.000 94.390 ? 8   CYS A N   1 
ATOM 49   C CA  ? CYS A 1   8 ?   3.388 -12.797  -6.496 1.000 94.390 ? 8   CYS A CA  1 
ATOM 50   C C   ? CYS A 1   8 ?   3.481 -13.278  -7.939 1.000 94.390 ? 8   CYS A C   1 
ATOM 51   C CB  ? CYS A 1   8 ?   3.122 -11.292  -6.466 1.000 94.390 ? 8   CYS A CB  1 
ATOM 52   O O   ? CYS A 1   8 ?   4.570 -13.318  -8.515 1.000 94.390 ? 8   CYS A O   1 
ATOM 53   S SG  ? CYS A 1   8 ?   2.823 -10.639  -4.809 1.000 94.390 ? 8   CYS A SG  1 
ATOM 54   N N   ? ASN A 1   9 ?   2.313 -13.633  -8.525 1.000 91.750 ? 9   ASN A N   1 
ATOM 55   C CA  ? ASN A 1   9 ?   2.242 -13.894  -9.959 1.000 91.750 ? 9   ASN A CA  1 
ATOM 56   C C   ? ASN A 1   9 ?   2.633 -12.664 -10.773 1.000 91.750 ? 9   ASN A C   1 
ATOM 57   C CB  ? ASN A 1   9 ?   0.839 -14.365 -10.350 1.000 91.750 ? 9   ASN A CB  1 
ATOM 58   O O   ? ASN A 1   9 ?   2.128 -11.567 -10.529 1.000 91.750 ? 9   ASN A O   1 
ATOM 59   C CG  ? ASN A 1   9 ?   0.752 -14.799 -11.799 1.000 91.750 ? 9   ASN A CG  1 
ATOM 60   N ND2 ? ASN A 1   9 ?   0.299 -16.027 -12.024 1.000 91.750 ? 9   ASN A ND2 1 
ATOM 61   O OD1 ? ASN A 1   9 ?   1.089 -14.038 -12.710 1.000 91.750 ? 9   ASN A OD1 1 
ATOM 62   N N   ? ARG A 1  10 ?   3.515 -12.801 -11.749 1.000 88.440 ? 10  ARG A N   1 
ATOM 63   C CA  ? ARG A 1  10 ?   4.085 -11.722 -12.548 1.000 88.440 ? 10  ARG A CA  1 
ATOM 64   C C   ? ARG A 1  10 ?   2.995 -10.957 -13.292 1.000 88.440 ? 10  ARG A C   1 
ATOM 65   C CB  ? ARG A 1  10 ?   5.111 -12.272 -13.541 1.000 88.440 ? 10  ARG A CB  1 
ATOM 66   O O   ? ARG A 1  10 ?   3.115  -9.750 -13.509 1.000 88.440 ? 10  ARG A O   1 
ATOM 67   C CG  ? ARG A 1  10 ?   5.816 -11.199 -14.356 1.000 88.440 ? 10  ARG A CG  1 
ATOM 68   C CD  ? ARG A 1  10 ?   6.881 -11.792 -15.268 1.000 88.440 ? 10  ARG A CD  1 
ATOM 69   N NE  ? ARG A 1  10 ?   7.617 -10.754 -15.984 1.000 88.440 ? 10  ARG A NE  1 
ATOM 70   N NH1 ? ARG A 1  10 ?   8.895 -12.225 -17.225 1.000 88.440 ? 10  ARG A NH1 1 
ATOM 71   N NH2 ? ARG A 1  10 ?   9.162  -9.963 -17.488 1.000 88.440 ? 10  ARG A NH2 1 
ATOM 72   C CZ  ? ARG A 1  10 ?   8.556 -10.983 -16.897 1.000 88.440 ? 10  ARG A CZ  1 
ATOM 73   N N   ? ASN A 1  11 ?   1.824 -11.479 -13.473 1.000 84.870 ? 11  ASN A N   1 
ATOM 74   C CA  ? ASN A 1  11 ?   0.800 -10.823 -14.278 1.000 84.870 ? 11  ASN A CA  1 
ATOM 75   C C   ? ASN A 1  11 ?  -0.397 -10.404 -13.429 1.000 84.870 ? 11  ASN A C   1 
ATOM 76   C CB  ? ASN A 1  11 ?   0.347 -11.735 -15.420 1.000 84.870 ? 11  ASN A CB  1 
ATOM 77   O O   ? ASN A 1  11 ?  -1.406  -9.936 -13.959 1.000 84.870 ? 11  ASN A O   1 
ATOM 78   C CG  ? ASN A 1  11 ?   1.456 -12.021 -16.414 1.000 84.870 ? 11  ASN A CG  1 
ATOM 79   N ND2 ? ASN A 1  11 ?   1.532 -13.263 -16.876 1.000 84.870 ? 11  ASN A ND2 1 
ATOM 80   O OD1 ? ASN A 1  11 ?   2.238 -11.132 -16.763 1.000 84.870 ? 11  ASN A OD1 1 
ATOM 81   N N   ? GLU A 1  12 ?  -0.353 -10.481 -12.181 1.000 87.150 ? 12  GLU A N   1 
ATOM 82   C CA  ? GLU A 1  12 ?  -1.519 -10.325 -11.317 1.000 87.150 ? 12  GLU A CA  1 
ATOM 83   C C   ? GLU A 1  12 ?  -1.501  -8.977 -10.603 1.000 87.150 ? 12  GLU A C   1 
ATOM 84   C CB  ? GLU A 1  12 ?  -1.585 -11.461 -10.293 1.000 87.150 ? 12  GLU A CB  1 
ATOM 85   O O   ? GLU A 1  12 ?  -2.507  -8.562 -10.023 1.000 87.150 ? 12  GLU A O   1 
ATOM 86   C CG  ? GLU A 1  12 ?  -2.043 -12.790 -10.876 1.000 87.150 ? 12  GLU A CG  1 
ATOM 87   C CD  ? GLU A 1  12 ?  -2.168 -13.891  -9.836 1.000 87.150 ? 12  GLU A CD  1 
ATOM 88   O OE1 ? GLU A 1  12 ?  -2.674 -14.987 -10.169 1.000 87.150 ? 12  GLU A OE1 1 
ATOM 89   O OE2 ? GLU A 1  12 ?  -1.756 -13.657  -8.678 1.000 87.150 ? 12  GLU A OE2 1 
ATOM 90   N N   ? HIS A 1  13 ?  -0.470  -8.075 -10.735 1.000 92.350 ? 13  HIS A N   1 
ATOM 91   C CA  ? HIS A 1  13 ?  -0.370  -6.832  -9.979 1.000 92.350 ? 13  HIS A CA  1 
ATOM 92   C C   ? HIS A 1  13 ?   0.125  -5.689 -10.861 1.000 92.350 ? 13  HIS A C   1 
ATOM 93   C CB  ? HIS A 1  13 ?   0.560  -7.008  -8.778 1.000 92.350 ? 13  HIS A CB  1 
ATOM 94   O O   ? HIS A 1  13 ?   1.080  -4.995 -10.506 1.000 92.350 ? 13  HIS A O   1 
ATOM 95   C CG  ? HIS A 1  13 ?   1.862  -7.662  -9.118 1.000 92.350 ? 13  HIS A CG  1 
ATOM 96   C CD2 ? HIS A 1  13 ?   3.123  -7.171  -9.141 1.000 92.350 ? 13  HIS A CD2 1 
ATOM 97   N ND1 ? HIS A 1  13 ?   1.955  -8.985  -9.493 1.000 92.350 ? 13  HIS A ND1 1 
ATOM 98   C CE1 ? HIS A 1  13 ?   3.221  -9.280  -9.732 1.000 92.350 ? 13  HIS A CE1 1 
ATOM 99   N NE2 ? HIS A 1  13 ?   3.951  -8.197  -9.526 1.000 92.350 ? 13  HIS A NE2 1 
ATOM 100  N N   ? ARG A 1  14 ?  -0.515  -5.455 -11.856 1.000 95.570 ? 14  ARG A N   1 
ATOM 101  C CA  ? ARG A 1  14 ?  -0.146  -4.479 -12.876 1.000 95.570 ? 14  ARG A CA  1 
ATOM 102  C C   ? ARG A 1  14 ?  -0.378  -3.055 -12.382 1.000 95.570 ? 14  ARG A C   1 
ATOM 103  C CB  ? ARG A 1  14 ?  -0.936  -4.722 -14.164 1.000 95.570 ? 14  ARG A CB  1 
ATOM 104  O O   ? ARG A 1  14 ?   0.093  -2.095 -12.995 1.000 95.570 ? 14  ARG A O   1 
ATOM 105  C CG  ? ARG A 1  14 ?  -0.647  -6.063 -14.820 1.000 95.570 ? 14  ARG A CG  1 
ATOM 106  C CD  ? ARG A 1  14 ?  -1.645  -6.376 -15.926 1.000 95.570 ? 14  ARG A CD  1 
ATOM 107  N NE  ? ARG A 1  14 ?  -1.649  -5.342 -16.956 1.000 95.570 ? 14  ARG A NE  1 
ATOM 108  N NH1 ? ARG A 1  14 ?  -3.545  -6.120 -18.022 1.000 95.570 ? 14  ARG A NH1 1 
ATOM 109  N NH2 ? ARG A 1  14 ?  -2.461  -4.262 -18.814 1.000 95.570 ? 14  ARG A NH2 1 
ATOM 110  C CZ  ? ARG A 1  14 ?  -2.552  -5.244 -17.929 1.000 95.570 ? 14  ARG A CZ  1 
ATOM 111  N N   ? PHE A 1  15 ?  -1.002  -2.896 -11.215 1.000 97.130 ? 15  PHE A N   1 
ATOM 112  C CA  ? PHE A 1  15 ?  -1.301  -1.620 -10.577 1.000 97.130 ? 15  PHE A CA  1 
ATOM 113  C C   ? PHE A 1  15 ?  -0.252  -1.280  -9.525 1.000 97.130 ? 15  PHE A C   1 
ATOM 114  C CB  ? PHE A 1  15 ?  -2.693  -1.650  -9.938 1.000 97.130 ? 15  PHE A CB  1 
ATOM 115  O O   ? PHE A 1  15 ?  -0.220  -0.160  -9.012 1.000 97.130 ? 15  PHE A O   1 
ATOM 116  C CG  ? PHE A 1  15 ?  -2.938  -2.858  -9.074 1.000 97.130 ? 15  PHE A CG  1 
ATOM 117  C CD1 ? PHE A 1  15 ?  -3.654  -3.945  -9.561 1.000 97.130 ? 15  PHE A CD1 1 
ATOM 118  C CD2 ? PHE A 1  15 ?  -2.452  -2.906  -7.774 1.000 97.130 ? 15  PHE A CD2 1 
ATOM 119  C CE1 ? PHE A 1  15 ?  -3.882  -5.064  -8.763 1.000 97.130 ? 15  PHE A CE1 1 
ATOM 120  C CE2 ? PHE A 1  15 ?  -2.676  -4.021  -6.971 1.000 97.130 ? 15  PHE A CE2 1 
ATOM 121  C CZ  ? PHE A 1  15 ?  -3.392  -5.098  -7.467 1.000 97.130 ? 15  PHE A CZ  1 
ATOM 122  N N   ? LEU A 1  16 ?   0.518  -2.299  -9.131 1.000 97.350 ? 16  LEU A N   1 
ATOM 123  C CA  ? LEU A 1  16 ?   1.478  -2.145  -8.043 1.000 97.350 ? 16  LEU A CA  1 
ATOM 124  C C   ? LEU A 1  16 ?   2.608  -1.203  -8.446 1.000 97.350 ? 16  LEU A C   1 
ATOM 125  C CB  ? LEU A 1  16 ?   2.053  -3.505  -7.639 1.000 97.350 ? 16  LEU A CB  1 
ATOM 126  O O   ? LEU A 1  16 ?   3.225  -1.380  -9.499 1.000 97.350 ? 16  LEU A O   1 
ATOM 127  C CG  ? LEU A 1  16 ?   2.967  -3.518  -6.412 1.000 97.350 ? 16  LEU A CG  1 
ATOM 128  C CD1 ? LEU A 1  16 ?   2.199  -3.066  -5.174 1.000 97.350 ? 16  LEU A CD1 1 
ATOM 129  C CD2 ? LEU A 1  16 ?   3.561  -4.906  -6.202 1.000 97.350 ? 16  LEU A CD2 1 
ATOM 130  N N   ? VAL A 1  17 ?   2.905  -0.245  -7.599 1.000 97.310 ? 17  VAL A N   1 
ATOM 131  C CA  ? VAL A 1  17 ?   3.906   0.790  -7.839 1.000 97.310 ? 17  VAL A CA  1 
ATOM 132  C C   ? VAL A 1  17 ?   4.998   0.709  -6.776 1.000 97.310 ? 17  VAL A C   1 
ATOM 133  C CB  ? VAL A 1  17 ?   3.273   2.200  -7.847 1.000 97.310 ? 17  VAL A CB  1 
ATOM 134  O O   ? VAL A 1  17 ?   4.716   0.442  -5.605 1.000 97.310 ? 17  VAL A O   1 
ATOM 135  C CG1 ? VAL A 1  17 ?   4.354   3.277  -7.912 1.000 97.310 ? 17  VAL A CG1 1 
ATOM 136  C CG2 ? VAL A 1  17 ?   2.302   2.342  -9.018 1.000 97.310 ? 17  VAL A CG2 1 
ATOM 137  N N   ? ALA A 1  18 ?   6.253   0.932  -7.224 1.000 96.720 ? 18  ALA A N   1 
ATOM 138  C CA  ? ALA A 1  18 ?   7.380   0.995  -6.296 1.000 96.720 ? 18  ALA A CA  1 
ATOM 139  C C   ? ALA A 1  18 ?   7.920   2.418  -6.186 1.000 96.720 ? 18  ALA A C   1 
ATOM 140  C CB  ? ALA A 1  18 ?   8.487   0.041  -6.738 1.000 96.720 ? 18  ALA A CB  1 
ATOM 141  O O   ? ALA A 1  18 ?   8.248   3.044  -7.197 1.000 96.720 ? 18  ALA A O   1 
ATOM 142  N N   ? LEU A 1  19 ?   7.983   2.894  -4.963 1.000 96.990 ? 19  LEU A N   1 
ATOM 143  C CA  ? LEU A 1  19 ?   8.531   4.220  -4.694 1.000 96.990 ? 19  LEU A CA  1 
ATOM 144  C C   ? LEU A 1  19 ?   9.967   4.122  -4.190 1.000 96.990 ? 19  LEU A C   1 
ATOM 145  C CB  ? LEU A 1  19 ?   7.667   4.959  -3.670 1.000 96.990 ? 19  LEU A CB  1 
ATOM 146  O O   ? LEU A 1  19 ?  10.252   3.370  -3.256 1.000 96.990 ? 19  LEU A O   1 
ATOM 147  C CG  ? LEU A 1  19 ?   6.397   5.622  -4.206 1.000 96.990 ? 19  LEU A CG  1 
ATOM 148  C CD1 ? LEU A 1  19 ?   5.464   4.574  -4.803 1.000 96.990 ? 19  LEU A CD1 1 
ATOM 149  C CD2 ? LEU A 1  19 ?   5.694   6.404  -3.101 1.000 96.990 ? 19  LEU A CD2 1 
ATOM 150  N N   ? TYR A 1  20 ?  10.818   4.952  -4.783 1.000 96.120 ? 20  TYR A N   1 
ATOM 151  C CA  ? TYR A 1  20 ?  12.232   4.955  -4.425 1.000 96.120 ? 20  TYR A CA  1 
ATOM 152  C C   ? TYR A 1  20 ?  12.686   6.349  -4.009 1.000 96.120 ? 20  TYR A C   1 
ATOM 153  C CB  ? TYR A 1  20 ?  13.084   4.456  -5.596 1.000 96.120 ? 20  TYR A CB  1 
ATOM 154  O O   ? TYR A 1  20 ?  12.177   7.352  -4.517 1.000 96.120 ? 20  TYR A O   1 
ATOM 155  C CG  ? TYR A 1  20 ?  13.062   2.957  -5.767 1.000 96.120 ? 20  TYR A CG  1 
ATOM 156  C CD1 ? TYR A 1  20 ?  14.082   2.162  -5.250 1.000 96.120 ? 20  TYR A CD1 1 
ATOM 157  C CD2 ? TYR A 1  20 ?  12.022   2.332  -6.448 1.000 96.120 ? 20  TYR A CD2 1 
ATOM 158  C CE1 ? TYR A 1  20 ?  14.066   0.780  -5.407 1.000 96.120 ? 20  TYR A CE1 1 
ATOM 159  C CE2 ? TYR A 1  20 ?  11.996   0.951  -6.611 1.000 96.120 ? 20  TYR A CE2 1 
ATOM 160  O OH  ? TYR A 1  20 ?  13.001  -1.183  -6.246 1.000 96.120 ? 20  TYR A OH  1 
ATOM 161  C CZ  ? TYR A 1  20 ?  13.021   0.185  -6.087 1.000 96.120 ? 20  TYR A CZ  1 
ATOM 162  N N   ? ASN A 1  21 ?  13.632   6.340  -3.065 1.000 94.510 ? 21  ASN A N   1 
ATOM 163  C CA  ? ASN A 1  21 ?  14.444   7.518  -2.781 1.000 94.510 ? 21  ASN A CA  1 
ATOM 164  C C   ? ASN A 1  21 ?  15.924   7.256  -3.046 1.000 94.510 ? 21  ASN A C   1 
ATOM 165  C CB  ? ASN A 1  21 ?  14.237   7.978  -1.337 1.000 94.510 ? 21  ASN A CB  1 
ATOM 166  O O   ? ASN A 1  21 ?  16.548   6.446  -2.358 1.000 94.510 ? 21  ASN A O   1 
ATOM 167  C CG  ? ASN A 1  21 ?  14.954   9.278  -1.029 1.000 94.510 ? 21  ASN A CG  1 
ATOM 168  N ND2 ? ASN A 1  21 ?  14.895   9.705   0.227 1.000 94.510 ? 21  ASN A ND2 1 
ATOM 169  O OD1 ? ASN A 1  21 ?  15.555   9.894  -1.913 1.000 94.510 ? 21  ASN A OD1 1 
ATOM 170  N N   ? ALA A 1  22 ?  16.615   7.988  -4.033 1.000 86.740 ? 22  ALA A N   1 
ATOM 171  C CA  ? ALA A 1  22 ?  18.012   7.853  -4.438 1.000 86.740 ? 22  ALA A CA  1 
ATOM 172  C C   ? ALA A 1  22 ?  18.411   6.384  -4.552 1.000 86.740 ? 22  ALA A C   1 
ATOM 173  C CB  ? ALA A 1  22 ?  18.925   8.574  -3.449 1.000 86.740 ? 22  ALA A CB  1 
ATOM 174  O O   ? ALA A 1  22 ?  19.421   5.963  -3.984 1.000 86.740 ? 22  ALA A O   1 
ATOM 175  N N   ? ASP A 1  23 ?  17.461   5.414  -4.884 1.000 86.560 ? 23  ASP A N   1 
ATOM 176  C CA  ? ASP A 1  23 ?  17.683   4.030  -5.291 1.000 86.560 ? 23  ASP A CA  1 
ATOM 177  C C   ? ASP A 1  23 ?  17.346   3.064  -4.158 1.000 86.560 ? 23  ASP A C   1 
ATOM 178  C CB  ? ASP A 1  23 ?  19.132   3.828  -5.740 1.000 86.560 ? 23  ASP A CB  1 
ATOM 179  O O   ? ASP A 1  23 ?  17.502   1.849  -4.303 1.000 86.560 ? 23  ASP A O   1 
ATOM 180  C CG  ? ASP A 1  23 ?  19.473   4.595  -7.006 1.000 86.560 ? 23  ASP A CG  1 
ATOM 181  O OD1 ? ASP A 1  23 ?  18.642   4.630  -7.940 1.000 86.560 ? 23  ASP A OD1 1 
ATOM 182  O OD2 ? ASP A 1  23 ?  20.582   5.167  -7.072 1.000 86.560 ? 23  ASP A OD2 1 
ATOM 183  N N   ? LYS A 1  24 ?  16.914   3.679  -3.091 1.000 91.990 ? 24  LYS A N   1 
ATOM 184  C CA  ? LYS A 1  24 ?  16.437   2.871  -1.973 1.000 91.990 ? 24  LYS A CA  1 
ATOM 185  C C   ? LYS A 1  24 ?  14.916   2.741  -1.997 1.000 91.990 ? 24  LYS A C   1 
ATOM 186  C CB  ? LYS A 1  24 ?  16.890   3.474  -0.642 1.000 91.990 ? 24  LYS A CB  1 
ATOM 187  O O   ? LYS A 1  24 ?  14.204   3.743  -2.090 1.000 91.990 ? 24  LYS A O   1 
ATOM 188  C CG  ? LYS A 1  24 ?  16.510   2.645   0.575 1.000 91.990 ? 24  LYS A CG  1 
ATOM 189  C CD  ? LYS A 1  24 ?  16.977   3.302   1.867 1.000 91.990 ? 24  LYS A CD  1 
ATOM 190  C CE  ? LYS A 1  24 ?  16.519   2.519   3.091 1.000 91.990 ? 24  LYS A CE  1 
ATOM 191  N NZ  ? LYS A 1  24 ?  16.945   3.179   4.361 1.000 91.990 ? 24  LYS A NZ  1 
ATOM 192  N N   ? PHE A 1  25 ?  14.546   1.501  -2.025 1.000 93.060 ? 25  PHE A N   1 
ATOM 193  C CA  ? PHE A 1  25 ?  13.105   1.279  -1.982 1.000 93.060 ? 25  PHE A CA  1 
ATOM 194  C C   ? PHE A 1  25 ?  12.489   1.950  -0.761 1.000 93.060 ? 25  PHE A C   1 
ATOM 195  C CB  ? PHE A 1  25 ?  12.792  -0.221  -1.971 1.000 93.060 ? 25  PHE A CB  1 
ATOM 196  O O   ? PHE A 1  25 ?  12.963   1.763   0.362 1.000 93.060 ? 25  PHE A O   1 
ATOM 197  C CG  ? PHE A 1  25 ?  11.323  -0.533  -1.870 1.000 93.060 ? 25  PHE A CG  1 
ATOM 198  C CD1 ? PHE A 1  25 ?  10.761  -0.913  -0.657 1.000 93.060 ? 25  PHE A CD1 1 
ATOM 199  C CD2 ? PHE A 1  25 ?  10.505  -0.447  -2.988 1.000 93.060 ? 25  PHE A CD2 1 
ATOM 200  C CE1 ? PHE A 1  25 ?   9.402  -1.203  -0.561 1.000 93.060 ? 25  PHE A CE1 1 
ATOM 201  C CE2 ? PHE A 1  25 ?   9.146  -0.735  -2.900 1.000 93.060 ? 25  PHE A CE2 1 
ATOM 202  C CZ  ? PHE A 1  25 ?   8.597  -1.114  -1.685 1.000 93.060 ? 25  PHE A CZ  1 
ATOM 203  N N   ? LEU A 1  26 ?  11.427   2.716  -0.976 1.000 93.880 ? 26  LEU A N   1 
ATOM 204  C CA  ? LEU A 1  26 ?  10.769   3.475   0.082 1.000 93.880 ? 26  LEU A CA  1 
ATOM 205  C C   ? LEU A 1  26 ?   9.449   2.822   0.479 1.000 93.880 ? 26  LEU A C   1 
ATOM 206  C CB  ? LEU A 1  26 ?  10.523   4.918  -0.365 1.000 93.880 ? 26  LEU A CB  1 
ATOM 207  O O   ? LEU A 1  26 ?   9.272   2.421   1.632 1.000 93.880 ? 26  LEU A O   1 
ATOM 208  C CG  ? LEU A 1  26 ?   9.803   5.825   0.634 1.000 93.880 ? 26  LEU A CG  1 
ATOM 209  C CD1 ? LEU A 1  26 ?  10.649   6.006   1.890 1.000 93.880 ? 26  LEU A CD1 1 
ATOM 210  C CD2 ? LEU A 1  26 ?   9.484   7.174  -0.001 1.000 93.880 ? 26  LEU A CD2 1 
ATOM 211  N N   ? CYS A 1  27 ?   8.541   2.680  -0.409 1.000 95.820 ? 27  CYS A N   1 
ATOM 212  C CA  ? CYS A 1  27 ?   7.185   2.190  -0.191 1.000 95.820 ? 27  CYS A CA  1 
ATOM 213  C C   ? CYS A 1  27 ?   6.591   1.636  -1.481 1.000 95.820 ? 27  CYS A C   1 
ATOM 214  C CB  ? CYS A 1  27 ?   6.293   3.304   0.354 1.000 95.820 ? 27  CYS A CB  1 
ATOM 215  O O   ? CYS A 1  27 ?   7.151   1.833  -2.562 1.000 95.820 ? 27  CYS A O   1 
ATOM 216  S SG  ? CYS A 1  27 ?   6.644   3.742   2.071 1.000 95.820 ? 27  CYS A SG  1 
ATOM 217  N N   ? GLY A 1  28 ?   5.479   1.003  -1.259 1.000 96.150 ? 28  GLY A N   1 
ATOM 218  C CA  ? GLY A 1  28 ?   4.629   0.658  -2.387 1.000 96.150 ? 28  GLY A CA  1 
ATOM 219  C C   ? GLY A 1  28 ?   3.541   1.682  -2.650 1.000 96.150 ? 28  GLY A C   1 
ATOM 220  O O   ? GLY A 1  28 ?   3.381   2.635  -1.885 1.000 96.150 ? 28  GLY A O   1 
ATOM 221  N N   ? GLY A 1  29 ?   2.814   1.518  -3.749 1.000 97.230 ? 29  GLY A N   1 
ATOM 222  C CA  ? GLY A 1  29 ?   1.663   2.318  -4.136 1.000 97.230 ? 29  GLY A CA  1 
ATOM 223  C C   ? GLY A 1  29 ?   0.739   1.606  -5.105 1.000 97.230 ? 29  GLY A C   1 
ATOM 224  O O   ? GLY A 1  29 ?   0.989   0.458  -5.480 1.000 97.230 ? 29  GLY A O   1 
ATOM 225  N N   ? THR A 1  30 ?  -0.372   2.334  -5.403 1.000 97.950 ? 30  THR A N   1 
ATOM 226  C CA  ? THR A 1  30 ?  -1.350   1.780  -6.332 1.000 97.950 ? 30  THR A CA  1 
ATOM 227  C C   ? THR A 1  30 ?  -1.681   2.784  -7.432 1.000 97.950 ? 30  THR A C   1 
ATOM 228  C CB  ? THR A 1  30 ?  -2.643   1.368  -5.603 1.000 97.950 ? 30  THR A CB  1 
ATOM 229  O O   ? THR A 1  30 ?  -2.064   3.921  -7.148 1.000 97.950 ? 30  THR A O   1 
ATOM 230  C CG2 ? THR A 1  30 ?  -3.641   0.738  -6.569 1.000 97.950 ? 30  THR A CG2 1 
ATOM 231  O OG1 ? THR A 1  30 ?  -2.325   0.421  -4.576 1.000 97.950 ? 30  THR A OG1 1 
ATOM 232  N N   ? LEU A 1  31 ?  -1.492   2.347  -8.698 1.000 98.210 ? 31  LEU A N   1 
ATOM 233  C CA  ? LEU A 1  31 ?  -1.895   3.155  -9.844 1.000 98.210 ? 31  LEU A CA  1 
ATOM 234  C C   ? LEU A 1  31 ?  -3.412   3.165  -9.995 1.000 98.210 ? 31  LEU A C   1 
ATOM 235  C CB  ? LEU A 1  31 ?  -1.246   2.627 -11.126 1.000 98.210 ? 31  LEU A CB  1 
ATOM 236  O O   ? LEU A 1  31 ?  -4.028   2.113 -10.183 1.000 98.210 ? 31  LEU A O   1 
ATOM 237  C CG  ? LEU A 1  31 ?  -1.556   3.399 -12.410 1.000 98.210 ? 31  LEU A CG  1 
ATOM 238  C CD1 ? LEU A 1  31 ?  -0.954   4.798 -12.346 1.000 98.210 ? 31  LEU A CD1 1 
ATOM 239  C CD2 ? LEU A 1  31 ?  -1.037   2.642 -13.628 1.000 98.210 ? 31  LEU A CD2 1 
ATOM 240  N N   ? LEU A 1  32 ?  -4.042   4.461  -9.930 1.000 97.350 ? 32  LEU A N   1 
ATOM 241  C CA  ? LEU A 1  32 ?  -5.495   4.582  -9.974 1.000 97.350 ? 32  LEU A CA  1 
ATOM 242  C C   ? LEU A 1  32 ?  -5.975   4.848 -11.397 1.000 97.350 ? 32  LEU A C   1 
ATOM 243  C CB  ? LEU A 1  32 ?  -5.968   5.703  -9.045 1.000 97.350 ? 32  LEU A CB  1 
ATOM 244  O O   ? LEU A 1  32 ?  -7.060   4.407 -11.783 1.000 97.350 ? 32  LEU A O   1 
ATOM 245  C CG  ? LEU A 1  32 ?  -5.698   5.506  -7.553 1.000 97.350 ? 32  LEU A CG  1 
ATOM 246  C CD1 ? LEU A 1  32 ?  -6.258   6.678  -6.754 1.000 97.350 ? 32  LEU A CD1 1 
ATOM 247  C CD2 ? LEU A 1  32 ?  -6.296   4.189  -7.070 1.000 97.350 ? 32  LEU A CD2 1 
ATOM 248  N N   ? ASN A 1  33 ?  -5.250   5.609 -12.167 1.000 96.500 ? 33  ASN A N   1 
ATOM 249  C CA  ? ASN A 1  33 ?  -5.383   5.874 -13.596 1.000 96.500 ? 33  ASN A CA  1 
ATOM 250  C C   ? ASN A 1  33 ?  -4.045   6.256 -14.222 1.000 96.500 ? 33  ASN A C   1 
ATOM 251  C CB  ? ASN A 1  33 ?  -6.418   6.973 -13.844 1.000 96.500 ? 33  ASN A CB  1 
ATOM 252  O O   ? ASN A 1  33 ?  -2.990   6.038 -13.624 1.000 96.500 ? 33  ASN A O   1 
ATOM 253  C CG  ? ASN A 1  33 ?  -6.023   8.298 -13.222 1.000 96.500 ? 33  ASN A CG  1 
ATOM 254  N ND2 ? ASN A 1  33 ?  -7.007   9.033 -12.717 1.000 96.500 ? 33  ASN A ND2 1 
ATOM 255  O OD1 ? ASN A 1  33 ?  -4.844   8.659 -13.198 1.000 96.500 ? 33  ASN A OD1 1 
ATOM 256  N N   ? GLU A 1  34 ?  -4.096   6.848 -15.484 1.000 96.830 ? 34  GLU A N   1 
ATOM 257  C CA  ? GLU A 1  34 ?  -2.858   7.077 -16.223 1.000 96.830 ? 34  GLU A CA  1 
ATOM 258  C C   ? GLU A 1  34 ?  -2.003   8.147 -15.549 1.000 96.830 ? 34  GLU A C   1 
ATOM 259  C CB  ? GLU A 1  34 ?  -3.162   7.480 -17.668 1.000 96.830 ? 34  GLU A CB  1 
ATOM 260  O O   ? GLU A 1  34 ?  -0.806   8.255 -15.822 1.000 96.830 ? 34  GLU A O   1 
ATOM 261  C CG  ? GLU A 1  34 ?  -3.851   6.391 -18.478 1.000 96.830 ? 34  GLU A CG  1 
ATOM 262  C CD  ? GLU A 1  34 ?  -4.181   6.818 -19.899 1.000 96.830 ? 34  GLU A CD  1 
ATOM 263  O OE1 ? GLU A 1  34 ?  -4.757   6.006 -20.659 1.000 96.830 ? 34  GLU A OE1 1 
ATOM 264  O OE2 ? GLU A 1  34 ?  -3.860   7.973 -20.257 1.000 96.830 ? 34  GLU A OE2 1 
ATOM 265  N N   ? GLU A 1  35 ?  -2.545   8.851 -14.493 1.000 97.120 ? 35  GLU A N   1 
ATOM 266  C CA  ? GLU A 1  35 ?  -1.838  10.025 -13.991 1.000 97.120 ? 35  GLU A CA  1 
ATOM 267  C C   ? GLU A 1  35 ?  -1.708   9.983 -12.471 1.000 97.120 ? 35  GLU A C   1 
ATOM 268  C CB  ? GLU A 1  35 ?  -2.552  11.309 -14.422 1.000 97.120 ? 35  GLU A CB  1 
ATOM 269  O O   ? GLU A 1  35 ?  -0.984  10.788 -11.881 1.000 97.120 ? 35  GLU A O   1 
ATOM 270  C CG  ? GLU A 1  35 ?  -2.572  11.524 -15.928 1.000 97.120 ? 35  GLU A CG  1 
ATOM 271  C CD  ? GLU A 1  35 ?  -3.262  12.815 -16.340 1.000 97.120 ? 35  GLU A CD  1 
ATOM 272  O OE1 ? GLU A 1  35 ?  -2.625  13.655 -17.016 1.000 97.120 ? 35  GLU A OE1 1 
ATOM 273  O OE2 ? GLU A 1  35 ?  -4.448  12.989 -15.983 1.000 97.120 ? 35  GLU A OE2 1 
ATOM 274  N N   ? TRP A 1  36 ?  -2.415   9.027 -11.822 1.000 98.080 ? 36  TRP A N   1 
ATOM 275  C CA  ? TRP A 1  36 ?  -2.502   9.172 -10.372 1.000 98.080 ? 36  TRP A CA  1 
ATOM 276  C C   ? TRP A 1  36 ?  -2.073   7.888  -9.670 1.000 98.080 ? 36  TRP A C   1 
ATOM 277  C CB  ? TRP A 1  36 ?  -3.927   9.546  -9.954 1.000 98.080 ? 36  TRP A CB  1 
ATOM 278  O O   ? TRP A 1  36 ?  -2.479   6.792 -10.063 1.000 98.080 ? 36  TRP A O   1 
ATOM 279  C CG  ? TRP A 1  36 ?  -4.328  10.939 -10.337 1.000 98.080 ? 36  TRP A CG  1 
ATOM 280  C CD1 ? TRP A 1  36 ?  -5.069  11.314 -11.423 1.000 98.080 ? 36  TRP A CD1 1 
ATOM 281  C CD2 ? TRP A 1  36 ?  -4.006  12.143  -9.635 1.000 98.080 ? 36  TRP A CD2 1 
ATOM 282  C CE2 ? TRP A 1  36 ?  -4.584  13.213 -10.354 1.000 98.080 ? 36  TRP A CE2 1 
ATOM 283  C CE3 ? TRP A 1  36 ?  -3.284  12.422  -8.467 1.000 98.080 ? 36  TRP A CE3 1 
ATOM 284  N NE1 ? TRP A 1  36 ?  -5.226  12.681 -11.439 1.000 98.080 ? 36  TRP A NE1 1 
ATOM 285  C CH2 ? TRP A 1  36 ?  -3.751  14.787  -8.795 1.000 98.080 ? 36  TRP A CH2 1 
ATOM 286  C CZ2 ? TRP A 1  36 ?  -4.462  14.542  -9.941 1.000 98.080 ? 36  TRP A CZ2 1 
ATOM 287  C CZ3 ? TRP A 1  36 ?  -3.163  13.746  -8.058 1.000 98.080 ? 36  TRP A CZ3 1 
ATOM 288  N N   ? VAL A 1  37 ?  -1.217   8.054  -8.603 1.000 98.290 ? 37  VAL A N   1 
ATOM 289  C CA  ? VAL A 1  37 ?  -0.782   6.989  -7.706 1.000 98.290 ? 37  VAL A CA  1 
ATOM 290  C C   ? VAL A 1  37 ?  -1.255   7.285  -6.284 1.000 98.290 ? 37  VAL A C   1 
ATOM 291  C CB  ? VAL A 1  37 ?   0.754   6.817  -7.732 1.000 98.290 ? 37  VAL A CB  1 
ATOM 292  O O   ? VAL A 1  37 ?  -1.151   8.419  -5.812 1.000 98.290 ? 37  VAL A O   1 
ATOM 293  C CG1 ? VAL A 1  37 ?   1.208   5.851  -6.639 1.000 98.290 ? 37  VAL A CG1 1 
ATOM 294  C CG2 ? VAL A 1  37 ?   1.212   6.330  -9.105 1.000 98.290 ? 37  VAL A CG2 1 
ATOM 295  N N   ? LEU A 1  38 ?  -1.811   6.245  -5.705 1.000 97.850 ? 38  LEU A N   1 
ATOM 296  C CA  ? LEU A 1  38 ?  -2.227   6.327  -4.309 1.000 97.850 ? 38  LEU A CA  1 
ATOM 297  C C   ? LEU A 1  38 ?  -1.264   5.560  -3.409 1.000 97.850 ? 38  LEU A C   1 
ATOM 298  C CB  ? LEU A 1  38 ?  -3.647   5.781  -4.139 1.000 97.850 ? 38  LEU A CB  1 
ATOM 299  O O   ? LEU A 1  38 ?  -0.933   4.405  -3.689 1.000 97.850 ? 38  LEU A O   1 
ATOM 300  C CG  ? LEU A 1  38 ?  -4.352   6.122  -2.825 1.000 97.850 ? 38  LEU A CG  1 
ATOM 301  C CD1 ? LEU A 1  38 ?  -4.513   7.632  -2.686 1.000 97.850 ? 38  LEU A CD1 1 
ATOM 302  C CD2 ? LEU A 1  38 ?  -5.706   5.425  -2.748 1.000 97.850 ? 38  LEU A CD2 1 
ATOM 303  N N   ? THR A 1  39 ?  -0.798   6.217  -2.230 1.000 97.410 ? 39  THR A N   1 
ATOM 304  C CA  ? THR A 1  39 ?   0.166   5.603  -1.324 1.000 97.410 ? 39  THR A CA  1 
ATOM 305  C C   ? THR A 1  39 ?   0.027   6.178   0.083 1.000 97.410 ? 39  THR A C   1 
ATOM 306  C CB  ? THR A 1  39 ?   1.609   5.805  -1.823 1.000 97.410 ? 39  THR A CB  1 
ATOM 307  O O   ? THR A 1  39 ?  -0.897   6.947   0.357 1.000 97.410 ? 39  THR A O   1 
ATOM 308  C CG2 ? THR A 1  39 ?   2.037   7.263  -1.696 1.000 97.410 ? 39  THR A CG2 1 
ATOM 309  O OG1 ? THR A 1  39 ?   2.495   4.989  -1.047 1.000 97.410 ? 39  THR A OG1 1 
ATOM 310  N N   ? ALA A 1  40 ?   0.861   5.742   0.994 1.000 95.080 ? 40  ALA A N   1 
ATOM 311  C CA  ? ALA A 1  40 ?   0.809   6.238   2.367 1.000 95.080 ? 40  ALA A CA  1 
ATOM 312  C C   ? ALA A 1  40 ?   1.533   7.575   2.495 1.000 95.080 ? 40  ALA A C   1 
ATOM 313  C CB  ? ALA A 1  40 ?   1.416   5.215   3.324 1.000 95.080 ? 40  ALA A CB  1 
ATOM 314  O O   ? ALA A 1  40 ?   2.606   7.765   1.919 1.000 95.080 ? 40  ALA A O   1 
ATOM 315  N N   ? ALA A 1  41 ?   0.974   8.498   3.275 1.000 93.930 ? 41  ALA A N   1 
ATOM 316  C CA  ? ALA A 1  41 ?   1.548   9.822   3.502 1.000 93.930 ? 41  ALA A CA  1 
ATOM 317  C C   ? ALA A 1  41 ?   2.896   9.722   4.208 1.000 93.930 ? 41  ALA A C   1 
ATOM 318  C CB  ? ALA A 1  41 ?   0.587  10.686   4.315 1.000 93.930 ? 41  ALA A CB  1 
ATOM 319  O O   ? ALA A 1  41 ?   3.802  10.517   3.947 1.000 93.930 ? 41  ALA A O   1 
ATOM 320  N N   ? HIS A 1  42 ?   3.030   8.753   5.105 1.000 91.730 ? 42  HIS A N   1 
ATOM 321  C CA  ? HIS A 1  42 ?   4.269   8.618   5.863 1.000 91.730 ? 42  HIS A CA  1 
ATOM 322  C C   ? HIS A 1  42 ?   5.410   8.137   4.973 1.000 91.730 ? 42  HIS A C   1 
ATOM 323  C CB  ? HIS A 1  42 ?   4.077   7.655   7.037 1.000 91.730 ? 42  HIS A CB  1 
ATOM 324  O O   ? HIS A 1  42 ?   6.568   8.123   5.395 1.000 91.730 ? 42  HIS A O   1 
ATOM 325  C CG  ? HIS A 1  42 ?   4.083   6.214   6.637 1.000 91.730 ? 42  HIS A CG  1 
ATOM 326  C CD2 ? HIS A 1  42 ?   5.104   5.340   6.478 1.000 91.730 ? 42  HIS A CD2 1 
ATOM 327  N ND1 ? HIS A 1  42 ?   2.929   5.517   6.347 1.000 91.730 ? 42  HIS A ND1 1 
ATOM 328  C CE1 ? HIS A 1  42 ?   3.243   4.273   6.026 1.000 91.730 ? 42  HIS A CE1 1 
ATOM 329  N NE2 ? HIS A 1  42 ?   4.556   4.139   6.097 1.000 91.730 ? 42  HIS A NE2 1 
ATOM 330  N N   ? CYS A 1  43 ?   5.109   7.861   3.723 1.000 93.950 ? 43  CYS A N   1 
ATOM 331  C CA  ? CYS A 1  43 ?   6.118   7.408   2.772 1.000 93.950 ? 43  CYS A CA  1 
ATOM 332  C C   ? CYS A 1  43 ?   6.774   8.589   2.067 1.000 93.950 ? 43  CYS A C   1 
ATOM 333  C CB  ? CYS A 1  43 ?   5.497   6.467   1.739 1.000 93.950 ? 43  CYS A CB  1 
ATOM 334  O O   ? CYS A 1  43 ?   7.675   8.406   1.247 1.000 93.950 ? 43  CYS A O   1 
ATOM 335  S SG  ? CYS A 1  43 ?   5.088   4.835   2.394 1.000 93.950 ? 43  CYS A SG  1 
ATOM 336  N N   ? ASP A 1  44 ?   6.372   9.743   2.391 1.000 93.770 ? 44  ASP A N   1 
ATOM 337  C CA  ? ASP A 1  44 ?   6.839  10.937   1.693 1.000 93.770 ? 44  ASP A CA  1 
ATOM 338  C C   ? ASP A 1  44 ?   8.317  11.196   1.976 1.000 93.770 ? 44  ASP A C   1 
ATOM 339  C CB  ? ASP A 1  44 ?   6.004  12.155   2.096 1.000 93.770 ? 44  ASP A CB  1 
ATOM 340  O O   ? ASP A 1  44 ?   8.732  11.248   3.136 1.000 93.770 ? 44  ASP A O   1 
ATOM 341  C CG  ? ASP A 1  44 ?   6.436  13.429   1.391 1.000 93.770 ? 44  ASP A CG  1 
ATOM 342  O OD1 ? ASP A 1  44 ?   6.694  13.393   0.169 1.000 93.770 ? 44  ASP A OD1 1 
ATOM 343  O OD2 ? ASP A 1  44 ?   6.523  14.478   2.065 1.000 93.770 ? 44  ASP A OD2 1 
ATOM 344  N N   ? ARG A 1  45 ?   9.129  11.370   0.961 1.000 93.550 ? 45  ARG A N   1 
ATOM 345  C CA  ? ARG A 1  45 ?  10.545  11.722   1.007 1.000 93.550 ? 45  ARG A CA  1 
ATOM 346  C C   ? ARG A 1  45 ?  10.880  12.780  -0.038 1.000 93.550 ? 45  ARG A C   1 
ATOM 347  C CB  ? ARG A 1  45 ?  11.415  10.481   0.795 1.000 93.550 ? 45  ARG A CB  1 
ATOM 348  O O   ? ARG A 1  45 ?  10.113  12.997  -0.978 1.000 93.550 ? 45  ARG A O   1 
ATOM 349  C CG  ? ARG A 1  45 ?  11.216   9.402   1.847 1.000 93.550 ? 45  ARG A CG  1 
ATOM 350  C CD  ? ARG A 1  45 ?  11.775   9.822   3.199 1.000 93.550 ? 45  ARG A CD  1 
ATOM 351  N NE  ? ARG A 1  45 ?  11.711   8.734   4.171 1.000 93.550 ? 45  ARG A NE  1 
ATOM 352  N NH1 ? ARG A 1  45 ?   9.553   9.194   4.854 1.000 93.550 ? 45  ARG A NH1 1 
ATOM 353  N NH2 ? ARG A 1  45 ?  10.707   7.447   5.786 1.000 93.550 ? 45  ARG A NH2 1 
ATOM 354  C CZ  ? ARG A 1  45 ?  10.657   8.461   4.934 1.000 93.550 ? 45  ARG A CZ  1 
ATOM 355  N N   ? ARG A 1  46 ?  12.251  13.425   0.180 1.000 87.420 ? 46  ARG A N   1 
ATOM 356  C CA  ? ARG A 1  46 ?  12.777  14.351  -0.817 1.000 87.420 ? 46  ARG A CA  1 
ATOM 357  C C   ? ARG A 1  46 ?  13.320  13.600  -2.029 1.000 87.420 ? 46  ARG A C   1 
ATOM 358  C CB  ? ARG A 1  46 ?  13.873  15.230  -0.210 1.000 87.420 ? 46  ARG A CB  1 
ATOM 359  O O   ? ARG A 1  46 ?  13.980  12.569  -1.882 1.000 87.420 ? 46  ARG A O   1 
ATOM 360  C CG  ? ARG A 1  46 ?  13.354  16.282   0.756 1.000 87.420 ? 46  ARG A CG  1 
ATOM 361  C CD  ? ARG A 1  46 ?  14.471  17.186   1.259 1.000 87.420 ? 46  ARG A CD  1 
ATOM 362  N NE  ? ARG A 1  46 ?  13.977  18.174   2.214 1.000 87.420 ? 46  ARG A NE  1 
ATOM 363  N NH1 ? ARG A 1  46 ?  16.049  19.099   2.645 1.000 87.420 ? 46  ARG A NH1 1 
ATOM 364  N NH2 ? ARG A 1  46 ?  14.184  19.913   3.699 1.000 87.420 ? 46  ARG A NH2 1 
ATOM 365  C CZ  ? ARG A 1  46 ?  14.738  19.060   2.851 1.000 87.420 ? 46  ARG A CZ  1 
ATOM 366  N N   ? ASN A 1  47 ?  12.605  13.698  -3.316 1.000 90.730 ? 47  ASN A N   1 
ATOM 367  C CA  ? ASN A 1  47 ?  13.085  13.126  -4.569 1.000 90.730 ? 47  ASN A CA  1 
ATOM 368  C C   ? ASN A 1  47 ?  12.571  11.703  -4.769 1.000 90.730 ? 47  ASN A C   1 
ATOM 369  C CB  ? ASN A 1  47 ?  14.614  13.149  -4.619 1.000 90.730 ? 47  ASN A CB  1 
ATOM 370  O O   ? ASN A 1  47 ?  13.359  10.772  -4.948 1.000 90.730 ? 47  ASN A O   1 
ATOM 371  C CG  ? ASN A 1  47 ?  15.179  14.555  -4.566 1.000 90.730 ? 47  ASN A CG  1 
ATOM 372  N ND2 ? ASN A 1  47 ?  16.258  14.732  -3.813 1.000 90.730 ? 47  ASN A ND2 1 
ATOM 373  O OD1 ? ASN A 1  47 ?  14.649  15.474  -5.195 1.000 90.730 ? 47  ASN A OD1 1 
ATOM 374  N N   ? ILE A 1  48 ?  11.321  11.538  -4.763 1.000 95.430 ? 48  ILE A N   1 
ATOM 375  C CA  ? ILE A 1  48 ?  10.654  10.255  -4.963 1.000 95.430 ? 48  ILE A CA  1 
ATOM 376  C C   ? ILE A 1  48 ?  10.668   9.892  -6.446 1.000 95.430 ? 48  ILE A C   1 
ATOM 377  C CB  ? ILE A 1  48 ?   9.204  10.283  -4.431 1.000 95.430 ? 48  ILE A CB  1 
ATOM 378  O O   ? ILE A 1  48 ?  10.378  10.733  -7.300 1.000 95.430 ? 48  ILE A O   1 
ATOM 379  C CG1 ? ILE A 1  48 ?   9.197  10.424  -2.905 1.000 95.430 ? 48  ILE A CG1 1 
ATOM 380  C CG2 ? ILE A 1  48 ?   8.444   9.028  -4.869 1.000 95.430 ? 48  ILE A CG2 1 
ATOM 381  C CD1 ? ILE A 1  48 ?   7.817  10.680  -2.313 1.000 95.430 ? 48  ILE A CD1 1 
ATOM 382  N N   ? ARG A 1  49 ?  11.215   8.647  -6.768 1.000 96.860 ? 49  ARG A N   1 
ATOM 383  C CA  ? ARG A 1  49 ?  11.041   8.025  -8.076 1.000 96.860 ? 49  ARG A CA  1 
ATOM 384  C C   ? ARG A 1  49 ?   9.971   6.939  -8.028 1.000 96.860 ? 49  ARG A C   1 
ATOM 385  C CB  ? ARG A 1  49 ?  12.363   7.435  -8.571 1.000 96.860 ? 49  ARG A CB  1 
ATOM 386  O O   ? ARG A 1  49 ?   9.971   6.099  -7.127 1.000 96.860 ? 49  ARG A O   1 
ATOM 387  C CG  ? ARG A 1  49 ?  13.429   8.478  -8.868 1.000 96.860 ? 49  ARG A CG  1 
ATOM 388  C CD  ? ARG A 1  49 ?  14.693   7.846  -9.435 1.000 96.860 ? 49  ARG A CD  1 
ATOM 389  N NE  ? ARG A 1  49 ?  15.727   8.845  -9.691 1.000 96.860 ? 49  ARG A NE  1 
ATOM 390  N NH1 ? ARG A 1  49 ?  17.323   7.320 -10.373 1.000 96.860 ? 49  ARG A NH1 1 
ATOM 391  N NH2 ? ARG A 1  49 ?  17.814   9.559 -10.330 1.000 96.860 ? 49  ARG A NH2 1 
ATOM 392  C CZ  ? ARG A 1  49 ?  16.952   8.573 -10.131 1.000 96.860 ? 49  ARG A CZ  1 
ATOM 393  N N   ? ILE A 1  50 ?   9.022   7.022  -9.007 1.000 97.620 ? 50  ILE A N   1 
ATOM 394  C CA  ? ILE A 1  50 ?   7.917   6.072  -9.069 1.000 97.620 ? 50  ILE A CA  1 
ATOM 395  C C   ? ILE A 1  50 ?   8.124   5.114 -10.240 1.000 97.620 ? 50  ILE A C   1 
ATOM 396  C CB  ? ILE A 1  50 ?   6.557   6.794  -9.201 1.000 97.620 ? 50  ILE A CB  1 
ATOM 397  O O   ? ILE A 1  50 ?   8.175   5.540 -11.397 1.000 97.620 ? 50  ILE A O   1 
ATOM 398  C CG1 ? ILE A 1  50 ?   6.365   7.785  -8.048 1.000 97.620 ? 50  ILE A CG1 1 
ATOM 399  C CG2 ? ILE A 1  50 ?   5.410   5.780  -9.249 1.000 97.620 ? 50  ILE A CG2 1 
ATOM 400  C CD1 ? ILE A 1  50 ?   5.403   8.922  -8.363 1.000 97.620 ? 50  ILE A CD1 1 
ATOM 401  N N   ? LYS A 1  51 ?   8.322   3.867  -9.901 1.000 97.140 ? 51  LYS A N   1 
ATOM 402  C CA  ? LYS A 1  51 ?   8.535   2.848 -10.924 1.000 97.140 ? 51  LYS A CA  1 
ATOM 403  C C   ? LYS A 1  51 ?   7.278   2.008 -11.133 1.000 97.140 ? 51  LYS A C   1 
ATOM 404  C CB  ? LYS A 1  51 ?   9.711   1.946 -10.547 1.000 97.140 ? 51  LYS A CB  1 
ATOM 405  O O   ? LYS A 1  51 ?   6.719   1.469 -10.175 1.000 97.140 ? 51  LYS A O   1 
ATOM 406  C CG  ? LYS A 1  51 ?  11.054   2.661 -10.515 1.000 97.140 ? 51  LYS A CG  1 
ATOM 407  C CD  ? LYS A 1  51 ?  12.210   1.675 -10.405 1.000 97.140 ? 51  LYS A CD  1 
ATOM 408  C CE  ? LYS A 1  51 ?  13.555   2.367 -10.580 1.000 97.140 ? 51  LYS A CE  1 
ATOM 409  N NZ  ? LYS A 1  51 ?  14.684   1.389 -10.592 1.000 97.140 ? 51  LYS A NZ  1 
ATOM 410  N N   ? LEU A 1  52 ?   6.770   1.933 -12.440 1.000 97.190 ? 52  LEU A N   1 
ATOM 411  C CA  ? LEU A 1  52 ?   5.606   1.165 -12.869 1.000 97.190 ? 52  LEU A CA  1 
ATOM 412  C C   ? LEU A 1  52 ?   6.006   0.080 -13.863 1.000 97.190 ? 52  LEU A C   1 
ATOM 413  C CB  ? LEU A 1  52 ?   4.557   2.087 -13.497 1.000 97.190 ? 52  LEU A CB  1 
ATOM 414  O O   ? LEU A 1  52 ?   7.009   0.217 -14.567 1.000 97.190 ? 52  LEU A O   1 
ATOM 415  C CG  ? LEU A 1  52 ?   4.065   3.245 -12.627 1.000 97.190 ? 52  LEU A CG  1 
ATOM 416  C CD1 ? LEU A 1  52 ?   4.641   4.566 -13.128 1.000 97.190 ? 52  LEU A CD1 1 
ATOM 417  C CD2 ? LEU A 1  52 ?   2.541   3.292 -12.611 1.000 97.190 ? 52  LEU A CD2 1 
ATOM 418  N N   ? GLY A 1  53 ?   5.242  -1.059 -13.828 1.000 95.640 ? 53  GLY A N   1 
ATOM 419  C CA  ? GLY A 1  53 ?   5.463  -2.077 -14.844 1.000 95.640 ? 53  GLY A CA  1 
ATOM 420  C C   ? GLY A 1  53 ?   6.599  -3.023 -14.503 1.000 95.640 ? 53  GLY A C   1 
ATOM 421  O O   ? GLY A 1  53 ?   7.098  -3.740 -15.373 1.000 95.640 ? 53  GLY A O   1 
ATOM 422  N N   ? MET A 1  54 ?   7.073  -2.947 -13.189 1.000 93.840 ? 54  MET A N   1 
ATOM 423  C CA  ? MET A 1  54 ?   8.155  -3.809 -12.720 1.000 93.840 ? 54  MET A CA  1 
ATOM 424  C C   ? MET A 1  54 ?   7.604  -4.998 -11.940 1.000 93.840 ? 54  MET A C   1 
ATOM 425  C CB  ? MET A 1  54 ?   9.133  -3.019 -11.849 1.000 93.840 ? 54  MET A CB  1 
ATOM 426  O O   ? MET A 1  54 ?   6.640  -4.858 -11.186 1.000 93.840 ? 54  MET A O   1 
ATOM 427  C CG  ? MET A 1  54 ?   8.522  -2.503 -10.556 1.000 93.840 ? 54  MET A CG  1 
ATOM 428  S SD  ? MET A 1  54 ?   9.725  -1.565  -9.535 1.000 93.840 ? 54  MET A SD  1 
ATOM 429  C CE  ? MET A 1  54 ?  10.919  -2.879  -9.160 1.000 93.840 ? 54  MET A CE  1 
ATOM 430  N N   ? HIS A 1  55 ?   8.148  -6.231 -12.179 1.000 94.380 ? 55  HIS A N   1 
ATOM 431  C CA  ? HIS A 1  55 ?   7.917  -7.397 -11.333 1.000 94.380 ? 55  HIS A CA  1 
ATOM 432  C C   ? HIS A 1  55 ?   9.136  -7.702 -10.470 1.000 94.380 ? 55  HIS A C   1 
ATOM 433  C CB  ? HIS A 1  55 ?   7.559  -8.615 -12.186 1.000 94.380 ? 55  HIS A CB  1 
ATOM 434  O O   ? HIS A 1  55 ?   8.998  -8.107  -9.313 1.000 94.380 ? 55  HIS A O   1 
ATOM 435  C CG  ? HIS A 1  55 ?   7.301  -9.852 -11.386 1.000 94.380 ? 55  HIS A CG  1 
ATOM 436  C CD2 ? HIS A 1  55 ?   7.971 -11.027 -11.325 1.000 94.380 ? 55  HIS A CD2 1 
ATOM 437  N ND1 ? HIS A 1  55 ?   6.236  -9.970 -10.519 1.000 94.380 ? 55  HIS A ND1 1 
ATOM 438  C CE1 ? HIS A 1  55 ?   6.263 -11.167  -9.958 1.000 94.380 ? 55  HIS A CE1 1 
ATOM 439  N NE2 ? HIS A 1  55 ?   7.306 -11.828 -10.430 1.000 94.380 ? 55  HIS A NE2 1 
ATOM 440  N N   ? SER A 1  56 ?  10.369  -7.458 -11.067 1.000 94.530 ? 56  SER A N   1 
ATOM 441  C CA  ? SER A 1  56 ?  11.644  -7.692 -10.399 1.000 94.530 ? 56  SER A CA  1 
ATOM 442  C C   ? SER A 1  56 ?  12.472  -6.414 -10.324 1.000 94.530 ? 56  SER A C   1 
ATOM 443  C CB  ? SER A 1  56 ?  12.437  -8.781 -11.124 1.000 94.530 ? 56  SER A CB  1 
ATOM 444  O O   ? SER A 1  56 ?  12.535  -5.651 -11.290 1.000 94.530 ? 56  SER A O   1 
ATOM 445  O OG  ? SER A 1  56 ?  13.746  -8.890 -10.590 1.000 94.530 ? 56  SER A OG  1 
ATOM 446  N N   ? LYS A 1  57 ?  13.141  -6.167  -9.106 1.000 92.490 ? 57  LYS A N   1 
ATOM 447  C CA  ? LYS A 1  57 ?  14.001  -4.999  -8.937 1.000 92.490 ? 57  LYS A CA  1 
ATOM 448  C C   ? LYS A 1  57 ?  15.280  -5.135  -9.758 1.000 92.490 ? 57  LYS A C   1 
ATOM 449  C CB  ? LYS A 1  57 ?  14.345  -4.795  -7.461 1.000 92.490 ? 57  LYS A CB  1 
ATOM 450  O O   ? LYS A 1  57 ?  15.951  -4.140 -10.042 1.000 92.490 ? 57  LYS A O   1 
ATOM 451  C CG  ? LYS A 1  57 ?  13.150  -4.434  -6.591 1.000 92.490 ? 57  LYS A CG  1 
ATOM 452  C CD  ? LYS A 1  57 ?  13.547  -4.289  -5.128 1.000 92.490 ? 57  LYS A CD  1 
ATOM 453  C CE  ? LYS A 1  57 ?  12.341  -3.994  -4.247 1.000 92.490 ? 57  LYS A CE  1 
ATOM 454  N NZ  ? LYS A 1  57 ?  12.711  -3.938  -2.801 1.000 92.490 ? 57  LYS A NZ  1 
ATOM 455  N N   ? THR A 1  58 ?  15.556  -6.365 -10.293 1.000 92.350 ? 58  THR A N   1 
ATOM 456  C CA  ? THR A 1  58 ?  16.833  -6.609 -10.955 1.000 92.350 ? 58  THR A CA  1 
ATOM 457  C C   ? THR A 1  58 ?  16.625  -6.910 -12.436 1.000 92.350 ? 58  THR A C   1 
ATOM 458  C CB  ? THR A 1  58 ?  17.591  -7.774 -10.293 1.000 92.350 ? 58  THR A CB  1 
ATOM 459  O O   ? THR A 1  58 ?  17.558  -6.795 -13.235 1.000 92.350 ? 58  THR A O   1 
ATOM 460  C CG2 ? THR A 1  58 ?  17.959  -7.443  -8.851 1.000 92.350 ? 58  THR A CG2 1 
ATOM 461  O OG1 ? THR A 1  58 ?  16.764  -8.944 -10.307 1.000 92.350 ? 58  THR A OG1 1 
ATOM 462  N N   ? VAL A 1  59 ?  15.379  -7.359 -12.776 1.000 93.000 ? 59  VAL A N   1 
ATOM 463  C CA  ? VAL A 1  59 ?  15.082  -7.707 -14.161 1.000 93.000 ? 59  VAL A CA  1 
ATOM 464  C C   ? VAL A 1  59 ?  13.995  -6.783 -14.705 1.000 93.000 ? 59  VAL A C   1 
ATOM 465  C CB  ? VAL A 1  59 ?  14.643  -9.183 -14.294 1.000 93.000 ? 59  VAL A CB  1 
ATOM 466  O O   ? VAL A 1  59 ?  12.815  -6.948 -14.387 1.000 93.000 ? 59  VAL A O   1 
ATOM 467  C CG1 ? VAL A 1  59 ?  14.398  -9.543 -15.759 1.000 93.000 ? 59  VAL A CG1 1 
ATOM 468  C CG2 ? VAL A 1  59 ?  15.692 -10.109 -13.681 1.000 93.000 ? 59  VAL A CG2 1 
ATOM 469  N N   ? PRO A 1  60 ?  14.358  -5.799 -15.651 1.000 91.570 ? 60  PRO A N   1 
ATOM 470  C CA  ? PRO A 1  60 ?  13.376  -4.842 -16.167 1.000 91.570 ? 60  PRO A CA  1 
ATOM 471  C C   ? PRO A 1  60 ?  12.405  -5.472 -17.162 1.000 91.570 ? 60  PRO A C   1 
ATOM 472  C CB  ? PRO A 1  60 ?  14.243  -3.780 -16.848 1.000 91.570 ? 60  PRO A CB  1 
ATOM 473  O O   ? PRO A 1  60 ?  12.781  -6.381 -17.907 1.000 91.570 ? 60  PRO A O   1 
ATOM 474  C CG  ? PRO A 1  60 ?  15.519  -4.483 -17.179 1.000 91.570 ? 60  PRO A CG  1 
ATOM 475  C CD  ? PRO A 1  60 ?  15.723  -5.593 -16.189 1.000 91.570 ? 60  PRO A CD  1 
ATOM 476  N N   ? ASN A 1  61 ?  11.064  -5.038 -17.072 1.000 92.770 ? 61  ASN A N   1 
ATOM 477  C CA  ? ASN A 1  61 ?  10.081  -5.320 -18.112 1.000 92.770 ? 61  ASN A CA  1 
ATOM 478  C C   ? ASN A 1  61 ?  10.199  -4.339 -19.275 1.000 92.770 ? 61  ASN A C   1 
ATOM 479  C CB  ? ASN A 1  61 ?   8.665  -5.290 -17.535 1.000 92.770 ? 61  ASN A CB  1 
ATOM 480  O O   ? ASN A 1  61 ?  10.645  -3.204 -19.093 1.000 92.770 ? 61  ASN A O   1 
ATOM 481  C CG  ? ASN A 1  61 ?   8.413  -6.413 -16.548 1.000 92.770 ? 61  ASN A CG  1 
ATOM 482  N ND2 ? ASN A 1  61 ?   7.633  -6.128 -15.512 1.000 92.770 ? 61  ASN A ND2 1 
ATOM 483  O OD1 ? ASN A 1  61 ?   8.915  -7.527 -16.715 1.000 92.770 ? 61  ASN A OD1 1 
ATOM 484  N N   ? GLU A 1  62 ?   9.766  -4.784 -20.483 1.000 92.620 ? 62  GLU A N   1 
ATOM 485  C CA  ? GLU A 1  62 ?   9.821  -3.953 -21.682 1.000 92.620 ? 62  GLU A CA  1 
ATOM 486  C C   ? GLU A 1  62 ?   8.999  -2.679 -21.509 1.000 92.620 ? 62  GLU A C   1 
ATOM 487  C CB  ? GLU A 1  62 ?   9.327  -4.736 -22.901 1.000 92.620 ? 62  GLU A CB  1 
ATOM 488  O O   ? GLU A 1  62 ?   9.341  -1.633 -22.064 1.000 92.620 ? 62  GLU A O   1 
ATOM 489  C CG  ? GLU A 1  62 ?   7.880  -5.195 -22.793 1.000 92.620 ? 62  GLU A CG  1 
ATOM 490  C CD  ? GLU A 1  62 ?   7.411  -5.990 -24.002 1.000 92.620 ? 62  GLU A CD  1 
ATOM 491  O OE1 ? GLU A 1  62 ?   6.239  -6.429 -24.022 1.000 92.620 ? 62  GLU A OE1 1 
ATOM 492  O OE2 ? GLU A 1  62 ?   8.223  -6.176 -24.936 1.000 92.620 ? 62  GLU A OE2 1 
ATOM 493  N N   ? ASP A 1  63 ?   7.934  -2.728 -20.741 1.000 94.230 ? 63  ASP A N   1 
ATOM 494  C CA  ? ASP A 1  63 ?   7.003  -1.610 -20.627 1.000 94.230 ? 63  ASP A CA  1 
ATOM 495  C C   ? ASP A 1  63 ?   7.206  -0.859 -19.312 1.000 94.230 ? 63  ASP A C   1 
ATOM 496  C CB  ? ASP A 1  63 ?   5.558  -2.101 -20.734 1.000 94.230 ? 63  ASP A CB  1 
ATOM 497  O O   ? ASP A 1  63 ?   6.365  -0.048 -18.919 1.000 94.230 ? 63  ASP A O   1 
ATOM 498  C CG  ? ASP A 1  63 ?   5.258  -3.268 -19.811 1.000 94.230 ? 63  ASP A CG  1 
ATOM 499  O OD1 ? ASP A 1  63 ?   6.202  -3.974 -19.394 1.000 94.230 ? 63  ASP A OD1 1 
ATOM 500  O OD2 ? ASP A 1  63 ?   4.067  -3.486 -19.499 1.000 94.230 ? 63  ASP A OD2 1 
ATOM 501  N N   ? GLU A 1  64 ?   8.359  -1.191 -18.528 1.000 95.600 ? 64  GLU A N   1 
ATOM 502  C CA  ? GLU A 1  64 ?   8.670  -0.473 -17.295 1.000 95.600 ? 64  GLU A CA  1 
ATOM 503  C C   ? GLU A 1  64 ?   8.821   1.024 -17.552 1.000 95.600 ? 64  GLU A C   1 
ATOM 504  C CB  ? GLU A 1  64 ?   9.945  -1.029 -16.656 1.000 95.600 ? 64  GLU A CB  1 
ATOM 505  O O   ? GLU A 1  64 ?   9.386   1.431 -18.569 1.000 95.600 ? 64  GLU A O   1 
ATOM 506  C CG  ? GLU A 1  64 ?  10.303  -0.375 -15.329 1.000 95.600 ? 64  GLU A CG  1 
ATOM 507  C CD  ? GLU A 1  64 ?  11.548  -0.965 -14.687 1.000 95.600 ? 64  GLU A CD  1 
ATOM 508  O OE1 ? GLU A 1  64 ?  12.313  -0.212 -14.042 1.000 95.600 ? 64  GLU A OE1 1 
ATOM 509  O OE2 ? GLU A 1  64 ?  11.762  -2.189 -14.830 1.000 95.600 ? 64  GLU A OE2 1 
ATOM 510  N N   ? GLN A 1  65 ?   8.221   1.853 -16.693 1.000 96.500 ? 65  GLN A N   1 
ATOM 511  C CA  ? GLN A 1  65 ?   8.275   3.310 -16.762 1.000 96.500 ? 65  GLN A CA  1 
ATOM 512  C C   ? GLN A 1  65 ?   8.669   3.909 -15.415 1.000 96.500 ? 65  GLN A C   1 
ATOM 513  C CB  ? GLN A 1  65 ?   6.928   3.876 -17.215 1.000 96.500 ? 65  GLN A CB  1 
ATOM 514  O O   ? GLN A 1  65 ?   8.296   3.385 -14.363 1.000 96.500 ? 65  GLN A O   1 
ATOM 515  C CG  ? GLN A 1  65 ?   6.468   3.358 -18.571 1.000 96.500 ? 65  GLN A CG  1 
ATOM 516  C CD  ? GLN A 1  65 ?   5.152   3.967 -19.016 1.000 96.500 ? 65  GLN A CD  1 
ATOM 517  N NE2 ? GLN A 1  65 ?   4.262   3.134 -19.546 1.000 96.500 ? 65  GLN A NE2 1 
ATOM 518  O OE1 ? GLN A 1  65 ?   4.936   5.176 -18.884 1.000 96.500 ? 65  GLN A OE1 1 
ATOM 519  N N   ? THR A 1  66 ?   9.480   5.009 -15.477 1.000 96.710 ? 66  THR A N   1 
ATOM 520  C CA  ? THR A 1  66 ?   9.835   5.775 -14.288 1.000 96.710 ? 66  THR A CA  1 
ATOM 521  C C   ? THR A 1  66 ?   9.274   7.191 -14.369 1.000 96.710 ? 66  THR A C   1 
ATOM 522  C CB  ? THR A 1  66 ?  11.362   5.834 -14.096 1.000 96.710 ? 66  THR A CB  1 
ATOM 523  O O   ? THR A 1  66 ?   9.426   7.867 -15.389 1.000 96.710 ? 66  THR A O   1 
ATOM 524  C CG2 ? THR A 1  66 ?  11.729   6.638 -12.853 1.000 96.710 ? 66  THR A CG2 1 
ATOM 525  O OG1 ? THR A 1  66 ?  11.873   4.503 -13.959 1.000 96.710 ? 66  THR A OG1 1 
ATOM 526  N N   ? ARG A 1  67 ?   8.567   7.547 -13.239 1.000 96.720 ? 67  ARG A N   1 
ATOM 527  C CA  ? ARG A 1  67 ?   8.010   8.891 -13.130 1.000 96.720 ? 67  ARG A CA  1 
ATOM 528  C C   ? ARG A 1  67 ?   8.553   9.610 -11.899 1.000 96.720 ? 67  ARG A C   1 
ATOM 529  C CB  ? ARG A 1  67 ?   6.482   8.838 -13.074 1.000 96.720 ? 67  ARG A CB  1 
ATOM 530  O O   ? ARG A 1  67 ?   9.031   8.970 -10.960 1.000 96.720 ? 67  ARG A O   1 
ATOM 531  C CG  ? ARG A 1  67 ?   5.840   8.262 -14.326 1.000 96.720 ? 67  ARG A CG  1 
ATOM 532  C CD  ? ARG A 1  67 ?   6.063   9.156 -15.537 1.000 96.720 ? 67  ARG A CD  1 
ATOM 533  N NE  ? ARG A 1  67 ?   5.350   8.661 -16.711 1.000 96.720 ? 67  ARG A NE  1 
ATOM 534  N NH1 ? ARG A 1  67 ?   7.030   7.225 -17.382 1.000 96.720 ? 67  ARG A NH1 1 
ATOM 535  N NH2 ? ARG A 1  67 ?   5.092   7.376 -18.597 1.000 96.720 ? 67  ARG A NH2 1 
ATOM 536  C CZ  ? ARG A 1  67 ?   5.826   7.755 -17.561 1.000 96.720 ? 67  ARG A CZ  1 
ATOM 537  N N   ? VAL A 1  68 ?   8.447  10.945 -11.927 1.000 96.150 ? 68  VAL A N   1 
ATOM 538  C CA  ? VAL A 1  68 ?   8.645  11.766 -10.737 1.000 96.150 ? 68  VAL A CA  1 
ATOM 539  C C   ? VAL A 1  68 ?   7.352  12.504 -10.396 1.000 96.150 ? 68  VAL A C   1 
ATOM 540  C CB  ? VAL A 1  68 ?   9.799  12.775 -10.929 1.000 96.150 ? 68  VAL A CB  1 
ATOM 541  O O   ? VAL A 1  68 ?   6.507  12.722 -11.267 1.000 96.150 ? 68  VAL A O   1 
ATOM 542  C CG1 ? VAL A 1  68 ?  11.117  12.045 -11.183 1.000 96.150 ? 68  VAL A CG1 1 
ATOM 543  C CG2 ? VAL A 1  68 ?   9.485  13.732 -12.076 1.000 96.150 ? 68  VAL A CG2 1 
ATOM 544  N N   ? PRO A 1  69 ?   7.247  12.745  -9.040 1.000 96.890 ? 69  PRO A N   1 
ATOM 545  C CA  ? PRO A 1  69 ?   6.020  13.442  -8.650 1.000 96.890 ? 69  PRO A CA  1 
ATOM 546  C C   ? PRO A 1  69 ?   5.943  14.860  -9.209 1.000 96.890 ? 69  PRO A C   1 
ATOM 547  C CB  ? PRO A 1  69 ?   6.096  13.461  -7.121 1.000 96.890 ? 69  PRO A CB  1 
ATOM 548  O O   ? PRO A 1  69 ?   6.921  15.610  -9.138 1.000 96.890 ? 69  PRO A O   1 
ATOM 549  C CG  ? PRO A 1  69 ?   6.969  12.301  -6.767 1.000 96.890 ? 69  PRO A CG  1 
ATOM 550  C CD  ? PRO A 1  69 ?   8.009  12.143  -7.839 1.000 96.890 ? 69  PRO A CD  1 
ATOM 551  N N   ? LYS A 1  70 ?   4.759  15.197  -9.900 1.000 96.390 ? 70  LYS A N   1 
ATOM 552  C CA  ? LYS A 1  70 ?   4.462  16.584 -10.245 1.000 96.390 ? 70  LYS A CA  1 
ATOM 553  C C   ? LYS A 1  70 ?   3.912  17.345  -9.042 1.000 96.390 ? 70  LYS A C   1 
ATOM 554  C CB  ? LYS A 1  70 ?   3.467  16.647 -11.405 1.000 96.390 ? 70  LYS A CB  1 
ATOM 555  O O   ? LYS A 1  70 ?   4.311  18.483  -8.785 1.000 96.390 ? 70  LYS A O   1 
ATOM 556  C CG  ? LYS A 1  70 ?   3.141  18.060 -11.865 1.000 96.390 ? 70  LYS A CG  1 
ATOM 557  C CD  ? LYS A 1  70 ?   2.231  18.055 -13.086 1.000 96.390 ? 70  LYS A CD  1 
ATOM 558  C CE  ? LYS A 1  70 ?   1.908  19.468 -13.551 1.000 96.390 ? 70  LYS A CE  1 
ATOM 559  N NZ  ? LYS A 1  70 ?   1.069  19.468 -14.787 1.000 96.390 ? 70  LYS A NZ  1 
ATOM 560  N N   ? GLU A 1  71 ?   2.979  16.727  -8.353 1.000 95.480 ? 71  GLU A N   1 
ATOM 561  C CA  ? GLU A 1  71 ?   2.303  17.262  -7.175 1.000 95.480 ? 71  GLU A CA  1 
ATOM 562  C C   ? GLU A 1  71 ?   1.937  16.149  -6.196 1.000 95.480 ? 71  GLU A C   1 
ATOM 563  C CB  ? GLU A 1  71 ?   1.049  18.039  -7.581 1.000 95.480 ? 71  GLU A CB  1 
ATOM 564  O O   ? GLU A 1  71 ?   1.625  15.030  -6.609 1.000 95.480 ? 71  GLU A O   1 
ATOM 565  C CG  ? GLU A 1  71 ?   0.504  18.943  -6.484 1.000 95.480 ? 71  GLU A CG  1 
ATOM 566  C CD  ? GLU A 1  71 ?  -0.598  19.873  -6.966 1.000 95.480 ? 71  GLU A CD  1 
ATOM 567  O OE1 ? GLU A 1  71 ?  -0.901  20.867  -6.268 1.000 95.480 ? 71  GLU A OE1 1 
ATOM 568  O OE2 ? GLU A 1  71 ?  -1.164  19.605  -8.049 1.000 95.480 ? 71  GLU A OE2 1 
ATOM 569  N N   ? LYS A 1  72 ?   1.975  16.512  -4.932 1.000 94.880 ? 72  LYS A N   1 
ATOM 570  C CA  ? LYS A 1  72 ?   1.550  15.600  -3.874 1.000 94.880 ? 72  LYS A CA  1 
ATOM 571  C C   ? LYS A 1  72 ?   0.442  16.220  -3.027 1.000 94.880 ? 72  LYS A C   1 
ATOM 572  C CB  ? LYS A 1  72 ?   2.735  15.217  -2.986 1.000 94.880 ? 72  LYS A CB  1 
ATOM 573  O O   ? LYS A 1  72 ?   0.528  17.387  -2.641 1.000 94.880 ? 72  LYS A O   1 
ATOM 574  C CG  ? LYS A 1  72 ?   3.855  14.500  -3.726 1.000 94.880 ? 72  LYS A CG  1 
ATOM 575  C CD  ? LYS A 1  72 ?   5.016  14.170  -2.796 1.000 94.880 ? 72  LYS A CD  1 
ATOM 576  C CE  ? LYS A 1  72 ?   5.808  15.416  -2.426 1.000 94.880 ? 72  LYS A CE  1 
ATOM 577  N NZ  ? LYS A 1  72 ?   6.986  15.090  -1.567 1.000 94.880 ? 72  LYS A NZ  1 
ATOM 578  N N   ? PHE A 1  73 ?  -0.611  15.419  -2.791 1.000 94.330 ? 73  PHE A N   1 
ATOM 579  C CA  ? PHE A 1  73 ?  -1.742  15.856  -1.981 1.000 94.330 ? 73  PHE A CA  1 
ATOM 580  C C   ? PHE A 1  73 ?  -1.900  14.971  -0.750 1.000 94.330 ? 73  PHE A C   1 
ATOM 581  C CB  ? PHE A 1  73 ?  -3.033  15.844  -2.806 1.000 94.330 ? 73  PHE A CB  1 
ATOM 582  O O   ? PHE A 1  73 ?  -1.905  13.743  -0.859 1.000 94.330 ? 73  PHE A O   1 
ATOM 583  C CG  ? PHE A 1  73 ?  -2.994  16.750  -4.007 1.000 94.330 ? 73  PHE A CG  1 
ATOM 584  C CD1 ? PHE A 1  73 ?  -3.528  18.031  -3.946 1.000 94.330 ? 73  PHE A CD1 1 
ATOM 585  C CD2 ? PHE A 1  73 ?  -2.423  16.320  -5.198 1.000 94.330 ? 73  PHE A CD2 1 
ATOM 586  C CE1 ? PHE A 1  73 ?  -3.494  18.872  -5.056 1.000 94.330 ? 73  PHE A CE1 1 
ATOM 587  C CE2 ? PHE A 1  73 ?  -2.385  17.154  -6.311 1.000 94.330 ? 73  PHE A CE2 1 
ATOM 588  C CZ  ? PHE A 1  73 ?  -2.922  18.429  -6.238 1.000 94.330 ? 73  PHE A CZ  1 
ATOM 589  N N   ? PHE A 1  74 ?  -2.022  15.616   0.385 1.000 90.490 ? 74  PHE A N   1 
ATOM 590  C CA  ? PHE A 1  74 ?  -2.177  14.914   1.653 1.000 90.490 ? 74  PHE A CA  1 
ATOM 591  C C   ? PHE A 1  74 ?  -3.559  15.162   2.244 1.000 90.490 ? 74  PHE A C   1 
ATOM 592  C CB  ? PHE A 1  74 ?  -1.095  15.352   2.646 1.000 90.490 ? 74  PHE A CB  1 
ATOM 593  O O   ? PHE A 1  74 ?  -4.048  16.294   2.241 1.000 90.490 ? 74  PHE A O   1 
ATOM 594  C CG  ? PHE A 1  74 ?   0.307  15.201   2.121 1.000 90.490 ? 74  PHE A CG  1 
ATOM 595  C CD1 ? PHE A 1  74 ?   1.016  14.023   2.320 1.000 90.490 ? 74  PHE A CD1 1 
ATOM 596  C CD2 ? PHE A 1  74 ?   0.917  16.240   1.428 1.000 90.490 ? 74  PHE A CD2 1 
ATOM 597  C CE1 ? PHE A 1  74 ?   2.315  13.881   1.835 1.000 90.490 ? 74  PHE A CE1 1 
ATOM 598  C CE2 ? PHE A 1  74 ?   2.214  16.105   0.941 1.000 90.490 ? 74  PHE A CE2 1 
ATOM 599  C CZ  ? PHE A 1  74 ?   2.911  14.926   1.146 1.000 90.490 ? 74  PHE A CZ  1 
ATOM 600  N N   ? CYS A 1  75 ?  -4.191  14.059   2.591 1.000 80.130 ? 75  CYS A N   1 
ATOM 601  C CA  ? CYS A 1  75 ?  -5.483  14.159   3.260 1.000 80.130 ? 75  CYS A CA  1 
ATOM 602  C C   ? CYS A 1  75 ?  -5.307  14.479   4.740 1.000 80.130 ? 75  CYS A C   1 
ATOM 603  C CB  ? CYS A 1  75 ?  -6.271  12.859   3.100 1.000 80.130 ? 75  CYS A CB  1 
ATOM 604  O O   ? CYS A 1  75 ?  -5.189  13.573   5.566 1.000 80.130 ? 75  CYS A O   1 
ATOM 605  S SG  ? CYS A 1  75 ?  -7.975  12.964   3.689 1.000 80.130 ? 75  CYS A SG  1 
ATOM 606  N N   ? LEU A 1  76 ?  -4.561  15.721   5.026 1.000 66.830 ? 76  LEU A N   1 
ATOM 607  C CA  ? LEU A 1  76 ?  -4.163  16.085   6.381 1.000 66.830 ? 76  LEU A CA  1 
ATOM 608  C C   ? LEU A 1  76 ?  -5.122  17.112   6.972 1.000 66.830 ? 76  LEU A C   1 
ATOM 609  C CB  ? LEU A 1  76 ?  -2.735  16.637   6.390 1.000 66.830 ? 76  LEU A CB  1 
ATOM 610  O O   ? LEU A 1  76 ?  -5.537  18.048   6.285 1.000 66.830 ? 76  LEU A O   1 
ATOM 611  C CG  ? LEU A 1  76 ?  -1.632  15.673   5.952 1.000 66.830 ? 76  LEU A CG  1 
ATOM 612  C CD1 ? LEU A 1  76 ?  -0.319  16.423   5.756 1.000 66.830 ? 76  LEU A CD1 1 
ATOM 613  C CD2 ? LEU A 1  76 ?  -1.466  14.551   6.972 1.000 66.830 ? 76  LEU A CD2 1 
ATOM 614  N N   ? SER A 1  77 ?  -5.988  16.745   8.070 1.000 58.400 ? 77  SER A N   1 
ATOM 615  C CA  ? SER A 1  77 ?  -6.516  17.752   8.985 1.000 58.400 ? 77  SER A CA  1 
ATOM 616  C C   ? SER A 1  77 ?  -5.456  18.202   9.984 1.000 58.400 ? 77  SER A C   1 
ATOM 617  C CB  ? SER A 1  77 ?  -7.736  17.212   9.732 1.000 58.400 ? 77  SER A CB  1 
ATOM 618  O O   ? SER A 1  77 ?  -4.396  17.582  10.093 1.000 58.400 ? 77  SER A O   1 
ATOM 619  O OG  ? SER A 1  77 ?  -7.347  16.268  10.714 1.000 58.400 ? 77  SER A OG  1 
ATOM 620  N N   ? ASN A 1  78 ?  -5.355  19.403  10.397 1.000 53.460 ? 78  ASN A N   1 
ATOM 621  C CA  ? ASN A 1  78 ?  -4.531  20.105  11.375 1.000 53.460 ? 78  ASN A CA  1 
ATOM 622  C C   ? ASN A 1  78 ?  -4.209  19.220  12.575 1.000 53.460 ? 78  ASN A C   1 
ATOM 623  C CB  ? ASN A 1  78 ?  -5.221  21.392  11.833 1.000 53.460 ? 78  ASN A CB  1 
ATOM 624  O O   ? ASN A 1  78 ?  -3.216  19.446  13.270 1.000 53.460 ? 78  ASN A O   1 
ATOM 625  C CG  ? ASN A 1  78 ?  -5.168  22.487  10.787 1.000 53.460 ? 78  ASN A CG  1 
ATOM 626  N ND2 ? ASN A 1  78 ?  -6.017  23.497  10.942 1.000 53.460 ? 78  ASN A ND2 1 
ATOM 627  O OD1 ? ASN A 1  78 ?  -4.373  22.426   9.846 1.000 53.460 ? 78  ASN A OD1 1 
ATOM 628  N N   ? ASN A 1  79 ?  -4.711  17.807  12.704 1.000 57.510 ? 79  ASN A N   1 
ATOM 629  C CA  ? ASN A 1  79 ?  -4.374  16.892  13.789 1.000 57.510 ? 79  ASN A CA  1 
ATOM 630  C C   ? ASN A 1  79 ?  -4.023  15.503  13.262 1.000 57.510 ? 79  ASN A C   1 
ATOM 631  C CB  ? ASN A 1  79 ?  -5.524  16.803  14.794 1.000 57.510 ? 79  ASN A CB  1 
ATOM 632  O O   ? ASN A 1  79 ?  -4.779  14.550  13.459 1.000 57.510 ? 79  ASN A O   1 
ATOM 633  C CG  ? ASN A 1  79 ?  -5.603  18.016  15.700 1.000 57.510 ? 79  ASN A CG  1 
ATOM 634  N ND2 ? ASN A 1  79 ?  -6.765  18.228  16.308 1.000 57.510 ? 79  ASN A ND2 1 
ATOM 635  O OD1 ? ASN A 1  79 ?  -4.629  18.758  15.851 1.000 57.510 ? 79  ASN A OD1 1 
ATOM 636  N N   ? TYR A 1  80 ?  -3.000  15.352  12.408 1.000 60.190 ? 80  TYR A N   1 
ATOM 637  C CA  ? TYR A 1  80 ?  -2.430  14.195  11.727 1.000 60.190 ? 80  TYR A CA  1 
ATOM 638  C C   ? TYR A 1  80 ?  -1.942  13.157  12.731 1.000 60.190 ? 80  TYR A C   1 
ATOM 639  C CB  ? TYR A 1  80 ?  -1.275  14.622  10.816 1.000 60.190 ? 80  TYR A CB  1 
ATOM 640  O O   ? TYR A 1  80 ?  -1.170  13.476  13.638 1.000 60.190 ? 80  TYR A O   1 
ATOM 641  C CG  ? TYR A 1  80 ?  -0.527  13.465  10.201 1.000 60.190 ? 80  TYR A CG  1 
ATOM 642  C CD1 ? TYR A 1  80 ?   0.677  13.021  10.744 1.000 60.190 ? 80  TYR A CD1 1 
ATOM 643  C CD2 ? TYR A 1  80 ?  -1.020  12.813   9.076 1.000 60.190 ? 80  TYR A CD2 1 
ATOM 644  C CE1 ? TYR A 1  80 ?   1.372  11.956  10.180 1.000 60.190 ? 80  TYR A CE1 1 
ATOM 645  C CE2 ? TYR A 1  80 ?  -0.335  11.747   8.503 1.000 60.190 ? 80  TYR A CE2 1 
ATOM 646  O OH  ? TYR A 1  80 ?   1.542  10.271   8.499 1.000 60.190 ? 80  TYR A OH  1 
ATOM 647  C CZ  ? TYR A 1  80 ?   0.858  11.326   9.062 1.000 60.190 ? 80  TYR A CZ  1 
ATOM 648  N N   ? THR A 1  81 ?  -2.690  11.961  12.705 1.000 65.090 ? 81  THR A N   1 
ATOM 649  C CA  ? THR A 1  81 ?  -2.000  10.818  13.292 1.000 65.090 ? 81  THR A CA  1 
ATOM 650  C C   ? THR A 1  81 ?  -1.878   9.682  12.281 1.000 65.090 ? 81  THR A C   1 
ATOM 651  C CB  ? THR A 1  81 ?  -2.728  10.312  14.551 1.000 65.090 ? 81  THR A CB  1 
ATOM 652  O O   ? THR A 1  81 ?  -2.693   9.572  11.362 1.000 65.090 ? 81  THR A O   1 
ATOM 653  C CG2 ? THR A 1  81 ?  -2.891  11.428  15.578 1.000 65.090 ? 81  THR A CG2 1 
ATOM 654  O OG1 ? THR A 1  81 ?  -4.023   9.823  14.183 1.000 65.090 ? 81  THR A OG1 1 
ATOM 655  N N   ? LEU A 1  82 ?  -0.632   9.019  12.213 1.000 66.650 ? 82  LEU A N   1 
ATOM 656  C CA  ? LEU A 1  82 ?  -0.383   7.857  11.366 1.000 66.650 ? 82  LEU A CA  1 
ATOM 657  C C   ? LEU A 1  82 ?  -1.568   6.898  11.396 1.000 66.650 ? 82  LEU A C   1 
ATOM 658  C CB  ? LEU A 1  82 ?   0.888   7.131  11.814 1.000 66.650 ? 82  LEU A CB  1 
ATOM 659  O O   ? LEU A 1  82 ?  -1.833   6.201  10.414 1.000 66.650 ? 82  LEU A O   1 
ATOM 660  C CG  ? LEU A 1  82 ?   2.216   7.779  11.416 1.000 66.650 ? 82  LEU A CG  1 
ATOM 661  C CD1 ? LEU A 1  82 ?   3.361   7.179  12.225 1.000 66.650 ? 82  LEU A CD1 1 
ATOM 662  C CD2 ? LEU A 1  82 ?   2.465   7.614   9.921 1.000 66.650 ? 82  LEU A CD2 1 
ATOM 663  N N   ? TRP A 1  83 ?  -2.541   7.060  12.298 1.000 70.080 ? 83  TRP A N   1 
ATOM 664  C CA  ? TRP A 1  83 ?  -3.585   6.088  12.604 1.000 70.080 ? 83  TRP A CA  1 
ATOM 665  C C   ? TRP A 1  83 ?  -4.933   6.545  12.055 1.000 70.080 ? 83  TRP A C   1 
ATOM 666  C CB  ? TRP A 1  83 ?  -3.685   5.863  14.115 1.000 70.080 ? 83  TRP A CB  1 
ATOM 667  O O   ? TRP A 1  83 ?  -5.851   5.737  11.896 1.000 70.080 ? 83  TRP A O   1 
ATOM 668  C CG  ? TRP A 1  83 ?  -2.383   5.499  14.764 1.000 70.080 ? 83  TRP A CG  1 
ATOM 669  C CD1 ? TRP A 1  83 ?  -1.614   6.292  15.570 1.000 70.080 ? 83  TRP A CD1 1 
ATOM 670  C CD2 ? TRP A 1  83 ?  -1.695   4.249  14.656 1.000 70.080 ? 83  TRP A CD2 1 
ATOM 671  C CE2 ? TRP A 1  83 ?  -0.514   4.354  15.424 1.000 70.080 ? 83  TRP A CE2 1 
ATOM 672  C CE3 ? TRP A 1  83 ?  -1.962   3.049  13.984 1.000 70.080 ? 83  TRP A CE3 1 
ATOM 673  N NE1 ? TRP A 1  83 ?  -0.489   5.609  15.971 1.000 70.080 ? 83  TRP A NE1 1 
ATOM 674  C CH2 ? TRP A 1  83 ?   0.112   2.140  14.871 1.000 70.080 ? 83  TRP A CH2 1 
ATOM 675  C CZ2 ? TRP A 1  83 ?   0.398   3.303  15.539 1.000 70.080 ? 83  TRP A CZ2 1 
ATOM 676  C CZ3 ? TRP A 1  83 ?  -1.053   2.004  14.099 1.000 70.080 ? 83  TRP A CZ3 1 
ATOM 677  N N   ? ASP A 1  84 ?  -5.102   7.765  11.516 1.000 70.850 ? 84  ASP A N   1 
ATOM 678  C CA  ? ASP A 1  84 ?  -6.430   8.278  11.196 1.000 70.850 ? 84  ASP A CA  1 
ATOM 679  C C   ? ASP A 1  84 ?  -6.543   8.624   9.713 1.000 70.850 ? 84  ASP A C   1 
ATOM 680  C CB  ? ASP A 1  84 ?  -6.750   9.508  12.048 1.000 70.850 ? 84  ASP A CB  1 
ATOM 681  O O   ? ASP A 1  84 ?  -7.478   8.186   9.038 1.000 70.850 ? 84  ASP A O   1 
ATOM 682  C CG  ? ASP A 1  84 ?  -8.214   9.907  11.990 1.000 70.850 ? 84  ASP A CG  1 
ATOM 683  O OD1 ? ASP A 1  84 ?  -9.069   9.044  11.695 1.000 70.850 ? 84  ASP A OD1 1 
ATOM 684  O OD2 ? ASP A 1  84 ?  -8.515  11.094  12.238 1.000 70.850 ? 84  ASP A OD2 1 
ATOM 685  N N   ? LYS A 1  85 ?  -5.372   9.227   9.076 1.000 78.670 ? 85  LYS A N   1 
ATOM 686  C CA  ? LYS A 1  85 ?  -5.450   9.711   7.700 1.000 78.670 ? 85  LYS A CA  1 
ATOM 687  C C   ? LYS A 1  85 ?  -4.095   9.610   7.005 1.000 78.670 ? 85  LYS A C   1 
ATOM 688  C CB  ? LYS A 1  85 ?  -5.950  11.155   7.667 1.000 78.670 ? 85  LYS A CB  1 
ATOM 689  O O   ? LYS A 1  85 ?  -3.560  10.613   6.529 1.000 78.670 ? 85  LYS A O   1 
ATOM 690  C CG  ? LYS A 1  85 ?  -7.342  11.343   8.254 1.000 78.670 ? 85  LYS A CG  1 
ATOM 691  C CD  ? LYS A 1  85 ?  -7.747  12.811   8.274 1.000 78.670 ? 85  LYS A CD  1 
ATOM 692  C CE  ? LYS A 1  85 ?  -9.099  13.009   8.946 1.000 78.670 ? 85  LYS A CE  1 
ATOM 693  N NZ  ? LYS A 1  85 ?  -9.462  14.455   9.045 1.000 78.670 ? 85  LYS A NZ  1 
ATOM 694  N N   ? ASP A 1  86 ?  -3.395   8.417   7.026 1.000 90.330 ? 86  ASP A N   1 
ATOM 695  C CA  ? ASP A 1  86 ?  -2.099   8.188   6.397 1.000 90.330 ? 86  ASP A CA  1 
ATOM 696  C C   ? ASP A 1  86 ?  -2.256   7.887   4.908 1.000 90.330 ? 86  ASP A C   1 
ATOM 697  C CB  ? ASP A 1  86 ?  -1.361   7.040   7.090 1.000 90.330 ? 86  ASP A CB  1 
ATOM 698  O O   ? ASP A 1  86 ?  -2.141   6.735   4.487 1.000 90.330 ? 86  ASP A O   1 
ATOM 699  C CG  ? ASP A 1  86 ?   0.085   6.910   6.646 1.000 90.330 ? 86  ASP A CG  1 
ATOM 700  O OD1 ? ASP A 1  86 ?   0.653   7.892   6.122 1.000 90.330 ? 86  ASP A OD1 1 
ATOM 701  O OD2 ? ASP A 1  86 ?   0.661   5.814   6.819 1.000 90.330 ? 86  ASP A OD2 1 
ATOM 702  N N   ? ILE A 1  87 ?  -2.723   8.882   4.107 1.000 93.330 ? 87  ILE A N   1 
ATOM 703  C CA  ? ILE A 1  87 ?  -2.997   8.696   2.687 1.000 93.330 ? 87  ILE A CA  1 
ATOM 704  C C   ? ILE A 1  87 ?  -2.409   9.859   1.891 1.000 93.330 ? 87  ILE A C   1 
ATOM 705  C CB  ? ILE A 1  87 ?  -4.513   8.573   2.415 1.000 93.330 ? 87  ILE A CB  1 
ATOM 706  O O   ? ILE A 1  87 ?  -2.463  11.010   2.330 1.000 93.330 ? 87  ILE A O   1 
ATOM 707  C CG1 ? ILE A 1  87 ?  -4.766   8.239   0.940 1.000 93.330 ? 87  ILE A CG1 1 
ATOM 708  C CG2 ? ILE A 1  87 ?  -5.240   9.859   2.818 1.000 93.330 ? 87  ILE A CG2 1 
ATOM 709  C CD1 ? ILE A 1  87 ?  -6.196   7.814   0.638 1.000 93.330 ? 87  ILE A CD1 1 
ATOM 710  N N   ? MET A 1  88 ?  -1.778   9.568   0.785 1.000 95.370 ? 88  MET A N   1 
ATOM 711  C CA  ? MET A 1  88 ?  -1.160  10.542  -0.110 1.000 95.370 ? 88  MET A CA  1 
ATOM 712  C C   ? MET A 1  88 ?  -1.477  10.220  -1.567 1.000 95.370 ? 88  MET A C   1 
ATOM 713  C CB  ? MET A 1  88 ?   0.355  10.580   0.099 1.000 95.370 ? 88  MET A CB  1 
ATOM 714  O O   ? MET A 1  88 ?  -1.358   9.071  -1.993 1.000 95.370 ? 88  MET A O   1 
ATOM 715  C CG  ? MET A 1  88 ?   1.073  11.574  -0.799 1.000 95.370 ? 88  MET A CG  1 
ATOM 716  S SD  ? MET A 1  88 ?   2.886  11.597  -0.514 1.000 95.370 ? 88  MET A SD  1 
ATOM 717  C CE  ? MET A 1  88 ?   3.351  10.021  -1.284 1.000 95.370 ? 88  MET A CE  1 
ATOM 718  N N   ? LEU A 1  89 ?  -1.989  11.254  -2.244 1.000 96.870 ? 89  LEU A N   1 
ATOM 719  C CA  ? LEU A 1  89 ?  -2.173  11.172  -3.689 1.000 96.870 ? 89  LEU A CA  1 
ATOM 720  C C   ? LEU A 1  89 ?  -1.028  11.860  -4.424 1.000 96.870 ? 89  LEU A C   1 
ATOM 721  C CB  ? LEU A 1  89 ?  -3.508  11.802  -4.096 1.000 96.870 ? 89  LEU A CB  1 
ATOM 722  O O   ? LEU A 1  89 ?  -0.659  12.988  -4.089 1.000 96.870 ? 89  LEU A O   1 
ATOM 723  C CG  ? LEU A 1  89 ?  -4.051  11.410  -5.471 1.000 96.870 ? 89  LEU A CG  1 
ATOM 724  C CD1 ? LEU A 1  89 ?  -4.485   9.948  -5.473 1.000 96.870 ? 89  LEU A CD1 1 
ATOM 725  C CD2 ? LEU A 1  89 ?  -5.211  12.318  -5.866 1.000 96.870 ? 89  LEU A CD2 1 
ATOM 726  N N   ? ILE A 1  90 ?  -0.493  11.094  -5.426 1.000 97.540 ? 90  ILE A N   1 
ATOM 727  C CA  ? ILE A 1  90 ?   0.626  11.631  -6.193 1.000 97.540 ? 90  ILE A CA  1 
ATOM 728  C C   ? ILE A 1  90 ?   0.219  11.788  -7.656 1.000 97.540 ? 90  ILE A C   1 
ATOM 729  C CB  ? ILE A 1  90 ?   1.875  10.729  -6.077 1.000 97.540 ? 90  ILE A CB  1 
ATOM 730  O O   ? ILE A 1  90 ?  -0.180  10.817  -8.304 1.000 97.540 ? 90  ILE A O   1 
ATOM 731  C CG1 ? ILE A 1  90 ?   2.257  10.532  -4.606 1.000 97.540 ? 90  ILE A CG1 1 
ATOM 732  C CG2 ? ILE A 1  90 ?   3.043  11.320  -6.872 1.000 97.540 ? 90  ILE A CG2 1 
ATOM 733  C CD1 ? ILE A 1  90 ?   3.364   9.510  -4.385 1.000 97.540 ? 90  ILE A CD1 1 
ATOM 734  N N   ? ARG A 1  91 ?   0.265  13.074  -8.180 1.000 97.740 ? 91  ARG A N   1 
ATOM 735  C CA  ? ARG A 1  91 ?   0.128  13.288  -9.617 1.000 97.740 ? 91  ARG A CA  1 
ATOM 736  C C   ? ARG A 1  91 ?   1.449  13.042 -10.336 1.000 97.740 ? 91  ARG A C   1 
ATOM 737  C CB  ? ARG A 1  91 ?  -0.368  14.707  -9.904 1.000 97.740 ? 91  ARG A CB  1 
ATOM 738  O O   ? ARG A 1  91 ?   2.480  13.607  -9.964 1.000 97.740 ? 91  ARG A O   1 
ATOM 739  C CG  ? ARG A 1  91 ?  -0.699  14.959 -11.367 1.000 97.740 ? 91  ARG A CG  1 
ATOM 740  C CD  ? ARG A 1  91 ?  -1.300  16.342 -11.578 1.000 97.740 ? 91  ARG A CD  1 
ATOM 741  N NE  ? ARG A 1  91 ?  -1.700  16.549 -12.967 1.000 97.740 ? 91  ARG A NE  1 
ATOM 742  N NH1 ? ARG A 1  91 ?  -2.511  18.686 -12.632 1.000 97.740 ? 91  ARG A NH1 1 
ATOM 743  N NH2 ? ARG A 1  91 ?  -2.590  17.740 -14.718 1.000 97.740 ? 91  ARG A NH2 1 
ATOM 744  C CZ  ? ARG A 1  91 ?  -2.266  17.658 -13.436 1.000 97.740 ? 91  ARG A CZ  1 
ATOM 745  N N   ? LEU A 1  92 ?   1.383  12.239 -11.364 1.000 97.660 ? 92  LEU A N   1 
ATOM 746  C CA  ? LEU A 1  92 ?   2.582  11.934 -12.137 1.000 97.660 ? 92  LEU A CA  1 
ATOM 747  C C   ? LEU A 1  92 ?   2.955  13.100 -13.046 1.000 97.660 ? 92  LEU A C   1 
ATOM 748  C CB  ? LEU A 1  92 ?   2.374  10.668 -12.972 1.000 97.660 ? 92  LEU A CB  1 
ATOM 749  O O   ? LEU A 1  92 ?   2.085  13.862 -13.473 1.000 97.660 ? 92  LEU A O   1 
ATOM 750  C CG  ? LEU A 1  92 ?   1.991   9.403 -12.202 1.000 97.660 ? 92  LEU A CG  1 
ATOM 751  C CD1 ? LEU A 1  92 ?   1.769   8.242 -13.166 1.000 97.660 ? 92  LEU A CD1 1 
ATOM 752  C CD2 ? LEU A 1  92 ?   3.064   9.055 -11.176 1.000 97.660 ? 92  LEU A CD2 1 
ATOM 753  N N   ? ASP A 1  93 ?   4.296  13.293 -13.397 1.000 96.930 ? 93  ASP A N   1 
ATOM 754  C CA  ? ASP A 1  93 ?   4.752  14.391 -14.244 1.000 96.930 ? 93  ASP A CA  1 
ATOM 755  C C   ? ASP A 1  93 ?   4.299  14.195 -15.689 1.000 96.930 ? 93  ASP A C   1 
ATOM 756  C CB  ? ASP A 1  93 ?   6.276  14.519 -14.182 1.000 96.930 ? 93  ASP A CB  1 
ATOM 757  O O   ? ASP A 1  93 ?   4.234  15.154 -16.460 1.000 96.930 ? 93  ASP A O   1 
ATOM 758  C CG  ? ASP A 1  93 ?   6.995  13.258 -14.628 1.000 96.930 ? 93  ASP A CG  1 
ATOM 759  O OD1 ? ASP A 1  93 ?   6.393  12.164 -14.582 1.000 96.930 ? 93  ASP A OD1 1 
ATOM 760  O OD2 ? ASP A 1  93 ?   8.176  13.360 -15.026 1.000 96.930 ? 93  ASP A OD2 1 
ATOM 761  N N   ? SER A 1  94 ?   3.844  13.024 -16.129 1.000 96.890 ? 94  SER A N   1 
ATOM 762  C CA  ? SER A 1  94 ?   3.224  12.661 -17.399 1.000 96.890 ? 94  SER A CA  1 
ATOM 763  C C   ? SER A 1  94 ?   2.437  11.360 -17.279 1.000 96.890 ? 94  SER A C   1 
ATOM 764  C CB  ? SER A 1  94 ?   4.282  12.527 -18.494 1.000 96.890 ? 94  SER A CB  1 
ATOM 765  O O   ? SER A 1  94 ?   2.743  10.520 -16.430 1.000 96.890 ? 94  SER A O   1 
ATOM 766  O OG  ? SER A 1  94 ?   5.174  11.464 -18.205 1.000 96.890 ? 94  SER A OG  1 
ATOM 767  N N   ? PRO A 1  95 ?   1.292  11.198 -18.144 1.000 96.800 ? 95  PRO A N   1 
ATOM 768  C CA  ? PRO A 1  95 ?   0.477   9.982 -18.079 1.000 96.800 ? 95  PRO A CA  1 
ATOM 769  C C   ? PRO A 1  95 ?   1.259   8.727 -18.458 1.000 96.800 ? 95  PRO A C   1 
ATOM 770  C CB  ? PRO A 1  95 ?  -0.642  10.254 -19.088 1.000 96.800 ? 95  PRO A CB  1 
ATOM 771  O O   ? PRO A 1  95 ?   2.183   8.792 -19.273 1.000 96.800 ? 95  PRO A O   1 
ATOM 772  C CG  ? PRO A 1  95 ?  -0.627  11.735 -19.285 1.000 96.800 ? 95  PRO A CG  1 
ATOM 773  C CD  ? PRO A 1  95 ?   0.771  12.233 -19.058 1.000 96.800 ? 95  PRO A CD  1 
ATOM 774  N N   ? VAL A 1  96 ?   0.890   7.574 -17.834 1.000 96.810 ? 96  VAL A N   1 
ATOM 775  C CA  ? VAL A 1  96 ?   1.475   6.287 -18.194 1.000 96.810 ? 96  VAL A CA  1 
ATOM 776  C C   ? VAL A 1  96 ?   0.614   5.606 -19.255 1.000 96.810 ? 96  VAL A C   1 
ATOM 777  C CB  ? VAL A 1  96 ?   1.626   5.368 -16.960 1.000 96.810 ? 96  VAL A CB  1 
ATOM 778  O O   ? VAL A 1  96 ?  -0.598   5.826 -19.316 1.000 96.810 ? 96  VAL A O   1 
ATOM 779  C CG1 ? VAL A 1  96 ?   2.567   5.994 -15.933 1.000 96.810 ? 96  VAL A CG1 1 
ATOM 780  C CG2 ? VAL A 1  96 ?   0.260   5.085 -16.337 1.000 96.810 ? 96  VAL A CG2 1 
ATOM 781  N N   ? SER A 1  97 ?   1.276   4.698 -20.072 1.000 95.040 ? 97  SER A N   1 
ATOM 782  C CA  ? SER A 1  97 ?   0.571   3.929 -21.093 1.000 95.040 ? 97  SER A CA  1 
ATOM 783  C C   ? SER A 1  97 ?   0.185   2.547 -20.575 1.000 95.040 ? 97  SER A C   1 
ATOM 784  C CB  ? SER A 1  97 ?   1.432   3.789 -22.349 1.000 95.040 ? 97  SER A CB  1 
ATOM 785  O O   ? SER A 1  97 ?   1.008   1.850 -19.977 1.000 95.040 ? 97  SER A O   1 
ATOM 786  O OG  ? SER A 1  97 ?   1.750   5.062 -22.885 1.000 95.040 ? 97  SER A OG  1 
ATOM 787  N N   ? ASN A 1  98 ?  -1.069   2.246 -20.743 1.000 94.770 ? 98  ASN A N   1 
ATOM 788  C CA  ? ASN A 1  98 ?  -1.509   0.890 -20.435 1.000 94.770 ? 98  ASN A CA  1 
ATOM 789  C C   ? ASN A 1  98 ?  -0.712  -0.150 -21.216 1.000 94.770 ? 98  ASN A C   1 
ATOM 790  C CB  ? ASN A 1  98 ?  -3.005   0.734 -20.717 1.000 94.770 ? 98  ASN A CB  1 
ATOM 791  O O   ? ASN A 1  98 ?  -0.496   0.004 -22.420 1.000 94.770 ? 98  ASN A O   1 
ATOM 792  C CG  ? ASN A 1  98 ?  -3.587  -0.523 -20.101 1.000 94.770 ? 98  ASN A CG  1 
ATOM 793  N ND2 ? ASN A 1  98 ?  -4.881  -0.739 -20.305 1.000 94.770 ? 98  ASN A ND2 1 
ATOM 794  O OD1 ? ASN A 1  98 ?  -2.880  -1.294 -19.447 1.000 94.770 ? 98  ASN A OD1 1 
ATOM 795  N N   ? SER A 1  99 ?  -0.291  -1.256 -20.527 1.000 95.050 ? 99  SER A N   1 
ATOM 796  C CA  ? SER A 1  99 ?   0.462  -2.349 -21.134 1.000 95.050 ? 99  SER A CA  1 
ATOM 797  C C   ? SER A 1  99 ?   0.215  -3.664 -20.401 1.000 95.050 ? 99  SER A C   1 
ATOM 798  C CB  ? SER A 1  99 ?   1.958  -2.032 -21.139 1.000 95.050 ? 99  SER A CB  1 
ATOM 799  O O   ? SER A 1  99 ?  -0.666  -3.746 -19.543 1.000 95.050 ? 99  SER A O   1 
ATOM 800  O OG  ? SER A 1  99 ?   2.489  -2.089 -19.826 1.000 95.050 ? 99  SER A OG  1 
ATOM 801  N N   ? GLU A 1 100 ?   0.981  -4.647 -20.840 1.000 94.660 ? 100 GLU A N   1 
ATOM 802  C CA  ? GLU A 1 100 ?   0.895  -5.973 -20.236 1.000 94.660 ? 100 GLU A CA  1 
ATOM 803  C C   ? GLU A 1 100 ?   1.149  -5.912 -18.732 1.000 94.660 ? 100 GLU A C   1 
ATOM 804  C CB  ? GLU A 1 100 ?   1.887  -6.932 -20.898 1.000 94.660 ? 100 GLU A CB  1 
ATOM 805  O O   ? GLU A 1 100 ?   0.531  -6.651 -17.963 1.000 94.660 ? 100 GLU A O   1 
ATOM 806  C CG  ? GLU A 1 100 ?   1.831  -8.351 -20.350 1.000 94.660 ? 100 GLU A CG  1 
ATOM 807  C CD  ? GLU A 1 100 ?   2.812  -9.295 -21.027 1.000 94.660 ? 100 GLU A CD  1 
ATOM 808  O OE1 ? GLU A 1 100 ?   2.863 -10.488 -20.652 1.000 94.660 ? 100 GLU A OE1 1 
ATOM 809  O OE2 ? GLU A 1 100 ?   3.536  -8.837 -21.939 1.000 94.660 ? 100 GLU A OE2 1 
ATOM 810  N N   ? HIS A 1 101 ?   2.017  -4.911 -18.245 1.000 95.580 ? 101 HIS A N   1 
ATOM 811  C CA  ? HIS A 1 101 ?   2.468  -4.902 -16.858 1.000 95.580 ? 101 HIS A CA  1 
ATOM 812  C C   ? HIS A 1 101 ?   2.050  -3.617 -16.150 1.000 95.580 ? 101 HIS A C   1 
ATOM 813  C CB  ? HIS A 1 101 ?   3.987  -5.070 -16.787 1.000 95.580 ? 101 HIS A CB  1 
ATOM 814  O O   ? HIS A 1 101 ?   2.394  -3.405 -14.986 1.000 95.580 ? 101 HIS A O   1 
ATOM 815  C CG  ? HIS A 1 101 ?   4.483  -6.322 -17.439 1.000 95.580 ? 101 HIS A CG  1 
ATOM 816  C CD2 ? HIS A 1 101 ?   4.392  -7.618 -17.059 1.000 95.580 ? 101 HIS A CD2 1 
ATOM 817  N ND1 ? HIS A 1 101 ?   5.171  -6.316 -18.632 1.000 95.580 ? 101 HIS A ND1 1 
ATOM 818  C CE1 ? HIS A 1 101 ?   5.482  -7.559 -18.960 1.000 95.580 ? 101 HIS A CE1 1 
ATOM 819  N NE2 ? HIS A 1 101 ?   5.021  -8.368 -18.021 1.000 95.580 ? 101 HIS A NE2 1 
ATOM 820  N N   ? ILE A 1 102 ?   1.277  -2.759 -16.873 1.000 97.020 ? 102 ILE A N   1 
ATOM 821  C CA  ? ILE A 1 102 ?   0.809  -1.513 -16.275 1.000 97.020 ? 102 ILE A CA  1 
ATOM 822  C C   ? ILE A 1 102 ?  -0.687  -1.347 -16.535 1.000 97.020 ? 102 ILE A C   1 
ATOM 823  C CB  ? ILE A 1 102 ?   1.587  -0.296 -16.822 1.000 97.020 ? 102 ILE A CB  1 
ATOM 824  O O   ? ILE A 1 102 ?  -1.111  -1.204 -17.684 1.000 97.020 ? 102 ILE A O   1 
ATOM 825  C CG1 ? ILE A 1 102 ?   3.090  -0.467 -16.574 1.000 97.020 ? 102 ILE A CG1 1 
ATOM 826  C CG2 ? ILE A 1 102 ?   1.072   1.002 -16.192 1.000 97.020 ? 102 ILE A CG2 1 
ATOM 827  C CD1 ? ILE A 1 102 ?   3.954   0.577 -17.267 1.000 97.020 ? 102 ILE A CD1 1 
ATOM 828  N N   ? ALA A 1 103 ?  -1.432  -1.434 -15.485 1.000 96.590 ? 103 ALA A N   1 
ATOM 829  C CA  ? ALA A 1 103 ?  -2.874  -1.205 -15.540 1.000 96.590 ? 103 ALA A CA  1 
ATOM 830  C C   ? ALA A 1 103 ?  -3.402  -0.708 -14.197 1.000 96.590 ? 103 ALA A C   1 
ATOM 831  C CB  ? ALA A 1 103 ?  -3.601  -2.481 -15.955 1.000 96.590 ? 103 ALA A CB  1 
ATOM 832  O O   ? ALA A 1 103 ?  -3.026  -1.230 -13.144 1.000 96.590 ? 103 ALA A O   1 
ATOM 833  N N   ? PRO A 1 104 ?  -4.358   0.379 -14.354 1.000 96.470 ? 104 PRO A N   1 
ATOM 834  C CA  ? PRO A 1 104 ?  -4.887   0.931 -13.105 1.000 96.470 ? 104 PRO A CA  1 
ATOM 835  C C   ? PRO A 1 104 ?  -5.837  -0.028 -12.391 1.000 96.470 ? 104 PRO A C   1 
ATOM 836  C CB  ? PRO A 1 104 ?  -5.625   2.192 -13.561 1.000 96.470 ? 104 PRO A CB  1 
ATOM 837  O O   ? PRO A 1 104 ?  -6.476  -0.864 -13.035 1.000 96.470 ? 104 PRO A O   1 
ATOM 838  C CG  ? PRO A 1 104 ?  -5.056   2.501 -14.908 1.000 96.470 ? 104 PRO A CG  1 
ATOM 839  C CD  ? PRO A 1 104 ?  -4.623   1.214 -15.550 1.000 96.470 ? 104 PRO A CD  1 
ATOM 840  N N   ? LEU A 1 105 ?  -5.918   0.136 -11.008 1.000 96.260 ? 105 LEU A N   1 
ATOM 841  C CA  ? LEU A 1 105 ?  -6.889  -0.545 -10.158 1.000 96.260 ? 105 LEU A CA  1 
ATOM 842  C C   ? LEU A 1 105 ?  -8.009   0.404  -9.744 1.000 96.260 ? 105 LEU A C   1 
ATOM 843  C CB  ? LEU A 1 105 ?  -6.205  -1.118  -8.915 1.000 96.260 ? 105 LEU A CB  1 
ATOM 844  O O   ? LEU A 1 105 ?  -7.748   1.536  -9.331 1.000 96.260 ? 105 LEU A O   1 
ATOM 845  C CG  ? LEU A 1 105 ?  -7.064  -2.013  -8.019 1.000 96.260 ? 105 LEU A CG  1 
ATOM 846  C CD1 ? LEU A 1 105 ?  -7.526  -3.245  -8.789 1.000 96.260 ? 105 LEU A CD1 1 
ATOM 847  C CD2 ? LEU A 1 105 ?  -6.292  -2.416  -6.768 1.000 96.260 ? 105 LEU A CD2 1 
ATOM 848  N N   ? SER A 1 106 ?  -9.186  -0.084  -9.881 1.000 94.340 ? 106 SER A N   1 
ATOM 849  C CA  ? SER A 1 106 ? -10.340   0.766  -9.606 1.000 94.340 ? 106 SER A CA  1 
ATOM 850  C C   ? SER A 1 106 ? -10.524   0.980  -8.107 1.000 94.340 ? 106 SER A C   1 
ATOM 851  C CB  ? SER A 1 106 ? -11.610   0.156 -10.201 1.000 94.340 ? 106 SER A CB  1 
ATOM 852  O O   ? SER A 1 106 ? -10.207   0.099  -7.305 1.000 94.340 ? 106 SER A O   1 
ATOM 853  O OG  ? SER A 1 106 ? -11.488   0.015 -11.606 1.000 94.340 ? 106 SER A OG  1 
ATOM 854  N N   ? LEU A 1 107 ? -11.035   2.123  -7.748 1.000 95.950 ? 107 LEU A N   1 
ATOM 855  C CA  ? LEU A 1 107 ? -11.401   2.432  -6.370 1.000 95.950 ? 107 LEU A CA  1 
ATOM 856  C C   ? LEU A 1 107 ? -12.604   1.606  -5.928 1.000 95.950 ? 107 LEU A C   1 
ATOM 857  C CB  ? LEU A 1 107 ? -11.708   3.924  -6.218 1.000 95.950 ? 107 LEU A CB  1 
ATOM 858  O O   ? LEU A 1 107 ? -13.426   1.206  -6.756 1.000 95.950 ? 107 LEU A O   1 
ATOM 859  C CG  ? LEU A 1 107 ? -10.524   4.879  -6.370 1.000 95.950 ? 107 LEU A CG  1 
ATOM 860  C CD1 ? LEU A 1 107 ? -11.014   6.320  -6.466 1.000 95.950 ? 107 LEU A CD1 1 
ATOM 861  C CD2 ? LEU A 1 107 ?  -9.552   4.716  -5.206 1.000 95.950 ? 107 LEU A CD2 1 
ATOM 862  N N   ? PRO A 1 108 ? -12.708   1.316  -4.666 1.000 95.890 ? 108 PRO A N   1 
ATOM 863  C CA  ? PRO A 1 108 ? -13.812   0.489  -4.173 1.000 95.890 ? 108 PRO A CA  1 
ATOM 864  C C   ? PRO A 1 108 ? -15.168   1.181  -4.294 1.000 95.890 ? 108 PRO A C   1 
ATOM 865  C CB  ? PRO A 1 108 ? -13.449   0.255  -2.704 1.000 95.890 ? 108 PRO A CB  1 
ATOM 866  O O   ? PRO A 1 108 ? -15.257   2.403  -4.147 1.000 95.890 ? 108 PRO A O   1 
ATOM 867  C CG  ? PRO A 1 108 ? -12.647   1.454  -2.313 1.000 95.890 ? 108 PRO A CG  1 
ATOM 868  C CD  ? PRO A 1 108 ? -11.838   1.895  -3.500 1.000 95.890 ? 108 PRO A CD  1 
ATOM 869  N N   ? SER A 1 109 ? -16.226   0.430  -4.495 1.000 93.620 ? 109 SER A N   1 
ATOM 870  C CA  ? SER A 1 109 ? -17.592   0.935  -4.590 1.000 93.620 ? 109 SER A CA  1 
ATOM 871  C C   ? SER A 1 109 ? -18.333   0.774  -3.267 1.000 93.620 ? 109 SER A C   1 
ATOM 872  C CB  ? SER A 1 109 ? -18.354   0.214  -5.702 1.000 93.620 ? 109 SER A CB  1 
ATOM 873  O O   ? SER A 1 109 ? -19.355   1.424  -3.039 1.000 93.620 ? 109 SER A O   1 
ATOM 874  O OG  ? SER A 1 109 ? -18.329  -1.189  -5.502 1.000 93.620 ? 109 SER A OG  1 
ATOM 875  N N   ? SER A 1 110 ? -17.829  -0.096  -2.407 1.000 94.790 ? 110 SER A N   1 
ATOM 876  C CA  ? SER A 1 110 ? -18.359  -0.326  -1.067 1.000 94.790 ? 110 SER A CA  1 
ATOM 877  C C   ? SER A 1 110 ? -17.252  -0.717  -0.094 1.000 94.790 ? 110 SER A C   1 
ATOM 878  C CB  ? SER A 1 110 ? -19.433  -1.414  -1.094 1.000 94.790 ? 110 SER A CB  1 
ATOM 879  O O   ? SER A 1 110 ? -16.182  -1.166  -0.510 1.000 94.790 ? 110 SER A O   1 
ATOM 880  O OG  ? SER A 1 110 ? -18.897  -2.638  -1.566 1.000 94.790 ? 110 SER A OG  1 
ATOM 881  N N   ? PRO A 1 111 ? -17.567  -0.445   1.264 1.000 94.110 ? 111 PRO A N   1 
ATOM 882  C CA  ? PRO A 1 111 ? -16.568  -0.860   2.252 1.000 94.110 ? 111 PRO A CA  1 
ATOM 883  C C   ? PRO A 1 111 ? -16.430  -2.377   2.349 1.000 94.110 ? 111 PRO A C   1 
ATOM 884  C CB  ? PRO A 1 111 ? -17.104  -0.274   3.561 1.000 94.110 ? 111 PRO A CB  1 
ATOM 885  O O   ? PRO A 1 111 ? -17.382  -3.107   2.060 1.000 94.110 ? 111 PRO A O   1 
ATOM 886  C CG  ? PRO A 1 111 ? -18.586  -0.221   3.378 1.000 94.110 ? 111 PRO A CG  1 
ATOM 887  C CD  ? PRO A 1 111 ? -18.878   0.055   1.931 1.000 94.110 ? 111 PRO A CD  1 
ATOM 888  N N   ? PRO A 1 112 ? -15.181  -2.846   2.766 1.000 94.340 ? 112 PRO A N   1 
ATOM 889  C CA  ? PRO A 1 112 ? -15.046  -4.291   2.961 1.000 94.340 ? 112 PRO A CA  1 
ATOM 890  C C   ? PRO A 1 112 ? -15.841  -4.802   4.161 1.000 94.340 ? 112 PRO A C   1 
ATOM 891  C CB  ? PRO A 1 112 ? -13.543  -4.478   3.184 1.000 94.340 ? 112 PRO A CB  1 
ATOM 892  O O   ? PRO A 1 112 ? -16.104  -4.046   5.099 1.000 94.340 ? 112 PRO A O   1 
ATOM 893  C CG  ? PRO A 1 112 ? -13.098  -3.222   3.862 1.000 94.340 ? 112 PRO A CG  1 
ATOM 894  C CD  ? PRO A 1 112 ? -13.894  -2.074   3.308 1.000 94.340 ? 112 PRO A CD  1 
ATOM 895  N N   ? SER A 1 113 ? -16.203  -6.084   4.215 1.000 94.230 ? 113 SER A N   1 
ATOM 896  C CA  ? SER A 1 113 ? -16.879  -6.715   5.344 1.000 94.230 ? 113 SER A CA  1 
ATOM 897  C C   ? SER A 1 113 ? -15.894  -7.487   6.216 1.000 94.230 ? 113 SER A C   1 
ATOM 898  C CB  ? SER A 1 113 ? -17.981  -7.654   4.852 1.000 94.230 ? 113 SER A CB  1 
ATOM 899  O O   ? SER A 1 113 ? -14.906  -8.028   5.717 1.000 94.230 ? 113 SER A O   1 
ATOM 900  O OG  ? SER A 1 113 ? -18.918  -6.954   4.052 1.000 94.230 ? 113 SER A OG  1 
ATOM 901  N N   ? VAL A 1 114 ? -16.166  -7.496   7.522 1.000 95.070 ? 114 VAL A N   1 
ATOM 902  C CA  ? VAL A 1 114 ? -15.393  -8.353   8.416 1.000 95.070 ? 114 VAL A CA  1 
ATOM 903  C C   ? VAL A 1 114 ? -15.408  -9.788   7.895 1.000 95.070 ? 114 VAL A C   1 
ATOM 904  C CB  ? VAL A 1 114 ? -15.938  -8.304   9.861 1.000 95.070 ? 114 VAL A CB  1 
ATOM 905  O O   ? VAL A 1 114 ? -16.455 -10.297   7.488 1.000 95.070 ? 114 VAL A O   1 
ATOM 906  C CG1 ? VAL A 1 114 ? -15.256  -9.357  10.731 1.000 95.070 ? 114 VAL A CG1 1 
ATOM 907  C CG2 ? VAL A 1 114 ? -15.749  -6.910  10.456 1.000 95.070 ? 114 VAL A CG2 1 
ATOM 908  N N   ? GLY A 1 115 ? -14.193 -10.344   7.845 1.000 94.890 ? 115 GLY A N   1 
ATOM 909  C CA  ? GLY A 1 115 ? -14.080 -11.726   7.407 1.000 94.890 ? 115 GLY A CA  1 
ATOM 910  C C   ? GLY A 1 115 ? -13.775 -11.860   5.927 1.000 94.890 ? 115 GLY A C   1 
ATOM 911  O O   ? GLY A 1 115 ? -13.559 -12.967   5.430 1.000 94.890 ? 115 GLY A O   1 
ATOM 912  N N   ? SER A 1 116 ? -13.841 -10.695   5.232 1.000 95.530 ? 116 SER A N   1 
ATOM 913  C CA  ? SER A 1 116 ? -13.509 -10.727   3.811 1.000 95.530 ? 116 SER A CA  1 
ATOM 914  C C   ? SER A 1 116 ? -12.096 -11.256   3.585 1.000 95.530 ? 116 SER A C   1 
ATOM 915  C CB  ? SER A 1 116 ? -13.643  -9.333   3.197 1.000 95.530 ? 116 SER A CB  1 
ATOM 916  O O   ? SER A 1 116 ? -11.183 -10.951   4.355 1.000 95.530 ? 116 SER A O   1 
ATOM 917  O OG  ? SER A 1 116 ? -14.984  -8.879   3.268 1.000 95.530 ? 116 SER A OG  1 
ATOM 918  N N   ? ASP A 1 117 ? -11.936 -12.121   2.534 1.000 93.630 ? 117 ASP A N   1 
ATOM 919  C CA  ? ASP A 1 117 ? -10.631 -12.587   2.077 1.000 93.630 ? 117 ASP A CA  1 
ATOM 920  C C   ? ASP A 1 117 ?  -9.898 -11.496   1.300 1.000 93.630 ? 117 ASP A C   1 
ATOM 921  C CB  ? ASP A 1 117 ? -10.782 -13.839   1.209 1.000 93.630 ? 117 ASP A CB  1 
ATOM 922  O O   ? ASP A 1 117 ? -10.368 -11.052   0.250 1.000 93.630 ? 117 ASP A O   1 
ATOM 923  C CG  ? ASP A 1 117 ?  -9.462 -14.545   0.952 1.000 93.630 ? 117 ASP A CG  1 
ATOM 924  O OD1 ? ASP A 1 117 ?  -8.512 -14.369   1.744 1.000 93.630 ? 117 ASP A OD1 1 
ATOM 925  O OD2 ? ASP A 1 117 ?  -9.372 -15.283  -0.053 1.000 93.630 ? 117 ASP A OD2 1 
ATOM 926  N N   ? CYS A 1 118 ?  -8.811 -11.099   1.881 1.000 96.840 ? 118 CYS A N   1 
ATOM 927  C CA  ? CYS A 1 118 ?  -8.075  -9.976   1.312 1.000 96.840 ? 118 CYS A CA  1 
ATOM 928  C C   ? CYS A 1 118 ?  -6.655 -10.386   0.941 1.000 96.840 ? 118 CYS A C   1 
ATOM 929  C CB  ? CYS A 1 118 ?  -8.037  -8.807   2.296 1.000 96.840 ? 118 CYS A CB  1 
ATOM 930  O O   ? CYS A 1 118 ?  -6.086 -11.292   1.552 1.000 96.840 ? 118 CYS A O   1 
ATOM 931  S SG  ? CYS A 1 118 ?  -9.671  -8.257   2.836 1.000 96.840 ? 118 CYS A SG  1 
ATOM 932  N N   ? ARG A 1 119 ?  -6.222  -9.672  -0.075 1.000 96.190 ? 119 ARG A N   1 
ATOM 933  C CA  ? ARG A 1 119 ?  -4.869  -9.931  -0.557 1.000 96.190 ? 119 ARG A CA  1 
ATOM 934  C C   ? ARG A 1 119 ?  -3.969  -8.720  -0.337 1.000 96.190 ? 119 ARG A C   1 
ATOM 935  C CB  ? ARG A 1 119 ?  -4.888 -10.306  -2.040 1.000 96.190 ? 119 ARG A CB  1 
ATOM 936  O O   ? ARG A 1 119 ?  -4.349  -7.591  -0.655 1.000 96.190 ? 119 ARG A O   1 
ATOM 937  C CG  ? ARG A 1 119 ?  -3.530 -10.710  -2.591 1.000 96.190 ? 119 ARG A CG  1 
ATOM 938  C CD  ? ARG A 1 119 ?  -3.554 -12.116  -3.174 1.000 96.190 ? 119 ARG A CD  1 
ATOM 939  N NE  ? ARG A 1 119 ?  -2.277 -12.466  -3.790 1.000 96.190 ? 119 ARG A NE  1 
ATOM 940  N NH1 ? ARG A 1 119 ?  -1.803 -14.185  -2.321 1.000 96.190 ? 119 ARG A NH1 1 
ATOM 941  N NH2 ? ARG A 1 119 ?  -0.335 -13.673  -4.005 1.000 96.190 ? 119 ARG A NH2 1 
ATOM 942  C CZ  ? ARG A 1 119 ?  -1.474 -13.441  -3.370 1.000 96.190 ? 119 ARG A CZ  1 
ATOM 943  N N   ? ILE A 1 120 ?  -2.711  -9.015   0.225 1.000 96.200 ? 120 ILE A N   1 
ATOM 944  C CA  ? ILE A 1 120 ?  -1.707  -7.969   0.386 1.000 96.200 ? 120 ILE A CA  1 
ATOM 945  C C   ? ILE A 1 120 ?  -0.506  -8.265  -0.509 1.000 96.200 ? 120 ILE A C   1 
ATOM 946  C CB  ? ILE A 1 120 ?  -1.259  -7.837   1.859 1.000 96.200 ? 120 ILE A CB  1 
ATOM 947  O O   ? ILE A 1 120 ?  -0.219  -9.426  -0.810 1.000 96.200 ? 120 ILE A O   1 
ATOM 948  C CG1 ? ILE A 1 120 ?  -0.645  -9.153   2.350 1.000 96.200 ? 120 ILE A CG1 1 
ATOM 949  C CG2 ? ILE A 1 120 ?  -2.435  -7.417   2.745 1.000 96.200 ? 120 ILE A CG2 1 
ATOM 950  C CD1 ? ILE A 1 120 ?  -0.047  -9.073   3.748 1.000 96.200 ? 120 ILE A CD1 1 
ATOM 951  N N   ? MET A 1 121 ?   0.124  -7.298  -0.813 1.000 95.350 ? 121 MET A N   1 
ATOM 952  C CA  ? MET A 1 121 ?   1.315  -7.493  -1.635 1.000 95.350 ? 121 MET A CA  1 
ATOM 953  C C   ? MET A 1 121 ?   2.279  -6.321  -1.483 1.000 95.350 ? 121 MET A C   1 
ATOM 954  C CB  ? MET A 1 121 ?   0.931  -7.667  -3.105 1.000 95.350 ? 121 MET A CB  1 
ATOM 955  O O   ? MET A 1 121 ?   1.855  -5.193  -1.224 1.000 95.350 ? 121 MET A O   1 
ATOM 956  C CG  ? MET A 1 121 ?   0.290  -6.434  -3.722 1.000 95.350 ? 121 MET A CG  1 
ATOM 957  S SD  ? MET A 1 121 ?  -0.460  -6.776  -5.361 1.000 95.350 ? 121 MET A SD  1 
ATOM 958  C CE  ? MET A 1 121 ?  -1.875  -7.795  -4.859 1.000 95.350 ? 121 MET A CE  1 
ATOM 959  N N   ? GLY A 1 122 ?   3.652  -6.595  -1.659 1.000 95.000 ? 122 GLY A N   1 
ATOM 960  C CA  ? GLY A 1 122 ?   4.672  -5.571  -1.503 1.000 95.000 ? 122 GLY A CA  1 
ATOM 961  C C   ? GLY A 1 122 ?   6.085  -6.118  -1.586 1.000 95.000 ? 122 GLY A C   1 
ATOM 962  O O   ? GLY A 1 122 ?   6.280  -7.316  -1.801 1.000 95.000 ? 122 GLY A O   1 
ATOM 963  N N   ? TRP A 1 123 ?   7.117  -5.198  -1.543 1.000 94.210 ? 123 TRP A N   1 
ATOM 964  C CA  ? TRP A 1 123 ?   8.535  -5.525  -1.651 1.000 94.210 ? 123 TRP A CA  1 
ATOM 965  C C   ? TRP A 1 123 ?   9.229  -5.390  -0.300 1.000 94.210 ? 123 TRP A C   1 
ATOM 966  C CB  ? TRP A 1 123 ?   9.218  -4.624  -2.682 1.000 94.210 ? 123 TRP A CB  1 
ATOM 967  O O   ? TRP A 1 123 ?  10.431  -5.125  -0.236 1.000 94.210 ? 123 TRP A O   1 
ATOM 968  C CG  ? TRP A 1 123 ?   8.899  -4.974  -4.105 1.000 94.210 ? 123 TRP A CG  1 
ATOM 969  C CD1 ? TRP A 1 123 ?   9.594  -5.824  -4.920 1.000 94.210 ? 123 TRP A CD1 1 
ATOM 970  C CD2 ? TRP A 1 123 ?   7.804  -4.479  -4.881 1.000 94.210 ? 123 TRP A CD2 1 
ATOM 971  C CE2 ? TRP A 1 123 ?   7.896  -5.073  -6.160 1.000 94.210 ? 123 TRP A CE2 1 
ATOM 972  C CE3 ? TRP A 1 123 ?   6.751  -3.592  -4.619 1.000 94.210 ? 123 TRP A CE3 1 
ATOM 973  N NE1 ? TRP A 1 123 ?   8.996  -5.887  -6.157 1.000 94.210 ? 123 TRP A NE1 1 
ATOM 974  C CH2 ? TRP A 1 123 ?   5.955  -3.934  -6.892 1.000 94.210 ? 123 TRP A CH2 1 
ATOM 975  C CZ2 ? TRP A 1 123 ?   6.975  -4.806  -7.175 1.000 94.210 ? 123 TRP A CZ2 1 
ATOM 976  C CZ3 ? TRP A 1 123 ?   5.835  -3.328  -5.631 1.000 94.210 ? 123 TRP A CZ3 1 
ATOM 977  N N   ? GLY A 1 124 ?   8.415  -5.514   0.828 1.000 91.400 ? 124 GLY A N   1 
ATOM 978  C CA  ? GLY A 1 124 ?   8.971  -5.369   2.164 1.000 91.400 ? 124 GLY A CA  1 
ATOM 979  C C   ? GLY A 1 124 ?   9.636  -6.633   2.675 1.000 91.400 ? 124 GLY A C   1 
ATOM 980  O O   ? GLY A 1 124 ?   9.882  -7.565   1.906 1.000 91.400 ? 124 GLY A O   1 
ATOM 981  N N   ? ARG A 1 125 ?  10.047  -6.707   4.007 1.000 91.050 ? 125 ARG A N   1 
ATOM 982  C CA  ? ARG A 1 125 ?  10.699  -7.815   4.697 1.000 91.050 ? 125 ARG A CA  1 
ATOM 983  C C   ? ARG A 1 125 ?   9.852  -9.081   4.624 1.000 91.050 ? 125 ARG A C   1 
ATOM 984  C CB  ? ARG A 1 125 ?  10.973  -7.451   6.158 1.000 91.050 ? 125 ARG A CB  1 
ATOM 985  O O   ? ARG A 1 125 ?   8.629  -9.025   4.771 1.000 91.050 ? 125 ARG A O   1 
ATOM 986  C CG  ? ARG A 1 125 ?  11.851  -8.456   6.888 1.000 91.050 ? 125 ARG A CG  1 
ATOM 987  C CD  ? ARG A 1 125 ?  12.251  -7.956   8.269 1.000 91.050 ? 125 ARG A CD  1 
ATOM 988  N NE  ? ARG A 1 125 ?  11.132  -8.007   9.206 1.000 91.050 ? 125 ARG A NE  1 
ATOM 989  N NH1 ? ARG A 1 125 ?  12.308  -7.107  10.980 1.000 91.050 ? 125 ARG A NH1 1 
ATOM 990  N NH2 ? ARG A 1 125 ?  10.107  -7.694  11.237 1.000 91.050 ? 125 ARG A NH2 1 
ATOM 991  C CZ  ? ARG A 1 125 ?  11.185  -7.602  10.472 1.000 91.050 ? 125 ARG A CZ  1 
ATOM 992  N N   ? ILE A 1 126 ?  10.488 -10.416   4.386 1.000 90.830 ? 126 ILE A N   1 
ATOM 993  C CA  ? ILE A 1 126 ?   9.781 -11.679   4.204 1.000 90.830 ? 126 ILE A CA  1 
ATOM 994  C C   ? ILE A 1 126 ?   9.977 -12.563   5.434 1.000 90.830 ? 126 ILE A C   1 
ATOM 995  C CB  ? ILE A 1 126 ?  10.260 -12.416   2.933 1.000 90.830 ? 126 ILE A CB  1 
ATOM 996  O O   ? ILE A 1 126 ?   9.535 -13.714   5.456 1.000 90.830 ? 126 ILE A O   1 
ATOM 997  C CG1 ? ILE A 1 126 ?  11.768 -12.684   3.007 1.000 90.830 ? 126 ILE A CG1 1 
ATOM 998  C CG2 ? ILE A 1 126 ?   9.908 -11.613   1.677 1.000 90.830 ? 126 ILE A CG2 1 
ATOM 999  C CD1 ? ILE A 1 126 ?  12.283 -13.626   1.928 1.000 90.830 ? 126 ILE A CD1 1 
ATOM 1000 N N   ? SER A 1 127 ?  10.712 -12.062   6.354 1.000 89.420 ? 127 SER A N   1 
ATOM 1001 C CA  ? SER A 1 127 ?  10.930 -12.757   7.618 1.000 89.420 ? 127 SER A CA  1 
ATOM 1002 C C   ? SER A 1 127 ?  10.590 -11.862   8.806 1.000 89.420 ? 127 SER A C   1 
ATOM 1003 C CB  ? SER A 1 127 ?  12.379 -13.233   7.727 1.000 89.420 ? 127 SER A CB  1 
ATOM 1004 O O   ? SER A 1 127 ?  10.908 -10.671   8.804 1.000 89.420 ? 127 SER A O   1 
ATOM 1005 O OG  ? SER A 1 127 ?  12.652 -13.720   9.029 1.000 89.420 ? 127 SER A OG  1 
ATOM 1006 N N   ? ALA A 1 128 ?   9.959 -12.472   9.850 1.000 86.190 ? 128 ALA A N   1 
ATOM 1007 C CA  ? ALA A 1 128 ?   9.528 -11.744  11.040 1.000 86.190 ? 128 ALA A CA  1 
ATOM 1008 C C   ? ALA A 1 128 ?  10.726 -11.296  11.873 1.000 86.190 ? 128 ALA A C   1 
ATOM 1009 C CB  ? ALA A 1 128 ?   8.592 -12.608  11.882 1.000 86.190 ? 128 ALA A CB  1 
ATOM 1010 O O   ? ALA A 1 128 ?  10.663 -10.274  12.561 1.000 86.190 ? 128 ALA A O   1 
ATOM 1011 N N   ? THR A 1 129 ?  11.850 -11.975  11.700 1.000 85.900 ? 129 THR A N   1 
ATOM 1012 C CA  ? THR A 1 129 ?  12.950 -11.766  12.634 1.000 85.900 ? 129 THR A CA  1 
ATOM 1013 C C   ? THR A 1 129 ?  14.227 -11.385  11.889 1.000 85.900 ? 129 THR A C   1 
ATOM 1014 C CB  ? THR A 1 129 ?  13.206 -13.023  13.486 1.000 85.900 ? 129 THR A CB  1 
ATOM 1015 O O   ? THR A 1 129 ?  15.168 -10.861  12.488 1.000 85.900 ? 129 THR A O   1 
ATOM 1016 C CG2 ? THR A 1 129 ?  12.019 -13.322  14.396 1.000 85.900 ? 129 THR A CG2 1 
ATOM 1017 O OG1 ? THR A 1 129 ?  13.424 -14.144  12.620 1.000 85.900 ? 129 THR A OG1 1 
ATOM 1018 N N   ? LYS A 1 130 ?  14.308 -11.686  10.592 1.000 86.760 ? 130 LYS A N   1 
ATOM 1019 C CA  ? LYS A 1 130 ?  15.468 -11.355   9.769 1.000 86.760 ? 130 LYS A CA  1 
ATOM 1020 C C   ? LYS A 1 130 ?  15.131 -10.259   8.762 1.000 86.760 ? 130 LYS A C   1 
ATOM 1021 C CB  ? LYS A 1 130 ?  15.982 -12.597   9.040 1.000 86.760 ? 130 LYS A CB  1 
ATOM 1022 O O   ? LYS A 1 130 ?  14.004 -10.188   8.267 1.000 86.760 ? 130 LYS A O   1 
ATOM 1023 C CG  ? LYS A 1 130 ?  16.480 -13.696   9.967 1.000 86.760 ? 130 LYS A CG  1 
ATOM 1024 C CD  ? LYS A 1 130 ?  17.003 -14.893   9.183 1.000 86.760 ? 130 LYS A CD  1 
ATOM 1025 C CE  ? LYS A 1 130 ?  17.445 -16.019  10.109 1.000 86.760 ? 130 LYS A CE  1 
ATOM 1026 N NZ  ? LYS A 1 130 ?  17.899 -17.219   9.344 1.000 86.760 ? 130 LYS A NZ  1 
ATOM 1027 N N   ? GLU A 1 131 ?  16.138  -9.381   8.560 1.000 87.270 ? 131 GLU A N   1 
ATOM 1028 C CA  ? GLU A 1 131 ?  15.968  -8.337   7.553 1.000 87.270 ? 131 GLU A CA  1 
ATOM 1029 C C   ? GLU A 1 131 ?  16.256  -8.869   6.152 1.000 87.270 ? 131 GLU A C   1 
ATOM 1030 C CB  ? GLU A 1 131 ?  16.876  -7.143   7.859 1.000 87.270 ? 131 GLU A CB  1 
ATOM 1031 O O   ? GLU A 1 131 ?  17.384  -8.770   5.664 1.000 87.270 ? 131 GLU A O   1 
ATOM 1032 C CG  ? GLU A 1 131 ?  16.480  -6.375   9.112 1.000 87.270 ? 131 GLU A CG  1 
ATOM 1033 C CD  ? GLU A 1 131 ?  17.258  -5.080   9.292 1.000 87.270 ? 131 GLU A CD  1 
ATOM 1034 O OE1 ? GLU A 1 131 ?  16.858  -4.245  10.135 1.000 87.270 ? 131 GLU A OE1 1 
ATOM 1035 O OE2 ? GLU A 1 131 ?  18.274  -4.900   8.585 1.000 87.270 ? 131 GLU A OE2 1 
ATOM 1036 N N   ? THR A 1 132 ?  15.364  -9.581   5.607 1.000 88.750 ? 132 THR A N   1 
ATOM 1037 C CA  ? THR A 1 132 ?  15.461 -10.096   4.246 1.000 88.750 ? 132 THR A CA  1 
ATOM 1038 C C   ? THR A 1 132 ?  14.435  -9.423   3.338 1.000 88.750 ? 132 THR A C   1 
ATOM 1039 C CB  ? THR A 1 132 ?  15.259 -11.622   4.210 1.000 88.750 ? 132 THR A CB  1 
ATOM 1040 O O   ? THR A 1 132 ?  13.234  -9.459   3.617 1.000 88.750 ? 132 THR A O   1 
ATOM 1041 C CG2 ? THR A 1 132 ?  15.498 -12.176   2.809 1.000 88.750 ? 132 THR A CG2 1 
ATOM 1042 O OG1 ? THR A 1 132 ?  16.177 -12.241   5.119 1.000 88.750 ? 132 THR A OG1 1 
ATOM 1043 N N   ? TYR A 1 133 ?  14.963  -8.774   2.181 1.000 91.660 ? 133 TYR A N   1 
ATOM 1044 C CA  ? TYR A 1 133 ?  14.108  -8.110   1.203 1.000 91.660 ? 133 TYR A CA  1 
ATOM 1045 C C   ? TYR A 1 133 ?  14.154  -8.830  -0.140 1.000 91.660 ? 133 TYR A C   1 
ATOM 1046 C CB  ? TYR A 1 133 ?  14.529  -6.648   1.027 1.000 91.660 ? 133 TYR A CB  1 
ATOM 1047 O O   ? TYR A 1 133 ?  15.230  -9.018  -0.713 1.000 91.660 ? 133 TYR A O   1 
ATOM 1048 C CG  ? TYR A 1 133 ?  14.401  -5.824   2.285 1.000 91.660 ? 133 TYR A CG  1 
ATOM 1049 C CD1 ? TYR A 1 133 ?  13.243  -5.096   2.550 1.000 91.660 ? 133 TYR A CD1 1 
ATOM 1050 C CD2 ? TYR A 1 133 ?  15.438  -5.770   3.210 1.000 91.660 ? 133 TYR A CD2 1 
ATOM 1051 C CE1 ? TYR A 1 133 ?  13.122  -4.333   3.707 1.000 91.660 ? 133 TYR A CE1 1 
ATOM 1052 C CE2 ? TYR A 1 133 ?  15.328  -5.011   4.370 1.000 91.660 ? 133 TYR A CE2 1 
ATOM 1053 O OH  ? TYR A 1 133 ?  14.053  -3.544   5.757 1.000 91.660 ? 133 TYR A OH  1 
ATOM 1054 C CZ  ? TYR A 1 133 ?  14.168  -4.297   4.610 1.000 91.660 ? 133 TYR A CZ  1 
ATOM 1055 N N   ? PRO A 1 134 ?  12.964  -9.210  -0.640 1.000 93.090 ? 134 PRO A N   1 
ATOM 1056 C CA  ? PRO A 1 134 ?  12.933  -9.963  -1.897 1.000 93.090 ? 134 PRO A CA  1 
ATOM 1057 C C   ? PRO A 1 134 ?  13.099  -9.069  -3.124 1.000 93.090 ? 134 PRO A C   1 
ATOM 1058 C CB  ? PRO A 1 134 ?  11.548 -10.616  -1.881 1.000 93.090 ? 134 PRO A CB  1 
ATOM 1059 O O   ? PRO A 1 134 ?  12.784  -7.878  -3.072 1.000 93.090 ? 134 PRO A O   1 
ATOM 1060 C CG  ? PRO A 1 134 ?  10.680  -9.654  -1.138 1.000 93.090 ? 134 PRO A CG  1 
ATOM 1061 C CD  ? PRO A 1 134 ?  11.490  -9.031  -0.037 1.000 93.090 ? 134 PRO A CD  1 
ATOM 1062 N N   ? ASN A 1 135 ?  13.618  -9.572  -4.248 1.000 93.580 ? 135 ASN A N   1 
ATOM 1063 C CA  ? ASN A 1 135 ?  13.743  -8.869  -5.520 1.000 93.580 ? 135 ASN A CA  1 
ATOM 1064 C C   ? ASN A 1 135 ?  12.401  -8.768  -6.239 1.000 93.580 ? 135 ASN A C   1 
ATOM 1065 C CB  ? ASN A 1 135 ?  14.775  -9.558  -6.415 1.000 93.580 ? 135 ASN A CB  1 
ATOM 1066 O O   ? ASN A 1 135 ?  12.205  -7.885  -7.076 1.000 93.580 ? 135 ASN A O   1 
ATOM 1067 C CG  ? ASN A 1 135 ?  16.200  -9.316  -5.957 1.000 93.580 ? 135 ASN A CG  1 
ATOM 1068 N ND2 ? ASN A 1 135 ?  17.073 -10.288  -6.197 1.000 93.580 ? 135 ASN A ND2 1 
ATOM 1069 O OD1 ? ASN A 1 135 ?  16.514  -8.265  -5.392 1.000 93.580 ? 135 ASN A OD1 1 
ATOM 1070 N N   ? VAL A 1 136 ?  11.449  -9.618  -5.918 1.000 94.960 ? 136 VAL A N   1 
ATOM 1071 C CA  ? VAL A 1 136 ?  10.100  -9.611  -6.474 1.000 94.960 ? 136 VAL A CA  1 
ATOM 1072 C C   ? VAL A 1 136 ?   9.079  -9.429  -5.354 1.000 94.960 ? 136 VAL A C   1 
ATOM 1073 C CB  ? VAL A 1 136 ?   9.804 -10.908  -7.260 1.000 94.960 ? 136 VAL A CB  1 
ATOM 1074 O O   ? VAL A 1 136 ?   9.340  -9.789  -4.203 1.000 94.960 ? 136 VAL A O   1 
ATOM 1075 C CG1 ? VAL A 1 136 ?  10.836 -11.117  -8.367 1.000 94.960 ? 136 VAL A CG1 1 
ATOM 1076 C CG2 ? VAL A 1 136 ?   9.778 -12.109  -6.316 1.000 94.960 ? 136 VAL A CG2 1 
ATOM 1077 N N   ? PRO A 1 137 ?   7.881  -8.875  -5.695 1.000 95.430 ? 137 PRO A N   1 
ATOM 1078 C CA  ? PRO A 1 137 ?   6.869  -8.736  -4.645 1.000 95.430 ? 137 PRO A CA  1 
ATOM 1079 C C   ? PRO A 1 137 ?   6.337 -10.081  -4.157 1.000 95.430 ? 137 PRO A C   1 
ATOM 1080 C CB  ? PRO A 1 137 ?   5.763  -7.926  -5.326 1.000 95.430 ? 137 PRO A CB  1 
ATOM 1081 O O   ? PRO A 1 137 ?   6.234 -11.030  -4.939 1.000 95.430 ? 137 PRO A O   1 
ATOM 1082 C CG  ? PRO A 1 137 ?   5.881  -8.263  -6.778 1.000 95.430 ? 137 PRO A CG  1 
ATOM 1083 C CD  ? PRO A 1 137 ?   7.333  -8.473  -7.102 1.000 95.430 ? 137 PRO A CD  1 
ATOM 1084 N N   ? HIS A 1 138 ?   6.015 -10.111  -2.867 1.000 96.050 ? 138 HIS A N   1 
ATOM 1085 C CA  ? HIS A 1 138 ?   5.353 -11.266  -2.271 1.000 96.050 ? 138 HIS A CA  1 
ATOM 1086 C C   ? HIS A 1 138 ?   3.903 -10.951  -1.921 1.000 96.050 ? 138 HIS A C   1 
ATOM 1087 C CB  ? HIS A 1 138 ?   6.106 -11.730  -1.023 1.000 96.050 ? 138 HIS A CB  1 
ATOM 1088 O O   ? HIS A 1 138 ?   3.579  -9.816  -1.563 1.000 96.050 ? 138 HIS A O   1 
ATOM 1089 C CG  ? HIS A 1 138 ?   7.323 -12.546  -1.324 1.000 96.050 ? 138 HIS A CG  1 
ATOM 1090 C CD2 ? HIS A 1 138 ?   8.283 -12.395  -2.266 1.000 96.050 ? 138 HIS A CD2 1 
ATOM 1091 N ND1 ? HIS A 1 138 ?   7.656 -13.676  -0.610 1.000 96.050 ? 138 HIS A ND1 1 
ATOM 1092 C CE1 ? HIS A 1 138 ?   8.774 -14.186  -1.101 1.000 96.050 ? 138 HIS A CE1 1 
ATOM 1093 N NE2 ? HIS A 1 138 ?   9.175 -13.427  -2.107 1.000 96.050 ? 138 HIS A NE2 1 
ATOM 1094 N N   ? CYS A 1 139 ?   3.072 -12.037  -2.032 1.000 96.010 ? 139 CYS A N   1 
ATOM 1095 C CA  ? CYS A 1 139 ?   1.639 -11.905  -1.795 1.000 96.010 ? 139 CYS A CA  1 
ATOM 1096 C C   ? CYS A 1 139 ?   1.163 -12.910  -0.753 1.000 96.010 ? 139 CYS A C   1 
ATOM 1097 C CB  ? CYS A 1 139 ?   0.861 -12.100  -3.096 1.000 96.010 ? 139 CYS A CB  1 
ATOM 1098 O O   ? CYS A 1 139 ?   1.683 -14.025  -0.677 1.000 96.010 ? 139 CYS A O   1 
ATOM 1099 S SG  ? CYS A 1 139 ?   1.315 -10.932  -4.397 1.000 96.010 ? 139 CYS A SG  1 
ATOM 1100 N N   ? ALA A 1 140 ?   0.181 -12.493   0.047 1.000 96.010 ? 140 ALA A N   1 
ATOM 1101 C CA  ? ALA A 1 140 ?  -0.448 -13.365   1.035 1.000 96.010 ? 140 ALA A CA  1 
ATOM 1102 C C   ? ALA A 1 140 ?  -1.908 -12.979   1.258 1.000 96.010 ? 140 ALA A C   1 
ATOM 1103 C CB  ? ALA A 1 140 ?   0.319 -13.315   2.354 1.000 96.010 ? 140 ALA A CB  1 
ATOM 1104 O O   ? ALA A 1 140 ?  -2.277 -11.811   1.113 1.000 96.010 ? 140 ALA A O   1 
ATOM 1105 N N   ? ASN A 1 141 ?  -2.671 -14.049   1.608 1.000 95.810 ? 141 ASN A N   1 
ATOM 1106 C CA  ? ASN A 1 141 ?  -4.062 -13.809   1.979 1.000 95.810 ? 141 ASN A CA  1 
ATOM 1107 C C   ? ASN A 1 141 ?  -4.206 -13.545   3.475 1.000 95.810 ? 141 ASN A C   1 
ATOM 1108 C CB  ? ASN A 1 141 ?  -4.940 -14.991   1.562 1.000 95.810 ? 141 ASN A CB  1 
ATOM 1109 O O   ? ASN A 1 141 ?  -3.586 -14.227   4.293 1.000 95.810 ? 141 ASN A O   1 
ATOM 1110 C CG  ? ASN A 1 141 ?  -5.073 -15.117   0.057 1.000 95.810 ? 141 ASN A CG  1 
ATOM 1111 N ND2 ? ASN A 1 141 ?  -5.216 -16.347  -0.424 1.000 95.810 ? 141 ASN A ND2 1 
ATOM 1112 O OD1 ? ASN A 1 141 ?  -5.047 -14.119  -0.667 1.000 95.810 ? 141 ASN A OD1 1 
ATOM 1113 N N   ? ILE A 1 142 ?  -5.098 -12.495   3.750 1.000 96.260 ? 142 ILE A N   1 
ATOM 1114 C CA  ? ILE A 1 142 ?  -5.442 -12.127   5.119 1.000 96.260 ? 142 ILE A CA  1 
ATOM 1115 C C   ? ILE A 1 142 ?  -6.923 -11.763   5.199 1.000 96.260 ? 142 ILE A C   1 
ATOM 1116 C CB  ? ILE A 1 142 ?  -4.573 -10.954   5.625 1.000 96.260 ? 142 ILE A CB  1 
ATOM 1117 O O   ? ILE A 1 142 ?  -7.621 -11.750   4.182 1.000 96.260 ? 142 ILE A O   1 
ATOM 1118 C CG1 ? ILE A 1 142 ?  -4.812  -9.705   4.769 1.000 96.260 ? 142 ILE A CG1 1 
ATOM 1119 C CG2 ? ILE A 1 142 ?  -3.091 -11.341   5.627 1.000 96.260 ? 142 ILE A CG2 1 
ATOM 1120 C CD1 ? ILE A 1 142 ?  -4.153  -8.445   5.314 1.000 96.260 ? 142 ILE A CD1 1 
ATOM 1121 N N   ? ASN A 1 143 ?  -7.396 -11.552   6.530 1.000 96.140 ? 143 ASN A N   1 
ATOM 1122 C CA  ? ASN A 1 143 ?  -8.811 -11.239   6.699 1.000 96.140 ? 143 ASN A CA  1 
ATOM 1123 C C   ? ASN A 1 143 ?  -9.009  -9.898   7.400 1.000 96.140 ? 143 ASN A C   1 
ATOM 1124 C CB  ? ASN A 1 143 ?  -9.518 -12.353   7.475 1.000 96.140 ? 143 ASN A CB  1 
ATOM 1125 O O   ? ASN A 1 143 ?  -8.207  -9.515   8.253 1.000 96.140 ? 143 ASN A O   1 
ATOM 1126 C CG  ? ASN A 1 143 ?  -9.380 -13.707   6.808 1.000 96.140 ? 143 ASN A CG  1 
ATOM 1127 N ND2 ? ASN A 1 143 ?  -9.937 -13.838   5.610 1.000 96.140 ? 143 ASN A ND2 1 
ATOM 1128 O OD1 ? ASN A 1 143 ?  -8.779 -14.629   7.366 1.000 96.140 ? 143 ASN A OD1 1 
ATOM 1129 N N   ? ILE A 1 144 ? -10.137  -9.369   6.969 1.000 96.820 ? 144 ILE A N   1 
ATOM 1130 C CA  ? ILE A 1 144 ? -10.580  -8.195   7.711 1.000 96.820 ? 144 ILE A CA  1 
ATOM 1131 C C   ? ILE A 1 144 ? -11.092  -8.616   9.087 1.000 96.820 ? 144 ILE A C   1 
ATOM 1132 C CB  ? ILE A 1 144 ? -11.678  -7.422   6.945 1.000 96.820 ? 144 ILE A CB  1 
ATOM 1133 O O   ? ILE A 1 144 ? -11.867  -9.569   9.203 1.000 96.820 ? 144 ILE A O   1 
ATOM 1134 C CG1 ? ILE A 1 144 ? -11.117  -6.859   5.634 1.000 96.820 ? 144 ILE A CG1 1 
ATOM 1135 C CG2 ? ILE A 1 144 ? -12.261  -6.306   7.816 1.000 96.820 ? 144 ILE A CG2 1 
ATOM 1136 C CD1 ? ILE A 1 144 ?  -9.983  -5.862   5.824 1.000 96.820 ? 144 ILE A CD1 1 
ATOM 1137 N N   ? LEU A 1 145 ? -10.618  -7.863  10.090 1.000 95.310 ? 145 LEU A N   1 
ATOM 1138 C CA  ? LEU A 1 145 ? -11.007  -8.158  11.465 1.000 95.310 ? 145 LEU A CA  1 
ATOM 1139 C C   ? LEU A 1 145 ? -11.900  -7.056  12.025 1.000 95.310 ? 145 LEU A C   1 
ATOM 1140 C CB  ? LEU A 1 145 ?  -9.768  -8.325  12.348 1.000 95.310 ? 145 LEU A CB  1 
ATOM 1141 O O   ? LEU A 1 145 ? -11.946  -5.951  11.479 1.000 95.310 ? 145 LEU A O   1 
ATOM 1142 C CG  ? LEU A 1 145 ?  -8.745  -9.367  11.891 1.000 95.310 ? 145 LEU A CG  1 
ATOM 1143 C CD1 ? LEU A 1 145 ?  -7.483  -9.280  12.743 1.000 95.310 ? 145 LEU A CD1 1 
ATOM 1144 C CD2 ? LEU A 1 145 ?  -9.343 -10.768  11.954 1.000 95.310 ? 145 LEU A CD2 1 
ATOM 1145 N N   ? ASN A 1 146 ? -12.548  -7.483  13.126 1.000 92.930 ? 146 ASN A N   1 
ATOM 1146 C CA  ? ASN A 1 146 ? -13.301  -6.485  13.878 1.000 92.930 ? 146 ASN A CA  1 
ATOM 1147 C C   ? ASN A 1 146 ? -12.379  -5.444  14.506 1.000 92.930 ? 146 ASN A C   1 
ATOM 1148 C CB  ? ASN A 1 146 ? -14.156  -7.156  14.955 1.000 92.930 ? 146 ASN A CB  1 
ATOM 1149 O O   ? ASN A 1 146 ? -11.299  -5.779  14.995 1.000 92.930 ? 146 ASN A O   1 
ATOM 1150 C CG  ? ASN A 1 146 ? -15.195  -6.222  15.542 1.000 92.930 ? 146 ASN A CG  1 
ATOM 1151 N ND2 ? ASN A 1 146 ? -16.462  -6.608  15.445 1.000 92.930 ? 146 ASN A ND2 1 
ATOM 1152 O OD1 ? ASN A 1 146 ? -14.862  -5.161  16.077 1.000 92.930 ? 146 ASN A OD1 1 
ATOM 1153 N N   ? TYR A 1 147 ? -12.828  -4.183  14.409 1.000 88.420 ? 147 TYR A N   1 
ATOM 1154 C CA  ? TYR A 1 147 ? -12.044  -3.084  14.960 1.000 88.420 ? 147 TYR A CA  1 
ATOM 1155 C C   ? TYR A 1 147 ? -11.632  -3.374  16.398 1.000 88.420 ? 147 TYR A C   1 
ATOM 1156 C CB  ? TYR A 1 147 ? -12.837  -1.775  14.898 1.000 88.420 ? 147 TYR A CB  1 
ATOM 1157 O O   ? TYR A 1 147 ? -10.544  -2.987  16.829 1.000 88.420 ? 147 TYR A O   1 
ATOM 1158 C CG  ? TYR A 1 147 ? -12.070  -0.576  15.402 1.000 88.420 ? 147 TYR A CG  1 
ATOM 1159 C CD1 ? TYR A 1 147 ? -12.400   0.029  16.613 1.000 88.420 ? 147 TYR A CD1 1 
ATOM 1160 C CD2 ? TYR A 1 147 ? -11.014  -0.046  14.668 1.000 88.420 ? 147 TYR A CD2 1 
ATOM 1161 C CE1 ? TYR A 1 147 ? -11.697   1.134  17.080 1.000 88.420 ? 147 TYR A CE1 1 
ATOM 1162 C CE2 ? TYR A 1 147 ? -10.304   1.060  15.126 1.000 88.420 ? 147 TYR A CE2 1 
ATOM 1163 O OH  ? TYR A 1 147 ?  -9.953   2.736  16.789 1.000 88.420 ? 147 TYR A OH  1 
ATOM 1164 C CZ  ? TYR A 1 147 ? -10.652   1.642  16.331 1.000 88.420 ? 147 TYR A CZ  1 
ATOM 1165 N N   ? GLU A 1 148 ? -12.462  -4.054  17.207 1.000 89.210 ? 148 GLU A N   1 
ATOM 1166 C CA  ? GLU A 1 148 ? -12.199  -4.353  18.612 1.000 89.210 ? 148 GLU A CA  1 
ATOM 1167 C C   ? GLU A 1 148 ? -10.927  -5.181  18.771 1.000 89.210 ? 148 GLU A C   1 
ATOM 1168 C CB  ? GLU A 1 148 ? -13.388  -5.089  19.236 1.000 89.210 ? 148 GLU A CB  1 
ATOM 1169 O O   ? GLU A 1 148 ? -10.224  -5.061  19.777 1.000 89.210 ? 148 GLU A O   1 
ATOM 1170 C CG  ? GLU A 1 148 ? -14.632  -4.228  19.392 1.000 89.210 ? 148 GLU A CG  1 
ATOM 1171 C CD  ? GLU A 1 148 ? -15.818  -4.984  19.970 1.000 89.210 ? 148 GLU A CD  1 
ATOM 1172 O OE1 ? GLU A 1 148 ? -16.892  -4.372  20.165 1.000 89.210 ? 148 GLU A OE1 1 
ATOM 1173 O OE2 ? GLU A 1 148 ? -15.670  -6.199  20.231 1.000 89.210 ? 148 GLU A OE2 1 
ATOM 1174 N N   ? VAL A 1 149 ? -10.646  -6.007  17.801 1.000 90.970 ? 149 VAL A N   1 
ATOM 1175 C CA  ? VAL A 1 149 ?  -9.430  -6.814  17.810 1.000 90.970 ? 149 VAL A CA  1 
ATOM 1176 C C   ? VAL A 1 149 ?  -8.205  -5.904  17.767 1.000 90.970 ? 149 VAL A C   1 
ATOM 1177 C CB  ? VAL A 1 149 ?  -9.399  -7.807  16.627 1.000 90.970 ? 149 VAL A CB  1 
ATOM 1178 O O   ? VAL A 1 149 ?  -7.237  -6.120  18.500 1.000 90.970 ? 149 VAL A O   1 
ATOM 1179 C CG1 ? VAL A 1 149 ?  -8.047  -8.513  16.550 1.000 90.970 ? 149 VAL A CG1 1 
ATOM 1180 C CG2 ? VAL A 1 149 ? -10.531  -8.825  16.755 1.000 90.970 ? 149 VAL A CG2 1 
ATOM 1181 N N   ? CYS A 1 150 ?  -8.218  -4.936  16.945 1.000 90.130 ? 150 CYS A N   1 
ATOM 1182 C CA  ? CYS A 1 150 ?  -7.123  -3.984  16.801 1.000 90.130 ? 150 CYS A CA  1 
ATOM 1183 C C   ? CYS A 1 150 ?  -6.988  -3.116  18.047 1.000 90.130 ? 150 CYS A C   1 
ATOM 1184 C CB  ? CYS A 1 150 ?  -7.339  -3.100  15.573 1.000 90.130 ? 150 CYS A CB  1 
ATOM 1185 O O   ? CYS A 1 150 ?  -5.875  -2.830  18.492 1.000 90.130 ? 150 CYS A O   1 
ATOM 1186 S SG  ? CYS A 1 150 ?  -7.261  -3.997  14.008 1.000 90.130 ? 150 CYS A SG  1 
ATOM 1187 N N   ? LEU A 1 151 ?  -8.058  -2.723  18.603 1.000 88.720 ? 151 LEU A N   1 
ATOM 1188 C CA  ? LEU A 1 151 ?  -8.044  -1.919  19.820 1.000 88.720 ? 151 LEU A CA  1 
ATOM 1189 C C   ? LEU A 1 151 ?  -7.391  -2.681  20.968 1.000 88.720 ? 151 LEU A C   1 
ATOM 1190 C CB  ? LEU A 1 151 ?  -9.468  -1.510  20.209 1.000 88.720 ? 151 LEU A CB  1 
ATOM 1191 O O   ? LEU A 1 151 ?  -6.688  -2.089  21.791 1.000 88.720 ? 151 LEU A O   1 
ATOM 1192 C CG  ? LEU A 1 151 ?  -9.597  -0.530  21.376 1.000 88.720 ? 151 LEU A CG  1 
ATOM 1193 C CD1 ? LEU A 1 151 ?  -8.898   0.785  21.043 1.000 88.720 ? 151 LEU A CD1 1 
ATOM 1194 C CD2 ? LEU A 1 151 ? -11.065  -0.291  21.713 1.000 88.720 ? 151 LEU A CD2 1 
ATOM 1195 N N   ? ALA A 1 152 ?  -7.670  -3.967  20.952 1.000 90.350 ? 152 ALA A N   1 
ATOM 1196 C CA  ? ALA A 1 152 ?  -7.076  -4.807  21.988 1.000 90.350 ? 152 ALA A CA  1 
ATOM 1197 C C   ? ALA A 1 152 ?  -5.562  -4.896  21.821 1.000 90.350 ? 152 ALA A C   1 
ATOM 1198 C CB  ? ALA A 1 152 ?  -7.694  -6.203  21.961 1.000 90.350 ? 152 ALA A CB  1 
ATOM 1199 O O   ? ALA A 1 152 ?  -4.823  -4.940  22.808 1.000 90.350 ? 152 ALA A O   1 
ATOM 1200 N N   ? ALA A 1 153 ?  -5.157  -4.900  20.555 1.000 88.430 ? 153 ALA A N   1 
ATOM 1201 C CA  ? ALA A 1 153 ?  -3.738  -5.038  20.236 1.000 88.430 ? 153 ALA A CA  1 
ATOM 1202 C C   ? ALA A 1 153 ?  -3.021  -3.694  20.331 1.000 88.430 ? 153 ALA A C   1 
ATOM 1203 C CB  ? ALA A 1 153 ?  -3.561  -5.633  18.841 1.000 88.430 ? 153 ALA A CB  1 
ATOM 1204 O O   ? ALA A 1 153 ?  -1.864  -3.629  20.752 1.000 88.430 ? 153 ALA A O   1 
ATOM 1205 N N   ? TYR A 1 154 ?  -3.787  -2.630  19.977 1.000 86.500 ? 154 TYR A N   1 
ATOM 1206 C CA  ? TYR A 1 154 ?  -3.245  -1.276  19.953 1.000 86.500 ? 154 TYR A CA  1 
ATOM 1207 C C   ? TYR A 1 154 ?  -4.154  -0.312  20.705 1.000 86.500 ? 154 TYR A C   1 
ATOM 1208 C CB  ? TYR A 1 154 ?  -3.055  -0.798  18.510 1.000 86.500 ? 154 TYR A CB  1 
ATOM 1209 O O   ? TYR A 1 154 ?  -5.296  -0.083  20.301 1.000 86.500 ? 154 TYR A O   1 
ATOM 1210 C CG  ? TYR A 1 154 ?  -2.320  -1.784  17.635 1.000 86.500 ? 154 TYR A CG  1 
ATOM 1211 C CD1 ? TYR A 1 154 ?  -0.957  -2.017  17.807 1.000 86.500 ? 154 TYR A CD1 1 
ATOM 1212 C CD2 ? TYR A 1 154 ?  -2.986  -2.485  16.635 1.000 86.500 ? 154 TYR A CD2 1 
ATOM 1213 C CE1 ? TYR A 1 154 ?  -0.275  -2.923  17.002 1.000 86.500 ? 154 TYR A CE1 1 
ATOM 1214 C CE2 ? TYR A 1 154 ?  -2.314  -3.394  15.824 1.000 86.500 ? 154 TYR A CE2 1 
ATOM 1215 O OH  ? TYR A 1 154 ?  -0.291  -4.504  15.215 1.000 86.500 ? 154 TYR A OH  1 
ATOM 1216 C CZ  ? TYR A 1 154 ?  -0.961  -3.606  16.015 1.000 86.500 ? 154 TYR A CZ  1 
ATOM 1217 N N   ? PRO A 1 155 ?  -3.737   0.191  21.928 1.000 76.070 ? 155 PRO A N   1 
ATOM 1218 C CA  ? PRO A 1 155 ?  -4.583   0.998  22.811 1.000 76.070 ? 155 PRO A CA  1 
ATOM 1219 C C   ? PRO A 1 155 ?  -4.922   2.364  22.218 1.000 76.070 ? 155 PRO A C   1 
ATOM 1220 C CB  ? PRO A 1 155 ?  -3.733   1.147  24.075 1.000 76.070 ? 155 PRO A CB  1 
ATOM 1221 O O   ? PRO A 1 155 ?  -5.918   2.980  22.605 1.000 76.070 ? 155 PRO A O   1 
ATOM 1222 C CG  ? PRO A 1 155 ?  -2.715   0.057  23.981 1.000 76.070 ? 155 PRO A CG  1 
ATOM 1223 C CD  ? PRO A 1 155 ?  -2.538  -0.308  22.535 1.000 76.070 ? 155 PRO A CD  1 
ATOM 1224 N N   ? GLU A 1 156 ?  -4.511   2.656  20.965 1.000 72.230 ? 156 GLU A N   1 
ATOM 1225 C CA  ? GLU A 1 156 ?  -4.703   4.011  20.458 1.000 72.230 ? 156 GLU A CA  1 
ATOM 1226 C C   ? GLU A 1 156 ?  -5.049   4.001  18.972 1.000 72.230 ? 156 GLU A C   1 
ATOM 1227 C CB  ? GLU A 1 156 ?  -3.451   4.858  20.701 1.000 72.230 ? 156 GLU A CB  1 
ATOM 1228 O O   ? GLU A 1 156 ?  -4.876   5.008  18.282 1.000 72.230 ? 156 GLU A O   1 
ATOM 1229 C CG  ? GLU A 1 156 ?  -3.162   5.121  22.172 1.000 72.230 ? 156 GLU A CG  1 
ATOM 1230 C CD  ? GLU A 1 156 ?  -1.972   6.041  22.394 1.000 72.230 ? 156 GLU A CD  1 
ATOM 1231 O OE1 ? GLU A 1 156 ?  -1.621   6.306  23.566 1.000 72.230 ? 156 GLU A OE1 1 
ATOM 1232 O OE2 ? GLU A 1 156 ?  -1.387   6.500  21.388 1.000 72.230 ? 156 GLU A OE2 1 
ATOM 1233 N N   ? PRO A 1 157 ?  -5.485   2.799  18.359 1.000 66.810 ? 157 PRO A N   1 
ATOM 1234 C CA  ? PRO A 1 157 ?  -5.685   3.007  16.923 1.000 66.810 ? 157 PRO A CA  1 
ATOM 1235 C C   ? PRO A 1 157 ?  -6.772   4.035  16.622 1.000 66.810 ? 157 PRO A C   1 
ATOM 1236 C CB  ? PRO A 1 157 ?  -6.090   1.619  16.419 1.000 66.810 ? 157 PRO A CB  1 
ATOM 1237 O O   ? PRO A 1 157 ?  -7.729   4.170  17.388 1.000 66.810 ? 157 PRO A O   1 
ATOM 1238 C CG  ? PRO A 1 157 ?  -6.539   0.885  17.641 1.000 66.810 ? 157 PRO A CG  1 
ATOM 1239 C CD  ? PRO A 1 157 ?  -5.960   1.568  18.847 1.000 66.810 ? 157 PRO A CD  1 
ATOM 1240 N N   ? ALA A 1 158 ?  -6.485   5.135  15.955 1.000 61.670 ? 158 ALA A N   1 
ATOM 1241 C CA  ? ALA A 1 158 ?  -7.285   6.282  15.531 1.000 61.670 ? 158 ALA A CA  1 
ATOM 1242 C C   ? ALA A 1 158 ?  -8.488   5.836  14.705 1.000 61.670 ? 158 ALA A C   1 
ATOM 1243 C CB  ? ALA A 1 158 ?  -6.429   7.262  14.732 1.000 61.670 ? 158 ALA A CB  1 
ATOM 1244 O O   ? ALA A 1 158 ?  -8.410   4.853  13.963 1.000 61.670 ? 158 ALA A O   1 
ATOM 1245 N N   ? THR A 1 159 ?  -9.913   5.879  15.074 1.000 62.110 ? 159 THR A N   1 
ATOM 1246 C CA  ? THR A 1 159 ? -11.219   6.088  14.457 1.000 62.110 ? 159 THR A CA  1 
ATOM 1247 C C   ? THR A 1 159 ? -11.553   4.950  13.498 1.000 62.110 ? 159 THR A C   1 
ATOM 1248 C CB  ? THR A 1 159 ? -11.272   7.430  13.704 1.000 62.110 ? 159 THR A CB  1 
ATOM 1249 O O   ? THR A 1 159 ? -10.755   4.027  13.319 1.000 62.110 ? 159 THR A O   1 
ATOM 1250 C CG2 ? THR A 1 159 ? -11.034   8.602  14.651 1.000 62.110 ? 159 THR A CG2 1 
ATOM 1251 O OG1 ? THR A 1 159 ? -10.263   7.441  12.686 1.000 62.110 ? 159 THR A OG1 1 
ATOM 1252 N N   ? SER A 1 160 ? -12.882   4.972  12.853 1.000 68.370 ? 160 SER A N   1 
ATOM 1253 C CA  ? SER A 1 160 ? -13.733   4.291  11.883 1.000 68.370 ? 160 SER A CA  1 
ATOM 1254 C C   ? SER A 1 160 ? -13.088   4.268  10.501 1.000 68.370 ? 160 SER A C   1 
ATOM 1255 C CB  ? SER A 1 160 ? -15.103   4.967  11.804 1.000 68.370 ? 160 SER A CB  1 
ATOM 1256 O O   ? SER A 1 160 ? -13.507   3.507   9.627 1.000 68.370 ? 160 SER A O   1 
ATOM 1257 O OG  ? SER A 1 160 ? -14.977   6.310  11.369 1.000 68.370 ? 160 SER A OG  1 
ATOM 1258 N N   ? ARG A 1 161 ? -11.716   4.906  10.344 1.000 78.400 ? 161 ARG A N   1 
ATOM 1259 C CA  ? ARG A 1 161 ? -11.135   4.998   9.008 1.000 78.400 ? 161 ARG A CA  1 
ATOM 1260 C C   ? ARG A 1 161 ?  -9.891   4.124   8.891 1.000 78.400 ? 161 ARG A C   1 
ATOM 1261 C CB  ? ARG A 1 161 ? -10.789   6.450   8.671 1.000 78.400 ? 161 ARG A CB  1 
ATOM 1262 O O   ? ARG A 1 161 ?  -9.080   4.308   7.981 1.000 78.400 ? 161 ARG A O   1 
ATOM 1263 C CG  ? ARG A 1 161 ? -11.998   7.367   8.585 1.000 78.400 ? 161 ARG A CG  1 
ATOM 1264 C CD  ? ARG A 1 161 ? -11.605   8.783   8.189 1.000 78.400 ? 161 ARG A CD  1 
ATOM 1265 N NE  ? ARG A 1 161 ? -12.754   9.684   8.195 1.000 78.400 ? 161 ARG A NE  1 
ATOM 1266 N NH1 ? ARG A 1 161 ? -12.854   9.906   5.898 1.000 78.400 ? 161 ARG A NH1 1 
ATOM 1267 N NH2 ? ARG A 1 161 ? -14.363  11.006   7.227 1.000 78.400 ? 161 ARG A NH2 1 
ATOM 1268 C CZ  ? ARG A 1 161 ? -13.321  10.196   7.107 1.000 78.400 ? 161 ARG A CZ  1 
ATOM 1269 N N   ? THR A 1 162 ?  -9.713   3.140   9.818 1.000 88.250 ? 162 THR A N   1 
ATOM 1270 C CA  ? THR A 1 162 ?  -8.658   2.132   9.809 1.000 88.250 ? 162 THR A CA  1 
ATOM 1271 C C   ? THR A 1 162 ?  -9.244   0.737   9.610 1.000 88.250 ? 162 THR A C   1 
ATOM 1272 C CB  ? THR A 1 162 ?  -7.841   2.168  11.113 1.000 88.250 ? 162 THR A CB  1 
ATOM 1273 O O   ? THR A 1 162 ? -10.227   0.373  10.258 1.000 88.250 ? 162 THR A O   1 
ATOM 1274 C CG2 ? THR A 1 162 ?  -6.720   1.134  11.088 1.000 88.250 ? 162 THR A CG2 1 
ATOM 1275 O OG1 ? THR A 1 162 ?  -7.269   3.472  11.277 1.000 88.250 ? 162 THR A OG1 1 
ATOM 1276 N N   ? LEU A 1 163 ?  -8.695   0.103   8.626 1.000 93.210 ? 163 LEU A N   1 
ATOM 1277 C CA  ? LEU A 1 163 ?  -8.983  -1.319   8.473 1.000 93.210 ? 163 LEU A CA  1 
ATOM 1278 C C   ? LEU A 1 163 ?  -7.987  -2.163   9.263 1.000 93.210 ? 163 LEU A C   1 
ATOM 1279 C CB  ? LEU A 1 163 ?  -8.948  -1.717   6.995 1.000 93.210 ? 163 LEU A CB  1 
ATOM 1280 O O   ? LEU A 1 163 ?  -6.783  -1.899   9.234 1.000 93.210 ? 163 LEU A O   1 
ATOM 1281 C CG  ? LEU A 1 163 ? -10.018  -1.090   6.099 1.000 93.210 ? 163 LEU A CG  1 
ATOM 1282 C CD1 ? LEU A 1 163 ?  -9.711  -1.372   4.632 1.000 93.210 ? 163 LEU A CD1 1 
ATOM 1283 C CD2 ? LEU A 1 163 ? -11.401  -1.613   6.472 1.000 93.210 ? 163 LEU A CD2 1 
ATOM 1284 N N   ? CYS A 1 164 ?  -8.624  -3.120   9.975 1.000 94.000 ? 164 CYS A N   1 
ATOM 1285 C CA  ? CYS A 1 164 ?  -7.841  -4.098  10.723 1.000 94.000 ? 164 CYS A CA  1 
ATOM 1286 C C   ? CYS A 1 164 ?  -7.835  -5.448  10.016 1.000 94.000 ? 164 CYS A C   1 
ATOM 1287 C CB  ? CYS A 1 164 ?  -8.394  -4.256  12.139 1.000 94.000 ? 164 CYS A CB  1 
ATOM 1288 O O   ? CYS A 1 164 ?  -8.893  -6.033   9.777 1.000 94.000 ? 164 CYS A O   1 
ATOM 1289 S SG  ? CYS A 1 164 ?  -7.384  -5.310  13.202 1.000 94.000 ? 164 CYS A SG  1 
ATOM 1290 N N   ? ALA A 1 165 ?  -6.554  -5.878   9.718 1.000 95.610 ? 165 ALA A N   1 
ATOM 1291 C CA  ? ALA A 1 165 ?  -6.465  -7.126   8.964 1.000 95.610 ? 165 ALA A CA  1 
ATOM 1292 C C   ? ALA A 1 165 ?  -5.278  -7.965   9.430 1.000 95.610 ? 165 ALA A C   1 
ATOM 1293 C CB  ? ALA A 1 165 ?  -6.354  -6.837   7.469 1.000 95.610 ? 165 ALA A CB  1 
ATOM 1294 O O   ? ALA A 1 165 ?  -4.230  -7.424   9.787 1.000 95.610 ? 165 ALA A O   1 
ATOM 1295 N N   ? GLY A 1 166 ?  -5.495  -9.192   9.480 1.000 95.010 ? 166 GLY A N   1 
ATOM 1296 C CA  ? GLY A 1 166 ?  -4.441 -10.117   9.864 1.000 95.010 ? 166 GLY A CA  1 
ATOM 1297 C C   ? GLY A 1 166 ?  -4.947 -11.522  10.131 1.000 95.010 ? 166 GLY A C   1 
ATOM 1298 O O   ? GLY A 1 166 ?  -6.127 -11.812   9.923 1.000 95.010 ? 166 GLY A O   1 
ATOM 1299 N N   ? ILE A 1 167 ?  -4.021 -12.478  10.505 1.000 94.950 ? 167 ILE A N   1 
ATOM 1300 C CA  ? ILE A 1 167 ?  -4.306 -13.828  10.978 1.000 94.950 ? 167 ILE A CA  1 
ATOM 1301 C C   ? ILE A 1 167 ?  -4.040 -13.917  12.479 1.000 94.950 ? 167 ILE A C   1 
ATOM 1302 C CB  ? ILE A 1 167 ?  -3.466 -14.881  10.221 1.000 94.950 ? 167 ILE A CB  1 
ATOM 1303 O O   ? ILE A 1 167 ?  -2.903 -13.746  12.925 1.000 94.950 ? 167 ILE A O   1 
ATOM 1304 C CG1 ? ILE A 1 167 ?  -3.685 -14.752   8.709 1.000 94.950 ? 167 ILE A CG1 1 
ATOM 1305 C CG2 ? ILE A 1 167 ?  -3.808 -16.294  10.705 1.000 94.950 ? 167 ILE A CG2 1 
ATOM 1306 C CD1 ? ILE A 1 167 ?  -5.087 -15.131   8.251 1.000 94.950 ? 167 ILE A CD1 1 
ATOM 1307 N N   ? LEU A 1 168 ?  -5.121 -14.122  13.266 1.000 93.130 ? 168 LEU A N   1 
ATOM 1308 C CA  ? LEU A 1 168 ?  -5.028 -14.033  14.719 1.000 93.130 ? 168 LEU A CA  1 
ATOM 1309 C C   ? LEU A 1 168 ?  -4.035 -15.054  15.264 1.000 93.130 ? 168 LEU A C   1 
ATOM 1310 C CB  ? LEU A 1 168 ?  -6.402 -14.248  15.358 1.000 93.130 ? 168 LEU A CB  1 
ATOM 1311 O O   ? LEU A 1 168 ?  -3.404 -14.822  16.297 1.000 93.130 ? 168 LEU A O   1 
ATOM 1312 C CG  ? LEU A 1 168 ?  -7.459 -13.181  15.070 1.000 93.130 ? 168 LEU A CG  1 
ATOM 1313 C CD1 ? LEU A 1 168 ?  -8.736 -13.475  15.850 1.000 93.130 ? 168 LEU A CD1 1 
ATOM 1314 C CD2 ? LEU A 1 168 ?  -6.925 -11.794  15.412 1.000 93.130 ? 168 LEU A CD2 1 
ATOM 1315 N N   ? GLU A 1 169 ?  -3.888 -16.177  14.557 1.000 94.280 ? 169 GLU A N   1 
ATOM 1316 C CA  ? GLU A 1 169 ?  -2.925 -17.191  14.976 1.000 94.280 ? 169 GLU A CA  1 
ATOM 1317 C C   ? GLU A 1 169 ?  -1.504 -16.800  14.577 1.000 94.280 ? 169 GLU A C   1 
ATOM 1318 C CB  ? GLU A 1 169 ?  -3.283 -18.554  14.379 1.000 94.280 ? 169 GLU A CB  1 
ATOM 1319 O O   ? GLU A 1 169 ?  -0.537 -17.431  15.009 1.000 94.280 ? 169 GLU A O   1 
ATOM 1320 C CG  ? GLU A 1 169 ?  -4.571 -19.148  14.930 1.000 94.280 ? 169 GLU A CG  1 
ATOM 1321 C CD  ? GLU A 1 169 ?  -5.820 -18.595  14.263 1.000 94.280 ? 169 GLU A CD  1 
ATOM 1322 O OE1 ? GLU A 1 169 ?  -6.939 -18.849  14.764 1.000 94.280 ? 169 GLU A OE1 1 
ATOM 1323 O OE2 ? GLU A 1 169 ?  -5.679 -17.903  13.230 1.000 94.280 ? 169 GLU A OE2 1 
ATOM 1324 N N   ? GLY A 1 170 ?  -1.345 -15.698  13.730 1.000 92.790 ? 170 GLY A N   1 
ATOM 1325 C CA  ? GLY A 1 170 ?  -0.046 -15.255  13.249 1.000 92.790 ? 170 GLY A CA  1 
ATOM 1326 C C   ? GLY A 1 170 ?   0.402 -15.975  11.991 1.000 92.790 ? 170 GLY A C   1 
ATOM 1327 O O   ? GLY A 1 170 ?  -0.385 -16.686  11.363 1.000 92.790 ? 170 GLY A O   1 
ATOM 1328 N N   ? GLY A 1 171 ?   1.570 -15.639  11.529 1.000 90.760 ? 171 GLY A N   1 
ATOM 1329 C CA  ? GLY A 1 171 ?   2.106 -16.393  10.407 1.000 90.760 ? 171 GLY A CA  1 
ATOM 1330 C C   ? GLY A 1 171 ?   2.016 -15.647   9.089 1.000 90.760 ? 171 GLY A C   1 
ATOM 1331 O O   ? GLY A 1 171 ?   2.824 -15.872   8.186 1.000 90.760 ? 171 GLY A O   1 
ATOM 1332 N N   ? LYS A 1 172 ?   1.103 -14.785   8.986 1.000 93.650 ? 172 LYS A N   1 
ATOM 1333 C CA  ? LYS A 1 172 ?   0.972 -13.951   7.795 1.000 93.650 ? 172 LYS A CA  1 
ATOM 1334 C C   ? LYS A 1 172 ?   0.688 -12.499   8.169 1.000 93.650 ? 172 LYS A C   1 
ATOM 1335 C CB  ? LYS A 1 172 ?  -0.135 -14.484   6.885 1.000 93.650 ? 172 LYS A CB  1 
ATOM 1336 O O   ? LYS A 1 172 ?  -0.202 -12.223   8.976 1.000 93.650 ? 172 LYS A O   1 
ATOM 1337 C CG  ? LYS A 1 172 ?   0.134 -15.876   6.333 1.000 93.650 ? 172 LYS A CG  1 
ATOM 1338 C CD  ? LYS A 1 172 ?  -1.027 -16.373   5.481 1.000 93.650 ? 172 LYS A CD  1 
ATOM 1339 C CE  ? LYS A 1 172 ?  -0.777 -17.783   4.962 1.000 93.650 ? 172 LYS A CE  1 
ATOM 1340 N NZ  ? LYS A 1 172 ?  -1.996 -18.363   4.324 1.000 93.650 ? 172 LYS A NZ  1 
ATOM 1341 N N   ? ASP A 1 173 ?   1.390 -11.574   7.504 1.000 93.870 ? 173 ASP A N   1 
ATOM 1342 C CA  ? ASP A 1 173 ?   1.244 -10.154   7.811 1.000 93.870 ? 173 ASP A CA  1 
ATOM 1343 C C   ? ASP A 1 173 ?   2.054  -9.297   6.841 1.000 93.870 ? 173 ASP A C   1 
ATOM 1344 C CB  ? ASP A 1 173 ?   1.676  -9.869   9.251 1.000 93.870 ? 173 ASP A CB  1 
ATOM 1345 O O   ? ASP A 1 173 ?   2.819  -9.822   6.029 1.000 93.870 ? 173 ASP A O   1 
ATOM 1346 C CG  ? ASP A 1 173 ?   1.033  -8.619   9.827 1.000 93.870 ? 173 ASP A CG  1 
ATOM 1347 O OD1 ? ASP A 1 173 ?   0.305  -7.915   9.094 1.000 93.870 ? 173 ASP A OD1 1 
ATOM 1348 O OD2 ? ASP A 1 173 ?   1.258  -8.334  11.023 1.000 93.870 ? 173 ASP A OD2 1 
ATOM 1349 N N   ? SER A 1 174 ?   1.689  -7.993   6.772 1.000 93.280 ? 174 SER A N   1 
ATOM 1350 C CA  ? SER A 1 174 ?   2.563  -7.018   6.129 1.000 93.280 ? 174 SER A CA  1 
ATOM 1351 C C   ? SER A 1 174 ?   3.704  -6.603   7.052 1.000 93.280 ? 174 SER A C   1 
ATOM 1352 C CB  ? SER A 1 174 ?   1.766  -5.783   5.703 1.000 93.280 ? 174 SER A CB  1 
ATOM 1353 O O   ? SER A 1 174 ?   3.534  -6.548   8.271 1.000 93.280 ? 174 SER A O   1 
ATOM 1354 O OG  ? SER A 1 174 ?   0.687  -6.147   4.859 1.000 93.280 ? 174 SER A OG  1 
ATOM 1355 N N   ? CYS A 1 175 ?   4.806  -6.289   6.488 1.000 92.130 ? 175 CYS A N   1 
ATOM 1356 C CA  ? CYS A 1 175 ?   5.995  -5.982   7.275 1.000 92.130 ? 175 CYS A CA  1 
ATOM 1357 C C   ? CYS A 1 175 ?   6.685  -4.727   6.753 1.000 92.130 ? 175 CYS A C   1 
ATOM 1358 C CB  ? CYS A 1 175 ?   6.970  -7.158   7.253 1.000 92.130 ? 175 CYS A CB  1 
ATOM 1359 O O   ? CYS A 1 175 ?   6.171  -4.059   5.855 1.000 92.130 ? 175 CYS A O   1 
ATOM 1360 S SG  ? CYS A 1 175 ?   8.046  -7.239   8.702 1.000 92.130 ? 175 CYS A SG  1 
ATOM 1361 N N   ? LYS A 1 176 ?   7.837  -4.406   7.386 1.000 90.950 ? 176 LYS A N   1 
ATOM 1362 C CA  ? LYS A 1 176 ?   8.575  -3.212   6.983 1.000 90.950 ? 176 LYS A CA  1 
ATOM 1363 C C   ? LYS A 1 176 ?   8.879  -3.232   5.488 1.000 90.950 ? 176 LYS A C   1 
ATOM 1364 C CB  ? LYS A 1 176 ?   9.874  -3.090   7.781 1.000 90.950 ? 176 LYS A CB  1 
ATOM 1365 O O   ? LYS A 1 176 ?   9.300  -4.258   4.949 1.000 90.950 ? 176 LYS A O   1 
ATOM 1366 C CG  ? LYS A 1 176 ?   9.671  -2.705   9.239 1.000 90.950 ? 176 LYS A CG  1 
ATOM 1367 C CD  ? LYS A 1 176 ?  10.980  -2.276   9.891 1.000 90.950 ? 176 LYS A CD  1 
ATOM 1368 C CE  ? LYS A 1 176 ?  10.780  -1.901  11.353 1.000 90.950 ? 176 LYS A CE  1 
ATOM 1369 N NZ  ? LYS A 1 176 ?  12.070  -1.540  12.013 1.000 90.950 ? 176 LYS A NZ  1 
ATOM 1370 N N   ? GLY A 1 177 ?   8.557  -1.968   4.883 1.000 89.970 ? 177 GLY A N   1 
ATOM 1371 C CA  ? GLY A 1 177 ?   8.839  -1.848   3.462 1.000 89.970 ? 177 GLY A CA  1 
ATOM 1372 C C   ? GLY A 1 177 ?   7.604  -1.991   2.594 1.000 89.970 ? 177 GLY A C   1 
ATOM 1373 O O   ? GLY A 1 177 ?   7.617  -1.615   1.420 1.000 89.970 ? 177 GLY A O   1 
ATOM 1374 N N   ? ASP A 1 178 ?   6.483  -2.450   3.207 1.000 93.250 ? 178 ASP A N   1 
ATOM 1375 C CA  ? ASP A 1 178 ?   5.255  -2.643   2.442 1.000 93.250 ? 178 ASP A CA  1 
ATOM 1376 C C   ? ASP A 1 178 ?   4.326  -1.439   2.581 1.000 93.250 ? 178 ASP A C   1 
ATOM 1377 C CB  ? ASP A 1 178 ?   4.536  -3.916   2.893 1.000 93.250 ? 178 ASP A CB  1 
ATOM 1378 O O   ? ASP A 1 178 ?   3.195  -1.461   2.093 1.000 93.250 ? 178 ASP A O   1 
ATOM 1379 C CG  ? ASP A 1 178 ?   5.217  -5.184   2.410 1.000 93.250 ? 178 ASP A CG  1 
ATOM 1380 O OD1 ? ASP A 1 178 ?   5.768  -5.191   1.289 1.000 93.250 ? 178 ASP A OD1 1 
ATOM 1381 O OD2 ? ASP A 1 178 ?   5.200  -6.187   3.157 1.000 93.250 ? 178 ASP A OD2 1 
ATOM 1382 N N   ? SER A 1 179 ?   4.793  -0.467   3.341 1.000 94.890 ? 179 SER A N   1 
ATOM 1383 C CA  ? SER A 1 179 ?   3.972   0.728   3.509 1.000 94.890 ? 179 SER A CA  1 
ATOM 1384 C C   ? SER A 1 179 ?   3.509   1.275   2.163 1.000 94.890 ? 179 SER A C   1 
ATOM 1385 C CB  ? SER A 1 179 ?   4.745   1.806   4.269 1.000 94.890 ? 179 SER A CB  1 
ATOM 1386 O O   ? SER A 1 179 ?   4.277   1.296   1.199 1.000 94.890 ? 179 SER A O   1 
ATOM 1387 O OG  ? SER A 1 179 ?   4.956   1.419   5.616 1.000 94.890 ? 179 SER A OG  1 
ATOM 1388 N N   ? GLY A 1 180 ?   2.185   1.673   2.176 1.000 95.390 ? 180 GLY A N   1 
ATOM 1389 C CA  ? GLY A 1 180 ?   1.669   2.243   0.942 1.000 95.390 ? 180 GLY A CA  1 
ATOM 1390 C C   ? GLY A 1 180 ?   1.155   1.198  -0.030 1.000 95.390 ? 180 GLY A C   1 
ATOM 1391 O O   ? GLY A 1 180 ?   0.459   1.526  -0.992 1.000 95.390 ? 180 GLY A O   1 
ATOM 1392 N N   ? GLY A 1 181 ?   1.531  -0.024   0.243 1.000 95.550 ? 181 GLY A N   1 
ATOM 1393 C CA  ? GLY A 1 181 ?   1.062  -1.139  -0.564 1.000 95.550 ? 181 GLY A CA  1 
ATOM 1394 C C   ? GLY A 1 181 ?  -0.431  -1.378  -0.443 1.000 95.550 ? 181 GLY A C   1 
ATOM 1395 O O   ? GLY A 1 181 ?  -1.040  -1.032   0.572 1.000 95.550 ? 181 GLY A O   1 
ATOM 1396 N N   ? PRO A 1 182 ?  -1.063  -2.149  -1.443 1.000 96.710 ? 182 PRO A N   1 
ATOM 1397 C CA  ? PRO A 1 182 ?  -2.520  -2.282  -1.525 1.000 96.710 ? 182 PRO A CA  1 
ATOM 1398 C C   ? PRO A 1 182 ?  -3.050  -3.473  -0.729 1.000 96.710 ? 182 PRO A C   1 
ATOM 1399 C CB  ? PRO A 1 182 ?  -2.773  -2.470  -3.023 1.000 96.710 ? 182 PRO A CB  1 
ATOM 1400 O O   ? PRO A 1 182 ?  -2.383  -4.507  -0.642 1.000 96.710 ? 182 PRO A O   1 
ATOM 1401 C CG  ? PRO A 1 182 ?  -1.558  -3.178  -3.529 1.000 96.710 ? 182 PRO A CG  1 
ATOM 1402 C CD  ? PRO A 1 182 ?  -0.357  -2.648  -2.799 1.000 96.710 ? 182 PRO A CD  1 
ATOM 1403 N N   ? LEU A 1 183 ?  -4.164  -3.280  -0.025 1.000 97.220 ? 183 LEU A N   1 
ATOM 1404 C CA  ? LEU A 1 183 ?  -5.051  -4.323   0.479 1.000 97.220 ? 183 LEU A CA  1 
ATOM 1405 C C   ? LEU A 1 183 ?  -6.257  -4.500  -0.437 1.000 97.220 ? 183 LEU A C   1 
ATOM 1406 C CB  ? LEU A 1 183 ?  -5.518  -3.991   1.899 1.000 97.220 ? 183 LEU A CB  1 
ATOM 1407 O O   ? LEU A 1 183 ?  -7.086  -3.596  -0.561 1.000 97.220 ? 183 LEU A O   1 
ATOM 1408 C CG  ? LEU A 1 183 ?  -6.365  -5.053   2.600 1.000 97.220 ? 183 LEU A CG  1 
ATOM 1409 C CD1 ? LEU A 1 183 ?  -5.498  -6.238   3.009 1.000 97.220 ? 183 LEU A CD1 1 
ATOM 1410 C CD2 ? LEU A 1 183 ?  -7.073  -4.458   3.813 1.000 97.220 ? 183 LEU A CD2 1 
ATOM 1411 N N   ? ILE A 1 184 ?  -6.373  -5.712  -1.066 1.000 96.840 ? 184 ILE A N   1 
ATOM 1412 C CA  ? ILE A 1 184 ?  -7.427  -5.988  -2.037 1.000 96.840 ? 184 ILE A CA  1 
ATOM 1413 C C   ? ILE A 1 184 ?  -8.383  -7.038  -1.476 1.000 96.840 ? 184 ILE A C   1 
ATOM 1414 C CB  ? ILE A 1 184 ?  -6.843  -6.462  -3.386 1.000 96.840 ? 184 ILE A CB  1 
ATOM 1415 O O   ? ILE A 1 184 ?  -7.969  -8.153  -1.151 1.000 96.840 ? 184 ILE A O   1 
ATOM 1416 C CG1 ? ILE A 1 184 ?  -5.794  -5.466  -3.894 1.000 96.840 ? 184 ILE A CG1 1 
ATOM 1417 C CG2 ? ILE A 1 184 ?  -7.957  -6.658  -4.418 1.000 96.840 ? 184 ILE A CG2 1 
ATOM 1418 C CD1 ? ILE A 1 184 ?  -6.353  -4.085  -4.209 1.000 96.840 ? 184 ILE A CD1 1 
ATOM 1419 N N   ? CYS A 1 185 ?  -9.622  -6.616  -1.364 1.000 96.170 ? 185 CYS A N   1 
ATOM 1420 C CA  ? CYS A 1 185 ? -10.676  -7.509  -0.896 1.000 96.170 ? 185 CYS A CA  1 
ATOM 1421 C C   ? CYS A 1 185 ? -11.738  -7.709  -1.970 1.000 96.170 ? 185 CYS A C   1 
ATOM 1422 C CB  ? CYS A 1 185 ? -11.321  -6.956   0.375 1.000 96.170 ? 185 CYS A CB  1 
ATOM 1423 O O   ? CYS A 1 185 ? -12.239  -6.739  -2.542 1.000 96.170 ? 185 CYS A O   1 
ATOM 1424 S SG  ? CYS A 1 185 ? -10.133  -6.528   1.667 1.000 96.170 ? 185 CYS A SG  1 
ATOM 1425 N N   ? ASN A 1 186 ? -12.017  -8.978  -2.289 1.000 90.480 ? 186 ASN A N   1 
ATOM 1426 C CA  ? ASN A 1 186 ? -13.025  -9.288  -3.297 1.000 90.480 ? 186 ASN A CA  1 
ATOM 1427 C C   ? ASN A 1 186 ? -12.774  -8.524  -4.594 1.000 90.480 ? 186 ASN A C   1 
ATOM 1428 C CB  ? ASN A 1 186 ? -14.427  -8.985  -2.765 1.000 90.480 ? 186 ASN A CB  1 
ATOM 1429 O O   ? ASN A 1 186 ? -13.701  -7.953  -5.172 1.000 90.480 ? 186 ASN A O   1 
ATOM 1430 C CG  ? ASN A 1 186 ? -14.773  -9.800  -1.534 1.000 90.480 ? 186 ASN A CG  1 
ATOM 1431 N ND2 ? ASN A 1 186 ? -15.445  -9.171  -0.577 1.000 90.480 ? 186 ASN A ND2 1 
ATOM 1432 O OD1 ? ASN A 1 186 ? -14.438 -10.984  -1.444 1.000 90.480 ? 186 ASN A OD1 1 
ATOM 1433 N N   ? GLY A 1 187 ? -11.478  -8.309  -4.940 1.000 88.540 ? 187 GLY A N   1 
ATOM 1434 C CA  ? GLY A 1 187 ? -11.077  -7.753  -6.222 1.000 88.540 ? 187 GLY A CA  1 
ATOM 1435 C C   ? GLY A 1 187 ? -11.072  -6.236  -6.240 1.000 88.540 ? 187 GLY A C   1 
ATOM 1436 O O   ? GLY A 1 187 ? -10.922  -5.622  -7.299 1.000 88.540 ? 187 GLY A O   1 
ATOM 1437 N N   ? GLN A 1 188 ? -11.303  -5.605  -5.058 1.000 93.710 ? 188 GLN A N   1 
ATOM 1438 C CA  ? GLN A 1 188 ? -11.339  -4.148  -4.989 1.000 93.710 ? 188 GLN A CA  1 
ATOM 1439 C C   ? GLN A 1 188 ? -10.277  -3.616  -4.031 1.000 93.710 ? 188 GLN A C   1 
ATOM 1440 C CB  ? GLN A 1 188 ? -12.725  -3.665  -4.557 1.000 93.710 ? 188 GLN A CB  1 
ATOM 1441 O O   ? GLN A 1 188 ?  -9.996  -4.235  -3.002 1.000 93.710 ? 188 GLN A O   1 
ATOM 1442 C CG  ? GLN A 1 188 ? -13.837  -4.041  -5.526 1.000 93.710 ? 188 GLN A CG  1 
ATOM 1443 C CD  ? GLN A 1 188 ? -15.173  -3.426  -5.154 1.000 93.710 ? 188 GLN A CD  1 
ATOM 1444 N NE2 ? GLN A 1 188 ? -15.794  -2.736  -6.105 1.000 93.710 ? 188 GLN A NE2 1 
ATOM 1445 O OE1 ? GLN A 1 188 ? -15.644  -3.570  -4.021 1.000 93.710 ? 188 GLN A OE1 1 
ATOM 1446 N N   ? PHE A 1 189 ?  -9.761  -2.457  -4.368 1.000 96.380 ? 189 PHE A N   1 
ATOM 1447 C CA  ? PHE A 1 189 ?  -8.786  -1.731  -3.563 1.000 96.380 ? 189 PHE A CA  1 
ATOM 1448 C C   ? PHE A 1 189 ?  -9.433  -1.175  -2.300 1.000 96.380 ? 189 PHE A C   1 
ATOM 1449 C CB  ? PHE A 1 189 ?  -8.156  -0.594  -4.374 1.000 96.380 ? 189 PHE A CB  1 
ATOM 1450 O O   ? PHE A 1 189 ? -10.240  -0.245  -2.368 1.000 96.380 ? 189 PHE A O   1 
ATOM 1451 C CG  ? PHE A 1 189 ?  -7.091   0.165  -3.630 1.000 96.380 ? 189 PHE A CG  1 
ATOM 1452 C CD1 ? PHE A 1 189 ?  -6.992   1.546  -3.747 1.000 96.380 ? 189 PHE A CD1 1 
ATOM 1453 C CD2 ? PHE A 1 189 ?  -6.188  -0.503  -2.814 1.000 96.380 ? 189 PHE A CD2 1 
ATOM 1454 C CE1 ? PHE A 1 189 ?  -6.006   2.251  -3.060 1.000 96.380 ? 189 PHE A CE1 1 
ATOM 1455 C CE2 ? PHE A 1 189 ?  -5.200   0.194  -2.124 1.000 96.380 ? 189 PHE A CE2 1 
ATOM 1456 C CZ  ? PHE A 1 189 ?  -5.111   1.571  -2.249 1.000 96.380 ? 189 PHE A CZ  1 
ATOM 1457 N N   ? GLN A 1 190 ?  -9.062  -1.769  -1.136 1.000 96.810 ? 190 GLN A N   1 
ATOM 1458 C CA  ? GLN A 1 190 ?  -9.807  -1.446   0.076 1.000 96.810 ? 190 GLN A CA  1 
ATOM 1459 C C   ? GLN A 1 190 ?  -8.929  -0.705   1.081 1.000 96.810 ? 190 GLN A C   1 
ATOM 1460 C CB  ? GLN A 1 190 ? -10.375  -2.716   0.711 1.000 96.810 ? 190 GLN A CB  1 
ATOM 1461 O O   ? GLN A 1 190 ?  -9.435   0.022   1.938 1.000 96.810 ? 190 GLN A O   1 
ATOM 1462 C CG  ? GLN A 1 190 ? -11.421  -3.417  -0.145 1.000 96.810 ? 190 GLN A CG  1 
ATOM 1463 C CD  ? GLN A 1 190 ? -12.745  -2.676  -0.178 1.000 96.810 ? 190 GLN A CD  1 
ATOM 1464 N NE2 ? GLN A 1 190 ? -13.591  -3.018  -1.144 1.000 96.810 ? 190 GLN A NE2 1 
ATOM 1465 O OE1 ? GLN A 1 190 ? -13.005  -1.805   0.658 1.000 96.810 ? 190 GLN A OE1 1 
ATOM 1466 N N   ? GLY A 1 191 ?  -7.619  -0.825   0.960 1.000 95.470 ? 191 GLY A N   1 
ATOM 1467 C CA  ? GLY A 1 191 ?  -6.808  -0.225   2.007 1.000 95.470 ? 191 GLY A CA  1 
ATOM 1468 C C   ? GLY A 1 191 ?  -5.388   0.073   1.566 1.000 95.470 ? 191 GLY A C   1 
ATOM 1469 O O   ? GLY A 1 191 ?  -4.921  -0.461   0.557 1.000 95.470 ? 191 GLY A O   1 
ATOM 1470 N N   ? ILE A 1 192 ?  -4.715   0.919   2.336 1.000 96.160 ? 192 ILE A N   1 
ATOM 1471 C CA  ? ILE A 1 192 ?  -3.304   1.270   2.209 1.000 96.160 ? 192 ILE A CA  1 
ATOM 1472 C C   ? ILE A 1 192 ?  -2.557   0.872   3.480 1.000 96.160 ? 192 ILE A C   1 
ATOM 1473 C CB  ? ILE A 1 192 ?  -3.120   2.778   1.929 1.000 96.160 ? 192 ILE A CB  1 
ATOM 1474 O O   ? ILE A 1 192 ?  -2.951   1.254   4.585 1.000 96.160 ? 192 ILE A O   1 
ATOM 1475 C CG1 ? ILE A 1 192 ?  -3.870   3.180   0.653 1.000 96.160 ? 192 ILE A CG1 1 
ATOM 1476 C CG2 ? ILE A 1 192 ?  -1.634   3.130   1.825 1.000 96.160 ? 192 ILE A CG2 1 
ATOM 1477 C CD1 ? ILE A 1 192 ?  -4.043   4.683   0.484 1.000 96.160 ? 192 ILE A CD1 1 
ATOM 1478 N N   ? LEU A 1 193 ?  -1.556   0.035   3.209 1.000 95.230 ? 193 LEU A N   1 
ATOM 1479 C CA  ? LEU A 1 193 ?  -0.797  -0.341   4.397 1.000 95.230 ? 193 LEU A CA  1 
ATOM 1480 C C   ? LEU A 1 193 ?  -0.238   0.893   5.098 1.000 95.230 ? 193 LEU A C   1 
ATOM 1481 C CB  ? LEU A 1 193 ?   0.344  -1.292   4.025 1.000 95.230 ? 193 LEU A CB  1 
ATOM 1482 O O   ? LEU A 1 193 ?   0.559   1.634   4.518 1.000 95.230 ? 193 LEU A O   1 
ATOM 1483 C CG  ? LEU A 1 193 ?   1.242  -1.755   5.173 1.000 95.230 ? 193 LEU A CG  1 
ATOM 1484 C CD1 ? LEU A 1 193 ?   0.419  -2.491   6.226 1.000 95.230 ? 193 LEU A CD1 1 
ATOM 1485 C CD2 ? LEU A 1 193 ?   2.366  -2.642   4.649 1.000 95.230 ? 193 LEU A CD2 1 
ATOM 1486 N N   ? SER A 1 194 ?  -0.611   1.033   6.429 1.000 91.780 ? 194 SER A N   1 
ATOM 1487 C CA  ? SER A 1 194 ?  -0.281   2.236   7.186 1.000 91.780 ? 194 SER A CA  1 
ATOM 1488 C C   ? SER A 1 194 ?   0.645   1.917   8.355 1.000 91.780 ? 194 SER A C   1 
ATOM 1489 C CB  ? SER A 1 194 ?  -1.553   2.910   7.703 1.000 91.780 ? 194 SER A CB  1 
ATOM 1490 O O   ? SER A 1 194 ?   1.674   2.572   8.535 1.000 91.780 ? 194 SER A O   1 
ATOM 1491 O OG  ? SER A 1 194 ?  -1.250   4.148   8.323 1.000 91.780 ? 194 SER A OG  1 
ATOM 1492 N N   ? TRP A 1 195 ?   0.312   0.888   9.085 1.000 90.270 ? 195 TRP A N   1 
ATOM 1493 C CA  ? TRP A 1 195 ?   1.057   0.586  10.303 1.000 90.270 ? 195 TRP A CA  1 
ATOM 1494 C C   ? TRP A 1 195 ?   0.960  -0.896  10.647 1.000 90.270 ? 195 TRP A C   1 
ATOM 1495 C CB  ? TRP A 1 195 ?   0.542   1.430  11.472 1.000 90.270 ? 195 TRP A CB  1 
ATOM 1496 O O   ? TRP A 1 195 ?  -0.072  -1.529  10.409 1.000 90.270 ? 195 TRP A O   1 
ATOM 1497 C CG  ? TRP A 1 195 ?   1.351   1.291  12.726 1.000 90.270 ? 195 TRP A CG  1 
ATOM 1498 C CD1 ? TRP A 1 195 ?   2.473   1.996  13.065 1.000 90.270 ? 195 TRP A CD1 1 
ATOM 1499 C CD2 ? TRP A 1 195 ?   1.103   0.387  13.808 1.000 90.270 ? 195 TRP A CD2 1 
ATOM 1500 C CE2 ? TRP A 1 195 ?   2.115   0.599  14.770 1.000 90.270 ? 195 TRP A CE2 1 
ATOM 1501 C CE3 ? TRP A 1 195 ?   0.122  -0.582  14.057 1.000 90.270 ? 195 TRP A CE3 1 
ATOM 1502 N NE1 ? TRP A 1 195 ?   2.937   1.584  14.293 1.000 90.270 ? 195 TRP A NE1 1 
ATOM 1503 C CH2 ? TRP A 1 195 ?   1.201  -1.066  16.182 1.000 90.270 ? 195 TRP A CH2 1 
ATOM 1504 C CZ2 ? TRP A 1 195 ?   2.173  -0.124  15.964 1.000 90.270 ? 195 TRP A CZ2 1 
ATOM 1505 C CZ3 ? TRP A 1 195 ?   0.182  -1.300  15.245 1.000 90.270 ? 195 TRP A CZ3 1 
ATOM 1506 N N   ? GLY A 1 196 ?   2.008  -1.419  11.339 1.000 88.250 ? 196 GLY A N   1 
ATOM 1507 C CA  ? GLY A 1 196 ?   2.067  -2.772  11.868 1.000 88.250 ? 196 GLY A CA  1 
ATOM 1508 C C   ? GLY A 1 196 ?   3.181  -2.970  12.878 1.000 88.250 ? 196 GLY A C   1 
ATOM 1509 O O   ? GLY A 1 196 ?   4.055  -2.112  13.022 1.000 88.250 ? 196 GLY A O   1 
ATOM 1510 N N   ? ASP A 1 197 ?   3.177  -4.078  13.626 1.000 87.810 ? 197 ASP A N   1 
ATOM 1511 C CA  ? ASP A 1 197 ?   4.146  -4.356  14.681 1.000 87.810 ? 197 ASP A CA  1 
ATOM 1512 C C   ? ASP A 1 197 ?   5.458  -4.878  14.099 1.000 87.810 ? 197 ASP A C   1 
ATOM 1513 C CB  ? ASP A 1 197 ?   3.577  -5.364  15.682 1.000 87.810 ? 197 ASP A CB  1 
ATOM 1514 O O   ? ASP A 1 197 ?   5.480  -5.415  12.989 1.000 87.810 ? 197 ASP A O   1 
ATOM 1515 C CG  ? ASP A 1 197 ?   4.143  -5.195  17.081 1.000 87.810 ? 197 ASP A CG  1 
ATOM 1516 O OD1 ? ASP A 1 197 ?   4.879  -4.215  17.327 1.000 87.810 ? 197 ASP A OD1 1 
ATOM 1517 O OD2 ? ASP A 1 197 ?   3.852  -6.051  17.944 1.000 87.810 ? 197 ASP A OD2 1 
ATOM 1518 N N   ? ASP A 1 198 ?   6.506  -4.811  14.784 1.000 86.960 ? 198 ASP A N   1 
ATOM 1519 C CA  ? ASP A 1 198 ?   7.817  -5.422  14.583 1.000 86.960 ? 198 ASP A CA  1 
ATOM 1520 C C   ? ASP A 1 198 ?   8.251  -6.207  15.818 1.000 86.960 ? 198 ASP A C   1 
ATOM 1521 C CB  ? ASP A 1 198 ?   8.860  -4.354  14.245 1.000 86.960 ? 198 ASP A CB  1 
ATOM 1522 O O   ? ASP A 1 198 ?   8.451  -5.630  16.889 1.000 86.960 ? 198 ASP A O   1 
ATOM 1523 C CG  ? ASP A 1 198 ?  10.187  -4.943  13.800 1.000 86.960 ? 198 ASP A CG  1 
ATOM 1524 O OD1 ? ASP A 1 198 ?  10.216  -6.105  13.341 1.000 86.960 ? 198 ASP A OD1 1 
ATOM 1525 O OD2 ? ASP A 1 198 ?  11.214  -4.239  13.913 1.000 86.960 ? 198 ASP A OD2 1 
ATOM 1526 N N   ? PRO A 1 199 ?   8.433  -7.494  15.667 1.000 88.200 ? 199 PRO A N   1 
ATOM 1527 C CA  ? PRO A 1 199 ?   8.376  -8.338  14.471 1.000 88.200 ? 199 PRO A CA  1 
ATOM 1528 C C   ? PRO A 1 199 ?   6.955  -8.507  13.936 1.000 88.200 ? 199 PRO A C   1 
ATOM 1529 C CB  ? PRO A 1 199 ?   8.939  -9.676  14.957 1.000 88.200 ? 199 PRO A CB  1 
ATOM 1530 O O   ? PRO A 1 199 ?   5.991  -8.442  14.703 1.000 88.200 ? 199 PRO A O   1 
ATOM 1531 C CG  ? PRO A 1 199 ?   8.623  -9.716  16.417 1.000 88.200 ? 199 PRO A CG  1 
ATOM 1532 C CD  ? PRO A 1 199 ?   8.615  -8.310  16.942 1.000 88.200 ? 199 PRO A CD  1 
ATOM 1533 N N   ? CYS A 1 200 ?   6.678  -8.542  12.580 1.000 91.790 ? 200 CYS A N   1 
ATOM 1534 C CA  ? CYS A 1 200 ?   5.404  -8.781  11.910 1.000 91.790 ? 200 CYS A CA  1 
ATOM 1535 C C   ? CYS A 1 200 ?   5.020 -10.254  11.980 1.000 91.790 ? 200 CYS A C   1 
ATOM 1536 C CB  ? CYS A 1 200 ?   5.473  -8.331  10.451 1.000 91.790 ? 200 CYS A CB  1 
ATOM 1537 O O   ? CYS A 1 200 ?   5.858 -11.105  12.283 1.000 91.790 ? 200 CYS A O   1 
ATOM 1538 S SG  ? CYS A 1 200 ?   6.844  -9.060   9.528 1.000 91.790 ? 200 CYS A SG  1 
ATOM 1539 N N   ? GLY A 1 201 ?   3.713 -10.587  11.889 1.000 90.810 ? 201 GLY A N   1 
ATOM 1540 C CA  ? GLY A 1 201 ?   3.253 -11.962  11.775 1.000 90.810 ? 201 GLY A CA  1 
ATOM 1541 C C   ? GLY A 1 201 ?   3.125 -12.661  13.115 1.000 90.810 ? 201 GLY A C   1 
ATOM 1542 O O   ? GLY A 1 201 ?   3.174 -13.891  13.187 1.000 90.810 ? 201 GLY A O   1 
ATOM 1543 N N   ? TYR A 1 202 ?   3.124 -11.828  14.270 1.000 91.920 ? 202 TYR A N   1 
ATOM 1544 C CA  ? TYR A 1 202 ?   2.946 -12.344  15.623 1.000 91.920 ? 202 TYR A CA  1 
ATOM 1545 C C   ? TYR A 1 202 ?   1.474 -12.602  15.919 1.000 91.920 ? 202 TYR A C   1 
ATOM 1546 C CB  ? TYR A 1 202 ?   3.521 -11.365  16.652 1.000 91.920 ? 202 TYR A CB  1 
ATOM 1547 O O   ? TYR A 1 202 ?   0.594 -11.999  15.299 1.000 91.920 ? 202 TYR A O   1 
ATOM 1548 C CG  ? TYR A 1 202 ?   4.301 -12.035  17.757 1.000 91.920 ? 202 TYR A CG  1 
ATOM 1549 C CD1 ? TYR A 1 202 ?   3.924 -11.889  19.090 1.000 91.920 ? 202 TYR A CD1 1 
ATOM 1550 C CD2 ? TYR A 1 202 ?   5.417 -12.814  17.471 1.000 91.920 ? 202 TYR A CD2 1 
ATOM 1551 C CE1 ? TYR A 1 202 ?   4.641 -12.503  20.112 1.000 91.920 ? 202 TYR A CE1 1 
ATOM 1552 C CE2 ? TYR A 1 202 ?   6.141 -13.433  18.484 1.000 91.920 ? 202 TYR A CE2 1 
ATOM 1553 O OH  ? TYR A 1 202 ?   6.459 -13.882  20.807 1.000 91.920 ? 202 TYR A OH  1 
ATOM 1554 C CZ  ? TYR A 1 202 ?   5.746 -13.272  19.800 1.000 91.920 ? 202 TYR A CZ  1 
ATOM 1555 N N   ? VAL A 1 203 ?   1.204 -13.441  16.902 1.000 92.830 ? 203 VAL A N   1 
ATOM 1556 C CA  ? VAL A 1 203 ?  -0.150 -13.804  17.307 1.000 92.830 ? 203 VAL A CA  1 
ATOM 1557 C C   ? VAL A 1 203 ?  -0.876 -12.574  17.847 1.000 92.830 ? 203 VAL A C   1 
ATOM 1558 C CB  ? VAL A 1 203 ?  -0.144 -14.927  18.368 1.000 92.830 ? 203 VAL A CB  1 
ATOM 1559 O O   ? VAL A 1 203 ?  -0.293 -11.775  18.585 1.000 92.830 ? 203 VAL A O   1 
ATOM 1560 C CG1 ? VAL A 1 203 ?  -1.565 -15.236  18.836 1.000 92.830 ? 203 VAL A CG1 1 
ATOM 1561 C CG2 ? VAL A 1 203 ?   0.524 -16.183  17.811 1.000 92.830 ? 203 VAL A CG2 1 
ATOM 1562 N N   ? LEU A 1 204 ?  -2.109 -12.385  17.369 1.000 90.990 ? 204 LEU A N   1 
ATOM 1563 C CA  ? LEU A 1 204 ?  -3.036 -11.375  17.866 1.000 90.990 ? 204 LEU A CA  1 
ATOM 1564 C C   ? LEU A 1 204 ?  -2.518  -9.971  17.573 1.000 90.990 ? 204 LEU A C   1 
ATOM 1565 C CB  ? LEU A 1 204 ?  -3.260 -11.545  19.371 1.000 90.990 ? 204 LEU A CB  1 
ATOM 1566 O O   ? LEU A 1 204 ?  -2.785  -9.035  18.331 1.000 90.990 ? 204 LEU A O   1 
ATOM 1567 C CG  ? LEU A 1 204 ?  -3.923 -12.850  19.814 1.000 90.990 ? 204 LEU A CG  1 
ATOM 1568 C CD1 ? LEU A 1 204 ?  -4.047 -12.893  21.333 1.000 90.990 ? 204 LEU A CD1 1 
ATOM 1569 C CD2 ? LEU A 1 204 ?  -5.291 -13.005  19.157 1.000 90.990 ? 204 LEU A CD2 1 
ATOM 1570 N N   ? GLN A 1 205 ?  -1.609  -9.927  16.509 1.000 91.350 ? 205 GLN A N   1 
ATOM 1571 C CA  ? GLN A 1 205 ?  -1.040  -8.637  16.133 1.000 91.350 ? 205 GLN A CA  1 
ATOM 1572 C C   ? GLN A 1 205 ?  -1.333  -8.311  14.671 1.000 91.350 ? 205 GLN A C   1 
ATOM 1573 C CB  ? GLN A 1 205 ?   0.469  -8.622  16.382 1.000 91.350 ? 205 GLN A CB  1 
ATOM 1574 O O   ? GLN A 1 205 ?  -0.499  -8.553  13.797 1.000 91.350 ? 205 GLN A O   1 
ATOM 1575 C CG  ? GLN A 1 205 ?   0.849  -8.679  17.855 1.000 91.350 ? 205 GLN A CG  1 
ATOM 1576 C CD  ? GLN A 1 205 ?   0.650  -7.353  18.565 1.000 91.350 ? 205 GLN A CD  1 
ATOM 1577 N NE2 ? GLN A 1 205 ?   0.648  -7.386  19.893 1.000 91.350 ? 205 GLN A NE2 1 
ATOM 1578 O OE1 ? GLN A 1 205 ?   0.501  -6.307  17.925 1.000 91.350 ? 205 GLN A OE1 1 
ATOM 1579 N N   ? PRO A 1 206 ?  -2.500  -7.824  14.442 1.000 93.950 ? 206 PRO A N   1 
ATOM 1580 C CA  ? PRO A 1 206 ?  -2.852  -7.488  13.061 1.000 93.950 ? 206 PRO A CA  1 
ATOM 1581 C C   ? PRO A 1 206 ?  -2.202  -6.191  12.585 1.000 93.950 ? 206 PRO A C   1 
ATOM 1582 C CB  ? PRO A 1 206 ?  -4.376  -7.348  13.110 1.000 93.950 ? 206 PRO A CB  1 
ATOM 1583 O O   ? PRO A 1 206 ?  -1.634  -5.449  13.390 1.000 93.950 ? 206 PRO A O   1 
ATOM 1584 C CG  ? PRO A 1 206 ?  -4.671  -6.858  14.491 1.000 93.950 ? 206 PRO A CG  1 
ATOM 1585 C CD  ? PRO A 1 206 ?  -3.695  -7.493  15.440 1.000 93.950 ? 206 PRO A CD  1 
ATOM 1586 N N   ? ALA A 1 207 ?  -2.251  -5.918  11.252 1.000 93.540 ? 207 ALA A N   1 
ATOM 1587 C CA  ? ALA A 1 207 ?  -1.778  -4.672  10.655 1.000 93.540 ? 207 ALA A CA  1 
ATOM 1588 C C   ? ALA A 1 207 ?  -2.929  -3.692  10.445 1.000 93.540 ? 207 ALA A C   1 
ATOM 1589 C CB  ? ALA A 1 207 ?  -1.072  -4.951   9.330 1.000 93.540 ? 207 ALA A CB  1 
ATOM 1590 O O   ? ALA A 1 207 ?  -4.090  -4.099  10.357 1.000 93.540 ? 207 ALA A O   1 
ATOM 1591 N N   ? LEU A 1 208 ?  -2.601  -2.452  10.441 1.000 93.630 ? 208 LEU A N   1 
ATOM 1592 C CA  ? LEU A 1 208 ?  -3.575  -1.386  10.231 1.000 93.630 ? 208 LEU A CA  1 
ATOM 1593 C C   ? LEU A 1 208 ?  -3.426  -0.780   8.840 1.000 93.630 ? 208 LEU A C   1 
ATOM 1594 C CB  ? LEU A 1 208 ?  -3.417  -0.297  11.295 1.000 93.630 ? 208 LEU A CB  1 
ATOM 1595 O O   ? LEU A 1 208 ?  -2.313  -0.468   8.410 1.000 93.630 ? 208 LEU A O   1 
ATOM 1596 C CG  ? LEU A 1 208 ?  -3.535  -0.749  12.751 1.000 93.630 ? 208 LEU A CG  1 
ATOM 1597 C CD1 ? LEU A 1 208 ?  -3.317   0.431  13.692 1.000 93.630 ? 208 LEU A CD1 1 
ATOM 1598 C CD2 ? LEU A 1 208 ?  -4.893  -1.396  13.002 1.000 93.630 ? 208 LEU A CD2 1 
ATOM 1599 N N   ? TYR A 1 209 ?  -4.551  -0.669   8.187 1.000 94.630 ? 209 TYR A N   1 
ATOM 1600 C CA  ? TYR A 1 209 ?  -4.628  -0.097   6.847 1.000 94.630 ? 209 TYR A CA  1 
ATOM 1601 C C   ? TYR A 1 209 ?  -5.528   1.133   6.830 1.000 94.630 ? 209 TYR A C   1 
ATOM 1602 C CB  ? TYR A 1 209 ?  -5.146  -1.136   5.848 1.000 94.630 ? 209 TYR A CB  1 
ATOM 1603 O O   ? TYR A 1 209 ?  -6.514   1.199   7.568 1.000 94.630 ? 209 TYR A O   1 
ATOM 1604 C CG  ? TYR A 1 209 ?  -4.268  -2.358   5.734 1.000 94.630 ? 209 TYR A CG  1 
ATOM 1605 C CD1 ? TYR A 1 209 ?  -3.428  -2.537   4.637 1.000 94.630 ? 209 TYR A CD1 1 
ATOM 1606 C CD2 ? TYR A 1 209 ?  -4.276  -3.337   6.722 1.000 94.630 ? 209 TYR A CD2 1 
ATOM 1607 C CE1 ? TYR A 1 209 ?  -2.619  -3.663   4.526 1.000 94.630 ? 209 TYR A CE1 1 
ATOM 1608 C CE2 ? TYR A 1 209 ?  -3.471  -4.467   6.622 1.000 94.630 ? 209 TYR A CE2 1 
ATOM 1609 O OH  ? TYR A 1 209 ?  -1.848  -5.737   5.419 1.000 94.630 ? 209 TYR A OH  1 
ATOM 1610 C CZ  ? TYR A 1 209 ?  -2.647  -4.620   5.523 1.000 94.630 ? 209 TYR A CZ  1 
ATOM 1611 N N   ? THR A 1 210 ?  -5.023   2.176   6.034 1.000 93.630 ? 210 THR A N   1 
ATOM 1612 C CA  ? THR A 1 210 ?  -5.942   3.280   5.780 1.000 93.630 ? 210 THR A CA  1 
ATOM 1613 C C   ? THR A 1 210 ?  -7.098   2.828   4.891 1.000 93.630 ? 210 THR A C   1 
ATOM 1614 C CB  ? THR A 1 210 ?  -5.218   4.468   5.120 1.000 93.630 ? 210 THR A CB  1 
ATOM 1615 O O   ? THR A 1 210 ?  -6.878   2.255   3.822 1.000 93.630 ? 210 THR A O   1 
ATOM 1616 C CG2 ? THR A 1 210 ?  -6.187   5.609   4.828 1.000 93.630 ? 210 THR A CG2 1 
ATOM 1617 O OG1 ? THR A 1 210 ?  -4.190   4.942   5.999 1.000 93.630 ? 210 THR A OG1 1 
ATOM 1618 N N   ? ARG A 1 211 ?  -8.399   3.034   5.426 1.000 93.820 ? 211 ARG A N   1 
ATOM 1619 C CA  ? ARG A 1 211 ?  -9.599   2.662   4.685 1.000 93.820 ? 211 ARG A CA  1 
ATOM 1620 C C   ? ARG A 1 211 ?  -9.863   3.639   3.544 1.000 93.820 ? 211 ARG A C   1 
ATOM 1621 C CB  ? ARG A 1 211 ? -10.811   2.606   5.617 1.000 93.820 ? 211 ARG A CB  1 
ATOM 1622 O O   ? ARG A 1 211 ? -10.261   4.782   3.777 1.000 93.820 ? 211 ARG A O   1 
ATOM 1623 C CG  ? ARG A 1 211 ? -12.080   2.100   4.949 1.000 93.820 ? 211 ARG A CG  1 
ATOM 1624 C CD  ? ARG A 1 211 ? -13.261   2.099   5.909 1.000 93.820 ? 211 ARG A CD  1 
ATOM 1625 N NE  ? ARG A 1 211 ? -13.053   1.174   7.019 1.000 93.820 ? 211 ARG A NE  1 
ATOM 1626 N NH1 ? ARG A 1 211 ? -14.881   1.894   8.233 1.000 93.820 ? 211 ARG A NH1 1 
ATOM 1627 N NH2 ? ARG A 1 211 ? -13.546   0.219   9.049 1.000 93.820 ? 211 ARG A NH2 1 
ATOM 1628 C CZ  ? ARG A 1 211 ? -13.827   1.098   8.098 1.000 93.820 ? 211 ARG A CZ  1 
ATOM 1629 N N   ? VAL A 1 212 ?  -9.717   3.154   2.288 1.000 94.650 ? 212 VAL A N   1 
ATOM 1630 C CA  ? VAL A 1 212 ?  -9.775   3.974   1.083 1.000 94.650 ? 212 VAL A CA  1 
ATOM 1631 C C   ? VAL A 1 212 ? -11.207   4.453   0.852 1.000 94.650 ? 212 VAL A C   1 
ATOM 1632 C CB  ? VAL A 1 212 ?  -9.266   3.201  -0.154 1.000 94.650 ? 212 VAL A CB  1 
ATOM 1633 O O   ? VAL A 1 212 ? -11.428   5.600   0.457 1.000 94.650 ? 212 VAL A O   1 
ATOM 1634 C CG1 ? VAL A 1 212 ?  -9.535   3.992  -1.433 1.000 94.650 ? 212 VAL A CG1 1 
ATOM 1635 C CG2 ? VAL A 1 212 ?  -7.776   2.895  -0.016 1.000 94.650 ? 212 VAL A CG2 1 
ATOM 1636 N N   ? PHE A 1 213 ? -12.195   3.635   1.131 1.000 94.570 ? 213 PHE A N   1 
ATOM 1637 C CA  ? PHE A 1 213 ? -13.602   3.946   0.903 1.000 94.570 ? 213 PHE A CA  1 
ATOM 1638 C C   ? PHE A 1 213 ? -13.984   5.254   1.584 1.000 94.570 ? 213 PHE A C   1 
ATOM 1639 C CB  ? PHE A 1 213 ? -14.494   2.809   1.412 1.000 94.570 ? 213 PHE A CB  1 
ATOM 1640 O O   ? PHE A 1 213 ? -14.720   6.064   1.015 1.000 94.570 ? 213 PHE A O   1 
ATOM 1641 C CG  ? PHE A 1 213 ? -15.955   3.003   1.110 1.000 94.570 ? 213 PHE A CG  1 
ATOM 1642 C CD1 ? PHE A 1 213 ? -16.817   3.514   2.073 1.000 94.570 ? 213 PHE A CD1 1 
ATOM 1643 C CD2 ? PHE A 1 213 ? -16.468   2.674  -0.138 1.000 94.570 ? 213 PHE A CD2 1 
ATOM 1644 C CE1 ? PHE A 1 213 ? -18.170   3.695   1.797 1.000 94.570 ? 213 PHE A CE1 1 
ATOM 1645 C CE2 ? PHE A 1 213 ? -17.819   2.852  -0.422 1.000 94.570 ? 213 PHE A CE2 1 
ATOM 1646 C CZ  ? PHE A 1 213 ? -18.669   3.361   0.547 1.000 94.570 ? 213 PHE A CZ  1 
ATOM 1647 N N   ? ASP A 1 214 ? -13.520   5.559   2.748 1.000 91.830 ? 214 ASP A N   1 
ATOM 1648 C CA  ? ASP A 1 214 ? -13.876   6.743   3.523 1.000 91.830 ? 214 ASP A CA  1 
ATOM 1649 C C   ? ASP A 1 214 ? -13.226   7.997   2.942 1.000 91.830 ? 214 ASP A C   1 
ATOM 1650 C CB  ? ASP A 1 214 ? -13.467   6.570   4.987 1.000 91.830 ? 214 ASP A CB  1 
ATOM 1651 O O   ? ASP A 1 214 ? -13.556   9.116   3.340 1.000 91.830 ? 214 ASP A O   1 
ATOM 1652 C CG  ? ASP A 1 214 ? -14.413   5.671   5.764 1.000 91.830 ? 214 ASP A CG  1 
ATOM 1653 O OD1 ? ASP A 1 214 ? -15.523   5.379   5.269 1.000 91.830 ? 214 ASP A OD1 1 
ATOM 1654 O OD2 ? ASP A 1 214 ? -14.046   5.252   6.884 1.000 91.830 ? 214 ASP A OD2 1 
ATOM 1655 N N   ? HIS A 1 215 ? -12.270   7.850   1.918 1.000 92.350 ? 215 HIS A N   1 
ATOM 1656 C CA  ? HIS A 1 215 ? -11.549   8.975   1.333 1.000 92.350 ? 215 HIS A CA  1 
ATOM 1657 C C   ? HIS A 1 215 ? -11.939   9.180  -0.127 1.000 92.350 ? 215 HIS A C   1 
ATOM 1658 C CB  ? HIS A 1 215 ? -10.039   8.762   1.449 1.000 92.350 ? 215 HIS A CB  1 
ATOM 1659 O O   ? HIS A 1 215 ? -11.268   9.914  -0.856 1.000 92.350 ? 215 HIS A O   1 
ATOM 1660 C CG  ? HIS A 1 215 ?  -9.541   8.749   2.859 1.000 92.350 ? 215 HIS A CG  1 
ATOM 1661 C CD2 ? HIS A 1 215 ?  -9.270   7.721   3.697 1.000 92.350 ? 215 HIS A CD2 1 
ATOM 1662 N ND1 ? HIS A 1 215 ?  -9.267   9.903   3.562 1.000 92.350 ? 215 HIS A ND1 1 
ATOM 1663 C CE1 ? HIS A 1 215 ?  -8.847   9.583   4.774 1.000 92.350 ? 215 HIS A CE1 1 
ATOM 1664 N NE2 ? HIS A 1 215 ?  -8.840   8.265   4.882 1.000 92.350 ? 215 HIS A NE2 1 
ATOM 1665 N N   ? LEU A 1 216 ? -13.008   8.545  -0.585 1.000 93.810 ? 216 LEU A N   1 
ATOM 1666 C CA  ? LEU A 1 216 ? -13.345   8.564  -2.005 1.000 93.810 ? 216 LEU A CA  1 
ATOM 1667 C C   ? LEU A 1 216 ? -13.673   9.979  -2.467 1.000 93.810 ? 216 LEU A C   1 
ATOM 1668 C CB  ? LEU A 1 216 ? -14.528   7.635  -2.287 1.000 93.810 ? 216 LEU A CB  1 
ATOM 1669 O O   ? LEU A 1 216 ? -13.270  10.390  -3.558 1.000 93.810 ? 216 LEU A O   1 
ATOM 1670 C CG  ? LEU A 1 216 ? -14.253   6.134  -2.178 1.000 93.810 ? 216 LEU A CG  1 
ATOM 1671 C CD1 ? LEU A 1 216 ? -15.500   5.338  -2.548 1.000 93.810 ? 216 LEU A CD1 1 
ATOM 1672 C CD2 ? LEU A 1 216 ? -13.078   5.740  -3.066 1.000 93.810 ? 216 LEU A CD2 1 
ATOM 1673 N N   ? ASP A 1 217 ? -14.459  10.691  -1.553 1.000 92.940 ? 217 ASP A N   1 
ATOM 1674 C CA  ? ASP A 1 217 ? -14.822  12.059  -1.909 1.000 92.940 ? 217 ASP A CA  1 
ATOM 1675 C C   ? ASP A 1 217 ? -13.580  12.930  -2.081 1.000 92.940 ? 217 ASP A C   1 
ATOM 1676 C CB  ? ASP A 1 217 ? -15.745  12.663  -0.848 1.000 92.940 ? 217 ASP A CB  1 
ATOM 1677 O O   ? ASP A 1 217 ? -13.476  13.689  -3.047 1.000 92.940 ? 217 ASP A O   1 
ATOM 1678 C CG  ? ASP A 1 217 ? -17.150  12.087  -0.888 1.000 92.940 ? 217 ASP A CG  1 
ATOM 1679 O OD1 ? ASP A 1 217 ? -17.513  11.432  -1.889 1.000 92.940 ? 217 ASP A OD1 1 
ATOM 1680 O OD2 ? ASP A 1 217 ? -17.901  12.293   0.090 1.000 92.940 ? 217 ASP A OD2 1 
ATOM 1681 N N   ? TRP A 1 218 ? -12.662  12.770  -1.190 1.000 93.570 ? 218 TRP A N   1 
ATOM 1682 C CA  ? TRP A 1 218 ? -11.408  13.516  -1.233 1.000 93.570 ? 218 TRP A CA  1 
ATOM 1683 C C   ? TRP A 1 218 ? -10.592  13.139  -2.465 1.000 93.570 ? 218 TRP A C   1 
ATOM 1684 C CB  ? TRP A 1 218 ? -10.588  13.263   0.035 1.000 93.570 ? 218 TRP A CB  1 
ATOM 1685 O O   ? TRP A 1 218 ? -10.098  14.013  -3.181 1.000 93.570 ? 218 TRP A O   1 
ATOM 1686 C CG  ? TRP A 1 218 ?  -9.232  13.902   0.021 1.000 93.570 ? 218 TRP A CG  1 
ATOM 1687 C CD1 ? TRP A 1 218 ?  -8.931  15.203   0.317 1.000 93.570 ? 218 TRP A CD1 1 
ATOM 1688 C CD2 ? TRP A 1 218 ?  -7.993  13.269  -0.311 1.000 93.570 ? 218 TRP A CD2 1 
ATOM 1689 C CE2 ? TRP A 1 218 ?  -6.980  14.246  -0.194 1.000 93.570 ? 218 TRP A CE2 1 
ATOM 1690 C CE3 ? TRP A 1 218 ?  -7.640  11.968  -0.695 1.000 93.570 ? 218 TRP A CE3 1 
ATOM 1691 N NE1 ? TRP A 1 218 ?  -7.578  15.416   0.189 1.000 93.570 ? 218 TRP A NE1 1 
ATOM 1692 C CH2 ? TRP A 1 218 ?  -5.318  12.683  -0.823 1.000 93.570 ? 218 TRP A CH2 1 
ATOM 1693 C CZ2 ? TRP A 1 218 ?  -5.636  13.963  -0.449 1.000 93.570 ? 218 TRP A CZ2 1 
ATOM 1694 C CZ3 ? TRP A 1 218 ?  -6.302  11.688  -0.948 1.000 93.570 ? 218 TRP A CZ3 1 
ATOM 1695 N N   ? ILE A 1 219 ? -10.444  11.862  -2.739 1.000 95.290 ? 219 ILE A N   1 
ATOM 1696 C CA  ? ILE A 1 219 ?  -9.675  11.347  -3.867 1.000 95.290 ? 219 ILE A CA  1 
ATOM 1697 C C   ? ILE A 1 219 ? -10.274  11.858  -5.176 1.000 95.290 ? 219 ILE A C   1 
ATOM 1698 C CB  ? ILE A 1 219 ?  -9.633   9.803  -3.864 1.000 95.290 ? 219 ILE A CB  1 
ATOM 1699 O O   ? ILE A 1 219 ?  -9.562  12.410  -6.018 1.000 95.290 ? 219 ILE A O   1 
ATOM 1700 C CG1 ? ILE A 1 219 ?  -8.860   9.292  -2.642 1.000 95.290 ? 219 ILE A CG1 1 
ATOM 1701 C CG2 ? ILE A 1 219 ?  -9.015   9.277  -5.162 1.000 95.290 ? 219 ILE A CG2 1 
ATOM 1702 C CD1 ? ILE A 1 219 ?  -9.009   7.797  -2.396 1.000 95.290 ? 219 ILE A CD1 1 
ATOM 1703 N N   ? GLN A 1 220 ? -11.515  11.749  -5.271 1.000 95.380 ? 220 GLN A N   1 
ATOM 1704 C CA  ? GLN A 1 220 ? -12.198  12.108  -6.509 1.000 95.380 ? 220 GLN A CA  1 
ATOM 1705 C C   ? GLN A 1 220 ? -12.155  13.615  -6.745 1.000 95.380 ? 220 GLN A C   1 
ATOM 1706 C CB  ? GLN A 1 220 ? -13.648  11.622  -6.484 1.000 95.380 ? 220 GLN A CB  1 
ATOM 1707 O O   ? GLN A 1 220 ? -12.033  14.068  -7.885 1.000 95.380 ? 220 GLN A O   1 
ATOM 1708 C CG  ? GLN A 1 220 ? -13.795  10.116  -6.650 1.000 95.380 ? 220 GLN A CG  1 
ATOM 1709 C CD  ? GLN A 1 220 ? -15.232   9.648  -6.520 1.000 95.380 ? 220 GLN A CD  1 
ATOM 1710 N NE2 ? GLN A 1 220 ? -15.510   8.443  -7.006 1.000 95.380 ? 220 GLN A NE2 1 
ATOM 1711 O OE1 ? GLN A 1 220 ? -16.086  10.364  -5.986 1.000 95.380 ? 220 GLN A OE1 1 
ATOM 1712 N N   ? SER A 1 221 ? -12.326  14.426  -5.709 1.000 94.860 ? 221 SER A N   1 
ATOM 1713 C CA  ? SER A 1 221 ? -12.246  15.879  -5.814 1.000 94.860 ? 221 SER A CA  1 
ATOM 1714 C C   ? SER A 1 221 ? -10.883  16.322  -6.337 1.000 94.860 ? 221 SER A C   1 
ATOM 1715 C CB  ? SER A 1 221 ? -12.517  16.530  -4.457 1.000 94.860 ? 221 SER A CB  1 
ATOM 1716 O O   ? SER A 1 221 ? -10.791  17.270  -7.119 1.000 94.860 ? 221 SER A O   1 
ATOM 1717 O OG  ? SER A 1 221 ? -11.378  16.437  -3.618 1.000 94.860 ? 221 SER A OG  1 
ATOM 1718 N N   ? ILE A 1 222 ?  -9.854  15.726  -5.916 1.000 95.020 ? 222 ILE A N   1 
ATOM 1719 C CA  ? ILE A 1 222 ?  -8.501  16.065  -6.345 1.000 95.020 ? 222 ILE A CA  1 
ATOM 1720 C C   ? ILE A 1 222 ?  -8.305  15.657  -7.803 1.000 95.020 ? 222 ILE A C   1 
ATOM 1721 C CB  ? ILE A 1 222 ?  -7.438  15.388  -5.451 1.000 95.020 ? 222 ILE A CB  1 
ATOM 1722 O O   ? ILE A 1 222 ?  -7.803  16.442  -8.612 1.000 95.020 ? 222 ILE A O   1 
ATOM 1723 C CG1 ? ILE A 1 222 ?  -7.534  15.915  -4.015 1.000 95.020 ? 222 ILE A CG1 1 
ATOM 1724 C CG2 ? ILE A 1 222 ?  -6.034  15.607  -6.022 1.000 95.020 ? 222 ILE A CG2 1 
ATOM 1725 C CD1 ? ILE A 1 222 ?  -7.292  17.412  -3.887 1.000 95.020 ? 222 ILE A CD1 1 
ATOM 1726 N N   ? ILE A 1 223 ?  -8.716  14.403  -8.158 1.000 94.690 ? 223 ILE A N   1 
ATOM 1727 C CA  ? ILE A 1 223 ?  -8.519  13.874  -9.503 1.000 94.690 ? 223 ILE A CA  1 
ATOM 1728 C C   ? ILE A 1 223 ?  -9.318  14.703 -10.506 1.000 94.690 ? 223 ILE A C   1 
ATOM 1729 C CB  ? ILE A 1 223 ?  -8.929  12.387  -9.590 1.000 94.690 ? 223 ILE A CB  1 
ATOM 1730 O O   ? ILE A 1 223 ?  -8.831  15.008 -11.597 1.000 94.690 ? 223 ILE A O   1 
ATOM 1731 C CG1 ? ILE A 1 223 ?  -7.925  11.511  -8.831 1.000 94.690 ? 223 ILE A CG1 1 
ATOM 1732 C CG2 ? ILE A 1 223 ?  -9.047  11.944 -11.052 1.000 94.690 ? 223 ILE A CG2 1 
ATOM 1733 C CD1 ? ILE A 1 223 ?  -8.318  10.042  -8.757 1.000 94.690 ? 223 ILE A CD1 1 
ATOM 1734 N N   ? ALA A 1 224 ? -10.578  15.184 -10.211 1.000 91.400 ? 224 ALA A N   1 
ATOM 1735 C CA  ? ALA A 1 224 ? -11.468  15.946 -11.083 1.000 91.400 ? 224 ALA A CA  1 
ATOM 1736 C C   ? ALA A 1 224 ? -10.986  17.386 -11.235 1.000 91.400 ? 224 ALA A C   1 
ATOM 1737 C CB  ? ALA A 1 224 ? -12.895  15.920 -10.542 1.000 91.400 ? 224 ALA A CB  1 
ATOM 1738 O O   ? ALA A 1 224 ? -11.204  18.014 -12.274 1.000 91.400 ? 224 ALA A O   1 
ATOM 1739 N N   ? GLY A 1 225 ? -10.473  18.051 -10.279 1.000 80.590 ? 225 GLY A N   1 
ATOM 1740 C CA  ? GLY A 1 225 ? -10.091  19.449 -10.163 1.000 80.590 ? 225 GLY A CA  1 
ATOM 1741 C C   ? GLY A 1 225 ?  -8.732  19.749 -10.768 1.000 80.590 ? 225 GLY A C   1 
ATOM 1742 O O   ? GLY A 1 225 ?  -8.375  20.913 -10.960 1.000 80.590 ? 225 GLY A O   1 
ATOM 1743 N N   ? ASN A 1 226 ?  -8.066  18.832 -11.328 1.000 57.190 ? 226 ASN A N   1 
ATOM 1744 C CA  ? ASN A 1 226 ?  -6.778  18.977 -11.999 1.000 57.190 ? 226 ASN A CA  1 
ATOM 1745 C C   ? ASN A 1 226 ?  -6.807  18.382 -13.404 1.000 57.190 ? 226 ASN A C   1 
ATOM 1746 C CB  ? ASN A 1 226 ?  -5.665  18.330 -11.171 1.000 57.190 ? 226 ASN A CB  1 
ATOM 1747 O O   ? ASN A 1 226 ?  -5.978  18.728 -14.246 1.000 57.190 ? 226 ASN A O   1 
ATOM 1748 C CG  ? ASN A 1 226 ?  -5.249  19.180  -9.987 1.000 57.190 ? 226 ASN A CG  1 
ATOM 1749 N ND2 ? ASN A 1 226 ?  -4.829  18.529  -8.908 1.000 57.190 ? 226 ASN A ND2 1 
ATOM 1750 O OD1 ? ASN A 1 226 ?  -5.306  20.411 -10.040 1.000 57.190 ? 226 ASN A OD1 1 
# 
loop_
_struct_sheet_range.sheet_id 
_struct_sheet_range.id 
_struct_sheet_range.beg_label_comp_id 
_struct_sheet_range.beg_label_asym_id 
_struct_sheet_range.beg_label_seq_id 
_struct_sheet_range.pdbx_beg_PDB_ins_code 
_struct_sheet_range.end_label_comp_id 
_struct_sheet_range.end_label_asym_id 
_struct_sheet_range.end_label_seq_id 
_struct_sheet_range.pdbx_end_PDB_ins_code 
_struct_sheet_range.beg_auth_comp_id 
_struct_sheet_range.beg_auth_asym_id 
_struct_sheet_range.beg_auth_seq_id 
_struct_sheet_range.end_auth_comp_id 
_struct_sheet_range.end_auth_asym_id 
_struct_sheet_range.end_auth_seq_id 
A A VAL A   2 ? VAL A   3 ? VAL A 2   VAL A 3   
A B ASP A 173 ? SER A 174 ? ASP A 173 SER A 174 
B C ASP A   6 ? GLU A   7 ? ASP A 6   GLU A 7   
B D ASP A 117 ? GLY A 122 ? ASP A 117 GLY A 122 
B E HIS A 138 ? LEU A 145 ? HIS A 138 LEU A 145 
B F THR A 162 ? GLY A 166 ? THR A 162 GLY A 166 
B G PRO A 182 ? CYS A 185 ? PRO A 182 CYS A 185 
B H GLN A 188 ? TRP A 195 ? GLN A 188 TRP A 195 
B I ALA A 207 ? ARG A 211 ? ALA A 207 ARG A 211 
C J LEU A  16 ? ASN A  21 ? LEU A 16  ASN A 21  
C K LYS A  24 ? LEU A  31 ? LYS A 24  LEU A 31  
C L TRP A  36 ? THR A  39 ? TRP A 36  THR A 39  
C M ILE A  48 ? LEU A  52 ? ILE A 48  LEU A 52  
C N GLN A  65 ? ARG A  67 ? GLN A 65  ARG A 67  
C O PRO A  69 ? PHE A  74 ? PRO A 69  PHE A 74  
C P MET A  88 ? LEU A  92 ? MET A 88  LEU A 92  
# 
loop_
_struct_conf.id 
_struct_conf.conf_type_id 
_struct_conf.beg_label_comp_id 
_struct_conf.beg_label_asym_id 
_struct_conf.beg_label_seq_id 
_struct_conf.pdbx_beg_PDB_ins_code 
_struct_conf.end_label_comp_id 
_struct_conf.end_label_asym_id 
_struct_conf.end_label_seq_id 
_struct_conf.pdbx_end_PDB_ins_code 
_struct_conf.beg_auth_comp_id 
_struct_conf.beg_auth_asym_id 
_struct_conf.beg_auth_seq_id 
_struct_conf.end_auth_comp_id 
_struct_conf.end_auth_asym_id 
_struct_conf.end_auth_seq_id 
STRN1         STRN         VAL A   2 ? VAL A   3 ? VAL A 2   VAL A 3   
TURN_TY1_P1   TURN_TY1_P   GLY A   4 ? GLY A   4 ? GLY A 4   GLY A 4   
STRN2         STRN         ASP A   6 ? GLU A   7 ? ASP A 6   GLU A 7   
HELX_LH_PP_P1 HELX_LH_PP_P CYS A   8 ? ASN A   9 ? CYS A 8   ASN A 9   
TURN_TY1_P2   TURN_TY1_P   ARG A  10 ? ASN A  11 ? ARG A 10  ASN A 11  
BEND1         BEND         GLU A  12 ? GLU A  12 ? GLU A 12  GLU A 12  
TURN_TY1_P3   TURN_TY1_P   ARG A  14 ? PHE A  15 ? ARG A 14  PHE A 15  
STRN3         STRN         LEU A  16 ? ASN A  21 ? LEU A 16  ASN A 21  
TURN_TY1_P4   TURN_TY1_P   ALA A  22 ? ASP A  23 ? ALA A 22  ASP A 23  
STRN4         STRN         LYS A  24 ? LEU A  31 ? LYS A 24  LEU A 31  
BEND2         BEND         ASN A  33 ? GLU A  35 ? ASN A 33  GLU A 35  
STRN5         STRN         TRP A  36 ? THR A  39 ? TRP A 36  THR A 39  
HELX_RH_3T_P1 HELX_RH_3T_P ALA A  41 ? CYS A  43 ? ALA A 41  CYS A 43  
BEND3         BEND         ARG A  46 ? ASN A  47 ? ARG A 46  ASN A 47  
STRN6         STRN         ILE A  48 ? LEU A  52 ? ILE A 48  LEU A 52  
BEND4         BEND         GLY A  53 ? GLY A  53 ? GLY A 53  GLY A 53  
BEND5         BEND         HIS A  55 ? HIS A  55 ? HIS A 55  HIS A 55  
BEND6         BEND         LYS A  57 ? VAL A  59 ? LYS A 57  VAL A 59  
TURN_TY1_P5   TURN_TY1_P   GLU A  62 ? ASP A  63 ? GLU A 62  ASP A 63  
STRN7         STRN         GLN A  65 ? ARG A  67 ? GLN A 65  ARG A 67  
STRN8         STRN         PRO A  69 ? PHE A  74 ? PRO A 69  PHE A 74  
BEND7         BEND         ASN A  78 ? ASN A  79 ? ASN A 78  ASN A 79  
TURN_TY1_P6   TURN_TY1_P   LEU A  82 ? ASP A  84 ? LEU A 82  ASP A 84  
STRN9         STRN         MET A  88 ? LEU A  92 ? MET A 88  LEU A 92  
BEND8         BEND         ASP A  93 ? SER A  94 ? ASP A 93  SER A 94  
HELX_LH_PP_P2 HELX_LH_PP_P PRO A  95 ? ASN A  98 ? PRO A 95  ASN A 98  
BEND9         BEND         GLU A 100 ? HIS A 101 ? GLU A 100 HIS A 101 
HELX_LH_PP_P3 HELX_LH_PP_P PRO A 104 ? PRO A 108 ? PRO A 104 PRO A 108 
BEND10        BEND         SER A 109 ? SER A 110 ? SER A 109 SER A 110 
HELX_LH_PP_P4 HELX_LH_PP_P PRO A 111 ? SER A 113 ? PRO A 111 SER A 113 
TURN_TY1_P7   TURN_TY1_P   VAL A 114 ? GLY A 115 ? VAL A 114 GLY A 115 
STRN10        STRN         ASP A 117 ? GLY A 122 ? ASP A 117 GLY A 122 
BEND11        BEND         TRP A 123 ? GLY A 124 ? TRP A 123 GLY A 124 
BEND12        BEND         ILE A 126 ? LYS A 130 ? ILE A 126 LYS A 130 
BEND13        BEND         ASN A 135 ? VAL A 136 ? ASN A 135 VAL A 136 
STRN11        STRN         HIS A 138 ? LEU A 145 ? HIS A 138 LEU A 145 
HELX_RH_AL_P1 HELX_RH_AL_P TYR A 147 ? ALA A 153 ? TYR A 147 ALA A 153 
BEND14        BEND         PRO A 155 ? PRO A 155 ? PRO A 155 PRO A 155 
BEND15        BEND         THR A 159 ? THR A 159 ? THR A 159 THR A 159 
TURN_TY1_P8   TURN_TY1_P   SER A 160 ? ARG A 161 ? SER A 160 ARG A 161 
STRN12        STRN         THR A 162 ? GLY A 166 ? THR A 162 GLY A 166 
TURN_TY1_P9   TURN_TY1_P   LEU A 168 ? GLU A 169 ? LEU A 168 GLU A 169 
BEND16        BEND         GLY A 171 ? GLY A 171 ? GLY A 171 GLY A 171 
STRN13        STRN         ASP A 173 ? SER A 174 ? ASP A 173 SER A 174 
TURN_TY1_P10  TURN_TY1_P   LYS A 176 ? GLY A 177 ? LYS A 176 GLY A 177 
TURN_TY1_P11  TURN_TY1_P   SER A 179 ? GLY A 180 ? SER A 179 GLY A 180 
STRN14        STRN         PRO A 182 ? CYS A 185 ? PRO A 182 CYS A 185 
TURN_TY1_P12  TURN_TY1_P   ASN A 186 ? GLY A 187 ? ASN A 186 GLY A 187 
STRN15        STRN         GLN A 188 ? TRP A 195 ? GLN A 188 TRP A 195 
BEND17        BEND         ASP A 198 ? GLY A 201 ? ASP A 198 GLY A 201 
TURN_TY1_P13  TURN_TY1_P   VAL A 203 ? LEU A 204 ? VAL A 203 LEU A 204 
STRN16        STRN         ALA A 207 ? ARG A 211 ? ALA A 207 ARG A 211 
HELX_RH_3T_P2 HELX_RH_3T_P VAL A 212 ? HIS A 215 ? VAL A 212 HIS A 215 
HELX_RH_AL_P2 HELX_RH_AL_P LEU A 216 ? GLY A 225 ? LEU A 216 GLY A 225 
# 
