# Supplementary material for: FlatProt: 2D visualization eases protein structure comparison
Source: BMC Bioinformatics. 2025 Aug 13;26:210. doi: 10.1186/s12859-025-06233-x (PMC12344939; doi:10.1186/s12859-025-06233-x)
Supplement: Supplementary file 1 — Supplementary Material 1 [file 12859_2025_6233_MOESM1_ESM.zip › KLK/structures/Pelodiscus_sinensis_GeneID=102446142.cif]

data_Pelodiscus_sinensis_GeneID=102446142
# 
_entry.id   ? 
# 
_entity.id                         1    
_entity.type                       polymer 
_entity.pdbx_description           polymer-1 
_entity.formula_weight             22866 
_entity.pdbx_number_of_molecules      1 
# 
loop_
_struct_sheet.id 
_struct_sheet.number_strands 
A 2 
B 4 
C 2 
D 2 
E 2 
F 7 
G 2 
# 
loop_
_struct_conf_type.id 
_struct_conf_type.criteria 
STRN         DSSP 
TURN_TY1_P   DSSP 
HELX_RH_3T_P DSSP 
BEND         DSSP 
HELX_LH_PP_P DSSP 
HELX_RH_AL_P DSSP 
# 
_struct_asym.id          A 
_struct_asym.entity_id   1 
# 
_software.pdbx_ordinal     1 
_software.name             dssp 
_software.version          4.4.10 
_software.date             ? 
_software.classification   'model annotation' 
# 
_entity_poly.entity_id                      1 
_entity_poly.type                           polypeptide(L) 
_entity_poly.nstd_linkage                   n 
_entity_poly.nstd_monomer                   n 
_entity_poly.pdbx_seq_one_letter_code       
;MMDNRMYCSGSLVDRKWVLTAAHCRRDSVRVHLGDYDLKMNEGTEQIRGVKNVIVHPDYNRRPRDNDFMLLELDAPAELN
NNVKTIGLATQCPTPGAKCTVSGWGTVTTPEQTFPNILQCADIYIVSQDSCNKRYKDLITENMFCAGVEEGGRDACQGDS
GGPLVCNGRLQGVVSWGTAYCALKGLPGVYANVCKAAQWVTDNIRDK
;
_entity_poly.pdbx_seq_one_letter_code_can   
;MMDNRMYCSGSLVDRKWVLTAAHCRRDSVRVHLGDYDLKMNEGTEQIRGVKNVIVHPDYNRRPRDNDFMLLELDAPAELN
NNVKTIGLATQCPTPGAKCTVSGWGTVTTPEQTFPNILQCADIYIVSQDSCNKRYKDLITENMFCAGVEEGGRDACQGDS
GGPLVCNGRLQGVVSWGTAYCALKGLPGVYANVCKAAQWVTDNIRDK
;
_entity_poly.pdbx_strand_id                 A 
# 
loop_
_dssp_struct_summary.entry_id 
_dssp_struct_summary.label_comp_id 
_dssp_struct_summary.label_asym_id 
_dssp_struct_summary.label_seq_id 
_dssp_struct_summary.secondary_structure 
_dssp_struct_summary.ss_bridge 
_dssp_struct_summary.helix_3_10 
_dssp_struct_summary.helix_alpha 
_dssp_struct_summary.helix_pi 
_dssp_struct_summary.helix_pp 
_dssp_struct_summary.bend 
_dssp_struct_summary.chirality 
_dssp_struct_summary.sheet 
_dssp_struct_summary.strand 
_dssp_struct_summary.ladder_1 
_dssp_struct_summary.ladder_2 
_dssp_struct_summary.accessibility 
_dssp_struct_summary.TCO 
_dssp_struct_summary.kappa 
_dssp_struct_summary.alpha 
_dssp_struct_summary.phi 
_dssp_struct_summary.psi 
_dssp_struct_summary.x_ca 
_dssp_struct_summary.y_ca 
_dssp_struct_summary.z_ca 
Pelodiscus_sinensis_GeneID=102446142 MET A 1   . . . . . . . . . . . . ? .      .     .      .      145.5  -4.3  11.6  -9.4  
Pelodiscus_sinensis_GeneID=102446142 MET A 2   B . > . . . . - A A A . ? -0.994 .     -9.1   -131.1 126.5  -4.3  15.2  -8.3  
Pelodiscus_sinensis_GeneID=102446142 ASP A 3   T . 3 . . . S - . . . . ? 0.903  129.9 -58.5  53.8   32.7   -4.1  18.1  -10.8 
Pelodiscus_sinensis_GeneID=102446142 ASN A 4   T . 3 . . . S + . . . . ? 0.719  115.6 116.8  73.0   19.0   -3.3  15.4  -13.5 
Pelodiscus_sinensis_GeneID=102446142 ARG A 5   B . < . . . S - A B A . ? -0.981 75.3  -107.1 -118.9 137.9  -0.3  14.2  -11.6 
Pelodiscus_sinensis_GeneID=102446142 MET A 6   . . . . . . . + . . . . ? -0.435 48.1  158.0  -61.5  124.0  0.2   10.8  -10.1 
Pelodiscus_sinensis_GeneID=102446142 TYR A 7   . . . . . . . - . . . . ? 0.734  60.4  -4.7   -111.6 -56.8  -0.2  11.1  -6.3  
Pelodiscus_sinensis_GeneID=102446142 CYS A 8   . . . . . . . - . . . . ? -0.933 60.8  -132.0 -139.2 159.2  -1.1  7.7   -5.0  
Pelodiscus_sinensis_GeneID=102446142 SER A 9   . . . . . . . + . . . . ? -0.636 24.4  177.5  -107.8 170.0  -1.9  4.4   -6.2  
Pelodiscus_sinensis_GeneID=102446142 GLY A 10  . . . . . . . - . . . . ? -0.971 25.4  -114.7 -161.3 171.8  -4.7  2.0   -5.4  
Pelodiscus_sinensis_GeneID=102446142 SER A 11  E . . . . . . - B C B . ? -0.979 22.1  -131.7 -119.8 125.8  -6.4  -1.4  -6.0  
Pelodiscus_sinensis_GeneID=102446142 LEU A 12  E . . . . . . + B C B . ? -0.706 32.4  168.7  -71.1  112.2  -9.9  -1.8  -7.4  
Pelodiscus_sinensis_GeneID=102446142 VAL A 13  E . . . . . . + B C . . ? 0.578  69.4  8.4    -107.4 -12.2  -11.4 -4.4  -4.9  
Pelodiscus_sinensis_GeneID=102446142 ASP A 14  E . > . . . S - B C B . ? -0.936 90.5  -91.0  -156.5 166.1  -15.0 -3.9  -6.2  
Pelodiscus_sinensis_GeneID=102446142 ARG A 15  T . 3 . . . S + . . . . ? 0.788  128.9 22.5   -56.2  -22.8  -16.7 -2.1  -9.2  
Pelodiscus_sinensis_GeneID=102446142 LYS A 16  T . 3 . . . S + . . . . ? 0.349  112.3 81.9   -122.6 0.3    -17.1 0.9   -7.0  
Pelodiscus_sinensis_GeneID=102446142 TRP A 17  E . < . . . . - B D B C ? -0.954 47.8  -173.3 -125.7 129.7  -14.5 0.5   -4.4  
Pelodiscus_sinensis_GeneID=102446142 VAL A 18  E . . . . . . - B D B C ? -0.960 14.5  -148.8 -114.2 127.3  -10.7 1.3   -4.4  
Pelodiscus_sinensis_GeneID=102446142 LEU A 19  E . . . . . . + B D B C ? -0.891 33.4  148.1  -94.3  127.4  -8.4  0.3   -1.6  
Pelodiscus_sinensis_GeneID=102446142 THR A 20  E . . . . . . - B D . C ? -0.796 50.0  -67.7  -147.0 179.9  -5.4  2.6   -0.9  
Pelodiscus_sinensis_GeneID=102446142 ALA A 21  . . > . . . . - . . . . ? -0.657 31.7  -139.4 -80.4  139.2  -3.2  4.0   1.9   
Pelodiscus_sinensis_GeneID=102446142 ALA A 22  G . > . . . S + . . . . ? 0.825  102.0 65.6   -64.1  -33.5  -4.8  6.3   4.5   
Pelodiscus_sinensis_GeneID=102446142 HIS A 23  G . 3 . . . S + . . . . ? 0.598  90.4  69.0   -70.7  -1.0   -1.7  8.5   4.5   
Pelodiscus_sinensis_GeneID=102446142 CYS A 24  G . < . . . S + . . . . ? 0.397  71.3  135.7  -92.7  0.7    -2.6  9.3   0.9   
Pelodiscus_sinensis_GeneID=102446142 ARG A 25  . . < . . . . + . . . . ? -0.280 21.6  149.4  -61.6  130.4  -5.7  11.3  1.9   
Pelodiscus_sinensis_GeneID=102446142 ARG A 26  . . . . . . . - . . . . ? -0.966 49.8  -89.2  -150.1 163.1  -6.2  14.6  0.2   
Pelodiscus_sinensis_GeneID=102446142 ASP A 27  S . . . . . S + . . . . ? -0.524 101.1 5.0    -77.6  127.2  -9.2  16.9  -0.9  
Pelodiscus_sinensis_GeneID=102446142 SER A 28  S . . . . . S + . . . . ? 0.965  76.8  174.7  71.7   72.7   -10.6 16.2  -4.4  
Pelodiscus_sinensis_GeneID=102446142 VAL A 29  . . . . . . . - . . . . ? -0.825 17.9  -149.6 -107.9 143.1  -8.8  13.0  -5.9  
Pelodiscus_sinensis_GeneID=102446142 ARG A 30  E . . . . . . - C G E . ? -0.936 10.8  -136.5 -109.1 143.5  -9.6  11.3  -9.2  
Pelodiscus_sinensis_GeneID=102446142 VAL A 31  E . . . . . . - C G E . ? -0.912 13.8  -160.7 -101.4 118.7  -9.2  7.6   -9.8  
Pelodiscus_sinensis_GeneID=102446142 HIS A 32  E . . . . . . - C G E . ? -0.928 13.1  -172.9 -97.4  118.7  -7.6  6.7   -13.1 
Pelodiscus_sinensis_GeneID=102446142 LEU A 33  E . . . . . . + C G E . ? -0.826 60.9  19.3   -111.6 146.6  -8.3  3.0   -14.2 
Pelodiscus_sinensis_GeneID=102446142 GLY A 34  S . . . . . S + . . . . ? 0.660  81.3  144.9  78.9   12.0   -6.9  1.0   -17.1 
Pelodiscus_sinensis_GeneID=102446142 ASP A 35  . . . . . . . + . . . . ? -0.783 16.4  161.8  -88.2  127.4  -3.9  3.4   -17.6 
Pelodiscus_sinensis_GeneID=102446142 TYR A 36  S . . . . . S + . . . . ? 0.718  74.0  35.0   -106.8 -43.2  -0.7  1.8   -18.8 
Pelodiscus_sinensis_GeneID=102446142 ASP A 37  B . > . . . . - D I F . ? -0.967 66.6  -156.3 -118.3 116.5  1.2   5.0   -20.2 
Pelodiscus_sinensis_GeneID=102446142 LEU A 38  T . 3 . . . S + . . . . ? 0.691  94.5  48.9   -71.6  -9.9   0.5   8.3   -18.3 
Pelodiscus_sinensis_GeneID=102446142 LYS A 39  T . 3 . . . S + . . . . ? 0.596  105.5 65.9   -103.1 -12.9  1.5   10.3  -21.4 
Pelodiscus_sinensis_GeneID=102446142 MET A 40  S . < . . . S - . . . . ? -0.899 73.8  -134.1 -118.5 135.8  -0.7  8.5   -23.9 
Pelodiscus_sinensis_GeneID=102446142 ASN A 41  . . . . . . . + . . . . ? -0.831 26.2  179.4  -78.0  106.4  -4.4  8.1   -24.3 
Pelodiscus_sinensis_GeneID=102446142 GLU A 42  . . . . . . . - . . . . ? 0.467  42.5  -118.9 -95.1  1.0    -4.6  4.4   -24.8 
Pelodiscus_sinensis_GeneID=102446142 GLY A 43  S . . . . . S + . . . . ? 0.427  100.1 85.0   79.6   -1.3   -8.4  4.3   -25.1 
Pelodiscus_sinensis_GeneID=102446142 THR A 44  . . . . . . . + . . . . ? 0.455  61.1  116.7  -109.1 -6.0   -8.8  2.0   -22.1 
Pelodiscus_sinensis_GeneID=102446142 GLU A 45  . . . . . . . - . . . . ? -0.402 42.5  -168.3 -76.9  133.2  -8.6  4.8   -19.4 
Pelodiscus_sinensis_GeneID=102446142 GLN A 46  E . . . . . . - C H E . ? -1.000 6.8   -156.6 -117.7 121.9  -11.6 5.4   -17.1 
Pelodiscus_sinensis_GeneID=102446142 ILE A 47  E . . . . . . - C H E . ? -0.940 16.4  -177.4 -103.4 121.1  -11.6 8.5   -14.9 
Pelodiscus_sinensis_GeneID=102446142 ARG A 48  E . . . . . . - C H E . ? -0.941 19.2  -134.2 -118.4 137.9  -13.8 8.3   -11.9 
Pelodiscus_sinensis_GeneID=102446142 GLY A 49  E . . . . . . - C H E . ? -0.421 25.8  -114.4 -76.0  165.4  -14.6 10.8  -9.2  
Pelodiscus_sinensis_GeneID=102446142 VAL A 50  E . . . . . . + B E D . ? -0.935 31.7  174.8  -107.6 117.9  -14.5 10.0  -5.5  
Pelodiscus_sinensis_GeneID=102446142 LYS A 51  E . . . . . . + B E . . ? 0.790  69.1  15.0   -86.9  -39.6  -18.0 10.2  -3.7  
Pelodiscus_sinensis_GeneID=102446142 ASN A 52  E . . . . . . - B E D . ? -0.995 58.7  -155.8 -141.8 144.3  -16.9 8.9   -0.3  
Pelodiscus_sinensis_GeneID=102446142 VAL A 53  E . . . . . . - B E D . ? -0.993 9.3   -171.1 -121.3 125.9  -13.7 8.4   1.7   
Pelodiscus_sinensis_GeneID=102446142 ILE A 54  E . . . . . . - B E D . ? -0.953 5.9   -162.1 -119.9 113.6  -13.5 5.9   4.5   
Pelodiscus_sinensis_GeneID=102446142 VAL A 55  E . . . . . . - B E D . ? -0.752 36.5  -98.9  -93.7  134.8  -10.3 5.9   6.7   
Pelodiscus_sinensis_GeneID=102446142 HIS A 56  . . > . . . . - . . . . ? -0.330 32.6  -133.7 -48.3  130.5  -9.6  2.8   8.8   
Pelodiscus_sinensis_GeneID=102446142 PRO A 57  T . 3 . . . S + . . . . ? 0.749  103.5 48.6   -64.3  -25.3  -10.8 3.8   12.3  
Pelodiscus_sinensis_GeneID=102446142 ASP A 58  T . 3 . . . S + . . . . ? 0.140  78.6  143.2  -102.4 16.5   -7.7  2.6   14.0  
Pelodiscus_sinensis_GeneID=102446142 TYR A 59  . . < . . . . - . . . . ? -0.438 34.2  -160.0 -58.8  124.9  -5.3  4.3   11.6  
Pelodiscus_sinensis_GeneID=102446142 ASN A 60  B . . > > . . - E K G . ? -0.975 11.1  -154.2 -109.9 127.1  -2.3  5.6   13.5  
Pelodiscus_sinensis_GeneID=102446142 ARG A 61  T . . 4 5 . S + . . . . ? 0.810  80.1  62.2   -75.2  -31.4  -0.1  8.4   11.8  
Pelodiscus_sinensis_GeneID=102446142 ARG A 62  T . . 4 5 . S + . . . . ? -0.893 124.2 8.4    -137.6 94.4   3.1   7.4   13.6  
Pelodiscus_sinensis_GeneID=102446142 PRO A 63  T . . 4 5 . S - . . . . ? -0.868 104.8 -120.6 -108.1 23.3   4.1   4.5   12.9  
Pelodiscus_sinensis_GeneID=102446142 ARG A 64  T . > < 5 . . + . . . . ? 0.876  46.0  177.2  66.9   42.5   1.3   4.5   10.2  
Pelodiscus_sinensis_GeneID=102446142 ASP A 65  B . 3 . < . . + E L G . ? -0.478 65.1  14.1   -72.2  140.3  -0.4  1.4   11.7  
Pelodiscus_sinensis_GeneID=102446142 ASN A 66  T . 3 . . . S - . . . . ? 0.885  80.2  -179.1 58.5   39.0   -3.7  0.3   9.9   
Pelodiscus_sinensis_GeneID=102446142 ASP A 67  . . < . . . . + . . . . ? -0.464 28.3  132.0  -71.6  69.4   -2.8  2.5   7.0   
Pelodiscus_sinensis_GeneID=102446142 PHE A 68  . . . . . . . + . . . . ? -0.986 29.1  175.8  -129.1 138.7  -6.0  1.7   4.9   
Pelodiscus_sinensis_GeneID=102446142 MET A 69  E . . . . . . - B F C D ? -0.993 16.9  -147.9 -141.2 131.1  -8.5  4.0   3.1   
Pelodiscus_sinensis_GeneID=102446142 LEU A 70  E . . . . . . - B F C D ? -0.896 8.4   -157.8 -99.4  131.7  -11.5 3.0   1.0   
Pelodiscus_sinensis_GeneID=102446142 LEU A 71  E . . . . . . - B F C D ? -0.964 5.4   -151.2 -108.2 120.7  -12.5 5.2   -1.9  
Pelodiscus_sinensis_GeneID=102446142 GLU A 72  E . . . . . . - B F C D ? -0.860 20.8  -132.4 -88.7  121.0  -16.1 4.9   -3.2  
Pelodiscus_sinensis_GeneID=102446142 LEU A 73  E . . . . . . - B F . D ? -0.395 9.6   -130.1 -72.2  144.5  -16.2 5.8   -6.9  
Pelodiscus_sinensis_GeneID=102446142 ASP A 74  S . . . . . S + . . . . ? 0.719  98.7  17.6   -67.0  -19.7  -19.0 8.3   -8.0  
Pelodiscus_sinensis_GeneID=102446142 ALA A 75  S . . . . . S - . . . . ? -0.980 96.5  -95.8  -147.5 144.6  -19.8 5.6   -10.8 
Pelodiscus_sinensis_GeneID=102446142 PRO A 76  . . . . . . . - . . . . ? -0.274 43.1  -109.6 -60.5  147.1  -18.9 1.9   -11.1 
Pelodiscus_sinensis_GeneID=102446142 ALA A 77  . . . . . . . - . . . . ? -0.466 24.9  -122.0 -69.3  139.9  -15.9 0.9   -13.1 
Pelodiscus_sinensis_GeneID=102446142 GLU A 78  . . . . . . . - . . . . ? -0.824 30.8  -137.3 -81.1  109.5  -16.5 -0.8  -16.4 
Pelodiscus_sinensis_GeneID=102446142 LEU A 79  . . . . . . . + . . . . ? -0.571 43.7  129.6  -74.5  136.9  -14.6 -4.1  -16.1 
Pelodiscus_sinensis_GeneID=102446142 ASN A 80  S . . . . . S - . . . . ? -0.804 73.4  -55.8  -159.9 -161.9 -12.5 -5.3  -19.2 
Pelodiscus_sinensis_GeneID=102446142 ASN A 81  S . . . . . S + . . . . ? 0.733  136.7 36.0   -68.0  -11.0  -9.1  -6.5  -20.3 
Pelodiscus_sinensis_GeneID=102446142 ASN A 82  S . . . . . S + . . . . ? 0.570  114.6 54.9   -119.8 -14.1  -7.5  -3.4  -18.8 
Pelodiscus_sinensis_GeneID=102446142 VAL A 83  . . . . . . . + . . . . ? -0.951 67.6  154.3  -128.8 111.0  -9.7  -2.8  -15.7 
Pelodiscus_sinensis_GeneID=102446142 LYS A 84  . . . . . . . - . . . . ? -0.925 38.8  -117.3 -135.0 157.2  -10.1 -5.6  -13.2 
Pelodiscus_sinensis_GeneID=102446142 THR A 85  . . . . . . . - . . . . ? -0.652 23.2  -144.8 -89.2  149.6  -10.8 -6.3  -9.6  
Pelodiscus_sinensis_GeneID=102446142 ILE A 86  . . . . . . . - . . . . ? -0.949 16.8  -124.9 -114.5 132.8  -8.3  -7.9  -7.3  
Pelodiscus_sinensis_GeneID=102446142 GLY A 87  E . . . . > . - F M H . ? -0.451 24.8  -112.2 -72.1  156.1  -9.3  -10.2 -4.4  
Pelodiscus_sinensis_GeneID=102446142 LEU A 88  E . . . . P . - F M H . ? -0.629 26.4  -117.9 -86.5  138.8  -8.3  -9.7  -0.8  
Pelodiscus_sinensis_GeneID=102446142 ALA A 89  P . . . . < . - . . . . ? -0.625 24.2  -173.3 -69.9  129.9  -6.0  -12.0 0.9   
Pelodiscus_sinensis_GeneID=102446142 THR A 90  S . . . . . S + . . . . ? 0.535  71.9  62.1   -102.4 -9.3   -7.7  -13.8 3.8   
Pelodiscus_sinensis_GeneID=102446142 GLN A 91  S . . . . . S - . . . . ? -0.955 92.3  -112.1 -116.1 140.8  -4.5  -15.4 4.9   
Pelodiscus_sinensis_GeneID=102446142 CYS A 92  P . . . . > . - . . . . ? -0.302 42.0  -93.8  -72.0  148.8  -1.4  -13.5 6.0   
Pelodiscus_sinensis_GeneID=102446142 PRO A 93  P . . . . P . - . . . . ? -0.275 35.1  -132.1 -62.2  147.3  1.7   -13.6 3.9   
Pelodiscus_sinensis_GeneID=102446142 THR A 94  P . > . . P . - . . . . ? -0.818 29.4  -98.6  -101.0 137.6  4.3   -16.2 4.6   
Pelodiscus_sinensis_GeneID=102446142 PRO A 95  T . 3 . . < S + . . . . ? -0.279 109.9 24.1   -53.9  134.4  8.0   -15.2 4.7   
Pelodiscus_sinensis_GeneID=102446142 GLY A 96  T . 3 . . . S + . . . . ? 0.256  85.3  143.0  95.6   -13.8  9.8   -16.0 1.5   
Pelodiscus_sinensis_GeneID=102446142 ALA A 97  . . < . . . . - . . . . ? -0.398 53.0  -121.3 -60.7  134.9  6.6   -15.8 -0.6  
Pelodiscus_sinensis_GeneID=102446142 LYS A 98  E . . . . . . + F N I . ? -0.705 40.0  173.1  -78.8  131.2  7.2   -14.3 -4.1  
Pelodiscus_sinensis_GeneID=102446142 CYS A 99  E . . . . . . - F N I . ? -0.878 26.7  -131.6 -136.6 162.4  5.0   -11.2 -4.7  
Pelodiscus_sinensis_GeneID=102446142 THR A 100 E . . . . . . - F N I J ? -0.981 14.2  -166.6 -120.4 126.0  4.7   -8.5  -7.3  
Pelodiscus_sinensis_GeneID=102446142 VAL A 101 E . . . . . . - F N I J ? -0.907 11.7  -172.3 -106.8 136.9  4.5   -4.8  -6.6  
Pelodiscus_sinensis_GeneID=102446142 SER A 102 E . . . . . . + F N I . ? -0.966 20.2  111.0  -132.3 145.0  3.3   -2.4  -9.3  
Pelodiscus_sinensis_GeneID=102446142 GLY A 103 E . . . . . . - F N I . ? -0.973 61.7  -104.1 172.8  179.1  3.2   1.4   -9.6  
Pelodiscus_sinensis_GeneID=102446142 TRP A 104 . . . . . . . + . . . . ? -0.034 69.5  130.9  -112.4 15.2   4.4   4.7   -11.2 
Pelodiscus_sinensis_GeneID=102446142 GLY A 105 S . . . . . S - . . . . ? -0.132 71.9  -60.4  -63.0  176.0  6.5   5.8   -8.2  
Pelodiscus_sinensis_GeneID=102446142 THR A 106 . . . . . . . - . . . . ? -0.237 36.9  -162.1 -60.9  143.3  10.0  7.0   -8.5  
Pelodiscus_sinensis_GeneID=102446142 VAL A 107 S . . . . . S + . . . . ? 0.357  76.3  52.2   -104.9 -1.6   12.5  4.5   -10.0 
Pelodiscus_sinensis_GeneID=102446142 THR A 108 S . . . . . S - . . . . ? -0.986 77.7  -131.4 -136.6 130.5  15.6  6.4   -8.6  
Pelodiscus_sinensis_GeneID=102446142 THR A 109 S . . . . . S + . . . . ? -0.980 90.6  3.0    -120.9 138.4  16.5  7.8   -5.1  
Pelodiscus_sinensis_GeneID=102446142 PRO A 110 S . . . . . S + . . . . ? -0.998 127.0 70.3   -80.9  -10.7  17.4  10.6  -4.3  
Pelodiscus_sinensis_GeneID=102446142 GLU A 111 S . . . . . S - . . . . ? -0.534 83.4  -142.1 -69.9  106.3  17.0  11.4  -8.1  
Pelodiscus_sinensis_GeneID=102446142 GLN A 112 . . . . . . . + . . . . ? -0.877 28.7  171.7  -77.8  86.0   13.2  11.4  -8.5  
Pelodiscus_sinensis_GeneID=102446142 THR A 113 . . . . . . . - . . . . ? -0.991 15.4  -160.9 -96.1  120.2  12.6  9.9   -11.9 
Pelodiscus_sinensis_GeneID=102446142 PHE A 114 . . . . . . . - . . . . ? -0.911 12.0  -142.6 -101.9 111.4  8.9   9.2   -12.5 
Pelodiscus_sinensis_GeneID=102446142 PRO A 115 . . . . . . . - . . . . ? -0.400 7.8   -150.1 -68.7  150.2  8.3   6.7   -15.2 
Pelodiscus_sinensis_GeneID=102446142 ASN A 116 S . . . . . S + . . . . ? 0.684  82.1  73.7   -86.5  -23.2  5.4   7.2   -17.6 
Pelodiscus_sinensis_GeneID=102446142 ILE A 117 B . . . . . S - D J F . ? -0.793 97.5  -103.7 -99.0  131.7  5.1   3.4   -18.0 
Pelodiscus_sinensis_GeneID=102446142 LEU A 118 . . . . . . . - . . . . ? -0.310 41.1  -150.3 -49.9  131.7  3.7   1.3   -15.3 
Pelodiscus_sinensis_GeneID=102446142 GLN A 119 E . . . . . . - F O I . ? -0.817 13.2  -169.7 -108.0 152.2  6.5   -0.5  -13.5 
Pelodiscus_sinensis_GeneID=102446142 CYS A 120 E . . . . . . - F O I . ? -0.993 2.2   -174.4 -140.3 146.9  6.6   -3.9  -11.7 
Pelodiscus_sinensis_GeneID=102446142 ALA A 121 E . . . . . . - F O I . ? -1.000 24.6  -125.9 -143.7 136.4  9.0   -5.7  -9.5  
Pelodiscus_sinensis_GeneID=102446142 ASP A 122 E . . . . . . + F O I . ? -0.725 38.9  170.5  -78.7  129.8  9.3   -9.1  -8.0  
Pelodiscus_sinensis_GeneID=102446142 ILE A 123 E . . . . . . - F O I . ? -0.863 23.7  -127.1 -135.6 169.7  9.8   -8.9  -4.2  
Pelodiscus_sinensis_GeneID=102446142 TYR A 124 E . . . . . . - F O I K ? -0.947 23.9  -109.5 -124.4 146.5  9.8   -11.3 -1.2  
Pelodiscus_sinensis_GeneID=102446142 ILE A 125 E . . . . > . - F O . K ? -0.468 32.5  -145.3 -70.3  135.6  8.0   -11.4 2.1   
Pelodiscus_sinensis_GeneID=102446142 VAL A 126 E . . . . P . - F O . K ? -0.822 24.4  -102.3 -102.4 140.1  10.3  -10.7 5.0   
Pelodiscus_sinensis_GeneID=102446142 SER A 127 P . . > . < . - . . . . ? -0.254 26.9  -120.7 -59.9  149.6  9.8   -12.4 8.4   
Pelodiscus_sinensis_GeneID=102446142 GLN A 128 H . . > . . S + . . . . ? 0.885  111.8 50.5   -57.0  -46.0  8.2   -10.3 11.1  
Pelodiscus_sinensis_GeneID=102446142 ASP A 129 H . . > . . S + . . . . ? 0.921  111.8 46.7   -58.8  -50.0  11.2  -10.7 13.4  
Pelodiscus_sinensis_GeneID=102446142 SER A 130 H . . > . . S + . . . . ? 0.901  112.2 51.1   -60.0  -43.8  13.6  -9.6  10.8  
Pelodiscus_sinensis_GeneID=102446142 CYS A 131 H . . X . . S + . . . . ? 0.929  111.2 47.6   -60.9  -43.5  11.4  -6.7  9.9   
Pelodiscus_sinensis_GeneID=102446142 ASN A 132 H . . < > . S + . . . . ? 0.868  108.5 54.7   -64.4  -42.9  11.2  -5.6  13.4  
Pelodiscus_sinensis_GeneID=102446142 LYS A 133 H . > < 5 . S + . . . . ? 0.914  109.5 47.8   -60.5  -38.3  14.9  -5.9  13.9  
Pelodiscus_sinensis_GeneID=102446142 ARG A 134 H . 3 < 5 . S + . . . . ? 0.827  117.9 40.4   -73.9  -29.7  15.6  -3.6  11.0  
Pelodiscus_sinensis_GeneID=102446142 TYR A 135 T . > < 5 . S - . . . . ? 0.065  113.3 -111.9 -112.8 24.9   13.1  -1.0  12.1  
Pelodiscus_sinensis_GeneID=102446142 LYS A 136 T . < . 5 . S - . . . . ? 0.856  75.8  -54.2  50.5   40.3   14.0  -1.2  15.8  
Pelodiscus_sinensis_GeneID=102446142 ASP A 137 T . 3 . < . S + . . . . ? 0.727  103.8 125.6  76.6   22.0   10.5  -2.7  16.8  
Pelodiscus_sinensis_GeneID=102446142 LEU A 138 . . < . . . . + . . . . ? 0.592  46.1  100.0  -82.0  -11.8  8.5   -0.1  15.1  
Pelodiscus_sinensis_GeneID=102446142 ILE A 139 . . . . . . . - . . . . ? -0.619 59.9  -159.5 -83.3  122.7  6.6   -2.8  13.1  
Pelodiscus_sinensis_GeneID=102446142 THR A 140 . . > . . . . - . . . . ? -0.412 35.9  -100.4 -91.3  173.7  3.2   -3.8  14.4  
Pelodiscus_sinensis_GeneID=102446142 GLU A 141 T . 3 . . . S + . . . . ? 0.636  122.3 62.7   -67.5  -16.6  1.2   -7.0  13.8  
Pelodiscus_sinensis_GeneID=102446142 ASN A 142 T . 3 . . . S + . . . . ? 0.201  101.4 66.1   -93.0  10.4   -0.8  -5.0  11.2  
Pelodiscus_sinensis_GeneID=102446142 MET A 143 E . < . . . . - F P . L ? -0.945 57.9  -177.7 -129.7 152.0  2.3   -4.4  9.2   
Pelodiscus_sinensis_GeneID=102446142 PHE A 144 E . . . . . . - F P . L ? -0.967 19.9  -125.5 -145.0 161.6  4.7   -6.6  7.2   
Pelodiscus_sinensis_GeneID=102446142 CYS A 145 E . . . . . . + F P K L ? -0.830 22.5  176.9  -109.0 146.4  8.0   -6.1  5.2   
Pelodiscus_sinensis_GeneID=102446142 ALA A 146 E . . . . . . + F P K L ? -0.989 22.4  109.7  -145.4 139.3  8.8   -7.0  1.6   
Pelodiscus_sinensis_GeneID=102446142 GLY A 147 E . . . . . . - F P K . ? -0.970 63.9  -74.7  175.9  177.4  11.8  -6.5  -0.4  
Pelodiscus_sinensis_GeneID=102446142 VAL A 148 . . > . . . . - . . . . ? -0.903 34.2  -140.7 -99.0  122.8  14.9  -8.0  -2.1  
Pelodiscus_sinensis_GeneID=102446142 GLU A 149 T . 3 . . . S + . . . . ? 0.869  103.8 48.5   -50.7  -44.0  17.6  -8.9  0.3   
Pelodiscus_sinensis_GeneID=102446142 GLU A 150 T . 3 . . . S - . . . . ? 0.607  109.6 -135.4 -74.9  -8.5   20.3  -7.7  -2.0  
Pelodiscus_sinensis_GeneID=102446142 GLY A 151 . . < . . . . + . . . . ? -0.334 66.6  111.5  77.7   178.4  18.4  -4.4  -2.6  
Pelodiscus_sinensis_GeneID=102446142 GLY A 152 S . . . . . S + . . . . ? 0.171  73.5  65.5   105.8  -19.9  17.9  -2.8  -5.9  
Pelodiscus_sinensis_GeneID=102446142 ARG A 153 . . . . . . . + . . . . ? -0.989 58.8  113.2  -141.5 133.7  14.2  -3.3  -6.2  
Pelodiscus_sinensis_GeneID=102446142 ASP A 154 . . . . . . . - . . . . ? -0.967 63.5  -72.8  -177.0 164.8  11.2  -1.9  -4.1  
Pelodiscus_sinensis_GeneID=102446142 ALA A 155 . . . . . . . - . . . . ? -0.591 57.0  -173.9 -65.6  150.0  8.2   0.4   -3.9  
Pelodiscus_sinensis_GeneID=102446142 CYS A 156 . . > . . . . - . . . . ? -0.609 33.7  -37.1  -135.7 -172.1 9.2   3.9   -3.9  
Pelodiscus_sinensis_GeneID=102446142 GLN A 157 T . 3 . . . S + . . . . ? -0.321 125.5 23.7   -57.2  133.5  7.9   7.5   -3.6  
Pelodiscus_sinensis_GeneID=102446142 GLY A 158 T . 3 . . . S + . . . . ? 0.083  98.4  92.2   98.3   -19.3  4.5   7.8   -5.3  
Pelodiscus_sinensis_GeneID=102446142 ASP A 159 . . X . . . . + . . . . ? 0.403  52.4  134.6  -87.3  -4.3   3.7   4.1   -5.0  
Pelodiscus_sinensis_GeneID=102446142 SER A 160 T . 3 . . . S + . . . . ? -0.291 73.6  20.4   -45.7  134.5  2.0   4.7   -1.7  
Pelodiscus_sinensis_GeneID=102446142 GLY A 161 T . 3 . . . S + . . . . ? 0.329  95.9  139.0  87.7   -10.6  -1.2  2.9   -1.7  
Pelodiscus_sinensis_GeneID=102446142 GLY A 162 . . < . . . . - . . . . ? -0.253 55.1  -96.6  -69.5  164.2  -0.0  0.6   -4.5  
Pelodiscus_sinensis_GeneID=102446142 PRO A 163 E . . . . . . - F Q . M ? -0.583 21.2  -163.7 -93.4  132.3  -0.7  -3.2  -4.6  
Pelodiscus_sinensis_GeneID=102446142 LEU A 164 E . . . . . . - F Q J M ? -0.972 23.4  -167.1 -103.5 114.0  1.5   -6.0  -3.4  
Pelodiscus_sinensis_GeneID=102446142 VAL A 165 E . . . . . . - F Q J M ? -0.882 13.8  -179.8 -115.6 126.9  0.1   -9.1  -5.0  
Pelodiscus_sinensis_GeneID=102446142 CYS A 166 E . > . . . S - F Q . M ? -0.991 74.9  -11.5  -123.7 126.3  1.0   -12.8 -4.1  
Pelodiscus_sinensis_GeneID=102446142 ASN A 167 T . 3 . . . S - . . . . ? 0.890  130.0 -54.0  54.0   33.1   -0.6  -15.8 -5.8  
Pelodiscus_sinensis_GeneID=102446142 GLY A 168 T . 3 . . . S + . . . . ? 0.524  116.6 104.8  86.8   4.9    -3.2  -13.5 -7.4  
Pelodiscus_sinensis_GeneID=102446142 ARG A 169 E . < . . . S - F R H M ? -0.933 78.1  -106.7 -121.9 149.8  -4.4  -11.9 -4.2  
Pelodiscus_sinensis_GeneID=102446142 LEU A 170 E . . . . . . + F R H M ? -0.588 43.6  163.7  -73.6  111.9  -3.9  -8.5  -2.6  
Pelodiscus_sinensis_GeneID=102446142 GLN A 171 E . . . . . . + F R . . ? 0.741  57.2  13.6   -101.4 -31.3  -1.5  -9.1  0.3   
Pelodiscus_sinensis_GeneID=102446142 GLY A 172 E . . . . . . - F R N M ? -0.986 52.6  -140.0 -150.3 154.0  -0.3  -5.6  1.1   
Pelodiscus_sinensis_GeneID=102446142 VAL A 173 E . . . . . . - F R N M ? -0.982 41.2  -110.1 -113.7 122.0  -0.7  -1.9  0.5   
Pelodiscus_sinensis_GeneID=102446142 VAL A 174 E . . . . . . + F R N . ? -0.385 53.7  157.9  -52.5  123.7  2.5   0.2   0.1   
Pelodiscus_sinensis_GeneID=102446142 SER A 175 E . . . . . . - F R . . ? 0.787  46.8  -31.4  -119.7 -66.2  2.6   2.2   3.4   
Pelodiscus_sinensis_GeneID=102446142 TRP A 176 E . . . . . . + F R N . ? -0.928 51.6  148.8  -155.4 168.3  6.0   3.5   4.5   
Pelodiscus_sinensis_GeneID=102446142 GLY A 177 . . . . . . . - . . . . ? -0.963 54.8  -41.0  -177.6 -167.3 9.8   2.9   4.4   
Pelodiscus_sinensis_GeneID=102446142 THR A 178 . . . . . . . - . . . . ? -0.287 55.5  -108.4 -71.6  162.7  13.0  4.8   4.4   
Pelodiscus_sinensis_GeneID=102446142 ALA A 179 S . . . . . S + . . . . ? 0.804  106.8 68.5   -63.6  -24.7  13.5  7.9   2.2   
Pelodiscus_sinensis_GeneID=102446142 TYR A 180 S . > . . . S - . . . . ? -0.832 83.5  -136.9 -101.6 122.7  15.8  5.7   -0.0  
Pelodiscus_sinensis_GeneID=102446142 CYS A 181 T . 3 . . . S + . . . . ? -0.468 77.0  9.7    -77.3  143.1  14.2  3.0   -2.1  
Pelodiscus_sinensis_GeneID=102446142 ALA A 182 T . 3 . . . S + . . . . ? 0.799  78.1  170.6  71.7   28.7   15.6  -0.5  -2.4  
Pelodiscus_sinensis_GeneID=102446142 LEU A 183 B . X . . . . - G T O . ? -0.648 44.8  -99.5  -70.2  135.6  18.4  -0.2  0.2   
Pelodiscus_sinensis_GeneID=102446142 LYS A 184 T . 3 . . . S + . . . . ? -0.357 108.0 9.0    -54.3  126.9  20.1  -3.3  1.0   
Pelodiscus_sinensis_GeneID=102446142 GLY A 185 T . 3 . . . S + . . . . ? 0.507  109.6 96.2   83.9   2.3    18.7  -4.8  4.2   
Pelodiscus_sinensis_GeneID=102446142 LEU A 186 B . < . . . . - G U O . ? -0.764 55.0  -173.9 -129.7 84.5   15.8  -2.2  4.4   
Pelodiscus_sinensis_GeneID=102446142 PRO A 187 . . . . . . . - . . . . ? -0.242 30.0  -97.0  -70.4  163.1  12.6  -3.5  2.9   
Pelodiscus_sinensis_GeneID=102446142 GLY A 188 E . . . . . . - F S L . ? -0.452 34.3  -123.0 -72.3  158.3  9.4   -1.5  2.3   
Pelodiscus_sinensis_GeneID=102446142 VAL A 189 E . . . . . . - F S L N ? -0.891 27.0  -167.9 -109.2 133.4  6.6   -1.6  4.8   
Pelodiscus_sinensis_GeneID=102446142 TYR A 190 E . . . . . . - F S L N ? -0.898 27.7  -113.8 -121.2 141.0  3.1   -2.7  3.8   
Pelodiscus_sinensis_GeneID=102446142 ALA A 191 E . . . . . . - F S L N ? -0.655 42.0  -116.8 -68.9  130.8  -0.2  -2.5  5.5   
Pelodiscus_sinensis_GeneID=102446142 ASN A 192 E . > > . . . - F S . N ? -0.637 27.3  -169.5 -80.2  104.1  -1.3  -6.1  6.1   
Pelodiscus_sinensis_GeneID=102446142 VAL A 193 H . > > . . S + . . . . ? 0.852  83.1  60.8   -65.3  -40.6  -4.5  -6.7  4.0   
Pelodiscus_sinensis_GeneID=102446142 CYS A 194 H . 3 4 . . S + . . . . ? 0.863  104.1 52.9   -58.0  -29.5  -5.3  -10.1 5.7   
Pelodiscus_sinensis_GeneID=102446142 LYS A 195 H . < 4 . . S + . . . . ? 0.698  117.8 35.7   -77.4  -18.5  -5.6  -8.2  9.0   
Pelodiscus_sinensis_GeneID=102446142 ALA A 196 H . < X . . S + . . . . ? 0.275  84.4  106.5  -116.9 8.3    -8.1  -5.7  7.5   
Pelodiscus_sinensis_GeneID=102446142 ALA A 197 H . . X . . S + . . . . ? 0.902  82.7  46.7   -59.7  -43.4  -10.0 -8.0  5.2   
Pelodiscus_sinensis_GeneID=102446142 GLN A 198 H . . > . . S + . . . . ? 0.901  111.0 51.5   -64.9  -45.1  -13.1 -8.0  7.4   
Pelodiscus_sinensis_GeneID=102446142 TRP A 199 H . . > . . S + . . . . ? 0.924  112.1 47.3   -55.6  -45.4  -13.0 -4.3  7.8   
Pelodiscus_sinensis_GeneID=102446142 VAL A 200 H . . X . . S + . . . . ? 0.947  113.1 47.5   -64.0  -48.0  -12.8 -3.9  4.0   
Pelodiscus_sinensis_GeneID=102446142 THR A 201 H . . X . . S + . . . . ? 0.893  109.5 53.4   -63.6  -42.0  -15.6 -6.3  3.3   
Pelodiscus_sinensis_GeneID=102446142 ASP A 202 H . . X . . S + . . . . ? 0.867  111.9 45.4   -61.8  -36.7  -18.0 -4.8  6.0   
Pelodiscus_sinensis_GeneID=102446142 ASN A 203 H . . < . . S + . . . . ? 0.818  112.5 48.8   -81.5  -31.5  -17.6 -1.3  4.5   
Pelodiscus_sinensis_GeneID=102446142 ILE A 204 H . > < . . S + . . . . ? 0.874  113.6 46.4   -77.9  -36.1  -18.1 -2.3  0.9   
Pelodiscus_sinensis_GeneID=102446142 ARG A 205 H . 3 < . . S + . . . . ? 0.829  106.5 58.0   -70.6  -38.8  -21.3 -4.5  1.6   
Pelodiscus_sinensis_GeneID=102446142 ASP A 206 T . 3 < . . . . . . . . ? 0.567  .     .      -80.4  6.2    -23.0 -1.8  3.8   
Pelodiscus_sinensis_GeneID=102446142 LYS A 207 . . < . . . . . . . . . ? 0.646  .     .      -141.1 .      -22.9 0.8   1.0   
# 
loop_
_dssp_struct_ladder.id 
_dssp_struct_ladder.sheet_id 
_dssp_struct_ladder.range_id_1 
_dssp_struct_ladder.range_id_2 
_dssp_struct_ladder.type 
_dssp_struct_ladder.beg_1_label_comp_id 
_dssp_struct_ladder.beg_1_label_asym_id 
_dssp_struct_ladder.beg_1_label_seq_id 
_dssp_struct_ladder.pdbx_beg_1_PDB_ins_code 
_dssp_struct_ladder.end_1_label_comp_id 
_dssp_struct_ladder.end_1_label_asym_id 
_dssp_struct_ladder.end_1_label_seq_id 
_dssp_struct_ladder.pdbx_end_1_PDB_ins_code 
_dssp_struct_ladder.beg_1_auth_comp_id 
_dssp_struct_ladder.beg_1_auth_asym_id 
_dssp_struct_ladder.beg_1_auth_seq_id 
_dssp_struct_ladder.end_1_auth_comp_id 
_dssp_struct_ladder.end_1_auth_asym_id 
_dssp_struct_ladder.end_1_auth_seq_id 
_dssp_struct_ladder.beg_2_label_comp_id 
_dssp_struct_ladder.beg_2_label_asym_id 
_dssp_struct_ladder.beg_2_label_seq_id 
_dssp_struct_ladder.pdbx_beg_2_PDB_ins_code 
_dssp_struct_ladder.end_2_label_comp_id 
_dssp_struct_ladder.end_2_label_asym_id 
_dssp_struct_ladder.end_2_label_seq_id 
_dssp_struct_ladder.pdbx_end_2_PDB_ins_code 
_dssp_struct_ladder.beg_2_auth_comp_id 
_dssp_struct_ladder.beg_2_auth_asym_id 
_dssp_struct_ladder.beg_2_auth_seq_id 
_dssp_struct_ladder.end_2_auth_comp_id 
_dssp_struct_ladder.end_2_auth_asym_id 
_dssp_struct_ladder.end_2_auth_seq_id 
A A A B anti-parallel MET A 2   ? MET A 2   ? MET A 2   MET A 2   ARG A 5   ? ARG A 5   ? ARG A 5   ARG A 5   
B B C D anti-parallel SER A 11  ? ASP A 14  ? SER A 11  ASP A 14  LEU A 19  ? TRP A 17  ? LEU A 19  TRP A 17  
C B D F anti-parallel TRP A 17  ? THR A 20  ? TRP A 17  THR A 20  GLU A 72  ? MET A 69  ? GLU A 72  MET A 69  
D B E F anti-parallel VAL A 50  ? VAL A 55  ? VAL A 50  VAL A 55  LEU A 73  ? MET A 69  ? LEU A 73  MET A 69  
E C G H anti-parallel ARG A 30  ? LEU A 33  ? ARG A 30  LEU A 33  GLY A 49  ? GLN A 46  ? GLY A 49  GLN A 46  
F D I J anti-parallel ASP A 37  ? ASP A 37  ? ASP A 37  ASP A 37  ILE A 117 ? ILE A 117 ? ILE A 117 ILE A 117 
G E K L anti-parallel ASN A 60  ? ASN A 60  ? ASN A 60  ASN A 60  ASP A 65  ? ASP A 65  ? ASP A 65  ASP A 65  
H F M R parallel      GLY A 87  ? LEU A 88  ? GLY A 87  LEU A 88  ARG A 169 ? LEU A 170 ? ARG A 169 LEU A 170 
I F N O anti-parallel LYS A 98  ? GLY A 103 ? LYS A 98  GLY A 103 TYR A 124 ? GLN A 119 ? TYR A 124 GLN A 119 
J F N Q anti-parallel THR A 100 ? VAL A 101 ? THR A 100 VAL A 101 VAL A 165 ? LEU A 164 ? VAL A 165 LEU A 164 
K F O P anti-parallel TYR A 124 ? VAL A 126 ? TYR A 124 VAL A 126 GLY A 147 ? CYS A 145 ? GLY A 147 CYS A 145 
L F P S anti-parallel MET A 143 ? ALA A 146 ? MET A 143 ALA A 146 ALA A 191 ? GLY A 188 ? ALA A 191 GLY A 188 
M F Q R anti-parallel PRO A 163 ? CYS A 166 ? PRO A 163 CYS A 166 VAL A 173 ? ARG A 169 ? VAL A 173 ARG A 169 
N F R S anti-parallel GLY A 172 ? TRP A 176 ? GLY A 172 TRP A 176 ASN A 192 ? VAL A 189 ? ASN A 192 VAL A 189 
O G T U anti-parallel LEU A 183 ? LEU A 183 ? LEU A 183 LEU A 183 LEU A 186 ? LEU A 186 ? LEU A 186 LEU A 186 
# 
loop_
_dssp_struct_bridge_pairs.id 
_dssp_struct_bridge_pairs.label_comp_id 
_dssp_struct_bridge_pairs.label_seq_id 
_dssp_struct_bridge_pairs.label_asym_id 
_dssp_struct_bridge_pairs.auth_seq_id 
_dssp_struct_bridge_pairs.auth_asym_id 
_dssp_struct_bridge_pairs.pdbx_PDB_ins_code 
_dssp_struct_bridge_pairs.acceptor_1_label_comp_id 
_dssp_struct_bridge_pairs.acceptor_1_label_seq_id 
_dssp_struct_bridge_pairs.acceptor_1_label_asym_id 
_dssp_struct_bridge_pairs.acceptor_1_auth_seq_id 
_dssp_struct_bridge_pairs.acceptor_1_auth_asym_id 
_dssp_struct_bridge_pairs.acceptor_1_pdbx_PDB_ins_code 
_dssp_struct_bridge_pairs.acceptor_1_energy 
_dssp_struct_bridge_pairs.acceptor_2_label_comp_id 
_dssp_struct_bridge_pairs.acceptor_2_label_seq_id 
_dssp_struct_bridge_pairs.acceptor_2_label_asym_id 
_dssp_struct_bridge_pairs.acceptor_2_auth_seq_id 
_dssp_struct_bridge_pairs.acceptor_2_auth_asym_id 
_dssp_struct_bridge_pairs.acceptor_2_pdbx_PDB_ins_code 
_dssp_struct_bridge_pairs.acceptor_2_energy 
_dssp_struct_bridge_pairs.donor_1_label_comp_id 
_dssp_struct_bridge_pairs.donor_1_label_seq_id 
_dssp_struct_bridge_pairs.donor_1_label_asym_id 
_dssp_struct_bridge_pairs.donor_1_auth_seq_id 
_dssp_struct_bridge_pairs.donor_1_auth_asym_id 
_dssp_struct_bridge_pairs.donor_1_pdbx_PDB_ins_code 
_dssp_struct_bridge_pairs.donor_1_energy 
_dssp_struct_bridge_pairs.donor_2_label_comp_id 
_dssp_struct_bridge_pairs.donor_2_label_seq_id 
_dssp_struct_bridge_pairs.donor_2_label_asym_id 
_dssp_struct_bridge_pairs.donor_2_auth_seq_id 
_dssp_struct_bridge_pairs.donor_2_auth_asym_id 
_dssp_struct_bridge_pairs.donor_2_pdbx_PDB_ins_code 
_dssp_struct_bridge_pairs.donor_2_energy 
1   MET 1   A 1   A ? ?   ?   ? ?   ? ? ?    ?   ?   ? ?   ? ? ?    ARG 30  A 30  A ? -2.1 ASP 3   A 3   A ? -0.4 
2   MET 2   A 2   A ? ARG 5   A 5   A ? -2.5 VAL 29  A 29  A ? -0.2 ARG 5   A 5   A ? -1.6 VAL 29  A 29  A ? -0.1 
3   ASP 3   A 3   A ? MET 1   A 1   A ? -0.4 ASN 4   A 4   A ? -0.2 MET 2   A 2   A ? -0.1 MET 6   A 6   A ? -0.1 
4   ASN 4   A 4   A ? ARG 5   A 5   A ? -0.2 ARG 30  A 30  A ? -0.0 MET 6   A 6   A ? -0.4 ASP 3   A 3   A ? -0.2 
5   ARG 5   A 5   A ? MET 2   A 2   A ? -1.6 ?   ?   ? ?   ? ? ?    MET 2   A 2   A ? -2.5 TYR 7   A 7   A ? -0.2 
6   MET 6   A 6   A ? ASN 4   A 4   A ? -0.4 MET 1   A 1   A ? -0.2 SER 9   A 9   A ? -0.1 LEU 38  A 38  A ? -0.0 
7   TYR 7   A 7   A ? CYS 8   A 8   A ? -0.5 ARG 5   A 5   A ? -0.2 SER 9   A 9   A ? -0.3 SER 160 A 160 A ? -0.2 
8   CYS 8   A 8   A ? ASP 159 A 159 A ? -0.1 GLY 161 A 161 A ? -0.1 TYR 7   A 7   A ? -0.5 GLY 10  A 10  A ? -0.2 
9   SER 9   A 9   A ? SER 160 A 160 A ? -3.3 TYR 7   A 7   A ? -0.3 ALA 21  A 21  A ? -0.5 SER 11  A 11  A ? -0.3 
10  GLY 10  A 10  A ? CYS 8   A 8   A ? -0.2 THR 20  A 20  A ? -0.1 LEU 12  A 12  A ? -0.5 THR 20  A 20  A ? -0.2 
11  SER 11  A 11  A ? LEU 19  A 19  A ? -2.5 SER 9   A 9   A ? -0.3 LEU 19  A 19  A ? -3.1 VAL 13  A 13  A ? -0.8 
12  LEU 12  A 12  A ? GLY 10  A 10  A ? -0.5 LYS 84  A 84  A ? -0.3 ILE 86  A 86  A ? -2.4 VAL 18  A 18  A ? -0.3 
13  VAL 13  A 13  A ? TRP 17  A 17  A ? -2.2 SER 11  A 11  A ? -0.8 ARG 15  A 15  A ? -0.2 VAL 18  A 18  A ? -0.2 
14  ASP 14  A 14  A ? TRP 17  A 17  A ? -1.6 SER 11  A 11  A ? -0.1 TRP 17  A 17  A ? -1.0 VAL 13  A 13  A ? -0.3 
15  ARG 15  A 15  A ? LYS 16  A 16  A ? -0.3 VAL 13  A 13  A ? -0.2 ALA 77  A 77  A ? -3.4 ALA 75  A 75  A ? -0.1 
16  LYS 16  A 16  A ? PRO 76  A 76  A ? -0.2 TRP 17  A 17  A ? -0.1 LEU 73  A 73  A ? -3.0 VAL 18  A 18  A ? -0.5 
17  TRP 17  A 17  A ? ASP 14  A 14  A ? -1.0 GLU 72  A 72  A ? -0.2 VAL 13  A 13  A ? -2.2 ASP 14  A 14  A ? -1.6 
18  VAL 18  A 18  A ? LEU 71  A 71  A ? -2.4 LYS 16  A 16  A ? -0.5 LEU 71  A 71  A ? -2.9 THR 20  A 20  A ? -0.5 
19  LEU 19  A 19  A ? SER 11  A 11  A ? -3.1 TRP 17  A 17  A ? -0.4 SER 11  A 11  A ? -2.5 ALA 21  A 21  A ? -0.2 
20  THR 20  A 20  A ? MET 69  A 69  A ? -2.8 VAL 18  A 18  A ? -0.5 MET 69  A 69  A ? -2.4 ALA 22  A 22  A ? -0.3 
21  ALA 21  A 21  A ? SER 9   A 9   A ? -0.5 LEU 19  A 19  A ? -0.2 CYS 24  A 24  A ? -1.6 PHE 68  A 68  A ? -0.3 
22  ALA 22  A 22  A ? THR 20  A 20  A ? -0.3 HIS 23  A 23  A ? -0.3 ARG 25  A 25  A ? -1.8 ALA 21  A 21  A ? -0.1 
23  HIS 23  A 23  A ? CYS 24  A 24  A ? -0.3 ARG 64  A 64  A ? -0.1 ALA 22  A 22  A ? -0.3 SER 160 A 160 A ? -0.0 
24  CYS 24  A 24  A ? ALA 21  A 21  A ? -1.6 SER 9   A 9   A ? -0.1 HIS 23  A 23  A ? -0.3 ALA 22  A 22  A ? -0.2 
25  ARG 25  A 25  A ? ALA 22  A 22  A ? -1.8 ALA 21  A 21  A ? -0.0 ASP 27  A 27  A ? -0.3 ALA 22  A 22  A ? -0.0 
26  ARG 26  A 26  A ? CYS 24  A 24  A ? -0.0 ?   ?   ? ?   ? ? ?    VAL 29  A 29  A ? -0.2 SER 28  A 28  A ? -0.2 
27  ASP 27  A 27  A ? ARG 25  A 25  A ? -0.3 SER 28  A 28  A ? -0.2 ?   ?   ? ?   ? ? ?    ?   ?   ? ?   ? ? ?    
28  SER 28  A 28  A ? ARG 26  A 26  A ? -0.2 VAL 29  A 29  A ? -0.1 ARG 30  A 30  A ? -0.3 ASP 27  A 27  A ? -0.2 
29  VAL 29  A 29  A ? ARG 26  A 26  A ? -0.2 MET 2   A 2   A ? -0.1 VAL 50  A 50  A ? -0.6 VAL 31  A 31  A ? -0.4 
30  ARG 30  A 30  A ? MET 1   A 1   A ? -2.1 SER 28  A 28  A ? -0.3 HIS 32  A 32  A ? -0.6 GLY 49  A 49  A ? -0.2 
31  VAL 31  A 31  A ? ARG 48  A 48  A ? -3.0 VAL 29  A 29  A ? -0.4 ARG 48  A 48  A ? -2.8 LEU 33  A 33  A ? -0.6 
32  HIS 32  A 32  A ? ARG 30  A 30  A ? -0.6 ILE 47  A 47  A ? -0.2 GLY 34  A 34  A ? -0.3 ASP 35  A 35  A ? -0.2 
33  LEU 33  A 33  A ? GLN 46  A 46  A ? -2.9 VAL 31  A 31  A ? -0.6 GLN 46  A 46  A ? -2.2 VAL 83  A 83  A ? -0.1 
34  GLY 34  A 34  A ? ASN 82  A 82  A ? -0.4 HIS 32  A 32  A ? -0.3 TYR 36  A 36  A ? -0.5 THR 44  A 44  A ? -0.2 
35  ASP 35  A 35  A ? HIS 32  A 32  A ? -0.2 TYR 36  A 36  A ? -0.2 GLY 34  A 34  A ? -0.2 LEU 38  A 38  A ? -0.1 
36  TYR 36  A 36  A ? GLY 34  A 34  A ? -0.5 ASP 37  A 37  A ? -0.3 LEU 118 A 118 A ? -2.0 LEU 38  A 38  A ? -0.5 
37  ASP 37  A 37  A ? MET 40  A 40  A ? -0.3 ILE 117 A 117 A ? -0.2 MET 40  A 40  A ? -1.3 TYR 36  A 36  A ? -0.3 
38  LEU 38  A 38  A ? ASN 116 A 116 A ? -2.7 TYR 36  A 36  A ? -0.5 ILE 117 A 117 A ? -0.1 ASP 37  A 37  A ? -0.1 
39  LYS 39  A 39  A ? ASN 116 A 116 A ? -0.2 ASN 41  A 41  A ? -0.0 ASN 41  A 41  A ? -0.4 LEU 38  A 38  A ? -0.3 
40  MET 40  A 40  A ? ASP 37  A 37  A ? -1.3 ASN 116 A 116 A ? -0.2 GLU 42  A 42  A ? -0.9 ASP 37  A 37  A ? -0.3 
41  ASN 41  A 41  A ? LYS 39  A 39  A ? -0.4 GLU 42  A 42  A ? -0.1 LEU 38  A 38  A ? -0.1 ASP 35  A 35  A ? -0.0 
42  GLU 42  A 42  A ? MET 40  A 40  A ? -0.9 ASP 37  A 37  A ? -0.2 ASN 41  A 41  A ? -0.1 ASP 35  A 35  A ? -0.0 
43  GLY 43  A 43  A ? THR 44  A 44  A ? -0.1 MET 40  A 40  A ? -0.0 ASP 35  A 35  A ? -0.1 ASN 41  A 41  A ? -0.1 
44  THR 44  A 44  A ? GLY 34  A 34  A ? -0.2 ASN 82  A 82  A ? -0.1 GLN 46  A 46  A ? -0.1 ASP 35  A 35  A ? -0.1 
45  GLU 45  A 45  A ? HIS 32  A 32  A ? -0.0 GLY 34  A 34  A ? -0.0 ILE 47  A 47  A ? -0.4 GLY 34  A 34  A ? -0.2 
46  GLN 46  A 46  A ? LEU 33  A 33  A ? -2.2 THR 44  A 44  A ? -0.1 LEU 33  A 33  A ? -2.9 ARG 48  A 48  A ? -0.6 
47  ILE 47  A 47  A ? GLU 45  A 45  A ? -0.4 HIS 32  A 32  A ? -0.2 GLY 49  A 49  A ? -0.4 HIS 32  A 32  A ? -0.2 
48  ARG 48  A 48  A ? VAL 31  A 31  A ? -2.8 GLN 46  A 46  A ? -0.6 VAL 31  A 31  A ? -3.0 VAL 50  A 50  A ? -0.1 
49  GLY 49  A 49  A ? ILE 47  A 47  A ? -0.4 ARG 30  A 30  A ? -0.2 ASP 74  A 74  A ? -2.5 LYS 51  A 51  A ? -0.5 
50  VAL 50  A 50  A ? VAL 29  A 29  A ? -0.6 LEU 73  A 73  A ? -0.2 LEU 73  A 73  A ? -0.2 VAL 53  A 53  A ? -0.1 
51  LYS 51  A 51  A ? GLU 72  A 72  A ? -3.1 GLY 49  A 49  A ? -0.5 VAL 53  A 53  A ? -0.3 LEU 73  A 73  A ? -0.2 
52  ASN 52  A 52  A ? GLU 72  A 72  A ? -1.2 ILE 54  A 54  A ? -0.0 GLU 72  A 72  A ? -3.0 ILE 54  A 54  A ? -0.4 
53  VAL 53  A 53  A ? LYS 51  A 51  A ? -0.3 LEU 71  A 71  A ? -0.2 VAL 55  A 55  A ? -0.5 LEU 71  A 71  A ? -0.2 
54  ILE 54  A 54  A ? LEU 70  A 70  A ? -2.9 ASN 52  A 52  A ? -0.4 LEU 70  A 70  A ? -3.0 HIS 56  A 56  A ? -0.4 
55  VAL 55  A 55  A ? VAL 53  A 53  A ? -0.5 MET 69  A 69  A ? -0.2 MET 69  A 69  A ? -0.2 ASP 67  A 67  A ? -0.1 
56  HIS 56  A 56  A ? PHE 68  A 68  A ? -2.9 ILE 54  A 54  A ? -0.4 TYR 59  A 59  A ? -2.0 VAL 55  A 55  A ? -0.1 
57  PRO 57  A 57  A ? ?   ?   ? ?   ? ? ?    ?   ?   ? ?   ? ? ?    HIS 56  A 56  A ? -0.2 VAL 55  A 55  A ? -0.0 
58  ASP 58  A 58  A ? ASN 66  A 66  A ? -0.1 ASN 60  A 60  A ? -0.1 ASN 60  A 60  A ? -0.2 HIS 56  A 56  A ? -0.1 
59  TYR 59  A 59  A ? HIS 56  A 56  A ? -2.0 PHE 68  A 68  A ? -0.1 ARG 61  A 61  A ? -0.5 ASN 66  A 66  A ? -0.2 
60  ASN 60  A 60  A ? ASP 65  A 65  A ? -2.8 ASP 58  A 58  A ? -0.2 ARG 64  A 64  A ? -0.6 ASP 65  A 65  A ? -0.6 
61  ARG 61  A 61  A ? TYR 59  A 59  A ? -0.5 ARG 62  A 62  A ? -0.3 ASN 60  A 60  A ? -0.1 TYR 59  A 59  A ? -0.0 
62  ARG 62  A 62  A ? PRO 63  A 63  A ? -0.3 ARG 64  A 64  A ? -0.1 ARG 61  A 61  A ? -0.3 ?   ?   ? ?   ? ? ?    
63  PRO 63  A 63  A ? ?   ?   ? ?   ? ? ?    ?   ?   ? ?   ? ? ?    ARG 62  A 62  A ? -0.3 ARG 61  A 61  A ? -0.2 
64  ARG 64  A 64  A ? ASN 60  A 60  A ? -0.6 ASP 65  A 65  A ? -0.2 ASP 67  A 67  A ? -0.7 ARG 61  A 61  A ? -0.2 
65  ASP 65  A 65  A ? ASN 60  A 60  A ? -0.6 ASN 66  A 66  A ? -0.2 ASN 60  A 60  A ? -2.8 ARG 64  A 64  A ? -0.2 
66  ASN 66  A 66  A ? ASN 142 A 142 A ? -0.3 TYR 59  A 59  A ? -0.2 PHE 68  A 68  A ? -2.2 ASP 65  A 65  A ? -0.2 
67  ASP 67  A 67  A ? ARG 64  A 64  A ? -0.7 ASN 142 A 142 A ? -0.2 MET 69  A 69  A ? -0.4 ASN 66  A 66  A ? -0.2 
68  PHE 68  A 68  A ? ASN 66  A 66  A ? -2.2 ALA 21  A 21  A ? -0.3 HIS 56  A 56  A ? -2.9 LEU 70  A 70  A ? -0.3 
69  MET 69  A 69  A ? THR 20  A 20  A ? -2.4 ASP 67  A 67  A ? -0.4 THR 20  A 20  A ? -2.8 LEU 71  A 71  A ? -0.5 
70  LEU 70  A 70  A ? ILE 54  A 54  A ? -3.0 PHE 68  A 68  A ? -0.3 ILE 54  A 54  A ? -2.9 GLU 72  A 72  A ? -0.5 
71  LEU 71  A 71  A ? VAL 18  A 18  A ? -2.9 MET 69  A 69  A ? -0.5 VAL 18  A 18  A ? -2.4 LEU 73  A 73  A ? -0.6 
72  GLU 72  A 72  A ? ASN 52  A 52  A ? -3.0 LEU 70  A 70  A ? -0.5 LYS 51  A 51  A ? -3.1 ASN 52  A 52  A ? -1.2 
73  LEU 73  A 73  A ? LYS 16  A 16  A ? -3.0 LEU 71  A 71  A ? -0.6 VAL 50  A 50  A ? -0.2 ARG 30  A 30  A ? -0.0 
74  ASP 74  A 74  A ? GLY 49  A 49  A ? -2.5 ALA 75  A 75  A ? -0.2 LEU 73  A 73  A ? -0.1 VAL 50  A 50  A ? -0.1 
75  ALA 75  A 75  A ? GLY 49  A 49  A ? -0.4 ARG 15  A 15  A ? -0.1 ASP 74  A 74  A ? -0.2 LYS 51  A 51  A ? -0.0 
76  PRO 76  A 76  A ? ?   ?   ? ?   ? ? ?    ?   ?   ? ?   ? ? ?    LYS 16  A 16  A ? -0.2 GLU 78  A 78  A ? -0.2 
77  ALA 77  A 77  A ? ARG 15  A 15  A ? -3.4 ASP 14  A 14  A ? -0.1 LEU 79  A 79  A ? -0.8 TRP 17  A 17  A ? -0.0 
78  GLU 78  A 78  A ? PRO 76  A 76  A ? -0.2 LYS 84  A 84  A ? -0.0 ASN 80  A 80  A ? -0.2 VAL 83  A 83  A ? -0.1 
79  LEU 79  A 79  A ? ALA 77  A 77  A ? -0.8 ASN 82  A 82  A ? -0.1 ASN 81  A 81  A ? -0.2 LYS 84  A 84  A ? -0.2 
80  ASN 80  A 80  A ? VAL 83  A 83  A ? -1.9 GLU 78  A 78  A ? -0.2 VAL 83  A 83  A ? -0.3 GLY 34  A 34  A ? -0.1 
81  ASN 81  A 81  A ? ASN 82  A 82  A ? -0.2 LEU 79  A 79  A ? -0.2 LYS 84  A 84  A ? -0.1 LEU 79  A 79  A ? -0.1 
82  ASN 82  A 82  A ? VAL 83  A 83  A ? -0.2 THR 44  A 44  A ? -0.1 LYS 84  A 84  A ? -0.4 GLY 34  A 34  A ? -0.4 
83  VAL 83  A 83  A ? ASN 80  A 80  A ? -0.3 LEU 33  A 33  A ? -0.1 ASN 80  A 80  A ? -1.9 THR 85  A 85  A ? -0.3 
84  LYS 84  A 84  A ? ASN 82  A 82  A ? -0.4 LEU 79  A 79  A ? -0.2 LEU 12  A 12  A ? -0.3 ILE 86  A 86  A ? -0.3 
85  THR 85  A 85  A ? VAL 83  A 83  A ? -0.3 VAL 13  A 13  A ? -0.1 GLY 87  A 87  A ? -0.4 VAL 13  A 13  A ? -0.2 
86  ILE 86  A 86  A ? LEU 12  A 12  A ? -2.4 LYS 84  A 84  A ? -0.3 LEU 88  A 88  A ? -0.1 ARG 169 A 169 A ? -0.1 
87  GLY 87  A 87  A ? GLY 168 A 168 A ? -0.6 THR 85  A 85  A ? -0.4 LEU 170 A 170 A ? -3.3 ALA 89  A 89  A ? -0.3 
88  LEU 88  A 88  A ? ARG 169 A 169 A ? -0.2 VAL 13  A 13  A ? -0.1 THR 90  A 90  A ? -0.4 GLN 171 A 171 A ? -0.1 
89  ALA 89  A 89  A ? LEU 170 A 170 A ? -2.1 GLY 87  A 87  A ? -0.3 ALA 197 A 197 A ? -0.2 LEU 88  A 88  A ? -0.1 
90  THR 90  A 90  A ? LEU 88  A 88  A ? -0.4 GLN 91  A 91  A ? -0.1 CYS 92  A 92  A ? -0.4 ALA 89  A 89  A ? -0.1 
91  GLN 91  A 91  A ? LEU 88  A 88  A ? -0.0 THR 94  A 94  A ? -0.0 CYS 194 A 194 A ? -0.1 THR 94  A 94  A ? -0.1 
92  CYS 92  A 92  A ? THR 90  A 90  A ? -0.4 PRO 93  A 93  A ? -0.1 THR 90  A 90  A ? -0.1 GLN 171 A 171 A ? -0.0 
93  PRO 93  A 93  A ? ?   ?   ? ?   ? ? ?    ?   ?   ? ?   ? ? ?    CYS 92  A 92  A ? -0.1 GLY 96  A 96  A ? -0.0 
94  THR 94  A 94  A ? GLN 91  A 91  A ? -0.1 PRO 95  A 95  A ? -0.1 ALA 97  A 97  A ? -2.2 ILE 125 A 125 A ? -0.3 
95  PRO 95  A 95  A ? ?   ?   ? ?   ? ? ?    ?   ?   ? ?   ? ? ?    VAL 126 A 126 A ? -0.2 LYS 98  A 98  A ? -0.1 
96  GLY 96  A 96  A ? ILE 125 A 125 A ? -2.6 ALA 97  A 97  A ? -0.3 VAL 126 A 126 A ? -0.1 LYS 98  A 98  A ? -0.1 
97  ALA 97  A 97  A ? THR 94  A 94  A ? -2.2 LYS 98  A 98  A ? -0.1 ILE 125 A 125 A ? -1.9 CYS 99  A 99  A ? -0.4 
98  LYS 98  A 98  A ? TYR 124 A 124 A ? -0.2 PRO 95  A 95  A ? -0.1 ASN 167 A 167 A ? -0.5 THR 100 A 100 A ? -0.3 
99  CYS 99  A 99  A ? ILE 123 A 123 A ? -3.1 ALA 97  A 97  A ? -0.4 ILE 123 A 123 A ? -2.9 VAL 101 A 101 A ? -0.5 
100 THR 100 A 100 A ? VAL 165 A 165 A ? -2.7 LYS 98  A 98  A ? -0.3 VAL 165 A 165 A ? -2.8 SER 102 A 102 A ? -0.4 
101 VAL 101 A 101 A ? ALA 121 A 121 A ? -2.4 CYS 99  A 99  A ? -0.5 ALA 121 A 121 A ? -2.2 GLY 103 A 103 A ? -0.3 
102 SER 102 A 102 A ? PRO 163 A 163 A ? -1.3 THR 100 A 100 A ? -0.4 TRP 104 A 104 A ? -0.3 CYS 120 A 120 A ? -0.2 
103 GLY 103 A 103 A ? GLN 119 A 119 A ? -2.2 VAL 101 A 101 A ? -0.3 GLN 119 A 119 A ? -2.2 ASP 159 A 159 A ? -0.1 
104 TRP 104 A 104 A ? SER 102 A 102 A ? -0.3 GLY 158 A 158 A ? -0.3 VAL 107 A 107 A ? -0.1 MET 6   A 6   A ? -0.1 
105 GLY 105 A 105 A ? THR 106 A 106 A ? -0.2 GLN 119 A 119 A ? -0.1 GLY 158 A 158 A ? -0.3 GLN 157 A 157 A ? -0.1 
106 THR 106 A 106 A ? GLN 157 A 157 A ? -3.1 PHE 114 A 114 A ? -0.2 PHE 114 A 114 A ? -0.2 GLY 105 A 105 A ? -0.2 
107 VAL 107 A 107 A ? THR 113 A 113 A ? -2.3 TRP 104 A 104 A ? -0.1 THR 109 A 109 A ? -0.3 THR 106 A 106 A ? -0.1 
108 THR 108 A 108 A ? THR 113 A 113 A ? -0.4 GLU 111 A 111 A ? -0.3 THR 113 A 113 A ? -0.5 VAL 107 A 107 A ? -0.1 
109 THR 109 A 109 A ? VAL 107 A 107 A ? -0.3 CYS 181 A 181 A ? -0.1 GLN 112 A 112 A ? -0.1 TYR 180 A 180 A ? -0.1 
110 PRO 110 A 110 A ? ?   ?   ? ?   ? ? ?    ?   ?   ? ?   ? ? ?    GLN 112 A 112 A ? -0.3 THR 109 A 109 A ? -0.1 
111 GLU 111 A 111 A ? VAL 107 A 107 A ? -0.1 GLN 112 A 112 A ? -0.1 THR 113 A 113 A ? -1.0 THR 108 A 108 A ? -0.3 
112 GLN 112 A 112 A ? PRO 110 A 110 A ? -0.3 THR 109 A 109 A ? -0.1 PHE 114 A 114 A ? -0.6 THR 109 A 109 A ? -0.1 
113 THR 113 A 113 A ? GLU 111 A 111 A ? -1.0 THR 108 A 108 A ? -0.5 VAL 107 A 107 A ? -2.3 THR 108 A 108 A ? -0.4 
114 PHE 114 A 114 A ? GLN 112 A 112 A ? -0.6 THR 106 A 106 A ? -0.2 THR 106 A 106 A ? -0.2 GLY 105 A 105 A ? -0.1 
115 PRO 115 A 115 A ? ?   ?   ? ?   ? ? ?    ?   ?   ? ?   ? ? ?    GLN 119 A 119 A ? -0.1 LEU 38  A 38  A ? -0.1 
116 ASN 116 A 116 A ? PHE 114 A 114 A ? -0.1 LEU 118 A 118 A ? -0.1 LEU 38  A 38  A ? -2.7 LEU 118 A 118 A ? -0.4 
117 ILE 117 A 117 A ? ASP 37  A 37  A ? -0.2 LEU 38  A 38  A ? -0.1 ASP 37  A 37  A ? -0.2 GLY 103 A 103 A ? -0.1 
118 LEU 118 A 118 A ? TYR 36  A 36  A ? -2.0 ASN 116 A 116 A ? -0.4 CYS 120 A 120 A ? -0.3 TRP 104 A 104 A ? -0.2 
119 GLN 119 A 119 A ? GLY 103 A 103 A ? -2.2 PRO 115 A 115 A ? -0.1 GLY 103 A 103 A ? -2.2 ALA 121 A 121 A ? -0.3 
120 CYS 120 A 120 A ? LEU 118 A 118 A ? -0.3 SER 102 A 102 A ? -0.2 ASP 122 A 122 A ? -0.4 SER 102 A 102 A ? -0.2 
121 ALA 121 A 121 A ? VAL 101 A 101 A ? -2.2 GLN 119 A 119 A ? -0.3 VAL 101 A 101 A ? -2.4 ILE 123 A 123 A ? -0.4 
122 ASP 122 A 122 A ? CYS 120 A 120 A ? -0.4 THR 100 A 100 A ? -0.2 TYR 124 A 124 A ? -0.3 THR 100 A 100 A ? -0.2 
123 ILE 123 A 123 A ? CYS 99  A 99  A ? -2.9 ALA 121 A 121 A ? -0.4 CYS 99  A 99  A ? -3.1 ILE 125 A 125 A ? -0.4 
124 TYR 124 A 124 A ? GLY 147 A 147 A ? -1.2 ASP 122 A 122 A ? -0.3 GLY 147 A 147 A ? -2.4 VAL 126 A 126 A ? -0.2 
125 ILE 125 A 125 A ? ALA 97  A 97  A ? -1.9 ILE 123 A 123 A ? -0.4 GLY 96  A 96  A ? -2.6 SER 127 A 127 A ? -0.4 
126 VAL 126 A 126 A ? CYS 145 A 145 A ? -3.0 PRO 95  A 95  A ? -0.2 CYS 145 A 145 A ? -0.6 ILE 125 A 125 A ? -0.0 
127 SER 127 A 127 A ? ILE 125 A 125 A ? -0.4 GLN 128 A 128 A ? -0.1 CYS 131 A 131 A ? -2.6 ASN 132 A 132 A ? -0.2 
128 GLN 128 A 128 A ? ASP 129 A 129 A ? -0.2 SER 130 A 130 A ? -0.2 ASN 132 A 132 A ? -2.6 LYS 133 A 133 A ? -0.2 
129 ASP 129 A 129 A ? CYS 131 A 131 A ? -0.2 SER 130 A 130 A ? -0.2 LYS 133 A 133 A ? -2.4 GLN 128 A 128 A ? -0.2 
130 SER 130 A 130 A ? ASN 132 A 132 A ? -0.2 CYS 131 A 131 A ? -0.2 ARG 134 A 134 A ? -2.0 ASP 129 A 129 A ? -0.2 
131 CYS 131 A 131 A ? SER 127 A 127 A ? -2.6 ASN 132 A 132 A ? -0.2 TYR 135 A 135 A ? -1.7 ASP 129 A 129 A ? -0.2 
132 ASN 132 A 132 A ? GLN 128 A 128 A ? -2.6 LYS 133 A 133 A ? -0.2 ASP 137 A 137 A ? -3.1 LEU 138 A 138 A ? -0.4 
133 LYS 133 A 133 A ? ASP 129 A 129 A ? -2.4 LYS 136 A 136 A ? -0.2 LYS 136 A 136 A ? -1.1 ASN 132 A 132 A ? -0.2 
134 ARG 134 A 134 A ? SER 130 A 130 A ? -2.0 TYR 135 A 135 A ? -0.3 ASN 132 A 132 A ? -0.2 LYS 133 A 133 A ? -0.2 
135 TYR 135 A 135 A ? CYS 131 A 131 A ? -1.7 SER 130 A 130 A ? -0.2 LEU 138 A 138 A ? -1.1 ARG 134 A 134 A ? -0.3 
136 LYS 136 A 136 A ? LYS 133 A 133 A ? -1.1 ASP 137 A 137 A ? -0.2 LYS 133 A 133 A ? -0.2 ASN 132 A 132 A ? -0.1 
137 ASP 137 A 137 A ? ASN 132 A 132 A ? -3.1 ASP 129 A 129 A ? -0.1 LYS 136 A 136 A ? -0.2 ASN 132 A 132 A ? -0.1 
138 LEU 138 A 138 A ? TYR 135 A 135 A ? -1.1 ASN 132 A 132 A ? -0.4 THR 140 A 140 A ? -0.4 LYS 136 A 136 A ? -0.1 
139 ILE 139 A 139 A ? GLN 128 A 128 A ? -0.1 ASN 132 A 132 A ? -0.1 GLU 141 A 141 A ? -0.1 ASN 132 A 132 A ? -0.1 
140 THR 140 A 140 A ? LEU 138 A 138 A ? -0.4 PRO 63  A 63  A ? -0.1 MET 143 A 143 A ? -1.5 LEU 138 A 138 A ? -0.1 
141 GLU 141 A 141 A ? ASN 142 A 142 A ? -0.3 ILE 139 A 139 A ? -0.1 LYS 195 A 195 A ? -0.1 THR 140 A 140 A ? -0.1 
142 ASN 142 A 142 A ? LYS 195 A 195 A ? -0.0 CYS 194 A 194 A ? -0.0 ASN 192 A 192 A ? -2.2 PHE 144 A 144 A ? -0.3 
143 MET 143 A 143 A ? THR 140 A 140 A ? -1.5 ALA 191 A 191 A ? -0.2 CYS 145 A 145 A ? -0.3 ALA 191 A 191 A ? -0.2 
144 PHE 144 A 144 A ? TYR 190 A 190 A ? -2.0 ASN 142 A 142 A ? -0.3 TYR 190 A 190 A ? -3.1 ALA 146 A 146 A ? -0.3 
145 CYS 145 A 145 A ? VAL 126 A 126 A ? -0.6 MET 143 A 143 A ? -0.3 VAL 126 A 126 A ? -3.0 GLY 147 A 147 A ? -0.3 
146 ALA 146 A 146 A ? GLY 188 A 188 A ? -1.9 PHE 144 A 144 A ? -0.3 GLY 188 A 188 A ? -1.9 VAL 148 A 148 A ? -0.3 
147 GLY 147 A 147 A ? TYR 124 A 124 A ? -2.4 CYS 145 A 145 A ? -0.3 TYR 124 A 124 A ? -1.2 GLU 149 A 149 A ? -0.6 
148 VAL 148 A 148 A ? ARG 153 A 153 A ? -0.8 ALA 146 A 146 A ? -0.3 GLY 151 A 151 A ? -2.1 GLY 185 A 185 A ? -0.4 
149 GLU 149 A 149 A ? GLY 147 A 147 A ? -0.6 GLU 150 A 150 A ? -0.3 GLY 185 A 185 A ? -0.9 VAL 148 A 148 A ? -0.1 
150 GLU 150 A 150 A ? GLY 151 A 151 A ? -0.2 LYS 184 A 184 A ? -0.2 GLU 149 A 149 A ? -0.3 LYS 184 A 184 A ? -0.2 
151 GLY 151 A 151 A ? VAL 148 A 148 A ? -2.1 LEU 183 A 183 A ? -0.2 GLU 150 A 150 A ? -0.2 LEU 183 A 183 A ? -0.2 
152 GLY 152 A 152 A ? ALA 182 A 182 A ? -2.5 CYS 181 A 181 A ? -0.1 ASP 154 A 154 A ? -0.4 LEU 183 A 183 A ? -0.1 
153 ARG 153 A 153 A ? VAL 148 A 148 A ? -0.2 LEU 183 A 183 A ? -0.1 VAL 148 A 148 A ? -0.8 ALA 155 A 155 A ? -0.3 
154 ASP 154 A 154 A ? GLY 152 A 152 A ? -0.4 GLY 147 A 147 A ? -0.1 CYS 156 A 156 A ? -0.3 GLY 147 A 147 A ? -0.1 
155 ALA 155 A 155 A ? ARG 153 A 153 A ? -0.3 GLY 162 A 162 A ? -0.0 ALA 182 A 182 A ? -0.3 GLN 157 A 157 A ? -0.2 
156 CYS 156 A 156 A ? ASP 154 A 154 A ? -0.3 GLN 157 A 157 A ? -0.1 ASP 159 A 159 A ? -2.4 SER 160 A 160 A ? -0.2 
157 GLN 157 A 157 A ? GLY 158 A 158 A ? -0.3 ALA 155 A 155 A ? -0.2 THR 106 A 106 A ? -3.1 CYS 156 A 156 A ? -0.1 
158 GLY 158 A 158 A ? GLY 105 A 105 A ? -0.3 TYR 7   A 7   A ? -0.1 GLN 157 A 157 A ? -0.3 TRP 104 A 104 A ? -0.3 
159 ASP 159 A 159 A ? CYS 156 A 156 A ? -2.4 CYS 8   A 8   A ? -0.1 GLY 162 A 162 A ? -2.9 VAL 174 A 174 A ? -0.3 
160 SER 160 A 160 A ? GLY 161 A 161 A ? -0.3 TYR 7   A 7   A ? -0.2 SER 9   A 9   A ? -3.3 SER 175 A 175 A ? -0.2 
161 GLY 161 A 161 A ? VAL 174 A 174 A ? -2.8 GLY 162 A 162 A ? -0.3 SER 160 A 160 A ? -0.3 SER 175 A 175 A ? -0.1 
162 GLY 162 A 162 A ? ASP 159 A 159 A ? -2.9 PRO 163 A 163 A ? -0.1 VAL 174 A 174 A ? -2.5 LEU 164 A 164 A ? -0.3 
163 PRO 163 A 163 A ? ?   ?   ? ?   ? ? ?    ?   ?   ? ?   ? ? ?    SER 102 A 102 A ? -1.3 VAL 165 A 165 A ? -0.6 
164 LEU 164 A 164 A ? GLY 172 A 172 A ? -2.3 GLY 162 A 162 A ? -0.3 GLN 171 A 171 A ? -2.8 GLY 172 A 172 A ? -1.6 
165 VAL 165 A 165 A ? THR 100 A 100 A ? -2.8 PRO 163 A 163 A ? -0.6 THR 100 A 100 A ? -2.7 ASN 167 A 167 A ? -0.4 
166 CYS 166 A 166 A ? ARG 169 A 169 A ? -2.3 LEU 164 A 164 A ? -0.5 ARG 169 A 169 A ? -2.0 CYS 99  A 99  A ? -0.2 
167 ASN 167 A 167 A ? LYS 98  A 98  A ? -0.5 VAL 165 A 165 A ? -0.4 CYS 166 A 166 A ? -0.1 LEU 170 A 170 A ? -0.1 
168 GLY 168 A 168 A ? ARG 169 A 169 A ? -0.2 VAL 165 A 165 A ? -0.1 GLY 87  A 87  A ? -0.6 LEU 170 A 170 A ? -0.4 
169 ARG 169 A 169 A ? CYS 166 A 166 A ? -2.0 ILE 86  A 86  A ? -0.1 CYS 166 A 166 A ? -2.3 GLN 171 A 171 A ? -0.7 
170 LEU 170 A 170 A ? GLY 87  A 87  A ? -3.3 GLY 168 A 168 A ? -0.4 ALA 89  A 89  A ? -2.1 VAL 165 A 165 A ? -0.2 
171 GLN 171 A 171 A ? LEU 164 A 164 A ? -2.8 ARG 169 A 169 A ? -0.7 VAL 193 A 193 A ? -1.6 CYS 194 A 194 A ? -0.5 
172 GLY 172 A 172 A ? LEU 164 A 164 A ? -1.6 ASN 192 A 192 A ? -0.2 LEU 164 A 164 A ? -2.3 VAL 174 A 174 A ? -0.5 
173 VAL 173 A 173 A ? ALA 191 A 191 A ? -1.5 GLN 171 A 171 A ? -0.3 ALA 191 A 191 A ? -3.0 SER 175 A 175 A ? -0.2 
174 VAL 174 A 174 A ? GLY 162 A 162 A ? -2.5 GLY 172 A 172 A ? -0.5 GLY 161 A 161 A ? -2.8 TYR 190 A 190 A ? -0.2 
175 SER 175 A 175 A ? VAL 189 A 189 A ? -2.4 TRP 176 A 176 A ? -0.4 GLY 177 A 177 A ? -0.3 TYR 190 A 190 A ? -0.2 
176 TRP 176 A 176 A ? VAL 189 A 189 A ? -1.4 SER 160 A 160 A ? -0.0 VAL 189 A 189 A ? -3.0 SER 175 A 175 A ? -0.4 
177 GLY 177 A 177 A ? SER 175 A 175 A ? -0.3 GLY 188 A 188 A ? -0.2 GLY 188 A 188 A ? -0.1 CYS 181 A 181 A ? -0.1 
178 THR 178 A 178 A ? TRP 176 A 176 A ? -0.3 PRO 187 A 187 A ? -0.2 ALA 182 A 182 A ? -0.1 LEU 183 A 183 A ? -0.0 
179 ALA 179 A 179 A ? CYS 181 A 181 A ? -0.1 CYS 156 A 156 A ? -0.0 CYS 181 A 181 A ? -0.5 GLN 157 A 157 A ? -0.2 
180 TYR 180 A 180 A ? THR 109 A 109 A ? -0.1 CYS 156 A 156 A ? -0.1 LEU 183 A 183 A ? -0.6 THR 178 A 178 A ? -0.2 
181 CYS 181 A 181 A ? ALA 179 A 179 A ? -0.5 ALA 182 A 182 A ? -0.2 THR 109 A 109 A ? -0.1 GLY 152 A 152 A ? -0.1 
182 ALA 182 A 182 A ? ALA 155 A 155 A ? -0.3 LEU 183 A 183 A ? -0.2 GLY 152 A 152 A ? -2.5 LYS 184 A 184 A ? -0.3 
183 LEU 183 A 183 A ? TYR 180 A 180 A ? -0.6 LEU 186 A 186 A ? -0.6 LEU 186 A 186 A ? -2.5 GLY 151 A 151 A ? -0.2 
184 LYS 184 A 184 A ? ALA 182 A 182 A ? -0.3 GLY 185 A 185 A ? -0.3 GLU 150 A 150 A ? -0.2 GLU 149 A 149 A ? -0.1 
185 GLY 185 A 185 A ? GLU 149 A 149 A ? -0.9 VAL 148 A 148 A ? -0.4 LYS 184 A 184 A ? -0.3 GLU 149 A 149 A ? -0.1 
186 LEU 186 A 186 A ? LEU 183 A 183 A ? -2.5 VAL 148 A 148 A ? -0.2 LEU 183 A 183 A ? -0.6 ALA 182 A 182 A ? -0.2 
187 PRO 187 A 187 A ? ?   ?   ? ?   ? ? ?    ?   ?   ? ?   ? ? ?    THR 178 A 178 A ? -0.2 GLY 147 A 147 A ? -0.2 
188 GLY 188 A 188 A ? ALA 146 A 146 A ? -1.9 GLY 177 A 177 A ? -0.1 ALA 146 A 146 A ? -1.9 TYR 190 A 190 A ? -0.5 
189 VAL 189 A 189 A ? TRP 176 A 176 A ? -3.0 CYS 145 A 145 A ? -0.2 SER 175 A 175 A ? -2.4 TRP 176 A 176 A ? -1.4 
190 TYR 190 A 190 A ? PHE 144 A 144 A ? -3.1 GLY 188 A 188 A ? -0.5 PHE 144 A 144 A ? -2.0 ASN 192 A 192 A ? -0.4 
191 ALA 191 A 191 A ? VAL 173 A 173 A ? -3.0 VAL 189 A 189 A ? -0.4 VAL 173 A 173 A ? -1.5 VAL 193 A 193 A ? -0.9 
192 ASN 192 A 192 A ? ASN 142 A 142 A ? -2.2 TYR 190 A 190 A ? -0.4 LYS 195 A 195 A ? -0.9 ALA 196 A 196 A ? -0.6 
193 VAL 193 A 193 A ? GLN 171 A 171 A ? -1.6 ALA 191 A 191 A ? -0.9 ALA 196 A 196 A ? -1.3 ALA 197 A 197 A ? -0.7 
194 CYS 194 A 194 A ? GLN 171 A 171 A ? -0.5 LYS 195 A 195 A ? -0.3 ALA 197 A 197 A ? -0.5 GLN 198 A 198 A ? -0.3 
195 LYS 195 A 195 A ? ASN 192 A 192 A ? -0.9 ALA 196 A 196 A ? -0.2 CYS 194 A 194 A ? -0.3 VAL 193 A 193 A ? -0.2 
196 ALA 196 A 196 A ? VAL 193 A 193 A ? -1.3 ASN 192 A 192 A ? -0.6 VAL 200 A 200 A ? -2.7 LYS 195 A 195 A ? -0.2 
197 ALA 197 A 197 A ? VAL 193 A 193 A ? -0.7 CYS 194 A 194 A ? -0.5 THR 201 A 201 A ? -2.7 ASP 202 A 202 A ? -0.2 
198 GLN 198 A 198 A ? CYS 194 A 194 A ? -0.3 VAL 200 A 200 A ? -0.2 ASP 202 A 202 A ? -2.6 ALA 197 A 197 A ? -0.2 
199 TRP 199 A 199 A ? THR 201 A 201 A ? -0.2 VAL 200 A 200 A ? -0.2 ASN 203 A 203 A ? -1.5 ALA 197 A 197 A ? -0.2 
200 VAL 200 A 200 A ? ALA 196 A 196 A ? -2.7 THR 201 A 201 A ? -0.2 ILE 204 A 204 A ? -1.8 ASN 203 A 203 A ? -0.3 
201 THR 201 A 201 A ? ALA 197 A 197 A ? -2.7 ASP 202 A 202 A ? -0.2 ARG 205 A 205 A ? -1.9 ASP 206 A 206 A ? -0.2 
202 ASP 202 A 202 A ? GLN 198 A 198 A ? -2.6 ASN 203 A 203 A ? -0.2 ASP 206 A 206 A ? -1.1 THR 201 A 201 A ? -0.2 
203 ASN 203 A 203 A ? TRP 199 A 199 A ? -1.5 VAL 200 A 200 A ? -0.3 LYS 207 A 207 A ? -0.2 ASP 202 A 202 A ? -0.2 
204 ILE 204 A 204 A ? VAL 200 A 200 A ? -1.8 TRP 199 A 199 A ? -0.2 LYS 207 A 207 A ? -0.6 ASP 202 A 202 A ? -0.2 
205 ARG 205 A 205 A ? THR 201 A 201 A ? -1.9 ASP 206 A 206 A ? -0.2 ASN 203 A 203 A ? -0.2 ILE 204 A 204 A ? -0.2 
206 ASP 206 A 206 A ? ASP 202 A 202 A ? -1.1 THR 201 A 201 A ? -0.2 ARG 205 A 205 A ? -0.2 ILE 204 A 204 A ? -0.2 
207 LYS 207 A 207 A ? ILE 204 A 204 A ? -0.6 ASN 203 A 203 A ? -0.2 ARG 205 A 205 A ? -0.2 ASP 206 A 206 A ? -0.2 
# 
loop_
_dssp_statistics_histogram.entry_id 
_dssp_statistics_histogram.type 
_dssp_statistics_histogram.1 
_dssp_statistics_histogram.2 
_dssp_statistics_histogram.3 
_dssp_statistics_histogram.4 
_dssp_statistics_histogram.5 
_dssp_statistics_histogram.6 
_dssp_statistics_histogram.7 
_dssp_statistics_histogram.8 
_dssp_statistics_histogram.9 
_dssp_statistics_histogram.10 
_dssp_statistics_histogram.11 
_dssp_statistics_histogram.12 
_dssp_statistics_histogram.13 
_dssp_statistics_histogram.14 
_dssp_statistics_histogram.15 
_dssp_statistics_histogram.16 
_dssp_statistics_histogram.17 
_dssp_statistics_histogram.18 
_dssp_statistics_histogram.19 
_dssp_statistics_histogram.20 
_dssp_statistics_histogram.21 
_dssp_statistics_histogram.22 
_dssp_statistics_histogram.23 
_dssp_statistics_histogram.24 
_dssp_statistics_histogram.25 
_dssp_statistics_histogram.26 
_dssp_statistics_histogram.27 
_dssp_statistics_histogram.28 
_dssp_statistics_histogram.29 
_dssp_statistics_histogram.30 
Pelodiscus_sinensis_GeneID=102446142 residues_per_alpha_helix        0 0 0 0 0 0 1 0 0 0 0 0 1 0 0 0 0 0 0 0 0 0 0 0 0 0 0 0 0 0 
Pelodiscus_sinensis_GeneID=102446142 parallel_bridges_per_ladder     0 1 0 0 0 0 0 0 0 0 0 0 0 0 0 0 0 0 0 0 0 0 0 0 0 0 0 0 0 0 
Pelodiscus_sinensis_GeneID=102446142 antiparallel_bridges_per_ladder 4 1 2 5 1 1 0 0 0 0 0 0 0 0 0 0 0 0 0 0 0 0 0 0 0 0 0 0 0 0 
Pelodiscus_sinensis_GeneID=102446142 ladders_per_sheet               1 0 1 0 0 0 1 0 0 0 0 0 0 0 0 0 0 0 0 0 0 0 0 0 0 0 0 0 0 0 
# 
loop_
_dssp_statistics_hbond.entry_id 
_dssp_statistics_hbond.type 
_dssp_statistics_hbond.count 
_dssp_statistics_hbond.count_per_100 
Pelodiscus_sinensis_GeneID=102446142 O(I)-->H-N(J)          128 61.8 
Pelodiscus_sinensis_GeneID=102446142 'PARALLEL BRIDGES'     3   1.4  
Pelodiscus_sinensis_GeneID=102446142 'ANTIPARALLEL BRIDGES' 60  29.0 
Pelodiscus_sinensis_GeneID=102446142 O(I)-->H-N(I-5)        2   1.0  
Pelodiscus_sinensis_GeneID=102446142 O(I)-->H-N(I-4)        1   0.5  
Pelodiscus_sinensis_GeneID=102446142 O(I)-->H-N(I-3)        5   2.4  
Pelodiscus_sinensis_GeneID=102446142 O(I)-->H-N(I-2)        0   0.0  
Pelodiscus_sinensis_GeneID=102446142 O(I)-->H-N(I-1)        1   0.5  
Pelodiscus_sinensis_GeneID=102446142 O(I)-->H-N(I+0)        0   0.0  
Pelodiscus_sinensis_GeneID=102446142 O(I)-->H-N(I+1)        0   0.0  
Pelodiscus_sinensis_GeneID=102446142 O(I)-->H-N(I+2)        18  8.7  
Pelodiscus_sinensis_GeneID=102446142 O(I)-->H-N(I+3)        20  9.7  
Pelodiscus_sinensis_GeneID=102446142 O(I)-->H-N(I+4)        15  7.2  
Pelodiscus_sinensis_GeneID=102446142 O(I)-->H-N(I+5)        2   1.0  
# 
_dssp_statistics.entry_id                       Pelodiscus_sinensis_GeneID=102446142 
_dssp_statistics.nr_of_residues                 207 
_dssp_statistics.nr_of_chains                   1 
_dssp_statistics.nr_of_ss_bridges_total         0 
_dssp_statistics.nr_of_ss_bridges_intra_chain   0 
_dssp_statistics.nr_of_ss_bridges_inter_chain   0 
# 
loop_
_chem_comp.id 
_chem_comp.type 
_chem_comp.mon_nstd_flag 
_chem_comp.name 
_chem_comp.formula 
_chem_comp.formula_weight 
ALA 'L-PEPTIDE LINKING' y ALANINE         'C3 H7 N O2'     89.093 
ARG 'L-PEPTIDE LINKING' y ARGININE        'C6 H15 N4 O2'  175.209 
ASN 'L-PEPTIDE LINKING' y ASPARAGINE      'C4 H8 N2 O3'   132.118 
ASP 'L-PEPTIDE LINKING' y 'ASPARTIC ACID' 'C4 H7 N O4'    133.103 
CYS 'L-PEPTIDE LINKING' y CYSTEINE        'C3 H7 N O2 S'  121.158 
GLN 'L-PEPTIDE LINKING' y GLUTAMINE       'C5 H10 N2 O3'  146.144 
GLU 'L-PEPTIDE LINKING' y 'GLUTAMIC ACID' 'C5 H9 N O4'    147.129 
GLY 'PEPTIDE LINKING'   y GLYCINE         'C2 H5 N O2'     75.067 
HIS 'L-PEPTIDE LINKING' y HISTIDINE       'C6 H10 N3 O2'  156.162 
ILE 'L-PEPTIDE LINKING' y ISOLEUCINE      'C6 H13 N O2'   131.173 
LEU 'L-PEPTIDE LINKING' y LEUCINE         'C6 H13 N O2'   131.173 
LYS 'L-PEPTIDE LINKING' y LYSINE          'C6 H15 N2 O2'  147.195 
MET 'L-PEPTIDE LINKING' y METHIONINE      'C5 H11 N O2 S' 149.211 
PHE 'L-PEPTIDE LINKING' y PHENYLALANINE   'C9 H11 N O2'   165.189 
PRO 'L-PEPTIDE LINKING' y PROLINE         'C5 H9 N O2'     115.13 
SER 'L-PEPTIDE LINKING' y SERINE          'C3 H7 N O3'    105.093 
THR 'L-PEPTIDE LINKING' y THREONINE       'C4 H9 N O3'    119.119 
TRP 'L-PEPTIDE LINKING' y TRYPTOPHAN      'C11 H12 N2 O2' 204.225 
TYR 'L-PEPTIDE LINKING' y TYROSINE        'C9 H11 N O3'   181.189 
VAL 'L-PEPTIDE LINKING' y VALINE          'C5 H11 N O2'   117.146 
# 
loop_
_atom_type.symbol 
N 
C 
O 
S 
# 
loop_
_entity_poly_seq.entity_id 
_entity_poly_seq.num 
_entity_poly_seq.mon_id 
_entity_poly_seq.hetero 
1   1 MET n 
1   2 MET n 
1   3 ASP n 
1   4 ASN n 
1   5 ARG n 
1   6 MET n 
1   7 TYR n 
1   8 CYS n 
1   9 SER n 
1  10 GLY n 
1  11 SER n 
1  12 LEU n 
1  13 VAL n 
1  14 ASP n 
1  15 ARG n 
1  16 LYS n 
1  17 TRP n 
1  18 VAL n 
1  19 LEU n 
1  20 THR n 
1  21 ALA n 
1  22 ALA n 
1  23 HIS n 
1  24 CYS n 
1  25 ARG n 
1  26 ARG n 
1  27 ASP n 
1  28 SER n 
1  29 VAL n 
1  30 ARG n 
1  31 VAL n 
1  32 HIS n 
1  33 LEU n 
1  34 GLY n 
1  35 ASP n 
1  36 TYR n 
1  37 ASP n 
1  38 LEU n 
1  39 LYS n 
1  40 MET n 
1  41 ASN n 
1  42 GLU n 
1  43 GLY n 
1  44 THR n 
1  45 GLU n 
1  46 GLN n 
1  47 ILE n 
1  48 ARG n 
1  49 GLY n 
1  50 VAL n 
1  51 LYS n 
1  52 ASN n 
1  53 VAL n 
1  54 ILE n 
1  55 VAL n 
1  56 HIS n 
1  57 PRO n 
1  58 ASP n 
1  59 TYR n 
1  60 ASN n 
1  61 ARG n 
1  62 ARG n 
1  63 PRO n 
1  64 ARG n 
1  65 ASP n 
1  66 ASN n 
1  67 ASP n 
1  68 PHE n 
1  69 MET n 
1  70 LEU n 
1  71 LEU n 
1  72 GLU n 
1  73 LEU n 
1  74 ASP n 
1  75 ALA n 
1  76 PRO n 
1  77 ALA n 
1  78 GLU n 
1  79 LEU n 
1  80 ASN n 
1  81 ASN n 
1  82 ASN n 
1  83 VAL n 
1  84 LYS n 
1  85 THR n 
1  86 ILE n 
1  87 GLY n 
1  88 LEU n 
1  89 ALA n 
1  90 THR n 
1  91 GLN n 
1  92 CYS n 
1  93 PRO n 
1  94 THR n 
1  95 PRO n 
1  96 GLY n 
1  97 ALA n 
1  98 LYS n 
1  99 CYS n 
1 100 THR n 
1 101 VAL n 
1 102 SER n 
1 103 GLY n 
1 104 TRP n 
1 105 GLY n 
1 106 THR n 
1 107 VAL n 
1 108 THR n 
1 109 THR n 
1 110 PRO n 
1 111 GLU n 
1 112 GLN n 
1 113 THR n 
1 114 PHE n 
1 115 PRO n 
1 116 ASN n 
1 117 ILE n 
1 118 LEU n 
1 119 GLN n 
1 120 CYS n 
1 121 ALA n 
1 122 ASP n 
1 123 ILE n 
1 124 TYR n 
1 125 ILE n 
1 126 VAL n 
1 127 SER n 
1 128 GLN n 
1 129 ASP n 
1 130 SER n 
1 131 CYS n 
1 132 ASN n 
1 133 LYS n 
1 134 ARG n 
1 135 TYR n 
1 136 LYS n 
1 137 ASP n 
1 138 LEU n 
1 139 ILE n 
1 140 THR n 
1 141 GLU n 
1 142 ASN n 
1 143 MET n 
1 144 PHE n 
1 145 CYS n 
1 146 ALA n 
1 147 GLY n 
1 148 VAL n 
1 149 GLU n 
1 150 GLU n 
1 151 GLY n 
1 152 GLY n 
1 153 ARG n 
1 154 ASP n 
1 155 ALA n 
1 156 CYS n 
1 157 GLN n 
1 158 GLY n 
1 159 ASP n 
1 160 SER n 
1 161 GLY n 
1 162 GLY n 
1 163 PRO n 
1 164 LEU n 
1 165 VAL n 
1 166 CYS n 
1 167 ASN n 
1 168 GLY n 
1 169 ARG n 
1 170 LEU n 
1 171 GLN n 
1 172 GLY n 
1 173 VAL n 
1 174 VAL n 
1 175 SER n 
1 176 TRP n 
1 177 GLY n 
1 178 THR n 
1 179 ALA n 
1 180 TYR n 
1 181 CYS n 
1 182 ALA n 
1 183 LEU n 
1 184 LYS n 
1 185 GLY n 
1 186 LEU n 
1 187 PRO n 
1 188 GLY n 
1 189 VAL n 
1 190 TYR n 
1 191 ALA n 
1 192 ASN n 
1 193 VAL n 
1 194 CYS n 
1 195 LYS n 
1 196 ALA n 
1 197 ALA n 
1 198 GLN n 
1 199 TRP n 
1 200 VAL n 
1 201 THR n 
1 202 ASP n 
1 203 ASN n 
1 204 ILE n 
1 205 ARG n 
1 206 ASP n 
1 207 LYS n 
# 
loop_
_pdbx_poly_seq_scheme.asym_id 
_pdbx_poly_seq_scheme.entity_id 
_pdbx_poly_seq_scheme.seq_id 
_pdbx_poly_seq_scheme.mon_id 
_pdbx_poly_seq_scheme.ndb_seq_num 
_pdbx_poly_seq_scheme.pdb_seq_num 
_pdbx_poly_seq_scheme.auth_seq_num 
_pdbx_poly_seq_scheme.pdb_mon_id 
_pdbx_poly_seq_scheme.auth_mon_id 
_pdbx_poly_seq_scheme.pdb_strand_id 
_pdbx_poly_seq_scheme.pdb_ins_code 
_pdbx_poly_seq_scheme.hetero 
A 1   1 MET   1 1   1   MET MET A ? n 
A 1   2 MET   2 2   2   MET MET A ? n 
A 1   3 ASP   3 3   3   ASP ASP A ? n 
A 1   4 ASN   4 4   4   ASN ASN A ? n 
A 1   5 ARG   5 5   5   ARG ARG A ? n 
A 1   6 MET   6 6   6   MET MET A ? n 
A 1   7 TYR   7 7   7   TYR TYR A ? n 
A 1   8 CYS   8 8   8   CYS CYS A ? n 
A 1   9 SER   9 9   9   SER SER A ? n 
A 1  10 GLY  10 10  10  GLY GLY A ? n 
A 1  11 SER  11 11  11  SER SER A ? n 
A 1  12 LEU  12 12  12  LEU LEU A ? n 
A 1  13 VAL  13 13  13  VAL VAL A ? n 
A 1  14 ASP  14 14  14  ASP ASP A ? n 
A 1  15 ARG  15 15  15  ARG ARG A ? n 
A 1  16 LYS  16 16  16  LYS LYS A ? n 
A 1  17 TRP  17 17  17  TRP TRP A ? n 
A 1  18 VAL  18 18  18  VAL VAL A ? n 
A 1  19 LEU  19 19  19  LEU LEU A ? n 
A 1  20 THR  20 20  20  THR THR A ? n 
A 1  21 ALA  21 21  21  ALA ALA A ? n 
A 1  22 ALA  22 22  22  ALA ALA A ? n 
A 1  23 HIS  23 23  23  HIS HIS A ? n 
A 1  24 CYS  24 24  24  CYS CYS A ? n 
A 1  25 ARG  25 25  25  ARG ARG A ? n 
A 1  26 ARG  26 26  26  ARG ARG A ? n 
A 1  27 ASP  27 27  27  ASP ASP A ? n 
A 1  28 SER  28 28  28  SER SER A ? n 
A 1  29 VAL  29 29  29  VAL VAL A ? n 
A 1  30 ARG  30 30  30  ARG ARG A ? n 
A 1  31 VAL  31 31  31  VAL VAL A ? n 
A 1  32 HIS  32 32  32  HIS HIS A ? n 
A 1  33 LEU  33 33  33  LEU LEU A ? n 
A 1  34 GLY  34 34  34  GLY GLY A ? n 
A 1  35 ASP  35 35  35  ASP ASP A ? n 
A 1  36 TYR  36 36  36  TYR TYR A ? n 
A 1  37 ASP  37 37  37  ASP ASP A ? n 
A 1  38 LEU  38 38  38  LEU LEU A ? n 
A 1  39 LYS  39 39  39  LYS LYS A ? n 
A 1  40 MET  40 40  40  MET MET A ? n 
A 1  41 ASN  41 41  41  ASN ASN A ? n 
A 1  42 GLU  42 42  42  GLU GLU A ? n 
A 1  43 GLY  43 43  43  GLY GLY A ? n 
A 1  44 THR  44 44  44  THR THR A ? n 
A 1  45 GLU  45 45  45  GLU GLU A ? n 
A 1  46 GLN  46 46  46  GLN GLN A ? n 
A 1  47 ILE  47 47  47  ILE ILE A ? n 
A 1  48 ARG  48 48  48  ARG ARG A ? n 
A 1  49 GLY  49 49  49  GLY GLY A ? n 
A 1  50 VAL  50 50  50  VAL VAL A ? n 
A 1  51 LYS  51 51  51  LYS LYS A ? n 
A 1  52 ASN  52 52  52  ASN ASN A ? n 
A 1  53 VAL  53 53  53  VAL VAL A ? n 
A 1  54 ILE  54 54  54  ILE ILE A ? n 
A 1  55 VAL  55 55  55  VAL VAL A ? n 
A 1  56 HIS  56 56  56  HIS HIS A ? n 
A 1  57 PRO  57 57  57  PRO PRO A ? n 
A 1  58 ASP  58 58  58  ASP ASP A ? n 
A 1  59 TYR  59 59  59  TYR TYR A ? n 
A 1  60 ASN  60 60  60  ASN ASN A ? n 
A 1  61 ARG  61 61  61  ARG ARG A ? n 
A 1  62 ARG  62 62  62  ARG ARG A ? n 
A 1  63 PRO  63 63  63  PRO PRO A ? n 
A 1  64 ARG  64 64  64  ARG ARG A ? n 
A 1  65 ASP  65 65  65  ASP ASP A ? n 
A 1  66 ASN  66 66  66  ASN ASN A ? n 
A 1  67 ASP  67 67  67  ASP ASP A ? n 
A 1  68 PHE  68 68  68  PHE PHE A ? n 
A 1  69 MET  69 69  69  MET MET A ? n 
A 1  70 LEU  70 70  70  LEU LEU A ? n 
A 1  71 LEU  71 71  71  LEU LEU A ? n 
A 1  72 GLU  72 72  72  GLU GLU A ? n 
A 1  73 LEU  73 73  73  LEU LEU A ? n 
A 1  74 ASP  74 74  74  ASP ASP A ? n 
A 1  75 ALA  75 75  75  ALA ALA A ? n 
A 1  76 PRO  76 76  76  PRO PRO A ? n 
A 1  77 ALA  77 77  77  ALA ALA A ? n 
A 1  78 GLU  78 78  78  GLU GLU A ? n 
A 1  79 LEU  79 79  79  LEU LEU A ? n 
A 1  80 ASN  80 80  80  ASN ASN A ? n 
A 1  81 ASN  81 81  81  ASN ASN A ? n 
A 1  82 ASN  82 82  82  ASN ASN A ? n 
A 1  83 VAL  83 83  83  VAL VAL A ? n 
A 1  84 LYS  84 84  84  LYS LYS A ? n 
A 1  85 THR  85 85  85  THR THR A ? n 
A 1  86 ILE  86 86  86  ILE ILE A ? n 
A 1  87 GLY  87 87  87  GLY GLY A ? n 
A 1  88 LEU  88 88  88  LEU LEU A ? n 
A 1  89 ALA  89 89  89  ALA ALA A ? n 
A 1  90 THR  90 90  90  THR THR A ? n 
A 1  91 GLN  91 91  91  GLN GLN A ? n 
A 1  92 CYS  92 92  92  CYS CYS A ? n 
A 1  93 PRO  93 93  93  PRO PRO A ? n 
A 1  94 THR  94 94  94  THR THR A ? n 
A 1  95 PRO  95 95  95  PRO PRO A ? n 
A 1  96 GLY  96 96  96  GLY GLY A ? n 
A 1  97 ALA  97 97  97  ALA ALA A ? n 
A 1  98 LYS  98 98  98  LYS LYS A ? n 
A 1  99 CYS  99 99  99  CYS CYS A ? n 
A 1 100 THR 100 100 100 THR THR A ? n 
A 1 101 VAL 101 101 101 VAL VAL A ? n 
A 1 102 SER 102 102 102 SER SER A ? n 
A 1 103 GLY 103 103 103 GLY GLY A ? n 
A 1 104 TRP 104 104 104 TRP TRP A ? n 
A 1 105 GLY 105 105 105 GLY GLY A ? n 
A 1 106 THR 106 106 106 THR THR A ? n 
A 1 107 VAL 107 107 107 VAL VAL A ? n 
A 1 108 THR 108 108 108 THR THR A ? n 
A 1 109 THR 109 109 109 THR THR A ? n 
A 1 110 PRO 110 110 110 PRO PRO A ? n 
A 1 111 GLU 111 111 111 GLU GLU A ? n 
A 1 112 GLN 112 112 112 GLN GLN A ? n 
A 1 113 THR 113 113 113 THR THR A ? n 
A 1 114 PHE 114 114 114 PHE PHE A ? n 
A 1 115 PRO 115 115 115 PRO PRO A ? n 
A 1 116 ASN 116 116 116 ASN ASN A ? n 
A 1 117 ILE 117 117 117 ILE ILE A ? n 
A 1 118 LEU 118 118 118 LEU LEU A ? n 
A 1 119 GLN 119 119 119 GLN GLN A ? n 
A 1 120 CYS 120 120 120 CYS CYS A ? n 
A 1 121 ALA 121 121 121 ALA ALA A ? n 
A 1 122 ASP 122 122 122 ASP ASP A ? n 
A 1 123 ILE 123 123 123 ILE ILE A ? n 
A 1 124 TYR 124 124 124 TYR TYR A ? n 
A 1 125 ILE 125 125 125 ILE ILE A ? n 
A 1 126 VAL 126 126 126 VAL VAL A ? n 
A 1 127 SER 127 127 127 SER SER A ? n 
A 1 128 GLN 128 128 128 GLN GLN A ? n 
A 1 129 ASP 129 129 129 ASP ASP A ? n 
A 1 130 SER 130 130 130 SER SER A ? n 
A 1 131 CYS 131 131 131 CYS CYS A ? n 
A 1 132 ASN 132 132 132 ASN ASN A ? n 
A 1 133 LYS 133 133 133 LYS LYS A ? n 
A 1 134 ARG 134 134 134 ARG ARG A ? n 
A 1 135 TYR 135 135 135 TYR TYR A ? n 
A 1 136 LYS 136 136 136 LYS LYS A ? n 
A 1 137 ASP 137 137 137 ASP ASP A ? n 
A 1 138 LEU 138 138 138 LEU LEU A ? n 
A 1 139 ILE 139 139 139 ILE ILE A ? n 
A 1 140 THR 140 140 140 THR THR A ? n 
A 1 141 GLU 141 141 141 GLU GLU A ? n 
A 1 142 ASN 142 142 142 ASN ASN A ? n 
A 1 143 MET 143 143 143 MET MET A ? n 
A 1 144 PHE 144 144 144 PHE PHE A ? n 
A 1 145 CYS 145 145 145 CYS CYS A ? n 
A 1 146 ALA 146 146 146 ALA ALA A ? n 
A 1 147 GLY 147 147 147 GLY GLY A ? n 
A 1 148 VAL 148 148 148 VAL VAL A ? n 
A 1 149 GLU 149 149 149 GLU GLU A ? n 
A 1 150 GLU 150 150 150 GLU GLU A ? n 
A 1 151 GLY 151 151 151 GLY GLY A ? n 
A 1 152 GLY 152 152 152 GLY GLY A ? n 
A 1 153 ARG 153 153 153 ARG ARG A ? n 
A 1 154 ASP 154 154 154 ASP ASP A ? n 
A 1 155 ALA 155 155 155 ALA ALA A ? n 
A 1 156 CYS 156 156 156 CYS CYS A ? n 
A 1 157 GLN 157 157 157 GLN GLN A ? n 
A 1 158 GLY 158 158 158 GLY GLY A ? n 
A 1 159 ASP 159 159 159 ASP ASP A ? n 
A 1 160 SER 160 160 160 SER SER A ? n 
A 1 161 GLY 161 161 161 GLY GLY A ? n 
A 1 162 GLY 162 162 162 GLY GLY A ? n 
A 1 163 PRO 163 163 163 PRO PRO A ? n 
A 1 164 LEU 164 164 164 LEU LEU A ? n 
A 1 165 VAL 165 165 165 VAL VAL A ? n 
A 1 166 CYS 166 166 166 CYS CYS A ? n 
A 1 167 ASN 167 167 167 ASN ASN A ? n 
A 1 168 GLY 168 168 168 GLY GLY A ? n 
A 1 169 ARG 169 169 169 ARG ARG A ? n 
A 1 170 LEU 170 170 170 LEU LEU A ? n 
A 1 171 GLN 171 171 171 GLN GLN A ? n 
A 1 172 GLY 172 172 172 GLY GLY A ? n 
A 1 173 VAL 173 173 173 VAL VAL A ? n 
A 1 174 VAL 174 174 174 VAL VAL A ? n 
A 1 175 SER 175 175 175 SER SER A ? n 
A 1 176 TRP 176 176 176 TRP TRP A ? n 
A 1 177 GLY 177 177 177 GLY GLY A ? n 
A 1 178 THR 178 178 178 THR THR A ? n 
A 1 179 ALA 179 179 179 ALA ALA A ? n 
A 1 180 TYR 180 180 180 TYR TYR A ? n 
A 1 181 CYS 181 181 181 CYS CYS A ? n 
A 1 182 ALA 182 182 182 ALA ALA A ? n 
A 1 183 LEU 183 183 183 LEU LEU A ? n 
A 1 184 LYS 184 184 184 LYS LYS A ? n 
A 1 185 GLY 185 185 185 GLY GLY A ? n 
A 1 186 LEU 186 186 186 LEU LEU A ? n 
A 1 187 PRO 187 187 187 PRO PRO A ? n 
A 1 188 GLY 188 188 188 GLY GLY A ? n 
A 1 189 VAL 189 189 189 VAL VAL A ? n 
A 1 190 TYR 190 190 190 TYR TYR A ? n 
A 1 191 ALA 191 191 191 ALA ALA A ? n 
A 1 192 ASN 192 192 192 ASN ASN A ? n 
A 1 193 VAL 193 193 193 VAL VAL A ? n 
A 1 194 CYS 194 194 194 CYS CYS A ? n 
A 1 195 LYS 195 195 195 LYS LYS A ? n 
A 1 196 ALA 196 196 196 ALA ALA A ? n 
A 1 197 ALA 197 197 197 ALA ALA A ? n 
A 1 198 GLN 198 198 198 GLN GLN A ? n 
A 1 199 TRP 199 199 199 TRP TRP A ? n 
A 1 200 VAL 200 200 200 VAL VAL A ? n 
A 1 201 THR 201 201 201 THR THR A ? n 
A 1 202 ASP 202 202 202 ASP ASP A ? n 
A 1 203 ASN 203 203 203 ASN ASN A ? n 
A 1 204 ILE 204 204 204 ILE ILE A ? n 
A 1 205 ARG 205 205 205 ARG ARG A ? n 
A 1 206 ASP 206 206 206 ASP ASP A ? n 
A 1 207 LYS 207 207 207 LYS LYS A ? n 
# 
loop_
_atom_site.group_PDB 
_atom_site.id 
_atom_site.type_symbol 
_atom_site.label_atom_id 
_atom_site.label_alt_id 
_atom_site.label_comp_id 
_atom_site.label_asym_id 
_atom_site.label_entity_id 
_atom_site.label_seq_id 
_atom_site.pdbx_PDB_ins_code 
_atom_site.Cartn_x 
_atom_site.Cartn_y 
_atom_site.Cartn_z 
_atom_site.occupancy 
_atom_site.B_iso_or_equiv 
_atom_site.pdbx_formal_charge 
_atom_site.auth_seq_id 
_atom_site.auth_comp_id 
_atom_site.auth_asym_id 
_atom_site.auth_atom_id 
_atom_site.pdbx_PDB_model_num 
ATOM 1    N N   ? MET A 1   1 ?  -4.913  10.392  -8.857 1.000 83.050 ? 1   MET A N   1 
ATOM 2    C CA  ? MET A 1   1 ?  -4.301  11.580  -9.446 1.000 83.050 ? 1   MET A CA  1 
ATOM 3    C C   ? MET A 1   1 ?  -4.852  12.850  -8.806 1.000 83.050 ? 1   MET A C   1 
ATOM 4    C CB  ? MET A 1   1 ?  -4.535  11.613 -10.957 1.000 83.050 ? 1   MET A CB  1 
ATOM 5    O O   ? MET A 1   1 ?  -6.015  12.891  -8.400 1.000 83.050 ? 1   MET A O   1 
ATOM 6    C CG  ? MET A 1   1 ?  -3.982  10.401 -11.690 1.000 83.050 ? 1   MET A CG  1 
ATOM 7    S SD  ? MET A 1   1 ?  -2.156  10.461 -11.868 1.000 83.050 ? 1   MET A SD  1 
ATOM 8    C CE  ? MET A 1   1 ?  -1.992  11.866 -13.005 1.000 83.050 ? 1   MET A CE  1 
ATOM 9    N N   ? MET A 1   2 ?  -3.989  13.823  -8.693 1.000 82.350 ? 2   MET A N   1 
ATOM 10   C CA  ? MET A 1   2 ?  -4.317  15.189  -8.295 1.000 82.350 ? 2   MET A CA  1 
ATOM 11   C C   ? MET A 1   2 ?  -3.697  16.200  -9.255 1.000 82.350 ? 2   MET A C   1 
ATOM 12   C CB  ? MET A 1   2 ?  -3.839  15.463  -6.867 1.000 82.350 ? 2   MET A CB  1 
ATOM 13   O O   ? MET A 1   2 ?  -2.498  16.143  -9.533 1.000 82.350 ? 2   MET A O   1 
ATOM 14   C CG  ? MET A 1   2 ?  -4.243  16.829  -6.337 1.000 82.350 ? 2   MET A CG  1 
ATOM 15   S SD  ? MET A 1   2 ?  -3.579  17.156  -4.658 1.000 82.350 ? 2   MET A SD  1 
ATOM 16   C CE  ? MET A 1   2 ?  -4.154  18.860  -4.413 1.000 82.350 ? 2   MET A CE  1 
ATOM 17   N N   ? ASP A 1   3 ?  -4.537  17.150  -9.839 1.000 81.570 ? 3   ASP A N   1 
ATOM 18   C CA  ? ASP A 1   3 ?  -4.065  18.121 -10.821 1.000 81.570 ? 3   ASP A CA  1 
ATOM 19   C C   ? ASP A 1   3 ?  -3.356  17.428 -11.982 1.000 81.570 ? 3   ASP A C   1 
ATOM 20   C CB  ? ASP A 1   3 ?  -3.128  19.137 -10.164 1.000 81.570 ? 3   ASP A CB  1 
ATOM 21   O O   ? ASP A 1   3 ?  -2.293  17.872 -12.422 1.000 81.570 ? 3   ASP A O   1 
ATOM 22   C CG  ? ASP A 1   3 ?  -3.823  19.998  -9.124 1.000 81.570 ? 3   ASP A CG  1 
ATOM 23   O OD1 ? ASP A 1   3 ?  -5.029  20.286  -9.278 1.000 81.570 ? 3   ASP A OD1 1 
ATOM 24   O OD2 ? ASP A 1   3 ?  -3.157  20.396  -8.143 1.000 81.570 ? 3   ASP A OD2 1 
ATOM 25   N N   ? ASN A 1   4 ?  -3.764  16.212 -12.371 1.000 76.960 ? 4   ASN A N   1 
ATOM 26   C CA  ? ASN A 1   4 ?  -3.296  15.432 -13.512 1.000 76.960 ? 4   ASN A CA  1 
ATOM 27   C C   ? ASN A 1   4 ?  -1.899  14.867 -13.269 1.000 76.960 ? 4   ASN A C   1 
ATOM 28   C CB  ? ASN A 1   4 ?  -3.311  16.281 -14.785 1.000 76.960 ? 4   ASN A CB  1 
ATOM 29   O O   ? ASN A 1   4 ?  -1.156  14.609 -14.218 1.000 76.960 ? 4   ASN A O   1 
ATOM 30   C CG  ? ASN A 1   4 ?  -4.705  16.453 -15.356 1.000 76.960 ? 4   ASN A CG  1 
ATOM 31   N ND2 ? ASN A 1   4 ?  -4.893  17.495 -16.157 1.000 76.960 ? 4   ASN A ND2 1 
ATOM 32   O OD1 ? ASN A 1   4 ?  -5.605  15.657 -15.078 1.000 76.960 ? 4   ASN A OD1 1 
ATOM 33   N N   ? ARG A 1   5 ?  -1.529  14.829 -11.966 1.000 82.980 ? 5   ARG A N   1 
ATOM 34   C CA  ? ARG A 1   5 ?  -0.264  14.217 -11.572 1.000 82.980 ? 5   ARG A CA  1 
ATOM 35   C C   ? ARG A 1   5 ?  -0.496  13.036 -10.636 1.000 82.980 ? 5   ARG A C   1 
ATOM 36   C CB  ? ARG A 1   5 ?   0.645  15.248 -10.900 1.000 82.980 ? 5   ARG A CB  1 
ATOM 37   O O   ? ARG A 1   5 ?  -1.357  13.094  -9.756 1.000 82.980 ? 5   ARG A O   1 
ATOM 38   C CG  ? ARG A 1   5 ?   1.132  16.343 -11.836 1.000 82.980 ? 5   ARG A CG  1 
ATOM 39   C CD  ? ARG A 1   5 ?   2.130  17.267 -11.152 1.000 82.980 ? 5   ARG A CD  1 
ATOM 40   N NE  ? ARG A 1   5 ?   2.602  18.313 -12.054 1.000 82.980 ? 5   ARG A NE  1 
ATOM 41   N NH1 ? ARG A 1   5 ?   3.942  19.351 -10.484 1.000 82.980 ? 5   ARG A NH1 1 
ATOM 42   N NH2 ? ARG A 1   5 ?   3.815  20.181 -12.617 1.000 82.980 ? 5   ARG A NH2 1 
ATOM 43   C CZ  ? ARG A 1   5 ?   3.452  19.279 -11.717 1.000 82.980 ? 5   ARG A CZ  1 
ATOM 44   N N   ? MET A 1   6 ?   0.295  11.969 -10.921 1.000 86.770 ? 6   MET A N   1 
ATOM 45   C CA  ? MET A 1   6 ?   0.193  10.785 -10.073 1.000 86.770 ? 6   MET A CA  1 
ATOM 46   C C   ? MET A 1   6 ?   0.570  11.114  -8.632 1.000 86.770 ? 6   MET A C   1 
ATOM 47   C CB  ? MET A 1   6 ?   1.086   9.663 -10.604 1.000 86.770 ? 6   MET A CB  1 
ATOM 48   O O   ? MET A 1   6 ?   1.633  11.682  -8.379 1.000 86.770 ? 6   MET A O   1 
ATOM 49   C CG  ? MET A 1   6 ?   0.953   8.358  -9.837 1.000 86.770 ? 6   MET A CG  1 
ATOM 50   S SD  ? MET A 1   6 ?   1.944   8.346  -8.292 1.000 86.770 ? 6   MET A SD  1 
ATOM 51   C CE  ? MET A 1   6 ?   3.185   7.093  -8.718 1.000 86.770 ? 6   MET A CE  1 
ATOM 52   N N   ? TYR A 1   7 ?  -0.332  10.833  -7.709 1.000 88.360 ? 7   TYR A N   1 
ATOM 53   C CA  ? TYR A 1   7 ?  -0.157  11.121  -6.290 1.000 88.360 ? 7   TYR A CA  1 
ATOM 54   C C   ? TYR A 1   7 ?  -0.015   9.834  -5.486 1.000 88.360 ? 7   TYR A C   1 
ATOM 55   C CB  ? TYR A 1   7 ?  -1.335  11.942  -5.758 1.000 88.360 ? 7   TYR A CB  1 
ATOM 56   O O   ? TYR A 1   7 ?   0.932   9.680  -4.711 1.000 88.360 ? 7   TYR A O   1 
ATOM 57   C CG  ? TYR A 1   7 ?  -1.363  12.060  -4.254 1.000 88.360 ? 7   TYR A CG  1 
ATOM 58   C CD1 ? TYR A 1   7 ?  -2.280  11.334  -3.496 1.000 88.360 ? 7   TYR A CD1 1 
ATOM 59   C CD2 ? TYR A 1   7 ?  -0.475  12.896  -3.587 1.000 88.360 ? 7   TYR A CD2 1 
ATOM 60   C CE1 ? TYR A 1   7 ?  -2.311  11.441  -2.109 1.000 88.360 ? 7   TYR A CE1 1 
ATOM 61   C CE2 ? TYR A 1   7 ?  -0.496  13.011  -2.201 1.000 88.360 ? 7   TYR A CE2 1 
ATOM 62   O OH  ? TYR A 1   7 ?  -1.443  12.390  -0.100 1.000 88.360 ? 7   TYR A OH  1 
ATOM 63   C CZ  ? TYR A 1   7 ?  -1.416  12.280  -1.472 1.000 88.360 ? 7   TYR A CZ  1 
ATOM 64   N N   ? CYS A 1   8 ?  -0.990   9.010  -5.612 1.000 94.640 ? 8   CYS A N   1 
ATOM 65   C CA  ? CYS A 1   8 ?  -1.063   7.702  -4.971 1.000 94.640 ? 8   CYS A CA  1 
ATOM 66   C C   ? CYS A 1   8 ?  -1.631   6.658  -5.925 1.000 94.640 ? 8   CYS A C   1 
ATOM 67   C CB  ? CYS A 1   8 ?  -1.921   7.771  -3.708 1.000 94.640 ? 8   CYS A CB  1 
ATOM 68   O O   ? CYS A 1   8 ?  -2.246   7.003  -6.936 1.000 94.640 ? 8   CYS A O   1 
ATOM 69   S SG  ? CYS A 1   8 ?  -1.033   8.384  -2.259 1.000 94.640 ? 8   CYS A SG  1 
ATOM 70   N N   ? SER A 1   9 ?  -1.275   5.482  -5.502 1.000 94.660 ? 9   SER A N   1 
ATOM 71   C CA  ? SER A 1   9 ?  -1.862   4.362  -6.230 1.000 94.660 ? 9   SER A CA  1 
ATOM 72   C C   ? SER A 1   9 ?  -2.920   3.651  -5.391 1.000 94.660 ? 9   SER A C   1 
ATOM 73   C CB  ? SER A 1   9 ?  -0.779   3.367  -6.648 1.000 94.660 ? 9   SER A CB  1 
ATOM 74   O O   ? SER A 1   9 ?  -3.104   3.970  -4.215 1.000 94.660 ? 9   SER A O   1 
ATOM 75   O OG  ? SER A 1   9 ?   0.188   3.995  -7.473 1.000 94.660 ? 9   SER A OG  1 
ATOM 76   N N   ? GLY A 1  10 ?  -3.675   2.728  -6.050 1.000 96.100 ? 10  GLY A N   1 
ATOM 77   C CA  ? GLY A 1  10 ?  -4.699   1.955  -5.366 1.000 96.100 ? 10  GLY A CA  1 
ATOM 78   C C   ? GLY A 1  10 ?  -5.106   0.704  -6.120 1.000 96.100 ? 10  GLY A C   1 
ATOM 79   O O   ? GLY A 1  10 ?  -4.641   0.467  -7.237 1.000 96.100 ? 10  GLY A O   1 
ATOM 80   N N   ? SER A 1  11 ?  -5.930  -0.126  -5.427 1.000 97.580 ? 11  SER A N   1 
ATOM 81   C CA  ? SER A 1  11 ?  -6.431  -1.368  -6.006 1.000 97.580 ? 11  SER A CA  1 
ATOM 82   C C   ? SER A 1  11 ?  -7.955  -1.371  -6.073 1.000 97.580 ? 11  SER A C   1 
ATOM 83   C CB  ? SER A 1  11 ?  -5.946  -2.572  -5.197 1.000 97.580 ? 11  SER A CB  1 
ATOM 84   O O   ? SER A 1  11 ?  -8.626  -1.069  -5.084 1.000 97.580 ? 11  SER A O   1 
ATOM 85   O OG  ? SER A 1  11 ?  -4.533  -2.570  -5.090 1.000 97.580 ? 11  SER A OG  1 
ATOM 86   N N   ? LEU A 1  12 ?  -8.419  -1.607  -7.235 1.000 97.860 ? 12  LEU A N   1 
ATOM 87   C CA  ? LEU A 1  12 ?  -9.857  -1.812  -7.375 1.000 97.860 ? 12  LEU A CA  1 
ATOM 88   C C   ? LEU A 1  12 ? -10.277  -3.148  -6.773 1.000 97.860 ? 12  LEU A C   1 
ATOM 89   C CB  ? LEU A 1  12 ? -10.266  -1.752  -8.849 1.000 97.860 ? 12  LEU A CB  1 
ATOM 90   O O   ? LEU A 1  12 ?  -9.904  -4.208  -7.282 1.000 97.860 ? 12  LEU A O   1 
ATOM 91   C CG  ? LEU A 1  12 ? -11.768  -1.726  -9.136 1.000 97.860 ? 12  LEU A CG  1 
ATOM 92   C CD1 ? LEU A 1  12 ? -12.388  -0.441  -8.597 1.000 97.860 ? 12  LEU A CD1 1 
ATOM 93   C CD2 ? LEU A 1  12 ? -12.029  -1.865 -10.632 1.000 97.860 ? 12  LEU A CD2 1 
ATOM 94   N N   ? VAL A 1  13 ? -11.064  -3.138  -5.635 1.000 97.570 ? 13  VAL A N   1 
ATOM 95   C CA  ? VAL A 1  13 ? -11.373  -4.360  -4.900 1.000 97.570 ? 13  VAL A CA  1 
ATOM 96   C C   ? VAL A 1  13 ? -12.832  -4.747  -5.130 1.000 97.570 ? 13  VAL A C   1 
ATOM 97   C CB  ? VAL A 1  13 ? -11.096  -4.199  -3.388 1.000 97.570 ? 13  VAL A CB  1 
ATOM 98   O O   ? VAL A 1  13 ? -13.239  -5.869  -4.819 1.000 97.570 ? 13  VAL A O   1 
ATOM 99   C CG1 ? VAL A 1  13 ?  -9.597  -4.071  -3.124 1.000 97.570 ? 13  VAL A CG1 1 
ATOM 100  C CG2 ? VAL A 1  13 ? -11.845  -2.987  -2.836 1.000 97.570 ? 13  VAL A CG2 1 
ATOM 101  N N   ? ASP A 1  14 ? -13.594  -3.810  -5.712 1.000 96.680 ? 14  ASP A N   1 
ATOM 102  C CA  ? ASP A 1  14 ? -14.964  -3.929  -6.200 1.000 96.680 ? 14  ASP A CA  1 
ATOM 103  C C   ? ASP A 1  14 ? -15.258  -2.881  -7.272 1.000 96.680 ? 14  ASP A C   1 
ATOM 104  C CB  ? ASP A 1  14 ? -15.960  -3.794  -5.046 1.000 96.680 ? 14  ASP A CB  1 
ATOM 105  O O   ? ASP A 1  14 ? -14.472  -1.953  -7.472 1.000 96.680 ? 14  ASP A O   1 
ATOM 106  C CG  ? ASP A 1  14 ? -17.339  -4.328  -5.387 1.000 96.680 ? 14  ASP A CG  1 
ATOM 107  O OD1 ? ASP A 1  14 ? -18.205  -3.544  -5.832 1.000 96.680 ? 14  ASP A OD1 1 
ATOM 108  O OD2 ? ASP A 1  14 ? -17.565  -5.544  -5.206 1.000 96.680 ? 14  ASP A OD2 1 
ATOM 109  N N   ? ARG A 1  15 ? -16.412  -3.011  -8.074 1.000 96.290 ? 15  ARG A N   1 
ATOM 110  C CA  ? ARG A 1  15 ? -16.702  -2.121  -9.193 1.000 96.290 ? 15  ARG A CA  1 
ATOM 111  C C   ? ARG A 1  15 ? -16.729  -0.665  -8.741 1.000 96.290 ? 15  ARG A C   1 
ATOM 112  C CB  ? ARG A 1  15 ? -18.036  -2.493  -9.844 1.000 96.290 ? 15  ARG A CB  1 
ATOM 113  O O   ? ARG A 1  15 ? -16.478   0.242  -9.538 1.000 96.290 ? 15  ARG A O   1 
ATOM 114  C CG  ? ARG A 1  15 ? -17.986  -3.770 -10.666 1.000 96.290 ? 15  ARG A CG  1 
ATOM 115  C CD  ? ARG A 1  15 ? -19.328  -4.077 -11.316 1.000 96.290 ? 15  ARG A CD  1 
ATOM 116  N NE  ? ARG A 1  15 ? -19.602  -3.180 -12.436 1.000 96.290 ? 15  ARG A NE  1 
ATOM 117  N NH1 ? ARG A 1  15 ? -21.827  -3.770 -12.631 1.000 96.290 ? 15  ARG A NH1 1 
ATOM 118  N NH2 ? ARG A 1  15 ? -20.922  -2.209 -14.045 1.000 96.290 ? 15  ARG A NH2 1 
ATOM 119  C CZ  ? ARG A 1  15 ? -20.783  -3.055 -13.035 1.000 96.290 ? 15  ARG A CZ  1 
ATOM 120  N N   ? LYS A 1  16 ? -16.964  -0.451  -7.451 1.000 97.070 ? 16  LYS A N   1 
ATOM 121  C CA  ? LYS A 1  16 ? -17.109   0.927  -6.991 1.000 97.070 ? 16  LYS A CA  1 
ATOM 122  C C   ? LYS A 1  16 ? -16.096   1.251  -5.897 1.000 97.070 ? 16  LYS A C   1 
ATOM 123  C CB  ? LYS A 1  16 ? -18.530   1.175  -6.481 1.000 97.070 ? 16  LYS A CB  1 
ATOM 124  O O   ? LYS A 1  16 ? -16.119   2.344  -5.327 1.000 97.070 ? 16  LYS A O   1 
ATOM 125  C CG  ? LYS A 1  16 ? -19.582   1.225  -7.579 1.000 97.070 ? 16  LYS A CG  1 
ATOM 126  C CD  ? LYS A 1  16 ? -20.944   1.627  -7.029 1.000 97.070 ? 16  LYS A CD  1 
ATOM 127  C CE  ? LYS A 1  16 ? -21.979   1.757  -8.138 1.000 97.070 ? 16  LYS A CE  1 
ATOM 128  N NZ  ? LYS A 1  16 ? -23.314   2.165  -7.606 1.000 97.070 ? 16  LYS A NZ  1 
ATOM 129  N N   ? TRP A 1  17 ? -15.274   0.264  -5.558 1.000 97.940 ? 17  TRP A N   1 
ATOM 130  C CA  ? TRP A 1  17 ? -14.459   0.492  -4.369 1.000 97.940 ? 17  TRP A CA  1 
ATOM 131  C C   ? TRP A 1  17 ? -12.979   0.293  -4.678 1.000 97.940 ? 17  TRP A C   1 
ATOM 132  C CB  ? TRP A 1  17 ? -14.887  -0.444  -3.236 1.000 97.940 ? 17  TRP A CB  1 
ATOM 133  O O   ? TRP A 1  17 ? -12.594  -0.710  -5.283 1.000 97.940 ? 17  TRP A O   1 
ATOM 134  C CG  ? TRP A 1  17 ? -16.240  -0.135  -2.669 1.000 97.940 ? 17  TRP A CG  1 
ATOM 135  C CD1 ? TRP A 1  17 ? -17.432  -0.705  -3.023 1.000 97.940 ? 17  TRP A CD1 1 
ATOM 136  C CD2 ? TRP A 1  17 ? -16.540   0.823  -1.649 1.000 97.940 ? 17  TRP A CD2 1 
ATOM 137  C CE2 ? TRP A 1  17 ? -17.936   0.780  -1.433 1.000 97.940 ? 17  TRP A CE2 1 
ATOM 138  C CE3 ? TRP A 1  17 ? -15.764   1.713  -0.895 1.000 97.940 ? 17  TRP A CE3 1 
ATOM 139  N NE1 ? TRP A 1  17 ? -18.455  -0.159  -2.283 1.000 97.940 ? 17  TRP A NE1 1 
ATOM 140  C CH2 ? TRP A 1  17 ? -17.788   2.458   0.230 1.000 97.940 ? 17  TRP A CH2 1 
ATOM 141  C CZ2 ? TRP A 1  17 ? -18.571   1.596  -0.494 1.000 97.940 ? 17  TRP A CZ2 1 
ATOM 142  C CZ3 ? TRP A 1  17 ? -16.398   2.523   0.039 1.000 97.940 ? 17  TRP A CZ3 1 
ATOM 143  N N   ? VAL A 1  18 ? -12.161   1.289  -4.285 1.000 98.240 ? 18  VAL A N   1 
ATOM 144  C CA  ? VAL A 1  18 ? -10.706   1.272  -4.399 1.000 98.240 ? 18  VAL A CA  1 
ATOM 145  C C   ? VAL A 1  18 ? -10.078   1.260  -3.008 1.000 98.240 ? 18  VAL A C   1 
ATOM 146  C CB  ? VAL A 1  18 ? -10.186   2.481  -5.209 1.000 98.240 ? 18  VAL A CB  1 
ATOM 147  O O   ? VAL A 1  18 ? -10.470   2.039  -2.136 1.000 98.240 ? 18  VAL A O   1 
ATOM 148  C CG1 ? VAL A 1  18 ?  -8.659   2.516  -5.206 1.000 98.240 ? 18  VAL A CG1 1 
ATOM 149  C CG2 ? VAL A 1  18 ? -10.721   2.435  -6.639 1.000 98.240 ? 18  VAL A CG2 1 
ATOM 150  N N   ? LEU A 1  19 ?  -9.221   0.339  -2.775 1.000 98.350 ? 19  LEU A N   1 
ATOM 151  C CA  ? LEU A 1  19 ?  -8.431   0.269  -1.551 1.000 98.350 ? 19  LEU A CA  1 
ATOM 152  C C   ? LEU A 1  19 ?  -7.076   0.942  -1.739 1.000 98.350 ? 19  LEU A C   1 
ATOM 153  C CB  ? LEU A 1  19 ?  -8.235  -1.188  -1.123 1.000 98.350 ? 19  LEU A CB  1 
ATOM 154  O O   ? LEU A 1  19 ?  -6.344   0.622  -2.679 1.000 98.350 ? 19  LEU A O   1 
ATOM 155  C CG  ? LEU A 1  19 ?  -7.484  -1.413   0.191 1.000 98.350 ? 19  LEU A CG  1 
ATOM 156  C CD1 ? LEU A 1  19 ?  -8.270  -0.825   1.358 1.000 98.350 ? 19  LEU A CD1 1 
ATOM 157  C CD2 ? LEU A 1  19 ?  -7.224  -2.900   0.410 1.000 98.350 ? 19  LEU A CD2 1 
ATOM 158  N N   ? THR A 1  20 ?  -6.698   1.887  -0.854 1.000 98.240 ? 20  THR A N   1 
ATOM 159  C CA  ? THR A 1  20 ?  -5.440   2.621  -0.930 1.000 98.240 ? 20  THR A CA  1 
ATOM 160  C C   ? THR A 1  20 ?  -4.923   2.954   0.467 1.000 98.240 ? 20  THR A C   1 
ATOM 161  C CB  ? THR A 1  20 ?  -5.598   3.918  -1.745 1.000 98.240 ? 20  THR A CB  1 
ATOM 162  O O   ? THR A 1  20 ?  -5.488   2.507   1.467 1.000 98.240 ? 20  THR A O   1 
ATOM 163  C CG2 ? THR A 1  20 ?  -6.433   4.945  -0.987 1.000 98.240 ? 20  THR A CG2 1 
ATOM 164  O OG1 ? THR A 1  20 ?  -4.302   4.471  -2.007 1.000 98.240 ? 20  THR A OG1 1 
ATOM 165  N N   ? ALA A 1  21 ?  -3.798   3.611   0.568 1.000 98.150 ? 21  ALA A N   1 
ATOM 166  C CA  ? ALA A 1  21 ?  -3.215   3.950   1.864 1.000 98.150 ? 21  ALA A CA  1 
ATOM 167  C C   ? ALA A 1  21 ?  -3.885   5.183   2.462 1.000 98.150 ? 21  ALA A C   1 
ATOM 168  C CB  ? ALA A 1  21 ?  -1.712   4.178   1.727 1.000 98.150 ? 21  ALA A CB  1 
ATOM 169  O O   ? ALA A 1  21 ?  -4.141   6.162   1.756 1.000 98.150 ? 21  ALA A O   1 
ATOM 170  N N   ? ALA A 1  22 ?  -4.142   5.178   3.774 1.000 97.850 ? 22  ALA A N   1 
ATOM 171  C CA  ? ALA A 1  22 ?  -4.777   6.282   4.489 1.000 97.850 ? 22  ALA A CA  1 
ATOM 172  C C   ? ALA A 1  22 ?  -3.904   7.533   4.453 1.000 97.850 ? 22  ALA A C   1 
ATOM 173  C CB  ? ALA A 1  22 ?  -5.069   5.883   5.934 1.000 97.850 ? 22  ALA A CB  1 
ATOM 174  O O   ? ALA A 1  22 ?  -4.416   8.654   4.415 1.000 97.850 ? 22  ALA A O   1 
ATOM 175  N N   ? HIS A 1  23 ?  -2.604   7.348   4.465 1.000 96.490 ? 23  HIS A N   1 
ATOM 176  C CA  ? HIS A 1  23 ?  -1.688   8.483   4.488 1.000 96.490 ? 23  HIS A CA  1 
ATOM 177  C C   ? HIS A 1  23 ?  -1.694   9.223   3.154 1.000 96.490 ? 23  HIS A C   1 
ATOM 178  C CB  ? HIS A 1  23 ?  -0.270   8.020   4.825 1.000 96.490 ? 23  HIS A CB  1 
ATOM 179  O O   ? HIS A 1  23 ?  -1.105  10.299   3.034 1.000 96.490 ? 23  HIS A O   1 
ATOM 180  C CG  ? HIS A 1  23 ?   0.429   7.347   3.686 1.000 96.490 ? 23  HIS A CG  1 
ATOM 181  C CD2 ? HIS A 1  23 ?   1.146   7.857   2.658 1.000 96.490 ? 23  HIS A CD2 1 
ATOM 182  N ND1 ? HIS A 1  23 ?   0.429   5.980   3.518 1.000 96.490 ? 23  HIS A ND1 1 
ATOM 183  C CE1 ? HIS A 1  23 ?   1.120   5.676   2.431 1.000 96.490 ? 23  HIS A CE1 1 
ATOM 184  N NE2 ? HIS A 1  23 ?   1.566   6.798   1.891 1.000 96.490 ? 23  HIS A NE2 1 
ATOM 185  N N   ? CYS A 1  24 ?  -2.505   8.714   2.183 1.000 96.040 ? 24  CYS A N   1 
ATOM 186  C CA  ? CYS A 1  24 ?  -2.626   9.324   0.863 1.000 96.040 ? 24  CYS A CA  1 
ATOM 187  C C   ? CYS A 1  24 ?  -3.786  10.311   0.823 1.000 96.040 ? 24  CYS A C   1 
ATOM 188  C CB  ? CYS A 1  24 ?  -2.819   8.251  -0.208 1.000 96.040 ? 24  CYS A CB  1 
ATOM 189  O O   ? CYS A 1  24 ?  -4.064  10.907  -0.220 1.000 96.040 ? 24  CYS A O   1 
ATOM 190  S SG  ? CYS A 1  24 ?  -1.311   7.340  -0.607 1.000 96.040 ? 24  CYS A SG  1 
ATOM 191  N N   ? ARG A 1  25 ?  -4.445  10.471   1.891 1.000 95.030 ? 25  ARG A N   1 
ATOM 192  C CA  ? ARG A 1  25 ?  -5.673  11.260   1.922 1.000 95.030 ? 25  ARG A CA  1 
ATOM 193  C C   ? ARG A 1  25 ?  -5.403  12.708   1.530 1.000 95.030 ? 25  ARG A C   1 
ATOM 194  C CB  ? ARG A 1  25 ?  -6.313  11.204   3.311 1.000 95.030 ? 25  ARG A CB  1 
ATOM 195  O O   ? ARG A 1  25 ?  -4.480  13.337   2.052 1.000 95.030 ? 25  ARG A O   1 
ATOM 196  C CG  ? ARG A 1  25 ?  -7.618  11.977   3.419 1.000 95.030 ? 25  ARG A CG  1 
ATOM 197  C CD  ? ARG A 1  25 ?  -8.237  11.846   4.804 1.000 95.030 ? 25  ARG A CD  1 
ATOM 198  N NE  ? ARG A 1  25 ?  -9.462  12.632   4.922 1.000 95.030 ? 25  ARG A NE  1 
ATOM 199  N NH1 ? ARG A 1  25 ?  -9.895  12.010   7.105 1.000 95.030 ? 25  ARG A NH1 1 
ATOM 200  N NH2 ? ARG A 1  25 ? -11.315  13.440   6.012 1.000 95.030 ? 25  ARG A NH2 1 
ATOM 201  C CZ  ? ARG A 1  25 ? -10.221  12.693   6.013 1.000 95.030 ? 25  ARG A CZ  1 
ATOM 202  N N   ? ARG A 1  26 ?  -6.196  13.200   0.619 1.000 90.520 ? 26  ARG A N   1 
ATOM 203  C CA  ? ARG A 1  26 ?  -6.242  14.592   0.184 1.000 90.520 ? 26  ARG A CA  1 
ATOM 204  C C   ? ARG A 1  26 ?  -7.644  14.975  -0.279 1.000 90.520 ? 26  ARG A C   1 
ATOM 205  C CB  ? ARG A 1  26 ?  -5.234  14.839  -0.940 1.000 90.520 ? 26  ARG A CB  1 
ATOM 206  O O   ? ARG A 1  26 ?  -8.448  14.106  -0.624 1.000 90.520 ? 26  ARG A O   1 
ATOM 207  C CG  ? ARG A 1  26 ?  -3.788  14.601  -0.533 1.000 90.520 ? 26  ARG A CG  1 
ATOM 208  C CD  ? ARG A 1  26 ?  -3.204  15.801   0.200 1.000 90.520 ? 26  ARG A CD  1 
ATOM 209  N NE  ? ARG A 1  26 ?  -1.751  15.707   0.314 1.000 90.520 ? 26  ARG A NE  1 
ATOM 210  N NH1 ? ARG A 1  26 ?  -1.700  16.077   2.594 1.000 90.520 ? 26  ARG A NH1 1 
ATOM 211  N NH2 ? ARG A 1  26 ?   0.251  15.737   1.439 1.000 90.520 ? 26  ARG A NH2 1 
ATOM 212  C CZ  ? ARG A 1  26 ?  -1.070  15.840   1.449 1.000 90.520 ? 26  ARG A CZ  1 
ATOM 213  N N   ? ASP A 1  27 ?  -7.881  16.378  -0.361 1.000 86.610 ? 27  ASP A N   1 
ATOM 214  C CA  ? ASP A 1  27 ?  -9.151  16.869  -0.886 1.000 86.610 ? 27  ASP A CA  1 
ATOM 215  C C   ? ASP A 1  27 ?  -9.187  16.782  -2.410 1.000 86.610 ? 27  ASP A C   1 
ATOM 216  C CB  ? ASP A 1  27 ?  -9.397  18.310  -0.435 1.000 86.610 ? 27  ASP A CB  1 
ATOM 217  O O   ? ASP A 1  27 ?  -8.179  17.030  -3.075 1.000 86.610 ? 27  ASP A O   1 
ATOM 218  C CG  ? ASP A 1  27 ?  -9.614  18.435   1.063 1.000 86.610 ? 27  ASP A CG  1 
ATOM 219  O OD1 ? ASP A 1  27 ? -10.051  17.452   1.700 1.000 86.610 ? 27  ASP A OD1 1 
ATOM 220  O OD2 ? ASP A 1  27 ?  -9.347  19.526   1.611 1.000 86.610 ? 27  ASP A OD2 1 
ATOM 221  N N   ? SER A 1  28 ? -10.285  16.114  -2.996 1.000 84.580 ? 28  SER A N   1 
ATOM 222  C CA  ? SER A 1  28 ? -10.562  16.158  -4.428 1.000 84.580 ? 28  SER A CA  1 
ATOM 223  C C   ? SER A 1  28 ?  -9.545  15.337  -5.214 1.000 84.580 ? 28  SER A C   1 
ATOM 224  C CB  ? SER A 1  28 ? -10.561  17.602  -4.931 1.000 84.580 ? 28  SER A CB  1 
ATOM 225  O O   ? SER A 1  28 ?  -8.629  15.893  -5.824 1.000 84.580 ? 28  SER A O   1 
ATOM 226  O OG  ? SER A 1  28 ? -11.585  18.354  -4.303 1.000 84.580 ? 28  SER A OG  1 
ATOM 227  N N   ? VAL A 1  29 ?  -9.622  13.986  -5.139 1.000 91.440 ? 29  VAL A N   1 
ATOM 228  C CA  ? VAL A 1  29 ?  -8.807  13.031  -5.882 1.000 91.440 ? 29  VAL A CA  1 
ATOM 229  C C   ? VAL A 1  29 ?  -9.654  12.354  -6.958 1.000 91.440 ? 29  VAL A C   1 
ATOM 230  C CB  ? VAL A 1  29 ?  -8.183  11.970  -4.948 1.000 91.440 ? 29  VAL A CB  1 
ATOM 231  O O   ? VAL A 1  29 ? -10.876  12.258  -6.824 1.000 91.440 ? 29  VAL A O   1 
ATOM 232  C CG1 ? VAL A 1  29 ?  -7.204  12.618  -3.972 1.000 91.440 ? 29  VAL A CG1 1 
ATOM 233  C CG2 ? VAL A 1  29 ?  -9.276  11.217  -4.193 1.000 91.440 ? 29  VAL A CG2 1 
ATOM 234  N N   ? ARG A 1  30 ?  -9.037  12.108  -8.089 1.000 93.810 ? 30  ARG A N   1 
ATOM 235  C CA  ? ARG A 1  30 ?  -9.626  11.302  -9.153 1.000 93.810 ? 30  ARG A CA  1 
ATOM 236  C C   ? ARG A 1  30 ?  -8.922   9.955  -9.273 1.000 93.810 ? 30  ARG A C   1 
ATOM 237  C CB  ? ARG A 1  30 ?  -9.564  12.046 -10.489 1.000 93.810 ? 30  ARG A CB  1 
ATOM 238  O O   ? ARG A 1  30 ?  -7.721   9.851  -9.016 1.000 93.810 ? 30  ARG A O   1 
ATOM 239  C CG  ? ARG A 1  30 ? -10.452  13.279 -10.549 1.000 93.810 ? 30  ARG A CG  1 
ATOM 240  C CD  ? ARG A 1  30 ? -10.560  13.828 -11.964 1.000 93.810 ? 30  ARG A CD  1 
ATOM 241  N NE  ? ARG A 1  30 ?  -9.320  14.471 -12.389 1.000 93.810 ? 30  ARG A NE  1 
ATOM 242  N NH1 ? ARG A 1  30 ? -10.025  14.869 -14.553 1.000 93.810 ? 30  ARG A NH1 1 
ATOM 243  N NH2 ? ARG A 1  30 ?  -7.930  15.517 -13.888 1.000 93.810 ? 30  ARG A NH2 1 
ATOM 244  C CZ  ? ARG A 1  30 ?  -9.095  14.951 -13.609 1.000 93.810 ? 30  ARG A CZ  1 
ATOM 245  N N   ? VAL A 1  31 ?  -9.730   8.943  -9.576 1.000 95.730 ? 31  VAL A N   1 
ATOM 246  C CA  ? VAL A 1  31 ?  -9.171   7.611  -9.780 1.000 95.730 ? 31  VAL A CA  1 
ATOM 247  C C   ? VAL A 1  31 ?  -9.069   7.316 -11.275 1.000 95.730 ? 31  VAL A C   1 
ATOM 248  C CB  ? VAL A 1  31 ? -10.020   6.526  -9.080 1.000 95.730 ? 31  VAL A CB  1 
ATOM 249  O O   ? VAL A 1  31 ? -10.057   7.426 -12.004 1.000 95.730 ? 31  VAL A O   1 
ATOM 250  C CG1 ? VAL A 1  31 ?  -9.504   5.130  -9.424 1.000 95.730 ? 31  VAL A CG1 1 
ATOM 251  C CG2 ? VAL A 1  31 ? -10.018   6.741  -7.567 1.000 95.730 ? 31  VAL A CG2 1 
ATOM 252  N N   ? HIS A 1  32 ?  -7.889   7.099 -11.741 1.000 94.840 ? 32  HIS A N   1 
ATOM 253  C CA  ? HIS A 1  32 ?  -7.638   6.681 -13.115 1.000 94.840 ? 32  HIS A CA  1 
ATOM 254  C C   ? HIS A 1  32 ?  -7.455   5.169 -13.207 1.000 94.840 ? 32  HIS A C   1 
ATOM 255  C CB  ? HIS A 1  32 ?  -6.405   7.393 -13.676 1.000 94.840 ? 32  HIS A CB  1 
ATOM 256  O O   ? HIS A 1  32 ?  -6.537   4.613 -12.600 1.000 94.840 ? 32  HIS A O   1 
ATOM 257  C CG  ? HIS A 1  32 ?  -6.624   8.848 -13.945 1.000 94.840 ? 32  HIS A CG  1 
ATOM 258  C CD2 ? HIS A 1  32 ?  -7.190   9.817 -13.188 1.000 94.840 ? 32  HIS A CD2 1 
ATOM 259  N ND1 ? HIS A 1  32 ?  -6.242   9.452 -15.123 1.000 94.840 ? 32  HIS A ND1 1 
ATOM 260  C CE1 ? HIS A 1  32 ?  -6.563  10.734 -15.078 1.000 94.840 ? 32  HIS A CE1 1 
ATOM 261  N NE2 ? HIS A 1  32 ?  -7.139  10.981 -13.914 1.000 94.840 ? 32  HIS A NE2 1 
ATOM 262  N N   ? LEU A 1  33 ?  -8.332   4.477 -13.965 1.000 95.290 ? 33  LEU A N   1 
ATOM 263  C CA  ? LEU A 1  33 ?  -8.268   3.034 -14.167 1.000 95.290 ? 33  LEU A CA  1 
ATOM 264  C C   ? LEU A 1  33 ?  -7.898   2.703 -15.610 1.000 95.290 ? 33  LEU A C   1 
ATOM 265  C CB  ? LEU A 1  33 ?  -9.607   2.382 -13.810 1.000 95.290 ? 33  LEU A CB  1 
ATOM 266  O O   ? LEU A 1  33 ?  -8.193   3.477 -16.523 1.000 95.290 ? 33  LEU A O   1 
ATOM 267  C CG  ? LEU A 1  33 ? -10.112   2.610 -12.384 1.000 95.290 ? 33  LEU A CG  1 
ATOM 268  C CD1 ? LEU A 1  33 ? -11.630   2.477 -12.332 1.000 95.290 ? 33  LEU A CD1 1 
ATOM 269  C CD2 ? LEU A 1  33 ?  -9.451   1.630 -11.420 1.000 95.290 ? 33  LEU A CD2 1 
ATOM 270  N N   ? GLY A 1  34 ?  -7.140   1.563 -15.743 1.000 93.520 ? 34  GLY A N   1 
ATOM 271  C CA  ? GLY A 1  34 ?  -6.893   1.049 -17.080 1.000 93.520 ? 34  GLY A CA  1 
ATOM 272  C C   ? GLY A 1  34 ?  -5.801   1.803 -17.816 1.000 93.520 ? 34  GLY A C   1 
ATOM 273  O O   ? GLY A 1  34 ?  -5.685   1.700 -19.039 1.000 93.520 ? 34  GLY A O   1 
ATOM 274  N N   ? ASP A 1  35 ?  -5.034   2.671 -17.056 1.000 91.420 ? 35  ASP A N   1 
ATOM 275  C CA  ? ASP A 1  35 ?  -3.929   3.429 -17.634 1.000 91.420 ? 35  ASP A CA  1 
ATOM 276  C C   ? ASP A 1  35 ?  -2.628   2.633 -17.578 1.000 91.420 ? 35  ASP A C   1 
ATOM 277  C CB  ? ASP A 1  35 ?  -3.760   4.767 -16.912 1.000 91.420 ? 35  ASP A CB  1 
ATOM 278  O O   ? ASP A 1  35 ?  -2.263   2.103 -16.526 1.000 91.420 ? 35  ASP A O   1 
ATOM 279  C CG  ? ASP A 1  35 ?  -3.267   5.876 -17.825 1.000 91.420 ? 35  ASP A CG  1 
ATOM 280  O OD1 ? ASP A 1  35 ?  -2.675   5.576 -18.884 1.000 91.420 ? 35  ASP A OD1 1 
ATOM 281  O OD2 ? ASP A 1  35 ?  -3.471   7.060 -17.480 1.000 91.420 ? 35  ASP A OD2 1 
ATOM 282  N N   ? TYR A 1  36 ?  -1.974   2.498 -18.681 1.000 92.280 ? 36  TYR A N   1 
ATOM 283  C CA  ? TYR A 1  36 ?  -0.675   1.840 -18.759 1.000 92.280 ? 36  TYR A CA  1 
ATOM 284  C C   ? TYR A 1  36 ?   0.440   2.856 -18.973 1.000 92.280 ? 36  TYR A C   1 
ATOM 285  C CB  ? TYR A 1  36 ?  -0.663   0.807 -19.890 1.000 92.280 ? 36  TYR A CB  1 
ATOM 286  O O   ? TYR A 1  36 ?   1.499   2.767 -18.346 1.000 92.280 ? 36  TYR A O   1 
ATOM 287  C CG  ? TYR A 1  36 ?   0.688   0.174 -20.121 1.000 92.280 ? 36  TYR A CG  1 
ATOM 288  C CD1 ? TYR A 1  36 ?   1.434   0.472 -21.259 1.000 92.280 ? 36  TYR A CD1 1 
ATOM 289  C CD2 ? TYR A 1  36 ?   1.221  -0.723 -19.202 1.000 92.280 ? 36  TYR A CD2 1 
ATOM 290  C CE1 ? TYR A 1  36 ?   2.678  -0.110 -21.476 1.000 92.280 ? 36  TYR A CE1 1 
ATOM 291  C CE2 ? TYR A 1  36 ?   2.464  -1.312 -19.409 1.000 92.280 ? 36  TYR A CE2 1 
ATOM 292  O OH  ? TYR A 1  36 ?   4.416  -1.578 -20.757 1.000 92.280 ? 36  TYR A OH  1 
ATOM 293  C CZ  ? TYR A 1  36 ?   3.185  -0.999 -20.547 1.000 92.280 ? 36  TYR A CZ  1 
ATOM 294  N N   ? ASP A 1  37 ?   0.285   3.851 -19.844 1.000 92.990 ? 37  ASP A N   1 
ATOM 295  C CA  ? ASP A 1  37 ?   1.173   4.966 -20.157 1.000 92.990 ? 37  ASP A CA  1 
ATOM 296  C C   ? ASP A 1  37 ?   0.507   6.304 -19.842 1.000 92.990 ? 37  ASP A C   1 
ATOM 297  C CB  ? ASP A 1  37 ?   1.594   4.921 -21.627 1.000 92.990 ? 37  ASP A CB  1 
ATOM 298  O O   ? ASP A 1  37 ?  -0.457   6.694 -20.504 1.000 92.990 ? 37  ASP A O   1 
ATOM 299  C CG  ? ASP A 1  37 ?   2.687   5.920 -21.962 1.000 92.990 ? 37  ASP A CG  1 
ATOM 300  O OD1 ? ASP A 1  37 ?   2.789   6.964 -21.281 1.000 92.990 ? 37  ASP A OD1 1 
ATOM 301  O OD2 ? ASP A 1  37 ?   3.451   5.664 -22.918 1.000 92.990 ? 37  ASP A OD2 1 
ATOM 302  N N   ? LEU A 1  38 ?   1.150   7.075 -18.815 1.000 89.090 ? 38  LEU A N   1 
ATOM 303  C CA  ? LEU A 1  38 ?   0.521   8.283 -18.291 1.000 89.090 ? 38  LEU A CA  1 
ATOM 304  C C   ? LEU A 1  38 ?   0.565   9.408 -19.320 1.000 89.090 ? 38  LEU A C   1 
ATOM 305  C CB  ? LEU A 1  38 ?   1.211   8.730 -16.999 1.000 89.090 ? 38  LEU A CB  1 
ATOM 306  O O   ? LEU A 1  38 ?  -0.200  10.371 -19.226 1.000 89.090 ? 38  LEU A O   1 
ATOM 307  C CG  ? LEU A 1  38 ?   1.064   7.798 -15.795 1.000 89.090 ? 38  LEU A CG  1 
ATOM 308  C CD1 ? LEU A 1  38 ?   1.839   8.348 -14.602 1.000 89.090 ? 38  LEU A CD1 1 
ATOM 309  C CD2 ? LEU A 1  38 ?  -0.407   7.607 -15.442 1.000 89.090 ? 38  LEU A CD2 1 
ATOM 310  N N   ? LYS A 1  39 ?   1.291   9.286 -20.432 1.000 89.300 ? 39  LYS A N   1 
ATOM 311  C CA  ? LYS A 1  39 ?   1.461  10.344 -21.423 1.000 89.300 ? 39  LYS A CA  1 
ATOM 312  C C   ? LYS A 1  39 ?   0.595  10.091 -22.653 1.000 89.300 ? 39  LYS A C   1 
ATOM 313  C CB  ? LYS A 1  39 ?   2.930  10.465 -21.832 1.000 89.300 ? 39  LYS A CB  1 
ATOM 314  O O   ? LYS A 1  39 ?   0.424  10.978 -23.492 1.000 89.300 ? 39  LYS A O   1 
ATOM 315  C CG  ? LYS A 1  39 ?   3.822  11.079 -20.763 1.000 89.300 ? 39  LYS A CG  1 
ATOM 316  C CD  ? LYS A 1  39 ?   5.183  11.468 -21.326 1.000 89.300 ? 39  LYS A CD  1 
ATOM 317  C CE  ? LYS A 1  39 ?   6.040  12.172 -20.283 1.000 89.300 ? 39  LYS A CE  1 
ATOM 318  N NZ  ? LYS A 1  39 ?   7.359  12.594 -20.843 1.000 89.300 ? 39  LYS A NZ  1 
ATOM 319  N N   ? MET A 1  40 ?   0.064   8.833 -22.720 1.000 90.590 ? 40  MET A N   1 
ATOM 320  C CA  ? MET A 1  40 ?  -0.693   8.455 -23.911 1.000 90.590 ? 40  MET A CA  1 
ATOM 321  C C   ? MET A 1  40 ?  -2.135   8.113 -23.553 1.000 90.590 ? 40  MET A C   1 
ATOM 322  C CB  ? MET A 1  40 ?  -0.032   7.268 -24.614 1.000 90.590 ? 40  MET A CB  1 
ATOM 323  O O   ? MET A 1  40 ?  -2.394   7.508 -22.511 1.000 90.590 ? 40  MET A O   1 
ATOM 324  C CG  ? MET A 1  40 ?   1.340   7.581 -25.188 1.000 90.590 ? 40  MET A CG  1 
ATOM 325  S SD  ? MET A 1  40 ?   1.933   6.283 -26.341 1.000 90.590 ? 40  MET A SD  1 
ATOM 326  C CE  ? MET A 1  40 ?   2.062   4.877 -25.201 1.000 90.590 ? 40  MET A CE  1 
ATOM 327  N N   ? ASN A 1  41 ?  -3.062   8.597 -24.329 1.000 89.360 ? 41  ASN A N   1 
ATOM 328  C CA  ? ASN A 1  41 ?  -4.428   8.085 -24.286 1.000 89.360 ? 41  ASN A CA  1 
ATOM 329  C C   ? ASN A 1  41 ?  -4.553   6.758 -25.029 1.000 89.360 ? 41  ASN A C   1 
ATOM 330  C CB  ? ASN A 1  41 ?  -5.404   9.112 -24.865 1.000 89.360 ? 41  ASN A CB  1 
ATOM 331  O O   ? ASN A 1  41 ?  -4.571   6.731 -26.261 1.000 89.360 ? 41  ASN A O   1 
ATOM 332  C CG  ? ASN A 1  41 ?  -6.854   8.716 -24.665 1.000 89.360 ? 41  ASN A CG  1 
ATOM 333  N ND2 ? ASN A 1  41 ?  -7.768   9.609 -25.028 1.000 89.360 ? 41  ASN A ND2 1 
ATOM 334  O OD1 ? ASN A 1  41 ?  -7.151   7.618 -24.188 1.000 89.360 ? 41  ASN A OD1 1 
ATOM 335  N N   ? GLU A 1  42 ?  -4.685   5.704 -24.256 1.000 89.730 ? 42  GLU A N   1 
ATOM 336  C CA  ? GLU A 1  42 ?  -4.644   4.364 -24.832 1.000 89.730 ? 42  GLU A CA  1 
ATOM 337  C C   ? GLU A 1  42 ?  -6.049   3.845 -25.123 1.000 89.730 ? 42  GLU A C   1 
ATOM 338  C CB  ? GLU A 1  42 ?  -3.910   3.399 -23.896 1.000 89.730 ? 42  GLU A CB  1 
ATOM 339  O O   ? GLU A 1  42 ?  -6.212   2.754 -25.673 1.000 89.730 ? 42  GLU A O   1 
ATOM 340  C CG  ? GLU A 1  42 ?  -2.450   3.758 -23.664 1.000 89.730 ? 42  GLU A CG  1 
ATOM 341  C CD  ? GLU A 1  42 ?  -1.821   2.996 -22.509 1.000 89.730 ? 42  GLU A CD  1 
ATOM 342  O OE1 ? GLU A 1  42 ?  -0.839   2.252 -22.735 1.000 89.730 ? 42  GLU A OE1 1 
ATOM 343  O OE2 ? GLU A 1  42 ?  -2.314   3.142 -21.368 1.000 89.730 ? 42  GLU A OE2 1 
ATOM 344  N N   ? GLY A 1  43 ?  -7.075   4.719 -24.820 1.000 91.110 ? 43  GLY A N   1 
ATOM 345  C CA  ? GLY A 1  43 ?  -8.447   4.346 -25.124 1.000 91.110 ? 43  GLY A CA  1 
ATOM 346  C C   ? GLY A 1  43 ?  -9.049   3.402 -24.100 1.000 91.110 ? 43  GLY A C   1 
ATOM 347  O O   ? GLY A 1  43 ? -10.221   3.033 -24.201 1.000 91.110 ? 43  GLY A O   1 
ATOM 348  N N   ? THR A 1  44 ?  -8.313   2.994 -23.083 1.000 91.520 ? 44  THR A N   1 
ATOM 349  C CA  ? THR A 1  44 ?  -8.750   2.036 -22.074 1.000 91.520 ? 44  THR A CA  1 
ATOM 350  C C   ? THR A 1  44 ?  -8.977   2.728 -20.733 1.000 91.520 ? 44  THR A C   1 
ATOM 351  C CB  ? THR A 1  44 ?  -7.724   0.900 -21.901 1.000 91.520 ? 44  THR A CB  1 
ATOM 352  O O   ? THR A 1  44 ?  -9.453   2.107 -19.781 1.000 91.520 ? 44  THR A O   1 
ATOM 353  C CG2 ? THR A 1  44 ?  -7.584   0.086 -23.183 1.000 91.520 ? 44  THR A CG2 1 
ATOM 354  O OG1 ? THR A 1  44 ?  -6.450   1.461 -21.563 1.000 91.520 ? 44  THR A OG1 1 
ATOM 355  N N   ? GLU A 1  45 ?  -8.645   4.021 -20.621 1.000 92.680 ? 45  GLU A N   1 
ATOM 356  C CA  ? GLU A 1  45 ?  -8.648   4.778 -19.372 1.000 92.680 ? 45  GLU A CA  1 
ATOM 357  C C   ? GLU A 1  45 ? -10.068   5.158 -18.961 1.000 92.680 ? 45  GLU A C   1 
ATOM 358  C CB  ? GLU A 1  45 ?  -7.784   6.035 -19.504 1.000 92.680 ? 45  GLU A CB  1 
ATOM 359  O O   ? GLU A 1  45 ? -10.902   5.477 -19.811 1.000 92.680 ? 45  GLU A O   1 
ATOM 360  C CG  ? GLU A 1  45 ?  -6.319   5.746 -19.795 1.000 92.680 ? 45  GLU A CG  1 
ATOM 361  C CD  ? GLU A 1  45 ?  -6.017   5.615 -21.280 1.000 92.680 ? 45  GLU A CD  1 
ATOM 362  O OE1 ? GLU A 1  45 ?  -4.823   5.572 -21.655 1.000 92.680 ? 45  GLU A OE1 1 
ATOM 363  O OE2 ? GLU A 1  45 ?  -6.982   5.557 -22.074 1.000 92.680 ? 45  GLU A OE2 1 
ATOM 364  N N   ? GLN A 1  46 ? -10.379   4.946 -17.738 1.000 95.000 ? 46  GLN A N   1 
ATOM 365  C CA  ? GLN A 1  46 ? -11.591   5.401 -17.066 1.000 95.000 ? 46  GLN A CA  1 
ATOM 366  C C   ? GLN A 1  46 ? -11.261   6.352 -15.919 1.000 95.000 ? 46  GLN A C   1 
ATOM 367  C CB  ? GLN A 1  46 ? -12.397   4.210 -16.544 1.000 95.000 ? 46  GLN A CB  1 
ATOM 368  O O   ? GLN A 1  46 ? -10.432   6.036 -15.063 1.000 95.000 ? 46  GLN A O   1 
ATOM 369  C CG  ? GLN A 1  46 ? -12.700   3.161 -17.605 1.000 95.000 ? 46  GLN A CG  1 
ATOM 370  C CD  ? GLN A 1  46 ? -13.466   1.973 -17.054 1.000 95.000 ? 46  GLN A CD  1 
ATOM 371  N NE2 ? GLN A 1  46 ? -13.008   0.769 -17.379 1.000 95.000 ? 46  GLN A NE2 1 
ATOM 372  O OE1 ? GLN A 1  46 ? -14.461   2.136 -16.340 1.000 95.000 ? 46  GLN A OE1 1 
ATOM 373  N N   ? ILE A 1  47 ? -11.822   7.551 -16.017 1.000 94.520 ? 47  ILE A N   1 
ATOM 374  C CA  ? ILE A 1  47 ? -11.633   8.510 -14.934 1.000 94.520 ? 47  ILE A CA  1 
ATOM 375  C C   ? ILE A 1  47 ? -12.900   8.585 -14.085 1.000 94.520 ? 47  ILE A C   1 
ATOM 376  C CB  ? ILE A 1  47 ? -11.268   9.910 -15.476 1.000 94.520 ? 47  ILE A CB  1 
ATOM 377  O O   ? ILE A 1  47 ? -13.987   8.852 -14.602 1.000 94.520 ? 47  ILE A O   1 
ATOM 378  C CG1 ? ILE A 1  47 ?  -9.999   9.836 -16.334 1.000 94.520 ? 47  ILE A CG1 1 
ATOM 379  C CG2 ? ILE A 1  47 ? -11.093  10.905 -14.325 1.000 94.520 ? 47  ILE A CG2 1 
ATOM 380  C CD1 ? ILE A 1  47 ?  -9.674  11.129 -17.069 1.000 94.520 ? 47  ILE A CD1 1 
ATOM 381  N N   ? ARG A 1  48 ? -12.660   8.267 -12.804 1.000 95.670 ? 48  ARG A N   1 
ATOM 382  C CA  ? ARG A 1  48 ? -13.781   8.268 -11.869 1.000 95.670 ? 48  ARG A CA  1 
ATOM 383  C C   ? ARG A 1  48 ? -13.567   9.292 -10.759 1.000 95.670 ? 48  ARG A C   1 
ATOM 384  C CB  ? ARG A 1  48 ? -13.979   6.876 -11.267 1.000 95.670 ? 48  ARG A CB  1 
ATOM 385  O O   ? ARG A 1  48 ? -12.451   9.448 -10.258 1.000 95.670 ? 48  ARG A O   1 
ATOM 386  C CG  ? ARG A 1  48 ? -14.342   5.809 -12.287 1.000 95.670 ? 48  ARG A CG  1 
ATOM 387  C CD  ? ARG A 1  48 ? -15.726   6.041 -12.878 1.000 95.670 ? 48  ARG A CD  1 
ATOM 388  N NE  ? ARG A 1  48 ? -16.131   4.942 -13.750 1.000 95.670 ? 48  ARG A NE  1 
ATOM 389  N NH1 ? ARG A 1  48 ? -15.196   5.841 -15.662 1.000 95.670 ? 48  ARG A NH1 1 
ATOM 390  N NH2 ? ARG A 1  48 ? -16.286   3.827 -15.752 1.000 95.670 ? 48  ARG A NH2 1 
ATOM 391  C CZ  ? ARG A 1  48 ? -15.870   4.873 -15.053 1.000 95.670 ? 48  ARG A CZ  1 
ATOM 392  N N   ? GLY A 1  49 ? -14.657  10.021 -10.416 1.000 95.350 ? 49  GLY A N   1 
ATOM 393  C CA  ? GLY A 1  49 ? -14.602  10.811  -9.196 1.000 95.350 ? 49  GLY A CA  1 
ATOM 394  C C   ? GLY A 1  49 ? -14.746   9.976  -7.938 1.000 95.350 ? 49  GLY A C   1 
ATOM 395  O O   ? GLY A 1  49 ? -15.126   8.805  -8.003 1.000 95.350 ? 49  GLY A O   1 
ATOM 396  N N   ? VAL A 1  50 ? -14.379  10.658  -6.802 1.000 95.810 ? 50  VAL A N   1 
ATOM 397  C CA  ? VAL A 1  50 ? -14.510  10.008  -5.502 1.000 95.810 ? 50  VAL A CA  1 
ATOM 398  C C   ? VAL A 1  50 ? -15.675  10.624  -4.731 1.000 95.810 ? 50  VAL A C   1 
ATOM 399  C CB  ? VAL A 1  50 ? -13.207  10.120  -4.678 1.000 95.810 ? 50  VAL A CB  1 
ATOM 400  O O   ? VAL A 1  50 ? -15.706  11.835  -4.503 1.000 95.810 ? 50  VAL A O   1 
ATOM 401  C CG1 ? VAL A 1  50 ? -13.410   9.563  -3.270 1.000 95.810 ? 50  VAL A CG1 1 
ATOM 402  C CG2 ? VAL A 1  50 ? -12.065   9.392  -5.385 1.000 95.810 ? 50  VAL A CG2 1 
ATOM 403  N N   ? LYS A 1  51 ? -16.738   9.724  -4.419 1.000 94.620 ? 51  LYS A N   1 
ATOM 404  C CA  ? LYS A 1  51 ? -17.957  10.154  -3.739 1.000 94.620 ? 51  LYS A CA  1 
ATOM 405  C C   ? LYS A 1  51 ? -17.785  10.110  -2.223 1.000 94.620 ? 51  LYS A C   1 
ATOM 406  C CB  ? LYS A 1  51 ? -19.141   9.281  -4.158 1.000 94.620 ? 51  LYS A CB  1 
ATOM 407  O O   ? LYS A 1  51 ? -18.329  10.953  -1.507 1.000 94.620 ? 51  LYS A O   1 
ATOM 408  C CG  ? LYS A 1  51 ? -20.448   9.637  -3.464 1.000 94.620 ? 51  LYS A CG  1 
ATOM 409  C CD  ? LYS A 1  51 ? -21.573   8.697  -3.877 1.000 94.620 ? 51  LYS A CD  1 
ATOM 410  C CE  ? LYS A 1  51 ? -22.867   9.016  -3.140 1.000 94.620 ? 51  LYS A CE  1 
ATOM 411  N NZ  ? LYS A 1  51 ? -23.974   8.098  -3.542 1.000 94.620 ? 51  LYS A NZ  1 
ATOM 412  N N   ? ASN A 1  52 ? -17.116   9.095  -1.713 1.000 95.350 ? 52  ASN A N   1 
ATOM 413  C CA  ? ASN A 1  52 ? -16.911   8.902  -0.281 1.000 95.350 ? 52  ASN A CA  1 
ATOM 414  C C   ? ASN A 1  52 ? -15.515   8.363   0.017 1.000 95.350 ? 52  ASN A C   1 
ATOM 415  C CB  ? ASN A 1  52 ? -17.977   7.965   0.292 1.000 95.350 ? 52  ASN A CB  1 
ATOM 416  O O   ? ASN A 1  52 ? -14.953   7.609  -0.779 1.000 95.350 ? 52  ASN A O   1 
ATOM 417  C CG  ? ASN A 1  52 ? -18.052   8.023   1.805 1.000 95.350 ? 52  ASN A CG  1 
ATOM 418  N ND2 ? ASN A 1  52 ? -18.546   6.952   2.416 1.000 95.350 ? 52  ASN A ND2 1 
ATOM 419  O OD1 ? ASN A 1  52 ? -17.670   9.022   2.420 1.000 95.350 ? 52  ASN A OD1 1 
ATOM 420  N N   ? VAL A 1  53 ? -14.979   8.852   1.175 1.000 96.470 ? 53  VAL A N   1 
ATOM 421  C CA  ? VAL A 1  53 ? -13.689   8.381   1.667 1.000 96.470 ? 53  VAL A CA  1 
ATOM 422  C C   ? VAL A 1  53 ? -13.853   7.787   3.064 1.000 96.470 ? 53  VAL A C   1 
ATOM 423  C CB  ? VAL A 1  53 ? -12.642   9.517   1.691 1.000 96.470 ? 53  VAL A CB  1 
ATOM 424  O O   ? VAL A 1  53 ? -14.376   8.444   3.967 1.000 96.470 ? 53  VAL A O   1 
ATOM 425  C CG1 ? VAL A 1  53 ? -11.303   9.007   2.221 1.000 96.470 ? 53  VAL A CG1 1 
ATOM 426  C CG2 ? VAL A 1  53 ? -12.474  10.117   0.296 1.000 96.470 ? 53  VAL A CG2 1 
ATOM 427  N N   ? ILE A 1  54 ? -13.397   6.537   3.238 1.000 97.050 ? 54  ILE A N   1 
ATOM 428  C CA  ? ILE A 1  54 ? -13.463   5.872   4.534 1.000 97.050 ? 54  ILE A CA  1 
ATOM 429  C C   ? ILE A 1  54 ? -12.055   5.504   4.997 1.000 97.050 ? 54  ILE A C   1 
ATOM 430  C CB  ? ILE A 1  54 ? -14.356   4.612   4.479 1.000 97.050 ? 54  ILE A CB  1 
ATOM 431  O O   ? ILE A 1  54 ? -11.397   4.656   4.390 1.000 97.050 ? 54  ILE A O   1 
ATOM 432  C CG1 ? ILE A 1  54 ? -15.752   4.971   3.958 1.000 97.050 ? 54  ILE A CG1 1 
ATOM 433  C CG2 ? ILE A 1  54 ? -14.438   3.947   5.856 1.000 97.050 ? 54  ILE A CG2 1 
ATOM 434  C CD1 ? ILE A 1  54 ? -16.649   3.765   3.713 1.000 97.050 ? 54  ILE A CD1 1 
ATOM 435  N N   ? VAL A 1  55 ? -11.626   6.166   6.096 1.000 97.720 ? 55  VAL A N   1 
ATOM 436  C CA  ? VAL A 1  55 ? -10.328   5.856   6.688 1.000 97.720 ? 55  VAL A CA  1 
ATOM 437  C C   ? VAL A 1  55 ? -10.500   4.822   7.798 1.000 97.720 ? 55  VAL A C   1 
ATOM 438  C CB  ? VAL A 1  55 ?  -9.640   7.124   7.243 1.000 97.720 ? 55  VAL A CB  1 
ATOM 439  O O   ? VAL A 1  55 ? -11.469   4.874   8.560 1.000 97.720 ? 55  VAL A O   1 
ATOM 440  C CG1 ? VAL A 1  55 ?  -8.354   6.760   7.982 1.000 97.720 ? 55  VAL A CG1 1 
ATOM 441  C CG2 ? VAL A 1  55 ?  -9.351   8.111   6.114 1.000 97.720 ? 55  VAL A CG2 1 
ATOM 442  N N   ? HIS A 1  56 ?  -9.551   3.825   7.717 1.000 98.030 ? 56  HIS A N   1 
ATOM 443  C CA  ? HIS A 1  56 ?  -9.601   2.846   8.797 1.000 98.030 ? 56  HIS A CA  1 
ATOM 444  C C   ? HIS A 1  56 ?  -9.679   3.531  10.157 1.000 98.030 ? 56  HIS A C   1 
ATOM 445  C CB  ? HIS A 1  56 ?  -8.381   1.925   8.742 1.000 98.030 ? 56  HIS A CB  1 
ATOM 446  O O   ? HIS A 1  56 ?  -8.877   4.420  10.457 1.000 98.030 ? 56  HIS A O   1 
ATOM 447  C CG  ? HIS A 1  56 ?  -8.537   0.675   9.549 1.000 98.030 ? 56  HIS A CG  1 
ATOM 448  C CD2 ? HIS A 1  56 ?  -8.666  -0.618   9.170 1.000 98.030 ? 56  HIS A CD2 1 
ATOM 449  N ND1 ? HIS A 1  56 ?  -8.576   0.679  10.927 1.000 98.030 ? 56  HIS A ND1 1 
ATOM 450  C CE1 ? HIS A 1  56 ?  -8.722  -0.562  11.360 1.000 98.030 ? 56  HIS A CE1 1 
ATOM 451  N NE2 ? HIS A 1  56 ?  -8.779  -1.368  10.314 1.000 98.030 ? 56  HIS A NE2 1 
ATOM 452  N N   ? PRO A 1  57 ? -10.601   3.149  11.033 1.000 97.070 ? 57  PRO A N   1 
ATOM 453  C CA  ? PRO A 1  57 ? -10.846   3.839  12.302 1.000 97.070 ? 57  PRO A CA  1 
ATOM 454  C C   ? PRO A 1  57 ?  -9.651   3.770  13.251 1.000 97.070 ? 57  PRO A C   1 
ATOM 455  C CB  ? PRO A 1  57 ? -12.049   3.094  12.883 1.000 97.070 ? 57  PRO A CB  1 
ATOM 456  O O   ? PRO A 1  57 ?  -9.505   4.624  14.128 1.000 97.070 ? 57  PRO A O   1 
ATOM 457  C CG  ? PRO A 1  57 ? -12.086   1.794  12.145 1.000 97.070 ? 57  PRO A CG  1 
ATOM 458  C CD  ? PRO A 1  57 ? -11.556   2.018  10.758 1.000 97.070 ? 57  PRO A CD  1 
ATOM 459  N N   ? ASP A 1  58 ?  -8.836   2.741  13.075 1.000 97.260 ? 58  ASP A N   1 
ATOM 460  C CA  ? ASP A 1  58 ?  -7.706   2.569  13.983 1.000 97.260 ? 58  ASP A CA  1 
ATOM 461  C C   ? ASP A 1  58 ?  -6.403   3.025  13.330 1.000 97.260 ? 58  ASP A C   1 
ATOM 462  C CB  ? ASP A 1  58 ?  -7.590   1.108  14.424 1.000 97.260 ? 58  ASP A CB  1 
ATOM 463  O O   ? ASP A 1  58 ?  -5.316   2.640  13.766 1.000 97.260 ? 58  ASP A O   1 
ATOM 464  C CG  ? ASP A 1  58 ?  -8.753   0.656  15.288 1.000 97.260 ? 58  ASP A CG  1 
ATOM 465  O OD1 ? ASP A 1  58 ?  -9.323   1.486  16.028 1.000 97.260 ? 58  ASP A OD1 1 
ATOM 466  O OD2 ? ASP A 1  58 ?  -9.102  -0.544  15.231 1.000 97.260 ? 58  ASP A OD2 1 
ATOM 467  N N   ? TYR A 1  59 ?  -6.479   3.802  12.229 1.000 97.870 ? 59  TYR A N   1 
ATOM 468  C CA  ? TYR A 1  59 ?  -5.280   4.334  11.592 1.000 97.870 ? 59  TYR A CA  1 
ATOM 469  C C   ? TYR A 1  59 ?  -4.479   5.190  12.566 1.000 97.870 ? 59  TYR A C   1 
ATOM 470  C CB  ? TYR A 1  59 ?  -5.648   5.158  10.355 1.000 97.870 ? 59  TYR A CB  1 
ATOM 471  O O   ? TYR A 1  59 ?  -5.026   6.094  13.201 1.000 97.870 ? 59  TYR A O   1 
ATOM 472  C CG  ? TYR A 1  59 ?  -4.477   5.880   9.735 1.000 97.870 ? 59  TYR A CG  1 
ATOM 473  C CD1 ? TYR A 1  59 ?  -4.495   7.262   9.566 1.000 97.870 ? 59  TYR A CD1 1 
ATOM 474  C CD2 ? TYR A 1  59 ?  -3.350   5.181   9.315 1.000 97.870 ? 59  TYR A CD2 1 
ATOM 475  C CE1 ? TYR A 1  59 ?  -3.418   7.932   8.994 1.000 97.870 ? 59  TYR A CE1 1 
ATOM 476  C CE2 ? TYR A 1  59 ?  -2.267   5.840   8.742 1.000 97.870 ? 59  TYR A CE2 1 
ATOM 477  O OH  ? TYR A 1  59 ?  -1.242   7.870   8.018 1.000 97.870 ? 59  TYR A OH  1 
ATOM 478  C CZ  ? TYR A 1  59 ?  -2.311   7.213   8.586 1.000 97.870 ? 59  TYR A CZ  1 
ATOM 479  N N   ? ASN A 1  60 ?  -3.265   4.829  12.701 1.000 96.320 ? 60  ASN A N   1 
ATOM 480  C CA  ? ASN A 1  60 ?  -2.259   5.555  13.469 1.000 96.320 ? 60  ASN A CA  1 
ATOM 481  C C   ? ASN A 1  60 ?  -1.214   6.196  12.559 1.000 96.320 ? 60  ASN A C   1 
ATOM 482  C CB  ? ASN A 1  60 ?  -1.585   4.629  14.483 1.000 96.320 ? 60  ASN A CB  1 
ATOM 483  O O   ? ASN A 1  60 ?  -0.522   5.499  11.816 1.000 96.320 ? 60  ASN A O   1 
ATOM 484  C CG  ? ASN A 1  60 ?  -0.674   5.374  15.439 1.000 96.320 ? 60  ASN A CG  1 
ATOM 485  N ND2 ? ASN A 1  60 ?  -0.234   4.693  16.490 1.000 96.320 ? 60  ASN A ND2 1 
ATOM 486  O OD1 ? ASN A 1  60 ?  -0.369   6.552  15.234 1.000 96.320 ? 60  ASN A OD1 1 
ATOM 487  N N   ? ARG A 1  61 ?  -0.971   7.583  12.727 1.000 93.620 ? 61  ARG A N   1 
ATOM 488  C CA  ? ARG A 1  61 ?  -0.123   8.366  11.833 1.000 93.620 ? 61  ARG A CA  1 
ATOM 489  C C   ? ARG A 1  61 ?   1.353   8.075  12.084 1.000 93.620 ? 61  ARG A C   1 
ATOM 490  C CB  ? ARG A 1  61 ?  -0.399   9.861  12.003 1.000 93.620 ? 61  ARG A CB  1 
ATOM 491  O O   ? ARG A 1  61 ?   2.164   8.106  11.156 1.000 93.620 ? 61  ARG A O   1 
ATOM 492  C CG  ? ARG A 1  61 ?   0.252  10.732  10.941 1.000 93.620 ? 61  ARG A CG  1 
ATOM 493  C CD  ? ARG A 1  61 ?  -0.213  12.179  11.035 1.000 93.620 ? 61  ARG A CD  1 
ATOM 494  N NE  ? ARG A 1  61 ?   0.581  12.938  11.997 1.000 93.620 ? 61  ARG A NE  1 
ATOM 495  N NH1 ? ARG A 1  61 ?  -0.356  14.983  11.468 1.000 93.620 ? 61  ARG A NH1 1 
ATOM 496  N NH2 ? ARG A 1  61 ?   1.265  14.843  13.083 1.000 93.620 ? 61  ARG A NH2 1 
ATOM 497  C CZ  ? ARG A 1  61 ?   0.495  14.253  12.180 1.000 93.620 ? 61  ARG A CZ  1 
ATOM 498  N N   ? ARG A 1  62 ?   1.700   7.781  13.231 1.000 90.820 ? 62  ARG A N   1 
ATOM 499  C CA  ? ARG A 1  62 ?   3.069   7.434  13.599 1.000 90.820 ? 62  ARG A CA  1 
ATOM 500  C C   ? ARG A 1  62 ?   3.095   6.246  14.555 1.000 90.820 ? 62  ARG A C   1 
ATOM 501  C CB  ? ARG A 1  62 ?   3.776   8.633  14.236 1.000 90.820 ? 62  ARG A CB  1 
ATOM 502  O O   ? ARG A 1  62 ?   2.767   6.384  15.735 1.000 90.820 ? 62  ARG A O   1 
ATOM 503  C CG  ? ARG A 1  62 ?   3.993   9.797  13.282 1.000 90.820 ? 62  ARG A CG  1 
ATOM 504  C CD  ? ARG A 1  62 ?   4.795  10.916  13.932 1.000 90.820 ? 62  ARG A CD  1 
ATOM 505  N NE  ? ARG A 1  62 ?   5.029  12.020  13.005 1.000 90.820 ? 62  ARG A NE  1 
ATOM 506  N NH1 ? ARG A 1  62 ?   6.261  13.283  14.496 1.000 90.820 ? 62  ARG A NH1 1 
ATOM 507  N NH2 ? ARG A 1  62 ?   5.871  14.062  12.375 1.000 90.820 ? 62  ARG A NH2 1 
ATOM 508  C CZ  ? ARG A 1  62 ?   5.720  13.119  13.294 1.000 90.820 ? 62  ARG A CZ  1 
ATOM 509  N N   ? PRO A 1  63 ?   3.260   5.051  13.966 1.000 89.910 ? 63  PRO A N   1 
ATOM 510  C CA  ? PRO A 1  63 ?   4.092   4.526  12.881 1.000 89.910 ? 63  PRO A CA  1 
ATOM 511  C C   ? PRO A 1  63 ?   3.290   4.221  11.617 1.000 89.910 ? 63  PRO A C   1 
ATOM 512  C CB  ? PRO A 1  63 ?   4.680   3.244  13.476 1.000 89.910 ? 63  PRO A CB  1 
ATOM 513  O O   ? PRO A 1  63 ?   3.785   3.539  10.717 1.000 89.910 ? 63  PRO A O   1 
ATOM 514  C CG  ? PRO A 1  63 ?   3.619   2.727  14.393 1.000 89.910 ? 63  PRO A CG  1 
ATOM 515  C CD  ? PRO A 1  63 ?   2.899   3.897  14.998 1.000 89.910 ? 63  PRO A CD  1 
ATOM 516  N N   ? ARG A 1  64 ?   2.197   4.728  11.302 1.000 95.070 ? 64  ARG A N   1 
ATOM 517  C CA  ? ARG A 1  64 ?   1.297   4.499  10.176 1.000 95.070 ? 64  ARG A CA  1 
ATOM 518  C C   ? ARG A 1  64 ?   0.683   3.104  10.241 1.000 95.070 ? 64  ARG A C   1 
ATOM 519  C CB  ? ARG A 1  64 ?   2.036   4.685   8.850 1.000 95.070 ? 64  ARG A CB  1 
ATOM 520  O O   ? ARG A 1  64 ?   0.575   2.420   9.221 1.000 95.070 ? 64  ARG A O   1 
ATOM 521  C CG  ? ARG A 1  64 ?   2.502   6.110   8.599 1.000 95.070 ? 64  ARG A CG  1 
ATOM 522  C CD  ? ARG A 1  64 ?   3.181   6.252   7.244 1.000 95.070 ? 64  ARG A CD  1 
ATOM 523  N NE  ? ARG A 1  64 ?   3.813   7.559   7.091 1.000 95.070 ? 64  ARG A NE  1 
ATOM 524  N NH1 ? ARG A 1  64 ?   4.878   7.043   5.107 1.000 95.070 ? 64  ARG A NH1 1 
ATOM 525  N NH2 ? ARG A 1  64 ?   5.126   9.123   6.039 1.000 95.070 ? 64  ARG A NH2 1 
ATOM 526  C CZ  ? ARG A 1  64 ?   4.604   7.905   6.079 1.000 95.070 ? 64  ARG A CZ  1 
ATOM 527  N N   ? ASP A 1  65 ?   0.255   2.646  11.440 1.000 97.020 ? 65  ASP A N   1 
ATOM 528  C CA  ? ASP A 1  65 ?  -0.447   1.391  11.690 1.000 97.020 ? 65  ASP A CA  1 
ATOM 529  C C   ? ASP A 1  65 ?  -1.883   1.453  11.174 1.000 97.020 ? 65  ASP A C   1 
ATOM 530  C CB  ? ASP A 1  65 ?  -0.438   1.058  13.183 1.000 97.020 ? 65  ASP A CB  1 
ATOM 531  O O   ? ASP A 1  65 ?  -2.532   2.498  11.254 1.000 97.020 ? 65  ASP A O   1 
ATOM 532  C CG  ? ASP A 1  65 ?  -0.665  -0.417  13.464 1.000 97.020 ? 65  ASP A CG  1 
ATOM 533  O OD1 ? ASP A 1  65 ?  -0.433  -1.252  12.564 1.000 97.020 ? 65  ASP A OD1 1 
ATOM 534  O OD2 ? ASP A 1  65 ?  -1.083  -0.746  14.595 1.000 97.020 ? 65  ASP A OD2 1 
ATOM 535  N N   ? ASN A 1  66 ?  -2.400   0.334  10.560 1.000 97.600 ? 66  ASN A N   1 
ATOM 536  C CA  ? ASN A 1  66 ?  -3.722   0.272   9.946 1.000 97.600 ? 66  ASN A CA  1 
ATOM 537  C C   ? ASN A 1  66 ?  -3.878   1.316   8.843 1.000 97.600 ? 66  ASN A C   1 
ATOM 538  C CB  ? ASN A 1  66 ?  -4.815   0.449  11.003 1.000 97.600 ? 66  ASN A CB  1 
ATOM 539  O O   ? ASN A 1  66 ?  -4.921   1.963   8.738 1.000 97.600 ? 66  ASN A O   1 
ATOM 540  C CG  ? ASN A 1  66 ?  -4.913  -0.734  11.944 1.000 97.600 ? 66  ASN A CG  1 
ATOM 541  N ND2 ? ASN A 1  66 ?  -5.038  -0.455  13.237 1.000 97.600 ? 66  ASN A ND2 1 
ATOM 542  O OD1 ? ASN A 1  66 ?  -4.877  -1.890  11.514 1.000 97.600 ? 66  ASN A OD1 1 
ATOM 543  N N   ? ASP A 1  67 ?  -2.895   1.553   8.069 1.000 98.310 ? 67  ASP A N   1 
ATOM 544  C CA  ? ASP A 1  67 ?  -2.820   2.536   6.993 1.000 98.310 ? 67  ASP A CA  1 
ATOM 545  C C   ? ASP A 1  67 ?  -3.678   2.114   5.803 1.000 98.310 ? 67  ASP A C   1 
ATOM 546  C CB  ? ASP A 1  67 ?  -1.369   2.737   6.551 1.000 98.310 ? 67  ASP A CB  1 
ATOM 547  O O   ? ASP A 1  67 ?  -3.152   1.704   4.766 1.000 98.310 ? 67  ASP A O   1 
ATOM 548  C CG  ? ASP A 1  67 ?  -1.184   3.954   5.661 1.000 98.310 ? 67  ASP A CG  1 
ATOM 549  O OD1 ? ASP A 1  67 ?  -2.108   4.791   5.572 1.000 98.310 ? 67  ASP A OD1 1 
ATOM 550  O OD2 ? ASP A 1  67 ?  -0.105   4.076   5.042 1.000 98.310 ? 67  ASP A OD2 1 
ATOM 551  N N   ? PHE A 1  68 ?  -5.032   2.136   5.953 1.000 98.470 ? 68  PHE A N   1 
ATOM 552  C CA  ? PHE A 1  68 ?  -5.998   1.743   4.934 1.000 98.470 ? 68  PHE A CA  1 
ATOM 553  C C   ? PHE A 1  68 ?  -7.054   2.825   4.743 1.000 98.470 ? 68  PHE A C   1 
ATOM 554  C CB  ? PHE A 1  68 ?  -6.667   0.417   5.309 1.000 98.470 ? 68  PHE A CB  1 
ATOM 555  O O   ? PHE A 1  68 ?  -7.523   3.421   5.715 1.000 98.470 ? 68  PHE A O   1 
ATOM 556  C CG  ? PHE A 1  68 ?  -5.730  -0.760   5.297 1.000 98.470 ? 68  PHE A CG  1 
ATOM 557  C CD1 ? PHE A 1  68 ?  -5.294  -1.308   4.097 1.000 98.470 ? 68  PHE A CD1 1 
ATOM 558  C CD2 ? PHE A 1  68 ?  -5.285  -1.320   6.488 1.000 98.470 ? 68  PHE A CD2 1 
ATOM 559  C CE1 ? PHE A 1  68 ?  -4.427  -2.398   4.083 1.000 98.470 ? 68  PHE A CE1 1 
ATOM 560  C CE2 ? PHE A 1  68 ?  -4.418  -2.409   6.482 1.000 98.470 ? 68  PHE A CE2 1 
ATOM 561  C CZ  ? PHE A 1  68 ?  -3.991  -2.947   5.279 1.000 98.470 ? 68  PHE A CZ  1 
ATOM 562  N N   ? MET A 1  69 ?  -7.410   3.079   3.532 1.000 98.050 ? 69  MET A N   1 
ATOM 563  C CA  ? MET A 1  69 ?  -8.483   3.987   3.135 1.000 98.050 ? 69  MET A CA  1 
ATOM 564  C C   ? MET A 1  69 ?  -9.260   3.425   1.949 1.000 98.050 ? 69  MET A C   1 
ATOM 565  C CB  ? MET A 1  69 ?  -7.920   5.366   2.785 1.000 98.050 ? 69  MET A CB  1 
ATOM 566  O O   ? MET A 1  69 ?  -8.666   2.909   1.001 1.000 98.050 ? 69  MET A O   1 
ATOM 567  C CG  ? MET A 1  69 ?  -8.979   6.374   2.372 1.000 98.050 ? 69  MET A CG  1 
ATOM 568  S SD  ? MET A 1  69 ?  -8.268   8.017   1.970 1.000 98.050 ? 69  MET A SD  1 
ATOM 569  C CE  ? MET A 1  69 ?  -7.440   7.632   0.402 1.000 98.050 ? 69  MET A CE  1 
ATOM 570  N N   ? LEU A 1  70 ? -10.578   3.424   2.063 1.000 98.070 ? 70  LEU A N   1 
ATOM 571  C CA  ? LEU A 1  70 ? -11.455   3.038   0.963 1.000 98.070 ? 70  LEU A CA  1 
ATOM 572  C C   ? LEU A 1  70 ? -12.006   4.269   0.249 1.000 98.070 ? 70  LEU A C   1 
ATOM 573  C CB  ? LEU A 1  70 ? -12.609   2.172   1.475 1.000 98.070 ? 70  LEU A CB  1 
ATOM 574  O O   ? LEU A 1  70 ? -12.431   5.228   0.897 1.000 98.070 ? 70  LEU A O   1 
ATOM 575  C CG  ? LEU A 1  70 ? -12.241   0.767   1.954 1.000 98.070 ? 70  LEU A CG  1 
ATOM 576  C CD1 ? LEU A 1  70 ? -13.418   0.131   2.686 1.000 98.070 ? 70  LEU A CD1 1 
ATOM 577  C CD2 ? LEU A 1  70 ? -11.803  -0.102   0.779 1.000 98.070 ? 70  LEU A CD2 1 
ATOM 578  N N   ? LEU A 1  71 ? -11.887   4.189  -1.057 1.000 97.660 ? 71  LEU A N   1 
ATOM 579  C CA  ? LEU A 1  71 ? -12.496   5.210  -1.903 1.000 97.660 ? 71  LEU A CA  1 
ATOM 580  C C   ? LEU A 1  71 ? -13.709   4.652  -2.640 1.000 97.660 ? 71  LEU A C   1 
ATOM 581  C CB  ? LEU A 1  71 ? -11.476   5.750  -2.909 1.000 97.660 ? 71  LEU A CB  1 
ATOM 582  O O   ? LEU A 1  71 ? -13.607   3.640  -3.336 1.000 97.660 ? 71  LEU A O   1 
ATOM 583  C CG  ? LEU A 1  71 ? -10.167   6.284  -2.327 1.000 97.660 ? 71  LEU A CG  1 
ATOM 584  C CD1 ? LEU A 1  71 ?  -9.218   6.695  -3.448 1.000 97.660 ? 71  LEU A CD1 1 
ATOM 585  C CD2 ? LEU A 1  71 ? -10.437   7.457  -1.391 1.000 97.660 ? 71  LEU A CD2 1 
ATOM 586  N N   ? GLU A 1  72 ? -14.912   5.284  -2.405 1.000 97.300 ? 72  GLU A N   1 
ATOM 587  C CA  ? GLU A 1  72 ? -16.093   4.950  -3.194 1.000 97.300 ? 72  GLU A CA  1 
ATOM 588  C C   ? GLU A 1  72 ? -16.178   5.809  -4.452 1.000 97.300 ? 72  GLU A C   1 
ATOM 589  C CB  ? GLU A 1  72 ? -17.364   5.115  -2.357 1.000 97.300 ? 72  GLU A CB  1 
ATOM 590  O O   ? GLU A 1  72 ? -16.226   7.038  -4.368 1.000 97.300 ? 72  GLU A O   1 
ATOM 591  C CG  ? GLU A 1  72 ? -18.628   4.637  -3.057 1.000 97.300 ? 72  GLU A CG  1 
ATOM 592  C CD  ? GLU A 1  72 ? -19.880   4.794  -2.208 1.000 97.300 ? 72  GLU A CD  1 
ATOM 593  O OE1 ? GLU A 1  72 ? -20.953   4.290  -2.610 1.000 97.300 ? 72  GLU A OE1 1 
ATOM 594  O OE2 ? GLU A 1  72 ? -19.787   5.427  -1.132 1.000 97.300 ? 72  GLU A OE2 1 
ATOM 595  N N   ? LEU A 1  73 ? -16.188   5.105  -5.593 1.000 97.070 ? 73  LEU A N   1 
ATOM 596  C CA  ? LEU A 1  73 ? -16.237   5.813  -6.868 1.000 97.070 ? 73  LEU A CA  1 
ATOM 597  C C   ? LEU A 1  73 ? -17.616   6.423  -7.098 1.000 97.070 ? 73  LEU A C   1 
ATOM 598  C CB  ? LEU A 1  73 ? -15.885   4.869  -8.020 1.000 97.070 ? 73  LEU A CB  1 
ATOM 599  O O   ? LEU A 1  73 ? -18.626   5.866  -6.664 1.000 97.070 ? 73  LEU A O   1 
ATOM 600  C CG  ? LEU A 1  73 ? -14.535   4.157  -7.925 1.000 97.070 ? 73  LEU A CG  1 
ATOM 601  C CD1 ? LEU A 1  73 ? -14.338   3.231  -9.120 1.000 97.070 ? 73  LEU A CD1 1 
ATOM 602  C CD2 ? LEU A 1  73 ? -13.400   5.172  -7.836 1.000 97.070 ? 73  LEU A CD2 1 
ATOM 603  N N   ? ASP A 1  74 ? -17.713   7.619  -7.731 1.000 96.120 ? 74  ASP A N   1 
ATOM 604  C CA  ? ASP A 1  74 ? -18.979   8.293  -8.004 1.000 96.120 ? 74  ASP A CA  1 
ATOM 605  C C   ? ASP A 1  74 ? -19.810   7.511  -9.019 1.000 96.120 ? 74  ASP A C   1 
ATOM 606  C CB  ? ASP A 1  74 ? -18.731   9.715  -8.511 1.000 96.120 ? 74  ASP A CB  1 
ATOM 607  O O   ? ASP A 1  74 ? -21.027   7.691  -9.103 1.000 96.120 ? 74  ASP A O   1 
ATOM 608  C CG  ? ASP A 1  74 ? -17.887   9.756  -9.773 1.000 96.120 ? 74  ASP A CG  1 
ATOM 609  O OD1 ? ASP A 1  74 ? -17.402   8.693 -10.218 1.000 96.120 ? 74  ASP A OD1 1 
ATOM 610  O OD2 ? ASP A 1  74 ? -17.702  10.862 -10.326 1.000 96.120 ? 74  ASP A OD2 1 
ATOM 611  N N   ? ALA A 1  75 ? -19.215   6.580  -9.849 1.000 96.440 ? 75  ALA A N   1 
ATOM 612  C CA  ? ALA A 1  75 ? -19.810   5.604 -10.758 1.000 96.440 ? 75  ALA A CA  1 
ATOM 613  C C   ? ALA A 1  75 ? -18.955   4.343 -10.846 1.000 96.440 ? 75  ALA A C   1 
ATOM 614  C CB  ? ALA A 1  75 ? -19.996   6.215 -12.145 1.000 96.440 ? 75  ALA A CB  1 
ATOM 615  O O   ? ALA A 1  75 ? -17.726   4.412 -10.761 1.000 96.440 ? 75  ALA A O   1 
ATOM 616  N N   ? PRO A 1  76 ? -19.702   3.096 -10.992 1.000 96.700 ? 76  PRO A N   1 
ATOM 617  C CA  ? PRO A 1  76 ? -18.925   1.856 -11.055 1.000 96.700 ? 76  PRO A CA  1 
ATOM 618  C C   ? PRO A 1  76 ? -17.959   1.825 -12.237 1.000 96.700 ? 76  PRO A C   1 
ATOM 619  C CB  ? PRO A 1  76 ? -19.999   0.775 -11.199 1.000 96.700 ? 76  PRO A CB  1 
ATOM 620  O O   ? PRO A 1  76 ? -18.256   2.383 -13.297 1.000 96.700 ? 76  PRO A O   1 
ATOM 621  C CG  ? PRO A 1  76 ? -21.273   1.445 -10.798 1.000 96.700 ? 76  PRO A CG  1 
ATOM 622  C CD  ? PRO A 1  76 ? -21.129   2.921 -11.033 1.000 96.700 ? 76  PRO A CD  1 
ATOM 623  N N   ? ALA A 1  77 ? -16.820   1.167 -12.028 1.000 97.160 ? 77  ALA A N   1 
ATOM 624  C CA  ? ALA A 1  77 ? -15.872   0.930 -13.114 1.000 97.160 ? 77  ALA A CA  1 
ATOM 625  C C   ? ALA A 1  77 ? -16.432  -0.067 -14.124 1.000 97.160 ? 77  ALA A C   1 
ATOM 626  C CB  ? ALA A 1  77 ? -14.541   0.430 -12.559 1.000 97.160 ? 77  ALA A CB  1 
ATOM 627  O O   ? ALA A 1  77 ? -17.137  -1.008 -13.752 1.000 97.160 ? 77  ALA A O   1 
ATOM 628  N N   ? GLU A 1  78 ? -16.204   0.185 -15.392 1.000 96.870 ? 78  GLU A N   1 
ATOM 629  C CA  ? GLU A 1  78 ? -16.484  -0.809 -16.424 1.000 96.870 ? 78  GLU A CA  1 
ATOM 630  C C   ? GLU A 1  78 ? -15.357  -1.832 -16.526 1.000 96.870 ? 78  GLU A C   1 
ATOM 631  C CB  ? GLU A 1  78 ? -16.702  -0.130 -17.779 1.000 96.870 ? 78  GLU A CB  1 
ATOM 632  O O   ? GLU A 1  78 ? -14.234  -1.491 -16.905 1.000 96.870 ? 78  GLU A O   1 
ATOM 633  C CG  ? GLU A 1  78 ? -17.924   0.777 -17.823 1.000 96.870 ? 78  GLU A CG  1 
ATOM 634  C CD  ? GLU A 1  78 ? -18.112   1.465 -19.165 1.000 96.870 ? 78  GLU A CD  1 
ATOM 635  O OE1 ? GLU A 1  78 ? -19.048   2.285 -19.301 1.000 96.870 ? 78  GLU A OE1 1 
ATOM 636  O OE2 ? GLU A 1  78 ? -17.316   1.182 -20.089 1.000 96.870 ? 78  GLU A OE2 1 
ATOM 637  N N   ? LEU A 1  79 ? -15.616  -3.063 -16.100 1.000 96.790 ? 79  LEU A N   1 
ATOM 638  C CA  ? LEU A 1  79 ? -14.587  -4.097 -16.134 1.000 96.790 ? 79  LEU A CA  1 
ATOM 639  C C   ? LEU A 1  79 ? -14.355  -4.586 -17.560 1.000 96.790 ? 79  LEU A C   1 
ATOM 640  C CB  ? LEU A 1  79 ? -14.979  -5.273 -15.236 1.000 96.790 ? 79  LEU A CB  1 
ATOM 641  O O   ? LEU A 1  79 ? -15.311  -4.815 -18.305 1.000 96.790 ? 79  LEU A O   1 
ATOM 642  C CG  ? LEU A 1  79 ? -15.298  -4.936 -13.778 1.000 96.790 ? 79  LEU A CG  1 
ATOM 643  C CD1 ? LEU A 1  79 ? -15.594  -6.210 -12.993 1.000 96.790 ? 79  LEU A CD1 1 
ATOM 644  C CD2 ? LEU A 1  79 ? -14.146  -4.165 -13.143 1.000 96.790 ? 79  LEU A CD2 1 
ATOM 645  N N   ? ASN A 1  80 ? -13.008  -4.766 -17.941 1.000 94.920 ? 80  ASN A N   1 
ATOM 646  C CA  ? ASN A 1  80 ? -12.536  -5.255 -19.233 1.000 94.920 ? 80  ASN A CA  1 
ATOM 647  C C   ? ASN A 1  80 ? -11.108  -5.784 -19.144 1.000 94.920 ? 80  ASN A C   1 
ATOM 648  C CB  ? ASN A 1  80 ? -12.631  -4.154 -20.291 1.000 94.920 ? 80  ASN A CB  1 
ATOM 649  O O   ? ASN A 1  80 ? -10.613  -6.068 -18.052 1.000 94.920 ? 80  ASN A O   1 
ATOM 650  C CG  ? ASN A 1  80 ? -11.827  -2.922 -19.925 1.000 94.920 ? 80  ASN A CG  1 
ATOM 651  N ND2 ? ASN A 1  80 ? -12.425  -1.750 -20.099 1.000 94.920 ? 80  ASN A ND2 1 
ATOM 652  O OD1 ? ASN A 1  80 ? -10.676  -3.023 -19.490 1.000 94.920 ? 80  ASN A OD1 1 
ATOM 653  N N   ? ASN A 1  81 ? -10.432  -5.908 -20.318 1.000 94.320 ? 81  ASN A N   1 
ATOM 654  C CA  ? ASN A 1  81 ?  -9.095  -6.492 -20.333 1.000 94.320 ? 81  ASN A CA  1 
ATOM 655  C C   ? ASN A 1  81 ?  -8.081  -5.589 -19.637 1.000 94.320 ? 81  ASN A C   1 
ATOM 656  C CB  ? ASN A 1  81 ?  -8.652  -6.781 -21.769 1.000 94.320 ? 81  ASN A CB  1 
ATOM 657  O O   ? ASN A 1  81 ?  -7.017  -6.049 -19.221 1.000 94.320 ? 81  ASN A O   1 
ATOM 658  C CG  ? ASN A 1  81 ?  -9.394  -7.951 -22.385 1.000 94.320 ? 81  ASN A CG  1 
ATOM 659  N ND2 ? ASN A 1  81 ?  -9.473  -7.971 -23.710 1.000 94.320 ? 81  ASN A ND2 1 
ATOM 660  O OD1 ? ASN A 1  81 ?  -9.892  -8.828 -21.676 1.000 94.320 ? 81  ASN A OD1 1 
ATOM 661  N N   ? ASN A 1  82 ?  -8.469  -4.337 -19.326 1.000 94.160 ? 82  ASN A N   1 
ATOM 662  C CA  ? ASN A 1  82 ?  -7.526  -3.354 -18.806 1.000 94.160 ? 82  ASN A CA  1 
ATOM 663  C C   ? ASN A 1  82 ?  -7.934  -2.863 -17.420 1.000 94.160 ? 82  ASN A C   1 
ATOM 664  C CB  ? ASN A 1  82 ?  -7.395  -2.172 -19.770 1.000 94.160 ? 82  ASN A CB  1 
ATOM 665  O O   ? ASN A 1  82 ?  -7.132  -2.250 -16.713 1.000 94.160 ? 82  ASN A O   1 
ATOM 666  C CG  ? ASN A 1  82 ?  -6.823  -2.576 -21.115 1.000 94.160 ? 82  ASN A CG  1 
ATOM 667  N ND2 ? ASN A 1  82 ?  -5.506  -2.483 -21.251 1.000 94.160 ? 82  ASN A ND2 1 
ATOM 668  O OD1 ? ASN A 1  82 ?  -7.560  -2.967 -22.024 1.000 94.160 ? 82  ASN A OD1 1 
ATOM 669  N N   ? VAL A 1  83 ?  -9.213  -3.144 -16.988 1.000 96.440 ? 83  VAL A N   1 
ATOM 670  C CA  ? VAL A 1  83 ?  -9.720  -2.776 -15.671 1.000 96.440 ? 83  VAL A CA  1 
ATOM 671  C C   ? VAL A 1  83 ? -10.341  -3.997 -14.997 1.000 96.440 ? 83  VAL A C   1 
ATOM 672  C CB  ? VAL A 1  83 ? -10.755  -1.632 -15.760 1.000 96.440 ? 83  VAL A CB  1 
ATOM 673  O O   ? VAL A 1  83 ? -11.387  -4.488 -15.429 1.000 96.440 ? 83  VAL A O   1 
ATOM 674  C CG1 ? VAL A 1  83 ? -11.233  -1.226 -14.367 1.000 96.440 ? 83  VAL A CG1 1 
ATOM 675  C CG2 ? VAL A 1  83 ? -10.162  -0.432 -16.496 1.000 96.440 ? 83  VAL A CG2 1 
ATOM 676  N N   ? LYS A 1  84 ?  -9.623  -4.473 -13.896 1.000 95.590 ? 84  LYS A N   1 
ATOM 677  C CA  ? LYS A 1  84 ? -10.090  -5.648 -13.167 1.000 95.590 ? 84  LYS A CA  1 
ATOM 678  C C   ? LYS A 1  84 ? -10.020  -5.424 -11.660 1.000 95.590 ? 84  LYS A C   1 
ATOM 679  C CB  ? LYS A 1  84 ?  -9.269  -6.880 -13.553 1.000 95.590 ? 84  LYS A CB  1 
ATOM 680  O O   ? LYS A 1  84 ?  -9.273  -4.564 -11.189 1.000 95.590 ? 84  LYS A O   1 
ATOM 681  C CG  ? LYS A 1  84 ?  -9.384  -7.266 -15.020 1.000 95.590 ? 84  LYS A CG  1 
ATOM 682  C CD  ? LYS A 1  84 ?  -8.552  -8.502 -15.339 1.000 95.590 ? 84  LYS A CD  1 
ATOM 683  C CE  ? LYS A 1  84 ?  -8.633  -8.865 -16.816 1.000 95.590 ? 84  LYS A CE  1 
ATOM 684  N NZ  ? LYS A 1  84 ?  -7.821 -10.078 -17.133 1.000 95.590 ? 84  LYS A NZ  1 
ATOM 685  N N   ? THR A 1  85 ? -10.881  -6.255 -11.011 1.000 97.160 ? 85  THR A N   1 
ATOM 686  C CA  ? THR A 1  85 ? -10.809  -6.251  -9.554 1.000 97.160 ? 85  THR A CA  1 
ATOM 687  C C   ? THR A 1  85 ?  -9.795  -7.278  -9.059 1.000 97.160 ? 85  THR A C   1 
ATOM 688  C CB  ? THR A 1  85 ? -12.185  -6.540  -8.926 1.000 97.160 ? 85  THR A CB  1 
ATOM 689  O O   ? THR A 1  85 ?  -9.544  -8.282  -9.729 1.000 97.160 ? 85  THR A O   1 
ATOM 690  C CG2 ? THR A 1  85 ? -13.239  -5.563  -9.436 1.000 97.160 ? 85  THR A CG2 1 
ATOM 691  O OG1 ? THR A 1  85 ? -12.585  -7.875  -9.260 1.000 97.160 ? 85  THR A OG1 1 
ATOM 692  N N   ? ILE A 1  86 ?  -9.204  -6.944  -7.918 1.000 97.600 ? 86  ILE A N   1 
ATOM 693  C CA  ? ILE A 1  86 ?  -8.291  -7.873  -7.261 1.000 97.600 ? 86  ILE A CA  1 
ATOM 694  C C   ? ILE A 1  86 ?  -8.880  -8.317  -5.924 1.000 97.600 ? 86  ILE A C   1 
ATOM 695  C CB  ? ILE A 1  86 ?  -6.897  -7.242  -7.050 1.000 97.600 ? 86  ILE A CB  1 
ATOM 696  O O   ? ILE A 1  86 ?  -9.466  -7.510  -5.198 1.000 97.600 ? 86  ILE A O   1 
ATOM 697  C CG1 ? ILE A 1  86 ?  -5.897  -8.303  -6.575 1.000 97.600 ? 86  ILE A CG1 1 
ATOM 698  C CG2 ? ILE A 1  86 ?  -6.976  -6.080  -6.056 1.000 97.600 ? 86  ILE A CG2 1 
ATOM 699  C CD1 ? ILE A 1  86 ?  -5.400  -9.224  -7.680 1.000 97.600 ? 86  ILE A CD1 1 
ATOM 700  N N   ? GLY A 1  87 ?  -8.832  -9.669  -5.707 1.000 97.140 ? 87  GLY A N   1 
ATOM 701  C CA  ? GLY A 1  87 ?  -9.326 -10.203  -4.447 1.000 97.140 ? 87  GLY A CA  1 
ATOM 702  C C   ? GLY A 1  87 ?  -8.415  -9.898  -3.272 1.000 97.140 ? 87  GLY A C   1 
ATOM 703  O O   ? GLY A 1  87 ?  -7.209  -9.714  -3.447 1.000 97.140 ? 87  GLY A O   1 
ATOM 704  N N   ? LEU A 1  88 ?  -9.064  -9.908  -2.013 1.000 97.900 ? 88  LEU A N   1 
ATOM 705  C CA  ? LEU A 1  88 ?  -8.311  -9.675  -0.785 1.000 97.900 ? 88  LEU A CA  1 
ATOM 706  C C   ? LEU A 1  88 ?  -7.712 -10.976  -0.260 1.000 97.900 ? 88  LEU A C   1 
ATOM 707  C CB  ? LEU A 1  88 ?  -9.209  -9.046   0.283 1.000 97.900 ? 88  LEU A CB  1 
ATOM 708  O O   ? LEU A 1  88 ?  -8.353 -12.028  -0.319 1.000 97.900 ? 88  LEU A O   1 
ATOM 709  C CG  ? LEU A 1  88 ?  -9.881  -7.723  -0.089 1.000 97.900 ? 88  LEU A CG  1 
ATOM 710  C CD1 ? LEU A 1  88 ? -10.785  -7.251   1.044 1.000 97.900 ? 88  LEU A CD1 1 
ATOM 711  C CD2 ? LEU A 1  88 ?  -8.834  -6.666  -0.421 1.000 97.900 ? 88  LEU A CD2 1 
ATOM 712  N N   ? ALA A 1  89 ?  -6.528 -10.902   0.188 1.000 97.580 ? 89  ALA A N   1 
ATOM 713  C CA  ? ALA A 1  89 ?  -5.963 -12.049   0.894 1.000 97.580 ? 89  ALA A CA  1 
ATOM 714  C C   ? ALA A 1  89 ?  -6.636 -12.244   2.250 1.000 97.580 ? 89  ALA A C   1 
ATOM 715  C CB  ? ALA A 1  89 ?  -4.456 -11.875   1.072 1.000 97.580 ? 89  ALA A CB  1 
ATOM 716  O O   ? ALA A 1  89 ?  -6.787 -11.292   3.018 1.000 97.580 ? 89  ALA A O   1 
ATOM 717  N N   ? THR A 1  90 ?  -7.088 -13.457   2.563 1.000 96.250 ? 90  THR A N   1 
ATOM 718  C CA  ? THR A 1  90 ?  -7.720 -13.755   3.844 1.000 96.250 ? 90  THR A CA  1 
ATOM 719  C C   ? THR A 1  90 ?  -6.748 -14.481   4.770 1.000 96.250 ? 90  THR A C   1 
ATOM 720  C CB  ? THR A 1  90 ?  -8.988 -14.607   3.656 1.000 96.250 ? 90  THR A CB  1 
ATOM 721  O O   ? THR A 1  90 ?  -7.017 -14.632   5.964 1.000 96.250 ? 90  THR A O   1 
ATOM 722  C CG2 ? THR A 1  90 ? -10.073 -13.825   2.922 1.000 96.250 ? 90  THR A CG2 1 
ATOM 723  O OG1 ? THR A 1  90 ?  -8.662 -15.778   2.897 1.000 96.250 ? 90  THR A OG1 1 
ATOM 724  N N   ? GLN A 1  91 ?  -5.621 -14.867   4.184 1.000 97.020 ? 91  GLN A N   1 
ATOM 725  C CA  ? GLN A 1  91 ?  -4.500 -15.411   4.943 1.000 97.020 ? 91  GLN A CA  1 
ATOM 726  C C   ? GLN A 1  91 ?  -3.275 -14.507   4.838 1.000 97.020 ? 91  GLN A C   1 
ATOM 727  C CB  ? GLN A 1  91 ?  -4.156 -16.820   4.459 1.000 97.020 ? 91  GLN A CB  1 
ATOM 728  O O   ? GLN A 1  91 ?  -2.956 -14.008   3.756 1.000 97.020 ? 91  GLN A O   1 
ATOM 729  C CG  ? GLN A 1  91 ?  -5.268 -17.836   4.683 1.000 97.020 ? 91  GLN A CG  1 
ATOM 730  C CD  ? GLN A 1  91 ?  -4.913 -19.218   4.167 1.000 97.020 ? 91  GLN A CD  1 
ATOM 731  N NE2 ? GLN A 1  91 ?  -5.791 -20.185   4.411 1.000 97.020 ? 91  GLN A NE2 1 
ATOM 732  O OE1 ? GLN A 1  91 ?  -3.860 -19.414   3.552 1.000 97.020 ? 91  GLN A OE1 1 
ATOM 733  N N   ? CYS A 1  92 ?  -2.582 -14.398   6.011 1.000 96.820 ? 92  CYS A N   1 
ATOM 734  C CA  ? CYS A 1  92 ?  -1.433 -13.499   6.041 1.000 96.820 ? 92  CYS A CA  1 
ATOM 735  C C   ? CYS A 1  92 ?  -0.267 -14.078   5.249 1.000 96.820 ? 92  CYS A C   1 
ATOM 736  C CB  ? CYS A 1  92 ?  -0.999 -13.232   7.482 1.000 96.820 ? 92  CYS A CB  1 
ATOM 737  O O   ? CYS A 1  92 ?  -0.121 -15.298   5.154 1.000 96.820 ? 92  CYS A O   1 
ATOM 738  S SG  ? CYS A 1  92 ?  -2.202 -12.285   8.440 1.000 96.820 ? 92  CYS A SG  1 
ATOM 739  N N   ? PRO A 1  93 ?   0.522 -13.162   4.669 1.000 95.450 ? 93  PRO A N   1 
ATOM 740  C CA  ? PRO A 1  93 ?   1.656 -13.613   3.859 1.000 95.450 ? 93  PRO A CA  1 
ATOM 741  C C   ? PRO A 1  93 ?   2.680 -14.406   4.667 1.000 95.450 ? 93  PRO A C   1 
ATOM 742  C CB  ? PRO A 1  93 ?   2.262 -12.306   3.341 1.000 95.450 ? 93  PRO A CB  1 
ATOM 743  O O   ? PRO A 1  93 ?   2.883 -14.132   5.852 1.000 95.450 ? 93  PRO A O   1 
ATOM 744  C CG  ? PRO A 1  93 ?   1.888 -11.281   4.363 1.000 95.450 ? 93  PRO A CG  1 
ATOM 745  C CD  ? PRO A 1  93 ?   0.547 -11.644   4.934 1.000 95.450 ? 93  PRO A CD  1 
ATOM 746  N N   ? THR A 1  94 ?   3.271 -15.342   3.959 1.000 95.990 ? 94  THR A N   1 
ATOM 747  C CA  ? THR A 1  94 ?   4.322 -16.160   4.554 1.000 95.990 ? 94  THR A CA  1 
ATOM 748  C C   ? THR A 1  94 ?   5.700 -15.671   4.117 1.000 95.990 ? 94  THR A C   1 
ATOM 749  C CB  ? THR A 1  94 ?   4.156 -17.643   4.176 1.000 95.990 ? 94  THR A CB  1 
ATOM 750  O O   ? THR A 1  94 ?   5.899 -15.319   2.953 1.000 95.990 ? 94  THR A O   1 
ATOM 751  C CG2 ? THR A 1  94 ?   5.131 -18.521   4.955 1.000 95.990 ? 94  THR A CG2 1 
ATOM 752  O OG1 ? THR A 1  94 ?   2.817 -18.058   4.471 1.000 95.990 ? 94  THR A OG1 1 
ATOM 753  N N   ? PRO A 1  95 ?   6.629 -15.640   5.126 1.000 96.960 ? 95  PRO A N   1 
ATOM 754  C CA  ? PRO A 1  95 ?   7.983 -15.239   4.735 1.000 96.960 ? 95  PRO A CA  1 
ATOM 755  C C   ? PRO A 1  95 ?   8.536 -16.076   3.584 1.000 96.960 ? 95  PRO A C   1 
ATOM 756  C CB  ? PRO A 1  95 ?   8.798 -15.459   6.011 1.000 96.960 ? 95  PRO A CB  1 
ATOM 757  O O   ? PRO A 1  95 ?   8.332 -17.292   3.546 1.000 96.960 ? 95  PRO A O   1 
ATOM 758  C CG  ? PRO A 1  95 ?   7.810 -15.327   7.124 1.000 96.960 ? 95  PRO A CG  1 
ATOM 759  C CD  ? PRO A 1  95 ?   6.495 -15.888   6.664 1.000 96.960 ? 95  PRO A CD  1 
ATOM 760  N N   ? GLY A 1  96 ?   9.143 -15.345   2.594 1.000 96.570 ? 96  GLY A N   1 
ATOM 761  C CA  ? GLY A 1  96 ?   9.754 -16.014   1.456 1.000 96.570 ? 96  GLY A CA  1 
ATOM 762  C C   ? GLY A 1  96 ?   8.836 -16.099   0.251 1.000 96.570 ? 96  GLY A C   1 
ATOM 763  O O   ? GLY A 1  96 ?   9.273 -16.458  -0.844 1.000 96.570 ? 96  GLY A O   1 
ATOM 764  N N   ? ALA A 1  97 ?   7.554 -15.828   0.481 1.000 97.060 ? 97  ALA A N   1 
ATOM 765  C CA  ? ALA A 1  97 ?   6.600 -15.829  -0.625 1.000 97.060 ? 97  ALA A CA  1 
ATOM 766  C C   ? ALA A 1  97 ?   6.976 -14.787  -1.675 1.000 97.060 ? 97  ALA A C   1 
ATOM 767  C CB  ? ALA A 1  97 ?   5.186 -15.575  -0.110 1.000 97.060 ? 97  ALA A CB  1 
ATOM 768  O O   ? ALA A 1  97 ?   7.363 -13.667  -1.335 1.000 97.060 ? 97  ALA A O   1 
ATOM 769  N N   ? LYS A 1  98 ?   6.920 -15.184  -2.944 1.000 97.320 ? 98  LYS A N   1 
ATOM 770  C CA  ? LYS A 1  98 ?   7.153 -14.280  -4.066 1.000 97.320 ? 98  LYS A CA  1 
ATOM 771  C C   ? LYS A 1  98 ?   5.921 -13.425  -4.349 1.000 97.320 ? 98  LYS A C   1 
ATOM 772  C CB  ? LYS A 1  98 ?   7.544 -15.067  -5.318 1.000 97.320 ? 98  LYS A CB  1 
ATOM 773  O O   ? LYS A 1  98 ?   4.818 -13.952  -4.512 1.000 97.320 ? 98  LYS A O   1 
ATOM 774  C CG  ? LYS A 1  98 ?   7.955 -14.194  -6.495 1.000 97.320 ? 98  LYS A CG  1 
ATOM 775  C CD  ? LYS A 1  98 ?   8.355 -15.034  -7.701 1.000 97.320 ? 98  LYS A CD  1 
ATOM 776  C CE  ? LYS A 1  98 ?   8.715 -14.162  -8.896 1.000 97.320 ? 98  LYS A CE  1 
ATOM 777  N NZ  ? LYS A 1  98 ?   9.164 -14.979 -10.063 1.000 97.320 ? 98  LYS A NZ  1 
ATOM 778  N N   ? CYS A 1  99 ?   6.125 -12.128  -4.481 1.000 97.970 ? 99  CYS A N   1 
ATOM 779  C CA  ? CYS A 1  99 ?   5.049 -11.175  -4.732 1.000 97.970 ? 99  CYS A CA  1 
ATOM 780  C C   ? CYS A 1  99 ?   5.455 -10.163  -5.796 1.000 97.970 ? 99  CYS A C   1 
ATOM 781  C CB  ? CYS A 1  99 ?   4.665 -10.448  -3.444 1.000 97.970 ? 99  CYS A CB  1 
ATOM 782  O O   ? CYS A 1  99 ?   6.640 -10.017  -6.101 1.000 97.970 ? 99  CYS A O   1 
ATOM 783  S SG  ? CYS A 1  99 ?   4.178 -11.554  -2.101 1.000 97.970 ? 99  CYS A SG  1 
ATOM 784  N N   ? THR A 1 100 ?   4.426  -9.502  -6.346 1.000 97.750 ? 100 THR A N   1 
ATOM 785  C CA  ? THR A 1 100 ?   4.650  -8.456  -7.338 1.000 97.750 ? 100 THR A CA  1 
ATOM 786  C C   ? THR A 1 100 ?   4.080  -7.125  -6.857 1.000 97.750 ? 100 THR A C   1 
ATOM 787  C CB  ? THR A 1 100 ?   4.020  -8.828  -8.693 1.000 97.750 ? 100 THR A CB  1 
ATOM 788  O O   ? THR A 1 100 ?   2.917  -7.050  -6.454 1.000 97.750 ? 100 THR A O   1 
ATOM 789  C CG2 ? THR A 1 100 ?   4.260  -7.735  -9.729 1.000 97.750 ? 100 THR A CG2 1 
ATOM 790  O OG1 ? THR A 1 100 ?   4.600 -10.052  -9.163 1.000 97.750 ? 100 THR A OG1 1 
ATOM 791  N N   ? VAL A 1 101 ?   4.921  -6.124  -6.858 1.000 97.070 ? 101 VAL A N   1 
ATOM 792  C CA  ? VAL A 1 101 ?   4.481  -4.762  -6.572 1.000 97.070 ? 101 VAL A CA  1 
ATOM 793  C C   ? VAL A 1 101 ?   4.471  -3.941  -7.859 1.000 97.070 ? 101 VAL A C   1 
ATOM 794  C CB  ? VAL A 1 101 ?   5.382  -4.085  -5.515 1.000 97.070 ? 101 VAL A CB  1 
ATOM 795  O O   ? VAL A 1 101 ?   5.354  -4.092  -8.707 1.000 97.070 ? 101 VAL A O   1 
ATOM 796  C CG1 ? VAL A 1 101 ?   6.827  -4.008  -6.006 1.000 97.070 ? 101 VAL A CG1 1 
ATOM 797  C CG2 ? VAL A 1 101 ?   4.854  -2.692  -5.178 1.000 97.070 ? 101 VAL A CG2 1 
ATOM 798  N N   ? SER A 1 102 ?   3.454  -3.163  -8.060 1.000 95.620 ? 102 SER A N   1 
ATOM 799  C CA  ? SER A 1 102 ?   3.321  -2.367  -9.276 1.000 95.620 ? 102 SER A CA  1 
ATOM 800  C C   ? SER A 1 102 ?   2.956  -0.922  -8.953 1.000 95.620 ? 102 SER A C   1 
ATOM 801  C CB  ? SER A 1 102 ?   2.265  -2.973 -10.201 1.000 95.620 ? 102 SER A CB  1 
ATOM 802  O O   ? SER A 1 102 ?   2.319  -0.650  -7.933 1.000 95.620 ? 102 SER A O   1 
ATOM 803  O OG  ? SER A 1 102 ?   1.031  -3.129  -9.522 1.000 95.620 ? 102 SER A OG  1 
ATOM 804  N N   ? GLY A 1 103 ?   3.511  -0.007  -9.797 1.000 94.210 ? 103 GLY A N   1 
ATOM 805  C CA  ? GLY A 1 103 ?   3.169   1.392  -9.596 1.000 94.210 ? 103 GLY A CA  1 
ATOM 806  C C   ? GLY A 1 103 ?   3.972   2.335 -10.473 1.000 94.210 ? 103 GLY A C   1 
ATOM 807  O O   ? GLY A 1 103 ?   4.756   1.891 -11.314 1.000 94.210 ? 103 GLY A O   1 
ATOM 808  N N   ? TRP A 1 104 ?   3.763   3.667 -10.422 1.000 92.840 ? 104 TRP A N   1 
ATOM 809  C CA  ? TRP A 1 104 ?   4.394   4.730 -11.198 1.000 92.840 ? 104 TRP A CA  1 
ATOM 810  C C   ? TRP A 1 104 ?   5.269   5.607 -10.308 1.000 92.840 ? 104 TRP A C   1 
ATOM 811  C CB  ? TRP A 1 104 ?   3.336   5.586 -11.898 1.000 92.840 ? 104 TRP A CB  1 
ATOM 812  O O   ? TRP A 1 104 ?   5.519   6.771 -10.628 1.000 92.840 ? 104 TRP A O   1 
ATOM 813  C CG  ? TRP A 1 104 ?   2.711   4.927 -13.091 1.000 92.840 ? 104 TRP A CG  1 
ATOM 814  C CD1 ? TRP A 1 104 ?   3.110   5.032 -14.394 1.000 92.840 ? 104 TRP A CD1 1 
ATOM 815  C CD2 ? TRP A 1 104 ?   1.570   4.064 -13.089 1.000 92.840 ? 104 TRP A CD2 1 
ATOM 816  C CE2 ? TRP A 1 104 ?   1.333   3.681 -14.428 1.000 92.840 ? 104 TRP A CE2 1 
ATOM 817  C CE3 ? TRP A 1 104 ?   0.724   3.576 -12.084 1.000 92.840 ? 104 TRP A CE3 1 
ATOM 818  N NE1 ? TRP A 1 104 ?   2.286   4.285 -15.203 1.000 92.840 ? 104 TRP A NE1 1 
ATOM 819  C CH2 ? TRP A 1 104 ?  -0.529   2.369 -13.785 1.000 92.840 ? 104 TRP A CH2 1 
ATOM 820  C CZ2 ? TRP A 1 104 ?   0.284   2.832 -14.787 1.000 92.840 ? 104 TRP A CZ2 1 
ATOM 821  C CZ3 ? TRP A 1 104 ?  -0.320   2.731 -12.444 1.000 92.840 ? 104 TRP A CZ3 1 
ATOM 822  N N   ? GLY A 1 105 ?   5.570   5.088  -9.083 1.000 89.850 ? 105 GLY A N   1 
ATOM 823  C CA  ? GLY A 1 105 ?   6.455   5.841  -8.208 1.000 89.850 ? 105 GLY A CA  1 
ATOM 824  C C   ? GLY A 1 105 ?   7.849   6.017  -8.779 1.000 89.850 ? 105 GLY A C   1 
ATOM 825  O O   ? GLY A 1 105 ?   8.161   5.484  -9.846 1.000 89.850 ? 105 GLY A O   1 
ATOM 826  N N   ? THR A 1 106 ?   8.688   6.775  -8.057 1.000 88.570 ? 106 THR A N   1 
ATOM 827  C CA  ? THR A 1 106 ?  10.043   7.039  -8.528 1.000 88.570 ? 106 THR A CA  1 
ATOM 828  C C   ? THR A 1 106 ?  10.829   5.738  -8.672 1.000 88.570 ? 106 THR A C   1 
ATOM 829  C CB  ? THR A 1 106 ?  10.790   7.990  -7.575 1.000 88.570 ? 106 THR A CB  1 
ATOM 830  O O   ? THR A 1 106 ?  10.603   4.785  -7.924 1.000 88.570 ? 106 THR A O   1 
ATOM 831  C CG2 ? THR A 1 106 ?   9.971   9.247  -7.299 1.000 88.570 ? 106 THR A CG2 1 
ATOM 832  O OG1 ? THR A 1 106 ?  11.043   7.316  -6.337 1.000 88.570 ? 106 THR A OG1 1 
ATOM 833  N N   ? VAL A 1 107 ?  11.708   5.663  -9.738 1.000 85.960 ? 107 VAL A N   1 
ATOM 834  C CA  ? VAL A 1 107 ?  12.538   4.489  -9.988 1.000 85.960 ? 107 VAL A CA  1 
ATOM 835  C C   ? VAL A 1 107 ?  13.981   4.781  -9.584 1.000 85.960 ? 107 VAL A C   1 
ATOM 836  C CB  ? VAL A 1 107 ?  12.476   4.055 -11.469 1.000 85.960 ? 107 VAL A CB  1 
ATOM 837  O O   ? VAL A 1 107 ?  14.852   3.915  -9.699 1.000 85.960 ? 107 VAL A O   1 
ATOM 838  C CG1 ? VAL A 1 107 ?  11.074   3.570 -11.832 1.000 85.960 ? 107 VAL A CG1 1 
ATOM 839  C CG2 ? VAL A 1 107 ?  12.899   5.206 -12.380 1.000 85.960 ? 107 VAL A CG2 1 
ATOM 840  N N   ? THR A 1 108 ?  14.259   6.064  -9.102 1.000 80.310 ? 108 THR A N   1 
ATOM 841  C CA  ? THR A 1 108 ?  15.584   6.445  -8.625 1.000 80.310 ? 108 THR A CA  1 
ATOM 842  C C   ? THR A 1 108 ?  15.482   7.252  -7.334 1.000 80.310 ? 108 THR A C   1 
ATOM 843  C CB  ? THR A 1 108 ?  16.346   7.261  -9.686 1.000 80.310 ? 108 THR A CB  1 
ATOM 844  O O   ? THR A 1 108 ?  14.503   7.969  -7.119 1.000 80.310 ? 108 THR A O   1 
ATOM 845  C CG2 ? THR A 1 108 ?  16.569   6.443 -10.953 1.000 80.310 ? 108 THR A CG2 1 
ATOM 846  O OG1 ? THR A 1 108 ?  15.589   8.432 -10.014 1.000 80.310 ? 108 THR A OG1 1 
ATOM 847  N N   ? THR A 1 109 ?  16.229   6.915  -6.297 1.000 74.820 ? 109 THR A N   1 
ATOM 848  C CA  ? THR A 1 109 ?  16.469   7.761  -5.134 1.000 74.820 ? 109 THR A CA  1 
ATOM 849  C C   ? THR A 1 109 ?  17.961   8.032  -4.961 1.000 74.820 ? 109 THR A C   1 
ATOM 850  C CB  ? THR A 1 109 ?  15.908   7.121  -3.851 1.000 74.820 ? 109 THR A CB  1 
ATOM 851  O O   ? THR A 1 109 ?  18.784   7.130  -5.130 1.000 74.820 ? 109 THR A O   1 
ATOM 852  C CG2 ? THR A 1 109 ?  14.394   6.961  -3.933 1.000 74.820 ? 109 THR A CG2 1 
ATOM 853  O OG1 ? THR A 1 109 ?  16.504   5.831  -3.668 1.000 74.820 ? 109 THR A OG1 1 
ATOM 854  N N   ? PRO A 1 110 ?  18.301   9.406  -4.594 1.000 68.320 ? 110 PRO A N   1 
ATOM 855  C CA  ? PRO A 1 110 ?  17.446  10.552  -4.277 1.000 68.320 ? 110 PRO A CA  1 
ATOM 856  C C   ? PRO A 1 110 ?  16.909  11.250  -5.525 1.000 68.320 ? 110 PRO A C   1 
ATOM 857  C CB  ? PRO A 1 110 ?  18.376  11.479  -3.490 1.000 68.320 ? 110 PRO A CB  1 
ATOM 858  O O   ? PRO A 1 110 ?  16.065  12.144  -5.421 1.000 68.320 ? 110 PRO A O   1 
ATOM 859  C CG  ? PRO A 1 110 ?  19.740  11.203  -4.035 1.000 68.320 ? 110 PRO A CG  1 
ATOM 860  C CD  ? PRO A 1 110 ?  19.799   9.767  -4.471 1.000 68.320 ? 110 PRO A CD  1 
ATOM 861  N N   ? GLU A 1 111 ?  17.437  10.908  -6.788 1.000 69.870 ? 111 GLU A N   1 
ATOM 862  C CA  ? GLU A 1 111 ?  16.974  11.411  -8.078 1.000 69.870 ? 111 GLU A CA  1 
ATOM 863  C C   ? GLU A 1 111 ?  15.597  10.854  -8.425 1.000 69.870 ? 111 GLU A C   1 
ATOM 864  C CB  ? GLU A 1 111 ?  17.976  11.063  -9.182 1.000 69.870 ? 111 GLU A CB  1 
ATOM 865  O O   ? GLU A 1 111 ?  15.330   9.669  -8.217 1.000 69.870 ? 111 GLU A O   1 
ATOM 866  C CG  ? GLU A 1 111 ?  19.327  11.746  -9.024 1.000 69.870 ? 111 GLU A CG  1 
ATOM 867  C CD  ? GLU A 1 111 ?  20.305  10.952  -8.172 1.000 69.870 ? 111 GLU A CD  1 
ATOM 868  O OE1 ? GLU A 1 111 ?  21.377  11.493  -7.815 1.000 69.870 ? 111 GLU A OE1 1 
ATOM 869  O OE2 ? GLU A 1 111 ?  19.997   9.781  -7.858 1.000 69.870 ? 111 GLU A OE2 1 
ATOM 870  N N   ? GLN A 1 112 ?  14.564  11.755  -8.309 1.000 80.430 ? 112 GLN A N   1 
ATOM 871  C CA  ? GLN A 1 112 ?  13.164  11.389  -8.495 1.000 80.430 ? 112 GLN A CA  1 
ATOM 872  C C   ? GLN A 1 112 ?  12.822  11.260  -9.977 1.000 80.430 ? 112 GLN A C   1 
ATOM 873  C CB  ? GLN A 1 112 ?  12.246  12.417  -7.832 1.000 80.430 ? 112 GLN A CB  1 
ATOM 874  O O   ? GLN A 1 112 ?  12.858  12.246 -10.715 1.000 80.430 ? 112 GLN A O   1 
ATOM 875  C CG  ? GLN A 1 112 ?  12.385  12.477  -6.317 1.000 80.430 ? 112 GLN A CG  1 
ATOM 876  C CD  ? GLN A 1 112 ?  11.393  13.429  -5.674 1.000 80.430 ? 112 GLN A CD  1 
ATOM 877  N NE2 ? GLN A 1 112 ?  11.385  13.470  -4.346 1.000 80.430 ? 112 GLN A NE2 1 
ATOM 878  O OE1 ? GLN A 1 112 ?  10.641  14.123  -6.366 1.000 80.430 ? 112 GLN A OE1 1 
ATOM 879  N N   ? THR A 1 113 ?  13.052  10.119 -10.535 1.000 86.300 ? 113 THR A N   1 
ATOM 880  C CA  ? THR A 1 113 ?  12.556   9.852 -11.881 1.000 86.300 ? 113 THR A CA  1 
ATOM 881  C C   ? THR A 1 113 ?  11.227   9.104 -11.829 1.000 86.300 ? 113 THR A C   1 
ATOM 882  C CB  ? THR A 1 113 ?  13.574   9.038 -12.701 1.000 86.300 ? 113 THR A CB  1 
ATOM 883  O O   ? THR A 1 113 ?  11.134   8.035 -11.223 1.000 86.300 ? 113 THR A O   1 
ATOM 884  C CG2 ? THR A 1 113 ?  13.120   8.889 -14.149 1.000 86.300 ? 113 THR A CG2 1 
ATOM 885  O OG1 ? THR A 1 113 ?  14.842   9.705 -12.675 1.000 86.300 ? 113 THR A OG1 1 
ATOM 886  N N   ? PHE A 1 114 ?  10.195   9.770 -12.430 1.000 89.660 ? 114 PHE A N   1 
ATOM 887  C CA  ? PHE A 1 114 ?   8.869   9.168 -12.501 1.000 89.660 ? 114 PHE A CA  1 
ATOM 888  C C   ? PHE A 1 114 ?   8.608   8.596 -13.888 1.000 89.660 ? 114 PHE A C   1 
ATOM 889  C CB  ? PHE A 1 114 ?   7.791  10.197 -12.146 1.000 89.660 ? 114 PHE A CB  1 
ATOM 890  O O   ? PHE A 1 114 ?   8.562   9.336 -14.873 1.000 89.660 ? 114 PHE A O   1 
ATOM 891  C CG  ? PHE A 1 114 ?   7.842  10.661 -10.715 1.000 89.660 ? 114 PHE A CG  1 
ATOM 892  C CD1 ? PHE A 1 114 ?   7.158   9.970  -9.721 1.000 89.660 ? 114 PHE A CD1 1 
ATOM 893  C CD2 ? PHE A 1 114 ?   8.573  11.788 -10.363 1.000 89.660 ? 114 PHE A CD2 1 
ATOM 894  C CE1 ? PHE A 1 114 ?   7.204  10.397  -8.396 1.000 89.660 ? 114 PHE A CE1 1 
ATOM 895  C CE2 ? PHE A 1 114 ?   8.623  12.220  -9.041 1.000 89.660 ? 114 PHE A CE2 1 
ATOM 896  C CZ  ? PHE A 1 114 ?   7.937  11.524  -8.059 1.000 89.660 ? 114 PHE A CZ  1 
ATOM 897  N N   ? PRO A 1 115 ?   8.549   7.313 -13.920 1.000 91.520 ? 115 PRO A N   1 
ATOM 898  C CA  ? PRO A 1 115 ?   8.287   6.695 -15.222 1.000 91.520 ? 115 PRO A CA  1 
ATOM 899  C C   ? PRO A 1 115 ?   6.872   6.964 -15.728 1.000 91.520 ? 115 PRO A C   1 
ATOM 900  C CB  ? PRO A 1 115 ?   8.495   5.202 -14.952 1.000 91.520 ? 115 PRO A CB  1 
ATOM 901  O O   ? PRO A 1 115 ?   5.950   7.148 -14.929 1.000 91.520 ? 115 PRO A O   1 
ATOM 902  C CG  ? PRO A 1 115 ?   8.117   5.017 -13.518 1.000 91.520 ? 115 PRO A CG  1 
ATOM 903  C CD  ? PRO A 1 115 ?   8.543   6.236 -12.751 1.000 91.520 ? 115 PRO A CD  1 
ATOM 904  N N   ? ASN A 1 116 ?   6.675   7.016 -16.988 1.000 91.190 ? 116 ASN A N   1 
ATOM 905  C CA  ? ASN A 1 116 ?   5.355   7.156 -17.595 1.000 91.190 ? 116 ASN A CA  1 
ATOM 906  C C   ? ASN A 1 116 ?   4.680   5.800 -17.787 1.000 91.190 ? 116 ASN A C   1 
ATOM 907  C CB  ? ASN A 1 116 ?   5.454   7.893 -18.932 1.000 91.190 ? 116 ASN A CB  1 
ATOM 908  O O   ? ASN A 1 116 ?   3.454   5.721 -17.882 1.000 91.190 ? 116 ASN A O   1 
ATOM 909  C CG  ? ASN A 1 116 ?   5.866   9.343 -18.769 1.000 91.190 ? 116 ASN A CG  1 
ATOM 910  N ND2 ? ASN A 1 116 ?   6.722   9.821 -19.665 1.000 91.190 ? 116 ASN A ND2 1 
ATOM 911  O OD1 ? ASN A 1 116 ?   5.419  10.029 -17.846 1.000 91.190 ? 116 ASN A OD1 1 
ATOM 912  N N   ? ILE A 1 117 ?   5.574   4.808 -17.839 1.000 93.780 ? 117 ILE A N   1 
ATOM 913  C CA  ? ILE A 1 117 ?   5.108   3.440 -18.040 1.000 93.780 ? 117 ILE A CA  1 
ATOM 914  C C   ? ILE A 1 117 ?   5.048   2.713 -16.699 1.000 93.780 ? 117 ILE A C   1 
ATOM 915  C CB  ? ILE A 1 117 ?   6.017   2.673 -19.026 1.000 93.780 ? 117 ILE A CB  1 
ATOM 916  O O   ? ILE A 1 117 ?   5.959   2.838 -15.877 1.000 93.780 ? 117 ILE A O   1 
ATOM 917  C CG1 ? ILE A 1 117 ?   6.053   3.383 -20.384 1.000 93.780 ? 117 ILE A CG1 1 
ATOM 918  C CG2 ? ILE A 1 117 ?   5.546   1.223 -19.178 1.000 93.780 ? 117 ILE A CG2 1 
ATOM 919  C CD1 ? ILE A 1 117 ?   4.719   3.383 -21.118 1.000 93.780 ? 117 ILE A CD1 1 
ATOM 920  N N   ? LEU A 1 118 ?   3.882   2.054 -16.490 1.000 93.740 ? 118 LEU A N   1 
ATOM 921  C CA  ? LEU A 1 118 ?   3.703   1.260 -15.279 1.000 93.740 ? 118 LEU A CA  1 
ATOM 922  C C   ? LEU A 1 118 ?   4.884   0.319 -15.066 1.000 93.740 ? 118 LEU A C   1 
ATOM 923  C CB  ? LEU A 1 118 ?   2.402   0.457 -15.352 1.000 93.740 ? 118 LEU A CB  1 
ATOM 924  O O   ? LEU A 1 118 ?   5.298  -0.383 -15.992 1.000 93.740 ? 118 LEU A O   1 
ATOM 925  C CG  ? LEU A 1 118 ?   2.021  -0.332 -14.098 1.000 93.740 ? 118 LEU A CG  1 
ATOM 926  C CD1 ? LEU A 1 118 ?   1.696   0.620 -12.952 1.000 93.740 ? 118 LEU A CD1 1 
ATOM 927  C CD2 ? LEU A 1 118 ?   0.842  -1.255 -14.384 1.000 93.740 ? 118 LEU A CD2 1 
ATOM 928  N N   ? GLN A 1 119 ?   5.405   0.311 -13.874 1.000 95.500 ? 119 GLN A N   1 
ATOM 929  C CA  ? GLN A 1 119 ?   6.524  -0.543 -13.487 1.000 95.500 ? 119 GLN A CA  1 
ATOM 930  C C   ? GLN A 1 119 ?   6.064  -1.665 -12.561 1.000 95.500 ? 119 GLN A C   1 
ATOM 931  C CB  ? GLN A 1 119 ?   7.620   0.281 -12.810 1.000 95.500 ? 119 GLN A CB  1 
ATOM 932  O O   ? GLN A 1 119 ?   5.134  -1.484 -11.772 1.000 95.500 ? 119 GLN A O   1 
ATOM 933  C CG  ? GLN A 1 119 ?   8.125   1.443 -13.653 1.000 95.500 ? 119 GLN A CG  1 
ATOM 934  C CD  ? GLN A 1 119 ?   8.836   0.988 -14.914 1.000 95.500 ? 119 GLN A CD  1 
ATOM 935  N NE2 ? GLN A 1 119 ?   8.518   1.623 -16.037 1.000 95.500 ? 119 GLN A NE2 1 
ATOM 936  O OE1 ? GLN A 1 119 ?   9.665   0.073 -14.879 1.000 95.500 ? 119 GLN A OE1 1 
ATOM 937  N N   ? CYS A 1 120 ?   6.810  -2.805 -12.607 1.000 95.270 ? 120 CYS A N   1 
ATOM 938  C CA  ? CYS A 1 120 ?   6.568  -3.935 -11.718 1.000 95.270 ? 120 CYS A CA  1 
ATOM 939  C C   ? CYS A 1 120 ?   7.880  -4.549 -11.247 1.000 95.270 ? 120 CYS A C   1 
ATOM 940  C CB  ? CYS A 1 120 ?   5.719  -4.996 -12.418 1.000 95.270 ? 120 CYS A CB  1 
ATOM 941  O O   ? CYS A 1 120 ?   8.853  -4.599 -12.001 1.000 95.270 ? 120 CYS A O   1 
ATOM 942  S SG  ? CYS A 1 120 ?   4.151  -4.369 -13.058 1.000 95.270 ? 120 CYS A SG  1 
ATOM 943  N N   ? ALA A 1 121 ?   7.844  -5.027 -10.066 1.000 95.030 ? 121 ALA A N   1 
ATOM 944  C CA  ? ALA A 1 121 ?   9.031  -5.670  -9.511 1.000 95.030 ? 121 ALA A CA  1 
ATOM 945  C C   ? ALA A 1 121 ?   8.651  -6.860  -8.634 1.000 95.030 ? 121 ALA A C   1 
ATOM 946  C CB  ? ALA A 1 121 ?   9.855  -4.665  -8.710 1.000 95.030 ? 121 ALA A CB  1 
ATOM 947  O O   ? ALA A 1 121 ?   7.678  -6.797  -7.878 1.000 95.030 ? 121 ALA A O   1 
ATOM 948  N N   ? ASP A 1 122 ?   9.427  -7.917  -8.856 1.000 96.030 ? 122 ASP A N   1 
ATOM 949  C CA  ? ASP A 1 122 ?   9.282  -9.055  -7.954 1.000 96.030 ? 122 ASP A CA  1 
ATOM 950  C C   ? ASP A 1 122 ?  10.008  -8.805  -6.633 1.000 96.030 ? 122 ASP A C   1 
ATOM 951  C CB  ? ASP A 1 122 ?   9.810 -10.332  -8.611 1.000 96.030 ? 122 ASP A CB  1 
ATOM 952  O O   ? ASP A 1 122 ?  11.173  -8.402  -6.626 1.000 96.030 ? 122 ASP A O   1 
ATOM 953  C CG  ? ASP A 1 122 ?   8.947 -10.804  -9.768 1.000 96.030 ? 122 ASP A CG  1 
ATOM 954  O OD1 ? ASP A 1 122 ?   7.747 -10.455  -9.816 1.000 96.030 ? 122 ASP A OD1 1 
ATOM 955  O OD2 ? ASP A 1 122 ?   9.470 -11.534 -10.637 1.000 96.030 ? 122 ASP A OD2 1 
ATOM 956  N N   ? ILE A 1 123 ?   9.198  -9.058  -5.528 1.000 96.670 ? 123 ILE A N   1 
ATOM 957  C CA  ? ILE A 1 123 ?   9.786  -8.914  -4.200 1.000 96.670 ? 123 ILE A CA  1 
ATOM 958  C C   ? ILE A 1 123 ?   9.374 -10.094  -3.323 1.000 96.670 ? 123 ILE A C   1 
ATOM 959  C CB  ? ILE A 1 123 ?   9.368  -7.583  -3.538 1.000 96.670 ? 123 ILE A CB  1 
ATOM 960  O O   ? ILE A 1 123 ?   8.529 -10.903  -3.716 1.000 96.670 ? 123 ILE A O   1 
ATOM 961  C CG1 ? ILE A 1 123 ?   7.846  -7.530  -3.359 1.000 96.670 ? 123 ILE A CG1 1 
ATOM 962  C CG2 ? ILE A 1 123 ?   9.864  -6.391  -4.361 1.000 96.670 ? 123 ILE A CG2 1 
ATOM 963  C CD1 ? ILE A 1 123 ?   7.359  -6.335  -2.551 1.000 96.670 ? 123 ILE A CD1 1 
ATOM 964  N N   ? TYR A 1 124 ?  10.061 -10.178  -2.104 1.000 97.210 ? 124 TYR A N   1 
ATOM 965  C CA  ? TYR A 1 124 ?   9.798 -11.305  -1.216 1.000 97.210 ? 124 TYR A CA  1 
ATOM 966  C C   ? TYR A 1 124 ?   9.378 -10.823   0.167 1.000 97.210 ? 124 TYR A C   1 
ATOM 967  C CB  ? TYR A 1 124 ?  11.036 -12.200  -1.104 1.000 97.210 ? 124 TYR A CB  1 
ATOM 968  O O   ? TYR A 1 124 ?   9.888  -9.814   0.661 1.000 97.210 ? 124 TYR A O   1 
ATOM 969  C CG  ? TYR A 1 124 ?  11.481 -12.789  -2.421 1.000 97.210 ? 124 TYR A CG  1 
ATOM 970  C CD1 ? TYR A 1 124 ?  11.057 -14.055  -2.819 1.000 97.210 ? 124 TYR A CD1 1 
ATOM 971  C CD2 ? TYR A 1 124 ?  12.327 -12.081  -3.268 1.000 97.210 ? 124 TYR A CD2 1 
ATOM 972  C CE1 ? TYR A 1 124 ?  11.467 -14.602  -4.031 1.000 97.210 ? 124 TYR A CE1 1 
ATOM 973  C CE2 ? TYR A 1 124 ?  12.742 -12.618  -4.482 1.000 97.210 ? 124 TYR A CE2 1 
ATOM 974  O OH  ? TYR A 1 124 ?  12.716 -14.414  -6.055 1.000 97.210 ? 124 TYR A OH  1 
ATOM 975  C CZ  ? TYR A 1 124 ?  12.307 -13.877  -4.854 1.000 97.210 ? 124 TYR A CZ  1 
ATOM 976  N N   ? ILE A 1 125 ?   8.480 -11.681   0.725 1.000 97.720 ? 125 ILE A N   1 
ATOM 977  C CA  ? ILE A 1 125 ?   8.034 -11.378   2.081 1.000 97.720 ? 125 ILE A CA  1 
ATOM 978  C C   ? ILE A 1 125 ?   9.177 -11.617   3.065 1.000 97.720 ? 125 ILE A C   1 
ATOM 979  C CB  ? ILE A 1 125 ?   6.803 -12.226   2.473 1.000 97.720 ? 125 ILE A CB  1 
ATOM 980  O O   ? ILE A 1 125 ?   9.870 -12.634   2.986 1.000 97.720 ? 125 ILE A O   1 
ATOM 981  C CG1 ? ILE A 1 125 ?   5.651 -11.978   1.494 1.000 97.720 ? 125 ILE A CG1 1 
ATOM 982  C CG2 ? ILE A 1 125 ?   6.375 -11.921   3.912 1.000 97.720 ? 125 ILE A CG2 1 
ATOM 983  C CD1 ? ILE A 1 125 ?   5.213 -10.523   1.407 1.000 97.720 ? 125 ILE A CD1 1 
ATOM 984  N N   ? VAL A 1 126 ?   9.320 -10.637   3.987 1.000 96.750 ? 126 VAL A N   1 
ATOM 985  C CA  ? VAL A 1 126 ?  10.319 -10.702   5.049 1.000 96.750 ? 126 VAL A CA  1 
ATOM 986  C C   ? VAL A 1 126 ?   9.650 -11.099   6.364 1.000 96.750 ? 126 VAL A C   1 
ATOM 987  C CB  ? VAL A 1 126 ?  11.061  -9.358   5.214 1.000 96.750 ? 126 VAL A CB  1 
ATOM 988  O O   ? VAL A 1 126 ?   8.542 -10.647   6.665 1.000 96.750 ? 126 VAL A O   1 
ATOM 989  C CG1 ? VAL A 1 126 ?  12.110  -9.452   6.320 1.000 96.750 ? 126 VAL A CG1 1 
ATOM 990  C CG2 ? VAL A 1 126 ?  11.708  -8.941   3.894 1.000 96.750 ? 126 VAL A CG2 1 
ATOM 991  N N   ? SER A 1 127 ?  10.383 -11.953   7.088 1.000 96.300 ? 127 SER A N   1 
ATOM 992  C CA  ? SER A 1 127 ?   9.810 -12.383   8.360 1.000 96.300 ? 127 SER A CA  1 
ATOM 993  C C   ? SER A 1 127 ?   9.562 -11.196   9.284 1.000 96.300 ? 127 SER A C   1 
ATOM 994  C CB  ? SER A 1 127 ?  10.730 -13.393   9.048 1.000 96.300 ? 127 SER A CB  1 
ATOM 995  O O   ? SER A 1 127 ?  10.303 -10.211   9.250 1.000 96.300 ? 127 SER A O   1 
ATOM 996  O OG  ? SER A 1 127 ?  11.906 -12.760   9.523 1.000 96.300 ? 127 SER A OG  1 
ATOM 997  N N   ? GLN A 1 128 ?   8.535 -11.337  10.123 1.000 95.170 ? 128 GLN A N   1 
ATOM 998  C CA  ? GLN A 1 128 ?   8.173 -10.286  11.067 1.000 95.170 ? 128 GLN A CA  1 
ATOM 999  C C   ? GLN A 1 128 ?   9.349  -9.931  11.973 1.000 95.170 ? 128 GLN A C   1 
ATOM 1000 C CB  ? GLN A 1 128 ?   6.971 -10.712  11.911 1.000 95.170 ? 128 GLN A CB  1 
ATOM 1001 O O   ? GLN A 1 128 ?   9.610  -8.754  12.228 1.000 95.170 ? 128 GLN A O   1 
ATOM 1002 C CG  ? GLN A 1 128 ?   6.422  -9.606  12.802 1.000 95.170 ? 128 GLN A CG  1 
ATOM 1003 C CD  ? GLN A 1 128 ?   5.666  -8.546  12.023 1.000 95.170 ? 128 GLN A CD  1 
ATOM 1004 N NE2 ? GLN A 1 128 ?   5.697  -7.313  12.517 1.000 95.170 ? 128 GLN A NE2 1 
ATOM 1005 O OE1 ? GLN A 1 128 ?   5.059  -8.833  10.987 1.000 95.170 ? 128 GLN A OE1 1 
ATOM 1006 N N   ? ASP A 1 129 ?  10.063 -10.862  12.537 1.000 94.960 ? 129 ASP A N   1 
ATOM 1007 C CA  ? ASP A 1 129 ?  11.201 -10.658  13.429 1.000 94.960 ? 129 ASP A CA  1 
ATOM 1008 C C   ? ASP A 1 129 ?  12.302  -9.854  12.741 1.000 94.960 ? 129 ASP A C   1 
ATOM 1009 C CB  ? ASP A 1 129 ?  11.753 -12.002  13.909 1.000 94.960 ? 129 ASP A CB  1 
ATOM 1010 O O   ? ASP A 1 129 ?  12.844  -8.911  13.321 1.000 94.960 ? 129 ASP A O   1 
ATOM 1011 C CG  ? ASP A 1 129 ?  10.857 -12.680  14.931 1.000 94.960 ? 129 ASP A CG  1 
ATOM 1012 O OD1 ? ASP A 1 129 ?   9.949 -12.020  15.480 1.000 94.960 ? 129 ASP A OD1 1 
ATOM 1013 O OD2 ? ASP A 1 129 ?  11.063 -13.886  15.191 1.000 94.960 ? 129 ASP A OD2 1 
ATOM 1014 N N   ? SER A 1 130 ?  12.618 -10.326  11.568 1.000 94.760 ? 130 SER A N   1 
ATOM 1015 C CA  ? SER A 1 130 ?  13.637  -9.624  10.795 1.000 94.760 ? 130 SER A CA  1 
ATOM 1016 C C   ? SER A 1 130 ?  13.222  -8.185  10.510 1.000 94.760 ? 130 SER A C   1 
ATOM 1017 C CB  ? SER A 1 130 ?  13.910 -10.355   9.479 1.000 94.760 ? 130 SER A CB  1 
ATOM 1018 O O   ? SER A 1 130 ?  14.036  -7.266  10.616 1.000 94.760 ? 130 SER A O   1 
ATOM 1019 O OG  ? SER A 1 130 ?  14.892  -9.672   8.719 1.000 94.760 ? 130 SER A OG  1 
ATOM 1020 N N   ? CYS A 1 131 ?  11.992  -8.033  10.138 1.000 95.100 ? 131 CYS A N   1 
ATOM 1021 C CA  ? CYS A 1 131 ?  11.443  -6.711   9.856 1.000 95.100 ? 131 CYS A CA  1 
ATOM 1022 C C   ? CYS A 1 131 ?  11.503  -5.820  11.091 1.000 95.100 ? 131 CYS A C   1 
ATOM 1023 C CB  ? CYS A 1 131 ?   9.999  -6.823   9.367 1.000 95.100 ? 131 CYS A CB  1 
ATOM 1024 O O   ? CYS A 1 131 ?  11.954  -4.676  11.015 1.000 95.100 ? 131 CYS A O   1 
ATOM 1025 S SG  ? CYS A 1 131 ?   9.377  -5.319   8.584 1.000 95.100 ? 131 CYS A SG  1 
ATOM 1026 N N   ? ASN A 1 132 ?  11.183  -6.285  12.179 1.000 94.060 ? 132 ASN A N   1 
ATOM 1027 C CA  ? ASN A 1 132 ?  11.211  -5.567  13.449 1.000 94.060 ? 132 ASN A CA  1 
ATOM 1028 C C   ? ASN A 1 132 ?  12.633  -5.174  13.839 1.000 94.060 ? 132 ASN A C   1 
ATOM 1029 C CB  ? ASN A 1 132 ?  10.570  -6.409  14.555 1.000 94.060 ? 132 ASN A CB  1 
ATOM 1030 O O   ? ASN A 1 132 ?  12.859  -4.076  14.352 1.000 94.060 ? 132 ASN A O   1 
ATOM 1031 C CG  ? ASN A 1 132 ?   9.072  -6.201  14.652 1.000 94.060 ? 132 ASN A CG  1 
ATOM 1032 N ND2 ? ASN A 1 132 ?   8.332  -7.291  14.820 1.000 94.060 ? 132 ASN A ND2 1 
ATOM 1033 O OD1 ? ASN A 1 132 ?   8.583  -5.071  14.577 1.000 94.060 ? 132 ASN A OD1 1 
ATOM 1034 N N   ? LYS A 1 133 ?  13.528  -6.135  13.635 1.000 94.240 ? 133 LYS A N   1 
ATOM 1035 C CA  ? LYS A 1 133 ?  14.932  -5.878  13.942 1.000 94.240 ? 133 LYS A CA  1 
ATOM 1036 C C   ? LYS A 1 133 ?  15.474  -4.721  13.108 1.000 94.240 ? 133 LYS A C   1 
ATOM 1037 C CB  ? LYS A 1 133 ?  15.772  -7.134  13.706 1.000 94.240 ? 133 LYS A CB  1 
ATOM 1038 O O   ? LYS A 1 133 ?  16.161  -3.841  13.630 1.000 94.240 ? 133 LYS A O   1 
ATOM 1039 C CG  ? LYS A 1 133 ?  17.215  -7.010  14.172 1.000 94.240 ? 133 LYS A CG  1 
ATOM 1040 C CD  ? LYS A 1 133 ?  17.981  -8.311  13.970 1.000 94.240 ? 133 LYS A CD  1 
ATOM 1041 C CE  ? LYS A 1 133 ?  19.442  -8.169  14.376 1.000 94.240 ? 133 LYS A CE  1 
ATOM 1042 N NZ  ? LYS A 1 133 ?  20.192  -9.450  14.204 1.000 94.240 ? 133 LYS A NZ  1 
ATOM 1043 N N   ? ARG A 1 134 ?  15.082  -4.629  11.886 1.000 92.680 ? 134 ARG A N   1 
ATOM 1044 C CA  ? ARG A 1 134 ?  15.569  -3.614  10.958 1.000 92.680 ? 134 ARG A CA  1 
ATOM 1045 C C   ? ARG A 1 134 ?  14.974  -2.247  11.280 1.000 92.680 ? 134 ARG A C   1 
ATOM 1046 C CB  ? ARG A 1 134 ?  15.240  -4.002   9.515 1.000 92.680 ? 134 ARG A CB  1 
ATOM 1047 O O   ? ARG A 1 134 ?  15.628  -1.219  11.092 1.000 92.680 ? 134 ARG A O   1 
ATOM 1048 C CG  ? ARG A 1 134 ?  16.108  -5.122   8.965 1.000 92.680 ? 134 ARG A CG  1 
ATOM 1049 C CD  ? ARG A 1 134 ?  15.666  -5.546   7.571 1.000 92.680 ? 134 ARG A CD  1 
ATOM 1050 N NE  ? ARG A 1 134 ?  16.589  -6.513   6.984 1.000 92.680 ? 134 ARG A NE  1 
ATOM 1051 N NH1 ? ARG A 1 134 ?  15.559  -8.365   7.905 1.000 92.680 ? 134 ARG A NH1 1 
ATOM 1052 N NH2 ? ARG A 1 134 ?  17.409  -8.619   6.575 1.000 92.680 ? 134 ARG A NH2 1 
ATOM 1053 C CZ  ? ARG A 1 134 ?  16.517  -7.830   7.156 1.000 92.680 ? 134 ARG A CZ  1 
ATOM 1054 N N   ? TYR A 1 135 ?  13.786  -2.313  11.821 1.000 93.880 ? 135 TYR A N   1 
ATOM 1055 C CA  ? TYR A 1 135 ?  13.111  -1.044  12.073 1.000 93.880 ? 135 TYR A CA  1 
ATOM 1056 C C   ? TYR A 1 135 ?  12.966  -0.791  13.569 1.000 93.880 ? 135 TYR A C   1 
ATOM 1057 C CB  ? TYR A 1 135 ?  11.732  -1.027  11.405 1.000 93.880 ? 135 TYR A CB  1 
ATOM 1058 O O   ? TYR A 1 135 ?  12.077  -0.052  13.996 1.000 93.880 ? 135 TYR A O   1 
ATOM 1059 C CG  ? TYR A 1 135 ?  11.787  -0.870   9.905 1.000 93.880 ? 135 TYR A CG  1 
ATOM 1060 C CD1 ? TYR A 1 135 ?  12.116   0.352   9.323 1.000 93.880 ? 135 TYR A CD1 1 
ATOM 1061 C CD2 ? TYR A 1 135 ?  11.509  -1.944   9.065 1.000 93.880 ? 135 TYR A CD2 1 
ATOM 1062 C CE1 ? TYR A 1 135 ?  12.165   0.502   7.941 1.000 93.880 ? 135 TYR A CE1 1 
ATOM 1063 C CE2 ? TYR A 1 135 ?  11.555  -1.806   7.682 1.000 93.880 ? 135 TYR A CE2 1 
ATOM 1064 O OH  ? TYR A 1 135 ?  11.932  -0.439   5.761 1.000 93.880 ? 135 TYR A OH  1 
ATOM 1065 C CZ  ? TYR A 1 135 ?  11.884  -0.582   7.130 1.000 93.880 ? 135 TYR A CZ  1 
ATOM 1066 N N   ? LYS A 1 136 ?  13.832  -1.379  14.387 1.000 93.230 ? 136 LYS A N   1 
ATOM 1067 C CA  ? LYS A 1 136 ?  13.966  -1.161  15.824 1.000 93.230 ? 136 LYS A CA  1 
ATOM 1068 C C   ? LYS A 1 136 ?  12.616  -1.280  16.526 1.000 93.230 ? 136 LYS A C   1 
ATOM 1069 C CB  ? LYS A 1 136 ?  14.582   0.211  16.104 1.000 93.230 ? 136 LYS A CB  1 
ATOM 1070 O O   ? LYS A 1 136 ?  12.254  -0.425  17.337 1.000 93.230 ? 136 LYS A O   1 
ATOM 1071 C CG  ? LYS A 1 136 ?  16.001   0.370  15.577 1.000 93.230 ? 136 LYS A CG  1 
ATOM 1072 C CD  ? LYS A 1 136 ?  16.576   1.737  15.926 1.000 93.230 ? 136 LYS A CD  1 
ATOM 1073 C CE  ? LYS A 1 136 ?  17.978   1.916  15.358 1.000 93.230 ? 136 LYS A CE  1 
ATOM 1074 N NZ  ? LYS A 1 136 ?  18.544   3.257  15.695 1.000 93.230 ? 136 LYS A NZ  1 
ATOM 1075 N N   ? ASP A 1 137 ?  11.720  -2.323  16.095 1.000 91.970 ? 137 ASP A N   1 
ATOM 1076 C CA  ? ASP A 1 137 ?  10.498  -2.747  16.771 1.000 91.970 ? 137 ASP A CA  1 
ATOM 1077 C C   ? ASP A 1 137 ?   9.363  -1.755  16.528 1.000 91.970 ? 137 ASP A C   1 
ATOM 1078 C CB  ? ASP A 1 137 ?  10.744  -2.908  18.273 1.000 91.970 ? 137 ASP A CB  1 
ATOM 1079 O O   ? ASP A 1 137 ?   8.455  -1.629  17.353 1.000 91.970 ? 137 ASP A O   1 
ATOM 1080 C CG  ? ASP A 1 137 ?  11.690  -4.051  18.600 1.000 91.970 ? 137 ASP A CG  1 
ATOM 1081 O OD1 ? ASP A 1 137 ?  11.515  -5.162  18.056 1.000 91.970 ? 137 ASP A OD1 1 
ATOM 1082 O OD2 ? ASP A 1 137 ?  12.617  -3.838  19.411 1.000 91.970 ? 137 ASP A OD2 1 
ATOM 1083 N N   ? LEU A 1 138 ?   9.480  -1.011  15.491 1.000 93.050 ? 138 LEU A N   1 
ATOM 1084 C CA  ? LEU A 1 138 ?   8.455  -0.058  15.079 1.000 93.050 ? 138 LEU A CA  1 
ATOM 1085 C C   ? LEU A 1 138 ?   7.349  -0.755  14.294 1.000 93.050 ? 138 LEU A C   1 
ATOM 1086 C CB  ? LEU A 1 138 ?   9.070   1.060  14.234 1.000 93.050 ? 138 LEU A CB  1 
ATOM 1087 O O   ? LEU A 1 138 ?   6.266  -0.195  14.108 1.000 93.050 ? 138 LEU A O   1 
ATOM 1088 C CG  ? LEU A 1 138 ?   8.176   2.269  13.955 1.000 93.050 ? 138 LEU A CG  1 
ATOM 1089 C CD1 ? LEU A 1 138 ?   7.941   3.062  15.236 1.000 93.050 ? 138 LEU A CD1 1 
ATOM 1090 C CD2 ? LEU A 1 138 ?   8.794   3.155  12.878 1.000 93.050 ? 138 LEU A CD2 1 
ATOM 1091 N N   ? ILE A 1 139 ?   7.571  -2.028  13.885 1.000 95.140 ? 139 ILE A N   1 
ATOM 1092 C CA  ? ILE A 1 139 ?   6.638  -2.804  13.075 1.000 95.140 ? 139 ILE A CA  1 
ATOM 1093 C C   ? ILE A 1 139 ?   5.578  -3.438  13.974 1.000 95.140 ? 139 ILE A C   1 
ATOM 1094 C CB  ? ILE A 1 139 ?   7.369  -3.892  12.258 1.000 95.140 ? 139 ILE A CB  1 
ATOM 1095 O O   ? ILE A 1 139 ?   5.907  -4.173  14.907 1.000 95.140 ? 139 ILE A O   1 
ATOM 1096 C CG1 ? ILE A 1 139 ?   8.472  -3.264  11.399 1.000 95.140 ? 139 ILE A CG1 1 
ATOM 1097 C CG2 ? ILE A 1 139 ?   6.377  -4.673  11.390 1.000 95.140 ? 139 ILE A CG2 1 
ATOM 1098 C CD1 ? ILE A 1 139 ?   7.978  -2.179  10.453 1.000 95.140 ? 139 ILE A CD1 1 
ATOM 1099 N N   ? THR A 1 140 ?   4.299  -3.154  13.716 1.000 95.860 ? 140 THR A N   1 
ATOM 1100 C CA  ? THR A 1 140 ?   3.189  -3.755  14.447 1.000 95.860 ? 140 THR A CA  1 
ATOM 1101 C C   ? THR A 1 140 ?   2.709  -5.027  13.754 1.000 95.860 ? 140 THR A C   1 
ATOM 1102 C CB  ? THR A 1 140 ?   2.014  -2.769  14.588 1.000 95.860 ? 140 THR A CB  1 
ATOM 1103 O O   ? THR A 1 140 ?   3.172  -5.356  12.660 1.000 95.860 ? 140 THR A O   1 
ATOM 1104 C CG2 ? THR A 1 140 ?   2.497  -1.402  15.062 1.000 95.860 ? 140 THR A CG2 1 
ATOM 1105 O OG1 ? THR A 1 140 ?   1.368  -2.621  13.318 1.000 95.860 ? 140 THR A OG1 1 
ATOM 1106 N N   ? GLU A 1 141 ?   1.797  -5.749  14.365 1.000 95.910 ? 141 GLU A N   1 
ATOM 1107 C CA  ? GLU A 1 141 ?   1.232  -6.975  13.808 1.000 95.910 ? 141 GLU A CA  1 
ATOM 1108 C C   ? GLU A 1 141 ?   0.386  -6.680  12.573 1.000 95.910 ? 141 GLU A C   1 
ATOM 1109 C CB  ? GLU A 1 141 ?   0.392  -7.706  14.859 1.000 95.910 ? 141 GLU A CB  1 
ATOM 1110 O O   ? GLU A 1 141 ?   0.041  -7.592  11.818 1.000 95.910 ? 141 GLU A O   1 
ATOM 1111 C CG  ? GLU A 1 141 ?  -0.855  -6.946  15.286 1.000 95.910 ? 141 GLU A CG  1 
ATOM 1112 C CD  ? GLU A 1 141 ?  -1.681  -7.686  16.327 1.000 95.910 ? 141 GLU A CD  1 
ATOM 1113 O OE1 ? GLU A 1 141 ?  -2.593  -7.072  16.927 1.000 95.910 ? 141 GLU A OE1 1 
ATOM 1114 O OE2 ? GLU A 1 141 ?  -1.413  -8.888  16.546 1.000 95.910 ? 141 GLU A OE2 1 
ATOM 1115 N N   ? ASN A 1 142 ?  -0.022  -5.400  12.351 1.000 97.600 ? 142 ASN A N   1 
ATOM 1116 C CA  ? ASN A 1 142 ?  -0.840  -4.993  11.213 1.000 97.600 ? 142 ASN A CA  1 
ATOM 1117 C C   ? ASN A 1 142 ?   0.021  -4.523  10.044 1.000 97.600 ? 142 ASN A C   1 
ATOM 1118 C CB  ? ASN A 1 142 ?  -1.823  -3.895  11.624 1.000 97.600 ? 142 ASN A CB  1 
ATOM 1119 O O   ? ASN A 1 142 ?  -0.482  -3.895   9.111 1.000 97.600 ? 142 ASN A O   1 
ATOM 1120 C CG  ? ASN A 1 142 ?  -2.834  -4.371  12.649 1.000 97.600 ? 142 ASN A CG  1 
ATOM 1121 N ND2 ? ASN A 1 142 ?  -3.069  -3.557  13.672 1.000 97.600 ? 142 ASN A ND2 1 
ATOM 1122 O OD1 ? ASN A 1 142 ?  -3.399  -5.460  12.523 1.000 97.600 ? 142 ASN A OD1 1 
ATOM 1123 N N   ? MET A 1 143 ?   1.326  -4.774  10.189 1.000 97.930 ? 143 MET A N   1 
ATOM 1124 C CA  ? MET A 1 143 ?   2.305  -4.434   9.160 1.000 97.930 ? 143 MET A CA  1 
ATOM 1125 C C   ? MET A 1 143 ?   3.196  -5.630   8.840 1.000 97.930 ? 143 MET A C   1 
ATOM 1126 C CB  ? MET A 1 143 ?   3.162  -3.247   9.603 1.000 97.930 ? 143 MET A CB  1 
ATOM 1127 O O   ? MET A 1 143 ?   3.389  -6.508   9.683 1.000 97.930 ? 143 MET A O   1 
ATOM 1128 C CG  ? MET A 1 143 ?   2.359  -1.998   9.926 1.000 97.930 ? 143 MET A CG  1 
ATOM 1129 S SD  ? MET A 1 143 ?   3.387  -0.674  10.673 1.000 97.930 ? 143 MET A SD  1 
ATOM 1130 C CE  ? MET A 1 143 ?   2.098   0.528  11.104 1.000 97.930 ? 143 MET A CE  1 
ATOM 1131 N N   ? PHE A 1 144 ?   3.679  -5.611   7.559 1.000 97.960 ? 144 PHE A N   1 
ATOM 1132 C CA  ? PHE A 1 144 ?   4.712  -6.572   7.190 1.000 97.960 ? 144 PHE A CA  1 
ATOM 1133 C C   ? PHE A 1 144 ?   5.692  -5.958   6.196 1.000 97.960 ? 144 PHE A C   1 
ATOM 1134 C CB  ? PHE A 1 144 ?   4.085  -7.836   6.595 1.000 97.960 ? 144 PHE A CB  1 
ATOM 1135 O O   ? PHE A 1 144 ?   5.413  -4.912   5.607 1.000 97.960 ? 144 PHE A O   1 
ATOM 1136 C CG  ? PHE A 1 144 ?   3.415  -7.615   5.266 1.000 97.960 ? 144 PHE A CG  1 
ATOM 1137 C CD1 ? PHE A 1 144 ?   2.090  -7.204   5.200 1.000 97.960 ? 144 PHE A CD1 1 
ATOM 1138 C CD2 ? PHE A 1 144 ?   4.112  -7.818   4.082 1.000 97.960 ? 144 PHE A CD2 1 
ATOM 1139 C CE1 ? PHE A 1 144 ?   1.467  -6.998   3.970 1.000 97.960 ? 144 PHE A CE1 1 
ATOM 1140 C CE2 ? PHE A 1 144 ?   3.497  -7.614   2.850 1.000 97.960 ? 144 PHE A CE2 1 
ATOM 1141 C CZ  ? PHE A 1 144 ?   2.174  -7.205   2.796 1.000 97.960 ? 144 PHE A CZ  1 
ATOM 1142 N N   ? CYS A 1 145 ?   6.910  -6.584   6.059 1.000 97.220 ? 145 CYS A N   1 
ATOM 1143 C CA  ? CYS A 1 145 ?   7.959  -6.073   5.184 1.000 97.220 ? 145 CYS A CA  1 
ATOM 1144 C C   ? CYS A 1 145 ?   8.133  -6.968   3.962 1.000 97.220 ? 145 CYS A C   1 
ATOM 1145 C CB  ? CYS A 1 145 ?   9.283  -5.964   5.939 1.000 97.220 ? 145 CYS A CB  1 
ATOM 1146 O O   ? CYS A 1 145 ?   7.932  -8.181   4.042 1.000 97.220 ? 145 CYS A O   1 
ATOM 1147 S SG  ? CYS A 1 145 ?   9.247  -4.779   7.302 1.000 97.220 ? 145 CYS A SG  1 
ATOM 1148 N N   ? ALA A 1 146 ?   8.469  -6.334   2.867 1.000 97.170 ? 146 ALA A N   1 
ATOM 1149 C CA  ? ALA A 1 146 ?   8.800  -7.022   1.621 1.000 97.170 ? 146 ALA A CA  1 
ATOM 1150 C C   ? ALA A 1 146 ?   9.889  -6.275   0.855 1.000 97.170 ? 146 ALA A C   1 
ATOM 1151 C CB  ? ALA A 1 146 ?   7.554  -7.177   0.752 1.000 97.170 ? 146 ALA A CB  1 
ATOM 1152 O O   ? ALA A 1 146 ?   9.936  -5.043   0.875 1.000 97.170 ? 146 ALA A O   1 
ATOM 1153 N N   ? GLY A 1 147 ?  10.722  -7.005   0.346 1.000 95.070 ? 147 GLY A N   1 
ATOM 1154 C CA  ? GLY A 1 147 ?  11.824  -6.451  -0.425 1.000 95.070 ? 147 GLY A CA  1 
ATOM 1155 C C   ? GLY A 1 147 ?  12.810  -7.502  -0.896 1.000 95.070 ? 147 GLY A C   1 
ATOM 1156 O O   ? GLY A 1 147 ?  12.617  -8.695  -0.653 1.000 95.070 ? 147 GLY A O   1 
ATOM 1157 N N   ? VAL A 1 148 ?  13.783  -7.080  -1.629 1.000 93.620 ? 148 VAL A N   1 
ATOM 1158 C CA  ? VAL A 1 148 ?  14.857  -7.952  -2.096 1.000 93.620 ? 148 VAL A CA  1 
ATOM 1159 C C   ? VAL A 1 148 ?  16.082  -7.789  -1.199 1.000 93.620 ? 148 VAL A C   1 
ATOM 1160 C CB  ? VAL A 1 148 ?  15.229  -7.657  -3.566 1.000 93.620 ? 148 VAL A CB  1 
ATOM 1161 O O   ? VAL A 1 148 ?  16.559  -6.672  -0.986 1.000 93.620 ? 148 VAL A O   1 
ATOM 1162 C CG1 ? VAL A 1 148 ?  16.346  -8.586  -4.037 1.000 93.620 ? 148 VAL A CG1 1 
ATOM 1163 C CG2 ? VAL A 1 148 ?  14.002  -7.793  -4.465 1.000 93.620 ? 148 VAL A CG2 1 
ATOM 1164 N N   ? GLU A 1 149 ?  16.511  -8.877  -0.638 1.000 87.720 ? 149 GLU A N   1 
ATOM 1165 C CA  ? GLU A 1 149 ?  17.596  -8.858   0.338 1.000 87.720 ? 149 GLU A CA  1 
ATOM 1166 C C   ? GLU A 1 149 ?  18.800  -8.085  -0.191 1.000 87.720 ? 149 GLU A C   1 
ATOM 1167 C CB  ? GLU A 1 149 ?  18.008 -10.283   0.712 1.000 87.720 ? 149 GLU A CB  1 
ATOM 1168 O O   ? GLU A 1 149 ?  19.413  -7.303   0.539 1.000 87.720 ? 149 GLU A O   1 
ATOM 1169 C CG  ? GLU A 1 149 ?  19.054 -10.352   1.816 1.000 87.720 ? 149 GLU A CG  1 
ATOM 1170 C CD  ? GLU A 1 149 ?  18.543  -9.852   3.158 1.000 87.720 ? 149 GLU A CD  1 
ATOM 1171 O OE1 ? GLU A 1 149 ?  19.369  -9.584   4.060 1.000 87.720 ? 149 GLU A OE1 1 
ATOM 1172 O OE2 ? GLU A 1 149 ?  17.307  -9.729   3.309 1.000 87.720 ? 149 GLU A OE2 1 
ATOM 1173 N N   ? GLU A 1 150 ?  19.117  -8.321  -1.372 1.000 88.550 ? 150 GLU A N   1 
ATOM 1174 C CA  ? GLU A 1 150 ?  20.285  -7.695  -1.985 1.000 88.550 ? 150 GLU A CA  1 
ATOM 1175 C C   ? GLU A 1 150 ?  20.014  -6.230  -2.319 1.000 88.550 ? 150 GLU A C   1 
ATOM 1176 C CB  ? GLU A 1 150 ?  20.701  -8.454  -3.248 1.000 88.550 ? 150 GLU A CB  1 
ATOM 1177 O O   ? GLU A 1 150 ?  20.939  -5.480  -2.636 1.000 88.550 ? 150 GLU A O   1 
ATOM 1178 C CG  ? GLU A 1 150 ?  21.207  -9.863  -2.979 1.000 88.550 ? 150 GLU A CG  1 
ATOM 1179 C CD  ? GLU A 1 150 ?  20.089 -10.875  -2.785 1.000 88.550 ? 150 GLU A CD  1 
ATOM 1180 O OE1 ? GLU A 1 150 ?  20.371 -12.014  -2.346 1.000 88.550 ? 150 GLU A OE1 1 
ATOM 1181 O OE2 ? GLU A 1 150 ?  18.923 -10.527  -3.075 1.000 88.550 ? 150 GLU A OE2 1 
ATOM 1182 N N   ? GLY A 1 151 ?  18.798  -5.802  -2.188 1.000 89.800 ? 151 GLY A N   1 
ATOM 1183 C CA  ? GLY A 1 151 ?  18.428  -4.448  -2.571 1.000 89.800 ? 151 GLY A CA  1 
ATOM 1184 C C   ? GLY A 1 151 ?  18.269  -4.275  -4.069 1.000 89.800 ? 151 GLY A C   1 
ATOM 1185 O O   ? GLY A 1 151 ?  18.259  -5.256  -4.816 1.000 89.800 ? 151 GLY A O   1 
ATOM 1186 N N   ? GLY A 1 152 ?  17.891  -3.034  -4.471 1.000 86.440 ? 152 GLY A N   1 
ATOM 1187 C CA  ? GLY A 1 152 ?  17.868  -2.774  -5.901 1.000 86.440 ? 152 GLY A CA  1 
ATOM 1188 C C   ? GLY A 1 152 ?  16.465  -2.719  -6.475 1.000 86.440 ? 152 GLY A C   1 
ATOM 1189 O O   ? GLY A 1 152 ?  16.251  -2.161  -7.553 1.000 86.440 ? 152 GLY A O   1 
ATOM 1190 N N   ? ARG A 1 153 ?  15.566  -3.292  -5.744 1.000 89.020 ? 153 ARG A N   1 
ATOM 1191 C CA  ? ARG A 1 153 ?  14.171  -3.270  -6.171 1.000 89.020 ? 153 ARG A CA  1 
ATOM 1192 C C   ? ARG A 1 153 ?  13.237  -3.080  -4.981 1.000 89.020 ? 153 ARG A C   1 
ATOM 1193 C CB  ? ARG A 1 153 ?  13.816  -4.559  -6.915 1.000 89.020 ? 153 ARG A CB  1 
ATOM 1194 O O   ? ARG A 1 153 ?  13.357  -3.780  -3.973 1.000 89.020 ? 153 ARG A O   1 
ATOM 1195 C CG  ? ARG A 1 153 ?  14.550  -4.730  -8.236 1.000 89.020 ? 153 ARG A CG  1 
ATOM 1196 C CD  ? ARG A 1 153 ?  14.224  -6.064  -8.893 1.000 89.020 ? 153 ARG A CD  1 
ATOM 1197 N NE  ? ARG A 1 153 ?  14.892  -7.174  -8.219 1.000 89.020 ? 153 ARG A NE  1 
ATOM 1198 N NH1 ? ARG A 1 153 ?  14.138  -8.790  -9.689 1.000 89.020 ? 153 ARG A NH1 1 
ATOM 1199 N NH2 ? ARG A 1 153 ?  15.481  -9.374  -7.925 1.000 89.020 ? 153 ARG A NH2 1 
ATOM 1200 C CZ  ? ARG A 1 153 ?  14.835  -8.444  -8.613 1.000 89.020 ? 153 ARG A CZ  1 
ATOM 1201 N N   ? ASP A 1 154 ?  12.235  -2.161  -5.099 1.000 91.330 ? 154 ASP A N   1 
ATOM 1202 C CA  ? ASP A 1 154 ?  11.246  -1.869  -4.065 1.000 91.330 ? 154 ASP A CA  1 
ATOM 1203 C C   ? ASP A 1 154 ?  10.227  -0.842  -4.555 1.000 91.330 ? 154 ASP A C   1 
ATOM 1204 C CB  ? ASP A 1 154 ?  11.932  -1.365  -2.794 1.000 91.330 ? 154 ASP A CB  1 
ATOM 1205 O O   ? ASP A 1 154 ?  10.357  -0.309  -5.658 1.000 91.330 ? 154 ASP A O   1 
ATOM 1206 C CG  ? ASP A 1 154 ?  11.072  -1.528  -1.552 1.000 91.330 ? 154 ASP A CG  1 
ATOM 1207 O OD1 ? ASP A 1 154 ?   9.904  -1.955  -1.671 1.000 91.330 ? 154 ASP A OD1 1 
ATOM 1208 O OD2 ? ASP A 1 154 ?  11.567  -1.223  -0.445 1.000 91.330 ? 154 ASP A OD2 1 
ATOM 1209 N N   ? ALA A 1 155 ?   9.097  -0.797  -3.739 1.000 91.640 ? 155 ALA A N   1 
ATOM 1210 C CA  ? ALA A 1 155 ?   8.219   0.352  -3.943 1.000 91.640 ? 155 ALA A CA  1 
ATOM 1211 C C   ? ALA A 1 155 ?   8.916   1.652  -3.552 1.000 91.640 ? 155 ALA A C   1 
ATOM 1212 C CB  ? ALA A 1 155 ?   6.927   0.184  -3.147 1.000 91.640 ? 155 ALA A CB  1 
ATOM 1213 O O   ? ALA A 1 155 ?   9.738   1.670  -2.632 1.000 91.640 ? 155 ALA A O   1 
ATOM 1214 N N   ? CYS A 1 156 ?   8.550   2.666  -4.188 1.000 91.260 ? 156 CYS A N   1 
ATOM 1215 C CA  ? CYS A 1 156 ?   9.194   3.949  -3.932 1.000 91.260 ? 156 CYS A CA  1 
ATOM 1216 C C   ? CYS A 1 156 ?   8.163   5.066  -3.829 1.000 91.260 ? 156 CYS A C   1 
ATOM 1217 C CB  ? CYS A 1 156 ?  10.201   4.273  -5.036 1.000 91.260 ? 156 CYS A CB  1 
ATOM 1218 O O   ? CYS A 1 156 ?   6.961   4.803  -3.757 1.000 91.260 ? 156 CYS A O   1 
ATOM 1219 S SG  ? CYS A 1 156 ?  11.563   5.327  -4.492 1.000 91.260 ? 156 CYS A SG  1 
ATOM 1220 N N   ? GLN A 1 157 ?   8.785   6.315  -3.763 1.000 89.150 ? 157 GLN A N   1 
ATOM 1221 C CA  ? GLN A 1 157 ?   7.899   7.464  -3.617 1.000 89.150 ? 157 GLN A CA  1 
ATOM 1222 C C   ? GLN A 1 157 ?   6.884   7.525  -4.756 1.000 89.150 ? 157 GLN A C   1 
ATOM 1223 C CB  ? GLN A 1 157 ?   8.706   8.763  -3.565 1.000 89.150 ? 157 GLN A CB  1 
ATOM 1224 O O   ? GLN A 1 157 ?   7.248   7.396  -5.926 1.000 89.150 ? 157 GLN A O   1 
ATOM 1225 C CG  ? GLN A 1 157 ?   9.482   8.952  -2.268 1.000 89.150 ? 157 GLN A CG  1 
ATOM 1226 C CD  ? GLN A 1 157 ?  10.694   8.046  -2.172 1.000 89.150 ? 157 GLN A CD  1 
ATOM 1227 N NE2 ? GLN A 1 157 ?  11.059   7.670  -0.951 1.000 89.150 ? 157 GLN A NE2 1 
ATOM 1228 O OE1 ? GLN A 1 157 ?  11.298   7.685  -3.187 1.000 89.150 ? 157 GLN A OE1 1 
ATOM 1229 N N   ? GLY A 1 158 ?   5.611   7.757  -4.299 1.000 89.510 ? 158 GLY A N   1 
ATOM 1230 C CA  ? GLY A 1 158 ?   4.549   7.795  -5.292 1.000 89.510 ? 158 GLY A CA  1 
ATOM 1231 C C   ? GLY A 1 158 ?   3.787   6.487  -5.400 1.000 89.510 ? 158 GLY A C   1 
ATOM 1232 O O   ? GLY A 1 158 ?   2.644   6.465  -5.861 1.000 89.510 ? 158 GLY A O   1 
ATOM 1233 N N   ? ASP A 1 159 ?   4.398   5.442  -4.922 1.000 94.130 ? 159 ASP A N   1 
ATOM 1234 C CA  ? ASP A 1 159 ?   3.743   4.140  -5.001 1.000 94.130 ? 159 ASP A CA  1 
ATOM 1235 C C   ? ASP A 1 159 ?   2.839   3.905  -3.793 1.000 94.130 ? 159 ASP A C   1 
ATOM 1236 C CB  ? ASP A 1 159 ?   4.782   3.022  -5.106 1.000 94.130 ? 159 ASP A CB  1 
ATOM 1237 O O   ? ASP A 1 159 ?   2.263   2.826  -3.642 1.000 94.130 ? 159 ASP A O   1 
ATOM 1238 C CG  ? ASP A 1 159 ?   5.383   2.899  -6.496 1.000 94.130 ? 159 ASP A CG  1 
ATOM 1239 O OD1 ? ASP A 1 159 ?   4.705   3.248  -7.486 1.000 94.130 ? 159 ASP A OD1 1 
ATOM 1240 O OD2 ? ASP A 1 159 ?   6.544   2.447  -6.601 1.000 94.130 ? 159 ASP A OD2 1 
ATOM 1241 N N   ? SER A 1 160 ?   2.896   4.879  -2.872 1.000 95.550 ? 160 SER A N   1 
ATOM 1242 C CA  ? SER A 1 160 ?   1.999   4.724  -1.731 1.000 95.550 ? 160 SER A CA  1 
ATOM 1243 C C   ? SER A 1 160 ?   0.596   4.329  -2.180 1.000 95.550 ? 160 SER A C   1 
ATOM 1244 C CB  ? SER A 1 160 ?   1.938   6.017  -0.917 1.000 95.550 ? 160 SER A CB  1 
ATOM 1245 O O   ? SER A 1 160 ?   0.070   4.884  -3.147 1.000 95.550 ? 160 SER A O   1 
ATOM 1246 O OG  ? SER A 1 160 ?   3.182   6.274  -0.288 1.000 95.550 ? 160 SER A OG  1 
ATOM 1247 N N   ? GLY A 1 161 ?   0.099   3.293  -1.395 1.000 97.100 ? 161 GLY A N   1 
ATOM 1248 C CA  ? GLY A 1 161 ?  -1.250   2.869  -1.734 1.000 97.100 ? 161 GLY A CA  1 
ATOM 1249 C C   ? GLY A 1 161 ?  -1.288   1.803  -2.812 1.000 97.100 ? 161 GLY A C   1 
ATOM 1250 O O   ? GLY A 1 161 ?  -2.343   1.227  -3.086 1.000 97.100 ? 161 GLY A O   1 
ATOM 1251 N N   ? GLY A 1 162 ?  -0.160   1.581  -3.422 1.000 96.250 ? 162 GLY A N   1 
ATOM 1252 C CA  ? GLY A 1 162 ?  -0.037   0.592  -4.481 1.000 96.250 ? 162 GLY A CA  1 
ATOM 1253 C C   ? GLY A 1 162 ?  -0.161  -0.835  -3.983 1.000 96.250 ? 162 GLY A C   1 
ATOM 1254 O O   ? GLY A 1 162 ?   0.043  -1.104  -2.797 1.000 96.250 ? 162 GLY A O   1 
ATOM 1255 N N   ? PRO A 1 163 ?  -0.386  -1.782  -4.897 1.000 97.420 ? 163 PRO A N   1 
ATOM 1256 C CA  ? PRO A 1 163 ?  -0.710  -3.168  -4.550 1.000 97.420 ? 163 PRO A CA  1 
ATOM 1257 C C   ? PRO A 1 163 ?   0.523  -4.067  -4.496 1.000 97.420 ? 163 PRO A C   1 
ATOM 1258 C CB  ? PRO A 1 163 ?  -1.653  -3.602  -5.675 1.000 97.420 ? 163 PRO A CB  1 
ATOM 1259 O O   ? PRO A 1 163 ?   1.385  -3.993  -5.376 1.000 97.420 ? 163 PRO A O   1 
ATOM 1260 C CG  ? PRO A 1 163 ?  -1.183  -2.850  -6.879 1.000 97.420 ? 163 PRO A CG  1 
ATOM 1261 C CD  ? PRO A 1 163 ?  -0.740  -1.483  -6.444 1.000 97.420 ? 163 PRO A CD  1 
ATOM 1262 N N   ? LEU A 1 164 ?   0.666  -4.852  -3.453 1.000 98.240 ? 164 LEU A N   1 
ATOM 1263 C CA  ? LEU A 1 164 ?   1.533  -6.024  -3.393 1.000 98.240 ? 164 LEU A CA  1 
ATOM 1264 C C   ? LEU A 1 164 ?   0.719  -7.308  -3.511 1.000 98.240 ? 164 LEU A C   1 
ATOM 1265 C CB  ? LEU A 1 164 ?   2.334  -6.032  -2.088 1.000 98.240 ? 164 LEU A CB  1 
ATOM 1266 O O   ? LEU A 1 164 ?  -0.041  -7.652  -2.603 1.000 98.240 ? 164 LEU A O   1 
ATOM 1267 C CG  ? LEU A 1 164 ?   3.440  -7.083  -1.978 1.000 98.240 ? 164 LEU A CG  1 
ATOM 1268 C CD1 ? LEU A 1 164 ?   4.713  -6.586  -2.655 1.000 98.240 ? 164 LEU A CD1 1 
ATOM 1269 C CD2 ? LEU A 1 164 ?   3.705  -7.429  -0.517 1.000 98.240 ? 164 LEU A CD2 1 
ATOM 1270 N N   ? VAL A 1 165 ?   0.939  -8.018  -4.605 1.000 98.250 ? 165 VAL A N   1 
ATOM 1271 C CA  ? VAL A 1 165 ?   0.086  -9.148  -4.957 1.000 98.250 ? 165 VAL A CA  1 
ATOM 1272 C C   ? VAL A 1 165 ?   0.899 -10.440  -4.920 1.000 98.250 ? 165 VAL A C   1 
ATOM 1273 C CB  ? VAL A 1 165 ?  -0.556  -8.963  -6.349 1.000 98.250 ? 165 VAL A CB  1 
ATOM 1274 O O   ? VAL A 1 165 ?   1.955 -10.535  -5.550 1.000 98.250 ? 165 VAL A O   1 
ATOM 1275 C CG1 ? VAL A 1 165 ?  -1.388 -10.187  -6.728 1.000 98.250 ? 165 VAL A CG1 1 
ATOM 1276 C CG2 ? VAL A 1 165 ?  -1.416  -7.700  -6.376 1.000 98.250 ? 165 VAL A CG2 1 
ATOM 1277 N N   ? CYS A 1 166 ?   0.405 -11.424  -4.177 1.000 97.630 ? 166 CYS A N   1 
ATOM 1278 C CA  ? CYS A 1 166 ?   0.961 -12.768  -4.063 1.000 97.630 ? 166 CYS A CA  1 
ATOM 1279 C C   ? CYS A 1 166 ?  -0.077 -13.821  -4.432 1.000 97.630 ? 166 CYS A C   1 
ATOM 1280 C CB  ? CYS A 1 166 ?   1.473 -13.018  -2.645 1.000 97.630 ? 166 CYS A CB  1 
ATOM 1281 O O   ? CYS A 1 166 ?  -1.205 -13.786  -3.937 1.000 97.630 ? 166 CYS A O   1 
ATOM 1282 S SG  ? CYS A 1 166 ?   2.536 -11.702  -2.012 1.000 97.630 ? 166 CYS A SG  1 
ATOM 1283 N N   ? ASN A 1 167 ?   0.300 -14.697  -5.376 1.000 94.960 ? 167 ASN A N   1 
ATOM 1284 C CA  ? ASN A 1 167 ?  -0.605 -15.770  -5.772 1.000 94.960 ? 167 ASN A CA  1 
ATOM 1285 C C   ? ASN A 1 167 ?  -1.970 -15.228  -6.187 1.000 94.960 ? 167 ASN A C   1 
ATOM 1286 C CB  ? ASN A 1 167 ?  -0.760 -16.787  -4.639 1.000 94.960 ? 167 ASN A CB  1 
ATOM 1287 O O   ? ASN A 1 167 ?  -3.004 -15.758  -5.777 1.000 94.960 ? 167 ASN A O   1 
ATOM 1288 C CG  ? ASN A 1 167 ?   0.550 -17.452  -4.268 1.000 94.960 ? 167 ASN A CG  1 
ATOM 1289 N ND2 ? ASN A 1 167 ?   0.793 -17.602  -2.971 1.000 94.960 ? 167 ASN A ND2 1 
ATOM 1290 O OD1 ? ASN A 1 167 ?   1.339 -17.827  -5.139 1.000 94.960 ? 167 ASN A OD1 1 
ATOM 1291 N N   ? GLY A 1 168 ?  -1.984 -14.048  -6.774 1.000 95.600 ? 168 GLY A N   1 
ATOM 1292 C CA  ? GLY A 1 168 ?  -3.180 -13.495  -7.389 1.000 95.600 ? 168 GLY A CA  1 
ATOM 1293 C C   ? GLY A 1 168 ?  -4.057 -12.734  -6.411 1.000 95.600 ? 168 GLY A C   1 
ATOM 1294 O O   ? GLY A 1 168 ?  -5.170 -12.329  -6.753 1.000 95.600 ? 168 GLY A O   1 
ATOM 1295 N N   ? ARG A 1 169 ?  -3.610 -12.580  -5.203 1.000 97.900 ? 169 ARG A N   1 
ATOM 1296 C CA  ? ARG A 1 169 ?  -4.402 -11.887  -4.192 1.000 97.900 ? 169 ARG A CA  1 
ATOM 1297 C C   ? ARG A 1 169 ?  -3.645 -10.689  -3.629 1.000 97.900 ? 169 ARG A C   1 
ATOM 1298 C CB  ? ARG A 1 169 ?  -4.785 -12.843  -3.060 1.000 97.900 ? 169 ARG A CB  1 
ATOM 1299 O O   ? ARG A 1 169 ?  -2.418 -10.722  -3.514 1.000 97.900 ? 169 ARG A O   1 
ATOM 1300 C CG  ? ARG A 1 169 ?  -5.674 -13.995  -3.501 1.000 97.900 ? 169 ARG A CG  1 
ATOM 1301 C CD  ? ARG A 1 169 ?  -6.232 -14.765  -2.312 1.000 97.900 ? 169 ARG A CD  1 
ATOM 1302 N NE  ? ARG A 1 169 ?  -7.351 -14.061  -1.691 1.000 97.900 ? 169 ARG A NE  1 
ATOM 1303 N NH1 ? ARG A 1 169 ?  -8.987 -15.247  -2.812 1.000 97.900 ? 169 ARG A NH1 1 
ATOM 1304 N NH2 ? ARG A 1 169 ?  -9.571 -13.606  -1.322 1.000 97.900 ? 169 ARG A NH2 1 
ATOM 1305 C CZ  ? ARG A 1 169 ?  -8.634 -14.306  -1.943 1.000 97.900 ? 169 ARG A CZ  1 
ATOM 1306 N N   ? LEU A 1 170 ?  -4.425  -9.685  -3.231 1.000 98.340 ? 170 LEU A N   1 
ATOM 1307 C CA  ? LEU A 1 170 ?  -3.857  -8.489  -2.618 1.000 98.340 ? 170 LEU A CA  1 
ATOM 1308 C C   ? LEU A 1 170 ?  -3.390  -8.777  -1.195 1.000 98.340 ? 170 LEU A C   1 
ATOM 1309 C CB  ? LEU A 1 170 ?  -4.883  -7.352  -2.611 1.000 98.340 ? 170 LEU A CB  1 
ATOM 1310 O O   ? LEU A 1 170 ?  -4.208  -9.023  -0.306 1.000 98.340 ? 170 LEU A O   1 
ATOM 1311 C CG  ? LEU A 1 170 ?  -4.397  -6.005  -2.072 1.000 98.340 ? 170 LEU A CG  1 
ATOM 1312 C CD1 ? LEU A 1 170 ?  -3.261  -5.468  -2.935 1.000 98.340 ? 170 LEU A CD1 1 
ATOM 1313 C CD2 ? LEU A 1 170 ?  -5.548  -5.007  -2.012 1.000 98.340 ? 170 LEU A CD2 1 
ATOM 1314 N N   ? GLN A 1 171 ?  -2.125  -8.741  -1.016 1.000 98.400 ? 171 GLN A N   1 
ATOM 1315 C CA  ? GLN A 1 171 ?  -1.537  -9.102   0.270 1.000 98.400 ? 171 GLN A CA  1 
ATOM 1316 C C   ? GLN A 1 171 ?  -1.156  -7.859   1.069 1.000 98.400 ? 171 GLN A C   1 
ATOM 1317 C CB  ? GLN A 1 171 ?  -0.310  -9.993   0.068 1.000 98.400 ? 171 GLN A CB  1 
ATOM 1318 O O   ? GLN A 1 171 ?  -1.189  -7.873   2.301 1.000 98.400 ? 171 GLN A O   1 
ATOM 1319 C CG  ? GLN A 1 171 ?  -0.636 -11.478  -0.019 1.000 98.400 ? 171 GLN A CG  1 
ATOM 1320 C CD  ? GLN A 1 171 ?  -0.883 -12.106   1.339 1.000 98.400 ? 171 GLN A CD  1 
ATOM 1321 N NE2 ? GLN A 1 171 ?  -0.849 -13.433   1.394 1.000 98.400 ? 171 GLN A NE2 1 
ATOM 1322 O OE1 ? GLN A 1 171 ?  -1.102 -11.404   2.332 1.000 98.400 ? 171 GLN A OE1 1 
ATOM 1323 N N   ? GLY A 1 172 ?  -0.785  -6.780   0.385 1.000 98.170 ? 172 GLY A N   1 
ATOM 1324 C CA  ? GLY A 1 172 ?  -0.289  -5.589   1.056 1.000 98.170 ? 172 GLY A CA  1 
ATOM 1325 C C   ? GLY A 1 172 ?  -0.587  -4.309   0.298 1.000 98.170 ? 172 GLY A C   1 
ATOM 1326 O O   ? GLY A 1 172 ?  -0.754  -4.329  -0.923 1.000 98.170 ? 172 GLY A O   1 
ATOM 1327 N N   ? VAL A 1 173 ?  -0.660  -3.233   1.052 1.000 98.470 ? 173 VAL A N   1 
ATOM 1328 C CA  ? VAL A 1 173 ?  -0.733  -1.868   0.542 1.000 98.470 ? 173 VAL A CA  1 
ATOM 1329 C C   ? VAL A 1 173 ?   0.536  -1.107   0.919 1.000 98.470 ? 173 VAL A C   1 
ATOM 1330 C CB  ? VAL A 1 173 ?  -1.978  -1.127   1.079 1.000 98.470 ? 173 VAL A CB  1 
ATOM 1331 O O   ? VAL A 1 173 ?   0.932  -1.088   2.087 1.000 98.470 ? 173 VAL A O   1 
ATOM 1332 C CG1 ? VAL A 1 173 ?  -1.945   0.346   0.677 1.000 98.470 ? 173 VAL A CG1 1 
ATOM 1333 C CG2 ? VAL A 1 173 ?  -3.255  -1.795   0.573 1.000 98.470 ? 173 VAL A CG2 1 
ATOM 1334 N N   ? VAL A 1 174 ?   1.240  -0.591  -0.148 1.000 97.720 ? 174 VAL A N   1 
ATOM 1335 C CA  ? VAL A 1 174 ?   2.464   0.158   0.115 1.000 97.720 ? 174 VAL A CA  1 
ATOM 1336 C C   ? VAL A 1 174 ?   2.187   1.260   1.134 1.000 97.720 ? 174 VAL A C   1 
ATOM 1337 C CB  ? VAL A 1 174 ?   3.048   0.765  -1.181 1.000 97.720 ? 174 VAL A CB  1 
ATOM 1338 O O   ? VAL A 1 174 ?   1.340   2.127   0.906 1.000 97.720 ? 174 VAL A O   1 
ATOM 1339 C CG1 ? VAL A 1 174 ?   4.316   1.562  -0.880 1.000 97.720 ? 174 VAL A CG1 1 
ATOM 1340 C CG2 ? VAL A 1 174 ?   3.334  -0.334  -2.202 1.000 97.720 ? 174 VAL A CG2 1 
ATOM 1341 N N   ? SER A 1 175 ?   2.930   1.290   2.275 1.000 97.060 ? 175 SER A N   1 
ATOM 1342 C CA  ? SER A 1 175 ?   2.621   2.185   3.385 1.000 97.060 ? 175 SER A CA  1 
ATOM 1343 C C   ? SER A 1 175 ?   3.780   3.135   3.668 1.000 97.060 ? 175 SER A C   1 
ATOM 1344 C CB  ? SER A 1 175 ?   2.290   1.384   4.645 1.000 97.060 ? 175 SER A CB  1 
ATOM 1345 O O   ? SER A 1 175 ?   3.660   4.346   3.470 1.000 97.060 ? 175 SER A O   1 
ATOM 1346 O OG  ? SER A 1 175 ?   1.807   2.235   5.670 1.000 97.060 ? 175 SER A OG  1 
ATOM 1347 N N   ? TRP A 1 176 ?   4.909   2.622   4.116 1.000 94.870 ? 176 TRP A N   1 
ATOM 1348 C CA  ? TRP A 1 176 ?   6.025   3.500   4.452 1.000 94.870 ? 176 TRP A CA  1 
ATOM 1349 C C   ? TRP A 1 176 ?   7.352   2.755   4.357 1.000 94.870 ? 176 TRP A C   1 
ATOM 1350 C CB  ? TRP A 1 176 ?   5.849   4.078   5.860 1.000 94.870 ? 176 TRP A CB  1 
ATOM 1351 O O   ? TRP A 1 176 ?   7.377   1.550   4.098 1.000 94.870 ? 176 TRP A O   1 
ATOM 1352 C CG  ? TRP A 1 176 ?   5.814   3.042   6.943 1.000 94.870 ? 176 TRP A CG  1 
ATOM 1353 C CD1 ? TRP A 1 176 ?   4.724   2.339   7.376 1.000 94.870 ? 176 TRP A CD1 1 
ATOM 1354 C CD2 ? TRP A 1 176 ?   6.920   2.595   7.734 1.000 94.870 ? 176 TRP A CD2 1 
ATOM 1355 C CE2 ? TRP A 1 176 ?   6.427   1.619   8.628 1.000 94.870 ? 176 TRP A CE2 1 
ATOM 1356 C CE3 ? TRP A 1 176 ?   8.281   2.926   7.773 1.000 94.870 ? 176 TRP A CE3 1 
ATOM 1357 N NE1 ? TRP A 1 176 ?   5.086   1.482   8.389 1.000 94.870 ? 176 TRP A NE1 1 
ATOM 1358 C CH2 ? TRP A 1 176 ?   8.577   1.312   9.569 1.000 94.870 ? 176 TRP A CH2 1 
ATOM 1359 C CZ2 ? TRP A 1 176 ?   7.249   0.970   9.552 1.000 94.870 ? 176 TRP A CZ2 1 
ATOM 1360 C CZ3 ? TRP A 1 176 ?   9.098   2.278   8.693 1.000 94.870 ? 176 TRP A CZ3 1 
ATOM 1361 N N   ? GLY A 1 177 ?   8.401   3.358   4.391 1.000 90.580 ? 177 GLY A N   1 
ATOM 1362 C CA  ? GLY A 1 177 ?   9.773   2.877   4.419 1.000 90.580 ? 177 GLY A CA  1 
ATOM 1363 C C   ? GLY A 1 177 ?  10.795   3.994   4.518 1.000 90.580 ? 177 GLY A C   1 
ATOM 1364 O O   ? GLY A 1 177 ?  10.451   5.130   4.853 1.000 90.580 ? 177 GLY A O   1 
ATOM 1365 N N   ? THR A 1 178 ?  11.943   3.731   4.318 1.000 85.820 ? 178 THR A N   1 
ATOM 1366 C CA  ? THR A 1 178 ?  12.964   4.772   4.367 1.000 85.820 ? 178 THR A CA  1 
ATOM 1367 C C   ? THR A 1 178 ?  12.850   5.699   3.161 1.000 85.820 ? 178 THR A C   1 
ATOM 1368 C CB  ? THR A 1 178 ?  14.379   4.165   4.419 1.000 85.820 ? 178 THR A CB  1 
ATOM 1369 O O   ? THR A 1 178 ?  12.149   5.387   2.196 1.000 85.820 ? 178 THR A O   1 
ATOM 1370 C CG2 ? THR A 1 178 ?  14.474   3.082   5.489 1.000 85.820 ? 178 THR A CG2 1 
ATOM 1371 O OG1 ? THR A 1 178 ?  14.692   3.590   3.144 1.000 85.820 ? 178 THR A OG1 1 
ATOM 1372 N N   ? ALA A 1 179 ?  13.488   6.874   3.299 1.000 79.460 ? 179 ALA A N   1 
ATOM 1373 C CA  ? ALA A 1 179 ?  13.462   7.868   2.229 1.000 79.460 ? 179 ALA A CA  1 
ATOM 1374 C C   ? ALA A 1 179 ?  14.150   7.340   0.973 1.000 79.460 ? 179 ALA A C   1 
ATOM 1375 C CB  ? ALA A 1 179 ?  14.124   9.164   2.690 1.000 79.460 ? 179 ALA A CB  1 
ATOM 1376 O O   ? ALA A 1 179 ?  13.782   7.708  -0.145 1.000 79.460 ? 179 ALA A O   1 
ATOM 1377 N N   ? TYR A 1 180 ?  15.084   6.370   1.093 1.000 86.500 ? 180 TYR A N   1 
ATOM 1378 C CA  ? TYR A 1 180 ?  15.786   5.739  -0.019 1.000 86.500 ? 180 TYR A CA  1 
ATOM 1379 C C   ? TYR A 1 180 ?  15.195   4.369  -0.330 1.000 86.500 ? 180 TYR A C   1 
ATOM 1380 C CB  ? TYR A 1 180 ?  17.279   5.603   0.296 1.000 86.500 ? 180 TYR A CB  1 
ATOM 1381 O O   ? TYR A 1 180 ?  15.095   3.514   0.553 1.000 86.500 ? 180 TYR A O   1 
ATOM 1382 C CG  ? TYR A 1 180 ?  17.968   6.922   0.548 1.000 86.500 ? 180 TYR A CG  1 
ATOM 1383 C CD1 ? TYR A 1 180 ?  18.459   7.688  -0.507 1.000 86.500 ? 180 TYR A CD1 1 
ATOM 1384 C CD2 ? TYR A 1 180 ?  18.132   7.405   1.842 1.000 86.500 ? 180 TYR A CD2 1 
ATOM 1385 C CE1 ? TYR A 1 180 ?  19.096   8.903  -0.279 1.000 86.500 ? 180 TYR A CE1 1 
ATOM 1386 C CE2 ? TYR A 1 180 ?  18.767   8.619   2.082 1.000 86.500 ? 180 TYR A CE2 1 
ATOM 1387 O OH  ? TYR A 1 180 ?  19.875  10.562   1.248 1.000 86.500 ? 180 TYR A OH  1 
ATOM 1388 C CZ  ? TYR A 1 180 ?  19.245   9.360   1.017 1.000 86.500 ? 180 TYR A CZ  1 
ATOM 1389 N N   ? CYS A 1 181 ?  14.758   4.252  -1.636 1.000 86.670 ? 181 CYS A N   1 
ATOM 1390 C CA  ? CYS A 1 181 ?  14.151   2.993  -2.053 1.000 86.670 ? 181 CYS A CA  1 
ATOM 1391 C C   ? CYS A 1 181 ?  15.215   1.929  -2.296 1.000 86.670 ? 181 CYS A C   1 
ATOM 1392 C CB  ? CYS A 1 181 ?  13.318   3.193  -3.319 1.000 86.670 ? 181 CYS A CB  1 
ATOM 1393 O O   ? CYS A 1 181 ?  16.347   2.250  -2.663 1.000 86.670 ? 181 CYS A O   1 
ATOM 1394 S SG  ? CYS A 1 181 ?  12.058   4.478  -3.165 1.000 86.670 ? 181 CYS A SG  1 
ATOM 1395 N N   ? ALA A 1 182 ?  14.917   0.692  -1.947 1.000 86.400 ? 182 ALA A N   1 
ATOM 1396 C CA  ? ALA A 1 182 ?  15.627  -0.496  -2.413 1.000 86.400 ? 182 ALA A CA  1 
ATOM 1397 C C   ? ALA A 1 182 ?  17.012  -0.591  -1.779 1.000 86.400 ? 182 ALA A C   1 
ATOM 1398 C CB  ? ALA A 1 182 ?  15.742  -0.484  -3.936 1.000 86.400 ? 182 ALA A CB  1 
ATOM 1399 O O   ? ALA A 1 182 ?  17.979  -0.974  -2.441 1.000 86.400 ? 182 ALA A O   1 
ATOM 1400 N N   ? LEU A 1 183 ?  17.162  -0.011  -0.503 1.000 88.120 ? 183 LEU A N   1 
ATOM 1401 C CA  ? LEU A 1 183 ?  18.407  -0.165   0.241 1.000 88.120 ? 183 LEU A CA  1 
ATOM 1402 C C   ? LEU A 1 183 ?  18.580  -1.603   0.721 1.000 88.120 ? 183 LEU A C   1 
ATOM 1403 C CB  ? LEU A 1 183 ?  18.440   0.791   1.437 1.000 88.120 ? 183 LEU A CB  1 
ATOM 1404 O O   ? LEU A 1 183 ?  17.619  -2.232   1.169 1.000 88.120 ? 183 LEU A O   1 
ATOM 1405 C CG  ? LEU A 1 183 ?  18.530   2.282   1.109 1.000 88.120 ? 183 LEU A CG  1 
ATOM 1406 C CD1 ? LEU A 1 183 ?  18.450   3.111   2.387 1.000 88.120 ? 183 LEU A CD1 1 
ATOM 1407 C CD2 ? LEU A 1 183 ?  19.816   2.586   0.349 1.000 88.120 ? 183 LEU A CD2 1 
ATOM 1408 N N   ? LYS A 1 184 ?  19.792  -1.989   0.507 1.000 90.130 ? 184 LYS A N   1 
ATOM 1409 C CA  ? LYS A 1 184 ?  20.106  -3.319   1.020 1.000 90.130 ? 184 LYS A CA  1 
ATOM 1410 C C   ? LYS A 1 184 ?  19.773  -3.429   2.505 1.000 90.130 ? 184 LYS A C   1 
ATOM 1411 C CB  ? LYS A 1 184 ?  21.582  -3.649   0.789 1.000 90.130 ? 184 LYS A CB  1 
ATOM 1412 O O   ? LYS A 1 184 ?  20.129  -2.550   3.293 1.000 90.130 ? 184 LYS A O   1 
ATOM 1413 C CG  ? LYS A 1 184 ?  21.975  -5.057   1.212 1.000 90.130 ? 184 LYS A CG  1 
ATOM 1414 C CD  ? LYS A 1 184 ?  23.454  -5.324   0.962 1.000 90.130 ? 184 LYS A CD  1 
ATOM 1415 C CE  ? LYS A 1 184 ?  23.863  -6.708   1.445 1.000 90.130 ? 184 LYS A CE  1 
ATOM 1416 N NZ  ? LYS A 1 184 ?  25.309  -6.979   1.190 1.000 90.130 ? 184 LYS A NZ  1 
ATOM 1417 N N   ? GLY A 1 185 ?  18.963  -4.493   2.799 1.000 87.320 ? 185 GLY A N   1 
ATOM 1418 C CA  ? GLY A 1 185 ?  18.715  -4.784   4.202 1.000 87.320 ? 185 GLY A CA  1 
ATOM 1419 C C   ? GLY A 1 185 ?  17.593  -3.954   4.795 1.000 87.320 ? 185 GLY A C   1 
ATOM 1420 O O   ? GLY A 1 185 ?  17.316  -4.040   5.993 1.000 87.320 ? 185 GLY A O   1 
ATOM 1421 N N   ? LEU A 1 186 ?  16.930  -3.065   3.879 1.000 90.630 ? 186 LEU A N   1 
ATOM 1422 C CA  ? LEU A 1 186 ?  15.846  -2.212   4.353 1.000 90.630 ? 186 LEU A CA  1 
ATOM 1423 C C   ? LEU A 1 186 ?  14.622  -2.337   3.452 1.000 90.630 ? 186 LEU A C   1 
ATOM 1424 C CB  ? LEU A 1 186 ?  16.302  -0.751   4.415 1.000 90.630 ? 186 LEU A CB  1 
ATOM 1425 O O   ? LEU A 1 186 ?  14.465  -1.567   2.501 1.000 90.630 ? 186 LEU A O   1 
ATOM 1426 C CG  ? LEU A 1 186 ?  17.348  -0.412   5.478 1.000 90.630 ? 186 LEU A CG  1 
ATOM 1427 C CD1 ? LEU A 1 186 ?  17.870   1.006   5.274 1.000 90.630 ? 186 LEU A CD1 1 
ATOM 1428 C CD2 ? LEU A 1 186 ?  16.762  -0.575   6.877 1.000 90.630 ? 186 LEU A CD2 1 
ATOM 1429 N N   ? PRO A 1 187 ?  13.810  -3.323   3.697 1.000 94.720 ? 187 PRO A N   1 
ATOM 1430 C CA  ? PRO A 1 187 ?  12.616  -3.518   2.872 1.000 94.720 ? 187 PRO A CA  1 
ATOM 1431 C C   ? PRO A 1 187 ?  11.557  -2.443   3.103 1.000 94.720 ? 187 PRO A C   1 
ATOM 1432 C CB  ? PRO A 1 187 ?  12.104  -4.892   3.312 1.000 94.720 ? 187 PRO A CB  1 
ATOM 1433 O O   ? PRO A 1 187 ?  11.633  -1.696   4.082 1.000 94.720 ? 187 PRO A O   1 
ATOM 1434 C CG  ? PRO A 1 187 ?  12.515  -5.012   4.744 1.000 94.720 ? 187 PRO A CG  1 
ATOM 1435 C CD  ? PRO A 1 187 ?  13.848  -4.343   4.916 1.000 94.720 ? 187 PRO A CD  1 
ATOM 1436 N N   ? GLY A 1 188 ?  10.614  -2.351   2.152 1.000 95.310 ? 188 GLY A N   1 
ATOM 1437 C CA  ? GLY A 1 188 ?   9.437  -1.518   2.342 1.000 95.310 ? 188 GLY A CA  1 
ATOM 1438 C C   ? GLY A 1 188 ?   8.453  -2.095   3.342 1.000 95.310 ? 188 GLY A C   1 
ATOM 1439 O O   ? GLY A 1 188 ?   8.427  -3.307   3.567 1.000 95.310 ? 188 GLY A O   1 
ATOM 1440 N N   ? VAL A 1 189 ?   7.622  -1.222   3.885 1.000 97.090 ? 189 VAL A N   1 
ATOM 1441 C CA  ? VAL A 1 189 ?   6.603  -1.627   4.848 1.000 97.090 ? 189 VAL A CA  1 
ATOM 1442 C C   ? VAL A 1 189 ?   5.219  -1.525   4.209 1.000 97.090 ? 189 VAL A C   1 
ATOM 1443 C CB  ? VAL A 1 189 ?   6.661  -0.769   6.131 1.000 97.090 ? 189 VAL A CB  1 
ATOM 1444 O O   ? VAL A 1 189 ?   4.894  -0.518   3.575 1.000 97.090 ? 189 VAL A O   1 
ATOM 1445 C CG1 ? VAL A 1 189 ?   5.573  -1.194   7.116 1.000 97.090 ? 189 VAL A CG1 1 
ATOM 1446 C CG2 ? VAL A 1 189 ?   8.041  -0.871   6.778 1.000 97.090 ? 189 VAL A CG2 1 
ATOM 1447 N N   ? TYR A 1 190 ?   4.469  -2.542   4.398 1.000 98.120 ? 190 TYR A N   1 
ATOM 1448 C CA  ? TYR A 1 190 ?   3.140  -2.656   3.808 1.000 98.120 ? 190 TYR A CA  1 
ATOM 1449 C C   ? TYR A 1 190 ?   2.076  -2.821   4.887 1.000 98.120 ? 190 TYR A C   1 
ATOM 1450 C CB  ? TYR A 1 190 ?   3.083  -3.838   2.835 1.000 98.120 ? 190 TYR A CB  1 
ATOM 1451 O O   ? TYR A 1 190 ?   2.322  -3.447   5.920 1.000 98.120 ? 190 TYR A O   1 
ATOM 1452 C CG  ? TYR A 1 190 ?   4.031  -3.708   1.667 1.000 98.120 ? 190 TYR A CG  1 
ATOM 1453 C CD1 ? TYR A 1 190 ?   3.561  -3.387   0.396 1.000 98.120 ? 190 TYR A CD1 1 
ATOM 1454 C CD2 ? TYR A 1 190 ?   5.397  -3.908   1.832 1.000 98.120 ? 190 TYR A CD2 1 
ATOM 1455 C CE1 ? TYR A 1 190 ?   4.430  -3.268  -0.684 1.000 98.120 ? 190 TYR A CE1 1 
ATOM 1456 C CE2 ? TYR A 1 190 ?   6.276  -3.792   0.760 1.000 98.120 ? 190 TYR A CE2 1 
ATOM 1457 O OH  ? TYR A 1 190 ?   6.649  -3.356  -1.557 1.000 98.120 ? 190 TYR A OH  1 
ATOM 1458 C CZ  ? TYR A 1 190 ?   5.783  -3.472  -0.492 1.000 98.120 ? 190 TYR A CZ  1 
ATOM 1459 N N   ? ALA A 1 191 ?   0.924  -2.153   4.647 1.000 98.240 ? 191 ALA A N   1 
ATOM 1460 C CA  ? ALA A 1 191 ?  -0.241  -2.476   5.467 1.000 98.240 ? 191 ALA A CA  1 
ATOM 1461 C C   ? ALA A 1 191 ?  -0.760  -3.876   5.155 1.000 98.240 ? 191 ALA A C   1 
ATOM 1462 C CB  ? ALA A 1 191 ?  -1.345  -1.443   5.253 1.000 98.240 ? 191 ALA A CB  1 
ATOM 1463 O O   ? ALA A 1 191 ?  -0.875  -4.257   3.987 1.000 98.240 ? 191 ALA A O   1 
ATOM 1464 N N   ? ASN A 1 192 ?  -0.996  -4.707   6.204 1.000 98.180 ? 192 ASN A N   1 
ATOM 1465 C CA  ? ASN A 1 192 ?  -1.334  -6.122   6.099 1.000 98.180 ? 192 ASN A CA  1 
ATOM 1466 C C   ? ASN A 1 192 ?  -2.810  -6.323   5.772 1.000 98.180 ? 192 ASN A C   1 
ATOM 1467 C CB  ? ASN A 1 192 ?  -0.971  -6.858   7.390 1.000 98.180 ? 192 ASN A CB  1 
ATOM 1468 O O   ? ASN A 1 192 ?  -3.664  -6.233   6.656 1.000 98.180 ? 192 ASN A O   1 
ATOM 1469 C CG  ? ASN A 1 192 ?  -1.024  -8.365   7.238 1.000 98.180 ? 192 ASN A CG  1 
ATOM 1470 N ND2 ? ASN A 1 192 ?  -0.304  -9.074   8.100 1.000 98.180 ? 192 ASN A ND2 1 
ATOM 1471 O OD1 ? ASN A 1 192 ?  -1.706  -8.889   6.353 1.000 98.180 ? 192 ASN A OD1 1 
ATOM 1472 N N   ? VAL A 1 193 ?  -3.122  -6.654   4.563 1.000 98.320 ? 193 VAL A N   1 
ATOM 1473 C CA  ? VAL A 1 193 ?  -4.483  -6.731   4.042 1.000 98.320 ? 193 VAL A CA  1 
ATOM 1474 C C   ? VAL A 1 193 ?  -5.247  -7.846   4.752 1.000 98.320 ? 193 VAL A C   1 
ATOM 1475 C CB  ? VAL A 1 193 ?  -4.493  -6.967   2.515 1.000 98.320 ? 193 VAL A CB  1 
ATOM 1476 O O   ? VAL A 1 193 ?  -6.433  -7.698   5.057 1.000 98.320 ? 193 VAL A O   1 
ATOM 1477 C CG1 ? VAL A 1 193 ?  -5.883  -7.389   2.043 1.000 98.320 ? 193 VAL A CG1 1 
ATOM 1478 C CG2 ? VAL A 1 193 ?  -4.035  -5.709   1.778 1.000 98.320 ? 193 VAL A CG2 1 
ATOM 1479 N N   ? CYS A 1 194 ?  -4.615  -9.030   5.021 1.000 97.910 ? 194 CYS A N   1 
ATOM 1480 C CA  ? CYS A 1 194 ?  -5.320 -10.127   5.673 1.000 97.910 ? 194 CYS A CA  1 
ATOM 1481 C C   ? CYS A 1 194 ?  -5.872  -9.694   7.025 1.000 97.910 ? 194 CYS A C   1 
ATOM 1482 C CB  ? CYS A 1 194 ?  -4.393 -11.329   5.851 1.000 97.910 ? 194 CYS A CB  1 
ATOM 1483 O O   ? CYS A 1 194 ?  -6.928 -10.167   7.450 1.000 97.910 ? 194 CYS A O   1 
ATOM 1484 S SG  ? CYS A 1 194 ?  -3.184 -11.125   7.177 1.000 97.910 ? 194 CYS A SG  1 
ATOM 1485 N N   ? LYS A 1 195 ?  -5.160  -8.707   7.680 1.000 97.770 ? 195 LYS A N   1 
ATOM 1486 C CA  ? LYS A 1 195 ?  -5.578  -8.221   8.992 1.000 97.770 ? 195 LYS A CA  1 
ATOM 1487 C C   ? LYS A 1 195 ?  -6.761  -7.264   8.873 1.000 97.770 ? 195 LYS A C   1 
ATOM 1488 C CB  ? LYS A 1 195 ?  -4.415  -7.530   9.705 1.000 97.770 ? 195 LYS A CB  1 
ATOM 1489 O O   ? LYS A 1 195 ?  -7.478  -7.030   9.848 1.000 97.770 ? 195 LYS A O   1 
ATOM 1490 C CG  ? LYS A 1 195 ?  -3.249  -8.453  10.025 1.000 97.770 ? 195 LYS A CG  1 
ATOM 1491 C CD  ? LYS A 1 195 ?  -3.627  -9.485  11.081 1.000 97.770 ? 195 LYS A CD  1 
ATOM 1492 C CE  ? LYS A 1 195 ?  -2.426 -10.320  11.502 1.000 97.770 ? 195 LYS A CE  1 
ATOM 1493 N NZ  ? LYS A 1 195 ?  -2.794 -11.342  12.527 1.000 97.770 ? 195 LYS A NZ  1 
ATOM 1494 N N   ? ALA A 1 196 ?  -7.026  -6.688   7.667 1.000 96.960 ? 196 ALA A N   1 
ATOM 1495 C CA  ? ALA A 1 196 ?  -8.066  -5.678   7.486 1.000 96.960 ? 196 ALA A CA  1 
ATOM 1496 C C   ? ALA A 1 196 ?  -9.155  -6.175   6.540 1.000 96.960 ? 196 ALA A C   1 
ATOM 1497 C CB  ? ALA A 1 196 ?  -7.461  -4.379   6.960 1.000 96.960 ? 196 ALA A CB  1 
ATOM 1498 O O   ? ALA A 1 196 ? -10.034  -5.409   6.138 1.000 96.960 ? 196 ALA A O   1 
ATOM 1499 N N   ? ALA A 1 197 ?  -9.092  -7.475   6.172 1.000 96.720 ? 197 ALA A N   1 
ATOM 1500 C CA  ? ALA A 1 197 ? -10.003  -8.009   5.163 1.000 96.720 ? 197 ALA A CA  1 
ATOM 1501 C C   ? ALA A 1 197 ? -11.457  -7.850   5.598 1.000 96.720 ? 197 ALA A C   1 
ATOM 1502 C CB  ? ALA A 1 197 ?  -9.691  -9.478   4.887 1.000 96.720 ? 197 ALA A CB  1 
ATOM 1503 O O   ? ALA A 1 197 ? -12.312  -7.460   4.799 1.000 96.720 ? 197 ALA A O   1 
ATOM 1504 N N   ? GLN A 1 198 ? -11.691  -8.150   6.842 1.000 96.120 ? 198 GLN A N   1 
ATOM 1505 C CA  ? GLN A 1 198 ? -13.051  -8.038   7.361 1.000 96.120 ? 198 GLN A CA  1 
ATOM 1506 C C   ? GLN A 1 198 ? -13.525  -6.588   7.352 1.000 96.120 ? 198 GLN A C   1 
ATOM 1507 C CB  ? GLN A 1 198 ? -13.134  -8.610   8.777 1.000 96.120 ? 198 GLN A CB  1 
ATOM 1508 O O   ? GLN A 1 198 ? -14.674  -6.307   7.004 1.000 96.120 ? 198 GLN A O   1 
ATOM 1509 C CG  ? GLN A 1 198 ? -14.550  -8.666   9.335 1.000 96.120 ? 198 GLN A CG  1 
ATOM 1510 C CD  ? GLN A 1 198 ? -15.476  -9.532   8.502 1.000 96.120 ? 198 GLN A CD  1 
ATOM 1511 N NE2 ? GLN A 1 198 ? -16.626  -8.982   8.129 1.000 96.120 ? 198 GLN A NE2 1 
ATOM 1512 O OE1 ? GLN A 1 198 ? -15.159 -10.686   8.196 1.000 96.120 ? 198 GLN A OE1 1 
ATOM 1513 N N   ? TRP A 1 199 ? -12.697  -5.725   7.788 1.000 97.330 ? 199 TRP A N   1 
ATOM 1514 C CA  ? TRP A 1 199 ? -13.005  -4.298   7.780 1.000 97.330 ? 199 TRP A CA  1 
ATOM 1515 C C   ? TRP A 1 199 ? -13.372  -3.829   6.376 1.000 97.330 ? 199 TRP A C   1 
ATOM 1516 C CB  ? TRP A 1 199 ? -11.817  -3.489   8.308 1.000 97.330 ? 199 TRP A CB  1 
ATOM 1517 O O   ? TRP A 1 199 ? -14.365  -3.122   6.191 1.000 97.330 ? 199 TRP A O   1 
ATOM 1518 C CG  ? TRP A 1 199 ? -11.952  -2.009   8.107 1.000 97.330 ? 199 TRP A CG  1 
ATOM 1519 C CD1 ? TRP A 1 199 ? -12.677  -1.136   8.869 1.000 97.330 ? 199 TRP A CD1 1 
ATOM 1520 C CD2 ? TRP A 1 199 ? -11.346  -1.230   7.071 1.000 97.330 ? 199 TRP A CD2 1 
ATOM 1521 C CE2 ? TRP A 1 199 ? -11.747   0.110   7.267 1.000 97.330 ? 199 TRP A CE2 1 
ATOM 1522 C CE3 ? TRP A 1 199 ? -10.500  -1.534   5.996 1.000 97.330 ? 199 TRP A CE3 1 
ATOM 1523 N NE1 ? TRP A 1 199 ? -12.559   0.140   8.370 1.000 97.330 ? 199 TRP A NE1 1 
ATOM 1524 C CH2 ? TRP A 1 199 ? -10.505   0.820   5.382 1.000 97.330 ? 199 TRP A CH2 1 
ATOM 1525 C CZ2 ? TRP A 1 199 ? -11.332   1.145   6.426 1.000 97.330 ? 199 TRP A CZ2 1 
ATOM 1526 C CZ3 ? TRP A 1 199 ? -10.088  -0.503   5.160 1.000 97.330 ? 199 TRP A CZ3 1 
ATOM 1527 N N   ? VAL A 1 200 ? -12.588  -4.251   5.411 1.000 97.100 ? 200 VAL A N   1 
ATOM 1528 C CA  ? VAL A 1 200 ? -12.819  -3.872   4.021 1.000 97.100 ? 200 VAL A CA  1 
ATOM 1529 C C   ? VAL A 1 200 ? -14.156  -4.437   3.546 1.000 97.100 ? 200 VAL A C   1 
ATOM 1530 C CB  ? VAL A 1 200 ? -11.678  -4.362   3.102 1.000 97.100 ? 200 VAL A CB  1 
ATOM 1531 O O   ? VAL A 1 200 ? -14.985  -3.707   2.997 1.000 97.100 ? 200 VAL A O   1 
ATOM 1532 C CG1 ? VAL A 1 200 ? -11.993  -4.054   1.639 1.000 97.100 ? 200 VAL A CG1 1 
ATOM 1533 C CG2 ? VAL A 1 200 ? -10.352  -3.724   3.512 1.000 97.100 ? 200 VAL A CG2 1 
ATOM 1534 N N   ? THR A 1 201 ? -14.405  -5.685   3.791 1.000 95.820 ? 201 THR A N   1 
ATOM 1535 C CA  ? THR A 1 201 ? -15.625  -6.350   3.349 1.000 95.820 ? 201 THR A CA  1 
ATOM 1536 C C   ? THR A 1 201 ? -16.851  -5.728   4.011 1.000 95.820 ? 201 THR A C   1 
ATOM 1537 C CB  ? THR A 1 201 ? -15.583  -7.859   3.656 1.000 95.820 ? 201 THR A CB  1 
ATOM 1538 O O   ? THR A 1 201 ? -17.878  -5.524   3.360 1.000 95.820 ? 201 THR A O   1 
ATOM 1539 C CG2 ? THR A 1 201 ? -16.853  -8.554   3.178 1.000 95.820 ? 201 THR A CG2 1 
ATOM 1540 O OG1 ? THR A 1 201 ? -14.454  -8.443   2.995 1.000 95.820 ? 201 THR A OG1 1 
ATOM 1541 N N   ? ASP A 1 202 ? -16.854  -5.404   5.264 1.000 95.520 ? 202 ASP A N   1 
ATOM 1542 C CA  ? ASP A 1 202 ? -17.955  -4.803   6.012 1.000 95.520 ? 202 ASP A CA  1 
ATOM 1543 C C   ? ASP A 1 202 ? -18.324  -3.435   5.442 1.000 95.520 ? 202 ASP A C   1 
ATOM 1544 C CB  ? ASP A 1 202 ? -17.591  -4.675   7.492 1.000 95.520 ? 202 ASP A CB  1 
ATOM 1545 O O   ? ASP A 1 202 ? -19.502  -3.077   5.388 1.000 95.520 ? 202 ASP A O   1 
ATOM 1546 C CG  ? ASP A 1 202 ? -17.582  -6.009   8.218 1.000 95.520 ? 202 ASP A CG  1 
ATOM 1547 O OD1 ? ASP A 1 202 ? -18.076  -7.012   7.658 1.000 95.520 ? 202 ASP A OD1 1 
ATOM 1548 O OD2 ? ASP A 1 202 ? -17.079  -6.058   9.362 1.000 95.520 ? 202 ASP A OD2 1 
ATOM 1549 N N   ? ASN A 1 203 ? -17.375  -2.655   4.991 1.000 95.440 ? 203 ASN A N   1 
ATOM 1550 C CA  ? ASN A 1 203 ? -17.613  -1.300   4.505 1.000 95.440 ? 203 ASN A CA  1 
ATOM 1551 C C   ? ASN A 1 203 ? -18.114  -1.301   3.064 1.000 95.440 ? 203 ASN A C   1 
ATOM 1552 C CB  ? ASN A 1 203 ? -16.344  -0.455   4.626 1.000 95.440 ? 203 ASN A CB  1 
ATOM 1553 O O   ? ASN A 1 203 ? -18.883  -0.423   2.669 1.000 95.440 ? 203 ASN A O   1 
ATOM 1554 C CG  ? ASN A 1 203 ? -16.173   0.150   6.005 1.000 95.440 ? 203 ASN A CG  1 
ATOM 1555 N ND2 ? ASN A 1 203 ? -15.321  -0.461   6.819 1.000 95.440 ? 203 ASN A ND2 1 
ATOM 1556 O OD1 ? ASN A 1 203 ? -16.804   1.157   6.337 1.000 95.440 ? 203 ASN A OD1 1 
ATOM 1557 N N   ? ILE A 1 204 ? -17.668  -2.291   2.292 1.000 93.550 ? 204 ILE A N   1 
ATOM 1558 C CA  ? ILE A 1 204 ? -18.083  -2.333   0.894 1.000 93.550 ? 204 ILE A CA  1 
ATOM 1559 C C   ? ILE A 1 204 ? -19.507  -2.876   0.795 1.000 93.550 ? 204 ILE A C   1 
ATOM 1560 C CB  ? ILE A 1 204 ? -17.121  -3.192   0.044 1.000 93.550 ? 204 ILE A CB  1 
ATOM 1561 O O   ? ILE A 1 204 ? -20.292  -2.428  -0.043 1.000 93.550 ? 204 ILE A O   1 
ATOM 1562 C CG1 ? ILE A 1 204 ? -15.755  -2.506  -0.074 1.000 93.550 ? 204 ILE A CG1 1 
ATOM 1563 C CG2 ? ILE A 1 204 ? -17.719  -3.463  -1.340 1.000 93.550 ? 204 ILE A CG2 1 
ATOM 1564 C CD1 ? ILE A 1 204 ? -14.685  -3.367  -0.732 1.000 93.550 ? 204 ILE A CD1 1 
ATOM 1565 N N   ? ARG A 1 205 ? -20.000  -3.855   1.606 1.000 83.440 ? 205 ARG A N   1 
ATOM 1566 C CA  ? ARG A 1 205 ? -21.319  -4.480   1.641 1.000 83.440 ? 205 ARG A CA  1 
ATOM 1567 C C   ? ARG A 1 205 ? -22.371  -3.510   2.165 1.000 83.440 ? 205 ARG A C   1 
ATOM 1568 C CB  ? ARG A 1 205 ? -21.293  -5.743   2.505 1.000 83.440 ? 205 ARG A CB  1 
ATOM 1569 O O   ? ARG A 1 205 ? -23.523  -3.537   1.726 1.000 83.440 ? 205 ARG A O   1 
ATOM 1570 C CG  ? ARG A 1 205 ? -20.608  -6.928   1.844 1.000 83.440 ? 205 ARG A CG  1 
ATOM 1571 C CD  ? ARG A 1 205 ? -20.656  -8.170   2.724 1.000 83.440 ? 205 ARG A CD  1 
ATOM 1572 N NE  ? ARG A 1 205 ? -19.907  -9.277   2.135 1.000 83.440 ? 205 ARG A NE  1 
ATOM 1573 N NH1 ? ARG A 1 205 ? -20.170 -10.688   3.945 1.000 83.440 ? 205 ARG A NH1 1 
ATOM 1574 N NH2 ? ARG A 1 205 ? -18.998 -11.385   2.102 1.000 83.440 ? 205 ARG A NH2 1 
ATOM 1575 C CZ  ? ARG A 1 205 ? -19.693 -10.447   2.729 1.000 83.440 ? 205 ARG A CZ  1 
ATOM 1576 N N   ? ASP A 1 206 ? -22.107  -2.736   3.091 1.000 67.600 ? 206 ASP A N   1 
ATOM 1577 C CA  ? ASP A 1 206 ? -22.991  -1.827   3.813 1.000 67.600 ? 206 ASP A CA  1 
ATOM 1578 C C   ? ASP A 1 206 ? -23.221  -0.541   3.021 1.000 67.600 ? 206 ASP A C   1 
ATOM 1579 C CB  ? ASP A 1 206 ? -22.415  -1.500   5.192 1.000 67.600 ? 206 ASP A CB  1 
ATOM 1580 O O   ? ASP A 1 206 ? -24.113   0.244   3.349 1.000 67.600 ? 206 ASP A O   1 
ATOM 1581 C CG  ? ASP A 1 206 ? -22.492  -2.668   6.159 1.000 67.600 ? 206 ASP A CG  1 
ATOM 1582 O OD1 ? ASP A 1 206 ? -23.330  -3.573   5.957 1.000 67.600 ? 206 ASP A OD1 1 
ATOM 1583 O OD2 ? ASP A 1 206 ? -21.708  -2.682   7.133 1.000 67.600 ? 206 ASP A OD2 1 
ATOM 1584 N N   ? LYS A 1 207 ? -22.720  -0.443   1.752 1.000 59.540 ? 207 LYS A N   1 
ATOM 1585 C CA  ? LYS A 1 207 ? -22.904   0.775   0.968 1.000 59.540 ? 207 LYS A CA  1 
ATOM 1586 C C   ? LYS A 1 207 ? -23.184   0.450  -0.496 1.000 59.540 ? 207 LYS A C   1 
ATOM 1587 C CB  ? LYS A 1 207 ? -21.672   1.675   1.078 1.000 59.540 ? 207 LYS A CB  1 
ATOM 1588 O O   ? LYS A 1 207 ? -23.872   1.206  -1.185 1.000 59.540 ? 207 LYS A O   1 
ATOM 1589 C CG  ? LYS A 1 207 ? -21.376   2.149   2.494 1.000 59.540 ? 207 LYS A CG  1 
ATOM 1590 C CD  ? LYS A 1 207 ? -22.284   3.303   2.898 1.000 59.540 ? 207 LYS A CD  1 
ATOM 1591 C CE  ? LYS A 1 207 ? -21.901   3.865   4.261 1.000 59.540 ? 207 LYS A CE  1 
ATOM 1592 N NZ  ? LYS A 1 207 ? -22.833   4.950   4.693 1.000 59.540 ? 207 LYS A NZ  1 
# 
loop_
_struct_sheet_range.sheet_id 
_struct_sheet_range.id 
_struct_sheet_range.beg_label_comp_id 
_struct_sheet_range.beg_label_asym_id 
_struct_sheet_range.beg_label_seq_id 
_struct_sheet_range.pdbx_beg_PDB_ins_code 
_struct_sheet_range.end_label_comp_id 
_struct_sheet_range.end_label_asym_id 
_struct_sheet_range.end_label_seq_id 
_struct_sheet_range.pdbx_end_PDB_ins_code 
_struct_sheet_range.beg_auth_comp_id 
_struct_sheet_range.beg_auth_asym_id 
_struct_sheet_range.beg_auth_seq_id 
_struct_sheet_range.end_auth_comp_id 
_struct_sheet_range.end_auth_asym_id 
_struct_sheet_range.end_auth_seq_id 
A A MET A   2 ? MET A   2 ? MET A 2   MET A 2   
A B ARG A   5 ? ARG A   5 ? ARG A 5   ARG A 5   
B C SER A  11 ? ASP A  14 ? SER A 11  ASP A 14  
B D TRP A  17 ? THR A  20 ? TRP A 17  THR A 20  
B E VAL A  50 ? VAL A  55 ? VAL A 50  VAL A 55  
B F MET A  69 ? LEU A  73 ? MET A 69  LEU A 73  
C G ARG A  30 ? LEU A  33 ? ARG A 30  LEU A 33  
C H GLN A  46 ? GLY A  49 ? GLN A 46  GLY A 49  
D I ASP A  37 ? ASP A  37 ? ASP A 37  ASP A 37  
D J ILE A 117 ? ILE A 117 ? ILE A 117 ILE A 117 
E K ASN A  60 ? ASN A  60 ? ASN A 60  ASN A 60  
E L ASP A  65 ? ASP A  65 ? ASP A 65  ASP A 65  
F M GLY A  87 ? LEU A  88 ? GLY A 87  LEU A 88  
F N LYS A  98 ? GLY A 103 ? LYS A 98  GLY A 103 
F O GLN A 119 ? VAL A 126 ? GLN A 119 VAL A 126 
F P MET A 143 ? GLY A 147 ? MET A 143 GLY A 147 
F Q PRO A 163 ? CYS A 166 ? PRO A 163 CYS A 166 
F R ARG A 169 ? TRP A 176 ? ARG A 169 TRP A 176 
F S GLY A 188 ? ASN A 192 ? GLY A 188 ASN A 192 
G T LEU A 183 ? LEU A 183 ? LEU A 183 LEU A 183 
G U LEU A 186 ? LEU A 186 ? LEU A 186 LEU A 186 
# 
loop_
_struct_conf.id 
_struct_conf.conf_type_id 
_struct_conf.beg_label_comp_id 
_struct_conf.beg_label_asym_id 
_struct_conf.beg_label_seq_id 
_struct_conf.pdbx_beg_PDB_ins_code 
_struct_conf.end_label_comp_id 
_struct_conf.end_label_asym_id 
_struct_conf.end_label_seq_id 
_struct_conf.pdbx_end_PDB_ins_code 
_struct_conf.beg_auth_comp_id 
_struct_conf.beg_auth_asym_id 
_struct_conf.beg_auth_seq_id 
_struct_conf.end_auth_comp_id 
_struct_conf.end_auth_asym_id 
_struct_conf.end_auth_seq_id 
STRN1         STRN         MET A   2 ? MET A   2 ? MET A 2   MET A 2   
TURN_TY1_P1   TURN_TY1_P   ASP A   3 ? ASN A   4 ? ASP A 3   ASN A 4   
STRN2         STRN         ARG A   5 ? ARG A   5 ? ARG A 5   ARG A 5   
STRN3         STRN         SER A  11 ? ASP A  14 ? SER A 11  ASP A 14  
TURN_TY1_P2   TURN_TY1_P   ARG A  15 ? LYS A  16 ? ARG A 15  LYS A 16  
STRN4         STRN         TRP A  17 ? THR A  20 ? TRP A 17  THR A 20  
HELX_RH_3T_P1 HELX_RH_3T_P ALA A  22 ? CYS A  24 ? ALA A 22  CYS A 24  
BEND1         BEND         ASP A  27 ? SER A  28 ? ASP A 27  SER A 28  
STRN5         STRN         ARG A  30 ? LEU A  33 ? ARG A 30  LEU A 33  
BEND2         BEND         GLY A  34 ? GLY A  34 ? GLY A 34  GLY A 34  
BEND3         BEND         TYR A  36 ? TYR A  36 ? TYR A 36  TYR A 36  
STRN6         STRN         ASP A  37 ? ASP A  37 ? ASP A 37  ASP A 37  
TURN_TY1_P3   TURN_TY1_P   LEU A  38 ? LYS A  39 ? LEU A 38  LYS A 39  
BEND4         BEND         MET A  40 ? MET A  40 ? MET A 40  MET A 40  
BEND5         BEND         GLY A  43 ? GLY A  43 ? GLY A 43  GLY A 43  
STRN7         STRN         GLN A  46 ? VAL A  55 ? GLN A 46  VAL A 55  
TURN_TY1_P4   TURN_TY1_P   PRO A  57 ? ASP A  58 ? PRO A 57  ASP A 58  
STRN8         STRN         ASN A  60 ? ASN A  60 ? ASN A 60  ASN A 60  
TURN_TY1_P5   TURN_TY1_P   ARG A  61 ? ARG A  64 ? ARG A 61  ARG A 64  
STRN9         STRN         ASP A  65 ? ASP A  65 ? ASP A 65  ASP A 65  
TURN_TY1_P6   TURN_TY1_P   ASN A  66 ? ASN A  66 ? ASN A 66  ASN A 66  
STRN10        STRN         MET A  69 ? LEU A  73 ? MET A 69  LEU A 73  
BEND6         BEND         ASP A  74 ? ALA A  75 ? ASP A 74  ALA A 75  
BEND7         BEND         ASN A  80 ? ASN A  82 ? ASN A 80  ASN A 82  
STRN11        STRN         GLY A  87 ? LEU A  88 ? GLY A 87  LEU A 88  
HELX_LH_PP_P1 HELX_LH_PP_P ALA A  89 ? ALA A  89 ? ALA A 89  ALA A 89  
BEND8         BEND         THR A  90 ? GLN A  91 ? THR A 90  GLN A 91  
HELX_LH_PP_P2 HELX_LH_PP_P CYS A  92 ? THR A  94 ? CYS A 92  THR A 94  
TURN_TY1_P7   TURN_TY1_P   PRO A  95 ? GLY A  96 ? PRO A 95  GLY A 96  
STRN12        STRN         LYS A  98 ? GLY A 103 ? LYS A 98  GLY A 103 
BEND9         BEND         GLY A 105 ? GLY A 105 ? GLY A 105 GLY A 105 
BEND10        BEND         VAL A 107 ? GLU A 111 ? VAL A 107 GLU A 111 
BEND11        BEND         ASN A 116 ? ASN A 116 ? ASN A 116 ASN A 116 
STRN13        STRN         ILE A 117 ? ILE A 117 ? ILE A 117 ILE A 117 
STRN14        STRN         GLN A 119 ? VAL A 126 ? GLN A 119 VAL A 126 
HELX_LH_PP_P3 HELX_LH_PP_P SER A 127 ? SER A 127 ? SER A 127 SER A 127 
HELX_RH_AL_P1 HELX_RH_AL_P GLN A 128 ? ARG A 134 ? GLN A 128 ARG A 134 
TURN_TY1_P8   TURN_TY1_P   TYR A 135 ? ASP A 137 ? TYR A 135 ASP A 137 
TURN_TY1_P9   TURN_TY1_P   GLU A 141 ? ASN A 142 ? GLU A 141 ASN A 142 
STRN15        STRN         MET A 143 ? GLY A 147 ? MET A 143 GLY A 147 
TURN_TY1_P10  TURN_TY1_P   GLU A 149 ? GLU A 150 ? GLU A 149 GLU A 150 
BEND12        BEND         GLY A 152 ? GLY A 152 ? GLY A 152 GLY A 152 
TURN_TY1_P11  TURN_TY1_P   GLN A 157 ? GLY A 158 ? GLN A 157 GLY A 158 
TURN_TY1_P12  TURN_TY1_P   SER A 160 ? GLY A 161 ? SER A 160 GLY A 161 
STRN16        STRN         PRO A 163 ? CYS A 166 ? PRO A 163 CYS A 166 
TURN_TY1_P13  TURN_TY1_P   ASN A 167 ? GLY A 168 ? ASN A 167 GLY A 168 
STRN17        STRN         ARG A 169 ? TRP A 176 ? ARG A 169 TRP A 176 
BEND13        BEND         ALA A 179 ? TYR A 180 ? ALA A 179 TYR A 180 
TURN_TY1_P14  TURN_TY1_P   CYS A 181 ? ALA A 182 ? CYS A 181 ALA A 182 
STRN18        STRN         LEU A 183 ? LEU A 183 ? LEU A 183 LEU A 183 
TURN_TY1_P15  TURN_TY1_P   LYS A 184 ? GLY A 185 ? LYS A 184 GLY A 185 
STRN19        STRN         LEU A 186 ? LEU A 186 ? LEU A 186 LEU A 186 
STRN20        STRN         GLY A 188 ? ASN A 192 ? GLY A 188 ASN A 192 
HELX_RH_AL_P2 HELX_RH_AL_P VAL A 193 ? ARG A 205 ? VAL A 193 ARG A 205 
TURN_TY1_P16  TURN_TY1_P   ASP A 206 ? ASP A 206 ? ASP A 206 ASP A 206 
# 
