# Supplementary material for: FlatProt: 2D visualization eases protein structure comparison
Source: BMC Bioinformatics. 2025 Aug 13;26:210. doi: 10.1186/s12859-025-06233-x (PMC12344939; doi:10.1186/s12859-025-06233-x)
Supplement: Supplementary file 1 — Supplementary Material 1 [file 12859_2025_6233_MOESM1_ESM.zip › KLK/structures/gzmk_Rhincodon_typus_GeneID=109917821.cif]

data_gzmk_Rhincodon_typus_GeneID=109917821
# 
_entry.id   ? 
# 
_entity.id                         1      
_entity.type                       polymer 
_entity.pdbx_description           polymer-1 
_entity.formula_weight             24456.7 
_entity.pdbx_number_of_molecules        1 
# 
loop_
_struct_sheet.id 
_struct_sheet.number_strands 
A 2 
B 8 
C 6 
D 2 
E 2 
F 2 
# 
loop_
_struct_conf_type.id 
_struct_conf_type.criteria 
STRN         DSSP 
TURN_TY1_P   DSSP 
HELX_LH_PP_P DSSP 
BEND         DSSP 
HELX_RH_3T_P DSSP 
HELX_RH_AL_P DSSP 
# 
_struct_asym.id          A 
_struct_asym.entity_id   1 
# 
_software.pdbx_ordinal     1 
_software.name             dssp 
_software.version          4.4.10 
_software.date             ? 
_software.classification   'model annotation' 
# 
_entity_poly.entity_id                      1 
_entity_poly.type                           polypeptide(L) 
_entity_poly.nstd_linkage                   n 
_entity_poly.nstd_monomer                   n 
_entity_poly.pdbx_seq_one_letter_code       
;EIIGGHDVKAYSRPYMVSIQVNNQHVCGGTLIQAKWVLTAANCAKKKATVVLGARSLQKKDNIKQTISVKNIFPHPEFKD
KIENDIMLLELAQAADVKKGVETLKLPTKDVKAGVKCRIIGWGQTSPRDKKQSDTLKEATISVIDRKTCNKYYNGVITDN
MICAGDKKGRKDSCLGDAGGPLMCKEVIVGIASAGSSCAIARHPGIYTRLTKYLTWVKKTIGVV
;
_entity_poly.pdbx_seq_one_letter_code_can   
;EIIGGHDVKAYSRPYMVSIQVNNQHVCGGTLIQAKWVLTAANCAKKKATVVLGARSLQKKDNIKQTISVKNIFPHPEFKD
KIENDIMLLELAQAADVKKGVETLKLPTKDVKAGVKCRIIGWGQTSPRDKKQSDTLKEATISVIDRKTCNKYYNGVITDN
MICAGDKKGRKDSCLGDAGGPLMCKEVIVGIASAGSSCAIARHPGIYTRLTKYLTWVKKTIGVV
;
_entity_poly.pdbx_strand_id                 A 
# 
loop_
_dssp_struct_summary.entry_id 
_dssp_struct_summary.label_comp_id 
_dssp_struct_summary.label_asym_id 
_dssp_struct_summary.label_seq_id 
_dssp_struct_summary.secondary_structure 
_dssp_struct_summary.ss_bridge 
_dssp_struct_summary.helix_3_10 
_dssp_struct_summary.helix_alpha 
_dssp_struct_summary.helix_pi 
_dssp_struct_summary.helix_pp 
_dssp_struct_summary.bend 
_dssp_struct_summary.chirality 
_dssp_struct_summary.sheet 
_dssp_struct_summary.strand 
_dssp_struct_summary.ladder_1 
_dssp_struct_summary.ladder_2 
_dssp_struct_summary.accessibility 
_dssp_struct_summary.TCO 
_dssp_struct_summary.kappa 
_dssp_struct_summary.alpha 
_dssp_struct_summary.phi 
_dssp_struct_summary.psi 
_dssp_struct_summary.x_ca 
_dssp_struct_summary.y_ca 
_dssp_struct_summary.z_ca 
gzmk_Rhincodon_typus_GeneID=109917821 GLU A 1   . . . . . . . . . . . . ? .      .     .      .      139.0  8.4   -7.8  5.7   
gzmk_Rhincodon_typus_GeneID=109917821 ILE A 2   . . > . . . . - . . . . ? -0.822 .     -120.6 -84.5  104.6  10.4  -5.5  3.2   
gzmk_Rhincodon_typus_GeneID=109917821 ILE A 3   B . 3 . . . S + A A A . ? -0.449 98.9  9.7    -53.0  127.1  13.5  -7.4  2.0   
gzmk_Rhincodon_typus_GeneID=109917821 GLY A 4   T . 3 . . . S + . . . . ? 0.654  105.6 136.0  77.8   10.1   16.6  -5.5  2.9   
gzmk_Rhincodon_typus_GeneID=109917821 GLY A 5   . . < . . . . - . . . . ? -0.384 42.9  -143.0 -89.4  168.8  14.4  -3.1  5.0   
gzmk_Rhincodon_typus_GeneID=109917821 HIS A 6   E . . . . . . - B C B . ? -0.862 34.6  -77.0  -125.4 161.7  15.0  -1.7  8.5   
gzmk_Rhincodon_typus_GeneID=109917821 ASP A 7   E . . . . > . - B C B . ? -0.377 51.5  -117.2 -59.0  136.0  12.7  -0.9  11.5  
gzmk_Rhincodon_typus_GeneID=109917821 VAL A 8   P . . . . P . - . . . . ? -0.538 32.0  -101.8 -73.3  139.3  10.7  2.2   11.1  
gzmk_Rhincodon_typus_GeneID=109917821 LYS A 9   P . > . . P . - . . . . ? -0.406 57.8  -81.6  -58.3  135.9  11.4  5.0   13.5  
gzmk_Rhincodon_typus_GeneID=109917821 ALA A 10  T . 3 . . < S - . . . . ? -0.189 107.5 -10.1  -47.1  124.0  8.7   5.0   16.0  
gzmk_Rhincodon_typus_GeneID=109917821 TYR A 11  T . 3 . . . S + . . . . ? 0.622  96.6  121.4  68.1   10.1   5.5   6.8   14.8  
gzmk_Rhincodon_typus_GeneID=109917821 SER A 12  S . < . . . S + . . . . ? 0.637  75.7  45.0   -80.6  -9.9   7.4   8.2   11.7  
gzmk_Rhincodon_typus_GeneID=109917821 ARG A 13  . . > . . . . + . . . . ? -0.506 64.4  158.7  -132.0 70.4   4.8   6.4   9.4   
gzmk_Rhincodon_typus_GeneID=109917821 PRO A 14  T . 3 . . . . + . . . . ? 0.523  68.5  63.2   -81.5  2.4    1.4   7.2   10.9  
gzmk_Rhincodon_typus_GeneID=109917821 TYR A 15  T . 3 . . . S + . . . . ? 0.519  75.3  114.2  -99.4  -12.3  -0.5  6.5   7.6   
gzmk_Rhincodon_typus_GeneID=109917821 MET A 16  E . < . . . . - C K J . ? -0.474 49.9  -161.5 -68.5  138.1  0.5   2.8   7.4   
gzmk_Rhincodon_typus_GeneID=109917821 VAL A 17  E . . . . . . - C K J K ? -0.942 13.8  -152.1 -126.2 136.0  -2.4  0.4   7.8   
gzmk_Rhincodon_typus_GeneID=109917821 SER A 18  E . . . . . . - C K J K ? -0.950 12.1  -152.1 -102.0 119.9  -2.6  -3.2  8.7   
gzmk_Rhincodon_typus_GeneID=109917821 ILE A 19  E . . . . . . - C K J K ? -0.835 23.2  -168.2 -90.0  123.3  -5.5  -5.1  7.2   
gzmk_Rhincodon_typus_GeneID=109917821 GLN A 20  E . . . . . . - C K J K ? -0.893 23.8  -167.4 -124.0 144.4  -6.3  -8.0  9.5   
gzmk_Rhincodon_typus_GeneID=109917821 VAL A 21  E . > . . . S - C K J . ? -1.000 88.9  -9.3   -121.4 125.4  -8.5  -11.1 9.4   
gzmk_Rhincodon_typus_GeneID=109917821 ASN A 22  T . 3 . . . S - . . . . ? 0.911  131.7 -57.1  51.9   37.4   -9.0  -13.0 12.8  
gzmk_Rhincodon_typus_GeneID=109917821 ASN A 23  T . 3 . . . S + . . . . ? 0.678  114.2 121.8  72.0   15.2   -6.3  -10.6 14.3  
gzmk_Rhincodon_typus_GeneID=109917821 GLN A 24  E . < . . . . - C L J . ? -0.971 68.3  -116.7 -112.1 135.4  -3.8  -11.8 11.6  
gzmk_Rhincodon_typus_GeneID=109917821 HIS A 25  E . . . . . . + C L J . ? -0.452 42.6  157.3  -67.0  131.8  -2.1  -9.5  9.2   
gzmk_Rhincodon_typus_GeneID=109917821 VAL A 26  E . . . . . . + C L . . ? 0.618  61.3  0.4    -127.6 -31.6  -3.1  -10.2 5.6   
gzmk_Rhincodon_typus_GeneID=109917821 CYS A 27  E . . . . . . - C L J . ? -0.980 62.2  -121.5 -151.1 163.0  -2.4  -7.0  3.6   
gzmk_Rhincodon_typus_GeneID=109917821 GLY A 28  E . . . . . . + C L J . ? -0.479 28.7  173.1  -97.9  173.2  -1.2  -3.5  4.0   
gzmk_Rhincodon_typus_GeneID=109917821 GLY A 29  E . . . . . . - C L J . ? -0.952 25.9  -115.5 -164.4 176.6  -2.9  -0.2  3.2   
gzmk_Rhincodon_typus_GeneID=109917821 THR A 30  E . . . . . . - C L J L ? -0.998 19.3  -131.3 -131.1 127.3  -2.7  3.6   3.4   
gzmk_Rhincodon_typus_GeneID=109917821 LEU A 31  E . . . . . . + C L . L ? -0.692 34.1  163.9  -72.6  117.7  -4.9  6.0   5.3   
gzmk_Rhincodon_typus_GeneID=109917821 ILE A 32  E . . . . . . + C L . . ? 0.603  69.0  9.7    -115.9 -12.8  -5.8  8.7   2.7   
gzmk_Rhincodon_typus_GeneID=109917821 GLN A 33  E . > . . . S - C L . L ? -0.943 89.1  -94.6  -153.7 161.5  -8.8  10.2  4.7   
gzmk_Rhincodon_typus_GeneID=109917821 ALA A 34  T . 3 . . . S + . . . . ? 0.826  128.0 25.3   -52.0  -28.1  -10.1 9.7   8.3   
gzmk_Rhincodon_typus_GeneID=109917821 LYS A 35  T . 3 . . . S + . . . . ? 0.283  111.6 82.9   -117.3 5.5    -12.6 7.1   6.9   
gzmk_Rhincodon_typus_GeneID=109917821 TRP A 36  E . < . . . . - C M L M ? -0.966 48.7  -173.4 -129.7 129.2  -10.8 5.9   3.8   
gzmk_Rhincodon_typus_GeneID=109917821 VAL A 37  E . . . . . . - C M L M ? -0.950 15.1  -146.3 -115.2 131.4  -8.0  3.4   3.3   
gzmk_Rhincodon_typus_GeneID=109917821 LEU A 38  E . . . . . . + C M L M ? -0.869 36.1  142.8  -94.3  132.6  -6.3  2.8   0.0   
gzmk_Rhincodon_typus_GeneID=109917821 THR A 39  E . . . . . . - C M . M ? -0.854 51.2  -70.5  -155.2 178.4  -5.2  -0.8  -0.7  
gzmk_Rhincodon_typus_GeneID=109917821 ALA A 40  . . > . . . . - . . . . ? -0.664 32.2  -135.3 -81.5  141.6  -4.8  -3.5  -3.4  
gzmk_Rhincodon_typus_GeneID=109917821 ALA A 41  G . > . . . S + . . . . ? 0.791  105.2 66.7   -63.9  -30.9  -7.9  -5.1  -4.8  
gzmk_Rhincodon_typus_GeneID=109917821 ASN A 42  G . 3 . . . S + . . . . ? 0.560  88.8  70.8   -70.5  2.2    -6.3  -8.5  -4.5  
gzmk_Rhincodon_typus_GeneID=109917821 CYS A 43  G . < . . . . + . . . . ? 0.229  66.8  145.7  -98.0  10.3   -6.6  -7.9  -0.7  
gzmk_Rhincodon_typus_GeneID=109917821 ALA A 44  . . < . . . . + . . . . ? -0.298 18.2  165.4  -59.9  114.7  -10.4 -8.3  -0.7  
gzmk_Rhincodon_typus_GeneID=109917821 LYS A 45  . . > . . . . - . . . . ? -0.961 34.4  -128.7 -137.7 129.5  -11.4 -9.9  2.6   
gzmk_Rhincodon_typus_GeneID=109917821 LYS A 46  T . 3 . . . S + . . . . ? -0.470 93.7  12.8   -74.6  129.2  -14.9 -10.2 4.2   
gzmk_Rhincodon_typus_GeneID=109917821 LYS A 47  T . 3 . . . S + . . . . ? 0.869  88.7  162.1  79.2   36.6   -15.0 -9.0  7.9   
gzmk_Rhincodon_typus_GeneID=109917821 ALA A 48  . . < . . . . - . . . . ? -0.564 25.9  -151.4 -85.4  149.0  -11.6 -7.4  8.0   
gzmk_Rhincodon_typus_GeneID=109917821 THR A 49  E . . . . . . - C N K N ? -0.900 10.2  -135.4 -112.7 152.6  -10.3 -4.9  10.5  
gzmk_Rhincodon_typus_GeneID=109917821 VAL A 50  E . . . . . . - C N K N ? -0.927 10.0  -154.3 -109.8 132.0  -7.8  -2.2  10.0  
gzmk_Rhincodon_typus_GeneID=109917821 VAL A 51  E . . . . . . - C N K N ? -0.964 17.9  -177.3 -105.2 120.3  -5.0  -1.5  12.6  
gzmk_Rhincodon_typus_GeneID=109917821 LEU A 52  E . . . . . . + C N K N ? -0.858 59.9  23.1   -115.3 150.7  -3.6  2.1   12.6  
gzmk_Rhincodon_typus_GeneID=109917821 GLY A 53  S . . . . . S + . . . . ? 0.748  85.6  140.9  75.0   19.7   -0.8  3.7   14.6  
gzmk_Rhincodon_typus_GeneID=109917821 ALA A 54  . . . . . . . + . . . . ? -0.878 31.4  172.9  -103.4 127.6  0.9   0.3   15.2  
gzmk_Rhincodon_typus_GeneID=109917821 ARG A 55  S . . . . . S + . . . . ? 0.752  85.5  28.7   -87.5  -41.4  4.6   -0.2  15.2  
gzmk_Rhincodon_typus_GeneID=109917821 SER A 56  B . . . . . . - D Q P . ? -0.993 68.6  -150.7 -120.1 136.1  4.2   -3.8  16.4  
gzmk_Rhincodon_typus_GeneID=109917821 LEU A 57  S . . . . . S + . . . . ? 0.752  99.2  41.0   -79.3  -15.6  1.1   -5.8  15.7  
gzmk_Rhincodon_typus_GeneID=109917821 GLN A 58  S . . . . . S + . . . . ? 0.758  99.1  83.7   -103.8 -24.1  1.5   -7.9  18.9  
gzmk_Rhincodon_typus_GeneID=109917821 LYS A 59  S . . . . . S - . . . . ? -0.561 82.5  -115.1 -89.8  139.0  2.5   -5.1  21.3  
gzmk_Rhincodon_typus_GeneID=109917821 LYS A 60  . . . . . . . - . . . . ? -0.569 35.7  -175.0 -70.3  121.6  -0.1  -2.9  23.0  
gzmk_Rhincodon_typus_GeneID=109917821 ASP A 61  . . > . . . . - . . . . ? -1.000 28.4  -140.2 -120.4 133.4  0.3   0.8   21.9  
gzmk_Rhincodon_typus_GeneID=109917821 ASN A 62  T . 3 . . . S + . . . . ? 0.700  107.2 47.1   -68.5  -6.2   -1.7  3.7   23.4  
gzmk_Rhincodon_typus_GeneID=109917821 ILE A 63  T . 3 . . . S + . . . . ? 0.531  85.2  113.7  -110.6 -11.5  -2.1  5.2   19.9  
gzmk_Rhincodon_typus_GeneID=109917821 LYS A 64  . . < . . . . - . . . . ? -0.471 47.1  -167.2 -67.1  127.9  -3.1  1.9   18.1  
gzmk_Rhincodon_typus_GeneID=109917821 GLN A 65  E . . . . . . - C O N . ? -0.984 10.9  -160.2 -119.1 129.9  -6.7  1.9   16.7  
gzmk_Rhincodon_typus_GeneID=109917821 THR A 66  E . . . . . . + C O N . ? -0.977 18.5  177.4  -111.5 118.5  -8.6  -1.1  15.5  
gzmk_Rhincodon_typus_GeneID=109917821 ILE A 67  E . . . . . . - C O N . ? -0.967 26.6  -120.5 -125.7 136.5  -11.5 -0.2  13.2  
gzmk_Rhincodon_typus_GeneID=109917821 SER A 68  E . . . . . . - C O N . ? -0.425 28.2  -115.9 -73.1  146.3  -14.0 -2.5  11.4  
gzmk_Rhincodon_typus_GeneID=109917821 VAL A 69  E . . . . . . - C O O . ? -0.754 30.4  -177.8 -83.5  123.5  -14.3 -2.3  7.6   
gzmk_Rhincodon_typus_GeneID=109917821 LYS A 70  E . . . . . . + C O . . ? 0.899  64.7  5.6    -84.1  -53.8  -17.8 -1.1  6.6   
gzmk_Rhincodon_typus_GeneID=109917821 ASN A 71  E . . . . . . - C O O . ? -0.975 59.6  -148.3 -134.8 150.7  -17.6 -1.2  2.8   
gzmk_Rhincodon_typus_GeneID=109917821 ILE A 72  E . . . . . . - C O O . ? -0.979 8.9   -171.3 -121.6 136.9  -15.1 -2.4  0.2   
gzmk_Rhincodon_typus_GeneID=109917821 PHE A 73  E . . . . . . - C O O . ? -0.750 4.3   -172.1 -131.4 84.7   -14.8 -0.8  -3.3  
gzmk_Rhincodon_typus_GeneID=109917821 PRO A 74  E . . . . . . - C O O . ? -0.471 44.7  -90.7  -71.3  144.9  -12.6 -2.6  -5.8  
gzmk_Rhincodon_typus_GeneID=109917821 HIS A 75  . . > . . . . - . . . . ? -0.336 37.9  -127.2 -49.5  136.7  -11.9 -0.8  -9.0  
gzmk_Rhincodon_typus_GeneID=109917821 PRO A 76  T . 3 . . . S + . . . . ? 0.760  107.7 50.4   -62.8  -26.4  -14.7 -1.9  -11.4 
gzmk_Rhincodon_typus_GeneID=109917821 GLU A 77  T . 3 . . . S + . . . . ? 0.311  77.1  125.4  -96.6  6.0    -12.2 -2.9  -14.1 
gzmk_Rhincodon_typus_GeneID=109917821 PHE A 78  . . < . . . . + . . . . ? -0.571 20.7  154.5  -66.6  118.7  -10.2 -5.1  -11.7 
gzmk_Rhincodon_typus_GeneID=109917821 LYS A 79  . . . . . . . - . . . . ? 0.649  62.9  -5.9   -117.5 -27.4  -10.0 -8.6  -13.4 
gzmk_Rhincodon_typus_GeneID=109917821 ASP A 80  S . . . . . S - . . . . ? -0.706 83.7  -77.9  -153.2 -165.6 -6.8  -10.0 -12.0 
gzmk_Rhincodon_typus_GeneID=109917821 LYS A 81  S . . . . . S + . . . . ? 0.519  117.3 51.8   -89.5  3.6    -3.7  -9.3  -9.8  
gzmk_Rhincodon_typus_GeneID=109917821 ILE A 82  S . . . . . S + . . . . ? 0.842  103.0 48.6   -112.2 -36.6  -1.8  -7.4  -12.6 
gzmk_Rhincodon_typus_GeneID=109917821 GLU A 83  S . . . . . S - . . . . ? -0.888 119.5 -6.7   -116.1 139.5  -4.2  -4.7  -13.9 
gzmk_Rhincodon_typus_GeneID=109917821 ASN A 84  S . . . . . S + . . . . ? 0.842  73.9  166.0  57.8   25.2   -6.3  -2.1  -12.0 
gzmk_Rhincodon_typus_GeneID=109917821 ASP A 85  . . . . . . . + . . . . ? -0.538 29.3  119.7  -73.0  68.1   -5.4  -3.8  -8.7  
gzmk_Rhincodon_typus_GeneID=109917821 ILE A 86  . . . . . . . + . . . . ? -0.995 35.1  175.9  -137.9 141.8  -6.6  -0.9  -6.5  
gzmk_Rhincodon_typus_GeneID=109917821 MET A 87  E . . . . . . - C P M O ? -0.997 19.9  -142.1 -148.9 147.9  -9.3  -0.8  -3.8  
gzmk_Rhincodon_typus_GeneID=109917821 LEU A 88  E . . . . . . - C P M O ? -0.932 12.5  -156.0 -112.7 133.4  -10.9 1.6   -1.3  
gzmk_Rhincodon_typus_GeneID=109917821 LEU A 89  E . . . . . . - C P M O ? -0.950 5.8   -149.5 -107.2 127.9  -12.0 0.6   2.2   
gzmk_Rhincodon_typus_GeneID=109917821 GLU A 90  E . . . . . . - C P M O ? -0.889 19.9  -136.1 -92.3  124.0  -14.6 2.5   4.1   
gzmk_Rhincodon_typus_GeneID=109917821 LEU A 91  E . . . . . . - C P . O ? -0.515 11.3  -128.9 -80.8  144.9  -14.1 2.4   7.8   
gzmk_Rhincodon_typus_GeneID=109917821 ALA A 92  S . . . . . S + . . . . ? 0.796  97.5  15.4   -60.2  -31.5  -17.1 1.8   10.2  
gzmk_Rhincodon_typus_GeneID=109917821 GLN A 93  S . . . . . S - . . . . ? -0.982 95.3  -92.8  -140.6 153.8  -15.8 4.8   12.1  
gzmk_Rhincodon_typus_GeneID=109917821 ALA A 94  . . . . . . . - . . . . ? -0.374 44.3  -112.7 -65.7  137.2  -13.5 7.7   11.4  
gzmk_Rhincodon_typus_GeneID=109917821 ALA A 95  . . . . . . . - . . . . ? -0.435 27.9  -115.8 -62.4  138.9  -9.9  7.2   12.5  
gzmk_Rhincodon_typus_GeneID=109917821 ASP A 96  . . > . . . . - . . . . ? -0.738 30.7  -172.0 -76.6  96.6   -8.8  9.5   15.3  
gzmk_Rhincodon_typus_GeneID=109917821 VAL A 97  G . > > . . S + . . . . ? 0.725  79.0  67.2   -72.4  -7.8   -6.1  11.5  13.5  
gzmk_Rhincodon_typus_GeneID=109917821 LYS A 98  G . 3 4 . . S + . . . . ? 0.688  85.4  72.2   -85.0  -12.3  -5.1  13.2  16.8  
gzmk_Rhincodon_typus_GeneID=109917821 LYS A 99  G . < 4 . . S - . . . . ? -0.038 131.3 -73.6  -99.0  28.6   -3.8  9.9   18.3  
gzmk_Rhincodon_typus_GeneID=109917821 GLY A 100 T . < 4 . . S + . . . . ? 0.763  97.9  123.6  92.4   14.5   -0.7  9.7   16.2  
gzmk_Rhincodon_typus_GeneID=109917821 VAL A 101 . . . < . . . - . . . . ? -0.917 34.8  -178.2 -107.8 143.1  -2.4  8.8   12.9  
gzmk_Rhincodon_typus_GeneID=109917821 GLU A 102 . . . . . . . - . . . . ? -0.959 24.4  -117.1 -138.2 156.4  -2.0  10.8  9.7   
gzmk_Rhincodon_typus_GeneID=109917821 THR A 103 P . . . . > . - . . . . ? -0.694 23.7  -135.2 -90.7  146.2  -3.2  10.8  6.1   
gzmk_Rhincodon_typus_GeneID=109917821 LEU A 104 P . . . . P . - . . . . ? -0.877 26.5  -112.9 -99.6  140.6  -0.9  10.4  3.1   
gzmk_Rhincodon_typus_GeneID=109917821 LYS A 105 B . . . . P . - B D C . ? -0.390 21.0  -123.9 -77.2  143.5  -1.3  12.6  0.2   
gzmk_Rhincodon_typus_GeneID=109917821 LEU A 106 P . . . . P . - . . . . ? -0.548 38.1  -102.1 -77.1  146.8  -2.4  11.4  -3.3  
gzmk_Rhincodon_typus_GeneID=109917821 PRO A 107 P . . . . < . - . . . . ? -0.348 22.3  -164.0 -70.8  152.6  -0.1  12.3  -6.1  
gzmk_Rhincodon_typus_GeneID=109917821 THR A 108 S . . . . . S + . . . . ? 0.606  75.6  22.2   -104.4 -21.2  -0.7  15.1  -8.6  
gzmk_Rhincodon_typus_GeneID=109917821 LYS A 109 S . . . . . S - . . . . ? -0.939 87.5  -87.4  -140.7 169.1  1.8   13.9  -11.2 
gzmk_Rhincodon_typus_GeneID=109917821 ASP A 110 P . . . . > . - . . . . ? -0.301 39.9  -118.2 -75.7  156.8  3.7   10.9  -12.4 
gzmk_Rhincodon_typus_GeneID=109917821 VAL A 111 P . . . . P . - . . . . ? -0.753 27.0  -129.2 -97.8  137.9  7.0   9.8   -10.9 
gzmk_Rhincodon_typus_GeneID=109917821 LYS A 112 P . > . . P . - . . . . ? -0.541 30.0  -91.9  -83.4  156.4  10.1  9.7   -13.2 
gzmk_Rhincodon_typus_GeneID=109917821 ALA A 113 T . 3 . . < S + . . . . ? -0.281 109.9 31.1   -60.2  142.7  12.4  6.8   -13.5 
gzmk_Rhincodon_typus_GeneID=109917821 GLY A 114 T . 3 . . . S + . . . . ? 0.220  82.9  135.5  94.7   -17.6  15.4  6.9   -11.2 
gzmk_Rhincodon_typus_GeneID=109917821 VAL A 115 . . < . . . . - . . . . ? -0.465 57.9  -119.9 -65.5  135.7  13.6  8.6   -8.4  
gzmk_Rhincodon_typus_GeneID=109917821 LYS A 116 E . . . . . . + B E D . ? -0.669 39.2  176.9  -81.0  130.5  14.2  7.1   -4.9  
gzmk_Rhincodon_typus_GeneID=109917821 CYS A 117 E . . . . . . - B E D . ? -0.847 22.3  -128.2 -130.3 165.9  11.2  5.9   -3.2  
gzmk_Rhincodon_typus_GeneID=109917821 ARG A 118 E . . . . . . - B E D E ? -0.921 10.6  -159.0 -116.8 143.2  10.3  4.1   -0.0  
gzmk_Rhincodon_typus_GeneID=109917821 ILE A 119 E . . . . . . - B E D E ? -0.937 12.0  -167.9 -114.8 144.5  8.2   1.0   0.6   
gzmk_Rhincodon_typus_GeneID=109917821 ILE A 120 E . . . . . . + B E D . ? -0.983 23.9  105.1  -133.4 141.0  6.6   0.3   3.8   
gzmk_Rhincodon_typus_GeneID=109917821 GLY A 121 E . . . . . . - B E D . ? -0.978 65.0  -101.0 170.0  177.0  5.0   -2.7  5.3   
gzmk_Rhincodon_typus_GeneID=109917821 TRP A 122 S . . . . . S + . . . . ? -0.112 74.1  128.5  -107.6 21.3   4.8   -5.9  7.5   
gzmk_Rhincodon_typus_GeneID=109917821 GLY A 123 . . . . . . . - . . . . ? 0.104  67.9  -50.1  -69.2  -171.6 5.6   -8.3  4.7   
gzmk_Rhincodon_typus_GeneID=109917821 GLN A 124 B . . . . . . - E S Q . ? -0.339 37.9  -160.9 -61.2  145.5  8.3   -11.1 4.4   
gzmk_Rhincodon_typus_GeneID=109917821 THR A 125 S . . . . . S + . . . . ? 0.414  74.8  45.8   -112.0 -6.8   11.8  -10.2 5.4   
gzmk_Rhincodon_typus_GeneID=109917821 SER A 126 S . . . . . S - . . . . ? -0.995 71.1  -137.1 -138.0 142.3  13.5  -13.1 3.6   
gzmk_Rhincodon_typus_GeneID=109917821 PRO A 127 S . . . . . S + . . . . ? 0.736  109.2 45.7   -66.3  -15.9  13.0  -14.5 0.2   
gzmk_Rhincodon_typus_GeneID=109917821 ARG A 128 S . . . . . S + . . . . ? 0.656  104.1 69.8   -104.4 -14.6  13.2  -18.0 1.7   
gzmk_Rhincodon_typus_GeneID=109917821 ASP A 129 . . . . . . . - . . . . ? -0.863 58.0  -159.9 -113.9 134.5  10.8  -17.5 4.8   
gzmk_Rhincodon_typus_GeneID=109917821 LYS A 130 . . . . . . . + . . . . ? 0.360  56.6  121.0  -91.6  11.1   7.1   -17.0 4.6   
gzmk_Rhincodon_typus_GeneID=109917821 LYS A 131 P . . . . > . - . . . . ? -0.563 56.3  -139.5 -80.4  133.1  7.1   -15.4 8.0   
gzmk_Rhincodon_typus_GeneID=109917821 GLN A 132 B . . . . P . - E T Q . ? -0.569 22.3  -106.1 -87.6  154.5  5.8   -11.9 8.3   
gzmk_Rhincodon_typus_GeneID=109917821 SER A 133 P . . . . < . - . . . . ? -0.480 12.1  -153.4 -78.0  140.4  7.3   -9.3  10.4  
gzmk_Rhincodon_typus_GeneID=109917821 ASP A 134 S . . . . . S + . . . . ? 0.750  82.2  63.2   -79.0  -26.4  5.7   -8.2  13.6  
gzmk_Rhincodon_typus_GeneID=109917821 THR A 135 B . . . . . S - D R P . ? -0.755 95.3  -102.7 -105.3 142.9  7.3   -4.8  13.4  
gzmk_Rhincodon_typus_GeneID=109917821 LEU A 136 . . . . . . . - . . . . ? -0.495 43.1  -166.9 -65.9  132.1  6.8   -2.2  10.6  
gzmk_Rhincodon_typus_GeneID=109917821 LYS A 137 E . . . . . . - B F B D ? -0.855 11.2  -165.7 -123.9 157.5  9.7   -2.0  8.1   
gzmk_Rhincodon_typus_GeneID=109917821 GLU A 138 E . . . . . . - B F B D ? -0.982 3.4   -174.8 -140.7 149.5  10.8  0.3   5.4   
gzmk_Rhincodon_typus_GeneID=109917821 ALA A 139 E . . . . . . - B F . D ? -0.988 24.7  -123.3 -140.8 147.8  13.3  0.1   2.4   
gzmk_Rhincodon_typus_GeneID=109917821 THR A 140 E . . . . . . + B F . D ? -0.835 37.9  166.2  -94.3  129.2  14.6  2.5   -0.1  
gzmk_Rhincodon_typus_GeneID=109917821 ILE A 141 E . . . . . . - B F . D ? -0.875 27.9  -121.1 -136.6 165.9  14.0  1.6   -3.9  
gzmk_Rhincodon_typus_GeneID=109917821 SER A 142 E . . . . . . - B F F D ? -0.897 25.3  -113.6 -112.5 145.4  14.2  3.2   -7.3  
gzmk_Rhincodon_typus_GeneID=109917821 VAL A 143 E . . . . . . - B F F . ? -0.517 32.0  -146.6 -71.2  134.1  11.6  3.6   -9.9  
gzmk_Rhincodon_typus_GeneID=109917821 ILE A 144 E . . . . . . - B F F . ? -0.890 21.8  -104.0 -106.9 140.9  12.4  1.7   -13.0 
gzmk_Rhincodon_typus_GeneID=109917821 ASP A 145 . . . > . . . - . . . . ? -0.280 25.8  -130.0 -61.6  137.8  11.5  2.8   -16.5 
gzmk_Rhincodon_typus_GeneID=109917821 ARG A 146 H . . > . . S + . . . . ? 0.845  107.2 53.6   -60.1  -43.1  8.5   0.9   -17.9 
gzmk_Rhincodon_typus_GeneID=109917821 LYS A 147 H . . > . . S + . . . . ? 0.935  112.6 44.1   -57.2  -47.7  10.3  0.0   -21.2 
gzmk_Rhincodon_typus_GeneID=109917821 THR A 148 H . > > . . S + . . . . ? 0.906  113.1 51.6   -61.9  -44.0  13.1  -1.5  -19.2 
gzmk_Rhincodon_typus_GeneID=109917821 CYS A 149 H . > X . . S + . . . . ? 0.890  102.9 59.0   -61.2  -39.6  10.7  -3.2  -16.9 
gzmk_Rhincodon_typus_GeneID=109917821 ASN A 150 H . 3 X > . S + . . . . ? 0.776  94.6  64.8   -63.1  -28.5  8.9   -4.7  -19.8 
gzmk_Rhincodon_typus_GeneID=109917821 LYS A 151 H . < < 5 . S + . . . . ? 0.877  108.5 41.1   -62.7  -28.1  12.1  -6.4  -20.9 
gzmk_Rhincodon_typus_GeneID=109917821 TYR A 152 H . < < 5 . S + . . . . ? 0.777  119.7 42.1   -89.7  -25.2  11.9  -8.4  -17.7 
gzmk_Rhincodon_typus_GeneID=109917821 TYR A 153 H . > < 5 . S - . . . . ? 0.141  108.5 -114.7 -116.1 16.5   8.2   -9.1  -17.7 
gzmk_Rhincodon_typus_GeneID=109917821 ASN A 154 T . 3 < 5 . S - . . . . ? 0.858  75.4  -50.9  54.4   40.7   7.8   -9.9  -21.5 
gzmk_Rhincodon_typus_GeneID=109917821 GLY A 155 T . 3 . < . S + . . . . ? 0.493  107.2 117.7  88.0   8.2    5.6   -6.9  -22.3 
gzmk_Rhincodon_typus_GeneID=109917821 VAL A 156 . . < . . . . + . . . . ? 0.664  45.0  102.4  -85.3  -16.1  3.0   -7.4  -19.6 
gzmk_Rhincodon_typus_GeneID=109917821 ILE A 157 . . . . . . . - . . . . ? -0.601 57.5  -170.2 -74.4  118.5  3.9   -4.0  -17.9 
gzmk_Rhincodon_typus_GeneID=109917821 THR A 158 . . > . . . . - . . . . ? -0.399 39.9  -95.2  -102.5 -177.9 1.1   -1.5  -18.8 
gzmk_Rhincodon_typus_GeneID=109917821 ASP A 159 T . 3 . . . S + . . . . ? 0.611  121.7 62.9   -72.4  -12.8  0.6   2.3   -18.5 
gzmk_Rhincodon_typus_GeneID=109917821 ASN A 160 T . 3 . . . S + . . . . ? 0.375  97.3  77.4   -89.6  3.1    -1.4  1.6   -15.3 
gzmk_Rhincodon_typus_GeneID=109917821 MET A 161 E . < . . . . - B G . G ? -0.854 57.8  -158.9 -124.1 153.5  1.7   0.1   -13.6 
gzmk_Rhincodon_typus_GeneID=109917821 ILE A 162 E . . . . . . - B G . G ? -0.977 10.6  -150.4 -125.5 137.1  5.0   1.2   -11.9 
gzmk_Rhincodon_typus_GeneID=109917821 CYS A 163 E . . . . . . + B G F G ? -0.928 20.8  168.9  -106.6 137.5  8.1   -0.9  -11.4 
gzmk_Rhincodon_typus_GeneID=109917821 ALA A 164 E . . . . . . + B G F G ? -0.997 12.7  117.5  -147.3 140.3  10.5  -0.3  -8.6  
gzmk_Rhincodon_typus_GeneID=109917821 GLY A 165 E . . . . . . - B G F . ? -0.981 58.5  -70.6  -178.6 177.2  13.3  -2.2  -7.2  
gzmk_Rhincodon_typus_GeneID=109917821 ASP A 166 . . > . . . . - . . . . ? -0.794 32.1  -140.8 -92.1  127.7  17.0  -2.4  -6.3  
gzmk_Rhincodon_typus_GeneID=109917821 LYS A 167 T . 3 . . . S + . . . . ? 0.782  103.4 45.9   -59.2  -30.1  19.4  -2.7  -9.3  
gzmk_Rhincodon_typus_GeneID=109917821 LYS A 168 T . 3 . . . S - . . . . ? 0.491  115.0 -116.7 -92.9  -0.1   21.6  -5.1  -7.3  
gzmk_Rhincodon_typus_GeneID=109917821 GLY A 169 S . < . . . S + . . . . ? -0.150 79.1  101.3  66.5   120.6  18.8  -7.1  -6.1  
gzmk_Rhincodon_typus_GeneID=109917821 ARG A 170 . . . . . . . + . . . . ? 0.285  67.2  71.1   155.2  -18.5  18.3  -7.2  -2.3  
gzmk_Rhincodon_typus_GeneID=109917821 LYS A 171 . . . . . . . + . . . . ? -0.996 56.5  123.0  -126.4 137.7  15.5  -4.8  -1.6  
gzmk_Rhincodon_typus_GeneID=109917821 ASP A 172 B . . . . . . - A B A . ? -0.978 57.0  -95.1  -176.0 155.8  11.8  -5.3  -2.5  
gzmk_Rhincodon_typus_GeneID=109917821 SER A 173 . . . . . . . + . . . . ? -0.740 52.4  174.4  -76.2  141.9  8.2   -5.5  -1.3  
gzmk_Rhincodon_typus_GeneID=109917821 CYS A 174 . . > . . . . - . . . . ? -0.654 35.1  -21.2  -135.8 -162.8 7.1   -9.0  -0.7  
gzmk_Rhincodon_typus_GeneID=109917821 LEU A 175 T . 3 . . . S + . . . . ? -0.114 123.3 20.6   -55.0  133.8  4.4   -11.2 0.6   
gzmk_Rhincodon_typus_GeneID=109917821 GLY A 176 T . 3 . . . S + . . . . ? 0.230  99.9  91.0   95.6   -9.1   1.9   -9.5  2.9   
gzmk_Rhincodon_typus_GeneID=109917821 ASP A 177 . . X . . . . + . . . . ? 0.383  51.5  134.6  -99.4  -3.9   2.8   -6.0  1.7   
gzmk_Rhincodon_typus_GeneID=109917821 ALA A 178 T . 3 . . . S + . . . . ? -0.285 73.9  20.9   -46.6  135.2  0.1   -6.0  -0.9  
gzmk_Rhincodon_typus_GeneID=109917821 GLY A 179 T . 3 . . . S + . . . . ? 0.247  94.6  130.9  90.0   -14.9  -1.7  -2.8  -0.8  
gzmk_Rhincodon_typus_GeneID=109917821 GLY A 180 . . < . . . . - . . . . ? -0.320 61.3  -91.3  -69.9  165.0  1.1   -1.0  1.0   
gzmk_Rhincodon_typus_GeneID=109917821 PRO A 181 E . . . . . . - B H . H ? -0.459 17.0  -152.7 -89.8  135.6  2.4   2.4   -0.2  
gzmk_Rhincodon_typus_GeneID=109917821 LEU A 182 E . . . . . . - B H E H ? -0.968 32.7  -161.3 -89.3  113.9  5.3   3.2   -2.7  
gzmk_Rhincodon_typus_GeneID=109917821 MET A 183 E . . . . . . + B H E H ? -0.849 21.3  179.6  -115.6 133.4  6.4   6.7   -1.5  
gzmk_Rhincodon_typus_GeneID=109917821 CYS A 184 E . > . . . S - B H . H ? -0.996 79.1  -17.6  -128.8 125.4  8.4   9.4   -3.2  
gzmk_Rhincodon_typus_GeneID=109917821 LYS A 185 T . 3 . . . S - . . . . ? 0.880  130.1 -53.3  49.0   31.1   9.2   12.8  -1.5  
gzmk_Rhincodon_typus_GeneID=109917821 GLU A 186 T . 3 . . . S + . . . . ? 0.679  115.9 111.2  87.3   15.8   6.3   11.9  1.1   
gzmk_Rhincodon_typus_GeneID=109917821 VAL A 187 E . < . . . S - B I C H ? -0.961 71.7  -119.0 -116.3 145.9  3.6   11.2  -1.6  
gzmk_Rhincodon_typus_GeneID=109917821 ILE A 188 E . . . . . . + B I . H ? -0.767 37.7  164.8  -85.9  117.7  2.0   7.9   -2.4  
gzmk_Rhincodon_typus_GeneID=109917821 VAL A 189 E . . . . . . + B I . . ? 0.586  61.5  11.6   -109.4 -13.2  2.8   7.2   -6.1  
gzmk_Rhincodon_typus_GeneID=109917821 GLY A 190 E . . . . . . - B I I H ? -0.980 59.4  -128.7 -158.8 165.0  1.9   3.5   -6.1  
gzmk_Rhincodon_typus_GeneID=109917821 ILE A 191 E . . . . . . - B I I H ? -0.981 36.9  -110.2 -121.5 129.5  0.3   0.5   -4.4  
gzmk_Rhincodon_typus_GeneID=109917821 ALA A 192 E . . . . . . + B I I . ? -0.394 55.4  153.3  -56.5  122.6  2.0   -2.7  -3.9  
gzmk_Rhincodon_typus_GeneID=109917821 SER A 193 E . . . . . . - B I . . ? 0.727  45.9  -9.4   -121.1 -67.9  0.1   -5.0  -6.3  
gzmk_Rhincodon_typus_GeneID=109917821 ALA A 194 E . . . . . . + B I I . ? -0.785 45.8  152.2  -144.0 162.8  1.9   -8.1  -7.7  
gzmk_Rhincodon_typus_GeneID=109917821 GLY A 195 . . . . . . . - . . . . ? -0.678 31.0  -146.5 168.2  134.3  5.2   -9.9  -8.2  
gzmk_Rhincodon_typus_GeneID=109917821 SER A 196 S . . . . . S + . . . . ? 0.730  88.4  15.8   -88.7  -11.7  6.2   -13.5 -8.7  
gzmk_Rhincodon_typus_GeneID=109917821 SER A 197 S . . . . . S - . . . . ? -0.949 72.6  -131.7 -161.8 150.2  9.5   -13.2 -6.7  
gzmk_Rhincodon_typus_GeneID=109917821 CYS A 198 S . . . . . S + . . . . ? -0.919 76.4  5.5    -116.6 143.4  11.1  -10.7 -4.3  
gzmk_Rhincodon_typus_GeneID=109917821 ALA A 199 S . . . . . S + . . . . ? 0.809  81.3  146.8  70.2   25.9   14.5  -9.0  -4.2  
gzmk_Rhincodon_typus_GeneID=109917821 ILE A 200 B . > . . . . - F U R . ? -0.937 56.1  -115.9 -97.1  124.2  15.7  -10.5 -7.6  
gzmk_Rhincodon_typus_GeneID=109917821 ALA A 201 T . 3 . . . S + . . . . ? -0.324 104.1 16.4   -58.4  117.4  18.0  -8.4  -9.5  
gzmk_Rhincodon_typus_GeneID=109917821 ARG A 202 T . 3 . . . S + . . . . ? 0.661  109.3 86.0   94.3   8.6    16.0  -7.6  -12.9 
gzmk_Rhincodon_typus_GeneID=109917821 HIS A 203 B . < . . . . - F V R . ? -0.571 64.8  -177.4 -131.8 69.3   12.6  -8.6  -11.4 
gzmk_Rhincodon_typus_GeneID=109917821 PRO A 204 . . . . . . . - . . . . ? -0.170 32.9  -91.4  -65.4  161.4  11.4  -5.4  -9.7  
gzmk_Rhincodon_typus_GeneID=109917821 GLY A 205 E . . . . . . - B J G . ? -0.416 37.6  -127.4 -65.4  152.8  8.2   -5.2  -7.7  
gzmk_Rhincodon_typus_GeneID=109917821 ILE A 206 E . . . . . . - B J G I ? -0.894 26.2  -174.3 -108.1 132.9  5.0   -4.1  -9.5  
gzmk_Rhincodon_typus_GeneID=109917821 TYR A 207 E . . . . . . - B J G I ? -0.930 30.1  -111.5 -127.3 143.6  2.9   -1.3  -8.2  
gzmk_Rhincodon_typus_GeneID=109917821 THR A 208 E . . . . . . - B J G I ? -0.684 36.7  -123.6 -71.8  126.5  -0.5  0.1   -9.2  
gzmk_Rhincodon_typus_GeneID=109917821 ARG A 209 E . > . . . . - B J . I ? -0.638 20.7  -162.5 -74.7  120.4  0.0   3.6   -10.7 
gzmk_Rhincodon_typus_GeneID=109917821 LEU A 210 G . > . . . S + . . . . ? 0.824  79.0  69.4   -78.8  -33.0  -2.1  6.0   -8.6  
gzmk_Rhincodon_typus_GeneID=109917821 THR A 211 G . > . . . S + . . . . ? 0.815  97.2  55.3   -60.1  -23.6  -2.2  9.0   -11.1 
gzmk_Rhincodon_typus_GeneID=109917821 LYS A 212 G . < . . . S + . . . . ? 0.594  111.6 43.6   -84.7  -6.5   -4.4  6.9   -13.5 
gzmk_Rhincodon_typus_GeneID=109917821 TYR A 213 G . < > . . S + . . . . ? 0.277  77.5  102.6  -124.8 10.0   -7.0  6.3   -10.8 
gzmk_Rhincodon_typus_GeneID=109917821 LEU A 214 H . < > . . S + . . . . ? 0.873  82.0  53.4   -66.4  -38.5  -7.4  9.6   -9.1  
gzmk_Rhincodon_typus_GeneID=109917821 THR A 215 H . . > . . S + . . . . ? 0.942  112.9 43.8   -60.4  -46.7  -10.6 10.3  -10.9 
gzmk_Rhincodon_typus_GeneID=109917821 TRP A 216 H . . > . . S + . . . . ? 0.913  113.5 51.7   -62.3  -43.5  -12.1 7.0   -9.7  
gzmk_Rhincodon_typus_GeneID=109917821 VAL A 217 H . . X . . S + . . . . ? 0.937  111.9 45.8   -61.7  -46.0  -10.7 7.5   -6.2  
gzmk_Rhincodon_typus_GeneID=109917821 LYS A 218 H . . X > . S + . . . . ? 0.893  113.0 49.8   -66.5  -41.7  -12.2 11.0  -5.9  
gzmk_Rhincodon_typus_GeneID=109917821 LYS A 219 H . . < 5 . S + . . . . ? 0.894  112.0 48.0   -63.8  -41.3  -15.6 9.9   -7.3  
gzmk_Rhincodon_typus_GeneID=109917821 THR A 220 H . . < 5 . S + . . . . ? 0.894  111.8 48.0   -70.7  -38.5  -15.8 6.9   -4.9  
gzmk_Rhincodon_typus_GeneID=109917821 ILE A 221 H . . < 5 . S - . . . . ? 0.668  109.5 -121.6 -85.4  -7.2   -14.9 8.9   -1.7  
gzmk_Rhincodon_typus_GeneID=109917821 GLY A 222 T . . < 5 . . + . . . . ? 0.758  62.9  144.4  76.0   22.6   -17.4 11.6  -2.6  
gzmk_Rhincodon_typus_GeneID=109917821 VAL A 223 . . . . < . . . . . . . ? -0.846 .     .      -94.3  71.0   -14.8 14.5  -2.7  
gzmk_Rhincodon_typus_GeneID=109917821 VAL A 224 . . . . . . . . . . . . ? -0.987 .     .      -60.3  .      -16.1 16.7  -5.6  
# 
loop_
_dssp_struct_ladder.id 
_dssp_struct_ladder.sheet_id 
_dssp_struct_ladder.range_id_1 
_dssp_struct_ladder.range_id_2 
_dssp_struct_ladder.type 
_dssp_struct_ladder.beg_1_label_comp_id 
_dssp_struct_ladder.beg_1_label_asym_id 
_dssp_struct_ladder.beg_1_label_seq_id 
_dssp_struct_ladder.pdbx_beg_1_PDB_ins_code 
_dssp_struct_ladder.end_1_label_comp_id 
_dssp_struct_ladder.end_1_label_asym_id 
_dssp_struct_ladder.end_1_label_seq_id 
_dssp_struct_ladder.pdbx_end_1_PDB_ins_code 
_dssp_struct_ladder.beg_1_auth_comp_id 
_dssp_struct_ladder.beg_1_auth_asym_id 
_dssp_struct_ladder.beg_1_auth_seq_id 
_dssp_struct_ladder.end_1_auth_comp_id 
_dssp_struct_ladder.end_1_auth_asym_id 
_dssp_struct_ladder.end_1_auth_seq_id 
_dssp_struct_ladder.beg_2_label_comp_id 
_dssp_struct_ladder.beg_2_label_asym_id 
_dssp_struct_ladder.beg_2_label_seq_id 
_dssp_struct_ladder.pdbx_beg_2_PDB_ins_code 
_dssp_struct_ladder.end_2_label_comp_id 
_dssp_struct_ladder.end_2_label_asym_id 
_dssp_struct_ladder.end_2_label_seq_id 
_dssp_struct_ladder.pdbx_end_2_PDB_ins_code 
_dssp_struct_ladder.beg_2_auth_comp_id 
_dssp_struct_ladder.beg_2_auth_asym_id 
_dssp_struct_ladder.beg_2_auth_seq_id 
_dssp_struct_ladder.end_2_auth_comp_id 
_dssp_struct_ladder.end_2_auth_asym_id 
_dssp_struct_ladder.end_2_auth_seq_id 
A A A B anti-parallel ILE A 3   ? ILE A 3   ? ILE A 3   ILE A 3   ASP A 172 ? ASP A 172 ? ASP A 172 ASP A 172 
B B C F anti-parallel HIS A 6   ? ASP A 7   ? HIS A 6   ASP A 7   GLU A 138 ? LYS A 137 ? GLU A 138 LYS A 137 
C B D I parallel      LYS A 105 ? LYS A 105 ? LYS A 105 LYS A 105 VAL A 187 ? VAL A 187 ? VAL A 187 VAL A 187 
D B E F anti-parallel LYS A 116 ? GLY A 121 ? LYS A 116 GLY A 121 SER A 142 ? LYS A 137 ? SER A 142 LYS A 137 
E B E H anti-parallel ARG A 118 ? ILE A 119 ? ARG A 118 ILE A 119 MET A 183 ? LEU A 182 ? MET A 183 LEU A 182 
F B F G anti-parallel SER A 142 ? ILE A 144 ? SER A 142 ILE A 144 GLY A 165 ? CYS A 163 ? GLY A 165 CYS A 163 
G B G J anti-parallel MET A 161 ? ALA A 164 ? MET A 161 ALA A 164 THR A 208 ? GLY A 205 ? THR A 208 GLY A 205 
H B H I anti-parallel PRO A 181 ? CYS A 184 ? PRO A 181 CYS A 184 ILE A 191 ? VAL A 187 ? ILE A 191 VAL A 187 
I B I J anti-parallel GLY A 190 ? ALA A 194 ? GLY A 190 ALA A 194 ARG A 209 ? ILE A 206 ? ARG A 209 ILE A 206 
J C K L anti-parallel MET A 16  ? VAL A 21  ? MET A 16  VAL A 21  THR A 30  ? GLN A 24  ? THR A 30  GLN A 24  
K C K N anti-parallel VAL A 17  ? GLN A 20  ? VAL A 17  GLN A 20  LEU A 52  ? THR A 49  ? LEU A 52  THR A 49  
L C L M anti-parallel THR A 30  ? GLN A 33  ? THR A 30  GLN A 33  LEU A 38  ? TRP A 36  ? LEU A 38  TRP A 36  
M C M P anti-parallel TRP A 36  ? THR A 39  ? TRP A 36  THR A 39  GLU A 90  ? MET A 87  ? GLU A 90  MET A 87  
N C N O anti-parallel THR A 49  ? LEU A 52  ? THR A 49  LEU A 52  SER A 68  ? GLN A 65  ? SER A 68  GLN A 65  
O C O P anti-parallel VAL A 69  ? PRO A 74  ? VAL A 69  PRO A 74  LEU A 91  ? MET A 87  ? LEU A 91  MET A 87  
P D Q R anti-parallel SER A 56  ? SER A 56  ? SER A 56  SER A 56  THR A 135 ? THR A 135 ? THR A 135 THR A 135 
Q E S T anti-parallel GLN A 124 ? GLN A 124 ? GLN A 124 GLN A 124 GLN A 132 ? GLN A 132 ? GLN A 132 GLN A 132 
R F U V anti-parallel ILE A 200 ? ILE A 200 ? ILE A 200 ILE A 200 HIS A 203 ? HIS A 203 ? HIS A 203 HIS A 203 
# 
loop_
_dssp_struct_bridge_pairs.id 
_dssp_struct_bridge_pairs.label_comp_id 
_dssp_struct_bridge_pairs.label_seq_id 
_dssp_struct_bridge_pairs.label_asym_id 
_dssp_struct_bridge_pairs.auth_seq_id 
_dssp_struct_bridge_pairs.auth_asym_id 
_dssp_struct_bridge_pairs.pdbx_PDB_ins_code 
_dssp_struct_bridge_pairs.acceptor_1_label_comp_id 
_dssp_struct_bridge_pairs.acceptor_1_label_seq_id 
_dssp_struct_bridge_pairs.acceptor_1_label_asym_id 
_dssp_struct_bridge_pairs.acceptor_1_auth_seq_id 
_dssp_struct_bridge_pairs.acceptor_1_auth_asym_id 
_dssp_struct_bridge_pairs.acceptor_1_pdbx_PDB_ins_code 
_dssp_struct_bridge_pairs.acceptor_1_energy 
_dssp_struct_bridge_pairs.acceptor_2_label_comp_id 
_dssp_struct_bridge_pairs.acceptor_2_label_seq_id 
_dssp_struct_bridge_pairs.acceptor_2_label_asym_id 
_dssp_struct_bridge_pairs.acceptor_2_auth_seq_id 
_dssp_struct_bridge_pairs.acceptor_2_auth_asym_id 
_dssp_struct_bridge_pairs.acceptor_2_pdbx_PDB_ins_code 
_dssp_struct_bridge_pairs.acceptor_2_energy 
_dssp_struct_bridge_pairs.donor_1_label_comp_id 
_dssp_struct_bridge_pairs.donor_1_label_seq_id 
_dssp_struct_bridge_pairs.donor_1_label_asym_id 
_dssp_struct_bridge_pairs.donor_1_auth_seq_id 
_dssp_struct_bridge_pairs.donor_1_auth_asym_id 
_dssp_struct_bridge_pairs.donor_1_pdbx_PDB_ins_code 
_dssp_struct_bridge_pairs.donor_1_energy 
_dssp_struct_bridge_pairs.donor_2_label_comp_id 
_dssp_struct_bridge_pairs.donor_2_label_seq_id 
_dssp_struct_bridge_pairs.donor_2_label_asym_id 
_dssp_struct_bridge_pairs.donor_2_auth_seq_id 
_dssp_struct_bridge_pairs.donor_2_auth_asym_id 
_dssp_struct_bridge_pairs.donor_2_pdbx_PDB_ins_code 
_dssp_struct_bridge_pairs.donor_2_energy 
1   GLU 1   A 1   A ? ?   ?   ? ?   ? ? ?    ?   ?   ? ?   ? ? ?    ILE 3   A 3   A ? -0.6 CYS 174 A 174 A ? -0.3 
2   ILE 2   A 2   A ? GLY 121 A 121 A ? -0.4 GLY 123 A 123 A ? -0.3 GLY 5   A 5   A ? -2.4 SER 173 A 173 A ? -0.2 
3   ILE 3   A 3   A ? ASP 172 A 172 A ? -1.5 GLU 1   A 1   A ? -0.6 ASP 172 A 172 A ? -1.3 SER 126 A 126 A ? -0.1 
4   GLY 4   A 4   A ? THR 125 A 125 A ? -0.5 GLY 5   A 5   A ? -0.2 ILE 3   A 3   A ? -0.3 THR 140 A 140 A ? -0.2 
5   GLY 5   A 5   A ? ILE 2   A 2   A ? -2.4 ALA 139 A 139 A ? -0.1 ASP 7   A 7   A ? -0.3 ALA 139 A 139 A ? -0.2 
6   HIS 6   A 6   A ? GLU 138 A 138 A ? -2.5 GLY 4   A 4   A ? -0.1 GLU 138 A 138 A ? -2.5 ILE 2   A 2   A ? -0.1 
7   ASP 7   A 7   A ? GLY 5   A 5   A ? -0.3 LYS 137 A 137 A ? -0.2 LYS 137 A 137 A ? -0.2 LYS 9   A 9   A ? -0.2 
8   VAL 8   A 8   A ? LEU 136 A 136 A ? -2.2 ARG 55  A 55  A ? -0.1 TYR 11  A 11  A ? -0.1 LEU 136 A 136 A ? -0.1 
9   LYS 9   A 9   A ? ASP 7   A 7   A ? -0.2 ALA 10  A 10  A ? -0.1 SER 12  A 12  A ? -2.2 ARG 13  A 13  A ? -0.4 
10  ALA 10  A 10  A ? TYR 11  A 11  A ? -0.3 SER 12  A 12  A ? -0.1 LYS 9   A 9   A ? -0.1 ARG 55  A 55  A ? -0.0 
11  TYR 11  A 11  A ? SER 12  A 12  A ? -0.1 ARG 13  A 13  A ? -0.1 ALA 10  A 10  A ? -0.3 LYS 9   A 9   A ? -0.1 
12  SER 12  A 12  A ? LYS 9   A 9   A ? -2.2 ARG 13  A 13  A ? -0.2 ALA 10  A 10  A ? -0.1 TYR 11  A 11  A ? -0.1 
13  ARG 13  A 13  A ? LYS 9   A 9   A ? -0.4 PRO 14  A 14  A ? -0.1 MET 16  A 16  A ? -1.5 SER 12  A 12  A ? -0.2 
14  PRO 14  A 14  A ? ?   ?   ? ?   ? ? ?    ?   ?   ? ?   ? ? ?    GLU 102 A 102 A ? -1.0 GLY 53  A 53  A ? -0.3 
15  TYR 15  A 15  A ? VAL 101 A 101 A ? -0.2 THR 103 A 103 A ? -0.1 LEU 31  A 31  A ? -2.7 VAL 17  A 17  A ? -0.2 
16  MET 16  A 16  A ? ARG 13  A 13  A ? -1.5 THR 30  A 30  A ? -0.2 GLY 53  A 53  A ? -0.6 SER 18  A 18  A ? -0.4 
17  VAL 17  A 17  A ? GLY 29  A 29  A ? -2.3 TYR 15  A 15  A ? -0.2 GLY 29  A 29  A ? -1.4 ILE 19  A 19  A ? -0.6 
18  SER 18  A 18  A ? VAL 51  A 51  A ? -2.4 MET 16  A 16  A ? -0.4 VAL 51  A 51  A ? -2.8 GLN 20  A 20  A ? -0.6 
19  ILE 19  A 19  A ? CYS 27  A 27  A ? -3.0 VAL 17  A 17  A ? -0.6 VAL 26  A 26  A ? -3.0 CYS 27  A 27  A ? -1.5 
20  GLN 20  A 20  A ? THR 49  A 49  A ? -3.6 SER 18  A 18  A ? -0.6 THR 49  A 49  A ? -2.3 ASN 22  A 22  A ? -0.4 
21  VAL 21  A 21  A ? GLN 24  A 24  A ? -2.5 ILE 19  A 19  A ? -0.4 GLN 24  A 24  A ? -1.3 ALA 48  A 48  A ? -0.1 
22  ASN 22  A 22  A ? LYS 47  A 47  A ? -0.4 GLN 20  A 20  A ? -0.4 VAL 21  A 21  A ? -0.1 HIS 25  A 25  A ? -0.1 
23  ASN 23  A 23  A ? GLN 24  A 24  A ? -0.2 GLN 20  A 20  A ? -0.1 HIS 25  A 25  A ? -0.5 ASN 22  A 22  A ? -0.2 
24  GLN 24  A 24  A ? VAL 21  A 21  A ? -1.3 ?   ?   ? ?   ? ? ?    VAL 21  A 21  A ? -2.5 ASN 23  A 23  A ? -0.2 
25  HIS 25  A 25  A ? ASN 23  A 23  A ? -0.5 GLN 20  A 20  A ? -0.2 GLN 20  A 20  A ? -0.2 GLY 28  A 28  A ? -0.1 
26  VAL 26  A 26  A ? ILE 19  A 19  A ? -3.0 CYS 27  A 27  A ? -0.5 GLY 28  A 28  A ? -0.3 ALA 178 A 178 A ? -0.2 
27  CYS 27  A 27  A ? ILE 19  A 19  A ? -1.5 ASP 177 A 177 A ? -0.1 ILE 19  A 19  A ? -3.0 VAL 26  A 26  A ? -0.5 
28  GLY 28  A 28  A ? ALA 178 A 178 A ? -3.1 VAL 26  A 26  A ? -0.3 ALA 40  A 40  A ? -0.5 THR 30  A 30  A ? -0.3 
29  GLY 29  A 29  A ? VAL 17  A 17  A ? -1.4 CYS 27  A 27  A ? -0.2 VAL 17  A 17  A ? -2.3 LEU 31  A 31  A ? -0.4 
30  THR 30  A 30  A ? LEU 38  A 38  A ? -2.4 GLY 28  A 28  A ? -0.3 LEU 38  A 38  A ? -3.5 ILE 32  A 32  A ? -0.6 
31  LEU 31  A 31  A ? TYR 15  A 15  A ? -2.7 GLY 29  A 29  A ? -0.4 LEU 104 A 104 A ? -2.3 VAL 37  A 37  A ? -0.2 
32  ILE 32  A 32  A ? TRP 36  A 36  A ? -2.4 THR 30  A 30  A ? -0.6 ALA 34  A 34  A ? -0.3 VAL 37  A 37  A ? -0.2 
33  GLN 33  A 33  A ? TRP 36  A 36  A ? -1.6 GLU 102 A 102 A ? -0.1 TRP 36  A 36  A ? -1.8 ILE 32  A 32  A ? -0.4 
34  ALA 34  A 34  A ? LYS 35  A 35  A ? -0.3 ILE 32  A 32  A ? -0.3 ALA 95  A 95  A ? -3.2 GLN 93  A 93  A ? -0.1 
35  LYS 35  A 35  A ? ALA 94  A 94  A ? -0.2 GLU 90  A 90  A ? -0.1 LEU 91  A 91  A ? -2.2 VAL 37  A 37  A ? -0.5 
36  TRP 36  A 36  A ? GLN 33  A 33  A ? -1.8 GLU 90  A 90  A ? -0.2 ILE 32  A 32  A ? -2.4 GLN 33  A 33  A ? -1.6 
37  VAL 37  A 37  A ? LEU 89  A 89  A ? -2.2 LYS 35  A 35  A ? -0.5 LEU 89  A 89  A ? -2.9 THR 39  A 39  A ? -0.5 
38  LEU 38  A 38  A ? THR 30  A 30  A ? -3.5 TRP 36  A 36  A ? -0.4 THR 30  A 30  A ? -2.4 ALA 40  A 40  A ? -0.2 
39  THR 39  A 39  A ? MET 87  A 87  A ? -2.7 VAL 37  A 37  A ? -0.5 MET 87  A 87  A ? -2.6 ALA 41  A 41  A ? -0.3 
40  ALA 40  A 40  A ? GLY 28  A 28  A ? -0.5 LEU 38  A 38  A ? -0.2 CYS 43  A 43  A ? -1.7 ILE 86  A 86  A ? -0.2 
41  ALA 41  A 41  A ? THR 39  A 39  A ? -0.3 ASN 42  A 42  A ? -0.3 ALA 44  A 44  A ? -1.4 ALA 40  A 40  A ? -0.1 
42  ASN 42  A 42  A ? CYS 43  A 43  A ? -0.3 LYS 81  A 81  A ? -0.1 ALA 41  A 41  A ? -0.3 LYS 81  A 81  A ? -0.1 
43  CYS 43  A 43  A ? ALA 40  A 40  A ? -1.7 GLY 28  A 28  A ? -0.1 ASN 42  A 42  A ? -0.3 ALA 41  A 41  A ? -0.2 
44  ALA 44  A 44  A ? ALA 41  A 41  A ? -1.4 LYS 45  A 45  A ? -0.0 LYS 46  A 46  A ? -0.3 ALA 41  A 41  A ? -0.1 
45  LYS 45  A 45  A ? CYS 43  A 43  A ? -0.1 GLN 20  A 20  A ? -0.0 ALA 48  A 48  A ? -0.7 LYS 47  A 47  A ? -0.1 
46  LYS 46  A 46  A ? ALA 44  A 44  A ? -0.3 LYS 47  A 47  A ? -0.2 ?   ?   ? ?   ? ? ?    ?   ?   ? ?   ? ? ?    
47  LYS 47  A 47  A ? VAL 69  A 69  A ? -0.2 ALA 48  A 48  A ? -0.2 ASN 22  A 22  A ? -0.4 LYS 46  A 46  A ? -0.2 
48  ALA 48  A 48  A ? LYS 45  A 45  A ? -0.7 VAL 21  A 21  A ? -0.1 VAL 69  A 69  A ? -2.3 VAL 50  A 50  A ? -0.3 
49  THR 49  A 49  A ? GLN 20  A 20  A ? -2.3 SER 68  A 68  A ? -0.2 GLN 20  A 20  A ? -3.6 VAL 51  A 51  A ? -0.5 
50  VAL 50  A 50  A ? ILE 67  A 67  A ? -3.3 ALA 48  A 48  A ? -0.3 ILE 67  A 67  A ? -2.6 LEU 52  A 52  A ? -0.5 
51  VAL 51  A 51  A ? SER 18  A 18  A ? -2.8 THR 49  A 49  A ? -0.5 SER 18  A 18  A ? -2.4 GLY 53  A 53  A ? -0.3 
52  LEU 52  A 52  A ? GLN 65  A 65  A ? -2.6 VAL 50  A 50  A ? -0.5 GLN 65  A 65  A ? -2.2 VAL 17  A 17  A ? -0.1 
53  GLY 53  A 53  A ? MET 16  A 16  A ? -0.6 VAL 51  A 51  A ? -0.3 ARG 55  A 55  A ? -0.5 ILE 63  A 63  A ? -0.2 
54  ALA 54  A 54  A ? MET 16  A 16  A ? -0.3 VAL 51  A 51  A ? -0.2 GLY 53  A 53  A ? -0.2 LEU 57  A 57  A ? -0.2 
55  ARG 55  A 55  A ? GLY 53  A 53  A ? -0.5 SER 56  A 56  A ? -0.4 LEU 136 A 136 A ? -2.2 LEU 57  A 57  A ? -0.4 
56  SER 56  A 56  A ? THR 135 A 135 A ? -0.2 LYS 59  A 59  A ? -0.2 ARG 55  A 55  A ? -0.4 THR 135 A 135 A ? -0.2 
57  LEU 57  A 57  A ? ASP 134 A 134 A ? -2.0 ARG 55  A 55  A ? -0.4 THR 135 A 135 A ? -0.1 SER 56  A 56  A ? -0.1 
58  GLN 58  A 58  A ? ASP 134 A 134 A ? -0.2 LYS 60  A 60  A ? -0.1 LYS 60  A 60  A ? -0.2 LEU 57  A 57  A ? -0.2 
59  LYS 59  A 59  A ? ASP 134 A 134 A ? -0.2 LYS 60  A 60  A ? -0.1 ASP 61  A 61  A ? -0.3 SER 56  A 56  A ? -0.2 
60  LYS 60  A 60  A ? GLN 58  A 58  A ? -0.2 ALA 54  A 54  A ? -0.1 ASN 62  A 62  A ? -0.4 LYS 59  A 59  A ? -0.1 
61  ASP 61  A 61  A ? LYS 59  A 59  A ? -0.3 ASN 62  A 62  A ? -0.1 LYS 64  A 64  A ? -1.2 ALA 54  A 54  A ? -0.0 
62  ASN 62  A 62  A ? LYS 60  A 60  A ? -0.4 ILE 63  A 63  A ? -0.3 ASP 61  A 61  A ? -0.1 LYS 60  A 60  A ? -0.0 
63  ILE 63  A 63  A ? GLY 53  A 53  A ? -0.2 GLY 100 A 100 A ? -0.1 ASN 62  A 62  A ? -0.3 GLN 65  A 65  A ? -0.2 
64  LYS 64  A 64  A ? ASP 61  A 61  A ? -1.2 GLY 53  A 53  A ? -0.1 THR 66  A 66  A ? -0.4 GLY 53  A 53  A ? -0.2 
65  GLN 65  A 65  A ? LEU 52  A 52  A ? -2.2 ILE 63  A 63  A ? -0.2 LEU 52  A 52  A ? -2.6 ILE 67  A 67  A ? -0.5 
66  THR 66  A 66  A ? LYS 64  A 64  A ? -0.4 VAL 51  A 51  A ? -0.2 SER 68  A 68  A ? -0.4 VAL 51  A 51  A ? -0.2 
67  ILE 67  A 67  A ? VAL 50  A 50  A ? -2.6 GLN 65  A 65  A ? -0.5 VAL 50  A 50  A ? -3.3 VAL 69  A 69  A ? -0.1 
68  SER 68  A 68  A ? THR 66  A 66  A ? -0.4 THR 49  A 49  A ? -0.2 ALA 92  A 92  A ? -3.4 LYS 70  A 70  A ? -0.5 
69  VAL 69  A 69  A ? ALA 48  A 48  A ? -2.3 LEU 91  A 91  A ? -0.2 LEU 91  A 91  A ? -0.2 LYS 47  A 47  A ? -0.2 
70  LYS 70  A 70  A ? GLU 90  A 90  A ? -3.1 SER 68  A 68  A ? -0.5 ILE 72  A 72  A ? -0.3 LEU 91  A 91  A ? -0.2 
71  ASN 71  A 71  A ? GLU 90  A 90  A ? -1.5 PHE 73  A 73  A ? -0.0 GLU 90  A 90  A ? -3.0 PHE 73  A 73  A ? -0.4 
72  ILE 72  A 72  A ? LYS 70  A 70  A ? -0.3 LEU 89  A 89  A ? -0.2 LEU 89  A 89  A ? -0.2 ALA 44  A 44  A ? -0.0 
73  PHE 73  A 73  A ? LEU 88  A 88  A ? -2.9 ASN 71  A 71  A ? -0.4 LEU 88  A 88  A ? -1.8 HIS 75  A 75  A ? -0.1 
74  PRO 74  A 74  A ? ?   ?   ? ?   ? ? ?    ?   ?   ? ?   ? ? ?    MET 87  A 87  A ? -0.2 ASP 85  A 85  A ? -0.1 
75  HIS 75  A 75  A ? ILE 86  A 86  A ? -2.7 ASN 84  A 84  A ? -0.3 PHE 78  A 78  A ? -2.0 ILE 86  A 86  A ? -0.1 
76  PRO 76  A 76  A ? ?   ?   ? ?   ? ? ?    ?   ?   ? ?   ? ? ?    HIS 75  A 75  A ? -0.1 ASN 84  A 84  A ? -0.0 
77  GLU 77  A 77  A ? ASN 84  A 84  A ? -0.1 LYS 79  A 79  A ? -0.0 LYS 79  A 79  A ? -0.5 HIS 75  A 75  A ? -0.1 
78  PHE 78  A 78  A ? HIS 75  A 75  A ? -2.0 LYS 79  A 79  A ? -0.2 ASN 84  A 84  A ? -0.1 LYS 81  A 81  A ? -0.1 
79  LYS 79  A 79  A ? GLU 83  A 83  A ? -0.6 GLU 77  A 77  A ? -0.5 LYS 81  A 81  A ? -0.2 PHE 78  A 78  A ? -0.2 
80  ASP 80  A 80  A ? GLU 83  A 83  A ? -0.6 ?   ?   ? ?   ? ? ?    LYS 79  A 79  A ? -0.2 ALA 41  A 41  A ? -0.1 
81  LYS 81  A 81  A ? LYS 79  A 79  A ? -0.2 ILE 82  A 82  A ? -0.1 ASP 85  A 85  A ? -0.1 ASN 42  A 42  A ? -0.1 
82  ILE 82  A 82  A ? GLU 83  A 83  A ? -0.2 ASN 84  A 84  A ? -0.1 ASN 84  A 84  A ? -0.4 ASP 85  A 85  A ? -0.2 
83  GLU 83  A 83  A ? ASN 84  A 84  A ? -0.2 SER 193 A 193 A ? -0.1 LYS 79  A 79  A ? -0.6 ASP 80  A 80  A ? -0.6 
84  ASN 84  A 84  A ? ILE 82  A 82  A ? -0.4 ASP 85  A 85  A ? -0.2 ILE 86  A 86  A ? -2.0 HIS 75  A 75  A ? -0.3 
85  ASP 85  A 85  A ? ILE 82  A 82  A ? -0.2 LYS 81  A 81  A ? -0.1 MET 87  A 87  A ? -0.3 THR 208 A 208 A ? -0.2 
86  ILE 86  A 86  A ? ASN 84  A 84  A ? -2.0 ALA 40  A 40  A ? -0.2 HIS 75  A 75  A ? -2.7 LEU 88  A 88  A ? -0.3 
87  MET 87  A 87  A ? THR 39  A 39  A ? -2.6 ASP 85  A 85  A ? -0.3 THR 39  A 39  A ? -2.7 LEU 89  A 89  A ? -0.4 
88  LEU 88  A 88  A ? PHE 73  A 73  A ? -1.8 ILE 86  A 86  A ? -0.3 PHE 73  A 73  A ? -2.9 GLU 90  A 90  A ? -0.5 
89  LEU 89  A 89  A ? VAL 37  A 37  A ? -2.9 MET 87  A 87  A ? -0.4 VAL 37  A 37  A ? -2.2 LEU 91  A 91  A ? -0.6 
90  GLU 90  A 90  A ? ASN 71  A 71  A ? -3.0 LEU 88  A 88  A ? -0.5 LYS 70  A 70  A ? -3.1 ASN 71  A 71  A ? -1.5 
91  LEU 91  A 91  A ? LYS 35  A 35  A ? -2.2 LEU 89  A 89  A ? -0.6 VAL 69  A 69  A ? -0.2 SER 68  A 68  A ? -0.1 
92  ALA 92  A 92  A ? SER 68  A 68  A ? -3.4 GLU 90  A 90  A ? -0.2 ALA 94  A 94  A ? -0.3 LEU 91  A 91  A ? -0.1 
93  GLN 93  A 93  A ? SER 68  A 68  A ? -0.4 ALA 34  A 34  A ? -0.1 ALA 92  A 92  A ? -0.2 ALA 95  A 95  A ? -0.1 
94  ALA 94  A 94  A ? ALA 92  A 92  A ? -0.3 ALA 95  A 95  A ? -0.1 LYS 35  A 35  A ? -0.2 ASP 96  A 96  A ? -0.1 
95  ALA 95  A 95  A ? ALA 34  A 34  A ? -3.2 GLN 33  A 33  A ? -0.1 VAL 97  A 97  A ? -1.1 ALA 94  A 94  A ? -0.1 
96  ASP 96  A 96  A ? VAL 97  A 97  A ? -0.2 ALA 94  A 94  A ? -0.1 LYS 99  A 99  A ? -1.4 VAL 101 A 101 A ? -0.4 
97  VAL 97  A 97  A ? ALA 95  A 95  A ? -1.1 LYS 98  A 98  A ? -0.3 GLY 100 A 100 A ? -0.6 VAL 101 A 101 A ? -0.6 
98  LYS 98  A 98  A ? LYS 99  A 99  A ? -0.2 GLY 100 A 100 A ? -0.2 VAL 97  A 97  A ? -0.3 ASP 96  A 96  A ? -0.1 
99  LYS 99  A 99  A ? ASP 96  A 96  A ? -1.4 ILE 63  A 63  A ? -0.1 LYS 98  A 98  A ? -0.2 VAL 97  A 97  A ? -0.1 
100 GLY 100 A 100 A ? VAL 97  A 97  A ? -0.6 VAL 101 A 101 A ? -0.3 GLU 102 A 102 A ? -0.3 LYS 98  A 98  A ? -0.2 
101 VAL 101 A 101 A ? VAL 97  A 97  A ? -0.6 ASP 96  A 96  A ? -0.4 GLY 100 A 100 A ? -0.3 THR 103 A 103 A ? -0.3 
102 GLU 102 A 102 A ? PRO 14  A 14  A ? -1.0 GLY 100 A 100 A ? -0.3 LEU 104 A 104 A ? -0.3 LEU 31  A 31  A ? -0.3 
103 THR 103 A 103 A ? VAL 101 A 101 A ? -0.3 ILE 32  A 32  A ? -0.1 LYS 105 A 105 A ? -0.4 ILE 32  A 32  A ? -0.2 
104 LEU 104 A 104 A ? LEU 31  A 31  A ? -2.3 GLU 102 A 102 A ? -0.3 VAL 187 A 187 A ? -0.1 LEU 106 A 106 A ? -0.1 
105 LYS 105 A 105 A ? GLU 186 A 186 A ? -0.5 THR 103 A 103 A ? -0.4 ILE 188 A 188 A ? -2.2 ILE 32  A 32  A ? -0.0 
106 LEU 106 A 106 A ? VAL 187 A 187 A ? -0.2 ILE 32  A 32  A ? -0.1 VAL 189 A 189 A ? -0.1 LYS 105 A 105 A ? -0.1 
107 PRO 107 A 107 A ? ?   ?   ? ?   ? ? ?    ?   ?   ? ?   ? ? ?    LEU 106 A 106 A ? -0.1 ASP 110 A 110 A ? -0.1 
108 THR 108 A 108 A ? LYS 109 A 109 A ? -0.2 ASP 110 A 110 A ? -0.1 ASP 110 A 110 A ? -0.3 VAL 189 A 189 A ? -0.0 
109 LYS 109 A 109 A ? ?   ?   ? ?   ? ? ?    ?   ?   ? ?   ? ? ?    THR 108 A 108 A ? -0.2 THR 211 A 211 A ? -0.1 
110 ASP 110 A 110 A ? THR 108 A 108 A ? -0.3 PRO 107 A 107 A ? -0.1 LYS 112 A 112 A ? -0.3 THR 108 A 108 A ? -0.1 
111 VAL 111 A 111 A ? VAL 189 A 189 A ? -0.2 LYS 109 A 109 A ? -0.1 ALA 113 A 113 A ? -0.2 ASP 110 A 110 A ? -0.1 
112 LYS 112 A 112 A ? ASP 110 A 110 A ? -0.3 ALA 113 A 113 A ? -0.1 VAL 115 A 115 A ? -1.4 VAL 143 A 143 A ? -0.3 
113 ALA 113 A 113 A ? GLY 114 A 114 A ? -0.2 VAL 111 A 111 A ? -0.2 ILE 144 A 144 A ? -0.2 LYS 112 A 112 A ? -0.1 
114 GLY 114 A 114 A ? VAL 143 A 143 A ? -2.9 VAL 115 A 115 A ? -0.3 ALA 113 A 113 A ? -0.2 LYS 116 A 116 A ? -0.2 
115 VAL 115 A 115 A ? LYS 112 A 112 A ? -1.4 LYS 116 A 116 A ? -0.1 VAL 143 A 143 A ? -2.2 CYS 117 A 117 A ? -0.4 
116 LYS 116 A 116 A ? SER 142 A 142 A ? -0.2 GLY 114 A 114 A ? -0.2 LYS 185 A 185 A ? -0.4 ARG 118 A 118 A ? -0.3 
117 CYS 117 A 117 A ? ILE 141 A 141 A ? -4.3 VAL 115 A 115 A ? -0.4 ILE 141 A 141 A ? -3.4 ILE 119 A 119 A ? -0.4 
118 ARG 118 A 118 A ? MET 183 A 183 A ? -3.7 LYS 116 A 116 A ? -0.3 MET 183 A 183 A ? -3.7 ILE 120 A 120 A ? -0.4 
119 ILE 119 A 119 A ? ALA 139 A 139 A ? -2.4 CYS 117 A 117 A ? -0.4 ALA 139 A 139 A ? -1.8 GLY 121 A 121 A ? -0.4 
120 ILE 120 A 120 A ? PRO 181 A 181 A ? -1.2 ARG 118 A 118 A ? -0.4 TRP 122 A 122 A ? -0.3 GLU 138 A 138 A ? -0.2 
121 GLY 121 A 121 A ? LYS 137 A 137 A ? -2.4 ILE 119 A 119 A ? -0.4 LYS 137 A 137 A ? -2.4 ILE 2   A 2   A ? -0.4 
122 TRP 122 A 122 A ? GLY 176 A 176 A ? -0.4 ILE 120 A 120 A ? -0.3 SER 133 A 133 A ? -0.6 THR 125 A 125 A ? -0.1 
123 GLY 123 A 123 A ? GLN 132 A 132 A ? -0.2 GLN 124 A 124 A ? -0.2 SER 133 A 133 A ? -1.3 ILE 2   A 2   A ? -0.3 
124 GLN 124 A 124 A ? LEU 175 A 175 A ? -1.8 GLU 1   A 1   A ? -0.3 GLY 123 A 123 A ? -0.2 GLN 132 A 132 A ? -0.2 
125 THR 125 A 125 A ? LYS 131 A 131 A ? -0.8 SER 126 A 126 A ? -0.2 GLY 4   A 4   A ? -0.5 GLN 124 A 124 A ? -0.1 
126 SER 126 A 126 A ? ASP 129 A 129 A ? -0.5 LYS 131 A 131 A ? -0.3 ASP 129 A 129 A ? -0.5 THR 125 A 125 A ? -0.2 
127 PRO 127 A 127 A ? ?   ?   ? ?   ? ? ?    ?   ?   ? ?   ? ? ?    CYS 198 A 198 A ? -0.1 SER 126 A 126 A ? -0.1 
128 ARG 128 A 128 A ? ASP 129 A 129 A ? -0.0 THR 125 A 125 A ? -0.0 LYS 130 A 130 A ? -0.4 GLN 124 A 124 A ? -0.0 
129 ASP 129 A 129 A ? SER 126 A 126 A ? -0.5 LYS 131 A 131 A ? -0.1 SER 126 A 126 A ? -0.5 THR 125 A 125 A ? -0.1 
130 LYS 130 A 130 A ? ARG 128 A 128 A ? -0.4 GLN 124 A 124 A ? -0.1 GLN 132 A 132 A ? -0.3 ASP 129 A 129 A ? -0.1 
131 LYS 131 A 131 A ? SER 126 A 126 A ? -0.1 GLN 132 A 132 A ? -0.1 THR 125 A 125 A ? -0.8 SER 126 A 126 A ? -0.3 
132 GLN 132 A 132 A ? LYS 130 A 130 A ? -0.3 GLN 124 A 124 A ? -0.2 GLN 124 A 124 A ? -0.2 ASP 134 A 134 A ? -0.2 
133 SER 133 A 133 A ? GLY 123 A 123 A ? -1.3 TRP 122 A 122 A ? -0.6 GLN 132 A 132 A ? -0.1 LYS 137 A 137 A ? -0.1 
134 ASP 134 A 134 A ? GLN 132 A 132 A ? -0.2 SER 56  A 56  A ? -0.1 LEU 57  A 57  A ? -2.0 LEU 136 A 136 A ? -0.3 
135 THR 135 A 135 A ? SER 56  A 56  A ? -0.2 LEU 57  A 57  A ? -0.1 SER 56  A 56  A ? -0.2 LYS 137 A 137 A ? -0.2 
136 LEU 136 A 136 A ? ARG 55  A 55  A ? -2.2 ASP 134 A 134 A ? -0.3 VAL 8   A 8   A ? -2.2 GLU 138 A 138 A ? -0.3 
137 LYS 137 A 137 A ? GLY 121 A 121 A ? -2.4 ASP 7   A 7   A ? -0.2 GLY 121 A 121 A ? -2.4 ALA 139 A 139 A ? -0.3 
138 GLU 138 A 138 A ? HIS 6   A 6   A ? -2.5 LEU 136 A 136 A ? -0.3 HIS 6   A 6   A ? -2.5 THR 140 A 140 A ? -0.3 
139 ALA 139 A 139 A ? ILE 119 A 119 A ? -1.8 LYS 137 A 137 A ? -0.3 ILE 119 A 119 A ? -2.4 ILE 141 A 141 A ? -0.5 
140 THR 140 A 140 A ? GLU 138 A 138 A ? -0.3 GLY 4   A 4   A ? -0.2 SER 142 A 142 A ? -0.3 ARG 118 A 118 A ? -0.2 
141 ILE 141 A 141 A ? CYS 117 A 117 A ? -3.4 ALA 139 A 139 A ? -0.5 CYS 117 A 117 A ? -4.3 VAL 143 A 143 A ? -0.4 
142 SER 142 A 142 A ? GLY 165 A 165 A ? -1.5 THR 140 A 140 A ? -0.3 GLY 165 A 165 A ? -2.3 ILE 144 A 144 A ? -0.2 
143 VAL 143 A 143 A ? VAL 115 A 115 A ? -2.2 ILE 141 A 141 A ? -0.4 GLY 114 A 114 A ? -2.9 ASP 145 A 145 A ? -0.4 
144 ILE 144 A 144 A ? CYS 163 A 163 A ? -3.5 SER 142 A 142 A ? -0.2 CYS 163 A 163 A ? -0.7 VAL 143 A 143 A ? -0.0 
145 ASP 145 A 145 A ? VAL 143 A 143 A ? -0.4 ARG 146 A 146 A ? -0.1 CYS 149 A 149 A ? -2.8 ASN 150 A 150 A ? -0.2 
146 ARG 146 A 146 A ? LYS 147 A 147 A ? -0.2 THR 148 A 148 A ? -0.2 ASN 150 A 150 A ? -2.7 ILE 157 A 157 A ? -0.1 
147 LYS 147 A 147 A ? CYS 149 A 149 A ? -0.2 THR 148 A 148 A ? -0.2 LYS 151 A 151 A ? -1.0 ARG 146 A 146 A ? -0.2 
148 THR 148 A 148 A ? CYS 149 A 149 A ? -0.2 ASN 150 A 150 A ? -0.2 TYR 152 A 152 A ? -0.8 LYS 151 A 151 A ? -0.7 
149 CYS 149 A 149 A ? ASP 145 A 145 A ? -2.8 ASN 150 A 150 A ? -0.2 TYR 153 A 153 A ? -1.4 TYR 152 A 152 A ? -1.2 
150 ASN 150 A 150 A ? ARG 146 A 146 A ? -2.7 LYS 151 A 151 A ? -0.3 GLY 155 A 155 A ? -1.7 ASN 154 A 154 A ? -0.5 
151 LYS 151 A 151 A ? LYS 147 A 147 A ? -1.0 THR 148 A 148 A ? -0.7 ASN 154 A 154 A ? -0.3 ASN 150 A 150 A ? -0.3 
152 TYR 152 A 152 A ? CYS 149 A 149 A ? -1.2 THR 148 A 148 A ? -0.8 ASN 150 A 150 A ? -0.2 LYS 151 A 151 A ? -0.2 
153 TYR 153 A 153 A ? CYS 149 A 149 A ? -1.4 ILE 157 A 157 A ? -0.0 VAL 156 A 156 A ? -1.2 TYR 152 A 152 A ? -0.2 
154 ASN 154 A 154 A ? ASN 150 A 150 A ? -0.5 LYS 151 A 151 A ? -0.3 LYS 151 A 151 A ? -0.2 ASN 150 A 150 A ? -0.1 
155 GLY 155 A 155 A ? ASN 150 A 150 A ? -1.7 LYS 147 A 147 A ? -0.1 ASN 154 A 154 A ? -0.3 ASN 150 A 150 A ? -0.1 
156 VAL 156 A 156 A ? TYR 153 A 153 A ? -1.2 ASN 150 A 150 A ? -0.2 THR 158 A 158 A ? -0.5 ASN 154 A 154 A ? -0.1 
157 ILE 157 A 157 A ? ARG 146 A 146 A ? -0.1 LYS 147 A 147 A ? -0.1 ASP 159 A 159 A ? -0.1 ASN 150 A 150 A ? -0.1 
158 THR 158 A 158 A ? VAL 156 A 156 A ? -0.5 ILE 162 A 162 A ? -0.0 MET 161 A 161 A ? -1.5 VAL 156 A 156 A ? -0.1 
159 ASP 159 A 159 A ? ASN 160 A 160 A ? -0.3 ILE 157 A 157 A ? -0.1 LYS 212 A 212 A ? -0.1 ILE 157 A 157 A ? -0.1 
160 ASN 160 A 160 A ? THR 211 A 211 A ? -0.1 LYS 212 A 212 A ? -0.0 ARG 209 A 209 A ? -3.0 ILE 162 A 162 A ? -0.3 
161 MET 161 A 161 A ? THR 158 A 158 A ? -1.5 THR 208 A 208 A ? -0.2 CYS 163 A 163 A ? -0.4 THR 208 A 208 A ? -0.2 
162 ILE 162 A 162 A ? TYR 207 A 207 A ? -2.7 ASN 160 A 160 A ? -0.3 TYR 207 A 207 A ? -3.0 ALA 164 A 164 A ? -0.4 
163 CYS 163 A 163 A ? ILE 144 A 144 A ? -0.7 MET 161 A 161 A ? -0.4 ILE 144 A 144 A ? -3.5 GLY 165 A 165 A ? -0.4 
164 ALA 164 A 164 A ? GLY 205 A 205 A ? -1.9 ILE 162 A 162 A ? -0.4 GLY 205 A 205 A ? -2.0 ASP 166 A 166 A ? -0.3 
165 GLY 165 A 165 A ? SER 142 A 142 A ? -2.3 CYS 163 A 163 A ? -0.4 SER 142 A 142 A ? -1.5 LYS 167 A 167 A ? -0.4 
166 ASP 166 A 166 A ? LYS 171 A 171 A ? -1.0 ALA 164 A 164 A ? -0.3 GLY 169 A 169 A ? -1.3 ARG 202 A 202 A ? -0.3 
167 LYS 167 A 167 A ? GLY 165 A 165 A ? -0.4 LYS 168 A 168 A ? -0.3 ASP 166 A 166 A ? -0.1 ARG 170 A 170 A ? -0.1 
168 LYS 168 A 168 A ? GLY 169 A 169 A ? -0.2 ALA 201 A 201 A ? -0.1 ALA 201 A 201 A ? -0.3 LYS 167 A 167 A ? -0.3 
169 GLY 169 A 169 A ? ASP 166 A 166 A ? -1.3 ILE 200 A 200 A ? -0.2 LYS 168 A 168 A ? -0.2 ILE 200 A 200 A ? -0.2 
170 ARG 170 A 170 A ? ALA 199 A 199 A ? -0.4 ASP 166 A 166 A ? -0.2 ASP 172 A 172 A ? -0.4 ILE 200 A 200 A ? -0.1 
171 LYS 171 A 171 A ? ASP 166 A 166 A ? -0.1 GLY 4   A 4   A ? -0.1 ASP 166 A 166 A ? -1.0 SER 173 A 173 A ? -0.3 
172 ASP 172 A 172 A ? ILE 3   A 3   A ? -1.3 ARG 170 A 170 A ? -0.4 ILE 3   A 3   A ? -1.5 CYS 174 A 174 A ? -0.4 
173 SER 173 A 173 A ? LYS 171 A 171 A ? -0.3 ILE 2   A 2   A ? -0.2 LEU 175 A 175 A ? -0.2 ALA 199 A 199 A ? -0.2 
174 CYS 174 A 174 A ? ASP 172 A 172 A ? -0.4 GLU 1   A 1   A ? -0.3 ASP 177 A 177 A ? -2.1 ALA 178 A 178 A ? -0.1 
175 LEU 175 A 175 A ? GLY 176 A 176 A ? -0.3 SER 173 A 173 A ? -0.2 GLN 124 A 124 A ? -1.8 CYS 174 A 174 A ? -0.2 
176 GLY 176 A 176 A ? GLY 123 A 123 A ? -0.2 VAL 26  A 26  A ? -0.2 TRP 122 A 122 A ? -0.4 LEU 175 A 175 A ? -0.3 
177 ASP 177 A 177 A ? CYS 174 A 174 A ? -2.1 CYS 27  A 27  A ? -0.2 GLY 180 A 180 A ? -2.9 ALA 192 A 192 A ? -0.3 
178 ALA 178 A 178 A ? GLY 179 A 179 A ? -0.3 VAL 26  A 26  A ? -0.2 GLY 28  A 28  A ? -3.1 SER 193 A 193 A ? -0.2 
179 GLY 179 A 179 A ? ALA 192 A 192 A ? -3.3 GLY 180 A 180 A ? -0.3 ALA 178 A 178 A ? -0.3 SER 193 A 193 A ? -0.1 
180 GLY 180 A 180 A ? ASP 177 A 177 A ? -2.9 PRO 181 A 181 A ? -0.1 ALA 192 A 192 A ? -3.1 GLY 179 A 179 A ? -0.3 
181 PRO 181 A 181 A ? ?   ?   ? ?   ? ? ?    ?   ?   ? ?   ? ? ?    ILE 120 A 120 A ? -1.2 MET 183 A 183 A ? -0.6 
182 LEU 182 A 182 A ? GLY 190 A 190 A ? -2.4 GLY 180 A 180 A ? -0.2 VAL 189 A 189 A ? -2.9 GLY 190 A 190 A ? -1.2 
183 MET 183 A 183 A ? ARG 118 A 118 A ? -3.7 PRO 181 A 181 A ? -0.6 ARG 118 A 118 A ? -3.7 LYS 185 A 185 A ? -0.4 
184 CYS 184 A 184 A ? VAL 187 A 187 A ? -2.4 LEU 182 A 182 A ? -0.4 VAL 187 A 187 A ? -1.3 CYS 117 A 117 A ? -0.1 
185 LYS 185 A 185 A ? LYS 116 A 116 A ? -0.4 MET 183 A 183 A ? -0.4 CYS 184 A 184 A ? -0.1 ILE 188 A 188 A ? -0.1 
186 GLU 186 A 186 A ? VAL 187 A 187 A ? -0.2 LEU 104 A 104 A ? -0.0 LYS 105 A 105 A ? -0.5 ILE 188 A 188 A ? -0.4 
187 VAL 187 A 187 A ? CYS 184 A 184 A ? -1.3 LEU 104 A 104 A ? -0.1 CYS 184 A 184 A ? -2.4 VAL 189 A 189 A ? -0.7 
188 ILE 188 A 188 A ? LYS 105 A 105 A ? -2.2 GLU 186 A 186 A ? -0.4 MET 183 A 183 A ? -0.2 ILE 191 A 191 A ? -0.1 
189 VAL 189 A 189 A ? LEU 182 A 182 A ? -2.9 VAL 187 A 187 A ? -0.7 LEU 210 A 210 A ? -1.5 THR 211 A 211 A ? -0.4 
190 GLY 190 A 190 A ? LEU 182 A 182 A ? -1.2 ARG 209 A 209 A ? -0.2 LEU 182 A 182 A ? -2.4 ALA 192 A 192 A ? -0.4 
191 ILE 191 A 191 A ? THR 208 A 208 A ? -1.3 VAL 189 A 189 A ? -0.3 THR 208 A 208 A ? -2.9 SER 193 A 193 A ? -0.2 
192 ALA 192 A 192 A ? GLY 180 A 180 A ? -3.1 GLY 190 A 190 A ? -0.4 GLY 179 A 179 A ? -3.3 TYR 207 A 207 A ? -0.2 
193 SER 193 A 193 A ? ILE 206 A 206 A ? -2.1 ALA 194 A 194 A ? -0.4 GLY 195 A 195 A ? -0.2 TYR 207 A 207 A ? -0.2 
194 ALA 194 A 194 A ? ILE 206 A 206 A ? -0.8 ILE 82  A 82  A ? -0.1 ILE 206 A 206 A ? -2.0 SER 193 A 193 A ? -0.4 
195 GLY 195 A 195 A ? SER 193 A 193 A ? -0.2 GLY 205 A 205 A ? -0.2 CYS 198 A 198 A ? -0.1 GLY 205 A 205 A ? -0.1 
196 SER 196 A 196 A ? SER 197 A 197 A ? -0.3 ALA 194 A 194 A ? -0.2 CYS 198 A 198 A ? -0.3 GLY 205 A 205 A ? -0.1 
197 SER 197 A 197 A ? PRO 204 A 204 A ? -0.1 HIS 203 A 203 A ? -0.1 ALA 199 A 199 A ? -0.4 SER 196 A 196 A ? -0.3 
198 CYS 198 A 198 A ? SER 196 A 196 A ? -0.3 ALA 199 A 199 A ? -0.2 ASP 172 A 172 A ? -0.1 ALA 201 A 201 A ? -0.1 
199 ALA 199 A 199 A ? SER 197 A 197 A ? -0.4 ILE 200 A 200 A ? -0.2 ALA 201 A 201 A ? -0.5 ARG 170 A 170 A ? -0.4 
200 ILE 200 A 200 A ? HIS 203 A 203 A ? -0.6 GLY 169 A 169 A ? -0.2 HIS 203 A 203 A ? -2.1 GLY 169 A 169 A ? -0.2 
201 ALA 201 A 201 A ? ALA 199 A 199 A ? -0.5 LYS 168 A 168 A ? -0.3 LYS 167 A 167 A ? -0.1 LYS 168 A 168 A ? -0.1 
202 ARG 202 A 202 A ? ASP 166 A 166 A ? -0.3 LYS 167 A 167 A ? -0.1 ALA 201 A 201 A ? -0.2 LYS 167 A 167 A ? -0.1 
203 HIS 203 A 203 A ? ILE 200 A 200 A ? -2.1 TYR 153 A 153 A ? -0.0 ILE 200 A 200 A ? -0.6 ALA 199 A 199 A ? -0.1 
204 PRO 204 A 204 A ? ?   ?   ? ?   ? ? ?    ?   ?   ? ?   ? ? ?    GLY 165 A 165 A ? -0.2 SER 197 A 197 A ? -0.1 
205 GLY 205 A 205 A ? ALA 164 A 164 A ? -2.0 GLY 195 A 195 A ? -0.1 ALA 164 A 164 A ? -1.9 TYR 207 A 207 A ? -0.5 
206 ILE 206 A 206 A ? ALA 194 A 194 A ? -2.0 CYS 163 A 163 A ? -0.2 SER 193 A 193 A ? -2.1 ALA 194 A 194 A ? -0.8 
207 TYR 207 A 207 A ? ILE 162 A 162 A ? -3.0 GLY 205 A 205 A ? -0.5 ILE 162 A 162 A ? -2.7 ARG 209 A 209 A ? -0.5 
208 THR 208 A 208 A ? ILE 191 A 191 A ? -2.9 ILE 206 A 206 A ? -0.4 ILE 191 A 191 A ? -1.3 LEU 210 A 210 A ? -0.6 
209 ARG 209 A 209 A ? ASN 160 A 160 A ? -3.0 TYR 207 A 207 A ? -0.5 LYS 212 A 212 A ? -0.6 GLY 190 A 190 A ? -0.2 
210 LEU 210 A 210 A ? VAL 189 A 189 A ? -1.5 THR 208 A 208 A ? -0.6 TYR 213 A 213 A ? -2.6 LEU 214 A 214 A ? -0.5 
211 THR 211 A 211 A ? VAL 189 A 189 A ? -0.4 LYS 212 A 212 A ? -0.3 LEU 214 A 214 A ? -0.6 THR 215 A 215 A ? -0.3 
212 LYS 212 A 212 A ? ARG 209 A 209 A ? -0.6 TYR 213 A 213 A ? -0.2 THR 211 A 211 A ? -0.3 LEU 210 A 210 A ? -0.2 
213 TYR 213 A 213 A ? LEU 210 A 210 A ? -2.6 ARG 209 A 209 A ? -0.1 VAL 217 A 217 A ? -2.8 LYS 212 A 212 A ? -0.2 
214 LEU 214 A 214 A ? THR 211 A 211 A ? -0.6 LEU 210 A 210 A ? -0.5 LYS 218 A 218 A ? -2.9 LYS 219 A 219 A ? -0.2 
215 THR 215 A 215 A ? THR 211 A 211 A ? -0.3 VAL 217 A 217 A ? -0.2 LYS 219 A 219 A ? -2.3 LEU 214 A 214 A ? -0.2 
216 TRP 216 A 216 A ? LYS 218 A 218 A ? -0.2 VAL 217 A 217 A ? -0.2 THR 220 A 220 A ? -2.3 LEU 214 A 214 A ? -0.2 
217 VAL 217 A 217 A ? TYR 213 A 213 A ? -2.8 LYS 218 A 218 A ? -0.2 ILE 221 A 221 A ? -2.1 GLY 222 A 222 A ? -0.2 
218 LYS 218 A 218 A ? LEU 214 A 214 A ? -2.9 LYS 219 A 219 A ? -0.2 VAL 223 A 223 A ? -1.6 GLY 222 A 222 A ? -1.0 
219 LYS 219 A 219 A ? THR 215 A 215 A ? -2.3 LEU 214 A 214 A ? -0.2 LYS 218 A 218 A ? -0.2 VAL 217 A 217 A ? -0.2 
220 THR 220 A 220 A ? TRP 216 A 216 A ? -2.3 ILE 221 A 221 A ? -0.2 LYS 218 A 218 A ? -0.2 LYS 219 A 219 A ? -0.2 
221 ILE 221 A 221 A ? VAL 217 A 217 A ? -2.1 TRP 216 A 216 A ? -0.2 THR 220 A 220 A ? -0.2 LYS 219 A 219 A ? -0.2 
222 GLY 222 A 222 A ? LYS 218 A 218 A ? -1.0 VAL 223 A 223 A ? -0.3 VAL 224 A 224 A ? -0.8 LYS 219 A 219 A ? -0.2 
223 VAL 223 A 223 A ? LYS 218 A 218 A ? -1.6 VAL 217 A 217 A ? -0.2 GLY 222 A 222 A ? -0.3 ILE 221 A 221 A ? -0.1 
224 VAL 224 A 224 A ? GLY 222 A 222 A ? -0.8 ILE 221 A 221 A ? -0.1 LYS 219 A 219 A ? -0.0 ?   ?   ? ?   ? ? ?    
# 
loop_
_dssp_statistics_histogram.entry_id 
_dssp_statistics_histogram.type 
_dssp_statistics_histogram.1 
_dssp_statistics_histogram.2 
_dssp_statistics_histogram.3 
_dssp_statistics_histogram.4 
_dssp_statistics_histogram.5 
_dssp_statistics_histogram.6 
_dssp_statistics_histogram.7 
_dssp_statistics_histogram.8 
_dssp_statistics_histogram.9 
_dssp_statistics_histogram.10 
_dssp_statistics_histogram.11 
_dssp_statistics_histogram.12 
_dssp_statistics_histogram.13 
_dssp_statistics_histogram.14 
_dssp_statistics_histogram.15 
_dssp_statistics_histogram.16 
_dssp_statistics_histogram.17 
_dssp_statistics_histogram.18 
_dssp_statistics_histogram.19 
_dssp_statistics_histogram.20 
_dssp_statistics_histogram.21 
_dssp_statistics_histogram.22 
_dssp_statistics_histogram.23 
_dssp_statistics_histogram.24 
_dssp_statistics_histogram.25 
_dssp_statistics_histogram.26 
_dssp_statistics_histogram.27 
_dssp_statistics_histogram.28 
_dssp_statistics_histogram.29 
_dssp_statistics_histogram.30 
gzmk_Rhincodon_typus_GeneID=109917821 residues_per_alpha_helix        0 0 0 0 0 0 0 2 0 0 0 0 0 0 0 0 0 0 0 0 0 0 0 0 0 0 0 0 0 0 
gzmk_Rhincodon_typus_GeneID=109917821 parallel_bridges_per_ladder     1 0 0 0 0 0 0 0 0 0 0 0 0 0 0 0 0 0 0 0 0 0 0 0 0 0 0 0 0 0 
gzmk_Rhincodon_typus_GeneID=109917821 antiparallel_bridges_per_ladder 4 2 2 6 1 2 0 0 0 0 0 0 0 0 0 0 0 0 0 0 0 0 0 0 0 0 0 0 0 0 
gzmk_Rhincodon_typus_GeneID=109917821 ladders_per_sheet               0 0 0 0 0 1 0 1 0 0 0 0 0 0 0 0 0 0 0 0 0 0 0 0 0 0 0 0 0 0 
# 
loop_
_dssp_statistics_hbond.entry_id 
_dssp_statistics_hbond.type 
_dssp_statistics_hbond.count 
_dssp_statistics_hbond.count_per_100 
gzmk_Rhincodon_typus_GeneID=109917821 O(I)-->H-N(J)          143 63.8 
gzmk_Rhincodon_typus_GeneID=109917821 'PARALLEL BRIDGES'     2   0.9  
gzmk_Rhincodon_typus_GeneID=109917821 'ANTIPARALLEL BRIDGES' 75  33.5 
gzmk_Rhincodon_typus_GeneID=109917821 O(I)-->H-N(I-5)        1   0.4  
gzmk_Rhincodon_typus_GeneID=109917821 O(I)-->H-N(I-4)        2   0.9  
gzmk_Rhincodon_typus_GeneID=109917821 O(I)-->H-N(I-3)        6   2.7  
gzmk_Rhincodon_typus_GeneID=109917821 O(I)-->H-N(I-2)        0   0.0  
gzmk_Rhincodon_typus_GeneID=109917821 O(I)-->H-N(I-1)        0   0.0  
gzmk_Rhincodon_typus_GeneID=109917821 O(I)-->H-N(I+0)        0   0.0  
gzmk_Rhincodon_typus_GeneID=109917821 O(I)-->H-N(I+1)        0   0.0  
gzmk_Rhincodon_typus_GeneID=109917821 O(I)-->H-N(I+2)        15  6.7  
gzmk_Rhincodon_typus_GeneID=109917821 O(I)-->H-N(I+3)        25  11.2 
gzmk_Rhincodon_typus_GeneID=109917821 O(I)-->H-N(I+4)        13  5.8  
gzmk_Rhincodon_typus_GeneID=109917821 O(I)-->H-N(I+5)        2   0.9  
# 
_dssp_statistics.entry_id                       gzmk_Rhincodon_typus_GeneID=109917821 
_dssp_statistics.nr_of_residues                 224 
_dssp_statistics.nr_of_chains                   1 
_dssp_statistics.nr_of_ss_bridges_total         0 
_dssp_statistics.nr_of_ss_bridges_intra_chain   0 
_dssp_statistics.nr_of_ss_bridges_inter_chain   0 
# 
loop_
_chem_comp.id 
_chem_comp.type 
_chem_comp.mon_nstd_flag 
_chem_comp.name 
_chem_comp.formula 
_chem_comp.formula_weight 
ALA 'L-PEPTIDE LINKING' y ALANINE         'C3 H7 N O2'     89.093 
ARG 'L-PEPTIDE LINKING' y ARGININE        'C6 H15 N4 O2'  175.209 
ASN 'L-PEPTIDE LINKING' y ASPARAGINE      'C4 H8 N2 O3'   132.118 
ASP 'L-PEPTIDE LINKING' y 'ASPARTIC ACID' 'C4 H7 N O4'    133.103 
CYS 'L-PEPTIDE LINKING' y CYSTEINE        'C3 H7 N O2 S'  121.158 
GLN 'L-PEPTIDE LINKING' y GLUTAMINE       'C5 H10 N2 O3'  146.144 
GLU 'L-PEPTIDE LINKING' y 'GLUTAMIC ACID' 'C5 H9 N O4'    147.129 
GLY 'PEPTIDE LINKING'   y GLYCINE         'C2 H5 N O2'     75.067 
HIS 'L-PEPTIDE LINKING' y HISTIDINE       'C6 H10 N3 O2'  156.162 
ILE 'L-PEPTIDE LINKING' y ISOLEUCINE      'C6 H13 N O2'   131.173 
LEU 'L-PEPTIDE LINKING' y LEUCINE         'C6 H13 N O2'   131.173 
LYS 'L-PEPTIDE LINKING' y LYSINE          'C6 H15 N2 O2'  147.195 
MET 'L-PEPTIDE LINKING' y METHIONINE      'C5 H11 N O2 S' 149.211 
PHE 'L-PEPTIDE LINKING' y PHENYLALANINE   'C9 H11 N O2'   165.189 
PRO 'L-PEPTIDE LINKING' y PROLINE         'C5 H9 N O2'     115.13 
SER 'L-PEPTIDE LINKING' y SERINE          'C3 H7 N O3'    105.093 
THR 'L-PEPTIDE LINKING' y THREONINE       'C4 H9 N O3'    119.119 
TRP 'L-PEPTIDE LINKING' y TRYPTOPHAN      'C11 H12 N2 O2' 204.225 
TYR 'L-PEPTIDE LINKING' y TYROSINE        'C9 H11 N O3'   181.189 
VAL 'L-PEPTIDE LINKING' y VALINE          'C5 H11 N O2'   117.146 
# 
loop_
_atom_type.symbol 
N 
C 
O 
S 
# 
loop_
_entity_poly_seq.entity_id 
_entity_poly_seq.num 
_entity_poly_seq.mon_id 
_entity_poly_seq.hetero 
1   1 GLU n 
1   2 ILE n 
1   3 ILE n 
1   4 GLY n 
1   5 GLY n 
1   6 HIS n 
1   7 ASP n 
1   8 VAL n 
1   9 LYS n 
1  10 ALA n 
1  11 TYR n 
1  12 SER n 
1  13 ARG n 
1  14 PRO n 
1  15 TYR n 
1  16 MET n 
1  17 VAL n 
1  18 SER n 
1  19 ILE n 
1  20 GLN n 
1  21 VAL n 
1  22 ASN n 
1  23 ASN n 
1  24 GLN n 
1  25 HIS n 
1  26 VAL n 
1  27 CYS n 
1  28 GLY n 
1  29 GLY n 
1  30 THR n 
1  31 LEU n 
1  32 ILE n 
1  33 GLN n 
1  34 ALA n 
1  35 LYS n 
1  36 TRP n 
1  37 VAL n 
1  38 LEU n 
1  39 THR n 
1  40 ALA n 
1  41 ALA n 
1  42 ASN n 
1  43 CYS n 
1  44 ALA n 
1  45 LYS n 
1  46 LYS n 
1  47 LYS n 
1  48 ALA n 
1  49 THR n 
1  50 VAL n 
1  51 VAL n 
1  52 LEU n 
1  53 GLY n 
1  54 ALA n 
1  55 ARG n 
1  56 SER n 
1  57 LEU n 
1  58 GLN n 
1  59 LYS n 
1  60 LYS n 
1  61 ASP n 
1  62 ASN n 
1  63 ILE n 
1  64 LYS n 
1  65 GLN n 
1  66 THR n 
1  67 ILE n 
1  68 SER n 
1  69 VAL n 
1  70 LYS n 
1  71 ASN n 
1  72 ILE n 
1  73 PHE n 
1  74 PRO n 
1  75 HIS n 
1  76 PRO n 
1  77 GLU n 
1  78 PHE n 
1  79 LYS n 
1  80 ASP n 
1  81 LYS n 
1  82 ILE n 
1  83 GLU n 
1  84 ASN n 
1  85 ASP n 
1  86 ILE n 
1  87 MET n 
1  88 LEU n 
1  89 LEU n 
1  90 GLU n 
1  91 LEU n 
1  92 ALA n 
1  93 GLN n 
1  94 ALA n 
1  95 ALA n 
1  96 ASP n 
1  97 VAL n 
1  98 LYS n 
1  99 LYS n 
1 100 GLY n 
1 101 VAL n 
1 102 GLU n 
1 103 THR n 
1 104 LEU n 
1 105 LYS n 
1 106 LEU n 
1 107 PRO n 
1 108 THR n 
1 109 LYS n 
1 110 ASP n 
1 111 VAL n 
1 112 LYS n 
1 113 ALA n 
1 114 GLY n 
1 115 VAL n 
1 116 LYS n 
1 117 CYS n 
1 118 ARG n 
1 119 ILE n 
1 120 ILE n 
1 121 GLY n 
1 122 TRP n 
1 123 GLY n 
1 124 GLN n 
1 125 THR n 
1 126 SER n 
1 127 PRO n 
1 128 ARG n 
1 129 ASP n 
1 130 LYS n 
1 131 LYS n 
1 132 GLN n 
1 133 SER n 
1 134 ASP n 
1 135 THR n 
1 136 LEU n 
1 137 LYS n 
1 138 GLU n 
1 139 ALA n 
1 140 THR n 
1 141 ILE n 
1 142 SER n 
1 143 VAL n 
1 144 ILE n 
1 145 ASP n 
1 146 ARG n 
1 147 LYS n 
1 148 THR n 
1 149 CYS n 
1 150 ASN n 
1 151 LYS n 
1 152 TYR n 
1 153 TYR n 
1 154 ASN n 
1 155 GLY n 
1 156 VAL n 
1 157 ILE n 
1 158 THR n 
1 159 ASP n 
1 160 ASN n 
1 161 MET n 
1 162 ILE n 
1 163 CYS n 
1 164 ALA n 
1 165 GLY n 
1 166 ASP n 
1 167 LYS n 
1 168 LYS n 
1 169 GLY n 
1 170 ARG n 
1 171 LYS n 
1 172 ASP n 
1 173 SER n 
1 174 CYS n 
1 175 LEU n 
1 176 GLY n 
1 177 ASP n 
1 178 ALA n 
1 179 GLY n 
1 180 GLY n 
1 181 PRO n 
1 182 LEU n 
1 183 MET n 
1 184 CYS n 
1 185 LYS n 
1 186 GLU n 
1 187 VAL n 
1 188 ILE n 
1 189 VAL n 
1 190 GLY n 
1 191 ILE n 
1 192 ALA n 
1 193 SER n 
1 194 ALA n 
1 195 GLY n 
1 196 SER n 
1 197 SER n 
1 198 CYS n 
1 199 ALA n 
1 200 ILE n 
1 201 ALA n 
1 202 ARG n 
1 203 HIS n 
1 204 PRO n 
1 205 GLY n 
1 206 ILE n 
1 207 TYR n 
1 208 THR n 
1 209 ARG n 
1 210 LEU n 
1 211 THR n 
1 212 LYS n 
1 213 TYR n 
1 214 LEU n 
1 215 THR n 
1 216 TRP n 
1 217 VAL n 
1 218 LYS n 
1 219 LYS n 
1 220 THR n 
1 221 ILE n 
1 222 GLY n 
1 223 VAL n 
1 224 VAL n 
# 
loop_
_pdbx_poly_seq_scheme.asym_id 
_pdbx_poly_seq_scheme.entity_id 
_pdbx_poly_seq_scheme.seq_id 
_pdbx_poly_seq_scheme.mon_id 
_pdbx_poly_seq_scheme.ndb_seq_num 
_pdbx_poly_seq_scheme.pdb_seq_num 
_pdbx_poly_seq_scheme.auth_seq_num 
_pdbx_poly_seq_scheme.pdb_mon_id 
_pdbx_poly_seq_scheme.auth_mon_id 
_pdbx_poly_seq_scheme.pdb_strand_id 
_pdbx_poly_seq_scheme.pdb_ins_code 
_pdbx_poly_seq_scheme.hetero 
A 1   1 GLU   1 1   1   GLU GLU A ? n 
A 1   2 ILE   2 2   2   ILE ILE A ? n 
A 1   3 ILE   3 3   3   ILE ILE A ? n 
A 1   4 GLY   4 4   4   GLY GLY A ? n 
A 1   5 GLY   5 5   5   GLY GLY A ? n 
A 1   6 HIS   6 6   6   HIS HIS A ? n 
A 1   7 ASP   7 7   7   ASP ASP A ? n 
A 1   8 VAL   8 8   8   VAL VAL A ? n 
A 1   9 LYS   9 9   9   LYS LYS A ? n 
A 1  10 ALA  10 10  10  ALA ALA A ? n 
A 1  11 TYR  11 11  11  TYR TYR A ? n 
A 1  12 SER  12 12  12  SER SER A ? n 
A 1  13 ARG  13 13  13  ARG ARG A ? n 
A 1  14 PRO  14 14  14  PRO PRO A ? n 
A 1  15 TYR  15 15  15  TYR TYR A ? n 
A 1  16 MET  16 16  16  MET MET A ? n 
A 1  17 VAL  17 17  17  VAL VAL A ? n 
A 1  18 SER  18 18  18  SER SER A ? n 
A 1  19 ILE  19 19  19  ILE ILE A ? n 
A 1  20 GLN  20 20  20  GLN GLN A ? n 
A 1  21 VAL  21 21  21  VAL VAL A ? n 
A 1  22 ASN  22 22  22  ASN ASN A ? n 
A 1  23 ASN  23 23  23  ASN ASN A ? n 
A 1  24 GLN  24 24  24  GLN GLN A ? n 
A 1  25 HIS  25 25  25  HIS HIS A ? n 
A 1  26 VAL  26 26  26  VAL VAL A ? n 
A 1  27 CYS  27 27  27  CYS CYS A ? n 
A 1  28 GLY  28 28  28  GLY GLY A ? n 
A 1  29 GLY  29 29  29  GLY GLY A ? n 
A 1  30 THR  30 30  30  THR THR A ? n 
A 1  31 LEU  31 31  31  LEU LEU A ? n 
A 1  32 ILE  32 32  32  ILE ILE A ? n 
A 1  33 GLN  33 33  33  GLN GLN A ? n 
A 1  34 ALA  34 34  34  ALA ALA A ? n 
A 1  35 LYS  35 35  35  LYS LYS A ? n 
A 1  36 TRP  36 36  36  TRP TRP A ? n 
A 1  37 VAL  37 37  37  VAL VAL A ? n 
A 1  38 LEU  38 38  38  LEU LEU A ? n 
A 1  39 THR  39 39  39  THR THR A ? n 
A 1  40 ALA  40 40  40  ALA ALA A ? n 
A 1  41 ALA  41 41  41  ALA ALA A ? n 
A 1  42 ASN  42 42  42  ASN ASN A ? n 
A 1  43 CYS  43 43  43  CYS CYS A ? n 
A 1  44 ALA  44 44  44  ALA ALA A ? n 
A 1  45 LYS  45 45  45  LYS LYS A ? n 
A 1  46 LYS  46 46  46  LYS LYS A ? n 
A 1  47 LYS  47 47  47  LYS LYS A ? n 
A 1  48 ALA  48 48  48  ALA ALA A ? n 
A 1  49 THR  49 49  49  THR THR A ? n 
A 1  50 VAL  50 50  50  VAL VAL A ? n 
A 1  51 VAL  51 51  51  VAL VAL A ? n 
A 1  52 LEU  52 52  52  LEU LEU A ? n 
A 1  53 GLY  53 53  53  GLY GLY A ? n 
A 1  54 ALA  54 54  54  ALA ALA A ? n 
A 1  55 ARG  55 55  55  ARG ARG A ? n 
A 1  56 SER  56 56  56  SER SER A ? n 
A 1  57 LEU  57 57  57  LEU LEU A ? n 
A 1  58 GLN  58 58  58  GLN GLN A ? n 
A 1  59 LYS  59 59  59  LYS LYS A ? n 
A 1  60 LYS  60 60  60  LYS LYS A ? n 
A 1  61 ASP  61 61  61  ASP ASP A ? n 
A 1  62 ASN  62 62  62  ASN ASN A ? n 
A 1  63 ILE  63 63  63  ILE ILE A ? n 
A 1  64 LYS  64 64  64  LYS LYS A ? n 
A 1  65 GLN  65 65  65  GLN GLN A ? n 
A 1  66 THR  66 66  66  THR THR A ? n 
A 1  67 ILE  67 67  67  ILE ILE A ? n 
A 1  68 SER  68 68  68  SER SER A ? n 
A 1  69 VAL  69 69  69  VAL VAL A ? n 
A 1  70 LYS  70 70  70  LYS LYS A ? n 
A 1  71 ASN  71 71  71  ASN ASN A ? n 
A 1  72 ILE  72 72  72  ILE ILE A ? n 
A 1  73 PHE  73 73  73  PHE PHE A ? n 
A 1  74 PRO  74 74  74  PRO PRO A ? n 
A 1  75 HIS  75 75  75  HIS HIS A ? n 
A 1  76 PRO  76 76  76  PRO PRO A ? n 
A 1  77 GLU  77 77  77  GLU GLU A ? n 
A 1  78 PHE  78 78  78  PHE PHE A ? n 
A 1  79 LYS  79 79  79  LYS LYS A ? n 
A 1  80 ASP  80 80  80  ASP ASP A ? n 
A 1  81 LYS  81 81  81  LYS LYS A ? n 
A 1  82 ILE  82 82  82  ILE ILE A ? n 
A 1  83 GLU  83 83  83  GLU GLU A ? n 
A 1  84 ASN  84 84  84  ASN ASN A ? n 
A 1  85 ASP  85 85  85  ASP ASP A ? n 
A 1  86 ILE  86 86  86  ILE ILE A ? n 
A 1  87 MET  87 87  87  MET MET A ? n 
A 1  88 LEU  88 88  88  LEU LEU A ? n 
A 1  89 LEU  89 89  89  LEU LEU A ? n 
A 1  90 GLU  90 90  90  GLU GLU A ? n 
A 1  91 LEU  91 91  91  LEU LEU A ? n 
A 1  92 ALA  92 92  92  ALA ALA A ? n 
A 1  93 GLN  93 93  93  GLN GLN A ? n 
A 1  94 ALA  94 94  94  ALA ALA A ? n 
A 1  95 ALA  95 95  95  ALA ALA A ? n 
A 1  96 ASP  96 96  96  ASP ASP A ? n 
A 1  97 VAL  97 97  97  VAL VAL A ? n 
A 1  98 LYS  98 98  98  LYS LYS A ? n 
A 1  99 LYS  99 99  99  LYS LYS A ? n 
A 1 100 GLY 100 100 100 GLY GLY A ? n 
A 1 101 VAL 101 101 101 VAL VAL A ? n 
A 1 102 GLU 102 102 102 GLU GLU A ? n 
A 1 103 THR 103 103 103 THR THR A ? n 
A 1 104 LEU 104 104 104 LEU LEU A ? n 
A 1 105 LYS 105 105 105 LYS LYS A ? n 
A 1 106 LEU 106 106 106 LEU LEU A ? n 
A 1 107 PRO 107 107 107 PRO PRO A ? n 
A 1 108 THR 108 108 108 THR THR A ? n 
A 1 109 LYS 109 109 109 LYS LYS A ? n 
A 1 110 ASP 110 110 110 ASP ASP A ? n 
A 1 111 VAL 111 111 111 VAL VAL A ? n 
A 1 112 LYS 112 112 112 LYS LYS A ? n 
A 1 113 ALA 113 113 113 ALA ALA A ? n 
A 1 114 GLY 114 114 114 GLY GLY A ? n 
A 1 115 VAL 115 115 115 VAL VAL A ? n 
A 1 116 LYS 116 116 116 LYS LYS A ? n 
A 1 117 CYS 117 117 117 CYS CYS A ? n 
A 1 118 ARG 118 118 118 ARG ARG A ? n 
A 1 119 ILE 119 119 119 ILE ILE A ? n 
A 1 120 ILE 120 120 120 ILE ILE A ? n 
A 1 121 GLY 121 121 121 GLY GLY A ? n 
A 1 122 TRP 122 122 122 TRP TRP A ? n 
A 1 123 GLY 123 123 123 GLY GLY A ? n 
A 1 124 GLN 124 124 124 GLN GLN A ? n 
A 1 125 THR 125 125 125 THR THR A ? n 
A 1 126 SER 126 126 126 SER SER A ? n 
A 1 127 PRO 127 127 127 PRO PRO A ? n 
A 1 128 ARG 128 128 128 ARG ARG A ? n 
A 1 129 ASP 129 129 129 ASP ASP A ? n 
A 1 130 LYS 130 130 130 LYS LYS A ? n 
A 1 131 LYS 131 131 131 LYS LYS A ? n 
A 1 132 GLN 132 132 132 GLN GLN A ? n 
A 1 133 SER 133 133 133 SER SER A ? n 
A 1 134 ASP 134 134 134 ASP ASP A ? n 
A 1 135 THR 135 135 135 THR THR A ? n 
A 1 136 LEU 136 136 136 LEU LEU A ? n 
A 1 137 LYS 137 137 137 LYS LYS A ? n 
A 1 138 GLU 138 138 138 GLU GLU A ? n 
A 1 139 ALA 139 139 139 ALA ALA A ? n 
A 1 140 THR 140 140 140 THR THR A ? n 
A 1 141 ILE 141 141 141 ILE ILE A ? n 
A 1 142 SER 142 142 142 SER SER A ? n 
A 1 143 VAL 143 143 143 VAL VAL A ? n 
A 1 144 ILE 144 144 144 ILE ILE A ? n 
A 1 145 ASP 145 145 145 ASP ASP A ? n 
A 1 146 ARG 146 146 146 ARG ARG A ? n 
A 1 147 LYS 147 147 147 LYS LYS A ? n 
A 1 148 THR 148 148 148 THR THR A ? n 
A 1 149 CYS 149 149 149 CYS CYS A ? n 
A 1 150 ASN 150 150 150 ASN ASN A ? n 
A 1 151 LYS 151 151 151 LYS LYS A ? n 
A 1 152 TYR 152 152 152 TYR TYR A ? n 
A 1 153 TYR 153 153 153 TYR TYR A ? n 
A 1 154 ASN 154 154 154 ASN ASN A ? n 
A 1 155 GLY 155 155 155 GLY GLY A ? n 
A 1 156 VAL 156 156 156 VAL VAL A ? n 
A 1 157 ILE 157 157 157 ILE ILE A ? n 
A 1 158 THR 158 158 158 THR THR A ? n 
A 1 159 ASP 159 159 159 ASP ASP A ? n 
A 1 160 ASN 160 160 160 ASN ASN A ? n 
A 1 161 MET 161 161 161 MET MET A ? n 
A 1 162 ILE 162 162 162 ILE ILE A ? n 
A 1 163 CYS 163 163 163 CYS CYS A ? n 
A 1 164 ALA 164 164 164 ALA ALA A ? n 
A 1 165 GLY 165 165 165 GLY GLY A ? n 
A 1 166 ASP 166 166 166 ASP ASP A ? n 
A 1 167 LYS 167 167 167 LYS LYS A ? n 
A 1 168 LYS 168 168 168 LYS LYS A ? n 
A 1 169 GLY 169 169 169 GLY GLY A ? n 
A 1 170 ARG 170 170 170 ARG ARG A ? n 
A 1 171 LYS 171 171 171 LYS LYS A ? n 
A 1 172 ASP 172 172 172 ASP ASP A ? n 
A 1 173 SER 173 173 173 SER SER A ? n 
A 1 174 CYS 174 174 174 CYS CYS A ? n 
A 1 175 LEU 175 175 175 LEU LEU A ? n 
A 1 176 GLY 176 176 176 GLY GLY A ? n 
A 1 177 ASP 177 177 177 ASP ASP A ? n 
A 1 178 ALA 178 178 178 ALA ALA A ? n 
A 1 179 GLY 179 179 179 GLY GLY A ? n 
A 1 180 GLY 180 180 180 GLY GLY A ? n 
A 1 181 PRO 181 181 181 PRO PRO A ? n 
A 1 182 LEU 182 182 182 LEU LEU A ? n 
A 1 183 MET 183 183 183 MET MET A ? n 
A 1 184 CYS 184 184 184 CYS CYS A ? n 
A 1 185 LYS 185 185 185 LYS LYS A ? n 
A 1 186 GLU 186 186 186 GLU GLU A ? n 
A 1 187 VAL 187 187 187 VAL VAL A ? n 
A 1 188 ILE 188 188 188 ILE ILE A ? n 
A 1 189 VAL 189 189 189 VAL VAL A ? n 
A 1 190 GLY 190 190 190 GLY GLY A ? n 
A 1 191 ILE 191 191 191 ILE ILE A ? n 
A 1 192 ALA 192 192 192 ALA ALA A ? n 
A 1 193 SER 193 193 193 SER SER A ? n 
A 1 194 ALA 194 194 194 ALA ALA A ? n 
A 1 195 GLY 195 195 195 GLY GLY A ? n 
A 1 196 SER 196 196 196 SER SER A ? n 
A 1 197 SER 197 197 197 SER SER A ? n 
A 1 198 CYS 198 198 198 CYS CYS A ? n 
A 1 199 ALA 199 199 199 ALA ALA A ? n 
A 1 200 ILE 200 200 200 ILE ILE A ? n 
A 1 201 ALA 201 201 201 ALA ALA A ? n 
A 1 202 ARG 202 202 202 ARG ARG A ? n 
A 1 203 HIS 203 203 203 HIS HIS A ? n 
A 1 204 PRO 204 204 204 PRO PRO A ? n 
A 1 205 GLY 205 205 205 GLY GLY A ? n 
A 1 206 ILE 206 206 206 ILE ILE A ? n 
A 1 207 TYR 207 207 207 TYR TYR A ? n 
A 1 208 THR 208 208 208 THR THR A ? n 
A 1 209 ARG 209 209 209 ARG ARG A ? n 
A 1 210 LEU 210 210 210 LEU LEU A ? n 
A 1 211 THR 211 211 211 THR THR A ? n 
A 1 212 LYS 212 212 212 LYS LYS A ? n 
A 1 213 TYR 213 213 213 TYR TYR A ? n 
A 1 214 LEU 214 214 214 LEU LEU A ? n 
A 1 215 THR 215 215 215 THR THR A ? n 
A 1 216 TRP 216 216 216 TRP TRP A ? n 
A 1 217 VAL 217 217 217 VAL VAL A ? n 
A 1 218 LYS 218 218 218 LYS LYS A ? n 
A 1 219 LYS 219 219 219 LYS LYS A ? n 
A 1 220 THR 220 220 220 THR THR A ? n 
A 1 221 ILE 221 221 221 ILE ILE A ? n 
A 1 222 GLY 222 222 222 GLY GLY A ? n 
A 1 223 VAL 223 223 223 VAL VAL A ? n 
A 1 224 VAL 224 224 224 VAL VAL A ? n 
# 
loop_
_atom_site.group_PDB 
_atom_site.id 
_atom_site.type_symbol 
_atom_site.label_atom_id 
_atom_site.label_alt_id 
_atom_site.label_comp_id 
_atom_site.label_asym_id 
_atom_site.label_entity_id 
_atom_site.label_seq_id 
_atom_site.pdbx_PDB_ins_code 
_atom_site.Cartn_x 
_atom_site.Cartn_y 
_atom_site.Cartn_z 
_atom_site.occupancy 
_atom_site.B_iso_or_equiv 
_atom_site.pdbx_formal_charge 
_atom_site.auth_seq_id 
_atom_site.auth_comp_id 
_atom_site.auth_asym_id 
_atom_site.auth_atom_id 
_atom_site.pdbx_PDB_model_num 
ATOM 1    N N   ? GLU A 1   1 ?   7.115  -8.393   5.560 1.000 60.290 ? 1   GLU A N   1 
ATOM 2    C CA  ? GLU A 1   1 ?   8.448  -7.812   5.689 1.000 60.290 ? 1   GLU A CA  1 
ATOM 3    C C   ? GLU A 1   1 ?   9.019  -7.432   4.326 1.000 60.290 ? 1   GLU A C   1 
ATOM 4    C CB  ? GLU A 1   1 ?   9.391  -8.784   6.402 1.000 60.290 ? 1   GLU A CB  1 
ATOM 5    O O   ? GLU A 1   1 ?   8.759  -8.108   3.328 1.000 60.290 ? 1   GLU A O   1 
ATOM 6    C CG  ? GLU A 1   1 ?  10.695  -8.149   6.864 1.000 60.290 ? 1   GLU A CG  1 
ATOM 7    C CD  ? GLU A 1   1 ?  11.584  -9.104   7.644 1.000 60.290 ? 1   GLU A CD  1 
ATOM 8    O OE1 ? GLU A 1   1 ?  12.756  -8.757   7.915 1.000 60.290 ? 1   GLU A OE1 1 
ATOM 9    O OE2 ? GLU A 1   1 ?  11.106 -10.208   7.985 1.000 60.290 ? 1   GLU A OE2 1 
ATOM 10   N N   ? ILE A 1   2 ?   9.716  -6.195   4.266 1.000 79.050 ? 2   ILE A N   1 
ATOM 11   C CA  ? ILE A 1   2 ?  10.425  -5.527   3.180 1.000 79.050 ? 2   ILE A CA  1 
ATOM 12   C C   ? ILE A 1   2 ?  11.854  -6.059   3.094 1.000 79.050 ? 2   ILE A C   1 
ATOM 13   C CB  ? ILE A 1   2 ?  10.435  -3.994   3.370 1.000 79.050 ? 2   ILE A CB  1 
ATOM 14   O O   ? ILE A 1   2 ?  12.643  -5.890   4.026 1.000 79.050 ? 2   ILE A O   1 
ATOM 15   C CG1 ? ILE A 1   2 ?   9.003  -3.465   3.519 1.000 79.050 ? 2   ILE A CG1 1 
ATOM 16   C CG2 ? ILE A 1   2 ?  11.152  -3.310   2.203 1.000 79.050 ? 2   ILE A CG2 1 
ATOM 17   C CD1 ? ILE A 1   2 ?   8.138  -3.664   2.283 1.000 79.050 ? 2   ILE A CD1 1 
ATOM 18   N N   ? ILE A 1   3 ?  12.178  -6.900   2.128 1.000 85.240 ? 3   ILE A N   1 
ATOM 19   C CA  ? ILE A 1   3 ?  13.522  -7.444   1.966 1.000 85.240 ? 3   ILE A CA  1 
ATOM 20   C C   ? ILE A 1   3 ?  14.538  -6.304   1.923 1.000 85.240 ? 3   ILE A C   1 
ATOM 21   C CB  ? ILE A 1   3 ?  13.632  -8.309   0.691 1.000 85.240 ? 3   ILE A CB  1 
ATOM 22   O O   ? ILE A 1   3 ?  14.384  -5.356   1.149 1.000 85.240 ? 3   ILE A O   1 
ATOM 23   C CG1 ? ILE A 1   3 ?  12.650  -9.484   0.757 1.000 85.240 ? 3   ILE A CG1 1 
ATOM 24   C CG2 ? ILE A 1   3 ?  15.068  -8.805   0.498 1.000 85.240 ? 3   ILE A CG2 1 
ATOM 25   C CD1 ? ILE A 1   3 ?  12.636 -10.350  -0.496 1.000 85.240 ? 3   ILE A CD1 1 
ATOM 26   N N   ? GLY A 1   4 ?  15.582  -6.481   2.861 1.000 86.240 ? 4   GLY A N   1 
ATOM 27   C CA  ? GLY A 1   4 ?  16.629  -5.472   2.884 1.000 86.240 ? 4   GLY A CA  1 
ATOM 28   C C   ? GLY A 1   4 ?  16.216  -4.198   3.597 1.000 86.240 ? 4   GLY A C   1 
ATOM 29   O O   ? GLY A 1   4 ?  16.866  -3.161   3.453 1.000 86.240 ? 4   GLY A O   1 
ATOM 30   N N   ? GLY A 1   5 ?  14.969  -4.255   4.328 1.000 89.480 ? 5   GLY A N   1 
ATOM 31   C CA  ? GLY A 1   5 ?  14.435  -3.108   5.045 1.000 89.480 ? 5   GLY A CA  1 
ATOM 32   C C   ? GLY A 1   5 ?  14.918  -3.024   6.480 1.000 89.480 ? 5   GLY A C   1 
ATOM 33   O O   ? GLY A 1   5 ?  15.585  -3.937   6.971 1.000 89.480 ? 5   GLY A O   1 
ATOM 34   N N   ? HIS A 1   6 ?  14.672  -1.954   7.080 1.000 92.570 ? 6   HIS A N   1 
ATOM 35   C CA  ? HIS A 1   6 ?  14.988  -1.706   8.482 1.000 92.570 ? 6   HIS A CA  1 
ATOM 36   C C   ? HIS A 1   6 ?  13.751  -1.267   9.257 1.000 92.570 ? 6   HIS A C   1 
ATOM 37   C CB  ? HIS A 1   6 ?  16.087  -0.649   8.604 1.000 92.570 ? 6   HIS A CB  1 
ATOM 38   O O   ? HIS A 1   6 ?  12.740  -0.891   8.659 1.000 92.570 ? 6   HIS A O   1 
ATOM 39   C CG  ? HIS A 1   6 ?  15.707   0.680   8.034 1.000 92.570 ? 6   HIS A CG  1 
ATOM 40   C CD2 ? HIS A 1   6 ?  15.226   1.798   8.628 1.000 92.570 ? 6   HIS A CD2 1 
ATOM 41   N ND1 ? HIS A 1   6 ?  15.803   0.969   6.690 1.000 92.570 ? 6   HIS A ND1 1 
ATOM 42   C CE1 ? HIS A 1   6 ?  15.398   2.210   6.482 1.000 92.570 ? 6   HIS A CE1 1 
ATOM 43   N NE2 ? HIS A 1   6 ?  15.042   2.735   7.642 1.000 92.570 ? 6   HIS A NE2 1 
ATOM 44   N N   ? ASP A 1   7 ?  13.845  -1.391  10.659 1.000 92.960 ? 7   ASP A N   1 
ATOM 45   C CA  ? ASP A 1   7 ?  12.740  -0.940  11.498 1.000 92.960 ? 7   ASP A CA  1 
ATOM 46   C C   ? ASP A 1   7 ?  12.454   0.544  11.279 1.000 92.960 ? 7   ASP A C   1 
ATOM 47   C CB  ? ASP A 1   7 ?  13.044  -1.204  12.974 1.000 92.960 ? 7   ASP A CB  1 
ATOM 48   O O   ? ASP A 1   7 ?  13.380   1.352  11.181 1.000 92.960 ? 7   ASP A O   1 
ATOM 49   C CG  ? ASP A 1   7 ?  13.007  -2.679  13.332 1.000 92.960 ? 7   ASP A CG  1 
ATOM 50   O OD1 ? ASP A 1   7 ?  12.654  -3.509  12.466 1.000 92.960 ? 7   ASP A OD1 1 
ATOM 51   O OD2 ? ASP A 1   7 ?  13.330  -3.015  14.492 1.000 92.960 ? 7   ASP A OD2 1 
ATOM 52   N N   ? VAL A 1   8 ?  11.169   0.814  11.179 1.000 91.180 ? 8   VAL A N   1 
ATOM 53   C CA  ? VAL A 1   8 ?  10.744   2.204  11.063 1.000 91.180 ? 8   VAL A CA  1 
ATOM 54   C C   ? VAL A 1   8 ?  10.900   2.907  12.410 1.000 91.180 ? 8   VAL A C   1 
ATOM 55   C CB  ? VAL A 1   8 ?   9.282   2.312  10.572 1.000 91.180 ? 8   VAL A CB  1 
ATOM 56   O O   ? VAL A 1   8 ?  10.647   2.313  13.460 1.000 91.180 ? 8   VAL A O   1 
ATOM 57   C CG1 ? VAL A 1   8 ?   8.804   3.762  10.613 1.000 91.180 ? 8   VAL A CG1 1 
ATOM 58   C CG2 ? VAL A 1   8 ?   9.150   1.741   9.161 1.000 91.180 ? 8   VAL A CG2 1 
ATOM 59   N N   ? LYS A 1   9 ?  11.387   4.163  12.263 1.000 87.630 ? 9   LYS A N   1 
ATOM 60   C CA  ? LYS A 1   9 ?  11.413   4.974  13.476 1.000 87.630 ? 9   LYS A CA  1 
ATOM 61   C C   ? LYS A 1   9 ?  10.016   5.113  14.075 1.000 87.630 ? 9   LYS A C   1 
ATOM 62   C CB  ? LYS A 1   9 ?  11.998   6.357  13.185 1.000 87.630 ? 9   LYS A CB  1 
ATOM 63   O O   ? LYS A 1   9 ?   9.036   5.279  13.346 1.000 87.630 ? 9   LYS A O   1 
ATOM 64   C CG  ? LYS A 1   9 ?  12.233   7.204  14.427 1.000 87.630 ? 9   LYS A CG  1 
ATOM 65   C CD  ? LYS A 1   9 ?  12.854   8.550  14.077 1.000 87.630 ? 9   LYS A CD  1 
ATOM 66   C CE  ? LYS A 1   9 ?  13.026   9.426  15.310 1.000 87.630 ? 9   LYS A CE  1 
ATOM 67   N NZ  ? LYS A 1   9 ?  13.643  10.743  14.973 1.000 87.630 ? 9   LYS A NZ  1 
ATOM 68   N N   ? ALA A 1  10 ?   9.968   4.964  15.341 1.000 82.160 ? 10  ALA A N   1 
ATOM 69   C CA  ? ALA A 1  10 ?   8.691   5.020  16.046 1.000 82.160 ? 10  ALA A CA  1 
ATOM 70   C C   ? ALA A 1  10 ?   7.868   6.224  15.596 1.000 82.160 ? 10  ALA A C   1 
ATOM 71   C CB  ? ALA A 1  10 ?   8.918   5.069  17.555 1.000 82.160 ? 10  ALA A CB  1 
ATOM 72   O O   ? ALA A 1  10 ?   8.366   7.352  15.578 1.000 82.160 ? 10  ALA A O   1 
ATOM 73   N N   ? TYR A 1  11 ?   6.563   5.875  15.110 1.000 80.040 ? 11  TYR A N   1 
ATOM 74   C CA  ? TYR A 1  11 ?   5.511   6.842  14.816 1.000 80.040 ? 11  TYR A CA  1 
ATOM 75   C C   ? TYR A 1  11 ?   5.878   7.696  13.607 1.000 80.040 ? 11  TYR A C   1 
ATOM 76   C CB  ? TYR A 1  11 ?   5.251   7.740  16.029 1.000 80.040 ? 11  TYR A CB  1 
ATOM 77   O O   ? TYR A 1  11 ?   5.320   8.777  13.411 1.000 80.040 ? 11  TYR A O   1 
ATOM 78   C CG  ? TYR A 1  11 ?   4.914   6.978  17.287 1.000 80.040 ? 11  TYR A CG  1 
ATOM 79   C CD1 ? TYR A 1  11 ?   3.741   6.233  17.381 1.000 80.040 ? 11  TYR A CD1 1 
ATOM 80   C CD2 ? TYR A 1  11 ?   5.767   7.001  18.385 1.000 80.040 ? 11  TYR A CD2 1 
ATOM 81   C CE1 ? TYR A 1  11 ?   3.425   5.530  18.539 1.000 80.040 ? 11  TYR A CE1 1 
ATOM 82   C CE2 ? TYR A 1  11 ?   5.462   6.303  19.549 1.000 80.040 ? 11  TYR A CE2 1 
ATOM 83   O OH  ? TYR A 1  11 ?   3.983   4.877  20.765 1.000 80.040 ? 11  TYR A OH  1 
ATOM 84   C CZ  ? TYR A 1  11 ?   4.291   5.570  19.616 1.000 80.040 ? 11  TYR A CZ  1 
ATOM 85   N N   ? SER A 1  12 ?   6.896   7.407  12.859 1.000 88.310 ? 12  SER A N   1 
ATOM 86   C CA  ? SER A 1  12 ?   7.362   8.162  11.701 1.000 88.310 ? 12  SER A CA  1 
ATOM 87   C C   ? SER A 1  12 ?   6.538   7.835  10.460 1.000 88.310 ? 12  SER A C   1 
ATOM 88   C CB  ? SER A 1  12 ?   8.840   7.873  11.432 1.000 88.310 ? 12  SER A CB  1 
ATOM 89   O O   ? SER A 1  12 ?   6.577   8.571   9.471 1.000 88.310 ? 12  SER A O   1 
ATOM 90   O OG  ? SER A 1  12 ?   9.040   6.499  11.144 1.000 88.310 ? 12  SER A OG  1 
ATOM 91   N N   ? ARG A 1  13 ?   5.693   6.819  10.525 1.000 92.450 ? 13  ARG A N   1 
ATOM 92   C CA  ? ARG A 1  13 ?   4.829   6.432   9.414 1.000 92.450 ? 13  ARG A CA  1 
ATOM 93   C C   ? ARG A 1  13 ?   3.392   6.228   9.883 1.000 92.450 ? 13  ARG A C   1 
ATOM 94   C CB  ? ARG A 1  13 ?   5.348   5.157   8.746 1.000 92.450 ? 13  ARG A CB  1 
ATOM 95   O O   ? ARG A 1  13 ?   2.863   5.117   9.813 1.000 92.450 ? 13  ARG A O   1 
ATOM 96   C CG  ? ARG A 1  13 ?   6.770   5.272   8.221 1.000 92.450 ? 13  ARG A CG  1 
ATOM 97   C CD  ? ARG A 1  13 ?   6.867   6.262   7.068 1.000 92.450 ? 13  ARG A CD  1 
ATOM 98   N NE  ? ARG A 1  13 ?   8.225   6.339   6.537 1.000 92.450 ? 13  ARG A NE  1 
ATOM 99   N NH1 ? ARG A 1  13 ?   8.971   7.870   8.098 1.000 92.450 ? 13  ARG A NH1 1 
ATOM 100  N NH2 ? ARG A 1  13 ?  10.393   7.095   6.476 1.000 92.450 ? 13  ARG A NH2 1 
ATOM 101  C CZ  ? ARG A 1  13 ?   9.193   7.101   7.038 1.000 92.450 ? 13  ARG A CZ  1 
ATOM 102  N N   ? PRO A 1  14 ?   2.704   7.274  10.235 1.000 93.710 ? 14  PRO A N   1 
ATOM 103  C CA  ? PRO A 1  14 ?   1.408   7.204  10.914 1.000 93.710 ? 14  PRO A CA  1 
ATOM 104  C C   ? PRO A 1  14 ?   0.249   6.958   9.951 1.000 93.710 ? 14  PRO A C   1 
ATOM 105  C CB  ? PRO A 1  14 ?   1.284   8.577  11.579 1.000 93.710 ? 14  PRO A CB  1 
ATOM 106  O O   ? PRO A 1  14 ?  -0.888   6.756  10.386 1.000 93.710 ? 14  PRO A O   1 
ATOM 107  C CG  ? PRO A 1  14 ?   2.067   9.499  10.700 1.000 93.710 ? 14  PRO A CG  1 
ATOM 108  C CD  ? PRO A 1  14 ?   3.248   8.749  10.154 1.000 93.710 ? 14  PRO A CD  1 
ATOM 109  N N   ? TYR A 1  15 ?   0.493   6.784   8.646 1.000 95.820 ? 15  TYR A N   1 
ATOM 110  C CA  ? TYR A 1  15 ?  -0.514   6.534   7.620 1.000 95.820 ? 15  TYR A CA  1 
ATOM 111  C C   ? TYR A 1  15 ?  -0.591   5.050   7.284 1.000 95.820 ? 15  TYR A C   1 
ATOM 112  C CB  ? TYR A 1  15 ?  -0.205   7.340   6.355 1.000 95.820 ? 15  TYR A CB  1 
ATOM 113  O O   ? TYR A 1  15 ?  -1.488   4.618   6.555 1.000 95.820 ? 15  TYR A O   1 
ATOM 114  C CG  ? TYR A 1  15 ?   1.257   7.343   5.979 1.000 95.820 ? 15  TYR A CG  1 
ATOM 115  C CD1 ? TYR A 1  15 ?   2.073   8.431   6.282 1.000 95.820 ? 15  TYR A CD1 1 
ATOM 116  C CD2 ? TYR A 1  15 ?   1.825   6.258   5.319 1.000 95.820 ? 15  TYR A CD2 1 
ATOM 117  C CE1 ? TYR A 1  15 ?   3.420   8.439   5.935 1.000 95.820 ? 15  TYR A CE1 1 
ATOM 118  C CE2 ? TYR A 1  15 ?   3.171   6.255   4.968 1.000 95.820 ? 15  TYR A CE2 1 
ATOM 119  O OH  ? TYR A 1  15 ?   5.292   7.350   4.934 1.000 95.820 ? 15  TYR A OH  1 
ATOM 120  C CZ  ? TYR A 1  15 ?   3.959   7.348   5.280 1.000 95.820 ? 15  TYR A CZ  1 
ATOM 121  N N   ? MET A 1  16 ?   0.391   4.270   7.748 1.000 95.870 ? 16  MET A N   1 
ATOM 122  C CA  ? MET A 1  16 ?   0.451   2.845   7.436 1.000 95.870 ? 16  MET A CA  1 
ATOM 123  C C   ? MET A 1  16 ?  -0.686   2.090   8.118 1.000 95.870 ? 16  MET A C   1 
ATOM 124  C CB  ? MET A 1  16 ?   1.798   2.257   7.861 1.000 95.870 ? 16  MET A CB  1 
ATOM 125  O O   ? MET A 1  16 ?  -0.946   2.293   9.306 1.000 95.870 ? 16  MET A O   1 
ATOM 126  C CG  ? MET A 1  16 ?   1.991   0.807   7.447 1.000 95.870 ? 16  MET A CG  1 
ATOM 127  S SD  ? MET A 1  16 ?   2.030   0.595   5.624 1.000 95.870 ? 16  MET A SD  1 
ATOM 128  C CE  ? MET A 1  16 ?   1.104  -0.957   5.462 1.000 95.870 ? 16  MET A CE  1 
ATOM 129  N N   ? VAL A 1  17 ?  -1.264   1.160   7.327 1.000 96.450 ? 17  VAL A N   1 
ATOM 130  C CA  ? VAL A 1  17 ?  -2.417   0.405   7.807 1.000 96.450 ? 17  VAL A CA  1 
ATOM 131  C C   ? VAL A 1  17 ?  -2.147  -1.092   7.673 1.000 96.450 ? 17  VAL A C   1 
ATOM 132  C CB  ? VAL A 1  17 ?  -3.703   0.786   7.039 1.000 96.450 ? 17  VAL A CB  1 
ATOM 133  O O   ? VAL A 1  17 ?  -1.599  -1.543   6.664 1.000 96.450 ? 17  VAL A O   1 
ATOM 134  C CG1 ? VAL A 1  17 ?  -4.857  -0.137   7.428 1.000 96.450 ? 17  VAL A CG1 1 
ATOM 135  C CG2 ? VAL A 1  17 ?  -4.069   2.245   7.304 1.000 96.450 ? 17  VAL A CG2 1 
ATOM 136  N N   ? SER A 1  18 ?  -2.509  -1.789   8.728 1.000 96.350 ? 18  SER A N   1 
ATOM 137  C CA  ? SER A 1  18 ?  -2.554  -3.246   8.661 1.000 96.350 ? 18  SER A CA  1 
ATOM 138  C C   ? SER A 1  18 ?  -3.986  -3.748   8.502 1.000 96.350 ? 18  SER A C   1 
ATOM 139  C CB  ? SER A 1  18 ?  -1.926  -3.861   9.912 1.000 96.350 ? 18  SER A CB  1 
ATOM 140  O O   ? SER A 1  18 ?  -4.843  -3.472   9.345 1.000 96.350 ? 18  SER A O   1 
ATOM 141  O OG  ? SER A 1  18 ?  -2.000  -5.275   9.870 1.000 96.350 ? 18  SER A OG  1 
ATOM 142  N N   ? ILE A 1  19 ?  -4.202  -4.426   7.443 1.000 96.550 ? 19  ILE A N   1 
ATOM 143  C CA  ? ILE A 1  19 ?  -5.491  -5.079   7.245 1.000 96.550 ? 19  ILE A CA  1 
ATOM 144  C C   ? ILE A 1  19 ?  -5.450  -6.490   7.828 1.000 96.550 ? 19  ILE A C   1 
ATOM 145  C CB  ? ILE A 1  19 ?  -5.877  -5.128   5.750 1.000 96.550 ? 19  ILE A CB  1 
ATOM 146  O O   ? ILE A 1  19 ?  -4.601  -7.300   7.451 1.000 96.550 ? 19  ILE A O   1 
ATOM 147  C CG1 ? ILE A 1  19 ?  -5.923  -3.712   5.164 1.000 96.550 ? 19  ILE A CG1 1 
ATOM 148  C CG2 ? ILE A 1  19 ?  -7.218  -5.843   5.561 1.000 96.550 ? 19  ILE A CG2 1 
ATOM 149  C CD1 ? ILE A 1  19 ?  -5.908  -3.672   3.642 1.000 96.550 ? 19  ILE A CD1 1 
ATOM 150  N N   ? GLN A 1  20 ?  -6.416  -6.763   8.780 1.000 95.990 ? 20  GLN A N   1 
ATOM 151  C CA  ? GLN A 1  20 ?  -6.328  -8.020   9.515 1.000 95.990 ? 20  GLN A CA  1 
ATOM 152  C C   ? GLN A 1  20 ?  -7.614  -8.830   9.375 1.000 95.990 ? 20  GLN A C   1 
ATOM 153  C CB  ? GLN A 1  20 ?  -6.029  -7.759  10.992 1.000 95.990 ? 20  GLN A CB  1 
ATOM 154  O O   ? GLN A 1  20 ?  -8.706  -8.262   9.295 1.000 95.990 ? 20  GLN A O   1 
ATOM 155  C CG  ? GLN A 1  20 ?  -4.640  -7.191  11.247 1.000 95.990 ? 20  GLN A CG  1 
ATOM 156  C CD  ? GLN A 1  20 ?  -4.281  -7.159  12.721 1.000 95.990 ? 20  GLN A CD  1 
ATOM 157  N NE2 ? GLN A 1  20 ?  -3.160  -6.523  13.045 1.000 95.990 ? 20  GLN A NE2 1 
ATOM 158  O OE1 ? GLN A 1  20 ?  -5.005  -7.702  13.562 1.000 95.990 ? 20  GLN A OE1 1 
ATOM 159  N N   ? VAL A 1  21 ?  -7.430 -10.143   9.318 1.000 94.930 ? 21  VAL A N   1 
ATOM 160  C CA  ? VAL A 1  21 ?  -8.497 -11.133   9.430 1.000 94.930 ? 21  VAL A CA  1 
ATOM 161  C C   ? VAL A 1  21 ?  -8.216 -12.064  10.607 1.000 94.930 ? 21  VAL A C   1 
ATOM 162  C CB  ? VAL A 1  21 ?  -8.651 -11.950   8.128 1.000 94.930 ? 21  VAL A CB  1 
ATOM 163  O O   ? VAL A 1  21 ?  -7.142 -12.666  10.688 1.000 94.930 ? 21  VAL A O   1 
ATOM 164  C CG1 ? VAL A 1  21 ?  -9.723 -13.026   8.290 1.000 94.930 ? 21  VAL A CG1 1 
ATOM 165  C CG2 ? VAL A 1  21 ?  -8.987 -11.029   6.957 1.000 94.930 ? 21  VAL A CG2 1 
ATOM 166  N N   ? ASN A 1  22 ?  -9.215 -12.180  11.553 1.000 93.320 ? 22  ASN A N   1 
ATOM 167  C CA  ? ASN A 1  22 ?  -9.023 -12.976  12.760 1.000 93.320 ? 22  ASN A CA  1 
ATOM 168  C C   ? ASN A 1  22 ?  -7.741 -12.586  13.490 1.000 93.320 ? 22  ASN A C   1 
ATOM 169  C CB  ? ASN A 1  22 ?  -9.007 -14.469  12.422 1.000 93.320 ? 22  ASN A CB  1 
ATOM 170  O O   ? ASN A 1  22 ?  -6.969 -13.452  13.904 1.000 93.320 ? 22  ASN A O   1 
ATOM 171  C CG  ? ASN A 1  22 ? -10.313 -14.943  11.816 1.000 93.320 ? 22  ASN A CG  1 
ATOM 172  N ND2 ? ASN A 1  22 ? -10.224 -15.862  10.861 1.000 93.320 ? 22  ASN A ND2 1 
ATOM 173  O OD1 ? ASN A 1  22 ? -11.393 -14.488  12.202 1.000 93.320 ? 22  ASN A OD1 1 
ATOM 174  N N   ? ASN A 1  23 ?  -7.379 -11.210  13.514 1.000 91.790 ? 23  ASN A N   1 
ATOM 175  C CA  ? ASN A 1  23 ?  -6.274 -10.611  14.254 1.000 91.790 ? 23  ASN A CA  1 
ATOM 176  C C   ? ASN A 1  23 ?  -4.926 -10.971  13.637 1.000 91.790 ? 23  ASN A C   1 
ATOM 177  C CB  ? ASN A 1  23 ?  -6.317 -11.040  15.723 1.000 91.790 ? 23  ASN A CB  1 
ATOM 178  O O   ? ASN A 1  23 ?  -3.896 -10.918  14.311 1.000 91.790 ? 23  ASN A O   1 
ATOM 179  C CG  ? ASN A 1  23 ?  -7.513 -10.472  16.462 1.000 91.790 ? 23  ASN A CG  1 
ATOM 180  N ND2 ? ASN A 1  23 ?  -8.047 -11.240  17.404 1.000 91.790 ? 23  ASN A ND2 1 
ATOM 181  O OD1 ? ASN A 1  23 ?  -7.954  -9.353  16.187 1.000 91.790 ? 23  ASN A OD1 1 
ATOM 182  N N   ? GLN A 1  24 ?  -5.044 -11.471  12.391 1.000 93.140 ? 24  GLN A N   1 
ATOM 183  C CA  ? GLN A 1  24 ?  -3.828 -11.772  11.642 1.000 93.140 ? 24  GLN A CA  1 
ATOM 184  C C   ? GLN A 1  24 ?  -3.666 -10.827  10.455 1.000 93.140 ? 24  GLN A C   1 
ATOM 185  C CB  ? GLN A 1  24 ?  -3.839 -13.224  11.160 1.000 93.140 ? 24  GLN A CB  1 
ATOM 186  O O   ? GLN A 1  24 ?  -4.612 -10.607   9.696 1.000 93.140 ? 24  GLN A O   1 
ATOM 187  C CG  ? GLN A 1  24 ?  -3.718 -14.245  12.283 1.000 93.140 ? 24  GLN A CG  1 
ATOM 188  C CD  ? GLN A 1  24 ?  -3.547 -15.663  11.771 1.000 93.140 ? 24  GLN A CD  1 
ATOM 189  N NE2 ? GLN A 1  24 ?  -3.044 -16.546  12.627 1.000 93.140 ? 24  GLN A NE2 1 
ATOM 190  O OE1 ? GLN A 1  24 ?  -3.864 -15.962  10.616 1.000 93.140 ? 24  GLN A OE1 1 
ATOM 191  N N   ? HIS A 1  25 ?  -2.431 -10.347  10.311 1.000 93.400 ? 25  HIS A N   1 
ATOM 192  C CA  ? HIS A 1  25 ?  -2.111  -9.462   9.198 1.000 93.400 ? 25  HIS A CA  1 
ATOM 193  C C   ? HIS A 1  25 ?  -2.197 -10.198   7.865 1.000 93.400 ? 25  HIS A C   1 
ATOM 194  C CB  ? HIS A 1  25 ?  -0.716  -8.859   9.376 1.000 93.400 ? 25  HIS A CB  1 
ATOM 195  O O   ? HIS A 1  25 ?  -1.577 -11.250   7.692 1.000 93.400 ? 25  HIS A O   1 
ATOM 196  C CG  ? HIS A 1  25 ?  -0.289  -7.987   8.238 1.000 93.400 ? 25  HIS A CG  1 
ATOM 197  C CD2 ? HIS A 1  25 ?   0.461  -8.258   7.144 1.000 93.400 ? 25  HIS A CD2 1 
ATOM 198  N ND1 ? HIS A 1  25 ?  -0.637  -6.657   8.149 1.000 93.400 ? 25  HIS A ND1 1 
ATOM 199  C CE1 ? HIS A 1  25 ?  -0.119  -6.146   7.045 1.000 93.400 ? 25  HIS A CE1 1 
ATOM 200  N NE2 ? HIS A 1  25 ?   0.552  -7.096   6.417 1.000 93.400 ? 25  HIS A NE2 1 
ATOM 201  N N   ? VAL A 1  26 ?  -2.921  -9.537   6.880 1.000 93.480 ? 26  VAL A N   1 
ATOM 202  C CA  ? VAL A 1  26 ?  -3.054 -10.205   5.589 1.000 93.480 ? 26  VAL A CA  1 
ATOM 203  C C   ? VAL A 1  26 ?  -2.621  -9.260   4.471 1.000 93.480 ? 26  VAL A C   1 
ATOM 204  C CB  ? VAL A 1  26 ?  -4.501 -10.689   5.347 1.000 93.480 ? 26  VAL A CB  1 
ATOM 205  O O   ? VAL A 1  26 ?  -2.153  -9.705   3.420 1.000 93.480 ? 26  VAL A O   1 
ATOM 206  C CG1 ? VAL A 1  26 ?  -4.875 -11.790   6.338 1.000 93.480 ? 26  VAL A CG1 1 
ATOM 207  C CG2 ? VAL A 1  26 ?  -5.479  -9.520   5.449 1.000 93.480 ? 26  VAL A CG2 1 
ATOM 208  N N   ? CYS A 1  27 ?  -2.808  -7.989   4.618 1.000 95.150 ? 27  CYS A N   1 
ATOM 209  C CA  ? CYS A 1  27 ?  -2.388  -6.990   3.642 1.000 95.150 ? 27  CYS A CA  1 
ATOM 210  C C   ? CYS A 1  27 ?  -2.079  -5.661   4.321 1.000 95.150 ? 27  CYS A C   1 
ATOM 211  C CB  ? CYS A 1  27 ?  -3.469  -6.791   2.580 1.000 95.150 ? 27  CYS A CB  1 
ATOM 212  O O   ? CYS A 1  27 ?  -2.480  -5.435   5.464 1.000 95.150 ? 27  CYS A O   1 
ATOM 213  S SG  ? CYS A 1  27 ?  -3.539  -8.117   1.355 1.000 95.150 ? 27  CYS A SG  1 
ATOM 214  N N   ? GLY A 1  28 ?  -1.368  -4.847   3.560 1.000 95.470 ? 28  GLY A N   1 
ATOM 215  C CA  ? GLY A 1  28 ?  -1.163  -3.471   3.985 1.000 95.470 ? 28  GLY A CA  1 
ATOM 216  C C   ? GLY A 1  28 ?  -2.124  -2.496   3.333 1.000 95.470 ? 28  GLY A C   1 
ATOM 217  O O   ? GLY A 1  28 ?  -2.934  -2.884   2.489 1.000 95.470 ? 28  GLY A O   1 
ATOM 218  N N   ? GLY A 1  29 ?  -2.116  -1.263   3.743 1.000 96.650 ? 29  GLY A N   1 
ATOM 219  C CA  ? GLY A 1  29 ?  -2.875  -0.150   3.196 1.000 96.650 ? 29  GLY A CA  1 
ATOM 220  C C   ? GLY A 1  29 ?  -2.362   1.203   3.651 1.000 96.650 ? 29  GLY A C   1 
ATOM 221  O O   ? GLY A 1  29 ?  -1.363   1.285   4.369 1.000 96.650 ? 29  GLY A O   1 
ATOM 222  N N   ? THR A 1  30 ?  -3.043   2.206   3.065 1.000 97.590 ? 30  THR A N   1 
ATOM 223  C CA  ? THR A 1  30 ?  -2.675   3.577   3.401 1.000 97.590 ? 30  THR A CA  1 
ATOM 224  C C   ? THR A 1  30 ?  -3.912   4.398   3.757 1.000 97.590 ? 30  THR A C   1 
ATOM 225  C CB  ? THR A 1  30 ?  -1.923   4.254   2.240 1.000 97.590 ? 30  THR A CB  1 
ATOM 226  O O   ? THR A 1  30 ?  -4.899   4.394   3.019 1.000 97.590 ? 30  THR A O   1 
ATOM 227  C CG2 ? THR A 1  30 ?  -1.461   5.655   2.626 1.000 97.590 ? 30  THR A CG2 1 
ATOM 228  O OG1 ? THR A 1  30 ?  -0.779   3.464   1.894 1.000 97.590 ? 30  THR A OG1 1 
ATOM 229  N N   ? LEU A 1  31 ?  -3.821   5.030   4.939 1.000 97.590 ? 31  LEU A N   1 
ATOM 230  C CA  ? LEU A 1  31 ?  -4.876   5.968   5.307 1.000 97.590 ? 31  LEU A CA  1 
ATOM 231  C C   ? LEU A 1  31 ?  -4.778   7.247   4.482 1.000 97.590 ? 31  LEU A C   1 
ATOM 232  C CB  ? LEU A 1  31 ?  -4.799   6.302   6.799 1.000 97.590 ? 31  LEU A CB  1 
ATOM 233  O O   ? LEU A 1  31 ?  -3.801   7.990   4.595 1.000 97.590 ? 31  LEU A O   1 
ATOM 234  C CG  ? LEU A 1  31 ?  -5.963   7.111   7.373 1.000 97.590 ? 31  LEU A CG  1 
ATOM 235  C CD1 ? LEU A 1  31 ?  -7.246   6.287   7.345 1.000 97.590 ? 31  LEU A CD1 1 
ATOM 236  C CD2 ? LEU A 1  31 ?  -5.647   7.570   8.793 1.000 97.590 ? 31  LEU A CD2 1 
ATOM 237  N N   ? ILE A 1  32 ?  -5.878   7.541   3.645 1.000 96.680 ? 32  ILE A N   1 
ATOM 238  C CA  ? ILE A 1  32 ?  -5.788   8.674   2.730 1.000 96.680 ? 32  ILE A CA  1 
ATOM 239  C C   ? ILE A 1  32 ?  -6.824   9.729   3.112 1.000 96.680 ? 32  ILE A C   1 
ATOM 240  C CB  ? ILE A 1  32 ?  -5.989   8.232   1.263 1.000 96.680 ? 32  ILE A CB  1 
ATOM 241  O O   ? ILE A 1  32 ?  -6.720  10.887   2.702 1.000 96.680 ? 32  ILE A O   1 
ATOM 242  C CG1 ? ILE A 1  32 ?  -7.331   7.508   1.102 1.000 96.680 ? 32  ILE A CG1 1 
ATOM 243  C CG2 ? ILE A 1  32 ?  -4.829   7.344   0.803 1.000 96.680 ? 32  ILE A CG2 1 
ATOM 244  C CD1 ? ILE A 1  32 ?  -7.743   7.285  -0.346 1.000 96.680 ? 32  ILE A CD1 1 
ATOM 245  N N   ? GLN A 1  33 ?  -7.810   9.415   3.992 1.000 96.000 ? 33  GLN A N   1 
ATOM 246  C CA  ? GLN A 1  33 ?  -8.794  10.210   4.720 1.000 96.000 ? 33  GLN A CA  1 
ATOM 247  C C   ? GLN A 1  33 ?  -9.220   9.512   6.009 1.000 96.000 ? 33  GLN A C   1 
ATOM 248  C CB  ? GLN A 1  33 ? -10.016  10.486   3.844 1.000 96.000 ? 33  GLN A CB  1 
ATOM 249  O O   ? GLN A 1  33 ?  -8.989   8.313   6.178 1.000 96.000 ? 33  GLN A O   1 
ATOM 250  C CG  ? GLN A 1  33 ?  -9.737  11.420   2.675 1.000 96.000 ? 33  GLN A CG  1 
ATOM 251  C CD  ? GLN A 1  33 ? -10.988  11.775   1.894 1.000 96.000 ? 33  GLN A CD  1 
ATOM 252  N NE2 ? GLN A 1  33 ? -10.848  12.671   0.923 1.000 96.000 ? 33  GLN A NE2 1 
ATOM 253  O OE1 ? GLN A 1  33 ? -12.073  11.248   2.161 1.000 96.000 ? 33  GLN A OE1 1 
ATOM 254  N N   ? ALA A 1  34 ?  -9.803  10.278   6.932 1.000 96.420 ? 34  ALA A N   1 
ATOM 255  C CA  ? ALA A 1  34 ? -10.127   9.749   8.254 1.000 96.420 ? 34  ALA A CA  1 
ATOM 256  C C   ? ALA A 1  34 ? -10.928   8.455   8.146 1.000 96.420 ? 34  ALA A C   1 
ATOM 257  C CB  ? ALA A 1  34 ? -10.902  10.785   9.066 1.000 96.420 ? 34  ALA A CB  1 
ATOM 258  O O   ? ALA A 1  34 ? -10.778   7.553   8.974 1.000 96.420 ? 34  ALA A O   1 
ATOM 259  N N   ? LYS A 1  35 ? -11.698   8.295   7.040 1.000 97.070 ? 35  LYS A N   1 
ATOM 260  C CA  ? LYS A 1  35 ? -12.575   7.134   6.916 1.000 97.070 ? 35  LYS A CA  1 
ATOM 261  C C   ? LYS A 1  35 ? -12.172   6.265   5.729 1.000 97.070 ? 35  LYS A C   1 
ATOM 262  C CB  ? LYS A 1  35 ? -14.032   7.575   6.772 1.000 97.070 ? 35  LYS A CB  1 
ATOM 263  O O   ? LYS A 1  35 ? -12.891   5.333   5.363 1.000 97.070 ? 35  LYS A O   1 
ATOM 264  C CG  ? LYS A 1  35 ? -14.649   8.108   8.057 1.000 97.070 ? 35  LYS A CG  1 
ATOM 265  C CD  ? LYS A 1  35 ? -16.143   8.358   7.899 1.000 97.070 ? 35  LYS A CD  1 
ATOM 266  C CE  ? LYS A 1  35 ? -16.783   8.776   9.216 1.000 97.070 ? 35  LYS A CE  1 
ATOM 267  N NZ  ? LYS A 1  35 ? -18.253   8.996   9.072 1.000 97.070 ? 35  LYS A NZ  1 
ATOM 268  N N   ? TRP A 1  36 ? -11.048   6.637   5.095 1.000 97.590 ? 36  TRP A N   1 
ATOM 269  C CA  ? TRP A 1  36 ? -10.780   5.945   3.839 1.000 97.590 ? 36  TRP A CA  1 
ATOM 270  C C   ? TRP A 1  36 ?  -9.355   5.401   3.811 1.000 97.590 ? 36  TRP A C   1 
ATOM 271  C CB  ? TRP A 1  36 ? -11.005   6.883   2.649 1.000 97.590 ? 36  TRP A CB  1 
ATOM 272  O O   ? TRP A 1  36 ?  -8.400   6.130   4.088 1.000 97.590 ? 36  TRP A O   1 
ATOM 273  C CG  ? TRP A 1  36 ? -12.440   7.255   2.431 1.000 97.590 ? 36  TRP A CG  1 
ATOM 274  C CD1 ? TRP A 1  36 ? -13.052   8.425   2.788 1.000 97.590 ? 36  TRP A CD1 1 
ATOM 275  C CD2 ? TRP A 1  36 ? -13.446   6.450   1.808 1.000 97.590 ? 36  TRP A CD2 1 
ATOM 276  C CE2 ? TRP A 1  36 ? -14.646   7.196   1.821 1.000 97.590 ? 36  TRP A CE2 1 
ATOM 277  C CE3 ? TRP A 1  36 ? -13.450   5.169   1.239 1.000 97.590 ? 36  TRP A CE3 1 
ATOM 278  N NE1 ? TRP A 1  36 ? -14.378   8.396   2.424 1.000 97.590 ? 36  TRP A NE1 1 
ATOM 279  C CH2 ? TRP A 1  36 ? -15.814   5.446   0.736 1.000 97.590 ? 36  TRP A CH2 1 
ATOM 280  C CZ2 ? TRP A 1  36 ? -15.838   6.702   1.287 1.000 97.590 ? 36  TRP A CZ2 1 
ATOM 281  C CZ3 ? TRP A 1  36 ? -14.637   4.680   0.708 1.000 97.590 ? 36  TRP A CZ3 1 
ATOM 282  N N   ? VAL A 1  37 ?  -9.279   4.099   3.475 1.000 97.840 ? 37  VAL A N   1 
ATOM 283  C CA  ? VAL A 1  37 ?  -8.016   3.387   3.314 1.000 97.840 ? 37  VAL A CA  1 
ATOM 284  C C   ? VAL A 1  37 ?  -7.850   2.950   1.861 1.000 97.840 ? 37  VAL A C   1 
ATOM 285  C CB  ? VAL A 1  37 ?  -7.931   2.163   4.253 1.000 97.840 ? 37  VAL A CB  1 
ATOM 286  O O   ? VAL A 1  37 ?  -8.785   2.425   1.253 1.000 97.840 ? 37  VAL A O   1 
ATOM 287  C CG1 ? VAL A 1  37 ?  -6.692   1.326   3.938 1.000 97.840 ? 37  VAL A CG1 1 
ATOM 288  C CG2 ? VAL A 1  37 ?  -7.921   2.610   5.713 1.000 97.840 ? 37  VAL A CG2 1 
ATOM 289  N N   ? LEU A 1  38 ?  -6.662   3.250   1.342 1.000 97.830 ? 38  LEU A N   1 
ATOM 290  C CA  ? LEU A 1  38 ?  -6.263   2.775   0.022 1.000 97.830 ? 38  LEU A CA  1 
ATOM 291  C C   ? LEU A 1  38 ?  -5.469   1.477   0.129 1.000 97.830 ? 38  LEU A C   1 
ATOM 292  C CB  ? LEU A 1  38 ?  -5.431   3.837  -0.701 1.000 97.830 ? 38  LEU A CB  1 
ATOM 293  O O   ? LEU A 1  38 ?  -4.510   1.392   0.899 1.000 97.830 ? 38  LEU A O   1 
ATOM 294  C CG  ? LEU A 1  38 ?  -5.144   3.582  -2.182 1.000 97.830 ? 38  LEU A CG  1 
ATOM 295  C CD1 ? LEU A 1  38 ?  -6.436   3.640  -2.990 1.000 97.830 ? 38  LEU A CD1 1 
ATOM 296  C CD2 ? LEU A 1  38 ?  -4.130   4.590  -2.712 1.000 97.830 ? 38  LEU A CD2 1 
ATOM 297  N N   ? THR A 1  39 ?  -5.832   0.447  -0.717 1.000 97.470 ? 39  THR A N   1 
ATOM 298  C CA  ? THR A 1  39 ?  -5.160  -0.847  -0.684 1.000 97.470 ? 39  THR A CA  1 
ATOM 299  C C   ? THR A 1  39 ?  -5.285  -1.557  -2.029 1.000 97.470 ? 39  THR A C   1 
ATOM 300  C CB  ? THR A 1  39 ?  -5.732  -1.745   0.429 1.000 97.470 ? 39  THR A CB  1 
ATOM 301  O O   ? THR A 1  39 ?  -5.819  -0.993  -2.987 1.000 97.470 ? 39  THR A O   1 
ATOM 302  C CG2 ? THR A 1  39 ?  -7.143  -2.212   0.087 1.000 97.470 ? 39  THR A CG2 1 
ATOM 303  O OG1 ? THR A 1  39 ?  -4.887  -2.892   0.591 1.000 97.470 ? 39  THR A OG1 1 
ATOM 304  N N   ? ALA A 1  40 ?  -4.692  -2.711  -2.124 1.000 96.650 ? 40  ALA A N   1 
ATOM 305  C CA  ? ALA A 1  40 ?  -4.783  -3.497  -3.352 1.000 96.650 ? 40  ALA A CA  1 
ATOM 306  C C   ? ALA A 1  40 ?  -6.093  -4.278  -3.408 1.000 96.650 ? 40  ALA A C   1 
ATOM 307  C CB  ? ALA A 1  40 ?  -3.595  -4.449  -3.464 1.000 96.650 ? 40  ALA A CB  1 
ATOM 308  O O   ? ALA A 1  40 ?  -6.566  -4.782  -2.387 1.000 96.650 ? 40  ALA A O   1 
ATOM 309  N N   ? ALA A 1  41 ?  -6.669  -4.353  -4.626 1.000 95.800 ? 41  ALA A N   1 
ATOM 310  C CA  ? ALA A 1  41 ?  -7.924  -5.074  -4.820 1.000 95.800 ? 41  ALA A CA  1 
ATOM 311  C C   ? ALA A 1  41 ?  -7.753  -6.562  -4.527 1.000 95.800 ? 41  ALA A C   1 
ATOM 312  C CB  ? ALA A 1  41 ?  -8.440  -4.871  -6.242 1.000 95.800 ? 41  ALA A CB  1 
ATOM 313  O O   ? ALA A 1  41 ?  -8.704  -7.234  -4.122 1.000 95.800 ? 41  ALA A O   1 
ATOM 314  N N   ? ASN A 1  42 ?  -6.590  -7.047  -4.775 1.000 93.330 ? 42  ASN A N   1 
ATOM 315  C CA  ? ASN A 1  42 ?  -6.334  -8.463  -4.534 1.000 93.330 ? 42  ASN A CA  1 
ATOM 316  C C   ? ASN A 1  42 ?  -6.298  -8.780  -3.041 1.000 93.330 ? 42  ASN A C   1 
ATOM 317  C CB  ? ASN A 1  42 ?  -5.024  -8.892  -5.199 1.000 93.330 ? 42  ASN A CB  1 
ATOM 318  O O   ? ASN A 1  42 ?  -6.203  -9.945  -2.652 1.000 93.330 ? 42  ASN A O   1 
ATOM 319  C CG  ? ASN A 1  42 ?  -3.815  -8.184  -4.619 1.000 93.330 ? 42  ASN A CG  1 
ATOM 320  N ND2 ? ASN A 1  42 ?  -2.630  -8.720  -4.886 1.000 93.330 ? 42  ASN A ND2 1 
ATOM 321  O OD1 ? ASN A 1  42 ?  -3.946  -7.165  -3.937 1.000 93.330 ? 42  ASN A OD1 1 
ATOM 322  N N   ? CYS A 1  43 ?  -6.546  -7.757  -2.169 1.000 92.420 ? 43  CYS A N   1 
ATOM 323  C CA  ? CYS A 1  43 ?  -6.561  -7.889  -0.716 1.000 92.420 ? 43  CYS A CA  1 
ATOM 324  C C   ? CYS A 1  43 ?  -7.985  -8.043  -0.197 1.000 92.420 ? 43  CYS A C   1 
ATOM 325  C CB  ? CYS A 1  43 ?  -5.898  -6.677  -0.062 1.000 92.420 ? 43  CYS A CB  1 
ATOM 326  O O   ? CYS A 1  43 ?  -8.223  -7.958   1.009 1.000 92.420 ? 43  CYS A O   1 
ATOM 327  S SG  ? CYS A 1  43 ?  -4.105  -6.623  -0.279 1.000 92.420 ? 43  CYS A SG  1 
ATOM 328  N N   ? ALA A 1  44 ?  -8.932  -8.237  -1.003 1.000 87.180 ? 44  ALA A N   1 
ATOM 329  C CA  ? ALA A 1  44 ? -10.350  -8.260  -0.655 1.000 87.180 ? 44  ALA A CA  1 
ATOM 330  C C   ? ALA A 1  44 ? -10.647  -9.353   0.367 1.000 87.180 ? 44  ALA A C   1 
ATOM 331  C CB  ? ALA A 1  44 ? -11.201  -8.460  -1.907 1.000 87.180 ? 44  ALA A CB  1 
ATOM 332  O O   ? ALA A 1  44 ? -10.354 -10.527   0.132 1.000 87.180 ? 44  ALA A O   1 
ATOM 333  N N   ? LYS A 1  45 ? -11.049  -8.970   1.542 1.000 88.050 ? 45  LYS A N   1 
ATOM 334  C CA  ? LYS A 1  45 ? -11.422  -9.910   2.595 1.000 88.050 ? 45  LYS A CA  1 
ATOM 335  C C   ? LYS A 1  45 ? -12.682  -9.449   3.322 1.000 88.050 ? 45  LYS A C   1 
ATOM 336  C CB  ? LYS A 1  45 ? -10.275 -10.081   3.592 1.000 88.050 ? 45  LYS A CB  1 
ATOM 337  O O   ? LYS A 1  45 ? -12.746  -8.318   3.809 1.000 88.050 ? 45  LYS A O   1 
ATOM 338  C CG  ? LYS A 1  45 ?  -8.948 -10.459   2.950 1.000 88.050 ? 45  LYS A CG  1 
ATOM 339  C CD  ? LYS A 1  45 ?  -8.986 -11.870   2.377 1.000 88.050 ? 45  LYS A CD  1 
ATOM 340  C CE  ? LYS A 1  45 ?  -7.632 -12.284   1.817 1.000 88.050 ? 45  LYS A CE  1 
ATOM 341  N NZ  ? LYS A 1  45 ?  -7.766 -13.323   0.753 1.000 88.050 ? 45  LYS A NZ  1 
ATOM 342  N N   ? LYS A 1  46 ? -13.717 -10.454   3.443 1.000 84.700 ? 46  LYS A N   1 
ATOM 343  C CA  ? LYS A 1  46 ? -14.927 -10.167   4.209 1.000 84.700 ? 46  LYS A CA  1 
ATOM 344  C C   ? LYS A 1  46 ? -14.649 -10.198   5.709 1.000 84.700 ? 46  LYS A C   1 
ATOM 345  C CB  ? LYS A 1  46 ? -16.032 -11.164   3.859 1.000 84.700 ? 46  LYS A CB  1 
ATOM 346  O O   ? LYS A 1  46 ? -13.821 -10.984   6.176 1.000 84.700 ? 46  LYS A O   1 
ATOM 347  C CG  ? LYS A 1  46 ? -16.571 -11.021   2.443 1.000 84.700 ? 46  LYS A CG  1 
ATOM 348  C CD  ? LYS A 1  46 ? -17.762 -11.939   2.203 1.000 84.700 ? 46  LYS A CD  1 
ATOM 349  C CE  ? LYS A 1  46 ? -18.286 -11.815   0.779 1.000 84.700 ? 46  LYS A CE  1 
ATOM 350  N NZ  ? LYS A 1  46 ? -19.451 -12.718   0.536 1.000 84.700 ? 46  LYS A NZ  1 
ATOM 351  N N   ? LYS A 1  47 ? -15.088  -9.077   6.451 1.000 89.330 ? 47  LYS A N   1 
ATOM 352  C CA  ? LYS A 1  47 ? -14.998  -9.028   7.907 1.000 89.330 ? 47  LYS A CA  1 
ATOM 353  C C   ? LYS A 1  47 ? -13.581  -8.689   8.360 1.000 89.330 ? 47  LYS A C   1 
ATOM 354  C CB  ? LYS A 1  47 ? -15.439 -10.360   8.517 1.000 89.330 ? 47  LYS A CB  1 
ATOM 355  O O   ? LYS A 1  47 ? -13.078  -9.266   9.326 1.000 89.330 ? 47  LYS A O   1 
ATOM 356  C CG  ? LYS A 1  47 ? -16.904 -10.695   8.281 1.000 89.330 ? 47  LYS A CG  1 
ATOM 357  C CD  ? LYS A 1  47 ? -17.302 -11.987   8.982 1.000 89.330 ? 47  LYS A CD  1 
ATOM 358  C CE  ? LYS A 1  47 ? -18.760 -12.340   8.721 1.000 89.330 ? 47  LYS A CE  1 
ATOM 359  N NZ  ? LYS A 1  47 ? -19.156 -13.605   9.408 1.000 89.330 ? 47  LYS A NZ  1 
ATOM 360  N N   ? ALA A 1  48 ? -12.897  -7.827   7.632 1.000 95.520 ? 48  ALA A N   1 
ATOM 361  C CA  ? ALA A 1  48 ? -11.552  -7.360   7.960 1.000 95.520 ? 48  ALA A CA  1 
ATOM 362  C C   ? ALA A 1  48 ? -11.602  -6.179   8.925 1.000 95.520 ? 48  ALA A C   1 
ATOM 363  C CB  ? ALA A 1  48 ? -10.799  -6.973   6.689 1.000 95.520 ? 48  ALA A CB  1 
ATOM 364  O O   ? ALA A 1  48 ? -12.603  -5.462   8.988 1.000 95.520 ? 48  ALA A O   1 
ATOM 365  N N   ? THR A 1  49 ? -10.600  -6.060   9.760 1.000 97.100 ? 49  THR A N   1 
ATOM 366  C CA  ? THR A 1  49 ? -10.330  -4.861  10.546 1.000 97.100 ? 49  THR A CA  1 
ATOM 367  C C   ? THR A 1  49 ?  -9.035  -4.195  10.089 1.000 97.100 ? 49  THR A C   1 
ATOM 368  C CB  ? THR A 1  49 ? -10.241  -5.186  12.049 1.000 97.100 ? 49  THR A CB  1 
ATOM 369  O O   ? THR A 1  49 ?  -8.172  -4.845   9.496 1.000 97.100 ? 49  THR A O   1 
ATOM 370  C CG2 ? THR A 1  49 ? -11.544  -5.791  12.559 1.000 97.100 ? 49  THR A CG2 1 
ATOM 371  O OG1 ? THR A 1  49 ?  -9.176  -6.119  12.267 1.000 97.100 ? 49  THR A OG1 1 
ATOM 372  N N   ? VAL A 1  50 ?  -9.053  -2.911  10.323 1.000 97.000 ? 50  VAL A N   1 
ATOM 373  C CA  ? VAL A 1  50 ?  -7.831  -2.175  10.017 1.000 97.000 ? 50  VAL A CA  1 
ATOM 374  C C   ? VAL A 1  50 ?  -7.161  -1.723  11.312 1.000 97.000 ? 50  VAL A C   1 
ATOM 375  C CB  ? VAL A 1  50 ?  -8.115  -0.956   9.110 1.000 97.000 ? 50  VAL A CB  1 
ATOM 376  O O   ? VAL A 1  50 ?  -7.838  -1.321  12.261 1.000 97.000 ? 50  VAL A O   1 
ATOM 377  C CG1 ? VAL A 1  50 ?  -8.727  -1.401   7.783 1.000 97.000 ? 50  VAL A CG1 1 
ATOM 378  C CG2 ? VAL A 1  50 ?  -9.034   0.035   9.822 1.000 97.000 ? 50  VAL A CG2 1 
ATOM 379  N N   ? VAL A 1  51 ?  -5.856  -1.961  11.419 1.000 96.500 ? 51  VAL A N   1 
ATOM 380  C CA  ? VAL A 1  51 ?  -5.049  -1.521  12.552 1.000 96.500 ? 51  VAL A CA  1 
ATOM 381  C C   ? VAL A 1  51 ?  -4.186  -0.330  12.142 1.000 96.500 ? 51  VAL A C   1 
ATOM 382  C CB  ? VAL A 1  51 ?  -4.158  -2.663  13.091 1.000 96.500 ? 51  VAL A CB  1 
ATOM 383  O O   ? VAL A 1  51 ?  -3.415  -0.415  11.183 1.000 96.500 ? 51  VAL A O   1 
ATOM 384  C CG1 ? VAL A 1  51 ?  -3.326  -2.184  14.279 1.000 96.500 ? 51  VAL A CG1 1 
ATOM 385  C CG2 ? VAL A 1  51 ?  -5.013  -3.866  13.485 1.000 96.500 ? 51  VAL A CG2 1 
ATOM 386  N N   ? LEU A 1  52 ?  -4.369   0.862  12.848 1.000 95.340 ? 52  LEU A N   1 
ATOM 387  C CA  ? LEU A 1  52 ?  -3.623   2.093  12.611 1.000 95.340 ? 52  LEU A CA  1 
ATOM 388  C C   ? LEU A 1  52 ?  -2.772   2.455  13.823 1.000 95.340 ? 52  LEU A C   1 
ATOM 389  C CB  ? LEU A 1  52 ?  -4.577   3.244  12.281 1.000 95.340 ? 52  LEU A CB  1 
ATOM 390  O O   ? LEU A 1  52 ?  -3.102   2.084  14.952 1.000 95.340 ? 52  LEU A O   1 
ATOM 391  C CG  ? LEU A 1  52 ?  -5.435   3.074  11.026 1.000 95.340 ? 52  LEU A CG  1 
ATOM 392  C CD1 ? LEU A 1  52 ?  -6.830   3.648  11.256 1.000 95.340 ? 52  LEU A CD1 1 
ATOM 393  C CD2 ? LEU A 1  52 ?  -4.768   3.741   9.828 1.000 95.340 ? 52  LEU A CD2 1 
ATOM 394  N N   ? GLY A 1  53 ?  -1.644   3.142  13.512 1.000 92.190 ? 53  GLY A N   1 
ATOM 395  C CA  ? GLY A 1  53 ?  -0.842   3.685  14.596 1.000 92.190 ? 53  GLY A CA  1 
ATOM 396  C C   ? GLY A 1  53 ?  -0.036   2.630  15.330 1.000 92.190 ? 53  GLY A C   1 
ATOM 397  O O   ? GLY A 1  53 ?   0.314   2.810  16.498 1.000 92.190 ? 53  GLY A O   1 
ATOM 398  N N   ? ALA A 1  54 ?   0.158   1.418  14.604 1.000 90.950 ? 54  ALA A N   1 
ATOM 399  C CA  ? ALA A 1  54 ?   0.867   0.296  15.214 1.000 90.950 ? 54  ALA A CA  1 
ATOM 400  C C   ? ALA A 1  54 ?   2.290   0.186  14.673 1.000 90.950 ? 54  ALA A C   1 
ATOM 401  C CB  ? ALA A 1  54 ?   0.108  -1.007  14.974 1.000 90.950 ? 54  ALA A CB  1 
ATOM 402  O O   ? ALA A 1  54 ?   2.504   0.231  13.459 1.000 90.950 ? 54  ALA A O   1 
ATOM 403  N N   ? ARG A 1  55 ?   3.212   0.136  15.525 1.000 89.580 ? 55  ARG A N   1 
ATOM 404  C CA  ? ARG A 1  55 ?   4.580  -0.220  15.162 1.000 89.580 ? 55  ARG A CA  1 
ATOM 405  C C   ? ARG A 1  55 ?   4.783  -1.731  15.205 1.000 89.580 ? 55  ARG A C   1 
ATOM 406  C CB  ? ARG A 1  55 ?   5.581   0.470  16.092 1.000 89.580 ? 55  ARG A CB  1 
ATOM 407  O O   ? ARG A 1  55 ?   5.493  -2.292  14.368 1.000 89.580 ? 55  ARG A O   1 
ATOM 408  C CG  ? ARG A 1  55 ?   7.035   0.197  15.744 1.000 89.580 ? 55  ARG A CG  1 
ATOM 409  C CD  ? ARG A 1  55 ?   7.986   0.862  16.729 1.000 89.580 ? 55  ARG A CD  1 
ATOM 410  N NE  ? ARG A 1  55 ?   7.990   0.178  18.019 1.000 89.580 ? 55  ARG A NE  1 
ATOM 411  N NH1 ? ARG A 1  55 ?   9.733  -1.244  17.493 1.000 89.580 ? 55  ARG A NH1 1 
ATOM 412  N NH2 ? ARG A 1  55 ?   8.736  -1.359  19.554 1.000 89.580 ? 55  ARG A NH2 1 
ATOM 413  C CZ  ? ARG A 1  55 ?   8.820  -0.807  18.352 1.000 89.580 ? 55  ARG A CZ  1 
ATOM 414  N N   ? SER A 1  56 ?   4.235  -2.315  16.195 1.000 92.340 ? 56  SER A N   1 
ATOM 415  C CA  ? SER A 1  56 ?   4.166  -3.761  16.374 1.000 92.340 ? 56  SER A CA  1 
ATOM 416  C C   ? SER A 1  56 ?   2.720  -4.241  16.449 1.000 92.340 ? 56  SER A C   1 
ATOM 417  C CB  ? SER A 1  56 ?   4.917  -4.182  17.638 1.000 92.340 ? 56  SER A CB  1 
ATOM 418  O O   ? SER A 1  56 ?   1.908  -3.670  17.180 1.000 92.340 ? 56  SER A O   1 
ATOM 419  O OG  ? SER A 1  56 ?   4.689  -5.551  17.926 1.000 92.340 ? 56  SER A OG  1 
ATOM 420  N N   ? LEU A 1  57 ?   2.495  -5.350  15.725 1.000 91.320 ? 57  LEU A N   1 
ATOM 421  C CA  ? LEU A 1  57 ?   1.124  -5.846  15.666 1.000 91.320 ? 57  LEU A CA  1 
ATOM 422  C C   ? LEU A 1  57 ?   0.771  -6.620  16.932 1.000 91.320 ? 57  LEU A C   1 
ATOM 423  C CB  ? LEU A 1  57 ?   0.929  -6.738  14.438 1.000 91.320 ? 57  LEU A CB  1 
ATOM 424  O O   ? LEU A 1  57 ?  -0.405  -6.740  17.284 1.000 91.320 ? 57  LEU A O   1 
ATOM 425  C CG  ? LEU A 1  57 ?   1.042  -6.051  13.076 1.000 91.320 ? 57  LEU A CG  1 
ATOM 426  C CD1 ? LEU A 1  57 ?   0.921  -7.077  11.953 1.000 91.320 ? 57  LEU A CD1 1 
ATOM 427  C CD2 ? LEU A 1  57 ?  -0.021  -4.968  12.934 1.000 91.320 ? 57  LEU A CD2 1 
ATOM 428  N N   ? GLN A 1  58 ?   1.724  -7.008  17.711 1.000 89.780 ? 58  GLN A N   1 
ATOM 429  C CA  ? GLN A 1  58 ?   1.506  -7.852  18.881 1.000 89.780 ? 58  GLN A CA  1 
ATOM 430  C C   ? GLN A 1  58 ?   1.578  -7.038  20.169 1.000 89.780 ? 58  GLN A C   1 
ATOM 431  C CB  ? GLN A 1  58 ?   2.529  -8.989  18.920 1.000 89.780 ? 58  GLN A CB  1 
ATOM 432  O O   ? GLN A 1  58 ?   0.930  -7.377  21.161 1.000 89.780 ? 58  GLN A O   1 
ATOM 433  C CG  ? GLN A 1  58 ?   2.336 -10.029  17.825 1.000 89.780 ? 58  GLN A CG  1 
ATOM 434  C CD  ? GLN A 1  58 ?   3.316 -11.182  17.931 1.000 89.780 ? 58  GLN A CD  1 
ATOM 435  N NE2 ? GLN A 1  58 ?   3.124 -12.201  17.101 1.000 89.780 ? 58  GLN A NE2 1 
ATOM 436  O OE1 ? GLN A 1  58 ?   4.239 -11.156  18.752 1.000 89.780 ? 58  GLN A OE1 1 
ATOM 437  N N   ? LYS A 1  59 ?   2.292  -5.876  20.135 1.000 89.340 ? 59  LYS A N   1 
ATOM 438  C CA  ? LYS A 1  59 ?   2.491  -5.068  21.335 1.000 89.340 ? 59  LYS A CA  1 
ATOM 439  C C   ? LYS A 1  59 ?   1.372  -4.044  21.500 1.000 89.340 ? 59  LYS A C   1 
ATOM 440  C CB  ? LYS A 1  59 ?   3.846  -4.361  21.288 1.000 89.340 ? 59  LYS A CB  1 
ATOM 441  O O   ? LYS A 1  59 ?   0.886  -3.485  20.515 1.000 89.340 ? 59  LYS A O   1 
ATOM 442  C CG  ? LYS A 1  59 ?   5.038  -5.295  21.439 1.000 89.340 ? 59  LYS A CG  1 
ATOM 443  C CD  ? LYS A 1  59 ?   6.348  -4.522  21.516 1.000 89.340 ? 59  LYS A CD  1 
ATOM 444  C CE  ? LYS A 1  59 ?   7.543  -5.457  21.649 1.000 89.340 ? 59  LYS A CE  1 
ATOM 445  N NZ  ? LYS A 1  59 ?   8.831  -4.704  21.715 1.000 89.340 ? 59  LYS A NZ  1 
ATOM 446  N N   ? LYS A 1  60 ?   0.944  -3.893  22.725 1.000 84.210 ? 60  LYS A N   1 
ATOM 447  C CA  ? LYS A 1  60 ?  -0.054  -2.874  23.039 1.000 84.210 ? 60  LYS A CA  1 
ATOM 448  C C   ? LYS A 1  60 ?   0.539  -1.472  22.928 1.000 84.210 ? 60  LYS A C   1 
ATOM 449  C CB  ? LYS A 1  60 ?  -0.623  -3.094  24.441 1.000 84.210 ? 60  LYS A CB  1 
ATOM 450  O O   ? LYS A 1  60 ?   1.652  -1.225  23.396 1.000 84.210 ? 60  LYS A O   1 
ATOM 451  C CG  ? LYS A 1  60 ?  -1.568  -4.282  24.546 1.000 84.210 ? 60  LYS A CG  1 
ATOM 452  C CD  ? LYS A 1  60 ?  -2.231  -4.349  25.916 1.000 84.210 ? 60  LYS A CD  1 
ATOM 453  C CE  ? LYS A 1  60 ?  -3.138  -5.566  26.040 1.000 84.210 ? 60  LYS A CE  1 
ATOM 454  N NZ  ? LYS A 1  60 ?  -3.780  -5.643  27.386 1.000 84.210 ? 60  LYS A NZ  1 
ATOM 455  N N   ? ASP A 1  61 ?  -0.035  -0.624  22.074 1.000 84.700 ? 61  ASP A N   1 
ATOM 456  C CA  ? ASP A 1  61 ?   0.319   0.782  21.901 1.000 84.700 ? 61  ASP A CA  1 
ATOM 457  C C   ? ASP A 1  61 ?  -0.875   1.688  22.190 1.000 84.700 ? 61  ASP A C   1 
ATOM 458  C CB  ? ASP A 1  61 ?   0.840   1.033  20.484 1.000 84.700 ? 61  ASP A CB  1 
ATOM 459  O O   ? ASP A 1  61 ?  -1.982   1.439  21.708 1.000 84.700 ? 61  ASP A O   1 
ATOM 460  C CG  ? ASP A 1  61 ?   1.595   2.344  20.355 1.000 84.700 ? 61  ASP A CG  1 
ATOM 461  O OD1 ? ASP A 1  61 ?   1.143   3.367  20.913 1.000 84.700 ? 61  ASP A OD1 1 
ATOM 462  O OD2 ? ASP A 1  61 ?   2.651   2.356  19.685 1.000 84.700 ? 61  ASP A OD2 1 
ATOM 463  N N   ? ASN A 1  62 ?  -0.652   2.788  23.002 1.000 85.730 ? 62  ASN A N   1 
ATOM 464  C CA  ? ASN A 1  62 ?  -1.730   3.689  23.396 1.000 85.730 ? 62  ASN A CA  1 
ATOM 465  C C   ? ASN A 1  62 ?  -2.254   4.490  22.208 1.000 85.730 ? 62  ASN A C   1 
ATOM 466  C CB  ? ASN A 1  62 ?  -1.261   4.633  24.507 1.000 85.730 ? 62  ASN A CB  1 
ATOM 467  O O   ? ASN A 1  62 ?  -3.359   5.033  22.259 1.000 85.730 ? 62  ASN A O   1 
ATOM 468  C CG  ? ASN A 1  62 ?  -0.056   5.458  24.102 1.000 85.730 ? 62  ASN A CG  1 
ATOM 469  N ND2 ? ASN A 1  62 ?   0.149   6.581  24.780 1.000 85.730 ? 62  ASN A ND2 1 
ATOM 470  O OD1 ? ASN A 1  62 ?   0.684   5.091  23.185 1.000 85.730 ? 62  ASN A OD1 1 
ATOM 471  N N   ? ILE A 1  63 ?  -1.653   4.407  21.045 1.000 89.220 ? 63  ILE A N   1 
ATOM 472  C CA  ? ILE A 1  63 ?  -2.057   5.177  19.874 1.000 89.220 ? 63  ILE A CA  1 
ATOM 473  C C   ? ILE A 1  63 ?  -2.667   4.246  18.829 1.000 89.220 ? 63  ILE A C   1 
ATOM 474  C CB  ? ILE A 1  63 ?  -0.866   5.954  19.269 1.000 89.220 ? 63  ILE A CB  1 
ATOM 475  O O   ? ILE A 1  63 ?  -3.218   4.705  17.825 1.000 89.220 ? 63  ILE A O   1 
ATOM 476  C CG1 ? ILE A 1  63 ?   0.218   4.982  18.791 1.000 89.220 ? 63  ILE A CG1 1 
ATOM 477  C CG2 ? ILE A 1  63 ?  -0.299   6.949  20.286 1.000 89.220 ? 63  ILE A CG2 1 
ATOM 478  C CD1 ? ILE A 1  63 ?   1.320   5.638  17.971 1.000 89.220 ? 63  ILE A CD1 1 
ATOM 479  N N   ? LYS A 1  64 ?  -2.536   2.884  18.997 1.000 93.130 ? 64  LYS A N   1 
ATOM 480  C CA  ? LYS A 1  64 ?  -3.077   1.869  18.098 1.000 93.130 ? 64  LYS A CA  1 
ATOM 481  C C   ? LYS A 1  64 ?  -4.603   1.864  18.130 1.000 93.130 ? 64  LYS A C   1 
ATOM 482  C CB  ? LYS A 1  64 ?  -2.541   0.485  18.467 1.000 93.130 ? 64  LYS A CB  1 
ATOM 483  O O   ? LYS A 1  64 ?  -5.207   1.925  19.203 1.000 93.130 ? 64  LYS A O   1 
ATOM 484  C CG  ? LYS A 1  64 ?  -2.990  -0.624  17.526 1.000 93.130 ? 64  LYS A CG  1 
ATOM 485  C CD  ? LYS A 1  64 ?  -2.357  -1.960  17.894 1.000 93.130 ? 64  LYS A CD  1 
ATOM 486  C CE  ? LYS A 1  64 ?  -3.115  -2.647  19.022 1.000 93.130 ? 64  LYS A CE  1 
ATOM 487  N NZ  ? LYS A 1  64 ?  -2.470  -3.935  19.418 1.000 93.130 ? 64  LYS A NZ  1 
ATOM 488  N N   ? GLN A 1  65 ?  -5.240   1.948  16.934 1.000 95.410 ? 65  GLN A N   1 
ATOM 489  C CA  ? GLN A 1  65 ?  -6.681   1.884  16.711 1.000 95.410 ? 65  GLN A CA  1 
ATOM 490  C C   ? GLN A 1  65 ?  -7.048   0.701  15.821 1.000 95.410 ? 65  GLN A C   1 
ATOM 491  C CB  ? GLN A 1  65 ?  -7.186   3.187  16.089 1.000 95.410 ? 65  GLN A CB  1 
ATOM 492  O O   ? GLN A 1  65 ?  -6.378   0.439  14.820 1.000 95.410 ? 65  GLN A O   1 
ATOM 493  C CG  ? GLN A 1  65 ?  -6.643   4.441  16.760 1.000 95.410 ? 65  GLN A CG  1 
ATOM 494  C CD  ? GLN A 1  65 ?  -7.102   5.717  16.079 1.000 95.410 ? 65  GLN A CD  1 
ATOM 495  N NE2 ? GLN A 1  65 ?  -6.169   6.634  15.848 1.000 95.410 ? 65  GLN A NE2 1 
ATOM 496  O OE1 ? GLN A 1  65 ?  -8.286   5.876  15.763 1.000 95.410 ? 65  GLN A OE1 1 
ATOM 497  N N   ? THR A 1  66 ?  -8.021  -0.045  16.324 1.000 96.350 ? 66  THR A N   1 
ATOM 498  C CA  ? THR A 1  66 ?  -8.583  -1.108  15.500 1.000 96.350 ? 66  THR A CA  1 
ATOM 499  C C   ? THR A 1  66 ? -10.019  -0.781  15.101 1.000 96.350 ? 66  THR A C   1 
ATOM 500  C CB  ? THR A 1  66 ?  -8.547  -2.462  16.233 1.000 96.350 ? 66  THR A CB  1 
ATOM 501  O O   ? THR A 1  66 ? -10.888  -0.624  15.961 1.000 96.350 ? 66  THR A O   1 
ATOM 502  C CG2 ? THR A 1  66 ?  -9.093  -3.580  15.351 1.000 96.350 ? 66  THR A CG2 1 
ATOM 503  O OG1 ? THR A 1  66 ?  -7.194  -2.769  16.591 1.000 96.350 ? 66  THR A OG1 1 
ATOM 504  N N   ? ILE A 1  67 ? -10.206  -0.670  13.772 1.000 97.290 ? 67  ILE A N   1 
ATOM 505  C CA  ? ILE A 1  67 ? -11.493  -0.232  13.243 1.000 97.290 ? 67  ILE A CA  1 
ATOM 506  C C   ? ILE A 1  67 ? -12.010  -1.255  12.234 1.000 97.290 ? 67  ILE A C   1 
ATOM 507  C CB  ? ILE A 1  67 ? -11.389   1.163  12.587 1.000 97.290 ? 67  ILE A CB  1 
ATOM 508  O O   ? ILE A 1  67 ? -11.267  -1.702  11.357 1.000 97.290 ? 67  ILE A O   1 
ATOM 509  C CG1 ? ILE A 1  67 ? -10.832   2.183  13.587 1.000 97.290 ? 67  ILE A CG1 1 
ATOM 510  C CG2 ? ILE A 1  67 ? -12.753   1.610  12.051 1.000 97.290 ? 67  ILE A CG2 1 
ATOM 511  C CD1 ? ILE A 1  67 ? -10.506   3.537  12.973 1.000 97.290 ? 67  ILE A CD1 1 
ATOM 512  N N   ? SER A 1  68 ? -13.371  -1.580  12.330 1.000 97.250 ? 68  SER A N   1 
ATOM 513  C CA  ? SER A 1  68 ? -13.976  -2.498  11.371 1.000 97.250 ? 68  SER A CA  1 
ATOM 514  C C   ? SER A 1  68 ? -14.149  -1.838  10.007 1.000 97.250 ? 68  SER A C   1 
ATOM 515  C CB  ? SER A 1  68 ? -15.330  -2.993  11.882 1.000 97.250 ? 68  SER A CB  1 
ATOM 516  O O   ? SER A 1  68 ? -14.394  -0.633   9.922 1.000 97.250 ? 68  SER A O   1 
ATOM 517  O OG  ? SER A 1  68 ? -15.170  -3.774  13.054 1.000 97.250 ? 68  SER A OG  1 
ATOM 518  N N   ? VAL A 1  69 ? -13.983  -2.768   8.978 1.000 97.000 ? 69  VAL A N   1 
ATOM 519  C CA  ? VAL A 1  69 ? -14.251  -2.326   7.614 1.000 97.000 ? 69  VAL A CA  1 
ATOM 520  C C   ? VAL A 1  69 ? -15.748  -2.418   7.325 1.000 97.000 ? 69  VAL A C   1 
ATOM 521  C CB  ? VAL A 1  69 ? -13.457  -3.158   6.582 1.000 97.000 ? 69  VAL A CB  1 
ATOM 522  O O   ? VAL A 1  69 ? -16.353  -3.481   7.483 1.000 97.000 ? 69  VAL A O   1 
ATOM 523  C CG1 ? VAL A 1  69 ? -13.857  -2.775   5.158 1.000 97.000 ? 69  VAL A CG1 1 
ATOM 524  C CG2 ? VAL A 1  69 ? -11.955  -2.970   6.788 1.000 97.000 ? 69  VAL A CG2 1 
ATOM 525  N N   ? LYS A 1  70 ? -16.322  -1.200   6.912 1.000 95.480 ? 70  LYS A N   1 
ATOM 526  C CA  ? LYS A 1  70 ? -17.753  -1.097   6.638 1.000 95.480 ? 70  LYS A CA  1 
ATOM 527  C C   ? LYS A 1  70 ? -18.074  -1.547   5.216 1.000 95.480 ? 70  LYS A C   1 
ATOM 528  C CB  ? LYS A 1  70 ? -18.239   0.336   6.857 1.000 95.480 ? 70  LYS A CB  1 
ATOM 529  O O   ? LYS A 1  70 ? -18.992  -2.342   5.003 1.000 95.480 ? 70  LYS A O   1 
ATOM 530  C CG  ? LYS A 1  70 ? -19.726   0.532   6.600 1.000 95.480 ? 70  LYS A CG  1 
ATOM 531  C CD  ? LYS A 1  70 ? -20.154   1.971   6.855 1.000 95.480 ? 70  LYS A CD  1 
ATOM 532  C CE  ? LYS A 1  70 ? -21.634   2.176   6.565 1.000 95.480 ? 70  LYS A CE  1 
ATOM 533  N NZ  ? LYS A 1  70 ? -22.063   3.581   6.834 1.000 95.480 ? 70  LYS A NZ  1 
ATOM 534  N N   ? ASN A 1  71 ? -17.386  -0.947   4.259 1.000 95.860 ? 71  ASN A N   1 
ATOM 535  C CA  ? ASN A 1  71 ? -17.587  -1.229   2.842 1.000 95.860 ? 71  ASN A CA  1 
ATOM 536  C C   ? ASN A 1  71 ? -16.259  -1.397   2.110 1.000 95.860 ? 71  ASN A C   1 
ATOM 537  C CB  ? ASN A 1  71 ? -18.418  -0.123   2.187 1.000 95.860 ? 71  ASN A CB  1 
ATOM 538  O O   ? ASN A 1  71 ? -15.252  -0.801   2.496 1.000 95.860 ? 71  ASN A O   1 
ATOM 539  C CG  ? ASN A 1  71 ? -19.827  -0.046   2.741 1.000 95.860 ? 71  ASN A CG  1 
ATOM 540  N ND2 ? ASN A 1  71 ? -20.168   1.089   3.340 1.000 95.860 ? 71  ASN A ND2 1 
ATOM 541  O OD1 ? ASN A 1  71 ? -20.603  -0.999   2.632 1.000 95.860 ? 71  ASN A OD1 1 
ATOM 542  N N   ? ILE A 1  72 ? -16.300  -2.223   1.044 1.000 95.790 ? 72  ILE A N   1 
ATOM 543  C CA  ? ILE A 1  72 ? -15.141  -2.420   0.180 1.000 95.790 ? 72  ILE A CA  1 
ATOM 544  C C   ? ILE A 1  72 ? -15.497  -2.039  -1.256 1.000 95.790 ? 72  ILE A C   1 
ATOM 545  C CB  ? ILE A 1  72 ? -14.635  -3.879   0.237 1.000 95.790 ? 72  ILE A CB  1 
ATOM 546  O O   ? ILE A 1  72 ? -16.557  -2.417  -1.760 1.000 95.790 ? 72  ILE A O   1 
ATOM 547  C CG1 ? ILE A 1  72 ? -15.764  -4.851  -0.124 1.000 95.790 ? 72  ILE A CG1 1 
ATOM 548  C CG2 ? ILE A 1  72 ? -14.060  -4.197   1.620 1.000 95.790 ? 72  ILE A CG2 1 
ATOM 549  C CD1 ? ILE A 1  72 ? -15.324  -6.305  -0.213 1.000 95.790 ? 72  ILE A CD1 1 
ATOM 550  N N   ? PHE A 1  73 ? -14.533  -1.306  -1.907 1.000 96.540 ? 73  PHE A N   1 
ATOM 551  C CA  ? PHE A 1  73 ? -14.779  -0.804  -3.253 1.000 96.540 ? 73  PHE A CA  1 
ATOM 552  C C   ? PHE A 1  73 ? -13.607  -1.124  -4.173 1.000 96.540 ? 73  PHE A C   1 
ATOM 553  C CB  ? PHE A 1  73 ? -15.028   0.708  -3.226 1.000 96.540 ? 73  PHE A CB  1 
ATOM 554  O O   ? PHE A 1  73 ? -12.730  -0.284  -4.385 1.000 96.540 ? 73  PHE A O   1 
ATOM 555  C CG  ? PHE A 1  73 ? -16.183   1.117  -2.353 1.000 96.540 ? 73  PHE A CG  1 
ATOM 556  C CD1 ? PHE A 1  73 ? -17.451   1.297  -2.893 1.000 96.540 ? 73  PHE A CD1 1 
ATOM 557  C CD2 ? PHE A 1  73 ? -16.001   1.322  -0.992 1.000 96.540 ? 73  PHE A CD2 1 
ATOM 558  C CE1 ? PHE A 1  73 ? -18.522   1.676  -2.087 1.000 96.540 ? 73  PHE A CE1 1 
ATOM 559  C CE2 ? PHE A 1  73 ? -17.067   1.701  -0.180 1.000 96.540 ? 73  PHE A CE2 1 
ATOM 560  C CZ  ? PHE A 1  73 ? -18.326   1.878  -0.730 1.000 96.540 ? 73  PHE A CZ  1 
ATOM 561  N N   ? PRO A 1  74 ? -13.614  -2.393  -4.766 1.000 96.230 ? 74  PRO A N   1 
ATOM 562  C CA  ? PRO A 1  74 ? -12.578  -2.636  -5.772 1.000 96.230 ? 74  PRO A CA  1 
ATOM 563  C C   ? PRO A 1  74 ? -12.822  -1.867  -7.068 1.000 96.230 ? 74  PRO A C   1 
ATOM 564  C CB  ? PRO A 1  74 ? -12.664  -4.146  -6.009 1.000 96.230 ? 74  PRO A CB  1 
ATOM 565  O O   ? PRO A 1  74 ? -13.972  -1.610  -7.431 1.000 96.230 ? 74  PRO A O   1 
ATOM 566  C CG  ? PRO A 1  74 ? -14.067  -4.511  -5.645 1.000 96.230 ? 74  PRO A CG  1 
ATOM 567  C CD  ? PRO A 1  74 ? -14.547  -3.560  -4.586 1.000 96.230 ? 74  PRO A CD  1 
ATOM 568  N N   ? HIS A 1  75 ? -11.657  -1.430  -7.685 1.000 96.540 ? 75  HIS A N   1 
ATOM 569  C CA  ? HIS A 1  75 ? -11.856  -0.812  -8.991 1.000 96.540 ? 75  HIS A CA  1 
ATOM 570  C C   ? HIS A 1  75 ? -12.730  -1.685  -9.886 1.000 96.540 ? 75  HIS A C   1 
ATOM 571  C CB  ? HIS A 1  75 ? -10.510  -0.547  -9.669 1.000 96.540 ? 75  HIS A CB  1 
ATOM 572  O O   ? HIS A 1  75 ? -12.537  -2.901  -9.953 1.000 96.540 ? 75  HIS A O   1 
ATOM 573  C CG  ? HIS A 1  75 ? -10.599   0.382 -10.837 1.000 96.540 ? 75  HIS A CG  1 
ATOM 574  C CD2 ? HIS A 1  75 ? -10.310   1.700 -10.949 1.000 96.540 ? 75  HIS A CD2 1 
ATOM 575  N ND1 ? HIS A 1  75 ? -11.036  -0.024 -12.079 1.000 96.540 ? 75  HIS A ND1 1 
ATOM 576  C CE1 ? HIS A 1  75 ? -11.010   1.007 -12.907 1.000 96.540 ? 75  HIS A CE1 1 
ATOM 577  N NE2 ? HIS A 1  75 ? -10.573   2.065 -12.246 1.000 96.540 ? 75  HIS A NE2 1 
ATOM 578  N N   ? PRO A 1  76 ? -13.727  -1.128 -10.648 1.000 94.960 ? 76  PRO A N   1 
ATOM 579  C CA  ? PRO A 1  76 ? -14.700  -1.891 -11.433 1.000 94.960 ? 76  PRO A CA  1 
ATOM 580  C C   ? PRO A 1  76 ? -14.047  -2.717 -12.539 1.000 94.960 ? 76  PRO A C   1 
ATOM 581  C CB  ? PRO A 1  76 ? -15.605  -0.807 -12.023 1.000 94.960 ? 76  PRO A CB  1 
ATOM 582  O O   ? PRO A 1  76 ? -14.603  -3.732 -12.967 1.000 94.960 ? 76  PRO A O   1 
ATOM 583  C CG  ? PRO A 1  76 ? -15.448   0.363 -11.106 1.000 94.960 ? 76  PRO A CG  1 
ATOM 584  C CD  ? PRO A 1  76 ? -14.064   0.330 -10.525 1.000 94.960 ? 76  PRO A CD  1 
ATOM 585  N N   ? GLU A 1  77 ? -12.886  -2.242 -12.983 1.000 95.440 ? 77  GLU A N   1 
ATOM 586  C CA  ? GLU A 1  77 ? -12.250  -2.935 -14.100 1.000 95.440 ? 77  GLU A CA  1 
ATOM 587  C C   ? GLU A 1  77 ? -11.197  -3.923 -13.607 1.000 95.440 ? 77  GLU A C   1 
ATOM 588  C CB  ? GLU A 1  77 ? -11.618  -1.931 -15.067 1.000 95.440 ? 77  GLU A CB  1 
ATOM 589  O O   ? GLU A 1  77 ? -10.432  -4.472 -14.404 1.000 95.440 ? 77  GLU A O   1 
ATOM 590  C CG  ? GLU A 1  77 ? -12.630  -1.059 -15.796 1.000 95.440 ? 77  GLU A CG  1 
ATOM 591  C CD  ? GLU A 1  77 ? -11.997  -0.139 -16.827 1.000 95.440 ? 77  GLU A CD  1 
ATOM 592  O OE1 ? GLU A 1  77 ? -12.691   0.266 -17.788 1.000 95.440 ? 77  GLU A OE1 1 
ATOM 593  O OE2 ? GLU A 1  77 ? -10.796   0.180 -16.674 1.000 95.440 ? 77  GLU A OE2 1 
ATOM 594  N N   ? PHE A 1  78 ? -11.107  -4.095 -12.266 1.000 94.620 ? 78  PHE A N   1 
ATOM 595  C CA  ? PHE A 1  78 ? -10.165  -5.074 -11.736 1.000 94.620 ? 78  PHE A CA  1 
ATOM 596  C C   ? PHE A 1  78 ? -10.580  -6.489 -12.121 1.000 94.620 ? 78  PHE A C   1 
ATOM 597  C CB  ? PHE A 1  78 ? -10.065  -4.953 -10.212 1.000 94.620 ? 78  PHE A CB  1 
ATOM 598  O O   ? PHE A 1  78 ? -11.677  -6.935 -11.778 1.000 94.620 ? 78  PHE A O   1 
ATOM 599  C CG  ? PHE A 1  78 ?  -9.153  -5.970  -9.581 1.000 94.620 ? 78  PHE A CG  1 
ATOM 600  C CD1 ? PHE A 1  78 ?  -9.669  -7.000  -8.803 1.000 94.620 ? 78  PHE A CD1 1 
ATOM 601  C CD2 ? PHE A 1  78 ?  -7.778  -5.898  -9.767 1.000 94.620 ? 78  PHE A CD2 1 
ATOM 602  C CE1 ? PHE A 1  78 ?  -8.827  -7.943  -8.219 1.000 94.620 ? 78  PHE A CE1 1 
ATOM 603  C CE2 ? PHE A 1  78 ?  -6.931  -6.837  -9.186 1.000 94.620 ? 78  PHE A CE2 1 
ATOM 604  C CZ  ? PHE A 1  78 ?  -7.457  -7.858  -8.411 1.000 94.620 ? 78  PHE A CZ  1 
ATOM 605  N N   ? LYS A 1  79 ?  -9.712  -7.263 -12.909 1.000 88.550 ? 79  LYS A N   1 
ATOM 606  C CA  ? LYS A 1  79 ? -10.022  -8.600 -13.406 1.000 88.550 ? 79  LYS A CA  1 
ATOM 607  C C   ? LYS A 1  79 ?  -9.053  -9.635 -12.842 1.000 88.550 ? 79  LYS A C   1 
ATOM 608  C CB  ? LYS A 1  79 ?  -9.984  -8.626 -14.935 1.000 88.550 ? 79  LYS A CB  1 
ATOM 609  O O   ? LYS A 1  79 ?  -9.420 -10.796 -12.647 1.000 88.550 ? 79  LYS A O   1 
ATOM 610  C CG  ? LYS A 1  79 ? -11.068  -7.788 -15.596 1.000 88.550 ? 79  LYS A CG  1 
ATOM 611  C CD  ? LYS A 1  79 ? -11.063  -7.959 -17.109 1.000 88.550 ? 79  LYS A CD  1 
ATOM 612  C CE  ? LYS A 1  79 ? -12.165  -7.141 -17.769 1.000 88.550 ? 79  LYS A CE  1 
ATOM 613  N NZ  ? LYS A 1  79 ? -12.169  -7.312 -19.253 1.000 88.550 ? 79  LYS A NZ  1 
ATOM 614  N N   ? ASP A 1  80 ?  -7.848  -9.169 -12.520 1.000 87.430 ? 80  ASP A N   1 
ATOM 615  C CA  ? ASP A 1  80 ?  -6.793 -10.025 -11.987 1.000 87.430 ? 80  ASP A CA  1 
ATOM 616  C C   ? ASP A 1  80 ?  -5.822  -9.226 -11.120 1.000 87.430 ? 80  ASP A C   1 
ATOM 617  C CB  ? ASP A 1  80 ?  -6.036 -10.716 -13.123 1.000 87.430 ? 80  ASP A CB  1 
ATOM 618  O O   ? ASP A 1  80 ?  -6.145  -8.124 -10.672 1.000 87.430 ? 80  ASP A O   1 
ATOM 619  C CG  ? ASP A 1  80 ?  -5.408  -9.737 -14.099 1.000 87.430 ? 80  ASP A CG  1 
ATOM 620  O OD1 ? ASP A 1  80 ?  -4.980  -8.642 -13.674 1.000 87.430 ? 80  ASP A OD1 1 
ATOM 621  O OD2 ? ASP A 1  80 ?  -5.344 -10.061 -15.305 1.000 87.430 ? 80  ASP A OD2 1 
ATOM 622  N N   ? LYS A 1  81 ?  -4.614  -9.840 -10.806 1.000 85.400 ? 81  LYS A N   1 
ATOM 623  C CA  ? LYS A 1  81 ?  -3.673  -9.270  -9.846 1.000 85.400 ? 81  LYS A CA  1 
ATOM 624  C C   ? LYS A 1  81 ?  -2.689  -8.328 -10.534 1.000 85.400 ? 81  LYS A C   1 
ATOM 625  C CB  ? LYS A 1  81 ?  -2.914 -10.379  -9.115 1.000 85.400 ? 81  LYS A CB  1 
ATOM 626  O O   ? LYS A 1  81 ?  -1.901  -7.652  -9.869 1.000 85.400 ? 81  LYS A O   1 
ATOM 627  C CG  ? LYS A 1  81 ?  -3.793 -11.252  -8.231 1.000 85.400 ? 81  LYS A CG  1 
ATOM 628  C CD  ? LYS A 1  81 ?  -2.979 -12.326  -7.520 1.000 85.400 ? 81  LYS A CD  1 
ATOM 629  C CE  ? LYS A 1  81 ?  -3.862 -13.221  -6.661 1.000 85.400 ? 81  LYS A CE  1 
ATOM 630  N NZ  ? LYS A 1  81 ?  -3.072 -14.293  -5.985 1.000 85.400 ? 81  LYS A NZ  1 
ATOM 631  N N   ? ILE A 1  82 ?  -2.848  -8.088 -11.861 1.000 85.360 ? 82  ILE A N   1 
ATOM 632  C CA  ? ILE A 1  82 ?  -1.812  -7.355 -12.579 1.000 85.360 ? 82  ILE A CA  1 
ATOM 633  C C   ? ILE A 1  82 ?  -2.349  -5.992 -13.011 1.000 85.360 ? 82  ILE A C   1 
ATOM 634  C CB  ? ILE A 1  82 ?  -1.306  -8.146 -13.806 1.000 85.360 ? 82  ILE A CB  1 
ATOM 635  O O   ? ILE A 1  82 ?  -1.634  -4.989 -12.954 1.000 85.360 ? 82  ILE A O   1 
ATOM 636  C CG1 ? ILE A 1  82 ?  -0.627  -9.446 -13.360 1.000 85.360 ? 82  ILE A CG1 1 
ATOM 637  C CG2 ? ILE A 1  82 ?  -0.354  -7.290 -14.645 1.000 85.360 ? 82  ILE A CG2 1 
ATOM 638  C CD1 ? ILE A 1  82 ?   0.076 -10.194 -14.484 1.000 85.360 ? 82  ILE A CD1 1 
ATOM 639  N N   ? GLU A 1  83 ?  -3.594  -5.950 -13.379 1.000 91.530 ? 83  GLU A N   1 
ATOM 640  C CA  ? GLU A 1  83 ?  -4.152  -4.707 -13.905 1.000 91.530 ? 83  GLU A CA  1 
ATOM 641  C C   ? GLU A 1  83 ?  -5.255  -4.170 -12.997 1.000 91.530 ? 83  GLU A C   1 
ATOM 642  C CB  ? GLU A 1  83 ?  -4.692  -4.917 -15.322 1.000 91.530 ? 83  GLU A CB  1 
ATOM 643  O O   ? GLU A 1  83 ?  -6.119  -4.925 -12.548 1.000 91.530 ? 83  GLU A O   1 
ATOM 644  C CG  ? GLU A 1  83 ?  -5.087  -3.627 -16.026 1.000 91.530 ? 83  GLU A CG  1 
ATOM 645  C CD  ? GLU A 1  83 ?  -3.894  -2.793 -16.466 1.000 91.530 ? 83  GLU A CD  1 
ATOM 646  O OE1 ? GLU A 1  83 ?  -3.613  -1.753 -15.829 1.000 91.530 ? 83  GLU A OE1 1 
ATOM 647  O OE2 ? GLU A 1  83 ?  -3.236  -3.184 -17.456 1.000 91.530 ? 83  GLU A OE2 1 
ATOM 648  N N   ? ASN A 1  84 ?  -5.289  -2.794 -12.787 1.000 94.900 ? 84  ASN A N   1 
ATOM 649  C CA  ? ASN A 1  84 ?  -6.333  -2.114 -12.027 1.000 94.900 ? 84  ASN A CA  1 
ATOM 650  C C   ? ASN A 1  84 ?  -6.431  -2.653 -10.603 1.000 94.900 ? 84  ASN A C   1 
ATOM 651  C CB  ? ASN A 1  84 ?  -7.682  -2.239 -12.737 1.000 94.900 ? 84  ASN A CB  1 
ATOM 652  O O   ? ASN A 1  84 ?  -7.528  -2.764 -10.051 1.000 94.900 ? 84  ASN A O   1 
ATOM 653  C CG  ? ASN A 1  84 ?  -7.658  -1.670 -14.142 1.000 94.900 ? 84  ASN A CG  1 
ATOM 654  N ND2 ? ASN A 1  84 ?  -8.176  -2.431 -15.099 1.000 94.900 ? 84  ASN A ND2 1 
ATOM 655  O OD1 ? ASN A 1  84 ?  -7.177  -0.556 -14.366 1.000 94.900 ? 84  ASN A OD1 1 
ATOM 656  N N   ? ASP A 1  85 ?  -5.408  -3.209 -10.036 1.000 95.930 ? 85  ASP A N   1 
ATOM 657  C CA  ? ASP A 1  85 ?  -5.361  -3.786  -8.695 1.000 95.930 ? 85  ASP A CA  1 
ATOM 658  C C   ? ASP A 1  85 ?  -5.369  -2.694  -7.627 1.000 95.930 ? 85  ASP A C   1 
ATOM 659  C CB  ? ASP A 1  85 ?  -4.123  -4.670  -8.535 1.000 95.930 ? 85  ASP A CB  1 
ATOM 660  O O   ? ASP A 1  85 ?  -4.340  -2.418  -7.007 1.000 95.930 ? 85  ASP A O   1 
ATOM 661  C CG  ? ASP A 1  85 ?  -4.125  -5.464  -7.240 1.000 95.930 ? 85  ASP A CG  1 
ATOM 662  O OD1 ? ASP A 1  85 ?  -5.202  -5.630  -6.628 1.000 95.930 ? 85  ASP A OD1 1 
ATOM 663  O OD2 ? ASP A 1  85 ?  -3.039  -5.926  -6.827 1.000 95.930 ? 85  ASP A OD2 1 
ATOM 664  N N   ? ILE A 1  86 ?  -6.450  -1.973  -7.465 1.000 96.910 ? 86  ILE A N   1 
ATOM 665  C CA  ? ILE A 1  86 ?  -6.639  -0.877  -6.521 1.000 96.910 ? 86  ILE A CA  1 
ATOM 666  C C   ? ILE A 1  86 ?  -8.021  -0.981  -5.880 1.000 96.910 ? 86  ILE A C   1 
ATOM 667  C CB  ? ILE A 1  86 ?  -6.468   0.496  -7.208 1.000 96.910 ? 86  ILE A CB  1 
ATOM 668  O O   ? ILE A 1  86 ?  -8.991  -1.362  -6.540 1.000 96.910 ? 86  ILE A O   1 
ATOM 669  C CG1 ? ILE A 1  86 ?  -6.617   1.627  -6.184 1.000 96.910 ? 86  ILE A CG1 1 
ATOM 670  C CG2 ? ILE A 1  86 ?  -7.473   0.657  -8.352 1.000 96.910 ? 86  ILE A CG2 1 
ATOM 671  C CD1 ? ILE A 1  86 ?  -6.203   2.995  -6.708 1.000 96.910 ? 86  ILE A CD1 1 
ATOM 672  N N   ? MET A 1  87 ?  -8.101  -0.664  -4.580 1.000 96.590 ? 87  MET A N   1 
ATOM 673  C CA  ? MET A 1  87 ?  -9.338  -0.792  -3.815 1.000 96.590 ? 87  MET A CA  1 
ATOM 674  C C   ? MET A 1  87 ?  -9.408   0.262  -2.714 1.000 96.590 ? 87  MET A C   1 
ATOM 675  C CB  ? MET A 1  87 ?  -9.454  -2.191  -3.208 1.000 96.590 ? 87  MET A CB  1 
ATOM 676  O O   ? MET A 1  87 ?  -8.384   0.630  -2.135 1.000 96.590 ? 87  MET A O   1 
ATOM 677  C CG  ? MET A 1  87 ? -10.720  -2.403  -2.395 1.000 96.590 ? 87  MET A CG  1 
ATOM 678  S SD  ? MET A 1  87 ? -10.888  -4.129  -1.793 1.000 96.590 ? 87  MET A SD  1 
ATOM 679  C CE  ? MET A 1  87 ?  -9.544  -4.176  -0.575 1.000 96.590 ? 87  MET A CE  1 
ATOM 680  N N   ? LEU A 1  88 ? -10.620   0.697  -2.409 1.000 97.650 ? 88  LEU A N   1 
ATOM 681  C CA  ? LEU A 1  88 ? -10.888   1.588  -1.285 1.000 97.650 ? 88  LEU A CA  1 
ATOM 682  C C   ? LEU A 1  88 ? -11.700   0.876  -0.209 1.000 97.650 ? 88  LEU A C   1 
ATOM 683  C CB  ? LEU A 1  88 ? -11.632   2.839  -1.758 1.000 97.650 ? 88  LEU A CB  1 
ATOM 684  O O   ? LEU A 1  88 ? -12.648   0.150  -0.518 1.000 97.650 ? 88  LEU A O   1 
ATOM 685  C CG  ? LEU A 1  88 ? -10.837   3.813  -2.630 1.000 97.650 ? 88  LEU A CG  1 
ATOM 686  C CD1 ? LEU A 1  88 ? -11.781   4.755  -3.369 1.000 97.650 ? 88  LEU A CD1 1 
ATOM 687  C CD2 ? LEU A 1  88 ?  -9.842   4.599  -1.783 1.000 97.650 ? 88  LEU A CD2 1 
ATOM 688  N N   ? LEU A 1  89 ? -11.217   1.069   1.002 1.000 97.490 ? 89  LEU A N   1 
ATOM 689  C CA  ? LEU A 1  89 ? -11.964   0.581   2.156 1.000 97.490 ? 89  LEU A CA  1 
ATOM 690  C C   ? LEU A 1  89 ? -12.606   1.736   2.917 1.000 97.490 ? 89  LEU A C   1 
ATOM 691  C CB  ? LEU A 1  89 ? -11.048  -0.214   3.091 1.000 97.490 ? 89  LEU A CB  1 
ATOM 692  O O   ? LEU A 1  89 ? -11.943   2.730   3.220 1.000 97.490 ? 89  LEU A O   1 
ATOM 693  C CG  ? LEU A 1  89 ? -10.264  -1.363   2.456 1.000 97.490 ? 89  LEU A CG  1 
ATOM 694  C CD1 ? LEU A 1  89 ?  -9.369  -2.032   3.494 1.000 97.490 ? 89  LEU A CD1 1 
ATOM 695  C CD2 ? LEU A 1  89 ? -11.215  -2.378   1.829 1.000 97.490 ? 89  LEU A CD2 1 
ATOM 696  N N   ? GLU A 1  90 ? -13.943   1.611   3.157 1.000 97.150 ? 90  GLU A N   1 
ATOM 697  C CA  ? GLU A 1  90 ? -14.622   2.535   4.060 1.000 97.150 ? 90  GLU A CA  1 
ATOM 698  C C   ? GLU A 1  90 ? -14.650   1.991   5.486 1.000 97.150 ? 90  GLU A C   1 
ATOM 699  C CB  ? GLU A 1  90 ? -16.047   2.812   3.575 1.000 97.150 ? 90  GLU A CB  1 
ATOM 700  O O   ? GLU A 1  90 ? -15.138   0.885   5.725 1.000 97.150 ? 90  GLU A O   1 
ATOM 701  C CG  ? GLU A 1  90 ? -16.768   3.893   4.367 1.000 97.150 ? 90  GLU A CG  1 
ATOM 702  C CD  ? GLU A 1  90 ? -18.173   4.174   3.859 1.000 97.150 ? 90  GLU A CD  1 
ATOM 703  O OE1 ? GLU A 1  90 ? -18.791   5.169   4.301 1.000 97.150 ? 90  GLU A OE1 1 
ATOM 704  O OE2 ? GLU A 1  90 ? -18.660   3.392   3.012 1.000 97.150 ? 90  GLU A OE2 1 
ATOM 705  N N   ? LEU A 1  91 ? -14.114   2.807   6.417 1.000 97.300 ? 91  LEU A N   1 
ATOM 706  C CA  ? LEU A 1  91 ? -14.060   2.389   7.814 1.000 97.300 ? 91  LEU A CA  1 
ATOM 707  C C   ? LEU A 1  91 ? -15.402   2.614   8.501 1.000 97.300 ? 91  LEU A C   1 
ATOM 708  C CB  ? LEU A 1  91 ? -12.958   3.149   8.559 1.000 97.300 ? 91  LEU A CB  1 
ATOM 709  O O   ? LEU A 1  91 ? -16.116   3.568   8.182 1.000 97.300 ? 91  LEU A O   1 
ATOM 710  C CG  ? LEU A 1  91 ? -11.549   3.046   7.974 1.000 97.300 ? 91  LEU A CG  1 
ATOM 711  C CD1 ? LEU A 1  91 ? -10.564   3.843   8.821 1.000 97.300 ? 91  LEU A CD1 1 
ATOM 712  C CD2 ? LEU A 1  91 ? -11.117   1.587   7.873 1.000 97.300 ? 91  LEU A CD2 1 
ATOM 713  N N   ? ALA A 1  92 ? -15.797   1.682   9.471 1.000 97.080 ? 92  ALA A N   1 
ATOM 714  C CA  ? ALA A 1  92 ? -17.058   1.771  10.202 1.000 97.080 ? 92  ALA A CA  1 
ATOM 715  C C   ? ALA A 1  92 ? -17.140   3.070  10.998 1.000 97.080 ? 92  ALA A C   1 
ATOM 716  C CB  ? ALA A 1  92 ? -17.222   0.570  11.130 1.000 97.080 ? 92  ALA A CB  1 
ATOM 717  O O   ? ALA A 1  92 ? -18.231   3.599  11.226 1.000 97.080 ? 92  ALA A O   1 
ATOM 718  N N   ? GLN A 1  93 ? -15.994   3.539  11.443 1.000 97.110 ? 93  GLN A N   1 
ATOM 719  C CA  ? GLN A 1  93 ? -15.846   4.836  12.095 1.000 97.110 ? 93  GLN A CA  1 
ATOM 720  C C   ? GLN A 1  93 ? -14.559   5.528  11.656 1.000 97.110 ? 93  GLN A C   1 
ATOM 721  C CB  ? GLN A 1  93 ? -15.865   4.678  13.616 1.000 97.110 ? 93  GLN A CB  1 
ATOM 722  O O   ? GLN A 1  93 ? -13.590   4.867  11.278 1.000 97.110 ? 93  GLN A O   1 
ATOM 723  C CG  ? GLN A 1  93 ? -14.689   3.883  14.166 1.000 97.110 ? 93  GLN A CG  1 
ATOM 724  C CD  ? GLN A 1  93 ? -14.756   3.702  15.671 1.000 97.110 ? 93  GLN A CD  1 
ATOM 725  N NE2 ? GLN A 1  93 ? -13.654   3.255  16.265 1.000 97.110 ? 93  GLN A NE2 1 
ATOM 726  O OE1 ? GLN A 1  93 ? -15.790   3.961  16.296 1.000 97.110 ? 93  GLN A OE1 1 
ATOM 727  N N   ? ALA A 1  94 ? -14.634   6.947  11.755 1.000 97.320 ? 94  ALA A N   1 
ATOM 728  C CA  ? ALA A 1  94 ? -13.451   7.714  11.374 1.000 97.320 ? 94  ALA A CA  1 
ATOM 729  C C   ? ALA A 1  94 ? -12.291   7.443  12.327 1.000 97.320 ? 94  ALA A C   1 
ATOM 730  C CB  ? ALA A 1  94 ? -13.772   9.206  11.342 1.000 97.320 ? 94  ALA A CB  1 
ATOM 731  O O   ? ALA A 1  94 ? -12.491   7.318  13.538 1.000 97.320 ? 94  ALA A O   1 
ATOM 732  N N   ? ALA A 1  95 ? -11.074   7.279  11.706 1.000 96.730 ? 95  ALA A N   1 
ATOM 733  C CA  ? ALA A 1  95 ?  -9.863   7.193  12.518 1.000 96.730 ? 95  ALA A CA  1 
ATOM 734  C C   ? ALA A 1  95 ?  -9.636   8.482  13.302 1.000 96.730 ? 95  ALA A C   1 
ATOM 735  C CB  ? ALA A 1  95 ?  -8.653   6.889  11.638 1.000 96.730 ? 95  ALA A CB  1 
ATOM 736  O O   ? ALA A 1  95 ?  -9.943   9.574  12.817 1.000 96.730 ? 95  ALA A O   1 
ATOM 737  N N   ? ASP A 1  96 ?  -9.229   8.355  14.537 1.000 95.530 ? 96  ASP A N   1 
ATOM 738  C CA  ? ASP A 1  96 ?  -8.842   9.513  15.336 1.000 95.530 ? 96  ASP A CA  1 
ATOM 739  C C   ? ASP A 1  96 ?  -7.457  10.018  14.937 1.000 95.530 ? 96  ASP A C   1 
ATOM 740  C CB  ? ASP A 1  96 ?  -8.867   9.170  16.827 1.000 95.530 ? 96  ASP A CB  1 
ATOM 741  O O   ? ASP A 1  96 ?  -6.442   9.467  15.369 1.000 95.530 ? 96  ASP A O   1 
ATOM 742  C CG  ? ASP A 1  96 ?  -8.664  10.382  17.719 1.000 95.530 ? 96  ASP A CG  1 
ATOM 743  O OD1 ? ASP A 1  96 ?  -8.359  11.477  17.199 1.000 95.530 ? 96  ASP A OD1 1 
ATOM 744  O OD2 ? ASP A 1  96 ?  -8.808  10.240  18.952 1.000 95.530 ? 96  ASP A OD2 1 
ATOM 745  N N   ? VAL A 1  97 ?  -7.358  11.047  14.063 1.000 92.280 ? 97  VAL A N   1 
ATOM 746  C CA  ? VAL A 1  97 ?  -6.095  11.521  13.505 1.000 92.280 ? 97  VAL A CA  1 
ATOM 747  C C   ? VAL A 1  97 ?  -5.301  12.262  14.579 1.000 92.280 ? 97  VAL A C   1 
ATOM 748  C CB  ? VAL A 1  97 ?  -6.322  12.437  12.282 1.000 92.280 ? 97  VAL A CB  1 
ATOM 749  O O   ? VAL A 1  97 ?  -4.083  12.415  14.464 1.000 92.280 ? 97  VAL A O   1 
ATOM 750  C CG1 ? VAL A 1  97 ?  -6.912  11.645  11.116 1.000 92.280 ? 97  VAL A CG1 1 
ATOM 751  C CG2 ? VAL A 1  97 ?  -7.234  13.605  12.654 1.000 92.280 ? 97  VAL A CG2 1 
ATOM 752  N N   ? LYS A 1  98 ?  -5.781  12.536  15.713 1.000 90.160 ? 98  LYS A N   1 
ATOM 753  C CA  ? LYS A 1  98 ?  -5.127  13.212  16.830 1.000 90.160 ? 98  LYS A CA  1 
ATOM 754  C C   ? LYS A 1  98 ?  -4.326  12.227  17.677 1.000 90.160 ? 98  LYS A C   1 
ATOM 755  C CB  ? LYS A 1  98 ?  -6.158  13.933  17.700 1.000 90.160 ? 98  LYS A CB  1 
ATOM 756  O O   ? LYS A 1  98 ?  -3.446  12.628  18.440 1.000 90.160 ? 98  LYS A O   1 
ATOM 757  C CG  ? LYS A 1  98 ?  -6.853  15.093  17.002 1.000 90.160 ? 98  LYS A CG  1 
ATOM 758  C CD  ? LYS A 1  98 ?  -7.853  15.781  17.923 1.000 90.160 ? 98  LYS A CD  1 
ATOM 759  C CE  ? LYS A 1  98 ?  -8.605  16.892  17.203 1.000 90.160 ? 98  LYS A CE  1 
ATOM 760  N NZ  ? LYS A 1  98 ?  -9.591  17.565  18.100 1.000 90.160 ? 98  LYS A NZ  1 
ATOM 761  N N   ? LYS A 1  99 ?  -4.459  10.911  17.534 1.000 88.760 ? 99  LYS A N   1 
ATOM 762  C CA  ? LYS A 1  99 ?  -3.808   9.869  18.322 1.000 88.760 ? 99  LYS A CA  1 
ATOM 763  C C   ? LYS A 1  99 ?  -2.589   9.309  17.593 1.000 88.760 ? 99  LYS A C   1 
ATOM 764  C CB  ? LYS A 1  99 ?  -4.792   8.742  18.640 1.000 88.760 ? 99  LYS A CB  1 
ATOM 765  O O   ? LYS A 1  99 ?  -2.253   8.133  17.748 1.000 88.760 ? 99  LYS A O   1 
ATOM 766  C CG  ? LYS A 1  99 ?  -5.790   9.083  19.737 1.000 88.760 ? 99  LYS A CG  1 
ATOM 767  C CD  ? LYS A 1  99 ?  -6.561   7.851  20.193 1.000 88.760 ? 99  LYS A CD  1 
ATOM 768  C CE  ? LYS A 1  99 ?  -7.498   8.174  21.349 1.000 88.760 ? 99  LYS A CE  1 
ATOM 769  N NZ  ? LYS A 1  99 ?  -8.213   6.958  21.839 1.000 88.760 ? 99  LYS A NZ  1 
ATOM 770  N N   ? GLY A 1 100 ?  -1.986  10.180  16.761 1.000 86.180 ? 100 GLY A N   1 
ATOM 771  C CA  ? GLY A 1 100 ?  -0.726   9.714  16.205 1.000 86.180 ? 100 GLY A CA  1 
ATOM 772  C C   ? GLY A 1 100 ?  -0.885   9.014  14.869 1.000 86.180 ? 100 GLY A C   1 
ATOM 773  O O   ? GLY A 1 100 ?  -0.030   8.220  14.472 1.000 86.180 ? 100 GLY A O   1 
ATOM 774  N N   ? VAL A 1 101 ?  -2.102   9.191  14.238 1.000 93.430 ? 101 VAL A N   1 
ATOM 775  C CA  ? VAL A 1 101 ?  -2.386   8.752  12.876 1.000 93.430 ? 101 VAL A CA  1 
ATOM 776  C C   ? VAL A 1 101 ?  -2.471   9.963  11.949 1.000 93.430 ? 101 VAL A C   1 
ATOM 777  C CB  ? VAL A 1 101 ?  -3.695   7.934  12.805 1.000 93.430 ? 101 VAL A CB  1 
ATOM 778  O O   ? VAL A 1 101 ?  -2.911  11.038  12.362 1.000 93.430 ? 101 VAL A O   1 
ATOM 779  C CG1 ? VAL A 1 101 ?  -3.994   7.517  11.366 1.000 93.430 ? 101 VAL A CG1 1 
ATOM 780  C CG2 ? VAL A 1 101 ?  -3.608   6.709  13.713 1.000 93.430 ? 101 VAL A CG2 1 
ATOM 781  N N   ? GLU A 1 102 ?  -1.943   9.752  10.671 1.000 95.060 ? 102 GLU A N   1 
ATOM 782  C CA  ? GLU A 1 102 ?  -1.997  10.796   9.653 1.000 95.060 ? 102 GLU A CA  1 
ATOM 783  C C   ? GLU A 1 102 ?  -2.367  10.220   8.289 1.000 95.060 ? 102 GLU A C   1 
ATOM 784  C CB  ? GLU A 1 102 ?  -0.658  11.533   9.566 1.000 95.060 ? 102 GLU A CB  1 
ATOM 785  O O   ? GLU A 1 102 ?  -2.206   9.021   8.052 1.000 95.060 ? 102 GLU A O   1 
ATOM 786  C CG  ? GLU A 1 102 ?  -0.311  12.327  10.818 1.000 95.060 ? 102 GLU A CG  1 
ATOM 787  C CD  ? GLU A 1 102 ?   1.006  13.078  10.706 1.000 95.060 ? 102 GLU A CD  1 
ATOM 788  O OE1 ? GLU A 1 102 ?   1.504  13.587  11.735 1.000 95.060 ? 102 GLU A OE1 1 
ATOM 789  O OE2 ? GLU A 1 102 ?   1.544  13.159   9.579 1.000 95.060 ? 102 GLU A OE2 1 
ATOM 790  N N   ? THR A 1 103 ?  -2.927  11.155   7.439 1.000 95.580 ? 103 THR A N   1 
ATOM 791  C CA  ? THR A 1 103 ?  -3.207  10.768   6.061 1.000 95.580 ? 103 THR A CA  1 
ATOM 792  C C   ? THR A 1 103 ?  -2.013  11.071   5.161 1.000 95.580 ? 103 THR A C   1 
ATOM 793  C CB  ? THR A 1 103 ?  -4.456  11.490   5.521 1.000 95.580 ? 103 THR A CB  1 
ATOM 794  O O   ? THR A 1 103 ?  -1.248  12.000   5.427 1.000 95.580 ? 103 THR A O   1 
ATOM 795  C CG2 ? THR A 1 103 ?  -5.658  11.265   6.432 1.000 95.580 ? 103 THR A CG2 1 
ATOM 796  O OG1 ? THR A 1 103 ?  -4.190  12.896   5.437 1.000 95.580 ? 103 THR A OG1 1 
ATOM 797  N N   ? LEU A 1 104 ?  -1.895  10.156   4.174 1.000 95.400 ? 104 LEU A N   1 
ATOM 798  C CA  ? LEU A 1 104 ?  -0.880  10.370   3.148 1.000 95.400 ? 104 LEU A CA  1 
ATOM 799  C C   ? LEU A 1 104 ?  -1.499  10.961   1.886 1.000 95.400 ? 104 LEU A C   1 
ATOM 800  C CB  ? LEU A 1 104 ?  -0.170   9.055   2.814 1.000 95.400 ? 104 LEU A CB  1 
ATOM 801  O O   ? LEU A 1 104 ?  -2.574  10.534   1.458 1.000 95.400 ? 104 LEU A O   1 
ATOM 802  C CG  ? LEU A 1 104 ?   1.133   9.171   2.022 1.000 95.400 ? 104 LEU A CG  1 
ATOM 803  C CD1 ? LEU A 1 104 ?   2.134  10.044   2.771 1.000 95.400 ? 104 LEU A CD1 1 
ATOM 804  C CD2 ? LEU A 1 104 ?   1.719   7.789   1.751 1.000 95.400 ? 104 LEU A CD2 1 
ATOM 805  N N   ? LYS A 1 105 ?  -0.772  11.879   1.297 1.000 95.290 ? 105 LYS A N   1 
ATOM 806  C CA  ? LYS A 1 105 ?  -1.309  12.623   0.161 1.000 95.290 ? 105 LYS A CA  1 
ATOM 807  C C   ? LYS A 1 105 ?  -1.274  11.784  -1.113 1.000 95.290 ? 105 LYS A C   1 
ATOM 808  C CB  ? LYS A 1 105 ?  -0.530  13.923  -0.046 1.000 95.290 ? 105 LYS A CB  1 
ATOM 809  O O   ? LYS A 1 105 ?  -0.331  11.021  -1.334 1.000 95.290 ? 105 LYS A O   1 
ATOM 810  C CG  ? LYS A 1 105 ?  -0.657  14.911   1.105 1.000 95.290 ? 105 LYS A CG  1 
ATOM 811  C CD  ? LYS A 1 105 ?   0.132  16.186   0.836 1.000 95.290 ? 105 LYS A CD  1 
ATOM 812  C CE  ? LYS A 1 105 ?   0.037  17.159   2.003 1.000 95.290 ? 105 LYS A CE  1 
ATOM 813  N NZ  ? LYS A 1 105 ?   0.892  18.365   1.789 1.000 95.290 ? 105 LYS A NZ  1 
ATOM 814  N N   ? LEU A 1 106 ?  -2.390  12.009  -1.941 1.000 95.710 ? 106 LEU A N   1 
ATOM 815  C CA  ? LEU A 1 106 ?  -2.426  11.423  -3.277 1.000 95.710 ? 106 LEU A CA  1 
ATOM 816  C C   ? LEU A 1 106 ?  -1.543  12.210  -4.240 1.000 95.710 ? 106 LEU A C   1 
ATOM 817  C CB  ? LEU A 1 106 ?  -3.862  11.377  -3.804 1.000 95.710 ? 106 LEU A CB  1 
ATOM 818  O O   ? LEU A 1 106 ?  -1.410  13.429  -4.112 1.000 95.710 ? 106 LEU A O   1 
ATOM 819  C CG  ? LEU A 1 106 ?  -4.831  10.461  -3.054 1.000 95.710 ? 106 LEU A CG  1 
ATOM 820  C CD1 ? LEU A 1 106 ?  -6.261  10.706  -3.522 1.000 95.710 ? 106 LEU A CD1 1 
ATOM 821  C CD2 ? LEU A 1 106 ?  -4.442   8.999  -3.246 1.000 95.710 ? 106 LEU A CD2 1 
ATOM 822  N N   ? PRO A 1 107 ?  -0.942  11.562  -5.183 1.000 95.310 ? 107 PRO A N   1 
ATOM 823  C CA  ? PRO A 1 107 ?  -0.062  12.258  -6.124 1.000 95.310 ? 107 PRO A CA  1 
ATOM 824  C C   ? PRO A 1 107 ?  -0.827  13.154  -7.095 1.000 95.310 ? 107 PRO A C   1 
ATOM 825  C CB  ? PRO A 1 107 ?   0.634  11.115  -6.868 1.000 95.310 ? 107 PRO A CB  1 
ATOM 826  O O   ? PRO A 1 107 ?  -1.987  12.880  -7.411 1.000 95.310 ? 107 PRO A O   1 
ATOM 827  C CG  ? PRO A 1 107 ?  -0.375  10.013  -6.902 1.000 95.310 ? 107 PRO A CG  1 
ATOM 828  C CD  ? PRO A 1 107 ?  -1.143  10.028  -5.612 1.000 95.310 ? 107 PRO A CD  1 
ATOM 829  N N   ? THR A 1 108 ?  -0.112  14.249  -7.584 1.000 91.970 ? 108 THR A N   1 
ATOM 830  C CA  ? THR A 1 108 ?  -0.680  15.133  -8.596 1.000 91.970 ? 108 THR A CA  1 
ATOM 831  C C   ? THR A 1 108 ?  -0.058  14.861  -9.962 1.000 91.970 ? 108 THR A C   1 
ATOM 832  C CB  ? THR A 1 108 ?  -0.478  16.613  -8.222 1.000 91.970 ? 108 THR A CB  1 
ATOM 833  O O   ? THR A 1 108 ?  -0.648  15.188 -10.995 1.000 91.970 ? 108 THR A O   1 
ATOM 834  C CG2 ? THR A 1 108 ?  -1.243  16.969  -6.952 1.000 91.970 ? 108 THR A CG2 1 
ATOM 835  O OG1 ? THR A 1 108 ?   0.918  16.860  -8.010 1.000 91.970 ? 108 THR A OG1 1 
ATOM 836  N N   ? LYS A 1 109 ?   1.143  14.242  -9.946 1.000 92.440 ? 109 LYS A N   1 
ATOM 837  C CA  ? LYS A 1 109 ?   1.847  13.908 -11.180 1.000 92.440 ? 109 LYS A CA  1 
ATOM 838  C C   ? LYS A 1 109 ?   2.521  12.543 -11.076 1.000 92.440 ? 109 LYS A C   1 
ATOM 839  C CB  ? LYS A 1 109 ?   2.886  14.981 -11.512 1.000 92.440 ? 109 LYS A CB  1 
ATOM 840  O O   ? LYS A 1 109 ?   2.730  12.030  -9.975 1.000 92.440 ? 109 LYS A O   1 
ATOM 841  C CG  ? LYS A 1 109 ?   3.953  15.162 -10.443 1.000 92.440 ? 109 LYS A CG  1 
ATOM 842  C CD  ? LYS A 1 109 ?   4.895  16.310 -10.782 1.000 92.440 ? 109 LYS A CD  1 
ATOM 843  C CE  ? LYS A 1 109 ?   5.939  16.518  -9.693 1.000 92.440 ? 109 LYS A CE  1 
ATOM 844  N NZ  ? LYS A 1 109 ?   6.877  17.630 -10.030 1.000 92.440 ? 109 LYS A NZ  1 
ATOM 845  N N   ? ASP A 1 110 ?   2.951  12.166 -12.299 1.000 91.730 ? 110 ASP A N   1 
ATOM 846  C CA  ? ASP A 1 110 ?   3.671  10.898 -12.363 1.000 91.730 ? 110 ASP A CA  1 
ATOM 847  C C   ? ASP A 1 110 ?   5.093  11.046 -11.826 1.000 91.730 ? 110 ASP A C   1 
ATOM 848  C CB  ? ASP A 1 110 ?   3.703  10.372 -13.800 1.000 91.730 ? 110 ASP A CB  1 
ATOM 849  O O   ? ASP A 1 110 ?   5.656  12.142 -11.838 1.000 91.730 ? 110 ASP A O   1 
ATOM 850  C CG  ? ASP A 1 110 ?   2.381   9.770 -14.241 1.000 91.730 ? 110 ASP A CG  1 
ATOM 851  O OD1 ? ASP A 1 110 ?   1.496   9.549 -13.386 1.000 91.730 ? 110 ASP A OD1 1 
ATOM 852  O OD2 ? ASP A 1 110 ?   2.224   9.511 -15.453 1.000 91.730 ? 110 ASP A OD2 1 
ATOM 853  N N   ? VAL A 1 111 ?   5.612   9.849 -11.398 1.000 93.780 ? 111 VAL A N   1 
ATOM 854  C CA  ? VAL A 1 111 ?   6.983   9.811 -10.900 1.000 93.780 ? 111 VAL A CA  1 
ATOM 855  C C   ? VAL A 1 111 ?   7.923   9.340 -12.008 1.000 93.780 ? 111 VAL A C   1 
ATOM 856  C CB  ? VAL A 1 111 ?   7.113   8.892  -9.665 1.000 93.780 ? 111 VAL A CB  1 
ATOM 857  O O   ? VAL A 1 111 ?   7.564   8.471 -12.807 1.000 93.780 ? 111 VAL A O   1 
ATOM 858  C CG1 ? VAL A 1 111 ?   6.812   7.441 -10.036 1.000 93.780 ? 111 VAL A CG1 1 
ATOM 859  C CG2 ? VAL A 1 111 ?   8.509   9.012  -9.055 1.000 93.780 ? 111 VAL A CG2 1 
ATOM 860  N N   ? LYS A 1 112 ?   9.101  10.015 -12.104 1.000 93.660 ? 112 LYS A N   1 
ATOM 861  C CA  ? LYS A 1 112 ?  10.061   9.687 -13.154 1.000 93.660 ? 112 LYS A CA  1 
ATOM 862  C C   ? LYS A 1 112 ?  10.933   8.501 -12.750 1.000 93.660 ? 112 LYS A C   1 
ATOM 863  C CB  ? LYS A 1 112 ?  10.939  10.897 -13.477 1.000 93.660 ? 112 LYS A CB  1 
ATOM 864  O O   ? LYS A 1 112 ?  11.154   8.264 -11.561 1.000 93.660 ? 112 LYS A O   1 
ATOM 865  C CG  ? LYS A 1 112 ?  10.177  12.075 -14.066 1.000 93.660 ? 112 LYS A CG  1 
ATOM 866  C CD  ? LYS A 1 112 ?  11.111  13.226 -14.416 1.000 93.660 ? 112 LYS A CD  1 
ATOM 867  C CE  ? LYS A 1 112 ?  10.346  14.417 -14.978 1.000 93.660 ? 112 LYS A CE  1 
ATOM 868  N NZ  ? LYS A 1 112 ?  11.241  15.589 -15.215 1.000 93.660 ? 112 LYS A NZ  1 
ATOM 869  N N   ? ALA A 1 113 ?  11.455   7.845 -13.774 1.000 95.550 ? 113 ALA A N   1 
ATOM 870  C CA  ? ALA A 1 113 ?  12.429   6.783 -13.537 1.000 95.550 ? 113 ALA A CA  1 
ATOM 871  C C   ? ALA A 1 113 ?  13.660   7.319 -12.813 1.000 95.550 ? 113 ALA A C   1 
ATOM 872  C CB  ? ALA A 1 113 ?  12.833   6.128 -14.855 1.000 95.550 ? 113 ALA A CB  1 
ATOM 873  O O   ? ALA A 1 113 ?  14.056   8.469 -13.017 1.000 95.550 ? 113 ALA A O   1 
ATOM 874  N N   ? GLY A 1 114 ?  14.205   6.487 -11.893 1.000 95.000 ? 114 GLY A N   1 
ATOM 875  C CA  ? GLY A 1 114 ?  15.430   6.852 -11.198 1.000 95.000 ? 114 GLY A CA  1 
ATOM 876  C C   ? GLY A 1 114 ?  15.180   7.517  -9.858 1.000 95.000 ? 114 GLY A C   1 
ATOM 877  O O   ? GLY A 1 114 ?  16.094   7.639  -9.039 1.000 95.000 ? 114 GLY A O   1 
ATOM 878  N N   ? VAL A 1 115 ?  13.962   8.005  -9.649 1.000 96.110 ? 115 VAL A N   1 
ATOM 879  C CA  ? VAL A 1 115 ?  13.586   8.637  -8.389 1.000 96.110 ? 115 VAL A CA  1 
ATOM 880  C C   ? VAL A 1 115 ?  13.617   7.605  -7.264 1.000 96.110 ? 115 VAL A C   1 
ATOM 881  C CB  ? VAL A 1 115 ?  12.187   9.288  -8.476 1.000 96.110 ? 115 VAL A CB  1 
ATOM 882  O O   ? VAL A 1 115 ?  13.145   6.478  -7.433 1.000 96.110 ? 115 VAL A O   1 
ATOM 883  C CG1 ? VAL A 1 115 ?  11.715   9.739  -7.095 1.000 96.110 ? 115 VAL A CG1 1 
ATOM 884  C CG2 ? VAL A 1 115 ?  12.208  10.467  -9.448 1.000 96.110 ? 115 VAL A CG2 1 
ATOM 885  N N   ? LYS A 1 116 ?  14.190   8.000  -6.129 1.000 96.090 ? 116 LYS A N   1 
ATOM 886  C CA  ? LYS A 1 116 ?  14.242   7.142  -4.949 1.000 96.090 ? 116 LYS A CA  1 
ATOM 887  C C   ? LYS A 1 116 ?  12.925   7.186  -4.179 1.000 96.090 ? 116 LYS A C   1 
ATOM 888  C CB  ? LYS A 1 116 ?  15.397   7.555  -4.036 1.000 96.090 ? 116 LYS A CB  1 
ATOM 889  O O   ? LYS A 1 116 ?  12.401   8.265  -3.896 1.000 96.090 ? 116 LYS A O   1 
ATOM 890  C CG  ? LYS A 1 116 ?  16.772   7.410  -4.672 1.000 96.090 ? 116 LYS A CG  1 
ATOM 891  C CD  ? LYS A 1 116 ?  17.125   5.948  -4.912 1.000 96.090 ? 116 LYS A CD  1 
ATOM 892  C CE  ? LYS A 1 116 ?  18.548   5.794  -5.431 1.000 96.090 ? 116 LYS A CE  1 
ATOM 893  N NZ  ? LYS A 1 116 ?  18.877   4.368  -5.731 1.000 96.090 ? 116 LYS A NZ  1 
ATOM 894  N N   ? CYS A 1 117 ?  12.474   6.005  -3.901 1.000 96.190 ? 117 CYS A N   1 
ATOM 895  C CA  ? CYS A 1 117 ?  11.203   5.876  -3.198 1.000 96.190 ? 117 CYS A CA  1 
ATOM 896  C C   ? CYS A 1 117 ?  11.331   4.935  -2.006 1.000 96.190 ? 117 CYS A C   1 
ATOM 897  C CB  ? CYS A 1 117 ?  10.115   5.370  -4.145 1.000 96.190 ? 117 CYS A CB  1 
ATOM 898  O O   ? CYS A 1 117 ?  12.306   4.188  -1.902 1.000 96.190 ? 117 CYS A O   1 
ATOM 899  S SG  ? CYS A 1 117 ?   9.788   6.475  -5.535 1.000 96.190 ? 117 CYS A SG  1 
ATOM 900  N N   ? ARG A 1 118 ?  10.316   5.004  -1.171 1.000 95.270 ? 118 ARG A N   1 
ATOM 901  C CA  ? ARG A 1 118 ?  10.261   4.113  -0.016 1.000 95.270 ? 118 ARG A CA  1 
ATOM 902  C C   ? ARG A 1 118 ?   9.054   3.184  -0.098 1.000 95.270 ? 118 ARG A C   1 
ATOM 903  C CB  ? ARG A 1 118 ?  10.215   4.919   1.284 1.000 95.270 ? 118 ARG A CB  1 
ATOM 904  O O   ? ARG A 1 118 ?   7.980   3.592  -0.543 1.000 95.270 ? 118 ARG A O   1 
ATOM 905  C CG  ? ARG A 1 118 ?  11.471   5.734   1.548 1.000 95.270 ? 118 ARG A CG  1 
ATOM 906  C CD  ? ARG A 1 118 ?  11.389   6.484   2.871 1.000 95.270 ? 118 ARG A CD  1 
ATOM 907  N NE  ? ARG A 1 118 ?  12.074   7.772   2.804 1.000 95.270 ? 118 ARG A NE  1 
ATOM 908  N NH1 ? ARG A 1 118 ?  13.736   7.200   4.303 1.000 95.270 ? 118 ARG A NH1 1 
ATOM 909  N NH2 ? ARG A 1 118 ?  13.714   9.284   3.349 1.000 95.270 ? 118 ARG A NH2 1 
ATOM 910  C CZ  ? ARG A 1 118 ?  13.173   8.082   3.485 1.000 95.270 ? 118 ARG A CZ  1 
ATOM 911  N N   ? ILE A 1 119 ?   9.277   1.982   0.348 1.000 94.990 ? 119 ILE A N   1 
ATOM 912  C CA  ? ILE A 1 119 ?   8.185   1.041   0.567 1.000 94.990 ? 119 ILE A CA  1 
ATOM 913  C C   ? ILE A 1 119 ?   8.069   0.724   2.057 1.000 94.990 ? 119 ILE A C   1 
ATOM 914  C CB  ? ILE A 1 119 ?   8.387  -0.259  -0.243 1.000 94.990 ? 119 ILE A CB  1 
ATOM 915  O O   ? ILE A 1 119 ?   9.076   0.658   2.764 1.000 94.990 ? 119 ILE A O   1 
ATOM 916  C CG1 ? ILE A 1 119 ?   9.707  -0.932   0.147 1.000 94.990 ? 119 ILE A CG1 1 
ATOM 917  C CG2 ? ILE A 1 119 ?   8.342   0.030  -1.746 1.000 94.990 ? 119 ILE A CG2 1 
ATOM 918  C CD1 ? ILE A 1 119 ?   9.915  -2.302  -0.485 1.000 94.990 ? 119 ILE A CD1 1 
ATOM 919  N N   ? ILE A 1 120 ?   6.891   0.563   2.418 1.000 93.620 ? 120 ILE A N   1 
ATOM 920  C CA  ? ILE A 1 120 ?   6.618   0.348   3.835 1.000 93.620 ? 120 ILE A CA  1 
ATOM 921  C C   ? ILE A 1 120 ?   5.654  -0.824   4.003 1.000 93.620 ? 120 ILE A C   1 
ATOM 922  C CB  ? ILE A 1 120 ?   6.039   1.618   4.498 1.000 93.620 ? 120 ILE A CB  1 
ATOM 923  O O   ? ILE A 1 120 ?   4.703  -0.969   3.232 1.000 93.620 ? 120 ILE A O   1 
ATOM 924  C CG1 ? ILE A 1 120 ?   6.932   2.829   4.203 1.000 93.620 ? 120 ILE A CG1 1 
ATOM 925  C CG2 ? ILE A 1 120 ?   5.875   1.413   6.006 1.000 93.620 ? 120 ILE A CG2 1 
ATOM 926  C CD1 ? ILE A 1 120 ?   6.260   4.171   4.461 1.000 93.620 ? 120 ILE A CD1 1 
ATOM 927  N N   ? GLY A 1 121 ?   5.906  -1.655   5.060 1.000 93.930 ? 121 GLY A N   1 
ATOM 928  C CA  ? GLY A 1 121 ?   4.954  -2.736   5.265 1.000 93.930 ? 121 GLY A CA  1 
ATOM 929  C C   ? GLY A 1 121 ?   5.417  -3.752   6.292 1.000 93.930 ? 121 GLY A C   1 
ATOM 930  O O   ? GLY A 1 121 ?   6.510  -3.626   6.848 1.000 93.930 ? 121 GLY A O   1 
ATOM 931  N N   ? TRP A 1 122 ?   4.509  -4.804   6.594 1.000 92.330 ? 122 TRP A N   1 
ATOM 932  C CA  ? TRP A 1 122 ?   4.755  -5.887   7.541 1.000 92.330 ? 122 TRP A CA  1 
ATOM 933  C C   ? TRP A 1 122 ?   4.996  -7.204   6.811 1.000 92.330 ? 122 TRP A C   1 
ATOM 934  C CB  ? TRP A 1 122 ?   3.578  -6.033   8.509 1.000 92.330 ? 122 TRP A CB  1 
ATOM 935  O O   ? TRP A 1 122 ?   4.696  -8.277   7.339 1.000 92.330 ? 122 TRP A O   1 
ATOM 936  C CG  ? TRP A 1 122 ?   3.452  -4.906   9.490 1.000 92.330 ? 122 TRP A CG  1 
ATOM 937  C CD1 ? TRP A 1 122 ?   4.064  -4.802  10.708 1.000 92.330 ? 122 TRP A CD1 1 
ATOM 938  C CD2 ? TRP A 1 122 ?   2.660  -3.724   9.336 1.000 92.330 ? 122 TRP A CD2 1 
ATOM 939  C CE2 ? TRP A 1 122 ?   2.840  -2.946  10.501 1.000 92.330 ? 122 TRP A CE2 1 
ATOM 940  C CE3 ? TRP A 1 122 ?   1.815  -3.247   8.324 1.000 92.330 ? 122 TRP A CE3 1 
ATOM 941  N NE1 ? TRP A 1 122 ?   3.700  -3.625  11.321 1.000 92.330 ? 122 TRP A NE1 1 
ATOM 942  C CH2 ? TRP A 1 122 ?   1.384  -1.271   9.677 1.000 92.330 ? 122 TRP A CH2 1 
ATOM 943  C CZ2 ? TRP A 1 122 ?   2.205  -1.715  10.682 1.000 92.330 ? 122 TRP A CZ2 1 
ATOM 944  C CZ3 ? TRP A 1 122 ?   1.185  -2.022   8.506 1.000 92.330 ? 122 TRP A CZ3 1 
ATOM 945  N N   ? GLY A 1 123 ?   5.386  -7.090   5.520 1.000 84.820 ? 123 GLY A N   1 
ATOM 946  C CA  ? GLY A 1 123 ?   5.564  -8.265   4.681 1.000 84.820 ? 123 GLY A CA  1 
ATOM 947  C C   ? GLY A 1 123 ?   6.754  -9.113   5.087 1.000 84.820 ? 123 GLY A C   1 
ATOM 948  O O   ? GLY A 1 123 ?   7.341  -8.901   6.150 1.000 84.820 ? 123 GLY A O   1 
ATOM 949  N N   ? GLN A 1 124 ?   7.150 -10.161   4.279 1.000 85.040 ? 124 GLN A N   1 
ATOM 950  C CA  ? GLN A 1 124 ?   8.271 -11.080   4.448 1.000 85.040 ? 124 GLN A CA  1 
ATOM 951  C C   ? GLN A 1 124 ?   9.601 -10.331   4.446 1.000 85.040 ? 124 GLN A C   1 
ATOM 952  C CB  ? GLN A 1 124 ?   8.265 -12.143   3.348 1.000 85.040 ? 124 GLN A CB  1 
ATOM 953  O O   ? GLN A 1 124 ?   9.789  -9.391   3.670 1.000 85.040 ? 124 GLN A O   1 
ATOM 954  C CG  ? GLN A 1 124 ?   7.351 -13.325   3.640 1.000 85.040 ? 124 GLN A CG  1 
ATOM 955  C CD  ? GLN A 1 124 ?   7.372 -14.369   2.540 1.000 85.040 ? 124 GLN A CD  1 
ATOM 956  N NE2 ? GLN A 1 124 ?   6.722 -15.502   2.785 1.000 85.040 ? 124 GLN A NE2 1 
ATOM 957  O OE1 ? GLN A 1 124 ?   7.968 -14.160   1.479 1.000 85.040 ? 124 GLN A OE1 1 
ATOM 958  N N   ? THR A 1 125 ?  10.532 -10.848   5.253 1.000 84.310 ? 125 THR A N   1 
ATOM 959  C CA  ? THR A 1 125 ?  11.806 -10.156   5.408 1.000 84.310 ? 125 THR A CA  1 
ATOM 960  C C   ? THR A 1 125 ?  12.941 -10.967   4.789 1.000 84.310 ? 125 THR A C   1 
ATOM 961  C CB  ? THR A 1 125 ?  12.117  -9.881   6.891 1.000 84.310 ? 125 THR A CB  1 
ATOM 962  O O   ? THR A 1 125 ?  14.094 -10.530   4.787 1.000 84.310 ? 125 THR A O   1 
ATOM 963  C CG2 ? THR A 1 125 ?  11.120  -8.894   7.488 1.000 84.310 ? 125 THR A CG2 1 
ATOM 964  O OG1 ? THR A 1 125 ?  12.051 -11.112   7.622 1.000 84.310 ? 125 THR A OG1 1 
ATOM 965  N N   ? SER A 1 126 ?  12.560 -12.191   4.370 1.000 82.780 ? 126 SER A N   1 
ATOM 966  C CA  ? SER A 1 126 ?  13.485 -13.058   3.648 1.000 82.780 ? 126 SER A CA  1 
ATOM 967  C C   ? SER A 1 126 ?  12.794 -13.754   2.481 1.000 82.780 ? 126 SER A C   1 
ATOM 968  C CB  ? SER A 1 126 ?  14.088 -14.101   4.590 1.000 82.780 ? 126 SER A CB  1 
ATOM 969  O O   ? SER A 1 126 ?  11.646 -14.186   2.600 1.000 82.780 ? 126 SER A O   1 
ATOM 970  O OG  ? SER A 1 126 ?  14.786 -15.095   3.859 1.000 82.780 ? 126 SER A OG  1 
ATOM 971  N N   ? PRO A 1 127 ?  13.565 -13.872   1.402 1.000 76.320 ? 127 PRO A N   1 
ATOM 972  C CA  ? PRO A 1 127 ?  12.996 -14.501   0.207 1.000 76.320 ? 127 PRO A CA  1 
ATOM 973  C C   ? PRO A 1 127 ?  12.679 -15.980   0.413 1.000 76.320 ? 127 PRO A C   1 
ATOM 974  C CB  ? PRO A 1 127 ?  14.093 -14.319  -0.844 1.000 76.320 ? 127 PRO A CB  1 
ATOM 975  O O   ? PRO A 1 127 ?  11.841 -16.541  -0.298 1.000 76.320 ? 127 PRO A O   1 
ATOM 976  C CG  ? PRO A 1 127 ?  14.944 -13.207  -0.320 1.000 76.320 ? 127 PRO A CG  1 
ATOM 977  C CD  ? PRO A 1 127 ?  14.838 -13.192   1.178 1.000 76.320 ? 127 PRO A CD  1 
ATOM 978  N N   ? ARG A 1 128 ?  13.252 -16.609   1.506 1.000 80.610 ? 128 ARG A N   1 
ATOM 979  C CA  ? ARG A 1 128 ?  13.169 -18.046   1.743 1.000 80.610 ? 128 ARG A CA  1 
ATOM 980  C C   ? ARG A 1 128 ?  12.163 -18.362   2.845 1.000 80.610 ? 128 ARG A C   1 
ATOM 981  C CB  ? ARG A 1 128 ?  14.543 -18.612   2.110 1.000 80.610 ? 128 ARG A CB  1 
ATOM 982  O O   ? ARG A 1 128 ?  11.654 -19.482   2.926 1.000 80.610 ? 128 ARG A O   1 
ATOM 983  C CG  ? ARG A 1 128 ?  15.557 -18.547   0.979 1.000 80.610 ? 128 ARG A CG  1 
ATOM 984  C CD  ? ARG A 1 128 ?  16.879 -19.194   1.370 1.000 80.610 ? 128 ARG A CD  1 
ATOM 985  N NE  ? ARG A 1 128 ?  17.914 -18.951   0.370 1.000 80.610 ? 128 ARG A NE  1 
ATOM 986  N NH1 ? ARG A 1 128 ?  19.566 -20.107   1.497 1.000 80.610 ? 128 ARG A NH1 1 
ATOM 987  N NH2 ? ARG A 1 128 ?  20.028 -19.111  -0.515 1.000 80.610 ? 128 ARG A NH2 1 
ATOM 988  C CZ  ? ARG A 1 128 ?  19.167 -19.390   0.453 1.000 80.610 ? 128 ARG A CZ  1 
ATOM 989  N N   ? ASP A 1 129 ?  11.736 -17.306   3.645 1.000 82.330 ? 129 ASP A N   1 
ATOM 990  C CA  ? ASP A 1 129 ?  10.828 -17.493   4.772 1.000 82.330 ? 129 ASP A CA  1 
ATOM 991  C C   ? ASP A 1 129 ?   9.487 -16.810   4.515 1.000 82.330 ? 129 ASP A C   1 
ATOM 992  C CB  ? ASP A 1 129 ?  11.454 -16.957   6.061 1.000 82.330 ? 129 ASP A CB  1 
ATOM 993  O O   ? ASP A 1 129 ?   9.445 -15.650   4.100 1.000 82.330 ? 129 ASP A O   1 
ATOM 994  C CG  ? ASP A 1 129 ?  10.659 -17.321   7.302 1.000 82.330 ? 129 ASP A CG  1 
ATOM 995  O OD1 ? ASP A 1 129 ?   9.530 -17.842   7.173 1.000 82.330 ? 129 ASP A OD1 1 
ATOM 996  O OD2 ? ASP A 1 129 ?  11.164 -17.081   8.420 1.000 82.330 ? 129 ASP A OD2 1 
ATOM 997  N N   ? LYS A 1 130 ?   8.423 -17.539   4.814 1.000 79.700 ? 130 LYS A N   1 
ATOM 998  C CA  ? LYS A 1 130 ?   7.095 -16.977   4.586 1.000 79.700 ? 130 LYS A CA  1 
ATOM 999  C C   ? LYS A 1 130 ?   6.580 -16.261   5.831 1.000 79.700 ? 130 LYS A C   1 
ATOM 1000 C CB  ? LYS A 1 130 ?   6.113 -18.072   4.167 1.000 79.700 ? 130 LYS A CB  1 
ATOM 1001 O O   ? LYS A 1 130 ?   5.430 -15.818   5.867 1.000 79.700 ? 130 LYS A O   1 
ATOM 1002 C CG  ? LYS A 1 130 ?   6.403 -18.673   2.799 1.000 79.700 ? 130 LYS A CG  1 
ATOM 1003 C CD  ? LYS A 1 130 ?   5.346 -19.696   2.403 1.000 79.700 ? 130 LYS A CD  1 
ATOM 1004 C CE  ? LYS A 1 130 ?   5.646 -20.313   1.043 1.000 79.700 ? 130 LYS A CE  1 
ATOM 1005 N NZ  ? LYS A 1 130 ?   4.613 -21.318   0.651 1.000 79.700 ? 130 LYS A NZ  1 
ATOM 1006 N N   ? LYS A 1 131 ?   7.488 -16.069   6.796 1.000 85.720 ? 131 LYS A N   1 
ATOM 1007 C CA  ? LYS A 1 131 ?   7.073 -15.409   8.030 1.000 85.720 ? 131 LYS A CA  1 
ATOM 1008 C C   ? LYS A 1 131 ?   7.024 -13.894   7.854 1.000 85.720 ? 131 LYS A C   1 
ATOM 1009 C CB  ? LYS A 1 131 ?   8.016 -15.774   9.178 1.000 85.720 ? 131 LYS A CB  1 
ATOM 1010 O O   ? LYS A 1 131 ?   7.987 -13.288   7.381 1.000 85.720 ? 131 LYS A O   1 
ATOM 1011 C CG  ? LYS A 1 131 ?   7.553 -15.279  10.540 1.000 85.720 ? 131 LYS A CG  1 
ATOM 1012 C CD  ? LYS A 1 131 ?   8.514 -15.701  11.644 1.000 85.720 ? 131 LYS A CD  1 
ATOM 1013 C CE  ? LYS A 1 131 ?   8.089 -15.148  12.998 1.000 85.720 ? 131 LYS A CE  1 
ATOM 1014 N NZ  ? LYS A 1 131 ?   9.038 -15.544  14.081 1.000 85.720 ? 131 LYS A NZ  1 
ATOM 1015 N N   ? GLN A 1 132 ?   5.903 -13.336   8.334 1.000 87.140 ? 132 GLN A N   1 
ATOM 1016 C CA  ? GLN A 1 132 ?   5.768 -11.884   8.286 1.000 87.140 ? 132 GLN A CA  1 
ATOM 1017 C C   ? GLN A 1 132 ?   6.370 -11.234   9.528 1.000 87.140 ? 132 GLN A C   1 
ATOM 1018 C CB  ? GLN A 1 132 ?   4.298 -11.486   8.146 1.000 87.140 ? 132 GLN A CB  1 
ATOM 1019 O O   ? GLN A 1 132 ?   6.378 -11.832  10.607 1.000 87.140 ? 132 GLN A O   1 
ATOM 1020 C CG  ? GLN A 1 132 ?   3.648 -11.975   6.858 1.000 87.140 ? 132 GLN A CG  1 
ATOM 1021 C CD  ? GLN A 1 132 ?   2.169 -11.647   6.785 1.000 87.140 ? 132 GLN A CD  1 
ATOM 1022 N NE2 ? GLN A 1 132 ?   1.671 -11.416   5.575 1.000 87.140 ? 132 GLN A NE2 1 
ATOM 1023 O OE1 ? GLN A 1 132 ?   1.478 -11.601   7.809 1.000 87.140 ? 132 GLN A OE1 1 
ATOM 1024 N N   ? SER A 1 133 ?   6.738 -10.063   9.337 1.000 90.970 ? 133 SER A N   1 
ATOM 1025 C CA  ? SER A 1 133 ?   7.319  -9.298  10.435 1.000 90.970 ? 133 SER A CA  1 
ATOM 1026 C C   ? SER A 1 133 ?   6.240  -8.785  11.383 1.000 90.970 ? 133 SER A C   1 
ATOM 1027 C CB  ? SER A 1 133 ?   8.137  -8.123   9.897 1.000 90.970 ? 133 SER A CB  1 
ATOM 1028 O O   ? SER A 1 133 ?   5.165  -8.372  10.944 1.000 90.970 ? 133 SER A O   1 
ATOM 1029 O OG  ? SER A 1 133 ?   8.674  -7.355  10.960 1.000 90.970 ? 133 SER A OG  1 
ATOM 1030 N N   ? ASP A 1 134 ?   6.538  -8.833  12.632 1.000 91.480 ? 134 ASP A N   1 
ATOM 1031 C CA  ? ASP A 1 134 ?   5.669  -8.219  13.632 1.000 91.480 ? 134 ASP A CA  1 
ATOM 1032 C C   ? ASP A 1 134 ?   5.880  -6.707  13.688 1.000 91.480 ? 134 ASP A C   1 
ATOM 1033 C CB  ? ASP A 1 134 ?   5.917  -8.836  15.010 1.000 91.480 ? 134 ASP A CB  1 
ATOM 1034 O O   ? ASP A 1 134 ?   4.964  -5.961  14.039 1.000 91.480 ? 134 ASP A O   1 
ATOM 1035 C CG  ? ASP A 1 134 ?   4.991  -8.285  16.081 1.000 91.480 ? 134 ASP A CG  1 
ATOM 1036 O OD1 ? ASP A 1 134 ?   3.755  -8.397  15.935 1.000 91.480 ? 134 ASP A OD1 1 
ATOM 1037 O OD2 ? ASP A 1 134 ?   5.503  -7.732  17.078 1.000 91.480 ? 134 ASP A OD2 1 
ATOM 1038 N N   ? THR A 1 135 ?   7.000  -6.228  13.337 1.000 92.780 ? 135 THR A N   1 
ATOM 1039 C CA  ? THR A 1 135 ?   7.348  -4.813  13.398 1.000 92.780 ? 135 THR A CA  1 
ATOM 1040 C C   ? THR A 1 135 ?   7.344  -4.194  12.003 1.000 92.780 ? 135 THR A C   1 
ATOM 1041 C CB  ? THR A 1 135 ?   8.728  -4.605  14.050 1.000 92.780 ? 135 THR A CB  1 
ATOM 1042 O O   ? THR A 1 135 ?   7.677  -4.861  11.021 1.000 92.780 ? 135 THR A O   1 
ATOM 1043 C CG2 ? THR A 1 135 ?   8.750  -5.150  15.475 1.000 92.780 ? 135 THR A CG2 1 
ATOM 1044 O OG1 ? THR A 1 135 ?   9.724  -5.284  13.275 1.000 92.780 ? 135 THR A OG1 1 
ATOM 1045 N N   ? LEU A 1 136 ?   6.886  -2.921  11.885 1.000 93.720 ? 136 LEU A N   1 
ATOM 1046 C CA  ? LEU A 1 136 ?   6.833  -2.172  10.634 1.000 93.720 ? 136 LEU A CA  1 
ATOM 1047 C C   ? LEU A 1 136 ?   8.237  -1.899  10.105 1.000 93.720 ? 136 LEU A C   1 
ATOM 1048 C CB  ? LEU A 1 136 ?   6.084  -0.851  10.832 1.000 93.720 ? 136 LEU A CB  1 
ATOM 1049 O O   ? LEU A 1 136 ?   9.103  -1.427  10.845 1.000 93.720 ? 136 LEU A O   1 
ATOM 1050 C CG  ? LEU A 1 136 ?   5.698  -0.094   9.561 1.000 93.720 ? 136 LEU A CG  1 
ATOM 1051 C CD1 ? LEU A 1 136 ?   4.703  -0.908   8.741 1.000 93.720 ? 136 LEU A CD1 1 
ATOM 1052 C CD2 ? LEU A 1 136 ?   5.120   1.274   9.908 1.000 93.720 ? 136 LEU A CD2 1 
ATOM 1053 N N   ? LYS A 1 137 ?   8.365  -2.211   8.743 1.000 94.390 ? 137 LYS A N   1 
ATOM 1054 C CA  ? LYS A 1 137 ?   9.671  -2.050   8.110 1.000 94.390 ? 137 LYS A CA  1 
ATOM 1055 C C   ? LYS A 1 137 ?   9.585  -1.124   6.900 1.000 94.390 ? 137 LYS A C   1 
ATOM 1056 C CB  ? LYS A 1 137 ?  10.236  -3.408   7.692 1.000 94.390 ? 137 LYS A CB  1 
ATOM 1057 O O   ? LYS A 1 137 ?   8.520  -0.979   6.298 1.000 94.390 ? 137 LYS A O   1 
ATOM 1058 C CG  ? LYS A 1 137 ?  10.326  -4.418   8.827 1.000 94.390 ? 137 LYS A CG  1 
ATOM 1059 C CD  ? LYS A 1 137 ?  11.675  -4.348   9.531 1.000 94.390 ? 137 LYS A CD  1 
ATOM 1060 C CE  ? LYS A 1 137 ?  11.849  -5.491  10.522 1.000 94.390 ? 137 LYS A CE  1 
ATOM 1061 N NZ  ? LYS A 1 137 ?  12.778  -5.125  11.632 1.000 94.390 ? 137 LYS A NZ  1 
ATOM 1062 N N   ? GLU A 1 138 ?  10.747  -0.562   6.571 1.000 94.370 ? 138 GLU A N   1 
ATOM 1063 C CA  ? GLU A 1 138 ?  10.823   0.270   5.374 1.000 94.370 ? 138 GLU A CA  1 
ATOM 1064 C C   ? GLU A 1 138 ?  12.132   0.039   4.624 1.000 94.370 ? 138 GLU A C   1 
ATOM 1065 C CB  ? GLU A 1 138 ?  10.680   1.750   5.737 1.000 94.370 ? 138 GLU A CB  1 
ATOM 1066 O O   ? GLU A 1 138 ?  13.142  -0.333   5.226 1.000 94.370 ? 138 GLU A O   1 
ATOM 1067 C CG  ? GLU A 1 138 ?  11.871   2.316   6.496 1.000 94.370 ? 138 GLU A CG  1 
ATOM 1068 C CD  ? GLU A 1 138 ?  11.739   3.799   6.800 1.000 94.370 ? 138 GLU A CD  1 
ATOM 1069 O OE1 ? GLU A 1 138 ?  12.627   4.360   7.482 1.000 94.370 ? 138 GLU A OE1 1 
ATOM 1070 O OE2 ? GLU A 1 138 ?  10.740   4.406   6.354 1.000 94.370 ? 138 GLU A OE2 1 
ATOM 1071 N N   ? ALA A 1 139 ?  12.096   0.197   3.301 1.000 93.870 ? 139 ALA A N   1 
ATOM 1072 C CA  ? ALA A 1 139 ?  13.261   0.098   2.425 1.000 93.870 ? 139 ALA A CA  1 
ATOM 1073 C C   ? ALA A 1 139 ?  13.211   1.153   1.323 1.000 93.870 ? 139 ALA A C   1 
ATOM 1074 C CB  ? ALA A 1 139 ?  13.353  -1.299   1.817 1.000 93.870 ? 139 ALA A CB  1 
ATOM 1075 O O   ? ALA A 1 139 ?  12.129   1.560   0.894 1.000 93.870 ? 139 ALA A O   1 
ATOM 1076 N N   ? THR A 1 140 ?  14.429   1.571   0.960 1.000 94.470 ? 140 THR A N   1 
ATOM 1077 C CA  ? THR A 1 140 ?  14.556   2.518  -0.142 1.000 94.470 ? 140 THR A CA  1 
ATOM 1078 C C   ? THR A 1 140 ?  14.806   1.787  -1.458 1.000 94.470 ? 140 THR A C   1 
ATOM 1079 C CB  ? THR A 1 140 ?  15.695   3.523   0.113 1.000 94.470 ? 140 THR A CB  1 
ATOM 1080 O O   ? THR A 1 140 ?  15.692   0.933  -1.542 1.000 94.470 ? 140 THR A O   1 
ATOM 1081 C CG2 ? THR A 1 140 ?  15.833   4.504  -1.046 1.000 94.470 ? 140 THR A CG2 1 
ATOM 1082 O OG1 ? THR A 1 140 ?  15.417   4.255   1.314 1.000 94.470 ? 140 THR A OG1 1 
ATOM 1083 N N   ? ILE A 1 141 ?  13.927   2.176  -2.532 1.000 94.980 ? 141 ILE A N   1 
ATOM 1084 C CA  ? ILE A 1 141 ?  14.043   1.580  -3.858 1.000 94.980 ? 141 ILE A CA  1 
ATOM 1085 C C   ? ILE A 1 141 ?  13.924   2.666  -4.925 1.000 94.980 ? 141 ILE A C   1 
ATOM 1086 C CB  ? ILE A 1 141 ?  12.973   0.488  -4.082 1.000 94.980 ? 141 ILE A CB  1 
ATOM 1087 O O   ? ILE A 1 141 ?  13.543   3.800  -4.625 1.000 94.980 ? 141 ILE A O   1 
ATOM 1088 C CG1 ? ILE A 1 141 ?  11.567   1.080  -3.933 1.000 94.980 ? 141 ILE A CG1 1 
ATOM 1089 C CG2 ? ILE A 1 141 ?  13.182  -0.680  -3.113 1.000 94.980 ? 141 ILE A CG2 1 
ATOM 1090 C CD1 ? ILE A 1 141 ?  10.447   0.114  -4.296 1.000 94.980 ? 141 ILE A CD1 1 
ATOM 1091 N N   ? SER A 1 142 ?  14.322   2.280  -6.208 1.000 95.620 ? 142 SER A N   1 
ATOM 1092 C CA  ? SER A 1 142 ?  14.244   3.236  -7.308 1.000 95.620 ? 142 SER A CA  1 
ATOM 1093 C C   ? SER A 1 142 ?  13.186   2.823  -8.325 1.000 95.620 ? 142 SER A C   1 
ATOM 1094 C CB  ? SER A 1 142 ?  15.602   3.371  -7.998 1.000 95.620 ? 142 SER A CB  1 
ATOM 1095 O O   ? SER A 1 142 ?  13.010   1.633  -8.597 1.000 95.620 ? 142 SER A O   1 
ATOM 1096 O OG  ? SER A 1 142 ?  16.568   3.905  -7.108 1.000 95.620 ? 142 SER A OG  1 
ATOM 1097 N N   ? VAL A 1 143 ?  12.597   3.848  -8.841 1.000 96.300 ? 143 VAL A N   1 
ATOM 1098 C CA  ? VAL A 1 143 ?  11.646   3.633  -9.926 1.000 96.300 ? 143 VAL A CA  1 
ATOM 1099 C C   ? VAL A 1 143 ?  12.392   3.224 -11.194 1.000 96.300 ? 143 VAL A C   1 
ATOM 1100 C CB  ? VAL A 1 143 ?  10.794   4.895 -10.193 1.000 96.300 ? 143 VAL A CB  1 
ATOM 1101 O O   ? VAL A 1 143 ?  13.424   3.809 -11.530 1.000 96.300 ? 143 VAL A O   1 
ATOM 1102 C CG1 ? VAL A 1 143 ?   9.911   4.700 -11.424 1.000 96.300 ? 143 VAL A CG1 1 
ATOM 1103 C CG2 ? VAL A 1 143 ?   9.944   5.232  -8.969 1.000 96.300 ? 143 VAL A CG2 1 
ATOM 1104 N N   ? ILE A 1 144 ?  11.832   2.197 -11.802 1.000 95.030 ? 144 ILE A N   1 
ATOM 1105 C CA  ? ILE A 1 144 ?  12.405   1.678 -13.039 1.000 95.030 ? 144 ILE A CA  1 
ATOM 1106 C C   ? ILE A 1 144 ?  11.518   2.064 -14.220 1.000 95.030 ? 144 ILE A C   1 
ATOM 1107 C CB  ? ILE A 1 144 ?  12.582   0.145 -12.980 1.000 95.030 ? 144 ILE A CB  1 
ATOM 1108 O O   ? ILE A 1 144 ?  10.292   1.959 -14.144 1.000 95.030 ? 144 ILE A O   1 
ATOM 1109 C CG1 ? ILE A 1 144 ?  13.482  -0.244 -11.801 1.000 95.030 ? 144 ILE A CG1 1 
ATOM 1110 C CG2 ? ILE A 1 144 ?  13.150  -0.385 -14.300 1.000 95.030 ? 144 ILE A CG2 1 
ATOM 1111 C CD1 ? ILE A 1 144 ?  13.538  -1.742 -11.533 1.000 95.030 ? 144 ILE A CD1 1 
ATOM 1112 N N   ? ASP A 1 145 ?  12.200   2.405 -15.304 1.000 94.250 ? 145 ASP A N   1 
ATOM 1113 C CA  ? ASP A 1 145 ?  11.498   2.770 -16.531 1.000 94.250 ? 145 ASP A CA  1 
ATOM 1114 C C   ? ASP A 1 145 ?  10.656   1.606 -17.050 1.000 94.250 ? 145 ASP A C   1 
ATOM 1115 C CB  ? ASP A 1 145 ?  12.491   3.220 -17.604 1.000 94.250 ? 145 ASP A CB  1 
ATOM 1116 O O   ? ASP A 1 145 ?  11.102   0.457 -17.036 1.000 94.250 ? 145 ASP A O   1 
ATOM 1117 C CG  ? ASP A 1 145 ?  11.821   3.581 -18.918 1.000 94.250 ? 145 ASP A CG  1 
ATOM 1118 O OD1 ? ASP A 1 145 ?  11.167   4.643 -18.998 1.000 94.250 ? 145 ASP A OD1 1 
ATOM 1119 O OD2 ? ASP A 1 145 ?  11.946   2.795 -19.882 1.000 94.250 ? 145 ASP A OD2 1 
ATOM 1120 N N   ? ARG A 1 146 ?   9.443   1.876 -17.501 1.000 93.800 ? 146 ARG A N   1 
ATOM 1121 C CA  ? ARG A 1 146 ?   8.482   0.863 -17.925 1.000 93.800 ? 146 ARG A CA  1 
ATOM 1122 C C   ? ARG A 1 146 ?   9.033   0.036 -19.081 1.000 93.800 ? 146 ARG A C   1 
ATOM 1123 C CB  ? ARG A 1 146 ?   7.158   1.513 -18.331 1.000 93.800 ? 146 ARG A CB  1 
ATOM 1124 O O   ? ARG A 1 146 ?   8.801  -1.173 -19.153 1.000 93.800 ? 146 ARG A O   1 
ATOM 1125 C CG  ? ARG A 1 146 ?   6.287   1.924 -17.154 1.000 93.800 ? 146 ARG A CG  1 
ATOM 1126 C CD  ? ARG A 1 146 ?   4.952   2.494 -17.612 1.000 93.800 ? 146 ARG A CD  1 
ATOM 1127 N NE  ? ARG A 1 146 ?   4.853   3.925 -17.335 1.000 93.800 ? 146 ARG A NE  1 
ATOM 1128 N NH1 ? ARG A 1 146 ?   5.461   4.589 -19.463 1.000 93.800 ? 146 ARG A NH1 1 
ATOM 1129 N NH2 ? ARG A 1 146 ?   4.977   6.157 -17.862 1.000 93.800 ? 146 ARG A NH2 1 
ATOM 1130 C CZ  ? ARG A 1 146 ?   5.097   4.887 -18.221 1.000 93.800 ? 146 ARG A CZ  1 
ATOM 1131 N N   ? LYS A 1 147 ?   9.665   0.724 -20.050 1.000 94.190 ? 147 LYS A N   1 
ATOM 1132 C CA  ? LYS A 1 147 ?  10.265   0.009 -21.172 1.000 94.190 ? 147 LYS A CA  1 
ATOM 1133 C C   ? LYS A 1 147 ?  11.283  -1.020 -20.688 1.000 94.190 ? 147 LYS A C   1 
ATOM 1134 C CB  ? LYS A 1 147 ?  10.930   0.989 -22.140 1.000 94.190 ? 147 LYS A CB  1 
ATOM 1135 O O   ? LYS A 1 147 ?  11.276  -2.167 -21.139 1.000 94.190 ? 147 LYS A O   1 
ATOM 1136 C CG  ? LYS A 1 147 ?  11.453   0.343 -23.414 1.000 94.190 ? 147 LYS A CG  1 
ATOM 1137 C CD  ? LYS A 1 147 ?  12.094   1.370 -24.339 1.000 94.190 ? 147 LYS A CD  1 
ATOM 1138 C CE  ? LYS A 1 147 ?  12.700   0.712 -25.571 1.000 94.190 ? 147 LYS A CE  1 
ATOM 1139 N NZ  ? LYS A 1 147 ?  13.369   1.709 -26.459 1.000 94.190 ? 147 LYS A NZ  1 
ATOM 1140 N N   ? THR A 1 148 ?  12.128  -0.569 -19.810 1.000 93.400 ? 148 THR A N   1 
ATOM 1141 C CA  ? THR A 1 148 ?  13.121  -1.459 -19.219 1.000 93.400 ? 148 THR A CA  1 
ATOM 1142 C C   ? THR A 1 148 ?  12.443  -2.585 -18.443 1.000 93.400 ? 148 THR A C   1 
ATOM 1143 C CB  ? THR A 1 148 ?  14.075  -0.691 -18.286 1.000 93.400 ? 148 THR A CB  1 
ATOM 1144 O O   ? THR A 1 148 ?  12.842  -3.746 -18.547 1.000 93.400 ? 148 THR A O   1 
ATOM 1145 C CG2 ? THR A 1 148 ?  15.110  -1.625 -17.668 1.000 93.400 ? 148 THR A CG2 1 
ATOM 1146 O OG1 ? THR A 1 148 ?  14.752   0.325 -19.036 1.000 93.400 ? 148 THR A OG1 1 
ATOM 1147 N N   ? CYS A 1 149 ?  11.474  -2.253 -17.705 1.000 92.810 ? 149 CYS A N   1 
ATOM 1148 C CA  ? CYS A 1 149 ?  10.724  -3.218 -16.910 1.000 92.810 ? 149 CYS A CA  1 
ATOM 1149 C C   ? CYS A 1 149 ?  10.058  -4.259 -17.801 1.000 92.810 ? 149 CYS A C   1 
ATOM 1150 C CB  ? CYS A 1 149 ?   9.669  -2.509 -16.061 1.000 92.810 ? 149 CYS A CB  1 
ATOM 1151 O O   ? CYS A 1 149 ?  10.062  -5.450 -17.483 1.000 92.810 ? 149 CYS A O   1 
ATOM 1152 S SG  ? CYS A 1 149 ?   8.935  -3.558 -14.787 1.000 92.810 ? 149 CYS A SG  1 
ATOM 1153 N N   ? ASN A 1 150 ?   9.556  -3.835 -18.892 1.000 93.600 ? 150 ASN A N   1 
ATOM 1154 C CA  ? ASN A 1 150 ?   8.881  -4.712 -19.844 1.000 93.600 ? 150 ASN A CA  1 
ATOM 1155 C C   ? ASN A 1 150 ?   9.832  -5.760 -20.413 1.000 93.600 ? 150 ASN A C   1 
ATOM 1156 C CB  ? ASN A 1 150 ?   8.253  -3.894 -20.975 1.000 93.600 ? 150 ASN A CB  1 
ATOM 1157 O O   ? ASN A 1 150 ?   9.406  -6.852 -20.791 1.000 93.600 ? 150 ASN A O   1 
ATOM 1158 C CG  ? ASN A 1 150 ?   6.807  -3.530 -20.700 1.000 93.600 ? 150 ASN A CG  1 
ATOM 1159 N ND2 ? ASN A 1 150 ?   6.442  -2.287 -20.993 1.000 93.600 ? 150 ASN A ND2 1 
ATOM 1160 O OD1 ? ASN A 1 150 ?   6.025  -4.358 -20.226 1.000 93.600 ? 150 ASN A OD1 1 
ATOM 1161 N N   ? LYS A 1 151 ?  11.127  -5.390 -20.467 1.000 93.110 ? 151 LYS A N   1 
ATOM 1162 C CA  ? LYS A 1 151 ?  12.118  -6.361 -20.921 1.000 93.110 ? 151 LYS A CA  1 
ATOM 1163 C C   ? LYS A 1 151 ?  12.182  -7.562 -19.982 1.000 93.110 ? 151 LYS A C   1 
ATOM 1164 C CB  ? LYS A 1 151 ?  13.497  -5.709 -21.034 1.000 93.110 ? 151 LYS A CB  1 
ATOM 1165 O O   ? LYS A 1 151 ?  12.361  -8.697 -20.428 1.000 93.110 ? 151 LYS A O   1 
ATOM 1166 C CG  ? LYS A 1 151 ?  13.597  -4.659 -22.130 1.000 93.110 ? 151 LYS A CG  1 
ATOM 1167 C CD  ? LYS A 1 151 ?  14.991  -4.048 -22.192 1.000 93.110 ? 151 LYS A CD  1 
ATOM 1168 C CE  ? LYS A 1 151 ?  15.073  -2.946 -23.240 1.000 93.110 ? 151 LYS A CE  1 
ATOM 1169 N NZ  ? LYS A 1 151 ?  16.394  -2.250 -23.210 1.000 93.110 ? 151 LYS A NZ  1 
ATOM 1170 N N   ? TYR A 1 152 ?  11.849  -7.359 -18.678 1.000 89.910 ? 152 TYR A N   1 
ATOM 1171 C CA  ? TYR A 1 152 ?  11.926  -8.400 -17.660 1.000 89.910 ? 152 TYR A CA  1 
ATOM 1172 C C   ? TYR A 1 152 ?  10.614  -9.171 -17.568 1.000 89.910 ? 152 TYR A C   1 
ATOM 1173 C CB  ? TYR A 1 152 ?  12.272  -7.795 -16.297 1.000 89.910 ? 152 TYR A CB  1 
ATOM 1174 O O   ? TYR A 1 152 ?  10.604 -10.352 -17.213 1.000 89.910 ? 152 TYR A O   1 
ATOM 1175 C CG  ? TYR A 1 152 ?  13.605  -7.088 -16.267 1.000 89.910 ? 152 TYR A CG  1 
ATOM 1176 C CD1 ? TYR A 1 152 ?  14.763  -7.725 -16.706 1.000 89.910 ? 152 TYR A CD1 1 
ATOM 1177 C CD2 ? TYR A 1 152 ?  13.709  -5.782 -15.800 1.000 89.910 ? 152 TYR A CD2 1 
ATOM 1178 C CE1 ? TYR A 1 152 ?  15.995  -7.078 -16.679 1.000 89.910 ? 152 TYR A CE1 1 
ATOM 1179 C CE2 ? TYR A 1 152 ?  14.935  -5.125 -15.769 1.000 89.910 ? 152 TYR A CE2 1 
ATOM 1180 O OH  ? TYR A 1 152 ?  17.286  -5.135 -16.181 1.000 89.910 ? 152 TYR A OH  1 
ATOM 1181 C CZ  ? TYR A 1 152 ?  16.070  -5.780 -16.210 1.000 89.910 ? 152 TYR A CZ  1 
ATOM 1182 N N   ? TYR A 1 153 ?   9.547  -8.554 -17.952 1.000 89.450 ? 153 TYR A N   1 
ATOM 1183 C CA  ? TYR A 1 153 ?   8.221  -9.112 -17.713 1.000 89.450 ? 153 TYR A CA  1 
ATOM 1184 C C   ? TYR A 1 153 ?   7.519  -9.431 -19.028 1.000 89.450 ? 153 TYR A C   1 
ATOM 1185 C CB  ? TYR A 1 153 ?   7.370  -8.143 -16.888 1.000 89.450 ? 153 TYR A CB  1 
ATOM 1186 O O   ? TYR A 1 153 ?   6.299  -9.612 -19.059 1.000 89.450 ? 153 TYR A O   1 
ATOM 1187 C CG  ? TYR A 1 153 ?   7.719  -8.128 -15.420 1.000 89.450 ? 153 TYR A CG  1 
ATOM 1188 C CD1 ? TYR A 1 153 ?   7.190  -9.077 -14.548 1.000 89.450 ? 153 TYR A CD1 1 
ATOM 1189 C CD2 ? TYR A 1 153 ?   8.577  -7.164 -14.901 1.000 89.450 ? 153 TYR A CD2 1 
ATOM 1190 C CE1 ? TYR A 1 153 ?   7.507  -9.065 -13.194 1.000 89.450 ? 153 TYR A CE1 1 
ATOM 1191 C CE2 ? TYR A 1 153 ?   8.902  -7.143 -13.548 1.000 89.450 ? 153 TYR A CE2 1 
ATOM 1192 O OH  ? TYR A 1 153 ?   8.680  -8.081 -11.364 1.000 89.450 ? 153 TYR A OH  1 
ATOM 1193 C CZ  ? TYR A 1 153 ?   8.363  -8.097 -12.704 1.000 89.450 ? 153 TYR A CZ  1 
ATOM 1194 N N   ? ASN A 1 154 ?   8.265  -9.504 -20.172 1.000 91.010 ? 154 ASN A N   1 
ATOM 1195 C CA  ? ASN A 1 154 ?   7.816  -9.941 -21.489 1.000 91.010 ? 154 ASN A CA  1 
ATOM 1196 C C   ? ASN A 1 154 ?   6.593  -9.156 -21.954 1.000 91.010 ? 154 ASN A C   1 
ATOM 1197 C CB  ? ASN A 1 154 ?   7.515 -11.441 -21.483 1.000 91.010 ? 154 ASN A CB  1 
ATOM 1198 O O   ? ASN A 1 154 ?   5.623  -9.741 -22.440 1.000 91.010 ? 154 ASN A O   1 
ATOM 1199 C CG  ? ASN A 1 154 ?   8.736 -12.284 -21.793 1.000 91.010 ? 154 ASN A CG  1 
ATOM 1200 N ND2 ? ASN A 1 154 ?   8.591 -13.600 -21.687 1.000 91.010 ? 154 ASN A ND2 1 
ATOM 1201 O OD1 ? ASN A 1 154 ?   9.802 -11.757 -22.123 1.000 91.010 ? 154 ASN A OD1 1 
ATOM 1202 N N   ? GLY A 1 155 ?   6.548  -7.806 -21.715 1.000 91.110 ? 155 GLY A N   1 
ATOM 1203 C CA  ? GLY A 1 155 ?   5.571  -6.916 -22.320 1.000 91.110 ? 155 GLY A CA  1 
ATOM 1204 C C   ? GLY A 1 155 ?   4.287  -6.807 -21.520 1.000 91.110 ? 155 GLY A C   1 
ATOM 1205 O O   ? GLY A 1 155 ?   3.335  -6.152 -21.949 1.000 91.110 ? 155 GLY A O   1 
ATOM 1206 N N   ? VAL A 1 156 ?   4.217  -7.336 -20.362 1.000 90.540 ? 156 VAL A N   1 
ATOM 1207 C CA  ? VAL A 1 156 ?   3.004  -7.407 -19.555 1.000 90.540 ? 156 VAL A CA  1 
ATOM 1208 C C   ? VAL A 1 156 ?   2.836  -6.115 -18.758 1.000 90.540 ? 156 VAL A C   1 
ATOM 1209 C CB  ? VAL A 1 156 ?   3.027  -8.622 -18.601 1.000 90.540 ? 156 VAL A CB  1 
ATOM 1210 O O   ? VAL A 1 156 ?   1.748  -5.826 -18.254 1.000 90.540 ? 156 VAL A O   1 
ATOM 1211 C CG1 ? VAL A 1 156 ?   3.003  -9.929 -19.391 1.000 90.540 ? 156 VAL A CG1 1 
ATOM 1212 C CG2 ? VAL A 1 156 ?   4.255  -8.565 -17.695 1.000 90.540 ? 156 VAL A CG2 1 
ATOM 1213 N N   ? ILE A 1 157 ?   3.904  -5.271 -18.618 1.000 93.040 ? 157 ILE A N   1 
ATOM 1214 C CA  ? ILE A 1 157 ?   3.856  -4.006 -17.893 1.000 93.040 ? 157 ILE A CA  1 
ATOM 1215 C C   ? ILE A 1 157 ?   3.102  -2.967 -18.719 1.000 93.040 ? 157 ILE A C   1 
ATOM 1216 C CB  ? ILE A 1 157 ?   5.274  -3.495 -17.552 1.000 93.040 ? 157 ILE A CB  1 
ATOM 1217 O O   ? ILE A 1 157 ?   3.522  -2.621 -19.826 1.000 93.040 ? 157 ILE A O   1 
ATOM 1218 C CG1 ? ILE A 1 157 ?   6.050  -4.559 -16.767 1.000 93.040 ? 157 ILE A CG1 1 
ATOM 1219 C CG2 ? ILE A 1 157 ?   5.200  -2.181 -16.769 1.000 93.040 ? 157 ILE A CG2 1 
ATOM 1220 C CD1 ? ILE A 1 157 ?   5.342  -5.039 -15.508 1.000 93.040 ? 157 ILE A CD1 1 
ATOM 1221 N N   ? THR A 1 158 ?   1.941  -2.447 -18.154 1.000 94.100 ? 158 THR A N   1 
ATOM 1222 C CA  ? THR A 1 158 ?   1.092  -1.481 -18.842 1.000 94.100 ? 158 THR A CA  1 
ATOM 1223 C C   ? THR A 1 158 ?   1.325  -0.073 -18.299 1.000 94.100 ? 158 THR A C   1 
ATOM 1224 C CB  ? THR A 1 158 ?  -0.397  -1.847 -18.703 1.000 94.100 ? 158 THR A CB  1 
ATOM 1225 O O   ? THR A 1 158 ?   2.130   0.120 -17.386 1.000 94.100 ? 158 THR A O   1 
ATOM 1226 C CG2 ? THR A 1 158 ?  -0.643  -3.303 -19.086 1.000 94.100 ? 158 THR A CG2 1 
ATOM 1227 O OG1 ? THR A 1 158 ?  -0.808  -1.645 -17.345 1.000 94.100 ? 158 THR A OG1 1 
ATOM 1228 N N   ? ASP A 1 159 ?   0.502   0.913 -18.887 1.000 93.940 ? 159 ASP A N   1 
ATOM 1229 C CA  ? ASP A 1 159 ?   0.600   2.312 -18.481 1.000 93.940 ? 159 ASP A CA  1 
ATOM 1230 C C   ? ASP A 1 159 ?   0.008   2.522 -17.089 1.000 93.940 ? 159 ASP A C   1 
ATOM 1231 C CB  ? ASP A 1 159 ?  -0.106   3.215 -19.494 1.000 93.940 ? 159 ASP A CB  1 
ATOM 1232 O O   ? ASP A 1 159 ?   0.212   3.571 -16.474 1.000 93.940 ? 159 ASP A O   1 
ATOM 1233 C CG  ? ASP A 1 159 ?   0.669   3.370 -20.791 1.000 93.940 ? 159 ASP A CG  1 
ATOM 1234 O OD1 ? ASP A 1 159 ?   1.880   3.061 -20.819 1.000 93.940 ? 159 ASP A OD1 1 
ATOM 1235 O OD2 ? ASP A 1 159 ?   0.064   3.808 -21.793 1.000 93.940 ? 159 ASP A OD2 1 
ATOM 1236 N N   ? ASN A 1 160 ?  -0.714   1.548 -16.568 1.000 94.560 ? 160 ASN A N   1 
ATOM 1237 C CA  ? ASN A 1 160 ?  -1.351   1.627 -15.258 1.000 94.560 ? 160 ASN A CA  1 
ATOM 1238 C C   ? ASN A 1 160 ?  -0.426   1.123 -14.154 1.000 94.560 ? 160 ASN A C   1 
ATOM 1239 C CB  ? ASN A 1 160 ?  -2.664   0.842 -15.251 1.000 94.560 ? 160 ASN A CB  1 
ATOM 1240 O O   ? ASN A 1 160 ?  -0.821   1.060 -12.988 1.000 94.560 ? 160 ASN A O   1 
ATOM 1241 C CG  ? ASN A 1 160 ?  -3.712   1.449 -16.164 1.000 94.560 ? 160 ASN A CG  1 
ATOM 1242 N ND2 ? ASN A 1 160 ?  -4.574   0.606 -16.719 1.000 94.560 ? 160 ASN A ND2 1 
ATOM 1243 O OD1 ? ASN A 1 160 ?  -3.745   2.665 -16.369 1.000 94.560 ? 160 ASN A OD1 1 
ATOM 1244 N N   ? MET A 1 161 ?   0.852   0.748 -14.544 1.000 95.230 ? 161 MET A N   1 
ATOM 1245 C CA  ? MET A 1 161 ?   1.741   0.099 -13.585 1.000 95.230 ? 161 MET A CA  1 
ATOM 1246 C C   ? MET A 1 161 ?   3.052   0.866 -13.453 1.000 95.230 ? 161 MET A C   1 
ATOM 1247 C CB  ? MET A 1 161 ?   2.020  -1.346 -14.001 1.000 95.230 ? 161 MET A CB  1 
ATOM 1248 O O   ? MET A 1 161 ?   3.472   1.552 -14.387 1.000 95.230 ? 161 MET A O   1 
ATOM 1249 C CG  ? MET A 1 161 ?   0.768  -2.198 -14.136 1.000 95.230 ? 161 MET A CG  1 
ATOM 1250 S SD  ? MET A 1 161 ?   1.114  -3.846 -14.864 1.000 95.230 ? 161 MET A SD  1 
ATOM 1251 C CE  ? MET A 1 161 ?  -0.577  -4.485 -15.027 1.000 95.230 ? 161 MET A CE  1 
ATOM 1252 N N   ? ILE A 1 162 ?   3.669   0.698 -12.237 1.000 95.210 ? 162 ILE A N   1 
ATOM 1253 C CA  ? ILE A 1 162 ?   5.000   1.205 -11.923 1.000 95.210 ? 162 ILE A CA  1 
ATOM 1254 C C   ? ILE A 1 162 ?   5.881   0.064 -11.419 1.000 95.210 ? 162 ILE A C   1 
ATOM 1255 C CB  ? ILE A 1 162 ?   4.941   2.339 -10.875 1.000 95.210 ? 162 ILE A CB  1 
ATOM 1256 O O   ? ILE A 1 162 ?   5.419  -0.802 -10.672 1.000 95.210 ? 162 ILE A O   1 
ATOM 1257 C CG1 ? ILE A 1 162 ?   6.342   2.907 -10.622 1.000 95.210 ? 162 ILE A CG1 1 
ATOM 1258 C CG2 ? ILE A 1 162 ?   4.310   1.838  -9.572 1.000 95.210 ? 162 ILE A CG2 1 
ATOM 1259 C CD1 ? ILE A 1 162 ?   6.349   4.211  -9.837 1.000 95.210 ? 162 ILE A CD1 1 
ATOM 1260 N N   ? CYS A 1 163 ?   7.148   0.079 -11.937 1.000 94.500 ? 163 CYS A N   1 
ATOM 1261 C CA  ? CYS A 1 163 ?   8.140  -0.866 -11.436 1.000 94.500 ? 163 CYS A CA  1 
ATOM 1262 C C   ? CYS A 1 163 ?   9.165  -0.166 -10.553 1.000 94.500 ? 163 CYS A C   1 
ATOM 1263 C CB  ? CYS A 1 163 ?   8.846  -1.566 -12.597 1.000 94.500 ? 163 CYS A CB  1 
ATOM 1264 O O   ? CYS A 1 163 ?   9.639   0.922 -10.887 1.000 94.500 ? 163 CYS A O   1 
ATOM 1265 S SG  ? CYS A 1 163 ?   7.748  -2.573 -13.617 1.000 94.500 ? 163 CYS A SG  1 
ATOM 1266 N N   ? ALA A 1 164 ?   9.467  -0.854  -9.461 1.000 94.670 ? 164 ALA A N   1 
ATOM 1267 C CA  ? ALA A 1 164 ?  10.477  -0.312  -8.556 1.000 94.670 ? 164 ALA A CA  1 
ATOM 1268 C C   ? ALA A 1 164 ?  11.268  -1.431  -7.884 1.000 94.670 ? 164 ALA A C   1 
ATOM 1269 C CB  ? ALA A 1 164 ?   9.825   0.580  -7.503 1.000 94.670 ? 164 ALA A CB  1 
ATOM 1270 O O   ? ALA A 1 164 ?  10.714  -2.484  -7.561 1.000 94.670 ? 164 ALA A O   1 
ATOM 1271 N N   ? GLY A 1 165 ?  12.485  -1.189  -7.776 1.000 92.300 ? 165 GLY A N   1 
ATOM 1272 C CA  ? GLY A 1 165 ?  13.348  -2.179  -7.152 1.000 92.300 ? 165 GLY A CA  1 
ATOM 1273 C C   ? GLY A 1 165 ?  14.795  -1.735  -7.059 1.000 92.300 ? 165 GLY A C   1 
ATOM 1274 O O   ? GLY A 1 165 ?  15.142  -0.636  -7.498 1.000 92.300 ? 165 GLY A O   1 
ATOM 1275 N N   ? ASP A 1 166 ?  15.612  -2.558  -6.457 1.000 90.030 ? 166 ASP A N   1 
ATOM 1276 C CA  ? ASP A 1 166 ?  17.050  -2.360  -6.306 1.000 90.030 ? 166 ASP A CA  1 
ATOM 1277 C C   ? ASP A 1 166 ?  17.818  -3.011  -7.454 1.000 90.030 ? 166 ASP A C   1 
ATOM 1278 C CB  ? ASP A 1 166 ?  17.531  -2.921  -4.966 1.000 90.030 ? 166 ASP A CB  1 
ATOM 1279 O O   ? ASP A 1 166 ?  17.567  -4.167  -7.798 1.000 90.030 ? 166 ASP A O   1 
ATOM 1280 C CG  ? ASP A 1 166 ?  19.008  -2.672  -4.714 1.000 90.030 ? 166 ASP A CG  1 
ATOM 1281 O OD1 ? ASP A 1 166 ?  19.403  -1.504  -4.511 1.000 90.030 ? 166 ASP A OD1 1 
ATOM 1282 O OD2 ? ASP A 1 166 ?  19.783  -3.652  -4.722 1.000 90.030 ? 166 ASP A OD2 1 
ATOM 1283 N N   ? LYS A 1 167 ?  18.687  -2.211  -8.091 1.000 85.120 ? 167 LYS A N   1 
ATOM 1284 C CA  ? LYS A 1 167 ?  19.423  -2.652  -9.272 1.000 85.120 ? 167 LYS A CA  1 
ATOM 1285 C C   ? LYS A 1 167 ?  20.276  -3.879  -8.962 1.000 85.120 ? 167 LYS A C   1 
ATOM 1286 C CB  ? LYS A 1 167 ?  20.305  -1.522  -9.807 1.000 85.120 ? 167 LYS A CB  1 
ATOM 1287 O O   ? LYS A 1 167 ?  20.534  -4.700  -9.844 1.000 85.120 ? 167 LYS A O   1 
ATOM 1288 C CG  ? LYS A 1 167 ?  19.531  -0.397 -10.477 1.000 85.120 ? 167 LYS A CG  1 
ATOM 1289 C CD  ? LYS A 1 167 ?  20.467   0.639 -11.087 1.000 85.120 ? 167 LYS A CD  1 
ATOM 1290 C CE  ? LYS A 1 167 ?  19.694   1.773 -11.745 1.000 85.120 ? 167 LYS A CE  1 
ATOM 1291 N NZ  ? LYS A 1 167 ?  20.606   2.817 -12.300 1.000 85.120 ? 167 LYS A NZ  1 
ATOM 1292 N N   ? LYS A 1 168 ?  20.719  -3.993  -7.757 1.000 85.440 ? 168 LYS A N   1 
ATOM 1293 C CA  ? LYS A 1 168 ?  21.585  -5.091  -7.335 1.000 85.440 ? 168 LYS A CA  1 
ATOM 1294 C C   ? LYS A 1 168 ?  20.769  -6.246  -6.762 1.000 85.440 ? 168 LYS A C   1 
ATOM 1295 C CB  ? LYS A 1 168 ?  22.603  -4.605  -6.302 1.000 85.440 ? 168 LYS A CB  1 
ATOM 1296 O O   ? LYS A 1 168 ?  21.315  -7.308  -6.459 1.000 85.440 ? 168 LYS A O   1 
ATOM 1297 C CG  ? LYS A 1 168 ?  23.615  -3.611  -6.851 1.000 85.440 ? 168 LYS A CG  1 
ATOM 1298 C CD  ? LYS A 1 168 ?  24.621  -3.192  -5.786 1.000 85.440 ? 168 LYS A CD  1 
ATOM 1299 C CE  ? LYS A 1 168 ?  25.605  -2.161  -6.320 1.000 85.440 ? 168 LYS A CE  1 
ATOM 1300 N NZ  ? LYS A 1 168 ?  26.563  -1.711  -5.266 1.000 85.440 ? 168 LYS A NZ  1 
ATOM 1301 N N   ? GLY A 1 169 ?  19.577  -5.995  -6.781 1.000 78.990 ? 169 GLY A N   1 
ATOM 1302 C CA  ? GLY A 1 169 ?  18.833  -7.070  -6.146 1.000 78.990 ? 169 GLY A CA  1 
ATOM 1303 C C   ? GLY A 1 169 ?  19.109  -7.190  -4.659 1.000 78.990 ? 169 GLY A C   1 
ATOM 1304 O O   ? GLY A 1 169 ?  19.891  -6.415  -4.103 1.000 78.990 ? 169 GLY A O   1 
ATOM 1305 N N   ? ARG A 1 170 ?  18.047  -7.059  -3.728 1.000 84.100 ? 170 ARG A N   1 
ATOM 1306 C CA  ? ARG A 1 170 ?  18.262  -7.170  -2.289 1.000 84.100 ? 170 ARG A CA  1 
ATOM 1307 C C   ? ARG A 1 170 ?  17.183  -6.421  -1.515 1.000 84.100 ? 170 ARG A C   1 
ATOM 1308 C CB  ? ARG A 1 170 ?  19.645  -6.637  -1.909 1.000 84.100 ? 170 ARG A CB  1 
ATOM 1309 O O   ? ARG A 1 170 ?  17.048  -6.595  -0.302 1.000 84.100 ? 170 ARG A O   1 
ATOM 1310 C CG  ? ARG A 1 170 ?  20.796  -7.469  -2.451 1.000 84.100 ? 170 ARG A CG  1 
ATOM 1311 C CD  ? ARG A 1 170 ?  22.138  -6.994  -1.911 1.000 84.100 ? 170 ARG A CD  1 
ATOM 1312 N NE  ? ARG A 1 170 ?  22.499  -5.682  -2.441 1.000 84.100 ? 170 ARG A NE  1 
ATOM 1313 N NH1 ? ARG A 1 170 ?  24.461  -5.505  -1.234 1.000 84.100 ? 170 ARG A NH1 1 
ATOM 1314 N NH2 ? ARG A 1 170 ?  23.825  -3.819  -2.652 1.000 84.100 ? 170 ARG A NH2 1 
ATOM 1315 C CZ  ? ARG A 1 170 ?  23.594  -5.005  -2.108 1.000 84.100 ? 170 ARG A CZ  1 
ATOM 1316 N N   ? LYS A 1 171 ?  16.556  -5.558  -2.237 1.000 85.400 ? 171 LYS A N   1 
ATOM 1317 C CA  ? LYS A 1 171 ?  15.452  -4.832  -1.617 1.000 85.400 ? 171 LYS A CA  1 
ATOM 1318 C C   ? LYS A 1 171 ?  14.177  -4.955  -2.447 1.000 85.400 ? 171 LYS A C   1 
ATOM 1319 C CB  ? LYS A 1 171 ?  15.815  -3.358  -1.432 1.000 85.400 ? 171 LYS A CB  1 
ATOM 1320 O O   ? LYS A 1 171 ?  14.209  -4.803  -3.670 1.000 85.400 ? 171 LYS A O   1 
ATOM 1321 C CG  ? LYS A 1 171 ?  17.024  -3.126  -0.537 1.000 85.400 ? 171 LYS A CG  1 
ATOM 1322 C CD  ? LYS A 1 171 ?  17.422  -1.656  -0.505 1.000 85.400 ? 171 LYS A CD  1 
ATOM 1323 C CE  ? LYS A 1 171 ?  18.737  -1.448   0.234 1.000 85.400 ? 171 LYS A CE  1 
ATOM 1324 N NZ  ? LYS A 1 171 ?  19.330  -0.108  -0.056 1.000 85.400 ? 171 LYS A NZ  1 
ATOM 1325 N N   ? ASP A 1 172 ?  13.022  -5.167  -1.779 1.000 84.960 ? 172 ASP A N   1 
ATOM 1326 C CA  ? ASP A 1 172 ?  11.753  -5.314  -2.486 1.000 84.960 ? 172 ASP A CA  1 
ATOM 1327 C C   ? ASP A 1 172 ?  10.590  -5.446  -1.505 1.000 84.960 ? 172 ASP A C   1 
ATOM 1328 C CB  ? ASP A 1 172 ?  11.796  -6.525  -3.419 1.000 84.960 ? 172 ASP A CB  1 
ATOM 1329 O O   ? ASP A 1 172 ?  10.800  -5.676  -0.312 1.000 84.960 ? 172 ASP A O   1 
ATOM 1330 C CG  ? ASP A 1 172 ?  10.823  -6.414  -4.580 1.000 84.960 ? 172 ASP A CG  1 
ATOM 1331 O OD1 ? ASP A 1 172 ?  10.041  -5.440  -4.629 1.000 84.960 ? 172 ASP A OD1 1 
ATOM 1332 O OD2 ? ASP A 1 172 ?  10.836  -7.310  -5.451 1.000 84.960 ? 172 ASP A OD2 1 
ATOM 1333 N N   ? SER A 1 173 ?   9.375  -5.070  -2.021 1.000 82.630 ? 173 SER A N   1 
ATOM 1334 C CA  ? SER A 1 173 ?   8.168  -5.486  -1.315 1.000 82.630 ? 173 SER A CA  1 
ATOM 1335 C C   ? SER A 1 173 ?   7.861  -6.959  -1.564 1.000 82.630 ? 173 SER A C   1 
ATOM 1336 C CB  ? SER A 1 173 ?   6.975  -4.629  -1.741 1.000 82.630 ? 173 SER A CB  1 
ATOM 1337 O O   ? SER A 1 173 ?   8.120  -7.477  -2.652 1.000 82.630 ? 173 SER A O   1 
ATOM 1338 O OG  ? SER A 1 173 ?   6.690  -4.812  -3.117 1.000 82.630 ? 173 SER A OG  1 
ATOM 1339 N N   ? CYS A 1 174 ?   7.411  -7.588  -0.553 1.000 85.630 ? 174 CYS A N   1 
ATOM 1340 C CA  ? CYS A 1 174 ?   7.149  -9.016  -0.695 1.000 85.630 ? 174 CYS A CA  1 
ATOM 1341 C C   ? CYS A 1 174 ?   5.813  -9.391  -0.066 1.000 85.630 ? 174 CYS A C   1 
ATOM 1342 C CB  ? CYS A 1 174 ?   8.272  -9.832  -0.056 1.000 85.630 ? 174 CYS A CB  1 
ATOM 1343 O O   ? CYS A 1 174 ?   4.998  -8.517   0.238 1.000 85.630 ? 174 CYS A O   1 
ATOM 1344 S SG  ? CYS A 1 174 ?   8.445 -11.494  -0.743 1.000 85.630 ? 174 CYS A SG  1 
ATOM 1345 N N   ? LEU A 1 175 ?   5.676 -10.733   0.168 1.000 82.560 ? 175 LEU A N   1 
ATOM 1346 C CA  ? LEU A 1 175 ?   4.382 -11.243   0.608 1.000 82.560 ? 175 LEU A CA  1 
ATOM 1347 C C   ? LEU A 1 175 ?   3.908 -10.515   1.861 1.000 82.560 ? 175 LEU A C   1 
ATOM 1348 C CB  ? LEU A 1 175 ?   4.464 -12.748   0.879 1.000 82.560 ? 175 LEU A CB  1 
ATOM 1349 O O   ? LEU A 1 175 ?   4.682 -10.319   2.801 1.000 82.560 ? 175 LEU A O   1 
ATOM 1350 C CG  ? LEU A 1 175 ?   4.721 -13.642  -0.335 1.000 82.560 ? 175 LEU A CG  1 
ATOM 1351 C CD1 ? LEU A 1 175 ?   4.906 -15.091   0.104 1.000 82.560 ? 175 LEU A CD1 1 
ATOM 1352 C CD2 ? LEU A 1 175 ?   3.580 -13.524  -1.338 1.000 82.560 ? 175 LEU A CD2 1 
ATOM 1353 N N   ? GLY A 1 176 ?   2.532 -10.113   1.773 1.000 82.290 ? 176 GLY A N   1 
ATOM 1354 C CA  ? GLY A 1 176 ?   1.947  -9.463   2.935 1.000 82.290 ? 176 GLY A CA  1 
ATOM 1355 C C   ? GLY A 1 176 ?   1.980  -7.949   2.852 1.000 82.290 ? 176 GLY A C   1 
ATOM 1356 O O   ? GLY A 1 176 ?   1.313  -7.264   3.631 1.000 82.290 ? 176 GLY A O   1 
ATOM 1357 N N   ? ASP A 1 177 ?   2.670  -7.443   1.878 1.000 89.460 ? 177 ASP A N   1 
ATOM 1358 C CA  ? ASP A 1 177 ?   2.791  -5.995   1.737 1.000 89.460 ? 177 ASP A CA  1 
ATOM 1359 C C   ? ASP A 1 177 ?   1.817  -5.462   0.689 1.000 89.460 ? 177 ASP A C   1 
ATOM 1360 C CB  ? ASP A 1 177 ?   4.225  -5.610   1.367 1.000 89.460 ? 177 ASP A CB  1 
ATOM 1361 O O   ? ASP A 1 177 ?   1.817  -4.267   0.385 1.000 89.460 ? 177 ASP A O   1 
ATOM 1362 C CG  ? ASP A 1 177 ?   5.191  -5.733   2.532 1.000 89.460 ? 177 ASP A CG  1 
ATOM 1363 O OD1 ? ASP A 1 177 ?   4.779  -5.518   3.692 1.000 89.460 ? 177 ASP A OD1 1 
ATOM 1364 O OD2 ? ASP A 1 177 ?   6.377  -6.045   2.287 1.000 89.460 ? 177 ASP A OD2 1 
ATOM 1365 N N   ? ALA A 1 178 ?   1.123  -6.503   0.071 1.000 93.340 ? 178 ALA A N   1 
ATOM 1366 C CA  ? ALA A 1 178 ?   0.129  -6.028  -0.888 1.000 93.340 ? 178 ALA A CA  1 
ATOM 1367 C C   ? ALA A 1 178 ?  -0.707  -4.896  -0.297 1.000 93.340 ? 178 ALA A C   1 
ATOM 1368 C CB  ? ALA A 1 178 ?  -0.775  -7.177  -1.330 1.000 93.340 ? 178 ALA A CB  1 
ATOM 1369 O O   ? ALA A 1 178 ?  -1.123  -4.964   0.862 1.000 93.340 ? 178 ALA A O   1 
ATOM 1370 N N   ? GLY A 1 179 ?  -0.839  -3.872  -1.231 1.000 94.540 ? 179 GLY A N   1 
ATOM 1371 C CA  ? GLY A 1 179 ?  -1.697  -2.792  -0.771 1.000 94.540 ? 179 GLY A CA  1 
ATOM 1372 C C   ? GLY A 1 179 ?  -0.942  -1.704  -0.031 1.000 94.540 ? 179 GLY A C   1 
ATOM 1373 O O   ? GLY A 1 179 ?  -1.464  -0.605   0.170 1.000 94.540 ? 179 GLY A O   1 
ATOM 1374 N N   ? GLY A 1 180 ?   0.267  -1.973   0.368 1.000 94.650 ? 180 GLY A N   1 
ATOM 1375 C CA  ? GLY A 1 180 ?   1.123  -0.983   1.003 1.000 94.650 ? 180 GLY A CA  1 
ATOM 1376 C C   ? GLY A 1 180 ?   1.592   0.100   0.049 1.000 94.650 ? 180 GLY A C   1 
ATOM 1377 O O   ? GLY A 1 180 ?   1.622  -0.106  -1.166 1.000 94.650 ? 180 GLY A O   1 
ATOM 1378 N N   ? PRO A 1 181 ?   2.131   1.238   0.590 1.000 96.140 ? 181 PRO A N   1 
ATOM 1379 C CA  ? PRO A 1 181 ?   2.435   2.409  -0.236 1.000 96.140 ? 181 PRO A CA  1 
ATOM 1380 C C   ? PRO A 1 181 ?   3.851   2.378  -0.807 1.000 96.140 ? 181 PRO A C   1 
ATOM 1381 C CB  ? PRO A 1 181 ?   2.265   3.580   0.737 1.000 96.140 ? 181 PRO A CB  1 
ATOM 1382 O O   ? PRO A 1 181 ?   4.782   1.929  -0.134 1.000 96.140 ? 181 PRO A O   1 
ATOM 1383 C CG  ? PRO A 1 181 ?   2.639   3.024   2.073 1.000 96.140 ? 181 PRO A CG  1 
ATOM 1384 C CD  ? PRO A 1 181 ?   2.158   1.603   2.150 1.000 96.140 ? 181 PRO A CD  1 
ATOM 1385 N N   ? LEU A 1 182 ?   4.033   2.697  -2.070 1.000 96.570 ? 182 LEU A N   1 
ATOM 1386 C CA  ? LEU A 1 182 ?   5.265   3.193  -2.674 1.000 96.570 ? 182 LEU A CA  1 
ATOM 1387 C C   ? LEU A 1 182 ?   5.330   4.715  -2.604 1.000 96.570 ? 182 LEU A C   1 
ATOM 1388 C CB  ? LEU A 1 182 ?   5.372   2.733  -4.130 1.000 96.570 ? 182 LEU A CB  1 
ATOM 1389 O O   ? LEU A 1 182 ?   4.591   5.405  -3.309 1.000 96.570 ? 182 LEU A O   1 
ATOM 1390 C CG  ? LEU A 1 182 ?   6.653   3.119  -4.871 1.000 96.570 ? 182 LEU A CG  1 
ATOM 1391 C CD1 ? LEU A 1 182 ?   7.847   2.367  -4.293 1.000 96.570 ? 182 LEU A CD1 1 
ATOM 1392 C CD2 ? LEU A 1 182 ?   6.512   2.842  -6.364 1.000 96.570 ? 182 LEU A CD2 1 
ATOM 1393 N N   ? MET A 1 183 ?   6.346   5.281  -1.784 1.000 96.140 ? 183 MET A N   1 
ATOM 1394 C CA  ? MET A 1 183 ?   6.384   6.705  -1.463 1.000 96.140 ? 183 MET A CA  1 
ATOM 1395 C C   ? MET A 1 183 ?   7.629   7.362  -2.051 1.000 96.140 ? 183 MET A C   1 
ATOM 1396 C CB  ? MET A 1 183 ?   6.346   6.917   0.051 1.000 96.140 ? 183 MET A CB  1 
ATOM 1397 O O   ? MET A 1 183 ?   8.741   6.860  -1.878 1.000 96.140 ? 183 MET A O   1 
ATOM 1398 C CG  ? MET A 1 183 ?   5.075   6.407   0.710 1.000 96.140 ? 183 MET A CG  1 
ATOM 1399 S SD  ? MET A 1 183 ?   4.980   6.847   2.489 1.000 96.140 ? 183 MET A SD  1 
ATOM 1400 C CE  ? MET A 1 183 ?   6.598   6.252   3.053 1.000 96.140 ? 183 MET A CE  1 
ATOM 1401 N N   ? CYS A 1 184 ?   7.287   8.519  -2.672 1.000 95.690 ? 184 CYS A N   1 
ATOM 1402 C CA  ? CYS A 1 184 ?   8.360   9.374  -3.166 1.000 95.690 ? 184 CYS A CA  1 
ATOM 1403 C C   ? CYS A 1 184 ?   8.184  10.807  -2.678 1.000 95.690 ? 184 CYS A C   1 
ATOM 1404 C CB  ? CYS A 1 184 ?   8.406   9.348  -4.694 1.000 95.690 ? 184 CYS A CB  1 
ATOM 1405 O O   ? CYS A 1 184 ?   7.127  11.409  -2.874 1.000 95.690 ? 184 CYS A O   1 
ATOM 1406 S SG  ? CYS A 1 184 ?   8.525   7.686  -5.390 1.000 95.690 ? 184 CYS A SG  1 
ATOM 1407 N N   ? LYS A 1 185 ?   9.224  11.419  -2.001 1.000 89.900 ? 185 LYS A N   1 
ATOM 1408 C CA  ? LYS A 1 185 ?   9.186  12.775  -1.463 1.000 89.900 ? 185 LYS A CA  1 
ATOM 1409 C C   ? LYS A 1 185 ?   7.916  13.008  -0.648 1.000 89.900 ? 185 LYS A C   1 
ATOM 1410 C CB  ? LYS A 1 185 ?   9.281  13.804  -2.590 1.000 89.900 ? 185 LYS A CB  1 
ATOM 1411 O O   ? LYS A 1 185 ?   7.269  14.049  -0.782 1.000 89.900 ? 185 LYS A O   1 
ATOM 1412 C CG  ? LYS A 1 185 ?  10.603  13.776  -3.344 1.000 89.900 ? 185 LYS A CG  1 
ATOM 1413 C CD  ? LYS A 1 185 ?  10.653  14.848  -4.425 1.000 89.900 ? 185 LYS A CD  1 
ATOM 1414 C CE  ? LYS A 1 185 ?  11.966  14.806  -5.194 1.000 89.900 ? 185 LYS A CE  1 
ATOM 1415 N NZ  ? LYS A 1 185 ?  12.010  15.840  -6.272 1.000 89.900 ? 185 LYS A NZ  1 
ATOM 1416 N N   ? GLU A 1 186 ?   7.330  11.891   0.057 1.000 86.540 ? 186 GLU A N   1 
ATOM 1417 C CA  ? GLU A 1 186 ?   6.265  11.892   1.055 1.000 86.540 ? 186 GLU A CA  1 
ATOM 1418 C C   ? GLU A 1 186 ?   4.891  11.815   0.397 1.000 86.540 ? 186 GLU A C   1 
ATOM 1419 C CB  ? GLU A 1 186 ?   6.356  13.140   1.937 1.000 86.540 ? 186 GLU A CB  1 
ATOM 1420 O O   ? GLU A 1 186 ?   3.896  12.262   0.971 1.000 86.540 ? 186 GLU A O   1 
ATOM 1421 C CG  ? GLU A 1 186 ?   7.634  13.220   2.760 1.000 86.540 ? 186 GLU A CG  1 
ATOM 1422 C CD  ? GLU A 1 186 ?   7.799  12.058   3.727 1.000 86.540 ? 186 GLU A CD  1 
ATOM 1423 O OE1 ? GLU A 1 186 ?   8.931  11.543   3.870 1.000 86.540 ? 186 GLU A OE1 1 
ATOM 1424 O OE2 ? GLU A 1 186 ?   6.787  11.658   4.345 1.000 86.540 ? 186 GLU A OE2 1 
ATOM 1425 N N   ? VAL A 1 187 ?   4.843  11.452  -0.837 1.000 94.570 ? 187 VAL A N   1 
ATOM 1426 C CA  ? VAL A 1 187 ?   3.595  11.246  -1.565 1.000 94.570 ? 187 VAL A CA  1 
ATOM 1427 C C   ? VAL A 1 187 ?   3.474   9.782  -1.980 1.000 94.570 ? 187 VAL A C   1 
ATOM 1428 C CB  ? VAL A 1 187 ?   3.506  12.162  -2.807 1.000 94.570 ? 187 VAL A CB  1 
ATOM 1429 O O   ? VAL A 1 187 ?   4.477   9.129  -2.276 1.000 94.570 ? 187 VAL A O   1 
ATOM 1430 C CG1 ? VAL A 1 187 ?   3.475  13.632  -2.393 1.000 94.570 ? 187 VAL A CG1 1 
ATOM 1431 C CG2 ? VAL A 1 187 ?   4.676  11.894  -3.752 1.000 94.570 ? 187 VAL A CG2 1 
ATOM 1432 N N   ? ILE A 1 188 ?   2.226   9.291  -1.984 1.000 96.230 ? 188 ILE A N   1 
ATOM 1433 C CA  ? ILE A 1 188 ?   2.011   7.923  -2.441 1.000 96.230 ? 188 ILE A CA  1 
ATOM 1434 C C   ? ILE A 1 188 ?   1.852   7.905  -3.960 1.000 96.230 ? 188 ILE A C   1 
ATOM 1435 C CB  ? ILE A 1 188 ?   0.775   7.289  -1.765 1.000 96.230 ? 188 ILE A CB  1 
ATOM 1436 O O   ? ILE A 1 188 ?   0.935   8.527  -4.501 1.000 96.230 ? 188 ILE A O   1 
ATOM 1437 C CG1 ? ILE A 1 188 ?   0.609   5.832  -2.213 1.000 96.230 ? 188 ILE A CG1 1 
ATOM 1438 C CG2 ? ILE A 1 188 ?  -0.485   8.103  -2.071 1.000 96.230 ? 188 ILE A CG2 1 
ATOM 1439 C CD1 ? ILE A 1 188 ?  -0.455   5.064  -1.441 1.000 96.230 ? 188 ILE A CD1 1 
ATOM 1440 N N   ? VAL A 1 189 ?   2.783   7.212  -4.600 1.000 96.910 ? 189 VAL A N   1 
ATOM 1441 C CA  ? VAL A 1 189 ?   2.798   7.241  -6.059 1.000 96.910 ? 189 VAL A CA  1 
ATOM 1442 C C   ? VAL A 1 189 ?   2.360   5.885  -6.608 1.000 96.910 ? 189 VAL A C   1 
ATOM 1443 C CB  ? VAL A 1 189 ?   4.195   7.612  -6.605 1.000 96.910 ? 189 VAL A CB  1 
ATOM 1444 O O   ? VAL A 1 189 ?   2.003   5.770  -7.782 1.000 96.910 ? 189 VAL A O   1 
ATOM 1445 C CG1 ? VAL A 1 189 ?   4.571   9.037  -6.205 1.000 96.910 ? 189 VAL A CG1 1 
ATOM 1446 C CG2 ? VAL A 1 189 ?   5.243   6.619  -6.105 1.000 96.910 ? 189 VAL A CG2 1 
ATOM 1447 N N   ? GLY A 1 190 ?   2.306   4.828  -5.729 1.000 96.230 ? 190 GLY A N   1 
ATOM 1448 C CA  ? GLY A 1 190 ?   1.901   3.487  -6.119 1.000 96.230 ? 190 GLY A CA  1 
ATOM 1449 C C   ? GLY A 1 190 ?   1.432   2.641  -4.950 1.000 96.230 ? 190 GLY A C   1 
ATOM 1450 O O   ? GLY A 1 190 ?   1.686   2.978  -3.792 1.000 96.230 ? 190 GLY A O   1 
ATOM 1451 N N   ? ILE A 1 191 ?   0.747   1.507  -5.336 1.000 96.130 ? 191 ILE A N   1 
ATOM 1452 C CA  ? ILE A 1 191 ?   0.291   0.508  -4.376 1.000 96.130 ? 191 ILE A CA  1 
ATOM 1453 C C   ? ILE A 1 191 ?   0.898  -0.850  -4.717 1.000 96.130 ? 191 ILE A C   1 
ATOM 1454 C CB  ? ILE A 1 191 ?  -1.251   0.414  -4.348 1.000 96.130 ? 191 ILE A CB  1 
ATOM 1455 O O   ? ILE A 1 191 ?   0.865  -1.280  -5.872 1.000 96.130 ? 191 ILE A O   1 
ATOM 1456 C CG1 ? ILE A 1 191 ?  -1.864   1.779  -4.013 1.000 96.130 ? 191 ILE A CG1 1 
ATOM 1457 C CG2 ? ILE A 1 191 ?  -1.709  -0.652  -3.348 1.000 96.130 ? 191 ILE A CG2 1 
ATOM 1458 C CD1 ? ILE A 1 191 ?  -3.360   1.869  -4.280 1.000 96.130 ? 191 ILE A CD1 1 
ATOM 1459 N N   ? ALA A 1 192 ?   1.460  -1.396  -3.655 1.000 95.050 ? 192 ALA A N   1 
ATOM 1460 C CA  ? ALA A 1 192 ?   2.019  -2.724  -3.894 1.000 95.050 ? 192 ALA A CA  1 
ATOM 1461 C C   ? ALA A 1 192 ?   0.957  -3.677  -4.436 1.000 95.050 ? 192 ALA A C   1 
ATOM 1462 C CB  ? ALA A 1 192 ?   2.626  -3.284  -2.610 1.000 95.050 ? 192 ALA A CB  1 
ATOM 1463 O O   ? ALA A 1 192 ?  -0.096  -3.859  -3.819 1.000 95.050 ? 192 ALA A O   1 
ATOM 1464 N N   ? SER A 1 193 ?   1.138  -4.265  -5.558 1.000 91.480 ? 193 SER A N   1 
ATOM 1465 C CA  ? SER A 1 193 ?   0.108  -5.016  -6.267 1.000 91.480 ? 193 SER A CA  1 
ATOM 1466 C C   ? SER A 1 193 ?   0.531  -6.464  -6.487 1.000 91.480 ? 193 SER A C   1 
ATOM 1467 C CB  ? SER A 1 193 ?  -0.205  -4.358  -7.612 1.000 91.480 ? 193 SER A CB  1 
ATOM 1468 O O   ? SER A 1 193 ?   0.028  -7.371  -5.820 1.000 91.480 ? 193 SER A O   1 
ATOM 1469 O OG  ? SER A 1 193 ?  -1.345  -4.952  -8.210 1.000 91.480 ? 193 SER A OG  1 
ATOM 1470 N N   ? ALA A 1 194 ?   1.495  -6.709  -7.284 1.000 77.230 ? 194 ALA A N   1 
ATOM 1471 C CA  ? ALA A 1 194 ?   1.878  -8.050  -7.719 1.000 77.230 ? 194 ALA A CA  1 
ATOM 1472 C C   ? ALA A 1 194 ?   3.392  -8.167  -7.869 1.000 77.230 ? 194 ALA A C   1 
ATOM 1473 C CB  ? ALA A 1 194 ?   1.188  -8.400  -9.035 1.000 77.230 ? 194 ALA A CB  1 
ATOM 1474 O O   ? ALA A 1 194 ?   4.112  -7.171  -7.761 1.000 77.230 ? 194 ALA A O   1 
ATOM 1475 N N   ? GLY A 1 195 ?   3.834  -9.484  -7.904 1.000 67.100 ? 195 GLY A N   1 
ATOM 1476 C CA  ? GLY A 1 195 ?   5.198  -9.910  -8.174 1.000 67.100 ? 195 GLY A CA  1 
ATOM 1477 C C   ? GLY A 1 195 ?   5.437 -11.376  -7.867 1.000 67.100 ? 195 GLY A C   1 
ATOM 1478 O O   ? GLY A 1 195 ?   4.713 -11.975  -7.069 1.000 67.100 ? 195 GLY A O   1 
ATOM 1479 N N   ? SER A 1 196 ?   6.050 -12.090  -8.675 1.000 58.610 ? 196 SER A N   1 
ATOM 1480 C CA  ? SER A 1 196 ?   6.180 -13.543  -8.651 1.000 58.610 ? 196 SER A CA  1 
ATOM 1481 C C   ? SER A 1 196 ?   7.388 -13.977  -7.828 1.000 58.610 ? 196 SER A C   1 
ATOM 1482 C CB  ? SER A 1 196 ?   6.297 -14.095 -10.073 1.000 58.610 ? 196 SER A CB  1 
ATOM 1483 O O   ? SER A 1 196 ?   7.393 -15.066  -7.250 1.000 58.610 ? 196 SER A O   1 
ATOM 1484 O OG  ? SER A 1 196 ?   7.393 -13.506 -10.752 1.000 58.610 ? 196 SER A OG  1 
ATOM 1485 N N   ? SER A 1 197 ?   8.258 -13.017  -7.474 1.000 70.870 ? 197 SER A N   1 
ATOM 1486 C CA  ? SER A 1 197 ?   9.493 -13.168  -6.711 1.000 70.870 ? 197 SER A CA  1 
ATOM 1487 C C   ? SER A 1 197 ?   9.957 -11.832  -6.140 1.000 70.870 ? 197 SER A C   1 
ATOM 1488 C CB  ? SER A 1 197 ?  10.594 -13.767  -7.587 1.000 70.870 ? 197 SER A CB  1 
ATOM 1489 O O   ? SER A 1 197 ?   9.567 -10.771  -6.633 1.000 70.870 ? 197 SER A O   1 
ATOM 1490 O OG  ? SER A 1 197 ?  10.876 -12.922  -8.689 1.000 70.870 ? 197 SER A OG  1 
ATOM 1491 N N   ? CYS A 1 198 ?  10.639 -11.940  -4.987 1.000 83.120 ? 198 CYS A N   1 
ATOM 1492 C CA  ? CYS A 1 198 ?  11.061 -10.705  -4.336 1.000 83.120 ? 198 CYS A CA  1 
ATOM 1493 C C   ? CYS A 1 198 ?  12.581 -10.613  -4.274 1.000 83.120 ? 198 CYS A C   1 
ATOM 1494 C CB  ? CYS A 1 198 ?  10.478 -10.616  -2.926 1.000 83.120 ? 198 CYS A CB  1 
ATOM 1495 O O   ? CYS A 1 198 ?  13.266 -11.633  -4.178 1.000 83.120 ? 198 CYS A O   1 
ATOM 1496 S SG  ? CYS A 1 198 ?   8.680 -10.781  -2.870 1.000 83.120 ? 198 CYS A SG  1 
ATOM 1497 N N   ? ALA A 1 199 ?  13.066  -9.409  -4.437 1.000 80.210 ? 199 ALA A N   1 
ATOM 1498 C CA  ? ALA A 1 199 ?  14.458  -9.042  -4.189 1.000 80.210 ? 199 ALA A CA  1 
ATOM 1499 C C   ? ALA A 1 199 ?  15.382  -9.653  -5.239 1.000 80.210 ? 199 ALA A C   1 
ATOM 1500 C CB  ? ALA A 1 199 ?  14.883  -9.482  -2.790 1.000 80.210 ? 199 ALA A CB  1 
ATOM 1501 O O   ? ALA A 1 199 ?  16.494 -10.082  -4.922 1.000 80.210 ? 199 ALA A O   1 
ATOM 1502 N N   ? ILE A 1 200 ?  14.943  -9.952  -6.429 1.000 82.270 ? 200 ILE A N   1 
ATOM 1503 C CA  ? ILE A 1 200 ?  15.713 -10.459  -7.559 1.000 82.270 ? 200 ILE A CA  1 
ATOM 1504 C C   ? ILE A 1 200 ?  16.089  -9.305  -8.486 1.000 82.270 ? 200 ILE A C   1 
ATOM 1505 C CB  ? ILE A 1 200 ?  14.928 -11.538  -8.339 1.000 82.270 ? 200 ILE A CB  1 
ATOM 1506 O O   ? ILE A 1 200 ?  15.227  -8.529  -8.903 1.000 82.270 ? 200 ILE A O   1 
ATOM 1507 C CG1 ? ILE A 1 200 ?  14.614 -12.731  -7.429 1.000 82.270 ? 200 ILE A CG1 1 
ATOM 1508 C CG2 ? ILE A 1 200 ?  15.709 -11.985  -9.578 1.000 82.270 ? 200 ILE A CG2 1 
ATOM 1509 C CD1 ? ILE A 1 200 ?  13.736 -13.792  -8.079 1.000 82.270 ? 200 ILE A CD1 1 
ATOM 1510 N N   ? ALA A 1 201 ?  17.454  -9.347  -8.601 1.000 79.230 ? 201 ALA A N   1 
ATOM 1511 C CA  ? ALA A 1 201 ?  17.972  -8.357  -9.542 1.000 79.230 ? 201 ALA A CA  1 
ATOM 1512 C C   ? ALA A 1 201 ?  17.371  -8.554 -10.931 1.000 79.230 ? 201 ALA A C   1 
ATOM 1513 C CB  ? ALA A 1 201 ?  19.495  -8.433  -9.609 1.000 79.230 ? 201 ALA A CB  1 
ATOM 1514 O O   ? ALA A 1 201 ?  17.128  -9.686 -11.354 1.000 79.230 ? 201 ALA A O   1 
ATOM 1515 N N   ? ARG A 1 202 ?  16.578  -7.547 -11.514 1.000 84.440 ? 202 ARG A N   1 
ATOM 1516 C CA  ? ARG A 1 202 ?  15.996  -7.555 -12.852 1.000 84.440 ? 202 ARG A CA  1 
ATOM 1517 C C   ? ARG A 1 202 ?  14.566  -8.085 -12.825 1.000 84.440 ? 202 ARG A C   1 
ATOM 1518 C CB  ? ARG A 1 202 ?  16.848  -8.396 -13.805 1.000 84.440 ? 202 ARG A CB  1 
ATOM 1519 O O   ? ARG A 1 202 ?  14.020  -8.467 -13.861 1.000 84.440 ? 202 ARG A O   1 
ATOM 1520 C CG  ? ARG A 1 202 ?  18.227  -7.814 -14.075 1.000 84.440 ? 202 ARG A CG  1 
ATOM 1521 C CD  ? ARG A 1 202 ?  18.996  -8.638 -15.098 1.000 84.440 ? 202 ARG A CD  1 
ATOM 1522 N NE  ? ARG A 1 202 ?  20.324  -8.085 -15.346 1.000 84.440 ? 202 ARG A NE  1 
ATOM 1523 N NH1 ? ARG A 1 202 ?  20.935  -9.698 -16.883 1.000 84.440 ? 202 ARG A NH1 1 
ATOM 1524 N NH2 ? ARG A 1 202 ?  22.395  -8.017 -16.338 1.000 84.440 ? 202 ARG A NH2 1 
ATOM 1525 C CZ  ? ARG A 1 202 ?  21.215  -8.601 -16.188 1.000 84.440 ? 202 ARG A CZ  1 
ATOM 1526 N N   ? HIS A 1 203 ?  14.048  -8.268 -11.629 1.000 87.780 ? 203 HIS A N   1 
ATOM 1527 C CA  ? HIS A 1 203 ?  12.639  -8.582 -11.419 1.000 87.780 ? 203 HIS A CA  1 
ATOM 1528 C C   ? HIS A 1 203 ?  12.031  -7.692 -10.341 1.000 87.780 ? 203 HIS A C   1 
ATOM 1529 C CB  ? HIS A 1 203 ?  12.469 -10.055 -11.041 1.000 87.780 ? 203 HIS A CB  1 
ATOM 1530 O O   ? HIS A 1 203 ?  11.799  -8.141  -9.216 1.000 87.780 ? 203 HIS A O   1 
ATOM 1531 C CG  ? HIS A 1 203 ?  12.611 -10.992 -12.198 1.000 87.780 ? 203 HIS A CG  1 
ATOM 1532 C CD2 ? HIS A 1 203 ?  11.681 -11.654 -12.925 1.000 87.780 ? 203 HIS A CD2 1 
ATOM 1533 N ND1 ? HIS A 1 203 ?  13.835 -11.340 -12.727 1.000 87.780 ? 203 HIS A ND1 1 
ATOM 1534 C CE1 ? HIS A 1 203 ?  13.650 -12.179 -13.733 1.000 87.780 ? 203 HIS A CE1 1 
ATOM 1535 N NE2 ? HIS A 1 203 ?  12.351 -12.386 -13.874 1.000 87.780 ? 203 HIS A NE2 1 
ATOM 1536 N N   ? PRO A 1 204 ?  11.892  -6.383 -10.683 1.000 91.090 ? 204 PRO A N   1 
ATOM 1537 C CA  ? PRO A 1 204 ?  11.393  -5.437  -9.682 1.000 91.090 ? 204 PRO A CA  1 
ATOM 1538 C C   ? PRO A 1 204 ?   9.950  -5.718  -9.272 1.000 91.090 ? 204 PRO A C   1 
ATOM 1539 C CB  ? PRO A 1 204 ?  11.507  -4.084 -10.389 1.000 91.090 ? 204 PRO A CB  1 
ATOM 1540 O O   ? PRO A 1 204 ?   9.248  -6.474  -9.948 1.000 91.090 ? 204 PRO A O   1 
ATOM 1541 C CG  ? PRO A 1 204 ?  11.298  -4.391 -11.837 1.000 91.090 ? 204 PRO A CG  1 
ATOM 1542 C CD  ? PRO A 1 204 ?  11.939  -5.715 -12.141 1.000 91.090 ? 204 PRO A CD  1 
ATOM 1543 N N   ? GLY A 1 205 ?   9.559  -5.174  -8.128 1.000 92.320 ? 205 GLY A N   1 
ATOM 1544 C CA  ? GLY A 1 205 ?   8.164  -5.208  -7.721 1.000 92.320 ? 205 GLY A CA  1 
ATOM 1545 C C   ? GLY A 1 205 ?   7.256  -4.406  -8.634 1.000 92.320 ? 205 GLY A C   1 
ATOM 1546 O O   ? GLY A 1 205 ?   7.689  -3.426  -9.244 1.000 92.320 ? 205 GLY A O   1 
ATOM 1547 N N   ? ILE A 1 206 ?   5.991  -4.810  -8.696 1.000 94.250 ? 206 ILE A N   1 
ATOM 1548 C CA  ? ILE A 1 206 ?   4.978  -4.134  -9.499 1.000 94.250 ? 206 ILE A CA  1 
ATOM 1549 C C   ? ILE A 1 206 ?   4.006  -3.391  -8.585 1.000 94.250 ? 206 ILE A C   1 
ATOM 1550 C CB  ? ILE A 1 206 ?   4.212  -5.130 -10.398 1.000 94.250 ? 206 ILE A CB  1 
ATOM 1551 O O   ? ILE A 1 206 ?   3.519  -3.950  -7.600 1.000 94.250 ? 206 ILE A O   1 
ATOM 1552 C CG1 ? ILE A 1 206 ?   5.180  -5.849 -11.345 1.000 94.250 ? 206 ILE A CG1 1 
ATOM 1553 C CG2 ? ILE A 1 206 ?   3.110  -4.413 -11.183 1.000 94.250 ? 206 ILE A CG2 1 
ATOM 1554 C CD1 ? ILE A 1 206 ?   4.557  -7.014 -12.101 1.000 94.250 ? 206 ILE A CD1 1 
ATOM 1555 N N   ? TYR A 1 207 ?   3.775  -2.206  -8.950 1.000 95.930 ? 207 TYR A N   1 
ATOM 1556 C CA  ? TYR A 1 207 ?   2.871  -1.342  -8.200 1.000 95.930 ? 207 TYR A CA  1 
ATOM 1557 C C   ? TYR A 1 207 ?   1.807  -0.744  -9.112 1.000 95.930 ? 207 TYR A C   1 
ATOM 1558 C CB  ? TYR A 1 207 ?   3.651  -0.222  -7.505 1.000 95.930 ? 207 TYR A CB  1 
ATOM 1559 O O   ? TYR A 1 207 ?   2.052  -0.520 -10.300 1.000 95.930 ? 207 TYR A O   1 
ATOM 1560 C CG  ? TYR A 1 207 ?   4.751  -0.720  -6.599 1.000 95.930 ? 207 TYR A CG  1 
ATOM 1561 C CD1 ? TYR A 1 207 ?   4.569  -0.779  -5.218 1.000 95.930 ? 207 TYR A CD1 1 
ATOM 1562 C CD2 ? TYR A 1 207 ?   5.972  -1.133  -7.120 1.000 95.930 ? 207 TYR A CD2 1 
ATOM 1563 C CE1 ? TYR A 1 207 ?   5.580  -1.236  -4.379 1.000 95.930 ? 207 TYR A CE1 1 
ATOM 1564 C CE2 ? TYR A 1 207 ?   6.990  -1.591  -6.290 1.000 95.930 ? 207 TYR A CE2 1 
ATOM 1565 O OH  ? TYR A 1 207 ?   7.789  -2.093  -4.097 1.000 95.930 ? 207 TYR A OH  1 
ATOM 1566 C CZ  ? TYR A 1 207 ?   6.785  -1.640  -4.923 1.000 95.930 ? 207 TYR A CZ  1 
ATOM 1567 N N   ? THR A 1 208 ?   0.575  -0.629  -8.496 1.000 96.480 ? 208 THR A N   1 
ATOM 1568 C CA  ? THR A 1 208 ?  -0.476   0.082  -9.216 1.000 96.480 ? 208 THR A CA  1 
ATOM 1569 C C   ? THR A 1 208 ?  -0.191   1.580  -9.249 1.000 96.480 ? 208 THR A C   1 
ATOM 1570 C CB  ? THR A 1 208 ?  -1.856  -0.167  -8.577 1.000 96.480 ? 208 THR A CB  1 
ATOM 1571 O O   ? THR A 1 208 ?   0.050   2.195  -8.208 1.000 96.480 ? 208 THR A O   1 
ATOM 1572 C CG2 ? THR A 1 208 ?  -2.949   0.601  -9.313 1.000 96.480 ? 208 THR A CG2 1 
ATOM 1573 O OG1 ? THR A 1 208 ?  -2.154  -1.568  -8.629 1.000 96.480 ? 208 THR A OG1 1 
ATOM 1574 N N   ? ARG A 1 209 ?  -0.191   2.165 -10.472 1.000 96.240 ? 209 ARG A N   1 
ATOM 1575 C CA  ? ARG A 1 209 ?   0.038   3.592 -10.669 1.000 96.240 ? 209 ARG A CA  1 
ATOM 1576 C C   ? ARG A 1 209 ?  -1.187   4.404 -10.260 1.000 96.240 ? 209 ARG A C   1 
ATOM 1577 C CB  ? ARG A 1 209 ?   0.396   3.884 -12.127 1.000 96.240 ? 209 ARG A CB  1 
ATOM 1578 O O   ? ARG A 1 209 ?  -2.243   4.302 -10.887 1.000 96.240 ? 209 ARG A O   1 
ATOM 1579 C CG  ? ARG A 1 209 ?   0.749   5.338 -12.397 1.000 96.240 ? 209 ARG A CG  1 
ATOM 1580 C CD  ? ARG A 1 209 ?   1.104   5.571 -13.858 1.000 96.240 ? 209 ARG A CD  1 
ATOM 1581 N NE  ? ARG A 1 209 ?   2.433   5.058 -14.179 1.000 96.240 ? 209 ARG A NE  1 
ATOM 1582 N NH1 ? ARG A 1 209 ?   2.462   5.893 -16.333 1.000 96.240 ? 209 ARG A NH1 1 
ATOM 1583 N NH2 ? ARG A 1 209 ?   4.257   4.714 -15.531 1.000 96.240 ? 209 ARG A NH2 1 
ATOM 1584 C CZ  ? ARG A 1 209 ?   3.047   5.223 -15.347 1.000 96.240 ? 209 ARG A CZ  1 
ATOM 1585 N N   ? LEU A 1 210 ?  -1.002   5.316  -9.277 1.000 96.370 ? 210 LEU A N   1 
ATOM 1586 C CA  ? LEU A 1 210 ?  -2.126   5.996  -8.643 1.000 96.370 ? 210 LEU A CA  1 
ATOM 1587 C C   ? LEU A 1 210 ?  -2.645   7.126  -9.526 1.000 96.370 ? 210 LEU A C   1 
ATOM 1588 C CB  ? LEU A 1 210 ?  -1.717   6.549  -7.276 1.000 96.370 ? 210 LEU A CB  1 
ATOM 1589 O O   ? LEU A 1 210 ?  -3.847   7.404  -9.544 1.000 96.370 ? 210 LEU A O   1 
ATOM 1590 C CG  ? LEU A 1 210 ?  -1.662   5.542  -6.126 1.000 96.370 ? 210 LEU A CG  1 
ATOM 1591 C CD1 ? LEU A 1 210 ?  -1.229   6.232  -4.837 1.000 96.370 ? 210 LEU A CD1 1 
ATOM 1592 C CD2 ? LEU A 1 210 ?  -3.015   4.863  -5.946 1.000 96.370 ? 210 LEU A CD2 1 
ATOM 1593 N N   ? THR A 1 211 ?  -1.801   7.800 -10.290 1.000 95.510 ? 211 THR A N   1 
ATOM 1594 C CA  ? THR A 1 211 ?  -2.190   8.966 -11.075 1.000 95.510 ? 211 THR A CA  1 
ATOM 1595 C C   ? THR A 1 211 ?  -3.279   8.601 -12.081 1.000 95.510 ? 211 THR A C   1 
ATOM 1596 C CB  ? THR A 1 211 ?  -0.983   9.568 -11.818 1.000 95.510 ? 211 THR A CB  1 
ATOM 1597 O O   ? THR A 1 211 ?  -4.111   9.440 -12.434 1.000 95.510 ? 211 THR A O   1 
ATOM 1598 C CG2 ? THR A 1 211 ?  -0.024  10.249 -10.847 1.000 95.510 ? 211 THR A CG2 1 
ATOM 1599 O OG1 ? THR A 1 211 ?  -0.285   8.525 -12.508 1.000 95.510 ? 211 THR A OG1 1 
ATOM 1600 N N   ? LYS A 1 212 ?  -3.391   7.358 -12.465 1.000 94.710 ? 212 LYS A N   1 
ATOM 1601 C CA  ? LYS A 1 212 ?  -4.358   6.915 -13.465 1.000 94.710 ? 212 LYS A CA  1 
ATOM 1602 C C   ? LYS A 1 212 ?  -5.719   6.641 -12.831 1.000 94.710 ? 212 LYS A C   1 
ATOM 1603 C CB  ? LYS A 1 212 ?  -3.853   5.662 -14.183 1.000 94.710 ? 212 LYS A CB  1 
ATOM 1604 O O   ? LYS A 1 212 ?  -6.709   6.438 -13.537 1.000 94.710 ? 212 LYS A O   1 
ATOM 1605 C CG  ? LYS A 1 212 ?  -2.609   5.892 -15.027 1.000 94.710 ? 212 LYS A CG  1 
ATOM 1606 C CD  ? LYS A 1 212 ?  -2.889   6.835 -16.191 1.000 94.710 ? 212 LYS A CD  1 
ATOM 1607 C CE  ? LYS A 1 212 ?  -1.672   6.986 -17.094 1.000 94.710 ? 212 LYS A CE  1 
ATOM 1608 N NZ  ? LYS A 1 212 ?  -1.934   7.929 -18.222 1.000 94.710 ? 212 LYS A NZ  1 
ATOM 1609 N N   ? TYR A 1 213 ?  -5.750   6.720 -11.455 1.000 95.990 ? 213 TYR A N   1 
ATOM 1610 C CA  ? TYR A 1 213 ?  -6.962   6.266 -10.783 1.000 95.990 ? 213 TYR A CA  1 
ATOM 1611 C C   ? TYR A 1 213 ?  -7.530   7.358  -9.885 1.000 95.990 ? 213 TYR A C   1 
ATOM 1612 C CB  ? TYR A 1 213 ?  -6.680   5.006  -9.959 1.000 95.990 ? 213 TYR A CB  1 
ATOM 1613 O O   ? TYR A 1 213 ?  -8.458   7.113  -9.110 1.000 95.990 ? 213 TYR A O   1 
ATOM 1614 C CG  ? TYR A 1 213 ?  -6.277   3.813 -10.792 1.000 95.990 ? 213 TYR A CG  1 
ATOM 1615 C CD1 ? TYR A 1 213 ?  -7.237   2.974 -11.352 1.000 95.990 ? 213 TYR A CD1 1 
ATOM 1616 C CD2 ? TYR A 1 213 ?  -4.936   3.523 -11.020 1.000 95.990 ? 213 TYR A CD2 1 
ATOM 1617 C CE1 ? TYR A 1 213 ?  -6.871   1.872 -12.119 1.000 95.990 ? 213 TYR A CE1 1 
ATOM 1618 C CE2 ? TYR A 1 213 ?  -4.558   2.424 -11.785 1.000 95.990 ? 213 TYR A CE2 1 
ATOM 1619 O OH  ? TYR A 1 213 ?  -5.163   0.518 -13.088 1.000 95.990 ? 213 TYR A OH  1 
ATOM 1620 C CZ  ? TYR A 1 213 ?  -5.531   1.606 -12.330 1.000 95.990 ? 213 TYR A CZ  1 
ATOM 1621 N N   ? LEU A 1 214 ?  -7.004   8.539 -10.002 1.000 95.140 ? 214 LEU A N   1 
ATOM 1622 C CA  ? LEU A 1 214 ?  -7.378   9.617  -9.094 1.000 95.140 ? 214 LEU A CA  1 
ATOM 1623 C C   ? LEU A 1 214 ?  -8.837  10.015  -9.294 1.000 95.140 ? 214 LEU A C   1 
ATOM 1624 C CB  ? LEU A 1 214 ?  -6.472  10.833  -9.302 1.000 95.140 ? 214 LEU A CB  1 
ATOM 1625 O O   ? LEU A 1 214 ?  -9.541  10.316  -8.328 1.000 95.140 ? 214 LEU A O   1 
ATOM 1626 C CG  ? LEU A 1 214 ?  -5.016  10.678  -8.859 1.000 95.140 ? 214 LEU A CG  1 
ATOM 1627 C CD1 ? LEU A 1 214 ?  -4.227  11.943  -9.179 1.000 95.140 ? 214 LEU A CD1 1 
ATOM 1628 C CD2 ? LEU A 1 214 ?  -4.942  10.357  -7.370 1.000 95.140 ? 214 LEU A CD2 1 
ATOM 1629 N N   ? THR A 1 215 ?  -9.247  10.009 -10.607 1.000 94.760 ? 215 THR A N   1 
ATOM 1630 C CA  ? THR A 1 215 ? -10.640  10.336 -10.888 1.000 94.760 ? 215 THR A CA  1 
ATOM 1631 C C   ? THR A 1 215 ? -11.577   9.345 -10.203 1.000 94.760 ? 215 THR A C   1 
ATOM 1632 C CB  ? THR A 1 215 ? -10.918  10.347 -12.403 1.000 94.760 ? 215 THR A CB  1 
ATOM 1633 O O   ? THR A 1 215 ? -12.543   9.745  -9.551 1.000 94.760 ? 215 THR A O   1 
ATOM 1634 C CG2 ? THR A 1 215 ? -12.386  10.643 -12.691 1.000 94.760 ? 215 THR A CG2 1 
ATOM 1635 O OG1 ? THR A 1 215 ? -10.108  11.352 -13.024 1.000 94.760 ? 215 THR A OG1 1 
ATOM 1636 N N   ? TRP A 1 216 ? -11.276   8.081 -10.333 1.000 95.990 ? 216 TRP A N   1 
ATOM 1637 C CA  ? TRP A 1 216 ? -12.065   7.024  -9.710 1.000 95.990 ? 216 TRP A CA  1 
ATOM 1638 C C   ? TRP A 1 216 ? -12.041   7.151  -8.190 1.000 95.990 ? 216 TRP A C   1 
ATOM 1639 C CB  ? TRP A 1 216 ? -11.544   5.646 -10.128 1.000 95.990 ? 216 TRP A CB  1 
ATOM 1640 O O   ? TRP A 1 216 ? -13.081   7.041  -7.536 1.000 95.990 ? 216 TRP A O   1 
ATOM 1641 C CG  ? TRP A 1 216 ? -12.142   4.509  -9.356 1.000 95.990 ? 216 TRP A CG  1 
ATOM 1642 C CD1 ? TRP A 1 216 ? -13.376   3.948  -9.538 1.000 95.990 ? 216 TRP A CD1 1 
ATOM 1643 C CD2 ? TRP A 1 216 ? -11.533   3.796  -8.276 1.000 95.990 ? 216 TRP A CD2 1 
ATOM 1644 C CE2 ? TRP A 1 216 ? -12.456   2.814  -7.850 1.000 95.990 ? 216 TRP A CE2 1 
ATOM 1645 C CE3 ? TRP A 1 216 ? -10.295   3.891  -7.626 1.000 95.990 ? 216 TRP A CE3 1 
ATOM 1646 N NE1 ? TRP A 1 216 ? -13.571   2.929  -8.635 1.000 95.990 ? 216 TRP A NE1 1 
ATOM 1647 C CH2 ? TRP A 1 216 ? -10.960   2.048  -6.183 1.000 95.990 ? 216 TRP A CH2 1 
ATOM 1648 C CZ2 ? TRP A 1 216 ? -12.178   1.933  -6.802 1.000 95.990 ? 216 TRP A CZ2 1 
ATOM 1649 C CZ3 ? TRP A 1 216 ? -10.021   3.013  -6.583 1.000 95.990 ? 216 TRP A CZ3 1 
ATOM 1650 N N   ? VAL A 1 217 ? -10.868   7.417  -7.641 1.000 96.010 ? 217 VAL A N   1 
ATOM 1651 C CA  ? VAL A 1 217 ? -10.692   7.544  -6.198 1.000 96.010 ? 217 VAL A CA  1 
ATOM 1652 C C   ? VAL A 1 217 ? -11.537   8.704  -5.675 1.000 96.010 ? 217 VAL A C   1 
ATOM 1653 C CB  ? VAL A 1 217 ?  -9.208   7.753  -5.823 1.000 96.010 ? 217 VAL A CB  1 
ATOM 1654 O O   ? VAL A 1 217 ? -12.281   8.550  -4.703 1.000 96.010 ? 217 VAL A O   1 
ATOM 1655 C CG1 ? VAL A 1 217 ?  -9.072   8.133  -4.350 1.000 96.010 ? 217 VAL A CG1 1 
ATOM 1656 C CG2 ? VAL A 1 217 ?  -8.398   6.495  -6.131 1.000 96.010 ? 217 VAL A CG2 1 
ATOM 1657 N N   ? LYS A 1 218 ? -11.507   9.814  -6.316 1.000 94.620 ? 218 LYS A N   1 
ATOM 1658 C CA  ? LYS A 1 218 ? -12.241  11.007  -5.904 1.000 94.620 ? 218 LYS A CA  1 
ATOM 1659 C C   ? LYS A 1 218 ? -13.747  10.791  -6.014 1.000 94.620 ? 218 LYS A C   1 
ATOM 1660 C CB  ? LYS A 1 218 ? -11.821  12.213  -6.745 1.000 94.620 ? 218 LYS A CB  1 
ATOM 1661 O O   ? LYS A 1 218 ? -14.505  11.201  -5.132 1.000 94.620 ? 218 LYS A O   1 
ATOM 1662 C CG  ? LYS A 1 218 ? -10.425  12.731  -6.431 1.000 94.620 ? 218 LYS A CG  1 
ATOM 1663 C CD  ? LYS A 1 218 ? -10.052  13.908  -7.323 1.000 94.620 ? 218 LYS A CD  1 
ATOM 1664 C CE  ? LYS A 1 218 ?  -8.623  14.370  -7.072 1.000 94.620 ? 218 LYS A CE  1 
ATOM 1665 N NZ  ? LYS A 1 218 ?  -8.219  15.457  -8.014 1.000 94.620 ? 218 LYS A NZ  1 
ATOM 1666 N N   ? LYS A 1 219 ? -14.183  10.166  -7.061 1.000 94.810 ? 219 LYS A N   1 
ATOM 1667 C CA  ? LYS A 1 219 ? -15.595   9.864  -7.277 1.000 94.810 ? 219 LYS A CA  1 
ATOM 1668 C C   ? LYS A 1 219 ? -16.123   8.912  -6.207 1.000 94.810 ? 219 LYS A C   1 
ATOM 1669 C CB  ? LYS A 1 219 ? -15.809   9.261  -8.666 1.000 94.810 ? 219 LYS A CB  1 
ATOM 1670 O O   ? LYS A 1 219 ? -17.235   9.090  -5.705 1.000 94.810 ? 219 LYS A O   1 
ATOM 1671 C CG  ? LYS A 1 219 ? -17.268   8.998  -9.009 1.000 94.810 ? 219 LYS A CG  1 
ATOM 1672 C CD  ? LYS A 1 219 ? -17.418   8.427 -10.413 1.000 94.810 ? 219 LYS A CD  1 
ATOM 1673 C CE  ? LYS A 1 219 ? -18.869   8.086 -10.727 1.000 94.810 ? 219 LYS A CE  1 
ATOM 1674 N NZ  ? LYS A 1 219 ? -19.019   7.516 -12.099 1.000 94.810 ? 219 LYS A NZ  1 
ATOM 1675 N N   ? THR A 1 220 ? -15.382   7.932  -5.837 1.000 94.380 ? 220 THR A N   1 
ATOM 1676 C CA  ? THR A 1 220 ? -15.771   6.897  -4.885 1.000 94.380 ? 220 THR A CA  1 
ATOM 1677 C C   ? THR A 1 220 ? -15.853   7.467  -3.471 1.000 94.380 ? 220 THR A C   1 
ATOM 1678 C CB  ? THR A 1 220 ? -14.783   5.716  -4.908 1.000 94.380 ? 220 THR A CB  1 
ATOM 1679 O O   ? THR A 1 220 ? -16.788   7.162  -2.727 1.000 94.380 ? 220 THR A O   1 
ATOM 1680 C CG2 ? THR A 1 220 ? -15.219   4.616  -3.946 1.000 94.380 ? 220 THR A CG2 1 
ATOM 1681 O OG1 ? THR A 1 220 ? -14.721   5.179  -6.235 1.000 94.380 ? 220 THR A OG1 1 
ATOM 1682 N N   ? ILE A 1 221 ? -14.937   8.374  -3.081 1.000 93.200 ? 221 ILE A N   1 
ATOM 1683 C CA  ? ILE A 1 221 ? -14.868   8.910  -1.726 1.000 93.200 ? 221 ILE A CA  1 
ATOM 1684 C C   ? ILE A 1 221 ? -15.823  10.093  -1.589 1.000 93.200 ? 221 ILE A C   1 
ATOM 1685 C CB  ? ILE A 1 221 ? -13.429   9.337  -1.360 1.000 93.200 ? 221 ILE A CB  1 
ATOM 1686 O O   ? ILE A 1 221 ? -16.157  10.504  -0.475 1.000 93.200 ? 221 ILE A O   1 
ATOM 1687 C CG1 ? ILE A 1 221 ? -12.957  10.468  -2.281 1.000 93.200 ? 221 ILE A CG1 1 
ATOM 1688 C CG2 ? ILE A 1 221 ? -12.476   8.141  -1.430 1.000 93.200 ? 221 ILE A CG2 1 
ATOM 1689 C CD1 ? ILE A 1 221 ? -11.590  11.032  -1.919 1.000 93.200 ? 221 ILE A CD1 1 
ATOM 1690 N N   ? GLY A 1 222 ? -16.416  10.528  -2.680 1.000 81.530 ? 222 GLY A N   1 
ATOM 1691 C CA  ? GLY A 1 222 ? -17.411  11.587  -2.617 1.000 81.530 ? 222 GLY A CA  1 
ATOM 1692 C C   ? GLY A 1 222 ? -16.806  12.964  -2.416 1.000 81.530 ? 222 GLY A C   1 
ATOM 1693 O O   ? GLY A 1 222 ? -17.472  13.873  -1.916 1.000 81.530 ? 222 GLY A O   1 
ATOM 1694 N N   ? VAL A 1 223 ? -15.436  13.182  -2.792 1.000 54.870 ? 223 VAL A N   1 
ATOM 1695 C CA  ? VAL A 1 223 ? -14.781  14.483  -2.713 1.000 54.870 ? 223 VAL A CA  1 
ATOM 1696 C C   ? VAL A 1 223 ? -14.871  15.190  -4.064 1.000 54.870 ? 223 VAL A C   1 
ATOM 1697 C CB  ? VAL A 1 223 ? -13.305  14.351  -2.278 1.000 54.870 ? 223 VAL A CB  1 
ATOM 1698 O O   ? VAL A 1 223 ? -14.464  14.637  -5.089 1.000 54.870 ? 223 VAL A O   1 
ATOM 1699 C CG1 ? VAL A 1 223 ? -12.646  15.725  -2.177 1.000 54.870 ? 223 VAL A CG1 1 
ATOM 1700 C CG2 ? VAL A 1 223 ? -13.207  13.609  -0.946 1.000 54.870 ? 223 VAL A CG2 1 
ATOM 1701 N N   ? VAL A 1 224 ? -16.056  15.706  -4.572 1.000 36.660 ? 224 VAL A N   1 
ATOM 1702 C CA  ? VAL A 1 224 ? -16.107  16.728  -5.613 1.000 36.660 ? 224 VAL A CA  1 
ATOM 1703 C C   ? VAL A 1 224 ? -15.400  17.993  -5.130 1.000 36.660 ? 224 VAL A C   1 
ATOM 1704 C CB  ? VAL A 1 224 ? -17.562  17.053  -6.019 1.000 36.660 ? 224 VAL A CB  1 
ATOM 1705 O O   ? VAL A 1 224 ? -15.651  18.466  -4.019 1.000 36.660 ? 224 VAL A O   1 
ATOM 1706 C CG1 ? VAL A 1 224 ? -17.601  17.748  -7.378 1.000 36.660 ? 224 VAL A CG1 1 
ATOM 1707 C CG2 ? VAL A 1 224 ? -18.406  15.780  -6.042 1.000 36.660 ? 224 VAL A CG2 1 
# 
loop_
_struct_sheet_range.sheet_id 
_struct_sheet_range.id 
_struct_sheet_range.beg_label_comp_id 
_struct_sheet_range.beg_label_asym_id 
_struct_sheet_range.beg_label_seq_id 
_struct_sheet_range.pdbx_beg_PDB_ins_code 
_struct_sheet_range.end_label_comp_id 
_struct_sheet_range.end_label_asym_id 
_struct_sheet_range.end_label_seq_id 
_struct_sheet_range.pdbx_end_PDB_ins_code 
_struct_sheet_range.beg_auth_comp_id 
_struct_sheet_range.beg_auth_asym_id 
_struct_sheet_range.beg_auth_seq_id 
_struct_sheet_range.end_auth_comp_id 
_struct_sheet_range.end_auth_asym_id 
_struct_sheet_range.end_auth_seq_id 
A A ILE A   3 ? ILE A   3 ? ILE A 3   ILE A 3   
A B ASP A 172 ? ASP A 172 ? ASP A 172 ASP A 172 
B C HIS A   6 ? ASP A   7 ? HIS A 6   ASP A 7   
B D LYS A 105 ? LYS A 105 ? LYS A 105 LYS A 105 
B E LYS A 116 ? GLY A 121 ? LYS A 116 GLY A 121 
B F LYS A 137 ? ILE A 144 ? LYS A 137 ILE A 144 
B G MET A 161 ? GLY A 165 ? MET A 161 GLY A 165 
B H PRO A 181 ? CYS A 184 ? PRO A 181 CYS A 184 
B I VAL A 187 ? ALA A 194 ? VAL A 187 ALA A 194 
B J GLY A 205 ? ARG A 209 ? GLY A 205 ARG A 209 
C K MET A  16 ? VAL A  21 ? MET A 16  VAL A 21  
C L GLN A  24 ? GLN A  33 ? GLN A 24  GLN A 33  
C M TRP A  36 ? THR A  39 ? TRP A 36  THR A 39  
C N THR A  49 ? LEU A  52 ? THR A 49  LEU A 52  
C O GLN A  65 ? PRO A  74 ? GLN A 65  PRO A 74  
C P MET A  87 ? LEU A  91 ? MET A 87  LEU A 91  
D Q SER A  56 ? SER A  56 ? SER A 56  SER A 56  
D R THR A 135 ? THR A 135 ? THR A 135 THR A 135 
E S GLN A 124 ? GLN A 124 ? GLN A 124 GLN A 124 
E T GLN A 132 ? GLN A 132 ? GLN A 132 GLN A 132 
F U ILE A 200 ? ILE A 200 ? ILE A 200 ILE A 200 
F V HIS A 203 ? HIS A 203 ? HIS A 203 HIS A 203 
# 
loop_
_struct_conf.id 
_struct_conf.conf_type_id 
_struct_conf.beg_label_comp_id 
_struct_conf.beg_label_asym_id 
_struct_conf.beg_label_seq_id 
_struct_conf.pdbx_beg_PDB_ins_code 
_struct_conf.end_label_comp_id 
_struct_conf.end_label_asym_id 
_struct_conf.end_label_seq_id 
_struct_conf.pdbx_end_PDB_ins_code 
_struct_conf.beg_auth_comp_id 
_struct_conf.beg_auth_asym_id 
_struct_conf.beg_auth_seq_id 
_struct_conf.end_auth_comp_id 
_struct_conf.end_auth_asym_id 
_struct_conf.end_auth_seq_id 
STRN1         STRN         ILE A   3 ? ILE A   3 ? ILE A 3   ILE A 3   
TURN_TY1_P1   TURN_TY1_P   GLY A   4 ? GLY A   4 ? GLY A 4   GLY A 4   
STRN2         STRN         HIS A   6 ? ASP A   7 ? HIS A 6   ASP A 7   
HELX_LH_PP_P1 HELX_LH_PP_P VAL A   8 ? LYS A   9 ? VAL A 8   LYS A 9   
TURN_TY1_P2   TURN_TY1_P   ALA A  10 ? TYR A  11 ? ALA A 10  TYR A 11  
BEND1         BEND         SER A  12 ? SER A  12 ? SER A 12  SER A 12  
TURN_TY1_P3   TURN_TY1_P   PRO A  14 ? TYR A  15 ? PRO A 14  TYR A 15  
STRN3         STRN         MET A  16 ? VAL A  21 ? MET A 16  VAL A 21  
TURN_TY1_P4   TURN_TY1_P   ASN A  22 ? ASN A  23 ? ASN A 22  ASN A 23  
STRN4         STRN         GLN A  24 ? GLN A  33 ? GLN A 24  GLN A 33  
TURN_TY1_P5   TURN_TY1_P   ALA A  34 ? LYS A  35 ? ALA A 34  LYS A 35  
STRN5         STRN         TRP A  36 ? THR A  39 ? TRP A 36  THR A 39  
HELX_RH_3T_P1 HELX_RH_3T_P ALA A  41 ? CYS A  43 ? ALA A 41  CYS A 43  
TURN_TY1_P6   TURN_TY1_P   LYS A  46 ? LYS A  47 ? LYS A 46  LYS A 47  
STRN6         STRN         THR A  49 ? LEU A  52 ? THR A 49  LEU A 52  
BEND2         BEND         GLY A  53 ? GLY A  53 ? GLY A 53  GLY A 53  
BEND3         BEND         ARG A  55 ? ARG A  55 ? ARG A 55  ARG A 55  
STRN7         STRN         SER A  56 ? SER A  56 ? SER A 56  SER A 56  
BEND4         BEND         LEU A  57 ? LYS A  59 ? LEU A 57  LYS A 59  
TURN_TY1_P7   TURN_TY1_P   ASN A  62 ? ILE A  63 ? ASN A 62  ILE A 63  
STRN8         STRN         GLN A  65 ? PRO A  74 ? GLN A 65  PRO A 74  
TURN_TY1_P8   TURN_TY1_P   PRO A  76 ? GLU A  77 ? PRO A 76  GLU A 77  
BEND5         BEND         ASP A  80 ? ASN A  84 ? ASP A 80  ASN A 84  
STRN9         STRN         MET A  87 ? LEU A  91 ? MET A 87  LEU A 91  
BEND6         BEND         ALA A  92 ? GLN A  93 ? ALA A 92  GLN A 93  
HELX_RH_3T_P2 HELX_RH_3T_P VAL A  97 ? LYS A  99 ? VAL A 97  LYS A 99  
TURN_TY1_P9   TURN_TY1_P   GLY A 100 ? GLY A 100 ? GLY A 100 GLY A 100 
HELX_LH_PP_P2 HELX_LH_PP_P THR A 103 ? LEU A 104 ? THR A 103 LEU A 104 
STRN10        STRN         LYS A 105 ? LYS A 105 ? LYS A 105 LYS A 105 
HELX_LH_PP_P3 HELX_LH_PP_P LEU A 106 ? PRO A 107 ? LEU A 106 PRO A 107 
BEND7         BEND         THR A 108 ? LYS A 109 ? THR A 108 LYS A 109 
HELX_LH_PP_P4 HELX_LH_PP_P ASP A 110 ? LYS A 112 ? ASP A 110 LYS A 112 
TURN_TY1_P10  TURN_TY1_P   ALA A 113 ? GLY A 114 ? ALA A 113 GLY A 114 
STRN11        STRN         LYS A 116 ? GLY A 121 ? LYS A 116 GLY A 121 
BEND8         BEND         TRP A 122 ? TRP A 122 ? TRP A 122 TRP A 122 
STRN12        STRN         GLN A 124 ? GLN A 124 ? GLN A 124 GLN A 124 
BEND9         BEND         THR A 125 ? ARG A 128 ? THR A 125 ARG A 128 
HELX_LH_PP_P5 HELX_LH_PP_P LYS A 131 ? LYS A 131 ? LYS A 131 LYS A 131 
STRN13        STRN         GLN A 132 ? GLN A 132 ? GLN A 132 GLN A 132 
HELX_LH_PP_P6 HELX_LH_PP_P SER A 133 ? SER A 133 ? SER A 133 SER A 133 
BEND10        BEND         ASP A 134 ? ASP A 134 ? ASP A 134 ASP A 134 
STRN14        STRN         THR A 135 ? THR A 135 ? THR A 135 THR A 135 
STRN15        STRN         LYS A 137 ? ILE A 144 ? LYS A 137 ILE A 144 
HELX_RH_AL_P1 HELX_RH_AL_P ARG A 146 ? TYR A 153 ? ARG A 146 TYR A 153 
TURN_TY1_P11  TURN_TY1_P   ASN A 154 ? GLY A 155 ? ASN A 154 GLY A 155 
TURN_TY1_P12  TURN_TY1_P   ASP A 159 ? ASN A 160 ? ASP A 159 ASN A 160 
STRN16        STRN         MET A 161 ? GLY A 165 ? MET A 161 GLY A 165 
TURN_TY1_P13  TURN_TY1_P   LYS A 167 ? LYS A 168 ? LYS A 167 LYS A 168 
BEND11        BEND         GLY A 169 ? GLY A 169 ? GLY A 169 GLY A 169 
STRN17        STRN         ASP A 172 ? ASP A 172 ? ASP A 172 ASP A 172 
TURN_TY1_P14  TURN_TY1_P   LEU A 175 ? GLY A 176 ? LEU A 175 GLY A 176 
TURN_TY1_P15  TURN_TY1_P   ALA A 178 ? GLY A 179 ? ALA A 178 GLY A 179 
STRN18        STRN         PRO A 181 ? CYS A 184 ? PRO A 181 CYS A 184 
TURN_TY1_P16  TURN_TY1_P   LYS A 185 ? GLU A 186 ? LYS A 185 GLU A 186 
STRN19        STRN         VAL A 187 ? ALA A 194 ? VAL A 187 ALA A 194 
BEND12        BEND         SER A 196 ? ALA A 199 ? SER A 196 ALA A 199 
STRN20        STRN         ILE A 200 ? ILE A 200 ? ILE A 200 ILE A 200 
TURN_TY1_P17  TURN_TY1_P   ALA A 201 ? ARG A 202 ? ALA A 201 ARG A 202 
STRN21        STRN         HIS A 203 ? HIS A 203 ? HIS A 203 HIS A 203 
STRN22        STRN         GLY A 205 ? ARG A 209 ? GLY A 205 ARG A 209 
HELX_RH_3T_P3 HELX_RH_3T_P LEU A 210 ? TYR A 213 ? LEU A 210 TYR A 213 
HELX_RH_AL_P2 HELX_RH_AL_P LEU A 214 ? ILE A 221 ? LEU A 214 ILE A 221 
TURN_TY1_P18  TURN_TY1_P   GLY A 222 ? GLY A 222 ? GLY A 222 GLY A 222 
# 
