# Supplementary material for: FlatProt: 2D visualization eases protein structure comparison
Source: BMC Bioinformatics. 2025 Aug 13;26:210. doi: 10.1186/s12859-025-06233-x (PMC12344939; doi:10.1186/s12859-025-06233-x)
Supplement: Supplementary file 1 — Supplementary Material 1 [file 12859_2025_6233_MOESM1_ESM.zip › KLK/structures/Xenopus_tropicalis_GeneID=116406450.cif]

data_Xenopus_tropicalis_GeneID=116406450
# 
_entry.id   ? 
# 
_entity.id                         1      
_entity.type                       polymer 
_entity.pdbx_description           polymer-1 
_entity.formula_weight             23528.4 
_entity.pdbx_number_of_molecules        1 
# 
loop_
_struct_sheet.id 
_struct_sheet.number_strands 
A 2 
B 8 
C 6 
D 2 
E 2 
F 2 
# 
loop_
_struct_conf_type.id 
_struct_conf_type.criteria 
STRN         DSSP 
TURN_TY1_P   DSSP 
HELX_LH_PP_P DSSP 
BEND         DSSP 
HELX_RH_3T_P DSSP 
HELX_RH_AL_P DSSP 
# 
_struct_asym.id          A 
_struct_asym.entity_id   1 
# 
_software.pdbx_ordinal     1 
_software.name             dssp 
_software.version          4.4.10 
_software.date             ? 
_software.classification   'model annotation' 
# 
_entity_poly.entity_id                      1 
_entity_poly.type                           polypeptide(L) 
_entity_poly.nstd_linkage                   n 
_entity_poly.nstd_monomer                   n 
_entity_poly.pdbx_seq_one_letter_code       
;KIIGGSTCARNSVPYIVSLNSGYHFCGGSLISNQWVVSAAHCYKASVQVRLGEHNIALSEGTEQFINSAKVIRHPSYNSR
TIDNDIMLIKLASPASLNSNVNTVALPSSCAAAGTSCLVSGWGNLSTTTSNYPDLLQCLNAPILTTAQCSSAYPGQITNN
MFCAGFLEGGKDSCQGDSGGPVVCNGELQGIVSWGIGCAQRNYPGVYAKVCNYNSWIQSTIAAN
;
_entity_poly.pdbx_seq_one_letter_code_can   
;KIIGGSTCARNSVPYIVSLNSGYHFCGGSLISNQWVVSAAHCYKASVQVRLGEHNIALSEGTEQFINSAKVIRHPSYNSR
TIDNDIMLIKLASPASLNSNVNTVALPSSCAAAGTSCLVSGWGNLSTTTSNYPDLLQCLNAPILTTAQCSSAYPGQITNN
MFCAGFLEGGKDSCQGDSGGPVVCNGELQGIVSWGIGCAQRNYPGVYAKVCNYNSWIQSTIAAN
;
_entity_poly.pdbx_strand_id                 A 
# 
loop_
_dssp_struct_summary.entry_id 
_dssp_struct_summary.label_comp_id 
_dssp_struct_summary.label_asym_id 
_dssp_struct_summary.label_seq_id 
_dssp_struct_summary.secondary_structure 
_dssp_struct_summary.ss_bridge 
_dssp_struct_summary.helix_3_10 
_dssp_struct_summary.helix_alpha 
_dssp_struct_summary.helix_pi 
_dssp_struct_summary.helix_pp 
_dssp_struct_summary.bend 
_dssp_struct_summary.chirality 
_dssp_struct_summary.sheet 
_dssp_struct_summary.strand 
_dssp_struct_summary.ladder_1 
_dssp_struct_summary.ladder_2 
_dssp_struct_summary.accessibility 
_dssp_struct_summary.TCO 
_dssp_struct_summary.kappa 
_dssp_struct_summary.alpha 
_dssp_struct_summary.phi 
_dssp_struct_summary.psi 
_dssp_struct_summary.x_ca 
_dssp_struct_summary.y_ca 
_dssp_struct_summary.z_ca 
Xenopus_tropicalis_GeneID=116406450 LYS A 1   . . . . . . . . . . . . ? .      .     .      .      125.7  -0.8  9.7   -8.8  
Xenopus_tropicalis_GeneID=116406450 ILE A 2   E . > . . . . - A A A . ? -0.949 .     -150.4 -100.1 100.1  -0.6  7.2   -11.7 
Xenopus_tropicalis_GeneID=116406450 ILE A 3   E . 3 . . . S + A A A . ? -0.758 82.3  11.4   -70.6  126.7  1.4   8.9   -14.5 
Xenopus_tropicalis_GeneID=116406450 GLY A 4   T . 3 . . . S + . . . . ? 0.628  107.6 114.7  81.2   9.2    0.4   7.7   -18.0 
Xenopus_tropicalis_GeneID=116406450 GLY A 5   . . < . . . . - . . . . ? -0.165 57.1  -123.2 -96.5  -168.5 -2.8  5.9   -16.5 
Xenopus_tropicalis_GeneID=116406450 SER A 6   E . . . . . . - B C B . ? -0.922 35.5  -79.7  -135.9 157.1  -6.6  6.5   -17.0 
Xenopus_tropicalis_GeneID=116406450 THR A 7   E . . . . > . - B C B . ? -0.472 55.0  -117.2 -56.3  129.2  -9.6  7.2   -14.8 
Xenopus_tropicalis_GeneID=116406450 CYS A 8   P . . . . P . - . . . . ? -0.394 30.5  -98.6  -66.7  145.4  -10.8 3.9   -13.3 
Xenopus_tropicalis_GeneID=116406450 ALA A 9   P . > . . P . - . . . . ? -0.423 55.4  -88.7  -59.5  137.8  -14.2 2.6   -14.1 
Xenopus_tropicalis_GeneID=116406450 ARG A 10  T . 3 . . < S + . . . . ? -0.267 109.9 1.3    -50.2  129.6  -16.5 3.5   -11.3 
Xenopus_tropicalis_GeneID=116406450 ASN A 11  T . 3 . . . S + . . . . ? 0.621  93.4  123.6  69.8   13.0   -16.6 0.7   -8.6  
Xenopus_tropicalis_GeneID=116406450 SER A 12  S . < . . . S + . . . . ? 0.653  76.8  39.1   -79.3  -13.0  -13.9 -1.3  -10.5 
Xenopus_tropicalis_GeneID=116406450 VAL A 13  . . > . . . . + . . . . ? -0.581 65.9  162.9  -135.1 69.7   -11.6 -1.3  -7.5  
Xenopus_tropicalis_GeneID=116406450 PRO A 14  T . 3 . . . S + . . . . ? 0.555  72.6  60.0   -75.3  -3.3   -13.9 -1.8  -4.4  
Xenopus_tropicalis_GeneID=116406450 TYR A 15  T . 3 . . . S + . . . . ? 0.517  77.4  108.8  -97.1  -15.3  -10.9 -2.8  -2.2  
Xenopus_tropicalis_GeneID=116406450 ILE A 16  E . < . . . . - C K J . ? -0.480 53.4  -159.3 -70.9  139.4  -8.9  0.4   -2.6  
Xenopus_tropicalis_GeneID=116406450 VAL A 17  E . . . . . . - C K J . ? -0.937 14.6  -140.5 -123.6 140.6  -8.8  2.6   0.6   
Xenopus_tropicalis_GeneID=116406450 SER A 18  E . . . . . . - C K J K ? -0.915 16.3  -147.7 -95.5  116.0  -8.0  6.3   1.2   
Xenopus_tropicalis_GeneID=116406450 LEU A 19  E . . . . . . - C K J K ? -0.807 25.5  -170.9 -83.4  123.5  -6.0  6.9   4.3   
Xenopus_tropicalis_GeneID=116406450 ASN A 20  E . . . . . . + C K J K ? -0.932 35.4  161.0  -128.3 132.0  -7.1  10.2  5.7   
Xenopus_tropicalis_GeneID=116406450 SER A 21  S . . . . . S - . . . . ? -0.158 99.1  -45.5  -130.2 41.8   -5.9  12.6  8.5   
Xenopus_tropicalis_GeneID=116406450 GLY A 22  S . . . . . S + . . . . ? 0.039  138.7 29.5   109.3  -21.1  -7.7  15.7  7.3   
Xenopus_tropicalis_GeneID=116406450 TYR A 23  S . . . . . S - . . . . ? -0.959 99.3  -84.8  -154.7 158.1  -6.6  15.0  3.8   
Xenopus_tropicalis_GeneID=116406450 HIS A 24  E . . . . . . + C L J . ? -0.561 52.3  155.2  -64.5  126.8  -5.7  12.0  1.7   
Xenopus_tropicalis_GeneID=116406450 PHE A 25  E . . . . . . + C L . . ? 0.575  59.3  5.9    -131.0 -20.4  -2.1  11.1  2.3   
Xenopus_tropicalis_GeneID=116406450 CYS A 26  E . . . . . . - C L J . ? -0.973 61.8  -127.1 -153.6 163.8  -1.8  7.4   1.4   
Xenopus_tropicalis_GeneID=116406450 GLY A 27  E . . . . . . + C L J . ? -0.496 23.6  177.9  -103.9 179.3  -3.7  4.5   -0.0  
Xenopus_tropicalis_GeneID=116406450 GLY A 28  E . . . . . . - C L J . ? -0.945 25.2  -110.9 -164.4 178.2  -4.4  0.9   1.2   
Xenopus_tropicalis_GeneID=116406450 SER A 29  E . . . . . . - C L J L ? -0.998 19.4  -134.0 -129.4 125.1  -6.1  -2.3  0.5   
Xenopus_tropicalis_GeneID=116406450 LEU A 30  E . . . . . . + C L . L ? -0.694 29.1  169.9  -72.5  118.7  -9.0  -3.8  2.3   
Xenopus_tropicalis_GeneID=116406450 ILE A 31  . . . . . . . + . . . . ? 0.530  69.0  2.6    -113.1 -8.2   -8.1  -7.5  2.9   
Xenopus_tropicalis_GeneID=116406450 SER A 32  S . . . . . S - . . . . ? -0.922 87.6  -89.9  -157.4 175.5  -11.0 -8.3  5.3   
Xenopus_tropicalis_GeneID=116406450 ASN A 33  S . . . . . S + . . . . ? 0.588  128.9 31.3   -71.6  1.0    -14.0 -6.5  6.7   
Xenopus_tropicalis_GeneID=116406450 GLN A 34  S . . . . . S + . . . . ? 0.439  110.1 67.9   -130.6 -8.6   -11.7 -5.4  9.6   
Xenopus_tropicalis_GeneID=116406450 TRP A 35  E . . . . . . - C M . M ? -0.965 48.2  -170.0 -132.2 139.2  -8.2  -5.1  8.2   
Xenopus_tropicalis_GeneID=116406450 VAL A 36  E . . . . . . - C M L M ? -0.955 13.6  -148.3 -119.0 135.5  -6.4  -2.8  5.7   
Xenopus_tropicalis_GeneID=116406450 VAL A 37  E . . . . . . + C M L M ? -0.908 32.2  147.2  -103.1 137.3  -2.9  -3.4  4.4   
Xenopus_tropicalis_GeneID=116406450 SER A 38  E . . . . . . - C M . M ? -0.833 50.2  -65.5  -151.5 -178.7 -0.7  -0.3  3.5   
Xenopus_tropicalis_GeneID=116406450 ALA A 39  . . > . . . . - . . . . ? -0.660 33.3  -137.6 -80.4  139.5  2.9   0.9   3.5   
Xenopus_tropicalis_GeneID=116406450 ALA A 40  G . > . . . S + . . . . ? 0.809  103.4 64.6   -64.0  -33.5  4.7   1.2   6.8   
Xenopus_tropicalis_GeneID=116406450 HIS A 41  G . 3 . . . S + . . . . ? 0.628  92.9  65.5   -70.2  -4.9   6.2   4.6   5.7   
Xenopus_tropicalis_GeneID=116406450 CYS A 42  G . < . . . S + . . . . ? 0.280  78.0  149.0  -93.7  11.6   2.6   5.9   5.7   
Xenopus_tropicalis_GeneID=116406450 TYR A 43  . . < . . . . + . . . . ? -0.194 14.8  162.8  -64.1  130.9  2.3   5.4   9.5   
Xenopus_tropicalis_GeneID=116406450 LYS A 44  . . . . . . . - . . . . ? -0.964 40.2  -133.3 -141.6 139.8  0.1   7.7   11.6  
Xenopus_tropicalis_GeneID=116406450 ALA A 45  S . . . . . S + . . . . ? 0.856  100.3 29.6   -62.7  -34.5  -1.1  6.9   15.2  
Xenopus_tropicalis_GeneID=116406450 SER A 46  S . . . . . S + . . . . ? -0.983 74.8  162.5  -128.4 115.9  -4.7  8.0   14.2  
Xenopus_tropicalis_GeneID=116406450 VAL A 47  . . . . . . . - . . . . ? -0.994 30.6  -137.9 -134.9 133.8  -6.0  7.6   10.6  
Xenopus_tropicalis_GeneID=116406450 GLN A 48  E . . . . > . - C N K N ? -0.885 19.1  -144.3 -86.7  128.6  -9.5  7.6   9.2   
Xenopus_tropicalis_GeneID=116406450 VAL A 49  E . . . . P . - C N K N ? -0.882 11.7  -161.3 -97.2  117.2  -10.1 4.9   6.6   
Xenopus_tropicalis_GeneID=116406450 ARG A 50  E . . . . < . - C N K N ? -0.919 12.4  -176.5 -102.0 121.4  -12.4 6.0   3.7   
Xenopus_tropicalis_GeneID=116406450 LEU A 51  E . . . . . . + C N . N ? -0.797 57.2  33.3   -114.4 154.4  -14.0 3.1   1.6   
Xenopus_tropicalis_GeneID=116406450 GLY A 52  S . . . . . S + . . . . ? 0.701  77.6  150.7  80.4   17.9   -16.2 3.1   -1.5  
Xenopus_tropicalis_GeneID=116406450 GLU A 53  . . . . . . . + . . . . ? -0.727 19.9  154.0  -89.7  128.5  -14.6 6.3   -2.9  
Xenopus_tropicalis_GeneID=116406450 HIS A 54  S . . . . . S + . . . . ? 0.568  86.8  30.0   -105.7 -40.0  -14.5 6.8   -6.7  
Xenopus_tropicalis_GeneID=116406450 ASN A 55  B . > . . . . - D Q P . ? -0.960 70.0  -166.2 -118.0 113.0  -14.3 10.6  -6.4  
Xenopus_tropicalis_GeneID=116406450 ILE A 56  T . 3 . . . S + . . . . ? 0.646  85.7  59.3   -82.8  -4.0   -12.7 11.7  -3.2  
Xenopus_tropicalis_GeneID=116406450 ALA A 57  T . 3 . . . S + . . . . ? 0.644  104.6 56.1   -92.8  -16.9  -13.9 15.3  -3.5  
Xenopus_tropicalis_GeneID=116406450 LEU A 58  S . < . . . S - . . . . ? -0.893 79.1  -124.2 -121.9 146.2  -17.6 14.3  -3.5  
Xenopus_tropicalis_GeneID=116406450 SER A 59  . . . . . . . + . . . . ? -0.842 30.4  178.3  -80.7  105.6  -20.0 12.3  -1.2  
Xenopus_tropicalis_GeneID=116406450 GLU A 60  . . . . . . . - . . . . ? 0.406  46.7  -112.4 -94.8  0.9    -21.2 9.8   -3.7  
Xenopus_tropicalis_GeneID=116406450 GLY A 61  S . . . . . S + . . . . ? 0.362  104.5 80.9   88.0   -3.7   -23.4 8.0   -1.1  
Xenopus_tropicalis_GeneID=116406450 THR A 62  . . . . . . . + . . . . ? 0.476  65.1  115.2  -109.3 -9.1   -21.2 4.8   -1.1  
Xenopus_tropicalis_GeneID=116406450 GLU A 63  . . . . . . . - . . . . ? -0.365 45.6  -162.4 -74.8  139.3  -18.5 6.0   1.3   
Xenopus_tropicalis_GeneID=116406450 GLN A 64  E . . . . . . - C O N . ? -0.993 4.9   -157.3 -114.6 126.2  -17.7 4.5   4.7   
Xenopus_tropicalis_GeneID=116406450 PHE A 65  E . . . . . . + C O N . ? -0.952 20.3  170.9  -107.6 111.2  -15.7 6.5   7.1   
Xenopus_tropicalis_GeneID=116406450 ILE A 66  E . . . . . . - C O N . ? -0.985 24.9  -136.8 -127.5 123.0  -14.0 4.3   9.7   
Xenopus_tropicalis_GeneID=116406450 ASN A 67  E . . . . . . - C O N . ? -0.413 30.9  -104.1 -70.5  154.6  -11.4 5.3   12.3  
Xenopus_tropicalis_GeneID=116406450 SER A 68  E . . . . . . - C O O . ? -0.607 23.6  -168.9 -77.6  135.5  -8.5  3.1   13.0  
Xenopus_tropicalis_GeneID=116406450 ALA A 69  E . . . . . S + C O . . ? 0.784  79.4  1.5    -80.8  -36.7  -8.5  1.1   16.2  
Xenopus_tropicalis_GeneID=116406450 LYS A 70  E . . . . . . - C O O . ? -0.990 56.4  -156.2 -152.6 142.4  -4.9  0.2   15.7  
Xenopus_tropicalis_GeneID=116406450 VAL A 71  E . . . . . . - C O O . ? -0.984 19.0  -171.1 -122.0 118.7  -2.0  0.9   13.3  
Xenopus_tropicalis_GeneID=116406450 ILE A 72  E . . . . . . - C O O . ? -0.930 6.8   -158.0 -119.6 114.9  0.7   -1.8  13.3  
Xenopus_tropicalis_GeneID=116406450 ARG A 73  E . . . . . . - C O O . ? -0.603 39.7  -94.4  -83.4  144.7  4.1   -1.4  11.4  
Xenopus_tropicalis_GeneID=116406450 HIS A 74  . . > . . . . - . . . . ? -0.401 36.0  -131.7 -50.8  129.4  6.0   -4.4  10.5  
Xenopus_tropicalis_GeneID=116406450 PRO A 75  T . 3 . . . S + . . . . ? 0.753  105.5 51.6   -61.1  -27.0  8.5   -4.7  13.4  
Xenopus_tropicalis_GeneID=116406450 SER A 76  T . 3 . . . S + . . . . ? 0.208  77.9  139.3  -96.5  12.3   11.4  -5.1  11.1  
Xenopus_tropicalis_GeneID=116406450 TYR A 77  . . < . . . . - . . . . ? -0.417 39.1  -156.6 -56.7  127.0  10.6  -2.0  9.0   
Xenopus_tropicalis_GeneID=116406450 ASN A 78  B . . > > . . - E S Q . ? -0.938 9.9   -165.0 -109.9 114.7  13.8  -0.1  8.3   
Xenopus_tropicalis_GeneID=116406450 SER A 79  T . . 4 5 . S + . . . . ? 0.690  87.5  56.5   -78.6  -15.9  13.3  3.6   7.6   
Xenopus_tropicalis_GeneID=116406450 ARG A 80  T . . 4 5 . S + . . . . ? 0.919  123.7 20.4   -80.6  -41.1  16.7  4.0   6.0   
Xenopus_tropicalis_GeneID=116406450 THR A 81  T . . 4 5 . S - . . . . ? 0.545  95.4  -130.4 -105.6 -7.0   16.3  1.4   3.4   
Xenopus_tropicalis_GeneID=116406450 ILE A 82  T . > < 5 . . + . . . . ? 0.736  54.4  156.4  56.9   22.5   12.5  1.3   3.4   
Xenopus_tropicalis_GeneID=116406450 ASP A 83  B . 3 . < . . + E T Q . ? -0.530 60.8  21.9   -72.3  144.6  12.9  -2.5  3.6   
Xenopus_tropicalis_GeneID=116406450 ASN A 84  T . 3 . . . S + . . . . ? 0.881  79.6  173.4  64.4   32.2   9.9   -4.4  5.1   
Xenopus_tropicalis_GeneID=116406450 ASP A 85  . . < . . . . + . . . . ? -0.508 30.6  117.5  -72.6  69.8   7.6   -1.4  4.2   
Xenopus_tropicalis_GeneID=116406450 ILE A 86  . . . . . . . + . . . . ? -0.997 36.0  178.4  -142.9 136.5  4.3   -3.0  5.2   
Xenopus_tropicalis_GeneID=116406450 MET A 87  E . . . . . . - C P M O ? -0.985 17.6  -141.2 -139.9 149.2  1.7   -2.0  7.8   
Xenopus_tropicalis_GeneID=116406450 LEU A 88  E . . . . . . - C P M O ? -0.930 8.8   -159.3 -112.3 138.6  -1.8  -3.3  9.0   
Xenopus_tropicalis_GeneID=116406450 ILE A 89  E . . . . . . - C P M O ? -0.978 7.1   -152.0 -117.2 114.7  -4.6  -1.1  10.0  
Xenopus_tropicalis_GeneID=116406450 LYS A 90  E . . . . . . - C P M O ? -0.788 21.4  -129.1 -82.4  127.6  -7.4  -2.5  12.3  
Xenopus_tropicalis_GeneID=116406450 LEU A 91  E . . . . . . - C P . O ? -0.505 5.2   -135.0 -79.2  139.8  -10.7 -0.8  11.8  
Xenopus_tropicalis_GeneID=116406450 ALA A 92  S . . . . . S + . . . . ? 0.798  97.0  17.7   -61.9  -31.2  -12.6 0.5   14.9  
Xenopus_tropicalis_GeneID=116406450 SER A 93  S . . . . . S - . . . . ? -0.985 98.7  -95.1  -137.7 145.1  -15.8 -1.0  13.3  
Xenopus_tropicalis_GeneID=116406450 PRO A 94  . . . . . . . - . . . . ? -0.346 42.1  -113.4 -60.5  142.4  -16.1 -3.7  10.6  
Xenopus_tropicalis_GeneID=116406450 ALA A 95  . . . . . . . - . . . . ? -0.462 25.2  -119.9 -67.0  140.5  -16.6 -2.4  7.0   
Xenopus_tropicalis_GeneID=116406450 SER A 96  . . . . . . . - . . . . ? -0.809 32.1  -139.7 -81.9  105.6  -20.0 -3.1  5.4   
Xenopus_tropicalis_GeneID=116406450 LEU A 97  . . . . . . . + . . . . ? -0.557 42.1  128.4  -73.9  138.2  -19.1 -5.2  2.4   
Xenopus_tropicalis_GeneID=116406450 ASN A 98  S . . . . . S - . . . . ? -0.830 74.7  -58.6  -163.4 -165.5 -21.1 -4.5  -1.0  
Xenopus_tropicalis_GeneID=116406450 SER A 99  S . . . . . S + . . . . ? 0.730  136.1 38.7   -67.0  -14.7  -20.7 -3.8  -4.6  
Xenopus_tropicalis_GeneID=116406450 ASN A 100 S . . . . . S + . . . . ? 0.625  118.8 46.6   -108.0 -22.7  -18.7 -0.6  -3.7  
Xenopus_tropicalis_GeneID=116406450 VAL A 101 S . . . . . S + . . . . ? -0.960 74.0  140.7  -127.1 109.1  -16.7 -1.9  -0.7  
Xenopus_tropicalis_GeneID=116406450 ASN A 102 . . . . . . . - . . . . ? -0.927 43.5  -104.1 -144.8 167.7  -15.0 -5.3  -1.1  
Xenopus_tropicalis_GeneID=116406450 THR A 103 . . . . . . . - . . . . ? -0.603 18.6  -139.1 -95.4  154.3  -11.8 -7.2  -0.2  
Xenopus_tropicalis_GeneID=116406450 VAL A 104 . . . . . . . - . . . . ? -0.918 30.4  -114.2 -106.7 137.3  -8.8  -8.1  -2.3  
Xenopus_tropicalis_GeneID=116406450 ALA A 105 B . . . . > . - B D C . ? -0.429 24.4  -115.5 -70.8  142.3  -7.3  -11.6 -1.7  
Xenopus_tropicalis_GeneID=116406450 LEU A 106 P . . . . P . - . . . . ? -0.523 45.1  -95.0  -67.4  146.1  -3.8  -12.1 -0.3  
Xenopus_tropicalis_GeneID=116406450 PRO A 107 P . . . . < . - . . . . ? -0.397 22.5  -157.7 -67.5  138.0  -1.5  -13.7 -2.8  
Xenopus_tropicalis_GeneID=116406450 SER A 108 S . . . . . S - . . . . ? 0.722  82.5  -0.5   -79.7  -25.9  -1.1  -17.5 -2.6  
Xenopus_tropicalis_GeneID=116406450 SER A 109 S . . . . . S - . . . . ? -0.959 90.1  -81.9  -153.9 164.9  2.3   -17.0 -4.4  
Xenopus_tropicalis_GeneID=116406450 CYS A 110 P . . . . > . - . . . . ? -0.484 48.4  -115.3 -72.0  141.5  4.5   -14.3 -5.8  
Xenopus_tropicalis_GeneID=116406450 ALA A 111 P . . . . P . - . . . . ? -0.437 31.7  -117.1 -71.3  146.2  3.6   -13.2 -9.3  
Xenopus_tropicalis_GeneID=116406450 ALA A 112 P . > . . P . - . . . . ? -0.445 37.4  -83.1  -80.2  157.1  6.1   -13.8 -12.1 
Xenopus_tropicalis_GeneID=116406450 ALA A 113 T . 3 . . < S + . . . . ? -0.296 117.1 32.1   -54.7  139.3  8.0   -11.2 -14.1 
Xenopus_tropicalis_GeneID=116406450 GLY A 114 T . 3 . . . S + . . . . ? 0.271  81.5  140.5  94.8   -17.2  5.9   -9.9  -17.0 
Xenopus_tropicalis_GeneID=116406450 THR A 115 . . < . . . . - . . . . ? -0.496 55.0  -125.0 -59.7  127.4  2.6   -10.4 -15.2 
Xenopus_tropicalis_GeneID=116406450 SER A 116 E . . . . . . - B E D . ? -0.699 35.4  -174.4 -77.5  126.2  0.2   -7.5  -15.9 
Xenopus_tropicalis_GeneID=116406450 CYS A 117 E . . . . . . - B E D . ? -0.906 24.2  -123.5 -129.0 145.0  -0.9  -5.8  -12.7 
Xenopus_tropicalis_GeneID=116406450 LEU A 118 E . . . . . . - B E D E ? -0.795 21.3  -166.7 -90.7  122.4  -3.4  -3.0  -11.9 
Xenopus_tropicalis_GeneID=116406450 VAL A 119 E . . . . . . + B E D E ? -0.917 14.1  179.4  -103.7 130.7  -2.0  -0.1  -10.0 
Xenopus_tropicalis_GeneID=116406450 SER A 120 E . . . . . . + B E D . ? -0.969 13.7  113.1  -137.0 145.9  -4.6  2.2   -8.5  
Xenopus_tropicalis_GeneID=116406450 GLY A 121 E . . . . . . - B E D . ? -0.983 58.7  -108.1 174.2  179.0  -4.7  5.4   -6.4  
Xenopus_tropicalis_GeneID=116406450 TRP A 122 . . . . . . . + . . . . ? -0.105 69.9  127.1  -117.8 23.7   -5.4  9.2   -5.9  
Xenopus_tropicalis_GeneID=116406450 GLY A 123 . . . . . . . - . . . . ? -0.005 69.7  -51.0  -74.3  -174.1 -1.7  10.4  -5.9  
Xenopus_tropicalis_GeneID=116406450 ASN A 124 . . . . . . . - . . . . ? -0.365 39.6  -161.6 -63.7  135.2  0.1   13.1  -8.0  
Xenopus_tropicalis_GeneID=116406450 LEU A 125 . . . . . . . + . . . . ? 0.376  67.7  65.8   -97.7  -3.6   -0.4  12.9  -11.9 
Xenopus_tropicalis_GeneID=116406450 SER A 126 . . . . . . . - . . . . ? -0.961 59.7  -154.2 -129.5 148.2  2.5   15.1  -12.8 
Xenopus_tropicalis_GeneID=116406450 THR A 127 S . . . . . S + . . . . ? 0.656  102.1 31.1   -85.9  -17.5  6.3   14.9  -12.6 
Xenopus_tropicalis_GeneID=116406450 THR A 128 S . . . . . S + . . . . ? 0.658  120.5 37.8   -118.5 -25.3  6.7   18.7  -12.6 
Xenopus_tropicalis_GeneID=116406450 THR A 129 S . . . . . S - . . . . ? -0.893 83.5  -102.3 -131.7 153.6  3.6   20.1  -10.9 
Xenopus_tropicalis_GeneID=116406450 SER A 130 . . . . . . . + . . . . ? -0.749 49.5  160.5  -73.8  111.5  1.3   19.2  -8.1  
Xenopus_tropicalis_GeneID=116406450 ASN A 131 . . . . . . . - . . . . ? -0.746 13.2  -177.9 -136.4 91.8   -1.7  17.7  -9.7  
Xenopus_tropicalis_GeneID=116406450 TYR A 132 . . . . . . . - . . . . ? -0.824 19.4  -140.4 -96.5  117.2  -3.9  15.6  -7.4  
Xenopus_tropicalis_GeneID=116406450 PRO A 133 . . . . . . . - . . . . ? -0.442 10.0  -154.3 -74.4  148.5  -6.9  14.0  -9.1  
Xenopus_tropicalis_GeneID=116406450 ASP A 134 S . . . . . S + . . . . ? 0.772  80.2  72.7   -83.2  -31.7  -10.2 13.7  -7.4  
Xenopus_tropicalis_GeneID=116406450 LEU A 135 B . . . . . S - D R P . ? -0.643 97.9  -98.9  -88.8  142.3  -11.1 10.7  -9.6  
Xenopus_tropicalis_GeneID=116406450 LEU A 136 . . . . . . . - . . . . ? -0.353 39.7  -147.3 -59.5  133.3  -9.6  7.3   -9.0  
Xenopus_tropicalis_GeneID=116406450 GLN A 137 E . . . . . . - B F B D ? -0.806 11.8  -164.6 -109.2 149.2  -6.7  6.6   -11.4 
Xenopus_tropicalis_GeneID=116406450 CYS A 138 E . . . . . . - B F B D ? -0.977 7.6   -179.4 -136.0 147.5  -5.6  3.2   -12.9 
Xenopus_tropicalis_GeneID=116406450 LEU A 139 E . . . . . . - B F . D ? -0.983 20.8  -142.0 -146.2 127.7  -2.5  1.8   -14.6 
Xenopus_tropicalis_GeneID=116406450 ASN A 140 E . . . . . . + B F . D ? -0.828 32.8  172.2  -86.8  120.9  -1.6  -1.6  -16.0 
Xenopus_tropicalis_GeneID=116406450 ALA A 141 E . . . . . . - B F . D ? -0.991 27.2  -126.9 -133.4 140.3  2.0   -2.3  -15.4 
Xenopus_tropicalis_GeneID=116406450 PRO A 142 E . . . . > . - B F . D ? -0.560 28.1  -113.0 -79.0  150.7  4.2   -5.4  -15.9 
Xenopus_tropicalis_GeneID=116406450 ILE A 143 B . . . . P . - B F F . ? -0.643 35.2  -135.9 -76.6  132.8  6.3   -6.8  -13.2 
Xenopus_tropicalis_GeneID=116406450 LEU A 144 P . . . . P . - . . . . ? -0.513 21.7  -98.5  -87.7  157.3  10.0  -6.4  -13.9 
Xenopus_tropicalis_GeneID=116406450 THR A 145 P . . > . < . - . . . . ? -0.343 31.6  -113.8 -65.9  158.5  12.6  -9.1  -13.5 
Xenopus_tropicalis_GeneID=116406450 THR A 146 H . . > . . S + . . . . ? 0.881  119.0 53.8   -58.0  -39.7  14.8  -9.0  -10.4 
Xenopus_tropicalis_GeneID=116406450 ALA A 147 H . . > . . S + . . . . ? 0.907  109.2 46.6   -62.1  -45.9  17.8  -8.2  -12.6 
Xenopus_tropicalis_GeneID=116406450 GLN A 148 H . . > . . S + . . . . ? 0.909  113.7 49.0   -62.5  -43.1  16.0  -5.2  -14.2 
Xenopus_tropicalis_GeneID=116406450 CYS A 149 H . . X . . S + . . . . ? 0.941  114.2 44.6   -63.9  -43.1  14.9  -4.0  -10.8 
Xenopus_tropicalis_GeneID=116406450 SER A 150 H . . < . . S + . . . . ? 0.851  110.8 54.3   -69.5  -38.8  18.4  -4.3  -9.4  
Xenopus_tropicalis_GeneID=116406450 SER A 151 H . . < . . S + . . . . ? 0.879  107.9 50.5   -62.4  -37.0  20.0  -2.7  -12.4 
Xenopus_tropicalis_GeneID=116406450 ALA A 152 H . . < . . S + . . . . ? 0.822  126.8 24.8   -69.9  -30.1  17.6  0.2   -12.0 
Xenopus_tropicalis_GeneID=116406450 TYR A 153 S . > X . . S - . . . . ? -0.588 84.2  -153.6 -135.3 74.4   18.6  0.6   -8.4  
Xenopus_tropicalis_GeneID=116406450 PRO A 154 T . 3 4 . . S - . . . . ? -0.244 78.9  -4.6   -61.7  118.7  22.1  -1.0  -7.7  
Xenopus_tropicalis_GeneID=116406450 GLY A 155 T . 3 4 . . S + . . . . ? 0.435  118.8 83.5   85.9   2.8    22.6  -2.2  -4.1  
Xenopus_tropicalis_GeneID=116406450 GLN A 156 T . < 4 . . . + . . . . ? 0.630  63.8  90.1   -112.8 -22.1  19.2  -0.8  -3.0  
Xenopus_tropicalis_GeneID=116406450 ILE A 157 . . . < . . . - . . . . ? -0.722 56.1  -171.8 -86.7  121.1  16.8  -3.7  -4.0  
Xenopus_tropicalis_GeneID=116406450 THR A 158 . . > . . . . - . . . . ? -0.473 41.4  -98.6  -99.4  177.8  16.1  -6.4  -1.3  
Xenopus_tropicalis_GeneID=116406450 ASN A 159 T . 3 . . . S + . . . . ? 0.563  122.0 62.0   -72.1  -6.7   14.3  -9.8  -1.5  
Xenopus_tropicalis_GeneID=116406450 ASN A 160 T . 3 . . . S + . . . . ? 0.235  99.3  69.6   -100.2 7.8    11.3  -8.0  0.0   
Xenopus_tropicalis_GeneID=116406450 MET A 161 E . < . . . . - B G . G ? -0.938 53.3  -178.6 -129.3 152.5  10.9  -5.6  -2.9  
Xenopus_tropicalis_GeneID=116406450 PHE A 162 E . . . . . . - B G . G ? -0.958 21.5  -125.2 -143.0 161.0  9.9   -5.7  -6.6  
Xenopus_tropicalis_GeneID=116406450 CYS A 163 E . . . . . . - B G . G ? -0.871 21.2  -178.0 -107.9 139.3  9.6   -3.3  -9.5  
Xenopus_tropicalis_GeneID=116406450 ALA A 164 E . . . . . . + B G F G ? -0.994 40.9  52.8   -130.5 137.0  6.6   -2.6  -11.7 
Xenopus_tropicalis_GeneID=116406450 GLY A 165 S . . . . . S - . . . . ? -0.919 83.7  -47.7  140.0  -165.2 6.4   -0.3  -14.6 
Xenopus_tropicalis_GeneID=116406450 PHE A 166 . . > . . . . - . . . . ? -0.947 28.6  -149.5 -113.1 125.1  8.0   0.6   -17.9 
Xenopus_tropicalis_GeneID=116406450 LEU A 167 T . 3 . . . S + . . . . ? 0.764  99.4  63.7   -64.0  -27.3  11.8  1.0   -18.3 
Xenopus_tropicalis_GeneID=116406450 GLU A 168 T . 3 . . . S - . . . . ? 0.666  105.2 -139.3 -69.6  -13.6  11.2  3.5   -21.0 
Xenopus_tropicalis_GeneID=116406450 GLY A 169 . . < . . . . + . . . . ? -0.358 66.8  111.1  81.1   -179.4 9.4   5.7   -18.4 
Xenopus_tropicalis_GeneID=116406450 GLY A 170 S . . . . . S + . . . . ? 0.228  75.7  67.0   97.9   -11.6  6.3   7.8   -18.9 
Xenopus_tropicalis_GeneID=116406450 LYS A 171 . . . . . . . + . . . . ? -0.987 59.2  114.9  -145.0 135.7  4.2   5.7   -16.6 
Xenopus_tropicalis_GeneID=116406450 ASP A 172 E . . . . . . - A B A . ? -0.982 59.5  -86.7  179.4  158.3  4.3   5.1   -12.8 
Xenopus_tropicalis_GeneID=116406450 SER A 173 E . . . . . . - A B A . ? -0.662 52.7  -169.5 -72.5  151.4  2.7   5.5   -9.4  
Xenopus_tropicalis_GeneID=116406450 CYS A 174 . . > . . . . - . . . . ? -0.684 30.2  -35.2  -137.0 -174.6 3.5   8.8   -7.8  
Xenopus_tropicalis_GeneID=116406450 GLN A 175 T . 3 . . . S + . . . . ? -0.159 121.5 27.8   -52.9  135.2  3.3   10.9  -4.7  
Xenopus_tropicalis_GeneID=116406450 GLY A 176 T . 3 . . . S + . . . . ? 0.165  99.7  86.5   98.0   -10.7  0.2   10.3  -2.6  
Xenopus_tropicalis_GeneID=116406450 ASP A 177 . . X . . . . + . . . . ? 0.358  54.4  135.3  -101.7 -2.4   -0.2  6.7   -3.8  
Xenopus_tropicalis_GeneID=116406450 SER A 178 T . 3 . . . S + . . . . ? -0.252 74.0  19.5   -46.1  134.9  2.0   5.3   -1.2  
Xenopus_tropicalis_GeneID=116406450 GLY A 179 T . 3 . . . S + . . . . ? 0.247  94.6  135.8  89.0   -16.3  0.4   2.3   0.3   
Xenopus_tropicalis_GeneID=116406450 GLY A 180 . . < . . . . - . . . . ? -0.212 57.6  -90.4  -65.1  164.9  -1.9  1.8   -2.6  
Xenopus_tropicalis_GeneID=116406450 PRO A 181 E . . . . . . - B H . H ? -0.473 21.5  -163.6 -91.7  139.0  -2.5  -1.6  -4.2  
Xenopus_tropicalis_GeneID=116406450 VAL A 182 E . . . . . . - B H E H ? -0.979 25.7  -169.9 -106.0 109.0  -0.7  -3.5  -7.0  
Xenopus_tropicalis_GeneID=116406450 VAL A 183 E . . . . . . - B H E H ? -0.899 11.3  -178.0 -112.6 126.2  -3.2  -6.3  -8.0  
Xenopus_tropicalis_GeneID=116406450 CYS A 184 E . > . . . S - B H . H ? -0.989 72.8  -14.7  -122.8 126.3  -2.4  -9.2  -10.3 
Xenopus_tropicalis_GeneID=116406450 ASN A 185 T . 3 . . . S - . . . . ? 0.880  130.3 -51.9  51.9   33.2   -4.9  -11.8 -11.4 
Xenopus_tropicalis_GeneID=116406450 GLY A 186 T . 3 . . . S + . . . . ? 0.548  117.4 106.6  87.4   6.1    -7.2  -10.7 -8.5  
Xenopus_tropicalis_GeneID=116406450 GLU A 187 E . < . . . S - B I C H ? -0.940 76.8  -110.2 -121.6 147.6  -4.6  -10.9 -5.8  
Xenopus_tropicalis_GeneID=116406450 LEU A 188 E . . . . . . + B I . H ? -0.612 44.2  162.5  -73.6  106.8  -2.6  -8.2  -3.8  
Xenopus_tropicalis_GeneID=116406450 GLN A 189 E . . . . . . + B I . . ? 0.707  56.3  13.1   -102.2 -25.0  0.9   -8.5  -5.1  
Xenopus_tropicalis_GeneID=116406450 GLY A 190 E . . . . . . - B I I H ? -0.983 52.4  -139.6 -152.9 161.2  2.5   -5.2  -4.1  
Xenopus_tropicalis_GeneID=116406450 ILE A 191 E . . . . . . - B I I H ? -0.993 40.2  -109.8 -122.7 122.9  2.2   -2.0  -2.0  
Xenopus_tropicalis_GeneID=116406450 VAL A 192 E . . . . . . + B I I . ? -0.388 55.6  153.9  -52.5  124.3  3.4   1.2   -3.5  
Xenopus_tropicalis_GeneID=116406450 SER A 193 E . . . . . . - B I . . ? 0.751  44.3  -38.6  -123.4 -68.0  6.5   2.0   -1.6  
Xenopus_tropicalis_GeneID=116406450 TRP A 194 E . . . . . . + B I I . ? -0.922 43.6  162.5  -158.9 175.7  9.2   4.1   -3.2  
Xenopus_tropicalis_GeneID=116406450 GLY A 195 . . . . . . . - . . . . ? -0.932 48.0  -87.7  174.6  167.4  11.3  5.1   -6.3  
Xenopus_tropicalis_GeneID=116406450 ILE A 196 S . . . . . S - . . . . ? -0.918 93.6  -38.5  -93.3  99.6   13.5  7.9   -7.7  
Xenopus_tropicalis_GeneID=116406450 GLY A 197 S . . . . . S - . . . . ? 0.007  84.0  -72.4  74.0   175.2  11.1  10.2  -9.2  
Xenopus_tropicalis_GeneID=116406450 CYS A 198 S . . . . . S - . . . . ? -0.963 102.7 -8.8   -115.1 133.5  7.9   9.3   -11.1 
Xenopus_tropicalis_GeneID=116406450 ALA A 199 S . . . . . S + . . . . ? 0.784  88.9  161.9  62.9   22.1   7.7   7.8   -14.6 
Xenopus_tropicalis_GeneID=116406450 GLN A 200 B . > . . . . - F U R . ? -0.662 49.3  -97.9  -78.0  141.7  11.5  8.4   -15.0 
Xenopus_tropicalis_GeneID=116406450 ARG A 201 T . 3 . . . S + . . . . ? -0.337 107.9 3.6    -57.2  127.8  13.3  6.5   -17.7 
Xenopus_tropicalis_GeneID=116406450 ASN A 202 T . 3 . . . S + . . . . ? 0.516  112.6 95.7   77.4   4.1    15.1  3.4   -16.1 
Xenopus_tropicalis_GeneID=116406450 TYR A 203 B . < . . . . + F V R . ? -0.672 53.9  177.3  -125.6 77.5   13.6  4.2   -12.7 
Xenopus_tropicalis_GeneID=116406450 PRO A 204 . . . . . . . - . . . . ? -0.211 39.7  -82.0  -68.1  168.7  10.4  2.1   -12.2 
Xenopus_tropicalis_GeneID=116406450 GLY A 205 E . . . . . . - B J G . ? -0.442 39.5  -137.5 -70.1  150.3  8.3   2.1   -9.1  
Xenopus_tropicalis_GeneID=116406450 VAL A 206 E . . . . . . - B J G I ? -0.916 21.2  -168.9 -112.2 136.7  9.3   -0.0  -6.1  
Xenopus_tropicalis_GeneID=116406450 TYR A 207 E . . . . . . - B J G I ? -0.897 29.8  -109.3 -128.2 141.7  6.8   -2.0  -4.2  
Xenopus_tropicalis_GeneID=116406450 ALA A 208 E . . . . . . - B J G I ? -0.651 40.2  -122.8 -65.6  128.0  6.7   -4.0  -1.0  
Xenopus_tropicalis_GeneID=116406450 LYS A 209 E . > . . . . - B J . I ? -0.670 26.6  -169.0 -79.7  97.8   6.4   -7.7  -2.0  
Xenopus_tropicalis_GeneID=116406450 VAL A 210 G . > . . . S + . . . . ? 0.836  79.0  66.1   -63.3  -40.5  3.1   -8.8  -0.2  
Xenopus_tropicalis_GeneID=116406450 CYS A 211 G . > . . . S + . . . . ? 0.799  97.0  59.1   -55.5  -22.7  3.6   -12.6 -0.9  
Xenopus_tropicalis_GeneID=116406450 ASN A 212 G . < . . . S + . . . . ? 0.564  107.1 46.9   -80.3  -6.6   6.7   -12.4 1.4   
Xenopus_tropicalis_GeneID=116406450 TYR A 213 G . < > . . S + . . . . ? 0.197  73.5  106.6  -122.1 11.0   4.5   -11.1 4.3   
Xenopus_tropicalis_GeneID=116406450 ASN A 214 H . < > . . S + . . . . ? 0.919  83.7  49.4   -57.7  -44.8  1.5   -13.5 4.3   
Xenopus_tropicalis_GeneID=116406450 SER A 215 H . . > . . S + . . . . ? 0.927  113.6 45.9   -60.6  -45.6  2.8   -15.2 7.5   
Xenopus_tropicalis_GeneID=116406450 TRP A 216 H . . > . . S + . . . . ? 0.917  112.1 51.2   -63.0  -46.0  3.3   -11.9 9.2   
Xenopus_tropicalis_GeneID=116406450 ILE A 217 H . . X . . S + . . . . ? 0.948  113.2 44.8   -57.1  -49.4  -0.1  -10.6 8.1   
Xenopus_tropicalis_GeneID=116406450 GLN A 218 H . . X . . S + . . . . ? 0.906  114.0 48.3   -65.5  -45.4  -1.9  -13.7 9.3   
Xenopus_tropicalis_GeneID=116406450 SER A 219 H . . X . . S + . . . . ? 0.881  111.9 49.7   -63.2  -42.3  -0.1  -13.8 12.6  
Xenopus_tropicalis_GeneID=116406450 THR A 220 H . . < . . S + . . . . ? 0.922  111.4 48.5   -63.4  -45.5  -0.7  -10.2 13.3  
Xenopus_tropicalis_GeneID=116406450 ILE A 221 H . > < . . S + . . . . ? 0.930  111.6 50.5   -60.8  -44.7  -4.4  -10.5 12.6  
Xenopus_tropicalis_GeneID=116406450 ALA A 222 H . 3 < . . S + . . . . ? 0.862  107.0 54.2   -63.0  -34.6  -4.7  -13.6 14.8  
Xenopus_tropicalis_GeneID=116406450 ALA A 223 T . 3 < . . . . . . . . ? 0.587  .     .      -78.5  -10.7  -3.0  -11.8 17.7  
Xenopus_tropicalis_GeneID=116406450 ASN A 224 . . < . . . . . . . . . ? 0.604  .     .      -126.0 .      -5.5  -8.8  17.6  
# 
loop_
_dssp_struct_ladder.id 
_dssp_struct_ladder.sheet_id 
_dssp_struct_ladder.range_id_1 
_dssp_struct_ladder.range_id_2 
_dssp_struct_ladder.type 
_dssp_struct_ladder.beg_1_label_comp_id 
_dssp_struct_ladder.beg_1_label_asym_id 
_dssp_struct_ladder.beg_1_label_seq_id 
_dssp_struct_ladder.pdbx_beg_1_PDB_ins_code 
_dssp_struct_ladder.end_1_label_comp_id 
_dssp_struct_ladder.end_1_label_asym_id 
_dssp_struct_ladder.end_1_label_seq_id 
_dssp_struct_ladder.pdbx_end_1_PDB_ins_code 
_dssp_struct_ladder.beg_1_auth_comp_id 
_dssp_struct_ladder.beg_1_auth_asym_id 
_dssp_struct_ladder.beg_1_auth_seq_id 
_dssp_struct_ladder.end_1_auth_comp_id 
_dssp_struct_ladder.end_1_auth_asym_id 
_dssp_struct_ladder.end_1_auth_seq_id 
_dssp_struct_ladder.beg_2_label_comp_id 
_dssp_struct_ladder.beg_2_label_asym_id 
_dssp_struct_ladder.beg_2_label_seq_id 
_dssp_struct_ladder.pdbx_beg_2_PDB_ins_code 
_dssp_struct_ladder.end_2_label_comp_id 
_dssp_struct_ladder.end_2_label_asym_id 
_dssp_struct_ladder.end_2_label_seq_id 
_dssp_struct_ladder.pdbx_end_2_PDB_ins_code 
_dssp_struct_ladder.beg_2_auth_comp_id 
_dssp_struct_ladder.beg_2_auth_asym_id 
_dssp_struct_ladder.beg_2_auth_seq_id 
_dssp_struct_ladder.end_2_auth_comp_id 
_dssp_struct_ladder.end_2_auth_asym_id 
_dssp_struct_ladder.end_2_auth_seq_id 
A A A B anti-parallel ILE A 2   ? ILE A 3   ? ILE A 2   ILE A 3   SER A 173 ? ASP A 172 ? SER A 173 ASP A 172 
B B C F anti-parallel SER A 6   ? THR A 7   ? SER A 6   THR A 7   CYS A 138 ? GLN A 137 ? CYS A 138 GLN A 137 
C B D I parallel      ALA A 105 ? ALA A 105 ? ALA A 105 ALA A 105 GLU A 187 ? GLU A 187 ? GLU A 187 GLU A 187 
D B E F anti-parallel SER A 116 ? GLY A 121 ? SER A 116 GLY A 121 PRO A 142 ? GLN A 137 ? PRO A 142 GLN A 137 
E B E H anti-parallel LEU A 118 ? VAL A 119 ? LEU A 118 VAL A 119 VAL A 183 ? VAL A 182 ? VAL A 183 VAL A 182 
F B F G anti-parallel ILE A 143 ? ILE A 143 ? ILE A 143 ILE A 143 ALA A 164 ? ALA A 164 ? ALA A 164 ALA A 164 
G B G J anti-parallel MET A 161 ? ALA A 164 ? MET A 161 ALA A 164 ALA A 208 ? GLY A 205 ? ALA A 208 GLY A 205 
H B H I anti-parallel PRO A 181 ? CYS A 184 ? PRO A 181 CYS A 184 ILE A 191 ? GLU A 187 ? ILE A 191 GLU A 187 
I B I J anti-parallel GLY A 190 ? TRP A 194 ? GLY A 190 TRP A 194 LYS A 209 ? VAL A 206 ? LYS A 209 VAL A 206 
J C K L anti-parallel ILE A 16  ? ASN A 20  ? ILE A 16  ASN A 20  SER A 29  ? HIS A 24  ? SER A 29  HIS A 24  
K C K N anti-parallel SER A 18  ? ASN A 20  ? SER A 18  ASN A 20  ARG A 50  ? GLN A 48  ? ARG A 50  GLN A 48  
L C L M anti-parallel SER A 29  ? LEU A 30  ? SER A 29  LEU A 30  VAL A 37  ? VAL A 36  ? VAL A 37  VAL A 36  
M C M P anti-parallel TRP A 35  ? SER A 38  ? TRP A 35  SER A 38  LYS A 90  ? MET A 87  ? LYS A 90  MET A 87  
N C N O anti-parallel GLN A 48  ? LEU A 51  ? GLN A 48  LEU A 51  ASN A 67  ? GLN A 64  ? ASN A 67  GLN A 64  
O C O P anti-parallel SER A 68  ? ARG A 73  ? SER A 68  ARG A 73  LEU A 91  ? MET A 87  ? LEU A 91  MET A 87  
P D Q R anti-parallel ASN A 55  ? ASN A 55  ? ASN A 55  ASN A 55  LEU A 135 ? LEU A 135 ? LEU A 135 LEU A 135 
Q E S T anti-parallel ASN A 78  ? ASN A 78  ? ASN A 78  ASN A 78  ASP A 83  ? ASP A 83  ? ASP A 83  ASP A 83  
R F U V anti-parallel GLN A 200 ? GLN A 200 ? GLN A 200 GLN A 200 TYR A 203 ? TYR A 203 ? TYR A 203 TYR A 203 
# 
loop_
_dssp_struct_bridge_pairs.id 
_dssp_struct_bridge_pairs.label_comp_id 
_dssp_struct_bridge_pairs.label_seq_id 
_dssp_struct_bridge_pairs.label_asym_id 
_dssp_struct_bridge_pairs.auth_seq_id 
_dssp_struct_bridge_pairs.auth_asym_id 
_dssp_struct_bridge_pairs.pdbx_PDB_ins_code 
_dssp_struct_bridge_pairs.acceptor_1_label_comp_id 
_dssp_struct_bridge_pairs.acceptor_1_label_seq_id 
_dssp_struct_bridge_pairs.acceptor_1_label_asym_id 
_dssp_struct_bridge_pairs.acceptor_1_auth_seq_id 
_dssp_struct_bridge_pairs.acceptor_1_auth_asym_id 
_dssp_struct_bridge_pairs.acceptor_1_pdbx_PDB_ins_code 
_dssp_struct_bridge_pairs.acceptor_1_energy 
_dssp_struct_bridge_pairs.acceptor_2_label_comp_id 
_dssp_struct_bridge_pairs.acceptor_2_label_seq_id 
_dssp_struct_bridge_pairs.acceptor_2_label_asym_id 
_dssp_struct_bridge_pairs.acceptor_2_auth_seq_id 
_dssp_struct_bridge_pairs.acceptor_2_auth_asym_id 
_dssp_struct_bridge_pairs.acceptor_2_pdbx_PDB_ins_code 
_dssp_struct_bridge_pairs.acceptor_2_energy 
_dssp_struct_bridge_pairs.donor_1_label_comp_id 
_dssp_struct_bridge_pairs.donor_1_label_seq_id 
_dssp_struct_bridge_pairs.donor_1_label_asym_id 
_dssp_struct_bridge_pairs.donor_1_auth_seq_id 
_dssp_struct_bridge_pairs.donor_1_auth_asym_id 
_dssp_struct_bridge_pairs.donor_1_pdbx_PDB_ins_code 
_dssp_struct_bridge_pairs.donor_1_energy 
_dssp_struct_bridge_pairs.donor_2_label_comp_id 
_dssp_struct_bridge_pairs.donor_2_label_seq_id 
_dssp_struct_bridge_pairs.donor_2_label_asym_id 
_dssp_struct_bridge_pairs.donor_2_auth_seq_id 
_dssp_struct_bridge_pairs.donor_2_auth_asym_id 
_dssp_struct_bridge_pairs.donor_2_pdbx_PDB_ins_code 
_dssp_struct_bridge_pairs.donor_2_energy 
1   LYS 1   A 1   A ? ?   ?   ? ?   ? ? ?    ?   ?   ? ?   ? ? ?    CYS 174 A 174 A ? -2.8 ILE 3   A 3   A ? -0.6 
2   ILE 2   A 2   A ? GLY 123 A 123 A ? -0.3 SER 173 A 173 A ? -0.3 GLY 5   A 5   A ? -1.0 GLY 4   A 4   A ? -0.4 
3   ILE 3   A 3   A ? ASP 172 A 172 A ? -3.4 LYS 1   A 1   A ? -0.6 ASP 172 A 172 A ? -1.5 SER 126 A 126 A ? -0.1 
4   GLY 4   A 4   A ? ILE 2   A 2   A ? -0.4 LEU 125 A 125 A ? -0.3 ILE 3   A 3   A ? -0.2 SER 6   A 6   A ? -0.1 
5   GLY 5   A 5   A ? ILE 2   A 2   A ? -1.0 ASP 172 A 172 A ? -0.2 THR 7   A 7   A ? -0.3 LEU 139 A 139 A ? -0.2 
6   SER 6   A 6   A ? CYS 138 A 138 A ? -2.6 ILE 3   A 3   A ? -0.1 CYS 138 A 138 A ? -3.1 CYS 8   A 8   A ? -0.2 
7   THR 7   A 7   A ? GLY 5   A 5   A ? -0.3 GLN 137 A 137 A ? -0.2 GLN 137 A 137 A ? -0.2 ARG 10  A 10  A ? -0.1 
8   CYS 8   A 8   A ? LEU 136 A 136 A ? -2.6 SER 6   A 6   A ? -0.2 LEU 136 A 136 A ? -0.1 ASN 11  A 11  A ? -0.1 
9   ALA 9   A 9   A ? ARG 10  A 10  A ? -0.1 THR 7   A 7   A ? -0.1 SER 12  A 12  A ? -2.0 VAL 13  A 13  A ? -0.3 
10  ARG 10  A 10  A ? ASN 11  A 11  A ? -0.3 SER 12  A 12  A ? -0.1 ALA 9   A 9   A ? -0.1 HIS 54  A 54  A ? -0.1 
11  ASN 11  A 11  A ? VAL 13  A 13  A ? -0.1 SER 12  A 12  A ? -0.1 ARG 10  A 10  A ? -0.3 ALA 9   A 9   A ? -0.1 
12  SER 12  A 12  A ? ALA 9   A 9   A ? -2.0 VAL 13  A 13  A ? -0.2 ARG 10  A 10  A ? -0.1 ASN 11  A 11  A ? -0.1 
13  VAL 13  A 13  A ? ALA 9   A 9   A ? -0.3 PRO 14  A 14  A ? -0.1 ILE 16  A 16  A ? -1.5 SER 12  A 12  A ? -0.2 
14  PRO 14  A 14  A ? ?   ?   ? ?   ? ? ?    ?   ?   ? ?   ? ? ?    ASN 102 A 102 A ? -2.0 GLY 52  A 52  A ? -0.3 
15  TYR 15  A 15  A ? VAL 101 A 101 A ? -0.2 THR 103 A 103 A ? -0.1 LEU 30  A 30  A ? -2.8 VAL 104 A 104 A ? -0.2 
16  ILE 16  A 16  A ? VAL 13  A 13  A ? -1.5 SER 29  A 29  A ? -0.2 GLY 52  A 52  A ? -0.5 SER 18  A 18  A ? -0.4 
17  VAL 17  A 17  A ? GLY 28  A 28  A ? -2.2 TYR 15  A 15  A ? -0.1 GLY 28  A 28  A ? -1.2 LEU 19  A 19  A ? -0.6 
18  SER 18  A 18  A ? ARG 50  A 50  A ? -2.4 ILE 16  A 16  A ? -0.4 ARG 50  A 50  A ? -2.6 ASN 20  A 20  A ? -0.6 
19  LEU 19  A 19  A ? CYS 26  A 26  A ? -3.0 VAL 17  A 17  A ? -0.6 PHE 25  A 25  A ? -2.5 CYS 26  A 26  A ? -1.2 
20  ASN 20  A 20  A ? GLN 48  A 48  A ? -3.3 SER 18  A 18  A ? -0.6 GLN 48  A 48  A ? -3.3 HIS 24  A 24  A ? -0.2 
21  SER 21  A 21  A ? TYR 23  A 23  A ? -1.7 LEU 19  A 19  A ? -0.4 HIS 24  A 24  A ? -0.1 ASN 20  A 20  A ? -0.1 
22  GLY 22  A 22  A ? GLN 48  A 48  A ? -0.1 TYR 23  A 23  A ? -0.1 HIS 24  A 24  A ? -0.3 ASN 20  A 20  A ? -0.1 
23  TYR 23  A 23  A ? LEU 19  A 19  A ? -0.1 ?   ?   ? ?   ? ? ?    SER 21  A 21  A ? -1.7 PHE 25  A 25  A ? -0.3 
24  HIS 24  A 24  A ? GLY 22  A 22  A ? -0.3 ASN 20  A 20  A ? -0.2 ASN 20  A 20  A ? -0.2 GLY 27  A 27  A ? -0.1 
25  PHE 25  A 25  A ? LEU 19  A 19  A ? -2.5 CYS 26  A 26  A ? -0.4 GLY 27  A 27  A ? -0.3 SER 178 A 178 A ? -0.3 
26  CYS 26  A 26  A ? LEU 19  A 19  A ? -1.2 ASP 177 A 177 A ? -0.1 LEU 19  A 19  A ? -3.0 PHE 25  A 25  A ? -0.4 
27  GLY 27  A 27  A ? SER 178 A 178 A ? -3.7 PHE 25  A 25  A ? -0.3 ALA 39  A 39  A ? -0.4 SER 29  A 29  A ? -0.3 
28  GLY 28  A 28  A ? VAL 17  A 17  A ? -1.2 CYS 26  A 26  A ? -0.2 VAL 17  A 17  A ? -2.2 LEU 30  A 30  A ? -0.4 
29  SER 29  A 29  A ? VAL 37  A 37  A ? -2.5 GLY 27  A 27  A ? -0.3 VAL 37  A 37  A ? -3.0 ILE 31  A 31  A ? -0.6 
30  LEU 30  A 30  A ? TYR 15  A 15  A ? -2.8 GLY 28  A 28  A ? -0.4 VAL 104 A 104 A ? -2.3 VAL 36  A 36  A ? -0.2 
31  ILE 31  A 31  A ? TRP 35  A 35  A ? -2.2 SER 29  A 29  A ? -0.6 ASN 33  A 33  A ? -0.2 LEU 106 A 106 A ? -0.2 
32  SER 32  A 32  A ? TRP 35  A 35  A ? -1.3 ASN 102 A 102 A ? -0.1 TRP 35  A 35  A ? -0.3 ILE 31  A 31  A ? -0.2 
33  ASN 33  A 33  A ? ILE 31  A 31  A ? -0.2 GLN 34  A 34  A ? -0.2 ALA 95  A 95  A ? -3.5 SER 93  A 93  A ? -0.1 
34  GLN 34  A 34  A ? PRO 94  A 94  A ? -0.2 TRP 35  A 35  A ? -0.1 LEU 91  A 91  A ? -2.5 VAL 36  A 36  A ? -0.4 
35  TRP 35  A 35  A ? SER 32  A 32  A ? -0.3 LYS 90  A 90  A ? -0.2 ILE 31  A 31  A ? -2.2 SER 32  A 32  A ? -1.3 
36  VAL 36  A 36  A ? ILE 89  A 89  A ? -2.1 GLN 34  A 34  A ? -0.4 ILE 89  A 89  A ? -2.7 SER 38  A 38  A ? -0.4 
37  VAL 37  A 37  A ? SER 29  A 29  A ? -3.0 TRP 35  A 35  A ? -0.4 SER 29  A 29  A ? -2.5 ALA 39  A 39  A ? -0.2 
38  SER 38  A 38  A ? MET 87  A 87  A ? -2.6 VAL 36  A 36  A ? -0.4 MET 87  A 87  A ? -2.7 ALA 40  A 40  A ? -0.3 
39  ALA 39  A 39  A ? GLY 27  A 27  A ? -0.4 ILE 86  A 86  A ? -0.2 CYS 42  A 42  A ? -1.5 ILE 86  A 86  A ? -0.3 
40  ALA 40  A 40  A ? SER 38  A 38  A ? -0.3 HIS 41  A 41  A ? -0.3 TYR 43  A 43  A ? -1.6 ALA 39  A 39  A ? -0.1 
41  HIS 41  A 41  A ? CYS 42  A 42  A ? -0.3 ILE 82  A 82  A ? -0.1 ALA 40  A 40  A ? -0.3 SER 178 A 178 A ? -0.0 
42  CYS 42  A 42  A ? ALA 39  A 39  A ? -1.5 GLY 27  A 27  A ? -0.1 HIS 41  A 41  A ? -0.3 ALA 40  A 40  A ? -0.2 
43  TYR 43  A 43  A ? ALA 40  A 40  A ? -1.6 SER 38  A 38  A ? -0.0 ALA 45  A 45  A ? -0.3 ALA 40  A 40  A ? -0.1 
44  LYS 44  A 44  A ? ALA 45  A 45  A ? -0.1 VAL 47  A 47  A ? -0.0 VAL 47  A 47  A ? -0.1 CYS 42  A 42  A ? -0.0 
45  ALA 45  A 45  A ? TYR 43  A 43  A ? -0.3 SER 46  A 46  A ? -0.2 VAL 47  A 47  A ? -0.4 VAL 71  A 71  A ? -0.1 
46  SER 46  A 46  A ? LYS 70  A 70  A ? -0.1 TYR 43  A 43  A ? -0.0 GLN 48  A 48  A ? -0.4 ALA 45  A 45  A ? -0.2 
47  VAL 47  A 47  A ? ALA 45  A 45  A ? -0.4 LYS 44  A 44  A ? -0.1 SER 68  A 68  A ? -2.0 VAL 49  A 49  A ? -0.5 
48  GLN 48  A 48  A ? ASN 20  A 20  A ? -3.3 SER 46  A 46  A ? -0.4 ASN 20  A 20  A ? -3.3 ARG 50  A 50  A ? -0.6 
49  VAL 49  A 49  A ? ILE 66  A 66  A ? -3.8 VAL 47  A 47  A ? -0.5 ILE 66  A 66  A ? -2.7 LEU 51  A 51  A ? -0.5 
50  ARG 50  A 50  A ? SER 18  A 18  A ? -2.6 GLN 48  A 48  A ? -0.6 SER 18  A 18  A ? -2.4 GLY 52  A 52  A ? -0.3 
51  LEU 51  A 51  A ? GLN 64  A 64  A ? -2.4 VAL 49  A 49  A ? -0.5 GLN 64  A 64  A ? -1.8 VAL 101 A 101 A ? -0.1 
52  GLY 52  A 52  A ? ILE 16  A 16  A ? -0.5 ASN 100 A 100 A ? -0.4 HIS 54  A 54  A ? -0.4 THR 62  A 62  A ? -0.2 
53  GLU 53  A 53  A ? ILE 16  A 16  A ? -0.3 ARG 50  A 50  A ? -0.2 GLY 52  A 52  A ? -0.3 ILE 56  A 56  A ? -0.1 
54  HIS 54  A 54  A ? GLY 52  A 52  A ? -0.4 ASN 55  A 55  A ? -0.3 LEU 136 A 136 A ? -2.5 ILE 56  A 56  A ? -0.4 
55  ASN 55  A 55  A ? LEU 58  A 58  A ? -0.2 LEU 135 A 135 A ? -0.2 LEU 58  A 58  A ? -1.3 HIS 54  A 54  A ? -0.3 
56  ILE 56  A 56  A ? ASP 134 A 134 A ? -2.5 HIS 54  A 54  A ? -0.4 LEU 135 A 135 A ? -0.1 ASN 55  A 55  A ? -0.1 
57  ALA 57  A 57  A ? ASP 134 A 134 A ? -0.3 SER 59  A 59  A ? -0.0 SER 59  A 59  A ? -0.3 ILE 56  A 56  A ? -0.3 
58  LEU 58  A 58  A ? ASN 55  A 55  A ? -1.3 ASP 134 A 134 A ? -0.2 GLU 60  A 60  A ? -0.9 ASN 55  A 55  A ? -0.2 
59  SER 59  A 59  A ? ALA 57  A 57  A ? -0.3 GLU 60  A 60  A ? -0.1 ILE 56  A 56  A ? -0.1 GLU 53  A 53  A ? -0.0 
60  GLU 60  A 60  A ? LEU 58  A 58  A ? -0.9 ASN 55  A 55  A ? -0.2 SER 59  A 59  A ? -0.1 ILE 56  A 56  A ? -0.0 
61  GLY 61  A 61  A ? LEU 58  A 58  A ? -0.0 THR 62  A 62  A ? -0.0 SER 59  A 59  A ? -0.1 GLY 52  A 52  A ? -0.0 
62  THR 62  A 62  A ? GLY 52  A 52  A ? -0.2 ASN 100 A 100 A ? -0.1 GLN 64  A 64  A ? -0.1 GLU 53  A 53  A ? -0.1 
63  GLU 63  A 63  A ? GLY 52  A 52  A ? -0.1 ARG 50  A 50  A ? -0.1 PHE 65  A 65  A ? -0.4 GLY 52  A 52  A ? -0.2 
64  GLN 64  A 64  A ? LEU 51  A 51  A ? -1.8 THR 62  A 62  A ? -0.1 LEU 51  A 51  A ? -2.4 ILE 66  A 66  A ? -0.6 
65  PHE 65  A 65  A ? GLU 63  A 63  A ? -0.4 ARG 50  A 50  A ? -0.2 ASN 67  A 67  A ? -0.5 ARG 50  A 50  A ? -0.2 
66  ILE 66  A 66  A ? VAL 49  A 49  A ? -2.7 GLN 64  A 64  A ? -0.6 VAL 49  A 49  A ? -3.8 SER 68  A 68  A ? -0.1 
67  ASN 67  A 67  A ? PHE 65  A 65  A ? -0.5 GLN 48  A 48  A ? -0.2 ALA 92  A 92  A ? -3.1 SER 93  A 93  A ? -0.4 
68  SER 68  A 68  A ? VAL 47  A 47  A ? -2.0 LEU 91  A 91  A ? -0.2 LEU 91  A 91  A ? -0.2 VAL 71  A 71  A ? -0.1 
69  ALA 69  A 69  A ? LYS 90  A 90  A ? -3.7 LYS 70  A 70  A ? -0.4 VAL 71  A 71  A ? -0.3 LEU 91  A 91  A ? -0.2 
70  LYS 70  A 70  A ? LYS 90  A 90  A ? -1.4 ASN 67  A 67  A ? -0.1 LYS 90  A 90  A ? -2.5 ILE 72  A 72  A ? -0.5 
71  VAL 71  A 71  A ? ALA 69  A 69  A ? -0.3 ILE 89  A 89  A ? -0.2 ARG 73  A 73  A ? -0.5 ILE 89  A 89  A ? -0.2 
72  ILE 72  A 72  A ? LEU 88  A 88  A ? -3.5 LYS 70  A 70  A ? -0.5 LEU 88  A 88  A ? -2.8 HIS 74  A 74  A ? -0.2 
73  ARG 73  A 73  A ? VAL 71  A 71  A ? -0.5 MET 87  A 87  A ? -0.2 MET 87  A 87  A ? -0.2 ASP 85  A 85  A ? -0.1 
74  HIS 74  A 74  A ? ILE 86  A 86  A ? -2.3 ASN 84  A 84  A ? -0.3 TYR 77  A 77  A ? -2.1 ARG 73  A 73  A ? -0.1 
75  PRO 75  A 75  A ? ?   ?   ? ?   ? ? ?    ?   ?   ? ?   ? ? ?    HIS 74  A 74  A ? -0.2 ARG 73  A 73  A ? -0.0 
76  SER 76  A 76  A ? ASN 84  A 84  A ? -0.1 ASN 78  A 78  A ? -0.1 ASN 78  A 78  A ? -0.1 HIS 74  A 74  A ? -0.1 
77  TYR 77  A 77  A ? HIS 74  A 74  A ? -2.1 ILE 86  A 86  A ? -0.1 SER 79  A 79  A ? -0.6 ASN 84  A 84  A ? -0.2 
78  ASN 78  A 78  A ? ASP 83  A 83  A ? -2.3 SER 76  A 76  A ? -0.1 ILE 82  A 82  A ? -2.1 ASP 83  A 83  A ? -0.6 
79  SER 79  A 79  A ? TYR 77  A 77  A ? -0.6 ARG 80  A 80  A ? -0.2 ASN 78  A 78  A ? -0.1 TYR 77  A 77  A ? -0.0 
80  ARG 80  A 80  A ? THR 81  A 81  A ? -0.1 ASP 83  A 83  A ? -0.1 SER 79  A 79  A ? -0.2 ASN 78  A 78  A ? -0.0 
81  THR 81  A 81  A ? ASP 83  A 83  A ? -0.1 ASN 78  A 78  A ? -0.1 SER 79  A 79  A ? -0.2 ARG 80  A 80  A ? -0.1 
82  ILE 82  A 82  A ? ASN 78  A 78  A ? -2.1 ASP 83  A 83  A ? -0.2 ASP 85  A 85  A ? -0.6 SER 79  A 79  A ? -0.2 
83  ASP 83  A 83  A ? ASN 78  A 78  A ? -0.6 ASN 84  A 84  A ? -0.2 ASN 78  A 78  A ? -2.3 ILE 82  A 82  A ? -0.2 
84  ASN 84  A 84  A ? TYR 77  A 77  A ? -0.2 ASP 85  A 85  A ? -0.2 ILE 86  A 86  A ? -1.9 HIS 74  A 74  A ? -0.3 
85  ASP 85  A 85  A ? ILE 82  A 82  A ? -0.6 ASN 160 A 160 A ? -0.1 MET 87  A 87  A ? -0.3 ALA 208 A 208 A ? -0.2 
86  ILE 86  A 86  A ? ASN 84  A 84  A ? -1.9 ALA 39  A 39  A ? -0.3 HIS 74  A 74  A ? -2.3 LEU 88  A 88  A ? -0.3 
87  MET 87  A 87  A ? SER 38  A 38  A ? -2.7 ASP 85  A 85  A ? -0.3 SER 38  A 38  A ? -2.6 ILE 89  A 89  A ? -0.4 
88  LEU 88  A 88  A ? ILE 72  A 72  A ? -2.8 ILE 86  A 86  A ? -0.3 ILE 72  A 72  A ? -3.5 LYS 90  A 90  A ? -0.5 
89  ILE 89  A 89  A ? VAL 36  A 36  A ? -2.7 MET 87  A 87  A ? -0.4 VAL 36  A 36  A ? -2.1 LEU 91  A 91  A ? -0.5 
90  LYS 90  A 90  A ? LYS 70  A 70  A ? -2.5 LEU 88  A 88  A ? -0.5 ALA 69  A 69  A ? -3.7 LYS 70  A 70  A ? -1.4 
91  LEU 91  A 91  A ? GLN 34  A 34  A ? -2.5 ILE 89  A 89  A ? -0.5 SER 68  A 68  A ? -0.2 ASN 67  A 67  A ? -0.1 
92  ALA 92  A 92  A ? ASN 67  A 67  A ? -3.1 LYS 90  A 90  A ? -0.2 LEU 91  A 91  A ? -0.1 SER 68  A 68  A ? -0.1 
93  SER 93  A 93  A ? ASN 67  A 67  A ? -0.4 ASN 33  A 33  A ? -0.1 ALA 92  A 92  A ? -0.2 ALA 69  A 69  A ? -0.0 
94  PRO 94  A 94  A ? ?   ?   ? ?   ? ? ?    ?   ?   ? ?   ? ? ?    GLN 34  A 34  A ? -0.2 SER 96  A 96  A ? -0.1 
95  ALA 95  A 95  A ? ASN 33  A 33  A ? -3.5 SER 32  A 32  A ? -0.1 LEU 97  A 97  A ? -0.8 TRP 35  A 35  A ? -0.0 
96  SER 96  A 96  A ? PRO 94  A 94  A ? -0.1 ASN 102 A 102 A ? -0.0 ASN 98  A 98  A ? -0.2 VAL 101 A 101 A ? -0.1 
97  LEU 97  A 97  A ? ALA 95  A 95  A ? -0.8 ASN 100 A 100 A ? -0.1 SER 99  A 99  A ? -0.2 ASN 102 A 102 A ? -0.2 
98  ASN 98  A 98  A ? VAL 101 A 101 A ? -2.7 SER 96  A 96  A ? -0.2 VAL 101 A 101 A ? -0.2 LEU 97  A 97  A ? -0.0 
99  SER 99  A 99  A ? ASN 100 A 100 A ? -0.2 LEU 97  A 97  A ? -0.2 ASN 102 A 102 A ? -0.1 LEU 97  A 97  A ? -0.1 
100 ASN 100 A 100 A ? VAL 101 A 101 A ? -0.3 THR 62  A 62  A ? -0.1 ASN 102 A 102 A ? -0.5 GLY 52  A 52  A ? -0.4 
101 VAL 101 A 101 A ? ASN 98  A 98  A ? -0.2 LEU 51  A 51  A ? -0.1 ASN 98  A 98  A ? -2.7 THR 103 A 103 A ? -0.3 
102 ASN 102 A 102 A ? PRO 14  A 14  A ? -2.0 ASN 100 A 100 A ? -0.5 LEU 30  A 30  A ? -0.3 VAL 104 A 104 A ? -0.2 
103 THR 103 A 103 A ? VAL 101 A 101 A ? -0.3 ILE 31  A 31  A ? -0.1 ALA 105 A 105 A ? -0.4 ILE 31  A 31  A ? -0.2 
104 VAL 104 A 104 A ? LEU 30  A 30  A ? -2.3 ASN 102 A 102 A ? -0.2 GLU 187 A 187 A ? -0.1 LEU 106 A 106 A ? -0.1 
105 ALA 105 A 105 A ? GLY 186 A 186 A ? -0.9 THR 103 A 103 A ? -0.4 LEU 188 A 188 A ? -2.8 SER 32  A 32  A ? -0.1 
106 LEU 106 A 106 A ? GLU 187 A 187 A ? -0.2 ILE 31  A 31  A ? -0.2 SER 108 A 108 A ? -0.1 GLN 189 A 189 A ? -0.1 
107 PRO 107 A 107 A ? ?   ?   ? ?   ? ? ?    ?   ?   ? ?   ? ? ?    CYS 110 A 110 A ? -0.1 LEU 106 A 106 A ? -0.1 
108 SER 108 A 108 A ? SER 109 A 109 A ? -0.3 LEU 106 A 106 A ? -0.1 CYS 110 A 110 A ? -0.3 LEU 106 A 106 A ? -0.0 
109 SER 109 A 109 A ? LEU 106 A 106 A ? -0.0 ?   ?   ? ?   ? ? ?    SER 108 A 108 A ? -0.3 ALA 111 A 111 A ? -0.2 
110 CYS 110 A 110 A ? SER 108 A 108 A ? -0.3 PRO 107 A 107 A ? -0.1 ALA 112 A 112 A ? -0.1 GLN 189 A 189 A ? -0.1 
111 ALA 111 A 111 A ? SER 109 A 109 A ? -0.2 ALA 112 A 112 A ? -0.1 ALA 113 A 113 A ? -0.1 CYS 110 A 110 A ? -0.1 
112 ALA 112 A 112 A ? ALA 113 A 113 A ? -0.1 CYS 110 A 110 A ? -0.1 THR 115 A 115 A ? -1.8 ILE 143 A 143 A ? -0.3 
113 ALA 113 A 113 A ? GLY 114 A 114 A ? -0.2 ALA 111 A 111 A ? -0.1 LEU 144 A 144 A ? -0.2 ALA 112 A 112 A ? -0.1 
114 GLY 114 A 114 A ? ILE 143 A 143 A ? -3.3 THR 115 A 115 A ? -0.3 ALA 113 A 113 A ? -0.2 SER 116 A 116 A ? -0.2 
115 THR 115 A 115 A ? ALA 112 A 112 A ? -1.8 ILE 143 A 143 A ? -0.1 ILE 143 A 143 A ? -1.7 CYS 117 A 117 A ? -0.5 
116 SER 116 A 116 A ? GLY 114 A 114 A ? -0.2 PRO 142 A 142 A ? -0.2 ASN 185 A 185 A ? -0.5 LEU 118 A 118 A ? -0.3 
117 CYS 117 A 117 A ? ALA 141 A 141 A ? -2.6 THR 115 A 115 A ? -0.5 ALA 141 A 141 A ? -3.0 VAL 119 A 119 A ? -0.6 
118 LEU 118 A 118 A ? VAL 183 A 183 A ? -3.4 SER 116 A 116 A ? -0.3 VAL 183 A 183 A ? -2.9 SER 120 A 120 A ? -0.5 
119 VAL 119 A 119 A ? LEU 139 A 139 A ? -3.2 CYS 117 A 117 A ? -0.6 LEU 139 A 139 A ? -2.1 GLY 121 A 121 A ? -0.3 
120 SER 120 A 120 A ? PRO 181 A 181 A ? -1.5 LEU 118 A 118 A ? -0.5 TRP 122 A 122 A ? -0.3 CYS 138 A 138 A ? -0.2 
121 GLY 121 A 121 A ? GLN 137 A 137 A ? -2.0 VAL 119 A 119 A ? -0.3 GLN 137 A 137 A ? -2.6 ILE 2   A 2   A ? -0.2 
122 TRP 122 A 122 A ? GLY 176 A 176 A ? -0.4 SER 120 A 120 A ? -0.3 LEU 125 A 125 A ? -0.1 ASP 177 A 177 A ? -0.1 
123 GLY 123 A 123 A ? ASN 124 A 124 A ? -0.2 TYR 132 A 132 A ? -0.1 ILE 2   A 2   A ? -0.3 GLY 176 A 176 A ? -0.3 
124 ASN 124 A 124 A ? GLN 175 A 175 A ? -4.3 LYS 1   A 1   A ? -0.3 TYR 132 A 132 A ? -0.2 GLY 123 A 123 A ? -0.2 
125 LEU 125 A 125 A ? ASN 131 A 131 A ? -2.9 LYS 1   A 1   A ? -0.2 THR 127 A 127 A ? -0.4 GLY 4   A 4   A ? -0.3 
126 SER 126 A 126 A ? THR 129 A 129 A ? -0.4 ASN 131 A 131 A ? -0.2 ASN 131 A 131 A ? -0.2 ASN 124 A 124 A ? -0.1 
127 THR 127 A 127 A ? LEU 125 A 125 A ? -0.4 THR 128 A 128 A ? -0.1 SER 126 A 126 A ? -0.1 CYS 198 A 198 A ? -0.1 
128 THR 128 A 128 A ? THR 129 A 129 A ? -0.2 ASN 131 A 131 A ? -0.0 SER 130 A 130 A ? -0.3 THR 127 A 127 A ? -0.1 
129 THR 129 A 129 A ? ASN 131 A 131 A ? -0.1 ?   ?   ? ?   ? ? ?    ASN 131 A 131 A ? -0.7 SER 126 A 126 A ? -0.4 
130 SER 130 A 130 A ? THR 128 A 128 A ? -0.3 LEU 125 A 125 A ? -0.1 TYR 132 A 132 A ? -0.2 THR 127 A 127 A ? -0.1 
131 ASN 131 A 131 A ? THR 129 A 129 A ? -0.7 SER 126 A 126 A ? -0.2 LEU 125 A 125 A ? -2.9 SER 126 A 126 A ? -0.2 
132 TYR 132 A 132 A ? SER 130 A 130 A ? -0.2 ASN 124 A 124 A ? -0.2 ASN 124 A 124 A ? -0.2 ASP 134 A 134 A ? -0.1 
133 PRO 133 A 133 A ? ?   ?   ? ?   ? ? ?    ?   ?   ? ?   ? ? ?    ILE 56  A 56  A ? -0.1 GLN 137 A 137 A ? -0.1 
134 ASP 134 A 134 A ? TYR 132 A 132 A ? -0.1 ASN 55  A 55  A ? -0.1 ILE 56  A 56  A ? -2.5 LEU 136 A 136 A ? -0.3 
135 LEU 135 A 135 A ? ASN 55  A 55  A ? -0.2 ILE 56  A 56  A ? -0.1 ASN 55  A 55  A ? -0.2 GLN 137 A 137 A ? -0.1 
136 LEU 136 A 136 A ? HIS 54  A 54  A ? -2.5 ASP 134 A 134 A ? -0.3 CYS 8   A 8   A ? -2.6 CYS 138 A 138 A ? -0.3 
137 GLN 137 A 137 A ? GLY 121 A 121 A ? -2.6 THR 7   A 7   A ? -0.2 GLY 121 A 121 A ? -2.0 LEU 139 A 139 A ? -0.3 
138 CYS 138 A 138 A ? SER 6   A 6   A ? -3.1 LEU 136 A 136 A ? -0.3 SER 6   A 6   A ? -2.6 ASN 140 A 140 A ? -0.3 
139 LEU 139 A 139 A ? VAL 119 A 119 A ? -2.1 GLN 137 A 137 A ? -0.3 VAL 119 A 119 A ? -3.2 ALA 141 A 141 A ? -0.6 
140 ASN 140 A 140 A ? CYS 138 A 138 A ? -0.3 LEU 118 A 118 A ? -0.2 LEU 118 A 118 A ? -0.2 SER 116 A 116 A ? -0.1 
141 ALA 141 A 141 A ? CYS 117 A 117 A ? -3.0 LEU 139 A 139 A ? -0.6 CYS 117 A 117 A ? -2.6 ILE 143 A 143 A ? -0.2 
142 PRO 142 A 142 A ? ?   ?   ? ?   ? ? ?    ?   ?   ? ?   ? ? ?    GLY 165 A 165 A ? -2.1 LEU 144 A 144 A ? -0.4 
143 ILE 143 A 143 A ? THR 115 A 115 A ? -1.7 ALA 112 A 112 A ? -0.3 GLY 114 A 114 A ? -3.3 ALA 164 A 164 A ? -0.2 
144 LEU 144 A 144 A ? CYS 163 A 163 A ? -2.7 PRO 142 A 142 A ? -0.4 CYS 163 A 163 A ? -0.3 THR 115 A 115 A ? -0.1 
145 THR 145 A 145 A ? ILE 143 A 143 A ? -0.2 THR 146 A 146 A ? -0.1 CYS 149 A 149 A ? -2.6 SER 150 A 150 A ? -0.2 
146 THR 146 A 146 A ? ALA 147 A 147 A ? -0.2 GLN 148 A 148 A ? -0.2 SER 150 A 150 A ? -2.9 SER 151 A 151 A ? -0.2 
147 ALA 147 A 147 A ? CYS 149 A 149 A ? -0.2 GLN 148 A 148 A ? -0.2 SER 151 A 151 A ? -2.5 THR 146 A 146 A ? -0.2 
148 GLN 148 A 148 A ? SER 150 A 150 A ? -0.2 CYS 149 A 149 A ? -0.2 ALA 152 A 152 A ? -2.0 ALA 147 A 147 A ? -0.2 
149 CYS 149 A 149 A ? THR 145 A 145 A ? -2.6 SER 150 A 150 A ? -0.2 TYR 153 A 153 A ? -1.4 ALA 147 A 147 A ? -0.2 
150 SER 150 A 150 A ? THR 146 A 146 A ? -2.9 SER 151 A 151 A ? -0.2 GLN 156 A 156 A ? -0.2 CYS 149 A 149 A ? -0.2 
151 SER 151 A 151 A ? ALA 147 A 147 A ? -2.5 THR 146 A 146 A ? -0.2 SER 150 A 150 A ? -0.2 CYS 149 A 149 A ? -0.2 
152 ALA 152 A 152 A ? GLN 148 A 148 A ? -2.0 TYR 153 A 153 A ? -0.3 SER 150 A 150 A ? -0.2 SER 151 A 151 A ? -0.2 
153 TYR 153 A 153 A ? CYS 149 A 149 A ? -1.4 GLN 148 A 148 A ? -0.1 GLN 156 A 156 A ? -2.0 ILE 157 A 157 A ? -0.9 
154 PRO 154 A 154 A ? ?   ?   ? ?   ? ? ?    ?   ?   ? ?   ? ? ?    SER 151 A 151 A ? -0.1 SER 150 A 150 A ? -0.1 
155 GLY 155 A 155 A ? ILE 157 A 157 A ? -0.2 GLN 156 A 156 A ? -0.1 SER 151 A 151 A ? -0.1 SER 150 A 150 A ? -0.1 
156 GLN 156 A 156 A ? TYR 153 A 153 A ? -2.0 SER 150 A 150 A ? -0.2 THR 158 A 158 A ? -0.5 GLY 155 A 155 A ? -0.1 
157 ILE 157 A 157 A ? TYR 153 A 153 A ? -0.9 SER 150 A 150 A ? -0.1 GLY 155 A 155 A ? -0.2 ASN 159 A 159 A ? -0.1 
158 THR 158 A 158 A ? GLN 156 A 156 A ? -0.5 PHE 162 A 162 A ? -0.0 MET 161 A 161 A ? -1.4 GLN 156 A 156 A ? -0.1 
159 ASN 159 A 159 A ? ASN 160 A 160 A ? -0.3 ILE 157 A 157 A ? -0.1 ASN 212 A 212 A ? -0.0 ILE 157 A 157 A ? -0.0 
160 ASN 160 A 160 A ? ALA 208 A 208 A ? -0.0 CYS 211 A 211 A ? -0.0 LYS 209 A 209 A ? -2.4 PHE 162 A 162 A ? -0.3 
161 MET 161 A 161 A ? THR 158 A 158 A ? -1.4 ALA 208 A 208 A ? -0.2 CYS 163 A 163 A ? -0.3 ALA 208 A 208 A ? -0.2 
162 PHE 162 A 162 A ? TYR 207 A 207 A ? -1.8 ASN 160 A 160 A ? -0.3 TYR 207 A 207 A ? -2.9 ALA 164 A 164 A ? -0.4 
163 CYS 163 A 163 A ? LEU 144 A 144 A ? -0.3 MET 161 A 161 A ? -0.3 LEU 144 A 144 A ? -2.7 GLY 165 A 165 A ? -0.4 
164 ALA 164 A 164 A ? GLY 205 A 205 A ? -1.6 PHE 162 A 162 A ? -0.4 GLY 205 A 205 A ? -1.3 PHE 166 A 166 A ? -0.3 
165 GLY 165 A 165 A ? PRO 142 A 142 A ? -2.1 CYS 163 A 163 A ? -0.4 LEU 167 A 167 A ? -0.5 ASP 172 A 172 A ? -0.1 
166 PHE 166 A 166 A ? LYS 171 A 171 A ? -0.7 ALA 164 A 164 A ? -0.3 GLY 169 A 169 A ? -1.8 LYS 171 A 171 A ? -0.3 
167 LEU 167 A 167 A ? GLY 165 A 165 A ? -0.5 GLU 168 A 168 A ? -0.3 ASN 202 A 202 A ? -2.6 TYR 203 A 203 A ? -0.2 
168 GLU 168 A 168 A ? GLY 169 A 169 A ? -0.2 ARG 201 A 201 A ? -0.2 LEU 167 A 167 A ? -0.3 ARG 201 A 201 A ? -0.2 
169 GLY 169 A 169 A ? PHE 166 A 166 A ? -1.8 GLN 200 A 200 A ? -0.2 GLU 168 A 168 A ? -0.2 GLN 200 A 200 A ? -0.2 
170 GLY 170 A 170 A ? ALA 199 A 199 A ? -2.6 CYS 198 A 198 A ? -0.1 ASP 172 A 172 A ? -0.3 GLN 200 A 200 A ? -0.1 
171 LYS 171 A 171 A ? PHE 166 A 166 A ? -0.3 GLN 200 A 200 A ? -0.1 PHE 166 A 166 A ? -0.7 SER 173 A 173 A ? -0.3 
172 ASP 172 A 172 A ? ILE 3   A 3   A ? -1.5 GLY 170 A 170 A ? -0.3 ILE 3   A 3   A ? -3.4 CYS 174 A 174 A ? -0.3 
173 SER 173 A 173 A ? LYS 171 A 171 A ? -0.3 ILE 2   A 2   A ? -0.3 ILE 2   A 2   A ? -0.3 ALA 199 A 199 A ? -0.3 
174 CYS 174 A 174 A ? LYS 1   A 1   A ? -2.8 ASP 172 A 172 A ? -0.3 ASP 177 A 177 A ? -2.1 SER 178 A 178 A ? -0.1 
175 GLN 175 A 175 A ? GLY 176 A 176 A ? -0.3 SER 173 A 173 A ? -0.2 ASN 124 A 124 A ? -4.3 CYS 174 A 174 A ? -0.2 
176 GLY 176 A 176 A ? GLY 123 A 123 A ? -0.3 PHE 25  A 25  A ? -0.2 TRP 122 A 122 A ? -0.4 GLN 175 A 175 A ? -0.3 
177 ASP 177 A 177 A ? CYS 174 A 174 A ? -2.1 LYS 1   A 1   A ? -0.2 GLY 180 A 180 A ? -2.7 VAL 192 A 192 A ? -0.3 
178 SER 178 A 178 A ? PHE 25  A 25  A ? -0.3 GLY 179 A 179 A ? -0.3 GLY 27  A 27  A ? -3.7 SER 193 A 193 A ? -0.2 
179 GLY 179 A 179 A ? VAL 192 A 192 A ? -2.8 GLY 180 A 180 A ? -0.3 SER 178 A 178 A ? -0.3 SER 193 A 193 A ? -0.1 
180 GLY 180 A 180 A ? ASP 177 A 177 A ? -2.7 GLY 27  A 27  A ? -0.1 VAL 192 A 192 A ? -2.4 GLY 179 A 179 A ? -0.3 
181 PRO 181 A 181 A ? ?   ?   ? ?   ? ? ?    ?   ?   ? ?   ? ? ?    SER 120 A 120 A ? -1.5 VAL 183 A 183 A ? -0.5 
182 VAL 182 A 182 A ? GLY 190 A 190 A ? -2.2 VAL 119 A 119 A ? -0.2 GLN 189 A 189 A ? -2.8 GLY 190 A 190 A ? -1.7 
183 VAL 183 A 183 A ? LEU 118 A 118 A ? -2.9 PRO 181 A 181 A ? -0.5 LEU 118 A 118 A ? -3.4 ASN 185 A 185 A ? -0.4 
184 CYS 184 A 184 A ? GLU 187 A 187 A ? -2.5 VAL 182 A 182 A ? -0.5 GLU 187 A 187 A ? -2.2 CYS 117 A 117 A ? -0.2 
185 ASN 185 A 185 A ? SER 116 A 116 A ? -0.5 VAL 183 A 183 A ? -0.4 CYS 184 A 184 A ? -0.2 LEU 188 A 188 A ? -0.1 
186 GLY 186 A 186 A ? GLU 187 A 187 A ? -0.2 VAL 183 A 183 A ? -0.1 ALA 105 A 105 A ? -0.9 LEU 188 A 188 A ? -0.4 
187 GLU 187 A 187 A ? CYS 184 A 184 A ? -2.2 VAL 104 A 104 A ? -0.1 CYS 184 A 184 A ? -2.5 GLN 189 A 189 A ? -0.8 
188 LEU 188 A 188 A ? ALA 105 A 105 A ? -2.8 GLY 186 A 186 A ? -0.4 VAL 183 A 183 A ? -0.2 ILE 191 A 191 A ? -0.1 
189 GLN 189 A 189 A ? VAL 182 A 182 A ? -2.8 GLU 187 A 187 A ? -0.8 VAL 210 A 210 A ? -1.2 CYS 211 A 211 A ? -0.5 
190 GLY 190 A 190 A ? VAL 182 A 182 A ? -1.7 LYS 209 A 209 A ? -0.2 VAL 182 A 182 A ? -2.2 VAL 192 A 192 A ? -0.4 
191 ILE 191 A 191 A ? ALA 208 A 208 A ? -1.3 GLN 189 A 189 A ? -0.3 ALA 208 A 208 A ? -2.4 SER 193 A 193 A ? -0.2 
192 VAL 192 A 192 A ? GLY 180 A 180 A ? -2.4 GLY 190 A 190 A ? -0.4 GLY 179 A 179 A ? -2.8 TYR 207 A 207 A ? -0.2 
193 SER 193 A 193 A ? VAL 206 A 206 A ? -2.1 TRP 194 A 194 A ? -0.4 GLY 195 A 195 A ? -0.3 TYR 207 A 207 A ? -0.2 
194 TRP 194 A 194 A ? VAL 206 A 206 A ? -1.8 SER 178 A 178 A ? -0.0 VAL 206 A 206 A ? -3.2 SER 193 A 193 A ? -0.4 
195 GLY 195 A 195 A ? SER 193 A 193 A ? -0.3 GLY 205 A 205 A ? -0.2 GLY 197 A 197 A ? -0.8 GLY 205 A 205 A ? -0.1 
196 ILE 196 A 196 A ? PRO 204 A 204 A ? -0.4 TRP 194 A 194 A ? -0.2 GLN 200 A 200 A ? -0.3 TRP 194 A 194 A ? -0.0 
197 GLY 197 A 197 A ? GLY 195 A 195 A ? -0.8 ALA 199 A 199 A ? -0.1 ALA 199 A 199 A ? -0.4 GLN 200 A 200 A ? -0.1 
198 CYS 198 A 198 A ? ALA 199 A 199 A ? -0.2 THR 127 A 127 A ? -0.1 ARG 201 A 201 A ? -0.1 GLY 170 A 170 A ? -0.1 
199 ALA 199 A 199 A ? GLY 197 A 197 A ? -0.4 SER 173 A 173 A ? -0.3 GLY 170 A 170 A ? -2.6 ARG 201 A 201 A ? -0.3 
200 GLN 200 A 200 A ? TYR 203 A 203 A ? -0.7 ILE 196 A 196 A ? -0.3 TYR 203 A 203 A ? -2.1 GLY 169 A 169 A ? -0.2 
201 ARG 201 A 201 A ? ALA 199 A 199 A ? -0.3 ASN 202 A 202 A ? -0.2 GLU 168 A 168 A ? -0.2 LEU 167 A 167 A ? -0.1 
202 ASN 202 A 202 A ? LEU 167 A 167 A ? -2.6 PHE 166 A 166 A ? -0.2 ARG 201 A 201 A ? -0.2 LEU 167 A 167 A ? -0.1 
203 TYR 203 A 203 A ? GLN 200 A 200 A ? -2.1 PHE 166 A 166 A ? -0.2 GLN 200 A 200 A ? -0.7 ALA 199 A 199 A ? -0.2 
204 PRO 204 A 204 A ? ?   ?   ? ?   ? ? ?    ?   ?   ? ?   ? ? ?    ILE 196 A 196 A ? -0.4 GLY 165 A 165 A ? -0.2 
205 GLY 205 A 205 A ? ALA 164 A 164 A ? -1.3 GLY 195 A 195 A ? -0.1 ALA 164 A 164 A ? -1.6 TYR 207 A 207 A ? -0.4 
206 VAL 206 A 206 A ? TRP 194 A 194 A ? -3.2 CYS 163 A 163 A ? -0.2 SER 193 A 193 A ? -2.1 TRP 194 A 194 A ? -1.8 
207 TYR 207 A 207 A ? PHE 162 A 162 A ? -2.9 GLY 205 A 205 A ? -0.4 PHE 162 A 162 A ? -1.8 LYS 209 A 209 A ? -0.4 
208 ALA 208 A 208 A ? ILE 191 A 191 A ? -2.4 VAL 206 A 206 A ? -0.3 ILE 191 A 191 A ? -1.3 VAL 210 A 210 A ? -1.0 
209 LYS 209 A 209 A ? ASN 160 A 160 A ? -2.4 TYR 207 A 207 A ? -0.4 ASN 212 A 212 A ? -1.5 GLY 190 A 190 A ? -0.2 
210 VAL 210 A 210 A ? GLN 189 A 189 A ? -1.2 ALA 208 A 208 A ? -1.0 TYR 213 A 213 A ? -3.1 ASN 214 A 214 A ? -0.3 
211 CYS 211 A 211 A ? GLN 189 A 189 A ? -0.5 ASN 212 A 212 A ? -0.3 ASN 214 A 214 A ? -0.7 VAL 210 A 210 A ? -0.3 
212 ASN 212 A 212 A ? LYS 209 A 209 A ? -1.5 TYR 213 A 213 A ? -0.2 CYS 211 A 211 A ? -0.3 VAL 210 A 210 A ? -0.2 
213 TYR 213 A 213 A ? VAL 210 A 210 A ? -3.1 LYS 209 A 209 A ? -0.2 ILE 217 A 217 A ? -2.9 GLN 218 A 218 A ? -0.2 
214 ASN 214 A 214 A ? CYS 211 A 211 A ? -0.7 VAL 210 A 210 A ? -0.3 GLN 218 A 218 A ? -2.6 SER 219 A 219 A ? -0.2 
215 SER 215 A 215 A ? CYS 211 A 211 A ? -0.2 TRP 216 A 216 A ? -0.2 SER 219 A 219 A ? -2.4 THR 220 A 220 A ? -0.2 
216 TRP 216 A 216 A ? GLN 218 A 218 A ? -0.2 ILE 217 A 217 A ? -0.2 THR 220 A 220 A ? -2.5 ILE 221 A 221 A ? -0.2 
217 ILE 217 A 217 A ? TYR 213 A 213 A ? -2.9 GLN 218 A 218 A ? -0.2 ILE 221 A 221 A ? -2.4 SER 215 A 215 A ? -0.2 
218 GLN 218 A 218 A ? ASN 214 A 214 A ? -2.6 SER 219 A 219 A ? -0.2 ALA 222 A 222 A ? -2.3 ILE 217 A 217 A ? -0.2 
219 SER 219 A 219 A ? SER 215 A 215 A ? -2.4 ASN 214 A 214 A ? -0.2 ALA 223 A 223 A ? -1.7 GLN 218 A 218 A ? -0.2 
220 THR 220 A 220 A ? TRP 216 A 216 A ? -2.5 SER 215 A 215 A ? -0.2 ASN 224 A 224 A ? -0.5 GLN 218 A 218 A ? -0.2 
221 ILE 221 A 221 A ? ILE 217 A 217 A ? -2.4 TRP 216 A 216 A ? -0.2 ASN 224 A 224 A ? -1.3 SER 219 A 219 A ? -0.2 
222 ALA 222 A 222 A ? GLN 218 A 218 A ? -2.3 ALA 223 A 223 A ? -0.3 ILE 221 A 221 A ? -0.2 THR 220 A 220 A ? -0.2 
223 ALA 223 A 223 A ? SER 219 A 219 A ? -1.7 GLN 218 A 218 A ? -0.2 ALA 222 A 222 A ? -0.3 ILE 221 A 221 A ? -0.2 
224 ASN 224 A 224 A ? ILE 221 A 221 A ? -1.3 THR 220 A 220 A ? -0.5 ALA 222 A 222 A ? -0.2 ALA 223 A 223 A ? -0.2 
# 
loop_
_dssp_statistics_histogram.entry_id 
_dssp_statistics_histogram.type 
_dssp_statistics_histogram.1 
_dssp_statistics_histogram.2 
_dssp_statistics_histogram.3 
_dssp_statistics_histogram.4 
_dssp_statistics_histogram.5 
_dssp_statistics_histogram.6 
_dssp_statistics_histogram.7 
_dssp_statistics_histogram.8 
_dssp_statistics_histogram.9 
_dssp_statistics_histogram.10 
_dssp_statistics_histogram.11 
_dssp_statistics_histogram.12 
_dssp_statistics_histogram.13 
_dssp_statistics_histogram.14 
_dssp_statistics_histogram.15 
_dssp_statistics_histogram.16 
_dssp_statistics_histogram.17 
_dssp_statistics_histogram.18 
_dssp_statistics_histogram.19 
_dssp_statistics_histogram.20 
_dssp_statistics_histogram.21 
_dssp_statistics_histogram.22 
_dssp_statistics_histogram.23 
_dssp_statistics_histogram.24 
_dssp_statistics_histogram.25 
_dssp_statistics_histogram.26 
_dssp_statistics_histogram.27 
_dssp_statistics_histogram.28 
_dssp_statistics_histogram.29 
_dssp_statistics_histogram.30 
Xenopus_tropicalis_GeneID=116406450 residues_per_alpha_helix        0 0 0 0 0 0 1 0 1 0 0 0 0 0 0 0 0 0 0 0 0 0 0 0 0 0 0 0 0 0 
Xenopus_tropicalis_GeneID=116406450 parallel_bridges_per_ladder     1 0 0 0 0 0 0 0 0 0 0 0 0 0 0 0 0 0 0 0 0 0 0 0 0 0 0 0 0 0 
Xenopus_tropicalis_GeneID=116406450 antiparallel_bridges_per_ladder 4 4 1 5 2 1 0 0 0 0 0 0 0 0 0 0 0 0 0 0 0 0 0 0 0 0 0 0 0 0 
Xenopus_tropicalis_GeneID=116406450 ladders_per_sheet               1 0 0 0 0 1 0 1 0 0 0 0 0 0 0 0 0 0 0 0 0 0 0 0 0 0 0 0 0 0 
# 
loop_
_dssp_statistics_hbond.entry_id 
_dssp_statistics_hbond.type 
_dssp_statistics_hbond.count 
_dssp_statistics_hbond.count_per_100 
Xenopus_tropicalis_GeneID=116406450 O(I)-->H-N(J)          138 61.6 
Xenopus_tropicalis_GeneID=116406450 'PARALLEL BRIDGES'     2   0.9  
Xenopus_tropicalis_GeneID=116406450 'ANTIPARALLEL BRIDGES' 70  31.2 
Xenopus_tropicalis_GeneID=116406450 O(I)-->H-N(I-5)        2   0.9  
Xenopus_tropicalis_GeneID=116406450 O(I)-->H-N(I-4)        1   0.4  
Xenopus_tropicalis_GeneID=116406450 O(I)-->H-N(I-3)        4   1.8  
Xenopus_tropicalis_GeneID=116406450 O(I)-->H-N(I-2)        1   0.4  
Xenopus_tropicalis_GeneID=116406450 O(I)-->H-N(I-1)        0   0.0  
Xenopus_tropicalis_GeneID=116406450 O(I)-->H-N(I+0)        0   0.0  
Xenopus_tropicalis_GeneID=116406450 O(I)-->H-N(I+1)        0   0.0  
Xenopus_tropicalis_GeneID=116406450 O(I)-->H-N(I+2)        19  8.5  
Xenopus_tropicalis_GeneID=116406450 O(I)-->H-N(I+3)        20  8.9  
Xenopus_tropicalis_GeneID=116406450 O(I)-->H-N(I+4)        14  6.2  
Xenopus_tropicalis_GeneID=116406450 O(I)-->H-N(I+5)        1   0.4  
# 
_dssp_statistics.entry_id                       Xenopus_tropicalis_GeneID=116406450 
_dssp_statistics.nr_of_residues                 224 
_dssp_statistics.nr_of_chains                   1 
_dssp_statistics.nr_of_ss_bridges_total         0 
_dssp_statistics.nr_of_ss_bridges_intra_chain   0 
_dssp_statistics.nr_of_ss_bridges_inter_chain   0 
# 
loop_
_chem_comp.id 
_chem_comp.type 
_chem_comp.mon_nstd_flag 
_chem_comp.name 
_chem_comp.formula 
_chem_comp.formula_weight 
ALA 'L-PEPTIDE LINKING' y ALANINE         'C3 H7 N O2'     89.093 
ARG 'L-PEPTIDE LINKING' y ARGININE        'C6 H15 N4 O2'  175.209 
ASN 'L-PEPTIDE LINKING' y ASPARAGINE      'C4 H8 N2 O3'   132.118 
ASP 'L-PEPTIDE LINKING' y 'ASPARTIC ACID' 'C4 H7 N O4'    133.103 
CYS 'L-PEPTIDE LINKING' y CYSTEINE        'C3 H7 N O2 S'  121.158 
GLN 'L-PEPTIDE LINKING' y GLUTAMINE       'C5 H10 N2 O3'  146.144 
GLU 'L-PEPTIDE LINKING' y 'GLUTAMIC ACID' 'C5 H9 N O4'    147.129 
GLY 'PEPTIDE LINKING'   y GLYCINE         'C2 H5 N O2'     75.067 
HIS 'L-PEPTIDE LINKING' y HISTIDINE       'C6 H10 N3 O2'  156.162 
ILE 'L-PEPTIDE LINKING' y ISOLEUCINE      'C6 H13 N O2'   131.173 
LEU 'L-PEPTIDE LINKING' y LEUCINE         'C6 H13 N O2'   131.173 
LYS 'L-PEPTIDE LINKING' y LYSINE          'C6 H15 N2 O2'  147.195 
MET 'L-PEPTIDE LINKING' y METHIONINE      'C5 H11 N O2 S' 149.211 
PHE 'L-PEPTIDE LINKING' y PHENYLALANINE   'C9 H11 N O2'   165.189 
PRO 'L-PEPTIDE LINKING' y PROLINE         'C5 H9 N O2'     115.13 
SER 'L-PEPTIDE LINKING' y SERINE          'C3 H7 N O3'    105.093 
THR 'L-PEPTIDE LINKING' y THREONINE       'C4 H9 N O3'    119.119 
TRP 'L-PEPTIDE LINKING' y TRYPTOPHAN      'C11 H12 N2 O2' 204.225 
TYR 'L-PEPTIDE LINKING' y TYROSINE        'C9 H11 N O3'   181.189 
VAL 'L-PEPTIDE LINKING' y VALINE          'C5 H11 N O2'   117.146 
# 
loop_
_atom_type.symbol 
N 
C 
O 
S 
# 
loop_
_entity_poly_seq.entity_id 
_entity_poly_seq.num 
_entity_poly_seq.mon_id 
_entity_poly_seq.hetero 
1   1 LYS n 
1   2 ILE n 
1   3 ILE n 
1   4 GLY n 
1   5 GLY n 
1   6 SER n 
1   7 THR n 
1   8 CYS n 
1   9 ALA n 
1  10 ARG n 
1  11 ASN n 
1  12 SER n 
1  13 VAL n 
1  14 PRO n 
1  15 TYR n 
1  16 ILE n 
1  17 VAL n 
1  18 SER n 
1  19 LEU n 
1  20 ASN n 
1  21 SER n 
1  22 GLY n 
1  23 TYR n 
1  24 HIS n 
1  25 PHE n 
1  26 CYS n 
1  27 GLY n 
1  28 GLY n 
1  29 SER n 
1  30 LEU n 
1  31 ILE n 
1  32 SER n 
1  33 ASN n 
1  34 GLN n 
1  35 TRP n 
1  36 VAL n 
1  37 VAL n 
1  38 SER n 
1  39 ALA n 
1  40 ALA n 
1  41 HIS n 
1  42 CYS n 
1  43 TYR n 
1  44 LYS n 
1  45 ALA n 
1  46 SER n 
1  47 VAL n 
1  48 GLN n 
1  49 VAL n 
1  50 ARG n 
1  51 LEU n 
1  52 GLY n 
1  53 GLU n 
1  54 HIS n 
1  55 ASN n 
1  56 ILE n 
1  57 ALA n 
1  58 LEU n 
1  59 SER n 
1  60 GLU n 
1  61 GLY n 
1  62 THR n 
1  63 GLU n 
1  64 GLN n 
1  65 PHE n 
1  66 ILE n 
1  67 ASN n 
1  68 SER n 
1  69 ALA n 
1  70 LYS n 
1  71 VAL n 
1  72 ILE n 
1  73 ARG n 
1  74 HIS n 
1  75 PRO n 
1  76 SER n 
1  77 TYR n 
1  78 ASN n 
1  79 SER n 
1  80 ARG n 
1  81 THR n 
1  82 ILE n 
1  83 ASP n 
1  84 ASN n 
1  85 ASP n 
1  86 ILE n 
1  87 MET n 
1  88 LEU n 
1  89 ILE n 
1  90 LYS n 
1  91 LEU n 
1  92 ALA n 
1  93 SER n 
1  94 PRO n 
1  95 ALA n 
1  96 SER n 
1  97 LEU n 
1  98 ASN n 
1  99 SER n 
1 100 ASN n 
1 101 VAL n 
1 102 ASN n 
1 103 THR n 
1 104 VAL n 
1 105 ALA n 
1 106 LEU n 
1 107 PRO n 
1 108 SER n 
1 109 SER n 
1 110 CYS n 
1 111 ALA n 
1 112 ALA n 
1 113 ALA n 
1 114 GLY n 
1 115 THR n 
1 116 SER n 
1 117 CYS n 
1 118 LEU n 
1 119 VAL n 
1 120 SER n 
1 121 GLY n 
1 122 TRP n 
1 123 GLY n 
1 124 ASN n 
1 125 LEU n 
1 126 SER n 
1 127 THR n 
1 128 THR n 
1 129 THR n 
1 130 SER n 
1 131 ASN n 
1 132 TYR n 
1 133 PRO n 
1 134 ASP n 
1 135 LEU n 
1 136 LEU n 
1 137 GLN n 
1 138 CYS n 
1 139 LEU n 
1 140 ASN n 
1 141 ALA n 
1 142 PRO n 
1 143 ILE n 
1 144 LEU n 
1 145 THR n 
1 146 THR n 
1 147 ALA n 
1 148 GLN n 
1 149 CYS n 
1 150 SER n 
1 151 SER n 
1 152 ALA n 
1 153 TYR n 
1 154 PRO n 
1 155 GLY n 
1 156 GLN n 
1 157 ILE n 
1 158 THR n 
1 159 ASN n 
1 160 ASN n 
1 161 MET n 
1 162 PHE n 
1 163 CYS n 
1 164 ALA n 
1 165 GLY n 
1 166 PHE n 
1 167 LEU n 
1 168 GLU n 
1 169 GLY n 
1 170 GLY n 
1 171 LYS n 
1 172 ASP n 
1 173 SER n 
1 174 CYS n 
1 175 GLN n 
1 176 GLY n 
1 177 ASP n 
1 178 SER n 
1 179 GLY n 
1 180 GLY n 
1 181 PRO n 
1 182 VAL n 
1 183 VAL n 
1 184 CYS n 
1 185 ASN n 
1 186 GLY n 
1 187 GLU n 
1 188 LEU n 
1 189 GLN n 
1 190 GLY n 
1 191 ILE n 
1 192 VAL n 
1 193 SER n 
1 194 TRP n 
1 195 GLY n 
1 196 ILE n 
1 197 GLY n 
1 198 CYS n 
1 199 ALA n 
1 200 GLN n 
1 201 ARG n 
1 202 ASN n 
1 203 TYR n 
1 204 PRO n 
1 205 GLY n 
1 206 VAL n 
1 207 TYR n 
1 208 ALA n 
1 209 LYS n 
1 210 VAL n 
1 211 CYS n 
1 212 ASN n 
1 213 TYR n 
1 214 ASN n 
1 215 SER n 
1 216 TRP n 
1 217 ILE n 
1 218 GLN n 
1 219 SER n 
1 220 THR n 
1 221 ILE n 
1 222 ALA n 
1 223 ALA n 
1 224 ASN n 
# 
loop_
_pdbx_poly_seq_scheme.asym_id 
_pdbx_poly_seq_scheme.entity_id 
_pdbx_poly_seq_scheme.seq_id 
_pdbx_poly_seq_scheme.mon_id 
_pdbx_poly_seq_scheme.ndb_seq_num 
_pdbx_poly_seq_scheme.pdb_seq_num 
_pdbx_poly_seq_scheme.auth_seq_num 
_pdbx_poly_seq_scheme.pdb_mon_id 
_pdbx_poly_seq_scheme.auth_mon_id 
_pdbx_poly_seq_scheme.pdb_strand_id 
_pdbx_poly_seq_scheme.pdb_ins_code 
_pdbx_poly_seq_scheme.hetero 
A 1   1 LYS   1 1   1   LYS LYS A ? n 
A 1   2 ILE   2 2   2   ILE ILE A ? n 
A 1   3 ILE   3 3   3   ILE ILE A ? n 
A 1   4 GLY   4 4   4   GLY GLY A ? n 
A 1   5 GLY   5 5   5   GLY GLY A ? n 
A 1   6 SER   6 6   6   SER SER A ? n 
A 1   7 THR   7 7   7   THR THR A ? n 
A 1   8 CYS   8 8   8   CYS CYS A ? n 
A 1   9 ALA   9 9   9   ALA ALA A ? n 
A 1  10 ARG  10 10  10  ARG ARG A ? n 
A 1  11 ASN  11 11  11  ASN ASN A ? n 
A 1  12 SER  12 12  12  SER SER A ? n 
A 1  13 VAL  13 13  13  VAL VAL A ? n 
A 1  14 PRO  14 14  14  PRO PRO A ? n 
A 1  15 TYR  15 15  15  TYR TYR A ? n 
A 1  16 ILE  16 16  16  ILE ILE A ? n 
A 1  17 VAL  17 17  17  VAL VAL A ? n 
A 1  18 SER  18 18  18  SER SER A ? n 
A 1  19 LEU  19 19  19  LEU LEU A ? n 
A 1  20 ASN  20 20  20  ASN ASN A ? n 
A 1  21 SER  21 21  21  SER SER A ? n 
A 1  22 GLY  22 22  22  GLY GLY A ? n 
A 1  23 TYR  23 23  23  TYR TYR A ? n 
A 1  24 HIS  24 24  24  HIS HIS A ? n 
A 1  25 PHE  25 25  25  PHE PHE A ? n 
A 1  26 CYS  26 26  26  CYS CYS A ? n 
A 1  27 GLY  27 27  27  GLY GLY A ? n 
A 1  28 GLY  28 28  28  GLY GLY A ? n 
A 1  29 SER  29 29  29  SER SER A ? n 
A 1  30 LEU  30 30  30  LEU LEU A ? n 
A 1  31 ILE  31 31  31  ILE ILE A ? n 
A 1  32 SER  32 32  32  SER SER A ? n 
A 1  33 ASN  33 33  33  ASN ASN A ? n 
A 1  34 GLN  34 34  34  GLN GLN A ? n 
A 1  35 TRP  35 35  35  TRP TRP A ? n 
A 1  36 VAL  36 36  36  VAL VAL A ? n 
A 1  37 VAL  37 37  37  VAL VAL A ? n 
A 1  38 SER  38 38  38  SER SER A ? n 
A 1  39 ALA  39 39  39  ALA ALA A ? n 
A 1  40 ALA  40 40  40  ALA ALA A ? n 
A 1  41 HIS  41 41  41  HIS HIS A ? n 
A 1  42 CYS  42 42  42  CYS CYS A ? n 
A 1  43 TYR  43 43  43  TYR TYR A ? n 
A 1  44 LYS  44 44  44  LYS LYS A ? n 
A 1  45 ALA  45 45  45  ALA ALA A ? n 
A 1  46 SER  46 46  46  SER SER A ? n 
A 1  47 VAL  47 47  47  VAL VAL A ? n 
A 1  48 GLN  48 48  48  GLN GLN A ? n 
A 1  49 VAL  49 49  49  VAL VAL A ? n 
A 1  50 ARG  50 50  50  ARG ARG A ? n 
A 1  51 LEU  51 51  51  LEU LEU A ? n 
A 1  52 GLY  52 52  52  GLY GLY A ? n 
A 1  53 GLU  53 53  53  GLU GLU A ? n 
A 1  54 HIS  54 54  54  HIS HIS A ? n 
A 1  55 ASN  55 55  55  ASN ASN A ? n 
A 1  56 ILE  56 56  56  ILE ILE A ? n 
A 1  57 ALA  57 57  57  ALA ALA A ? n 
A 1  58 LEU  58 58  58  LEU LEU A ? n 
A 1  59 SER  59 59  59  SER SER A ? n 
A 1  60 GLU  60 60  60  GLU GLU A ? n 
A 1  61 GLY  61 61  61  GLY GLY A ? n 
A 1  62 THR  62 62  62  THR THR A ? n 
A 1  63 GLU  63 63  63  GLU GLU A ? n 
A 1  64 GLN  64 64  64  GLN GLN A ? n 
A 1  65 PHE  65 65  65  PHE PHE A ? n 
A 1  66 ILE  66 66  66  ILE ILE A ? n 
A 1  67 ASN  67 67  67  ASN ASN A ? n 
A 1  68 SER  68 68  68  SER SER A ? n 
A 1  69 ALA  69 69  69  ALA ALA A ? n 
A 1  70 LYS  70 70  70  LYS LYS A ? n 
A 1  71 VAL  71 71  71  VAL VAL A ? n 
A 1  72 ILE  72 72  72  ILE ILE A ? n 
A 1  73 ARG  73 73  73  ARG ARG A ? n 
A 1  74 HIS  74 74  74  HIS HIS A ? n 
A 1  75 PRO  75 75  75  PRO PRO A ? n 
A 1  76 SER  76 76  76  SER SER A ? n 
A 1  77 TYR  77 77  77  TYR TYR A ? n 
A 1  78 ASN  78 78  78  ASN ASN A ? n 
A 1  79 SER  79 79  79  SER SER A ? n 
A 1  80 ARG  80 80  80  ARG ARG A ? n 
A 1  81 THR  81 81  81  THR THR A ? n 
A 1  82 ILE  82 82  82  ILE ILE A ? n 
A 1  83 ASP  83 83  83  ASP ASP A ? n 
A 1  84 ASN  84 84  84  ASN ASN A ? n 
A 1  85 ASP  85 85  85  ASP ASP A ? n 
A 1  86 ILE  86 86  86  ILE ILE A ? n 
A 1  87 MET  87 87  87  MET MET A ? n 
A 1  88 LEU  88 88  88  LEU LEU A ? n 
A 1  89 ILE  89 89  89  ILE ILE A ? n 
A 1  90 LYS  90 90  90  LYS LYS A ? n 
A 1  91 LEU  91 91  91  LEU LEU A ? n 
A 1  92 ALA  92 92  92  ALA ALA A ? n 
A 1  93 SER  93 93  93  SER SER A ? n 
A 1  94 PRO  94 94  94  PRO PRO A ? n 
A 1  95 ALA  95 95  95  ALA ALA A ? n 
A 1  96 SER  96 96  96  SER SER A ? n 
A 1  97 LEU  97 97  97  LEU LEU A ? n 
A 1  98 ASN  98 98  98  ASN ASN A ? n 
A 1  99 SER  99 99  99  SER SER A ? n 
A 1 100 ASN 100 100 100 ASN ASN A ? n 
A 1 101 VAL 101 101 101 VAL VAL A ? n 
A 1 102 ASN 102 102 102 ASN ASN A ? n 
A 1 103 THR 103 103 103 THR THR A ? n 
A 1 104 VAL 104 104 104 VAL VAL A ? n 
A 1 105 ALA 105 105 105 ALA ALA A ? n 
A 1 106 LEU 106 106 106 LEU LEU A ? n 
A 1 107 PRO 107 107 107 PRO PRO A ? n 
A 1 108 SER 108 108 108 SER SER A ? n 
A 1 109 SER 109 109 109 SER SER A ? n 
A 1 110 CYS 110 110 110 CYS CYS A ? n 
A 1 111 ALA 111 111 111 ALA ALA A ? n 
A 1 112 ALA 112 112 112 ALA ALA A ? n 
A 1 113 ALA 113 113 113 ALA ALA A ? n 
A 1 114 GLY 114 114 114 GLY GLY A ? n 
A 1 115 THR 115 115 115 THR THR A ? n 
A 1 116 SER 116 116 116 SER SER A ? n 
A 1 117 CYS 117 117 117 CYS CYS A ? n 
A 1 118 LEU 118 118 118 LEU LEU A ? n 
A 1 119 VAL 119 119 119 VAL VAL A ? n 
A 1 120 SER 120 120 120 SER SER A ? n 
A 1 121 GLY 121 121 121 GLY GLY A ? n 
A 1 122 TRP 122 122 122 TRP TRP A ? n 
A 1 123 GLY 123 123 123 GLY GLY A ? n 
A 1 124 ASN 124 124 124 ASN ASN A ? n 
A 1 125 LEU 125 125 125 LEU LEU A ? n 
A 1 126 SER 126 126 126 SER SER A ? n 
A 1 127 THR 127 127 127 THR THR A ? n 
A 1 128 THR 128 128 128 THR THR A ? n 
A 1 129 THR 129 129 129 THR THR A ? n 
A 1 130 SER 130 130 130 SER SER A ? n 
A 1 131 ASN 131 131 131 ASN ASN A ? n 
A 1 132 TYR 132 132 132 TYR TYR A ? n 
A 1 133 PRO 133 133 133 PRO PRO A ? n 
A 1 134 ASP 134 134 134 ASP ASP A ? n 
A 1 135 LEU 135 135 135 LEU LEU A ? n 
A 1 136 LEU 136 136 136 LEU LEU A ? n 
A 1 137 GLN 137 137 137 GLN GLN A ? n 
A 1 138 CYS 138 138 138 CYS CYS A ? n 
A 1 139 LEU 139 139 139 LEU LEU A ? n 
A 1 140 ASN 140 140 140 ASN ASN A ? n 
A 1 141 ALA 141 141 141 ALA ALA A ? n 
A 1 142 PRO 142 142 142 PRO PRO A ? n 
A 1 143 ILE 143 143 143 ILE ILE A ? n 
A 1 144 LEU 144 144 144 LEU LEU A ? n 
A 1 145 THR 145 145 145 THR THR A ? n 
A 1 146 THR 146 146 146 THR THR A ? n 
A 1 147 ALA 147 147 147 ALA ALA A ? n 
A 1 148 GLN 148 148 148 GLN GLN A ? n 
A 1 149 CYS 149 149 149 CYS CYS A ? n 
A 1 150 SER 150 150 150 SER SER A ? n 
A 1 151 SER 151 151 151 SER SER A ? n 
A 1 152 ALA 152 152 152 ALA ALA A ? n 
A 1 153 TYR 153 153 153 TYR TYR A ? n 
A 1 154 PRO 154 154 154 PRO PRO A ? n 
A 1 155 GLY 155 155 155 GLY GLY A ? n 
A 1 156 GLN 156 156 156 GLN GLN A ? n 
A 1 157 ILE 157 157 157 ILE ILE A ? n 
A 1 158 THR 158 158 158 THR THR A ? n 
A 1 159 ASN 159 159 159 ASN ASN A ? n 
A 1 160 ASN 160 160 160 ASN ASN A ? n 
A 1 161 MET 161 161 161 MET MET A ? n 
A 1 162 PHE 162 162 162 PHE PHE A ? n 
A 1 163 CYS 163 163 163 CYS CYS A ? n 
A 1 164 ALA 164 164 164 ALA ALA A ? n 
A 1 165 GLY 165 165 165 GLY GLY A ? n 
A 1 166 PHE 166 166 166 PHE PHE A ? n 
A 1 167 LEU 167 167 167 LEU LEU A ? n 
A 1 168 GLU 168 168 168 GLU GLU A ? n 
A 1 169 GLY 169 169 169 GLY GLY A ? n 
A 1 170 GLY 170 170 170 GLY GLY A ? n 
A 1 171 LYS 171 171 171 LYS LYS A ? n 
A 1 172 ASP 172 172 172 ASP ASP A ? n 
A 1 173 SER 173 173 173 SER SER A ? n 
A 1 174 CYS 174 174 174 CYS CYS A ? n 
A 1 175 GLN 175 175 175 GLN GLN A ? n 
A 1 176 GLY 176 176 176 GLY GLY A ? n 
A 1 177 ASP 177 177 177 ASP ASP A ? n 
A 1 178 SER 178 178 178 SER SER A ? n 
A 1 179 GLY 179 179 179 GLY GLY A ? n 
A 1 180 GLY 180 180 180 GLY GLY A ? n 
A 1 181 PRO 181 181 181 PRO PRO A ? n 
A 1 182 VAL 182 182 182 VAL VAL A ? n 
A 1 183 VAL 183 183 183 VAL VAL A ? n 
A 1 184 CYS 184 184 184 CYS CYS A ? n 
A 1 185 ASN 185 185 185 ASN ASN A ? n 
A 1 186 GLY 186 186 186 GLY GLY A ? n 
A 1 187 GLU 187 187 187 GLU GLU A ? n 
A 1 188 LEU 188 188 188 LEU LEU A ? n 
A 1 189 GLN 189 189 189 GLN GLN A ? n 
A 1 190 GLY 190 190 190 GLY GLY A ? n 
A 1 191 ILE 191 191 191 ILE ILE A ? n 
A 1 192 VAL 192 192 192 VAL VAL A ? n 
A 1 193 SER 193 193 193 SER SER A ? n 
A 1 194 TRP 194 194 194 TRP TRP A ? n 
A 1 195 GLY 195 195 195 GLY GLY A ? n 
A 1 196 ILE 196 196 196 ILE ILE A ? n 
A 1 197 GLY 197 197 197 GLY GLY A ? n 
A 1 198 CYS 198 198 198 CYS CYS A ? n 
A 1 199 ALA 199 199 199 ALA ALA A ? n 
A 1 200 GLN 200 200 200 GLN GLN A ? n 
A 1 201 ARG 201 201 201 ARG ARG A ? n 
A 1 202 ASN 202 202 202 ASN ASN A ? n 
A 1 203 TYR 203 203 203 TYR TYR A ? n 
A 1 204 PRO 204 204 204 PRO PRO A ? n 
A 1 205 GLY 205 205 205 GLY GLY A ? n 
A 1 206 VAL 206 206 206 VAL VAL A ? n 
A 1 207 TYR 207 207 207 TYR TYR A ? n 
A 1 208 ALA 208 208 208 ALA ALA A ? n 
A 1 209 LYS 209 209 209 LYS LYS A ? n 
A 1 210 VAL 210 210 210 VAL VAL A ? n 
A 1 211 CYS 211 211 211 CYS CYS A ? n 
A 1 212 ASN 212 212 212 ASN ASN A ? n 
A 1 213 TYR 213 213 213 TYR TYR A ? n 
A 1 214 ASN 214 214 214 ASN ASN A ? n 
A 1 215 SER 215 215 215 SER SER A ? n 
A 1 216 TRP 216 216 216 TRP TRP A ? n 
A 1 217 ILE 217 217 217 ILE ILE A ? n 
A 1 218 GLN 218 218 218 GLN GLN A ? n 
A 1 219 SER 219 219 219 SER SER A ? n 
A 1 220 THR 220 220 220 THR THR A ? n 
A 1 221 ILE 221 221 221 ILE ILE A ? n 
A 1 222 ALA 222 222 222 ALA ALA A ? n 
A 1 223 ALA 223 223 223 ALA ALA A ? n 
A 1 224 ASN 224 224 224 ASN ASN A ? n 
# 
loop_
_atom_site.group_PDB 
_atom_site.id 
_atom_site.type_symbol 
_atom_site.label_atom_id 
_atom_site.label_alt_id 
_atom_site.label_comp_id 
_atom_site.label_asym_id 
_atom_site.label_entity_id 
_atom_site.label_seq_id 
_atom_site.pdbx_PDB_ins_code 
_atom_site.Cartn_x 
_atom_site.Cartn_y 
_atom_site.Cartn_z 
_atom_site.occupancy 
_atom_site.B_iso_or_equiv 
_atom_site.pdbx_formal_charge 
_atom_site.auth_seq_id 
_atom_site.auth_comp_id 
_atom_site.auth_asym_id 
_atom_site.auth_atom_id 
_atom_site.pdbx_PDB_model_num 
ATOM 1    N N   ? LYS A 1   1 ?  -0.813   9.310  -7.411 1.000 62.120 ? 1   LYS A N   1 
ATOM 2    C CA  ? LYS A 1   1 ?  -0.797   9.659  -8.829 1.000 62.120 ? 1   LYS A CA  1 
ATOM 3    C C   ? LYS A 1   1 ?  -0.204   8.529  -9.666 1.000 62.120 ? 1   LYS A C   1 
ATOM 4    C CB  ? LYS A 1   1 ?  -0.008  10.949  -9.055 1.000 62.120 ? 1   LYS A CB  1 
ATOM 5    O O   ? LYS A 1   1 ?   0.873   8.017  -9.353 1.000 62.120 ? 1   LYS A O   1 
ATOM 6    C CG  ? LYS A 1   1 ?  -0.146  11.521 -10.459 1.000 62.120 ? 1   LYS A CG  1 
ATOM 7    C CD  ? LYS A 1   1 ?   0.542  12.874 -10.582 1.000 62.120 ? 1   LYS A CD  1 
ATOM 8    C CE  ? LYS A 1   1 ?   0.466  13.414 -12.003 1.000 62.120 ? 1   LYS A CE  1 
ATOM 9    N NZ  ? LYS A 1   1 ?   1.144  14.739 -12.130 1.000 62.120 ? 1   LYS A NZ  1 
ATOM 10   N N   ? ILE A 1   2 ?  -1.055   8.121 -10.699 1.000 83.840 ? 2   ILE A N   1 
ATOM 11   C CA  ? ILE A 1   2 ?  -0.618   7.192 -11.736 1.000 83.840 ? 2   ILE A CA  1 
ATOM 12   C C   ? ILE A 1   2 ?  -0.253   7.965 -13.001 1.000 83.840 ? 2   ILE A C   1 
ATOM 13   C CB  ? ILE A 1   2 ?  -1.706   6.140 -12.046 1.000 83.840 ? 2   ILE A CB  1 
ATOM 14   O O   ? ILE A 1   2 ?  -1.106   8.620 -13.604 1.000 83.840 ? 2   ILE A O   1 
ATOM 15   C CG1 ? ILE A 1   2 ?  -2.087   5.374 -10.773 1.000 83.840 ? 2   ILE A CG1 1 
ATOM 16   C CG2 ? ILE A 1   2 ?  -1.233   5.180 -13.141 1.000 83.840 ? 2   ILE A CG2 1 
ATOM 17   C CD1 ? ILE A 1   2 ?  -0.966   4.510 -10.212 1.000 83.840 ? 2   ILE A CD1 1 
ATOM 18   N N   ? ILE A 1   3 ?   0.937   8.220 -13.283 1.000 88.140 ? 3   ILE A N   1 
ATOM 19   C CA  ? ILE A 1   3 ?   1.416   8.873 -14.496 1.000 88.140 ? 3   ILE A CA  1 
ATOM 20   C C   ? ILE A 1   3 ?   1.251   7.933 -15.688 1.000 88.140 ? 3   ILE A C   1 
ATOM 21   C CB  ? ILE A 1   3 ?   2.892   9.309 -14.358 1.000 88.140 ? 3   ILE A CB  1 
ATOM 22   O O   ? ILE A 1   3 ?   1.681   6.778 -15.640 1.000 88.140 ? 3   ILE A O   1 
ATOM 23   C CG1 ? ILE A 1   3 ?   3.055  10.277 -13.180 1.000 88.140 ? 3   ILE A CG1 1 
ATOM 24   C CG2 ? ILE A 1   3 ?   3.393   9.942 -15.659 1.000 88.140 ? 3   ILE A CG2 1 
ATOM 25   C CD1 ? ILE A 1   3 ?   4.495  10.694 -12.916 1.000 88.140 ? 3   ILE A CD1 1 
ATOM 26   N N   ? GLY A 1   4 ?   0.541   8.526 -16.748 1.000 86.670 ? 4   GLY A N   1 
ATOM 27   C CA  ? GLY A 1   4 ?   0.403   7.728 -17.956 1.000 86.670 ? 4   GLY A CA  1 
ATOM 28   C C   ? GLY A 1   4 ?  -0.717   6.708 -17.873 1.000 86.670 ? 4   GLY A C   1 
ATOM 29   O O   ? GLY A 1   4 ?  -0.811   5.811 -18.713 1.000 86.670 ? 4   GLY A O   1 
ATOM 30   N N   ? GLY A 1   5 ?  -1.647   6.765 -16.726 1.000 91.030 ? 5   GLY A N   1 
ATOM 31   C CA  ? GLY A 1   5 ?  -2.825   5.930 -16.549 1.000 91.030 ? 5   GLY A CA  1 
ATOM 32   C C   ? GLY A 1   5 ?  -4.105   6.601 -17.009 1.000 91.030 ? 5   GLY A C   1 
ATOM 33   O O   ? GLY A 1   5 ?  -4.066   7.578 -17.759 1.000 91.030 ? 5   GLY A O   1 
ATOM 34   N N   ? SER A 1   6 ?  -5.254   6.016 -16.674 1.000 93.980 ? 6   SER A N   1 
ATOM 35   C CA  ? SER A 1   6 ?  -6.582   6.524 -17.002 1.000 93.980 ? 6   SER A CA  1 
ATOM 36   C C   ? SER A 1   6 ?  -7.521   6.430 -15.804 1.000 93.980 ? 6   SER A C   1 
ATOM 37   C CB  ? SER A 1   6 ?  -7.173   5.755 -18.184 1.000 93.980 ? 6   SER A CB  1 
ATOM 38   O O   ? SER A 1   6 ?  -7.227   5.732 -14.831 1.000 93.980 ? 6   SER A O   1 
ATOM 39   O OG  ? SER A 1   6 ?  -7.288   4.376 -17.881 1.000 93.980 ? 6   SER A OG  1 
ATOM 40   N N   ? THR A 1   7 ?  -8.539   7.273 -15.862 1.000 95.420 ? 7   THR A N   1 
ATOM 41   C CA  ? THR A 1   7 ?  -9.561   7.182 -14.825 1.000 95.420 ? 7   THR A CA  1 
ATOM 42   C C   ? THR A 1   7 ? -10.149   5.775 -14.768 1.000 95.420 ? 7   THR A C   1 
ATOM 43   C CB  ? THR A 1   7 ? -10.689   8.203 -15.061 1.000 95.420 ? 7   THR A CB  1 
ATOM 44   O O   ? THR A 1   7 ? -10.521   5.210 -15.799 1.000 95.420 ? 7   THR A O   1 
ATOM 45   C CG2 ? THR A 1   7 ? -11.763   8.095 -13.984 1.000 95.420 ? 7   THR A CG2 1 
ATOM 46   O OG1 ? THR A 1   7 ? -10.139   9.526 -15.041 1.000 95.420 ? 7   THR A OG1 1 
ATOM 47   N N   ? CYS A 1   8 ? -10.172   5.223 -13.544 1.000 94.820 ? 8   CYS A N   1 
ATOM 48   C CA  ? CYS A 1   8 ? -10.752   3.902 -13.326 1.000 94.820 ? 8   CYS A CA  1 
ATOM 49   C C   ? CYS A 1   8 ? -12.257   3.921 -13.566 1.000 94.820 ? 8   CYS A C   1 
ATOM 50   C CB  ? CYS A 1   8 ? -10.458   3.416 -11.907 1.000 94.820 ? 8   CYS A CB  1 
ATOM 51   O O   ? CYS A 1   8 ? -12.920   4.923 -13.295 1.000 94.820 ? 8   CYS A O   1 
ATOM 52   S SG  ? CYS A 1   8 ?  -8.699   3.193 -11.563 1.000 94.820 ? 8   CYS A SG  1 
ATOM 53   N N   ? ALA A 1   9 ? -12.712   2.753 -14.109 1.000 94.980 ? 9   ALA A N   1 
ATOM 54   C CA  ? ALA A 1   9 ? -14.165   2.612 -14.145 1.000 94.980 ? 9   ALA A CA  1 
ATOM 55   C C   ? ALA A 1   9 ? -14.759   2.684 -12.741 1.000 94.980 ? 9   ALA A C   1 
ATOM 56   C CB  ? ALA A 1   9 ? -14.555   1.297 -14.817 1.000 94.980 ? 9   ALA A CB  1 
ATOM 57   O O   ? ALA A 1   9 ? -14.171   2.173 -11.785 1.000 94.980 ? 9   ALA A O   1 
ATOM 58   N N   ? ARG A 1  10 ? -15.865   3.398 -12.626 1.000 93.280 ? 10  ARG A N   1 
ATOM 59   C CA  ? ARG A 1  10 ? -16.540   3.502 -11.337 1.000 93.280 ? 10  ARG A CA  1 
ATOM 60   C C   ? ARG A 1  10 ? -16.752   2.125 -10.717 1.000 93.280 ? 10  ARG A C   1 
ATOM 61   C CB  ? ARG A 1  10 ? -17.882   4.221 -11.488 1.000 93.280 ? 10  ARG A CB  1 
ATOM 62   O O   ? ARG A 1  10 ? -17.140   1.180 -11.408 1.000 93.280 ? 10  ARG A O   1 
ATOM 63   C CG  ? ARG A 1  10 ? -18.535   4.591 -10.166 1.000 93.280 ? 10  ARG A CG  1 
ATOM 64   C CD  ? ARG A 1  10 ? -19.736   5.505 -10.366 1.000 93.280 ? 10  ARG A CD  1 
ATOM 65   N NE  ? ARG A 1  10 ? -20.267   5.985  -9.094 1.000 93.280 ? 10  ARG A NE  1 
ATOM 66   N NH1 ? ARG A 1  10 ? -21.925   7.285 -10.039 1.000 93.280 ? 10  ARG A NH1 1 
ATOM 67   N NH2 ? ARG A 1  10 ? -21.695   7.192  -7.761 1.000 93.280 ? 10  ARG A NH2 1 
ATOM 68   C CZ  ? ARG A 1  10 ? -21.294   6.819  -8.967 1.000 93.280 ? 10  ARG A CZ  1 
ATOM 69   N N   ? ASN A 1  11 ? -16.356   1.924  -9.409 1.000 91.590 ? 11  ASN A N   1 
ATOM 70   C CA  ? ASN A 1  11 ? -16.582   0.738  -8.591 1.000 91.590 ? 11  ASN A CA  1 
ATOM 71   C C   ? ASN A 1  11 ? -15.751  -0.446  -9.078 1.000 91.590 ? 11  ASN A C   1 
ATOM 72   C CB  ? ASN A 1  11 ? -18.068   0.373  -8.573 1.000 91.590 ? 11  ASN A CB  1 
ATOM 73   O O   ? ASN A 1  11 ? -16.028  -1.593  -8.721 1.000 91.590 ? 11  ASN A O   1 
ATOM 74   C CG  ? ASN A 1  11 ? -18.931   1.470  -7.983 1.000 91.590 ? 11  ASN A CG  1 
ATOM 75   N ND2 ? ASN A 1  11 ? -20.160   1.586  -8.474 1.000 91.590 ? 11  ASN A ND2 1 
ATOM 76   O OD1 ? ASN A 1  11 ? -18.498   2.209  -7.095 1.000 91.590 ? 11  ASN A OD1 1 
ATOM 77   N N   ? SER A 1  12 ? -14.781  -0.229  -9.944 1.000 94.840 ? 12  SER A N   1 
ATOM 78   C CA  ? SER A 1  12 ? -13.948  -1.280 -10.518 1.000 94.840 ? 12  SER A CA  1 
ATOM 79   C C   ? SER A 1  12 ? -12.858  -1.714  -9.544 1.000 94.840 ? 12  SER A C   1 
ATOM 80   C CB  ? SER A 1  12 ? -13.315  -0.809 -11.827 1.000 94.840 ? 12  SER A CB  1 
ATOM 81   O O   ? SER A 1  12 ? -12.256  -2.777  -9.711 1.000 94.840 ? 12  SER A O   1 
ATOM 82   O OG  ? SER A 1  12 ? -12.471   0.308 -11.605 1.000 94.840 ? 12  SER A OG  1 
ATOM 83   N N   ? VAL A 1  13 ? -12.583  -1.008  -8.473 1.000 96.530 ? 13  VAL A N   1 
ATOM 84   C CA  ? VAL A 1  13 ? -11.565  -1.305  -7.471 1.000 96.530 ? 13  VAL A CA  1 
ATOM 85   C C   ? VAL A 1  13 ? -12.145  -1.111  -6.072 1.000 96.530 ? 13  VAL A C   1 
ATOM 86   C CB  ? VAL A 1  13 ? -10.311  -0.421  -7.657 1.000 96.530 ? 13  VAL A CB  1 
ATOM 87   O O   ? VAL A 1  13 ? -11.766  -0.177  -5.361 1.000 96.530 ? 13  VAL A O   1 
ATOM 88   C CG1 ? VAL A 1  13 ?  -9.124  -1.000  -6.889 1.000 96.530 ? 13  VAL A CG1 1 
ATOM 89   C CG2 ? VAL A 1  13 ?  -9.975  -0.278  -9.140 1.000 96.530 ? 13  VAL A CG2 1 
ATOM 90   N N   ? PRO A 1  14 ? -13.074  -1.986  -5.635 1.000 97.260 ? 14  PRO A N   1 
ATOM 91   C CA  ? PRO A 1  14 ? -13.860  -1.790  -4.414 1.000 97.260 ? 14  PRO A CA  1 
ATOM 92   C C   ? PRO A 1  14 ? -13.054  -2.054  -3.145 1.000 97.260 ? 14  PRO A C   1 
ATOM 93   C CB  ? PRO A 1  14 ? -14.997  -2.805  -4.560 1.000 97.260 ? 14  PRO A CB  1 
ATOM 94   O O   ? PRO A 1  14 ? -13.536  -1.796  -2.038 1.000 97.260 ? 14  PRO A O   1 
ATOM 95   C CG  ? PRO A 1  14 ? -14.413  -3.918  -5.370 1.000 97.260 ? 14  PRO A CG  1 
ATOM 96   C CD  ? PRO A 1  14 ? -13.475  -3.329  -6.384 1.000 97.260 ? 14  PRO A CD  1 
ATOM 97   N N   ? TYR A 1  15 ? -11.738  -2.505  -3.337 1.000 98.200 ? 15  TYR A N   1 
ATOM 98   C CA  ? TYR A 1  15 ? -10.876  -2.828  -2.206 1.000 98.200 ? 15  TYR A CA  1 
ATOM 99   C C   ? TYR A 1  15 ?  -9.962  -1.657  -1.865 1.000 98.200 ? 15  TYR A C   1 
ATOM 100  C CB  ? TYR A 1  15 ? -10.038  -4.074  -2.508 1.000 98.200 ? 15  TYR A CB  1 
ATOM 101  O O   ? TYR A 1  15 ?  -9.267  -1.681  -0.846 1.000 98.200 ? 15  TYR A O   1 
ATOM 102  C CG  ? TYR A 1  15 ?  -9.390  -4.054  -3.871 1.000 98.200 ? 15  TYR A CG  1 
ATOM 103  C CD1 ? TYR A 1  15 ?  -9.926  -4.786  -4.929 1.000 98.200 ? 15  TYR A CD1 1 
ATOM 104  C CD2 ? TYR A 1  15 ?  -8.241  -3.306  -4.104 1.000 98.200 ? 15  TYR A CD2 1 
ATOM 105  C CE1 ? TYR A 1  15 ?  -9.331  -4.772  -6.186 1.000 98.200 ? 15  TYR A CE1 1 
ATOM 106  C CE2 ? TYR A 1  15 ?  -7.638  -3.285  -5.357 1.000 98.200 ? 15  TYR A CE2 1 
ATOM 107  O OH  ? TYR A 1  15 ?  -7.597  -4.003  -7.633 1.000 98.200 ? 15  TYR A OH  1 
ATOM 108  C CZ  ? TYR A 1  15 ?  -8.190  -4.020  -6.390 1.000 98.200 ? 15  TYR A CZ  1 
ATOM 109  N N   ? ILE A 1  16 ?  -9.819  -0.667  -2.767 1.000 97.290 ? 16  ILE A N   1 
ATOM 110  C CA  ? ILE A 1  16 ?  -8.875   0.429  -2.573 1.000 97.290 ? 16  ILE A CA  1 
ATOM 111  C C   ? ILE A 1  16 ?  -9.372   1.347  -1.458 1.000 97.290 ? 16  ILE A C   1 
ATOM 112  C CB  ? ILE A 1  16 ?  -8.668   1.233  -3.876 1.000 97.290 ? 16  ILE A CB  1 
ATOM 113  O O   ? ILE A 1  16 ? -10.573   1.609  -1.350 1.000 97.290 ? 16  ILE A O   1 
ATOM 114  C CG1 ? ILE A 1  16 ?  -7.488   2.200  -3.725 1.000 97.290 ? 16  ILE A CG1 1 
ATOM 115  C CG2 ? ILE A 1  16 ?  -9.946   1.985  -4.256 1.000 97.290 ? 16  ILE A CG2 1 
ATOM 116  C CD1 ? ILE A 1  16 ?  -6.952   2.734  -5.046 1.000 97.290 ? 16  ILE A CD1 1 
ATOM 117  N N   ? VAL A 1  17 ?  -8.434   1.814  -0.597 1.000 97.650 ? 17  VAL A N   1 
ATOM 118  C CA  ? VAL A 1  17 ?  -8.758   2.618   0.577 1.000 97.650 ? 17  VAL A CA  1 
ATOM 119  C C   ? VAL A 1  17 ?  -7.997   3.941   0.524 1.000 97.650 ? 17  VAL A C   1 
ATOM 120  C CB  ? VAL A 1  17 ?  -8.432   1.867   1.887 1.000 97.650 ? 17  VAL A CB  1 
ATOM 121  O O   ? VAL A 1  17 ?  -6.838   3.981   0.103 1.000 97.650 ? 17  VAL A O   1 
ATOM 122  C CG1 ? VAL A 1  17 ?  -9.222   0.562   1.973 1.000 97.650 ? 17  VAL A CG1 1 
ATOM 123  C CG2 ? VAL A 1  17 ?  -6.932   1.595   1.986 1.000 97.650 ? 17  VAL A CG2 1 
ATOM 124  N N   ? SER A 1  18 ?  -8.695   5.009   0.938 1.000 97.470 ? 18  SER A N   1 
ATOM 125  C CA  ? SER A 1  18 ?  -8.046   6.290   1.195 1.000 97.470 ? 18  SER A CA  1 
ATOM 126  C C   ? SER A 1  18 ?  -7.703   6.449   2.673 1.000 97.470 ? 18  SER A C   1 
ATOM 127  C CB  ? SER A 1  18 ?  -8.940   7.445   0.744 1.000 97.470 ? 18  SER A CB  1 
ATOM 128  O O   ? SER A 1  18 ?  -8.593   6.438   3.526 1.000 97.470 ? 18  SER A O   1 
ATOM 129  O OG  ? SER A 1  18 ?  -8.378   8.692   1.116 1.000 97.470 ? 18  SER A OG  1 
ATOM 130  N N   ? LEU A 1  19 ?  -6.417   6.526   2.925 1.000 97.820 ? 19  LEU A N   1 
ATOM 131  C CA  ? LEU A 1  19 ?  -6.005   6.870   4.282 1.000 97.820 ? 19  LEU A CA  1 
ATOM 132  C C   ? LEU A 1  19 ?  -6.024   8.381   4.489 1.000 97.820 ? 19  LEU A C   1 
ATOM 133  C CB  ? LEU A 1  19 ?  -4.605   6.321   4.572 1.000 97.820 ? 19  LEU A CB  1 
ATOM 134  O O   ? LEU A 1  19 ?  -5.334   9.118   3.781 1.000 97.820 ? 19  LEU A O   1 
ATOM 135  C CG  ? LEU A 1  19 ?  -4.403   4.823   4.341 1.000 97.820 ? 19  LEU A CG  1 
ATOM 136  C CD1 ? LEU A 1  19 ?  -3.022   4.394   4.827 1.000 97.820 ? 19  LEU A CD1 1 
ATOM 137  C CD2 ? LEU A 1  19 ?  -5.495   4.021   5.041 1.000 97.820 ? 19  LEU A CD2 1 
ATOM 138  N N   ? ASN A 1  20 ?  -6.800   8.756   5.513 1.000 96.580 ? 20  ASN A N   1 
ATOM 139  C CA  ? ASN A 1  20 ?  -7.132  10.169   5.664 1.000 96.580 ? 20  ASN A CA  1 
ATOM 140  C C   ? ASN A 1  20 ?  -6.827  10.669   7.073 1.000 96.580 ? 20  ASN A C   1 
ATOM 141  C CB  ? ASN A 1  20 ?  -8.602  10.415   5.319 1.000 96.580 ? 20  ASN A CB  1 
ATOM 142  O O   ? ASN A 1  20 ?  -7.163  10.007   8.057 1.000 96.580 ? 20  ASN A O   1 
ATOM 143  C CG  ? ASN A 1  20 ?  -8.942  11.890   5.229 1.000 96.580 ? 20  ASN A CG  1 
ATOM 144  N ND2 ? ASN A 1  20 ?  -9.122  12.383   4.009 1.000 96.580 ? 20  ASN A ND2 1 
ATOM 145  O OD1 ? ASN A 1  20 ?  -9.041  12.580   6.246 1.000 96.580 ? 20  ASN A OD1 1 
ATOM 146  N N   ? SER A 1  21 ?  -6.123  11.849   7.246 1.000 95.110 ? 21  SER A N   1 
ATOM 147  C CA  ? SER A 1  21 ?  -5.897  12.574   8.492 1.000 95.110 ? 21  SER A CA  1 
ATOM 148  C C   ? SER A 1  21 ?  -6.243  14.052   8.341 1.000 95.110 ? 21  SER A C   1 
ATOM 149  C CB  ? SER A 1  21 ?  -4.444  12.426   8.943 1.000 95.110 ? 21  SER A CB  1 
ATOM 150  O O   ? SER A 1  21 ?  -5.568  14.914   8.908 1.000 95.110 ? 21  SER A O   1 
ATOM 151  O OG  ? SER A 1  21 ?  -3.558  12.934   7.961 1.000 95.110 ? 21  SER A OG  1 
ATOM 152  N N   ? GLY A 1  22 ?  -7.285  14.333   7.699 1.000 93.170 ? 22  GLY A N   1 
ATOM 153  C CA  ? GLY A 1  22 ?  -7.683  15.674   7.301 1.000 93.170 ? 22  GLY A CA  1 
ATOM 154  C C   ? GLY A 1  22 ?  -7.565  15.912   5.807 1.000 93.170 ? 22  GLY A C   1 
ATOM 155  O O   ? GLY A 1  22 ?  -8.192  16.826   5.268 1.000 93.170 ? 22  GLY A O   1 
ATOM 156  N N   ? TYR A 1  23 ?  -6.764  15.094   5.244 1.000 92.740 ? 23  TYR A N   1 
ATOM 157  C CA  ? TYR A 1  23 ?  -6.572  15.003   3.801 1.000 92.740 ? 23  TYR A CA  1 
ATOM 158  C C   ? TYR A 1  23 ?  -6.086  13.615   3.402 1.000 92.740 ? 23  TYR A C   1 
ATOM 159  C CB  ? TYR A 1  23 ?  -5.574  16.062   3.323 1.000 92.740 ? 23  TYR A CB  1 
ATOM 160  O O   ? TYR A 1  23 ?  -5.562  12.870   4.234 1.000 92.740 ? 23  TYR A O   1 
ATOM 161  C CG  ? TYR A 1  23 ?  -4.174  15.859   3.849 1.000 92.740 ? 23  TYR A CG  1 
ATOM 162  C CD1 ? TYR A 1  23 ?  -3.788  16.385   5.080 1.000 92.740 ? 23  TYR A CD1 1 
ATOM 163  C CD2 ? TYR A 1  23 ?  -3.235  15.141   3.116 1.000 92.740 ? 23  TYR A CD2 1 
ATOM 164  C CE1 ? TYR A 1  23 ?  -2.498  16.201   5.567 1.000 92.740 ? 23  TYR A CE1 1 
ATOM 165  C CE2 ? TYR A 1  23 ?  -1.942  14.952   3.594 1.000 92.740 ? 23  TYR A CE2 1 
ATOM 166  O OH  ? TYR A 1  23 ?  -0.306  15.299   5.297 1.000 92.740 ? 23  TYR A OH  1 
ATOM 167  C CZ  ? TYR A 1  23 ?  -1.584  15.484   4.819 1.000 92.740 ? 23  TYR A CZ  1 
ATOM 168  N N   ? HIS A 1  24 ?  -6.292  13.282   2.199 1.000 93.940 ? 24  HIS A N   1 
ATOM 169  C CA  ? HIS A 1  24 ?  -5.726  12.046   1.670 1.000 93.940 ? 24  HIS A CA  1 
ATOM 170  C C   ? HIS A 1  24 ?  -4.202  12.099   1.659 1.000 93.940 ? 24  HIS A C   1 
ATOM 171  C CB  ? HIS A 1  24 ?  -6.253  11.776   0.260 1.000 93.940 ? 24  HIS A CB  1 
ATOM 172  O O   ? HIS A 1  24 ?  -3.613  13.017   1.084 1.000 93.940 ? 24  HIS A O   1 
ATOM 173  C CG  ? HIS A 1  24 ?  -5.569  10.637  -0.428 1.000 93.940 ? 24  HIS A CG  1 
ATOM 174  C CD2 ? HIS A 1  24 ?  -4.509  10.614  -1.270 1.000 93.940 ? 24  HIS A CD2 1 
ATOM 175  N ND1 ? HIS A 1  24 ?  -5.974   9.328  -0.281 1.000 93.940 ? 24  HIS A ND1 1 
ATOM 176  C CE1 ? HIS A 1  24 ?  -5.189   8.547  -1.004 1.000 93.940 ? 24  HIS A CE1 1 
ATOM 177  N NE2 ? HIS A 1  24 ?  -4.292   9.302  -1.614 1.000 93.940 ? 24  HIS A NE2 1 
ATOM 178  N N   ? PHE A 1  25 ?  -3.598  11.072   2.271 1.000 94.490 ? 25  PHE A N   1 
ATOM 179  C CA  ? PHE A 1  25 ?  -2.141  11.145   2.278 1.000 94.490 ? 25  PHE A CA  1 
ATOM 180  C C   ? PHE A 1  25 ?  -1.531   9.827   1.816 1.000 94.490 ? 25  PHE A C   1 
ATOM 181  C CB  ? PHE A 1  25 ?  -1.626  11.500   3.676 1.000 94.490 ? 25  PHE A CB  1 
ATOM 182  O O   ? PHE A 1  25 ?  -0.366   9.782   1.417 1.000 94.490 ? 25  PHE A O   1 
ATOM 183  C CG  ? PHE A 1  25 ?  -1.860  10.423   4.701 1.000 94.490 ? 25  PHE A CG  1 
ATOM 184  C CD1 ? PHE A 1  25 ?  -3.036  10.391   5.440 1.000 94.490 ? 25  PHE A CD1 1 
ATOM 185  C CD2 ? PHE A 1  25 ?  -0.903   9.441   4.925 1.000 94.490 ? 25  PHE A CD2 1 
ATOM 186  C CE1 ? PHE A 1  25 ?  -3.255   9.395   6.390 1.000 94.490 ? 25  PHE A CE1 1 
ATOM 187  C CE2 ? PHE A 1  25 ?  -1.115   8.443   5.872 1.000 94.490 ? 25  PHE A CE2 1 
ATOM 188  C CZ  ? PHE A 1  25 ?  -2.292   8.423   6.604 1.000 94.490 ? 25  PHE A CZ  1 
ATOM 189  N N   ? CYS A 1  26 ?  -2.247   8.737   1.869 1.000 96.930 ? 26  CYS A N   1 
ATOM 190  C CA  ? CYS A 1  26 ?  -1.808   7.424   1.409 1.000 96.930 ? 26  CYS A CA  1 
ATOM 191  C C   ? CYS A 1  26 ?  -2.998   6.561   1.007 1.000 96.930 ? 26  CYS A C   1 
ATOM 192  C CB  ? CYS A 1  26 ?  -0.997   6.718   2.495 1.000 96.930 ? 26  CYS A CB  1 
ATOM 193  O O   ? CYS A 1  26 ?  -4.141   6.882   1.335 1.000 96.930 ? 26  CYS A O   1 
ATOM 194  S SG  ? CYS A 1  26 ?   0.756   7.152   2.494 1.000 96.930 ? 26  CYS A SG  1 
ATOM 195  N N   ? GLY A 1  27 ?  -2.680   5.532   0.293 1.000 97.300 ? 27  GLY A N   1 
ATOM 196  C CA  ? GLY A 1  27 ?  -3.678   4.520  -0.014 1.000 97.300 ? 27  GLY A CA  1 
ATOM 197  C C   ? GLY A 1  27 ?  -3.520   3.257   0.811 1.000 97.300 ? 27  GLY A C   1 
ATOM 198  O O   ? GLY A 1  27 ?  -2.638   3.175   1.668 1.000 97.300 ? 27  GLY A O   1 
ATOM 199  N N   ? GLY A 1  28 ?  -4.376   2.266   0.635 1.000 98.170 ? 28  GLY A N   1 
ATOM 200  C CA  ? GLY A 1  28 ?  -4.371   0.937   1.225 1.000 98.170 ? 28  GLY A CA  1 
ATOM 201  C C   ? GLY A 1  28 ?  -5.288  -0.037   0.509 1.000 98.170 ? 28  GLY A C   1 
ATOM 202  O O   ? GLY A 1  28 ?  -5.901   0.309  -0.503 1.000 98.170 ? 28  GLY A O   1 
ATOM 203  N N   ? SER A 1  29 ?  -5.248  -1.294   1.045 1.000 98.590 ? 29  SER A N   1 
ATOM 204  C CA  ? SER A 1  29 ?  -6.101  -2.349   0.506 1.000 98.590 ? 29  SER A CA  1 
ATOM 205  C C   ? SER A 1  29 ?  -6.877  -3.052   1.614 1.000 98.590 ? 29  SER A C   1 
ATOM 206  C CB  ? SER A 1  29 ?  -5.266  -3.369  -0.270 1.000 98.590 ? 29  SER A CB  1 
ATOM 207  O O   ? SER A 1  29 ?  -6.295  -3.477   2.614 1.000 98.590 ? 29  SER A O   1 
ATOM 208  O OG  ? SER A 1  29 ?  -4.472  -2.727  -1.252 1.000 98.590 ? 29  SER A OG  1 
ATOM 209  N N   ? LEU A 1  30 ?  -8.203  -3.054   1.408 1.000 98.720 ? 30  LEU A N   1 
ATOM 210  C CA  ? LEU A 1  30 ?  -9.034  -3.822   2.328 1.000 98.720 ? 30  LEU A CA  1 
ATOM 211  C C   ? LEU A 1  30 ?  -8.868  -5.319   2.090 1.000 98.720 ? 30  LEU A C   1 
ATOM 212  C CB  ? LEU A 1  30 ? -10.506  -3.429   2.177 1.000 98.720 ? 30  LEU A CB  1 
ATOM 213  O O   ? LEU A 1  30 ?  -9.191  -5.820   1.010 1.000 98.720 ? 30  LEU A O   1 
ATOM 214  C CG  ? LEU A 1  30 ? -11.471  -4.005   3.214 1.000 98.720 ? 30  LEU A CG  1 
ATOM 215  C CD1 ? LEU A 1  30 ? -11.143  -3.465   4.602 1.000 98.720 ? 30  LEU A CD1 1 
ATOM 216  C CD2 ? LEU A 1  30 ? -12.914  -3.685   2.838 1.000 98.720 ? 30  LEU A CD2 1 
ATOM 217  N N   ? ILE A 1  31 ?  -8.376  -6.122   3.106 1.000 98.580 ? 31  ILE A N   1 
ATOM 218  C CA  ? ILE A 1  31 ?  -8.059  -7.532   2.906 1.000 98.580 ? 31  ILE A CA  1 
ATOM 219  C C   ? ILE A 1  31 ?  -9.021  -8.397   3.715 1.000 98.580 ? 31  ILE A C   1 
ATOM 220  C CB  ? ILE A 1  31 ?  -6.597  -7.843   3.299 1.000 98.580 ? 31  ILE A CB  1 
ATOM 221  O O   ? ILE A 1  31 ?  -9.059  -9.618   3.547 1.000 98.580 ? 31  ILE A O   1 
ATOM 222  C CG1 ? ILE A 1  31 ?  -6.335  -7.426   4.751 1.000 98.580 ? 31  ILE A CG1 1 
ATOM 223  C CG2 ? ILE A 1  31 ?  -5.621  -7.149   2.345 1.000 98.580 ? 31  ILE A CG2 1 
ATOM 224  C CD1 ? ILE A 1  31 ?  -5.023  -7.950   5.318 1.000 98.580 ? 31  ILE A CD1 1 
ATOM 225  N N   ? SER A 1  32 ?  -9.873  -7.797   4.596 1.000 98.270 ? 32  SER A N   1 
ATOM 226  C CA  ? SER A 1  32 ? -11.026  -8.311   5.328 1.000 98.270 ? 32  SER A CA  1 
ATOM 227  C C   ? SER A 1  32 ? -11.966  -7.184   5.741 1.000 98.270 ? 32  SER A C   1 
ATOM 228  C CB  ? SER A 1  32 ? -10.572  -9.087   6.565 1.000 98.270 ? 32  SER A CB  1 
ATOM 229  O O   ? SER A 1  32 ? -11.687  -6.011   5.488 1.000 98.270 ? 32  SER A O   1 
ATOM 230  O OG  ? SER A 1  32 ? -10.220  -8.201   7.614 1.000 98.270 ? 32  SER A OG  1 
ATOM 231  N N   ? ASN A 1  33 ? -13.133  -7.565   6.353 1.000 98.260 ? 33  ASN A N   1 
ATOM 232  C CA  ? ASN A 1  33 ? -14.048  -6.497   6.741 1.000 98.260 ? 33  ASN A CA  1 
ATOM 233  C C   ? ASN A 1  33 ? -13.511  -5.702   7.927 1.000 98.260 ? 33  ASN A C   1 
ATOM 234  C CB  ? ASN A 1  33 ? -15.431  -7.066   7.065 1.000 98.260 ? 33  ASN A CB  1 
ATOM 235  O O   ? ASN A 1  33 ? -14.114  -4.709   8.339 1.000 98.260 ? 33  ASN A O   1 
ATOM 236  C CG  ? ASN A 1  33 ? -15.412  -8.001   8.257 1.000 98.260 ? 33  ASN A CG  1 
ATOM 237  N ND2 ? ASN A 1  33 ? -16.567  -8.570   8.583 1.000 98.260 ? 33  ASN A ND2 1 
ATOM 238  O OD1 ? ASN A 1  33 ? -14.369  -8.211   8.882 1.000 98.260 ? 33  ASN A OD1 1 
ATOM 239  N N   ? GLN A 1  34 ? -12.263  -6.087   8.428 1.000 98.430 ? 34  GLN A N   1 
ATOM 240  C CA  ? GLN A 1  34 ? -11.731  -5.416   9.610 1.000 98.430 ? 34  GLN A CA  1 
ATOM 241  C C   ? GLN A 1  34 ? -10.292  -4.961   9.383 1.000 98.430 ? 34  GLN A C   1 
ATOM 242  C CB  ? GLN A 1  34 ? -11.805  -6.336  10.829 1.000 98.430 ? 34  GLN A CB  1 
ATOM 243  O O   ? GLN A 1  34 ?  -9.707  -4.287  10.233 1.000 98.430 ? 34  GLN A O   1 
ATOM 244  C CG  ? GLN A 1  34 ? -13.221  -6.578  11.333 1.000 98.430 ? 34  GLN A CG  1 
ATOM 245  C CD  ? GLN A 1  34 ? -13.255  -7.304  12.664 1.000 98.430 ? 34  GLN A CD  1 
ATOM 246  N NE2 ? GLN A 1  34 ? -13.425  -6.552  13.746 1.000 98.430 ? 34  GLN A NE2 1 
ATOM 247  O OE1 ? GLN A 1  34 ? -13.130  -8.532  12.720 1.000 98.430 ? 34  GLN A OE1 1 
ATOM 248  N N   ? TRP A 1  35 ?  -9.655  -5.343   8.302 1.000 98.720 ? 35  TRP A N   1 
ATOM 249  C CA  ? TRP A 1  35 ?  -8.223  -5.086   8.197 1.000 98.720 ? 35  TRP A CA  1 
ATOM 250  C C   ? TRP A 1  35 ?  -7.879  -4.467   6.846 1.000 98.720 ? 35  TRP A C   1 
ATOM 251  C CB  ? TRP A 1  35 ?  -7.428  -6.379   8.397 1.000 98.720 ? 35  TRP A CB  1 
ATOM 252  O O   ? TRP A 1  35 ?  -8.415  -4.876   5.814 1.000 98.720 ? 35  TRP A O   1 
ATOM 253  C CG  ? TRP A 1  35 ?  -7.456  -6.900   9.803 1.000 98.720 ? 35  TRP A CG  1 
ATOM 254  C CD1 ? TRP A 1  35 ?  -8.310  -7.835  10.318 1.000 98.720 ? 35  TRP A CD1 1 
ATOM 255  C CD2 ? TRP A 1  35 ?  -6.593  -6.510  10.875 1.000 98.720 ? 35  TRP A CD2 1 
ATOM 256  C CE2 ? TRP A 1  35 ?  -6.980  -7.251  12.014 1.000 98.720 ? 35  TRP A CE2 1 
ATOM 257  C CE3 ? TRP A 1  35 ?  -5.528  -5.606  10.984 1.000 98.720 ? 35  TRP A CE3 1 
ATOM 258  N NE1 ? TRP A 1  35 ?  -8.029  -8.051  11.647 1.000 98.720 ? 35  TRP A NE1 1 
ATOM 259  C CH2 ? TRP A 1  35 ?  -5.300  -6.223  13.326 1.000 98.720 ? 35  TRP A CH2 1 
ATOM 260  C CZ2 ? TRP A 1  35 ?  -6.339  -7.114  13.247 1.000 98.720 ? 35  TRP A CZ2 1 
ATOM 261  C CZ3 ? TRP A 1  35 ?  -4.891  -5.471  12.212 1.000 98.720 ? 35  TRP A CZ3 1 
ATOM 262  N N   ? VAL A 1  36 ?  -6.970  -3.480   6.898 1.000 98.790 ? 36  VAL A N   1 
ATOM 263  C CA  ? VAL A 1  36 ?  -6.386  -2.798   5.748 1.000 98.790 ? 36  VAL A CA  1 
ATOM 264  C C   ? VAL A 1  36 ?  -4.874  -3.009   5.734 1.000 98.790 ? 36  VAL A C   1 
ATOM 265  C CB  ? VAL A 1  36 ?  -6.713  -1.287   5.759 1.000 98.790 ? 36  VAL A CB  1 
ATOM 266  O O   ? VAL A 1  36 ?  -4.223  -2.953   6.780 1.000 98.790 ? 36  VAL A O   1 
ATOM 267  C CG1 ? VAL A 1  36 ?  -6.001  -0.573   4.611 1.000 98.790 ? 36  VAL A CG1 1 
ATOM 268  C CG2 ? VAL A 1  36 ?  -8.222  -1.068   5.675 1.000 98.790 ? 36  VAL A CG2 1 
ATOM 269  N N   ? VAL A 1  37 ?  -4.361  -3.312   4.555 1.000 98.670 ? 37  VAL A N   1 
ATOM 270  C CA  ? VAL A 1  37 ?  -2.914  -3.374   4.375 1.000 98.670 ? 37  VAL A CA  1 
ATOM 271  C C   ? VAL A 1  37 ?  -2.428  -2.117   3.657 1.000 98.670 ? 37  VAL A C   1 
ATOM 272  C CB  ? VAL A 1  37 ?  -2.493  -4.635   3.588 1.000 98.670 ? 37  VAL A CB  1 
ATOM 273  O O   ? VAL A 1  37 ?  -3.065  -1.652   2.708 1.000 98.670 ? 37  VAL A O   1 
ATOM 274  C CG1 ? VAL A 1  37 ?  -1.000  -4.599   3.268 1.000 98.670 ? 37  VAL A CG1 1 
ATOM 275  C CG2 ? VAL A 1  37 ?  -2.844  -5.897   4.375 1.000 98.670 ? 37  VAL A CG2 1 
ATOM 276  N N   ? SER A 1  38 ?  -1.277  -1.498   4.098 1.000 98.630 ? 38  SER A N   1 
ATOM 277  C CA  ? SER A 1  38 ?  -0.685  -0.288   3.535 1.000 98.630 ? 38  SER A CA  1 
ATOM 278  C C   ? SER A 1  38 ?   0.827  -0.267   3.739 1.000 98.630 ? 38  SER A C   1 
ATOM 279  C CB  ? SER A 1  38 ?  -1.309   0.958   4.164 1.000 98.630 ? 38  SER A CB  1 
ATOM 280  O O   ? SER A 1  38 ?   1.410  -1.250   4.201 1.000 98.630 ? 38  SER A O   1 
ATOM 281  O OG  ? SER A 1  38 ?  -0.937   2.123   3.449 1.000 98.630 ? 38  SER A OG  1 
ATOM 282  N N   ? ALA A 1  39 ?   1.429   0.770   3.299 1.000 98.480 ? 39  ALA A N   1 
ATOM 283  C CA  ? ALA A 1  39 ?   2.872   0.917   3.464 1.000 98.480 ? 39  ALA A CA  1 
ATOM 284  C C   ? ALA A 1  39 ?   3.217   1.405   4.868 1.000 98.480 ? 39  ALA A C   1 
ATOM 285  C CB  ? ALA A 1  39 ?   3.432   1.878   2.418 1.000 98.480 ? 39  ALA A CB  1 
ATOM 286  O O   ? ALA A 1  39 ?   2.539   2.279   5.413 1.000 98.480 ? 39  ALA A O   1 
ATOM 287  N N   ? ALA A 1  40 ?   4.258   0.858   5.433 1.000 98.410 ? 40  ALA A N   1 
ATOM 288  C CA  ? ALA A 1  40 ?   4.710   1.229   6.771 1.000 98.410 ? 40  ALA A CA  1 
ATOM 289  C C   ? ALA A 1  40 ?   5.163   2.685   6.814 1.000 98.410 ? 40  ALA A C   1 
ATOM 290  C CB  ? ALA A 1  40 ?   5.842   0.309   7.224 1.000 98.410 ? 40  ALA A CB  1 
ATOM 291  O O   ? ALA A 1  40 ?   5.036   3.352   7.844 1.000 98.410 ? 40  ALA A O   1 
ATOM 292  N N   ? HIS A 1  41 ?   5.727   3.181   5.746 1.000 97.780 ? 41  HIS A N   1 
ATOM 293  C CA  ? HIS A 1  41 ?   6.218   4.554   5.705 1.000 97.780 ? 41  HIS A CA  1 
ATOM 294  C C   ? HIS A 1  41 ?   5.064   5.552   5.705 1.000 97.780 ? 41  HIS A C   1 
ATOM 295  C CB  ? HIS A 1  41 ?   7.101   4.771   4.475 1.000 97.780 ? 41  HIS A CB  1 
ATOM 296  O O   ? HIS A 1  41 ?   5.278   6.753   5.881 1.000 97.780 ? 41  HIS A O   1 
ATOM 297  C CG  ? HIS A 1  41 ?   6.332   4.893   3.199 1.000 97.780 ? 41  HIS A CG  1 
ATOM 298  C CD2 ? HIS A 1  41 ?   5.773   5.970   2.597 1.000 97.780 ? 41  HIS A CD2 1 
ATOM 299  N ND1 ? HIS A 1  41 ?   6.061   3.813   2.387 1.000 97.780 ? 41  HIS A ND1 1 
ATOM 300  C CE1 ? HIS A 1  41 ?   5.368   4.222   1.337 1.000 97.780 ? 41  HIS A CE1 1 
ATOM 301  N NE2 ? HIS A 1  41 ?   5.180   5.526   1.440 1.000 97.780 ? 41  HIS A NE2 1 
ATOM 302  N N   ? CYS A 1  42 ?   3.815   5.048   5.639 1.000 97.430 ? 42  CYS A N   1 
ATOM 303  C CA  ? CYS A 1  42 ?   2.607   5.864   5.699 1.000 97.430 ? 42  CYS A CA  1 
ATOM 304  C C   ? CYS A 1  42 ?   2.083   5.959   7.127 1.000 97.430 ? 42  CYS A C   1 
ATOM 305  C CB  ? CYS A 1  42 ?   1.525   5.287   4.786 1.000 97.430 ? 42  CYS A CB  1 
ATOM 306  O O   ? CYS A 1  42 ?   0.988   6.475   7.357 1.000 97.430 ? 42  CYS A O   1 
ATOM 307  S SG  ? CYS A 1  42 ?   1.855   5.523   3.026 1.000 97.430 ? 42  CYS A SG  1 
ATOM 308  N N   ? TYR A 1  43 ?   2.792   5.559   8.141 1.000 97.760 ? 43  TYR A N   1 
ATOM 309  C CA  ? TYR A 1  43 ?   2.325   5.381   9.511 1.000 97.760 ? 43  TYR A CA  1 
ATOM 310  C C   ? TYR A 1  43 ?   1.889   6.710  10.116 1.000 97.760 ? 43  TYR A C   1 
ATOM 311  C CB  ? TYR A 1  43 ?   3.421   4.749  10.375 1.000 97.760 ? 43  TYR A CB  1 
ATOM 312  O O   ? TYR A 1  43 ?   2.608   7.707  10.024 1.000 97.760 ? 43  TYR A O   1 
ATOM 313  C CG  ? TYR A 1  43 ?   3.053   4.635  11.835 1.000 97.760 ? 43  TYR A CG  1 
ATOM 314  C CD1 ? TYR A 1  43 ?   3.363   5.654  12.733 1.000 97.760 ? 43  TYR A CD1 1 
ATOM 315  C CD2 ? TYR A 1  43 ?   2.396   3.509  12.318 1.000 97.760 ? 43  TYR A CD2 1 
ATOM 316  C CE1 ? TYR A 1  43 ?   3.027   5.553  14.079 1.000 97.760 ? 43  TYR A CE1 1 
ATOM 317  C CE2 ? TYR A 1  43 ?   2.056   3.397  13.662 1.000 97.760 ? 43  TYR A CE2 1 
ATOM 318  O OH  ? TYR A 1  43 ?   2.040   4.316  15.865 1.000 97.760 ? 43  TYR A OH  1 
ATOM 319  C CZ  ? TYR A 1  43 ?   2.375   4.422  14.534 1.000 97.760 ? 43  TYR A CZ  1 
ATOM 320  N N   ? LYS A 1  44 ?   0.727   6.665  10.682 1.000 97.240 ? 44  LYS A N   1 
ATOM 321  C CA  ? LYS A 1  44 ?   0.141   7.651  11.585 1.000 97.240 ? 44  LYS A CA  1 
ATOM 322  C C   ? LYS A 1  44 ?  -0.646   6.974  12.703 1.000 97.240 ? 44  LYS A C   1 
ATOM 323  C CB  ? LYS A 1  44 ?  -0.765   8.613  10.815 1.000 97.240 ? 44  LYS A CB  1 
ATOM 324  O O   ? LYS A 1  44 ?  -1.349   5.989  12.465 1.000 97.240 ? 44  LYS A O   1 
ATOM 325  C CG  ? LYS A 1  44 ?  -0.032   9.467   9.790 1.000 97.240 ? 44  LYS A CG  1 
ATOM 326  C CD  ? LYS A 1  44 ?  -0.950  10.518   9.180 1.000 97.240 ? 44  LYS A CD  1 
ATOM 327  C CE  ? LYS A 1  44 ?  -0.200  11.422   8.211 1.000 97.240 ? 44  LYS A CE  1 
ATOM 328  N NZ  ? LYS A 1  44 ?  -0.199  12.844   8.667 1.000 97.240 ? 44  LYS A NZ  1 
ATOM 329  N N   ? ALA A 1  45 ?  -0.509   7.556  14.003 1.000 94.630 ? 45  ALA A N   1 
ATOM 330  C CA  ? ALA A 1  45 ?  -1.119   6.943  15.180 1.000 94.630 ? 45  ALA A CA  1 
ATOM 331  C C   ? ALA A 1  45 ?  -2.640   6.910  15.056 1.000 94.630 ? 45  ALA A C   1 
ATOM 332  C CB  ? ALA A 1  45 ?  -0.708   7.694  16.444 1.000 94.630 ? 45  ALA A CB  1 
ATOM 333  O O   ? ALA A 1  45 ?  -3.283   5.946  15.477 1.000 94.630 ? 45  ALA A O   1 
ATOM 334  N N   ? SER A 1  46 ?  -3.263   7.921  14.428 1.000 94.970 ? 46  SER A N   1 
ATOM 335  C CA  ? SER A 1  46 ?  -4.697   8.018  14.180 1.000 94.970 ? 46  SER A CA  1 
ATOM 336  C C   ? SER A 1  46 ?  -4.986   8.308  12.710 1.000 94.970 ? 46  SER A C   1 
ATOM 337  C CB  ? SER A 1  46 ?  -5.320   9.107  15.054 1.000 94.970 ? 46  SER A CB  1 
ATOM 338  O O   ? SER A 1  46 ?  -4.533   9.319  12.171 1.000 94.970 ? 46  SER A O   1 
ATOM 339  O OG  ? SER A 1  46 ?  -6.733   9.092  14.945 1.000 94.970 ? 46  SER A OG  1 
ATOM 340  N N   ? VAL A 1  47 ?  -5.626   7.411  12.031 1.000 96.880 ? 47  VAL A N   1 
ATOM 341  C CA  ? VAL A 1  47 ?  -5.968   7.575  10.622 1.000 96.880 ? 47  VAL A CA  1 
ATOM 342  C C   ? VAL A 1  47 ?  -7.416   7.150  10.389 1.000 96.880 ? 47  VAL A C   1 
ATOM 343  C CB  ? VAL A 1  47 ?  -5.021   6.763   9.710 1.000 96.880 ? 47  VAL A CB  1 
ATOM 344  O O   ? VAL A 1  47 ?  -7.906   6.215  11.027 1.000 96.880 ? 47  VAL A O   1 
ATOM 345  C CG1 ? VAL A 1  47 ?  -5.126   5.270  10.016 1.000 96.880 ? 47  VAL A CG1 1 
ATOM 346  C CG2 ? VAL A 1  47 ?  -5.335   7.033   8.240 1.000 96.880 ? 47  VAL A CG2 1 
ATOM 347  N N   ? GLN A 1  48 ?  -8.183   7.958   9.655 1.000 97.920 ? 48  GLN A N   1 
ATOM 348  C CA  ? GLN A 1  48 ?  -9.498   7.574   9.153 1.000 97.920 ? 48  GLN A CA  1 
ATOM 349  C C   ? GLN A 1  48 ?  -9.384   6.849   7.815 1.000 97.920 ? 48  GLN A C   1 
ATOM 350  C CB  ? GLN A 1  48 ? -10.398   8.802   9.009 1.000 97.920 ? 48  GLN A CB  1 
ATOM 351  O O   ? GLN A 1  48 ?  -8.675   7.303   6.914 1.000 97.920 ? 48  GLN A O   1 
ATOM 352  C CG  ? GLN A 1  48 ? -11.828   8.472   8.604 1.000 97.920 ? 48  GLN A CG  1 
ATOM 353  C CD  ? GLN A 1  48 ? -12.693   9.708   8.444 1.000 97.920 ? 48  GLN A CD  1 
ATOM 354  N NE2 ? GLN A 1  48 ? -13.521   9.987   9.445 1.000 97.920 ? 48  GLN A NE2 1 
ATOM 355  O OE1 ? GLN A 1  48 ? -12.618  10.408   7.429 1.000 97.920 ? 48  GLN A OE1 1 
ATOM 356  N N   ? VAL A 1  49 ? -10.041   5.671   7.783 1.000 98.230 ? 49  VAL A N   1 
ATOM 357  C CA  ? VAL A 1  49 ? -10.063   4.874   6.561 1.000 98.230 ? 49  VAL A CA  1 
ATOM 358  C C   ? VAL A 1  49 ? -11.357   5.141   5.794 1.000 98.230 ? 49  VAL A C   1 
ATOM 359  C CB  ? VAL A 1  49 ?  -9.924   3.366   6.864 1.000 98.230 ? 49  VAL A CB  1 
ATOM 360  O O   ? VAL A 1  49 ? -12.453   4.966   6.333 1.000 98.230 ? 49  VAL A O   1 
ATOM 361  C CG1 ? VAL A 1  49 ? -10.022   2.546   5.578 1.000 98.230 ? 49  VAL A CG1 1 
ATOM 362  C CG2 ? VAL A 1  49 ?  -8.605   3.086   7.581 1.000 98.230 ? 49  VAL A CG2 1 
ATOM 363  N N   ? ARG A 1  50 ? -11.214   5.693   4.568 1.000 97.520 ? 50  ARG A N   1 
ATOM 364  C CA  ? ARG A 1  50 ? -12.365   5.966   3.712 1.000 97.520 ? 50  ARG A CA  1 
ATOM 365  C C   ? ARG A 1  50 ? -12.502   4.906   2.624 1.000 97.520 ? 50  ARG A C   1 
ATOM 366  C CB  ? ARG A 1  50 ? -12.247   7.354   3.079 1.000 97.520 ? 50  ARG A CB  1 
ATOM 367  O O   ? ARG A 1  50 ? -11.564   4.668   1.861 1.000 97.520 ? 50  ARG A O   1 
ATOM 368  C CG  ? ARG A 1  50 ? -12.122   8.483   4.090 1.000 97.520 ? 50  ARG A CG  1 
ATOM 369  C CD  ? ARG A 1  50 ? -12.137   9.848   3.416 1.000 97.520 ? 50  ARG A CD  1 
ATOM 370  N NE  ? ARG A 1  50 ? -11.992  10.930   4.385 1.000 97.520 ? 50  ARG A NE  1 
ATOM 371  N NH1 ? ARG A 1  50 ? -12.428  12.622   2.874 1.000 97.520 ? 50  ARG A NH1 1 
ATOM 372  N NH2 ? ARG A 1  50 ? -11.979  13.124   5.065 1.000 97.520 ? 50  ARG A NH2 1 
ATOM 373  C CZ  ? ARG A 1  50 ? -12.133  12.223   4.106 1.000 97.520 ? 50  ARG A CZ  1 
ATOM 374  N N   ? LEU A 1  51 ? -13.659   4.198   2.569 1.000 97.730 ? 51  LEU A N   1 
ATOM 375  C CA  ? LEU A 1  51 ? -13.959   3.137   1.614 1.000 97.730 ? 51  LEU A CA  1 
ATOM 376  C C   ? LEU A 1  51 ? -15.098   3.547   0.686 1.000 97.730 ? 51  LEU A C   1 
ATOM 377  C CB  ? LEU A 1  51 ? -14.323   1.843   2.347 1.000 97.730 ? 51  LEU A CB  1 
ATOM 378  O O   ? LEU A 1  51 ? -15.892   4.428   1.023 1.000 97.730 ? 51  LEU A O   1 
ATOM 379  C CG  ? LEU A 1  51 ? -13.263   1.281   3.296 1.000 97.730 ? 51  LEU A CG  1 
ATOM 380  C CD1 ? LEU A 1  51 ? -13.927   0.576   4.475 1.000 97.730 ? 51  LEU A CD1 1 
ATOM 381  C CD2 ? LEU A 1  51 ? -12.330   0.330   2.554 1.000 97.730 ? 51  LEU A CD2 1 
ATOM 382  N N   ? GLY A 1  52 ? -15.086   2.905  -0.549 1.000 96.510 ? 52  GLY A N   1 
ATOM 383  C CA  ? GLY A 1  52 ? -16.196   3.112  -1.466 1.000 96.510 ? 52  GLY A CA  1 
ATOM 384  C C   ? GLY A 1  52 ? -16.096   4.412  -2.241 1.000 96.510 ? 52  GLY A C   1 
ATOM 385  O O   ? GLY A 1  52 ? -17.098   4.914  -2.754 1.000 96.510 ? 52  GLY A O   1 
ATOM 386  N N   ? GLU A 1  53 ? -14.818   4.984  -2.255 1.000 94.570 ? 53  GLU A N   1 
ATOM 387  C CA  ? GLU A 1  53 ? -14.606   6.254  -2.943 1.000 94.570 ? 53  GLU A CA  1 
ATOM 388  C C   ? GLU A 1  53 ? -14.232   6.033  -4.406 1.000 94.570 ? 53  GLU A C   1 
ATOM 389  C CB  ? GLU A 1  53 ? -13.519   7.072  -2.240 1.000 94.570 ? 53  GLU A CB  1 
ATOM 390  O O   ? GLU A 1  53 ? -13.398   5.180  -4.717 1.000 94.570 ? 53  GLU A O   1 
ATOM 391  C CG  ? GLU A 1  53 ? -13.831   7.386  -0.784 1.000 94.570 ? 53  GLU A CG  1 
ATOM 392  C CD  ? GLU A 1  53 ? -14.794   8.550  -0.614 1.000 94.570 ? 53  GLU A CD  1 
ATOM 393  O OE1 ? GLU A 1  53 ? -15.172   8.862   0.538 1.000 94.570 ? 53  GLU A OE1 1 
ATOM 394  O OE2 ? GLU A 1  53 ? -15.175   9.154  -1.642 1.000 94.570 ? 53  GLU A OE2 1 
ATOM 395  N N   ? HIS A 1  54 ? -14.895   6.665  -5.354 1.000 95.470 ? 54  HIS A N   1 
ATOM 396  C CA  ? HIS A 1  54 ? -14.464   6.813  -6.739 1.000 95.470 ? 54  HIS A CA  1 
ATOM 397  C C   ? HIS A 1  54 ? -13.977   8.232  -7.016 1.000 95.470 ? 54  HIS A C   1 
ATOM 398  C CB  ? HIS A 1  54 ? -15.601   6.452  -7.696 1.000 95.470 ? 54  HIS A CB  1 
ATOM 399  O O   ? HIS A 1  54 ? -13.023   8.429  -7.771 1.000 95.470 ? 54  HIS A O   1 
ATOM 400  C CG  ? HIS A 1  54 ? -15.220   6.533  -9.140 1.000 95.470 ? 54  HIS A CG  1 
ATOM 401  C CD2 ? HIS A 1  54 ? -15.695   7.308 -10.143 1.000 95.470 ? 54  HIS A CD2 1 
ATOM 402  N ND1 ? HIS A 1  54 ? -14.234   5.746  -9.694 1.000 95.470 ? 54  HIS A ND1 1 
ATOM 403  C CE1 ? HIS A 1  54 ? -14.120   6.035 -10.980 1.000 95.470 ? 54  HIS A CE1 1 
ATOM 404  N NE2 ? HIS A 1  54 ? -14.995   6.980 -11.277 1.000 95.470 ? 54  HIS A NE2 1 
ATOM 405  N N   ? ASN A 1  55 ? -14.686   9.226  -6.448 1.000 95.060 ? 55  ASN A N   1 
ATOM 406  C CA  ? ASN A 1  55 ? -14.341  10.641  -6.373 1.000 95.060 ? 55  ASN A CA  1 
ATOM 407  C C   ? ASN A 1  55 ? -14.185  11.105  -4.928 1.000 95.060 ? 55  ASN A C   1 
ATOM 408  C CB  ? ASN A 1  55 ? -15.392  11.489  -7.093 1.000 95.060 ? 55  ASN A CB  1 
ATOM 409  O O   ? ASN A 1  55 ? -15.175  11.255  -4.209 1.000 95.060 ? 55  ASN A O   1 
ATOM 410  C CG  ? ASN A 1  55 ? -14.983  12.943  -7.220 1.000 95.060 ? 55  ASN A CG  1 
ATOM 411  N ND2 ? ASN A 1  55 ? -15.499  13.618  -8.240 1.000 95.060 ? 55  ASN A ND2 1 
ATOM 412  O OD1 ? ASN A 1  55 ? -14.208  13.456  -6.408 1.000 95.060 ? 55  ASN A OD1 1 
ATOM 413  N N   ? ILE A 1  56 ? -12.934  11.452  -4.578 1.000 93.180 ? 56  ILE A N   1 
ATOM 414  C CA  ? ILE A 1  56 ? -12.656  11.689  -3.166 1.000 93.180 ? 56  ILE A CA  1 
ATOM 415  C C   ? ILE A 1  56 ? -13.064  13.112  -2.791 1.000 93.180 ? 56  ILE A C   1 
ATOM 416  C CB  ? ILE A 1  56 ? -11.164  11.455  -2.836 1.000 93.180 ? 56  ILE A CB  1 
ATOM 417  O O   ? ILE A 1  56 ? -13.145  13.449  -1.607 1.000 93.180 ? 56  ILE A O   1 
ATOM 418  C CG1 ? ILE A 1  56 ? -10.995  11.091  -1.356 1.000 93.180 ? 56  ILE A CG1 1 
ATOM 419  C CG2 ? ILE A 1  56 ? -10.332  12.689  -3.196 1.000 93.180 ? 56  ILE A CG2 1 
ATOM 420  C CD1 ? ILE A 1  56 ?  -9.595  10.616  -0.991 1.000 93.180 ? 56  ILE A CD1 1 
ATOM 421  N N   ? ALA A 1  57 ? -13.496  13.907  -3.707 1.000 92.280 ? 57  ALA A N   1 
ATOM 422  C CA  ? ALA A 1  57 ? -13.912  15.286  -3.460 1.000 92.280 ? 57  ALA A CA  1 
ATOM 423  C C   ? ALA A 1  57 ? -15.412  15.366  -3.194 1.000 92.280 ? 57  ALA A C   1 
ATOM 424  C CB  ? ALA A 1  57 ? -13.536  16.175  -4.643 1.000 92.280 ? 57  ALA A CB  1 
ATOM 425  O O   ? ALA A 1  57 ? -15.905  16.377  -2.687 1.000 92.280 ? 57  ALA A O   1 
ATOM 426  N N   ? LEU A 1  58 ? -16.147  14.261  -3.581 1.000 92.670 ? 58  LEU A N   1 
ATOM 427  C CA  ? LEU A 1  58 ? -17.601  14.282  -3.466 1.000 92.670 ? 58  LEU A CA  1 
ATOM 428  C C   ? LEU A 1  58 ? -18.093  13.142  -2.579 1.000 92.670 ? 58  LEU A C   1 
ATOM 429  C CB  ? LEU A 1  58 ? -18.250  14.184  -4.849 1.000 92.670 ? 58  LEU A CB  1 
ATOM 430  O O   ? LEU A 1  58 ? -17.476  12.075  -2.533 1.000 92.670 ? 58  LEU A O   1 
ATOM 431  C CG  ? LEU A 1  58 ? -17.869  15.271  -5.855 1.000 92.670 ? 58  LEU A CG  1 
ATOM 432  C CD1 ? LEU A 1  58 ? -18.456  14.955  -7.226 1.000 92.670 ? 58  LEU A CD1 1 
ATOM 433  C CD2 ? LEU A 1  58 ? -18.338  16.638  -5.369 1.000 92.670 ? 58  LEU A CD2 1 
ATOM 434  N N   ? SER A 1  59 ? -19.186  13.378  -1.823 1.000 91.110 ? 59  SER A N   1 
ATOM 435  C CA  ? SER A 1  59 ? -19.952  12.308  -1.194 1.000 91.110 ? 59  SER A CA  1 
ATOM 436  C C   ? SER A 1  59 ? -20.909  11.655  -2.186 1.000 91.110 ? 59  SER A C   1 
ATOM 437  C CB  ? SER A 1  59 ? -20.736  12.843   0.005 1.000 91.110 ? 59  SER A CB  1 
ATOM 438  O O   ? SER A 1  59 ? -21.900  12.264  -2.594 1.000 91.110 ? 59  SER A O   1 
ATOM 439  O OG  ? SER A 1  59 ? -21.391  11.788   0.689 1.000 91.110 ? 59  SER A OG  1 
ATOM 440  N N   ? GLU A 1  60 ? -20.474  10.440  -2.574 1.000 91.190 ? 60  GLU A N   1 
ATOM 441  C CA  ? GLU A 1  60 ? -21.189   9.774  -3.658 1.000 91.190 ? 60  GLU A CA  1 
ATOM 442  C C   ? GLU A 1  60 ? -22.248   8.819  -3.115 1.000 91.190 ? 60  GLU A C   1 
ATOM 443  C CB  ? GLU A 1  60 ? -20.212   9.018  -4.562 1.000 91.190 ? 60  GLU A CB  1 
ATOM 444  O O   ? GLU A 1  60 ? -22.955   8.165  -3.885 1.000 91.190 ? 60  GLU A O   1 
ATOM 445  C CG  ? GLU A 1  60 ? -19.222   9.918  -5.286 1.000 91.190 ? 60  GLU A CG  1 
ATOM 446  C CD  ? GLU A 1  60 ? -18.198   9.147  -6.104 1.000 91.190 ? 60  GLU A CD  1 
ATOM 447  O OE1 ? GLU A 1  60 ? -18.249   9.208  -7.354 1.000 91.190 ? 60  GLU A OE1 1 
ATOM 448  O OE2 ? GLU A 1  60 ? -17.338   8.476  -5.491 1.000 91.190 ? 60  GLU A OE2 1 
ATOM 449  N N   ? GLY A 1  61 ? -22.343   8.781  -1.687 1.000 93.860 ? 61  GLY A N   1 
ATOM 450  C CA  ? GLY A 1  61 ? -23.369   7.961  -1.062 1.000 93.860 ? 61  GLY A CA  1 
ATOM 451  C C   ? GLY A 1  61 ? -22.923   6.531  -0.819 1.000 93.860 ? 61  GLY A C   1 
ATOM 452  O O   ? GLY A 1  61 ? -23.647   5.746  -0.203 1.000 93.860 ? 61  GLY A O   1 
ATOM 453  N N   ? THR A 1  62 ? -21.756   6.139  -1.228 1.000 93.320 ? 62  THR A N   1 
ATOM 454  C CA  ? THR A 1  62 ? -21.234   4.783  -1.096 1.000 93.320 ? 62  THR A CA  1 
ATOM 455  C C   ? THR A 1  62 ? -20.114   4.734  -0.060 1.000 93.320 ? 62  THR A C   1 
ATOM 456  C CB  ? THR A 1  62 ? -20.713   4.252  -2.444 1.000 93.320 ? 62  THR A CB  1 
ATOM 457  O O   ? THR A 1  62 ? -19.639   3.654   0.297 1.000 93.320 ? 62  THR A O   1 
ATOM 458  C CG2 ? THR A 1  62 ? -21.833   4.178  -3.476 1.000 93.320 ? 62  THR A CG2 1 
ATOM 459  O OG1 ? THR A 1  62 ? -19.687   5.125  -2.932 1.000 93.320 ? 62  THR A OG1 1 
ATOM 460  N N   ? GLU A 1  63 ? -19.647   5.872   0.420 1.000 95.770 ? 63  GLU A N   1 
ATOM 461  C CA  ? GLU A 1  63 ? -18.458   6.004   1.256 1.000 95.770 ? 63  GLU A CA  1 
ATOM 462  C C   ? GLU A 1  63 ? -18.728   5.528   2.680 1.000 95.770 ? 63  GLU A C   1 
ATOM 463  C CB  ? GLU A 1  63 ? -17.969   7.454   1.270 1.000 95.770 ? 63  GLU A CB  1 
ATOM 464  O O   ? GLU A 1  63 ? -19.820   5.738   3.213 1.000 95.770 ? 63  GLU A O   1 
ATOM 465  C CG  ? GLU A 1  63 ? -17.528   7.968  -0.094 1.000 95.770 ? 63  GLU A CG  1 
ATOM 466  C CD  ? GLU A 1  63 ? -18.675   8.516  -0.928 1.000 95.770 ? 63  GLU A CD  1 
ATOM 467  O OE1 ? GLU A 1  63 ? -18.428   9.000  -2.056 1.000 95.770 ? 63  GLU A OE1 1 
ATOM 468  O OE2 ? GLU A 1  63 ? -19.829   8.464  -0.448 1.000 95.770 ? 63  GLU A OE2 1 
ATOM 469  N N   ? GLN A 1  64 ? -17.842   4.860   3.261 1.000 97.650 ? 64  GLN A N   1 
ATOM 470  C CA  ? GLN A 1  64 ? -17.725   4.519   4.675 1.000 97.650 ? 64  GLN A CA  1 
ATOM 471  C C   ? GLN A 1  64 ? -16.499   5.177   5.300 1.000 97.650 ? 64  GLN A C   1 
ATOM 472  C CB  ? GLN A 1  64 ? -17.657   3.002   4.857 1.000 97.650 ? 64  GLN A CB  1 
ATOM 473  O O   ? GLN A 1  64 ? -15.402   5.115   4.742 1.000 97.650 ? 64  GLN A O   1 
ATOM 474  C CG  ? GLN A 1  64 ? -18.823   2.253   4.226 1.000 97.650 ? 64  GLN A CG  1 
ATOM 475  C CD  ? GLN A 1  64 ? -18.729   0.751   4.416 1.000 97.650 ? 64  GLN A CD  1 
ATOM 476  N NE2 ? GLN A 1  64 ? -18.935   0.003   3.338 1.000 97.650 ? 64  GLN A NE2 1 
ATOM 477  O OE1 ? GLN A 1  64 ? -18.472   0.267   5.523 1.000 97.650 ? 64  GLN A OE1 1 
ATOM 478  N N   ? PHE A 1  65 ? -16.744   5.890   6.375 1.000 97.450 ? 65  PHE A N   1 
ATOM 479  C CA  ? PHE A 1  65 ? -15.663   6.512   7.130 1.000 97.450 ? 65  PHE A CA  1 
ATOM 480  C C   ? PHE A 1  65 ? -15.441   5.790   8.453 1.000 97.450 ? 65  PHE A C   1 
ATOM 481  C CB  ? PHE A 1  65 ? -15.965   7.992   7.384 1.000 97.450 ? 65  PHE A CB  1 
ATOM 482  O O   ? PHE A 1  65 ? -16.321   5.781   9.317 1.000 97.450 ? 65  PHE A O   1 
ATOM 483  C CG  ? PHE A 1  65 ? -16.268   8.773   6.134 1.000 97.450 ? 65  PHE A CG  1 
ATOM 484  C CD1 ? PHE A 1  65 ? -15.250   9.395   5.422 1.000 97.450 ? 65  PHE A CD1 1 
ATOM 485  C CD2 ? PHE A 1  65 ? -17.573   8.885   5.670 1.000 97.450 ? 65  PHE A CD2 1 
ATOM 486  C CE1 ? PHE A 1  65 ? -15.528  10.118   4.264 1.000 97.450 ? 65  PHE A CE1 1 
ATOM 487  C CE2 ? PHE A 1  65 ? -17.858   9.606   4.514 1.000 97.450 ? 65  PHE A CE2 1 
ATOM 488  C CZ  ? PHE A 1  65 ? -16.834  10.223   3.813 1.000 97.450 ? 65  PHE A CZ  1 
ATOM 489  N N   ? ILE A 1  66 ? -14.315   5.125   8.545 1.000 98.420 ? 66  ILE A N   1 
ATOM 490  C CA  ? ILE A 1  66 ? -14.041   4.293   9.712 1.000 98.420 ? 66  ILE A CA  1 
ATOM 491  C C   ? ILE A 1  66 ? -12.686   4.669  10.307 1.000 98.420 ? 66  ILE A C   1 
ATOM 492  C CB  ? ILE A 1  66 ? -14.072   2.790   9.355 1.000 98.420 ? 66  ILE A CB  1 
ATOM 493  O O   ? ILE A 1  66 ? -11.670   4.661   9.608 1.000 98.420 ? 66  ILE A O   1 
ATOM 494  C CG1 ? ILE A 1  66 ? -15.410   2.424   8.702 1.000 98.420 ? 66  ILE A CG1 1 
ATOM 495  C CG2 ? ILE A 1  66 ? -13.816   1.934  10.598 1.000 98.420 ? 66  ILE A CG2 1 
ATOM 496  C CD1 ? ILE A 1  66 ? -15.458   1.009   8.142 1.000 98.420 ? 66  ILE A CD1 1 
ATOM 497  N N   ? ASN A 1  67 ? -12.694   5.048  11.618 1.000 98.370 ? 67  ASN A N   1 
ATOM 498  C CA  ? ASN A 1  67 ? -11.421   5.306  12.282 1.000 98.370 ? 67  ASN A CA  1 
ATOM 499  C C   ? ASN A 1  67 ? -10.635   4.017  12.507 1.000 98.370 ? 67  ASN A C   1 
ATOM 500  C CB  ? ASN A 1  67 ? -11.645   6.030  13.611 1.000 98.370 ? 67  ASN A CB  1 
ATOM 501  O O   ? ASN A 1  67 ? -11.218   2.933  12.571 1.000 98.370 ? 67  ASN A O   1 
ATOM 502  C CG  ? ASN A 1  67 ? -12.170   7.440  13.427 1.000 98.370 ? 67  ASN A CG  1 
ATOM 503  N ND2 ? ASN A 1  67 ? -12.996   7.892  14.362 1.000 98.370 ? 67  ASN A ND2 1 
ATOM 504  O OD1 ? ASN A 1  67 ? -11.836   8.117  12.451 1.000 98.370 ? 67  ASN A OD1 1 
ATOM 505  N N   ? SER A 1  68 ?  -9.290   4.255  12.590 1.000 98.250 ? 68  SER A N   1 
ATOM 506  C CA  ? SER A 1  68 ?  -8.458   3.112  12.955 1.000 98.250 ? 68  SER A CA  1 
ATOM 507  C C   ? SER A 1  68 ?  -8.532   2.830  14.451 1.000 98.250 ? 68  SER A C   1 
ATOM 508  C CB  ? SER A 1  68 ?  -7.005   3.353  12.544 1.000 98.250 ? 68  SER A CB  1 
ATOM 509  O O   ? SER A 1  68 ?  -8.587   3.758  15.261 1.000 98.250 ? 68  SER A O   1 
ATOM 510  O OG  ? SER A 1  68 ?  -6.451   4.439  13.268 1.000 98.250 ? 68  SER A OG  1 
ATOM 511  N N   ? ALA A 1  69 ?  -8.677   1.502  14.780 1.000 98.090 ? 69  ALA A N   1 
ATOM 512  C CA  ? ALA A 1  69 ?  -8.530   1.087  16.173 1.000 98.090 ? 69  ALA A CA  1 
ATOM 513  C C   ? ALA A 1  69 ?  -7.058   0.945  16.550 1.000 98.090 ? 69  ALA A C   1 
ATOM 514  C CB  ? ALA A 1  69 ?  -9.269  -0.226  16.418 1.000 98.090 ? 69  ALA A CB  1 
ATOM 515  O O   ? ALA A 1  69 ?  -6.663   1.275  17.671 1.000 98.090 ? 69  ALA A O   1 
ATOM 516  N N   ? LYS A 1  70 ?  -6.313   0.450  15.538 1.000 97.820 ? 70  LYS A N   1 
ATOM 517  C CA  ? LYS A 1  70 ?  -4.885   0.195  15.697 1.000 97.820 ? 70  LYS A CA  1 
ATOM 518  C C   ? LYS A 1  70 ?  -4.155   0.301  14.362 1.000 97.820 ? 70  LYS A C   1 
ATOM 519  C CB  ? LYS A 1  70 ?  -4.651  -1.184  16.315 1.000 97.820 ? 70  LYS A CB  1 
ATOM 520  O O   ? LYS A 1  70 ?  -4.697  -0.074  13.320 1.000 97.820 ? 70  LYS A O   1 
ATOM 521  C CG  ? LYS A 1  70 ?  -3.233  -1.404  16.821 1.000 97.820 ? 70  LYS A CG  1 
ATOM 522  C CD  ? LYS A 1  70 ?  -3.109  -2.715  17.585 1.000 97.820 ? 70  LYS A CD  1 
ATOM 523  C CE  ? LYS A 1  70 ?  -1.715  -2.891  18.173 1.000 97.820 ? 70  LYS A CE  1 
ATOM 524  N NZ  ? LYS A 1  70 ?  -1.610  -4.141  18.984 1.000 97.820 ? 70  LYS A NZ  1 
ATOM 525  N N   ? VAL A 1  71 ?  -2.915   0.867  14.433 1.000 98.370 ? 71  VAL A N   1 
ATOM 526  C CA  ? VAL A 1  71 ?  -2.025   0.880  13.277 1.000 98.370 ? 71  VAL A CA  1 
ATOM 527  C C   ? VAL A 1  71 ?  -0.713   0.180  13.626 1.000 98.370 ? 71  VAL A C   1 
ATOM 528  C CB  ? VAL A 1  71 ?  -1.747   2.321  12.791 1.000 98.370 ? 71  VAL A CB  1 
ATOM 529  O O   ? VAL A 1  71 ?   0.002   0.605  14.536 1.000 98.370 ? 71  VAL A O   1 
ATOM 530  C CG1 ? VAL A 1  71 ?  -0.937   2.307  11.496 1.000 98.370 ? 71  VAL A CG1 1 
ATOM 531  C CG2 ? VAL A 1  71 ?  -3.058   3.080  12.597 1.000 98.370 ? 71  VAL A CG2 1 
ATOM 532  N N   ? ILE A 1  72 ?  -0.423  -0.900  12.908 1.000 98.490 ? 72  ILE A N   1 
ATOM 533  C CA  ? ILE A 1  72 ?   0.698  -1.763  13.262 1.000 98.490 ? 72  ILE A CA  1 
ATOM 534  C C   ? ILE A 1  72 ?   1.701  -1.805  12.111 1.000 98.490 ? 72  ILE A C   1 
ATOM 535  C CB  ? ILE A 1  72 ?   0.224  -3.191  13.613 1.000 98.490 ? 72  ILE A CB  1 
ATOM 536  O O   ? ILE A 1  72 ?   1.403  -2.339  11.040 1.000 98.490 ? 72  ILE A O   1 
ATOM 537  C CG1 ? ILE A 1  72 ?  -0.851  -3.143  14.705 1.000 98.490 ? 72  ILE A CG1 1 
ATOM 538  C CG2 ? ILE A 1  72 ?   1.407  -4.062  14.046 1.000 98.490 ? 72  ILE A CG2 1 
ATOM 539  C CD1 ? ILE A 1  72 ?  -1.598  -4.456  14.897 1.000 98.490 ? 72  ILE A CD1 1 
ATOM 540  N N   ? ARG A 1  73 ?   2.993  -1.243  12.372 1.000 98.230 ? 73  ARG A N   1 
ATOM 541  C CA  ? ARG A 1  73 ?   4.069  -1.374  11.395 1.000 98.230 ? 73  ARG A CA  1 
ATOM 542  C C   ? ARG A 1  73 ?   4.776  -2.717  11.538 1.000 98.230 ? 73  ARG A C   1 
ATOM 543  C CB  ? ARG A 1  73 ?   5.076  -0.232  11.548 1.000 98.230 ? 73  ARG A CB  1 
ATOM 544  O O   ? ARG A 1  73 ?   4.870  -3.262  12.639 1.000 98.230 ? 73  ARG A O   1 
ATOM 545  C CG  ? ARG A 1  73 ?   4.551   1.118  11.087 1.000 98.230 ? 73  ARG A CG  1 
ATOM 546  C CD  ? ARG A 1  73 ?   5.640   2.182  11.102 1.000 98.230 ? 73  ARG A CD  1 
ATOM 547  N NE  ? ARG A 1  73 ?   6.208   2.353  12.437 1.000 98.230 ? 73  ARG A NE  1 
ATOM 548  N NH1 ? ARG A 1  73 ?   7.769   3.931  11.796 1.000 98.230 ? 73  ARG A NH1 1 
ATOM 549  N NH2 ? ARG A 1  73 ?   7.644   3.257  13.984 1.000 98.230 ? 73  ARG A NH2 1 
ATOM 550  C CZ  ? ARG A 1  73 ?   7.206   3.180  12.736 1.000 98.230 ? 73  ARG A CZ  1 
ATOM 551  N N   ? HIS A 1  74 ?   5.169  -3.208  10.358 1.000 98.460 ? 74  HIS A N   1 
ATOM 552  C CA  ? HIS A 1  74 ?   6.041  -4.372  10.458 1.000 98.460 ? 74  HIS A CA  1 
ATOM 553  C C   ? HIS A 1  74 ?   7.203  -4.110  11.409 1.000 98.460 ? 74  HIS A C   1 
ATOM 554  C CB  ? HIS A 1  74 ?   6.571  -4.765   9.077 1.000 98.460 ? 74  HIS A CB  1 
ATOM 555  O O   ? HIS A 1  74 ?   7.874  -3.080  11.308 1.000 98.460 ? 74  HIS A O   1 
ATOM 556  C CG  ? HIS A 1  74 ?   7.155  -6.140   9.028 1.000 98.460 ? 74  HIS A CG  1 
ATOM 557  C CD2 ? HIS A 1  74 ?   6.666  -7.296   8.520 1.000 98.460 ? 74  HIS A CD2 1 
ATOM 558  N ND1 ? HIS A 1  74 ?   8.395  -6.441   9.549 1.000 98.460 ? 74  HIS A ND1 1 
ATOM 559  C CE1 ? HIS A 1  74 ?   8.644  -7.727   9.362 1.000 98.460 ? 74  HIS A CE1 1 
ATOM 560  N NE2 ? HIS A 1  74 ?   7.611  -8.268   8.741 1.000 98.460 ? 74  HIS A NE2 1 
ATOM 561  N N   ? PRO A 1  75 ?   7.477  -4.966  12.372 1.000 97.920 ? 75  PRO A N   1 
ATOM 562  C CA  ? PRO A 1  75 ?   8.495  -4.740  13.400 1.000 97.920 ? 75  PRO A CA  1 
ATOM 563  C C   ? PRO A 1  75 ?   9.898  -4.584  12.818 1.000 97.920 ? 75  PRO A C   1 
ATOM 564  C CB  ? PRO A 1  75 ?   8.402  -5.996  14.270 1.000 97.920 ? 75  PRO A CB  1 
ATOM 565  O O   ? PRO A 1  75 ?  10.768  -3.976  13.447 1.000 97.920 ? 75  PRO A O   1 
ATOM 566  C CG  ? PRO A 1  75 ?   7.046  -6.557  13.988 1.000 97.920 ? 75  PRO A CG  1 
ATOM 567  C CD  ? PRO A 1  75 ?   6.620  -6.110  12.619 1.000 97.920 ? 75  PRO A CD  1 
ATOM 568  N N   ? SER A 1  76 ?  10.112  -5.193  11.661 1.000 98.120 ? 76  SER A N   1 
ATOM 569  C CA  ? SER A 1  76 ?  11.439  -5.137  11.056 1.000 98.120 ? 76  SER A CA  1 
ATOM 570  C C   ? SER A 1  76 ?  11.526  -4.025  10.016 1.000 98.120 ? 76  SER A C   1 
ATOM 571  C CB  ? SER A 1  76 ?  11.792  -6.478  10.412 1.000 98.120 ? 76  SER A CB  1 
ATOM 572  O O   ? SER A 1  76 ?  12.455  -3.997   9.206 1.000 98.120 ? 76  SER A O   1 
ATOM 573  O OG  ? SER A 1  76 ?  11.890  -7.497  11.392 1.000 98.120 ? 76  SER A OG  1 
ATOM 574  N N   ? TYR A 1  77 ?  10.530  -3.093   9.950 1.000 98.310 ? 77  TYR A N   1 
ATOM 575  C CA  ? TYR A 1  77 ?  10.595  -1.956   9.040 1.000 98.310 ? 77  TYR A CA  1 
ATOM 576  C C   ? TYR A 1  77 ?  11.858  -1.136   9.280 1.000 98.310 ? 77  TYR A C   1 
ATOM 577  C CB  ? TYR A 1  77 ?   9.358  -1.067   9.200 1.000 98.310 ? 77  TYR A CB  1 
ATOM 578  O O   ? TYR A 1  77 ?  12.156  -0.763  10.417 1.000 98.310 ? 77  TYR A O   1 
ATOM 579  C CG  ? TYR A 1  77 ?   9.442   0.234   8.439 1.000 98.310 ? 77  TYR A CG  1 
ATOM 580  C CD1 ? TYR A 1  77 ?   9.376   1.457   9.102 1.000 98.310 ? 77  TYR A CD1 1 
ATOM 581  C CD2 ? TYR A 1  77 ?   9.587   0.243   7.056 1.000 98.310 ? 77  TYR A CD2 1 
ATOM 582  C CE1 ? TYR A 1  77 ?   9.451   2.658   8.405 1.000 98.310 ? 77  TYR A CE1 1 
ATOM 583  C CE2 ? TYR A 1  77 ?   9.663   1.438   6.348 1.000 98.310 ? 77  TYR A CE2 1 
ATOM 584  O OH  ? TYR A 1  77 ?   9.670   3.825   6.335 1.000 98.310 ? 77  TYR A OH  1 
ATOM 585  C CZ  ? TYR A 1  77 ?   9.595   2.638   7.030 1.000 98.310 ? 77  TYR A CZ  1 
ATOM 586  N N   ? ASN A 1  78 ?  12.581  -0.919   8.245 1.000 97.930 ? 78  ASN A N   1 
ATOM 587  C CA  ? ASN A 1  78 ?  13.790  -0.102   8.251 1.000 97.930 ? 78  ASN A CA  1 
ATOM 588  C C   ? ASN A 1  78 ?  13.584   1.209   7.498 1.000 97.930 ? 78  ASN A C   1 
ATOM 589  C CB  ? ASN A 1  78 ?  14.966  -0.879   7.654 1.000 97.930 ? 78  ASN A CB  1 
ATOM 590  O O   ? ASN A 1  78 ?  13.478   1.214   6.270 1.000 97.930 ? 78  ASN A O   1 
ATOM 591  C CG  ? ASN A 1  78 ?  16.283  -0.141   7.792 1.000 97.930 ? 78  ASN A CG  1 
ATOM 592  N ND2 ? ASN A 1  78 ?  17.349  -0.879   8.078 1.000 97.930 ? 78  ASN A ND2 1 
ATOM 593  O OD1 ? ASN A 1  78 ?  16.342   1.082   7.644 1.000 97.930 ? 78  ASN A OD1 1 
ATOM 594  N N   ? SER A 1  79 ?  13.633   2.356   8.141 1.000 96.400 ? 79  SER A N   1 
ATOM 595  C CA  ? SER A 1  79 ?  13.274   3.647   7.564 1.000 96.400 ? 79  SER A CA  1 
ATOM 596  C C   ? SER A 1  79 ?  14.394   4.190   6.683 1.000 96.400 ? 79  SER A C   1 
ATOM 597  C CB  ? SER A 1  79 ?  12.947   4.655   8.667 1.000 96.400 ? 79  SER A CB  1 
ATOM 598  O O   ? SER A 1  79 ?  14.165   5.072   5.852 1.000 96.400 ? 79  SER A O   1 
ATOM 599  O OG  ? SER A 1  79 ?  14.053   4.825   9.537 1.000 96.400 ? 79  SER A OG  1 
ATOM 600  N N   ? ARG A 1  80 ?  15.573   3.580   6.875 1.000 95.580 ? 80  ARG A N   1 
ATOM 601  C CA  ? ARG A 1  80 ?  16.700   3.998   6.048 1.000 95.580 ? 80  ARG A CA  1 
ATOM 602  C C   ? ARG A 1  80 ?  16.642   3.343   4.672 1.000 95.580 ? 80  ARG A C   1 
ATOM 603  C CB  ? ARG A 1  80 ?  18.025   3.660   6.734 1.000 95.580 ? 80  ARG A CB  1 
ATOM 604  O O   ? ARG A 1  80 ?  16.819   4.012   3.652 1.000 95.580 ? 80  ARG A O   1 
ATOM 605  C CG  ? ARG A 1  80 ?  19.251   4.171   5.994 1.000 95.580 ? 80  ARG A CG  1 
ATOM 606  C CD  ? ARG A 1  80 ?  20.539   3.820   6.725 1.000 95.580 ? 80  ARG A CD  1 
ATOM 607  N NE  ? ARG A 1  80 ?  21.718   4.150   5.928 1.000 95.580 ? 80  ARG A NE  1 
ATOM 608  N NH1 ? ARG A 1  80 ?  23.242   3.459   7.521 1.000 95.580 ? 80  ARG A NH1 1 
ATOM 609  N NH2 ? ARG A 1  80 ?  23.972   4.306   5.520 1.000 95.580 ? 80  ARG A NH2 1 
ATOM 610  C CZ  ? ARG A 1  80 ?  22.975   3.971   6.325 1.000 95.580 ? 80  ARG A CZ  1 
ATOM 611  N N   ? THR A 1  81 ?  16.301   2.114   4.624 1.000 95.890 ? 81  THR A N   1 
ATOM 612  C CA  ? THR A 1  81 ?  16.330   1.364   3.373 1.000 95.890 ? 81  THR A CA  1 
ATOM 613  C C   ? THR A 1  81 ?  14.917   1.144   2.841 1.000 95.890 ? 81  THR A C   1 
ATOM 614  C CB  ? THR A 1  81 ?  17.031   0.005   3.553 1.000 95.890 ? 81  THR A CB  1 
ATOM 615  O O   ? THR A 1  81 ?  14.738   0.699   1.706 1.000 95.890 ? 81  THR A O   1 
ATOM 616  C CG2 ? THR A 1  81 ?  18.443   0.183   4.103 1.000 95.890 ? 81  THR A CG2 1 
ATOM 617  O OG1 ? THR A 1  81 ?  16.273  -0.800   4.464 1.000 95.890 ? 81  THR A OG1 1 
ATOM 618  N N   ? ILE A 1  82 ?  13.931   1.512   3.622 1.000 96.720 ? 82  ILE A N   1 
ATOM 619  C CA  ? ILE A 1  82 ?  12.509   1.325   3.358 1.000 96.720 ? 82  ILE A CA  1 
ATOM 620  C C   ? ILE A 1  82 ?  12.215  -0.156   3.133 1.000 96.720 ? 82  ILE A C   1 
ATOM 621  C CB  ? ILE A 1  82 ?  12.047   2.154   2.138 1.000 96.720 ? 82  ILE A CB  1 
ATOM 622  O O   ? ILE A 1  82 ?  11.260  -0.508   2.437 1.000 96.720 ? 82  ILE A O   1 
ATOM 623  C CG1 ? ILE A 1  82 ?  12.392   3.635   2.337 1.000 96.720 ? 82  ILE A CG1 1 
ATOM 624  C CG2 ? ILE A 1  82 ?  10.546   1.970   1.897 1.000 96.720 ? 82  ILE A CG2 1 
ATOM 625  C CD1 ? ILE A 1  82 ?  11.177   4.535   2.514 1.000 96.720 ? 82  ILE A CD1 1 
ATOM 626  N N   ? ASP A 1  83 ?  13.085  -1.102   3.640 1.000 97.920 ? 83  ASP A N   1 
ATOM 627  C CA  ? ASP A 1  83 ?  12.869  -2.545   3.639 1.000 97.920 ? 83  ASP A CA  1 
ATOM 628  C C   ? ASP A 1  83 ?  11.799  -2.941   4.653 1.000 97.920 ? 83  ASP A C   1 
ATOM 629  C CB  ? ASP A 1  83 ?  14.175  -3.284   3.937 1.000 97.920 ? 83  ASP A CB  1 
ATOM 630  O O   ? ASP A 1  83 ?  11.647  -2.291   5.689 1.000 97.920 ? 83  ASP A O   1 
ATOM 631  C CG  ? ASP A 1  83 ?  14.177  -4.714   3.427 1.000 97.920 ? 83  ASP A CG  1 
ATOM 632  O OD1 ? ASP A 1  83 ?  13.374  -5.043   2.528 1.000 97.920 ? 83  ASP A OD1 1 
ATOM 633  O OD2 ? ASP A 1  83 ?  14.988  -5.522   3.931 1.000 97.920 ? 83  ASP A OD2 1 
ATOM 634  N N   ? ASN A 1  84 ?  10.980  -3.973   4.321 1.000 98.290 ? 84  ASN A N   1 
ATOM 635  C CA  ? ASN A 1  84 ?   9.862  -4.417   5.146 1.000 98.290 ? 84  ASN A CA  1 
ATOM 636  C C   ? ASN A 1  84 ?   8.787  -3.339   5.261 1.000 98.290 ? 84  ASN A C   1 
ATOM 637  C CB  ? ASN A 1  84 ?  10.350  -4.829   6.537 1.000 98.290 ? 84  ASN A CB  1 
ATOM 638  O O   ? ASN A 1  84 ?   8.227  -3.128   6.338 1.000 98.290 ? 84  ASN A O   1 
ATOM 639  C CG  ? ASN A 1  84 ?  11.335  -5.981   6.491 1.000 98.290 ? 84  ASN A CG  1 
ATOM 640  N ND2 ? ASN A 1  84 ?  12.489  -5.799   7.122 1.000 98.290 ? 84  ASN A ND2 1 
ATOM 641  O OD1 ? ASN A 1  84 ?  11.061  -7.025   5.894 1.000 98.290 ? 84  ASN A OD1 1 
ATOM 642  N N   ? ASP A 1  85 ?   8.576  -2.510   4.255 1.000 98.570 ? 85  ASP A N   1 
ATOM 643  C CA  ? ASP A 1  85 ?   7.640  -1.392   4.184 1.000 98.570 ? 85  ASP A CA  1 
ATOM 644  C C   ? ASP A 1  85 ?   6.200  -1.888   4.070 1.000 98.570 ? 85  ASP A C   1 
ATOM 645  C CB  ? ASP A 1  85 ?   7.979  -0.483   3.001 1.000 98.570 ? 85  ASP A CB  1 
ATOM 646  O O   ? ASP A 1  85 ?   5.581  -1.774   3.010 1.000 98.570 ? 85  ASP A O   1 
ATOM 647  C CG  ? ASP A 1  85 ?   7.250   0.848   3.049 1.000 98.570 ? 85  ASP A CG  1 
ATOM 648  O OD1 ? ASP A 1  85 ?   6.775   1.245   4.135 1.000 98.570 ? 85  ASP A OD1 1 
ATOM 649  O OD2 ? ASP A 1  85 ?   7.146   1.505   1.990 1.000 98.570 ? 85  ASP A OD2 1 
ATOM 650  N N   ? ILE A 1  86 ?   5.611  -2.484   5.104 1.000 98.620 ? 86  ILE A N   1 
ATOM 651  C CA  ? ILE A 1  86 ?   4.256  -3.023   5.159 1.000 98.620 ? 86  ILE A CA  1 
ATOM 652  C C   ? ILE A 1  86 ?   3.655  -2.768   6.539 1.000 98.620 ? 86  ILE A C   1 
ATOM 653  C CB  ? ILE A 1  86 ?   4.235  -4.533   4.835 1.000 98.620 ? 86  ILE A CB  1 
ATOM 654  O O   ? ILE A 1  86 ?   4.352  -2.860   7.553 1.000 98.620 ? 86  ILE A O   1 
ATOM 655  C CG1 ? ILE A 1  86 ?   2.791  -5.038   4.735 1.000 98.620 ? 86  ILE A CG1 1 
ATOM 656  C CG2 ? ILE A 1  86 ?   5.019  -5.322   5.888 1.000 98.620 ? 86  ILE A CG2 1 
ATOM 657  C CD1 ? ILE A 1  86 ?   2.660  -6.421   4.113 1.000 98.620 ? 86  ILE A CD1 1 
ATOM 658  N N   ? MET A 1  87 ?   2.409  -2.346   6.551 1.000 98.560 ? 87  MET A N   1 
ATOM 659  C CA  ? MET A 1  87 ?   1.697  -2.023   7.784 1.000 98.560 ? 87  MET A CA  1 
ATOM 660  C C   ? MET A 1  87 ?   0.253  -2.510   7.720 1.000 98.560 ? 87  MET A C   1 
ATOM 661  C CB  ? MET A 1  87 ?   1.730  -0.517   8.046 1.000 98.560 ? 87  MET A CB  1 
ATOM 662  O O   ? MET A 1  87 ?  -0.333  -2.591   6.639 1.000 98.560 ? 87  MET A O   1 
ATOM 663  C CG  ? MET A 1  87 ?   0.845   0.289   7.109 1.000 98.560 ? 87  MET A CG  1 
ATOM 664  S SD  ? MET A 1  87 ?   0.754   2.060   7.578 1.000 98.560 ? 87  MET A SD  1 
ATOM 665  C CE  ? MET A 1  87 ?  -0.314   2.688   6.252 1.000 98.560 ? 87  MET A CE  1 
ATOM 666  N N   ? LEU A 1  88 ?  -0.349  -2.887   8.896 1.000 98.760 ? 88  LEU A N   1 
ATOM 667  C CA  ? LEU A 1  88 ?  -1.752  -3.266   9.023 1.000 98.760 ? 88  LEU A CA  1 
ATOM 668  C C   ? LEU A 1  88 ?  -2.522  -2.234   9.841 1.000 98.760 ? 88  LEU A C   1 
ATOM 669  C CB  ? LEU A 1  88 ?  -1.879  -4.647   9.672 1.000 98.760 ? 88  LEU A CB  1 
ATOM 670  O O   ? LEU A 1  88 ?  -2.004  -1.706  10.827 1.000 98.760 ? 88  LEU A O   1 
ATOM 671  C CG  ? LEU A 1  88 ?  -1.433  -5.838   8.823 1.000 98.760 ? 88  LEU A CG  1 
ATOM 672  C CD1 ? LEU A 1  88 ?  -1.491  -7.123   9.642 1.000 98.760 ? 88  LEU A CD1 1 
ATOM 673  C CD2 ? LEU A 1  88 ?  -2.296  -5.956   7.571 1.000 98.760 ? 88  LEU A CD2 1 
ATOM 674  N N   ? ILE A 1  89 ?  -3.713  -1.960   9.356 1.000 98.760 ? 89  ILE A N   1 
ATOM 675  C CA  ? ILE A 1  89 ?  -4.630  -1.060  10.047 1.000 98.760 ? 89  ILE A CA  1 
ATOM 676  C C   ? ILE A 1  89 ?  -5.888  -1.822  10.458 1.000 98.760 ? 89  ILE A C   1 
ATOM 677  C CB  ? ILE A 1  89 ?  -5.001   0.154   9.166 1.000 98.760 ? 89  ILE A CB  1 
ATOM 678  O O   ? ILE A 1  89 ?  -6.623  -2.325   9.605 1.000 98.760 ? 89  ILE A O   1 
ATOM 679  C CG1 ? ILE A 1  89 ?  -3.735   0.877   8.692 1.000 98.760 ? 89  ILE A CG1 1 
ATOM 680  C CG2 ? ILE A 1  89 ?  -5.926   1.109   9.925 1.000 98.760 ? 89  ILE A CG2 1 
ATOM 681  C CD1 ? ILE A 1  89 ?  -3.960   1.805   7.506 1.000 98.760 ? 89  ILE A CD1 1 
ATOM 682  N N   ? LYS A 1  90 ?  -6.134  -1.977  11.792 1.000 98.590 ? 90  LYS A N   1 
ATOM 683  C CA  ? LYS A 1  90 ?  -7.387  -2.523  12.305 1.000 98.590 ? 90  LYS A CA  1 
ATOM 684  C C   ? LYS A 1  90 ?  -8.468  -1.448  12.372 1.000 98.590 ? 90  LYS A C   1 
ATOM 685  C CB  ? LYS A 1  90 ?  -7.177  -3.142  13.688 1.000 98.590 ? 90  LYS A CB  1 
ATOM 686  O O   ? LYS A 1  90 ?  -8.270  -0.398  12.988 1.000 98.590 ? 90  LYS A O   1 
ATOM 687  C CG  ? LYS A 1  90 ?  -8.391  -3.886  14.224 1.000 98.590 ? 90  LYS A CG  1 
ATOM 688  C CD  ? LYS A 1  90 ?  -8.087  -4.569  15.551 1.000 98.590 ? 90  LYS A CD  1 
ATOM 689  C CE  ? LYS A 1  90 ?  -9.259  -5.418  16.025 1.000 98.590 ? 90  LYS A CE  1 
ATOM 690  N NZ  ? LYS A 1  90 ?  -8.946  -6.133  17.299 1.000 98.590 ? 90  LYS A NZ  1 
ATOM 691  N N   ? LEU A 1  91 ?  -9.625  -1.761  11.768 1.000 98.630 ? 91  LEU A N   1 
ATOM 692  C CA  ? LEU A 1  91 ? -10.723  -0.801  11.751 1.000 98.630 ? 91  LEU A CA  1 
ATOM 693  C C   ? LEU A 1  91 ? -11.466  -0.801  13.082 1.000 98.630 ? 91  LEU A C   1 
ATOM 694  C CB  ? LEU A 1  91 ? -11.695  -1.118  10.611 1.000 98.630 ? 91  LEU A CB  1 
ATOM 695  O O   ? LEU A 1  91 ? -11.654  -1.856  13.693 1.000 98.630 ? 91  LEU A O   1 
ATOM 696  C CG  ? LEU A 1  91 ? -11.098  -1.157   9.203 1.000 98.630 ? 91  LEU A CG  1 
ATOM 697  C CD1 ? LEU A 1  91 ? -12.189  -1.427   8.172 1.000 98.630 ? 91  LEU A CD1 1 
ATOM 698  C CD2 ? LEU A 1  91 ? -10.373   0.148   8.893 1.000 98.630 ? 91  LEU A CD2 1 
ATOM 699  N N   ? ALA A 1  92 ? -11.886   0.402  13.619 1.000 98.320 ? 92  ALA A N   1 
ATOM 700  C CA  ? ALA A 1  92 ? -12.627   0.523  14.872 1.000 98.320 ? 92  ALA A CA  1 
ATOM 701  C C   ? ALA A 1  92 ? -13.970  -0.195  14.786 1.000 98.320 ? 92  ALA A C   1 
ATOM 702  C CB  ? ALA A 1  92 ? -12.834   1.993  15.228 1.000 98.320 ? 92  ALA A CB  1 
ATOM 703  O O   ? ALA A 1  92 ? -14.496  -0.666  15.798 1.000 98.320 ? 92  ALA A O   1 
ATOM 704  N N   ? SER A 1  93 ? -14.575  -0.262  13.653 1.000 98.320 ? 93  SER A N   1 
ATOM 705  C CA  ? SER A 1  93 ? -15.763  -1.038  13.311 1.000 98.320 ? 93  SER A CA  1 
ATOM 706  C C   ? SER A 1  93 ? -15.616  -1.700  11.945 1.000 98.320 ? 93  SER A C   1 
ATOM 707  C CB  ? SER A 1  93 ? -17.007  -0.149  13.324 1.000 98.320 ? 93  SER A CB  1 
ATOM 708  O O   ? SER A 1  93 ? -14.935  -1.172  11.063 1.000 98.320 ? 93  SER A O   1 
ATOM 709  O OG  ? SER A 1  93 ? -16.870   0.922  12.406 1.000 98.320 ? 93  SER A OG  1 
ATOM 710  N N   ? PRO A 1  94 ? -16.246  -3.000  11.859 1.000 98.340 ? 94  PRO A N   1 
ATOM 711  C CA  ? PRO A 1  94 ? -16.116  -3.678  10.567 1.000 98.340 ? 94  PRO A CA  1 
ATOM 712  C C   ? PRO A 1  94 ? -16.739  -2.885   9.420 1.000 98.340 ? 94  PRO A C   1 
ATOM 713  C CB  ? PRO A 1  94 ? -16.860  -4.998  10.785 1.000 98.340 ? 94  PRO A CB  1 
ATOM 714  O O   ? PRO A 1  94 ? -17.776  -2.242   9.601 1.000 98.340 ? 94  PRO A O   1 
ATOM 715  C CG  ? PRO A 1  94 ? -16.888  -5.180  12.268 1.000 98.340 ? 94  PRO A CG  1 
ATOM 716  C CD  ? PRO A 1  94 ? -16.901  -3.825  12.915 1.000 98.340 ? 94  PRO A CD  1 
ATOM 717  N N   ? ALA A 1  95 ? -16.060  -2.936   8.238 1.000 98.360 ? 95  ALA A N   1 
ATOM 718  C CA  ? ALA A 1  95 ? -16.625  -2.370   7.016 1.000 98.360 ? 95  ALA A CA  1 
ATOM 719  C C   ? ALA A 1  95 ? -17.854  -3.155   6.565 1.000 98.360 ? 95  ALA A C   1 
ATOM 720  C CB  ? ALA A 1  95 ? -15.577  -2.344   5.907 1.000 98.360 ? 95  ALA A CB  1 
ATOM 721  O O   ? ALA A 1  95 ? -17.907  -4.378   6.718 1.000 98.360 ? 95  ALA A O   1 
ATOM 722  N N   ? SER A 1  96 ? -18.882  -2.471   6.082 1.000 98.130 ? 96  SER A N   1 
ATOM 723  C CA  ? SER A 1  96 ? -20.024  -3.121   5.447 1.000 98.130 ? 96  SER A CA  1 
ATOM 724  C C   ? SER A 1  96 ? -19.728  -3.460   3.990 1.000 98.130 ? 96  SER A C   1 
ATOM 725  C CB  ? SER A 1  96 ? -21.264  -2.229   5.530 1.000 98.130 ? 96  SER A CB  1 
ATOM 726  O O   ? SER A 1  96 ? -19.602  -2.564   3.152 1.000 98.130 ? 96  SER A O   1 
ATOM 727  O OG  ? SER A 1  96 ? -21.614  -1.978   6.880 1.000 98.130 ? 96  SER A OG  1 
ATOM 728  N N   ? LEU A 1  97 ? -19.504  -4.743   3.725 1.000 98.120 ? 97  LEU A N   1 
ATOM 729  C CA  ? LEU A 1  97 ? -19.150  -5.162   2.374 1.000 98.120 ? 97  LEU A CA  1 
ATOM 730  C C   ? LEU A 1  97 ? -20.365  -5.114   1.453 1.000 98.120 ? 97  LEU A C   1 
ATOM 731  C CB  ? LEU A 1  97 ? -18.560  -6.574   2.387 1.000 98.120 ? 97  LEU A CB  1 
ATOM 732  O O   ? LEU A 1  97 ? -21.453  -5.552   1.832 1.000 98.120 ? 97  LEU A O   1 
ATOM 733  C CG  ? LEU A 1  97 ? -17.355  -6.798   3.301 1.000 98.120 ? 97  LEU A CG  1 
ATOM 734  C CD1 ? LEU A 1  97 ? -16.815  -8.214   3.131 1.000 98.120 ? 97  LEU A CD1 1 
ATOM 735  C CD2 ? LEU A 1  97 ? -16.268  -5.767   3.016 1.000 98.120 ? 97  LEU A CD2 1 
ATOM 736  N N   ? ASN A 1  98 ? -20.166  -4.589   0.124 1.000 96.770 ? 98  ASN A N   1 
ATOM 737  C CA  ? ASN A 1  98 ? -21.135  -4.491  -0.962 1.000 96.770 ? 98  ASN A CA  1 
ATOM 738  C C   ? ASN A 1  98 ? -20.450  -4.264  -2.306 1.000 96.770 ? 98  ASN A C   1 
ATOM 739  C CB  ? ASN A 1  98 ? -22.142  -3.373  -0.684 1.000 96.770 ? 98  ASN A CB  1 
ATOM 740  O O   ? ASN A 1  98 ? -19.246  -4.491  -2.440 1.000 96.770 ? 98  ASN A O   1 
ATOM 741  C CG  ? ASN A 1  98 ? -21.481  -2.019  -0.524 1.000 96.770 ? 98  ASN A CG  1 
ATOM 742  N ND2 ? ASN A 1  98 ? -21.912  -1.263   0.479 1.000 96.770 ? 98  ASN A ND2 1 
ATOM 743  O OD1 ? ASN A 1  98 ? -20.591  -1.654  -1.296 1.000 96.770 ? 98  ASN A OD1 1 
ATOM 744  N N   ? SER A 1  99 ? -21.211  -3.873  -3.293 1.000 95.810 ? 99  SER A N   1 
ATOM 745  C CA  ? SER A 1  99 ? -20.659  -3.750  -4.638 1.000 95.810 ? 99  SER A CA  1 
ATOM 746  C C   ? SER A 1  99 ? -19.632  -2.624  -4.713 1.000 95.810 ? 99  SER A C   1 
ATOM 747  C CB  ? SER A 1  99 ? -21.773  -3.502  -5.655 1.000 95.810 ? 99  SER A CB  1 
ATOM 748  O O   ? SER A 1  99 ? -18.806  -2.590  -5.627 1.000 95.810 ? 99  SER A O   1 
ATOM 749  O OG  ? SER A 1  99 ? -22.519  -2.346  -5.314 1.000 95.810 ? 99  SER A OG  1 
ATOM 750  N N   ? ASN A 1 100 ? -19.546  -1.703  -3.722 1.000 96.620 ? 100 ASN A N   1 
ATOM 751  C CA  ? ASN A 1 100 ? -18.651  -0.551  -3.718 1.000 96.620 ? 100 ASN A CA  1 
ATOM 752  C C   ? ASN A 1 100 ? -17.512  -0.729  -2.718 1.000 96.620 ? 100 ASN A C   1 
ATOM 753  C CB  ? ASN A 1 100 ? -19.428   0.732  -3.414 1.000 96.620 ? 100 ASN A CB  1 
ATOM 754  O O   ? ASN A 1 100 ? -16.489  -0.047  -2.807 1.000 96.620 ? 100 ASN A O   1 
ATOM 755  C CG  ? ASN A 1 100 ? -20.493   1.029  -4.451 1.000 96.620 ? 100 ASN A CG  1 
ATOM 756  N ND2 ? ASN A 1 100 ? -21.719   1.254  -3.994 1.000 96.620 ? 100 ASN A ND2 1 
ATOM 757  O OD1 ? ASN A 1 100 ? -20.216   1.055  -5.653 1.000 96.620 ? 100 ASN A OD1 1 
ATOM 758  N N   ? VAL A 1 101 ? -17.697  -1.571  -1.718 1.000 98.200 ? 101 VAL A N   1 
ATOM 759  C CA  ? VAL A 1 101 ? -16.708  -1.902  -0.698 1.000 98.200 ? 101 VAL A CA  1 
ATOM 760  C C   ? VAL A 1 101 ? -16.539  -3.418  -0.615 1.000 98.200 ? 101 VAL A C   1 
ATOM 761  C CB  ? VAL A 1 101 ? -17.103  -1.334   0.683 1.000 98.200 ? 101 VAL A CB  1 
ATOM 762  O O   ? VAL A 1 101 ? -17.455  -4.128  -0.194 1.000 98.200 ? 101 VAL A O   1 
ATOM 763  C CG1 ? VAL A 1 101 ? -16.040  -1.666   1.728 1.000 98.200 ? 101 VAL A CG1 1 
ATOM 764  C CG2 ? VAL A 1 101 ? -17.318   0.176   0.596 1.000 98.200 ? 101 VAL A CG2 1 
ATOM 765  N N   ? ASN A 1 102 ? -15.352  -3.851  -1.100 1.000 98.030 ? 102 ASN A N   1 
ATOM 766  C CA  ? ASN A 1 102 ? -15.041  -5.277  -1.073 1.000 98.030 ? 102 ASN A CA  1 
ATOM 767  C C   ? ASN A 1 102 ? -13.558  -5.522  -0.810 1.000 98.030 ? 102 ASN A C   1 
ATOM 768  C CB  ? ASN A 1 102 ? -15.465  -5.944  -2.383 1.000 98.030 ? 102 ASN A CB  1 
ATOM 769  O O   ? ASN A 1 102 ? -12.756  -4.587  -0.835 1.000 98.030 ? 102 ASN A O   1 
ATOM 770  C CG  ? ASN A 1 102 ? -15.842  -7.401  -2.201 1.000 98.030 ? 102 ASN A CG  1 
ATOM 771  N ND2 ? ASN A 1 102 ? -16.482  -7.978  -3.210 1.000 98.030 ? 102 ASN A ND2 1 
ATOM 772  O OD1 ? ASN A 1 102 ? -15.561  -8.002  -1.161 1.000 98.030 ? 102 ASN A OD1 1 
ATOM 773  N N   ? THR A 1 103 ? -13.200  -6.824  -0.502 1.000 98.430 ? 103 THR A N   1 
ATOM 774  C CA  ? THR A 1 103 ? -11.829  -7.176  -0.150 1.000 98.430 ? 103 THR A CA  1 
ATOM 775  C C   ? THR A 1 103 ? -11.069  -7.680  -1.373 1.000 98.430 ? 103 THR A C   1 
ATOM 776  C CB  ? THR A 1 103 ? -11.794  -8.247   0.956 1.000 98.430 ? 103 THR A CB  1 
ATOM 777  O O   ? THR A 1 103 ? -11.675  -8.165  -2.331 1.000 98.430 ? 103 THR A O   1 
ATOM 778  C CG2 ? THR A 1 103 ? -12.635  -7.826   2.156 1.000 98.430 ? 103 THR A CG2 1 
ATOM 779  O OG1 ? THR A 1 103 ? -12.307  -9.480   0.436 1.000 98.430 ? 103 THR A OG1 1 
ATOM 780  N N   ? VAL A 1 104 ?  -9.687  -7.509  -1.308 1.000 98.530 ? 104 VAL A N   1 
ATOM 781  C CA  ? VAL A 1 104 ?  -8.778  -8.138  -2.259 1.000 98.530 ? 104 VAL A CA  1 
ATOM 782  C C   ? VAL A 1 104 ?  -8.037  -9.289  -1.582 1.000 98.530 ? 104 VAL A C   1 
ATOM 783  C CB  ? VAL A 1 104 ?  -7.768  -7.122  -2.838 1.000 98.530 ? 104 VAL A CB  1 
ATOM 784  O O   ? VAL A 1 104 ?  -7.663  -9.191  -0.411 1.000 98.530 ? 104 VAL A O   1 
ATOM 785  C CG1 ? VAL A 1 104 ?  -6.853  -6.584  -1.740 1.000 98.530 ? 104 VAL A CG1 1 
ATOM 786  C CG2 ? VAL A 1 104 ?  -6.948  -7.763  -3.956 1.000 98.530 ? 104 VAL A CG2 1 
ATOM 787  N N   ? ALA A 1 105 ?  -7.917 -10.405  -2.304 1.000 98.240 ? 105 ALA A N   1 
ATOM 788  C CA  ? ALA A 1 105 ?  -7.300 -11.597  -1.730 1.000 98.240 ? 105 ALA A CA  1 
ATOM 789  C C   ? ALA A 1 105 ?  -5.797 -11.404  -1.549 1.000 98.240 ? 105 ALA A C   1 
ATOM 790  C CB  ? ALA A 1 105 ?  -7.575 -12.815  -2.609 1.000 98.240 ? 105 ALA A CB  1 
ATOM 791  O O   ? ALA A 1 105 ?  -5.146 -10.752  -2.369 1.000 98.240 ? 105 ALA A O   1 
ATOM 792  N N   ? LEU A 1 106 ?  -5.277 -11.961  -0.420 1.000 98.360 ? 106 LEU A N   1 
ATOM 793  C CA  ? LEU A 1 106 ?  -3.829 -12.080  -0.289 1.000 98.360 ? 106 LEU A CA  1 
ATOM 794  C C   ? LEU A 1 106 ?  -3.271 -13.079  -1.296 1.000 98.360 ? 106 LEU A C   1 
ATOM 795  C CB  ? LEU A 1 106 ?  -3.453 -12.506   1.133 1.000 98.360 ? 106 LEU A CB  1 
ATOM 796  O O   ? LEU A 1 106 ?  -3.934 -14.062  -1.634 1.000 98.360 ? 106 LEU A O   1 
ATOM 797  C CG  ? LEU A 1 106 ?  -3.723 -11.487   2.240 1.000 98.360 ? 106 LEU A CG  1 
ATOM 798  C CD1 ? LEU A 1 106 ?  -3.490 -12.117   3.609 1.000 98.360 ? 106 LEU A CD1 1 
ATOM 799  C CD2 ? LEU A 1 106 ?  -2.846 -10.253   2.058 1.000 98.360 ? 106 LEU A CD2 1 
ATOM 800  N N   ? PRO A 1 107 ?  -2.034 -12.789  -1.780 1.000 97.860 ? 107 PRO A N   1 
ATOM 801  C CA  ? PRO A 1 107 ?  -1.471 -13.690  -2.789 1.000 97.860 ? 107 PRO A CA  1 
ATOM 802  C C   ? PRO A 1 107 ?  -1.152 -15.075  -2.230 1.000 97.860 ? 107 PRO A C   1 
ATOM 803  C CB  ? PRO A 1 107 ?  -0.193 -12.971  -3.228 1.000 97.860 ? 107 PRO A CB  1 
ATOM 804  O O   ? PRO A 1 107 ?  -0.637 -15.192  -1.115 1.000 97.860 ? 107 PRO A O   1 
ATOM 805  C CG  ? PRO A 1 107 ?   0.175 -12.102  -2.069 1.000 97.860 ? 107 PRO A CG  1 
ATOM 806  C CD  ? PRO A 1 107 ?  -1.081 -11.732  -1.333 1.000 97.860 ? 107 PRO A CD  1 
ATOM 807  N N   ? SER A 1 108 ?  -1.455 -16.092  -2.962 1.000 95.660 ? 108 SER A N   1 
ATOM 808  C CA  ? SER A 1 108 ?  -1.078 -17.455  -2.602 1.000 95.660 ? 108 SER A CA  1 
ATOM 809  C C   ? SER A 1 108 ?   0.378 -17.737  -2.957 1.000 95.660 ? 108 SER A C   1 
ATOM 810  C CB  ? SER A 1 108 ?  -1.988 -18.466  -3.302 1.000 95.660 ? 108 SER A CB  1 
ATOM 811  O O   ? SER A 1 108 ?   1.011 -18.608  -2.356 1.000 95.660 ? 108 SER A O   1 
ATOM 812  O OG  ? SER A 1 108 ?  -1.948 -18.289  -4.707 1.000 95.660 ? 108 SER A OG  1 
ATOM 813  N N   ? SER A 1 109 ?   0.900 -17.020  -3.941 1.000 97.190 ? 109 SER A N   1 
ATOM 814  C CA  ? SER A 1 109 ?   2.291 -17.019  -4.383 1.000 97.190 ? 109 SER A CA  1 
ATOM 815  C C   ? SER A 1 109 ?   2.661 -15.695  -5.043 1.000 97.190 ? 109 SER A C   1 
ATOM 816  C CB  ? SER A 1 109 ?   2.546 -18.172  -5.354 1.000 97.190 ? 109 SER A CB  1 
ATOM 817  O O   ? SER A 1 109 ?   1.782 -14.911  -5.409 1.000 97.190 ? 109 SER A O   1 
ATOM 818  O OG  ? SER A 1 109 ?   1.783 -18.010  -6.538 1.000 97.190 ? 109 SER A OG  1 
ATOM 819  N N   ? CYS A 1 110 ?   4.038 -15.563  -5.154 1.000 97.840 ? 110 CYS A N   1 
ATOM 820  C CA  ? CYS A 1 110 ?   4.491 -14.344  -5.815 1.000 97.840 ? 110 CYS A CA  1 
ATOM 821  C C   ? CYS A 1 110 ?   4.208 -14.397  -7.312 1.000 97.840 ? 110 CYS A C   1 
ATOM 822  C CB  ? CYS A 1 110 ?   5.986 -14.130  -5.577 1.000 97.840 ? 110 CYS A CB  1 
ATOM 823  O O   ? CYS A 1 110 ?   4.376 -15.442  -7.943 1.000 97.840 ? 110 CYS A O   1 
ATOM 824  S SG  ? CYS A 1 110 ?   6.418 -13.881  -3.841 1.000 97.840 ? 110 CYS A SG  1 
ATOM 825  N N   ? ALA A 1 111 ?   3.801 -13.249  -7.907 1.000 97.410 ? 111 ALA A N   1 
ATOM 826  C CA  ? ALA A 1 111 ?   3.589 -13.153  -9.349 1.000 97.410 ? 111 ALA A CA  1 
ATOM 827  C C   ? ALA A 1 111 ?   4.916 -13.183 -10.102 1.000 97.410 ? 111 ALA A C   1 
ATOM 828  C CB  ? ALA A 1 111 ?   2.816 -11.881  -9.690 1.000 97.410 ? 111 ALA A CB  1 
ATOM 829  O O   ? ALA A 1 111 ?   5.929 -12.683  -9.607 1.000 97.410 ? 111 ALA A O   1 
ATOM 830  N N   ? ALA A 1 112 ?   4.934 -13.758 -11.267 1.000 96.980 ? 112 ALA A N   1 
ATOM 831  C CA  ? ALA A 1 112 ?   6.132 -13.832 -12.101 1.000 96.980 ? 112 ALA A CA  1 
ATOM 832  C C   ? ALA A 1 112 ?   6.360 -12.523 -12.851 1.000 96.980 ? 112 ALA A C   1 
ATOM 833  C CB  ? ALA A 1 112 ?   6.025 -14.994 -13.084 1.000 96.980 ? 112 ALA A CB  1 
ATOM 834  O O   ? ALA A 1 112 ?   5.420 -11.755 -13.072 1.000 96.980 ? 112 ALA A O   1 
ATOM 835  N N   ? ALA A 1 113 ?   7.644 -12.307 -13.245 1.000 97.770 ? 113 ALA A N   1 
ATOM 836  C CA  ? ALA A 1 113 ?   7.963 -11.187 -14.127 1.000 97.770 ? 113 ALA A CA  1 
ATOM 837  C C   ? ALA A 1 113 ?   7.118 -11.232 -15.397 1.000 97.770 ? 113 ALA A C   1 
ATOM 838  C CB  ? ALA A 1 113 ?   9.448 -11.192 -14.479 1.000 97.770 ? 113 ALA A CB  1 
ATOM 839  O O   ? ALA A 1 113 ?   6.841 -12.310 -15.928 1.000 97.770 ? 113 ALA A O   1 
ATOM 840  N N   ? GLY A 1 114 ?   6.656 -10.033 -15.818 1.000 97.560 ? 114 GLY A N   1 
ATOM 841  C CA  ? GLY A 1 114 ?   5.858  -9.941 -17.030 1.000 97.560 ? 114 GLY A CA  1 
ATOM 842  C C   ? GLY A 1 114 ?   4.365  -9.970 -16.765 1.000 97.560 ? 114 GLY A C   1 
ATOM 843  O O   ? GLY A 1 114 ?   3.564  -9.704 -17.664 1.000 97.560 ? 114 GLY A O   1 
ATOM 844  N N   ? THR A 1 115 ?   3.998 -10.432 -15.545 1.000 98.040 ? 115 THR A N   1 
ATOM 845  C CA  ? THR A 1 115 ?   2.591 -10.410 -15.161 1.000 98.040 ? 115 THR A CA  1 
ATOM 846  C C   ? THR A 1 115 ?   2.046  -8.985 -15.184 1.000 98.040 ? 115 THR A C   1 
ATOM 847  C CB  ? THR A 1 115 ?   2.385 -11.019 -13.761 1.000 98.040 ? 115 THR A CB  1 
ATOM 848  O O   ? THR A 1 115 ?   2.651  -8.074 -14.615 1.000 98.040 ? 115 THR A O   1 
ATOM 849  C CG2 ? THR A 1 115 ?   0.907 -11.042 -13.384 1.000 98.040 ? 115 THR A CG2 1 
ATOM 850  O OG1 ? THR A 1 115 ?   2.891 -12.359 -13.750 1.000 98.040 ? 115 THR A OG1 1 
ATOM 851  N N   ? SER A 1 116 ?   0.921  -8.770 -15.898 1.000 97.040 ? 116 SER A N   1 
ATOM 852  C CA  ? SER A 1 116 ?   0.245  -7.478 -15.948 1.000 97.040 ? 116 SER A CA  1 
ATOM 853  C C   ? SER A 1 116 ?  -0.564  -7.227 -14.679 1.000 97.040 ? 116 SER A C   1 
ATOM 854  C CB  ? SER A 1 116 ?  -0.671  -7.399 -17.170 1.000 97.040 ? 116 SER A CB  1 
ATOM 855  O O   ? SER A 1 116 ?  -1.466  -8.000 -14.349 1.000 97.040 ? 116 SER A O   1 
ATOM 856  O OG  ? SER A 1 116 ?  -1.215  -6.098 -17.308 1.000 97.040 ? 116 SER A OG  1 
ATOM 857  N N   ? CYS A 1 117 ?  -0.318  -6.095 -14.036 1.000 97.930 ? 117 CYS A N   1 
ATOM 858  C CA  ? CYS A 1 117 ?  -0.917  -5.788 -12.742 1.000 97.930 ? 117 CYS A CA  1 
ATOM 859  C C   ? CYS A 1 117 ?  -1.571  -4.411 -12.757 1.000 97.930 ? 117 CYS A C   1 
ATOM 860  C CB  ? CYS A 1 117 ?   0.134  -5.852 -11.635 1.000 97.930 ? 117 CYS A CB  1 
ATOM 861  O O   ? CYS A 1 117 ?  -1.072  -3.490 -13.406 1.000 97.930 ? 117 CYS A O   1 
ATOM 862  S SG  ? CYS A 1 117 ?   0.963  -7.452 -11.509 1.000 97.930 ? 117 CYS A SG  1 
ATOM 863  N N   ? LEU A 1 118 ?  -2.648  -4.319 -12.045 1.000 97.590 ? 118 LEU A N   1 
ATOM 864  C CA  ? LEU A 1 118 ?  -3.355  -3.050 -11.915 1.000 97.590 ? 118 LEU A CA  1 
ATOM 865  C C   ? LEU A 1 118 ?  -2.846  -2.265 -10.711 1.000 97.590 ? 118 LEU A C   1 
ATOM 866  C CB  ? LEU A 1 118 ?  -4.862  -3.286 -11.784 1.000 97.590 ? 118 LEU A CB  1 
ATOM 867  O O   ? LEU A 1 118 ?  -2.890  -2.755  -9.581 1.000 97.590 ? 118 LEU A O   1 
ATOM 868  C CG  ? LEU A 1 118 ?  -5.743  -2.037 -11.734 1.000 97.590 ? 118 LEU A CG  1 
ATOM 869  C CD1 ? LEU A 1 118 ?  -5.806  -1.378 -13.108 1.000 97.590 ? 118 LEU A CD1 1 
ATOM 870  C CD2 ? LEU A 1 118 ?  -7.141  -2.388 -11.238 1.000 97.590 ? 118 LEU A CD2 1 
ATOM 871  N N   ? VAL A 1 119 ?  -2.373  -1.036 -11.006 1.000 97.040 ? 119 VAL A N   1 
ATOM 872  C CA  ? VAL A 1 119 ?  -2.011  -0.064  -9.980 1.000 97.040 ? 119 VAL A CA  1 
ATOM 873  C C   ? VAL A 1 119 ?  -3.098   1.002  -9.871 1.000 97.040 ? 119 VAL A C   1 
ATOM 874  C CB  ? VAL A 1 119 ?  -0.646   0.595 -10.280 1.000 97.040 ? 119 VAL A CB  1 
ATOM 875  O O   ? VAL A 1 119 ?  -3.536   1.557 -10.881 1.000 97.040 ? 119 VAL A O   1 
ATOM 876  C CG1 ? VAL A 1 119 ?  -0.211   1.488  -9.119 1.000 97.040 ? 119 VAL A CG1 1 
ATOM 877  C CG2 ? VAL A 1 119 ?   0.411  -0.471 -10.562 1.000 97.040 ? 119 VAL A CG2 1 
ATOM 878  N N   ? SER A 1 120 ?  -3.548   1.284  -8.690 1.000 96.450 ? 120 SER A N   1 
ATOM 879  C CA  ? SER A 1 120 ?  -4.646   2.231  -8.525 1.000 96.450 ? 120 SER A CA  1 
ATOM 880  C C   ? SER A 1 120 ?  -4.384   3.184  -7.363 1.000 96.450 ? 120 SER A C   1 
ATOM 881  C CB  ? SER A 1 120 ?  -5.965   1.490  -8.300 1.000 96.450 ? 120 SER A CB  1 
ATOM 882  O O   ? SER A 1 120 ?  -3.711   2.821  -6.396 1.000 96.450 ? 120 SER A O   1 
ATOM 883  O OG  ? SER A 1 120 ?  -5.838   0.544  -7.253 1.000 96.450 ? 120 SER A OG  1 
ATOM 884  N N   ? GLY A 1 121 ?  -4.860   4.476  -7.510 1.000 95.580 ? 121 GLY A N   1 
ATOM 885  C CA  ? GLY A 1 121 ?  -4.672   5.433  -6.432 1.000 95.580 ? 121 GLY A CA  1 
ATOM 886  C C   ? GLY A 1 121 ?  -5.120   6.836  -6.795 1.000 95.580 ? 121 GLY A C   1 
ATOM 887  O O   ? GLY A 1 121 ?  -5.659   7.060  -7.881 1.000 95.580 ? 121 GLY A O   1 
ATOM 888  N N   ? TRP A 1 122 ?  -4.991   7.821  -5.794 1.000 94.400 ? 122 TRP A N   1 
ATOM 889  C CA  ? TRP A 1 122 ?  -5.378   9.220  -5.945 1.000 94.400 ? 122 TRP A CA  1 
ATOM 890  C C   ? TRP A 1 122 ?  -4.170  10.139  -5.797 1.000 94.400 ? 122 TRP A C   1 
ATOM 891  C CB  ? TRP A 1 122 ?  -6.450   9.595  -4.917 1.000 94.400 ? 122 TRP A CB  1 
ATOM 892  O O   ? TRP A 1 122 ?  -4.302  11.280  -5.349 1.000 94.400 ? 122 TRP A O   1 
ATOM 893  C CG  ? TRP A 1 122 ?  -7.767   8.912  -5.133 1.000 94.400 ? 122 TRP A CG  1 
ATOM 894  C CD1 ? TRP A 1 122 ?  -8.771   9.305  -5.972 1.000 94.400 ? 122 TRP A CD1 1 
ATOM 895  C CD2 ? TRP A 1 122 ?  -8.223   7.716  -4.494 1.000 94.400 ? 122 TRP A CD2 1 
ATOM 896  C CE2 ? TRP A 1 122 ?  -9.515   7.441  -4.994 1.000 94.400 ? 122 TRP A CE2 1 
ATOM 897  C CE3 ? TRP A 1 122 ?  -7.664   6.849  -3.546 1.000 94.400 ? 122 TRP A CE3 1 
ATOM 898  N NE1 ? TRP A 1 122 ?  -9.826   8.425  -5.894 1.000 94.400 ? 122 TRP A NE1 1 
ATOM 899  C CH2 ? TRP A 1 122 ?  -9.687   5.501  -3.650 1.000 94.400 ? 122 TRP A CH2 1 
ATOM 900  C CZ2 ? TRP A 1 122 ? -10.257   6.334  -4.578 1.000 94.400 ? 122 TRP A CZ2 1 
ATOM 901  C CZ3 ? TRP A 1 122 ?  -8.404   5.747  -3.132 1.000 94.400 ? 122 TRP A CZ3 1 
ATOM 902  N N   ? GLY A 1 123 ?  -2.955   9.605  -6.049 1.000 87.770 ? 123 GLY A N   1 
ATOM 903  C CA  ? GLY A 1 123 ?  -1.731  10.379  -5.912 1.000 87.770 ? 123 GLY A CA  1 
ATOM 904  C C   ? GLY A 1 123 ?  -1.529  11.380  -7.034 1.000 87.770 ? 123 GLY A C   1 
ATOM 905  O O   ? GLY A 1 123 ?  -2.426  11.591  -7.853 1.000 87.770 ? 123 GLY A O   1 
ATOM 906  N N   ? ASN A 1 124 ?  -0.330  12.102  -7.092 1.000 86.120 ? 124 ASN A N   1 
ATOM 907  C CA  ? ASN A 1 124 ?   0.066  13.145  -8.031 1.000 86.120 ? 124 ASN A CA  1 
ATOM 908  C C   ? ASN A 1 124 ?   0.159  12.611  -9.457 1.000 86.120 ? 124 ASN A C   1 
ATOM 909  C CB  ? ASN A 1 124 ?   1.399  13.768  -7.610 1.000 86.120 ? 124 ASN A CB  1 
ATOM 910  O O   ? ASN A 1 124 ?   0.740  11.549  -9.690 1.000 86.120 ? 124 ASN A O   1 
ATOM 911  C CG  ? ASN A 1 124 ?   1.656  15.105  -8.278 1.000 86.120 ? 124 ASN A CG  1 
ATOM 912  N ND2 ? ASN A 1 124 ?   2.815  15.692  -8.003 1.000 86.120 ? 124 ASN A ND2 1 
ATOM 913  O OD1 ? ASN A 1 124 ?   0.820  15.605  -9.035 1.000 86.120 ? 124 ASN A OD1 1 
ATOM 914  N N   ? LEU A 1 125 ?  -0.396  13.359 -10.501 1.000 85.650 ? 125 LEU A N   1 
ATOM 915  C CA  ? LEU A 1 125 ?  -0.443  12.937 -11.897 1.000 85.650 ? 125 LEU A CA  1 
ATOM 916  C C   ? LEU A 1 125 ?   0.704  13.555 -12.690 1.000 85.650 ? 125 LEU A C   1 
ATOM 917  C CB  ? LEU A 1 125 ?  -1.783  13.324 -12.529 1.000 85.650 ? 125 LEU A CB  1 
ATOM 918  O O   ? LEU A 1 125 ?   0.813  13.341 -13.900 1.000 85.650 ? 125 LEU A O   1 
ATOM 919  C CG  ? LEU A 1 125 ?  -3.031  12.683 -11.920 1.000 85.650 ? 125 LEU A CG  1 
ATOM 920  C CD1 ? LEU A 1 125 ?  -4.283  13.172 -12.640 1.000 85.650 ? 125 LEU A CD1 1 
ATOM 921  C CD2 ? LEU A 1 125 ?  -2.933  11.162 -11.977 1.000 85.650 ? 125 LEU A CD2 1 
ATOM 922  N N   ? SER A 1 126 ?   1.486  14.383 -12.093 1.000 81.710 ? 126 SER A N   1 
ATOM 923  C CA  ? SER A 1 126 ?   2.508  15.115 -12.834 1.000 81.710 ? 126 SER A CA  1 
ATOM 924  C C   ? SER A 1 126 ?   3.872  14.990 -12.164 1.000 81.710 ? 126 SER A C   1 
ATOM 925  C CB  ? SER A 1 126 ?   2.127  16.591 -12.959 1.000 81.710 ? 126 SER A CB  1 
ATOM 926  O O   ? SER A 1 126 ?   3.963  14.923 -10.936 1.000 81.710 ? 126 SER A O   1 
ATOM 927  O OG  ? SER A 1 126 ?   3.192  17.340 -13.517 1.000 81.710 ? 126 SER A OG  1 
ATOM 928  N N   ? THR A 1 127 ?   4.915  15.012 -13.040 1.000 79.450 ? 127 THR A N   1 
ATOM 929  C CA  ? THR A 1 127 ?   6.293  14.921 -12.571 1.000 79.450 ? 127 THR A CA  1 
ATOM 930  C C   ? THR A 1 127 ?   6.829  16.300 -12.196 1.000 79.450 ? 127 THR A C   1 
ATOM 931  C CB  ? THR A 1 127 ?   7.205  14.286 -13.637 1.000 79.450 ? 127 THR A CB  1 
ATOM 932  O O   ? THR A 1 127 ?   7.804  16.411 -11.450 1.000 79.450 ? 127 THR A O   1 
ATOM 933  C CG2 ? THR A 1 127 ?   6.817  12.835 -13.898 1.000 79.450 ? 127 THR A CG2 1 
ATOM 934  O OG1 ? THR A 1 127 ?   7.091  15.027 -14.858 1.000 79.450 ? 127 THR A OG1 1 
ATOM 935  N N   ? THR A 1 128 ?   6.163  17.360 -12.667 1.000 80.340 ? 128 THR A N   1 
ATOM 936  C CA  ? THR A 1 128 ?   6.733  18.698 -12.562 1.000 80.340 ? 128 THR A CA  1 
ATOM 937  C C   ? THR A 1 128 ?   5.841  19.601 -11.714 1.000 80.340 ? 128 THR A C   1 
ATOM 938  C CB  ? THR A 1 128 ?   6.935  19.330 -13.951 1.000 80.340 ? 128 THR A CB  1 
ATOM 939  O O   ? THR A 1 128 ?   6.313  20.582 -11.136 1.000 80.340 ? 128 THR A O   1 
ATOM 940  C CG2 ? THR A 1 128 ?   7.997  18.579 -14.748 1.000 80.340 ? 128 THR A CG2 1 
ATOM 941  O OG1 ? THR A 1 128 ?   5.697  19.293 -14.671 1.000 80.340 ? 128 THR A OG1 1 
ATOM 942  N N   ? THR A 1 129 ?   4.543  19.277 -11.658 1.000 82.480 ? 129 THR A N   1 
ATOM 943  C CA  ? THR A 1 129 ?   3.606  20.087 -10.888 1.000 82.480 ? 129 THR A CA  1 
ATOM 944  C C   ? THR A 1 129 ?   2.738  19.207  -9.993 1.000 82.480 ? 129 THR A C   1 
ATOM 945  C CB  ? THR A 1 129 ?   2.707  20.930 -11.811 1.000 82.480 ? 129 THR A CB  1 
ATOM 946  O O   ? THR A 1 129 ?   2.642  17.997 -10.209 1.000 82.480 ? 129 THR A O   1 
ATOM 947  C CG2 ? THR A 1 129 ?   3.538  21.855 -12.694 1.000 82.480 ? 129 THR A CG2 1 
ATOM 948  O OG1 ? THR A 1 129 ?   1.936  20.056 -12.645 1.000 82.480 ? 129 THR A OG1 1 
ATOM 949  N N   ? SER A 1 130 ?   2.295  19.889  -8.892 1.000 84.540 ? 130 SER A N   1 
ATOM 950  C CA  ? SER A 1 130 ?   1.316  19.194  -8.063 1.000 84.540 ? 130 SER A CA  1 
ATOM 951  C C   ? SER A 1 130 ?  -0.052  19.159  -8.735 1.000 84.540 ? 130 SER A C   1 
ATOM 952  C CB  ? SER A 1 130 ?   1.203  19.864  -6.692 1.000 84.540 ? 130 SER A CB  1 
ATOM 953  O O   ? SER A 1 130 ?  -0.612  20.204  -9.071 1.000 84.540 ? 130 SER A O   1 
ATOM 954  O OG  ? SER A 1 130 ?   2.427  19.772  -5.985 1.000 84.540 ? 130 SER A OG  1 
ATOM 955  N N   ? ASN A 1 131 ?  -0.417  17.989  -9.110 1.000 85.830 ? 131 ASN A N   1 
ATOM 956  C CA  ? ASN A 1 131 ?  -1.708  17.731  -9.738 1.000 85.830 ? 131 ASN A CA  1 
ATOM 957  C C   ? ASN A 1 131 ?  -2.366  16.477  -9.172 1.000 85.830 ? 131 ASN A C   1 
ATOM 958  C CB  ? ASN A 1 131 ?  -1.553  17.611 -11.255 1.000 85.830 ? 131 ASN A CB  1 
ATOM 959  O O   ? ASN A 1 131 ?  -2.121  15.370  -9.654 1.000 85.830 ? 131 ASN A O   1 
ATOM 960  C CG  ? ASN A 1 131 ?  -2.885  17.510 -11.972 1.000 85.830 ? 131 ASN A CG  1 
ATOM 961  N ND2 ? ASN A 1 131 ?  -2.841  17.211 -13.266 1.000 85.830 ? 131 ASN A ND2 1 
ATOM 962  O OD1 ? ASN A 1 131 ?  -3.944  17.699 -11.369 1.000 85.830 ? 131 ASN A OD1 1 
ATOM 963  N N   ? TYR A 1 132 ?  -3.214  16.683  -8.103 1.000 88.530 ? 132 TYR A N   1 
ATOM 964  C CA  ? TYR A 1 132 ?  -3.886  15.574  -7.434 1.000 88.530 ? 132 TYR A CA  1 
ATOM 965  C C   ? TYR A 1 132 ?  -5.299  15.389  -7.972 1.000 88.530 ? 132 TYR A C   1 
ATOM 966  C CB  ? TYR A 1 132 ?  -3.929  15.807  -5.920 1.000 88.530 ? 132 TYR A CB  1 
ATOM 967  O O   ? TYR A 1 132 ?  -6.128  16.298  -7.884 1.000 88.530 ? 132 TYR A O   1 
ATOM 968  C CG  ? TYR A 1 132 ?  -2.572  15.767  -5.261 1.000 88.530 ? 132 TYR A CG  1 
ATOM 969  C CD1 ? TYR A 1 132 ?  -2.016  14.561  -4.840 1.000 88.530 ? 132 TYR A CD1 1 
ATOM 970  C CD2 ? TYR A 1 132 ?  -1.844  16.934  -5.056 1.000 88.530 ? 132 TYR A CD2 1 
ATOM 971  C CE1 ? TYR A 1 132 ?  -0.767  14.519  -4.230 1.000 88.530 ? 132 TYR A CE1 1 
ATOM 972  C CE2 ? TYR A 1 132 ?  -0.594  16.904  -4.447 1.000 88.530 ? 132 TYR A CE2 1 
ATOM 973  O OH  ? TYR A 1 132 ?   1.173  15.658  -3.435 1.000 88.530 ? 132 TYR A OH  1 
ATOM 974  C CZ  ? TYR A 1 132 ?  -0.064  15.694  -4.038 1.000 88.530 ? 132 TYR A CZ  1 
ATOM 975  N N   ? PRO A 1 133 ?  -5.543  14.220  -8.579 1.000 91.440 ? 133 PRO A N   1 
ATOM 976  C CA  ? PRO A 1 133 ?  -6.877  13.985  -9.135 1.000 91.440 ? 133 PRO A CA  1 
ATOM 977  C C   ? PRO A 1 133 ?  -7.924  13.702  -8.060 1.000 91.440 ? 133 PRO A C   1 
ATOM 978  C CB  ? PRO A 1 133 ?  -6.674  12.762 -10.034 1.000 91.440 ? 133 PRO A CB  1 
ATOM 979  O O   ? PRO A 1 133 ?  -7.596  13.158  -7.002 1.000 91.440 ? 133 PRO A O   1 
ATOM 980  C CG  ? PRO A 1 133 ?  -5.587  11.978  -9.371 1.000 91.440 ? 133 PRO A CG  1 
ATOM 981  C CD  ? PRO A 1 133 ?  -4.595  12.940  -8.784 1.000 91.440 ? 133 PRO A CD  1 
ATOM 982  N N   ? ASP A 1 134 ?  -9.142  14.098  -8.321 1.000 93.620 ? 134 ASP A N   1 
ATOM 983  C CA  ? ASP A 1 134 ? -10.245  13.724  -7.441 1.000 93.620 ? 134 ASP A CA  1 
ATOM 984  C C   ? ASP A 1 134 ? -10.769  12.330  -7.779 1.000 93.620 ? 134 ASP A C   1 
ATOM 985  C CB  ? ASP A 1 134 ? -11.378  14.748  -7.534 1.000 93.620 ? 134 ASP A CB  1 
ATOM 986  O O   ? ASP A 1 134 ? -11.235  11.605  -6.897 1.000 93.620 ? 134 ASP A O   1 
ATOM 987  C CG  ? ASP A 1 134 ? -10.981  16.120  -7.017 1.000 93.620 ? 134 ASP A CG  1 
ATOM 988  O OD1 ? ASP A 1 134 ? -10.221  16.202  -6.028 1.000 93.620 ? 134 ASP A OD1 1 
ATOM 989  O OD2 ? ASP A 1 134 ? -11.434  17.127  -7.602 1.000 93.620 ? 134 ASP A OD2 1 
ATOM 990  N N   ? LEU A 1 135 ? -10.662  12.020  -9.088 1.000 95.500 ? 135 LEU A N   1 
ATOM 991  C CA  ? LEU A 1 135 ? -11.145  10.725  -9.556 1.000 95.500 ? 135 LEU A CA  1 
ATOM 992  C C   ? LEU A 1 135 ? -10.049   9.670  -9.465 1.000 95.500 ? 135 LEU A C   1 
ATOM 993  C CB  ? LEU A 1 135 ? -11.650  10.831 -10.997 1.000 95.500 ? 135 LEU A CB  1 
ATOM 994  O O   ? LEU A 1 135 ?  -8.877   9.963  -9.713 1.000 95.500 ? 135 LEU A O   1 
ATOM 995  C CG  ? LEU A 1 135 ? -12.891  11.697 -11.220 1.000 95.500 ? 135 LEU A CG  1 
ATOM 996  C CD1 ? LEU A 1 135 ? -13.156  11.870 -12.712 1.000 95.500 ? 135 LEU A CD1 1 
ATOM 997  C CD2 ? LEU A 1 135 ? -14.102  11.085 -10.524 1.000 95.500 ? 135 LEU A CD2 1 
ATOM 998  N N   ? LEU A 1 136 ? -10.465   8.460  -9.096 1.000 96.040 ? 136 LEU A N   1 
ATOM 999  C CA  ? LEU A 1 136 ?  -9.553   7.327  -8.979 1.000 96.040 ? 136 LEU A CA  1 
ATOM 1000 C C   ? LEU A 1 136 ?  -8.868   7.040 -10.311 1.000 96.040 ? 136 LEU A C   1 
ATOM 1001 C CB  ? LEU A 1 136 ? -10.304   6.082  -8.499 1.000 96.040 ? 136 LEU A CB  1 
ATOM 1002 O O   ? LEU A 1 136 ?  -9.528   6.968 -11.351 1.000 96.040 ? 136 LEU A O   1 
ATOM 1003 C CG  ? LEU A 1 136 ?  -9.450   4.849  -8.198 1.000 96.040 ? 136 LEU A CG  1 
ATOM 1004 C CD1 ? LEU A 1 136 ?  -8.459   5.152  -7.079 1.000 96.040 ? 136 LEU A CD1 1 
ATOM 1005 C CD2 ? LEU A 1 136 ? -10.334   3.663  -7.830 1.000 96.040 ? 136 LEU A CD2 1 
ATOM 1006 N N   ? GLN A 1 137 ?  -7.512   6.854 -10.178 1.000 96.810 ? 137 GLN A N   1 
ATOM 1007 C CA  ? GLN A 1 137 ?  -6.705   6.583 -11.363 1.000 96.810 ? 137 GLN A CA  1 
ATOM 1008 C C   ? GLN A 1 137 ?  -6.214   5.138 -11.375 1.000 96.810 ? 137 GLN A C   1 
ATOM 1009 C CB  ? GLN A 1 137 ?  -5.515   7.542 -11.433 1.000 96.810 ? 137 GLN A CB  1 
ATOM 1010 O O   ? GLN A 1 137 ?  -5.955   4.555 -10.320 1.000 96.810 ? 137 GLN A O   1 
ATOM 1011 C CG  ? GLN A 1 137 ?  -5.911   9.013 -11.443 1.000 96.810 ? 137 GLN A CG  1 
ATOM 1012 C CD  ? GLN A 1 137 ?  -6.756   9.385 -12.646 1.000 96.810 ? 137 GLN A CD  1 
ATOM 1013 N NE2 ? GLN A 1 137 ?  -7.902  10.009 -12.396 1.000 96.810 ? 137 GLN A NE2 1 
ATOM 1014 O OE1 ? GLN A 1 137 ?  -6.382   9.114 -13.792 1.000 96.810 ? 137 GLN A OE1 1 
ATOM 1015 N N   ? CYS A 1 138 ?  -6.034   4.537 -12.676 1.000 96.040 ? 138 CYS A N   1 
ATOM 1016 C CA  ? CYS A 1 138 ?  -5.572   3.165 -12.852 1.000 96.040 ? 138 CYS A CA  1 
ATOM 1017 C C   ? CYS A 1 138 ?  -4.520   3.080 -13.952 1.000 96.040 ? 138 CYS A C   1 
ATOM 1018 C CB  ? CYS A 1 138 ?  -6.745   2.243 -13.184 1.000 96.040 ? 138 CYS A CB  1 
ATOM 1019 O O   ? CYS A 1 138 ?  -4.581   3.823 -14.933 1.000 96.040 ? 138 CYS A O   1 
ATOM 1020 S SG  ? CYS A 1 138 ?  -7.907   2.022 -11.819 1.000 96.040 ? 138 CYS A SG  1 
ATOM 1021 N N   ? LEU A 1 139 ?  -3.603   2.073 -13.656 1.000 95.210 ? 139 LEU A N   1 
ATOM 1022 C CA  ? LEU A 1 139 ?  -2.530   1.817 -14.610 1.000 95.210 ? 139 LEU A CA  1 
ATOM 1023 C C   ? LEU A 1 139 ?  -2.170   0.336 -14.640 1.000 95.210 ? 139 LEU A C   1 
ATOM 1024 C CB  ? LEU A 1 139 ?  -1.292   2.648 -14.260 1.000 95.210 ? 139 LEU A CB  1 
ATOM 1025 O O   ? LEU A 1 139 ?  -1.939  -0.273 -13.593 1.000 95.210 ? 139 LEU A O   1 
ATOM 1026 C CG  ? LEU A 1 139 ?  -0.004   2.290 -15.002 1.000 95.210 ? 139 LEU A CG  1 
ATOM 1027 C CD1 ? LEU A 1 139 ?  -0.124   2.652 -16.479 1.000 95.210 ? 139 LEU A CD1 1 
ATOM 1028 C CD2 ? LEU A 1 139 ?   1.191   2.995 -14.369 1.000 95.210 ? 139 LEU A CD2 1 
ATOM 1029 N N   ? ASN A 1 140 ?  -2.168  -0.220 -15.848 1.000 95.890 ? 140 ASN A N   1 
ATOM 1030 C CA  ? ASN A 1 140 ?  -1.640  -1.570 -16.014 1.000 95.890 ? 140 ASN A CA  1 
ATOM 1031 C C   ? ASN A 1 140 ?  -0.131  -1.557 -16.243 1.000 95.890 ? 140 ASN A C   1 
ATOM 1032 C CB  ? ASN A 1 140 ?  -2.346  -2.285 -17.167 1.000 95.890 ? 140 ASN A CB  1 
ATOM 1033 O O   ? ASN A 1 140 ?   0.353  -0.928 -17.185 1.000 95.890 ? 140 ASN A O   1 
ATOM 1034 C CG  ? ASN A 1 140 ?  -3.776  -2.660 -16.834 1.000 95.890 ? 140 ASN A CG  1 
ATOM 1035 N ND2 ? ASN A 1 140 ?  -4.706  -2.285 -17.704 1.000 95.890 ? 140 ASN A ND2 1 
ATOM 1036 O OD1 ? ASN A 1 140 ?  -4.043  -3.282 -15.802 1.000 95.890 ? 140 ASN A OD1 1 
ATOM 1037 N N   ? ALA A 1 141 ?   0.540  -2.265 -15.297 1.000 96.280 ? 141 ALA A N   1 
ATOM 1038 C CA  ? ALA A 1 141 ?   1.997  -2.306 -15.387 1.000 96.280 ? 141 ALA A CA  1 
ATOM 1039 C C   ? ALA A 1 141 ?   2.518  -3.729 -15.211 1.000 96.280 ? 141 ALA A C   1 
ATOM 1040 C CB  ? ALA A 1 141 ?   2.621  -1.382 -14.344 1.000 96.280 ? 141 ALA A CB  1 
ATOM 1041 O O   ? ALA A 1 141 ?   2.010  -4.484 -14.379 1.000 96.280 ? 141 ALA A O   1 
ATOM 1042 N N   ? PRO A 1 142 ?   3.584  -4.077 -16.052 1.000 97.500 ? 142 PRO A N   1 
ATOM 1043 C CA  ? PRO A 1 142 ?   4.193  -5.396 -15.866 1.000 97.500 ? 142 PRO A CA  1 
ATOM 1044 C C   ? PRO A 1 142 ?   5.159  -5.438 -14.684 1.000 97.500 ? 142 PRO A C   1 
ATOM 1045 C CB  ? PRO A 1 142 ?   4.934  -5.631 -17.185 1.000 97.500 ? 142 PRO A CB  1 
ATOM 1046 O O   ? PRO A 1 142 ?   5.833  -4.446 -14.396 1.000 97.500 ? 142 PRO A O   1 
ATOM 1047 C CG  ? PRO A 1 142 ?   5.352  -4.269 -17.636 1.000 97.500 ? 142 PRO A CG  1 
ATOM 1048 C CD  ? PRO A 1 142 ?   4.260  -3.297 -17.294 1.000 97.500 ? 142 PRO A CD  1 
ATOM 1049 N N   ? ILE A 1 143 ?   5.232  -6.616 -14.133 1.000 98.210 ? 143 ILE A N   1 
ATOM 1050 C CA  ? ILE A 1 143 ?   6.290  -6.848 -13.156 1.000 98.210 ? 143 ILE A CA  1 
ATOM 1051 C C   ? ILE A 1 143 ?   7.623  -7.043 -13.875 1.000 98.210 ? 143 ILE A C   1 
ATOM 1052 C CB  ? ILE A 1 143 ?   5.978  -8.072 -12.265 1.000 98.210 ? 143 ILE A CB  1 
ATOM 1053 O O   ? ILE A 1 143 ?   7.710  -7.808 -14.839 1.000 98.210 ? 143 ILE A O   1 
ATOM 1054 C CG1 ? ILE A 1 143 ?   4.738  -7.803 -11.404 1.000 98.210 ? 143 ILE A CG1 1 
ATOM 1055 C CG2 ? ILE A 1 143 ?   7.185  -8.425 -11.391 1.000 98.210 ? 143 ILE A CG2 1 
ATOM 1056 C CD1 ? ILE A 1 143 ?   4.328  -8.977 -10.526 1.000 98.210 ? 143 ILE A CD1 1 
ATOM 1057 N N   ? LEU A 1 144 ?   8.655  -6.331 -13.362 1.000 98.090 ? 144 LEU A N   1 
ATOM 1058 C CA  ? LEU A 1 144 ?   9.986  -6.449 -13.947 1.000 98.090 ? 144 LEU A CA  1 
ATOM 1059 C C   ? LEU A 1 144 ?  10.758  -7.601 -13.312 1.000 98.090 ? 144 LEU A C   1 
ATOM 1060 C CB  ? LEU A 1 144 ?  10.764  -5.142 -13.776 1.000 98.090 ? 144 LEU A CB  1 
ATOM 1061 O O   ? LEU A 1 144 ?  10.446  -8.022 -12.196 1.000 98.090 ? 144 LEU A O   1 
ATOM 1062 C CG  ? LEU A 1 144 ?  10.120  -3.887 -14.367 1.000 98.090 ? 144 LEU A CG  1 
ATOM 1063 C CD1 ? LEU A 1 144 ?  11.018  -2.675 -14.145 1.000 98.090 ? 144 LEU A CD1 1 
ATOM 1064 C CD2 ? LEU A 1 144 ?   9.832  -4.081 -15.852 1.000 98.090 ? 144 LEU A CD2 1 
ATOM 1065 N N   ? THR A 1 145 ?  11.741  -8.053 -14.106 1.000 97.960 ? 145 THR A N   1 
ATOM 1066 C CA  ? THR A 1 145 ?  12.621  -9.063 -13.529 1.000 97.960 ? 145 THR A CA  1 
ATOM 1067 C C   ? THR A 1 145 ?  13.432  -8.479 -12.376 1.000 97.960 ? 145 THR A C   1 
ATOM 1068 C CB  ? THR A 1 145 ?  13.576  -9.644 -14.589 1.000 97.960 ? 145 THR A CB  1 
ATOM 1069 O O   ? THR A 1 145 ?  13.661  -7.269 -12.322 1.000 97.960 ? 145 THR A O   1 
ATOM 1070 C CG2 ? THR A 1 145 ?  12.803 -10.188 -15.786 1.000 97.960 ? 145 THR A CG2 1 
ATOM 1071 O OG1 ? THR A 1 145 ?  14.466  -8.614 -15.037 1.000 97.960 ? 145 THR A OG1 1 
ATOM 1072 N N   ? THR A 1 146 ?  13.922  -9.393 -11.494 1.000 96.520 ? 146 THR A N   1 
ATOM 1073 C CA  ? THR A 1 146 ?  14.792  -8.972 -10.401 1.000 96.520 ? 146 THR A CA  1 
ATOM 1074 C C   ? THR A 1 146 ?  16.031  -8.263 -10.939 1.000 96.520 ? 146 THR A C   1 
ATOM 1075 C CB  ? THR A 1 146 ?  15.219 -10.171  -9.533 1.000 96.520 ? 146 THR A CB  1 
ATOM 1076 O O   ? THR A 1 146 ?  16.480  -7.267 -10.367 1.000 96.520 ? 146 THR A O   1 
ATOM 1077 C CG2 ? THR A 1 146 ?  16.161  -9.734  -8.417 1.000 96.520 ? 146 THR A CG2 1 
ATOM 1078 O OG1 ? THR A 1 146 ?  14.054 -10.771  -8.953 1.000 96.520 ? 146 THR A OG1 1 
ATOM 1079 N N   ? ALA A 1 147 ?  16.576  -8.763 -12.028 1.000 97.290 ? 147 ALA A N   1 
ATOM 1080 C CA  ? ALA A 1 147 ?  17.762  -8.178 -12.648 1.000 97.290 ? 147 ALA A CA  1 
ATOM 1081 C C   ? ALA A 1 147 ?  17.489  -6.750 -13.113 1.000 97.290 ? 147 ALA A C   1 
ATOM 1082 C CB  ? ALA A 1 147 ?  18.228  -9.037 -13.820 1.000 97.290 ? 147 ALA A CB  1 
ATOM 1083 O O   ? ALA A 1 147 ?  18.311  -5.855 -12.905 1.000 97.290 ? 147 ALA A O   1 
ATOM 1084 N N   ? GLN A 1 148 ?  16.359  -6.584 -13.764 1.000 97.580 ? 148 GLN A N   1 
ATOM 1085 C CA  ? GLN A 1 148 ?  15.992  -5.246 -14.218 1.000 97.580 ? 148 GLN A CA  1 
ATOM 1086 C C   ? GLN A 1 148 ?  15.810  -4.295 -13.039 1.000 97.580 ? 148 GLN A C   1 
ATOM 1087 C CB  ? GLN A 1 148 ?  14.713  -5.295 -15.056 1.000 97.580 ? 148 GLN A CB  1 
ATOM 1088 O O   ? GLN A 1 148 ?  16.250  -3.145 -13.089 1.000 97.580 ? 148 GLN A O   1 
ATOM 1089 C CG  ? GLN A 1 148 ?  14.909  -5.892 -16.443 1.000 97.580 ? 148 GLN A CG  1 
ATOM 1090 C CD  ? GLN A 1 148 ?  13.597  -6.156 -17.158 1.000 97.580 ? 148 GLN A CD  1 
ATOM 1091 N NE2 ? GLN A 1 148 ?  13.555  -5.853 -18.451 1.000 97.580 ? 148 GLN A NE2 1 
ATOM 1092 O OE1 ? GLN A 1 148 ?  12.630  -6.630 -16.554 1.000 97.580 ? 148 GLN A OE1 1 
ATOM 1093 N N   ? CYS A 1 149 ?  15.151  -4.800 -12.024 1.000 97.300 ? 149 CYS A N   1 
ATOM 1094 C CA  ? CYS A 1 149 ?  14.907  -3.996 -10.832 1.000 97.300 ? 149 CYS A CA  1 
ATOM 1095 C C   ? CYS A 1 149 ?  16.216  -3.631 -10.142 1.000 97.300 ? 149 CYS A C   1 
ATOM 1096 C CB  ? CYS A 1 149 ?  13.998  -4.745  -9.857 1.000 97.300 ? 149 CYS A CB  1 
ATOM 1097 O O   ? CYS A 1 149 ?  16.450  -2.464  -9.822 1.000 97.300 ? 149 CYS A O   1 
ATOM 1098 S SG  ? CYS A 1 149 ?  13.266  -3.690  -8.587 1.000 97.300 ? 149 CYS A SG  1 
ATOM 1099 N N   ? SER A 1 150 ?  17.099  -4.513 -10.020 1.000 96.870 ? 150 SER A N   1 
ATOM 1100 C CA  ? SER A 1 150 ?  18.393  -4.296  -9.382 1.000 96.870 ? 150 SER A CA  1 
ATOM 1101 C C   ? SER A 1 150 ?  19.278  -3.383 -10.224 1.000 96.870 ? 150 SER A C   1 
ATOM 1102 C CB  ? SER A 1 150 ?  19.103  -5.629  -9.143 1.000 96.870 ? 150 SER A CB  1 
ATOM 1103 O O   ? SER A 1 150 ?  20.036  -2.575  -9.684 1.000 96.870 ? 150 SER A O   1 
ATOM 1104 O OG  ? SER A 1 150 ?  18.409  -6.403  -8.180 1.000 96.870 ? 150 SER A OG  1 
ATOM 1105 N N   ? SER A 1 151 ?  19.200  -3.581 -11.534 1.000 97.120 ? 151 SER A N   1 
ATOM 1106 C CA  ? SER A 1 151 ?  19.953  -2.722 -12.442 1.000 97.120 ? 151 SER A CA  1 
ATOM 1107 C C   ? SER A 1 151 ?  19.499  -1.270 -12.333 1.000 97.120 ? 151 SER A C   1 
ATOM 1108 C CB  ? SER A 1 151 ?  19.803  -3.205 -13.885 1.000 97.120 ? 151 SER A CB  1 
ATOM 1109 O O   ? SER A 1 151 ?  20.320  -0.352 -12.385 1.000 97.120 ? 151 SER A O   1 
ATOM 1110 O OG  ? SER A 1 151 ?  20.577  -2.408 -14.765 1.000 97.120 ? 151 SER A OG  1 
ATOM 1111 N N   ? ALA A 1 152 ?  18.213  -1.122 -12.145 1.000 96.510 ? 152 ALA A N   1 
ATOM 1112 C CA  ? ALA A 1 152 ?  17.650   0.222 -12.032 1.000 96.510 ? 152 ALA A CA  1 
ATOM 1113 C C   ? ALA A 1 152 ?  18.074   0.886 -10.726 1.000 96.510 ? 152 ALA A C   1 
ATOM 1114 C CB  ? ALA A 1 152 ?  16.127   0.170 -12.130 1.000 96.510 ? 152 ALA A CB  1 
ATOM 1115 O O   ? ALA A 1 152 ?  18.234   2.108 -10.667 1.000 96.510 ? 152 ALA A O   1 
ATOM 1116 N N   ? TYR A 1 153 ?  18.289   0.085  -9.709 1.000 96.480 ? 153 TYR A N   1 
ATOM 1117 C CA  ? TYR A 1 153 ?  18.635   0.553  -8.371 1.000 96.480 ? 153 TYR A CA  1 
ATOM 1118 C C   ? TYR A 1 153 ?  19.775  -0.269  -7.783 1.000 96.480 ? 153 TYR A C   1 
ATOM 1119 C CB  ? TYR A 1 153 ?  17.415   0.490  -7.448 1.000 96.480 ? 153 TYR A CB  1 
ATOM 1120 O O   ? TYR A 1 153 ?  19.576  -1.021  -6.826 1.000 96.480 ? 153 TYR A O   1 
ATOM 1121 C CG  ? TYR A 1 153 ?  16.219   1.249  -7.969 1.000 96.480 ? 153 TYR A CG  1 
ATOM 1122 C CD1 ? TYR A 1 153 ?  16.164   2.639  -7.894 1.000 96.480 ? 153 TYR A CD1 1 
ATOM 1123 C CD2 ? TYR A 1 153 ?  15.141   0.578  -8.537 1.000 96.480 ? 153 TYR A CD2 1 
ATOM 1124 C CE1 ? TYR A 1 153 ?  15.063   3.342  -8.371 1.000 96.480 ? 153 TYR A CE1 1 
ATOM 1125 C CE2 ? TYR A 1 153 ?  14.035   1.271  -9.018 1.000 96.480 ? 153 TYR A CE2 1 
ATOM 1126 O OH  ? TYR A 1 153 ?  12.913   3.341  -9.406 1.000 96.480 ? 153 TYR A OH  1 
ATOM 1127 C CZ  ? TYR A 1 153 ?  14.005   2.650  -8.931 1.000 96.480 ? 153 TYR A CZ  1 
ATOM 1128 N N   ? PRO A 1 154 ?  21.037  -0.122  -8.196 1.000 95.880 ? 154 PRO A N   1 
ATOM 1129 C CA  ? PRO A 1 154 ?  22.146  -0.958  -7.731 1.000 95.880 ? 154 PRO A CA  1 
ATOM 1130 C C   ? PRO A 1 154 ?  22.383  -0.841  -6.227 1.000 95.880 ? 154 PRO A C   1 
ATOM 1131 C CB  ? PRO A 1 154 ?  23.345  -0.421  -8.516 1.000 95.880 ? 154 PRO A CB  1 
ATOM 1132 O O   ? PRO A 1 154 ?  22.554   0.265  -5.710 1.000 95.880 ? 154 PRO A O   1 
ATOM 1133 C CG  ? PRO A 1 154 ?  22.749   0.264  -9.703 1.000 95.880 ? 154 PRO A CG  1 
ATOM 1134 C CD  ? PRO A 1 154 ?  21.408   0.815  -9.311 1.000 95.880 ? 154 PRO A CD  1 
ATOM 1135 N N   ? GLY A 1 155 ?  22.224  -2.083  -5.467 1.000 95.240 ? 155 GLY A N   1 
ATOM 1136 C CA  ? GLY A 1 155 ?  22.556  -2.159  -4.053 1.000 95.240 ? 155 GLY A CA  1 
ATOM 1137 C C   ? GLY A 1 155 ?  21.417  -1.728  -3.149 1.000 95.240 ? 155 GLY A C   1 
ATOM 1138 O O   ? GLY A 1 155 ?  21.557  -1.725  -1.924 1.000 95.240 ? 155 GLY A O   1 
ATOM 1139 N N   ? GLN A 1 156 ?  20.258  -1.398  -3.772 1.000 96.270 ? 156 GLN A N   1 
ATOM 1140 C CA  ? GLN A 1 156 ?  19.160  -0.841  -2.990 1.000 96.270 ? 156 GLN A CA  1 
ATOM 1141 C C   ? GLN A 1 156 ?  17.978  -1.805  -2.936 1.000 96.270 ? 156 GLN A C   1 
ATOM 1142 C CB  ? GLN A 1 156 ?  18.715   0.502  -3.569 1.000 96.270 ? 156 GLN A CB  1 
ATOM 1143 O O   ? GLN A 1 156 ?  17.121  -1.697  -2.057 1.000 96.270 ? 156 GLN A O   1 
ATOM 1144 C CG  ? GLN A 1 156 ?  19.763   1.601  -3.451 1.000 96.270 ? 156 GLN A CG  1 
ATOM 1145 C CD  ? GLN A 1 156 ?  19.297   2.923  -4.031 1.000 96.270 ? 156 GLN A CD  1 
ATOM 1146 N NE2 ? GLN A 1 156 ?  20.024   3.425  -5.022 1.000 96.270 ? 156 GLN A NE2 1 
ATOM 1147 O OE1 ? GLN A 1 156 ?  18.290   3.487  -3.592 1.000 96.270 ? 156 GLN A OE1 1 
ATOM 1148 N N   ? ILE A 1 157 ?  17.880  -2.761  -3.928 1.000 97.250 ? 157 ILE A N   1 
ATOM 1149 C CA  ? ILE A 1 157 ?  16.758  -3.685  -4.047 1.000 97.250 ? 157 ILE A CA  1 
ATOM 1150 C C   ? ILE A 1 157 ?  17.011  -4.919  -3.184 1.000 97.250 ? 157 ILE A C   1 
ATOM 1151 C CB  ? ILE A 1 157 ?  16.521  -4.099  -5.517 1.000 97.250 ? 157 ILE A CB  1 
ATOM 1152 O O   ? ILE A 1 157 ?  17.998  -5.632  -3.383 1.000 97.250 ? 157 ILE A O   1 
ATOM 1153 C CG1 ? ILE A 1 157 ?  16.297  -2.860  -6.391 1.000 97.250 ? 157 ILE A CG1 1 
ATOM 1154 C CG2 ? ILE A 1 157 ?  15.337  -5.065  -5.622 1.000 97.250 ? 157 ILE A CG2 1 
ATOM 1155 C CD1 ? ILE A 1 157 ?  15.150  -1.973  -5.925 1.000 97.250 ? 157 ILE A CD1 1 
ATOM 1156 N N   ? THR A 1 158 ?  16.076  -5.213  -2.182 1.000 97.360 ? 158 THR A N   1 
ATOM 1157 C CA  ? THR A 1 158 ?  16.135  -6.403  -1.340 1.000 97.360 ? 158 THR A CA  1 
ATOM 1158 C C   ? THR A 1 158 ?  15.181  -7.477  -1.855 1.000 97.360 ? 158 THR A C   1 
ATOM 1159 C CB  ? THR A 1 158 ?  15.795  -6.069   0.124 1.000 97.360 ? 158 THR A CB  1 
ATOM 1160 O O   ? THR A 1 158 ?  14.429  -7.245  -2.803 1.000 97.360 ? 158 THR A O   1 
ATOM 1161 C CG2 ? THR A 1 158 ?  16.569  -4.845   0.603 1.000 97.360 ? 158 THR A CG2 1 
ATOM 1162 O OG1 ? THR A 1 158 ?  14.390  -5.805   0.234 1.000 97.360 ? 158 THR A OG1 1 
ATOM 1163 N N   ? ASN A 1 159 ?  15.181  -8.703  -1.148 1.000 97.350 ? 159 ASN A N   1 
ATOM 1164 C CA  ? ASN A 1 159 ?  14.290  -9.801  -1.508 1.000 97.350 ? 159 ASN A CA  1 
ATOM 1165 C C   ? ASN A 1 159 ?  12.844  -9.498  -1.128 1.000 97.350 ? 159 ASN A C   1 
ATOM 1166 C CB  ? ASN A 1 159 ?  14.750 -11.104  -0.850 1.000 97.350 ? 159 ASN A CB  1 
ATOM 1167 O O   ? ASN A 1 159 ?  11.933 -10.244  -1.490 1.000 97.350 ? 159 ASN A O   1 
ATOM 1168 C CG  ? ASN A 1 159 ?  16.002 -11.671  -1.489 1.000 97.350 ? 159 ASN A CG  1 
ATOM 1169 N ND2 ? ASN A 1 159 ?  16.774 -12.425  -0.715 1.000 97.350 ? 159 ASN A ND2 1 
ATOM 1170 O OD1 ? ASN A 1 159 ?  16.274 -11.433  -2.669 1.000 97.350 ? 159 ASN A OD1 1 
ATOM 1171 N N   ? ASN A 1 160 ?  12.605  -8.416  -0.438 1.000 98.220 ? 160 ASN A N   1 
ATOM 1172 C CA  ? ASN A 1 160 ?  11.272  -8.036   0.018 1.000 98.220 ? 160 ASN A CA  1 
ATOM 1173 C C   ? ASN A 1 160 ?  10.653  -6.972  -0.884 1.000 98.220 ? 160 ASN A C   1 
ATOM 1174 C CB  ? ASN A 1 160 ?  11.320  -7.542   1.466 1.000 98.220 ? 160 ASN A CB  1 
ATOM 1175 O O   ? ASN A 1 160 ?   9.633  -6.374  -0.536 1.000 98.220 ? 160 ASN A O   1 
ATOM 1176 C CG  ? ASN A 1 160 ?  11.693  -8.638   2.445 1.000 98.220 ? 160 ASN A CG  1 
ATOM 1177 N ND2 ? ASN A 1 160 ?  12.549  -8.309   3.405 1.000 98.220 ? 160 ASN A ND2 1 
ATOM 1178 O OD1 ? ASN A 1 160 ?  11.218  -9.771   2.337 1.000 98.220 ? 160 ASN A OD1 1 
ATOM 1179 N N   ? MET A 1 161 ?  11.358  -6.687  -2.030 1.000 98.330 ? 161 MET A N   1 
ATOM 1180 C CA  ? MET A 1 161 ?  10.914  -5.643  -2.949 1.000 98.330 ? 161 MET A CA  1 
ATOM 1181 C C   ? MET A 1 161 ?  10.856  -6.167  -4.380 1.000 98.330 ? 161 MET A C   1 
ATOM 1182 C CB  ? MET A 1 161 ?  11.842  -4.429  -2.874 1.000 98.330 ? 161 MET A CB  1 
ATOM 1183 O O   ? MET A 1 161 ?  11.588  -7.091  -4.737 1.000 98.330 ? 161 MET A O   1 
ATOM 1184 C CG  ? MET A 1 161 ?  11.947  -3.823  -1.484 1.000 98.330 ? 161 MET A CG  1 
ATOM 1185 S SD  ? MET A 1 161 ?  13.213  -2.498  -1.389 1.000 98.330 ? 161 MET A SD  1 
ATOM 1186 C CE  ? MET A 1 161 ?  13.260  -2.229   0.405 1.000 98.330 ? 161 MET A CE  1 
ATOM 1187 N N   ? PHE A 1 162 ?   9.950  -5.523  -5.141 1.000 98.410 ? 162 PHE A N   1 
ATOM 1188 C CA  ? PHE A 1 162 ?   9.915  -5.748  -6.581 1.000 98.410 ? 162 PHE A CA  1 
ATOM 1189 C C   ? PHE A 1 162 ?   9.588  -4.458  -7.323 1.000 98.410 ? 162 PHE A C   1 
ATOM 1190 C CB  ? PHE A 1 162 ?   8.890  -6.831  -6.932 1.000 98.410 ? 162 PHE A CB  1 
ATOM 1191 O O   ? PHE A 1 162 ?   9.111  -3.494  -6.722 1.000 98.410 ? 162 PHE A O   1 
ATOM 1192 C CG  ? PHE A 1 162 ?   7.461  -6.382  -6.791 1.000 98.410 ? 162 PHE A CG  1 
ATOM 1193 C CD1 ? PHE A 1 162 ?   6.810  -6.462  -5.566 1.000 98.410 ? 162 PHE A CD1 1 
ATOM 1194 C CD2 ? PHE A 1 162 ?   6.768  -5.878  -7.884 1.000 98.410 ? 162 PHE A CD2 1 
ATOM 1195 C CE1 ? PHE A 1 162 ?   5.487  -6.047  -5.433 1.000 98.410 ? 162 PHE A CE1 1 
ATOM 1196 C CE2 ? PHE A 1 162 ?   5.445  -5.461  -7.759 1.000 98.410 ? 162 PHE A CE2 1 
ATOM 1197 C CZ  ? PHE A 1 162 ?   4.807  -5.548  -6.532 1.000 98.410 ? 162 PHE A CZ  1 
ATOM 1198 N N   ? CYS A 1 163 ?   9.929  -4.446  -8.686 1.000 97.920 ? 163 CYS A N   1 
ATOM 1199 C CA  ? CYS A 1 163 ?   9.640  -3.291  -9.528 1.000 97.920 ? 163 CYS A CA  1 
ATOM 1200 C C   ? CYS A 1 163 ?   8.500  -3.592 -10.494 1.000 97.920 ? 163 CYS A C   1 
ATOM 1201 C CB  ? CYS A 1 163 ?  10.885  -2.871 -10.309 1.000 97.920 ? 163 CYS A CB  1 
ATOM 1202 O O   ? CYS A 1 163 ?   8.380  -4.715 -10.988 1.000 97.920 ? 163 CYS A O   1 
ATOM 1203 S SG  ? CYS A 1 163 ?  12.252  -2.326  -9.262 1.000 97.920 ? 163 CYS A SG  1 
ATOM 1204 N N   ? ALA A 1 164 ?   7.629  -2.614 -10.668 1.000 96.960 ? 164 ALA A N   1 
ATOM 1205 C CA  ? ALA A 1 164 ?   6.580  -2.633 -11.684 1.000 96.960 ? 164 ALA A CA  1 
ATOM 1206 C C   ? ALA A 1 164 ?   6.569  -1.335 -12.486 1.000 96.960 ? 164 ALA A C   1 
ATOM 1207 C CB  ? ALA A 1 164 ?   5.217  -2.868 -11.038 1.000 96.960 ? 164 ALA A CB  1 
ATOM 1208 O O   ? ALA A 1 164 ?   6.802  -0.256 -11.935 1.000 96.960 ? 164 ALA A O   1 
ATOM 1209 N N   ? GLY A 1 165 ?   6.422  -1.480 -13.753 1.000 94.990 ? 165 GLY A N   1 
ATOM 1210 C CA  ? GLY A 1 165 ?   6.379  -0.308 -14.612 1.000 94.990 ? 165 GLY A CA  1 
ATOM 1211 C C   ? GLY A 1 165 ?   7.130  -0.497 -15.917 1.000 94.990 ? 165 GLY A C   1 
ATOM 1212 O O   ? GLY A 1 165 ?   7.374  -1.628 -16.340 1.000 94.990 ? 165 GLY A O   1 
ATOM 1213 N N   ? PHE A 1 166 ?   7.388   0.562 -16.588 1.000 94.410 ? 166 PHE A N   1 
ATOM 1214 C CA  ? PHE A 1 166 ?   8.013   0.570 -17.905 1.000 94.410 ? 166 PHE A CA  1 
ATOM 1215 C C   ? PHE A 1 166 ?   9.400   1.198 -17.843 1.000 94.410 ? 166 PHE A C   1 
ATOM 1216 C CB  ? PHE A 1 166 ?   7.139   1.324 -18.912 1.000 94.410 ? 166 PHE A CB  1 
ATOM 1217 O O   ? PHE A 1 166 ?   9.555   2.327 -17.371 1.000 94.410 ? 166 PHE A O   1 
ATOM 1218 C CG  ? PHE A 1 166 ?   5.735   0.794 -19.014 1.000 94.410 ? 166 PHE A CG  1 
ATOM 1219 C CD1 ? PHE A 1 166 ?   5.412  -0.184 -19.948 1.000 94.410 ? 166 PHE A CD1 1 
ATOM 1220 C CD2 ? PHE A 1 166 ?   4.736   1.273 -18.175 1.000 94.410 ? 166 PHE A CD2 1 
ATOM 1221 C CE1 ? PHE A 1 166 ?   4.113  -0.677 -20.044 1.000 94.410 ? 166 PHE A CE1 1 
ATOM 1222 C CE2 ? PHE A 1 166 ?   3.436   0.785 -18.266 1.000 94.410 ? 166 PHE A CE2 1 
ATOM 1223 C CZ  ? PHE A 1 166 ?   3.126  -0.189 -19.202 1.000 94.410 ? 166 PHE A CZ  1 
ATOM 1224 N N   ? LEU A 1 167 ?  10.385   0.497 -18.294 1.000 94.140 ? 167 LEU A N   1 
ATOM 1225 C CA  ? LEU A 1 167 ?  11.754   0.998 -18.251 1.000 94.140 ? 167 LEU A CA  1 
ATOM 1226 C C   ? LEU A 1 167 ?  11.907   2.238 -19.126 1.000 94.140 ? 167 LEU A C   1 
ATOM 1227 C CB  ? LEU A 1 167 ?  12.736  -0.085 -18.706 1.000 94.140 ? 167 LEU A CB  1 
ATOM 1228 O O   ? LEU A 1 167 ?  12.807   3.052 -18.904 1.000 94.140 ? 167 LEU A O   1 
ATOM 1229 C CG  ? LEU A 1 167 ?  12.915  -1.276 -17.763 1.000 94.140 ? 167 LEU A CG  1 
ATOM 1230 C CD1 ? LEU A 1 167 ?  13.851  -2.308 -18.385 1.000 94.140 ? 167 LEU A CD1 1 
ATOM 1231 C CD2 ? LEU A 1 167 ?  13.445  -0.813 -16.410 1.000 94.140 ? 167 LEU A CD2 1 
ATOM 1232 N N   ? GLU A 1 168 ?  11.113   2.376 -20.140 1.000 93.830 ? 168 GLU A N   1 
ATOM 1233 C CA  ? GLU A 1 168 ?  11.155   3.537 -21.024 1.000 93.830 ? 168 GLU A CA  1 
ATOM 1234 C C   ? GLU A 1 168 ?  10.657   4.791 -20.312 1.000 93.830 ? 168 GLU A C   1 
ATOM 1235 C CB  ? GLU A 1 168 ?  10.324   3.283 -22.285 1.000 93.830 ? 168 GLU A CB  1 
ATOM 1236 O O   ? GLU A 1 168 ?  10.886   5.909 -20.779 1.000 93.830 ? 168 GLU A O   1 
ATOM 1237 C CG  ? GLU A 1 168 ?   8.842   3.071 -22.012 1.000 93.830 ? 168 GLU A CG  1 
ATOM 1238 C CD  ? GLU A 1 168 ?   8.460   1.605 -21.877 1.000 93.830 ? 168 GLU A CD  1 
ATOM 1239 O OE1 ? GLU A 1 168 ?   7.276   1.264 -22.096 1.000 93.830 ? 168 GLU A OE1 1 
ATOM 1240 O OE2 ? GLU A 1 168 ?   9.353   0.792 -21.548 1.000 93.830 ? 168 GLU A OE2 1 
ATOM 1241 N N   ? GLY A 1 169 ?  10.011   4.609 -19.144 1.000 91.480 ? 169 GLY A N   1 
ATOM 1242 C CA  ? GLY A 1 169 ?   9.438   5.727 -18.411 1.000 91.480 ? 169 GLY A CA  1 
ATOM 1243 C C   ? GLY A 1 169 ?   8.085   6.159 -18.944 1.000 91.480 ? 169 GLY A C   1 
ATOM 1244 O O   ? GLY A 1 169 ?   7.479   5.457 -19.756 1.000 91.480 ? 169 GLY A O   1 
ATOM 1245 N N   ? GLY A 1 170 ?   7.524   7.201 -18.302 1.000 88.080 ? 170 GLY A N   1 
ATOM 1246 C CA  ? GLY A 1 170 ?   6.298   7.756 -18.852 1.000 88.080 ? 170 GLY A CA  1 
ATOM 1247 C C   ? GLY A 1 170 ?   5.048   7.239 -18.165 1.000 88.080 ? 170 GLY A C   1 
ATOM 1248 O O   ? GLY A 1 170 ?   3.973   7.827 -18.297 1.000 88.080 ? 170 GLY A O   1 
ATOM 1249 N N   ? LYS A 1 171 ?   5.256   6.210 -17.365 1.000 89.400 ? 171 LYS A N   1 
ATOM 1250 C CA  ? LYS A 1 171 ?   4.156   5.651 -16.585 1.000 89.400 ? 171 LYS A CA  1 
ATOM 1251 C C   ? LYS A 1 171 ?   4.641   5.160 -15.223 1.000 89.400 ? 171 LYS A C   1 
ATOM 1252 C CB  ? LYS A 1 171 ?   3.485   4.506 -17.345 1.000 89.400 ? 171 LYS A CB  1 
ATOM 1253 O O   ? LYS A 1 171 ?   5.615   4.409 -15.140 1.000 89.400 ? 171 LYS A O   1 
ATOM 1254 C CG  ? LYS A 1 171 ?   2.925   4.908 -18.702 1.000 89.400 ? 171 LYS A CG  1 
ATOM 1255 C CD  ? LYS A 1 171 ?   2.292   3.723 -19.419 1.000 89.400 ? 171 LYS A CD  1 
ATOM 1256 C CE  ? LYS A 1 171 ?   1.759   4.118 -20.790 1.000 89.400 ? 171 LYS A CE  1 
ATOM 1257 N NZ  ? LYS A 1 171 ?   1.111   2.965 -21.485 1.000 89.400 ? 171 LYS A NZ  1 
ATOM 1258 N N   ? ASP A 1 172 ?   3.868   5.481 -14.129 1.000 88.470 ? 172 ASP A N   1 
ATOM 1259 C CA  ? ASP A 1 172 ?   4.294   5.083 -12.791 1.000 88.470 ? 172 ASP A CA  1 
ATOM 1260 C C   ? ASP A 1 172 ?   3.298   5.554 -11.734 1.000 88.470 ? 172 ASP A C   1 
ATOM 1261 C CB  ? ASP A 1 172 ?   5.687   5.636 -12.485 1.000 88.470 ? 172 ASP A CB  1 
ATOM 1262 O O   ? ASP A 1 172 ?   2.410   6.359 -12.026 1.000 88.470 ? 172 ASP A O   1 
ATOM 1263 C CG  ? ASP A 1 172 ?   6.421   4.839 -11.421 1.000 88.470 ? 172 ASP A CG  1 
ATOM 1264 O OD1 ? ASP A 1 172 ?   5.867   3.837 -10.919 1.000 88.470 ? 172 ASP A OD1 1 
ATOM 1265 O OD2 ? ASP A 1 172 ?   7.563   5.217 -11.080 1.000 88.470 ? 172 ASP A OD2 1 
ATOM 1266 N N   ? SER A 1 173 ?   3.313   4.890 -10.548 1.000 86.220 ? 173 SER A N   1 
ATOM 1267 C CA  ? SER A 1 173 ?   2.662   5.479  -9.383 1.000 86.220 ? 173 SER A CA  1 
ATOM 1268 C C   ? SER A 1 173 ?   3.459   6.662  -8.842 1.000 86.220 ? 173 SER A C   1 
ATOM 1269 C CB  ? SER A 1 173 ?   2.480   4.432  -8.283 1.000 86.220 ? 173 SER A CB  1 
ATOM 1270 O O   ? SER A 1 173 ?   4.683   6.710  -8.985 1.000 86.220 ? 173 SER A O   1 
ATOM 1271 O OG  ? SER A 1 173 ?   3.734   3.934  -7.850 1.000 86.220 ? 173 SER A OG  1 
ATOM 1272 N N   ? CYS A 1 174 ?   2.799   7.549  -8.260 1.000 87.950 ? 174 CYS A N   1 
ATOM 1273 C CA  ? CYS A 1 174 ?   3.476   8.762  -7.817 1.000 87.950 ? 174 CYS A CA  1 
ATOM 1274 C C   ? CYS A 1 174 ?   3.021   9.160  -6.418 1.000 87.950 ? 174 CYS A C   1 
ATOM 1275 C CB  ? CYS A 1 174 ?   3.214   9.909  -8.793 1.000 87.950 ? 174 CYS A CB  1 
ATOM 1276 O O   ? CYS A 1 174 ?   2.277   8.423  -5.769 1.000 87.950 ? 174 CYS A O   1 
ATOM 1277 S SG  ? CYS A 1 174 ?   4.507  11.170  -8.798 1.000 87.950 ? 174 CYS A SG  1 
ATOM 1278 N N   ? GLN A 1 175 ?   3.571  10.390  -6.024 1.000 85.700 ? 175 GLN A N   1 
ATOM 1279 C CA  ? GLN A 1 175 ?   3.326  10.868  -4.667 1.000 85.700 ? 175 GLN A CA  1 
ATOM 1280 C C   ? GLN A 1 175 ?   1.834  10.878  -4.349 1.000 85.700 ? 175 GLN A C   1 
ATOM 1281 C CB  ? GLN A 1 175 ?   3.912  12.268  -4.478 1.000 85.700 ? 175 GLN A CB  1 
ATOM 1282 O O   ? GLN A 1 175 ?   1.020  11.303  -5.172 1.000 85.700 ? 175 GLN A O   1 
ATOM 1283 C CG  ? GLN A 1 175 ?   5.434  12.297  -4.435 1.000 85.700 ? 175 GLN A CG  1 
ATOM 1284 C CD  ? GLN A 1 175 ?   6.063  12.105  -5.803 1.000 85.700 ? 175 GLN A CD  1 
ATOM 1285 N NE2 ? GLN A 1 175 ?   7.328  11.698  -5.822 1.000 85.700 ? 175 GLN A NE2 1 
ATOM 1286 O OE1 ? GLN A 1 175 ?   5.418  12.321  -6.833 1.000 85.700 ? 175 GLN A OE1 1 
ATOM 1287 N N   ? GLY A 1 176 ?   1.609  10.334  -3.065 1.000 85.750 ? 176 GLY A N   1 
ATOM 1288 C CA  ? GLY A 1 176 ?   0.220  10.274  -2.637 1.000 85.750 ? 176 GLY A CA  1 
ATOM 1289 C C   ? GLY A 1 176 ?  -0.411   8.911  -2.848 1.000 85.750 ? 176 GLY A C   1 
ATOM 1290 O O   ? GLY A 1 176 ?  -1.459   8.611  -2.272 1.000 85.750 ? 176 GLY A O   1 
ATOM 1291 N N   ? ASP A 1 177 ?   0.286   8.046  -3.577 1.000 92.920 ? 177 ASP A N   1 
ATOM 1292 C CA  ? ASP A 1 177 ?  -0.238   6.707  -3.830 1.000 92.920 ? 177 ASP A CA  1 
ATOM 1293 C C   ? ASP A 1 177 ?   0.432   5.676  -2.924 1.000 92.920 ? 177 ASP A C   1 
ATOM 1294 C CB  ? ASP A 1 177 ?  -0.043   6.323  -5.298 1.000 92.920 ? 177 ASP A CB  1 
ATOM 1295 O O   ? ASP A 1 177 ?   0.185   4.475  -3.054 1.000 92.920 ? 177 ASP A O   1 
ATOM 1296 C CG  ? ASP A 1 177 ?  -1.006   7.036  -6.230 1.000 92.920 ? 177 ASP A CG  1 
ATOM 1297 O OD1 ? ASP A 1 177 ?  -2.156   7.313  -5.825 1.000 92.920 ? 177 ASP A OD1 1 
ATOM 1298 O OD2 ? ASP A 1 177 ?  -0.613   7.322  -7.382 1.000 92.920 ? 177 ASP A OD2 1 
ATOM 1299 N N   ? SER A 1 178 ?   1.399   6.232  -2.126 1.000 96.090 ? 178 SER A N   1 
ATOM 1300 C CA  ? SER A 1 178 ?   2.013   5.305  -1.181 1.000 96.090 ? 178 SER A CA  1 
ATOM 1301 C C   ? SER A 1 178 ?   0.959   4.466  -0.466 1.000 96.090 ? 178 SER A C   1 
ATOM 1302 C CB  ? SER A 1 178 ?   2.855   6.063  -0.154 1.000 96.090 ? 178 SER A CB  1 
ATOM 1303 O O   ? SER A 1 178 ?  -0.112   4.968  -0.121 1.000 96.090 ? 178 SER A O   1 
ATOM 1304 O OG  ? SER A 1 178 ?   3.983   6.660  -0.771 1.000 96.090 ? 178 SER A OG  1 
ATOM 1305 N N   ? GLY A 1 179 ?   1.310   3.132  -0.414 1.000 97.450 ? 179 GLY A N   1 
ATOM 1306 C CA  ? GLY A 1 179 ?   0.397   2.265   0.315 1.000 97.450 ? 179 GLY A CA  1 
ATOM 1307 C C   ? GLY A 1 179 ?  -0.707   1.695  -0.556 1.000 97.450 ? 179 GLY A C   1 
ATOM 1308 O O   ? GLY A 1 179 ?  -1.380   0.738  -0.167 1.000 97.450 ? 179 GLY A O   1 
ATOM 1309 N N   ? GLY A 1 180 ?  -0.898   2.274  -1.688 1.000 96.390 ? 180 GLY A N   1 
ATOM 1310 C CA  ? GLY A 1 180 ?  -1.898   1.814  -2.638 1.000 96.390 ? 180 GLY A CA  1 
ATOM 1311 C C   ? GLY A 1 180 ?  -1.603   0.433  -3.194 1.000 96.390 ? 180 GLY A C   1 
ATOM 1312 O O   ? GLY A 1 180 ?  -0.458  -0.022  -3.162 1.000 96.390 ? 180 GLY A O   1 
ATOM 1313 N N   ? PRO A 1 181 ?  -2.609  -0.221  -3.836 1.000 97.570 ? 181 PRO A N   1 
ATOM 1314 C CA  ? PRO A 1 181 ?  -2.510  -1.635  -4.205 1.000 97.570 ? 181 PRO A CA  1 
ATOM 1315 C C   ? PRO A 1 181 ?  -1.952  -1.839  -5.612 1.000 97.570 ? 181 PRO A C   1 
ATOM 1316 C CB  ? PRO A 1 181 ?  -3.957  -2.125  -4.116 1.000 97.570 ? 181 PRO A CB  1 
ATOM 1317 O O   ? PRO A 1 181 ?  -2.241  -1.050  -6.516 1.000 97.570 ? 181 PRO A O   1 
ATOM 1318 C CG  ? PRO A 1 181 ?  -4.786  -0.937  -4.485 1.000 97.570 ? 181 PRO A CG  1 
ATOM 1319 C CD  ? PRO A 1 181 ?  -4.141   0.292  -3.913 1.000 97.570 ? 181 PRO A CD  1 
ATOM 1320 N N   ? VAL A 1 182 ?  -1.056  -2.860  -5.777 1.000 98.020 ? 182 VAL A N   1 
ATOM 1321 C CA  ? VAL A 1 182 ?  -0.723  -3.510  -7.039 1.000 98.020 ? 182 VAL A CA  1 
ATOM 1322 C C   ? VAL A 1 182 ?  -1.360  -4.897  -7.091 1.000 98.020 ? 182 VAL A C   1 
ATOM 1323 C CB  ? VAL A 1 182 ?   0.806  -3.619  -7.235 1.000 98.020 ? 182 VAL A CB  1 
ATOM 1324 O O   ? VAL A 1 182 ?  -0.945  -5.805  -6.367 1.000 98.020 ? 182 VAL A O   1 
ATOM 1325 C CG1 ? VAL A 1 182 ?   1.134  -4.237  -8.593 1.000 98.020 ? 182 VAL A CG1 1 
ATOM 1326 C CG2 ? VAL A 1 182 ?   1.460  -2.246  -7.098 1.000 98.020 ? 182 VAL A CG2 1 
ATOM 1327 N N   ? VAL A 1 183 ?  -2.404  -5.033  -7.964 1.000 98.330 ? 183 VAL A N   1 
ATOM 1328 C CA  ? VAL A 1 183 ?  -3.207  -6.251  -7.997 1.000 98.330 ? 183 VAL A CA  1 
ATOM 1329 C C   ? VAL A 1 183 ?  -2.977  -6.986  -9.316 1.000 98.330 ? 183 VAL A C   1 
ATOM 1330 C CB  ? VAL A 1 183 ?  -4.710  -5.946  -7.813 1.000 98.330 ? 183 VAL A CB  1 
ATOM 1331 O O   ? VAL A 1 183 ?  -3.108  -6.399 -10.392 1.000 98.330 ? 183 VAL A O   1 
ATOM 1332 C CG1 ? VAL A 1 183 ?  -5.543  -7.216  -7.972 1.000 98.330 ? 183 VAL A CG1 1 
ATOM 1333 C CG2 ? VAL A 1 183 ?  -4.961  -5.305  -6.449 1.000 98.330 ? 183 VAL A CG2 1 
ATOM 1334 N N   ? CYS A 1 184 ?  -2.615  -8.250  -9.211 1.000 97.860 ? 184 CYS A N   1 
ATOM 1335 C CA  ? CYS A 1 184 ?  -2.396  -9.154 -10.335 1.000 97.860 ? 184 CYS A CA  1 
ATOM 1336 C C   ? CYS A 1 184 ?  -3.286 -10.386 -10.226 1.000 97.860 ? 184 CYS A C   1 
ATOM 1337 C CB  ? CYS A 1 184 ?  -0.929  -9.577 -10.404 1.000 97.860 ? 184 CYS A CB  1 
ATOM 1338 O O   ? CYS A 1 184 ?  -3.324 -11.039  -9.181 1.000 97.860 ? 184 CYS A O   1 
ATOM 1339 S SG  ? CYS A 1 184 ?   0.233  -8.206 -10.234 1.000 97.860 ? 184 CYS A SG  1 
ATOM 1340 N N   ? ASN A 1 185 ?  -4.050 -10.627 -11.341 1.000 95.870 ? 185 ASN A N   1 
ATOM 1341 C CA  ? ASN A 1 185 ?  -4.903 -11.810 -11.368 1.000 95.870 ? 185 ASN A CA  1 
ATOM 1342 C C   ? ASN A 1 185 ?  -5.793 -11.888 -10.131 1.000 95.870 ? 185 ASN A C   1 
ATOM 1343 C CB  ? ASN A 1 185 ?  -4.058 -13.080 -11.495 1.000 95.870 ? 185 ASN A CB  1 
ATOM 1344 O O   ? ASN A 1 185 ?  -5.922 -12.950  -9.520 1.000 95.870 ? 185 ASN A O   1 
ATOM 1345 C CG  ? ASN A 1 185 ?  -3.221 -13.100 -12.759 1.000 95.870 ? 185 ASN A CG  1 
ATOM 1346 N ND2 ? ASN A 1 185 ?  -1.989 -13.583 -12.647 1.000 95.870 ? 185 ASN A ND2 1 
ATOM 1347 O OD1 ? ASN A 1 185 ?  -3.677 -12.685 -13.827 1.000 95.870 ? 185 ASN A OD1 1 
ATOM 1348 N N   ? GLY A 1 186 ?  -6.211 -10.734  -9.610 1.000 96.240 ? 186 GLY A N   1 
ATOM 1349 C CA  ? GLY A 1 186 ?  -7.198 -10.666  -8.544 1.000 96.240 ? 186 GLY A CA  1 
ATOM 1350 C C   ? GLY A 1 186 ?  -6.587 -10.759  -7.159 1.000 96.240 ? 186 GLY A C   1 
ATOM 1351 O O   ? GLY A 1 186 ?  -7.305 -10.884  -6.165 1.000 96.240 ? 186 GLY A O   1 
ATOM 1352 N N   ? GLU A 1 187 ?  -5.248 -10.762  -7.070 1.000 98.370 ? 187 GLU A N   1 
ATOM 1353 C CA  ? GLU A 1 187 ?  -4.570 -10.863  -5.781 1.000 98.370 ? 187 GLU A CA  1 
ATOM 1354 C C   ? GLU A 1 187 ?  -3.658  -9.663  -5.542 1.000 98.370 ? 187 GLU A C   1 
ATOM 1355 C CB  ? GLU A 1 187 ?  -3.764 -12.162  -5.697 1.000 98.370 ? 187 GLU A CB  1 
ATOM 1356 O O   ? GLU A 1 187 ?  -3.064  -9.131  -6.483 1.000 98.370 ? 187 GLU A O   1 
ATOM 1357 C CG  ? GLU A 1 187 ?  -4.617 -13.420  -5.763 1.000 98.370 ? 187 GLU A CG  1 
ATOM 1358 C CD  ? GLU A 1 187 ?  -3.801 -14.702  -5.704 1.000 98.370 ? 187 GLU A CD  1 
ATOM 1359 O OE1 ? GLU A 1 187 ?  -4.315 -15.725  -5.197 1.000 98.370 ? 187 GLU A OE1 1 
ATOM 1360 O OE2 ? GLU A 1 187 ?  -2.639 -14.682  -6.166 1.000 98.370 ? 187 GLU A OE2 1 
ATOM 1361 N N   ? LEU A 1 188 ?  -3.515  -9.262  -4.270 1.000 98.590 ? 188 LEU A N   1 
ATOM 1362 C CA  ? LEU A 1 188 ?  -2.640  -8.175  -3.846 1.000 98.590 ? 188 LEU A CA  1 
ATOM 1363 C C   ? LEU A 1 188 ?  -1.176  -8.601  -3.905 1.000 98.590 ? 188 LEU A C   1 
ATOM 1364 C CB  ? LEU A 1 188 ?  -2.994  -7.724  -2.427 1.000 98.590 ? 188 LEU A CB  1 
ATOM 1365 O O   ? LEU A 1 188 ?  -0.707  -9.346  -3.042 1.000 98.590 ? 188 LEU A O   1 
ATOM 1366 C CG  ? LEU A 1 188 ?  -2.170  -6.568  -1.857 1.000 98.590 ? 188 LEU A CG  1 
ATOM 1367 C CD1 ? LEU A 1 188 ?  -2.365  -5.312  -2.699 1.000 98.590 ? 188 LEU A CD1 1 
ATOM 1368 C CD2 ? LEU A 1 188 ?  -2.548  -6.308  -0.403 1.000 98.590 ? 188 LEU A CD2 1 
ATOM 1369 N N   ? GLN A 1 189 ?  -0.440  -8.092  -4.889 1.000 98.570 ? 189 GLN A N   1 
ATOM 1370 C CA  ? GLN A 1 189 ?   0.937  -8.519  -5.113 1.000 98.570 ? 189 GLN A CA  1 
ATOM 1371 C C   ? GLN A 1 189 ?   1.927  -7.490  -4.575 1.000 98.570 ? 189 GLN A C   1 
ATOM 1372 C CB  ? GLN A 1 189 ?   1.189  -8.762  -6.602 1.000 98.570 ? 189 GLN A CB  1 
ATOM 1373 O O   ? GLN A 1 189 ?   3.064  -7.830  -4.241 1.000 98.570 ? 189 GLN A O   1 
ATOM 1374 C CG  ? GLN A 1 189 ?   0.448  -9.968  -7.163 1.000 98.570 ? 189 GLN A CG  1 
ATOM 1375 C CD  ? GLN A 1 189 ?   0.943 -11.281  -6.586 1.000 98.570 ? 189 GLN A CD  1 
ATOM 1376 N NE2 ? GLN A 1 189 ?   0.034 -12.236  -6.420 1.000 98.570 ? 189 GLN A NE2 1 
ATOM 1377 O OE1 ? GLN A 1 189 ?   2.132 -11.436  -6.292 1.000 98.570 ? 189 GLN A OE1 1 
ATOM 1378 N N   ? GLY A 1 190 ?   1.528  -6.267  -4.479 1.000 98.120 ? 190 GLY A N   1 
ATOM 1379 C CA  ? GLY A 1 190 ?   2.458  -5.233  -4.053 1.000 98.120 ? 190 GLY A CA  1 
ATOM 1380 C C   ? GLY A 1 190 ?   1.776  -4.060  -3.375 1.000 98.120 ? 190 GLY A C   1 
ATOM 1381 O O   ? GLY A 1 190 ?   0.572  -3.855  -3.541 1.000 98.120 ? 190 GLY A O   1 
ATOM 1382 N N   ? ILE A 1 191 ?   2.606  -3.300  -2.628 1.000 98.450 ? 191 ILE A N   1 
ATOM 1383 C CA  ? ILE A 1 191 ?   2.236  -2.040  -1.993 1.000 98.450 ? 191 ILE A CA  1 
ATOM 1384 C C   ? ILE A 1 191 ?   3.167  -0.928  -2.472 1.000 98.450 ? 191 ILE A C   1 
ATOM 1385 C CB  ? ILE A 1 191 ?   2.280  -2.149  -0.452 1.000 98.450 ? 191 ILE A CB  1 
ATOM 1386 O O   ? ILE A 1 191 ?   4.391  -1.076  -2.437 1.000 98.450 ? 191 ILE A O   1 
ATOM 1387 C CG1 ? ILE A 1 191 ?   1.291  -3.214   0.036 1.000 98.450 ? 191 ILE A CG1 1 
ATOM 1388 C CG2 ? ILE A 1 191 ?   1.987  -0.792   0.194 1.000 98.450 ? 191 ILE A CG2 1 
ATOM 1389 C CD1 ? ILE A 1 191 ?   1.515  -3.652   1.477 1.000 98.450 ? 191 ILE A CD1 1 
ATOM 1390 N N   ? VAL A 1 192 ?   2.544   0.093  -3.029 1.000 97.670 ? 192 VAL A N   1 
ATOM 1391 C CA  ? VAL A 1 192 ?   3.360   1.205  -3.506 1.000 97.670 ? 192 VAL A CA  1 
ATOM 1392 C C   ? VAL A 1 192 ?   4.282   1.686  -2.388 1.000 97.670 ? 192 VAL A C   1 
ATOM 1393 C CB  ? VAL A 1 192 ?   2.486   2.373  -4.016 1.000 97.670 ? 192 VAL A CB  1 
ATOM 1394 O O   ? VAL A 1 192 ?   3.815   2.070  -1.313 1.000 97.670 ? 192 VAL A O   1 
ATOM 1395 C CG1 ? VAL A 1 192 ?   3.359   3.525  -4.510 1.000 97.670 ? 192 VAL A CG1 1 
ATOM 1396 C CG2 ? VAL A 1 192 ?   1.551   1.894  -5.125 1.000 97.670 ? 192 VAL A CG2 1 
ATOM 1397 N N   ? SER A 1 193 ?   5.568   1.707  -2.652 1.000 97.240 ? 193 SER A N   1 
ATOM 1398 C CA  ? SER A 1 193 ?   6.523   1.964  -1.580 1.000 97.240 ? 193 SER A CA  1 
ATOM 1399 C C   ? SER A 1 193 ?   7.410   3.161  -1.905 1.000 97.240 ? 193 SER A C   1 
ATOM 1400 C CB  ? SER A 1 193 ?   7.391   0.730  -1.327 1.000 97.240 ? 193 SER A CB  1 
ATOM 1401 O O   ? SER A 1 193 ?   7.315   4.205  -1.258 1.000 97.240 ? 193 SER A O   1 
ATOM 1402 O OG  ? SER A 1 193 ?   8.161   0.889  -0.148 1.000 97.240 ? 193 SER A OG  1 
ATOM 1403 N N   ? TRP A 1 194 ?   8.277   3.017  -2.908 1.000 96.020 ? 194 TRP A N   1 
ATOM 1404 C CA  ? TRP A 1 194 ?   9.221   4.100  -3.164 1.000 96.020 ? 194 TRP A CA  1 
ATOM 1405 C C   ? TRP A 1 194 ?   9.757   4.029  -4.590 1.000 96.020 ? 194 TRP A C   1 
ATOM 1406 C CB  ? TRP A 1 194 ?  10.382   4.049  -2.167 1.000 96.020 ? 194 TRP A CB  1 
ATOM 1407 O O   ? TRP A 1 194 ?   9.399   3.126  -5.351 1.000 96.020 ? 194 TRP A O   1 
ATOM 1408 C CG  ? TRP A 1 194 ?  11.214   2.806  -2.263 1.000 96.020 ? 194 TRP A CG  1 
ATOM 1409 C CD1 ? TRP A 1 194 ?  10.933   1.582  -1.722 1.000 96.020 ? 194 TRP A CD1 1 
ATOM 1410 C CD2 ? TRP A 1 194 ?  12.468   2.668  -2.939 1.000 96.020 ? 194 TRP A CD2 1 
ATOM 1411 C CE2 ? TRP A 1 194 ?  12.890   1.331  -2.767 1.000 96.020 ? 194 TRP A CE2 1 
ATOM 1412 C CE3 ? TRP A 1 194 ?  13.275   3.546  -3.675 1.000 96.020 ? 194 TRP A CE3 1 
ATOM 1413 N NE1 ? TRP A 1 194 ?  11.937   0.691  -2.022 1.000 96.020 ? 194 TRP A NE1 1 
ATOM 1414 C CH2 ? TRP A 1 194 ?  14.858   1.730  -4.021 1.000 96.020 ? 194 TRP A CH2 1 
ATOM 1415 C CZ2 ? TRP A 1 194 ?  14.087   0.851  -3.305 1.000 96.020 ? 194 TRP A CZ2 1 
ATOM 1416 C CZ3 ? TRP A 1 194 ?  14.466   3.066  -4.209 1.000 96.020 ? 194 TRP A CZ3 1 
ATOM 1417 N N   ? GLY A 1 195 ?  10.553   4.981  -5.008 1.000 92.250 ? 195 GLY A N   1 
ATOM 1418 C CA  ? GLY A 1 195 ?  11.267   5.123  -6.267 1.000 92.250 ? 195 GLY A CA  1 
ATOM 1419 C C   ? GLY A 1 195 ?  11.985   6.453  -6.397 1.000 92.250 ? 195 GLY A C   1 
ATOM 1420 O O   ? GLY A 1 195 ?  11.912   7.295  -5.500 1.000 92.250 ? 195 GLY A O   1 
ATOM 1421 N N   ? ILE A 1 196 ?  12.874   6.584  -7.389 1.000 89.670 ? 196 ILE A N   1 
ATOM 1422 C CA  ? ILE A 1 196 ?  13.520   7.858  -7.686 1.000 89.670 ? 196 ILE A CA  1 
ATOM 1423 C C   ? ILE A 1 196 ?  12.729   8.600  -8.760 1.000 89.670 ? 196 ILE A C   1 
ATOM 1424 C CB  ? ILE A 1 196 ?  14.983   7.656  -8.141 1.000 89.670 ? 196 ILE A CB  1 
ATOM 1425 O O   ? ILE A 1 196 ?  12.681   8.169  -9.914 1.000 89.670 ? 196 ILE A O   1 
ATOM 1426 C CG1 ? ILE A 1 196 ?  15.803   6.995  -7.027 1.000 89.670 ? 196 ILE A CG1 1 
ATOM 1427 C CG2 ? ILE A 1 196 ?  15.607   8.991  -8.561 1.000 89.670 ? 196 ILE A CG2 1 
ATOM 1428 C CD1 ? ILE A 1 196 ?  17.222   6.628  -7.437 1.000 89.670 ? 196 ILE A CD1 1 
ATOM 1429 N N   ? GLY A 1 197 ?  11.937   9.535  -8.274 1.000 86.260 ? 197 GLY A N   1 
ATOM 1430 C CA  ? GLY A 1 197 ?  11.079  10.214  -9.232 1.000 86.260 ? 197 GLY A CA  1 
ATOM 1431 C C   ? GLY A 1 197 ?   9.917   9.359  -9.702 1.000 86.260 ? 197 GLY A C   1 
ATOM 1432 O O   ? GLY A 1 197 ?   9.772   8.211  -9.277 1.000 86.260 ? 197 GLY A O   1 
ATOM 1433 N N   ? CYS A 1 198 ?   9.048  10.019 -10.520 1.000 87.620 ? 198 CYS A N   1 
ATOM 1434 C CA  ? CYS A 1 198 ?   7.930   9.297 -11.117 1.000 87.620 ? 198 CYS A CA  1 
ATOM 1435 C C   ? CYS A 1 198 ?   8.066   9.239 -12.634 1.000 87.620 ? 198 CYS A C   1 
ATOM 1436 C CB  ? CYS A 1 198 ?   6.604   9.957 -10.740 1.000 87.620 ? 198 CYS A CB  1 
ATOM 1437 O O   ? CYS A 1 198 ?   8.425  10.233 -13.268 1.000 87.620 ? 198 CYS A O   1 
ATOM 1438 S SG  ? CYS A 1 198 ?   6.275   9.968  -8.964 1.000 87.620 ? 198 CYS A SG  1 
ATOM 1439 N N   ? ALA A 1 199 ?   7.834   7.970 -13.132 1.000 86.520 ? 199 ALA A N   1 
ATOM 1440 C CA  ? ALA A 1 199 ?   7.735   7.794 -14.579 1.000 86.520 ? 199 ALA A CA  1 
ATOM 1441 C C   ? ALA A 1 199 ?   9.047   8.158 -15.267 1.000 86.520 ? 199 ALA A C   1 
ATOM 1442 C CB  ? ALA A 1 199 ?   6.592   8.637 -15.140 1.000 86.520 ? 199 ALA A CB  1 
ATOM 1443 O O   ? ALA A 1 199 ?   9.048   8.629 -16.407 1.000 86.520 ? 199 ALA A O   1 
ATOM 1444 N N   ? GLN A 1 200 ?  10.169   8.105 -14.440 1.000 90.810 ? 200 GLN A N   1 
ATOM 1445 C CA  ? GLN A 1 200 ?  11.490   8.373 -14.998 1.000 90.810 ? 200 GLN A CA  1 
ATOM 1446 C C   ? GLN A 1 200 ?  12.018   7.165 -15.767 1.000 90.810 ? 200 GLN A C   1 
ATOM 1447 C CB  ? GLN A 1 200 ?  12.472   8.762 -13.892 1.000 90.810 ? 200 GLN A CB  1 
ATOM 1448 O O   ? GLN A 1 200 ?  11.808   6.022 -15.357 1.000 90.810 ? 200 GLN A O   1 
ATOM 1449 C CG  ? GLN A 1 200 ?  12.104  10.050 -13.168 1.000 90.810 ? 200 GLN A CG  1 
ATOM 1450 C CD  ? GLN A 1 200 ?  12.466  11.292 -13.960 1.000 90.810 ? 200 GLN A CD  1 
ATOM 1451 N NE2 ? GLN A 1 200 ?  11.696  12.359 -13.774 1.000 90.810 ? 200 GLN A NE2 1 
ATOM 1452 O OE1 ? GLN A 1 200 ?  13.430  11.294 -14.732 1.000 90.810 ? 200 GLN A OE1 1 
ATOM 1453 N N   ? ARG A 1 201 ?  12.696   7.563 -16.901 1.000 92.910 ? 201 ARG A N   1 
ATOM 1454 C CA  ? ARG A 1 201 ?  13.347   6.498 -17.658 1.000 92.910 ? 201 ARG A CA  1 
ATOM 1455 C C   ? ARG A 1 201 ?  14.331   5.728 -16.785 1.000 92.910 ? 201 ARG A C   1 
ATOM 1456 C CB  ? ARG A 1 201 ?  14.068   7.070 -18.881 1.000 92.910 ? 201 ARG A CB  1 
ATOM 1457 O O   ? ARG A 1 201 ?  15.067   6.324 -15.996 1.000 92.910 ? 201 ARG A O   1 
ATOM 1458 C CG  ? ARG A 1 201 ?  14.694   6.014 -19.777 1.000 92.910 ? 201 ARG A CG  1 
ATOM 1459 C CD  ? ARG A 1 201 ?  15.281   6.624 -21.042 1.000 92.910 ? 201 ARG A CD  1 
ATOM 1460 N NE  ? ARG A 1 201 ?  15.464   5.622 -22.089 1.000 92.910 ? 201 ARG A NE  1 
ATOM 1461 N NH1 ? ARG A 1 201 ?  15.846   7.154 -23.775 1.000 92.910 ? 201 ARG A NH1 1 
ATOM 1462 N NH2 ? ARG A 1 201 ?  15.875   4.908 -24.233 1.000 92.910 ? 201 ARG A NH2 1 
ATOM 1463 C CZ  ? ARG A 1 201 ?  15.728   5.897 -23.363 1.000 92.910 ? 201 ARG A CZ  1 
ATOM 1464 N N   ? ASN A 1 202 ?  14.187   4.350 -16.766 1.000 93.910 ? 202 ASN A N   1 
ATOM 1465 C CA  ? ASN A 1 202 ?  15.095   3.413 -16.113 1.000 93.910 ? 202 ASN A CA  1 
ATOM 1466 C C   ? ASN A 1 202 ?  14.879   3.384 -14.602 1.000 93.910 ? 202 ASN A C   1 
ATOM 1467 C CB  ? ASN A 1 202 ?  16.550   3.763 -16.434 1.000 93.910 ? 202 ASN A CB  1 
ATOM 1468 O O   ? ASN A 1 202 ?  15.658   2.770 -13.871 1.000 93.910 ? 202 ASN A O   1 
ATOM 1469 C CG  ? ASN A 1 202 ?  16.911   3.486 -17.880 1.000 93.910 ? 202 ASN A CG  1 
ATOM 1470 N ND2 ? ASN A 1 202 ?  17.720   4.360 -18.467 1.000 93.910 ? 202 ASN A ND2 1 
ATOM 1471 O OD1 ? ASN A 1 202 ?  16.466   2.495 -18.465 1.000 93.910 ? 202 ASN A OD1 1 
ATOM 1472 N N   ? TYR A 1 203 ?  13.859   4.139 -14.152 1.000 94.480 ? 203 TYR A N   1 
ATOM 1473 C CA  ? TYR A 1 203 ?  13.556   4.155 -12.725 1.000 94.480 ? 203 TYR A CA  1 
ATOM 1474 C C   ? TYR A 1 203 ?  12.096   3.798 -12.473 1.000 94.480 ? 203 TYR A C   1 
ATOM 1475 C CB  ? TYR A 1 203 ?  13.869   5.529 -12.124 1.000 94.480 ? 203 TYR A CB  1 
ATOM 1476 O O   ? TYR A 1 203 ?  11.265   4.681 -12.243 1.000 94.480 ? 203 TYR A O   1 
ATOM 1477 C CG  ? TYR A 1 203 ?  15.344   5.842 -12.062 1.000 94.480 ? 203 TYR A CG  1 
ATOM 1478 C CD1 ? TYR A 1 203 ?  16.142   5.331 -11.041 1.000 94.480 ? 203 TYR A CD1 1 
ATOM 1479 C CD2 ? TYR A 1 203 ?  15.942   6.651 -13.022 1.000 94.480 ? 203 TYR A CD2 1 
ATOM 1480 C CE1 ? TYR A 1 203 ?  17.501   5.619 -10.978 1.000 94.480 ? 203 TYR A CE1 1 
ATOM 1481 C CE2 ? TYR A 1 203 ?  17.301   6.945 -12.969 1.000 94.480 ? 203 TYR A CE2 1 
ATOM 1482 O OH  ? TYR A 1 203 ?  19.416   6.714 -11.888 1.000 94.480 ? 203 TYR A OH  1 
ATOM 1483 C CZ  ? TYR A 1 203 ?  18.071   6.425 -11.946 1.000 94.480 ? 203 TYR A CZ  1 
ATOM 1484 N N   ? PRO A 1 204 ?  11.743   2.548 -12.544 1.000 95.730 ? 204 PRO A N   1 
ATOM 1485 C CA  ? PRO A 1 204 ?  10.375   2.124 -12.237 1.000 95.730 ? 204 PRO A CA  1 
ATOM 1486 C C   ? PRO A 1 204 ?  10.025   2.287 -10.760 1.000 95.730 ? 204 PRO A C   1 
ATOM 1487 C CB  ? PRO A 1 204 ?  10.365   0.648 -12.641 1.000 95.730 ? 204 PRO A CB  1 
ATOM 1488 O O   ? PRO A 1 204 ?  10.908   2.539  -9.936 1.000 95.730 ? 204 PRO A O   1 
ATOM 1489 C CG  ? PRO A 1 204 ?  11.755   0.168 -12.373 1.000 95.730 ? 204 PRO A CG  1 
ATOM 1490 C CD  ? PRO A 1 204 ?  12.716   1.262 -12.738 1.000 95.730 ? 204 PRO A CD  1 
ATOM 1491 N N   ? GLY A 1 205 ?   8.679   2.135 -10.457 1.000 96.280 ? 205 GLY A N   1 
ATOM 1492 C CA  ? GLY A 1 205 ?   8.264   2.133  -9.063 1.000 96.280 ? 205 GLY A CA  1 
ATOM 1493 C C   ? GLY A 1 205 ?   8.701   0.890  -8.312 1.000 96.280 ? 205 GLY A C   1 
ATOM 1494 O O   ? GLY A 1 205 ?   8.792  -0.193  -8.894 1.000 96.280 ? 205 GLY A O   1 
ATOM 1495 N N   ? VAL A 1 206 ?   8.919   1.058  -7.018 1.000 97.740 ? 206 VAL A N   1 
ATOM 1496 C CA  ? VAL A 1 206 ?   9.299  -0.048  -6.145 1.000 97.740 ? 206 VAL A CA  1 
ATOM 1497 C C   ? VAL A 1 206 ?   8.167  -0.345  -5.164 1.000 97.740 ? 206 VAL A C   1 
ATOM 1498 C CB  ? VAL A 1 206 ?  10.604   0.259  -5.376 1.000 97.740 ? 206 VAL A CB  1 
ATOM 1499 O O   ? VAL A 1 206 ?   7.598   0.572  -4.567 1.000 97.740 ? 206 VAL A O   1 
ATOM 1500 C CG1 ? VAL A 1 206 ?  10.981  -0.908  -4.465 1.000 97.740 ? 206 VAL A CG1 1 
ATOM 1501 C CG2 ? VAL A 1 206 ?  11.738   0.568  -6.352 1.000 97.740 ? 206 VAL A CG2 1 
ATOM 1502 N N   ? TYR A 1 207 ?   7.897  -1.587  -4.979 1.000 98.340 ? 207 TYR A N   1 
ATOM 1503 C CA  ? TYR A 1 207 ?   6.752  -2.033  -4.193 1.000 98.340 ? 207 TYR A CA  1 
ATOM 1504 C C   ? TYR A 1 207 ?   7.179  -3.037  -3.129 1.000 98.340 ? 207 TYR A C   1 
ATOM 1505 C CB  ? TYR A 1 207 ?   5.687  -2.656  -5.100 1.000 98.340 ? 207 TYR A CB  1 
ATOM 1506 O O   ? TYR A 1 207 ?   8.119  -3.808  -3.335 1.000 98.340 ? 207 TYR A O   1 
ATOM 1507 C CG  ? TYR A 1 207 ?   5.241  -1.751  -6.223 1.000 98.340 ? 207 TYR A CG  1 
ATOM 1508 C CD1 ? TYR A 1 207 ?   4.067  -1.009  -6.121 1.000 98.340 ? 207 TYR A CD1 1 
ATOM 1509 C CD2 ? TYR A 1 207 ?   5.992  -1.637  -7.388 1.000 98.340 ? 207 TYR A CD2 1 
ATOM 1510 C CE1 ? TYR A 1 207 ?   3.651  -0.175  -7.154 1.000 98.340 ? 207 TYR A CE1 1 
ATOM 1511 C CE2 ? TYR A 1 207 ?   5.586  -0.806  -8.427 1.000 98.340 ? 207 TYR A CE2 1 
ATOM 1512 O OH  ? TYR A 1 207 ?   4.010   0.744  -9.327 1.000 98.340 ? 207 TYR A OH  1 
ATOM 1513 C CZ  ? TYR A 1 207 ?   4.416  -0.080  -8.301 1.000 98.340 ? 207 TYR A CZ  1 
ATOM 1514 N N   ? ALA A 1 208 ?   6.521  -2.897  -1.935 1.000 98.340 ? 208 ALA A N   1 
ATOM 1515 C CA  ? ALA A 1 208 ?   6.666  -3.992  -0.979 1.000 98.340 ? 208 ALA A CA  1 
ATOM 1516 C C   ? ALA A 1 208 ?   6.022  -5.270  -1.507 1.000 98.340 ? 208 ALA A C   1 
ATOM 1517 C CB  ? ALA A 1 208 ?   6.056  -3.608   0.367 1.000 98.340 ? 208 ALA A CB  1 
ATOM 1518 O O   ? ALA A 1 208 ?   4.884  -5.248  -1.981 1.000 98.340 ? 208 ALA A O   1 
ATOM 1519 N N   ? LYS A 1 209 ?   6.799  -6.392  -1.503 1.000 98.220 ? 209 LYS A N   1 
ATOM 1520 C CA  ? LYS A 1 209 ?   6.384  -7.691  -2.024 1.000 98.220 ? 209 LYS A CA  1 
ATOM 1521 C C   ? LYS A 1 209 ?   5.497  -8.427  -1.023 1.000 98.220 ? 209 LYS A C   1 
ATOM 1522 C CB  ? LYS A 1 209 ?   7.604  -8.546  -2.370 1.000 98.220 ? 209 LYS A CB  1 
ATOM 1523 O O   ? LYS A 1 209 ?   5.997  -9.080  -0.105 1.000 98.220 ? 209 LYS A O   1 
ATOM 1524 C CG  ? LYS A 1 209 ?   7.276  -9.796  -3.173 1.000 98.220 ? 209 LYS A CG  1 
ATOM 1525 C CD  ? LYS A 1 209 ?   8.529 -10.604  -3.486 1.000 98.220 ? 209 LYS A CD  1 
ATOM 1526 C CE  ? LYS A 1 209 ?   9.291 -10.021  -4.668 1.000 98.220 ? 209 LYS A CE  1 
ATOM 1527 N NZ  ? LYS A 1 209 ?  10.581 -10.736  -4.903 1.000 98.220 ? 209 LYS A NZ  1 
ATOM 1528 N N   ? VAL A 1 210 ?   4.135  -8.361  -1.190 1.000 98.550 ? 210 VAL A N   1 
ATOM 1529 C CA  ? VAL A 1 210 ?   3.142  -8.792  -0.212 1.000 98.550 ? 210 VAL A CA  1 
ATOM 1530 C C   ? VAL A 1 210 ?   3.268 -10.295   0.026 1.000 98.550 ? 210 VAL A C   1 
ATOM 1531 C CB  ? VAL A 1 210 ?   1.708  -8.443  -0.667 1.000 98.550 ? 210 VAL A CB  1 
ATOM 1532 O O   ? VAL A 1 210 ?   3.121 -10.765   1.157 1.000 98.550 ? 210 VAL A O   1 
ATOM 1533 C CG1 ? VAL A 1 210 ?   0.677  -9.036   0.291 1.000 98.550 ? 210 VAL A CG1 1 
ATOM 1534 C CG2 ? VAL A 1 210 ?   1.535  -6.928  -0.771 1.000 98.550 ? 210 VAL A CG2 1 
ATOM 1535 N N   ? CYS A 1 211 ?   3.499 -11.145  -1.009 1.000 98.370 ? 211 CYS A N   1 
ATOM 1536 C CA  ? CYS A 1 211 ?   3.580 -12.593  -0.853 1.000 98.370 ? 211 CYS A CA  1 
ATOM 1537 C C   ? CYS A 1 211 ?   4.631 -12.972   0.184 1.000 98.370 ? 211 CYS A C   1 
ATOM 1538 C CB  ? CYS A 1 211 ?   3.905 -13.259  -2.189 1.000 98.370 ? 211 CYS A CB  1 
ATOM 1539 O O   ? CYS A 1 211 ?   4.541 -14.032   0.805 1.000 98.370 ? 211 CYS A O   1 
ATOM 1540 S SG  ? CYS A 1 211 ?   5.545 -12.851  -2.826 1.000 98.370 ? 211 CYS A SG  1 
ATOM 1541 N N   ? ASN A 1 212 ?   5.614 -12.095   0.452 1.000 98.320 ? 212 ASN A N   1 
ATOM 1542 C CA  ? ASN A 1 212 ?   6.656 -12.366   1.436 1.000 98.320 ? 212 ASN A CA  1 
ATOM 1543 C C   ? ASN A 1 212 ?   6.168 -12.101   2.858 1.000 98.320 ? 212 ASN A C   1 
ATOM 1544 C CB  ? ASN A 1 212 ?   7.904 -11.532   1.140 1.000 98.320 ? 212 ASN A CB  1 
ATOM 1545 O O   ? ASN A 1 212 ?   6.869 -12.401   3.826 1.000 98.320 ? 212 ASN A O   1 
ATOM 1546 C CG  ? ASN A 1 212 ?   8.736 -12.107   0.010 1.000 98.320 ? 212 ASN A CG  1 
ATOM 1547 N ND2 ? ASN A 1 212 ?   9.775 -11.384  -0.390 1.000 98.320 ? 212 ASN A ND2 1 
ATOM 1548 O OD1 ? ASN A 1 212 ?   8.446 -13.193  -0.500 1.000 98.320 ? 212 ASN A OD1 1 
ATOM 1549 N N   ? TYR A 1 213 ?   4.928 -11.533   3.008 1.000 98.440 ? 213 TYR A N   1 
ATOM 1550 C CA  ? TYR A 1 213 ?   4.493 -11.095   4.330 1.000 98.440 ? 213 TYR A CA  1 
ATOM 1551 C C   ? TYR A 1 213 ?   3.199 -11.790   4.736 1.000 98.440 ? 213 TYR A C   1 
ATOM 1552 C CB  ? TYR A 1 213 ?   4.300  -9.576   4.356 1.000 98.440 ? 213 TYR A CB  1 
ATOM 1553 O O   ? TYR A 1 213 ?   2.521 -11.356   5.671 1.000 98.440 ? 213 TYR A O   1 
ATOM 1554 C CG  ? TYR A 1 213 ?   5.562  -8.798   4.069 1.000 98.440 ? 213 TYR A CG  1 
ATOM 1555 C CD1 ? TYR A 1 213 ?   6.540  -8.635   5.048 1.000 98.440 ? 213 TYR A CD1 1 
ATOM 1556 C CD2 ? TYR A 1 213 ?   5.778  -8.226   2.820 1.000 98.440 ? 213 TYR A CD2 1 
ATOM 1557 C CE1 ? TYR A 1 213 ?   7.703  -7.918   4.789 1.000 98.440 ? 213 TYR A CE1 1 
ATOM 1558 C CE2 ? TYR A 1 213 ?   6.938  -7.507   2.550 1.000 98.440 ? 213 TYR A CE2 1 
ATOM 1559 O OH  ? TYR A 1 213 ?   9.043  -6.648   3.277 1.000 98.440 ? 213 TYR A OH  1 
ATOM 1560 C CZ  ? TYR A 1 213 ?   7.893  -7.359   3.539 1.000 98.440 ? 213 TYR A CZ  1 
ATOM 1561 N N   ? ASN A 1 214 ?   2.785 -12.788   4.017 1.000 98.230 ? 214 ASN A N   1 
ATOM 1562 C CA  ? ASN A 1 214 ?   1.536 -13.470   4.338 1.000 98.230 ? 214 ASN A CA  1 
ATOM 1563 C C   ? ASN A 1 214 ?   1.549 -14.024   5.759 1.000 98.230 ? 214 ASN A C   1 
ATOM 1564 C CB  ? ASN A 1 214 ?   1.264 -14.592   3.333 1.000 98.230 ? 214 ASN A CB  1 
ATOM 1565 O O   ? ASN A 1 214 ?   0.559 -13.912   6.483 1.000 98.230 ? 214 ASN A O   1 
ATOM 1566 C CG  ? ASN A 1 214 ?   0.678 -14.081   2.032 1.000 98.230 ? 214 ASN A CG  1 
ATOM 1567 N ND2 ? ASN A 1 214 ?   0.702 -14.918   1.001 1.000 98.230 ? 214 ASN A ND2 1 
ATOM 1568 O OD1 ? ASN A 1 214 ?   0.208 -12.943   1.953 1.000 98.230 ? 214 ASN A OD1 1 
ATOM 1569 N N   ? SER A 1 215 ?   2.667 -14.651   6.107 1.000 98.020 ? 215 SER A N   1 
ATOM 1570 C CA  ? SER A 1 215 ?   2.776 -15.208   7.451 1.000 98.020 ? 215 SER A CA  1 
ATOM 1571 C C   ? SER A 1 215 ?   2.650 -14.121   8.513 1.000 98.020 ? 215 SER A C   1 
ATOM 1572 C CB  ? SER A 1 215 ?   4.105 -15.945   7.620 1.000 98.020 ? 215 SER A CB  1 
ATOM 1573 O O   ? SER A 1 215 ?   1.931 -14.289   9.500 1.000 98.020 ? 215 SER A O   1 
ATOM 1574 O OG  ? SER A 1 215 ?   4.166 -17.075   6.767 1.000 98.020 ? 215 SER A OG  1 
ATOM 1575 N N   ? TRP A 1 216 ?   3.338 -13.054   8.292 1.000 98.500 ? 216 TRP A N   1 
ATOM 1576 C CA  ? TRP A 1 216 ?   3.282 -11.935   9.227 1.000 98.500 ? 216 TRP A CA  1 
ATOM 1577 C C   ? TRP A 1 216 ?   1.874 -11.354   9.297 1.000 98.500 ? 216 TRP A C   1 
ATOM 1578 C CB  ? TRP A 1 216 ?   4.278 -10.844   8.821 1.000 98.500 ? 216 TRP A CB  1 
ATOM 1579 O O   ? TRP A 1 216 ?   1.364 -11.076  10.385 1.000 98.500 ? 216 TRP A O   1 
ATOM 1580 C CG  ? TRP A 1 216 ?   4.172  -9.589   9.634 1.000 98.500 ? 216 TRP A CG  1 
ATOM 1581 C CD1 ? TRP A 1 216 ?   4.674  -9.374  10.887 1.000 98.500 ? 216 TRP A CD1 1 
ATOM 1582 C CD2 ? TRP A 1 216 ?   3.516  -8.376   9.251 1.000 98.500 ? 216 TRP A CD2 1 
ATOM 1583 C CE2 ? TRP A 1 216 ?   3.662  -7.467  10.321 1.000 98.500 ? 216 TRP A CE2 1 
ATOM 1584 C CE3 ? TRP A 1 216 ?   2.820  -7.970   8.104 1.000 98.500 ? 216 TRP A CE3 1 
ATOM 1585 N NE1 ? TRP A 1 216 ?   4.371  -8.099  11.306 1.000 98.500 ? 216 TRP A NE1 1 
ATOM 1586 C CH2 ? TRP A 1 216 ?   2.459  -5.801   9.146 1.000 98.500 ? 216 TRP A CH2 1 
ATOM 1587 C CZ2 ? TRP A 1 216 ?   3.136  -6.173  10.278 1.000 98.500 ? 216 TRP A CZ2 1 
ATOM 1588 C CZ3 ? TRP A 1 216 ?   2.298  -6.682   8.064 1.000 98.500 ? 216 TRP A CZ3 1 
ATOM 1589 N N   ? ILE A 1 217 ?   1.239 -11.135   8.189 1.000 98.550 ? 217 ILE A N   1 
ATOM 1590 C CA  ? ILE A 1 217 ?  -0.112 -10.589   8.124 1.000 98.550 ? 217 ILE A CA  1 
ATOM 1591 C C   ? ILE A 1 217 ?  -1.067 -11.477   8.919 1.000 98.550 ? 217 ILE A C   1 
ATOM 1592 C CB  ? ILE A 1 217 ?  -0.597 -10.454   6.663 1.000 98.550 ? 217 ILE A CB  1 
ATOM 1593 O O   ? ILE A 1 217 ?  -1.815 -10.989   9.770 1.000 98.550 ? 217 ILE A O   1 
ATOM 1594 C CG1 ? ILE A 1 217 ?   0.176  -9.343   5.944 1.000 98.550 ? 217 ILE A CG1 1 
ATOM 1595 C CG2 ? ILE A 1 217 ?  -2.105 -10.191   6.617 1.000 98.550 ? 217 ILE A CG2 1 
ATOM 1596 C CD1 ? ILE A 1 217 ?  -0.034  -9.318   4.436 1.000 98.550 ? 217 ILE A CD1 1 
ATOM 1597 N N   ? GLN A 1 218 ?  -1.029 -12.717   8.694 1.000 98.240 ? 218 GLN A N   1 
ATOM 1598 C CA  ? GLN A 1 218 ?  -1.939 -13.659   9.337 1.000 98.240 ? 218 GLN A CA  1 
ATOM 1599 C C   ? GLN A 1 218 ?  -1.696 -13.720  10.842 1.000 98.240 ? 218 GLN A C   1 
ATOM 1600 C CB  ? GLN A 1 218 ?  -1.789 -15.053   8.725 1.000 98.240 ? 218 GLN A CB  1 
ATOM 1601 O O   ? GLN A 1 218 ?  -2.644 -13.725  11.630 1.000 98.240 ? 218 GLN A O   1 
ATOM 1602 C CG  ? GLN A 1 218 ?  -2.338 -15.165   7.309 1.000 98.240 ? 218 GLN A CG  1 
ATOM 1603 C CD  ? GLN A 1 218 ?  -2.048 -16.511   6.672 1.000 98.240 ? 218 GLN A CD  1 
ATOM 1604 N NE2 ? GLN A 1 218 ?  -2.718 -16.798   5.561 1.000 98.240 ? 218 GLN A NE2 1 
ATOM 1605 O OE1 ? GLN A 1 218 ?  -1.227 -17.286   7.173 1.000 98.240 ? 218 GLN A OE1 1 
ATOM 1606 N N   ? SER A 1 219 ?  -0.457 -13.798  11.217 1.000 98.300 ? 219 SER A N   1 
ATOM 1607 C CA  ? SER A 1 219 ?  -0.106 -13.849  12.632 1.000 98.300 ? 219 SER A CA  1 
ATOM 1608 C C   ? SER A 1 219 ?  -0.523 -12.569  13.351 1.000 98.300 ? 219 SER A C   1 
ATOM 1609 C CB  ? SER A 1 219 ?   1.396 -14.074  12.805 1.000 98.300 ? 219 SER A CB  1 
ATOM 1610 O O   ? SER A 1 219 ?  -0.985 -12.615  14.493 1.000 98.300 ? 219 SER A O   1 
ATOM 1611 O OG  ? SER A 1 219 ?   2.127 -12.933  12.389 1.000 98.300 ? 219 SER A OG  1 
ATOM 1612 N N   ? THR A 1 220 ?  -0.308 -11.449  12.744 1.000 98.270 ? 220 THR A N   1 
ATOM 1613 C CA  ? THR A 1 220 ?  -0.675 -10.165  13.332 1.000 98.270 ? 220 THR A CA  1 
ATOM 1614 C C   ? THR A 1 220 ?  -2.186 -10.067  13.518 1.000 98.270 ? 220 THR A C   1 
ATOM 1615 C CB  ? THR A 1 220 ?  -0.184  -8.992  12.464 1.000 98.270 ? 220 THR A CB  1 
ATOM 1616 O O   ? THR A 1 220 ?  -2.661  -9.635  14.570 1.000 98.270 ? 220 THR A O   1 
ATOM 1617 C CG2 ? THR A 1 220 ?  -0.560  -7.652  13.087 1.000 98.270 ? 220 THR A CG2 1 
ATOM 1618 O OG1 ? THR A 1 220 ?   1.241  -9.064  12.335 1.000 98.270 ? 220 THR A OG1 1 
ATOM 1619 N N   ? ILE A 1 221 ?  -2.961 -10.460  12.490 1.000 98.050 ? 221 ILE A N   1 
ATOM 1620 C CA  ? ILE A 1 221 ?  -4.417 -10.453  12.567 1.000 98.050 ? 221 ILE A CA  1 
ATOM 1621 C C   ? ILE A 1 221 ?  -4.880 -11.383  13.686 1.000 98.050 ? 221 ILE A C   1 
ATOM 1622 C CB  ? ILE A 1 221 ?  -5.056 -10.873  11.224 1.000 98.050 ? 221 ILE A CB  1 
ATOM 1623 O O   ? ILE A 1 221 ?  -5.739 -11.016  14.492 1.000 98.050 ? 221 ILE A O   1 
ATOM 1624 C CG1 ? ILE A 1 221 ?  -4.893  -9.759  10.184 1.000 98.050 ? 221 ILE A CG1 1 
ATOM 1625 C CG2 ? ILE A 1 221 ?  -6.533 -11.230  11.417 1.000 98.050 ? 221 ILE A CG2 1 
ATOM 1626 C CD1 ? ILE A 1 221 ?  -5.375 -10.137   8.790 1.000 98.050 ? 221 ILE A CD1 1 
ATOM 1627 N N   ? ALA A 1 222 ?  -4.357 -12.575  13.838 1.000 97.690 ? 222 ALA A N   1 
ATOM 1628 C CA  ? ALA A 1 222 ?  -4.718 -13.570  14.845 1.000 97.690 ? 222 ALA A CA  1 
ATOM 1629 C C   ? ALA A 1 222 ?  -4.426 -13.056  16.252 1.000 97.690 ? 222 ALA A C   1 
ATOM 1630 C CB  ? ALA A 1 222 ?  -3.970 -14.877  14.593 1.000 97.690 ? 222 ALA A CB  1 
ATOM 1631 O O   ? ALA A 1 222 ?  -5.189 -13.318  17.185 1.000 97.690 ? 222 ALA A O   1 
ATOM 1632 N N   ? ALA A 1 223 ?  -3.404 -12.303  16.408 1.000 97.080 ? 223 ALA A N   1 
ATOM 1633 C CA  ? ALA A 1 223 ?  -2.977 -11.800  17.711 1.000 97.080 ? 223 ALA A CA  1 
ATOM 1634 C C   ? ALA A 1 223 ?  -3.838 -10.620  18.153 1.000 97.080 ? 223 ALA A C   1 
ATOM 1635 C CB  ? ALA A 1 223 ?  -1.506 -11.395  17.669 1.000 97.080 ? 223 ALA A CB  1 
ATOM 1636 O O   ? ALA A 1 223 ?  -3.755 -10.178  19.301 1.000 97.080 ? 223 ALA A O   1 
ATOM 1637 N N   ? ASN A 1 224 ?  -4.693 -10.037  17.292 1.000 94.360 ? 224 ASN A N   1 
ATOM 1638 C CA  ? ASN A 1 224 ?  -5.478  -8.844  17.588 1.000 94.360 ? 224 ASN A CA  1 
ATOM 1639 C C   ? ASN A 1 224 ?  -6.966  -9.075  17.337 1.000 94.360 ? 224 ASN A C   1 
ATOM 1640 C CB  ? ASN A 1 224 ?  -4.980  -7.655  16.765 1.000 94.360 ? 224 ASN A CB  1 
ATOM 1641 O O   ? ASN A 1 224 ?  -7.812  -8.417  17.944 1.000 94.360 ? 224 ASN A O   1 
ATOM 1642 C CG  ? ASN A 1 224 ?  -3.639  -7.134  17.244 1.000 94.360 ? 224 ASN A CG  1 
ATOM 1643 N ND2 ? ASN A 1 224 ?  -2.565  -7.585  16.606 1.000 94.360 ? 224 ASN A ND2 1 
ATOM 1644 O OD1 ? ASN A 1 224 ?  -3.569  -6.333  18.180 1.000 94.360 ? 224 ASN A OD1 1 
# 
loop_
_struct_sheet_range.sheet_id 
_struct_sheet_range.id 
_struct_sheet_range.beg_label_comp_id 
_struct_sheet_range.beg_label_asym_id 
_struct_sheet_range.beg_label_seq_id 
_struct_sheet_range.pdbx_beg_PDB_ins_code 
_struct_sheet_range.end_label_comp_id 
_struct_sheet_range.end_label_asym_id 
_struct_sheet_range.end_label_seq_id 
_struct_sheet_range.pdbx_end_PDB_ins_code 
_struct_sheet_range.beg_auth_comp_id 
_struct_sheet_range.beg_auth_asym_id 
_struct_sheet_range.beg_auth_seq_id 
_struct_sheet_range.end_auth_comp_id 
_struct_sheet_range.end_auth_asym_id 
_struct_sheet_range.end_auth_seq_id 
A A ILE A   2 ? ILE A   3 ? ILE A 2   ILE A 3   
A B ASP A 172 ? SER A 173 ? ASP A 172 SER A 173 
B C SER A   6 ? THR A   7 ? SER A 6   THR A 7   
B D ALA A 105 ? ALA A 105 ? ALA A 105 ALA A 105 
B E SER A 116 ? GLY A 121 ? SER A 116 GLY A 121 
B F GLN A 137 ? ILE A 143 ? GLN A 137 ILE A 143 
B G MET A 161 ? ALA A 164 ? MET A 161 ALA A 164 
B H PRO A 181 ? CYS A 184 ? PRO A 181 CYS A 184 
B I GLU A 187 ? TRP A 194 ? GLU A 187 TRP A 194 
B J GLY A 205 ? LYS A 209 ? GLY A 205 LYS A 209 
C K ILE A  16 ? ASN A  20 ? ILE A 16  ASN A 20  
C L HIS A  24 ? LEU A  30 ? HIS A 24  LEU A 30  
C M TRP A  35 ? SER A  38 ? TRP A 35  SER A 38  
C N GLN A  48 ? LEU A  51 ? GLN A 48  LEU A 51  
C O GLN A  64 ? ARG A  73 ? GLN A 64  ARG A 73  
C P MET A  87 ? LEU A  91 ? MET A 87  LEU A 91  
D Q ASN A  55 ? ASN A  55 ? ASN A 55  ASN A 55  
D R LEU A 135 ? LEU A 135 ? LEU A 135 LEU A 135 
E S ASN A  78 ? ASN A  78 ? ASN A 78  ASN A 78  
E T ASP A  83 ? ASP A  83 ? ASP A 83  ASP A 83  
F U GLN A 200 ? GLN A 200 ? GLN A 200 GLN A 200 
F V TYR A 203 ? TYR A 203 ? TYR A 203 TYR A 203 
# 
loop_
_struct_conf.id 
_struct_conf.conf_type_id 
_struct_conf.beg_label_comp_id 
_struct_conf.beg_label_asym_id 
_struct_conf.beg_label_seq_id 
_struct_conf.pdbx_beg_PDB_ins_code 
_struct_conf.end_label_comp_id 
_struct_conf.end_label_asym_id 
_struct_conf.end_label_seq_id 
_struct_conf.pdbx_end_PDB_ins_code 
_struct_conf.beg_auth_comp_id 
_struct_conf.beg_auth_asym_id 
_struct_conf.beg_auth_seq_id 
_struct_conf.end_auth_comp_id 
_struct_conf.end_auth_asym_id 
_struct_conf.end_auth_seq_id 
STRN1         STRN         ILE A   2 ? ILE A   3 ? ILE A 2   ILE A 3   
TURN_TY1_P1   TURN_TY1_P   GLY A   4 ? GLY A   4 ? GLY A 4   GLY A 4   
STRN2         STRN         SER A   6 ? THR A   7 ? SER A 6   THR A 7   
HELX_LH_PP_P1 HELX_LH_PP_P CYS A   8 ? ALA A   9 ? CYS A 8   ALA A 9   
TURN_TY1_P2   TURN_TY1_P   ARG A  10 ? ASN A  11 ? ARG A 10  ASN A 11  
BEND1         BEND         SER A  12 ? SER A  12 ? SER A 12  SER A 12  
TURN_TY1_P3   TURN_TY1_P   PRO A  14 ? TYR A  15 ? PRO A 14  TYR A 15  
STRN3         STRN         ILE A  16 ? ASN A  20 ? ILE A 16  ASN A 20  
BEND2         BEND         SER A  21 ? TYR A  23 ? SER A 21  TYR A 23  
STRN4         STRN         HIS A  24 ? LEU A  30 ? HIS A 24  LEU A 30  
BEND3         BEND         SER A  32 ? GLN A  34 ? SER A 32  GLN A 34  
STRN5         STRN         TRP A  35 ? SER A  38 ? TRP A 35  SER A 38  
HELX_RH_3T_P1 HELX_RH_3T_P ALA A  40 ? CYS A  42 ? ALA A 40  CYS A 42  
BEND4         BEND         ALA A  45 ? SER A  46 ? ALA A 45  SER A 46  
STRN6         STRN         GLN A  48 ? LEU A  51 ? GLN A 48  LEU A 51  
BEND5         BEND         GLY A  52 ? GLY A  52 ? GLY A 52  GLY A 52  
BEND6         BEND         HIS A  54 ? HIS A  54 ? HIS A 54  HIS A 54  
STRN7         STRN         ASN A  55 ? ASN A  55 ? ASN A 55  ASN A 55  
TURN_TY1_P4   TURN_TY1_P   ILE A  56 ? ALA A  57 ? ILE A 56  ALA A 57  
BEND7         BEND         LEU A  58 ? LEU A  58 ? LEU A 58  LEU A 58  
BEND8         BEND         GLY A  61 ? GLY A  61 ? GLY A 61  GLY A 61  
STRN8         STRN         GLN A  64 ? ARG A  73 ? GLN A 64  ARG A 73  
TURN_TY1_P5   TURN_TY1_P   PRO A  75 ? SER A  76 ? PRO A 75  SER A 76  
STRN9         STRN         ASN A  78 ? ASN A  78 ? ASN A 78  ASN A 78  
TURN_TY1_P6   TURN_TY1_P   SER A  79 ? ILE A  82 ? SER A 79  ILE A 82  
STRN10        STRN         ASP A  83 ? ASP A  83 ? ASP A 83  ASP A 83  
TURN_TY1_P7   TURN_TY1_P   ASN A  84 ? ASN A  84 ? ASN A 84  ASN A 84  
STRN11        STRN         MET A  87 ? LEU A  91 ? MET A 87  LEU A 91  
BEND9         BEND         ALA A  92 ? SER A  93 ? ALA A 92  SER A 93  
BEND10        BEND         ASN A  98 ? VAL A 101 ? ASN A 98  VAL A 101 
STRN12        STRN         ALA A 105 ? ALA A 105 ? ALA A 105 ALA A 105 
HELX_LH_PP_P2 HELX_LH_PP_P LEU A 106 ? PRO A 107 ? LEU A 106 PRO A 107 
BEND11        BEND         SER A 108 ? SER A 109 ? SER A 108 SER A 109 
HELX_LH_PP_P3 HELX_LH_PP_P CYS A 110 ? ALA A 112 ? CYS A 110 ALA A 112 
TURN_TY1_P8   TURN_TY1_P   ALA A 113 ? GLY A 114 ? ALA A 113 GLY A 114 
STRN13        STRN         SER A 116 ? GLY A 121 ? SER A 116 GLY A 121 
BEND12        BEND         THR A 127 ? THR A 129 ? THR A 127 THR A 129 
BEND13        BEND         ASP A 134 ? ASP A 134 ? ASP A 134 ASP A 134 
STRN14        STRN         LEU A 135 ? LEU A 135 ? LEU A 135 LEU A 135 
STRN15        STRN         GLN A 137 ? PRO A 142 ? GLN A 137 PRO A 142 
STRN16        STRN         ILE A 143 ? ILE A 143 ? ILE A 143 ILE A 143 
HELX_LH_PP_P4 HELX_LH_PP_P LEU A 144 ? THR A 145 ? LEU A 144 THR A 145 
HELX_RH_AL_P1 HELX_RH_AL_P THR A 146 ? ALA A 152 ? THR A 146 ALA A 152 
BEND14        BEND         TYR A 153 ? TYR A 153 ? TYR A 153 TYR A 153 
TURN_TY1_P9   TURN_TY1_P   PRO A 154 ? GLN A 156 ? PRO A 154 GLN A 156 
TURN_TY1_P10  TURN_TY1_P   ASN A 159 ? ASN A 160 ? ASN A 159 ASN A 160 
STRN17        STRN         MET A 161 ? ALA A 164 ? MET A 161 ALA A 164 
BEND15        BEND         GLY A 165 ? GLY A 165 ? GLY A 165 GLY A 165 
TURN_TY1_P11  TURN_TY1_P   LEU A 167 ? GLU A 168 ? LEU A 167 GLU A 168 
BEND16        BEND         GLY A 170 ? GLY A 170 ? GLY A 170 GLY A 170 
STRN18        STRN         ASP A 172 ? SER A 173 ? ASP A 172 SER A 173 
TURN_TY1_P12  TURN_TY1_P   GLN A 175 ? GLY A 176 ? GLN A 175 GLY A 176 
TURN_TY1_P13  TURN_TY1_P   SER A 178 ? GLY A 179 ? SER A 178 GLY A 179 
STRN19        STRN         PRO A 181 ? CYS A 184 ? PRO A 181 CYS A 184 
TURN_TY1_P14  TURN_TY1_P   ASN A 185 ? GLY A 186 ? ASN A 185 GLY A 186 
STRN20        STRN         GLU A 187 ? TRP A 194 ? GLU A 187 TRP A 194 
BEND17        BEND         ILE A 196 ? ALA A 199 ? ILE A 196 ALA A 199 
STRN21        STRN         GLN A 200 ? GLN A 200 ? GLN A 200 GLN A 200 
TURN_TY1_P15  TURN_TY1_P   ARG A 201 ? ASN A 202 ? ARG A 201 ASN A 202 
STRN22        STRN         TYR A 203 ? TYR A 203 ? TYR A 203 TYR A 203 
STRN23        STRN         GLY A 205 ? LYS A 209 ? GLY A 205 LYS A 209 
HELX_RH_3T_P2 HELX_RH_3T_P VAL A 210 ? TYR A 213 ? VAL A 210 TYR A 213 
HELX_RH_AL_P2 HELX_RH_AL_P ASN A 214 ? ALA A 222 ? ASN A 214 ALA A 222 
TURN_TY1_P16  TURN_TY1_P   ALA A 223 ? ALA A 223 ? ALA A 223 ALA A 223 
# 
