# Supplementary material for: FlatProt: 2D visualization eases protein structure comparison
Source: BMC Bioinformatics. 2025 Aug 13;26:210. doi: 10.1186/s12859-025-06233-x (PMC12344939; doi:10.1186/s12859-025-06233-x)
Supplement: Supplementary file 1 — Supplementary Material 1 [file 12859_2025_6233_MOESM1_ESM.zip › KLK/structures/KLK1_Canis_lupus.cif]

data_KLK1_Canis_lupus
# 
_entry.id   KLK1_Canis_lupus 
# 
_entity.id                         1      
_entity.type                       polymer 
_entity.pdbx_description           polymer-1 
_entity.formula_weight             25236.3 
_entity.pdbx_number_of_molecules        1 
# 
loop_
_struct_sheet.id 
_struct_sheet.number_strands 
A 2 
B 7 
C 6 
D 2 
# 
loop_
_struct_conf_type.id 
_struct_conf_type.criteria 
STRN         DSSP 
TURN_TY1_P   DSSP 
HELX_LH_PP_P DSSP 
BEND         DSSP 
HELX_RH_3T_P DSSP 
HELX_RH_AL_P DSSP 
# 
_struct_asym.id          A 
_struct_asym.entity_id   1 
# 
_software.pdbx_ordinal     1 
_software.name             dssp 
_software.version          4.4.10 
_software.date             ? 
_software.classification   'model annotation' 
# 
_entity_poly.entity_id                      1 
_entity_poly.type                           polypeptide(L) 
_entity_poly.nstd_linkage                   n 
_entity_poly.nstd_monomer                   n 
_entity_poly.pdbx_seq_one_letter_code       
;RIIGGWDCTKNSQPWQAALYHYSKFQCGGVLVHPEWVVTAAHCINDNYQLWLGRYNLFEHEDTAQFVQVRESFPHPEFNE
EDYSHDIMLLRLAEPAQITDAVRVLDLPTQEPQVGSTCYASGWGSIEPDKFIYPDDLQCVDLELLSNDICANAHSQKVTE
FMLCAGHLEGGKDTCVGDSGGPLICDGVLQGITSWGHVPCGSPNMPAVYTKVISHLEWIKETMTAN
;
_entity_poly.pdbx_seq_one_letter_code_can   
;RIIGGWDCTKNSQPWQAALYHYSKFQCGGVLVHPEWVVTAAHCINDNYQLWLGRYNLFEHEDTAQFVQVRESFPHPEFNE
EDYSHDIMLLRLAEPAQITDAVRVLDLPTQEPQVGSTCYASGWGSIEPDKFIYPDDLQCVDLELLSNDICANAHSQKVTE
FMLCAGHLEGGKDTCVGDSGGPLICDGVLQGITSWGHVPCGSPNMPAVYTKVISHLEWIKETMTAN
;
_entity_poly.pdbx_strand_id                 A 
# 
loop_
_dssp_struct_summary.entry_id 
_dssp_struct_summary.label_comp_id 
_dssp_struct_summary.label_asym_id 
_dssp_struct_summary.label_seq_id 
_dssp_struct_summary.secondary_structure 
_dssp_struct_summary.ss_bridge 
_dssp_struct_summary.helix_3_10 
_dssp_struct_summary.helix_alpha 
_dssp_struct_summary.helix_pi 
_dssp_struct_summary.helix_pp 
_dssp_struct_summary.bend 
_dssp_struct_summary.chirality 
_dssp_struct_summary.sheet 
_dssp_struct_summary.strand 
_dssp_struct_summary.ladder_1 
_dssp_struct_summary.ladder_2 
_dssp_struct_summary.accessibility 
_dssp_struct_summary.TCO 
_dssp_struct_summary.kappa 
_dssp_struct_summary.alpha 
_dssp_struct_summary.phi 
_dssp_struct_summary.psi 
_dssp_struct_summary.x_ca 
_dssp_struct_summary.y_ca 
_dssp_struct_summary.z_ca 
KLK1_Canis_lupus ARG A 1   . . . . . . . . . . . . ? .      .     .      .      133.5  5.9   5.3   -8.0  
KLK1_Canis_lupus ILE A 2   E . > . . . . - A A A . ? -0.946 .     -168.6 -111.4 101.9  4.9   3.2   -10.9 
KLK1_Canis_lupus ILE A 3   E . 3 . . . S + A A A . ? -0.846 71.2  2.4    -95.4  129.1  8.0   3.1   -13.2 
KLK1_Canis_lupus GLY A 4   T . 3 . . . S + . . . . ? 0.746  104.3 131.1  73.6   15.7   7.6   1.7   -16.7 
KLK1_Canis_lupus GLY A 5   . . < . . . . - . . . . ? -0.089 47.8  -127.8 -90.1  -167.9 3.8   1.2   -16.1 
KLK1_Canis_lupus TRP A 6   E . . . . . . - B C B . ? -0.905 32.9  -80.5  -137.5 161.1  0.8   2.1   -18.1 
KLK1_Canis_lupus ASP A 7   E . . . . > . - B C B . ? -0.582 52.2  -124.8 -62.0  123.3  -2.5  4.0   -17.7 
KLK1_Canis_lupus CYS A 8   P . . . . P . - . . . . ? -0.431 25.7  -104.6 -66.8  143.5  -5.0  1.6   -16.0 
KLK1_Canis_lupus THR A 9   P . > . . P . - . . . . ? -0.499 51.3  -88.6  -64.8  138.1  -8.2  1.0   -17.7 
KLK1_Canis_lupus LYS A 10  T . 3 . . < S + . . . . ? -0.259 110.8 1.9    -50.0  129.0  -11.0 2.9   -15.9 
KLK1_Canis_lupus ASN A 11  T . 3 . . . S + . . . . ? 0.559  93.2  122.0  70.7   8.6    -12.5 0.7   -13.1 
KLK1_Canis_lupus SER A 12  S . < . . . S + . . . . ? 0.678  78.3  43.0   -72.6  -18.4  -10.0 -2.1  -13.8 
KLK1_Canis_lupus GLN A 13  . . > . . . . + . . . . ? -0.527 68.2  162.5  -123.3 68.6   -8.8  -1.9  -10.2 
KLK1_Canis_lupus PRO A 14  T . 3 . . . S + . . . . ? 0.623  73.1  58.2   -75.1  -2.4   -12.1 -1.5  -8.2  
KLK1_Canis_lupus TRP A 15  T . 3 . . . S + . . . . ? 0.519  78.9  113.5  -97.6  -16.6  -10.4 -2.4  -4.9  
KLK1_Canis_lupus GLN A 16  E . < . . . . - C J I . ? -0.476 49.8  -163.4 -64.2  131.3  -7.9  0.4   -5.1  
KLK1_Canis_lupus ALA A 17  E . . . . . . - C J I J ? -0.947 11.9  -143.7 -120.3 138.1  -8.3  3.1   -2.3  
KLK1_Canis_lupus ALA A 18  E . . . . . . - C J I J ? -0.915 13.8  -154.9 -102.0 120.7  -6.9  6.6   -2.2  
KLK1_Canis_lupus LEU A 19  E . . . . . . - C J I J ? -0.854 13.0  -169.2 -98.7  125.8  -5.9  7.8   1.2   
KLK1_Canis_lupus TYR A 20  E . . . . . . - C J I J ? -0.869 22.4  -155.3 -114.3 140.1  -5.9  11.5  1.8   
KLK1_Canis_lupus HIS A 21  E . > . . . S - C J I J ? -0.967 79.8  -49.7  -106.3 105.6  -4.6  13.6  4.6   
KLK1_Canis_lupus TYR A 22  T . 3 . . . S - . . . . ? -0.478 123.6 -23.3  59.1   -116.0 -6.8  16.6  4.3   
KLK1_Canis_lupus SER A 23  T . 3 . . . S + . . . . ? 0.473  120.0 94.8   -107.9 7.6    -6.5  17.5  0.6   
KLK1_Canis_lupus LYS A 24  E . < . . . S - C K I . ? -0.830 76.0  -124.4 -110.5 125.9  -3.3  15.8  -0.1  
KLK1_Canis_lupus PHE A 25  E . . . . . . + C K I . ? -0.487 36.3  167.5  -60.5  133.0  -3.0  12.3  -1.4  
KLK1_Canis_lupus GLN A 26  E . . . . . . - C K . . ? 0.803  51.6  -19.1  -117.3 -51.4  -0.8  10.2  1.0   
KLK1_Canis_lupus CYS A 27  E . . . . . . - C K I . ? -0.937 56.3  -111.0 -151.0 168.4  -1.0  6.5   0.3   
KLK1_Canis_lupus GLY A 28  E . . . . . . - C K I . ? -0.413 30.7  -174.3 -93.6  178.3  -3.0  3.9   -1.4  
KLK1_Canis_lupus GLY A 29  E . . . . . . - C K I . ? -0.960 20.7  -119.7 -163.1 173.3  -5.0  1.0   0.1   
KLK1_Canis_lupus VAL A 30  E . . . . . . - C K I K ? -0.993 17.1  -135.6 -131.4 122.8  -7.0  -2.1  -0.6  
KLK1_Canis_lupus LEU A 31  E . . . . . . + C K . K ? -0.698 34.2  161.0  -73.1  116.9  -10.7 -2.7  0.1   
KLK1_Canis_lupus VAL A 32  E . . . . . . + C K . . ? 0.485  69.8  15.8   -119.0 -5.9   -10.8 -6.3  1.6   
KLK1_Canis_lupus HIS A 33  E . > . . . S - C K . K ? -0.949 84.9  -104.6 -162.3 149.0  -14.2 -5.9  3.3   
KLK1_Canis_lupus PRO A 34  T . 3 . . . S + . . . . ? 0.769  127.0 30.4   -53.6  -17.0  -17.1 -3.4  3.0   
KLK1_Canis_lupus GLU A 35  T . 3 . . . S + . . . . ? 0.369  114.6 71.1   -117.8 0.2    -15.9 -2.0  6.3   
KLK1_Canis_lupus TRP A 36  E . < . . . . - C L K L ? -0.978 48.4  -174.9 -135.2 135.4  -12.1 -2.7  6.1   
KLK1_Canis_lupus VAL A 37  E . . . . . . - C L K L ? -0.963 16.3  -145.7 -120.6 135.8  -9.1  -1.3  4.1   
KLK1_Canis_lupus VAL A 38  E . . . . . . + C L K L ? -0.891 32.8  148.8  -99.8  134.0  -5.6  -2.7  4.2   
KLK1_Canis_lupus THR A 39  E . . . . . . - C L . L ? -0.830 50.2  -68.3  -147.7 -178.9 -2.7  -0.2  3.8   
KLK1_Canis_lupus ALA A 40  . . > . . . . - . . . . ? -0.659 32.4  -137.5 -81.2  141.2  0.9   0.2   4.9   
KLK1_Canis_lupus ALA A 41  G . > . . . S + . . . . ? 0.790  103.3 64.4   -66.8  -30.8  1.6   1.0   8.6   
KLK1_Canis_lupus HIS A 42  G . 3 . . . S + . . . . ? 0.586  90.4  69.9   -72.9  -1.2   4.2   3.6   7.7   
KLK1_Canis_lupus CYS A 43  G . < . . . S + . . . . ? 0.331  71.3  137.9  -94.1  10.2   1.2   5.5   6.1   
KLK1_Canis_lupus ILE A 44  . . < . . . . + . . . . ? -0.231 23.9  163.4  -66.9  137.8  -0.3  6.3   9.5   
KLK1_Canis_lupus ASN A 45  . . . . . . . - . . . . ? -0.947 48.4  -101.8 -149.7 168.0  -1.7  9.9   10.1  
KLK1_Canis_lupus ASP A 46  S . . . . . S + . . . . ? -0.781 106.8 16.5   -95.6  67.7   -4.0  12.1  12.5  
KLK1_Canis_lupus ASN A 47  S . . . . . S - . . . . ? 0.983  73.3  -165.6 132.7  89.7   -7.2  12.2  10.2  
KLK1_Canis_lupus TYR A 48  E . . . . . . - C M J . ? -0.682 5.7   -172.0 -96.7  132.5  -7.7  9.9   7.2   
KLK1_Canis_lupus GLN A 49  E . . . . . . - C M J M ? -0.974 11.9  -155.5 -116.6 148.6  -10.1 10.3  4.5   
KLK1_Canis_lupus LEU A 50  E . . . . . . - C M J M ? -0.965 8.3   -162.1 -125.9 136.0  -10.6 7.6   1.9   
KLK1_Canis_lupus TRP A 51  E . . . . . . - C M J M ? -0.984 10.5  -169.8 -114.5 129.1  -11.9 7.6   -1.6  
KLK1_Canis_lupus LEU A 52  E . . . . . . + C M J M ? -0.852 65.5  23.1   -112.5 146.5  -13.1 4.5   -3.4  
KLK1_Canis_lupus GLY A 53  S . . . . . S + . . . . ? 0.644  83.4  142.1  81.1   16.9   -13.9 3.9   -7.1  
KLK1_Canis_lupus ARG A 54  . . . . . . . + . . . . ? -0.778 29.4  175.2  -99.4  136.6  -11.8 6.8   -8.4  
KLK1_Canis_lupus TYR A 55  S . . . . . S + . . . . ? 0.752  76.5  39.8   -98.2  -42.8  -9.7  6.6   -11.5 
KLK1_Canis_lupus ASN A 56  B . . . . . S - D P O . ? -0.934 72.1  -143.5 -111.0 135.2  -8.4  10.3  -11.5 
KLK1_Canis_lupus LEU A 57  S . . . . . S + . . . . ? 0.752  97.9  30.3   -73.3  -15.7  -7.3  12.0  -8.3  
KLK1_Canis_lupus PHE A 58  S . . . . . S + . . . . ? 0.552  99.0  91.9   -129.4 -3.9   -8.6  15.5  -9.2  
KLK1_Canis_lupus GLU A 59  S . . . . . S - . . . . ? -0.651 78.9  -113.7 -96.7  143.1  -11.6 14.8  -11.4 
KLK1_Canis_lupus HIS A 60  . . . . . . . - . . . . ? -0.690 37.6  -174.7 -70.2  122.7  -15.1 14.5  -10.2 
KLK1_Canis_lupus GLU A 61  . . > . . . . - . . . . ? -0.990 25.6  -149.3 -125.0 122.0  -16.3 10.9  -10.8 
KLK1_Canis_lupus ASP A 62  T . 3 . . . S + . . . . ? 0.716  100.3 58.3   -64.5  -13.3  -19.8 9.8   -10.2 
KLK1_Canis_lupus THR A 63  T . 3 . . . S + . . . . ? 0.658  84.5  104.1  -88.1  -18.1  -18.5 6.3   -9.3  
KLK1_Canis_lupus ALA A 64  . . < . . . . - . . . . ? -0.423 55.9  -156.6 -73.9  139.2  -16.2 7.7   -6.5  
KLK1_Canis_lupus GLN A 65  E . . . . . . - C N M . ? -0.981 6.9   -146.2 -118.9 123.6  -17.2 7.2   -2.8  
KLK1_Canis_lupus PHE A 66  E . . . . . . + C N M . ? -0.828 23.6  178.4  -87.5  127.0  -16.0 9.3   0.0   
KLK1_Canis_lupus VAL A 67  E . . . . . . - C N M . ? -0.999 23.4  -131.6 -132.4 133.0  -15.6 7.3   3.2   
KLK1_Canis_lupus GLN A 68  E . . . . . . - C N M . ? -0.587 19.6  -129.0 -80.2  139.6  -14.4 8.5   6.7   
KLK1_Canis_lupus VAL A 69  E . . . . . . - C N N . ? -0.841 24.3  -177.4 -87.4  120.2  -11.8 6.4   8.5   
KLK1_Canis_lupus ARG A 70  E . . . . . . + C N . . ? 0.882  64.5  4.7    -82.1  -45.3  -13.0 5.8   12.0  
KLK1_Canis_lupus GLU A 71  E . . . . . . - C N N . ? -0.994 58.3  -146.6 -146.6 147.3  -10.1 3.9   13.4  
KLK1_Canis_lupus SER A 72  E . . . . . . - C N N . ? -0.952 7.6   -167.9 -118.0 136.2  -6.5  2.8   12.4  
KLK1_Canis_lupus PHE A 73  E . . . . . . - C N N . ? -0.779 6.3   -167.4 -125.6 84.9   -4.8  -0.4  13.5  
KLK1_Canis_lupus PRO A 74  E . . . . . . - C N N . ? -0.465 41.8  -94.7  -68.5  139.6  -1.1  -0.5  12.7  
KLK1_Canis_lupus HIS A 75  . . > . . . . - . . . . ? -0.380 33.3  -132.7 -50.0  133.3  0.4   -4.0  13.2  
KLK1_Canis_lupus PRO A 76  T . 3 . . . S + . . . . ? 0.748  104.8 50.8   -63.8  -25.9  1.8   -4.1  16.8  
KLK1_Canis_lupus GLU A 77  T . 3 . . . S + . . . . ? 0.186  76.3  141.1  -98.2  9.8    5.0   -5.5  15.6  
KLK1_Canis_lupus PHE A 78  . . < . . . . - . . . . ? -0.448 37.5  -157.7 -53.7  127.4  5.6   -2.9  12.9  
KLK1_Canis_lupus ASN A 79  . . . > . . . - . . . . ? -0.942 15.4  -165.5 -115.1 114.3  9.3   -2.1  12.9  
KLK1_Canis_lupus GLU A 80  T . . 4 . . S + . . . . ? 0.682  87.7  59.5   -75.7  -14.5  10.4  1.2   11.5  
KLK1_Canis_lupus GLU A 81  T . . 4 . . S + . . . . ? 0.938  127.1 10.7   -80.0  -43.5  14.0  0.1   11.3  
KLK1_Canis_lupus ASP A 82  T . . 4 . . S - . . . . ? 0.411  95.6  -125.7 -118.9 4.4    13.6  -2.9  9.1   
KLK1_Canis_lupus TYR A 83  . . > < . . . + . . . . ? 0.688  50.6  163.3  62.7   15.2   10.0  -2.2  8.0   
KLK1_Canis_lupus SER A 84  T . 3 . . . . + . . . . ? -0.490 65.8  13.8   -62.1  136.8  9.0   -5.7  9.2   
KLK1_Canis_lupus HIS A 85  T . 3 . . . S + . . . . ? 0.861  77.3  169.9  68.9   30.5   5.2   -6.1  9.6   
KLK1_Canis_lupus ASP A 86  . . < . . . . + . . . . ? -0.511 33.9  117.2  -71.1  67.1   4.5   -2.8  7.6   
KLK1_Canis_lupus ILE A 87  . . . . . . . - . . . . ? -0.996 39.0  -177.5 -141.2 139.8  0.7   -3.5  7.4   
KLK1_Canis_lupus MET A 88  E . . . . . . - C O L N ? -0.999 16.8  -140.9 -142.0 142.2  -2.2  -1.5  8.8   
KLK1_Canis_lupus LEU A 89  E . . . . . . - C O L N ? -0.884 12.2  -157.3 -103.8 134.0  -6.0  -2.0  8.9   
KLK1_Canis_lupus LEU A 90  E . . . . . . - C O L N ? -0.964 6.0   -149.5 -109.1 127.1  -8.4  0.9   8.5   
KLK1_Canis_lupus ARG A 91  E . . . . . . - C O L N ? -0.867 18.0  -135.0 -92.8  128.2  -12.0 0.7   9.8   
KLK1_Canis_lupus LEU A 92  E . . . . . . - C O . N ? -0.548 8.2   -134.9 -83.2  142.7  -14.4 2.7   7.9   
KLK1_Canis_lupus ALA A 93  S . . . . . S + . . . . ? 0.835  97.1  19.3   -61.8  -33.6  -17.0 4.9   9.7   
KLK1_Canis_lupus GLU A 94  S . . . . . S - . . . . ? -0.988 96.1  -98.3  -136.6 143.5  -19.6 3.4   7.2   
KLK1_Canis_lupus PRO A 95  P . . . . > . - . . . . ? -0.333 43.3  -113.0 -59.9  140.8  -19.6 0.3   5.1   
KLK1_Canis_lupus ALA A 96  P . . . . P . - . . . . ? -0.453 27.9  -116.4 -65.9  142.1  -18.6 0.9   1.4   
KLK1_Canis_lupus GLN A 97  P . . . . P . - . . . . ? -0.786 28.6  -129.5 -80.6  120.4  -21.3 0.4   -1.1  
KLK1_Canis_lupus ILE A 98  P . . . . < . + . . . . ? -0.639 45.7  146.0  -79.8  124.4  -20.3 -2.4  -3.4  
KLK1_Canis_lupus THR A 99  . . . . . . . - . . . . ? -0.713 65.9  -82.3  -138.0 -175.8 -20.6 -1.5  -7.1  
KLK1_Canis_lupus ASP A 100 S . . . . . S + . . . . ? 0.794  133.2 41.2   -65.9  -22.6  -18.9 -2.2  -10.5 
KLK1_Canis_lupus ALA A 101 S . . . . . S + . . . . ? 0.531  117.2 50.7   -104.0 -9.6   -16.3 0.6   -9.5  
KLK1_Canis_lupus VAL A 102 S . . . . . S + . . . . ? -0.934 71.2  154.2  -134.8 109.5  -15.9 -0.5  -5.8  
KLK1_Canis_lupus ARG A 103 . . . . . . . - . . . . ? -0.910 41.8  -110.0 -134.4 161.1  -15.2 -4.1  -5.0  
KLK1_Canis_lupus VAL A 104 P . . . . > . - . . . . ? -0.737 27.0  -142.5 -90.4  134.8  -13.7 -6.2  -2.3  
KLK1_Canis_lupus LEU A 105 P . . . . P . - . . . . ? -0.856 25.0  -114.2 -96.0  134.6  -10.4 -8.0  -3.1  
KLK1_Canis_lupus ASP A 106 P . . . . P . - . . . . ? -0.355 21.5  -122.1 -71.3  143.3  -9.9  -11.4 -1.7  
KLK1_Canis_lupus LEU A 107 P . . . . P . - . . . . ? -0.547 41.6  -95.6  -77.0  145.5  -7.3  -12.2 1.0   
KLK1_Canis_lupus PRO A 108 P . . . . < . - . . . . ? -0.368 32.3  -175.4 -67.4  141.2  -4.8  -14.9 -0.0  
KLK1_Canis_lupus THR A 109 S . . . . . S + . . . . ? 0.525  74.6  31.6   -105.9 -16.0  -5.4  -18.6 1.1   
KLK1_Canis_lupus GLN A 110 S . . . . . S - . . . . ? -0.956 92.8  -89.1  -138.3 162.6  -2.1  -19.8 -0.4  
KLK1_Canis_lupus GLU A 111 P . . . . > . - . . . . ? -0.369 48.1  -109.2 -69.7  142.1  1.4   -18.5 -1.0  
KLK1_Canis_lupus PRO A 112 P . . . . P . - . . . . ? -0.405 35.8  -108.2 -67.5  151.4  2.1   -16.8 -4.3  
KLK1_Canis_lupus GLN A 113 P . > . . P . - . . . . ? -0.687 29.8  -117.6 -82.5  124.4  4.2   -18.7 -6.8  
KLK1_Canis_lupus VAL A 114 T . 3 . . < S + . . . . ? -0.389 101.8 29.1   -56.6  134.2  7.7   -17.4 -7.4  
KLK1_Canis_lupus GLY A 115 T . 3 . . . S + . . . . ? 0.246  89.7  131.5  98.1   -16.7  8.0   -16.3 -11.0 
KLK1_Canis_lupus SER A 116 . . < . . . . - . . . . ? -0.367 63.9  -109.6 -66.9  152.4  4.4   -15.5 -11.4 
KLK1_Canis_lupus THR A 117 E . . . . . . - B D C . ? -0.766 39.6  -172.4 -83.9  128.1  3.4   -12.2 -12.9 
KLK1_Canis_lupus CYS A 118 E . . . . . . - B D C D ? -0.865 14.5  -134.2 -119.8 153.6  1.8   -9.8  -10.4 
KLK1_Canis_lupus TYR A 119 E . . . . . . - B D C D ? -0.913 14.8  -171.0 -113.5 135.4  0.1   -6.4  -10.9 
KLK1_Canis_lupus ALA A 120 E . . . . . . - B D C D ? -0.933 7.0   -173.9 -116.9 144.8  0.7   -3.3  -8.9  
KLK1_Canis_lupus SER A 121 E . . . . . . + B D C . ? -0.977 19.4  114.8  -137.0 150.4  -1.4  -0.1  -9.1  
KLK1_Canis_lupus GLY A 122 E . . . . . . - B D C . ? -0.982 61.5  -99.2  171.5  -179.5 -1.3  3.4   -7.7  
KLK1_Canis_lupus TRP A 123 S . . . . . S + . . . . ? -0.068 71.3  127.7  -114.3 21.8   -0.9  7.1   -8.1  
KLK1_Canis_lupus GLY A 124 S . . . . . S - . . . . ? -0.142 72.6  -58.2  -70.2  178.1  2.8   7.3   -7.2  
KLK1_Canis_lupus SER A 125 . . . . . . . - . . . . ? -0.237 38.6  -158.8 -58.4  147.2  5.5   9.0   -9.3  
KLK1_Canis_lupus ILE A 126 S . . . . . S + . . . . ? 0.369  71.7  73.4   -110.8 -1.3   6.0   7.6   -12.9 
KLK1_Canis_lupus GLU A 127 S . . . . . S - . . . . ? -0.963 72.3  -142.7 -118.3 138.3  9.5   8.9   -13.4 
KLK1_Canis_lupus PRO A 128 S . . . . . S + . . . . ? 0.847  101.2 22.6   -67.1  -31.5  12.6  7.4   -11.7 
KLK1_Canis_lupus ASP A 129 S . . . . . S + . . . . ? 0.587  119.0 62.0   -118.0 -14.9  14.4  10.7  -11.1 
KLK1_Canis_lupus LYS A 130 S . . . . . S - . . . . ? -0.913 77.6  -131.0 -119.9 130.7  11.5  13.2  -11.1 
KLK1_Canis_lupus PHE A 131 . . . . . . . + . . . . ? -0.675 45.5  160.3  -76.5  68.4   8.5   13.2  -8.7  
KLK1_Canis_lupus ILE A 132 . . . . . . . - . . . . ? -0.946 24.5  -158.3 -95.2  115.3  5.9   13.4  -11.4 
KLK1_Canis_lupus TYR A 133 . . . . . . . - . . . . ? -0.834 10.5  -136.8 -97.4  119.8  2.5   12.3  -10.0 
KLK1_Canis_lupus PRO A 134 . . . . . . . - . . . . ? -0.430 3.8   -146.0 -68.6  148.3  -0.1  11.1  -12.6 
KLK1_Canis_lupus ASP A 135 S . . . . . S + . . . . ? 0.859  84.9  64.5   -75.3  -38.6  -3.6  12.2  -12.2 
KLK1_Canis_lupus ASP A 136 B . . . . . S - D Q O . ? -0.571 100.9 -92.7  -88.5  147.7  -4.8  8.9   -13.6 
KLK1_Canis_lupus LEU A 137 . . . . . . . - . . . . ? -0.320 42.5  -148.0 -57.7  133.3  -4.3  5.5   -12.0 
KLK1_Canis_lupus GLN A 138 E . . . . . . - B E B C ? -0.835 9.9   -161.5 -109.5 149.9  -1.2  3.7   -13.1 
KLK1_Canis_lupus CYS A 139 E . . . . . . - B E B C ? -0.945 6.8   -177.7 -128.3 149.5  -0.5  -0.1  -13.4 
KLK1_Canis_lupus VAL A 140 E . . . . . . - B E . C ? -0.996 21.0  -133.5 -145.0 142.0  2.7   -2.1  -13.7 
KLK1_Canis_lupus ASP A 141 E . . . . . . - B E . C ? -0.829 28.4  -178.5 -93.7  138.8  3.5   -5.7  -14.1 
KLK1_Canis_lupus LEU A 142 E . . . . . . - B E . C ? -0.942 24.5  -124.9 -134.9 151.0  6.1   -7.3  -11.9 
KLK1_Canis_lupus GLU A 143 E . . . . . . - B E . C ? -0.846 28.3  -123.0 -96.3  130.0  7.7   -10.7 -11.4 
KLK1_Canis_lupus LEU A 144 E . . . . . . - B E E . ? -0.594 34.3  -163.5 -71.4  133.1  7.5   -12.3 -8.1  
KLK1_Canis_lupus LEU A 145 E . . . . . . - B E E . ? -0.747 22.5  -99.1  -117.6 159.2  11.0  -13.1 -6.8  
KLK1_Canis_lupus SER A 146 . . . > . . . - . . . . ? -0.382 32.2  -117.7 -70.4  154.5  12.5  -15.3 -4.2  
KLK1_Canis_lupus ASN A 147 H . . > . . S + . . . . ? 0.804  113.3 63.7   -61.7  -30.1  13.4  -13.7 -0.8  
KLK1_Canis_lupus ASP A 148 H . . > . . S + . . . . ? 0.910  100.8 50.5   -61.8  -43.0  17.1  -14.7 -1.5  
KLK1_Canis_lupus ILE A 149 H . . > . . S + . . . . ? 0.919  112.6 47.4   -60.6  -41.9  17.2  -12.5 -4.5  
KLK1_Canis_lupus CYS A 150 H . . X . . S + . . . . ? 0.918  108.4 52.8   -66.5  -45.3  15.8  -9.6  -2.4  
KLK1_Canis_lupus ALA A 151 H . . < . . S + . . . . ? 0.863  112.4 46.2   -62.3  -31.4  18.2  -10.1 0.4   
KLK1_Canis_lupus ASN A 152 H . . < . . S + . . . . ? 0.764  111.2 52.7   -81.5  -23.3  21.1  -10.0 -2.0  
KLK1_Canis_lupus ALA A 153 H . . < . . S + . . . . ? 0.710  105.0 59.6   -86.3  -24.4  19.8  -6.9  -3.8  
KLK1_Canis_lupus HIS A 154 . . . < . . . - . . . . ? -0.883 61.1  -151.4 -117.5 140.1  19.3  -4.7  -0.6  
KLK1_Canis_lupus SER A 155 S . . . . . S + . . . . ? 0.752  83.9  77.1   -72.6  -26.7  21.8  -3.5  2.0   
KLK1_Canis_lupus GLN A 156 S . . . . . S - . . . . ? -0.495 102.2 -84.7  -82.4  156.7  19.0  -3.4  4.5   
KLK1_Canis_lupus LYS A 157 . . . . . . . - . . . . ? -0.446 36.0  -158.2 -68.3  119.8  17.6  -6.6  6.2   
KLK1_Canis_lupus VAL A 158 . . . . . . . - . . . . ? -0.934 19.4  -157.5 -95.2  115.9  14.9  -8.3  4.1   
KLK1_Canis_lupus THR A 159 . . > . . . . - . . . . ? -0.348 31.6  -103.9 -94.4  171.9  12.8  -10.5 6.5   
KLK1_Canis_lupus GLU A 160 T . 3 . . . S + . . . . ? 0.596  116.9 67.1   -68.9  -8.4   10.6  -13.6 5.9   
KLK1_Canis_lupus PHE A 161 T . 3 . . . S + . . . . ? 0.216  90.6  86.9   -96.8  12.3   7.5   -11.3 6.2   
KLK1_Canis_lupus MET A 162 E . < . . . . - B F . F ? -0.879 62.5  -149.4 -121.0 148.6  8.4   -9.5  3.0   
KLK1_Canis_lupus LEU A 163 E . . . . . . - B F . F ? -0.931 10.2  -146.9 -112.0 145.5  7.7   -10.1 -0.7  
KLK1_Canis_lupus CYS A 164 E . . . . . . + B F E F ? -0.924 22.4  165.2  -115.6 133.1  9.9   -9.2  -3.6  
KLK1_Canis_lupus ALA A 165 E . . . . . . + B F E F ? -0.996 23.0  81.2   -146.6 136.1  8.7   -8.1  -7.0  
KLK1_Canis_lupus GLY A 166 . . . . . . . - . . . . ? -0.924 70.0  -70.7  160.8  178.2  10.3  -6.5  -10.0 
KLK1_Canis_lupus HIS A 167 . . > . . . . - . . . . ? -0.939 27.9  -151.6 -102.6 123.3  12.4  -6.9  -13.1 
KLK1_Canis_lupus LEU A 168 T . 3 . . . S + . . . . ? 0.732  98.3  59.5   -68.0  -24.3  16.0  -7.5  -12.5 
KLK1_Canis_lupus GLU A 169 T . 3 . . . S - . . . . ? 0.623  110.0 -134.3 -74.6  -11.5  16.9  -5.8  -15.8 
KLK1_Canis_lupus GLY A 170 S . < . . . S + . . . . ? -0.375 70.1  108.7  87.2   178.4  15.2  -2.7  -14.3 
KLK1_Canis_lupus GLY A 171 S . . . . . S + . . . . ? 0.283  75.0  69.5   98.0   -12.3  12.8  -0.3  -15.9 
KLK1_Canis_lupus LYS A 172 . . . . . . . + . . . . ? -0.981 59.3  124.6  -140.2 136.7  9.7   -1.4  -14.0 
KLK1_Canis_lupus ASP A 173 E . . . . . . - A B A . ? -0.988 49.3  -115.2 -177.0 154.0  9.0   -0.8  -10.3 
KLK1_Canis_lupus THR A 174 E . . . . . . + A B A . ? -0.924 48.0  151.2  -96.2  142.7  6.7   0.5   -7.5  
KLK1_Canis_lupus CYS A 175 . . > . . . . - . . . . ? -0.658 42.1  -9.7   -147.3 -156.8 8.2   3.3   -5.4  
KLK1_Canis_lupus VAL A 176 T . 3 . . . S + . . . . ? -0.190 119.8 30.9   -53.6  132.2  7.5   6.3   -3.3  
KLK1_Canis_lupus GLY A 177 T . 3 . . . S + . . . . ? 0.080  102.9 75.3   105.4  -16.3  3.9   7.4   -3.5  
KLK1_Canis_lupus ASP A 178 . . X . . . . + . . . . ? 0.186  63.1  144.6  -106.2 4.9    2.3   4.0   -4.0  
KLK1_Canis_lupus SER A 179 T . 3 . . . S + . . . . ? -0.296 70.2  19.0   -46.0  130.1  2.8   3.1   -0.4  
KLK1_Canis_lupus GLY A 180 T . 3 . . . S + . . . . ? 0.223  94.6  130.4  93.7   -14.0  -0.1  1.0   0.7   
KLK1_Canis_lupus GLY A 181 . . < . . . . - . . . . ? -0.238 60.1  -89.7  -72.5  166.4  -1.2  0.0   -2.7  
KLK1_Canis_lupus PRO A 182 E . . . . . . - B G . G ? -0.459 19.4  -158.9 -89.4  139.9  -1.9  -3.6  -3.8  
KLK1_Canis_lupus LEU A 183 E . . . . . . - B G D G ? -0.983 24.4  -165.8 -102.8 114.4  0.3   -6.3  -5.3  
KLK1_Canis_lupus ILE A 184 E . . . . . . - B G D G ? -0.890 11.7  -177.2 -112.8 123.7  -2.0  -8.8  -7.0  
KLK1_Canis_lupus CYS A 185 E . > . . . S - B G D G ? -0.986 74.7  -13.5  -120.4 123.3  -1.0  -12.2 -8.1  
KLK1_Canis_lupus ASP A 186 T . 3 . . . S - . . . . ? 0.892  130.1 -53.5  57.2   30.1   -3.4  -14.5 -10.0 
KLK1_Canis_lupus GLY A 187 T . 3 . . . S + . . . . ? 0.601  117.3 104.2  87.9   11.9   -6.3  -12.2 -9.0  
KLK1_Canis_lupus VAL A 188 E . < . . . S - B H G . ? -0.951 78.7  -102.1 -128.5 151.7  -5.6  -12.2 -5.2  
KLK1_Canis_lupus LEU A 189 E . . . . . . + B H G . ? -0.555 48.3  156.5  -72.2  116.5  -4.0  -9.8  -2.8  
KLK1_Canis_lupus GLN A 190 E . . . . . . + B H . . ? 0.666  56.3  13.8   -116.7 -21.6  -0.5  -10.9 -2.1  
KLK1_Canis_lupus GLY A 191 E . . . . . . - B H G H ? -0.984 53.2  -134.9 -155.0 159.7  1.4   -7.8  -1.0  
KLK1_Canis_lupus ILE A 192 E . . . . . . - B H G H ? -0.981 41.0  -109.4 -117.9 124.0  1.3   -4.2  0.2   
KLK1_Canis_lupus THR A 193 E . . . . . . + B H . H ? -0.364 54.7  154.7  -52.1  126.6  3.6   -1.8  -1.3  
KLK1_Canis_lupus SER A 194 E . . . . . . - B H . . ? 0.760  47.7  -34.2  -124.3 -66.4  6.1   -1.0  1.5   
KLK1_Canis_lupus TRP A 195 E . . . . . . + B H . H ? -0.946 49.1  162.9  -158.5 171.0  9.6   0.2   0.5   
KLK1_Canis_lupus GLY A 196 . . . . . . . - . . . . ? -0.974 42.3  -52.9  -176.0 -174.2 12.5  -0.1  -2.0  
KLK1_Canis_lupus HIS A 197 . . . . . . . - . . . . ? -0.375 56.9  -101.9 -76.8  154.5  15.7  1.5   -3.5  
KLK1_Canis_lupus VAL A 198 S . . . . . S + . . . . ? -0.976 109.5 38.3   -117.8 120.2  16.0  5.2   -4.7  
KLK1_Canis_lupus PRO A 199 S . > . . . S - . . . . ? 0.531  98.6  -139.6 -77.8  140.2  15.9  5.7   -7.7  
KLK1_Canis_lupus CYS A 200 T . 3 . . . S + . . . . ? -0.351 81.5  40.7   -63.0  147.6  13.2  3.0   -8.3  
KLK1_Canis_lupus GLY A 201 T . 3 . . . S + . . . . ? 0.692  78.7  149.1  87.8   11.7   13.4  0.9   -11.3 
KLK1_Canis_lupus SER A 202 . . X . . . . - . . . . ? -0.533 58.0  -89.6  -75.5  147.3  17.3  0.3   -11.0 
KLK1_Canis_lupus PRO A 203 T . 3 . . . S + . . . . ? -0.320 109.7 8.7    -56.7  138.3  18.7  -2.9  -12.2 
KLK1_Canis_lupus ASN A 204 T . 3 . . . S + . . . . ? 0.749  103.1 108.4  67.7   20.7   18.9  -5.7  -9.6  
KLK1_Canis_lupus MET A 205 . . < . . . . - . . . . ? -0.707 49.0  -177.0 -128.5 77.8   16.9  -3.6  -7.2  
KLK1_Canis_lupus PRO A 206 . . . . . . . - . . . . ? -0.334 29.9  -103.3 -70.8  161.9  13.3  -5.0  -6.9  
KLK1_Canis_lupus ALA A 207 E . . . . . . - B I F . ? -0.533 30.7  -130.9 -81.0  151.6  10.5  -3.4  -4.8  
KLK1_Canis_lupus VAL A 208 E . . . . . . - B I F H ? -0.902 22.2  -171.2 -111.3 133.4  9.6   -4.8  -1.4  
KLK1_Canis_lupus TYR A 209 E . . . . . . - B I F H ? -0.877 32.1  -106.8 -119.2 146.6  6.0   -5.6  -0.3  
KLK1_Canis_lupus THR A 210 E . . . . . . - B I F H ? -0.701 40.0  -121.4 -70.7  125.6  4.5   -6.6  3.0   
KLK1_Canis_lupus LYS A 211 E . > . . . . - B I . H ? -0.626 25.4  -166.6 -72.1  106.0  3.6   -10.3 2.7   
KLK1_Canis_lupus VAL A 212 G . > . . . S + . . . . ? 0.890  82.2  60.5   -65.1  -41.2  -0.2  -10.3 3.4   
KLK1_Canis_lupus ILE A 213 G . > . . . S + . . . . ? 0.842  97.9  59.3   -60.7  -30.8  -0.4  -14.1 3.8   
KLK1_Canis_lupus SER A 214 G . < . . . S + . . . . ? 0.627  111.2 42.6   -72.0  -9.6   2.0   -13.9 6.8   
KLK1_Canis_lupus HIS A 215 G . < > . . S + . . . . ? 0.119  77.8  109.7  -123.1 15.4   -0.5  -11.5 8.6   
KLK1_Canis_lupus LEU A 216 H . < > . . S + . . . . ? 0.908  79.4  51.6   -62.1  -44.4  -3.8  -13.2 7.8   
KLK1_Canis_lupus GLU A 217 H . . > . . S + . . . . ? 0.929  112.2 45.8   -59.7  -45.9  -4.3  -14.3 11.3  
KLK1_Canis_lupus TRP A 218 H . . > . . S + . . . . ? 0.919  112.7 51.4   -61.6  -44.2  -3.7  -10.8 12.6  
KLK1_Canis_lupus ILE A 219 H . . X . . S + . . . . ? 0.947  113.0 44.0   -60.2  -49.3  -6.0  -9.3  9.9   
KLK1_Canis_lupus LYS A 220 H . . X . . S + . . . . ? 0.906  114.5 48.8   -65.1  -44.7  -8.9  -11.6 10.7  
KLK1_Canis_lupus GLU A 221 H . . X . . S + . . . . ? 0.893  112.1 48.5   -63.5  -43.4  -8.5  -11.2 14.5  
KLK1_Canis_lupus THR A 222 H . . X . . S + . . . . ? 0.923  112.2 48.9   -63.6  -43.4  -8.4  -7.4  14.2  
KLK1_Canis_lupus MET A 223 H . . < . . S + . . . . ? 0.894  115.5 44.4   -65.1  -36.8  -11.5 -7.3  11.9  
KLK1_Canis_lupus THR A 224 H . . < . . S + . . . . ? 0.891  112.3 50.4   -74.1  -41.1  -13.4 -9.6  14.3  
KLK1_Canis_lupus ALA A 225 H . . < . . . . . . . . ? 0.713  .     .      -73.6  -18.2  -12.4 -7.8  17.5  
KLK1_Canis_lupus ASN A 226 . . . < . . . . . . . . ? 0.617  .     .      -128.3 .      -13.4 -4.4  16.2  
# 
loop_
_dssp_struct_ladder.id 
_dssp_struct_ladder.sheet_id 
_dssp_struct_ladder.range_id_1 
_dssp_struct_ladder.range_id_2 
_dssp_struct_ladder.type 
_dssp_struct_ladder.beg_1_label_comp_id 
_dssp_struct_ladder.beg_1_label_asym_id 
_dssp_struct_ladder.beg_1_label_seq_id 
_dssp_struct_ladder.pdbx_beg_1_PDB_ins_code 
_dssp_struct_ladder.end_1_label_comp_id 
_dssp_struct_ladder.end_1_label_asym_id 
_dssp_struct_ladder.end_1_label_seq_id 
_dssp_struct_ladder.pdbx_end_1_PDB_ins_code 
_dssp_struct_ladder.beg_1_auth_comp_id 
_dssp_struct_ladder.beg_1_auth_asym_id 
_dssp_struct_ladder.beg_1_auth_seq_id 
_dssp_struct_ladder.end_1_auth_comp_id 
_dssp_struct_ladder.end_1_auth_asym_id 
_dssp_struct_ladder.end_1_auth_seq_id 
_dssp_struct_ladder.beg_2_label_comp_id 
_dssp_struct_ladder.beg_2_label_asym_id 
_dssp_struct_ladder.beg_2_label_seq_id 
_dssp_struct_ladder.pdbx_beg_2_PDB_ins_code 
_dssp_struct_ladder.end_2_label_comp_id 
_dssp_struct_ladder.end_2_label_asym_id 
_dssp_struct_ladder.end_2_label_seq_id 
_dssp_struct_ladder.pdbx_end_2_PDB_ins_code 
_dssp_struct_ladder.beg_2_auth_comp_id 
_dssp_struct_ladder.beg_2_auth_asym_id 
_dssp_struct_ladder.beg_2_auth_seq_id 
_dssp_struct_ladder.end_2_auth_comp_id 
_dssp_struct_ladder.end_2_auth_asym_id 
_dssp_struct_ladder.end_2_auth_seq_id 
A A A B anti-parallel ILE A 2   ? ILE A 3   ? ILE A 2   ILE A 3   THR A 174 ? ASP A 173 ? THR A 174 ASP A 173 
B B C E anti-parallel TRP A 6   ? ASP A 7   ? TRP A 6   ASP A 7   CYS A 139 ? GLN A 138 ? CYS A 139 GLN A 138 
C B D E anti-parallel THR A 117 ? GLY A 122 ? THR A 117 GLY A 122 GLU A 143 ? GLN A 138 ? GLU A 143 GLN A 138 
D B D G anti-parallel CYS A 118 ? ALA A 120 ? CYS A 118 ALA A 120 CYS A 185 ? LEU A 183 ? CYS A 185 LEU A 183 
E B E F anti-parallel LEU A 144 ? LEU A 145 ? LEU A 144 LEU A 145 ALA A 165 ? CYS A 164 ? ALA A 165 CYS A 164 
F B F I anti-parallel MET A 162 ? ALA A 165 ? MET A 162 ALA A 165 THR A 210 ? ALA A 207 ? THR A 210 ALA A 207 
G B G H anti-parallel PRO A 182 ? CYS A 185 ? PRO A 182 CYS A 185 ILE A 192 ? VAL A 188 ? ILE A 192 VAL A 188 
H B H I anti-parallel GLY A 191 ? TRP A 195 ? GLY A 191 TRP A 195 LYS A 211 ? VAL A 208 ? LYS A 211 VAL A 208 
I C J K anti-parallel GLN A 16  ? HIS A 21  ? GLN A 16  HIS A 21  VAL A 30  ? LYS A 24  ? VAL A 30  LYS A 24  
J C J M anti-parallel ALA A 17  ? HIS A 21  ? ALA A 17  HIS A 21  LEU A 52  ? TYR A 48  ? LEU A 52  TYR A 48  
K C K L anti-parallel VAL A 30  ? HIS A 33  ? VAL A 30  HIS A 33  VAL A 38  ? TRP A 36  ? VAL A 38  TRP A 36  
L C L O anti-parallel TRP A 36  ? THR A 39  ? TRP A 36  THR A 39  ARG A 91  ? MET A 88  ? ARG A 91  MET A 88  
M C M N anti-parallel GLN A 49  ? LEU A 52  ? GLN A 49  LEU A 52  GLN A 68  ? GLN A 65  ? GLN A 68  GLN A 65  
N C N O anti-parallel VAL A 69  ? PRO A 74  ? VAL A 69  PRO A 74  LEU A 92  ? MET A 88  ? LEU A 92  MET A 88  
O D P Q anti-parallel ASN A 56  ? ASN A 56  ? ASN A 56  ASN A 56  ASP A 136 ? ASP A 136 ? ASP A 136 ASP A 136 
# 
loop_
_dssp_struct_bridge_pairs.id 
_dssp_struct_bridge_pairs.label_comp_id 
_dssp_struct_bridge_pairs.label_seq_id 
_dssp_struct_bridge_pairs.label_asym_id 
_dssp_struct_bridge_pairs.auth_seq_id 
_dssp_struct_bridge_pairs.auth_asym_id 
_dssp_struct_bridge_pairs.pdbx_PDB_ins_code 
_dssp_struct_bridge_pairs.acceptor_1_label_comp_id 
_dssp_struct_bridge_pairs.acceptor_1_label_seq_id 
_dssp_struct_bridge_pairs.acceptor_1_label_asym_id 
_dssp_struct_bridge_pairs.acceptor_1_auth_seq_id 
_dssp_struct_bridge_pairs.acceptor_1_auth_asym_id 
_dssp_struct_bridge_pairs.acceptor_1_pdbx_PDB_ins_code 
_dssp_struct_bridge_pairs.acceptor_1_energy 
_dssp_struct_bridge_pairs.acceptor_2_label_comp_id 
_dssp_struct_bridge_pairs.acceptor_2_label_seq_id 
_dssp_struct_bridge_pairs.acceptor_2_label_asym_id 
_dssp_struct_bridge_pairs.acceptor_2_auth_seq_id 
_dssp_struct_bridge_pairs.acceptor_2_auth_asym_id 
_dssp_struct_bridge_pairs.acceptor_2_pdbx_PDB_ins_code 
_dssp_struct_bridge_pairs.acceptor_2_energy 
_dssp_struct_bridge_pairs.donor_1_label_comp_id 
_dssp_struct_bridge_pairs.donor_1_label_seq_id 
_dssp_struct_bridge_pairs.donor_1_label_asym_id 
_dssp_struct_bridge_pairs.donor_1_auth_seq_id 
_dssp_struct_bridge_pairs.donor_1_auth_asym_id 
_dssp_struct_bridge_pairs.donor_1_pdbx_PDB_ins_code 
_dssp_struct_bridge_pairs.donor_1_energy 
_dssp_struct_bridge_pairs.donor_2_label_comp_id 
_dssp_struct_bridge_pairs.donor_2_label_seq_id 
_dssp_struct_bridge_pairs.donor_2_label_asym_id 
_dssp_struct_bridge_pairs.donor_2_auth_seq_id 
_dssp_struct_bridge_pairs.donor_2_auth_asym_id 
_dssp_struct_bridge_pairs.donor_2_pdbx_PDB_ins_code 
_dssp_struct_bridge_pairs.donor_2_energy 
1   ARG 1   A 1   A ? ?   ?   ? ?   ? ? ?    ?   ?   ? ?   ? ? ?    CYS 175 A 175 A ? -1.7 ILE 3   A 3   A ? -0.6 
2   ILE 2   A 2   A ? SER 125 A 125 A ? -2.0 GLY 124 A 124 A ? -0.3 GLY 5   A 5   A ? -0.5 GLY 4   A 4   A ? -0.4 
3   ILE 3   A 3   A ? ASP 173 A 173 A ? -2.6 ARG 1   A 1   A ? -0.6 ASP 173 A 173 A ? -1.5 GLU 127 A 127 A ? -0.1 
4   GLY 4   A 4   A ? ILE 126 A 126 A ? -0.5 ILE 2   A 2   A ? -0.4 ASP 141 A 141 A ? -0.2 ILE 3   A 3   A ? -0.2 
5   GLY 5   A 5   A ? ILE 2   A 2   A ? -0.5 ILE 126 A 126 A ? -0.1 ASP 7   A 7   A ? -0.3 VAL 140 A 140 A ? -0.2 
6   TRP 6   A 6   A ? CYS 139 A 139 A ? -2.7 ILE 3   A 3   A ? -0.1 CYS 139 A 139 A ? -3.1 CYS 8   A 8   A ? -0.4 
7   ASP 7   A 7   A ? GLY 5   A 5   A ? -0.3 GLN 138 A 138 A ? -0.2 GLN 138 A 138 A ? -0.2 THR 9   A 9   A ? -0.1 
8   CYS 8   A 8   A ? LEU 137 A 137 A ? -2.5 TRP 6   A 6   A ? -0.4 LYS 10  A 10  A ? -0.2 LEU 137 A 137 A ? -0.1 
9   THR 9   A 9   A ? LYS 10  A 10  A ? -0.1 ASP 7   A 7   A ? -0.1 SER 12  A 12  A ? -2.2 GLN 13  A 13  A ? -0.3 
10  LYS 10  A 10  A ? ASN 11  A 11  A ? -0.3 CYS 8   A 8   A ? -0.2 THR 9   A 9   A ? -0.1 TYR 55  A 55  A ? -0.0 
11  ASN 11  A 11  A ? GLN 13  A 13  A ? -0.1 SER 12  A 12  A ? -0.1 LYS 10  A 10  A ? -0.3 THR 9   A 9   A ? -0.1 
12  SER 12  A 12  A ? THR 9   A 9   A ? -2.2 GLN 13  A 13  A ? -0.3 LYS 10  A 10  A ? -0.1 ASN 11  A 11  A ? -0.1 
13  GLN 13  A 13  A ? THR 9   A 9   A ? -0.3 PRO 14  A 14  A ? -0.1 GLN 16  A 16  A ? -1.9 SER 12  A 12  A ? -0.3 
14  PRO 14  A 14  A ? ?   ?   ? ?   ? ? ?    ?   ?   ? ?   ? ? ?    ARG 103 A 103 A ? -1.4 GLY 53  A 53  A ? -0.3 
15  TRP 15  A 15  A ? VAL 102 A 102 A ? -0.2 SER 12  A 12  A ? -0.1 LEU 31  A 31  A ? -2.5 ALA 17  A 17  A ? -0.2 
16  GLN 16  A 16  A ? GLN 13  A 13  A ? -1.9 VAL 30  A 30  A ? -0.2 GLY 53  A 53  A ? -0.7 ALA 18  A 18  A ? -0.4 
17  ALA 17  A 17  A ? GLY 29  A 29  A ? -2.6 TRP 15  A 15  A ? -0.2 GLY 29  A 29  A ? -1.2 LEU 19  A 19  A ? -0.6 
18  ALA 18  A 18  A ? TRP 51  A 51  A ? -2.7 GLN 16  A 16  A ? -0.4 TRP 51  A 51  A ? -2.4 TYR 20  A 20  A ? -0.6 
19  LEU 19  A 19  A ? CYS 27  A 27  A ? -3.1 ALA 17  A 17  A ? -0.6 GLN 26  A 26  A ? -3.4 CYS 27  A 27  A ? -1.3 
20  TYR 20  A 20  A ? GLN 49  A 49  A ? -3.6 ALA 18  A 18  A ? -0.6 GLN 49  A 49  A ? -2.3 TYR 22  A 22  A ? -0.6 
21  HIS 21  A 21  A ? LYS 24  A 24  A ? -2.8 LEU 19  A 19  A ? -0.4 LYS 24  A 24  A ? -2.0 SER 23  A 23  A ? -0.4 
22  TYR 22  A 22  A ? ASN 47  A 47  A ? -0.6 TYR 20  A 20  A ? -0.6 GLN 49  A 49  A ? -0.1 TYR 20  A 20  A ? -0.0 
23  SER 23  A 23  A ? HIS 21  A 21  A ? -0.4 TYR 20  A 20  A ? -0.1 PHE 25  A 25  A ? -0.5 TYR 22  A 22  A ? -0.2 
24  LYS 24  A 24  A ? HIS 21  A 21  A ? -2.0 PHE 25  A 25  A ? -0.0 HIS 21  A 21  A ? -2.8 GLN 26  A 26  A ? -0.2 
25  PHE 25  A 25  A ? SER 23  A 23  A ? -0.5 TYR 20  A 20  A ? -0.2 TYR 20  A 20  A ? -0.2 GLY 28  A 28  A ? -0.1 
26  GLN 26  A 26  A ? LEU 19  A 19  A ? -3.4 CYS 27  A 27  A ? -0.4 GLY 28  A 28  A ? -0.3 SER 179 A 179 A ? -0.2 
27  CYS 27  A 27  A ? LEU 19  A 19  A ? -1.3 ASP 178 A 178 A ? -0.1 LEU 19  A 19  A ? -3.1 GLN 26  A 26  A ? -0.4 
28  GLY 28  A 28  A ? SER 179 A 179 A ? -3.3 GLN 26  A 26  A ? -0.3 ALA 40  A 40  A ? -0.4 VAL 30  A 30  A ? -0.3 
29  GLY 29  A 29  A ? ALA 17  A 17  A ? -1.2 CYS 27  A 27  A ? -0.2 ALA 17  A 17  A ? -2.6 LEU 31  A 31  A ? -0.4 
30  VAL 30  A 30  A ? VAL 38  A 38  A ? -2.4 GLY 28  A 28  A ? -0.3 VAL 38  A 38  A ? -3.1 VAL 32  A 32  A ? -0.7 
31  LEU 31  A 31  A ? TRP 15  A 15  A ? -2.5 GLY 29  A 29  A ? -0.4 LEU 105 A 105 A ? -2.7 VAL 37  A 37  A ? -0.2 
32  VAL 32  A 32  A ? TRP 36  A 36  A ? -2.0 VAL 30  A 30  A ? -0.7 LEU 107 A 107 A ? -0.2 VAL 37  A 37  A ? -0.2 
33  HIS 33  A 33  A ? TRP 36  A 36  A ? -1.6 ARG 103 A 103 A ? -0.1 TRP 36  A 36  A ? -2.1 VAL 32  A 32  A ? -0.4 
34  PRO 34  A 34  A ? ?   ?   ? ?   ? ? ?    ?   ?   ? ?   ? ? ?    ALA 96  A 96  A ? -3.5 GLU 94  A 94  A ? -0.1 
35  GLU 35  A 35  A ? PRO 95  A 95  A ? -0.2 TRP 36  A 36  A ? -0.1 LEU 92  A 92  A ? -2.4 VAL 37  A 37  A ? -0.4 
36  TRP 36  A 36  A ? HIS 33  A 33  A ? -2.1 ARG 91  A 91  A ? -0.2 VAL 32  A 32  A ? -2.0 HIS 33  A 33  A ? -1.6 
37  VAL 37  A 37  A ? LEU 90  A 90  A ? -2.1 GLU 35  A 35  A ? -0.4 LEU 90  A 90  A ? -3.0 THR 39  A 39  A ? -0.4 
38  VAL 38  A 38  A ? VAL 30  A 30  A ? -3.1 TRP 36  A 36  A ? -0.4 VAL 30  A 30  A ? -2.4 ALA 40  A 40  A ? -0.2 
39  THR 39  A 39  A ? MET 88  A 88  A ? -2.6 VAL 37  A 37  A ? -0.4 MET 88  A 88  A ? -2.7 ALA 41  A 41  A ? -0.3 
40  ALA 40  A 40  A ? GLY 28  A 28  A ? -0.4 VAL 38  A 38  A ? -0.2 CYS 43  A 43  A ? -1.6 ILE 87  A 87  A ? -0.3 
41  ALA 41  A 41  A ? THR 39  A 39  A ? -0.3 HIS 42  A 42  A ? -0.3 ILE 44  A 44  A ? -1.4 ALA 40  A 40  A ? -0.1 
42  HIS 42  A 42  A ? CYS 43  A 43  A ? -0.3 TYR 83  A 83  A ? -0.1 ALA 41  A 41  A ? -0.3 SER 179 A 179 A ? -0.0 
43  CYS 43  A 43  A ? ALA 40  A 40  A ? -1.6 GLY 28  A 28  A ? -0.1 HIS 42  A 42  A ? -0.3 ALA 41  A 41  A ? -0.2 
44  ILE 44  A 44  A ? ALA 41  A 41  A ? -1.4 TYR 48  A 48  A ? -0.0 ASP 46  A 46  A ? -0.2 ALA 41  A 41  A ? -0.0 
45  ASN 45  A 45  A ? ?   ?   ? ?   ? ? ?    ?   ?   ? ?   ? ? ?    ASN 47  A 47  A ? -0.8 TYR 48  A 48  A ? -0.2 
46  ASP 46  A 46  A ? ILE 44  A 44  A ? -0.2 ASN 47  A 47  A ? -0.2 ILE 44  A 44  A ? -0.0 ?   ?   ? ?   ? ? ?    
47  ASN 47  A 47  A ? ASN 45  A 45  A ? -0.8 TYR 48  A 48  A ? -0.1 TYR 22  A 22  A ? -0.6 GLN 49  A 49  A ? -0.3 
48  TYR 48  A 48  A ? VAL 69  A 69  A ? -0.3 ASN 45  A 45  A ? -0.2 VAL 69  A 69  A ? -1.3 LEU 50  A 50  A ? -0.4 
49  GLN 49  A 49  A ? TYR 20  A 20  A ? -2.3 ASN 47  A 47  A ? -0.3 TYR 20  A 20  A ? -3.6 TRP 51  A 51  A ? -0.4 
50  LEU 50  A 50  A ? VAL 67  A 67  A ? -2.3 TYR 48  A 48  A ? -0.4 VAL 67  A 67  A ? -3.0 LEU 52  A 52  A ? -0.4 
51  TRP 51  A 51  A ? ALA 18  A 18  A ? -2.4 GLN 49  A 49  A ? -0.4 ALA 18  A 18  A ? -2.7 GLY 53  A 53  A ? -0.3 
52  LEU 52  A 52  A ? GLN 65  A 65  A ? -2.6 LEU 50  A 50  A ? -0.4 GLN 65  A 65  A ? -3.0 ALA 17  A 17  A ? -0.1 
53  GLY 53  A 53  A ? GLN 16  A 16  A ? -0.7 TRP 51  A 51  A ? -0.3 TYR 55  A 55  A ? -0.4 THR 63  A 63  A ? -0.2 
54  ARG 54  A 54  A ? GLN 16  A 16  A ? -0.3 TRP 51  A 51  A ? -0.2 GLY 53  A 53  A ? -0.3 LEU 57  A 57  A ? -0.1 
55  TYR 55  A 55  A ? GLY 53  A 53  A ? -0.4 ASN 56  A 56  A ? -0.3 LEU 137 A 137 A ? -1.8 LEU 57  A 57  A ? -0.4 
56  ASN 56  A 56  A ? ASP 136 A 136 A ? -0.2 GLU 59  A 59  A ? -0.2 TYR 55  A 55  A ? -0.3 ASP 136 A 136 A ? -0.2 
57  LEU 57  A 57  A ? ASP 135 A 135 A ? -2.3 TYR 55  A 55  A ? -0.4 ASN 56  A 56  A ? -0.1 ASP 136 A 136 A ? -0.1 
58  PHE 58  A 58  A ? ASP 135 A 135 A ? -0.1 HIS 60  A 60  A ? -0.1 HIS 60  A 60  A ? -0.3 LEU 57  A 57  A ? -0.2 
59  GLU 59  A 59  A ? ASN 56  A 56  A ? -0.2 ASP 135 A 135 A ? -0.1 GLU 61  A 61  A ? -0.6 ASN 56  A 56  A ? -0.2 
60  HIS 60  A 60  A ? PHE 58  A 58  A ? -0.3 ARG 54  A 54  A ? -0.0 ASP 62  A 62  A ? -0.4 PHE 58  A 58  A ? -0.1 
61  GLU 61  A 61  A ? GLU 59  A 59  A ? -0.6 ASP 62  A 62  A ? -0.1 ALA 64  A 64  A ? -1.6 GLU 59  A 59  A ? -0.0 
62  ASP 62  A 62  A ? HIS 60  A 60  A ? -0.4 THR 63  A 63  A ? -0.3 GLU 61  A 61  A ? -0.1 ARG 54  A 54  A ? -0.1 
63  THR 63  A 63  A ? GLY 53  A 53  A ? -0.2 GLN 65  A 65  A ? -0.0 ASP 62  A 62  A ? -0.3 GLN 65  A 65  A ? -0.1 
64  ALA 64  A 64  A ? GLU 61  A 61  A ? -1.6 GLY 53  A 53  A ? -0.1 PHE 66  A 66  A ? -0.5 GLY 53  A 53  A ? -0.2 
65  GLN 65  A 65  A ? LEU 52  A 52  A ? -3.0 THR 63  A 63  A ? -0.1 LEU 52  A 52  A ? -2.6 VAL 67  A 67  A ? -0.5 
66  PHE 66  A 66  A ? ALA 64  A 64  A ? -0.5 TRP 51  A 51  A ? -0.2 GLN 68  A 68  A ? -0.4 TRP 51  A 51  A ? -0.2 
67  VAL 67  A 67  A ? LEU 50  A 50  A ? -3.0 GLN 65  A 65  A ? -0.5 LEU 50  A 50  A ? -2.3 VAL 69  A 69  A ? -0.2 
68  GLN 68  A 68  A ? PHE 66  A 66  A ? -0.4 GLN 49  A 49  A ? -0.2 ALA 93  A 93  A ? -3.1 ARG 70  A 70  A ? -0.6 
69  VAL 69  A 69  A ? TYR 48  A 48  A ? -1.3 VAL 67  A 67  A ? -0.2 TYR 48  A 48  A ? -0.3 LEU 92  A 92  A ? -0.2 
70  ARG 70  A 70  A ? ARG 91  A 91  A ? -2.6 GLN 68  A 68  A ? -0.6 SER 72  A 72  A ? -0.3 LEU 92  A 92  A ? -0.2 
71  GLU 71  A 71  A ? ARG 91  A 91  A ? -1.4 PHE 73  A 73  A ? -0.0 ARG 91  A 91  A ? -2.9 PHE 73  A 73  A ? -0.4 
72  SER 72  A 72  A ? ARG 70  A 70  A ? -0.3 LEU 90  A 90  A ? -0.2 LEU 90  A 90  A ? -0.2 MET 88  A 88  A ? -0.0 
73  PHE 73  A 73  A ? LEU 89  A 89  A ? -3.1 GLU 71  A 71  A ? -0.4 LEU 89  A 89  A ? -2.0 HIS 75  A 75  A ? -0.1 
74  PRO 74  A 74  A ? ?   ?   ? ?   ? ? ?    ?   ?   ? ?   ? ? ?    MET 88  A 88  A ? -0.2 ASP 86  A 86  A ? -0.1 
75  HIS 75  A 75  A ? ILE 87  A 87  A ? -2.6 HIS 85  A 85  A ? -0.3 PHE 78  A 78  A ? -2.1 ILE 87  A 87  A ? -0.1 
76  PRO 76  A 76  A ? ?   ?   ? ?   ? ? ?    ?   ?   ? ?   ? ? ?    HIS 75  A 75  A ? -0.1 HIS 85  A 85  A ? -0.0 
77  GLU 77  A 77  A ? HIS 85  A 85  A ? -0.1 ASN 79  A 79  A ? -0.1 ASN 79  A 79  A ? -0.2 HIS 75  A 75  A ? -0.1 
78  PHE 78  A 78  A ? HIS 75  A 75  A ? -2.1 ILE 87  A 87  A ? -0.1 GLU 80  A 80  A ? -0.5 HIS 85  A 85  A ? -0.2 
79  ASN 79  A 79  A ? SER 84  A 84  A ? -2.4 GLU 77  A 77  A ? -0.2 TYR 83  A 83  A ? -2.3 SER 84  A 84  A ? -0.4 
80  GLU 80  A 80  A ? PHE 78  A 78  A ? -0.5 GLU 81  A 81  A ? -0.2 ASN 79  A 79  A ? -0.1 PHE 78  A 78  A ? -0.0 
81  GLU 81  A 81  A ? ASP 82  A 82  A ? -0.1 SER 84  A 84  A ? -0.1 GLU 80  A 80  A ? -0.2 ASN 79  A 79  A ? -0.0 
82  ASP 82  A 82  A ? SER 84  A 84  A ? -0.1 GLN 156 A 156 A ? -0.1 THR 159 A 159 A ? -0.3 GLU 80  A 80  A ? -0.2 
83  TYR 83  A 83  A ? ASN 79  A 79  A ? -2.3 SER 84  A 84  A ? -0.2 ASP 86  A 86  A ? -1.0 GLU 80  A 80  A ? -0.2 
84  SER 84  A 84  A ? ASN 79  A 79  A ? -0.4 HIS 85  A 85  A ? -0.2 ASN 79  A 79  A ? -2.4 TYR 83  A 83  A ? -0.2 
85  HIS 85  A 85  A ? PHE 78  A 78  A ? -0.2 ASP 86  A 86  A ? -0.2 ILE 87  A 87  A ? -2.1 HIS 75  A 75  A ? -0.3 
86  ASP 86  A 86  A ? TYR 83  A 83  A ? -1.0 PHE 78  A 78  A ? -0.1 MET 88  A 88  A ? -0.3 THR 210 A 210 A ? -0.2 
87  ILE 87  A 87  A ? HIS 85  A 85  A ? -2.1 ALA 40  A 40  A ? -0.3 HIS 75  A 75  A ? -2.6 LEU 89  A 89  A ? -0.3 
88  MET 88  A 88  A ? THR 39  A 39  A ? -2.7 ASP 86  A 86  A ? -0.3 THR 39  A 39  A ? -2.6 LEU 90  A 90  A ? -0.4 
89  LEU 89  A 89  A ? PHE 73  A 73  A ? -2.0 ILE 87  A 87  A ? -0.3 PHE 73  A 73  A ? -3.1 ARG 91  A 91  A ? -0.5 
90  LEU 90  A 90  A ? VAL 37  A 37  A ? -3.0 MET 88  A 88  A ? -0.4 VAL 37  A 37  A ? -2.1 LEU 92  A 92  A ? -0.5 
91  ARG 91  A 91  A ? GLU 71  A 71  A ? -2.9 LEU 89  A 89  A ? -0.5 ARG 70  A 70  A ? -2.6 GLU 71  A 71  A ? -1.4 
92  LEU 92  A 92  A ? GLU 35  A 35  A ? -2.4 LEU 90  A 90  A ? -0.5 VAL 69  A 69  A ? -0.2 ALA 96  A 96  A ? -0.0 
93  ALA 93  A 93  A ? GLN 68  A 68  A ? -3.1 ARG 91  A 91  A ? -0.2 LEU 92  A 92  A ? -0.1 VAL 69  A 69  A ? -0.1 
94  GLU 94  A 94  A ? GLN 68  A 68  A ? -0.5 PRO 34  A 34  A ? -0.1 ALA 93  A 93  A ? -0.2 ARG 70  A 70  A ? -0.0 
95  PRO 95  A 95  A ? ?   ?   ? ?   ? ? ?    ?   ?   ? ?   ? ? ?    GLU 35  A 35  A ? -0.2 GLN 97  A 97  A ? -0.1 
96  ALA 96  A 96  A ? PRO 34  A 34  A ? -3.5 HIS 33  A 33  A ? -0.2 ILE 98  A 98  A ? -0.6 TRP 36  A 36  A ? -0.0 
97  GLN 97  A 97  A ? PRO 95  A 95  A ? -0.1 ARG 103 A 103 A ? -0.0 THR 99  A 99  A ? -0.5 ALA 96  A 96  A ? -0.1 
98  ILE 98  A 98  A ? ALA 96  A 96  A ? -0.6 ALA 101 A 101 A ? -0.1 ASP 100 A 100 A ? -0.2 ARG 103 A 103 A ? -0.2 
99  THR 99  A 99  A ? VAL 102 A 102 A ? -2.2 GLN 97  A 97  A ? -0.5 VAL 102 A 102 A ? -0.4 GLY 53  A 53  A ? -0.1 
100 ASP 100 A 100 A ? ALA 101 A 101 A ? -0.2 ILE 98  A 98  A ? -0.2 ARG 103 A 103 A ? -0.1 GLY 53  A 53  A ? -0.1 
101 ALA 101 A 101 A ? VAL 102 A 102 A ? -0.2 THR 63  A 63  A ? -0.1 ARG 103 A 103 A ? -0.4 GLY 53  A 53  A ? -0.3 
102 VAL 102 A 102 A ? THR 99  A 99  A ? -0.4 LEU 52  A 52  A ? -0.1 THR 99  A 99  A ? -2.2 VAL 104 A 104 A ? -0.3 
103 ARG 103 A 103 A ? PRO 14  A 14  A ? -1.4 ALA 101 A 101 A ? -0.4 LEU 105 A 105 A ? -0.4 LEU 31  A 31  A ? -0.2 
104 VAL 104 A 104 A ? VAL 102 A 102 A ? -0.3 VAL 32  A 32  A ? -0.1 ASP 106 A 106 A ? -0.5 VAL 32  A 32  A ? -0.2 
105 LEU 105 A 105 A ? LEU 31  A 31  A ? -2.7 ARG 103 A 103 A ? -0.4 VAL 188 A 188 A ? -0.1 LEU 107 A 107 A ? -0.1 
106 ASP 106 A 106 A ? VAL 104 A 104 A ? -0.5 GLY 187 A 187 A ? -0.4 LEU 189 A 189 A ? -2.0 HIS 33  A 33  A ? -0.1 
107 LEU 107 A 107 A ? VAL 32  A 32  A ? -0.2 VAL 188 A 188 A ? -0.1 GLN 190 A 190 A ? -0.1 ASP 106 A 106 A ? -0.1 
108 PRO 108 A 108 A ? ?   ?   ? ?   ? ? ?    ?   ?   ? ?   ? ? ?    LEU 107 A 107 A ? -0.1 GLU 111 A 111 A ? -0.1 
109 THR 109 A 109 A ? GLN 110 A 110 A ? -0.2 LEU 107 A 107 A ? -0.1 GLU 111 A 111 A ? -0.3 LEU 107 A 107 A ? -0.0 
110 GLN 110 A 110 A ? ?   ?   ? ?   ? ? ?    ?   ?   ? ?   ? ? ?    THR 109 A 109 A ? -0.2 ILE 213 A 213 A ? -0.1 
111 GLU 111 A 111 A ? THR 109 A 109 A ? -0.3 PRO 112 A 112 A ? -0.1 GLN 113 A 113 A ? -0.1 THR 109 A 109 A ? -0.1 
112 PRO 112 A 112 A ? ?   ?   ? ?   ? ? ?    ?   ?   ? ?   ? ? ?    VAL 114 A 114 A ? -0.5 GLU 111 A 111 A ? -0.1 
113 GLN 113 A 113 A ? GLU 111 A 111 A ? -0.1 THR 117 A 117 A ? -0.1 SER 116 A 116 A ? -2.0 LEU 144 A 144 A ? -0.2 
114 VAL 114 A 114 A ? PRO 112 A 112 A ? -0.5 GLY 115 A 115 A ? -0.2 LEU 145 A 145 A ? -0.2 THR 117 A 117 A ? -0.1 
115 GLY 115 A 115 A ? LEU 144 A 144 A ? -2.4 SER 116 A 116 A ? -0.4 VAL 114 A 114 A ? -0.2 LEU 145 A 145 A ? -0.1 
116 SER 116 A 116 A ? GLN 113 A 113 A ? -2.0 GLU 143 A 143 A ? -0.1 LEU 144 A 144 A ? -2.7 CYS 118 A 118 A ? -0.5 
117 THR 117 A 117 A ? GLU 143 A 143 A ? -0.2 VAL 114 A 114 A ? -0.1 ASP 186 A 186 A ? -0.7 TYR 119 A 119 A ? -0.3 
118 CYS 118 A 118 A ? LEU 142 A 142 A ? -3.6 SER 116 A 116 A ? -0.5 LEU 142 A 142 A ? -3.5 ALA 120 A 120 A ? -0.4 
119 TYR 119 A 119 A ? ILE 184 A 184 A ? -3.2 THR 117 A 117 A ? -0.3 ILE 184 A 184 A ? -3.4 SER 121 A 121 A ? -0.4 
120 ALA 120 A 120 A ? VAL 140 A 140 A ? -2.6 CYS 118 A 118 A ? -0.4 VAL 140 A 140 A ? -2.3 GLY 122 A 122 A ? -0.3 
121 SER 121 A 121 A ? PRO 182 A 182 A ? -1.0 TYR 119 A 119 A ? -0.4 TRP 123 A 123 A ? -0.3 CYS 139 A 139 A ? -0.2 
122 GLY 122 A 122 A ? GLN 138 A 138 A ? -2.1 ALA 120 A 120 A ? -0.3 GLN 138 A 138 A ? -2.6 ASP 178 A 178 A ? -0.1 
123 TRP 123 A 123 A ? GLY 177 A 177 A ? -0.4 SER 121 A 121 A ? -0.3 ASP 178 A 178 A ? -0.1 ILE 126 A 126 A ? -0.1 
124 GLY 124 A 124 A ? SER 125 A 125 A ? -0.2 GLN 138 A 138 A ? -0.1 ILE 2   A 2   A ? -0.3 GLY 177 A 177 A ? -0.2 
125 SER 125 A 125 A ? VAL 176 A 176 A ? -1.2 ARG 1   A 1   A ? -0.2 ILE 2   A 2   A ? -2.0 TYR 133 A 133 A ? -0.2 
126 ILE 126 A 126 A ? ILE 132 A 132 A ? -2.1 ARG 1   A 1   A ? -0.2 GLY 4   A 4   A ? -0.5 GLY 5   A 5   A ? -0.1 
127 GLU 127 A 127 A ? LYS 130 A 130 A ? -0.6 ILE 132 A 132 A ? -0.4 ILE 132 A 132 A ? -0.2 CYS 200 A 200 A ? -0.1 
128 PRO 128 A 128 A ? ?   ?   ? ?   ? ? ?    ?   ?   ? ?   ? ? ?    CYS 200 A 200 A ? -0.4 GLU 127 A 127 A ? -0.1 
129 ASP 129 A 129 A ? PRO 199 A 199 A ? -0.1 VAL 198 A 198 A ? -0.1 PHE 131 A 131 A ? -0.4 VAL 198 A 198 A ? -0.0 
130 LYS 130 A 130 A ? ILE 132 A 132 A ? -0.1 ?   ?   ? ?   ? ? ?    ILE 132 A 132 A ? -1.8 GLU 127 A 127 A ? -0.6 
131 PHE 131 A 131 A ? ASP 129 A 129 A ? -0.4 SER 125 A 125 A ? -0.1 TYR 133 A 133 A ? -0.7 SER 125 A 125 A ? -0.0 
132 ILE 132 A 132 A ? LYS 130 A 130 A ? -1.8 GLU 127 A 127 A ? -0.2 ILE 126 A 126 A ? -2.1 GLU 127 A 127 A ? -0.4 
133 TYR 133 A 133 A ? PHE 131 A 131 A ? -0.7 SER 125 A 125 A ? -0.2 SER 125 A 125 A ? -0.2 GLY 124 A 124 A ? -0.1 
134 PRO 134 A 134 A ? ?   ?   ? ?   ? ? ?    ?   ?   ? ?   ? ? ?    LEU 57  A 57  A ? -0.1 GLN 138 A 138 A ? -0.1 
135 ASP 135 A 135 A ? TYR 133 A 133 A ? -0.1 ASN 56  A 56  A ? -0.1 LEU 57  A 57  A ? -2.3 LEU 137 A 137 A ? -0.2 
136 ASP 136 A 136 A ? ASN 56  A 56  A ? -0.2 LEU 137 A 137 A ? -0.1 ASN 56  A 56  A ? -0.2 GLY 122 A 122 A ? -0.1 
137 LEU 137 A 137 A ? TYR 55  A 55  A ? -1.8 ASP 135 A 135 A ? -0.2 CYS 8   A 8   A ? -2.5 CYS 139 A 139 A ? -0.3 
138 GLN 138 A 138 A ? GLY 122 A 122 A ? -2.6 ASP 7   A 7   A ? -0.2 GLY 122 A 122 A ? -2.1 VAL 140 A 140 A ? -0.3 
139 CYS 139 A 139 A ? TRP 6   A 6   A ? -3.1 LEU 137 A 137 A ? -0.3 TRP 6   A 6   A ? -2.7 ASP 141 A 141 A ? -0.4 
140 VAL 140 A 140 A ? ALA 120 A 120 A ? -2.3 GLN 138 A 138 A ? -0.3 ALA 120 A 120 A ? -2.6 LEU 142 A 142 A ? -0.5 
141 ASP 141 A 141 A ? CYS 139 A 139 A ? -0.4 GLY 4   A 4   A ? -0.2 GLU 143 A 143 A ? -0.3 TYR 119 A 119 A ? -0.2 
142 LEU 142 A 142 A ? CYS 118 A 118 A ? -3.5 VAL 140 A 140 A ? -0.5 CYS 118 A 118 A ? -3.6 LEU 144 A 144 A ? -0.5 
143 GLU 143 A 143 A ? GLY 166 A 166 A ? -0.3 ASP 141 A 141 A ? -0.3 GLY 166 A 166 A ? -2.3 LEU 145 A 145 A ? -0.4 
144 LEU 144 A 144 A ? SER 116 A 116 A ? -2.7 LEU 142 A 142 A ? -0.5 GLY 115 A 115 A ? -2.4 SER 146 A 146 A ? -0.3 
145 LEU 145 A 145 A ? CYS 164 A 164 A ? -3.2 GLU 143 A 143 A ? -0.4 CYS 164 A 164 A ? -0.7 ASN 147 A 147 A ? -0.1 
146 SER 146 A 146 A ? LEU 144 A 144 A ? -0.3 ASN 147 A 147 A ? -0.1 CYS 150 A 150 A ? -1.4 ILE 149 A 149 A ? -0.4 
147 ASN 147 A 147 A ? ASP 148 A 148 A ? -0.2 ILE 149 A 149 A ? -0.2 ALA 151 A 151 A ? -2.7 ASN 152 A 152 A ? -0.2 
148 ASP 148 A 148 A ? CYS 150 A 150 A ? -0.2 ILE 149 A 149 A ? -0.2 ASN 152 A 152 A ? -1.8 ASN 147 A 147 A ? -0.2 
149 ILE 149 A 149 A ? SER 146 A 146 A ? -0.4 CYS 150 A 150 A ? -0.2 ALA 153 A 153 A ? -1.4 ASP 148 A 148 A ? -0.2 
150 CYS 150 A 150 A ? SER 146 A 146 A ? -1.4 ALA 151 A 151 A ? -0.2 HIS 154 A 154 A ? -1.6 ALA 153 A 153 A ? -0.3 
151 ALA 151 A 151 A ? ASN 147 A 147 A ? -2.7 ASN 152 A 152 A ? -0.2 CYS 150 A 150 A ? -0.2 ILE 149 A 149 A ? -0.2 
152 ASN 152 A 152 A ? ASP 148 A 148 A ? -1.8 ALA 153 A 153 A ? -0.2 ALA 151 A 151 A ? -0.2 CYS 150 A 150 A ? -0.2 
153 ALA 153 A 153 A ? ILE 149 A 149 A ? -1.4 CYS 150 A 150 A ? -0.3 SER 155 A 155 A ? -0.4 ALA 151 A 151 A ? -0.2 
154 HIS 154 A 154 A ? CYS 150 A 150 A ? -1.6 GLN 156 A 156 A ? -0.2 VAL 158 A 158 A ? -0.2 MET 205 A 205 A ? -0.0 
155 SER 155 A 155 A ? ALA 153 A 153 A ? -0.4 LYS 157 A 157 A ? -0.1 LYS 157 A 157 A ? -0.2 HIS 154 A 154 A ? -0.1 
156 GLN 156 A 156 A ? LYS 157 A 157 A ? -0.1 ASP 82  A 82  A ? -0.0 VAL 158 A 158 A ? -0.3 HIS 154 A 154 A ? -0.2 
157 LYS 157 A 157 A ? SER 155 A 155 A ? -0.2 VAL 158 A 158 A ? -0.1 THR 159 A 159 A ? -0.6 GLN 156 A 156 A ? -0.1 
158 VAL 158 A 158 A ? GLN 156 A 156 A ? -0.3 HIS 154 A 154 A ? -0.2 GLU 160 A 160 A ? -0.1 ALA 151 A 151 A ? -0.1 
159 THR 159 A 159 A ? LYS 157 A 157 A ? -0.6 ASP 82  A 82  A ? -0.3 MET 162 A 162 A ? -1.3 ALA 151 A 151 A ? -0.0 
160 GLU 160 A 160 A ? PHE 161 A 161 A ? -0.2 VAL 158 A 158 A ? -0.1 THR 159 A 159 A ? -0.1 SER 214 A 214 A ? -0.1 
161 PHE 161 A 161 A ? ILE 213 A 213 A ? -0.0 LEU 163 A 163 A ? -0.0 LYS 211 A 211 A ? -2.4 LEU 163 A 163 A ? -0.3 
162 MET 162 A 162 A ? THR 159 A 159 A ? -1.3 THR 210 A 210 A ? -0.2 CYS 164 A 164 A ? -0.4 THR 210 A 210 A ? -0.2 
163 LEU 163 A 163 A ? TYR 209 A 209 A ? -3.1 PHE 161 A 161 A ? -0.3 TYR 209 A 209 A ? -3.4 ALA 165 A 165 A ? -0.4 
164 CYS 164 A 164 A ? LEU 145 A 145 A ? -0.7 MET 162 A 162 A ? -0.4 LEU 145 A 145 A ? -3.2 GLY 166 A 166 A ? -0.4 
165 ALA 165 A 165 A ? ALA 207 A 207 A ? -2.1 LEU 163 A 163 A ? -0.4 ALA 207 A 207 A ? -2.0 HIS 167 A 167 A ? -0.3 
166 GLY 166 A 166 A ? GLU 143 A 143 A ? -2.3 CYS 164 A 164 A ? -0.4 LEU 168 A 168 A ? -0.5 GLU 143 A 143 A ? -0.3 
167 HIS 167 A 167 A ? LYS 172 A 172 A ? -0.9 ALA 165 A 165 A ? -0.3 GLY 170 A 170 A ? -1.8 MET 205 A 205 A ? -0.3 
168 LEU 168 A 168 A ? GLY 166 A 166 A ? -0.5 GLU 169 A 169 A ? -0.3 ASN 204 A 204 A ? -1.8 HIS 167 A 167 A ? -0.1 
169 GLU 169 A 169 A ? GLY 170 A 170 A ? -0.3 PRO 203 A 203 A ? -0.2 LEU 168 A 168 A ? -0.3 GLY 171 A 171 A ? -0.1 
170 GLY 170 A 170 A ? HIS 167 A 167 A ? -1.8 SER 202 A 202 A ? -0.2 GLU 169 A 169 A ? -0.3 SER 202 A 202 A ? -0.2 
171 GLY 171 A 171 A ? GLY 201 A 201 A ? -2.7 GLU 169 A 169 A ? -0.1 ASP 173 A 173 A ? -0.3 SER 202 A 202 A ? -0.1 
172 LYS 172 A 172 A ? HIS 167 A 167 A ? -0.3 SER 202 A 202 A ? -0.1 HIS 167 A 167 A ? -0.9 THR 174 A 174 A ? -0.3 
173 ASP 173 A 173 A ? ILE 3   A 3   A ? -1.5 GLY 171 A 171 A ? -0.3 ILE 3   A 3   A ? -2.6 CYS 175 A 175 A ? -0.4 
174 THR 174 A 174 A ? LYS 172 A 172 A ? -0.3 ALA 165 A 165 A ? -0.3 ILE 2   A 2   A ? -0.2 VAL 176 A 176 A ? -0.2 
175 CYS 175 A 175 A ? ARG 1   A 1   A ? -1.7 ASP 173 A 173 A ? -0.4 ASP 178 A 178 A ? -2.0 GLY 124 A 124 A ? -0.1 
176 VAL 176 A 176 A ? GLY 177 A 177 A ? -0.2 THR 174 A 174 A ? -0.2 SER 125 A 125 A ? -1.2 CYS 175 A 175 A ? -0.2 
177 GLY 177 A 177 A ? GLY 124 A 124 A ? -0.2 GLN 26  A 26  A ? -0.1 TRP 123 A 123 A ? -0.4 VAL 176 A 176 A ? -0.2 
178 ASP 178 A 178 A ? CYS 175 A 175 A ? -2.0 GLY 122 A 122 A ? -0.1 GLY 181 A 181 A ? -2.3 THR 193 A 193 A ? -0.3 
179 SER 179 A 179 A ? GLY 180 A 180 A ? -0.3 GLN 26  A 26  A ? -0.2 GLY 28  A 28  A ? -3.3 SER 194 A 194 A ? -0.2 
180 GLY 180 A 180 A ? THR 193 A 193 A ? -2.6 GLY 181 A 181 A ? -0.3 SER 179 A 179 A ? -0.3 SER 194 A 194 A ? -0.1 
181 GLY 181 A 181 A ? ASP 178 A 178 A ? -2.3 GLY 28  A 28  A ? -0.1 THR 193 A 193 A ? -2.9 GLY 180 A 180 A ? -0.3 
182 PRO 182 A 182 A ? ?   ?   ? ?   ? ? ?    ?   ?   ? ?   ? ? ?    SER 121 A 121 A ? -1.0 ILE 184 A 184 A ? -0.5 
183 LEU 183 A 183 A ? GLY 191 A 191 A ? -2.4 ALA 120 A 120 A ? -0.2 GLN 190 A 190 A ? -3.0 GLY 191 A 191 A ? -1.7 
184 ILE 184 A 184 A ? TYR 119 A 119 A ? -3.4 PRO 182 A 182 A ? -0.5 TYR 119 A 119 A ? -3.2 ASP 186 A 186 A ? -0.5 
185 CYS 185 A 185 A ? VAL 188 A 188 A ? -2.3 LEU 183 A 183 A ? -0.5 VAL 188 A 188 A ? -1.4 CYS 118 A 118 A ? -0.2 
186 ASP 186 A 186 A ? THR 117 A 117 A ? -0.7 ILE 184 A 184 A ? -0.5 CYS 185 A 185 A ? -0.2 LEU 189 A 189 A ? -0.1 
187 GLY 187 A 187 A ? VAL 188 A 188 A ? -0.2 ILE 184 A 184 A ? -0.1 ASP 106 A 106 A ? -0.4 LEU 189 A 189 A ? -0.3 
188 VAL 188 A 188 A ? CYS 185 A 185 A ? -1.4 LEU 105 A 105 A ? -0.1 CYS 185 A 185 A ? -2.3 GLN 190 A 190 A ? -0.5 
189 LEU 189 A 189 A ? ASP 106 A 106 A ? -2.0 GLY 187 A 187 A ? -0.3 ILE 184 A 184 A ? -0.2 ILE 192 A 192 A ? -0.1 
190 GLN 190 A 190 A ? LEU 183 A 183 A ? -3.0 VAL 188 A 188 A ? -0.5 VAL 212 A 212 A ? -1.6 ILE 213 A 213 A ? -0.5 
191 GLY 191 A 191 A ? LEU 183 A 183 A ? -1.7 LYS 211 A 211 A ? -0.2 LEU 183 A 183 A ? -2.4 THR 193 A 193 A ? -0.5 
192 ILE 192 A 192 A ? THR 210 A 210 A ? -1.5 GLN 190 A 190 A ? -0.3 THR 210 A 210 A ? -3.0 SER 194 A 194 A ? -0.2 
193 THR 193 A 193 A ? GLY 181 A 181 A ? -2.9 GLY 191 A 191 A ? -0.5 GLY 180 A 180 A ? -2.6 TYR 209 A 209 A ? -0.2 
194 SER 194 A 194 A ? VAL 208 A 208 A ? -1.8 TRP 195 A 195 A ? -0.4 GLY 196 A 196 A ? -0.3 TYR 209 A 209 A ? -0.2 
195 TRP 195 A 195 A ? VAL 208 A 208 A ? -1.6 VAL 176 A 176 A ? -0.1 VAL 208 A 208 A ? -2.8 SER 194 A 194 A ? -0.4 
196 GLY 196 A 196 A ? SER 194 A 194 A ? -0.3 ALA 207 A 207 A ? -0.2 ALA 207 A 207 A ? -0.1 VAL 198 A 198 A ? -0.1 
197 HIS 197 A 197 A ? PRO 206 A 206 A ? -0.3 TRP 195 A 195 A ? -0.3 SER 202 A 202 A ? -0.1 GLY 201 A 201 A ? -0.1 
198 VAL 198 A 198 A ? PRO 199 A 199 A ? -0.2 GLY 196 A 196 A ? -0.1 CYS 200 A 200 A ? -0.1 ASP 129 A 129 A ? -0.1 
199 PRO 199 A 199 A ? ?   ?   ? ?   ? ? ?    ?   ?   ? ?   ? ? ?    SER 202 A 202 A ? -0.7 VAL 198 A 198 A ? -0.2 
200 CYS 200 A 200 A ? PRO 128 A 128 A ? -0.4 GLY 201 A 201 A ? -0.2 ASP 173 A 173 A ? -0.1 CYS 175 A 175 A ? -0.1 
201 GLY 201 A 201 A ? MET 205 A 205 A ? -0.4 SER 202 A 202 A ? -0.3 GLY 171 A 171 A ? -2.7 CYS 200 A 200 A ? -0.2 
202 SER 202 A 202 A ? PRO 199 A 199 A ? -0.7 MET 205 A 205 A ? -0.3 MET 205 A 205 A ? -1.4 GLY 201 A 201 A ? -0.3 
203 PRO 203 A 203 A ? ?   ?   ? ?   ? ? ?    ?   ?   ? ?   ? ? ?    GLU 169 A 169 A ? -0.2 LEU 168 A 168 A ? -0.1 
204 ASN 204 A 204 A ? LEU 168 A 168 A ? -1.8 HIS 167 A 167 A ? -0.2 LEU 168 A 168 A ? -0.1 GLU 169 A 169 A ? -0.1 
205 MET 205 A 205 A ? SER 202 A 202 A ? -1.4 HIS 167 A 167 A ? -0.3 GLY 201 A 201 A ? -0.4 SER 202 A 202 A ? -0.3 
206 PRO 206 A 206 A ? ?   ?   ? ?   ? ? ?    ?   ?   ? ?   ? ? ?    HIS 197 A 197 A ? -0.3 GLY 166 A 166 A ? -0.2 
207 ALA 207 A 207 A ? ALA 165 A 165 A ? -2.0 GLY 196 A 196 A ? -0.1 ALA 165 A 165 A ? -2.1 TYR 209 A 209 A ? -0.4 
208 VAL 208 A 208 A ? TRP 195 A 195 A ? -2.8 CYS 164 A 164 A ? -0.2 SER 194 A 194 A ? -1.8 TRP 195 A 195 A ? -1.6 
209 TYR 209 A 209 A ? LEU 163 A 163 A ? -3.4 ALA 207 A 207 A ? -0.4 LEU 163 A 163 A ? -3.1 LYS 211 A 211 A ? -0.5 
210 THR 210 A 210 A ? ILE 192 A 192 A ? -3.0 VAL 208 A 208 A ? -0.3 ILE 192 A 192 A ? -1.5 VAL 212 A 212 A ? -0.8 
211 LYS 211 A 211 A ? PHE 161 A 161 A ? -2.4 TYR 209 A 209 A ? -0.5 SER 214 A 214 A ? -0.6 HIS 215 A 215 A ? -0.2 
212 VAL 212 A 212 A ? GLN 190 A 190 A ? -1.6 THR 210 A 210 A ? -0.8 HIS 215 A 215 A ? -2.5 ILE 219 A 219 A ? -0.2 
213 ILE 213 A 213 A ? GLN 190 A 190 A ? -0.5 SER 214 A 214 A ? -0.3 LEU 216 A 216 A ? -1.2 GLU 217 A 217 A ? -0.3 
214 SER 214 A 214 A ? LYS 211 A 211 A ? -0.6 HIS 215 A 215 A ? -0.3 ILE 213 A 213 A ? -0.3 VAL 212 A 212 A ? -0.2 
215 HIS 215 A 215 A ? VAL 212 A 212 A ? -2.5 LYS 211 A 211 A ? -0.2 ILE 219 A 219 A ? -2.6 SER 214 A 214 A ? -0.3 
216 LEU 216 A 216 A ? ILE 213 A 213 A ? -1.2 GLU 217 A 217 A ? -0.2 LYS 220 A 220 A ? -2.8 GLU 221 A 221 A ? -0.2 
217 GLU 217 A 217 A ? ILE 213 A 213 A ? -0.3 TRP 218 A 218 A ? -0.2 GLU 221 A 221 A ? -2.4 LEU 216 A 216 A ? -0.2 
218 TRP 218 A 218 A ? LYS 220 A 220 A ? -0.2 ILE 219 A 219 A ? -0.2 THR 222 A 222 A ? -2.6 LEU 216 A 216 A ? -0.2 
219 ILE 219 A 219 A ? HIS 215 A 215 A ? -2.6 LYS 220 A 220 A ? -0.2 MET 223 A 223 A ? -2.4 GLU 217 A 217 A ? -0.2 
220 LYS 220 A 220 A ? LEU 216 A 216 A ? -2.8 GLU 221 A 221 A ? -0.2 THR 224 A 224 A ? -2.2 ILE 219 A 219 A ? -0.2 
221 GLU 221 A 221 A ? GLU 217 A 217 A ? -2.4 LEU 216 A 216 A ? -0.2 ALA 225 A 225 A ? -2.4 LYS 220 A 220 A ? -0.2 
222 THR 222 A 222 A ? TRP 218 A 218 A ? -2.6 GLU 217 A 217 A ? -0.2 ASN 226 A 226 A ? -1.2 LYS 220 A 220 A ? -0.2 
223 MET 223 A 223 A ? ILE 219 A 219 A ? -2.4 TRP 218 A 218 A ? -0.2 GLU 221 A 221 A ? -0.2 THR 222 A 222 A ? -0.2 
224 THR 224 A 224 A ? LYS 220 A 220 A ? -2.2 ILE 219 A 219 A ? -0.2 MET 223 A 223 A ? -0.2 THR 222 A 222 A ? -0.2 
225 ALA 225 A 225 A ? GLU 221 A 221 A ? -2.4 LYS 220 A 220 A ? -0.2 THR 224 A 224 A ? -0.2 MET 223 A 223 A ? -0.2 
226 ASN 226 A 226 A ? THR 222 A 222 A ? -1.2 GLU 221 A 221 A ? -0.2 THR 224 A 224 A ? -0.2 MET 223 A 223 A ? -0.2 
# 
loop_
_dssp_statistics_histogram.entry_id 
_dssp_statistics_histogram.type 
_dssp_statistics_histogram.1 
_dssp_statistics_histogram.2 
_dssp_statistics_histogram.3 
_dssp_statistics_histogram.4 
_dssp_statistics_histogram.5 
_dssp_statistics_histogram.6 
_dssp_statistics_histogram.7 
_dssp_statistics_histogram.8 
_dssp_statistics_histogram.9 
_dssp_statistics_histogram.10 
_dssp_statistics_histogram.11 
_dssp_statistics_histogram.12 
_dssp_statistics_histogram.13 
_dssp_statistics_histogram.14 
_dssp_statistics_histogram.15 
_dssp_statistics_histogram.16 
_dssp_statistics_histogram.17 
_dssp_statistics_histogram.18 
_dssp_statistics_histogram.19 
_dssp_statistics_histogram.20 
_dssp_statistics_histogram.21 
_dssp_statistics_histogram.22 
_dssp_statistics_histogram.23 
_dssp_statistics_histogram.24 
_dssp_statistics_histogram.25 
_dssp_statistics_histogram.26 
_dssp_statistics_histogram.27 
_dssp_statistics_histogram.28 
_dssp_statistics_histogram.29 
_dssp_statistics_histogram.30 
KLK1_Canis_lupus residues_per_alpha_helix        0 0 0 0 0 0 1 0 0 1 0 0 0 0 0 0 0 0 0 0 0 0 0 0 0 0 0 0 0 0 
KLK1_Canis_lupus parallel_bridges_per_ladder     0 0 0 0 0 0 0 0 0 0 0 0 0 0 0 0 0 0 0 0 0 0 0 0 0 0 0 0 0 0 
KLK1_Canis_lupus antiparallel_bridges_per_ladder 1 3 2 5 2 2 0 0 0 0 0 0 0 0 0 0 0 0 0 0 0 0 0 0 0 0 0 0 0 0 
KLK1_Canis_lupus ladders_per_sheet               1 0 0 0 0 1 1 0 0 0 0 0 0 0 0 0 0 0 0 0 0 0 0 0 0 0 0 0 0 0 
# 
loop_
_dssp_statistics_hbond.entry_id 
_dssp_statistics_hbond.type 
_dssp_statistics_hbond.count 
_dssp_statistics_hbond.count_per_100 
KLK1_Canis_lupus O(I)-->H-N(J)          146 64.6 
KLK1_Canis_lupus 'PARALLEL BRIDGES'     0   0.0  
KLK1_Canis_lupus 'ANTIPARALLEL BRIDGES' 73  32.3 
KLK1_Canis_lupus O(I)-->H-N(I-5)        2   0.9  
KLK1_Canis_lupus O(I)-->H-N(I-4)        1   0.4  
KLK1_Canis_lupus O(I)-->H-N(I-3)        5   2.2  
KLK1_Canis_lupus O(I)-->H-N(I-2)        0   0.0  
KLK1_Canis_lupus O(I)-->H-N(I-1)        0   0.0  
KLK1_Canis_lupus O(I)-->H-N(I+0)        0   0.0  
KLK1_Canis_lupus O(I)-->H-N(I+1)        0   0.0  
KLK1_Canis_lupus O(I)-->H-N(I+2)        22  9.7  
KLK1_Canis_lupus O(I)-->H-N(I+3)        21  9.3  
KLK1_Canis_lupus O(I)-->H-N(I+4)        14  6.2  
KLK1_Canis_lupus O(I)-->H-N(I+5)        0   0.0  
# 
_dssp_statistics.entry_id                       KLK1_Canis_lupus 
_dssp_statistics.nr_of_residues                 226 
_dssp_statistics.nr_of_chains                   1 
_dssp_statistics.nr_of_ss_bridges_total         0 
_dssp_statistics.nr_of_ss_bridges_intra_chain   0 
_dssp_statistics.nr_of_ss_bridges_inter_chain   0 
# 
loop_
_chem_comp.id 
_chem_comp.type 
_chem_comp.mon_nstd_flag 
_chem_comp.name 
_chem_comp.formula 
_chem_comp.formula_weight 
ALA 'L-PEPTIDE LINKING' y ALANINE         'C3 H7 N O2'     89.093 
ARG 'L-PEPTIDE LINKING' y ARGININE        'C6 H15 N4 O2'  175.209 
ASN 'L-PEPTIDE LINKING' y ASPARAGINE      'C4 H8 N2 O3'   132.118 
ASP 'L-PEPTIDE LINKING' y 'ASPARTIC ACID' 'C4 H7 N O4'    133.103 
CYS 'L-PEPTIDE LINKING' y CYSTEINE        'C3 H7 N O2 S'  121.158 
GLN 'L-PEPTIDE LINKING' y GLUTAMINE       'C5 H10 N2 O3'  146.144 
GLU 'L-PEPTIDE LINKING' y 'GLUTAMIC ACID' 'C5 H9 N O4'    147.129 
GLY 'PEPTIDE LINKING'   y GLYCINE         'C2 H5 N O2'     75.067 
HIS 'L-PEPTIDE LINKING' y HISTIDINE       'C6 H10 N3 O2'  156.162 
ILE 'L-PEPTIDE LINKING' y ISOLEUCINE      'C6 H13 N O2'   131.173 
LEU 'L-PEPTIDE LINKING' y LEUCINE         'C6 H13 N O2'   131.173 
LYS 'L-PEPTIDE LINKING' y LYSINE          'C6 H15 N2 O2'  147.195 
MET 'L-PEPTIDE LINKING' y METHIONINE      'C5 H11 N O2 S' 149.211 
PHE 'L-PEPTIDE LINKING' y PHENYLALANINE   'C9 H11 N O2'   165.189 
PRO 'L-PEPTIDE LINKING' y PROLINE         'C5 H9 N O2'     115.13 
SER 'L-PEPTIDE LINKING' y SERINE          'C3 H7 N O3'    105.093 
THR 'L-PEPTIDE LINKING' y THREONINE       'C4 H9 N O3'    119.119 
TRP 'L-PEPTIDE LINKING' y TRYPTOPHAN      'C11 H12 N2 O2' 204.225 
TYR 'L-PEPTIDE LINKING' y TYROSINE        'C9 H11 N O3'   181.189 
VAL 'L-PEPTIDE LINKING' y VALINE          'C5 H11 N O2'   117.146 
# 
loop_
_atom_type.symbol 
N 
C 
O 
S 
# 
loop_
_entity_poly_seq.entity_id 
_entity_poly_seq.num 
_entity_poly_seq.mon_id 
_entity_poly_seq.hetero 
1   1 ARG n 
1   2 ILE n 
1   3 ILE n 
1   4 GLY n 
1   5 GLY n 
1   6 TRP n 
1   7 ASP n 
1   8 CYS n 
1   9 THR n 
1  10 LYS n 
1  11 ASN n 
1  12 SER n 
1  13 GLN n 
1  14 PRO n 
1  15 TRP n 
1  16 GLN n 
1  17 ALA n 
1  18 ALA n 
1  19 LEU n 
1  20 TYR n 
1  21 HIS n 
1  22 TYR n 
1  23 SER n 
1  24 LYS n 
1  25 PHE n 
1  26 GLN n 
1  27 CYS n 
1  28 GLY n 
1  29 GLY n 
1  30 VAL n 
1  31 LEU n 
1  32 VAL n 
1  33 HIS n 
1  34 PRO n 
1  35 GLU n 
1  36 TRP n 
1  37 VAL n 
1  38 VAL n 
1  39 THR n 
1  40 ALA n 
1  41 ALA n 
1  42 HIS n 
1  43 CYS n 
1  44 ILE n 
1  45 ASN n 
1  46 ASP n 
1  47 ASN n 
1  48 TYR n 
1  49 GLN n 
1  50 LEU n 
1  51 TRP n 
1  52 LEU n 
1  53 GLY n 
1  54 ARG n 
1  55 TYR n 
1  56 ASN n 
1  57 LEU n 
1  58 PHE n 
1  59 GLU n 
1  60 HIS n 
1  61 GLU n 
1  62 ASP n 
1  63 THR n 
1  64 ALA n 
1  65 GLN n 
1  66 PHE n 
1  67 VAL n 
1  68 GLN n 
1  69 VAL n 
1  70 ARG n 
1  71 GLU n 
1  72 SER n 
1  73 PHE n 
1  74 PRO n 
1  75 HIS n 
1  76 PRO n 
1  77 GLU n 
1  78 PHE n 
1  79 ASN n 
1  80 GLU n 
1  81 GLU n 
1  82 ASP n 
1  83 TYR n 
1  84 SER n 
1  85 HIS n 
1  86 ASP n 
1  87 ILE n 
1  88 MET n 
1  89 LEU n 
1  90 LEU n 
1  91 ARG n 
1  92 LEU n 
1  93 ALA n 
1  94 GLU n 
1  95 PRO n 
1  96 ALA n 
1  97 GLN n 
1  98 ILE n 
1  99 THR n 
1 100 ASP n 
1 101 ALA n 
1 102 VAL n 
1 103 ARG n 
1 104 VAL n 
1 105 LEU n 
1 106 ASP n 
1 107 LEU n 
1 108 PRO n 
1 109 THR n 
1 110 GLN n 
1 111 GLU n 
1 112 PRO n 
1 113 GLN n 
1 114 VAL n 
1 115 GLY n 
1 116 SER n 
1 117 THR n 
1 118 CYS n 
1 119 TYR n 
1 120 ALA n 
1 121 SER n 
1 122 GLY n 
1 123 TRP n 
1 124 GLY n 
1 125 SER n 
1 126 ILE n 
1 127 GLU n 
1 128 PRO n 
1 129 ASP n 
1 130 LYS n 
1 131 PHE n 
1 132 ILE n 
1 133 TYR n 
1 134 PRO n 
1 135 ASP n 
1 136 ASP n 
1 137 LEU n 
1 138 GLN n 
1 139 CYS n 
1 140 VAL n 
1 141 ASP n 
1 142 LEU n 
1 143 GLU n 
1 144 LEU n 
1 145 LEU n 
1 146 SER n 
1 147 ASN n 
1 148 ASP n 
1 149 ILE n 
1 150 CYS n 
1 151 ALA n 
1 152 ASN n 
1 153 ALA n 
1 154 HIS n 
1 155 SER n 
1 156 GLN n 
1 157 LYS n 
1 158 VAL n 
1 159 THR n 
1 160 GLU n 
1 161 PHE n 
1 162 MET n 
1 163 LEU n 
1 164 CYS n 
1 165 ALA n 
1 166 GLY n 
1 167 HIS n 
1 168 LEU n 
1 169 GLU n 
1 170 GLY n 
1 171 GLY n 
1 172 LYS n 
1 173 ASP n 
1 174 THR n 
1 175 CYS n 
1 176 VAL n 
1 177 GLY n 
1 178 ASP n 
1 179 SER n 
1 180 GLY n 
1 181 GLY n 
1 182 PRO n 
1 183 LEU n 
1 184 ILE n 
1 185 CYS n 
1 186 ASP n 
1 187 GLY n 
1 188 VAL n 
1 189 LEU n 
1 190 GLN n 
1 191 GLY n 
1 192 ILE n 
1 193 THR n 
1 194 SER n 
1 195 TRP n 
1 196 GLY n 
1 197 HIS n 
1 198 VAL n 
1 199 PRO n 
1 200 CYS n 
1 201 GLY n 
1 202 SER n 
1 203 PRO n 
1 204 ASN n 
1 205 MET n 
1 206 PRO n 
1 207 ALA n 
1 208 VAL n 
1 209 TYR n 
1 210 THR n 
1 211 LYS n 
1 212 VAL n 
1 213 ILE n 
1 214 SER n 
1 215 HIS n 
1 216 LEU n 
1 217 GLU n 
1 218 TRP n 
1 219 ILE n 
1 220 LYS n 
1 221 GLU n 
1 222 THR n 
1 223 MET n 
1 224 THR n 
1 225 ALA n 
1 226 ASN n 
# 
loop_
_pdbx_poly_seq_scheme.asym_id 
_pdbx_poly_seq_scheme.entity_id 
_pdbx_poly_seq_scheme.seq_id 
_pdbx_poly_seq_scheme.mon_id 
_pdbx_poly_seq_scheme.ndb_seq_num 
_pdbx_poly_seq_scheme.pdb_seq_num 
_pdbx_poly_seq_scheme.auth_seq_num 
_pdbx_poly_seq_scheme.pdb_mon_id 
_pdbx_poly_seq_scheme.auth_mon_id 
_pdbx_poly_seq_scheme.pdb_strand_id 
_pdbx_poly_seq_scheme.pdb_ins_code 
_pdbx_poly_seq_scheme.hetero 
A 1   1 ARG   1 1   1   ARG ARG A ? n 
A 1   2 ILE   2 2   2   ILE ILE A ? n 
A 1   3 ILE   3 3   3   ILE ILE A ? n 
A 1   4 GLY   4 4   4   GLY GLY A ? n 
A 1   5 GLY   5 5   5   GLY GLY A ? n 
A 1   6 TRP   6 6   6   TRP TRP A ? n 
A 1   7 ASP   7 7   7   ASP ASP A ? n 
A 1   8 CYS   8 8   8   CYS CYS A ? n 
A 1   9 THR   9 9   9   THR THR A ? n 
A 1  10 LYS  10 10  10  LYS LYS A ? n 
A 1  11 ASN  11 11  11  ASN ASN A ? n 
A 1  12 SER  12 12  12  SER SER A ? n 
A 1  13 GLN  13 13  13  GLN GLN A ? n 
A 1  14 PRO  14 14  14  PRO PRO A ? n 
A 1  15 TRP  15 15  15  TRP TRP A ? n 
A 1  16 GLN  16 16  16  GLN GLN A ? n 
A 1  17 ALA  17 17  17  ALA ALA A ? n 
A 1  18 ALA  18 18  18  ALA ALA A ? n 
A 1  19 LEU  19 19  19  LEU LEU A ? n 
A 1  20 TYR  20 20  20  TYR TYR A ? n 
A 1  21 HIS  21 21  21  HIS HIS A ? n 
A 1  22 TYR  22 22  22  TYR TYR A ? n 
A 1  23 SER  23 23  23  SER SER A ? n 
A 1  24 LYS  24 24  24  LYS LYS A ? n 
A 1  25 PHE  25 25  25  PHE PHE A ? n 
A 1  26 GLN  26 26  26  GLN GLN A ? n 
A 1  27 CYS  27 27  27  CYS CYS A ? n 
A 1  28 GLY  28 28  28  GLY GLY A ? n 
A 1  29 GLY  29 29  29  GLY GLY A ? n 
A 1  30 VAL  30 30  30  VAL VAL A ? n 
A 1  31 LEU  31 31  31  LEU LEU A ? n 
A 1  32 VAL  32 32  32  VAL VAL A ? n 
A 1  33 HIS  33 33  33  HIS HIS A ? n 
A 1  34 PRO  34 34  34  PRO PRO A ? n 
A 1  35 GLU  35 35  35  GLU GLU A ? n 
A 1  36 TRP  36 36  36  TRP TRP A ? n 
A 1  37 VAL  37 37  37  VAL VAL A ? n 
A 1  38 VAL  38 38  38  VAL VAL A ? n 
A 1  39 THR  39 39  39  THR THR A ? n 
A 1  40 ALA  40 40  40  ALA ALA A ? n 
A 1  41 ALA  41 41  41  ALA ALA A ? n 
A 1  42 HIS  42 42  42  HIS HIS A ? n 
A 1  43 CYS  43 43  43  CYS CYS A ? n 
A 1  44 ILE  44 44  44  ILE ILE A ? n 
A 1  45 ASN  45 45  45  ASN ASN A ? n 
A 1  46 ASP  46 46  46  ASP ASP A ? n 
A 1  47 ASN  47 47  47  ASN ASN A ? n 
A 1  48 TYR  48 48  48  TYR TYR A ? n 
A 1  49 GLN  49 49  49  GLN GLN A ? n 
A 1  50 LEU  50 50  50  LEU LEU A ? n 
A 1  51 TRP  51 51  51  TRP TRP A ? n 
A 1  52 LEU  52 52  52  LEU LEU A ? n 
A 1  53 GLY  53 53  53  GLY GLY A ? n 
A 1  54 ARG  54 54  54  ARG ARG A ? n 
A 1  55 TYR  55 55  55  TYR TYR A ? n 
A 1  56 ASN  56 56  56  ASN ASN A ? n 
A 1  57 LEU  57 57  57  LEU LEU A ? n 
A 1  58 PHE  58 58  58  PHE PHE A ? n 
A 1  59 GLU  59 59  59  GLU GLU A ? n 
A 1  60 HIS  60 60  60  HIS HIS A ? n 
A 1  61 GLU  61 61  61  GLU GLU A ? n 
A 1  62 ASP  62 62  62  ASP ASP A ? n 
A 1  63 THR  63 63  63  THR THR A ? n 
A 1  64 ALA  64 64  64  ALA ALA A ? n 
A 1  65 GLN  65 65  65  GLN GLN A ? n 
A 1  66 PHE  66 66  66  PHE PHE A ? n 
A 1  67 VAL  67 67  67  VAL VAL A ? n 
A 1  68 GLN  68 68  68  GLN GLN A ? n 
A 1  69 VAL  69 69  69  VAL VAL A ? n 
A 1  70 ARG  70 70  70  ARG ARG A ? n 
A 1  71 GLU  71 71  71  GLU GLU A ? n 
A 1  72 SER  72 72  72  SER SER A ? n 
A 1  73 PHE  73 73  73  PHE PHE A ? n 
A 1  74 PRO  74 74  74  PRO PRO A ? n 
A 1  75 HIS  75 75  75  HIS HIS A ? n 
A 1  76 PRO  76 76  76  PRO PRO A ? n 
A 1  77 GLU  77 77  77  GLU GLU A ? n 
A 1  78 PHE  78 78  78  PHE PHE A ? n 
A 1  79 ASN  79 79  79  ASN ASN A ? n 
A 1  80 GLU  80 80  80  GLU GLU A ? n 
A 1  81 GLU  81 81  81  GLU GLU A ? n 
A 1  82 ASP  82 82  82  ASP ASP A ? n 
A 1  83 TYR  83 83  83  TYR TYR A ? n 
A 1  84 SER  84 84  84  SER SER A ? n 
A 1  85 HIS  85 85  85  HIS HIS A ? n 
A 1  86 ASP  86 86  86  ASP ASP A ? n 
A 1  87 ILE  87 87  87  ILE ILE A ? n 
A 1  88 MET  88 88  88  MET MET A ? n 
A 1  89 LEU  89 89  89  LEU LEU A ? n 
A 1  90 LEU  90 90  90  LEU LEU A ? n 
A 1  91 ARG  91 91  91  ARG ARG A ? n 
A 1  92 LEU  92 92  92  LEU LEU A ? n 
A 1  93 ALA  93 93  93  ALA ALA A ? n 
A 1  94 GLU  94 94  94  GLU GLU A ? n 
A 1  95 PRO  95 95  95  PRO PRO A ? n 
A 1  96 ALA  96 96  96  ALA ALA A ? n 
A 1  97 GLN  97 97  97  GLN GLN A ? n 
A 1  98 ILE  98 98  98  ILE ILE A ? n 
A 1  99 THR  99 99  99  THR THR A ? n 
A 1 100 ASP 100 100 100 ASP ASP A ? n 
A 1 101 ALA 101 101 101 ALA ALA A ? n 
A 1 102 VAL 102 102 102 VAL VAL A ? n 
A 1 103 ARG 103 103 103 ARG ARG A ? n 
A 1 104 VAL 104 104 104 VAL VAL A ? n 
A 1 105 LEU 105 105 105 LEU LEU A ? n 
A 1 106 ASP 106 106 106 ASP ASP A ? n 
A 1 107 LEU 107 107 107 LEU LEU A ? n 
A 1 108 PRO 108 108 108 PRO PRO A ? n 
A 1 109 THR 109 109 109 THR THR A ? n 
A 1 110 GLN 110 110 110 GLN GLN A ? n 
A 1 111 GLU 111 111 111 GLU GLU A ? n 
A 1 112 PRO 112 112 112 PRO PRO A ? n 
A 1 113 GLN 113 113 113 GLN GLN A ? n 
A 1 114 VAL 114 114 114 VAL VAL A ? n 
A 1 115 GLY 115 115 115 GLY GLY A ? n 
A 1 116 SER 116 116 116 SER SER A ? n 
A 1 117 THR 117 117 117 THR THR A ? n 
A 1 118 CYS 118 118 118 CYS CYS A ? n 
A 1 119 TYR 119 119 119 TYR TYR A ? n 
A 1 120 ALA 120 120 120 ALA ALA A ? n 
A 1 121 SER 121 121 121 SER SER A ? n 
A 1 122 GLY 122 122 122 GLY GLY A ? n 
A 1 123 TRP 123 123 123 TRP TRP A ? n 
A 1 124 GLY 124 124 124 GLY GLY A ? n 
A 1 125 SER 125 125 125 SER SER A ? n 
A 1 126 ILE 126 126 126 ILE ILE A ? n 
A 1 127 GLU 127 127 127 GLU GLU A ? n 
A 1 128 PRO 128 128 128 PRO PRO A ? n 
A 1 129 ASP 129 129 129 ASP ASP A ? n 
A 1 130 LYS 130 130 130 LYS LYS A ? n 
A 1 131 PHE 131 131 131 PHE PHE A ? n 
A 1 132 ILE 132 132 132 ILE ILE A ? n 
A 1 133 TYR 133 133 133 TYR TYR A ? n 
A 1 134 PRO 134 134 134 PRO PRO A ? n 
A 1 135 ASP 135 135 135 ASP ASP A ? n 
A 1 136 ASP 136 136 136 ASP ASP A ? n 
A 1 137 LEU 137 137 137 LEU LEU A ? n 
A 1 138 GLN 138 138 138 GLN GLN A ? n 
A 1 139 CYS 139 139 139 CYS CYS A ? n 
A 1 140 VAL 140 140 140 VAL VAL A ? n 
A 1 141 ASP 141 141 141 ASP ASP A ? n 
A 1 142 LEU 142 142 142 LEU LEU A ? n 
A 1 143 GLU 143 143 143 GLU GLU A ? n 
A 1 144 LEU 144 144 144 LEU LEU A ? n 
A 1 145 LEU 145 145 145 LEU LEU A ? n 
A 1 146 SER 146 146 146 SER SER A ? n 
A 1 147 ASN 147 147 147 ASN ASN A ? n 
A 1 148 ASP 148 148 148 ASP ASP A ? n 
A 1 149 ILE 149 149 149 ILE ILE A ? n 
A 1 150 CYS 150 150 150 CYS CYS A ? n 
A 1 151 ALA 151 151 151 ALA ALA A ? n 
A 1 152 ASN 152 152 152 ASN ASN A ? n 
A 1 153 ALA 153 153 153 ALA ALA A ? n 
A 1 154 HIS 154 154 154 HIS HIS A ? n 
A 1 155 SER 155 155 155 SER SER A ? n 
A 1 156 GLN 156 156 156 GLN GLN A ? n 
A 1 157 LYS 157 157 157 LYS LYS A ? n 
A 1 158 VAL 158 158 158 VAL VAL A ? n 
A 1 159 THR 159 159 159 THR THR A ? n 
A 1 160 GLU 160 160 160 GLU GLU A ? n 
A 1 161 PHE 161 161 161 PHE PHE A ? n 
A 1 162 MET 162 162 162 MET MET A ? n 
A 1 163 LEU 163 163 163 LEU LEU A ? n 
A 1 164 CYS 164 164 164 CYS CYS A ? n 
A 1 165 ALA 165 165 165 ALA ALA A ? n 
A 1 166 GLY 166 166 166 GLY GLY A ? n 
A 1 167 HIS 167 167 167 HIS HIS A ? n 
A 1 168 LEU 168 168 168 LEU LEU A ? n 
A 1 169 GLU 169 169 169 GLU GLU A ? n 
A 1 170 GLY 170 170 170 GLY GLY A ? n 
A 1 171 GLY 171 171 171 GLY GLY A ? n 
A 1 172 LYS 172 172 172 LYS LYS A ? n 
A 1 173 ASP 173 173 173 ASP ASP A ? n 
A 1 174 THR 174 174 174 THR THR A ? n 
A 1 175 CYS 175 175 175 CYS CYS A ? n 
A 1 176 VAL 176 176 176 VAL VAL A ? n 
A 1 177 GLY 177 177 177 GLY GLY A ? n 
A 1 178 ASP 178 178 178 ASP ASP A ? n 
A 1 179 SER 179 179 179 SER SER A ? n 
A 1 180 GLY 180 180 180 GLY GLY A ? n 
A 1 181 GLY 181 181 181 GLY GLY A ? n 
A 1 182 PRO 182 182 182 PRO PRO A ? n 
A 1 183 LEU 183 183 183 LEU LEU A ? n 
A 1 184 ILE 184 184 184 ILE ILE A ? n 
A 1 185 CYS 185 185 185 CYS CYS A ? n 
A 1 186 ASP 186 186 186 ASP ASP A ? n 
A 1 187 GLY 187 187 187 GLY GLY A ? n 
A 1 188 VAL 188 188 188 VAL VAL A ? n 
A 1 189 LEU 189 189 189 LEU LEU A ? n 
A 1 190 GLN 190 190 190 GLN GLN A ? n 
A 1 191 GLY 191 191 191 GLY GLY A ? n 
A 1 192 ILE 192 192 192 ILE ILE A ? n 
A 1 193 THR 193 193 193 THR THR A ? n 
A 1 194 SER 194 194 194 SER SER A ? n 
A 1 195 TRP 195 195 195 TRP TRP A ? n 
A 1 196 GLY 196 196 196 GLY GLY A ? n 
A 1 197 HIS 197 197 197 HIS HIS A ? n 
A 1 198 VAL 198 198 198 VAL VAL A ? n 
A 1 199 PRO 199 199 199 PRO PRO A ? n 
A 1 200 CYS 200 200 200 CYS CYS A ? n 
A 1 201 GLY 201 201 201 GLY GLY A ? n 
A 1 202 SER 202 202 202 SER SER A ? n 
A 1 203 PRO 203 203 203 PRO PRO A ? n 
A 1 204 ASN 204 204 204 ASN ASN A ? n 
A 1 205 MET 205 205 205 MET MET A ? n 
A 1 206 PRO 206 206 206 PRO PRO A ? n 
A 1 207 ALA 207 207 207 ALA ALA A ? n 
A 1 208 VAL 208 208 208 VAL VAL A ? n 
A 1 209 TYR 209 209 209 TYR TYR A ? n 
A 1 210 THR 210 210 210 THR THR A ? n 
A 1 211 LYS 211 211 211 LYS LYS A ? n 
A 1 212 VAL 212 212 212 VAL VAL A ? n 
A 1 213 ILE 213 213 213 ILE ILE A ? n 
A 1 214 SER 214 214 214 SER SER A ? n 
A 1 215 HIS 215 215 215 HIS HIS A ? n 
A 1 216 LEU 216 216 216 LEU LEU A ? n 
A 1 217 GLU 217 217 217 GLU GLU A ? n 
A 1 218 TRP 218 218 218 TRP TRP A ? n 
A 1 219 ILE 219 219 219 ILE ILE A ? n 
A 1 220 LYS 220 220 220 LYS LYS A ? n 
A 1 221 GLU 221 221 221 GLU GLU A ? n 
A 1 222 THR 222 222 222 THR THR A ? n 
A 1 223 MET 223 223 223 MET MET A ? n 
A 1 224 THR 224 224 224 THR THR A ? n 
A 1 225 ALA 225 225 225 ALA ALA A ? n 
A 1 226 ASN 226 226 226 ASN ASN A ? n 
# 
loop_
_atom_site.group_PDB 
_atom_site.id 
_atom_site.type_symbol 
_atom_site.label_atom_id 
_atom_site.label_alt_id 
_atom_site.label_comp_id 
_atom_site.label_asym_id 
_atom_site.label_entity_id 
_atom_site.label_seq_id 
_atom_site.pdbx_PDB_ins_code 
_atom_site.Cartn_x 
_atom_site.Cartn_y 
_atom_site.Cartn_z 
_atom_site.occupancy 
_atom_site.B_iso_or_equiv 
_atom_site.pdbx_formal_charge 
_atom_site.auth_seq_id 
_atom_site.auth_comp_id 
_atom_site.auth_asym_id 
_atom_site.auth_atom_id 
_atom_site.pdbx_PDB_model_num 
ATOM 1    N N   ? ARG A 1   1 ?   5.471   5.240  -6.648 1.000 82.680 ? 1   ARG A N   1 
ATOM 2    C CA  ? ARG A 1   1 ?   5.920   5.341  -8.033 1.000 82.680 ? 1   ARG A CA  1 
ATOM 3    C C   ? ARG A 1   1 ?   5.516   4.107  -8.832 1.000 82.680 ? 1   ARG A C   1 
ATOM 4    C CB  ? ARG A 1   1 ?   7.438   5.530  -8.093 1.000 82.680 ? 1   ARG A CB  1 
ATOM 5    O O   ? ARG A 1   1 ?   5.677   2.978  -8.364 1.000 82.680 ? 1   ARG A O   1 
ATOM 6    C CG  ? ARG A 1   1 ?   7.925   6.816  -7.444 1.000 82.680 ? 1   ARG A CG  1 
ATOM 7    C CD  ? ARG A 1   1 ?   9.443   6.924  -7.477 1.000 82.680 ? 1   ARG A CD  1 
ATOM 8    N NE  ? ARG A 1   1 ?   9.912   8.126  -6.793 1.000 82.680 ? 1   ARG A NE  1 
ATOM 9    N NH1 ? ARG A 1   1 ?  12.140   7.512  -6.803 1.000 82.680 ? 1   ARG A NH1 1 
ATOM 10   N NH2 ? ARG A 1   1 ?  11.499   9.503  -5.865 1.000 82.680 ? 1   ARG A NH2 1 
ATOM 11   C CZ  ? ARG A 1   1 ?  11.183   8.378  -6.489 1.000 82.680 ? 1   ARG A CZ  1 
ATOM 12   N N   ? ILE A 1   2 ?   5.010   4.284  -9.930 1.000 89.060 ? 2   ILE A N   1 
ATOM 13   C CA  ? ILE A 1   2 ?   4.902   3.234 -10.937 1.000 89.060 ? 2   ILE A CA  1 
ATOM 14   C C   ? ILE A 1   2 ?   5.823   3.551 -12.113 1.000 89.060 ? 2   ILE A C   1 
ATOM 15   C CB  ? ILE A 1   2 ?   3.446   3.067 -11.426 1.000 89.060 ? 2   ILE A CB  1 
ATOM 16   O O   ? ILE A 1   2 ?   5.544   4.458 -12.901 1.000 89.060 ? 2   ILE A O   1 
ATOM 17   C CG1 ? ILE A 1   2 ?   2.531   2.682 -10.258 1.000 89.060 ? 2   ILE A CG1 1 
ATOM 18   C CG2 ? ILE A 1   2 ?   3.369   2.028 -12.548 1.000 89.060 ? 2   ILE A CG2 1 
ATOM 19   C CD1 ? ILE A 1   2 ?   2.762   1.272  -9.730 1.000 89.060 ? 2   ILE A CD1 1 
ATOM 20   N N   ? ILE A 1   3 ?   7.015   2.882 -12.197 1.000 90.390 ? 3   ILE A N   1 
ATOM 21   C CA  ? ILE A 1   3 ?   8.012   3.073 -13.245 1.000 90.390 ? 3   ILE A CA  1 
ATOM 22   C C   ? ILE A 1   3 ?   7.817   2.027 -14.340 1.000 90.390 ? 3   ILE A C   1 
ATOM 23   C CB  ? ILE A 1   3 ?   9.448   2.995 -12.680 1.000 90.390 ? 3   ILE A CB  1 
ATOM 24   O O   ? ILE A 1   3 ?   7.733   0.830 -14.056 1.000 90.390 ? 3   ILE A O   1 
ATOM 25   C CG1 ? ILE A 1   3 ?   9.610   3.959 -11.499 1.000 90.390 ? 3   ILE A CG1 1 
ATOM 26   C CG2 ? ILE A 1   3 ?  10.476   3.292 -13.775 1.000 90.390 ? 3   ILE A CG2 1 
ATOM 27   C CD1 ? ILE A 1   3 ?   9.352   5.418 -11.852 1.000 90.390 ? 3   ILE A CD1 1 
ATOM 28   N N   ? GLY A 1   4 ?   7.753   2.595 -15.615 1.000 91.030 ? 4   GLY A N   1 
ATOM 29   C CA  ? GLY A 1   4 ?   7.646   1.669 -16.730 1.000 91.030 ? 4   GLY A CA  1 
ATOM 30   C C   ? GLY A 1   4 ?   6.273   1.034 -16.849 1.000 91.030 ? 4   GLY A C   1 
ATOM 31   O O   ? GLY A 1   4 ?   6.130  -0.042 -17.433 1.000 91.030 ? 4   GLY A O   1 
ATOM 32   N N   ? GLY A 1   5 ?   5.206   1.692 -16.092 1.000 93.230 ? 5   GLY A N   1 
ATOM 33   C CA  ? GLY A 1   5 ?   3.838   1.198 -16.132 1.000 93.230 ? 5   GLY A CA  1 
ATOM 34   C C   ? GLY A 1   5 ?   3.011   1.822 -17.240 1.000 93.230 ? 5   GLY A C   1 
ATOM 35   O O   ? GLY A 1   5 ?   3.559   2.389 -18.187 1.000 93.230 ? 5   GLY A O   1 
ATOM 36   N N   ? TRP A 1   6 ?   1.743   1.598 -17.158 1.000 94.850 ? 6   TRP A N   1 
ATOM 37   C CA  ? TRP A 1   6 ?   0.780   2.116 -18.125 1.000 94.850 ? 6   TRP A CA  1 
ATOM 38   C C   ? TRP A 1   6 ?  -0.466   2.645 -17.423 1.000 94.850 ? 6   TRP A C   1 
ATOM 39   C CB  ? TRP A 1   6 ?   0.391   1.029 -19.131 1.000 94.850 ? 6   TRP A CB  1 
ATOM 40   O O   ? TRP A 1   6 ?  -0.664   2.402 -16.230 1.000 94.850 ? 6   TRP A O   1 
ATOM 41   C CG  ? TRP A 1   6 ?  -0.280  -0.161 -18.514 1.000 94.850 ? 6   TRP A CG  1 
ATOM 42   C CD1 ? TRP A 1   6 ?  -1.624  -0.364 -18.366 1.000 94.850 ? 6   TRP A CD1 1 
ATOM 43   C CD2 ? TRP A 1   6 ?   0.363  -1.310 -17.956 1.000 94.850 ? 6   TRP A CD2 1 
ATOM 44   C CE2 ? TRP A 1   6 ?  -0.654  -2.172 -17.488 1.000 94.850 ? 6   TRP A CE2 1 
ATOM 45   C CE3 ? TRP A 1   6 ?   1.702  -1.696 -17.807 1.000 94.850 ? 6   TRP A CE3 1 
ATOM 46   N NE1 ? TRP A 1   6 ?  -1.855  -1.572 -17.750 1.000 94.850 ? 6   TRP A NE1 1 
ATOM 47   C CH2 ? TRP A 1   6 ?   0.946  -3.752 -16.747 1.000 94.850 ? 6   TRP A CH2 1 
ATOM 48   C CZ2 ? TRP A 1   6 ?  -0.372  -3.398 -16.881 1.000 94.850 ? 6   TRP A CZ2 1 
ATOM 49   C CZ3 ? TRP A 1   6 ?   1.980  -2.917 -17.202 1.000 94.850 ? 6   TRP A CZ3 1 
ATOM 50   N N   ? ASP A 1   7 ?  -1.254   3.526 -18.193 1.000 95.370 ? 7   ASP A N   1 
ATOM 51   C CA  ? ASP A 1   7 ?  -2.546   3.963 -17.672 1.000 95.370 ? 7   ASP A CA  1 
ATOM 52   C C   ? ASP A 1   7 ?  -3.490   2.778 -17.481 1.000 95.370 ? 7   ASP A C   1 
ATOM 53   C CB  ? ASP A 1   7 ?  -3.180   4.995 -18.607 1.000 95.370 ? 7   ASP A CB  1 
ATOM 54   O O   ? ASP A 1   7 ?  -3.736   2.016 -18.419 1.000 95.370 ? 7   ASP A O   1 
ATOM 55   C CG  ? ASP A 1   7 ?  -2.437   6.320 -18.618 1.000 95.370 ? 7   ASP A CG  1 
ATOM 56   O OD1 ? ASP A 1   7 ?  -1.598   6.557 -17.722 1.000 95.370 ? 7   ASP A OD1 1 
ATOM 57   O OD2 ? ASP A 1   7 ?  -2.695   7.135 -19.530 1.000 95.370 ? 7   ASP A OD2 1 
ATOM 58   N N   ? CYS A 1   8 ?  -3.959   2.646 -16.246 1.000 95.790 ? 8   CYS A N   1 
ATOM 59   C CA  ? CYS A 1   8 ?  -4.955   1.611 -15.991 1.000 95.790 ? 8   CYS A CA  1 
ATOM 60   C C   ? CYS A 1   8 ?  -6.263   1.926 -16.708 1.000 95.790 ? 8   CYS A C   1 
ATOM 61   C CB  ? CYS A 1   8 ?  -5.207   1.467 -14.491 1.000 95.790 ? 8   CYS A CB  1 
ATOM 62   O O   ? CYS A 1   8 ?  -6.626   3.093 -16.862 1.000 95.790 ? 8   CYS A O   1 
ATOM 63   S SG  ? CYS A 1   8 ?  -3.767   0.896 -13.563 1.000 95.790 ? 8   CYS A SG  1 
ATOM 64   N N   ? THR A 1   9 ?  -6.849   0.800 -17.166 1.000 94.970 ? 9   THR A N   1 
ATOM 65   C CA  ? THR A 1   9 ?  -8.196   0.990 -17.692 1.000 94.970 ? 9   THR A CA  1 
ATOM 66   C C   ? THR A 1   9 ?  -9.151   1.431 -16.587 1.000 94.970 ? 9   THR A C   1 
ATOM 67   C CB  ? THR A 1   9 ?  -8.726  -0.299 -18.349 1.000 94.970 ? 9   THR A CB  1 
ATOM 68   O O   ? THR A 1   9 ?  -9.052   0.963 -15.451 1.000 94.970 ? 9   THR A O   1 
ATOM 69   C CG2 ? THR A 1   9 ? -10.084  -0.065 -19.001 1.000 94.970 ? 9   THR A CG2 1 
ATOM 70   O OG1 ? THR A 1   9 ?  -7.797  -0.736 -19.349 1.000 94.970 ? 9   THR A OG1 1 
ATOM 71   N N   ? LYS A 1  10 ? -10.021   2.396 -16.907 1.000 93.900 ? 10  LYS A N   1 
ATOM 72   C CA  ? LYS A 1  10 ? -11.003   2.864 -15.933 1.000 93.900 ? 10  LYS A CA  1 
ATOM 73   C C   ? LYS A 1  10 ? -11.751   1.693 -15.301 1.000 93.900 ? 10  LYS A C   1 
ATOM 74   C CB  ? LYS A 1  10 ? -11.995   3.825 -16.590 1.000 93.900 ? 10  LYS A CB  1 
ATOM 75   O O   ? LYS A 1  10 ? -12.157   0.760 -15.997 1.000 93.900 ? 10  LYS A O   1 
ATOM 76   C CG  ? LYS A 1  10 ? -12.843   4.612 -15.601 1.000 93.900 ? 10  LYS A CG  1 
ATOM 77   C CD  ? LYS A 1  10 ? -13.679   5.675 -16.302 1.000 93.900 ? 10  LYS A CD  1 
ATOM 78   C CE  ? LYS A 1  10 ? -14.546   6.446 -15.316 1.000 93.900 ? 10  LYS A CE  1 
ATOM 79   N NZ  ? LYS A 1  10 ? -15.326   7.526 -15.991 1.000 93.900 ? 10  LYS A NZ  1 
ATOM 80   N N   ? ASN A 1  11 ? -11.794   1.680 -13.938 1.000 92.880 ? 11  ASN A N   1 
ATOM 81   C CA  ? ASN A 1  11 ? -12.528   0.724 -13.117 1.000 92.880 ? 11  ASN A CA  1 
ATOM 82   C C   ? ASN A 1  11 ? -11.889  -0.661 -13.163 1.000 92.880 ? 11  ASN A C   1 
ATOM 83   C CB  ? ASN A 1  11 ? -13.991   0.648 -13.558 1.000 92.880 ? 11  ASN A CB  1 
ATOM 84   O O   ? ASN A 1  11 ? -12.488  -1.642 -12.718 1.000 92.880 ? 11  ASN A O   1 
ATOM 85   C CG  ? ASN A 1  11 ? -14.741   1.943 -13.317 1.000 92.880 ? 11  ASN A CG  1 
ATOM 86   N ND2 ? ASN A 1  11 ? -15.709   2.237 -14.177 1.000 92.880 ? 11  ASN A ND2 1 
ATOM 87   O OD1 ? ASN A 1  11 ? -14.452   2.675 -12.366 1.000 92.880 ? 11  ASN A OD1 1 
ATOM 88   N N   ? SER A 1  12 ? -10.717  -0.844 -13.742 1.000 95.130 ? 12  SER A N   1 
ATOM 89   C CA  ? SER A 1  12 ? -10.014  -2.122 -13.808 1.000 95.130 ? 12  SER A CA  1 
ATOM 90   C C   ? SER A 1  12 ?  -9.443  -2.510 -12.448 1.000 95.130 ? 12  SER A C   1 
ATOM 91   C CB  ? SER A 1  12 ?  -8.891  -2.063 -14.844 1.000 95.130 ? 12  SER A CB  1 
ATOM 92   O O   ? SER A 1  12 ?  -9.095  -3.671 -12.224 1.000 95.130 ? 12  SER A O   1 
ATOM 93   O OG  ? SER A 1  12 ?  -7.922  -1.094 -14.482 1.000 95.130 ? 12  SER A OG  1 
ATOM 94   N N   ? GLN A 1  13 ?  -9.287  -1.633 -11.520 1.000 96.640 ? 13  GLN A N   1 
ATOM 95   C CA  ? GLN A 1  13 ?  -8.809  -1.853 -10.159 1.000 96.640 ? 13  GLN A CA  1 
ATOM 96   C C   ? GLN A 1  13 ?  -9.824  -1.359  -9.133 1.000 96.640 ? 13  GLN A C   1 
ATOM 97   C CB  ? GLN A 1  13 ?  -7.464  -1.158  -9.944 1.000 96.640 ? 13  GLN A CB  1 
ATOM 98   O O   ? GLN A 1  13 ?  -9.541  -0.436  -8.366 1.000 96.640 ? 13  GLN A O   1 
ATOM 99   C CG  ? GLN A 1  13 ?  -6.419  -1.499 -10.998 1.000 96.640 ? 13  GLN A CG  1 
ATOM 100  C CD  ? GLN A 1  13 ?  -6.200  -2.993 -11.145 1.000 96.640 ? 13  GLN A CD  1 
ATOM 101  N NE2 ? GLN A 1  13 ?  -6.248  -3.481 -12.380 1.000 96.640 ? 13  GLN A NE2 1 
ATOM 102  O OE1 ? GLN A 1  13 ?  -5.987  -3.703 -10.157 1.000 96.640 ? 13  GLN A OE1 1 
ATOM 103  N N   ? PRO A 1  14 ? -11.000  -1.994  -8.986 1.000 96.970 ? 14  PRO A N   1 
ATOM 104  C CA  ? PRO A 1  14 ? -12.120  -1.493  -8.185 1.000 96.970 ? 14  PRO A CA  1 
ATOM 105  C C   ? PRO A 1  14 ? -11.889  -1.650  -6.684 1.000 96.970 ? 14  PRO A C   1 
ATOM 106  C CB  ? PRO A 1  14 ? -13.297  -2.354  -8.650 1.000 96.970 ? 14  PRO A CB  1 
ATOM 107  O O   ? PRO A 1  14 ? -12.620  -1.068  -5.879 1.000 96.970 ? 14  PRO A O   1 
ATOM 108  C CG  ? PRO A 1  14 ? -12.676  -3.628  -9.124 1.000 96.970 ? 14  PRO A CG  1 
ATOM 109  C CD  ? PRO A 1  14 ? -11.362  -3.304  -9.775 1.000 96.970 ? 14  PRO A CD  1 
ATOM 110  N N   ? TRP A 1  15 ? -10.786  -2.235  -6.281 1.000 97.770 ? 15  TRP A N   1 
ATOM 111  C CA  ? TRP A 1  15 ? -10.420  -2.443  -4.884 1.000 97.770 ? 15  TRP A CA  1 
ATOM 112  C C   ? TRP A 1  15 ?  -9.465  -1.354  -4.404 1.000 97.770 ? 15  TRP A C   1 
ATOM 113  C CB  ? TRP A 1  15 ?  -9.779  -3.821  -4.694 1.000 97.770 ? 15  TRP A CB  1 
ATOM 114  O O   ? TRP A 1  15 ?  -9.162  -1.267  -3.212 1.000 97.770 ? 15  TRP A O   1 
ATOM 115  C CG  ? TRP A 1  15 ?  -8.821  -4.201  -5.782 1.000 97.770 ? 15  TRP A CG  1 
ATOM 116  C CD1 ? TRP A 1  15 ?  -7.480  -3.938  -5.829 1.000 97.770 ? 15  TRP A CD1 1 
ATOM 117  C CD2 ? TRP A 1  15 ?  -9.132  -4.912  -6.985 1.000 97.770 ? 15  TRP A CD2 1 
ATOM 118  C CE2 ? TRP A 1  15 ?  -7.930  -5.045  -7.715 1.000 97.770 ? 15  TRP A CE2 1 
ATOM 119  C CE3 ? TRP A 1  15 ? -10.312  -5.451  -7.516 1.000 97.770 ? 15  TRP A CE3 1 
ATOM 120  N NE1 ? TRP A 1  15 ?  -6.939  -4.442  -6.989 1.000 97.770 ? 15  TRP A NE1 1 
ATOM 121  C CH2 ? TRP A 1  15 ?  -9.043  -6.213  -9.447 1.000 97.770 ? 15  TRP A CH2 1 
ATOM 122  C CZ2 ? TRP A 1  15 ?  -7.875  -5.695  -8.950 1.000 97.770 ? 15  TRP A CZ2 1 
ATOM 123  C CZ3 ? TRP A 1  15 ? -10.255  -6.097  -8.745 1.000 97.770 ? 15  TRP A CZ3 1 
ATOM 124  N N   ? GLN A 1  16 ?  -8.849  -0.618  -5.363 1.000 97.490 ? 16  GLN A N   1 
ATOM 125  C CA  ? GLN A 1  16 ?  -7.868   0.419  -5.059 1.000 97.490 ? 16  GLN A CA  1 
ATOM 126  C C   ? GLN A 1  16 ?  -8.502   1.564  -4.274 1.000 97.490 ? 16  GLN A C   1 
ATOM 127  C CB  ? GLN A 1  16 ?  -7.233   0.952  -6.345 1.000 97.490 ? 16  GLN A CB  1 
ATOM 128  O O   ? GLN A 1  16 ?  -9.565   2.065  -4.648 1.000 97.490 ? 16  GLN A O   1 
ATOM 129  C CG  ? GLN A 1  16 ?  -6.152   1.998  -6.109 1.000 97.490 ? 16  GLN A CG  1 
ATOM 130  C CD  ? GLN A 1  16 ?  -4.828   1.388  -5.689 1.000 97.490 ? 16  GLN A CD  1 
ATOM 131  N NE2 ? GLN A 1  16 ?  -4.057   2.130  -4.901 1.000 97.490 ? 16  GLN A NE2 1 
ATOM 132  O OE1 ? GLN A 1  16 ?  -4.500   0.260  -6.068 1.000 97.490 ? 16  GLN A OE1 1 
ATOM 133  N N   ? ALA A 1  17 ?  -7.849   1.964  -3.178 1.000 96.890 ? 17  ALA A N   1 
ATOM 134  C CA  ? ALA A 1  17 ?  -8.313   3.058  -2.329 1.000 96.890 ? 17  ALA A CA  1 
ATOM 135  C C   ? ALA A 1  17 ?  -7.274   4.174  -2.255 1.000 96.890 ? 17  ALA A C   1 
ATOM 136  C CB  ? ALA A 1  17 ?  -8.637   2.544  -0.929 1.000 96.890 ? 17  ALA A CB  1 
ATOM 137  O O   ? ALA A 1  17 ?  -6.073   3.907  -2.178 1.000 96.890 ? 17  ALA A O   1 
ATOM 138  N N   ? ALA A 1  18 ?  -7.782   5.384  -2.327 1.000 96.160 ? 18  ALA A N   1 
ATOM 139  C CA  ? ALA A 1  18 ?  -6.920   6.552  -2.165 1.000 96.160 ? 18  ALA A CA  1 
ATOM 140  C C   ? ALA A 1  18 ?  -7.065   7.151  -0.770 1.000 96.160 ? 18  ALA A C   1 
ATOM 141  C CB  ? ALA A 1  18 ?  -7.241   7.601  -3.227 1.000 96.160 ? 18  ALA A CB  1 
ATOM 142  O O   ? ALA A 1  18 ?  -8.160   7.551  -0.369 1.000 96.160 ? 18  ALA A O   1 
ATOM 143  N N   ? LEU A 1  19 ?  -5.945   7.177  -0.105 1.000 95.540 ? 19  LEU A N   1 
ATOM 144  C CA  ? LEU A 1  19 ?  -5.914   7.752   1.235 1.000 95.540 ? 19  LEU A CA  1 
ATOM 145  C C   ? LEU A 1  19 ?  -5.396   9.186   1.199 1.000 95.540 ? 19  LEU A C   1 
ATOM 146  C CB  ? LEU A 1  19 ?  -5.039   6.905   2.163 1.000 95.540 ? 19  LEU A CB  1 
ATOM 147  O O   ? LEU A 1  19 ?  -4.304   9.444   0.687 1.000 95.540 ? 19  LEU A O   1 
ATOM 148  C CG  ? LEU A 1  19 ?  -5.632   5.573   2.624 1.000 95.540 ? 19  LEU A CG  1 
ATOM 149  C CD1 ? LEU A 1  19 ?  -5.447   4.509   1.547 1.000 95.540 ? 19  LEU A CD1 1 
ATOM 150  C CD2 ? LEU A 1  19 ?  -4.995   5.129   3.937 1.000 95.540 ? 19  LEU A CD2 1 
ATOM 151  N N   ? TYR A 1  20 ?  -6.244  10.053   1.786 1.000 93.940 ? 20  TYR A N   1 
ATOM 152  C CA  ? TYR A 1  20 ?  -5.899  11.469   1.839 1.000 93.940 ? 20  TYR A CA  1 
ATOM 153  C C   ? TYR A 1  20 ?  -5.675  11.923   3.276 1.000 93.940 ? 20  TYR A C   1 
ATOM 154  C CB  ? TYR A 1  20 ?  -6.999  12.315   1.190 1.000 93.940 ? 20  TYR A CB  1 
ATOM 155  O O   ? TYR A 1  20 ?  -6.341  11.442   4.196 1.000 93.940 ? 20  TYR A O   1 
ATOM 156  C CG  ? TYR A 1  20 ?  -7.003  12.253  -0.318 1.000 93.940 ? 20  TYR A CG  1 
ATOM 157  C CD1 ? TYR A 1  20 ?  -6.467  13.290  -1.079 1.000 93.940 ? 20  TYR A CD1 1 
ATOM 158  C CD2 ? TYR A 1  20 ?  -7.542  11.158  -0.985 1.000 93.940 ? 20  TYR A CD2 1 
ATOM 159  C CE1 ? TYR A 1  20 ?  -6.470  13.237  -2.469 1.000 93.940 ? 20  TYR A CE1 1 
ATOM 160  C CE2 ? TYR A 1  20 ?  -7.551  11.095  -2.375 1.000 93.940 ? 20  TYR A CE2 1 
ATOM 161  O OH  ? TYR A 1  20 ?  -7.019  12.080  -4.483 1.000 93.940 ? 20  TYR A OH  1 
ATOM 162  C CZ  ? TYR A 1  20 ?  -7.013  12.138  -3.107 1.000 93.940 ? 20  TYR A CZ  1 
ATOM 163  N N   ? HIS A 1  21 ?  -4.719  12.710   3.403 1.000 91.220 ? 21  HIS A N   1 
ATOM 164  C CA  ? HIS A 1  21 ?  -4.604  13.551   4.589 1.000 91.220 ? 21  HIS A CA  1 
ATOM 165  C C   ? HIS A 1  21 ?  -4.944  15.003   4.270 1.000 91.220 ? 21  HIS A C   1 
ATOM 166  C CB  ? HIS A 1  21 ?  -3.194  13.459   5.176 1.000 91.220 ? 21  HIS A CB  1 
ATOM 167  O O   ? HIS A 1  21 ?  -4.185  15.685   3.579 1.000 91.220 ? 21  HIS A O   1 
ATOM 168  C CG  ? HIS A 1  21 ?  -3.030  14.204   6.462 1.000 91.220 ? 21  HIS A CG  1 
ATOM 169  C CD2 ? HIS A 1  21 ?  -3.849  14.319   7.534 1.000 91.220 ? 21  HIS A CD2 1 
ATOM 170  N ND1 ? HIS A 1  21 ?  -1.908  14.950   6.752 1.000 91.220 ? 21  HIS A ND1 1 
ATOM 171  C CE1 ? HIS A 1  21 ?  -2.044  15.492   7.950 1.000 91.220 ? 21  HIS A CE1 1 
ATOM 172  N NE2 ? HIS A 1  21 ?  -3.214  15.125   8.446 1.000 91.220 ? 21  HIS A NE2 1 
ATOM 173  N N   ? TYR A 1  22 ?  -6.201  15.384   4.760 1.000 87.860 ? 22  TYR A N   1 
ATOM 174  C CA  ? TYR A 1  22 ?  -6.775  16.646   4.305 1.000 87.860 ? 22  TYR A CA  1 
ATOM 175  C C   ? TYR A 1  22 ?  -6.937  16.656   2.790 1.000 87.860 ? 22  TYR A C   1 
ATOM 176  C CB  ? TYR A 1  22 ?  -5.900  17.824   4.745 1.000 87.860 ? 22  TYR A CB  1 
ATOM 177  O O   ? TYR A 1  22 ?  -7.655  15.824   2.231 1.000 87.860 ? 22  TYR A O   1 
ATOM 178  C CG  ? TYR A 1  22 ?  -5.785  17.969   6.243 1.000 87.860 ? 22  TYR A CG  1 
ATOM 179  C CD1 ? TYR A 1  22 ?  -6.875  18.378   7.008 1.000 87.860 ? 22  TYR A CD1 1 
ATOM 180  C CD2 ? TYR A 1  22 ?  -4.587  17.699   6.895 1.000 87.860 ? 22  TYR A CD2 1 
ATOM 181  C CE1 ? TYR A 1  22 ?  -6.773  18.515   8.389 1.000 87.860 ? 22  TYR A CE1 1 
ATOM 182  C CE2 ? TYR A 1  22 ?  -4.474  17.833   8.275 1.000 87.860 ? 22  TYR A CE2 1 
ATOM 183  O OH  ? TYR A 1  22 ?  -5.465  18.374  10.379 1.000 87.860 ? 22  TYR A OH  1 
ATOM 184  C CZ  ? TYR A 1  22 ?  -5.571  18.240   9.012 1.000 87.860 ? 22  TYR A CZ  1 
ATOM 185  N N   ? SER A 1  23 ?  -6.318  17.449   2.028 1.000 87.410 ? 23  SER A N   1 
ATOM 186  C CA  ? SER A 1  23 ?  -6.537  17.542   0.588 1.000 87.410 ? 23  SER A CA  1 
ATOM 187  C C   ? SER A 1  23 ?  -5.365  16.950  -0.188 1.000 87.410 ? 23  SER A C   1 
ATOM 188  C CB  ? SER A 1  23 ?  -6.751  18.998   0.171 1.000 87.410 ? 23  SER A CB  1 
ATOM 189  O O   ? SER A 1  23 ?  -5.379  16.926  -1.421 1.000 87.410 ? 23  SER A O   1 
ATOM 190  O OG  ? SER A 1  23 ?  -5.636  19.794   0.531 1.000 87.410 ? 23  SER A OG  1 
ATOM 191  N N   ? LYS A 1  24 ?  -4.461  16.326   0.588 1.000 89.610 ? 24  LYS A N   1 
ATOM 192  C CA  ? LYS A 1  24 ?  -3.263  15.803  -0.061 1.000 89.610 ? 24  LYS A CA  1 
ATOM 193  C C   ? LYS A 1  24 ?  -3.267  14.277  -0.076 1.000 89.610 ? 24  LYS A C   1 
ATOM 194  C CB  ? LYS A 1  24 ?  -2.004  16.316   0.640 1.000 89.610 ? 24  LYS A CB  1 
ATOM 195  O O   ? LYS A 1  24 ?  -3.462  13.641   0.962 1.000 89.610 ? 24  LYS A O   1 
ATOM 196  C CG  ? LYS A 1  24 ?  -0.707  15.920  -0.049 1.000 89.610 ? 24  LYS A CG  1 
ATOM 197  C CD  ? LYS A 1  24 ?   0.508  16.470   0.688 1.000 89.610 ? 24  LYS A CD  1 
ATOM 198  C CE  ? LYS A 1  24 ?   1.809  16.013   0.042 1.000 89.610 ? 24  LYS A CE  1 
ATOM 199  N NZ  ? LYS A 1  24 ?   3.003  16.537   0.771 1.000 89.610 ? 24  LYS A NZ  1 
ATOM 200  N N   ? PHE A 1  25 ?  -3.108  13.741  -1.280 1.000 91.570 ? 25  PHE A N   1 
ATOM 201  C CA  ? PHE A 1  25 ?  -2.963  12.296  -1.403 1.000 91.570 ? 25  PHE A CA  1 
ATOM 202  C C   ? PHE A 1  25 ?  -1.737  11.807  -0.641 1.000 91.570 ? 25  PHE A C   1 
ATOM 203  C CB  ? PHE A 1  25 ?  -2.862  11.888  -2.877 1.000 91.570 ? 25  PHE A CB  1 
ATOM 204  O O   ? PHE A 1  25 ?  -0.635  12.329  -0.828 1.000 91.570 ? 25  PHE A O   1 
ATOM 205  C CG  ? PHE A 1  25 ?  -2.540  10.433  -3.083 1.000 91.570 ? 25  PHE A CG  1 
ATOM 206  C CD1 ? PHE A 1  25 ?  -1.248  10.032  -3.402 1.000 91.570 ? 25  PHE A CD1 1 
ATOM 207  C CD2 ? PHE A 1  25 ?  -3.528   9.466  -2.959 1.000 91.570 ? 25  PHE A CD2 1 
ATOM 208  C CE1 ? PHE A 1  25 ?  -0.946   8.686  -3.594 1.000 91.570 ? 25  PHE A CE1 1 
ATOM 209  C CE2 ? PHE A 1  25 ?  -3.234   8.119  -3.150 1.000 91.570 ? 25  PHE A CE2 1 
ATOM 210  C CZ  ? PHE A 1  25 ?  -1.943   7.731  -3.468 1.000 91.570 ? 25  PHE A CZ  1 
ATOM 211  N N   ? GLN A 1  26 ?  -1.919  10.696   0.175 1.000 91.680 ? 26  GLN A N   1 
ATOM 212  C CA  ? GLN A 1  26 ?  -0.830  10.243   1.034 1.000 91.680 ? 26  GLN A CA  1 
ATOM 213  C C   ? GLN A 1  26 ?  -0.377   8.837   0.652 1.000 91.680 ? 26  GLN A C   1 
ATOM 214  C CB  ? GLN A 1  26 ?  -1.255  10.277   2.503 1.000 91.680 ? 26  GLN A CB  1 
ATOM 215  O O   ? GLN A 1  26 ?   0.819   8.590   0.482 1.000 91.680 ? 26  GLN A O   1 
ATOM 216  C CG  ? GLN A 1  26 ?  -0.109  10.054   3.480 1.000 91.680 ? 26  GLN A CG  1 
ATOM 217  C CD  ? GLN A 1  26 ?  -0.538  10.188   4.929 1.000 91.680 ? 26  GLN A CD  1 
ATOM 218  N NE2 ? GLN A 1  26 ?   0.038   9.363   5.797 1.000 91.680 ? 26  GLN A NE2 1 
ATOM 219  O OE1 ? GLN A 1  26 ?  -1.380  11.026   5.265 1.000 91.680 ? 26  GLN A OE1 1 
ATOM 220  N N   ? CYS A 1  27 ?  -1.326   7.921   0.558 1.000 95.320 ? 27  CYS A N   1 
ATOM 221  C CA  ? CYS A 1  27 ?  -1.044   6.520   0.264 1.000 95.320 ? 27  CYS A CA  1 
ATOM 222  C C   ? CYS A 1  27 ?  -2.213   5.869  -0.465 1.000 95.320 ? 27  CYS A C   1 
ATOM 223  C CB  ? CYS A 1  27 ?  -0.743   5.753   1.551 1.000 95.320 ? 27  CYS A CB  1 
ATOM 224  O O   ? CYS A 1  27 ?  -3.297   6.450  -0.552 1.000 95.320 ? 27  CYS A O   1 
ATOM 225  S SG  ? CYS A 1  27 ?   0.882   6.115   2.251 1.000 95.320 ? 27  CYS A SG  1 
ATOM 226  N N   ? GLY A 1  28 ?  -1.934   4.728  -0.950 1.000 96.140 ? 28  GLY A N   1 
ATOM 227  C CA  ? GLY A 1  28 ?  -2.990   3.861  -1.447 1.000 96.140 ? 28  GLY A CA  1 
ATOM 228  C C   ? GLY A 1  28 ?  -3.492   2.876  -0.408 1.000 96.140 ? 28  GLY A C   1 
ATOM 229  O O   ? GLY A 1  28 ?  -3.011   2.864   0.726 1.000 96.140 ? 28  GLY A O   1 
ATOM 230  N N   ? GLY A 1  29 ?  -4.456   2.073  -0.722 1.000 97.290 ? 29  GLY A N   1 
ATOM 231  C CA  ? GLY A 1  29 ?  -5.042   1.015   0.086 1.000 97.290 ? 29  GLY A CA  1 
ATOM 232  C C   ? GLY A 1  29 ?  -5.856   0.025  -0.725 1.000 97.290 ? 29  GLY A C   1 
ATOM 233  O O   ? GLY A 1  29 ?  -6.039   0.205  -1.931 1.000 97.290 ? 29  GLY A O   1 
ATOM 234  N N   ? VAL A 1  30 ?  -6.266  -1.022   0.021 1.000 98.380 ? 30  VAL A N   1 
ATOM 235  C CA  ? VAL A 1  30 ?  -7.026  -2.073  -0.646 1.000 98.380 ? 30  VAL A CA  1 
ATOM 236  C C   ? VAL A 1  30 ?  -8.279  -2.399   0.163 1.000 98.380 ? 30  VAL A C   1 
ATOM 237  C CB  ? VAL A 1  30 ?  -6.175  -3.348  -0.847 1.000 98.380 ? 30  VAL A CB  1 
ATOM 238  O O   ? VAL A 1  30 ?  -8.196  -2.684   1.360 1.000 98.380 ? 30  VAL A O   1 
ATOM 239  C CG1 ? VAL A 1  30 ?  -6.922  -4.366  -1.707 1.000 98.380 ? 30  VAL A CG1 1 
ATOM 240  C CG2 ? VAL A 1  30 ?  -4.829  -2.996  -1.478 1.000 98.380 ? 30  VAL A CG2 1 
ATOM 241  N N   ? LEU A 1  31 ?  -9.407  -2.269  -0.487 1.000 98.460 ? 31  LEU A N   1 
ATOM 242  C CA  ? LEU A 1  31 ? -10.655  -2.683   0.145 1.000 98.460 ? 31  LEU A CA  1 
ATOM 243  C C   ? LEU A 1  31 ? -10.756  -4.203   0.203 1.000 98.460 ? 31  LEU A C   1 
ATOM 244  C CB  ? LEU A 1  31 ? -11.855  -2.108  -0.611 1.000 98.460 ? 31  LEU A CB  1 
ATOM 245  O O   ? LEU A 1  31 ? -10.875  -4.862  -0.833 1.000 98.460 ? 31  LEU A O   1 
ATOM 246  C CG  ? LEU A 1  31 ? -13.225  -2.306   0.040 1.000 98.460 ? 31  LEU A CG  1 
ATOM 247  C CD1 ? LEU A 1  31 ? -13.300  -1.542   1.358 1.000 98.460 ? 31  LEU A CD1 1 
ATOM 248  C CD2 ? LEU A 1  31 ? -14.336  -1.861  -0.905 1.000 98.460 ? 31  LEU A CD2 1 
ATOM 249  N N   ? VAL A 1  32 ? -10.802  -4.818   1.447 1.000 98.310 ? 32  VAL A N   1 
ATOM 250  C CA  ? VAL A 1  32 ? -10.766  -6.268   1.605 1.000 98.310 ? 32  VAL A CA  1 
ATOM 251  C C   ? VAL A 1  32 ? -12.046  -6.746   2.288 1.000 98.310 ? 32  VAL A C   1 
ATOM 252  C CB  ? VAL A 1  32 ?  -9.530  -6.720   2.414 1.000 98.310 ? 32  VAL A CB  1 
ATOM 253  O O   ? VAL A 1  32 ? -12.300  -7.950   2.371 1.000 98.310 ? 32  VAL A O   1 
ATOM 254  C CG1 ? VAL A 1  32 ?  -8.248  -6.489   1.615 1.000 98.310 ? 32  VAL A CG1 1 
ATOM 255  C CG2 ? VAL A 1  32 ?  -9.470  -5.984   3.751 1.000 98.310 ? 32  VAL A CG2 1 
ATOM 256  N N   ? HIS A 1  33 ? -12.860  -5.804   2.707 1.000 98.200 ? 33  HIS A N   1 
ATOM 257  C CA  ? HIS A 1  33 ? -14.176  -5.913   3.326 1.000 98.200 ? 33  HIS A CA  1 
ATOM 258  C C   ? HIS A 1  33 ? -14.931  -4.589   3.252 1.000 98.200 ? 33  HIS A C   1 
ATOM 259  C CB  ? HIS A 1  33 ? -14.049  -6.364   4.782 1.000 98.200 ? 33  HIS A CB  1 
ATOM 260  O O   ? HIS A 1  33 ? -14.318  -3.519   3.267 1.000 98.200 ? 33  HIS A O   1 
ATOM 261  C CG  ? HIS A 1  33 ? -15.355  -6.724   5.415 1.000 98.200 ? 33  HIS A CG  1 
ATOM 262  C CD2 ? HIS A 1  33 ? -15.930  -7.928   5.644 1.000 98.200 ? 33  HIS A CD2 1 
ATOM 263  N ND1 ? HIS A 1  33 ? -16.234  -5.778   5.896 1.000 98.200 ? 33  HIS A ND1 1 
ATOM 264  C CE1 ? HIS A 1  33 ? -17.297  -6.387   6.395 1.000 98.200 ? 33  HIS A CE1 1 
ATOM 265  N NE2 ? HIS A 1  33 ? -17.137  -7.692   6.254 1.000 98.200 ? 33  HIS A NE2 1 
ATOM 266  N N   ? PRO A 1  34 ? -16.365  -4.661   3.160 1.000 97.930 ? 34  PRO A N   1 
ATOM 267  C CA  ? PRO A 1  34 ? -17.099  -3.400   3.032 1.000 97.930 ? 34  PRO A CA  1 
ATOM 268  C C   ? PRO A 1  34 ? -16.749  -2.399   4.131 1.000 97.930 ? 34  PRO A C   1 
ATOM 269  C CB  ? PRO A 1  34 ? -18.564  -3.832   3.135 1.000 97.930 ? 34  PRO A CB  1 
ATOM 270  O O   ? PRO A 1  34 ? -16.942  -1.193   3.957 1.000 97.930 ? 34  PRO A O   1 
ATOM 271  C CG  ? PRO A 1  34 ? -18.593  -5.219   2.577 1.000 97.930 ? 34  PRO A CG  1 
ATOM 272  C CD  ? PRO A 1  34 ? -17.342  -5.931   3.005 1.000 97.930 ? 34  PRO A CD  1 
ATOM 273  N N   ? GLU A 1  35 ? -16.153  -2.868   5.191 1.000 98.110 ? 35  GLU A N   1 
ATOM 274  C CA  ? GLU A 1  35 ? -15.854  -1.976   6.308 1.000 98.110 ? 35  GLU A CA  1 
ATOM 275  C C   ? GLU A 1  35 ? -14.351  -1.880   6.550 1.000 98.110 ? 35  GLU A C   1 
ATOM 276  C CB  ? GLU A 1  35 ? -16.562  -2.451   7.579 1.000 98.110 ? 35  GLU A CB  1 
ATOM 277  O O   ? GLU A 1  35 ? -13.909  -1.209   7.485 1.000 98.110 ? 35  GLU A O   1 
ATOM 278  C CG  ? GLU A 1  35 ? -18.078  -2.321   7.525 1.000 98.110 ? 35  GLU A CG  1 
ATOM 279  C CD  ? GLU A 1  35 ? -18.763  -2.738   8.817 1.000 98.110 ? 35  GLU A CD  1 
ATOM 280  O OE1 ? GLU A 1  35 ? -19.119  -1.853   9.628 1.000 98.110 ? 35  GLU A OE1 1 
ATOM 281  O OE2 ? GLU A 1  35 ? -18.944  -3.959   9.020 1.000 98.110 ? 35  GLU A OE2 1 
ATOM 282  N N   ? TRP A 1  36 ? -13.527  -2.605   5.723 1.000 98.430 ? 36  TRP A N   1 
ATOM 283  C CA  ? TRP A 1  36 ? -12.115  -2.677   6.085 1.000 98.430 ? 36  TRP A CA  1 
ATOM 284  C C   ? TRP A 1  36 ? -11.229  -2.453   4.864 1.000 98.430 ? 36  TRP A C   1 
ATOM 285  C CB  ? TRP A 1  36 ? -11.792  -4.029   6.726 1.000 98.430 ? 36  TRP A CB  1 
ATOM 286  O O   ? TRP A 1  36 ? -11.480  -3.016   3.796 1.000 98.430 ? 36  TRP A O   1 
ATOM 287  C CG  ? TRP A 1  36 ? -12.422  -4.231   8.072 1.000 98.430 ? 36  TRP A CG  1 
ATOM 288  C CD1 ? TRP A 1  36 ? -13.615  -4.843   8.339 1.000 98.430 ? 36  TRP A CD1 1 
ATOM 289  C CD2 ? TRP A 1  36 ? -11.891  -3.816   9.334 1.000 98.430 ? 36  TRP A CD2 1 
ATOM 290  C CE2 ? TRP A 1  36 ? -12.816  -4.209  10.326 1.000 98.430 ? 36  TRP A CE2 1 
ATOM 291  C CE3 ? TRP A 1  36 ? -10.722  -3.149   9.723 1.000 98.430 ? 36  TRP A CE3 1 
ATOM 292  N NE1 ? TRP A 1  36 ? -13.858  -4.833   9.694 1.000 98.430 ? 36  TRP A NE1 1 
ATOM 293  C CH2 ? TRP A 1  36 ? -11.455  -3.303  12.037 1.000 98.430 ? 36  TRP A CH2 1 
ATOM 294  C CZ2 ? TRP A 1  36 ? -12.607  -3.957  11.684 1.000 98.430 ? 36  TRP A CZ2 1 
ATOM 295  C CZ3 ? TRP A 1  36 ? -10.516  -2.899  11.075 1.000 98.430 ? 36  TRP A CZ3 1 
ATOM 296  N N   ? VAL A 1  37 ? -10.177  -1.616   5.053 1.000 98.490 ? 37  VAL A N   1 
ATOM 297  C CA  ? VAL A 1  37 ?  -9.134  -1.345   4.069 1.000 98.490 ? 37  VAL A CA  1 
ATOM 298  C C   ? VAL A 1  37 ?  -7.772  -1.734   4.640 1.000 98.490 ? 37  VAL A C   1 
ATOM 299  C CB  ? VAL A 1  37 ?  -9.128   0.140   3.642 1.000 98.490 ? 37  VAL A CB  1 
ATOM 300  O O   ? VAL A 1  37 ?  -7.492  -1.489   5.816 1.000 98.490 ? 37  VAL A O   1 
ATOM 301  C CG1 ? VAL A 1  37 ?  -7.871   0.466   2.838 1.000 98.490 ? 37  VAL A CG1 1 
ATOM 302  C CG2 ? VAL A 1  37 ? -10.383   0.466   2.833 1.000 98.490 ? 37  VAL A CG2 1 
ATOM 303  N N   ? VAL A 1  38 ?  -7.010  -2.391   3.806 1.000 98.460 ? 38  VAL A N   1 
ATOM 304  C CA  ? VAL A 1  38 ?  -5.632  -2.713   4.164 1.000 98.460 ? 38  VAL A CA  1 
ATOM 305  C C   ? VAL A 1  38 ?  -4.681  -1.715   3.508 1.000 98.460 ? 38  VAL A C   1 
ATOM 306  C CB  ? VAL A 1  38 ?  -5.261  -4.155   3.749 1.000 98.460 ? 38  VAL A CB  1 
ATOM 307  O O   ? VAL A 1  38 ?  -4.818  -1.403   2.323 1.000 98.460 ? 38  VAL A O   1 
ATOM 308  C CG1 ? VAL A 1  38 ?  -3.805  -4.459   4.100 1.000 98.460 ? 38  VAL A CG1 1 
ATOM 309  C CG2 ? VAL A 1  38 ?  -6.197  -5.160   4.418 1.000 98.460 ? 38  VAL A CG2 1 
ATOM 310  N N   ? THR A 1  39 ?  -3.673  -1.158   4.265 1.000 98.170 ? 39  THR A N   1 
ATOM 311  C CA  ? THR A 1  39 ?  -2.656  -0.235   3.772 1.000 98.170 ? 39  THR A CA  1 
ATOM 312  C C   ? THR A 1  39 ?  -1.342  -0.427   4.524 1.000 98.170 ? 39  THR A C   1 
ATOM 313  C CB  ? THR A 1  39 ?  -3.117   1.228   3.904 1.000 98.170 ? 39  THR A CB  1 
ATOM 314  O O   ? THR A 1  39 ?  -1.210  -1.350   5.330 1.000 98.170 ? 39  THR A O   1 
ATOM 315  C CG2 ? THR A 1  39 ?  -3.155   1.663   5.365 1.000 98.170 ? 39  THR A CG2 1 
ATOM 316  O OG1 ? THR A 1  39 ?  -2.211   2.075   3.188 1.000 98.170 ? 39  THR A OG1 1 
ATOM 317  N N   ? ALA A 1  40 ?  -0.385   0.328   4.205 1.000 97.770 ? 40  ALA A N   1 
ATOM 318  C CA  ? ALA A 1  40 ?   0.908   0.223   4.876 1.000 97.770 ? 40  ALA A CA  1 
ATOM 319  C C   ? ALA A 1  40 ?   0.894   0.962   6.211 1.000 97.770 ? 40  ALA A C   1 
ATOM 320  C CB  ? ALA A 1  40 ?   2.018   0.767   3.981 1.000 97.770 ? 40  ALA A CB  1 
ATOM 321  O O   ? ALA A 1  40 ?   0.339   2.058   6.315 1.000 97.770 ? 40  ALA A O   1 
ATOM 322  N N   ? ALA A 1  41 ?   1.551   0.376   7.225 1.000 97.500 ? 41  ALA A N   1 
ATOM 323  C CA  ? ALA A 1  41 ?   1.594   0.955   8.565 1.000 97.500 ? 41  ALA A CA  1 
ATOM 324  C C   ? ALA A 1  41 ?   2.380   2.263   8.572 1.000 97.500 ? 41  ALA A C   1 
ATOM 325  C CB  ? ALA A 1  41 ?   2.206  -0.035   9.553 1.000 97.500 ? 41  ALA A CB  1 
ATOM 326  O O   ? ALA A 1  41 ?   2.117   3.148   9.389 1.000 97.500 ? 41  ALA A O   1 
ATOM 327  N N   ? HIS A 1  42 ?   3.342   2.367   7.713 1.000 95.680 ? 42  HIS A N   1 
ATOM 328  C CA  ? HIS A 1  42 ?   4.163   3.572   7.673 1.000 95.680 ? 42  HIS A CA  1 
ATOM 329  C C   ? HIS A 1  42 ?   3.391   4.745   7.078 1.000 95.680 ? 42  HIS A C   1 
ATOM 330  C CB  ? HIS A 1  42 ?   5.441   3.323   6.870 1.000 95.680 ? 42  HIS A CB  1 
ATOM 331  O O   ? HIS A 1  42 ?   3.871   5.880   7.092 1.000 95.680 ? 42  HIS A O   1 
ATOM 332  C CG  ? HIS A 1  42 ?   5.227   3.313   5.390 1.000 95.680 ? 42  HIS A CG  1 
ATOM 333  C CD2 ? HIS A 1  42 ?   5.161   4.326   4.494 1.000 95.680 ? 42  HIS A CD2 1 
ATOM 334  N ND1 ? HIS A 1  42 ?   5.047   2.151   4.672 1.000 95.680 ? 42  HIS A ND1 1 
ATOM 335  C CE1 ? HIS A 1  42 ?   4.881   2.451   3.394 1.000 95.680 ? 42  HIS A CE1 1 
ATOM 336  N NE2 ? HIS A 1  42 ?   4.946   3.764   3.260 1.000 95.680 ? 42  HIS A NE2 1 
ATOM 337  N N   ? CYS A 1  43 ?   2.104   4.492   6.663 1.000 95.230 ? 43  CYS A N   1 
ATOM 338  C CA  ? CYS A 1  43 ?   1.249   5.532   6.101 1.000 95.230 ? 43  CYS A CA  1 
ATOM 339  C C   ? CYS A 1  43 ?   0.374   6.160   7.179 1.000 95.230 ? 43  CYS A C   1 
ATOM 340  C CB  ? CYS A 1  43 ?   0.371   4.960   4.988 1.000 95.230 ? 43  CYS A CB  1 
ATOM 341  O O   ? CYS A 1  43 ?  -0.499   6.975   6.879 1.000 95.230 ? 43  CYS A O   1 
ATOM 342  S SG  ? CYS A 1  43 ?   1.270   4.602   3.463 1.000 95.230 ? 43  CYS A SG  1 
ATOM 343  N N   ? ILE A 1  44 ?   0.579   5.907   8.406 1.000 94.180 ? 44  ILE A N   1 
ATOM 344  C CA  ? ILE A 1  44 ?  -0.288   6.305   9.509 1.000 94.180 ? 44  ILE A CA  1 
ATOM 345  C C   ? ILE A 1  44 ?  -0.272   7.825   9.656 1.000 94.180 ? 44  ILE A C   1 
ATOM 346  C CB  ? ILE A 1  44 ?   0.138   5.634  10.834 1.000 94.180 ? 44  ILE A CB  1 
ATOM 347  O O   ? ILE A 1  44 ?   0.775   8.459   9.501 1.000 94.180 ? 44  ILE A O   1 
ATOM 348  C CG1 ? ILE A 1  44 ?  -0.909   5.892  11.924 1.000 94.180 ? 44  ILE A CG1 1 
ATOM 349  C CG2 ? ILE A 1  44 ?   1.518   6.132  11.272 1.000 94.180 ? 44  ILE A CG2 1 
ATOM 350  C CD1 ? ILE A 1  44 ?  -0.788   4.970  13.129 1.000 94.180 ? 44  ILE A CD1 1 
ATOM 351  N N   ? ASN A 1  45 ?  -1.507   8.475   9.902 1.000 90.500 ? 45  ASN A N   1 
ATOM 352  C CA  ? ASN A 1  45 ?  -1.688   9.903  10.141 1.000 90.500 ? 45  ASN A CA  1 
ATOM 353  C C   ? ASN A 1  45 ?  -2.882  10.172  11.054 1.000 90.500 ? 45  ASN A C   1 
ATOM 354  C CB  ? ASN A 1  45 ?  -1.853  10.652   8.818 1.000 90.500 ? 45  ASN A CB  1 
ATOM 355  O O   ? ASN A 1  45 ?  -3.665   9.265  11.342 1.000 90.500 ? 45  ASN A O   1 
ATOM 356  C CG  ? ASN A 1  45 ?  -1.473  12.116   8.924 1.000 90.500 ? 45  ASN A CG  1 
ATOM 357  N ND2 ? ASN A 1  45 ?  -0.478  12.528   8.147 1.000 90.500 ? 45  ASN A ND2 1 
ATOM 358  O OD1 ? ASN A 1  45 ?  -2.068  12.870   9.698 1.000 90.500 ? 45  ASN A OD1 1 
ATOM 359  N N   ? ASP A 1  46 ?  -2.982  11.651  11.608 1.000 81.290 ? 46  ASP A N   1 
ATOM 360  C CA  ? ASP A 1  46 ?  -4.039  12.056  12.530 1.000 81.290 ? 46  ASP A CA  1 
ATOM 361  C C   ? ASP A 1  46 ?  -5.206  12.694  11.780 1.000 81.290 ? 46  ASP A C   1 
ATOM 362  C CB  ? ASP A 1  46 ?  -3.494  13.027  13.579 1.000 81.290 ? 46  ASP A CB  1 
ATOM 363  O O   ? ASP A 1  46 ?  -5.003  13.554  10.921 1.000 81.290 ? 46  ASP A O   1 
ATOM 364  C CG  ? ASP A 1  46 ?  -2.456  12.395  14.490 1.000 81.290 ? 46  ASP A CG  1 
ATOM 365  O OD1 ? ASP A 1  46 ?  -2.402  11.149  14.581 1.000 81.290 ? 46  ASP A OD1 1 
ATOM 366  O OD2 ? ASP A 1  46 ?  -1.687  13.149  15.124 1.000 81.290 ? 46  ASP A OD2 1 
ATOM 367  N N   ? ASN A 1  47 ?  -6.014  11.849  10.899 1.000 83.730 ? 47  ASN A N   1 
ATOM 368  C CA  ? ASN A 1  47 ?  -7.209  12.228  10.152 1.000 83.730 ? 47  ASN A CA  1 
ATOM 369  C C   ? ASN A 1  47 ?  -7.136  11.757   8.703 1.000 83.730 ? 47  ASN A C   1 
ATOM 370  C CB  ? ASN A 1  47 ?  -7.420  13.742  10.209 1.000 83.730 ? 47  ASN A CB  1 
ATOM 371  O O   ? ASN A 1  47 ?  -6.734  12.516   7.819 1.000 83.730 ? 47  ASN A O   1 
ATOM 372  C CG  ? ASN A 1  47 ?  -7.803  14.227  11.593 1.000 83.730 ? 47  ASN A CG  1 
ATOM 373  N ND2 ? ASN A 1  47 ?  -7.177  15.311  12.037 1.000 83.730 ? 47  ASN A ND2 1 
ATOM 374  O OD1 ? ASN A 1  47 ?  -8.655  13.633  12.259 1.000 83.730 ? 47  ASN A OD1 1 
ATOM 375  N N   ? TYR A 1  48 ?  -7.646  10.525   8.537 1.000 86.420 ? 48  TYR A N   1 
ATOM 376  C CA  ? TYR A 1  48 ?  -7.676   9.921   7.210 1.000 86.420 ? 48  TYR A CA  1 
ATOM 377  C C   ? TYR A 1  48 ?  -9.037  10.119   6.552 1.000 86.420 ? 48  TYR A C   1 
ATOM 378  C CB  ? TYR A 1  48 ?  -7.347   8.428   7.290 1.000 86.420 ? 48  TYR A CB  1 
ATOM 379  O O   ? TYR A 1  48 ? -10.069  10.085   7.225 1.000 86.420 ? 48  TYR A O   1 
ATOM 380  C CG  ? TYR A 1  48 ?  -5.899   8.141   7.603 1.000 86.420 ? 48  TYR A CG  1 
ATOM 381  C CD1 ? TYR A 1  48 ?  -4.903   8.365   6.655 1.000 86.420 ? 48  TYR A CD1 1 
ATOM 382  C CD2 ? TYR A 1  48 ?  -5.522   7.646   8.847 1.000 86.420 ? 48  TYR A CD2 1 
ATOM 383  C CE1 ? TYR A 1  48 ?  -3.567   8.100   6.938 1.000 86.420 ? 48  TYR A CE1 1 
ATOM 384  C CE2 ? TYR A 1  48 ?  -4.190   7.378   9.142 1.000 86.420 ? 48  TYR A CE2 1 
ATOM 385  O OH  ? TYR A 1  48 ?  -1.900   7.345   8.469 1.000 86.420 ? 48  TYR A OH  1 
ATOM 386  C CZ  ? TYR A 1  48 ?  -3.221   7.609   8.183 1.000 86.420 ? 48  TYR A CZ  1 
ATOM 387  N N   ? GLN A 1  49 ?  -8.928  10.555   5.299 1.000 92.220 ? 49  GLN A N   1 
ATOM 388  C CA  ? GLN A 1  49 ? -10.095  10.327   4.453 1.000 92.220 ? 49  GLN A CA  1 
ATOM 389  C C   ? GLN A 1  49 ?  -9.761   9.392   3.295 1.000 92.220 ? 49  GLN A C   1 
ATOM 390  C CB  ? GLN A 1  49 ? -10.637  11.654   3.917 1.000 92.220 ? 49  GLN A CB  1 
ATOM 391  O O   ? GLN A 1  49 ?  -8.610   9.323   2.858 1.000 92.220 ? 49  GLN A O   1 
ATOM 392  C CG  ? GLN A 1  49 ?  -9.642  12.423   3.059 1.000 92.220 ? 49  GLN A CG  1 
ATOM 393  C CD  ? GLN A 1  49 ? -10.157  13.788   2.644 1.000 92.220 ? 49  GLN A CD  1 
ATOM 394  N NE2 ? GLN A 1  49 ?  -9.668  14.289   1.515 1.000 92.220 ? 49  GLN A NE2 1 
ATOM 395  O OE1 ? GLN A 1  49 ? -10.989  14.388   3.333 1.000 92.220 ? 49  GLN A OE1 1 
ATOM 396  N N   ? LEU A 1  50 ? -10.837   8.636   2.927 1.000 95.310 ? 50  LEU A N   1 
ATOM 397  C CA  ? LEU A 1  50 ? -10.609   7.620   1.905 1.000 95.310 ? 50  LEU A CA  1 
ATOM 398  C C   ? LEU A 1  50 ? -11.586   7.785   0.747 1.000 95.310 ? 50  LEU A C   1 
ATOM 399  C CB  ? LEU A 1  50 ? -10.741   6.217   2.505 1.000 95.310 ? 50  LEU A CB  1 
ATOM 400  O O   ? LEU A 1  50 ? -12.762   8.089   0.960 1.000 95.310 ? 50  LEU A O   1 
ATOM 401  C CG  ? LEU A 1  50 ? -10.436   5.048   1.567 1.000 95.310 ? 50  LEU A CG  1 
ATOM 402  C CD1 ? LEU A 1  50 ?  -9.527   4.037   2.260 1.000 95.310 ? 50  LEU A CD1 1 
ATOM 403  C CD2 ? LEU A 1  50 ? -11.727   4.384   1.103 1.000 95.310 ? 50  LEU A CD2 1 
ATOM 404  N N   ? TRP A 1  51 ? -11.034   7.670  -0.432 1.000 96.470 ? 51  TRP A N   1 
ATOM 405  C CA  ? TRP A 1  51 ? -11.852   7.648  -1.640 1.000 96.470 ? 51  TRP A CA  1 
ATOM 406  C C   ? TRP A 1  51 ? -11.760   6.294  -2.336 1.000 96.470 ? 51  TRP A C   1 
ATOM 407  C CB  ? TRP A 1  51 ? -11.424   8.760  -2.601 1.000 96.470 ? 51  TRP A CB  1 
ATOM 408  O O   ? TRP A 1  51 ? -10.662   5.781  -2.567 1.000 96.470 ? 51  TRP A O   1 
ATOM 409  C CG  ? TRP A 1  51 ? -11.852  10.132  -2.174 1.000 96.470 ? 51  TRP A CG  1 
ATOM 410  C CD1 ? TRP A 1  51 ? -11.141  11.018  -1.413 1.000 96.470 ? 51  TRP A CD1 1 
ATOM 411  C CD2 ? TRP A 1  51 ? -13.094  10.773  -2.481 1.000 96.470 ? 51  TRP A CD2 1 
ATOM 412  C CE2 ? TRP A 1  51 ? -13.068  12.048  -1.874 1.000 96.470 ? 51  TRP A CE2 1 
ATOM 413  C CE3 ? TRP A 1  51 ? -14.227  10.393  -3.213 1.000 96.470 ? 51  TRP A CE3 1 
ATOM 414  N NE1 ? TRP A 1  51 ? -11.867  12.172  -1.229 1.000 96.470 ? 51  TRP A NE1 1 
ATOM 415  C CH2 ? TRP A 1  51 ? -15.229  12.549  -2.697 1.000 96.470 ? 51  TRP A CH2 1 
ATOM 416  C CZ2 ? TRP A 1  51 ? -14.133  12.946  -1.976 1.000 96.470 ? 51  TRP A CZ2 1 
ATOM 417  C CZ3 ? TRP A 1  51 ? -15.286  11.288  -3.313 1.000 96.470 ? 51  TRP A CZ3 1 
ATOM 418  N N   ? LEU A 1  52 ? -12.977   5.690  -2.658 1.000 97.180 ? 52  LEU A N   1 
ATOM 419  C CA  ? LEU A 1  52 ? -13.104   4.451  -3.417 1.000 97.180 ? 52  LEU A CA  1 
ATOM 420  C C   ? LEU A 1  52 ? -13.741   4.710  -4.778 1.000 97.180 ? 52  LEU A C   1 
ATOM 421  C CB  ? LEU A 1  52 ? -13.936   3.428  -2.638 1.000 97.180 ? 52  LEU A CB  1 
ATOM 422  O O   ? LEU A 1  52 ? -14.511   5.660  -4.937 1.000 97.180 ? 52  LEU A O   1 
ATOM 423  C CG  ? LEU A 1  52 ? -13.371   2.982  -1.289 1.000 97.180 ? 52  LEU A CG  1 
ATOM 424  C CD1 ? LEU A 1  52 ? -14.478   2.395  -0.419 1.000 97.180 ? 52  LEU A CD1 1 
ATOM 425  C CD2 ? LEU A 1  52 ? -12.247   1.971  -1.487 1.000 97.180 ? 52  LEU A CD2 1 
ATOM 426  N N   ? GLY A 1  53 ? -13.275   3.872  -5.819 1.000 95.830 ? 53  GLY A N   1 
ATOM 427  C CA  ? GLY A 1  53 ? -13.943   3.911  -7.111 1.000 95.830 ? 53  GLY A CA  1 
ATOM 428  C C   ? GLY A 1  53 ? -13.493   5.070  -7.980 1.000 95.830 ? 53  GLY A C   1 
ATOM 429  O O   ? GLY A 1  53 ? -14.149   5.403  -8.969 1.000 95.830 ? 53  GLY A O   1 
ATOM 430  N N   ? ARG A 1  54 ? -12.299   5.660  -7.580 1.000 93.780 ? 54  ARG A N   1 
ATOM 431  C CA  ? ARG A 1  54 ? -11.768   6.779  -8.351 1.000 93.780 ? 54  ARG A CA  1 
ATOM 432  C C   ? ARG A 1  54 ? -10.673   6.316  -9.305 1.000 93.780 ? 54  ARG A C   1 
ATOM 433  C CB  ? ARG A 1  54 ? -11.227   7.866  -7.419 1.000 93.780 ? 54  ARG A CB  1 
ATOM 434  O O   ? ARG A 1  54 ?  -9.838   5.484  -8.943 1.000 93.780 ? 54  ARG A O   1 
ATOM 435  C CG  ? ARG A 1  54 ? -12.306   8.611  -6.649 1.000 93.780 ? 54  ARG A CG  1 
ATOM 436  C CD  ? ARG A 1  54 ? -11.729   9.772  -5.851 1.000 93.780 ? 54  ARG A CD  1 
ATOM 437  N NE  ? ARG A 1  54 ? -11.292  10.860  -6.722 1.000 93.780 ? 54  ARG A NE  1 
ATOM 438  N NH1 ? ARG A 1  54 ? -10.871  12.343  -5.001 1.000 93.780 ? 54  ARG A NH1 1 
ATOM 439  N NH2 ? ARG A 1  54 ? -10.517  12.973  -7.177 1.000 93.780 ? 54  ARG A NH2 1 
ATOM 440  C CZ  ? ARG A 1  54 ? -10.894  12.056  -6.298 1.000 93.780 ? 54  ARG A CZ  1 
ATOM 441  N N   ? TYR A 1  55 ? -10.771   6.856 -10.524 1.000 95.280 ? 55  TYR A N   1 
ATOM 442  C CA  ? TYR A 1  55 ?  -9.747   6.624 -11.536 1.000 95.280 ? 55  TYR A CA  1 
ATOM 443  C C   ? TYR A 1  55 ?  -8.767   7.790 -11.598 1.000 95.280 ? 55  TYR A C   1 
ATOM 444  C CB  ? TYR A 1  55 ? -10.388   6.409 -12.911 1.000 95.280 ? 55  TYR A CB  1 
ATOM 445  O O   ? TYR A 1  55 ?  -7.555   7.585 -11.704 1.000 95.280 ? 55  TYR A O   1 
ATOM 446  C CG  ? TYR A 1  55 ?  -9.388   6.277 -14.033 1.000 95.280 ? 55  TYR A CG  1 
ATOM 447  C CD1 ? TYR A 1  55 ?  -9.288   7.252 -15.022 1.000 95.280 ? 55  TYR A CD1 1 
ATOM 448  C CD2 ? TYR A 1  55 ?  -8.542   5.176 -14.108 1.000 95.280 ? 55  TYR A CD2 1 
ATOM 449  C CE1 ? TYR A 1  55 ?  -8.370   7.134 -16.060 1.000 95.280 ? 55  TYR A CE1 1 
ATOM 450  C CE2 ? TYR A 1  55 ?  -7.619   5.046 -15.141 1.000 95.280 ? 55  TYR A CE2 1 
ATOM 451  O OH  ? TYR A 1  55 ?  -6.629   5.906 -17.135 1.000 95.280 ? 55  TYR A OH  1 
ATOM 452  C CZ  ? TYR A 1  55 ?  -7.540   6.029 -16.110 1.000 95.280 ? 55  TYR A CZ  1 
ATOM 453  N N   ? ASN A 1  56 ?  -9.212   9.017 -11.547 1.000 95.130 ? 56  ASN A N   1 
ATOM 454  C CA  ? ASN A 1  56 ?  -8.440  10.255 -11.536 1.000 95.130 ? 56  ASN A CA  1 
ATOM 455  C C   ? ASN A 1  56 ?  -8.531  10.960 -10.186 1.000 95.130 ? 56  ASN A C   1 
ATOM 456  C CB  ? ASN A 1  56 ?  -8.906  11.188 -12.655 1.000 95.130 ? 56  ASN A CB  1 
ATOM 457  O O   ? ASN A 1  56 ?  -9.625  11.145  -9.650 1.000 95.130 ? 56  ASN A O   1 
ATOM 458  C CG  ? ASN A 1  56 ?  -8.037  12.423 -12.786 1.000 95.130 ? 56  ASN A CG  1 
ATOM 459  N ND2 ? ASN A 1  56 ?  -7.328  12.534 -13.904 1.000 95.130 ? 56  ASN A ND2 1 
ATOM 460  O OD1 ? ASN A 1  56 ?  -8.001  13.270 -11.890 1.000 95.130 ? 56  ASN A OD1 1 
ATOM 461  N N   ? LEU A 1  57 ?  -7.382  11.447  -9.651 1.000 92.040 ? 57  LEU A N   1 
ATOM 462  C CA  ? LEU A 1  57 ?  -7.312  11.994  -8.300 1.000 92.040 ? 57  LEU A CA  1 
ATOM 463  C C   ? LEU A 1  57 ?  -7.983  13.362  -8.232 1.000 92.040 ? 57  LEU A C   1 
ATOM 464  C CB  ? LEU A 1  57 ?  -5.856  12.103  -7.840 1.000 92.040 ? 57  LEU A CB  1 
ATOM 465  O O   ? LEU A 1  57 ?  -8.432  13.785  -7.165 1.000 92.040 ? 57  LEU A O   1 
ATOM 466  C CG  ? LEU A 1  57 ?  -5.163  10.792  -7.465 1.000 92.040 ? 57  LEU A CG  1 
ATOM 467  C CD1 ? LEU A 1  57 ?  -3.696  11.044  -7.136 1.000 92.040 ? 57  LEU A CD1 1 
ATOM 468  C CD2 ? LEU A 1  57 ?  -5.874  10.128  -6.291 1.000 92.040 ? 57  LEU A CD2 1 
ATOM 469  N N   ? PHE A 1  58 ?  -8.262  14.057  -9.332 1.000 89.270 ? 58  PHE A N   1 
ATOM 470  C CA  ? PHE A 1  58 ?  -8.646  15.461  -9.236 1.000 89.270 ? 58  PHE A CA  1 
ATOM 471  C C   ? PHE A 1  58 ?  -9.926  15.726 -10.019 1.000 89.270 ? 58  PHE A C   1 
ATOM 472  C CB  ? PHE A 1  58 ?  -7.520  16.364  -9.748 1.000 89.270 ? 58  PHE A CB  1 
ATOM 473  O O   ? PHE A 1  58 ? -10.516  16.803  -9.908 1.000 89.270 ? 58  PHE A O   1 
ATOM 474  C CG  ? PHE A 1  58 ?  -6.221  16.194  -9.007 1.000 89.270 ? 58  PHE A CG  1 
ATOM 475  C CD1 ? PHE A 1  58 ?  -6.093  16.627  -7.693 1.000 89.270 ? 58  PHE A CD1 1 
ATOM 476  C CD2 ? PHE A 1  58 ?  -5.128  15.601  -9.624 1.000 89.270 ? 58  PHE A CD2 1 
ATOM 477  C CE1 ? PHE A 1  58 ?  -4.892  16.471  -7.004 1.000 89.270 ? 58  PHE A CE1 1 
ATOM 478  C CE2 ? PHE A 1  58 ?  -3.925  15.441  -8.943 1.000 89.270 ? 58  PHE A CE2 1 
ATOM 479  C CZ  ? PHE A 1  58 ?  -3.809  15.878  -7.633 1.000 89.270 ? 58  PHE A CZ  1 
ATOM 480  N N   ? GLU A 1  59 ? -10.400  14.660 -10.702 1.000 92.480 ? 59  GLU A N   1 
ATOM 481  C CA  ? GLU A 1  59 ? -11.649  14.813 -11.443 1.000 92.480 ? 59  GLU A CA  1 
ATOM 482  C C   ? GLU A 1  59 ? -12.837  14.304 -10.631 1.000 92.480 ? 59  GLU A C   1 
ATOM 483  C CB  ? GLU A 1  59 ? -11.573  14.077 -12.783 1.000 92.480 ? 59  GLU A CB  1 
ATOM 484  O O   ? GLU A 1  59 ? -12.697  13.379  -9.829 1.000 92.480 ? 59  GLU A O   1 
ATOM 485  C CG  ? GLU A 1  59 ? -10.642  14.732 -13.793 1.000 92.480 ? 59  GLU A CG  1 
ATOM 486  C CD  ? GLU A 1  59 ? -10.810  14.190 -15.203 1.000 92.480 ? 59  GLU A CD  1 
ATOM 487  O OE1 ? GLU A 1  59 ? -10.193  14.741 -16.143 1.000 92.480 ? 59  GLU A OE1 1 
ATOM 488  O OE2 ? GLU A 1  59 ? -11.565  13.206 -15.370 1.000 92.480 ? 59  GLU A OE2 1 
ATOM 489  N N   ? HIS A 1  60 ? -13.874  15.034 -10.819 1.000 92.030 ? 60  HIS A N   1 
ATOM 490  C CA  ? HIS A 1  60 ? -15.114  14.521 -10.247 1.000 92.030 ? 60  HIS A CA  1 
ATOM 491  C C   ? HIS A 1  60 ? -15.600  13.288 -11.002 1.000 92.030 ? 60  HIS A C   1 
ATOM 492  C CB  ? HIS A 1  60 ? -16.195  15.602 -10.255 1.000 92.030 ? 60  HIS A CB  1 
ATOM 493  O O   ? HIS A 1  60 ? -15.794  13.337 -12.218 1.000 92.030 ? 60  HIS A O   1 
ATOM 494  C CG  ? HIS A 1  60 ? -17.503  15.148  -9.689 1.000 92.030 ? 60  HIS A CG  1 
ATOM 495  C CD2 ? HIS A 1  60 ? -18.682  14.866 -10.290 1.000 92.030 ? 60  HIS A CD2 1 
ATOM 496  N ND1 ? HIS A 1  60 ? -17.697  14.938  -8.341 1.000 92.030 ? 60  HIS A ND1 1 
ATOM 497  C CE1 ? HIS A 1  60 ? -18.943  14.545  -8.138 1.000 92.030 ? 60  HIS A CE1 1 
ATOM 498  N NE2 ? HIS A 1  60 ? -19.562  14.493  -9.305 1.000 92.030 ? 60  HIS A NE2 1 
ATOM 499  N N   ? GLU A 1  61 ? -15.773  12.157 -10.276 1.000 93.870 ? 61  GLU A N   1 
ATOM 500  C CA  ? GLU A 1  61 ? -16.266  10.904 -10.840 1.000 93.870 ? 61  GLU A CA  1 
ATOM 501  C C   ? GLU A 1  61 ? -17.488  10.399 -10.078 1.000 93.870 ? 61  GLU A C   1 
ATOM 502  C CB  ? GLU A 1  61 ? -15.165   9.841 -10.833 1.000 93.870 ? 61  GLU A CB  1 
ATOM 503  O O   ? GLU A 1  61 ? -17.451  10.269  -8.852 1.000 93.870 ? 61  GLU A O   1 
ATOM 504  C CG  ? GLU A 1  61 ? -13.954  10.203 -11.681 1.000 93.870 ? 61  GLU A CG  1 
ATOM 505  C CD  ? GLU A 1  61 ? -12.830   9.184 -11.589 1.000 93.870 ? 61  GLU A CD  1 
ATOM 506  O OE1 ? GLU A 1  61 ? -12.451   8.603 -12.631 1.000 93.870 ? 61  GLU A OE1 1 
ATOM 507  O OE2 ? GLU A 1  61 ? -12.325   8.964 -10.466 1.000 93.870 ? 61  GLU A OE2 1 
ATOM 508  N N   ? ASP A 1  62 ? -18.568  10.227 -10.776 1.000 93.630 ? 62  ASP A N   1 
ATOM 509  C CA  ? ASP A 1  62 ? -19.832   9.845 -10.155 1.000 93.630 ? 62  ASP A CA  1 
ATOM 510  C C   ? ASP A 1  62 ? -19.738   8.456  -9.527 1.000 93.630 ? 62  ASP A C   1 
ATOM 511  C CB  ? ASP A 1  62 ? -20.968   9.883 -11.180 1.000 93.630 ? 62  ASP A CB  1 
ATOM 512  O O   ? ASP A 1  62 ? -20.534   8.109  -8.652 1.000 93.630 ? 62  ASP A O   1 
ATOM 513  C CG  ? ASP A 1  62 ? -20.688   9.031 -12.406 1.000 93.630 ? 62  ASP A CG  1 
ATOM 514  O OD1 ? ASP A 1  62 ? -19.528   8.612 -12.606 1.000 93.630 ? 62  ASP A OD1 1 
ATOM 515  O OD2 ? ASP A 1  62 ? -21.637   8.780 -13.181 1.000 93.630 ? 62  ASP A OD2 1 
ATOM 516  N N   ? THR A 1  63 ? -18.715   7.692  -9.826 1.000 93.880 ? 63  THR A N   1 
ATOM 517  C CA  ? THR A 1  63 ? -18.511   6.350  -9.293 1.000 93.880 ? 63  THR A CA  1 
ATOM 518  C C   ? THR A 1  63 ? -17.747   6.403  -7.973 1.000 93.880 ? 63  THR A C   1 
ATOM 519  C CB  ? THR A 1  63 ? -17.750   5.461 -10.293 1.000 93.880 ? 63  THR A CB  1 
ATOM 520  O O   ? THR A 1  63 ? -17.744   5.434  -7.211 1.000 93.880 ? 63  THR A O   1 
ATOM 521  C CG2 ? THR A 1  63 ? -18.556   5.258 -11.572 1.000 93.880 ? 63  THR A CG2 1 
ATOM 522  O OG1 ? THR A 1  63 ? -16.501   6.082 -10.622 1.000 93.880 ? 63  THR A OG1 1 
ATOM 523  N N   ? ALA A 1  64 ? -17.040   7.538  -7.642 1.000 95.340 ? 64  ALA A N   1 
ATOM 524  C CA  ? ALA A 1  64 ? -16.189   7.672  -6.462 1.000 95.340 ? 64  ALA A CA  1 
ATOM 525  C C   ? ALA A 1  64 ? -17.027   7.809  -5.194 1.000 95.340 ? 64  ALA A C   1 
ATOM 526  C CB  ? ALA A 1  64 ? -15.257   8.872  -6.611 1.000 95.340 ? 64  ALA A CB  1 
ATOM 527  O O   ? ALA A 1  64 ? -18.072   8.464  -5.201 1.000 95.340 ? 64  ALA A O   1 
ATOM 528  N N   ? GLN A 1  65 ? -16.593   7.147  -4.135 1.000 95.620 ? 65  GLN A N   1 
ATOM 529  C CA  ? GLN A 1  65 ? -17.218   7.174  -2.817 1.000 95.620 ? 65  GLN A CA  1 
ATOM 530  C C   ? GLN A 1  65 ? -16.261   7.727  -1.765 1.000 95.620 ? 65  GLN A C   1 
ATOM 531  C CB  ? GLN A 1  65 ? -17.686   5.774  -2.416 1.000 95.620 ? 65  GLN A CB  1 
ATOM 532  O O   ? GLN A 1  65 ? -15.126   7.260  -1.643 1.000 95.620 ? 65  GLN A O   1 
ATOM 533  C CG  ? GLN A 1  65 ? -18.564   5.096  -3.460 1.000 95.620 ? 65  GLN A CG  1 
ATOM 534  C CD  ? GLN A 1  65 ? -18.947   3.680  -3.075 1.000 95.620 ? 65  GLN A CD  1 
ATOM 535  N NE2 ? GLN A 1  65 ? -18.896   2.768  -4.040 1.000 95.620 ? 65  GLN A NE2 1 
ATOM 536  O OE1 ? GLN A 1  65 ? -19.287   3.407  -1.919 1.000 95.620 ? 65  GLN A OE1 1 
ATOM 537  N N   ? PHE A 1  66 ? -16.764   8.751  -1.141 1.000 95.360 ? 66  PHE A N   1 
ATOM 538  C CA  ? PHE A 1  66 ? -16.029   9.257   0.012 1.000 95.360 ? 66  PHE A CA  1 
ATOM 539  C C   ? PHE A 1  66 ? -16.442   8.524   1.282 1.000 95.360 ? 66  PHE A C   1 
ATOM 540  C CB  ? PHE A 1  66 ? -16.257  10.763   0.177 1.000 95.360 ? 66  PHE A CB  1 
ATOM 541  O O   ? PHE A 1  66 ? -17.634   8.401   1.574 1.000 95.360 ? 66  PHE A O   1 
ATOM 542  C CG  ? PHE A 1  66 ? -15.656  11.334   1.433 1.000 95.360 ? 66  PHE A CG  1 
ATOM 543  C CD1 ? PHE A 1  66 ? -16.454  11.622   2.533 1.000 95.360 ? 66  PHE A CD1 1 
ATOM 544  C CD2 ? PHE A 1  66 ? -14.292  11.583   1.513 1.000 95.360 ? 66  PHE A CD2 1 
ATOM 545  C CE1 ? PHE A 1  66 ? -15.901  12.150   3.697 1.000 95.360 ? 66  PHE A CE1 1 
ATOM 546  C CE2 ? PHE A 1  66 ? -13.732  12.111   2.673 1.000 95.360 ? 66  PHE A CE2 1 
ATOM 547  C CZ  ? PHE A 1  66 ? -14.538  12.394   3.764 1.000 95.360 ? 66  PHE A CZ  1 
ATOM 548  N N   ? VAL A 1  67 ? -15.392   7.994   1.988 1.000 94.180 ? 67  VAL A N   1 
ATOM 549  C CA  ? VAL A 1  67 ? -15.647   7.287   3.238 1.000 94.180 ? 67  VAL A CA  1 
ATOM 550  C C   ? VAL A 1  67 ? -14.689   7.784   4.318 1.000 94.180 ? 67  VAL A C   1 
ATOM 551  C CB  ? VAL A 1  67 ? -15.507   5.758   3.064 1.000 94.180 ? 67  VAL A CB  1 
ATOM 552  O O   ? VAL A 1  67 ? -13.483   7.895   4.084 1.000 94.180 ? 67  VAL A O   1 
ATOM 553  C CG1 ? VAL A 1  67 ? -15.925   5.028   4.340 1.000 94.180 ? 67  VAL A CG1 1 
ATOM 554  C CG2 ? VAL A 1  67 ? -16.337   5.278   1.875 1.000 94.180 ? 67  VAL A CG2 1 
ATOM 555  N N   ? GLN A 1  68 ? -15.269   8.081   5.540 1.000 94.750 ? 68  GLN A N   1 
ATOM 556  C CA  ? GLN A 1  68 ? -14.420   8.476   6.658 1.000 94.750 ? 68  GLN A CA  1 
ATOM 557  C C   ? GLN A 1  68 ? -13.784   7.258   7.323 1.000 94.750 ? 68  GLN A C   1 
ATOM 558  C CB  ? GLN A 1  68 ? -15.222   9.276   7.686 1.000 94.750 ? 68  GLN A CB  1 
ATOM 559  O O   ? GLN A 1  68 ? -14.409   6.199   7.418 1.000 94.750 ? 68  GLN A O   1 
ATOM 560  C CG  ? GLN A 1  68 ? -15.652  10.652   7.194 1.000 94.750 ? 68  GLN A CG  1 
ATOM 561  C CD  ? GLN A 1  68 ? -14.501  11.639   7.132 1.000 94.750 ? 68  GLN A CD  1 
ATOM 562  N NE2 ? GLN A 1  68 ? -14.570  12.572   6.188 1.000 94.750 ? 68  GLN A NE2 1 
ATOM 563  O OE1 ? GLN A 1  68 ? -13.559  11.565   7.927 1.000 94.750 ? 68  GLN A OE1 1 
ATOM 564  N N   ? VAL A 1  69 ? -12.477   7.470   7.675 1.000 95.480 ? 69  VAL A N   1 
ATOM 565  C CA  ? VAL A 1  69 ? -11.804   6.439   8.458 1.000 95.480 ? 69  VAL A CA  1 
ATOM 566  C C   ? VAL A 1  69 ? -12.050   6.677   9.946 1.000 95.480 ? 69  VAL A C   1 
ATOM 567  C CB  ? VAL A 1  69 ? -10.286   6.406   8.167 1.000 95.480 ? 69  VAL A CB  1 
ATOM 568  O O   ? VAL A 1  69 ? -11.749   7.754  10.467 1.000 95.480 ? 69  VAL A O   1 
ATOM 569  C CG1 ? VAL A 1  69 ?  -9.581   5.415   9.091 1.000 95.480 ? 69  VAL A CG1 1 
ATOM 570  C CG2 ? VAL A 1  69 ? -10.032   6.051   6.703 1.000 95.480 ? 69  VAL A CG2 1 
ATOM 571  N N   ? ARG A 1  70 ? -12.667   5.674  10.578 1.000 94.640 ? 70  ARG A N   1 
ATOM 572  C CA  ? ARG A 1  70 ? -13.032   5.781  11.987 1.000 94.640 ? 70  ARG A CA  1 
ATOM 573  C C   ? ARG A 1  70 ? -11.842   5.463  12.886 1.000 94.640 ? 70  ARG A C   1 
ATOM 574  C CB  ? ARG A 1  70 ? -14.199   4.847  12.313 1.000 94.640 ? 70  ARG A CB  1 
ATOM 575  O O   ? ARG A 1  70 ? -11.595   6.164  13.870 1.000 94.640 ? 70  ARG A O   1 
ATOM 576  C CG  ? ARG A 1  70 ? -14.621   4.874  13.773 1.000 94.640 ? 70  ARG A CG  1 
ATOM 577  C CD  ? ARG A 1  70 ? -15.819   3.972  14.032 1.000 94.640 ? 70  ARG A CD  1 
ATOM 578  N NE  ? ARG A 1  70 ? -16.190   3.959  15.444 1.000 94.640 ? 70  ARG A NE  1 
ATOM 579  N NH1 ? ARG A 1  70 ? -18.147   2.773  15.132 1.000 94.640 ? 70  ARG A NH1 1 
ATOM 580  N NH2 ? ARG A 1  70 ? -17.528   3.438  17.236 1.000 94.640 ? 70  ARG A NH2 1 
ATOM 581  C CZ  ? ARG A 1  70 ? -17.287   3.390  15.934 1.000 94.640 ? 70  ARG A CZ  1 
ATOM 582  N N   ? GLU A 1  71 ? -11.155   4.390  12.535 1.000 95.790 ? 71  GLU A N   1 
ATOM 583  C CA  ? GLU A 1  71 ? -10.050   3.913  13.361 1.000 95.790 ? 71  GLU A CA  1 
ATOM 584  C C   ? GLU A 1  71 ?  -8.949   3.293  12.505 1.000 95.790 ? 71  GLU A C   1 
ATOM 585  C CB  ? GLU A 1  71 ? -10.549   2.898  14.393 1.000 95.790 ? 71  GLU A CB  1 
ATOM 586  O O   ? GLU A 1  71 ?  -9.226   2.711  11.454 1.000 95.790 ? 71  GLU A O   1 
ATOM 587  C CG  ? GLU A 1  71 ?  -9.572   2.651  15.534 1.000 95.790 ? 71  GLU A CG  1 
ATOM 588  C CD  ? GLU A 1  71 ? -10.174   1.846  16.675 1.000 95.790 ? 71  GLU A CD  1 
ATOM 589  O OE1 ? GLU A 1  71 ?  -9.561   1.785  17.764 1.000 95.790 ? 71  GLU A OE1 1 
ATOM 590  O OE2 ? GLU A 1  71 ? -11.267   1.270  16.477 1.000 95.790 ? 71  GLU A OE2 1 
ATOM 591  N N   ? SER A 1  72 ?  -7.664   3.456  12.992 1.000 96.670 ? 72  SER A N   1 
ATOM 592  C CA  ? SER A 1  72 ?  -6.503   2.845  12.353 1.000 96.670 ? 72  SER A CA  1 
ATOM 593  C C   ? SER A 1  72 ?  -5.808   1.864  13.291 1.000 96.670 ? 72  SER A C   1 
ATOM 594  C CB  ? SER A 1  72 ?  -5.513   3.918  11.900 1.000 96.670 ? 72  SER A CB  1 
ATOM 595  O O   ? SER A 1  72 ?  -5.679   2.127  14.489 1.000 96.670 ? 72  SER A O   1 
ATOM 596  O OG  ? SER A 1  72 ?  -5.131   4.742  12.988 1.000 96.670 ? 72  SER A OG  1 
ATOM 597  N N   ? PHE A 1  73 ?  -5.441   0.681  12.703 1.000 97.700 ? 73  PHE A N   1 
ATOM 598  C CA  ? PHE A 1  73 ?  -4.819  -0.387  13.477 1.000 97.700 ? 73  PHE A CA  1 
ATOM 599  C C   ? PHE A 1  73 ?  -3.498  -0.812  12.848 1.000 97.700 ? 73  PHE A C   1 
ATOM 600  C CB  ? PHE A 1  73 ?  -5.759  -1.591  13.589 1.000 97.700 ? 73  PHE A CB  1 
ATOM 601  O O   ? PHE A 1  73 ?  -3.456  -1.762  12.063 1.000 97.700 ? 73  PHE A O   1 
ATOM 602  C CG  ? PHE A 1  73 ?  -7.099  -1.260  14.188 1.000 97.700 ? 73  PHE A CG  1 
ATOM 603  C CD1 ? PHE A 1  73 ?  -7.329  -1.430  15.548 1.000 97.700 ? 73  PHE A CD1 1 
ATOM 604  C CD2 ? PHE A 1  73 ?  -8.130  -0.780  13.392 1.000 97.700 ? 73  PHE A CD2 1 
ATOM 605  C CE1 ? PHE A 1  73 ?  -8.568  -1.126  16.106 1.000 97.700 ? 73  PHE A CE1 1 
ATOM 606  C CE2 ? PHE A 1  73 ?  -9.372  -0.473  13.942 1.000 97.700 ? 73  PHE A CE2 1 
ATOM 607  C CZ  ? PHE A 1  73 ?  -9.589  -0.648  15.299 1.000 97.700 ? 73  PHE A CZ  1 
ATOM 608  N N   ? PRO A 1  74 ?  -2.355  -0.025  13.224 1.000 97.860 ? 74  PRO A N   1 
ATOM 609  C CA  ? PRO A 1  74 ?  -1.067  -0.527  12.741 1.000 97.860 ? 74  PRO A CA  1 
ATOM 610  C C   ? PRO A 1  74 ?  -0.656  -1.837  13.408 1.000 97.860 ? 74  PRO A C   1 
ATOM 611  C CB  ? PRO A 1  74 ?  -0.093   0.598  13.102 1.000 97.860 ? 74  PRO A CB  1 
ATOM 612  O O   ? PRO A 1  74 ?  -0.984  -2.070  14.574 1.000 97.860 ? 74  PRO A O   1 
ATOM 613  C CG  ? PRO A 1  74 ?  -0.731   1.299  14.257 1.000 97.860 ? 74  PRO A CG  1 
ATOM 614  C CD  ? PRO A 1  74 ?  -2.222   1.196  14.114 1.000 97.860 ? 74  PRO A CD  1 
ATOM 615  N N   ? HIS A 1  75 ?  -0.088  -2.734  12.547 1.000 98.250 ? 75  HIS A N   1 
ATOM 616  C CA  ? HIS A 1  75 ?   0.394  -3.966  13.162 1.000 98.250 ? 75  HIS A CA  1 
ATOM 617  C C   ? HIS A 1  75 ?   1.272  -3.670  14.373 1.000 98.250 ? 75  HIS A C   1 
ATOM 618  C CB  ? HIS A 1  75 ?   1.169  -4.805  12.144 1.000 98.250 ? 75  HIS A CB  1 
ATOM 619  O O   ? HIS A 1  75 ?   2.181  -2.840  14.299 1.000 98.250 ? 75  HIS A O   1 
ATOM 620  C CG  ? HIS A 1  75 ?   1.345  -6.233  12.554 1.000 98.250 ? 75  HIS A CG  1 
ATOM 621  C CD2 ? HIS A 1  75 ?   0.774  -7.368  12.088 1.000 98.250 ? 75  HIS A CD2 1 
ATOM 622  N ND1 ? HIS A 1  75 ?   2.198  -6.616  13.566 1.000 98.250 ? 75  HIS A ND1 1 
ATOM 623  C CE1 ? HIS A 1  75 ?   2.144  -7.931  13.704 1.000 98.250 ? 75  HIS A CE1 1 
ATOM 624  N NE2 ? HIS A 1  75 ?   1.288  -8.411  12.819 1.000 98.250 ? 75  HIS A NE2 1 
ATOM 625  N N   ? PRO A 1  76 ?   1.080  -4.341  15.522 1.000 97.140 ? 76  PRO A N   1 
ATOM 626  C CA  ? PRO A 1  76 ?   1.793  -4.052  16.768 1.000 97.140 ? 76  PRO A CA  1 
ATOM 627  C C   ? PRO A 1  76 ?   3.296  -4.297  16.659 1.000 97.140 ? 76  PRO A C   1 
ATOM 628  C CB  ? PRO A 1  76 ?   1.155  -5.017  17.771 1.000 97.140 ? 76  PRO A CB  1 
ATOM 629  O O   ? PRO A 1  76 ?   4.077  -3.714  17.416 1.000 97.140 ? 76  PRO A O   1 
ATOM 630  C CG  ? PRO A 1  76 ?   0.518  -6.076  16.931 1.000 97.140 ? 76  PRO A CG  1 
ATOM 631  C CD  ? PRO A 1  76 ?   0.113  -5.465  15.620 1.000 97.140 ? 76  PRO A CD  1 
ATOM 632  N N   ? GLU A 1  77 ?   3.629  -5.189  15.741 1.000 97.260 ? 77  GLU A N   1 
ATOM 633  C CA  ? GLU A 1  77 ?   5.044  -5.532  15.634 1.000 97.260 ? 77  GLU A CA  1 
ATOM 634  C C   ? GLU A 1  77 ?   5.716  -4.758  14.504 1.000 97.260 ? 77  GLU A C   1 
ATOM 635  C CB  ? GLU A 1  77 ?   5.218  -7.037  15.417 1.000 97.260 ? 77  GLU A CB  1 
ATOM 636  O O   ? GLU A 1  77 ?   6.799  -5.131  14.048 1.000 97.260 ? 77  GLU A O   1 
ATOM 637  C CG  ? GLU A 1  77 ?   4.779  -7.884  16.603 1.000 97.260 ? 77  GLU A CG  1 
ATOM 638  C CD  ? GLU A 1  77 ?   5.006  -9.373  16.394 1.000 97.260 ? 77  GLU A CD  1 
ATOM 639  O OE1 ? GLU A 1  77 ?   5.929  -9.940  17.020 1.000 97.260 ? 77  GLU A OE1 1 
ATOM 640  O OE2 ? GLU A 1  77 ?   4.254  -9.977  15.596 1.000 97.260 ? 77  GLU A OE2 1 
ATOM 641  N N   ? PHE A 1  78 ?   4.952  -3.749  13.948 1.000 97.200 ? 78  PHE A N   1 
ATOM 642  C CA  ? PHE A 1  78 ?   5.590  -2.926  12.928 1.000 97.200 ? 78  PHE A CA  1 
ATOM 643  C C   ? PHE A 1  78 ?   6.901  -2.345  13.443 1.000 97.200 ? 78  PHE A C   1 
ATOM 644  C CB  ? PHE A 1  78 ?   4.654  -1.797  12.485 1.000 97.200 ? 78  PHE A CB  1 
ATOM 645  O O   ? PHE A 1  78 ?   6.935  -1.721  14.506 1.000 97.200 ? 78  PHE A O   1 
ATOM 646  C CG  ? PHE A 1  78 ?   5.304  -0.792  11.572 1.000 97.200 ? 78  PHE A CG  1 
ATOM 647  C CD1 ? PHE A 1  78 ?   5.300   0.561  11.889 1.000 97.200 ? 78  PHE A CD1 1 
ATOM 648  C CD2 ? PHE A 1  78 ?   5.921  -1.201  10.397 1.000 97.200 ? 78  PHE A CD2 1 
ATOM 649  C CE1 ? PHE A 1  78 ?   5.901   1.493  11.046 1.000 97.200 ? 78  PHE A CE1 1 
ATOM 650  C CE2 ? PHE A 1  78 ?   6.524  -0.276   9.550 1.000 97.200 ? 78  PHE A CE2 1 
ATOM 651  C CZ  ? PHE A 1  78 ?   6.512   1.071   9.876 1.000 97.200 ? 78  PHE A CZ  1 
ATOM 652  N N   ? ASN A 1  79 ?   7.970  -2.575  12.640 1.000 92.360 ? 79  ASN A N   1 
ATOM 653  C CA  ? ASN A 1  79 ?   9.326  -2.133  12.946 1.000 92.360 ? 79  ASN A CA  1 
ATOM 654  C C   ? ASN A 1  79 ?   9.821  -1.100  11.937 1.000 92.360 ? 79  ASN A C   1 
ATOM 655  C CB  ? ASN A 1  79 ?  10.281  -3.327  12.995 1.000 92.360 ? 79  ASN A CB  1 
ATOM 656  O O   ? ASN A 1  79 ?  10.072  -1.431  10.777 1.000 92.360 ? 79  ASN A O   1 
ATOM 657  C CG  ? ASN A 1  79 ?  11.675  -2.942  13.452 1.000 92.360 ? 79  ASN A CG  1 
ATOM 658  N ND2 ? ASN A 1  79 ?  12.266  -3.765  14.309 1.000 92.360 ? 79  ASN A ND2 1 
ATOM 659  O OD1 ? ASN A 1  79 ?  12.214  -1.913  13.039 1.000 92.360 ? 79  ASN A OD1 1 
ATOM 660  N N   ? GLU A 1  80 ?  10.051   0.119  12.345 1.000 90.490 ? 80  GLU A N   1 
ATOM 661  C CA  ? GLU A 1  80 ?  10.392   1.237  11.470 1.000 90.490 ? 80  GLU A CA  1 
ATOM 662  C C   ? GLU A 1  80 ?  11.840   1.148  10.999 1.000 90.490 ? 80  GLU A C   1 
ATOM 663  C CB  ? GLU A 1  80 ?  10.151   2.570  12.183 1.000 90.490 ? 80  GLU A CB  1 
ATOM 664  O O   ? GLU A 1  80 ?  12.216   1.777  10.008 1.000 90.490 ? 80  GLU A O   1 
ATOM 665  C CG  ? GLU A 1  80 ?   8.680   2.913  12.366 1.000 90.490 ? 80  GLU A CG  1 
ATOM 666  C CD  ? GLU A 1  80 ?   8.455   4.297  12.955 1.000 90.490 ? 80  GLU A CD  1 
ATOM 667  O OE1 ? GLU A 1  80 ?   7.289   4.747  13.019 1.000 90.490 ? 80  GLU A OE1 1 
ATOM 668  O OE2 ? GLU A 1  80 ?   9.454   4.936  13.356 1.000 90.490 ? 80  GLU A OE2 1 
ATOM 669  N N   ? GLU A 1  81 ?  12.646   0.237  11.720 1.000 88.320 ? 81  GLU A N   1 
ATOM 670  C CA  ? GLU A 1  81 ?  14.044   0.066  11.336 1.000 88.320 ? 81  GLU A CA  1 
ATOM 671  C C   ? GLU A 1  81 ?  14.176  -0.857  10.128 1.000 88.320 ? 81  GLU A C   1 
ATOM 672  C CB  ? GLU A 1  81 ?  14.860  -0.484  12.509 1.000 88.320 ? 81  GLU A CB  1 
ATOM 673  O O   ? GLU A 1  81 ?  14.864  -0.527   9.160 1.000 88.320 ? 81  GLU A O   1 
ATOM 674  C CG  ? GLU A 1  81 ?  16.354  -0.569  12.232 1.000 88.320 ? 81  GLU A CG  1 
ATOM 675  C CD  ? GLU A 1  81 ?  17.153  -1.106  13.409 1.000 88.320 ? 81  GLU A CD  1 
ATOM 676  O OE1 ? GLU A 1  81 ?  18.378  -1.317  13.265 1.000 88.320 ? 81  GLU A OE1 1 
ATOM 677  O OE2 ? GLU A 1  81 ?  16.547  -1.319  14.484 1.000 88.320 ? 81  GLU A OE2 1 
ATOM 678  N N   ? ASP A 1  82 ?  13.394  -1.957  10.190 1.000 90.760 ? 82  ASP A N   1 
ATOM 679  C CA  ? ASP A 1  82 ?  13.570  -2.902   9.092 1.000 90.760 ? 82  ASP A CA  1 
ATOM 680  C C   ? ASP A 1  82 ?  12.273  -3.077   8.305 1.000 90.760 ? 82  ASP A C   1 
ATOM 681  C CB  ? ASP A 1  82 ?  14.052  -4.255   9.619 1.000 90.760 ? 82  ASP A CB  1 
ATOM 682  O O   ? ASP A 1  82 ?  12.218  -3.860   7.354 1.000 90.760 ? 82  ASP A O   1 
ATOM 683  C CG  ? ASP A 1  82 ?  13.052  -4.919  10.550 1.000 90.760 ? 82  ASP A CG  1 
ATOM 684  O OD1 ? ASP A 1  82 ?  11.881  -4.483  10.598 1.000 90.760 ? 82  ASP A OD1 1 
ATOM 685  O OD2 ? ASP A 1  82 ?  13.439  -5.884  11.243 1.000 90.760 ? 82  ASP A OD2 1 
ATOM 686  N N   ? TYR A 1  83 ?  11.273  -2.298   8.683 1.000 93.930 ? 83  TYR A N   1 
ATOM 687  C CA  ? TYR A 1  83 ?   9.982  -2.225   8.009 1.000 93.930 ? 83  TYR A CA  1 
ATOM 688  C C   ? TYR A 1  83 ?   9.261  -3.567   8.065 1.000 93.930 ? 83  TYR A C   1 
ATOM 689  C CB  ? TYR A 1  83 ?  10.160  -1.789   6.551 1.000 93.930 ? 83  TYR A CB  1 
ATOM 690  O O   ? TYR A 1  83 ?   8.385  -3.843   7.242 1.000 93.930 ? 83  TYR A O   1 
ATOM 691  C CG  ? TYR A 1  83 ?  10.429  -0.313   6.388 1.000 93.930 ? 83  TYR A CG  1 
ATOM 692  C CD1 ? TYR A 1  83 ?   9.383   0.590   6.213 1.000 93.930 ? 83  TYR A CD1 1 
ATOM 693  C CD2 ? TYR A 1  83 ?  11.729   0.182   6.406 1.000 93.930 ? 83  TYR A CD2 1 
ATOM 694  C CE1 ? TYR A 1  83 ?   9.626   1.951   6.060 1.000 93.930 ? 83  TYR A CE1 1 
ATOM 695  C CE2 ? TYR A 1  83 ?  11.983   1.541   6.254 1.000 93.930 ? 83  TYR A CE2 1 
ATOM 696  O OH  ? TYR A 1  83 ?  11.173   3.763   5.932 1.000 93.930 ? 83  TYR A OH  1 
ATOM 697  C CZ  ? TYR A 1  83 ?  10.927   2.416   6.083 1.000 93.930 ? 83  TYR A CZ  1 
ATOM 698  N N   ? SER A 1  84 ?   9.745  -4.466   8.962 1.000 94.520 ? 84  SER A N   1 
ATOM 699  C CA  ? SER A 1  84 ?   9.016  -5.714   9.168 1.000 94.520 ? 84  SER A CA  1 
ATOM 700  C C   ? SER A 1  84 ?   7.613  -5.452   9.706 1.000 94.520 ? 84  SER A C   1 
ATOM 701  C CB  ? SER A 1  84 ?   9.777  -6.628  10.128 1.000 94.520 ? 84  SER A CB  1 
ATOM 702  O O   ? SER A 1  84 ?   7.414  -4.548  10.520 1.000 94.520 ? 84  SER A O   1 
ATOM 703  O OG  ? SER A 1  84 ?  10.001  -5.980  11.369 1.000 94.520 ? 84  SER A OG  1 
ATOM 704  N N   ? HIS A 1  85 ?   6.583  -6.171   9.165 1.000 97.290 ? 85  HIS A N   1 
ATOM 705  C CA  ? HIS A 1  85 ?   5.188  -6.089   9.582 1.000 97.290 ? 85  HIS A CA  1 
ATOM 706  C C   ? HIS A 1  85 ?   4.578  -4.743   9.206 1.000 97.290 ? 85  HIS A C   1 
ATOM 707  C CB  ? HIS A 1  85 ?   5.065  -6.317  11.090 1.000 97.290 ? 85  HIS A CB  1 
ATOM 708  O O   ? HIS A 1  85 ?   3.816  -4.162   9.983 1.000 97.290 ? 85  HIS A O   1 
ATOM 709  C CG  ? HIS A 1  85 ?   5.680  -7.599  11.555 1.000 97.290 ? 85  HIS A CG  1 
ATOM 710  C CD2 ? HIS A 1  85 ?   6.842  -7.844  12.205 1.000 97.290 ? 85  HIS A CD2 1 
ATOM 711  N ND1 ? HIS A 1  85 ?   5.082  -8.825  11.358 1.000 97.290 ? 85  HIS A ND1 1 
ATOM 712  C CE1 ? HIS A 1  85 ?   5.852  -9.771  11.869 1.000 97.290 ? 85  HIS A CE1 1 
ATOM 713  N NE2 ? HIS A 1  85 ?   6.926  -9.202  12.389 1.000 97.290 ? 85  HIS A NE2 1 
ATOM 714  N N   ? ASP A 1  86 ?   4.991  -4.080   8.137 1.000 97.850 ? 86  ASP A N   1 
ATOM 715  C CA  ? ASP A 1  86 ?   4.496  -2.799   7.641 1.000 97.850 ? 86  ASP A CA  1 
ATOM 716  C C   ? ASP A 1  86 ?   3.095  -2.943   7.052 1.000 97.850 ? 86  ASP A C   1 
ATOM 717  C CB  ? ASP A 1  86 ?   5.451  -2.225   6.592 1.000 97.850 ? 86  ASP A CB  1 
ATOM 718  O O   ? ASP A 1  86 ?   2.919  -2.882   5.833 1.000 97.850 ? 86  ASP A O   1 
ATOM 719  C CG  ? ASP A 1  86 ?   5.127  -0.790   6.217 1.000 97.850 ? 86  ASP A CG  1 
ATOM 720  O OD1 ? ASP A 1  86 ?   4.374  -0.121   6.958 1.000 97.850 ? 86  ASP A OD1 1 
ATOM 721  O OD2 ? ASP A 1  86 ?   5.626  -0.324   5.171 1.000 97.850 ? 86  ASP A OD2 1 
ATOM 722  N N   ? ILE A 1  87 ?   2.111  -3.230   7.840 1.000 98.440 ? 87  ILE A N   1 
ATOM 723  C CA  ? ILE A 1  87 ?   0.727  -3.451   7.437 1.000 98.440 ? 87  ILE A CA  1 
ATOM 724  C C   ? ILE A 1  87 ?  -0.216  -2.835   8.468 1.000 98.440 ? 87  ILE A C   1 
ATOM 725  C CB  ? ILE A 1  87 ?   0.422  -4.956   7.264 1.000 98.440 ? 87  ILE A CB  1 
ATOM 726  O O   ? ILE A 1  87 ?   0.063  -2.865   9.669 1.000 98.440 ? 87  ILE A O   1 
ATOM 727  C CG1 ? ILE A 1  87 ?  -0.954  -5.152   6.618 1.000 98.440 ? 87  ILE A CG1 1 
ATOM 728  C CG2 ? ILE A 1  87 ?   0.504  -5.682   8.610 1.000 98.440 ? 87  ILE A CG2 1 
ATOM 729  C CD1 ? ILE A 1  87 ?  -1.183  -6.549   6.058 1.000 98.440 ? 87  ILE A CD1 1 
ATOM 730  N N   ? MET A 1  88 ?  -1.279  -2.218   7.988 1.000 98.200 ? 88  MET A N   1 
ATOM 731  C CA  ? MET A 1  88 ?  -2.247  -1.541   8.847 1.000 98.200 ? 88  MET A CA  1 
ATOM 732  C C   ? MET A 1  88 ?  -3.667  -1.741   8.330 1.000 98.200 ? 88  MET A C   1 
ATOM 733  C CB  ? MET A 1  88 ?  -1.930  -0.048   8.941 1.000 98.200 ? 88  MET A CB  1 
ATOM 734  O O   ? MET A 1  88 ?  -3.896  -1.753   7.119 1.000 98.200 ? 88  MET A O   1 
ATOM 735  C CG  ? MET A 1  88 ?  -2.906   0.733   9.806 1.000 98.200 ? 88  MET A CG  1 
ATOM 736  S SD  ? MET A 1  88 ?  -2.469   2.511   9.931 1.000 98.200 ? 88  MET A SD  1 
ATOM 737  C CE  ? MET A 1  88 ?  -2.889   3.062   8.254 1.000 98.200 ? 88  MET A CE  1 
ATOM 738  N N   ? LEU A 1  89 ?  -4.609  -1.908   9.247 1.000 98.440 ? 89  LEU A N   1 
ATOM 739  C CA  ? LEU A 1  89 ?  -6.028  -1.980   8.920 1.000 98.440 ? 89  LEU A CA  1 
ATOM 740  C C   ? LEU A 1  89 ?  -6.734  -0.675   9.271 1.000 98.440 ? 89  LEU A C   1 
ATOM 741  C CB  ? LEU A 1  89 ?  -6.690  -3.147   9.658 1.000 98.440 ? 89  LEU A CB  1 
ATOM 742  O O   ? LEU A 1  89 ?  -6.477  -0.090  10.326 1.000 98.440 ? 89  LEU A O   1 
ATOM 743  C CG  ? LEU A 1  89 ?  -6.353  -4.550   9.149 1.000 98.440 ? 89  LEU A CG  1 
ATOM 744  C CD1 ? LEU A 1  89 ?  -6.884  -5.605  10.114 1.000 98.440 ? 89  LEU A CD1 1 
ATOM 745  C CD2 ? LEU A 1  89 ?  -6.922  -4.762   7.751 1.000 98.440 ? 89  LEU A CD2 1 
ATOM 746  N N   ? LEU A 1  90 ?  -7.528  -0.267   8.297 1.000 97.940 ? 90  LEU A N   1 
ATOM 747  C CA  ? LEU A 1  90 ?  -8.398   0.882   8.527 1.000 97.940 ? 90  LEU A CA  1 
ATOM 748  C C   ? LEU A 1  90 ?  -9.857   0.449   8.623 1.000 97.940 ? 90  LEU A C   1 
ATOM 749  C CB  ? LEU A 1  90 ?  -8.232   1.913   7.407 1.000 97.940 ? 90  LEU A CB  1 
ATOM 750  O O   ? LEU A 1  90 ? -10.353  -0.273   7.755 1.000 97.940 ? 90  LEU A O   1 
ATOM 751  C CG  ? LEU A 1  90 ?  -6.813   2.432   7.169 1.000 97.940 ? 90  LEU A CG  1 
ATOM 752  C CD1 ? LEU A 1  90 ?  -6.781   3.343   5.946 1.000 97.940 ? 90  LEU A CD1 1 
ATOM 753  C CD2 ? LEU A 1  90 ?  -6.297   3.165   8.402 1.000 97.940 ? 90  LEU A CD2 1 
ATOM 754  N N   ? ARG A 1  91 ? -10.520   0.864   9.726 1.000 97.580 ? 91  ARG A N   1 
ATOM 755  C CA  ? ARG A 1  91 ? -11.961   0.664   9.839 1.000 97.580 ? 91  ARG A CA  1 
ATOM 756  C C   ? ARG A 1  91 ? -12.725   1.884   9.334 1.000 97.580 ? 91  ARG A C   1 
ATOM 757  C CB  ? ARG A 1  91 ? -12.351   0.364  11.288 1.000 97.580 ? 91  ARG A CB  1 
ATOM 758  O O   ? ARG A 1  91 ? -12.469   3.007   9.771 1.000 97.580 ? 91  ARG A O   1 
ATOM 759  C CG  ? ARG A 1  91 ? -13.805  -0.047  11.462 1.000 97.580 ? 91  ARG A CG  1 
ATOM 760  C CD  ? ARG A 1  91 ? -14.127  -0.378  12.913 1.000 97.580 ? 91  ARG A CD  1 
ATOM 761  N NE  ? ARG A 1  91 ? -15.479  -0.912  13.056 1.000 97.580 ? 91  ARG A NE  1 
ATOM 762  N NH1 ? ARG A 1  91 ? -15.376  -1.116  15.355 1.000 97.580 ? 91  ARG A NH1 1 
ATOM 763  N NH2 ? ARG A 1  91 ? -17.277  -1.727  14.229 1.000 97.580 ? 91  ARG A NH2 1 
ATOM 764  C CZ  ? ARG A 1  91 ? -16.041  -1.251  14.213 1.000 97.580 ? 91  ARG A CZ  1 
ATOM 765  N N   ? LEU A 1  92 ? -13.645   1.585   8.448 1.000 97.100 ? 92  LEU A N   1 
ATOM 766  C CA  ? LEU A 1  92 ? -14.436   2.665   7.870 1.000 97.100 ? 92  LEU A CA  1 
ATOM 767  C C   ? LEU A 1  92 ? -15.599   3.037   8.784 1.000 97.100 ? 92  LEU A C   1 
ATOM 768  C CB  ? LEU A 1  92 ? -14.964   2.265   6.490 1.000 97.100 ? 92  LEU A CB  1 
ATOM 769  O O   ? LEU A 1  92 ? -16.176   2.170   9.445 1.000 97.100 ? 92  LEU A O   1 
ATOM 770  C CG  ? LEU A 1  92 ? -13.922   1.782   5.480 1.000 97.100 ? 92  LEU A CG  1 
ATOM 771  C CD1 ? LEU A 1  92 ? -14.591   1.432   4.155 1.000 97.100 ? 92  LEU A CD1 1 
ATOM 772  C CD2 ? LEU A 1  92 ? -12.843   2.840   5.277 1.000 97.100 ? 92  LEU A CD2 1 
ATOM 773  N N   ? ALA A 1  93 ? -15.936   4.371   8.871 1.000 95.970 ? 93  ALA A N   1 
ATOM 774  C CA  ? ALA A 1  93 ? -17.043   4.852   9.694 1.000 95.970 ? 93  ALA A CA  1 
ATOM 775  C C   ? ALA A 1  93 ? -18.371   4.268   9.223 1.000 95.970 ? 93  ALA A C   1 
ATOM 776  C CB  ? ALA A 1  93 ? -17.098   6.378   9.672 1.000 95.970 ? 93  ALA A CB  1 
ATOM 777  O O   ? ALA A 1  93 ? -19.267   4.015  10.032 1.000 95.970 ? 93  ALA A O   1 
ATOM 778  N N   ? GLU A 1  94 ? -18.483   4.061   7.911 1.000 96.040 ? 94  GLU A N   1 
ATOM 779  C CA  ? GLU A 1  94 ? -19.611   3.411   7.250 1.000 96.040 ? 94  GLU A CA  1 
ATOM 780  C C   ? GLU A 1  94 ? -19.135   2.429   6.185 1.000 96.040 ? 94  GLU A C   1 
ATOM 781  C CB  ? GLU A 1  94 ? -20.542   4.454   6.626 1.000 96.040 ? 94  GLU A CB  1 
ATOM 782  O O   ? GLU A 1  94 ? -18.119   2.662   5.527 1.000 96.040 ? 94  GLU A O   1 
ATOM 783  C CG  ? GLU A 1  94 ? -21.185   5.390   7.639 1.000 96.040 ? 94  GLU A CG  1 
ATOM 784  C CD  ? GLU A 1  94 ? -22.091   6.432   7.003 1.000 96.040 ? 94  GLU A CD  1 
ATOM 785  O OE1 ? GLU A 1  94 ? -22.670   7.263   7.739 1.000 96.040 ? 94  GLU A OE1 1 
ATOM 786  O OE2 ? GLU A 1  94 ? -22.223   6.417   5.759 1.000 96.040 ? 94  GLU A OE2 1 
ATOM 787  N N   ? PRO A 1  95 ? -19.966   1.236   6.103 1.000 97.450 ? 95  PRO A N   1 
ATOM 788  C CA  ? PRO A 1  95 ? -19.558   0.289   5.063 1.000 97.450 ? 95  PRO A CA  1 
ATOM 789  C C   ? PRO A 1  95 ? -19.591   0.899   3.663 1.000 97.450 ? 95  PRO A C   1 
ATOM 790  C CB  ? PRO A 1  95 ? -20.585  -0.840   5.191 1.000 97.450 ? 95  PRO A CB  1 
ATOM 791  O O   ? PRO A 1  95 ? -20.472   1.708   3.360 1.000 97.450 ? 95  PRO A O   1 
ATOM 792  C CG  ? PRO A 1  95 ? -21.165  -0.674   6.558 1.000 97.450 ? 95  PRO A CG  1 
ATOM 793  C CD  ? PRO A 1  95 ? -21.115   0.781   6.925 1.000 97.450 ? 95  PRO A CD  1 
ATOM 794  N N   ? ALA A 1  96 ? -18.572   0.540   2.827 1.000 97.570 ? 96  ALA A N   1 
ATOM 795  C CA  ? ALA A 1  96 ? -18.573   0.933   1.420 1.000 97.570 ? 96  ALA A CA  1 
ATOM 796  C C   ? ALA A 1  96 ? -19.716   0.262   0.665 1.000 97.570 ? 96  ALA A C   1 
ATOM 797  C CB  ? ALA A 1  96 ? -17.235   0.588   0.771 1.000 97.570 ? 96  ALA A CB  1 
ATOM 798  O O   ? ALA A 1  96 ? -20.083  -0.877   0.964 1.000 97.570 ? 96  ALA A O   1 
ATOM 799  N N   ? GLN A 1  97 ? -20.310   0.964  -0.230 1.000 97.420 ? 97  GLN A N   1 
ATOM 800  C CA  ? GLN A 1  97 ? -21.290   0.375  -1.136 1.000 97.420 ? 97  GLN A CA  1 
ATOM 801  C C   ? GLN A 1  97 ? -20.605  -0.353  -2.289 1.000 97.420 ? 97  GLN A C   1 
ATOM 802  C CB  ? GLN A 1  97 ? -22.234   1.449  -1.679 1.000 97.420 ? 97  GLN A CB  1 
ATOM 803  O O   ? GLN A 1  97 ? -19.845   0.253  -3.049 1.000 97.420 ? 97  GLN A O   1 
ATOM 804  C CG  ? GLN A 1  97 ? -23.027   2.173  -0.600 1.000 97.420 ? 97  GLN A CG  1 
ATOM 805  C CD  ? GLN A 1  97 ? -24.113   1.306   0.011 1.000 97.420 ? 97  GLN A CD  1 
ATOM 806  N NE2 ? GLN A 1  97 ? -24.321   1.449   1.315 1.000 97.420 ? 97  GLN A NE2 1 
ATOM 807  O OE1 ? GLN A 1  97 ? -24.760   0.516  -0.684 1.000 97.420 ? 97  GLN A OE1 1 
ATOM 808  N N   ? ILE A 1  98 ? -20.901  -1.655  -2.367 1.000 97.440 ? 98  ILE A N   1 
ATOM 809  C CA  ? ILE A 1  98 ? -20.254  -2.444  -3.409 1.000 97.440 ? 98  ILE A CA  1 
ATOM 810  C C   ? ILE A 1  98 ? -20.965  -2.221  -4.742 1.000 97.440 ? 98  ILE A C   1 
ATOM 811  C CB  ? ILE A 1  98 ? -20.241  -3.948  -3.054 1.000 97.440 ? 98  ILE A CB  1 
ATOM 812  O O   ? ILE A 1  98 ? -22.170  -2.458  -4.857 1.000 97.440 ? 98  ILE A O   1 
ATOM 813  C CG1 ? ILE A 1  98 ? -19.585  -4.167  -1.686 1.000 97.440 ? 98  ILE A CG1 1 
ATOM 814  C CG2 ? ILE A 1  98 ? -19.523  -4.753  -4.141 1.000 97.440 ? 98  ILE A CG2 1 
ATOM 815  C CD1 ? ILE A 1  98 ? -18.199  -3.551  -1.557 1.000 97.440 ? 98  ILE A CD1 1 
ATOM 816  N N   ? THR A 1  99 ? -20.151  -1.797  -5.742 1.000 96.750 ? 99  THR A N   1 
ATOM 817  C CA  ? THR A 1  99 ? -20.574  -1.507  -7.107 1.000 96.750 ? 99  THR A CA  1 
ATOM 818  C C   ? THR A 1  99 ? -19.562  -2.049  -8.113 1.000 96.750 ? 99  THR A C   1 
ATOM 819  C CB  ? THR A 1  99 ? -20.760   0.006  -7.326 1.000 96.750 ? 99  THR A CB  1 
ATOM 820  O O   ? THR A 1  99 ? -18.575  -2.680  -7.730 1.000 96.750 ? 99  THR A O   1 
ATOM 821  C CG2 ? THR A 1  99 ? -21.602   0.623  -6.215 1.000 96.750 ? 99  THR A CG2 1 
ATOM 822  O OG1 ? THR A 1  99 ? -19.475   0.641  -7.346 1.000 96.750 ? 99  THR A OG1 1 
ATOM 823  N N   ? ASP A 1 100 ? -19.802  -1.761  -9.429 1.000 95.160 ? 100 ASP A N   1 
ATOM 824  C CA  ? ASP A 1 100 ? -18.854  -2.169 -10.461 1.000 95.160 ? 100 ASP A CA  1 
ATOM 825  C C   ? ASP A 1 100 ? -17.526  -1.432 -10.310 1.000 95.160 ? 100 ASP A C   1 
ATOM 826  C CB  ? ASP A 1 100 ? -19.438  -1.921 -11.854 1.000 95.160 ? 100 ASP A CB  1 
ATOM 827  O O   ? ASP A 1 100 ? -16.477  -1.944 -10.706 1.000 95.160 ? 100 ASP A O   1 
ATOM 828  C CG  ? ASP A 1 100 ? -20.552  -2.889 -12.211 1.000 95.160 ? 100 ASP A CG  1 
ATOM 829  O OD1 ? ASP A 1 100 ? -20.647  -3.967 -11.586 1.000 95.160 ? 100 ASP A OD1 1 
ATOM 830  O OD2 ? ASP A 1 100 ? -21.341  -2.571 -13.127 1.000 95.160 ? 100 ASP A OD2 1 
ATOM 831  N N   ? ALA A 1 101 ? -17.489  -0.293  -9.672 1.000 96.060 ? 101 ALA A N   1 
ATOM 832  C CA  ? ALA A 1 101 ? -16.310   0.558  -9.538 1.000 96.060 ? 101 ALA A CA  1 
ATOM 833  C C   ? ALA A 1 101 ? -15.705   0.443  -8.142 1.000 96.060 ? 101 ALA A C   1 
ATOM 834  C CB  ? ALA A 1 101 ? -16.665   2.011  -9.843 1.000 96.060 ? 101 ALA A CB  1 
ATOM 835  O O   ? ALA A 1 101 ? -14.602   0.935  -7.894 1.000 96.060 ? 101 ALA A O   1 
ATOM 836  N N   ? VAL A 1 102 ? -16.403  -0.226  -7.184 1.000 97.880 ? 102 VAL A N   1 
ATOM 837  C CA  ? VAL A 1 102 ? -15.950  -0.488  -5.822 1.000 97.880 ? 102 VAL A CA  1 
ATOM 838  C C   ? VAL A 1 102 ? -16.241  -1.941  -5.452 1.000 97.880 ? 102 VAL A C   1 
ATOM 839  C CB  ? VAL A 1 102 ? -16.621   0.464  -4.807 1.000 97.880 ? 102 VAL A CB  1 
ATOM 840  O O   ? VAL A 1 102 ? -17.399  -2.322  -5.268 1.000 97.880 ? 102 VAL A O   1 
ATOM 841  C CG1 ? VAL A 1 102 ? -16.092   0.210  -3.396 1.000 97.880 ? 102 VAL A CG1 1 
ATOM 842  C CG2 ? VAL A 1 102 ? -16.394   1.920  -5.212 1.000 97.880 ? 102 VAL A CG2 1 
ATOM 843  N N   ? ARG A 1 103 ? -15.107  -2.709  -5.358 1.000 97.700 ? 103 ARG A N   1 
ATOM 844  C CA  ? ARG A 1 103 ? -15.237  -4.123  -5.022 1.000 97.700 ? 103 ARG A CA  1 
ATOM 845  C C   ? ARG A 1 103 ? -14.224  -4.528  -3.956 1.000 97.700 ? 103 ARG A C   1 
ATOM 846  C CB  ? ARG A 1 103 ? -15.061  -4.991  -6.269 1.000 97.700 ? 103 ARG A CB  1 
ATOM 847  O O   ? ARG A 1 103 ? -13.224  -3.838  -3.749 1.000 97.700 ? 103 ARG A O   1 
ATOM 848  C CG  ? ARG A 1 103 ? -16.170  -4.827  -7.296 1.000 97.700 ? 103 ARG A CG  1 
ATOM 849  C CD  ? ARG A 1 103 ? -16.005  -5.789  -8.464 1.000 97.700 ? 103 ARG A CD  1 
ATOM 850  N NE  ? ARG A 1 103 ? -17.062  -5.618  -9.457 1.000 97.700 ? 103 ARG A NE  1 
ATOM 851  N NH1 ? ARG A 1 103 ? -16.392  -7.391 -10.778 1.000 97.700 ? 103 ARG A NH1 1 
ATOM 852  N NH2 ? ARG A 1 103 ? -18.217  -6.139 -11.372 1.000 97.700 ? 103 ARG A NH2 1 
ATOM 853  C CZ  ? ARG A 1 103 ? -17.221  -6.383 -10.533 1.000 97.700 ? 103 ARG A CZ  1 
ATOM 854  N N   ? VAL A 1 104 ? -14.559  -5.677  -3.329 1.000 98.080 ? 104 VAL A N   1 
ATOM 855  C CA  ? VAL A 1 104 ? -13.655  -6.247  -2.336 1.000 98.080 ? 104 VAL A CA  1 
ATOM 856  C C   ? VAL A 1 104 ? -12.684  -7.211  -3.014 1.000 98.080 ? 104 VAL A C   1 
ATOM 857  C CB  ? VAL A 1 104 ? -14.429  -6.973  -1.213 1.000 98.080 ? 104 VAL A CB  1 
ATOM 858  O O   ? VAL A 1 104 ? -13.082  -8.000  -3.875 1.000 98.080 ? 104 VAL A O   1 
ATOM 859  C CG1 ? VAL A 1 104 ? -13.469  -7.728  -0.296 1.000 98.080 ? 104 VAL A CG1 1 
ATOM 860  C CG2 ? VAL A 1 104 ? -15.266  -5.977  -0.413 1.000 98.080 ? 104 VAL A CG2 1 
ATOM 861  N N   ? LEU A 1 105 ? -11.383  -7.073  -2.628 1.000 97.910 ? 105 LEU A N   1 
ATOM 862  C CA  ? LEU A 1 105 ? -10.354  -7.995  -3.098 1.000 97.910 ? 105 LEU A CA  1 
ATOM 863  C C   ? LEU A 1 105 ? -10.111  -9.103  -2.078 1.000 97.910 ? 105 LEU A C   1 
ATOM 864  C CB  ? LEU A 1 105 ?  -9.049  -7.246  -3.376 1.000 97.910 ? 105 LEU A CB  1 
ATOM 865  O O   ? LEU A 1 105 ?  -9.958  -8.832  -0.885 1.000 97.910 ? 105 LEU A O   1 
ATOM 866  C CG  ? LEU A 1 105 ?  -7.930  -8.054  -4.034 1.000 97.910 ? 105 LEU A CG  1 
ATOM 867  C CD1 ? LEU A 1 105 ?  -8.380  -8.573  -5.395 1.000 97.910 ? 105 LEU A CD1 1 
ATOM 868  C CD2 ? LEU A 1 105 ?  -6.667  -7.210  -4.168 1.000 97.910 ? 105 LEU A CD2 1 
ATOM 869  N N   ? ASP A 1 106 ? -10.041 -10.273  -2.573 1.000 97.420 ? 106 ASP A N   1 
ATOM 870  C CA  ? ASP A 1 106 ?  -9.911 -11.417  -1.676 1.000 97.420 ? 106 ASP A CA  1 
ATOM 871  C C   ? ASP A 1 106 ?  -8.523 -11.460  -1.039 1.000 97.420 ? 106 ASP A C   1 
ATOM 872  C CB  ? ASP A 1 106 ? -10.186 -12.721  -2.427 1.000 97.420 ? 106 ASP A CB  1 
ATOM 873  O O   ? ASP A 1 106 ?  -7.525 -11.146  -1.691 1.000 97.420 ? 106 ASP A O   1 
ATOM 874  C CG  ? ASP A 1 106 ? -11.643 -12.881  -2.825 1.000 97.420 ? 106 ASP A CG  1 
ATOM 875  O OD1 ? ASP A 1 106 ? -12.531 -12.380  -2.101 1.000 97.420 ? 106 ASP A OD1 1 
ATOM 876  O OD2 ? ASP A 1 106 ? -11.905 -13.515  -3.870 1.000 97.420 ? 106 ASP A OD2 1 
ATOM 877  N N   ? LEU A 1 107 ?  -8.528 -11.902   0.299 1.000 97.890 ? 107 LEU A N   1 
ATOM 878  C CA  ? LEU A 1 107 ?  -7.279 -12.194   0.993 1.000 97.890 ? 107 LEU A CA  1 
ATOM 879  C C   ? LEU A 1 107 ?  -6.714 -13.541   0.554 1.000 97.890 ? 107 LEU A C   1 
ATOM 880  C CB  ? LEU A 1 107 ?  -7.494 -12.187   2.509 1.000 97.890 ? 107 LEU A CB  1 
ATOM 881  O O   ? LEU A 1 107 ?  -7.470 -14.460   0.230 1.000 97.890 ? 107 LEU A O   1 
ATOM 882  C CG  ? LEU A 1 107 ?  -7.874 -10.844   3.133 1.000 97.890 ? 107 LEU A CG  1 
ATOM 883  C CD1 ? LEU A 1 107 ?  -8.300 -11.036   4.585 1.000 97.890 ? 107 LEU A CD1 1 
ATOM 884  C CD2 ? LEU A 1 107 ?  -6.711  -9.861   3.038 1.000 97.890 ? 107 LEU A CD2 1 
ATOM 885  N N   ? PRO A 1 108 ?  -5.413 -13.677   0.486 1.000 97.110 ? 108 PRO A N   1 
ATOM 886  C CA  ? PRO A 1 108 ?  -4.787 -14.904  -0.010 1.000 97.110 ? 108 PRO A CA  1 
ATOM 887  C C   ? PRO A 1 108 ?  -5.012 -16.097   0.917 1.000 97.110 ? 108 PRO A C   1 
ATOM 888  C CB  ? PRO A 1 108 ?  -3.301 -14.540  -0.078 1.000 97.110 ? 108 PRO A CB  1 
ATOM 889  O O   ? PRO A 1 108 ?  -4.978 -15.948   2.141 1.000 97.110 ? 108 PRO A O   1 
ATOM 890  C CG  ? PRO A 1 108 ?  -3.114 -13.501   0.980 1.000 97.110 ? 108 PRO A CG  1 
ATOM 891  C CD  ? PRO A 1 108 ?  -4.360 -12.665   1.053 1.000 97.110 ? 108 PRO A CD  1 
ATOM 892  N N   ? THR A 1 109 ?  -5.245 -17.312   0.332 1.000 96.070 ? 109 THR A N   1 
ATOM 893  C CA  ? THR A 1 109 ?  -5.383 -18.563   1.069 1.000 96.070 ? 109 THR A CA  1 
ATOM 894  C C   ? THR A 1 109 ?  -4.138 -19.429   0.904 1.000 96.070 ? 109 THR A C   1 
ATOM 895  C CB  ? THR A 1 109 ?  -6.624 -19.350   0.607 1.000 96.070 ? 109 THR A CB  1 
ATOM 896  O O   ? THR A 1 109 ?  -3.928 -20.376   1.666 1.000 96.070 ? 109 THR A O   1 
ATOM 897  C CG2 ? THR A 1 109 ?  -7.907 -18.585   0.916 1.000 96.070 ? 109 THR A CG2 1 
ATOM 898  O OG1 ? THR A 1 109 ?  -6.542 -19.572  -0.807 1.000 96.070 ? 109 THR A OG1 1 
ATOM 899  N N   ? GLN A 1 110 ?  -3.331 -19.076  -0.107 1.000 95.800 ? 110 GLN A N   1 
ATOM 900  C CA  ? GLN A 1 110 ?  -2.072 -19.765  -0.367 1.000 95.800 ? 110 GLN A CA  1 
ATOM 901  C C   ? GLN A 1 110 ?  -0.966 -18.775  -0.721 1.000 95.800 ? 110 GLN A C   1 
ATOM 902  C CB  ? GLN A 1 110 ?  -2.241 -20.788  -1.492 1.000 95.800 ? 110 GLN A CB  1 
ATOM 903  O O   ? GLN A 1 110 ?  -1.243 -17.660  -1.167 1.000 95.800 ? 110 GLN A O   1 
ATOM 904  C CG  ? GLN A 1 110 ?  -2.662 -20.176  -2.821 1.000 95.800 ? 110 GLN A CG  1 
ATOM 905  C CD  ? GLN A 1 110 ?  -2.995 -21.221  -3.869 1.000 95.800 ? 110 GLN A CD  1 
ATOM 906  N NE2 ? GLN A 1 110 ?  -2.218 -21.249  -4.946 1.000 95.800 ? 110 GLN A NE2 1 
ATOM 907  O OE1 ? GLN A 1 110 ?  -3.943 -21.998  -3.711 1.000 95.800 ? 110 GLN A OE1 1 
ATOM 908  N N   ? GLU A 1 111 ?   0.293 -19.356  -0.588 1.000 94.480 ? 111 GLU A N   1 
ATOM 909  C CA  ? GLU A 1 111 ?   1.435 -18.533  -0.976 1.000 94.480 ? 111 GLU A CA  1 
ATOM 910  C C   ? GLU A 1 111 ?   1.476 -18.323  -2.487 1.000 94.480 ? 111 GLU A C   1 
ATOM 911  C CB  ? GLU A 1 111 ?   2.743 -19.170  -0.498 1.000 94.480 ? 111 GLU A CB  1 
ATOM 912  O O   ? GLU A 1 111 ?   1.122 -19.220  -3.254 1.000 94.480 ? 111 GLU A O   1 
ATOM 913  C CG  ? GLU A 1 111 ?   2.903 -19.184   1.016 1.000 94.480 ? 111 GLU A CG  1 
ATOM 914  C CD  ? GLU A 1 111 ?   3.394 -17.861   1.580 1.000 94.480 ? 111 GLU A CD  1 
ATOM 915  O OE1 ? GLU A 1 111 ?   3.543 -17.747   2.818 1.000 94.480 ? 111 GLU A OE1 1 
ATOM 916  O OE2 ? GLU A 1 111 ?   3.632 -16.930   0.778 1.000 94.480 ? 111 GLU A OE2 1 
ATOM 917  N N   ? PRO A 1 112 ?   1.901 -17.002  -2.885 1.000 93.860 ? 112 PRO A N   1 
ATOM 918  C CA  ? PRO A 1 112 ?   2.072 -16.803  -4.326 1.000 93.860 ? 112 PRO A CA  1 
ATOM 919  C C   ? PRO A 1 112 ?   3.238 -17.606  -4.899 1.000 93.860 ? 112 PRO A C   1 
ATOM 920  C CB  ? PRO A 1 112 ?   2.334 -15.299  -4.445 1.000 93.860 ? 112 PRO A CB  1 
ATOM 921  O O   ? PRO A 1 112 ?   4.194 -17.911  -4.181 1.000 93.860 ? 112 PRO A O   1 
ATOM 922  C CG  ? PRO A 1 112 ?   3.012 -14.927  -3.167 1.000 93.860 ? 112 PRO A CG  1 
ATOM 923  C CD  ? PRO A 1 112 ?   2.444 -15.771  -2.062 1.000 93.860 ? 112 PRO A CD  1 
ATOM 924  N N   ? GLN A 1 113 ?   3.136 -17.960  -6.145 1.000 94.260 ? 113 GLN A N   1 
ATOM 925  C CA  ? GLN A 1 113 ?   4.184 -18.724  -6.813 1.000 94.260 ? 113 GLN A CA  1 
ATOM 926  C C   ? GLN A 1 113 ?   5.305 -17.810  -7.301 1.000 94.260 ? 113 GLN A C   1 
ATOM 927  C CB  ? GLN A 1 113 ?   3.606 -19.518  -7.986 1.000 94.260 ? 113 GLN A CB  1 
ATOM 928  O O   ? GLN A 1 113 ?   5.051 -16.828  -8.001 1.000 94.260 ? 113 GLN A O   1 
ATOM 929  C CG  ? GLN A 1 113 ?   4.593 -20.493  -8.614 1.000 94.260 ? 113 GLN A CG  1 
ATOM 930  C CD  ? GLN A 1 113 ?   4.006 -21.241  -9.797 1.000 94.260 ? 113 GLN A CD  1 
ATOM 931  N NE2 ? GLN A 1 113 ?   4.869 -21.685 -10.705 1.000 94.260 ? 113 GLN A NE2 1 
ATOM 932  O OE1 ? GLN A 1 113 ?   2.788 -21.419  -9.894 1.000 94.260 ? 113 GLN A OE1 1 
ATOM 933  N N   ? VAL A 1 114 ?   6.515 -18.128  -6.862 1.000 95.900 ? 114 VAL A N   1 
ATOM 934  C CA  ? VAL A 1 114 ?   7.668 -17.395  -7.372 1.000 95.900 ? 114 VAL A CA  1 
ATOM 935  C C   ? VAL A 1 114 ?   7.711 -17.494  -8.895 1.000 95.900 ? 114 VAL A C   1 
ATOM 936  C CB  ? VAL A 1 114 ?   8.989 -17.921  -6.766 1.000 95.900 ? 114 VAL A CB  1 
ATOM 937  O O   ? VAL A 1 114 ?   7.468 -18.563  -9.461 1.000 95.900 ? 114 VAL A O   1 
ATOM 938  C CG1 ? VAL A 1 114 ?  10.192 -17.295  -7.469 1.000 95.900 ? 114 VAL A CG1 1 
ATOM 939  C CG2 ? VAL A 1 114 ?   9.037 -17.638  -5.266 1.000 95.900 ? 114 VAL A CG2 1 
ATOM 940  N N   ? GLY A 1 115 ?   7.944 -16.350  -9.552 1.000 95.020 ? 115 GLY A N   1 
ATOM 941  C CA  ? GLY A 1 115 ?   8.021 -16.321 -11.004 1.000 95.020 ? 115 GLY A CA  1 
ATOM 942  C C   ? GLY A 1 115 ?   6.728 -15.877 -11.662 1.000 95.020 ? 115 GLY A C   1 
ATOM 943  O O   ? GLY A 1 115 ?   6.703 -15.587 -12.860 1.000 95.020 ? 115 GLY A O   1 
ATOM 944  N N   ? SER A 1 116 ?   5.641 -15.922 -10.871 1.000 95.060 ? 116 SER A N   1 
ATOM 945  C CA  ? SER A 1 116 ?   4.367 -15.461 -11.415 1.000 95.060 ? 116 SER A CA  1 
ATOM 946  C C   ? SER A 1 116 ?   4.391 -13.960 -11.683 1.000 95.060 ? 116 SER A C   1 
ATOM 947  C CB  ? SER A 1 116 ?   3.223 -15.798 -10.458 1.000 95.060 ? 116 SER A CB  1 
ATOM 948  O O   ? SER A 1 116 ?   5.155 -13.224 -11.056 1.000 95.060 ? 116 SER A O   1 
ATOM 949  O OG  ? SER A 1 116 ?   3.388 -15.127  -9.220 1.000 95.060 ? 116 SER A OG  1 
ATOM 950  N N   ? THR A 1 117 ?   3.559 -13.604 -12.667 1.000 95.770 ? 117 THR A N   1 
ATOM 951  C CA  ? THR A 1 117 ?   3.364 -12.185 -12.942 1.000 95.770 ? 117 THR A CA  1 
ATOM 952  C C   ? THR A 1 117 ?   2.311 -11.593 -12.009 1.000 95.770 ? 117 THR A C   1 
ATOM 953  C CB  ? THR A 1 117 ?   2.946 -11.952 -14.405 1.000 95.770 ? 117 THR A CB  1 
ATOM 954  O O   ? THR A 1 117 ?   1.207 -12.127 -11.892 1.000 95.770 ? 117 THR A O   1 
ATOM 955  C CG2 ? THR A 1 117 ?   2.762 -10.466 -14.695 1.000 95.770 ? 117 THR A CG2 1 
ATOM 956  O OG1 ? THR A 1 117 ?   3.958 -12.475 -15.274 1.000 95.770 ? 117 THR A OG1 1 
ATOM 957  N N   ? CYS A 1 118 ?   2.676 -10.488 -11.349 1.000 97.020 ? 118 CYS A N   1 
ATOM 958  C CA  ? CYS A 1 118 ?   1.815  -9.755 -10.428 1.000 97.020 ? 118 CYS A CA  1 
ATOM 959  C C   ? CYS A 1 118 ?   1.604  -8.323 -10.902 1.000 97.020 ? 118 CYS A C   1 
ATOM 960  C CB  ? CYS A 1 118 ?   2.414  -9.754  -9.021 1.000 97.020 ? 118 CYS A CB  1 
ATOM 961  O O   ? CYS A 1 118 ?   2.449  -7.766 -11.605 1.000 97.020 ? 118 CYS A O   1 
ATOM 962  S SG  ? CYS A 1 118 ?   2.716 -11.406  -8.357 1.000 97.020 ? 118 CYS A SG  1 
ATOM 963  N N   ? TYR A 1 119 ?   0.439  -7.771 -10.473 1.000 96.040 ? 119 TYR A N   1 
ATOM 964  C CA  ? TYR A 1 119 ?   0.127  -6.398 -10.853 1.000 96.040 ? 119 TYR A CA  1 
ATOM 965  C C   ? TYR A 1 119 ?   0.122  -5.483  -9.634 1.000 96.040 ? 119 TYR A C   1 
ATOM 966  C CB  ? TYR A 1 119 ?  -1.230  -6.331 -11.561 1.000 96.040 ? 119 TYR A CB  1 
ATOM 967  O O   ? TYR A 1 119 ?  -0.403  -5.846  -8.579 1.000 96.040 ? 119 TYR A O   1 
ATOM 968  C CG  ? TYR A 1 119 ?  -1.283  -7.118 -12.848 1.000 96.040 ? 119 TYR A CG  1 
ATOM 969  C CD1 ? TYR A 1 119 ?  -0.904  -6.540 -14.057 1.000 96.040 ? 119 TYR A CD1 1 
ATOM 970  C CD2 ? TYR A 1 119 ?  -1.712  -8.441 -12.857 1.000 96.040 ? 119 TYR A CD2 1 
ATOM 971  C CE1 ? TYR A 1 119 ?  -0.953  -7.260 -15.246 1.000 96.040 ? 119 TYR A CE1 1 
ATOM 972  C CE2 ? TYR A 1 119 ?  -1.765  -9.171 -14.040 1.000 96.040 ? 119 TYR A CE2 1 
ATOM 973  O OH  ? TYR A 1 119 ?  -1.433  -9.292 -16.401 1.000 96.040 ? 119 TYR A OH  1 
ATOM 974  C CZ  ? TYR A 1 119 ?  -1.383  -8.574 -15.227 1.000 96.040 ? 119 TYR A CZ  1 
ATOM 975  N N   ? ALA A 1 120 ?   0.758  -4.342  -9.853 1.000 97.060 ? 120 ALA A N   1 
ATOM 976  C CA  ? ALA A 1 120 ?   0.667  -3.265  -8.870 1.000 97.060 ? 120 ALA A CA  1 
ATOM 977  C C   ? ALA A 1 120 ?  -0.012  -2.035  -9.465 1.000 97.060 ? 120 ALA A C   1 
ATOM 978  C CB  ? ALA A 1 120 ?   2.055  -2.903  -8.348 1.000 97.060 ? 120 ALA A CB  1 
ATOM 979  O O   ? ALA A 1 120 ?   0.100  -1.777 -10.666 1.000 97.060 ? 120 ALA A O   1 
ATOM 980  N N   ? SER A 1 121 ?  -0.757  -1.359  -8.662 1.000 96.620 ? 121 SER A N   1 
ATOM 981  C CA  ? SER A 1 121 ?  -1.435  -0.146  -9.107 1.000 96.620 ? 121 SER A CA  1 
ATOM 982  C C   ? SER A 1 121 ?  -1.336   0.959  -8.060 1.000 96.620 ? 121 SER A C   1 
ATOM 983  C CB  ? SER A 1 121 ?  -2.904  -0.435  -9.417 1.000 96.620 ? 121 SER A CB  1 
ATOM 984  O O   ? SER A 1 121 ?  -1.185   0.680  -6.868 1.000 96.620 ? 121 SER A O   1 
ATOM 985  O OG  ? SER A 1 121 ?  -3.571  -0.936  -8.271 1.000 96.620 ? 121 SER A OG  1 
ATOM 986  N N   ? GLY A 1 122 ?  -1.345   2.228  -8.575 1.000 95.730 ? 122 GLY A N   1 
ATOM 987  C CA  ? GLY A 1 122 ?  -1.276   3.354  -7.657 1.000 95.730 ? 122 GLY A CA  1 
ATOM 988  C C   ? GLY A 1 122 ?  -1.089   4.685  -8.360 1.000 95.730 ? 122 GLY A C   1 
ATOM 989  O O   ? GLY A 1 122 ?  -1.137   4.756  -9.590 1.000 95.730 ? 122 GLY A O   1 
ATOM 990  N N   ? TRP A 1 123 ?  -1.006   5.760  -7.580 1.000 93.930 ? 123 TRP A N   1 
ATOM 991  C CA  ? TRP A 1 123 ?  -0.887   7.122  -8.092 1.000 93.930 ? 123 TRP A CA  1 
ATOM 992  C C   ? TRP A 1 123 ?   0.463   7.726  -7.721 1.000 93.930 ? 123 TRP A C   1 
ATOM 993  C CB  ? TRP A 1 123 ?  -2.019   8.001  -7.552 1.000 93.930 ? 123 TRP A CB  1 
ATOM 994  O O   ? TRP A 1 123 ?   0.585   8.944  -7.572 1.000 93.930 ? 123 TRP A O   1 
ATOM 995  C CG  ? TRP A 1 123 ?  -3.369   7.665  -8.111 1.000 93.930 ? 123 TRP A CG  1 
ATOM 996  C CD1 ? TRP A 1 123 ?  -3.935   8.161  -9.253 1.000 93.930 ? 123 TRP A CD1 1 
ATOM 997  C CD2 ? TRP A 1 123 ?  -4.326   6.763  -7.549 1.000 93.930 ? 123 TRP A CD2 1 
ATOM 998  C CE2 ? TRP A 1 123 ?  -5.451   6.759  -8.404 1.000 93.930 ? 123 TRP A CE2 1 
ATOM 999  C CE3 ? TRP A 1 123 ?  -4.342   5.954  -6.404 1.000 93.930 ? 123 TRP A CE3 1 
ATOM 1000 N NE1 ? TRP A 1 123 ?  -5.186   7.620  -9.435 1.000 93.930 ? 123 TRP A NE1 1 
ATOM 1001 C CH2 ? TRP A 1 123 ?  -6.569   5.197  -7.023 1.000 93.930 ? 123 TRP A CH2 1 
ATOM 1002 C CZ2 ? TRP A 1 123 ?  -6.580   5.978  -8.149 1.000 93.930 ? 123 TRP A CZ2 1 
ATOM 1003 C CZ3 ? TRP A 1 123 ?  -5.467   5.178  -6.153 1.000 93.930 ? 123 TRP A CZ3 1 
ATOM 1004 N N   ? GLY A 1 124 ?   1.422   6.831  -7.438 1.000 87.790 ? 124 GLY A N   1 
ATOM 1005 C CA  ? GLY A 1 124 ?   2.763   7.317  -7.155 1.000 87.790 ? 124 GLY A CA  1 
ATOM 1006 C C   ? GLY A 1 124 ?   3.465   7.877  -8.378 1.000 87.790 ? 124 GLY A C   1 
ATOM 1007 O O   ? GLY A 1 124 ?   2.899   7.890  -9.473 1.000 87.790 ? 124 GLY A O   1 
ATOM 1008 N N   ? SER A 1 125 ?   4.723   8.403  -8.226 1.000 86.970 ? 125 SER A N   1 
ATOM 1009 C CA  ? SER A 1 125 ?   5.508   9.008  -9.297 1.000 86.970 ? 125 SER A CA  1 
ATOM 1010 C C   ? SER A 1 125 ?   5.735   8.023 -10.439 1.000 86.970 ? 125 SER A C   1 
ATOM 1011 C CB  ? SER A 1 125 ?   6.853   9.502  -8.763 1.000 86.970 ? 125 SER A CB  1 
ATOM 1012 O O   ? SER A 1 125 ?   5.898   6.823 -10.208 1.000 86.970 ? 125 SER A O   1 
ATOM 1013 O OG  ? SER A 1 125 ?   7.607  10.120  -9.792 1.000 86.970 ? 125 SER A OG  1 
ATOM 1014 N N   ? ILE A 1 126 ?   5.817   8.467 -11.743 1.000 87.170 ? 126 ILE A N   1 
ATOM 1015 C CA  ? ILE A 1 126 ?   5.964   7.622 -12.923 1.000 87.170 ? 126 ILE A CA  1 
ATOM 1016 C C   ? ILE A 1 126 ?   7.352   7.816 -13.528 1.000 87.170 ? 126 ILE A C   1 
ATOM 1017 C CB  ? ILE A 1 126 ?   4.873   7.924 -13.975 1.000 87.170 ? 126 ILE A CB  1 
ATOM 1018 O O   ? ILE A 1 126 ?   7.687   7.199 -14.541 1.000 87.170 ? 126 ILE A O   1 
ATOM 1019 C CG1 ? ILE A 1 126 ?   4.880   9.414 -14.337 1.000 87.170 ? 126 ILE A CG1 1 
ATOM 1020 C CG2 ? ILE A 1 126 ?   3.496   7.490 -13.465 1.000 87.170 ? 126 ILE A CG2 1 
ATOM 1021 C CD1 ? ILE A 1 126 ?   3.991   9.767 -15.521 1.000 87.170 ? 126 ILE A CD1 1 
ATOM 1022 N N   ? GLU A 1 127 ?   8.123   8.681 -12.934 1.000 83.880 ? 127 GLU A N   1 
ATOM 1023 C CA  ? GLU A 1 127 ?   9.495   8.907 -13.378 1.000 83.880 ? 127 GLU A CA  1 
ATOM 1024 C C   ? GLU A 1 127 ?  10.495   8.561 -12.279 1.000 83.880 ? 127 GLU A C   1 
ATOM 1025 C CB  ? GLU A 1 127 ?   9.685  10.359 -13.824 1.000 83.880 ? 127 GLU A CB  1 
ATOM 1026 O O   ? GLU A 1 127 ?  10.290   8.908 -11.114 1.000 83.880 ? 127 GLU A O   1 
ATOM 1027 C CG  ? GLU A 1 127 ?   8.857  10.742 -15.042 1.000 83.880 ? 127 GLU A CG  1 
ATOM 1028 C CD  ? GLU A 1 127 ?   9.480  10.297 -16.355 1.000 83.880 ? 127 GLU A CD  1 
ATOM 1029 O OE1 ? GLU A 1 127 ?   8.852  10.488 -17.421 1.000 83.880 ? 127 GLU A OE1 1 
ATOM 1030 O OE2 ? GLU A 1 127 ?  10.607   9.754 -16.318 1.000 83.880 ? 127 GLU A OE2 1 
ATOM 1031 N N   ? PRO A 1 128 ?  11.585   7.916 -12.627 1.000 76.940 ? 128 PRO A N   1 
ATOM 1032 C CA  ? PRO A 1 128 ?  12.584   7.410 -11.683 1.000 76.940 ? 128 PRO A CA  1 
ATOM 1033 C C   ? PRO A 1 128 ?  13.332   8.527 -10.960 1.000 76.940 ? 128 PRO A C   1 
ATOM 1034 C CB  ? PRO A 1 128 ?  13.534   6.605 -12.574 1.000 76.940 ? 128 PRO A CB  1 
ATOM 1035 O O   ? PRO A 1 128 ?  13.624   8.408  -9.767 1.000 76.940 ? 128 PRO A O   1 
ATOM 1036 C CG  ? PRO A 1 128 ?  12.743   6.310 -13.808 1.000 76.940 ? 128 PRO A CG  1 
ATOM 1037 C CD  ? PRO A 1 128 ?  11.696   7.374 -13.968 1.000 76.940 ? 128 PRO A CD  1 
ATOM 1038 N N   ? ASP A 1 129 ?  13.541   9.681 -11.580 1.000 76.680 ? 129 ASP A N   1 
ATOM 1039 C CA  ? ASP A 1 129 ?  14.422  10.719 -11.053 1.000 76.680 ? 129 ASP A CA  1 
ATOM 1040 C C   ? ASP A 1 129 ?  13.647  12.003 -10.766 1.000 76.680 ? 129 ASP A C   1 
ATOM 1041 C CB  ? ASP A 1 129 ?  15.564  11.002 -12.032 1.000 76.680 ? 129 ASP A CB  1 
ATOM 1042 O O   ? ASP A 1 129 ?  14.134  12.881 -10.049 1.000 76.680 ? 129 ASP A O   1 
ATOM 1043 C CG  ? ASP A 1 129 ?  16.480   9.808 -12.234 1.000 76.680 ? 129 ASP A CG  1 
ATOM 1044 O OD1 ? ASP A 1 129 ?  16.741   9.067 -11.262 1.000 76.680 ? 129 ASP A OD1 1 
ATOM 1045 O OD2 ? ASP A 1 129 ?  16.948   9.608 -13.376 1.000 76.680 ? 129 ASP A OD2 1 
ATOM 1046 N N   ? LYS A 1 130 ?  12.383  12.071 -11.338 1.000 76.860 ? 130 LYS A N   1 
ATOM 1047 C CA  ? LYS A 1 130 ?  11.498  13.212 -11.124 1.000 76.860 ? 130 LYS A CA  1 
ATOM 1048 C C   ? LYS A 1 130 ?  10.193  12.779 -10.461 1.000 76.860 ? 130 LYS A C   1 
ATOM 1049 C CB  ? LYS A 1 130 ?  11.203  13.919 -12.448 1.000 76.860 ? 130 LYS A CB  1 
ATOM 1050 O O   ? LYS A 1 130 ?   9.697  11.680 -10.715 1.000 76.860 ? 130 LYS A O   1 
ATOM 1051 C CG  ? LYS A 1 130 ?  12.429  14.530 -13.110 1.000 76.860 ? 130 LYS A CG  1 
ATOM 1052 C CD  ? LYS A 1 130 ?  12.068  15.239 -14.409 1.000 76.860 ? 130 LYS A CD  1 
ATOM 1053 C CE  ? LYS A 1 130 ?  13.304  15.788 -15.109 1.000 76.860 ? 130 LYS A CE  1 
ATOM 1054 N NZ  ? LYS A 1 130 ?  12.958  16.456 -16.399 1.000 76.860 ? 130 LYS A NZ  1 
ATOM 1055 N N   ? PHE A 1 131 ?   9.769  13.497  -9.350 1.000 78.230 ? 131 PHE A N   1 
ATOM 1056 C CA  ? PHE A 1 131 ?   8.524  13.190  -8.656 1.000 78.230 ? 131 PHE A CA  1 
ATOM 1057 C C   ? PHE A 1 131 ?   7.324  13.708  -9.441 1.000 78.230 ? 131 PHE A C   1 
ATOM 1058 C CB  ? PHE A 1 131 ?   8.530  13.794  -7.248 1.000 78.230 ? 131 PHE A CB  1 
ATOM 1059 O O   ? PHE A 1 131 ?   6.827  14.804  -9.174 1.000 78.230 ? 131 PHE A O   1 
ATOM 1060 C CG  ? PHE A 1 131 ?   9.532  13.161  -6.320 1.000 78.230 ? 131 PHE A CG  1 
ATOM 1061 C CD1 ? PHE A 1 131 ?   9.262  11.943  -5.710 1.000 78.230 ? 131 PHE A CD1 1 
ATOM 1062 C CD2 ? PHE A 1 131 ?  10.744  13.786  -6.059 1.000 78.230 ? 131 PHE A CD2 1 
ATOM 1063 C CE1 ? PHE A 1 131 ?  10.187  11.354  -4.851 1.000 78.230 ? 131 PHE A CE1 1 
ATOM 1064 C CE2 ? PHE A 1 131 ?  11.674  13.204  -5.202 1.000 78.230 ? 131 PHE A CE2 1 
ATOM 1065 C CZ  ? PHE A 1 131 ?  11.393  11.989  -4.598 1.000 78.230 ? 131 PHE A CZ  1 
ATOM 1066 N N   ? ILE A 1 132 ?   7.089  13.077 -10.595 1.000 83.650 ? 132 ILE A N   1 
ATOM 1067 C CA  ? ILE A 1 132 ?   5.911  13.421 -11.383 1.000 83.650 ? 132 ILE A CA  1 
ATOM 1068 C C   ? ILE A 1 132 ?   4.771  12.461 -11.053 1.000 83.650 ? 132 ILE A C   1 
ATOM 1069 C CB  ? ILE A 1 132 ?   6.215  13.390 -12.898 1.000 83.650 ? 132 ILE A CB  1 
ATOM 1070 O O   ? ILE A 1 132 ?   4.882  11.254 -11.280 1.000 83.650 ? 132 ILE A O   1 
ATOM 1071 C CG1 ? ILE A 1 132 ?   7.313  14.403 -13.243 1.000 83.650 ? 132 ILE A CG1 1 
ATOM 1072 C CG2 ? ILE A 1 132 ?   4.945  13.661 -13.710 1.000 83.650 ? 132 ILE A CG2 1 
ATOM 1073 C CD1 ? ILE A 1 132 ?   7.766  14.355 -14.696 1.000 83.650 ? 132 ILE A CD1 1 
ATOM 1074 N N   ? TYR A 1 133 ?   3.660  13.047 -10.447 1.000 87.100 ? 133 TYR A N   1 
ATOM 1075 C CA  ? TYR A 1 133 ?   2.507  12.253 -10.036 1.000 87.100 ? 133 TYR A CA  1 
ATOM 1076 C C   ? TYR A 1 133 ?   1.406  12.305 -11.088 1.000 87.100 ? 133 TYR A C   1 
ATOM 1077 C CB  ? TYR A 1 133 ?   1.967  12.746  -8.690 1.000 87.100 ? 133 TYR A CB  1 
ATOM 1078 O O   ? TYR A 1 133 ?   0.956  13.387 -11.472 1.000 87.100 ? 133 TYR A O   1 
ATOM 1079 C CG  ? TYR A 1 133 ?   2.945  12.593  -7.551 1.000 87.100 ? 133 TYR A CG  1 
ATOM 1080 C CD1 ? TYR A 1 133 ?   3.043  11.394  -6.848 1.000 87.100 ? 133 TYR A CD1 1 
ATOM 1081 C CD2 ? TYR A 1 133 ?   3.772  13.646  -7.174 1.000 87.100 ? 133 TYR A CD2 1 
ATOM 1082 C CE1 ? TYR A 1 133 ?   3.942  11.248  -5.796 1.000 87.100 ? 133 TYR A CE1 1 
ATOM 1083 C CE2 ? TYR A 1 133 ?   4.674  13.511  -6.123 1.000 87.100 ? 133 TYR A CE2 1 
ATOM 1084 O OH  ? TYR A 1 133 ?   5.643  12.172  -4.401 1.000 87.100 ? 133 TYR A OH  1 
ATOM 1085 C CZ  ? TYR A 1 133 ?   4.752  12.311  -5.442 1.000 87.100 ? 133 TYR A CZ  1 
ATOM 1086 N N   ? PRO A 1 134 ?   1.057  11.139 -11.617 1.000 90.550 ? 134 PRO A N   1 
ATOM 1087 C CA  ? PRO A 1 134 ?  -0.052  11.111 -12.574 1.000 90.550 ? 134 PRO A CA  1 
ATOM 1088 C C   ? PRO A 1 134 ?  -1.400  11.414 -11.923 1.000 90.550 ? 134 PRO A C   1 
ATOM 1089 C CB  ? PRO A 1 134 ?  -0.016   9.680 -13.114 1.000 90.550 ? 134 PRO A CB  1 
ATOM 1090 O O   ? PRO A 1 134 ?  -1.587  11.155 -10.731 1.000 90.550 ? 134 PRO A O   1 
ATOM 1091 C CG  ? PRO A 1 134 ?   0.481   8.853 -11.973 1.000 90.550 ? 134 PRO A CG  1 
ATOM 1092 C CD  ? PRO A 1 134 ?   1.510   9.647 -11.221 1.000 90.550 ? 134 PRO A CD  1 
ATOM 1093 N N   ? ASP A 1 135 ?  -2.262  12.037 -12.722 1.000 92.880 ? 135 ASP A N   1 
ATOM 1094 C CA  ? ASP A 1 135 ?  -3.626  12.191 -12.225 1.000 92.880 ? 135 ASP A CA  1 
ATOM 1095 C C   ? ASP A 1 135 ?  -4.391  10.872 -12.303 1.000 92.880 ? 135 ASP A C   1 
ATOM 1096 C CB  ? ASP A 1 135 ?  -4.365  13.275 -13.012 1.000 92.880 ? 135 ASP A CB  1 
ATOM 1097 O O   ? ASP A 1 135 ?  -5.161  10.540 -11.400 1.000 92.880 ? 135 ASP A O   1 
ATOM 1098 C CG  ? ASP A 1 135 ?  -3.787  14.663 -12.797 1.000 92.880 ? 135 ASP A CG  1 
ATOM 1099 O OD1 ? ASP A 1 135 ?  -3.112  14.890 -11.770 1.000 92.880 ? 135 ASP A OD1 1 
ATOM 1100 O OD2 ? ASP A 1 135 ?  -4.010  15.538 -13.661 1.000 92.880 ? 135 ASP A OD2 1 
ATOM 1101 N N   ? ASP A 1 136 ?  -4.129  10.158 -13.393 1.000 95.270 ? 136 ASP A N   1 
ATOM 1102 C CA  ? ASP A 1 136 ?  -4.821   8.896 -13.635 1.000 95.270 ? 136 ASP A CA  1 
ATOM 1103 C C   ? ASP A 1 136 ?  -4.076   7.729 -12.991 1.000 95.270 ? 136 ASP A C   1 
ATOM 1104 C CB  ? ASP A 1 136 ?  -4.984   8.653 -15.136 1.000 95.270 ? 136 ASP A CB  1 
ATOM 1105 O O   ? ASP A 1 136 ?  -2.847   7.746 -12.897 1.000 95.270 ? 136 ASP A O   1 
ATOM 1106 C CG  ? ASP A 1 136 ?  -5.822   9.717 -15.822 1.000 95.270 ? 136 ASP A CG  1 
ATOM 1107 O OD1 ? ASP A 1 136 ?  -6.617  10.401 -15.141 1.000 95.270 ? 136 ASP A OD1 1 
ATOM 1108 O OD2 ? ASP A 1 136 ?  -5.688   9.872 -17.056 1.000 95.270 ? 136 ASP A OD2 1 
ATOM 1109 N N   ? LEU A 1 137 ?  -4.828   6.714 -12.545 1.000 96.080 ? 137 LEU A N   1 
ATOM 1110 C CA  ? LEU A 1 137 ?  -4.297   5.491 -11.953 1.000 96.080 ? 137 LEU A CA  1 
ATOM 1111 C C   ? LEU A 1 137 ?  -3.349   4.787 -12.918 1.000 96.080 ? 137 LEU A C   1 
ATOM 1112 C CB  ? LEU A 1 137 ?  -5.437   4.547 -11.561 1.000 96.080 ? 137 LEU A CB  1 
ATOM 1113 O O   ? LEU A 1 137 ?  -3.652   4.654 -14.106 1.000 96.080 ? 137 LEU A O   1 
ATOM 1114 C CG  ? LEU A 1 137 ?  -5.058   3.355 -10.681 1.000 96.080 ? 137 LEU A CG  1 
ATOM 1115 C CD1 ? LEU A 1 137 ?  -4.546   3.837  -9.328 1.000 96.080 ? 137 LEU A CD1 1 
ATOM 1116 C CD2 ? LEU A 1 137 ?  -6.250   2.420 -10.505 1.000 96.080 ? 137 LEU A CD2 1 
ATOM 1117 N N   ? GLN A 1 138 ?  -2.183   4.395 -12.310 1.000 96.750 ? 138 GLN A N   1 
ATOM 1118 C CA  ? GLN A 1 138 ?  -1.166   3.690 -13.083 1.000 96.750 ? 138 GLN A CA  1 
ATOM 1119 C C   ? GLN A 1 138 ?  -1.070   2.226 -12.662 1.000 96.750 ? 138 GLN A C   1 
ATOM 1120 C CB  ? GLN A 1 138 ?   0.195   4.371 -12.928 1.000 96.750 ? 138 GLN A CB  1 
ATOM 1121 O O   ? GLN A 1 138 ?  -1.301   1.894 -11.497 1.000 96.750 ? 138 GLN A O   1 
ATOM 1122 C CG  ? GLN A 1 138 ?   0.197   5.840 -13.325 1.000 96.750 ? 138 GLN A CG  1 
ATOM 1123 C CD  ? GLN A 1 138 ?  -0.121   6.052 -14.794 1.000 96.750 ? 138 GLN A CD  1 
ATOM 1124 N NE2 ? GLN A 1 138 ?  -1.172   6.818 -15.069 1.000 96.750 ? 138 GLN A NE2 1 
ATOM 1125 O OE1 ? GLN A 1 138 ?   0.572   5.531 -15.674 1.000 96.750 ? 138 GLN A OE1 1 
ATOM 1126 N N   ? CYS A 1 139 ?  -0.672   1.326 -13.684 1.000 96.680 ? 139 CYS A N   1 
ATOM 1127 C CA  ? CYS A 1 139 ?  -0.463  -0.097 -13.438 1.000 96.680 ? 139 CYS A CA  1 
ATOM 1128 C C   ? CYS A 1 139 ?   0.900  -0.544 -13.952 1.000 96.680 ? 139 CYS A C   1 
ATOM 1129 C CB  ? CYS A 1 139 ?  -1.565  -0.923 -14.101 1.000 96.680 ? 139 CYS A CB  1 
ATOM 1130 O O   ? CYS A 1 139 ?   1.415   0.012 -14.924 1.000 96.680 ? 139 CYS A O   1 
ATOM 1131 S SG  ? CYS A 1 139 ?  -3.207  -0.641 -13.401 1.000 96.680 ? 139 CYS A SG  1 
ATOM 1132 N N   ? VAL A 1 140 ?   1.399  -1.555 -13.225 1.000 96.480 ? 140 VAL A N   1 
ATOM 1133 C CA  ? VAL A 1 140 ?   2.666  -2.128 -13.668 1.000 96.480 ? 140 VAL A CA  1 
ATOM 1134 C C   ? VAL A 1 140 ?   2.677  -3.631 -13.396 1.000 96.480 ? 140 VAL A C   1 
ATOM 1135 C CB  ? VAL A 1 140 ?   3.869  -1.452 -12.974 1.000 96.480 ? 140 VAL A CB  1 
ATOM 1136 O O   ? VAL A 1 140 ?   2.136  -4.089 -12.386 1.000 96.480 ? 140 VAL A O   1 
ATOM 1137 C CG1 ? VAL A 1 140 ?   3.838  -1.709 -11.468 1.000 96.480 ? 140 VAL A CG1 1 
ATOM 1138 C CG2 ? VAL A 1 140 ?   5.181  -1.949 -13.577 1.000 96.480 ? 140 VAL A CG2 1 
ATOM 1139 N N   ? ASP A 1 141 ?   3.259  -4.303 -14.339 1.000 95.770 ? 141 ASP A N   1 
ATOM 1140 C CA  ? ASP A 1 141 ?   3.461  -5.731 -14.113 1.000 95.770 ? 141 ASP A CA  1 
ATOM 1141 C C   ? ASP A 1 141 ?   4.843  -6.003 -13.522 1.000 95.770 ? 141 ASP A C   1 
ATOM 1142 C CB  ? ASP A 1 141 ?   3.284  -6.512 -15.416 1.000 95.770 ? 141 ASP A CB  1 
ATOM 1143 O O   ? ASP A 1 141 ?   5.841  -5.446 -13.982 1.000 95.770 ? 141 ASP A O   1 
ATOM 1144 C CG  ? ASP A 1 141 ?   4.284  -6.114 -16.487 1.000 95.770 ? 141 ASP A CG  1 
ATOM 1145 O OD1 ? ASP A 1 141 ?   4.087  -5.073 -17.150 1.000 95.770 ? 141 ASP A OD1 1 
ATOM 1146 O OD2 ? ASP A 1 141 ?   5.277  -6.851 -16.672 1.000 95.770 ? 141 ASP A OD2 1 
ATOM 1147 N N   ? LEU A 1 142 ?   4.823  -6.928 -12.556 1.000 96.530 ? 142 LEU A N   1 
ATOM 1148 C CA  ? LEU A 1 142 ?   6.057  -7.297 -11.869 1.000 96.530 ? 142 LEU A CA  1 
ATOM 1149 C C   ? LEU A 1 142 ?   6.172  -8.811 -11.735 1.000 96.530 ? 142 LEU A C   1 
ATOM 1150 C CB  ? LEU A 1 142 ?   6.116  -6.644 -10.486 1.000 96.530 ? 142 LEU A CB  1 
ATOM 1151 O O   ? LEU A 1 142 ?   5.159  -9.512 -11.670 1.000 96.530 ? 142 LEU A O   1 
ATOM 1152 C CG  ? LEU A 1 142 ?   5.978  -5.121 -10.449 1.000 96.530 ? 142 LEU A CG  1 
ATOM 1153 C CD1 ? LEU A 1 142 ?   5.783  -4.641  -9.014 1.000 96.530 ? 142 LEU A CD1 1 
ATOM 1154 C CD2 ? LEU A 1 142 ?   7.199  -4.458 -11.078 1.000 96.530 ? 142 LEU A CD2 1 
ATOM 1155 N N   ? GLU A 1 143 ?   7.430  -9.280 -11.703 1.000 96.640 ? 143 GLU A N   1 
ATOM 1156 C CA  ? GLU A 1 143 ?   7.684 -10.693 -11.440 1.000 96.640 ? 143 GLU A CA  1 
ATOM 1157 C C   ? GLU A 1 143 ?   7.999 -10.931  -9.966 1.000 96.640 ? 143 GLU A C   1 
ATOM 1158 C CB  ? GLU A 1 143 ?   8.832 -11.205 -12.313 1.000 96.640 ? 143 GLU A CB  1 
ATOM 1159 O O   ? GLU A 1 143 ?   8.813 -10.216  -9.376 1.000 96.640 ? 143 GLU A O   1 
ATOM 1160 C CG  ? GLU A 1 143 ?   9.043 -12.710 -12.230 1.000 96.640 ? 143 GLU A CG  1 
ATOM 1161 C CD  ? GLU A 1 143 ?  10.161 -13.209 -13.132 1.000 96.640 ? 143 GLU A CD  1 
ATOM 1162 O OE1 ? GLU A 1 143 ?  10.527 -14.403 -13.041 1.000 96.640 ? 143 GLU A OE1 1 
ATOM 1163 O OE2 ? GLU A 1 143 ?  10.676 -12.399 -13.935 1.000 96.640 ? 143 GLU A OE2 1 
ATOM 1164 N N   ? LEU A 1 144 ?   7.254 -11.912  -9.502 1.000 97.100 ? 144 LEU A N   1 
ATOM 1165 C CA  ? LEU A 1 144 ?   7.545 -12.284  -8.121 1.000 97.100 ? 144 LEU A CA  1 
ATOM 1166 C C   ? LEU A 1 144 ?   8.888 -13.000  -8.022 1.000 97.100 ? 144 LEU A C   1 
ATOM 1167 C CB  ? LEU A 1 144 ?   6.434 -13.178  -7.563 1.000 97.100 ? 144 LEU A CB  1 
ATOM 1168 O O   ? LEU A 1 144 ?   9.149 -13.945  -8.769 1.000 97.100 ? 144 LEU A O   1 
ATOM 1169 C CG  ? LEU A 1 144 ?   6.479 -13.454  -6.059 1.000 97.100 ? 144 LEU A CG  1 
ATOM 1170 C CD1 ? LEU A 1 144 ?   6.226 -12.170  -5.277 1.000 97.100 ? 144 LEU A CD1 1 
ATOM 1171 C CD2 ? LEU A 1 144 ?   5.461 -14.525  -5.682 1.000 97.100 ? 144 LEU A CD2 1 
ATOM 1172 N N   ? LEU A 1 145 ?   9.699 -12.547  -7.016 1.000 96.800 ? 145 LEU A N   1 
ATOM 1173 C CA  ? LEU A 1 145 ?  11.048 -13.073  -6.838 1.000 96.800 ? 145 LEU A CA  1 
ATOM 1174 C C   ? LEU A 1 145 ?  11.188 -13.766  -5.487 1.000 96.800 ? 145 LEU A C   1 
ATOM 1175 C CB  ? LEU A 1 145 ?  12.081 -11.949  -6.958 1.000 96.800 ? 145 LEU A CB  1 
ATOM 1176 O O   ? LEU A 1 145 ?  10.408 -13.506  -4.568 1.000 96.800 ? 145 LEU A O   1 
ATOM 1177 C CG  ? LEU A 1 145 ?  12.011 -11.096  -8.226 1.000 96.800 ? 145 LEU A CG  1 
ATOM 1178 C CD1 ? LEU A 1 145 ?  12.893  -9.860  -8.082 1.000 96.800 ? 145 LEU A CD1 1 
ATOM 1179 C CD2 ? LEU A 1 145 ?  12.423 -11.914  -9.445 1.000 96.800 ? 145 LEU A CD2 1 
ATOM 1180 N N   ? SER A 1 146 ?  12.183 -14.603  -5.441 1.000 95.460 ? 146 SER A N   1 
ATOM 1181 C CA  ? SER A 1 146 ?  12.467 -15.254  -4.166 1.000 95.460 ? 146 SER A CA  1 
ATOM 1182 C C   ? SER A 1 146 ?  13.039 -14.264  -3.156 1.000 95.460 ? 146 SER A C   1 
ATOM 1183 C CB  ? SER A 1 146 ?  13.442 -16.415  -4.362 1.000 95.460 ? 146 SER A CB  1 
ATOM 1184 O O   ? SER A 1 146 ?  13.666 -13.273  -3.537 1.000 95.460 ? 146 SER A O   1 
ATOM 1185 O OG  ? SER A 1 146 ?  14.727 -15.939  -4.723 1.000 95.460 ? 146 SER A OG  1 
ATOM 1186 N N   ? ASN A 1 147 ?  12.887 -14.502  -1.909 1.000 93.050 ? 147 ASN A N   1 
ATOM 1187 C CA  ? ASN A 1 147 ?  13.414 -13.661  -0.839 1.000 93.050 ? 147 ASN A CA  1 
ATOM 1188 C C   ? ASN A 1 147 ?  14.937 -13.587  -0.883 1.000 93.050 ? 147 ASN A C   1 
ATOM 1189 C CB  ? ASN A 1 147 ?  12.946 -14.171   0.525 1.000 93.050 ? 147 ASN A CB  1 
ATOM 1190 O O   ? ASN A 1 147 ?  15.526 -12.577  -0.494 1.000 93.050 ? 147 ASN A O   1 
ATOM 1191 C CG  ? ASN A 1 147 ?  13.082 -13.127   1.617 1.000 93.050 ? 147 ASN A CG  1 
ATOM 1192 N ND2 ? ASN A 1 147 ?  11.952 -12.618   2.094 1.000 93.050 ? 147 ASN A ND2 1 
ATOM 1193 O OD1 ? ASN A 1 147 ?  14.192 -12.781   2.027 1.000 93.050 ? 147 ASN A OD1 1 
ATOM 1194 N N   ? ASP A 1 148 ?  15.618 -14.678  -1.379 1.000 93.950 ? 148 ASP A N   1 
ATOM 1195 C CA  ? ASP A 1 148 ?  17.073 -14.707  -1.502 1.000 93.950 ? 148 ASP A CA  1 
ATOM 1196 C C   ? ASP A 1 148 ?  17.566 -13.622  -2.456 1.000 93.950 ? 148 ASP A C   1 
ATOM 1197 C CB  ? ASP A 1 148 ?  17.543 -16.082  -1.981 1.000 93.950 ? 148 ASP A CB  1 
ATOM 1198 O O   ? ASP A 1 148 ?  18.551 -12.938  -2.171 1.000 93.950 ? 148 ASP A O   1 
ATOM 1199 C CG  ? ASP A 1 148 ?  17.411 -17.158  -0.918 1.000 93.950 ? 148 ASP A CG  1 
ATOM 1200 O OD1 ? ASP A 1 148 ?  17.354 -16.824   0.285 1.000 93.950 ? 148 ASP A OD1 1 
ATOM 1201 O OD2 ? ASP A 1 148 ?  17.366 -18.352  -1.287 1.000 93.950 ? 148 ASP A OD2 1 
ATOM 1202 N N   ? ILE A 1 149 ?  16.853 -13.498  -3.551 1.000 94.030 ? 149 ILE A N   1 
ATOM 1203 C CA  ? ILE A 1 149 ?  17.186 -12.459  -4.519 1.000 94.030 ? 149 ILE A CA  1 
ATOM 1204 C C   ? ILE A 1 149 ?  17.070 -11.085  -3.861 1.000 94.030 ? 149 ILE A C   1 
ATOM 1205 C CB  ? ILE A 1 149 ?  16.276 -12.534  -5.765 1.000 94.030 ? 149 ILE A CB  1 
ATOM 1206 O O   ? ILE A 1 149 ?  17.946 -10.234  -4.030 1.000 94.030 ? 149 ILE A O   1 
ATOM 1207 C CG1 ? ILE A 1 149 ?  16.606 -13.782  -6.592 1.000 94.030 ? 149 ILE A CG1 1 
ATOM 1208 C CG2 ? ILE A 1 149 ?  16.413 -11.265  -6.611 1.000 94.030 ? 149 ILE A CG2 1 
ATOM 1209 C CD1 ? ILE A 1 149 ?  15.657 -14.020  -7.759 1.000 94.030 ? 149 ILE A CD1 1 
ATOM 1210 N N   ? CYS A 1 150 ?  16.075 -10.863  -3.086 1.000 92.920 ? 150 CYS A N   1 
ATOM 1211 C CA  ? CYS A 1 150 ?  15.829  -9.596  -2.407 1.000 92.920 ? 150 CYS A CA  1 
ATOM 1212 C C   ? CYS A 1 150 ?  16.908  -9.314  -1.368 1.000 92.920 ? 150 CYS A C   1 
ATOM 1213 C CB  ? CYS A 1 150 ?  14.454  -9.605  -1.738 1.000 92.920 ? 150 CYS A CB  1 
ATOM 1214 O O   ? CYS A 1 150 ?  17.433  -8.201  -1.299 1.000 92.920 ? 150 CYS A O   1 
ATOM 1215 S SG  ? CYS A 1 150 ?  13.079  -9.451  -2.898 1.000 92.920 ? 150 CYS A SG  1 
ATOM 1216 N N   ? ALA A 1 151 ?  17.215 -10.281  -0.630 1.000 93.580 ? 151 ALA A N   1 
ATOM 1217 C CA  ? ALA A 1 151 ?  18.210 -10.136   0.429 1.000 93.580 ? 151 ALA A CA  1 
ATOM 1218 C C   ? ALA A 1 151 ?  19.575  -9.774  -0.147 1.000 93.580 ? 151 ALA A C   1 
ATOM 1219 C CB  ? ALA A 1 151 ?  18.306 -11.421   1.249 1.000 93.580 ? 151 ALA A CB  1 
ATOM 1220 O O   ? ALA A 1 151 ?  20.313  -8.979   0.441 1.000 93.580 ? 151 ALA A O   1 
ATOM 1221 N N   ? ASN A 1 152 ?  19.842 -10.263  -1.372 1.000 93.990 ? 152 ASN A N   1 
ATOM 1222 C CA  ? ASN A 1 152 ?  21.117  -9.998  -2.029 1.000 93.990 ? 152 ASN A CA  1 
ATOM 1223 C C   ? ASN A 1 152 ?  21.130  -8.625  -2.696 1.000 93.990 ? 152 ASN A C   1 
ATOM 1224 C CB  ? ASN A 1 152 ?  21.429 -11.089  -3.055 1.000 93.990 ? 152 ASN A CB  1 
ATOM 1225 O O   ? ASN A 1 152 ?  22.192  -8.024  -2.867 1.000 93.990 ? 152 ASN A O   1 
ATOM 1226 C CG  ? ASN A 1 152 ?  21.816 -12.405  -2.409 1.000 93.990 ? 152 ASN A CG  1 
ATOM 1227 N ND2 ? ASN A 1 152 ?  21.545 -13.507  -3.099 1.000 93.990 ? 152 ASN A ND2 1 
ATOM 1228 O OD1 ? ASN A 1 152 ?  22.352 -12.431  -1.298 1.000 93.990 ? 152 ASN A OD1 1 
ATOM 1229 N N   ? ALA A 1 153 ?  19.914  -8.155  -2.991 1.000 92.330 ? 153 ALA A N   1 
ATOM 1230 C CA  ? ALA A 1 153 ?  19.769  -6.923  -3.762 1.000 92.330 ? 153 ALA A CA  1 
ATOM 1231 C C   ? ALA A 1 153 ?  19.806  -5.699  -2.852 1.000 92.330 ? 153 ALA A C   1 
ATOM 1232 C CB  ? ALA A 1 153 ?  18.469  -6.947  -4.564 1.000 92.330 ? 153 ALA A CB  1 
ATOM 1233 O O   ? ALA A 1 153 ?  20.126  -4.595  -3.300 1.000 92.330 ? 153 ALA A O   1 
ATOM 1234 N N   ? HIS A 1 154 ?  19.452  -5.840  -1.511 1.000 90.870 ? 154 HIS A N   1 
ATOM 1235 C CA  ? HIS A 1 154 ?  19.319  -4.710  -0.598 1.000 90.870 ? 154 HIS A CA  1 
ATOM 1236 C C   ? HIS A 1 154 ?  20.327  -4.803   0.543 1.000 90.870 ? 154 HIS A C   1 
ATOM 1237 C CB  ? HIS A 1 154 ?  17.898  -4.638  -0.038 1.000 90.870 ? 154 HIS A CB  1 
ATOM 1238 O O   ? HIS A 1 154 ?  20.601  -5.894   1.048 1.000 90.870 ? 154 HIS A O   1 
ATOM 1239 C CG  ? HIS A 1 154 ?  16.862  -4.323  -1.070 1.000 90.870 ? 154 HIS A CG  1 
ATOM 1240 C CD2 ? HIS A 1 154 ?  15.971  -5.118  -1.707 1.000 90.870 ? 154 HIS A CD2 1 
ATOM 1241 N ND1 ? HIS A 1 154 ?  16.662  -3.050  -1.558 1.000 90.870 ? 154 HIS A ND1 1 
ATOM 1242 C CE1 ? HIS A 1 154 ?  15.689  -3.076  -2.453 1.000 90.870 ? 154 HIS A CE1 1 
ATOM 1243 N NE2 ? HIS A 1 154 ?  15.253  -4.319  -2.562 1.000 90.870 ? 154 HIS A NE2 1 
ATOM 1244 N N   ? SER A 1 155 ?  20.889  -3.584   0.888 1.000 88.960 ? 155 SER A N   1 
ATOM 1245 C CA  ? SER A 1 155 ?  21.821  -3.501   2.008 1.000 88.960 ? 155 SER A CA  1 
ATOM 1246 C C   ? SER A 1 155 ?  21.096  -3.650   3.342 1.000 88.960 ? 155 SER A C   1 
ATOM 1247 C CB  ? SER A 1 155 ?  22.580  -2.174   1.976 1.000 88.960 ? 155 SER A CB  1 
ATOM 1248 O O   ? SER A 1 155 ?  21.688  -4.092   4.329 1.000 88.960 ? 155 SER A O   1 
ATOM 1249 O OG  ? SER A 1 155 ?  21.684  -1.080   2.060 1.000 88.960 ? 155 SER A OG  1 
ATOM 1250 N N   ? GLN A 1 156 ?  19.799  -3.277   3.360 1.000 89.800 ? 156 GLN A N   1 
ATOM 1251 C CA  ? GLN A 1 156 ?  18.957  -3.429   4.541 1.000 89.800 ? 156 GLN A CA  1 
ATOM 1252 C C   ? GLN A 1 156 ?  18.407  -4.849   4.646 1.000 89.800 ? 156 GLN A C   1 
ATOM 1253 C CB  ? GLN A 1 156 ?  17.806  -2.421   4.514 1.000 89.800 ? 156 GLN A CB  1 
ATOM 1254 O O   ? GLN A 1 156 ?  18.290  -5.550   3.640 1.000 89.800 ? 156 GLN A O   1 
ATOM 1255 C CG  ? GLN A 1 156 ?  18.257  -0.970   4.612 1.000 89.800 ? 156 GLN A CG  1 
ATOM 1256 C CD  ? GLN A 1 156 ?  18.506  -0.340   3.255 1.000 89.800 ? 156 GLN A CD  1 
ATOM 1257 N NE2 ? GLN A 1 156 ?  18.590   0.986   3.224 1.000 89.800 ? 156 GLN A NE2 1 
ATOM 1258 O OE1 ? GLN A 1 156 ?  18.623  -1.038   2.243 1.000 89.800 ? 156 GLN A OE1 1 
ATOM 1259 N N   ? LYS A 1 157 ?  18.054  -5.209   5.913 1.000 92.230 ? 157 LYS A N   1 
ATOM 1260 C CA  ? LYS A 1 157 ?  17.556  -6.552   6.196 1.000 92.230 ? 157 LYS A CA  1 
ATOM 1261 C C   ? LYS A 1 157 ?  16.183  -6.773   5.567 1.000 92.230 ? 157 LYS A C   1 
ATOM 1262 C CB  ? LYS A 1 157 ?  17.486  -6.793   7.705 1.000 92.230 ? 157 LYS A CB  1 
ATOM 1263 O O   ? LYS A 1 157 ?  15.251  -6.005   5.814 1.000 92.230 ? 157 LYS A O   1 
ATOM 1264 C CG  ? LYS A 1 157 ?  17.118  -8.219   8.088 1.000 92.230 ? 157 LYS A CG  1 
ATOM 1265 C CD  ? LYS A 1 157 ?  17.159  -8.420   9.597 1.000 92.230 ? 157 LYS A CD  1 
ATOM 1266 C CE  ? LYS A 1 157 ?  16.798  -9.848   9.981 1.000 92.230 ? 157 LYS A CE  1 
ATOM 1267 N NZ  ? LYS A 1 157 ?  16.837 -10.051  11.461 1.000 92.230 ? 157 LYS A NZ  1 
ATOM 1268 N N   ? VAL A 1 158 ?  16.125  -7.821   4.633 1.000 93.290 ? 158 VAL A N   1 
ATOM 1269 C CA  ? VAL A 1 158 ?  14.879  -8.341   4.081 1.000 93.290 ? 158 VAL A CA  1 
ATOM 1270 C C   ? VAL A 1 158 ?  14.426  -9.559   4.882 1.000 93.290 ? 158 VAL A C   1 
ATOM 1271 C CB  ? VAL A 1 158 ?  15.030  -8.710   2.588 1.000 93.290 ? 158 VAL A CB  1 
ATOM 1272 O O   ? VAL A 1 158 ?  15.129 -10.571   4.935 1.000 93.290 ? 158 VAL A O   1 
ATOM 1273 C CG1 ? VAL A 1 158 ?  13.727  -9.292   2.042 1.000 93.290 ? 158 VAL A CG1 1 
ATOM 1274 C CG2 ? VAL A 1 158 ?  15.455  -7.488   1.777 1.000 93.290 ? 158 VAL A CG2 1 
ATOM 1275 N N   ? THR A 1 159 ?  13.237  -9.448   5.569 1.000 94.330 ? 159 THR A N   1 
ATOM 1276 C CA  ? THR A 1 159 ?  12.785 -10.483   6.493 1.000 94.330 ? 159 THR A CA  1 
ATOM 1277 C C   ? THR A 1 159 ?  11.850 -11.464   5.791 1.000 94.330 ? 159 THR A C   1 
ATOM 1278 C CB  ? THR A 1 159 ?  12.071  -9.871   7.712 1.000 94.330 ? 159 THR A CB  1 
ATOM 1279 O O   ? THR A 1 159 ?  11.482 -11.258   4.632 1.000 94.330 ? 159 THR A O   1 
ATOM 1280 C CG2 ? THR A 1 159 ?  12.895  -8.744   8.324 1.000 94.330 ? 159 THR A CG2 1 
ATOM 1281 O OG1 ? THR A 1 159 ?  10.800  -9.351   7.302 1.000 94.330 ? 159 THR A OG1 1 
ATOM 1282 N N   ? GLU A 1 160 ?  11.487 -12.555   6.460 1.000 94.370 ? 160 GLU A N   1 
ATOM 1283 C CA  ? GLU A 1 160 ?  10.594 -13.582   5.932 1.000 94.370 ? 160 GLU A CA  1 
ATOM 1284 C C   ? GLU A 1 160 ?   9.168 -13.055   5.793 1.000 94.370 ? 160 GLU A C   1 
ATOM 1285 C CB  ? GLU A 1 160 ?  10.611 -14.823   6.828 1.000 94.370 ? 160 GLU A CB  1 
ATOM 1286 O O   ? GLU A 1 160 ?   8.323 -13.696   5.165 1.000 94.370 ? 160 GLU A O   1 
ATOM 1287 C CG  ? GLU A 1 160 ?  10.065 -14.579   8.228 1.000 94.370 ? 160 GLU A CG  1 
ATOM 1288 C CD  ? GLU A 1 160 ?  10.226 -15.775   9.152 1.000 94.370 ? 160 GLU A CD  1 
ATOM 1289 O OE1 ? GLU A 1 160 ?  10.268 -15.585  10.389 1.000 94.370 ? 160 GLU A OE1 1 
ATOM 1290 O OE2 ? GLU A 1 160 ?  10.313 -16.911   8.635 1.000 94.370 ? 160 GLU A OE2 1 
ATOM 1291 N N   ? PHE A 1 161 ?   8.805 -11.850   6.285 1.000 95.720 ? 161 PHE A N   1 
ATOM 1292 C CA  ? PHE A 1 161 ?   7.473 -11.257   6.248 1.000 95.720 ? 161 PHE A CA  1 
ATOM 1293 C C   ? PHE A 1 161 ?   7.339 -10.301   5.069 1.000 95.720 ? 161 PHE A C   1 
ATOM 1294 C CB  ? PHE A 1 161 ?   7.175 -10.521   7.558 1.000 95.720 ? 161 PHE A CB  1 
ATOM 1295 O O   ? PHE A 1 161 ?   6.395  -9.510   5.008 1.000 95.720 ? 161 PHE A O   1 
ATOM 1296 C CG  ? PHE A 1 161 ?   7.323 -11.380   8.785 1.000 95.720 ? 161 PHE A CG  1 
ATOM 1297 C CD1 ? PHE A 1 161 ?   6.417 -12.399   9.050 1.000 95.720 ? 161 PHE A CD1 1 
ATOM 1298 C CD2 ? PHE A 1 161 ?   8.369 -11.168   9.673 1.000 95.720 ? 161 PHE A CD2 1 
ATOM 1299 C CE1 ? PHE A 1 161 ?   6.551 -13.196  10.184 1.000 95.720 ? 161 PHE A CE1 1 
ATOM 1300 C CE2 ? PHE A 1 161 ?   8.510 -11.960  10.809 1.000 95.720 ? 161 PHE A CE2 1 
ATOM 1301 C CZ  ? PHE A 1 161 ?   7.600 -12.973  11.063 1.000 95.720 ? 161 PHE A CZ  1 
ATOM 1302 N N   ? MET A 1 162 ?   8.369 -10.399   4.155 1.000 96.380 ? 162 MET A N   1 
ATOM 1303 C CA  ? MET A 1 162 ?   8.394  -9.493   3.010 1.000 96.380 ? 162 MET A CA  1 
ATOM 1304 C C   ? MET A 1 162 ?   8.370 -10.273   1.699 1.000 96.380 ? 162 MET A C   1 
ATOM 1305 C CB  ? MET A 1 162 ?   9.630  -8.594   3.061 1.000 96.380 ? 162 MET A CB  1 
ATOM 1306 O O   ? MET A 1 162 ?   8.832 -11.414   1.643 1.000 96.380 ? 162 MET A O   1 
ATOM 1307 C CG  ? MET A 1 162 ?   9.655  -7.655   4.256 1.000 96.380 ? 162 MET A CG  1 
ATOM 1308 S SD  ? MET A 1 162 ?  11.240  -6.740   4.398 1.000 96.380 ? 162 MET A SD  1 
ATOM 1309 C CE  ? MET A 1 162 ?  10.928  -5.793   5.914 1.000 96.380 ? 162 MET A CE  1 
ATOM 1310 N N   ? LEU A 1 163 ?   7.722  -9.616   0.639 1.000 96.110 ? 163 LEU A N   1 
ATOM 1311 C CA  ? LEU A 1 163 ?   7.698 -10.104  -0.735 1.000 96.110 ? 163 LEU A CA  1 
ATOM 1312 C C   ? LEU A 1 163 ?   8.504  -9.189  -1.651 1.000 96.110 ? 163 LEU A C   1 
ATOM 1313 C CB  ? LEU A 1 163 ?   6.257 -10.212  -1.241 1.000 96.110 ? 163 LEU A CB  1 
ATOM 1314 O O   ? LEU A 1 163 ?   8.480  -7.966  -1.490 1.000 96.110 ? 163 LEU A O   1 
ATOM 1315 C CG  ? LEU A 1 163 ?   5.382 -11.274  -0.573 1.000 96.110 ? 163 LEU A CG  1 
ATOM 1316 C CD1 ? LEU A 1 163 ?   3.925 -11.095  -0.985 1.000 96.110 ? 163 LEU A CD1 1 
ATOM 1317 C CD2 ? LEU A 1 163 ?   5.875 -12.673  -0.927 1.000 96.110 ? 163 LEU A CD2 1 
ATOM 1318 N N   ? CYS A 1 164 ?   9.126  -9.931  -2.640 1.000 95.620 ? 164 CYS A N   1 
ATOM 1319 C CA  ? CYS A 1 164 ?   9.913  -9.192  -3.620 1.000 95.620 ? 164 CYS A CA  1 
ATOM 1320 C C   ? CYS A 1 164 ?   9.311  -9.323  -5.014 1.000 95.620 ? 164 CYS A C   1 
ATOM 1321 C CB  ? CYS A 1 164 ?  11.359  -9.688  -3.630 1.000 95.620 ? 164 CYS A CB  1 
ATOM 1322 O O   ? CYS A 1 164 ?   8.955 -10.423  -5.440 1.000 95.620 ? 164 CYS A O   1 
ATOM 1323 S SG  ? CYS A 1 164 ?  12.499  -8.590  -4.500 1.000 95.620 ? 164 CYS A SG  1 
ATOM 1324 N N   ? ALA A 1 165 ?   9.210  -8.129  -5.676 1.000 96.110 ? 165 ALA A N   1 
ATOM 1325 C CA  ? ALA A 1 165 ?   8.673  -8.149  -7.034 1.000 96.110 ? 165 ALA A CA  1 
ATOM 1326 C C   ? ALA A 1 165 ?   9.326  -7.073  -7.897 1.000 96.110 ? 165 ALA A C   1 
ATOM 1327 C CB  ? ALA A 1 165 ?   7.158  -7.961  -7.010 1.000 96.110 ? 165 ALA A CB  1 
ATOM 1328 O O   ? ALA A 1 165 ?   9.586  -5.963  -7.426 1.000 96.110 ? 165 ALA A O   1 
ATOM 1329 N N   ? GLY A 1 166 ?   9.656  -7.453  -9.058 1.000 94.610 ? 166 GLY A N   1 
ATOM 1330 C CA  ? GLY A 1 166 ?  10.252  -6.507  -9.988 1.000 94.610 ? 166 GLY A CA  1 
ATOM 1331 C C   ? GLY A 1 166 ?  10.999  -7.178 -11.125 1.000 94.610 ? 166 GLY A C   1 
ATOM 1332 O O   ? GLY A 1 166 ?  11.019  -8.407 -11.222 1.000 94.610 ? 166 GLY A O   1 
ATOM 1333 N N   ? HIS A 1 167 ?  11.539  -6.399 -12.035 1.000 92.910 ? 167 HIS A N   1 
ATOM 1334 C CA  ? HIS A 1 167 ?  12.390  -6.862 -13.125 1.000 92.910 ? 167 HIS A CA  1 
ATOM 1335 C C   ? HIS A 1 167 ?  13.860  -6.580 -12.833 1.000 92.910 ? 167 HIS A C   1 
ATOM 1336 C CB  ? HIS A 1 167 ?  11.980  -6.201 -14.442 1.000 92.910 ? 167 HIS A CB  1 
ATOM 1337 O O   ? HIS A 1 167 ?  14.243  -5.430 -12.606 1.000 92.910 ? 167 HIS A O   1 
ATOM 1338 C CG  ? HIS A 1 167 ?  10.622  -6.606 -14.920 1.000 92.910 ? 167 HIS A CG  1 
ATOM 1339 C CD2 ? HIS A 1 167 ?   9.406  -6.047 -14.720 1.000 92.910 ? 167 HIS A CD2 1 
ATOM 1340 N ND1 ? HIS A 1 167 ?  10.411  -7.720 -15.704 1.000 92.910 ? 167 HIS A ND1 1 
ATOM 1341 C CE1 ? HIS A 1 167 ?   9.120  -7.827 -15.967 1.000 92.910 ? 167 HIS A CE1 1 
ATOM 1342 N NE2 ? HIS A 1 167 ?   8.488  -6.824 -15.382 1.000 92.910 ? 167 HIS A NE2 1 
ATOM 1343 N N   ? LEU A 1 168 ?  14.623  -7.659 -12.865 1.000 91.570 ? 168 LEU A N   1 
ATOM 1344 C CA  ? LEU A 1 168 ?  16.025  -7.530 -12.483 1.000 91.570 ? 168 LEU A CA  1 
ATOM 1345 C C   ? LEU A 1 168 ?  16.793  -6.699 -13.506 1.000 91.570 ? 168 LEU A C   1 
ATOM 1346 C CB  ? LEU A 1 168 ?  16.672  -8.910 -12.341 1.000 91.570 ? 168 LEU A CB  1 
ATOM 1347 O O   ? LEU A 1 168 ?  17.849  -6.144 -13.195 1.000 91.570 ? 168 LEU A O   1 
ATOM 1348 C CG  ? LEU A 1 168 ?  16.141  -9.794 -11.211 1.000 91.570 ? 168 LEU A CG  1 
ATOM 1349 C CD1 ? LEU A 1 168 ?  16.916 -11.106 -11.156 1.000 91.570 ? 168 LEU A CD1 1 
ATOM 1350 C CD2 ? LEU A 1 168 ?  16.223  -9.062  -9.876 1.000 91.570 ? 168 LEU A CD2 1 
ATOM 1351 N N   ? GLU A 1 169 ?  16.307  -6.648 -14.735 1.000 91.890 ? 169 GLU A N   1 
ATOM 1352 C CA  ? GLU A 1 169 ?  16.919  -5.815 -15.766 1.000 91.890 ? 169 GLU A CA  1 
ATOM 1353 C C   ? GLU A 1 169 ?  16.600  -4.339 -15.544 1.000 91.890 ? 169 GLU A C   1 
ATOM 1354 C CB  ? GLU A 1 169 ?  16.454  -6.251 -17.157 1.000 91.890 ? 169 GLU A CB  1 
ATOM 1355 O O   ? GLU A 1 169 ?  17.218  -3.466 -16.157 1.000 91.890 ? 169 GLU A O   1 
ATOM 1356 C CG  ? GLU A 1 169 ?  16.855  -7.673 -17.522 1.000 91.890 ? 169 GLU A CG  1 
ATOM 1357 C CD  ? GLU A 1 169 ?  16.314  -8.122 -18.871 1.000 91.890 ? 169 GLU A CD  1 
ATOM 1358 O OE1 ? GLU A 1 169 ?  16.518  -9.299 -19.245 1.000 91.890 ? 169 GLU A OE1 1 
ATOM 1359 O OE2 ? GLU A 1 169 ?  15.683  -7.289 -19.559 1.000 91.890 ? 169 GLU A OE2 1 
ATOM 1360 N N   ? GLY A 1 170 ?  15.655  -4.091 -14.633 1.000 90.750 ? 170 GLY A N   1 
ATOM 1361 C CA  ? GLY A 1 170 ?  15.248  -2.728 -14.330 1.000 90.750 ? 170 GLY A CA  1 
ATOM 1362 C C   ? GLY A 1 170 ?  14.150  -2.216 -15.244 1.000 90.750 ? 170 GLY A C   1 
ATOM 1363 O O   ? GLY A 1 170 ?  13.560  -2.985 -16.005 1.000 90.750 ? 170 GLY A O   1 
ATOM 1364 N N   ? GLY A 1 171 ?  13.707  -0.964 -14.987 1.000 87.370 ? 171 GLY A N   1 
ATOM 1365 C CA  ? GLY A 1 171 ?  12.788  -0.344 -15.928 1.000 87.370 ? 171 GLY A CA  1 
ATOM 1366 C C   ? GLY A 1 171 ?  11.335  -0.453 -15.504 1.000 87.370 ? 171 GLY A C   1 
ATOM 1367 O O   ? GLY A 1 171 ?  10.466   0.214 -16.068 1.000 87.370 ? 171 GLY A O   1 
ATOM 1368 N N   ? LYS A 1 172 ?  11.077  -1.265 -14.536 1.000 90.210 ? 172 LYS A N   1 
ATOM 1369 C CA  ? LYS A 1 172 ?   9.741  -1.386 -13.959 1.000 90.210 ? 172 LYS A CA  1 
ATOM 1370 C C   ? LYS A 1 172 ?   9.808  -1.533 -12.442 1.000 90.210 ? 172 LYS A C   1 
ATOM 1371 C CB  ? LYS A 1 172 ?   8.998  -2.577 -14.568 1.000 90.210 ? 172 LYS A CB  1 
ATOM 1372 O O   ? LYS A 1 172 ?  10.532  -2.387 -11.927 1.000 90.210 ? 172 LYS A O   1 
ATOM 1373 C CG  ? LYS A 1 172 ?   8.772  -2.463 -16.068 1.000 90.210 ? 172 LYS A CG  1 
ATOM 1374 C CD  ? LYS A 1 172 ?   7.917  -3.609 -16.593 1.000 90.210 ? 172 LYS A CD  1 
ATOM 1375 C CE  ? LYS A 1 172 ?   7.628  -3.457 -18.080 1.000 90.210 ? 172 LYS A CE  1 
ATOM 1376 N NZ  ? LYS A 1 172 ?   6.701  -4.518 -18.576 1.000 90.210 ? 172 LYS A NZ  1 
ATOM 1377 N N   ? ASP A 1 173 ?   8.885  -0.785 -11.718 1.000 87.370 ? 173 ASP A N   1 
ATOM 1378 C CA  ? ASP A 1 173 ?   8.984  -0.832 -10.262 1.000 87.370 ? 173 ASP A CA  1 
ATOM 1379 C C   ? ASP A 1 173 ?   7.865  -0.024  -9.609 1.000 87.370 ? 173 ASP A C   1 
ATOM 1380 C CB  ? ASP A 1 173 ?  10.347  -0.311  -9.800 1.000 87.370 ? 173 ASP A CB  1 
ATOM 1381 O O   ? ASP A 1 173 ?   7.160   0.729 -10.284 1.000 87.370 ? 173 ASP A O   1 
ATOM 1382 C CG  ? ASP A 1 173 ?  10.779  -0.885  -8.462 1.000 87.370 ? 173 ASP A CG  1 
ATOM 1383 O OD1 ? ASP A 1 173 ?  10.014  -1.669  -7.859 1.000 87.370 ? 173 ASP A OD1 1 
ATOM 1384 O OD2 ? ASP A 1 173 ?  11.892  -0.547  -8.004 1.000 87.370 ? 173 ASP A OD2 1 
ATOM 1385 N N   ? THR A 1 174 ?   7.496  -0.398  -8.351 1.000 84.830 ? 174 THR A N   1 
ATOM 1386 C CA  ? THR A 1 174 ?   6.736   0.482  -7.471 1.000 84.830 ? 174 THR A CA  1 
ATOM 1387 C C   ? THR A 1 174 ?   7.667   1.232  -6.522 1.000 84.830 ? 174 THR A C   1 
ATOM 1388 C CB  ? THR A 1 174 ?   5.694  -0.305  -6.657 1.000 84.830 ? 174 THR A CB  1 
ATOM 1389 O O   ? THR A 1 174 ?   8.703   0.703  -6.113 1.000 84.830 ? 174 THR A O   1 
ATOM 1390 C CG2 ? THR A 1 174 ?   4.691  -1.000  -7.573 1.000 84.830 ? 174 THR A CG2 1 
ATOM 1391 O OG1 ? THR A 1 174 ?   6.363  -1.293  -5.863 1.000 84.830 ? 174 THR A OG1 1 
ATOM 1392 N N   ? CYS A 1 175 ?   7.316   2.475  -6.271 1.000 80.200 ? 175 CYS A N   1 
ATOM 1393 C CA  ? CYS A 1 175 ?   8.158   3.285  -5.397 1.000 80.200 ? 175 CYS A CA  1 
ATOM 1394 C C   ? CYS A 1 175 ?   7.321   4.275  -4.597 1.000 80.200 ? 175 CYS A C   1 
ATOM 1395 C CB  ? CYS A 1 175 ?   9.212   4.035  -6.212 1.000 80.200 ? 175 CYS A CB  1 
ATOM 1396 O O   ? CYS A 1 175 ?   6.137   4.037  -4.351 1.000 80.200 ? 175 CYS A O   1 
ATOM 1397 S SG  ? CYS A 1 175 ?  10.691   4.466  -5.269 1.000 80.200 ? 175 CYS A SG  1 
ATOM 1398 N N   ? VAL A 1 176 ?   8.075   5.342  -4.188 1.000 77.640 ? 176 VAL A N   1 
ATOM 1399 C CA  ? VAL A 1 176 ?   7.499   6.341  -3.293 1.000 77.640 ? 176 VAL A CA  1 
ATOM 1400 C C   ? VAL A 1 176 ?   6.194   6.871  -3.882 1.000 77.640 ? 176 VAL A C   1 
ATOM 1401 C CB  ? VAL A 1 176 ?   8.480   7.507  -3.037 1.000 77.640 ? 176 VAL A CB  1 
ATOM 1402 O O   ? VAL A 1 176 ?   6.127   7.192  -5.071 1.000 77.640 ? 176 VAL A O   1 
ATOM 1403 C CG1 ? VAL A 1 176 ?   7.830   8.579  -2.165 1.000 77.640 ? 176 VAL A CG1 1 
ATOM 1404 C CG2 ? VAL A 1 176 ?   9.763   6.991  -2.388 1.000 77.640 ? 176 VAL A CG2 1 
ATOM 1405 N N   ? GLY A 1 177 ?   5.160   6.926  -3.074 1.000 77.920 ? 177 GLY A N   1 
ATOM 1406 C CA  ? GLY A 1 177 ?   3.872   7.448  -3.502 1.000 77.920 ? 177 GLY A CA  1 
ATOM 1407 C C   ? GLY A 1 177 ?   2.835   6.365  -3.730 1.000 77.920 ? 177 GLY A C   1 
ATOM 1408 O O   ? GLY A 1 177 ?   1.632   6.632  -3.692 1.000 77.920 ? 177 GLY A O   1 
ATOM 1409 N N   ? ASP A 1 178 ?   3.244   5.156  -3.846 1.000 89.200 ? 178 ASP A N   1 
ATOM 1410 C CA  ? ASP A 1 178 ?   2.320   4.043  -4.038 1.000 89.200 ? 178 ASP A CA  1 
ATOM 1411 C C   ? ASP A 1 178 ?   2.190   3.211  -2.764 1.000 89.200 ? 178 ASP A C   1 
ATOM 1412 C CB  ? ASP A 1 178 ?   2.779   3.159  -5.199 1.000 89.200 ? 178 ASP A CB  1 
ATOM 1413 O O   ? ASP A 1 178 ?   1.703   2.079  -2.803 1.000 89.200 ? 178 ASP A O   1 
ATOM 1414 C CG  ? ASP A 1 178 ?   2.572   3.808  -6.556 1.000 89.200 ? 178 ASP A CG  1 
ATOM 1415 O OD1 ? ASP A 1 178 ?   1.560   4.517  -6.746 1.000 89.200 ? 178 ASP A OD1 1 
ATOM 1416 O OD2 ? ASP A 1 178 ?   3.428   3.606  -7.446 1.000 89.200 ? 178 ASP A OD2 1 
ATOM 1417 N N   ? SER A 1 179 ?   2.889   3.752  -1.669 1.000 94.610 ? 179 SER A N   1 
ATOM 1418 C CA  ? SER A 1 179 ?   2.790   3.065  -0.386 1.000 94.610 ? 179 SER A CA  1 
ATOM 1419 C C   ? SER A 1 179 ?   1.346   2.694  -0.066 1.000 94.610 ? 179 SER A C   1 
ATOM 1420 C CB  ? SER A 1 179 ?   3.361   3.935   0.734 1.000 94.610 ? 179 SER A CB  1 
ATOM 1421 O O   ? SER A 1 179 ?   0.432   3.492  -0.286 1.000 94.610 ? 179 SER A O   1 
ATOM 1422 O OG  ? SER A 1 179 ?   4.760   4.101   0.579 1.000 94.610 ? 179 SER A OG  1 
ATOM 1423 N N   ? GLY A 1 180 ?   1.248   1.382   0.294 1.000 96.210 ? 180 GLY A N   1 
ATOM 1424 C CA  ? GLY A 1 180 ?  -0.075   0.963   0.730 1.000 96.210 ? 180 GLY A CA  1 
ATOM 1425 C C   ? GLY A 1 180 ?  -0.913   0.373  -0.389 1.000 96.210 ? 180 GLY A C   1 
ATOM 1426 O O   ? GLY A 1 180 ?  -1.922  -0.287  -0.134 1.000 96.210 ? 180 GLY A O   1 
ATOM 1427 N N   ? GLY A 1 181 ?  -0.502   0.559  -1.584 1.000 96.280 ? 181 GLY A N   1 
ATOM 1428 C CA  ? GLY A 1 181 ?  -1.181   0.013  -2.748 1.000 96.280 ? 181 GLY A CA  1 
ATOM 1429 C C   ? GLY A 1 181 ?  -1.006  -1.487  -2.893 1.000 96.280 ? 181 GLY A C   1 
ATOM 1430 O O   ? GLY A 1 181 ?  -0.109  -2.074  -2.283 1.000 96.280 ? 181 GLY A O   1 
ATOM 1431 N N   ? PRO A 1 182 ?  -1.808  -2.146  -3.762 1.000 97.400 ? 182 PRO A N   1 
ATOM 1432 C CA  ? PRO A 1 182 ?  -1.890  -3.607  -3.821 1.000 97.400 ? 182 PRO A CA  1 
ATOM 1433 C C   ? PRO A 1 182 ?  -0.872  -4.217  -4.781 1.000 97.400 ? 182 PRO A C   1 
ATOM 1434 C CB  ? PRO A 1 182 ?  -3.319  -3.861  -4.308 1.000 97.400 ? 182 PRO A CB  1 
ATOM 1435 O O   ? PRO A 1 182 ?  -0.558  -3.621  -5.815 1.000 97.400 ? 182 PRO A O   1 
ATOM 1436 C CG  ? PRO A 1 182 ?  -3.635  -2.695  -5.189 1.000 97.400 ? 182 PRO A CG  1 
ATOM 1437 C CD  ? PRO A 1 182 ?  -2.993  -1.469  -4.606 1.000 97.400 ? 182 PRO A CD  1 
ATOM 1438 N N   ? LEU A 1 183 ?  -0.281  -5.316  -4.406 1.000 97.790 ? 183 LEU A N   1 
ATOM 1439 C CA  ? LEU A 1 183 ?   0.339  -6.296  -5.290 1.000 97.790 ? 183 LEU A CA  1 
ATOM 1440 C C   ? LEU A 1 183 ?  -0.557  -7.518  -5.462 1.000 97.790 ? 183 LEU A C   1 
ATOM 1441 C CB  ? LEU A 1 183 ?   1.704  -6.722  -4.744 1.000 97.790 ? 183 LEU A CB  1 
ATOM 1442 O O   ? LEU A 1 183 ?  -0.756  -8.285  -4.517 1.000 97.790 ? 183 LEU A O   1 
ATOM 1443 C CG  ? LEU A 1 183 ?   2.577  -7.561  -5.679 1.000 97.790 ? 183 LEU A CG  1 
ATOM 1444 C CD1 ? LEU A 1 183 ?   3.124  -6.698  -6.810 1.000 97.790 ? 183 LEU A CD1 1 
ATOM 1445 C CD2 ? LEU A 1 183 ?   3.714  -8.218  -4.903 1.000 97.790 ? 183 LEU A CD2 1 
ATOM 1446 N N   ? ILE A 1 184 ?  -1.053  -7.719  -6.719 1.000 97.390 ? 184 ILE A N   1 
ATOM 1447 C CA  ? ILE A 1 184 ?  -2.033  -8.761  -7.003 1.000 97.390 ? 184 ILE A CA  1 
ATOM 1448 C C   ? ILE A 1 184 ?  -1.405  -9.833  -7.890 1.000 97.390 ? 184 ILE A C   1 
ATOM 1449 C CB  ? ILE A 1 184 ?  -3.297  -8.180  -7.676 1.000 97.390 ? 184 ILE A CB  1 
ATOM 1450 O O   ? ILE A 1 184 ?  -0.891  -9.532  -8.970 1.000 97.390 ? 184 ILE A O   1 
ATOM 1451 C CG1 ? ILE A 1 184 ?  -3.920  -7.093  -6.794 1.000 97.390 ? 184 ILE A CG1 1 
ATOM 1452 C CG2 ? ILE A 1 184 ?  -4.308  -9.290  -7.975 1.000 97.390 ? 184 ILE A CG2 1 
ATOM 1453 C CD1 ? ILE A 1 184 ?  -4.985  -6.261  -7.496 1.000 97.390 ? 184 ILE A CD1 1 
ATOM 1454 N N   ? CYS A 1 185 ?  -1.463 -11.034  -7.392 1.000 96.650 ? 185 CYS A N   1 
ATOM 1455 C CA  ? CYS A 1 185 ?  -0.997 -12.203  -8.129 1.000 96.650 ? 185 CYS A CA  1 
ATOM 1456 C C   ? CYS A 1 185 ?  -2.127 -13.207  -8.329 1.000 96.650 ? 185 CYS A C   1 
ATOM 1457 C CB  ? CYS A 1 185 ?   0.166 -12.870  -7.395 1.000 96.650 ? 185 CYS A CB  1 
ATOM 1458 O O   ? CYS A 1 185 ?  -2.780 -13.613  -7.366 1.000 96.650 ? 185 CYS A O   1 
ATOM 1459 S SG  ? CYS A 1 185 ?   1.519 -11.742  -6.998 1.000 96.650 ? 185 CYS A SG  1 
ATOM 1460 N N   ? ASP A 1 186 ?  -2.394 -13.550  -9.658 1.000 92.770 ? 186 ASP A N   1 
ATOM 1461 C CA  ? ASP A 1 186 ?  -3.441 -14.515  -9.981 1.000 92.770 ? 186 ASP A CA  1 
ATOM 1462 C C   ? ASP A 1 186 ?  -4.790 -14.070  -9.420 1.000 92.770 ? 186 ASP A C   1 
ATOM 1463 C CB  ? ASP A 1 186 ?  -3.079 -15.901  -9.442 1.000 92.770 ? 186 ASP A CB  1 
ATOM 1464 O O   ? ASP A 1 186 ?  -5.531 -14.878  -8.857 1.000 92.770 ? 186 ASP A O   1 
ATOM 1465 C CG  ? ASP A 1 186 ?  -1.800 -16.456 -10.045 1.000 92.770 ? 186 ASP A CG  1 
ATOM 1466 O OD1 ? ASP A 1 186 ?  -1.572 -16.278 -11.261 1.000 92.770 ? 186 ASP A OD1 1 
ATOM 1467 O OD2 ? ASP A 1 186 ?  -1.016 -17.079  -9.298 1.000 92.770 ? 186 ASP A OD2 1 
ATOM 1468 N N   ? GLY A 1 187 ?  -5.012 -12.777  -9.309 1.000 93.310 ? 187 GLY A N   1 
ATOM 1469 C CA  ? GLY A 1 187 ?  -6.306 -12.209  -8.965 1.000 93.310 ? 187 GLY A CA  1 
ATOM 1470 C C   ? GLY A 1 187 ?  -6.522 -12.082  -7.469 1.000 93.310 ? 187 GLY A C   1 
ATOM 1471 O O   ? GLY A 1 187 ?  -7.647 -11.864  -7.015 1.000 93.310 ? 187 GLY A O   1 
ATOM 1472 N N   ? VAL A 1 188 ?  -5.441 -12.261  -6.675 1.000 96.520 ? 188 VAL A N   1 
ATOM 1473 C CA  ? VAL A 1 188 ?  -5.573 -12.225  -5.222 1.000 96.520 ? 188 VAL A CA  1 
ATOM 1474 C C   ? VAL A 1 188 ?  -4.551 -11.254  -4.634 1.000 96.520 ? 188 VAL A C   1 
ATOM 1475 C CB  ? VAL A 1 188 ?  -5.393 -13.628  -4.601 1.000 96.520 ? 188 VAL A CB  1 
ATOM 1476 O O   ? VAL A 1 188 ?  -3.453 -11.096  -5.173 1.000 96.520 ? 188 VAL A O   1 
ATOM 1477 C CG1 ? VAL A 1 188 ?  -5.603 -13.580  -3.088 1.000 96.520 ? 188 VAL A CG1 1 
ATOM 1478 C CG2 ? VAL A 1 188 ?  -6.357 -14.623  -5.246 1.000 96.520 ? 188 VAL A CG2 1 
ATOM 1479 N N   ? LEU A 1 189 ?  -4.896 -10.683  -3.494 1.000 98.180 ? 189 LEU A N   1 
ATOM 1480 C CA  ? LEU A 1 189 ?  -4.012  -9.767  -2.781 1.000 98.180 ? 189 LEU A CA  1 
ATOM 1481 C C   ? LEU A 1 189 ?  -2.851 -10.520  -2.141 1.000 98.180 ? 189 LEU A C   1 
ATOM 1482 C CB  ? LEU A 1 189 ?  -4.790  -8.998  -1.709 1.000 98.180 ? 189 LEU A CB  1 
ATOM 1483 O O   ? LEU A 1 189 ?  -3.053 -11.314  -1.219 1.000 98.180 ? 189 LEU A O   1 
ATOM 1484 C CG  ? LEU A 1 189 ?  -3.983  -8.014  -0.861 1.000 98.180 ? 189 LEU A CG  1 
ATOM 1485 C CD1 ? LEU A 1 189 ?  -3.382  -6.924  -1.742 1.000 98.180 ? 189 LEU A CD1 1 
ATOM 1486 C CD2 ? LEU A 1 189 ?  -4.857  -7.405   0.230 1.000 98.180 ? 189 LEU A CD2 1 
ATOM 1487 N N   ? GLN A 1 190 ?  -1.624 -10.188  -2.622 1.000 98.080 ? 190 GLN A N   1 
ATOM 1488 C CA  ? GLN A 1 190 ?  -0.471 -10.932  -2.125 1.000 98.080 ? 190 GLN A CA  1 
ATOM 1489 C C   ? GLN A 1 190 ?   0.489 -10.018  -1.369 1.000 98.080 ? 190 GLN A C   1 
ATOM 1490 C CB  ? GLN A 1 190 ?   0.261 -11.622  -3.278 1.000 98.080 ? 190 GLN A CB  1 
ATOM 1491 O O   ? GLN A 1 190 ?   1.235 -10.475  -0.500 1.000 98.080 ? 190 GLN A O   1 
ATOM 1492 C CG  ? GLN A 1 190 ?  -0.547 -12.727  -3.945 1.000 98.080 ? 190 GLN A CG  1 
ATOM 1493 C CD  ? GLN A 1 190 ?  -0.684 -13.962  -3.075 1.000 98.080 ? 190 GLN A CD  1 
ATOM 1494 N NE2 ? GLN A 1 190 ?  -1.555 -14.880  -3.480 1.000 98.080 ? 190 GLN A NE2 1 
ATOM 1495 O OE1 ? GLN A 1 190 ?  -0.012 -14.090  -2.046 1.000 98.080 ? 190 GLN A OE1 1 
ATOM 1496 N N   ? GLY A 1 191 ?   0.418  -8.756  -1.625 1.000 97.740 ? 191 GLY A N   1 
ATOM 1497 C CA  ? GLY A 1 191 ?   1.366  -7.843  -1.007 1.000 97.740 ? 191 GLY A CA  1 
ATOM 1498 C C   ? GLY A 1 191 ?   0.840  -6.425  -0.891 1.000 97.740 ? 191 GLY A C   1 
ATOM 1499 O O   ? GLY A 1 191 ?  -0.067  -6.032  -1.628 1.000 97.740 ? 191 GLY A O   1 
ATOM 1500 N N   ? ILE A 1 192 ?   1.489  -5.662   0.049 1.000 98.130 ? 192 ILE A N   1 
ATOM 1501 C CA  ? ILE A 1 192 ?   1.267  -4.230   0.220 1.000 98.130 ? 192 ILE A CA  1 
ATOM 1502 C C   ? ILE A 1 192 ?   2.562  -3.470  -0.054 1.000 98.130 ? 192 ILE A C   1 
ATOM 1503 C CB  ? ILE A 1 192 ?   0.744  -3.905   1.637 1.000 98.130 ? 192 ILE A CB  1 
ATOM 1504 O O   ? ILE A 1 192 ?   3.612  -3.800   0.502 1.000 98.130 ? 192 ILE A O   1 
ATOM 1505 C CG1 ? ILE A 1 192 ?  -0.563  -4.658   1.910 1.000 98.130 ? 192 ILE A CG1 1 
ATOM 1506 C CG2 ? ILE A 1 192 ?   0.552  -2.395   1.809 1.000 98.130 ? 192 ILE A CG2 1 
ATOM 1507 C CD1 ? ILE A 1 192 ?  -1.704  -4.275   0.978 1.000 98.130 ? 192 ILE A CD1 1 
ATOM 1508 N N   ? THR A 1 193 ?   2.405  -2.547  -1.001 1.000 96.880 ? 193 THR A N   1 
ATOM 1509 C CA  ? THR A 1 193 ?   3.602  -1.769  -1.299 1.000 96.880 ? 193 THR A CA  1 
ATOM 1510 C C   ? THR A 1 193 ?   4.196  -1.180  -0.023 1.000 96.880 ? 193 THR A C   1 
ATOM 1511 C CB  ? THR A 1 193 ?   3.298  -0.637  -2.298 1.000 96.880 ? 193 THR A CB  1 
ATOM 1512 O O   ? THR A 1 193 ?   3.526  -0.431   0.692 1.000 96.880 ? 193 THR A O   1 
ATOM 1513 C CG2 ? THR A 1 193 ?   4.561   0.145  -2.643 1.000 96.880 ? 193 THR A CG2 1 
ATOM 1514 O OG1 ? THR A 1 193 ?   2.755  -1.199  -3.498 1.000 96.880 ? 193 THR A OG1 1 
ATOM 1515 N N   ? SER A 1 194 ?   5.498  -1.415   0.241 1.000 95.520 ? 194 SER A N   1 
ATOM 1516 C CA  ? SER A 1 194 ?   6.116  -1.049   1.511 1.000 95.520 ? 194 SER A CA  1 
ATOM 1517 C C   ? SER A 1 194 ?   7.329  -0.150   1.296 1.000 95.520 ? 194 SER A C   1 
ATOM 1518 C CB  ? SER A 1 194 ?   6.530  -2.301   2.286 1.000 95.520 ? 194 SER A CB  1 
ATOM 1519 O O   ? SER A 1 194 ?   7.304   1.030   1.653 1.000 95.520 ? 194 SER A O   1 
ATOM 1520 O OG  ? SER A 1 194 ?   6.934  -1.966   3.603 1.000 95.520 ? 194 SER A OG  1 
ATOM 1521 N N   ? TRP A 1 195 ?   8.424  -0.646   0.679 1.000 93.560 ? 195 TRP A N   1 
ATOM 1522 C CA  ? TRP A 1 195 ?   9.634   0.153   0.511 1.000 93.560 ? 195 TRP A CA  1 
ATOM 1523 C C   ? TRP A 1 195 ?  10.492  -0.391  -0.626 1.000 93.560 ? 195 TRP A C   1 
ATOM 1524 C CB  ? TRP A 1 195 ?  10.444   0.182   1.810 1.000 93.560 ? 195 TRP A CB  1 
ATOM 1525 O O   ? TRP A 1 195 ?  10.190  -1.446  -1.190 1.000 93.560 ? 195 TRP A O   1 
ATOM 1526 C CG  ? TRP A 1 195 ?  10.908  -1.168   2.269 1.000 93.560 ? 195 TRP A CG  1 
ATOM 1527 C CD1 ? TRP A 1 195 ?  10.208  -2.067   3.025 1.000 93.560 ? 195 TRP A CD1 1 
ATOM 1528 C CD2 ? TRP A 1 195 ?  12.179  -1.770   2.005 1.000 93.560 ? 195 TRP A CD2 1 
ATOM 1529 C CE2 ? TRP A 1 195 ?  12.180  -3.036   2.631 1.000 93.560 ? 195 TRP A CE2 1 
ATOM 1530 C CE3 ? TRP A 1 195 ?  13.317  -1.362   1.297 1.000 93.560 ? 195 TRP A CE3 1 
ATOM 1531 N NE1 ? TRP A 1 195 ?  10.967  -3.192   3.246 1.000 93.560 ? 195 TRP A NE1 1 
ATOM 1532 C CH2 ? TRP A 1 195 ?  14.379  -3.473   1.873 1.000 93.560 ? 195 TRP A CH2 1 
ATOM 1533 C CZ2 ? TRP A 1 195 ?  13.278  -3.897   2.571 1.000 93.560 ? 195 TRP A CZ2 1 
ATOM 1534 C CZ3 ? TRP A 1 195 ?  14.409  -2.220   1.239 1.000 93.560 ? 195 TRP A CZ3 1 
ATOM 1535 N N   ? GLY A 1 196 ?  11.527   0.346  -1.007 1.000 88.560 ? 196 GLY A N   1 
ATOM 1536 C CA  ? GLY A 1 196 ?  12.470  -0.055  -2.039 1.000 88.560 ? 196 GLY A CA  1 
ATOM 1537 C C   ? GLY A 1 196 ?  13.614   0.925  -2.214 1.000 88.560 ? 196 GLY A C   1 
ATOM 1538 O O   ? GLY A 1 196 ?  13.737   1.887  -1.453 1.000 88.560 ? 196 GLY A O   1 
ATOM 1539 N N   ? HIS A 1 197 ?  14.447   0.680  -3.223 1.000 85.440 ? 197 HIS A N   1 
ATOM 1540 C CA  ? HIS A 1 197 ?  15.659   1.450  -3.477 1.000 85.440 ? 197 HIS A CA  1 
ATOM 1541 C C   ? HIS A 1 197 ?  15.334   2.794  -4.120 1.000 85.440 ? 197 HIS A C   1 
ATOM 1542 C CB  ? HIS A 1 197 ?  16.619   0.660  -4.368 1.000 85.440 ? 197 HIS A CB  1 
ATOM 1543 O O   ? HIS A 1 197 ?  14.354   2.912  -4.859 1.000 85.440 ? 197 HIS A O   1 
ATOM 1544 C CG  ? HIS A 1 197 ?  17.965   1.295  -4.511 1.000 85.440 ? 197 HIS A CG  1 
ATOM 1545 C CD2 ? HIS A 1 197 ?  19.097   1.151  -3.783 1.000 85.440 ? 197 HIS A CD2 1 
ATOM 1546 N ND1 ? HIS A 1 197 ?  18.257   2.205  -5.504 1.000 85.440 ? 197 HIS A ND1 1 
ATOM 1547 C CE1 ? HIS A 1 197 ?  19.515   2.594  -5.380 1.000 85.440 ? 197 HIS A CE1 1 
ATOM 1548 N NE2 ? HIS A 1 197 ?  20.047   1.969  -4.344 1.000 85.440 ? 197 HIS A NE2 1 
ATOM 1549 N N   ? VAL A 1 198 ?  16.085   3.858  -4.038 1.000 83.780 ? 198 VAL A N   1 
ATOM 1550 C CA  ? VAL A 1 198 ?  16.022   5.155  -4.702 1.000 83.780 ? 198 VAL A CA  1 
ATOM 1551 C C   ? VAL A 1 198 ?  17.279   5.368  -5.543 1.000 83.780 ? 198 VAL A C   1 
ATOM 1552 C CB  ? VAL A 1 198 ?  15.862   6.307  -3.684 1.000 83.780 ? 198 VAL A CB  1 
ATOM 1553 O O   ? VAL A 1 198 ?  18.397   5.290  -5.030 1.000 83.780 ? 198 VAL A O   1 
ATOM 1554 C CG1 ? VAL A 1 198 ?  15.787   7.654  -4.400 1.000 83.780 ? 198 VAL A CG1 1 
ATOM 1555 C CG2 ? VAL A 1 198 ?  14.620   6.086  -2.821 1.000 83.780 ? 198 VAL A CG2 1 
ATOM 1556 N N   ? PRO A 1 199 ?  17.126   5.548  -6.815 1.000 83.440 ? 199 PRO A N   1 
ATOM 1557 C CA  ? PRO A 1 199 ?  15.939   5.676  -7.664 1.000 83.440 ? 199 PRO A CA  1 
ATOM 1558 C C   ? PRO A 1 199 ?  15.276   4.332  -7.958 1.000 83.440 ? 199 PRO A C   1 
ATOM 1559 C CB  ? PRO A 1 199 ?  16.489   6.305  -8.946 1.000 83.440 ? 199 PRO A CB  1 
ATOM 1560 O O   ? PRO A 1 199 ?  15.957   3.306  -8.026 1.000 83.440 ? 199 PRO A O   1 
ATOM 1561 C CG  ? PRO A 1 199 ?  17.910   5.845  -9.019 1.000 83.440 ? 199 PRO A CG  1 
ATOM 1562 C CD  ? PRO A 1 199 ?  18.427   5.672  -7.620 1.000 83.440 ? 199 PRO A CD  1 
ATOM 1563 N N   ? CYS A 1 200 ?  13.990   4.221  -7.974 1.000 85.430 ? 200 CYS A N   1 
ATOM 1564 C CA  ? CYS A 1 200 ?  13.205   3.034  -8.290 1.000 85.430 ? 200 CYS A CA  1 
ATOM 1565 C C   ? CYS A 1 200 ?  13.441   2.591  -9.729 1.000 85.430 ? 200 CYS A C   1 
ATOM 1566 C CB  ? CYS A 1 200 ?  11.717   3.301  -8.067 1.000 85.430 ? 200 CYS A CB  1 
ATOM 1567 O O   ? CYS A 1 200 ?  13.798   3.405 -10.583 1.000 85.430 ? 200 CYS A O   1 
ATOM 1568 S SG  ? CYS A 1 200 ?  11.293   3.671  -6.351 1.000 85.430 ? 200 CYS A SG  1 
ATOM 1569 N N   ? GLY A 1 201 ?  13.374   1.329  -9.941 1.000 84.380 ? 201 GLY A N   1 
ATOM 1570 C CA  ? GLY A 1 201 ?  13.445   0.854 -11.314 1.000 84.380 ? 201 GLY A CA  1 
ATOM 1571 C C   ? GLY A 1 201 ?  14.866   0.618 -11.790 1.000 84.380 ? 201 GLY A C   1 
ATOM 1572 O O   ? GLY A 1 201 ?  15.117   0.536 -12.994 1.000 84.380 ? 201 GLY A O   1 
ATOM 1573 N N   ? SER A 1 202 ?  15.862   0.641 -10.761 1.000 88.650 ? 202 SER A N   1 
ATOM 1574 C CA  ? SER A 1 202 ?  17.262   0.329 -11.029 1.000 88.650 ? 202 SER A CA  1 
ATOM 1575 C C   ? SER A 1 202 ?  17.470  -1.172 -11.208 1.000 88.650 ? 202 SER A C   1 
ATOM 1576 C CB  ? SER A 1 202 ?  18.153   0.844  -9.898 1.000 88.650 ? 202 SER A CB  1 
ATOM 1577 O O   ? SER A 1 202 ?  16.735  -1.978 -10.633 1.000 88.650 ? 202 SER A O   1 
ATOM 1578 O OG  ? SER A 1 202 ?  18.029   2.249  -9.760 1.000 88.650 ? 202 SER A OG  1 
ATOM 1579 N N   ? PRO A 1 203 ?  18.438  -1.484 -12.076 1.000 91.360 ? 203 PRO A N   1 
ATOM 1580 C CA  ? PRO A 1 203 ?  18.729  -2.910 -12.248 1.000 91.360 ? 203 PRO A CA  1 
ATOM 1581 C C   ? PRO A 1 203 ?  19.092  -3.600 -10.935 1.000 91.360 ? 203 PRO A C   1 
ATOM 1582 C CB  ? PRO A 1 203 ?  19.916  -2.913 -13.213 1.000 91.360 ? 203 PRO A CB  1 
ATOM 1583 O O   ? PRO A 1 203 ?  19.770  -3.011 -10.090 1.000 91.360 ? 203 PRO A O   1 
ATOM 1584 C CG  ? PRO A 1 203 ?  19.807  -1.622 -13.959 1.000 91.360 ? 203 PRO A CG  1 
ATOM 1585 C CD  ? PRO A 1 203 ?  19.218  -0.590 -13.040 1.000 91.360 ? 203 PRO A CD  1 
ATOM 1586 N N   ? ASN A 1 204 ?  18.595  -4.795 -10.709 1.000 91.320 ? 204 ASN A N   1 
ATOM 1587 C CA  ? ASN A 1 204 ?  18.898  -5.682  -9.591 1.000 91.320 ? 204 ASN A CA  1 
ATOM 1588 C C   ? ASN A 1 204 ?  18.377  -5.119  -8.272 1.000 91.320 ? 204 ASN A C   1 
ATOM 1589 C CB  ? ASN A 1 204 ?  20.404  -5.937  -9.501 1.000 91.320 ? 204 ASN A CB  1 
ATOM 1590 O O   ? ASN A 1 204 ?  18.954  -5.371  -7.213 1.000 91.320 ? 204 ASN A O   1 
ATOM 1591 C CG  ? ASN A 1 204 ?  20.938  -6.705 -10.694 1.000 91.320 ? 204 ASN A CG  1 
ATOM 1592 N ND2 ? ASN A 1 204 ?  22.098  -6.294 -11.193 1.000 91.320 ? 204 ASN A ND2 1 
ATOM 1593 O OD1 ? ASN A 1 204 ?  20.314  -7.660 -11.164 1.000 91.320 ? 204 ASN A OD1 1 
ATOM 1594 N N   ? MET A 1 205 ?  17.417  -4.220  -8.438 1.000 91.270 ? 205 MET A N   1 
ATOM 1595 C CA  ? MET A 1 205 ?  16.871  -3.594  -7.237 1.000 91.270 ? 205 MET A CA  1 
ATOM 1596 C C   ? MET A 1 205 ?  15.349  -3.685  -7.220 1.000 91.270 ? 205 MET A C   1 
ATOM 1597 C CB  ? MET A 1 205 ?  17.310  -2.132  -7.145 1.000 91.270 ? 205 MET A CB  1 
ATOM 1598 O O   ? MET A 1 205 ?  14.663  -2.750  -7.638 1.000 91.270 ? 205 MET A O   1 
ATOM 1599 C CG  ? MET A 1 205 ?  18.811  -1.950  -6.994 1.000 91.270 ? 205 MET A CG  1 
ATOM 1600 S SD  ? MET A 1 205 ?  19.445  -2.624  -5.410 1.000 91.270 ? 205 MET A SD  1 
ATOM 1601 C CE  ? MET A 1 205 ?  20.223  -1.138  -4.718 1.000 91.270 ? 205 MET A CE  1 
ATOM 1602 N N   ? PRO A 1 206 ?  14.787  -4.875  -6.869 1.000 94.140 ? 206 PRO A N   1 
ATOM 1603 C CA  ? PRO A 1 206 ?  13.331  -5.037  -6.857 1.000 94.140 ? 206 PRO A CA  1 
ATOM 1604 C C   ? PRO A 1 206 ?  12.661  -4.271  -5.718 1.000 94.140 ? 206 PRO A C   1 
ATOM 1605 C CB  ? PRO A 1 206 ?  13.145  -6.546  -6.684 1.000 94.140 ? 206 PRO A CB  1 
ATOM 1606 O O   ? PRO A 1 206 ?  13.325  -3.894  -4.749 1.000 94.140 ? 206 PRO A O   1 
ATOM 1607 C CG  ? PRO A 1 206 ?  14.336  -6.990  -5.898 1.000 94.140 ? 206 PRO A CG  1 
ATOM 1608 C CD  ? PRO A 1 206 ?  15.525  -6.185  -6.339 1.000 94.140 ? 206 PRO A CD  1 
ATOM 1609 N N   ? ALA A 1 207 ?  11.345  -4.039  -5.820 1.000 94.410 ? 207 ALA A N   1 
ATOM 1610 C CA  ? ALA A 1 207 ?  10.536  -3.433  -4.765 1.000 94.410 ? 207 ALA A CA  1 
ATOM 1611 C C   ? ALA A 1 207 ?  10.148  -4.465  -3.710 1.000 94.410 ? 207 ALA A C   1 
ATOM 1612 C CB  ? ALA A 1 207 ?   9.286  -2.787  -5.358 1.000 94.410 ? 207 ALA A CB  1 
ATOM 1613 O O   ? ALA A 1 207 ?  10.039  -5.656  -4.008 1.000 94.410 ? 207 ALA A O   1 
ATOM 1614 N N   ? VAL A 1 208 ?   9.963  -3.966  -2.518 1.000 95.910 ? 208 VAL A N   1 
ATOM 1615 C CA  ? VAL A 1 208 ?   9.619  -4.827  -1.391 1.000 95.910 ? 208 VAL A CA  1 
ATOM 1616 C C   ? VAL A 1 208 ?   8.184  -4.550  -0.948 1.000 95.910 ? 208 VAL A C   1 
ATOM 1617 C CB  ? VAL A 1 208 ?  10.590  -4.626  -0.206 1.000 95.910 ? 208 VAL A CB  1 
ATOM 1618 O O   ? VAL A 1 208 ?   7.778  -3.392  -0.825 1.000 95.910 ? 208 VAL A O   1 
ATOM 1619 C CG1 ? VAL A 1 208 ?  10.180  -5.495   0.982 1.000 95.910 ? 208 VAL A CG1 1 
ATOM 1620 C CG2 ? VAL A 1 208 ?  12.023  -4.939  -0.632 1.000 95.910 ? 208 VAL A CG2 1 
ATOM 1621 N N   ? TYR A 1 209 ?   7.439  -5.623  -0.748 1.000 97.360 ? 209 TYR A N   1 
ATOM 1622 C CA  ? TYR A 1 209 ?   6.049  -5.598  -0.306 1.000 97.360 ? 209 TYR A CA  1 
ATOM 1623 C C   ? TYR A 1 209 ?   5.887  -6.323   1.025 1.000 97.360 ? 209 TYR A C   1 
ATOM 1624 C CB  ? TYR A 1 209 ?   5.137  -6.232  -1.360 1.000 97.360 ? 209 TYR A CB  1 
ATOM 1625 O O   ? TYR A 1 209 ?   6.650  -7.241   1.336 1.000 97.360 ? 209 TYR A O   1 
ATOM 1626 C CG  ? TYR A 1 209 ?   5.206  -5.557  -2.708 1.000 97.360 ? 209 TYR A CG  1 
ATOM 1627 C CD1 ? TYR A 1 209 ?   4.195  -4.697  -3.131 1.000 97.360 ? 209 TYR A CD1 1 
ATOM 1628 C CD2 ? TYR A 1 209 ?   6.282  -5.778  -3.562 1.000 97.360 ? 209 TYR A CD2 1 
ATOM 1629 C CE1 ? TYR A 1 209 ?   4.254  -4.074  -4.374 1.000 97.360 ? 209 TYR A CE1 1 
ATOM 1630 C CE2 ? TYR A 1 209 ?   6.351  -5.160  -4.806 1.000 97.360 ? 209 TYR A CE2 1 
ATOM 1631 O OH  ? TYR A 1 209 ?   5.398  -3.697  -6.433 1.000 97.360 ? 209 TYR A OH  1 
ATOM 1632 C CZ  ? TYR A 1 209 ?   5.335  -4.311  -5.202 1.000 97.360 ? 209 TYR A CZ  1 
ATOM 1633 N N   ? THR A 1 210 ?   4.907  -5.768   1.829 1.000 97.630 ? 210 THR A N   1 
ATOM 1634 C CA  ? THR A 1 210 ?   4.525  -6.568   2.988 1.000 97.630 ? 210 THR A CA  1 
ATOM 1635 C C   ? THR A 1 210 ?   3.745  -7.806   2.557 1.000 97.630 ? 210 THR A C   1 
ATOM 1636 C CB  ? THR A 1 210 ?   3.681  -5.746   3.980 1.000 97.630 ? 210 THR A CB  1 
ATOM 1637 O O   ? THR A 1 210 ?   2.779  -7.705   1.798 1.000 97.630 ? 210 THR A O   1 
ATOM 1638 C CG2 ? THR A 1 210 ?   3.302  -6.578   5.200 1.000 97.630 ? 210 THR A CG2 1 
ATOM 1639 O OG1 ? THR A 1 210 ?   4.436  -4.606   4.409 1.000 97.630 ? 210 THR A OG1 1 
ATOM 1640 N N   ? LYS A 1 211 ?   4.243  -9.013   3.008 1.000 97.370 ? 211 LYS A N   1 
ATOM 1641 C CA  ? LYS A 1 211 ?   3.628 -10.301   2.702 1.000 97.370 ? 211 LYS A CA  1 
ATOM 1642 C C   ? LYS A 1 211 ?   2.320 -10.482   3.468 1.000 97.370 ? 211 LYS A C   1 
ATOM 1643 C CB  ? LYS A 1 211 ?   4.589 -11.446   3.029 1.000 97.370 ? 211 LYS A CB  1 
ATOM 1644 O O   ? LYS A 1 211 ?   2.331 -10.753   4.670 1.000 97.370 ? 211 LYS A O   1 
ATOM 1645 C CG  ? LYS A 1 211 ?   4.126 -12.805   2.525 1.000 97.370 ? 211 LYS A CG  1 
ATOM 1646 C CD  ? LYS A 1 211 ?   5.144 -13.894   2.842 1.000 97.370 ? 211 LYS A CD  1 
ATOM 1647 C CE  ? LYS A 1 211 ?   6.131 -14.087   1.699 1.000 97.370 ? 211 LYS A CE  1 
ATOM 1648 N NZ  ? LYS A 1 211 ?   7.237 -15.018   2.074 1.000 97.370 ? 211 LYS A NZ  1 
ATOM 1649 N N   ? VAL A 1 212 ?   1.165 -10.364   2.738 1.000 98.100 ? 212 VAL A N   1 
ATOM 1650 C CA  ? VAL A 1 212 ?  -0.159 -10.344   3.352 1.000 98.100 ? 212 VAL A CA  1 
ATOM 1651 C C   ? VAL A 1 212 ?  -0.443 -11.691   4.012 1.000 98.100 ? 212 VAL A C   1 
ATOM 1652 C CB  ? VAL A 1 212 ?  -1.259 -10.013   2.319 1.000 98.100 ? 212 VAL A CB  1 
ATOM 1653 O O   ? VAL A 1 212 ?  -0.963 -11.746   5.129 1.000 98.100 ? 212 VAL A O   1 
ATOM 1654 C CG1 ? VAL A 1 212 ?  -2.647 -10.214   2.925 1.000 98.100 ? 212 VAL A CG1 1 
ATOM 1655 C CG2 ? VAL A 1 212 ?  -1.098  -8.582   1.809 1.000 98.100 ? 212 VAL A CG2 1 
ATOM 1656 N N   ? ILE A 1 213 ?  -0.074 -12.776   3.360 1.000 97.530 ? 213 ILE A N   1 
ATOM 1657 C CA  ? ILE A 1 213 ?  -0.399 -14.113   3.844 1.000 97.530 ? 213 ILE A CA  1 
ATOM 1658 C C   ? ILE A 1 213 ?   0.229 -14.330   5.219 1.000 97.530 ? 213 ILE A C   1 
ATOM 1659 C CB  ? ILE A 1 213 ?   0.078 -15.203   2.859 1.000 97.530 ? 213 ILE A CB  1 
ATOM 1660 O O   ? ILE A 1 213 ?  -0.340 -15.022   6.066 1.000 97.530 ? 213 ILE A O   1 
ATOM 1661 C CG1 ? ILE A 1 213 ?  -0.572 -16.550   3.196 1.000 97.530 ? 213 ILE A CG1 1 
ATOM 1662 C CG2 ? ILE A 1 213 ?   1.606 -15.314   2.874 1.000 97.530 ? 213 ILE A CG2 1 
ATOM 1663 C CD1 ? ILE A 1 213 ?  -0.515 -17.565   2.063 1.000 97.530 ? 213 ILE A CD1 1 
ATOM 1664 N N   ? SER A 1 214 ?   1.342 -13.749   5.549 1.000 97.250 ? 214 SER A N   1 
ATOM 1665 C CA  ? SER A 1 214 ?   2.026 -13.897   6.830 1.000 97.250 ? 214 SER A CA  1 
ATOM 1666 C C   ? SER A 1 214 ?   1.275 -13.175   7.944 1.000 97.250 ? 214 SER A C   1 
ATOM 1667 C CB  ? SER A 1 214 ?   3.456 -13.365   6.739 1.000 97.250 ? 214 SER A CB  1 
ATOM 1668 O O   ? SER A 1 214 ?   1.579 -13.358   9.124 1.000 97.250 ? 214 SER A O   1 
ATOM 1669 O OG  ? SER A 1 214 ?   4.217 -14.121   5.812 1.000 97.250 ? 214 SER A OG  1 
ATOM 1670 N N   ? HIS A 1 215 ?   0.233 -12.352   7.573 1.000 98.190 ? 215 HIS A N   1 
ATOM 1671 C CA  ? HIS A 1 215 ?  -0.472 -11.532   8.551 1.000 98.190 ? 215 HIS A CA  1 
ATOM 1672 C C   ? HIS A 1 215 ?  -1.967 -11.834   8.549 1.000 98.190 ? 215 HIS A C   1 
ATOM 1673 C CB  ? HIS A 1 215 ?  -0.236 -10.046   8.275 1.000 98.190 ? 215 HIS A CB  1 
ATOM 1674 O O   ? HIS A 1 215 ?  -2.768 -11.031   9.033 1.000 98.190 ? 215 HIS A O   1 
ATOM 1675 C CG  ? HIS A 1 215 ?   1.197  -9.634   8.396 1.000 98.190 ? 215 HIS A CG  1 
ATOM 1676 C CD2 ? HIS A 1 215 ?   1.849  -8.963   9.374 1.000 98.190 ? 215 HIS A CD2 1 
ATOM 1677 N ND1 ? HIS A 1 215 ?   2.134  -9.908   7.424 1.000 98.190 ? 215 HIS A ND1 1 
ATOM 1678 C CE1 ? HIS A 1 215 ?   3.306  -9.424   7.801 1.000 98.190 ? 215 HIS A CE1 1 
ATOM 1679 N NE2 ? HIS A 1 215 ?   3.160  -8.846   8.981 1.000 98.190 ? 215 HIS A NE2 1 
ATOM 1680 N N   ? LEU A 1 216 ?  -2.389 -12.919   7.967 1.000 97.920 ? 216 LEU A N   1 
ATOM 1681 C CA  ? LEU A 1 216 ?  -3.804 -13.239   7.807 1.000 97.920 ? 216 LEU A CA  1 
ATOM 1682 C C   ? LEU A 1 216 ?  -4.484 -13.388   9.164 1.000 97.920 ? 216 LEU A C   1 
ATOM 1683 C CB  ? LEU A 1 216 ?  -3.973 -14.525   6.994 1.000 97.920 ? 216 LEU A CB  1 
ATOM 1684 O O   ? LEU A 1 216 ?  -5.600 -12.900   9.360 1.000 97.920 ? 216 LEU A O   1 
ATOM 1685 C CG  ? LEU A 1 216 ?  -3.755 -14.408   5.485 1.000 97.920 ? 216 LEU A CG  1 
ATOM 1686 C CD1 ? LEU A 1 216 ?  -3.926 -15.768   4.817 1.000 97.920 ? 216 LEU A CD1 1 
ATOM 1687 C CD2 ? LEU A 1 216 ?  -4.713 -13.386   4.884 1.000 97.920 ? 216 LEU A CD2 1 
ATOM 1688 N N   ? GLU A 1 217 ?  -3.758 -14.097  10.003 1.000 97.790 ? 217 GLU A N   1 
ATOM 1689 C CA  ? GLU A 1 217 ?  -4.326 -14.291  11.334 1.000 97.790 ? 217 GLU A CA  1 
ATOM 1690 C C   ? GLU A 1 217 ?  -4.561 -12.955  12.033 1.000 97.790 ? 217 GLU A C   1 
ATOM 1691 C CB  ? GLU A 1 217 ?  -3.412 -15.177  12.185 1.000 97.790 ? 217 GLU A CB  1 
ATOM 1692 O O   ? GLU A 1 217 ?  -5.626 -12.729  12.610 1.000 97.790 ? 217 GLU A O   1 
ATOM 1693 C CG  ? GLU A 1 217 ?  -3.999 -15.541  13.541 1.000 97.790 ? 217 GLU A CG  1 
ATOM 1694 C CD  ? GLU A 1 217 ?  -5.324 -16.280  13.443 1.000 97.790 ? 217 GLU A CD  1 
ATOM 1695 O OE1 ? GLU A 1 217 ?  -6.138 -16.195  14.390 1.000 97.790 ? 217 GLU A OE1 1 
ATOM 1696 O OE2 ? GLU A 1 217 ?  -5.550 -16.949  12.410 1.000 97.790 ? 217 GLU A OE2 1 
ATOM 1697 N N   ? TRP A 1 218 ?  -3.611 -12.078  11.990 1.000 98.320 ? 218 TRP A N   1 
ATOM 1698 C CA  ? TRP A 1 218 ?  -3.731 -10.758  12.599 1.000 98.320 ? 218 TRP A CA  1 
ATOM 1699 C C   ? TRP A 1 218 ?  -4.869  -9.966  11.963 1.000 98.320 ? 218 TRP A C   1 
ATOM 1700 C CB  ? TRP A 1 218 ?  -2.417  -9.983  12.467 1.000 98.320 ? 218 TRP A CB  1 
ATOM 1701 O O   ? TRP A 1 218 ?  -5.666  -9.340  12.666 1.000 98.320 ? 218 TRP A O   1 
ATOM 1702 C CG  ? TRP A 1 218 ?  -2.518  -8.541  12.864 1.000 98.320 ? 218 TRP A CG  1 
ATOM 1703 C CD1 ? TRP A 1 218 ?  -2.504  -8.034  14.134 1.000 98.320 ? 218 TRP A CD1 1 
ATOM 1704 C CD2 ? TRP A 1 218 ?  -2.652  -7.420  11.986 1.000 98.320 ? 218 TRP A CD2 1 
ATOM 1705 C CE2 ? TRP A 1 218 ?  -2.714  -6.262  12.792 1.000 98.320 ? 218 TRP A CE2 1 
ATOM 1706 C CE3 ? TRP A 1 218 ?  -2.725  -7.282  10.593 1.000 98.320 ? 218 TRP A CE3 1 
ATOM 1707 N NE1 ? TRP A 1 218 ?  -2.622  -6.663  14.097 1.000 98.320 ? 218 TRP A NE1 1 
ATOM 1708 C CH2 ? TRP A 1 218 ?  -2.915  -4.875  10.885 1.000 98.320 ? 218 TRP A CH2 1 
ATOM 1709 C CZ2 ? TRP A 1 218 ?  -2.846  -4.981  12.250 1.000 98.320 ? 218 TRP A CZ2 1 
ATOM 1710 C CZ3 ? TRP A 1 218 ?  -2.857  -6.007  10.056 1.000 98.320 ? 218 TRP A CZ3 1 
ATOM 1711 N N   ? ILE A 1 219 ?  -4.963 -10.000  10.642 1.000 98.430 ? 219 ILE A N   1 
ATOM 1712 C CA  ? ILE A 1 219 ?  -5.994  -9.276   9.907 1.000 98.430 ? 219 ILE A CA  1 
ATOM 1713 C C   ? ILE A 1 219 ?  -7.375  -9.762  10.341 1.000 98.430 ? 219 ILE A C   1 
ATOM 1714 C CB  ? ILE A 1 219 ?  -5.823  -9.444   8.380 1.000 98.430 ? 219 ILE A CB  1 
ATOM 1715 O O   ? ILE A 1 219 ?  -8.241  -8.957  10.693 1.000 98.430 ? 219 ILE A O   1 
ATOM 1716 C CG1 ? ILE A 1 219 ?  -4.574  -8.697   7.898 1.000 98.430 ? 219 ILE A CG1 1 
ATOM 1717 C CG2 ? ILE A 1 219 ?  -7.072  -8.958   7.640 1.000 98.430 ? 219 ILE A CG2 1 
ATOM 1718 C CD1 ? ILE A 1 219 ?  -4.193  -8.996   6.454 1.000 98.430 ? 219 ILE A CD1 1 
ATOM 1719 N N   ? LYS A 1 220 ?  -7.586 -11.014  10.369 1.000 98.120 ? 220 LYS A N   1 
ATOM 1720 C CA  ? LYS A 1 220 ?  -8.878 -11.603  10.708 1.000 98.120 ? 220 LYS A CA  1 
ATOM 1721 C C   ? LYS A 1 220 ?  -9.254 -11.306  12.157 1.000 98.120 ? 220 LYS A C   1 
ATOM 1722 C CB  ? LYS A 1 220 ?  -8.859 -13.113  10.471 1.000 98.120 ? 220 LYS A CB  1 
ATOM 1723 O O   ? LYS A 1 220 ? -10.399 -10.953  12.447 1.000 98.120 ? 220 LYS A O   1 
ATOM 1724 C CG  ? LYS A 1 220 ?  -8.834 -13.509   9.002 1.000 98.120 ? 220 LYS A CG  1 
ATOM 1725 C CD  ? LYS A 1 220 ?  -8.796 -15.022   8.831 1.000 98.120 ? 220 LYS A CD  1 
ATOM 1726 C CE  ? LYS A 1 220 ?  -8.782 -15.419   7.361 1.000 98.120 ? 220 LYS A CE  1 
ATOM 1727 N NZ  ? LYS A 1 220 ?  -8.641 -16.896   7.188 1.000 98.120 ? 220 LYS A NZ  1 
ATOM 1728 N N   ? GLU A 1 221 ?  -8.304 -11.462  13.053 1.000 98.160 ? 221 GLU A N   1 
ATOM 1729 C CA  ? GLU A 1 221 ?  -8.537 -11.201  14.470 1.000 98.160 ? 221 GLU A CA  1 
ATOM 1730 C C   ? GLU A 1 221 ?  -8.873  -9.732  14.713 1.000 98.160 ? 221 GLU A C   1 
ATOM 1731 C CB  ? GLU A 1 221 ?  -7.315 -11.605  15.299 1.000 98.160 ? 221 GLU A CB  1 
ATOM 1732 O O   ? GLU A 1 221 ?  -9.759  -9.416  15.511 1.000 98.160 ? 221 GLU A O   1 
ATOM 1733 C CG  ? GLU A 1 221 ?  -7.143 -13.110  15.447 1.000 98.160 ? 221 GLU A CG  1 
ATOM 1734 C CD  ? GLU A 1 221 ?  -5.855 -13.499  16.155 1.000 98.160 ? 221 GLU A CD  1 
ATOM 1735 O OE1 ? GLU A 1 221 ?  -5.600 -14.713  16.327 1.000 98.160 ? 221 GLU A OE1 1 
ATOM 1736 O OE2 ? GLU A 1 221 ?  -5.095 -12.583  16.541 1.000 98.160 ? 221 GLU A OE2 1 
ATOM 1737 N N   ? THR A 1 222 ?  -8.156  -8.846  14.080 1.000 98.140 ? 222 THR A N   1 
ATOM 1738 C CA  ? THR A 1 222 ?  -8.403  -7.417  14.234 1.000 98.140 ? 222 THR A CA  1 
ATOM 1739 C C   ? THR A 1 222 ?  -9.790  -7.049  13.713 1.000 98.140 ? 222 THR A C   1 
ATOM 1740 C CB  ? THR A 1 222 ?  -7.338  -6.583  13.498 1.000 98.140 ? 222 THR A CB  1 
ATOM 1741 O O   ? THR A 1 222 ? -10.523  -6.300  14.362 1.000 98.140 ? 222 THR A O   1 
ATOM 1742 C CG2 ? THR A 1 222 ?  -7.593  -5.090  13.670 1.000 98.140 ? 222 THR A CG2 1 
ATOM 1743 O OG1 ? THR A 1 222 ?  -6.043  -6.900  14.025 1.000 98.140 ? 222 THR A OG1 1 
ATOM 1744 N N   ? MET A 1 223 ? -10.197  -7.603  12.520 1.000 97.870 ? 223 MET A N   1 
ATOM 1745 C CA  ? MET A 1 223 ? -11.503  -7.318  11.932 1.000 97.870 ? 223 MET A CA  1 
ATOM 1746 C C   ? MET A 1 223 ? -12.625  -7.855  12.814 1.000 97.870 ? 223 MET A C   1 
ATOM 1747 C CB  ? MET A 1 223 ? -11.605  -7.922  10.530 1.000 97.870 ? 223 MET A CB  1 
ATOM 1748 O O   ? MET A 1 223 ? -13.653  -7.198  12.986 1.000 97.870 ? 223 MET A O   1 
ATOM 1749 C CG  ? MET A 1 223 ? -10.768  -7.198   9.488 1.000 97.870 ? 223 MET A CG  1 
ATOM 1750 S SD  ? MET A 1 223 ? -10.736  -8.076   7.877 1.000 97.870 ? 223 MET A SD  1 
ATOM 1751 C CE  ? MET A 1 223 ? -12.486  -7.958   7.413 1.000 97.870 ? 223 MET A CE  1 
ATOM 1752 N N   ? THR A 1 224 ? -12.449  -8.972  13.429 1.000 97.250 ? 224 THR A N   1 
ATOM 1753 C CA  ? THR A 1 224 ? -13.447  -9.612  14.279 1.000 97.250 ? 224 THR A CA  1 
ATOM 1754 C C   ? THR A 1 224 ? -13.572  -8.880  15.612 1.000 97.250 ? 224 THR A C   1 
ATOM 1755 C CB  ? THR A 1 224 ? -13.101 -11.091  14.532 1.000 97.250 ? 224 THR A CB  1 
ATOM 1756 O O   ? THR A 1 224 ? -14.680  -8.684  16.117 1.000 97.250 ? 224 THR A O   1 
ATOM 1757 C CG2 ? THR A 1 224 ? -14.138 -11.752  15.434 1.000 97.250 ? 224 THR A CG2 1 
ATOM 1758 O OG1 ? THR A 1 224 ? -13.059 -11.787  13.280 1.000 97.250 ? 224 THR A OG1 1 
ATOM 1759 N N   ? ALA A 1 225 ? -12.467  -8.465  16.191 1.000 96.550 ? 225 ALA A N   1 
ATOM 1760 C CA  ? ALA A 1 225 ? -12.420  -7.843  17.512 1.000 96.550 ? 225 ALA A CA  1 
ATOM 1761 C C   ? ALA A 1 225 ? -12.964  -6.417  17.465 1.000 96.550 ? 225 ALA A C   1 
ATOM 1762 C CB  ? ALA A 1 225 ? -10.992  -7.847  18.052 1.000 96.550 ? 225 ALA A CB  1 
ATOM 1763 O O   ? ALA A 1 225 ? -13.379  -5.871  18.490 1.000 96.550 ? 225 ALA A O   1 
ATOM 1764 N N   ? ASN A 1 226 ? -13.052  -5.770  16.239 1.000 93.510 ? 226 ASN A N   1 
ATOM 1765 C CA  ? ASN A 1 226 ? -13.410  -4.359  16.152 1.000 93.510 ? 226 ASN A CA  1 
ATOM 1766 C C   ? ASN A 1 226 ? -14.559  -4.131  15.173 1.000 93.510 ? 226 ASN A C   1 
ATOM 1767 C CB  ? ASN A 1 226 ? -12.195  -3.520  15.749 1.000 93.510 ? 226 ASN A CB  1 
ATOM 1768 O O   ? ASN A 1 226 ? -15.270  -3.128  15.266 1.000 93.510 ? 226 ASN A O   1 
ATOM 1769 C CG  ? ASN A 1 226 ? -11.133  -3.474  16.829 1.000 93.510 ? 226 ASN A CG  1 
ATOM 1770 N ND2 ? ASN A 1 226 ? -10.084  -4.271  16.664 1.000 93.510 ? 226 ASN A ND2 1 
ATOM 1771 O OD1 ? ASN A 1 226 ? -11.255  -2.729  17.805 1.000 93.510 ? 226 ASN A OD1 1 
# 
loop_
_struct_sheet_range.sheet_id 
_struct_sheet_range.id 
_struct_sheet_range.beg_label_comp_id 
_struct_sheet_range.beg_label_asym_id 
_struct_sheet_range.beg_label_seq_id 
_struct_sheet_range.pdbx_beg_PDB_ins_code 
_struct_sheet_range.end_label_comp_id 
_struct_sheet_range.end_label_asym_id 
_struct_sheet_range.end_label_seq_id 
_struct_sheet_range.pdbx_end_PDB_ins_code 
_struct_sheet_range.beg_auth_comp_id 
_struct_sheet_range.beg_auth_asym_id 
_struct_sheet_range.beg_auth_seq_id 
_struct_sheet_range.end_auth_comp_id 
_struct_sheet_range.end_auth_asym_id 
_struct_sheet_range.end_auth_seq_id 
A A ILE A   2 ? ILE A   3 ? ILE A 2   ILE A 3   
A B ASP A 173 ? THR A 174 ? ASP A 173 THR A 174 
B C TRP A   6 ? ASP A   7 ? TRP A 6   ASP A 7   
B D THR A 117 ? GLY A 122 ? THR A 117 GLY A 122 
B E GLN A 138 ? LEU A 145 ? GLN A 138 LEU A 145 
B F MET A 162 ? ALA A 165 ? MET A 162 ALA A 165 
B G PRO A 182 ? CYS A 185 ? PRO A 182 CYS A 185 
B H VAL A 188 ? TRP A 195 ? VAL A 188 TRP A 195 
B I ALA A 207 ? LYS A 211 ? ALA A 207 LYS A 211 
C J GLN A  16 ? HIS A  21 ? GLN A 16  HIS A 21  
C K LYS A  24 ? HIS A  33 ? LYS A 24  HIS A 33  
C L TRP A  36 ? THR A  39 ? TRP A 36  THR A 39  
C M TYR A  48 ? LEU A  52 ? TYR A 48  LEU A 52  
C N GLN A  65 ? PRO A  74 ? GLN A 65  PRO A 74  
C O MET A  88 ? LEU A  92 ? MET A 88  LEU A 92  
D P ASN A  56 ? ASN A  56 ? ASN A 56  ASN A 56  
D Q ASP A 136 ? ASP A 136 ? ASP A 136 ASP A 136 
# 
loop_
_struct_conf.id 
_struct_conf.conf_type_id 
_struct_conf.beg_label_comp_id 
_struct_conf.beg_label_asym_id 
_struct_conf.beg_label_seq_id 
_struct_conf.pdbx_beg_PDB_ins_code 
_struct_conf.end_label_comp_id 
_struct_conf.end_label_asym_id 
_struct_conf.end_label_seq_id 
_struct_conf.pdbx_end_PDB_ins_code 
_struct_conf.beg_auth_comp_id 
_struct_conf.beg_auth_asym_id 
_struct_conf.beg_auth_seq_id 
_struct_conf.end_auth_comp_id 
_struct_conf.end_auth_asym_id 
_struct_conf.end_auth_seq_id 
STRN1         STRN         ILE A   2 ? ILE A   3 ? ILE A 2   ILE A 3   
TURN_TY1_P1   TURN_TY1_P   GLY A   4 ? GLY A   4 ? GLY A 4   GLY A 4   
STRN2         STRN         TRP A   6 ? ASP A   7 ? TRP A 6   ASP A 7   
HELX_LH_PP_P1 HELX_LH_PP_P CYS A   8 ? THR A   9 ? CYS A 8   THR A 9   
TURN_TY1_P2   TURN_TY1_P   LYS A  10 ? ASN A  11 ? LYS A 10  ASN A 11  
BEND1         BEND         SER A  12 ? SER A  12 ? SER A 12  SER A 12  
TURN_TY1_P3   TURN_TY1_P   PRO A  14 ? TRP A  15 ? PRO A 14  TRP A 15  
STRN3         STRN         GLN A  16 ? HIS A  21 ? GLN A 16  HIS A 21  
TURN_TY1_P4   TURN_TY1_P   TYR A  22 ? SER A  23 ? TYR A 22  SER A 23  
STRN4         STRN         LYS A  24 ? HIS A  33 ? LYS A 24  HIS A 33  
TURN_TY1_P5   TURN_TY1_P   PRO A  34 ? GLU A  35 ? PRO A 34  GLU A 35  
STRN5         STRN         TRP A  36 ? THR A  39 ? TRP A 36  THR A 39  
HELX_RH_3T_P1 HELX_RH_3T_P ALA A  41 ? CYS A  43 ? ALA A 41  CYS A 43  
BEND2         BEND         ASP A  46 ? ASN A  47 ? ASP A 46  ASN A 47  
STRN6         STRN         TYR A  48 ? LEU A  52 ? TYR A 48  LEU A 52  
BEND3         BEND         GLY A  53 ? GLY A  53 ? GLY A 53  GLY A 53  
BEND4         BEND         TYR A  55 ? TYR A  55 ? TYR A 55  TYR A 55  
STRN7         STRN         ASN A  56 ? ASN A  56 ? ASN A 56  ASN A 56  
BEND5         BEND         LEU A  57 ? GLU A  59 ? LEU A 57  GLU A 59  
TURN_TY1_P6   TURN_TY1_P   ASP A  62 ? THR A  63 ? ASP A 62  THR A 63  
STRN8         STRN         GLN A  65 ? PRO A  74 ? GLN A 65  PRO A 74  
TURN_TY1_P7   TURN_TY1_P   PRO A  76 ? GLU A  77 ? PRO A 76  GLU A 77  
TURN_TY1_P8   TURN_TY1_P   GLU A  80 ? ASP A  82 ? GLU A 80  ASP A 82  
TURN_TY1_P9   TURN_TY1_P   SER A  84 ? HIS A  85 ? SER A 84  HIS A 85  
STRN9         STRN         MET A  88 ? LEU A  92 ? MET A 88  LEU A 92  
BEND6         BEND         ALA A  93 ? GLU A  94 ? ALA A 93  GLU A 94  
HELX_LH_PP_P2 HELX_LH_PP_P PRO A  95 ? ILE A  98 ? PRO A 95  ILE A 98  
BEND7         BEND         ASP A 100 ? VAL A 102 ? ASP A 100 VAL A 102 
HELX_LH_PP_P3 HELX_LH_PP_P VAL A 104 ? PRO A 108 ? VAL A 104 PRO A 108 
BEND8         BEND         THR A 109 ? GLN A 110 ? THR A 109 GLN A 110 
HELX_LH_PP_P4 HELX_LH_PP_P GLU A 111 ? GLN A 113 ? GLU A 111 GLN A 113 
TURN_TY1_P10  TURN_TY1_P   VAL A 114 ? GLY A 115 ? VAL A 114 GLY A 115 
STRN10        STRN         THR A 117 ? GLY A 122 ? THR A 117 GLY A 122 
BEND9         BEND         TRP A 123 ? GLY A 124 ? TRP A 123 GLY A 124 
BEND10        BEND         ILE A 126 ? LYS A 130 ? ILE A 126 LYS A 130 
BEND11        BEND         ASP A 135 ? ASP A 135 ? ASP A 135 ASP A 135 
STRN11        STRN         ASP A 136 ? ASP A 136 ? ASP A 136 ASP A 136 
STRN12        STRN         GLN A 138 ? LEU A 145 ? GLN A 138 LEU A 145 
HELX_RH_AL_P1 HELX_RH_AL_P ASN A 147 ? ALA A 153 ? ASN A 147 ALA A 153 
BEND12        BEND         SER A 155 ? GLN A 156 ? SER A 155 GLN A 156 
TURN_TY1_P11  TURN_TY1_P   GLU A 160 ? PHE A 161 ? GLU A 160 PHE A 161 
STRN13        STRN         MET A 162 ? ALA A 165 ? MET A 162 ALA A 165 
TURN_TY1_P12  TURN_TY1_P   LEU A 168 ? GLU A 169 ? LEU A 168 GLU A 169 
BEND13        BEND         GLY A 170 ? GLY A 171 ? GLY A 170 GLY A 171 
STRN14        STRN         ASP A 173 ? THR A 174 ? ASP A 173 THR A 174 
TURN_TY1_P13  TURN_TY1_P   VAL A 176 ? GLY A 177 ? VAL A 176 GLY A 177 
TURN_TY1_P14  TURN_TY1_P   SER A 179 ? GLY A 180 ? SER A 179 GLY A 180 
STRN15        STRN         PRO A 182 ? CYS A 185 ? PRO A 182 CYS A 185 
TURN_TY1_P15  TURN_TY1_P   ASP A 186 ? GLY A 187 ? ASP A 186 GLY A 187 
STRN16        STRN         VAL A 188 ? TRP A 195 ? VAL A 188 TRP A 195 
BEND14        BEND         VAL A 198 ? PRO A 199 ? VAL A 198 PRO A 199 
TURN_TY1_P16  TURN_TY1_P   CYS A 200 ? GLY A 201 ? CYS A 200 GLY A 201 
TURN_TY1_P17  TURN_TY1_P   PRO A 203 ? ASN A 204 ? PRO A 203 ASN A 204 
STRN17        STRN         ALA A 207 ? LYS A 211 ? ALA A 207 LYS A 211 
HELX_RH_3T_P2 HELX_RH_3T_P VAL A 212 ? HIS A 215 ? VAL A 212 HIS A 215 
HELX_RH_AL_P2 HELX_RH_AL_P LEU A 216 ? ALA A 225 ? LEU A 216 ALA A 225 
# 
