# Supplementary material for: FlatProt: 2D visualization eases protein structure comparison
Source: BMC Bioinformatics. 2025 Aug 13;26:210. doi: 10.1186/s12859-025-06233-x (PMC12344939; doi:10.1186/s12859-025-06233-x)
Supplement: Supplementary file 1 — Supplementary Material 1 [file 12859_2025_6233_MOESM1_ESM.zip › KLK/structures/Pelodiscus_sinensis_GeneID=102455738.cif]

data_Pelodiscus_sinensis_GeneID=102455738
# 
_entry.id   ? 
# 
_entity.id                         1      
_entity.type                       polymer 
_entity.pdbx_description           polymer-1 
_entity.formula_weight             24285.6 
_entity.pdbx_number_of_molecules        1 
# 
loop_
_struct_sheet.id 
_struct_sheet.number_strands 
A 2 
B 7 
C 6 
D 2 
E 2 
F 2 
G 2 
# 
loop_
_struct_conf_type.id 
_struct_conf_type.criteria 
STRN         DSSP 
TURN_TY1_P   DSSP 
HELX_LH_PP_P DSSP 
BEND         DSSP 
HELX_RH_3T_P DSSP 
HELX_RH_AL_P DSSP 
# 
_struct_asym.id          A 
_struct_asym.entity_id   1 
# 
_software.pdbx_ordinal     1 
_software.name             dssp 
_software.version          4.4.10 
_software.date             ? 
_software.classification   'model annotation' 
# 
_entity_poly.entity_id                      1 
_entity_poly.type                           polypeptide(L) 
_entity_poly.nstd_linkage                   n 
_entity_poly.nstd_monomer                   n 
_entity_poly.pdbx_seq_one_letter_code       
;RVIGGKEALPSSRPYMAYVQISAGSCGGILIREDVVLTAAHCSCSDFFVYLGVHDFMKPGQDWQRIQVRRWVQHPDFNNE
NLDNDIMLLKMRHSAELNEWVGTIPLPEVPVVPGSKCSVAGWGRTGANTRTDVLQEAEQEVVSDNVCKDRYWHYDPSLML
CAGSPLVKKAAFEGDSGGPLVCDGVVQGIVSNGDPDGRPPSIYTRISKFIPWINATLEKL
;
_entity_poly.pdbx_seq_one_letter_code_can   
;RVIGGKEALPSSRPYMAYVQISAGSCGGILIREDVVLTAAHCSCSDFFVYLGVHDFMKPGQDWQRIQVRRWVQHPDFNNE
NLDNDIMLLKMRHSAELNEWVGTIPLPEVPVVPGSKCSVAGWGRTGANTRTDVLQEAEQEVVSDNVCKDRYWHYDPSLML
CAGSPLVKKAAFEGDSGGPLVCDGVVQGIVSNGDPDGRPPSIYTRISKFIPWINATLEKL
;
_entity_poly.pdbx_strand_id                 A 
# 
loop_
_dssp_struct_summary.entry_id 
_dssp_struct_summary.label_comp_id 
_dssp_struct_summary.label_asym_id 
_dssp_struct_summary.label_seq_id 
_dssp_struct_summary.secondary_structure 
_dssp_struct_summary.ss_bridge 
_dssp_struct_summary.helix_3_10 
_dssp_struct_summary.helix_alpha 
_dssp_struct_summary.helix_pi 
_dssp_struct_summary.helix_pp 
_dssp_struct_summary.bend 
_dssp_struct_summary.chirality 
_dssp_struct_summary.sheet 
_dssp_struct_summary.strand 
_dssp_struct_summary.ladder_1 
_dssp_struct_summary.ladder_2 
_dssp_struct_summary.accessibility 
_dssp_struct_summary.TCO 
_dssp_struct_summary.kappa 
_dssp_struct_summary.alpha 
_dssp_struct_summary.phi 
_dssp_struct_summary.psi 
_dssp_struct_summary.x_ca 
_dssp_struct_summary.y_ca 
_dssp_struct_summary.z_ca 
Pelodiscus_sinensis_GeneID=102455738 ARG A 1   . . . . . . . . . . . . ? .      .     .      .      151.6  -3.1  -12.9 -4.0  
Pelodiscus_sinensis_GeneID=102455738 VAL A 2   E . > . . . . - A A A . ? -0.858 .     -118.3 -91.8  113.5  0.7   -12.2 -4.4  
Pelodiscus_sinensis_GeneID=102455738 ILE A 3   E . 3 . . . S + A A A . ? -0.484 100.5 7.3    -53.0  124.5  2.2   -14.6 -7.0  
Pelodiscus_sinensis_GeneID=102455738 GLY A 4   T . 3 . . . S + . . . . ? 0.684  103.7 140.2  76.8   11.5   4.7   -16.8 -5.3  
Pelodiscus_sinensis_GeneID=102455738 GLY A 5   . . < . . . . - . . . . ? -0.343 43.7  -135.9 -84.1  164.2  3.7   -15.4 -1.8  
Pelodiscus_sinensis_GeneID=102455738 LYS A 6   E . . . . . . - B C B . ? -0.884 36.7  -81.2  -114.4 154.3  3.3   -17.3 1.4   
Pelodiscus_sinensis_GeneID=102455738 GLU A 7   E . . . . > . - B C B . ? -0.361 51.1  -120.2 -53.4  131.6  0.6   -17.0 4.0   
Pelodiscus_sinensis_GeneID=102455738 ALA A 8   P . . . . P . - . . . . ? -0.509 28.5  -103.3 -72.4  141.4  1.2   -14.0 6.3   
Pelodiscus_sinensis_GeneID=102455738 LEU A 9   P . > . . P . - . . . . ? -0.490 50.6  -93.2  -61.2  134.5  1.7   -14.7 10.0  
Pelodiscus_sinensis_GeneID=102455738 PRO A 10  T . 3 . . < S + . . . . ? -0.261 108.9 4.5    -51.2  132.1  -1.5  -13.7 11.8  
Pelodiscus_sinensis_GeneID=102455738 SER A 11  T . 3 . . . S + . . . . ? 0.441  95.2  116.7  76.7   -1.4   -1.4  -10.1 13.1  
Pelodiscus_sinensis_GeneID=102455738 SER A 12  S . < . . . S + . . . . ? 0.696  80.5  40.8   -71.9  -15.3  2.0   -9.5  11.4  
Pelodiscus_sinensis_GeneID=102455738 ARG A 13  . . > . . . . + . . . . ? -0.553 65.8  161.5  -127.6 69.5   0.4   -6.9  9.1   
Pelodiscus_sinensis_GeneID=102455738 PRO A 14  T . 3 . . . S + . . . . ? 0.662  73.5  59.5   -71.9  -10.6  -2.0  -4.9  11.4  
Pelodiscus_sinensis_GeneID=102455738 TYR A 15  T . 3 . . . S + . . . . ? 0.512  78.4  114.0  -92.1  -13.5  -2.1  -2.0  8.9   
Pelodiscus_sinensis_GeneID=102455738 MET A 16  E . < . . . . - C J I . ? -0.460 47.8  -166.6 -66.5  133.1  -3.5  -4.1  6.1   
Pelodiscus_sinensis_GeneID=102455738 ALA A 17  E . . . . . . - C J I J ? -0.952 17.1  -144.8 -123.5 137.8  -7.1  -3.2  5.0   
Pelodiscus_sinensis_GeneID=102455738 TYR A 18  E . . . . . . - C J I J ? -0.938 16.4  -158.4 -98.2  115.5  -9.5  -5.0  2.8   
Pelodiscus_sinensis_GeneID=102455738 VAL A 19  E . . . . . . - C J I J ? -0.876 4.1   -159.1 -101.8 106.1  -11.5 -2.6  0.8   
Pelodiscus_sinensis_GeneID=102455738 GLN A 20  E . . . . . . + C J I J ? -0.779 14.4  178.4  -87.3  121.4  -14.8 -4.1  -0.4  
Pelodiscus_sinensis_GeneID=102455738 ILE A 21  E . > . . . . - C J I . ? -0.789 42.7  -105.1 -121.9 150.8  -16.4 -2.4  -3.4  
Pelodiscus_sinensis_GeneID=102455738 SER A 22  T . 3 . . . S + . . . . ? 0.874  119.7 35.1   -46.6  -29.8  -19.6 -3.3  -5.3  
Pelodiscus_sinensis_GeneID=102455738 ALA A 23  T . 3 . . . S - . . . . ? 0.326  132.2 -44.9  -118.4 10.3   -17.7 -4.8  -8.3  
Pelodiscus_sinensis_GeneID=102455738 GLY A 24  E . < . . . . - C K I . ? -0.953 66.8  -73.6  159.0  -153.3 -14.7 -6.3  -6.5  
Pelodiscus_sinensis_GeneID=102455738 SER A 25  E . . . . . . - C K I . ? -0.989 26.1  -170.1 -145.9 153.7  -12.1 -5.7  -3.9  
Pelodiscus_sinensis_GeneID=102455738 CYS A 26  E . . . . . . - C K I . ? -0.897 24.9  -114.5 -132.3 161.8  -8.9  -3.7  -3.2  
Pelodiscus_sinensis_GeneID=102455738 GLY A 27  E . . . . . . - C K I . ? -0.456 33.7  -174.7 -84.7  171.4  -6.3  -3.6  -0.7  
Pelodiscus_sinensis_GeneID=102455738 GLY A 28  E . . . . . . - C K I . ? -0.965 21.3  -124.8 -159.4 170.1  -5.7  -0.6  1.6   
Pelodiscus_sinensis_GeneID=102455738 ILE A 29  E . . . . . . - C K I K ? -0.993 15.4  -139.8 -127.9 121.5  -3.5  0.9   4.2   
Pelodiscus_sinensis_GeneID=102455738 LEU A 30  E . . . . . . + C K . K ? -0.731 34.2  159.7  -77.7  110.6  -4.6  2.1   7.6   
Pelodiscus_sinensis_GeneID=102455738 ILE A 31  E . . . . . S + C K . . ? 0.605  70.1  19.7   -111.3 -15.5  -2.4  5.3   8.1   
Pelodiscus_sinensis_GeneID=102455738 ARG A 32  E . > . . . S - C K . K ? -0.915 90.6  -100.6 -139.4 164.6  -4.8  6.9   10.8  
Pelodiscus_sinensis_GeneID=102455738 GLU A 33  T . 3 . . . S + . . . . ? 0.761  125.6 24.7   -63.0  -15.7  -7.5  5.4   13.1  
Pelodiscus_sinensis_GeneID=102455738 ASP A 34  T . 3 . . . S + . . . . ? 0.183  111.6 78.0   -132.2 10.6   -10.1 6.6   10.7  
Pelodiscus_sinensis_GeneID=102455738 VAL A 35  E . < . . . . - C L K L ? -0.988 51.3  -167.5 -132.6 132.4  -8.3  6.9   7.4   
Pelodiscus_sinensis_GeneID=102455738 VAL A 36  E . . . . . . - C L K L ? -0.935 13.4  -144.8 -116.2 130.2  -7.3  4.3   4.8   
Pelodiscus_sinensis_GeneID=102455738 LEU A 37  E . . . . . . + C L K L ? -0.845 34.9  150.6  -88.6  133.9  -4.9  4.8   1.9   
Pelodiscus_sinensis_GeneID=102455738 THR A 38  E . . . . . . - C L . L ? -0.844 48.1  -70.6  -150.3 179.7  -5.8  2.9   -1.3  
Pelodiscus_sinensis_GeneID=102455738 ALA A 39  . . > . . . . - . . . . ? -0.677 30.2  -138.6 -82.3  140.4  -5.5  3.1   -5.1  
Pelodiscus_sinensis_GeneID=102455738 ALA A 40  G . > . . . S + . . . . ? 0.767  102.9 63.8   -65.4  -28.8  -7.6  5.6   -7.0  
Pelodiscus_sinensis_GeneID=102455738 HIS A 41  G . 3 . . . S + . . . . ? 0.595  87.4  72.8   -76.5  -3.7   -8.3  3.1   -9.7  
Pelodiscus_sinensis_GeneID=102455738 CYS A 42  G . < . . . S + . . . . ? 0.391  72.8  143.7  -87.6  11.9   -10.2 1.1   -7.1  
Pelodiscus_sinensis_GeneID=102455738 SER A 43  . . < . . . . + . . . . ? -0.231 14.6  141.9  -73.8  129.6  -13.0 3.6   -7.1  
Pelodiscus_sinensis_GeneID=102455738 CYS A 44  . . . . . . . - . . . . ? -0.857 53.2  -84.6  -145.1 175.2  -16.6 2.5   -6.7  
Pelodiscus_sinensis_GeneID=102455738 SER A 45  S . . . . . S + . . . . ? -0.657 99.3  11.5   -86.4  122.3  -20.1 3.4   -5.1  
Pelodiscus_sinensis_GeneID=102455738 ASP A 46  S . . . . . S - . . . . ? 0.914  74.7  -155.9 74.9   110.3  -20.4 2.3   -1.3  
Pelodiscus_sinensis_GeneID=102455738 PHE A 47  . . . . . . . - . . . . ? -0.841 13.0  -167.6 -114.3 128.7  -17.2 1.0   0.6   
Pelodiscus_sinensis_GeneID=102455738 PHE A 48  E . . . . . . - C M J M ? -0.990 12.2  -152.1 -107.6 140.9  -16.7 -1.2  3.5   
Pelodiscus_sinensis_GeneID=102455738 VAL A 49  E . . . . . . - C M J M ? -0.952 6.7   -159.8 -106.3 124.5  -13.3 -1.4  5.1   
Pelodiscus_sinensis_GeneID=102455738 TYR A 50  E . . . . . . - C M J M ? -0.933 12.0  -175.1 -102.7 127.9  -12.4 -4.6  6.8   
Pelodiscus_sinensis_GeneID=102455738 LEU A 51  E . . . . . . + C M J M ? -0.889 61.4  24.2   -121.9 148.7  -9.6  -4.5  9.5   
Pelodiscus_sinensis_GeneID=102455738 GLY A 52  S . . . . . S + . . . . ? 0.677  80.7  147.1  78.0   16.5   -7.9  -7.3  11.5  
Pelodiscus_sinensis_GeneID=102455738 VAL A 53  . . . . . . . + . . . . ? -0.795 12.9  153.2  -93.4  115.5  -8.8  -9.9  8.8   
Pelodiscus_sinensis_GeneID=102455738 HIS A 54  S . . . . . S + . . . . ? 0.764  77.9  20.0   -98.5  -47.9  -6.3  -12.7 8.4   
Pelodiscus_sinensis_GeneID=102455738 ASP A 55  B . > . . . . - D P O . ? -0.957 61.2  -159.5 -130.3 114.3  -8.7  -15.5 7.1   
Pelodiscus_sinensis_GeneID=102455738 PHE A 56  T . 3 . . . S + . . . . ? 0.710  94.8  58.1   -69.2  -15.6  -12.0 -14.5 5.6   
Pelodiscus_sinensis_GeneID=102455738 MET A 57  T . 3 . . . S + . . . . ? 0.654  107.7 48.6   -86.2  -11.3  -13.3 -18.0 6.3   
Pelodiscus_sinensis_GeneID=102455738 LYS A 58  S . < . . . S - . . . . ? -0.600 78.1  -167.7 -129.4 68.0   -12.6 -17.7 10.0  
Pelodiscus_sinensis_GeneID=102455738 PRO A 59  . . . . . . . - . . . . ? -0.294 13.4  -169.6 -59.4  134.9  -14.0 -14.4 11.2  
Pelodiscus_sinensis_GeneID=102455738 GLY A 60  . . > . . . . - . . . . ? -0.723 39.2  -94.7  -120.7 175.7  -12.7 -13.5 14.7  
Pelodiscus_sinensis_GeneID=102455738 GLN A 61  T . 3 . . . S + . . . . ? 0.713  119.8 63.9   -64.6  -6.9   -13.4 -11.0 17.5  
Pelodiscus_sinensis_GeneID=102455738 ASP A 62  T . 3 . . . S + . . . . ? 0.536  76.3  109.0  -99.9  -10.4  -10.7 -8.9  16.1  
Pelodiscus_sinensis_GeneID=102455738 TRP A 63  . . < . . . . - . . . . ? -0.505 50.2  -163.3 -69.5  133.7  -12.5 -8.2  12.6  
Pelodiscus_sinensis_GeneID=102455738 GLN A 64  E . . . . . . - C N M . ? -0.997 7.1   -165.7 -119.2 121.3  -13.7 -4.7  12.1  
Pelodiscus_sinensis_GeneID=102455738 ARG A 65  E . . . . . . + C N M . ? -0.964 17.2  176.1  -104.0 118.7  -16.2 -3.8  9.5   
Pelodiscus_sinensis_GeneID=102455738 ILE A 66  E . . . . . . - C N M . ? -0.980 25.5  -130.1 -129.9 132.3  -16.4 -0.1  8.9   
Pelodiscus_sinensis_GeneID=102455738 GLN A 67  E . . . . . . - C N M . ? -0.490 26.9  -117.9 -76.4  141.4  -18.4 1.9   6.4   
Pelodiscus_sinensis_GeneID=102455738 VAL A 68  E . . . . . . - C N N . ? -0.693 28.4  -177.3 -78.9  126.5  -16.7 4.5   4.3   
Pelodiscus_sinensis_GeneID=102455738 ARG A 69  E . . . . . . + C N . . ? 0.841  68.3  4.8    -87.7  -43.6  -18.2 8.0   5.0   
Pelodiscus_sinensis_GeneID=102455738 ARG A 70  E . . . . . . - C N N . ? -0.986 60.1  -165.0 -144.3 146.0  -16.1 10.0  2.6   
Pelodiscus_sinensis_GeneID=102455738 TRP A 71  E . . . . . . - C N N . ? -0.998 5.0   -159.8 -136.4 141.9  -13.5 9.3   -0.1  
Pelodiscus_sinensis_GeneID=102455738 VAL A 72  E . . . . . . - C N N . ? -0.938 8.4   -160.1 -124.0 106.1  -11.1 11.7  -1.9  
Pelodiscus_sinensis_GeneID=102455738 GLN A 73  E . . . . . . - C N N . ? -0.638 40.7  -95.2  -80.1  134.8  -9.6  10.6  -5.3  
Pelodiscus_sinensis_GeneID=102455738 HIS A 74  . . > . . . . - . . . . ? -0.337 35.7  -134.4 -47.6  129.8  -6.4  12.4  -6.3  
Pelodiscus_sinensis_GeneID=102455738 PRO A 75  T . 3 . . . S + . . . . ? 0.742  102.8 48.8   -63.4  -24.7  -7.8  15.2  -8.5  
Pelodiscus_sinensis_GeneID=102455738 ASP A 76  T . 3 . . . S + . . . . ? 0.140  77.8  143.2  -104.4 17.7   -5.2  14.6  -11.2 
Pelodiscus_sinensis_GeneID=102455738 PHE A 77  . . < . . . . - . . . . ? -0.420 37.0  -155.0 -58.1  129.8  -5.7  10.9  -11.3 
Pelodiscus_sinensis_GeneID=102455738 ASN A 78  B . . > > . . - E R P . ? -0.937 10.5  -165.1 -113.5 113.8  -5.3  9.7   -15.0 
Pelodiscus_sinensis_GeneID=102455738 ASN A 79  T . . 4 5 . S + . . . . ? 0.712  84.9  60.9   -76.4  -13.1  -7.2  6.4   -15.8 
Pelodiscus_sinensis_GeneID=102455738 GLU A 80  T . . 4 5 . S + . . . . ? 0.945  126.0 10.7   -80.5  -40.7  -5.2  6.0   -19.0 
Pelodiscus_sinensis_GeneID=102455738 ASN A 81  T . . 4 5 . S - . . . . ? 0.343  98.3  -119.6 -124.8 6.5    -1.8  5.8   -17.6 
Pelodiscus_sinensis_GeneID=102455738 LEU A 82  T . > < 5 . . + . . . . ? 0.746  51.1  167.1  61.4   26.0   -2.7  5.4   -13.9 
Pelodiscus_sinensis_GeneID=102455738 ASP A 83  B . 3 . < . . + E S P . ? -0.531 67.7  13.1   -64.1  137.4  -0.8  8.7   -13.0 
Pelodiscus_sinensis_GeneID=102455738 ASN A 84  T . 3 . . . S + . . . . ? 0.893  80.1  175.2  63.8   37.8   -1.5  9.9   -9.5  
Pelodiscus_sinensis_GeneID=102455738 ASP A 85  . . < . . . . + . . . . ? -0.502 33.1  114.9  -77.3  69.9   -3.2  6.6   -8.6  
Pelodiscus_sinensis_GeneID=102455738 ILE A 86  . . . . . . . + . . . . ? -0.997 36.1  176.9  -145.8 138.9  -3.9  7.3   -4.9  
Pelodiscus_sinensis_GeneID=102455738 MET A 87  E . . . . . . - C O L N ? -0.997 19.0  -141.0 -144.7 145.5  -7.1  7.8   -2.8  
Pelodiscus_sinensis_GeneID=102455738 LEU A 88  E . . . . . . - C O L N ? -0.906 11.6  -158.2 -108.1 134.9  -8.0  8.4   0.8   
Pelodiscus_sinensis_GeneID=102455738 LEU A 89  E . . . . . . - C O L N ? -0.967 4.1   -154.6 -114.0 116.0  -11.0 6.8   2.5   
Pelodiscus_sinensis_GeneID=102455738 LYS A 90  E . . . . . . - C O L N ? -0.840 19.0  -141.9 -87.6  120.9  -12.5 8.4   5.6   
Pelodiscus_sinensis_GeneID=102455738 MET A 91  E . . . . . . - C O . N ? -0.473 16.3  -121.7 -82.8  150.0  -14.2 5.7   7.6   
Pelodiscus_sinensis_GeneID=102455738 ARG A 92  S . . . . . S + . . . . ? 0.844  98.1  17.2   -58.6  -38.6  -17.6 6.4   9.5   
Pelodiscus_sinensis_GeneID=102455738 HIS A 93  S . . . . . S - . . . . ? -0.974 91.9  -97.1  -134.5 153.1  -15.9 5.5   12.8  
Pelodiscus_sinensis_GeneID=102455738 SER A 94  . . . . . . . - . . . . ? -0.356 43.9  -106.4 -65.7  146.5  -12.3 5.2   14.0  
Pelodiscus_sinensis_GeneID=102455738 ALA A 95  . . . . . . . - . . . . ? -0.404 26.0  -119.5 -67.6  143.3  -10.7 1.8   14.1  
Pelodiscus_sinensis_GeneID=102455738 GLU A 96  . . . . . . . - . . . . ? -0.826 33.6  -138.5 -82.0  107.4  -10.2 0.1   17.5  
Pelodiscus_sinensis_GeneID=102455738 LEU A 97  . . . . . . . + . . . . ? -0.561 43.3  129.0  -74.9  137.3  -6.4  -0.3  17.6  
Pelodiscus_sinensis_GeneID=102455738 ASN A 98  S . . . . . S - . . . . ? -0.811 75.4  -57.1  -161.6 -165.7 -5.0  -3.7  19.0  
Pelodiscus_sinensis_GeneID=102455738 GLU A 99  S . . . . . S + . . . . ? 0.756  136.5 38.5   -64.1  -16.0  -2.6  -6.5  18.1  
Pelodiscus_sinensis_GeneID=102455738 TRP A 100 S . . . . . S + . . . . ? 0.665  115.7 52.4   -106.4 -25.3  -4.6  -7.1  14.8  
Pelodiscus_sinensis_GeneID=102455738 VAL A 101 . . . . . . . + . . . . ? -0.974 69.3  135.6  -125.4 117.2  -5.4  -3.6  13.8  
Pelodiscus_sinensis_GeneID=102455738 GLY A 102 . . . . . . . - . . . . ? -0.935 43.5  -109.1 -149.4 170.3  -2.7  -0.9  13.6  
Pelodiscus_sinensis_GeneID=102455738 THR A 103 . . . . . . . - . . . . ? -0.645 20.8  -144.3 -100.9 160.7  -1.3  2.0   11.6  
Pelodiscus_sinensis_GeneID=102455738 ILE A 104 . . . . . . . - . . . . ? -0.974 24.3  -110.6 -125.1 140.3  1.8   2.2   9.5   
Pelodiscus_sinensis_GeneID=102455738 PRO A 105 P . . . . > . - . . . . ? -0.348 26.1  -120.0 -70.4  152.1  4.0   5.4   9.1   
Pelodiscus_sinensis_GeneID=102455738 LEU A 106 P . . . . P . - . . . . ? -0.598 37.8  -100.7 -83.8  145.9  4.3   7.4   5.9   
Pelodiscus_sinensis_GeneID=102455738 PRO A 107 P . . . . < . - . . . . ? -0.389 22.0  -163.2 -69.3  147.3  7.8   7.7   4.3   
Pelodiscus_sinensis_GeneID=102455738 GLU A 108 S . . . . . S + . . . . ? 0.724  80.0  28.7   -94.0  -28.7  9.9   10.8  4.8   
Pelodiscus_sinensis_GeneID=102455738 VAL A 109 S . . . . . S - . . . . ? -0.942 91.9  -96.9  -133.8 154.1  12.2  9.9   2.0   
Pelodiscus_sinensis_GeneID=102455738 PRO A 110 . . . . . . . - . . . . ? -0.300 42.2  -113.7 -64.0  153.4  12.0  8.0   -1.2  
Pelodiscus_sinensis_GeneID=102455738 VAL A 111 . . . . . . . - . . . . ? -0.526 28.9  -131.3 -85.7  150.5  13.2  4.3   -1.2  
Pelodiscus_sinensis_GeneID=102455738 VAL A 112 . . > . . . . - . . . . ? -0.751 29.6  -88.2  -104.4 153.5  16.3  3.3   -3.2  
Pelodiscus_sinensis_GeneID=102455738 PRO A 113 T . 3 . . . S + . . . . ? -0.298 112.1 36.4   -57.0  138.7  16.7  0.4   -5.6  
Pelodiscus_sinensis_GeneID=102455738 GLY A 114 T . 3 . . . S + . . . . ? 0.174  81.7  136.7  101.5  -18.0  17.9  -2.8  -3.9  
Pelodiscus_sinensis_GeneID=102455738 SER A 115 . . < . . . . - . . . . ? -0.408 56.2  -123.5 -61.4  138.4  15.9  -2.2  -0.8  
Pelodiscus_sinensis_GeneID=102455738 LYS A 116 E . . . . . . + B D C . ? -0.774 41.4  165.8  -87.2  126.9  14.1  -5.2  0.6   
Pelodiscus_sinensis_GeneID=102455738 CYS A 117 E . . . . . . - B D C . ? -0.792 26.4  -133.5 -133.8 169.4  10.4  -4.8  0.9   
Pelodiscus_sinensis_GeneID=102455738 SER A 118 E . . . . . . - B D C D ? -0.970 8.6   -159.2 -129.3 146.4  7.2   -6.8  1.4   
Pelodiscus_sinensis_GeneID=102455738 VAL A 119 E . . . . . . - B D C D ? -0.961 10.6  -170.3 -121.5 139.9  3.9   -6.7  -0.2  
Pelodiscus_sinensis_GeneID=102455738 ALA A 120 E . . . . . . + B D C . ? -0.975 18.7  128.0  -130.7 148.4  0.7   -8.1  1.3   
Pelodiscus_sinensis_GeneID=102455738 GLY A 121 E . . . . . . - B D C . ? -0.978 55.3  -118.3 177.8  170.4  -2.8  -8.7  -0.1  
Pelodiscus_sinensis_GeneID=102455738 TRP A 122 S . . . . . S + . . . . ? -0.022 73.1  117.1  -111.4 20.7   -5.8  -11.0 -0.7  
Pelodiscus_sinensis_GeneID=102455738 GLY A 123 S . . . . . S - . . . . ? 0.292  75.8  -47.2  -71.8  -160.3 -5.6  -10.8 -4.6  
Pelodiscus_sinensis_GeneID=102455738 ARG A 124 B . . . . . . - F T Q . ? -0.557 32.9  -162.0 -76.4  144.7  -5.0  -13.8 -7.0  
Pelodiscus_sinensis_GeneID=102455738 THR A 125 S . . . . . S - . . . . ? 0.352  79.8  -6.0   -104.2 3.5    -2.1  -16.4 -6.3  
Pelodiscus_sinensis_GeneID=102455738 GLY A 126 S . . . . . S - . . . . ? -0.925 99.0  -63.5  -178.1 179.7  -2.3  -17.6 -10.0 
Pelodiscus_sinensis_GeneID=102455738 ALA A 127 S . . . . . S + . . . . ? 0.867  133.5 3.7    -57.6  -19.5  -4.3  -17.2 -13.3 
Pelodiscus_sinensis_GeneID=102455738 ASN A 128 S . . . . . S + . . . . ? 0.149  104.7 107.6  -150.9 15.0   -7.4  -18.7 -11.5 
Pelodiscus_sinensis_GeneID=102455738 THR A 129 . . . . . . . + . . . . ? -0.937 38.1  178.0  -112.9 119.9  -6.5  -19.3 -7.9  
Pelodiscus_sinensis_GeneID=102455738 ARG A 130 B . . . . . . - F U Q . ? -0.861 10.8  -156.4 -110.3 146.2  -7.9  -17.0 -5.1  
Pelodiscus_sinensis_GeneID=102455738 THR A 131 . . . . . . . - . . . . ? -0.960 18.7  -151.1 -120.5 150.8  -7.2  -17.5 -1.3  
Pelodiscus_sinensis_GeneID=102455738 ASP A 132 S . . . . . S + . . . . ? 0.391  79.3  83.8   -93.0  0.3    -9.2  -16.3 1.7   
Pelodiscus_sinensis_GeneID=102455738 VAL A 133 B . . . . . S - D Q O . ? -0.831 91.0  -102.9 -107.9 139.2  -6.0  -16.0 3.7   
Pelodiscus_sinensis_GeneID=102455738 LEU A 134 . . . . . . . - . . . . ? -0.442 41.2  -161.3 -61.0  131.2  -3.7  -13.0 3.7   
Pelodiscus_sinensis_GeneID=102455738 GLN A 135 E . . . . . . - B E B C ? -0.783 9.2   -170.3 -115.1 158.7  -0.6  -13.5 1.7   
Pelodiscus_sinensis_GeneID=102455738 GLU A 136 E . . . . . . - B E B C ? -0.991 3.1   -172.9 -146.5 152.7  2.8   -11.8 1.5   
Pelodiscus_sinensis_GeneID=102455738 ALA A 137 E . . . . . . - B E . C ? -0.996 27.4  -114.2 -145.3 145.5  5.9   -11.7 -0.6  
Pelodiscus_sinensis_GeneID=102455738 GLU A 138 E . . . . . . - B E . C ? -0.616 34.9  -171.8 -78.8  135.3  9.3   -10.2 -0.5  
Pelodiscus_sinensis_GeneID=102455738 GLN A 139 E . . . . . . - B E . C ? -0.963 15.9  -144.6 -128.2 145.0  10.0  -7.7  -3.1  
Pelodiscus_sinensis_GeneID=102455738 GLU A 140 E . . . . . . - B E . C ? -0.939 24.2  -122.9 -104.3 132.3  13.2  -5.8  -4.2  
Pelodiscus_sinensis_GeneID=102455738 VAL A 141 B . . . . . . - B E E . ? -0.587 38.0  -161.9 -66.8  129.6  13.0  -2.3  -5.3  
Pelodiscus_sinensis_GeneID=102455738 VAL A 142 . . . . . . . - . . . . ? -0.698 24.3  -81.1  -116.4 169.1  14.5  -2.2  -8.8  
Pelodiscus_sinensis_GeneID=102455738 SER A 143 . . > > . . . - . . . . ? -0.283 36.7  -119.0 -67.1  150.4  15.9  0.4   -11.0 
Pelodiscus_sinensis_GeneID=102455738 ASP A 144 H . 3 > . . S + . . . . ? 0.769  108.2 70.0   -59.3  -30.9  13.5  2.5   -13.1 
Pelodiscus_sinensis_GeneID=102455738 ASN A 145 H . 3 > . . S + . . . . ? 0.849  92.1  58.7   -60.3  -33.8  15.1  1.3   -16.4 
Pelodiscus_sinensis_GeneID=102455738 VAL A 146 H . < > . . S + . . . . ? 0.934  112.4 37.9   -61.9  -46.1  13.6  -2.2  -15.8 
Pelodiscus_sinensis_GeneID=102455738 CYS A 147 H . . X . . S + . . . . ? 0.828  111.4 58.9   -78.1  -31.7  10.1  -0.8  -15.7 
Pelodiscus_sinensis_GeneID=102455738 LYS A 148 H . . < . . S + . . . . ? 0.876  107.5 48.3   -61.7  -36.6  10.7  1.8   -18.5 
Pelodiscus_sinensis_GeneID=102455738 ASP A 149 H . . < . . S + . . . . ? 0.823  122.4 33.8   -73.2  -25.5  11.6  -1.0  -20.8 
Pelodiscus_sinensis_GeneID=102455738 ARG A 150 H . . < . . S + . . . . ? 0.767  117.3 49.8   -102.5 -34.5  8.5   -3.0  -19.8 
Pelodiscus_sinensis_GeneID=102455738 TYR A 151 . . > < . . . - . . . . ? -0.951 59.1  -161.9 -118.8 115.2  5.9   -0.3  -19.3 
Pelodiscus_sinensis_GeneID=102455738 TRP A 152 T . 3 . . . S + . . . . ? 0.782  93.4  46.3   -67.5  -21.7  5.4   2.4   -21.9 
Pelodiscus_sinensis_GeneID=102455738 HIS A 153 T . 3 . . . S + . . . . ? 0.249  79.7  135.3  -105.2 10.8   3.5   4.7   -19.4 
Pelodiscus_sinensis_GeneID=102455738 TYR A 154 . . < . . . . - . . . . ? -0.501 32.8  -172.2 -67.7  124.6  6.0   4.4   -16.5 
Pelodiscus_sinensis_GeneID=102455738 ASP A 155 . . > > . . . - . . . . ? -0.945 13.3  -160.4 -120.0 109.3  6.8   7.7   -14.9 
Pelodiscus_sinensis_GeneID=102455738 PRO A 156 T . 3 4 . . S + . . . . ? 0.653  91.2  61.8   -67.7  -14.9  9.7   7.4   -12.3 
Pelodiscus_sinensis_GeneID=102455738 SER A 157 T . 3 4 . . S + . . . . ? 0.695  121.2 21.5   -77.7  -21.4  8.6   10.7  -10.7 
Pelodiscus_sinensis_GeneID=102455738 LEU A 158 T . < 4 . . S + . . . . ? 0.578  119.7 60.9   -119.8 -17.9  5.2   9.2   -9.8  
Pelodiscus_sinensis_GeneID=102455738 MET A 159 E . . < . . . - B F . F ? -0.851 58.6  -148.5 -127.5 152.8  5.8   5.5   -9.8  
Pelodiscus_sinensis_GeneID=102455738 LEU A 160 E . . . . . . - B F . F ? -0.932 13.0  -145.0 -117.1 142.6  7.9   2.8   -8.0  
Pelodiscus_sinensis_GeneID=102455738 CYS A 161 E . . . . . . + B F . F ? -0.928 25.8  164.0  -113.9 124.4  9.2   -0.4  -9.5  
Pelodiscus_sinensis_GeneID=102455738 ALA A 162 E . . . . . . + B F E F ? -0.996 24.8  67.3   -144.3 148.6  9.5   -3.5  -7.5  
Pelodiscus_sinensis_GeneID=102455738 GLY A 163 . . . . . . . - . . . . ? -0.297 58.6  -113.8 118.7  144.5  10.0  -7.2  -8.1  
Pelodiscus_sinensis_GeneID=102455738 SER A 164 B . > . . . . - G V R . ? -0.975 4.4   -147.9 -115.3 129.2  12.7  -9.5  -9.4  
Pelodiscus_sinensis_GeneID=102455738 PRO A 165 T . 3 . . . S + . . . . ? 0.741  103.7 60.8   -60.5  -16.2  12.5  -11.5 -12.6 
Pelodiscus_sinensis_GeneID=102455738 LEU A 166 T . 3 . . . S + . . . . ? 0.710  105.7 47.8   -84.7  -19.4  14.7  -14.0 -10.7 
Pelodiscus_sinensis_GeneID=102455738 VAL A 167 B . < . . . S - G W R . ? -0.979 84.4  -139.7 -126.5 97.8   12.0  -14.5 -8.0  
Pelodiscus_sinensis_GeneID=102455738 LYS A 168 . . . . . . . + . . . . ? -0.425 59.3  126.1  -60.7  73.5   8.5   -15.1 -9.4  
Pelodiscus_sinensis_GeneID=102455738 LYS A 169 . . . . . . . + . . . . ? -0.994 26.4  144.6  -133.9 122.9  6.8   -13.0 -6.8  
Pelodiscus_sinensis_GeneID=102455738 ALA A 170 E . . . . . . - A B A . ? -0.993 50.6  -105.3 -157.6 144.0  4.4   -10.1 -7.7  
Pelodiscus_sinensis_GeneID=102455738 ALA A 171 E . . . . . . + A B A . ? -0.548 51.0  173.8  -61.9  144.8  1.3   -8.3  -6.7  
Pelodiscus_sinensis_GeneID=102455738 PHE A 172 . . > . . . . - . . . . ? -0.617 36.8  -20.1  -139.2 -163.3 -1.4  -9.3  -9.0  
Pelodiscus_sinensis_GeneID=102455738 GLU A 173 T . 3 . . . S + . . . . ? -0.200 125.8 20.6   -57.0  125.5  -5.2  -8.9  -9.6  
Pelodiscus_sinensis_GeneID=102455738 GLY A 174 T . 3 . . . S + . . . . ? 0.214  98.4  91.1   102.6  -10.9  -7.0  -7.9  -6.4  
Pelodiscus_sinensis_GeneID=102455738 ASP A 175 . . X . . . . + . . . . ? 0.303  53.3  138.4  -96.4  -0.4   -4.0  -6.5  -4.6  
Pelodiscus_sinensis_GeneID=102455738 SER A 176 T . 3 . . . S + . . . . ? -0.295 73.0  18.2   -45.8  129.8  -4.7  -3.0  -6.0  
Pelodiscus_sinensis_GeneID=102455738 GLY A 177 T . 3 . . . S + . . . . ? 0.303  94.5  134.8  91.1   -13.9  -4.2  -0.5  -3.3  
Pelodiscus_sinensis_GeneID=102455738 GLY A 178 . . < . . . . - . . . . ? -0.328 57.0  -94.8  -67.5  165.4  -2.2  -2.9  -1.1  
Pelodiscus_sinensis_GeneID=102455738 PRO A 179 E . . . . . . - B G . G ? -0.535 15.9  -156.2 -97.6  134.9  1.1   -1.8  0.6   
Pelodiscus_sinensis_GeneID=102455738 LEU A 180 E . . . . . . - B G D G ? -0.958 29.9  -166.2 -91.6  112.0  4.7   -2.1  -0.4  
Pelodiscus_sinensis_GeneID=102455738 VAL A 181 E . . . . . . - B G D G ? -0.894 15.3  -178.5 -116.3 126.2  6.5   -1.9  3.0   
Pelodiscus_sinensis_GeneID=102455738 CYS A 182 E . > . . . S - B G . G ? -0.989 73.9  -16.7  -123.4 123.5  10.2  -1.3  3.5   
Pelodiscus_sinensis_GeneID=102455738 ASP A 183 T . 3 . . . S - . . . . ? 0.892  129.9 -50.6  52.4   37.7   11.8  -1.3  7.0   
Pelodiscus_sinensis_GeneID=102455738 GLY A 184 T . 3 . . . S + . . . . ? 0.607  118.8 104.8  83.2   11.1   8.4   -0.8  8.6   
Pelodiscus_sinensis_GeneID=102455738 VAL A 185 E . < . . . S - B H G . ? -0.970 74.1  -113.6 -126.0 147.4  7.3   2.1   6.3   
Pelodiscus_sinensis_GeneID=102455738 VAL A 186 E . . . . . . + B H G . ? -0.652 37.2  166.2  -83.5  122.8  4.9   2.3   3.4   
Pelodiscus_sinensis_GeneID=102455738 GLN A 187 E . . . . . . + B H . . ? 0.647  59.2  5.7    -108.3 -21.8  6.8   3.1   0.2   
Pelodiscus_sinensis_GeneID=102455738 GLY A 188 E . . . . . . - B H G H ? -0.985 54.5  -129.9 -158.4 162.4  4.2   2.3   -2.4  
Pelodiscus_sinensis_GeneID=102455738 ILE A 189 E . . . . . . - B H G H ? -0.975 43.4  -104.4 -117.9 128.2  0.6   1.2   -3.3  
Pelodiscus_sinensis_GeneID=102455738 VAL A 190 E . . . . . . + B H . H ? -0.373 56.9  153.7  -51.9  123.7  0.0   -1.6  -5.7  
Pelodiscus_sinensis_GeneID=102455738 SER A 191 E . . . . . . - B H . . ? 0.739  53.4  -7.2   -120.2 -60.1  -1.0  0.2   -8.9  
Pelodiscus_sinensis_GeneID=102455738 ASN A 192 E . . . . . . + B H . H ? -0.950 56.4  167.5  -146.7 150.8  -0.2  -1.8  -12.1 
Pelodiscus_sinensis_GeneID=102455738 GLY A 193 . . . . . . . - . . . . ? -0.960 46.5  -59.3  -153.6 177.2  1.6   -5.0  -13.1 
Pelodiscus_sinensis_GeneID=102455738 ASP A 194 . . > . . . . - . . . . ? -0.421 43.9  -128.2 -65.5  132.4  2.1   -7.4  -16.0 
Pelodiscus_sinensis_GeneID=102455738 PRO A 195 T . 3 . . . S + . . . . ? 0.729  111.8 54.2   -58.9  -16.4  -1.1  -9.0  -17.1 
Pelodiscus_sinensis_GeneID=102455738 ASP A 196 T . 3 . . . S - . . . . ? 0.394  119.0 -111.7 -99.4  3.1    0.5   -12.4 -16.7 
Pelodiscus_sinensis_GeneID=102455738 GLY A 197 . . < . . . . + . . . . ? 0.678  67.2  149.8  78.0   15.6   1.5   -11.6 -13.1 
Pelodiscus_sinensis_GeneID=102455738 ARG A 198 P . . . . > . - . . . . ? -0.680 44.9  -81.8  -85.2  130.2  5.2   -11.4 -14.0 
Pelodiscus_sinensis_GeneID=102455738 PRO A 199 S . . . . P S + . . . . ? -0.305 92.9  67.8   -57.1  158.5  7.4   -9.1  -11.9 
Pelodiscus_sinensis_GeneID=102455738 PRO A 200 P . . . . P . - . . . . ? 0.583  62.7  -167.9 -82.7  153.3  8.1   -6.2  -11.7 
Pelodiscus_sinensis_GeneID=102455738 SER A 201 E . . . . P . - B I F . ? -0.793 20.7  -120.2 -98.2  151.0  4.9   -4.5  -10.6 
Pelodiscus_sinensis_GeneID=102455738 ILE A 202 E . . . . < . - B I F H ? -0.829 28.3  -167.5 -93.5  132.0  4.3   -0.8  -10.6 
Pelodiscus_sinensis_GeneID=102455738 TYR A 203 E . . . . . . - B I F H ? -0.916 29.7  -109.6 -116.5 142.6  3.5   1.0   -7.3  
Pelodiscus_sinensis_GeneID=102455738 THR A 204 E . . . . . . - B I F H ? -0.668 39.5  -123.5 -66.2  123.3  2.2   4.5   -6.6  
Pelodiscus_sinensis_GeneID=102455738 ARG A 205 E . > . . . . - B I . H ? -0.646 24.1  -167.3 -73.6  106.9  5.2   6.3   -5.0  
Pelodiscus_sinensis_GeneID=102455738 ILE A 206 G . > . . . S + . . . . ? 0.846  80.0  66.9   -69.3  -36.2  3.9   7.5   -1.7  
Pelodiscus_sinensis_GeneID=102455738 SER A 207 G . > . . . S + . . . . ? 0.849  98.6  54.2   -55.9  -30.7  6.9   9.9   -1.0  
Pelodiscus_sinensis_GeneID=102455738 LYS A 208 G . < . . . S + . . . . ? 0.734  110.0 46.8   -75.5  -16.9  5.8   12.0  -3.9  
Pelodiscus_sinensis_GeneID=102455738 PHE A 209 G . < > . . S + . . . . ? 0.294  76.5  104.6  -115.7 12.4   2.2   12.4  -2.5  
Pelodiscus_sinensis_GeneID=102455738 ILE A 210 H . < > . . S + . . . . ? 0.933  82.7  49.6   -62.1  -47.5  3.0   13.3  1.1   
Pelodiscus_sinensis_GeneID=102455738 PRO A 211 H . . > . . S + . . . . ? 0.929  114.2 45.3   -57.2  -44.2  2.2   17.0  0.6   
Pelodiscus_sinensis_GeneID=102455738 TRP A 212 H . . > . . S + . . . . ? 0.917  112.2 52.1   -63.6  -43.5  -1.1  16.0  -1.1  
Pelodiscus_sinensis_GeneID=102455738 ILE A 213 H . . X . . S + . . . . ? 0.943  111.8 46.0   -59.0  -47.7  -1.9  13.4  1.7   
Pelodiscus_sinensis_GeneID=102455738 ASN A 214 H . . X . . S + . . . . ? 0.909  113.1 48.8   -63.6  -45.9  -1.3  16.0  4.4   
Pelodiscus_sinensis_GeneID=102455738 ALA A 215 H . . X . . S + . . . . ? 0.896  113.1 47.5   -61.5  -43.0  -3.4  18.7  2.7   
Pelodiscus_sinensis_GeneID=102455738 THR A 216 H . > X . . S + . . . . ? 0.892  106.9 56.3   -66.7  -43.3  -6.2  16.3  2.1   
Pelodiscus_sinensis_GeneID=102455738 LEU A 217 H . 3 < . . S + . . . . ? 0.856  102.3 57.2   -60.0  -33.0  -6.2  15.0  5.7   
Pelodiscus_sinensis_GeneID=102455738 GLU A 218 H . 3 < . . S + . . . . ? 0.853  112.8 41.0   -65.6  -27.0  -6.6  18.5  7.0   
Pelodiscus_sinensis_GeneID=102455738 LYS A 219 H . < < . . . . . . . . ? 0.706  .     .      -94.2  -30.3  -9.8  18.8  4.9   
Pelodiscus_sinensis_GeneID=102455738 LEU A 220 . . . < . . . . . . . . ? -0.399 .     .      -73.1  .      -11.2 15.4  5.6   
# 
loop_
_dssp_struct_ladder.id 
_dssp_struct_ladder.sheet_id 
_dssp_struct_ladder.range_id_1 
_dssp_struct_ladder.range_id_2 
_dssp_struct_ladder.type 
_dssp_struct_ladder.beg_1_label_comp_id 
_dssp_struct_ladder.beg_1_label_asym_id 
_dssp_struct_ladder.beg_1_label_seq_id 
_dssp_struct_ladder.pdbx_beg_1_PDB_ins_code 
_dssp_struct_ladder.end_1_label_comp_id 
_dssp_struct_ladder.end_1_label_asym_id 
_dssp_struct_ladder.end_1_label_seq_id 
_dssp_struct_ladder.pdbx_end_1_PDB_ins_code 
_dssp_struct_ladder.beg_1_auth_comp_id 
_dssp_struct_ladder.beg_1_auth_asym_id 
_dssp_struct_ladder.beg_1_auth_seq_id 
_dssp_struct_ladder.end_1_auth_comp_id 
_dssp_struct_ladder.end_1_auth_asym_id 
_dssp_struct_ladder.end_1_auth_seq_id 
_dssp_struct_ladder.beg_2_label_comp_id 
_dssp_struct_ladder.beg_2_label_asym_id 
_dssp_struct_ladder.beg_2_label_seq_id 
_dssp_struct_ladder.pdbx_beg_2_PDB_ins_code 
_dssp_struct_ladder.end_2_label_comp_id 
_dssp_struct_ladder.end_2_label_asym_id 
_dssp_struct_ladder.end_2_label_seq_id 
_dssp_struct_ladder.pdbx_end_2_PDB_ins_code 
_dssp_struct_ladder.beg_2_auth_comp_id 
_dssp_struct_ladder.beg_2_auth_asym_id 
_dssp_struct_ladder.beg_2_auth_seq_id 
_dssp_struct_ladder.end_2_auth_comp_id 
_dssp_struct_ladder.end_2_auth_asym_id 
_dssp_struct_ladder.end_2_auth_seq_id 
A A A B anti-parallel VAL A 2   ? ILE A 3   ? VAL A 2   ILE A 3   ALA A 171 ? ALA A 170 ? ALA A 171 ALA A 170 
B B C E anti-parallel LYS A 6   ? GLU A 7   ? LYS A 6   GLU A 7   GLU A 136 ? GLN A 135 ? GLU A 136 GLN A 135 
C B D E anti-parallel LYS A 116 ? GLY A 121 ? LYS A 116 GLY A 121 GLU A 140 ? GLN A 135 ? GLU A 140 GLN A 135 
D B D G anti-parallel SER A 118 ? VAL A 119 ? SER A 118 VAL A 119 VAL A 181 ? LEU A 180 ? VAL A 181 LEU A 180 
E B E F anti-parallel VAL A 141 ? VAL A 141 ? VAL A 141 VAL A 141 ALA A 162 ? ALA A 162 ? ALA A 162 ALA A 162 
F B F I anti-parallel MET A 159 ? ALA A 162 ? MET A 159 ALA A 162 THR A 204 ? SER A 201 ? THR A 204 SER A 201 
G B G H anti-parallel PRO A 179 ? CYS A 182 ? PRO A 179 CYS A 182 ILE A 189 ? VAL A 185 ? ILE A 189 VAL A 185 
H B H I anti-parallel GLY A 188 ? ASN A 192 ? GLY A 188 ASN A 192 ARG A 205 ? ILE A 202 ? ARG A 205 ILE A 202 
I C J K anti-parallel MET A 16  ? ILE A 21  ? MET A 16  ILE A 21  ILE A 29  ? GLY A 24  ? ILE A 29  GLY A 24  
J C J M anti-parallel ALA A 17  ? GLN A 20  ? ALA A 17  GLN A 20  LEU A 51  ? PHE A 48  ? LEU A 51  PHE A 48  
K C K L anti-parallel ILE A 29  ? ARG A 32  ? ILE A 29  ARG A 32  LEU A 37  ? VAL A 35  ? LEU A 37  VAL A 35  
L C L O anti-parallel VAL A 35  ? THR A 38  ? VAL A 35  THR A 38  LYS A 90  ? MET A 87  ? LYS A 90  MET A 87  
M C M N anti-parallel PHE A 48  ? LEU A 51  ? PHE A 48  LEU A 51  GLN A 67  ? GLN A 64  ? GLN A 67  GLN A 64  
N C N O anti-parallel VAL A 68  ? GLN A 73  ? VAL A 68  GLN A 73  MET A 91  ? MET A 87  ? MET A 91  MET A 87  
O D P Q anti-parallel ASP A 55  ? ASP A 55  ? ASP A 55  ASP A 55  VAL A 133 ? VAL A 133 ? VAL A 133 VAL A 133 
P E R S anti-parallel ASN A 78  ? ASN A 78  ? ASN A 78  ASN A 78  ASP A 83  ? ASP A 83  ? ASP A 83  ASP A 83  
Q F T U anti-parallel ARG A 124 ? ARG A 124 ? ARG A 124 ARG A 124 ARG A 130 ? ARG A 130 ? ARG A 130 ARG A 130 
R G V W anti-parallel SER A 164 ? SER A 164 ? SER A 164 SER A 164 VAL A 167 ? VAL A 167 ? VAL A 167 VAL A 167 
# 
loop_
_dssp_struct_bridge_pairs.id 
_dssp_struct_bridge_pairs.label_comp_id 
_dssp_struct_bridge_pairs.label_seq_id 
_dssp_struct_bridge_pairs.label_asym_id 
_dssp_struct_bridge_pairs.auth_seq_id 
_dssp_struct_bridge_pairs.auth_asym_id 
_dssp_struct_bridge_pairs.pdbx_PDB_ins_code 
_dssp_struct_bridge_pairs.acceptor_1_label_comp_id 
_dssp_struct_bridge_pairs.acceptor_1_label_seq_id 
_dssp_struct_bridge_pairs.acceptor_1_label_asym_id 
_dssp_struct_bridge_pairs.acceptor_1_auth_seq_id 
_dssp_struct_bridge_pairs.acceptor_1_auth_asym_id 
_dssp_struct_bridge_pairs.acceptor_1_pdbx_PDB_ins_code 
_dssp_struct_bridge_pairs.acceptor_1_energy 
_dssp_struct_bridge_pairs.acceptor_2_label_comp_id 
_dssp_struct_bridge_pairs.acceptor_2_label_seq_id 
_dssp_struct_bridge_pairs.acceptor_2_label_asym_id 
_dssp_struct_bridge_pairs.acceptor_2_auth_seq_id 
_dssp_struct_bridge_pairs.acceptor_2_auth_asym_id 
_dssp_struct_bridge_pairs.acceptor_2_pdbx_PDB_ins_code 
_dssp_struct_bridge_pairs.acceptor_2_energy 
_dssp_struct_bridge_pairs.donor_1_label_comp_id 
_dssp_struct_bridge_pairs.donor_1_label_seq_id 
_dssp_struct_bridge_pairs.donor_1_label_asym_id 
_dssp_struct_bridge_pairs.donor_1_auth_seq_id 
_dssp_struct_bridge_pairs.donor_1_auth_asym_id 
_dssp_struct_bridge_pairs.donor_1_pdbx_PDB_ins_code 
_dssp_struct_bridge_pairs.donor_1_energy 
_dssp_struct_bridge_pairs.donor_2_label_comp_id 
_dssp_struct_bridge_pairs.donor_2_label_seq_id 
_dssp_struct_bridge_pairs.donor_2_label_asym_id 
_dssp_struct_bridge_pairs.donor_2_auth_seq_id 
_dssp_struct_bridge_pairs.donor_2_auth_asym_id 
_dssp_struct_bridge_pairs.donor_2_pdbx_PDB_ins_code 
_dssp_struct_bridge_pairs.donor_2_energy 
1   ARG 1   A 1   A ? ?   ?   ? ?   ? ? ?    ?   ?   ? ?   ? ? ?    PHE 172 A 172 A ? -0.7 ILE 3   A 3   A ? -0.5 
2   VAL 2   A 2   A ? GLY 121 A 121 A ? -0.3 GLY 123 A 123 A ? -0.2 GLY 5   A 5   A ? -2.4 ALA 171 A 171 A ? -0.2 
3   ILE 3   A 3   A ? ALA 170 A 170 A ? -2.7 ARG 1   A 1   A ? -0.5 ALA 170 A 170 A ? -1.4 GLY 126 A 126 A ? -0.1 
4   GLY 4   A 4   A ? THR 125 A 125 A ? -0.5 LYS 169 A 169 A ? -0.2 ILE 3   A 3   A ? -0.3 LYS 6   A 6   A ? -0.1 
5   GLY 5   A 5   A ? VAL 2   A 2   A ? -2.4 ALA 170 A 170 A ? -0.1 GLU 7   A 7   A ? -0.3 ALA 137 A 137 A ? -0.2 
6   LYS 6   A 6   A ? GLU 136 A 136 A ? -2.7 GLY 4   A 4   A ? -0.1 GLU 136 A 136 A ? -2.7 VAL 2   A 2   A ? -0.1 
7   GLU 7   A 7   A ? GLY 5   A 5   A ? -0.3 GLN 135 A 135 A ? -0.2 GLN 135 A 135 A ? -0.3 LEU 9   A 9   A ? -0.2 
8   ALA 8   A 8   A ? LEU 134 A 134 A ? -2.8 HIS 54  A 54  A ? -0.1 LEU 134 A 134 A ? -0.1 GLU 7   A 7   A ? -0.1 
9   LEU 9   A 9   A ? GLU 7   A 7   A ? -0.2 PRO 10  A 10  A ? -0.1 SER 12  A 12  A ? -2.2 ARG 13  A 13  A ? -0.4 
10  PRO 10  A 10  A ? ?   ?   ? ?   ? ? ?    ?   ?   ? ?   ? ? ?    LEU 9   A 9   A ? -0.1 VAL 53  A 53  A ? -0.0 
11  SER 11  A 11  A ? ARG 13  A 13  A ? -0.1 TRP 100 A 100 A ? -0.1 LEU 9   A 9   A ? -0.1 VAL 53  A 53  A ? -0.0 
12  SER 12  A 12  A ? LEU 9   A 9   A ? -2.2 ARG 13  A 13  A ? -0.3 SER 11  A 11  A ? -0.1 TYR 15  A 15  A ? -0.1 
13  ARG 13  A 13  A ? LEU 9   A 9   A ? -0.4 PRO 14  A 14  A ? -0.1 MET 16  A 16  A ? -1.6 SER 12  A 12  A ? -0.3 
14  PRO 14  A 14  A ? ?   ?   ? ?   ? ? ?    ?   ?   ? ?   ? ? ?    GLY 102 A 102 A ? -2.9 GLY 52  A 52  A ? -0.2 
15  TYR 15  A 15  A ? VAL 101 A 101 A ? -0.2 THR 103 A 103 A ? -0.1 LEU 30  A 30  A ? -2.8 ALA 17  A 17  A ? -0.2 
16  MET 16  A 16  A ? ARG 13  A 13  A ? -1.6 ILE 29  A 29  A ? -0.2 GLY 52  A 52  A ? -0.6 TYR 18  A 18  A ? -0.4 
17  ALA 17  A 17  A ? GLY 28  A 28  A ? -2.4 TYR 15  A 15  A ? -0.2 GLY 28  A 28  A ? -1.5 VAL 19  A 19  A ? -0.7 
18  TYR 18  A 18  A ? TYR 50  A 50  A ? -2.4 MET 16  A 16  A ? -0.4 TYR 50  A 50  A ? -2.9 GLN 20  A 20  A ? -0.8 
19  VAL 19  A 19  A ? CYS 26  A 26  A ? -3.4 ALA 17  A 17  A ? -0.7 CYS 26  A 26  A ? -2.7 ILE 21  A 21  A ? -0.5 
20  GLN 20  A 20  A ? PHE 48  A 48  A ? -2.8 TYR 18  A 18  A ? -0.8 PHE 48  A 48  A ? -1.9 SER 22  A 22  A ? -0.3 
21  ILE 21  A 21  A ? GLY 24  A 24  A ? -2.1 VAL 19  A 19  A ? -0.5 GLY 24  A 24  A ? -1.6 ASP 46  A 46  A ? -0.1 
22  SER 22  A 22  A ? SER 45  A 45  A ? -0.7 ASP 46  A 46  A ? -0.3 ASP 46  A 46  A ? -0.1 ILE 21  A 21  A ? -0.1 
23  ALA 23  A 23  A ? GLN 20  A 20  A ? -0.0 GLY 24  A 24  A ? -0.0 SER 25  A 25  A ? -0.3 SER 22  A 22  A ? -0.2 
24  GLY 24  A 24  A ? ILE 21  A 21  A ? -1.6 CYS 42  A 42  A ? -0.1 ILE 21  A 21  A ? -2.1 CYS 26  A 26  A ? -0.3 
25  SER 25  A 25  A ? ALA 23  A 23  A ? -0.3 GLN 20  A 20  A ? -0.2 GLY 27  A 27  A ? -0.3 SER 176 A 176 A ? -0.3 
26  CYS 26  A 26  A ? VAL 19  A 19  A ? -2.7 GLY 24  A 24  A ? -0.3 VAL 19  A 19  A ? -3.4 GLY 177 A 177 A ? -0.2 
27  GLY 27  A 27  A ? SER 176 A 176 A ? -4.5 SER 25  A 25  A ? -0.3 ALA 39  A 39  A ? -0.5 ILE 29  A 29  A ? -0.3 
28  GLY 28  A 28  A ? ALA 17  A 17  A ? -1.5 CYS 26  A 26  A ? -0.2 ALA 17  A 17  A ? -2.4 LEU 30  A 30  A ? -0.4 
29  ILE 29  A 29  A ? LEU 37  A 37  A ? -2.6 GLY 27  A 27  A ? -0.3 LEU 37  A 37  A ? -3.5 ILE 31  A 31  A ? -0.9 
30  LEU 30  A 30  A ? TYR 15  A 15  A ? -2.8 GLY 28  A 28  A ? -0.4 ILE 104 A 104 A ? -1.4 VAL 36  A 36  A ? -0.2 
31  ILE 31  A 31  A ? VAL 35  A 35  A ? -1.7 ILE 29  A 29  A ? -0.9 GLU 33  A 33  A ? -0.2 LEU 30  A 30  A ? -0.2 
32  ARG 32  A 32  A ? VAL 35  A 35  A ? -1.5 GLY 102 A 102 A ? -0.1 VAL 35  A 35  A ? -1.1 ILE 31  A 31  A ? -0.2 
33  GLU 33  A 33  A ? ASP 34  A 34  A ? -0.3 ILE 31  A 31  A ? -0.2 ALA 95  A 95  A ? -4.5 HIS 93  A 93  A ? -0.1 
34  ASP 34  A 34  A ? SER 94  A 94  A ? -0.3 VAL 35  A 35  A ? -0.1 MET 91  A 91  A ? -2.3 VAL 36  A 36  A ? -0.4 
35  VAL 35  A 35  A ? ARG 32  A 32  A ? -1.1 LYS 90  A 90  A ? -0.2 ILE 31  A 31  A ? -1.7 ARG 32  A 32  A ? -1.5 
36  VAL 36  A 36  A ? LEU 89  A 89  A ? -2.4 ASP 34  A 34  A ? -0.4 LEU 89  A 89  A ? -3.0 THR 38  A 38  A ? -0.4 
37  LEU 37  A 37  A ? ILE 29  A 29  A ? -3.5 VAL 35  A 35  A ? -0.4 ILE 29  A 29  A ? -2.6 ALA 39  A 39  A ? -0.2 
38  THR 38  A 38  A ? MET 87  A 87  A ? -2.6 VAL 36  A 36  A ? -0.4 MET 87  A 87  A ? -2.3 ALA 40  A 40  A ? -0.3 
39  ALA 39  A 39  A ? GLY 27  A 27  A ? -0.5 LEU 37  A 37  A ? -0.2 CYS 42  A 42  A ? -1.5 ILE 86  A 86  A ? -0.3 
40  ALA 40  A 40  A ? THR 38  A 38  A ? -0.3 HIS 41  A 41  A ? -0.3 SER 43  A 43  A ? -1.3 ALA 39  A 39  A ? -0.1 
41  HIS 41  A 41  A ? CYS 42  A 42  A ? -0.3 LEU 82  A 82  A ? -0.1 ALA 40  A 40  A ? -0.3 SER 176 A 176 A ? -0.0 
42  CYS 42  A 42  A ? ALA 39  A 39  A ? -1.5 GLY 27  A 27  A ? -0.1 HIS 41  A 41  A ? -0.3 ALA 40  A 40  A ? -0.2 
43  SER 43  A 43  A ? ALA 40  A 40  A ? -1.3 ILE 21  A 21  A ? -0.1 SER 45  A 45  A ? -0.2 ILE 21  A 21  A ? -0.1 
44  CYS 44  A 44  A ? SER 22  A 22  A ? -0.0 GLY 24  A 24  A ? -0.0 ASP 46  A 46  A ? -0.3 PHE 47  A 47  A ? -0.1 
45  SER 45  A 45  A ? SER 43  A 43  A ? -0.2 ASP 46  A 46  A ? -0.2 SER 22  A 22  A ? -0.7 ?   ?   ? ?   ? ? ?    
46  ASP 46  A 46  A ? CYS 44  A 44  A ? -0.3 PHE 47  A 47  A ? -0.1 PHE 48  A 48  A ? -0.4 SER 22  A 22  A ? -0.3 
47  PHE 47  A 47  A ? VAL 68  A 68  A ? -0.3 ILE 21  A 21  A ? -0.1 VAL 68  A 68  A ? -2.4 VAL 49  A 49  A ? -0.4 
48  PHE 48  A 48  A ? GLN 20  A 20  A ? -1.9 ASP 46  A 46  A ? -0.4 GLN 20  A 20  A ? -2.8 TYR 50  A 50  A ? -0.5 
49  VAL 49  A 49  A ? ILE 66  A 66  A ? -3.6 PHE 47  A 47  A ? -0.4 ILE 66  A 66  A ? -3.1 LEU 51  A 51  A ? -0.5 
50  TYR 50  A 50  A ? TYR 18  A 18  A ? -2.9 PHE 48  A 48  A ? -0.5 TYR 18  A 18  A ? -2.4 GLY 52  A 52  A ? -0.3 
51  LEU 51  A 51  A ? GLN 64  A 64  A ? -2.6 VAL 49  A 49  A ? -0.5 GLN 64  A 64  A ? -2.4 VAL 101 A 101 A ? -0.1 
52  GLY 52  A 52  A ? MET 16  A 16  A ? -0.6 TRP 100 A 100 A ? -0.5 HIS 54  A 54  A ? -0.6 ASP 62  A 62  A ? -0.1 
53  VAL 53  A 53  A ? MET 16  A 16  A ? -0.3 TYR 50  A 50  A ? -0.2 GLY 52  A 52  A ? -0.2 PHE 56  A 56  A ? -0.1 
54  HIS 54  A 54  A ? GLY 52  A 52  A ? -0.6 ASP 55  A 55  A ? -0.3 LEU 134 A 134 A ? -2.9 PHE 56  A 56  A ? -0.4 
55  ASP 55  A 55  A ? LYS 58  A 58  A ? -0.3 VAL 133 A 133 A ? -0.2 LYS 58  A 58  A ? -1.6 HIS 54  A 54  A ? -0.3 
56  PHE 56  A 56  A ? ASP 132 A 132 A ? -3.0 HIS 54  A 54  A ? -0.4 VAL 133 A 133 A ? -0.1 ASP 55  A 55  A ? -0.1 
57  MET 57  A 57  A ? LYS 58  A 58  A ? -0.2 ASP 132 A 132 A ? -0.2 PHE 56  A 56  A ? -0.3 VAL 133 A 133 A ? -0.1 
58  LYS 58  A 58  A ? ASP 55  A 55  A ? -1.6 GLY 60  A 60  A ? -0.0 ASP 55  A 55  A ? -0.3 MET 57  A 57  A ? -0.2 
59  PRO 59  A 59  A ? ?   ?   ? ?   ? ? ?    ?   ?   ? ?   ? ? ?    GLN 61  A 61  A ? -0.2 PHE 56  A 56  A ? -0.1 
60  GLY 60  A 60  A ? GLY 52  A 52  A ? -0.1 GLN 61  A 61  A ? -0.0 TRP 63  A 63  A ? -1.8 LYS 58  A 58  A ? -0.0 
61  GLN 61  A 61  A ? ASP 62  A 62  A ? -0.3 PRO 59  A 59  A ? -0.2 GLY 60  A 60  A ? -0.0 GLY 52  A 52  A ? -0.0 
62  ASP 62  A 62  A ? GLY 52  A 52  A ? -0.1 GLN 64  A 64  A ? -0.1 GLN 61  A 61  A ? -0.3 GLN 64  A 64  A ? -0.2 
63  TRP 63  A 63  A ? GLY 60  A 60  A ? -1.8 TYR 50  A 50  A ? -0.1 ARG 65  A 65  A ? -0.5 GLY 52  A 52  A ? -0.2 
64  GLN 64  A 64  A ? LEU 51  A 51  A ? -2.4 ASP 62  A 62  A ? -0.2 LEU 51  A 51  A ? -2.6 ILE 66  A 66  A ? -0.6 
65  ARG 65  A 65  A ? TRP 63  A 63  A ? -0.5 TYR 50  A 50  A ? -0.2 GLN 67  A 67  A ? -0.4 TYR 50  A 50  A ? -0.2 
66  ILE 66  A 66  A ? VAL 49  A 49  A ? -3.1 GLN 64  A 64  A ? -0.6 VAL 49  A 49  A ? -3.6 VAL 68  A 68  A ? -0.2 
67  GLN 67  A 67  A ? ARG 65  A 65  A ? -0.4 PHE 48  A 48  A ? -0.2 ARG 92  A 92  A ? -3.4 ARG 69  A 69  A ? -0.4 
68  VAL 68  A 68  A ? PHE 47  A 47  A ? -2.4 MET 91  A 91  A ? -0.3 PHE 47  A 47  A ? -0.3 MET 91  A 91  A ? -0.3 
69  ARG 69  A 69  A ? LYS 90  A 90  A ? -2.8 GLN 67  A 67  A ? -0.4 TRP 71  A 71  A ? -0.3 MET 91  A 91  A ? -0.2 
70  ARG 70  A 70  A ? LYS 90  A 90  A ? -2.0 VAL 72  A 72  A ? -0.0 LYS 90  A 90  A ? -3.5 VAL 72  A 72  A ? -0.3 
71  TRP 71  A 71  A ? ARG 69  A 69  A ? -0.3 LEU 89  A 89  A ? -0.2 GLN 73  A 73  A ? -0.5 LEU 89  A 89  A ? -0.2 
72  VAL 72  A 72  A ? LEU 88  A 88  A ? -2.7 ARG 70  A 70  A ? -0.3 LEU 88  A 88  A ? -2.1 HIS 74  A 74  A ? -0.3 
73  GLN 73  A 73  A ? TRP 71  A 71  A ? -0.5 MET 87  A 87  A ? -0.2 MET 87  A 87  A ? -0.2 ASP 85  A 85  A ? -0.1 
74  HIS 74  A 74  A ? ILE 86  A 86  A ? -2.2 VAL 72  A 72  A ? -0.3 PHE 77  A 77  A ? -2.0 GLN 73  A 73  A ? -0.1 
75  PRO 75  A 75  A ? ?   ?   ? ?   ? ? ?    ?   ?   ? ?   ? ? ?    HIS 74  A 74  A ? -0.2 GLN 73  A 73  A ? -0.1 
76  ASP 76  A 76  A ? ASN 84  A 84  A ? -0.1 ASN 78  A 78  A ? -0.1 ASN 78  A 78  A ? -0.1 HIS 74  A 74  A ? -0.1 
77  PHE 77  A 77  A ? HIS 74  A 74  A ? -2.0 ILE 86  A 86  A ? -0.1 ASN 79  A 79  A ? -0.5 ASN 84  A 84  A ? -0.2 
78  ASN 78  A 78  A ? ASP 83  A 83  A ? -2.4 ASP 76  A 76  A ? -0.1 LEU 82  A 82  A ? -1.9 ASP 83  A 83  A ? -0.7 
79  ASN 79  A 79  A ? PHE 77  A 77  A ? -0.5 GLU 80  A 80  A ? -0.2 ASN 78  A 78  A ? -0.1 PHE 77  A 77  A ? -0.0 
80  GLU 80  A 80  A ? ASN 81  A 81  A ? -0.2 ASP 83  A 83  A ? -0.1 ASN 79  A 79  A ? -0.2 HIS 153 A 153 A ? -0.1 
81  ASN 81  A 81  A ? ASN 78  A 78  A ? -0.2 ASP 83  A 83  A ? -0.1 ASN 79  A 79  A ? -0.2 GLU 80  A 80  A ? -0.2 
82  LEU 82  A 82  A ? ASN 78  A 78  A ? -1.9 ASP 83  A 83  A ? -0.2 ASP 85  A 85  A ? -0.8 ASN 84  A 84  A ? -0.2 
83  ASP 83  A 83  A ? ASN 78  A 78  A ? -0.7 ASN 84  A 84  A ? -0.2 ASN 78  A 78  A ? -2.4 LEU 82  A 82  A ? -0.2 
84  ASN 84  A 84  A ? PHE 77  A 77  A ? -0.2 ASP 85  A 85  A ? -0.2 ILE 86  A 86  A ? -1.9 ASP 83  A 83  A ? -0.2 
85  ASP 85  A 85  A ? LEU 82  A 82  A ? -0.8 LEU 158 A 158 A ? -0.1 MET 87  A 87  A ? -0.3 ASN 84  A 84  A ? -0.2 
86  ILE 86  A 86  A ? ASN 84  A 84  A ? -1.9 ALA 39  A 39  A ? -0.3 HIS 74  A 74  A ? -2.2 LEU 88  A 88  A ? -0.3 
87  MET 87  A 87  A ? THR 38  A 38  A ? -2.3 ASP 85  A 85  A ? -0.3 THR 38  A 38  A ? -2.6 LEU 89  A 89  A ? -0.4 
88  LEU 88  A 88  A ? VAL 72  A 72  A ? -2.1 ILE 86  A 86  A ? -0.3 VAL 72  A 72  A ? -2.7 LYS 90  A 90  A ? -0.5 
89  LEU 89  A 89  A ? VAL 36  A 36  A ? -3.0 MET 87  A 87  A ? -0.4 VAL 36  A 36  A ? -2.4 MET 91  A 91  A ? -0.6 
90  LYS 90  A 90  A ? ARG 70  A 70  A ? -3.5 LEU 88  A 88  A ? -0.5 ARG 69  A 69  A ? -2.8 ARG 70  A 70  A ? -2.0 
91  MET 91  A 91  A ? ASP 34  A 34  A ? -2.3 LEU 89  A 89  A ? -0.6 VAL 68  A 68  A ? -0.3 GLN 67  A 67  A ? -0.1 
92  ARG 92  A 92  A ? GLN 67  A 67  A ? -3.4 LYS 90  A 90  A ? -0.2 SER 94  A 94  A ? -0.3 VAL 68  A 68  A ? -0.1 
93  HIS 93  A 93  A ? GLN 67  A 67  A ? -0.3 GLU 33  A 33  A ? -0.1 ARG 92  A 92  A ? -0.1 ALA 95  A 95  A ? -0.1 
94  SER 94  A 94  A ? ARG 92  A 92  A ? -0.3 ALA 95  A 95  A ? -0.1 ASP 34  A 34  A ? -0.3 GLU 96  A 96  A ? -0.1 
95  ALA 95  A 95  A ? GLU 33  A 33  A ? -4.5 ARG 32  A 32  A ? -0.1 LEU 97  A 97  A ? -0.8 SER 94  A 94  A ? -0.1 
96  GLU 96  A 96  A ? SER 94  A 94  A ? -0.1 GLY 102 A 102 A ? -0.0 ASN 98  A 98  A ? -0.3 VAL 101 A 101 A ? -0.1 
97  LEU 97  A 97  A ? ALA 95  A 95  A ? -0.8 TRP 100 A 100 A ? -0.1 GLU 99  A 99  A ? -0.2 GLY 102 A 102 A ? -0.2 
98  ASN 98  A 98  A ? VAL 101 A 101 A ? -2.2 GLU 96  A 96  A ? -0.3 VAL 101 A 101 A ? -0.2 GLY 52  A 52  A ? -0.1 
99  GLU 99  A 99  A ? TRP 100 A 100 A ? -0.2 LEU 97  A 97  A ? -0.2 GLY 102 A 102 A ? -0.1 LEU 97  A 97  A ? -0.1 
100 TRP 100 A 100 A ? VAL 101 A 101 A ? -0.2 PRO 14  A 14  A ? -0.1 GLY 102 A 102 A ? -0.5 GLY 52  A 52  A ? -0.5 
101 VAL 101 A 101 A ? ASN 98  A 98  A ? -0.2 LEU 51  A 51  A ? -0.1 ASN 98  A 98  A ? -2.2 THR 103 A 103 A ? -0.3 
102 GLY 102 A 102 A ? PRO 14  A 14  A ? -2.9 TRP 100 A 100 A ? -0.5 LEU 30  A 30  A ? -0.3 ILE 104 A 104 A ? -0.2 
103 THR 103 A 103 A ? VAL 101 A 101 A ? -0.3 ILE 31  A 31  A ? -0.1 ILE 31  A 31  A ? -0.2 TYR 15  A 15  A ? -0.1 
104 ILE 104 A 104 A ? LEU 30  A 30  A ? -1.4 GLY 102 A 102 A ? -0.2 VAL 185 A 185 A ? -0.1 LEU 106 A 106 A ? -0.0 
105 PRO 105 A 105 A ? ?   ?   ? ?   ? ? ?    ?   ?   ? ?   ? ? ?    VAL 186 A 186 A ? -2.0 ILE 31  A 31  A ? -0.0 
106 LEU 106 A 106 A ? VAL 185 A 185 A ? -0.2 ILE 31  A 31  A ? -0.1 GLN 187 A 187 A ? -0.1 GLU 108 A 108 A ? -0.1 
107 PRO 107 A 107 A ? ?   ?   ? ?   ? ? ?    ?   ?   ? ?   ? ? ?    LEU 106 A 106 A ? -0.1 ILE 210 A 210 A ? -0.1 
108 GLU 108 A 108 A ? VAL 109 A 109 A ? -0.2 LEU 106 A 106 A ? -0.1 ILE 210 A 210 A ? -0.0 LEU 106 A 106 A ? -0.0 
109 VAL 109 A 109 A ? PRO 110 A 110 A ? -0.0 ?   ?   ? ?   ? ? ?    GLU 108 A 108 A ? -0.2 SER 207 A 207 A ? -0.1 
110 PRO 110 A 110 A ? ?   ?   ? ?   ? ? ?    ?   ?   ? ?   ? ? ?    VAL 112 A 112 A ? -0.2 GLU 108 A 108 A ? -0.1 
111 VAL 111 A 111 A ? GLN 187 A 187 A ? -0.2 VAL 112 A 112 A ? -0.0 GLY 114 A 114 A ? -0.0 SER 207 A 207 A ? -0.0 
112 VAL 112 A 112 A ? PRO 110 A 110 A ? -0.2 PRO 113 A 113 A ? -0.1 SER 115 A 115 A ? -1.7 VAL 141 A 141 A ? -0.2 
113 PRO 113 A 113 A ? ?   ?   ? ?   ? ? ?    ?   ?   ? ?   ? ? ?    VAL 142 A 142 A ? -0.2 LYS 116 A 116 A ? -0.1 
114 GLY 114 A 114 A ? VAL 141 A 141 A ? -3.7 SER 115 A 115 A ? -0.4 VAL 142 A 142 A ? -0.1 LYS 116 A 116 A ? -0.1 
115 SER 115 A 115 A ? VAL 112 A 112 A ? -1.7 LYS 116 A 116 A ? -0.1 VAL 141 A 141 A ? -2.4 CYS 117 A 117 A ? -0.5 
116 LYS 116 A 116 A ? GLU 140 A 140 A ? -0.2 PRO 113 A 113 A ? -0.1 ASP 183 A 183 A ? -0.5 SER 118 A 118 A ? -0.3 
117 CYS 117 A 117 A ? GLN 139 A 139 A ? -3.7 SER 115 A 115 A ? -0.5 GLN 139 A 139 A ? -3.5 VAL 119 A 119 A ? -0.4 
118 SER 118 A 118 A ? VAL 181 A 181 A ? -2.5 LYS 116 A 116 A ? -0.3 VAL 181 A 181 A ? -3.2 ALA 120 A 120 A ? -0.4 
119 VAL 119 A 119 A ? ALA 137 A 137 A ? -2.6 CYS 117 A 117 A ? -0.4 ALA 137 A 137 A ? -2.2 GLY 121 A 121 A ? -0.3 
120 ALA 120 A 120 A ? PRO 179 A 179 A ? -1.0 SER 118 A 118 A ? -0.4 TRP 122 A 122 A ? -0.3 GLU 136 A 136 A ? -0.2 
121 GLY 121 A 121 A ? GLN 135 A 135 A ? -2.1 VAL 119 A 119 A ? -0.3 GLN 135 A 135 A ? -2.2 VAL 2   A 2   A ? -0.3 
122 TRP 122 A 122 A ? GLY 174 A 174 A ? -0.4 ALA 120 A 120 A ? -0.3 THR 131 A 131 A ? -0.3 ASP 175 A 175 A ? -0.1 
123 GLY 123 A 123 A ? ARG 124 A 124 A ? -0.2 GLN 135 A 135 A ? -0.1 THR 131 A 131 A ? -0.7 GLY 174 A 174 A ? -0.3 
124 ARG 124 A 124 A ? GLU 173 A 173 A ? -2.9 ARG 1   A 1   A ? -0.5 ARG 130 A 130 A ? -0.2 GLY 123 A 123 A ? -0.2 
125 THR 125 A 125 A ? THR 129 A 129 A ? -2.9 GLY 123 A 123 A ? -0.2 GLY 4   A 4   A ? -0.5 ALA 127 A 127 A ? -0.2 
126 GLY 126 A 126 A ? THR 129 A 129 A ? -0.9 ILE 3   A 3   A ? -0.1 THR 129 A 129 A ? -0.3 THR 125 A 125 A ? -0.1 
127 ALA 127 A 127 A ? THR 125 A 125 A ? -0.2 ASN 128 A 128 A ? -0.2 GLY 197 A 197 A ? -0.0 ARG 124 A 124 A ? -0.0 
128 ASN 128 A 128 A ? ARG 130 A 130 A ? -0.0 THR 125 A 125 A ? -0.0 ARG 130 A 130 A ? -0.5 ALA 127 A 127 A ? -0.2 
129 THR 129 A 129 A ? GLY 126 A 126 A ? -0.3 ARG 1   A 1   A ? -0.0 THR 125 A 125 A ? -2.9 GLY 126 A 126 A ? -0.9 
130 ARG 130 A 130 A ? ASN 128 A 128 A ? -0.5 ARG 124 A 124 A ? -0.2 ASP 132 A 132 A ? -0.3 ARG 124 A 124 A ? -0.2 
131 THR 131 A 131 A ? GLY 123 A 123 A ? -0.7 THR 129 A 129 A ? -0.3 GLN 135 A 135 A ? -0.1 THR 129 A 129 A ? -0.0 
132 ASP 132 A 132 A ? ARG 130 A 130 A ? -0.3 LEU 134 A 134 A ? -0.1 PHE 56  A 56  A ? -3.0 LEU 134 A 134 A ? -0.4 
133 VAL 133 A 133 A ? ASP 55  A 55  A ? -0.2 PHE 56  A 56  A ? -0.1 ASP 55  A 55  A ? -0.2 GLN 135 A 135 A ? -0.1 
134 LEU 134 A 134 A ? HIS 54  A 54  A ? -2.9 ASP 132 A 132 A ? -0.4 ALA 8   A 8   A ? -2.8 GLU 136 A 136 A ? -0.3 
135 GLN 135 A 135 A ? GLY 121 A 121 A ? -2.2 GLU 7   A 7   A ? -0.3 GLY 121 A 121 A ? -2.1 ALA 137 A 137 A ? -0.3 
136 GLU 136 A 136 A ? LYS 6   A 6   A ? -2.7 LEU 134 A 134 A ? -0.3 LYS 6   A 6   A ? -2.7 GLU 138 A 138 A ? -0.3 
137 ALA 137 A 137 A ? VAL 119 A 119 A ? -2.2 GLN 135 A 135 A ? -0.3 VAL 119 A 119 A ? -2.6 GLN 139 A 139 A ? -0.3 
138 GLU 138 A 138 A ? GLU 136 A 136 A ? -0.3 SER 118 A 118 A ? -0.2 GLU 140 A 140 A ? -0.4 SER 118 A 118 A ? -0.3 
139 GLN 139 A 139 A ? CYS 117 A 117 A ? -3.5 ALA 137 A 137 A ? -0.3 CYS 117 A 117 A ? -3.7 VAL 141 A 141 A ? -0.5 
140 GLU 140 A 140 A ? GLU 138 A 138 A ? -0.4 LYS 116 A 116 A ? -0.2 GLY 163 A 163 A ? -2.6 VAL 142 A 142 A ? -0.3 
141 VAL 141 A 141 A ? SER 115 A 115 A ? -2.4 GLN 139 A 139 A ? -0.5 GLY 114 A 114 A ? -3.7 ALA 162 A 162 A ? -0.3 
142 VAL 142 A 142 A ? CYS 161 A 161 A ? -2.7 GLU 140 A 140 A ? -0.3 CYS 161 A 161 A ? -0.4 CYS 147 A 147 A ? -0.1 
143 SER 143 A 143 A ? VAL 141 A 141 A ? -0.2 ASP 144 A 144 A ? -0.1 VAL 146 A 146 A ? -1.2 CYS 147 A 147 A ? -0.7 
144 ASP 144 A 144 A ? ASN 145 A 145 A ? -0.3 VAL 146 A 146 A ? -0.2 LYS 148 A 148 A ? -2.4 ASP 149 A 149 A ? -0.2 
145 ASN 145 A 145 A ? VAL 146 A 146 A ? -0.2 CYS 147 A 147 A ? -0.2 ASP 149 A 149 A ? -1.8 ASP 144 A 144 A ? -0.3 
146 VAL 146 A 146 A ? SER 143 A 143 A ? -1.2 CYS 147 A 147 A ? -0.2 ARG 150 A 150 A ? -0.9 ASN 145 A 145 A ? -0.2 
147 CYS 147 A 147 A ? SER 143 A 143 A ? -0.7 ASP 149 A 149 A ? -0.2 TYR 151 A 151 A ? -3.6 TYR 154 A 154 A ? -0.2 
148 LYS 148 A 148 A ? ASP 144 A 144 A ? -2.4 ASP 149 A 149 A ? -0.2 CYS 147 A 147 A ? -0.2 VAL 146 A 146 A ? -0.2 
149 ASP 149 A 149 A ? ASN 145 A 145 A ? -1.8 ASP 144 A 144 A ? -0.2 LYS 148 A 148 A ? -0.2 CYS 147 A 147 A ? -0.2 
150 ARG 150 A 150 A ? VAL 146 A 146 A ? -0.9 TYR 151 A 151 A ? -0.2 TRP 152 A 152 A ? -0.5 LYS 148 A 148 A ? -0.2 
151 TYR 151 A 151 A ? CYS 147 A 147 A ? -3.6 TRP 152 A 152 A ? -0.1 TYR 154 A 154 A ? -1.2 ARG 150 A 150 A ? -0.2 
152 TRP 152 A 152 A ? ARG 150 A 150 A ? -0.5 HIS 153 A 153 A ? -0.2 TYR 151 A 151 A ? -0.1 LYS 148 A 148 A ? -0.1 
153 HIS 153 A 153 A ? GLU 80  A 80  A ? -0.1 ASP 155 A 155 A ? -0.0 ASP 155 A 155 A ? -0.3 TRP 152 A 152 A ? -0.2 
154 TYR 154 A 154 A ? TYR 151 A 151 A ? -1.2 CYS 147 A 147 A ? -0.2 ASP 83  A 83  A ? -0.0 SER 157 A 157 A ? -0.0 
155 ASP 155 A 155 A ? HIS 153 A 153 A ? -0.3 PRO 156 A 156 A ? -0.1 MET 159 A 159 A ? -2.6 LEU 158 A 158 A ? -2.0 
156 PRO 156 A 156 A ? ?   ?   ? ?   ? ? ?    ?   ?   ? ?   ? ? ?    ASP 155 A 155 A ? -0.1 CYS 161 A 161 A ? -0.1 
157 SER 157 A 157 A ? LEU 158 A 158 A ? -0.1 LEU 160 A 160 A ? -0.0 LEU 160 A 160 A ? -0.1 TYR 154 A 154 A ? -0.0 
158 LEU 158 A 158 A ? ASP 155 A 155 A ? -2.0 MET 159 A 159 A ? -0.1 ARG 205 A 205 A ? -2.2 LEU 160 A 160 A ? -0.3 
159 MET 159 A 159 A ? ASP 155 A 155 A ? -2.6 THR 204 A 204 A ? -0.2 CYS 161 A 161 A ? -0.3 THR 204 A 204 A ? -0.2 
160 LEU 160 A 160 A ? TYR 203 A 203 A ? -3.1 LEU 158 A 158 A ? -0.3 TYR 203 A 203 A ? -2.9 ALA 162 A 162 A ? -0.5 
161 CYS 161 A 161 A ? VAL 142 A 142 A ? -0.4 MET 159 A 159 A ? -0.3 VAL 142 A 142 A ? -2.7 GLY 163 A 163 A ? -0.4 
162 ALA 162 A 162 A ? SER 201 A 201 A ? -2.1 LEU 160 A 160 A ? -0.5 SER 201 A 201 A ? -2.7 VAL 141 A 141 A ? -0.2 
163 GLY 163 A 163 A ? GLU 140 A 140 A ? -2.6 CYS 161 A 161 A ? -0.4 GLN 139 A 139 A ? -0.1 ALA 170 A 170 A ? -0.1 
164 SER 164 A 164 A ? VAL 167 A 167 A ? -0.6 LYS 169 A 169 A ? -0.3 VAL 167 A 167 A ? -1.2 LYS 169 A 169 A ? -0.5 
165 PRO 165 A 165 A ? ?   ?   ? ?   ? ? ?    ?   ?   ? ?   ? ? ?    SER 164 A 164 A ? -0.1 LYS 168 A 168 A ? -0.1 
166 LEU 166 A 166 A ? VAL 167 A 167 A ? -0.2 LYS 168 A 168 A ? -0.0 LYS 168 A 168 A ? -0.5 ?   ?   ? ?   ? ? ?    
167 VAL 167 A 167 A ? SER 164 A 164 A ? -1.2 LYS 169 A 169 A ? -0.1 LYS 169 A 169 A ? -2.8 SER 164 A 164 A ? -0.6 
168 LYS 168 A 168 A ? LEU 166 A 166 A ? -0.5 GLY 163 A 163 A ? -0.1 ALA 170 A 170 A ? -0.4 LEU 166 A 166 A ? -0.0 
169 LYS 169 A 169 A ? VAL 167 A 167 A ? -2.8 SER 164 A 164 A ? -0.5 SER 164 A 164 A ? -0.3 ALA 171 A 171 A ? -0.3 
170 ALA 170 A 170 A ? ILE 3   A 3   A ? -1.4 LYS 168 A 168 A ? -0.4 ILE 3   A 3   A ? -2.7 PHE 172 A 172 A ? -0.2 
171 ALA 171 A 171 A ? LYS 169 A 169 A ? -0.3 VAL 2   A 2   A ? -0.2 GLU 173 A 173 A ? -0.2 VAL 2   A 2   A ? -0.2 
172 PHE 172 A 172 A ? ARG 1   A 1   A ? -0.7 ALA 170 A 170 A ? -0.2 ASP 175 A 175 A ? -2.2 SER 176 A 176 A ? -0.1 
173 GLU 173 A 173 A ? GLY 174 A 174 A ? -0.3 ALA 171 A 171 A ? -0.2 ARG 124 A 124 A ? -2.9 PHE 172 A 172 A ? -0.2 
174 GLY 174 A 174 A ? GLY 123 A 123 A ? -0.3 SER 25  A 25  A ? -0.1 TRP 122 A 122 A ? -0.4 GLU 173 A 173 A ? -0.3 
175 ASP 175 A 175 A ? PHE 172 A 172 A ? -2.2 ARG 1   A 1   A ? -0.2 GLY 178 A 178 A ? -2.7 VAL 190 A 190 A ? -0.3 
176 SER 176 A 176 A ? GLY 177 A 177 A ? -0.3 SER 25  A 25  A ? -0.3 GLY 27  A 27  A ? -4.5 SER 191 A 191 A ? -0.2 
177 GLY 177 A 177 A ? VAL 190 A 190 A ? -2.6 GLY 178 A 178 A ? -0.3 SER 176 A 176 A ? -0.3 SER 191 A 191 A ? -0.1 
178 GLY 178 A 178 A ? ASP 175 A 175 A ? -2.7 GLY 27  A 27  A ? -0.2 VAL 190 A 190 A ? -3.0 GLY 177 A 177 A ? -0.3 
179 PRO 179 A 179 A ? ?   ?   ? ?   ? ? ?    ?   ?   ? ?   ? ? ?    ALA 120 A 120 A ? -1.0 VAL 181 A 181 A ? -0.6 
180 LEU 180 A 180 A ? GLY 188 A 188 A ? -2.6 GLY 178 A 178 A ? -0.3 GLN 187 A 187 A ? -3.5 GLY 188 A 188 A ? -1.4 
181 VAL 181 A 181 A ? SER 118 A 118 A ? -3.2 PRO 179 A 179 A ? -0.6 SER 118 A 118 A ? -2.5 ASP 183 A 183 A ? -0.4 
182 CYS 182 A 182 A ? VAL 185 A 185 A ? -2.6 LEU 180 A 180 A ? -0.5 VAL 185 A 185 A ? -1.5 CYS 117 A 117 A ? -0.2 
183 ASP 183 A 183 A ? LYS 116 A 116 A ? -0.5 VAL 181 A 181 A ? -0.4 CYS 182 A 182 A ? -0.2 VAL 186 A 186 A ? -0.1 
184 GLY 184 A 184 A ? VAL 185 A 185 A ? -0.2 VAL 181 A 181 A ? -0.1 VAL 186 A 186 A ? -0.4 ASP 183 A 183 A ? -0.3 
185 VAL 185 A 185 A ? CYS 182 A 182 A ? -1.5 ILE 104 A 104 A ? -0.1 CYS 182 A 182 A ? -2.6 GLN 187 A 187 A ? -0.5 
186 VAL 186 A 186 A ? PRO 105 A 105 A ? -2.0 GLY 184 A 184 A ? -0.4 VAL 181 A 181 A ? -0.2 ILE 189 A 189 A ? -0.1 
187 GLN 187 A 187 A ? LEU 180 A 180 A ? -3.5 VAL 185 A 185 A ? -0.5 ILE 206 A 206 A ? -1.4 SER 207 A 207 A ? -0.5 
188 GLY 188 A 188 A ? LEU 180 A 180 A ? -1.4 ARG 205 A 205 A ? -0.2 LEU 180 A 180 A ? -2.6 VAL 190 A 190 A ? -0.4 
189 ILE 189 A 189 A ? THR 204 A 204 A ? -1.2 GLN 187 A 187 A ? -0.3 THR 204 A 204 A ? -3.0 LEU 160 A 160 A ? -0.2 
190 VAL 190 A 190 A ? GLY 178 A 178 A ? -3.0 GLY 188 A 188 A ? -0.4 GLY 177 A 177 A ? -2.6 TYR 203 A 203 A ? -0.2 
191 SER 191 A 191 A ? ILE 202 A 202 A ? -2.4 ASN 192 A 192 A ? -0.4 GLY 193 A 193 A ? -0.3 TYR 203 A 203 A ? -0.2 
192 ASN 192 A 192 A ? ILE 202 A 202 A ? -1.8 SER 176 A 176 A ? -0.0 ILE 202 A 202 A ? -3.9 SER 191 A 191 A ? -0.4 
193 GLY 193 A 193 A ? SER 191 A 191 A ? -0.3 SER 201 A 201 A ? -0.3 SER 201 A 201 A ? -0.2 PHE 172 A 172 A ? -0.1 
194 ASP 194 A 194 A ? ARG 198 A 198 A ? -0.8 PRO 200 A 200 A ? -0.5 GLY 197 A 197 A ? -3.1 TYR 151 A 151 A ? -0.0 
195 PRO 195 A 195 A ? ?   ?   ? ?   ? ? ?    ?   ?   ? ?   ? ? ?    ASP 194 A 194 A ? -0.1 GLU 173 A 173 A ? -0.1 
196 ASP 196 A 196 A ? ARG 198 A 198 A ? -0.1 PHE 172 A 172 A ? -0.0 ALA 127 A 127 A ? -0.1 ASP 194 A 194 A ? -0.1 
197 GLY 197 A 197 A ? ASP 194 A 194 A ? -3.1 ARG 198 A 198 A ? -0.3 ILE 3   A 3   A ? -0.1 SER 201 A 201 A ? -0.1 
198 ARG 198 A 198 A ? PRO 200 A 200 A ? -0.1 PRO 199 A 199 A ? -0.1 ASP 194 A 194 A ? -0.8 GLY 197 A 197 A ? -0.3 
199 PRO 199 A 199 A ? ?   ?   ? ?   ? ? ?    ?   ?   ? ?   ? ? ?    GLY 163 A 163 A ? -0.2 SER 201 A 201 A ? -0.1 
200 PRO 200 A 200 A ? ?   ?   ? ?   ? ? ?    ?   ?   ? ?   ? ? ?    ASP 194 A 194 A ? -0.5 ILE 202 A 202 A ? -0.3 
201 SER 201 A 201 A ? ALA 162 A 162 A ? -2.7 GLY 193 A 193 A ? -0.2 ALA 162 A 162 A ? -2.1 TYR 203 A 203 A ? -0.4 
202 ILE 202 A 202 A ? ASN 192 A 192 A ? -3.9 PRO 200 A 200 A ? -0.3 SER 191 A 191 A ? -2.4 ASN 192 A 192 A ? -1.8 
203 TYR 203 A 203 A ? LEU 160 A 160 A ? -2.9 SER 201 A 201 A ? -0.4 LEU 160 A 160 A ? -3.1 ARG 205 A 205 A ? -0.5 
204 THR 204 A 204 A ? ILE 189 A 189 A ? -3.0 ILE 202 A 202 A ? -0.3 ILE 189 A 189 A ? -1.2 ILE 206 A 206 A ? -0.8 
205 ARG 205 A 205 A ? LEU 158 A 158 A ? -2.2 TYR 203 A 203 A ? -0.5 LYS 208 A 208 A ? -0.8 PHE 209 A 209 A ? -0.4 
206 ILE 206 A 206 A ? GLN 187 A 187 A ? -1.4 THR 204 A 204 A ? -0.8 PHE 209 A 209 A ? -1.9 ILE 210 A 210 A ? -0.4 
207 SER 207 A 207 A ? GLN 187 A 187 A ? -0.5 LYS 208 A 208 A ? -0.3 ILE 210 A 210 A ? -0.8 ILE 206 A 206 A ? -0.3 
208 LYS 208 A 208 A ? ARG 205 A 205 A ? -0.8 PHE 209 A 209 A ? -0.2 SER 207 A 207 A ? -0.3 TRP 212 A 212 A ? -0.2 
209 PHE 209 A 209 A ? ILE 206 A 206 A ? -1.9 ARG 205 A 205 A ? -0.4 ILE 213 A 213 A ? -3.1 LYS 208 A 208 A ? -0.2 
210 ILE 210 A 210 A ? SER 207 A 207 A ? -0.8 ILE 206 A 206 A ? -0.4 ASN 214 A 214 A ? -2.7 ALA 215 A 215 A ? -0.3 
211 PRO 211 A 211 A ? ?   ?   ? ?   ? ? ?    ?   ?   ? ?   ? ? ?    ALA 215 A 215 A ? -2.2 ILE 210 A 210 A ? -0.2 
212 TRP 212 A 212 A ? LYS 208 A 208 A ? -0.2 ASN 214 A 214 A ? -0.2 THR 216 A 216 A ? -2.5 ILE 210 A 210 A ? -0.2 
213 ILE 213 A 213 A ? PHE 209 A 209 A ? -3.1 ASN 214 A 214 A ? -0.2 LEU 217 A 217 A ? -2.5 GLU 218 A 218 A ? -0.2 
214 ASN 214 A 214 A ? ILE 210 A 210 A ? -2.7 ALA 215 A 215 A ? -0.2 GLU 218 A 218 A ? -1.5 ILE 213 A 213 A ? -0.2 
215 ALA 215 A 215 A ? PRO 211 A 211 A ? -2.2 ILE 210 A 210 A ? -0.3 LYS 219 A 219 A ? -0.9 ASN 214 A 214 A ? -0.2 
216 THR 216 A 216 A ? TRP 212 A 212 A ? -2.5 LEU 217 A 217 A ? -0.2 LEU 220 A 220 A ? -1.9 LYS 219 A 219 A ? -0.7 
217 LEU 217 A 217 A ? ILE 213 A 213 A ? -2.5 GLU 218 A 218 A ? -0.2 THR 216 A 216 A ? -0.2 ALA 215 A 215 A ? -0.2 
218 GLU 218 A 218 A ? ASN 214 A 214 A ? -1.5 LYS 219 A 219 A ? -0.2 LEU 217 A 217 A ? -0.2 THR 216 A 216 A ? -0.2 
219 LYS 219 A 219 A ? ALA 215 A 215 A ? -0.9 THR 216 A 216 A ? -0.7 GLU 218 A 218 A ? -0.2 LEU 217 A 217 A ? -0.2 
220 LEU 220 A 220 A ? THR 216 A 216 A ? -1.9 ALA 215 A 215 A ? -0.1 TRP 71  A 71  A ? -0.0 VAL 72  A 72  A ? -0.0 
# 
loop_
_dssp_statistics_histogram.entry_id 
_dssp_statistics_histogram.type 
_dssp_statistics_histogram.1 
_dssp_statistics_histogram.2 
_dssp_statistics_histogram.3 
_dssp_statistics_histogram.4 
_dssp_statistics_histogram.5 
_dssp_statistics_histogram.6 
_dssp_statistics_histogram.7 
_dssp_statistics_histogram.8 
_dssp_statistics_histogram.9 
_dssp_statistics_histogram.10 
_dssp_statistics_histogram.11 
_dssp_statistics_histogram.12 
_dssp_statistics_histogram.13 
_dssp_statistics_histogram.14 
_dssp_statistics_histogram.15 
_dssp_statistics_histogram.16 
_dssp_statistics_histogram.17 
_dssp_statistics_histogram.18 
_dssp_statistics_histogram.19 
_dssp_statistics_histogram.20 
_dssp_statistics_histogram.21 
_dssp_statistics_histogram.22 
_dssp_statistics_histogram.23 
_dssp_statistics_histogram.24 
_dssp_statistics_histogram.25 
_dssp_statistics_histogram.26 
_dssp_statistics_histogram.27 
_dssp_statistics_histogram.28 
_dssp_statistics_histogram.29 
_dssp_statistics_histogram.30 
Pelodiscus_sinensis_GeneID=102455738 residues_per_alpha_helix        0 0 0 0 0 0 1 0 0 1 0 0 0 0 0 0 0 0 0 0 0 0 0 0 0 0 0 0 0 0 
Pelodiscus_sinensis_GeneID=102455738 parallel_bridges_per_ladder     0 0 0 0 0 0 0 0 0 0 0 0 0 0 0 0 0 0 0 0 0 0 0 0 0 0 0 0 0 0 
Pelodiscus_sinensis_GeneID=102455738 antiparallel_bridges_per_ladder 5 3 1 6 1 2 0 0 0 0 0 0 0 0 0 0 0 0 0 0 0 0 0 0 0 0 0 0 0 0 
Pelodiscus_sinensis_GeneID=102455738 ladders_per_sheet               1 0 0 0 0 1 1 0 0 0 0 0 0 0 0 0 0 0 0 0 0 0 0 0 0 0 0 0 0 0 
# 
loop_
_dssp_statistics_hbond.entry_id 
_dssp_statistics_hbond.type 
_dssp_statistics_hbond.count 
_dssp_statistics_hbond.count_per_100 
Pelodiscus_sinensis_GeneID=102455738 O(I)-->H-N(J)          147 66.8 
Pelodiscus_sinensis_GeneID=102455738 'PARALLEL BRIDGES'     0   0.0  
Pelodiscus_sinensis_GeneID=102455738 'ANTIPARALLEL BRIDGES' 76  34.5 
Pelodiscus_sinensis_GeneID=102455738 O(I)-->H-N(I-5)        1   0.5  
Pelodiscus_sinensis_GeneID=102455738 O(I)-->H-N(I-4)        3   1.4  
Pelodiscus_sinensis_GeneID=102455738 O(I)-->H-N(I-3)        6   2.7  
Pelodiscus_sinensis_GeneID=102455738 O(I)-->H-N(I-2)        0   0.0  
Pelodiscus_sinensis_GeneID=102455738 O(I)-->H-N(I-1)        0   0.0  
Pelodiscus_sinensis_GeneID=102455738 O(I)-->H-N(I+0)        0   0.0  
Pelodiscus_sinensis_GeneID=102455738 O(I)-->H-N(I+1)        0   0.0  
Pelodiscus_sinensis_GeneID=102455738 O(I)-->H-N(I+2)        22  10.0 
Pelodiscus_sinensis_GeneID=102455738 O(I)-->H-N(I+3)        24  10.9 
Pelodiscus_sinensis_GeneID=102455738 O(I)-->H-N(I+4)        15  6.8  
Pelodiscus_sinensis_GeneID=102455738 O(I)-->H-N(I+5)        1   0.5  
# 
_dssp_statistics.entry_id                       Pelodiscus_sinensis_GeneID=102455738 
_dssp_statistics.nr_of_residues                 220 
_dssp_statistics.nr_of_chains                   1 
_dssp_statistics.nr_of_ss_bridges_total         0 
_dssp_statistics.nr_of_ss_bridges_intra_chain   0 
_dssp_statistics.nr_of_ss_bridges_inter_chain   0 
# 
loop_
_chem_comp.id 
_chem_comp.type 
_chem_comp.mon_nstd_flag 
_chem_comp.name 
_chem_comp.formula 
_chem_comp.formula_weight 
ALA 'L-PEPTIDE LINKING' y ALANINE         'C3 H7 N O2'     89.093 
ARG 'L-PEPTIDE LINKING' y ARGININE        'C6 H15 N4 O2'  175.209 
ASN 'L-PEPTIDE LINKING' y ASPARAGINE      'C4 H8 N2 O3'   132.118 
ASP 'L-PEPTIDE LINKING' y 'ASPARTIC ACID' 'C4 H7 N O4'    133.103 
CYS 'L-PEPTIDE LINKING' y CYSTEINE        'C3 H7 N O2 S'  121.158 
GLN 'L-PEPTIDE LINKING' y GLUTAMINE       'C5 H10 N2 O3'  146.144 
GLU 'L-PEPTIDE LINKING' y 'GLUTAMIC ACID' 'C5 H9 N O4'    147.129 
GLY 'PEPTIDE LINKING'   y GLYCINE         'C2 H5 N O2'     75.067 
HIS 'L-PEPTIDE LINKING' y HISTIDINE       'C6 H10 N3 O2'  156.162 
ILE 'L-PEPTIDE LINKING' y ISOLEUCINE      'C6 H13 N O2'   131.173 
LEU 'L-PEPTIDE LINKING' y LEUCINE         'C6 H13 N O2'   131.173 
LYS 'L-PEPTIDE LINKING' y LYSINE          'C6 H15 N2 O2'  147.195 
MET 'L-PEPTIDE LINKING' y METHIONINE      'C5 H11 N O2 S' 149.211 
PHE 'L-PEPTIDE LINKING' y PHENYLALANINE   'C9 H11 N O2'   165.189 
PRO 'L-PEPTIDE LINKING' y PROLINE         'C5 H9 N O2'     115.13 
SER 'L-PEPTIDE LINKING' y SERINE          'C3 H7 N O3'    105.093 
THR 'L-PEPTIDE LINKING' y THREONINE       'C4 H9 N O3'    119.119 
TRP 'L-PEPTIDE LINKING' y TRYPTOPHAN      'C11 H12 N2 O2' 204.225 
TYR 'L-PEPTIDE LINKING' y TYROSINE        'C9 H11 N O3'   181.189 
VAL 'L-PEPTIDE LINKING' y VALINE          'C5 H11 N O2'   117.146 
# 
loop_
_atom_type.symbol 
N 
C 
O 
S 
# 
loop_
_entity_poly_seq.entity_id 
_entity_poly_seq.num 
_entity_poly_seq.mon_id 
_entity_poly_seq.hetero 
1   1 ARG n 
1   2 VAL n 
1   3 ILE n 
1   4 GLY n 
1   5 GLY n 
1   6 LYS n 
1   7 GLU n 
1   8 ALA n 
1   9 LEU n 
1  10 PRO n 
1  11 SER n 
1  12 SER n 
1  13 ARG n 
1  14 PRO n 
1  15 TYR n 
1  16 MET n 
1  17 ALA n 
1  18 TYR n 
1  19 VAL n 
1  20 GLN n 
1  21 ILE n 
1  22 SER n 
1  23 ALA n 
1  24 GLY n 
1  25 SER n 
1  26 CYS n 
1  27 GLY n 
1  28 GLY n 
1  29 ILE n 
1  30 LEU n 
1  31 ILE n 
1  32 ARG n 
1  33 GLU n 
1  34 ASP n 
1  35 VAL n 
1  36 VAL n 
1  37 LEU n 
1  38 THR n 
1  39 ALA n 
1  40 ALA n 
1  41 HIS n 
1  42 CYS n 
1  43 SER n 
1  44 CYS n 
1  45 SER n 
1  46 ASP n 
1  47 PHE n 
1  48 PHE n 
1  49 VAL n 
1  50 TYR n 
1  51 LEU n 
1  52 GLY n 
1  53 VAL n 
1  54 HIS n 
1  55 ASP n 
1  56 PHE n 
1  57 MET n 
1  58 LYS n 
1  59 PRO n 
1  60 GLY n 
1  61 GLN n 
1  62 ASP n 
1  63 TRP n 
1  64 GLN n 
1  65 ARG n 
1  66 ILE n 
1  67 GLN n 
1  68 VAL n 
1  69 ARG n 
1  70 ARG n 
1  71 TRP n 
1  72 VAL n 
1  73 GLN n 
1  74 HIS n 
1  75 PRO n 
1  76 ASP n 
1  77 PHE n 
1  78 ASN n 
1  79 ASN n 
1  80 GLU n 
1  81 ASN n 
1  82 LEU n 
1  83 ASP n 
1  84 ASN n 
1  85 ASP n 
1  86 ILE n 
1  87 MET n 
1  88 LEU n 
1  89 LEU n 
1  90 LYS n 
1  91 MET n 
1  92 ARG n 
1  93 HIS n 
1  94 SER n 
1  95 ALA n 
1  96 GLU n 
1  97 LEU n 
1  98 ASN n 
1  99 GLU n 
1 100 TRP n 
1 101 VAL n 
1 102 GLY n 
1 103 THR n 
1 104 ILE n 
1 105 PRO n 
1 106 LEU n 
1 107 PRO n 
1 108 GLU n 
1 109 VAL n 
1 110 PRO n 
1 111 VAL n 
1 112 VAL n 
1 113 PRO n 
1 114 GLY n 
1 115 SER n 
1 116 LYS n 
1 117 CYS n 
1 118 SER n 
1 119 VAL n 
1 120 ALA n 
1 121 GLY n 
1 122 TRP n 
1 123 GLY n 
1 124 ARG n 
1 125 THR n 
1 126 GLY n 
1 127 ALA n 
1 128 ASN n 
1 129 THR n 
1 130 ARG n 
1 131 THR n 
1 132 ASP n 
1 133 VAL n 
1 134 LEU n 
1 135 GLN n 
1 136 GLU n 
1 137 ALA n 
1 138 GLU n 
1 139 GLN n 
1 140 GLU n 
1 141 VAL n 
1 142 VAL n 
1 143 SER n 
1 144 ASP n 
1 145 ASN n 
1 146 VAL n 
1 147 CYS n 
1 148 LYS n 
1 149 ASP n 
1 150 ARG n 
1 151 TYR n 
1 152 TRP n 
1 153 HIS n 
1 154 TYR n 
1 155 ASP n 
1 156 PRO n 
1 157 SER n 
1 158 LEU n 
1 159 MET n 
1 160 LEU n 
1 161 CYS n 
1 162 ALA n 
1 163 GLY n 
1 164 SER n 
1 165 PRO n 
1 166 LEU n 
1 167 VAL n 
1 168 LYS n 
1 169 LYS n 
1 170 ALA n 
1 171 ALA n 
1 172 PHE n 
1 173 GLU n 
1 174 GLY n 
1 175 ASP n 
1 176 SER n 
1 177 GLY n 
1 178 GLY n 
1 179 PRO n 
1 180 LEU n 
1 181 VAL n 
1 182 CYS n 
1 183 ASP n 
1 184 GLY n 
1 185 VAL n 
1 186 VAL n 
1 187 GLN n 
1 188 GLY n 
1 189 ILE n 
1 190 VAL n 
1 191 SER n 
1 192 ASN n 
1 193 GLY n 
1 194 ASP n 
1 195 PRO n 
1 196 ASP n 
1 197 GLY n 
1 198 ARG n 
1 199 PRO n 
1 200 PRO n 
1 201 SER n 
1 202 ILE n 
1 203 TYR n 
1 204 THR n 
1 205 ARG n 
1 206 ILE n 
1 207 SER n 
1 208 LYS n 
1 209 PHE n 
1 210 ILE n 
1 211 PRO n 
1 212 TRP n 
1 213 ILE n 
1 214 ASN n 
1 215 ALA n 
1 216 THR n 
1 217 LEU n 
1 218 GLU n 
1 219 LYS n 
1 220 LEU n 
# 
loop_
_pdbx_poly_seq_scheme.asym_id 
_pdbx_poly_seq_scheme.entity_id 
_pdbx_poly_seq_scheme.seq_id 
_pdbx_poly_seq_scheme.mon_id 
_pdbx_poly_seq_scheme.ndb_seq_num 
_pdbx_poly_seq_scheme.pdb_seq_num 
_pdbx_poly_seq_scheme.auth_seq_num 
_pdbx_poly_seq_scheme.pdb_mon_id 
_pdbx_poly_seq_scheme.auth_mon_id 
_pdbx_poly_seq_scheme.pdb_strand_id 
_pdbx_poly_seq_scheme.pdb_ins_code 
_pdbx_poly_seq_scheme.hetero 
A 1   1 ARG   1 1   1   ARG ARG A ? n 
A 1   2 VAL   2 2   2   VAL VAL A ? n 
A 1   3 ILE   3 3   3   ILE ILE A ? n 
A 1   4 GLY   4 4   4   GLY GLY A ? n 
A 1   5 GLY   5 5   5   GLY GLY A ? n 
A 1   6 LYS   6 6   6   LYS LYS A ? n 
A 1   7 GLU   7 7   7   GLU GLU A ? n 
A 1   8 ALA   8 8   8   ALA ALA A ? n 
A 1   9 LEU   9 9   9   LEU LEU A ? n 
A 1  10 PRO  10 10  10  PRO PRO A ? n 
A 1  11 SER  11 11  11  SER SER A ? n 
A 1  12 SER  12 12  12  SER SER A ? n 
A 1  13 ARG  13 13  13  ARG ARG A ? n 
A 1  14 PRO  14 14  14  PRO PRO A ? n 
A 1  15 TYR  15 15  15  TYR TYR A ? n 
A 1  16 MET  16 16  16  MET MET A ? n 
A 1  17 ALA  17 17  17  ALA ALA A ? n 
A 1  18 TYR  18 18  18  TYR TYR A ? n 
A 1  19 VAL  19 19  19  VAL VAL A ? n 
A 1  20 GLN  20 20  20  GLN GLN A ? n 
A 1  21 ILE  21 21  21  ILE ILE A ? n 
A 1  22 SER  22 22  22  SER SER A ? n 
A 1  23 ALA  23 23  23  ALA ALA A ? n 
A 1  24 GLY  24 24  24  GLY GLY A ? n 
A 1  25 SER  25 25  25  SER SER A ? n 
A 1  26 CYS  26 26  26  CYS CYS A ? n 
A 1  27 GLY  27 27  27  GLY GLY A ? n 
A 1  28 GLY  28 28  28  GLY GLY A ? n 
A 1  29 ILE  29 29  29  ILE ILE A ? n 
A 1  30 LEU  30 30  30  LEU LEU A ? n 
A 1  31 ILE  31 31  31  ILE ILE A ? n 
A 1  32 ARG  32 32  32  ARG ARG A ? n 
A 1  33 GLU  33 33  33  GLU GLU A ? n 
A 1  34 ASP  34 34  34  ASP ASP A ? n 
A 1  35 VAL  35 35  35  VAL VAL A ? n 
A 1  36 VAL  36 36  36  VAL VAL A ? n 
A 1  37 LEU  37 37  37  LEU LEU A ? n 
A 1  38 THR  38 38  38  THR THR A ? n 
A 1  39 ALA  39 39  39  ALA ALA A ? n 
A 1  40 ALA  40 40  40  ALA ALA A ? n 
A 1  41 HIS  41 41  41  HIS HIS A ? n 
A 1  42 CYS  42 42  42  CYS CYS A ? n 
A 1  43 SER  43 43  43  SER SER A ? n 
A 1  44 CYS  44 44  44  CYS CYS A ? n 
A 1  45 SER  45 45  45  SER SER A ? n 
A 1  46 ASP  46 46  46  ASP ASP A ? n 
A 1  47 PHE  47 47  47  PHE PHE A ? n 
A 1  48 PHE  48 48  48  PHE PHE A ? n 
A 1  49 VAL  49 49  49  VAL VAL A ? n 
A 1  50 TYR  50 50  50  TYR TYR A ? n 
A 1  51 LEU  51 51  51  LEU LEU A ? n 
A 1  52 GLY  52 52  52  GLY GLY A ? n 
A 1  53 VAL  53 53  53  VAL VAL A ? n 
A 1  54 HIS  54 54  54  HIS HIS A ? n 
A 1  55 ASP  55 55  55  ASP ASP A ? n 
A 1  56 PHE  56 56  56  PHE PHE A ? n 
A 1  57 MET  57 57  57  MET MET A ? n 
A 1  58 LYS  58 58  58  LYS LYS A ? n 
A 1  59 PRO  59 59  59  PRO PRO A ? n 
A 1  60 GLY  60 60  60  GLY GLY A ? n 
A 1  61 GLN  61 61  61  GLN GLN A ? n 
A 1  62 ASP  62 62  62  ASP ASP A ? n 
A 1  63 TRP  63 63  63  TRP TRP A ? n 
A 1  64 GLN  64 64  64  GLN GLN A ? n 
A 1  65 ARG  65 65  65  ARG ARG A ? n 
A 1  66 ILE  66 66  66  ILE ILE A ? n 
A 1  67 GLN  67 67  67  GLN GLN A ? n 
A 1  68 VAL  68 68  68  VAL VAL A ? n 
A 1  69 ARG  69 69  69  ARG ARG A ? n 
A 1  70 ARG  70 70  70  ARG ARG A ? n 
A 1  71 TRP  71 71  71  TRP TRP A ? n 
A 1  72 VAL  72 72  72  VAL VAL A ? n 
A 1  73 GLN  73 73  73  GLN GLN A ? n 
A 1  74 HIS  74 74  74  HIS HIS A ? n 
A 1  75 PRO  75 75  75  PRO PRO A ? n 
A 1  76 ASP  76 76  76  ASP ASP A ? n 
A 1  77 PHE  77 77  77  PHE PHE A ? n 
A 1  78 ASN  78 78  78  ASN ASN A ? n 
A 1  79 ASN  79 79  79  ASN ASN A ? n 
A 1  80 GLU  80 80  80  GLU GLU A ? n 
A 1  81 ASN  81 81  81  ASN ASN A ? n 
A 1  82 LEU  82 82  82  LEU LEU A ? n 
A 1  83 ASP  83 83  83  ASP ASP A ? n 
A 1  84 ASN  84 84  84  ASN ASN A ? n 
A 1  85 ASP  85 85  85  ASP ASP A ? n 
A 1  86 ILE  86 86  86  ILE ILE A ? n 
A 1  87 MET  87 87  87  MET MET A ? n 
A 1  88 LEU  88 88  88  LEU LEU A ? n 
A 1  89 LEU  89 89  89  LEU LEU A ? n 
A 1  90 LYS  90 90  90  LYS LYS A ? n 
A 1  91 MET  91 91  91  MET MET A ? n 
A 1  92 ARG  92 92  92  ARG ARG A ? n 
A 1  93 HIS  93 93  93  HIS HIS A ? n 
A 1  94 SER  94 94  94  SER SER A ? n 
A 1  95 ALA  95 95  95  ALA ALA A ? n 
A 1  96 GLU  96 96  96  GLU GLU A ? n 
A 1  97 LEU  97 97  97  LEU LEU A ? n 
A 1  98 ASN  98 98  98  ASN ASN A ? n 
A 1  99 GLU  99 99  99  GLU GLU A ? n 
A 1 100 TRP 100 100 100 TRP TRP A ? n 
A 1 101 VAL 101 101 101 VAL VAL A ? n 
A 1 102 GLY 102 102 102 GLY GLY A ? n 
A 1 103 THR 103 103 103 THR THR A ? n 
A 1 104 ILE 104 104 104 ILE ILE A ? n 
A 1 105 PRO 105 105 105 PRO PRO A ? n 
A 1 106 LEU 106 106 106 LEU LEU A ? n 
A 1 107 PRO 107 107 107 PRO PRO A ? n 
A 1 108 GLU 108 108 108 GLU GLU A ? n 
A 1 109 VAL 109 109 109 VAL VAL A ? n 
A 1 110 PRO 110 110 110 PRO PRO A ? n 
A 1 111 VAL 111 111 111 VAL VAL A ? n 
A 1 112 VAL 112 112 112 VAL VAL A ? n 
A 1 113 PRO 113 113 113 PRO PRO A ? n 
A 1 114 GLY 114 114 114 GLY GLY A ? n 
A 1 115 SER 115 115 115 SER SER A ? n 
A 1 116 LYS 116 116 116 LYS LYS A ? n 
A 1 117 CYS 117 117 117 CYS CYS A ? n 
A 1 118 SER 118 118 118 SER SER A ? n 
A 1 119 VAL 119 119 119 VAL VAL A ? n 
A 1 120 ALA 120 120 120 ALA ALA A ? n 
A 1 121 GLY 121 121 121 GLY GLY A ? n 
A 1 122 TRP 122 122 122 TRP TRP A ? n 
A 1 123 GLY 123 123 123 GLY GLY A ? n 
A 1 124 ARG 124 124 124 ARG ARG A ? n 
A 1 125 THR 125 125 125 THR THR A ? n 
A 1 126 GLY 126 126 126 GLY GLY A ? n 
A 1 127 ALA 127 127 127 ALA ALA A ? n 
A 1 128 ASN 128 128 128 ASN ASN A ? n 
A 1 129 THR 129 129 129 THR THR A ? n 
A 1 130 ARG 130 130 130 ARG ARG A ? n 
A 1 131 THR 131 131 131 THR THR A ? n 
A 1 132 ASP 132 132 132 ASP ASP A ? n 
A 1 133 VAL 133 133 133 VAL VAL A ? n 
A 1 134 LEU 134 134 134 LEU LEU A ? n 
A 1 135 GLN 135 135 135 GLN GLN A ? n 
A 1 136 GLU 136 136 136 GLU GLU A ? n 
A 1 137 ALA 137 137 137 ALA ALA A ? n 
A 1 138 GLU 138 138 138 GLU GLU A ? n 
A 1 139 GLN 139 139 139 GLN GLN A ? n 
A 1 140 GLU 140 140 140 GLU GLU A ? n 
A 1 141 VAL 141 141 141 VAL VAL A ? n 
A 1 142 VAL 142 142 142 VAL VAL A ? n 
A 1 143 SER 143 143 143 SER SER A ? n 
A 1 144 ASP 144 144 144 ASP ASP A ? n 
A 1 145 ASN 145 145 145 ASN ASN A ? n 
A 1 146 VAL 146 146 146 VAL VAL A ? n 
A 1 147 CYS 147 147 147 CYS CYS A ? n 
A 1 148 LYS 148 148 148 LYS LYS A ? n 
A 1 149 ASP 149 149 149 ASP ASP A ? n 
A 1 150 ARG 150 150 150 ARG ARG A ? n 
A 1 151 TYR 151 151 151 TYR TYR A ? n 
A 1 152 TRP 152 152 152 TRP TRP A ? n 
A 1 153 HIS 153 153 153 HIS HIS A ? n 
A 1 154 TYR 154 154 154 TYR TYR A ? n 
A 1 155 ASP 155 155 155 ASP ASP A ? n 
A 1 156 PRO 156 156 156 PRO PRO A ? n 
A 1 157 SER 157 157 157 SER SER A ? n 
A 1 158 LEU 158 158 158 LEU LEU A ? n 
A 1 159 MET 159 159 159 MET MET A ? n 
A 1 160 LEU 160 160 160 LEU LEU A ? n 
A 1 161 CYS 161 161 161 CYS CYS A ? n 
A 1 162 ALA 162 162 162 ALA ALA A ? n 
A 1 163 GLY 163 163 163 GLY GLY A ? n 
A 1 164 SER 164 164 164 SER SER A ? n 
A 1 165 PRO 165 165 165 PRO PRO A ? n 
A 1 166 LEU 166 166 166 LEU LEU A ? n 
A 1 167 VAL 167 167 167 VAL VAL A ? n 
A 1 168 LYS 168 168 168 LYS LYS A ? n 
A 1 169 LYS 169 169 169 LYS LYS A ? n 
A 1 170 ALA 170 170 170 ALA ALA A ? n 
A 1 171 ALA 171 171 171 ALA ALA A ? n 
A 1 172 PHE 172 172 172 PHE PHE A ? n 
A 1 173 GLU 173 173 173 GLU GLU A ? n 
A 1 174 GLY 174 174 174 GLY GLY A ? n 
A 1 175 ASP 175 175 175 ASP ASP A ? n 
A 1 176 SER 176 176 176 SER SER A ? n 
A 1 177 GLY 177 177 177 GLY GLY A ? n 
A 1 178 GLY 178 178 178 GLY GLY A ? n 
A 1 179 PRO 179 179 179 PRO PRO A ? n 
A 1 180 LEU 180 180 180 LEU LEU A ? n 
A 1 181 VAL 181 181 181 VAL VAL A ? n 
A 1 182 CYS 182 182 182 CYS CYS A ? n 
A 1 183 ASP 183 183 183 ASP ASP A ? n 
A 1 184 GLY 184 184 184 GLY GLY A ? n 
A 1 185 VAL 185 185 185 VAL VAL A ? n 
A 1 186 VAL 186 186 186 VAL VAL A ? n 
A 1 187 GLN 187 187 187 GLN GLN A ? n 
A 1 188 GLY 188 188 188 GLY GLY A ? n 
A 1 189 ILE 189 189 189 ILE ILE A ? n 
A 1 190 VAL 190 190 190 VAL VAL A ? n 
A 1 191 SER 191 191 191 SER SER A ? n 
A 1 192 ASN 192 192 192 ASN ASN A ? n 
A 1 193 GLY 193 193 193 GLY GLY A ? n 
A 1 194 ASP 194 194 194 ASP ASP A ? n 
A 1 195 PRO 195 195 195 PRO PRO A ? n 
A 1 196 ASP 196 196 196 ASP ASP A ? n 
A 1 197 GLY 197 197 197 GLY GLY A ? n 
A 1 198 ARG 198 198 198 ARG ARG A ? n 
A 1 199 PRO 199 199 199 PRO PRO A ? n 
A 1 200 PRO 200 200 200 PRO PRO A ? n 
A 1 201 SER 201 201 201 SER SER A ? n 
A 1 202 ILE 202 202 202 ILE ILE A ? n 
A 1 203 TYR 203 203 203 TYR TYR A ? n 
A 1 204 THR 204 204 204 THR THR A ? n 
A 1 205 ARG 205 205 205 ARG ARG A ? n 
A 1 206 ILE 206 206 206 ILE ILE A ? n 
A 1 207 SER 207 207 207 SER SER A ? n 
A 1 208 LYS 208 208 208 LYS LYS A ? n 
A 1 209 PHE 209 209 209 PHE PHE A ? n 
A 1 210 ILE 210 210 210 ILE ILE A ? n 
A 1 211 PRO 211 211 211 PRO PRO A ? n 
A 1 212 TRP 212 212 212 TRP TRP A ? n 
A 1 213 ILE 213 213 213 ILE ILE A ? n 
A 1 214 ASN 214 214 214 ASN ASN A ? n 
A 1 215 ALA 215 215 215 ALA ALA A ? n 
A 1 216 THR 216 216 216 THR THR A ? n 
A 1 217 LEU 217 217 217 LEU LEU A ? n 
A 1 218 GLU 218 218 218 GLU GLU A ? n 
A 1 219 LYS 219 219 219 LYS LYS A ? n 
A 1 220 LEU 220 220 220 LEU LEU A ? n 
# 
loop_
_atom_site.group_PDB 
_atom_site.id 
_atom_site.type_symbol 
_atom_site.label_atom_id 
_atom_site.label_alt_id 
_atom_site.label_comp_id 
_atom_site.label_asym_id 
_atom_site.label_entity_id 
_atom_site.label_seq_id 
_atom_site.pdbx_PDB_ins_code 
_atom_site.Cartn_x 
_atom_site.Cartn_y 
_atom_site.Cartn_z 
_atom_site.occupancy 
_atom_site.B_iso_or_equiv 
_atom_site.pdbx_formal_charge 
_atom_site.auth_seq_id 
_atom_site.auth_comp_id 
_atom_site.auth_asym_id 
_atom_site.auth_atom_id 
_atom_site.pdbx_PDB_model_num 
ATOM 1    N N   ? ARG A 1   1 ?  -4.245 -12.076  -4.404 1.000 63.250 ? 1   ARG A N   1 
ATOM 2    C CA  ? ARG A 1   1 ?  -3.089 -12.852  -3.968 1.000 63.250 ? 1   ARG A CA  1 
ATOM 3    C C   ? ARG A 1   1 ?  -1.809 -12.341  -4.621 1.000 63.250 ? 1   ARG A C   1 
ATOM 4    C CB  ? ARG A 1   1 ?  -3.285 -14.335  -4.289 1.000 63.250 ? 1   ARG A CB  1 
ATOM 5    O O   ? ARG A 1   1 ?  -1.851 -11.737  -5.694 1.000 63.250 ? 1   ARG A O   1 
ATOM 6    C CG  ? ARG A 1   1 ?  -2.305 -15.254  -3.578 1.000 63.250 ? 1   ARG A CG  1 
ATOM 7    C CD  ? ARG A 1   1 ?  -2.663 -16.721  -3.773 1.000 63.250 ? 1   ARG A CD  1 
ATOM 8    N NE  ? ARG A 1   1 ?  -1.662 -17.604  -3.182 1.000 63.250 ? 1   ARG A NE  1 
ATOM 9    N NH1 ? ARG A 1   1 ?  -2.839 -19.550  -3.585 1.000 63.250 ? 1   ARG A NH1 1 
ATOM 10   N NH2 ? ARG A 1   1 ?  -0.797 -19.635  -2.547 1.000 63.250 ? 1   ARG A NH2 1 
ATOM 11   C CZ  ? ARG A 1   1 ?  -1.768 -18.927  -3.106 1.000 63.250 ? 1   ARG A CZ  1 
ATOM 12   N N   ? VAL A 1   2 ?  -0.597 -12.547  -3.850 1.000 72.410 ? 2   VAL A N   1 
ATOM 13   C CA  ? VAL A 1   2 ?   0.740 -12.245  -4.351 1.000 72.410 ? 2   VAL A CA  1 
ATOM 14   C C   ? VAL A 1   2 ?   1.337 -13.486  -5.012 1.000 72.410 ? 2   VAL A C   1 
ATOM 15   C CB  ? VAL A 1   2 ?   1.669 -11.742  -3.224 1.000 72.410 ? 2   VAL A CB  1 
ATOM 16   O O   ? VAL A 1   2 ?   1.393 -14.555  -4.401 1.000 72.410 ? 2   VAL A O   1 
ATOM 17   C CG1 ? VAL A 1   2 ?   3.067 -11.450  -3.765 1.000 72.410 ? 2   VAL A CG1 1 
ATOM 18   C CG2 ? VAL A 1   2 ?   1.078 -10.498  -2.562 1.000 72.410 ? 2   VAL A CG2 1 
ATOM 19   N N   ? ILE A 1   3 ?   1.552 -13.473  -6.300 1.000 78.100 ? 3   ILE A N   1 
ATOM 20   C CA  ? ILE A 1   3 ?   2.164 -14.599  -6.997 1.000 78.100 ? 3   ILE A CA  1 
ATOM 21   C C   ? ILE A 1   3 ?   3.479 -14.974  -6.317 1.000 78.100 ? 3   ILE A C   1 
ATOM 22   C CB  ? ILE A 1   3 ?   2.406 -14.275  -8.489 1.000 78.100 ? 3   ILE A CB  1 
ATOM 23   O O   ? ILE A 1   3 ?   4.340 -14.117  -6.102 1.000 78.100 ? 3   ILE A O   1 
ATOM 24   C CG1 ? ILE A 1   3 ?   1.076 -13.987  -9.195 1.000 78.100 ? 3   ILE A CG1 1 
ATOM 25   C CG2 ? ILE A 1   3 ?   3.153 -15.422  -9.176 1.000 78.100 ? 3   ILE A CG2 1 
ATOM 26   C CD1 ? ILE A 1   3 ?   1.227 -13.544 -10.644 1.000 78.100 ? 3   ILE A CD1 1 
ATOM 27   N N   ? GLY A 1   4 ?   3.496 -16.354  -5.931 1.000 77.740 ? 4   GLY A N   1 
ATOM 28   C CA  ? GLY A 1   4 ?   4.724 -16.833  -5.316 1.000 77.740 ? 4   GLY A CA  1 
ATOM 29   C C   ? GLY A 1   4 ?   4.874 -16.403  -3.869 1.000 77.740 ? 4   GLY A C   1 
ATOM 30   O O   ? GLY A 1   4 ?   5.976 -16.434  -3.318 1.000 77.740 ? 4   GLY A O   1 
ATOM 31   N N   ? GLY A 1   5 ?   3.712 -15.816  -3.208 1.000 83.880 ? 5   GLY A N   1 
ATOM 32   C CA  ? GLY A 1   5 ?   3.698 -15.388  -1.819 1.000 83.880 ? 5   GLY A CA  1 
ATOM 33   C C   ? GLY A 1   5 ?   3.409 -16.518  -0.849 1.000 83.880 ? 5   GLY A C   1 
ATOM 34   O O   ? GLY A 1   5 ?   3.113 -17.640  -1.265 1.000 83.880 ? 5   GLY A O   1 
ATOM 35   N N   ? LYS A 1   6 ?   3.661 -16.350   0.361 1.000 91.070 ? 6   LYS A N   1 
ATOM 36   C CA  ? LYS A 1   6 ?   3.328 -17.275   1.441 1.000 91.070 ? 6   LYS A CA  1 
ATOM 37   C C   ? LYS A 1   6 ?   2.305 -16.663   2.393 1.000 91.070 ? 6   LYS A C   1 
ATOM 38   C CB  ? LYS A 1   6 ?   4.587 -17.677   2.211 1.000 91.070 ? 6   LYS A CB  1 
ATOM 39   O O   ? LYS A 1   6 ?   2.147 -15.441   2.441 1.000 91.070 ? 6   LYS A O   1 
ATOM 40   C CG  ? LYS A 1   6 ?   5.263 -16.523   2.936 1.000 91.070 ? 6   LYS A CG  1 
ATOM 41   C CD  ? LYS A 1   6 ?   6.534 -16.975   3.644 1.000 91.070 ? 6   LYS A CD  1 
ATOM 42   C CE  ? LYS A 1   6 ?   7.189 -15.830   4.405 1.000 91.070 ? 6   LYS A CE  1 
ATOM 43   N NZ  ? LYS A 1   6 ?   8.448 -16.263   5.082 1.000 91.070 ? 6   LYS A NZ  1 
ATOM 44   N N   ? GLU A 1   7 ?   1.579 -17.539   3.033 1.000 93.250 ? 7   GLU A N   1 
ATOM 45   C CA  ? GLU A 1   7 ?   0.625 -17.044   4.021 1.000 93.250 ? 7   GLU A CA  1 
ATOM 46   C C   ? GLU A 1   7 ?   1.306 -16.132   5.038 1.000 93.250 ? 7   GLU A C   1 
ATOM 47   C CB  ? GLU A 1   7 ?  -0.061 -18.211   4.738 1.000 93.250 ? 7   GLU A CB  1 
ATOM 48   O O   ? GLU A 1   7 ?   2.373 -16.464   5.560 1.000 93.250 ? 7   GLU A O   1 
ATOM 49   C CG  ? GLU A 1   7 ?  -1.084 -17.778   5.777 1.000 93.250 ? 7   GLU A CG  1 
ATOM 50   C CD  ? GLU A 1   7 ?  -1.820 -18.944   6.417 1.000 93.250 ? 7   GLU A CD  1 
ATOM 51   O OE1 ? GLU A 1   7 ?  -2.359 -18.782   7.536 1.000 93.250 ? 7   GLU A OE1 1 
ATOM 52   O OE2 ? GLU A 1   7 ?  -1.858 -20.029   5.795 1.000 93.250 ? 7   GLU A OE2 1 
ATOM 53   N N   ? ALA A 1   8 ?   0.724 -14.959   5.302 1.000 93.810 ? 8   ALA A N   1 
ATOM 54   C CA  ? ALA A 1   8 ?   1.217 -14.039   6.324 1.000 93.810 ? 8   ALA A CA  1 
ATOM 55   C C   ? ALA A 1   8 ?   0.929 -14.569   7.725 1.000 93.810 ? 8   ALA A C   1 
ATOM 56   C CB  ? ALA A 1   8 ?   0.591 -12.658   6.142 1.000 93.810 ? 8   ALA A CB  1 
ATOM 57   O O   ? ALA A 1   8 ?  -0.106 -15.198   7.957 1.000 93.810 ? 8   ALA A O   1 
ATOM 58   N N   ? LEU A 1   9 ?   1.946 -14.337   8.629 1.000 93.940 ? 9   LEU A N   1 
ATOM 59   C CA  ? LEU A 1   9 ?   1.653 -14.653  10.022 1.000 93.940 ? 9   LEU A CA  1 
ATOM 60   C C   ? LEU A 1   9 ?   0.491 -13.811  10.538 1.000 93.940 ? 9   LEU A C   1 
ATOM 61   C CB  ? LEU A 1   9 ?   2.890 -14.425  10.895 1.000 93.940 ? 9   LEU A CB  1 
ATOM 62   O O   ? LEU A 1   9 ?   0.420 -12.610  10.267 1.000 93.940 ? 9   LEU A O   1 
ATOM 63   C CG  ? LEU A 1   9 ?   4.080 -15.351  10.639 1.000 93.940 ? 9   LEU A CG  1 
ATOM 64   C CD1 ? LEU A 1   9 ?   5.294 -14.886  11.436 1.000 93.940 ? 9   LEU A CD1 1 
ATOM 65   C CD2 ? LEU A 1   9 ?   3.723 -16.791  10.992 1.000 93.940 ? 9   LEU A CD2 1 
ATOM 66   N N   ? PRO A 1  10 ?  -0.458 -14.518  11.256 1.000 92.270 ? 10  PRO A N   1 
ATOM 67   C CA  ? PRO A 1  10 ?  -1.546 -13.723  11.829 1.000 92.270 ? 10  PRO A CA  1 
ATOM 68   C C   ? PRO A 1  10 ?  -1.043 -12.528  12.635 1.000 92.270 ? 10  PRO A C   1 
ATOM 69   C CB  ? PRO A 1  10 ?  -2.275 -14.722  12.732 1.000 92.270 ? 10  PRO A CB  1 
ATOM 70   O O   ? PRO A 1  10 ?  -0.046 -12.638  13.353 1.000 92.270 ? 10  PRO A O   1 
ATOM 71   C CG  ? PRO A 1  10 ?  -1.995 -16.059  12.126 1.000 92.270 ? 10  PRO A CG  1 
ATOM 72   C CD  ? PRO A 1  10 ?  -0.602 -16.047  11.566 1.000 92.270 ? 10  PRO A CD  1 
ATOM 73   N N   ? SER A 1  11 ?  -1.649 -11.301  12.368 1.000 91.930 ? 11  SER A N   1 
ATOM 74   C CA  ? SER A 1  11 ?  -1.421 -10.053  13.090 1.000 91.930 ? 11  SER A CA  1 
ATOM 75   C C   ? SER A 1  11 ?  -0.095  -9.416  12.687 1.000 91.930 ? 11  SER A C   1 
ATOM 76   C CB  ? SER A 1  11 ?  -1.441 -10.295  14.600 1.000 91.930 ? 11  SER A CB  1 
ATOM 77   O O   ? SER A 1  11 ?   0.296  -8.384  13.237 1.000 91.930 ? 11  SER A O   1 
ATOM 78   O OG  ? SER A 1  11 ?  -0.378 -11.149  14.987 1.000 91.930 ? 11  SER A OG  1 
ATOM 79   N N   ? SER A 1  12 ?   0.686 -10.053  11.787 1.000 94.970 ? 12  SER A N   1 
ATOM 80   C CA  ? SER A 1  12 ?   1.982  -9.533  11.362 1.000 94.970 ? 12  SER A CA  1 
ATOM 81   C C   ? SER A 1  12 ?   1.820  -8.309  10.467 1.000 94.970 ? 12  SER A C   1 
ATOM 82   C CB  ? SER A 1  12 ?   2.777 -10.612  10.626 1.000 94.970 ? 12  SER A CB  1 
ATOM 83   O O   ? SER A 1  12 ?   2.766  -7.542  10.279 1.000 94.970 ? 12  SER A O   1 
ATOM 84   O OG  ? SER A 1  12 ?   2.100 -11.022   9.450 1.000 94.970 ? 12  SER A OG  1 
ATOM 85   N N   ? ARG A 1  13 ?   0.680  -8.029   9.936 1.000 96.250 ? 13  ARG A N   1 
ATOM 86   C CA  ? ARG A 1  13 ?   0.356  -6.875   9.103 1.000 96.250 ? 13  ARG A CA  1 
ATOM 87   C C   ? ARG A 1  13 ?  -0.869  -6.141   9.637 1.000 96.250 ? 13  ARG A C   1 
ATOM 88   C CB  ? ARG A 1  13 ?   0.117  -7.308   7.654 1.000 96.250 ? 13  ARG A CB  1 
ATOM 89   O O   ? ARG A 1  13 ?  -1.914  -6.108   8.983 1.000 96.250 ? 13  ARG A O   1 
ATOM 90   C CG  ? ARG A 1  13 ?   1.255  -8.123   7.060 1.000 96.250 ? 13  ARG A CG  1 
ATOM 91   C CD  ? ARG A 1  13 ?   2.531  -7.303   6.935 1.000 96.250 ? 13  ARG A CD  1 
ATOM 92   N NE  ? ARG A 1  13 ?   3.600  -8.063   6.294 1.000 96.250 ? 13  ARG A NE  1 
ATOM 93   N NH1 ? ARG A 1  13 ?   4.430  -8.950   8.259 1.000 96.250 ? 13  ARG A NH1 1 
ATOM 94   N NH2 ? ARG A 1  13 ?   5.410  -9.477   6.255 1.000 96.250 ? 13  ARG A NH2 1 
ATOM 95   C CZ  ? ARG A 1  13 ?   4.477  -8.828   6.937 1.000 96.250 ? 13  ARG A CZ  1 
ATOM 96   N N   ? PRO A 1  14 ?  -0.813  -5.494  10.727 1.000 96.660 ? 14  PRO A N   1 
ATOM 97   C CA  ? PRO A 1  14 ?  -1.960  -4.888  11.406 1.000 96.660 ? 14  PRO A CA  1 
ATOM 98   C C   ? PRO A 1  14 ?  -2.492  -3.654  10.680 1.000 96.660 ? 14  PRO A C   1 
ATOM 99   C CB  ? PRO A 1  14 ?  -1.398  -4.512  12.780 1.000 96.660 ? 14  PRO A CB  1 
ATOM 100  O O   ? PRO A 1  14 ?  -3.611  -3.209  10.949 1.000 96.660 ? 14  PRO A O   1 
ATOM 101  C CG  ? PRO A 1  14 ?   0.071  -4.349  12.560 1.000 96.660 ? 14  PRO A CG  1 
ATOM 102  C CD  ? PRO A 1  14 ?   0.514  -5.354  11.536 1.000 96.660 ? 14  PRO A CD  1 
ATOM 103  N N   ? TYR A 1  15 ?  -1.736  -3.142   9.659 1.000 97.850 ? 15  TYR A N   1 
ATOM 104  C CA  ? TYR A 1  15 ?  -2.095  -1.964   8.877 1.000 97.850 ? 15  TYR A CA  1 
ATOM 105  C C   ? TYR A 1  15 ?  -2.878  -2.355   7.629 1.000 97.850 ? 15  TYR A C   1 
ATOM 106  C CB  ? TYR A 1  15 ?  -0.841  -1.178   8.480 1.000 97.850 ? 15  TYR A CB  1 
ATOM 107  O O   ? TYR A 1  15 ?  -3.401  -1.492   6.921 1.000 97.850 ? 15  TYR A O   1 
ATOM 108  C CG  ? TYR A 1  15 ?   0.262  -2.041   7.917 1.000 97.850 ? 15  TYR A CG  1 
ATOM 109  C CD1 ? TYR A 1  15 ?   1.348  -2.419   8.703 1.000 97.850 ? 15  TYR A CD1 1 
ATOM 110  C CD2 ? TYR A 1  15 ?   0.222  -2.478   6.597 1.000 97.850 ? 15  TYR A CD2 1 
ATOM 111  C CE1 ? TYR A 1  15 ?   2.368  -3.212   8.187 1.000 97.850 ? 15  TYR A CE1 1 
ATOM 112  C CE2 ? TYR A 1  15 ?   1.236  -3.271   6.071 1.000 97.850 ? 15  TYR A CE2 1 
ATOM 113  O OH  ? TYR A 1  15 ?   3.310  -4.418   6.357 1.000 97.850 ? 15  TYR A OH  1 
ATOM 114  C CZ  ? TYR A 1  15 ?   2.303  -3.633   6.872 1.000 97.850 ? 15  TYR A CZ  1 
ATOM 115  N N   ? MET A 1  16 ?  -2.896  -3.591   7.276 1.000 97.090 ? 16  MET A N   1 
ATOM 116  C CA  ? MET A 1  16 ?  -3.538  -4.080   6.059 1.000 97.090 ? 16  MET A CA  1 
ATOM 117  C C   ? MET A 1  16 ?  -5.051  -3.904   6.133 1.000 97.090 ? 16  MET A C   1 
ATOM 118  C CB  ? MET A 1  16 ?  -3.193  -5.551   5.822 1.000 97.090 ? 16  MET A CB  1 
ATOM 119  O O   ? MET A 1  16 ?  -5.676  -4.277   7.127 1.000 97.090 ? 16  MET A O   1 
ATOM 120  C CG  ? MET A 1  16 ?  -3.716  -6.098   4.503 1.000 97.090 ? 16  MET A CG  1 
ATOM 121  S SD  ? MET A 1  16 ?  -2.916  -5.313   3.050 1.000 97.090 ? 16  MET A SD  1 
ATOM 122  C CE  ? MET A 1  16 ?  -4.094  -5.775   1.749 1.000 97.090 ? 16  MET A CE  1 
ATOM 123  N N   ? ALA A 1  17 ?  -5.637  -3.375   5.069 1.000 96.650 ? 17  ALA A N   1 
ATOM 124  C CA  ? ALA A 1  17 ?  -7.081  -3.179   4.960 1.000 96.650 ? 17  ALA A CA  1 
ATOM 125  C C   ? ALA A 1  17 ?  -7.638  -3.881   3.725 1.000 96.650 ? 17  ALA A C   1 
ATOM 126  C CB  ? ALA A 1  17 ?  -7.414  -1.690   4.917 1.000 96.650 ? 17  ALA A CB  1 
ATOM 127  O O   ? ALA A 1  17 ?  -7.005  -3.884   2.666 1.000 96.650 ? 17  ALA A O   1 
ATOM 128  N N   ? TYR A 1  18 ?  -8.746  -4.495   3.924 1.000 95.350 ? 18  TYR A N   1 
ATOM 129  C CA  ? TYR A 1  18 ?  -9.542  -5.013   2.817 1.000 95.350 ? 18  TYR A CA  1 
ATOM 130  C C   ? TYR A 1  18 ? -10.669  -4.052   2.459 1.000 95.350 ? 18  TYR A C   1 
ATOM 131  C CB  ? TYR A 1  18 ? -10.120  -6.388   3.168 1.000 95.350 ? 18  TYR A CB  1 
ATOM 132  O O   ? TYR A 1  18 ? -11.548  -3.782   3.281 1.000 95.350 ? 18  TYR A O   1 
ATOM 133  C CG  ? TYR A 1  18 ? -10.833  -7.058   2.019 1.000 95.350 ? 18  TYR A CG  1 
ATOM 134  C CD1 ? TYR A 1  18 ? -12.185  -6.821   1.780 1.000 95.350 ? 18  TYR A CD1 1 
ATOM 135  C CD2 ? TYR A 1  18 ? -10.158  -7.929   1.171 1.000 95.350 ? 18  TYR A CD2 1 
ATOM 136  C CE1 ? TYR A 1  18 ? -12.848  -7.438   0.724 1.000 95.350 ? 18  TYR A CE1 1 
ATOM 137  C CE2 ? TYR A 1  18 ? -10.810  -8.551   0.111 1.000 95.350 ? 18  TYR A CE2 1 
ATOM 138  O OH  ? TYR A 1  18 ? -12.803  -8.912  -1.151 1.000 95.350 ? 18  TYR A OH  1 
ATOM 139  C CZ  ? TYR A 1  18 ? -12.153  -8.299  -0.104 1.000 95.350 ? 18  TYR A CZ  1 
ATOM 140  N N   ? VAL A 1  19 ? -10.531  -3.553   1.242 1.000 94.760 ? 19  VAL A N   1 
ATOM 141  C CA  ? VAL A 1  19 ? -11.527  -2.589   0.786 1.000 94.760 ? 19  VAL A CA  1 
ATOM 142  C C   ? VAL A 1  19 ? -12.518  -3.275  -0.152 1.000 94.760 ? 19  VAL A C   1 
ATOM 143  C CB  ? VAL A 1  19 ? -10.868  -1.384   0.078 1.000 94.760 ? 19  VAL A CB  1 
ATOM 144  O O   ? VAL A 1  19 ? -12.166  -3.643  -1.276 1.000 94.760 ? 19  VAL A O   1 
ATOM 145  C CG1 ? VAL A 1  19 ? -11.925  -0.372  -0.361 1.000 94.760 ? 19  VAL A CG1 1 
ATOM 146  C CG2 ? VAL A 1  19 ?  -9.840  -0.724   0.994 1.000 94.760 ? 19  VAL A CG2 1 
ATOM 147  N N   ? GLN A 1  20 ? -13.724  -3.486   0.425 1.000 92.770 ? 20  GLN A N   1 
ATOM 148  C CA  ? GLN A 1  20 ? -14.786  -4.116  -0.352 1.000 92.770 ? 20  GLN A CA  1 
ATOM 149  C C   ? GLN A 1  20 ? -15.581  -3.079  -1.140 1.000 92.770 ? 20  GLN A C   1 
ATOM 150  C CB  ? GLN A 1  20 ? -15.721  -4.911   0.561 1.000 92.770 ? 20  GLN A CB  1 
ATOM 151  O O   ? GLN A 1  20 ? -16.111  -2.126  -0.563 1.000 92.770 ? 20  GLN A O   1 
ATOM 152  C CG  ? GLN A 1  20 ? -16.797  -5.687  -0.186 1.000 92.770 ? 20  GLN A CG  1 
ATOM 153  C CD  ? GLN A 1  20 ? -17.585  -6.617   0.718 1.000 92.770 ? 20  GLN A CD  1 
ATOM 154  N NE2 ? GLN A 1  20 ? -18.119  -7.690   0.144 1.000 92.770 ? 20  GLN A NE2 1 
ATOM 155  O OE1 ? GLN A 1  20 ? -17.712  -6.373   1.922 1.000 92.770 ? 20  GLN A OE1 1 
ATOM 156  N N   ? ILE A 1  21 ? -15.613  -3.242  -2.517 1.000 87.990 ? 21  ILE A N   1 
ATOM 157  C CA  ? ILE A 1  21 ? -16.351  -2.355  -3.410 1.000 87.990 ? 21  ILE A CA  1 
ATOM 158  C C   ? ILE A 1  21 ? -17.366  -3.163  -4.216 1.000 87.990 ? 21  ILE A C   1 
ATOM 159  C CB  ? ILE A 1  21 ? -15.402  -1.589  -4.358 1.000 87.990 ? 21  ILE A CB  1 
ATOM 160  O O   ? ILE A 1  21 ? -17.323  -4.395  -4.222 1.000 87.990 ? 21  ILE A O   1 
ATOM 161  C CG1 ? ILE A 1  21 ? -14.549  -2.572  -5.169 1.000 87.990 ? 21  ILE A CG1 1 
ATOM 162  C CG2 ? ILE A 1  21 ? -14.517  -0.619  -3.569 1.000 87.990 ? 21  ILE A CG2 1 
ATOM 163  C CD1 ? ILE A 1  21 ? -13.580  -1.902  -6.133 1.000 87.990 ? 21  ILE A CD1 1 
ATOM 164  N N   ? SER A 1  22 ? -18.495  -2.660  -4.652 1.000 80.900 ? 22  SER A N   1 
ATOM 165  C CA  ? SER A 1  22 ? -19.636  -3.306  -5.292 1.000 80.900 ? 22  SER A CA  1 
ATOM 166  C C   ? SER A 1  22 ? -19.186  -4.253  -6.399 1.000 80.900 ? 22  SER A C   1 
ATOM 167  C CB  ? SER A 1  22 ? -20.594  -2.260  -5.863 1.000 80.900 ? 22  SER A CB  1 
ATOM 168  O O   ? SER A 1  22 ? -19.731  -5.350  -6.545 1.000 80.900 ? 22  SER A O   1 
ATOM 169  O OG  ? SER A 1  22 ? -19.908  -1.364  -6.720 1.000 80.900 ? 22  SER A OG  1 
ATOM 170  N N   ? ALA A 1  23 ? -18.124  -4.108  -7.110 1.000 75.950 ? 23  ALA A N   1 
ATOM 171  C CA  ? ALA A 1  23 ? -17.716  -4.820  -8.319 1.000 75.950 ? 23  ALA A CA  1 
ATOM 172  C C   ? ALA A 1  23 ? -16.409  -5.575  -8.096 1.000 75.950 ? 23  ALA A C   1 
ATOM 173  C CB  ? ALA A 1  23 ? -17.572  -3.846  -9.486 1.000 75.950 ? 23  ALA A CB  1 
ATOM 174  O O   ? ALA A 1  23 ? -15.865  -6.174  -9.027 1.000 75.950 ? 23  ALA A O   1 
ATOM 175  N N   ? GLY A 1  24 ? -15.965  -5.648  -6.781 1.000 85.780 ? 24  GLY A N   1 
ATOM 176  C CA  ? GLY A 1  24 ? -14.707  -6.324  -6.503 1.000 85.780 ? 24  GLY A CA  1 
ATOM 177  C C   ? GLY A 1  24 ? -14.091  -5.916  -5.179 1.000 85.780 ? 24  GLY A C   1 
ATOM 178  O O   ? GLY A 1  24 ? -14.806  -5.651  -4.210 1.000 85.780 ? 24  GLY A O   1 
ATOM 179  N N   ? SER A 1  25 ? -12.817  -6.020  -5.091 1.000 89.880 ? 25  SER A N   1 
ATOM 180  C CA  ? SER A 1  25 ? -12.103  -5.670  -3.868 1.000 89.880 ? 25  SER A CA  1 
ATOM 181  C C   ? SER A 1  25 ? -10.734  -5.074  -4.178 1.000 89.880 ? 25  SER A C   1 
ATOM 182  C CB  ? SER A 1  25 ? -11.942  -6.898  -2.970 1.000 89.880 ? 25  SER A CB  1 
ATOM 183  O O   ? SER A 1  25 ? -10.172  -5.320  -5.247 1.000 89.880 ? 25  SER A O   1 
ATOM 184  O OG  ? SER A 1  25 ? -11.105  -7.863  -3.584 1.000 89.880 ? 25  SER A OG  1 
ATOM 185  N N   ? CYS A 1  26 ? -10.277  -4.258  -3.237 1.000 93.840 ? 26  CYS A N   1 
ATOM 186  C CA  ? CYS A 1  26 ?  -8.925  -3.709  -3.226 1.000 93.840 ? 26  CYS A CA  1 
ATOM 187  C C   ? CYS A 1  26 ?  -8.284  -3.865  -1.853 1.000 93.840 ? 26  CYS A C   1 
ATOM 188  C CB  ? CYS A 1  26 ?  -8.944  -2.233  -3.625 1.000 93.840 ? 26  CYS A CB  1 
ATOM 189  O O   ? CYS A 1  26 ?  -8.971  -4.157  -0.872 1.000 93.840 ? 26  CYS A O   1 
ATOM 190  S SG  ? CYS A 1  26 ?  -9.181  -1.961  -5.395 1.000 93.840 ? 26  CYS A SG  1 
ATOM 191  N N   ? GLY A 1  27 ?  -7.035  -3.740  -1.953 1.000 94.910 ? 27  GLY A N   1 
ATOM 192  C CA  ? GLY A 1  27 ?  -6.338  -3.578  -0.687 1.000 94.910 ? 27  GLY A CA  1 
ATOM 193  C C   ? GLY A 1  27 ?  -6.310  -2.141  -0.201 1.000 94.910 ? 27  GLY A C   1 
ATOM 194  O O   ? GLY A 1  27 ?  -6.718  -1.228  -0.922 1.000 94.910 ? 27  GLY A O   1 
ATOM 195  N N   ? GLY A 1  28 ?  -5.868  -1.931   0.978 1.000 96.620 ? 28  GLY A N   1 
ATOM 196  C CA  ? GLY A 1  28 ?  -5.696  -0.617   1.577 1.000 96.620 ? 28  GLY A CA  1 
ATOM 197  C C   ? GLY A 1  28 ?  -4.725  -0.615   2.743 1.000 96.620 ? 28  GLY A C   1 
ATOM 198  O O   ? GLY A 1  28 ?  -4.266  -1.673   3.177 1.000 96.620 ? 28  GLY A O   1 
ATOM 199  N N   ? ILE A 1  29 ?  -4.406   0.656   3.158 1.000 98.140 ? 29  ILE A N   1 
ATOM 200  C CA  ? ILE A 1  29 ?  -3.455   0.863   4.245 1.000 98.140 ? 29  ILE A CA  1 
ATOM 201  C C   ? ILE A 1  29 ?  -4.071   1.778   5.301 1.000 98.140 ? 29  ILE A C   1 
ATOM 202  C CB  ? ILE A 1  29 ?  -2.126   1.459   3.728 1.000 98.140 ? 29  ILE A CB  1 
ATOM 203  O O   ? ILE A 1  29 ?  -4.494   2.895   4.993 1.000 98.140 ? 29  ILE A O   1 
ATOM 204  C CG1 ? ILE A 1  29 ?  -1.604   0.645   2.538 1.000 98.140 ? 29  ILE A CG1 1 
ATOM 205  C CG2 ? ILE A 1  29 ?  -1.087   1.515   4.852 1.000 98.140 ? 29  ILE A CG2 1 
ATOM 206  C CD1 ? ILE A 1  29 ?  -0.592   1.389   1.677 1.000 98.140 ? 29  ILE A CD1 1 
ATOM 207  N N   ? LEU A 1  30 ?  -4.140   1.240   6.498 1.000 98.400 ? 30  LEU A N   1 
ATOM 208  C CA  ? LEU A 1  30 ?  -4.568   2.094   7.600 1.000 98.400 ? 30  LEU A CA  1 
ATOM 209  C C   ? LEU A 1  30 ?  -3.431   3.003   8.055 1.000 98.400 ? 30  LEU A C   1 
ATOM 210  C CB  ? LEU A 1  30 ?  -5.062   1.247   8.775 1.000 98.400 ? 30  LEU A CB  1 
ATOM 211  O O   ? LEU A 1  30 ?  -2.478   2.543   8.689 1.000 98.400 ? 30  LEU A O   1 
ATOM 212  C CG  ? LEU A 1  30 ?  -5.720   2.005   9.929 1.000 98.400 ? 30  LEU A CG  1 
ATOM 213  C CD1 ? LEU A 1  30 ?  -6.972   2.727   9.443 1.000 98.400 ? 30  LEU A CD1 1 
ATOM 214  C CD2 ? LEU A 1  30 ?  -6.054   1.054  11.073 1.000 98.400 ? 30  LEU A CD2 1 
ATOM 215  N N   ? ILE A 1  31 ?  -3.528   4.379   7.802 1.000 98.050 ? 31  ILE A N   1 
ATOM 216  C CA  ? ILE A 1  31 ?  -2.442   5.316   8.067 1.000 98.050 ? 31  ILE A CA  1 
ATOM 217  C C   ? ILE A 1  31 ?  -2.824   6.235   9.225 1.000 98.050 ? 31  ILE A C   1 
ATOM 218  C CB  ? ILE A 1  31 ?  -2.096   6.150   6.813 1.000 98.050 ? 31  ILE A CB  1 
ATOM 219  O O   ? ILE A 1  31 ?  -1.959   6.867   9.836 1.000 98.050 ? 31  ILE A O   1 
ATOM 220  C CG1 ? ILE A 1  31 ?  -3.332   6.911   6.319 1.000 98.050 ? 31  ILE A CG1 1 
ATOM 221  C CG2 ? ILE A 1  31 ?  -1.528   5.254   5.708 1.000 98.050 ? 31  ILE A CG2 1 
ATOM 222  C CD1 ? ILE A 1  31 ?  -3.024   7.992   5.292 1.000 98.050 ? 31  ILE A CD1 1 
ATOM 223  N N   ? ARG A 1  32 ?  -4.136   6.322   9.633 1.000 97.290 ? 32  ARG A N   1 
ATOM 224  C CA  ? ARG A 1  32 ?  -4.798   6.905  10.796 1.000 97.290 ? 32  ARG A CA  1 
ATOM 225  C C   ? ARG A 1  32 ?  -5.916   6.000  11.300 1.000 97.290 ? 32  ARG A C   1 
ATOM 226  C CB  ? ARG A 1  32 ?  -5.355   8.290  10.460 1.000 97.290 ? 32  ARG A CB  1 
ATOM 227  O O   ? ARG A 1  32 ?  -6.363   5.099  10.587 1.000 97.290 ? 32  ARG A O   1 
ATOM 228  C CG  ? ARG A 1  32 ?  -4.286   9.351  10.255 1.000 97.290 ? 32  ARG A CG  1 
ATOM 229  C CD  ? ARG A 1  32 ?  -4.895  10.715   9.959 1.000 97.290 ? 32  ARG A CD  1 
ATOM 230  N NE  ? ARG A 1  32 ?  -5.958  11.047  10.903 1.000 97.290 ? 32  ARG A NE  1 
ATOM 231  N NH1 ? ARG A 1  32 ?  -6.426  13.107   9.970 1.000 97.290 ? 32  ARG A NH1 1 
ATOM 232  N NH2 ? ARG A 1  32 ?  -7.606  12.376  11.794 1.000 97.290 ? 32  ARG A NH2 1 
ATOM 233  C CZ  ? ARG A 1  32 ?  -6.661  12.176  10.887 1.000 97.290 ? 32  ARG A CZ  1 
ATOM 234  N N   ? GLU A 1  33 ?  -6.425   6.225  12.551 1.000 97.830 ? 33  GLU A N   1 
ATOM 235  C CA  ? GLU A 1  33 ?  -7.459   5.367  13.122 1.000 97.830 ? 33  GLU A CA  1 
ATOM 236  C C   ? GLU A 1  33 ?  -8.744   5.430  12.302 1.000 97.830 ? 33  GLU A C   1 
ATOM 237  C CB  ? GLU A 1  33 ?  -7.741   5.759  14.574 1.000 97.830 ? 33  GLU A CB  1 
ATOM 238  O O   ? GLU A 1  33 ?  -9.566   4.512  12.354 1.000 97.830 ? 33  GLU A O   1 
ATOM 239  C CG  ? GLU A 1  33 ?  -6.596   5.453  15.528 1.000 97.830 ? 33  GLU A CG  1 
ATOM 240  C CD  ? GLU A 1  33 ?  -6.874   5.885  16.959 1.000 97.830 ? 33  GLU A CD  1 
ATOM 241  O OE1 ? GLU A 1  33 ?  -5.966   5.776  17.814 1.000 97.830 ? 33  GLU A OE1 1 
ATOM 242  O OE2 ? GLU A 1  33 ?  -8.010   6.336  17.227 1.000 97.830 ? 33  GLU A OE2 1 
ATOM 243  N N   ? ASP A 1  34 ?  -8.805   6.476  11.445 1.000 97.990 ? 34  ASP A N   1 
ATOM 244  C CA  ? ASP A 1  34 ? -10.060   6.639  10.718 1.000 97.990 ? 34  ASP A CA  1 
ATOM 245  C C   ? ASP A 1  34 ?  -9.807   6.858   9.228 1.000 97.990 ? 34  ASP A C   1 
ATOM 246  C CB  ? ASP A 1  34 ? -10.865   7.807  11.293 1.000 97.990 ? 34  ASP A CB  1 
ATOM 247  O O   ? ASP A 1  34 ? -10.696   7.309   8.502 1.000 97.990 ? 34  ASP A O   1 
ATOM 248  C CG  ? ASP A 1  34 ? -10.143   9.138  11.178 1.000 97.990 ? 34  ASP A CG  1 
ATOM 249  O OD1 ? ASP A 1  34 ?  -8.909   9.147  10.978 1.000 97.990 ? 34  ASP A OD1 1 
ATOM 250  O OD2 ? ASP A 1  34 ? -10.813  10.187  11.291 1.000 97.990 ? 34  ASP A OD2 1 
ATOM 251  N N   ? VAL A 1  35 ?  -8.565   6.654   8.790 1.000 98.070 ? 35  VAL A N   1 
ATOM 252  C CA  ? VAL A 1  35 ?  -8.264   6.941   7.391 1.000 98.070 ? 35  VAL A CA  1 
ATOM 253  C C   ? VAL A 1  35 ?  -7.489   5.776   6.779 1.000 98.070 ? 35  VAL A C   1 
ATOM 254  C CB  ? VAL A 1  35 ?  -7.461   8.252   7.241 1.000 98.070 ? 35  VAL A CB  1 
ATOM 255  O O   ? VAL A 1  35 ?  -6.495   5.318   7.346 1.000 98.070 ? 35  VAL A O   1 
ATOM 256  C CG1 ? VAL A 1  35 ?  -7.046   8.468   5.787 1.000 98.070 ? 35  VAL A CG1 1 
ATOM 257  C CG2 ? VAL A 1  35 ?  -8.279   9.439   7.748 1.000 98.070 ? 35  VAL A CG2 1 
ATOM 258  N N   ? VAL A 1  36 ?  -7.915   5.316   5.573 1.000 98.050 ? 36  VAL A N   1 
ATOM 259  C CA  ? VAL A 1  36 ?  -7.281   4.259   4.791 1.000 98.050 ? 36  VAL A CA  1 
ATOM 260  C C   ? VAL A 1  36 ?  -6.767   4.829   3.471 1.000 98.050 ? 36  VAL A C   1 
ATOM 261  C CB  ? VAL A 1  36 ?  -8.255   3.090   4.523 1.000 98.050 ? 36  VAL A CB  1 
ATOM 262  O O   ? VAL A 1  36 ?  -7.463   5.601   2.808 1.000 98.050 ? 36  VAL A O   1 
ATOM 263  C CG1 ? VAL A 1  36 ?  -7.673   2.128   3.489 1.000 98.050 ? 36  VAL A CG1 1 
ATOM 264  C CG2 ? VAL A 1  36 ?  -8.575   2.353   5.822 1.000 98.050 ? 36  VAL A CG2 1 
ATOM 265  N N   ? LEU A 1  37 ?  -5.499   4.513   3.199 1.000 97.930 ? 37  LEU A N   1 
ATOM 266  C CA  ? LEU A 1  37 ?  -4.916   4.794   1.891 1.000 97.930 ? 37  LEU A CA  1 
ATOM 267  C C   ? LEU A 1  37 ?  -5.148   3.631   0.932 1.000 97.930 ? 37  LEU A C   1 
ATOM 268  C CB  ? LEU A 1  37 ?  -3.416   5.073   2.021 1.000 97.930 ? 37  LEU A CB  1 
ATOM 269  O O   ? LEU A 1  37 ?  -4.931   2.472   1.291 1.000 97.930 ? 37  LEU A O   1 
ATOM 270  C CG  ? LEU A 1  37 ?  -3.027   6.384   2.705 1.000 97.930 ? 37  LEU A CG  1 
ATOM 271  C CD1 ? LEU A 1  37 ?  -1.521   6.434   2.937 1.000 97.930 ? 37  LEU A CD1 1 
ATOM 272  C CD2 ? LEU A 1  37 ?  -3.485   7.577   1.874 1.000 97.930 ? 37  LEU A CD2 1 
ATOM 273  N N   ? THR A 1  38 ?  -5.590   3.900  -0.341 1.000 97.280 ? 38  THR A N   1 
ATOM 274  C CA  ? THR A 1  38 ?  -5.803   2.867  -1.348 1.000 97.280 ? 38  THR A CA  1 
ATOM 275  C C   ? THR A 1  38 ?  -5.572   3.423  -2.751 1.000 97.280 ? 38  THR A C   1 
ATOM 276  C CB  ? THR A 1  38 ?  -7.224   2.279  -1.254 1.000 97.280 ? 38  THR A CB  1 
ATOM 277  O O   ? THR A 1  38 ?  -5.131   4.563  -2.907 1.000 97.280 ? 38  THR A O   1 
ATOM 278  C CG2 ? THR A 1  38 ?  -8.267   3.282  -1.736 1.000 97.280 ? 38  THR A CG2 1 
ATOM 279  O OG1 ? THR A 1  38 ?  -7.301   1.099  -2.064 1.000 97.280 ? 38  THR A OG1 1 
ATOM 280  N N   ? ALA A 1  39 ?  -5.721   2.620  -3.723 1.000 96.870 ? 39  ALA A N   1 
ATOM 281  C CA  ? ALA A 1  39 ?  -5.495   3.060  -5.098 1.000 96.870 ? 39  ALA A CA  1 
ATOM 282  C C   ? ALA A 1  39 ?  -6.722   3.776  -5.653 1.000 96.870 ? 39  ALA A C   1 
ATOM 283  C CB  ? ALA A 1  39 ?  -5.130   1.871  -5.983 1.000 96.870 ? 39  ALA A CB  1 
ATOM 284  O O   ? ALA A 1  39 ?  -7.855   3.343  -5.431 1.000 96.870 ? 39  ALA A O   1 
ATOM 285  N N   ? ALA A 1  40 ?  -6.488   4.841  -6.405 1.000 95.910 ? 40  ALA A N   1 
ATOM 286  C CA  ? ALA A 1  40 ?  -7.561   5.635  -6.998 1.000 95.910 ? 40  ALA A CA  1 
ATOM 287  C C   ? ALA A 1  40 ?  -8.339   4.822  -8.030 1.000 95.910 ? 40  ALA A C   1 
ATOM 288  C CB  ? ALA A 1  40 ?  -6.996   6.900  -7.639 1.000 95.910 ? 40  ALA A CB  1 
ATOM 289  O O   ? ALA A 1  40 ?  -9.518   5.086  -8.277 1.000 95.910 ? 40  ALA A O   1 
ATOM 290  N N   ? HIS A 1  41 ?  -7.670   3.885  -8.640 1.000 93.930 ? 41  HIS A N   1 
ATOM 291  C CA  ? HIS A 1  41 ?  -8.311   3.109  -9.695 1.000 93.930 ? 41  HIS A CA  1 
ATOM 292  C C   ? HIS A 1  41 ?  -9.264   2.070  -9.114 1.000 93.930 ? 41  HIS A C   1 
ATOM 293  C CB  ? HIS A 1  41 ?  -7.260   2.425 -10.571 1.000 93.930 ? 41  HIS A CB  1 
ATOM 294  O O   ? HIS A 1  41 ? -10.020   1.433  -9.851 1.000 93.930 ? 41  HIS A O   1 
ATOM 295  C CG  ? HIS A 1  41 ?  -6.599   1.255  -9.914 1.000 93.930 ? 41  HIS A CG  1 
ATOM 296  C CD2 ? HIS A 1  41 ?  -6.977  -0.041  -9.818 1.000 93.930 ? 41  HIS A CD2 1 
ATOM 297  N ND1 ? HIS A 1  41 ?  -5.397   1.357  -9.248 1.000 93.930 ? 41  HIS A ND1 1 
ATOM 298  C CE1 ? HIS A 1  41 ?  -5.063   0.170  -8.771 1.000 93.930 ? 41  HIS A CE1 1 
ATOM 299  N NE2 ? HIS A 1  41 ?  -6.005  -0.696  -9.103 1.000 93.930 ? 41  HIS A NE2 1 
ATOM 300  N N   ? CYS A 1  42 ?  -9.290   1.993  -7.766 1.000 90.930 ? 42  CYS A N   1 
ATOM 301  C CA  ? CYS A 1  42 ? -10.169   1.064  -7.064 1.000 90.930 ? 42  CYS A CA  1 
ATOM 302  C C   ? CYS A 1  42 ? -11.537   1.688  -6.816 1.000 90.930 ? 42  CYS A C   1 
ATOM 303  C CB  ? CYS A 1  42 ?  -9.546   0.635  -5.736 1.000 90.930 ? 42  CYS A CB  1 
ATOM 304  O O   ? CYS A 1  42 ? -12.404   1.069  -6.198 1.000 90.930 ? 42  CYS A O   1 
ATOM 305  S SG  ? CYS A 1  42 ?  -8.147  -0.493  -5.919 1.000 90.930 ? 42  CYS A SG  1 
ATOM 306  N N   ? SER A 1  43 ? -11.828   2.833  -7.457 1.000 80.440 ? 43  SER A N   1 
ATOM 307  C CA  ? SER A 1  43 ? -12.998   3.630  -7.105 1.000 80.440 ? 43  SER A CA  1 
ATOM 308  C C   ? SER A 1  43 ? -14.284   2.972  -7.595 1.000 80.440 ? 43  SER A C   1 
ATOM 309  C CB  ? SER A 1  43 ? -12.883   5.039  -7.689 1.000 80.440 ? 43  SER A CB  1 
ATOM 310  O O   ? SER A 1  43 ? -14.351   2.499  -8.731 1.000 80.440 ? 43  SER A O   1 
ATOM 311  O OG  ? SER A 1  43 ? -14.073   5.775  -7.467 1.000 80.440 ? 43  SER A OG  1 
ATOM 312  N N   ? CYS A 1  44 ? -15.175   2.910  -6.553 1.000 70.230 ? 44  CYS A N   1 
ATOM 313  C CA  ? CYS A 1  44 ? -16.559   2.476  -6.710 1.000 70.230 ? 44  CYS A CA  1 
ATOM 314  C C   ? CYS A 1  44 ? -17.482   3.246  -5.773 1.000 70.230 ? 44  CYS A C   1 
ATOM 315  C CB  ? CYS A 1  44 ? -16.683   0.976  -6.444 1.000 70.230 ? 44  CYS A CB  1 
ATOM 316  O O   ? CYS A 1  44 ? -17.026   4.100  -5.010 1.000 70.230 ? 44  CYS A O   1 
ATOM 317  S SG  ? CYS A 1  44 ? -15.648  -0.042  -7.519 1.000 70.230 ? 44  CYS A SG  1 
ATOM 318  N N   ? SER A 1  45 ? -18.982   2.963  -5.922 1.000 74.280 ? 45  SER A N   1 
ATOM 319  C CA  ? SER A 1  45 ? -20.058   3.424  -5.050 1.000 74.280 ? 45  SER A CA  1 
ATOM 320  C C   ? SER A 1  45 ? -20.264   2.473  -3.876 1.000 74.280 ? 45  SER A C   1 
ATOM 321  C CB  ? SER A 1  45 ? -21.362   3.566  -5.837 1.000 74.280 ? 45  SER A CB  1 
ATOM 322  O O   ? SER A 1  45 ? -20.012   1.272  -3.991 1.000 74.280 ? 45  SER A O   1 
ATOM 323  O OG  ? SER A 1  45 ? -21.736   2.329  -6.418 1.000 74.280 ? 45  SER A OG  1 
ATOM 324  N N   ? ASP A 1  46 ? -20.176   2.876  -2.558 1.000 80.070 ? 46  ASP A N   1 
ATOM 325  C CA  ? ASP A 1  46 ? -20.410   2.266  -1.253 1.000 80.070 ? 46  ASP A CA  1 
ATOM 326  C C   ? ASP A 1  46 ? -19.283   1.302  -0.888 1.000 80.070 ? 46  ASP A C   1 
ATOM 327  C CB  ? ASP A 1  46 ? -21.754   1.535  -1.235 1.000 80.070 ? 46  ASP A CB  1 
ATOM 328  O O   ? ASP A 1  46 ? -19.160   0.229  -1.482 1.000 80.070 ? 46  ASP A O   1 
ATOM 329  C CG  ? ASP A 1  46 ? -22.943   2.479  -1.246 1.000 80.070 ? 46  ASP A CG  1 
ATOM 330  O OD1 ? ASP A 1  46 ? -22.818   3.623  -0.756 1.000 80.070 ? 46  ASP A OD1 1 
ATOM 331  O OD2 ? ASP A 1  46 ? -24.014   2.076  -1.747 1.000 80.070 ? 46  ASP A OD2 1 
ATOM 332  N N   ? PHE A 1  47 ? -18.446   1.700   0.144 1.000 85.600 ? 47  PHE A N   1 
ATOM 333  C CA  ? PHE A 1  47 ? -17.219   1.034   0.565 1.000 85.600 ? 47  PHE A CA  1 
ATOM 334  C C   ? PHE A 1  47 ? -17.367   0.463   1.970 1.000 85.600 ? 47  PHE A C   1 
ATOM 335  C CB  ? PHE A 1  47 ? -16.035   2.004   0.515 1.000 85.600 ? 47  PHE A CB  1 
ATOM 336  O O   ? PHE A 1  47 ? -17.954   1.102   2.847 1.000 85.600 ? 47  PHE A O   1 
ATOM 337  C CG  ? PHE A 1  47 ? -15.882   2.708  -0.806 1.000 85.600 ? 47  PHE A CG  1 
ATOM 338  C CD1 ? PHE A 1  47 ? -15.091   2.165  -1.812 1.000 85.600 ? 47  PHE A CD1 1 
ATOM 339  C CD2 ? PHE A 1  47 ? -16.530   3.913  -1.044 1.000 85.600 ? 47  PHE A CD2 1 
ATOM 340  C CE1 ? PHE A 1  47 ? -14.948   2.814  -3.036 1.000 85.600 ? 47  PHE A CE1 1 
ATOM 341  C CE2 ? PHE A 1  47 ? -16.391   4.568  -2.264 1.000 85.600 ? 47  PHE A CE2 1 
ATOM 342  C CZ  ? PHE A 1  47 ? -15.599   4.017  -3.259 1.000 85.600 ? 47  PHE A CZ  1 
ATOM 343  N N   ? PHE A 1  48 ? -17.051  -0.777   2.134 1.000 94.750 ? 48  PHE A N   1 
ATOM 344  C CA  ? PHE A 1  48 ? -16.701  -1.211   3.481 1.000 94.750 ? 48  PHE A CA  1 
ATOM 345  C C   ? PHE A 1  48 ? -15.204  -1.473   3.593 1.000 94.750 ? 48  PHE A C   1 
ATOM 346  C CB  ? PHE A 1  48 ? -17.484  -2.471   3.862 1.000 94.750 ? 48  PHE A CB  1 
ATOM 347  O O   ? PHE A 1  48 ? -14.579  -1.953   2.645 1.000 94.750 ? 48  PHE A O   1 
ATOM 348  C CG  ? PHE A 1  48 ? -18.942  -2.220   4.138 1.000 94.750 ? 48  PHE A CG  1 
ATOM 349  C CD1 ? PHE A 1  48 ? -19.364  -1.808   5.396 1.000 94.750 ? 48  PHE A CD1 1 
ATOM 350  C CD2 ? PHE A 1  48 ? -19.890  -2.395   3.139 1.000 94.750 ? 48  PHE A CD2 1 
ATOM 351  C CE1 ? PHE A 1  48 ? -20.713  -1.574   5.655 1.000 94.750 ? 48  PHE A CE1 1 
ATOM 352  C CE2 ? PHE A 1  48 ? -21.240  -2.164   3.390 1.000 94.750 ? 48  PHE A CE2 1 
ATOM 353  C CZ  ? PHE A 1  48 ? -21.649  -1.754   4.648 1.000 94.750 ? 48  PHE A CZ  1 
ATOM 354  N N   ? VAL A 1  49 ? -14.694  -1.058   4.772 1.000 96.270 ? 49  VAL A N   1 
ATOM 355  C CA  ? VAL A 1  49 ? -13.312  -1.388   5.105 1.000 96.270 ? 49  VAL A CA  1 
ATOM 356  C C   ? VAL A 1  49 ? -13.285  -2.483   6.169 1.000 96.270 ? 49  VAL A C   1 
ATOM 357  C CB  ? VAL A 1  49 ? -12.535  -0.147   5.597 1.000 96.270 ? 49  VAL A CB  1 
ATOM 358  O O   ? VAL A 1  49 ? -13.957  -2.375   7.197 1.000 96.270 ? 49  VAL A O   1 
ATOM 359  C CG1 ? VAL A 1  49 ? -11.164  -0.548   6.139 1.000 96.270 ? 49  VAL A CG1 1 
ATOM 360  C CG2 ? VAL A 1  49 ? -12.389   0.872   4.468 1.000 96.270 ? 49  VAL A CG2 1 
ATOM 361  N N   ? TYR A 1  50 ? -12.605  -3.556   5.870 1.000 96.720 ? 50  TYR A N   1 
ATOM 362  C CA  ? TYR A 1  50 ? -12.383  -4.627   6.835 1.000 96.720 ? 50  TYR A CA  1 
ATOM 363  C C   ? TYR A 1  50 ? -10.970  -4.565   7.403 1.000 96.720 ? 50  TYR A C   1 
ATOM 364  C CB  ? TYR A 1  50 ? -12.626  -5.993   6.188 1.000 96.720 ? 50  TYR A CB  1 
ATOM 365  O O   ? TYR A 1  50 ?  -9.996  -4.480   6.652 1.000 96.720 ? 50  TYR A O   1 
ATOM 366  C CG  ? TYR A 1  50 ? -14.051  -6.206   5.736 1.000 96.720 ? 50  TYR A CG  1 
ATOM 367  C CD1 ? TYR A 1  50 ? -14.931  -6.983   6.485 1.000 96.720 ? 50  TYR A CD1 1 
ATOM 368  C CD2 ? TYR A 1  50 ? -14.519  -5.632   4.559 1.000 96.720 ? 50  TYR A CD2 1 
ATOM 369  C CE1 ? TYR A 1  50 ? -16.244  -7.184   6.071 1.000 96.720 ? 50  TYR A CE1 1 
ATOM 370  C CE2 ? TYR A 1  50 ? -15.829  -5.825   4.136 1.000 96.720 ? 50  TYR A CE2 1 
ATOM 371  O OH  ? TYR A 1  50 ? -17.982  -6.797   4.483 1.000 96.720 ? 50  TYR A OH  1 
ATOM 372  C CZ  ? TYR A 1  50 ? -16.683  -6.601   4.898 1.000 96.720 ? 50  TYR A CZ  1 
ATOM 373  N N   ? LEU A 1  51 ? -10.851  -4.567   8.748 1.000 97.240 ? 51  LEU A N   1 
ATOM 374  C CA  ? LEU A 1  51 ?  -9.576  -4.531   9.457 1.000 97.240 ? 51  LEU A CA  1 
ATOM 375  C C   ? LEU A 1  51 ?  -9.431  -5.741  10.374 1.000 97.240 ? 51  LEU A C   1 
ATOM 376  C CB  ? LEU A 1  51 ?  -9.452  -3.241  10.271 1.000 97.240 ? 51  LEU A CB  1 
ATOM 377  O O   ? LEU A 1  51 ? -10.429  -6.316  10.814 1.000 97.240 ? 51  LEU A O   1 
ATOM 378  C CG  ? LEU A 1  51 ?  -9.552  -1.932   9.487 1.000 97.240 ? 51  LEU A CG  1 
ATOM 379  C CD1 ? LEU A 1  51 ?  -9.830  -0.768  10.432 1.000 97.240 ? 51  LEU A CD1 1 
ATOM 380  C CD2 ? LEU A 1  51 ?  -8.275  -1.687   8.690 1.000 97.240 ? 51  LEU A CD2 1 
ATOM 381  N N   ? GLY A 1  52 ?  -8.127  -6.189  10.553 1.000 95.340 ? 52  GLY A N   1 
ATOM 382  C CA  ? GLY A 1  52 ?  -7.852  -7.282  11.472 1.000 95.340 ? 52  GLY A CA  1 
ATOM 383  C C   ? GLY A 1  52 ?  -8.191  -8.645  10.898 1.000 95.340 ? 52  GLY A C   1 
ATOM 384  O O   ? GLY A 1  52 ?  -8.334  -9.619  11.639 1.000 95.340 ? 52  GLY A O   1 
ATOM 385  N N   ? VAL A 1  53 ?  -8.362  -8.709   9.509 1.000 94.110 ? 53  VAL A N   1 
ATOM 386  C CA  ? VAL A 1  53 ?  -8.763  -9.931   8.820 1.000 94.110 ? 53  VAL A CA  1 
ATOM 387  C C   ? VAL A 1  53 ?  -7.524 -10.690   8.349 1.000 94.110 ? 53  VAL A C   1 
ATOM 388  C CB  ? VAL A 1  53 ?  -9.690  -9.629   7.622 1.000 94.110 ? 53  VAL A CB  1 
ATOM 389  O O   ? VAL A 1  53 ?  -6.743 -10.177   7.545 1.000 94.110 ? 53  VAL A O   1 
ATOM 390  C CG1 ? VAL A 1  53 ? -10.126 -10.922   6.936 1.000 94.110 ? 53  VAL A CG1 1 
ATOM 391  C CG2 ? VAL A 1  53 ? -10.907  -8.826   8.079 1.000 94.110 ? 53  VAL A CG2 1 
ATOM 392  N N   ? HIS A 1  54 ?  -7.304 -11.841   8.864 1.000 93.470 ? 54  HIS A N   1 
ATOM 393  C CA  ? HIS A 1  54 ?  -6.251 -12.721   8.369 1.000 93.470 ? 54  HIS A CA  1 
ATOM 394  C C   ? HIS A 1  54 ?  -6.814 -13.775   7.422 1.000 93.470 ? 54  HIS A C   1 
ATOM 395  C CB  ? HIS A 1  54 ?  -5.526 -13.396   9.534 1.000 93.470 ? 54  HIS A CB  1 
ATOM 396  O O   ? HIS A 1  54 ?  -6.228 -14.049   6.372 1.000 93.470 ? 54  HIS A O   1 
ATOM 397  C CG  ? HIS A 1  54 ?  -4.416 -14.302   9.106 1.000 93.470 ? 54  HIS A CG  1 
ATOM 398  C CD2 ? HIS A 1  54 ?  -4.343 -15.652   9.047 1.000 93.470 ? 54  HIS A CD2 1 
ATOM 399  N ND1 ? HIS A 1  54 ?  -3.195 -13.830   8.673 1.000 93.470 ? 54  HIS A ND1 1 
ATOM 400  C CE1 ? HIS A 1  54 ?  -2.418 -14.856   8.365 1.000 93.470 ? 54  HIS A CE1 1 
ATOM 401  N NE2 ? HIS A 1  54 ?  -3.091 -15.972   8.583 1.000 93.470 ? 54  HIS A NE2 1 
ATOM 402  N N   ? ASP A 1  55 ?  -7.937 -14.460   7.831 1.000 92.330 ? 55  ASP A N   1 
ATOM 403  C CA  ? ASP A 1  55 ?  -8.658 -15.490   7.090 1.000 92.330 ? 55  ASP A CA  1 
ATOM 404  C C   ? ASP A 1  55 ? -10.156 -15.198   7.058 1.000 92.330 ? 55  ASP A C   1 
ATOM 405  C CB  ? ASP A 1  55 ?  -8.403 -16.869   7.702 1.000 92.330 ? 55  ASP A CB  1 
ATOM 406  O O   ? ASP A 1  55 ? -10.830 -15.273   8.088 1.000 92.330 ? 55  ASP A O   1 
ATOM 407  C CG  ? ASP A 1  55 ?  -8.962 -18.003   6.861 1.000 92.330 ? 55  ASP A CG  1 
ATOM 408  O OD1 ? ASP A 1  55 ?  -9.912 -17.774   6.081 1.000 92.330 ? 55  ASP A OD1 1 
ATOM 409  O OD2 ? ASP A 1  55 ?  -8.450 -19.137   6.981 1.000 92.330 ? 55  ASP A OD2 1 
ATOM 410  N N   ? PHE A 1  56 ? -10.612 -14.925   5.779 1.000 89.820 ? 56  PHE A N   1 
ATOM 411  C CA  ? PHE A 1  56 ? -12.000 -14.502   5.634 1.000 89.820 ? 56  PHE A CA  1 
ATOM 412  C C   ? PHE A 1  56 ? -12.951 -15.652   5.943 1.000 89.820 ? 56  PHE A C   1 
ATOM 413  C CB  ? PHE A 1  56 ? -12.257 -13.972   4.220 1.000 89.820 ? 56  PHE A CB  1 
ATOM 414  O O   ? PHE A 1  56 ? -14.128 -15.429   6.237 1.000 89.820 ? 56  PHE A O   1 
ATOM 415  C CG  ? PHE A 1  56 ? -11.952 -12.507   4.056 1.000 89.820 ? 56  PHE A CG  1 
ATOM 416  C CD1 ? PHE A 1  56 ? -12.861 -11.542   4.473 1.000 89.820 ? 56  PHE A CD1 1 
ATOM 417  C CD2 ? PHE A 1  56 ? -10.755 -12.095   3.485 1.000 89.820 ? 56  PHE A CD2 1 
ATOM 418  C CE1 ? PHE A 1  56 ? -12.581 -10.186   4.322 1.000 89.820 ? 56  PHE A CE1 1 
ATOM 419  C CE2 ? PHE A 1  56 ? -10.468 -10.742   3.331 1.000 89.820 ? 56  PHE A CE2 1 
ATOM 420  C CZ  ? PHE A 1  56 ? -11.383  -9.789   3.749 1.000 89.820 ? 56  PHE A CZ  1 
ATOM 421  N N   ? MET A 1  57 ? -12.480 -16.861   5.976 1.000 89.020 ? 57  MET A N   1 
ATOM 422  C CA  ? MET A 1  57 ? -13.304 -18.027   6.280 1.000 89.020 ? 57  MET A CA  1 
ATOM 423  C C   ? MET A 1  57 ? -13.392 -18.253   7.786 1.000 89.020 ? 57  MET A C   1 
ATOM 424  C CB  ? MET A 1  57 ? -12.743 -19.275   5.596 1.000 89.020 ? 57  MET A CB  1 
ATOM 425  O O   ? MET A 1  57 ? -14.259 -18.992   8.257 1.000 89.020 ? 57  MET A O   1 
ATOM 426  C CG  ? MET A 1  57 ? -12.760 -19.201   4.078 1.000 89.020 ? 57  MET A CG  1 
ATOM 427  S SD  ? MET A 1  57 ? -14.448 -18.950   3.404 1.000 89.020 ? 57  MET A SD  1 
ATOM 428  C CE  ? MET A 1  57 ? -15.185 -20.566   3.776 1.000 89.020 ? 57  MET A CE  1 
ATOM 429  N N   ? LYS A 1  58 ? -12.600 -17.584   8.546 1.000 89.100 ? 58  LYS A N   1 
ATOM 430  C CA  ? LYS A 1  58 ? -12.560 -17.715   9.999 1.000 89.100 ? 58  LYS A CA  1 
ATOM 431  C C   ? LYS A 1  58 ? -12.648 -16.351  10.677 1.000 89.100 ? 58  LYS A C   1 
ATOM 432  C CB  ? LYS A 1  58 ? -11.285 -18.437  10.438 1.000 89.100 ? 58  LYS A CB  1 
ATOM 433  O O   ? LYS A 1  58 ? -11.674 -15.883  11.270 1.000 89.100 ? 58  LYS A O   1 
ATOM 434  C CG  ? LYS A 1  58 ? -11.187 -19.874   9.946 1.000 89.100 ? 58  LYS A CG  1 
ATOM 435  C CD  ? LYS A 1  58 ?  -9.914 -20.548  10.442 1.000 89.100 ? 58  LYS A CD  1 
ATOM 436  C CE  ? LYS A 1  58 ?  -9.787 -21.968   9.905 1.000 89.100 ? 58  LYS A CE  1 
ATOM 437  N NZ  ? LYS A 1  58 ?  -8.536 -22.630  10.381 1.000 89.100 ? 58  LYS A NZ  1 
ATOM 438  N N   ? PRO A 1  59 ? -13.867 -15.707  10.540 1.000 85.520 ? 59  PRO A N   1 
ATOM 439  C CA  ? PRO A 1  59 ? -13.991 -14.404  11.198 1.000 85.520 ? 59  PRO A CA  1 
ATOM 440  C C   ? PRO A 1  59 ? -13.769 -14.481  12.707 1.000 85.520 ? 59  PRO A C   1 
ATOM 441  C CB  ? PRO A 1  59 ? -15.427 -13.982  10.878 1.000 85.520 ? 59  PRO A CB  1 
ATOM 442  O O   ? PRO A 1  59 ? -14.134 -15.476  13.338 1.000 85.520 ? 59  PRO A O   1 
ATOM 443  C CG  ? PRO A 1  59 ? -15.849 -14.881   9.761 1.000 85.520 ? 59  PRO A CG  1 
ATOM 444  C CD  ? PRO A 1  59 ? -15.023 -16.133   9.818 1.000 85.520 ? 59  PRO A CD  1 
ATOM 445  N N   ? GLY A 1  60 ? -12.998 -13.564  13.251 1.000 81.650 ? 60  GLY A N   1 
ATOM 446  C CA  ? GLY A 1  60 ? -12.734 -13.516  14.681 1.000 81.650 ? 60  GLY A CA  1 
ATOM 447  C C   ? GLY A 1  60 ? -13.166 -12.212  15.324 1.000 81.650 ? 60  GLY A C   1 
ATOM 448  O O   ? GLY A 1  60 ? -13.710 -11.333  14.652 1.000 81.650 ? 60  GLY A O   1 
ATOM 449  N N   ? GLN A 1  61 ? -13.027 -12.151  16.656 1.000 77.190 ? 61  GLN A N   1 
ATOM 450  C CA  ? GLN A 1  61 ? -13.435 -10.998  17.451 1.000 77.190 ? 61  GLN A CA  1 
ATOM 451  C C   ? GLN A 1  61 ? -12.608  -9.766  17.098 1.000 77.190 ? 61  GLN A C   1 
ATOM 452  C CB  ? GLN A 1  61 ? -13.310 -11.305  18.945 1.000 77.190 ? 61  GLN A CB  1 
ATOM 453  O O   ? GLN A 1  61 ? -13.045  -8.634  17.319 1.000 77.190 ? 61  GLN A O   1 
ATOM 454  C CG  ? GLN A 1  61 ? -14.351 -12.288  19.460 1.000 77.190 ? 61  GLN A CG  1 
ATOM 455  C CD  ? GLN A 1  61 ? -14.242 -12.530  20.954 1.000 77.190 ? 61  GLN A CD  1 
ATOM 456  N NE2 ? GLN A 1  61 ? -14.924 -13.562  21.439 1.000 77.190 ? 61  GLN A NE2 1 
ATOM 457  O OE1 ? GLN A 1  61 ? -13.549 -11.796  21.666 1.000 77.190 ? 61  GLN A OE1 1 
ATOM 458  N N   ? ASP A 1  62 ? -11.677  -9.917  16.343 1.000 82.120 ? 62  ASP A N   1 
ATOM 459  C CA  ? ASP A 1  62 ? -10.710  -8.862  16.054 1.000 82.120 ? 62  ASP A CA  1 
ATOM 460  C C   ? ASP A 1  62 ? -11.022  -8.179  14.725 1.000 82.120 ? 62  ASP A C   1 
ATOM 461  C CB  ? ASP A 1  62 ?  -9.288  -9.428  16.034 1.000 82.120 ? 62  ASP A CB  1 
ATOM 462  O O   ? ASP A 1  62 ? -10.417  -7.159  14.388 1.000 82.120 ? 62  ASP A O   1 
ATOM 463  C CG  ? ASP A 1  62 ?  -9.157 -10.671  15.172 1.000 82.120 ? 62  ASP A CG  1 
ATOM 464  O OD1 ? ASP A 1  62 ? -10.081 -11.514  15.171 1.000 82.120 ? 62  ASP A OD1 1 
ATOM 465  O OD2 ? ASP A 1  62 ?  -8.120 -10.811  14.488 1.000 82.120 ? 62  ASP A OD2 1 
ATOM 466  N N   ? TRP A 1  63 ? -12.055  -8.801  13.828 1.000 93.190 ? 63  TRP A N   1 
ATOM 467  C CA  ? TRP A 1  63 ? -12.466  -8.165  12.580 1.000 93.190 ? 63  TRP A CA  1 
ATOM 468  C C   ? TRP A 1  63 ? -13.264  -6.895  12.853 1.000 93.190 ? 63  TRP A C   1 
ATOM 469  C CB  ? TRP A 1  63 ? -13.297  -9.132  11.732 1.000 93.190 ? 63  TRP A CB  1 
ATOM 470  O O   ? TRP A 1  63 ? -14.087  -6.857  13.770 1.000 93.190 ? 63  TRP A O   1 
ATOM 471  C CG  ? TRP A 1  63 ? -12.498 -10.240  11.113 1.000 93.190 ? 63  TRP A CG  1 
ATOM 472  C CD1 ? TRP A 1  63 ? -11.267 -10.688  11.506 1.000 93.190 ? 63  TRP A CD1 1 
ATOM 473  C CD2 ? TRP A 1  63 ? -12.874 -11.038   9.987 1.000 93.190 ? 63  TRP A CD2 1 
ATOM 474  C CE2 ? TRP A 1  63 ? -11.823 -11.952   9.752 1.000 93.190 ? 63  TRP A CE2 1 
ATOM 475  C CE3 ? TRP A 1  63 ? -14.000 -11.070   9.153 1.000 93.190 ? 63  TRP A CE3 1 
ATOM 476  N NE1 ? TRP A 1  63 ? -10.856 -11.717  10.692 1.000 93.190 ? 63  TRP A NE1 1 
ATOM 477  C CH2 ? TRP A 1  63 ? -12.977 -12.898   7.915 1.000 93.190 ? 63  TRP A CH2 1 
ATOM 478  C CZ2 ? TRP A 1  63 ? -11.865 -12.888   8.716 1.000 93.190 ? 63  TRP A CZ2 1 
ATOM 479  C CZ3 ? TRP A 1  63 ? -14.040 -12.003   8.123 1.000 93.190 ? 63  TRP A CZ3 1 
ATOM 480  N N   ? GLN A 1  64 ? -12.899  -5.910  12.150 1.000 96.500 ? 64  GLN A N   1 
ATOM 481  C CA  ? GLN A 1  64 ? -13.696  -4.689  12.142 1.000 96.500 ? 64  GLN A CA  1 
ATOM 482  C C   ? GLN A 1  64 ? -14.209  -4.376  10.740 1.000 96.500 ? 64  GLN A C   1 
ATOM 483  C CB  ? GLN A 1  64 ? -12.881  -3.511  12.678 1.000 96.500 ? 64  GLN A CB  1 
ATOM 484  O O   ? GLN A 1  64 ? -13.436  -4.356   9.780 1.000 96.500 ? 64  GLN A O   1 
ATOM 485  C CG  ? GLN A 1  64 ? -12.301  -3.745  14.066 1.000 96.500 ? 64  GLN A CG  1 
ATOM 486  C CD  ? GLN A 1  64 ? -11.472  -2.575  14.561 1.000 96.500 ? 64  GLN A CD  1 
ATOM 487  N NE2 ? GLN A 1  64 ? -10.304  -2.870  15.121 1.000 96.500 ? 64  GLN A NE2 1 
ATOM 488  O OE1 ? GLN A 1  64 ? -11.877  -1.414  14.440 1.000 96.500 ? 64  GLN A OE1 1 
ATOM 489  N N   ? ARG A 1  65 ? -15.570  -4.313  10.694 1.000 96.410 ? 65  ARG A N   1 
ATOM 490  C CA  ? ARG A 1  65 ? -16.196  -3.842   9.463 1.000 96.410 ? 65  ARG A CA  1 
ATOM 491  C C   ? ARG A 1  65 ? -16.699  -2.410   9.617 1.000 96.410 ? 65  ARG A C   1 
ATOM 492  C CB  ? ARG A 1  65 ? -17.350  -4.762   9.060 1.000 96.410 ? 65  ARG A CB  1 
ATOM 493  O O   ? ARG A 1  65 ? -17.567  -2.138  10.449 1.000 96.410 ? 65  ARG A O   1 
ATOM 494  C CG  ? ARG A 1  65 ? -18.026  -4.368   7.757 1.000 96.410 ? 65  ARG A CG  1 
ATOM 495  C CD  ? ARG A 1  65 ? -19.174  -5.306   7.411 1.000 96.410 ? 65  ARG A CD  1 
ATOM 496  N NE  ? ARG A 1  65 ? -19.952  -4.810   6.279 1.000 96.410 ? 65  ARG A NE  1 
ATOM 497  N NH1 ? ARG A 1  65 ? -21.990  -5.525   7.101 1.000 96.410 ? 65  ARG A NH1 1 
ATOM 498  N NH2 ? ARG A 1  65 ? -21.879  -4.439   5.086 1.000 96.410 ? 65  ARG A NH2 1 
ATOM 499  C CZ  ? ARG A 1  65 ? -21.272  -4.926   6.158 1.000 96.410 ? 65  ARG A CZ  1 
ATOM 500  N N   ? ILE A 1  66 ? -16.106  -1.546   8.758 1.000 96.730 ? 66  ILE A N   1 
ATOM 501  C CA  ? ILE A 1  66 ? -16.427  -0.131   8.909 1.000 96.730 ? 66  ILE A CA  1 
ATOM 502  C C   ? ILE A 1  66 ? -16.828   0.455   7.557 1.000 96.730 ? 66  ILE A C   1 
ATOM 503  C CB  ? ILE A 1  66 ? -15.238   0.658   9.502 1.000 96.730 ? 66  ILE A CB  1 
ATOM 504  O O   ? ILE A 1  66 ? -16.111   0.294   6.566 1.000 96.730 ? 66  ILE A O   1 
ATOM 505  C CG1 ? ILE A 1  66 ? -14.763   0.007  10.806 1.000 96.730 ? 66  ILE A CG1 1 
ATOM 506  C CG2 ? ILE A 1  66 ? -15.622   2.123   9.730 1.000 96.730 ? 66  ILE A CG2 1 
ATOM 507  C CD1 ? ILE A 1  66 ? -13.491   0.619  11.377 1.000 96.730 ? 66  ILE A CD1 1 
ATOM 508  N N   ? GLN A 1  67 ? -17.978   1.206   7.580 1.000 95.890 ? 67  GLN A N   1 
ATOM 509  C CA  ? GLN A 1  67 ? -18.437   1.861   6.359 1.000 95.890 ? 67  GLN A CA  1 
ATOM 510  C C   ? GLN A 1  67 ? -17.607   3.105   6.057 1.000 95.890 ? 67  GLN A C   1 
ATOM 511  C CB  ? GLN A 1  67 ? -19.917   2.231   6.472 1.000 95.890 ? 67  GLN A CB  1 
ATOM 512  O O   ? GLN A 1  67 ? -17.219   3.836   6.971 1.000 95.890 ? 67  GLN A O   1 
ATOM 513  C CG  ? GLN A 1  67 ? -20.528   2.723   5.167 1.000 95.890 ? 67  GLN A CG  1 
ATOM 514  C CD  ? GLN A 1  67 ? -22.015   3.001   5.284 1.000 95.890 ? 67  GLN A CD  1 
ATOM 515  N NE2 ? GLN A 1  67 ? -22.712   2.986   4.152 1.000 95.890 ? 67  GLN A NE2 1 
ATOM 516  O OE1 ? GLN A 1  67 ? -22.534   3.226   6.382 1.000 95.890 ? 67  GLN A OE1 1 
ATOM 517  N N   ? VAL A 1  68 ? -17.349   3.283   4.752 1.000 94.980 ? 68  VAL A N   1 
ATOM 518  C CA  ? VAL A 1  68 ? -16.671   4.501   4.321 1.000 94.980 ? 68  VAL A CA  1 
ATOM 519  C C   ? VAL A 1  68 ? -17.666   5.658   4.271 1.000 94.980 ? 68  VAL A C   1 
ATOM 520  C CB  ? VAL A 1  68 ? -15.996   4.319   2.943 1.000 94.980 ? 68  VAL A CB  1 
ATOM 521  O O   ? VAL A 1  68 ? -18.734   5.540   3.665 1.000 94.980 ? 68  VAL A O   1 
ATOM 522  C CG1 ? VAL A 1  68 ? -15.458   5.651   2.425 1.000 94.980 ? 68  VAL A CG1 1 
ATOM 523  C CG2 ? VAL A 1  68 ? -14.876   3.284   3.031 1.000 94.980 ? 68  VAL A CG2 1 
ATOM 524  N N   ? ARG A 1  69 ? -17.314   6.780   4.973 1.000 93.950 ? 69  ARG A N   1 
ATOM 525  C CA  ? ARG A 1  69 ? -18.162   7.966   5.039 1.000 93.950 ? 69  ARG A CA  1 
ATOM 526  C C   ? ARG A 1  69 ? -17.879   8.908   3.874 1.000 93.950 ? 69  ARG A C   1 
ATOM 527  C CB  ? ARG A 1  69 ? -17.959   8.699   6.367 1.000 93.950 ? 69  ARG A CB  1 
ATOM 528  O O   ? ARG A 1  69 ? -18.804   9.470   3.284 1.000 93.950 ? 69  ARG A O   1 
ATOM 529  C CG  ? ARG A 1  69 ? -18.804   9.955   6.513 1.000 93.950 ? 69  ARG A CG  1 
ATOM 530  C CD  ? ARG A 1  69 ? -18.535  10.666   7.831 1.000 93.950 ? 69  ARG A CD  1 
ATOM 531  N NE  ? ARG A 1  69 ? -19.086  12.018   7.836 1.000 93.950 ? 69  ARG A NE  1 
ATOM 532  N NH1 ? ARG A 1  69 ? -18.529  12.459  10.035 1.000 93.950 ? 69  ARG A NH1 1 
ATOM 533  N NH2 ? ARG A 1  69 ? -19.600  14.049   8.778 1.000 93.950 ? 69  ARG A NH2 1 
ATOM 534  C CZ  ? ARG A 1  69 ? -19.071  12.839   8.883 1.000 93.950 ? 69  ARG A CZ  1 
ATOM 535  N N   ? ARG A 1  70 ? -16.585   9.051   3.649 1.000 93.830 ? 70  ARG A N   1 
ATOM 536  C CA  ? ARG A 1  70 ? -16.105   9.962   2.615 1.000 93.830 ? 70  ARG A CA  1 
ATOM 537  C C   ? ARG A 1  70 ? -14.863   9.404   1.928 1.000 93.830 ? 70  ARG A C   1 
ATOM 538  C CB  ? ARG A 1  70 ? -15.801  11.338   3.210 1.000 93.830 ? 70  ARG A CB  1 
ATOM 539  O O   ? ARG A 1  70 ? -14.072   8.690   2.547 1.000 93.830 ? 70  ARG A O   1 
ATOM 540  C CG  ? ARG A 1  70 ? -15.445  12.392   2.174 1.000 93.830 ? 70  ARG A CG  1 
ATOM 541  C CD  ? ARG A 1  70 ? -15.270  13.767   2.804 1.000 93.830 ? 70  ARG A CD  1 
ATOM 542  N NE  ? ARG A 1  70 ? -14.882  14.768   1.815 1.000 93.830 ? 70  ARG A NE  1 
ATOM 543  N NH1 ? ARG A 1  70 ? -15.216  16.578   3.212 1.000 93.830 ? 70  ARG A NH1 1 
ATOM 544  N NH2 ? ARG A 1  70 ? -14.495  16.902   1.060 1.000 93.830 ? 70  ARG A NH2 1 
ATOM 545  C CZ  ? ARG A 1  70 ? -14.865  16.080   2.031 1.000 93.830 ? 70  ARG A CZ  1 
ATOM 546  N N   ? TRP A 1  71 ? -14.729   9.685   0.624 1.000 94.320 ? 71  TRP A N   1 
ATOM 547  C CA  ? TRP A 1  71 ? -13.504   9.325  -0.084 1.000 94.320 ? 71  TRP A CA  1 
ATOM 548  C C   ? TRP A 1  71 ? -13.045  10.463  -0.990 1.000 94.320 ? 71  TRP A C   1 
ATOM 549  C CB  ? TRP A 1  71 ? -13.713   8.051  -0.907 1.000 94.320 ? 71  TRP A CB  1 
ATOM 550  O O   ? TRP A 1  71 ? -13.869  11.202  -1.534 1.000 94.320 ? 71  TRP A O   1 
ATOM 551  C CG  ? TRP A 1  71 ? -14.846   8.137  -1.885 1.000 94.320 ? 71  TRP A CG  1 
ATOM 552  C CD1 ? TRP A 1  71 ? -16.149   7.784  -1.669 1.000 94.320 ? 71  TRP A CD1 1 
ATOM 553  C CD2 ? TRP A 1  71 ? -14.775   8.602  -3.236 1.000 94.320 ? 71  TRP A CD2 1 
ATOM 554  C CE2 ? TRP A 1  71 ? -16.074   8.504  -3.781 1.000 94.320 ? 71  TRP A CE2 1 
ATOM 555  C CE3 ? TRP A 1  71 ? -13.737   9.094  -4.040 1.000 94.320 ? 71  TRP A CE3 1 
ATOM 556  N NE1 ? TRP A 1  71 ? -16.893   8.003  -2.805 1.000 94.320 ? 71  TRP A NE1 1 
ATOM 557  C CH2 ? TRP A 1  71 ? -15.330   9.357  -5.860 1.000 94.320 ? 71  TRP A CH2 1 
ATOM 558  C CZ2 ? TRP A 1  71 ? -16.363   8.880  -5.095 1.000 94.320 ? 71  TRP A CZ2 1 
ATOM 559  C CZ3 ? TRP A 1  71 ? -14.027   9.467  -5.347 1.000 94.320 ? 71  TRP A CZ3 1 
ATOM 560  N N   ? VAL A 1  72 ? -11.677  10.647  -1.045 1.000 95.920 ? 72  VAL A N   1 
ATOM 561  C CA  ? VAL A 1  72 ? -11.071  11.697  -1.858 1.000 95.920 ? 72  VAL A CA  1 
ATOM 562  C C   ? VAL A 1  72 ? -10.062  11.084  -2.826 1.000 95.920 ? 72  VAL A C   1 
ATOM 563  C CB  ? VAL A 1  72 ? -10.385  12.768  -0.980 1.000 95.920 ? 72  VAL A CB  1 
ATOM 564  O O   ? VAL A 1  72 ?  -8.976  10.665  -2.418 1.000 95.920 ? 72  VAL A O   1 
ATOM 565  C CG1 ? VAL A 1  72 ?  -9.863  13.918  -1.841 1.000 95.920 ? 72  VAL A CG1 1 
ATOM 566  C CG2 ? VAL A 1  72 ? -11.353  13.288   0.081 1.000 95.920 ? 72  VAL A CG2 1 
ATOM 567  N N   ? GLN A 1  73 ? -10.480  11.023  -4.206 1.000 96.350 ? 73  GLN A N   1 
ATOM 568  C CA  ? GLN A 1  73 ?  -9.569  10.611  -5.268 1.000 96.350 ? 73  GLN A CA  1 
ATOM 569  C C   ? GLN A 1  73 ?  -8.653  11.759  -5.683 1.000 96.350 ? 73  GLN A C   1 
ATOM 570  C CB  ? GLN A 1  73 ? -10.351  10.100  -6.479 1.000 96.350 ? 73  GLN A CB  1 
ATOM 571  O O   ? GLN A 1  73 ?  -9.081  12.914  -5.735 1.000 96.350 ? 73  GLN A O   1 
ATOM 572  C CG  ? GLN A 1  73 ?  -9.475   9.486  -7.563 1.000 96.350 ? 73  GLN A CG  1 
ATOM 573  C CD  ? GLN A 1  73 ? -10.280   8.924  -8.720 1.000 96.350 ? 73  GLN A CD  1 
ATOM 574  N NE2 ? GLN A 1  73 ?  -9.847   7.781  -9.242 1.000 96.350 ? 73  GLN A NE2 1 
ATOM 575  O OE1 ? GLN A 1  73 ? -11.283   9.510  -9.139 1.000 96.350 ? 73  GLN A OE1 1 
ATOM 576  N N   ? HIS A 1  74 ?  -7.306  11.327  -5.811 1.000 97.300 ? 74  HIS A N   1 
ATOM 577  C CA  ? HIS A 1  74 ?  -6.433  12.397  -6.280 1.000 97.300 ? 74  HIS A CA  1 
ATOM 578  C C   ? HIS A 1  74 ?  -7.038  13.115  -7.482 1.000 97.300 ? 74  HIS A C   1 
ATOM 579  C CB  ? HIS A 1  74 ?  -5.053  11.844  -6.639 1.000 97.300 ? 74  HIS A CB  1 
ATOM 580  O O   ? HIS A 1  74 ?  -7.457  12.472  -8.448 1.000 97.300 ? 74  HIS A O   1 
ATOM 581  C CG  ? HIS A 1  74 ?  -3.994  12.896  -6.746 1.000 97.300 ? 74  HIS A CG  1 
ATOM 582  C CD2 ? HIS A 1  74 ?  -2.950  13.191  -5.937 1.000 97.300 ? 74  HIS A CD2 1 
ATOM 583  N ND1 ? HIS A 1  74 ?  -3.942  13.796  -7.788 1.000 97.300 ? 74  HIS A ND1 1 
ATOM 584  C CE1 ? HIS A 1  74 ?  -2.907  14.601  -7.615 1.000 97.300 ? 74  HIS A CE1 1 
ATOM 585  N NE2 ? HIS A 1  74 ?  -2.288  14.255  -6.499 1.000 97.300 ? 74  HIS A NE2 1 
ATOM 586  N N   ? PRO A 1  75 ?  -7.124  14.447  -7.499 1.000 96.180 ? 75  PRO A N   1 
ATOM 587  C CA  ? PRO A 1  75 ?  -7.805  15.231  -8.532 1.000 96.180 ? 75  PRO A CA  1 
ATOM 588  C C   ? PRO A 1  75 ?  -7.164  15.076  -9.909 1.000 96.180 ? 75  PRO A C   1 
ATOM 589  C CB  ? PRO A 1  75 ?  -7.673  16.670  -8.027 1.000 96.180 ? 75  PRO A CB  1 
ATOM 590  O O   ? PRO A 1  75 ?  -7.827  15.283 -10.929 1.000 96.180 ? 75  PRO A O   1 
ATOM 591  C CG  ? PRO A 1  75 ?  -6.558  16.625  -7.032 1.000 96.180 ? 75  PRO A CG  1 
ATOM 592  C CD  ? PRO A 1  75 ?  -6.537  15.262  -6.402 1.000 96.180 ? 75  PRO A CD  1 
ATOM 593  N N   ? ASP A 1  76 ?  -5.900  14.732  -9.890 1.000 96.960 ? 76  ASP A N   1 
ATOM 594  C CA  ? ASP A 1  76 ?  -5.205  14.632 -11.170 1.000 96.960 ? 76  ASP A CA  1 
ATOM 595  C C   ? ASP A 1  76 ?  -5.006  13.174 -11.575 1.000 96.960 ? 76  ASP A C   1 
ATOM 596  C CB  ? ASP A 1  76 ?  -3.854  15.349 -11.104 1.000 96.960 ? 76  ASP A CB  1 
ATOM 597  O O   ? ASP A 1  76 ?  -4.147  12.866 -12.404 1.000 96.960 ? 76  ASP A O   1 
ATOM 598  C CG  ? ASP A 1  76 ?  -3.988  16.853 -10.942 1.000 96.960 ? 76  ASP A CG  1 
ATOM 599  O OD1 ? ASP A 1  76 ?  -4.972  17.436 -11.446 1.000 96.960 ? 76  ASP A OD1 1 
ATOM 600  O OD2 ? ASP A 1  76 ?  -3.100  17.461 -10.306 1.000 96.960 ? 76  ASP A OD2 1 
ATOM 601  N N   ? PHE A 1  77 ?  -5.782  12.253 -10.947 1.000 96.800 ? 77  PHE A N   1 
ATOM 602  C CA  ? PHE A 1  77 ?  -5.712  10.852 -11.347 1.000 96.800 ? 77  PHE A CA  1 
ATOM 603  C C   ? PHE A 1  77 ?  -6.047  10.695 -12.826 1.000 96.800 ? 77  PHE A C   1 
ATOM 604  C CB  ? PHE A 1  77 ?  -6.664  10.002 -10.500 1.000 96.800 ? 77  PHE A CB  1 
ATOM 605  O O   ? PHE A 1  77 ?  -7.058  11.219 -13.298 1.000 96.800 ? 77  PHE A O   1 
ATOM 606  C CG  ? PHE A 1  77 ?  -6.810   8.586 -10.989 1.000 96.800 ? 77  PHE A CG  1 
ATOM 607  C CD1 ? PHE A 1  77 ?  -8.047   8.100 -11.394 1.000 96.800 ? 77  PHE A CD1 1 
ATOM 608  C CD2 ? PHE A 1  77 ?  -5.710   7.741 -11.043 1.000 96.800 ? 77  PHE A CD2 1 
ATOM 609  C CE1 ? PHE A 1  77 ?  -8.185   6.790 -11.847 1.000 96.800 ? 77  PHE A CE1 1 
ATOM 610  C CE2 ? PHE A 1  77 ?  -5.840   6.430 -11.494 1.000 96.800 ? 77  PHE A CE2 1 
ATOM 611  C CZ  ? PHE A 1  77 ?  -7.079   5.956 -11.895 1.000 96.800 ? 77  PHE A CZ  1 
ATOM 612  N N   ? ASN A 1  78 ?  -5.182   9.983 -13.539 1.000 95.360 ? 78  ASN A N   1 
ATOM 613  C CA  ? ASN A 1  78 ?  -5.330   9.678 -14.958 1.000 95.360 ? 78  ASN A CA  1 
ATOM 614  C C   ? ASN A 1  78 ?  -5.546   8.185 -15.190 1.000 95.360 ? 78  ASN A C   1 
ATOM 615  C CB  ? ASN A 1  78 ?  -4.110  10.166 -15.742 1.000 95.360 ? 78  ASN A CB  1 
ATOM 616  O O   ? ASN A 1  78 ?  -4.616   7.389 -15.049 1.000 95.360 ? 78  ASN A O   1 
ATOM 617  C CG  ? ASN A 1  78 ?  -4.268   9.988 -17.239 1.000 95.360 ? 78  ASN A CG  1 
ATOM 618  N ND2 ? ASN A 1  78 ?  -3.767  10.949 -18.006 1.000 95.360 ? 78  ASN A ND2 1 
ATOM 619  O OD1 ? ASN A 1  78 ?  -4.837   8.996 -17.702 1.000 95.360 ? 78  ASN A OD1 1 
ATOM 620  N N   ? ASN A 1  79 ?  -6.739   7.811 -15.675 1.000 93.080 ? 79  ASN A N   1 
ATOM 621  C CA  ? ASN A 1  79 ?  -7.162   6.420 -15.798 1.000 93.080 ? 79  ASN A CA  1 
ATOM 622  C C   ? ASN A 1  79 ?  -6.500   5.736 -16.991 1.000 93.080 ? 79  ASN A C   1 
ATOM 623  C CB  ? ASN A 1  79 ?  -8.685   6.330 -15.911 1.000 93.080 ? 79  ASN A CB  1 
ATOM 624  O O   ? ASN A 1  79 ?  -6.383   4.510 -17.022 1.000 93.080 ? 79  ASN A O   1 
ATOM 625  C CG  ? ASN A 1  79 ?  -9.200   4.913 -15.749 1.000 93.080 ? 79  ASN A CG  1 
ATOM 626  N ND2 ? ASN A 1  79 ? -10.066   4.489 -16.661 1.000 93.080 ? 79  ASN A ND2 1 
ATOM 627  O OD1 ? ASN A 1  79 ?  -8.823   4.207 -14.810 1.000 93.080 ? 79  ASN A OD1 1 
ATOM 628  N N   ? GLU A 1  80 ?  -5.898   6.534 -17.847 1.000 92.020 ? 80  GLU A N   1 
ATOM 629  C CA  ? GLU A 1  80 ?  -5.237   5.976 -19.023 1.000 92.020 ? 80  GLU A CA  1 
ATOM 630  C C   ? GLU A 1  80 ?  -3.856   5.430 -18.672 1.000 92.020 ? 80  GLU A C   1 
ATOM 631  C CB  ? GLU A 1  80 ?  -5.120   7.032 -20.125 1.000 92.020 ? 80  GLU A CB  1 
ATOM 632  O O   ? GLU A 1  80 ?  -3.519   4.300 -19.033 1.000 92.020 ? 80  GLU A O   1 
ATOM 633  C CG  ? GLU A 1  80 ?  -6.453   7.420 -20.748 1.000 92.020 ? 80  GLU A CG  1 
ATOM 634  C CD  ? GLU A 1  80 ?  -6.317   8.428 -21.878 1.000 92.020 ? 80  GLU A CD  1 
ATOM 635  O OE1 ? GLU A 1  80 ?  -7.345   8.801 -22.486 1.000 92.020 ? 80  GLU A OE1 1 
ATOM 636  O OE2 ? GLU A 1  80 ?  -5.171   8.847 -22.158 1.000 92.020 ? 80  GLU A OE2 1 
ATOM 637  N N   ? ASN A 1  81 ?  -3.221   6.165 -17.870 1.000 92.610 ? 81  ASN A N   1 
ATOM 638  C CA  ? ASN A 1  81 ?  -1.845   5.758 -17.606 1.000 92.610 ? 81  ASN A CA  1 
ATOM 639  C C   ? ASN A 1  81 ?  -1.592   5.574 -16.112 1.000 92.610 ? 81  ASN A C   1 
ATOM 640  C CB  ? ASN A 1  81 ?  -0.862   6.775 -18.189 1.000 92.610 ? 81  ASN A CB  1 
ATOM 641  O O   ? ASN A 1  81 ?  -0.461   5.317 -15.697 1.000 92.610 ? 81  ASN A O   1 
ATOM 642  C CG  ? ASN A 1  81 ?  -1.056   8.167 -17.620 1.000 92.610 ? 81  ASN A CG  1 
ATOM 643  N ND2 ? ASN A 1  81 ?  -0.534   9.170 -18.316 1.000 92.610 ? 81  ASN A ND2 1 
ATOM 644  O OD1 ? ASN A 1  81 ?  -1.668   8.339 -16.563 1.000 92.610 ? 81  ASN A OD1 1 
ATOM 645  N N   ? LEU A 1  82 ?  -2.644   5.674 -15.351 1.000 94.760 ? 82  LEU A N   1 
ATOM 646  C CA  ? LEU A 1  82 ?  -2.683   5.436 -13.912 1.000 94.760 ? 82  LEU A CA  1 
ATOM 647  C C   ? LEU A 1  82 ?  -1.767   6.409 -13.176 1.000 94.760 ? 82  LEU A C   1 
ATOM 648  C CB  ? LEU A 1  82 ?  -2.276   3.995 -13.595 1.000 94.760 ? 82  LEU A CB  1 
ATOM 649  O O   ? LEU A 1  82 ?  -1.228   6.080 -12.117 1.000 94.760 ? 82  LEU A O   1 
ATOM 650  C CG  ? LEU A 1  82 ?  -3.145   2.895 -14.207 1.000 94.760 ? 82  LEU A CG  1 
ATOM 651  C CD1 ? LEU A 1  82 ?  -2.703   1.526 -13.700 1.000 94.760 ? 82  LEU A CD1 1 
ATOM 652  C CD2 ? LEU A 1  82 ?  -4.617   3.138 -13.889 1.000 94.760 ? 82  LEU A CD2 1 
ATOM 653  N N   ? ASP A 1  83 ?  -1.484   7.607 -13.727 1.000 95.880 ? 83  ASP A N   1 
ATOM 654  C CA  ? ASP A 1  83 ?  -0.777   8.679 -13.033 1.000 95.880 ? 83  ASP A CA  1 
ATOM 655  C C   ? ASP A 1  83 ?  -1.583   9.183 -11.837 1.000 95.880 ? 83  ASP A C   1 
ATOM 656  C CB  ? ASP A 1  83 ?  -0.479   9.834 -13.990 1.000 95.880 ? 83  ASP A CB  1 
ATOM 657  O O   ? ASP A 1  83 ?  -2.801   9.349 -11.928 1.000 95.880 ? 83  ASP A O   1 
ATOM 658  C CG  ? ASP A 1  83 ?   0.669   9.536 -14.940 1.000 95.880 ? 83  ASP A CG  1 
ATOM 659  O OD1 ? ASP A 1  83 ?   1.333   8.489 -14.784 1.000 95.880 ? 83  ASP A OD1 1 
ATOM 660  O OD2 ? ASP A 1  83 ?   0.913  10.357 -15.850 1.000 95.880 ? 83  ASP A OD2 1 
ATOM 661  N N   ? ASN A 1  84 ?  -0.904   9.412 -10.723 1.000 97.030 ? 84  ASN A N   1 
ATOM 662  C CA  ? ASN A 1  84 ?  -1.536   9.915  -9.508 1.000 97.030 ? 84  ASN A CA  1 
ATOM 663  C C   ? ASN A 1  84 ?  -2.553   8.922  -8.953 1.000 97.030 ? 84  ASN A C   1 
ATOM 664  C CB  ? ASN A 1  84 ?  -2.202  11.267  -9.769 1.000 97.030 ? 84  ASN A CB  1 
ATOM 665  O O   ? ASN A 1  84 ?  -3.645   9.313  -8.537 1.000 97.030 ? 84  ASN A O   1 
ATOM 666  C CG  ? ASN A 1  84 ?  -1.242  12.290 -10.346 1.000 97.030 ? 84  ASN A CG  1 
ATOM 667  N ND2 ? ASN A 1  84 ?  -1.505  12.724 -11.572 1.000 97.030 ? 84  ASN A ND2 1 
ATOM 668  O OD1 ? ASN A 1  84 ?  -0.272  12.685  -9.694 1.000 97.030 ? 84  ASN A OD1 1 
ATOM 669  N N   ? ASP A 1  85 ?  -2.339   7.650  -8.992 1.000 97.470 ? 85  ASP A N   1 
ATOM 670  C CA  ? ASP A 1  85 ?  -3.214   6.556  -8.580 1.000 97.470 ? 85  ASP A CA  1 
ATOM 671  C C   ? ASP A 1  85 ?  -3.223   6.404  -7.060 1.000 97.470 ? 85  ASP A C   1 
ATOM 672  C CB  ? ASP A 1  85 ?  -2.781   5.245  -9.238 1.000 97.470 ? 85  ASP A CB  1 
ATOM 673  O O   ? ASP A 1  85 ?  -2.663   5.445  -6.524 1.000 97.470 ? 85  ASP A O   1 
ATOM 674  C CG  ? ASP A 1  85 ?  -3.808   4.137  -9.084 1.000 97.470 ? 85  ASP A CG  1 
ATOM 675  O OD1 ? ASP A 1  85 ?  -4.986   4.433  -8.790 1.000 97.470 ? 85  ASP A OD1 1 
ATOM 676  O OD2 ? ASP A 1  85 ?  -3.435   2.956  -9.256 1.000 97.470 ? 85  ASP A OD2 1 
ATOM 677  N N   ? ILE A 1  86 ?  -3.808   7.335  -6.309 1.000 97.770 ? 86  ILE A N   1 
ATOM 678  C CA  ? ILE A 1  86 ?  -3.858   7.349  -4.851 1.000 97.770 ? 86  ILE A CA  1 
ATOM 679  C C   ? ILE A 1  86 ?  -5.181   7.953  -4.386 1.000 97.770 ? 86  ILE A C   1 
ATOM 680  C CB  ? ILE A 1  86 ?  -2.670   8.134  -4.252 1.000 97.770 ? 86  ILE A CB  1 
ATOM 681  O O   ? ILE A 1  86 ?  -5.680   8.907  -4.986 1.000 97.770 ? 86  ILE A O   1 
ATOM 682  C CG1 ? ILE A 1  86 ?  -2.664   8.011  -2.724 1.000 97.770 ? 86  ILE A CG1 1 
ATOM 683  C CG2 ? ILE A 1  86 ?  -2.722   9.603  -4.683 1.000 97.770 ? 86  ILE A CG2 1 
ATOM 684  C CD1 ? ILE A 1  86 ?  -1.380   8.503  -2.069 1.000 97.770 ? 86  ILE A CD1 1 
ATOM 685  N N   ? MET A 1  87 ?  -5.770   7.355  -3.357 1.000 96.740 ? 87  MET A N   1 
ATOM 686  C CA  ? MET A 1  87 ?  -7.052   7.785  -2.808 1.000 96.740 ? 87  MET A CA  1 
ATOM 687  C C   ? MET A 1  87 ?  -7.085   7.600  -1.294 1.000 96.740 ? 87  MET A C   1 
ATOM 688  C CB  ? MET A 1  87 ?  -8.202   7.010  -3.454 1.000 96.740 ? 87  MET A CB  1 
ATOM 689  O O   ? MET A 1  87 ?  -6.526   6.635  -0.770 1.000 96.740 ? 87  MET A O   1 
ATOM 690  C CG  ? MET A 1  87 ?  -9.574   7.391  -2.922 1.000 96.740 ? 87  MET A CG  1 
ATOM 691  S SD  ? MET A 1  87 ? -10.933   6.524  -3.797 1.000 96.740 ? 87  MET A SD  1 
ATOM 692  C CE  ? MET A 1  87 ? -10.673   4.831  -3.197 1.000 96.740 ? 87  MET A CE  1 
ATOM 693  N N   ? LEU A 1  88 ?  -7.777   8.519  -0.599 1.000 97.460 ? 88  LEU A N   1 
ATOM 694  C CA  ? LEU A 1  88 ?  -8.016   8.420   0.837 1.000 97.460 ? 88  LEU A CA  1 
ATOM 695  C C   ? LEU A 1  88 ?  -9.475   8.082   1.124 1.000 97.460 ? 88  LEU A C   1 
ATOM 696  C CB  ? LEU A 1  88 ?  -7.637   9.730   1.534 1.000 97.460 ? 88  LEU A CB  1 
ATOM 697  O O   ? LEU A 1  88 ? -10.381   8.650   0.509 1.000 97.460 ? 88  LEU A O   1 
ATOM 698  C CG  ? LEU A 1  88 ?  -6.156  10.112   1.500 1.000 97.460 ? 88  LEU A CG  1 
ATOM 699  C CD1 ? LEU A 1  88 ?  -5.955  11.503   2.091 1.000 97.460 ? 88  LEU A CD1 1 
ATOM 700  C CD2 ? LEU A 1  88 ?  -5.320   9.081   2.250 1.000 97.460 ? 88  LEU A CD2 1 
ATOM 701  N N   ? LEU A 1  89 ?  -9.633   7.145   2.029 1.000 96.610 ? 89  LEU A N   1 
ATOM 702  C CA  ? LEU A 1  89 ? -10.965   6.770   2.490 1.000 96.610 ? 89  LEU A CA  1 
ATOM 703  C C   ? LEU A 1  89 ? -11.154   7.134   3.959 1.000 96.610 ? 89  LEU A C   1 
ATOM 704  C CB  ? LEU A 1  89 ? -11.200   5.270   2.289 1.000 96.610 ? 89  LEU A CB  1 
ATOM 705  O O   ? LEU A 1  89 ? -10.430   6.636   4.824 1.000 96.610 ? 89  LEU A O   1 
ATOM 706  C CG  ? LEU A 1  89 ? -10.896   4.717   0.896 1.000 96.610 ? 89  LEU A CG  1 
ATOM 707  C CD1 ? LEU A 1  89 ? -11.120   3.209   0.864 1.000 96.610 ? 89  LEU A CD1 1 
ATOM 708  C CD2 ? LEU A 1  89 ? -11.755   5.413  -0.155 1.000 96.610 ? 89  LEU A CD2 1 
ATOM 709  N N   ? LYS A 1  90 ? -12.138   8.096   4.213 1.000 96.730 ? 90  LYS A N   1 
ATOM 710  C CA  ? LYS A 1  90 ? -12.520   8.376   5.594 1.000 96.730 ? 90  LYS A CA  1 
ATOM 711  C C   ? LYS A 1  90 ? -13.626   7.435   6.061 1.000 96.730 ? 90  LYS A C   1 
ATOM 712  C CB  ? LYS A 1  90 ? -12.972   9.830   5.742 1.000 96.730 ? 90  LYS A CB  1 
ATOM 713  O O   ? LYS A 1  90 ? -14.712   7.408   5.479 1.000 96.730 ? 90  LYS A O   1 
ATOM 714  C CG  ? LYS A 1  90 ? -13.370  10.213   7.160 1.000 96.730 ? 90  LYS A CG  1 
ATOM 715  C CD  ? LYS A 1  90 ? -12.151  10.376   8.058 1.000 96.730 ? 90  LYS A CD  1 
ATOM 716  C CE  ? LYS A 1  90 ? -12.528  10.963   9.412 1.000 96.730 ? 90  LYS A CE  1 
ATOM 717  N NZ  ? LYS A 1  90 ? -11.337  11.117  10.300 1.000 96.730 ? 90  LYS A NZ  1 
ATOM 718  N N   ? MET A 1  91 ? -13.285   6.708   7.121 1.000 96.920 ? 91  MET A N   1 
ATOM 719  C CA  ? MET A 1  91 ? -14.238   5.734   7.648 1.000 96.920 ? 91  MET A CA  1 
ATOM 720  C C   ? MET A 1  91 ? -15.250   6.407   8.569 1.000 96.920 ? 91  MET A C   1 
ATOM 721  C CB  ? MET A 1  91 ? -13.507   4.619   8.399 1.000 96.920 ? 91  MET A CB  1 
ATOM 722  O O   ? MET A 1  91 ? -14.948   7.425   9.193 1.000 96.920 ? 91  MET A O   1 
ATOM 723  C CG  ? MET A 1  91 ? -12.531   3.836   7.536 1.000 96.920 ? 91  MET A CG  1 
ATOM 724  S SD  ? MET A 1  91 ? -11.700   2.487   8.462 1.000 96.920 ? 91  MET A SD  1 
ATOM 725  C CE  ? MET A 1  91 ? -10.699   3.463   9.619 1.000 96.920 ? 91  MET A CE  1 
ATOM 726  N N   ? ARG A 1  92 ? -16.495   5.876   8.651 1.000 96.720 ? 92  ARG A N   1 
ATOM 727  C CA  ? ARG A 1  92 ? -17.582   6.420   9.459 1.000 96.720 ? 92  ARG A CA  1 
ATOM 728  C C   ? ARG A 1  92 ? -17.191   6.485  10.931 1.000 96.720 ? 92  ARG A C   1 
ATOM 729  C CB  ? ARG A 1  92 ? -18.850   5.579   9.290 1.000 96.720 ? 92  ARG A CB  1 
ATOM 730  O O   ? ARG A 1  92 ? -17.567   7.422  11.638 1.000 96.720 ? 92  ARG A O   1 
ATOM 731  C CG  ? ARG A 1  92 ? -20.085   6.193   9.929 1.000 96.720 ? 92  ARG A CG  1 
ATOM 732  C CD  ? ARG A 1  92 ? -21.344   5.405   9.594 1.000 96.720 ? 92  ARG A CD  1 
ATOM 733  N NE  ? ARG A 1  92 ? -22.529   5.995  10.210 1.000 96.720 ? 92  ARG A NE  1 
ATOM 734  N NH1 ? ARG A 1  92 ? -24.034   4.636   9.103 1.000 96.720 ? 92  ARG A NH1 1 
ATOM 735  N NH2 ? ARG A 1  92 ? -24.785   6.221  10.579 1.000 96.720 ? 92  ARG A NH2 1 
ATOM 736  C CZ  ? ARG A 1  92 ? -23.780   5.616   9.963 1.000 96.720 ? 92  ARG A CZ  1 
ATOM 737  N N   ? HIS A 1  93 ? -16.453   5.487  11.499 1.000 96.970 ? 93  HIS A N   1 
ATOM 738  C CA  ? HIS A 1  93 ? -15.898   5.506  12.848 1.000 96.970 ? 93  HIS A CA  1 
ATOM 739  C C   ? HIS A 1  93 ? -14.448   5.034  12.853 1.000 96.970 ? 93  HIS A C   1 
ATOM 740  C CB  ? HIS A 1  93 ? -16.738   4.635  13.784 1.000 96.970 ? 93  HIS A CB  1 
ATOM 741  O O   ? HIS A 1  93 ? -14.026   4.301  11.956 1.000 96.970 ? 93  HIS A O   1 
ATOM 742  C CG  ? HIS A 1  93 ? -18.192   4.983  13.784 1.000 96.970 ? 93  HIS A CG  1 
ATOM 743  C CD2 ? HIS A 1  93 ? -19.260   4.338  13.258 1.000 96.970 ? 93  HIS A CD2 1 
ATOM 744  N ND1 ? HIS A 1  93 ? -18.684   6.124  14.379 1.000 96.970 ? 93  HIS A ND1 1 
ATOM 745  C CE1 ? HIS A 1  93 ? -19.996   6.166  14.219 1.000 96.970 ? 93  HIS A CE1 1 
ATOM 746  N NE2 ? HIS A 1  93 ? -20.371   5.094  13.541 1.000 96.970 ? 93  HIS A NE2 1 
ATOM 747  N N   ? SER A 1  94 ? -13.714   5.561  13.899 1.000 97.880 ? 94  SER A N   1 
ATOM 748  C CA  ? SER A 1  94 ? -12.308   5.194  14.032 1.000 97.880 ? 94  SER A CA  1 
ATOM 749  C C   ? SER A 1  94 ? -12.151   3.711  14.348 1.000 97.880 ? 94  SER A C   1 
ATOM 750  C CB  ? SER A 1  94 ? -11.637   6.030  15.122 1.000 97.880 ? 94  SER A CB  1 
ATOM 751  O O   ? SER A 1  94 ? -12.990   3.125  15.035 1.000 97.880 ? 94  SER A O   1 
ATOM 752  O OG  ? SER A 1  94 ? -11.608   7.400  14.760 1.000 97.880 ? 94  SER A OG  1 
ATOM 753  N N   ? ALA A 1  95 ? -11.061   3.167  13.819 1.000 97.670 ? 95  ALA A N   1 
ATOM 754  C CA  ? ALA A 1  95 ? -10.715   1.779  14.116 1.000 97.670 ? 95  ALA A CA  1 
ATOM 755  C C   ? ALA A 1  95 ? -10.322   1.613  15.581 1.000 97.670 ? 95  ALA A C   1 
ATOM 756  C CB  ? ALA A 1  95 ?  -9.582   1.307  13.208 1.000 97.670 ? 95  ALA A CB  1 
ATOM 757  O O   ? ALA A 1  95 ?  -9.732   2.517  16.178 1.000 97.670 ? 95  ALA A O   1 
ATOM 758  N N   ? GLU A 1  96 ? -10.702   0.488  16.163 1.000 97.150 ? 96  GLU A N   1 
ATOM 759  C CA  ? GLU A 1  96 ? -10.168   0.099  17.465 1.000 97.150 ? 96  GLU A CA  1 
ATOM 760  C C   ? GLU A 1  96 ?  -8.803  -0.568  17.324 1.000 97.150 ? 96  GLU A C   1 
ATOM 761  C CB  ? GLU A 1  96 ? -11.140  -0.839  18.186 1.000 97.150 ? 96  GLU A CB  1 
ATOM 762  O O   ? GLU A 1  96 ?  -8.698  -1.674  16.790 1.000 97.150 ? 96  GLU A O   1 
ATOM 763  C CG  ? GLU A 1  96 ? -12.467  -0.188  18.549 1.000 97.150 ? 96  GLU A CG  1 
ATOM 764  C CD  ? GLU A 1  96 ? -13.432  -1.138  19.240 1.000 97.150 ? 96  GLU A CD  1 
ATOM 765  O OE1 ? GLU A 1  96 ? -14.587  -0.739  19.512 1.000 97.150 ? 96  GLU A OE1 1 
ATOM 766  O OE2 ? GLU A 1  96 ? -13.029  -2.291  19.513 1.000 97.150 ? 96  GLU A OE2 1 
ATOM 767  N N   ? LEU A 1  97 ?  -7.775   0.181  17.730 1.000 97.060 ? 97  LEU A N   1 
ATOM 768  C CA  ? LEU A 1  97 ?  -6.424  -0.346  17.574 1.000 97.060 ? 97  LEU A CA  1 
ATOM 769  C C   ? LEU A 1  97 ?  -6.136  -1.422  18.615 1.000 97.060 ? 97  LEU A C   1 
ATOM 770  C CB  ? LEU A 1  97 ?  -5.393   0.781  17.690 1.000 97.060 ? 97  LEU A CB  1 
ATOM 771  O O   ? LEU A 1  97 ?  -6.450  -1.251  19.795 1.000 97.060 ? 97  LEU A O   1 
ATOM 772  C CG  ? LEU A 1  97 ?  -5.579   1.969  16.746 1.000 97.060 ? 97  LEU A CG  1 
ATOM 773  C CD1 ? LEU A 1  97 ?  -4.411   2.941  16.880 1.000 97.060 ? 97  LEU A CD1 1 
ATOM 774  C CD2 ? LEU A 1  97 ?  -5.719   1.491  15.305 1.000 97.060 ? 97  LEU A CD2 1 
ATOM 775  N N   ? ASN A 1  98 ?  -5.467  -2.565  18.177 1.000 95.690 ? 98  ASN A N   1 
ATOM 776  C CA  ? ASN A 1  98 ?  -5.039  -3.717  18.963 1.000 95.690 ? 98  ASN A CA  1 
ATOM 777  C C   ? ASN A 1  98 ?  -3.971  -4.528  18.235 1.000 95.690 ? 98  ASN A C   1 
ATOM 778  C CB  ? ASN A 1  98 ?  -6.236  -4.606  19.309 1.000 95.690 ? 98  ASN A CB  1 
ATOM 779  O O   ? ASN A 1  98 ?  -3.357  -4.041  17.284 1.000 95.690 ? 98  ASN A O   1 
ATOM 780  C CG  ? ASN A 1  98 ?  -6.964  -5.109  18.079 1.000 95.690 ? 98  ASN A CG  1 
ATOM 781  N ND2 ? ASN A 1  98 ?  -8.286  -5.204  18.170 1.000 95.690 ? 98  ASN A ND2 1 
ATOM 782  O OD1 ? ASN A 1  98 ?  -6.345  -5.411  17.055 1.000 95.690 ? 98  ASN A OD1 1 
ATOM 783  N N   ? GLU A 1  99 ?  -3.709  -5.724  18.685 1.000 94.880 ? 99  GLU A N   1 
ATOM 784  C CA  ? GLU A 1  99 ?  -2.634  -6.524  18.107 1.000 94.880 ? 99  GLU A CA  1 
ATOM 785  C C   ? GLU A 1  99 ?  -2.923  -6.865  16.648 1.000 94.880 ? 99  GLU A C   1 
ATOM 786  C CB  ? GLU A 1  99 ?  -2.424  -7.807  18.915 1.000 94.880 ? 99  GLU A CB  1 
ATOM 787  O O   ? GLU A 1  99 ?  -2.005  -7.163  15.881 1.000 94.880 ? 99  GLU A O   1 
ATOM 788  C CG  ? GLU A 1  99 ?  -3.626  -8.740  18.910 1.000 94.880 ? 99  GLU A CG  1 
ATOM 789  C CD  ? GLU A 1  99 ?  -3.421  -9.987  19.756 1.000 94.880 ? 99  GLU A CD  1 
ATOM 790  O OE1 ? GLU A 1  99 ?  -4.422 -10.648  20.116 1.000 94.880 ? 99  GLU A OE1 1 
ATOM 791  O OE2 ? GLU A 1  99 ?  -2.251 -10.305  20.063 1.000 94.880 ? 99  GLU A OE2 1 
ATOM 792  N N   ? TRP A 1 100 ?  -4.204  -6.720  16.136 1.000 95.450 ? 100 TRP A N   1 
ATOM 793  C CA  ? TRP A 1 100 ?  -4.608  -7.124  14.793 1.000 95.450 ? 100 TRP A CA  1 
ATOM 794  C C   ? TRP A 1 100 ?  -4.804  -5.908  13.894 1.000 95.450 ? 100 TRP A C   1 
ATOM 795  C CB  ? TRP A 1 100 ?  -5.896  -7.949  14.845 1.000 95.450 ? 100 TRP A CB  1 
ATOM 796  O O   ? TRP A 1 100 ?  -4.765  -6.022  12.667 1.000 95.450 ? 100 TRP A O   1 
ATOM 797  C CG  ? TRP A 1 100 ?  -5.793  -9.187  15.685 1.000 95.450 ? 100 TRP A CG  1 
ATOM 798  C CD1 ? TRP A 1 100 ?  -6.087  -9.308  17.015 1.000 95.450 ? 100 TRP A CD1 1 
ATOM 799  C CD2 ? TRP A 1 100 ?  -5.361 -10.480  15.250 1.000 95.450 ? 100 TRP A CD2 1 
ATOM 800  C CE2 ? TRP A 1 100 ?  -5.419 -11.338  16.371 1.000 95.450 ? 100 TRP A CE2 1 
ATOM 801  C CE3 ? TRP A 1 100 ?  -4.932 -10.997  14.021 1.000 95.450 ? 100 TRP A CE3 1 
ATOM 802  N NE1 ? TRP A 1 100 ?  -5.864 -10.599  17.433 1.000 95.450 ? 100 TRP A NE1 1 
ATOM 803  C CH2 ? TRP A 1 100 ?  -4.645 -13.167  15.083 1.000 95.450 ? 100 TRP A CH2 1 
ATOM 804  C CZ2 ? TRP A 1 100 ?  -5.061 -12.687  16.298 1.000 95.450 ? 100 TRP A CZ2 1 
ATOM 805  C CZ3 ? TRP A 1 100 ?  -4.577 -12.340  13.950 1.000 95.450 ? 100 TRP A CZ3 1 
ATOM 806  N N   ? VAL A 1 101 ?  -5.105  -4.781  14.588 1.000 97.620 ? 101 VAL A N   1 
ATOM 807  C CA  ? VAL A 1 101 ?  -5.384  -3.559  13.840 1.000 97.620 ? 101 VAL A CA  1 
ATOM 808  C C   ? VAL A 1 101 ?  -4.469  -2.436  14.326 1.000 97.620 ? 101 VAL A C   1 
ATOM 809  C CB  ? VAL A 1 101 ?  -6.864  -3.136  13.974 1.000 97.620 ? 101 VAL A CB  1 
ATOM 810  O O   ? VAL A 1 101 ?  -4.521  -2.048  15.496 1.000 97.620 ? 101 VAL A O   1 
ATOM 811  C CG1 ? VAL A 1 101 ?  -7.147  -1.889  13.139 1.000 97.620 ? 101 VAL A CG1 1 
ATOM 812  C CG2 ? VAL A 1 101 ?  -7.785  -4.282  13.558 1.000 97.620 ? 101 VAL A CG2 1 
ATOM 813  N N   ? GLY A 1 102 ?  -3.623  -1.985  13.330 1.000 97.820 ? 102 GLY A N   1 
ATOM 814  C CA  ? GLY A 1 102 ?  -2.706  -0.894  13.613 1.000 97.820 ? 102 GLY A CA  1 
ATOM 815  C C   ? GLY A 1 102 ?  -2.405  -0.037  12.398 1.000 97.820 ? 102 GLY A C   1 
ATOM 816  O O   ? GLY A 1 102 ?  -2.793  -0.378  11.279 1.000 97.820 ? 102 GLY A O   1 
ATOM 817  N N   ? THR A 1 103 ?  -1.725   1.104  12.655 1.000 98.280 ? 103 THR A N   1 
ATOM 818  C CA  ? THR A 1 103 ?  -1.346   2.003  11.570 1.000 98.280 ? 103 THR A CA  1 
ATOM 819  C C   ? THR A 1 103 ?   0.121   1.814  11.198 1.000 98.280 ? 103 THR A C   1 
ATOM 820  C CB  ? THR A 1 103 ?  -1.596   3.474  11.950 1.000 98.280 ? 103 THR A CB  1 
ATOM 821  O O   ? THR A 1 103 ?   0.897   1.254  11.975 1.000 98.280 ? 103 THR A O   1 
ATOM 822  C CG2 ? THR A 1 103 ?  -3.048   3.696  12.364 1.000 98.280 ? 103 THR A CG2 1 
ATOM 823  O OG1 ? THR A 1 103 ?  -0.740   3.831  13.042 1.000 98.280 ? 103 THR A OG1 1 
ATOM 824  N N   ? ILE A 1 104 ?   0.440   2.279   9.983 1.000 98.170 ? 104 ILE A N   1 
ATOM 825  C CA  ? ILE A 1 104 ?   1.822   2.243   9.517 1.000 98.170 ? 104 ILE A CA  1 
ATOM 826  C C   ? ILE A 1 104 ?   2.260   3.644   9.095 1.000 98.170 ? 104 ILE A C   1 
ATOM 827  C CB  ? ILE A 1 104 ?   1.998   1.251   8.346 1.000 98.170 ? 104 ILE A CB  1 
ATOM 828  O O   ? ILE A 1 104 ?   1.473   4.401   8.522 1.000 98.170 ? 104 ILE A O   1 
ATOM 829  C CG1 ? ILE A 1 104 ?   3.486   0.979   8.096 1.000 98.170 ? 104 ILE A CG1 1 
ATOM 830  C CG2 ? ILE A 1 104 ?   1.318   1.782   7.081 1.000 98.170 ? 104 ILE A CG2 1 
ATOM 831  C CD1 ? ILE A 1 104 ?   3.754  -0.240   7.225 1.000 98.170 ? 104 ILE A CD1 1 
ATOM 832  N N   ? PRO A 1 105 ?   3.544   3.993   9.439 1.000 97.680 ? 105 PRO A N   1 
ATOM 833  C CA  ? PRO A 1 105 ?   3.999   5.352   9.134 1.000 97.680 ? 105 PRO A CA  1 
ATOM 834  C C   ? PRO A 1 105 ?   4.190   5.589   7.638 1.000 97.680 ? 105 PRO A C   1 
ATOM 835  C CB  ? PRO A 1 105 ?   5.334   5.452   9.877 1.000 97.680 ? 105 PRO A CB  1 
ATOM 836  O O   ? PRO A 1 105 ?   4.503   4.654   6.896 1.000 97.680 ? 105 PRO A O   1 
ATOM 837  C CG  ? PRO A 1 105 ?   5.833   4.045   9.956 1.000 97.680 ? 105 PRO A CG  1 
ATOM 838  C CD  ? PRO A 1 105 ?   4.651   3.124  10.049 1.000 97.680 ? 105 PRO A CD  1 
ATOM 839  N N   ? LEU A 1 106 ?   4.018   6.923   7.217 1.000 97.540 ? 106 LEU A N   1 
ATOM 840  C CA  ? LEU A 1 106 ?   4.318   7.368   5.860 1.000 97.540 ? 106 LEU A CA  1 
ATOM 841  C C   ? LEU A 1 106 ?   5.802   7.685   5.707 1.000 97.540 ? 106 LEU A C   1 
ATOM 842  C CB  ? LEU A 1 106 ?   3.482   8.600   5.503 1.000 97.540 ? 106 LEU A CB  1 
ATOM 843  O O   ? LEU A 1 106 ?   6.451   8.117   6.662 1.000 97.540 ? 106 LEU A O   1 
ATOM 844  C CG  ? LEU A 1 106 ?   1.965   8.404   5.470 1.000 97.540 ? 106 LEU A CG  1 
ATOM 845  C CD1 ? LEU A 1 106 ?   1.262   9.742   5.267 1.000 97.540 ? 106 LEU A CD1 1 
ATOM 846  C CD2 ? LEU A 1 106 ?   1.577   7.418   4.373 1.000 97.540 ? 106 LEU A CD2 1 
ATOM 847  N N   ? PRO A 1 107 ?   6.376   7.429   4.527 1.000 96.450 ? 107 PRO A N   1 
ATOM 848  C CA  ? PRO A 1 107 ?   7.809   7.658   4.326 1.000 96.450 ? 107 PRO A CA  1 
ATOM 849  C C   ? PRO A 1 107 ?   8.175   9.140   4.325 1.000 96.450 ? 107 PRO A C   1 
ATOM 850  C CB  ? PRO A 1 107 ?   8.078   7.027   2.958 1.000 96.450 ? 107 PRO A CB  1 
ATOM 851  O O   ? PRO A 1 107 ?   7.393   9.973   3.861 1.000 96.450 ? 107 PRO A O   1 
ATOM 852  C CG  ? PRO A 1 107 ?   6.796   7.183   2.206 1.000 96.450 ? 107 PRO A CG  1 
ATOM 853  C CD  ? PRO A 1 107 ?   5.656   7.027   3.171 1.000 96.450 ? 107 PRO A CD  1 
ATOM 854  N N   ? GLU A 1 108 ?   9.386   9.492   4.814 1.000 91.250 ? 108 GLU A N   1 
ATOM 855  C CA  ? GLU A 1 108 ?   9.927  10.848   4.781 1.000 91.250 ? 108 GLU A CA  1 
ATOM 856  C C   ? GLU A 1 108 ?  10.801  11.064   3.549 1.000 91.250 ? 108 GLU A C   1 
ATOM 857  C CB  ? GLU A 1 108 ?  10.729  11.139   6.052 1.000 91.250 ? 108 GLU A CB  1 
ATOM 858  O O   ? GLU A 1 108 ?  10.889  12.179   3.032 1.000 91.250 ? 108 GLU A O   1 
ATOM 859  C CG  ? GLU A 1 108 ?   9.882  11.189   7.315 1.000 91.250 ? 108 GLU A CG  1 
ATOM 860  C CD  ? GLU A 1 108 ?  10.686  11.511   8.565 1.000 91.250 ? 108 GLU A CD  1 
ATOM 861  O OE1 ? GLU A 1 108 ?  10.098  11.565   9.668 1.000 91.250 ? 108 GLU A OE1 1 
ATOM 862  O OE2 ? GLU A 1 108 ?  11.915  11.712   8.438 1.000 91.250 ? 108 GLU A OE2 1 
ATOM 863  N N   ? VAL A 1 109 ?  11.377   9.894   3.143 1.000 91.190 ? 109 VAL A N   1 
ATOM 864  C CA  ? VAL A 1 109 ?  12.232   9.940   1.961 1.000 91.190 ? 109 VAL A CA  1 
ATOM 865  C C   ? VAL A 1 109 ?  11.884   8.784   1.026 1.000 91.190 ? 109 VAL A C   1 
ATOM 866  C CB  ? VAL A 1 109 ?  13.728   9.888   2.340 1.000 91.190 ? 109 VAL A CB  1 
ATOM 867  O O   ? VAL A 1 109 ?  11.389   7.746   1.470 1.000 91.190 ? 109 VAL A O   1 
ATOM 868  C CG1 ? VAL A 1 109 ?  14.119  11.109   3.171 1.000 91.190 ? 109 VAL A CG1 1 
ATOM 869  C CG2 ? VAL A 1 109 ?  14.041   8.599   3.100 1.000 91.190 ? 109 VAL A CG2 1 
ATOM 870  N N   ? PRO A 1 110 ?  12.208   9.088  -0.265 1.000 92.520 ? 110 PRO A N   1 
ATOM 871  C CA  ? PRO A 1 110 ?  11.991   7.992  -1.212 1.000 92.520 ? 110 PRO A CA  1 
ATOM 872  C C   ? PRO A 1 110 ?  12.884   6.786  -0.933 1.000 92.520 ? 110 PRO A C   1 
ATOM 873  C CB  ? PRO A 1 110 ?  12.332   8.623  -2.565 1.000 92.520 ? 110 PRO A CB  1 
ATOM 874  O O   ? PRO A 1 110 ?  13.980   6.937  -0.387 1.000 92.520 ? 110 PRO A O   1 
ATOM 875  C CG  ? PRO A 1 110 ?  12.188  10.094  -2.347 1.000 92.520 ? 110 PRO A CG  1 
ATOM 876  C CD  ? PRO A 1 110 ?  12.537  10.402  -0.920 1.000 92.520 ? 110 PRO A CD  1 
ATOM 877  N N   ? VAL A 1 111 ?  12.432   5.580  -1.331 1.000 94.980 ? 111 VAL A N   1 
ATOM 878  C CA  ? VAL A 1 111 ?  13.185   4.341  -1.163 1.000 94.980 ? 111 VAL A CA  1 
ATOM 879  C C   ? VAL A 1 111 ?  14.139   4.153  -2.340 1.000 94.980 ? 111 VAL A C   1 
ATOM 880  C CB  ? VAL A 1 111 ?  12.248   3.120  -1.035 1.000 94.980 ? 111 VAL A CB  1 
ATOM 881  O O   ? VAL A 1 111 ?  13.887   4.654  -3.438 1.000 94.980 ? 111 VAL A O   1 
ATOM 882  C CG1 ? VAL A 1 111 ?  11.523   2.855  -2.353 1.000 94.980 ? 111 VAL A CG1 1 
ATOM 883  C CG2 ? VAL A 1 111 ?  13.036   1.886  -0.598 1.000 94.980 ? 111 VAL A CG2 1 
ATOM 884  N N   ? VAL A 1 112 ?  15.295   3.488  -2.173 1.000 92.920 ? 112 VAL A N   1 
ATOM 885  C CA  ? VAL A 1 112 ?  16.294   3.328  -3.225 1.000 92.920 ? 112 VAL A CA  1 
ATOM 886  C C   ? VAL A 1 112 ?  16.235   1.907  -3.782 1.000 92.920 ? 112 VAL A C   1 
ATOM 887  C CB  ? VAL A 1 112 ?  17.717   3.638  -2.708 1.000 92.920 ? 112 VAL A CB  1 
ATOM 888  O O   ? VAL A 1 112 ?  15.842   0.974  -3.078 1.000 92.920 ? 112 VAL A O   1 
ATOM 889  C CG1 ? VAL A 1 112 ?  17.819   5.090  -2.245 1.000 92.920 ? 112 VAL A CG1 1 
ATOM 890  C CG2 ? VAL A 1 112 ?  18.092   2.685  -1.574 1.000 92.920 ? 112 VAL A CG2 1 
ATOM 891  N N   ? PRO A 1 113 ?  16.649   1.764  -5.038 1.000 94.810 ? 113 PRO A N   1 
ATOM 892  C CA  ? PRO A 1 113 ?  16.735   0.423  -5.621 1.000 94.810 ? 113 PRO A CA  1 
ATOM 893  C C   ? PRO A 1 113 ?  17.636  -0.513  -4.818 1.000 94.810 ? 113 PRO A C   1 
ATOM 894  C CB  ? PRO A 1 113 ?  17.318   0.681  -7.013 1.000 94.810 ? 113 PRO A CB  1 
ATOM 895  O O   ? PRO A 1 113 ?  18.682  -0.091  -4.318 1.000 94.810 ? 113 PRO A O   1 
ATOM 896  C CG  ? PRO A 1 113 ?  16.883   2.068  -7.359 1.000 94.810 ? 113 PRO A CG  1 
ATOM 897  C CD  ? PRO A 1 113 ?  16.906   2.901  -6.109 1.000 94.810 ? 113 PRO A CD  1 
ATOM 898  N N   ? GLY A 1 114 ?  17.189  -1.794  -4.657 1.000 93.880 ? 114 GLY A N   1 
ATOM 899  C CA  ? GLY A 1 114 ?  17.911  -2.797  -3.890 1.000 93.880 ? 114 GLY A CA  1 
ATOM 900  C C   ? GLY A 1 114 ?  17.335  -3.017  -2.504 1.000 93.880 ? 114 GLY A C   1 
ATOM 901  O O   ? GLY A 1 114 ?  17.666  -4.000  -1.838 1.000 93.880 ? 114 GLY A O   1 
ATOM 902  N N   ? SER A 1 115 ?  16.534  -2.051  -2.046 1.000 95.300 ? 115 SER A N   1 
ATOM 903  C CA  ? SER A 1 115 ?  15.875  -2.187  -0.751 1.000 95.300 ? 115 SER A CA  1 
ATOM 904  C C   ? SER A 1 115 ?  14.943  -3.393  -0.728 1.000 95.300 ? 115 SER A C   1 
ATOM 905  C CB  ? SER A 1 115 ?  15.090  -0.919  -0.413 1.000 95.300 ? 115 SER A CB  1 
ATOM 906  O O   ? SER A 1 115 ?  14.241  -3.661  -1.706 1.000 95.300 ? 115 SER A O   1 
ATOM 907  O OG  ? SER A 1 115 ?  15.957   0.198  -0.311 1.000 95.300 ? 115 SER A OG  1 
ATOM 908  N N   ? LYS A 1 116 ?  14.978  -4.099   0.372 1.000 94.680 ? 116 LYS A N   1 
ATOM 909  C CA  ? LYS A 1 116 ?  14.090  -5.241   0.571 1.000 94.680 ? 116 LYS A CA  1 
ATOM 910  C C   ? LYS A 1 116 ?  12.754  -4.802   1.164 1.000 94.680 ? 116 LYS A C   1 
ATOM 911  C CB  ? LYS A 1 116 ?  14.749  -6.282   1.477 1.000 94.680 ? 116 LYS A CB  1 
ATOM 912  O O   ? LYS A 1 116 ?  12.717  -4.165   2.219 1.000 94.680 ? 116 LYS A O   1 
ATOM 913  C CG  ? LYS A 1 116 ?  16.073  -6.814   0.948 1.000 94.680 ? 116 LYS A CG  1 
ATOM 914  C CD  ? LYS A 1 116 ?  15.881  -7.626  -0.326 1.000 94.680 ? 116 LYS A CD  1 
ATOM 915  C CE  ? LYS A 1 116 ?  17.188  -8.251  -0.795 1.000 94.680 ? 116 LYS A CE  1 
ATOM 916  N NZ  ? LYS A 1 116 ?  17.041  -8.908  -2.128 1.000 94.680 ? 116 LYS A NZ  1 
ATOM 917  N N   ? CYS A 1 117 ?  11.726  -5.184   0.529 1.000 95.910 ? 117 CYS A N   1 
ATOM 918  C CA  ? CYS A 1 117 ?  10.378  -4.785   0.916 1.000 95.910 ? 117 CYS A CA  1 
ATOM 919  C C   ? CYS A 1 117 ?   9.435  -5.983   0.919 1.000 95.910 ? 117 CYS A C   1 
ATOM 920  C CB  ? CYS A 1 117 ?   9.845  -3.708  -0.028 1.000 95.910 ? 117 CYS A CB  1 
ATOM 921  O O   ? CYS A 1 117 ?   9.792  -7.061   0.443 1.000 95.910 ? 117 CYS A O   1 
ATOM 922  S SG  ? CYS A 1 117 ?  10.899  -2.245  -0.131 1.000 95.910 ? 117 CYS A SG  1 
ATOM 923  N N   ? SER A 1 118 ?   8.258  -5.764   1.463 1.000 94.890 ? 118 SER A N   1 
ATOM 924  C CA  ? SER A 1 118 ?   7.215  -6.784   1.430 1.000 94.890 ? 118 SER A CA  1 
ATOM 925  C C   ? SER A 1 118 ?   5.900  -6.213   0.908 1.000 94.890 ? 118 SER A C   1 
ATOM 926  C CB  ? SER A 1 118 ?   7.004  -7.381   2.821 1.000 94.890 ? 118 SER A CB  1 
ATOM 927  O O   ? SER A 1 118 ?   5.608  -5.032   1.107 1.000 94.890 ? 118 SER A O   1 
ATOM 928  O OG  ? SER A 1 118 ?   6.488  -6.408   3.714 1.000 94.890 ? 118 SER A OG  1 
ATOM 929  N N   ? VAL A 1 119 ?   5.210  -7.055   0.233 1.000 95.100 ? 119 VAL A N   1 
ATOM 930  C CA  ? VAL A 1 119 ?   3.867  -6.723  -0.233 1.000 95.100 ? 119 VAL A CA  1 
ATOM 931  C C   ? VAL A 1 119 ?   2.863  -7.730   0.322 1.000 95.100 ? 119 VAL A C   1 
ATOM 932  C CB  ? VAL A 1 119 ?   3.794  -6.692  -1.776 1.000 95.100 ? 119 VAL A CB  1 
ATOM 933  O O   ? VAL A 1 119 ?   3.177  -8.914   0.466 1.000 95.100 ? 119 VAL A O   1 
ATOM 934  C CG1 ? VAL A 1 119 ?   4.114  -8.067  -2.360 1.000 95.100 ? 119 VAL A CG1 1 
ATOM 935  C CG2 ? VAL A 1 119 ?   2.415  -6.221  -2.235 1.000 95.100 ? 119 VAL A CG2 1 
ATOM 936  N N   ? ALA A 1 120 ?   1.728  -7.215   0.709 1.000 94.170 ? 120 ALA A N   1 
ATOM 937  C CA  ? ALA A 1 120 ?   0.684  -8.076   1.257 1.000 94.170 ? 120 ALA A CA  1 
ATOM 938  C C   ? ALA A 1 120 ?  -0.660  -7.803   0.588 1.000 94.170 ? 120 ALA A C   1 
ATOM 939  C CB  ? ALA A 1 120 ?   0.572  -7.880   2.767 1.000 94.170 ? 120 ALA A CB  1 
ATOM 940  O O   ? ALA A 1 120 ?  -0.938  -6.674   0.178 1.000 94.170 ? 120 ALA A O   1 
ATOM 941  N N   ? GLY A 1 121 ?  -1.479  -8.874   0.487 1.000 92.940 ? 121 GLY A N   1 
ATOM 942  C CA  ? GLY A 1 121 ?  -2.792  -8.692  -0.111 1.000 92.940 ? 121 GLY A CA  1 
ATOM 943  C C   ? GLY A 1 121 ?  -3.586  -9.981  -0.210 1.000 92.940 ? 121 GLY A C   1 
ATOM 944  O O   ? GLY A 1 121 ?  -3.075 -11.057   0.105 1.000 92.940 ? 121 GLY A O   1 
ATOM 945  N N   ? TRP A 1 122 ?  -4.917  -9.854  -0.576 1.000 90.480 ? 122 TRP A N   1 
ATOM 946  C CA  ? TRP A 1 122 ?  -5.848 -10.969  -0.711 1.000 90.480 ? 122 TRP A CA  1 
ATOM 947  C C   ? TRP A 1 122 ?  -6.234 -11.183  -2.171 1.000 90.480 ? 122 TRP A C   1 
ATOM 948  C CB  ? TRP A 1 122 ?  -7.104 -10.726   0.132 1.000 90.480 ? 122 TRP A CB  1 
ATOM 949  O O   ? TRP A 1 122 ?  -7.294 -11.741  -2.464 1.000 90.480 ? 122 TRP A O   1 
ATOM 950  C CG  ? TRP A 1 122 ?  -6.873 -10.823   1.610 1.000 90.480 ? 122 TRP A CG  1 
ATOM 951  C CD1 ? TRP A 1 122 ?  -6.946 -11.948   2.383 1.000 90.480 ? 122 TRP A CD1 1 
ATOM 952  C CD2 ? TRP A 1 122 ?  -6.536  -9.749   2.494 1.000 90.480 ? 122 TRP A CD2 1 
ATOM 953  C CE2 ? TRP A 1 122 ?  -6.419 -10.297   3.790 1.000 90.480 ? 122 TRP A CE2 1 
ATOM 954  C CE3 ? TRP A 1 122 ?  -6.321  -8.376   2.314 1.000 90.480 ? 122 TRP A CE3 1 
ATOM 955  N NE1 ? TRP A 1 122 ?  -6.674 -11.638   3.696 1.000 90.480 ? 122 TRP A NE1 1 
ATOM 956  C CH2 ? TRP A 1 122 ?  -5.890  -8.177   4.701 1.000 90.480 ? 122 TRP A CH2 1 
ATOM 957  C CZ2 ? TRP A 1 122 ?  -6.096  -9.517   4.904 1.000 90.480 ? 122 TRP A CZ2 1 
ATOM 958  C CZ3 ? TRP A 1 122 ?  -5.999  -7.602   3.423 1.000 90.480 ? 122 TRP A CZ3 1 
ATOM 959  N N   ? GLY A 1 123 ?  -5.385 -10.665  -3.150 1.000 81.250 ? 123 GLY A N   1 
ATOM 960  C CA  ? GLY A 1 123 ?  -5.631 -10.826  -4.574 1.000 81.250 ? 123 GLY A CA  1 
ATOM 961  C C   ? GLY A 1 123 ?  -5.399 -12.243  -5.064 1.000 81.250 ? 123 GLY A C   1 
ATOM 962  O O   ? GLY A 1 123 ?  -5.527 -13.199  -4.297 1.000 81.250 ? 123 GLY A O   1 
ATOM 963  N N   ? ARG A 1 124 ?  -5.189 -12.523  -6.376 1.000 77.090 ? 124 ARG A N   1 
ATOM 964  C CA  ? ARG A 1 124 ?  -4.976 -13.836  -6.977 1.000 77.090 ? 124 ARG A CA  1 
ATOM 965  C C   ? ARG A 1 124 ?  -3.560 -14.337  -6.711 1.000 77.090 ? 124 ARG A C   1 
ATOM 966  C CB  ? ARG A 1 124 ?  -5.240 -13.788  -8.484 1.000 77.090 ? 124 ARG A CB  1 
ATOM 967  O O   ? ARG A 1 124 ?  -2.614 -13.547  -6.672 1.000 77.090 ? 124 ARG A O   1 
ATOM 968  C CG  ? ARG A 1 124 ?  -6.699 -13.563  -8.846 1.000 77.090 ? 124 ARG A CG  1 
ATOM 969  C CD  ? ARG A 1 124 ?  -6.927 -13.654 -10.349 1.000 77.090 ? 124 ARG A CD  1 
ATOM 970  N NE  ? ARG A 1 124 ?  -8.335 -13.470 -10.692 1.000 77.090 ? 124 ARG A NE  1 
ATOM 971  N NH1 ? ARG A 1 124 ?  -8.070 -13.985 -12.928 1.000 77.090 ? 124 ARG A NH1 1 
ATOM 972  N NH2 ? ARG A 1 124 ? -10.140 -13.438 -12.111 1.000 77.090 ? 124 ARG A NH2 1 
ATOM 973  C CZ  ? ARG A 1 124 ?  -8.845 -13.631 -11.910 1.000 77.090 ? 124 ARG A CZ  1 
ATOM 974  N N   ? THR A 1 125 ?  -3.401 -15.723  -6.509 1.000 68.950 ? 125 THR A N   1 
ATOM 975  C CA  ? THR A 1 125 ?  -2.115 -16.376  -6.291 1.000 68.950 ? 125 THR A CA  1 
ATOM 976  C C   ? THR A 1 125 ?  -1.661 -17.110  -7.549 1.000 68.950 ? 125 THR A C   1 
ATOM 977  C CB  ? THR A 1 125 ?  -2.184 -17.366  -5.113 1.000 68.950 ? 125 THR A CB  1 
ATOM 978  O O   ? THR A 1 125 ?  -0.588 -17.716  -7.568 1.000 68.950 ? 125 THR A O   1 
ATOM 979  C CG2 ? THR A 1 125 ?  -2.465 -16.641  -3.801 1.000 68.950 ? 125 THR A CG2 1 
ATOM 980  O OG1 ? THR A 1 125 ?  -3.231 -18.315  -5.355 1.000 68.950 ? 125 THR A OG1 1 
ATOM 981  N N   ? GLY A 1 126 ?  -2.449 -16.998  -8.691 1.000 64.840 ? 126 GLY A N   1 
ATOM 982  C CA  ? GLY A 1 126 ?  -2.308 -17.559 -10.026 1.000 64.840 ? 126 GLY A CA  1 
ATOM 983  C C   ? GLY A 1 126 ?  -3.406 -17.120 -10.976 1.000 64.840 ? 126 GLY A C   1 
ATOM 984  O O   ? GLY A 1 126 ?  -4.229 -16.269 -10.632 1.000 64.840 ? 126 GLY A O   1 
ATOM 985  N N   ? ALA A 1 127 ?  -3.351 -17.591 -12.250 1.000 65.870 ? 127 ALA A N   1 
ATOM 986  C CA  ? ALA A 1 127 ?  -4.277 -17.181 -13.303 1.000 65.870 ? 127 ALA A CA  1 
ATOM 987  C C   ? ALA A 1 127 ?  -5.722 -17.467 -12.905 1.000 65.870 ? 127 ALA A C   1 
ATOM 988  C CB  ? ALA A 1 127 ?  -3.939 -17.889 -14.613 1.000 65.870 ? 127 ALA A CB  1 
ATOM 989  O O   ? ALA A 1 127 ?  -6.620 -16.672 -13.191 1.000 65.870 ? 127 ALA A O   1 
ATOM 990  N N   ? ASN A 1 128 ?  -6.010 -18.372 -11.912 1.000 66.730 ? 128 ASN A N   1 
ATOM 991  C CA  ? ASN A 1 128 ?  -7.385 -18.695 -11.544 1.000 66.730 ? 128 ASN A CA  1 
ATOM 992  C C   ? ASN A 1 128 ?  -7.491 -19.100 -10.076 1.000 66.730 ? 128 ASN A C   1 
ATOM 993  C CB  ? ASN A 1 128 ?  -7.934 -19.805 -12.442 1.000 66.730 ? 128 ASN A CB  1 
ATOM 994  O O   ? ASN A 1 128 ?  -8.453 -19.759  -9.678 1.000 66.730 ? 128 ASN A O   1 
ATOM 995  C CG  ? ASN A 1 128 ?  -8.070 -19.371 -13.889 1.000 66.730 ? 128 ASN A CG  1 
ATOM 996  N ND2 ? ASN A 1 128 ?  -7.747 -20.271 -14.810 1.000 66.730 ? 128 ASN A ND2 1 
ATOM 997  O OD1 ? ASN A 1 128 ?  -8.462 -18.237 -14.176 1.000 66.730 ? 128 ASN A OD1 1 
ATOM 998  N N   ? THR A 1 129 ?  -6.441 -18.804  -9.318 1.000 73.020 ? 129 THR A N   1 
ATOM 999  C CA  ? THR A 1 129 ?  -6.464 -19.252  -7.930 1.000 73.020 ? 129 THR A CA  1 
ATOM 1000 C C   ? THR A 1 129 ?  -6.546 -18.061  -6.979 1.000 73.020 ? 129 THR A C   1 
ATOM 1001 C CB  ? THR A 1 129 ?  -5.221 -20.096  -7.594 1.000 73.020 ? 129 THR A CB  1 
ATOM 1002 O O   ? THR A 1 129 ?  -5.735 -17.136  -7.063 1.000 73.020 ? 129 THR A O   1 
ATOM 1003 C CG2 ? THR A 1 129 ?  -5.392 -20.821  -6.264 1.000 73.020 ? 129 THR A CG2 1 
ATOM 1004 O OG1 ? THR A 1 129 ?  -5.014 -21.064  -8.630 1.000 73.020 ? 129 THR A OG1 1 
ATOM 1005 N N   ? ARG A 1 130 ?  -7.678 -18.031  -6.138 1.000 76.520 ? 130 ARG A N   1 
ATOM 1006 C CA  ? ARG A 1 130 ?  -7.872 -17.042  -5.084 1.000 76.520 ? 130 ARG A CA  1 
ATOM 1007 C C   ? ARG A 1 130 ?  -7.753 -17.681  -3.704 1.000 76.520 ? 130 ARG A C   1 
ATOM 1008 C CB  ? ARG A 1 130 ?  -9.234 -16.360  -5.229 1.000 76.520 ? 130 ARG A CB  1 
ATOM 1009 O O   ? ARG A 1 130 ?  -7.980 -18.882  -3.549 1.000 76.520 ? 130 ARG A O   1 
ATOM 1010 C CG  ? ARG A 1 130 ?  -9.340 -15.448  -6.442 1.000 76.520 ? 130 ARG A CG  1 
ATOM 1011 C CD  ? ARG A 1 130 ? -10.719 -14.812  -6.550 1.000 76.520 ? 130 ARG A CD  1 
ATOM 1012 N NE  ? ARG A 1 130 ? -10.783 -13.541  -5.833 1.000 76.520 ? 130 ARG A NE  1 
ATOM 1013 N NH1 ? ARG A 1 130 ? -12.684 -12.792  -6.912 1.000 76.520 ? 130 ARG A NH1 1 
ATOM 1014 N NH2 ? ARG A 1 130 ? -11.679 -11.491  -5.314 1.000 76.520 ? 130 ARG A NH2 1 
ATOM 1015 C CZ  ? ARG A 1 130 ? -11.715 -12.611  -6.021 1.000 76.520 ? 130 ARG A CZ  1 
ATOM 1016 N N   ? THR A 1 131 ?  -7.233 -16.968  -2.706 1.000 82.900 ? 131 THR A N   1 
ATOM 1017 C CA  ? THR A 1 131 ?  -7.194 -17.451  -1.330 1.000 82.900 ? 131 THR A CA  1 
ATOM 1018 C C   ? THR A 1 131 ?  -7.955 -16.507  -0.404 1.000 82.900 ? 131 THR A C   1 
ATOM 1019 C CB  ? THR A 1 131 ?  -5.744 -17.604  -0.833 1.000 82.900 ? 131 THR A CB  1 
ATOM 1020 O O   ? THR A 1 131 ?  -8.057 -15.309  -0.678 1.000 82.900 ? 131 THR A O   1 
ATOM 1021 C CG2 ? THR A 1 131 ?  -5.012 -16.267  -0.852 1.000 82.900 ? 131 THR A CG2 1 
ATOM 1022 O OG1 ? THR A 1 131 ?  -5.757 -18.111   0.508 1.000 82.900 ? 131 THR A OG1 1 
ATOM 1023 N N   ? ASP A 1 132 ?  -8.517 -17.111   0.699 1.000 87.700 ? 132 ASP A N   1 
ATOM 1024 C CA  ? ASP A 1 132 ?  -9.225 -16.318   1.699 1.000 87.700 ? 132 ASP A CA  1 
ATOM 1025 C C   ? ASP A 1 132 ?  -8.290 -15.902   2.833 1.000 87.700 ? 132 ASP A C   1 
ATOM 1026 C CB  ? ASP A 1 132 ? -10.416 -17.099   2.258 1.000 87.700 ? 132 ASP A CB  1 
ATOM 1027 O O   ? ASP A 1 132 ?  -8.710 -15.226   3.774 1.000 87.700 ? 132 ASP A O   1 
ATOM 1028 C CG  ? ASP A 1 132 ? -11.501 -17.346   1.225 1.000 87.700 ? 132 ASP A CG  1 
ATOM 1029 O OD1 ? ASP A 1 132 ? -11.833 -16.418   0.455 1.000 87.700 ? 132 ASP A OD1 1 
ATOM 1030 O OD2 ? ASP A 1 132 ? -12.032 -18.477   1.183 1.000 87.700 ? 132 ASP A OD2 1 
ATOM 1031 N N   ? VAL A 1 133 ?  -7.005 -16.323   2.714 1.000 91.600 ? 133 VAL A N   1 
ATOM 1032 C CA  ? VAL A 1 133 ?  -6.018 -16.030   3.748 1.000 91.600 ? 133 VAL A CA  1 
ATOM 1033 C C   ? VAL A 1 133 ?  -5.038 -14.974   3.243 1.000 91.600 ? 133 VAL A C   1 
ATOM 1034 C CB  ? VAL A 1 133 ?  -5.254 -17.303   4.179 1.000 91.600 ? 133 VAL A CB  1 
ATOM 1035 O O   ? VAL A 1 133 ?  -4.664 -14.975   2.068 1.000 91.600 ? 133 VAL A O   1 
ATOM 1036 C CG1 ? VAL A 1 133 ?  -4.237 -16.977   5.272 1.000 91.600 ? 133 VAL A CG1 1 
ATOM 1037 C CG2 ? VAL A 1 133 ?  -6.232 -18.375   4.657 1.000 91.600 ? 133 VAL A CG2 1 
ATOM 1038 N N   ? LEU A 1 134 ?  -4.660 -14.029   4.077 1.000 93.520 ? 134 LEU A N   1 
ATOM 1039 C CA  ? LEU A 1 134 ?  -3.711 -12.978   3.730 1.000 93.520 ? 134 LEU A CA  1 
ATOM 1040 C C   ? LEU A 1 134 ?  -2.356 -13.571   3.356 1.000 93.520 ? 134 LEU A C   1 
ATOM 1041 C CB  ? LEU A 1 134 ?  -3.547 -11.996   4.893 1.000 93.520 ? 134 LEU A CB  1 
ATOM 1042 O O   ? LEU A 1 134 ?  -1.797 -14.373   4.107 1.000 93.520 ? 134 LEU A O   1 
ATOM 1043 C CG  ? LEU A 1 134 ?  -2.668 -10.773   4.630 1.000 93.520 ? 134 LEU A CG  1 
ATOM 1044 C CD1 ? LEU A 1 134 ?  -3.282  -9.904   3.537 1.000 93.520 ? 134 LEU A CD1 1 
ATOM 1045 C CD2 ? LEU A 1 134 ?  -2.470  -9.970   5.911 1.000 93.520 ? 134 LEU A CD2 1 
ATOM 1046 N N   ? GLN A 1 135 ?  -1.890 -13.043   2.177 1.000 94.160 ? 135 GLN A N   1 
ATOM 1047 C CA  ? GLN A 1 135 ?  -0.604 -13.507   1.667 1.000 94.160 ? 135 GLN A CA  1 
ATOM 1048 C C   ? GLN A 1 135 ?   0.422 -12.378   1.654 1.000 94.160 ? 135 GLN A C   1 
ATOM 1049 C CB  ? GLN A 1 135 ?  -0.762 -14.090   0.262 1.000 94.160 ? 135 GLN A CB  1 
ATOM 1050 O O   ? GLN A 1 135 ?   0.058 -11.202   1.596 1.000 94.160 ? 135 GLN A O   1 
ATOM 1051 C CG  ? GLN A 1 135 ?  -1.755 -15.241   0.181 1.000 94.160 ? 135 GLN A CG  1 
ATOM 1052 C CD  ? GLN A 1 135 ?  -1.275 -16.483   0.909 1.000 94.160 ? 135 GLN A CD  1 
ATOM 1053 N NE2 ? GLN A 1 135 ?  -2.143 -17.059   1.734 1.000 94.160 ? 135 GLN A NE2 1 
ATOM 1054 O OE1 ? GLN A 1 135 ?  -0.134 -16.921   0.730 1.000 94.160 ? 135 GLN A OE1 1 
ATOM 1055 N N   ? GLU A 1 136 ?   1.693 -12.755   1.639 1.000 93.630 ? 136 GLU A N   1 
ATOM 1056 C CA  ? GLU A 1 136 ?   2.767 -11.771   1.543 1.000 93.630 ? 136 GLU A CA  1 
ATOM 1057 C C   ? GLU A 1 136 ?   3.951 -12.321   0.754 1.000 93.630 ? 136 GLU A C   1 
ATOM 1058 C CB  ? GLU A 1 136 ?   3.222 -11.334   2.938 1.000 93.630 ? 136 GLU A CB  1 
ATOM 1059 O O   ? GLU A 1 136 ?   4.178 -13.533   0.729 1.000 93.630 ? 136 GLU A O   1 
ATOM 1060 C CG  ? GLU A 1 136 ?   3.925 -12.429   3.726 1.000 93.630 ? 136 GLU A CG  1 
ATOM 1061 C CD  ? GLU A 1 136 ?   4.380 -11.977   5.105 1.000 93.630 ? 136 GLU A CD  1 
ATOM 1062 O OE1 ? GLU A 1 136 ?   4.874 -12.821   5.888 1.000 93.630 ? 136 GLU A OE1 1 
ATOM 1063 O OE2 ? GLU A 1 136 ?   4.240 -10.771   5.406 1.000 93.630 ? 136 GLU A OE2 1 
ATOM 1064 N N   ? ALA A 1 137 ?   4.668 -11.390   0.149 1.000 92.120 ? 137 ALA A N   1 
ATOM 1065 C CA  ? ALA A 1 137 ?   5.862 -11.744  -0.613 1.000 92.120 ? 137 ALA A CA  1 
ATOM 1066 C C   ? ALA A 1 137 ?   6.931 -10.661  -0.492 1.000 92.120 ? 137 ALA A C   1 
ATOM 1067 C CB  ? ALA A 1 137 ?   5.508 -11.976  -2.080 1.000 92.120 ? 137 ALA A CB  1 
ATOM 1068 O O   ? ALA A 1 137 ?   6.612  -9.473  -0.407 1.000 92.120 ? 137 ALA A O   1 
ATOM 1069 N N   ? GLU A 1 138 ?   8.150 -11.157  -0.489 1.000 92.410 ? 138 GLU A N   1 
ATOM 1070 C CA  ? GLU A 1 138 ?   9.273 -10.225  -0.487 1.000 92.410 ? 138 GLU A CA  1 
ATOM 1071 C C   ? GLU A 1 138 ?   9.523  -9.660  -1.883 1.000 92.410 ? 138 GLU A C   1 
ATOM 1072 C CB  ? GLU A 1 138 ?  10.539 -10.907   0.039 1.000 92.410 ? 138 GLU A CB  1 
ATOM 1073 O O   ? GLU A 1 138 ?   9.468 -10.392  -2.873 1.000 92.410 ? 138 GLU A O   1 
ATOM 1074 C CG  ? GLU A 1 138 ?  10.483 -11.247   1.521 1.000 92.410 ? 138 GLU A CG  1 
ATOM 1075 C CD  ? GLU A 1 138 ?  11.812 -11.737   2.074 1.000 92.410 ? 138 GLU A CD  1 
ATOM 1076 O OE1 ? GLU A 1 138 ?  12.138 -11.419   3.240 1.000 92.410 ? 138 GLU A OE1 1 
ATOM 1077 O OE2 ? GLU A 1 138 ?  12.533 -12.444   1.335 1.000 92.410 ? 138 GLU A OE2 1 
ATOM 1078 N N   ? GLN A 1 139 ?   9.728  -8.352  -1.859 1.000 93.140 ? 139 GLN A N   1 
ATOM 1079 C CA  ? GLN A 1 139 ?  10.044  -7.667  -3.108 1.000 93.140 ? 139 GLN A CA  1 
ATOM 1080 C C   ? GLN A 1 139 ?  11.304  -6.818  -2.967 1.000 93.140 ? 139 GLN A C   1 
ATOM 1081 C CB  ? GLN A 1 139 ?   8.870  -6.793  -3.554 1.000 93.140 ? 139 GLN A CB  1 
ATOM 1082 O O   ? GLN A 1 139 ?  11.595  -6.305  -1.885 1.000 93.140 ? 139 GLN A O   1 
ATOM 1083 C CG  ? GLN A 1 139 ?   7.552  -7.548  -3.672 1.000 93.140 ? 139 GLN A CG  1 
ATOM 1084 C CD  ? GLN A 1 139 ?   7.471  -8.393  -4.929 1.000 93.140 ? 139 GLN A CD  1 
ATOM 1085 N NE2 ? GLN A 1 139 ?   6.930  -9.600  -4.799 1.000 93.140 ? 139 GLN A NE2 1 
ATOM 1086 O OE1 ? GLN A 1 139 ?   7.890  -7.965  -6.010 1.000 93.140 ? 139 GLN A OE1 1 
ATOM 1087 N N   ? GLU A 1 140 ?  12.078  -6.769  -4.095 1.000 94.290 ? 140 GLU A N   1 
ATOM 1088 C CA  ? GLU A 1 140 ?  13.193  -5.829  -4.155 1.000 94.290 ? 140 GLU A CA  1 
ATOM 1089 C C   ? GLU A 1 140 ?  12.856  -4.628  -5.035 1.000 94.290 ? 140 GLU A C   1 
ATOM 1090 C CB  ? GLU A 1 140 ?  14.456  -6.522  -4.673 1.000 94.290 ? 140 GLU A CB  1 
ATOM 1091 O O   ? GLU A 1 140 ?  12.316  -4.789  -6.132 1.000 94.290 ? 140 GLU A O   1 
ATOM 1092 C CG  ? GLU A 1 140 ?  15.691  -5.633  -4.671 1.000 94.290 ? 140 GLU A CG  1 
ATOM 1093 C CD  ? GLU A 1 140 ?  16.936  -6.335  -5.190 1.000 94.290 ? 140 GLU A CD  1 
ATOM 1094 O OE1 ? GLU A 1 140 ?  17.965  -5.658  -5.413 1.000 94.290 ? 140 GLU A OE1 1 
ATOM 1095 O OE2 ? GLU A 1 140 ?  16.881  -7.571  -5.377 1.000 94.290 ? 140 GLU A OE2 1 
ATOM 1096 N N   ? VAL A 1 141 ?  13.149  -3.486  -4.481 1.000 95.590 ? 141 VAL A N   1 
ATOM 1097 C CA  ? VAL A 1 141 ?  13.024  -2.298  -5.319 1.000 95.590 ? 141 VAL A CA  1 
ATOM 1098 C C   ? VAL A 1 141 ?  14.070  -2.337  -6.431 1.000 95.590 ? 141 VAL A C   1 
ATOM 1099 C CB  ? VAL A 1 141 ?  13.173  -1.001  -4.492 1.000 95.590 ? 141 VAL A CB  1 
ATOM 1100 O O   ? VAL A 1 141 ?  15.255  -2.553  -6.169 1.000 95.590 ? 141 VAL A O   1 
ATOM 1101 C CG1 ? VAL A 1 141 ?  13.129   0.227  -5.400 1.000 95.590 ? 141 VAL A CG1 1 
ATOM 1102 C CG2 ? VAL A 1 141 ?  12.083  -0.920  -3.425 1.000 95.590 ? 141 VAL A CG2 1 
ATOM 1103 N N   ? VAL A 1 142 ?  13.606  -2.127  -7.687 1.000 94.060 ? 142 VAL A N   1 
ATOM 1104 C CA  ? VAL A 1 142 ?  14.547  -2.244  -8.797 1.000 94.060 ? 142 VAL A CA  1 
ATOM 1105 C C   ? VAL A 1 142 ?  14.691  -0.894  -9.496 1.000 94.060 ? 142 VAL A C   1 
ATOM 1106 C CB  ? VAL A 1 142 ?  14.100  -3.323  -9.808 1.000 94.060 ? 142 VAL A CB  1 
ATOM 1107 O O   ? VAL A 1 142 ?  13.909   0.027  -9.249 1.000 94.060 ? 142 VAL A O   1 
ATOM 1108 C CG1 ? VAL A 1 142 ?  14.095  -4.705  -9.157 1.000 94.060 ? 142 VAL A CG1 1 
ATOM 1109 C CG2 ? VAL A 1 142 ?  12.720  -2.989 -10.370 1.000 94.060 ? 142 VAL A CG2 1 
ATOM 1110 N N   ? SER A 1 143 ?  15.652  -0.848 -10.334 1.000 93.760 ? 143 SER A N   1 
ATOM 1111 C CA  ? SER A 1 143 ?  15.931   0.399 -11.039 1.000 93.760 ? 143 SER A CA  1 
ATOM 1112 C C   ? SER A 1 143 ?  14.800   0.757 -11.997 1.000 93.760 ? 143 SER A C   1 
ATOM 1113 C CB  ? SER A 1 143 ?  17.248   0.296 -11.809 1.000 93.760 ? 143 SER A CB  1 
ATOM 1114 O O   ? SER A 1 143 ?  14.136  -0.128 -12.541 1.000 93.760 ? 143 SER A O   1 
ATOM 1115 O OG  ? SER A 1 143 ?  17.124  -0.598 -12.902 1.000 93.760 ? 143 SER A OG  1 
ATOM 1116 N N   ? ASP A 1 144 ?  14.575   2.008 -12.247 1.000 94.270 ? 144 ASP A N   1 
ATOM 1117 C CA  ? ASP A 1 144 ?  13.521   2.537 -13.107 1.000 94.270 ? 144 ASP A CA  1 
ATOM 1118 C C   ? ASP A 1 144 ?  13.655   2.004 -14.531 1.000 94.270 ? 144 ASP A C   1 
ATOM 1119 C CB  ? ASP A 1 144 ?  13.551   4.067 -13.113 1.000 94.270 ? 144 ASP A CB  1 
ATOM 1120 O O   ? ASP A 1 144 ?  12.660   1.870 -15.246 1.000 94.270 ? 144 ASP A O   1 
ATOM 1121 C CG  ? ASP A 1 144 ?  13.232   4.672 -11.757 1.000 94.270 ? 144 ASP A CG  1 
ATOM 1122 O OD1 ? ASP A 1 144 ?  12.389   4.113 -11.023 1.000 94.270 ? 144 ASP A OD1 1 
ATOM 1123 O OD2 ? ASP A 1 144 ?  13.828   5.718 -11.421 1.000 94.270 ? 144 ASP A OD2 1 
ATOM 1124 N N   ? ASN A 1 145 ?  14.872   1.718 -15.011 1.000 92.910 ? 145 ASN A N   1 
ATOM 1125 C CA  ? ASN A 1 145 ?  15.117   1.266 -16.377 1.000 92.910 ? 145 ASN A CA  1 
ATOM 1126 C C   ? ASN A 1 145 ?  14.390  -0.042 -16.674 1.000 92.910 ? 145 ASN A C   1 
ATOM 1127 C CB  ? ASN A 1 145 ?  16.618   1.107 -16.628 1.000 92.910 ? 145 ASN A CB  1 
ATOM 1128 O O   ? ASN A 1 145 ?  13.929  -0.260 -17.796 1.000 92.910 ? 145 ASN A O   1 
ATOM 1129 C CG  ? ASN A 1 145 ?  17.332   2.438 -16.762 1.000 92.910 ? 145 ASN A CG  1 
ATOM 1130 N ND2 ? ASN A 1 145 ?  18.635   2.440 -16.508 1.000 92.910 ? 145 ASN A ND2 1 
ATOM 1131 O OD1 ? ASN A 1 145 ?  16.717   3.456 -17.090 1.000 92.910 ? 145 ASN A OD1 1 
ATOM 1132 N N   ? VAL A 1 146 ?  14.294  -0.872 -15.623 1.000 91.340 ? 146 VAL A N   1 
ATOM 1133 C CA  ? VAL A 1 146 ?  13.627  -2.159 -15.784 1.000 91.340 ? 146 VAL A CA  1 
ATOM 1134 C C   ? VAL A 1 146 ?  12.167  -1.940 -16.172 1.000 91.340 ? 146 VAL A C   1 
ATOM 1135 C CB  ? VAL A 1 146 ?  13.715  -3.009 -14.497 1.000 91.340 ? 146 VAL A CB  1 
ATOM 1136 O O   ? VAL A 1 146 ?  11.666  -2.565 -17.110 1.000 91.340 ? 146 VAL A O   1 
ATOM 1137 C CG1 ? VAL A 1 146 ?  12.880  -4.281 -14.632 1.000 91.340 ? 146 VAL A CG1 1 
ATOM 1138 C CG2 ? VAL A 1 146 ?  15.170  -3.352 -14.183 1.000 91.340 ? 146 VAL A CG2 1 
ATOM 1139 N N   ? CYS A 1 147 ?  11.469  -1.025 -15.482 1.000 93.310 ? 147 CYS A N   1 
ATOM 1140 C CA  ? CYS A 1 147 ?  10.056  -0.755 -15.723 1.000 93.310 ? 147 CYS A CA  1 
ATOM 1141 C C   ? CYS A 1 147 ?   9.871   0.114 -16.962 1.000 93.310 ? 147 CYS A C   1 
ATOM 1142 C CB  ? CYS A 1 147 ?   9.426  -0.070 -14.510 1.000 93.310 ? 147 CYS A CB  1 
ATOM 1143 O O   ? CYS A 1 147 ?   8.880  -0.027 -17.682 1.000 93.310 ? 147 CYS A O   1 
ATOM 1144 S SG  ? CYS A 1 147 ?   9.089  -1.191 -13.135 1.000 93.310 ? 147 CYS A SG  1 
ATOM 1145 N N   ? LYS A 1 148 ?  10.768   1.008 -17.315 1.000 93.100 ? 148 LYS A N   1 
ATOM 1146 C CA  ? LYS A 1 148 ?  10.688   1.821 -18.526 1.000 93.100 ? 148 LYS A CA  1 
ATOM 1147 C C   ? LYS A 1 148 ?  10.704   0.947 -19.776 1.000 93.100 ? 148 LYS A C   1 
ATOM 1148 C CB  ? LYS A 1 148 ?  11.840   2.826 -18.575 1.000 93.100 ? 148 LYS A CB  1 
ATOM 1149 O O   ? LYS A 1 148 ?  10.035   1.256 -20.764 1.000 93.100 ? 148 LYS A O   1 
ATOM 1150 C CG  ? LYS A 1 148 ?  11.651   4.029 -17.661 1.000 93.100 ? 148 LYS A CG  1 
ATOM 1151 C CD  ? LYS A 1 148 ?  12.825   4.994 -17.758 1.000 93.100 ? 148 LYS A CD  1 
ATOM 1152 C CE  ? LYS A 1 148 ?  12.648   6.187 -16.829 1.000 93.100 ? 148 LYS A CE  1 
ATOM 1153 N NZ  ? LYS A 1 148 ?  13.842   7.084 -16.844 1.000 93.100 ? 148 LYS A NZ  1 
ATOM 1154 N N   ? ASP A 1 149 ?  11.501  -0.124 -19.676 1.000 88.280 ? 149 ASP A N   1 
ATOM 1155 C CA  ? ASP A 1 149 ?  11.623  -1.043 -20.804 1.000 88.280 ? 149 ASP A CA  1 
ATOM 1156 C C   ? ASP A 1 149 ?  10.362  -1.890 -20.961 1.000 88.280 ? 149 ASP A C   1 
ATOM 1157 C CB  ? ASP A 1 149 ?  12.846  -1.946 -20.631 1.000 88.280 ? 149 ASP A CB  1 
ATOM 1158 O O   ? ASP A 1 149 ?   9.981  -2.244 -22.079 1.000 88.280 ? 149 ASP A O   1 
ATOM 1159 C CG  ? ASP A 1 149 ?  14.159  -1.213 -20.838 1.000 88.280 ? 149 ASP A CG  1 
ATOM 1160 O OD1 ? ASP A 1 149 ?  14.149  -0.085 -21.377 1.000 88.280 ? 149 ASP A OD1 1 
ATOM 1161 O OD2 ? ASP A 1 149 ?  15.213  -1.769 -20.462 1.000 88.280 ? 149 ASP A OD2 1 
ATOM 1162 N N   ? ARG A 1 150 ?   9.651  -2.069 -19.865 1.000 87.640 ? 150 ARG A N   1 
ATOM 1163 C CA  ? ARG A 1 150 ?   8.534  -3.008 -19.840 1.000 87.640 ? 150 ARG A CA  1 
ATOM 1164 C C   ? ARG A 1 150 ?   7.200  -2.274 -19.930 1.000 87.640 ? 150 ARG A C   1 
ATOM 1165 C CB  ? ARG A 1 150 ?   8.578  -3.861 -18.570 1.000 87.640 ? 150 ARG A CB  1 
ATOM 1166 O O   ? ARG A 1 150 ?   6.230  -2.805 -20.474 1.000 87.640 ? 150 ARG A O   1 
ATOM 1167 C CG  ? ARG A 1 150 ?   7.562  -4.992 -18.553 1.000 87.640 ? 150 ARG A CG  1 
ATOM 1168 C CD  ? ARG A 1 150 ?   7.846  -5.988 -17.438 1.000 87.640 ? 150 ARG A CD  1 
ATOM 1169 N NE  ? ARG A 1 150 ?   6.885  -7.088 -17.439 1.000 87.640 ? 150 ARG A NE  1 
ATOM 1170 N NH1 ? ARG A 1 150 ?   8.328  -8.624 -16.494 1.000 87.640 ? 150 ARG A NH1 1 
ATOM 1171 N NH2 ? ARG A 1 150 ?   6.188  -9.239 -17.040 1.000 87.640 ? 150 ARG A NH2 1 
ATOM 1172 C CZ  ? ARG A 1 150 ?   7.136  -8.315 -16.991 1.000 87.640 ? 150 ARG A CZ  1 
ATOM 1173 N N   ? TYR A 1 151 ?   7.145  -1.093 -19.333 1.000 91.140 ? 151 TYR A N   1 
ATOM 1174 C CA  ? TYR A 1 151 ?   5.903  -0.333 -19.262 1.000 91.140 ? 151 TYR A CA  1 
ATOM 1175 C C   ? TYR A 1 151 ?   6.042   1.008 -19.972 1.000 91.140 ? 151 TYR A C   1 
ATOM 1176 C CB  ? TYR A 1 151 ?   5.491  -0.112 -17.803 1.000 91.140 ? 151 TYR A CB  1 
ATOM 1177 O O   ? TYR A 1 151 ?   6.833   1.859 -19.555 1.000 91.140 ? 151 TYR A O   1 
ATOM 1178 C CG  ? TYR A 1 151 ?   5.277  -1.391 -17.032 1.000 91.140 ? 151 TYR A CG  1 
ATOM 1179 C CD1 ? TYR A 1 151 ?   4.079  -2.096 -17.132 1.000 91.140 ? 151 TYR A CD1 1 
ATOM 1180 C CD2 ? TYR A 1 151 ?   6.270  -1.898 -16.202 1.000 91.140 ? 151 TYR A CD2 1 
ATOM 1181 C CE1 ? TYR A 1 151 ?   3.876  -3.274 -16.422 1.000 91.140 ? 151 TYR A CE1 1 
ATOM 1182 C CE2 ? TYR A 1 151 ?   6.079  -3.076 -15.487 1.000 91.140 ? 151 TYR A CE2 1 
ATOM 1183 O OH  ? TYR A 1 151 ?   4.685  -4.922 -14.898 1.000 91.140 ? 151 TYR A OH  1 
ATOM 1184 C CZ  ? TYR A 1 151 ?   4.880  -3.756 -15.603 1.000 91.140 ? 151 TYR A CZ  1 
ATOM 1185 N N   ? TRP A 1 152 ?   5.258   1.170 -21.076 1.000 90.150 ? 152 TRP A N   1 
ATOM 1186 C CA  ? TRP A 1 152 ?   5.368   2.367 -21.905 1.000 90.150 ? 152 TRP A CA  1 
ATOM 1187 C C   ? TRP A 1 152 ?   4.884   3.599 -21.149 1.000 90.150 ? 152 TRP A C   1 
ATOM 1188 C CB  ? TRP A 1 152 ?   4.569   2.200 -23.200 1.000 90.150 ? 152 TRP A CB  1 
ATOM 1189 O O   ? TRP A 1 152 ?   5.329   4.717 -21.420 1.000 90.150 ? 152 TRP A O   1 
ATOM 1190 C CG  ? TRP A 1 152 ?   3.083   2.164 -22.998 1.000 90.150 ? 152 TRP A CG  1 
ATOM 1191 C CD1 ? TRP A 1 152 ?   2.310   1.062 -22.762 1.000 90.150 ? 152 TRP A CD1 1 
ATOM 1192 C CD2 ? TRP A 1 152 ?   2.192   3.283 -23.020 1.000 90.150 ? 152 TRP A CD2 1 
ATOM 1193 C CE2 ? TRP A 1 152 ?   0.890   2.785 -22.789 1.000 90.150 ? 152 TRP A CE2 1 
ATOM 1194 C CE3 ? TRP A 1 152 ?   2.367   4.660 -23.213 1.000 90.150 ? 152 TRP A CE3 1 
ATOM 1195 N NE1 ? TRP A 1 152 ?   0.990   1.428 -22.635 1.000 90.150 ? 152 TRP A NE1 1 
ATOM 1196 C CH2 ? TRP A 1 152 ?  -0.031   4.960 -22.937 1.000 90.150 ? 152 TRP A CH2 1 
ATOM 1197 C CZ2 ? TRP A 1 152 ?  -0.231   3.617 -22.745 1.000 90.150 ? 152 TRP A CZ2 1 
ATOM 1198 C CZ3 ? TRP A 1 152 ?   1.250   5.486 -23.168 1.000 90.150 ? 152 TRP A CZ3 1 
ATOM 1199 N N   ? HIS A 1 153 ?   4.059   3.603 -20.093 1.000 92.660 ? 153 HIS A N   1 
ATOM 1200 C CA  ? HIS A 1 153 ?   3.494   4.736 -19.367 1.000 92.660 ? 153 HIS A CA  1 
ATOM 1201 C C   ? HIS A 1 153 ?   4.183   4.926 -18.020 1.000 92.660 ? 153 HIS A C   1 
ATOM 1202 C CB  ? HIS A 1 153 ?   1.990   4.547 -19.166 1.000 92.660 ? 153 HIS A CB  1 
ATOM 1203 O O   ? HIS A 1 153 ?   3.691   5.667 -17.166 1.000 92.660 ? 153 HIS A O   1 
ATOM 1204 C CG  ? HIS A 1 153 ?   1.637   3.310 -18.404 1.000 92.660 ? 153 HIS A CG  1 
ATOM 1205 C CD2 ? HIS A 1 153 ?   1.291   3.132 -17.107 1.000 92.660 ? 153 HIS A CD2 1 
ATOM 1206 N ND1 ? HIS A 1 153 ?   1.620   2.059 -18.982 1.000 92.660 ? 153 HIS A ND1 1 
ATOM 1207 C CE1 ? HIS A 1 153 ?   1.277   1.164 -18.072 1.000 92.660 ? 153 HIS A CE1 1 
ATOM 1208 N NE2 ? HIS A 1 153 ?   1.072   1.789 -16.925 1.000 92.660 ? 153 HIS A NE2 1 
ATOM 1209 N N   ? TYR A 1 154 ?   5.245   4.269 -17.781 1.000 95.080 ? 154 TYR A N   1 
ATOM 1210 C CA  ? TYR A 1 154 ?   5.972   4.368 -16.520 1.000 95.080 ? 154 TYR A CA  1 
ATOM 1211 C C   ? TYR A 1 154 ?   6.602   5.747 -16.360 1.000 95.080 ? 154 TYR A C   1 
ATOM 1212 C CB  ? TYR A 1 154 ?   7.055   3.287 -16.437 1.000 95.080 ? 154 TYR A CB  1 
ATOM 1213 O O   ? TYR A 1 154 ?   7.315   6.218 -17.250 1.000 95.080 ? 154 TYR A O   1 
ATOM 1214 C CG  ? TYR A 1 154 ?   7.809   3.283 -15.130 1.000 95.080 ? 154 TYR A CG  1 
ATOM 1215 C CD1 ? TYR A 1 154 ?   9.058   3.890 -15.022 1.000 95.080 ? 154 TYR A CD1 1 
ATOM 1216 C CD2 ? TYR A 1 154 ?   7.275   2.671 -14.001 1.000 95.080 ? 154 TYR A CD2 1 
ATOM 1217 C CE1 ? TYR A 1 154 ?   9.758   3.886 -13.820 1.000 95.080 ? 154 TYR A CE1 1 
ATOM 1218 C CE2 ? TYR A 1 154 ?   7.966   2.661 -12.794 1.000 95.080 ? 154 TYR A CE2 1 
ATOM 1219 O OH  ? TYR A 1 154 ?   9.893   3.265 -11.520 1.000 95.080 ? 154 TYR A OH  1 
ATOM 1220 C CZ  ? TYR A 1 154 ?   9.204   3.271 -12.713 1.000 95.080 ? 154 TYR A CZ  1 
ATOM 1221 N N   ? ASP A 1 155 ?   6.277   6.400 -15.254 1.000 95.730 ? 155 ASP A N   1 
ATOM 1222 C CA  ? ASP A 1 155 ?   6.849   7.682 -14.855 1.000 95.730 ? 155 ASP A CA  1 
ATOM 1223 C C   ? ASP A 1 155 ?   7.557   7.571 -13.507 1.000 95.730 ? 155 ASP A C   1 
ATOM 1224 C CB  ? ASP A 1 155 ?   5.763   8.758 -14.791 1.000 95.730 ? 155 ASP A CB  1 
ATOM 1225 O O   ? ASP A 1 155 ?   6.907   7.476 -12.464 1.000 95.730 ? 155 ASP A O   1 
ATOM 1226 C CG  ? ASP A 1 155 ?   6.317  10.144 -14.509 1.000 95.730 ? 155 ASP A CG  1 
ATOM 1227 O OD1 ? ASP A 1 155 ?   7.498  10.261 -14.118 1.000 95.730 ? 155 ASP A OD1 1 
ATOM 1228 O OD2 ? ASP A 1 155 ?   5.564  11.128 -14.676 1.000 95.730 ? 155 ASP A OD2 1 
ATOM 1229 N N   ? PRO A 1 156 ?   8.912   7.645 -13.513 1.000 94.600 ? 156 PRO A N   1 
ATOM 1230 C CA  ? PRO A 1 156 ?   9.697   7.402 -12.300 1.000 94.600 ? 156 PRO A CA  1 
ATOM 1231 C C   ? PRO A 1 156 ?   9.495   8.481 -11.239 1.000 94.600 ? 156 PRO A C   1 
ATOM 1232 C CB  ? PRO A 1 156 ?  11.140   7.400 -12.809 1.000 94.600 ? 156 PRO A CB  1 
ATOM 1233 O O   ? PRO A 1 156 ?   9.861   8.286 -10.077 1.000 94.600 ? 156 PRO A O   1 
ATOM 1234 C CG  ? PRO A 1 156 ?  11.089   8.140 -14.107 1.000 94.600 ? 156 PRO A CG  1 
ATOM 1235 C CD  ? PRO A 1 156 ?   9.747   7.903 -14.739 1.000 94.600 ? 156 PRO A CD  1 
ATOM 1236 N N   ? SER A 1 157 ?   8.904   9.625 -11.665 1.000 95.050 ? 157 SER A N   1 
ATOM 1237 C CA  ? SER A 1 157 ?   8.595  10.678 -10.703 1.000 95.050 ? 157 SER A CA  1 
ATOM 1238 C C   ? SER A 1 157 ?   7.343  10.343  -9.900 1.000 95.050 ? 157 SER A C   1 
ATOM 1239 C CB  ? SER A 1 157 ?   8.409  12.018 -11.416 1.000 95.050 ? 157 SER A CB  1 
ATOM 1240 O O   ? SER A 1 157 ?   7.119  10.904  -8.825 1.000 95.050 ? 157 SER A O   1 
ATOM 1241 O OG  ? SER A 1 157 ?   7.171  12.055 -12.104 1.000 95.050 ? 157 SER A OG  1 
ATOM 1242 N N   ? LEU A 1 158 ?   6.492   9.477 -10.395 1.000 96.220 ? 158 LEU A N   1 
ATOM 1243 C CA  ? LEU A 1 158 ?   5.195   9.201  -9.787 1.000 96.220 ? 158 LEU A CA  1 
ATOM 1244 C C   ? LEU A 1 158 ?   5.083   7.734  -9.387 1.000 96.220 ? 158 LEU A C   1 
ATOM 1245 C CB  ? LEU A 1 158 ?   4.063   9.568 -10.750 1.000 96.220 ? 158 LEU A CB  1 
ATOM 1246 O O   ? LEU A 1 158 ?   4.246   7.375  -8.556 1.000 96.220 ? 158 LEU A O   1 
ATOM 1247 C CG  ? LEU A 1 158 ?   4.034  11.015 -11.244 1.000 96.220 ? 158 LEU A CG  1 
ATOM 1248 C CD1 ? LEU A 1 158 ?   2.959  11.190 -12.311 1.000 96.220 ? 158 LEU A CD1 1 
ATOM 1249 C CD2 ? LEU A 1 158 ?   3.800  11.973 -10.080 1.000 96.220 ? 158 LEU A CD2 1 
ATOM 1250 N N   ? MET A 1 159 ?   5.967   6.891  -9.967 1.000 97.040 ? 159 MET A N   1 
ATOM 1251 C CA  ? MET A 1 159 ?   5.795   5.451  -9.802 1.000 97.040 ? 159 MET A CA  1 
ATOM 1252 C C   ? MET A 1 159 ?   7.079   4.805  -9.291 1.000 97.040 ? 159 MET A C   1 
ATOM 1253 C CB  ? MET A 1 159 ?   5.375   4.804 -11.123 1.000 97.040 ? 159 MET A CB  1 
ATOM 1254 O O   ? MET A 1 159 ?   8.173   5.322  -9.521 1.000 97.040 ? 159 MET A O   1 
ATOM 1255 C CG  ? MET A 1 159 ?   4.075   5.352 -11.688 1.000 97.040 ? 159 MET A CG  1 
ATOM 1256 S SD  ? MET A 1 159 ?   3.663   4.637 -13.327 1.000 97.040 ? 159 MET A SD  1 
ATOM 1257 C CE  ? MET A 1 159 ?   2.157   5.571 -13.715 1.000 97.040 ? 159 MET A CE  1 
ATOM 1258 N N   ? LEU A 1 160 ?   6.876   3.630  -8.556 1.000 96.550 ? 160 LEU A N   1 
ATOM 1259 C CA  ? LEU A 1 160 ?   7.940   2.788  -8.021 1.000 96.550 ? 160 LEU A CA  1 
ATOM 1260 C C   ? LEU A 1 160 ?   7.900   1.398  -8.648 1.000 96.550 ? 160 LEU A C   1 
ATOM 1261 C CB  ? LEU A 1 160 ?   7.821   2.677  -6.498 1.000 96.550 ? 160 LEU A CB  1 
ATOM 1262 O O   ? LEU A 1 160 ?   6.822   0.843  -8.870 1.000 96.550 ? 160 LEU A O   1 
ATOM 1263 C CG  ? LEU A 1 160 ?   8.868   1.809  -5.798 1.000 96.550 ? 160 LEU A CG  1 
ATOM 1264 C CD1 ? LEU A 1 160 ?  10.231   2.492  -5.833 1.000 96.550 ? 160 LEU A CD1 1 
ATOM 1265 C CD2 ? LEU A 1 160 ?   8.447   1.517  -4.362 1.000 96.550 ? 160 LEU A CD2 1 
ATOM 1266 N N   ? CYS A 1 161 ?   9.103   0.874  -8.877 1.000 95.610 ? 161 CYS A N   1 
ATOM 1267 C CA  ? CYS A 1 161 ?   9.244  -0.430  -9.516 1.000 95.610 ? 161 CYS A CA  1 
ATOM 1268 C C   ? CYS A 1 161 ?   9.843  -1.447  -8.552 1.000 95.610 ? 161 CYS A C   1 
ATOM 1269 C CB  ? CYS A 1 161 ?  10.116  -0.323 -10.766 1.000 95.610 ? 161 CYS A CB  1 
ATOM 1270 O O   ? CYS A 1 161 ?  10.924  -1.228  -8.004 1.000 95.610 ? 161 CYS A O   1 
ATOM 1271 S SG  ? CYS A 1 161 ?  10.028  -1.773 -11.840 1.000 95.610 ? 161 CYS A SG  1 
ATOM 1272 N N   ? ALA A 1 162 ?   9.055  -2.531  -8.424 1.000 95.320 ? 162 ALA A N   1 
ATOM 1273 C CA  ? ALA A 1 162 ?   9.544  -3.546  -7.495 1.000 95.320 ? 162 ALA A CA  1 
ATOM 1274 C C   ? ALA A 1 162 ?   9.209  -4.950  -7.990 1.000 95.320 ? 162 ALA A C   1 
ATOM 1275 C CB  ? ALA A 1 162 ?   8.958  -3.322  -6.103 1.000 95.320 ? 162 ALA A CB  1 
ATOM 1276 O O   ? ALA A 1 162 ?   8.176  -5.158  -8.632 1.000 95.320 ? 162 ALA A O   1 
ATOM 1277 N N   ? GLY A 1 163 ?  10.076  -5.820  -7.644 1.000 91.430 ? 163 GLY A N   1 
ATOM 1278 C CA  ? GLY A 1 163 ?   9.978  -7.201  -8.090 1.000 91.430 ? 163 GLY A CA  1 
ATOM 1279 C C   ? GLY A 1 163 ?  11.164  -7.645  -8.925 1.000 91.430 ? 163 GLY A C   1 
ATOM 1280 O O   ? GLY A 1 163 ?  11.828  -6.820  -9.557 1.000 91.430 ? 163 GLY A O   1 
ATOM 1281 N N   ? SER A 1 164 ?  11.533  -8.923  -8.747 1.000 83.810 ? 164 SER A N   1 
ATOM 1282 C CA  ? SER A 1 164 ?  12.681  -9.486  -9.450 1.000 83.810 ? 164 SER A CA  1 
ATOM 1283 C C   ? SER A 1 164 ?  12.253 -10.590 -10.412 1.000 83.810 ? 164 SER A C   1 
ATOM 1284 C CB  ? SER A 1 164 ?  13.704 -10.035  -8.455 1.000 83.810 ? 164 SER A CB  1 
ATOM 1285 O O   ? SER A 1 164 ?  11.509 -11.497 -10.033 1.000 83.810 ? 164 SER A O   1 
ATOM 1286 O OG  ? SER A 1 164 ?  14.728 -10.748  -9.127 1.000 83.810 ? 164 SER A OG  1 
ATOM 1287 N N   ? PRO A 1 165 ?  12.755 -10.408 -11.660 1.000 73.610 ? 165 PRO A N   1 
ATOM 1288 C CA  ? PRO A 1 165 ?  12.458 -11.476 -12.618 1.000 73.610 ? 165 PRO A CA  1 
ATOM 1289 C C   ? PRO A 1 165 ?  13.016 -12.830 -12.184 1.000 73.610 ? 165 PRO A C   1 
ATOM 1290 C CB  ? PRO A 1 165 ?  13.134 -10.994 -13.904 1.000 73.610 ? 165 PRO A CB  1 
ATOM 1291 O O   ? PRO A 1 165 ?  12.539 -13.872 -12.640 1.000 73.610 ? 165 PRO A O   1 
ATOM 1292 C CG  ? PRO A 1 165 ?  13.374  -9.535 -13.686 1.000 73.610 ? 165 PRO A CG  1 
ATOM 1293 C CD  ? PRO A 1 165 ?  13.400  -9.272 -12.208 1.000 73.610 ? 165 PRO A CD  1 
ATOM 1294 N N   ? LEU A 1 166 ?  13.985 -12.818 -11.187 1.000 72.330 ? 166 LEU A N   1 
ATOM 1295 C CA  ? LEU A 1 166 ?  14.671 -14.023 -10.734 1.000 72.330 ? 166 LEU A CA  1 
ATOM 1296 C C   ? LEU A 1 166 ?  13.852 -14.748  -9.671 1.000 72.330 ? 166 LEU A C   1 
ATOM 1297 C CB  ? LEU A 1 166 ?  16.055 -13.676 -10.180 1.000 72.330 ? 166 LEU A CB  1 
ATOM 1298 O O   ? LEU A 1 166 ?  14.022 -15.952  -9.465 1.000 72.330 ? 166 LEU A O   1 
ATOM 1299 C CG  ? LEU A 1 166 ?  17.046 -13.059 -11.169 1.000 72.330 ? 166 LEU A CG  1 
ATOM 1300 C CD1 ? LEU A 1 166 ?  18.310 -12.612 -10.443 1.000 72.330 ? 166 LEU A CD1 1 
ATOM 1301 C CD2 ? LEU A 1 166 ?  17.382 -14.050 -12.278 1.000 72.330 ? 166 LEU A CD2 1 
ATOM 1302 N N   ? VAL A 1 167 ?  12.920 -14.010  -9.060 1.000 76.070 ? 167 VAL A N   1 
ATOM 1303 C CA  ? VAL A 1 167 ?  12.041 -14.535  -8.020 1.000 76.070 ? 167 VAL A CA  1 
ATOM 1304 C C   ? VAL A 1 167 ?  10.584 -14.262  -8.389 1.000 76.070 ? 167 VAL A C   1 
ATOM 1305 C CB  ? VAL A 1 167 ?  12.365 -13.921  -6.640 1.000 76.070 ? 167 VAL A CB  1 
ATOM 1306 O O   ? VAL A 1 167 ?  10.178 -13.106  -8.528 1.000 76.070 ? 167 VAL A O   1 
ATOM 1307 C CG1 ? VAL A 1 167 ?  11.492 -14.545  -5.553 1.000 76.070 ? 167 VAL A CG1 1 
ATOM 1308 C CG2 ? VAL A 1 167 ?  13.845 -14.102  -6.310 1.000 76.070 ? 167 VAL A CG2 1 
ATOM 1309 N N   ? LYS A 1 168 ?   9.911 -15.272  -8.968 1.000 73.920 ? 168 LYS A N   1 
ATOM 1310 C CA  ? LYS A 1 168 ?   8.538 -15.131  -9.446 1.000 73.920 ? 168 LYS A CA  1 
ATOM 1311 C C   ? LYS A 1 168 ?   7.593 -14.768  -8.304 1.000 73.920 ? 168 LYS A C   1 
ATOM 1312 C CB  ? LYS A 1 168 ?   8.071 -16.421 -10.122 1.000 73.920 ? 168 LYS A CB  1 
ATOM 1313 O O   ? LYS A 1 168 ?   6.750 -15.576  -7.908 1.000 73.920 ? 168 LYS A O   1 
ATOM 1314 C CG  ? LYS A 1 168 ?   8.735 -16.691 -11.464 1.000 73.920 ? 168 LYS A CG  1 
ATOM 1315 C CD  ? LYS A 1 168 ?   8.100 -17.882 -12.172 1.000 73.920 ? 168 LYS A CD  1 
ATOM 1316 C CE  ? LYS A 1 168 ?   8.752 -18.142 -13.524 1.000 73.920 ? 168 LYS A CE  1 
ATOM 1317 N NZ  ? LYS A 1 168 ?   8.100 -19.276 -14.244 1.000 73.920 ? 168 LYS A NZ  1 
ATOM 1318 N N   ? LYS A 1 169 ?   7.663 -13.521  -7.836 1.000 79.480 ? 169 LYS A N   1 
ATOM 1319 C CA  ? LYS A 1 169 ?   6.786 -12.975  -6.804 1.000 79.480 ? 169 LYS A CA  1 
ATOM 1320 C C   ? LYS A 1 169 ?   6.268 -11.594  -7.198 1.000 79.480 ? 169 LYS A C   1 
ATOM 1321 C CB  ? LYS A 1 169 ?   7.517 -12.897  -5.463 1.000 79.480 ? 169 LYS A CB  1 
ATOM 1322 O O   ? LYS A 1 169 ?   7.054 -10.696  -7.510 1.000 79.480 ? 169 LYS A O   1 
ATOM 1323 C CG  ? LYS A 1 169 ?   7.961 -14.248  -4.921 1.000 79.480 ? 169 LYS A CG  1 
ATOM 1324 C CD  ? LYS A 1 169 ?   8.701 -14.103  -3.598 1.000 79.480 ? 169 LYS A CD  1 
ATOM 1325 C CE  ? LYS A 1 169 ?   9.146 -15.454  -3.054 1.000 79.480 ? 169 LYS A CE  1 
ATOM 1326 N NZ  ? LYS A 1 169 ?   9.920 -15.313  -1.784 1.000 79.480 ? 169 LYS A NZ  1 
ATOM 1327 N N   ? ALA A 1 170 ?   4.979 -11.388  -7.259 1.000 82.040 ? 170 ALA A N   1 
ATOM 1328 C CA  ? ALA A 1 170 ?   4.437 -10.103  -7.693 1.000 82.040 ? 170 ALA A CA  1 
ATOM 1329 C C   ? ALA A 1 170 ?   3.015  -9.905  -7.178 1.000 82.040 ? 170 ALA A C   1 
ATOM 1330 C CB  ? ALA A 1 170 ?   4.467 -10.001  -9.217 1.000 82.040 ? 170 ALA A CB  1 
ATOM 1331 O O   ? ALA A 1 170 ?   2.279 -10.875  -6.979 1.000 82.040 ? 170 ALA A O   1 
ATOM 1332 N N   ? ALA A 1 171 ?   2.746  -8.618  -6.845 1.000 82.360 ? 171 ALA A N   1 
ATOM 1333 C CA  ? ALA A 1 171 ?   1.332  -8.307  -6.652 1.000 82.360 ? 171 ALA A CA  1 
ATOM 1334 C C   ? ALA A 1 171 ?   0.541  -8.533  -7.938 1.000 82.360 ? 171 ALA A C   1 
ATOM 1335 C CB  ? ALA A 1 171 ?   1.165  -6.866  -6.175 1.000 82.360 ? 171 ALA A CB  1 
ATOM 1336 O O   ? ALA A 1 171 ?   1.043  -8.280  -9.035 1.000 82.360 ? 171 ALA A O   1 
ATOM 1337 N N   ? PHE A 1 172 ?  -0.621  -8.964  -7.823 1.000 81.840 ? 172 PHE A N   1 
ATOM 1338 C CA  ? PHE A 1 172 ?  -1.437  -9.295  -8.985 1.000 81.840 ? 172 PHE A CA  1 
ATOM 1339 C C   ? PHE A 1 172 ?  -2.876  -8.834  -8.787 1.000 81.840 ? 172 PHE A C   1 
ATOM 1340 C CB  ? PHE A 1 172 ?  -1.403 -10.803  -9.256 1.000 81.840 ? 172 PHE A CB  1 
ATOM 1341 O O   ? PHE A 1 172 ?  -3.161  -8.047  -7.881 1.000 81.840 ? 172 PHE A O   1 
ATOM 1342 C CG  ? PHE A 1 172 ?  -1.761 -11.175 -10.669 1.000 81.840 ? 172 PHE A CG  1 
ATOM 1343 C CD1 ? PHE A 1 172 ?  -2.651 -12.210 -10.926 1.000 81.840 ? 172 PHE A CD1 1 
ATOM 1344 C CD2 ? PHE A 1 172 ?  -1.206 -10.488 -11.742 1.000 81.840 ? 172 PHE A CD2 1 
ATOM 1345 C CE1 ? PHE A 1 172 ?  -2.985 -12.556 -12.234 1.000 81.840 ? 172 PHE A CE1 1 
ATOM 1346 C CE2 ? PHE A 1 172 ?  -1.534 -10.829 -13.051 1.000 81.840 ? 172 PHE A CE2 1 
ATOM 1347 C CZ  ? PHE A 1 172 ?  -2.423 -11.863 -13.295 1.000 81.840 ? 172 PHE A CZ  1 
ATOM 1348 N N   ? GLU A 1 173 ?  -3.825  -9.346  -9.585 1.000 79.620 ? 173 GLU A N   1 
ATOM 1349 C CA  ? GLU A 1 173 ?  -5.216  -8.904  -9.558 1.000 79.620 ? 173 GLU A CA  1 
ATOM 1350 C C   ? GLU A 1 173 ?  -5.816  -9.056  -8.163 1.000 79.620 ? 173 GLU A C   1 
ATOM 1351 C CB  ? GLU A 1 173 ?  -6.049  -9.685 -10.577 1.000 79.620 ? 173 GLU A CB  1 
ATOM 1352 O O   ? GLU A 1 173 ?  -5.697 -10.114  -7.542 1.000 79.620 ? 173 GLU A O   1 
ATOM 1353 C CG  ? GLU A 1 173 ?  -5.699  -9.376 -12.025 1.000 79.620 ? 173 GLU A CG  1 
ATOM 1354 C CD  ? GLU A 1 173 ?  -6.658 -10.005 -13.022 1.000 79.620 ? 173 GLU A CD  1 
ATOM 1355 O OE1 ? GLU A 1 173 ?  -6.520  -9.752 -14.241 1.000 79.620 ? 173 GLU A OE1 1 
ATOM 1356 O OE2 ? GLU A 1 173 ?  -7.556 -10.757 -12.582 1.000 79.620 ? 173 GLU A OE2 1 
ATOM 1357 N N   ? GLY A 1 174 ?  -6.352  -7.852  -7.715 1.000 78.620 ? 174 GLY A N   1 
ATOM 1358 C CA  ? GLY A 1 174 ?  -7.016  -7.905  -6.422 1.000 78.620 ? 174 GLY A CA  1 
ATOM 1359 C C   ? GLY A 1 174 ?  -6.174  -7.335  -5.296 1.000 78.620 ? 174 GLY A C   1 
ATOM 1360 O O   ? GLY A 1 174 ?  -6.687  -7.062  -4.208 1.000 78.620 ? 174 GLY A O   1 
ATOM 1361 N N   ? ASP A 1 175 ?  -4.903  -7.082  -5.574 1.000 88.780 ? 175 ASP A N   1 
ATOM 1362 C CA  ? ASP A 1 175 ?  -4.015  -6.507  -4.569 1.000 88.780 ? 175 ASP A CA  1 
ATOM 1363 C C   ? ASP A 1 175 ?  -3.914  -4.992  -4.728 1.000 88.780 ? 175 ASP A C   1 
ATOM 1364 C CB  ? ASP A 1 175 ?  -2.624  -7.139  -4.657 1.000 88.780 ? 175 ASP A CB  1 
ATOM 1365 O O   ? ASP A 1 175 ?  -3.089  -4.347  -4.077 1.000 88.780 ? 175 ASP A O   1 
ATOM 1366 C CG  ? ASP A 1 175 ?  -2.603  -8.591  -4.212 1.000 88.780 ? 175 ASP A CG  1 
ATOM 1367 O OD1 ? ASP A 1 175 ?  -3.344  -8.951  -3.271 1.000 88.780 ? 175 ASP A OD1 1 
ATOM 1368 O OD2 ? ASP A 1 175 ?  -1.838  -9.381  -4.805 1.000 88.780 ? 175 ASP A OD2 1 
ATOM 1369 N N   ? SER A 1 176 ?  -4.680  -4.487  -5.799 1.000 93.590 ? 176 SER A N   1 
ATOM 1370 C CA  ? SER A 1 176 ?  -4.703  -3.038  -5.974 1.000 93.590 ? 176 SER A CA  1 
ATOM 1371 C C   ? SER A 1 176 ?  -4.929  -2.324  -4.646 1.000 93.590 ? 176 SER A C   1 
ATOM 1372 C CB  ? SER A 1 176 ?  -5.791  -2.635  -6.971 1.000 93.590 ? 176 SER A CB  1 
ATOM 1373 O O   ? SER A 1 176 ?  -5.779  -2.734  -3.852 1.000 93.590 ? 176 SER A O   1 
ATOM 1374 O OG  ? SER A 1 176 ?  -5.488  -3.118  -8.268 1.000 93.590 ? 176 SER A OG  1 
ATOM 1375 N N   ? GLY A 1 177 ?  -3.973  -1.323  -4.464 1.000 95.260 ? 177 GLY A N   1 
ATOM 1376 C CA  ? GLY A 1 177 ?  -4.180  -0.549  -3.251 1.000 95.260 ? 177 GLY A CA  1 
ATOM 1377 C C   ? GLY A 1 177 ?  -3.441  -1.110  -2.051 1.000 95.260 ? 177 GLY A C   1 
ATOM 1378 O O   ? GLY A 1 177 ?  -3.334  -0.450  -1.016 1.000 95.260 ? 177 GLY A O   1 
ATOM 1379 N N   ? GLY A 1 178 ?  -2.968  -2.293  -2.143 1.000 95.250 ? 178 GLY A N   1 
ATOM 1380 C CA  ? GLY A 1 178 ?  -2.165  -2.911  -1.101 1.000 95.250 ? 178 GLY A CA  1 
ATOM 1381 C C   ? GLY A 1 178 ?  -0.809  -2.253  -0.923 1.000 95.250 ? 178 GLY A C   1 
ATOM 1382 O O   ? GLY A 1 178 ?  -0.287  -1.635  -1.852 1.000 95.250 ? 178 GLY A O   1 
ATOM 1383 N N   ? PRO A 1 179 ?  -0.088  -2.552   0.237 1.000 96.750 ? 179 PRO A N   1 
ATOM 1384 C CA  ? PRO A 1 179 ?   1.106  -1.788   0.608 1.000 96.750 ? 179 PRO A CA  1 
ATOM 1385 C C   ? PRO A 1 179 ?   2.402  -2.477   0.186 1.000 96.750 ? 179 PRO A C   1 
ATOM 1386 C CB  ? PRO A 1 179 ?   1.007  -1.697   2.132 1.000 96.750 ? 179 PRO A CB  1 
ATOM 1387 O O   ? PRO A 1 179 ?   2.529  -3.696   0.321 1.000 96.750 ? 179 PRO A O   1 
ATOM 1388 C CG  ? PRO A 1 179 ?   0.321  -2.959   2.546 1.000 96.750 ? 179 PRO A CG  1 
ATOM 1389 C CD  ? PRO A 1 179 ?  -0.697  -3.314   1.501 1.000 96.750 ? 179 PRO A CD  1 
ATOM 1390 N N   ? LEU A 1 180 ?   3.320  -1.752  -0.381 1.000 97.360 ? 180 LEU A N   1 
ATOM 1391 C CA  ? LEU A 1 180 ?   4.742  -2.077  -0.431 1.000 97.360 ? 180 LEU A CA  1 
ATOM 1392 C C   ? LEU A 1 180 ?   5.482  -1.465   0.753 1.000 97.360 ? 180 LEU A C   1 
ATOM 1393 C CB  ? LEU A 1 180 ?   5.358  -1.585  -1.743 1.000 97.360 ? 180 LEU A CB  1 
ATOM 1394 O O   ? LEU A 1 180 ?   5.649  -0.245   0.823 1.000 97.360 ? 180 LEU A O   1 
ATOM 1395 C CG  ? LEU A 1 180 ?   6.781  -2.058  -2.043 1.000 97.360 ? 180 LEU A CG  1 
ATOM 1396 C CD1 ? LEU A 1 180 ?   6.781  -3.537  -2.415 1.000 97.360 ? 180 LEU A CD1 1 
ATOM 1397 C CD2 ? LEU A 1 180 ?   7.399  -1.221  -3.158 1.000 97.360 ? 180 LEU A CD2 1 
ATOM 1398 N N   ? VAL A 1 181 ?   5.979  -2.364   1.683 1.000 97.570 ? 181 VAL A N   1 
ATOM 1399 C CA  ? VAL A 1 181 ?   6.519  -1.895   2.955 1.000 97.570 ? 181 VAL A CA  1 
ATOM 1400 C C   ? VAL A 1 181 ?   8.005  -2.233   3.042 1.000 97.570 ? 181 VAL A C   1 
ATOM 1401 C CB  ? VAL A 1 181 ?   5.761  -2.507   4.154 1.000 97.570 ? 181 VAL A CB  1 
ATOM 1402 O O   ? VAL A 1 181 ?   8.395  -3.393   2.884 1.000 97.570 ? 181 VAL A O   1 
ATOM 1403 C CG1 ? VAL A 1 181 ?   6.365  -2.032   5.474 1.000 97.570 ? 181 VAL A CG1 1 
ATOM 1404 C CG2 ? VAL A 1 181 ?   4.277  -2.154   4.083 1.000 97.570 ? 181 VAL A CG2 1 
ATOM 1405 N N   ? CYS A 1 182 ?   8.799  -1.205   3.310 1.000 97.040 ? 182 CYS A N   1 
ATOM 1406 C CA  ? CYS A 1 182 ?  10.239  -1.321   3.511 1.000 97.040 ? 182 CYS A CA  1 
ATOM 1407 C C   ? CYS A 1 182 ?  10.648  -0.758   4.867 1.000 97.040 ? 182 CYS A C   1 
ATOM 1408 C CB  ? CYS A 1 182 ?  10.997  -0.596   2.399 1.000 97.040 ? 182 CYS A CB  1 
ATOM 1409 O O   ? CYS A 1 182 ?  10.352   0.397   5.179 1.000 97.040 ? 182 CYS A O   1 
ATOM 1410 S SG  ? CYS A 1 182 ?  10.432  -1.022   0.737 1.000 97.040 ? 182 CYS A SG  1 
ATOM 1411 N N   ? ASP A 1 183 ?  11.342  -1.679   5.686 1.000 94.680 ? 183 ASP A N   1 
ATOM 1412 C CA  ? ASP A 1 183 ?  11.830  -1.255   6.995 1.000 94.680 ? 183 ASP A CA  1 
ATOM 1413 C C   ? ASP A 1 183 ?  10.711  -0.620   7.818 1.000 94.680 ? 183 ASP A C   1 
ATOM 1414 C CB  ? ASP A 1 183 ?  12.993  -0.273   6.842 1.000 94.680 ? 183 ASP A CB  1 
ATOM 1415 O O   ? ASP A 1 183 ?  10.901   0.439   8.420 1.000 94.680 ? 183 ASP A O   1 
ATOM 1416 C CG  ? ASP A 1 183 ?  14.219  -0.901   6.202 1.000 94.680 ? 183 ASP A CG  1 
ATOM 1417 O OD1 ? ASP A 1 183 ?  14.482  -2.101   6.436 1.000 94.680 ? 183 ASP A OD1 1 
ATOM 1418 O OD2 ? ASP A 1 183 ?  14.929  -0.189   5.460 1.000 94.680 ? 183 ASP A OD2 1 
ATOM 1419 N N   ? GLY A 1 184 ?   9.505  -1.172   7.701 1.000 95.590 ? 184 GLY A N   1 
ATOM 1420 C CA  ? GLY A 1 184 ?   8.400  -0.793   8.568 1.000 95.590 ? 184 GLY A CA  1 
ATOM 1421 C C   ? GLY A 1 184 ?   7.679   0.458   8.105 1.000 95.590 ? 184 GLY A C   1 
ATOM 1422 O O   ? GLY A 1 184 ?   6.896   1.043   8.855 1.000 95.590 ? 184 GLY A O   1 
ATOM 1423 N N   ? VAL A 1 185 ?   7.964   0.929   6.881 1.000 97.260 ? 185 VAL A N   1 
ATOM 1424 C CA  ? VAL A 1 185 ?   7.343   2.133   6.337 1.000 97.260 ? 185 VAL A CA  1 
ATOM 1425 C C   ? VAL A 1 185 ?   6.710   1.821   4.984 1.000 97.260 ? 185 VAL A C   1 
ATOM 1426 C CB  ? VAL A 1 185 ?   8.364   3.284   6.196 1.000 97.260 ? 185 VAL A CB  1 
ATOM 1427 O O   ? VAL A 1 185 ?   7.260   1.046   4.197 1.000 97.260 ? 185 VAL A O   1 
ATOM 1428 C CG1 ? VAL A 1 185 ?   7.700   4.525   5.604 1.000 97.260 ? 185 VAL A CG1 1 
ATOM 1429 C CG2 ? VAL A 1 185 ?   8.996   3.606   7.549 1.000 97.260 ? 185 VAL A CG2 1 
ATOM 1430 N N   ? VAL A 1 186 ?   5.602   2.515   4.689 1.000 97.390 ? 186 VAL A N   1 
ATOM 1431 C CA  ? VAL A 1 186 ?   4.937   2.302   3.408 1.000 97.390 ? 186 VAL A CA  1 
ATOM 1432 C C   ? VAL A 1 186 ?   5.615   3.143   2.329 1.000 97.390 ? 186 VAL A C   1 
ATOM 1433 C CB  ? VAL A 1 186 ?   3.433   2.646   3.486 1.000 97.390 ? 186 VAL A CB  1 
ATOM 1434 O O   ? VAL A 1 186 ?   5.721   4.365   2.460 1.000 97.390 ? 186 VAL A O   1 
ATOM 1435 C CG1 ? VAL A 1 186 ?   3.232   4.093   3.935 1.000 97.390 ? 186 VAL A CG1 1 
ATOM 1436 C CG2 ? VAL A 1 186 ?   2.760   2.404   2.135 1.000 97.390 ? 186 VAL A CG2 1 
ATOM 1437 N N   ? GLN A 1 187 ?   6.063   2.396   1.297 1.000 97.850 ? 187 GLN A N   1 
ATOM 1438 C CA  ? GLN A 1 187 ?   6.800   3.070   0.233 1.000 97.850 ? 187 GLN A CA  1 
ATOM 1439 C C   ? GLN A 1 187 ?   5.968   3.154  -1.043 1.000 97.850 ? 187 GLN A C   1 
ATOM 1440 C CB  ? GLN A 1 187 ?   8.119   2.350  -0.047 1.000 97.850 ? 187 GLN A CB  1 
ATOM 1441 O O   ? GLN A 1 187 ?   6.194   4.029  -1.881 1.000 97.850 ? 187 GLN A O   1 
ATOM 1442 C CG  ? GLN A 1 187 ?   9.110   2.409   1.109 1.000 97.850 ? 187 GLN A CG  1 
ATOM 1443 C CD  ? GLN A 1 187 ?   9.690   3.795   1.314 1.000 97.850 ? 187 GLN A CD  1 
ATOM 1444 N NE2 ? GLN A 1 187 ?  10.265   4.029   2.489 1.000 97.850 ? 187 GLN A NE2 1 
ATOM 1445 O OE1 ? GLN A 1 187 ?   9.624   4.649   0.424 1.000 97.850 ? 187 GLN A OE1 1 
ATOM 1446 N N   ? GLY A 1 188 ?   4.991   2.298  -1.181 1.000 97.440 ? 188 GLY A N   1 
ATOM 1447 C CA  ? GLY A 1 188 ?   4.202   2.259  -2.402 1.000 97.440 ? 188 GLY A CA  1 
ATOM 1448 C C   ? GLY A 1 188 ?   2.841   1.615  -2.213 1.000 97.440 ? 188 GLY A C   1 
ATOM 1449 O O   ? GLY A 1 188 ?   2.619   0.899  -1.234 1.000 97.440 ? 188 GLY A O   1 
ATOM 1450 N N   ? ILE A 1 189 ?   1.943   1.887  -3.198 1.000 97.570 ? 189 ILE A N   1 
ATOM 1451 C CA  ? ILE A 1 189 ?   0.636   1.250  -3.314 1.000 97.570 ? 189 ILE A CA  1 
ATOM 1452 C C   ? ILE A 1 189 ?   0.556   0.471  -4.625 1.000 97.570 ? 189 ILE A C   1 
ATOM 1453 C CB  ? ILE A 1 189 ?  -0.507   2.287  -3.237 1.000 97.570 ? 189 ILE A CB  1 
ATOM 1454 O O   ? ILE A 1 189 ?   0.939   0.979  -5.681 1.000 97.570 ? 189 ILE A O   1 
ATOM 1455 C CG1 ? ILE A 1 189 ?  -0.469   3.024  -1.893 1.000 97.570 ? 189 ILE A CG1 1 
ATOM 1456 C CG2 ? ILE A 1 189 ?  -1.864   1.611  -3.453 1.000 97.570 ? 189 ILE A CG2 1 
ATOM 1457 C CD1 ? ILE A 1 189 ?  -1.311   4.292  -1.859 1.000 97.570 ? 189 ILE A CD1 1 
ATOM 1458 N N   ? VAL A 1 190 ?   0.170  -0.769  -4.461 1.000 96.710 ? 190 VAL A N   1 
ATOM 1459 C CA  ? VAL A 1 190 ?   0.047  -1.571  -5.674 1.000 96.710 ? 190 VAL A CA  1 
ATOM 1460 C C   ? VAL A 1 190 ?  -0.820  -0.836  -6.693 1.000 96.710 ? 190 VAL A C   1 
ATOM 1461 C CB  ? VAL A 1 190 ?  -0.548  -2.965  -5.375 1.000 96.710 ? 190 VAL A CB  1 
ATOM 1462 O O   ? VAL A 1 190 ?  -1.968  -0.489  -6.406 1.000 96.710 ? 190 VAL A O   1 
ATOM 1463 C CG1 ? VAL A 1 190 ?  -0.743  -3.758  -6.666 1.000 96.710 ? 190 VAL A CG1 1 
ATOM 1464 C CG2 ? VAL A 1 190 ?   0.350  -3.731  -4.405 1.000 96.710 ? 190 VAL A CG2 1 
ATOM 1465 N N   ? SER A 1 191 ?  -0.271  -0.606  -7.904 1.000 95.200 ? 191 SER A N   1 
ATOM 1466 C CA  ? SER A 1 191 ?  -0.953   0.180  -8.926 1.000 95.200 ? 191 SER A CA  1 
ATOM 1467 C C   ? SER A 1 191 ?  -1.187  -0.640 -10.190 1.000 95.200 ? 191 SER A C   1 
ATOM 1468 C CB  ? SER A 1 191 ?  -0.146   1.434  -9.265 1.000 95.200 ? 191 SER A CB  1 
ATOM 1469 O O   ? SER A 1 191 ?  -2.332  -0.851 -10.597 1.000 95.200 ? 191 SER A O   1 
ATOM 1470 O OG  ? SER A 1 191 ?  -0.865   2.269 -10.157 1.000 95.200 ? 191 SER A OG  1 
ATOM 1471 N N   ? ASN A 1 192 ?  -0.141  -1.114 -10.796 1.000 92.560 ? 192 ASN A N   1 
ATOM 1472 C CA  ? ASN A 1 192 ?  -0.206  -1.794 -12.085 1.000 92.560 ? 192 ASN A CA  1 
ATOM 1473 C C   ? ASN A 1 192 ?   0.846  -2.894 -12.193 1.000 92.560 ? 192 ASN A C   1 
ATOM 1474 C CB  ? ASN A 1 192 ?  -0.046  -0.792 -13.230 1.000 92.560 ? 192 ASN A CB  1 
ATOM 1475 O O   ? ASN A 1 192 ?   1.849  -2.872 -11.477 1.000 92.560 ? 192 ASN A O   1 
ATOM 1476 C CG  ? ASN A 1 192 ?  -0.517  -1.345 -14.560 1.000 92.560 ? 192 ASN A CG  1 
ATOM 1477 N ND2 ? ASN A 1 192 ?  -0.189  -0.648 -15.642 1.000 92.560 ? 192 ASN A ND2 1 
ATOM 1478 O OD1 ? ASN A 1 192 ?  -1.172  -2.389 -14.616 1.000 92.560 ? 192 ASN A OD1 1 
ATOM 1479 N N   ? GLY A 1 193 ?   0.616  -3.896 -12.916 1.000 89.300 ? 193 GLY A N   1 
ATOM 1480 C CA  ? GLY A 1 193 ?   1.565  -4.974 -13.146 1.000 89.300 ? 193 GLY A CA  1 
ATOM 1481 C C   ? GLY A 1 193 ?   1.347  -5.688 -14.467 1.000 89.300 ? 193 GLY A C   1 
ATOM 1482 O O   ? GLY A 1 193 ?   0.411  -5.370 -15.203 1.000 89.300 ? 193 GLY A O   1 
ATOM 1483 N N   ? ASP A 1 194 ?   2.175  -6.610 -14.763 1.000 85.460 ? 194 ASP A N   1 
ATOM 1484 C CA  ? ASP A 1 194 ?   2.087  -7.418 -15.975 1.000 85.460 ? 194 ASP A CA  1 
ATOM 1485 C C   ? ASP A 1 194 ?   0.833  -8.289 -15.965 1.000 85.460 ? 194 ASP A C   1 
ATOM 1486 C CB  ? ASP A 1 194 ?   3.334  -8.292 -16.129 1.000 85.460 ? 194 ASP A CB  1 
ATOM 1487 O O   ? ASP A 1 194 ?   0.508  -8.907 -14.949 1.000 85.460 ? 194 ASP A O   1 
ATOM 1488 C CG  ? ASP A 1 194 ?   3.456  -8.912 -17.510 1.000 85.460 ? 194 ASP A CG  1 
ATOM 1489 O OD1 ? ASP A 1 194 ?   2.724  -9.879 -17.812 1.000 85.460 ? 194 ASP A OD1 1 
ATOM 1490 O OD2 ? ASP A 1 194 ?   4.295  -8.431 -18.302 1.000 85.460 ? 194 ASP A OD2 1 
ATOM 1491 N N   ? PRO A 1 195 ?   0.113  -8.288 -17.045 1.000 81.580 ? 195 PRO A N   1 
ATOM 1492 C CA  ? PRO A 1 195 ?  -1.148  -9.029 -17.123 1.000 81.580 ? 195 PRO A CA  1 
ATOM 1493 C C   ? PRO A 1 195 ?  -0.971 -10.524 -16.866 1.000 81.580 ? 195 PRO A C   1 
ATOM 1494 C CB  ? PRO A 1 195 ?  -1.618  -8.774 -18.557 1.000 81.580 ? 195 PRO A CB  1 
ATOM 1495 O O   ? PRO A 1 195 ?  -1.928 -11.208 -16.497 1.000 81.580 ? 195 PRO A O   1 
ATOM 1496 C CG  ? PRO A 1 195 ?  -0.935  -7.508 -18.964 1.000 81.580 ? 195 PRO A CG  1 
ATOM 1497 C CD  ? PRO A 1 195 ?   0.368  -7.410 -18.223 1.000 81.580 ? 195 PRO A CD  1 
ATOM 1498 N N   ? ASP A 1 196 ?   0.256 -10.980 -16.949 1.000 79.690 ? 196 ASP A N   1 
ATOM 1499 C CA  ? ASP A 1 196 ?   0.548 -12.391 -16.716 1.000 79.690 ? 196 ASP A CA  1 
ATOM 1500 C C   ? ASP A 1 196 ?   1.076 -12.617 -15.301 1.000 79.690 ? 196 ASP A C   1 
ATOM 1501 C CB  ? ASP A 1 196 ?   1.559 -12.906 -17.743 1.000 79.690 ? 196 ASP A CB  1 
ATOM 1502 O O   ? ASP A 1 196 ?   1.402 -13.746 -14.927 1.000 79.690 ? 196 ASP A O   1 
ATOM 1503 C CG  ? ASP A 1 196 ?   1.016 -12.907 -19.161 1.000 79.690 ? 196 ASP A CG  1 
ATOM 1504 O OD1 ? ASP A 1 196 ?  -0.206 -13.096 -19.346 1.000 79.690 ? 196 ASP A OD1 1 
ATOM 1505 O OD2 ? ASP A 1 196 ?   1.817 -12.720 -20.102 1.000 79.690 ? 196 ASP A OD2 1 
ATOM 1506 N N   ? GLY A 1 197 ?   1.109 -11.457 -14.495 1.000 78.200 ? 197 GLY A N   1 
ATOM 1507 C CA  ? GLY A 1 197 ?   1.490 -11.600 -13.099 1.000 78.200 ? 197 GLY A CA  1 
ATOM 1508 C C   ? GLY A 1 197 ?   2.986 -11.748 -12.900 1.000 78.200 ? 197 GLY A C   1 
ATOM 1509 O O   ? GLY A 1 197 ?   3.437 -12.179 -11.837 1.000 78.200 ? 197 GLY A O   1 
ATOM 1510 N N   ? ARG A 1 198 ?   3.761 -11.370 -14.053 1.000 84.300 ? 198 ARG A N   1 
ATOM 1511 C CA  ? ARG A 1 198 ?   5.218 -11.426 -13.998 1.000 84.300 ? 198 ARG A CA  1 
ATOM 1512 C C   ? ARG A 1 198 ?   5.793 -10.145 -13.403 1.000 84.300 ? 198 ARG A C   1 
ATOM 1513 C CB  ? ARG A 1 198 ?   5.800 -11.663 -15.393 1.000 84.300 ? 198 ARG A CB  1 
ATOM 1514 O O   ? ARG A 1 198 ?   5.353  -9.045 -13.742 1.000 84.300 ? 198 ARG A O   1 
ATOM 1515 C CG  ? ARG A 1 198 ?   5.502 -13.043 -15.958 1.000 84.300 ? 198 ARG A CG  1 
ATOM 1516 C CD  ? ARG A 1 198 ?   6.104 -13.226 -17.345 1.000 84.300 ? 198 ARG A CD  1 
ATOM 1517 N NE  ? ARG A 1 198 ?   5.662 -14.472 -17.964 1.000 84.300 ? 198 ARG A NE  1 
ATOM 1518 N NH1 ? ARG A 1 198 ?   6.454 -13.948 -20.070 1.000 84.300 ? 198 ARG A NH1 1 
ATOM 1519 N NH2 ? ARG A 1 198 ?   5.395 -15.948 -19.703 1.000 84.300 ? 198 ARG A NH2 1 
ATOM 1520 C CZ  ? ARG A 1 198 ?   5.838 -14.787 -19.244 1.000 84.300 ? 198 ARG A CZ  1 
ATOM 1521 N N   ? PRO A 1 199 ?   6.701 -10.262 -12.404 1.000 87.450 ? 199 PRO A N   1 
ATOM 1522 C CA  ? PRO A 1 199 ?   7.401  -9.068 -11.924 1.000 87.450 ? 199 PRO A CA  1 
ATOM 1523 C C   ? PRO A 1 199 ?   8.155  -8.340 -13.034 1.000 87.450 ? 199 PRO A C   1 
ATOM 1524 C CB  ? PRO A 1 199 ?   8.371  -9.623 -10.879 1.000 87.450 ? 199 PRO A CB  1 
ATOM 1525 O O   ? PRO A 1 199 ?   8.489  -8.943 -14.057 1.000 87.450 ? 199 PRO A O   1 
ATOM 1526 C CG  ? PRO A 1 199 ?   7.875 -11.004 -10.593 1.000 87.450 ? 199 PRO A CG  1 
ATOM 1527 C CD  ? PRO A 1 199 ?   7.097 -11.487 -11.784 1.000 87.450 ? 199 PRO A CD  1 
ATOM 1528 N N   ? PRO A 1 200 ?   8.446  -7.098 -12.857 1.000 92.560 ? 200 PRO A N   1 
ATOM 1529 C CA  ? PRO A 1 200 ?   8.145  -6.217 -11.727 1.000 92.560 ? 200 PRO A CA  1 
ATOM 1530 C C   ? PRO A 1 200 ?   6.738  -5.629 -11.795 1.000 92.560 ? 200 PRO A C   1 
ATOM 1531 C CB  ? PRO A 1 200 ?   9.203  -5.116 -11.848 1.000 92.560 ? 200 PRO A CB  1 
ATOM 1532 O O   ? PRO A 1 200 ?   6.106  -5.652 -12.855 1.000 92.560 ? 200 PRO A O   1 
ATOM 1533 C CG  ? PRO A 1 200 ?   9.442  -4.975 -13.316 1.000 92.560 ? 200 PRO A CG  1 
ATOM 1534 C CD  ? PRO A 1 200 ?   9.316  -6.330 -13.952 1.000 92.560 ? 200 PRO A CD  1 
ATOM 1535 N N   ? SER A 1 201 ?   6.146  -5.289 -10.696 1.000 93.310 ? 201 SER A N   1 
ATOM 1536 C CA  ? SER A 1 201 ?   4.898  -4.540 -10.600 1.000 93.310 ? 201 SER A CA  1 
ATOM 1537 C C   ? SER A 1 201 ?   5.160  -3.060 -10.343 1.000 93.310 ? 201 SER A C   1 
ATOM 1538 C CB  ? SER A 1 201 ?   4.015  -5.110  -9.489 1.000 93.310 ? 201 SER A CB  1 
ATOM 1539 O O   ? SER A 1 201 ?   6.227  -2.690  -9.848 1.000 93.310 ? 201 SER A O   1 
ATOM 1540 O OG  ? SER A 1 201 ?   3.674  -6.459  -9.759 1.000 93.310 ? 201 SER A OG  1 
ATOM 1541 N N   ? ILE A 1 202 ?   4.254  -2.198 -10.803 1.000 95.610 ? 202 ILE A N   1 
ATOM 1542 C CA  ? ILE A 1 202 ?   4.321  -0.755 -10.602 1.000 95.610 ? 202 ILE A CA  1 
ATOM 1543 C C   ? ILE A 1 202 ?   3.524  -0.369  -9.358 1.000 95.610 ? 202 ILE A C   1 
ATOM 1544 C CB  ? ILE A 1 202 ?   3.795   0.013 -11.835 1.000 95.610 ? 202 ILE A CB  1 
ATOM 1545 O O   ? ILE A 1 202 ?   2.415  -0.865  -9.145 1.000 95.610 ? 202 ILE A O   1 
ATOM 1546 C CG1 ? ILE A 1 202 ?   4.667  -0.283 -13.060 1.000 95.610 ? 202 ILE A CG1 1 
ATOM 1547 C CG2 ? ILE A 1 202 ?   3.741   1.517 -11.552 1.000 95.610 ? 202 ILE A CG2 1 
ATOM 1548 C CD1 ? ILE A 1 202 ?   4.115   0.280 -14.363 1.000 95.610 ? 202 ILE A CD1 1 
ATOM 1549 N N   ? TYR A 1 203 ?   4.116   0.415  -8.533 1.000 97.350 ? 203 TYR A N   1 
ATOM 1550 C CA  ? TYR A 1 203 ?   3.512   0.974  -7.328 1.000 97.350 ? 203 TYR A CA  1 
ATOM 1551 C C   ? TYR A 1 203 ?   3.426   2.493  -7.416 1.000 97.350 ? 203 TYR A C   1 
ATOM 1552 C CB  ? TYR A 1 203 ?   4.314   0.568  -6.087 1.000 97.350 ? 203 TYR A CB  1 
ATOM 1553 O O   ? TYR A 1 203 ?   4.276   3.135  -8.037 1.000 97.350 ? 203 TYR A O   1 
ATOM 1554 C CG  ? TYR A 1 203 ?   4.458  -0.925  -5.920 1.000 97.350 ? 203 TYR A CG  1 
ATOM 1555 C CD1 ? TYR A 1 203 ?   3.658  -1.626  -5.020 1.000 97.350 ? 203 TYR A CD1 1 
ATOM 1556 C CD2 ? TYR A 1 203 ?   5.395  -1.638  -6.660 1.000 97.350 ? 203 TYR A CD2 1 
ATOM 1557 C CE1 ? TYR A 1 203 ?   3.789  -3.001  -4.861 1.000 97.350 ? 203 TYR A CE1 1 
ATOM 1558 C CE2 ? TYR A 1 203 ?   5.535  -3.014  -6.509 1.000 97.350 ? 203 TYR A CE2 1 
ATOM 1559 O OH  ? TYR A 1 203 ?   4.863  -5.047  -5.456 1.000 97.350 ? 203 TYR A OH  1 
ATOM 1560 C CZ  ? TYR A 1 203 ?   4.729  -3.686  -5.609 1.000 97.350 ? 203 TYR A CZ  1 
ATOM 1561 N N   ? THR A 1 204 ?   2.258   3.014  -6.850 1.000 97.610 ? 204 THR A N   1 
ATOM 1562 C CA  ? THR A 1 204 ?   2.229   4.458  -6.642 1.000 97.610 ? 204 THR A CA  1 
ATOM 1563 C C   ? THR A 1 204 ?   3.254   4.874  -5.591 1.000 97.610 ? 204 THR A C   1 
ATOM 1564 C CB  ? THR A 1 204 ?   0.828   4.931  -6.213 1.000 97.610 ? 204 THR A CB  1 
ATOM 1565 O O   ? THR A 1 204 ?   3.282   4.319  -4.491 1.000 97.610 ? 204 THR A O   1 
ATOM 1566 C CG2 ? THR A 1 204 ?   0.811   6.434  -5.952 1.000 97.610 ? 204 THR A CG2 1 
ATOM 1567 O OG1 ? THR A 1 204 ?  -0.112   4.628  -7.252 1.000 97.610 ? 204 THR A OG1 1 
ATOM 1568 N N   ? ARG A 1 205 ?   4.189   5.785  -5.923 1.000 97.220 ? 205 ARG A N   1 
ATOM 1569 C CA  ? ARG A 1 205 ?   5.238   6.281  -5.038 1.000 97.220 ? 205 ARG A CA  1 
ATOM 1570 C C   ? ARG A 1 205 ?   4.668   7.232  -3.991 1.000 97.220 ? 205 ARG A C   1 
ATOM 1571 C CB  ? ARG A 1 205 ?   6.333   6.983  -5.843 1.000 97.220 ? 205 ARG A CB  1 
ATOM 1572 O O   ? ARG A 1 205 ?   4.384   8.394  -4.290 1.000 97.220 ? 205 ARG A O   1 
ATOM 1573 C CG  ? ARG A 1 205 ?   7.520   7.433  -5.007 1.000 97.220 ? 205 ARG A CG  1 
ATOM 1574 C CD  ? ARG A 1 205 ?   8.540   8.197  -5.840 1.000 97.220 ? 205 ARG A CD  1 
ATOM 1575 N NE  ? ARG A 1 205 ?   9.176   7.338  -6.835 1.000 97.220 ? 205 ARG A NE  1 
ATOM 1576 N NH1 ? ARG A 1 205 ?  10.710   6.425  -5.369 1.000 97.220 ? 205 ARG A NH1 1 
ATOM 1577 N NH2 ? ARG A 1 205 ?  10.694   5.778  -7.568 1.000 97.220 ? 205 ARG A NH2 1 
ATOM 1578 C CZ  ? ARG A 1 205 ?  10.192   6.516  -6.588 1.000 97.220 ? 205 ARG A CZ  1 
ATOM 1579 N N   ? ILE A 1 206 ?   4.577   6.781  -2.735 1.000 97.600 ? 206 ILE A N   1 
ATOM 1580 C CA  ? ILE A 1 206 ?   3.886   7.521  -1.685 1.000 97.600 ? 206 ILE A CA  1 
ATOM 1581 C C   ? ILE A 1 206 ?   4.676   8.781  -1.337 1.000 97.600 ? 206 ILE A C   1 
ATOM 1582 C CB  ? ILE A 1 206 ?   3.679   6.652  -0.424 1.000 97.600 ? 206 ILE A CB  1 
ATOM 1583 O O   ? ILE A 1 206 ?   4.091   9.823  -1.034 1.000 97.600 ? 206 ILE A O   1 
ATOM 1584 C CG1 ? ILE A 1 206 ?   2.690   5.518  -0.714 1.000 97.600 ? 206 ILE A CG1 1 
ATOM 1585 C CG2 ? ILE A 1 206 ?   3.200   7.510   0.750 1.000 97.600 ? 206 ILE A CG2 1 
ATOM 1586 C CD1 ? ILE A 1 206 ?   2.438   4.598   0.473 1.000 97.600 ? 206 ILE A CD1 1 
ATOM 1587 N N   ? SER A 1 207 ?   6.024   8.720  -1.359 1.000 97.010 ? 207 SER A N   1 
ATOM 1588 C CA  ? SER A 1 207 ?   6.860   9.859  -0.994 1.000 97.010 ? 207 SER A CA  1 
ATOM 1589 C C   ? SER A 1 207 ?   6.521  11.085  -1.835 1.000 97.010 ? 207 SER A C   1 
ATOM 1590 C CB  ? SER A 1 207 ?   8.341   9.512  -1.158 1.000 97.010 ? 207 SER A CB  1 
ATOM 1591 O O   ? SER A 1 207 ?   6.581  12.215  -1.346 1.000 97.010 ? 207 SER A O   1 
ATOM 1592 O OG  ? SER A 1 207 ?   8.624   9.134  -2.495 1.000 97.010 ? 207 SER A OG  1 
ATOM 1593 N N   ? LYS A 1 208 ?   6.094  10.916  -3.033 1.000 96.600 ? 208 LYS A N   1 
ATOM 1594 C CA  ? LYS A 1 208 ?   5.754  12.009  -3.940 1.000 96.600 ? 208 LYS A CA  1 
ATOM 1595 C C   ? LYS A 1 208 ?   4.416  12.638  -3.564 1.000 96.600 ? 208 LYS A C   1 
ATOM 1596 C CB  ? LYS A 1 208 ?   5.713  11.514  -5.386 1.000 96.600 ? 208 LYS A CB  1 
ATOM 1597 O O   ? LYS A 1 208 ?   4.147  13.790  -3.911 1.000 96.600 ? 208 LYS A O   1 
ATOM 1598 C CG  ? LYS A 1 208 ?   5.253  12.564  -6.387 1.000 96.600 ? 208 LYS A CG  1 
ATOM 1599 C CD  ? LYS A 1 208 ?   6.204  13.753  -6.427 1.000 96.600 ? 208 LYS A CD  1 
ATOM 1600 C CE  ? LYS A 1 208 ?   5.717  14.827  -7.390 1.000 96.600 ? 208 LYS A CE  1 
ATOM 1601 N NZ  ? LYS A 1 208 ?   6.609  16.025  -7.381 1.000 96.600 ? 208 LYS A NZ  1 
ATOM 1602 N N   ? PHE A 1 209 ?   3.587  11.965  -2.755 1.000 97.290 ? 209 PHE A N   1 
ATOM 1603 C CA  ? PHE A 1 209 ?   2.216  12.409  -2.531 1.000 97.290 ? 209 PHE A CA  1 
ATOM 1604 C C   ? PHE A 1 209 ?   2.007  12.807  -1.075 1.000 97.290 ? 209 PHE A C   1 
ATOM 1605 C CB  ? PHE A 1 209 ?   1.223  11.311  -2.923 1.000 97.290 ? 209 PHE A CB  1 
ATOM 1606 O O   ? PHE A 1 209 ?   0.877  13.059  -0.651 1.000 97.290 ? 209 PHE A O   1 
ATOM 1607 C CG  ? PHE A 1 209 ?   1.193  11.019  -4.399 1.000 97.290 ? 209 PHE A CG  1 
ATOM 1608 C CD1 ? PHE A 1 209 ?   0.400  11.771  -5.256 1.000 97.290 ? 209 PHE A CD1 1 
ATOM 1609 C CD2 ? PHE A 1 209 ?   1.960   9.990  -4.930 1.000 97.290 ? 209 PHE A CD2 1 
ATOM 1610 C CE1 ? PHE A 1 209 ?   0.371  11.503  -6.622 1.000 97.290 ? 209 PHE A CE1 1 
ATOM 1611 C CE2 ? PHE A 1 209 ?   1.937   9.715  -6.295 1.000 97.290 ? 209 PHE A CE2 1 
ATOM 1612 C CZ  ? PHE A 1 209 ?   1.140  10.472  -7.139 1.000 97.290 ? 209 PHE A CZ  1 
ATOM 1613 N N   ? ILE A 1 210 ?   3.104  12.939  -0.328 1.000 97.350 ? 210 ILE A N   1 
ATOM 1614 C CA  ? ILE A 1 210 ?   3.004  13.286   1.085 1.000 97.350 ? 210 ILE A CA  1 
ATOM 1615 C C   ? ILE A 1 210 ?   2.353  14.659   1.235 1.000 97.350 ? 210 ILE A C   1 
ATOM 1616 C CB  ? ILE A 1 210 ?   4.389  13.272   1.770 1.000 97.350 ? 210 ILE A CB  1 
ATOM 1617 O O   ? ILE A 1 210 ?   1.442  14.835   2.048 1.000 97.350 ? 210 ILE A O   1 
ATOM 1618 C CG1 ? ILE A 1 210 ?   4.902  11.834   1.910 1.000 97.350 ? 210 ILE A CG1 1 
ATOM 1619 C CG2 ? ILE A 1 210 ?   4.324  13.965   3.134 1.000 97.350 ? 210 ILE A CG2 1 
ATOM 1620 C CD1 ? ILE A 1 210 ?   4.068  10.968   2.844 1.000 97.350 ? 210 ILE A CD1 1 
ATOM 1621 N N   ? PRO A 1 211 ?   2.814  15.648   0.461 1.000 97.020 ? 211 PRO A N   1 
ATOM 1622 C CA  ? PRO A 1 211 ?   2.159  16.953   0.566 1.000 97.020 ? 211 PRO A CA  1 
ATOM 1623 C C   ? PRO A 1 211 ?   0.660  16.885   0.282 1.000 97.020 ? 211 PRO A C   1 
ATOM 1624 C CB  ? PRO A 1 211 ?   2.877  17.795  -0.491 1.000 97.020 ? 211 PRO A CB  1 
ATOM 1625 O O   ? PRO A 1 211 ?  -0.136  17.500   0.996 1.000 97.020 ? 211 PRO A O   1 
ATOM 1626 C CG  ? PRO A 1 211 ?   4.258  17.226  -0.559 1.000 97.020 ? 211 PRO A CG  1 
ATOM 1627 C CD  ? PRO A 1 211 ?   4.167  15.735  -0.404 1.000 97.020 ? 211 PRO A CD  1 
ATOM 1628 N N   ? TRP A 1 212 ?   0.267  16.170  -0.751 1.000 97.810 ? 212 TRP A N   1 
ATOM 1629 C CA  ? TRP A 1 212 ?  -1.147  16.018  -1.077 1.000 97.810 ? 212 TRP A CA  1 
ATOM 1630 C C   ? TRP A 1 212 ?  -1.886  15.286   0.038 1.000 97.810 ? 212 TRP A C   1 
ATOM 1631 C CB  ? TRP A 1 212 ?  -1.317  15.264  -2.399 1.000 97.810 ? 212 TRP A CB  1 
ATOM 1632 O O   ? TRP A 1 212 ?  -2.990  15.681   0.423 1.000 97.810 ? 212 TRP A O   1 
ATOM 1633 C CG  ? TRP A 1 212 ?  -2.742  14.953  -2.744 1.000 97.810 ? 212 TRP A CG  1 
ATOM 1634 C CD1 ? TRP A 1 212 ?  -3.642  15.781  -3.354 1.000 97.810 ? 212 TRP A CD1 1 
ATOM 1635 C CD2 ? TRP A 1 212 ?  -3.433  13.725  -2.493 1.000 97.810 ? 212 TRP A CD2 1 
ATOM 1636 C CE2 ? TRP A 1 212 ?  -4.750  13.880  -2.979 1.000 97.810 ? 212 TRP A CE2 1 
ATOM 1637 C CE3 ? TRP A 1 212 ?  -3.065  12.507  -1.905 1.000 97.810 ? 212 TRP A CE3 1 
ATOM 1638 N NE1 ? TRP A 1 212 ?  -4.851  15.142  -3.499 1.000 97.810 ? 212 TRP A NE1 1 
ATOM 1639 C CH2 ? TRP A 1 212 ?  -5.316  11.680  -2.314 1.000 97.810 ? 212 TRP A CH2 1 
ATOM 1640 C CZ2 ? TRP A 1 212 ?  -5.702  12.861  -2.894 1.000 97.810 ? 212 TRP A CZ2 1 
ATOM 1641 C CZ3 ? TRP A 1 212 ?  -4.014  11.495  -1.821 1.000 97.810 ? 212 TRP A CZ3 1 
ATOM 1642 N N   ? ILE A 1 213 ?  -1.310  14.215   0.583 1.000 97.960 ? 213 ILE A N   1 
ATOM 1643 C CA  ? ILE A 1 213 ?  -1.914  13.432   1.656 1.000 97.960 ? 213 ILE A CA  1 
ATOM 1644 C C   ? ILE A 1 213 ?  -2.166  14.326   2.868 1.000 97.960 ? 213 ILE A C   1 
ATOM 1645 C CB  ? ILE A 1 213 ?  -1.023  12.233   2.050 1.000 97.960 ? 213 ILE A CB  1 
ATOM 1646 O O   ? ILE A 1 213 ?  -3.270  14.339   3.419 1.000 97.960 ? 213 ILE A O   1 
ATOM 1647 C CG1 ? ILE A 1 213 ?  -0.979  11.204   0.915 1.000 97.960 ? 213 ILE A CG1 1 
ATOM 1648 C CG2 ? ILE A 1 213 ?  -1.522  11.594   3.350 1.000 97.960 ? 213 ILE A CG2 1 
ATOM 1649 C CD1 ? ILE A 1 213 ?   0.082  10.127   1.097 1.000 97.960 ? 213 ILE A CD1 1 
ATOM 1650 N N   ? ASN A 1 214 ?  -1.218  15.086   3.261 1.000 97.600 ? 214 ASN A N   1 
ATOM 1651 C CA  ? ASN A 1 214 ?  -1.331  15.961   4.423 1.000 97.600 ? 214 ASN A CA  1 
ATOM 1652 C C   ? ASN A 1 214 ?  -2.404  17.027   4.220 1.000 97.600 ? 214 ASN A C   1 
ATOM 1653 C CB  ? ASN A 1 214 ?   0.016  16.616   4.735 1.000 97.600 ? 214 ASN A CB  1 
ATOM 1654 O O   ? ASN A 1 214 ?  -3.203  17.289   5.121 1.000 97.600 ? 214 ASN A O   1 
ATOM 1655 C CG  ? ASN A 1 214 ?   1.010  15.646   5.344 1.000 97.600 ? 214 ASN A CG  1 
ATOM 1656 N ND2 ? ASN A 1 214 ?   2.295  15.956   5.215 1.000 97.600 ? 214 ASN A ND2 1 
ATOM 1657 O OD1 ? ASN A 1 214 ?   0.626  14.627   5.923 1.000 97.600 ? 214 ASN A OD1 1 
ATOM 1658 N N   ? ALA A 1 215 ?  -2.388  17.640   3.073 1.000 97.750 ? 215 ALA A N   1 
ATOM 1659 C CA  ? ALA A 1 215 ?  -3.371  18.671   2.748 1.000 97.750 ? 215 ALA A CA  1 
ATOM 1660 C C   ? ALA A 1 215 ?  -4.787  18.102   2.758 1.000 97.750 ? 215 ALA A C   1 
ATOM 1661 C CB  ? ALA A 1 215 ?  -3.060  19.291   1.388 1.000 97.750 ? 215 ALA A CB  1 
ATOM 1662 O O   ? ALA A 1 215 ?  -5.715  18.740   3.262 1.000 97.750 ? 215 ALA A O   1 
ATOM 1663 N N   ? THR A 1 216 ?  -4.940  16.961   2.205 1.000 97.460 ? 216 THR A N   1 
ATOM 1664 C CA  ? THR A 1 216 ?  -6.246  16.316   2.131 1.000 97.460 ? 216 THR A CA  1 
ATOM 1665 C C   ? THR A 1 216 ?  -6.737  15.927   3.523 1.000 97.460 ? 216 THR A C   1 
ATOM 1666 C CB  ? THR A 1 216 ?  -6.202  15.068   1.231 1.000 97.460 ? 216 THR A CB  1 
ATOM 1667 O O   ? THR A 1 216 ?  -7.918  16.088   3.838 1.000 97.460 ? 216 THR A O   1 
ATOM 1668 C CG2 ? THR A 1 216 ?  -7.586  14.441   1.092 1.000 97.460 ? 216 THR A CG2 1 
ATOM 1669 O OG1 ? THR A 1 216 ?  -5.725  15.439  -0.068 1.000 97.460 ? 216 THR A OG1 1 
ATOM 1670 N N   ? LEU A 1 217 ?  -5.845  15.377   4.335 1.000 96.510 ? 217 LEU A N   1 
ATOM 1671 C CA  ? LEU A 1 217 ?  -6.203  14.983   5.693 1.000 96.510 ? 217 LEU A CA  1 
ATOM 1672 C C   ? LEU A 1 217 ?  -6.683  16.185   6.499 1.000 96.510 ? 217 LEU A C   1 
ATOM 1673 C CB  ? LEU A 1 217 ?  -5.009  14.328   6.393 1.000 96.510 ? 217 LEU A CB  1 
ATOM 1674 O O   ? LEU A 1 217 ?  -7.578  16.058   7.337 1.000 96.510 ? 217 LEU A O   1 
ATOM 1675 C CG  ? LEU A 1 217 ?  -4.624  12.929   5.910 1.000 96.510 ? 217 LEU A CG  1 
ATOM 1676 C CD1 ? LEU A 1 217 ?  -3.395  12.428   6.662 1.000 96.510 ? 217 LEU A CD1 1 
ATOM 1677 C CD2 ? LEU A 1 217 ?  -5.792  11.963   6.080 1.000 96.510 ? 217 LEU A CD2 1 
ATOM 1678 N N   ? GLU A 1 218 ?  -6.210  17.324   6.298 1.000 95.300 ? 218 GLU A N   1 
ATOM 1679 C CA  ? GLU A 1 218 ?  -6.624  18.544   6.983 1.000 95.300 ? 218 GLU A CA  1 
ATOM 1680 C C   ? GLU A 1 218 ?  -8.066  18.909   6.640 1.000 95.300 ? 218 GLU A C   1 
ATOM 1681 C CB  ? GLU A 1 218 ?  -5.690  19.704   6.628 1.000 95.300 ? 218 GLU A CB  1 
ATOM 1682 O O   ? GLU A 1 218 ?  -8.798  19.429   7.484 1.000 95.300 ? 218 GLU A O   1 
ATOM 1683 C CG  ? GLU A 1 218 ?  -4.312  19.601   7.265 1.000 95.300 ? 218 GLU A CG  1 
ATOM 1684 C CD  ? GLU A 1 218 ?  -3.372  20.720   6.847 1.000 95.300 ? 218 GLU A CD  1 
ATOM 1685 O OE1 ? GLU A 1 218 ?  -2.219  20.759   7.333 1.000 95.300 ? 218 GLU A OE1 1 
ATOM 1686 O OE2 ? GLU A 1 218 ?  -3.792  21.567   6.026 1.000 95.300 ? 218 GLU A OE2 1 
ATOM 1687 N N   ? LYS A 1 219 ?  -8.477  18.476   5.461 1.000 92.010 ? 219 LYS A N   1 
ATOM 1688 C CA  ? LYS A 1 219 ?  -9.795  18.840   4.949 1.000 92.010 ? 219 LYS A CA  1 
ATOM 1689 C C   ? LYS A 1 219 ? -10.830  17.770   5.286 1.000 92.010 ? 219 LYS A C   1 
ATOM 1690 C CB  ? LYS A 1 219 ?  -9.742  19.058   3.436 1.000 92.010 ? 219 LYS A CB  1 
ATOM 1691 O O   ? LYS A 1 219 ? -12.028  18.054   5.342 1.000 92.010 ? 219 LYS A O   1 
ATOM 1692 C CG  ? LYS A 1 219 ?  -8.889  20.245   3.012 1.000 92.010 ? 219 LYS A CG  1 
ATOM 1693 C CD  ? LYS A 1 219 ?  -8.817  20.368   1.496 1.000 92.010 ? 219 LYS A CD  1 
ATOM 1694 C CE  ? LYS A 1 219 ?  -7.869  21.480   1.068 1.000 92.010 ? 219 LYS A CE  1 
ATOM 1695 N NZ  ? LYS A 1 219 ?  -7.690  21.517  -0.414 1.000 92.010 ? 219 LYS A NZ  1 
ATOM 1696 N N   ? LEU A 1 220 ? -10.345  16.544   5.364 1.000 87.750 ? 220 LEU A N   1 
ATOM 1697 C CA  ? LEU A 1 220 ? -11.212  15.399   5.619 1.000 87.750 ? 220 LEU A CA  1 
ATOM 1698 C C   ? LEU A 1 220 ? -11.680  15.382   7.070 1.000 87.750 ? 220 LEU A C   1 
ATOM 1699 C CB  ? LEU A 1 220 ? -10.484  14.092   5.290 1.000 87.750 ? 220 LEU A CB  1 
ATOM 1700 O O   ? LEU A 1 220 ? -11.005  15.922   7.950 1.000 87.750 ? 220 LEU A O   1 
ATOM 1701 C CG  ? LEU A 1 220 ? -10.342  13.750   3.806 1.000 87.750 ? 220 LEU A CG  1 
ATOM 1702 C CD1 ? LEU A 1 220 ?  -9.419  12.550   3.625 1.000 87.750 ? 220 LEU A CD1 1 
ATOM 1703 C CD2 ? LEU A 1 220 ? -11.709  13.478   3.187 1.000 87.750 ? 220 LEU A CD2 1 
# 
loop_
_struct_sheet_range.sheet_id 
_struct_sheet_range.id 
_struct_sheet_range.beg_label_comp_id 
_struct_sheet_range.beg_label_asym_id 
_struct_sheet_range.beg_label_seq_id 
_struct_sheet_range.pdbx_beg_PDB_ins_code 
_struct_sheet_range.end_label_comp_id 
_struct_sheet_range.end_label_asym_id 
_struct_sheet_range.end_label_seq_id 
_struct_sheet_range.pdbx_end_PDB_ins_code 
_struct_sheet_range.beg_auth_comp_id 
_struct_sheet_range.beg_auth_asym_id 
_struct_sheet_range.beg_auth_seq_id 
_struct_sheet_range.end_auth_comp_id 
_struct_sheet_range.end_auth_asym_id 
_struct_sheet_range.end_auth_seq_id 
A A VAL A   2 ? ILE A   3 ? VAL A 2   ILE A 3   
A B ALA A 170 ? ALA A 171 ? ALA A 170 ALA A 171 
B C LYS A   6 ? GLU A   7 ? LYS A 6   GLU A 7   
B D LYS A 116 ? GLY A 121 ? LYS A 116 GLY A 121 
B E GLN A 135 ? VAL A 141 ? GLN A 135 VAL A 141 
B F MET A 159 ? ALA A 162 ? MET A 159 ALA A 162 
B G PRO A 179 ? CYS A 182 ? PRO A 179 CYS A 182 
B H VAL A 185 ? ASN A 192 ? VAL A 185 ASN A 192 
B I SER A 201 ? ARG A 205 ? SER A 201 ARG A 205 
C J MET A  16 ? ILE A  21 ? MET A 16  ILE A 21  
C K GLY A  24 ? ARG A  32 ? GLY A 24  ARG A 32  
C L VAL A  35 ? THR A  38 ? VAL A 35  THR A 38  
C M PHE A  48 ? LEU A  51 ? PHE A 48  LEU A 51  
C N GLN A  64 ? GLN A  73 ? GLN A 64  GLN A 73  
C O MET A  87 ? MET A  91 ? MET A 87  MET A 91  
D P ASP A  55 ? ASP A  55 ? ASP A 55  ASP A 55  
D Q VAL A 133 ? VAL A 133 ? VAL A 133 VAL A 133 
E R ASN A  78 ? ASN A  78 ? ASN A 78  ASN A 78  
E S ASP A  83 ? ASP A  83 ? ASP A 83  ASP A 83  
F T ARG A 124 ? ARG A 124 ? ARG A 124 ARG A 124 
F U ARG A 130 ? ARG A 130 ? ARG A 130 ARG A 130 
G V SER A 164 ? SER A 164 ? SER A 164 SER A 164 
G W VAL A 167 ? VAL A 167 ? VAL A 167 VAL A 167 
# 
loop_
_struct_conf.id 
_struct_conf.conf_type_id 
_struct_conf.beg_label_comp_id 
_struct_conf.beg_label_asym_id 
_struct_conf.beg_label_seq_id 
_struct_conf.pdbx_beg_PDB_ins_code 
_struct_conf.end_label_comp_id 
_struct_conf.end_label_asym_id 
_struct_conf.end_label_seq_id 
_struct_conf.pdbx_end_PDB_ins_code 
_struct_conf.beg_auth_comp_id 
_struct_conf.beg_auth_asym_id 
_struct_conf.beg_auth_seq_id 
_struct_conf.end_auth_comp_id 
_struct_conf.end_auth_asym_id 
_struct_conf.end_auth_seq_id 
STRN1         STRN         VAL A   2 ? ILE A   3 ? VAL A 2   ILE A 3   
TURN_TY1_P1   TURN_TY1_P   GLY A   4 ? GLY A   4 ? GLY A 4   GLY A 4   
STRN2         STRN         LYS A   6 ? GLU A   7 ? LYS A 6   GLU A 7   
HELX_LH_PP_P1 HELX_LH_PP_P ALA A   8 ? LEU A   9 ? ALA A 8   LEU A 9   
TURN_TY1_P2   TURN_TY1_P   PRO A  10 ? SER A  11 ? PRO A 10  SER A 11  
BEND1         BEND         SER A  12 ? SER A  12 ? SER A 12  SER A 12  
TURN_TY1_P3   TURN_TY1_P   PRO A  14 ? TYR A  15 ? PRO A 14  TYR A 15  
STRN3         STRN         MET A  16 ? ILE A  21 ? MET A 16  ILE A 21  
TURN_TY1_P4   TURN_TY1_P   SER A  22 ? ALA A  23 ? SER A 22  ALA A 23  
STRN4         STRN         GLY A  24 ? ARG A  32 ? GLY A 24  ARG A 32  
TURN_TY1_P5   TURN_TY1_P   GLU A  33 ? ASP A  34 ? GLU A 33  ASP A 34  
STRN5         STRN         VAL A  35 ? THR A  38 ? VAL A 35  THR A 38  
HELX_RH_3T_P1 HELX_RH_3T_P ALA A  40 ? CYS A  42 ? ALA A 40  CYS A 42  
BEND2         BEND         SER A  45 ? ASP A  46 ? SER A 45  ASP A 46  
STRN6         STRN         PHE A  48 ? LEU A  51 ? PHE A 48  LEU A 51  
BEND3         BEND         GLY A  52 ? GLY A  52 ? GLY A 52  GLY A 52  
BEND4         BEND         HIS A  54 ? HIS A  54 ? HIS A 54  HIS A 54  
STRN7         STRN         ASP A  55 ? ASP A  55 ? ASP A 55  ASP A 55  
TURN_TY1_P6   TURN_TY1_P   PHE A  56 ? MET A  57 ? PHE A 56  MET A 57  
BEND5         BEND         LYS A  58 ? LYS A  58 ? LYS A 58  LYS A 58  
TURN_TY1_P7   TURN_TY1_P   GLN A  61 ? ASP A  62 ? GLN A 61  ASP A 62  
STRN8         STRN         GLN A  64 ? GLN A  73 ? GLN A 64  GLN A 73  
TURN_TY1_P8   TURN_TY1_P   PRO A  75 ? ASP A  76 ? PRO A 75  ASP A 76  
STRN9         STRN         ASN A  78 ? ASN A  78 ? ASN A 78  ASN A 78  
TURN_TY1_P9   TURN_TY1_P   ASN A  79 ? LEU A  82 ? ASN A 79  LEU A 82  
STRN10        STRN         ASP A  83 ? ASP A  83 ? ASP A 83  ASP A 83  
TURN_TY1_P10  TURN_TY1_P   ASN A  84 ? ASN A  84 ? ASN A 84  ASN A 84  
STRN11        STRN         MET A  87 ? MET A  91 ? MET A 87  MET A 91  
BEND6         BEND         ARG A  92 ? HIS A  93 ? ARG A 92  HIS A 93  
BEND7         BEND         ASN A  98 ? TRP A 100 ? ASN A 98  TRP A 100 
HELX_LH_PP_P2 HELX_LH_PP_P PRO A 105 ? PRO A 107 ? PRO A 105 PRO A 107 
BEND8         BEND         GLU A 108 ? VAL A 109 ? GLU A 108 VAL A 109 
TURN_TY1_P11  TURN_TY1_P   PRO A 113 ? GLY A 114 ? PRO A 113 GLY A 114 
STRN12        STRN         LYS A 116 ? GLY A 121 ? LYS A 116 GLY A 121 
BEND9         BEND         TRP A 122 ? GLY A 123 ? TRP A 122 GLY A 123 
STRN13        STRN         ARG A 124 ? ARG A 124 ? ARG A 124 ARG A 124 
BEND10        BEND         THR A 125 ? ASN A 128 ? THR A 125 ASN A 128 
STRN14        STRN         ARG A 130 ? ARG A 130 ? ARG A 130 ARG A 130 
BEND11        BEND         ASP A 132 ? ASP A 132 ? ASP A 132 ASP A 132 
STRN15        STRN         VAL A 133 ? VAL A 133 ? VAL A 133 VAL A 133 
STRN16        STRN         GLN A 135 ? GLU A 140 ? GLN A 135 GLU A 140 
STRN17        STRN         VAL A 141 ? VAL A 141 ? VAL A 141 VAL A 141 
HELX_RH_AL_P1 HELX_RH_AL_P ASP A 144 ? ARG A 150 ? ASP A 144 ARG A 150 
TURN_TY1_P12  TURN_TY1_P   TRP A 152 ? HIS A 153 ? TRP A 152 HIS A 153 
TURN_TY1_P13  TURN_TY1_P   PRO A 156 ? LEU A 158 ? PRO A 156 LEU A 158 
STRN18        STRN         MET A 159 ? ALA A 162 ? MET A 159 ALA A 162 
STRN19        STRN         SER A 164 ? SER A 164 ? SER A 164 SER A 164 
TURN_TY1_P14  TURN_TY1_P   PRO A 165 ? LEU A 166 ? PRO A 165 LEU A 166 
STRN20        STRN         VAL A 167 ? VAL A 167 ? VAL A 167 VAL A 167 
STRN21        STRN         ALA A 170 ? ALA A 171 ? ALA A 170 ALA A 171 
TURN_TY1_P15  TURN_TY1_P   GLU A 173 ? GLY A 174 ? GLU A 173 GLY A 174 
TURN_TY1_P16  TURN_TY1_P   SER A 176 ? GLY A 177 ? SER A 176 GLY A 177 
STRN22        STRN         PRO A 179 ? CYS A 182 ? PRO A 179 CYS A 182 
TURN_TY1_P17  TURN_TY1_P   ASP A 183 ? GLY A 184 ? ASP A 183 GLY A 184 
STRN23        STRN         VAL A 185 ? ASN A 192 ? VAL A 185 ASN A 192 
TURN_TY1_P18  TURN_TY1_P   PRO A 195 ? ASP A 196 ? PRO A 195 ASP A 196 
HELX_LH_PP_P3 HELX_LH_PP_P ARG A 198 ? ARG A 198 ? ARG A 198 ARG A 198 
BEND12        BEND         PRO A 199 ? PRO A 199 ? PRO A 199 PRO A 199 
HELX_LH_PP_P4 HELX_LH_PP_P PRO A 200 ? PRO A 200 ? PRO A 200 PRO A 200 
STRN24        STRN         SER A 201 ? ARG A 205 ? SER A 201 ARG A 205 
HELX_RH_3T_P2 HELX_RH_3T_P ILE A 206 ? PHE A 209 ? ILE A 206 PHE A 209 
HELX_RH_AL_P2 HELX_RH_AL_P ILE A 210 ? LYS A 219 ? ILE A 210 LYS A 219 
# 
