# Supplementary material for: FlatProt: 2D visualization eases protein structure comparison
Source: BMC Bioinformatics. 2025 Aug 13;26:210. doi: 10.1186/s12859-025-06233-x (PMC12344939; doi:10.1186/s12859-025-06233-x)
Supplement: Supplementary file 1 — Supplementary Material 1 [file 12859_2025_6233_MOESM1_ESM.zip › KLK/structures/Danio_rerio_GeneID=556860.cif]

data_Danio_rerio_GeneID=556860
# 
_entry.id   ? 
# 
_entity.id                         1      
_entity.type                       polymer 
_entity.pdbx_description           polymer-1 
_entity.formula_weight             24426.9 
_entity.pdbx_number_of_molecules        1 
# 
loop_
_struct_sheet.id 
_struct_sheet.number_strands 
A 2 
B 8 
C 6 
D 2 
E 2 
# 
loop_
_struct_conf_type.id 
_struct_conf_type.criteria 
STRN         DSSP 
TURN_TY1_P   DSSP 
HELX_LH_PP_P DSSP 
BEND         DSSP 
HELX_RH_3T_P DSSP 
HELX_RH_AL_P DSSP 
# 
_struct_asym.id          A 
_struct_asym.entity_id   1 
# 
_software.pdbx_ordinal     1 
_software.name             dssp 
_software.version          4.4.10 
_software.date             ? 
_software.classification   'model annotation' 
# 
_entity_poly.entity_id                      1 
_entity_poly.type                           polypeptide(L) 
_entity_poly.nstd_linkage                   n 
_entity_poly.nstd_monomer                   n 
_entity_poly.pdbx_seq_one_letter_code       
;GIQDGTEAKPHSRPYMVSLQFYKLHMCGGSLITEEFVLTAAHCWDDVLTVVTGAHDLRKKAINNVYKVKSYIPHPDFNSK
TLENDIMLLQLKTKVRLSNNVGLISLPKEDVKADTLCSVAGWGDLWSKGPETDRLREAETVIVNNAECERRWESYVASKM
ICVYGHGGTCSGDSGGPLVCGDTVVGITSFGEPLCNSRLFPDVHTRISAYLPWIHNITGKV
;
_entity_poly.pdbx_seq_one_letter_code_can   
;GIQDGTEAKPHSRPYMVSLQFYKLHMCGGSLITEEFVLTAAHCWDDVLTVVTGAHDLRKKAINNVYKVKSYIPHPDFNSK
TLENDIMLLQLKTKVRLSNNVGLISLPKEDVKADTLCSVAGWGDLWSKGPETDRLREAETVIVNNAECERRWESYVASKM
ICVYGHGGTCSGDSGGPLVCGDTVVGITSFGEPLCNSRLFPDVHTRISAYLPWIHNITGKV
;
_entity_poly.pdbx_strand_id                 A 
# 
loop_
_dssp_struct_summary.entry_id 
_dssp_struct_summary.label_comp_id 
_dssp_struct_summary.label_asym_id 
_dssp_struct_summary.label_seq_id 
_dssp_struct_summary.secondary_structure 
_dssp_struct_summary.ss_bridge 
_dssp_struct_summary.helix_3_10 
_dssp_struct_summary.helix_alpha 
_dssp_struct_summary.helix_pi 
_dssp_struct_summary.helix_pp 
_dssp_struct_summary.bend 
_dssp_struct_summary.chirality 
_dssp_struct_summary.sheet 
_dssp_struct_summary.strand 
_dssp_struct_summary.ladder_1 
_dssp_struct_summary.ladder_2 
_dssp_struct_summary.accessibility 
_dssp_struct_summary.TCO 
_dssp_struct_summary.kappa 
_dssp_struct_summary.alpha 
_dssp_struct_summary.phi 
_dssp_struct_summary.psi 
_dssp_struct_summary.x_ca 
_dssp_struct_summary.y_ca 
_dssp_struct_summary.z_ca 
Danio_rerio_GeneID=556860 GLY A 1   . . . . . . . . . . . . ? .      .     .      .      -178.8 -1.0  -12.3 -3.6  
Danio_rerio_GeneID=556860 ILE A 2   E . > . . . . - A A A . ? -0.898 .     -136.0 -87.4  107.9  2.8   -12.2 -3.6  
Danio_rerio_GeneID=556860 GLN A 3   E . 3 . . . S + A A A . ? -0.552 87.6  1.2    -66.3  129.5  4.2   -14.2 -6.5  
Danio_rerio_GeneID=556860 ASP A 4   T . 3 . . . S + . . . . ? 0.813  107.2 131.1  62.7   20.8   7.2   -16.5 -5.4  
Danio_rerio_GeneID=556860 GLY A 5   . . < . . . . - . . . . ? -0.502 53.5  -124.0 -90.4  171.3  6.7   -15.1 -1.8  
Danio_rerio_GeneID=556860 THR A 6   E . . . . . . - B C B . ? -0.864 36.4  -85.3  -114.3 151.2  6.5   -17.1 1.4   
Danio_rerio_GeneID=556860 GLU A 7   E . . . . > . - B C B . ? -0.412 53.8  -115.7 -52.4  131.4  3.8   -17.1 4.0   
Danio_rerio_GeneID=556860 ALA A 8   P . . . . P . - . . . . ? -0.398 30.9  -97.1  -68.7  143.4  4.5   -14.2 6.4   
Danio_rerio_GeneID=556860 LYS A 9   P . > . . < . - . . . . ? -0.487 61.0  -88.6  -55.9  125.6  5.3   -15.0 9.9   
Danio_rerio_GeneID=556860 PRO A 10  T . 3 . . . S - . . . . ? -0.229 105.6 -6.0   -45.9  124.6  1.9   -14.6 11.7  
Danio_rerio_GeneID=556860 HIS A 11  T . 3 . . . S + . . . . ? 0.631  91.5  126.5  67.7   15.8   1.3   -11.0 12.8  
Danio_rerio_GeneID=556860 SER A 12  S . < . . . S + . . . . ? 0.583  74.5  50.9   -75.9  -9.7   4.8   -9.9  11.8  
Danio_rerio_GeneID=556860 ARG A 13  . . > . . . . + . . . . ? -0.601 65.1  165.8  -124.6 73.2   3.1   -7.1  9.7   
Danio_rerio_GeneID=556860 PRO A 14  T . 3 . . . S + . . . . ? 0.641  73.7  57.2   -73.6  -10.2  0.8   -5.5  12.1  
Danio_rerio_GeneID=556860 TYR A 15  T . 3 . . . S + . . . . ? 0.556  81.3  107.8  -91.8  -19.6  0.2   -2.4  9.8   
Danio_rerio_GeneID=556860 MET A 16  E . < . . . . - C K J . ? -0.477 49.5  -173.5 -66.2  132.9  -1.0  -4.5  6.9   
Danio_rerio_GeneID=556860 VAL A 17  E . . . . . . - C K J . ? -0.931 20.7  -132.5 -128.7 154.2  -4.8  -4.2  6.2   
Danio_rerio_GeneID=556860 SER A 18  E . . . . . . - C K J K ? -0.931 12.6  -150.6 -104.0 119.3  -7.2  -5.9  3.8   
Danio_rerio_GeneID=556860 LEU A 19  E . . . . . . - C K J K ? -0.837 24.7  -162.5 -84.2  126.7  -9.6  -3.8  1.9   
Danio_rerio_GeneID=556860 GLN A 20  E . . . . . . - C K J K ? -0.898 23.2  -164.1 -123.4 138.3  -12.7 -5.8  1.3   
Danio_rerio_GeneID=556860 PHE A 21  E . > . . . S - C K J . ? -0.994 91.4  -14.2  -111.9 119.6  -15.7 -5.6  -1.1  
Danio_rerio_GeneID=556860 TYR A 22  T . 3 . . . S - . . . . ? 0.912  130.9 -56.3  49.9   40.1   -18.6 -7.8  0.0   
Danio_rerio_GeneID=556860 LYS A 23  T . 3 . . . S + . . . . ? 0.488  114.5 121.6  76.5   3.9    -16.1 -9.5  2.5   
Danio_rerio_GeneID=556860 LEU A 24  E . < . . . S - C L J . ? -0.891 71.4  -111.0 -102.3 136.4  -13.9 -10.4 -0.3  
Danio_rerio_GeneID=556860 HIS A 25  E . . . . . . + C L J . ? -0.364 46.0  157.2  -61.8  134.6  -10.3 -9.2  -0.4  
Danio_rerio_GeneID=556860 MET A 26  E . . . . . . - C L . . ? 0.668  60.6  -7.0   -124.7 -44.8  -9.7  -6.7  -3.2  
Danio_rerio_GeneID=556860 CYS A 27  E . . . . . . - C L J . ? -0.945 62.0  -118.4 -147.3 167.1  -6.7  -4.6  -2.3  
Danio_rerio_GeneID=556860 GLY A 28  E . . . . . . + C L J . ? -0.487 27.7  173.6  -101.7 177.5  -4.2  -4.1  0.5   
Danio_rerio_GeneID=556860 GLY A 29  E . . . . . . - C L J . ? -0.952 24.4  -114.0 -167.2 177.6  -3.3  -1.0  2.6   
Danio_rerio_GeneID=556860 SER A 30  E . . . . . . - C L J L ? -0.998 18.9  -129.1 -132.1 134.4  -1.3  0.3   5.5   
Danio_rerio_GeneID=556860 LEU A 31  E . . . . . . + C L . L ? -0.728 33.3  165.0  -77.0  115.4  -2.4  1.7   8.8   
Danio_rerio_GeneID=556860 ILE A 32  S . . . . . S + . . . . ? 0.625  70.8  7.6    -112.7 -15.6  -0.5  5.1   9.1   
Danio_rerio_GeneID=556860 THR A 33  S . . . . . S - . . . . ? -0.900 87.8  -95.3  -143.8 174.1  -2.7  6.4   12.0  
Danio_rerio_GeneID=556860 GLU A 34  S . . . . . S + . . . . ? 0.656  127.9 30.4   -68.3  -4.9   -5.4  5.0   14.3  
Danio_rerio_GeneID=556860 GLU A 35  S . . . . . S + . . . . ? 0.450  109.7 72.7   -129.0 -9.8   -7.9  6.6   11.8  
Danio_rerio_GeneID=556860 PHE A 36  E . . . . . . - C M . M ? -0.958 50.7  -166.9 -125.2 135.6  -6.2  6.6   8.4   
Danio_rerio_GeneID=556860 VAL A 37  E . . . . . . - C M L M ? -0.956 15.9  -143.4 -112.4 129.9  -5.3  3.8   5.9   
Danio_rerio_GeneID=556860 LEU A 38  E . . . . . . + C M L M ? -0.847 38.4  141.0  -91.9  129.9  -2.9  4.4   3.1   
Danio_rerio_GeneID=556860 THR A 39  E . . . . . . - C M . M ? -0.863 52.1  -71.6  -154.6 178.6  -3.8  2.7   -0.2  
Danio_rerio_GeneID=556860 ALA A 40  . . > . . . . - . . . . ? -0.663 31.1  -135.9 -82.6  144.2  -3.9  3.0   -4.0  
Danio_rerio_GeneID=556860 ALA A 41  G . > . . . S + . . . . ? 0.780  105.1 62.2   -67.9  -27.0  -6.4  5.4   -5.6  
Danio_rerio_GeneID=556860 HIS A 42  G . 3 . . . S + . . . . ? 0.579  85.3  78.6   -78.1  -1.9   -7.2  2.8   -8.2  
Danio_rerio_GeneID=556860 CYS A 43  G . < . . . . + . . . . ? 0.234  69.1  139.4  -89.4  23.9   -8.4  0.5   -5.4  
Danio_rerio_GeneID=556860 TRP A 44  . . < . . . . + . . . . ? -0.426 18.9  159.0  -82.3  133.7  -11.7 2.4   -5.2  
Danio_rerio_GeneID=556860 ASP A 45  . . . . . . . - . . . . ? -0.966 47.1  -118.9 -146.5 152.4  -15.1 0.7   -4.7  
Danio_rerio_GeneID=556860 ASP A 46  S . . . . . S + . . . . ? 0.827  107.6 40.4   -66.0  -20.4  -18.6 2.0   -3.4  
Danio_rerio_GeneID=556860 VAL A 47  S . . . . . S + . . . . ? -0.867 74.8  161.2  -137.6 90.8   -18.6 -0.5  -0.5  
Danio_rerio_GeneID=556860 LEU A 48  . . . . . . . - . . . . ? -0.941 14.5  -173.9 -112.6 133.5  -15.1 -1.0  1.3   
Danio_rerio_GeneID=556860 THR A 49  E . . . . . . - C N K N ? -0.912 20.5  -133.9 -110.3 151.6  -14.4 -2.4  4.8   
Danio_rerio_GeneID=556860 VAL A 50  E . . . . . . - C N K N ? -0.952 14.5  -160.6 -107.8 122.8  -11.0 -2.5  6.3   
Danio_rerio_GeneID=556860 VAL A 51  E . . . . . . - C N K N ? -0.926 13.3  -176.4 -104.0 125.2  -9.9  -5.6  8.0   
Danio_rerio_GeneID=556860 THR A 52  E . . . . . . + C N . N ? -0.746 57.3  28.9   -115.6 158.1  -7.0  -5.4  10.5  
Danio_rerio_GeneID=556860 GLY A 53  S . . . . . S + . . . . ? 0.544  80.7  143.3  80.9   8.9    -5.0  -8.0  12.6  
Danio_rerio_GeneID=556860 ALA A 54  . . . . . . . + . . . . ? -0.687 24.5  158.4  -93.0  123.8  -5.4  -10.7 10.0  
Danio_rerio_GeneID=556860 HIS A 55  S . . . . . S + . . . . ? 0.629  89.5  31.0   -90.3  -38.9  -2.7  -13.3 9.2   
Danio_rerio_GeneID=556860 ASP A 56  B . > . . . S - D Q P . ? -0.979 71.6  -155.6 -122.9 117.5  -5.5  -15.6 7.8   
Danio_rerio_GeneID=556860 LEU A 57  T . 3 . . . S + . . . . ? 0.641  92.6  63.9   -73.8  -7.2   -8.6  -14.0 6.3   
Danio_rerio_GeneID=556860 ARG A 58  T . 3 . . . S + . . . . ? 0.729  84.1  81.9   -84.3  -21.8  -10.7 -17.1 7.0   
Danio_rerio_GeneID=556860 LYS A 59  . . X . . . . + . . . . ? -0.662 53.7  174.4  -90.8  96.7   -10.3 -16.6 10.8  
Danio_rerio_GeneID=556860 LYS A 60  G . > . . . . + . . . . ? 0.771  69.8  69.3   -76.4  -24.4  -13.0 -14.0 11.7  
Danio_rerio_GeneID=556860 ALA A 61  G . 3 . . . S + . . . . ? 0.762  105.1 40.9   -71.8  -15.3  -12.3 -14.2 15.6  
Danio_rerio_GeneID=556860 ILE A 62  G . < . . . S + . . . . ? 0.474  101.8 87.7   -114.1 -2.1   -8.9  -12.6 15.2  
Danio_rerio_GeneID=556860 ASN A 63  . . < . . . . - . . . . ? -0.715 61.6  -148.0 -104.8 141.9  -9.8  -9.9  12.6  
Danio_rerio_GeneID=556860 ASN A 64  E . . . . . . - C O N . ? -0.963 11.1  -153.7 -106.5 131.3  -11.2 -6.4  13.2  
Danio_rerio_GeneID=556860 VAL A 65  E . . . . . . - C O N . ? -0.923 12.6  -173.2 -111.5 126.7  -13.5 -4.9  10.6  
Danio_rerio_GeneID=556860 TYR A 66  E . . . . . . - C O N . ? -0.955 19.5  -129.3 -121.2 138.9  -13.8 -1.2  10.2  
Danio_rerio_GeneID=556860 LYS A 67  E . . . . . . - C O N . ? -0.569 26.6  -119.7 -80.8  147.5  -16.2 1.0   8.1   
Danio_rerio_GeneID=556860 VAL A 68  E . . . . . . - C O O . ? -0.788 23.5  -173.1 -91.9  124.1  -14.8 3.6   5.9   
Danio_rerio_GeneID=556860 LYS A 69  E . . . . . . + C O . . ? 0.895  69.6  3.7    -78.4  -50.0  -15.9 7.2   6.7   
Danio_rerio_GeneID=556860 SER A 70  E . . . . . . - C O O . ? -0.996 57.4  -142.7 -143.1 144.4  -14.4 9.0   3.8   
Danio_rerio_GeneID=556860 TYR A 71  E . . . . . . - C O O . ? -0.950 19.5  -175.0 -104.2 118.5  -12.4 8.2   0.6   
Danio_rerio_GeneID=556860 ILE A 72  E . . . . . . - C O O . ? -0.755 3.8   -177.3 -121.8 81.8   -9.8  10.8  -0.2  
Danio_rerio_GeneID=556860 PRO A 73  E . . . . . . - C O O . ? -0.506 45.1  -88.9  -73.0  148.2  -8.0  10.2  -3.5  
Danio_rerio_GeneID=556860 HIS A 74  . . > . . . . - . . . . ? -0.386 38.4  -127.6 -51.7  133.7  -5.2  12.5  -4.6  
Danio_rerio_GeneID=556860 PRO A 75  T . 3 . . . S + . . . . ? 0.767  107.8 48.6   -60.9  -24.0  -6.9  15.4  -6.5  
Danio_rerio_GeneID=556860 ASP A 76  T . 3 . . . S + . . . . ? 0.156  77.8  143.6  -104.1 16.4   -4.6  14.9  -9.5  
Danio_rerio_GeneID=556860 PHE A 77  . . < . . . . - . . . . ? -0.420 36.0  -156.7 -57.4  129.3  -5.0  11.1  -9.7  
Danio_rerio_GeneID=556860 ASN A 78  . . . > . . . - . . . . ? -0.939 9.4   -165.9 -112.9 111.8  -5.0  10.0  -13.4 
Danio_rerio_GeneID=556860 SER A 79  T . . 4 . . S + . . . . ? 0.692  87.5  53.8   -76.5  -14.8  -6.8  6.7   -14.0 
Danio_rerio_GeneID=556860 LYS A 80  T . . 4 . . S + . . . . ? 0.931  124.8 20.7   -83.0  -43.2  -5.3  6.4   -17.5 
Danio_rerio_GeneID=556860 THR A 81  T . . 4 . . S - . . . . ? 0.563  95.4  -131.2 -103.3 -10.4  -1.6  6.8   -16.5 
Danio_rerio_GeneID=556860 LEU A 82  . . > < . . . + . . . . ? 0.689  50.8  158.1  62.3   16.3   -2.0  5.9   -12.9 
Danio_rerio_GeneID=556860 GLU A 83  T . 3 . . . . + . . . . ? -0.541 66.6  16.1   -62.1  137.9  0.0   9.0   -12.0 
Danio_rerio_GeneID=556860 ASN A 84  T . 3 . . . S + . . . . ? 0.877  80.4  172.7  64.6   32.9   -0.7  10.1  -8.4  
Danio_rerio_GeneID=556860 ASP A 85  . . < . . . . + . . . . ? -0.483 31.3  118.1  -72.4  68.8   -2.2  6.7   -7.6  
Danio_rerio_GeneID=556860 ILE A 86  . . . . . . . + . . . . ? -0.996 35.5  177.2  -141.4 138.4  -2.6  7.3   -3.8  
Danio_rerio_GeneID=556860 MET A 87  E . . . . . . - C P M O ? -0.997 18.2  -145.5 -144.0 138.9  -5.7  7.5   -1.5  
Danio_rerio_GeneID=556860 LEU A 88  E . . . . > . - C P M O ? -0.911 11.4  -154.1 -101.8 131.1  -6.3  7.9   2.2   
Danio_rerio_GeneID=556860 LEU A 89  E . . . . P . - C P M O ? -0.961 5.5   -152.1 -103.2 120.8  -9.2  6.1   3.9   
Danio_rerio_GeneID=556860 GLN A 90  E . . . . P . - C P M O ? -0.855 18.1  -137.9 -89.2  123.8  -10.6 7.8   7.0   
Danio_rerio_GeneID=556860 LEU A 91  E . . . . < . - C P . O ? -0.569 9.2   -133.8 -84.6  144.6  -12.1 5.2   9.3   
Danio_rerio_GeneID=556860 LYS A 92  S . . . . . S + . . . . ? 0.818  95.5  29.7   -61.7  -33.5  -15.5 5.8   11.1  
Danio_rerio_GeneID=556860 THR A 93  S . . . . . S - . . . . ? -0.958 93.6  -102.5 -130.1 147.0  -13.8 4.5   14.3  
Danio_rerio_GeneID=556860 LYS A 94  . . . . . . . - . . . . ? -0.448 41.0  -114.4 -65.0  137.8  -10.3 4.5   15.6  
Danio_rerio_GeneID=556860 VAL A 95  . . . . . . . - . . . . ? -0.507 24.6  -125.6 -70.9  138.3  -8.4  1.3   15.3  
Danio_rerio_GeneID=556860 ARG A 96  . . . . . . . - . . . . ? -0.805 25.4  -134.9 -84.7  113.6  -7.5  -0.4  18.6  
Danio_rerio_GeneID=556860 LEU A 97  . . . . . . . + . . . . ? -0.429 39.2  147.7  -71.1  144.9  -3.8  -1.1  18.6  
Danio_rerio_GeneID=556860 SER A 98  . . . . . . . - . . . . ? -0.802 64.8  -68.6  -154.4 -171.1 -2.7  -4.5  19.9  
Danio_rerio_GeneID=556860 ASN A 99  S . . . . . S + . . . . ? 0.745  135.9 34.6   -66.0  -16.5  0.0   -7.2  19.5  
Danio_rerio_GeneID=556860 ASN A 100 S . . . . . S + . . . . ? 0.452  113.0 63.2   -116.8 -7.9   -1.4  -7.9  16.0  
Danio_rerio_GeneID=556860 VAL A 101 . . . . . . . + . . . . ? -0.970 65.6  148.3  -125.1 115.9  -2.5  -4.3  14.9  
Danio_rerio_GeneID=556860 GLY A 102 . . . . . . . - . . . . ? -0.895 40.3  -106.7 -143.1 169.8  0.1   -1.6  14.6  
Danio_rerio_GeneID=556860 LEU A 103 . . . . . . . - . . . . ? -0.691 22.4  -141.9 -97.2  150.2  1.1   1.5   12.7  
Danio_rerio_GeneID=556860 ILE A 104 . . . . . . . - . . . . ? -0.903 22.6  -118.8 -111.1 144.0  3.7   2.0   10.1  
Danio_rerio_GeneID=556860 SER A 105 B . . . . > . - B D C . ? -0.480 19.2  -124.9 -80.6  150.7  6.0   5.1   9.9   
Danio_rerio_GeneID=556860 LEU A 106 P . . . . P . - . . . . ? -0.638 36.6  -98.4  -88.4  148.3  6.1   7.5   6.9   
Danio_rerio_GeneID=556860 PRO A 107 P . . . . < . - . . . . ? -0.360 19.7  -157.9 -67.9  146.8  9.5   8.1   5.3   
Danio_rerio_GeneID=556860 LYS A 108 S . . . . . S + . . . . ? 0.746  78.5  10.7   -88.6  -31.3  11.5  11.3  6.3   
Danio_rerio_GeneID=556860 GLU A 109 S . . . . . S - . . . . ? -0.873 94.3  -73.3  -138.0 173.3  13.5  11.2  3.1   
Danio_rerio_GeneID=556860 ASP A 110 P . . . . > . - . . . . ? -0.309 47.0  -118.6 -68.9  151.3  13.6  9.6   -0.2  
Danio_rerio_GeneID=556860 VAL A 111 P . . . . P . - . . . . ? -0.721 27.5  -128.6 -95.2  141.0  14.8  5.9   -0.4  
Danio_rerio_GeneID=556860 LYS A 112 P . > . . P . - . . . . ? -0.534 28.7  -90.4  -87.5  157.9  18.0  5.1   -2.5  
Danio_rerio_GeneID=556860 ALA A 113 T . 3 . . < S + . . . . ? -0.196 110.2 30.5   -57.9  149.5  18.5  2.6   -5.2  
Danio_rerio_GeneID=556860 ASP A 114 T . 3 . . . S + . . . . ? 0.532  83.0  145.9  76.6   3.6    19.6  -0.9  -4.1  
Danio_rerio_GeneID=556860 THR A 115 . . < . . . . - . . . . ? -0.630 52.5  -120.7 -68.2  130.5  17.8  -0.5  -0.7  
Danio_rerio_GeneID=556860 LEU A 116 E . . . . . . + B E D . ? -0.618 44.7  162.7  -74.6  133.0  16.4  -3.8  0.5   
Danio_rerio_GeneID=556860 CYS A 117 E . . . . . . - B E D . ? -0.781 25.9  -136.0 -139.9 177.0  12.6  -3.8  1.0   
Danio_rerio_GeneID=556860 SER A 118 E . . . . . . - B E D E ? -0.982 5.8   -159.4 -141.4 152.9  9.6   -6.0  1.4   
Danio_rerio_GeneID=556860 VAL A 119 E . . . . . . - B E D E ? -0.942 10.5  -169.3 -126.3 150.6  6.1   -6.3  0.1   
Danio_rerio_GeneID=556860 ALA A 120 E . . . . . . + B E D . ? -0.987 16.1  135.6  -141.8 149.9  3.1   -8.1  1.6   
Danio_rerio_GeneID=556860 GLY A 121 E . . . . . . - B E D . ? -0.974 49.5  -125.9 179.5  169.2  -0.4  -9.0  0.5   
Danio_rerio_GeneID=556860 TRP A 122 S . . . . . S + . . . . ? 0.123  70.8  115.6  -110.7 10.7   -3.3  -11.5 0.2   
Danio_rerio_GeneID=556860 GLY A 123 S . . . . . S - . . . . ? 0.348  75.4  -42.3  -67.6  -163.0 -3.8  -11.2 -3.7  
Danio_rerio_GeneID=556860 ASP A 124 B . . . . . . - E S Q . ? -0.427 42.8  -134.9 -67.8  146.3  -3.3  -13.9 -6.4  
Danio_rerio_GeneID=556860 LEU A 125 S . . . . . S - . . . . ? 0.722  86.5  -15.4  -77.7  -18.8  -0.3  -16.2 -6.3  
Danio_rerio_GeneID=556860 TRP A 126 S . > . . . S - . . . . ? -0.956 104.6 -47.0  -166.0 172.9  0.4   -15.6 -10.0 
Danio_rerio_GeneID=556860 SER A 127 T . 3 . . . S - . . . . ? -0.286 127.4 -8.5   -57.2  118.0  -1.6  -14.2 -13.1 
Danio_rerio_GeneID=556860 LYS A 128 T . 3 . . . S + . . . . ? 0.716  110.5 130.8  70.1   9.9    -5.1  -15.7 -13.1 
Danio_rerio_GeneID=556860 GLY A 129 . . < . . . . - . . . . ? -0.317 65.1  -65.9  -82.7  179.2  -4.0  -18.1 -10.3 
Danio_rerio_GeneID=556860 PRO A 130 . . . . . . . - . . . . ? -0.349 48.4  -116.0 -68.2  151.3  -5.8  -18.9 -7.0  
Danio_rerio_GeneID=556860 GLU A 131 B . . . . . . - E T Q . ? -0.536 25.7  -138.2 -77.7  151.7  -6.3  -16.3 -4.2  
Danio_rerio_GeneID=556860 THR A 132 . . . . . . . - . . . . ? -0.901 15.0  -164.6 -109.8 144.2  -4.6  -16.8 -0.9  
Danio_rerio_GeneID=556860 ASP A 133 S . . . . . S + . . . . ? 0.509  73.2  83.8   -98.5  -7.9   -6.2  -16.2 2.5   
Danio_rerio_GeneID=556860 ARG A 134 B . . . . . S - D R P . ? -0.843 89.8  -110.1 -101.7 132.3  -2.8  -16.3 4.2   
Danio_rerio_GeneID=556860 LEU A 135 . . . . . . . - . . . . ? -0.381 39.2  -167.3 -60.4  131.4  -0.6  -13.2 4.3   
Danio_rerio_GeneID=556860 ARG A 136 E . . . . . . - B F B D ? -0.856 7.5   -167.7 -121.4 158.9  2.4   -13.5 2.1   
Danio_rerio_GeneID=556860 GLU A 137 E . . . . . . - B F B D ? -0.978 4.0   -169.6 -144.6 152.4  5.6   -11.5 1.8   
Danio_rerio_GeneID=556860 ALA A 138 E . . . . . . - B F . D ? -0.994 24.1  -120.7 -141.9 143.7  8.6   -11.2 -0.6  
Danio_rerio_GeneID=556860 GLU A 139 E . . . . . . + B F . D ? -0.690 37.8  171.4  -81.8  138.0  11.9  -9.4  -0.4  
Danio_rerio_GeneID=556860 THR A 140 E . . . . . . - B F F D ? -0.883 22.9  -135.9 -139.6 169.9  12.6  -6.9  -3.1  
Danio_rerio_GeneID=556860 VAL A 141 E . . . . . . - B F F D ? -0.979 27.4  -107.4 -131.4 146.5  15.2  -4.2  -4.0  
Danio_rerio_GeneID=556860 ILE A 142 E . . . . > . - B F F . ? -0.545 33.3  -143.8 -72.9  133.6  14.8  -0.6  -5.3  
Danio_rerio_GeneID=556860 VAL A 143 E . . . . P . - B F F . ? -0.731 23.7  -100.7 -98.6  145.7  15.7  -0.2  -8.9  
Danio_rerio_GeneID=556860 ASN A 144 P . > > . < . - . . . . ? -0.356 29.8  -121.8 -65.6  148.7  17.4  2.9   -10.2 
Danio_rerio_GeneID=556860 ASN A 145 H . 3 > . . S + . . . . ? 0.806  106.9 60.8   -63.1  -36.8  15.0  5.4   -12.0 
Danio_rerio_GeneID=556860 ALA A 146 H . 3 > . . S + . . . . ? 0.901  105.5 47.7   -60.2  -42.7  16.9  5.3   -15.3 
Danio_rerio_GeneID=556860 GLU A 147 H . < > . . S + . . . . ? 0.910  111.4 49.8   -65.2  -42.7  16.3  1.7   -15.7 
Danio_rerio_GeneID=556860 CYS A 148 H . . X . . S + . . . . ? 0.893  107.6 54.5   -66.7  -33.4  12.6  2.1   -14.8 
Danio_rerio_GeneID=556860 GLU A 149 H . . < . . S + . . . . ? 0.849  106.0 52.9   -68.5  -32.6  12.2  4.8   -17.3 
Danio_rerio_GeneID=556860 ARG A 150 H . . < . . S + . . . . ? 0.829  117.2 37.6   -72.1  -25.5  13.6  2.5   -20.0 
Danio_rerio_GeneID=556860 ARG A 151 H . . < . . S + . . . . ? 0.755  116.9 49.9   -99.7  -31.4  11.1  -0.2  -19.2 
Danio_rerio_GeneID=556860 TRP A 152 . . > < . . . - . . . . ? -0.970 57.2  -164.9 -118.5 124.6  8.0   1.9   -18.5 
Danio_rerio_GeneID=556860 GLU A 153 T . 3 . . . S + . . . . ? 0.885  95.3  44.5   -71.2  -30.5  6.8   4.7   -20.9 
Danio_rerio_GeneID=556860 SER A 154 T . 3 . . . S + . . . . ? 0.339  85.6  127.9  -99.4  8.3    4.4   6.3   -18.2 
Danio_rerio_GeneID=556860 TYR A 155 . . < . . . . - . . . . ? -0.510 39.9  -166.9 -75.8  129.4  7.1   6.1   -15.4 
Danio_rerio_GeneID=556860 VAL A 156 . . > > . . . - . . . . ? -0.947 9.7   -157.5 -119.7 113.7  7.8   9.3   -13.5 
Danio_rerio_GeneID=556860 ALA A 157 T . 3 4 . . S + . . . . ? 0.792  92.1  54.9   -61.7  -32.6  10.9  9.1   -11.3 
Danio_rerio_GeneID=556860 SER A 158 T . 3 4 . . S + . . . . ? 0.670  120.7 29.9   -75.1  -11.9  9.7   11.9  -9.0  
Danio_rerio_GeneID=556860 LYS A 159 T . < 4 . . S + . . . . ? 0.536  116.3 52.4   -125.4 -8.7   6.4   10.2  -8.2  
Danio_rerio_GeneID=556860 MET A 160 E . . < . . . - B G . G ? -0.903 54.2  -153.3 -139.5 157.9  7.2   6.5   -8.5  
Danio_rerio_GeneID=556860 ILE A 161 E . . . . . . - B G . G ? -0.989 12.2  -150.6 -130.2 138.1  9.6   3.7   -7.3  
Danio_rerio_GeneID=556860 CYS A 162 E . . . . . . - B G F G ? -0.868 14.5  -171.7 -106.9 142.5  10.5  0.4   -9.1  
Danio_rerio_GeneID=556860 VAL A 163 E . . . . . . - B G F G ? -0.969 10.3  -166.6 -135.2 152.1  11.4  -2.8  -7.4  
Danio_rerio_GeneID=556860 TYR A 164 E . . . . . . + B G F . ? -0.966 22.8  140.6  -126.7 146.0  12.8  -6.2  -8.3  
Danio_rerio_GeneID=556860 GLY A 165 E . . . . . . - B G F . ? -0.974 67.8  -81.4  -170.7 170.5  13.0  -9.4  -6.3  
Danio_rerio_GeneID=556860 HIS A 166 S . . . . . S + . . . . ? 0.327  118.9 27.4   -62.4  14.8   12.6  -13.2 -6.2  
Danio_rerio_GeneID=556860 GLY A 167 . . . . . . . - . . . . ? -0.961 69.8  -170.2 -168.1 167.3  8.9   -12.2 -5.9  
Danio_rerio_GeneID=556860 GLY A 168 E . . . . . . - A B A . ? -0.929 30.8  -77.7  -159.9 174.2  6.4   -9.5  -6.8  
Danio_rerio_GeneID=556860 THR A 169 E . . . . . . + A B A . ? -0.531 42.3  179.7  -80.4  147.8  3.0   -8.1  -6.4  
Danio_rerio_GeneID=556860 CYS A 170 . . > . . . . - . . . . ? -0.683 44.4  -38.4  -130.9 -172.0 0.1   -9.5  -8.2  
Danio_rerio_GeneID=556860 SER A 171 T . 3 . . . S + . . . . ? -0.283 125.8 24.5   -58.1  132.5  -3.7  -8.9  -8.5  
Danio_rerio_GeneID=556860 GLY A 172 T . 3 . . . S + . . . . ? 0.127  98.4  89.1   101.6  -15.6  -5.2  -7.9  -5.2  
Danio_rerio_GeneID=556860 ASP A 173 . . X . . . . + . . . . ? 0.411  55.1  129.4  -93.0  -7.7   -2.0  -6.5  -3.7  
Danio_rerio_GeneID=556860 SER A 174 T . 3 . . . S + . . . . ? -0.282 73.1  22.1   -45.9  136.7  -2.7  -3.1  -5.1  
Danio_rerio_GeneID=556860 GLY A 175 T . 3 . . . S + . . . . ? 0.233  92.9  132.6  89.7   -18.3  -2.4  -0.6  -2.4  
Danio_rerio_GeneID=556860 GLY A 176 . . < . . . . - . . . . ? -0.270 60.5  -91.5  -66.1  163.9  -0.3  -2.7  -0.2  
Danio_rerio_GeneID=556860 PRO A 177 E . . . . . . - B H . H ? -0.491 16.8  -151.7 -90.5  132.3  2.9   -1.4  1.4   
Danio_rerio_GeneID=556860 LEU A 178 E . . . . . . - B H E H ? -0.953 31.5  -163.8 -85.4  114.0  6.5   -1.4  0.1   
Danio_rerio_GeneID=556860 VAL A 179 E . . . . . . - B H E H ? -0.887 22.6  -173.7 -116.4 124.8  8.4   -1.4  3.3   
Danio_rerio_GeneID=556860 CYS A 180 E . > . . . S - B H . H ? -0.967 74.5  -43.9  -111.9 108.9  12.1  -0.7  3.8   
Danio_rerio_GeneID=556860 GLY A 181 T . 3 . . . S - . . . . ? -0.557 125.2 -24.0  67.4   -114.0 13.0  -1.4  7.4   
Danio_rerio_GeneID=556860 ASP A 182 T . 3 . . . S + . . . . ? 0.085  120.1 91.1   -118.5 23.4   10.2  0.0   9.5   
Danio_rerio_GeneID=556860 THR A 183 E . < . . . . - B I C H ? -0.955 70.0  -132.7 -128.4 136.5  9.0   2.6   7.0   
Danio_rerio_GeneID=556860 VAL A 184 E . . . . . . + B I . H ? -0.799 31.8  166.0  -84.4  117.2  6.4   2.5   4.2   
Danio_rerio_GeneID=556860 VAL A 185 E . . . . . . + B I . . ? 0.556  59.0  21.3   -112.1 -10.5  8.2   4.0   1.2   
Danio_rerio_GeneID=556860 GLY A 186 E . . . . . . - B I I H ? -0.981 58.4  -134.7 -154.7 163.9  5.7   3.0   -1.5  
Danio_rerio_GeneID=556860 ILE A 187 E . . . . . . - B I I H ? -0.989 39.8  -109.0 -122.2 123.7  2.2   1.8   -2.5  
Danio_rerio_GeneID=556860 THR A 188 E . . . . . . + B I I . ? -0.373 54.0  156.6  -53.3  118.2  1.7   -1.0  -4.8  
Danio_rerio_GeneID=556860 SER A 189 E . . . . . . - B I . . ? 0.792  50.2  -22.1  -112.3 -68.3  0.4   0.7   -8.0  
Danio_rerio_GeneID=556860 PHE A 190 E . . . . . . + B I I . ? -0.939 52.1  158.1  -148.6 163.8  1.0   -1.2  -11.2 
Danio_rerio_GeneID=556860 GLY A 191 . . . . . . . - . . . . ? -0.935 51.0  -48.9  -162.9 -172.7 3.1   -3.9  -12.9 
Danio_rerio_GeneID=556860 GLU A 192 . . > . . . . - . . . . ? -0.439 47.0  -122.2 -72.0  150.2  3.1   -6.3  -15.7 
Danio_rerio_GeneID=556860 PRO A 193 T . 3 . . . S + . . . . ? 0.796  109.6 62.1   -62.7  -31.6  0.1   -8.6  -16.1 
Danio_rerio_GeneID=556860 LEU A 194 T . 3 . . . S - . . . . ? 0.388  106.9 -129.7 -84.0  24.3   2.2   -11.8 -15.9 
Danio_rerio_GeneID=556860 CYS A 195 S . < . . . S + . . . . ? 0.599  79.5  23.1   36.3   142.7  3.2   -10.8 -12.3 
Danio_rerio_GeneID=556860 ASN A 196 S . . . . . S + . . . . ? 0.794  81.3  177.2  52.1   34.3   6.9   -10.7 -11.2 
Danio_rerio_GeneID=556860 SER A 197 . . . . . . . - . . . . ? -0.551 32.8  -145.6 -65.6  136.2  8.2   -10.3 -14.7 
Danio_rerio_GeneID=556860 ARG A 198 S . . . . . S + . . . . ? 0.685  101.1 57.5   -74.7  -11.9  12.0  -9.9  -15.0 
Danio_rerio_GeneID=556860 LEU A 199 S . . . . . S + . . . . ? 0.817  113.6 33.4   -89.2  -31.2  11.3  -7.6  -18.0 
Danio_rerio_GeneID=556860 PHE A 200 S . . . . . S - . . . . ? -0.963 78.6  -141.8 -132.4 115.7  9.1   -5.1  -16.1 
Danio_rerio_GeneID=556860 PRO A 201 . . . . . . . - . . . . ? -0.272 32.3  -95.9  -67.4  154.7  9.6   -4.2  -12.4 
Danio_rerio_GeneID=556860 ASP A 202 E . . . . . . - B J G . ? -0.540 40.9  -141.2 -64.0  139.6  6.7   -3.7  -10.0 
Danio_rerio_GeneID=556860 VAL A 203 E . . . . . . - B J G I ? -0.915 17.4  -170.3 -113.1 130.6  5.9   0.0   -9.7  
Danio_rerio_GeneID=556860 HIS A 204 E . . . . . . - B J G I ? -0.903 30.6  -108.6 -119.0 140.6  4.9   1.7   -6.5  
Danio_rerio_GeneID=556860 THR A 205 E . . . . . . - B J G I ? -0.602 41.0  -118.8 -64.4  128.8  3.6   5.1   -5.7  
Danio_rerio_GeneID=556860 ARG A 206 E . > . . . . - B J . I ? -0.647 21.8  -163.0 -76.2  115.4  6.4   7.1   -4.0  
Danio_rerio_GeneID=556860 ILE A 207 G . > . . . S + . . . . ? 0.888  85.0  62.5   -69.9  -39.5  5.2   8.1   -0.6  
Danio_rerio_GeneID=556860 SER A 208 G . > . . . S + . . . . ? 0.825  96.9  60.3   -57.5  -29.3  7.9   10.8  -0.0  
Danio_rerio_GeneID=556860 ALA A 209 G . < . . . S + . . . . ? 0.665  112.3 38.9   -71.6  -12.4  6.4   12.7  -3.0  
Danio_rerio_GeneID=556860 TYR A 210 G . < > . . S + . . . . ? 0.180  78.0  109.1  -126.5 14.3   3.1   13.0  -1.2  
Danio_rerio_GeneID=556860 LEU A 211 H . < > . . S + . . . . ? 0.912  80.5  52.3   -60.8  -46.3  4.1   13.7  2.4   
Danio_rerio_GeneID=556860 PRO A 212 H . . > . . S + . . . . ? 0.927  113.1 44.9   -56.1  -44.9  2.9   17.2  2.3   
Danio_rerio_GeneID=556860 TRP A 213 H . . > . . S + . . . . ? 0.919  114.2 49.0   -62.3  -45.3  -0.5  16.1  1.0   
Danio_rerio_GeneID=556860 ILE A 214 H . . X . . S + . . . . ? 0.930  112.5 48.1   -61.8  -44.3  -0.7  13.2  3.5   
Danio_rerio_GeneID=556860 HIS A 215 H . . X . . S + . . . . ? 0.858  106.6 57.4   -67.6  -37.5  0.2   15.6  6.4   
Danio_rerio_GeneID=556860 ASN A 216 H . . < . . S + . . . . ? 0.876  114.4 37.1   -60.6  -37.8  -2.3  18.2  5.3   
Danio_rerio_GeneID=556860 ILE A 217 H . . < . . S + . . . . ? 0.896  121.0 42.5   -85.4  -40.9  -5.2  15.7  5.5   
Danio_rerio_GeneID=556860 THR A 218 H . . < . . S - . . . . ? 0.658  90.5  -138.3 -93.3  -7.4   -4.2  13.7  8.5   
Danio_rerio_GeneID=556860 GLY A 219 . . . < . . . + . . . . ? 0.617  55.2  142.2  68.9   -2.0   -3.1  16.5  10.7  
Danio_rerio_GeneID=556860 LYS A 220 . . . . . . . . . . . . ? -0.728 .     .      -81.9  82.7   -0.1  14.4  11.8  
Danio_rerio_GeneID=556860 VAL A 221 . . . . . . . . . . . . ? -0.658 .     .      -31.2  .      2.8   17.3  11.9  
# 
loop_
_dssp_struct_ladder.id 
_dssp_struct_ladder.sheet_id 
_dssp_struct_ladder.range_id_1 
_dssp_struct_ladder.range_id_2 
_dssp_struct_ladder.type 
_dssp_struct_ladder.beg_1_label_comp_id 
_dssp_struct_ladder.beg_1_label_asym_id 
_dssp_struct_ladder.beg_1_label_seq_id 
_dssp_struct_ladder.pdbx_beg_1_PDB_ins_code 
_dssp_struct_ladder.end_1_label_comp_id 
_dssp_struct_ladder.end_1_label_asym_id 
_dssp_struct_ladder.end_1_label_seq_id 
_dssp_struct_ladder.pdbx_end_1_PDB_ins_code 
_dssp_struct_ladder.beg_1_auth_comp_id 
_dssp_struct_ladder.beg_1_auth_asym_id 
_dssp_struct_ladder.beg_1_auth_seq_id 
_dssp_struct_ladder.end_1_auth_comp_id 
_dssp_struct_ladder.end_1_auth_asym_id 
_dssp_struct_ladder.end_1_auth_seq_id 
_dssp_struct_ladder.beg_2_label_comp_id 
_dssp_struct_ladder.beg_2_label_asym_id 
_dssp_struct_ladder.beg_2_label_seq_id 
_dssp_struct_ladder.pdbx_beg_2_PDB_ins_code 
_dssp_struct_ladder.end_2_label_comp_id 
_dssp_struct_ladder.end_2_label_asym_id 
_dssp_struct_ladder.end_2_label_seq_id 
_dssp_struct_ladder.pdbx_end_2_PDB_ins_code 
_dssp_struct_ladder.beg_2_auth_comp_id 
_dssp_struct_ladder.beg_2_auth_asym_id 
_dssp_struct_ladder.beg_2_auth_seq_id 
_dssp_struct_ladder.end_2_auth_comp_id 
_dssp_struct_ladder.end_2_auth_asym_id 
_dssp_struct_ladder.end_2_auth_seq_id 
A A A B anti-parallel ILE A 2   ? GLN A 3   ? ILE A 2   GLN A 3   THR A 169 ? GLY A 168 ? THR A 169 GLY A 168 
B B C F anti-parallel THR A 6   ? GLU A 7   ? THR A 6   GLU A 7   GLU A 137 ? ARG A 136 ? GLU A 137 ARG A 136 
C B D I parallel      SER A 105 ? SER A 105 ? SER A 105 SER A 105 THR A 183 ? THR A 183 ? THR A 183 THR A 183 
D B E F anti-parallel LEU A 116 ? GLY A 121 ? LEU A 116 GLY A 121 VAL A 141 ? ARG A 136 ? VAL A 141 ARG A 136 
E B E H anti-parallel SER A 118 ? VAL A 119 ? SER A 118 VAL A 119 VAL A 179 ? LEU A 178 ? VAL A 179 LEU A 178 
F B F G anti-parallel THR A 140 ? VAL A 143 ? THR A 140 VAL A 143 GLY A 165 ? CYS A 162 ? GLY A 165 CYS A 162 
G B G J anti-parallel MET A 160 ? VAL A 163 ? MET A 160 VAL A 163 THR A 205 ? ASP A 202 ? THR A 205 ASP A 202 
H B H I anti-parallel PRO A 177 ? CYS A 180 ? PRO A 177 CYS A 180 ILE A 187 ? THR A 183 ? ILE A 187 THR A 183 
I B I J anti-parallel GLY A 186 ? PHE A 190 ? GLY A 186 PHE A 190 ARG A 206 ? VAL A 203 ? ARG A 206 VAL A 203 
J C K L anti-parallel MET A 16  ? PHE A 21  ? MET A 16  PHE A 21  SER A 30  ? LEU A 24  ? SER A 30  LEU A 24  
K C K N anti-parallel SER A 18  ? GLN A 20  ? SER A 18  GLN A 20  VAL A 51  ? THR A 49  ? VAL A 51  THR A 49  
L C L M anti-parallel SER A 30  ? LEU A 31  ? SER A 30  LEU A 31  LEU A 38  ? VAL A 37  ? LEU A 38  VAL A 37  
M C M P anti-parallel PHE A 36  ? THR A 39  ? PHE A 36  THR A 39  GLN A 90  ? MET A 87  ? GLN A 90  MET A 87  
N C N O anti-parallel THR A 49  ? THR A 52  ? THR A 49  THR A 52  LYS A 67  ? ASN A 64  ? LYS A 67  ASN A 64  
O C O P anti-parallel VAL A 68  ? PRO A 73  ? VAL A 68  PRO A 73  LEU A 91  ? MET A 87  ? LEU A 91  MET A 87  
P D Q R anti-parallel ASP A 56  ? ASP A 56  ? ASP A 56  ASP A 56  ARG A 134 ? ARG A 134 ? ARG A 134 ARG A 134 
Q E S T anti-parallel ASP A 124 ? ASP A 124 ? ASP A 124 ASP A 124 GLU A 131 ? GLU A 131 ? GLU A 131 GLU A 131 
# 
loop_
_dssp_struct_bridge_pairs.id 
_dssp_struct_bridge_pairs.label_comp_id 
_dssp_struct_bridge_pairs.label_seq_id 
_dssp_struct_bridge_pairs.label_asym_id 
_dssp_struct_bridge_pairs.auth_seq_id 
_dssp_struct_bridge_pairs.auth_asym_id 
_dssp_struct_bridge_pairs.pdbx_PDB_ins_code 
_dssp_struct_bridge_pairs.acceptor_1_label_comp_id 
_dssp_struct_bridge_pairs.acceptor_1_label_seq_id 
_dssp_struct_bridge_pairs.acceptor_1_label_asym_id 
_dssp_struct_bridge_pairs.acceptor_1_auth_seq_id 
_dssp_struct_bridge_pairs.acceptor_1_auth_asym_id 
_dssp_struct_bridge_pairs.acceptor_1_pdbx_PDB_ins_code 
_dssp_struct_bridge_pairs.acceptor_1_energy 
_dssp_struct_bridge_pairs.acceptor_2_label_comp_id 
_dssp_struct_bridge_pairs.acceptor_2_label_seq_id 
_dssp_struct_bridge_pairs.acceptor_2_label_asym_id 
_dssp_struct_bridge_pairs.acceptor_2_auth_seq_id 
_dssp_struct_bridge_pairs.acceptor_2_auth_asym_id 
_dssp_struct_bridge_pairs.acceptor_2_pdbx_PDB_ins_code 
_dssp_struct_bridge_pairs.acceptor_2_energy 
_dssp_struct_bridge_pairs.donor_1_label_comp_id 
_dssp_struct_bridge_pairs.donor_1_label_seq_id 
_dssp_struct_bridge_pairs.donor_1_label_asym_id 
_dssp_struct_bridge_pairs.donor_1_auth_seq_id 
_dssp_struct_bridge_pairs.donor_1_auth_asym_id 
_dssp_struct_bridge_pairs.donor_1_pdbx_PDB_ins_code 
_dssp_struct_bridge_pairs.donor_1_energy 
_dssp_struct_bridge_pairs.donor_2_label_comp_id 
_dssp_struct_bridge_pairs.donor_2_label_seq_id 
_dssp_struct_bridge_pairs.donor_2_label_asym_id 
_dssp_struct_bridge_pairs.donor_2_auth_seq_id 
_dssp_struct_bridge_pairs.donor_2_auth_asym_id 
_dssp_struct_bridge_pairs.donor_2_pdbx_PDB_ins_code 
_dssp_struct_bridge_pairs.donor_2_energy 
1   GLY 1   A 1   A ? ?   ?   ? ?   ? ? ?    ?   ?   ? ?   ? ? ?    CYS 170 A 170 A ? -1.1 GLN 3   A 3   A ? -0.7 
2   ILE 2   A 2   A ? GLY 121 A 121 A ? -0.4 GLY 123 A 123 A ? -0.3 GLY 5   A 5   A ? -1.4 ASP 4   A 4   A ? -0.2 
3   GLN 3   A 3   A ? GLY 168 A 168 A ? -2.3 GLY 1   A 1   A ? -0.7 GLY 168 A 168 A ? -1.6 TRP 126 A 126 A ? -0.1 
4   ASP 4   A 4   A ? LEU 125 A 125 A ? -0.4 ILE 2   A 2   A ? -0.2 GLN 3   A 3   A ? -0.3 THR 6   A 6   A ? -0.2 
5   GLY 5   A 5   A ? ILE 2   A 2   A ? -1.4 LEU 125 A 125 A ? -0.1 GLU 7   A 7   A ? -0.3 ALA 138 A 138 A ? -0.2 
6   THR 6   A 6   A ? GLU 137 A 137 A ? -2.3 ASP 4   A 4   A ? -0.2 GLU 137 A 137 A ? -2.6 ALA 8   A 8   A ? -0.1 
7   GLU 7   A 7   A ? GLY 5   A 5   A ? -0.3 ARG 136 A 136 A ? -0.2 ARG 136 A 136 A ? -0.3 LEU 135 A 135 A ? -0.1 
8   ALA 8   A 8   A ? LEU 135 A 135 A ? -2.9 HIS 55  A 55  A ? -0.1 LEU 135 A 135 A ? -0.1 HIS 11  A 11  A ? -0.1 
9   LYS 9   A 9   A ? PRO 10  A 10  A ? -0.1 GLU 7   A 7   A ? -0.1 SER 12  A 12  A ? -2.2 ARG 13  A 13  A ? -0.3 
10  PRO 10  A 10  A ? ?   ?   ? ?   ? ? ?    ?   ?   ? ?   ? ? ?    LYS 9   A 9   A ? -0.1 HIS 55  A 55  A ? -0.1 
11  HIS 11  A 11  A ? ARG 13  A 13  A ? -0.1 SER 12  A 12  A ? -0.1 HIS 55  A 55  A ? -0.1 LYS 9   A 9   A ? -0.1 
12  SER 12  A 12  A ? LYS 9   A 9   A ? -2.2 ARG 13  A 13  A ? -0.2 HIS 11  A 11  A ? -0.1 TYR 15  A 15  A ? -0.1 
13  ARG 13  A 13  A ? LYS 9   A 9   A ? -0.3 PRO 14  A 14  A ? -0.1 MET 16  A 16  A ? -1.6 SER 12  A 12  A ? -0.2 
14  PRO 14  A 14  A ? ?   ?   ? ?   ? ? ?    ?   ?   ? ?   ? ? ?    GLY 102 A 102 A ? -2.7 GLY 53  A 53  A ? -0.3 
15  TYR 15  A 15  A ? VAL 101 A 101 A ? -0.2 LEU 103 A 103 A ? -0.1 LEU 31  A 31  A ? -2.3 VAL 17  A 17  A ? -0.2 
16  MET 16  A 16  A ? ARG 13  A 13  A ? -1.6 SER 30  A 30  A ? -0.2 GLY 53  A 53  A ? -0.5 SER 18  A 18  A ? -0.3 
17  VAL 17  A 17  A ? GLY 29  A 29  A ? -2.1 TYR 15  A 15  A ? -0.2 GLY 29  A 29  A ? -1.2 LEU 19  A 19  A ? -0.6 
18  SER 18  A 18  A ? VAL 51  A 51  A ? -2.5 MET 16  A 16  A ? -0.3 VAL 51  A 51  A ? -2.9 GLN 20  A 20  A ? -0.6 
19  LEU 19  A 19  A ? CYS 27  A 27  A ? -3.1 VAL 17  A 17  A ? -0.6 MET 26  A 26  A ? -2.9 CYS 27  A 27  A ? -1.3 
20  GLN 20  A 20  A ? THR 49  A 49  A ? -3.0 SER 18  A 18  A ? -0.6 THR 49  A 49  A ? -1.9 TYR 22  A 22  A ? -0.5 
21  PHE 21  A 21  A ? LEU 24  A 24  A ? -2.8 LEU 19  A 19  A ? -0.4 LEU 24  A 24  A ? -1.6 LEU 48  A 48  A ? -0.1 
22  TYR 22  A 22  A ? GLN 20  A 20  A ? -0.5 VAL 47  A 47  A ? -0.4 PHE 21  A 21  A ? -0.1 HIS 25  A 25  A ? -0.1 
23  LYS 23  A 23  A ? LEU 24  A 24  A ? -0.2 GLN 20  A 20  A ? -0.1 HIS 25  A 25  A ? -0.5 TYR 22  A 22  A ? -0.2 
24  LEU 24  A 24  A ? PHE 21  A 21  A ? -1.6 HIS 25  A 25  A ? -0.0 PHE 21  A 21  A ? -2.8 LYS 23  A 23  A ? -0.2 
25  HIS 25  A 25  A ? LYS 23  A 23  A ? -0.5 GLN 20  A 20  A ? -0.2 GLN 20  A 20  A ? -0.2 GLY 28  A 28  A ? -0.1 
26  MET 26  A 26  A ? LEU 19  A 19  A ? -2.9 CYS 27  A 27  A ? -0.5 SER 174 A 174 A ? -0.3 GLY 28  A 28  A ? -0.3 
27  CYS 27  A 27  A ? LEU 19  A 19  A ? -1.3 ASP 173 A 173 A ? -0.1 LEU 19  A 19  A ? -3.1 MET 26  A 26  A ? -0.5 
28  GLY 28  A 28  A ? SER 174 A 174 A ? -3.1 MET 26  A 26  A ? -0.3 ALA 40  A 40  A ? -0.4 SER 30  A 30  A ? -0.3 
29  GLY 29  A 29  A ? VAL 17  A 17  A ? -1.2 CYS 27  A 27  A ? -0.2 VAL 17  A 17  A ? -2.1 LEU 31  A 31  A ? -0.4 
30  SER 30  A 30  A ? LEU 38  A 38  A ? -2.3 GLY 28  A 28  A ? -0.3 LEU 38  A 38  A ? -3.5 ILE 32  A 32  A ? -0.7 
31  LEU 31  A 31  A ? TYR 15  A 15  A ? -2.3 GLY 29  A 29  A ? -0.4 ILE 104 A 104 A ? -2.3 VAL 37  A 37  A ? -0.2 
32  ILE 32  A 32  A ? PHE 36  A 36  A ? -2.0 SER 30  A 30  A ? -0.7 GLU 34  A 34  A ? -0.2 VAL 37  A 37  A ? -0.2 
33  THR 33  A 33  A ? PHE 36  A 36  A ? -1.5 GLY 102 A 102 A ? -0.1 PHE 36  A 36  A ? -0.2 ILE 32  A 32  A ? -0.2 
34  GLU 34  A 34  A ? ILE 32  A 32  A ? -0.2 GLU 35  A 35  A ? -0.2 VAL 95  A 95  A ? -3.6 THR 93  A 93  A ? -0.1 
35  GLU 35  A 35  A ? LYS 94  A 94  A ? -0.2 PHE 36  A 36  A ? -0.1 LEU 91  A 91  A ? -2.9 VAL 37  A 37  A ? -0.5 
36  PHE 36  A 36  A ? THR 33  A 33  A ? -0.2 GLN 90  A 90  A ? -0.2 ILE 32  A 32  A ? -2.0 THR 33  A 33  A ? -1.5 
37  VAL 37  A 37  A ? LEU 89  A 89  A ? -2.2 GLU 35  A 35  A ? -0.5 LEU 89  A 89  A ? -2.8 THR 39  A 39  A ? -0.5 
38  LEU 38  A 38  A ? SER 30  A 30  A ? -3.5 PHE 36  A 36  A ? -0.4 SER 30  A 30  A ? -2.3 ALA 40  A 40  A ? -0.3 
39  THR 39  A 39  A ? MET 87  A 87  A ? -2.5 VAL 37  A 37  A ? -0.5 MET 87  A 87  A ? -2.6 ALA 41  A 41  A ? -0.3 
40  ALA 40  A 40  A ? GLY 28  A 28  A ? -0.4 LEU 38  A 38  A ? -0.3 CYS 43  A 43  A ? -1.5 ILE 86  A 86  A ? -0.3 
41  ALA 41  A 41  A ? THR 39  A 39  A ? -0.3 HIS 42  A 42  A ? -0.3 TRP 44  A 44  A ? -0.9 ALA 40  A 40  A ? -0.1 
42  HIS 42  A 42  A ? CYS 43  A 43  A ? -0.3 LEU 82  A 82  A ? -0.1 ALA 41  A 41  A ? -0.3 SER 174 A 174 A ? -0.1 
43  CYS 43  A 43  A ? ALA 40  A 40  A ? -1.5 GLY 28  A 28  A ? -0.1 HIS 42  A 42  A ? -0.3 ASP 45  A 45  A ? -0.2 
44  TRP 44  A 44  A ? ALA 41  A 41  A ? -0.9 ASP 46  A 46  A ? -0.0 ASP 46  A 46  A ? -0.3 ALA 41  A 41  A ? -0.0 
45  ASP 45  A 45  A ? CYS 43  A 43  A ? -0.2 ASP 46  A 46  A ? -0.0 LEU 48  A 48  A ? -0.2 CYS 43  A 43  A ? -0.0 
46  ASP 46  A 46  A ? TRP 44  A 44  A ? -0.3 VAL 47  A 47  A ? -0.2 LEU 48  A 48  A ? -0.5 ASP 45  A 45  A ? -0.0 
47  VAL 47  A 47  A ? THR 49  A 49  A ? -0.0 TRP 44  A 44  A ? -0.0 THR 49  A 49  A ? -0.4 TYR 22  A 22  A ? -0.4 
48  LEU 48  A 48  A ? ASP 46  A 46  A ? -0.5 ASP 45  A 45  A ? -0.2 VAL 68  A 68  A ? -0.9 VAL 50  A 50  A ? -0.3 
49  THR 49  A 49  A ? GLN 20  A 20  A ? -1.9 VAL 47  A 47  A ? -0.4 GLN 20  A 20  A ? -3.0 VAL 51  A 51  A ? -0.5 
50  VAL 50  A 50  A ? TYR 66  A 66  A ? -2.9 LEU 48  A 48  A ? -0.3 TYR 66  A 66  A ? -3.1 THR 52  A 52  A ? -0.5 
51  VAL 51  A 51  A ? SER 18  A 18  A ? -2.9 THR 49  A 49  A ? -0.5 SER 18  A 18  A ? -2.5 GLY 53  A 53  A ? -0.2 
52  THR 52  A 52  A ? ASN 64  A 64  A ? -2.7 VAL 50  A 50  A ? -0.5 ASN 64  A 64  A ? -2.1 VAL 17  A 17  A ? -0.1 
53  GLY 53  A 53  A ? MET 16  A 16  A ? -0.5 ASN 100 A 100 A ? -0.4 HIS 55  A 55  A ? -0.4 THR 52  A 52  A ? -0.1 
54  ALA 54  A 54  A ? MET 16  A 16  A ? -0.3 HIS 55  A 55  A ? -0.2 GLY 53  A 53  A ? -0.2 LEU 57  A 57  A ? -0.2 
55  HIS 55  A 55  A ? GLY 53  A 53  A ? -0.4 ASP 56  A 56  A ? -0.3 LEU 135 A 135 A ? -2.8 LEU 57  A 57  A ? -0.4 
56  ASP 56  A 56  A ? ARG 134 A 134 A ? -0.2 LYS 59  A 59  A ? -0.2 LYS 59  A 59  A ? -1.6 HIS 55  A 55  A ? -0.3 
57  LEU 57  A 57  A ? ASP 133 A 133 A ? -2.7 HIS 55  A 55  A ? -0.4 ARG 134 A 134 A ? -0.1 ASP 56  A 56  A ? -0.1 
58  ARG 58  A 58  A ? ASP 133 A 133 A ? -0.2 LYS 59  A 59  A ? -0.2 LYS 60  A 60  A ? -1.1 LEU 57  A 57  A ? -0.3 
59  LYS 59  A 59  A ? ASP 56  A 56  A ? -1.6 LYS 60  A 60  A ? -0.2 ILE 62  A 62  A ? -1.0 ASN 63  A 63  A ? -0.3 
60  LYS 60  A 60  A ? ARG 58  A 58  A ? -1.1 ALA 61  A 61  A ? -0.3 ASN 63  A 63  A ? -0.9 LYS 59  A 59  A ? -0.2 
61  ALA 61  A 61  A ? ILE 62  A 62  A ? -0.3 ASN 64  A 64  A ? -0.0 LYS 60  A 60  A ? -0.3 LYS 59  A 59  A ? -0.1 
62  ILE 62  A 62  A ? LYS 59  A 59  A ? -1.0 ASP 56  A 56  A ? -0.2 ASN 64  A 64  A ? -0.3 ALA 61  A 61  A ? -0.3 
63  ASN 63  A 63  A ? LYS 60  A 60  A ? -0.9 LYS 59  A 59  A ? -0.3 VAL 65  A 65  A ? -0.5 GLY 53  A 53  A ? -0.2 
64  ASN 64  A 64  A ? THR 52  A 52  A ? -2.1 ILE 62  A 62  A ? -0.3 THR 52  A 52  A ? -2.7 TYR 66  A 66  A ? -0.5 
65  VAL 65  A 65  A ? ASN 63  A 63  A ? -0.5 VAL 51  A 51  A ? -0.2 LYS 67  A 67  A ? -0.4 VAL 51  A 51  A ? -0.2 
66  TYR 66  A 66  A ? VAL 50  A 50  A ? -3.1 ASN 64  A 64  A ? -0.5 VAL 50  A 50  A ? -2.9 VAL 68  A 68  A ? -0.2 
67  LYS 67  A 67  A ? VAL 65  A 65  A ? -0.4 THR 49  A 49  A ? -0.2 LYS 92  A 92  A ? -2.5 LYS 69  A 69  A ? -0.5 
68  VAL 68  A 68  A ? LEU 48  A 48  A ? -0.9 LEU 91  A 91  A ? -0.2 LEU 91  A 91  A ? -0.3 TYR 71  A 71  A ? -0.1 
69  LYS 69  A 69  A ? GLN 90  A 90  A ? -3.3 LYS 67  A 67  A ? -0.5 TYR 71  A 71  A ? -0.3 LEU 91  A 91  A ? -0.2 
70  SER 70  A 70  A ? GLN 90  A 90  A ? -1.5 ILE 72  A 72  A ? -0.0 GLN 90  A 90  A ? -2.5 ILE 72  A 72  A ? -0.5 
71  TYR 71  A 71  A ? LYS 69  A 69  A ? -0.3 LEU 89  A 89  A ? -0.2 LEU 89  A 89  A ? -0.2 TRP 44  A 44  A ? -0.0 
72  ILE 72  A 72  A ? LEU 88  A 88  A ? -2.8 SER 70  A 70  A ? -0.5 LEU 88  A 88  A ? -2.1 HIS 74  A 74  A ? -0.1 
73  PRO 73  A 73  A ? ?   ?   ? ?   ? ? ?    ?   ?   ? ?   ? ? ?    MET 87  A 87  A ? -0.2 ASP 85  A 85  A ? -0.1 
74  HIS 74  A 74  A ? ILE 86  A 86  A ? -2.6 ASN 84  A 84  A ? -0.3 PHE 77  A 77  A ? -2.2 ILE 86  A 86  A ? -0.1 
75  PRO 75  A 75  A ? ?   ?   ? ?   ? ? ?    ?   ?   ? ?   ? ? ?    HIS 74  A 74  A ? -0.1 ASN 84  A 84  A ? -0.0 
76  ASP 76  A 76  A ? ASN 84  A 84  A ? -0.1 ASN 78  A 78  A ? -0.1 ASN 78  A 78  A ? -0.1 HIS 74  A 74  A ? -0.1 
77  PHE 77  A 77  A ? HIS 74  A 74  A ? -2.2 ILE 86  A 86  A ? -0.1 SER 79  A 79  A ? -0.5 ASN 84  A 84  A ? -0.2 
78  ASN 78  A 78  A ? GLU 83  A 83  A ? -2.2 ASP 76  A 76  A ? -0.1 LEU 82  A 82  A ? -2.4 GLU 83  A 83  A ? -0.5 
79  SER 79  A 79  A ? PHE 77  A 77  A ? -0.5 LYS 80  A 80  A ? -0.2 ASN 78  A 78  A ? -0.1 PHE 77  A 77  A ? -0.0 
80  LYS 80  A 80  A ? THR 81  A 81  A ? -0.1 GLU 83  A 83  A ? -0.1 SER 79  A 79  A ? -0.2 ASN 78  A 78  A ? -0.0 
81  THR 81  A 81  A ? GLU 83  A 83  A ? -0.1 SER 154 A 154 A ? -0.0 SER 79  A 79  A ? -0.2 ASN 84  A 84  A ? -0.1 
82  LEU 82  A 82  A ? ASN 78  A 78  A ? -2.4 GLU 83  A 83  A ? -0.2 ASP 85  A 85  A ? -0.9 ASN 84  A 84  A ? -0.2 
83  GLU 83  A 83  A ? ASN 78  A 78  A ? -0.5 ASN 84  A 84  A ? -0.2 ASN 78  A 78  A ? -2.2 LEU 82  A 82  A ? -0.2 
84  ASN 84  A 84  A ? LEU 82  A 82  A ? -0.2 PHE 77  A 77  A ? -0.2 ILE 86  A 86  A ? -2.1 HIS 74  A 74  A ? -0.3 
85  ASP 85  A 85  A ? LEU 82  A 82  A ? -0.9 PHE 77  A 77  A ? -0.1 MET 87  A 87  A ? -0.3 THR 205 A 205 A ? -0.2 
86  ILE 86  A 86  A ? ASN 84  A 84  A ? -2.1 ALA 40  A 40  A ? -0.3 HIS 74  A 74  A ? -2.6 LEU 88  A 88  A ? -0.3 
87  MET 87  A 87  A ? THR 39  A 39  A ? -2.6 ASP 85  A 85  A ? -0.3 THR 39  A 39  A ? -2.5 LEU 89  A 89  A ? -0.5 
88  LEU 88  A 88  A ? ILE 72  A 72  A ? -2.1 ILE 86  A 86  A ? -0.3 ILE 72  A 72  A ? -2.8 GLN 90  A 90  A ? -0.5 
89  LEU 89  A 89  A ? VAL 37  A 37  A ? -2.8 MET 87  A 87  A ? -0.5 VAL 37  A 37  A ? -2.2 LEU 91  A 91  A ? -0.6 
90  GLN 90  A 90  A ? SER 70  A 70  A ? -2.5 LEU 88  A 88  A ? -0.5 LYS 69  A 69  A ? -3.3 SER 70  A 70  A ? -1.5 
91  LEU 91  A 91  A ? GLU 35  A 35  A ? -2.9 LEU 89  A 89  A ? -0.6 VAL 68  A 68  A ? -0.2 VAL 95  A 95  A ? -0.0 
92  LYS 92  A 92  A ? LYS 67  A 67  A ? -2.5 GLN 90  A 90  A ? -0.2 LYS 94  A 94  A ? -0.3 LEU 91  A 91  A ? -0.1 
93  THR 93  A 93  A ? LYS 67  A 67  A ? -0.5 GLU 34  A 34  A ? -0.1 VAL 95  A 95  A ? -0.1 LYS 92  A 92  A ? -0.1 
94  LYS 94  A 94  A ? LYS 92  A 92  A ? -0.3 VAL 95  A 95  A ? -0.1 ARG 96  A 96  A ? -0.2 GLU 35  A 35  A ? -0.2 
95  VAL 95  A 95  A ? GLU 34  A 34  A ? -3.6 THR 93  A 93  A ? -0.1 LEU 97  A 97  A ? -0.7 LYS 94  A 94  A ? -0.1 
96  ARG 96  A 96  A ? LYS 94  A 94  A ? -0.2 GLY 102 A 102 A ? -0.0 SER 98  A 98  A ? -0.1 VAL 95  A 95  A ? -0.1 
97  LEU 97  A 97  A ? VAL 95  A 95  A ? -0.7 ASN 100 A 100 A ? -0.1 ASN 99  A 99  A ? -0.2 GLY 102 A 102 A ? -0.2 
98  SER 98  A 98  A ? VAL 101 A 101 A ? -2.0 ARG 96  A 96  A ? -0.1 VAL 101 A 101 A ? -0.2 GLY 53  A 53  A ? -0.1 
99  ASN 99  A 99  A ? LEU 97  A 97  A ? -0.2 ASN 100 A 100 A ? -0.2 GLY 102 A 102 A ? -0.1 LEU 97  A 97  A ? -0.0 
100 ASN 100 A 100 A ? VAL 101 A 101 A ? -0.2 PRO 14  A 14  A ? -0.1 GLY 102 A 102 A ? -0.5 GLY 53  A 53  A ? -0.4 
101 VAL 101 A 101 A ? SER 98  A 98  A ? -0.2 THR 52  A 52  A ? -0.1 SER 98  A 98  A ? -2.0 LEU 103 A 103 A ? -0.3 
102 GLY 102 A 102 A ? PRO 14  A 14  A ? -2.7 ASN 100 A 100 A ? -0.5 LEU 31  A 31  A ? -0.3 ILE 104 A 104 A ? -0.3 
103 LEU 103 A 103 A ? VAL 101 A 101 A ? -0.3 ILE 32  A 32  A ? -0.1 SER 105 A 105 A ? -0.4 ILE 32  A 32  A ? -0.2 
104 ILE 104 A 104 A ? LEU 31  A 31  A ? -2.3 GLY 102 A 102 A ? -0.3 LEU 106 A 106 A ? -0.1 THR 183 A 183 A ? -0.1 
105 SER 105 A 105 A ? ASP 182 A 182 A ? -1.3 LEU 103 A 103 A ? -0.4 VAL 184 A 184 A ? -2.6 THR 33  A 33  A ? -0.1 
106 LEU 106 A 106 A ? THR 183 A 183 A ? -0.2 ILE 104 A 104 A ? -0.1 VAL 185 A 185 A ? -0.1 SER 105 A 105 A ? -0.1 
107 PRO 107 A 107 A ? ?   ?   ? ?   ? ? ?    ?   ?   ? ?   ? ? ?    LEU 106 A 106 A ? -0.1 ASP 110 A 110 A ? -0.1 
108 LYS 108 A 108 A ? GLU 109 A 109 A ? -0.2 ASP 110 A 110 A ? -0.1 ASP 110 A 110 A ? -0.3 LEU 106 A 106 A ? -0.0 
109 GLU 109 A 109 A ? ASP 110 A 110 A ? -0.0 ?   ?   ? ?   ? ? ?    LYS 108 A 108 A ? -0.2 SER 208 A 208 A ? -0.1 
110 ASP 110 A 110 A ? LYS 108 A 108 A ? -0.3 PRO 107 A 107 A ? -0.1 LYS 112 A 112 A ? -0.3 LYS 108 A 108 A ? -0.1 
111 VAL 111 A 111 A ? VAL 185 A 185 A ? -0.1 PRO 107 A 107 A ? -0.0 ALA 113 A 113 A ? -0.2 ASP 110 A 110 A ? -0.1 
112 LYS 112 A 112 A ? ASP 110 A 110 A ? -0.3 ALA 113 A 113 A ? -0.1 THR 115 A 115 A ? -1.3 ILE 142 A 142 A ? -0.3 
113 ALA 113 A 113 A ? ASP 114 A 114 A ? -0.2 VAL 111 A 111 A ? -0.2 VAL 143 A 143 A ? -0.2 LYS 112 A 112 A ? -0.1 
114 ASP 114 A 114 A ? ILE 142 A 142 A ? -2.8 THR 115 A 115 A ? -0.3 LEU 116 A 116 A ? -0.3 ALA 113 A 113 A ? -0.2 
115 THR 115 A 115 A ? LYS 112 A 112 A ? -1.3 ILE 142 A 142 A ? -0.1 ILE 142 A 142 A ? -1.9 CYS 117 A 117 A ? -0.4 
116 LEU 116 A 116 A ? ASP 114 A 114 A ? -0.3 VAL 141 A 141 A ? -0.2 GLY 181 A 181 A ? -0.3 SER 118 A 118 A ? -0.2 
117 CYS 117 A 117 A ? THR 140 A 140 A ? -3.4 THR 115 A 115 A ? -0.4 THR 140 A 140 A ? -2.8 VAL 119 A 119 A ? -0.3 
118 SER 118 A 118 A ? VAL 179 A 179 A ? -2.7 GLU 139 A 139 A ? -0.2 VAL 179 A 179 A ? -3.6 ALA 120 A 120 A ? -0.3 
119 VAL 119 A 119 A ? ALA 138 A 138 A ? -2.1 CYS 117 A 117 A ? -0.3 ALA 138 A 138 A ? -2.0 GLY 121 A 121 A ? -0.3 
120 ALA 120 A 120 A ? PRO 177 A 177 A ? -0.8 SER 118 A 118 A ? -0.3 TRP 122 A 122 A ? -0.3 GLU 137 A 137 A ? -0.2 
121 GLY 121 A 121 A ? ARG 136 A 136 A ? -2.1 VAL 119 A 119 A ? -0.3 ARG 136 A 136 A ? -2.1 ILE 2   A 2   A ? -0.4 
122 TRP 122 A 122 A ? GLY 172 A 172 A ? -0.3 ALA 120 A 120 A ? -0.3 THR 132 A 132 A ? -0.8 LEU 125 A 125 A ? -0.1 
123 GLY 123 A 123 A ? ASP 124 A 124 A ? -0.2 GLU 131 A 131 A ? -0.2 THR 132 A 132 A ? -1.3 ILE 2   A 2   A ? -0.3 
124 ASP 124 A 124 A ? SER 171 A 171 A ? -3.1 GLY 1   A 1   A ? -0.4 GLU 131 A 131 A ? -0.2 GLY 123 A 123 A ? -0.2 
125 LEU 125 A 125 A ? PRO 130 A 130 A ? -2.1 TRP 126 A 126 A ? -0.2 ASP 4   A 4   A ? -0.4 SER 127 A 127 A ? -0.3 
126 TRP 126 A 126 A ? PRO 130 A 130 A ? -0.3 GLN 3   A 3   A ? -0.1 GLY 129 A 129 A ? -2.5 LEU 125 A 125 A ? -0.2 
127 SER 127 A 127 A ? LEU 194 A 194 A ? -0.4 LYS 128 A 128 A ? -0.3 LEU 194 A 194 A ? -0.1 LEU 125 A 125 A ? -0.0 
128 LYS 128 A 128 A ? GLY 129 A 129 A ? -0.2 ASP 124 A 124 A ? -0.0 SER 127 A 127 A ? -0.3 GLU 131 A 131 A ? -0.1 
129 GLY 129 A 129 A ? TRP 126 A 126 A ? -2.5 PRO 130 A 130 A ? -0.2 LYS 128 A 128 A ? -0.2 GLU 131 A 131 A ? -0.0 
130 PRO 130 A 130 A ? ?   ?   ? ?   ? ? ?    ?   ?   ? ?   ? ? ?    LEU 125 A 125 A ? -2.1 TRP 126 A 126 A ? -0.3 
131 GLU 131 A 131 A ? ASP 124 A 124 A ? -0.2 LEU 125 A 125 A ? -0.1 ASP 133 A 133 A ? -0.4 ASP 124 A 124 A ? -0.2 
132 THR 132 A 132 A ? GLY 123 A 123 A ? -1.3 TRP 122 A 122 A ? -0.8 ARG 136 A 136 A ? -0.1 LEU 57  A 57  A ? -0.0 
133 ASP 133 A 133 A ? GLU 131 A 131 A ? -0.4 LEU 135 A 135 A ? -0.1 LEU 57  A 57  A ? -2.7 LEU 135 A 135 A ? -0.5 
134 ARG 134 A 134 A ? ASP 56  A 56  A ? -0.2 LEU 57  A 57  A ? -0.1 ASP 56  A 56  A ? -0.2 ARG 136 A 136 A ? -0.1 
135 LEU 135 A 135 A ? HIS 55  A 55  A ? -2.8 ASP 133 A 133 A ? -0.5 ALA 8   A 8   A ? -2.9 GLU 137 A 137 A ? -0.3 
136 ARG 136 A 136 A ? GLY 121 A 121 A ? -2.1 GLU 7   A 7   A ? -0.3 GLY 121 A 121 A ? -2.1 ALA 138 A 138 A ? -0.3 
137 GLU 137 A 137 A ? THR 6   A 6   A ? -2.6 LEU 135 A 135 A ? -0.3 THR 6   A 6   A ? -2.3 GLU 139 A 139 A ? -0.3 
138 ALA 138 A 138 A ? VAL 119 A 119 A ? -2.0 ARG 136 A 136 A ? -0.3 VAL 119 A 119 A ? -2.1 THR 140 A 140 A ? -0.3 
139 GLU 139 A 139 A ? GLU 137 A 137 A ? -0.3 SER 118 A 118 A ? -0.2 HIS 166 A 166 A ? -0.6 GLY 167 A 167 A ? -0.4 
140 THR 140 A 140 A ? CYS 117 A 117 A ? -2.8 ALA 138 A 138 A ? -0.3 CYS 117 A 117 A ? -3.4 ILE 142 A 142 A ? -0.3 
141 VAL 141 A 141 A ? TYR 164 A 164 A ? -2.8 GLU 139 A 139 A ? -0.3 TYR 164 A 164 A ? -2.2 VAL 143 A 143 A ? -0.3 
142 ILE 142 A 142 A ? THR 115 A 115 A ? -1.9 THR 140 A 140 A ? -0.3 ASP 114 A 114 A ? -2.8 ASN 144 A 144 A ? -0.3 
143 VAL 143 A 143 A ? CYS 162 A 162 A ? -3.3 VAL 141 A 141 A ? -0.3 CYS 162 A 162 A ? -0.6 ASN 145 A 145 A ? -0.1 
144 ASN 144 A 144 A ? ILE 142 A 142 A ? -0.3 ASN 145 A 145 A ? -0.1 CYS 148 A 148 A ? -1.5 GLU 147 A 147 A ? -0.6 
145 ASN 145 A 145 A ? ALA 146 A 146 A ? -0.3 GLU 147 A 147 A ? -0.2 GLU 149 A 149 A ? -2.6 ARG 150 A 150 A ? -0.2 
146 ALA 146 A 146 A ? GLU 147 A 147 A ? -0.2 CYS 148 A 148 A ? -0.2 ARG 150 A 150 A ? -1.4 ASN 145 A 145 A ? -0.3 
147 GLU 147 A 147 A ? ASN 144 A 144 A ? -0.6 GLU 149 A 149 A ? -0.2 ARG 151 A 151 A ? -1.3 ARG 150 A 150 A ? -0.2 
148 CYS 148 A 148 A ? ASN 144 A 144 A ? -1.5 GLU 149 A 149 A ? -0.2 TRP 152 A 152 A ? -2.8 ARG 151 A 151 A ? -0.2 
149 GLU 149 A 149 A ? ASN 145 A 145 A ? -2.6 ARG 150 A 150 A ? -0.2 CYS 148 A 148 A ? -0.2 GLU 147 A 147 A ? -0.2 
150 ARG 150 A 150 A ? ALA 146 A 146 A ? -1.4 GLU 147 A 147 A ? -0.2 GLU 149 A 149 A ? -0.2 CYS 148 A 148 A ? -0.2 
151 ARG 151 A 151 A ? GLU 147 A 147 A ? -1.3 CYS 148 A 148 A ? -0.2 GLU 153 A 153 A ? -0.5 GLU 149 A 149 A ? -0.2 
152 TRP 152 A 152 A ? CYS 148 A 148 A ? -2.8 GLU 147 A 147 A ? -0.2 TYR 155 A 155 A ? -0.7 ARG 151 A 151 A ? -0.2 
153 GLU 153 A 153 A ? ARG 151 A 151 A ? -0.5 SER 154 A 154 A ? -0.2 TRP 152 A 152 A ? -0.1 ARG 151 A 151 A ? -0.0 
154 SER 154 A 154 A ? VAL 156 A 156 A ? -0.1 THR 81  A 81  A ? -0.0 VAL 156 A 156 A ? -0.3 GLU 153 A 153 A ? -0.2 
155 TYR 155 A 155 A ? TRP 152 A 152 A ? -0.7 CYS 148 A 148 A ? -0.2 ALA 157 A 157 A ? -0.5 GLU 83  A 83  A ? -0.0 
156 VAL 156 A 156 A ? SER 154 A 154 A ? -0.3 ALA 157 A 157 A ? -0.1 LYS 159 A 159 A ? -2.1 MET 160 A 160 A ? -1.8 
157 ALA 157 A 157 A ? TYR 155 A 155 A ? -0.5 SER 158 A 158 A ? -0.3 VAL 156 A 156 A ? -0.1 ASN 145 A 145 A ? -0.0 
158 SER 158 A 158 A ? LYS 159 A 159 A ? -0.2 ILE 161 A 161 A ? -0.0 ALA 157 A 157 A ? -0.3 ILE 161 A 161 A ? -0.1 
159 LYS 159 A 159 A ? VAL 156 A 156 A ? -2.1 MET 160 A 160 A ? -0.1 ARG 206 A 206 A ? -2.7 ILE 161 A 161 A ? -0.3 
160 MET 160 A 160 A ? VAL 156 A 156 A ? -1.8 THR 205 A 205 A ? -0.2 CYS 162 A 162 A ? -0.3 THR 205 A 205 A ? -0.2 
161 ILE 161 A 161 A ? HIS 204 A 204 A ? -2.8 LYS 159 A 159 A ? -0.3 HIS 204 A 204 A ? -3.3 VAL 163 A 163 A ? -0.4 
162 CYS 162 A 162 A ? VAL 143 A 143 A ? -0.6 MET 160 A 160 A ? -0.3 VAL 143 A 143 A ? -3.3 TYR 164 A 164 A ? -0.3 
163 VAL 163 A 163 A ? ASP 202 A 202 A ? -2.2 ILE 161 A 161 A ? -0.4 ASP 202 A 202 A ? -1.4 GLY 165 A 165 A ? -0.3 
164 TYR 164 A 164 A ? VAL 141 A 141 A ? -2.2 CYS 162 A 162 A ? -0.3 VAL 141 A 141 A ? -2.8 HIS 166 A 166 A ? -0.3 
165 GLY 165 A 165 A ? VAL 163 A 163 A ? -0.3 THR 140 A 140 A ? -0.3 THR 140 A 140 A ? -0.2 VAL 163 A 163 A ? -0.0 
166 HIS 166 A 166 A ? GLU 139 A 139 A ? -0.6 TYR 164 A 164 A ? -0.3 GLY 168 A 168 A ? -0.3 THR 140 A 140 A ? -0.1 
167 GLY 167 A 167 A ? GLU 139 A 139 A ? -0.4 ALA 138 A 138 A ? -0.0 THR 169 A 169 A ? -0.3 ASP 4   A 4   A ? -0.2 
168 GLY 168 A 168 A ? GLN 3   A 3   A ? -1.6 HIS 166 A 166 A ? -0.3 GLN 3   A 3   A ? -2.3 CYS 170 A 170 A ? -0.2 
169 THR 169 A 169 A ? GLY 167 A 167 A ? -0.3 ILE 2   A 2   A ? -0.2 ASN 196 A 196 A ? -0.6 SER 171 A 171 A ? -0.2 
170 CYS 170 A 170 A ? GLY 1   A 1   A ? -1.1 GLY 168 A 168 A ? -0.2 ASP 173 A 173 A ? -2.1 SER 174 A 174 A ? -0.2 
171 SER 171 A 171 A ? GLY 172 A 172 A ? -0.2 THR 169 A 169 A ? -0.2 ASP 124 A 124 A ? -3.1 CYS 170 A 170 A ? -0.1 
172 GLY 172 A 172 A ? GLY 123 A 123 A ? -0.3 MET 26  A 26  A ? -0.2 TRP 122 A 122 A ? -0.3 SER 171 A 171 A ? -0.2 
173 ASP 173 A 173 A ? CYS 170 A 170 A ? -2.1 GLY 1   A 1   A ? -0.2 GLY 176 A 176 A ? -2.3 THR 188 A 188 A ? -0.3 
174 SER 174 A 174 A ? MET 26  A 26  A ? -0.3 GLY 175 A 175 A ? -0.3 GLY 28  A 28  A ? -3.1 SER 189 A 189 A ? -0.2 
175 GLY 175 A 175 A ? THR 188 A 188 A ? -3.0 GLY 176 A 176 A ? -0.3 SER 174 A 174 A ? -0.3 SER 189 A 189 A ? -0.1 
176 GLY 176 A 176 A ? ASP 173 A 173 A ? -2.3 ILE 187 A 187 A ? -0.1 THR 188 A 188 A ? -3.0 GLY 175 A 175 A ? -0.3 
177 PRO 177 A 177 A ? ?   ?   ? ?   ? ? ?    ?   ?   ? ?   ? ? ?    ALA 120 A 120 A ? -0.8 VAL 179 A 179 A ? -0.7 
178 LEU 178 A 178 A ? GLY 186 A 186 A ? -2.4 GLY 176 A 176 A ? -0.2 VAL 185 A 185 A ? -2.8 GLY 186 A 186 A ? -1.3 
179 VAL 179 A 179 A ? SER 118 A 118 A ? -3.6 PRO 177 A 177 A ? -0.7 SER 118 A 118 A ? -2.7 GLY 181 A 181 A ? -0.6 
180 CYS 180 A 180 A ? THR 183 A 183 A ? -2.3 LEU 178 A 178 A ? -0.5 THR 183 A 183 A ? -1.3 ASP 182 A 182 A ? -0.5 
181 GLY 181 A 181 A ? VAL 179 A 179 A ? -0.6 LEU 116 A 116 A ? -0.3 SER 118 A 118 A ? -0.0 VAL 179 A 179 A ? -0.0 
182 ASP 182 A 182 A ? CYS 180 A 180 A ? -0.5 VAL 179 A 179 A ? -0.1 SER 105 A 105 A ? -1.3 VAL 184 A 184 A ? -0.4 
183 THR 183 A 183 A ? CYS 180 A 180 A ? -1.3 ILE 104 A 104 A ? -0.1 CYS 180 A 180 A ? -2.3 VAL 185 A 185 A ? -0.7 
184 VAL 184 A 184 A ? SER 105 A 105 A ? -2.6 ASP 182 A 182 A ? -0.4 VAL 179 A 179 A ? -0.2 ILE 187 A 187 A ? -0.1 
185 VAL 185 A 185 A ? LEU 178 A 178 A ? -2.8 THR 183 A 183 A ? -0.7 ILE 207 A 207 A ? -1.7 SER 208 A 208 A ? -0.5 
186 GLY 186 A 186 A ? LEU 178 A 178 A ? -1.3 ARG 206 A 206 A ? -0.2 LEU 178 A 178 A ? -2.4 THR 188 A 188 A ? -0.4 
187 ILE 187 A 187 A ? THR 205 A 205 A ? -1.3 VAL 185 A 185 A ? -0.3 THR 205 A 205 A ? -2.8 SER 189 A 189 A ? -0.2 
188 THR 188 A 188 A ? GLY 176 A 176 A ? -3.0 GLY 186 A 186 A ? -0.4 GLY 175 A 175 A ? -3.0 HIS 204 A 204 A ? -0.2 
189 SER 189 A 189 A ? VAL 203 A 203 A ? -2.2 PHE 190 A 190 A ? -0.4 GLY 191 A 191 A ? -0.3 HIS 204 A 204 A ? -0.2 
190 PHE 190 A 190 A ? VAL 203 A 203 A ? -1.5 SER 174 A 174 A ? -0.0 VAL 203 A 203 A ? -3.1 SER 189 A 189 A ? -0.4 
191 GLY 191 A 191 A ? SER 189 A 189 A ? -0.3 ASP 202 A 202 A ? -0.2 ASP 202 A 202 A ? -0.1 CYS 170 A 170 A ? -0.0 
192 GLU 192 A 192 A ? PHE 200 A 200 A ? -0.4 PHE 190 A 190 A ? -0.3 CYS 195 A 195 A ? -1.6 ASN 196 A 196 A ? -0.1 
193 PRO 193 A 193 A ? ?   ?   ? ?   ? ? ?    ?   ?   ? ?   ? ? ?    SER 171 A 171 A ? -0.2 GLU 192 A 192 A ? -0.1 
194 LEU 194 A 194 A ? SER 127 A 127 A ? -0.1 TRP 126 A 126 A ? -0.1 SER 127 A 127 A ? -0.4 GLU 192 A 192 A ? -0.1 
195 CYS 195 A 195 A ? GLU 192 A 192 A ? -1.6 TRP 126 A 126 A ? -0.1 CYS 170 A 170 A ? -0.1 SER 127 A 127 A ? -0.1 
196 ASN 196 A 196 A ? THR 169 A 169 A ? -0.6 SER 197 A 197 A ? -0.2 ARG 198 A 198 A ? -0.2 CYS 195 A 195 A ? -0.1 
197 SER 197 A 197 A ? PHE 200 A 200 A ? -0.4 ARG 198 A 198 A ? -0.1 ASN 196 A 196 A ? -0.2 GLU 192 A 192 A ? -0.1 
198 ARG 198 A 198 A ? ASN 196 A 196 A ? -0.2 LEU 199 A 199 A ? -0.2 SER 197 A 197 A ? -0.1 ASN 196 A 196 A ? -0.1 
199 LEU 199 A 199 A ? PHE 200 A 200 A ? -0.3 PRO 201 A 201 A ? -0.0 ARG 198 A 198 A ? -0.2 ASN 196 A 196 A ? -0.0 
200 PHE 200 A 200 A ? CYS 195 A 195 A ? -0.0 TRP 152 A 152 A ? -0.0 GLU 192 A 192 A ? -0.4 SER 197 A 197 A ? -0.4 
201 PRO 201 A 201 A ? ?   ?   ? ?   ? ? ?    ?   ?   ? ?   ? ? ?    VAL 203 A 203 A ? -0.2 TYR 164 A 164 A ? -0.2 
202 ASP 202 A 202 A ? VAL 163 A 163 A ? -1.4 GLY 191 A 191 A ? -0.1 VAL 163 A 163 A ? -2.2 HIS 204 A 204 A ? -0.5 
203 VAL 203 A 203 A ? PHE 190 A 190 A ? -3.1 CYS 162 A 162 A ? -0.2 SER 189 A 189 A ? -2.2 PHE 190 A 190 A ? -1.5 
204 HIS 204 A 204 A ? ILE 161 A 161 A ? -3.3 ASP 202 A 202 A ? -0.5 ILE 161 A 161 A ? -2.8 ARG 206 A 206 A ? -0.3 
205 THR 205 A 205 A ? ILE 187 A 187 A ? -2.8 VAL 203 A 203 A ? -0.4 ILE 187 A 187 A ? -1.3 ILE 207 A 207 A ? -0.6 
206 ARG 206 A 206 A ? LYS 159 A 159 A ? -2.7 HIS 204 A 204 A ? -0.3 ALA 209 A 209 A ? -0.6 TYR 210 A 210 A ? -0.3 
207 ILE 207 A 207 A ? VAL 185 A 185 A ? -1.7 THR 205 A 205 A ? -0.6 TYR 210 A 210 A ? -2.6 LEU 211 A 211 A ? -0.3 
208 SER 208 A 208 A ? VAL 185 A 185 A ? -0.5 ALA 209 A 209 A ? -0.3 LEU 211 A 211 A ? -0.9 ILE 207 A 207 A ? -0.2 
209 ALA 209 A 209 A ? ARG 206 A 206 A ? -0.6 TYR 210 A 210 A ? -0.2 SER 208 A 208 A ? -0.3 ILE 207 A 207 A ? -0.2 
210 TYR 210 A 210 A ? ILE 207 A 207 A ? -2.6 ARG 206 A 206 A ? -0.3 ILE 214 A 214 A ? -2.9 ALA 209 A 209 A ? -0.2 
211 LEU 211 A 211 A ? SER 208 A 208 A ? -0.9 ILE 207 A 207 A ? -0.3 HIS 215 A 215 A ? -3.2 ASN 216 A 216 A ? -0.3 
212 PRO 212 A 212 A ? ?   ?   ? ?   ? ? ?    ?   ?   ? ?   ? ? ?    ASN 216 A 216 A ? -2.0 LEU 211 A 211 A ? -0.2 
213 TRP 213 A 213 A ? HIS 215 A 215 A ? -0.2 ILE 214 A 214 A ? -0.2 ILE 217 A 217 A ? -1.4 LEU 211 A 211 A ? -0.2 
214 ILE 214 A 214 A ? TYR 210 A 210 A ? -2.9 HIS 215 A 215 A ? -0.2 THR 218 A 218 A ? -2.4 GLY 219 A 219 A ? -0.3 
215 HIS 215 A 215 A ? LEU 211 A 211 A ? -3.2 ASN 216 A 216 A ? -0.2 GLY 219 A 219 A ? -1.7 ILE 214 A 214 A ? -0.2 
216 ASN 216 A 216 A ? PRO 212 A 212 A ? -2.0 LEU 211 A 211 A ? -0.3 HIS 215 A 215 A ? -0.2 ILE 214 A 214 A ? -0.2 
217 ILE 217 A 217 A ? TRP 213 A 213 A ? -1.4 ILE 214 A 214 A ? -0.2 HIS 215 A 215 A ? -0.2 ASN 216 A 216 A ? -0.2 
218 THR 218 A 218 A ? ILE 214 A 214 A ? -2.4 TRP 213 A 213 A ? -0.2 ASN 216 A 216 A ? -0.2 HIS 215 A 215 A ? -0.2 
219 GLY 219 A 219 A ? HIS 215 A 215 A ? -1.7 ILE 214 A 214 A ? -0.3 VAL 221 A 221 A ? -0.7 ASN 216 A 216 A ? -0.1 
220 LYS 220 A 220 A ? ILE 214 A 214 A ? -0.3 HIS 215 A 215 A ? -0.2 GLY 219 A 219 A ? -0.2 THR 218 A 218 A ? -0.1 
221 VAL 221 A 221 A ? GLY 219 A 219 A ? -0.7 THR 218 A 218 A ? -0.1 ASN 216 A 216 A ? -0.0 LYS 220 A 220 A ? -0.0 
# 
loop_
_dssp_statistics_histogram.entry_id 
_dssp_statistics_histogram.type 
_dssp_statistics_histogram.1 
_dssp_statistics_histogram.2 
_dssp_statistics_histogram.3 
_dssp_statistics_histogram.4 
_dssp_statistics_histogram.5 
_dssp_statistics_histogram.6 
_dssp_statistics_histogram.7 
_dssp_statistics_histogram.8 
_dssp_statistics_histogram.9 
_dssp_statistics_histogram.10 
_dssp_statistics_histogram.11 
_dssp_statistics_histogram.12 
_dssp_statistics_histogram.13 
_dssp_statistics_histogram.14 
_dssp_statistics_histogram.15 
_dssp_statistics_histogram.16 
_dssp_statistics_histogram.17 
_dssp_statistics_histogram.18 
_dssp_statistics_histogram.19 
_dssp_statistics_histogram.20 
_dssp_statistics_histogram.21 
_dssp_statistics_histogram.22 
_dssp_statistics_histogram.23 
_dssp_statistics_histogram.24 
_dssp_statistics_histogram.25 
_dssp_statistics_histogram.26 
_dssp_statistics_histogram.27 
_dssp_statistics_histogram.28 
_dssp_statistics_histogram.29 
_dssp_statistics_histogram.30 
Danio_rerio_GeneID=556860 residues_per_alpha_helix        0 0 0 0 0 0 1 1 0 0 0 0 0 0 0 0 0 0 0 0 0 0 0 0 0 0 0 0 0 0 
Danio_rerio_GeneID=556860 parallel_bridges_per_ladder     1 0 0 0 0 0 0 0 0 0 0 0 0 0 0 0 0 0 0 0 0 0 0 0 0 0 0 0 0 0 
Danio_rerio_GeneID=556860 antiparallel_bridges_per_ladder 2 4 1 6 1 2 0 0 0 0 0 0 0 0 0 0 0 0 0 0 0 0 0 0 0 0 0 0 0 0 
Danio_rerio_GeneID=556860 ladders_per_sheet               1 0 0 0 0 1 0 1 0 0 0 0 0 0 0 0 0 0 0 0 0 0 0 0 0 0 0 0 0 0 
# 
loop_
_dssp_statistics_hbond.entry_id 
_dssp_statistics_hbond.type 
_dssp_statistics_hbond.count 
_dssp_statistics_hbond.count_per_100 
Danio_rerio_GeneID=556860 O(I)-->H-N(J)          145 65.6 
Danio_rerio_GeneID=556860 'PARALLEL BRIDGES'     2   0.9  
Danio_rerio_GeneID=556860 'ANTIPARALLEL BRIDGES' 72  32.6 
Danio_rerio_GeneID=556860 O(I)-->H-N(I-5)        2   0.9  
Danio_rerio_GeneID=556860 O(I)-->H-N(I-4)        1   0.5  
Danio_rerio_GeneID=556860 O(I)-->H-N(I-3)        4   1.8  
Danio_rerio_GeneID=556860 O(I)-->H-N(I-2)        0   0.0  
Danio_rerio_GeneID=556860 O(I)-->H-N(I-1)        1   0.5  
Danio_rerio_GeneID=556860 O(I)-->H-N(I+0)        0   0.0  
Danio_rerio_GeneID=556860 O(I)-->H-N(I+1)        0   0.0  
Danio_rerio_GeneID=556860 O(I)-->H-N(I+2)        22  10.0 
Danio_rerio_GeneID=556860 O(I)-->H-N(I+3)        23  10.4 
Danio_rerio_GeneID=556860 O(I)-->H-N(I+4)        13  5.9  
Danio_rerio_GeneID=556860 O(I)-->H-N(I+5)        0   0.0  
# 
_dssp_statistics.entry_id                       Danio_rerio_GeneID=556860 
_dssp_statistics.nr_of_residues                 221 
_dssp_statistics.nr_of_chains                   1 
_dssp_statistics.nr_of_ss_bridges_total         0 
_dssp_statistics.nr_of_ss_bridges_intra_chain   0 
_dssp_statistics.nr_of_ss_bridges_inter_chain   0 
# 
loop_
_chem_comp.id 
_chem_comp.type 
_chem_comp.mon_nstd_flag 
_chem_comp.name 
_chem_comp.formula 
_chem_comp.formula_weight 
ALA 'L-PEPTIDE LINKING' y ALANINE         'C3 H7 N O2'     89.093 
ARG 'L-PEPTIDE LINKING' y ARGININE        'C6 H15 N4 O2'  175.209 
ASN 'L-PEPTIDE LINKING' y ASPARAGINE      'C4 H8 N2 O3'   132.118 
ASP 'L-PEPTIDE LINKING' y 'ASPARTIC ACID' 'C4 H7 N O4'    133.103 
CYS 'L-PEPTIDE LINKING' y CYSTEINE        'C3 H7 N O2 S'  121.158 
GLN 'L-PEPTIDE LINKING' y GLUTAMINE       'C5 H10 N2 O3'  146.144 
GLU 'L-PEPTIDE LINKING' y 'GLUTAMIC ACID' 'C5 H9 N O4'    147.129 
GLY 'PEPTIDE LINKING'   y GLYCINE         'C2 H5 N O2'     75.067 
HIS 'L-PEPTIDE LINKING' y HISTIDINE       'C6 H10 N3 O2'  156.162 
ILE 'L-PEPTIDE LINKING' y ISOLEUCINE      'C6 H13 N O2'   131.173 
LEU 'L-PEPTIDE LINKING' y LEUCINE         'C6 H13 N O2'   131.173 
LYS 'L-PEPTIDE LINKING' y LYSINE          'C6 H15 N2 O2'  147.195 
MET 'L-PEPTIDE LINKING' y METHIONINE      'C5 H11 N O2 S' 149.211 
PHE 'L-PEPTIDE LINKING' y PHENYLALANINE   'C9 H11 N O2'   165.189 
PRO 'L-PEPTIDE LINKING' y PROLINE         'C5 H9 N O2'     115.13 
SER 'L-PEPTIDE LINKING' y SERINE          'C3 H7 N O3'    105.093 
THR 'L-PEPTIDE LINKING' y THREONINE       'C4 H9 N O3'    119.119 
TRP 'L-PEPTIDE LINKING' y TRYPTOPHAN      'C11 H12 N2 O2' 204.225 
TYR 'L-PEPTIDE LINKING' y TYROSINE        'C9 H11 N O3'   181.189 
VAL 'L-PEPTIDE LINKING' y VALINE          'C5 H11 N O2'   117.146 
# 
loop_
_atom_type.symbol 
N 
C 
O 
S 
# 
loop_
_entity_poly_seq.entity_id 
_entity_poly_seq.num 
_entity_poly_seq.mon_id 
_entity_poly_seq.hetero 
1   1 GLY n 
1   2 ILE n 
1   3 GLN n 
1   4 ASP n 
1   5 GLY n 
1   6 THR n 
1   7 GLU n 
1   8 ALA n 
1   9 LYS n 
1  10 PRO n 
1  11 HIS n 
1  12 SER n 
1  13 ARG n 
1  14 PRO n 
1  15 TYR n 
1  16 MET n 
1  17 VAL n 
1  18 SER n 
1  19 LEU n 
1  20 GLN n 
1  21 PHE n 
1  22 TYR n 
1  23 LYS n 
1  24 LEU n 
1  25 HIS n 
1  26 MET n 
1  27 CYS n 
1  28 GLY n 
1  29 GLY n 
1  30 SER n 
1  31 LEU n 
1  32 ILE n 
1  33 THR n 
1  34 GLU n 
1  35 GLU n 
1  36 PHE n 
1  37 VAL n 
1  38 LEU n 
1  39 THR n 
1  40 ALA n 
1  41 ALA n 
1  42 HIS n 
1  43 CYS n 
1  44 TRP n 
1  45 ASP n 
1  46 ASP n 
1  47 VAL n 
1  48 LEU n 
1  49 THR n 
1  50 VAL n 
1  51 VAL n 
1  52 THR n 
1  53 GLY n 
1  54 ALA n 
1  55 HIS n 
1  56 ASP n 
1  57 LEU n 
1  58 ARG n 
1  59 LYS n 
1  60 LYS n 
1  61 ALA n 
1  62 ILE n 
1  63 ASN n 
1  64 ASN n 
1  65 VAL n 
1  66 TYR n 
1  67 LYS n 
1  68 VAL n 
1  69 LYS n 
1  70 SER n 
1  71 TYR n 
1  72 ILE n 
1  73 PRO n 
1  74 HIS n 
1  75 PRO n 
1  76 ASP n 
1  77 PHE n 
1  78 ASN n 
1  79 SER n 
1  80 LYS n 
1  81 THR n 
1  82 LEU n 
1  83 GLU n 
1  84 ASN n 
1  85 ASP n 
1  86 ILE n 
1  87 MET n 
1  88 LEU n 
1  89 LEU n 
1  90 GLN n 
1  91 LEU n 
1  92 LYS n 
1  93 THR n 
1  94 LYS n 
1  95 VAL n 
1  96 ARG n 
1  97 LEU n 
1  98 SER n 
1  99 ASN n 
1 100 ASN n 
1 101 VAL n 
1 102 GLY n 
1 103 LEU n 
1 104 ILE n 
1 105 SER n 
1 106 LEU n 
1 107 PRO n 
1 108 LYS n 
1 109 GLU n 
1 110 ASP n 
1 111 VAL n 
1 112 LYS n 
1 113 ALA n 
1 114 ASP n 
1 115 THR n 
1 116 LEU n 
1 117 CYS n 
1 118 SER n 
1 119 VAL n 
1 120 ALA n 
1 121 GLY n 
1 122 TRP n 
1 123 GLY n 
1 124 ASP n 
1 125 LEU n 
1 126 TRP n 
1 127 SER n 
1 128 LYS n 
1 129 GLY n 
1 130 PRO n 
1 131 GLU n 
1 132 THR n 
1 133 ASP n 
1 134 ARG n 
1 135 LEU n 
1 136 ARG n 
1 137 GLU n 
1 138 ALA n 
1 139 GLU n 
1 140 THR n 
1 141 VAL n 
1 142 ILE n 
1 143 VAL n 
1 144 ASN n 
1 145 ASN n 
1 146 ALA n 
1 147 GLU n 
1 148 CYS n 
1 149 GLU n 
1 150 ARG n 
1 151 ARG n 
1 152 TRP n 
1 153 GLU n 
1 154 SER n 
1 155 TYR n 
1 156 VAL n 
1 157 ALA n 
1 158 SER n 
1 159 LYS n 
1 160 MET n 
1 161 ILE n 
1 162 CYS n 
1 163 VAL n 
1 164 TYR n 
1 165 GLY n 
1 166 HIS n 
1 167 GLY n 
1 168 GLY n 
1 169 THR n 
1 170 CYS n 
1 171 SER n 
1 172 GLY n 
1 173 ASP n 
1 174 SER n 
1 175 GLY n 
1 176 GLY n 
1 177 PRO n 
1 178 LEU n 
1 179 VAL n 
1 180 CYS n 
1 181 GLY n 
1 182 ASP n 
1 183 THR n 
1 184 VAL n 
1 185 VAL n 
1 186 GLY n 
1 187 ILE n 
1 188 THR n 
1 189 SER n 
1 190 PHE n 
1 191 GLY n 
1 192 GLU n 
1 193 PRO n 
1 194 LEU n 
1 195 CYS n 
1 196 ASN n 
1 197 SER n 
1 198 ARG n 
1 199 LEU n 
1 200 PHE n 
1 201 PRO n 
1 202 ASP n 
1 203 VAL n 
1 204 HIS n 
1 205 THR n 
1 206 ARG n 
1 207 ILE n 
1 208 SER n 
1 209 ALA n 
1 210 TYR n 
1 211 LEU n 
1 212 PRO n 
1 213 TRP n 
1 214 ILE n 
1 215 HIS n 
1 216 ASN n 
1 217 ILE n 
1 218 THR n 
1 219 GLY n 
1 220 LYS n 
1 221 VAL n 
# 
loop_
_pdbx_poly_seq_scheme.asym_id 
_pdbx_poly_seq_scheme.entity_id 
_pdbx_poly_seq_scheme.seq_id 
_pdbx_poly_seq_scheme.mon_id 
_pdbx_poly_seq_scheme.ndb_seq_num 
_pdbx_poly_seq_scheme.pdb_seq_num 
_pdbx_poly_seq_scheme.auth_seq_num 
_pdbx_poly_seq_scheme.pdb_mon_id 
_pdbx_poly_seq_scheme.auth_mon_id 
_pdbx_poly_seq_scheme.pdb_strand_id 
_pdbx_poly_seq_scheme.pdb_ins_code 
_pdbx_poly_seq_scheme.hetero 
A 1   1 GLY   1 1   1   GLY GLY A ? n 
A 1   2 ILE   2 2   2   ILE ILE A ? n 
A 1   3 GLN   3 3   3   GLN GLN A ? n 
A 1   4 ASP   4 4   4   ASP ASP A ? n 
A 1   5 GLY   5 5   5   GLY GLY A ? n 
A 1   6 THR   6 6   6   THR THR A ? n 
A 1   7 GLU   7 7   7   GLU GLU A ? n 
A 1   8 ALA   8 8   8   ALA ALA A ? n 
A 1   9 LYS   9 9   9   LYS LYS A ? n 
A 1  10 PRO  10 10  10  PRO PRO A ? n 
A 1  11 HIS  11 11  11  HIS HIS A ? n 
A 1  12 SER  12 12  12  SER SER A ? n 
A 1  13 ARG  13 13  13  ARG ARG A ? n 
A 1  14 PRO  14 14  14  PRO PRO A ? n 
A 1  15 TYR  15 15  15  TYR TYR A ? n 
A 1  16 MET  16 16  16  MET MET A ? n 
A 1  17 VAL  17 17  17  VAL VAL A ? n 
A 1  18 SER  18 18  18  SER SER A ? n 
A 1  19 LEU  19 19  19  LEU LEU A ? n 
A 1  20 GLN  20 20  20  GLN GLN A ? n 
A 1  21 PHE  21 21  21  PHE PHE A ? n 
A 1  22 TYR  22 22  22  TYR TYR A ? n 
A 1  23 LYS  23 23  23  LYS LYS A ? n 
A 1  24 LEU  24 24  24  LEU LEU A ? n 
A 1  25 HIS  25 25  25  HIS HIS A ? n 
A 1  26 MET  26 26  26  MET MET A ? n 
A 1  27 CYS  27 27  27  CYS CYS A ? n 
A 1  28 GLY  28 28  28  GLY GLY A ? n 
A 1  29 GLY  29 29  29  GLY GLY A ? n 
A 1  30 SER  30 30  30  SER SER A ? n 
A 1  31 LEU  31 31  31  LEU LEU A ? n 
A 1  32 ILE  32 32  32  ILE ILE A ? n 
A 1  33 THR  33 33  33  THR THR A ? n 
A 1  34 GLU  34 34  34  GLU GLU A ? n 
A 1  35 GLU  35 35  35  GLU GLU A ? n 
A 1  36 PHE  36 36  36  PHE PHE A ? n 
A 1  37 VAL  37 37  37  VAL VAL A ? n 
A 1  38 LEU  38 38  38  LEU LEU A ? n 
A 1  39 THR  39 39  39  THR THR A ? n 
A 1  40 ALA  40 40  40  ALA ALA A ? n 
A 1  41 ALA  41 41  41  ALA ALA A ? n 
A 1  42 HIS  42 42  42  HIS HIS A ? n 
A 1  43 CYS  43 43  43  CYS CYS A ? n 
A 1  44 TRP  44 44  44  TRP TRP A ? n 
A 1  45 ASP  45 45  45  ASP ASP A ? n 
A 1  46 ASP  46 46  46  ASP ASP A ? n 
A 1  47 VAL  47 47  47  VAL VAL A ? n 
A 1  48 LEU  48 48  48  LEU LEU A ? n 
A 1  49 THR  49 49  49  THR THR A ? n 
A 1  50 VAL  50 50  50  VAL VAL A ? n 
A 1  51 VAL  51 51  51  VAL VAL A ? n 
A 1  52 THR  52 52  52  THR THR A ? n 
A 1  53 GLY  53 53  53  GLY GLY A ? n 
A 1  54 ALA  54 54  54  ALA ALA A ? n 
A 1  55 HIS  55 55  55  HIS HIS A ? n 
A 1  56 ASP  56 56  56  ASP ASP A ? n 
A 1  57 LEU  57 57  57  LEU LEU A ? n 
A 1  58 ARG  58 58  58  ARG ARG A ? n 
A 1  59 LYS  59 59  59  LYS LYS A ? n 
A 1  60 LYS  60 60  60  LYS LYS A ? n 
A 1  61 ALA  61 61  61  ALA ALA A ? n 
A 1  62 ILE  62 62  62  ILE ILE A ? n 
A 1  63 ASN  63 63  63  ASN ASN A ? n 
A 1  64 ASN  64 64  64  ASN ASN A ? n 
A 1  65 VAL  65 65  65  VAL VAL A ? n 
A 1  66 TYR  66 66  66  TYR TYR A ? n 
A 1  67 LYS  67 67  67  LYS LYS A ? n 
A 1  68 VAL  68 68  68  VAL VAL A ? n 
A 1  69 LYS  69 69  69  LYS LYS A ? n 
A 1  70 SER  70 70  70  SER SER A ? n 
A 1  71 TYR  71 71  71  TYR TYR A ? n 
A 1  72 ILE  72 72  72  ILE ILE A ? n 
A 1  73 PRO  73 73  73  PRO PRO A ? n 
A 1  74 HIS  74 74  74  HIS HIS A ? n 
A 1  75 PRO  75 75  75  PRO PRO A ? n 
A 1  76 ASP  76 76  76  ASP ASP A ? n 
A 1  77 PHE  77 77  77  PHE PHE A ? n 
A 1  78 ASN  78 78  78  ASN ASN A ? n 
A 1  79 SER  79 79  79  SER SER A ? n 
A 1  80 LYS  80 80  80  LYS LYS A ? n 
A 1  81 THR  81 81  81  THR THR A ? n 
A 1  82 LEU  82 82  82  LEU LEU A ? n 
A 1  83 GLU  83 83  83  GLU GLU A ? n 
A 1  84 ASN  84 84  84  ASN ASN A ? n 
A 1  85 ASP  85 85  85  ASP ASP A ? n 
A 1  86 ILE  86 86  86  ILE ILE A ? n 
A 1  87 MET  87 87  87  MET MET A ? n 
A 1  88 LEU  88 88  88  LEU LEU A ? n 
A 1  89 LEU  89 89  89  LEU LEU A ? n 
A 1  90 GLN  90 90  90  GLN GLN A ? n 
A 1  91 LEU  91 91  91  LEU LEU A ? n 
A 1  92 LYS  92 92  92  LYS LYS A ? n 
A 1  93 THR  93 93  93  THR THR A ? n 
A 1  94 LYS  94 94  94  LYS LYS A ? n 
A 1  95 VAL  95 95  95  VAL VAL A ? n 
A 1  96 ARG  96 96  96  ARG ARG A ? n 
A 1  97 LEU  97 97  97  LEU LEU A ? n 
A 1  98 SER  98 98  98  SER SER A ? n 
A 1  99 ASN  99 99  99  ASN ASN A ? n 
A 1 100 ASN 100 100 100 ASN ASN A ? n 
A 1 101 VAL 101 101 101 VAL VAL A ? n 
A 1 102 GLY 102 102 102 GLY GLY A ? n 
A 1 103 LEU 103 103 103 LEU LEU A ? n 
A 1 104 ILE 104 104 104 ILE ILE A ? n 
A 1 105 SER 105 105 105 SER SER A ? n 
A 1 106 LEU 106 106 106 LEU LEU A ? n 
A 1 107 PRO 107 107 107 PRO PRO A ? n 
A 1 108 LYS 108 108 108 LYS LYS A ? n 
A 1 109 GLU 109 109 109 GLU GLU A ? n 
A 1 110 ASP 110 110 110 ASP ASP A ? n 
A 1 111 VAL 111 111 111 VAL VAL A ? n 
A 1 112 LYS 112 112 112 LYS LYS A ? n 
A 1 113 ALA 113 113 113 ALA ALA A ? n 
A 1 114 ASP 114 114 114 ASP ASP A ? n 
A 1 115 THR 115 115 115 THR THR A ? n 
A 1 116 LEU 116 116 116 LEU LEU A ? n 
A 1 117 CYS 117 117 117 CYS CYS A ? n 
A 1 118 SER 118 118 118 SER SER A ? n 
A 1 119 VAL 119 119 119 VAL VAL A ? n 
A 1 120 ALA 120 120 120 ALA ALA A ? n 
A 1 121 GLY 121 121 121 GLY GLY A ? n 
A 1 122 TRP 122 122 122 TRP TRP A ? n 
A 1 123 GLY 123 123 123 GLY GLY A ? n 
A 1 124 ASP 124 124 124 ASP ASP A ? n 
A 1 125 LEU 125 125 125 LEU LEU A ? n 
A 1 126 TRP 126 126 126 TRP TRP A ? n 
A 1 127 SER 127 127 127 SER SER A ? n 
A 1 128 LYS 128 128 128 LYS LYS A ? n 
A 1 129 GLY 129 129 129 GLY GLY A ? n 
A 1 130 PRO 130 130 130 PRO PRO A ? n 
A 1 131 GLU 131 131 131 GLU GLU A ? n 
A 1 132 THR 132 132 132 THR THR A ? n 
A 1 133 ASP 133 133 133 ASP ASP A ? n 
A 1 134 ARG 134 134 134 ARG ARG A ? n 
A 1 135 LEU 135 135 135 LEU LEU A ? n 
A 1 136 ARG 136 136 136 ARG ARG A ? n 
A 1 137 GLU 137 137 137 GLU GLU A ? n 
A 1 138 ALA 138 138 138 ALA ALA A ? n 
A 1 139 GLU 139 139 139 GLU GLU A ? n 
A 1 140 THR 140 140 140 THR THR A ? n 
A 1 141 VAL 141 141 141 VAL VAL A ? n 
A 1 142 ILE 142 142 142 ILE ILE A ? n 
A 1 143 VAL 143 143 143 VAL VAL A ? n 
A 1 144 ASN 144 144 144 ASN ASN A ? n 
A 1 145 ASN 145 145 145 ASN ASN A ? n 
A 1 146 ALA 146 146 146 ALA ALA A ? n 
A 1 147 GLU 147 147 147 GLU GLU A ? n 
A 1 148 CYS 148 148 148 CYS CYS A ? n 
A 1 149 GLU 149 149 149 GLU GLU A ? n 
A 1 150 ARG 150 150 150 ARG ARG A ? n 
A 1 151 ARG 151 151 151 ARG ARG A ? n 
A 1 152 TRP 152 152 152 TRP TRP A ? n 
A 1 153 GLU 153 153 153 GLU GLU A ? n 
A 1 154 SER 154 154 154 SER SER A ? n 
A 1 155 TYR 155 155 155 TYR TYR A ? n 
A 1 156 VAL 156 156 156 VAL VAL A ? n 
A 1 157 ALA 157 157 157 ALA ALA A ? n 
A 1 158 SER 158 158 158 SER SER A ? n 
A 1 159 LYS 159 159 159 LYS LYS A ? n 
A 1 160 MET 160 160 160 MET MET A ? n 
A 1 161 ILE 161 161 161 ILE ILE A ? n 
A 1 162 CYS 162 162 162 CYS CYS A ? n 
A 1 163 VAL 163 163 163 VAL VAL A ? n 
A 1 164 TYR 164 164 164 TYR TYR A ? n 
A 1 165 GLY 165 165 165 GLY GLY A ? n 
A 1 166 HIS 166 166 166 HIS HIS A ? n 
A 1 167 GLY 167 167 167 GLY GLY A ? n 
A 1 168 GLY 168 168 168 GLY GLY A ? n 
A 1 169 THR 169 169 169 THR THR A ? n 
A 1 170 CYS 170 170 170 CYS CYS A ? n 
A 1 171 SER 171 171 171 SER SER A ? n 
A 1 172 GLY 172 172 172 GLY GLY A ? n 
A 1 173 ASP 173 173 173 ASP ASP A ? n 
A 1 174 SER 174 174 174 SER SER A ? n 
A 1 175 GLY 175 175 175 GLY GLY A ? n 
A 1 176 GLY 176 176 176 GLY GLY A ? n 
A 1 177 PRO 177 177 177 PRO PRO A ? n 
A 1 178 LEU 178 178 178 LEU LEU A ? n 
A 1 179 VAL 179 179 179 VAL VAL A ? n 
A 1 180 CYS 180 180 180 CYS CYS A ? n 
A 1 181 GLY 181 181 181 GLY GLY A ? n 
A 1 182 ASP 182 182 182 ASP ASP A ? n 
A 1 183 THR 183 183 183 THR THR A ? n 
A 1 184 VAL 184 184 184 VAL VAL A ? n 
A 1 185 VAL 185 185 185 VAL VAL A ? n 
A 1 186 GLY 186 186 186 GLY GLY A ? n 
A 1 187 ILE 187 187 187 ILE ILE A ? n 
A 1 188 THR 188 188 188 THR THR A ? n 
A 1 189 SER 189 189 189 SER SER A ? n 
A 1 190 PHE 190 190 190 PHE PHE A ? n 
A 1 191 GLY 191 191 191 GLY GLY A ? n 
A 1 192 GLU 192 192 192 GLU GLU A ? n 
A 1 193 PRO 193 193 193 PRO PRO A ? n 
A 1 194 LEU 194 194 194 LEU LEU A ? n 
A 1 195 CYS 195 195 195 CYS CYS A ? n 
A 1 196 ASN 196 196 196 ASN ASN A ? n 
A 1 197 SER 197 197 197 SER SER A ? n 
A 1 198 ARG 198 198 198 ARG ARG A ? n 
A 1 199 LEU 199 199 199 LEU LEU A ? n 
A 1 200 PHE 200 200 200 PHE PHE A ? n 
A 1 201 PRO 201 201 201 PRO PRO A ? n 
A 1 202 ASP 202 202 202 ASP ASP A ? n 
A 1 203 VAL 203 203 203 VAL VAL A ? n 
A 1 204 HIS 204 204 204 HIS HIS A ? n 
A 1 205 THR 205 205 205 THR THR A ? n 
A 1 206 ARG 206 206 206 ARG ARG A ? n 
A 1 207 ILE 207 207 207 ILE ILE A ? n 
A 1 208 SER 208 208 208 SER SER A ? n 
A 1 209 ALA 209 209 209 ALA ALA A ? n 
A 1 210 TYR 210 210 210 TYR TYR A ? n 
A 1 211 LEU 211 211 211 LEU LEU A ? n 
A 1 212 PRO 212 212 212 PRO PRO A ? n 
A 1 213 TRP 213 213 213 TRP TRP A ? n 
A 1 214 ILE 214 214 214 ILE ILE A ? n 
A 1 215 HIS 215 215 215 HIS HIS A ? n 
A 1 216 ASN 216 216 216 ASN ASN A ? n 
A 1 217 ILE 217 217 217 ILE ILE A ? n 
A 1 218 THR 218 218 218 THR THR A ? n 
A 1 219 GLY 219 219 219 GLY GLY A ? n 
A 1 220 LYS 220 220 220 LYS LYS A ? n 
A 1 221 VAL 221 221 221 VAL VAL A ? n 
# 
loop_
_atom_site.group_PDB 
_atom_site.id 
_atom_site.type_symbol 
_atom_site.label_atom_id 
_atom_site.label_alt_id 
_atom_site.label_comp_id 
_atom_site.label_asym_id 
_atom_site.label_entity_id 
_atom_site.label_seq_id 
_atom_site.pdbx_PDB_ins_code 
_atom_site.Cartn_x 
_atom_site.Cartn_y 
_atom_site.Cartn_z 
_atom_site.occupancy 
_atom_site.B_iso_or_equiv 
_atom_site.pdbx_formal_charge 
_atom_site.auth_seq_id 
_atom_site.auth_comp_id 
_atom_site.auth_asym_id 
_atom_site.auth_atom_id 
_atom_site.pdbx_PDB_model_num 
ATOM 1    N N   ? GLY A 1   1 ?  -2.035 -11.932  -4.617 1.000 88.210 ? 1   GLY A N   1 
ATOM 2    C CA  ? GLY A 1   1 ?  -1.026 -12.328  -3.648 1.000 88.210 ? 1   GLY A CA  1 
ATOM 3    C C   ? GLY A 1   1 ?   0.390 -12.029  -4.105 1.000 88.210 ? 1   GLY A C   1 
ATOM 4    O O   ? GLY A 1   1 ?   0.598 -11.209  -5.001 1.000 88.210 ? 1   GLY A O   1 
ATOM 5    N N   ? ILE A 1   2 ?   1.358 -12.389  -3.278 1.000 94.070 ? 2   ILE A N   1 
ATOM 6    C CA  ? ILE A 1   2 ?   2.773 -12.183  -3.566 1.000 94.070 ? 2   ILE A CA  1 
ATOM 7    C C   ? ILE A 1   2 ?   3.317 -13.372  -4.355 1.000 94.070 ? 2   ILE A C   1 
ATOM 8    C CB  ? ILE A 1   2 ?   3.590 -11.981  -2.270 1.000 94.070 ? 2   ILE A CB  1 
ATOM 9    O O   ? ILE A 1   2 ?   3.390 -14.488  -3.836 1.000 94.070 ? 2   ILE A O   1 
ATOM 10   C CG1 ? ILE A 1   2 ?   2.994 -10.841  -1.436 1.000 94.070 ? 2   ILE A CG1 1 
ATOM 11   C CG2 ? ILE A 1   2 ?   5.061 -11.709  -2.597 1.000 94.070 ? 2   ILE A CG2 1 
ATOM 12   C CD1 ? ILE A 1   2 ?   2.922  -9.509  -2.169 1.000 94.070 ? 2   ILE A CD1 1 
ATOM 13   N N   ? GLN A 1   3 ?   3.596 -13.184  -5.654 1.000 93.100 ? 3   GLN A N   1 
ATOM 14   C CA  ? GLN A 1   3 ?   4.177 -14.223  -6.497 1.000 93.100 ? 3   GLN A CA  1 
ATOM 15   C C   ? GLN A 1   3 ?   5.598 -14.561  -6.053 1.000 93.100 ? 3   GLN A C   1 
ATOM 16   C CB  ? GLN A 1   3 ?   4.176 -13.787  -7.964 1.000 93.100 ? 3   GLN A CB  1 
ATOM 17   O O   ? GLN A 1   3 ?   6.424 -13.667  -5.863 1.000 93.100 ? 3   GLN A O   1 
ATOM 18   C CG  ? GLN A 1   3 ?   4.695 -14.851  -8.922 1.000 93.100 ? 3   GLN A CG  1 
ATOM 19   C CD  ? GLN A 1   3 ?   4.592 -14.431 -10.376 1.000 93.100 ? 3   GLN A CD  1 
ATOM 20   N NE2 ? GLN A 1   3 ?   5.061 -15.290 -11.275 1.000 93.100 ? 3   GLN A NE2 1 
ATOM 21   O OE1 ? GLN A 1   3 ?   4.094 -13.345 -10.689 1.000 93.100 ? 3   GLN A OE1 1 
ATOM 22   N N   ? ASP A 1   4 ?   5.855 -15.945  -5.865 1.000 92.250 ? 4   ASP A N   1 
ATOM 23   C CA  ? ASP A 1   4 ?   7.156 -16.453  -5.440 1.000 92.250 ? 4   ASP A CA  1 
ATOM 24   C C   ? ASP A 1   4 ?   7.520 -15.936  -4.050 1.000 92.250 ? 4   ASP A C   1 
ATOM 25   C CB  ? ASP A 1   4 ?   8.240 -16.061  -6.447 1.000 92.250 ? 4   ASP A CB  1 
ATOM 26   O O   ? ASP A 1   4 ?   8.694 -15.703  -3.756 1.000 92.250 ? 4   ASP A O   1 
ATOM 27   C CG  ? ASP A 1   4 ?   8.127 -16.813  -7.761 1.000 92.250 ? 4   ASP A CG  1 
ATOM 28   O OD1 ? ASP A 1   4 ?   7.625 -17.958  -7.769 1.000 92.250 ? 4   ASP A OD1 1 
ATOM 29   O OD2 ? ASP A 1   4 ?   8.547 -16.257  -8.799 1.000 92.250 ? 4   ASP A OD2 1 
ATOM 30   N N   ? GLY A 1   5 ?   6.524 -15.479  -3.211 1.000 93.590 ? 5   GLY A N   1 
ATOM 31   C CA  ? GLY A 1   5 ?   6.690 -15.116  -1.813 1.000 93.590 ? 5   GLY A CA  1 
ATOM 32   C C   ? GLY A 1   5 ?   6.463 -16.277  -0.864 1.000 93.590 ? 5   GLY A C   1 
ATOM 33   O O   ? GLY A 1   5 ?   6.142 -17.386  -1.297 1.000 93.590 ? 5   GLY A O   1 
ATOM 34   N N   ? THR A 1   6 ?   6.746 -16.091   0.327 1.000 95.800 ? 6   THR A N   1 
ATOM 35   C CA  ? THR A 1   6 ?   6.495 -17.081   1.369 1.000 95.800 ? 6   THR A CA  1 
ATOM 36   C C   ? THR A 1   6 ?   5.449 -16.574   2.357 1.000 95.800 ? 6   THR A C   1 
ATOM 37   C CB  ? THR A 1   6 ?   7.789 -17.437   2.124 1.000 95.800 ? 6   THR A CB  1 
ATOM 38   O O   ? THR A 1   6 ?   5.223 -15.367   2.465 1.000 95.800 ? 6   THR A O   1 
ATOM 39   C CG2 ? THR A 1   6 ?   8.825 -18.046   1.185 1.000 95.800 ? 6   THR A CG2 1 
ATOM 40   O OG1 ? THR A 1   6 ?   8.334 -16.249   2.711 1.000 95.800 ? 6   THR A OG1 1 
ATOM 41   N N   ? GLU A 1   7 ?   4.744 -17.534   2.925 1.000 97.200 ? 7   GLU A N   1 
ATOM 42   C CA  ? GLU A 1   7 ?   3.817 -17.120   3.973 1.000 97.200 ? 7   GLU A CA  1 
ATOM 43   C C   ? GLU A 1   7 ?   4.521 -16.276   5.032 1.000 97.200 ? 7   GLU A C   1 
ATOM 44   C CB  ? GLU A 1   7 ?   3.161 -18.341   4.624 1.000 97.200 ? 7   GLU A CB  1 
ATOM 45   O O   ? GLU A 1   7 ?   5.605 -16.634   5.498 1.000 97.200 ? 7   GLU A O   1 
ATOM 46   C CG  ? GLU A 1   7 ?   2.080 -17.991   5.637 1.000 97.200 ? 7   GLU A CG  1 
ATOM 47   C CD  ? GLU A 1   7 ?   1.323 -19.206   6.150 1.000 97.200 ? 7   GLU A CD  1 
ATOM 48   O OE1 ? GLU A 1   7 ?   0.654 -19.104   7.203 1.000 97.200 ? 7   GLU A OE1 1 
ATOM 49   O OE2 ? GLU A 1   7 ?   1.401 -20.268   5.494 1.000 97.200 ? 7   GLU A OE2 1 
ATOM 50   N N   ? ALA A 1   8 ?   3.931 -15.131   5.386 1.000 96.980 ? 8   ALA A N   1 
ATOM 51   C CA  ? ALA A 1   8 ?   4.473 -14.246   6.414 1.000 96.980 ? 8   ALA A CA  1 
ATOM 52   C C   ? ALA A 1   8 ?   4.374 -14.886   7.796 1.000 96.980 ? 8   ALA A C   1 
ATOM 53   C CB  ? ALA A 1   8 ?   3.744 -12.905   6.399 1.000 96.980 ? 8   ALA A CB  1 
ATOM 54   O O   ? ALA A 1   8 ?   3.446 -15.650   8.069 1.000 96.980 ? 8   ALA A O   1 
ATOM 55   N N   ? LYS A 1   9 ?   5.431 -14.584   8.544 1.000 96.900 ? 9   LYS A N   1 
ATOM 56   C CA  ? LYS A 1   9 ?   5.271 -14.955   9.947 1.000 96.900 ? 9   LYS A CA  1 
ATOM 57   C C   ? LYS A 1   9 ?   4.019 -14.319  10.544 1.000 96.900 ? 9   LYS A C   1 
ATOM 58   C CB  ? LYS A 1   9 ?   6.503 -14.544  10.755 1.000 96.900 ? 9   LYS A CB  1 
ATOM 59   O O   ? LYS A 1   9 ?   3.780 -13.122  10.369 1.000 96.900 ? 9   LYS A O   1 
ATOM 60   C CG  ? LYS A 1   9 ?   6.487 -15.028  12.197 1.000 96.900 ? 9   LYS A CG  1 
ATOM 61   C CD  ? LYS A 1   9 ?   7.736 -14.585  12.949 1.000 96.900 ? 9   LYS A CD  1 
ATOM 62   C CE  ? LYS A 1   9 ?   7.685 -15.000  14.413 1.000 96.900 ? 9   LYS A CE  1 
ATOM 63   N NZ  ? LYS A 1   9 ?   8.902 -14.556  15.157 1.000 96.900 ? 9   LYS A NZ  1 
ATOM 64   N N   ? PRO A 1  10 ?   3.123 -15.131  11.135 1.000 95.680 ? 10  PRO A N   1 
ATOM 65   C CA  ? PRO A 1  10 ?   1.898 -14.561  11.701 1.000 95.680 ? 10  PRO A CA  1 
ATOM 66   C C   ? PRO A 1  10 ?   2.161 -13.309  12.535 1.000 95.680 ? 10  PRO A C   1 
ATOM 67   C CB  ? PRO A 1  10 ?   1.353 -15.694  12.574 1.000 95.680 ? 10  PRO A CB  1 
ATOM 68   O O   ? PRO A 1  10 ?   3.072 -13.296  13.366 1.000 95.680 ? 10  PRO A O   1 
ATOM 69   C CG  ? PRO A 1  10 ?   1.850 -16.947  11.929 1.000 95.680 ? 10  PRO A CG  1 
ATOM 70   C CD  ? PRO A 1  10 ?   3.233 -16.695  11.400 1.000 95.680 ? 10  PRO A CD  1 
ATOM 71   N N   ? HIS A 1  11 ?   1.390 -12.226  12.064 1.000 94.300 ? 11  HIS A N   1 
ATOM 72   C CA  ? HIS A 1  11 ?   1.303 -10.970  12.802 1.000 94.300 ? 11  HIS A CA  1 
ATOM 73   C C   ? HIS A 1  11 ?   2.641 -10.239  12.804 1.000 94.300 ? 11  HIS A C   1 
ATOM 74   C CB  ? HIS A 1  11 ?   0.840 -11.224  14.237 1.000 94.300 ? 11  HIS A CB  1 
ATOM 75   O O   ? HIS A 1  11 ?   2.892  -9.398  13.671 1.000 94.300 ? 11  HIS A O   1 
ATOM 76   C CG  ? HIS A 1  11 ?  -0.429 -12.010  14.329 1.000 94.300 ? 11  HIS A CG  1 
ATOM 77   C CD2 ? HIS A 1  11 ?  -0.705 -13.183  14.946 1.000 94.300 ? 11  HIS A CD2 1 
ATOM 78   N ND1 ? HIS A 1  11 ?  -1.602 -11.601  13.733 1.000 94.300 ? 11  HIS A ND1 1 
ATOM 79   C CE1 ? HIS A 1  11 ?  -2.548 -12.491  13.981 1.000 94.300 ? 11  HIS A CE1 1 
ATOM 80   N NE2 ? HIS A 1  11 ?  -2.030 -13.461  14.714 1.000 94.300 ? 11  HIS A NE2 1 
ATOM 81   N N   ? SER A 1  12 ?   3.554 -10.586  11.962 1.000 96.330 ? 12  SER A N   1 
ATOM 82   C CA  ? SER A 1  12 ?   4.825  -9.899  11.760 1.000 96.330 ? 12  SER A CA  1 
ATOM 83   C C   ? SER A 1  12 ?   4.637  -8.611  10.965 1.000 96.330 ? 12  SER A C   1 
ATOM 84   C CB  ? SER A 1  12 ?   5.819 -10.811  11.041 1.000 96.330 ? 12  SER A CB  1 
ATOM 85   O O   ? SER A 1  12 ?   5.538  -7.771  10.913 1.000 96.330 ? 12  SER A O   1 
ATOM 86   O OG  ? SER A 1  12 ?   5.332 -11.176   9.761 1.000 96.330 ? 12  SER A OG  1 
ATOM 87   N N   ? ARG A 1  13 ?   3.519  -8.337  10.404 1.000 97.040 ? 13  ARG A N   1 
ATOM 88   C CA  ? ARG A 1  13 ?   3.137  -7.129   9.678 1.000 97.040 ? 13  ARG A CA  1 
ATOM 89   C C   ? ARG A 1  13 ?   1.876  -6.510  10.272 1.000 97.040 ? 13  ARG A C   1 
ATOM 90   C CB  ? ARG A 1  13 ?   2.921  -7.438   8.195 1.000 97.040 ? 13  ARG A CB  1 
ATOM 91   O O   ? ARG A 1  13 ?   0.821  -6.506   9.634 1.000 97.040 ? 13  ARG A O   1 
ATOM 92   C CG  ? ARG A 1  13 ?   4.114  -8.101   7.524 1.000 97.040 ? 13  ARG A CG  1 
ATOM 93   C CD  ? ARG A 1  13 ?   5.311  -7.164   7.448 1.000 97.040 ? 13  ARG A CD  1 
ATOM 94   N NE  ? ARG A 1  13 ?   6.418  -7.763   6.708 1.000 97.040 ? 13  ARG A NE  1 
ATOM 95   N NH1 ? ARG A 1  13 ?   7.301  -8.881   8.526 1.000 97.040 ? 13  ARG A NH1 1 
ATOM 96   N NH2 ? ARG A 1  13 ?   8.302  -9.055   6.471 1.000 97.040 ? 13  ARG A NH2 1 
ATOM 97   C CZ  ? ARG A 1  13 ?   7.338  -8.565   7.237 1.000 97.040 ? 13  ARG A CZ  1 
ATOM 98   N N   ? PRO A 1  14 ?   1.951  -5.917  11.377 1.000 96.830 ? 14  PRO A N   1 
ATOM 99   C CA  ? PRO A 1  14 ?   0.788  -5.468  12.146 1.000 96.830 ? 14  PRO A CA  1 
ATOM 100  C C   ? PRO A 1  14 ?   0.114  -4.242  11.534 1.000 96.830 ? 14  PRO A C   1 
ATOM 101  C CB  ? PRO A 1  14 ?   1.379  -5.137  13.519 1.000 96.830 ? 14  PRO A CB  1 
ATOM 102  O O   ? PRO A 1  14 ?  -1.023  -3.917  11.887 1.000 96.830 ? 14  PRO A O   1 
ATOM 103  C CG  ? PRO A 1  14 ?   2.813  -4.815  13.250 1.000 96.830 ? 14  PRO A CG  1 
ATOM 104  C CD  ? PRO A 1  14 ?   3.305  -5.711  12.150 1.000 96.830 ? 14  PRO A CD  1 
ATOM 105  N N   ? TYR A 1  15 ?   0.749  -3.595  10.524 1.000 97.990 ? 15  TYR A N   1 
ATOM 106  C CA  ? TYR A 1  15 ?   0.240  -2.415   9.833 1.000 97.990 ? 15  TYR A CA  1 
ATOM 107  C C   ? TYR A 1  15 ?  -0.568  -2.810   8.603 1.000 97.990 ? 15  TYR A C   1 
ATOM 108  C CB  ? TYR A 1  15 ?   1.392  -1.491   9.427 1.000 97.990 ? 15  TYR A CB  1 
ATOM 109  O O   ? TYR A 1  15 ?  -1.258  -1.976   8.012 1.000 97.990 ? 15  TYR A O   1 
ATOM 110  C CG  ? TYR A 1  15 ?   2.518  -2.202   8.715 1.000 97.990 ? 15  TYR A CG  1 
ATOM 111  C CD1 ? TYR A 1  15 ?   3.683  -2.555   9.393 1.000 97.990 ? 15  TYR A CD1 1 
ATOM 112  C CD2 ? TYR A 1  15 ?   2.420  -2.520   7.365 1.000 97.990 ? 15  TYR A CD2 1 
ATOM 113  C CE1 ? TYR A 1  15 ?   4.724  -3.209   8.741 1.000 97.990 ? 15  TYR A CE1 1 
ATOM 114  C CE2 ? TYR A 1  15 ?   3.454  -3.173   6.703 1.000 97.990 ? 15  TYR A CE2 1 
ATOM 115  O OH  ? TYR A 1  15 ?   5.627  -4.160   6.748 1.000 97.990 ? 15  TYR A OH  1 
ATOM 116  C CZ  ? TYR A 1  15 ?   4.600  -3.513   7.398 1.000 97.990 ? 15  TYR A CZ  1 
ATOM 117  N N   ? MET A 1  16 ?  -0.391  -4.017   8.097 1.000 97.910 ? 16  MET A N   1 
ATOM 118  C CA  ? MET A 1  16 ?  -1.025  -4.502   6.875 1.000 97.910 ? 16  MET A CA  1 
ATOM 119  C C   ? MET A 1  16 ?  -2.535  -4.617   7.054 1.000 97.910 ? 16  MET A C   1 
ATOM 120  C CB  ? MET A 1  16 ?  -0.442  -5.855   6.465 1.000 97.910 ? 16  MET A CB  1 
ATOM 121  O O   ? MET A 1  16 ?  -3.006  -5.172   8.049 1.000 97.910 ? 16  MET A O   1 
ATOM 122  C CG  ? MET A 1  16 ?  -0.966  -6.371   5.135 1.000 97.910 ? 16  MET A CG  1 
ATOM 123  S SD  ? MET A 1  16 ?  -0.413  -5.347   3.717 1.000 97.910 ? 16  MET A SD  1 
ATOM 124  C CE  ? MET A 1  16 ?  -1.404  -6.081   2.386 1.000 97.910 ? 16  MET A CE  1 
ATOM 125  N N   ? VAL A 1  17 ?  -3.317  -4.105   6.085 1.000 97.990 ? 17  VAL A N   1 
ATOM 126  C CA  ? VAL A 1  17 ?  -4.770  -4.219   6.164 1.000 97.990 ? 17  VAL A CA  1 
ATOM 127  C C   ? VAL A 1  17 ?  -5.315  -4.795   4.859 1.000 97.990 ? 17  VAL A C   1 
ATOM 128  C CB  ? VAL A 1  17 ?  -5.430  -2.854   6.461 1.000 97.990 ? 17  VAL A CB  1 
ATOM 129  O O   ? VAL A 1  17 ?  -4.687  -4.666   3.806 1.000 97.990 ? 17  VAL A O   1 
ATOM 130  C CG1 ? VAL A 1  17 ?  -4.874  -2.254   7.752 1.000 97.990 ? 17  VAL A CG1 1 
ATOM 131  C CG2 ? VAL A 1  17 ?  -5.223  -1.895   5.290 1.000 97.990 ? 17  VAL A CG2 1 
ATOM 132  N N   ? SER A 1  18 ?  -6.470  -5.427   4.993 1.000 97.710 ? 18  SER A N   1 
ATOM 133  C CA  ? SER A 1  18 ?  -7.218  -5.916   3.840 1.000 97.710 ? 18  SER A CA  1 
ATOM 134  C C   ? SER A 1  18 ?  -8.414  -5.019   3.536 1.000 97.710 ? 18  SER A C   1 
ATOM 135  C CB  ? SER A 1  18 ?  -7.693  -7.350   4.077 1.000 97.710 ? 18  SER A CB  1 
ATOM 136  O O   ? SER A 1  18 ?  -9.262  -4.793   4.401 1.000 97.710 ? 18  SER A O   1 
ATOM 137  O OG  ? SER A 1  18 ?  -8.446  -7.820   2.973 1.000 97.710 ? 18  SER A OG  1 
ATOM 138  N N   ? LEU A 1  19 ?  -8.368  -4.475   2.338 1.000 97.460 ? 19  LEU A N   1 
ATOM 139  C CA  ? LEU A 1  19 ?  -9.569  -3.803   1.853 1.000 97.460 ? 19  LEU A CA  1 
ATOM 140  C C   ? LEU A 1  19 ? -10.534  -4.803   1.225 1.000 97.460 ? 19  LEU A C   1 
ATOM 141  C CB  ? LEU A 1  19 ?  -9.203  -2.720   0.834 1.000 97.460 ? 19  LEU A CB  1 
ATOM 142  O O   ? LEU A 1  19 ? -10.159  -5.549   0.318 1.000 97.460 ? 19  LEU A O   1 
ATOM 143  C CG  ? LEU A 1  19 ?  -8.740  -1.380   1.407 1.000 97.460 ? 19  LEU A CG  1 
ATOM 144  C CD1 ? LEU A 1  19 ?  -7.517  -1.578   2.297 1.000 97.460 ? 19  LEU A CD1 1 
ATOM 145  C CD2 ? LEU A 1  19 ?  -8.435  -0.395   0.283 1.000 97.460 ? 19  LEU A CD2 1 
ATOM 146  N N   ? GLN A 1  20 ? -11.773  -4.770   1.709 1.000 95.960 ? 20  GLN A N   1 
ATOM 147  C CA  ? GLN A 1  20 ? -12.692  -5.815   1.270 1.000 95.960 ? 20  GLN A CA  1 
ATOM 148  C C   ? GLN A 1  20 ? -13.944  -5.215   0.635 1.000 95.960 ? 20  GLN A C   1 
ATOM 149  C CB  ? GLN A 1  20 ? -13.079  -6.718   2.442 1.000 95.960 ? 20  GLN A CB  1 
ATOM 150  O O   ? GLN A 1  20 ? -14.437  -4.177   1.082 1.000 95.960 ? 20  GLN A O   1 
ATOM 151  C CG  ? GLN A 1  20 ? -11.934  -7.577   2.961 1.000 95.960 ? 20  GLN A CG  1 
ATOM 152  C CD  ? GLN A 1  20 ? -12.374  -8.559   4.030 1.000 95.960 ? 20  GLN A CD  1 
ATOM 153  N NE2 ? GLN A 1  20 ? -11.411  -9.226   4.656 1.000 95.960 ? 20  GLN A NE2 1 
ATOM 154  O OE1 ? GLN A 1  20 ? -13.571  -8.717   4.291 1.000 95.960 ? 20  GLN A OE1 1 
ATOM 155  N N   ? PHE A 1  21 ? -14.359  -5.854  -0.471 1.000 93.220 ? 21  PHE A N   1 
ATOM 156  C CA  ? PHE A 1  21 ? -15.655  -5.647  -1.106 1.000 93.220 ? 21  PHE A CA  1 
ATOM 157  C C   ? PHE A 1  21 ? -16.530  -6.887  -0.966 1.000 93.220 ? 21  PHE A C   1 
ATOM 158  C CB  ? PHE A 1  21 ? -15.480  -5.292  -2.586 1.000 93.220 ? 21  PHE A CB  1 
ATOM 159  O O   ? PHE A 1  21 ? -16.163  -7.968  -1.431 1.000 93.220 ? 21  PHE A O   1 
ATOM 160  C CG  ? PHE A 1  21 ? -16.778  -5.056  -3.311 1.000 93.220 ? 21  PHE A CG  1 
ATOM 161  C CD1 ? PHE A 1  21 ? -17.211  -5.936  -4.294 1.000 93.220 ? 21  PHE A CD1 1 
ATOM 162  C CD2 ? PHE A 1  21 ? -17.564  -3.952  -3.008 1.000 93.220 ? 21  PHE A CD2 1 
ATOM 163  C CE1 ? PHE A 1  21 ? -18.411  -5.720  -4.967 1.000 93.220 ? 21  PHE A CE1 1 
ATOM 164  C CE2 ? PHE A 1  21 ? -18.765  -3.729  -3.676 1.000 93.220 ? 21  PHE A CE2 1 
ATOM 165  C CZ  ? PHE A 1  21 ? -19.186  -4.614  -4.655 1.000 93.220 ? 21  PHE A CZ  1 
ATOM 166  N N   ? TYR A 1  22 ? -17.749  -6.685  -0.267 1.000 90.830 ? 22  TYR A N   1 
ATOM 167  C CA  ? TYR A 1  22 ? -18.631  -7.806   0.036 1.000 90.830 ? 22  TYR A CA  1 
ATOM 168  C C   ? TYR A 1  22 ? -17.857  -8.949   0.683 1.000 90.830 ? 22  TYR A C   1 
ATOM 169  C CB  ? TYR A 1  22 ? -19.328  -8.301  -1.234 1.000 90.830 ? 22  TYR A CB  1 
ATOM 170  O O   ? TYR A 1  22 ? -17.997 -10.107   0.282 1.000 90.830 ? 22  TYR A O   1 
ATOM 171  C CG  ? TYR A 1  22 ? -20.341  -7.329  -1.789 1.000 90.830 ? 22  TYR A CG  1 
ATOM 172  C CD1 ? TYR A 1  22 ? -21.549  -7.102  -1.134 1.000 90.830 ? 22  TYR A CD1 1 
ATOM 173  C CD2 ? TYR A 1  22 ? -20.092  -6.636  -2.969 1.000 90.830 ? 22  TYR A CD2 1 
ATOM 174  C CE1 ? TYR A 1  22 ? -22.486  -6.208  -1.642 1.000 90.830 ? 22  TYR A CE1 1 
ATOM 175  C CE2 ? TYR A 1  22 ? -21.022  -5.740  -3.487 1.000 90.830 ? 22  TYR A CE2 1 
ATOM 176  O OH  ? TYR A 1  22 ? -23.138  -4.647  -3.325 1.000 90.830 ? 22  TYR A OH  1 
ATOM 177  C CZ  ? TYR A 1  22 ? -22.214  -5.533  -2.817 1.000 90.830 ? 22  TYR A CZ  1 
ATOM 178  N N   ? LYS A 1  23 ? -16.841  -8.580   1.656 1.000 91.150 ? 23  LYS A N   1 
ATOM 179  C CA  ? LYS A 1  23 ? -16.110  -9.494   2.528 1.000 91.150 ? 23  LYS A CA  1 
ATOM 180  C C   ? LYS A 1  23 ? -15.021 -10.236   1.759 1.000 91.150 ? 23  LYS A C   1 
ATOM 181  C CB  ? LYS A 1  23 ? -17.066 -10.495   3.179 1.000 91.150 ? 23  LYS A CB  1 
ATOM 182  O O   ? LYS A 1  23 ? -14.380 -11.141   2.298 1.000 91.150 ? 23  LYS A O   1 
ATOM 183  C CG  ? LYS A 1  23 ? -18.066  -9.864   4.137 1.000 91.150 ? 23  LYS A CG  1 
ATOM 184  C CD  ? LYS A 1  23 ? -18.929 -10.918   4.819 1.000 91.150 ? 23  LYS A CD  1 
ATOM 185  C CE  ? LYS A 1  23 ? -19.950 -10.285   5.755 1.000 91.150 ? 23  LYS A CE  1 
ATOM 186  N NZ  ? LYS A 1  23 ? -20.817 -11.313   6.405 1.000 91.150 ? 23  LYS A NZ  1 
ATOM 187  N N   ? LEU A 1  24 ? -14.927  -9.830   0.504 1.000 93.320 ? 24  LEU A N   1 
ATOM 188  C CA  ? LEU A 1  24 ? -13.855 -10.408  -0.299 1.000 93.320 ? 24  LEU A CA  1 
ATOM 189  C C   ? LEU A 1  24 ? -12.693  -9.430  -0.441 1.000 93.320 ? 24  LEU A C   1 
ATOM 190  C CB  ? LEU A 1  24 ? -14.376 -10.803  -1.683 1.000 93.320 ? 24  LEU A CB  1 
ATOM 191  O O   ? LEU A 1  24 ? -12.903  -8.246  -0.717 1.000 93.320 ? 24  LEU A O   1 
ATOM 192  C CG  ? LEU A 1  24 ? -15.437 -11.904  -1.719 1.000 93.320 ? 24  LEU A CG  1 
ATOM 193  C CD1 ? LEU A 1  24 ? -16.006 -12.046  -3.127 1.000 93.320 ? 24  LEU A CD1 1 
ATOM 194  C CD2 ? LEU A 1  24 ? -14.852 -13.227  -1.237 1.000 93.320 ? 24  LEU A CD2 1 
ATOM 195  N N   ? HIS A 1  25 ? -11.513 -10.048  -0.273 1.000 95.260 ? 25  HIS A N   1 
ATOM 196  C CA  ? HIS A 1  25 ? -10.313  -9.231  -0.408 1.000 95.260 ? 25  HIS A CA  1 
ATOM 197  C C   ? HIS A 1  25 ? -10.201  -8.643  -1.810 1.000 95.260 ? 25  HIS A C   1 
ATOM 198  C CB  ? HIS A 1  25 ?  -9.065 -10.054  -0.083 1.000 95.260 ? 25  HIS A CB  1 
ATOM 199  O O   ? HIS A 1  25 ? -10.324  -9.364  -2.803 1.000 95.260 ? 25  HIS A O   1 
ATOM 200  C CG  ? HIS A 1  25 ?  -7.785  -9.302  -0.264 1.000 95.260 ? 25  HIS A CG  1 
ATOM 201  C CD2 ? HIS A 1  25 ?  -6.844  -9.370  -1.235 1.000 95.260 ? 25  HIS A CD2 1 
ATOM 202  N ND1 ? HIS A 1  25 ?  -7.353  -8.344   0.627 1.000 95.260 ? 25  HIS A ND1 1 
ATOM 203  C CE1 ? HIS A 1  25 ?  -6.197  -7.854   0.211 1.000 95.260 ? 25  HIS A CE1 1 
ATOM 204  N NE2 ? HIS A 1  25 ?  -5.866  -8.459  -0.917 1.000 95.260 ? 25  HIS A NE2 1 
ATOM 205  N N   ? MET A 1  26 ?  -9.873  -7.327  -1.907 1.000 95.540 ? 26  MET A N   1 
ATOM 206  C CA  ? MET A 1  26 ?  -9.726  -6.661  -3.198 1.000 95.540 ? 26  MET A CA  1 
ATOM 207  C C   ? MET A 1  26 ?  -8.356  -6.003  -3.318 1.000 95.540 ? 26  MET A C   1 
ATOM 208  C CB  ? MET A 1  26 ? -10.827  -5.616  -3.393 1.000 95.540 ? 26  MET A CB  1 
ATOM 209  O O   ? MET A 1  26 ?  -7.722  -6.066  -4.373 1.000 95.540 ? 26  MET A O   1 
ATOM 210  C CG  ? MET A 1  26 ? -10.315  -4.270  -3.879 1.000 95.540 ? 26  MET A CG  1 
ATOM 211  S SD  ? MET A 1  26 ? -11.381  -2.877  -3.340 1.000 95.540 ? 26  MET A SD  1 
ATOM 212  C CE  ? MET A 1  26 ? -12.923  -3.304  -4.196 1.000 95.540 ? 26  MET A CE  1 
ATOM 213  N N   ? CYS A 1  27 ?  -7.927  -5.334  -2.315 1.000 97.380 ? 27  CYS A N   1 
ATOM 214  C CA  ? CYS A 1  27 ?  -6.655  -4.622  -2.266 1.000 97.380 ? 27  CYS A CA  1 
ATOM 215  C C   ? CYS A 1  27 ?  -6.078  -4.633  -0.855 1.000 97.380 ? 27  CYS A C   1 
ATOM 216  C CB  ? CYS A 1  27 ?  -6.829  -3.180  -2.743 1.000 97.380 ? 27  CYS A CB  1 
ATOM 217  O O   ? CYS A 1  27 ?  -6.779  -4.961   0.104 1.000 97.380 ? 27  CYS A O   1 
ATOM 218  S SG  ? CYS A 1  27 ?  -6.961  -3.019  -4.537 1.000 97.380 ? 27  CYS A SG  1 
ATOM 219  N N   ? GLY A 1  28 ?  -4.870  -4.259  -0.836 1.000 97.620 ? 28  GLY A N   1 
ATOM 220  C CA  ? GLY A 1  28 ?  -4.227  -4.050   0.452 1.000 97.620 ? 28  GLY A CA  1 
ATOM 221  C C   ? GLY A 1  28 ?  -4.128  -2.587   0.839 1.000 97.620 ? 28  GLY A C   1 
ATOM 222  O O   ? GLY A 1  28 ?  -4.530  -1.708   0.074 1.000 97.620 ? 28  GLY A O   1 
ATOM 223  N N   ? GLY A 1  29 ?  -3.603  -2.296   2.020 1.000 98.170 ? 29  GLY A N   1 
ATOM 224  C CA  ? GLY A 1  29 ?  -3.326  -0.976   2.563 1.000 98.170 ? 29  GLY A CA  1 
ATOM 225  C C   ? GLY A 1  29 ?  -2.449  -1.012   3.801 1.000 98.170 ? 29  GLY A C   1 
ATOM 226  O O   ? GLY A 1  29 ?  -2.028  -2.085   4.238 1.000 98.170 ? 29  GLY A O   1 
ATOM 227  N N   ? SER A 1  30 ?  -2.158   0.222   4.262 1.000 98.310 ? 30  SER A N   1 
ATOM 228  C CA  ? SER A 1  30 ?  -1.337   0.333   5.463 1.000 98.310 ? 30  SER A CA  1 
ATOM 229  C C   ? SER A 1  30 ?  -1.951   1.308   6.463 1.000 98.310 ? 30  SER A C   1 
ATOM 230  C CB  ? SER A 1  30 ?   0.080   0.782   5.105 1.000 98.310 ? 30  SER A CB  1 
ATOM 231  O O   ? SER A 1  30 ?  -2.418   2.384   6.082 1.000 98.310 ? 30  SER A O   1 
ATOM 232  O OG  ? SER A 1  30 ?   0.610  -0.013   4.059 1.000 98.310 ? 30  SER A OG  1 
ATOM 233  N N   ? LEU A 1  31 ?  -1.958   0.858   7.668 1.000 98.190 ? 31  LEU A N   1 
ATOM 234  C CA  ? LEU A 1  31 ?  -2.387   1.733   8.754 1.000 98.190 ? 31  LEU A CA  1 
ATOM 235  C C   ? LEU A 1  31 ?  -1.288   2.727   9.117 1.000 98.190 ? 31  LEU A C   1 
ATOM 236  C CB  ? LEU A 1  31 ?  -2.773   0.910   9.985 1.000 98.190 ? 31  LEU A CB  1 
ATOM 237  O O   ? LEU A 1  31 ?  -0.238   2.337   9.632 1.000 98.190 ? 31  LEU A O   1 
ATOM 238  C CG  ? LEU A 1  31 ?  -3.509   1.659  11.098 1.000 98.190 ? 31  LEU A CG  1 
ATOM 239  C CD1 ? LEU A 1  31 ?  -4.857   2.165  10.595 1.000 98.190 ? 31  LEU A CD1 1 
ATOM 240  C CD2 ? LEU A 1  31 ?  -3.690   0.761  12.317 1.000 98.190 ? 31  LEU A CD2 1 
ATOM 241  N N   ? ILE A 1  32 ?  -1.547   4.081   8.899 1.000 97.750 ? 32  ILE A N   1 
ATOM 242  C CA  ? ILE A 1  32 ?  -0.504   5.077   9.115 1.000 97.750 ? 32  ILE A CA  1 
ATOM 243  C C   ? ILE A 1  32 ?  -0.873   5.961  10.304 1.000 97.750 ? 32  ILE A C   1 
ATOM 244  C CB  ? ILE A 1  32 ?  -0.278   5.941   7.854 1.000 97.750 ? 32  ILE A CB  1 
ATOM 245  O O   ? ILE A 1  32 ?  -0.009   6.621  10.887 1.000 97.750 ? 32  ILE A O   1 
ATOM 246  C CG1 ? ILE A 1  32 ?  -1.584   6.624   7.434 1.000 97.750 ? 32  ILE A CG1 1 
ATOM 247  C CG2 ? ILE A 1  32 ?   0.288   5.092   6.712 1.000 97.750 ? 32  ILE A CG2 1 
ATOM 248  C CD1 ? ILE A 1  32 ?  -1.409   7.685   6.356 1.000 97.750 ? 32  ILE A CD1 1 
ATOM 249  N N   ? THR A 1  33 ?  -2.100   5.967  10.761 1.000 96.830 ? 33  THR A N   1 
ATOM 250  C CA  ? THR A 1  33 ?  -2.655   6.450  12.021 1.000 96.830 ? 33  THR A CA  1 
ATOM 251  C C   ? THR A 1  33 ?  -3.786   5.543  12.497 1.000 96.830 ? 33  THR A C   1 
ATOM 252  C CB  ? THR A 1  33 ?  -3.172   7.894  11.887 1.000 96.830 ? 33  THR A CB  1 
ATOM 253  O O   ? THR A 1  33 ?  -4.184   4.615  11.790 1.000 96.830 ? 33  THR A O   1 
ATOM 254  C CG2 ? THR A 1  33 ?  -2.165   8.774  11.155 1.000 96.830 ? 33  THR A CG2 1 
ATOM 255  O OG1 ? THR A 1  33 ?  -4.404   7.887  11.156 1.000 96.830 ? 33  THR A OG1 1 
ATOM 256  N N   ? GLU A 1  34 ?  -4.347   5.786  13.750 1.000 97.250 ? 34  GLU A N   1 
ATOM 257  C CA  ? GLU A 1  34 ?  -5.449   4.979  14.266 1.000 97.250 ? 34  GLU A CA  1 
ATOM 258  C C   ? GLU A 1  34 ?  -6.729   5.219  13.470 1.000 97.250 ? 34  GLU A C   1 
ATOM 259  C CB  ? GLU A 1  34 ?  -5.688   5.279  15.748 1.000 97.250 ? 34  GLU A CB  1 
ATOM 260  O O   ? GLU A 1  34 ?  -7.695   4.463  13.596 1.000 97.250 ? 34  GLU A O   1 
ATOM 261  C CG  ? GLU A 1  34 ?  -4.557   4.821  16.658 1.000 97.250 ? 34  GLU A CG  1 
ATOM 262  C CD  ? GLU A 1  34 ?  -4.800   5.142  18.125 1.000 97.250 ? 34  GLU A CD  1 
ATOM 263  O OE1 ? GLU A 1  34 ?  -3.854   5.027  18.936 1.000 97.250 ? 34  GLU A OE1 1 
ATOM 264  O OE2 ? GLU A 1  34 ?  -5.946   5.511  18.465 1.000 97.250 ? 34  GLU A OE2 1 
ATOM 265  N N   ? GLU A 1  35 ?  -6.650   6.226  12.482 1.000 97.180 ? 35  GLU A N   1 
ATOM 266  C CA  ? GLU A 1  35 ?  -7.873   6.577  11.766 1.000 97.180 ? 35  GLU A CA  1 
ATOM 267  C C   ? GLU A 1  35 ?  -7.655   6.552  10.256 1.000 97.180 ? 35  GLU A C   1 
ATOM 268  C CB  ? GLU A 1  35 ?  -8.376   7.955  12.202 1.000 97.180 ? 35  GLU A CB  1 
ATOM 269  O O   ? GLU A 1  35 ?  -8.600   6.726   9.484 1.000 97.180 ? 35  GLU A O   1 
ATOM 270  C CG  ? GLU A 1  35 ?  -8.819   8.016  13.657 1.000 97.180 ? 35  GLU A CG  1 
ATOM 271  C CD  ? GLU A 1  35 ?  -9.278   9.400  14.087 1.000 97.180 ? 35  GLU A CD  1 
ATOM 272  O OE1 ? GLU A 1  35 ? -10.504   9.622  14.211 1.000 97.180 ? 35  GLU A OE1 1 
ATOM 273  O OE2 ? GLU A 1  35 ?  -8.405  10.271  14.301 1.000 97.180 ? 35  GLU A OE2 1 
ATOM 274  N N   ? PHE A 1  36 ?  -6.392   6.427   9.881 1.000 97.920 ? 36  PHE A N   1 
ATOM 275  C CA  ? PHE A 1  36 ?  -6.154   6.578   8.450 1.000 97.920 ? 36  PHE A CA  1 
ATOM 276  C C   ? PHE A 1  36 ?  -5.419   5.364   7.893 1.000 97.920 ? 36  PHE A C   1 
ATOM 277  C CB  ? PHE A 1  36 ?  -5.351   7.852   8.168 1.000 97.920 ? 36  PHE A CB  1 
ATOM 278  O O   ? PHE A 1  36 ?  -4.471   4.870   8.506 1.000 97.920 ? 36  PHE A O   1 
ATOM 279  C CG  ? PHE A 1  36 ?  -6.180   9.108   8.190 1.000 97.920 ? 36  PHE A CG  1 
ATOM 280  C CD1 ? PHE A 1  36 ?  -6.842   9.540   7.047 1.000 97.920 ? 36  PHE A CD1 1 
ATOM 281  C CD2 ? PHE A 1  36 ?  -6.296   9.857   9.353 1.000 97.920 ? 36  PHE A CD2 1 
ATOM 282  C CE1 ? PHE A 1  36 ?  -7.610  10.702   7.064 1.000 97.920 ? 36  PHE A CE1 1 
ATOM 283  C CE2 ? PHE A 1  36 ?  -7.061  11.020   9.377 1.000 97.920 ? 36  PHE A CE2 1 
ATOM 284  C CZ  ? PHE A 1  36 ?  -7.716  11.441   8.232 1.000 97.920 ? 36  PHE A CZ  1 
ATOM 285  N N   ? VAL A 1  37 ?  -5.911   4.907   6.731 1.000 98.290 ? 37  VAL A N   1 
ATOM 286  C CA  ? VAL A 1  37 ?  -5.309   3.849   5.927 1.000 98.290 ? 37  VAL A CA  1 
ATOM 287  C C   ? VAL A 1  37 ?  -4.785   4.430   4.616 1.000 98.290 ? 37  VAL A C   1 
ATOM 288  C CB  ? VAL A 1  37 ?  -6.316   2.712   5.641 1.000 98.290 ? 37  VAL A CB  1 
ATOM 289  O O   ? VAL A 1  37 ?  -5.487   5.184   3.939 1.000 98.290 ? 37  VAL A O   1 
ATOM 290  C CG1 ? VAL A 1  37 ?  -5.714   1.686   4.682 1.000 98.290 ? 37  VAL A CG1 1 
ATOM 291  C CG2 ? VAL A 1  37 ?  -6.746   2.041   6.944 1.000 98.290 ? 37  VAL A CG2 1 
ATOM 292  N N   ? LEU A 1  38 ?  -3.525   4.081   4.354 1.000 98.380 ? 38  LEU A N   1 
ATOM 293  C CA  ? LEU A 1  38 ?  -2.908   4.430   3.080 1.000 98.380 ? 38  LEU A CA  1 
ATOM 294  C C   ? LEU A 1  38 ?  -3.095   3.311   2.061 1.000 98.380 ? 38  LEU A C   1 
ATOM 295  C CB  ? LEU A 1  38 ?  -1.417   4.721   3.268 1.000 98.380 ? 38  LEU A CB  1 
ATOM 296  O O   ? LEU A 1  38 ?  -2.772   2.154   2.338 1.000 98.380 ? 38  LEU A O   1 
ATOM 297  C CG  ? LEU A 1  38 ?  -0.669   5.252   2.044 1.000 98.380 ? 38  LEU A CG  1 
ATOM 298  C CD1 ? LEU A 1  38 ?  -1.163   6.650   1.687 1.000 98.380 ? 38  LEU A CD1 1 
ATOM 299  C CD2 ? LEU A 1  38 ?   0.834   5.259   2.296 1.000 98.380 ? 38  LEU A CD2 1 
ATOM 300  N N   ? THR A 1  39 ?  -3.589   3.663   0.816 1.000 98.550 ? 39  THR A N   1 
ATOM 301  C CA  ? THR A 1  39 ?  -3.820   2.672  -0.230 1.000 98.550 ? 39  THR A CA  1 
ATOM 302  C C   ? THR A 1  39 ?  -3.750   3.317  -1.611 1.000 98.550 ? 39  THR A C   1 
ATOM 303  C CB  ? THR A 1  39 ?  -5.184   1.980  -0.052 1.000 98.550 ? 39  THR A CB  1 
ATOM 304  O O   ? THR A 1  39 ?  -3.448   4.506  -1.732 1.000 98.550 ? 39  THR A O   1 
ATOM 305  C CG2 ? THR A 1  39 ?  -6.330   2.933  -0.371 1.000 98.550 ? 39  THR A CG2 1 
ATOM 306  O OG1 ? THR A 1  39 ?  -5.258   0.850  -0.930 1.000 98.550 ? 39  THR A OG1 1 
ATOM 307  N N   ? ALA A 1  40 ?  -3.915   2.506  -2.596 1.000 98.360 ? 40  ALA A N   1 
ATOM 308  C CA  ? ALA A 1  40 ?  -3.880   3.034  -3.957 1.000 98.360 ? 40  ALA A CA  1 
ATOM 309  C C   ? ALA A 1  40 ?  -5.231   3.623  -4.353 1.000 98.360 ? 40  ALA A C   1 
ATOM 310  C CB  ? ALA A 1  40 ?  -3.471   1.940  -4.941 1.000 98.360 ? 40  ALA A CB  1 
ATOM 311  O O   ? ALA A 1  40 ?  -6.279   3.078  -3.999 1.000 98.360 ? 40  ALA A O   1 
ATOM 312  N N   ? ALA A 1  41 ?  -5.199   4.710  -5.135 1.000 97.760 ? 41  ALA A N   1 
ATOM 313  C CA  ? ALA A 1  41 ?  -6.419   5.384  -5.572 1.000 97.760 ? 41  ALA A CA  1 
ATOM 314  C C   ? ALA A 1  41 ?  -7.213   4.510  -6.537 1.000 97.760 ? 41  ALA A C   1 
ATOM 315  C CB  ? ALA A 1  41 ?  -6.082   6.723  -6.224 1.000 97.760 ? 41  ALA A CB  1 
ATOM 316  O O   ? ALA A 1  41 ?  -8.437   4.628  -6.628 1.000 97.760 ? 41  ALA A O   1 
ATOM 317  N N   ? HIS A 1  42 ?  -6.512   3.635  -7.238 1.000 96.840 ? 42  HIS A N   1 
ATOM 318  C CA  ? HIS A 1  42 ?  -7.199   2.785  -8.205 1.000 96.840 ? 42  HIS A CA  1 
ATOM 319  C C   ? HIS A 1  42 ?  -7.919   1.633  -7.511 1.000 96.840 ? 42  HIS A C   1 
ATOM 320  C CB  ? HIS A 1  42 ?  -6.210   2.241  -9.237 1.000 96.840 ? 42  HIS A CB  1 
ATOM 321  O O   ? HIS A 1  42 ?  -8.663   0.886  -8.151 1.000 96.840 ? 42  HIS A O   1 
ATOM 322  C CG  ? HIS A 1  42 ?  -5.314   1.169  -8.703 1.000 96.840 ? 42  HIS A CG  1 
ATOM 323  C CD2 ? HIS A 1  42 ?  -5.528  -0.153  -8.508 1.000 96.840 ? 42  HIS A CD2 1 
ATOM 324  N ND1 ? HIS A 1  42 ?  -4.021   1.415  -8.296 1.000 96.840 ? 42  HIS A ND1 1 
ATOM 325  C CE1 ? HIS A 1  42 ?  -3.477   0.286  -7.873 1.000 96.840 ? 42  HIS A CE1 1 
ATOM 326  N NE2 ? HIS A 1  42 ?  -4.371  -0.681  -7.991 1.000 96.840 ? 42  HIS A NE2 1 
ATOM 327  N N   ? CYS A 1  43 ?  -7.780   1.563  -6.189 1.000 95.850 ? 43  CYS A N   1 
ATOM 328  C CA  ? CYS A 1  43 ?  -8.414   0.516  -5.396 1.000 95.850 ? 43  CYS A CA  1 
ATOM 329  C C   ? CYS A 1  43 ?  -9.808   0.940  -4.947 1.000 95.850 ? 43  CYS A C   1 
ATOM 330  C CB  ? CYS A 1  43 ?  -7.558   0.174  -4.177 1.000 95.850 ? 43  CYS A CB  1 
ATOM 331  O O   ? CYS A 1  43 ? -10.402   0.307  -4.073 1.000 95.850 ? 43  CYS A O   1 
ATOM 332  S SG  ? CYS A 1  43 ?  -6.102  -0.821  -4.566 1.000 95.850 ? 43  CYS A SG  1 
ATOM 333  N N   ? TRP A 1  44 ? -10.431   1.848  -5.648 1.000 90.910 ? 44  TRP A N   1 
ATOM 334  C CA  ? TRP A 1  44 ? -11.704   2.421  -5.224 1.000 90.910 ? 44  TRP A CA  1 
ATOM 335  C C   ? TRP A 1  44 ? -12.866   1.511  -5.611 1.000 90.910 ? 44  TRP A C   1 
ATOM 336  C CB  ? TRP A 1  44 ? -11.901   3.810  -5.839 1.000 90.910 ? 44  TRP A CB  1 
ATOM 337  O O   ? TRP A 1  44 ? -12.939   1.035  -6.746 1.000 90.910 ? 44  TRP A O   1 
ATOM 338  C CG  ? TRP A 1  44 ? -13.236   4.424  -5.542 1.000 90.910 ? 44  TRP A CG  1 
ATOM 339  C CD1 ? TRP A 1  44 ? -14.407   4.216  -6.217 1.000 90.910 ? 44  TRP A CD1 1 
ATOM 340  C CD2 ? TRP A 1  44 ? -13.535   5.350  -4.494 1.000 90.910 ? 44  TRP A CD2 1 
ATOM 341  C CE2 ? TRP A 1  44 ? -14.909   5.663  -4.592 1.000 90.910 ? 44  TRP A CE2 1 
ATOM 342  C CE3 ? TRP A 1  44 ? -12.775   5.947  -3.479 1.000 90.910 ? 44  TRP A CE3 1 
ATOM 343  N NE1 ? TRP A 1  44 ? -15.417   4.959  -5.651 1.000 90.910 ? 44  TRP A NE1 1 
ATOM 344  C CH2 ? TRP A 1  44 ? -14.772   7.117  -2.730 1.000 90.910 ? 44  TRP A CH2 1 
ATOM 345  C CZ2 ? TRP A 1  44 ? -15.539   6.547  -3.713 1.000 90.910 ? 44  TRP A CZ2 1 
ATOM 346  C CZ3 ? TRP A 1  44 ? -13.403   6.826  -2.605 1.000 90.910 ? 44  TRP A CZ3 1 
ATOM 347  N N   ? ASP A 1  45 ? -13.795   1.309  -4.579 1.000 87.070 ? 45  ASP A N   1 
ATOM 348  C CA  ? ASP A 1  45 ? -15.108   0.693  -4.738 1.000 87.070 ? 45  ASP A CA  1 
ATOM 349  C C   ? ASP A 1  45 ? -16.125   1.311  -3.782 1.000 87.070 ? 45  ASP A C   1 
ATOM 350  C CB  ? ASP A 1  45 ? -15.023  -0.818  -4.510 1.000 87.070 ? 45  ASP A CB  1 
ATOM 351  O O   ? ASP A 1  45 ? -15.754   1.858  -2.741 1.000 87.070 ? 45  ASP A O   1 
ATOM 352  C CG  ? ASP A 1  45 ? -16.099  -1.591  -5.252 1.000 87.070 ? 45  ASP A CG  1 
ATOM 353  O OD1 ? ASP A 1  45 ? -17.295  -1.442  -4.921 1.000 87.070 ? 45  ASP A OD1 1 
ATOM 354  O OD2 ? ASP A 1  45 ? -15.748  -2.359  -6.174 1.000 87.070 ? 45  ASP A OD2 1 
ATOM 355  N N   ? ASP A 1  46 ? -17.521   1.331  -4.111 1.000 77.870 ? 46  ASP A N   1 
ATOM 356  C CA  ? ASP A 1  46 ? -18.605   2.035  -3.435 1.000 77.870 ? 46  ASP A CA  1 
ATOM 357  C C   ? ASP A 1  46 ? -18.830   1.478  -2.031 1.000 77.870 ? 46  ASP A C   1 
ATOM 358  C CB  ? ASP A 1  46 ? -19.896   1.943  -4.251 1.000 77.870 ? 46  ASP A CB  1 
ATOM 359  O O   ? ASP A 1  46 ? -19.147   2.227  -1.104 1.000 77.870 ? 46  ASP A O   1 
ATOM 360  C CG  ? ASP A 1  46 ? -19.918   2.892  -5.436 1.000 77.870 ? 46  ASP A CG  1 
ATOM 361  O OD1 ? ASP A 1  46 ? -19.101   3.837  -5.475 1.000 77.870 ? 46  ASP A OD1 1 
ATOM 362  O OD2 ? ASP A 1  46 ? -20.762   2.694  -6.337 1.000 77.870 ? 46  ASP A OD2 1 
ATOM 363  N N   ? VAL A 1  47 ? -18.335   0.158  -1.756 1.000 80.420 ? 47  VAL A N   1 
ATOM 364  C CA  ? VAL A 1  47 ? -18.561  -0.459  -0.454 1.000 80.420 ? 47  VAL A CA  1 
ATOM 365  C C   ? VAL A 1  47 ? -17.289  -1.165   0.011 1.000 80.420 ? 47  VAL A C   1 
ATOM 366  C CB  ? VAL A 1  47 ? -19.740  -1.457  -0.495 1.000 80.420 ? 47  VAL A CB  1 
ATOM 367  O O   ? VAL A 1  47 ? -17.010  -2.292  -0.406 1.000 80.420 ? 47  VAL A O   1 
ATOM 368  C CG1 ? VAL A 1  47 ? -20.026  -2.013   0.899 1.000 80.420 ? 47  VAL A CG1 1 
ATOM 369  C CG2 ? VAL A 1  47 ? -20.985  -0.787  -1.072 1.000 80.420 ? 47  VAL A CG2 1 
ATOM 370  N N   ? LEU A 1  48 ? -16.384  -0.371   0.800 1.000 91.180 ? 48  LEU A N   1 
ATOM 371  C CA  ? LEU A 1  48 ? -15.149  -0.962   1.304 1.000 91.180 ? 48  LEU A CA  1 
ATOM 372  C C   ? LEU A 1  48 ? -15.184  -1.082   2.823 1.000 91.180 ? 48  LEU A C   1 
ATOM 373  C CB  ? LEU A 1  48 ? -13.940  -0.125   0.875 1.000 91.180 ? 48  LEU A CB  1 
ATOM 374  O O   ? LEU A 1  48 ? -15.687  -0.190   3.510 1.000 91.180 ? 48  LEU A O   1 
ATOM 375  C CG  ? LEU A 1  48 ? -13.593  -0.150  -0.615 1.000 91.180 ? 48  LEU A CG  1 
ATOM 376  C CD1 ? LEU A 1  48 ? -12.494   0.863  -0.920 1.000 91.180 ? 48  LEU A CD1 1 
ATOM 377  C CD2 ? LEU A 1  48 ? -13.170  -1.551  -1.043 1.000 91.180 ? 48  LEU A CD2 1 
ATOM 378  N N   ? THR A 1  49 ? -14.807  -2.218   3.355 1.000 95.910 ? 49  THR A N   1 
ATOM 379  C CA  ? THR A 1  49 ? -14.421  -2.382   4.751 1.000 95.910 ? 49  THR A CA  1 
ATOM 380  C C   ? THR A 1  49 ? -12.923  -2.653   4.870 1.000 95.910 ? 49  THR A C   1 
ATOM 381  C CB  ? THR A 1  49 ? -15.206  -3.527   5.418 1.000 95.910 ? 49  THR A CB  1 
ATOM 382  O O   ? THR A 1  49 ? -12.294  -3.119   3.918 1.000 95.910 ? 49  THR A O   1 
ATOM 383  C CG2 ? THR A 1  49 ? -16.703  -3.236   5.425 1.000 95.910 ? 49  THR A CG2 1 
ATOM 384  O OG1 ? THR A 1  49 ? -14.970  -4.743   4.697 1.000 95.910 ? 49  THR A OG1 1 
ATOM 385  N N   ? VAL A 1  50 ? -12.419  -2.227   6.024 1.000 97.440 ? 50  VAL A N   1 
ATOM 386  C CA  ? VAL A 1  50 ? -11.010  -2.451   6.330 1.000 97.440 ? 50  VAL A CA  1 
ATOM 387  C C   ? VAL A 1  50 ? -10.879  -3.527   7.405 1.000 97.440 ? 50  VAL A C   1 
ATOM 388  C CB  ? VAL A 1  50 ? -10.316  -1.150   6.791 1.000 97.440 ? 50  VAL A CB  1 
ATOM 389  O O   ? VAL A 1  50 ? -11.486  -3.423   8.474 1.000 97.440 ? 50  VAL A O   1 
ATOM 390  C CG1 ? VAL A 1  50 ?  -8.877  -1.429   7.220 1.000 97.440 ? 50  VAL A CG1 1 
ATOM 391  C CG2 ? VAL A 1  50 ? -10.352  -0.103   5.679 1.000 97.440 ? 50  VAL A CG2 1 
ATOM 392  N N   ? VAL A 1  51 ? -10.128  -4.576   7.041 1.000 97.550 ? 51  VAL A N   1 
ATOM 393  C CA  ? VAL A 1  51 ?  -9.852  -5.649   7.991 1.000 97.550 ? 51  VAL A CA  1 
ATOM 394  C C   ? VAL A 1  51 ?  -8.422  -5.523   8.513 1.000 97.550 ? 51  VAL A C   1 
ATOM 395  C CB  ? VAL A 1  51 ? -10.066  -7.040   7.353 1.000 97.550 ? 51  VAL A CB  1 
ATOM 396  O O   ? VAL A 1  51 ?  -7.472  -5.466   7.729 1.000 97.550 ? 51  VAL A O   1 
ATOM 397  C CG1 ? VAL A 1  51 ?  -9.716  -8.148   8.344 1.000 97.550 ? 51  VAL A CG1 1 
ATOM 398  C CG2 ? VAL A 1  51 ? -11.506  -7.188   6.867 1.000 97.550 ? 51  VAL A CG2 1 
ATOM 399  N N   ? THR A 1  52 ?  -8.277  -5.466   9.891 1.000 97.480 ? 52  THR A N   1 
ATOM 400  C CA  ? THR A 1  52 ?  -6.964  -5.387  10.522 1.000 97.480 ? 52  THR A CA  1 
ATOM 401  C C   ? THR A 1  52 ?  -6.690  -6.634  11.358 1.000 97.480 ? 52  THR A C   1 
ATOM 402  C CB  ? THR A 1  52 ?  -6.845  -4.134  11.410 1.000 97.480 ? 52  THR A CB  1 
ATOM 403  O O   ? THR A 1  52 ?  -7.604  -7.411  11.641 1.000 97.480 ? 52  THR A O   1 
ATOM 404  C CG2 ? THR A 1  52 ?  -7.178  -2.870  10.624 1.000 97.480 ? 52  THR A CG2 1 
ATOM 405  O OG1 ? THR A 1  52 ?  -7.752  -4.250  12.514 1.000 97.480 ? 52  THR A OG1 1 
ATOM 406  N N   ? GLY A 1  53 ?  -5.346  -6.924  11.625 1.000 95.750 ? 53  GLY A N   1 
ATOM 407  C CA  ? GLY A 1  53 ?  -4.968  -7.959  12.574 1.000 95.750 ? 53  GLY A CA  1 
ATOM 408  C C   ? GLY A 1  53 ?  -5.025  -9.356  11.987 1.000 95.750 ? 53  GLY A C   1 
ATOM 409  O O   ? GLY A 1  53 ?  -4.866 -10.344  12.707 1.000 95.750 ? 53  GLY A O   1 
ATOM 410  N N   ? ALA A 1  54 ?  -5.229  -9.449  10.629 1.000 95.550 ? 54  ALA A N   1 
ATOM 411  C CA  ? ALA A 1  54 ?  -5.431 -10.749   9.994 1.000 95.550 ? 54  ALA A CA  1 
ATOM 412  C C   ? ALA A 1  54 ?  -4.111 -11.323   9.486 1.000 95.550 ? 54  ALA A C   1 
ATOM 413  C CB  ? ALA A 1  54 ?  -6.433 -10.632   8.848 1.000 95.550 ? 54  ALA A CB  1 
ATOM 414  O O   ? ALA A 1  54 ?  -3.341 -10.627   8.819 1.000 95.550 ? 54  ALA A O   1 
ATOM 415  N N   ? HIS A 1  55 ?  -3.712 -12.494   9.877 1.000 96.500 ? 55  HIS A N   1 
ATOM 416  C CA  ? HIS A 1  55 ?  -2.744 -13.327   9.173 1.000 96.500 ? 55  HIS A CA  1 
ATOM 417  C C   ? HIS A 1  55 ?  -3.434 -14.253   8.177 1.000 96.500 ? 55  HIS A C   1 
ATOM 418  C CB  ? HIS A 1  55 ?  -1.918 -14.146  10.167 1.000 96.500 ? 55  HIS A CB  1 
ATOM 419  O O   ? HIS A 1  55 ?  -2.913 -14.499   7.087 1.000 96.500 ? 55  HIS A O   1 
ATOM 420  C CG  ? HIS A 1  55 ?  -0.962 -15.093   9.515 1.000 96.500 ? 55  HIS A CG  1 
ATOM 421  C CD2 ? HIS A 1  55 ?  -1.001 -16.439   9.375 1.000 96.500 ? 55  HIS A CD2 1 
ATOM 422  N ND1 ? HIS A 1  55 ?   0.205 -14.676   8.913 1.000 96.500 ? 55  HIS A ND1 1 
ATOM 423  C CE1 ? HIS A 1  55 ?   0.844 -15.728   8.429 1.000 96.500 ? 55  HIS A CE1 1 
ATOM 424  N NE2 ? HIS A 1  55 ?   0.133 -16.810   8.696 1.000 96.500 ? 55  HIS A NE2 1 
ATOM 425  N N   ? ASP A 1  56 ?  -4.595 -14.777   8.595 1.000 96.300 ? 56  ASP A N   1 
ATOM 426  C CA  ? ASP A 1  56 ?  -5.497 -15.633   7.830 1.000 96.300 ? 56  ASP A CA  1 
ATOM 427  C C   ? ASP A 1  56 ?  -6.895 -15.025   7.750 1.000 96.300 ? 56  ASP A C   1 
ATOM 428  C CB  ? ASP A 1  56 ?  -5.565 -17.030   8.451 1.000 96.300 ? 56  ASP A CB  1 
ATOM 429  O O   ? ASP A 1  56 ?  -7.597 -14.934   8.760 1.000 96.300 ? 56  ASP A O   1 
ATOM 430  C CG  ? ASP A 1  56 ?  -6.314 -18.028   7.585 1.000 96.300 ? 56  ASP A CG  1 
ATOM 431  O OD1 ? ASP A 1  56 ?  -7.132 -17.607   6.739 1.000 96.300 ? 56  ASP A OD1 1 
ATOM 432  O OD2 ? ASP A 1  56 ?  -6.085 -19.245   7.752 1.000 96.300 ? 56  ASP A OD2 1 
ATOM 433  N N   ? LEU A 1  57 ?  -7.348 -14.699   6.460 1.000 95.360 ? 57  LEU A N   1 
ATOM 434  C CA  ? LEU A 1  57 ?  -8.598 -13.973   6.262 1.000 95.360 ? 57  LEU A CA  1 
ATOM 435  C C   ? LEU A 1  57 ?  -9.799 -14.877   6.520 1.000 95.360 ? 57  LEU A C   1 
ATOM 436  C CB  ? LEU A 1  57 ?  -8.669 -13.403   4.843 1.000 95.360 ? 57  LEU A CB  1 
ATOM 437  O O   ? LEU A 1  57 ? -10.925 -14.396   6.659 1.000 95.360 ? 57  LEU A O   1 
ATOM 438  C CG  ? LEU A 1  57 ?  -7.723 -12.242   4.531 1.000 95.360 ? 57  LEU A CG  1 
ATOM 439  C CD1 ? LEU A 1  57 ?  -7.820 -11.861   3.057 1.000 95.360 ? 57  LEU A CD1 1 
ATOM 440  C CD2 ? LEU A 1  57 ?  -8.037 -11.043   5.420 1.000 95.360 ? 57  LEU A CD2 1 
ATOM 441  N N   ? ARG A 1  58 ?  -9.619 -16.149   6.728 1.000 93.810 ? 58  ARG A N   1 
ATOM 442  C CA  ? ARG A 1  58 ? -10.699 -17.086   7.020 1.000 93.810 ? 58  ARG A CA  1 
ATOM 443  C C   ? ARG A 1  58 ? -11.039 -17.084   8.507 1.000 93.810 ? 58  ARG A C   1 
ATOM 444  C CB  ? ARG A 1  58 ? -10.322 -18.499   6.571 1.000 93.810 ? 58  ARG A CB  1 
ATOM 445  O O   ? ARG A 1  58 ? -12.141 -17.474   8.897 1.000 93.810 ? 58  ARG A O   1 
ATOM 446  C CG  ? ARG A 1  58 ? -10.178 -18.649   5.064 1.000 93.810 ? 58  ARG A CG  1 
ATOM 447  C CD  ? ARG A 1  58 ?  -9.545 -19.981   4.688 1.000 93.810 ? 58  ARG A CD  1 
ATOM 448  N NE  ? ARG A 1  58 ?  -8.193 -20.107   5.225 1.000 93.810 ? 58  ARG A NE  1 
ATOM 449  N NH1 ? ARG A 1  58 ?  -7.734 -22.105   4.160 1.000 93.810 ? 58  ARG A NH1 1 
ATOM 450  N NH2 ? ARG A 1  58 ?  -6.155 -21.127   5.504 1.000 93.810 ? 58  ARG A NH2 1 
ATOM 451  C CZ  ? ARG A 1  58 ?  -7.364 -21.113   4.962 1.000 93.810 ? 58  ARG A CZ  1 
ATOM 452  N N   ? LYS A 1  59 ? -10.095 -16.643   9.344 1.000 92.120 ? 59  LYS A N   1 
ATOM 453  C CA  ? LYS A 1  59 ? -10.281 -16.635  10.792 1.000 92.120 ? 59  LYS A CA  1 
ATOM 454  C C   ? LYS A 1  59 ? -10.877 -15.311  11.262 1.000 92.120 ? 59  LYS A C   1 
ATOM 455  C CB  ? LYS A 1  59 ?  -8.953 -16.894  11.505 1.000 92.120 ? 59  LYS A CB  1 
ATOM 456  O O   ? LYS A 1  59 ? -10.146 -14.402  11.660 1.000 92.120 ? 59  LYS A O   1 
ATOM 457  C CG  ? LYS A 1  59 ?  -8.383 -18.285  11.266 1.000 92.120 ? 59  LYS A CG  1 
ATOM 458  C CD  ? LYS A 1  59 ?  -7.150 -18.539  12.124 1.000 92.120 ? 59  LYS A CD  1 
ATOM 459  C CE  ? LYS A 1  59 ?  -6.617 -19.953  11.934 1.000 92.120 ? 59  LYS A CE  1 
ATOM 460  N NZ  ? LYS A 1  59 ?  -5.391 -20.197  12.750 1.000 92.120 ? 59  LYS A NZ  1 
ATOM 461  N N   ? LYS A 1  60 ? -12.208 -15.221  11.458 1.000 83.930 ? 60  LYS A N   1 
ATOM 462  C CA  ? LYS A 1  60 ? -12.955 -13.999  11.741 1.000 83.930 ? 60  LYS A CA  1 
ATOM 463  C C   ? LYS A 1  60 ? -12.767 -13.563  13.191 1.000 83.930 ? 60  LYS A C   1 
ATOM 464  C CB  ? LYS A 1  60 ? -14.442 -14.196  11.442 1.000 83.930 ? 60  LYS A CB  1 
ATOM 465  O O   ? LYS A 1  60 ? -12.816 -12.370  13.498 1.000 83.930 ? 60  LYS A O   1 
ATOM 466  C CG  ? LYS A 1  60 ? -14.760 -14.348   9.962 1.000 83.930 ? 60  LYS A CG  1 
ATOM 467  C CD  ? LYS A 1  60 ? -16.263 -14.396   9.716 1.000 83.930 ? 60  LYS A CD  1 
ATOM 468  C CE  ? LYS A 1  60 ? -16.583 -14.564   8.236 1.000 83.930 ? 60  LYS A CE  1 
ATOM 469  N NZ  ? LYS A 1  60 ? -18.055 -14.614   7.990 1.000 83.930 ? 60  LYS A NZ  1 
ATOM 470  N N   ? ALA A 1  61 ? -12.428 -14.498  14.128 1.000 82.970 ? 61  ALA A N   1 
ATOM 471  C CA  ? ALA A 1  61 ? -12.334 -14.234  15.561 1.000 82.970 ? 61  ALA A CA  1 
ATOM 472  C C   ? ALA A 1  61 ? -11.108 -13.385  15.883 1.000 82.970 ? 61  ALA A C   1 
ATOM 473  C CB  ? ALA A 1  61 ? -12.289 -15.545  16.342 1.000 82.970 ? 61  ALA A CB  1 
ATOM 474  O O   ? ALA A 1  61 ? -11.085 -12.672  16.889 1.000 82.970 ? 61  ALA A O   1 
ATOM 475  N N   ? ILE A 1  62 ? -10.144 -13.250  14.973 1.000 79.820 ? 62  ILE A N   1 
ATOM 476  C CA  ? ILE A 1  62 ?  -8.874 -12.580  15.229 1.000 79.820 ? 62  ILE A CA  1 
ATOM 477  C C   ? ILE A 1  62 ?  -8.781 -11.312  14.383 1.000 79.820 ? 62  ILE A C   1 
ATOM 478  C CB  ? ILE A 1  62 ?  -7.675 -13.510  14.935 1.000 79.820 ? 62  ILE A CB  1 
ATOM 479  O O   ? ILE A 1  62 ?  -7.836 -10.532  14.525 1.000 79.820 ? 62  ILE A O   1 
ATOM 480  C CG1 ? ILE A 1  62 ?  -7.715 -13.988  13.479 1.000 79.820 ? 62  ILE A CG1 1 
ATOM 481  C CG2 ? ILE A 1  62 ?  -7.663 -14.697  15.902 1.000 79.820 ? 62  ILE A CG2 1 
ATOM 482  C CD1 ? ILE A 1  62 ?  -6.437 -14.676  13.019 1.000 79.820 ? 62  ILE A CD1 1 
ATOM 483  N N   ? ASN A 1  63 ?  -9.802 -11.022  13.529 1.000 90.100 ? 63  ASN A N   1 
ATOM 484  C CA  ? ASN A 1  63 ?  -9.823  -9.877  12.625 1.000 90.100 ? 63  ASN A CA  1 
ATOM 485  C C   ? ASN A 1  63 ? -10.757  -8.781  13.130 1.000 90.100 ? 63  ASN A C   1 
ATOM 486  C CB  ? ASN A 1  63 ? -10.230 -10.313  11.216 1.000 90.100 ? 63  ASN A CB  1 
ATOM 487  O O   ? ASN A 1  63 ? -11.767  -9.069  13.776 1.000 90.100 ? 63  ASN A O   1 
ATOM 488  C CG  ? ASN A 1  63 ?  -9.398 -11.472  10.701 1.000 90.100 ? 63  ASN A CG  1 
ATOM 489  N ND2 ? ASN A 1  63 ?  -9.928 -12.191   9.718 1.000 90.100 ? 63  ASN A ND2 1 
ATOM 490  O OD1 ? ASN A 1  63 ?  -8.290 -11.719  11.182 1.000 90.100 ? 63  ASN A OD1 1 
ATOM 491  N N   ? ASN A 1  64 ? -10.347  -7.591  12.947 1.000 94.730 ? 64  ASN A N   1 
ATOM 492  C CA  ? ASN A 1  64 ? -11.188  -6.425  13.197 1.000 94.730 ? 64  ASN A CA  1 
ATOM 493  C C   ? ASN A 1  64 ? -11.653  -5.780  11.894 1.000 94.730 ? 64  ASN A C   1 
ATOM 494  C CB  ? ASN A 1  64 ? -10.445  -5.403  14.060 1.000 94.730 ? 64  ASN A CB  1 
ATOM 495  O O   ? ASN A 1  64 ? -10.849  -5.547  10.990 1.000 94.730 ? 64  ASN A O   1 
ATOM 496  C CG  ? ASN A 1  64 ? -10.058  -5.956  15.417 1.000 94.730 ? 64  ASN A CG  1 
ATOM 497  N ND2 ? ASN A 1  64 ?  -8.763  -5.964  15.707 1.000 94.730 ? 64  ASN A ND2 1 
ATOM 498  O OD1 ? ASN A 1  64 ? -10.917  -6.374  16.199 1.000 94.730 ? 64  ASN A OD1 1 
ATOM 499  N N   ? VAL A 1  65 ? -12.980  -5.526  11.851 1.000 96.330 ? 65  VAL A N   1 
ATOM 500  C CA  ? VAL A 1  65 ? -13.547  -4.942  10.640 1.000 96.330 ? 65  VAL A CA  1 
ATOM 501  C C   ? VAL A 1  65 ? -14.006  -3.513  10.921 1.000 96.330 ? 65  VAL A C   1 
ATOM 502  C CB  ? VAL A 1  65 ? -14.725  -5.785  10.102 1.000 96.330 ? 65  VAL A CB  1 
ATOM 503  O O   ? VAL A 1  65 ? -14.748  -3.269  11.875 1.000 96.330 ? 65  VAL A O   1 
ATOM 504  C CG1 ? VAL A 1  65 ? -15.284  -5.174   8.818 1.000 96.330 ? 65  VAL A CG1 1 
ATOM 505  C CG2 ? VAL A 1  65 ? -14.284  -7.227   9.863 1.000 96.330 ? 65  VAL A CG2 1 
ATOM 506  N N   ? TYR A 1  66 ? -13.509  -2.597  10.076 1.000 96.940 ? 66  TYR A N   1 
ATOM 507  C CA  ? TYR A 1  66 ? -13.820  -1.181  10.238 1.000 96.940 ? 66  TYR A CA  1 
ATOM 508  C C   ? TYR A 1  66 ? -14.498  -0.625   8.992 1.000 96.940 ? 66  TYR A C   1 
ATOM 509  C CB  ? TYR A 1  66 ? -12.549  -0.383  10.542 1.000 96.940 ? 66  TYR A CB  1 
ATOM 510  O O   ? TYR A 1  66 ? -14.082  -0.919   7.868 1.000 96.940 ? 66  TYR A O   1 
ATOM 511  C CG  ? TYR A 1  66 ? -11.884  -0.771  11.840 1.000 96.940 ? 66  TYR A CG  1 
ATOM 512  C CD1 ? TYR A 1  66 ? -12.100  -0.035  13.003 1.000 96.940 ? 66  TYR A CD1 1 
ATOM 513  C CD2 ? TYR A 1  66 ? -11.037  -1.872  11.906 1.000 96.940 ? 66  TYR A CD2 1 
ATOM 514  C CE1 ? TYR A 1  66 ? -11.487  -0.388  14.201 1.000 96.940 ? 66  TYR A CE1 1 
ATOM 515  C CE2 ? TYR A 1  66 ? -10.419  -2.234  13.098 1.000 96.940 ? 66  TYR A CE2 1 
ATOM 516  O OH  ? TYR A 1  66 ? -10.042  -1.841  15.422 1.000 96.940 ? 66  TYR A OH  1 
ATOM 517  C CZ  ? TYR A 1  66 ? -10.651  -1.487  14.239 1.000 96.940 ? 66  TYR A CZ  1 
ATOM 518  N N   ? LYS A 1  67 ? -15.562   0.251   9.245 1.000 96.060 ? 67  LYS A N   1 
ATOM 519  C CA  ? LYS A 1  67 ? -16.192   0.975   8.145 1.000 96.060 ? 67  LYS A CA  1 
ATOM 520  C C   ? LYS A 1  67 ? -15.376   2.204   7.757 1.000 96.060 ? 67  LYS A C   1 
ATOM 521  C CB  ? LYS A 1  67 ? -17.616   1.389   8.521 1.000 96.060 ? 67  LYS A CB  1 
ATOM 522  O O   ? LYS A 1  67 ? -14.727   2.819   8.606 1.000 96.060 ? 67  LYS A O   1 
ATOM 523  C CG  ? LYS A 1  67 ? -18.576   0.221   8.689 1.000 96.060 ? 67  LYS A CG  1 
ATOM 524  C CD  ? LYS A 1  67 ? -19.995   0.700   8.968 1.000 96.060 ? 67  LYS A CD  1 
ATOM 525  C CE  ? LYS A 1  67 ? -20.958  -0.469   9.134 1.000 96.060 ? 67  LYS A CE  1 
ATOM 526  N NZ  ? LYS A 1  67 ? -22.340  -0.006   9.458 1.000 96.060 ? 67  LYS A NZ  1 
ATOM 527  N N   ? VAL A 1  68 ? -15.472   2.467   6.435 1.000 96.380 ? 68  VAL A N   1 
ATOM 528  C CA  ? VAL A 1  68 ? -14.764   3.630   5.912 1.000 96.380 ? 68  VAL A CA  1 
ATOM 529  C C   ? VAL A 1  68 ? -15.685   4.848   5.928 1.000 96.380 ? 68  VAL A C   1 
ATOM 530  C CB  ? VAL A 1  68 ? -14.238   3.379   4.481 1.000 96.380 ? 68  VAL A CB  1 
ATOM 531  O O   ? VAL A 1  68 ? -16.803   4.795   5.410 1.000 96.380 ? 68  VAL A O   1 
ATOM 532  C CG1 ? VAL A 1  68 ? -13.563   4.631   3.925 1.000 96.380 ? 68  VAL A CG1 1 
ATOM 533  C CG2 ? VAL A 1  68 ? -13.271   2.196   4.468 1.000 96.380 ? 68  VAL A CG2 1 
ATOM 534  N N   ? LYS A 1  69 ? -15.192   5.953   6.629 1.000 95.420 ? 69  LYS A N   1 
ATOM 535  C CA  ? LYS A 1  69 ? -15.937   7.204   6.728 1.000 95.420 ? 69  LYS A CA  1 
ATOM 536  C C   ? LYS A 1  69 ? -15.810   8.022   5.446 1.000 95.420 ? 69  LYS A C   1 
ATOM 537  C CB  ? LYS A 1  69 ? -15.452   8.025   7.924 1.000 95.420 ? 69  LYS A CB  1 
ATOM 538  O O   ? LYS A 1  69 ? -16.807   8.522   4.922 1.000 95.420 ? 69  LYS A O   1 
ATOM 539  C CG  ? LYS A 1  69 ? -16.161   9.361   8.087 1.000 95.420 ? 69  LYS A CG  1 
ATOM 540  C CD  ? LYS A 1  69 ? -15.636  10.130   9.292 1.000 95.420 ? 69  LYS A CD  1 
ATOM 541  C CE  ? LYS A 1  69 ? -16.310  11.489   9.426 1.000 95.420 ? 69  LYS A CE  1 
ATOM 542  N NZ  ? LYS A 1  69 ? -15.817  12.236  10.622 1.000 95.420 ? 69  LYS A NZ  1 
ATOM 543  N N   ? SER A 1  70 ? -14.647   8.228   4.962 1.000 95.560 ? 70  SER A N   1 
ATOM 544  C CA  ? SER A 1  70 ? -14.390   9.029   3.770 1.000 95.560 ? 70  SER A CA  1 
ATOM 545  C C   ? SER A 1  70 ? -13.257   8.435   2.939 1.000 95.560 ? 70  SER A C   1 
ATOM 546  C CB  ? SER A 1  70 ? -14.051  10.469   4.154 1.000 95.560 ? 70  SER A CB  1 
ATOM 547  O O   ? SER A 1  70 ? -12.325   7.841   3.485 1.000 95.560 ? 70  SER A O   1 
ATOM 548  O OG  ? SER A 1  70 ? -12.881  10.515   4.953 1.000 95.560 ? 70  SER A OG  1 
ATOM 549  N N   ? TYR A 1  71 ? -13.424   8.570   1.593 1.000 95.950 ? 71  TYR A N   1 
ATOM 550  C CA  ? TYR A 1  71 ? -12.419   8.215   0.597 1.000 95.950 ? 71  TYR A CA  1 
ATOM 551  C C   ? TYR A 1  71 ? -11.745   9.461   0.035 1.000 95.950 ? 71  TYR A C   1 
ATOM 552  C CB  ? TYR A 1  71 ? -13.050   7.406  -0.539 1.000 95.950 ? 71  TYR A CB  1 
ATOM 553  O O   ? TYR A 1  71 ? -12.412  10.340  -0.517 1.000 95.950 ? 71  TYR A O   1 
ATOM 554  C CG  ? TYR A 1  71 ? -13.836   6.207  -0.066 1.000 95.950 ? 71  TYR A CG  1 
ATOM 555  C CD1 ? TYR A 1  71 ? -13.291   4.926  -0.122 1.000 95.950 ? 71  TYR A CD1 1 
ATOM 556  C CD2 ? TYR A 1  71 ? -15.125   6.352   0.436 1.000 95.950 ? 71  TYR A CD2 1 
ATOM 557  C CE1 ? TYR A 1  71 ? -14.012   3.818   0.310 1.000 95.950 ? 71  TYR A CE1 1 
ATOM 558  C CE2 ? TYR A 1  71 ? -15.855   5.251   0.871 1.000 95.950 ? 71  TYR A CE2 1 
ATOM 559  O OH  ? TYR A 1  71 ? -16.009   2.896   1.235 1.000 95.950 ? 71  TYR A OH  1 
ATOM 560  C CZ  ? TYR A 1  71 ? -15.291   3.990   0.805 1.000 95.950 ? 71  TYR A CZ  1 
ATOM 561  N N   ? ILE A 1  72 ? -10.454   9.574   0.225 1.000 97.280 ? 72  ILE A N   1 
ATOM 562  C CA  ? ILE A 1  72 ?  -9.792  10.817  -0.155 1.000 97.280 ? 72  ILE A CA  1 
ATOM 563  C C   ? ILE A 1  72 ?  -8.691  10.526  -1.172 1.000 97.280 ? 72  ILE A C   1 
ATOM 564  C CB  ? ILE A 1  72 ?  -9.205  11.545   1.076 1.000 97.280 ? 72  ILE A CB  1 
ATOM 565  O O   ? ILE A 1  72 ?  -7.531  10.332  -0.802 1.000 97.280 ? 72  ILE A O   1 
ATOM 566  C CG1 ? ILE A 1  72 ? -10.242  11.608   2.203 1.000 97.280 ? 72  ILE A CG1 1 
ATOM 567  C CG2 ? ILE A 1  72 ?  -8.723  12.948   0.695 1.000 97.280 ? 72  ILE A CG2 1 
ATOM 568  C CD1 ? ILE A 1  72 ?  -9.664  12.002   3.555 1.000 97.280 ? 72  ILE A CD1 1 
ATOM 569  N N   ? PRO A 1  73 ?  -9.036  10.375  -2.518 1.000 97.560 ? 73  PRO A N   1 
ATOM 570  C CA  ? PRO A 1  73 ?  -7.985  10.192  -3.521 1.000 97.560 ? 73  PRO A CA  1 
ATOM 571  C C   ? PRO A 1  73 ?  -7.204  11.475  -3.799 1.000 97.560 ? 73  PRO A C   1 
ATOM 572  C CB  ? PRO A 1  73 ?  -8.757   9.743  -4.764 1.000 97.560 ? 73  PRO A CB  1 
ATOM 573  O O   ? PRO A 1  73 ?  -7.738  12.575  -3.630 1.000 97.560 ? 73  PRO A O   1 
ATOM 574  C CG  ? PRO A 1  73 ? -10.100  10.386  -4.632 1.000 97.560 ? 73  PRO A CG  1 
ATOM 575  C CD  ? PRO A 1  73 ? -10.473  10.417  -3.178 1.000 97.560 ? 73  PRO A CD  1 
ATOM 576  N N   ? HIS A 1  74 ?  -5.936  11.273  -4.121 1.000 98.030 ? 74  HIS A N   1 
ATOM 577  C CA  ? HIS A 1  74 ?  -5.212  12.463  -4.554 1.000 98.030 ? 74  HIS A CA  1 
ATOM 578  C C   ? HIS A 1  74 ?  -5.966  13.196  -5.658 1.000 98.030 ? 74  HIS A C   1 
ATOM 579  C CB  ? HIS A 1  74 ?  -3.808  12.090  -5.035 1.000 98.030 ? 74  HIS A CB  1 
ATOM 580  O O   ? HIS A 1  74 ?  -6.452  12.571  -6.604 1.000 98.030 ? 74  HIS A O   1 
ATOM 581  C CG  ? HIS A 1  74 ?  -2.881  13.259  -5.144 1.000 98.030 ? 74  HIS A CG  1 
ATOM 582  C CD2 ? HIS A 1  74 ?  -1.901  13.696  -4.319 1.000 98.030 ? 74  HIS A CD2 1 
ATOM 583  N ND1 ? HIS A 1  74 ?  -2.911  14.135  -6.207 1.000 98.030 ? 74  HIS A ND1 1 
ATOM 584  C CE1 ? HIS A 1  74 ?  -1.984  15.063  -6.031 1.000 98.030 ? 74  HIS A CE1 1 
ATOM 585  N NE2 ? HIS A 1  74 ?  -1.358  14.819  -4.893 1.000 98.030 ? 74  HIS A NE2 1 
ATOM 586  N N   ? PRO A 1  75 ?  -6.118  14.581  -5.577 1.000 97.020 ? 75  PRO A N   1 
ATOM 587  C CA  ? PRO A 1  75 ?  -6.932  15.354  -6.518 1.000 97.020 ? 75  PRO A CA  1 
ATOM 588  C C   ? PRO A 1  75 ?  -6.438  15.240  -7.958 1.000 97.020 ? 75  PRO A C   1 
ATOM 589  C CB  ? PRO A 1  75 ?  -6.794  16.790  -6.006 1.000 97.020 ? 75  PRO A CB  1 
ATOM 590  O O   ? PRO A 1  75 ?  -7.220  15.404  -8.898 1.000 97.020 ? 75  PRO A O   1 
ATOM 591  C CG  ? PRO A 1  75 ?  -6.415  16.649  -4.568 1.000 97.020 ? 75  PRO A CG  1 
ATOM 592  C CD  ? PRO A 1  75 ?  -5.708  15.336  -4.388 1.000 97.020 ? 75  PRO A CD  1 
ATOM 593  N N   ? ASP A 1  76 ?  -5.182  14.930  -8.107 1.000 97.230 ? 76  ASP A N   1 
ATOM 594  C CA  ? ASP A 1  76 ?  -4.616  14.882  -9.452 1.000 97.230 ? 76  ASP A CA  1 
ATOM 595  C C   ? ASP A 1  76 ?  -4.435  13.439  -9.920 1.000 97.230 ? 76  ASP A C   1 
ATOM 596  C CB  ? ASP A 1  76 ?  -3.278  15.621  -9.498 1.000 97.230 ? 76  ASP A CB  1 
ATOM 597  O O   ? ASP A 1  76 ?  -3.674  13.175 -10.852 1.000 97.230 ? 76  ASP A O   1 
ATOM 598  C CG  ? ASP A 1  76 ?  -3.417  17.116  -9.266 1.000 97.230 ? 76  ASP A CG  1 
ATOM 599  O OD1 ? ASP A 1  76 ?  -4.466  17.693  -9.626 1.000 97.230 ? 76  ASP A OD1 1 
ATOM 600  O OD2 ? ASP A 1  76 ?  -2.470  17.721  -8.720 1.000 97.230 ? 76  ASP A OD2 1 
ATOM 601  N N   ? PHE A 1  77 ?  -5.107  12.500  -9.227 1.000 97.340 ? 77  PHE A N   1 
ATOM 602  C CA  ? PHE A 1  77 ?  -5.049  11.115  -9.680 1.000 97.340 ? 77  PHE A CA  1 
ATOM 603  C C   ? PHE A 1  77 ?  -5.540  10.995 -11.118 1.000 97.340 ? 77  PHE A C   1 
ATOM 604  C CB  ? PHE A 1  77 ?  -5.883  10.213  -8.764 1.000 97.340 ? 77  PHE A CB  1 
ATOM 605  O O   ? PHE A 1  77 ?  -6.620  11.484 -11.454 1.000 97.340 ? 77  PHE A O   1 
ATOM 606  C CG  ? PHE A 1  77 ?  -6.033   8.805  -9.272 1.000 97.340 ? 77  PHE A CG  1 
ATOM 607  C CD1 ? PHE A 1  77 ?  -7.293   8.244  -9.446 1.000 97.340 ? 77  PHE A CD1 1 
ATOM 608  C CD2 ? PHE A 1  77 ?  -4.914   8.041  -9.577 1.000 97.340 ? 77  PHE A CD2 1 
ATOM 609  C CE1 ? PHE A 1  77 ?  -7.435   6.941  -9.916 1.000 97.340 ? 77  PHE A CE1 1 
ATOM 610  C CE2 ? PHE A 1  77 ?  -5.048   6.738 -10.048 1.000 97.340 ? 77  PHE A CE2 1 
ATOM 611  C CZ  ? PHE A 1  77 ?  -6.309   6.189 -10.216 1.000 97.340 ? 77  PHE A CZ  1 
ATOM 612  N N   ? ASN A 1  78 ?  -4.719  10.325 -11.964 1.000 95.210 ? 78  ASN A N   1 
ATOM 613  C CA  ? ASN A 1  78 ?  -5.012  10.042 -13.365 1.000 95.210 ? 78  ASN A CA  1 
ATOM 614  C C   ? ASN A 1  78 ?  -5.202   8.547 -13.607 1.000 95.210 ? 78  ASN A C   1 
ATOM 615  C CB  ? ASN A 1  78 ?  -3.903  10.590 -14.266 1.000 95.210 ? 78  ASN A CB  1 
ATOM 616  O O   ? ASN A 1  78 ?  -4.236   7.783 -13.582 1.000 95.210 ? 78  ASN A O   1 
ATOM 617  C CG  ? ASN A 1  78 ?  -4.231  10.458 -15.741 1.000 95.210 ? 78  ASN A CG  1 
ATOM 618  N ND2 ? ASN A 1  78 ?  -3.864  11.467 -16.522 1.000 95.210 ? 78  ASN A ND2 1 
ATOM 619  O OD1 ? ASN A 1  78 ?  -4.810   9.458 -16.174 1.000 95.210 ? 78  ASN A OD1 1 
ATOM 620  N N   ? SER A 1  79 ?  -6.430   8.110 -13.929 1.000 94.170 ? 79  SER A N   1 
ATOM 621  C CA  ? SER A 1  79 ?  -6.778   6.695 -14.002 1.000 94.170 ? 79  SER A CA  1 
ATOM 622  C C   ? SER A 1  79 ?  -6.243   6.058 -15.280 1.000 94.170 ? 79  SER A C   1 
ATOM 623  C CB  ? SER A 1  79 ?  -8.295   6.511 -13.928 1.000 94.170 ? 79  SER A CB  1 
ATOM 624  O O   ? SER A 1  79 ?  -6.121   4.835 -15.367 1.000 94.170 ? 79  SER A O   1 
ATOM 625  O OG  ? SER A 1  79 ?  -8.937   7.195 -14.990 1.000 94.170 ? 79  SER A OG  1 
ATOM 626  N N   ? LYS A 1  80 ?  -5.847   6.908 -16.221 1.000 91.830 ? 80  LYS A N   1 
ATOM 627  C CA  ? LYS A 1  80 ?  -5.282   6.392 -17.465 1.000 91.830 ? 80  LYS A CA  1 
ATOM 628  C C   ? LYS A 1  80 ?  -3.799   6.069 -17.302 1.000 91.830 ? 80  LYS A C   1 
ATOM 629  C CB  ? LYS A 1  80 ?  -5.478   7.397 -18.601 1.000 91.830 ? 80  LYS A CB  1 
ATOM 630  O O   ? LYS A 1  80 ?  -3.350   4.984 -17.678 1.000 91.830 ? 80  LYS A O   1 
ATOM 631  C CG  ? LYS A 1  80 ?  -4.999   6.899 -19.957 1.000 91.830 ? 80  LYS A CG  1 
ATOM 632  C CD  ? LYS A 1  80 ?  -5.273   7.918 -21.055 1.000 91.830 ? 80  LYS A CD  1 
ATOM 633  C CE  ? LYS A 1  80 ?  -4.751   7.442 -22.404 1.000 91.830 ? 80  LYS A CE  1 
ATOM 634  N NZ  ? LYS A 1  80 ?  -4.950   8.469 -23.469 1.000 91.830 ? 80  LYS A NZ  1 
ATOM 635  N N   ? THR A 1  81 ?  -3.065   6.944 -16.647 1.000 92.180 ? 81  THR A N   1 
ATOM 636  C CA  ? THR A 1  81 ?  -1.618   6.799 -16.544 1.000 92.180 ? 81  THR A CA  1 
ATOM 637  C C   ? THR A 1  81 ?  -1.223   6.281 -15.164 1.000 92.180 ? 81  THR A C   1 
ATOM 638  C CB  ? THR A 1  81 ?  -0.902   8.134 -16.818 1.000 92.180 ? 81  THR A CB  1 
ATOM 639  O O   ? THR A 1  81 ?  -0.073   5.892 -14.946 1.000 92.180 ? 81  THR A O   1 
ATOM 640  C CG2 ? THR A 1  81 ?  -1.298   8.702 -18.177 1.000 92.180 ? 81  THR A CG2 1 
ATOM 641  O OG1 ? THR A 1  81 ?  -1.253   9.077 -15.798 1.000 92.180 ? 81  THR A OG1 1 
ATOM 642  N N   ? LEU A 1  82 ?  -2.179   6.262 -14.267 1.000 94.980 ? 82  LEU A N   1 
ATOM 643  C CA  ? LEU A 1  82 ?  -2.001   5.865 -12.874 1.000 94.980 ? 82  LEU A CA  1 
ATOM 644  C C   ? LEU A 1  82 ?  -1.028   6.799 -12.163 1.000 94.980 ? 82  LEU A C   1 
ATOM 645  C CB  ? LEU A 1  82 ?  -1.497   4.422 -12.788 1.000 94.980 ? 82  LEU A CB  1 
ATOM 646  O O   ? LEU A 1  82 ?  -0.435   6.428 -11.147 1.000 94.980 ? 82  LEU A O   1 
ATOM 647  C CG  ? LEU A 1  82 ?  -2.469   3.336 -13.251 1.000 94.980 ? 82  LEU A CG  1 
ATOM 648  C CD1 ? LEU A 1  82 ?  -1.860   1.954 -13.038 1.000 94.980 ? 82  LEU A CD1 1 
ATOM 649  C CD2 ? LEU A 1  82 ?  -3.799   3.458 -12.516 1.000 94.980 ? 82  LEU A CD2 1 
ATOM 650  N N   ? GLU A 1  83 ?  -0.746   7.955 -12.714 1.000 95.480 ? 83  GLU A N   1 
ATOM 651  C CA  ? GLU A 1  83 ?   0.008   8.997 -12.024 1.000 95.480 ? 83  GLU A CA  1 
ATOM 652  C C   ? GLU A 1  83 ?  -0.727   9.476 -10.776 1.000 95.480 ? 83  GLU A C   1 
ATOM 653  C CB  ? GLU A 1  83 ?   0.276  10.177 -12.962 1.000 95.480 ? 83  GLU A CB  1 
ATOM 654  O O   ? GLU A 1  83 ?  -1.943   9.674 -10.803 1.000 95.480 ? 83  GLU A O   1 
ATOM 655  C CG  ? GLU A 1  83 ?   1.216  11.224 -12.382 1.000 95.480 ? 83  GLU A CG  1 
ATOM 656  C CD  ? GLU A 1  83 ?   1.538  12.347 -13.355 1.000 95.480 ? 83  GLU A CD  1 
ATOM 657  O OE1 ? GLU A 1  83 ?   0.827  13.378 -13.349 1.000 95.480 ? 83  GLU A OE1 1 
ATOM 658  O OE2 ? GLU A 1  83 ?   2.508  12.195 -14.131 1.000 95.480 ? 83  GLU A OE2 1 
ATOM 659  N N   ? ASN A 1  84 ?  -0.109   9.701  -9.663 1.000 97.330 ? 84  ASN A N   1 
ATOM 660  C CA  ? ASN A 1  84 ?  -0.667  10.143  -8.389 1.000 97.330 ? 84  ASN A CA  1 
ATOM 661  C C   ? ASN A 1  84 ?  -1.615   9.102  -7.801 1.000 97.330 ? 84  ASN A C   1 
ATOM 662  C CB  ? ASN A 1  84 ?  -1.387  11.483  -8.554 1.000 97.330 ? 84  ASN A CB  1 
ATOM 663  O O   ? ASN A 1  84 ?  -2.665   9.449  -7.258 1.000 97.330 ? 84  ASN A O   1 
ATOM 664  C CG  ? ASN A 1  84 ?  -0.488  12.562  -9.125 1.000 97.330 ? 84  ASN A CG  1 
ATOM 665  N ND2 ? ASN A 1  84 ?  -0.908  13.159 -10.234 1.000 97.330 ? 84  ASN A ND2 1 
ATOM 666  O OD1 ? ASN A 1  84 ?   0.576  12.857  -8.574 1.000 97.330 ? 84  ASN A OD1 1 
ATOM 667  N N   ? ASP A 1  85 ?  -1.398   7.830  -7.995 1.000 98.090 ? 85  ASP A N   1 
ATOM 668  C CA  ? ASP A 1  85 ?  -2.207   6.694  -7.564 1.000 98.090 ? 85  ASP A CA  1 
ATOM 669  C C   ? ASP A 1  85 ?  -2.094   6.479  -6.057 1.000 98.090 ? 85  ASP A C   1 
ATOM 670  C CB  ? ASP A 1  85 ?  -1.790   5.425  -8.310 1.000 98.090 ? 85  ASP A CB  1 
ATOM 671  O O   ? ASP A 1  85 ?  -1.483   5.507  -5.607 1.000 98.090 ? 85  ASP A O   1 
ATOM 672  C CG  ? ASP A 1  85 ?  -2.761   4.275  -8.112 1.000 98.090 ? 85  ASP A CG  1 
ATOM 673  O OD1 ? ASP A 1  85 ?  -3.915   4.516  -7.696 1.000 98.090 ? 85  ASP A OD1 1 
ATOM 674  O OD2 ? ASP A 1  85 ?  -2.369   3.117  -8.371 1.000 98.090 ? 85  ASP A OD2 1 
ATOM 675  N N   ? ILE A 1  86 ?  -2.619   7.360  -5.244 1.000 98.390 ? 86  ILE A N   1 
ATOM 676  C CA  ? ILE A 1  86 ?  -2.575   7.330  -3.787 1.000 98.390 ? 86  ILE A CA  1 
ATOM 677  C C   ? ILE A 1  86 ?  -3.910   7.808  -3.220 1.000 98.390 ? 86  ILE A C   1 
ATOM 678  C CB  ? ILE A 1  86 ?  -1.419   8.197  -3.239 1.000 98.390 ? 86  ILE A CB  1 
ATOM 679  O O   ? ILE A 1  86 ?  -4.529   8.727  -3.762 1.000 98.390 ? 86  ILE A O   1 
ATOM 680  C CG1 ? ILE A 1  86 ?  -1.351   8.093  -1.711 1.000 98.390 ? 86  ILE A CG1 1 
ATOM 681  C CG2 ? ILE A 1  86 ?  -1.579   9.654  -3.682 1.000 98.390 ? 86  ILE A CG2 1 
ATOM 682  C CD1 ? ILE A 1  86 ?  -0.079   8.671  -1.107 1.000 98.390 ? 86  ILE A CD1 1 
ATOM 683  N N   ? MET A 1  87 ?  -4.408   7.139  -2.174 1.000 98.020 ? 87  MET A N   1 
ATOM 684  C CA  ? MET A 1  87 ?  -5.675   7.459  -1.524 1.000 98.020 ? 87  MET A CA  1 
ATOM 685  C C   ? MET A 1  87 ?  -5.589   7.229  -0.019 1.000 98.020 ? 87  MET A C   1 
ATOM 686  C CB  ? MET A 1  87 ?  -6.810   6.622  -2.117 1.000 98.020 ? 87  MET A CB  1 
ATOM 687  O O   ? MET A 1  87 ?  -4.961   6.269   0.431 1.000 98.020 ? 87  MET A O   1 
ATOM 688  C CG  ? MET A 1  87 ?  -8.165   6.886  -1.479 1.000 98.020 ? 87  MET A CG  1 
ATOM 689  S SD  ? MET A 1  87 ?  -9.520   5.958  -2.296 1.000 98.020 ? 87  MET A SD  1 
ATOM 690  C CE  ? MET A 1  87 ?  -9.080   4.263  -1.819 1.000 98.020 ? 87  MET A CE  1 
ATOM 691  N N   ? LEU A 1  88 ?  -6.144   8.096   0.743 1.000 98.120 ? 88  LEU A N   1 
ATOM 692  C CA  ? LEU A 1  88 ?  -6.332   7.926   2.179 1.000 98.120 ? 88  LEU A CA  1 
ATOM 693  C C   ? LEU A 1  88 ?  -7.772   7.534   2.496 1.000 98.120 ? 88  LEU A C   1 
ATOM 694  C CB  ? LEU A 1  88 ?  -5.966   9.212   2.924 1.000 98.120 ? 88  LEU A CB  1 
ATOM 695  O O   ? LEU A 1  88 ?  -8.711   8.094   1.928 1.000 98.120 ? 88  LEU A O   1 
ATOM 696  C CG  ? LEU A 1  88 ?  -4.492   9.620   2.888 1.000 98.120 ? 88  LEU A CG  1 
ATOM 697  C CD1 ? LEU A 1  88 ?  -4.324  11.046   3.402 1.000 98.120 ? 88  LEU A CD1 1 
ATOM 698  C CD2 ? LEU A 1  88 ?  -3.648   8.648   3.707 1.000 98.120 ? 88  LEU A CD2 1 
ATOM 699  N N   ? LEU A 1  89 ?  -7.878   6.502   3.301 1.000 97.780 ? 89  LEU A N   1 
ATOM 700  C CA  ? LEU A 1  89 ?  -9.178   6.138   3.854 1.000 97.780 ? 89  LEU A CA  1 
ATOM 701  C C   ? LEU A 1  89 ?  -9.293   6.581   5.309 1.000 97.780 ? 89  LEU A C   1 
ATOM 702  C CB  ? LEU A 1  89 ?  -9.401   4.627   3.750 1.000 97.780 ? 89  LEU A CB  1 
ATOM 703  O O   ? LEU A 1  89 ?  -8.456   6.220   6.140 1.000 97.780 ? 89  LEU A O   1 
ATOM 704  C CG  ? LEU A 1  89 ?  -9.214   4.008   2.364 1.000 97.780 ? 89  LEU A CG  1 
ATOM 705  C CD1 ? LEU A 1  89 ?  -9.407   2.496   2.428 1.000 97.780 ? 89  LEU A CD1 1 
ATOM 706  C CD2 ? LEU A 1  89 ? -10.179   4.634   1.363 1.000 97.780 ? 89  LEU A CD2 1 
ATOM 707  N N   ? GLN A 1  90 ? -10.310   7.444   5.599 1.000 97.400 ? 90  GLN A N   1 
ATOM 708  C CA  ? GLN A 1  90 ? -10.620   7.773   6.986 1.000 97.400 ? 90  GLN A CA  1 
ATOM 709  C C   ? GLN A 1  90 ? -11.633   6.793   7.571 1.000 97.400 ? 90  GLN A C   1 
ATOM 710  C CB  ? GLN A 1  90 ? -11.152   9.203   7.093 1.000 97.400 ? 90  GLN A CB  1 
ATOM 711  O O   ? GLN A 1  90 ? -12.710   6.593   7.005 1.000 97.400 ? 90  GLN A O   1 
ATOM 712  C CG  ? GLN A 1  90 ? -11.335   9.686   8.525 1.000 97.400 ? 90  GLN A CG  1 
ATOM 713  C CD  ? GLN A 1  90 ? -11.796  11.129   8.604 1.000 97.400 ? 90  GLN A CD  1 
ATOM 714  N NE2 ? GLN A 1  90 ? -11.533  11.775   9.735 1.000 97.400 ? 90  GLN A NE2 1 
ATOM 715  O OE1 ? GLN A 1  90 ? -12.382  11.660   7.655 1.000 97.400 ? 90  GLN A OE1 1 
ATOM 716  N N   ? LEU A 1  91 ? -11.233   6.202   8.641 1.000 97.450 ? 91  LEU A N   1 
ATOM 717  C CA  ? LEU A 1  91 ? -12.088   5.192   9.255 1.000 97.450 ? 91  LEU A CA  1 
ATOM 718  C C   ? LEU A 1  91 ? -13.119   5.838  10.174 1.000 97.450 ? 91  LEU A C   1 
ATOM 719  C CB  ? LEU A 1  91 ? -11.247   4.183  10.042 1.000 97.450 ? 91  LEU A CB  1 
ATOM 720  O O   ? LEU A 1  91 ? -12.838   6.857  10.809 1.000 97.450 ? 91  LEU A O   1 
ATOM 721  C CG  ? LEU A 1  91 ? -10.152   3.457   9.259 1.000 97.450 ? 91  LEU A CG  1 
ATOM 722  C CD1 ? LEU A 1  91 ?  -9.376   2.520  10.179 1.000 97.450 ? 91  LEU A CD1 1 
ATOM 723  C CD2 ? LEU A 1  91 ? -10.751   2.689   8.086 1.000 97.450 ? 91  LEU A CD2 1 
ATOM 724  N N   ? LYS A 1  92 ? -14.406   5.257  10.246 1.000 96.710 ? 92  LYS A N   1 
ATOM 725  C CA  ? LYS A 1  92 ? -15.491   5.765  11.080 1.000 96.710 ? 92  LYS A CA  1 
ATOM 726  C C   ? LYS A 1  92 ? -15.115   5.720  12.558 1.000 96.710 ? 92  LYS A C   1 
ATOM 727  C CB  ? LYS A 1  92 ? -16.772   4.964  10.841 1.000 96.710 ? 92  LYS A CB  1 
ATOM 728  O O   ? LYS A 1  92 ? -15.545   6.572  13.339 1.000 96.710 ? 92  LYS A O   1 
ATOM 729  C CG  ? LYS A 1  92 ? -17.444   5.255   9.507 1.000 96.710 ? 92  LYS A CG  1 
ATOM 730  C CD  ? LYS A 1  92 ? -18.841   4.650   9.441 1.000 96.710 ? 92  LYS A CD  1 
ATOM 731  C CE  ? LYS A 1  92 ? -19.546   5.010   8.140 1.000 96.710 ? 92  LYS A CE  1 
ATOM 732  N NZ  ? LYS A 1  92 ? -20.931   4.455   8.089 1.000 96.710 ? 92  LYS A NZ  1 
ATOM 733  N N   ? THR A 1  93 ? -14.300   4.659  12.920 1.000 96.730 ? 93  THR A N   1 
ATOM 734  C CA  ? THR A 1  93 ? -13.824   4.474  14.287 1.000 96.730 ? 93  THR A CA  1 
ATOM 735  C C   ? THR A 1  93 ? -12.315   4.247  14.308 1.000 96.730 ? 93  THR A C   1 
ATOM 736  C CB  ? THR A 1  93 ? -14.534   3.291  14.970 1.000 96.730 ? 93  THR A CB  1 
ATOM 737  O O   ? THR A 1  93 ? -11.754   3.684  13.366 1.000 96.730 ? 93  THR A O   1 
ATOM 738  C CG2 ? THR A 1  93 ? -16.037   3.530  15.061 1.000 96.730 ? 93  THR A CG2 1 
ATOM 739  O OG1 ? THR A 1  93 ? -14.295   2.097  14.215 1.000 96.730 ? 93  THR A OG1 1 
ATOM 740  N N   ? LYS A 1  94 ? -11.692   4.765  15.438 1.000 97.090 ? 94  LYS A N   1 
ATOM 741  C CA  ? LYS A 1  94 ? -10.260   4.535  15.610 1.000 97.090 ? 94  LYS A CA  1 
ATOM 742  C C   ? LYS A 1  94 ?  -9.960   3.051  15.796 1.000 97.090 ? 94  LYS A C   1 
ATOM 743  C CB  ? LYS A 1  94 ?  -9.728   5.331  16.802 1.000 97.090 ? 94  LYS A CB  1 
ATOM 744  O O   ? LYS A 1  94 ? -10.683   2.350  16.508 1.000 97.090 ? 94  LYS A O   1 
ATOM 745  C CG  ? LYS A 1  94 ?  -9.736   6.838  16.594 1.000 97.090 ? 94  LYS A CG  1 
ATOM 746  C CD  ? LYS A 1  94 ?  -9.162   7.572  17.800 1.000 97.090 ? 94  LYS A CD  1 
ATOM 747  C CE  ? LYS A 1  94 ?  -9.170   9.080  17.592 1.000 97.090 ? 94  LYS A CE  1 
ATOM 748  N NZ  ? LYS A 1  94 ?  -8.644   9.806  18.787 1.000 97.090 ? 94  LYS A NZ  1 
ATOM 749  N N   ? VAL A 1  95 ?  -8.862   2.660  15.093 1.000 96.770 ? 95  VAL A N   1 
ATOM 750  C CA  ? VAL A 1  95 ?  -8.429   1.277  15.267 1.000 96.770 ? 95  VAL A CA  1 
ATOM 751  C C   ? VAL A 1  95 ?  -7.833   1.093  16.661 1.000 96.770 ? 95  VAL A C   1 
ATOM 752  C CB  ? VAL A 1  95 ?  -7.403   0.864  14.189 1.000 96.770 ? 95  VAL A CB  1 
ATOM 753  O O   ? VAL A 1  95 ?  -7.127   1.972  17.161 1.000 96.770 ? 95  VAL A O   1 
ATOM 754  C CG1 ? VAL A 1  95 ?  -6.799  -0.502  14.513 1.000 96.770 ? 95  VAL A CG1 1 
ATOM 755  C CG2 ? VAL A 1  95 ?  -8.057   0.848  12.808 1.000 96.770 ? 95  VAL A CG2 1 
ATOM 756  N N   ? ARG A 1  96 ?  -8.156  -0.018  17.308 1.000 95.860 ? 96  ARG A N   1 
ATOM 757  C CA  ? ARG A 1  96 ?  -7.548  -0.382  18.584 1.000 95.860 ? 96  ARG A CA  1 
ATOM 758  C C   ? ARG A 1  96 ?  -6.223  -1.107  18.373 1.000 95.860 ? 96  ARG A C   1 
ATOM 759  C CB  ? ARG A 1  96 ?  -8.500  -1.257  19.402 1.000 95.860 ? 96  ARG A CB  1 
ATOM 760  O O   ? ARG A 1  96 ?  -6.196  -2.218  17.841 1.000 95.860 ? 96  ARG A O   1 
ATOM 761  C CG  ? ARG A 1  96 ?  -9.774  -0.548  19.831 1.000 95.860 ? 96  ARG A CG  1 
ATOM 762  C CD  ? ARG A 1  96 ? -10.663  -1.447  20.679 1.000 95.860 ? 96  ARG A CD  1 
ATOM 763  N NE  ? ARG A 1  96 ? -11.910  -0.783  21.044 1.000 95.860 ? 96  ARG A NE  1 
ATOM 764  N NH1 ? ARG A 1  96 ? -12.763  -2.579  22.221 1.000 95.860 ? 96  ARG A NH1 1 
ATOM 765  N NH2 ? ARG A 1  96 ? -13.974  -0.640  22.043 1.000 95.860 ? 96  ARG A NH2 1 
ATOM 766  C CZ  ? ARG A 1  96 ? -12.880  -1.335  21.769 1.000 95.860 ? 96  ARG A CZ  1 
ATOM 767  N N   ? LEU A 1  97 ?  -5.153  -0.438  18.799 1.000 96.950 ? 97  LEU A N   1 
ATOM 768  C CA  ? LEU A 1  97 ?  -3.842  -1.058  18.645 1.000 96.950 ? 97  LEU A CA  1 
ATOM 769  C C   ? LEU A 1  97 ?  -3.677  -2.229  19.608 1.000 96.950 ? 97  LEU A C   1 
ATOM 770  C CB  ? LEU A 1  97 ?  -2.731  -0.030  18.877 1.000 96.950 ? 97  LEU A CB  1 
ATOM 771  O O   ? LEU A 1  97 ?  -4.189  -2.192  20.729 1.000 96.950 ? 97  LEU A O   1 
ATOM 772  C CG  ? LEU A 1  97 ?  -2.761   1.213  17.986 1.000 96.950 ? 97  LEU A CG  1 
ATOM 773  C CD1 ? LEU A 1  97 ?  -1.571   2.116  18.296 1.000 96.950 ? 97  LEU A CD1 1 
ATOM 774  C CD2 ? LEU A 1  97 ?  -2.767   0.816  16.514 1.000 96.950 ? 97  LEU A CD2 1 
ATOM 775  N N   ? SER A 1  98 ?  -2.959  -3.297  19.172 1.000 95.700 ? 98  SER A N   1 
ATOM 776  C CA  ? SER A 1  98 ?  -2.671  -4.531  19.894 1.000 95.700 ? 98  SER A CA  1 
ATOM 777  C C   ? SER A 1  98 ?  -1.389  -5.182  19.386 1.000 95.700 ? 98  SER A C   1 
ATOM 778  C CB  ? SER A 1  98 ?  -3.836  -5.513  19.766 1.000 95.700 ? 98  SER A CB  1 
ATOM 779  O O   ? SER A 1  98 ?  -0.637  -4.573  18.622 1.000 95.700 ? 98  SER A O   1 
ATOM 780  O OG  ? SER A 1  98 ?  -3.935  -6.006  18.441 1.000 95.700 ? 98  SER A OG  1 
ATOM 781  N N   ? ASN A 1  99 ?  -1.171  -6.453  19.898 1.000 94.170 ? 99  ASN A N   1 
ATOM 782  C CA  ? ASN A 1  99 ?   0.011  -7.190  19.464 1.000 94.170 ? 99  ASN A CA  1 
ATOM 783  C C   ? ASN A 1  99 ?  -0.061  -7.541  17.980 1.000 94.170 ? 99  ASN A C   1 
ATOM 784  C CB  ? ASN A 1  99 ?   0.191  -8.459  20.300 1.000 94.170 ? 99  ASN A CB  1 
ATOM 785  O O   ? ASN A 1  99 ?   0.968  -7.758  17.338 1.000 94.170 ? 99  ASN A O   1 
ATOM 786  C CG  ? ASN A 1  99 ?   0.641  -8.164  21.718 1.000 94.170 ? 99  ASN A CG  1 
ATOM 787  N ND2 ? ASN A 1  99 ?   0.424  -9.115  22.619 1.000 94.170 ? 99  ASN A ND2 1 
ATOM 788  O OD1 ? ASN A 1  99 ?   1.178  -7.090  22.001 1.000 94.170 ? 99  ASN A OD1 1 
ATOM 789  N N   ? ASN A 1 100 ?  -1.255  -7.469  17.346 1.000 95.180 ? 100 ASN A N   1 
ATOM 790  C CA  ? ASN A 1 100 ?  -1.435  -7.885  15.960 1.000 95.180 ? 100 ASN A CA  1 
ATOM 791  C C   ? ASN A 1 100 ?  -1.848  -6.714  15.072 1.000 95.180 ? 100 ASN A C   1 
ATOM 792  C CB  ? ASN A 1 100 ?  -2.466  -9.012  15.867 1.000 95.180 ? 100 ASN A CB  1 
ATOM 793  O O   ? ASN A 1 100 ?  -1.972  -6.866  13.856 1.000 95.180 ? 100 ASN A O   1 
ATOM 794  C CG  ? ASN A 1 100 ?  -2.128 -10.188  16.762 1.000 95.180 ? 100 ASN A CG  1 
ATOM 795  N ND2 ? ASN A 1 100 ?  -3.146 -10.944  17.156 1.000 95.180 ? 100 ASN A ND2 1 
ATOM 796  O OD1 ? ASN A 1 100 ?  -0.963 -10.414  17.097 1.000 95.180 ? 100 ASN A OD1 1 
ATOM 797  N N   ? VAL A 1 101 ?  -2.144  -5.547  15.677 1.000 97.540 ? 101 VAL A N   1 
ATOM 798  C CA  ? VAL A 1 101 ?  -2.526  -4.342  14.948 1.000 97.540 ? 101 VAL A CA  1 
ATOM 799  C C   ? VAL A 1 101 ?  -1.607  -3.187  15.340 1.000 97.540 ? 101 VAL A C   1 
ATOM 800  C CB  ? VAL A 1 101 ?  -4.001  -3.963  15.211 1.000 97.540 ? 101 VAL A CB  1 
ATOM 801  O O   ? VAL A 1 101 ?  -1.595  -2.761  16.497 1.000 97.540 ? 101 VAL A O   1 
ATOM 802  C CG1 ? VAL A 1 101 ?  -4.401  -2.744  14.384 1.000 97.540 ? 101 VAL A CG1 1 
ATOM 803  C CG2 ? VAL A 1 101 ?  -4.918  -5.146  14.904 1.000 97.540 ? 101 VAL A CG2 1 
ATOM 804  N N   ? GLY A 1 102 ?  -0.854  -2.730  14.319 1.000 97.420 ? 102 GLY A N   1 
ATOM 805  C CA  ? GLY A 1 102 ?   0.080  -1.646  14.578 1.000 97.420 ? 102 GLY A CA  1 
ATOM 806  C C   ? GLY A 1 102 ?   0.188  -0.663  13.427 1.000 97.420 ? 102 GLY A C   1 
ATOM 807  O O   ? GLY A 1 102 ?  -0.353  -0.904  12.346 1.000 97.420 ? 102 GLY A O   1 
ATOM 808  N N   ? LEU A 1 103 ?   0.875   0.469  13.708 1.000 97.750 ? 103 LEU A N   1 
ATOM 809  C CA  ? LEU A 1 103 ?   1.069   1.530  12.725 1.000 97.750 ? 103 LEU A CA  1 
ATOM 810  C C   ? LEU A 1 103 ?   2.428   1.401  12.047 1.000 97.750 ? 103 LEU A C   1 
ATOM 811  C CB  ? LEU A 1 103 ?   0.945   2.904  13.389 1.000 97.750 ? 103 LEU A CB  1 
ATOM 812  O O   ? LEU A 1 103 ?   3.384   0.908  12.650 1.000 97.750 ? 103 LEU A O   1 
ATOM 813  C CG  ? LEU A 1 103 ?  -0.305   3.137  14.239 1.000 97.750 ? 103 LEU A CG  1 
ATOM 814  C CD1 ? LEU A 1 103 ?  -0.253   4.514  14.892 1.000 97.750 ? 103 LEU A CD1 1 
ATOM 815  C CD2 ? LEU A 1 103 ?  -1.563   2.989  13.390 1.000 97.750 ? 103 LEU A CD2 1 
ATOM 816  N N   ? ILE A 1 104 ?   2.463   1.869  10.766 1.000 97.870 ? 104 ILE A N   1 
ATOM 817  C CA  ? ILE A 1 104 ?   3.744   1.950  10.073 1.000 97.870 ? 104 ILE A CA  1 
ATOM 818  C C   ? ILE A 1 104 ?   4.129   3.413   9.869 1.000 97.870 ? 104 ILE A C   1 
ATOM 819  C CB  ? ILE A 1 104 ?   3.700   1.213   8.716 1.000 97.870 ? 104 ILE A CB  1 
ATOM 820  O O   ? ILE A 1 104 ?   3.263   4.266   9.663 1.000 97.870 ? 104 ILE A O   1 
ATOM 821  C CG1 ? ILE A 1 104 ?   5.115   1.058   8.146 1.000 97.870 ? 104 ILE A CG1 1 
ATOM 822  C CG2 ? ILE A 1 104 ?   2.791   1.951   7.730 1.000 97.870 ? 104 ILE A CG2 1 
ATOM 823  C CD1 ? ILE A 1 104 ?   5.447  -0.357   7.690 1.000 97.870 ? 104 ILE A CD1 1 
ATOM 824  N N   ? SER A 1 105 ?   5.468   3.682   9.973 1.000 96.620 ? 105 SER A N   1 
ATOM 825  C CA  ? SER A 1 105 ?   5.966   5.050   9.874 1.000 96.620 ? 105 SER A CA  1 
ATOM 826  C C   ? SER A 1 105 ?   6.076   5.495   8.419 1.000 96.620 ? 105 SER A C   1 
ATOM 827  C CB  ? SER A 1 105 ?   7.327   5.177  10.559 1.000 96.620 ? 105 SER A CB  1 
ATOM 828  O O   ? SER A 1 105 ?   6.323   4.676   7.532 1.000 96.620 ? 105 SER A O   1 
ATOM 829  O OG  ? SER A 1 105 ?   7.229   4.857  11.936 1.000 96.620 ? 105 SER A OG  1 
ATOM 830  N N   ? LEU A 1 106 ?   5.908   6.848   8.242 1.000 96.560 ? 106 LEU A N   1 
ATOM 831  C CA  ? LEU A 1 106 ?   6.133   7.454   6.935 1.000 96.560 ? 106 LEU A CA  1 
ATOM 832  C C   ? LEU A 1 106 ?   7.594   7.858   6.767 1.000 96.560 ? 106 LEU A C   1 
ATOM 833  C CB  ? LEU A 1 106 ?   5.229   8.675   6.748 1.000 96.560 ? 106 LEU A CB  1 
ATOM 834  O O   ? LEU A 1 106 ?   8.268   8.184   7.746 1.000 96.560 ? 106 LEU A O   1 
ATOM 835  C CG  ? LEU A 1 106 ?   3.722   8.414   6.776 1.000 96.560 ? 106 LEU A CG  1 
ATOM 836  C CD1 ? LEU A 1 106 ?   2.954   9.729   6.689 1.000 96.560 ? 106 LEU A CD1 1 
ATOM 837  C CD2 ? LEU A 1 106 ?   3.320   7.478   5.642 1.000 96.560 ? 106 LEU A CD2 1 
ATOM 838  N N   ? PRO A 1 107 ?   8.090   7.804   5.557 1.000 95.130 ? 107 PRO A N   1 
ATOM 839  C CA  ? PRO A 1 107 ?   9.499   8.145   5.346 1.000 95.130 ? 107 PRO A CA  1 
ATOM 840  C C   ? PRO A 1 107 ?   9.791   9.624   5.588 1.000 95.130 ? 107 PRO A C   1 
ATOM 841  C CB  ? PRO A 1 107 ?   9.735   7.774   3.880 1.000 95.130 ? 107 PRO A CB  1 
ATOM 842  O O   ? PRO A 1 107 ?   8.934  10.475   5.336 1.000 95.130 ? 107 PRO A O   1 
ATOM 843  C CG  ? PRO A 1 107 ?   8.410   7.970   3.218 1.000 95.130 ? 107 PRO A CG  1 
ATOM 844  C CD  ? PRO A 1 107 ?   7.331   7.575   4.185 1.000 95.130 ? 107 PRO A CD  1 
ATOM 845  N N   ? LYS A 1 108 ?  11.010   9.901   6.094 1.000 91.460 ? 108 LYS A N   1 
ATOM 846  C CA  ? LYS A 1 108 ?  11.459  11.277   6.280 1.000 91.460 ? 108 LYS A CA  1 
ATOM 847  C C   ? LYS A 1 108 ?  12.144  11.807   5.023 1.000 91.460 ? 108 LYS A C   1 
ATOM 848  C CB  ? LYS A 1 108 ?  12.410  11.375   7.475 1.000 91.460 ? 108 LYS A CB  1 
ATOM 849  O O   ? LYS A 1 108 ?  12.094  13.006   4.741 1.000 91.460 ? 108 LYS A O   1 
ATOM 850  C CG  ? LYS A 1 108 ?  11.753  11.075   8.814 1.000 91.460 ? 108 LYS A CG  1 
ATOM 851  C CD  ? LYS A 1 108 ?  12.739  11.224   9.966 1.000 91.460 ? 108 LYS A CD  1 
ATOM 852  C CE  ? LYS A 1 108 ?  12.095  10.882  11.302 1.000 91.460 ? 108 LYS A CE  1 
ATOM 853  N NZ  ? LYS A 1 108 ?  13.076  10.958  12.426 1.000 91.460 ? 108 LYS A NZ  1 
ATOM 854  N N   ? GLU A 1 109 ?  12.781  10.888   4.313 1.000 90.330 ? 109 GLU A N   1 
ATOM 855  C CA  ? GLU A 1 109 ?  13.472  11.199   3.065 1.000 90.330 ? 109 GLU A CA  1 
ATOM 856  C C   ? GLU A 1 109 ?  13.218  10.125   2.012 1.000 90.330 ? 109 GLU A C   1 
ATOM 857  C CB  ? GLU A 1 109 ?  14.976  11.353   3.307 1.000 90.330 ? 109 GLU A CB  1 
ATOM 858  O O   ? GLU A 1 109 ?  12.664   9.067   2.317 1.000 90.330 ? 109 GLU A O   1 
ATOM 859  C CG  ? GLU A 1 109 ?  15.630  10.123   3.920 1.000 90.330 ? 109 GLU A CG  1 
ATOM 860  C CD  ? GLU A 1 109 ?  17.080  10.350   4.317 1.000 90.330 ? 109 GLU A CD  1 
ATOM 861  O OE1 ? GLU A 1 109 ?  17.697   9.435   4.909 1.000 90.330 ? 109 GLU A OE1 1 
ATOM 862  O OE2 ? GLU A 1 109 ?  17.603  11.451   4.035 1.000 90.330 ? 109 GLU A OE2 1 
ATOM 863  N N   ? ASP A 1 110 ?  13.730  10.509   0.883 1.000 91.410 ? 110 ASP A N   1 
ATOM 864  C CA  ? ASP A 1 110 ?  13.641   9.553  -0.217 1.000 91.410 ? 110 ASP A CA  1 
ATOM 865  C C   ? ASP A 1 110 ?  14.539   8.343   0.033 1.000 91.410 ? 110 ASP A C   1 
ATOM 866  C CB  ? ASP A 1 110 ?  14.016  10.222  -1.541 1.000 91.410 ? 110 ASP A CB  1 
ATOM 867  O O   ? ASP A 1 110 ?  15.558   8.451   0.719 1.000 91.410 ? 110 ASP A O   1 
ATOM 868  C CG  ? ASP A 1 110 ?  12.882  11.038  -2.135 1.000 91.410 ? 110 ASP A CG  1 
ATOM 869  O OD1 ? ASP A 1 110 ?  11.746  10.971  -1.617 1.000 91.410 ? 110 ASP A OD1 1 
ATOM 870  O OD2 ? ASP A 1 110 ?  13.126  11.753  -3.131 1.000 91.410 ? 110 ASP A OD2 1 
ATOM 871  N N   ? VAL A 1 111 ?  14.075   7.169  -0.568 1.000 92.780 ? 111 VAL A N   1 
ATOM 872  C CA  ? VAL A 1 111 ?  14.836   5.930  -0.450 1.000 92.780 ? 111 VAL A CA  1 
ATOM 873  C C   ? VAL A 1 111 ?  15.733   5.756  -1.674 1.000 92.780 ? 111 VAL A C   1 
ATOM 874  C CB  ? VAL A 1 111 ?  13.906   4.706  -0.292 1.000 92.780 ? 111 VAL A CB  1 
ATOM 875  O O   ? VAL A 1 111 ?  15.362   6.146  -2.784 1.000 92.780 ? 111 VAL A O   1 
ATOM 876  C CG1 ? VAL A 1 111 ?  13.210   4.383  -1.613 1.000 92.780 ? 111 VAL A CG1 1 
ATOM 877  C CG2 ? VAL A 1 111 ?  14.696   3.498   0.208 1.000 92.780 ? 111 VAL A CG2 1 
ATOM 878  N N   ? LYS A 1 112 ?  17.000   5.239  -1.424 1.000 92.350 ? 112 LYS A N   1 
ATOM 879  C CA  ? LYS A 1 112 ?  17.997   5.115  -2.483 1.000 92.350 ? 112 LYS A CA  1 
ATOM 880  C C   ? LYS A 1 112 ?  17.857   3.784  -3.217 1.000 92.350 ? 112 LYS A C   1 
ATOM 881  C CB  ? LYS A 1 112 ?  19.409   5.251  -1.910 1.000 92.350 ? 112 LYS A CB  1 
ATOM 882  O O   ? LYS A 1 112 ?  17.347   2.811  -2.657 1.000 92.350 ? 112 LYS A O   1 
ATOM 883  C CG  ? LYS A 1 112 ?  19.691   6.604  -1.273 1.000 92.350 ? 112 LYS A CG  1 
ATOM 884  C CD  ? LYS A 1 112 ?  21.127   6.698  -0.774 1.000 92.350 ? 112 LYS A CD  1 
ATOM 885  C CE  ? LYS A 1 112 ?  21.412   8.055  -0.144 1.000 92.350 ? 112 LYS A CE  1 
ATOM 886  N NZ  ? LYS A 1 112 ?  22.798   8.128   0.408 1.000 92.350 ? 112 LYS A NZ  1 
ATOM 887  N N   ? ALA A 1 113 ?  18.370   3.808  -4.393 1.000 95.240 ? 113 ALA A N   1 
ATOM 888  C CA  ? ALA A 1 113 ?  18.456   2.566  -5.158 1.000 95.240 ? 113 ALA A CA  1 
ATOM 889  C C   ? ALA A 1 113 ?  19.256   1.510  -4.401 1.000 95.240 ? 113 ALA A C   1 
ATOM 890  C CB  ? ALA A 1 113 ?  19.082   2.825  -6.526 1.000 95.240 ? 113 ALA A CB  1 
ATOM 891  O O   ? ALA A 1 113 ?  20.110   1.843  -3.576 1.000 95.240 ? 113 ALA A O   1 
ATOM 892  N N   ? ASP A 1 114 ?  18.938   0.230  -4.598 1.000 95.330 ? 114 ASP A N   1 
ATOM 893  C CA  ? ASP A 1 114 ?  19.619  -0.945  -4.062 1.000 95.330 ? 114 ASP A CA  1 
ATOM 894  C C   ? ASP A 1 114 ?  19.271  -1.159  -2.591 1.000 95.330 ? 114 ASP A C   1 
ATOM 895  C CB  ? ASP A 1 114 ?  21.134  -0.810  -4.230 1.000 95.330 ? 114 ASP A CB  1 
ATOM 896  O O   ? ASP A 1 114 ?  19.888  -1.985  -1.915 1.000 95.330 ? 114 ASP A O   1 
ATOM 897  C CG  ? ASP A 1 114 ?  21.576  -0.848  -5.682 1.000 95.330 ? 114 ASP A CG  1 
ATOM 898  O OD1 ? ASP A 1 114 ?  21.027  -1.651  -6.466 1.000 95.330 ? 114 ASP A OD1 1 
ATOM 899  O OD2 ? ASP A 1 114 ?  22.484  -0.069  -6.045 1.000 95.330 ? 114 ASP A OD2 1 
ATOM 900  N N   ? THR A 1 115 ?  18.364  -0.298  -2.082 1.000 96.750 ? 115 THR A N   1 
ATOM 901  C CA  ? THR A 1 115 ?  17.829  -0.496  -0.740 1.000 96.750 ? 115 THR A CA  1 
ATOM 902  C C   ? THR A 1 115 ?  16.948  -1.741  -0.687 1.000 96.750 ? 115 THR A C   1 
ATOM 903  C CB  ? THR A 1 115 ?  17.020   0.729  -0.274 1.000 96.750 ? 115 THR A CB  1 
ATOM 904  O O   ? THR A 1 115 ?  16.080  -1.930  -1.542 1.000 96.750 ? 115 THR A O   1 
ATOM 905  C CG2 ? THR A 1 115 ?  16.483   0.528   1.139 1.000 96.750 ? 115 THR A CG2 1 
ATOM 906  O OG1 ? THR A 1 115 ?  17.865   1.887  -0.292 1.000 96.750 ? 115 THR A OG1 1 
ATOM 907  N N   ? LEU A 1 116 ?  17.201  -2.634   0.334 1.000 96.350 ? 116 LEU A N   1 
ATOM 908  C CA  ? LEU A 1 116 ?  16.394  -3.831   0.544 1.000 96.350 ? 116 LEU A CA  1 
ATOM 909  C C   ? LEU A 1 116 ?  15.041  -3.475   1.152 1.000 96.350 ? 116 LEU A C   1 
ATOM 910  C CB  ? LEU A 1 116 ?  17.130  -4.821   1.451 1.000 96.350 ? 116 LEU A CB  1 
ATOM 911  O O   ? LEU A 1 116 ?  14.976  -2.769   2.161 1.000 96.350 ? 116 LEU A O   1 
ATOM 912  C CG  ? LEU A 1 116 ?  16.463  -6.183   1.650 1.000 96.350 ? 116 LEU A CG  1 
ATOM 913  C CD1 ? LEU A 1 116 ?  16.395  -6.938   0.327 1.000 96.350 ? 116 LEU A CD1 1 
ATOM 914  C CD2 ? LEU A 1 116 ?  17.212  -6.997   2.699 1.000 96.350 ? 116 LEU A CD2 1 
ATOM 915  N N   ? CYS A 1 117 ?  14.016  -4.028   0.595 1.000 97.190 ? 117 CYS A N   1 
ATOM 916  C CA  ? CYS A 1 117 ?  12.649  -3.752   1.021 1.000 97.190 ? 117 CYS A CA  1 
ATOM 917  C C   ? CYS A 1 117 ?  11.811  -5.025   1.021 1.000 97.190 ? 117 CYS A C   1 
ATOM 918  C CB  ? CYS A 1 117 ?  12.005  -2.706   0.112 1.000 97.190 ? 117 CYS A CB  1 
ATOM 919  O O   ? CYS A 1 117 ?  12.288  -6.088   0.619 1.000 97.190 ? 117 CYS A O   1 
ATOM 920  S SG  ? CYS A 1 117 ?  12.913  -1.147   0.039 1.000 97.190 ? 117 CYS A SG  1 
ATOM 921  N N   ? SER A 1 118 ?  10.572  -4.866   1.458 1.000 96.730 ? 118 SER A N   1 
ATOM 922  C CA  ? SER A 1 118 ?   9.643  -5.991   1.432 1.000 96.730 ? 118 SER A CA  1 
ATOM 923  C C   ? SER A 1 118 ?   8.240  -5.541   1.040 1.000 96.730 ? 118 SER A C   1 
ATOM 924  C CB  ? SER A 1 118 ?   9.603  -6.686   2.794 1.000 96.730 ? 118 SER A CB  1 
ATOM 925  O O   ? SER A 1 118 ?   7.872  -4.384   1.254 1.000 96.730 ? 118 SER A O   1 
ATOM 926  O OG  ? SER A 1 118 ?   9.058  -5.827   3.780 1.000 96.730 ? 118 SER A OG  1 
ATOM 927  N N   ? VAL A 1 119 ?   7.475  -6.447   0.455 1.000 96.860 ? 119 VAL A N   1 
ATOM 928  C CA  ? VAL A 1 119 ?   6.067  -6.256   0.125 1.000 96.860 ? 119 VAL A CA  1 
ATOM 929  C C   ? VAL A 1 119 ?   5.237  -7.391   0.721 1.000 96.860 ? 119 VAL A C   1 
ATOM 930  C CB  ? VAL A 1 119 ?   5.847  -6.180  -1.402 1.000 96.860 ? 119 VAL A CB  1 
ATOM 931  O O   ? VAL A 1 119 ?   5.737  -8.504   0.902 1.000 96.860 ? 119 VAL A O   1 
ATOM 932  C CG1 ? VAL A 1 119 ?   6.478  -4.914  -1.977 1.000 96.860 ? 119 VAL A CG1 1 
ATOM 933  C CG2 ? VAL A 1 119 ?   6.417  -7.423  -2.085 1.000 96.860 ? 119 VAL A CG2 1 
ATOM 934  N N   ? ALA A 1 120 ?   4.040  -7.073   1.020 1.000 96.890 ? 120 ALA A N   1 
ATOM 935  C CA  ? ALA A 1 120 ?   3.136  -8.068   1.592 1.000 96.890 ? 120 ALA A CA  1 
ATOM 936  C C   ? ALA A 1 120 ?   1.721  -7.902   1.046 1.000 96.890 ? 120 ALA A C   1 
ATOM 937  C CB  ? ALA A 1 120 ?   3.130  -7.967   3.115 1.000 96.890 ? 120 ALA A CB  1 
ATOM 938  O O   ? ALA A 1 120 ?   1.312  -6.794   0.690 1.000 96.890 ? 120 ALA A O   1 
ATOM 939  N N   ? GLY A 1 121 ?   0.979  -9.121   0.977 1.000 97.100 ? 121 GLY A N   1 
ATOM 940  C CA  ? GLY A 1 121 ?  -0.390  -9.038   0.493 1.000 97.100 ? 121 GLY A CA  1 
ATOM 941  C C   ? GLY A 1 121 ?  -1.088 -10.384   0.445 1.000 97.100 ? 121 GLY A C   1 
ATOM 942  O O   ? GLY A 1 121 ?  -0.457 -11.424   0.645 1.000 97.100 ? 121 GLY A O   1 
ATOM 943  N N   ? TRP A 1 122 ?  -2.480 -10.374   0.215 1.000 96.790 ? 122 TRP A N   1 
ATOM 944  C CA  ? TRP A 1 122 ?  -3.346 -11.548   0.170 1.000 96.790 ? 122 TRP A CA  1 
ATOM 945  C C   ? TRP A 1 122 ?  -3.850 -11.799  -1.247 1.000 96.790 ? 122 TRP A C   1 
ATOM 946  C CB  ? TRP A 1 122 ?  -4.531 -11.380   1.125 1.000 96.790 ? 122 TRP A CB  1 
ATOM 947  O O   ? TRP A 1 122 ?  -4.780 -12.582  -1.452 1.000 96.790 ? 122 TRP A O   1 
ATOM 948  C CG  ? TRP A 1 122 ?  -4.155 -11.424   2.576 1.000 96.790 ? 122 TRP A CG  1 
ATOM 949  C CD1 ? TRP A 1 122 ?  -4.061 -12.534   3.369 1.000 96.790 ? 122 TRP A CD1 1 
ATOM 950  C CD2 ? TRP A 1 122 ?  -3.828 -10.307   3.408 1.000 96.790 ? 122 TRP A CD2 1 
ATOM 951  C CE2 ? TRP A 1 122 ?  -3.544 -10.813   4.695 1.000 96.790 ? 122 TRP A CE2 1 
ATOM 952  C CE3 ? TRP A 1 122 ?  -3.746  -8.925   3.189 1.000 96.790 ? 122 TRP A CE3 1 
ATOM 953  N NE1 ? TRP A 1 122 ?  -3.693 -12.173   4.645 1.000 96.790 ? 122 TRP A NE1 1 
ATOM 954  C CH2 ? TRP A 1 122 ?  -3.112  -8.637   5.520 1.000 96.790 ? 122 TRP A CH2 1 
ATOM 955  C CZ2 ? TRP A 1 122 ?  -3.184  -9.985   5.761 1.000 96.790 ? 122 TRP A CZ2 1 
ATOM 956  C CZ3 ? TRP A 1 122 ?  -3.388  -8.103   4.251 1.000 96.790 ? 122 TRP A CZ3 1 
ATOM 957  N N   ? GLY A 1 123 ?  -3.366 -11.166  -2.289 1.000 94.800 ? 123 GLY A N   1 
ATOM 958  C CA  ? GLY A 1 123 ?  -3.799 -11.233  -3.675 1.000 94.800 ? 123 GLY A CA  1 
ATOM 959  C C   ? GLY A 1 123 ?  -3.533 -12.581  -4.318 1.000 94.800 ? 123 GLY A C   1 
ATOM 960  O O   ? GLY A 1 123 ?  -3.403 -13.592  -3.624 1.000 94.800 ? 123 GLY A O   1 
ATOM 961  N N   ? ASP A 1 124 ?  -3.563 -12.654  -5.654 1.000 94.590 ? 124 ASP A N   1 
ATOM 962  C CA  ? ASP A 1 124 ?  -3.315 -13.862  -6.434 1.000 94.590 ? 124 ASP A CA  1 
ATOM 963  C C   ? ASP A 1 124 ?  -1.857 -14.302  -6.318 1.000 94.590 ? 124 ASP A C   1 
ATOM 964  C CB  ? ASP A 1 124 ?  -3.680 -13.637  -7.903 1.000 94.590 ? 124 ASP A CB  1 
ATOM 965  O O   ? ASP A 1 124 ?  -0.958 -13.466  -6.204 1.000 94.590 ? 124 ASP A O   1 
ATOM 966  C CG  ? ASP A 1 124 ?  -5.157 -13.349  -8.109 1.000 94.590 ? 124 ASP A CG  1 
ATOM 967  O OD1 ? ASP A 1 124 ?  -5.970 -13.660  -7.212 1.000 94.590 ? 124 ASP A OD1 1 
ATOM 968  O OD2 ? ASP A 1 124 ?  -5.511 -12.809  -9.179 1.000 94.590 ? 124 ASP A OD2 1 
ATOM 969  N N   ? LEU A 1 125 ?  -1.624 -15.668  -6.347 1.000 91.710 ? 125 LEU A N   1 
ATOM 970  C CA  ? LEU A 1 125 ?  -0.274 -16.215  -6.273 1.000 91.710 ? 125 LEU A CA  1 
ATOM 971  C C   ? LEU A 1 125 ?   0.437 -16.092  -7.617 1.000 91.710 ? 125 LEU A C   1 
ATOM 972  C CB  ? LEU A 1 125 ?  -0.313 -17.681  -5.835 1.000 91.710 ? 125 LEU A CB  1 
ATOM 973  O O   ? LEU A 1 125 ?   1.669 -16.095  -7.675 1.000 91.710 ? 125 LEU A O   1 
ATOM 974  C CG  ? LEU A 1 125 ?  -0.787 -17.950  -4.406 1.000 91.710 ? 125 LEU A CG  1 
ATOM 975  C CD1 ? LEU A 1 125 ?  -0.800 -19.449  -4.124 1.000 91.710 ? 125 LEU A CD1 1 
ATOM 976  C CD2 ? LEU A 1 125 ?   0.098 -17.219  -3.402 1.000 91.710 ? 125 LEU A CD2 1 
ATOM 977  N N   ? TRP A 1 126 ?  -0.115 -15.918  -8.672 1.000 91.880 ? 126 TRP A N   1 
ATOM 978  C CA  ? TRP A 1 126 ?   0.351 -15.607 -10.020 1.000 91.880 ? 126 TRP A CA  1 
ATOM 979  C C   ? TRP A 1 126 ?  -0.806 -15.160 -10.907 1.000 91.880 ? 126 TRP A C   1 
ATOM 980  C CB  ? TRP A 1 126 ?   1.048 -16.821 -10.641 1.000 91.880 ? 126 TRP A CB  1 
ATOM 981  O O   ? TRP A 1 126 ?  -1.967 -15.206 -10.494 1.000 91.880 ? 126 TRP A O   1 
ATOM 982  C CG  ? TRP A 1 126 ?   0.162 -18.022 -10.789 1.000 91.880 ? 126 TRP A CG  1 
ATOM 983  C CD1 ? TRP A 1 126 ?  -0.615 -18.344 -11.867 1.000 91.880 ? 126 TRP A CD1 1 
ATOM 984  C CD2 ? TRP A 1 126 ?  -0.039 -19.058  -9.824 1.000 91.880 ? 126 TRP A CD2 1 
ATOM 985  C CE2 ? TRP A 1 126 ?  -0.953 -19.979 -10.383 1.000 91.880 ? 126 TRP A CE2 1 
ATOM 986  C CE3 ? TRP A 1 126 ?   0.465 -19.299  -8.538 1.000 91.880 ? 126 TRP A CE3 1 
ATOM 987  N NE1 ? TRP A 1 126 ?  -1.288 -19.521 -11.629 1.000 91.880 ? 126 TRP A NE1 1 
ATOM 988  C CH2 ? TRP A 1 126 ?  -0.865 -21.334  -8.445 1.000 91.880 ? 126 TRP A CH2 1 
ATOM 989  C CZ2 ? TRP A 1 126 ?  -1.373 -21.123  -9.701 1.000 91.880 ? 126 TRP A CZ2 1 
ATOM 990  C CZ3 ? TRP A 1 126 ?   0.045 -20.438  -7.861 1.000 91.880 ? 126 TRP A CZ3 1 
ATOM 991  N N   ? SER A 1 127 ?  -0.541 -14.685 -12.168 1.000 89.600 ? 127 SER A N   1 
ATOM 992  C CA  ? SER A 1 127 ?  -1.557 -14.161 -13.076 1.000 89.600 ? 127 SER A CA  1 
ATOM 993  C C   ? SER A 1 127 ?  -2.650 -15.193 -13.337 1.000 89.600 ? 127 SER A C   1 
ATOM 994  C CB  ? SER A 1 127 ?  -0.923 -13.732 -14.400 1.000 89.600 ? 127 SER A CB  1 
ATOM 995  O O   ? SER A 1 127 ?  -2.359 -16.335 -13.699 1.000 89.600 ? 127 SER A O   1 
ATOM 996  O OG  ? SER A 1 127 ?  -1.892 -13.150 -15.255 1.000 89.600 ? 127 SER A OG  1 
ATOM 997  N N   ? LYS A 1 128 ?  -3.901 -14.852 -12.945 1.000 87.700 ? 128 LYS A N   1 
ATOM 998  C CA  ? LYS A 1 128 ?  -5.084 -15.684 -13.145 1.000 87.700 ? 128 LYS A CA  1 
ATOM 999  C C   ? LYS A 1 128 ?  -5.044 -16.919 -12.250 1.000 87.700 ? 128 LYS A C   1 
ATOM 1000 C CB  ? LYS A 1 128 ?  -5.204 -16.102 -14.611 1.000 87.700 ? 128 LYS A CB  1 
ATOM 1001 O O   ? LYS A 1 128 ?  -5.673 -17.935 -12.557 1.000 87.700 ? 128 LYS A O   1 
ATOM 1002 C CG  ? LYS A 1 128 ?  -5.448 -14.944 -15.567 1.000 87.700 ? 128 LYS A CG  1 
ATOM 1003 C CD  ? LYS A 1 128 ?  -5.671 -15.433 -16.993 1.000 87.700 ? 128 LYS A CD  1 
ATOM 1004 C CE  ? LYS A 1 128 ?  -5.897 -14.273 -17.953 1.000 87.700 ? 128 LYS A CE  1 
ATOM 1005 N NZ  ? LYS A 1 128 ?  -6.076 -14.746 -19.359 1.000 87.700 ? 128 LYS A NZ  1 
ATOM 1006 N N   ? GLY A 1 129 ?  -4.097 -16.967 -11.304 1.000 90.760 ? 129 GLY A N   1 
ATOM 1007 C CA  ? GLY A 1 129 ?  -3.994 -18.055 -10.344 1.000 90.760 ? 129 GLY A CA  1 
ATOM 1008 C C   ? GLY A 1 129 ?  -4.925 -17.892  -9.157 1.000 90.760 ? 129 GLY A C   1 
ATOM 1009 O O   ? GLY A 1 129 ?  -5.713 -16.946  -9.104 1.000 90.760 ? 129 GLY A O   1 
ATOM 1010 N N   ? PRO A 1 130 ?  -4.886 -18.919  -8.200 1.000 92.320 ? 130 PRO A N   1 
ATOM 1011 C CA  ? PRO A 1 130 ?  -5.764 -18.853  -7.030 1.000 92.320 ? 130 PRO A CA  1 
ATOM 1012 C C   ? PRO A 1 130 ?  -5.387 -17.724  -6.072 1.000 92.320 ? 130 PRO A C   1 
ATOM 1013 C CB  ? PRO A 1 130 ?  -5.571 -20.219  -6.366 1.000 92.320 ? 130 PRO A CB  1 
ATOM 1014 O O   ? PRO A 1 130 ?  -4.223 -17.318  -6.019 1.000 92.320 ? 130 PRO A O   1 
ATOM 1015 C CG  ? PRO A 1 130 ?  -4.179 -20.626  -6.729 1.000 92.320 ? 130 PRO A CG  1 
ATOM 1016 C CD  ? PRO A 1 130 ?  -3.884 -20.132  -8.116 1.000 92.320 ? 130 PRO A CD  1 
ATOM 1017 N N   ? GLU A 1 131 ?  -6.493 -17.211  -5.332 1.000 91.180 ? 131 GLU A N   1 
ATOM 1018 C CA  ? GLU A 1 131 ?  -6.256 -16.266  -4.245 1.000 91.180 ? 131 GLU A CA  1 
ATOM 1019 C C   ? GLU A 1 131 ?  -5.760 -16.980  -2.991 1.000 91.180 ? 131 GLU A C   1 
ATOM 1020 C CB  ? GLU A 1 131 ?  -7.529 -15.475  -3.932 1.000 91.180 ? 131 GLU A CB  1 
ATOM 1021 O O   ? GLU A 1 131 ?  -6.060 -18.157  -2.781 1.000 91.180 ? 131 GLU A O   1 
ATOM 1022 C CG  ? GLU A 1 131 ?  -8.020 -14.616  -5.088 1.000 91.180 ? 131 GLU A CG  1 
ATOM 1023 C CD  ? GLU A 1 131 ?  -9.323 -13.893  -4.788 1.000 91.180 ? 131 GLU A CD  1 
ATOM 1024 O OE1 ? GLU A 1 131 ?  -9.838 -13.175  -5.675 1.000 91.180 ? 131 GLU A OE1 1 
ATOM 1025 O OE2 ? GLU A 1 131 ?  -9.833 -14.045  -3.655 1.000 91.180 ? 131 GLU A OE2 1 
ATOM 1026 N N   ? THR A 1 132 ?  -5.001 -16.277  -2.200 1.000 93.430 ? 132 THR A N   1 
ATOM 1027 C CA  ? THR A 1 132 ?  -4.567 -16.823  -0.919 1.000 93.430 ? 132 THR A CA  1 
ATOM 1028 C C   ? THR A 1 132 ?  -5.255 -16.104   0.237 1.000 93.430 ? 132 THR A C   1 
ATOM 1029 C CB  ? THR A 1 132 ?  -3.039 -16.719  -0.756 1.000 93.430 ? 132 THR A CB  1 
ATOM 1030 O O   ? THR A 1 132 ?  -5.481 -14.893   0.175 1.000 93.430 ? 132 THR A O   1 
ATOM 1031 C CG2 ? THR A 1 132 ?  -2.574 -15.270  -0.852 1.000 93.430 ? 132 THR A CG2 1 
ATOM 1032 O OG1 ? THR A 1 132 ?  -2.664 -17.246   0.522 1.000 93.430 ? 132 THR A OG1 1 
ATOM 1033 N N   ? ASP A 1 133 ?  -5.577 -16.810   1.294 1.000 94.560 ? 133 ASP A N   1 
ATOM 1034 C CA  ? ASP A 1 133 ?  -6.156 -16.211   2.492 1.000 94.560 ? 133 ASP A CA  1 
ATOM 1035 C C   ? ASP A 1 133 ?  -5.089 -15.978   3.560 1.000 94.560 ? 133 ASP A C   1 
ATOM 1036 C CB  ? ASP A 1 133 ?  -7.272 -17.096   3.050 1.000 94.560 ? 133 ASP A CB  1 
ATOM 1037 O O   ? ASP A 1 133 ?  -5.352 -15.336   4.578 1.000 94.560 ? 133 ASP A O   1 
ATOM 1038 C CG  ? ASP A 1 133 ?  -8.492 -17.152   2.146 1.000 94.560 ? 133 ASP A CG  1 
ATOM 1039 O OD1 ? ASP A 1 133 ?  -8.928 -16.094   1.644 1.000 94.560 ? 133 ASP A OD1 1 
ATOM 1040 O OD2 ? ASP A 1 133 ?  -9.022 -18.264   1.936 1.000 94.560 ? 133 ASP A OD2 1 
ATOM 1041 N N   ? ARG A 1 134 ?  -3.919 -16.514   3.245 1.000 96.460 ? 134 ARG A N   1 
ATOM 1042 C CA  ? ARG A 1 134 ?  -2.806 -16.324   4.169 1.000 96.460 ? 134 ARG A CA  1 
ATOM 1043 C C   ? ARG A 1 134 ?  -1.861 -15.235   3.671 1.000 96.460 ? 134 ARG A C   1 
ATOM 1044 C CB  ? ARG A 1 134 ?  -2.040 -17.634   4.365 1.000 96.460 ? 134 ARG A CB  1 
ATOM 1045 O O   ? ARG A 1 134 ?  -1.497 -15.213   2.493 1.000 96.460 ? 134 ARG A O   1 
ATOM 1046 C CG  ? ARG A 1 134 ?  -2.892 -18.770   4.908 1.000 96.460 ? 134 ARG A CG  1 
ATOM 1047 C CD  ? ARG A 1 134 ?  -3.201 -18.587   6.387 1.000 96.460 ? 134 ARG A CD  1 
ATOM 1048 N NE  ? ARG A 1 134 ?  -3.867 -19.759   6.948 1.000 96.460 ? 134 ARG A NE  1 
ATOM 1049 N NH1 ? ARG A 1 134 ?  -4.126 -18.858   9.059 1.000 96.460 ? 134 ARG A NH1 1 
ATOM 1050 N NH2 ? ARG A 1 134 ?  -4.885 -20.974   8.609 1.000 96.460 ? 134 ARG A NH2 1 
ATOM 1051 C CZ  ? ARG A 1 134 ?  -4.291 -19.861   8.204 1.000 96.460 ? 134 ARG A CZ  1 
ATOM 1052 N N   ? LEU A 1 135 ?  -1.517 -14.319   4.614 1.000 97.550 ? 135 LEU A N   1 
ATOM 1053 C CA  ? LEU A 1 135 ?  -0.620 -13.217   4.282 1.000 97.550 ? 135 LEU A CA  1 
ATOM 1054 C C   ? LEU A 1 135 ?   0.736 -13.741   3.819 1.000 97.550 ? 135 LEU A C   1 
ATOM 1055 C CB  ? LEU A 1 135 ?  -0.439 -12.291   5.487 1.000 97.550 ? 135 LEU A CB  1 
ATOM 1056 O O   ? LEU A 1 135 ?   1.335 -14.592   4.480 1.000 97.550 ? 135 LEU A O   1 
ATOM 1057 C CG  ? LEU A 1 135 ?   0.319 -10.987   5.233 1.000 97.550 ? 135 LEU A CG  1 
ATOM 1058 C CD1 ? LEU A 1 135 ?  -0.455 -10.106   4.259 1.000 97.550 ? 135 LEU A CD1 1 
ATOM 1059 C CD2 ? LEU A 1 135 ?   0.572 -10.251   6.544 1.000 97.550 ? 135 LEU A CD2 1 
ATOM 1060 N N   ? ARG A 1 136 ?   1.109 -13.142   2.684 1.000 97.660 ? 136 ARG A N   1 
ATOM 1061 C CA  ? ARG A 1 136 ?   2.397 -13.528   2.117 1.000 97.660 ? 136 ARG A CA  1 
ATOM 1062 C C   ? ARG A 1 136 ?   3.321 -12.322   1.985 1.000 97.660 ? 136 ARG A C   1 
ATOM 1063 C CB  ? ARG A 1 136 ?   2.206 -14.194   0.753 1.000 97.660 ? 136 ARG A CB  1 
ATOM 1064 O O   ? ARG A 1 136 ?   2.856 -11.183   1.904 1.000 97.660 ? 136 ARG A O   1 
ATOM 1065 C CG  ? ARG A 1 136 ?   1.368 -15.462   0.798 1.000 97.660 ? 136 ARG A CG  1 
ATOM 1066 C CD  ? ARG A 1 136 ?   1.435 -16.229  -0.515 1.000 97.660 ? 136 ARG A CD  1 
ATOM 1067 N NE  ? ARG A 1 136 ?   2.721 -16.899  -0.683 1.000 97.660 ? 136 ARG A NE  1 
ATOM 1068 N NH1 ? ARG A 1 136 ?   1.870 -19.036  -0.461 1.000 97.660 ? 136 ARG A NH1 1 
ATOM 1069 N NH2 ? ARG A 1 136 ?   4.113 -18.721  -0.817 1.000 97.660 ? 136 ARG A NH2 1 
ATOM 1070 C CZ  ? ARG A 1 136 ?   2.899 -18.217  -0.653 1.000 97.660 ? 136 ARG A CZ  1 
ATOM 1071 N N   ? GLU A 1 137 ?   4.653 -12.576   1.900 1.000 97.040 ? 137 GLU A N   1 
ATOM 1072 C CA  ? GLU A 1 137 ?   5.639 -11.506   1.776 1.000 97.040 ? 137 GLU A CA  1 
ATOM 1073 C C   ? GLU A 1 137 ?   6.803 -11.929   0.884 1.000 97.040 ? 137 GLU A C   1 
ATOM 1074 C CB  ? GLU A 1 137 ?   6.157 -11.089   3.155 1.000 97.040 ? 137 GLU A CB  1 
ATOM 1075 O O   ? GLU A 1 137 ?   7.106 -13.119   0.773 1.000 97.040 ? 137 GLU A O   1 
ATOM 1076 C CG  ? GLU A 1 137 ?   6.993 -12.156   3.846 1.000 97.040 ? 137 GLU A CG  1 
ATOM 1077 C CD  ? GLU A 1 137 ?   7.501 -11.727   5.213 1.000 97.040 ? 137 GLU A CD  1 
ATOM 1078 O OE1 ? GLU A 1 137 ?   8.151 -12.545   5.904 1.000 97.040 ? 137 GLU A OE1 1 
ATOM 1079 O OE2 ? GLU A 1 137 ?   7.247 -10.564   5.598 1.000 97.040 ? 137 GLU A OE2 1 
ATOM 1080 N N   ? ALA A 1 138 ?   7.405 -10.957   0.267 1.000 96.040 ? 138 ALA A N   1 
ATOM 1081 C CA  ? ALA A 1 138 ?   8.589 -11.170  -0.561 1.000 96.040 ? 138 ALA A CA  1 
ATOM 1082 C C   ? ALA A 1 138 ?   9.586 -10.027  -0.397 1.000 96.040 ? 138 ALA A C   1 
ATOM 1083 C CB  ? ALA A 1 138 ?   8.193 -11.321  -2.027 1.000 96.040 ? 138 ALA A CB  1 
ATOM 1084 O O   ? ALA A 1 138 ?   9.193  -8.877  -0.187 1.000 96.040 ? 138 ALA A O   1 
ATOM 1085 N N   ? GLU A 1 139 ?  10.840 -10.413  -0.433 1.000 95.580 ? 139 GLU A N   1 
ATOM 1086 C CA  ? GLU A 1 139 ?  11.907  -9.417  -0.416 1.000 95.580 ? 139 GLU A CA  1 
ATOM 1087 C C   ? GLU A 1 139 ?  12.148  -8.842  -1.809 1.000 95.580 ? 139 GLU A C   1 
ATOM 1088 C CB  ? GLU A 1 139 ?  13.201 -10.024   0.133 1.000 95.580 ? 139 GLU A CB  1 
ATOM 1089 O O   ? GLU A 1 139 ?  12.140  -9.576  -2.799 1.000 95.580 ? 139 GLU A O   1 
ATOM 1090 C CG  ? GLU A 1 139 ?  13.130 -10.392   1.608 1.000 95.580 ? 139 GLU A CG  1 
ATOM 1091 C CD  ? GLU A 1 139 ?  14.446 -10.918   2.159 1.000 95.580 ? 139 GLU A CD  1 
ATOM 1092 O OE1 ? GLU A 1 139 ?  14.987 -10.316   3.114 1.000 95.580 ? 139 GLU A OE1 1 
ATOM 1093 O OE2 ? GLU A 1 139 ?  14.940 -11.939   1.631 1.000 95.580 ? 139 GLU A OE2 1 
ATOM 1094 N N   ? THR A 1 140 ?  12.337  -7.538  -1.818 1.000 95.520 ? 140 THR A N   1 
ATOM 1095 C CA  ? THR A 1 140 ?  12.621  -6.851  -3.073 1.000 95.520 ? 140 THR A CA  1 
ATOM 1096 C C   ? THR A 1 140 ?  13.690  -5.781  -2.874 1.000 95.520 ? 140 THR A C   1 
ATOM 1097 C CB  ? THR A 1 140 ?  11.350  -6.209  -3.659 1.000 95.520 ? 140 THR A CB  1 
ATOM 1098 O O   ? THR A 1 140 ?  14.077  -5.485  -1.742 1.000 95.520 ? 140 THR A O   1 
ATOM 1099 C CG2 ? THR A 1 140 ?  10.670  -5.305  -2.636 1.000 95.520 ? 140 THR A CG2 1 
ATOM 1100 O OG1 ? THR A 1 140 ?  11.702  -5.431  -4.809 1.000 95.520 ? 140 THR A OG1 1 
ATOM 1101 N N   ? VAL A 1 141 ?  14.173  -5.237  -4.034 1.000 96.110 ? 141 VAL A N   1 
ATOM 1102 C CA  ? VAL A 1 141 ?  15.170  -4.172  -3.977 1.000 96.110 ? 141 VAL A CA  1 
ATOM 1103 C C   ? VAL A 1 141 ?  14.749  -3.022  -4.890 1.000 96.110 ? 141 VAL A C   1 
ATOM 1104 C CB  ? VAL A 1 141 ?  16.571  -4.684  -4.377 1.000 96.110 ? 141 VAL A CB  1 
ATOM 1105 O O   ? VAL A 1 141 ?  14.134  -3.244  -5.935 1.000 96.110 ? 141 VAL A O   1 
ATOM 1106 C CG1 ? VAL A 1 141 ?  17.090  -5.692  -3.353 1.000 96.110 ? 141 VAL A CG1 1 
ATOM 1107 C CG2 ? VAL A 1 141 ?  16.534  -5.307  -5.772 1.000 96.110 ? 141 VAL A CG2 1 
ATOM 1108 N N   ? ILE A 1 142 ?  15.093  -1.799  -4.466 1.000 96.840 ? 142 ILE A N   1 
ATOM 1109 C CA  ? ILE A 1 142 ?  14.776  -0.613  -5.254 1.000 96.840 ? 142 ILE A CA  1 
ATOM 1110 C C   ? ILE A 1 142 ?  15.685  -0.549  -6.479 1.000 96.840 ? 142 ILE A C   1 
ATOM 1111 C CB  ? ILE A 1 142 ?  14.914   0.677  -4.415 1.000 96.840 ? 142 ILE A CB  1 
ATOM 1112 O O   ? ILE A 1 142 ?  16.902  -0.719  -6.366 1.000 96.840 ? 142 ILE A O   1 
ATOM 1113 C CG1 ? ILE A 1 142 ?  13.860   0.706  -3.302 1.000 96.840 ? 142 ILE A CG1 1 
ATOM 1114 C CG2 ? ILE A 1 142 ?  14.803   1.916  -5.307 1.000 96.840 ? 142 ILE A CG2 1 
ATOM 1115 C CD1 ? ILE A 1 142 ?  13.908   1.958  -2.437 1.000 96.840 ? 142 ILE A CD1 1 
ATOM 1116 N N   ? VAL A 1 143 ?  15.004  -0.278  -7.583 1.000 95.080 ? 143 VAL A N   1 
ATOM 1117 C CA  ? VAL A 1 143 ?  15.698  -0.162  -8.861 1.000 95.080 ? 143 VAL A CA  1 
ATOM 1118 C C   ? VAL A 1 143 ?  15.942   1.311  -9.185 1.000 95.080 ? 143 VAL A C   1 
ATOM 1119 C CB  ? VAL A 1 143 ?  14.903  -0.833 -10.003 1.000 95.080 ? 143 VAL A CB  1 
ATOM 1120 O O   ? VAL A 1 143 ?  15.117   2.169  -8.861 1.000 95.080 ? 143 VAL A O   1 
ATOM 1121 C CG1 ? VAL A 1 143 ?  15.638  -0.684 -11.334 1.000 95.080 ? 143 VAL A CG1 1 
ATOM 1122 C CG2 ? VAL A 1 143 ?  14.659  -2.308  -9.687 1.000 95.080 ? 143 VAL A CG2 1 
ATOM 1123 N N   ? ASN A 1 144 ?  17.099   1.545  -9.844 1.000 94.100 ? 144 ASN A N   1 
ATOM 1124 C CA  ? ASN A 1 144 ?  17.395   2.924 -10.218 1.000 94.100 ? 144 ASN A CA  1 
ATOM 1125 C C   ? ASN A 1 144 ?  16.398   3.453 -11.245 1.000 94.100 ? 144 ASN A C   1 
ATOM 1126 C CB  ? ASN A 1 144 ?  18.823   3.039 -10.756 1.000 94.100 ? 144 ASN A CB  1 
ATOM 1127 O O   ? ASN A 1 144 ?  15.937   2.706 -12.110 1.000 94.100 ? 144 ASN A O   1 
ATOM 1128 C CG  ? ASN A 1 144 ?  18.870   3.546 -12.184 1.000 94.100 ? 144 ASN A CG  1 
ATOM 1129 N ND2 ? ASN A 1 144 ?  20.010   4.099 -12.580 1.000 94.100 ? 144 ASN A ND2 1 
ATOM 1130 O OD1 ? ASN A 1 144 ?  17.889   3.443 -12.925 1.000 94.100 ? 144 ASN A OD1 1 
ATOM 1131 N N   ? ASN A 1 145 ?  16.090   4.765 -11.241 1.000 95.010 ? 145 ASN A N   1 
ATOM 1132 C CA  ? ASN A 1 145 ?  15.036   5.420 -12.009 1.000 95.010 ? 145 ASN A CA  1 
ATOM 1133 C C   ? ASN A 1 145 ?  15.279   5.299 -13.510 1.000 95.010 ? 145 ASN A C   1 
ATOM 1134 C CB  ? ASN A 1 145 ?  14.914   6.891 -11.607 1.000 95.010 ? 145 ASN A CB  1 
ATOM 1135 O O   ? ASN A 1 145 ?  14.335   5.143 -14.286 1.000 95.010 ? 145 ASN A O   1 
ATOM 1136 C CG  ? ASN A 1 145 ?  14.274   7.073 -10.245 1.000 95.010 ? 145 ASN A CG  1 
ATOM 1137 N ND2 ? ASN A 1 145 ?  14.635   8.152  -9.560 1.000 95.010 ? 145 ASN A ND2 1 
ATOM 1138 O OD1 ? ASN A 1 145 ?  13.464   6.251  -9.811 1.000 95.010 ? 145 ASN A OD1 1 
ATOM 1139 N N   ? ALA A 1 146 ?  16.574   5.373 -13.922 1.000 94.920 ? 146 ALA A N   1 
ATOM 1140 C CA  ? ALA A 1 146 ?  16.922   5.313 -15.339 1.000 94.920 ? 146 ALA A CA  1 
ATOM 1141 C C   ? ALA A 1 146 ?  16.462   3.997 -15.961 1.000 94.920 ? 146 ALA A C   1 
ATOM 1142 C CB  ? ALA A 1 146 ?  18.427   5.489 -15.525 1.000 94.920 ? 146 ALA A CB  1 
ATOM 1143 O O   ? ALA A 1 146 ?  15.929   3.982 -17.073 1.000 94.920 ? 146 ALA A O   1 
ATOM 1144 N N   ? GLU A 1 147 ?  16.699   3.015 -15.205 1.000 94.130 ? 147 GLU A N   1 
ATOM 1145 C CA  ? GLU A 1 147 ?  16.279   1.698 -15.673 1.000 94.130 ? 147 GLU A CA  1 
ATOM 1146 C C   ? GLU A 1 147 ?  14.759   1.609 -15.779 1.000 94.130 ? 147 GLU A C   1 
ATOM 1147 C CB  ? GLU A 1 147 ?  16.806   0.602 -14.743 1.000 94.130 ? 147 GLU A CB  1 
ATOM 1148 O O   ? GLU A 1 147 ?  14.230   1.086 -16.762 1.000 94.130 ? 147 GLU A O   1 
ATOM 1149 C CG  ? GLU A 1 147 ?  16.316  -0.794 -15.097 1.000 94.130 ? 147 GLU A CG  1 
ATOM 1150 C CD  ? GLU A 1 147 ?  16.902  -1.324 -16.396 1.000 94.130 ? 147 GLU A CD  1 
ATOM 1151 O OE1 ? GLU A 1 147 ?  16.442  -2.382 -16.883 1.000 94.130 ? 147 GLU A OE1 1 
ATOM 1152 O OE2 ? GLU A 1 147 ?  17.830  -0.677 -16.931 1.000 94.130 ? 147 GLU A OE2 1 
ATOM 1153 N N   ? CYS A 1 148 ?  14.017   2.106 -14.842 1.000 94.670 ? 148 CYS A N   1 
ATOM 1154 C CA  ? CYS A 1 148 ?  12.559   2.083 -14.833 1.000 94.670 ? 148 CYS A CA  1 
ATOM 1155 C C   ? CYS A 1 148 ?  11.993   2.952 -15.950 1.000 94.670 ? 148 CYS A C   1 
ATOM 1156 C CB  ? CYS A 1 148 ?  12.024   2.561 -13.483 1.000 94.670 ? 148 CYS A CB  1 
ATOM 1157 O O   ? CYS A 1 148 ?  11.020   2.573 -16.604 1.000 94.670 ? 148 CYS A O   1 
ATOM 1158 S SG  ? CYS A 1 148 ?  12.189   1.340 -12.162 1.000 94.670 ? 148 CYS A SG  1 
ATOM 1159 N N   ? GLU A 1 149 ?  12.609   3.956 -16.263 1.000 95.490 ? 149 GLU A N   1 
ATOM 1160 C CA  ? GLU A 1 149 ?  12.192   4.839 -17.348 1.000 95.490 ? 149 GLU A CA  1 
ATOM 1161 C C   ? GLU A 1 149 ?  12.344   4.156 -18.704 1.000 95.490 ? 149 GLU A C   1 
ATOM 1162 C CB  ? GLU A 1 149 ?  12.997   6.141 -17.321 1.000 95.490 ? 149 GLU A CB  1 
ATOM 1163 O O   ? GLU A 1 149 ?  11.541   4.381 -19.612 1.000 95.490 ? 149 GLU A O   1 
ATOM 1164 C CG  ? GLU A 1 149 ?  12.594   7.090 -16.202 1.000 95.490 ? 149 GLU A CG  1 
ATOM 1165 C CD  ? GLU A 1 149 ?  13.475   8.327 -16.118 1.000 95.490 ? 149 GLU A CD  1 
ATOM 1166 O OE1 ? GLU A 1 149 ?  13.125   9.271 -15.374 1.000 95.490 ? 149 GLU A OE1 1 
ATOM 1167 O OE2 ? GLU A 1 149 ?  14.523   8.351 -16.801 1.000 95.490 ? 149 GLU A OE2 1 
ATOM 1168 N N   ? ARG A 1 150 ?  13.382   3.281 -18.782 1.000 95.180 ? 150 ARG A N   1 
ATOM 1169 C CA  ? ARG A 1 150 ?  13.626   2.541 -20.015 1.000 95.180 ? 150 ARG A CA  1 
ATOM 1170 C C   ? ARG A 1 150 ?  12.566   1.464 -20.226 1.000 95.180 ? 150 ARG A C   1 
ATOM 1171 C CB  ? ARG A 1 150 ?  15.019   1.908 -19.996 1.000 95.180 ? 150 ARG A CB  1 
ATOM 1172 O O   ? ARG A 1 150 ?  12.198   1.163 -21.363 1.000 95.180 ? 150 ARG A O   1 
ATOM 1173 C CG  ? ARG A 1 150 ?  16.150   2.900 -20.218 1.000 95.180 ? 150 ARG A CG  1 
ATOM 1174 C CD  ? ARG A 1 150 ?  17.488   2.198 -20.401 1.000 95.180 ? 150 ARG A CD  1 
ATOM 1175 N NE  ? ARG A 1 150 ?  17.904   1.505 -19.185 1.000 95.180 ? 150 ARG A NE  1 
ATOM 1176 N NH1 ? ARG A 1 150 ?  18.006  -0.585 -20.164 1.000 95.180 ? 150 ARG A NH1 1 
ATOM 1177 N NH2 ? ARG A 1 150 ?  18.514  -0.328 -17.943 1.000 95.180 ? 150 ARG A NH2 1 
ATOM 1178 C CZ  ? ARG A 1 150 ?  18.140   0.199 -19.100 1.000 95.180 ? 150 ARG A CZ  1 
ATOM 1179 N N   ? ARG A 1 151 ?  11.968   1.006 -19.131 1.000 93.760 ? 151 ARG A N   1 
ATOM 1180 C CA  ? ARG A 1 151 ?  11.093  -0.159 -19.198 1.000 93.760 ? 151 ARG A CA  1 
ATOM 1181 C C   ? ARG A 1 151 ?   9.626   0.259 -19.236 1.000 93.760 ? 151 ARG A C   1 
ATOM 1182 C CB  ? ARG A 1 151 ?  11.342  -1.089 -18.009 1.000 93.760 ? 151 ARG A CB  1 
ATOM 1183 O O   ? ARG A 1 151 ?   8.785  -0.457 -19.783 1.000 93.760 ? 151 ARG A O   1 
ATOM 1184 C CG  ? ARG A 1 151 ?  12.771  -1.599 -17.914 1.000 93.760 ? 151 ARG A CG  1 
ATOM 1185 C CD  ? ARG A 1 151 ?  13.038  -2.718 -18.911 1.000 93.760 ? 151 ARG A CD  1 
ATOM 1186 N NE  ? ARG A 1 151 ?  14.360  -3.308 -18.718 1.000 93.760 ? 151 ARG A NE  1 
ATOM 1187 N NH1 ? ARG A 1 151 ?  13.647  -5.493 -18.955 1.000 93.760 ? 151 ARG A NH1 1 
ATOM 1188 N NH2 ? ARG A 1 151 ?  15.859  -5.040 -18.556 1.000 93.760 ? 151 ARG A NH2 1 
ATOM 1189 C CZ  ? ARG A 1 151 ?  14.619  -4.612 -18.744 1.000 93.760 ? 151 ARG A CZ  1 
ATOM 1190 N N   ? TRP A 1 152 ?   9.399   1.427 -18.542 1.000 94.260 ? 152 TRP A N   1 
ATOM 1191 C CA  ? TRP A 1 152 ?   8.032   1.932 -18.486 1.000 94.260 ? 152 TRP A CA  1 
ATOM 1192 C C   ? TRP A 1 152 ?   7.933   3.308 -19.137 1.000 94.260 ? 152 TRP A C   1 
ATOM 1193 C CB  ? TRP A 1 152 ?   7.542   2.002 -17.037 1.000 94.260 ? 152 TRP A CB  1 
ATOM 1194 O O   ? TRP A 1 152 ?   8.626   4.244 -18.732 1.000 94.260 ? 152 TRP A O   1 
ATOM 1195 C CG  ? TRP A 1 152 ?   7.382   0.663 -16.383 1.000 94.260 ? 152 TRP A CG  1 
ATOM 1196 C CD1 ? TRP A 1 152 ?   8.202   0.101 -15.444 1.000 94.260 ? 152 TRP A CD1 1 
ATOM 1197 C CD2 ? TRP A 1 152 ?   6.338  -0.285 -16.623 1.000 94.260 ? 152 TRP A CD2 1 
ATOM 1198 C CE2 ? TRP A 1 152 ?   6.587  -1.401 -15.794 1.000 94.260 ? 152 TRP A CE2 1 
ATOM 1199 C CE3 ? TRP A 1 152 ?   5.213  -0.299 -17.459 1.000 94.260 ? 152 TRP A CE3 1 
ATOM 1200 N NE1 ? TRP A 1 152 ?   7.729  -1.140 -15.086 1.000 94.260 ? 152 TRP A NE1 1 
ATOM 1201 C CH2 ? TRP A 1 152 ?   4.659  -2.509 -16.605 1.000 94.260 ? 152 TRP A CH2 1 
ATOM 1202 C CZ2 ? TRP A 1 152 ?   5.752  -2.521 -15.777 1.000 94.260 ? 152 TRP A CZ2 1 
ATOM 1203 C CZ3 ? TRP A 1 152 ?   4.383  -1.415 -17.441 1.000 94.260 ? 152 TRP A CZ3 1 
ATOM 1204 N N   ? GLU A 1 153 ?   7.004   3.433 -20.153 1.000 91.080 ? 153 GLU A N   1 
ATOM 1205 C CA  ? GLU A 1 153 ?   6.806   4.692 -20.864 1.000 91.080 ? 153 GLU A CA  1 
ATOM 1206 C C   ? GLU A 1 153 ?   6.121   5.726 -19.976 1.000 91.080 ? 153 GLU A C   1 
ATOM 1207 C CB  ? GLU A 1 153 ?   5.988   4.468 -22.138 1.000 91.080 ? 153 GLU A CB  1 
ATOM 1208 O O   ? GLU A 1 153 ?   6.481   6.905 -19.994 1.000 91.080 ? 153 GLU A O   1 
ATOM 1209 C CG  ? GLU A 1 153 ?   6.759   3.772 -23.250 1.000 91.080 ? 153 GLU A CG  1 
ATOM 1210 C CD  ? GLU A 1 153 ?   5.937   3.566 -24.513 1.000 91.080 ? 153 GLU A CD  1 
ATOM 1211 O OE1 ? GLU A 1 153 ?   6.445   2.944 -25.473 1.000 91.080 ? 153 GLU A OE1 1 
ATOM 1212 O OE2 ? GLU A 1 153 ?   4.776   4.032 -24.542 1.000 91.080 ? 153 GLU A OE2 1 
ATOM 1213 N N   ? SER A 1 154 ?   5.261   5.409 -19.012 1.000 90.530 ? 154 SER A N   1 
ATOM 1214 C CA  ? SER A 1 154 ?   4.448   6.292 -18.183 1.000 90.530 ? 154 SER A CA  1 
ATOM 1215 C C   ? SER A 1 154 ?   5.086   6.509 -16.815 1.000 90.530 ? 154 SER A C   1 
ATOM 1216 C CB  ? SER A 1 154 ?   3.039   5.721 -18.012 1.000 90.530 ? 154 SER A CB  1 
ATOM 1217 O O   ? SER A 1 154 ?   4.492   7.141 -15.940 1.000 90.530 ? 154 SER A O   1 
ATOM 1218 O OG  ? SER A 1 154 ?   3.085   4.443 -17.401 1.000 90.530 ? 154 SER A OG  1 
ATOM 1219 N N   ? TYR A 1 155 ?   6.372   6.011 -16.631 1.000 94.940 ? 155 TYR A N   1 
ATOM 1220 C CA  ? TYR A 1 155 ?   7.074   6.099 -15.355 1.000 94.940 ? 155 TYR A CA  1 
ATOM 1221 C C   ? TYR A 1 155 ?   7.587   7.513 -15.111 1.000 94.940 ? 155 TYR A C   1 
ATOM 1222 C CB  ? TYR A 1 155 ?   8.241   5.107 -15.314 1.000 94.940 ? 155 TYR A CB  1 
ATOM 1223 O O   ? TYR A 1 155 ?   8.244   8.100 -15.974 1.000 94.940 ? 155 TYR A O   1 
ATOM 1224 C CG  ? TYR A 1 155 ?   8.964   5.076 -13.990 1.000 94.940 ? 155 TYR A CG  1 
ATOM 1225 C CD1 ? TYR A 1 155 ?  10.098   5.856 -13.774 1.000 94.940 ? 155 TYR A CD1 1 
ATOM 1226 C CD2 ? TYR A 1 155 ?   8.517   4.265 -12.952 1.000 94.940 ? 155 TYR A CD2 1 
ATOM 1227 C CE1 ? TYR A 1 155 ?  10.769   5.829 -12.556 1.000 94.940 ? 155 TYR A CE1 1 
ATOM 1228 C CE2 ? TYR A 1 155 ?   9.180   4.230 -11.729 1.000 94.940 ? 155 TYR A CE2 1 
ATOM 1229 O OH  ? TYR A 1 155 ?  10.964   4.984 -10.334 1.000 94.940 ? 155 TYR A OH  1 
ATOM 1230 C CZ  ? TYR A 1 155 ?  10.303   5.015 -11.541 1.000 94.940 ? 155 TYR A CZ  1 
ATOM 1231 N N   ? VAL A 1 156 ?   7.260   8.033 -13.895 1.000 95.770 ? 156 VAL A N   1 
ATOM 1232 C CA  ? VAL A 1 156 ?   7.754   9.333 -13.453 1.000 95.770 ? 156 VAL A CA  1 
ATOM 1233 C C   ? VAL A 1 156 ?   8.576   9.167 -12.177 1.000 95.770 ? 156 VAL A C   1 
ATOM 1234 C CB  ? VAL A 1 156 ?   6.597  10.330 -13.216 1.000 95.770 ? 156 VAL A CB  1 
ATOM 1235 O O   ? VAL A 1 156 ?   8.024   8.905 -11.105 1.000 95.770 ? 156 VAL A O   1 
ATOM 1236 C CG1 ? VAL A 1 156 ?   7.140  11.710 -12.848 1.000 95.770 ? 156 VAL A CG1 1 
ATOM 1237 C CG2 ? VAL A 1 156 ?   5.706  10.416 -14.453 1.000 95.770 ? 156 VAL A CG2 1 
ATOM 1238 N N   ? ALA A 1 157 ?   9.906   9.461 -12.347 1.000 94.780 ? 157 ALA A N   1 
ATOM 1239 C CA  ? ALA A 1 157 ?  10.869   9.143 -11.296 1.000 94.780 ? 157 ALA A CA  1 
ATOM 1240 C C   ? ALA A 1 157 ?  10.549   9.900 -10.010 1.000 94.780 ? 157 ALA A C   1 
ATOM 1241 C CB  ? ALA A 1 157 ?  12.288   9.463 -11.759 1.000 94.780 ? 157 ALA A CB  1 
ATOM 1242 O O   ? ALA A 1 157 ?  10.750   9.380  -8.910 1.000 94.780 ? 157 ALA A O   1 
ATOM 1243 N N   ? SER A 1 158 ?  10.007  11.105 -10.177 1.000 95.380 ? 158 SER A N   1 
ATOM 1244 C CA  ? SER A 1 158 ?   9.731  11.931  -9.006 1.000 95.380 ? 158 SER A CA  1 
ATOM 1245 C C   ? SER A 1 158 ?   8.503  11.430  -8.253 1.000 95.380 ? 158 SER A C   1 
ATOM 1246 C CB  ? SER A 1 158 ?   9.528  13.390  -9.415 1.000 95.380 ? 158 SER A CB  1 
ATOM 1247 O O   ? SER A 1 158 ?   8.274  11.813  -7.104 1.000 95.380 ? 158 SER A O   1 
ATOM 1248 O OG  ? SER A 1 158 ?   8.403  13.522 -10.267 1.000 95.380 ? 158 SER A OG  1 
ATOM 1249 N N   ? LYS A 1 159 ?   7.733  10.543  -8.816 1.000 96.380 ? 159 LYS A N   1 
ATOM 1250 C CA  ? LYS A 1 159 ?   6.445  10.168  -8.241 1.000 96.380 ? 159 LYS A CA  1 
ATOM 1251 C C   ? LYS A 1 159 ?   6.354   8.659  -8.032 1.000 96.380 ? 159 LYS A C   1 
ATOM 1252 C CB  ? LYS A 1 159 ?   5.298  10.643  -9.134 1.000 96.380 ? 159 LYS A CB  1 
ATOM 1253 O O   ? LYS A 1 159 ?   5.455   8.175  -7.341 1.000 96.380 ? 159 LYS A O   1 
ATOM 1254 C CG  ? LYS A 1 159 ?   5.204  12.156  -9.268 1.000 96.380 ? 159 LYS A CG  1 
ATOM 1255 C CD  ? LYS A 1 159 ?   4.051  12.567 -10.175 1.000 96.380 ? 159 LYS A CD  1 
ATOM 1256 C CE  ? LYS A 1 159 ?   3.904  14.081 -10.242 1.000 96.380 ? 159 LYS A CE  1 
ATOM 1257 N NZ  ? LYS A 1 159 ?   2.850  14.492 -11.218 1.000 96.380 ? 159 LYS A NZ  1 
ATOM 1258 N N   ? MET A 1 160 ?   7.343   7.931  -8.555 1.000 97.250 ? 160 MET A N   1 
ATOM 1259 C CA  ? MET A 1 160 ?   7.197   6.479  -8.515 1.000 97.250 ? 160 MET A CA  1 
ATOM 1260 C C   ? MET A 1 160 ?   8.523   5.809  -8.170 1.000 97.250 ? 160 MET A C   1 
ATOM 1261 C CB  ? MET A 1 160 ?   6.678   5.953  -9.854 1.000 97.250 ? 160 MET A CB  1 
ATOM 1262 O O   ? MET A 1 160 ?   9.589   6.399  -8.356 1.000 97.250 ? 160 MET A O   1 
ATOM 1263 C CG  ? MET A 1 160 ?   5.316   6.504 -10.242 1.000 97.250 ? 160 MET A CG  1 
ATOM 1264 S SD  ? MET A 1 160 ?   4.793   5.970 -11.918 1.000 97.250 ? 160 MET A SD  1 
ATOM 1265 C CE  ? MET A 1 160 ?   3.210   6.846 -12.054 1.000 97.250 ? 160 MET A CE  1 
ATOM 1266 N N   ? ILE A 1 161 ?   8.407   4.528  -7.644 1.000 97.120 ? 161 ILE A N   1 
ATOM 1267 C CA  ? ILE A 1 161 ?   9.555   3.688  -7.318 1.000 97.120 ? 161 ILE A CA  1 
ATOM 1268 C C   ? ILE A 1 161 ?   9.371   2.303  -7.934 1.000 97.120 ? 161 ILE A C   1 
ATOM 1269 C CB  ? ILE A 1 161 ?   9.756   3.573  -5.791 1.000 97.120 ? 161 ILE A CB  1 
ATOM 1270 O O   ? ILE A 1 161 ?   8.268   1.751  -7.919 1.000 97.120 ? 161 ILE A O   1 
ATOM 1271 C CG1 ? ILE A 1 161 ?   9.901   4.966  -5.165 1.000 97.120 ? 161 ILE A CG1 1 
ATOM 1272 C CG2 ? ILE A 1 161 ?  10.973   2.700  -5.470 1.000 97.120 ? 161 ILE A CG2 1 
ATOM 1273 C CD1 ? ILE A 1 161 ?   9.890   4.964  -3.643 1.000 97.120 ? 161 ILE A CD1 1 
ATOM 1274 N N   ? CYS A 1 162 ?  10.488   1.746  -8.514 1.000 96.050 ? 162 CYS A N   1 
ATOM 1275 C CA  ? CYS A 1 162 ?  10.496   0.407  -9.093 1.000 96.050 ? 162 CYS A CA  1 
ATOM 1276 C C   ? CYS A 1 162 ?  11.265  -0.565  -8.207 1.000 96.050 ? 162 CYS A C   1 
ATOM 1277 C CB  ? CYS A 1 162 ?  11.109   0.432 -10.492 1.000 96.050 ? 162 CYS A CB  1 
ATOM 1278 O O   ? CYS A 1 162 ?  12.288  -0.203  -7.623 1.000 96.050 ? 162 CYS A O   1 
ATOM 1279 S SG  ? CYS A 1 162 ?  10.031   1.155 -11.748 1.000 96.050 ? 162 CYS A SG  1 
ATOM 1280 N N   ? VAL A 1 163 ?  10.731  -1.789  -8.154 1.000 95.960 ? 163 VAL A N   1 
ATOM 1281 C CA  ? VAL A 1 163 ?  11.443  -2.794  -7.372 1.000 95.960 ? 163 VAL A CA  1 
ATOM 1282 C C   ? VAL A 1 163 ?  11.509  -4.105  -8.153 1.000 95.960 ? 163 VAL A C   1 
ATOM 1283 C CB  ? VAL A 1 163 ?  10.772  -3.026  -5.999 1.000 95.960 ? 163 VAL A CB  1 
ATOM 1284 O O   ? VAL A 1 163 ?  10.644  -4.382  -8.987 1.000 95.960 ? 163 VAL A O   1 
ATOM 1285 C CG1 ? VAL A 1 163 ?  10.740  -1.731  -5.189 1.000 95.960 ? 163 VAL A CG1 1 
ATOM 1286 C CG2 ? VAL A 1 163 ?   9.361  -3.581  -6.182 1.000 95.960 ? 163 VAL A CG2 1 
ATOM 1287 N N   ? TYR A 1 164 ?  12.587  -4.832  -7.820 1.000 91.390 ? 164 TYR A N   1 
ATOM 1288 C CA  ? TYR A 1 164 ?  12.803  -6.190  -8.307 1.000 91.390 ? 164 TYR A CA  1 
ATOM 1289 C C   ? TYR A 1 164 ?  13.057  -7.150  -7.151 1.000 91.390 ? 164 TYR A C   1 
ATOM 1290 C CB  ? TYR A 1 164 ?  13.980  -6.229  -9.286 1.000 91.390 ? 164 TYR A CB  1 
ATOM 1291 O O   ? TYR A 1 164 ?  13.667  -6.775  -6.147 1.000 91.390 ? 164 TYR A O   1 
ATOM 1292 C CG  ? TYR A 1 164 ?  13.566  -6.152 -10.736 1.000 91.390 ? 164 TYR A CG  1 
ATOM 1293 C CD1 ? TYR A 1 164 ?  12.967  -7.239 -11.369 1.000 91.390 ? 164 TYR A CD1 1 
ATOM 1294 C CD2 ? TYR A 1 164 ?  13.773  -4.992 -11.475 1.000 91.390 ? 164 TYR A CD2 1 
ATOM 1295 C CE1 ? TYR A 1 164 ?  12.586  -7.173 -12.705 1.000 91.390 ? 164 TYR A CE1 1 
ATOM 1296 C CE2 ? TYR A 1 164 ?  13.396  -4.915 -12.812 1.000 91.390 ? 164 TYR A CE2 1 
ATOM 1297 O OH  ? TYR A 1 164 ?  12.428  -5.937 -14.740 1.000 91.390 ? 164 TYR A OH  1 
ATOM 1298 C CZ  ? TYR A 1 164 ?  12.804  -6.008 -13.417 1.000 91.390 ? 164 TYR A CZ  1 
ATOM 1299 N N   ? GLY A 1 165 ?  12.638  -8.358  -7.228 1.000 84.150 ? 165 GLY A N   1 
ATOM 1300 C CA  ? GLY A 1 165 ?  12.979  -9.385  -6.256 1.000 84.150 ? 165 GLY A CA  1 
ATOM 1301 C C   ? GLY A 1 165 ?  12.550 -10.776  -6.684 1.000 84.150 ? 165 GLY A C   1 
ATOM 1302 O O   ? GLY A 1 165 ?  12.120 -10.977  -7.821 1.000 84.150 ? 165 GLY A O   1 
ATOM 1303 N N   ? HIS A 1 166 ?  12.982 -11.762  -5.968 1.000 80.920 ? 166 HIS A N   1 
ATOM 1304 C CA  ? HIS A 1 166 ?  12.645 -13.169  -6.153 1.000 80.920 ? 166 HIS A CA  1 
ATOM 1305 C C   ? HIS A 1 166 ?  11.151 -13.408  -5.959 1.000 80.920 ? 166 HIS A C   1 
ATOM 1306 C CB  ? HIS A 1 166 ?  13.446 -14.044  -5.188 1.000 80.920 ? 166 HIS A CB  1 
ATOM 1307 O O   ? HIS A 1 166 ?  10.688 -14.549  -6.019 1.000 80.920 ? 166 HIS A O   1 
ATOM 1308 C CG  ? HIS A 1 166 ?  13.961 -15.305  -5.806 1.000 80.920 ? 166 HIS A CG  1 
ATOM 1309 C CD2 ? HIS A 1 166 ?  15.177 -15.615  -6.311 1.000 80.920 ? 166 HIS A CD2 1 
ATOM 1310 N ND1 ? HIS A 1 166 ?  13.180 -16.430  -5.960 1.000 80.920 ? 166 HIS A ND1 1 
ATOM 1311 C CE1 ? HIS A 1 166 ?  13.897 -17.381  -6.534 1.000 80.920 ? 166 HIS A CE1 1 
ATOM 1312 N NE2 ? HIS A 1 166 ?  15.113 -16.912  -6.758 1.000 80.920 ? 166 HIS A NE2 1 
ATOM 1313 N N   ? GLY A 1 167 ?  10.375 -12.272  -5.972 1.000 88.820 ? 167 GLY A N   1 
ATOM 1314 C CA  ? GLY A 1 167 ?   8.925 -12.213  -5.871 1.000 88.820 ? 167 GLY A CA  1 
ATOM 1315 C C   ? GLY A 1 167 ?   8.359 -10.846  -6.203 1.000 88.820 ? 167 GLY A C   1 
ATOM 1316 O O   ? GLY A 1 167 ?   9.098  -9.862  -6.272 1.000 88.820 ? 167 GLY A O   1 
ATOM 1317 N N   ? GLY A 1 168 ?   7.010 -10.793  -6.390 1.000 91.810 ? 168 GLY A N   1 
ATOM 1318 C CA  ? GLY A 1 168 ?   6.374  -9.537  -6.756 1.000 91.810 ? 168 GLY A CA  1 
ATOM 1319 C C   ? GLY A 1 168 ?   4.887  -9.513  -6.459 1.000 91.810 ? 168 GLY A C   1 
ATOM 1320 O O   ? GLY A 1 168 ?   4.331 -10.495  -5.962 1.000 91.810 ? 168 GLY A O   1 
ATOM 1321 N N   ? THR A 1 169 ?   4.403  -8.354  -6.686 1.000 94.580 ? 169 THR A N   1 
ATOM 1322 C CA  ? THR A 1 169 ?   2.985  -8.136  -6.418 1.000 94.580 ? 169 THR A CA  1 
ATOM 1323 C C   ? THR A 1 169 ?   2.130  -8.668  -7.564 1.000 94.580 ? 169 THR A C   1 
ATOM 1324 C CB  ? THR A 1 169 ?   2.682  -6.643  -6.197 1.000 94.580 ? 169 THR A CB  1 
ATOM 1325 O O   ? THR A 1 169 ?   2.563  -8.676  -8.718 1.000 94.580 ? 169 THR A O   1 
ATOM 1326 C CG2 ? THR A 1 169 ?   3.472  -6.090  -5.015 1.000 94.580 ? 169 THR A CG2 1 
ATOM 1327 O OG1 ? THR A 1 169 ?   3.033  -5.910  -7.377 1.000 94.580 ? 169 THR A OG1 1 
ATOM 1328 N N   ? CYS A 1 170 ?   1.048  -9.093  -7.229 1.000 94.720 ? 170 CYS A N   1 
ATOM 1329 C CA  ? CYS A 1 170 ?   0.052  -9.540  -8.196 1.000 94.720 ? 170 CYS A CA  1 
ATOM 1330 C C   ? CYS A 1 170 ?  -1.309  -8.918  -7.904 1.000 94.720 ? 170 CYS A C   1 
ATOM 1331 C CB  ? CYS A 1 170 ?  -0.061 -11.064  -8.184 1.000 94.720 ? 170 CYS A CB  1 
ATOM 1332 O O   ? CYS A 1 170 ?  -1.422  -8.033  -7.054 1.000 94.720 ? 170 CYS A O   1 
ATOM 1333 S SG  ? CYS A 1 170 ?  -0.688 -11.760  -9.728 1.000 94.720 ? 170 CYS A SG  1 
ATOM 1334 N N   ? SER A 1 171 ?  -2.367  -9.471  -8.720 1.000 94.540 ? 171 SER A N   1 
ATOM 1335 C CA  ? SER A 1 171 ?  -3.704  -8.913  -8.539 1.000 94.540 ? 171 SER A CA  1 
ATOM 1336 C C   ? SER A 1 171 ?  -4.172  -9.057  -7.094 1.000 94.540 ? 171 SER A C   1 
ATOM 1337 C CB  ? SER A 1 171 ?  -4.701  -9.594  -9.477 1.000 94.540 ? 171 SER A CB  1 
ATOM 1338 O O   ? SER A 1 171 ?  -3.988 -10.109  -6.479 1.000 94.540 ? 171 SER A O   1 
ATOM 1339 O OG  ? SER A 1 171 ?  -4.380  -9.327 -10.831 1.000 94.540 ? 171 SER A OG  1 
ATOM 1340 N N   ? GLY A 1 172 ?  -4.703  -7.877  -6.591 1.000 94.330 ? 172 GLY A N   1 
ATOM 1341 C CA  ? GLY A 1 172 ?  -5.211  -7.904  -5.228 1.000 94.330 ? 172 GLY A CA  1 
ATOM 1342 C C   ? GLY A 1 172 ?  -4.255  -7.289  -4.223 1.000 94.330 ? 172 GLY A C   1 
ATOM 1343 O O   ? GLY A 1 172 ?  -4.663  -6.903  -3.126 1.000 94.330 ? 172 GLY A O   1 
ATOM 1344 N N   ? ASP A 1 173 ?  -3.030  -7.110  -4.601 1.000 95.720 ? 173 ASP A N   1 
ATOM 1345 C CA  ? ASP A 1 173 ?  -2.032  -6.540  -3.700 1.000 95.720 ? 173 ASP A CA  1 
ATOM 1346 C C   ? ASP A 1 173 ?  -1.937  -5.026  -3.873 1.000 95.720 ? 173 ASP A C   1 
ATOM 1347 C CB  ? ASP A 1 173 ?  -0.665  -7.184  -3.937 1.000 95.720 ? 173 ASP A CB  1 
ATOM 1348 O O   ? ASP A 1 173 ?  -1.114  -4.373  -3.228 1.000 95.720 ? 173 ASP A O   1 
ATOM 1349 C CG  ? ASP A 1 173 ?  -0.589  -8.617  -3.439 1.000 95.720 ? 173 ASP A CG  1 
ATOM 1350 O OD1 ? ASP A 1 173 ?  -1.319  -8.971  -2.488 1.000 95.720 ? 173 ASP A OD1 1 
ATOM 1351 O OD2 ? ASP A 1 173 ?   0.210  -9.397  -4.000 1.000 95.720 ? 173 ASP A OD2 1 
ATOM 1352 N N   ? SER A 1 174 ?  -2.688  -4.586  -4.952 1.000 97.100 ? 174 SER A N   1 
ATOM 1353 C CA  ? SER A 1 174 ?  -2.730  -3.136  -5.109 1.000 97.100 ? 174 SER A CA  1 
ATOM 1354 C C   ? SER A 1 174 ?  -3.000  -2.443  -3.778 1.000 97.100 ? 174 SER A C   1 
ATOM 1355 C CB  ? SER A 1 174 ?  -3.799  -2.737  -6.127 1.000 97.100 ? 174 SER A CB  1 
ATOM 1356 O O   ? SER A 1 174 ?  -3.766  -2.947  -2.954 1.000 97.100 ? 174 SER A O   1 
ATOM 1357 O OG  ? SER A 1 174 ?  -3.474  -3.229  -7.416 1.000 97.100 ? 174 SER A OG  1 
ATOM 1358 N N   ? GLY A 1 175 ?  -2.181  -1.333  -3.611 1.000 97.850 ? 175 GLY A N   1 
ATOM 1359 C CA  ? GLY A 1 175 ?  -2.445  -0.573  -2.400 1.000 97.850 ? 175 GLY A CA  1 
ATOM 1360 C C   ? GLY A 1 175 ?  -1.636  -1.050  -1.208 1.000 97.850 ? 175 GLY A C   1 
ATOM 1361 O O   ? GLY A 1 175 ?  -1.503  -0.332  -0.215 1.000 97.850 ? 175 GLY A O   1 
ATOM 1362 N N   ? GLY A 1 176 ?  -1.138  -2.204  -1.286 1.000 97.370 ? 176 GLY A N   1 
ATOM 1363 C CA  ? GLY A 1 176 ?  -0.282  -2.743  -0.241 1.000 97.370 ? 176 GLY A CA  1 
ATOM 1364 C C   ? GLY A 1 176 ?   1.036  -2.003  -0.109 1.000 97.370 ? 176 GLY A C   1 
ATOM 1365 O O   ? GLY A 1 176 ?   1.485  -1.351  -1.054 1.000 97.370 ? 176 GLY A O   1 
ATOM 1366 N N   ? PRO A 1 177 ?   1.779  -2.191   1.047 1.000 97.680 ? 177 PRO A N   1 
ATOM 1367 C CA  ? PRO A 1 177 ?   2.946  -1.370   1.381 1.000 97.680 ? 177 PRO A CA  1 
ATOM 1368 C C   ? PRO A 1 177 ?   4.251  -1.952   0.842 1.000 97.680 ? 177 PRO A C   1 
ATOM 1369 C CB  ? PRO A 1 177 ?   2.943  -1.360   2.912 1.000 97.680 ? 177 PRO A CB  1 
ATOM 1370 O O   ? PRO A 1 177 ?   4.455  -3.167   0.891 1.000 97.680 ? 177 PRO A O   1 
ATOM 1371 C CG  ? PRO A 1 177 ?   2.356  -2.678   3.301 1.000 97.680 ? 177 PRO A CG  1 
ATOM 1372 C CD  ? PRO A 1 177 ?   1.276  -3.028   2.318 1.000 97.680 ? 177 PRO A CD  1 
ATOM 1373 N N   ? LEU A 1 178 ?   5.064  -1.175   0.215 1.000 98.060 ? 178 LEU A N   1 
ATOM 1374 C CA  ? LEU A 1 178 ?   6.496  -1.404   0.059 1.000 98.060 ? 178 LEU A CA  1 
ATOM 1375 C C   ? LEU A 1 178 ?   7.266  -0.873   1.264 1.000 98.060 ? 178 LEU A C   1 
ATOM 1376 C CB  ? LEU A 1 178 ?   7.008  -0.738  -1.221 1.000 98.060 ? 178 LEU A CB  1 
ATOM 1377 O O   ? LEU A 1 178 ?   7.326   0.339   1.483 1.000 98.060 ? 178 LEU A O   1 
ATOM 1378 C CG  ? LEU A 1 178 ?   8.494  -0.922  -1.533 1.000 98.060 ? 178 LEU A CG  1 
ATOM 1379 C CD1 ? LEU A 1 178 ?   8.783  -2.374  -1.902 1.000 98.060 ? 178 LEU A CD1 1 
ATOM 1380 C CD2 ? LEU A 1 178 ?   8.926   0.016  -2.655 1.000 98.060 ? 178 LEU A CD2 1 
ATOM 1381 N N   ? VAL A 1 179 ?   7.881  -1.805   2.020 1.000 97.960 ? 179 VAL A N   1 
ATOM 1382 C CA  ? VAL A 1 179 ?   8.440  -1.442   3.318 1.000 97.960 ? 179 VAL A CA  1 
ATOM 1383 C C   ? VAL A 1 179 ?   9.955  -1.633   3.300 1.000 97.960 ? 179 VAL A C   1 
ATOM 1384 C CB  ? VAL A 1 179 ?   7.812  -2.275   4.459 1.000 97.960 ? 179 VAL A CB  1 
ATOM 1385 O O   ? VAL A 1 179 ?  10.448  -2.707   2.950 1.000 97.960 ? 179 VAL A O   1 
ATOM 1386 C CG1 ? VAL A 1 179 ?   8.445  -1.914   5.802 1.000 97.960 ? 179 VAL A CG1 1 
ATOM 1387 C CG2 ? VAL A 1 179 ?   6.300  -2.063   4.503 1.000 97.960 ? 179 VAL A CG2 1 
ATOM 1388 N N   ? CYS A 1 180 ?  10.673  -0.624   3.618 1.000 97.370 ? 180 CYS A N   1 
ATOM 1389 C CA  ? CYS A 1 180 ?  12.113  -0.653   3.848 1.000 97.370 ? 180 CYS A CA  1 
ATOM 1390 C C   ? CYS A 1 180 ?  12.437  -0.396   5.315 1.000 97.370 ? 180 CYS A C   1 
ATOM 1391 C CB  ? CYS A 1 180 ?  12.818   0.382   2.972 1.000 97.370 ? 180 CYS A CB  1 
ATOM 1392 O O   ? CYS A 1 180 ?  12.221   0.708   5.819 1.000 97.370 ? 180 CYS A O   1 
ATOM 1393 S SG  ? CYS A 1 180 ?  12.450   0.217   1.212 1.000 97.370 ? 180 CYS A SG  1 
ATOM 1394 N N   ? GLY A 1 181 ?  12.899  -1.509   5.997 1.000 94.910 ? 181 GLY A N   1 
ATOM 1395 C CA  ? GLY A 1 181 ?  13.016  -1.398   7.442 1.000 94.910 ? 181 GLY A CA  1 
ATOM 1396 C C   ? GLY A 1 181 ?  11.676  -1.270   8.141 1.000 94.910 ? 181 GLY A C   1 
ATOM 1397 O O   ? GLY A 1 181 ?  10.819  -2.149   8.019 1.000 94.910 ? 181 GLY A O   1 
ATOM 1398 N N   ? ASP A 1 182 ?  11.414  -0.165   8.742 1.000 93.170 ? 182 ASP A N   1 
ATOM 1399 C CA  ? ASP A 1 182 ?  10.165   0.029   9.472 1.000 93.170 ? 182 ASP A CA  1 
ATOM 1400 C C   ? ASP A 1 182 ?   9.348   1.170   8.870 1.000 93.170 ? 182 ASP A C   1 
ATOM 1401 C CB  ? ASP A 1 182 ?  10.445   0.304  10.951 1.000 93.170 ? 182 ASP A CB  1 
ATOM 1402 O O   ? ASP A 1 182 ?   8.500   1.756   9.545 1.000 93.170 ? 182 ASP A O   1 
ATOM 1403 C CG  ? ASP A 1 182 ?  11.291   1.546  11.173 1.000 93.170 ? 182 ASP A CG  1 
ATOM 1404 O OD1 ? ASP A 1 182 ?  11.767   2.144  10.184 1.000 93.170 ? 182 ASP A OD1 1 
ATOM 1405 O OD2 ? ASP A 1 182 ?  11.485   1.927  12.347 1.000 93.170 ? 182 ASP A OD2 1 
ATOM 1406 N N   ? THR A 1 183 ?   9.622   1.428   7.611 1.000 97.110 ? 183 THR A N   1 
ATOM 1407 C CA  ? THR A 1 183 ?   8.993   2.579   6.974 1.000 97.110 ? 183 THR A CA  1 
ATOM 1408 C C   ? THR A 1 183 ?   8.324   2.175   5.663 1.000 97.110 ? 183 THR A C   1 
ATOM 1409 C CB  ? THR A 1 183 ?  10.016   3.699   6.707 1.000 97.110 ? 183 THR A CB  1 
ATOM 1410 O O   ? THR A 1 183 ?   8.879   1.387   4.895 1.000 97.110 ? 183 THR A O   1 
ATOM 1411 C CG2 ? THR A 1 183 ?   9.341   4.933   6.119 1.000 97.110 ? 183 THR A CG2 1 
ATOM 1412 O OG1 ? THR A 1 183 ?  10.654   4.058   7.939 1.000 97.110 ? 183 THR A OG1 1 
ATOM 1413 N N   ? VAL A 1 184 ?   7.129   2.695   5.479 1.000 97.780 ? 184 VAL A N   1 
ATOM 1414 C CA  ? VAL A 1 184 ?   6.450   2.493   4.203 1.000 97.780 ? 184 VAL A CA  1 
ATOM 1415 C C   ? VAL A 1 184 ?   6.918   3.542   3.197 1.000 97.780 ? 184 VAL A C   1 
ATOM 1416 C CB  ? VAL A 1 184 ?   4.914   2.554   4.362 1.000 97.780 ? 184 VAL A CB  1 
ATOM 1417 O O   ? VAL A 1 184 ?   6.723   4.742   3.406 1.000 97.780 ? 184 VAL A O   1 
ATOM 1418 C CG1 ? VAL A 1 184 ?   4.485   3.897   4.950 1.000 97.780 ? 184 VAL A CG1 1 
ATOM 1419 C CG2 ? VAL A 1 184 ?   4.230   2.313   3.018 1.000 97.780 ? 184 VAL A CG2 1 
ATOM 1420 N N   ? VAL A 1 185 ?   7.549   3.102   2.114 1.000 98.260 ? 185 VAL A N   1 
ATOM 1421 C CA  ? VAL A 1 185 ?   8.191   4.030   1.187 1.000 98.260 ? 185 VAL A CA  1 
ATOM 1422 C C   ? VAL A 1 185 ?   7.443   4.030  -0.144 1.000 98.260 ? 185 VAL A C   1 
ATOM 1423 C CB  ? VAL A 1 185 ?   9.677   3.672   0.964 1.000 98.260 ? 185 VAL A CB  1 
ATOM 1424 O O   ? VAL A 1 185 ?   7.650   4.914  -0.979 1.000 98.260 ? 185 VAL A O   1 
ATOM 1425 C CG1 ? VAL A 1 185 ?  10.473   3.840   2.257 1.000 98.260 ? 185 VAL A CG1 1 
ATOM 1426 C CG2 ? VAL A 1 185 ?   9.808   2.245   0.435 1.000 98.260 ? 185 VAL A CG2 1 
ATOM 1427 N N   ? GLY A 1 186 ?   6.505   3.060  -0.317 1.000 98.150 ? 186 GLY A N   1 
ATOM 1428 C CA  ? GLY A 1 186 ?   5.739   2.957  -1.549 1.000 98.150 ? 186 GLY A CA  1 
ATOM 1429 C C   ? GLY A 1 186 ?   4.396   2.277  -1.361 1.000 98.150 ? 186 GLY A C   1 
ATOM 1430 O O   ? GLY A 1 186 ?   4.182   1.577  -0.368 1.000 98.150 ? 186 GLY A O   1 
ATOM 1431 N N   ? ILE A 1 187 ?   3.501   2.457  -2.387 1.000 98.490 ? 187 ILE A N   1 
ATOM 1432 C CA  ? ILE A 1 187 ?   2.200   1.806  -2.495 1.000 98.490 ? 187 ILE A CA  1 
ATOM 1433 C C   ? ILE A 1 187 ?   2.124   1.019  -3.802 1.000 98.490 ? 187 ILE A C   1 
ATOM 1434 C CB  ? ILE A 1 187 ?   1.047   2.833  -2.420 1.000 98.490 ? 187 ILE A CB  1 
ATOM 1435 O O   ? ILE A 1 187 ?   2.388   1.562  -4.877 1.000 98.490 ? 187 ILE A O   1 
ATOM 1436 C CG1 ? ILE A 1 187 ?   1.123   3.626  -1.111 1.000 98.490 ? 187 ILE A CG1 1 
ATOM 1437 C CG2 ? ILE A 1 187 ?  -0.308   2.134  -2.559 1.000 98.490 ? 187 ILE A CG2 1 
ATOM 1438 C CD1 ? ILE A 1 187 ?   0.250   4.873  -1.091 1.000 98.490 ? 187 ILE A CD1 1 
ATOM 1439 N N   ? THR A 1 188 ?   1.844  -0.241  -3.631 1.000 97.780 ? 188 THR A N   1 
ATOM 1440 C CA  ? THR A 1 188 ?   1.736  -1.043  -4.844 1.000 97.780 ? 188 THR A CA  1 
ATOM 1441 C C   ? THR A 1 188 ?   0.751  -0.411  -5.824 1.000 97.780 ? 188 THR A C   1 
ATOM 1442 C CB  ? THR A 1 188 ?   1.294  -2.483  -4.525 1.000 97.780 ? 188 THR A CB  1 
ATOM 1443 O O   ? THR A 1 188 ?  -0.434  -0.266  -5.514 1.000 97.780 ? 188 THR A O   1 
ATOM 1444 C CG2 ? THR A 1 188 ?   1.194  -3.322  -5.794 1.000 97.780 ? 188 THR A CG2 1 
ATOM 1445 O OG1 ? THR A 1 188 ?   2.249  -3.085  -3.641 1.000 97.780 ? 188 THR A OG1 1 
ATOM 1446 N N   ? SER A 1 189 ?   1.234  -0.032  -7.004 1.000 97.220 ? 189 SER A N   1 
ATOM 1447 C CA  ? SER A 1 189 ?   0.428   0.690  -7.983 1.000 97.220 ? 189 SER A CA  1 
ATOM 1448 C C   ? SER A 1 189 ?   0.159  -0.166  -9.216 1.000 97.220 ? 189 SER A C   1 
ATOM 1449 C CB  ? SER A 1 189 ?   1.122   1.989  -8.396 1.000 97.220 ? 189 SER A CB  1 
ATOM 1450 O O   ? SER A 1 189 ?  -0.970  -0.612  -9.435 1.000 97.220 ? 189 SER A O   1 
ATOM 1451 O OG  ? SER A 1 189 ?   0.246   2.808  -9.152 1.000 97.220 ? 189 SER A OG  1 
ATOM 1452 N N   ? PHE A 1 190 ?   1.232  -0.443 -10.002 1.000 95.430 ? 190 PHE A N   1 
ATOM 1453 C CA  ? PHE A 1 190 ?   1.008  -1.235 -11.206 1.000 95.430 ? 190 PHE A CA  1 
ATOM 1454 C C   ? PHE A 1 190 ?   2.233  -2.082 -11.531 1.000 95.430 ? 190 PHE A C   1 
ATOM 1455 C CB  ? PHE A 1 190 ?   0.667  -0.328 -12.392 1.000 95.430 ? 190 PHE A CB  1 
ATOM 1456 O O   ? PHE A 1 190 ?   3.306  -1.878 -10.960 1.000 95.430 ? 190 PHE A O   1 
ATOM 1457 C CG  ? PHE A 1 190 ?   1.792   0.581 -12.805 1.000 95.430 ? 190 PHE A CG  1 
ATOM 1458 C CD1 ? PHE A 1 190 ?   1.967   1.816 -12.193 1.000 95.430 ? 190 PHE A CD1 1 
ATOM 1459 C CD2 ? PHE A 1 190 ?   2.677   0.201 -13.806 1.000 95.430 ? 190 PHE A CD2 1 
ATOM 1460 C CE1 ? PHE A 1 190 ?   3.008   2.660 -12.573 1.000 95.430 ? 190 PHE A CE1 1 
ATOM 1461 C CE2 ? PHE A 1 190 ?   3.719   1.039 -14.191 1.000 95.430 ? 190 PHE A CE2 1 
ATOM 1462 C CZ  ? PHE A 1 190 ?   3.882   2.268 -13.574 1.000 95.430 ? 190 PHE A CZ  1 
ATOM 1463 N N   ? GLY A 1 191 ?   2.076  -3.011 -12.326 1.000 93.540 ? 191 GLY A N   1 
ATOM 1464 C CA  ? GLY A 1 191 ?   3.106  -3.893 -12.853 1.000 93.540 ? 191 GLY A CA  1 
ATOM 1465 C C   ? GLY A 1 191 ?   2.669  -4.646 -14.094 1.000 93.540 ? 191 GLY A C   1 
ATOM 1466 O O   ? GLY A 1 191 ?   1.581  -4.407 -14.622 1.000 93.540 ? 191 GLY A O   1 
ATOM 1467 N N   ? GLU A 1 192 ?   3.453  -5.524 -14.514 1.000 89.270 ? 192 GLU A N   1 
ATOM 1468 C CA  ? GLU A 1 192 ?   3.108  -6.329 -15.682 1.000 89.270 ? 192 GLU A CA  1 
ATOM 1469 C C   ? GLU A 1 192 ?   2.005  -7.331 -15.355 1.000 89.270 ? 192 GLU A C   1 
ATOM 1470 C CB  ? GLU A 1 192 ?   4.343  -7.061 -16.214 1.000 89.270 ? 192 GLU A CB  1 
ATOM 1471 O O   ? GLU A 1 192 ?   1.962  -7.878 -14.250 1.000 89.270 ? 192 GLU A O   1 
ATOM 1472 C CG  ? GLU A 1 192 ?   4.183  -7.583 -17.634 1.000 89.270 ? 192 GLU A CG  1 
ATOM 1473 C CD  ? GLU A 1 192 ?   3.688  -9.019 -17.693 1.000 89.270 ? 192 GLU A CD  1 
ATOM 1474 O OE1 ? GLU A 1 192 ?   3.270  -9.473 -18.783 1.000 89.270 ? 192 GLU A OE1 1 
ATOM 1475 O OE2 ? GLU A 1 192 ?   3.717  -9.696 -16.641 1.000 89.270 ? 192 GLU A OE2 1 
ATOM 1476 N N   ? PRO A 1 193 ?   1.206  -7.661 -16.355 1.000 85.510 ? 193 PRO A N   1 
ATOM 1477 C CA  ? PRO A 1 193 ?   0.076  -8.566 -16.136 1.000 85.510 ? 193 PRO A CA  1 
ATOM 1478 C C   ? PRO A 1 193 ?   0.513  -9.958 -15.686 1.000 85.510 ? 193 PRO A C   1 
ATOM 1479 C CB  ? PRO A 1 193 ?  -0.601  -8.622 -17.507 1.000 85.510 ? 193 PRO A CB  1 
ATOM 1480 O O   ? PRO A 1 193 ?  -0.215 -10.630 -14.951 1.000 85.510 ? 193 PRO A O   1 
ATOM 1481 C CG  ? PRO A 1 193 ?  -0.322  -7.291 -18.126 1.000 85.510 ? 193 PRO A CG  1 
ATOM 1482 C CD  ? PRO A 1 193 ?   1.061  -6.861 -17.729 1.000 85.510 ? 193 PRO A CD  1 
ATOM 1483 N N   ? LEU A 1 194 ?   1.771 -10.431 -16.175 1.000 87.880 ? 194 LEU A N   1 
ATOM 1484 C CA  ? LEU A 1 194 ?   2.245 -11.772 -15.853 1.000 87.880 ? 194 LEU A CA  1 
ATOM 1485 C C   ? LEU A 1 194 ?   2.938 -11.792 -14.495 1.000 87.880 ? 194 LEU A C   1 
ATOM 1486 C CB  ? LEU A 1 194 ?   3.202 -12.277 -16.935 1.000 87.880 ? 194 LEU A CB  1 
ATOM 1487 O O   ? LEU A 1 194 ?   3.486 -12.819 -14.088 1.000 87.880 ? 194 LEU A O   1 
ATOM 1488 C CG  ? LEU A 1 194 ?   2.591 -12.537 -18.313 1.000 87.880 ? 194 LEU A CG  1 
ATOM 1489 C CD1 ? LEU A 1 194 ?   3.683 -12.885 -19.320 1.000 87.880 ? 194 LEU A CD1 1 
ATOM 1490 C CD2 ? LEU A 1 194 ?   1.553 -13.652 -18.236 1.000 87.880 ? 194 LEU A CD2 1 
ATOM 1491 N N   ? CYS A 1 195 ?   2.637 -10.910 -13.662 1.000 90.640 ? 195 CYS A N   1 
ATOM 1492 C CA  ? CYS A 1 195 ?   3.195 -10.760 -12.323 1.000 90.640 ? 195 CYS A CA  1 
ATOM 1493 C C   ? CYS A 1 195 ?   4.675 -11.124 -12.304 1.000 90.640 ? 195 CYS A C   1 
ATOM 1494 C CB  ? CYS A 1 195 ?   2.434 -11.633 -11.325 1.000 90.640 ? 195 CYS A CB  1 
ATOM 1495 O O   ? CYS A 1 195 ?   5.098 -12.057 -12.990 1.000 90.640 ? 195 CYS A O   1 
ATOM 1496 S SG  ? CYS A 1 195 ?   0.669 -11.259 -11.229 1.000 90.640 ? 195 CYS A SG  1 
ATOM 1497 N N   ? ASN A 1 196 ?   5.506 -10.414 -11.527 1.000 85.180 ? 196 ASN A N   1 
ATOM 1498 C CA  ? ASN A 1 196 ?   6.892 -10.681 -11.158 1.000 85.180 ? 196 ASN A CA  1 
ATOM 1499 C C   ? ASN A 1 196 ?   7.759 -10.942 -12.387 1.000 85.180 ? 196 ASN A C   1 
ATOM 1500 C CB  ? ASN A 1 196 ?   6.972 -11.864 -10.191 1.000 85.180 ? 196 ASN A CB  1 
ATOM 1501 O O   ? ASN A 1 196 ?   8.579 -11.862 -12.389 1.000 85.180 ? 196 ASN A O   1 
ATOM 1502 C CG  ? ASN A 1 196 ?   8.320 -11.967  -9.505 1.000 85.180 ? 196 ASN A CG  1 
ATOM 1503 N ND2 ? ASN A 1 196 ?   8.731 -13.189  -9.189 1.000 85.180 ? 196 ASN A ND2 1 
ATOM 1504 O OD1 ? ASN A 1 196 ?   8.985 -10.958  -9.261 1.000 85.180 ? 196 ASN A OD1 1 
ATOM 1505 N N   ? SER A 1 197 ?   7.433 -10.242 -13.501 1.000 85.910 ? 197 SER A N   1 
ATOM 1506 C CA  ? SER A 1 197 ?   8.220 -10.305 -14.729 1.000 85.910 ? 197 SER A CA  1 
ATOM 1507 C C   ? SER A 1 197 ?   9.610  -9.713 -14.525 1.000 85.910 ? 197 SER A C   1 
ATOM 1508 C CB  ? SER A 1 197 ?   7.505  -9.569 -15.862 1.000 85.910 ? 197 SER A CB  1 
ATOM 1509 O O   ? SER A 1 197 ?   9.759  -8.671 -13.883 1.000 85.910 ? 197 SER A O   1 
ATOM 1510 O OG  ? SER A 1 197 ?   8.359  -9.419 -16.983 1.000 85.910 ? 197 SER A OG  1 
ATOM 1511 N N   ? ARG A 1 198 ?  10.622 -10.433 -15.070 1.000 83.620 ? 198 ARG A N   1 
ATOM 1512 C CA  ? ARG A 1 198 ?  11.990  -9.931 -14.998 1.000 83.620 ? 198 ARG A CA  1 
ATOM 1513 C C   ? ARG A 1 198 ?  12.205  -8.784 -15.981 1.000 83.620 ? 198 ARG A C   1 
ATOM 1514 C CB  ? ARG A 1 198 ?  12.991 -11.054 -15.277 1.000 83.620 ? 198 ARG A CB  1 
ATOM 1515 O O   ? ARG A 1 198 ?  13.152  -8.008 -15.840 1.000 83.620 ? 198 ARG A O   1 
ATOM 1516 C CG  ? ARG A 1 198 ?  13.075 -12.093 -14.170 1.000 83.620 ? 198 ARG A CG  1 
ATOM 1517 C CD  ? ARG A 1 198 ?  14.177 -13.110 -14.434 1.000 83.620 ? 198 ARG A CD  1 
ATOM 1518 N NE  ? ARG A 1 198 ?  14.219 -14.140 -13.399 1.000 83.620 ? 198 ARG A NE  1 
ATOM 1519 N NH1 ? ARG A 1 198 ?  16.122 -15.168 -14.209 1.000 83.620 ? 198 ARG A NH1 1 
ATOM 1520 N NH2 ? ARG A 1 198 ?  15.084 -15.981 -12.334 1.000 83.620 ? 198 ARG A NH2 1 
ATOM 1521 C CZ  ? ARG A 1 198 ?  15.142 -15.094 -13.316 1.000 83.620 ? 198 ARG A CZ  1 
ATOM 1522 N N   ? LEU A 1 199 ?  11.194  -8.622 -16.898 1.000 88.200 ? 199 LEU A N   1 
ATOM 1523 C CA  ? LEU A 1 199 ?  11.296  -7.625 -17.958 1.000 88.200 ? 199 LEU A CA  1 
ATOM 1524 C C   ? LEU A 1 199 ?  10.737  -6.282 -17.498 1.000 88.200 ? 199 LEU A C   1 
ATOM 1525 C CB  ? LEU A 1 199 ?  10.554  -8.097 -19.211 1.000 88.200 ? 199 LEU A CB  1 
ATOM 1526 O O   ? LEU A 1 199 ?  11.242  -5.228 -17.889 1.000 88.200 ? 199 LEU A O   1 
ATOM 1527 C CG  ? LEU A 1 199 ?  11.172  -9.277 -19.962 1.000 88.200 ? 199 LEU A CG  1 
ATOM 1528 C CD1 ? LEU A 1 199 ?  10.270  -9.704 -21.115 1.000 88.200 ? 199 LEU A CD1 1 
ATOM 1529 C CD2 ? LEU A 1 199 ?  12.564  -8.918 -20.469 1.000 88.200 ? 199 LEU A CD2 1 
ATOM 1530 N N   ? PHE A 1 200 ?   9.705  -6.346 -16.582 1.000 92.400 ? 200 PHE A N   1 
ATOM 1531 C CA  ? PHE A 1 200 ?   9.101  -5.126 -16.061 1.000 92.400 ? 200 PHE A CA  1 
ATOM 1532 C C   ? PHE A 1 200 ?   8.975  -5.188 -14.544 1.000 92.400 ? 200 PHE A C   1 
ATOM 1533 C CB  ? PHE A 1 200 ?   7.724  -4.894 -16.693 1.000 92.400 ? 200 PHE A CB  1 
ATOM 1534 O O   ? PHE A 1 200 ?   8.252  -6.032 -14.010 1.000 92.400 ? 200 PHE A O   1 
ATOM 1535 C CG  ? PHE A 1 200 ?   7.780  -4.522 -18.150 1.000 92.400 ? 200 PHE A CG  1 
ATOM 1536 C CD1 ? PHE A 1 200 ?   7.987  -3.203 -18.537 1.000 92.400 ? 200 PHE A CD1 1 
ATOM 1537 C CD2 ? PHE A 1 200 ?   7.625  -5.490 -19.133 1.000 92.400 ? 200 PHE A CD2 1 
ATOM 1538 C CE1 ? PHE A 1 200 ?   8.039  -2.855 -19.885 1.000 92.400 ? 200 PHE A CE1 1 
ATOM 1539 C CE2 ? PHE A 1 200 ?   7.676  -5.150 -20.482 1.000 92.400 ? 200 PHE A CE2 1 
ATOM 1540 C CZ  ? PHE A 1 200 ?   7.882  -3.832 -20.856 1.000 92.400 ? 200 PHE A CZ  1 
ATOM 1541 N N   ? PRO A 1 201 ?   9.721  -4.260 -13.858 1.000 94.620 ? 201 PRO A N   1 
ATOM 1542 C CA  ? PRO A 1 201 ?   9.631  -4.234 -12.396 1.000 94.620 ? 201 PRO A CA  1 
ATOM 1543 C C   ? PRO A 1 201 ?   8.258  -3.788 -11.897 1.000 94.620 ? 201 PRO A C   1 
ATOM 1544 C CB  ? PRO A 1 201 ?  10.712  -3.228 -11.993 1.000 94.620 ? 201 PRO A CB  1 
ATOM 1545 O O   ? PRO A 1 201 ?   7.517  -3.126 -12.629 1.000 94.620 ? 201 PRO A O   1 
ATOM 1546 C CG  ? PRO A 1 201 ?  10.875  -2.344 -13.187 1.000 94.620 ? 201 PRO A CG  1 
ATOM 1547 C CD  ? PRO A 1 201 ?  10.566  -3.145 -14.419 1.000 94.620 ? 201 PRO A CD  1 
ATOM 1548 N N   ? ASP A 1 202 ?   7.886  -4.211 -10.667 1.000 95.310 ? 202 ASP A N   1 
ATOM 1549 C CA  ? ASP A 1 202 ?   6.714  -3.650 -10.001 1.000 95.310 ? 202 ASP A CA  1 
ATOM 1550 C C   ? ASP A 1 202 ?   6.907  -2.163  -9.710 1.000 95.310 ? 202 ASP A C   1 
ATOM 1551 C CB  ? ASP A 1 202 ?   6.420  -4.406  -8.704 1.000 95.310 ? 202 ASP A CB  1 
ATOM 1552 O O   ? ASP A 1 202 ?   7.991  -1.741  -9.303 1.000 95.310 ? 202 ASP A O   1 
ATOM 1553 C CG  ? ASP A 1 202 ?   6.034  -5.856  -8.937 1.000 95.310 ? 202 ASP A CG  1 
ATOM 1554 O OD1 ? ASP A 1 202 ?   5.401  -6.160  -9.971 1.000 95.310 ? 202 ASP A OD1 1 
ATOM 1555 O OD2 ? ASP A 1 202 ?   6.365  -6.702  -8.079 1.000 95.310 ? 202 ASP A OD2 1 
ATOM 1556 N N   ? VAL A 1 203 ?   5.846  -1.397  -9.912 1.000 96.880 ? 203 VAL A N   1 
ATOM 1557 C CA  ? VAL A 1 203 ?   5.906   0.046  -9.708 1.000 96.880 ? 203 VAL A CA  1 
ATOM 1558 C C   ? VAL A 1 203 ?   5.026   0.438  -8.522 1.000 96.880 ? 203 VAL A C   1 
ATOM 1559 C CB  ? VAL A 1 203 ?   5.468   0.817 -10.973 1.000 96.880 ? 203 VAL A CB  1 
ATOM 1560 O O   ? VAL A 1 203 ?   3.876   0.005  -8.425 1.000 96.880 ? 203 VAL A O   1 
ATOM 1561 C CG1 ? VAL A 1 203 ?   5.463   2.322 -10.715 1.000 96.880 ? 203 VAL A CG1 1 
ATOM 1562 C CG2 ? VAL A 1 203 ?   6.384   0.476 -12.148 1.000 96.880 ? 203 VAL A CG2 1 
ATOM 1563 N N   ? HIS A 1 204 ?   5.592   1.188  -7.670 1.000 97.820 ? 204 HIS A N   1 
ATOM 1564 C CA  ? HIS A 1 204 ?   4.930   1.683  -6.469 1.000 97.820 ? 204 HIS A CA  1 
ATOM 1565 C C   ? HIS A 1 204 ?   4.869   3.206  -6.461 1.000 97.820 ? 204 HIS A C   1 
ATOM 1566 C CB  ? HIS A 1 204 ?   5.649   1.180  -5.215 1.000 97.820 ? 204 HIS A CB  1 
ATOM 1567 O O   ? HIS A 1 204 ?   5.769   3.871  -6.980 1.000 97.820 ? 204 HIS A O   1 
ATOM 1568 C CG  ? HIS A 1 204 ?   5.743  -0.311  -5.135 1.000 97.820 ? 204 HIS A CG  1 
ATOM 1569 C CD2 ? HIS A 1 204 ?   6.511  -1.191  -5.818 1.000 97.820 ? 204 HIS A CD2 1 
ATOM 1570 N ND1 ? HIS A 1 204 ?   4.977  -1.059  -4.267 1.000 97.820 ? 204 HIS A ND1 1 
ATOM 1571 C CE1 ? HIS A 1 204 ?   5.273  -2.339  -4.420 1.000 97.820 ? 204 HIS A CE1 1 
ATOM 1572 N NE2 ? HIS A 1 204 ?   6.201  -2.446  -5.356 1.000 97.820 ? 204 HIS A NE2 1 
ATOM 1573 N N   ? THR A 1 205 ?   3.676   3.703  -5.975 1.000 98.170 ? 205 THR A N   1 
ATOM 1574 C CA  ? THR A 1 205 ?   3.587   5.140  -5.744 1.000 98.170 ? 205 THR A CA  1 
ATOM 1575 C C   ? THR A 1 205 ?   4.557   5.573  -4.648 1.000 98.170 ? 205 THR A C   1 
ATOM 1576 C CB  ? THR A 1 205 ?   2.155   5.556  -5.358 1.000 98.170 ? 205 THR A CB  1 
ATOM 1577 O O   ? THR A 1 205 ?   4.610   4.959  -3.581 1.000 98.170 ? 205 THR A O   1 
ATOM 1578 C CG2 ? THR A 1 205 ?   2.073   7.054  -5.082 1.000 98.170 ? 205 THR A CG2 1 
ATOM 1579 O OG1 ? THR A 1 205 ?   1.263   5.230  -6.432 1.000 98.170 ? 205 THR A OG1 1 
ATOM 1580 N N   ? ARG A 1 206 ?   5.368   6.588  -4.923 1.000 97.760 ? 206 ARG A N   1 
ATOM 1581 C CA  ? ARG A 1 206 ?   6.377   7.113  -4.009 1.000 97.760 ? 206 ARG A CA  1 
ATOM 1582 C C   ? ARG A 1 206 ?   5.737   7.961  -2.915 1.000 97.760 ? 206 ARG A C   1 
ATOM 1583 C CB  ? ARG A 1 206 ?   7.416   7.939  -4.771 1.000 97.760 ? 206 ARG A CB  1 
ATOM 1584 O O   ? ARG A 1 206 ?   5.211   9.042  -3.188 1.000 97.760 ? 206 ARG A O   1 
ATOM 1585 C CG  ? ARG A 1 206 ?   8.545   8.465  -3.900 1.000 97.760 ? 206 ARG A CG  1 
ATOM 1586 C CD  ? ARG A 1 206 ?   9.511   9.335  -4.692 1.000 97.760 ? 206 ARG A CD  1 
ATOM 1587 N NE  ? ARG A 1 206 ?  10.183   8.576  -5.743 1.000 97.760 ? 206 ARG A NE  1 
ATOM 1588 N NH1 ? ARG A 1 206 ?  11.749   7.621  -4.338 1.000 97.760 ? 206 ARG A NH1 1 
ATOM 1589 N NH2 ? ARG A 1 206 ?  11.764   7.135  -6.578 1.000 97.760 ? 206 ARG A NH2 1 
ATOM 1590 C CZ  ? ARG A 1 206 ?  11.230   7.779  -5.550 1.000 97.760 ? 206 ARG A CZ  1 
ATOM 1591 N N   ? ILE A 1 207 ?   5.861   7.478  -1.677 1.000 97.650 ? 207 ILE A N   1 
ATOM 1592 C CA  ? ILE A 1 207 ?   5.180   8.127  -0.562 1.000 97.650 ? 207 ILE A CA  1 
ATOM 1593 C C   ? ILE A 1 207 ?   5.829   9.480  -0.279 1.000 97.650 ? 207 ILE A C   1 
ATOM 1594 C CB  ? ILE A 1 207 ?   5.204   7.245   0.706 1.000 97.650 ? 207 ILE A CB  1 
ATOM 1595 O O   ? ILE A 1 207 ?   5.136  10.462  -0.002 1.000 97.650 ? 207 ILE A O   1 
ATOM 1596 C CG1 ? ILE A 1 207 ?   4.337   5.997   0.505 1.000 97.650 ? 207 ILE A CG1 1 
ATOM 1597 C CG2 ? ILE A 1 207 ?   4.738   8.043   1.928 1.000 97.650 ? 207 ILE A CG2 1 
ATOM 1598 C CD1 ? ILE A 1 207 ?   4.363   5.029   1.680 1.000 97.650 ? 207 ILE A CD1 1 
ATOM 1599 N N   ? SER A 1 208 ?   7.152   9.595  -0.353 1.000 96.900 ? 208 SER A N   1 
ATOM 1600 C CA  ? SER A 1 208 ?   7.865  10.832  -0.048 1.000 96.900 ? 208 SER A CA  1 
ATOM 1601 C C   ? SER A 1 208 ?   7.378  11.981  -0.925 1.000 96.900 ? 208 SER A C   1 
ATOM 1602 C CB  ? SER A 1 208 ?   9.371  10.641  -0.233 1.000 96.900 ? 208 SER A CB  1 
ATOM 1603 O O   ? SER A 1 208 ?   7.377  13.137  -0.498 1.000 96.900 ? 208 SER A O   1 
ATOM 1604 O OG  ? SER A 1 208 ?   9.669  10.242  -1.560 1.000 96.900 ? 208 SER A OG  1 
ATOM 1605 N N   ? ALA A 1 209 ?   6.917  11.717  -2.115 1.000 96.720 ? 209 ALA A N   1 
ATOM 1606 C CA  ? ALA A 1 209 ?   6.435  12.733  -3.047 1.000 96.720 ? 209 ALA A CA  1 
ATOM 1607 C C   ? ALA A 1 209 ?   5.100  13.311  -2.586 1.000 96.720 ? 209 ALA A C   1 
ATOM 1608 C CB  ? ALA A 1 209 ?   6.302  12.148  -4.451 1.000 96.720 ? 209 ALA A CB  1 
ATOM 1609 O O   ? ALA A 1 209 ?   4.672  14.363  -3.068 1.000 96.720 ? 209 ALA A O   1 
ATOM 1610 N N   ? TYR A 1 210 ?   4.470  12.625  -1.578 1.000 97.220 ? 210 TYR A N   1 
ATOM 1611 C CA  ? TYR A 1 210 ?   3.109  13.010  -1.225 1.000 97.220 ? 210 TYR A CA  1 
ATOM 1612 C C   ? TYR A 1 210 ?   2.993  13.299   0.267 1.000 97.220 ? 210 TYR A C   1 
ATOM 1613 C CB  ? TYR A 1 210 ?   2.119  11.911  -1.622 1.000 97.220 ? 210 TYR A CB  1 
ATOM 1614 O O   ? TYR A 1 210 ?   1.887  13.358   0.810 1.000 97.220 ? 210 TYR A O   1 
ATOM 1615 C CG  ? TYR A 1 210 ?   2.083  11.633  -3.105 1.000 97.220 ? 210 TYR A CG  1 
ATOM 1616 C CD1 ? TYR A 1 210 ?   1.253  12.364  -3.951 1.000 97.220 ? 210 TYR A CD1 1 
ATOM 1617 C CD2 ? TYR A 1 210 ?   2.879  10.638  -3.663 1.000 97.220 ? 210 TYR A CD2 1 
ATOM 1618 C CE1 ? TYR A 1 210 ?   1.216  12.110  -5.319 1.000 97.220 ? 210 TYR A CE1 1 
ATOM 1619 C CE2 ? TYR A 1 210 ?   2.850  10.375  -5.029 1.000 97.220 ? 210 TYR A CE2 1 
ATOM 1620 O OH  ? TYR A 1 210 ?   1.984  10.860  -7.200 1.000 97.220 ? 210 TYR A OH  1 
ATOM 1621 C CZ  ? TYR A 1 210 ?   2.017  11.116  -5.847 1.000 97.220 ? 210 TYR A CZ  1 
ATOM 1622 N N   ? LEU A 1 211 ?   4.066  13.451   0.943 1.000 96.140 ? 211 LEU A N   1 
ATOM 1623 C CA  ? LEU A 1 211 ?   4.068  13.653   2.388 1.000 96.140 ? 211 LEU A CA  1 
ATOM 1624 C C   ? LEU A 1 211 ?   3.309  14.922   2.760 1.000 96.140 ? 211 LEU A C   1 
ATOM 1625 C CB  ? LEU A 1 211 ?   5.502  13.727   2.917 1.000 96.140 ? 211 LEU A CB  1 
ATOM 1626 O O   ? LEU A 1 211 ?   2.520  14.924   3.708 1.000 96.140 ? 211 LEU A O   1 
ATOM 1627 C CG  ? LEU A 1 211 ?   6.240  12.396   3.065 1.000 96.140 ? 211 LEU A CG  1 
ATOM 1628 C CD1 ? LEU A 1 211 ?   7.687  12.636   3.484 1.000 96.140 ? 211 LEU A CD1 1 
ATOM 1629 C CD2 ? LEU A 1 211 ?   5.528  11.498   4.072 1.000 96.140 ? 211 LEU A CD2 1 
ATOM 1630 N N   ? PRO A 1 212 ?   3.635  16.024   1.984 1.000 95.290 ? 212 PRO A N   1 
ATOM 1631 C CA  ? PRO A 1 212 ?   2.886  17.243   2.300 1.000 95.290 ? 212 PRO A CA  1 
ATOM 1632 C C   ? PRO A 1 212 ?   1.374  17.045   2.215 1.000 95.290 ? 212 PRO A C   1 
ATOM 1633 C CB  ? PRO A 1 212 ?   3.366  18.236   1.239 1.000 95.290 ? 212 PRO A CB  1 
ATOM 1634 O O   ? PRO A 1 212 ?   0.637  17.510   3.088 1.000 95.290 ? 212 PRO A O   1 
ATOM 1635 C CG  ? PRO A 1 212 ?   4.770  17.823   0.937 1.000 95.290 ? 212 PRO A CG  1 
ATOM 1636 C CD  ? PRO A 1 212 ?   4.842  16.323   0.963 1.000 95.290 ? 212 PRO A CD  1 
ATOM 1637 N N   ? TRP A 1 213 ?   0.940  16.392   1.169 1.000 97.060 ? 213 TRP A N   1 
ATOM 1638 C CA  ? TRP A 1 213 ?  -0.476  16.105   0.968 1.000 97.060 ? 213 TRP A CA  1 
ATOM 1639 C C   ? TRP A 1 213 ?  -1.016  15.218   2.086 1.000 97.060 ? 213 TRP A C   1 
ATOM 1640 C CB  ? TRP A 1 213 ?  -0.702  15.431  -0.388 1.000 97.060 ? 213 TRP A CB  1 
ATOM 1641 O O   ? TRP A 1 213 ?  -2.082  15.490   2.642 1.000 97.060 ? 213 TRP A O   1 
ATOM 1642 C CG  ? TRP A 1 213 ?  -2.118  15.002  -0.627 1.000 97.060 ? 213 TRP A CG  1 
ATOM 1643 C CD1 ? TRP A 1 213 ?  -3.168  15.796  -0.997 1.000 97.060 ? 213 TRP A CD1 1 
ATOM 1644 C CD2 ? TRP A 1 213 ?  -2.641  13.676  -0.508 1.000 97.060 ? 213 TRP A CD2 1 
ATOM 1645 C CE2 ? TRP A 1 213 ?  -4.017  13.739  -0.821 1.000 97.060 ? 213 TRP A CE2 1 
ATOM 1646 C CE3 ? TRP A 1 213 ?  -2.078  12.438  -0.168 1.000 97.060 ? 213 TRP A CE3 1 
ATOM 1647 N NE1 ? TRP A 1 213 ?  -4.313  15.042  -1.115 1.000 97.060 ? 213 TRP A NE1 1 
ATOM 1648 C CH2 ? TRP A 1 213 ?  -4.263  11.411  -0.467 1.000 97.060 ? 213 TRP A CH2 1 
ATOM 1649 C CZ2 ? TRP A 1 213 ?  -4.839  12.609  -0.804 1.000 97.060 ? 213 TRP A CZ2 1 
ATOM 1650 C CZ3 ? TRP A 1 213 ?  -2.898  11.316  -0.151 1.000 97.060 ? 213 TRP A CZ3 1 
ATOM 1651 N N   ? ILE A 1 214 ?  -0.296  14.178   2.449 1.000 96.850 ? 214 ILE A N   1 
ATOM 1652 C CA  ? ILE A 1 214 ?  -0.681  13.245   3.503 1.000 96.850 ? 214 ILE A CA  1 
ATOM 1653 C C   ? ILE A 1 214 ?  -0.784  13.985   4.835 1.000 96.850 ? 214 ILE A C   1 
ATOM 1654 C CB  ? ILE A 1 214 ?   0.322  12.075   3.615 1.000 96.850 ? 214 ILE A CB  1 
ATOM 1655 O O   ? ILE A 1 214 ?  -1.770  13.835   5.560 1.000 96.850 ? 214 ILE A O   1 
ATOM 1656 C CG1 ? ILE A 1 214 ?   0.251  11.189   2.366 1.000 96.850 ? 214 ILE A CG1 1 
ATOM 1657 C CG2 ? ILE A 1 214 ?   0.057  11.257   4.883 1.000 96.850 ? 214 ILE A CG2 1 
ATOM 1658 C CD1 ? ILE A 1 214 ?   1.369  10.160   2.273 1.000 96.850 ? 214 ILE A CD1 1 
ATOM 1659 N N   ? HIS A 1 215 ?   0.155  14.824   5.137 1.000 95.400 ? 215 HIS A N   1 
ATOM 1660 C CA  ? HIS A 1 215 ?   0.195  15.571   6.389 1.000 95.400 ? 215 HIS A CA  1 
ATOM 1661 C C   ? HIS A 1 215 ?  -0.940  16.587   6.461 1.000 95.400 ? 215 HIS A C   1 
ATOM 1662 C CB  ? HIS A 1 215 ?   1.543  16.277   6.548 1.000 95.400 ? 215 HIS A CB  1 
ATOM 1663 O O   ? HIS A 1 215 ?  -1.511  16.812   7.531 1.000 95.400 ? 215 HIS A O   1 
ATOM 1664 C CG  ? HIS A 1 215 ?   2.678  15.346   6.832 1.000 95.400 ? 215 HIS A CG  1 
ATOM 1665 C CD2 ? HIS A 1 215 ?   3.911  15.253   6.279 1.000 95.400 ? 215 HIS A CD2 1 
ATOM 1666 N ND1 ? HIS A 1 215 ?   2.609  14.358   7.790 1.000 95.400 ? 215 HIS A ND1 1 
ATOM 1667 C CE1 ? HIS A 1 215 ?   3.753  13.696   7.815 1.000 95.400 ? 215 HIS A CE1 1 
ATOM 1668 N NE2 ? HIS A 1 215 ?   4.560  14.219   6.908 1.000 95.400 ? 215 HIS A NE2 1 
ATOM 1669 N N   ? ASN A 1 216 ?  -1.255  17.191   5.371 1.000 95.460 ? 216 ASN A N   1 
ATOM 1670 C CA  ? ASN A 1 216 ?  -2.350  18.152   5.294 1.000 95.460 ? 216 ASN A CA  1 
ATOM 1671 C C   ? ASN A 1 216 ?  -3.685  17.512   5.662 1.000 95.460 ? 216 ASN A C   1 
ATOM 1672 C CB  ? ASN A 1 216 ?  -2.425  18.770   3.896 1.000 95.460 ? 216 ASN A CB  1 
ATOM 1673 O O   ? ASN A 1 216 ?  -4.510  18.130   6.336 1.000 95.460 ? 216 ASN A O   1 
ATOM 1674 C CG  ? ASN A 1 216 ?  -3.518  19.814   3.777 1.000 95.460 ? 216 ASN A CG  1 
ATOM 1675 N ND2 ? ASN A 1 216 ?  -4.478  19.569   2.893 1.000 95.460 ? 216 ASN A ND2 1 
ATOM 1676 O OD1 ? ASN A 1 216 ?  -3.499  20.832   4.474 1.000 95.460 ? 216 ASN A OD1 1 
ATOM 1677 N N   ? ILE A 1 217 ?  -3.911  16.359   5.303 1.000 95.180 ? 217 ILE A N   1 
ATOM 1678 C CA  ? ILE A 1 217 ?  -5.186  15.673   5.484 1.000 95.180 ? 217 ILE A CA  1 
ATOM 1679 C C   ? ILE A 1 217 ?  -5.239  15.040   6.873 1.000 95.180 ? 217 ILE A C   1 
ATOM 1680 C CB  ? ILE A 1 217 ?  -5.409  14.599   4.396 1.000 95.180 ? 217 ILE A CB  1 
ATOM 1681 O O   ? ILE A 1 217 ?  -6.256  15.131   7.564 1.000 95.180 ? 217 ILE A O   1 
ATOM 1682 C CG1 ? ILE A 1 217 ?  -5.544  15.255   3.017 1.000 95.180 ? 217 ILE A CG1 1 
ATOM 1683 C CG2 ? ILE A 1 217 ?  -6.641  13.749   4.721 1.000 95.180 ? 217 ILE A CG2 1 
ATOM 1684 C CD1 ? ILE A 1 217 ?  -5.595  14.264   1.862 1.000 95.180 ? 217 ILE A CD1 1 
ATOM 1685 N N   ? THR A 1 218 ?  -4.130  14.451   7.317 1.000 94.090 ? 218 THR A N   1 
ATOM 1686 C CA  ? THR A 1 218 ?  -4.169  13.654   8.538 1.000 94.090 ? 218 THR A CA  1 
ATOM 1687 C C   ? THR A 1 218 ?  -3.795  14.502   9.750 1.000 94.090 ? 218 THR A C   1 
ATOM 1688 C CB  ? THR A 1 218 ?  -3.222  12.443   8.444 1.000 94.090 ? 218 THR A CB  1 
ATOM 1689 O O   ? THR A 1 218 ?  -4.039  14.105  10.891 1.000 94.090 ? 218 THR A O   1 
ATOM 1690 C CG2 ? THR A 1 218 ?  -3.552  11.579   7.231 1.000 94.090 ? 218 THR A CG2 1 
ATOM 1691 O OG1 ? THR A 1 218 ?  -1.871  12.907   8.333 1.000 94.090 ? 218 THR A OG1 1 
ATOM 1692 N N   ? GLY A 1 219 ?  -3.381  15.669   9.531 1.000 83.060 ? 219 GLY A N   1 
ATOM 1693 C CA  ? GLY A 1 219 ?  -3.091  16.539  10.660 1.000 83.060 ? 219 GLY A CA  1 
ATOM 1694 C C   ? GLY A 1 219 ?  -1.879  16.097  11.458 1.000 83.060 ? 219 GLY A C   1 
ATOM 1695 O O   ? GLY A 1 219 ?  -1.602  16.642  12.529 1.000 83.060 ? 219 GLY A O   1 
ATOM 1696 N N   ? LYS A 1 220 ?  -1.216  14.926  11.073 1.000 65.680 ? 220 LYS A N   1 
ATOM 1697 C CA  ? LYS A 1 220 ?  -0.059  14.391  11.785 1.000 65.680 ? 220 LYS A CA  1 
ATOM 1698 C C   ? LYS A 1 220 ?   1.224  15.097  11.359 1.000 65.680 ? 220 LYS A C   1 
ATOM 1699 C CB  ? LYS A 1 220 ?   0.068  12.885  11.548 1.000 65.680 ? 220 LYS A CB  1 
ATOM 1700 O O   ? LYS A 1 220 ?   1.469  15.286  10.166 1.000 65.680 ? 220 LYS A O   1 
ATOM 1701 C CG  ? LYS A 1 220 ?  -0.869  12.042  12.401 1.000 65.680 ? 220 LYS A CG  1 
ATOM 1702 C CD  ? LYS A 1 220 ?  -0.465  10.574  12.391 1.000 65.680 ? 220 LYS A CD  1 
ATOM 1703 C CE  ? LYS A 1 220 ?  -1.397   9.731  13.251 1.000 65.680 ? 220 LYS A CE  1 
ATOM 1704 N NZ  ? LYS A 1 220 ?  -0.982   8.296  13.275 1.000 65.680 ? 220 LYS A NZ  1 
ATOM 1705 N N   ? VAL A 1 221 ?   1.594  16.438  12.000 1.000 46.440 ? 221 VAL A N   1 
ATOM 1706 C CA  ? VAL A 1 221 ?   2.755  17.318  11.923 1.000 46.440 ? 221 VAL A CA  1 
ATOM 1707 C C   ? VAL A 1 221 ?   4.017  16.491  11.688 1.000 46.440 ? 221 VAL A C   1 
ATOM 1708 C CB  ? VAL A 1 221 ?   2.906  18.170  13.203 1.000 46.440 ? 221 VAL A CB  1 
ATOM 1709 O O   ? VAL A 1 221 ?   4.299  15.552  12.436 1.000 46.440 ? 221 VAL A O   1 
ATOM 1710 C CG1 ? VAL A 1 221 ?   3.550  19.518  12.882 1.000 46.440 ? 221 VAL A CG1 1 
ATOM 1711 C CG2 ? VAL A 1 221 ?   1.549  18.369  13.875 1.000 46.440 ? 221 VAL A CG2 1 
# 
loop_
_struct_sheet_range.sheet_id 
_struct_sheet_range.id 
_struct_sheet_range.beg_label_comp_id 
_struct_sheet_range.beg_label_asym_id 
_struct_sheet_range.beg_label_seq_id 
_struct_sheet_range.pdbx_beg_PDB_ins_code 
_struct_sheet_range.end_label_comp_id 
_struct_sheet_range.end_label_asym_id 
_struct_sheet_range.end_label_seq_id 
_struct_sheet_range.pdbx_end_PDB_ins_code 
_struct_sheet_range.beg_auth_comp_id 
_struct_sheet_range.beg_auth_asym_id 
_struct_sheet_range.beg_auth_seq_id 
_struct_sheet_range.end_auth_comp_id 
_struct_sheet_range.end_auth_asym_id 
_struct_sheet_range.end_auth_seq_id 
A A ILE A   2 ? GLN A   3 ? ILE A 2   GLN A 3   
A B GLY A 168 ? THR A 169 ? GLY A 168 THR A 169 
B C THR A   6 ? GLU A   7 ? THR A 6   GLU A 7   
B D SER A 105 ? SER A 105 ? SER A 105 SER A 105 
B E LEU A 116 ? GLY A 121 ? LEU A 116 GLY A 121 
B F ARG A 136 ? VAL A 143 ? ARG A 136 VAL A 143 
B G MET A 160 ? GLY A 165 ? MET A 160 GLY A 165 
B H PRO A 177 ? CYS A 180 ? PRO A 177 CYS A 180 
B I THR A 183 ? PHE A 190 ? THR A 183 PHE A 190 
B J ASP A 202 ? ARG A 206 ? ASP A 202 ARG A 206 
C K MET A  16 ? PHE A  21 ? MET A 16  PHE A 21  
C L LEU A  24 ? LEU A  31 ? LEU A 24  LEU A 31  
C M PHE A  36 ? THR A  39 ? PHE A 36  THR A 39  
C N THR A  49 ? THR A  52 ? THR A 49  THR A 52  
C O ASN A  64 ? PRO A  73 ? ASN A 64  PRO A 73  
C P MET A  87 ? LEU A  91 ? MET A 87  LEU A 91  
D Q ASP A  56 ? ASP A  56 ? ASP A 56  ASP A 56  
D R ARG A 134 ? ARG A 134 ? ARG A 134 ARG A 134 
E S ASP A 124 ? ASP A 124 ? ASP A 124 ASP A 124 
E T GLU A 131 ? GLU A 131 ? GLU A 131 GLU A 131 
# 
loop_
_struct_conf.id 
_struct_conf.conf_type_id 
_struct_conf.beg_label_comp_id 
_struct_conf.beg_label_asym_id 
_struct_conf.beg_label_seq_id 
_struct_conf.pdbx_beg_PDB_ins_code 
_struct_conf.end_label_comp_id 
_struct_conf.end_label_asym_id 
_struct_conf.end_label_seq_id 
_struct_conf.pdbx_end_PDB_ins_code 
_struct_conf.beg_auth_comp_id 
_struct_conf.beg_auth_asym_id 
_struct_conf.beg_auth_seq_id 
_struct_conf.end_auth_comp_id 
_struct_conf.end_auth_asym_id 
_struct_conf.end_auth_seq_id 
STRN1         STRN         ILE A   2 ? GLN A   3 ? ILE A 2   GLN A 3   
TURN_TY1_P1   TURN_TY1_P   ASP A   4 ? ASP A   4 ? ASP A 4   ASP A 4   
STRN2         STRN         THR A   6 ? GLU A   7 ? THR A 6   GLU A 7   
HELX_LH_PP_P1 HELX_LH_PP_P ALA A   8 ? LYS A   9 ? ALA A 8   LYS A 9   
TURN_TY1_P2   TURN_TY1_P   PRO A  10 ? HIS A  11 ? PRO A 10  HIS A 11  
BEND1         BEND         SER A  12 ? SER A  12 ? SER A 12  SER A 12  
TURN_TY1_P3   TURN_TY1_P   PRO A  14 ? TYR A  15 ? PRO A 14  TYR A 15  
STRN3         STRN         MET A  16 ? PHE A  21 ? MET A 16  PHE A 21  
TURN_TY1_P4   TURN_TY1_P   TYR A  22 ? LYS A  23 ? TYR A 22  LYS A 23  
STRN4         STRN         LEU A  24 ? LEU A  31 ? LEU A 24  LEU A 31  
BEND2         BEND         ILE A  32 ? GLU A  35 ? ILE A 32  GLU A 35  
STRN5         STRN         PHE A  36 ? THR A  39 ? PHE A 36  THR A 39  
HELX_RH_3T_P1 HELX_RH_3T_P ALA A  41 ? CYS A  43 ? ALA A 41  CYS A 43  
BEND3         BEND         ASP A  46 ? VAL A  47 ? ASP A 46  VAL A 47  
STRN6         STRN         THR A  49 ? THR A  52 ? THR A 49  THR A 52  
BEND4         BEND         GLY A  53 ? GLY A  53 ? GLY A 53  GLY A 53  
BEND5         BEND         HIS A  55 ? HIS A  55 ? HIS A 55  HIS A 55  
STRN7         STRN         ASP A  56 ? ASP A  56 ? ASP A 56  ASP A 56  
TURN_TY1_P5   TURN_TY1_P   LEU A  57 ? ARG A  58 ? LEU A 57  ARG A 58  
HELX_RH_3T_P2 HELX_RH_3T_P LYS A  60 ? ILE A  62 ? LYS A 60  ILE A 62  
STRN8         STRN         ASN A  64 ? PRO A  73 ? ASN A 64  PRO A 73  
TURN_TY1_P6   TURN_TY1_P   PRO A  75 ? ASP A  76 ? PRO A 75  ASP A 76  
TURN_TY1_P7   TURN_TY1_P   SER A  79 ? THR A  81 ? SER A 79  THR A 81  
TURN_TY1_P8   TURN_TY1_P   GLU A  83 ? ASN A  84 ? GLU A 83  ASN A 84  
STRN9         STRN         MET A  87 ? LEU A  91 ? MET A 87  LEU A 91  
BEND6         BEND         LYS A  92 ? THR A  93 ? LYS A 92  THR A 93  
BEND7         BEND         ASN A  99 ? ASN A 100 ? ASN A 99  ASN A 100 
STRN10        STRN         SER A 105 ? SER A 105 ? SER A 105 SER A 105 
HELX_LH_PP_P2 HELX_LH_PP_P LEU A 106 ? PRO A 107 ? LEU A 106 PRO A 107 
BEND8         BEND         LYS A 108 ? GLU A 109 ? LYS A 108 GLU A 109 
HELX_LH_PP_P3 HELX_LH_PP_P ASP A 110 ? LYS A 112 ? ASP A 110 LYS A 112 
TURN_TY1_P9   TURN_TY1_P   ALA A 113 ? ASP A 114 ? ALA A 113 ASP A 114 
STRN11        STRN         LEU A 116 ? GLY A 121 ? LEU A 116 GLY A 121 
BEND9         BEND         TRP A 122 ? GLY A 123 ? TRP A 122 GLY A 123 
STRN12        STRN         ASP A 124 ? ASP A 124 ? ASP A 124 ASP A 124 
BEND10        BEND         LEU A 125 ? TRP A 126 ? LEU A 125 TRP A 126 
TURN_TY1_P10  TURN_TY1_P   SER A 127 ? LYS A 128 ? SER A 127 LYS A 128 
STRN13        STRN         GLU A 131 ? GLU A 131 ? GLU A 131 GLU A 131 
BEND11        BEND         ASP A 133 ? ASP A 133 ? ASP A 133 ASP A 133 
STRN14        STRN         ARG A 134 ? ARG A 134 ? ARG A 134 ARG A 134 
STRN15        STRN         ARG A 136 ? VAL A 143 ? ARG A 136 VAL A 143 
HELX_LH_PP_P4 HELX_LH_PP_P ASN A 144 ? ASN A 144 ? ASN A 144 ASN A 144 
HELX_RH_AL_P1 HELX_RH_AL_P ASN A 145 ? ARG A 151 ? ASN A 145 ARG A 151 
TURN_TY1_P11  TURN_TY1_P   GLU A 153 ? SER A 154 ? GLU A 153 SER A 154 
TURN_TY1_P12  TURN_TY1_P   ALA A 157 ? LYS A 159 ? ALA A 157 LYS A 159 
STRN16        STRN         MET A 160 ? GLY A 165 ? MET A 160 GLY A 165 
BEND12        BEND         HIS A 166 ? HIS A 166 ? HIS A 166 HIS A 166 
STRN17        STRN         GLY A 168 ? THR A 169 ? GLY A 168 THR A 169 
TURN_TY1_P13  TURN_TY1_P   SER A 171 ? GLY A 172 ? SER A 171 GLY A 172 
TURN_TY1_P14  TURN_TY1_P   SER A 174 ? GLY A 175 ? SER A 174 GLY A 175 
STRN18        STRN         PRO A 177 ? CYS A 180 ? PRO A 177 CYS A 180 
TURN_TY1_P15  TURN_TY1_P   GLY A 181 ? ASP A 182 ? GLY A 181 ASP A 182 
STRN19        STRN         THR A 183 ? PHE A 190 ? THR A 183 PHE A 190 
TURN_TY1_P16  TURN_TY1_P   PRO A 193 ? LEU A 194 ? PRO A 193 LEU A 194 
BEND13        BEND         CYS A 195 ? ASN A 196 ? CYS A 195 ASN A 196 
BEND14        BEND         ARG A 198 ? PHE A 200 ? ARG A 198 PHE A 200 
STRN20        STRN         ASP A 202 ? ARG A 206 ? ASP A 202 ARG A 206 
HELX_RH_3T_P3 HELX_RH_3T_P ILE A 207 ? TYR A 210 ? ILE A 207 TYR A 210 
HELX_RH_AL_P2 HELX_RH_AL_P LEU A 211 ? THR A 218 ? LEU A 211 THR A 218 
# 
