# Supplementary material for: FlatProt: 2D visualization eases protein structure comparison
Source: BMC Bioinformatics. 2025 Aug 13;26:210. doi: 10.1186/s12859-025-06233-x (PMC12344939; doi:10.1186/s12859-025-06233-x)
Supplement: Supplementary file 1 — Supplementary Material 1 [file 12859_2025_6233_MOESM1_ESM.zip › KLK/structures/Latimeria_chalumnae_GeneID=102347764.cif]

data_Latimeria_chalumnae_GeneID=102347764
# 
_entry.id   ? 
# 
_entity.id                         1      
_entity.type                       polymer 
_entity.pdbx_description           polymer-1 
_entity.formula_weight             23835.3 
_entity.pdbx_number_of_molecules        1 
# 
loop_
_struct_sheet.id 
_struct_sheet.number_strands 
A 2 
B 7 
C 6 
D 2 
E 2 
# 
loop_
_struct_conf_type.id 
_struct_conf_type.criteria 
STRN         DSSP 
TURN_TY1_P   DSSP 
HELX_LH_PP_P DSSP 
BEND         DSSP 
HELX_RH_3T_P DSSP 
HELX_RH_AL_P DSSP 
# 
_struct_asym.id          A 
_struct_asym.entity_id   1 
# 
_software.pdbx_ordinal     1 
_software.name             dssp 
_software.version          4.4.10 
_software.date             ? 
_software.classification   'model annotation' 
# 
_entity_poly.entity_id                      1 
_entity_poly.type                           polypeptide(L) 
_entity_poly.nstd_linkage                   n 
_entity_poly.nstd_monomer                   n 
_entity_poly.pdbx_seq_one_letter_code       
;KIIGGHKAKYHSKPYMASLQLSGHHFCGGFLVQEDWVMTAAHCFPSNATVVLGAHVLQENEYARQRFQILEAHMNPGYNN
ATLESDVMLLRLDRAASLTWNVQTIPLPQAEVQPGTACTIAGWGDVNNKKSRPSSLQELKVIIWDHCDSKDLICAGLQGK
KRGICKGDSGSPLVCNGVAHGIASFILQSCGNGQFPDYYTKILVYRDWIKSVMDMS
;
_entity_poly.pdbx_seq_one_letter_code_can   
;KIIGGHKAKYHSKPYMASLQLSGHHFCGGFLVQEDWVMTAAHCFPSNATVVLGAHVLQENEYARQRFQILEAHMNPGYNN
ATLESDVMLLRLDRAASLTWNVQTIPLPQAEVQPGTACTIAGWGDVNNKKSRPSSLQELKVIIWDHCDSKDLICAGLQGK
KRGICKGDSGSPLVCNGVAHGIASFILQSCGNGQFPDYYTKILVYRDWIKSVMDMS
;
_entity_poly.pdbx_strand_id                 A 
# 
loop_
_dssp_struct_summary.entry_id 
_dssp_struct_summary.label_comp_id 
_dssp_struct_summary.label_asym_id 
_dssp_struct_summary.label_seq_id 
_dssp_struct_summary.secondary_structure 
_dssp_struct_summary.ss_bridge 
_dssp_struct_summary.helix_3_10 
_dssp_struct_summary.helix_alpha 
_dssp_struct_summary.helix_pi 
_dssp_struct_summary.helix_pp 
_dssp_struct_summary.bend 
_dssp_struct_summary.chirality 
_dssp_struct_summary.sheet 
_dssp_struct_summary.strand 
_dssp_struct_summary.ladder_1 
_dssp_struct_summary.ladder_2 
_dssp_struct_summary.accessibility 
_dssp_struct_summary.TCO 
_dssp_struct_summary.kappa 
_dssp_struct_summary.alpha 
_dssp_struct_summary.phi 
_dssp_struct_summary.psi 
_dssp_struct_summary.x_ca 
_dssp_struct_summary.y_ca 
_dssp_struct_summary.z_ca 
Latimeria_chalumnae_GeneID=102347764 LYS A 1   . . . . . . . . . . . . ? .      .     .      .      125.8  -0.6  -5.5  -13.2 
Latimeria_chalumnae_GeneID=102347764 ILE A 2   . . > . . . . - . . . . ? -0.861 .     -131.6 -88.2  111.2  1.6   -7.6  -10.8 
Latimeria_chalumnae_GeneID=102347764 ILE A 3   B . 3 . . . S + A A A . ? -0.646 91.7  9.1    -65.4  122.4  4.5   -9.1  -12.7 
Latimeria_chalumnae_GeneID=102347764 GLY A 4   T . 3 . . . S + . . . . ? 0.624  105.9 124.2  83.9   8.2    4.8   -12.8 -12.0 
Latimeria_chalumnae_GeneID=102347764 GLY A 5   . . < . . . . - . . . . ? -0.272 48.8  -137.5 -93.0  -179.2 1.5   -12.8 -10.0 
Latimeria_chalumnae_GeneID=102347764 HIS A 6   E . . . . . . - B C B . ? -0.899 38.0  -71.6  -134.3 161.0  -1.7  -14.9 -10.3 
Latimeria_chalumnae_GeneID=102347764 LYS A 7   E . . . . > . - B C B . ? -0.384 55.7  -119.7 -54.9  129.4  -5.3  -14.2 -10.2 
Latimeria_chalumnae_GeneID=102347764 ALA A 8   P . . . . P . - . . . . ? -0.448 31.3  -96.8  -69.5  144.1  -6.5  -13.5 -6.6  
Latimeria_chalumnae_GeneID=102347764 LYS A 9   P . > . . P . - . . . . ? -0.404 62.7  -78.9  -56.7  137.0  -9.0  -15.7 -5.0  
Latimeria_chalumnae_GeneID=102347764 TYR A 10  T . 3 . . < S - . . . . ? -0.212 108.3 -14.6  -47.2  120.7  -12.3 -14.1 -5.4  
Latimeria_chalumnae_GeneID=102347764 HIS A 11  T . 3 . . . S + . . . . ? 0.713  90.4  133.7  59.3   21.1   -12.7 -11.3 -2.8  
Latimeria_chalumnae_GeneID=102347764 SER A 12  S . < . . . S + . . . . ? 0.586  72.4  52.1   -72.6  -8.1   -9.7  -12.5 -0.7  
Latimeria_chalumnae_GeneID=102347764 LYS A 13  . . > . . . . + . . . . ? -0.584 65.8  166.1  -125.4 71.7   -8.5  -8.8  -0.6  
Latimeria_chalumnae_GeneID=102347764 PRO A 14  T . 3 . . . S + . . . . ? 0.581  70.6  62.3   -75.6  -2.3   -11.6 -7.0  0.7   
Latimeria_chalumnae_GeneID=102347764 TYR A 15  T . 3 . . . S + . . . . ? 0.511  76.7  121.1  -96.3  -8.5   -9.6  -3.8  1.4   
Latimeria_chalumnae_GeneID=102347764 MET A 16  E . < . . . . - C J I . ? -0.312 43.3  -165.2 -66.4  139.3  -8.7  -3.2  -2.2  
Latimeria_chalumnae_GeneID=102347764 ALA A 17  E . . . . . . - C J I J ? -0.986 9.7   -149.8 -125.1 136.9  -9.7  0.0   -3.9  
Latimeria_chalumnae_GeneID=102347764 SER A 18  E . . . . . . - C J I J ? -0.938 8.0   -151.5 -104.4 118.4  -9.8  0.9   -7.5  
Latimeria_chalumnae_GeneID=102347764 LEU A 19  E . . . . . . - C J I J ? -0.816 25.3  -168.1 -86.6  127.9  -9.3  4.5   -8.5  
Latimeria_chalumnae_GeneID=102347764 GLN A 20  E . . . . . . - C J I J ? -0.905 25.9  -163.2 -127.9 142.6  -11.0 5.1   -11.7 
Latimeria_chalumnae_GeneID=102347764 LEU A 21  E . > . . . S - C J I . ? -0.993 89.7  -16.9  -114.7 121.5  -11.2 7.8   -14.4 
Latimeria_chalumnae_GeneID=102347764 SER A 22  T . 3 . . . S - . . . . ? 0.893  132.3 -51.0  50.1   35.3   -14.3 7.5   -16.7 
Latimeria_chalumnae_GeneID=102347764 GLY A 23  T . 3 . . . S + . . . . ? 0.436  114.9 119.3  88.3   1.2    -14.7 3.9   -15.5 
Latimeria_chalumnae_GeneID=102347764 HIS A 24  E . < . . . . - C K I . ? -0.887 64.6  -123.2 -109.2 133.9  -11.1 3.0   -16.2 
Latimeria_chalumnae_GeneID=102347764 HIS A 25  E . . . . . . + C K I . ? -0.451 40.6  154.7  -68.8  134.7  -8.7  1.8   -13.5 
Latimeria_chalumnae_GeneID=102347764 PHE A 26  E . . . . . . + C K . . ? 0.539  63.5  12.4   -134.5 -21.1  -5.5  3.9   -13.3 
Latimeria_chalumnae_GeneID=102347764 CYS A 27  E . . . . . . - C K I . ? -0.982 65.9  -125.3 -151.0 159.6  -4.3  3.4   -9.7  
Latimeria_chalumnae_GeneID=102347764 GLY A 28  E . . . . . . + C K I . ? -0.427 26.1  166.2  -98.4  177.4  -4.9  1.3   -6.6  
Latimeria_chalumnae_GeneID=102347764 GLY A 29  E . . . . . . - C K I . ? -0.943 22.8  -126.8 -170.4 176.3  -5.8  2.1   -2.9  
Latimeria_chalumnae_GeneID=102347764 PHE A 30  E . . . . . . - C K I K ? -0.995 21.9  -113.8 -148.6 142.2  -7.0  0.5   0.2   
Latimeria_chalumnae_GeneID=102347764 LEU A 31  E . . . . . . + C K . K ? -0.658 33.6  167.2  -74.1  117.1  -9.8  1.1   2.7   
Latimeria_chalumnae_GeneID=102347764 VAL A 32  E . . . . . S + C K . . ? 0.628  74.6  8.3    -106.6 -19.1  -8.3  2.1   6.2   
Latimeria_chalumnae_GeneID=102347764 GLN A 33  E . > . . . S - C K . K ? -0.932 91.7  -91.3  -149.9 167.3  -11.7 3.3   7.6   
Latimeria_chalumnae_GeneID=102347764 GLU A 34  T . 3 . . . S + . . . . ? 0.750  128.6 22.5   -60.1  -15.6  -15.4 3.1   6.4   
Latimeria_chalumnae_GeneID=102347764 ASP A 35  T . 3 . . . S + . . . . ? 0.191  110.4 84.9   -134.9 11.9   -14.9 6.5   4.7   
Latimeria_chalumnae_GeneID=102347764 TRP A 36  E . < . . . . - C L K L ? -0.986 48.5  -173.4 -126.0 129.8  -11.2 6.7   4.2   
Latimeria_chalumnae_GeneID=102347764 VAL A 37  E . . . . . . - C L K L ? -0.959 12.9  -149.3 -116.1 132.6  -9.0  5.3   1.4   
Latimeria_chalumnae_GeneID=102347764 MET A 38  E . . . . . . + C L K L ? -0.880 30.3  147.3  -100.8 138.3  -5.3  5.5   1.4   
Latimeria_chalumnae_GeneID=102347764 THR A 39  E . . . . . . - C L . L ? -0.848 50.4  -67.9  -153.0 179.4  -3.3  5.8   -2.0  
Latimeria_chalumnae_GeneID=102347764 ALA A 40  . . > . . . . - . . . . ? -0.685 34.6  -134.4 -80.1  140.3  -0.2  7.2   -3.5  
Latimeria_chalumnae_GeneID=102347764 ALA A 41  G . > . . . S + . . . . ? 0.825  106.5 61.4   -62.3  -31.1  0.0   11.0  -3.7  
Latimeria_chalumnae_GeneID=102347764 HIS A 42  G . 3 . . . S + . . . . ? 0.587  90.9  72.6   -75.4  -2.6   1.3   10.7  -7.3  
Latimeria_chalumnae_GeneID=102347764 CYS A 43  G . < . . . . + . . . . ? 0.314  67.4  124.5  -94.4  18.8   -2.1  9.0   -8.2  
Latimeria_chalumnae_GeneID=102347764 PHE A 44  . . < . . . . + . . . . ? -0.574 27.6  166.4  -98.6  101.1  -4.2  12.2  -7.9  
Latimeria_chalumnae_GeneID=102347764 PRO A 45  . . > . . . . - . . . . ? -0.863 45.1  -108.8 -102.0 142.1  -6.3  13.1  -11.0 
Latimeria_chalumnae_GeneID=102347764 SER A 46  T . 3 . . . S + . . . . ? -0.438 105.4 22.4   -63.0  106.6  -9.1  15.9  -10.7 
Latimeria_chalumnae_GeneID=102347764 ASN A 47  T . 3 . . . S + . . . . ? 0.703  83.3  153.0  113.1  19.2   -12.6 13.8  -11.0 
Latimeria_chalumnae_GeneID=102347764 ALA A 48  . . < . . . . - . . . . ? -0.513 30.0  -149.6 -75.4  147.2  -11.5 10.3  -9.9  
Latimeria_chalumnae_GeneID=102347764 THR A 49  E . . . . . . - C M J M ? -0.845 9.4   -131.0 -109.7 155.1  -13.9 7.8   -8.4  
Latimeria_chalumnae_GeneID=102347764 VAL A 50  E . . . . . . - C M J M ? -0.945 18.0  -164.3 -106.9 127.6  -13.2 5.1   -5.8  
Latimeria_chalumnae_GeneID=102347764 VAL A 51  E . . . . . . - C M J M ? -0.965 7.5   -175.2 -114.0 123.7  -14.6 1.6   -6.4  
Latimeria_chalumnae_GeneID=102347764 LEU A 52  E . . . . . . + C M J M ? -0.813 62.7  30.0   -111.0 150.7  -14.7 -0.9  -3.6  
Latimeria_chalumnae_GeneID=102347764 GLY A 53  S . . . . . S + . . . . ? 0.548  79.6  139.5  85.8   8.1    -15.7 -4.6  -3.7  
Latimeria_chalumnae_GeneID=102347764 ALA A 54  . . . . . . . + . . . . ? -0.746 20.8  163.0  -91.4  122.7  -14.6 -5.2  -7.3  
Latimeria_chalumnae_GeneID=102347764 HIS A 55  S . . . . . S + . . . . ? 0.721  82.8  35.7   -95.0  -38.7  -12.8 -8.5  -8.2  
Latimeria_chalumnae_GeneID=102347764 VAL A 56  B . > . . . S - D P O . ? -0.976 76.8  -149.6 -117.2 124.3  -13.4 -8.0  -12.0 
Latimeria_chalumnae_GeneID=102347764 LEU A 57  T . 3 . . . S + . . . . ? 0.830  94.5  43.6   -70.3  -26.4  -13.2 -4.3  -13.2 
Latimeria_chalumnae_GeneID=102347764 GLN A 58  T . 3 . . . S + . . . . ? 0.539  97.6  90.2   -103.0 -2.3   -15.7 -4.6  -16.1 
Latimeria_chalumnae_GeneID=102347764 GLU A 59  S . < . . . S - . . . . ? -0.665 76.8  -129.0 -102.0 137.1  -18.3 -6.7  -14.2 
Latimeria_chalumnae_GeneID=102347764 ASN A 60  . . . . . . . - . . . . ? -0.718 37.7  -169.5 -76.5  77.9   -21.2 -5.3  -12.3 
Latimeria_chalumnae_GeneID=102347764 GLU A 61  . . > . . . . - . . . . ? -0.526 28.1  -128.5 -74.5  135.4  -20.5 -7.3  -9.1  
Latimeria_chalumnae_GeneID=102347764 TYR A 62  T . 3 . . . S + . . . . ? 0.775  109.5 54.2   -56.0  -24.5  -23.2 -7.2  -6.4  
Latimeria_chalumnae_GeneID=102347764 ALA A 63  T . 3 . . . S + . . . . ? 0.492  81.8  120.7  -92.4  -3.4   -20.6 -6.2  -3.8  
Latimeria_chalumnae_GeneID=102347764 ARG A 64  . . < . . . . - . . . . ? -0.437 40.1  -173.7 -73.6  125.9  -19.3 -3.2  -5.8  
Latimeria_chalumnae_GeneID=102347764 GLN A 65  E . . . . . . - C N M . ? -0.998 8.1   -155.2 -119.9 131.3  -19.6 0.2   -4.2  
Latimeria_chalumnae_GeneID=102347764 ARG A 66  E . . . . . . - C N M . ? -0.915 13.3  -173.5 -112.2 135.6  -18.8 3.5   -6.0  
Latimeria_chalumnae_GeneID=102347764 PHE A 67  E . . . . . . - C N M . ? -0.959 21.1  -134.2 -131.4 141.8  -17.7 6.7   -4.2  
Latimeria_chalumnae_GeneID=102347764 GLN A 68  E . . . . . . - C N M . ? -0.636 34.0  -113.8 -81.2  148.7  -17.0 10.3  -5.0  
Latimeria_chalumnae_GeneID=102347764 ILE A 69  E . . . . . . + C N N . ? -0.816 35.9  175.9  -86.1  114.2  -13.9 11.8  -3.6  
Latimeria_chalumnae_GeneID=102347764 LEU A 70  E . . . . . . + C N . . ? 0.894  68.6  10.0   -80.0  -47.2  -15.0 14.6  -1.1  
Latimeria_chalumnae_GeneID=102347764 GLU A 71  E . . . . . . - C N N . ? -0.988 58.9  -160.2 -137.2 142.9  -11.6 15.5  0.2   
Latimeria_chalumnae_GeneID=102347764 ALA A 72  E . . . . . . - C N N . ? -0.996 7.8   -169.6 -124.1 121.1  -8.0  14.8  -0.8  
Latimeria_chalumnae_GeneID=102347764 HIS A 73  E . . . . . . - C N N . ? -0.895 5.5   -164.6 -114.6 101.4  -5.2  15.2  1.7   
Latimeria_chalumnae_GeneID=102347764 MET A 74  E . . . . . . - C N N . ? -0.640 35.8  -99.3  -82.7  136.2  -1.8  15.0  0.3   
Latimeria_chalumnae_GeneID=102347764 ASN A 75  . . > . . . . - . . . . ? -0.359 29.8  -134.5 -52.9  129.6  1.1   14.6  2.7   
Latimeria_chalumnae_GeneID=102347764 PRO A 76  T . 3 . . . S + . . . . ? 0.754  104.3 56.9   -61.9  -20.1  2.6   18.1  3.2   
Latimeria_chalumnae_GeneID=102347764 GLY A 77  T . 3 . . . S + . . . . ? 0.373  77.8  130.2  -90.9  2.8    6.1   16.7  2.8   
Latimeria_chalumnae_GeneID=102347764 TYR A 78  . . < . . . . - . . . . ? -0.436 39.8  -164.7 -65.4  128.4  5.3   15.1  -0.7  
Latimeria_chalumnae_GeneID=102347764 ASN A 79  B . . > > . . - E R P . ? -0.963 10.7  -161.0 -115.8 117.9  7.9   16.0  -3.3  
Latimeria_chalumnae_GeneID=102347764 ASN A 80  T . . 4 5 . S + . . . . ? 0.819  90.2  52.9   -72.0  -24.5  6.8   15.3  -6.9  
Latimeria_chalumnae_GeneID=102347764 ALA A 81  T . . 4 5 . S + . . . . ? 0.922  125.4 21.8   -79.0  -36.7  10.4  15.3  -8.2  
Latimeria_chalumnae_GeneID=102347764 THR A 82  T . . 4 5 . S - . . . . ? 0.560  96.7  -128.6 -108.8 -10.0  11.7  12.8  -5.8  
Latimeria_chalumnae_GeneID=102347764 LEU A 83  T . > < 5 . . + . . . . ? 0.719  49.5  164.5  62.7   22.1   8.4   11.1  -4.9  
Latimeria_chalumnae_GeneID=102347764 GLU A 84  B . 3 . < . . + E S P . ? -0.485 63.8  10.9   -65.0  138.5  9.3   11.6  -1.2  
Latimeria_chalumnae_GeneID=102347764 SER A 85  T . 3 . . . S - . . . . ? 0.887  79.3  -179.9 60.5   37.9   6.4   11.1  1.3   
Latimeria_chalumnae_GeneID=102347764 ASP A 86  . . < . . . . + . . . . ? -0.433 33.1  121.9  -71.7  65.9   4.2   9.7   -1.6  
Latimeria_chalumnae_GeneID=102347764 VAL A 87  . . . . . . . + . . . . ? -0.995 34.0  177.4  -134.6 135.7  1.1   9.1   0.7   
Latimeria_chalumnae_GeneID=102347764 MET A 88  E . . . . . . - C O L N ? -0.997 16.8  -147.9 -140.9 142.9  -2.4  10.5  0.2   
Latimeria_chalumnae_GeneID=102347764 LEU A 89  E . . . . . . - C O L N ? -0.948 10.8  -158.9 -112.2 132.0  -5.8  10.1  2.1   
Latimeria_chalumnae_GeneID=102347764 LEU A 90  E . . . . . . - C O L N ? -0.956 7.1   -148.4 -112.9 122.7  -9.1  10.3  0.3   
Latimeria_chalumnae_GeneID=102347764 ARG A 91  E . . . . . . - C O L N ? -0.847 20.2  -137.3 -88.2  125.0  -12.3 11.0  2.2   
Latimeria_chalumnae_GeneID=102347764 LEU A 92  E . . . . . . - C O . N ? -0.449 17.4  -119.7 -79.0  150.9  -15.3 9.3   0.6   
Latimeria_chalumnae_GeneID=102347764 ASP A 93  S . . . . . S + . . . . ? 0.697  97.8  9.3    -67.5  -12.4  -18.7 11.2  0.1   
Latimeria_chalumnae_GeneID=102347764 ARG A 94  S . . . . . S - . . . . ? -0.973 92.8  -84.7  -157.7 160.8  -20.2 8.4   2.4   
Latimeria_chalumnae_GeneID=102347764 ALA A 95  . . . . . . . - . . . . ? -0.490 46.7  -116.4 -70.1  137.9  -19.2 5.5   4.6   
Latimeria_chalumnae_GeneID=102347764 ALA A 96  . . . . . . . - . . . . ? -0.461 24.6  -116.2 -67.6  142.2  -18.6 2.2   2.9   
Latimeria_chalumnae_GeneID=102347764 SER A 97  . . . . . . . - . . . . ? -0.772 32.0  -133.8 -77.4  109.3  -21.0 -0.7  3.8   
Latimeria_chalumnae_GeneID=102347764 LEU A 98  . . . . . . . + . . . . ? -0.626 42.9  148.4  -72.2  126.4  -18.6 -3.3  5.4   
Latimeria_chalumnae_GeneID=102347764 THR A 99  . . . . . . . - . . . . ? -0.710 66.8  -79.6  -137.3 -176.9 -19.3 -6.8  4.0   
Latimeria_chalumnae_GeneID=102347764 TRP A 100 S . . . . . S + . . . . ? 0.764  134.1 43.4   -61.7  -21.2  -17.4 -10.0 3.3   
Latimeria_chalumnae_GeneID=102347764 ASN A 101 S . . . . . S + . . . . ? 0.561  115.2 50.1   -103.1 -12.3  -16.2 -8.3  0.1   
Latimeria_chalumnae_GeneID=102347764 VAL A 102 . . . . . . . + . . . . ? -0.951 68.8  145.7  -136.0 111.0  -15.4 -4.9  1.6   
Latimeria_chalumnae_GeneID=102347764 GLN A 103 . . . . . . . - . . . . ? -0.937 42.0  -110.9 -139.2 160.5  -13.3 -4.6  4.7   
Latimeria_chalumnae_GeneID=102347764 THR A 104 . . . . . . . - . . . . ? -0.537 23.9  -137.5 -84.7  158.8  -10.7 -2.3  6.3   
Latimeria_chalumnae_GeneID=102347764 ILE A 105 . . . . . . . - . . . . ? -0.974 23.9  -116.4 -118.4 132.3  -7.1  -3.1  6.7   
Latimeria_chalumnae_GeneID=102347764 PRO A 106 P . . . . > . - . . . . ? -0.357 23.3  -121.0 -67.0  152.3  -5.2  -2.2  9.9   
Latimeria_chalumnae_GeneID=102347764 LEU A 107 P . . . . P . - . . . . ? -0.622 37.9  -96.6  -87.6  148.2  -2.3  0.2   10.1  
Latimeria_chalumnae_GeneID=102347764 PRO A 108 P . . . . < . - . . . . ? -0.318 26.9  -170.7 -68.4  146.3  1.0   -1.0  11.4  
Latimeria_chalumnae_GeneID=102347764 GLN A 109 S . . . . . S + . . . . ? 0.474  75.3  27.7   -106.0 -14.1  2.1   -0.5  15.1  
Latimeria_chalumnae_GeneID=102347764 ALA A 110 S . . . . . S - . . . . ? -0.958 93.4  -81.0  -143.5 167.9  5.7   -1.6  14.4  
Latimeria_chalumnae_GeneID=102347764 GLU A 111 P . . . . > . - . . . . ? -0.355 40.3  -122.5 -72.2  140.0  8.3   -1.9  11.8  
Latimeria_chalumnae_GeneID=102347764 VAL A 112 P . . . . P . - . . . . ? -0.706 32.1  -129.1 -81.5  132.5  8.2   -4.7  9.3   
Latimeria_chalumnae_GeneID=102347764 GLN A 113 P . > . . P . - . . . . ? -0.588 24.3  -97.6  -83.7  146.4  11.5  -6.8  9.4   
Latimeria_chalumnae_GeneID=102347764 PRO A 114 T . 3 . . < S + . . . . ? -0.287 109.9 34.9   -56.0  141.9  13.6  -7.7  6.4   
Latimeria_chalumnae_GeneID=102347764 GLY A 115 T . 3 . . . S + . . . . ? 0.271  83.6  139.4  95.2   -12.1  12.9  -11.2 5.2   
Latimeria_chalumnae_GeneID=102347764 THR A 116 . . < . . . . - . . . . ? -0.473 55.0  -123.5 -67.2  134.1  9.2   -11.0 6.0   
Latimeria_chalumnae_GeneID=102347764 ALA A 117 E . . . . . . + B D C . ? -0.705 38.8  175.8  -79.3  128.8  6.8   -12.5 3.5   
Latimeria_chalumnae_GeneID=102347764 CYS A 118 E . . . . . . - B D C . ? -0.833 21.7  -131.4 -130.7 162.8  4.3   -10.0 2.3   
Latimeria_chalumnae_GeneID=102347764 THR A 119 E . . . . . . - B D C D ? -0.925 14.3  -169.7 -119.4 145.8  1.5   -9.8  -0.3  
Latimeria_chalumnae_GeneID=102347764 ILE A 120 E . . . . . . - B D C D ? -0.944 5.0   -173.4 -125.3 152.7  0.6   -7.3  -2.9  
Latimeria_chalumnae_GeneID=102347764 ALA A 121 E . . . . . . + B D C . ? -0.995 16.6  129.7  -146.7 146.2  -2.5  -7.0  -5.0  
Latimeria_chalumnae_GeneID=102347764 GLY A 122 E . . . . . . - B D C . ? -0.989 53.8  -117.0 -178.9 174.3  -3.6  -4.8  -7.9  
Latimeria_chalumnae_GeneID=102347764 TRP A 123 S . . . . . S + . . . . ? -0.038 71.3  119.4  -114.2 17.9   -5.1  -4.3  -11.4 
Latimeria_chalumnae_GeneID=102347764 GLY A 124 S . . . . . S - . . . . ? 0.026  76.2  -47.3  -71.2  -171.0 -2.0  -2.7  -13.0 
Latimeria_chalumnae_GeneID=102347764 ASP A 125 . . . . . . . - . . . . ? -0.302 41.4  -163.8 -58.3  143.8  0.1   -4.0  -16.0 
Latimeria_chalumnae_GeneID=102347764 VAL A 126 S . . . . . S + . . . . ? 0.460  76.6  29.9   -111.9 -5.8   0.9   -7.7  -15.9 
Latimeria_chalumnae_GeneID=102347764 ASN A 127 S . > . . . S - . . . . ? -0.919 86.4  -110.8 -150.4 145.5  3.5   -7.5  -18.5 
Latimeria_chalumnae_GeneID=102347764 ASN A 128 T . 3 . . . S + . . . . ? 0.303  111.6 77.7   -55.5  8.2    5.9   -4.7  -19.6 
Latimeria_chalumnae_GeneID=102347764 LYS A 129 T . 3 . . . S - . . . . ? 0.134  114.7 -108.3 -106.4 10.7   3.7   -4.7  -22.7 
Latimeria_chalumnae_GeneID=102347764 LYS A 130 . . < . . . . + . . . . ? 0.802  61.7  159.1  71.6   28.8   0.9   -2.7  -20.9 
Latimeria_chalumnae_GeneID=102347764 SER A 131 . . . . . . . - . . . . ? -0.804 25.8  -155.6 -84.2  124.3  -1.5  -5.6  -20.7 
Latimeria_chalumnae_GeneID=102347764 ARG A 132 . . . . . . . - . . . . ? -0.892 11.8  -131.5 -105.8 124.5  -4.1  -4.9  -17.9 
Latimeria_chalumnae_GeneID=102347764 PRO A 133 . . . . . . . - . . . . ? -0.432 3.1   -142.8 -70.3  147.7  -5.9  -7.9  -16.3 
Latimeria_chalumnae_GeneID=102347764 SER A 134 S . . . . . S + . . . . ? 0.762  86.3  53.4   -78.6  -21.9  -9.7  -7.8  -16.0 
Latimeria_chalumnae_GeneID=102347764 SER A 135 B . . . . . S - D Q O . ? -0.750 100.8 -86.1  -115.0 154.6  -9.4  -9.5  -12.6 
Latimeria_chalumnae_GeneID=102347764 LEU A 136 . . . . . . . - . . . . ? -0.362 43.3  -152.0 -58.6  132.4  -7.4  -8.7  -9.4  
Latimeria_chalumnae_GeneID=102347764 GLN A 137 E . . . . . . - B E B C ? -0.808 11.3  -169.8 -109.5 152.4  -3.9  -10.0 -9.3  
Latimeria_chalumnae_GeneID=102347764 GLU A 138 E . . . . . . + B E B C ? -0.977 6.1   178.7  -140.7 157.2  -1.8  -11.0 -6.3  
Latimeria_chalumnae_GeneID=102347764 LEU A 139 E . . . . . . - B E . C ? -0.988 26.1  -125.0 -155.5 141.9  1.8   -11.9 -5.5  
Latimeria_chalumnae_GeneID=102347764 LYS A 140 E . . . . . . + B E . C ? -0.777 34.5  176.7  -88.9  135.9  4.0   -12.8 -2.6  
Latimeria_chalumnae_GeneID=102347764 VAL A 141 E . . . . . . - B E . C ? -0.854 23.1  -125.6 -132.4 167.7  7.2   -10.6 -2.0  
Latimeria_chalumnae_GeneID=102347764 ILE A 142 E . . . . . . - B E E C ? -0.932 24.6  -116.4 -118.0 141.1  10.0  -10.4 0.5   
Latimeria_chalumnae_GeneID=102347764 ILE A 143 E . . . . . . - B E E . ? -0.590 31.3  -134.9 -74.1  133.1  11.1  -7.4  2.4   
Latimeria_chalumnae_GeneID=102347764 TRP A 144 . . . . . . . - . . . . ? -0.586 7.2   -150.6 -92.0  153.2  14.6  -6.3  1.5   
Latimeria_chalumnae_GeneID=102347764 ASP A 145 S . . . . . S + . . . . ? 0.700  86.9  61.7   -93.8  -12.2  17.3  -5.3  4.2   
Latimeria_chalumnae_GeneID=102347764 HIS A 146 . . . . . . . + . . . . ? 0.163  58.5  120.5  -115.7 16.2   19.4  -2.8  2.0   
Latimeria_chalumnae_GeneID=102347764 CYS A 147 . . . . . . . - . . . . ? -0.722 52.0  -158.4 -79.0  85.2   16.8  -0.1  1.2   
Latimeria_chalumnae_GeneID=102347764 ASP A 148 . . . . . . . + . . . . ? -0.524 51.9  112.9  -57.0  53.5   18.9  2.8   2.9   
Latimeria_chalumnae_GeneID=102347764 SER A 149 . . > . . . . - . . . . ? -0.948 58.3  -155.5 -140.5 131.6  15.8  5.0   3.3   
Latimeria_chalumnae_GeneID=102347764 LYS A 150 T . 3 . . . S + . . . . ? 0.757  101.1 40.4   -67.9  -19.2  13.8  6.2   6.4   
Latimeria_chalumnae_GeneID=102347764 ASP A 151 T . 3 . . . S + . . . . ? 0.423  107.1 73.9   -117.2 3.8    10.6  6.7   4.4   
Latimeria_chalumnae_GeneID=102347764 LEU A 152 E . < . . . . - B F . F ? -0.906 53.4  -157.4 -130.1 149.4  10.7  3.6   2.2   
Latimeria_chalumnae_GeneID=102347764 ILE A 153 E . . . . . . - B F . F ? -0.947 17.1  -152.5 -109.4 137.7  10.2  -0.1  2.2   
Latimeria_chalumnae_GeneID=102347764 CYS A 154 E . . . . . . + B F . F ? -0.929 18.9  170.9  -113.0 137.2  11.7  -2.3  -0.5  
Latimeria_chalumnae_GeneID=102347764 ALA A 155 E . . . . . . + B F E F ? -0.994 13.5  111.2  -144.8 145.5  10.3  -5.6  -1.6  
Latimeria_chalumnae_GeneID=102347764 GLY A 156 E . . . . . . - B F E . ? -0.957 58.7  -89.2  172.0  175.4  10.9  -8.1  -4.3  
Latimeria_chalumnae_GeneID=102347764 LEU A 157 . . > . . . . - . . . . ? -0.958 44.1  -127.4 -112.1 105.9  12.1  -11.6 -5.2  
Latimeria_chalumnae_GeneID=102347764 GLN A 158 T . 3 . . . S + . . . . ? -0.298 90.9  6.8    -53.4  126.8  15.8  -11.6 -6.0  
Latimeria_chalumnae_GeneID=102347764 GLY A 159 T . 3 . . . S + . . . . ? 0.439  110.6 98.6   86.0   -3.9   16.5  -13.2 -9.4  
Latimeria_chalumnae_GeneID=102347764 LYS A 160 S . < . . . S - . . . . ? -0.952 77.7  -125.6 -118.8 132.3  12.8  -13.4 -10.4 
Latimeria_chalumnae_GeneID=102347764 LYS A 161 . . . . . . . + . . . . ? -0.528 65.3  129.2  -70.4  78.5   11.0  -11.0 -12.6 
Latimeria_chalumnae_GeneID=102347764 ARG A 162 . . . . . . . + . . . . ? -0.985 24.4  78.6   -139.6 139.4  8.2   -10.3 -10.1 
Latimeria_chalumnae_GeneID=102347764 GLY A 163 B . . . . . . - A B A . ? -0.993 69.1  -35.8  157.8  -169.9 6.7   -7.1  -8.6  
Latimeria_chalumnae_GeneID=102347764 ILE A 164 . . . . . . . - . . . . ? -0.463 50.0  -175.8 -81.1  164.2  4.4   -4.1  -9.1  
Latimeria_chalumnae_GeneID=102347764 CYS A 165 . . > . . . . - . . . . ? -0.829 40.9  -39.8  -148.6 178.8  3.8   -2.3  -12.3 
Latimeria_chalumnae_GeneID=102347764 LYS A 166 T . 3 . . . S + . . . . ? -0.236 125.4 26.0   -49.6  131.4  2.0   0.6   -13.9 
Latimeria_chalumnae_GeneID=102347764 GLY A 167 T . 3 . . . S + . . . . ? 0.079  99.7  87.2   101.4  -19.1  -1.4  1.0   -12.4 
Latimeria_chalumnae_GeneID=102347764 ASP A 168 . . X . . . . + . . . . ? 0.446  55.7  128.0  -90.7  -9.4   -0.6  -0.7  -9.1  
Latimeria_chalumnae_GeneID=102347764 SER A 169 T . 3 . . . S + . . . . ? -0.315 72.0  24.9   -47.1  133.9  0.6   2.6   -7.6  
Latimeria_chalumnae_GeneID=102347764 GLY A 170 T . 3 . . . S + . . . . ? 0.169  88.7  134.0  95.6   -17.0  -1.2  3.2   -4.3  
Latimeria_chalumnae_GeneID=102347764 SER A 171 . . < . . . . - . . . . ? -0.335 59.9  -103.6 -68.0  148.8  -1.8  -0.6  -3.6  
Latimeria_chalumnae_GeneID=102347764 PRO A 172 E . . . . . . - B G . G ? -0.493 13.1  -140.2 -80.5  136.3  -1.0  -1.8  -0.1  
Latimeria_chalumnae_GeneID=102347764 LEU A 173 E . . . . . . - B G D G ? -0.919 31.7  -159.8 -82.0  110.8  2.1   -3.9  0.8   
Latimeria_chalumnae_GeneID=102347764 VAL A 174 E . . . . . . + B G D G ? -0.858 17.0  177.5  -109.4 122.5  0.4   -6.3  3.3   
Latimeria_chalumnae_GeneID=102347764 CYS A 175 E . > . . . S - B G . G ? -0.988 73.6  -15.6  -124.9 121.0  2.4   -8.3  5.9   
Latimeria_chalumnae_GeneID=102347764 ASN A 176 T . 3 . . . S - . . . . ? 0.892  130.1 -51.6  54.9   36.4   0.8   -10.6 8.4   
Latimeria_chalumnae_GeneID=102347764 GLY A 177 T . 3 . . . S + . . . . ? 0.598  118.5 107.5  82.8   11.5   -2.6  -9.0  7.6   
Latimeria_chalumnae_GeneID=102347764 VAL A 178 E . < . . . S - B H G . ? -0.960 72.2  -119.1 -126.2 143.5  -1.3  -5.4  8.2   
Latimeria_chalumnae_GeneID=102347764 ALA A 179 E . . . . . . + B H G . ? -0.709 38.7  162.3  -84.1  111.6  -0.6  -2.6  5.7   
Latimeria_chalumnae_GeneID=102347764 HIS A 180 E . . . . . . + B H . . ? 0.653  58.5  18.6   -105.8 -15.0  3.0   -1.7  6.0   
Latimeria_chalumnae_GeneID=102347764 GLY A 181 E . . . . . . - B H G H ? -0.967 57.8  -130.6 -154.0 164.1  3.5   0.2   2.7   
Latimeria_chalumnae_GeneID=102347764 ILE A 182 E . . . . . . - B H G H ? -0.983 39.5  -111.8 -118.8 121.8  2.1   2.0   -0.3  
Latimeria_chalumnae_GeneID=102347764 ALA A 183 E . . . . . . + B H . H ? -0.369 52.5  157.9  -53.2  122.8  3.2   1.1   -3.7  
Latimeria_chalumnae_GeneID=102347764 SER A 184 E . . . . . . - B H . . ? 0.780  45.1  -25.1  -117.8 -69.3  5.2   4.1   -4.9  
Latimeria_chalumnae_GeneID=102347764 PHE A 185 E . . . . . . - B H . H ? -0.918 38.7  -136.2 -150.3 166.2  7.7   3.6   -7.7  
Latimeria_chalumnae_GeneID=102347764 ILE A 186 E . . . . . . - B H . H ? -0.938 15.2  -143.0 -121.4 142.8  10.1  1.2   -9.5  
Latimeria_chalumnae_GeneID=102347764 LEU A 187 S . . . . . S - . . . . ? 0.881  82.9  -6.0   -76.3  -34.9  13.7  2.2   -10.5 
Latimeria_chalumnae_GeneID=102347764 GLN A 188 S . . . . . S - . . . . ? -0.079 113.6 -16.0  -130.3 -135.1 13.7  0.3   -13.9 
Latimeria_chalumnae_GeneID=102347764 SER A 189 S . > . . . S - . . . . ? -0.392 81.9  -83.9  -76.7  154.4  11.3  -2.0  -15.7 
Latimeria_chalumnae_GeneID=102347764 CYS A 190 T . 3 . . . S + . . . . ? -0.320 112.6 6.4    -54.8  140.0  8.5   -3.7  -13.9 
Latimeria_chalumnae_GeneID=102347764 GLY A 191 T . 3 . . . S + . . . . ? 0.846  77.4  168.9  57.0   39.3   9.4   -6.9  -12.1 
Latimeria_chalumnae_GeneID=102347764 ASN A 192 . . < . . . . - . . . . ? 0.752  28.9  -150.1 -63.5  -19.9  13.1  -6.3  -12.9 
Latimeria_chalumnae_GeneID=102347764 GLY A 193 S . . . . . S + . . . . ? 0.284  87.1  66.7   71.1   -17.1  14.1  -9.1  -10.6 
Latimeria_chalumnae_GeneID=102347764 GLN A 194 S . . . . . S + . . . . ? 0.687  102.0 44.5   -102.1 -25.3  17.5  -7.2  -10.0 
Latimeria_chalumnae_GeneID=102347764 PHE A 195 S . . . . . S - . . . . ? -0.928 83.5  -120.8 -124.6 140.1  16.0  -4.2  -8.2  
Latimeria_chalumnae_GeneID=102347764 PRO A 196 . . . . . . . - . . . . ? -0.272 26.9  -112.7 -69.5  162.3  13.3  -4.1  -5.4  
Latimeria_chalumnae_GeneID=102347764 ASP A 197 E . . . . . . - B I F H ? -0.700 33.9  -124.2 -84.6  152.8  10.0  -2.2  -5.8  
Latimeria_chalumnae_GeneID=102347764 TYR A 198 E . . . . . . - B I F H ? -0.867 24.8  -174.8 -113.6 136.1  9.6   0.8   -3.5  
Latimeria_chalumnae_GeneID=102347764 TYR A 199 E . . . . . . - B I F H ? -0.974 30.6  -116.6 -127.8 132.8  6.8   1.4   -1.1  
Latimeria_chalumnae_GeneID=102347764 THR A 200 E . . . . . . - B I F H ? -0.602 39.6  -117.7 -66.4  126.7  6.1   4.5   1.0   
Latimeria_chalumnae_GeneID=102347764 LYS A 201 E . . > . . . - B I . H ? -0.607 21.8  -161.7 -73.1  116.6  6.4   3.4   4.7   
Latimeria_chalumnae_GeneID=102347764 ILE A 202 T . > 4 . . S + . . . . ? 0.882  85.9  62.4   -67.7  -38.6  3.0   3.9   6.5   
Latimeria_chalumnae_GeneID=102347764 LEU A 203 G . > 4 . . S + . . . . ? 0.857  96.7  58.1   -59.2  -36.8  4.5   3.8   10.0  
Latimeria_chalumnae_GeneID=102347764 VAL A 204 G . 3 4 . . S + . . . . ? 0.824  114.3 38.2   -65.3  -25.1  6.6   7.0   9.3   
Latimeria_chalumnae_GeneID=102347764 TYR A 205 G . < X . . S + . . . . ? 0.158  80.4  112.0  -114.9 17.6   3.3   8.9   8.6   
Latimeria_chalumnae_GeneID=102347764 ARG A 206 H . < > . . S + . . . . ? 0.894  77.8  50.0   -62.0  -45.0  1.1   7.4   11.2  
Latimeria_chalumnae_GeneID=102347764 ASP A 207 H . . > . . S + . . . . ? 0.918  113.8 45.5   -61.2  -46.1  0.8   10.6  13.2  
Latimeria_chalumnae_GeneID=102347764 TRP A 208 H . . > . . S + . . . . ? 0.923  112.3 52.0   -60.4  -45.3  -0.1  12.6  10.1  
Latimeria_chalumnae_GeneID=102347764 ILE A 209 H . . X . . S + . . . . ? 0.932  112.0 45.9   -58.0  -47.2  -2.5  9.9   9.0   
Latimeria_chalumnae_GeneID=102347764 LYS A 210 H . . X . . S + . . . . ? 0.886  110.3 53.8   -64.4  -42.4  -4.3  9.9   12.4  
Latimeria_chalumnae_GeneID=102347764 SER A 211 H . . X . . S + . . . . ? 0.880  111.2 45.1   -61.4  -42.7  -4.4  13.7  12.5  
Latimeria_chalumnae_GeneID=102347764 VAL A 212 H . > < . . S + . . . . ? 0.929  114.9 47.3   -66.2  -45.4  -6.1  13.9  9.1   
Latimeria_chalumnae_GeneID=102347764 MET A 213 H . > < . . S + . . . . ? 0.801  110.1 52.8   -72.1  -27.9  -8.6  11.1  9.8   
Latimeria_chalumnae_GeneID=102347764 ASP A 214 H . 3 < . . S + . . . . ? 0.657  84.9  83.3   -80.2  -22.3  -9.5  12.6  13.3  
Latimeria_chalumnae_GeneID=102347764 MET A 215 T . < < . . . . . . . . ? 0.556  .     .      -67.4  18.7   -10.3 16.1  11.7  
Latimeria_chalumnae_GeneID=102347764 SER A 216 . . < . . . . . . . . . ? -0.538 .     .      -110.6 .      -13.8 14.5  11.0  
# 
loop_
_dssp_struct_ladder.id 
_dssp_struct_ladder.sheet_id 
_dssp_struct_ladder.range_id_1 
_dssp_struct_ladder.range_id_2 
_dssp_struct_ladder.type 
_dssp_struct_ladder.beg_1_label_comp_id 
_dssp_struct_ladder.beg_1_label_asym_id 
_dssp_struct_ladder.beg_1_label_seq_id 
_dssp_struct_ladder.pdbx_beg_1_PDB_ins_code 
_dssp_struct_ladder.end_1_label_comp_id 
_dssp_struct_ladder.end_1_label_asym_id 
_dssp_struct_ladder.end_1_label_seq_id 
_dssp_struct_ladder.pdbx_end_1_PDB_ins_code 
_dssp_struct_ladder.beg_1_auth_comp_id 
_dssp_struct_ladder.beg_1_auth_asym_id 
_dssp_struct_ladder.beg_1_auth_seq_id 
_dssp_struct_ladder.end_1_auth_comp_id 
_dssp_struct_ladder.end_1_auth_asym_id 
_dssp_struct_ladder.end_1_auth_seq_id 
_dssp_struct_ladder.beg_2_label_comp_id 
_dssp_struct_ladder.beg_2_label_asym_id 
_dssp_struct_ladder.beg_2_label_seq_id 
_dssp_struct_ladder.pdbx_beg_2_PDB_ins_code 
_dssp_struct_ladder.end_2_label_comp_id 
_dssp_struct_ladder.end_2_label_asym_id 
_dssp_struct_ladder.end_2_label_seq_id 
_dssp_struct_ladder.pdbx_end_2_PDB_ins_code 
_dssp_struct_ladder.beg_2_auth_comp_id 
_dssp_struct_ladder.beg_2_auth_asym_id 
_dssp_struct_ladder.beg_2_auth_seq_id 
_dssp_struct_ladder.end_2_auth_comp_id 
_dssp_struct_ladder.end_2_auth_asym_id 
_dssp_struct_ladder.end_2_auth_seq_id 
A A A B anti-parallel ILE A 3   ? ILE A 3   ? ILE A 3   ILE A 3   GLY A 163 ? GLY A 163 ? GLY A 163 GLY A 163 
B B C E anti-parallel HIS A 6   ? LYS A 7   ? HIS A 6   LYS A 7   GLU A 138 ? GLN A 137 ? GLU A 138 GLN A 137 
C B D E anti-parallel ALA A 117 ? GLY A 122 ? ALA A 117 GLY A 122 ILE A 142 ? GLN A 137 ? ILE A 142 GLN A 137 
D B D G anti-parallel THR A 119 ? ILE A 120 ? THR A 119 ILE A 120 VAL A 174 ? LEU A 173 ? VAL A 174 LEU A 173 
E B E F anti-parallel ILE A 142 ? ILE A 143 ? ILE A 142 ILE A 143 GLY A 156 ? ALA A 155 ? GLY A 156 ALA A 155 
F B F I anti-parallel LEU A 152 ? ALA A 155 ? LEU A 152 ALA A 155 THR A 200 ? ASP A 197 ? THR A 200 ASP A 197 
G B G H anti-parallel PRO A 172 ? CYS A 175 ? PRO A 172 CYS A 175 ILE A 182 ? VAL A 178 ? ILE A 182 VAL A 178 
H B H I anti-parallel GLY A 181 ? ILE A 186 ? GLY A 181 ILE A 186 LYS A 201 ? ASP A 197 ? LYS A 201 ASP A 197 
I C J K anti-parallel MET A 16  ? LEU A 21  ? MET A 16  LEU A 21  PHE A 30  ? HIS A 24  ? PHE A 30  HIS A 24  
J C J M anti-parallel ALA A 17  ? GLN A 20  ? ALA A 17  GLN A 20  LEU A 52  ? THR A 49  ? LEU A 52  THR A 49  
K C K L anti-parallel PHE A 30  ? GLN A 33  ? PHE A 30  GLN A 33  MET A 38  ? TRP A 36  ? MET A 38  TRP A 36  
L C L O anti-parallel TRP A 36  ? THR A 39  ? TRP A 36  THR A 39  ARG A 91  ? MET A 88  ? ARG A 91  MET A 88  
M C M N anti-parallel THR A 49  ? LEU A 52  ? THR A 49  LEU A 52  GLN A 68  ? GLN A 65  ? GLN A 68  GLN A 65  
N C N O anti-parallel ILE A 69  ? MET A 74  ? ILE A 69  MET A 74  LEU A 92  ? MET A 88  ? LEU A 92  MET A 88  
O D P Q anti-parallel VAL A 56  ? VAL A 56  ? VAL A 56  VAL A 56  SER A 135 ? SER A 135 ? SER A 135 SER A 135 
P E R S anti-parallel ASN A 79  ? ASN A 79  ? ASN A 79  ASN A 79  GLU A 84  ? GLU A 84  ? GLU A 84  GLU A 84  
# 
loop_
_dssp_struct_bridge_pairs.id 
_dssp_struct_bridge_pairs.label_comp_id 
_dssp_struct_bridge_pairs.label_seq_id 
_dssp_struct_bridge_pairs.label_asym_id 
_dssp_struct_bridge_pairs.auth_seq_id 
_dssp_struct_bridge_pairs.auth_asym_id 
_dssp_struct_bridge_pairs.pdbx_PDB_ins_code 
_dssp_struct_bridge_pairs.acceptor_1_label_comp_id 
_dssp_struct_bridge_pairs.acceptor_1_label_seq_id 
_dssp_struct_bridge_pairs.acceptor_1_label_asym_id 
_dssp_struct_bridge_pairs.acceptor_1_auth_seq_id 
_dssp_struct_bridge_pairs.acceptor_1_auth_asym_id 
_dssp_struct_bridge_pairs.acceptor_1_pdbx_PDB_ins_code 
_dssp_struct_bridge_pairs.acceptor_1_energy 
_dssp_struct_bridge_pairs.acceptor_2_label_comp_id 
_dssp_struct_bridge_pairs.acceptor_2_label_seq_id 
_dssp_struct_bridge_pairs.acceptor_2_label_asym_id 
_dssp_struct_bridge_pairs.acceptor_2_auth_seq_id 
_dssp_struct_bridge_pairs.acceptor_2_auth_asym_id 
_dssp_struct_bridge_pairs.acceptor_2_pdbx_PDB_ins_code 
_dssp_struct_bridge_pairs.acceptor_2_energy 
_dssp_struct_bridge_pairs.donor_1_label_comp_id 
_dssp_struct_bridge_pairs.donor_1_label_seq_id 
_dssp_struct_bridge_pairs.donor_1_label_asym_id 
_dssp_struct_bridge_pairs.donor_1_auth_seq_id 
_dssp_struct_bridge_pairs.donor_1_auth_asym_id 
_dssp_struct_bridge_pairs.donor_1_pdbx_PDB_ins_code 
_dssp_struct_bridge_pairs.donor_1_energy 
_dssp_struct_bridge_pairs.donor_2_label_comp_id 
_dssp_struct_bridge_pairs.donor_2_label_seq_id 
_dssp_struct_bridge_pairs.donor_2_label_asym_id 
_dssp_struct_bridge_pairs.donor_2_auth_seq_id 
_dssp_struct_bridge_pairs.donor_2_auth_asym_id 
_dssp_struct_bridge_pairs.donor_2_pdbx_PDB_ins_code 
_dssp_struct_bridge_pairs.donor_2_energy 
1   LYS 1   A 1   A ? ?   ?   ? ?   ? ? ?    ?   ?   ? ?   ? ? ?    ILE 3   A 3   A ? -0.6 ASP 125 A 125 A ? -0.5 
2   ILE 2   A 2   A ? GLY 122 A 122 A ? -0.3 GLY 124 A 124 A ? -0.3 GLY 5   A 5   A ? -1.5 GLY 4   A 4   A ? -0.4 
3   ILE 3   A 3   A ? GLY 163 A 163 A ? -2.5 LYS 1   A 1   A ? -0.6 GLY 163 A 163 A ? -2.2 ASN 127 A 127 A ? -0.1 
4   GLY 4   A 4   A ? VAL 126 A 126 A ? -0.5 ILE 2   A 2   A ? -0.4 ILE 3   A 3   A ? -0.3 HIS 6   A 6   A ? -0.1 
5   GLY 5   A 5   A ? ILE 2   A 2   A ? -1.5 GLY 163 A 163 A ? -0.2 LYS 7   A 7   A ? -0.3 GLY 4   A 4   A ? -0.2 
6   HIS 6   A 6   A ? GLU 138 A 138 A ? -2.3 GLY 4   A 4   A ? -0.1 GLU 138 A 138 A ? -2.8 ALA 8   A 8   A ? -0.1 
7   LYS 7   A 7   A ? GLY 5   A 5   A ? -0.3 GLN 137 A 137 A ? -0.2 GLN 137 A 137 A ? -0.2 LYS 9   A 9   A ? -0.1 
8   ALA 8   A 8   A ? LEU 136 A 136 A ? -2.9 HIS 55  A 55  A ? -0.1 HIS 11  A 11  A ? -0.1 LEU 136 A 136 A ? -0.1 
9   LYS 9   A 9   A ? TYR 10  A 10  A ? -0.1 LYS 7   A 7   A ? -0.1 SER 12  A 12  A ? -2.2 LYS 13  A 13  A ? -0.3 
10  TYR 10  A 10  A ? HIS 11  A 11  A ? -0.3 SER 12  A 12  A ? -0.1 LYS 9   A 9   A ? -0.1 HIS 55  A 55  A ? -0.0 
11  HIS 11  A 11  A ? SER 12  A 12  A ? -0.1 LYS 13  A 13  A ? -0.1 TYR 10  A 10  A ? -0.3 LYS 9   A 9   A ? -0.1 
12  SER 12  A 12  A ? LYS 9   A 9   A ? -2.2 LYS 13  A 13  A ? -0.2 HIS 11  A 11  A ? -0.1 TYR 10  A 10  A ? -0.1 
13  LYS 13  A 13  A ? LYS 9   A 9   A ? -0.3 PRO 14  A 14  A ? -0.1 MET 16  A 16  A ? -1.9 SER 12  A 12  A ? -0.2 
14  PRO 14  A 14  A ? ?   ?   ? ?   ? ? ?    ?   ?   ? ?   ? ? ?    GLN 103 A 103 A ? -2.0 GLY 53  A 53  A ? -0.2 
15  TYR 15  A 15  A ? VAL 102 A 102 A ? -0.2 THR 104 A 104 A ? -0.1 LEU 31  A 31  A ? -2.3 ILE 105 A 105 A ? -0.1 
16  MET 16  A 16  A ? LYS 13  A 13  A ? -1.9 PHE 30  A 30  A ? -0.2 GLY 53  A 53  A ? -0.7 SER 18  A 18  A ? -0.4 
17  ALA 17  A 17  A ? GLY 29  A 29  A ? -2.7 LEU 52  A 52  A ? -0.1 GLY 29  A 29  A ? -1.2 LEU 19  A 19  A ? -0.6 
18  SER 18  A 18  A ? VAL 51  A 51  A ? -2.8 MET 16  A 16  A ? -0.4 VAL 51  A 51  A ? -2.6 GLN 20  A 20  A ? -0.6 
19  LEU 19  A 19  A ? CYS 27  A 27  A ? -2.7 ALA 17  A 17  A ? -0.6 PHE 26  A 26  A ? -2.6 CYS 27  A 27  A ? -1.2 
20  GLN 20  A 20  A ? THR 49  A 49  A ? -3.0 SER 18  A 18  A ? -0.6 THR 49  A 49  A ? -2.4 SER 22  A 22  A ? -0.4 
21  LEU 21  A 21  A ? HIS 24  A 24  A ? -2.7 LEU 19  A 19  A ? -0.4 HIS 24  A 24  A ? -1.9 ALA 48  A 48  A ? -0.1 
22  SER 22  A 22  A ? GLN 20  A 20  A ? -0.4 ASN 47  A 47  A ? -0.4 LEU 21  A 21  A ? -0.1 HIS 25  A 25  A ? -0.1 
23  GLY 23  A 23  A ? HIS 24  A 24  A ? -0.2 GLN 20  A 20  A ? -0.0 HIS 25  A 25  A ? -0.5 SER 22  A 22  A ? -0.3 
24  HIS 24  A 24  A ? LEU 21  A 21  A ? -1.9 GLN 58  A 58  A ? -0.0 LEU 21  A 21  A ? -2.7 GLY 23  A 23  A ? -0.2 
25  HIS 25  A 25  A ? GLY 23  A 23  A ? -0.5 GLN 20  A 20  A ? -0.2 GLN 20  A 20  A ? -0.2 GLY 28  A 28  A ? -0.1 
26  PHE 26  A 26  A ? LEU 19  A 19  A ? -2.6 CYS 27  A 27  A ? -0.5 GLY 28  A 28  A ? -0.3 SER 169 A 169 A ? -0.3 
27  CYS 27  A 27  A ? LEU 19  A 19  A ? -1.2 ASP 168 A 168 A ? -0.1 LEU 19  A 19  A ? -2.7 PHE 26  A 26  A ? -0.5 
28  GLY 28  A 28  A ? SER 169 A 169 A ? -3.1 PHE 26  A 26  A ? -0.3 ALA 40  A 40  A ? -0.4 PHE 30  A 30  A ? -0.3 
29  GLY 29  A 29  A ? ALA 17  A 17  A ? -1.2 CYS 27  A 27  A ? -0.2 ALA 17  A 17  A ? -2.7 LEU 31  A 31  A ? -0.3 
30  PHE 30  A 30  A ? MET 38  A 38  A ? -2.2 GLY 28  A 28  A ? -0.3 MET 38  A 38  A ? -3.0 VAL 32  A 32  A ? -0.5 
31  LEU 31  A 31  A ? TYR 15  A 15  A ? -2.3 GLN 103 A 103 A ? -0.3 ILE 105 A 105 A ? -1.9 VAL 37  A 37  A ? -0.2 
32  VAL 32  A 32  A ? TRP 36  A 36  A ? -2.0 PHE 30  A 30  A ? -0.5 GLU 34  A 34  A ? -0.2 VAL 37  A 37  A ? -0.2 
33  GLN 33  A 33  A ? TRP 36  A 36  A ? -1.5 GLN 103 A 103 A ? -0.1 TRP 36  A 36  A ? -1.6 VAL 32  A 32  A ? -0.3 
34  GLU 34  A 34  A ? ASP 35  A 35  A ? -0.3 VAL 32  A 32  A ? -0.2 ALA 96  A 96  A ? -4.3 ARG 94  A 94  A ? -0.1 
35  ASP 35  A 35  A ? ALA 95  A 95  A ? -0.2 ASP 93  A 93  A ? -0.1 LEU 92  A 92  A ? -2.5 VAL 37  A 37  A ? -0.4 
36  TRP 36  A 36  A ? GLN 33  A 33  A ? -1.6 ARG 91  A 91  A ? -0.2 VAL 32  A 32  A ? -2.0 GLN 33  A 33  A ? -1.5 
37  VAL 37  A 37  A ? LEU 90  A 90  A ? -2.4 ASP 35  A 35  A ? -0.4 LEU 90  A 90  A ? -3.3 THR 39  A 39  A ? -0.4 
38  MET 38  A 38  A ? PHE 30  A 30  A ? -3.0 TRP 36  A 36  A ? -0.4 PHE 30  A 30  A ? -2.2 ALA 40  A 40  A ? -0.2 
39  THR 39  A 39  A ? MET 88  A 88  A ? -2.5 VAL 37  A 37  A ? -0.4 MET 88  A 88  A ? -2.2 ALA 41  A 41  A ? -0.3 
40  ALA 40  A 40  A ? GLY 28  A 28  A ? -0.4 MET 38  A 38  A ? -0.2 CYS 43  A 43  A ? -1.9 VAL 87  A 87  A ? -0.2 
41  ALA 41  A 41  A ? THR 39  A 39  A ? -0.3 HIS 42  A 42  A ? -0.3 PHE 44  A 44  A ? -1.1 ALA 40  A 40  A ? -0.1 
42  HIS 42  A 42  A ? CYS 43  A 43  A ? -0.3 LEU 83  A 83  A ? -0.1 ALA 41  A 41  A ? -0.3 SER 169 A 169 A ? -0.0 
43  CYS 43  A 43  A ? ALA 40  A 40  A ? -1.9 GLY 28  A 28  A ? -0.1 HIS 42  A 42  A ? -0.3 ALA 41  A 41  A ? -0.2 
44  PHE 44  A 44  A ? ALA 41  A 41  A ? -1.1 THR 39  A 39  A ? -0.0 SER 46  A 46  A ? -0.4 ALA 41  A 41  A ? -0.0 
45  PRO 45  A 45  A ? ?   ?   ? ?   ? ? ?    ?   ?   ? ?   ? ? ?    ALA 48  A 48  A ? -1.0 ASN 47  A 47  A ? -0.1 
46  SER 46  A 46  A ? PHE 44  A 44  A ? -0.4 ASN 47  A 47  A ? -0.2 ?   ?   ? ?   ? ? ?    ?   ?   ? ?   ? ? ?    
47  ASN 47  A 47  A ? ALA 48  A 48  A ? -0.2 ILE 69  A 69  A ? -0.1 SER 22  A 22  A ? -0.4 SER 46  A 46  A ? -0.2 
48  ALA 48  A 48  A ? PRO 45  A 45  A ? -1.0 LEU 21  A 21  A ? -0.1 ILE 69  A 69  A ? -0.7 VAL 50  A 50  A ? -0.3 
49  THR 49  A 49  A ? GLN 20  A 20  A ? -2.4 ASN 47  A 47  A ? -0.2 GLN 20  A 20  A ? -3.0 VAL 51  A 51  A ? -0.5 
50  VAL 50  A 50  A ? PHE 67  A 67  A ? -2.6 ALA 48  A 48  A ? -0.3 PHE 67  A 67  A ? -2.9 LEU 52  A 52  A ? -0.5 
51  VAL 51  A 51  A ? SER 18  A 18  A ? -2.6 THR 49  A 49  A ? -0.5 SER 18  A 18  A ? -2.8 GLY 53  A 53  A ? -0.3 
52  LEU 52  A 52  A ? GLN 65  A 65  A ? -2.8 VAL 50  A 50  A ? -0.5 GLN 65  A 65  A ? -2.5 ALA 17  A 17  A ? -0.1 
53  GLY 53  A 53  A ? MET 16  A 16  A ? -0.7 ASN 101 A 101 A ? -0.3 HIS 55  A 55  A ? -0.5 ALA 63  A 63  A ? -0.3 
54  ALA 54  A 54  A ? MET 16  A 16  A ? -0.2 VAL 51  A 51  A ? -0.2 GLY 53  A 53  A ? -0.2 LEU 57  A 57  A ? -0.1 
55  HIS 55  A 55  A ? GLY 53  A 53  A ? -0.5 VAL 56  A 56  A ? -0.3 LEU 136 A 136 A ? -2.2 LEU 57  A 57  A ? -0.4 
56  VAL 56  A 56  A ? SER 135 A 135 A ? -0.2 LEU 57  A 57  A ? -0.1 GLU 59  A 59  A ? -1.0 HIS 55  A 55  A ? -0.3 
57  LEU 57  A 57  A ? SER 134 A 134 A ? -2.2 HIS 55  A 55  A ? -0.4 VAL 56  A 56  A ? -0.1 SER 135 A 135 A ? -0.1 
58  GLN 58  A 58  A ? SER 134 A 134 A ? -0.3 ASN 60  A 60  A ? -0.1 ASN 60  A 60  A ? -0.3 LEU 57  A 57  A ? -0.2 
59  GLU 59  A 59  A ? VAL 56  A 56  A ? -1.0 SER 134 A 134 A ? -0.2 GLU 61  A 61  A ? -1.5 VAL 56  A 56  A ? -0.1 
60  ASN 60  A 60  A ? GLN 58  A 58  A ? -0.3 ALA 54  A 54  A ? -0.0 TYR 62  A 62  A ? -0.2 LEU 57  A 57  A ? -0.1 
61  GLU 61  A 61  A ? GLU 59  A 59  A ? -1.5 VAL 56  A 56  A ? -0.3 ARG 64  A 64  A ? -1.8 ALA 54  A 54  A ? -0.0 
62  TYR 62  A 62  A ? ALA 63  A 63  A ? -0.3 ASN 60  A 60  A ? -0.2 GLU 61  A 61  A ? -0.1 ALA 54  A 54  A ? -0.1 
63  ALA 63  A 63  A ? GLY 53  A 53  A ? -0.3 GLN 65  A 65  A ? -0.0 TYR 62  A 62  A ? -0.3 GLN 65  A 65  A ? -0.2 
64  ARG 64  A 64  A ? GLU 61  A 61  A ? -1.8 GLY 53  A 53  A ? -0.2 ARG 66  A 66  A ? -0.4 GLY 53  A 53  A ? -0.2 
65  GLN 65  A 65  A ? LEU 52  A 52  A ? -2.5 ALA 63  A 63  A ? -0.2 LEU 52  A 52  A ? -2.8 PHE 67  A 67  A ? -0.4 
66  ARG 66  A 66  A ? ARG 64  A 64  A ? -0.4 VAL 51  A 51  A ? -0.2 GLN 68  A 68  A ? -0.4 VAL 51  A 51  A ? -0.2 
67  PHE 67  A 67  A ? VAL 50  A 50  A ? -2.9 GLN 65  A 65  A ? -0.4 VAL 50  A 50  A ? -2.6 ILE 69  A 69  A ? -0.2 
68  GLN 68  A 68  A ? ARG 66  A 66  A ? -0.4 THR 49  A 49  A ? -0.2 ASP 93  A 93  A ? -1.9 LEU 70  A 70  A ? -0.7 
69  ILE 69  A 69  A ? ALA 48  A 48  A ? -0.7 PHE 67  A 67  A ? -0.2 LEU 92  A 92  A ? -0.2 ALA 72  A 72  A ? -0.1 
70  LEU 70  A 70  A ? ARG 91  A 91  A ? -2.8 GLN 68  A 68  A ? -0.7 ALA 72  A 72  A ? -0.3 ILE 69  A 69  A ? -0.2 
71  GLU 71  A 71  A ? ARG 91  A 91  A ? -1.2 HIS 73  A 73  A ? -0.0 ARG 91  A 91  A ? -3.1 HIS 73  A 73  A ? -0.4 
72  ALA 72  A 72  A ? LEU 70  A 70  A ? -0.3 LEU 90  A 90  A ? -0.2 MET 74  A 74  A ? -0.7 LEU 90  A 90  A ? -0.2 
73  HIS 73  A 73  A ? LEU 89  A 89  A ? -2.9 GLU 71  A 71  A ? -0.4 LEU 89  A 89  A ? -2.0 ASN 75  A 75  A ? -0.3 
74  MET 74  A 74  A ? ALA 72  A 72  A ? -0.7 MET 88  A 88  A ? -0.2 MET 88  A 88  A ? -0.2 ASP 86  A 86  A ? -0.1 
75  ASN 75  A 75  A ? VAL 87  A 87  A ? -2.3 HIS 73  A 73  A ? -0.3 TYR 78  A 78  A ? -2.1 MET 74  A 74  A ? -0.1 
76  PRO 76  A 76  A ? ?   ?   ? ?   ? ? ?    ?   ?   ? ?   ? ? ?    ASN 75  A 75  A ? -0.2 MET 74  A 74  A ? -0.0 
77  GLY 77  A 77  A ? SER 85  A 85  A ? -0.1 ASN 79  A 79  A ? -0.1 ASN 79  A 79  A ? -0.2 ASP 86  A 86  A ? -0.1 
78  TYR 78  A 78  A ? ASN 75  A 75  A ? -2.1 SER 85  A 85  A ? -0.2 ASN 80  A 80  A ? -0.5 SER 85  A 85  A ? -0.2 
79  ASN 79  A 79  A ? GLU 84  A 84  A ? -2.0 GLY 77  A 77  A ? -0.2 LEU 83  A 83  A ? -2.7 GLU 84  A 84  A ? -0.7 
80  ASN 80  A 80  A ? TYR 78  A 78  A ? -0.5 ALA 81  A 81  A ? -0.2 ASN 79  A 79  A ? -0.1 TYR 78  A 78  A ? -0.0 
81  ALA 81  A 81  A ? THR 82  A 82  A ? -0.2 LEU 83  A 83  A ? -0.0 ASN 80  A 80  A ? -0.2 ASN 79  A 79  A ? -0.0 
82  THR 82  A 82  A ? GLU 84  A 84  A ? -0.1 ASN 79  A 79  A ? -0.1 ASN 80  A 80  A ? -0.2 ALA 81  A 81  A ? -0.2 
83  LEU 83  A 83  A ? ASN 79  A 79  A ? -2.7 GLU 84  A 84  A ? -0.2 ASP 86  A 86  A ? -0.8 ASN 80  A 80  A ? -0.2 
84  GLU 84  A 84  A ? ASN 79  A 79  A ? -0.7 SER 85  A 85  A ? -0.2 ASN 79  A 79  A ? -2.0 LEU 83  A 83  A ? -0.2 
85  SER 85  A 85  A ? TYR 78  A 78  A ? -0.2 ASP 86  A 86  A ? -0.2 VAL 87  A 87  A ? -2.3 ASN 75  A 75  A ? -0.3 
86  ASP 86  A 86  A ? LEU 83  A 83  A ? -0.8 GLY 77  A 77  A ? -0.1 MET 88  A 88  A ? -0.4 THR 200 A 200 A ? -0.2 
87  VAL 87  A 87  A ? SER 85  A 85  A ? -2.3 ALA 40  A 40  A ? -0.2 ASN 75  A 75  A ? -2.3 LEU 89  A 89  A ? -0.3 
88  MET 88  A 88  A ? THR 39  A 39  A ? -2.2 ASP 86  A 86  A ? -0.4 THR 39  A 39  A ? -2.5 LEU 90  A 90  A ? -0.4 
89  LEU 89  A 89  A ? HIS 73  A 73  A ? -2.0 VAL 87  A 87  A ? -0.3 HIS 73  A 73  A ? -2.9 ARG 91  A 91  A ? -0.5 
90  LEU 90  A 90  A ? VAL 37  A 37  A ? -3.3 MET 88  A 88  A ? -0.4 VAL 37  A 37  A ? -2.4 LEU 92  A 92  A ? -0.6 
91  ARG 91  A 91  A ? GLU 71  A 71  A ? -3.1 LEU 89  A 89  A ? -0.5 LEU 70  A 70  A ? -2.8 GLU 71  A 71  A ? -1.2 
92  LEU 92  A 92  A ? ASP 35  A 35  A ? -2.5 LEU 90  A 90  A ? -0.6 ILE 69  A 69  A ? -0.2 PHE 67  A 67  A ? -0.0 
93  ASP 93  A 93  A ? GLN 68  A 68  A ? -1.9 ARG 91  A 91  A ? -0.1 ALA 95  A 95  A ? -0.3 LEU 92  A 92  A ? -0.1 
94  ARG 94  A 94  A ? GLN 68  A 68  A ? -0.2 GLU 34  A 34  A ? -0.1 ALA 96  A 96  A ? -0.2 ASP 93  A 93  A ? -0.1 
95  ALA 95  A 95  A ? ASP 93  A 93  A ? -0.3 ALA 96  A 96  A ? -0.1 ASP 35  A 35  A ? -0.2 SER 97  A 97  A ? -0.1 
96  ALA 96  A 96  A ? GLU 34  A 34  A ? -4.3 ARG 94  A 94  A ? -0.2 LEU 98  A 98  A ? -0.7 ALA 95  A 95  A ? -0.1 
97  SER 97  A 97  A ? ALA 95  A 95  A ? -0.1 GLN 103 A 103 A ? -0.0 THR 99  A 99  A ? -0.4 ALA 96  A 96  A ? -0.1 
98  LEU 98  A 98  A ? ALA 96  A 96  A ? -0.7 ASN 101 A 101 A ? -0.1 TRP 100 A 100 A ? -0.2 GLN 103 A 103 A ? -0.2 
99  THR 99  A 99  A ? VAL 102 A 102 A ? -1.8 SER 97  A 97  A ? -0.4 VAL 102 A 102 A ? -0.4 GLY 53  A 53  A ? -0.0 
100 TRP 100 A 100 A ? ASN 101 A 101 A ? -0.2 LEU 98  A 98  A ? -0.2 GLN 103 A 103 A ? -0.1 LEU 98  A 98  A ? -0.0 
101 ASN 101 A 101 A ? VAL 102 A 102 A ? -0.2 LYS 13  A 13  A ? -0.1 GLN 103 A 103 A ? -0.4 GLY 53  A 53  A ? -0.3 
102 VAL 102 A 102 A ? THR 99  A 99  A ? -0.4 LEU 52  A 52  A ? -0.1 THR 99  A 99  A ? -1.8 THR 104 A 104 A ? -0.3 
103 GLN 103 A 103 A ? PRO 14  A 14  A ? -2.0 ASN 101 A 101 A ? -0.4 LEU 31  A 31  A ? -0.3 ILE 105 A 105 A ? -0.2 
104 THR 104 A 104 A ? VAL 102 A 102 A ? -0.3 VAL 32  A 32  A ? -0.1 VAL 32  A 32  A ? -0.2 TYR 15  A 15  A ? -0.1 
105 ILE 105 A 105 A ? LEU 31  A 31  A ? -1.9 GLN 103 A 103 A ? -0.2 VAL 178 A 178 A ? -0.1 PHE 30  A 30  A ? -0.0 
106 PRO 106 A 106 A ? ?   ?   ? ?   ? ? ?    ?   ?   ? ?   ? ? ?    ALA 179 A 179 A ? -2.3 GLN 33  A 33  A ? -0.1 
107 LEU 107 A 107 A ? VAL 178 A 178 A ? -0.2 VAL 32  A 32  A ? -0.1 HIS 180 A 180 A ? -0.1 GLN 109 A 109 A ? -0.0 
108 PRO 108 A 108 A ? ?   ?   ? ?   ? ? ?    ?   ?   ? ?   ? ? ?    LEU 107 A 107 A ? -0.1 GLU 111 A 111 A ? -0.1 
109 GLN 109 A 109 A ? ALA 110 A 110 A ? -0.2 GLU 111 A 111 A ? -0.1 GLU 111 A 111 A ? -0.3 LEU 107 A 107 A ? -0.0 
110 ALA 110 A 110 A ? ?   ?   ? ?   ? ? ?    ?   ?   ? ?   ? ? ?    GLN 109 A 109 A ? -0.2 LEU 203 A 203 A ? -0.1 
111 GLU 111 A 111 A ? GLN 109 A 109 A ? -0.3 VAL 112 A 112 A ? -0.1 GLN 113 A 113 A ? -0.4 GLN 109 A 109 A ? -0.1 
112 VAL 112 A 112 A ? HIS 180 A 180 A ? -0.1 ALA 110 A 110 A ? -0.1 GLU 111 A 111 A ? -0.1 ?   ?   ? ?   ? ? ?    
113 GLN 113 A 113 A ? GLU 111 A 111 A ? -0.4 PRO 114 A 114 A ? -0.1 THR 116 A 116 A ? -1.7 ILE 143 A 143 A ? -0.3 
114 PRO 114 A 114 A ? ?   ?   ? ?   ? ? ?    ?   ?   ? ?   ? ? ?    TRP 144 A 144 A ? -0.2 GLN 113 A 113 A ? -0.1 
115 GLY 115 A 115 A ? ILE 143 A 143 A ? -2.9 THR 116 A 116 A ? -0.3 ALA 117 A 117 A ? -0.2 TRP 144 A 144 A ? -0.1 
116 THR 116 A 116 A ? GLN 113 A 113 A ? -1.7 ALA 117 A 117 A ? -0.1 ILE 143 A 143 A ? -2.0 CYS 118 A 118 A ? -0.5 
117 ALA 117 A 117 A ? ILE 142 A 142 A ? -0.2 GLY 115 A 115 A ? -0.2 ASN 176 A 176 A ? -0.5 THR 119 A 119 A ? -0.3 
118 CYS 118 A 118 A ? VAL 141 A 141 A ? -3.2 THR 116 A 116 A ? -0.5 VAL 141 A 141 A ? -2.8 ILE 120 A 120 A ? -0.4 
119 THR 119 A 119 A ? VAL 174 A 174 A ? -3.4 ALA 117 A 117 A ? -0.3 VAL 174 A 174 A ? -3.1 ALA 121 A 121 A ? -0.3 
120 ILE 120 A 120 A ? LEU 139 A 139 A ? -2.3 CYS 118 A 118 A ? -0.4 LEU 139 A 139 A ? -2.1 GLY 122 A 122 A ? -0.3 
121 ALA 121 A 121 A ? PRO 172 A 172 A ? -0.5 THR 119 A 119 A ? -0.3 TRP 123 A 123 A ? -0.3 GLU 138 A 138 A ? -0.2 
122 GLY 122 A 122 A ? GLN 137 A 137 A ? -2.2 ILE 120 A 120 A ? -0.3 GLN 137 A 137 A ? -2.5 ILE 2   A 2   A ? -0.3 
123 TRP 123 A 123 A ? GLY 167 A 167 A ? -0.4 ALA 121 A 121 A ? -0.3 VAL 126 A 126 A ? -0.1 ASP 168 A 168 A ? -0.1 
124 GLY 124 A 124 A ? ASP 125 A 125 A ? -0.2 ARG 132 A 132 A ? -0.1 ILE 2   A 2   A ? -0.3 GLY 167 A 167 A ? -0.3 
125 ASP 125 A 125 A ? LYS 166 A 166 A ? -3.1 LYS 1   A 1   A ? -0.5 ARG 132 A 132 A ? -0.2 GLY 124 A 124 A ? -0.2 
126 VAL 126 A 126 A ? SER 131 A 131 A ? -2.7 LYS 1   A 1   A ? -0.2 GLY 4   A 4   A ? -0.5 ASN 128 A 128 A ? -0.3 
127 ASN 127 A 127 A ? SER 131 A 131 A ? -0.5 ILE 3   A 3   A ? -0.1 LYS 130 A 130 A ? -1.4 SER 131 A 131 A ? -0.3 
128 ASN 128 A 128 A ? VAL 126 A 126 A ? -0.3 LYS 129 A 129 A ? -0.2 ASP 125 A 125 A ? -0.0 ILE 3   A 3   A ? -0.0 
129 LYS 129 A 129 A ? SER 131 A 131 A ? -0.1 ?   ?   ? ?   ? ? ?    ASN 128 A 128 A ? -0.2 ?   ?   ? ?   ? ? ?    
130 LYS 130 A 130 A ? ASN 127 A 127 A ? -1.4 SER 131 A 131 A ? -0.2 ARG 132 A 132 A ? -0.5 ASN 128 A 128 A ? -0.1 
131 SER 131 A 131 A ? ASN 127 A 127 A ? -0.3 LYS 1   A 1   A ? -0.0 VAL 126 A 126 A ? -2.7 ASN 127 A 127 A ? -0.5 
132 ARG 132 A 132 A ? LYS 130 A 130 A ? -0.5 ASP 125 A 125 A ? -0.2 ASP 125 A 125 A ? -0.2 GLY 124 A 124 A ? -0.1 
133 PRO 133 A 133 A ? ?   ?   ? ?   ? ? ?    ?   ?   ? ?   ? ? ?    LEU 57  A 57  A ? -0.1 GLN 137 A 137 A ? -0.1 
134 SER 134 A 134 A ? ARG 132 A 132 A ? -0.1 VAL 56  A 56  A ? -0.1 LEU 57  A 57  A ? -2.2 GLN 58  A 58  A ? -0.3 
135 SER 135 A 135 A ? VAL 56  A 56  A ? -0.2 LEU 57  A 57  A ? -0.1 VAL 56  A 56  A ? -0.2 GLY 122 A 122 A ? -0.1 
136 LEU 136 A 136 A ? HIS 55  A 55  A ? -2.2 SER 134 A 134 A ? -0.3 ALA 8   A 8   A ? -2.9 GLU 138 A 138 A ? -0.3 
137 GLN 137 A 137 A ? GLY 122 A 122 A ? -2.5 LYS 7   A 7   A ? -0.2 GLY 122 A 122 A ? -2.2 LEU 139 A 139 A ? -0.3 
138 GLU 138 A 138 A ? HIS 6   A 6   A ? -2.8 LEU 136 A 136 A ? -0.3 HIS 6   A 6   A ? -2.3 LYS 140 A 140 A ? -0.3 
139 LEU 139 A 139 A ? ILE 120 A 120 A ? -2.1 GLN 137 A 137 A ? -0.3 ILE 120 A 120 A ? -2.3 VAL 141 A 141 A ? -0.4 
140 LYS 140 A 140 A ? GLU 138 A 138 A ? -0.3 THR 119 A 119 A ? -0.2 ILE 142 A 142 A ? -0.3 THR 119 A 119 A ? -0.2 
141 VAL 141 A 141 A ? CYS 118 A 118 A ? -2.8 LEU 139 A 139 A ? -0.4 CYS 118 A 118 A ? -3.2 ILE 143 A 143 A ? -0.4 
142 ILE 142 A 142 A ? GLY 156 A 156 A ? -1.2 LYS 140 A 140 A ? -0.3 GLY 156 A 156 A ? -2.0 TRP 144 A 144 A ? -0.3 
143 ILE 143 A 143 A ? THR 116 A 116 A ? -2.0 VAL 141 A 141 A ? -0.4 GLY 115 A 115 A ? -2.9 ALA 155 A 155 A ? -0.3 
144 TRP 144 A 144 A ? CYS 154 A 154 A ? -3.0 ILE 142 A 142 A ? -0.3 CYS 147 A 147 A ? -0.4 CYS 154 A 154 A ? -0.4 
145 ASP 145 A 145 A ? ILE 143 A 143 A ? -0.2 HIS 146 A 146 A ? -0.2 TRP 144 A 144 A ? -0.1 ILE 143 A 143 A ? -0.0 
146 HIS 146 A 146 A ? ASP 148 A 148 A ? -0.1 CYS 154 A 154 A ? -0.0 ASP 148 A 148 A ? -1.0 ASP 145 A 145 A ? -0.2 
147 CYS 147 A 147 A ? TRP 144 A 144 A ? -0.4 CYS 154 A 154 A ? -0.1 SER 149 A 149 A ? -2.1 CYS 154 A 154 A ? -0.1 
148 ASP 148 A 148 A ? HIS 146 A 146 A ? -1.0 LYS 150 A 150 A ? -0.0 LYS 150 A 150 A ? -0.3 CYS 147 A 147 A ? -0.1 
149 SER 149 A 149 A ? CYS 147 A 147 A ? -2.1 LEU 152 A 152 A ? -0.3 LEU 152 A 152 A ? -0.6 CYS 147 A 147 A ? -0.1 
150 LYS 150 A 150 A ? ASP 148 A 148 A ? -0.3 ASP 151 A 151 A ? -0.2 VAL 204 A 204 A ? -0.1 SER 149 A 149 A ? -0.1 
151 ASP 151 A 151 A ? THR 200 A 200 A ? -0.1 LEU 203 A 203 A ? -0.1 LYS 201 A 201 A ? -2.8 ILE 153 A 153 A ? -0.3 
152 LEU 152 A 152 A ? SER 149 A 149 A ? -0.6 THR 200 A 200 A ? -0.2 CYS 154 A 154 A ? -0.4 SER 149 A 149 A ? -0.3 
153 ILE 153 A 153 A ? TYR 199 A 199 A ? -2.9 ASP 151 A 151 A ? -0.3 TYR 199 A 199 A ? -2.9 ALA 155 A 155 A ? -0.4 
154 CYS 154 A 154 A ? TRP 144 A 144 A ? -0.4 LEU 152 A 152 A ? -0.4 TRP 144 A 144 A ? -3.0 GLY 156 A 156 A ? -0.3 
155 ALA 155 A 155 A ? ASP 197 A 197 A ? -2.0 ILE 153 A 153 A ? -0.4 ASP 197 A 197 A ? -3.1 LEU 157 A 157 A ? -0.3 
156 GLY 156 A 156 A ? ILE 142 A 142 A ? -2.0 CYS 154 A 154 A ? -0.3 ILE 142 A 142 A ? -1.2 GLN 158 A 158 A ? -0.6 
157 LEU 157 A 157 A ? ARG 162 A 162 A ? -0.5 LYS 160 A 160 A ? -0.4 LYS 160 A 160 A ? -2.2 ARG 162 A 162 A ? -0.3 
158 GLN 158 A 158 A ? GLY 156 A 156 A ? -0.6 GLY 159 A 159 A ? -0.3 GLN 194 A 194 A ? -0.2 LYS 161 A 161 A ? -0.1 
159 GLY 159 A 159 A ? GLY 193 A 193 A ? -2.9 LYS 160 A 160 A ? -0.2 LYS 161 A 161 A ? -0.4 GLN 158 A 158 A ? -0.3 
160 LYS 160 A 160 A ? LEU 157 A 157 A ? -2.2 GLY 193 A 193 A ? -0.3 ARG 162 A 162 A ? -2.0 LEU 157 A 157 A ? -0.4 
161 LYS 161 A 161 A ? GLY 159 A 159 A ? -0.4 ASN 192 A 192 A ? -0.1 GLY 163 A 163 A ? -0.3 ASN 192 A 192 A ? -0.2 
162 ARG 162 A 162 A ? LYS 160 A 160 A ? -2.0 LEU 157 A 157 A ? -0.3 LEU 157 A 157 A ? -0.5 GLY 193 A 193 A ? -0.3 
163 GLY 163 A 163 A ? ILE 3   A 3   A ? -2.2 LYS 161 A 161 A ? -0.3 ILE 3   A 3   A ? -2.5 GLY 5   A 5   A ? -0.2 
164 ILE 164 A 164 A ? ARG 162 A 162 A ? -0.3 ILE 2   A 2   A ? -0.2 GLY 191 A 191 A ? -0.7 LYS 166 A 166 A ? -0.2 
165 CYS 165 A 165 A ? LYS 1   A 1   A ? -0.3 CYS 190 A 190 A ? -0.2 ASP 168 A 168 A ? -2.6 SER 169 A 169 A ? -0.2 
166 LYS 166 A 166 A ? GLY 167 A 167 A ? -0.3 ILE 164 A 164 A ? -0.2 ASP 125 A 125 A ? -3.1 CYS 27  A 27  A ? -0.1 
167 GLY 167 A 167 A ? GLY 124 A 124 A ? -0.3 PHE 26  A 26  A ? -0.2 TRP 123 A 123 A ? -0.4 LYS 166 A 166 A ? -0.3 
168 ASP 168 A 168 A ? CYS 165 A 165 A ? -2.6 LYS 1   A 1   A ? -0.2 SER 171 A 171 A ? -2.3 ALA 183 A 183 A ? -0.2 
169 SER 169 A 169 A ? PHE 26  A 26  A ? -0.3 GLY 170 A 170 A ? -0.2 GLY 28  A 28  A ? -3.1 SER 184 A 184 A ? -0.2 
170 GLY 170 A 170 A ? ALA 183 A 183 A ? -3.0 SER 171 A 171 A ? -0.3 SER 169 A 169 A ? -0.2 SER 184 A 184 A ? -0.1 
171 SER 171 A 171 A ? ASP 168 A 168 A ? -2.3 ILE 182 A 182 A ? -0.1 ALA 183 A 183 A ? -3.0 GLY 170 A 170 A ? -0.3 
172 PRO 172 A 172 A ? ?   ?   ? ?   ? ? ?    ?   ?   ? ?   ? ? ?    VAL 174 A 174 A ? -0.7 ALA 121 A 121 A ? -0.5 
173 LEU 173 A 173 A ? GLY 181 A 181 A ? -2.4 SER 171 A 171 A ? -0.2 HIS 180 A 180 A ? -3.0 GLY 181 A 181 A ? -1.2 
174 VAL 174 A 174 A ? THR 119 A 119 A ? -3.1 PRO 172 A 172 A ? -0.7 THR 119 A 119 A ? -3.4 ASN 176 A 176 A ? -0.5 
175 CYS 175 A 175 A ? VAL 178 A 178 A ? -2.8 LEU 173 A 173 A ? -0.5 VAL 178 A 178 A ? -1.4 CYS 118 A 118 A ? -0.2 
176 ASN 176 A 176 A ? ALA 117 A 117 A ? -0.5 VAL 174 A 174 A ? -0.5 CYS 175 A 175 A ? -0.2 ALA 179 A 179 A ? -0.1 
177 GLY 177 A 177 A ? VAL 178 A 178 A ? -0.2 VAL 174 A 174 A ? -0.1 ALA 179 A 179 A ? -0.4 ASN 176 A 176 A ? -0.3 
178 VAL 178 A 178 A ? CYS 175 A 175 A ? -1.4 ILE 105 A 105 A ? -0.1 CYS 175 A 175 A ? -2.8 HIS 180 A 180 A ? -0.8 
179 ALA 179 A 179 A ? PRO 106 A 106 A ? -2.3 GLY 177 A 177 A ? -0.4 VAL 174 A 174 A ? -0.2 ILE 182 A 182 A ? -0.1 
180 HIS 180 A 180 A ? LEU 173 A 173 A ? -3.0 VAL 178 A 178 A ? -0.8 ILE 202 A 202 A ? -1.6 LEU 203 A 203 A ? -0.4 
181 GLY 181 A 181 A ? LEU 173 A 173 A ? -1.2 LYS 201 A 201 A ? -0.2 LEU 173 A 173 A ? -2.4 ALA 183 A 183 A ? -0.5 
182 ILE 182 A 182 A ? THR 200 A 200 A ? -1.6 HIS 180 A 180 A ? -0.3 THR 200 A 200 A ? -2.7 SER 184 A 184 A ? -0.2 
183 ALA 183 A 183 A ? SER 171 A 171 A ? -3.0 GLY 181 A 181 A ? -0.5 GLY 170 A 170 A ? -3.0 TYR 199 A 199 A ? -0.2 
184 SER 184 A 184 A ? TYR 198 A 198 A ? -2.6 PHE 185 A 185 A ? -0.4 ILE 186 A 186 A ? -0.3 TYR 199 A 199 A ? -0.2 
185 PHE 185 A 185 A ? TYR 198 A 198 A ? -0.9 SER 169 A 169 A ? -0.0 TYR 198 A 198 A ? -2.4 SER 184 A 184 A ? -0.4 
186 ILE 186 A 186 A ? SER 184 A 184 A ? -0.3 ASP 197 A 197 A ? -0.2 ASP 197 A 197 A ? -0.1 CYS 190 A 190 A ? -0.1 
187 LEU 187 A 187 A ? PRO 196 A 196 A ? -0.5 PHE 185 A 185 A ? -0.3 ILE 186 A 186 A ? -0.1 CYS 190 A 190 A ? -0.1 
188 GLN 188 A 188 A ? SER 189 A 189 A ? -0.4 PHE 195 A 195 A ? -0.1 ILE 186 A 186 A ? -0.1 GLY 191 A 191 A ? -0.1 
189 SER 189 A 189 A ? CYS 190 A 190 A ? -0.1 LEU 187 A 187 A ? -0.1 ASN 192 A 192 A ? -1.1 GLN 188 A 188 A ? -0.4 
190 CYS 190 A 190 A ? GLY 191 A 191 A ? -0.2 ASN 192 A 192 A ? -0.1 CYS 165 A 165 A ? -0.2 SER 189 A 189 A ? -0.1 
191 GLY 191 A 191 A ? ILE 164 A 164 A ? -0.7 ASN 192 A 192 A ? -0.1 CYS 190 A 190 A ? -0.2 GLY 163 A 163 A ? -0.1 
192 ASN 192 A 192 A ? SER 189 A 189 A ? -1.1 PHE 195 A 195 A ? -0.2 LYS 161 A 161 A ? -0.1 GLY 191 A 191 A ? -0.1 
193 GLY 193 A 193 A ? PHE 195 A 195 A ? -0.5 ARG 162 A 162 A ? -0.3 GLY 159 A 159 A ? -2.9 LYS 160 A 160 A ? -0.3 
194 GLN 194 A 194 A ? PHE 195 A 195 A ? -0.2 GLN 158 A 158 A ? -0.2 GLY 193 A 193 A ? -0.1 GLN 158 A 158 A ? -0.1 
195 PHE 195 A 195 A ? LEU 157 A 157 A ? -0.1 ALA 155 A 155 A ? -0.0 GLY 193 A 193 A ? -0.5 GLN 194 A 194 A ? -0.2 
196 PRO 196 A 196 A ? ?   ?   ? ?   ? ? ?    ?   ?   ? ?   ? ? ?    LEU 187 A 187 A ? -0.5 TYR 198 A 198 A ? -0.3 
197 ASP 197 A 197 A ? ALA 155 A 155 A ? -3.1 ILE 186 A 186 A ? -0.1 ALA 155 A 155 A ? -2.0 TYR 199 A 199 A ? -0.4 
198 TYR 198 A 198 A ? PHE 185 A 185 A ? -2.4 PRO 196 A 196 A ? -0.3 SER 184 A 184 A ? -2.6 PHE 185 A 185 A ? -0.9 
199 TYR 199 A 199 A ? ILE 153 A 153 A ? -2.9 ASP 197 A 197 A ? -0.4 ILE 153 A 153 A ? -2.9 LYS 201 A 201 A ? -0.4 
200 THR 200 A 200 A ? ILE 182 A 182 A ? -2.7 TYR 198 A 198 A ? -0.4 ILE 182 A 182 A ? -1.6 ILE 202 A 202 A ? -0.5 
201 LYS 201 A 201 A ? ASP 151 A 151 A ? -2.8 TYR 199 A 199 A ? -0.4 TYR 205 A 205 A ? -0.6 VAL 204 A 204 A ? -0.4 
202 ILE 202 A 202 A ? HIS 180 A 180 A ? -1.6 THR 200 A 200 A ? -0.5 TYR 205 A 205 A ? -1.3 ARG 206 A 206 A ? -0.2 
203 LEU 203 A 203 A ? HIS 180 A 180 A ? -0.4 VAL 204 A 204 A ? -0.3 ARG 206 A 206 A ? -1.3 ASP 207 A 207 A ? -0.3 
204 VAL 204 A 204 A ? LYS 201 A 201 A ? -0.4 TYR 205 A 205 A ? -0.3 LEU 203 A 203 A ? -0.3 ASP 207 A 207 A ? -0.2 
205 TYR 205 A 205 A ? ILE 202 A 202 A ? -1.3 LYS 201 A 201 A ? -0.6 ILE 209 A 209 A ? -3.0 VAL 204 A 204 A ? -0.3 
206 ARG 206 A 206 A ? LEU 203 A 203 A ? -1.3 ASP 207 A 207 A ? -0.2 LYS 210 A 210 A ? -2.8 SER 211 A 211 A ? -0.2 
207 ASP 207 A 207 A ? LEU 203 A 203 A ? -0.3 VAL 204 A 204 A ? -0.2 SER 211 A 211 A ? -2.3 ARG 206 A 206 A ? -0.2 
208 TRP 208 A 208 A ? LYS 210 A 210 A ? -0.2 ILE 209 A 209 A ? -0.2 VAL 212 A 212 A ? -2.1 ARG 206 A 206 A ? -0.2 
209 ILE 209 A 209 A ? TYR 205 A 205 A ? -3.0 LYS 210 A 210 A ? -0.2 MET 213 A 213 A ? -2.3 ASP 207 A 207 A ? -0.2 
210 LYS 210 A 210 A ? ARG 206 A 206 A ? -2.8 SER 211 A 211 A ? -0.2 ASP 214 A 214 A ? -2.1 ILE 209 A 209 A ? -0.2 
211 SER 211 A 211 A ? ASP 207 A 207 A ? -2.3 ARG 206 A 206 A ? -0.2 MET 215 A 215 A ? -0.8 LYS 210 A 210 A ? -0.2 
212 VAL 212 A 212 A ? TRP 208 A 208 A ? -2.1 MET 213 A 213 A ? -0.2 MET 215 A 215 A ? -0.6 LYS 210 A 210 A ? -0.2 
213 MET 213 A 213 A ? ILE 209 A 209 A ? -2.3 ASP 214 A 214 A ? -0.2 SER 216 A 216 A ? -0.7 SER 211 A 211 A ? -0.2 
214 ASP 214 A 214 A ? LYS 210 A 210 A ? -2.1 MET 215 A 215 A ? -0.2 MET 213 A 213 A ? -0.2 VAL 212 A 212 A ? -0.2 
215 MET 215 A 215 A ? SER 211 A 211 A ? -0.8 VAL 212 A 212 A ? -0.6 ASP 214 A 214 A ? -0.2 MET 213 A 213 A ? -0.2 
216 SER 216 A 216 A ? MET 213 A 213 A ? -0.7 VAL 212 A 212 A ? -0.1 MET 213 A 213 A ? -0.0 ?   ?   ? ?   ? ? ?    
# 
loop_
_dssp_statistics_histogram.entry_id 
_dssp_statistics_histogram.type 
_dssp_statistics_histogram.1 
_dssp_statistics_histogram.2 
_dssp_statistics_histogram.3 
_dssp_statistics_histogram.4 
_dssp_statistics_histogram.5 
_dssp_statistics_histogram.6 
_dssp_statistics_histogram.7 
_dssp_statistics_histogram.8 
_dssp_statistics_histogram.9 
_dssp_statistics_histogram.10 
_dssp_statistics_histogram.11 
_dssp_statistics_histogram.12 
_dssp_statistics_histogram.13 
_dssp_statistics_histogram.14 
_dssp_statistics_histogram.15 
_dssp_statistics_histogram.16 
_dssp_statistics_histogram.17 
_dssp_statistics_histogram.18 
_dssp_statistics_histogram.19 
_dssp_statistics_histogram.20 
_dssp_statistics_histogram.21 
_dssp_statistics_histogram.22 
_dssp_statistics_histogram.23 
_dssp_statistics_histogram.24 
_dssp_statistics_histogram.25 
_dssp_statistics_histogram.26 
_dssp_statistics_histogram.27 
_dssp_statistics_histogram.28 
_dssp_statistics_histogram.29 
_dssp_statistics_histogram.30 
Latimeria_chalumnae_GeneID=102347764 residues_per_alpha_helix        0 0 0 0 0 0 0 0 1 0 0 0 0 0 0 0 0 0 0 0 0 0 0 0 0 0 0 0 0 0 
Latimeria_chalumnae_GeneID=102347764 parallel_bridges_per_ladder     0 0 0 0 0 0 0 0 0 0 0 0 0 0 0 0 0 0 0 0 0 0 0 0 0 0 0 0 0 0 
Latimeria_chalumnae_GeneID=102347764 antiparallel_bridges_per_ladder 3 3 1 5 2 2 0 0 0 0 0 0 0 0 0 0 0 0 0 0 0 0 0 0 0 0 0 0 0 0 
Latimeria_chalumnae_GeneID=102347764 ladders_per_sheet               0 0 0 0 0 1 1 0 0 0 0 0 0 0 0 0 0 0 0 0 0 0 0 0 0 0 0 0 0 0 
# 
loop_
_dssp_statistics_hbond.entry_id 
_dssp_statistics_hbond.type 
_dssp_statistics_hbond.count 
_dssp_statistics_hbond.count_per_100 
Latimeria_chalumnae_GeneID=102347764 O(I)-->H-N(J)          137 63.4 
Latimeria_chalumnae_GeneID=102347764 'PARALLEL BRIDGES'     0   0.0  
Latimeria_chalumnae_GeneID=102347764 'ANTIPARALLEL BRIDGES' 73  33.8 
Latimeria_chalumnae_GeneID=102347764 O(I)-->H-N(I-5)        3   1.4  
Latimeria_chalumnae_GeneID=102347764 O(I)-->H-N(I-4)        2   0.9  
Latimeria_chalumnae_GeneID=102347764 O(I)-->H-N(I-3)        4   1.9  
Latimeria_chalumnae_GeneID=102347764 O(I)-->H-N(I-2)        0   0.0  
Latimeria_chalumnae_GeneID=102347764 O(I)-->H-N(I-1)        0   0.0  
Latimeria_chalumnae_GeneID=102347764 O(I)-->H-N(I+0)        0   0.0  
Latimeria_chalumnae_GeneID=102347764 O(I)-->H-N(I+1)        0   0.0  
Latimeria_chalumnae_GeneID=102347764 O(I)-->H-N(I+2)        18  8.3  
Latimeria_chalumnae_GeneID=102347764 O(I)-->H-N(I+3)        24  11.1 
Latimeria_chalumnae_GeneID=102347764 O(I)-->H-N(I+4)        9   4.2  
Latimeria_chalumnae_GeneID=102347764 O(I)-->H-N(I+5)        1   0.5  
# 
_dssp_statistics.entry_id                       Latimeria_chalumnae_GeneID=102347764 
_dssp_statistics.nr_of_residues                 216 
_dssp_statistics.nr_of_chains                   1 
_dssp_statistics.nr_of_ss_bridges_total         0 
_dssp_statistics.nr_of_ss_bridges_intra_chain   0 
_dssp_statistics.nr_of_ss_bridges_inter_chain   0 
# 
loop_
_chem_comp.id 
_chem_comp.type 
_chem_comp.mon_nstd_flag 
_chem_comp.name 
_chem_comp.formula 
_chem_comp.formula_weight 
ALA 'L-PEPTIDE LINKING' y ALANINE         'C3 H7 N O2'     89.093 
ARG 'L-PEPTIDE LINKING' y ARGININE        'C6 H15 N4 O2'  175.209 
ASN 'L-PEPTIDE LINKING' y ASPARAGINE      'C4 H8 N2 O3'   132.118 
ASP 'L-PEPTIDE LINKING' y 'ASPARTIC ACID' 'C4 H7 N O4'    133.103 
CYS 'L-PEPTIDE LINKING' y CYSTEINE        'C3 H7 N O2 S'  121.158 
GLN 'L-PEPTIDE LINKING' y GLUTAMINE       'C5 H10 N2 O3'  146.144 
GLU 'L-PEPTIDE LINKING' y 'GLUTAMIC ACID' 'C5 H9 N O4'    147.129 
GLY 'PEPTIDE LINKING'   y GLYCINE         'C2 H5 N O2'     75.067 
HIS 'L-PEPTIDE LINKING' y HISTIDINE       'C6 H10 N3 O2'  156.162 
ILE 'L-PEPTIDE LINKING' y ISOLEUCINE      'C6 H13 N O2'   131.173 
LEU 'L-PEPTIDE LINKING' y LEUCINE         'C6 H13 N O2'   131.173 
LYS 'L-PEPTIDE LINKING' y LYSINE          'C6 H15 N2 O2'  147.195 
MET 'L-PEPTIDE LINKING' y METHIONINE      'C5 H11 N O2 S' 149.211 
PHE 'L-PEPTIDE LINKING' y PHENYLALANINE   'C9 H11 N O2'   165.189 
PRO 'L-PEPTIDE LINKING' y PROLINE         'C5 H9 N O2'     115.13 
SER 'L-PEPTIDE LINKING' y SERINE          'C3 H7 N O3'    105.093 
THR 'L-PEPTIDE LINKING' y THREONINE       'C4 H9 N O3'    119.119 
TRP 'L-PEPTIDE LINKING' y TRYPTOPHAN      'C11 H12 N2 O2' 204.225 
TYR 'L-PEPTIDE LINKING' y TYROSINE        'C9 H11 N O3'   181.189 
VAL 'L-PEPTIDE LINKING' y VALINE          'C5 H11 N O2'   117.146 
# 
loop_
_atom_type.symbol 
N 
C 
O 
S 
# 
loop_
_entity_poly_seq.entity_id 
_entity_poly_seq.num 
_entity_poly_seq.mon_id 
_entity_poly_seq.hetero 
1   1 LYS n 
1   2 ILE n 
1   3 ILE n 
1   4 GLY n 
1   5 GLY n 
1   6 HIS n 
1   7 LYS n 
1   8 ALA n 
1   9 LYS n 
1  10 TYR n 
1  11 HIS n 
1  12 SER n 
1  13 LYS n 
1  14 PRO n 
1  15 TYR n 
1  16 MET n 
1  17 ALA n 
1  18 SER n 
1  19 LEU n 
1  20 GLN n 
1  21 LEU n 
1  22 SER n 
1  23 GLY n 
1  24 HIS n 
1  25 HIS n 
1  26 PHE n 
1  27 CYS n 
1  28 GLY n 
1  29 GLY n 
1  30 PHE n 
1  31 LEU n 
1  32 VAL n 
1  33 GLN n 
1  34 GLU n 
1  35 ASP n 
1  36 TRP n 
1  37 VAL n 
1  38 MET n 
1  39 THR n 
1  40 ALA n 
1  41 ALA n 
1  42 HIS n 
1  43 CYS n 
1  44 PHE n 
1  45 PRO n 
1  46 SER n 
1  47 ASN n 
1  48 ALA n 
1  49 THR n 
1  50 VAL n 
1  51 VAL n 
1  52 LEU n 
1  53 GLY n 
1  54 ALA n 
1  55 HIS n 
1  56 VAL n 
1  57 LEU n 
1  58 GLN n 
1  59 GLU n 
1  60 ASN n 
1  61 GLU n 
1  62 TYR n 
1  63 ALA n 
1  64 ARG n 
1  65 GLN n 
1  66 ARG n 
1  67 PHE n 
1  68 GLN n 
1  69 ILE n 
1  70 LEU n 
1  71 GLU n 
1  72 ALA n 
1  73 HIS n 
1  74 MET n 
1  75 ASN n 
1  76 PRO n 
1  77 GLY n 
1  78 TYR n 
1  79 ASN n 
1  80 ASN n 
1  81 ALA n 
1  82 THR n 
1  83 LEU n 
1  84 GLU n 
1  85 SER n 
1  86 ASP n 
1  87 VAL n 
1  88 MET n 
1  89 LEU n 
1  90 LEU n 
1  91 ARG n 
1  92 LEU n 
1  93 ASP n 
1  94 ARG n 
1  95 ALA n 
1  96 ALA n 
1  97 SER n 
1  98 LEU n 
1  99 THR n 
1 100 TRP n 
1 101 ASN n 
1 102 VAL n 
1 103 GLN n 
1 104 THR n 
1 105 ILE n 
1 106 PRO n 
1 107 LEU n 
1 108 PRO n 
1 109 GLN n 
1 110 ALA n 
1 111 GLU n 
1 112 VAL n 
1 113 GLN n 
1 114 PRO n 
1 115 GLY n 
1 116 THR n 
1 117 ALA n 
1 118 CYS n 
1 119 THR n 
1 120 ILE n 
1 121 ALA n 
1 122 GLY n 
1 123 TRP n 
1 124 GLY n 
1 125 ASP n 
1 126 VAL n 
1 127 ASN n 
1 128 ASN n 
1 129 LYS n 
1 130 LYS n 
1 131 SER n 
1 132 ARG n 
1 133 PRO n 
1 134 SER n 
1 135 SER n 
1 136 LEU n 
1 137 GLN n 
1 138 GLU n 
1 139 LEU n 
1 140 LYS n 
1 141 VAL n 
1 142 ILE n 
1 143 ILE n 
1 144 TRP n 
1 145 ASP n 
1 146 HIS n 
1 147 CYS n 
1 148 ASP n 
1 149 SER n 
1 150 LYS n 
1 151 ASP n 
1 152 LEU n 
1 153 ILE n 
1 154 CYS n 
1 155 ALA n 
1 156 GLY n 
1 157 LEU n 
1 158 GLN n 
1 159 GLY n 
1 160 LYS n 
1 161 LYS n 
1 162 ARG n 
1 163 GLY n 
1 164 ILE n 
1 165 CYS n 
1 166 LYS n 
1 167 GLY n 
1 168 ASP n 
1 169 SER n 
1 170 GLY n 
1 171 SER n 
1 172 PRO n 
1 173 LEU n 
1 174 VAL n 
1 175 CYS n 
1 176 ASN n 
1 177 GLY n 
1 178 VAL n 
1 179 ALA n 
1 180 HIS n 
1 181 GLY n 
1 182 ILE n 
1 183 ALA n 
1 184 SER n 
1 185 PHE n 
1 186 ILE n 
1 187 LEU n 
1 188 GLN n 
1 189 SER n 
1 190 CYS n 
1 191 GLY n 
1 192 ASN n 
1 193 GLY n 
1 194 GLN n 
1 195 PHE n 
1 196 PRO n 
1 197 ASP n 
1 198 TYR n 
1 199 TYR n 
1 200 THR n 
1 201 LYS n 
1 202 ILE n 
1 203 LEU n 
1 204 VAL n 
1 205 TYR n 
1 206 ARG n 
1 207 ASP n 
1 208 TRP n 
1 209 ILE n 
1 210 LYS n 
1 211 SER n 
1 212 VAL n 
1 213 MET n 
1 214 ASP n 
1 215 MET n 
1 216 SER n 
# 
loop_
_pdbx_poly_seq_scheme.asym_id 
_pdbx_poly_seq_scheme.entity_id 
_pdbx_poly_seq_scheme.seq_id 
_pdbx_poly_seq_scheme.mon_id 
_pdbx_poly_seq_scheme.ndb_seq_num 
_pdbx_poly_seq_scheme.pdb_seq_num 
_pdbx_poly_seq_scheme.auth_seq_num 
_pdbx_poly_seq_scheme.pdb_mon_id 
_pdbx_poly_seq_scheme.auth_mon_id 
_pdbx_poly_seq_scheme.pdb_strand_id 
_pdbx_poly_seq_scheme.pdb_ins_code 
_pdbx_poly_seq_scheme.hetero 
A 1   1 LYS   1 1   1   LYS LYS A ? n 
A 1   2 ILE   2 2   2   ILE ILE A ? n 
A 1   3 ILE   3 3   3   ILE ILE A ? n 
A 1   4 GLY   4 4   4   GLY GLY A ? n 
A 1   5 GLY   5 5   5   GLY GLY A ? n 
A 1   6 HIS   6 6   6   HIS HIS A ? n 
A 1   7 LYS   7 7   7   LYS LYS A ? n 
A 1   8 ALA   8 8   8   ALA ALA A ? n 
A 1   9 LYS   9 9   9   LYS LYS A ? n 
A 1  10 TYR  10 10  10  TYR TYR A ? n 
A 1  11 HIS  11 11  11  HIS HIS A ? n 
A 1  12 SER  12 12  12  SER SER A ? n 
A 1  13 LYS  13 13  13  LYS LYS A ? n 
A 1  14 PRO  14 14  14  PRO PRO A ? n 
A 1  15 TYR  15 15  15  TYR TYR A ? n 
A 1  16 MET  16 16  16  MET MET A ? n 
A 1  17 ALA  17 17  17  ALA ALA A ? n 
A 1  18 SER  18 18  18  SER SER A ? n 
A 1  19 LEU  19 19  19  LEU LEU A ? n 
A 1  20 GLN  20 20  20  GLN GLN A ? n 
A 1  21 LEU  21 21  21  LEU LEU A ? n 
A 1  22 SER  22 22  22  SER SER A ? n 
A 1  23 GLY  23 23  23  GLY GLY A ? n 
A 1  24 HIS  24 24  24  HIS HIS A ? n 
A 1  25 HIS  25 25  25  HIS HIS A ? n 
A 1  26 PHE  26 26  26  PHE PHE A ? n 
A 1  27 CYS  27 27  27  CYS CYS A ? n 
A 1  28 GLY  28 28  28  GLY GLY A ? n 
A 1  29 GLY  29 29  29  GLY GLY A ? n 
A 1  30 PHE  30 30  30  PHE PHE A ? n 
A 1  31 LEU  31 31  31  LEU LEU A ? n 
A 1  32 VAL  32 32  32  VAL VAL A ? n 
A 1  33 GLN  33 33  33  GLN GLN A ? n 
A 1  34 GLU  34 34  34  GLU GLU A ? n 
A 1  35 ASP  35 35  35  ASP ASP A ? n 
A 1  36 TRP  36 36  36  TRP TRP A ? n 
A 1  37 VAL  37 37  37  VAL VAL A ? n 
A 1  38 MET  38 38  38  MET MET A ? n 
A 1  39 THR  39 39  39  THR THR A ? n 
A 1  40 ALA  40 40  40  ALA ALA A ? n 
A 1  41 ALA  41 41  41  ALA ALA A ? n 
A 1  42 HIS  42 42  42  HIS HIS A ? n 
A 1  43 CYS  43 43  43  CYS CYS A ? n 
A 1  44 PHE  44 44  44  PHE PHE A ? n 
A 1  45 PRO  45 45  45  PRO PRO A ? n 
A 1  46 SER  46 46  46  SER SER A ? n 
A 1  47 ASN  47 47  47  ASN ASN A ? n 
A 1  48 ALA  48 48  48  ALA ALA A ? n 
A 1  49 THR  49 49  49  THR THR A ? n 
A 1  50 VAL  50 50  50  VAL VAL A ? n 
A 1  51 VAL  51 51  51  VAL VAL A ? n 
A 1  52 LEU  52 52  52  LEU LEU A ? n 
A 1  53 GLY  53 53  53  GLY GLY A ? n 
A 1  54 ALA  54 54  54  ALA ALA A ? n 
A 1  55 HIS  55 55  55  HIS HIS A ? n 
A 1  56 VAL  56 56  56  VAL VAL A ? n 
A 1  57 LEU  57 57  57  LEU LEU A ? n 
A 1  58 GLN  58 58  58  GLN GLN A ? n 
A 1  59 GLU  59 59  59  GLU GLU A ? n 
A 1  60 ASN  60 60  60  ASN ASN A ? n 
A 1  61 GLU  61 61  61  GLU GLU A ? n 
A 1  62 TYR  62 62  62  TYR TYR A ? n 
A 1  63 ALA  63 63  63  ALA ALA A ? n 
A 1  64 ARG  64 64  64  ARG ARG A ? n 
A 1  65 GLN  65 65  65  GLN GLN A ? n 
A 1  66 ARG  66 66  66  ARG ARG A ? n 
A 1  67 PHE  67 67  67  PHE PHE A ? n 
A 1  68 GLN  68 68  68  GLN GLN A ? n 
A 1  69 ILE  69 69  69  ILE ILE A ? n 
A 1  70 LEU  70 70  70  LEU LEU A ? n 
A 1  71 GLU  71 71  71  GLU GLU A ? n 
A 1  72 ALA  72 72  72  ALA ALA A ? n 
A 1  73 HIS  73 73  73  HIS HIS A ? n 
A 1  74 MET  74 74  74  MET MET A ? n 
A 1  75 ASN  75 75  75  ASN ASN A ? n 
A 1  76 PRO  76 76  76  PRO PRO A ? n 
A 1  77 GLY  77 77  77  GLY GLY A ? n 
A 1  78 TYR  78 78  78  TYR TYR A ? n 
A 1  79 ASN  79 79  79  ASN ASN A ? n 
A 1  80 ASN  80 80  80  ASN ASN A ? n 
A 1  81 ALA  81 81  81  ALA ALA A ? n 
A 1  82 THR  82 82  82  THR THR A ? n 
A 1  83 LEU  83 83  83  LEU LEU A ? n 
A 1  84 GLU  84 84  84  GLU GLU A ? n 
A 1  85 SER  85 85  85  SER SER A ? n 
A 1  86 ASP  86 86  86  ASP ASP A ? n 
A 1  87 VAL  87 87  87  VAL VAL A ? n 
A 1  88 MET  88 88  88  MET MET A ? n 
A 1  89 LEU  89 89  89  LEU LEU A ? n 
A 1  90 LEU  90 90  90  LEU LEU A ? n 
A 1  91 ARG  91 91  91  ARG ARG A ? n 
A 1  92 LEU  92 92  92  LEU LEU A ? n 
A 1  93 ASP  93 93  93  ASP ASP A ? n 
A 1  94 ARG  94 94  94  ARG ARG A ? n 
A 1  95 ALA  95 95  95  ALA ALA A ? n 
A 1  96 ALA  96 96  96  ALA ALA A ? n 
A 1  97 SER  97 97  97  SER SER A ? n 
A 1  98 LEU  98 98  98  LEU LEU A ? n 
A 1  99 THR  99 99  99  THR THR A ? n 
A 1 100 TRP 100 100 100 TRP TRP A ? n 
A 1 101 ASN 101 101 101 ASN ASN A ? n 
A 1 102 VAL 102 102 102 VAL VAL A ? n 
A 1 103 GLN 103 103 103 GLN GLN A ? n 
A 1 104 THR 104 104 104 THR THR A ? n 
A 1 105 ILE 105 105 105 ILE ILE A ? n 
A 1 106 PRO 106 106 106 PRO PRO A ? n 
A 1 107 LEU 107 107 107 LEU LEU A ? n 
A 1 108 PRO 108 108 108 PRO PRO A ? n 
A 1 109 GLN 109 109 109 GLN GLN A ? n 
A 1 110 ALA 110 110 110 ALA ALA A ? n 
A 1 111 GLU 111 111 111 GLU GLU A ? n 
A 1 112 VAL 112 112 112 VAL VAL A ? n 
A 1 113 GLN 113 113 113 GLN GLN A ? n 
A 1 114 PRO 114 114 114 PRO PRO A ? n 
A 1 115 GLY 115 115 115 GLY GLY A ? n 
A 1 116 THR 116 116 116 THR THR A ? n 
A 1 117 ALA 117 117 117 ALA ALA A ? n 
A 1 118 CYS 118 118 118 CYS CYS A ? n 
A 1 119 THR 119 119 119 THR THR A ? n 
A 1 120 ILE 120 120 120 ILE ILE A ? n 
A 1 121 ALA 121 121 121 ALA ALA A ? n 
A 1 122 GLY 122 122 122 GLY GLY A ? n 
A 1 123 TRP 123 123 123 TRP TRP A ? n 
A 1 124 GLY 124 124 124 GLY GLY A ? n 
A 1 125 ASP 125 125 125 ASP ASP A ? n 
A 1 126 VAL 126 126 126 VAL VAL A ? n 
A 1 127 ASN 127 127 127 ASN ASN A ? n 
A 1 128 ASN 128 128 128 ASN ASN A ? n 
A 1 129 LYS 129 129 129 LYS LYS A ? n 
A 1 130 LYS 130 130 130 LYS LYS A ? n 
A 1 131 SER 131 131 131 SER SER A ? n 
A 1 132 ARG 132 132 132 ARG ARG A ? n 
A 1 133 PRO 133 133 133 PRO PRO A ? n 
A 1 134 SER 134 134 134 SER SER A ? n 
A 1 135 SER 135 135 135 SER SER A ? n 
A 1 136 LEU 136 136 136 LEU LEU A ? n 
A 1 137 GLN 137 137 137 GLN GLN A ? n 
A 1 138 GLU 138 138 138 GLU GLU A ? n 
A 1 139 LEU 139 139 139 LEU LEU A ? n 
A 1 140 LYS 140 140 140 LYS LYS A ? n 
A 1 141 VAL 141 141 141 VAL VAL A ? n 
A 1 142 ILE 142 142 142 ILE ILE A ? n 
A 1 143 ILE 143 143 143 ILE ILE A ? n 
A 1 144 TRP 144 144 144 TRP TRP A ? n 
A 1 145 ASP 145 145 145 ASP ASP A ? n 
A 1 146 HIS 146 146 146 HIS HIS A ? n 
A 1 147 CYS 147 147 147 CYS CYS A ? n 
A 1 148 ASP 148 148 148 ASP ASP A ? n 
A 1 149 SER 149 149 149 SER SER A ? n 
A 1 150 LYS 150 150 150 LYS LYS A ? n 
A 1 151 ASP 151 151 151 ASP ASP A ? n 
A 1 152 LEU 152 152 152 LEU LEU A ? n 
A 1 153 ILE 153 153 153 ILE ILE A ? n 
A 1 154 CYS 154 154 154 CYS CYS A ? n 
A 1 155 ALA 155 155 155 ALA ALA A ? n 
A 1 156 GLY 156 156 156 GLY GLY A ? n 
A 1 157 LEU 157 157 157 LEU LEU A ? n 
A 1 158 GLN 158 158 158 GLN GLN A ? n 
A 1 159 GLY 159 159 159 GLY GLY A ? n 
A 1 160 LYS 160 160 160 LYS LYS A ? n 
A 1 161 LYS 161 161 161 LYS LYS A ? n 
A 1 162 ARG 162 162 162 ARG ARG A ? n 
A 1 163 GLY 163 163 163 GLY GLY A ? n 
A 1 164 ILE 164 164 164 ILE ILE A ? n 
A 1 165 CYS 165 165 165 CYS CYS A ? n 
A 1 166 LYS 166 166 166 LYS LYS A ? n 
A 1 167 GLY 167 167 167 GLY GLY A ? n 
A 1 168 ASP 168 168 168 ASP ASP A ? n 
A 1 169 SER 169 169 169 SER SER A ? n 
A 1 170 GLY 170 170 170 GLY GLY A ? n 
A 1 171 SER 171 171 171 SER SER A ? n 
A 1 172 PRO 172 172 172 PRO PRO A ? n 
A 1 173 LEU 173 173 173 LEU LEU A ? n 
A 1 174 VAL 174 174 174 VAL VAL A ? n 
A 1 175 CYS 175 175 175 CYS CYS A ? n 
A 1 176 ASN 176 176 176 ASN ASN A ? n 
A 1 177 GLY 177 177 177 GLY GLY A ? n 
A 1 178 VAL 178 178 178 VAL VAL A ? n 
A 1 179 ALA 179 179 179 ALA ALA A ? n 
A 1 180 HIS 180 180 180 HIS HIS A ? n 
A 1 181 GLY 181 181 181 GLY GLY A ? n 
A 1 182 ILE 182 182 182 ILE ILE A ? n 
A 1 183 ALA 183 183 183 ALA ALA A ? n 
A 1 184 SER 184 184 184 SER SER A ? n 
A 1 185 PHE 185 185 185 PHE PHE A ? n 
A 1 186 ILE 186 186 186 ILE ILE A ? n 
A 1 187 LEU 187 187 187 LEU LEU A ? n 
A 1 188 GLN 188 188 188 GLN GLN A ? n 
A 1 189 SER 189 189 189 SER SER A ? n 
A 1 190 CYS 190 190 190 CYS CYS A ? n 
A 1 191 GLY 191 191 191 GLY GLY A ? n 
A 1 192 ASN 192 192 192 ASN ASN A ? n 
A 1 193 GLY 193 193 193 GLY GLY A ? n 
A 1 194 GLN 194 194 194 GLN GLN A ? n 
A 1 195 PHE 195 195 195 PHE PHE A ? n 
A 1 196 PRO 196 196 196 PRO PRO A ? n 
A 1 197 ASP 197 197 197 ASP ASP A ? n 
A 1 198 TYR 198 198 198 TYR TYR A ? n 
A 1 199 TYR 199 199 199 TYR TYR A ? n 
A 1 200 THR 200 200 200 THR THR A ? n 
A 1 201 LYS 201 201 201 LYS LYS A ? n 
A 1 202 ILE 202 202 202 ILE ILE A ? n 
A 1 203 LEU 203 203 203 LEU LEU A ? n 
A 1 204 VAL 204 204 204 VAL VAL A ? n 
A 1 205 TYR 205 205 205 TYR TYR A ? n 
A 1 206 ARG 206 206 206 ARG ARG A ? n 
A 1 207 ASP 207 207 207 ASP ASP A ? n 
A 1 208 TRP 208 208 208 TRP TRP A ? n 
A 1 209 ILE 209 209 209 ILE ILE A ? n 
A 1 210 LYS 210 210 210 LYS LYS A ? n 
A 1 211 SER 211 211 211 SER SER A ? n 
A 1 212 VAL 212 212 212 VAL VAL A ? n 
A 1 213 MET 213 213 213 MET MET A ? n 
A 1 214 ASP 214 214 214 ASP ASP A ? n 
A 1 215 MET 215 215 215 MET MET A ? n 
A 1 216 SER 216 216 216 SER SER A ? n 
# 
loop_
_atom_site.group_PDB 
_atom_site.id 
_atom_site.type_symbol 
_atom_site.label_atom_id 
_atom_site.label_alt_id 
_atom_site.label_comp_id 
_atom_site.label_asym_id 
_atom_site.label_entity_id 
_atom_site.label_seq_id 
_atom_site.pdbx_PDB_ins_code 
_atom_site.Cartn_x 
_atom_site.Cartn_y 
_atom_site.Cartn_z 
_atom_site.occupancy 
_atom_site.B_iso_or_equiv 
_atom_site.pdbx_formal_charge 
_atom_site.auth_seq_id 
_atom_site.auth_comp_id 
_atom_site.auth_asym_id 
_atom_site.auth_atom_id 
_atom_site.pdbx_PDB_model_num 
ATOM 1    N N   ? LYS A 1   1 ?  -1.089  -4.137 -12.877 1.000 63.430 ? 1   LYS A N   1 
ATOM 2    C CA  ? LYS A 1   1 ?  -0.600  -5.485 -13.153 1.000 63.430 ? 1   LYS A CA  1 
ATOM 3    C C   ? LYS A 1   1 ?   0.661  -5.787 -12.347 1.000 63.430 ? 1   LYS A C   1 
ATOM 4    C CB  ? LYS A 1   1 ?  -0.323  -5.661 -14.646 1.000 63.430 ? 1   LYS A CB  1 
ATOM 5    O O   ? LYS A 1   1 ?   1.571  -4.959 -12.276 1.000 63.430 ? 1   LYS A O   1 
ATOM 6    C CG  ? LYS A 1   1 ?  -1.577  -5.745 -15.503 1.000 63.430 ? 1   LYS A CG  1 
ATOM 7    C CD  ? LYS A 1   1 ?  -1.241  -6.043 -16.959 1.000 63.430 ? 1   LYS A CD  1 
ATOM 8    C CE  ? LYS A 1   1 ?  -2.493  -6.095 -17.824 1.000 63.430 ? 1   LYS A CE  1 
ATOM 9    N NZ  ? LYS A 1   1 ?  -2.171  -6.418 -19.246 1.000 63.430 ? 1   LYS A NZ  1 
ATOM 10   N N   ? ILE A 1   2 ?   0.523  -6.997 -11.571 1.000 85.470 ? 2   ILE A N   1 
ATOM 11   C CA  ? ILE A 1   2 ?   1.607  -7.562 -10.774 1.000 85.470 ? 2   ILE A CA  1 
ATOM 12   C C   ? ILE A 1   2 ?   2.445  -8.503 -11.637 1.000 85.470 ? 2   ILE A C   1 
ATOM 13   C CB  ? ILE A 1   2 ?   1.068  -8.309  -9.534 1.000 85.470 ? 2   ILE A CB  1 
ATOM 14   O O   ? ILE A 1   2 ?   1.921  -9.457 -12.215 1.000 85.470 ? 2   ILE A O   1 
ATOM 15   C CG1 ? ILE A 1   2 ?   0.249  -7.359  -8.653 1.000 85.470 ? 2   ILE A CG1 1 
ATOM 16   C CG2 ? ILE A 1   2 ?   2.217  -8.939  -8.741 1.000 85.470 ? 2   ILE A CG2 1 
ATOM 17   C CD1 ? ILE A 1   2 ?   1.076  -6.277  -7.973 1.000 85.470 ? 2   ILE A CD1 1 
ATOM 18   N N   ? ILE A 1   3 ?   3.613  -8.250 -11.979 1.000 89.470 ? 3   ILE A N   1 
ATOM 19   C CA  ? ILE A 1   3 ?   4.507  -9.107 -12.749 1.000 89.470 ? 3   ILE A CA  1 
ATOM 20   C C   ? ILE A 1   3 ?   4.837 -10.364 -11.946 1.000 89.470 ? 3   ILE A C   1 
ATOM 21   C CB  ? ILE A 1   3 ?   5.805  -8.365 -13.140 1.000 89.470 ? 3   ILE A CB  1 
ATOM 22   O O   ? ILE A 1   3 ?   5.288 -10.276 -10.802 1.000 89.470 ? 3   ILE A O   1 
ATOM 23   C CG1 ? ILE A 1   3 ?   5.478  -7.113 -13.961 1.000 89.470 ? 3   ILE A CG1 1 
ATOM 24   C CG2 ? ILE A 1   3 ?   6.748  -9.295 -13.910 1.000 89.470 ? 3   ILE A CG2 1 
ATOM 25   C CD1 ? ILE A 1   3 ?   4.933  -7.409 -15.352 1.000 89.470 ? 3   ILE A CD1 1 
ATOM 26   N N   ? GLY A 1   4 ?   4.484 -11.515 -12.632 1.000 89.450 ? 4   GLY A N   1 
ATOM 27   C CA  ? GLY A 1   4 ?   4.826 -12.763 -11.968 1.000 89.450 ? 4   GLY A CA  1 
ATOM 28   C C   ? GLY A 1   4 ?   3.792 -13.200 -10.947 1.000 89.450 ? 4   GLY A C   1 
ATOM 29   O O   ? GLY A 1   4 ?   4.044 -14.104 -10.148 1.000 89.450 ? 4   GLY A O   1 
ATOM 30   N N   ? GLY A 1   5 ?   2.551 -12.463 -10.885 1.000 92.300 ? 5   GLY A N   1 
ATOM 31   C CA  ? GLY A 1   5 ?   1.463 -12.799  -9.981 1.000 92.300 ? 5   GLY A CA  1 
ATOM 32   C C   ? GLY A 1   5 ?   0.431 -13.719 -10.605 1.000 92.300 ? 5   GLY A C   1 
ATOM 33   O O   ? GLY A 1   5 ?   0.617 -14.200 -11.725 1.000 92.300 ? 5   GLY A O   1 
ATOM 34   N N   ? HIS A 1   6 ?  -0.534 -14.038  -9.904 1.000 94.060 ? 6   HIS A N   1 
ATOM 35   C CA  ? HIS A 1   6 ?  -1.662 -14.857 -10.334 1.000 94.060 ? 6   HIS A CA  1 
ATOM 36   C C   ? HIS A 1   6 ?  -2.987 -14.245  -9.894 1.000 94.060 ? 6   HIS A C   1 
ATOM 37   C CB  ? HIS A 1   6 ?  -1.532 -16.278  -9.784 1.000 94.060 ? 6   HIS A CB  1 
ATOM 38   O O   ? HIS A 1   6 ?  -3.009 -13.326  -9.071 1.000 94.060 ? 6   HIS A O   1 
ATOM 39   C CG  ? HIS A 1   6 ?  -1.517 -16.345  -8.290 1.000 94.060 ? 6   HIS A CG  1 
ATOM 40   C CD2 ? HIS A 1   6 ?  -2.505 -16.601  -7.401 1.000 94.060 ? 6   HIS A CD2 1 
ATOM 41   N ND1 ? HIS A 1   6 ?  -0.376 -16.128  -7.547 1.000 94.060 ? 6   HIS A ND1 1 
ATOM 42   C CE1 ? HIS A 1   6 ?  -0.665 -16.249  -6.262 1.000 94.060 ? 6   HIS A CE1 1 
ATOM 43   N NE2 ? HIS A 1   6 ?  -1.951 -16.536  -6.147 1.000 94.060 ? 6   HIS A NE2 1 
ATOM 44   N N   ? LYS A 1   7 ?  -4.019 -14.698 -10.568 1.000 95.690 ? 7   LYS A N   1 
ATOM 45   C CA  ? LYS A 1   7 ?  -5.350 -14.218 -10.207 1.000 95.690 ? 7   LYS A CA  1 
ATOM 46   C C   ? LYS A 1   7 ?  -5.633 -14.448  -8.725 1.000 95.690 ? 7   LYS A C   1 
ATOM 47   C CB  ? LYS A 1   7 ?  -6.418 -14.906 -11.058 1.000 95.690 ? 7   LYS A CB  1 
ATOM 48   O O   ? LYS A 1   7 ?  -5.403 -15.542  -8.206 1.000 95.690 ? 7   LYS A O   1 
ATOM 49   C CG  ? LYS A 1   7 ?  -7.821 -14.352 -10.857 1.000 95.690 ? 7   LYS A CG  1 
ATOM 50   C CD  ? LYS A 1   7 ?  -8.829 -15.038 -11.771 1.000 95.690 ? 7   LYS A CD  1 
ATOM 51   C CE  ? LYS A 1   7 ? -10.243 -14.529 -11.526 1.000 95.690 ? 7   LYS A CE  1 
ATOM 52   N NZ  ? LYS A 1   7 ? -11.225 -15.148 -12.466 1.000 95.690 ? 7   LYS A NZ  1 
ATOM 53   N N   ? ALA A 1   8 ?  -6.078 -13.388  -8.042 1.000 95.820 ? 8   ALA A N   1 
ATOM 54   C CA  ? ALA A 1   8 ?  -6.456 -13.491  -6.635 1.000 95.820 ? 8   ALA A CA  1 
ATOM 55   C C   ? ALA A 1   8 ?  -7.733 -14.309  -6.469 1.000 95.820 ? 8   ALA A C   1 
ATOM 56   C CB  ? ALA A 1   8 ?  -6.634 -12.101  -6.029 1.000 95.820 ? 8   ALA A CB  1 
ATOM 57   O O   ? ALA A 1   8 ?  -8.612 -14.282  -7.334 1.000 95.820 ? 8   ALA A O   1 
ATOM 58   N N   ? LYS A 1   9 ?  -7.701 -15.064  -5.334 1.000 95.180 ? 9   LYS A N   1 
ATOM 59   C CA  ? LYS A 1   9 ?  -8.968 -15.701  -4.986 1.000 95.180 ? 9   LYS A CA  1 
ATOM 60   C C   ? LYS A 1   9 ? -10.081 -14.667  -4.843 1.000 95.180 ? 9   LYS A C   1 
ATOM 61   C CB  ? LYS A 1   9 ?  -8.828 -16.502  -3.691 1.000 95.180 ? 9   LYS A CB  1 
ATOM 62   O O   ? LYS A 1   9 ?  -9.855 -13.570  -4.329 1.000 95.180 ? 9   LYS A O   1 
ATOM 63   C CG  ? LYS A 1   9 ? -10.067 -17.304  -3.322 1.000 95.180 ? 9   LYS A CG  1 
ATOM 64   C CD  ? LYS A 1   9 ?  -9.868 -18.076  -2.024 1.000 95.180 ? 9   LYS A CD  1 
ATOM 65   C CE  ? LYS A 1   9 ? -11.135 -18.813  -1.611 1.000 95.180 ? 9   LYS A CE  1 
ATOM 66   N NZ  ? LYS A 1   9 ? -10.949 -19.561  -0.331 1.000 95.180 ? 9   LYS A NZ  1 
ATOM 67   N N   ? TYR A 1  10 ? -11.178 -15.015  -5.376 1.000 92.790 ? 10  TYR A N   1 
ATOM 68   C CA  ? TYR A 1  10 ? -12.314 -14.101  -5.356 1.000 92.790 ? 10  TYR A CA  1 
ATOM 69   C C   ? TYR A 1  10 ? -12.518 -13.514  -3.964 1.000 92.790 ? 10  TYR A C   1 
ATOM 70   C CB  ? TYR A 1  10 ? -13.589 -14.818  -5.811 1.000 92.790 ? 10  TYR A CB  1 
ATOM 71   O O   ? TYR A 1  10 ? -12.604 -14.251  -2.979 1.000 92.790 ? 10  TYR A O   1 
ATOM 72   C CG  ? TYR A 1  10 ? -14.618 -13.898  -6.421 1.000 92.790 ? 10  TYR A CG  1 
ATOM 73   C CD1 ? TYR A 1  10 ? -15.685 -13.416  -5.666 1.000 92.790 ? 10  TYR A CD1 1 
ATOM 74   C CD2 ? TYR A 1  10 ? -14.527 -13.508  -7.753 1.000 92.790 ? 10  TYR A CD2 1 
ATOM 75   C CE1 ? TYR A 1  10 ? -16.637 -12.569  -6.224 1.000 92.790 ? 10  TYR A CE1 1 
ATOM 76   C CE2 ? TYR A 1  10 ? -15.473 -12.662  -8.322 1.000 92.790 ? 10  TYR A CE2 1 
ATOM 77   O OH  ? TYR A 1  10 ? -17.462 -11.360  -8.109 1.000 92.790 ? 10  TYR A OH  1 
ATOM 78   C CZ  ? TYR A 1  10 ? -16.522 -12.198  -7.551 1.000 92.790 ? 10  TYR A CZ  1 
ATOM 79   N N   ? HIS A 1  11 ? -12.434 -12.084  -3.933 1.000 92.770 ? 11  HIS A N   1 
ATOM 80   C CA  ? HIS A 1  11 ? -12.738 -11.263  -2.767 1.000 92.770 ? 11  HIS A CA  1 
ATOM 81   C C   ? HIS A 1  11 ? -11.841 -11.627  -1.588 1.000 92.770 ? 11  HIS A C   1 
ATOM 82   C CB  ? HIS A 1  11 ? -14.209 -11.415  -2.374 1.000 92.770 ? 11  HIS A CB  1 
ATOM 83   O O   ? HIS A 1  11 ? -12.250 -11.504  -0.431 1.000 92.770 ? 11  HIS A O   1 
ATOM 84   C CG  ? HIS A 1  11 ? -15.162 -10.935  -3.422 1.000 92.770 ? 11  HIS A CG  1 
ATOM 85   C CD2 ? HIS A 1  11 ? -16.208 -11.552  -4.021 1.000 92.770 ? 11  HIS A CD2 1 
ATOM 86   N ND1 ? HIS A 1  11 ? -15.090  -9.674  -3.972 1.000 92.770 ? 11  HIS A ND1 1 
ATOM 87   C CE1 ? HIS A 1  11 ? -16.054  -9.535  -4.867 1.000 92.770 ? 11  HIS A CE1 1 
ATOM 88   N NE2 ? HIS A 1  11 ? -16.746 -10.661  -4.916 1.000 92.770 ? 11  HIS A NE2 1 
ATOM 89   N N   ? SER A 1  12 ? -10.695 -12.244  -1.748 1.000 95.590 ? 12  SER A N   1 
ATOM 90   C CA  ? SER A 1  12 ?  -9.680 -12.539  -0.742 1.000 95.590 ? 12  SER A CA  1 
ATOM 91   C C   ? SER A 1  12 ?  -8.934 -11.276  -0.324 1.000 95.590 ? 12  SER A C   1 
ATOM 92   C CB  ? SER A 1  12 ?  -8.688 -13.576  -1.269 1.000 95.590 ? 12  SER A CB  1 
ATOM 93   O O   ? SER A 1  12 ?  -8.236 -11.269   0.692 1.000 95.590 ? 12  SER A O   1 
ATOM 94   O OG  ? SER A 1  12 ?  -8.004 -13.085  -2.409 1.000 95.590 ? 12  SER A OG  1 
ATOM 95   N N   ? LYS A 1  13 ?  -9.096 -10.126  -0.939 1.000 96.890 ? 13  LYS A N   1 
ATOM 96   C CA  ? LYS A 1  13 ?  -8.536  -8.812  -0.634 1.000 96.890 ? 13  LYS A CA  1 
ATOM 97   C C   ? LYS A 1  13 ?  -9.637  -7.765  -0.492 1.000 96.890 ? 13  LYS A C   1 
ATOM 98   C CB  ? LYS A 1  13 ?  -7.545  -8.386  -1.718 1.000 96.890 ? 13  LYS A CB  1 
ATOM 99   O O   ? LYS A 1  13 ?  -9.734  -6.844  -1.305 1.000 96.890 ? 13  LYS A O   1 
ATOM 100  C CG  ? LYS A 1  13 ?  -6.497  -9.439  -2.047 1.000 96.890 ? 13  LYS A CG  1 
ATOM 101  C CD  ? LYS A 1  13 ?  -5.610  -9.739  -0.846 1.000 96.890 ? 13  LYS A CD  1 
ATOM 102  C CE  ? LYS A 1  13 ?  -4.523 -10.748  -1.191 1.000 96.890 ? 13  LYS A CE  1 
ATOM 103  N NZ  ? LYS A 1  13 ?  -4.568 -11.940  -0.293 1.000 96.890 ? 13  LYS A NZ  1 
ATOM 104  N N   ? PRO A 1  14 ? -10.401  -7.798   0.547 1.000 97.270 ? 14  PRO A N   1 
ATOM 105  C CA  ? PRO A 1  14 ? -11.627  -7.009   0.685 1.000 97.270 ? 14  PRO A CA  1 
ATOM 106  C C   ? PRO A 1  14 ? -11.351  -5.537   0.983 1.000 97.270 ? 14  PRO A C   1 
ATOM 107  C CB  ? PRO A 1  14 ? -12.346  -7.678   1.859 1.000 97.270 ? 14  PRO A CB  1 
ATOM 108  O O   ? PRO A 1  14 ? -12.267  -4.712   0.940 1.000 97.270 ? 14  PRO A O   1 
ATOM 109  C CG  ? PRO A 1  14 ? -11.253  -8.259   2.696 1.000 97.270 ? 14  PRO A CG  1 
ATOM 110  C CD  ? PRO A 1  14 ? -10.170  -8.760   1.784 1.000 97.270 ? 14  PRO A CD  1 
ATOM 111  N N   ? TYR A 1  15 ? -10.052  -5.145   1.130 1.000 98.240 ? 15  TYR A N   1 
ATOM 112  C CA  ? TYR A 1  15 ?  -9.647  -3.775   1.426 1.000 98.240 ? 15  TYR A CA  1 
ATOM 113  C C   ? TYR A 1  15 ?  -9.272  -3.030   0.151 1.000 98.240 ? 15  TYR A C   1 
ATOM 114  C CB  ? TYR A 1  15 ?  -8.468  -3.762   2.404 1.000 98.240 ? 15  TYR A CB  1 
ATOM 115  O O   ? TYR A 1  15 ?  -9.032  -1.821   0.179 1.000 98.240 ? 15  TYR A O   1 
ATOM 116  C CG  ? TYR A 1  15 ?  -7.380  -4.748   2.055 1.000 98.240 ? 15  TYR A CG  1 
ATOM 117  C CD1 ? TYR A 1  15 ?  -7.280  -5.969   2.719 1.000 98.240 ? 15  TYR A CD1 1 
ATOM 118  C CD2 ? TYR A 1  15 ?  -6.449  -4.461   1.063 1.000 98.240 ? 15  TYR A CD2 1 
ATOM 119  C CE1 ? TYR A 1  15 ?  -6.277  -6.880   2.403 1.000 98.240 ? 15  TYR A CE1 1 
ATOM 120  C CE2 ? TYR A 1  15 ?  -5.442  -5.364   0.738 1.000 98.240 ? 15  TYR A CE2 1 
ATOM 121  O OH  ? TYR A 1  15 ?  -4.370  -7.467   1.095 1.000 98.240 ? 15  TYR A OH  1 
ATOM 122  C CZ  ? TYR A 1  15 ?  -5.365  -6.569   1.412 1.000 98.240 ? 15  TYR A CZ  1 
ATOM 123  N N   ? MET A 1  16 ?  -9.194  -3.756  -0.979 1.000 97.890 ? 16  MET A N   1 
ATOM 124  C CA  ? MET A 1  16 ?  -8.692  -3.180  -2.224 1.000 97.890 ? 16  MET A CA  1 
ATOM 125  C C   ? MET A 1  16 ?  -9.635  -2.101  -2.744 1.000 97.890 ? 16  MET A C   1 
ATOM 126  C CB  ? MET A 1  16 ?  -8.506  -4.268  -3.283 1.000 97.890 ? 16  MET A CB  1 
ATOM 127  O O   ? MET A 1  16 ? -10.856  -2.252  -2.674 1.000 97.890 ? 16  MET A O   1 
ATOM 128  C CG  ? MET A 1  16 ?  -7.332  -5.195  -3.011 1.000 97.890 ? 16  MET A CG  1 
ATOM 129  S SD  ? MET A 1  16 ?  -5.719  -4.323  -3.074 1.000 97.890 ? 16  MET A SD  1 
ATOM 130  C CE  ? MET A 1  16 ?  -5.676  -3.855  -4.826 1.000 97.890 ? 16  MET A CE  1 
ATOM 131  N N   ? ALA A 1  17 ?  -9.025  -1.050  -3.227 1.000 97.640 ? 17  ALA A N   1 
ATOM 132  C CA  ? ALA A 1  17 ?  -9.742   0.040  -3.884 1.000 97.640 ? 17  ALA A CA  1 
ATOM 133  C C   ? ALA A 1  17 ?  -9.182   0.300  -5.280 1.000 97.640 ? 17  ALA A C   1 
ATOM 134  C CB  ? ALA A 1  17 ?  -9.670   1.309  -3.040 1.000 97.640 ? 17  ALA A CB  1 
ATOM 135  O O   ? ALA A 1  17 ?  -7.965   0.288  -5.480 1.000 97.640 ? 17  ALA A O   1 
ATOM 136  N N   ? SER A 1  18 ? -10.144   0.493  -6.179 1.000 96.900 ? 18  SER A N   1 
ATOM 137  C CA  ? SER A 1  18 ?  -9.793   0.905  -7.534 1.000 96.900 ? 18  SER A CA  1 
ATOM 138  C C   ? SER A 1  18 ? -10.091   2.384  -7.757 1.000 96.900 ? 18  SER A C   1 
ATOM 139  C CB  ? SER A 1  18 ? -10.549   0.064  -8.563 1.000 96.900 ? 18  SER A CB  1 
ATOM 140  O O   ? SER A 1  18 ? -11.240   2.816  -7.640 1.000 96.900 ? 18  SER A O   1 
ATOM 141  O OG  ? SER A 1  18 ? -10.208   0.455  -9.882 1.000 96.900 ? 18  SER A OG  1 
ATOM 142  N N   ? LEU A 1  19 ?  -9.038   3.091  -8.042 1.000 96.820 ? 19  LEU A N   1 
ATOM 143  C CA  ? LEU A 1  19 ?  -9.253   4.465  -8.482 1.000 96.820 ? 19  LEU A CA  1 
ATOM 144  C C   ? LEU A 1  19 ?  -9.484   4.524  -9.988 1.000 96.820 ? 19  LEU A C   1 
ATOM 145  C CB  ? LEU A 1  19 ?  -8.057   5.342  -8.103 1.000 96.820 ? 19  LEU A CB  1 
ATOM 146  O O   ? LEU A 1  19 ?  -8.676   4.011 -10.765 1.000 96.820 ? 19  LEU A O   1 
ATOM 147  C CG  ? LEU A 1  19 ?  -8.047   5.895  -6.677 1.000 96.820 ? 19  LEU A CG  1 
ATOM 148  C CD1 ? LEU A 1  19 ?  -8.004   4.754  -5.666 1.000 96.820 ? 19  LEU A CD1 1 
ATOM 149  C CD2 ? LEU A 1  19 ?  -6.865   6.838  -6.477 1.000 96.820 ? 19  LEU A CD2 1 
ATOM 150  N N   ? GLN A 1  20 ? -10.631   5.216 -10.310 1.000 95.650 ? 20  GLN A N   1 
ATOM 151  C CA  ? GLN A 1  20 ? -11.035   5.121 -11.709 1.000 95.650 ? 20  GLN A CA  1 
ATOM 152  C C   ? GLN A 1  20 ? -11.263   6.505 -12.311 1.000 95.650 ? 20  GLN A C   1 
ATOM 153  C CB  ? GLN A 1  20 ? -12.302   4.275 -11.846 1.000 95.650 ? 20  GLN A CB  1 
ATOM 154  O O   ? GLN A 1  20 ? -11.723   7.419 -11.623 1.000 95.650 ? 20  GLN A O   1 
ATOM 155  C CG  ? GLN A 1  20 ? -12.105   2.809 -11.482 1.000 95.650 ? 20  GLN A CG  1 
ATOM 156  C CD  ? GLN A 1  20 ? -13.345   1.971 -11.729 1.000 95.650 ? 20  GLN A CD  1 
ATOM 157  N NE2 ? GLN A 1  20 ? -13.521   0.923 -10.932 1.000 95.650 ? 20  GLN A NE2 1 
ATOM 158  O OE1 ? GLN A 1  20 ? -14.139   2.264 -12.629 1.000 95.650 ? 20  GLN A OE1 1 
ATOM 159  N N   ? LEU A 1  21 ? -10.891   6.684 -13.566 1.000 93.840 ? 21  LEU A N   1 
ATOM 160  C CA  ? LEU A 1  21 ? -11.250   7.800 -14.434 1.000 93.840 ? 21  LEU A CA  1 
ATOM 161  C C   ? LEU A 1  21 ? -12.110   7.328 -15.601 1.000 93.840 ? 21  LEU A C   1 
ATOM 162  C CB  ? LEU A 1  21 ?  -9.991   8.495 -14.961 1.000 93.840 ? 21  LEU A CB  1 
ATOM 163  O O   ? LEU A 1  21 ? -11.673   6.501 -16.405 1.000 93.840 ? 21  LEU A O   1 
ATOM 164  C CG  ? LEU A 1  21 ?  -9.199   9.323 -13.948 1.000 93.840 ? 21  LEU A CG  1 
ATOM 165  C CD1 ? LEU A 1  21 ?  -7.875   9.777 -14.554 1.000 93.840 ? 21  LEU A CD1 1 
ATOM 166  C CD2 ? LEU A 1  21 ? -10.017  10.521 -13.479 1.000 93.840 ? 21  LEU A CD2 1 
ATOM 167  N N   ? SER A 1  22 ? -13.354   7.934 -15.689 1.000 91.610 ? 22  SER A N   1 
ATOM 168  C CA  ? SER A 1  22 ? -14.302   7.549 -16.729 1.000 91.610 ? 22  SER A CA  1 
ATOM 169  C C   ? SER A 1  22 ? -14.479   6.035 -16.784 1.000 91.610 ? 22  SER A C   1 
ATOM 170  C CB  ? SER A 1  22 ? -13.843   8.067 -18.093 1.000 91.610 ? 22  SER A CB  1 
ATOM 171  O O   ? SER A 1  22 ? -14.480   5.444 -17.866 1.000 91.610 ? 22  SER A O   1 
ATOM 172  O OG  ? SER A 1  22 ? -13.751   9.481 -18.089 1.000 91.610 ? 22  SER A OG  1 
ATOM 173  N N   ? GLY A 1  23 ? -14.423   5.353 -15.531 1.000 90.660 ? 23  GLY A N   1 
ATOM 174  C CA  ? GLY A 1  23 ? -14.742   3.936 -15.463 1.000 90.660 ? 23  GLY A CA  1 
ATOM 175  C C   ? GLY A 1  23 ? -13.540   3.042 -15.707 1.000 90.660 ? 23  GLY A C   1 
ATOM 176  O O   ? GLY A 1  23 ? -13.651   1.816 -15.649 1.000 90.660 ? 23  GLY A O   1 
ATOM 177  N N   ? HIS A 1  24 ? -12.366   3.718 -15.921 1.000 92.560 ? 24  HIS A N   1 
ATOM 178  C CA  ? HIS A 1  24 ? -11.135   2.972 -16.159 1.000 92.560 ? 24  HIS A CA  1 
ATOM 179  C C   ? HIS A 1  24 ? -10.187   3.080 -14.969 1.000 92.560 ? 24  HIS A C   1 
ATOM 180  C CB  ? HIS A 1  24 ? -10.442   3.471 -17.428 1.000 92.560 ? 24  HIS A CB  1 
ATOM 181  O O   ? HIS A 1  24 ?  -9.929   4.179 -14.473 1.000 92.560 ? 24  HIS A O   1 
ATOM 182  C CG  ? HIS A 1  24 ? -11.230   3.228 -18.676 1.000 92.560 ? 24  HIS A CG  1 
ATOM 183  C CD2 ? HIS A 1  24 ? -11.977   4.065 -19.433 1.000 92.560 ? 24  HIS A CD2 1 
ATOM 184  N ND1 ? HIS A 1  24 ? -11.307   1.990 -19.278 1.000 92.560 ? 24  HIS A ND1 1 
ATOM 185  C CE1 ? HIS A 1  24 ? -12.069   2.078 -20.355 1.000 92.560 ? 24  HIS A CE1 1 
ATOM 186  N NE2 ? HIS A 1  24 ? -12.489   3.326 -20.472 1.000 92.560 ? 24  HIS A NE2 1 
ATOM 187  N N   ? HIS A 1  25 ?  -9.683   1.925 -14.626 1.000 94.110 ? 25  HIS A N   1 
ATOM 188  C CA  ? HIS A 1  25 ?  -8.724   1.830 -13.531 1.000 94.110 ? 25  HIS A CA  1 
ATOM 189  C C   ? HIS A 1  25 ?  -7.397   2.483 -13.902 1.000 94.110 ? 25  HIS A C   1 
ATOM 190  C CB  ? HIS A 1  25 ?  -8.499   0.368 -13.141 1.000 94.110 ? 25  HIS A CB  1 
ATOM 191  O O   ? HIS A 1  25 ?  -6.846   2.213 -14.972 1.000 94.110 ? 25  HIS A O   1 
ATOM 192  C CG  ? HIS A 1  25 ?  -7.414   0.177 -12.129 1.000 94.110 ? 25  HIS A CG  1 
ATOM 193  C CD2 ? HIS A 1  25 ?  -6.100  -0.112 -12.279 1.000 94.110 ? 25  HIS A CD2 1 
ATOM 194  N ND1 ? HIS A 1  25 ?  -7.635   0.278 -10.773 1.000 94.110 ? 25  HIS A ND1 1 
ATOM 195  C CE1 ? HIS A 1  25 ?  -6.500   0.059 -10.130 1.000 94.110 ? 25  HIS A CE1 1 
ATOM 196  N NE2 ? HIS A 1  25 ?  -5.553  -0.179 -11.022 1.000 94.110 ? 25  HIS A NE2 1 
ATOM 197  N N   ? PHE A 1  26 ?  -6.830   3.302 -12.964 1.000 94.370 ? 26  PHE A N   1 
ATOM 198  C CA  ? PHE A 1  26 ?  -5.524   3.876 -13.268 1.000 94.370 ? 26  PHE A CA  1 
ATOM 199  C C   ? PHE A 1  26 ?  -4.588   3.756 -12.071 1.000 94.370 ? 26  PHE A C   1 
ATOM 200  C CB  ? PHE A 1  26 ?  -5.664   5.345 -13.679 1.000 94.370 ? 26  PHE A CB  1 
ATOM 201  O O   ? PHE A 1  26 ?  -3.366   3.817 -12.223 1.000 94.370 ? 26  PHE A O   1 
ATOM 202  C CG  ? PHE A 1  26 ?  -5.994   6.267 -12.536 1.000 94.370 ? 26  PHE A CG  1 
ATOM 203  C CD1 ? PHE A 1  26 ?  -7.314   6.484 -12.159 1.000 94.370 ? 26  PHE A CD1 1 
ATOM 204  C CD2 ? PHE A 1  26 ?  -4.984   6.916 -11.839 1.000 94.370 ? 26  PHE A CD2 1 
ATOM 205  C CE1 ? PHE A 1  26 ?  -7.622   7.337 -11.102 1.000 94.370 ? 26  PHE A CE1 1 
ATOM 206  C CE2 ? PHE A 1  26 ?  -5.284   7.769 -10.781 1.000 94.370 ? 26  PHE A CE2 1 
ATOM 207  C CZ  ? PHE A 1  26 ?  -6.604   7.979 -10.415 1.000 94.370 ? 26  PHE A CZ  1 
ATOM 208  N N   ? CYS A 1  27 ?  -5.085   3.590 -10.870 1.000 96.400 ? 27  CYS A N   1 
ATOM 209  C CA  ? CYS A 1  27 ?  -4.298   3.410  -9.655 1.000 96.400 ? 27  CYS A CA  1 
ATOM 210  C C   ? CYS A 1  27 ?  -5.058   2.575  -8.631 1.000 96.400 ? 27  CYS A C   1 
ATOM 211  C CB  ? CYS A 1  27 ?  -3.930   4.764  -9.050 1.000 96.400 ? 27  CYS A CB  1 
ATOM 212  O O   ? CYS A 1  27 ?  -6.282   2.454  -8.708 1.000 96.400 ? 27  CYS A O   1 
ATOM 213  S SG  ? CYS A 1  27 ?  -2.357   4.762  -8.163 1.000 96.400 ? 27  CYS A SG  1 
ATOM 214  N N   ? GLY A 1  28 ?  -4.290   2.019  -7.716 1.000 96.820 ? 28  GLY A N   1 
ATOM 215  C CA  ? GLY A 1  28 ?  -4.904   1.287  -6.620 1.000 96.820 ? 28  GLY A CA  1 
ATOM 216  C C   ? GLY A 1  28 ?  -5.022   2.106  -5.348 1.000 96.820 ? 28  GLY A C   1 
ATOM 217  O O   ? GLY A 1  28 ?  -4.609   3.267  -5.310 1.000 96.820 ? 28  GLY A O   1 
ATOM 218  N N   ? GLY A 1  29 ?  -5.592   1.611  -4.303 1.000 97.930 ? 29  GLY A N   1 
ATOM 219  C CA  ? GLY A 1  29 ?  -5.766   2.080  -2.938 1.000 97.930 ? 29  GLY A CA  1 
ATOM 220  C C   ? GLY A 1  29 ?  -6.320   1.018  -2.007 1.000 97.930 ? 29  GLY A C   1 
ATOM 221  O O   ? GLY A 1  29 ?  -6.572  -0.113  -2.428 1.000 97.930 ? 29  GLY A O   1 
ATOM 222  N N   ? PHE A 1  30 ?  -6.405   1.438  -0.721 1.000 98.590 ? 30  PHE A N   1 
ATOM 223  C CA  ? PHE A 1  30 ?  -6.983   0.480   0.214 1.000 98.590 ? 30  PHE A CA  1 
ATOM 224  C C   ? PHE A 1  30 ?  -7.728   1.198   1.333 1.000 98.590 ? 30  PHE A C   1 
ATOM 225  C CB  ? PHE A 1  30 ?  -5.894  -0.422   0.804 1.000 98.590 ? 30  PHE A CB  1 
ATOM 226  O O   ? PHE A 1  30 ?  -7.364   2.313   1.713 1.000 98.590 ? 30  PHE A O   1 
ATOM 227  C CG  ? PHE A 1  30 ?  -4.752   0.334   1.429 1.000 98.590 ? 30  PHE A CG  1 
ATOM 228  C CD1 ? PHE A 1  30 ?  -3.689   0.781   0.653 1.000 98.590 ? 30  PHE A CD1 1 
ATOM 229  C CD2 ? PHE A 1  30 ?  -4.742   0.597   2.792 1.000 98.590 ? 30  PHE A CD2 1 
ATOM 230  C CE1 ? PHE A 1  30 ?  -2.631   1.481   1.229 1.000 98.590 ? 30  PHE A CE1 1 
ATOM 231  C CE2 ? PHE A 1  30 ?  -3.689   1.296   3.375 1.000 98.590 ? 30  PHE A CE2 1 
ATOM 232  C CZ  ? PHE A 1  30 ?  -2.634   1.736   2.592 1.000 98.590 ? 30  PHE A CZ  1 
ATOM 233  N N   ? LEU A 1  31 ?  -8.858   0.570   1.710 1.000 98.500 ? 31  LEU A N   1 
ATOM 234  C CA  ? LEU A 1  31 ?  -9.770   1.094   2.721 1.000 98.500 ? 31  LEU A CA  1 
ATOM 235  C C   ? LEU A 1  31 ?  -9.182   0.931   4.119 1.000 98.500 ? 31  LEU A C   1 
ATOM 236  C CB  ? LEU A 1  31 ? -11.125   0.386   2.638 1.000 98.500 ? 31  LEU A CB  1 
ATOM 237  O O   ? LEU A 1  31 ?  -8.972  -0.192   4.582 1.000 98.500 ? 31  LEU A O   1 
ATOM 238  C CG  ? LEU A 1  31 ? -12.257   0.991   3.469 1.000 98.500 ? 31  LEU A CG  1 
ATOM 239  C CD1 ? LEU A 1  31 ? -12.595   2.391   2.965 1.000 98.500 ? 31  LEU A CD1 1 
ATOM 240  C CD2 ? LEU A 1  31 ? -13.489   0.092   3.430 1.000 98.500 ? 31  LEU A CD2 1 
ATOM 241  N N   ? VAL A 1  32 ?  -8.909   2.126   4.869 1.000 97.950 ? 32  VAL A N   1 
ATOM 242  C CA  ? VAL A 1  32 ?  -8.278   2.108   6.185 1.000 97.950 ? 32  VAL A CA  1 
ATOM 243  C C   ? VAL A 1  32 ?  -9.316   2.423   7.260 1.000 97.950 ? 32  VAL A C   1 
ATOM 244  C CB  ? VAL A 1  32 ?  -7.106   3.111   6.265 1.000 97.950 ? 32  VAL A CB  1 
ATOM 245  O O   ? VAL A 1  32 ?  -9.124   2.093   8.432 1.000 97.950 ? 32  VAL A O   1 
ATOM 246  C CG1 ? VAL A 1  32 ?  -5.945   2.656   5.383 1.000 97.950 ? 32  VAL A CG1 1 
ATOM 247  C CG2 ? VAL A 1  32 ?  -7.571   4.509   5.863 1.000 97.950 ? 32  VAL A CG2 1 
ATOM 248  N N   ? GLN A 1  33 ? -10.466   3.036   6.870 1.000 97.410 ? 33  GLN A N   1 
ATOM 249  C CA  ? GLN A 1  33 ? -11.704   3.288   7.600 1.000 97.410 ? 33  GLN A CA  1 
ATOM 250  C C   ? GLN A 1  33 ? -12.904   3.304   6.658 1.000 97.410 ? 33  GLN A C   1 
ATOM 251  C CB  ? GLN A 1  33 ? -11.617   4.611   8.363 1.000 97.410 ? 33  GLN A CB  1 
ATOM 252  O O   ? GLN A 1  33 ? -12.742   3.354   5.437 1.000 97.410 ? 33  GLN A O   1 
ATOM 253  C CG  ? GLN A 1  33 ? -12.694   4.779   9.426 1.000 97.410 ? 33  GLN A CG  1 
ATOM 254  C CD  ? GLN A 1  33 ? -12.424   5.947  10.356 1.000 97.410 ? 33  GLN A CD  1 
ATOM 255  N NE2 ? GLN A 1  33 ? -13.226   6.065  11.409 1.000 97.410 ? 33  GLN A NE2 1 
ATOM 256  O OE1 ? GLN A 1  33 ? -11.500   6.735  10.132 1.000 97.410 ? 33  GLN A OE1 1 
ATOM 257  N N   ? GLU A 1  34 ? -14.165   3.264   7.204 1.000 97.620 ? 34  GLU A N   1 
ATOM 258  C CA  ? GLU A 1  34 ? -15.366   3.104   6.391 1.000 97.620 ? 34  GLU A CA  1 
ATOM 259  C C   ? GLU A 1  34 ? -15.508   4.242   5.386 1.000 97.620 ? 34  GLU A C   1 
ATOM 260  C CB  ? GLU A 1  34 ? -16.611   3.028   7.280 1.000 97.620 ? 34  GLU A CB  1 
ATOM 261  O O   ? GLU A 1  34 ? -16.172   4.091   4.358 1.000 97.620 ? 34  GLU A O   1 
ATOM 262  C CG  ? GLU A 1  34 ? -16.669   1.782   8.152 1.000 97.620 ? 34  GLU A CG  1 
ATOM 263  C CD  ? GLU A 1  34 ? -17.887   1.743   9.061 1.000 97.620 ? 34  GLU A CD  1 
ATOM 264  O OE1 ? GLU A 1  34 ? -17.985   0.824   9.906 1.000 97.620 ? 34  GLU A OE1 1 
ATOM 265  O OE2 ? GLU A 1  34 ? -18.751   2.639   8.928 1.000 97.620 ? 34  GLU A OE2 1 
ATOM 266  N N   ? ASP A 1  35 ? -14.746   5.321   5.618 1.000 97.650 ? 35  ASP A N   1 
ATOM 267  C CA  ? ASP A 1  35 ? -14.907   6.463   4.723 1.000 97.650 ? 35  ASP A CA  1 
ATOM 268  C C   ? ASP A 1  35 ? -13.552   7.021   4.296 1.000 97.650 ? 35  ASP A C   1 
ATOM 269  C CB  ? ASP A 1  35 ? -15.739   7.558   5.394 1.000 97.650 ? 35  ASP A CB  1 
ATOM 270  O O   ? ASP A 1  35 ? -13.467   8.144   3.793 1.000 97.650 ? 35  ASP A O   1 
ATOM 271  C CG  ? ASP A 1  35 ? -15.148   8.028   6.712 1.000 97.650 ? 35  ASP A CG  1 
ATOM 272  O OD1 ? ASP A 1  35 ? -14.239   7.357   7.246 1.000 97.650 ? 35  ASP A OD1 1 
ATOM 273  O OD2 ? ASP A 1  35 ? -15.598   9.077   7.221 1.000 97.650 ? 35  ASP A OD2 1 
ATOM 274  N N   ? TRP A 1  36 ? -12.524   6.244   4.596 1.000 98.090 ? 36  TRP A N   1 
ATOM 275  C CA  ? TRP A 1  36 ? -11.187   6.715   4.250 1.000 98.090 ? 36  TRP A CA  1 
ATOM 276  C C   ? TRP A 1  36 ? -10.445   5.679   3.412 1.000 98.090 ? 36  TRP A C   1 
ATOM 277  C CB  ? TRP A 1  36 ? -10.386   7.035   5.515 1.000 98.090 ? 36  TRP A CB  1 
ATOM 278  O O   ? TRP A 1  36 ? -10.397   4.500   3.771 1.000 98.090 ? 36  TRP A O   1 
ATOM 279  C CG  ? TRP A 1  36 ? -10.771   8.328   6.169 1.000 98.090 ? 36  TRP A CG  1 
ATOM 280  C CD1 ? TRP A 1  36 ? -11.566   8.490   7.269 1.000 98.090 ? 36  TRP A CD1 1 
ATOM 281  C CD2 ? TRP A 1  36 ? -10.381   9.642   5.759 1.000 98.090 ? 36  TRP A CD2 1 
ATOM 282  C CE2 ? TRP A 1  36 ? -10.976  10.555   6.657 1.000 98.090 ? 36  TRP A CE2 1 
ATOM 283  C CE3 ? TRP A 1  36 ?  -9.583  10.137   4.718 1.000 98.090 ? 36  TRP A CE3 1 
ATOM 284  N NE1 ? TRP A 1  36 ? -11.693   9.827   7.568 1.000 98.090 ? 36  TRP A NE1 1 
ATOM 285  C CH2 ? TRP A 1  36 ? -10.014  12.393   5.518 1.000 98.090 ? 36  TRP A CH2 1 
ATOM 286  C CZ2 ? TRP A 1  36 ? -10.798  11.936   6.546 1.000 98.090 ? 36  TRP A CZ2 1 
ATOM 287  C CZ3 ? TRP A 1  36 ?  -9.408  11.512   4.608 1.000 98.090 ? 36  TRP A CZ3 1 
ATOM 288  N N   ? VAL A 1  37 ?  -9.878   6.132   2.277 1.000 98.340 ? 37  VAL A N   1 
ATOM 289  C CA  ? VAL A 1  37 ?  -9.022   5.349   1.392 1.000 98.340 ? 37  VAL A CA  1 
ATOM 290  C C   ? VAL A 1  37 ?  -7.618   5.949   1.367 1.000 98.340 ? 37  VAL A C   1 
ATOM 291  C CB  ? VAL A 1  37 ?  -9.598   5.282  -0.041 1.000 98.340 ? 37  VAL A CB  1 
ATOM 292  O O   ? VAL A 1  37 ?  -7.458   7.169   1.291 1.000 98.340 ? 37  VAL A O   1 
ATOM 293  C CG1 ? VAL A 1  37 ?  -8.567   4.707  -1.011 1.000 98.340 ? 37  VAL A CG1 1 
ATOM 294  C CG2 ? VAL A 1  37 ? -10.878   4.449  -0.061 1.000 98.340 ? 37  VAL A CG2 1 
ATOM 295  N N   ? MET A 1  38 ?  -6.706   5.060   1.517 1.000 98.310 ? 38  MET A N   1 
ATOM 296  C CA  ? MET A 1  38 ?  -5.307   5.456   1.384 1.000 98.310 ? 38  MET A CA  1 
ATOM 297  C C   ? MET A 1  38 ?  -4.760   5.071   0.014 1.000 98.310 ? 38  MET A C   1 
ATOM 298  C CB  ? MET A 1  38 ?  -4.459   4.816   2.485 1.000 98.310 ? 38  MET A CB  1 
ATOM 299  O O   ? MET A 1  38 ?  -5.040   3.981  -0.487 1.000 98.310 ? 38  MET A O   1 
ATOM 300  C CG  ? MET A 1  38 ?  -3.028   5.325   2.531 1.000 98.310 ? 38  MET A CG  1 
ATOM 301  S SD  ? MET A 1  38 ?  -2.051   4.557   3.881 1.000 98.310 ? 38  MET A SD  1 
ATOM 302  C CE  ? MET A 1  38 ?  -2.912   5.237   5.326 1.000 98.310 ? 38  MET A CE  1 
ATOM 303  N N   ? THR A 1  39 ?  -3.944   5.980  -0.648 1.000 98.160 ? 39  THR A N   1 
ATOM 304  C CA  ? THR A 1  39 ?  -3.348   5.755  -1.960 1.000 98.160 ? 39  THR A CA  1 
ATOM 305  C C   ? THR A 1  39 ?  -2.058   6.555  -2.113 1.000 98.160 ? 39  THR A C   1 
ATOM 306  C CB  ? THR A 1  39 ?  -4.325   6.130  -3.090 1.000 98.160 ? 39  THR A CB  1 
ATOM 307  O O   ? THR A 1  39 ?  -1.589   7.176  -1.157 1.000 98.160 ? 39  THR A O   1 
ATOM 308  C CG2 ? THR A 1  39 ?  -4.534   7.640  -3.157 1.000 98.160 ? 39  THR A CG2 1 
ATOM 309  O OG1 ? THR A 1  39 ?  -3.796   5.676  -4.342 1.000 98.160 ? 39  THR A OG1 1 
ATOM 310  N N   ? ALA A 1  40 ?  -1.423   6.432  -3.233 1.000 97.600 ? 40  ALA A N   1 
ATOM 311  C CA  ? ALA A 1  40 ?  -0.205   7.196  -3.488 1.000 97.600 ? 40  ALA A CA  1 
ATOM 312  C C   ? ALA A 1  40 ?  -0.532   8.625  -3.911 1.000 97.600 ? 40  ALA A C   1 
ATOM 313  C CB  ? ALA A 1  40 ?   0.641   6.508  -4.557 1.000 97.600 ? 40  ALA A CB  1 
ATOM 314  O O   ? ALA A 1  40 ?  -1.460   8.851  -4.692 1.000 97.600 ? 40  ALA A O   1 
ATOM 315  N N   ? ALA A 1  41 ?   0.245   9.576  -3.425 1.000 96.750 ? 41  ALA A N   1 
ATOM 316  C CA  ? ALA A 1  41 ?   0.043  10.991  -3.727 1.000 96.750 ? 41  ALA A CA  1 
ATOM 317  C C   ? ALA A 1  41 ?   0.203  11.261  -5.220 1.000 96.750 ? 41  ALA A C   1 
ATOM 318  C CB  ? ALA A 1  41 ?   1.017  11.850  -2.926 1.000 96.750 ? 41  ALA A CB  1 
ATOM 319  O O   ? ALA A 1  41 ?  -0.470  12.133  -5.775 1.000 96.750 ? 41  ALA A O   1 
ATOM 320  N N   ? HIS A 1  42 ?   1.032  10.509  -5.869 1.000 95.450 ? 42  HIS A N   1 
ATOM 321  C CA  ? HIS A 1  42 ?   1.283  10.722  -7.290 1.000 95.450 ? 42  HIS A CA  1 
ATOM 322  C C   ? HIS A 1  42 ?   0.122  10.213  -8.137 1.000 95.450 ? 42  HIS A C   1 
ATOM 323  C CB  ? HIS A 1  42 ?   2.583  10.035  -7.713 1.000 95.450 ? 42  HIS A CB  1 
ATOM 324  O O   ? HIS A 1  42 ?   0.087  10.438  -9.349 1.000 95.450 ? 42  HIS A O   1 
ATOM 325  C CG  ? HIS A 1  42 ?   2.470   8.547  -7.814 1.000 95.450 ? 42  HIS A CG  1 
ATOM 326  C CD2 ? HIS A 1  42 ?   2.049   7.754  -8.827 1.000 95.450 ? 42  HIS A CD2 1 
ATOM 327  N ND1 ? HIS A 1  42 ?   2.812   7.703  -6.779 1.000 95.450 ? 42  HIS A ND1 1 
ATOM 328  C CE1 ? HIS A 1  42 ?   2.607   6.451  -7.154 1.000 95.450 ? 42  HIS A CE1 1 
ATOM 329  N NE2 ? HIS A 1  42 ?   2.144   6.455  -8.392 1.000 95.450 ? 42  HIS A NE2 1 
ATOM 330  N N   ? CYS A 1  43 ?  -0.935   9.598  -7.490 1.000 94.300 ? 43  CYS A N   1 
ATOM 331  C CA  ? CYS A 1  43 ?  -2.095   9.020  -8.160 1.000 94.300 ? 43  CYS A CA  1 
ATOM 332  C C   ? CYS A 1  43 ?  -3.242  10.021  -8.226 1.000 94.300 ? 43  CYS A C   1 
ATOM 333  C CB  ? CYS A 1  43 ?  -2.552   7.752  -7.441 1.000 94.300 ? 43  CYS A CB  1 
ATOM 334  O O   ? CYS A 1  43 ?  -4.346   9.678  -8.652 1.000 94.300 ? 43  CYS A O   1 
ATOM 335  S SG  ? CYS A 1  43 ?  -1.514   6.311  -7.772 1.000 94.300 ? 43  CYS A SG  1 
ATOM 336  N N   ? PHE A 1  44 ?  -3.069  11.359  -8.068 1.000 85.120 ? 44  PHE A N   1 
ATOM 337  C CA  ? PHE A 1  44 ?  -4.221  12.238  -7.908 1.000 85.120 ? 44  PHE A CA  1 
ATOM 338  C C   ? PHE A 1  44 ?  -4.581  12.906  -9.229 1.000 85.120 ? 44  PHE A C   1 
ATOM 339  C CB  ? PHE A 1  44 ?  -3.942  13.302  -6.841 1.000 85.120 ? 44  PHE A CB  1 
ATOM 340  O O   ? PHE A 1  44 ?  -3.930  13.868  -9.643 1.000 85.120 ? 44  PHE A O   1 
ATOM 341  C CG  ? PHE A 1  44 ?  -5.116  14.199  -6.557 1.000 85.120 ? 44  PHE A CG  1 
ATOM 342  C CD1 ? PHE A 1  44 ?  -5.062  15.554  -6.860 1.000 85.120 ? 44  PHE A CD1 1 
ATOM 343  C CD2 ? PHE A 1  44 ?  -6.275  13.687  -5.988 1.000 85.120 ? 44  PHE A CD2 1 
ATOM 344  C CE1 ? PHE A 1  44 ?  -6.148  16.388  -6.598 1.000 85.120 ? 44  PHE A CE1 1 
ATOM 345  C CE2 ? PHE A 1  44 ?  -7.364  14.513  -5.724 1.000 85.120 ? 44  PHE A CE2 1 
ATOM 346  C CZ  ? PHE A 1  44 ?  -7.298  15.863  -6.029 1.000 85.120 ? 44  PHE A CZ  1 
ATOM 347  N N   ? PRO A 1  45 ?  -5.684  12.315  -9.901 1.000 77.880 ? 45  PRO A N   1 
ATOM 348  C CA  ? PRO A 1  45 ?  -6.276  13.137 -10.959 1.000 77.880 ? 45  PRO A CA  1 
ATOM 349  C C   ? PRO A 1  45 ?  -7.570  13.820 -10.522 1.000 77.880 ? 45  PRO A C   1 
ATOM 350  C CB  ? PRO A 1  45 ?  -6.541  12.131 -12.082 1.000 77.880 ? 45  PRO A CB  1 
ATOM 351  O O   ? PRO A 1  45 ?  -8.276  13.310  -9.649 1.000 77.880 ? 45  PRO A O   1 
ATOM 352  C CG  ? PRO A 1  45 ?  -6.768  10.830 -11.383 1.000 77.880 ? 45  PRO A CG  1 
ATOM 353  C CD  ? PRO A 1  45 ?  -5.950  10.816 -10.123 1.000 77.880 ? 45  PRO A CD  1 
ATOM 354  N N   ? SER A 1  46 ?  -7.848  15.139 -10.958 1.000 73.940 ? 46  SER A N   1 
ATOM 355  C CA  ? SER A 1  46 ?  -9.098  15.853 -10.721 1.000 73.940 ? 46  SER A CA  1 
ATOM 356  C C   ? SER A 1  46 ? -10.271  15.155 -11.401 1.000 73.940 ? 46  SER A C   1 
ATOM 357  C CB  ? SER A 1  46 ?  -8.994  17.296 -11.219 1.000 73.940 ? 46  SER A CB  1 
ATOM 358  O O   ? SER A 1  46 ? -10.094  14.479 -12.416 1.000 73.940 ? 46  SER A O   1 
ATOM 359  O OG  ? SER A 1  46 ?  -8.718  17.329 -12.609 1.000 73.940 ? 46  SER A OG  1 
ATOM 360  N N   ? ASN A 1  47 ? -11.300  14.375 -10.575 1.000 86.810 ? 47  ASN A N   1 
ATOM 361  C CA  ? ASN A 1  47 ? -12.550  13.758 -11.006 1.000 86.810 ? 47  ASN A CA  1 
ATOM 362  C C   ? ASN A 1  47 ? -12.488  12.237 -10.906 1.000 86.810 ? 47  ASN A C   1 
ATOM 363  C CB  ? ASN A 1  47 ? -12.894  14.183 -12.435 1.000 86.810 ? 47  ASN A CB  1 
ATOM 364  O O   ? ASN A 1  47 ? -13.210  11.534 -11.616 1.000 86.810 ? 47  ASN A O   1 
ATOM 365  C CG  ? ASN A 1  47 ? -13.264  15.650 -12.536 1.000 86.810 ? 47  ASN A CG  1 
ATOM 366  N ND2 ? ASN A 1  47 ? -13.085  16.227 -13.718 1.000 86.810 ? 47  ASN A ND2 1 
ATOM 367  O OD1 ? ASN A 1  47 ? -13.706  16.259 -11.559 1.000 86.810 ? 47  ASN A OD1 1 
ATOM 368  N N   ? ALA A 1  48 ? -11.554  11.733 -10.121 1.000 93.720 ? 48  ALA A N   1 
ATOM 369  C CA  ? ALA A 1  48 ? -11.462  10.287  -9.934 1.000 93.720 ? 48  ALA A CA  1 
ATOM 370  C C   ? ALA A 1  48 ? -12.566   9.783  -9.009 1.000 93.720 ? 48  ALA A C   1 
ATOM 371  C CB  ? ALA A 1  48 ? -10.092   9.909  -9.378 1.000 93.720 ? 48  ALA A CB  1 
ATOM 372  O O   ? ALA A 1  48 ? -13.051  10.522  -8.149 1.000 93.720 ? 48  ALA A O   1 
ATOM 373  N N   ? THR A 1  49 ? -13.036   8.563  -9.254 1.000 96.050 ? 49  THR A N   1 
ATOM 374  C CA  ? THR A 1  49 ? -13.930   7.846  -8.351 1.000 96.050 ? 49  THR A CA  1 
ATOM 375  C C   ? THR A 1  49 ? -13.207   6.673  -7.695 1.000 96.050 ? 49  THR A C   1 
ATOM 376  C CB  ? THR A 1  49 ? -15.180   7.335  -9.091 1.000 96.050 ? 49  THR A CB  1 
ATOM 377  O O   ? THR A 1  49 ? -12.192   6.197  -8.208 1.000 96.050 ? 49  THR A O   1 
ATOM 378  C CG2 ? THR A 1  49 ? -15.964   8.488  -9.708 1.000 96.050 ? 49  THR A CG2 1 
ATOM 379  O OG1 ? THR A 1  49 ? -14.777   6.435 -10.131 1.000 96.050 ? 49  THR A OG1 1 
ATOM 380  N N   ? VAL A 1  50 ? -13.729   6.288  -6.502 1.000 97.380 ? 50  VAL A N   1 
ATOM 381  C CA  ? VAL A 1  50 ? -13.217   5.117  -5.798 1.000 97.380 ? 50  VAL A CA  1 
ATOM 382  C C   ? VAL A 1  50 ? -14.223   3.973  -5.897 1.000 97.380 ? 50  VAL A C   1 
ATOM 383  C CB  ? VAL A 1  50 ? -12.913   5.433  -4.316 1.000 97.380 ? 50  VAL A CB  1 
ATOM 384  O O   ? VAL A 1  50 ? -15.409   4.155  -5.612 1.000 97.380 ? 50  VAL A O   1 
ATOM 385  C CG1 ? VAL A 1  50 ? -12.483   4.170  -3.572 1.000 97.380 ? 50  VAL A CG1 1 
ATOM 386  C CG2 ? VAL A 1  50 ? -11.838   6.512  -4.210 1.000 97.380 ? 50  VAL A CG2 1 
ATOM 387  N N   ? VAL A 1  51 ? -13.730   2.827  -6.340 1.000 97.310 ? 51  VAL A N   1 
ATOM 388  C CA  ? VAL A 1  51 ? -14.564   1.633  -6.424 1.000 97.310 ? 51  VAL A CA  1 
ATOM 389  C C   ? VAL A 1  51 ? -14.062   0.582  -5.436 1.000 97.310 ? 51  VAL A C   1 
ATOM 390  C CB  ? VAL A 1  51 ? -14.582   1.052  -7.856 1.000 97.310 ? 51  VAL A CB  1 
ATOM 391  O O   ? VAL A 1  51 ? -12.886   0.211  -5.458 1.000 97.310 ? 51  VAL A O   1 
ATOM 392  C CG1 ? VAL A 1  51 ? -15.430  -0.216  -7.914 1.000 97.310 ? 51  VAL A CG1 1 
ATOM 393  C CG2 ? VAL A 1  51 ? -15.102   2.093  -8.846 1.000 97.310 ? 51  VAL A CG2 1 
ATOM 394  N N   ? LEU A 1  52 ? -14.973   0.118  -4.521 1.000 97.660 ? 52  LEU A N   1 
ATOM 395  C CA  ? LEU A 1  52 ? -14.704  -0.950  -3.565 1.000 97.660 ? 52  LEU A CA  1 
ATOM 396  C C   ? LEU A 1  52 ? -15.507  -2.200  -3.907 1.000 97.660 ? 52  LEU A C   1 
ATOM 397  C CB  ? LEU A 1  52 ? -15.032  -0.491  -2.142 1.000 97.660 ? 52  LEU A CB  1 
ATOM 398  O O   ? LEU A 1  52 ? -16.544  -2.115  -4.568 1.000 97.660 ? 52  LEU A O   1 
ATOM 399  C CG  ? LEU A 1  52 ? -14.235   0.703  -1.614 1.000 97.660 ? 52  LEU A CG  1 
ATOM 400  C CD1 ? LEU A 1  52 ? -14.895   1.268  -0.361 1.000 97.660 ? 52  LEU A CD1 1 
ATOM 401  C CD2 ? LEU A 1  52 ? -12.793   0.299  -1.329 1.000 97.660 ? 52  LEU A CD2 1 
ATOM 402  N N   ? GLY A 1  53 ? -14.953  -3.404  -3.547 1.000 95.740 ? 53  GLY A N   1 
ATOM 403  C CA  ? GLY A 1  53 ? -15.715  -4.635  -3.677 1.000 95.740 ? 53  GLY A CA  1 
ATOM 404  C C   ? GLY A 1  53 ? -15.622  -5.252  -5.059 1.000 95.740 ? 53  GLY A C   1 
ATOM 405  O O   ? GLY A 1  53 ? -16.315  -6.227  -5.358 1.000 95.740 ? 53  GLY A O   1 
ATOM 406  N N   ? ALA A 1  54 ? -14.723  -4.700  -5.947 1.000 94.550 ? 54  ALA A N   1 
ATOM 407  C CA  ? ALA A 1  54 ? -14.551  -5.206  -7.306 1.000 94.550 ? 54  ALA A CA  1 
ATOM 408  C C   ? ALA A 1  54 ? -13.456  -6.268  -7.361 1.000 94.550 ? 54  ALA A C   1 
ATOM 409  C CB  ? ALA A 1  54 ? -14.226  -4.061  -8.263 1.000 94.550 ? 54  ALA A CB  1 
ATOM 410  O O   ? ALA A 1  54 ? -12.340  -6.043  -6.885 1.000 94.550 ? 54  ALA A O   1 
ATOM 411  N N   ? HIS A 1  55 ? -13.763  -7.444  -7.820 1.000 94.950 ? 55  HIS A N   1 
ATOM 412  C CA  ? HIS A 1  55 ? -12.775  -8.461  -8.164 1.000 94.950 ? 55  HIS A CA  1 
ATOM 413  C C   ? HIS A 1  55 ? -12.436  -8.420  -9.650 1.000 94.950 ? 55  HIS A C   1 
ATOM 414  C CB  ? HIS A 1  55 ? -13.281  -9.852  -7.779 1.000 94.950 ? 55  HIS A CB  1 
ATOM 415  O O   ? HIS A 1  55 ? -11.268  -8.538 -10.028 1.000 94.950 ? 55  HIS A O   1 
ATOM 416  C CG  ? HIS A 1  55 ? -12.263 -10.932  -7.961 1.000 94.950 ? 55  HIS A CG  1 
ATOM 417  C CD2 ? HIS A 1  55 ? -12.118 -11.862  -8.935 1.000 94.950 ? 55  HIS A CD2 1 
ATOM 418  N ND1 ? HIS A 1  55 ? -11.237 -11.146  -7.067 1.000 94.950 ? 55  HIS A ND1 1 
ATOM 419  C CE1 ? HIS A 1  55 ? -10.501 -12.163  -7.485 1.000 94.950 ? 55  HIS A CE1 1 
ATOM 420  N NE2 ? HIS A 1  55 ? -11.015 -12.615  -8.616 1.000 94.950 ? 55  HIS A NE2 1 
ATOM 421  N N   ? VAL A 1  56 ? -13.469  -8.178 -10.514 1.000 94.210 ? 56  VAL A N   1 
ATOM 422  C CA  ? VAL A 1  56 ? -13.362  -7.977 -11.955 1.000 94.210 ? 56  VAL A CA  1 
ATOM 423  C C   ? VAL A 1  56 ? -13.837  -6.572 -12.317 1.000 94.210 ? 56  VAL A C   1 
ATOM 424  C CB  ? VAL A 1  56 ? -14.174  -9.033 -12.738 1.000 94.210 ? 56  VAL A CB  1 
ATOM 425  O O   ? VAL A 1  56 ? -14.978  -6.202 -12.029 1.000 94.210 ? 56  VAL A O   1 
ATOM 426  C CG1 ? VAL A 1  56 ? -13.983  -8.854 -14.243 1.000 94.210 ? 56  VAL A CG1 1 
ATOM 427  C CG2 ? VAL A 1  56 ? -13.770 -10.442 -12.309 1.000 94.210 ? 56  VAL A CG2 1 
ATOM 428  N N   ? LEU A 1  57 ? -12.984  -5.717 -13.024 1.000 90.750 ? 57  LEU A N   1 
ATOM 429  C CA  ? LEU A 1  57 ? -13.186  -4.283 -13.202 1.000 90.750 ? 57  LEU A CA  1 
ATOM 430  C C   ? LEU A 1  57 ? -14.361  -4.011 -14.135 1.000 90.750 ? 57  LEU A C   1 
ATOM 431  C CB  ? LEU A 1  57 ? -11.917  -3.628 -13.755 1.000 90.750 ? 57  LEU A CB  1 
ATOM 432  O O   ? LEU A 1  57 ? -15.106  -3.048 -13.937 1.000 90.750 ? 57  LEU A O   1 
ATOM 433  C CG  ? LEU A 1  57 ? -10.747  -3.486 -12.781 1.000 90.750 ? 57  LEU A CG  1 
ATOM 434  C CD1 ? LEU A 1  57 ?  -9.515  -2.954 -13.506 1.000 90.750 ? 57  LEU A CD1 1 
ATOM 435  C CD2 ? LEU A 1  57 ? -11.126  -2.573 -11.620 1.000 90.750 ? 57  LEU A CD2 1 
ATOM 436  N N   ? GLN A 1  58 ? -14.711  -4.897 -15.043 1.000 85.210 ? 58  GLN A N   1 
ATOM 437  C CA  ? GLN A 1  58 ? -15.679  -4.648 -16.106 1.000 85.210 ? 58  GLN A CA  1 
ATOM 438  C C   ? GLN A 1  58 ? -17.024  -5.296 -15.789 1.000 85.210 ? 58  GLN A C   1 
ATOM 439  C CB  ? GLN A 1  58 ? -15.150  -5.163 -17.446 1.000 85.210 ? 58  GLN A CB  1 
ATOM 440  O O   ? GLN A 1  58 ? -18.011  -5.064 -16.490 1.000 85.210 ? 58  GLN A O   1 
ATOM 441  C CG  ? GLN A 1  58 ? -13.881  -4.465 -17.915 1.000 85.210 ? 58  GLN A CG  1 
ATOM 442  C CD  ? GLN A 1  58 ? -14.071  -2.974 -18.117 1.000 85.210 ? 58  GLN A CD  1 
ATOM 443  N NE2 ? GLN A 1  58 ? -12.967  -2.248 -18.254 1.000 85.210 ? 58  GLN A NE2 1 
ATOM 444  O OE1 ? GLN A 1  58 ? -15.202  -2.478 -18.151 1.000 85.210 ? 58  GLN A OE1 1 
ATOM 445  N N   ? GLU A 1  59 ? -17.078  -6.032 -14.603 1.000 88.080 ? 59  GLU A N   1 
ATOM 446  C CA  ? GLU A 1  59 ? -18.307  -6.719 -14.219 1.000 88.080 ? 59  GLU A CA  1 
ATOM 447  C C   ? GLU A 1  59 ? -19.061  -5.942 -13.143 1.000 88.080 ? 59  GLU A C   1 
ATOM 448  C CB  ? GLU A 1  59 ? -18.000  -8.136 -13.727 1.000 88.080 ? 59  GLU A CB  1 
ATOM 449  O O   ? GLU A 1  59 ? -18.450  -5.245 -12.331 1.000 88.080 ? 59  GLU A O   1 
ATOM 450  C CG  ? GLU A 1  59 ? -17.497  -9.070 -14.818 1.000 88.080 ? 59  GLU A CG  1 
ATOM 451  C CD  ? GLU A 1  59 ? -17.402 -10.520 -14.369 1.000 88.080 ? 59  GLU A CD  1 
ATOM 452  O OE1 ? GLU A 1  59 ? -16.928 -11.369 -15.158 1.000 88.080 ? 59  GLU A OE1 1 
ATOM 453  O OE2 ? GLU A 1  59 ? -17.805 -10.809 -13.220 1.000 88.080 ? 59  GLU A OE2 1 
ATOM 454  N N   ? ASN A 1  60 ? -20.382  -5.855 -13.301 1.000 86.540 ? 60  ASN A N   1 
ATOM 455  C CA  ? ASN A 1  60 ? -21.233  -5.287 -12.261 1.000 86.540 ? 60  ASN A CA  1 
ATOM 456  C C   ? ASN A 1  60 ? -21.444  -6.268 -11.111 1.000 86.540 ? 60  ASN A C   1 
ATOM 457  C CB  ? ASN A 1  60 ? -22.580  -4.855 -12.845 1.000 86.540 ? 60  ASN A CB  1 
ATOM 458  O O   ? ASN A 1  60 ? -22.442  -6.991 -11.082 1.000 86.540 ? 60  ASN A O   1 
ATOM 459  C CG  ? ASN A 1  60 ? -23.367  -3.966 -11.903 1.000 86.540 ? 60  ASN A CG  1 
ATOM 460  N ND2 ? ASN A 1  60 ? -24.667  -3.849 -12.145 1.000 86.540 ? 60  ASN A ND2 1 
ATOM 461  O OD1 ? ASN A 1  60 ? -22.811  -3.388 -10.965 1.000 86.540 ? 60  ASN A OD1 1 
ATOM 462  N N   ? GLU A 1  61 ? -20.436  -6.408 -10.216 1.000 89.490 ? 61  GLU A N   1 
ATOM 463  C CA  ? GLU A 1  61 ? -20.486  -7.317  -9.075 1.000 89.490 ? 61  GLU A CA  1 
ATOM 464  C C   ? GLU A 1  61 ? -21.399  -6.776  -7.978 1.000 89.490 ? 61  GLU A C   1 
ATOM 465  C CB  ? GLU A 1  61 ? -19.081  -7.560  -8.518 1.000 89.490 ? 61  GLU A CB  1 
ATOM 466  O O   ? GLU A 1  61 ? -21.470  -5.565  -7.763 1.000 89.490 ? 61  GLU A O   1 
ATOM 467  C CG  ? GLU A 1  61 ? -18.155  -8.286  -9.482 1.000 89.490 ? 61  GLU A CG  1 
ATOM 468  C CD  ? GLU A 1  61 ? -16.750  -8.479  -8.934 1.000 89.490 ? 61  GLU A CD  1 
ATOM 469  O OE1 ? GLU A 1  61 ? -16.185  -9.585  -9.086 1.000 89.490 ? 61  GLU A OE1 1 
ATOM 470  O OE2 ? GLU A 1  61 ? -16.210  -7.515  -8.346 1.000 89.490 ? 61  GLU A OE2 1 
ATOM 471  N N   ? TYR A 1  62 ? -22.225  -7.584  -7.414 1.000 86.250 ? 62  TYR A N   1 
ATOM 472  C CA  ? TYR A 1  62 ? -23.218  -7.206  -6.415 1.000 86.250 ? 62  TYR A CA  1 
ATOM 473  C C   ? TYR A 1  62 ? -22.561  -6.512  -5.228 1.000 86.250 ? 62  TYR A C   1 
ATOM 474  C CB  ? TYR A 1  62 ? -23.994  -8.437  -5.935 1.000 86.250 ? 62  TYR A CB  1 
ATOM 475  O O   ? TYR A 1  62 ? -23.191  -5.698  -4.550 1.000 86.250 ? 62  TYR A O   1 
ATOM 476  C CG  ? TYR A 1  62 ? -23.183  -9.362  -5.060 1.000 86.250 ? 62  TYR A CG  1 
ATOM 477  C CD1 ? TYR A 1  62 ? -22.420 -10.387  -5.615 1.000 86.250 ? 62  TYR A CD1 1 
ATOM 478  C CD2 ? TYR A 1  62 ? -23.180  -9.214  -3.677 1.000 86.250 ? 62  TYR A CD2 1 
ATOM 479  C CE1 ? TYR A 1  62 ? -21.673 -11.243  -4.812 1.000 86.250 ? 62  TYR A CE1 1 
ATOM 480  C CE2 ? TYR A 1  62 ? -22.437 -10.064  -2.865 1.000 86.250 ? 62  TYR A CE2 1 
ATOM 481  O OH  ? TYR A 1  62 ? -20.951 -11.918  -2.641 1.000 86.250 ? 62  TYR A OH  1 
ATOM 482  C CZ  ? TYR A 1  62 ? -21.688 -11.074  -3.440 1.000 86.250 ? 62  TYR A CZ  1 
ATOM 483  N N   ? ALA A 1  63 ? -21.327  -6.716  -4.942 1.000 87.630 ? 63  ALA A N   1 
ATOM 484  C CA  ? ALA A 1  63 ? -20.591  -6.211  -3.785 1.000 87.630 ? 63  ALA A CA  1 
ATOM 485  C C   ? ALA A 1  63 ? -19.904  -4.888  -4.108 1.000 87.630 ? 63  ALA A C   1 
ATOM 486  C CB  ? ALA A 1  63 ? -19.565  -7.240  -3.318 1.000 87.630 ? 63  ALA A CB  1 
ATOM 487  O O   ? ALA A 1  63 ? -19.321  -4.252  -3.226 1.000 87.630 ? 63  ALA A O   1 
ATOM 488  N N   ? ARG A 1  64 ? -19.990  -4.406  -5.369 1.000 94.750 ? 64  ARG A N   1 
ATOM 489  C CA  ? ARG A 1  64 ? -19.327  -3.197  -5.847 1.000 94.750 ? 64  ARG A CA  1 
ATOM 490  C C   ? ARG A 1  64 ? -20.011  -1.946  -5.304 1.000 94.750 ? 64  ARG A C   1 
ATOM 491  C CB  ? ARG A 1  64 ? -19.310  -3.162  -7.377 1.000 94.750 ? 64  ARG A CB  1 
ATOM 492  O O   ? ARG A 1  64 ? -21.240  -1.851  -5.313 1.000 94.750 ? 64  ARG A O   1 
ATOM 493  C CG  ? ARG A 1  64 ? -18.567  -1.970  -7.957 1.000 94.750 ? 64  ARG A CG  1 
ATOM 494  C CD  ? ARG A 1  64 ? -18.604  -1.968  -9.479 1.000 94.750 ? 64  ARG A CD  1 
ATOM 495  N NE  ? ARG A 1  64 ? -17.668  -2.936 -10.043 1.000 94.750 ? 64  ARG A NE  1 
ATOM 496  N NH1 ? ARG A 1  64 ? -18.081  -2.366 -12.243 1.000 94.750 ? 64  ARG A NH1 1 
ATOM 497  N NH2 ? ARG A 1  64 ? -16.567  -4.013 -11.746 1.000 94.750 ? 64  ARG A NH2 1 
ATOM 498  C CZ  ? ARG A 1  64 ? -17.441  -3.103 -11.343 1.000 94.750 ? 64  ARG A CZ  1 
ATOM 499  N N   ? GLN A 1  65 ? -19.186  -1.080  -4.658 1.000 97.080 ? 65  GLN A N   1 
ATOM 500  C CA  ? GLN A 1  65 ? -19.599   0.230  -4.165 1.000 97.080 ? 65  GLN A CA  1 
ATOM 501  C C   ? GLN A 1  65 ? -18.784   1.344  -4.816 1.000 97.080 ? 65  GLN A C   1 
ATOM 502  C CB  ? GLN A 1  65 ? -19.461   0.299  -2.643 1.000 97.080 ? 65  GLN A CB  1 
ATOM 503  O O   ? GLN A 1  65 ? -17.554   1.269  -4.872 1.000 97.080 ? 65  GLN A O   1 
ATOM 504  C CG  ? GLN A 1  65 ? -20.181  -0.824  -1.909 1.000 97.080 ? 65  GLN A CG  1 
ATOM 505  C CD  ? GLN A 1  65 ? -19.966  -0.776  -0.408 1.000 97.080 ? 65  GLN A CD  1 
ATOM 506  N NE2 ? GLN A 1  65 ? -19.764  -1.941   0.199 1.000 97.080 ? 65  GLN A NE2 1 
ATOM 507  O OE1 ? GLN A 1  65 ? -19.979   0.298   0.201 1.000 97.080 ? 65  GLN A OE1 1 
ATOM 508  N N   ? ARG A 1  66 ? -19.455   2.360  -5.309 1.000 96.900 ? 66  ARG A N   1 
ATOM 509  C CA  ? ARG A 1  66 ? -18.794   3.479  -5.973 1.000 96.900 ? 66  ARG A CA  1 
ATOM 510  C C   ? ARG A 1  66 ? -18.923   4.757  -5.151 1.000 96.900 ? 66  ARG A C   1 
ATOM 511  C CB  ? ARG A 1  66 ? -19.378   3.694  -7.371 1.000 96.900 ? 66  ARG A CB  1 
ATOM 512  O O   ? ARG A 1  66 ? -20.012   5.093  -4.682 1.000 96.900 ? 66  ARG A O   1 
ATOM 513  C CG  ? ARG A 1  66 ? -18.553   4.626  -8.246 1.000 96.900 ? 66  ARG A CG  1 
ATOM 514  C CD  ? ARG A 1  66 ? -19.140   4.752  -9.645 1.000 96.900 ? 66  ARG A CD  1 
ATOM 515  N NE  ? ARG A 1  66 ? -19.062   3.491 -10.377 1.000 96.900 ? 66  ARG A NE  1 
ATOM 516  N NH1 ? ARG A 1  66 ? -16.851   3.747 -10.994 1.000 96.900 ? 66  ARG A NH1 1 
ATOM 517  N NH2 ? ARG A 1  66 ? -18.017   1.881 -11.638 1.000 96.900 ? 66  ARG A NH2 1 
ATOM 518  C CZ  ? ARG A 1  66 ? -17.977   3.042 -11.002 1.000 96.900 ? 66  ARG A CZ  1 
ATOM 519  N N   ? PHE A 1  67 ? -17.761   5.477  -5.056 1.000 97.550 ? 67  PHE A N   1 
ATOM 520  C CA  ? PHE A 1  67 ? -17.718   6.665  -4.212 1.000 97.550 ? 67  PHE A CA  1 
ATOM 521  C C   ? PHE A 1  67 ? -17.104   7.840  -4.962 1.000 97.550 ? 67  PHE A C   1 
ATOM 522  C CB  ? PHE A 1  67 ? -16.925   6.387  -2.931 1.000 97.550 ? 67  PHE A CB  1 
ATOM 523  O O   ? PHE A 1  67 ? -16.144   7.669  -5.716 1.000 97.550 ? 67  PHE A O   1 
ATOM 524  C CG  ? PHE A 1  67 ? -17.504   5.286  -2.085 1.000 97.550 ? 67  PHE A CG  1 
ATOM 525  C CD1 ? PHE A 1  67 ? -18.356   5.577  -1.027 1.000 97.550 ? 67  PHE A CD1 1 
ATOM 526  C CD2 ? PHE A 1  67 ? -17.195   3.957  -2.348 1.000 97.550 ? 67  PHE A CD2 1 
ATOM 527  C CE1 ? PHE A 1  67 ? -18.893   4.560  -0.242 1.000 97.550 ? 67  PHE A CE1 1 
ATOM 528  C CE2 ? PHE A 1  67 ? -17.728   2.935  -1.568 1.000 97.550 ? 67  PHE A CE2 1 
ATOM 529  C CZ  ? PHE A 1  67 ? -18.576   3.238  -0.515 1.000 97.550 ? 67  PHE A CZ  1 
ATOM 530  N N   ? GLN A 1  68 ? -17.716   9.068  -4.689 1.000 96.790 ? 68  GLN A N   1 
ATOM 531  C CA  ? GLN A 1  68 ? -17.014  10.302  -5.029 1.000 96.790 ? 68  GLN A CA  1 
ATOM 532  C C   ? GLN A 1  68 ? -15.987  10.663  -3.960 1.000 96.790 ? 68  GLN A C   1 
ATOM 533  C CB  ? GLN A 1  68 ? -18.006  11.451  -5.214 1.000 96.790 ? 68  GLN A CB  1 
ATOM 534  O O   ? GLN A 1  68 ? -16.143  10.297  -2.793 1.000 96.790 ? 68  GLN A O   1 
ATOM 535  C CG  ? GLN A 1  68 ? -19.020  11.215  -6.325 1.000 96.790 ? 68  GLN A CG  1 
ATOM 536  C CD  ? GLN A 1  68 ? -18.371  11.046  -7.686 1.000 96.790 ? 68  GLN A CD  1 
ATOM 537  N NE2 ? GLN A 1  68 ? -18.764  10.000  -8.405 1.000 96.790 ? 68  GLN A NE2 1 
ATOM 538  O OE1 ? GLN A 1  68 ? -17.524  11.849  -8.089 1.000 96.790 ? 68  GLN A OE1 1 
ATOM 539  N N   ? ILE A 1  69 ? -14.892  11.335  -4.530 1.000 96.150 ? 69  ILE A N   1 
ATOM 540  C CA  ? ILE A 1  69 ? -13.889  11.827  -3.592 1.000 96.150 ? 69  ILE A CA  1 
ATOM 541  C C   ? ILE A 1  69 ? -14.293  13.208  -3.081 1.000 96.150 ? 69  ILE A C   1 
ATOM 542  C CB  ? ILE A 1  69 ? -12.488  11.885  -4.242 1.000 96.150 ? 69  ILE A CB  1 
ATOM 543  O O   ? ILE A 1  69 ? -14.360  14.168  -3.853 1.000 96.150 ? 69  ILE A O   1 
ATOM 544  C CG1 ? ILE A 1  69 ? -12.051  10.487  -4.694 1.000 96.150 ? 69  ILE A CG1 1 
ATOM 545  C CG2 ? ILE A 1  69 ? -11.468  12.491  -3.273 1.000 96.150 ? 69  ILE A CG2 1 
ATOM 546  C CD1 ? ILE A 1  69 ? -10.862  10.488  -5.645 1.000 96.150 ? 69  ILE A CD1 1 
ATOM 547  N N   ? LEU A 1  70 ? -14.611  13.307  -1.682 1.000 94.920 ? 70  LEU A N   1 
ATOM 548  C CA  ? LEU A 1  70 ? -15.046  14.550  -1.055 1.000 94.920 ? 70  LEU A CA  1 
ATOM 549  C C   ? LEU A 1  70 ? -13.855  15.455  -0.759 1.000 94.920 ? 70  LEU A C   1 
ATOM 550  C CB  ? LEU A 1  70 ? -15.813  14.259   0.237 1.000 94.920 ? 70  LEU A CB  1 
ATOM 551  O O   ? LEU A 1  70 ? -13.905  16.660  -1.019 1.000 94.920 ? 70  LEU A O   1 
ATOM 552  C CG  ? LEU A 1  70 ? -16.436  15.465   0.943 1.000 94.920 ? 70  LEU A CG  1 
ATOM 553  C CD1 ? LEU A 1  70 ? -17.453  16.144   0.033 1.000 94.920 ? 70  LEU A CD1 1 
ATOM 554  C CD2 ? LEU A 1  70 ? -17.084  15.041   2.256 1.000 94.920 ? 70  LEU A CD2 1 
ATOM 555  N N   ? GLU A 1  71 ? -12.802  14.828  -0.151 1.000 94.720 ? 71  GLU A N   1 
ATOM 556  C CA  ? GLU A 1  71 ? -11.558  15.498   0.217 1.000 94.720 ? 71  GLU A CA  1 
ATOM 557  C C   ? GLU A 1  71 ? -10.346  14.637  -0.128 1.000 94.720 ? 71  GLU A C   1 
ATOM 558  C CB  ? GLU A 1  71 ? -11.553  15.841   1.708 1.000 94.720 ? 71  GLU A CB  1 
ATOM 559  O O   ? GLU A 1  71 ? -10.400  13.410  -0.026 1.000 94.720 ? 71  GLU A O   1 
ATOM 560  C CG  ? GLU A 1  71 ? -12.682  16.772   2.129 1.000 94.720 ? 71  GLU A CG  1 
ATOM 561  C CD  ? GLU A 1  71 ? -12.746  16.996   3.632 1.000 94.720 ? 71  GLU A CD  1 
ATOM 562  O OE1 ? GLU A 1  71 ? -13.705  17.643   4.108 1.000 94.720 ? 71  GLU A OE1 1 
ATOM 563  O OE2 ? GLU A 1  71 ? -11.828  16.521   4.338 1.000 94.720 ? 71  GLU A OE2 1 
ATOM 564  N N   ? ALA A 1  72 ?  -9.311  15.376  -0.567 1.000 95.600 ? 72  ALA A N   1 
ATOM 565  C CA  ? ALA A 1  72 ?  -8.010  14.752  -0.791 1.000 95.600 ? 72  ALA A CA  1 
ATOM 566  C C   ? ALA A 1  72 ?  -6.918  15.457   0.008 1.000 95.600 ? 72  ALA A C   1 
ATOM 567  C CB  ? ALA A 1  72 ?  -7.665  14.758  -2.278 1.000 95.600 ? 72  ALA A CB  1 
ATOM 568  O O   ? ALA A 1  72 ?  -6.753  16.675  -0.096 1.000 95.600 ? 72  ALA A O   1 
ATOM 569  N N   ? HIS A 1  73 ?  -6.268  14.687   0.861 1.000 96.440 ? 73  HIS A N   1 
ATOM 570  C CA  ? HIS A 1  73 ?  -5.215  15.229   1.712 1.000 96.440 ? 73  HIS A CA  1 
ATOM 571  C C   ? HIS A 1  73 ?  -3.858  14.627   1.360 1.000 96.440 ? 73  HIS A C   1 
ATOM 572  C CB  ? HIS A 1  73 ?  -5.534  14.977   3.187 1.000 96.440 ? 73  HIS A CB  1 
ATOM 573  O O   ? HIS A 1  73 ?  -3.551  13.501   1.760 1.000 96.440 ? 73  HIS A O   1 
ATOM 574  C CG  ? HIS A 1  73 ?  -6.804  15.621   3.644 1.000 96.440 ? 73  HIS A CG  1 
ATOM 575  C CD2 ? HIS A 1  73 ?  -8.087  15.190   3.597 1.000 96.440 ? 73  HIS A CD2 1 
ATOM 576  N ND1 ? HIS A 1  73 ?  -6.837  16.867   4.231 1.000 96.440 ? 73  HIS A ND1 1 
ATOM 577  C CE1 ? HIS A 1  73 ?  -8.089  17.176   4.526 1.000 96.440 ? 73  HIS A CE1 1 
ATOM 578  N NE2 ? HIS A 1  73 ?  -8.867  16.175   4.152 1.000 96.440 ? 73  HIS A NE2 1 
ATOM 579  N N   ? MET A 1  74 ?  -3.120  15.409   0.642 1.000 95.920 ? 74  MET A N   1 
ATOM 580  C CA  ? MET A 1  74 ?  -1.756  15.010   0.306 1.000 95.920 ? 74  MET A CA  1 
ATOM 581  C C   ? MET A 1  74 ?  -0.797  15.338   1.445 1.000 95.920 ? 74  MET A C   1 
ATOM 582  C CB  ? MET A 1  74 ?  -1.295  15.697  -0.980 1.000 95.920 ? 74  MET A CB  1 
ATOM 583  O O   ? MET A 1  74 ?  -0.907  16.394   2.070 1.000 95.920 ? 74  MET A O   1 
ATOM 584  C CG  ? MET A 1  74 ?   0.032  15.180  -1.510 1.000 95.920 ? 74  MET A CG  1 
ATOM 585  S SD  ? MET A 1  74 ?   0.550  16.026  -3.054 1.000 95.920 ? 74  MET A SD  1 
ATOM 586  C CE  ? MET A 1  74 ?  -0.821  15.564  -4.149 1.000 95.920 ? 74  MET A CE  1 
ATOM 587  N N   ? ASN A 1  75 ?   0.118  14.271   1.707 1.000 95.390 ? 75  ASN A N   1 
ATOM 588  C CA  ? ASN A 1  75 ?   1.124  14.570   2.720 1.000 95.390 ? 75  ASN A CA  1 
ATOM 589  C C   ? ASN A 1  75 ?   1.870  15.864   2.405 1.000 95.390 ? 75  ASN A C   1 
ATOM 590  C CB  ? ASN A 1  75 ?   2.111  13.409   2.857 1.000 95.390 ? 75  ASN A CB  1 
ATOM 591  O O   ? ASN A 1  75 ?   2.330  16.062   1.279 1.000 95.390 ? 75  ASN A O   1 
ATOM 592  C CG  ? ASN A 1  75 ?   3.084  13.600   4.004 1.000 95.390 ? 75  ASN A CG  1 
ATOM 593  N ND2 ? ASN A 1  75 ?   2.904  12.828   5.069 1.000 95.390 ? 75  ASN A ND2 1 
ATOM 594  O OD1 ? ASN A 1  75 ?   3.989  14.435   3.933 1.000 95.390 ? 75  ASN A OD1 1 
ATOM 595  N N   ? PRO A 1  76 ?   1.976  16.806   3.395 1.000 94.050 ? 76  PRO A N   1 
ATOM 596  C CA  ? PRO A 1  76 ?   2.614  18.103   3.161 1.000 94.050 ? 76  PRO A CA  1 
ATOM 597  C C   ? PRO A 1  76 ?   4.086  17.975   2.774 1.000 94.050 ? 76  PRO A C   1 
ATOM 598  C CB  ? PRO A 1  76 ?   2.464  18.818   4.507 1.000 94.050 ? 76  PRO A CB  1 
ATOM 599  O O   ? PRO A 1  76 ?   4.642  18.876   2.141 1.000 94.050 ? 76  PRO A O   1 
ATOM 600  C CG  ? PRO A 1  76 ?   1.299  18.152   5.165 1.000 94.050 ? 76  PRO A CG  1 
ATOM 601  C CD  ? PRO A 1  76 ?   1.235  16.727   4.694 1.000 94.050 ? 76  PRO A CD  1 
ATOM 602  N N   ? GLY A 1  77 ?   4.700  16.895   3.062 1.000 94.190 ? 77  GLY A N   1 
ATOM 603  C CA  ? GLY A 1  77 ?   6.100  16.652   2.754 1.000 94.190 ? 77  GLY A CA  1 
ATOM 604  C C   ? GLY A 1  77 ?   6.308  15.995   1.402 1.000 94.190 ? 77  GLY A C   1 
ATOM 605  O O   ? GLY A 1  77 ?   7.437  15.667   1.032 1.000 94.190 ? 77  GLY A O   1 
ATOM 606  N N   ? TYR A 1  78 ?   5.214  15.776   0.646 1.000 95.670 ? 78  TYR A N   1 
ATOM 607  C CA  ? TYR A 1  78 ?   5.313  15.135  -0.660 1.000 95.670 ? 78  TYR A CA  1 
ATOM 608  C C   ? TYR A 1  78 ?   6.090  16.008  -1.639 1.000 95.670 ? 78  TYR A C   1 
ATOM 609  C CB  ? TYR A 1  78 ?   3.919  14.837  -1.221 1.000 95.670 ? 78  TYR A CB  1 
ATOM 610  O O   ? TYR A 1  78 ?   5.801  17.198  -1.784 1.000 95.670 ? 78  TYR A O   1 
ATOM 611  C CG  ? TYR A 1  78 ?   3.933  14.315  -2.637 1.000 95.670 ? 78  TYR A CG  1 
ATOM 612  C CD1 ? TYR A 1  78 ?   3.282  15.002  -3.659 1.000 95.670 ? 78  TYR A CD1 1 
ATOM 613  C CD2 ? TYR A 1  78 ?   4.595  13.135  -2.955 1.000 95.670 ? 78  TYR A CD2 1 
ATOM 614  C CE1 ? TYR A 1  78 ?   3.290  14.524  -4.966 1.000 95.670 ? 78  TYR A CE1 1 
ATOM 615  C CE2 ? TYR A 1  78 ?   4.610  12.647  -4.258 1.000 95.670 ? 78  TYR A CE2 1 
ATOM 616  O OH  ? TYR A 1  78 ?   3.968  12.870  -6.546 1.000 95.670 ? 78  TYR A OH  1 
ATOM 617  C CZ  ? TYR A 1  78 ?   3.956  13.348  -5.255 1.000 95.670 ? 78  TYR A CZ  1 
ATOM 618  N N   ? ASN A 1  79 ?   7.071  15.369  -2.243 1.000 94.590 ? 79  ASN A N   1 
ATOM 619  C CA  ? ASN A 1  79 ?   7.879  15.970  -3.299 1.000 94.590 ? 79  ASN A CA  1 
ATOM 620  C C   ? ASN A 1  79 ?   7.694  15.245  -4.629 1.000 94.590 ? 79  ASN A C   1 
ATOM 621  C CB  ? ASN A 1  79 ?   9.357  15.983  -2.903 1.000 94.590 ? 79  ASN A CB  1 
ATOM 622  O O   ? ASN A 1  79 ?   8.127  14.101  -4.783 1.000 94.590 ? 79  ASN A O   1 
ATOM 623  C CG  ? ASN A 1  79 ?  10.225  16.717  -3.907 1.000 94.590 ? 79  ASN A CG  1 
ATOM 624  N ND2 ? ASN A 1  79 ?  11.022  17.662  -3.423 1.000 94.590 ? 79  ASN A ND2 1 
ATOM 625  O OD1 ? ASN A 1  79 ?  10.178  16.437  -5.107 1.000 94.590 ? 79  ASN A OD1 1 
ATOM 626  N N   ? ASN A 1  80 ?   7.198  15.924  -5.622 1.000 93.380 ? 80  ASN A N   1 
ATOM 627  C CA  ? ASN A 1  80 ?   6.815  15.330  -6.899 1.000 93.380 ? 80  ASN A CA  1 
ATOM 628  C C   ? ASN A 1  80 ?   8.038  14.923  -7.716 1.000 93.380 ? 80  ASN A C   1 
ATOM 629  C CB  ? ASN A 1  80 ?   5.940  16.297  -7.700 1.000 93.380 ? 80  ASN A CB  1 
ATOM 630  O O   ? ASN A 1  80 ?   8.006  13.919  -8.431 1.000 93.380 ? 80  ASN A O   1 
ATOM 631  C CG  ? ASN A 1  80 ?   5.359  15.661  -8.948 1.000 93.380 ? 80  ASN A CG  1 
ATOM 632  N ND2 ? ASN A 1  80 ?   5.513  16.333 -10.082 1.000 93.380 ? 80  ASN A ND2 1 
ATOM 633  O OD1 ? ASN A 1  80 ?   4.775  14.576  -8.892 1.000 93.380 ? 80  ASN A OD1 1 
ATOM 634  N N   ? ALA A 1  81 ?   9.150  15.604  -7.414 1.000 93.060 ? 81  ALA A N   1 
ATOM 635  C CA  ? ALA A 1  81 ?  10.370  15.315  -8.163 1.000 93.060 ? 81  ALA A CA  1 
ATOM 636  C C   ? ALA A 1  81 ?  11.039  14.042  -7.652 1.000 93.060 ? 81  ALA A C   1 
ATOM 637  C CB  ? ALA A 1  81 ?  11.339  16.492  -8.078 1.000 93.060 ? 81  ALA A CB  1 
ATOM 638  O O   ? ALA A 1  81 ?  11.463  13.195  -8.443 1.000 93.060 ? 81  ALA A O   1 
ATOM 639  N N   ? THR A 1  82 ?  10.958  13.882  -6.385 1.000 92.090 ? 82  THR A N   1 
ATOM 640  C CA  ? THR A 1  82 ?  11.702  12.783  -5.781 1.000 92.090 ? 82  THR A CA  1 
ATOM 641  C C   ? THR A 1  82 ?  10.755  11.681  -5.313 1.000 92.090 ? 82  THR A C   1 
ATOM 642  C CB  ? THR A 1  82 ?  12.553  13.270  -4.593 1.000 92.090 ? 82  THR A CB  1 
ATOM 643  O O   ? THR A 1  82 ?  11.194  10.580  -4.975 1.000 92.090 ? 82  THR A O   1 
ATOM 644  C CG2 ? THR A 1  82 ?  13.491  14.397  -5.014 1.000 92.090 ? 82  THR A CG2 1 
ATOM 645  O OG1 ? THR A 1  82 ?  11.687  13.747  -3.556 1.000 92.090 ? 82  THR A OG1 1 
ATOM 646  N N   ? LEU A 1  83 ?   9.456  11.965  -5.329 1.000 93.560 ? 83  LEU A N   1 
ATOM 647  C CA  ? LEU A 1  83 ?   8.400  11.079  -4.852 1.000 93.560 ? 83  LEU A CA  1 
ATOM 648  C C   ? LEU A 1  83 ?   8.550  10.808  -3.359 1.000 93.560 ? 83  LEU A C   1 
ATOM 649  C CB  ? LEU A 1  83 ?   8.417   9.758  -5.626 1.000 93.560 ? 83  LEU A CB  1 
ATOM 650  O O   ? LEU A 1  83 ?   8.082   9.783  -2.859 1.000 93.560 ? 83  LEU A O   1 
ATOM 651  C CG  ? LEU A 1  83 ?   8.090   9.842  -7.118 1.000 93.560 ? 83  LEU A CG  1 
ATOM 652  C CD1 ? LEU A 1  83 ?   8.100   8.451  -7.742 1.000 93.560 ? 83  LEU A CD1 1 
ATOM 653  C CD2 ? LEU A 1  83 ?   6.740  10.520  -7.332 1.000 93.560 ? 83  LEU A CD2 1 
ATOM 654  N N   ? GLU A 1  84 ?   9.222  11.655  -2.653 1.000 93.200 ? 84  GLU A N   1 
ATOM 655  C CA  ? GLU A 1  84 ?   9.319  11.586  -1.198 1.000 93.200 ? 84  GLU A CA  1 
ATOM 656  C C   ? GLU A 1  84 ?   7.960  11.813  -0.543 1.000 93.200 ? 84  GLU A C   1 
ATOM 657  C CB  ? GLU A 1  84 ?  10.332  12.609  -0.677 1.000 93.200 ? 84  GLU A CB  1 
ATOM 658  O O   ? GLU A 1  84 ?   7.189  12.669  -0.983 1.000 93.200 ? 84  GLU A O   1 
ATOM 659  C CG  ? GLU A 1  84 ?  10.604  12.500   0.816 1.000 93.200 ? 84  GLU A CG  1 
ATOM 660  C CD  ? GLU A 1  84 ?  11.630  13.505   1.314 1.000 93.200 ? 84  GLU A CD  1 
ATOM 661  O OE1 ? GLU A 1  84 ?  12.011  13.443   2.505 1.000 93.200 ? 84  GLU A OE1 1 
ATOM 662  O OE2 ? GLU A 1  84 ?  12.056  14.360   0.507 1.000 93.200 ? 84  GLU A OE2 1 
ATOM 663  N N   ? SER A 1  85 ?   7.627  11.021   0.521 1.000 94.610 ? 85  SER A N   1 
ATOM 664  C CA  ? SER A 1  85 ?   6.379  11.143   1.268 1.000 94.610 ? 85  SER A CA  1 
ATOM 665  C C   ? SER A 1  85 ?   5.171  10.910   0.367 1.000 94.610 ? 85  SER A C   1 
ATOM 666  C CB  ? SER A 1  85 ?   6.279  12.522   1.922 1.000 94.610 ? 85  SER A CB  1 
ATOM 667  O O   ? SER A 1  85 ?   4.177  11.634   0.453 1.000 94.610 ? 85  SER A O   1 
ATOM 668  O OG  ? SER A 1  85 ?   7.377  12.747   2.790 1.000 94.610 ? 85  SER A OG  1 
ATOM 669  N N   ? ASP A 1  86 ?   5.230  10.000  -0.560 1.000 96.780 ? 86  ASP A N   1 
ATOM 670  C CA  ? ASP A 1  86 ?   4.212   9.682  -1.557 1.000 96.780 ? 86  ASP A CA  1 
ATOM 671  C C   ? ASP A 1  86 ?   3.015   8.983  -0.916 1.000 96.780 ? 86  ASP A C   1 
ATOM 672  C CB  ? ASP A 1  86 ?   4.801   8.805  -2.664 1.000 96.780 ? 86  ASP A CB  1 
ATOM 673  O O   ? ASP A 1  86 ?   2.790   7.793  -1.142 1.000 96.780 ? 86  ASP A O   1 
ATOM 674  C CG  ? ASP A 1  86 ?   3.901   8.706  -3.883 1.000 96.780 ? 86  ASP A CG  1 
ATOM 675  O OD1 ? ASP A 1  86 ?   2.997   9.553  -4.045 1.000 96.780 ? 86  ASP A OD1 1 
ATOM 676  O OD2 ? ASP A 1  86 ?   4.096   7.769  -4.688 1.000 96.780 ? 86  ASP A OD2 1 
ATOM 677  N N   ? VAL A 1  87 ?   2.258   9.628  -0.062 1.000 96.990 ? 87  VAL A N   1 
ATOM 678  C CA  ? VAL A 1  87 ?   1.095   9.119   0.657 1.000 96.990 ? 87  VAL A CA  1 
ATOM 679  C C   ? VAL A 1  87 ?  -0.039  10.139   0.593 1.000 96.990 ? 87  VAL A C   1 
ATOM 680  C CB  ? VAL A 1  87 ?   1.435   8.791   2.128 1.000 96.990 ? 87  VAL A CB  1 
ATOM 681  O O   ? VAL A 1  87 ?   0.196  11.345   0.692 1.000 96.990 ? 87  VAL A O   1 
ATOM 682  C CG1 ? VAL A 1  87 ?   1.978  10.026   2.845 1.000 96.990 ? 87  VAL A CG1 1 
ATOM 683  C CG2 ? VAL A 1  87 ?   0.204   8.247   2.851 1.000 96.990 ? 87  VAL A CG2 1 
ATOM 684  N N   ? MET A 1  88 ?  -1.244   9.670   0.331 1.000 97.260 ? 88  MET A N   1 
ATOM 685  C CA  ? MET A 1  88 ?  -2.435  10.508   0.228 1.000 97.260 ? 88  MET A CA  1 
ATOM 686  C C   ? MET A 1  88 ?  -3.642   9.819   0.857 1.000 97.260 ? 88  MET A C   1 
ATOM 687  C CB  ? MET A 1  88 ?  -2.730  10.848  -1.234 1.000 97.260 ? 88  MET A CB  1 
ATOM 688  O O   ? MET A 1  88 ?  -3.791   8.601   0.750 1.000 97.260 ? 88  MET A O   1 
ATOM 689  C CG  ? MET A 1  88 ?  -3.939  11.750  -1.422 1.000 97.260 ? 88  MET A CG  1 
ATOM 690  S SD  ? MET A 1  88 ?  -4.139  12.305  -3.159 1.000 97.260 ? 88  MET A SD  1 
ATOM 691  C CE  ? MET A 1  88 ?  -4.667  10.752  -3.934 1.000 97.260 ? 88  MET A CE  1 
ATOM 692  N N   ? LEU A 1  89 ?  -4.496  10.575   1.509 1.000 97.850 ? 89  LEU A N   1 
ATOM 693  C CA  ? LEU A 1  89 ?  -5.760  10.110   2.072 1.000 97.850 ? 89  LEU A CA  1 
ATOM 694  C C   ? LEU A 1  89 ?  -6.943  10.722   1.330 1.000 97.850 ? 89  LEU A C   1 
ATOM 695  C CB  ? LEU A 1  89 ?  -5.842  10.456   3.561 1.000 97.850 ? 89  LEU A CB  1 
ATOM 696  O O   ? LEU A 1  89 ?  -6.966  11.929   1.077 1.000 97.850 ? 89  LEU A O   1 
ATOM 697  C CG  ? LEU A 1  89 ?  -4.930   9.658   4.494 1.000 97.850 ? 89  LEU A CG  1 
ATOM 698  C CD1 ? LEU A 1  89 ?  -4.827  10.346   5.851 1.000 97.850 ? 89  LEU A CD1 1 
ATOM 699  C CD2 ? LEU A 1  89 ?  -5.442   8.230   4.650 1.000 97.850 ? 89  LEU A CD2 1 
ATOM 700  N N   ? LEU A 1  90 ?  -7.855   9.850   0.988 1.000 97.460 ? 90  LEU A N   1 
ATOM 701  C CA  ? LEU A 1  90 ?  -9.080  10.269   0.316 1.000 97.460 ? 90  LEU A CA  1 
ATOM 702  C C   ? LEU A 1  90 ? -10.294  10.055   1.214 1.000 97.460 ? 90  LEU A C   1 
ATOM 703  C CB  ? LEU A 1  90 ?  -9.261   9.503  -0.997 1.000 97.460 ? 90  LEU A CB  1 
ATOM 704  O O   ? LEU A 1  90 ? -10.506   8.954   1.726 1.000 97.460 ? 90  LEU A O   1 
ATOM 705  C CG  ? LEU A 1  90 ?  -8.080   9.533  -1.968 1.000 97.460 ? 90  LEU A CG  1 
ATOM 706  C CD1 ? LEU A 1  90 ?  -8.347   8.616  -3.157 1.000 97.460 ? 90  LEU A CD1 1 
ATOM 707  C CD2 ? LEU A 1  90 ?  -7.808  10.959  -2.436 1.000 97.460 ? 90  LEU A CD2 1 
ATOM 708  N N   ? ARG A 1  91 ? -11.054  11.201   1.466 1.000 97.180 ? 91  ARG A N   1 
ATOM 709  C CA  ? ARG A 1  91 ? -12.328  11.046   2.160 1.000 97.180 ? 91  ARG A CA  1 
ATOM 710  C C   ? ARG A 1  91 ? -13.460  10.781   1.173 1.000 97.180 ? 91  ARG A C   1 
ATOM 711  C CB  ? ARG A 1  91 ? -12.641  12.289   2.996 1.000 97.180 ? 91  ARG A CB  1 
ATOM 712  O O   ? ARG A 1  91 ? -13.666  11.554   0.234 1.000 97.180 ? 91  ARG A O   1 
ATOM 713  C CG  ? ARG A 1  91 ? -13.854  12.134   3.899 1.000 97.180 ? 91  ARG A CG  1 
ATOM 714  C CD  ? ARG A 1  91 ? -14.034  13.339   4.812 1.000 97.180 ? 91  ARG A CD  1 
ATOM 715  N NE  ? ARG A 1  91 ? -15.222  13.207   5.650 1.000 97.180 ? 91  ARG A NE  1 
ATOM 716  N NH1 ? ARG A 1  91 ? -15.004  15.280   6.645 1.000 97.180 ? 91  ARG A NH1 1 
ATOM 717  N NH2 ? ARG A 1  91 ? -16.749  13.908   7.216 1.000 97.180 ? 91  ARG A NH2 1 
ATOM 718  C CZ  ? ARG A 1  91 ? -15.656  14.132   6.502 1.000 97.180 ? 91  ARG A CZ  1 
ATOM 719  N N   ? LEU A 1  92 ? -14.170   9.665   1.419 1.000 97.380 ? 92  LEU A N   1 
ATOM 720  C CA  ? LEU A 1  92 ? -15.285   9.283   0.559 1.000 97.380 ? 92  LEU A CA  1 
ATOM 721  C C   ? LEU A 1  92 ? -16.532  10.094   0.893 1.000 97.380 ? 92  LEU A C   1 
ATOM 722  C CB  ? LEU A 1  92 ? -15.581   7.787   0.698 1.000 97.380 ? 92  LEU A CB  1 
ATOM 723  O O   ? LEU A 1  92 ? -16.700  10.544   2.028 1.000 97.380 ? 92  LEU A O   1 
ATOM 724  C CG  ? LEU A 1  92 ? -14.397   6.840   0.499 1.000 97.380 ? 92  LEU A CG  1 
ATOM 725  C CD1 ? LEU A 1  92 ? -14.830   5.396   0.726 1.000 97.380 ? 92  LEU A CD1 1 
ATOM 726  C CD2 ? LEU A 1  92 ? -13.802   7.013  -0.895 1.000 97.380 ? 92  LEU A CD2 1 
ATOM 727  N N   ? ASP A 1  93 ? -17.464  10.353  -0.109 1.000 97.040 ? 93  ASP A N   1 
ATOM 728  C CA  ? ASP A 1  93 ? -18.656  11.175   0.074 1.000 97.040 ? 93  ASP A CA  1 
ATOM 729  C C   ? ASP A 1  93 ? -19.648  10.501   1.021 1.000 97.040 ? 93  ASP A C   1 
ATOM 730  C CB  ? ASP A 1  93 ? -19.325  11.459  -1.272 1.000 97.040 ? 93  ASP A CB  1 
ATOM 731  O O   ? ASP A 1  93 ? -20.540  11.157   1.562 1.000 97.040 ? 93  ASP A O   1 
ATOM 732  C CG  ? ASP A 1  93 ? -19.770  10.198  -1.992 1.000 97.040 ? 93  ASP A CG  1 
ATOM 733  O OD1 ? ASP A 1  93 ? -19.212   9.113  -1.721 1.000 97.040 ? 93  ASP A OD1 1 
ATOM 734  O OD2 ? ASP A 1  93 ? -20.684  10.291  -2.839 1.000 97.040 ? 93  ASP A OD2 1 
ATOM 735  N N   ? ARG A 1  94 ? -19.487   9.200   1.370 1.000 97.440 ? 94  ARG A N   1 
ATOM 736  C CA  ? ARG A 1  94 ? -20.240   8.429   2.354 1.000 97.440 ? 94  ARG A CA  1 
ATOM 737  C C   ? ARG A 1  94 ? -19.437   7.226   2.838 1.000 97.440 ? 94  ARG A C   1 
ATOM 738  C CB  ? ARG A 1  94 ? -21.575   7.966   1.768 1.000 97.440 ? 94  ARG A CB  1 
ATOM 739  O O   ? ARG A 1  94 ? -18.460   6.828   2.200 1.000 97.440 ? 94  ARG A O   1 
ATOM 740  C CG  ? ARG A 1  94 ? -21.437   6.937   0.657 1.000 97.440 ? 94  ARG A CG  1 
ATOM 741  C CD  ? ARG A 1  94 ? -22.765   6.675  -0.038 1.000 97.440 ? 94  ARG A CD  1 
ATOM 742  N NE  ? ARG A 1  94 ? -22.654   5.608  -1.029 1.000 97.440 ? 94  ARG A NE  1 
ATOM 743  N NH1 ? ARG A 1  94 ? -21.651   6.926  -2.640 1.000 97.440 ? 94  ARG A NH1 1 
ATOM 744  N NH2 ? ARG A 1  94 ? -22.077   4.713  -3.063 1.000 97.440 ? 94  ARG A NH2 1 
ATOM 745  C CZ  ? ARG A 1  94 ? -22.128   5.751  -2.242 1.000 97.440 ? 94  ARG A CZ  1 
ATOM 746  N N   ? ALA A 1  95 ? -19.889   6.694   4.058 1.000 97.880 ? 95  ALA A N   1 
ATOM 747  C CA  ? ALA A 1  95 ? -19.224   5.513   4.603 1.000 97.880 ? 95  ALA A CA  1 
ATOM 748  C C   ? ALA A 1  95 ? -19.532   4.275   3.766 1.000 97.880 ? 95  ALA A C   1 
ATOM 749  C CB  ? ALA A 1  95 ? -19.643   5.289   6.054 1.000 97.880 ? 95  ALA A CB  1 
ATOM 750  O O   ? ALA A 1  95 ? -20.664   4.089   3.315 1.000 97.880 ? 95  ALA A O   1 
ATOM 751  N N   ? ALA A 1  96 ? -18.460   3.455   3.539 1.000 97.880 ? 96  ALA A N   1 
ATOM 752  C CA  ? ALA A 1  96 ? -18.642   2.173   2.863 1.000 97.880 ? 96  ALA A CA  1 
ATOM 753  C C   ? ALA A 1  96 ? -19.442   1.205   3.729 1.000 97.880 ? 96  ALA A C   1 
ATOM 754  C CB  ? ALA A 1  96 ? -17.288   1.565   2.502 1.000 97.880 ? 96  ALA A CB  1 
ATOM 755  O O   ? ALA A 1  96 ? -19.312   1.207   4.956 1.000 97.880 ? 96  ALA A O   1 
ATOM 756  N N   ? SER A 1  97 ? -20.310   0.417   3.096 1.000 97.580 ? 97  SER A N   1 
ATOM 757  C CA  ? SER A 1  97 ? -20.956  -0.698   3.782 1.000 97.580 ? 97  SER A CA  1 
ATOM 758  C C   ? SER A 1  97 ? -20.009  -1.886   3.919 1.000 97.580 ? 97  SER A C   1 
ATOM 759  C CB  ? SER A 1  97 ? -22.220  -1.126   3.036 1.000 97.580 ? 97  SER A CB  1 
ATOM 760  O O   ? SER A 1  97 ? -19.584  -2.466   2.919 1.000 97.580 ? 97  SER A O   1 
ATOM 761  O OG  ? SER A 1  97 ? -23.164  -0.070   2.998 1.000 97.580 ? 97  SER A OG  1 
ATOM 762  N N   ? LEU A 1  98 ? -19.563  -2.142   5.184 1.000 97.630 ? 98  LEU A N   1 
ATOM 763  C CA  ? LEU A 1  98 ? -18.648  -3.261   5.385 1.000 97.630 ? 98  LEU A CA  1 
ATOM 764  C C   ? LEU A 1  98 ? -19.377  -4.592   5.238 1.000 97.630 ? 98  LEU A C   1 
ATOM 765  C CB  ? LEU A 1  98 ? -17.991  -3.174   6.765 1.000 97.630 ? 98  LEU A CB  1 
ATOM 766  O O   ? LEU A 1  98 ? -20.405  -4.816   5.881 1.000 97.630 ? 98  LEU A O   1 
ATOM 767  C CG  ? LEU A 1  98 ? -17.226  -1.886   7.072 1.000 97.630 ? 98  LEU A CG  1 
ATOM 768  C CD1 ? LEU A 1  98 ? -16.498  -2.007   8.407 1.000 97.630 ? 98  LEU A CD1 1 
ATOM 769  C CD2 ? LEU A 1  98 ? -16.246  -1.565   5.949 1.000 97.630 ? 98  LEU A CD2 1 
ATOM 770  N N   ? THR A 1  99 ? -18.839  -5.488   4.342 1.000 96.170 ? 99  THR A N   1 
ATOM 771  C CA  ? THR A 1  99 ? -19.306  -6.830   4.014 1.000 96.170 ? 99  THR A CA  1 
ATOM 772  C C   ? THR A 1  99 ? -18.133  -7.800   3.909 1.000 96.170 ? 99  THR A C   1 
ATOM 773  C CB  ? THR A 1  99 ? -20.101  -6.837   2.695 1.000 96.170 ? 99  THR A CB  1 
ATOM 774  O O   ? THR A 1  99 ? -16.989  -7.432   4.186 1.000 96.170 ? 99  THR A O   1 
ATOM 775  C CG2 ? THR A 1  99 ? -21.151  -5.732   2.679 1.000 96.170 ? 99  THR A CG2 1 
ATOM 776  O OG1 ? THR A 1  99 ? -19.198  -6.640   1.599 1.000 96.170 ? 99  THR A OG1 1 
ATOM 777  N N   ? TRP A 1 100 ? -18.502  -9.047   3.541 1.000 95.210 ? 100 TRP A N   1 
ATOM 778  C CA  ? TRP A 1 100 ? -17.441 -10.022   3.308 1.000 95.210 ? 100 TRP A CA  1 
ATOM 779  C C   ? TRP A 1 100 ? -16.533  -9.576   2.167 1.000 95.210 ? 100 TRP A C   1 
ATOM 780  C CB  ? TRP A 1 100 ? -18.034 -11.399   2.997 1.000 95.210 ? 100 TRP A CB  1 
ATOM 781  O O   ? TRP A 1 100 ? -15.370  -9.981   2.097 1.000 95.210 ? 100 TRP A O   1 
ATOM 782  C CG  ? TRP A 1 100 ? -18.773 -11.463   1.694 1.000 95.210 ? 100 TRP A CG  1 
ATOM 783  C CD1 ? TRP A 1 100 ? -20.061 -11.071   1.456 1.000 95.210 ? 100 TRP A CD1 1 
ATOM 784  C CD2 ? TRP A 1 100 ? -18.266 -11.955   0.449 1.000 95.210 ? 100 TRP A CD2 1 
ATOM 785  C CE2 ? TRP A 1 100 ? -19.303 -11.829  -0.502 1.000 95.210 ? 100 TRP A CE2 1 
ATOM 786  C CE3 ? TRP A 1 100 ? -17.035 -12.488   0.045 1.000 95.210 ? 100 TRP A CE3 1 
ATOM 787  N NE1 ? TRP A 1 100 ? -20.386 -11.288   0.137 1.000 95.210 ? 100 TRP A NE1 1 
ATOM 788  C CH2 ? TRP A 1 100 ? -17.931 -12.738  -2.203 1.000 95.210 ? 100 TRP A CH2 1 
ATOM 789  C CZ2 ? TRP A 1 100 ? -19.145 -12.219  -1.834 1.000 95.210 ? 100 TRP A CZ2 1 
ATOM 790  C CZ3 ? TRP A 1 100 ? -16.880 -12.876  -1.281 1.000 95.210 ? 100 TRP A CZ3 1 
ATOM 791  N N   ? ASN A 1 101 ? -16.945  -8.701   1.267 1.000 94.830 ? 101 ASN A N   1 
ATOM 792  C CA  ? ASN A 1 101 ? -16.241  -8.276   0.062 1.000 94.830 ? 101 ASN A CA  1 
ATOM 793  C C   ? ASN A 1 101 ? -15.609  -6.898   0.238 1.000 94.830 ? 101 ASN A C   1 
ATOM 794  C CB  ? ASN A 1 101 ? -17.186  -8.277  -1.142 1.000 94.830 ? 101 ASN A CB  1 
ATOM 795  O O   ? ASN A 1 101 ? -14.780  -6.482  -0.574 1.000 94.830 ? 101 ASN A O   1 
ATOM 796  C CG  ? ASN A 1 101 ? -17.805  -9.636  -1.397 1.000 94.830 ? 101 ASN A CG  1 
ATOM 797  N ND2 ? ASN A 1 101 ? -17.992  -9.974  -2.668 1.000 94.830 ? 101 ASN A ND2 1 
ATOM 798  O OD1 ? ASN A 1 101 ? -18.115 -10.377  -0.460 1.000 94.830 ? 101 ASN A OD1 1 
ATOM 799  N N   ? VAL A 1 102 ? -15.976  -6.200   1.292 1.000 97.790 ? 102 VAL A N   1 
ATOM 800  C CA  ? VAL A 1 102 ? -15.445  -4.876   1.597 1.000 97.790 ? 102 VAL A CA  1 
ATOM 801  C C   ? VAL A 1 102 ? -15.112  -4.781   3.084 1.000 97.790 ? 102 VAL A C   1 
ATOM 802  C CB  ? VAL A 1 102 ? -16.439  -3.761   1.201 1.000 97.790 ? 102 VAL A CB  1 
ATOM 803  O O   ? VAL A 1 102 ? -16.009  -4.817   3.931 1.000 97.790 ? 102 VAL A O   1 
ATOM 804  C CG1 ? VAL A 1 102 ? -15.859  -2.383   1.515 1.000 97.790 ? 102 VAL A CG1 1 
ATOM 805  C CG2 ? VAL A 1 102 ? -16.799  -3.869  -0.279 1.000 97.790 ? 102 VAL A CG2 1 
ATOM 806  N N   ? GLN A 1 103 ? -13.796  -4.710   3.330 1.000 98.050 ? 103 GLN A N   1 
ATOM 807  C CA  ? GLN A 1 103 ? -13.307  -4.574   4.698 1.000 98.050 ? 103 GLN A CA  1 
ATOM 808  C C   ? GLN A 1 103 ? -12.143  -3.590   4.771 1.000 98.050 ? 103 GLN A C   1 
ATOM 809  C CB  ? GLN A 1 103 ? -12.880  -5.934   5.255 1.000 98.050 ? 103 GLN A CB  1 
ATOM 810  O O   ? GLN A 1 103 ? -11.529  -3.270   3.750 1.000 98.050 ? 103 GLN A O   1 
ATOM 811  C CG  ? GLN A 1 103 ? -14.028  -6.923   5.408 1.000 98.050 ? 103 GLN A CG  1 
ATOM 812  C CD  ? GLN A 1 103 ? -13.613  -8.197   6.119 1.000 98.050 ? 103 GLN A CD  1 
ATOM 813  N NE2 ? GLN A 1 103 ? -14.142  -9.328   5.666 1.000 98.050 ? 103 GLN A NE2 1 
ATOM 814  O OE1 ? GLN A 1 103 ? -12.823  -8.165   7.068 1.000 98.050 ? 103 GLN A OE1 1 
ATOM 815  N N   ? THR A 1 104 ? -11.910  -3.096   6.014 1.000 98.340 ? 104 THR A N   1 
ATOM 816  C CA  ? THR A 1 104 ? -10.739  -2.263   6.264 1.000 98.340 ? 104 THR A CA  1 
ATOM 817  C C   ? THR A 1 104 ?  -9.513  -3.126   6.550 1.000 98.340 ? 104 THR A C   1 
ATOM 818  C CB  ? THR A 1 104 ? -10.978  -1.301   7.442 1.000 98.340 ? 104 THR A CB  1 
ATOM 819  O O   ? THR A 1 104 ?  -9.643  -4.300   6.904 1.000 98.340 ? 104 THR A O   1 
ATOM 820  C CG2 ? THR A 1 104 ? -12.240  -0.471   7.227 1.000 98.340 ? 104 THR A CG2 1 
ATOM 821  O OG1 ? THR A 1 104 ? -11.120  -2.059   8.650 1.000 98.340 ? 104 THR A OG1 1 
ATOM 822  N N   ? ILE A 1 105 ?  -8.319  -2.469   6.338 1.000 98.410 ? 105 ILE A N   1 
ATOM 823  C CA  ? ILE A 1 105 ?  -7.058  -3.106   6.704 1.000 98.410 ? 105 ILE A CA  1 
ATOM 824  C C   ? ILE A 1 105 ?  -6.347  -2.270   7.766 1.000 98.410 ? 105 ILE A C   1 
ATOM 825  C CB  ? ILE A 1 105 ?  -6.145  -3.298   5.472 1.000 98.410 ? 105 ILE A CB  1 
ATOM 826  O O   ? ILE A 1 105 ?  -6.308  -1.041   7.674 1.000 98.410 ? 105 ILE A O   1 
ATOM 827  C CG1 ? ILE A 1 105 ?  -4.944  -4.181   5.831 1.000 98.410 ? 105 ILE A CG1 1 
ATOM 828  C CG2 ? ILE A 1 105 ?  -5.685  -1.944   4.924 1.000 98.410 ? 105 ILE A CG2 1 
ATOM 829  C CD1 ? ILE A 1 105 ?  -4.194  -4.727   4.624 1.000 98.410 ? 105 ILE A CD1 1 
ATOM 830  N N   ? PRO A 1 106 ?  -5.880  -2.993   8.847 1.000 97.760 ? 106 PRO A N   1 
ATOM 831  C CA  ? PRO A 1 106 ?  -5.247  -2.243   9.934 1.000 97.760 ? 106 PRO A CA  1 
ATOM 832  C C   ? PRO A 1 106 ?  -3.927  -1.598   9.516 1.000 97.760 ? 106 PRO A C   1 
ATOM 833  C CB  ? PRO A 1 106 ?  -5.018  -3.307  11.010 1.000 97.760 ? 106 PRO A CB  1 
ATOM 834  O O   ? PRO A 1 106 ?  -3.224  -2.127   8.651 1.000 97.760 ? 106 PRO A O   1 
ATOM 835  C CG  ? PRO A 1 106 ?  -4.908  -4.594  10.257 1.000 97.760 ? 106 PRO A CG  1 
ATOM 836  C CD  ? PRO A 1 106 ?  -5.769  -4.503   9.030 1.000 97.760 ? 106 PRO A CD  1 
ATOM 837  N N   ? LEU A 1 107 ?  -3.619  -0.438  10.245 1.000 97.650 ? 107 LEU A N   1 
ATOM 838  C CA  ? LEU A 1 107 ?  -2.336   0.234  10.076 1.000 97.650 ? 107 LEU A CA  1 
ATOM 839  C C   ? LEU A 1 107 ?  -1.285  -0.355  11.011 1.000 97.650 ? 107 LEU A C   1 
ATOM 840  C CB  ? LEU A 1 107 ?  -2.480   1.737  10.333 1.000 97.650 ? 107 LEU A CB  1 
ATOM 841  O O   ? LEU A 1 107 ?  -1.610  -0.801  12.114 1.000 97.650 ? 107 LEU A O   1 
ATOM 842  C CG  ? LEU A 1 107 ?  -3.432   2.495   9.407 1.000 97.650 ? 107 LEU A CG  1 
ATOM 843  C CD1 ? LEU A 1 107 ?  -3.495   3.967   9.802 1.000 97.650 ? 107 LEU A CD1 1 
ATOM 844  C CD2 ? LEU A 1 107 ?  -2.999   2.344   7.953 1.000 97.650 ? 107 LEU A CD2 1 
ATOM 845  N N   ? PRO A 1 108 ?  -0.037  -0.364  10.599 1.000 97.270 ? 108 PRO A N   1 
ATOM 846  C CA  ? PRO A 1 108 ?   1.029  -0.991  11.384 1.000 97.270 ? 108 PRO A CA  1 
ATOM 847  C C   ? PRO A 1 108 ?   1.325  -0.242  12.681 1.000 97.270 ? 108 PRO A C   1 
ATOM 848  C CB  ? PRO A 1 108 ?   2.233  -0.947  10.441 1.000 97.270 ? 108 PRO A CB  1 
ATOM 849  O O   ? PRO A 1 108 ?   1.251   0.989  12.718 1.000 97.270 ? 108 PRO A O   1 
ATOM 850  C CG  ? PRO A 1 108 ?   2.020   0.273   9.605 1.000 97.270 ? 108 PRO A CG  1 
ATOM 851  C CD  ? PRO A 1 108 ?   0.550   0.410   9.328 1.000 97.270 ? 108 PRO A CD  1 
ATOM 852  N N   ? GLN A 1 109 ?   1.713  -1.020  13.780 1.000 95.970 ? 109 GLN A N   1 
ATOM 853  C CA  ? GLN A 1 109 ?   2.140  -0.469  15.062 1.000 95.970 ? 109 GLN A CA  1 
ATOM 854  C C   ? GLN A 1 109 ?   3.650  -0.601  15.242 1.000 95.970 ? 109 GLN A C   1 
ATOM 855  C CB  ? GLN A 1 109 ?   1.412  -1.163  16.215 1.000 95.970 ? 109 GLN A CB  1 
ATOM 856  O O   ? GLN A 1 109 ?   4.225  -0.008  16.158 1.000 95.970 ? 109 GLN A O   1 
ATOM 857  C CG  ? GLN A 1 109 ?  -0.098  -0.963  16.196 1.000 95.970 ? 109 GLN A CG  1 
ATOM 858  C CD  ? GLN A 1 109 ?  -0.501   0.488  16.378 1.000 95.970 ? 109 GLN A CD  1 
ATOM 859  N NE2 ? GLN A 1 109 ?  -1.446   0.947  15.565 1.000 95.970 ? 109 GLN A NE2 1 
ATOM 860  O OE1 ? GLN A 1 109 ?   0.033   1.190  17.243 1.000 95.970 ? 109 GLN A OE1 1 
ATOM 861  N N   ? ALA A 1 110 ?   4.223  -1.412  14.397 1.000 95.490 ? 110 ALA A N   1 
ATOM 862  C CA  ? ALA A 1 110 ?   5.666  -1.630  14.444 1.000 95.490 ? 110 ALA A CA  1 
ATOM 863  C C   ? ALA A 1 110 ?   6.242  -1.795  13.041 1.000 95.490 ? 110 ALA A C   1 
ATOM 864  C CB  ? ALA A 1 110 ?   5.992  -2.853  15.297 1.000 95.490 ? 110 ALA A CB  1 
ATOM 865  O O   ? ALA A 1 110 ?   5.507  -2.069  12.089 1.000 95.490 ? 110 ALA A O   1 
ATOM 866  N N   ? GLU A 1 111 ?   7.606  -1.735  13.031 1.000 93.130 ? 111 GLU A N   1 
ATOM 867  C CA  ? GLU A 1 111 ?   8.322  -1.874  11.767 1.000 93.130 ? 111 GLU A CA  1 
ATOM 868  C C   ? GLU A 1 111 ?   8.274  -3.313  11.260 1.000 93.130 ? 111 GLU A C   1 
ATOM 869  C CB  ? GLU A 1 111 ?   9.776  -1.419  11.920 1.000 93.130 ? 111 GLU A CB  1 
ATOM 870  O O   ? GLU A 1 111 ?   8.336  -4.257  12.050 1.000 93.130 ? 111 GLU A O   1 
ATOM 871  C CG  ? GLU A 1 111 ?   9.936   0.086  12.075 1.000 93.130 ? 111 GLU A CG  1 
ATOM 872  C CD  ? GLU A 1 111 ?  11.386   0.543  12.035 1.000 93.130 ? 111 GLU A CD  1 
ATOM 873  O OE1 ? GLU A 1 111 ?  11.640   1.766  12.122 1.000 93.130 ? 111 GLU A OE1 1 
ATOM 874  O OE2 ? GLU A 1 111 ?  12.275  -0.330  11.915 1.000 93.130 ? 111 GLU A OE2 1 
ATOM 875  N N   ? VAL A 1 112 ?   8.093  -3.381   9.888 1.000 94.870 ? 112 VAL A N   1 
ATOM 876  C CA  ? VAL A 1 112 ?   8.184  -4.708   9.288 1.000 94.870 ? 112 VAL A CA  1 
ATOM 877  C C   ? VAL A 1 112 ?   9.650  -5.078   9.073 1.000 94.870 ? 112 VAL A C   1 
ATOM 878  C CB  ? VAL A 1 112 ?   7.414  -4.780   7.951 1.000 94.870 ? 112 VAL A CB  1 
ATOM 879  O O   ? VAL A 1 112 ?  10.452  -4.242   8.651 1.000 94.870 ? 112 VAL A O   1 
ATOM 880  C CG1 ? VAL A 1 112 ?   8.021  -3.824   6.926 1.000 94.870 ? 112 VAL A CG1 1 
ATOM 881  C CG2 ? VAL A 1 112 ?   7.409  -6.211   7.415 1.000 94.870 ? 112 VAL A CG2 1 
ATOM 882  N N   ? GLN A 1 113 ?  10.101  -6.326   9.475 1.000 93.410 ? 113 GLN A N   1 
ATOM 883  C CA  ? GLN A 1 113 ?  11.492  -6.761   9.415 1.000 93.410 ? 113 GLN A CA  1 
ATOM 884  C C   ? GLN A 1 113 ?  11.846  -7.283   8.026 1.000 93.410 ? 113 GLN A C   1 
ATOM 885  C CB  ? GLN A 1 113 ?  11.764  -7.838  10.466 1.000 93.410 ? 113 GLN A CB  1 
ATOM 886  O O   ? GLN A 1 113 ?  11.009  -7.889   7.353 1.000 93.410 ? 113 GLN A O   1 
ATOM 887  C CG  ? GLN A 1 113 ?  11.553  -7.368  11.899 1.000 93.410 ? 113 GLN A CG  1 
ATOM 888  C CD  ? GLN A 1 113 ?  12.401  -6.161  12.252 1.000 93.410 ? 113 GLN A CD  1 
ATOM 889  N NE2 ? GLN A 1 113 ?  11.761  -5.114  12.760 1.000 93.410 ? 113 GLN A NE2 1 
ATOM 890  O OE1 ? GLN A 1 113 ?  13.623  -6.170  12.069 1.000 93.410 ? 113 GLN A OE1 1 
ATOM 891  N N   ? PRO A 1 114 ?  13.113  -7.032   7.664 1.000 94.160 ? 114 PRO A N   1 
ATOM 892  C CA  ? PRO A 1 114 ?  13.586  -7.658   6.428 1.000 94.160 ? 114 PRO A CA  1 
ATOM 893  C C   ? PRO A 1 114 ?  13.429  -9.177   6.438 1.000 94.160 ? 114 PRO A C   1 
ATOM 894  C CB  ? PRO A 1 114 ?  15.064  -7.262   6.375 1.000 94.160 ? 114 PRO A CB  1 
ATOM 895  O O   ? PRO A 1 114 ?  13.562  -9.808   7.490 1.000 94.160 ? 114 PRO A O   1 
ATOM 896  C CG  ? PRO A 1 114 ?  15.149  -5.998   7.168 1.000 94.160 ? 114 PRO A CG  1 
ATOM 897  C CD  ? PRO A 1 114 ?  14.168  -6.079   8.302 1.000 94.160 ? 114 PRO A CD  1 
ATOM 898  N N   ? GLY A 1 115 ?  13.066  -9.742   5.292 1.000 94.850 ? 115 GLY A N   1 
ATOM 899  C CA  ? GLY A 1 115 ?  12.882 -11.178   5.156 1.000 94.850 ? 115 GLY A CA  1 
ATOM 900  C C   ? GLY A 1 115 ?  11.440 -11.615   5.333 1.000 94.850 ? 115 GLY A C   1 
ATOM 901  O O   ? GLY A 1 115 ?  11.100 -12.771   5.074 1.000 94.850 ? 115 GLY A O   1 
ATOM 902  N N   ? THR A 1 116 ?  10.637 -10.695   5.820 1.000 96.590 ? 116 THR A N   1 
ATOM 903  C CA  ? THR A 1 116 ?   9.218 -10.966   6.020 1.000 96.590 ? 116 THR A CA  1 
ATOM 904  C C   ? THR A 1 116 ?   8.510 -11.156   4.682 1.000 96.590 ? 116 THR A C   1 
ATOM 905  C CB  ? THR A 1 116 ?   8.538  -9.831   6.808 1.000 96.590 ? 116 THR A CB  1 
ATOM 906  O O   ? THR A 1 116 ?   8.731 -10.389   3.742 1.000 96.590 ? 116 THR A O   1 
ATOM 907  C CG2 ? THR A 1 116 ?   7.064 -10.139   7.054 1.000 96.590 ? 116 THR A CG2 1 
ATOM 908  O OG1 ? THR A 1 116 ?   9.198  -9.671   8.070 1.000 96.590 ? 116 THR A OG1 1 
ATOM 909  N N   ? ALA A 1 117 ?   7.666 -12.240   4.633 1.000 96.860 ? 117 ALA A N   1 
ATOM 910  C CA  ? ALA A 1 117 ?   6.828 -12.472   3.460 1.000 96.860 ? 117 ALA A CA  1 
ATOM 911  C C   ? ALA A 1 117 ?   5.594 -11.574   3.481 1.000 96.860 ? 117 ALA A C   1 
ATOM 912  C CB  ? ALA A 1 117 ?   6.412 -13.940   3.385 1.000 96.860 ? 117 ALA A CB  1 
ATOM 913  O O   ? ALA A 1 117 ?   4.851 -11.553   4.464 1.000 96.860 ? 117 ALA A O   1 
ATOM 914  N N   ? CYS A 1 118 ?   5.376 -10.891   2.398 1.000 97.860 ? 118 CYS A N   1 
ATOM 915  C CA  ? CYS A 1 118 ?   4.262  -9.959   2.262 1.000 97.860 ? 118 CYS A CA  1 
ATOM 916  C C   ? CYS A 1 118 ?   3.497 -10.209   0.968 1.000 97.860 ? 118 CYS A C   1 
ATOM 917  C CB  ? CYS A 1 118 ?   4.764  -8.516   2.298 1.000 97.860 ? 118 CYS A CB  1 
ATOM 918  O O   ? CYS A 1 118 ?   3.994 -10.892   0.070 1.000 97.860 ? 118 CYS A O   1 
ATOM 919  S SG  ? CYS A 1 118 ?   5.636  -8.086   3.820 1.000 97.860 ? 118 CYS A SG  1 
ATOM 920  N N   ? THR A 1 119 ?   2.283  -9.660   0.946 1.000 97.720 ? 119 THR A N   1 
ATOM 921  C CA  ? THR A 1 119 ?   1.472  -9.799  -0.258 1.000 97.720 ? 119 THR A CA  1 
ATOM 922  C C   ? THR A 1 119 ?   1.142  -8.431  -0.848 1.000 97.720 ? 119 THR A C   1 
ATOM 923  C CB  ? THR A 1 119 ?   0.168 -10.564   0.033 1.000 97.720 ? 119 THR A CB  1 
ATOM 924  O O   ? THR A 1 119 ?   0.982  -7.454  -0.113 1.000 97.720 ? 119 THR A O   1 
ATOM 925  C CG2 ? THR A 1 119 ?   0.458 -11.958   0.579 1.000 97.720 ? 119 THR A CG2 1 
ATOM 926  O OG1 ? THR A 1 119 ?  -0.602  -9.836   0.997 1.000 97.720 ? 119 THR A OG1 1 
ATOM 927  N N   ? ILE A 1 120 ?   1.078  -8.414  -2.157 1.000 97.010 ? 120 ILE A N   1 
ATOM 928  C CA  ? ILE A 1 120 ?   0.589  -7.263  -2.908 1.000 97.010 ? 120 ILE A CA  1 
ATOM 929  C C   ? ILE A 1 120 ?  -0.542  -7.696  -3.837 1.000 97.010 ? 120 ILE A C   1 
ATOM 930  C CB  ? ILE A 1 120 ?   1.722  -6.593  -3.717 1.000 97.010 ? 120 ILE A CB  1 
ATOM 931  O O   ? ILE A 1 120 ?  -0.593  -8.851  -4.267 1.000 97.010 ? 120 ILE A O   1 
ATOM 932  C CG1 ? ILE A 1 120 ?   2.315  -7.584  -4.726 1.000 97.010 ? 120 ILE A CG1 1 
ATOM 933  C CG2 ? ILE A 1 120 ?   2.805  -6.049  -2.782 1.000 97.010 ? 120 ILE A CG2 1 
ATOM 934  C CD1 ? ILE A 1 120 ?   3.336  -6.967  -5.672 1.000 97.010 ? 120 ILE A CD1 1 
ATOM 935  N N   ? ALA A 1 121 ?  -1.392  -6.714  -4.099 1.000 96.790 ? 121 ALA A N   1 
ATOM 936  C CA  ? ALA A 1 121 ?  -2.504  -6.958  -5.015 1.000 96.790 ? 121 ALA A CA  1 
ATOM 937  C C   ? ALA A 1 121 ?  -2.843  -5.703  -5.813 1.000 96.790 ? 121 ALA A C   1 
ATOM 938  C CB  ? ALA A 1 121 ?  -3.730  -7.444  -4.246 1.000 96.790 ? 121 ALA A CB  1 
ATOM 939  O O   ? ALA A 1 121 ?  -2.690  -4.584  -5.317 1.000 96.790 ? 121 ALA A O   1 
ATOM 940  N N   ? GLY A 1 122 ?  -3.283  -5.966  -7.112 1.000 95.770 ? 122 GLY A N   1 
ATOM 941  C CA  ? GLY A 1 122 ?  -3.622  -4.804  -7.918 1.000 95.770 ? 122 GLY A CA  1 
ATOM 942  C C   ? GLY A 1 122 ?  -4.116  -5.164  -9.306 1.000 95.770 ? 122 GLY A C   1 
ATOM 943  O O   ? GLY A 1 122 ?  -4.144  -6.340  -9.676 1.000 95.770 ? 122 GLY A O   1 
ATOM 944  N N   ? TRP A 1 123 ?  -4.570  -4.106 -10.077 1.000 94.750 ? 123 TRP A N   1 
ATOM 945  C CA  ? TRP A 1 123 ?  -5.117  -4.252 -11.422 1.000 94.750 ? 123 TRP A CA  1 
ATOM 946  C C   ? TRP A 1 123 ?  -4.214  -3.582 -12.452 1.000 94.750 ? 123 TRP A C   1 
ATOM 947  C CB  ? TRP A 1 123 ?  -6.527  -3.657 -11.496 1.000 94.750 ? 123 TRP A CB  1 
ATOM 948  O O   ? TRP A 1 123 ?  -4.675  -3.184 -13.525 1.000 94.750 ? 123 TRP A O   1 
ATOM 949  C CG  ? TRP A 1 123 ?  -7.558  -4.439 -10.740 1.000 94.750 ? 123 TRP A CG  1 
ATOM 950  C CD1 ? TRP A 1 123 ?  -8.292  -5.496 -11.201 1.000 94.750 ? 123 TRP A CD1 1 
ATOM 951  C CD2 ? TRP A 1 123 ?  -7.974  -4.221  -9.388 1.000 94.750 ? 123 TRP A CD2 1 
ATOM 952  C CE2 ? TRP A 1 123 ?  -8.964  -5.184  -9.094 1.000 94.750 ? 123 TRP A CE2 1 
ATOM 953  C CE3 ? TRP A 1 123 ?  -7.604  -3.303  -8.396 1.000 94.750 ? 123 TRP A CE3 1 
ATOM 954  N NE1 ? TRP A 1 123 ?  -9.139  -5.949 -10.216 1.000 94.750 ? 123 TRP A NE1 1 
ATOM 955  C CH2 ? TRP A 1 123 ?  -9.208  -4.347  -6.894 1.000 94.750 ? 123 TRP A CH2 1 
ATOM 956  C CZ2 ? TRP A 1 123 ?  -9.589  -5.256  -7.847 1.000 94.750 ? 123 TRP A CZ2 1 
ATOM 957  C CZ3 ? TRP A 1 123 ?  -8.227  -3.377  -7.155 1.000 94.750 ? 123 TRP A CZ3 1 
ATOM 958  N N   ? GLY A 1 124 ?  -2.913  -3.307 -12.067 1.000 91.430 ? 124 GLY A N   1 
ATOM 959  C CA  ? GLY A 1 124 ?  -1.973  -2.698 -12.994 1.000 91.430 ? 124 GLY A CA  1 
ATOM 960  C C   ? GLY A 1 124 ?  -1.531  -3.638 -14.100 1.000 91.430 ? 124 GLY A C   1 
ATOM 961  O O   ? GLY A 1 124 ?  -2.116  -4.708 -14.283 1.000 91.430 ? 124 GLY A O   1 
ATOM 962  N N   ? ASP A 1 125 ?  -0.515  -3.229 -14.907 1.000 89.790 ? 125 ASP A N   1 
ATOM 963  C CA  ? ASP A 1 125 ?   0.055  -4.018 -15.995 1.000 89.790 ? 125 ASP A CA  1 
ATOM 964  C C   ? ASP A 1 125 ?   0.595  -5.351 -15.482 1.000 89.790 ? 125 ASP A C   1 
ATOM 965  C CB  ? ASP A 1 125 ?   1.167  -3.237 -16.699 1.000 89.790 ? 125 ASP A CB  1 
ATOM 966  O O   ? ASP A 1 125 ?   1.162  -5.419 -14.390 1.000 89.790 ? 125 ASP A O   1 
ATOM 967  C CG  ? ASP A 1 125 ?   0.648  -2.046 -17.486 1.000 89.790 ? 125 ASP A CG  1 
ATOM 968  O OD1 ? ASP A 1 125 ?  -0.580  -1.942 -17.696 1.000 89.790 ? 125 ASP A OD1 1 
ATOM 969  O OD2 ? ASP A 1 125 ?   1.474  -1.206 -17.903 1.000 89.790 ? 125 ASP A OD2 1 
ATOM 970  N N   ? VAL A 1 126 ?   0.440  -6.355 -16.285 1.000 86.120 ? 126 VAL A N   1 
ATOM 971  C CA  ? VAL A 1 126 ?   0.878  -7.681 -15.862 1.000 86.120 ? 126 VAL A CA  1 
ATOM 972  C C   ? VAL A 1 126 ?   2.075  -8.123 -16.701 1.000 86.120 ? 126 VAL A C   1 
ATOM 973  C CB  ? VAL A 1 126 ?  -0.262  -8.718 -15.972 1.000 86.120 ? 126 VAL A CB  1 
ATOM 974  O O   ? VAL A 1 126 ?   2.675  -9.167 -16.437 1.000 86.120 ? 126 VAL A O   1 
ATOM 975  C CG1 ? VAL A 1 126 ?  -1.379  -8.400 -14.980 1.000 86.120 ? 126 VAL A CG1 1 
ATOM 976  C CG2 ? VAL A 1 126 ?  -0.807  -8.761 -17.399 1.000 86.120 ? 126 VAL A CG2 1 
ATOM 977  N N   ? ASN A 1 127 ?   2.313  -7.284 -17.629 1.000 81.620 ? 127 ASN A N   1 
ATOM 978  C CA  ? ASN A 1 127 ?   3.506  -7.454 -18.452 1.000 81.620 ? 127 ASN A CA  1 
ATOM 979  C C   ? ASN A 1 127 ?   4.033  -6.115 -18.960 1.000 81.620 ? 127 ASN A C   1 
ATOM 980  C CB  ? ASN A 1 127 ?   3.218  -8.392 -19.627 1.000 81.620 ? 127 ASN A CB  1 
ATOM 981  O O   ? ASN A 1 127 ?   3.418  -5.073 -18.727 1.000 81.620 ? 127 ASN A O   1 
ATOM 982  C CG  ? ASN A 1 127 ?   2.144  -7.856 -20.552 1.000 81.620 ? 127 ASN A CG  1 
ATOM 983  N ND2 ? ASN A 1 127 ?   1.356  -8.755 -21.129 1.000 81.620 ? 127 ASN A ND2 1 
ATOM 984  O OD1 ? ASN A 1 127 ?   2.024  -6.644 -20.748 1.000 81.620 ? 127 ASN A OD1 1 
ATOM 985  N N   ? ASN A 1 128 ?   5.290  -5.953 -19.087 1.000 81.300 ? 128 ASN A N   1 
ATOM 986  C CA  ? ASN A 1 128 ?   5.930  -4.730 -19.560 1.000 81.300 ? 128 ASN A CA  1 
ATOM 987  C C   ? ASN A 1 128 ?   5.393  -4.309 -20.925 1.000 81.300 ? 128 ASN A C   1 
ATOM 988  C CB  ? ASN A 1 128 ?   7.449  -4.906 -19.618 1.000 81.300 ? 128 ASN A CB  1 
ATOM 989  O O   ? ASN A 1 128 ?   5.939  -3.404 -21.559 1.000 81.300 ? 128 ASN A O   1 
ATOM 990  C CG  ? ASN A 1 128 ?   8.084  -4.954 -18.242 1.000 81.300 ? 128 ASN A CG  1 
ATOM 991  N ND2 ? ASN A 1 128 ?   8.810  -6.029 -17.961 1.000 81.300 ? 128 ASN A ND2 1 
ATOM 992  O OD1 ? ASN A 1 128 ?   7.922  -4.032 -17.438 1.000 81.300 ? 128 ASN A OD1 1 
ATOM 993  N N   ? LYS A 1 129 ?   4.312  -4.998 -21.414 1.000 81.250 ? 129 LYS A N   1 
ATOM 994  C CA  ? LYS A 1 129 ?   3.696  -4.727 -22.710 1.000 81.250 ? 129 LYS A CA  1 
ATOM 995  C C   ? LYS A 1 129 ?   2.356  -4.016 -22.543 1.000 81.250 ? 129 LYS A C   1 
ATOM 996  C CB  ? LYS A 1 129 ?   3.507  -6.025 -23.496 1.000 81.250 ? 129 LYS A CB  1 
ATOM 997  O O   ? LYS A 1 129 ?   1.555  -3.963 -23.479 1.000 81.250 ? 129 LYS A O   1 
ATOM 998  C CG  ? LYS A 1 129 ?   4.809  -6.697 -23.904 1.000 81.250 ? 129 LYS A CG  1 
ATOM 999  C CD  ? LYS A 1 129 ?   4.556  -7.948 -24.735 1.000 81.250 ? 129 LYS A CD  1 
ATOM 1000 C CE  ? LYS A 1 129 ?   5.856  -8.655 -25.093 1.000 81.250 ? 129 LYS A CE  1 
ATOM 1001 N NZ  ? LYS A 1 129 ?   5.610  -9.919 -25.849 1.000 81.250 ? 129 LYS A NZ  1 
ATOM 1002 N N   ? LYS A 1 130 ?   2.078  -3.552 -21.255 1.000 80.610 ? 130 LYS A N   1 
ATOM 1003 C CA  ? LYS A 1 130 ?   0.928  -2.709 -20.940 1.000 80.610 ? 130 LYS A CA  1 
ATOM 1004 C C   ? LYS A 1 130 ?  -0.373  -3.503 -21.016 1.000 80.610 ? 130 LYS A C   1 
ATOM 1005 C CB  ? LYS A 1 130 ?   0.866  -1.510 -21.887 1.000 80.610 ? 130 LYS A CB  1 
ATOM 1006 O O   ? LYS A 1 130 ?  -1.414  -2.963 -21.397 1.000 80.610 ? 130 LYS A O   1 
ATOM 1007 C CG  ? LYS A 1 130 ?   2.037  -0.548 -21.744 1.000 80.610 ? 130 LYS A CG  1 
ATOM 1008 C CD  ? LYS A 1 130 ?   1.867   0.675 -22.637 1.000 80.610 ? 130 LYS A CD  1 
ATOM 1009 C CE  ? LYS A 1 130 ?   3.064   1.611 -22.537 1.000 80.610 ? 130 LYS A CE  1 
ATOM 1010 N NZ  ? LYS A 1 130 ?   2.891   2.824 -23.391 1.000 80.610 ? 130 LYS A NZ  1 
ATOM 1011 N N   ? SER A 1 131 ?  -0.303  -4.731 -20.768 1.000 83.630 ? 131 SER A N   1 
ATOM 1012 C CA  ? SER A 1 131 ?  -1.505  -5.553 -20.672 1.000 83.630 ? 131 SER A CA  1 
ATOM 1013 C C   ? SER A 1 131 ?  -2.119  -5.473 -19.278 1.000 83.630 ? 131 SER A C   1 
ATOM 1014 C CB  ? SER A 1 131 ?  -1.190  -7.009 -21.017 1.000 83.630 ? 131 SER A CB  1 
ATOM 1015 O O   ? SER A 1 131 ?  -1.437  -5.717 -18.280 1.000 83.630 ? 131 SER A O   1 
ATOM 1016 O OG  ? SER A 1 131 ?  -2.359  -7.806 -20.951 1.000 83.630 ? 131 SER A OG  1 
ATOM 1017 N N   ? ARG A 1 132 ?  -3.446  -5.079 -19.208 1.000 83.010 ? 132 ARG A N   1 
ATOM 1018 C CA  ? ARG A 1 132 ?  -4.130  -4.946 -17.926 1.000 83.010 ? 132 ARG A CA  1 
ATOM 1019 C C   ? ARG A 1 132 ?  -5.104  -6.098 -17.703 1.000 83.010 ? 132 ARG A C   1 
ATOM 1020 C CB  ? ARG A 1 132 ?  -4.872  -3.610 -17.849 1.000 83.010 ? 132 ARG A CB  1 
ATOM 1021 O O   ? ARG A 1 132 ?  -5.937  -6.389 -18.563 1.000 83.010 ? 132 ARG A O   1 
ATOM 1022 C CG  ? ARG A 1 132 ?  -3.955  -2.398 -17.805 1.000 83.010 ? 132 ARG A CG  1 
ATOM 1023 C CD  ? ARG A 1 132 ?  -4.741  -1.101 -17.670 1.000 83.010 ? 132 ARG A CD  1 
ATOM 1024 N NE  ? ARG A 1 132 ?  -3.858   0.058 -17.581 1.000 83.010 ? 132 ARG A NE  1 
ATOM 1025 N NH1 ? ARG A 1 132 ?  -5.102   1.376 -19.013 1.000 83.010 ? 132 ARG A NH1 1 
ATOM 1026 N NH2 ? ARG A 1 132 ?  -3.182   2.198 -18.069 1.000 83.010 ? 132 ARG A NH2 1 
ATOM 1027 C CZ  ? ARG A 1 132 ?  -4.049   1.208 -18.221 1.000 83.010 ? 132 ARG A CZ  1 
ATOM 1028 N N   ? PRO A 1 133 ?  -4.932  -6.782 -16.595 1.000 86.700 ? 133 PRO A N   1 
ATOM 1029 C CA  ? PRO A 1 133 ?  -5.868  -7.873 -16.315 1.000 86.700 ? 133 PRO A CA  1 
ATOM 1030 C C   ? PRO A 1 133 ?  -7.268  -7.374 -15.963 1.000 86.700 ? 133 PRO A C   1 
ATOM 1031 C CB  ? PRO A 1 133 ?  -5.228  -8.589 -15.122 1.000 86.700 ? 133 PRO A CB  1 
ATOM 1032 O O   ? PRO A 1 133 ?  -7.418  -6.274 -15.426 1.000 86.700 ? 133 PRO A O   1 
ATOM 1033 C CG  ? PRO A 1 133 ?  -4.508  -7.514 -14.373 1.000 86.700 ? 133 PRO A CG  1 
ATOM 1034 C CD  ? PRO A 1 133 ?  -3.984  -6.513 -15.361 1.000 86.700 ? 133 PRO A CD  1 
ATOM 1035 N N   ? SER A 1 134 ?  -8.280  -8.163 -16.336 1.000 87.730 ? 134 SER A N   1 
ATOM 1036 C CA  ? SER A 1 134 ?  -9.655  -7.824 -15.983 1.000 87.730 ? 134 SER A CA  1 
ATOM 1037 C C   ? SER A 1 134 ?  -9.959  -8.187 -14.533 1.000 87.730 ? 134 SER A C   1 
ATOM 1038 C CB  ? SER A 1 134 ? -10.639  -8.537 -16.912 1.000 87.730 ? 134 SER A CB  1 
ATOM 1039 O O   ? SER A 1 134 ? -10.809  -7.561 -13.897 1.000 87.730 ? 134 SER A O   1 
ATOM 1040 O OG  ? SER A 1 134 ? -10.443  -9.940 -16.871 1.000 87.730 ? 134 SER A OG  1 
ATOM 1041 N N   ? SER A 1 135 ?  -9.203  -9.095 -13.958 1.000 94.480 ? 135 SER A N   1 
ATOM 1042 C CA  ? SER A 1 135 ?  -9.408  -9.532 -12.581 1.000 94.480 ? 135 SER A CA  1 
ATOM 1043 C C   ? SER A 1 135 ?  -8.225  -9.150 -11.698 1.000 94.480 ? 135 SER A C   1 
ATOM 1044 C CB  ? SER A 1 135 ?  -9.630 -11.044 -12.525 1.000 94.480 ? 135 SER A CB  1 
ATOM 1045 O O   ? SER A 1 135 ?  -7.112  -8.957 -12.192 1.000 94.480 ? 135 SER A O   1 
ATOM 1046 O OG  ? SER A 1 135 ?  -8.516 -11.736 -13.061 1.000 94.480 ? 135 SER A OG  1 
ATOM 1047 N N   ? LEU A 1 136 ?  -8.438  -8.997 -10.387 1.000 95.950 ? 136 LEU A N   1 
ATOM 1048 C CA  ? LEU A 1 136 ?  -7.430  -8.676  -9.382 1.000 95.950 ? 136 LEU A CA  1 
ATOM 1049 C C   ? LEU A 1 136 ?  -6.327  -9.729  -9.363 1.000 95.950 ? 136 LEU A C   1 
ATOM 1050 C CB  ? LEU A 1 136 ?  -8.070  -8.564  -7.996 1.000 95.950 ? 136 LEU A CB  1 
ATOM 1051 O O   ? LEU A 1 136 ?  -6.610 -10.929  -9.356 1.000 95.950 ? 136 LEU A O   1 
ATOM 1052 C CG  ? LEU A 1 136 ?  -7.198  -7.961  -6.893 1.000 95.950 ? 136 LEU A CG  1 
ATOM 1053 C CD1 ? LEU A 1 136 ?  -6.895  -6.498  -7.198 1.000 95.950 ? 136 LEU A CD1 1 
ATOM 1054 C CD2 ? LEU A 1 136 ?  -7.881  -8.100  -5.537 1.000 95.950 ? 136 LEU A CD2 1 
ATOM 1055 N N   ? GLN A 1 137 ?  -5.074  -9.131  -9.369 1.000 96.580 ? 137 GLN A N   1 
ATOM 1056 C CA  ? GLN A 1 137 ?  -3.905 -10.001  -9.307 1.000 96.580 ? 137 GLN A CA  1 
ATOM 1057 C C   ? GLN A 1 137 ?  -3.203  -9.885  -7.957 1.000 96.580 ? 137 GLN A C   1 
ATOM 1058 C CB  ? GLN A 1 137 ?  -2.928  -9.670 -10.436 1.000 96.580 ? 137 GLN A CB  1 
ATOM 1059 O O   ? GLN A 1 137 ?  -3.270  -8.841  -7.304 1.000 96.580 ? 137 GLN A O   1 
ATOM 1060 C CG  ? GLN A 1 137 ?  -3.563  -9.676 -11.820 1.000 96.580 ? 137 GLN A CG  1 
ATOM 1061 C CD  ? GLN A 1 137 ?  -4.094 -11.040 -12.217 1.000 96.580 ? 137 GLN A CD  1 
ATOM 1062 N NE2 ? GLN A 1 137 ?  -5.336 -11.080 -12.689 1.000 96.580 ? 137 GLN A NE2 1 
ATOM 1063 O OE1 ? GLN A 1 137 ?  -3.394 -12.051 -12.101 1.000 96.580 ? 137 GLN A OE1 1 
ATOM 1064 N N   ? GLU A 1 138 ?  -2.504 -10.998  -7.544 1.000 96.710 ? 138 GLU A N   1 
ATOM 1065 C CA  ? GLU A 1 138 ?  -1.757 -10.956  -6.290 1.000 96.710 ? 138 GLU A CA  1 
ATOM 1066 C C   ? GLU A 1 138 ?  -0.425 -11.689  -6.416 1.000 96.710 ? 138 GLU A C   1 
ATOM 1067 C CB  ? GLU A 1 138 ?  -2.584 -11.560  -5.151 1.000 96.710 ? 138 GLU A CB  1 
ATOM 1068 O O   ? GLU A 1 138 ?  -0.274 -12.572  -7.263 1.000 96.710 ? 138 GLU A O   1 
ATOM 1069 C CG  ? GLU A 1 138 ?  -2.796 -13.062  -5.275 1.000 96.710 ? 138 GLU A CG  1 
ATOM 1070 C CD  ? GLU A 1 138 ?  -3.583 -13.654  -4.117 1.000 96.710 ? 138 GLU A CD  1 
ATOM 1071 O OE1 ? GLU A 1 138 ?  -3.972 -14.841  -4.192 1.000 96.710 ? 138 GLU A OE1 1 
ATOM 1072 O OE2 ? GLU A 1 138 ?  -3.814 -12.924  -3.127 1.000 96.710 ? 138 GLU A OE2 1 
ATOM 1073 N N   ? LEU A 1 139 ?   0.472 -11.308  -5.540 1.000 95.440 ? 139 LEU A N   1 
ATOM 1074 C CA  ? LEU A 1 139 ?   1.821 -11.864  -5.541 1.000 95.440 ? 139 LEU A CA  1 
ATOM 1075 C C   ? LEU A 1 139 ?   2.454 -11.755  -4.158 1.000 95.440 ? 139 LEU A C   1 
ATOM 1076 C CB  ? LEU A 1 139 ?   2.695 -11.149  -6.574 1.000 95.440 ? 139 LEU A CB  1 
ATOM 1077 O O   ? LEU A 1 139 ?   2.268 -10.755  -3.462 1.000 95.440 ? 139 LEU A O   1 
ATOM 1078 C CG  ? LEU A 1 139 ?   4.192 -11.458  -6.526 1.000 95.440 ? 139 LEU A CG  1 
ATOM 1079 C CD1 ? LEU A 1 139 ?   4.452 -12.892  -6.974 1.000 95.440 ? 139 LEU A CD1 1 
ATOM 1080 C CD2 ? LEU A 1 139 ?   4.970 -10.472  -7.391 1.000 95.440 ? 139 LEU A CD2 1 
ATOM 1081 N N   ? LYS A 1 140 ?   3.200 -12.813  -3.817 1.000 96.290 ? 140 LYS A N   1 
ATOM 1082 C CA  ? LYS A 1 140 ?   4.003 -12.759  -2.599 1.000 96.290 ? 140 LYS A CA  1 
ATOM 1083 C C   ? LYS A 1 140 ?   5.388 -12.184  -2.878 1.000 96.290 ? 140 LYS A C   1 
ATOM 1084 C CB  ? LYS A 1 140 ?   4.129 -14.151  -1.977 1.000 96.290 ? 140 LYS A CB  1 
ATOM 1085 O O   ? LYS A 1 140 ?   6.039 -12.564  -3.854 1.000 96.290 ? 140 LYS A O   1 
ATOM 1086 C CG  ? LYS A 1 140 ?   2.849 -14.658  -1.329 1.000 96.290 ? 140 LYS A CG  1 
ATOM 1087 C CD  ? LYS A 1 140 ?   3.064 -16.000  -0.642 1.000 96.290 ? 140 LYS A CD  1 
ATOM 1088 C CE  ? LYS A 1 140 ?   1.776 -16.526  -0.024 1.000 96.290 ? 140 LYS A CE  1 
ATOM 1089 N NZ  ? LYS A 1 140 ?   1.963 -17.879   0.581 1.000 96.290 ? 140 LYS A NZ  1 
ATOM 1090 N N   ? VAL A 1 141 ?   5.875 -11.231  -1.952 1.000 96.200 ? 141 VAL A N   1 
ATOM 1091 C CA  ? VAL A 1 141 ?   7.200 -10.628  -2.048 1.000 96.200 ? 141 VAL A CA  1 
ATOM 1092 C C   ? VAL A 1 141 ?   7.891 -10.679  -0.687 1.000 96.200 ? 141 VAL A C   1 
ATOM 1093 C CB  ? VAL A 1 141 ?   7.126  -9.170  -2.553 1.000 96.200 ? 141 VAL A CB  1 
ATOM 1094 O O   ? VAL A 1 141 ?   7.253 -10.963   0.330 1.000 96.200 ? 141 VAL A O   1 
ATOM 1095 C CG1 ? VAL A 1 141 ?   6.582  -9.120  -3.980 1.000 96.200 ? 141 VAL A CG1 1 
ATOM 1096 C CG2 ? VAL A 1 141 ?   6.261  -8.326  -1.619 1.000 96.200 ? 141 VAL A CG2 1 
ATOM 1097 N N   ? ILE A 1 142 ?   9.244 -10.377  -0.758 1.000 95.750 ? 142 ILE A N   1 
ATOM 1098 C CA  ? ILE A 1 142 ?  10.014 -10.388   0.481 1.000 95.750 ? 142 ILE A CA  1 
ATOM 1099 C C   ? ILE A 1 142 ?  10.576  -8.995   0.752 1.000 95.750 ? 142 ILE A C   1 
ATOM 1100 C CB  ? ILE A 1 142 ?  11.157 -11.426   0.427 1.000 95.750 ? 142 ILE A CB  1 
ATOM 1101 O O   ? ILE A 1 142 ?  11.022  -8.308  -0.171 1.000 95.750 ? 142 ILE A O   1 
ATOM 1102 C CG1 ? ILE A 1 142 ?  10.592 -12.831   0.185 1.000 95.750 ? 142 ILE A CG1 1 
ATOM 1103 C CG2 ? ILE A 1 142 ?  11.987 -11.384   1.713 1.000 95.750 ? 142 ILE A CG2 1 
ATOM 1104 C CD1 ? ILE A 1 142 ?   9.722 -13.352   1.320 1.000 95.750 ? 142 ILE A CD1 1 
ATOM 1105 N N   ? ILE A 1 143 ?  10.560  -8.635   1.982 1.000 95.850 ? 143 ILE A N   1 
ATOM 1106 C CA  ? ILE A 1 143 ?  11.133  -7.353   2.377 1.000 95.850 ? 143 ILE A CA  1 
ATOM 1107 C C   ? ILE A 1 143 ?  12.658  -7.435   2.335 1.000 95.850 ? 143 ILE A C   1 
ATOM 1108 C CB  ? ILE A 1 143 ?  10.658  -6.931   3.786 1.000 95.850 ? 143 ILE A CB  1 
ATOM 1109 O O   ? ILE A 1 143 ?  13.254  -8.341   2.922 1.000 95.850 ? 143 ILE A O   1 
ATOM 1110 C CG1 ? ILE A 1 143 ?   9.128  -6.843   3.829 1.000 95.850 ? 143 ILE A CG1 1 
ATOM 1111 C CG2 ? ILE A 1 143 ?  11.296  -5.600   4.194 1.000 95.850 ? 143 ILE A CG2 1 
ATOM 1112 C CD1 ? ILE A 1 143 ?   8.535  -5.881   2.809 1.000 95.850 ? 143 ILE A CD1 1 
ATOM 1113 N N   ? TRP A 1 144 ?  13.167  -6.364   1.700 1.000 92.910 ? 144 TRP A N   1 
ATOM 1114 C CA  ? TRP A 1 144 ?  14.617  -6.317   1.548 1.000 92.910 ? 144 TRP A CA  1 
ATOM 1115 C C   ? TRP A 1 144 ?  15.263  -5.570   2.710 1.000 92.910 ? 144 TRP A C   1 
ATOM 1116 C CB  ? TRP A 1 144 ?  14.998  -5.651   0.223 1.000 92.910 ? 144 TRP A CB  1 
ATOM 1117 O O   ? TRP A 1 144 ?  14.685  -4.620   3.244 1.000 92.910 ? 144 TRP A O   1 
ATOM 1118 C CG  ? TRP A 1 144 ?  14.763  -6.513  -0.982 1.000 92.910 ? 144 TRP A CG  1 
ATOM 1119 C CD1 ? TRP A 1 144 ?  13.775  -7.443  -1.149 1.000 92.910 ? 144 TRP A CD1 1 
ATOM 1120 C CD2 ? TRP A 1 144 ?  15.535  -6.527  -2.186 1.000 92.910 ? 144 TRP A CD2 1 
ATOM 1121 C CE2 ? TRP A 1 144 ?  14.957  -7.491  -3.042 1.000 92.910 ? 144 TRP A CE2 1 
ATOM 1122 C CE3 ? TRP A 1 144 ?  16.661  -5.817  -2.625 1.000 92.910 ? 144 TRP A CE3 1 
ATOM 1123 N NE1 ? TRP A 1 144 ?  13.886  -8.035  -2.386 1.000 92.910 ? 144 TRP A NE1 1 
ATOM 1124 C CH2 ? TRP A 1 144 ?  16.570  -7.054  -4.718 1.000 92.910 ? 144 TRP A CH2 1 
ATOM 1125 C CZ2 ? TRP A 1 144 ?  15.468  -7.762  -4.313 1.000 92.910 ? 144 TRP A CZ2 1 
ATOM 1126 C CZ3 ? TRP A 1 144 ?  17.168  -6.089  -3.891 1.000 92.910 ? 144 TRP A CZ3 1 
ATOM 1127 N N   ? ASP A 1 145 ?  16.542  -5.859   3.067 1.000 86.930 ? 145 ASP A N   1 
ATOM 1128 C CA  ? ASP A 1 145 ?  17.289  -5.312   4.195 1.000 86.930 ? 145 ASP A CA  1 
ATOM 1129 C C   ? ASP A 1 145 ?  18.114  -4.099   3.771 1.000 86.930 ? 145 ASP A C   1 
ATOM 1130 C CB  ? ASP A 1 145 ?  18.198  -6.380   4.806 1.000 86.930 ? 145 ASP A CB  1 
ATOM 1131 O O   ? ASP A 1 145 ?  18.440  -3.244   4.596 1.000 86.930 ? 145 ASP A O   1 
ATOM 1132 C CG  ? ASP A 1 145 ?  19.293  -6.839   3.858 1.000 86.930 ? 145 ASP A CG  1 
ATOM 1133 O OD1 ? ASP A 1 145 ?  19.267  -6.460   2.668 1.000 86.930 ? 145 ASP A OD1 1 
ATOM 1134 O OD2 ? ASP A 1 145 ?  20.187  -7.588   4.306 1.000 86.930 ? 145 ASP A OD2 1 
ATOM 1135 N N   ? HIS A 1 146 ?  18.332  -3.743   2.457 1.000 74.370 ? 146 HIS A N   1 
ATOM 1136 C CA  ? HIS A 1 146 ?  19.369  -2.810   2.032 1.000 74.370 ? 146 HIS A CA  1 
ATOM 1137 C C   ? HIS A 1 146 ?  18.761  -1.556   1.413 1.000 74.370 ? 146 HIS A C   1 
ATOM 1138 C CB  ? HIS A 1 146 ?  20.318  -3.479   1.036 1.000 74.370 ? 146 HIS A CB  1 
ATOM 1139 O O   ? HIS A 1 146 ?  19.439  -0.825   0.687 1.000 74.370 ? 146 HIS A O   1 
ATOM 1140 C CG  ? HIS A 1 146 ?  21.074  -4.634   1.612 1.000 74.370 ? 146 HIS A CG  1 
ATOM 1141 C CD2 ? HIS A 1 146 ?  22.320  -4.707   2.139 1.000 74.370 ? 146 HIS A CD2 1 
ATOM 1142 N ND1 ? HIS A 1 146 ?  20.548  -5.906   1.687 1.000 74.370 ? 146 HIS A ND1 1 
ATOM 1143 C CE1 ? HIS A 1 146 ?  21.440  -6.713   2.237 1.000 74.370 ? 146 HIS A CE1 1 
ATOM 1144 N NE2 ? HIS A 1 146 ?  22.523  -6.010   2.520 1.000 74.370 ? 146 HIS A NE2 1 
ATOM 1145 N N   ? CYS A 1 147 ?  17.319  -1.339   1.689 1.000 81.020 ? 147 CYS A N   1 
ATOM 1146 C CA  ? CYS A 1 147 ?  16.795  -0.071   1.194 1.000 81.020 ? 147 CYS A CA  1 
ATOM 1147 C C   ? CYS A 1 147 ?  17.168   1.075   2.128 1.000 81.020 ? 147 CYS A C   1 
ATOM 1148 C CB  ? CYS A 1 147 ?  15.276  -0.141   1.040 1.000 81.020 ? 147 CYS A CB  1 
ATOM 1149 O O   ? CYS A 1 147 ?  16.905   1.012   3.330 1.000 81.020 ? 147 CYS A O   1 
ATOM 1150 S SG  ? CYS A 1 147 ?  14.737  -0.915  -0.500 1.000 81.020 ? 147 CYS A SG  1 
ATOM 1151 N N   ? ASP A 1 148 ?  18.317   1.718   2.054 1.000 69.360 ? 148 ASP A N   1 
ATOM 1152 C CA  ? ASP A 1 148 ?  18.852   2.794   2.883 1.000 69.360 ? 148 ASP A CA  1 
ATOM 1153 C C   ? ASP A 1 148 ?  17.908   3.995   2.900 1.000 69.360 ? 148 ASP A C   1 
ATOM 1154 C CB  ? ASP A 1 148 ?  20.235   3.219   2.385 1.000 69.360 ? 148 ASP A CB  1 
ATOM 1155 O O   ? ASP A 1 148 ?  18.236   5.056   2.366 1.000 69.360 ? 148 ASP A O   1 
ATOM 1156 C CG  ? ASP A 1 148 ?  21.132   3.737   3.495 1.000 69.360 ? 148 ASP A CG  1 
ATOM 1157 O OD1 ? ASP A 1 148 ?  20.696   3.770   4.666 1.000 69.360 ? 148 ASP A OD1 1 
ATOM 1158 O OD2 ? ASP A 1 148 ?  22.284   4.118   3.195 1.000 69.360 ? 148 ASP A OD2 1 
ATOM 1159 N N   ? SER A 1 149 ?  16.620   3.820   3.235 1.000 82.820 ? 149 SER A N   1 
ATOM 1160 C CA  ? SER A 1 149 ?  15.752   4.992   3.275 1.000 82.820 ? 149 SER A CA  1 
ATOM 1161 C C   ? SER A 1 149 ?  14.788   4.926   4.455 1.000 82.820 ? 149 SER A C   1 
ATOM 1162 C CB  ? SER A 1 149 ?  14.964   5.120   1.970 1.000 82.820 ? 149 SER A CB  1 
ATOM 1163 O O   ? SER A 1 149 ?  14.179   3.885   4.709 1.000 82.820 ? 149 SER A O   1 
ATOM 1164 O OG  ? SER A 1 149 ?  13.972   6.126   2.079 1.000 82.820 ? 149 SER A OG  1 
ATOM 1165 N N   ? LYS A 1 150 ?  14.677   6.030   5.243 1.000 85.030 ? 150 LYS A N   1 
ATOM 1166 C CA  ? LYS A 1 150 ?  13.838   6.185   6.429 1.000 85.030 ? 150 LYS A CA  1 
ATOM 1167 C C   ? LYS A 1 150 ?  12.358   6.181   6.060 1.000 85.030 ? 150 LYS A C   1 
ATOM 1168 C CB  ? LYS A 1 150 ?  14.190   7.475   7.170 1.000 85.030 ? 150 LYS A CB  1 
ATOM 1169 O O   ? LYS A 1 150 ?  11.515   5.764   6.857 1.000 85.030 ? 150 LYS A O   1 
ATOM 1170 C CG  ? LYS A 1 150 ?  13.488   7.629   8.512 1.000 85.030 ? 150 LYS A CG  1 
ATOM 1171 C CD  ? LYS A 1 150 ?  13.846   8.949   9.182 1.000 85.030 ? 150 LYS A CD  1 
ATOM 1172 C CE  ? LYS A 1 150 ?  13.026   9.177  10.444 1.000 85.030 ? 150 LYS A CE  1 
ATOM 1173 N NZ  ? LYS A 1 150 ?  13.366  10.476  11.099 1.000 85.030 ? 150 LYS A NZ  1 
ATOM 1174 N N   ? ASP A 1 151 ?  12.001   6.438   4.777 1.000 91.020 ? 151 ASP A N   1 
ATOM 1175 C CA  ? ASP A 1 151 ?  10.603   6.659   4.420 1.000 91.020 ? 151 ASP A CA  1 
ATOM 1176 C C   ? ASP A 1 151 ?  10.106   5.587   3.454 1.000 91.020 ? 151 ASP A C   1 
ATOM 1177 C CB  ? ASP A 1 151 ?  10.419   8.048   3.805 1.000 91.020 ? 151 ASP A CB  1 
ATOM 1178 O O   ? ASP A 1 151 ?   8.945   5.605   3.041 1.000 91.020 ? 151 ASP A O   1 
ATOM 1179 C CG  ? ASP A 1 151 ?  11.258   8.259   2.557 1.000 91.020 ? 151 ASP A CG  1 
ATOM 1180 O OD1 ? ASP A 1 151 ?  12.203   7.477   2.318 1.000 91.020 ? 151 ASP A OD1 1 
ATOM 1181 O OD2 ? ASP A 1 151 ?  10.973   9.218   1.807 1.000 91.020 ? 151 ASP A OD2 1 
ATOM 1182 N N   ? LEU A 1 152 ?  11.067   4.583   3.188 1.000 94.920 ? 152 LEU A N   1 
ATOM 1183 C CA  ? LEU A 1 152 ?  10.679   3.613   2.169 1.000 94.920 ? 152 LEU A CA  1 
ATOM 1184 C C   ? LEU A 1 152 ?  10.891   2.188   2.668 1.000 94.920 ? 152 LEU A C   1 
ATOM 1185 C CB  ? LEU A 1 152 ?  11.476   3.840   0.882 1.000 94.920 ? 152 LEU A CB  1 
ATOM 1186 O O   ? LEU A 1 152 ?  11.785   1.935   3.479 1.000 94.920 ? 152 LEU A O   1 
ATOM 1187 C CG  ? LEU A 1 152 ?  11.268   5.185   0.184 1.000 94.920 ? 152 LEU A CG  1 
ATOM 1188 C CD1 ? LEU A 1 152 ?  12.286   5.363  -0.938 1.000 94.920 ? 152 LEU A CD1 1 
ATOM 1189 C CD2 ? LEU A 1 152 ?   9.846   5.293  -0.355 1.000 94.920 ? 152 LEU A CD2 1 
ATOM 1190 N N   ? ILE A 1 153 ?  10.022   1.315   2.143 1.000 95.800 ? 153 ILE A N   1 
ATOM 1191 C CA  ? ILE A 1 153 ?  10.174  -0.135   2.192 1.000 95.800 ? 153 ILE A CA  1 
ATOM 1192 C C   ? ILE A 1 153 ?  10.494  -0.669   0.798 1.000 95.800 ? 153 ILE A C   1 
ATOM 1193 C CB  ? ILE A 1 153 ?   8.904  -0.817   2.749 1.000 95.800 ? 153 ILE A CB  1 
ATOM 1194 O O   ? ILE A 1 153 ?   9.906  -0.227  -0.193 1.000 95.800 ? 153 ILE A O   1 
ATOM 1195 C CG1 ? ILE A 1 153 ?   8.560  -0.257   4.134 1.000 95.800 ? 153 ILE A CG1 1 
ATOM 1196 C CG2 ? ILE A 1 153 ?   9.086  -2.337   2.802 1.000 95.800 ? 153 ILE A CG2 1 
ATOM 1197 C CD1 ? ILE A 1 153 ?   7.182  -0.661   4.640 1.000 95.800 ? 153 ILE A CD1 1 
ATOM 1198 N N   ? CYS A 1 154 ?  11.441  -1.606   0.793 1.000 95.230 ? 154 CYS A N   1 
ATOM 1199 C CA  ? CYS A 1 154 ?  11.746  -2.273  -0.467 1.000 95.230 ? 154 CYS A CA  1 
ATOM 1200 C C   ? CYS A 1 154 ?  11.344  -3.743  -0.417 1.000 95.230 ? 154 CYS A C   1 
ATOM 1201 C CB  ? CYS A 1 154 ?  13.235  -2.153  -0.790 1.000 95.230 ? 154 CYS A CB  1 
ATOM 1202 O O   ? CYS A 1 154 ?  11.526  -4.406   0.605 1.000 95.230 ? 154 CYS A O   1 
ATOM 1203 S SG  ? CYS A 1 154 ?  13.840  -0.452  -0.813 1.000 95.230 ? 154 CYS A SG  1 
ATOM 1204 N N   ? ALA A 1 155 ?  10.750  -4.172  -1.506 1.000 94.910 ? 155 ALA A N   1 
ATOM 1205 C CA  ? ALA A 1 155 ?  10.293  -5.559  -1.559 1.000 94.910 ? 155 ALA A CA  1 
ATOM 1206 C C   ? ALA A 1 155 ?  10.447  -6.134  -2.964 1.000 94.910 ? 155 ALA A C   1 
ATOM 1207 C CB  ? ALA A 1 155 ?   8.840  -5.658  -1.103 1.000 94.910 ? 155 ALA A CB  1 
ATOM 1208 O O   ? ALA A 1 155 ?  10.377  -5.401  -3.953 1.000 94.910 ? 155 ALA A O   1 
ATOM 1209 N N   ? GLY A 1 156 ?  10.740  -7.337  -3.021 1.000 93.100 ? 156 GLY A N   1 
ATOM 1210 C CA  ? GLY A 1 156 ?  10.874  -8.066  -4.273 1.000 93.100 ? 156 GLY A CA  1 
ATOM 1211 C C   ? GLY A 1 156 ?  11.424  -9.468  -4.091 1.000 93.100 ? 156 GLY A C   1 
ATOM 1212 O O   ? GLY A 1 156 ?  11.656  -9.908  -2.964 1.000 93.100 ? 156 GLY A O   1 
ATOM 1213 N N   ? LEU A 1 157 ?  11.482 -10.239  -5.213 1.000 90.880 ? 157 LEU A N   1 
ATOM 1214 C CA  ? LEU A 1 157 ?  12.068 -11.574  -5.246 1.000 90.880 ? 157 LEU A CA  1 
ATOM 1215 C C   ? LEU A 1 157 ?  13.345 -11.587  -6.079 1.000 90.880 ? 157 LEU A C   1 
ATOM 1216 C CB  ? LEU A 1 157 ?  11.067 -12.586  -5.810 1.000 90.880 ? 157 LEU A CB  1 
ATOM 1217 O O   ? LEU A 1 157 ?  13.295 -11.437  -7.302 1.000 90.880 ? 157 LEU A O   1 
ATOM 1218 C CG  ? LEU A 1 157 ?   9.800 -12.817  -4.985 1.000 90.880 ? 157 LEU A CG  1 
ATOM 1219 C CD1 ? LEU A 1 157 ?   8.801 -13.658  -5.773 1.000 90.880 ? 157 LEU A CD1 1 
ATOM 1220 C CD2 ? LEU A 1 157 ?  10.140 -13.487  -3.658 1.000 90.880 ? 157 LEU A CD2 1 
ATOM 1221 N N   ? GLN A 1 158 ?  14.492 -11.669  -5.320 1.000 85.480 ? 158 GLN A N   1 
ATOM 1222 C CA  ? GLN A 1 158 ?  15.786 -11.625  -5.992 1.000 85.480 ? 158 GLN A CA  1 
ATOM 1223 C C   ? GLN A 1 158 ?  15.869 -12.675  -7.096 1.000 85.480 ? 158 GLN A C   1 
ATOM 1224 C CB  ? GLN A 1 158 ?  16.920 -11.830  -4.986 1.000 85.480 ? 158 GLN A CB  1 
ATOM 1225 O O   ? GLN A 1 158 ?  15.602 -13.855  -6.859 1.000 85.480 ? 158 GLN A O   1 
ATOM 1226 C CG  ? GLN A 1 158 ?  18.301 -11.506  -5.542 1.000 85.480 ? 158 GLN A CG  1 
ATOM 1227 C CD  ? GLN A 1 158 ?  19.382 -11.529  -4.479 1.000 85.480 ? 158 GLN A CD  1 
ATOM 1228 N NE2 ? GLN A 1 158 ?  20.604 -11.181  -4.867 1.000 85.480 ? 158 GLN A NE2 1 
ATOM 1229 O OE1 ? GLN A 1 158 ?  19.121 -11.857  -3.317 1.000 85.480 ? 158 GLN A OE1 1 
ATOM 1230 N N   ? GLY A 1 159 ?  16.225 -12.230  -8.326 1.000 85.460 ? 159 GLY A N   1 
ATOM 1231 C CA  ? GLY A 1 159 ?  16.514 -13.183  -9.386 1.000 85.460 ? 159 GLY A CA  1 
ATOM 1232 C C   ? GLY A 1 159 ?  15.276 -13.630 -10.141 1.000 85.460 ? 159 GLY A C   1 
ATOM 1233 O O   ? GLY A 1 159 ?  15.370 -14.408 -11.092 1.000 85.460 ? 159 GLY A O   1 
ATOM 1234 N N   ? LYS A 1 160 ?  14.073 -13.152  -9.677 1.000 86.940 ? 160 LYS A N   1 
ATOM 1235 C CA  ? LYS A 1 160 ?  12.820 -13.450 -10.364 1.000 86.940 ? 160 LYS A CA  1 
ATOM 1236 C C   ? LYS A 1 160 ?  12.143 -12.173 -10.851 1.000 86.940 ? 160 LYS A C   1 
ATOM 1237 C CB  ? LYS A 1 160 ?  11.875 -14.226  -9.445 1.000 86.940 ? 160 LYS A CB  1 
ATOM 1238 O O   ? LYS A 1 160 ?  12.172 -11.148 -10.166 1.000 86.940 ? 160 LYS A O   1 
ATOM 1239 C CG  ? LYS A 1 160 ?  12.389 -15.602  -9.048 1.000 86.940 ? 160 LYS A CG  1 
ATOM 1240 C CD  ? LYS A 1 160 ?  11.343 -16.386  -8.266 1.000 86.940 ? 160 LYS A CD  1 
ATOM 1241 C CE  ? LYS A 1 160 ?  11.846 -17.774  -7.894 1.000 86.940 ? 160 LYS A CE  1 
ATOM 1242 N NZ  ? LYS A 1 160 ?  10.799 -18.571  -7.187 1.000 86.940 ? 160 LYS A NZ  1 
ATOM 1243 N N   ? LYS A 1 161 ?  11.731 -12.131 -12.008 1.000 88.870 ? 161 LYS A N   1 
ATOM 1244 C CA  ? LYS A 1 161 ?  10.993 -11.003 -12.569 1.000 88.870 ? 161 LYS A CA  1 
ATOM 1245 C C   ? LYS A 1 161 ?   9.592 -10.910 -11.971 1.000 88.870 ? 161 LYS A C   1 
ATOM 1246 C CB  ? LYS A 1 161 ?  10.906 -11.122 -14.091 1.000 88.870 ? 161 LYS A CB  1 
ATOM 1247 O O   ? LYS A 1 161 ?   8.604 -11.218 -12.641 1.000 88.870 ? 161 LYS A O   1 
ATOM 1248 C CG  ? LYS A 1 161 ?  12.241 -10.952 -14.803 1.000 88.870 ? 161 LYS A CG  1 
ATOM 1249 C CD  ? LYS A 1 161 ?  12.072 -10.964 -16.317 1.000 88.870 ? 161 LYS A CD  1 
ATOM 1250 C CE  ? LYS A 1 161 ?  13.403 -10.767 -17.029 1.000 88.870 ? 161 LYS A CE  1 
ATOM 1251 N NZ  ? LYS A 1 161 ?  13.236 -10.724 -18.513 1.000 88.870 ? 161 LYS A NZ  1 
ATOM 1252 N N   ? ARG A 1 162 ?   9.447 -10.398 -10.791 1.000 91.150 ? 162 ARG A N   1 
ATOM 1253 C CA  ? ARG A 1 162 ?   8.189 -10.309 -10.057 1.000 91.150 ? 162 ARG A CA  1 
ATOM 1254 C C   ? ARG A 1 162 ?   8.069  -8.971  -9.335 1.000 91.150 ? 162 ARG A C   1 
ATOM 1255 C CB  ? ARG A 1 162 ?   8.069 -11.458  -9.054 1.000 91.150 ? 162 ARG A CB  1 
ATOM 1256 O O   ? ARG A 1 162 ?   9.045  -8.477  -8.767 1.000 91.150 ? 162 ARG A O   1 
ATOM 1257 C CG  ? ARG A 1 162 ?   8.066 -12.837  -9.694 1.000 91.150 ? 162 ARG A CG  1 
ATOM 1258 C CD  ? ARG A 1 162 ?   7.854 -13.937  -8.663 1.000 91.150 ? 162 ARG A CD  1 
ATOM 1259 N NE  ? ARG A 1 162 ?   7.706 -15.246  -9.294 1.000 91.150 ? 162 ARG A NE  1 
ATOM 1260 N NH1 ? ARG A 1 162 ?   7.157 -16.354  -7.343 1.000 91.150 ? 162 ARG A NH1 1 
ATOM 1261 N NH2 ? ARG A 1 162 ?   7.271 -17.501  -9.325 1.000 91.150 ? 162 ARG A NH2 1 
ATOM 1262 C CZ  ? ARG A 1 162 ?   7.378 -16.364  -8.653 1.000 91.150 ? 162 ARG A CZ  1 
ATOM 1263 N N   ? GLY A 1 163 ?   6.865  -8.383  -9.354 1.000 93.530 ? 163 GLY A N   1 
ATOM 1264 C CA  ? GLY A 1 163 ?   6.692  -7.126  -8.643 1.000 93.530 ? 163 GLY A CA  1 
ATOM 1265 C C   ? GLY A 1 163 ?   5.519  -6.309  -9.152 1.000 93.530 ? 163 GLY A C   1 
ATOM 1266 O O   ? GLY A 1 163 ?   4.637  -6.837  -9.832 1.000 93.530 ? 163 GLY A O   1 
ATOM 1267 N N   ? ILE A 1 164 ?   5.441  -5.046  -8.676 1.000 94.770 ? 164 ILE A N   1 
ATOM 1268 C CA  ? ILE A 1 164 ?   4.370  -4.143  -9.082 1.000 94.770 ? 164 ILE A CA  1 
ATOM 1269 C C   ? ILE A 1 164 ?   4.703  -3.525 -10.438 1.000 94.770 ? 164 ILE A C   1 
ATOM 1270 C CB  ? ILE A 1 164 ?   4.137  -3.034  -8.031 1.000 94.770 ? 164 ILE A CB  1 
ATOM 1271 O O   ? ILE A 1 164 ?   5.856  -3.555 -10.875 1.000 94.770 ? 164 ILE A O   1 
ATOM 1272 C CG1 ? ILE A 1 164 ?   5.393  -2.170  -7.878 1.000 94.770 ? 164 ILE A CG1 1 
ATOM 1273 C CG2 ? ILE A 1 164 ?   3.723  -3.642  -6.688 1.000 94.770 ? 164 ILE A CG2 1 
ATOM 1274 C CD1 ? ILE A 1 164 ?   5.186  -0.921  -7.033 1.000 94.770 ? 164 ILE A CD1 1 
ATOM 1275 N N   ? CYS A 1 165 ?   3.683  -2.981 -11.009 1.000 93.870 ? 165 CYS A N   1 
ATOM 1276 C CA  ? CYS A 1 165 ?   3.796  -2.321 -12.305 1.000 93.870 ? 165 CYS A CA  1 
ATOM 1277 C C   ? CYS A 1 165 ?   2.805  -1.169 -12.419 1.000 93.870 ? 165 CYS A C   1 
ATOM 1278 C CB  ? CYS A 1 165 ?   3.562  -3.321 -13.438 1.000 93.870 ? 165 CYS A CB  1 
ATOM 1279 O O   ? CYS A 1 165 ?   2.081  -0.871 -11.467 1.000 93.870 ? 165 CYS A O   1 
ATOM 1280 S SG  ? CYS A 1 165 ?   4.268  -2.807 -15.019 1.000 93.870 ? 165 CYS A SG  1 
ATOM 1281 N N   ? LYS A 1 166 ?   2.920  -0.495 -13.669 1.000 91.680 ? 166 LYS A N   1 
ATOM 1282 C CA  ? LYS A 1 166 ?   2.033   0.643 -13.893 1.000 91.680 ? 166 LYS A CA  1 
ATOM 1283 C C   ? LYS A 1 166 ?   0.586   0.285 -13.566 1.000 91.680 ? 166 LYS A C   1 
ATOM 1284 C CB  ? LYS A 1 166 ?   2.139   1.131 -15.338 1.000 91.680 ? 166 LYS A CB  1 
ATOM 1285 O O   ? LYS A 1 166 ?   0.088  -0.759 -13.994 1.000 91.680 ? 166 LYS A O   1 
ATOM 1286 C CG  ? LYS A 1 166 ?   1.393   2.429 -15.610 1.000 91.680 ? 166 LYS A CG  1 
ATOM 1287 C CD  ? LYS A 1 166 ?   1.613   2.912 -17.038 1.000 91.680 ? 166 LYS A CD  1 
ATOM 1288 C CE  ? LYS A 1 166 ?   0.854   4.203 -17.316 1.000 91.680 ? 166 LYS A CE  1 
ATOM 1289 N NZ  ? LYS A 1 166 ?   1.105   4.706 -18.699 1.000 91.680 ? 166 LYS A NZ  1 
ATOM 1290 N N   ? GLY A 1 167 ?  -0.025   1.221 -12.757 1.000 92.540 ? 167 GLY A N   1 
ATOM 1291 C CA  ? GLY A 1 167 ?  -1.412   0.989 -12.383 1.000 92.540 ? 167 GLY A CA  1 
ATOM 1292 C C   ? GLY A 1 167 ?  -1.566   0.441 -10.977 1.000 92.540 ? 167 GLY A C   1 
ATOM 1293 O O   ? GLY A 1 167 ?  -2.627   0.580 -10.364 1.000 92.540 ? 167 GLY A O   1 
ATOM 1294 N N   ? ASP A 1 168 ?  -0.499  -0.108 -10.442 1.000 95.140 ? 168 ASP A N   1 
ATOM 1295 C CA  ? ASP A 1 168 ?  -0.553  -0.673  -9.097 1.000 95.140 ? 168 ASP A CA  1 
ATOM 1296 C C   ? ASP A 1 168 ?  -0.180   0.372  -8.047 1.000 95.140 ? 168 ASP A C   1 
ATOM 1297 C CB  ? ASP A 1 168 ?   0.375  -1.884  -8.986 1.000 95.140 ? 168 ASP A CB  1 
ATOM 1298 O O   ? ASP A 1 168 ?  -0.165   0.079  -6.850 1.000 95.140 ? 168 ASP A O   1 
ATOM 1299 C CG  ? ASP A 1 168 ?  -0.148  -3.102  -9.727 1.000 95.140 ? 168 ASP A CG  1 
ATOM 1300 O OD1 ? ASP A 1 168 ?  -1.372  -3.352  -9.701 1.000 95.140 ? 168 ASP A OD1 1 
ATOM 1301 O OD2 ? ASP A 1 168 ?   0.672  -3.819 -10.341 1.000 95.140 ? 168 ASP A OD2 1 
ATOM 1302 N N   ? SER A 1 169 ?   0.301   1.494  -8.591 1.000 96.230 ? 169 SER A N   1 
ATOM 1303 C CA  ? SER A 1 169 ?   0.594   2.569  -7.649 1.000 96.230 ? 169 SER A CA  1 
ATOM 1304 C C   ? SER A 1 169 ?  -0.558   2.777  -6.671 1.000 96.230 ? 169 SER A C   1 
ATOM 1305 C CB  ? SER A 1 169 ?   0.880   3.873  -8.395 1.000 96.230 ? 169 SER A CB  1 
ATOM 1306 O O   ? SER A 1 169 ?  -1.726   2.746  -7.064 1.000 96.230 ? 169 SER A O   1 
ATOM 1307 O OG  ? SER A 1 169 ?   2.058   3.758  -9.174 1.000 96.230 ? 169 SER A OG  1 
ATOM 1308 N N   ? GLY A 1 170 ?  -0.122   2.899  -5.308 1.000 97.540 ? 170 GLY A N   1 
ATOM 1309 C CA  ? GLY A 1 170 ?  -1.152   3.152  -4.313 1.000 97.540 ? 170 GLY A CA  1 
ATOM 1310 C C   ? GLY A 1 170 ?  -1.646   1.889  -3.631 1.000 97.540 ? 170 GLY A C   1 
ATOM 1311 O O   ? GLY A 1 170 ?  -2.232   1.951  -2.549 1.000 97.540 ? 170 GLY A O   1 
ATOM 1312 N N   ? SER A 1 171 ?  -1.399   0.728  -4.183 1.000 97.080 ? 171 SER A N   1 
ATOM 1313 C CA  ? SER A 1 171 ?  -1.802  -0.554  -3.614 1.000 97.080 ? 171 SER A CA  1 
ATOM 1314 C C   ? SER A 1 171 ?  -1.035  -0.855  -2.331 1.000 97.080 ? 171 SER A C   1 
ATOM 1315 C CB  ? SER A 1 171 ?  -1.585  -1.681  -4.624 1.000 97.080 ? 171 SER A CB  1 
ATOM 1316 O O   ? SER A 1 171 ?   0.129  -0.473  -2.193 1.000 97.080 ? 171 SER A O   1 
ATOM 1317 O OG  ? SER A 1 171 ?  -2.408  -1.501  -5.764 1.000 97.080 ? 171 SER A OG  1 
ATOM 1318 N N   ? PRO A 1 172 ?  -1.643  -1.558  -1.406 1.000 98.030 ? 172 PRO A N   1 
ATOM 1319 C CA  ? PRO A 1 172 ?  -0.998  -1.824  -0.119 1.000 98.030 ? 172 PRO A CA  1 
ATOM 1320 C C   ? PRO A 1 172 ?   0.005  -2.974  -0.188 1.000 98.030 ? 172 PRO A C   1 
ATOM 1321 C CB  ? PRO A 1 172 ?  -2.172  -2.179   0.798 1.000 98.030 ? 172 PRO A CB  1 
ATOM 1322 O O   ? PRO A 1 172 ?  -0.232  -3.964  -0.884 1.000 98.030 ? 172 PRO A O   1 
ATOM 1323 C CG  ? PRO A 1 172 ?  -3.178  -2.821  -0.102 1.000 98.030 ? 172 PRO A CG  1 
ATOM 1324 C CD  ? PRO A 1 172 ?  -3.130  -2.135  -1.437 1.000 98.030 ? 172 PRO A CD  1 
ATOM 1325 N N   ? LEU A 1 173 ?   1.184  -2.807   0.431 1.000 98.200 ? 173 LEU A N   1 
ATOM 1326 C CA  ? LEU A 1 173 ?   2.061  -3.895   0.848 1.000 98.200 ? 173 LEU A CA  1 
ATOM 1327 C C   ? LEU A 1 173 ?   1.608  -4.477   2.183 1.000 98.200 ? 173 LEU A C   1 
ATOM 1328 C CB  ? LEU A 1 173 ?   3.508  -3.407   0.956 1.000 98.200 ? 173 LEU A CB  1 
ATOM 1329 O O   ? LEU A 1 173 ?   1.739  -3.828   3.224 1.000 98.200 ? 173 LEU A O   1 
ATOM 1330 C CG  ? LEU A 1 173 ?   4.565  -4.476   1.240 1.000 98.200 ? 173 LEU A CG  1 
ATOM 1331 C CD1 ? LEU A 1 173 ?   4.836  -5.299  -0.015 1.000 98.200 ? 173 LEU A CD1 1 
ATOM 1332 C CD2 ? LEU A 1 173 ?   5.850  -3.835   1.753 1.000 98.200 ? 173 LEU A CD2 1 
ATOM 1333 N N   ? VAL A 1 174 ?   1.085  -5.759   2.137 1.000 98.410 ? 174 VAL A N   1 
ATOM 1334 C CA  ? VAL A 1 174 ?   0.434  -6.340   3.308 1.000 98.410 ? 174 VAL A CA  1 
ATOM 1335 C C   ? VAL A 1 174 ?   1.310  -7.447   3.889 1.000 98.410 ? 174 VAL A C   1 
ATOM 1336 C CB  ? VAL A 1 174 ?  -0.966  -6.893   2.962 1.000 98.410 ? 174 VAL A CB  1 
ATOM 1337 O O   ? VAL A 1 174 ?   1.622  -8.424   3.205 1.000 98.410 ? 174 VAL A O   1 
ATOM 1338 C CG1 ? VAL A 1 174 ?  -1.641  -7.469   4.206 1.000 98.410 ? 174 VAL A CG1 1 
ATOM 1339 C CG2 ? VAL A 1 174 ?  -1.832  -5.800   2.339 1.000 98.410 ? 174 VAL A CG2 1 
ATOM 1340 N N   ? CYS A 1 175 ?   1.657  -7.296   5.135 1.000 98.130 ? 175 CYS A N   1 
ATOM 1341 C CA  ? CYS A 1 175 ?   2.443  -8.267   5.889 1.000 98.130 ? 175 CYS A CA  1 
ATOM 1342 C C   ? CYS A 1 175 ?   1.720  -8.682   7.164 1.000 98.130 ? 175 CYS A C   1 
ATOM 1343 C CB  ? CYS A 1 175 ?   3.816  -7.691   6.235 1.000 98.130 ? 175 CYS A CB  1 
ATOM 1344 O O   ? CYS A 1 175 ?   1.359  -7.835   7.983 1.000 98.130 ? 175 CYS A O   1 
ATOM 1345 S SG  ? CYS A 1 175 ?   4.661  -6.929   4.832 1.000 98.130 ? 175 CYS A SG  1 
ATOM 1346 N N   ? ASN A 1 176 ?   1.469 -10.043   7.238 1.000 96.520 ? 176 ASN A N   1 
ATOM 1347 C CA  ? ASN A 1 176 ?   0.797 -10.581   8.415 1.000 96.520 ? 176 ASN A CA  1 
ATOM 1348 C C   ? ASN A 1 176 ?  -0.532  -9.876   8.673 1.000 96.520 ? 176 ASN A C   1 
ATOM 1349 C CB  ? ASN A 1 176 ?   1.701 -10.475   9.645 1.000 96.520 ? 176 ASN A CB  1 
ATOM 1350 O O   ? ASN A 1 176 ?  -0.832  -9.503   9.808 1.000 96.520 ? 176 ASN A O   1 
ATOM 1351 C CG  ? ASN A 1 176 ?   2.998 -11.242   9.484 1.000 96.520 ? 176 ASN A CG  1 
ATOM 1352 N ND2 ? ASN A 1 176 ?   4.090 -10.671   9.978 1.000 96.520 ? 176 ASN A ND2 1 
ATOM 1353 O OD1 ? ASN A 1 176 ?   3.018 -12.340   8.920 1.000 96.520 ? 176 ASN A OD1 1 
ATOM 1354 N N   ? GLY A 1 177 ?  -1.222  -9.529   7.557 1.000 97.000 ? 177 GLY A N   1 
ATOM 1355 C CA  ? GLY A 1 177 ?  -2.571  -8.995   7.646 1.000 97.000 ? 177 GLY A CA  1 
ATOM 1356 C C   ? GLY A 1 177 ?  -2.606  -7.507   7.938 1.000 97.000 ? 177 GLY A C   1 
ATOM 1357 O O   ? GLY A 1 177 ?  -3.656  -6.961   8.281 1.000 97.000 ? 177 GLY A O   1 
ATOM 1358 N N   ? VAL A 1 178 ?  -1.460  -6.816   7.848 1.000 98.340 ? 178 VAL A N   1 
ATOM 1359 C CA  ? VAL A 1 178 ?  -1.334  -5.397   8.166 1.000 98.340 ? 178 VAL A CA  1 
ATOM 1360 C C   ? VAL A 1 178 ?  -0.713  -4.656   6.984 1.000 98.340 ? 178 VAL A C   1 
ATOM 1361 C CB  ? VAL A 1 178 ?  -0.488  -5.173   9.439 1.000 98.340 ? 178 VAL A CB  1 
ATOM 1362 O O   ? VAL A 1 178 ?   0.193  -5.173   6.326 1.000 98.340 ? 178 VAL A O   1 
ATOM 1363 C CG1 ? VAL A 1 178 ?  -0.338  -3.681   9.732 1.000 98.340 ? 178 VAL A CG1 1 
ATOM 1364 C CG2 ? VAL A 1 178 ?  -1.116  -5.894  10.630 1.000 98.340 ? 178 VAL A CG2 1 
ATOM 1365 N N   ? ALA A 1 179 ?  -1.169  -3.434   6.748 1.000 98.220 ? 179 ALA A N   1 
ATOM 1366 C CA  ? ALA A 1 179 ?  -0.640  -2.599   5.673 1.000 98.220 ? 179 ALA A CA  1 
ATOM 1367 C C   ? ALA A 1 179 ?   0.618  -1.860   6.121 1.000 98.220 ? 179 ALA A C   1 
ATOM 1368 C CB  ? ALA A 1 179 ?  -1.698  -1.605   5.201 1.000 98.220 ? 179 ALA A CB  1 
ATOM 1369 O O   ? ALA A 1 179 ?   0.544  -0.928   6.926 1.000 98.220 ? 179 ALA A O   1 
ATOM 1370 N N   ? HIS A 1 180 ?   1.742  -2.255   5.532 1.000 98.170 ? 180 HIS A N   1 
ATOM 1371 C CA  ? HIS A 1 180 ?   3.015  -1.688   5.962 1.000 98.170 ? 180 HIS A CA  1 
ATOM 1372 C C   ? HIS A 1 180 ?   3.549  -0.691   4.939 1.000 98.170 ? 180 HIS A C   1 
ATOM 1373 C CB  ? HIS A 1 180 ?   4.042  -2.796   6.200 1.000 98.170 ? 180 HIS A CB  1 
ATOM 1374 O O   ? HIS A 1 180 ?   4.382   0.157   5.267 1.000 98.170 ? 180 HIS A O   1 
ATOM 1375 C CG  ? HIS A 1 180 ?   3.941  -3.429   7.551 1.000 98.170 ? 180 HIS A CG  1 
ATOM 1376 C CD2 ? HIS A 1 180 ?   3.223  -4.492   7.983 1.000 98.170 ? 180 HIS A CD2 1 
ATOM 1377 N ND1 ? HIS A 1 180 ?   4.634  -2.961   8.646 1.000 98.170 ? 180 HIS A ND1 1 
ATOM 1378 C CE1 ? HIS A 1 180 ?   4.347  -3.712   9.696 1.000 98.170 ? 180 HIS A CE1 1 
ATOM 1379 N NE2 ? HIS A 1 180 ?   3.493  -4.649   9.320 1.000 98.170 ? 180 HIS A NE2 1 
ATOM 1380 N N   ? GLY A 1 181 ?   3.003  -0.701   3.735 1.000 97.740 ? 181 GLY A N   1 
ATOM 1381 C CA  ? GLY A 1 181 ?   3.517   0.175   2.694 1.000 97.740 ? 181 GLY A CA  1 
ATOM 1382 C C   ? GLY A 1 181 ?   2.481   0.523   1.642 1.000 97.740 ? 181 GLY A C   1 
ATOM 1383 O O   ? GLY A 1 181 ?   1.463  -0.161   1.515 1.000 97.740 ? 181 GLY A O   1 
ATOM 1384 N N   ? ILE A 1 182 ?   2.840   1.591   0.877 1.000 98.180 ? 182 ILE A N   1 
ATOM 1385 C CA  ? ILE A 1 182 ?   2.070   2.027  -0.283 1.000 98.180 ? 182 ILE A CA  1 
ATOM 1386 C C   ? ILE A 1 182 ?   2.934   1.934  -1.539 1.000 98.180 ? 182 ILE A C   1 
ATOM 1387 C CB  ? ILE A 1 182 ?   1.542   3.468  -0.101 1.000 98.180 ? 182 ILE A CB  1 
ATOM 1388 O O   ? ILE A 1 182 ?   4.023   2.510  -1.596 1.000 98.180 ? 182 ILE A O   1 
ATOM 1389 C CG1 ? ILE A 1 182 ?   0.708   3.573   1.181 1.000 98.180 ? 182 ILE A CG1 1 
ATOM 1390 C CG2 ? ILE A 1 182 ?   0.726   3.901  -1.323 1.000 98.180 ? 182 ILE A CG2 1 
ATOM 1391 C CD1 ? ILE A 1 182 ?   0.424   5.003   1.619 1.000 98.180 ? 182 ILE A CD1 1 
ATOM 1392 N N   ? ALA A 1 183 ?   2.413   1.136  -2.491 1.000 97.390 ? 183 ALA A N   1 
ATOM 1393 C CA  ? ALA A 1 183 ?   3.173   1.052  -3.735 1.000 97.390 ? 183 ALA A CA  1 
ATOM 1394 C C   ? ALA A 1 183 ?   3.453   2.440  -4.303 1.000 97.390 ? 183 ALA A C   1 
ATOM 1395 C CB  ? ALA A 1 183 ?   2.426   0.202  -4.760 1.000 97.390 ? 183 ALA A CB  1 
ATOM 1396 O O   ? ALA A 1 183 ?   2.523   3.193  -4.605 1.000 97.390 ? 183 ALA A O   1 
ATOM 1397 N N   ? SER A 1 184 ?   4.765   2.741  -4.497 1.000 95.900 ? 184 SER A N   1 
ATOM 1398 C CA  ? SER A 1 184 ?   5.166   4.094  -4.868 1.000 95.900 ? 184 SER A CA  1 
ATOM 1399 C C   ? SER A 1 184 ?   5.841   4.115  -6.235 1.000 95.900 ? 184 SER A C   1 
ATOM 1400 C CB  ? SER A 1 184 ?   6.108   4.682  -3.816 1.000 95.900 ? 184 SER A CB  1 
ATOM 1401 O O   ? SER A 1 184 ?   5.250   4.568  -7.218 1.000 95.900 ? 184 SER A O   1 
ATOM 1402 O OG  ? SER A 1 184 ?   6.279   6.074  -4.017 1.000 95.900 ? 184 SER A OG  1 
ATOM 1403 N N   ? PHE A 1 185 ?   7.064   3.552  -6.376 1.000 94.390 ? 185 PHE A N   1 
ATOM 1404 C CA  ? PHE A 1 185 ?   7.745   3.634  -7.662 1.000 94.390 ? 185 PHE A CA  1 
ATOM 1405 C C   ? PHE A 1 185 ?   8.653   2.428  -7.871 1.000 94.390 ? 185 PHE A C   1 
ATOM 1406 C CB  ? PHE A 1 185 ?   8.559   4.927  -7.760 1.000 94.390 ? 185 PHE A CB  1 
ATOM 1407 O O   ? PHE A 1 185 ?   8.876   1.644  -6.946 1.000 94.390 ? 185 PHE A O   1 
ATOM 1408 C CG  ? PHE A 1 185 ?   9.663   5.028  -6.743 1.000 94.390 ? 185 PHE A CG  1 
ATOM 1409 C CD1 ? PHE A 1 185 ?   9.417   5.551  -5.479 1.000 94.390 ? 185 PHE A CD1 1 
ATOM 1410 C CD2 ? PHE A 1 185 ?  10.948   4.600  -7.050 1.000 94.390 ? 185 PHE A CD2 1 
ATOM 1411 C CE1 ? PHE A 1 185 ?  10.438   5.646  -4.535 1.000 94.390 ? 185 PHE A CE1 1 
ATOM 1412 C CE2 ? PHE A 1 185 ?  11.973   4.691  -6.112 1.000 94.390 ? 185 PHE A CE2 1 
ATOM 1413 C CZ  ? PHE A 1 185 ?  11.715   5.215  -4.856 1.000 94.390 ? 185 PHE A CZ  1 
ATOM 1414 N N   ? ILE A 1 186 ?   9.115   2.229  -9.117 1.000 92.510 ? 186 ILE A N   1 
ATOM 1415 C CA  ? ILE A 1 186 ?  10.101   1.229  -9.513 1.000 92.510 ? 186 ILE A CA  1 
ATOM 1416 C C   ? ILE A 1 186 ?  11.302   1.915 -10.158 1.000 92.510 ? 186 ILE A C   1 
ATOM 1417 C CB  ? ILE A 1 186 ?   9.493   0.190 -10.482 1.000 92.510 ? 186 ILE A CB  1 
ATOM 1418 O O   ? ILE A 1 186 ?  11.165   2.981 -10.764 1.000 92.510 ? 186 ILE A O   1 
ATOM 1419 C CG1 ? ILE A 1 186 ?   8.936   0.885 -11.730 1.000 92.510 ? 186 ILE A CG1 1 
ATOM 1420 C CG2 ? ILE A 1 186 ?   8.407  -0.632  -9.781 1.000 92.510 ? 186 ILE A CG2 1 
ATOM 1421 C CD1 ? ILE A 1 186 ?   8.379  -0.072 -12.775 1.000 92.510 ? 186 ILE A CD1 1 
ATOM 1422 N N   ? LEU A 1 187 ?  12.519   1.541 -10.007 1.000 86.730 ? 187 LEU A N   1 
ATOM 1423 C CA  ? LEU A 1 187 ?  13.742   2.169 -10.494 1.000 86.730 ? 187 LEU A CA  1 
ATOM 1424 C C   ? LEU A 1 187 ?  13.933   1.906 -11.984 1.000 86.730 ? 187 LEU A C   1 
ATOM 1425 C CB  ? LEU A 1 187 ?  14.956   1.655  -9.714 1.000 86.730 ? 187 LEU A CB  1 
ATOM 1426 O O   ? LEU A 1 187 ?  14.356   2.795 -12.726 1.000 86.730 ? 187 LEU A O   1 
ATOM 1427 C CG  ? LEU A 1 187 ?  15.115   2.179  -8.286 1.000 86.730 ? 187 LEU A CG  1 
ATOM 1428 C CD1 ? LEU A 1 187 ?  16.294   1.496  -7.599 1.000 86.730 ? 187 LEU A CD1 1 
ATOM 1429 C CD2 ? LEU A 1 187 ?  15.296   3.693  -8.289 1.000 86.730 ? 187 LEU A CD2 1 
ATOM 1430 N N   ? GLN A 1 188 ?  13.520   0.672 -12.504 1.000 86.600 ? 188 GLN A N   1 
ATOM 1431 C CA  ? GLN A 1 188 ?  13.673   0.272 -13.898 1.000 86.600 ? 188 GLN A CA  1 
ATOM 1432 C C   ? GLN A 1 188 ?  12.362  -0.266 -14.464 1.000 86.600 ? 188 GLN A C   1 
ATOM 1433 C CB  ? GLN A 1 188 ?  14.776  -0.778 -14.038 1.000 86.600 ? 188 GLN A CB  1 
ATOM 1434 O O   ? GLN A 1 188 ?  11.296   0.305 -14.225 1.000 86.600 ? 188 GLN A O   1 
ATOM 1435 C CG  ? GLN A 1 188 ?  16.161  -0.269 -13.664 1.000 86.600 ? 188 GLN A CG  1 
ATOM 1436 C CD  ? GLN A 1 188 ?  16.679   0.785 -14.625 1.000 86.600 ? 188 GLN A CD  1 
ATOM 1437 N NE2 ? GLN A 1 188 ?  17.566   1.647 -14.139 1.000 86.600 ? 188 GLN A NE2 1 
ATOM 1438 O OE1 ? GLN A 1 188 ?  16.286   0.823 -15.795 1.000 86.600 ? 188 GLN A OE1 1 
ATOM 1439 N N   ? SER A 1 189 ?  12.467  -1.370 -15.168 1.000 88.800 ? 189 SER A N   1 
ATOM 1440 C CA  ? SER A 1 189 ?  11.263  -2.017 -15.679 1.000 88.800 ? 189 SER A CA  1 
ATOM 1441 C C   ? SER A 1 189 ?  10.533  -2.776 -14.577 1.000 88.800 ? 189 SER A C   1 
ATOM 1442 C CB  ? SER A 1 189 ?  11.611  -2.970 -16.823 1.000 88.800 ? 189 SER A CB  1 
ATOM 1443 O O   ? SER A 1 189 ?  11.131  -3.129 -13.558 1.000 88.800 ? 189 SER A O   1 
ATOM 1444 O OG  ? SER A 1 189 ?  12.496  -3.985 -16.380 1.000 88.800 ? 189 SER A OG  1 
ATOM 1445 N N   ? CYS A 1 190 ?   9.248  -2.903 -14.826 1.000 90.910 ? 190 CYS A N   1 
ATOM 1446 C CA  ? CYS A 1 190 ?   8.458  -3.663 -13.864 1.000 90.910 ? 190 CYS A CA  1 
ATOM 1447 C C   ? CYS A 1 190 ?   9.048  -5.052 -13.650 1.000 90.910 ? 190 CYS A C   1 
ATOM 1448 C CB  ? CYS A 1 190 ?   7.009  -3.782 -14.336 1.000 90.910 ? 190 CYS A CB  1 
ATOM 1449 O O   ? CYS A 1 190 ?   9.477  -5.703 -14.604 1.000 90.910 ? 190 CYS A O   1 
ATOM 1450 S SG  ? CYS A 1 190 ?   6.176  -2.193 -14.536 1.000 90.910 ? 190 CYS A SG  1 
ATOM 1451 N N   ? GLY A 1 191 ?   9.035  -5.501 -12.369 1.000 85.020 ? 191 GLY A N   1 
ATOM 1452 C CA  ? GLY A 1 191 ?   9.410  -6.878 -12.087 1.000 85.020 ? 191 GLY A CA  1 
ATOM 1453 C C   ? GLY A 1 191 ?  10.798  -7.232 -12.585 1.000 85.020 ? 191 GLY A C   1 
ATOM 1454 O O   ? GLY A 1 191 ?  11.024  -8.341 -13.074 1.000 85.020 ? 191 GLY A O   1 
ATOM 1455 N N   ? ASN A 1 192 ?  11.719  -6.244 -12.415 1.000 86.460 ? 192 ASN A N   1 
ATOM 1456 C CA  ? ASN A 1 192 ?  13.082  -6.332 -12.930 1.000 86.460 ? 192 ASN A CA  1 
ATOM 1457 C C   ? ASN A 1 192 ?  13.854  -7.476 -12.278 1.000 86.460 ? 192 ASN A C   1 
ATOM 1458 C CB  ? ASN A 1 192 ?  13.820  -5.008 -12.725 1.000 86.460 ? 192 ASN A CB  1 
ATOM 1459 O O   ? ASN A 1 192 ?  14.754  -8.052 -12.892 1.000 86.460 ? 192 ASN A O   1 
ATOM 1460 C CG  ? ASN A 1 192 ?  15.255  -5.058 -13.211 1.000 86.460 ? 192 ASN A CG  1 
ATOM 1461 N ND2 ? ASN A 1 192 ?  15.495  -4.533 -14.407 1.000 86.460 ? 192 ASN A ND2 1 
ATOM 1462 O OD1 ? ASN A 1 192 ?  16.141  -5.565 -12.517 1.000 86.460 ? 192 ASN A OD1 1 
ATOM 1463 N N   ? GLY A 1 193 ?  13.511  -7.962 -11.224 1.000 84.880 ? 193 GLY A N   1 
ATOM 1464 C CA  ? GLY A 1 193 ?  14.133  -9.104 -10.573 1.000 84.880 ? 193 GLY A CA  1 
ATOM 1465 C C   ? GLY A 1 193 ?  15.504  -8.793 -10.003 1.000 84.880 ? 193 GLY A C   1 
ATOM 1466 O O   ? GLY A 1 193 ?  16.038  -9.562  -9.201 1.000 84.880 ? 193 GLY A O   1 
ATOM 1467 N N   ? GLN A 1 194 ?  16.173  -7.683 -10.417 1.000 87.020 ? 194 GLN A N   1 
ATOM 1468 C CA  ? GLN A 1 194 ?  17.487  -7.246  -9.955 1.000 87.020 ? 194 GLN A CA  1 
ATOM 1469 C C   ? GLN A 1 194 ?  17.365  -6.105  -8.950 1.000 87.020 ? 194 GLN A C   1 
ATOM 1470 C CB  ? GLN A 1 194 ?  18.355  -6.814 -11.138 1.000 87.020 ? 194 GLN A CB  1 
ATOM 1471 O O   ? GLN A 1 194 ?  18.213  -5.954  -8.068 1.000 87.020 ? 194 GLN A O   1 
ATOM 1472 C CG  ? GLN A 1 194 ?  18.779  -7.963 -12.042 1.000 87.020 ? 194 GLN A CG  1 
ATOM 1473 C CD  ? GLN A 1 194 ?  19.756  -7.532 -13.120 1.000 87.020 ? 194 GLN A CD  1 
ATOM 1474 N NE2 ? GLN A 1 194 ?  20.443  -8.499 -13.718 1.000 87.020 ? 194 GLN A NE2 1 
ATOM 1475 O OE1 ? GLN A 1 194 ?  19.891  -6.340 -13.413 1.000 87.020 ? 194 GLN A OE1 1 
ATOM 1476 N N   ? PHE A 1 195 ?  16.254  -5.352  -9.035 1.000 89.870 ? 195 PHE A N   1 
ATOM 1477 C CA  ? PHE A 1 195 ?  15.992  -4.219  -8.154 1.000 89.870 ? 195 PHE A CA  1 
ATOM 1478 C C   ? PHE A 1 195 ?  14.651  -4.381  -7.449 1.000 89.870 ? 195 PHE A C   1 
ATOM 1479 C CB  ? PHE A 1 195 ?  16.015  -2.907  -8.944 1.000 89.870 ? 195 PHE A CB  1 
ATOM 1480 O O   ? PHE A 1 195 ?  13.689  -4.878  -8.039 1.000 89.870 ? 195 PHE A O   1 
ATOM 1481 C CG  ? PHE A 1 195 ?  17.356  -2.583  -9.545 1.000 89.870 ? 195 PHE A CG  1 
ATOM 1482 C CD1 ? PHE A 1 195 ?  18.347  -1.976  -8.783 1.000 89.870 ? 195 PHE A CD1 1 
ATOM 1483 C CD2 ? PHE A 1 195 ?  17.626  -2.886 -10.873 1.000 89.870 ? 195 PHE A CD2 1 
ATOM 1484 C CE1 ? PHE A 1 195 ?  19.589  -1.676  -9.337 1.000 89.870 ? 195 PHE A CE1 1 
ATOM 1485 C CE2 ? PHE A 1 195 ?  18.865  -2.589 -11.434 1.000 89.870 ? 195 PHE A CE2 1 
ATOM 1486 C CZ  ? PHE A 1 195 ?  19.845  -1.983 -10.664 1.000 89.870 ? 195 PHE A CZ  1 
ATOM 1487 N N   ? PRO A 1 196 ?  14.623  -3.999  -6.133 1.000 93.400 ? 196 PRO A N   1 
ATOM 1488 C CA  ? PRO A 1 196 ?  13.338  -4.087  -5.434 1.000 93.400 ? 196 PRO A CA  1 
ATOM 1489 C C   ? PRO A 1 196 ?  12.326  -3.056  -5.928 1.000 93.400 ? 196 PRO A C   1 
ATOM 1490 C CB  ? PRO A 1 196 ?  13.713  -3.828  -3.973 1.000 93.400 ? 196 PRO A CB  1 
ATOM 1491 O O   ? PRO A 1 196 ?  12.695  -2.108  -6.626 1.000 93.400 ? 196 PRO A O   1 
ATOM 1492 C CG  ? PRO A 1 196 ?  14.859  -2.870  -4.037 1.000 93.400 ? 196 PRO A CG  1 
ATOM 1493 C CD  ? PRO A 1 196 ?  15.730  -3.244  -5.202 1.000 93.400 ? 196 PRO A CD  1 
ATOM 1494 N N   ? ASP A 1 197 ?  11.090  -3.257  -5.650 1.000 94.370 ? 197 ASP A N   1 
ATOM 1495 C CA  ? ASP A 1 197 ?  10.044  -2.244  -5.751 1.000 94.370 ? 197 ASP A CA  1 
ATOM 1496 C C   ? ASP A 1 197 ?   9.980  -1.391  -4.486 1.000 94.370 ? 197 ASP A C   1 
ATOM 1497 C CB  ? ASP A 1 197 ?   8.686  -2.899  -6.013 1.000 94.370 ? 197 ASP A CB  1 
ATOM 1498 O O   ? ASP A 1 197 ?  10.337  -1.855  -3.400 1.000 94.370 ? 197 ASP A O   1 
ATOM 1499 C CG  ? ASP A 1 197 ?   8.665  -3.733  -7.281 1.000 94.370 ? 197 ASP A CG  1 
ATOM 1500 O OD1 ? ASP A 1 197 ?   9.344  -3.366  -8.264 1.000 94.370 ? 197 ASP A OD1 1 
ATOM 1501 O OD2 ? ASP A 1 197 ?   7.961  -4.766  -7.299 1.000 94.370 ? 197 ASP A OD2 1 
ATOM 1502 N N   ? TYR A 1 198 ?   9.526  -0.180  -4.636 1.000 95.680 ? 198 TYR A N   1 
ATOM 1503 C CA  ? TYR A 1 198 ?   9.581   0.761  -3.523 1.000 95.680 ? 198 TYR A CA  1 
ATOM 1504 C C   ? TYR A 1 198 ?   8.180   1.118  -3.041 1.000 95.680 ? 198 TYR A C   1 
ATOM 1505 C CB  ? TYR A 1 198 ?  10.333   2.032  -3.929 1.000 95.680 ? 198 TYR A CB  1 
ATOM 1506 O O   ? TYR A 1 198 ?   7.287   1.382  -3.849 1.000 95.680 ? 198 TYR A O   1 
ATOM 1507 C CG  ? TYR A 1 198 ?  11.804   1.811  -4.187 1.000 95.680 ? 198 TYR A CG  1 
ATOM 1508 C CD1 ? TYR A 1 198 ?  12.750   2.070  -3.198 1.000 95.680 ? 198 TYR A CD1 1 
ATOM 1509 C CD2 ? TYR A 1 198 ?  12.249   1.345  -5.419 1.000 95.680 ? 198 TYR A CD2 1 
ATOM 1510 C CE1 ? TYR A 1 198 ?  14.107   1.870  -3.432 1.000 95.680 ? 198 TYR A CE1 1 
ATOM 1511 C CE2 ? TYR A 1 198 ?  13.604   1.141  -5.663 1.000 95.680 ? 198 TYR A CE2 1 
ATOM 1512 O OH  ? TYR A 1 198 ?  15.865   1.206  -4.902 1.000 95.680 ? 198 TYR A OH  1 
ATOM 1513 C CZ  ? TYR A 1 198 ?  14.523   1.406  -4.665 1.000 95.680 ? 198 TYR A CZ  1 
ATOM 1514 N N   ? TYR A 1 199 ?   8.061   1.125  -1.756 1.000 97.000 ? 199 TYR A N   1 
ATOM 1515 C CA  ? TYR A 1 199 ?   6.812   1.419  -1.062 1.000 97.000 ? 199 TYR A CA  1 
ATOM 1516 C C   ? TYR A 1 199 ?   7.013   2.510  -0.018 1.000 97.000 ? 199 TYR A C   1 
ATOM 1517 C CB  ? TYR A 1 199 ?   6.257   0.156  -0.397 1.000 97.000 ? 199 TYR A CB  1 
ATOM 1518 O O   ? TYR A 1 199 ?   8.003   2.501   0.717 1.000 97.000 ? 199 TYR A O   1 
ATOM 1519 C CG  ? TYR A 1 199 ?   6.102  -1.011  -1.342 1.000 97.000 ? 199 TYR A CG  1 
ATOM 1520 C CD1 ? TYR A 1 199 ?   4.862  -1.324  -1.895 1.000 97.000 ? 199 TYR A CD1 1 
ATOM 1521 C CD2 ? TYR A 1 199 ?   7.193  -1.802  -1.684 1.000 97.000 ? 199 TYR A CD2 1 
ATOM 1522 C CE1 ? TYR A 1 199 ?   4.714  -2.399  -2.766 1.000 97.000 ? 199 TYR A CE1 1 
ATOM 1523 C CE2 ? TYR A 1 199 ?   7.057  -2.879  -2.553 1.000 97.000 ? 199 TYR A CE2 1 
ATOM 1524 O OH  ? TYR A 1 199 ?   5.674  -4.234  -3.949 1.000 97.000 ? 199 TYR A OH  1 
ATOM 1525 C CZ  ? TYR A 1 199 ?   5.815  -3.169  -3.088 1.000 97.000 ? 199 TYR A CZ  1 
ATOM 1526 N N   ? THR A 1 200 ?   6.059   3.527  -0.038 1.000 97.060 ? 200 THR A N   1 
ATOM 1527 C CA  ? THR A 1 200 ?   6.083   4.504   1.045 1.000 97.060 ? 200 THR A CA  1 
ATOM 1528 C C   ? THR A 1 200 ?   5.725   3.847   2.375 1.000 97.060 ? 200 THR A C   1 
ATOM 1529 C CB  ? THR A 1 200 ?   5.115   5.669   0.768 1.000 97.060 ? 200 THR A CB  1 
ATOM 1530 O O   ? THR A 1 200 ?   4.721   3.139   2.473 1.000 97.060 ? 200 THR A O   1 
ATOM 1531 C CG2 ? THR A 1 200 ?   5.141   6.688   1.902 1.000 97.060 ? 200 THR A CG2 1 
ATOM 1532 O OG1 ? THR A 1 200 ?   5.495   6.319  -0.452 1.000 97.060 ? 200 THR A OG1 1 
ATOM 1533 N N   ? LYS A 1 201 ?   6.575   4.016   3.388 1.000 96.660 ? 201 LYS A N   1 
ATOM 1534 C CA  ? LYS A 1 201 ?   6.419   3.428   4.716 1.000 96.660 ? 201 LYS A CA  1 
ATOM 1535 C C   ? LYS A 1 201 ?   5.309   4.124   5.498 1.000 96.660 ? 201 LYS A C   1 
ATOM 1536 C CB  ? LYS A 1 201 ?   7.734   3.501   5.493 1.000 96.660 ? 201 LYS A CB  1 
ATOM 1537 O O   ? LYS A 1 201 ?   5.431   5.301   5.845 1.000 96.660 ? 201 LYS A O   1 
ATOM 1538 C CG  ? LYS A 1 201 ?   7.727   2.717   6.797 1.000 96.660 ? 201 LYS A CG  1 
ATOM 1539 C CD  ? LYS A 1 201 ?   9.035   2.885   7.558 1.000 96.660 ? 201 LYS A CD  1 
ATOM 1540 C CE  ? LYS A 1 201 ?  10.183   2.163   6.864 1.000 96.660 ? 201 LYS A CE  1 
ATOM 1541 N NZ  ? LYS A 1 201 ?  11.478   2.366   7.580 1.000 96.660 ? 201 LYS A NZ  1 
ATOM 1542 N N   ? ILE A 1 202 ?   4.189   3.347   5.853 1.000 97.410 ? 202 ILE A N   1 
ATOM 1543 C CA  ? ILE A 1 202 ?   2.995   3.867   6.510 1.000 97.410 ? 202 ILE A CA  1 
ATOM 1544 C C   ? ILE A 1 202 ?   3.338   4.305   7.932 1.000 97.410 ? 202 ILE A C   1 
ATOM 1545 C CB  ? ILE A 1 202 ?   1.861   2.818   6.532 1.000 97.410 ? 202 ILE A CB  1 
ATOM 1546 O O   ? ILE A 1 202 ?   2.885   5.357   8.391 1.000 97.410 ? 202 ILE A O   1 
ATOM 1547 C CG1 ? ILE A 1 202 ?   1.320   2.587   5.117 1.000 97.410 ? 202 ILE A CG1 1 
ATOM 1548 C CG2 ? ILE A 1 202 ?   0.741   3.253   7.482 1.000 97.410 ? 202 ILE A CG2 1 
ATOM 1549 C CD1 ? ILE A 1 202 ?   0.360   1.410   5.005 1.000 97.410 ? 202 ILE A CD1 1 
ATOM 1550 N N   ? LEU A 1 203 ?   4.184   3.565   8.616 1.000 96.260 ? 203 LEU A N   1 
ATOM 1551 C CA  ? LEU A 1 203 ?   4.517   3.794  10.018 1.000 96.260 ? 203 LEU A CA  1 
ATOM 1552 C C   ? LEU A 1 203 ?   5.106   5.187  10.216 1.000 96.260 ? 203 LEU A C   1 
ATOM 1553 C CB  ? LEU A 1 203 ?   5.504   2.735  10.514 1.000 96.260 ? 203 LEU A CB  1 
ATOM 1554 O O   ? LEU A 1 203 ?   4.795   5.863  11.199 1.000 96.260 ? 203 LEU A O   1 
ATOM 1555 C CG  ? LEU A 1 203 ?   5.857   2.781  12.002 1.000 96.260 ? 203 LEU A CG  1 
ATOM 1556 C CD1 ? LEU A 1 203 ?   4.604   2.585  12.850 1.000 96.260 ? 203 LEU A CD1 1 
ATOM 1557 C CD2 ? LEU A 1 203 ?   6.906   1.726  12.336 1.000 96.260 ? 203 LEU A CD2 1 
ATOM 1558 N N   ? VAL A 1 204 ?   5.901   5.664   9.262 1.000 95.720 ? 204 VAL A N   1 
ATOM 1559 C CA  ? VAL A 1 204 ?   6.572   6.957   9.347 1.000 95.720 ? 204 VAL A CA  1 
ATOM 1560 C C   ? VAL A 1 204 ?   5.536   8.078   9.346 1.000 95.720 ? 204 VAL A C   1 
ATOM 1561 C CB  ? VAL A 1 204 ?   7.573   7.155   8.187 1.000 95.720 ? 204 VAL A CB  1 
ATOM 1562 O O   ? VAL A 1 204 ?   5.742   9.124   9.966 1.000 95.720 ? 204 VAL A O   1 
ATOM 1563 C CG1 ? VAL A 1 204 ?   8.061   8.601   8.135 1.000 95.720 ? 204 VAL A CG1 1 
ATOM 1564 C CG2 ? VAL A 1 204 ?   8.753   6.195   8.331 1.000 95.720 ? 204 VAL A CG2 1 
ATOM 1565 N N   ? TYR A 1 205 ?   4.342   7.843   8.780 1.000 96.570 ? 205 TYR A N   1 
ATOM 1566 C CA  ? TYR A 1 205 ?   3.350   8.893   8.578 1.000 96.570 ? 205 TYR A CA  1 
ATOM 1567 C C   ? TYR A 1 205 ?   2.104   8.636   9.418 1.000 96.570 ? 205 TYR A C   1 
ATOM 1568 C CB  ? TYR A 1 205 ?   2.969   8.996   7.098 1.000 96.570 ? 205 TYR A CB  1 
ATOM 1569 O O   ? TYR A 1 205 ?   1.048   9.221   9.169 1.000 96.570 ? 205 TYR A O   1 
ATOM 1570 C CG  ? TYR A 1 205 ?   4.141   9.273   6.188 1.000 96.570 ? 205 TYR A CG  1 
ATOM 1571 C CD1 ? TYR A 1 205 ?   4.717  10.541   6.128 1.000 96.570 ? 205 TYR A CD1 1 
ATOM 1572 C CD2 ? TYR A 1 205 ?   4.674   8.270   5.386 1.000 96.570 ? 205 TYR A CD2 1 
ATOM 1573 C CE1 ? TYR A 1 205 ?   5.796  10.802   5.290 1.000 96.570 ? 205 TYR A CE1 1 
ATOM 1574 C CE2 ? TYR A 1 205 ?   5.753   8.520   4.544 1.000 96.570 ? 205 TYR A CE2 1 
ATOM 1575 O OH  ? TYR A 1 205 ?   7.374  10.039   3.671 1.000 96.570 ? 205 TYR A OH  1 
ATOM 1576 C CZ  ? TYR A 1 205 ?   6.306   9.786   4.503 1.000 96.570 ? 205 TYR A CZ  1 
ATOM 1577 N N   ? ARG A 1 206 ?   2.212   7.830  10.368 1.000 95.030 ? 206 ARG A N   1 
ATOM 1578 C CA  ? ARG A 1 206 ?   1.063   7.405  11.161 1.000 95.030 ? 206 ARG A CA  1 
ATOM 1579 C C   ? ARG A 1 206 ?   0.424   8.591  11.878 1.000 95.030 ? 206 ARG A C   1 
ATOM 1580 C CB  ? ARG A 1 206 ?   1.475   6.339  12.178 1.000 95.030 ? 206 ARG A CB  1 
ATOM 1581 O O   ? ARG A 1 206 ?  -0.802   8.715  11.911 1.000 95.030 ? 206 ARG A O   1 
ATOM 1582 C CG  ? ARG A 1 206 ?   0.303   5.670  12.879 1.000 95.030 ? 206 ARG A CG  1 
ATOM 1583 C CD  ? ARG A 1 206 ?   0.766   4.586  13.842 1.000 95.030 ? 206 ARG A CD  1 
ATOM 1584 N NE  ? ARG A 1 206 ?  -0.341   4.061  14.635 1.000 95.030 ? 206 ARG A NE  1 
ATOM 1585 N NH1 ? ARG A 1 206 ?   0.946   3.574  16.491 1.000 95.030 ? 206 ARG A NH1 1 
ATOM 1586 N NH2 ? ARG A 1 206 ?  -1.304   3.138  16.505 1.000 95.030 ? 206 ARG A NH2 1 
ATOM 1587 C CZ  ? ARG A 1 206 ?  -0.231   3.592  15.875 1.000 95.030 ? 206 ARG A CZ  1 
ATOM 1588 N N   ? ASP A 1 207 ?   1.294   9.432  12.479 1.000 95.060 ? 207 ASP A N   1 
ATOM 1589 C CA  ? ASP A 1 207 ?   0.770  10.593  13.192 1.000 95.060 ? 207 ASP A CA  1 
ATOM 1590 C C   ? ASP A 1 207 ?   0.004  11.517  12.249 1.000 95.060 ? 207 ASP A C   1 
ATOM 1591 C CB  ? ASP A 1 207 ?   1.905  11.361  13.874 1.000 95.060 ? 207 ASP A CB  1 
ATOM 1592 O O   ? ASP A 1 207 ?  -1.075  12.005  12.591 1.000 95.060 ? 207 ASP A O   1 
ATOM 1593 C CG  ? ASP A 1 207 ?   2.478  10.630  15.075 1.000 95.060 ? 207 ASP A CG  1 
ATOM 1594 O OD1 ? ASP A 1 207 ?   1.832   9.687  15.581 1.000 95.060 ? 207 ASP A OD1 1 
ATOM 1595 O OD2 ? ASP A 1 207 ?   3.586  11.001  15.521 1.000 95.060 ? 207 ASP A OD2 1 
ATOM 1596 N N   ? TRP A 1 208 ?   0.598  11.763  11.137 1.000 96.510 ? 208 TRP A N   1 
ATOM 1597 C CA  ? TRP A 1 208 ?  -0.059  12.585  10.127 1.000 96.510 ? 208 TRP A CA  1 
ATOM 1598 C C   ? TRP A 1 208 ?  -1.371  11.950   9.677 1.000 96.510 ? 208 TRP A C   1 
ATOM 1599 C CB  ? TRP A 1 208 ?   0.862  12.794   8.921 1.000 96.510 ? 208 TRP A CB  1 
ATOM 1600 O O   ? TRP A 1 208 ?  -2.395  12.630   9.578 1.000 96.510 ? 208 TRP A O   1 
ATOM 1601 C CG  ? TRP A 1 208 ?   0.184  13.416   7.738 1.000 96.510 ? 208 TRP A CG  1 
ATOM 1602 C CD1 ? TRP A 1 208 ?  -0.112  14.739   7.559 1.000 96.510 ? 208 TRP A CD1 1 
ATOM 1603 C CD2 ? TRP A 1 208 ?  -0.288  12.739   6.569 1.000 96.510 ? 208 TRP A CD2 1 
ATOM 1604 C CE2 ? TRP A 1 208 ?  -0.859  13.714   5.722 1.000 96.510 ? 208 TRP A CE2 1 
ATOM 1605 C CE3 ? TRP A 1 208 ?  -0.282  11.400   6.155 1.000 96.510 ? 208 TRP A CE3 1 
ATOM 1606 N NE1 ? TRP A 1 208 ?  -0.739  14.925   6.349 1.000 96.510 ? 208 TRP A NE1 1 
ATOM 1607 C CH2 ? TRP A 1 208 ?  -1.400  12.075   4.102 1.000 96.510 ? 208 TRP A CH2 1 
ATOM 1608 C CZ2 ? TRP A 1 208 ?  -1.419  13.392   4.483 1.000 96.510 ? 208 TRP A CZ2 1 
ATOM 1609 C CZ3 ? TRP A 1 208 ?  -0.840  11.082   4.922 1.000 96.510 ? 208 TRP A CZ3 1 
ATOM 1610 N N   ? ILE A 1 209 ?  -1.358  10.646   9.415 1.000 96.990 ? 209 ILE A N   1 
ATOM 1611 C CA  ? ILE A 1 209 ?  -2.535   9.902   8.979 1.000 96.990 ? 209 ILE A CA  1 
ATOM 1612 C C   ? ILE A 1 209 ?  -3.646  10.040  10.017 1.000 96.990 ? 209 ILE A C   1 
ATOM 1613 C CB  ? ILE A 1 209 ?  -2.205   8.411   8.742 1.000 96.990 ? 209 ILE A CB  1 
ATOM 1614 O O   ? ILE A 1 209 ?  -4.789  10.355   9.674 1.000 96.990 ? 209 ILE A O   1 
ATOM 1615 C CG1 ? ILE A 1 209 ?  -1.256   8.258   7.547 1.000 96.990 ? 209 ILE A CG1 1 
ATOM 1616 C CG2 ? ILE A 1 209 ?  -3.487   7.601   8.531 1.000 96.990 ? 209 ILE A CG2 1 
ATOM 1617 C CD1 ? ILE A 1 209 ?  -0.543   6.914   7.492 1.000 96.990 ? 209 ILE A CD1 1 
ATOM 1618 N N   ? LYS A 1 210 ?  -3.347   9.859  11.270 1.000 95.700 ? 210 LYS A N   1 
ATOM 1619 C CA  ? LYS A 1 210 ?  -4.316   9.941  12.358 1.000 95.700 ? 210 LYS A CA  1 
ATOM 1620 C C   ? LYS A 1 210 ?  -4.883  11.352  12.485 1.000 95.700 ? 210 LYS A C   1 
ATOM 1621 C CB  ? LYS A 1 210 ?  -3.678   9.512  13.680 1.000 95.700 ? 210 LYS A CB  1 
ATOM 1622 O O   ? LYS A 1 210 ?  -6.082  11.527  12.710 1.000 95.700 ? 210 LYS A O   1 
ATOM 1623 C CG  ? LYS A 1 210 ?  -3.477   8.010  13.812 1.000 95.700 ? 210 LYS A CG  1 
ATOM 1624 C CD  ? LYS A 1 210 ?  -2.918   7.638  15.179 1.000 95.700 ? 210 LYS A CD  1 
ATOM 1625 C CE  ? LYS A 1 210 ?  -2.810   6.129  15.350 1.000 95.700 ? 210 LYS A CE  1 
ATOM 1626 N NZ  ? LYS A 1 210 ?  -2.216   5.761  16.670 1.000 95.700 ? 210 LYS A NZ  1 
ATOM 1627 N N   ? SER A 1 211 ?  -3.993  12.320  12.366 1.000 95.630 ? 211 SER A N   1 
ATOM 1628 C CA  ? SER A 1 211 ?  -4.410  13.714  12.468 1.000 95.630 ? 211 SER A CA  1 
ATOM 1629 C C   ? SER A 1 211 ?  -5.409  14.074  11.373 1.000 95.630 ? 211 SER A C   1 
ATOM 1630 C CB  ? SER A 1 211 ?  -3.198  14.644  12.391 1.000 95.630 ? 211 SER A CB  1 
ATOM 1631 O O   ? SER A 1 211 ?  -6.371  14.805  11.619 1.000 95.630 ? 211 SER A O   1 
ATOM 1632 O OG  ? SER A 1 211 ?  -2.773  14.805  11.048 1.000 95.630 ? 211 SER A OG  1 
ATOM 1633 N N   ? VAL A 1 212 ?  -5.191  13.654  10.196 1.000 95.640 ? 212 VAL A N   1 
ATOM 1634 C CA  ? VAL A 1 212 ?  -6.078  13.923   9.069 1.000 95.640 ? 212 VAL A CA  1 
ATOM 1635 C C   ? VAL A 1 212 ?  -7.417  13.220   9.286 1.000 95.640 ? 212 VAL A C   1 
ATOM 1636 C CB  ? VAL A 1 212 ?  -5.450  13.471   7.731 1.000 95.640 ? 212 VAL A CB  1 
ATOM 1637 O O   ? VAL A 1 212 ?  -8.478  13.820   9.098 1.000 95.640 ? 212 VAL A O   1 
ATOM 1638 C CG1 ? VAL A 1 212 ?  -6.474  13.549   6.600 1.000 95.640 ? 212 VAL A CG1 1 
ATOM 1639 C CG2 ? VAL A 1 212 ?  -4.223  14.321   7.405 1.000 95.640 ? 212 VAL A CG2 1 
ATOM 1640 N N   ? MET A 1 213 ?  -7.404  11.936   9.708 1.000 94.230 ? 213 MET A N   1 
ATOM 1641 C CA  ? MET A 1 213 ?  -8.618  11.137   9.841 1.000 94.230 ? 213 MET A CA  1 
ATOM 1642 C C   ? MET A 1 213 ?  -9.446  11.599  11.035 1.000 94.230 ? 213 MET A C   1 
ATOM 1643 C CB  ? MET A 1 213 ?  -8.273   9.653   9.986 1.000 94.230 ? 213 MET A CB  1 
ATOM 1644 O O   ? MET A 1 213 ? -10.671  11.462  11.037 1.000 94.230 ? 213 MET A O   1 
ATOM 1645 C CG  ? MET A 1 213 ?  -7.767   9.013   8.704 1.000 94.230 ? 213 MET A CG  1 
ATOM 1646 S SD  ? MET A 1 213 ?  -7.691   7.183   8.815 1.000 94.230 ? 213 MET A SD  1 
ATOM 1647 C CE  ? MET A 1 213 ?  -6.349   6.991  10.022 1.000 94.230 ? 213 MET A CE  1 
ATOM 1648 N N   ? ASP A 1 214 ?  -8.883  12.169  12.092 1.000 89.310 ? 214 ASP A N   1 
ATOM 1649 C CA  ? ASP A 1 214 ?  -9.541  12.649  13.303 1.000 89.310 ? 214 ASP A CA  1 
ATOM 1650 C C   ? ASP A 1 214 ? -10.170  14.022  13.078 1.000 89.310 ? 214 ASP A C   1 
ATOM 1651 C CB  ? ASP A 1 214 ?  -8.549  12.710  14.466 1.000 89.310 ? 214 ASP A CB  1 
ATOM 1652 O O   ? ASP A 1 214 ? -11.032  14.450  13.850 1.000 89.310 ? 214 ASP A O   1 
ATOM 1653 C CG  ? ASP A 1 214 ?  -8.206  11.340  15.024 1.000 89.310 ? 214 ASP A CG  1 
ATOM 1654 O OD1 ? ASP A 1 214 ?  -8.901  10.355  14.694 1.000 89.310 ? 214 ASP A OD1 1 
ATOM 1655 O OD2 ? ASP A 1 214 ?  -7.233  11.245  15.804 1.000 89.310 ? 214 ASP A OD2 1 
ATOM 1656 N N   ? MET A 1 215 ?  -9.761  14.840  12.111 1.000 69.560 ? 215 MET A N   1 
ATOM 1657 C CA  ? MET A 1 215 ? -10.288  16.139  11.703 1.000 69.560 ? 215 MET A CA  1 
ATOM 1658 C C   ? MET A 1 215 ? -11.679  15.996  11.095 1.000 69.560 ? 215 MET A C   1 
ATOM 1659 C CB  ? MET A 1 215 ?  -9.347  16.811  10.702 1.000 69.560 ? 215 MET A CB  1 
ATOM 1660 O O   ? MET A 1 215 ? -12.368  16.992  10.869 1.000 69.560 ? 215 MET A O   1 
ATOM 1661 C CG  ? MET A 1 215 ?  -8.080  17.369  11.330 1.000 69.560 ? 215 MET A CG  1 
ATOM 1662 S SD  ? MET A 1 215 ?  -7.061  18.319  10.135 1.000 69.560 ? 215 MET A SD  1 
ATOM 1663 C CE  ? MET A 1 215 ?  -6.522  16.978   9.038 1.000 69.560 ? 215 MET A CE  1 
ATOM 1664 N N   ? SER A 1 216 ? -12.434  14.811  11.351 1.000 54.210 ? 216 SER A N   1 
ATOM 1665 C CA  ? SER A 1 216 ? -13.799  14.458  10.974 1.000 54.210 ? 216 SER A CA  1 
ATOM 1666 C C   ? SER A 1 216 ? -14.716  14.414  12.192 1.000 54.210 ? 216 SER A C   1 
ATOM 1667 C CB  ? SER A 1 216 ? -13.825  13.108  10.257 1.000 54.210 ? 216 SER A CB  1 
ATOM 1668 O O   ? SER A 1 216 ? -14.260  14.163  13.310 1.000 54.210 ? 216 SER A O   1 
ATOM 1669 O OG  ? SER A 1 216 ? -13.352  12.077  11.108 1.000 54.210 ? 216 SER A OG  1 
# 
loop_
_struct_sheet_range.sheet_id 
_struct_sheet_range.id 
_struct_sheet_range.beg_label_comp_id 
_struct_sheet_range.beg_label_asym_id 
_struct_sheet_range.beg_label_seq_id 
_struct_sheet_range.pdbx_beg_PDB_ins_code 
_struct_sheet_range.end_label_comp_id 
_struct_sheet_range.end_label_asym_id 
_struct_sheet_range.end_label_seq_id 
_struct_sheet_range.pdbx_end_PDB_ins_code 
_struct_sheet_range.beg_auth_comp_id 
_struct_sheet_range.beg_auth_asym_id 
_struct_sheet_range.beg_auth_seq_id 
_struct_sheet_range.end_auth_comp_id 
_struct_sheet_range.end_auth_asym_id 
_struct_sheet_range.end_auth_seq_id 
A A ILE A   3 ? ILE A   3 ? ILE A 3   ILE A 3   
A B GLY A 163 ? GLY A 163 ? GLY A 163 GLY A 163 
B C HIS A   6 ? LYS A   7 ? HIS A 6   LYS A 7   
B D ALA A 117 ? GLY A 122 ? ALA A 117 GLY A 122 
B E GLN A 137 ? ILE A 143 ? GLN A 137 ILE A 143 
B F LEU A 152 ? GLY A 156 ? LEU A 152 GLY A 156 
B G PRO A 172 ? CYS A 175 ? PRO A 172 CYS A 175 
B H VAL A 178 ? ILE A 186 ? VAL A 178 ILE A 186 
B I ASP A 197 ? LYS A 201 ? ASP A 197 LYS A 201 
C J MET A  16 ? LEU A  21 ? MET A 16  LEU A 21  
C K HIS A  24 ? GLN A  33 ? HIS A 24  GLN A 33  
C L TRP A  36 ? THR A  39 ? TRP A 36  THR A 39  
C M THR A  49 ? LEU A  52 ? THR A 49  LEU A 52  
C N GLN A  65 ? MET A  74 ? GLN A 65  MET A 74  
C O MET A  88 ? LEU A  92 ? MET A 88  LEU A 92  
D P VAL A  56 ? VAL A  56 ? VAL A 56  VAL A 56  
D Q SER A 135 ? SER A 135 ? SER A 135 SER A 135 
E R ASN A  79 ? ASN A  79 ? ASN A 79  ASN A 79  
E S GLU A  84 ? GLU A  84 ? GLU A 84  GLU A 84  
# 
loop_
_struct_conf.id 
_struct_conf.conf_type_id 
_struct_conf.beg_label_comp_id 
_struct_conf.beg_label_asym_id 
_struct_conf.beg_label_seq_id 
_struct_conf.pdbx_beg_PDB_ins_code 
_struct_conf.end_label_comp_id 
_struct_conf.end_label_asym_id 
_struct_conf.end_label_seq_id 
_struct_conf.pdbx_end_PDB_ins_code 
_struct_conf.beg_auth_comp_id 
_struct_conf.beg_auth_asym_id 
_struct_conf.beg_auth_seq_id 
_struct_conf.end_auth_comp_id 
_struct_conf.end_auth_asym_id 
_struct_conf.end_auth_seq_id 
STRN1         STRN         ILE A   3 ? ILE A   3 ? ILE A 3   ILE A 3   
TURN_TY1_P1   TURN_TY1_P   GLY A   4 ? GLY A   4 ? GLY A 4   GLY A 4   
STRN2         STRN         HIS A   6 ? LYS A   7 ? HIS A 6   LYS A 7   
HELX_LH_PP_P1 HELX_LH_PP_P ALA A   8 ? LYS A   9 ? ALA A 8   LYS A 9   
TURN_TY1_P2   TURN_TY1_P   TYR A  10 ? HIS A  11 ? TYR A 10  HIS A 11  
BEND1         BEND         SER A  12 ? SER A  12 ? SER A 12  SER A 12  
TURN_TY1_P3   TURN_TY1_P   PRO A  14 ? TYR A  15 ? PRO A 14  TYR A 15  
STRN3         STRN         MET A  16 ? LEU A  21 ? MET A 16  LEU A 21  
TURN_TY1_P4   TURN_TY1_P   SER A  22 ? GLY A  23 ? SER A 22  GLY A 23  
STRN4         STRN         HIS A  24 ? GLN A  33 ? HIS A 24  GLN A 33  
TURN_TY1_P5   TURN_TY1_P   GLU A  34 ? ASP A  35 ? GLU A 34  ASP A 35  
STRN5         STRN         TRP A  36 ? THR A  39 ? TRP A 36  THR A 39  
HELX_RH_3T_P1 HELX_RH_3T_P ALA A  41 ? CYS A  43 ? ALA A 41  CYS A 43  
TURN_TY1_P6   TURN_TY1_P   SER A  46 ? ASN A  47 ? SER A 46  ASN A 47  
STRN6         STRN         THR A  49 ? LEU A  52 ? THR A 49  LEU A 52  
BEND2         BEND         GLY A  53 ? GLY A  53 ? GLY A 53  GLY A 53  
BEND3         BEND         HIS A  55 ? HIS A  55 ? HIS A 55  HIS A 55  
STRN7         STRN         VAL A  56 ? VAL A  56 ? VAL A 56  VAL A 56  
TURN_TY1_P7   TURN_TY1_P   LEU A  57 ? GLN A  58 ? LEU A 57  GLN A 58  
BEND4         BEND         GLU A  59 ? GLU A  59 ? GLU A 59  GLU A 59  
TURN_TY1_P8   TURN_TY1_P   TYR A  62 ? ALA A  63 ? TYR A 62  ALA A 63  
STRN8         STRN         GLN A  65 ? MET A  74 ? GLN A 65  MET A 74  
TURN_TY1_P9   TURN_TY1_P   PRO A  76 ? GLY A  77 ? PRO A 76  GLY A 77  
STRN9         STRN         ASN A  79 ? ASN A  79 ? ASN A 79  ASN A 79  
TURN_TY1_P10  TURN_TY1_P   ASN A  80 ? LEU A  83 ? ASN A 80  LEU A 83  
STRN10        STRN         GLU A  84 ? GLU A  84 ? GLU A 84  GLU A 84  
TURN_TY1_P11  TURN_TY1_P   SER A  85 ? SER A  85 ? SER A 85  SER A 85  
STRN11        STRN         MET A  88 ? LEU A  92 ? MET A 88  LEU A 92  
BEND5         BEND         ASP A  93 ? ARG A  94 ? ASP A 93  ARG A 94  
BEND6         BEND         TRP A 100 ? ASN A 101 ? TRP A 100 ASN A 101 
HELX_LH_PP_P2 HELX_LH_PP_P PRO A 106 ? PRO A 108 ? PRO A 106 PRO A 108 
BEND7         BEND         GLN A 109 ? ALA A 110 ? GLN A 109 ALA A 110 
HELX_LH_PP_P3 HELX_LH_PP_P GLU A 111 ? GLN A 113 ? GLU A 111 GLN A 113 
TURN_TY1_P12  TURN_TY1_P   PRO A 114 ? GLY A 115 ? PRO A 114 GLY A 115 
STRN12        STRN         ALA A 117 ? GLY A 122 ? ALA A 117 GLY A 122 
BEND8         BEND         TRP A 123 ? GLY A 124 ? TRP A 123 GLY A 124 
BEND9         BEND         VAL A 126 ? ASN A 127 ? VAL A 126 ASN A 127 
TURN_TY1_P13  TURN_TY1_P   ASN A 128 ? LYS A 129 ? ASN A 128 LYS A 129 
BEND10        BEND         SER A 134 ? SER A 134 ? SER A 134 SER A 134 
STRN13        STRN         SER A 135 ? SER A 135 ? SER A 135 SER A 135 
STRN14        STRN         GLN A 137 ? ILE A 143 ? GLN A 137 ILE A 143 
BEND11        BEND         ASP A 145 ? ASP A 145 ? ASP A 145 ASP A 145 
TURN_TY1_P14  TURN_TY1_P   LYS A 150 ? ASP A 151 ? LYS A 150 ASP A 151 
STRN15        STRN         LEU A 152 ? GLY A 156 ? LEU A 152 GLY A 156 
TURN_TY1_P15  TURN_TY1_P   GLN A 158 ? GLY A 159 ? GLN A 158 GLY A 159 
BEND12        BEND         LYS A 160 ? LYS A 160 ? LYS A 160 LYS A 160 
STRN16        STRN         GLY A 163 ? GLY A 163 ? GLY A 163 GLY A 163 
TURN_TY1_P16  TURN_TY1_P   LYS A 166 ? GLY A 167 ? LYS A 166 GLY A 167 
TURN_TY1_P17  TURN_TY1_P   SER A 169 ? GLY A 170 ? SER A 169 GLY A 170 
STRN17        STRN         PRO A 172 ? CYS A 175 ? PRO A 172 CYS A 175 
TURN_TY1_P18  TURN_TY1_P   ASN A 176 ? GLY A 177 ? ASN A 176 GLY A 177 
STRN18        STRN         VAL A 178 ? ILE A 186 ? VAL A 178 ILE A 186 
BEND13        BEND         LEU A 187 ? SER A 189 ? LEU A 187 SER A 189 
TURN_TY1_P19  TURN_TY1_P   CYS A 190 ? GLY A 191 ? CYS A 190 GLY A 191 
BEND14        BEND         GLY A 193 ? PHE A 195 ? GLY A 193 PHE A 195 
STRN19        STRN         ASP A 197 ? LYS A 201 ? ASP A 197 LYS A 201 
TURN_TY1_P20  TURN_TY1_P   ILE A 202 ? ILE A 202 ? ILE A 202 ILE A 202 
HELX_RH_3T_P2 HELX_RH_3T_P LEU A 203 ? TYR A 205 ? LEU A 203 TYR A 205 
HELX_RH_AL_P1 HELX_RH_AL_P ARG A 206 ? ASP A 214 ? ARG A 206 ASP A 214 
TURN_TY1_P21  TURN_TY1_P   MET A 215 ? MET A 215 ? MET A 215 MET A 215 
# 
