# Supplementary material for: FlatProt: 2D visualization eases protein structure comparison
Source: BMC Bioinformatics. 2025 Aug 13;26:210. doi: 10.1186/s12859-025-06233-x (PMC12344939; doi:10.1186/s12859-025-06233-x)
Supplement: Supplementary file 1 — Supplementary Material 1 [file 12859_2025_6233_MOESM1_ESM.zip › KLK/structures/Mcpt8_Mus_musculus_GeneID=17231.cif]

data_Mcpt8_Mus_musculus_GeneID=17231
# 
_entry.id   ? 
# 
_entity.id                         1      
_entity.type                       polymer 
_entity.pdbx_description           polymer-1 
_entity.formula_weight             24346.4 
_entity.pdbx_number_of_molecules        1 
# 
loop_
_struct_sheet.id 
_struct_sheet.number_strands 
A 2 
B 8 
C 6 
D 3 
E 2 
# 
loop_
_struct_conf_type.id 
_struct_conf_type.criteria 
STRN         DSSP 
TURN_TY1_P   DSSP 
HELX_LH_PP_P DSSP 
BEND         DSSP 
HELX_RH_3T_P DSSP 
HELX_RH_AL_P DSSP 
# 
_struct_asym.id          A 
_struct_asym.entity_id   1 
# 
_software.pdbx_ordinal     1 
_software.name             dssp 
_software.version          4.4.10 
_software.date             ? 
_software.classification   'model annotation' 
# 
_entity_poly.entity_id                      1 
_entity_poly.type                           polypeptide(L) 
_entity_poly.nstd_linkage                   n 
_entity_poly.nstd_monomer                   n 
_entity_poly.pdbx_seq_one_letter_code       
;EIIWGTESKPHSRPYMAYIRFKSVYRCGGFLVARDIVMTAAHCNGKVINVTLGIHNLKKKKNTQLIPVSEAIPHESFDNE
TLVNDIMLLKLERKAQLNSAVDTIALPKDWVKPGQVCTVAGWGKLANCTLSDTLQEVNLEVQKGQKCRSMSQTYNDSIQL
CVGNPSENKATGKGDSGGPFVCNGVVQGIVSCRLCTGTLPRVFTRISSFMPWIRKTMKLL
;
_entity_poly.pdbx_seq_one_letter_code_can   
;EIIWGTESKPHSRPYMAYIRFKSVYRCGGFLVARDIVMTAAHCNGKVINVTLGIHNLKKKKNTQLIPVSEAIPHESFDNE
TLVNDIMLLKLERKAQLNSAVDTIALPKDWVKPGQVCTVAGWGKLANCTLSDTLQEVNLEVQKGQKCRSMSQTYNDSIQL
CVGNPSENKATGKGDSGGPFVCNGVVQGIVSCRLCTGTLPRVFTRISSFMPWIRKTMKLL
;
_entity_poly.pdbx_strand_id                 A 
# 
loop_
_dssp_struct_summary.entry_id 
_dssp_struct_summary.label_comp_id 
_dssp_struct_summary.label_asym_id 
_dssp_struct_summary.label_seq_id 
_dssp_struct_summary.secondary_structure 
_dssp_struct_summary.ss_bridge 
_dssp_struct_summary.helix_3_10 
_dssp_struct_summary.helix_alpha 
_dssp_struct_summary.helix_pi 
_dssp_struct_summary.helix_pp 
_dssp_struct_summary.bend 
_dssp_struct_summary.chirality 
_dssp_struct_summary.sheet 
_dssp_struct_summary.strand 
_dssp_struct_summary.ladder_1 
_dssp_struct_summary.ladder_2 
_dssp_struct_summary.accessibility 
_dssp_struct_summary.TCO 
_dssp_struct_summary.kappa 
_dssp_struct_summary.alpha 
_dssp_struct_summary.phi 
_dssp_struct_summary.psi 
_dssp_struct_summary.x_ca 
_dssp_struct_summary.y_ca 
_dssp_struct_summary.z_ca 
Mcpt8_Mus_musculus_GeneID=17231 GLU A 1   . . . . . . . . . . . . ? .      .     .      .      113.0  5.1   -12.1 -2.9  
Mcpt8_Mus_musculus_GeneID=17231 ILE A 2   . . > . . . . - . . . . ? -0.951 .     -154.3 -100.0 94.1   7.7   -10.4 -0.7  
Mcpt8_Mus_musculus_GeneID=17231 ILE A 3   B . 3 . . . S - A A A . ? -0.769 72.9  -10.1  -75.3  113.3  10.6  -12.2 -2.1  
Mcpt8_Mus_musculus_GeneID=17231 TRP A 4   T . 3 . . . S + . . . . ? 0.830  98.3  150.8  69.5   26.3   13.5  -12.4 0.4   
Mcpt8_Mus_musculus_GeneID=17231 GLY A 5   . . < . . . . - . . . . ? -0.332 40.2  -127.4 -77.0  168.7  11.7  -9.9  2.8   
Mcpt8_Mus_musculus_GeneID=17231 THR A 6   E . . . . . . - B C B . ? -0.922 30.6  -91.9  -117.0 144.0  12.1  -9.9  6.5   
Mcpt8_Mus_musculus_GeneID=17231 GLU A 7   E . . . . > . - B C B . ? -0.422 48.4  -118.3 -51.2  133.4  9.5   -10.0 9.1   
Mcpt8_Mus_musculus_GeneID=17231 SER A 8   P . . . . P . - . . . . ? -0.452 30.2  -97.3  -70.4  145.4  8.5   -6.5  10.1  
Mcpt8_Mus_musculus_GeneID=17231 LYS A 9   P . > . . < . - . . . . ? -0.489 59.2  -90.8  -58.8  126.1  9.0   -5.3  13.7  
Mcpt8_Mus_musculus_GeneID=17231 PRO A 10  T . 3 . . . S - . . . . ? -0.256 106.8 -2.9   -45.8  125.1  5.5   -5.8  15.3  
Mcpt8_Mus_musculus_GeneID=17231 HIS A 11  T . 3 . . . S + . . . . ? 0.656  92.7  123.6  68.6   15.6   3.5   -2.6  14.9  
Mcpt8_Mus_musculus_GeneID=17231 SER A 12  S . < . . . S + . . . . ? 0.588  77.5  48.1   -76.9  -12.6  6.4   -0.7  13.2  
Mcpt8_Mus_musculus_GeneID=17231 ARG A 13  . . > . . . . + . . . . ? -0.604 67.7  166.5  -122.4 71.6   4.0   -0.1  10.3  
Mcpt8_Mus_musculus_GeneID=17231 PRO A 14  T . 3 . . . S + . . . . ? 0.588  72.0  61.7   -74.8  -2.0   0.8   1.2   12.1  
Mcpt8_Mus_musculus_GeneID=17231 TYR A 15  T . 3 . . . S + . . . . ? 0.515  76.8  117.8  -96.4  -11.2  -0.7  2.4   8.8   
Mcpt8_Mus_musculus_GeneID=17231 MET A 16  E . < . . . . - C K J . ? -0.361 47.1  -161.3 -64.8  138.1  -0.8  -1.1  7.2   
Mcpt8_Mus_musculus_GeneID=17231 ALA A 17  E . . . . . . - C K J K ? -0.978 12.5  -147.3 -124.5 134.0  -4.2  -2.4  6.3   
Mcpt8_Mus_musculus_GeneID=17231 TYR A 18  E . . . . . . - C K J K ? -0.904 21.2  -162.4 -96.9  121.4  -5.3  -6.0  5.6   
Mcpt8_Mus_musculus_GeneID=17231 ILE A 19  E . . . . . . - C K J K ? -0.918 8.8   -171.4 -115.4 127.0  -8.1  -6.2  3.0   
Mcpt8_Mus_musculus_GeneID=17231 ARG A 20  E . . . . . . + C K J K ? -0.964 15.0  161.0  -115.8 128.3  -10.3 -9.1  2.5   
Mcpt8_Mus_musculus_GeneID=17231 PHE A 21  E . > > . . . + C K J . ? -0.956 50.3  23.9   -145.1 157.7  -12.8 -9.3  -0.5  
Mcpt8_Mus_musculus_GeneID=17231 LYS A 22  T . 3 4 . . S - . . . . ? 0.873  115.7 -72.4  56.2   51.4   -14.8 -11.9 -2.5  
Mcpt8_Mus_musculus_GeneID=17231 SER A 23  T . 3 4 . . S + . . . . ? 0.170  130.4 22.6   57.1   4.0    -15.0 -14.6 0.3   
Mcpt8_Mus_musculus_GeneID=17231 VAL A 24  T . < 4 . . S + . . . . ? 0.497  91.1  105.1  -167.2 -4.2   -11.2 -15.6 -0.2  
Mcpt8_Mus_musculus_GeneID=17231 TYR A 25  E . . < . . . - C L J . ? -0.657 45.5  -162.0 -94.9  148.4  -9.0  -12.8 -1.8  
Mcpt8_Mus_musculus_GeneID=17231 ARG A 26  E . . . . . . + C L J . ? -0.957 11.3  171.6  -126.4 144.0  -6.6  -10.6 0.2   
Mcpt8_Mus_musculus_GeneID=17231 CYS A 27  E . . . . . . - C L J . ? -0.900 27.2  -118.0 -135.3 163.3  -5.0  -7.2  -0.6  
Mcpt8_Mus_musculus_GeneID=17231 GLY A 28  E . . . . . . + C L J . ? -0.565 34.0  162.2  -93.8  169.2  -2.9  -4.7  1.2   
Mcpt8_Mus_musculus_GeneID=17231 GLY A 29  E . . . . . . - C L J . ? -0.949 24.5  -129.0 -166.7 177.5  -3.8  -1.1  1.9   
Mcpt8_Mus_musculus_GeneID=17231 PHE A 30  E . . . . . . - C L J L ? -0.993 20.6  -116.2 -150.2 141.0  -2.8  1.8   4.1   
Mcpt8_Mus_musculus_GeneID=17231 LEU A 31  E . . . . . . + C L . L ? -0.665 33.0  165.6  -76.6  120.5  -4.7  4.3   6.3   
Mcpt8_Mus_musculus_GeneID=17231 VAL A 32  E . . . . . S + C L . . ? 0.575  74.0  13.1   -112.2 -14.3  -4.4  7.9   5.1   
Mcpt8_Mus_musculus_GeneID=17231 ALA A 33  E . > . . . S - C L . L ? -0.937 91.3  -93.5  -152.3 164.9  -7.2  9.2   7.4   
Mcpt8_Mus_musculus_GeneID=17231 ARG A 34  T . 3 . . . S + . . . . ? 0.748  128.5 20.1   -59.9  -12.9  -9.1  7.9   10.4  
Mcpt8_Mus_musculus_GeneID=17231 ASP A 35  T . 3 . . . S + . . . . ? 0.160  110.0 86.1   -138.8 12.2   -11.7 6.6   8.0   
Mcpt8_Mus_musculus_GeneID=17231 ILE A 36  E . < . . . . - C M L M ? -0.982 47.7  -175.4 -126.0 124.9  -10.0 6.5   4.7   
Mcpt8_Mus_musculus_GeneID=17231 VAL A 37  E . . . . . . - C M L M ? -0.938 14.0  -148.0 -112.9 134.4  -7.9  3.5   3.3   
Mcpt8_Mus_musculus_GeneID=17231 MET A 38  E . . . . . . + C M L M ? -0.874 30.5  146.5  -101.9 141.5  -6.0  3.6   0.1   
Mcpt8_Mus_musculus_GeneID=17231 THR A 39  E . . . . . . - C M . M ? -0.865 50.5  -67.1  -156.0 177.7  -5.5  0.4   -2.0  
Mcpt8_Mus_musculus_GeneID=17231 ALA A 40  . . > . . . . - . . . . ? -0.640 35.5  -132.1 -77.4  144.0  -5.2  -0.7  -5.6  
Mcpt8_Mus_musculus_GeneID=17231 ALA A 41  G . > . . . S + . . . . ? 0.807  106.8 63.4   -65.2  -30.4  -8.3  -0.5  -7.9  
Mcpt8_Mus_musculus_GeneID=17231 HIS A 42  G . 3 . . . S + . . . . ? 0.650  86.4  75.8   -73.0  -7.6   -7.8  -4.0  -9.0  
Mcpt8_Mus_musculus_GeneID=17231 CYS A 43  G . < . . . S + . . . . ? -0.003 72.1  139.6  -89.1  36.9   -8.4  -5.1  -5.4  
Mcpt8_Mus_musculus_GeneID=17231 ASN A 44  . . < . . . . + . . . . ? -0.529 22.0  161.7  -91.9  136.3  -12.2 -4.4  -5.9  
Mcpt8_Mus_musculus_GeneID=17231 GLY A 45  . . . . . . . - . . . . ? -0.939 49.1  -110.4 -149.0 166.7  -14.9 -6.7  -4.4  
Mcpt8_Mus_musculus_GeneID=17231 LYS A 46  S . . . . . S + . . . . ? 0.930  110.3 25.4   -64.6  -48.8  -18.7 -7.0  -3.5  
Mcpt8_Mus_musculus_GeneID=17231 VAL A 47  S . . . . . S - . . . . ? -0.977 77.4  -169.1 -119.3 118.9  -18.0 -7.0  0.4   
Mcpt8_Mus_musculus_GeneID=17231 ILE A 48  . . . . . . . - . . . . ? -0.945 4.1   -172.2 -117.4 125.5  -14.8 -5.4  1.6   
Mcpt8_Mus_musculus_GeneID=17231 ASN A 49  E . . . . . . - C N K N ? -0.960 7.6   -156.9 -113.8 135.0  -13.4 -5.8  5.2   
Mcpt8_Mus_musculus_GeneID=17231 VAL A 50  E . . . . . . - C N K N ? -0.937 2.8   -164.2 -112.0 125.1  -10.5 -3.8  6.5   
Mcpt8_Mus_musculus_GeneID=17231 THR A 51  E . . . . . . - C N K N ? -0.961 10.7  -169.7 -106.4 123.6  -8.4  -5.1  9.4   
Mcpt8_Mus_musculus_GeneID=17231 LEU A 52  E . . . . . . + C N K N ? -0.783 62.6  28.8   -109.9 148.4  -6.1  -2.6  11.2  
Mcpt8_Mus_musculus_GeneID=17231 GLY A 53  S . . . . . S + . . . . ? 0.663  79.9  141.6  85.2   16.9   -3.4  -3.1  13.8  
Mcpt8_Mus_musculus_GeneID=17231 ILE A 54  . . . . . . . + . . . . ? -0.832 17.7  158.5  -101.6 119.7  -2.5  -6.7  12.6  
Mcpt8_Mus_musculus_GeneID=17231 HIS A 55  S . . . . . S + . . . . ? 0.746  78.4  32.8   -96.1  -43.6  1.1   -7.9  12.6  
Mcpt8_Mus_musculus_GeneID=17231 ASN A 56  B . > . . . . - D Q P Q ? -0.985 69.9  -147.5 -121.7 121.5  0.3   -11.6 12.7  
Mcpt8_Mus_musculus_GeneID=17231 LEU A 57  T . 3 . . . S + . . . . ? 0.696  104.0 49.0   -63.9  -15.6  -2.8  -13.0 11.0  
Mcpt8_Mus_musculus_GeneID=17231 LYS A 58  T . 3 . . . S + . . . . ? 0.674  107.0 60.8   -95.6  -18.2  -3.0  -15.7 13.6  
Mcpt8_Mus_musculus_GeneID=17231 LYS A 59  B . < . . . . - D R P . ? -0.937 62.1  -176.0 -114.4 109.1  -2.7  -13.2 16.5  
Mcpt8_Mus_musculus_GeneID=17231 LYS A 60  . . > . . . . + . . . . ? 0.033  25.6  148.0  -102.6 39.7   -5.5  -10.6 16.5  
Mcpt8_Mus_musculus_GeneID=17231 LYS A 61  T . 3 . . . S - . . . . ? -0.423 75.4  -1.4   -74.8  135.3  -4.3  -8.4  19.4  
Mcpt8_Mus_musculus_GeneID=17231 ASN A 62  T . 3 . . . S + . . . . ? 0.825  99.1  149.9  61.0   22.7   -5.2  -4.5  19.2  
Mcpt8_Mus_musculus_GeneID=17231 THR A 63  . . < . . . . - . . . . ? -0.749 36.8  -153.8 -92.2  143.5  -6.9  -5.3  15.7  
Mcpt8_Mus_musculus_GeneID=17231 GLN A 64  E . . . . . . - C O N . ? -0.992 1.5   -160.3 -117.0 114.1  -9.8  -3.3  14.3  
Mcpt8_Mus_musculus_GeneID=17231 LEU A 65  E . . . . . . + C O N . ? -0.914 19.8  173.7  -94.7  116.5  -12.1 -5.0  11.9  
Mcpt8_Mus_musculus_GeneID=17231 ILE A 66  E . . . . . . - C O N . ? -0.968 25.2  -135.2 -130.3 120.0  -14.0 -2.4  10.0  
Mcpt8_Mus_musculus_GeneID=17231 PRO A 67  E . . . . . . - C O N . ? -0.362 28.8  -112.8 -65.4  154.4  -16.4 -3.0  7.0   
Mcpt8_Mus_musculus_GeneID=17231 VAL A 68  E . . . . . . - C O O . ? -0.749 25.6  -173.3 -92.0  126.6  -16.1 -0.7  4.0   
Mcpt8_Mus_musculus_GeneID=17231 SER A 69  E . . . . . S + C O . . ? 0.789  75.7  17.6   -84.5  -32.9  -19.1 1.7   3.4   
Mcpt8_Mus_musculus_GeneID=17231 GLU A 70  E . . . . . . - C O O . ? -0.998 58.0  -166.0 -143.8 134.7  -17.8 3.0   0.1   
Mcpt8_Mus_musculus_GeneID=17231 ALA A 71  E . . . . . . - C O O . ? -0.983 11.1  -174.3 -119.7 115.1  -15.2 1.8   -2.5  
Mcpt8_Mus_musculus_GeneID=17231 ILE A 72  E . . . . . . - C O O . ? -0.849 3.5   -167.8 -117.2 93.3   -14.2 4.4   -5.0  
Mcpt8_Mus_musculus_GeneID=17231 PRO A 73  E . . . . . . - C O O . ? -0.500 43.6  -85.1  -73.0  146.5  -11.9 3.2   -7.8  
Mcpt8_Mus_musculus_GeneID=17231 HIS A 74  . . > . . . . - . . . . ? -0.350 39.4  -127.6 -47.9  139.1  -10.2 5.8   -10.0 
Mcpt8_Mus_musculus_GeneID=17231 GLU A 75  T . 3 . . . S + . . . . ? 0.777  107.1 46.3   -66.9  -27.4  -12.7 6.6   -12.8 
Mcpt8_Mus_musculus_GeneID=17231 SER A 76  T . 3 . . . S + . . . . ? 0.136  78.9  143.2  -102.8 15.8   -10.2 6.0   -15.6 
Mcpt8_Mus_musculus_GeneID=17231 PHE A 77  . . < . . . . - . . . . ? -0.451 39.2  -151.5 -59.3  128.9  -9.0  2.7   -14.1 
Mcpt8_Mus_musculus_GeneID=17231 ASP A 78  . . . > . . . - . . . . ? -0.918 8.0   -162.1 -106.8 115.3  -8.2  0.3   -17.0 
Mcpt8_Mus_musculus_GeneID=17231 ASN A 79  T . . 4 . . S + . . . . ? 0.741  89.4  50.9   -74.3  -15.5  -8.6  -3.4  -16.0 
Mcpt8_Mus_musculus_GeneID=17231 GLU A 80  T . . 4 . . S + . . . . ? 0.945  125.2 21.3   -87.5  -45.4  -6.6  -4.5  -18.9 
Mcpt8_Mus_musculus_GeneID=17231 THR A 81  T . . 4 . . S - . . . . ? 0.582  94.3  -132.5 -100.4 -12.5  -3.5  -2.4  -18.6 
Mcpt8_Mus_musculus_GeneID=17231 LEU A 82  . . > < . . . + . . . . ? 0.674  49.5  158.7  63.3   19.8   -3.9  -1.6  -14.9 
Mcpt8_Mus_musculus_GeneID=17231 VAL A 83  T . 3 . . . . + . . . . ? -0.510 64.8  18.2   -68.2  139.6  -3.3  2.1   -15.7 
Mcpt8_Mus_musculus_GeneID=17231 ASN A 84  T . 3 . . . S + . . . . ? 0.880  81.2  173.1  65.9   31.6   -4.7  4.4   -13.0 
Mcpt8_Mus_musculus_GeneID=17231 ASP A 85  . . < . . . . + . . . . ? -0.527 29.3  119.4  -73.5  71.1   -4.8  1.4   -10.5 
Mcpt8_Mus_musculus_GeneID=17231 ILE A 86  . . . . . . . + . . . . ? -0.997 34.6  177.8  -141.1 138.3  -5.8  3.4   -7.3  
Mcpt8_Mus_musculus_GeneID=17231 MET A 87  E . . . . . . - C P M O ? -0.998 18.2  -144.3 -144.7 139.0  -8.9  3.2   -5.1  
Mcpt8_Mus_musculus_GeneID=17231 LEU A 88  E . . . . . . - C P M O ? -0.915 12.8  -155.9 -103.8 133.0  -10.1 4.9   -1.8  
Mcpt8_Mus_musculus_GeneID=17231 LEU A 89  E . . . . . . - C P M O ? -0.953 4.5   -150.7 -109.8 122.1  -12.0 3.0   0.8   
Mcpt8_Mus_musculus_GeneID=17231 LYS A 90  E . . . . . . - C P M O ? -0.862 20.4  -136.4 -88.0  121.8  -14.4 4.8   3.2   
Mcpt8_Mus_musculus_GeneID=17231 LEU A 91  E . . . . . . - C P . O ? -0.444 11.5  -127.6 -76.2  144.7  -14.6 2.9   6.5   
Mcpt8_Mus_musculus_GeneID=17231 GLU A 92  S . . . . . S + . . . . ? 0.784  97.5  18.4   -60.4  -29.1  -18.1 2.4   8.2   
Mcpt8_Mus_musculus_GeneID=17231 ARG A 93  S . . . . . S - . . . . ? -0.985 95.4  -93.8  -141.9 152.6  -16.5 3.8   11.3  
Mcpt8_Mus_musculus_GeneID=17231 LYS A 94  . . . . . . . - . . . . ? -0.362 44.9  -111.4 -63.9  140.8  -13.4 5.9   12.2  
Mcpt8_Mus_musculus_GeneID=17231 ALA A 95  . . . . . . . - . . . . ? -0.445 24.3  -121.8 -68.2  140.6  -10.3 3.9   13.2  
Mcpt8_Mus_musculus_GeneID=17231 GLN A 96  . . . . . . . - . . . . ? -0.822 30.4  -138.5 -83.5  109.0  -9.1  4.2   16.8  
Mcpt8_Mus_musculus_GeneID=17231 LEU A 97  . . . . . . . + . . . . ? -0.533 42.6  129.9  -75.0  138.8  -5.6  5.5   16.6  
Mcpt8_Mus_musculus_GeneID=17231 ASN A 98  S . . . . . S - . . . . ? -0.821 74.1  -57.8  -162.0 -165.6 -2.9  4.0   19.0  
Mcpt8_Mus_musculus_GeneID=17231 SER A 99  S . . . . . S + . . . . ? 0.751  136.5 38.2   -66.0  -14.2  0.5   2.5   19.0  
Mcpt8_Mus_musculus_GeneID=17231 ALA A 100 S . . . . . S + . . . . ? 0.641  116.3 51.5   -108.5 -21.1  -0.7  -0.2  16.5  
Mcpt8_Mus_musculus_GeneID=17231 VAL A 101 . . . . . . . + . . . . ? -0.980 66.5  138.0  -128.1 119.8  -2.9  1.9   14.3  
Mcpt8_Mus_musculus_GeneID=17231 ASP A 102 . . . . . . . - . . . . ? -0.950 44.2  -104.3 -151.6 166.3  -1.9  5.2   12.7  
Mcpt8_Mus_musculus_GeneID=17231 THR A 103 . . . . . . . - . . . . ? -0.574 24.7  -138.0 -92.8  160.0  -2.0  7.2   9.4   
Mcpt8_Mus_musculus_GeneID=17231 ILE A 104 . . . . . . . - . . . . ? -0.928 24.7  -108.5 -118.0 147.2  0.7   7.7   6.8   
Mcpt8_Mus_musculus_GeneID=17231 ALA A 105 B . . . . > . - B D C . ? -0.387 25.3  -125.8 -75.4  147.4  1.5   11.0  5.0   
Mcpt8_Mus_musculus_GeneID=17231 LEU A 106 P . . . . P . - . . . . ? -0.676 34.1  -105.2 -89.3  142.4  0.7   11.7  1.3   
Mcpt8_Mus_musculus_GeneID=17231 PRO A 107 P . . . . < . - . . . . ? -0.346 23.9  -170.1 -70.6  149.2  3.6   12.8  -0.9  
Mcpt8_Mus_musculus_GeneID=17231 LYS A 108 S . . . . . S + . . . . ? 0.588  77.7  27.5   -103.2 -21.1  4.0   16.4  -2.2  
Mcpt8_Mus_musculus_GeneID=17231 ASP A 109 S . . . . . S - . . . . ? -0.830 86.1  -94.6  -136.5 173.5  6.8   15.4  -4.6  
Mcpt8_Mus_musculus_GeneID=17231 TRP A 110 P . . . . > . - . . . . ? -0.572 35.2  -118.6 -90.4  149.7  8.2   12.4  -6.7  
Mcpt8_Mus_musculus_GeneID=17231 VAL A 111 P . . . . P . - . . . . ? -0.581 31.9  -125.1 -78.9  150.9  10.8  10.1  -5.5  
Mcpt8_Mus_musculus_GeneID=17231 LYS A 112 P . > . . P . - . . . . ? -0.703 28.8  -90.2  -99.8  151.8  14.1  9.9   -7.6  
Mcpt8_Mus_musculus_GeneID=17231 PRO A 113 T . 3 . . < S + . . . . ? -0.276 113.6 33.9   -54.7  138.3  15.8  7.0   -9.2  
Mcpt8_Mus_musculus_GeneID=17231 GLY A 114 T . 3 . . . S + . . . . ? 0.127  83.8  129.0  101.3  -21.2  18.3  5.4   -6.8  
Mcpt8_Mus_musculus_GeneID=17231 GLN A 115 . . < . . . . - . . . . ? -0.500 51.4  -142.6 -66.9  134.1  16.2  6.1   -3.7  
Mcpt8_Mus_musculus_GeneID=17231 VAL A 116 E . . . . . . + B E D . ? -0.893 28.9  166.2  -102.2 125.7  15.7  3.0   -1.5  
Mcpt8_Mus_musculus_GeneID=17231 CYS A 117 E . . . . . . - B E D . ? -0.747 29.1  -107.9 -132.4 175.8  12.3  2.7   0.2   
Mcpt8_Mus_musculus_GeneID=17231 THR A 118 E . . . . . . - B E D E ? -0.854 18.9  -169.8 -117.0 148.0  10.3  0.0   2.0   
Mcpt8_Mus_musculus_GeneID=17231 VAL A 119 E . . . . . . - B E D E ? -0.975 10.3  -164.0 -127.7 140.8  7.2   -2.0  1.1   
Mcpt8_Mus_musculus_GeneID=17231 ALA A 120 E . . . . . . + B E D . ? -0.959 19.9  136.3  -127.5 147.9  5.3   -4.1  3.5   
Mcpt8_Mus_musculus_GeneID=17231 GLY A 121 E . . . . . . - B E D . ? -0.982 52.6  -120.7 -176.6 170.8  2.7   -6.9  3.1   
Mcpt8_Mus_musculus_GeneID=17231 TRP A 122 . . . . . . . + . . . . ? -0.071 69.5  124.6  -109.5 18.5   1.3   -10.4 4.0   
Mcpt8_Mus_musculus_GeneID=17231 GLY A 123 S . . . . . S - . . . . ? 0.161  70.3  -45.4  -70.4  -170.2 1.6   -11.8 0.5   
Mcpt8_Mus_musculus_GeneID=17231 LYS A 124 B . . . . . . - E T R . ? -0.421 56.3  -135.7 -63.5  134.7  3.5   -15.1 -0.7  
Mcpt8_Mus_musculus_GeneID=17231 LEU A 125 . . > . . . . - . . . . ? -0.319 35.6  -89.9  -80.0  175.7  7.0   -15.7 0.7   
Mcpt8_Mus_musculus_GeneID=17231 ALA A 126 T . 3 . . . S + . . . . ? 0.782  129.3 56.2   -59.3  -24.9  10.1  -16.9 -1.3  
Mcpt8_Mus_musculus_GeneID=17231 ASN A 127 T . 3 . . . S - . . . . ? 0.228  120.2 -109.6 -93.7  8.5    9.0   -20.6 -0.5  
Mcpt8_Mus_musculus_GeneID=17231 CYS A 128 S . < . . . S + . . . . ? 0.662  79.1  127.9  74.5   15.2   5.5   -19.9 -2.1  
Mcpt8_Mus_musculus_GeneID=17231 THR A 129 P . . . . > . - . . . . ? -0.753 66.0  -108.7 -96.8  149.3  3.8   -20.1 1.3   
Mcpt8_Mus_musculus_GeneID=17231 LEU A 130 B . . . . P . - E U R . ? -0.644 34.2  -125.1 -74.7  135.0  1.5   -17.3 2.6   
Mcpt8_Mus_musculus_GeneID=17231 SER A 131 P . . . . < . - . . . . ? -0.666 16.9  -165.2 -81.3  137.3  3.0   -15.3 5.4   
Mcpt8_Mus_musculus_GeneID=17231 ASP A 132 S . . . . . S + . . . . ? 0.613  77.2  61.2   -89.3  -14.9  1.2   -15.1 8.7   
Mcpt8_Mus_musculus_GeneID=17231 THR A 133 B . . . . . S - D S Q . ? -0.804 99.0  -95.1  -113.2 149.2  3.4   -12.2 9.7   
Mcpt8_Mus_musculus_GeneID=17231 LEU A 134 . . . . . . . - . . . . ? -0.520 44.3  -159.9 -62.3  125.0  3.9   -8.8  8.1   
Mcpt8_Mus_musculus_GeneID=17231 GLN A 135 E . . . . . . - B F B D ? -0.770 7.0   -165.2 -107.3 154.4  6.9   -8.9  5.9   
Mcpt8_Mus_musculus_GeneID=17231 GLU A 136 E . . . . . . - B F B D ? -0.991 5.4   -175.8 -138.5 153.2  9.0   -5.9  4.5   
Mcpt8_Mus_musculus_GeneID=17231 VAL A 137 E . . . . . . - B F . D ? -0.996 24.4  -124.1 -146.4 145.0  11.5  -5.4  1.8   
Mcpt8_Mus_musculus_GeneID=17231 ASN A 138 E . . . . . . - B F . D ? -0.786 33.6  -179.3 -88.7  129.2  13.8  -2.6  0.6   
Mcpt8_Mus_musculus_GeneID=17231 LEU A 139 E . . . . . . - B F . D ? -0.944 19.8  -129.4 -129.7 155.3  13.4  -1.7  -3.0  
Mcpt8_Mus_musculus_GeneID=17231 GLU A 140 E . . . . . . - B F . D ? -0.798 20.9  -120.1 -105.5 138.9  15.1  0.9   -5.3  
Mcpt8_Mus_musculus_GeneID=17231 VAL A 141 B . . . . > . - B F F . ? -0.660 37.6  -154.7 -72.5  126.8  13.4  3.4   -7.5  
Mcpt8_Mus_musculus_GeneID=17231 GLN A 142 P . . . . P . - . . . . ? -0.602 24.5  -88.8  -101.5 163.4  14.5  2.6   -11.1 
Mcpt8_Mus_musculus_GeneID=17231 LYS A 143 P . > > . < . - . . . . ? -0.456 35.5  -125.6 -65.8  137.2  14.7  4.7   -14.2 
Mcpt8_Mus_musculus_GeneID=17231 GLY A 144 H . 3 > . . S + . . . . ? 0.806  106.4 69.1   -52.9  -34.2  11.4  4.7   -16.1 
Mcpt8_Mus_musculus_GeneID=17231 GLN A 145 H . 3 > . . S + . . . . ? 0.823  92.1  60.6   -55.2  -36.3  13.4  3.6   -19.3 
Mcpt8_Mus_musculus_GeneID=17231 LYS A 146 H . < > . . S + . . . . ? 0.922  110.0 38.6   -59.0  -48.1  14.0  0.3   -17.7 
Mcpt8_Mus_musculus_GeneID=17231 CYS A 147 H . > X . . S + . . . . ? 0.831  111.6 58.5   -75.1  -31.7  10.2  -0.5  -17.3 
Mcpt8_Mus_musculus_GeneID=17231 ARG A 148 H . 3 < . . S + . . . . ? 0.866  102.8 53.4   -63.4  -39.2  9.4   1.0   -20.7 
Mcpt8_Mus_musculus_GeneID=17231 SER A 149 H . 3 < . . S + . . . . ? 0.745  114.8 43.1   -67.5  -19.4  11.8  -1.5  -22.4 
Mcpt8_Mus_musculus_GeneID=17231 MET A 150 H . < < . . S + . . . . ? 0.714  124.1 26.7   -97.5  -29.0  9.9   -4.3  -20.6 
Mcpt8_Mus_musculus_GeneID=17231 SER A 151 . . > < . . . - . . . . ? -0.968 52.6  -157.4 -145.0 129.8  6.3   -3.0  -21.2 
Mcpt8_Mus_musculus_GeneID=17231 GLN A 152 T . 3 . . . S + . . . . ? 0.687  99.0  58.4   -76.9  -12.8  4.7   -0.9  -23.9 
Mcpt8_Mus_musculus_GeneID=17231 THR A 153 T . 3 . . . S + . . . . ? 0.514  79.0  117.3  -97.0  -5.1   1.9   0.0   -21.5 
Mcpt8_Mus_musculus_GeneID=17231 TYR A 154 . . < . . . . - . . . . ? -0.452 44.2  -169.5 -67.1  133.7  4.2   1.5   -18.9 
Mcpt8_Mus_musculus_GeneID=17231 ASN A 155 . . > > . . . - . . . . ? -0.943 14.1  -164.8 -129.2 106.9  3.7   5.2   -18.2 
Mcpt8_Mus_musculus_GeneID=17231 ASP A 156 T . 3 4 . . S + . . . . ? 0.618  86.6  68.1   -72.9  -7.3   6.4   7.0   -16.1 
Mcpt8_Mus_musculus_GeneID=17231 SER A 157 T . 3 4 . . S + . . . . ? 0.728  121.1 14.1   -78.9  -21.0  4.0   9.9   -15.6 
Mcpt8_Mus_musculus_GeneID=17231 ILE A 158 T . < 4 . . S + . . . . ? 0.399  122.1 64.3   -135.3 -2.0   1.6   7.9   -13.5 
Mcpt8_Mus_musculus_GeneID=17231 GLN A 159 E . . < . . . - B G . G ? -0.921 63.9  -137.6 -129.1 152.4  3.7   4.7   -12.7 
Mcpt8_Mus_musculus_GeneID=17231 LEU A 160 E . . . . . . - B G . G ? -0.908 9.5   -144.0 -107.3 137.3  6.9   3.9   -10.7 
Mcpt8_Mus_musculus_GeneID=17231 CYS A 161 E . . . . . . + B G . G ? -0.912 32.8  174.1  -98.7  108.6  9.5   1.5   -11.8 
Mcpt8_Mus_musculus_GeneID=17231 VAL A 162 E . . . . . . + B G F G ? -0.965 16.5  96.0   -129.5 133.3  10.7  -0.2  -8.6  
Mcpt8_Mus_musculus_GeneID=17231 GLY A 163 . . . . . . . - . . . . ? -0.830 61.0  -105.9 163.3  156.5  13.1  -3.0  -8.0  
Mcpt8_Mus_musculus_GeneID=17231 ASN A 164 . . > . . . . - . . . . ? -0.914 21.9  -167.2 -104.5 100.4  16.7  -4.0  -7.2  
Mcpt8_Mus_musculus_GeneID=17231 PRO A 165 T . 3 . . . S + . . . . ? 0.795  92.6  45.7   -56.8  -25.4  18.4  -5.3  -10.3 
Mcpt8_Mus_musculus_GeneID=17231 SER A 166 T . 3 . . . S + . . . . ? 0.534  111.3 60.5   -97.2  -5.6   21.3  -6.7  -8.2  
Mcpt8_Mus_musculus_GeneID=17231 GLU A 167 S . < . . . S - . . . . ? -0.894 74.3  -139.1 -127.0 129.5  18.9  -8.2  -5.5  
Mcpt8_Mus_musculus_GeneID=17231 ASN A 168 . . . . . . . + . . . . ? -0.159 64.5  128.9  -76.5  40.7   16.3  -10.9 -6.1  
Mcpt8_Mus_musculus_GeneID=17231 LYS A 169 . . . . . . . + . . . . ? -0.816 27.4  140.5  -100.9 139.4  14.0  -9.0  -3.8  
Mcpt8_Mus_musculus_GeneID=17231 ALA A 170 B . . . . . . - A B A . ? -0.977 51.1  -89.2  -162.8 166.5  10.4  -8.1  -4.8  
Mcpt8_Mus_musculus_GeneID=17231 THR A 171 . . . . . . . - . . . . ? -0.486 46.3  -158.1 -76.3  153.9  6.7   -7.7  -3.9  
Mcpt8_Mus_musculus_GeneID=17231 GLY A 172 . . > . . . . - . . . . ? -0.677 31.9  -52.8  -123.9 -179.0 4.5   -10.8 -4.3  
Mcpt8_Mus_musculus_GeneID=17231 LYS A 173 T . 3 . . . S + . . . . ? -0.363 120.4 30.4   -57.7  131.7  0.8   -11.9 -4.8  
Mcpt8_Mus_musculus_GeneID=17231 GLY A 174 T . 3 . . . S + . . . . ? 0.316  93.5  91.8   101.2  -5.3   -1.4  -10.5 -2.1  
Mcpt8_Mus_musculus_GeneID=17231 ASP A 175 . . X . . . . + . . . . ? 0.341  52.3  133.8  -101.4 -3.4   0.5   -7.3  -1.6  
Mcpt8_Mus_musculus_GeneID=17231 SER A 176 T . 3 . . . S + . . . . ? -0.310 73.2  22.6   -47.0  131.6  -1.6  -5.5  -4.1  
Mcpt8_Mus_musculus_GeneID=17231 GLY A 177 T . 3 . . . S + . . . . ? 0.288  91.5  137.2  94.6   -13.8  -2.5  -2.2  -2.7  
Mcpt8_Mus_musculus_GeneID=17231 GLY A 178 . . < . . . . - . . . . ? -0.351 56.7  -102.1 -67.3  157.3  0.3   -2.1  -0.2  
Mcpt8_Mus_musculus_GeneID=17231 PRO A 179 E . . . . . . - B H . H ? -0.594 14.5  -149.1 -92.8  129.3  2.3   1.2   0.3   
Mcpt8_Mus_musculus_GeneID=17231 PHE A 180 E . . . . . . - B H E H ? -0.902 30.9  -162.9 -85.8  109.9  5.8   2.0   -1.1  
Mcpt8_Mus_musculus_GeneID=17231 VAL A 181 E . . . . . . - B H E H ? -0.868 19.1  -178.8 -115.5 127.1  7.1   4.2   1.7   
Mcpt8_Mus_musculus_GeneID=17231 CYS A 182 E . > . . . S - B H . H ? -0.985 75.9  -19.6  -123.8 119.1  10.1  6.6   1.5   
Mcpt8_Mus_musculus_GeneID=17231 ASN A 183 T . 3 . . . S - . . . . ? 0.895  129.6 -48.8  53.1   38.4   11.2  8.6   4.6   
Mcpt8_Mus_musculus_GeneID=17231 GLY A 184 T . 3 . . . S + . . . . ? 0.580  119.0 106.7  85.3   8.7    7.8   8.1   6.2   
Mcpt8_Mus_musculus_GeneID=17231 VAL A 185 E . < . . . S - B I C H ? -0.972 71.4  -118.9 -124.2 141.1  5.8   9.2   3.1   
Mcpt8_Mus_musculus_GeneID=17231 VAL A 186 E . . . . . . + B I . H ? -0.625 34.9  166.7  -81.9  128.8  3.8   7.0   0.7   
Mcpt8_Mus_musculus_GeneID=17231 GLN A 187 E . . . . . . + B I . . ? 0.626  58.4  10.2   -114.4 -21.0  5.1   7.2   -2.8  
Mcpt8_Mus_musculus_GeneID=17231 GLY A 188 E . . . . . . - B I I H ? -0.971 56.0  -128.5 -157.8 163.5  3.4   4.3   -4.6  
Mcpt8_Mus_musculus_GeneID=17231 ILE A 189 E . . . . . . - B I I H ? -0.987 37.1  -112.8 -119.2 125.9  0.8   1.5   -4.5  
Mcpt8_Mus_musculus_GeneID=17231 VAL A 190 E . . . . . . + B I I . ? -0.438 57.0  149.9  -55.5  118.9  1.6   -2.0  -5.3  
Mcpt8_Mus_musculus_GeneID=17231 SER A 191 E . . . . . . - B I . . ? 0.686  47.0  -0.7   -118.0 -74.9  -0.2  -2.5  -8.7  
Mcpt8_Mus_musculus_GeneID=17231 CYS A 192 E . . . . . . - B I I . ? -0.874 50.1  -129.4 -133.0 149.6  1.1   -4.9  -11.3 
Mcpt8_Mus_musculus_GeneID=17231 ARG A 193 . . . . . . . - . . . . ? -0.770 36.9  -114.3 -86.1  132.3  3.9   -7.3  -11.9 
Mcpt8_Mus_musculus_GeneID=17231 LEU A 194 . . > . . . . - . . . . ? -0.663 27.9  -124.2 -66.6  115.0  5.7   -6.8  -15.3 
Mcpt8_Mus_musculus_GeneID=17231 CYS A 195 T . 3 . . . S + . . . . ? 0.191  94.2  95.8   -48.9  26.8   4.8   -10.1 -17.1 
Mcpt8_Mus_musculus_GeneID=17231 THR A 196 T . 3 . . . S - . . . . ? 0.520  86.5  -134.5 -118.1 33.7   8.7   -10.5 -17.5 
Mcpt8_Mus_musculus_GeneID=17231 GLY A 197 S . < . . . S + . . . . ? 0.459  81.9  100.9  35.6   -3.0   9.4   -12.8 -14.4 
Mcpt8_Mus_musculus_GeneID=17231 THR A 198 S . . . . . S - . . . . ? -0.807 75.5  -79.8  -116.2 135.3  12.2  -10.2 -14.0 
Mcpt8_Mus_musculus_GeneID=17231 LEU A 199 S . . . . . S + . . . . ? -0.482 81.8  74.8   -54.0  141.9  12.5  -7.0  -11.7 
Mcpt8_Mus_musculus_GeneID=17231 PRO A 200 . . . . . . . - . . . . ? 0.438  61.6  -150.5 -105.4 163.3  11.5  -4.1  -11.5 
Mcpt8_Mus_musculus_GeneID=17231 ARG A 201 E . . . . . . - B J G . ? -0.638 16.5  -116.7 -94.9  159.0  7.8   -4.0  -10.5 
Mcpt8_Mus_musculus_GeneID=17231 VAL A 202 E . . . . . . - B J G I ? -0.894 30.5  -175.6 -105.3 123.3  5.2   -1.4  -11.4 
Mcpt8_Mus_musculus_GeneID=17231 PHE A 203 E . . . . . . - B J G I ? -0.863 33.0  -108.7 -109.6 148.1  3.7   0.7   -8.8  
Mcpt8_Mus_musculus_GeneID=17231 THR A 204 E . . . . . . - B J G I ? -0.706 35.5  -129.4 -71.8  124.1  0.9   3.3   -9.1  
Mcpt8_Mus_musculus_GeneID=17231 ARG A 205 E . > . . . . - B J . I ? -0.737 17.4  -162.2 -77.1  113.4  2.6   6.8   -8.5  
Mcpt8_Mus_musculus_GeneID=17231 ILE A 206 G . > . . . S + . . . . ? 0.880  83.8  63.7   -67.9  -40.2  0.5   8.5   -5.9  
Mcpt8_Mus_musculus_GeneID=17231 SER A 207 G . > . . . S + . . . . ? 0.819  96.3  60.1   -57.4  -28.5  1.8   12.0  -6.6  
Mcpt8_Mus_musculus_GeneID=17231 SER A 208 G . < . . . S + . . . . ? 0.671  109.3 43.6   -73.1  -13.6  0.3   11.8  -10.1 
Mcpt8_Mus_musculus_GeneID=17231 PHE A 209 G . < > . . S + . . . . ? 0.161  75.6  111.8  -119.4 15.0   -3.2  11.3  -8.5  
Mcpt8_Mus_musculus_GeneID=17231 MET A 210 H . < > . . S + . . . . ? 0.897  78.8  51.9   -61.2  -44.4  -3.1  14.0  -5.8  
Mcpt8_Mus_musculus_GeneID=17231 PRO A 211 H . . > . . S + . . . . ? 0.935  114.4 43.6   -56.8  -45.8  -5.7  16.1  -7.4  
Mcpt8_Mus_musculus_GeneID=17231 TRP A 212 H . . > . . S + . . . . ? 0.915  114.0 51.5   -61.9  -42.9  -8.0  13.1  -7.8  
Mcpt8_Mus_musculus_GeneID=17231 ILE A 213 H . . X . . S + . . . . ? 0.933  111.1 46.4   -62.9  -48.0  -7.2  12.0  -4.2  
Mcpt8_Mus_musculus_GeneID=17231 ARG A 214 H . . X . . S + . . . . ? 0.917  114.7 47.0   -62.3  -47.3  -8.0  15.4  -2.6  
Mcpt8_Mus_musculus_GeneID=17231 LYS A 215 H . . X . . S + . . . . ? 0.922  114.5 45.9   -61.5  -47.7  -11.2 15.8  -4.5  
Mcpt8_Mus_musculus_GeneID=17231 THR A 216 H . . X . . S + . . . . ? 0.898  108.9 54.6   -65.6  -45.5  -12.4 12.3  -3.8  
Mcpt8_Mus_musculus_GeneID=17231 MET A 217 H . . < . . S + . . . . ? 0.884  106.7 53.0   -58.7  -35.7  -11.5 12.5  -0.0  
Mcpt8_Mus_musculus_GeneID=17231 LYS A 218 H . . < . . S + . . . . ? 0.872  110.5 47.8   -65.5  -32.7  -13.6 15.7  0.2   
Mcpt8_Mus_musculus_GeneID=17231 LEU A 219 H . . < . . . . . . . . ? 0.745  .     .      -82.6  -28.2  -16.5 13.9  -1.3  
Mcpt8_Mus_musculus_GeneID=17231 LEU A 220 . . . < . . . . . . . . ? 0.858  .     .      -78.3  .      -16.2 10.8  0.9   
# 
loop_
_dssp_struct_ladder.id 
_dssp_struct_ladder.sheet_id 
_dssp_struct_ladder.range_id_1 
_dssp_struct_ladder.range_id_2 
_dssp_struct_ladder.type 
_dssp_struct_ladder.beg_1_label_comp_id 
_dssp_struct_ladder.beg_1_label_asym_id 
_dssp_struct_ladder.beg_1_label_seq_id 
_dssp_struct_ladder.pdbx_beg_1_PDB_ins_code 
_dssp_struct_ladder.end_1_label_comp_id 
_dssp_struct_ladder.end_1_label_asym_id 
_dssp_struct_ladder.end_1_label_seq_id 
_dssp_struct_ladder.pdbx_end_1_PDB_ins_code 
_dssp_struct_ladder.beg_1_auth_comp_id 
_dssp_struct_ladder.beg_1_auth_asym_id 
_dssp_struct_ladder.beg_1_auth_seq_id 
_dssp_struct_ladder.end_1_auth_comp_id 
_dssp_struct_ladder.end_1_auth_asym_id 
_dssp_struct_ladder.end_1_auth_seq_id 
_dssp_struct_ladder.beg_2_label_comp_id 
_dssp_struct_ladder.beg_2_label_asym_id 
_dssp_struct_ladder.beg_2_label_seq_id 
_dssp_struct_ladder.pdbx_beg_2_PDB_ins_code 
_dssp_struct_ladder.end_2_label_comp_id 
_dssp_struct_ladder.end_2_label_asym_id 
_dssp_struct_ladder.end_2_label_seq_id 
_dssp_struct_ladder.pdbx_end_2_PDB_ins_code 
_dssp_struct_ladder.beg_2_auth_comp_id 
_dssp_struct_ladder.beg_2_auth_asym_id 
_dssp_struct_ladder.beg_2_auth_seq_id 
_dssp_struct_ladder.end_2_auth_comp_id 
_dssp_struct_ladder.end_2_auth_asym_id 
_dssp_struct_ladder.end_2_auth_seq_id 
A A A B anti-parallel ILE A 3   ? ILE A 3   ? ILE A 3   ILE A 3   ALA A 170 ? ALA A 170 ? ALA A 170 ALA A 170 
B B C F anti-parallel THR A 6   ? GLU A 7   ? THR A 6   GLU A 7   GLU A 136 ? GLN A 135 ? GLU A 136 GLN A 135 
C B D I parallel      ALA A 105 ? ALA A 105 ? ALA A 105 ALA A 105 VAL A 185 ? VAL A 185 ? VAL A 185 VAL A 185 
D B E F anti-parallel VAL A 116 ? GLY A 121 ? VAL A 116 GLY A 121 GLU A 140 ? GLN A 135 ? GLU A 140 GLN A 135 
E B E H anti-parallel THR A 118 ? VAL A 119 ? THR A 118 VAL A 119 VAL A 181 ? PHE A 180 ? VAL A 181 PHE A 180 
F B F G anti-parallel VAL A 141 ? VAL A 141 ? VAL A 141 VAL A 141 VAL A 162 ? VAL A 162 ? VAL A 162 VAL A 162 
G B G J anti-parallel GLN A 159 ? VAL A 162 ? GLN A 159 VAL A 162 THR A 204 ? ARG A 201 ? THR A 204 ARG A 201 
H B H I anti-parallel PRO A 179 ? CYS A 182 ? PRO A 179 CYS A 182 ILE A 189 ? VAL A 185 ? ILE A 189 VAL A 185 
I B I J anti-parallel GLY A 188 ? CYS A 192 ? GLY A 188 CYS A 192 ARG A 205 ? VAL A 202 ? ARG A 205 VAL A 202 
J C K L anti-parallel MET A 16  ? PHE A 21  ? MET A 16  PHE A 21  PHE A 30  ? TYR A 25  ? PHE A 30  TYR A 25  
K C K N anti-parallel ALA A 17  ? ARG A 20  ? ALA A 17  ARG A 20  LEU A 52  ? ASN A 49  ? LEU A 52  ASN A 49  
L C L M anti-parallel PHE A 30  ? ALA A 33  ? PHE A 30  ALA A 33  MET A 38  ? ILE A 36  ? MET A 38  ILE A 36  
M C M P anti-parallel ILE A 36  ? THR A 39  ? ILE A 36  THR A 39  LYS A 90  ? MET A 87  ? LYS A 90  MET A 87  
N C N O anti-parallel ASN A 49  ? LEU A 52  ? ASN A 49  LEU A 52  PRO A 67  ? GLN A 64  ? PRO A 67  GLN A 64  
O C O P anti-parallel VAL A 68  ? PRO A 73  ? VAL A 68  PRO A 73  LEU A 91  ? MET A 87  ? LEU A 91  MET A 87  
P D Q R anti-parallel ASN A 56  ? ASN A 56  ? ASN A 56  ASN A 56  LYS A 59  ? LYS A 59  ? LYS A 59  LYS A 59  
Q D Q S anti-parallel ASN A 56  ? ASN A 56  ? ASN A 56  ASN A 56  THR A 133 ? THR A 133 ? THR A 133 THR A 133 
R E T U anti-parallel LYS A 124 ? LYS A 124 ? LYS A 124 LYS A 124 LEU A 130 ? LEU A 130 ? LEU A 130 LEU A 130 
# 
loop_
_dssp_struct_bridge_pairs.id 
_dssp_struct_bridge_pairs.label_comp_id 
_dssp_struct_bridge_pairs.label_seq_id 
_dssp_struct_bridge_pairs.label_asym_id 
_dssp_struct_bridge_pairs.auth_seq_id 
_dssp_struct_bridge_pairs.auth_asym_id 
_dssp_struct_bridge_pairs.pdbx_PDB_ins_code 
_dssp_struct_bridge_pairs.acceptor_1_label_comp_id 
_dssp_struct_bridge_pairs.acceptor_1_label_seq_id 
_dssp_struct_bridge_pairs.acceptor_1_label_asym_id 
_dssp_struct_bridge_pairs.acceptor_1_auth_seq_id 
_dssp_struct_bridge_pairs.acceptor_1_auth_asym_id 
_dssp_struct_bridge_pairs.acceptor_1_pdbx_PDB_ins_code 
_dssp_struct_bridge_pairs.acceptor_1_energy 
_dssp_struct_bridge_pairs.acceptor_2_label_comp_id 
_dssp_struct_bridge_pairs.acceptor_2_label_seq_id 
_dssp_struct_bridge_pairs.acceptor_2_label_asym_id 
_dssp_struct_bridge_pairs.acceptor_2_auth_seq_id 
_dssp_struct_bridge_pairs.acceptor_2_auth_asym_id 
_dssp_struct_bridge_pairs.acceptor_2_pdbx_PDB_ins_code 
_dssp_struct_bridge_pairs.acceptor_2_energy 
_dssp_struct_bridge_pairs.donor_1_label_comp_id 
_dssp_struct_bridge_pairs.donor_1_label_seq_id 
_dssp_struct_bridge_pairs.donor_1_label_asym_id 
_dssp_struct_bridge_pairs.donor_1_auth_seq_id 
_dssp_struct_bridge_pairs.donor_1_auth_asym_id 
_dssp_struct_bridge_pairs.donor_1_pdbx_PDB_ins_code 
_dssp_struct_bridge_pairs.donor_1_energy 
_dssp_struct_bridge_pairs.donor_2_label_comp_id 
_dssp_struct_bridge_pairs.donor_2_label_seq_id 
_dssp_struct_bridge_pairs.donor_2_label_asym_id 
_dssp_struct_bridge_pairs.donor_2_auth_seq_id 
_dssp_struct_bridge_pairs.donor_2_auth_asym_id 
_dssp_struct_bridge_pairs.donor_2_pdbx_PDB_ins_code 
_dssp_struct_bridge_pairs.donor_2_energy 
1   GLU 1   A 1   A ? ?   ?   ? ?   ? ? ?    ?   ?   ? ?   ? ? ?    ILE 3   A 3   A ? -0.6 GLY 172 A 172 A ? -0.3 
2   ILE 2   A 2   A ? LYS 124 A 124 A ? -2.2 THR 171 A 171 A ? -0.4 GLY 5   A 5   A ? -1.0 TRP 4   A 4   A ? -0.6 
3   ILE 3   A 3   A ? ALA 170 A 170 A ? -3.0 GLU 1   A 1   A ? -0.6 ALA 170 A 170 A ? -1.0 LEU 125 A 125 A ? -0.1 
4   TRP 4   A 4   A ? ILE 2   A 2   A ? -0.6 LYS 169 A 169 A ? -0.2 ILE 3   A 3   A ? -0.2 THR 6   A 6   A ? -0.1 
5   GLY 5   A 5   A ? ILE 2   A 2   A ? -1.0 VAL 137 A 137 A ? -0.1 GLU 7   A 7   A ? -0.4 VAL 137 A 137 A ? -0.2 
6   THR 6   A 6   A ? GLU 136 A 136 A ? -2.7 TRP 4   A 4   A ? -0.1 GLU 136 A 136 A ? -2.8 SER 8   A 8   A ? -0.1 
7   GLU 7   A 7   A ? GLY 5   A 5   A ? -0.4 GLN 135 A 135 A ? -0.2 GLN 135 A 135 A ? -0.3 LYS 9   A 9   A ? -0.1 
8   SER 8   A 8   A ? LEU 134 A 134 A ? -3.3 HIS 55  A 55  A ? -0.1 LEU 134 A 134 A ? -0.1 HIS 11  A 11  A ? -0.1 
9   LYS 9   A 9   A ? PRO 10  A 10  A ? -0.1 GLU 7   A 7   A ? -0.1 SER 12  A 12  A ? -2.3 ARG 13  A 13  A ? -0.3 
10  PRO 10  A 10  A ? ?   ?   ? ?   ? ? ?    ?   ?   ? ?   ? ? ?    LYS 9   A 9   A ? -0.1 HIS 55  A 55  A ? -0.0 
11  HIS 11  A 11  A ? ARG 13  A 13  A ? -0.2 SER 12  A 12  A ? -0.1 LYS 9   A 9   A ? -0.1 HIS 55  A 55  A ? -0.0 
12  SER 12  A 12  A ? LYS 9   A 9   A ? -2.3 ARG 13  A 13  A ? -0.2 HIS 11  A 11  A ? -0.1 TYR 15  A 15  A ? -0.1 
13  ARG 13  A 13  A ? LYS 9   A 9   A ? -0.3 PRO 14  A 14  A ? -0.1 MET 16  A 16  A ? -1.9 SER 12  A 12  A ? -0.2 
14  PRO 14  A 14  A ? ?   ?   ? ?   ? ? ?    ?   ?   ? ?   ? ? ?    ASP 102 A 102 A ? -2.6 GLY 53  A 53  A ? -0.2 
15  TYR 15  A 15  A ? VAL 101 A 101 A ? -0.2 THR 103 A 103 A ? -0.1 LEU 31  A 31  A ? -2.3 ILE 104 A 104 A ? -0.2 
16  MET 16  A 16  A ? ARG 13  A 13  A ? -1.9 PHE 30  A 30  A ? -0.2 GLY 53  A 53  A ? -0.6 TYR 18  A 18  A ? -0.4 
17  ALA 17  A 17  A ? GLY 29  A 29  A ? -2.7 LEU 52  A 52  A ? -0.1 GLY 29  A 29  A ? -1.2 ILE 19  A 19  A ? -0.6 
18  TYR 18  A 18  A ? THR 51  A 51  A ? -2.5 MET 16  A 16  A ? -0.4 THR 51  A 51  A ? -2.8 ARG 20  A 20  A ? -0.5 
19  ILE 19  A 19  A ? CYS 27  A 27  A ? -3.0 ALA 17  A 17  A ? -0.6 CYS 27  A 27  A ? -2.5 PHE 21  A 21  A ? -0.4 
20  ARG 20  A 20  A ? ASN 49  A 49  A ? -2.5 TYR 18  A 18  A ? -0.5 ASN 49  A 49  A ? -2.5 LYS 22  A 22  A ? -0.3 
21  PHE 21  A 21  A ? TYR 25  A 25  A ? -2.5 ILE 19  A 19  A ? -0.4 TYR 25  A 25  A ? -2.3 VAL 24  A 24  A ? -0.8 
22  LYS 22  A 22  A ? VAL 47  A 47  A ? -0.5 ARG 20  A 20  A ? -0.3 VAL 24  A 24  A ? -1.4 PHE 21  A 21  A ? -0.1 
23  SER 23  A 23  A ? VAL 47  A 47  A ? -0.2 VAL 24  A 24  A ? -0.2 LYS 22  A 22  A ? -0.2 ARG 20  A 20  A ? -0.0 
24  VAL 24  A 24  A ? LYS 22  A 22  A ? -1.4 PHE 21  A 21  A ? -0.8 ARG 26  A 26  A ? -0.3 SER 23  A 23  A ? -0.2 
25  TYR 25  A 25  A ? PHE 21  A 21  A ? -2.3 LYS 22  A 22  A ? -0.0 PHE 21  A 21  A ? -2.5 CYS 27  A 27  A ? -0.3 
26  ARG 26  A 26  A ? VAL 24  A 24  A ? -0.3 ARG 20  A 20  A ? -0.2 GLY 28  A 28  A ? -0.3 SER 176 A 176 A ? -0.2 
27  CYS 27  A 27  A ? ILE 19  A 19  A ? -2.5 TYR 25  A 25  A ? -0.3 ILE 19  A 19  A ? -3.0 GLY 29  A 29  A ? -0.2 
28  GLY 28  A 28  A ? SER 176 A 176 A ? -3.7 ARG 26  A 26  A ? -0.3 ALA 40  A 40  A ? -0.4 PHE 30  A 30  A ? -0.3 
29  GLY 29  A 29  A ? ALA 17  A 17  A ? -1.2 CYS 27  A 27  A ? -0.2 ALA 17  A 17  A ? -2.7 LEU 31  A 31  A ? -0.3 
30  PHE 30  A 30  A ? MET 38  A 38  A ? -2.1 GLY 28  A 28  A ? -0.3 MET 38  A 38  A ? -3.1 VAL 32  A 32  A ? -0.5 
31  LEU 31  A 31  A ? TYR 15  A 15  A ? -2.3 ASP 102 A 102 A ? -0.3 ILE 104 A 104 A ? -2.0 VAL 37  A 37  A ? -0.2 
32  VAL 32  A 32  A ? ILE 36  A 36  A ? -2.3 PHE 30  A 30  A ? -0.5 ARG 34  A 34  A ? -0.3 VAL 37  A 37  A ? -0.2 
33  ALA 33  A 33  A ? ILE 36  A 36  A ? -1.6 ASP 102 A 102 A ? -0.1 ILE 36  A 36  A ? -1.5 VAL 32  A 32  A ? -0.3 
34  ARG 34  A 34  A ? ASP 35  A 35  A ? -0.3 VAL 32  A 32  A ? -0.3 ALA 95  A 95  A ? -4.3 ARG 93  A 93  A ? -0.1 
35  ASP 35  A 35  A ? LYS 94  A 94  A ? -0.2 ILE 36  A 36  A ? -0.1 LEU 91  A 91  A ? -2.5 VAL 37  A 37  A ? -0.5 
36  ILE 36  A 36  A ? ALA 33  A 33  A ? -1.5 LYS 90  A 90  A ? -0.2 VAL 32  A 32  A ? -2.3 ALA 33  A 33  A ? -1.6 
37  VAL 37  A 37  A ? LEU 89  A 89  A ? -2.6 ASP 35  A 35  A ? -0.5 LEU 89  A 89  A ? -3.7 THR 39  A 39  A ? -0.4 
38  MET 38  A 38  A ? PHE 30  A 30  A ? -3.1 ILE 36  A 36  A ? -0.4 PHE 30  A 30  A ? -2.1 ALA 40  A 40  A ? -0.2 
39  THR 39  A 39  A ? MET 87  A 87  A ? -2.5 VAL 37  A 37  A ? -0.4 MET 87  A 87  A ? -2.4 ALA 41  A 41  A ? -0.3 
40  ALA 40  A 40  A ? GLY 28  A 28  A ? -0.4 MET 38  A 38  A ? -0.2 CYS 43  A 43  A ? -1.5 ILE 86  A 86  A ? -0.3 
41  ALA 41  A 41  A ? THR 39  A 39  A ? -0.3 HIS 42  A 42  A ? -0.3 ASN 44  A 44  A ? -0.7 ALA 40  A 40  A ? -0.1 
42  HIS 42  A 42  A ? CYS 43  A 43  A ? -0.3 LEU 82  A 82  A ? -0.1 ALA 41  A 41  A ? -0.3 SER 176 A 176 A ? -0.0 
43  CYS 43  A 43  A ? ALA 40  A 40  A ? -1.5 GLY 28  A 28  A ? -0.1 HIS 42  A 42  A ? -0.3 GLY 45  A 45  A ? -0.2 
44  ASN 44  A 44  A ? ALA 41  A 41  A ? -0.7 PHE 21  A 21  A ? -0.1 LYS 46  A 46  A ? -0.3 PHE 21  A 21  A ? -0.1 
45  GLY 45  A 45  A ? CYS 43  A 43  A ? -0.2 LYS 46  A 46  A ? -0.1 ILE 48  A 48  A ? -0.2 CYS 43  A 43  A ? -0.0 
46  LYS 46  A 46  A ? VAL 47  A 47  A ? -0.3 ASN 44  A 44  A ? -0.3 ILE 48  A 48  A ? -0.5 GLY 45  A 45  A ? -0.1 
47  VAL 47  A 47  A ? ASN 44  A 44  A ? -0.1 ASN 49  A 49  A ? -0.0 LYS 22  A 22  A ? -0.5 ASN 49  A 49  A ? -0.5 
48  ILE 48  A 48  A ? LYS 46  A 46  A ? -0.5 VAL 68  A 68  A ? -0.3 VAL 68  A 68  A ? -2.5 VAL 50  A 50  A ? -0.4 
49  ASN 49  A 49  A ? ARG 20  A 20  A ? -2.5 VAL 47  A 47  A ? -0.5 ARG 20  A 20  A ? -2.5 THR 51  A 51  A ? -0.5 
50  VAL 50  A 50  A ? ILE 66  A 66  A ? -2.6 ILE 48  A 48  A ? -0.4 ILE 66  A 66  A ? -3.5 LEU 52  A 52  A ? -0.5 
51  THR 51  A 51  A ? TYR 18  A 18  A ? -2.8 ASN 49  A 49  A ? -0.5 TYR 18  A 18  A ? -2.5 GLY 53  A 53  A ? -0.3 
52  LEU 52  A 52  A ? GLN 64  A 64  A ? -2.7 VAL 50  A 50  A ? -0.5 GLN 64  A 64  A ? -2.3 ALA 17  A 17  A ? -0.1 
53  GLY 53  A 53  A ? MET 16  A 16  A ? -0.6 ALA 100 A 100 A ? -0.4 HIS 55  A 55  A ? -0.6 LEU 52  A 52  A ? -0.2 
54  ILE 54  A 54  A ? MET 16  A 16  A ? -0.3 THR 51  A 51  A ? -0.3 GLY 53  A 53  A ? -0.2 LEU 57  A 57  A ? -0.1 
55  HIS 55  A 55  A ? GLY 53  A 53  A ? -0.6 LYS 59  A 59  A ? -0.4 LEU 134 A 134 A ? -2.2 LEU 57  A 57  A ? -0.4 
56  ASN 56  A 56  A ? LYS 59  A 59  A ? -0.6 THR 133 A 133 A ? -0.2 LYS 59  A 59  A ? -1.3 HIS 55  A 55  A ? -0.3 
57  LEU 57  A 57  A ? ASP 132 A 132 A ? -3.3 HIS 55  A 55  A ? -0.4 THR 133 A 133 A ? -0.1 ASN 56  A 56  A ? -0.1 
58  LYS 58  A 58  A ? ASP 132 A 132 A ? -0.4 LYS 59  A 59  A ? -0.2 LYS 60  A 60  A ? -0.6 LEU 57  A 57  A ? -0.3 
59  LYS 59  A 59  A ? ASN 56  A 56  A ? -1.3 ASP 132 A 132 A ? -0.2 ASN 56  A 56  A ? -0.6 HIS 55  A 55  A ? -0.4 
60  LYS 60  A 60  A ? LYS 58  A 58  A ? -0.6 ILE 54  A 54  A ? -0.1 THR 63  A 63  A ? -1.1 ASN 62  A 62  A ? -0.1 
61  LYS 61  A 61  A ? ASN 62  A 62  A ? -0.2 ASN 56  A 56  A ? -0.2 HIS 55  A 55  A ? -0.2 ASN 56  A 56  A ? -0.1 
62  ASN 62  A 62  A ? THR 63  A 63  A ? -0.2 LYS 60  A 60  A ? -0.1 GLN 64  A 64  A ? -0.3 LYS 61  A 61  A ? -0.2 
63  THR 63  A 63  A ? LYS 60  A 60  A ? -1.1 THR 51  A 51  A ? -0.0 LEU 65  A 65  A ? -0.5 GLY 53  A 53  A ? -0.2 
64  GLN 64  A 64  A ? LEU 52  A 52  A ? -2.3 ASN 62  A 62  A ? -0.3 LEU 52  A 52  A ? -2.7 ILE 66  A 66  A ? -0.7 
65  LEU 65  A 65  A ? THR 63  A 63  A ? -0.5 THR 51  A 51  A ? -0.2 THR 51  A 51  A ? -0.2 THR 63  A 63  A ? -0.0 
66  ILE 66  A 66  A ? VAL 50  A 50  A ? -3.5 GLN 64  A 64  A ? -0.7 VAL 50  A 50  A ? -2.6 GLN 64  A 64  A ? -0.1 
67  PRO 67  A 67  A ? ?   ?   ? ?   ? ? ?    ?   ?   ? ?   ? ? ?    GLU 92  A 92  A ? -2.7 SER 69  A 69  A ? -0.4 
68  VAL 68  A 68  A ? ILE 48  A 48  A ? -2.5 LEU 91  A 91  A ? -0.2 ILE 48  A 48  A ? -0.3 LEU 91  A 91  A ? -0.2 
69  SER 69  A 69  A ? LYS 90  A 90  A ? -2.8 PRO 67  A 67  A ? -0.4 ALA 71  A 71  A ? -0.3 LEU 91  A 91  A ? -0.2 
70  GLU 70  A 70  A ? LYS 90  A 90  A ? -1.5 ILE 72  A 72  A ? -0.0 LYS 90  A 90  A ? -3.0 ILE 72  A 72  A ? -0.5 
71  ALA 71  A 71  A ? SER 69  A 69  A ? -0.3 LEU 89  A 89  A ? -0.2 LEU 89  A 89  A ? -0.2 ASN 44  A 44  A ? -0.0 
72  ILE 72  A 72  A ? LEU 88  A 88  A ? -3.0 GLU 70  A 70  A ? -0.5 LEU 88  A 88  A ? -2.0 HIS 74  A 74  A ? -0.1 
73  PRO 73  A 73  A ? ?   ?   ? ?   ? ? ?    ?   ?   ? ?   ? ? ?    MET 87  A 87  A ? -0.2 ASP 85  A 85  A ? -0.1 
74  HIS 74  A 74  A ? ILE 86  A 86  A ? -2.8 ASN 84  A 84  A ? -0.3 PHE 77  A 77  A ? -2.1 ILE 86  A 86  A ? -0.1 
75  GLU 75  A 75  A ? SER 76  A 76  A ? -0.3 ILE 72  A 72  A ? -0.1 HIS 74  A 74  A ? -0.1 ASN 84  A 84  A ? -0.0 
76  SER 76  A 76  A ? ASN 84  A 84  A ? -0.1 ASP 78  A 78  A ? -0.1 GLU 75  A 75  A ? -0.3 ASP 78  A 78  A ? -0.2 
77  PHE 77  A 77  A ? HIS 74  A 74  A ? -2.1 ILE 86  A 86  A ? -0.1 ASN 79  A 79  A ? -0.6 ASN 84  A 84  A ? -0.2 
78  ASP 78  A 78  A ? VAL 83  A 83  A ? -2.2 SER 76  A 76  A ? -0.2 LEU 82  A 82  A ? -2.8 VAL 83  A 83  A ? -0.5 
79  ASN 79  A 79  A ? PHE 77  A 77  A ? -0.6 GLU 80  A 80  A ? -0.2 ASP 78  A 78  A ? -0.1 PHE 77  A 77  A ? -0.0 
80  GLU 80  A 80  A ? THR 81  A 81  A ? -0.1 VAL 83  A 83  A ? -0.1 ASN 79  A 79  A ? -0.2 ASP 78  A 78  A ? -0.0 
81  THR 81  A 81  A ? VAL 83  A 83  A ? -0.1 THR 153 A 153 A ? -0.0 ASN 79  A 79  A ? -0.2 GLU 80  A 80  A ? -0.1 
82  LEU 82  A 82  A ? ASP 78  A 78  A ? -2.8 VAL 83  A 83  A ? -0.2 ASP 85  A 85  A ? -0.8 ASN 84  A 84  A ? -0.2 
83  VAL 83  A 83  A ? ASP 78  A 78  A ? -0.5 ASN 84  A 84  A ? -0.2 ASP 78  A 78  A ? -2.2 LEU 82  A 82  A ? -0.2 
84  ASN 84  A 84  A ? PHE 77  A 77  A ? -0.2 ASP 85  A 85  A ? -0.2 ILE 86  A 86  A ? -1.8 HIS 74  A 74  A ? -0.3 
85  ASP 85  A 85  A ? LEU 82  A 82  A ? -0.8 PHE 77  A 77  A ? -0.1 MET 87  A 87  A ? -0.3 THR 204 A 204 A ? -0.2 
86  ILE 86  A 86  A ? ASN 84  A 84  A ? -1.8 ALA 40  A 40  A ? -0.3 HIS 74  A 74  A ? -2.8 LEU 88  A 88  A ? -0.3 
87  MET 87  A 87  A ? THR 39  A 39  A ? -2.4 ASP 85  A 85  A ? -0.3 THR 39  A 39  A ? -2.5 LEU 89  A 89  A ? -0.4 
88  LEU 88  A 88  A ? ILE 72  A 72  A ? -2.0 ILE 86  A 86  A ? -0.3 ILE 72  A 72  A ? -3.0 LYS 90  A 90  A ? -0.5 
89  LEU 89  A 89  A ? VAL 37  A 37  A ? -3.7 MET 87  A 87  A ? -0.4 VAL 37  A 37  A ? -2.6 LEU 91  A 91  A ? -0.6 
90  LYS 90  A 90  A ? GLU 70  A 70  A ? -3.0 LEU 88  A 88  A ? -0.5 SER 69  A 69  A ? -2.8 GLU 70  A 70  A ? -1.5 
91  LEU 91  A 91  A ? ASP 35  A 35  A ? -2.5 LEU 89  A 89  A ? -0.6 VAL 68  A 68  A ? -0.2 LYS 94  A 94  A ? -0.1 
92  GLU 92  A 92  A ? PRO 67  A 67  A ? -2.7 ARG 93  A 93  A ? -0.1 LYS 94  A 94  A ? -0.3 LEU 91  A 91  A ? -0.1 
93  ARG 93  A 93  A ? PRO 67  A 67  A ? -0.3 ARG 34  A 34  A ? -0.1 GLU 92  A 92  A ? -0.1 ALA 95  A 95  A ? -0.1 
94  LYS 94  A 94  A ? GLU 92  A 92  A ? -0.3 ALA 95  A 95  A ? -0.1 ASP 35  A 35  A ? -0.2 GLN 96  A 96  A ? -0.1 
95  ALA 95  A 95  A ? ARG 34  A 34  A ? -4.3 ALA 33  A 33  A ? -0.1 LEU 97  A 97  A ? -0.8 LYS 94  A 94  A ? -0.1 
96  GLN 96  A 96  A ? LYS 94  A 94  A ? -0.1 ASP 102 A 102 A ? -0.0 ASN 98  A 98  A ? -0.2 VAL 101 A 101 A ? -0.1 
97  LEU 97  A 97  A ? ALA 95  A 95  A ? -0.8 ALA 100 A 100 A ? -0.1 SER 99  A 99  A ? -0.2 ASP 102 A 102 A ? -0.2 
98  ASN 98  A 98  A ? VAL 101 A 101 A ? -2.4 GLN 96  A 96  A ? -0.2 VAL 101 A 101 A ? -0.2 GLY 53  A 53  A ? -0.1 
99  SER 99  A 99  A ? ALA 100 A 100 A ? -0.2 LEU 97  A 97  A ? -0.2 ASP 102 A 102 A ? -0.1 LEU 97  A 97  A ? -0.1 
100 ALA 100 A 100 A ? VAL 101 A 101 A ? -0.2 ASN 62  A 62  A ? -0.1 ASP 102 A 102 A ? -0.5 GLY 53  A 53  A ? -0.4 
101 VAL 101 A 101 A ? ASN 98  A 98  A ? -0.2 LEU 52  A 52  A ? -0.1 ASN 98  A 98  A ? -2.4 THR 103 A 103 A ? -0.3 
102 ASP 102 A 102 A ? PRO 14  A 14  A ? -2.6 ALA 100 A 100 A ? -0.5 LEU 31  A 31  A ? -0.3 ILE 104 A 104 A ? -0.2 
103 THR 103 A 103 A ? VAL 101 A 101 A ? -0.3 VAL 32  A 32  A ? -0.1 ALA 105 A 105 A ? -0.3 VAL 32  A 32  A ? -0.2 
104 ILE 104 A 104 A ? LEU 31  A 31  A ? -2.0 ASP 102 A 102 A ? -0.2 VAL 185 A 185 A ? -0.1 LEU 106 A 106 A ? -0.1 
105 ALA 105 A 105 A ? GLY 184 A 184 A ? -0.9 THR 103 A 103 A ? -0.3 VAL 186 A 186 A ? -2.4 VAL 32  A 32  A ? -0.0 
106 LEU 106 A 106 A ? VAL 185 A 185 A ? -0.2 VAL 32  A 32  A ? -0.1 GLN 187 A 187 A ? -0.1 ALA 105 A 105 A ? -0.1 
107 PRO 107 A 107 A ? ?   ?   ? ?   ? ? ?    ?   ?   ? ?   ? ? ?    LEU 106 A 106 A ? -0.1 TRP 110 A 110 A ? -0.1 
108 LYS 108 A 108 A ? ASP 109 A 109 A ? -0.1 LEU 106 A 106 A ? -0.1 TRP 110 A 110 A ? -0.2 MET 210 A 210 A ? -0.0 
109 ASP 109 A 109 A ? ?   ?   ? ?   ? ? ?    ?   ?   ? ?   ? ? ?    VAL 111 A 111 A ? -0.2 SER 207 A 207 A ? -0.1 
110 TRP 110 A 110 A ? LYS 108 A 108 A ? -0.2 PRO 107 A 107 A ? -0.1 LYS 112 A 112 A ? -0.2 LYS 108 A 108 A ? -0.0 
111 VAL 111 A 111 A ? ASP 109 A 109 A ? -0.2 GLN 187 A 187 A ? -0.1 TRP 110 A 110 A ? -0.1 GLY 114 A 114 A ? -0.0 
112 LYS 112 A 112 A ? TRP 110 A 110 A ? -0.2 PRO 113 A 113 A ? -0.1 GLN 115 A 115 A ? -2.0 VAL 141 A 141 A ? -0.3 
113 PRO 113 A 113 A ? ?   ?   ? ?   ? ? ?    ?   ?   ? ?   ? ? ?    GLN 142 A 142 A ? -0.2 LYS 112 A 112 A ? -0.1 
114 GLY 114 A 114 A ? VAL 141 A 141 A ? -3.1 GLN 115 A 115 A ? -0.4 VAL 116 A 116 A ? -0.2 GLN 142 A 142 A ? -0.1 
115 GLN 115 A 115 A ? LYS 112 A 112 A ? -2.0 VAL 141 A 141 A ? -0.1 VAL 141 A 141 A ? -2.4 CYS 117 A 117 A ? -0.5 
116 VAL 116 A 116 A ? GLU 140 A 140 A ? -0.2 GLY 114 A 114 A ? -0.2 THR 118 A 118 A ? -0.2 GLU 140 A 140 A ? -0.2 
117 CYS 117 A 117 A ? LEU 139 A 139 A ? -2.9 GLN 115 A 115 A ? -0.5 LEU 139 A 139 A ? -3.0 VAL 119 A 119 A ? -0.4 
118 THR 118 A 118 A ? VAL 181 A 181 A ? -2.7 VAL 116 A 116 A ? -0.2 VAL 181 A 181 A ? -3.4 ALA 120 A 120 A ? -0.4 
119 VAL 119 A 119 A ? VAL 137 A 137 A ? -2.1 CYS 117 A 117 A ? -0.4 VAL 137 A 137 A ? -2.1 GLY 121 A 121 A ? -0.4 
120 ALA 120 A 120 A ? PRO 179 A 179 A ? -0.7 THR 118 A 118 A ? -0.4 TRP 122 A 122 A ? -0.3 GLU 136 A 136 A ? -0.2 
121 GLY 121 A 121 A ? GLN 135 A 135 A ? -2.4 VAL 119 A 119 A ? -0.4 GLN 135 A 135 A ? -3.0 ASP 175 A 175 A ? -0.1 
122 TRP 122 A 122 A ? GLY 174 A 174 A ? -0.4 ALA 120 A 120 A ? -0.3 SER 131 A 131 A ? -0.4 LEU 125 A 125 A ? -0.1 
123 GLY 123 A 123 A ? LYS 124 A 124 A ? -0.2 LEU 130 A 130 A ? -0.1 SER 131 A 131 A ? -1.4 GLY 174 A 174 A ? -0.2 
124 LYS 124 A 124 A ? LYS 173 A 173 A ? -1.6 LEU 130 A 130 A ? -0.2 ILE 2   A 2   A ? -2.2 LEU 130 A 130 A ? -0.2 
125 LEU 125 A 125 A ? THR 129 A 129 A ? -3.6 GLU 1   A 1   A ? -0.2 CYS 128 A 128 A ? -2.3 ILE 3   A 3   A ? -0.2 
126 ALA 126 A 126 A ? ILE 2   A 2   A ? -0.4 ASN 127 A 127 A ? -0.3 ILE 3   A 3   A ? -0.1 LEU 125 A 125 A ? -0.1 
127 ASN 127 A 127 A ? THR 129 A 129 A ? -0.1 CYS 128 A 128 A ? -0.0 ALA 126 A 126 A ? -0.3 LEU 130 A 130 A ? -0.1 
128 CYS 128 A 128 A ? LEU 125 A 125 A ? -2.3 THR 129 A 129 A ? -0.3 LEU 130 A 130 A ? -0.3 ALA 126 A 126 A ? -0.1 
129 THR 129 A 129 A ? GLY 123 A 123 A ? -0.0 LEU 130 A 130 A ? -0.0 LEU 125 A 125 A ? -3.6 SER 131 A 131 A ? -0.3 
130 LEU 130 A 130 A ? CYS 128 A 128 A ? -0.3 LYS 124 A 124 A ? -0.2 ASP 132 A 132 A ? -0.4 LYS 124 A 124 A ? -0.2 
131 SER 131 A 131 A ? GLY 123 A 123 A ? -1.4 TRP 122 A 122 A ? -0.4 GLN 135 A 135 A ? -0.1 LEU 57  A 57  A ? -0.1 
132 ASP 132 A 132 A ? LEU 130 A 130 A ? -0.4 ASN 56  A 56  A ? -0.1 LEU 57  A 57  A ? -3.3 LYS 58  A 58  A ? -0.4 
133 THR 133 A 133 A ? ASN 56  A 56  A ? -0.3 LEU 57  A 57  A ? -0.1 GLN 135 A 135 A ? -0.3 ASN 56  A 56  A ? -0.2 
134 LEU 134 A 134 A ? HIS 55  A 55  A ? -2.2 ASP 132 A 132 A ? -0.3 SER 8   A 8   A ? -3.3 GLU 136 A 136 A ? -0.3 
135 GLN 135 A 135 A ? GLY 121 A 121 A ? -3.0 GLU 7   A 7   A ? -0.3 GLY 121 A 121 A ? -2.4 VAL 137 A 137 A ? -0.3 
136 GLU 136 A 136 A ? THR 6   A 6   A ? -2.8 LEU 134 A 134 A ? -0.3 THR 6   A 6   A ? -2.7 ASN 138 A 138 A ? -0.3 
137 VAL 137 A 137 A ? VAL 119 A 119 A ? -2.1 GLN 135 A 135 A ? -0.3 VAL 119 A 119 A ? -2.1 LEU 139 A 139 A ? -0.5 
138 ASN 138 A 138 A ? GLU 136 A 136 A ? -0.3 THR 118 A 118 A ? -0.2 GLU 140 A 140 A ? -0.3 THR 118 A 118 A ? -0.2 
139 LEU 139 A 139 A ? CYS 117 A 117 A ? -3.0 VAL 137 A 137 A ? -0.5 CYS 117 A 117 A ? -2.9 VAL 141 A 141 A ? -0.4 
140 GLU 140 A 140 A ? ASN 138 A 138 A ? -0.3 VAL 116 A 116 A ? -0.2 GLY 163 A 163 A ? -3.1 GLN 142 A 142 A ? -0.5 
141 VAL 141 A 141 A ? GLN 115 A 115 A ? -2.4 LEU 139 A 139 A ? -0.4 GLY 114 A 114 A ? -3.1 VAL 162 A 162 A ? -0.2 
142 GLN 142 A 142 A ? CYS 161 A 161 A ? -4.5 GLU 140 A 140 A ? -0.5 CYS 161 A 161 A ? -0.5 GLY 144 A 144 A ? -0.2 
143 LYS 143 A 143 A ? VAL 141 A 141 A ? -0.2 GLY 144 A 144 A ? -0.1 LYS 146 A 146 A ? -1.5 CYS 147 A 147 A ? -0.7 
144 GLY 144 A 144 A ? GLN 145 A 145 A ? -0.3 LYS 146 A 146 A ? -0.2 ARG 148 A 148 A ? -2.2 CYS 147 A 147 A ? -0.5 
145 GLN 145 A 145 A ? LYS 146 A 146 A ? -0.2 CYS 147 A 147 A ? -0.2 SER 149 A 149 A ? -1.9 GLY 144 A 144 A ? -0.3 
146 LYS 146 A 146 A ? LYS 143 A 143 A ? -1.5 CYS 147 A 147 A ? -0.2 MET 150 A 150 A ? -0.6 GLN 145 A 145 A ? -0.2 
147 CYS 147 A 147 A ? LYS 143 A 143 A ? -0.7 GLY 144 A 144 A ? -0.5 SER 151 A 151 A ? -2.0 MET 150 A 150 A ? -0.5 
148 ARG 148 A 148 A ? GLY 144 A 144 A ? -2.2 SER 149 A 149 A ? -0.2 CYS 147 A 147 A ? -0.2 LYS 146 A 146 A ? -0.2 
149 SER 149 A 149 A ? GLN 145 A 145 A ? -1.9 MET 150 A 150 A ? -0.2 ARG 148 A 148 A ? -0.2 CYS 147 A 147 A ? -0.2 
150 MET 150 A 150 A ? LYS 146 A 146 A ? -0.6 CYS 147 A 147 A ? -0.5 GLN 152 A 152 A ? -0.3 ARG 148 A 148 A ? -0.2 
151 SER 151 A 151 A ? CYS 147 A 147 A ? -2.0 GLN 152 A 152 A ? -0.1 TYR 154 A 154 A ? -1.0 MET 150 A 150 A ? -0.3 
152 GLN 152 A 152 A ? MET 150 A 150 A ? -0.3 THR 153 A 153 A ? -0.2 SER 151 A 151 A ? -0.1 ARG 148 A 148 A ? -0.1 
153 THR 153 A 153 A ? ASN 155 A 155 A ? -0.0 THR 81  A 81  A ? -0.0 GLN 152 A 152 A ? -0.2 ASN 155 A 155 A ? -0.2 
154 TYR 154 A 154 A ? SER 151 A 151 A ? -1.0 CYS 147 A 147 A ? -0.2 ASP 156 A 156 A ? -0.4 CYS 161 A 161 A ? -0.0 
155 ASN 155 A 155 A ? THR 153 A 153 A ? -0.2 ASP 156 A 156 A ? -0.1 GLN 159 A 159 A ? -1.8 ILE 158 A 158 A ? -1.6 
156 ASP 156 A 156 A ? TYR 154 A 154 A ? -0.4 SER 157 A 157 A ? -0.3 ASN 155 A 155 A ? -0.1 CYS 161 A 161 A ? -0.1 
157 SER 157 A 157 A ? ILE 158 A 158 A ? -0.1 LEU 160 A 160 A ? -0.0 ASP 156 A 156 A ? -0.3 LEU 160 A 160 A ? -0.1 
158 ILE 158 A 158 A ? ASN 155 A 155 A ? -1.6 GLN 159 A 159 A ? -0.1 ARG 205 A 205 A ? -2.4 LEU 160 A 160 A ? -0.3 
159 GLN 159 A 159 A ? ASN 155 A 155 A ? -1.8 THR 204 A 204 A ? -0.2 CYS 161 A 161 A ? -0.4 THR 204 A 204 A ? -0.2 
160 LEU 160 A 160 A ? PHE 203 A 203 A ? -2.8 ILE 158 A 158 A ? -0.3 PHE 203 A 203 A ? -2.4 VAL 162 A 162 A ? -0.7 
161 CYS 161 A 161 A ? GLN 142 A 142 A ? -0.5 GLN 159 A 159 A ? -0.4 GLN 142 A 142 A ? -4.5 GLY 163 A 163 A ? -0.4 
162 VAL 162 A 162 A ? ARG 201 A 201 A ? -3.0 LEU 160 A 160 A ? -0.7 ARG 201 A 201 A ? -4.2 ASN 164 A 164 A ? -0.2 
163 GLY 163 A 163 A ? GLU 140 A 140 A ? -3.1 CYS 161 A 161 A ? -0.4 ALA 170 A 170 A ? -0.1 SER 166 A 166 A ? -0.1 
164 ASN 164 A 164 A ? LYS 169 A 169 A ? -0.6 GLU 167 A 167 A ? -0.3 GLU 167 A 167 A ? -1.3 LYS 169 A 169 A ? -0.3 
165 PRO 165 A 165 A ? ?   ?   ? ?   ? ? ?    ?   ?   ? ?   ? ? ?    ASN 164 A 164 A ? -0.1 LEU 199 A 199 A ? -0.1 
166 SER 166 A 166 A ? GLY 163 A 163 A ? -0.1 ASN 168 A 168 A ? -0.0 ASN 168 A 168 A ? -0.3 ASN 164 A 164 A ? -0.0 
167 GLU 167 A 167 A ? ASN 164 A 164 A ? -1.3 LYS 169 A 169 A ? -0.1 ASN 164 A 164 A ? -0.3 LYS 169 A 169 A ? -0.2 
168 ASN 168 A 168 A ? SER 166 A 166 A ? -0.3 GLY 163 A 163 A ? -0.1 ALA 170 A 170 A ? -0.4 SER 166 A 166 A ? -0.0 
169 LYS 169 A 169 A ? ASN 164 A 164 A ? -0.3 GLU 167 A 167 A ? -0.2 ASN 164 A 164 A ? -0.6 THR 171 A 171 A ? -0.3 
170 ALA 170 A 170 A ? ILE 3   A 3   A ? -1.0 ASN 168 A 168 A ? -0.4 ILE 3   A 3   A ? -3.0 GLY 172 A 172 A ? -0.2 
171 THR 171 A 171 A ? LYS 169 A 169 A ? -0.3 ILE 2   A 2   A ? -0.3 ILE 2   A 2   A ? -0.4 LYS 173 A 173 A ? -0.2 
172 GLY 172 A 172 A ? GLU 1   A 1   A ? -0.3 ALA 170 A 170 A ? -0.2 ASP 175 A 175 A ? -1.5 GLY 123 A 123 A ? -0.1 
173 LYS 173 A 173 A ? GLY 174 A 174 A ? -0.2 THR 171 A 171 A ? -0.2 LYS 124 A 124 A ? -1.6 GLY 172 A 172 A ? -0.1 
174 GLY 174 A 174 A ? GLY 123 A 123 A ? -0.2 ARG 26  A 26  A ? -0.1 TRP 122 A 122 A ? -0.4 LYS 173 A 173 A ? -0.2 
175 ASP 175 A 175 A ? GLY 172 A 172 A ? -1.5 CYS 27  A 27  A ? -0.1 GLY 178 A 178 A ? -2.7 VAL 190 A 190 A ? -0.3 
176 SER 176 A 176 A ? GLY 177 A 177 A ? -0.3 ARG 26  A 26  A ? -0.2 GLY 28  A 28  A ? -3.7 SER 191 A 191 A ? -0.2 
177 GLY 177 A 177 A ? VAL 190 A 190 A ? -2.9 GLY 178 A 178 A ? -0.3 SER 176 A 176 A ? -0.3 SER 191 A 191 A ? -0.1 
178 GLY 178 A 178 A ? ASP 175 A 175 A ? -2.7 GLY 28  A 28  A ? -0.1 VAL 190 A 190 A ? -2.6 PHE 180 A 180 A ? -0.3 
179 PRO 179 A 179 A ? ?   ?   ? ?   ? ? ?    ?   ?   ? ?   ? ? ?    ALA 120 A 120 A ? -0.7 VAL 181 A 181 A ? -0.7 
180 PHE 180 A 180 A ? GLY 188 A 188 A ? -2.4 GLY 178 A 178 A ? -0.3 GLN 187 A 187 A ? -3.7 GLY 188 A 188 A ? -1.2 
181 VAL 181 A 181 A ? THR 118 A 118 A ? -3.4 PRO 179 A 179 A ? -0.7 THR 118 A 118 A ? -2.7 ASN 183 A 183 A ? -0.5 
182 CYS 182 A 182 A ? VAL 185 A 185 A ? -2.9 PHE 180 A 180 A ? -0.5 VAL 185 A 185 A ? -1.4 CYS 117 A 117 A ? -0.1 
183 ASN 183 A 183 A ? VAL 181 A 181 A ? -0.5 GLY 184 A 184 A ? -0.3 CYS 182 A 182 A ? -0.1 VAL 186 A 186 A ? -0.1 
184 GLY 184 A 184 A ? VAL 185 A 185 A ? -0.2 VAL 181 A 181 A ? -0.1 ALA 105 A 105 A ? -0.9 VAL 186 A 186 A ? -0.4 
185 VAL 185 A 185 A ? CYS 182 A 182 A ? -1.4 ILE 104 A 104 A ? -0.1 CYS 182 A 182 A ? -2.9 GLN 187 A 187 A ? -0.4 
186 VAL 186 A 186 A ? ALA 105 A 105 A ? -2.4 GLY 184 A 184 A ? -0.4 VAL 181 A 181 A ? -0.2 ILE 189 A 189 A ? -0.1 
187 GLN 187 A 187 A ? PHE 180 A 180 A ? -3.7 VAL 185 A 185 A ? -0.4 ILE 206 A 206 A ? -1.3 SER 207 A 207 A ? -0.5 
188 GLY 188 A 188 A ? PHE 180 A 180 A ? -1.2 ARG 205 A 205 A ? -0.2 PHE 180 A 180 A ? -2.4 VAL 190 A 190 A ? -0.4 
189 ILE 189 A 189 A ? THR 204 A 204 A ? -1.6 GLN 187 A 187 A ? -0.3 THR 204 A 204 A ? -2.7 SER 191 A 191 A ? -0.3 
190 VAL 190 A 190 A ? GLY 178 A 178 A ? -2.6 GLY 188 A 188 A ? -0.4 GLY 177 A 177 A ? -2.9 PHE 203 A 203 A ? -0.2 
191 SER 191 A 191 A ? VAL 202 A 202 A ? -1.2 CYS 192 A 192 A ? -0.3 ARG 193 A 193 A ? -0.3 PHE 203 A 203 A ? -0.2 
192 CYS 192 A 192 A ? VAL 202 A 202 A ? -1.5 LEU 82  A 82  A ? -0.1 VAL 202 A 202 A ? -1.9 LEU 194 A 194 A ? -0.4 
193 ARG 193 A 193 A ? SER 191 A 191 A ? -0.3 ARG 201 A 201 A ? -0.2 CYS 195 A 195 A ? -0.3 ARG 201 A 201 A ? -0.1 
194 LEU 194 A 194 A ? CYS 192 A 192 A ? -0.4 PRO 200 A 200 A ? -0.4 GLY 197 A 197 A ? -0.9 THR 196 A 196 A ? -0.2 
195 CYS 195 A 195 A ? ARG 193 A 193 A ? -0.3 THR 196 A 196 A ? -0.2 LEU 194 A 194 A ? -0.1 SER 151 A 151 A ? -0.0 
196 THR 196 A 196 A ? THR 198 A 198 A ? -0.3 LEU 194 A 194 A ? -0.2 CYS 195 A 195 A ? -0.2 LEU 199 A 199 A ? -0.1 
197 GLY 197 A 197 A ? LEU 194 A 194 A ? -0.9 THR 198 A 198 A ? -0.2 LEU 199 A 199 A ? -0.3 CYS 195 A 195 A ? -0.1 
198 THR 198 A 198 A ? PRO 200 A 200 A ? -0.1 LEU 194 A 194 A ? -0.1 THR 196 A 196 A ? -0.3 LEU 194 A 194 A ? -0.2 
199 LEU 199 A 199 A ? GLY 197 A 197 A ? -0.3 ASN 164 A 164 A ? -0.1 GLY 163 A 163 A ? -0.1 ARG 201 A 201 A ? -0.1 
200 PRO 200 A 200 A ? ?   ?   ? ?   ? ? ?    ?   ?   ? ?   ? ? ?    LEU 194 A 194 A ? -0.4 GLY 163 A 163 A ? -0.3 
201 ARG 201 A 201 A ? VAL 162 A 162 A ? -4.2 ARG 193 A 193 A ? -0.1 VAL 162 A 162 A ? -3.0 PHE 203 A 203 A ? -0.5 
202 VAL 202 A 202 A ? CYS 192 A 192 A ? -1.9 PRO 200 A 200 A ? -0.2 CYS 192 A 192 A ? -1.5 SER 191 A 191 A ? -1.2 
203 PHE 203 A 203 A ? LEU 160 A 160 A ? -2.4 ARG 201 A 201 A ? -0.5 LEU 160 A 160 A ? -2.8 ARG 205 A 205 A ? -0.5 
204 THR 204 A 204 A ? ILE 189 A 189 A ? -2.7 VAL 202 A 202 A ? -0.3 ILE 189 A 189 A ? -1.6 ILE 206 A 206 A ? -0.8 
205 ARG 205 A 205 A ? ILE 158 A 158 A ? -2.4 PHE 203 A 203 A ? -0.5 SER 208 A 208 A ? -0.8 PHE 209 A 209 A ? -0.3 
206 ILE 206 A 206 A ? GLN 187 A 187 A ? -1.3 THR 204 A 204 A ? -0.8 PHE 209 A 209 A ? -2.5 MET 210 A 210 A ? -0.2 
207 SER 207 A 207 A ? GLN 187 A 187 A ? -0.5 SER 208 A 208 A ? -0.3 MET 210 A 210 A ? -1.1 ILE 206 A 206 A ? -0.3 
208 SER 208 A 208 A ? ARG 205 A 205 A ? -0.8 PHE 209 A 209 A ? -0.2 SER 207 A 207 A ? -0.3 ILE 206 A 206 A ? -0.2 
209 PHE 209 A 209 A ? ILE 206 A 206 A ? -2.5 ARG 205 A 205 A ? -0.3 ILE 213 A 213 A ? -3.0 SER 208 A 208 A ? -0.2 
210 MET 210 A 210 A ? SER 207 A 207 A ? -1.1 PRO 211 A 211 A ? -0.2 ARG 214 A 214 A ? -2.9 LYS 215 A 215 A ? -0.3 
211 PRO 211 A 211 A ? ?   ?   ? ?   ? ? ?    ?   ?   ? ?   ? ? ?    LYS 215 A 215 A ? -2.0 MET 210 A 210 A ? -0.2 
212 TRP 212 A 212 A ? ARG 214 A 214 A ? -0.2 ILE 213 A 213 A ? -0.2 THR 216 A 216 A ? -2.5 MET 210 A 210 A ? -0.2 
213 ILE 213 A 213 A ? PHE 209 A 209 A ? -3.0 LYS 215 A 215 A ? -0.2 MET 217 A 217 A ? -2.7 LYS 218 A 218 A ? -0.2 
214 ARG 214 A 214 A ? MET 210 A 210 A ? -2.9 LYS 215 A 215 A ? -0.2 LYS 218 A 218 A ? -1.6 ILE 213 A 213 A ? -0.2 
215 LYS 215 A 215 A ? PRO 211 A 211 A ? -2.0 MET 210 A 210 A ? -0.3 LEU 219 A 219 A ? -1.3 ARG 214 A 214 A ? -0.2 
216 THR 216 A 216 A ? TRP 212 A 212 A ? -2.5 MET 217 A 217 A ? -0.2 LEU 220 A 220 A ? -1.7 LEU 219 A 219 A ? -0.3 
217 MET 217 A 217 A ? ILE 213 A 213 A ? -2.7 LYS 218 A 218 A ? -0.2 THR 216 A 216 A ? -0.2 LYS 215 A 215 A ? -0.2 
218 LYS 218 A 218 A ? ARG 214 A 214 A ? -1.6 ILE 213 A 213 A ? -0.2 MET 217 A 217 A ? -0.2 THR 216 A 216 A ? -0.2 
219 LEU 219 A 219 A ? LYS 215 A 215 A ? -1.3 THR 216 A 216 A ? -0.3 LYS 218 A 218 A ? -0.2 MET 217 A 217 A ? -0.2 
220 LEU 220 A 220 A ? THR 216 A 216 A ? -1.7 LYS 215 A 215 A ? -0.1 LYS 218 A 218 A ? -0.2 LEU 219 A 219 A ? -0.2 
# 
loop_
_dssp_statistics_histogram.entry_id 
_dssp_statistics_histogram.type 
_dssp_statistics_histogram.1 
_dssp_statistics_histogram.2 
_dssp_statistics_histogram.3 
_dssp_statistics_histogram.4 
_dssp_statistics_histogram.5 
_dssp_statistics_histogram.6 
_dssp_statistics_histogram.7 
_dssp_statistics_histogram.8 
_dssp_statistics_histogram.9 
_dssp_statistics_histogram.10 
_dssp_statistics_histogram.11 
_dssp_statistics_histogram.12 
_dssp_statistics_histogram.13 
_dssp_statistics_histogram.14 
_dssp_statistics_histogram.15 
_dssp_statistics_histogram.16 
_dssp_statistics_histogram.17 
_dssp_statistics_histogram.18 
_dssp_statistics_histogram.19 
_dssp_statistics_histogram.20 
_dssp_statistics_histogram.21 
_dssp_statistics_histogram.22 
_dssp_statistics_histogram.23 
_dssp_statistics_histogram.24 
_dssp_statistics_histogram.25 
_dssp_statistics_histogram.26 
_dssp_statistics_histogram.27 
_dssp_statistics_histogram.28 
_dssp_statistics_histogram.29 
_dssp_statistics_histogram.30 
Mcpt8_Mus_musculus_GeneID=17231 residues_per_alpha_helix        0 0 0 0 0 0 1 0 0 1 0 0 0 0 0 0 0 0 0 0 0 0 0 0 0 0 0 0 0 0 
Mcpt8_Mus_musculus_GeneID=17231 parallel_bridges_per_ladder     1 0 0 0 0 0 0 0 0 0 0 0 0 0 0 0 0 0 0 0 0 0 0 0 0 0 0 0 0 0 
Mcpt8_Mus_musculus_GeneID=17231 antiparallel_bridges_per_ladder 5 2 1 6 1 2 0 0 0 0 0 0 0 0 0 0 0 0 0 0 0 0 0 0 0 0 0 0 0 0 
Mcpt8_Mus_musculus_GeneID=17231 ladders_per_sheet               0 1 0 0 0 1 0 1 0 0 0 0 0 0 0 0 0 0 0 0 0 0 0 0 0 0 0 0 0 0 
# 
loop_
_dssp_statistics_hbond.entry_id 
_dssp_statistics_hbond.type 
_dssp_statistics_hbond.count 
_dssp_statistics_hbond.count_per_100 
Mcpt8_Mus_musculus_GeneID=17231 O(I)-->H-N(J)          143 65.0 
Mcpt8_Mus_musculus_GeneID=17231 'PARALLEL BRIDGES'     2   0.9  
Mcpt8_Mus_musculus_GeneID=17231 'ANTIPARALLEL BRIDGES' 73  33.2 
Mcpt8_Mus_musculus_GeneID=17231 O(I)-->H-N(I-5)        2   0.9  
Mcpt8_Mus_musculus_GeneID=17231 O(I)-->H-N(I-4)        3   1.4  
Mcpt8_Mus_musculus_GeneID=17231 O(I)-->H-N(I-3)        4   1.8  
Mcpt8_Mus_musculus_GeneID=17231 O(I)-->H-N(I-2)        0   0.0  
Mcpt8_Mus_musculus_GeneID=17231 O(I)-->H-N(I-1)        0   0.0  
Mcpt8_Mus_musculus_GeneID=17231 O(I)-->H-N(I+0)        0   0.0  
Mcpt8_Mus_musculus_GeneID=17231 O(I)-->H-N(I+1)        0   0.0  
Mcpt8_Mus_musculus_GeneID=17231 O(I)-->H-N(I+2)        19  8.6  
Mcpt8_Mus_musculus_GeneID=17231 O(I)-->H-N(I+3)        25  11.4 
Mcpt8_Mus_musculus_GeneID=17231 O(I)-->H-N(I+4)        16  7.3  
Mcpt8_Mus_musculus_GeneID=17231 O(I)-->H-N(I+5)        0   0.0  
# 
_dssp_statistics.entry_id                       Mcpt8_Mus_musculus_GeneID=17231 
_dssp_statistics.nr_of_residues                 220 
_dssp_statistics.nr_of_chains                   1 
_dssp_statistics.nr_of_ss_bridges_total         0 
_dssp_statistics.nr_of_ss_bridges_intra_chain   0 
_dssp_statistics.nr_of_ss_bridges_inter_chain   0 
# 
loop_
_chem_comp.id 
_chem_comp.type 
_chem_comp.mon_nstd_flag 
_chem_comp.name 
_chem_comp.formula 
_chem_comp.formula_weight 
ALA 'L-PEPTIDE LINKING' y ALANINE         'C3 H7 N O2'     89.093 
ARG 'L-PEPTIDE LINKING' y ARGININE        'C6 H15 N4 O2'  175.209 
ASN 'L-PEPTIDE LINKING' y ASPARAGINE      'C4 H8 N2 O3'   132.118 
ASP 'L-PEPTIDE LINKING' y 'ASPARTIC ACID' 'C4 H7 N O4'    133.103 
CYS 'L-PEPTIDE LINKING' y CYSTEINE        'C3 H7 N O2 S'  121.158 
GLN 'L-PEPTIDE LINKING' y GLUTAMINE       'C5 H10 N2 O3'  146.144 
GLU 'L-PEPTIDE LINKING' y 'GLUTAMIC ACID' 'C5 H9 N O4'    147.129 
GLY 'PEPTIDE LINKING'   y GLYCINE         'C2 H5 N O2'     75.067 
HIS 'L-PEPTIDE LINKING' y HISTIDINE       'C6 H10 N3 O2'  156.162 
ILE 'L-PEPTIDE LINKING' y ISOLEUCINE      'C6 H13 N O2'   131.173 
LEU 'L-PEPTIDE LINKING' y LEUCINE         'C6 H13 N O2'   131.173 
LYS 'L-PEPTIDE LINKING' y LYSINE          'C6 H15 N2 O2'  147.195 
MET 'L-PEPTIDE LINKING' y METHIONINE      'C5 H11 N O2 S' 149.211 
PHE 'L-PEPTIDE LINKING' y PHENYLALANINE   'C9 H11 N O2'   165.189 
PRO 'L-PEPTIDE LINKING' y PROLINE         'C5 H9 N O2'     115.13 
SER 'L-PEPTIDE LINKING' y SERINE          'C3 H7 N O3'    105.093 
THR 'L-PEPTIDE LINKING' y THREONINE       'C4 H9 N O3'    119.119 
TRP 'L-PEPTIDE LINKING' y TRYPTOPHAN      'C11 H12 N2 O2' 204.225 
TYR 'L-PEPTIDE LINKING' y TYROSINE        'C9 H11 N O3'   181.189 
VAL 'L-PEPTIDE LINKING' y VALINE          'C5 H11 N O2'   117.146 
# 
loop_
_atom_type.symbol 
N 
C 
O 
S 
# 
loop_
_entity_poly_seq.entity_id 
_entity_poly_seq.num 
_entity_poly_seq.mon_id 
_entity_poly_seq.hetero 
1   1 GLU n 
1   2 ILE n 
1   3 ILE n 
1   4 TRP n 
1   5 GLY n 
1   6 THR n 
1   7 GLU n 
1   8 SER n 
1   9 LYS n 
1  10 PRO n 
1  11 HIS n 
1  12 SER n 
1  13 ARG n 
1  14 PRO n 
1  15 TYR n 
1  16 MET n 
1  17 ALA n 
1  18 TYR n 
1  19 ILE n 
1  20 ARG n 
1  21 PHE n 
1  22 LYS n 
1  23 SER n 
1  24 VAL n 
1  25 TYR n 
1  26 ARG n 
1  27 CYS n 
1  28 GLY n 
1  29 GLY n 
1  30 PHE n 
1  31 LEU n 
1  32 VAL n 
1  33 ALA n 
1  34 ARG n 
1  35 ASP n 
1  36 ILE n 
1  37 VAL n 
1  38 MET n 
1  39 THR n 
1  40 ALA n 
1  41 ALA n 
1  42 HIS n 
1  43 CYS n 
1  44 ASN n 
1  45 GLY n 
1  46 LYS n 
1  47 VAL n 
1  48 ILE n 
1  49 ASN n 
1  50 VAL n 
1  51 THR n 
1  52 LEU n 
1  53 GLY n 
1  54 ILE n 
1  55 HIS n 
1  56 ASN n 
1  57 LEU n 
1  58 LYS n 
1  59 LYS n 
1  60 LYS n 
1  61 LYS n 
1  62 ASN n 
1  63 THR n 
1  64 GLN n 
1  65 LEU n 
1  66 ILE n 
1  67 PRO n 
1  68 VAL n 
1  69 SER n 
1  70 GLU n 
1  71 ALA n 
1  72 ILE n 
1  73 PRO n 
1  74 HIS n 
1  75 GLU n 
1  76 SER n 
1  77 PHE n 
1  78 ASP n 
1  79 ASN n 
1  80 GLU n 
1  81 THR n 
1  82 LEU n 
1  83 VAL n 
1  84 ASN n 
1  85 ASP n 
1  86 ILE n 
1  87 MET n 
1  88 LEU n 
1  89 LEU n 
1  90 LYS n 
1  91 LEU n 
1  92 GLU n 
1  93 ARG n 
1  94 LYS n 
1  95 ALA n 
1  96 GLN n 
1  97 LEU n 
1  98 ASN n 
1  99 SER n 
1 100 ALA n 
1 101 VAL n 
1 102 ASP n 
1 103 THR n 
1 104 ILE n 
1 105 ALA n 
1 106 LEU n 
1 107 PRO n 
1 108 LYS n 
1 109 ASP n 
1 110 TRP n 
1 111 VAL n 
1 112 LYS n 
1 113 PRO n 
1 114 GLY n 
1 115 GLN n 
1 116 VAL n 
1 117 CYS n 
1 118 THR n 
1 119 VAL n 
1 120 ALA n 
1 121 GLY n 
1 122 TRP n 
1 123 GLY n 
1 124 LYS n 
1 125 LEU n 
1 126 ALA n 
1 127 ASN n 
1 128 CYS n 
1 129 THR n 
1 130 LEU n 
1 131 SER n 
1 132 ASP n 
1 133 THR n 
1 134 LEU n 
1 135 GLN n 
1 136 GLU n 
1 137 VAL n 
1 138 ASN n 
1 139 LEU n 
1 140 GLU n 
1 141 VAL n 
1 142 GLN n 
1 143 LYS n 
1 144 GLY n 
1 145 GLN n 
1 146 LYS n 
1 147 CYS n 
1 148 ARG n 
1 149 SER n 
1 150 MET n 
1 151 SER n 
1 152 GLN n 
1 153 THR n 
1 154 TYR n 
1 155 ASN n 
1 156 ASP n 
1 157 SER n 
1 158 ILE n 
1 159 GLN n 
1 160 LEU n 
1 161 CYS n 
1 162 VAL n 
1 163 GLY n 
1 164 ASN n 
1 165 PRO n 
1 166 SER n 
1 167 GLU n 
1 168 ASN n 
1 169 LYS n 
1 170 ALA n 
1 171 THR n 
1 172 GLY n 
1 173 LYS n 
1 174 GLY n 
1 175 ASP n 
1 176 SER n 
1 177 GLY n 
1 178 GLY n 
1 179 PRO n 
1 180 PHE n 
1 181 VAL n 
1 182 CYS n 
1 183 ASN n 
1 184 GLY n 
1 185 VAL n 
1 186 VAL n 
1 187 GLN n 
1 188 GLY n 
1 189 ILE n 
1 190 VAL n 
1 191 SER n 
1 192 CYS n 
1 193 ARG n 
1 194 LEU n 
1 195 CYS n 
1 196 THR n 
1 197 GLY n 
1 198 THR n 
1 199 LEU n 
1 200 PRO n 
1 201 ARG n 
1 202 VAL n 
1 203 PHE n 
1 204 THR n 
1 205 ARG n 
1 206 ILE n 
1 207 SER n 
1 208 SER n 
1 209 PHE n 
1 210 MET n 
1 211 PRO n 
1 212 TRP n 
1 213 ILE n 
1 214 ARG n 
1 215 LYS n 
1 216 THR n 
1 217 MET n 
1 218 LYS n 
1 219 LEU n 
1 220 LEU n 
# 
loop_
_pdbx_poly_seq_scheme.asym_id 
_pdbx_poly_seq_scheme.entity_id 
_pdbx_poly_seq_scheme.seq_id 
_pdbx_poly_seq_scheme.mon_id 
_pdbx_poly_seq_scheme.ndb_seq_num 
_pdbx_poly_seq_scheme.pdb_seq_num 
_pdbx_poly_seq_scheme.auth_seq_num 
_pdbx_poly_seq_scheme.pdb_mon_id 
_pdbx_poly_seq_scheme.auth_mon_id 
_pdbx_poly_seq_scheme.pdb_strand_id 
_pdbx_poly_seq_scheme.pdb_ins_code 
_pdbx_poly_seq_scheme.hetero 
A 1   1 GLU   1 1   1   GLU GLU A ? n 
A 1   2 ILE   2 2   2   ILE ILE A ? n 
A 1   3 ILE   3 3   3   ILE ILE A ? n 
A 1   4 TRP   4 4   4   TRP TRP A ? n 
A 1   5 GLY   5 5   5   GLY GLY A ? n 
A 1   6 THR   6 6   6   THR THR A ? n 
A 1   7 GLU   7 7   7   GLU GLU A ? n 
A 1   8 SER   8 8   8   SER SER A ? n 
A 1   9 LYS   9 9   9   LYS LYS A ? n 
A 1  10 PRO  10 10  10  PRO PRO A ? n 
A 1  11 HIS  11 11  11  HIS HIS A ? n 
A 1  12 SER  12 12  12  SER SER A ? n 
A 1  13 ARG  13 13  13  ARG ARG A ? n 
A 1  14 PRO  14 14  14  PRO PRO A ? n 
A 1  15 TYR  15 15  15  TYR TYR A ? n 
A 1  16 MET  16 16  16  MET MET A ? n 
A 1  17 ALA  17 17  17  ALA ALA A ? n 
A 1  18 TYR  18 18  18  TYR TYR A ? n 
A 1  19 ILE  19 19  19  ILE ILE A ? n 
A 1  20 ARG  20 20  20  ARG ARG A ? n 
A 1  21 PHE  21 21  21  PHE PHE A ? n 
A 1  22 LYS  22 22  22  LYS LYS A ? n 
A 1  23 SER  23 23  23  SER SER A ? n 
A 1  24 VAL  24 24  24  VAL VAL A ? n 
A 1  25 TYR  25 25  25  TYR TYR A ? n 
A 1  26 ARG  26 26  26  ARG ARG A ? n 
A 1  27 CYS  27 27  27  CYS CYS A ? n 
A 1  28 GLY  28 28  28  GLY GLY A ? n 
A 1  29 GLY  29 29  29  GLY GLY A ? n 
A 1  30 PHE  30 30  30  PHE PHE A ? n 
A 1  31 LEU  31 31  31  LEU LEU A ? n 
A 1  32 VAL  32 32  32  VAL VAL A ? n 
A 1  33 ALA  33 33  33  ALA ALA A ? n 
A 1  34 ARG  34 34  34  ARG ARG A ? n 
A 1  35 ASP  35 35  35  ASP ASP A ? n 
A 1  36 ILE  36 36  36  ILE ILE A ? n 
A 1  37 VAL  37 37  37  VAL VAL A ? n 
A 1  38 MET  38 38  38  MET MET A ? n 
A 1  39 THR  39 39  39  THR THR A ? n 
A 1  40 ALA  40 40  40  ALA ALA A ? n 
A 1  41 ALA  41 41  41  ALA ALA A ? n 
A 1  42 HIS  42 42  42  HIS HIS A ? n 
A 1  43 CYS  43 43  43  CYS CYS A ? n 
A 1  44 ASN  44 44  44  ASN ASN A ? n 
A 1  45 GLY  45 45  45  GLY GLY A ? n 
A 1  46 LYS  46 46  46  LYS LYS A ? n 
A 1  47 VAL  47 47  47  VAL VAL A ? n 
A 1  48 ILE  48 48  48  ILE ILE A ? n 
A 1  49 ASN  49 49  49  ASN ASN A ? n 
A 1  50 VAL  50 50  50  VAL VAL A ? n 
A 1  51 THR  51 51  51  THR THR A ? n 
A 1  52 LEU  52 52  52  LEU LEU A ? n 
A 1  53 GLY  53 53  53  GLY GLY A ? n 
A 1  54 ILE  54 54  54  ILE ILE A ? n 
A 1  55 HIS  55 55  55  HIS HIS A ? n 
A 1  56 ASN  56 56  56  ASN ASN A ? n 
A 1  57 LEU  57 57  57  LEU LEU A ? n 
A 1  58 LYS  58 58  58  LYS LYS A ? n 
A 1  59 LYS  59 59  59  LYS LYS A ? n 
A 1  60 LYS  60 60  60  LYS LYS A ? n 
A 1  61 LYS  61 61  61  LYS LYS A ? n 
A 1  62 ASN  62 62  62  ASN ASN A ? n 
A 1  63 THR  63 63  63  THR THR A ? n 
A 1  64 GLN  64 64  64  GLN GLN A ? n 
A 1  65 LEU  65 65  65  LEU LEU A ? n 
A 1  66 ILE  66 66  66  ILE ILE A ? n 
A 1  67 PRO  67 67  67  PRO PRO A ? n 
A 1  68 VAL  68 68  68  VAL VAL A ? n 
A 1  69 SER  69 69  69  SER SER A ? n 
A 1  70 GLU  70 70  70  GLU GLU A ? n 
A 1  71 ALA  71 71  71  ALA ALA A ? n 
A 1  72 ILE  72 72  72  ILE ILE A ? n 
A 1  73 PRO  73 73  73  PRO PRO A ? n 
A 1  74 HIS  74 74  74  HIS HIS A ? n 
A 1  75 GLU  75 75  75  GLU GLU A ? n 
A 1  76 SER  76 76  76  SER SER A ? n 
A 1  77 PHE  77 77  77  PHE PHE A ? n 
A 1  78 ASP  78 78  78  ASP ASP A ? n 
A 1  79 ASN  79 79  79  ASN ASN A ? n 
A 1  80 GLU  80 80  80  GLU GLU A ? n 
A 1  81 THR  81 81  81  THR THR A ? n 
A 1  82 LEU  82 82  82  LEU LEU A ? n 
A 1  83 VAL  83 83  83  VAL VAL A ? n 
A 1  84 ASN  84 84  84  ASN ASN A ? n 
A 1  85 ASP  85 85  85  ASP ASP A ? n 
A 1  86 ILE  86 86  86  ILE ILE A ? n 
A 1  87 MET  87 87  87  MET MET A ? n 
A 1  88 LEU  88 88  88  LEU LEU A ? n 
A 1  89 LEU  89 89  89  LEU LEU A ? n 
A 1  90 LYS  90 90  90  LYS LYS A ? n 
A 1  91 LEU  91 91  91  LEU LEU A ? n 
A 1  92 GLU  92 92  92  GLU GLU A ? n 
A 1  93 ARG  93 93  93  ARG ARG A ? n 
A 1  94 LYS  94 94  94  LYS LYS A ? n 
A 1  95 ALA  95 95  95  ALA ALA A ? n 
A 1  96 GLN  96 96  96  GLN GLN A ? n 
A 1  97 LEU  97 97  97  LEU LEU A ? n 
A 1  98 ASN  98 98  98  ASN ASN A ? n 
A 1  99 SER  99 99  99  SER SER A ? n 
A 1 100 ALA 100 100 100 ALA ALA A ? n 
A 1 101 VAL 101 101 101 VAL VAL A ? n 
A 1 102 ASP 102 102 102 ASP ASP A ? n 
A 1 103 THR 103 103 103 THR THR A ? n 
A 1 104 ILE 104 104 104 ILE ILE A ? n 
A 1 105 ALA 105 105 105 ALA ALA A ? n 
A 1 106 LEU 106 106 106 LEU LEU A ? n 
A 1 107 PRO 107 107 107 PRO PRO A ? n 
A 1 108 LYS 108 108 108 LYS LYS A ? n 
A 1 109 ASP 109 109 109 ASP ASP A ? n 
A 1 110 TRP 110 110 110 TRP TRP A ? n 
A 1 111 VAL 111 111 111 VAL VAL A ? n 
A 1 112 LYS 112 112 112 LYS LYS A ? n 
A 1 113 PRO 113 113 113 PRO PRO A ? n 
A 1 114 GLY 114 114 114 GLY GLY A ? n 
A 1 115 GLN 115 115 115 GLN GLN A ? n 
A 1 116 VAL 116 116 116 VAL VAL A ? n 
A 1 117 CYS 117 117 117 CYS CYS A ? n 
A 1 118 THR 118 118 118 THR THR A ? n 
A 1 119 VAL 119 119 119 VAL VAL A ? n 
A 1 120 ALA 120 120 120 ALA ALA A ? n 
A 1 121 GLY 121 121 121 GLY GLY A ? n 
A 1 122 TRP 122 122 122 TRP TRP A ? n 
A 1 123 GLY 123 123 123 GLY GLY A ? n 
A 1 124 LYS 124 124 124 LYS LYS A ? n 
A 1 125 LEU 125 125 125 LEU LEU A ? n 
A 1 126 ALA 126 126 126 ALA ALA A ? n 
A 1 127 ASN 127 127 127 ASN ASN A ? n 
A 1 128 CYS 128 128 128 CYS CYS A ? n 
A 1 129 THR 129 129 129 THR THR A ? n 
A 1 130 LEU 130 130 130 LEU LEU A ? n 
A 1 131 SER 131 131 131 SER SER A ? n 
A 1 132 ASP 132 132 132 ASP ASP A ? n 
A 1 133 THR 133 133 133 THR THR A ? n 
A 1 134 LEU 134 134 134 LEU LEU A ? n 
A 1 135 GLN 135 135 135 GLN GLN A ? n 
A 1 136 GLU 136 136 136 GLU GLU A ? n 
A 1 137 VAL 137 137 137 VAL VAL A ? n 
A 1 138 ASN 138 138 138 ASN ASN A ? n 
A 1 139 LEU 139 139 139 LEU LEU A ? n 
A 1 140 GLU 140 140 140 GLU GLU A ? n 
A 1 141 VAL 141 141 141 VAL VAL A ? n 
A 1 142 GLN 142 142 142 GLN GLN A ? n 
A 1 143 LYS 143 143 143 LYS LYS A ? n 
A 1 144 GLY 144 144 144 GLY GLY A ? n 
A 1 145 GLN 145 145 145 GLN GLN A ? n 
A 1 146 LYS 146 146 146 LYS LYS A ? n 
A 1 147 CYS 147 147 147 CYS CYS A ? n 
A 1 148 ARG 148 148 148 ARG ARG A ? n 
A 1 149 SER 149 149 149 SER SER A ? n 
A 1 150 MET 150 150 150 MET MET A ? n 
A 1 151 SER 151 151 151 SER SER A ? n 
A 1 152 GLN 152 152 152 GLN GLN A ? n 
A 1 153 THR 153 153 153 THR THR A ? n 
A 1 154 TYR 154 154 154 TYR TYR A ? n 
A 1 155 ASN 155 155 155 ASN ASN A ? n 
A 1 156 ASP 156 156 156 ASP ASP A ? n 
A 1 157 SER 157 157 157 SER SER A ? n 
A 1 158 ILE 158 158 158 ILE ILE A ? n 
A 1 159 GLN 159 159 159 GLN GLN A ? n 
A 1 160 LEU 160 160 160 LEU LEU A ? n 
A 1 161 CYS 161 161 161 CYS CYS A ? n 
A 1 162 VAL 162 162 162 VAL VAL A ? n 
A 1 163 GLY 163 163 163 GLY GLY A ? n 
A 1 164 ASN 164 164 164 ASN ASN A ? n 
A 1 165 PRO 165 165 165 PRO PRO A ? n 
A 1 166 SER 166 166 166 SER SER A ? n 
A 1 167 GLU 167 167 167 GLU GLU A ? n 
A 1 168 ASN 168 168 168 ASN ASN A ? n 
A 1 169 LYS 169 169 169 LYS LYS A ? n 
A 1 170 ALA 170 170 170 ALA ALA A ? n 
A 1 171 THR 171 171 171 THR THR A ? n 
A 1 172 GLY 172 172 172 GLY GLY A ? n 
A 1 173 LYS 173 173 173 LYS LYS A ? n 
A 1 174 GLY 174 174 174 GLY GLY A ? n 
A 1 175 ASP 175 175 175 ASP ASP A ? n 
A 1 176 SER 176 176 176 SER SER A ? n 
A 1 177 GLY 177 177 177 GLY GLY A ? n 
A 1 178 GLY 178 178 178 GLY GLY A ? n 
A 1 179 PRO 179 179 179 PRO PRO A ? n 
A 1 180 PHE 180 180 180 PHE PHE A ? n 
A 1 181 VAL 181 181 181 VAL VAL A ? n 
A 1 182 CYS 182 182 182 CYS CYS A ? n 
A 1 183 ASN 183 183 183 ASN ASN A ? n 
A 1 184 GLY 184 184 184 GLY GLY A ? n 
A 1 185 VAL 185 185 185 VAL VAL A ? n 
A 1 186 VAL 186 186 186 VAL VAL A ? n 
A 1 187 GLN 187 187 187 GLN GLN A ? n 
A 1 188 GLY 188 188 188 GLY GLY A ? n 
A 1 189 ILE 189 189 189 ILE ILE A ? n 
A 1 190 VAL 190 190 190 VAL VAL A ? n 
A 1 191 SER 191 191 191 SER SER A ? n 
A 1 192 CYS 192 192 192 CYS CYS A ? n 
A 1 193 ARG 193 193 193 ARG ARG A ? n 
A 1 194 LEU 194 194 194 LEU LEU A ? n 
A 1 195 CYS 195 195 195 CYS CYS A ? n 
A 1 196 THR 196 196 196 THR THR A ? n 
A 1 197 GLY 197 197 197 GLY GLY A ? n 
A 1 198 THR 198 198 198 THR THR A ? n 
A 1 199 LEU 199 199 199 LEU LEU A ? n 
A 1 200 PRO 200 200 200 PRO PRO A ? n 
A 1 201 ARG 201 201 201 ARG ARG A ? n 
A 1 202 VAL 202 202 202 VAL VAL A ? n 
A 1 203 PHE 203 203 203 PHE PHE A ? n 
A 1 204 THR 204 204 204 THR THR A ? n 
A 1 205 ARG 205 205 205 ARG ARG A ? n 
A 1 206 ILE 206 206 206 ILE ILE A ? n 
A 1 207 SER 207 207 207 SER SER A ? n 
A 1 208 SER 208 208 208 SER SER A ? n 
A 1 209 PHE 209 209 209 PHE PHE A ? n 
A 1 210 MET 210 210 210 MET MET A ? n 
A 1 211 PRO 211 211 211 PRO PRO A ? n 
A 1 212 TRP 212 212 212 TRP TRP A ? n 
A 1 213 ILE 213 213 213 ILE ILE A ? n 
A 1 214 ARG 214 214 214 ARG ARG A ? n 
A 1 215 LYS 215 215 215 LYS LYS A ? n 
A 1 216 THR 216 216 216 THR THR A ? n 
A 1 217 MET 217 217 217 MET MET A ? n 
A 1 218 LYS 218 218 218 LYS LYS A ? n 
A 1 219 LEU 219 219 219 LEU LEU A ? n 
A 1 220 LEU 220 220 220 LEU LEU A ? n 
# 
loop_
_atom_site.group_PDB 
_atom_site.id 
_atom_site.type_symbol 
_atom_site.label_atom_id 
_atom_site.label_alt_id 
_atom_site.label_comp_id 
_atom_site.label_asym_id 
_atom_site.label_entity_id 
_atom_site.label_seq_id 
_atom_site.pdbx_PDB_ins_code 
_atom_site.Cartn_x 
_atom_site.Cartn_y 
_atom_site.Cartn_z 
_atom_site.occupancy 
_atom_site.B_iso_or_equiv 
_atom_site.pdbx_formal_charge 
_atom_site.auth_seq_id 
_atom_site.auth_comp_id 
_atom_site.auth_asym_id 
_atom_site.auth_atom_id 
_atom_site.pdbx_PDB_model_num 
ATOM 1    N N   ? GLU A 1   1 ?   3.755 -11.594  -3.065 1.000 55.020 ? 1   GLU A N   1 
ATOM 2    C CA  ? GLU A 1   1 ?   5.120 -12.072  -2.869 1.000 55.020 ? 1   GLU A CA  1 
ATOM 3    C C   ? GLU A 1   1 ?   6.003 -10.985  -2.260 1.000 55.020 ? 1   GLU A C   1 
ATOM 4    C CB  ? GLU A 1   1 ?   5.717 -12.553  -4.193 1.000 55.020 ? 1   GLU A CB  1 
ATOM 5    O O   ? GLU A 1   1 ?   6.043  -9.859  -2.759 1.000 55.020 ? 1   GLU A O   1 
ATOM 6    C CG  ? GLU A 1   1 ?   7.043 -13.285  -4.041 1.000 55.020 ? 1   GLU A CG  1 
ATOM 7    C CD  ? GLU A 1   1 ?   7.622 -13.760  -5.364 1.000 55.020 ? 1   GLU A CD  1 
ATOM 8    O OE1 ? GLU A 1   1 ?   8.774 -14.251  -5.381 1.000 55.020 ? 1   GLU A OE1 1 
ATOM 9    O OE2 ? GLU A 1   1 ?   6.919 -13.638  -6.392 1.000 55.020 ? 1   GLU A OE2 1 
ATOM 10   N N   ? ILE A 1   2 ?   6.476 -11.130  -1.037 1.000 61.520 ? 2   ILE A N   1 
ATOM 11   C CA  ? ILE A 1   2 ?   7.694 -10.404  -0.695 1.000 61.520 ? 2   ILE A CA  1 
ATOM 12   C C   ? ILE A 1   2 ?   8.895 -11.344  -0.775 1.000 61.520 ? 2   ILE A C   1 
ATOM 13   C CB  ? ILE A 1   2 ?   7.600  -9.773   0.712 1.000 61.520 ? 2   ILE A CB  1 
ATOM 14   O O   ? ILE A 1   2 ?   9.013 -12.279   0.020 1.000 61.520 ? 2   ILE A O   1 
ATOM 15   C CG1 ? ILE A 1   2 ?   6.376  -8.855   0.805 1.000 61.520 ? 2   ILE A CG1 1 
ATOM 16   C CG2 ? ILE A 1   2 ?   8.885  -9.009   1.048 1.000 61.520 ? 2   ILE A CG2 1 
ATOM 17   C CD1 ? ILE A 1   2 ?   6.473  -7.604  -0.057 1.000 61.520 ? 2   ILE A CD1 1 
ATOM 18   N N   ? ILE A 1   3 ?   9.516 -11.355  -1.851 1.000 64.110 ? 3   ILE A N   1 
ATOM 19   C CA  ? ILE A 1   3 ?  10.640 -12.250  -2.109 1.000 64.110 ? 3   ILE A CA  1 
ATOM 20   C C   ? ILE A 1   3 ?  11.878 -11.749  -1.369 1.000 64.110 ? 3   ILE A C   1 
ATOM 21   C CB  ? ILE A 1   3 ?  10.931 -12.369  -3.622 1.000 64.110 ? 3   ILE A CB  1 
ATOM 22   O O   ? ILE A 1   3 ?  12.306 -10.609  -1.562 1.000 64.110 ? 3   ILE A O   1 
ATOM 23   C CG1 ? ILE A 1   3 ?   9.687 -12.865  -4.368 1.000 64.110 ? 3   ILE A CG1 1 
ATOM 24   C CG2 ? ILE A 1   3 ?  12.124 -13.297  -3.870 1.000 64.110 ? 3   ILE A CG2 1 
ATOM 25   C CD1 ? ILE A 1   3 ?   9.840 -12.881  -5.883 1.000 64.110 ? 3   ILE A CD1 1 
ATOM 26   N N   ? TRP A 1   4 ?  12.267 -12.680  -0.315 1.000 66.730 ? 4   TRP A N   1 
ATOM 27   C CA  ? TRP A 1   4 ?  13.486 -12.432   0.448 1.000 66.730 ? 4   TRP A CA  1 
ATOM 28   C C   ? TRP A 1   4 ?  13.324 -11.214   1.352 1.000 66.730 ? 4   TRP A C   1 
ATOM 29   C CB  ? TRP A 1   4 ?  14.678 -12.231  -0.492 1.000 66.730 ? 4   TRP A CB  1 
ATOM 30   O O   ? TRP A 1   4 ?  14.262 -10.430   1.521 1.000 66.730 ? 4   TRP A O   1 
ATOM 31   C CG  ? TRP A 1   4 ?  15.004 -13.433  -1.327 1.000 66.730 ? 4   TRP A CG  1 
ATOM 32   C CD1 ? TRP A 1   4 ?  14.815 -13.577  -2.673 1.000 66.730 ? 4   TRP A CD1 1 
ATOM 33   C CD2 ? TRP A 1   4 ?  15.572 -14.664  -0.867 1.000 66.730 ? 4   TRP A CD2 1 
ATOM 34   C CE2 ? TRP A 1   4 ?  15.701 -15.509  -1.991 1.000 66.730 ? 4   TRP A CE2 1 
ATOM 35   C CE3 ? TRP A 1   4 ?  15.985 -15.133   0.387 1.000 66.730 ? 4   TRP A CE3 1 
ATOM 36   N NE1 ? TRP A 1   4 ?  15.233 -14.823  -3.079 1.000 66.730 ? 4   TRP A NE1 1 
ATOM 37   C CH2 ? TRP A 1   4 ?  16.624 -17.235  -0.659 1.000 66.730 ? 4   TRP A CH2 1 
ATOM 38   C CZ2 ? TRP A 1   4 ?  16.227 -16.800  -1.898 1.000 66.730 ? 4   TRP A CZ2 1 
ATOM 39   C CZ3 ? TRP A 1   4 ?  16.508 -16.418   0.477 1.000 66.730 ? 4   TRP A CZ3 1 
ATOM 40   N N   ? GLY A 1   5 ?  11.953 -10.905   1.764 1.000 80.220 ? 5   GLY A N   1 
ATOM 41   C CA  ? GLY A 1   5 ?  11.687  -9.908   2.788 1.000 80.220 ? 5   GLY A CA  1 
ATOM 42   C C   ? GLY A 1   5 ?  11.957 -10.410   4.194 1.000 80.220 ? 5   GLY A C   1 
ATOM 43   O O   ? GLY A 1   5 ?  12.349 -11.564   4.382 1.000 80.220 ? 5   GLY A O   1 
ATOM 44   N N   ? THR A 1   6 ?  11.967  -9.589   5.096 1.000 90.080 ? 6   THR A N   1 
ATOM 45   C CA  ? THR A 1   6 ?  12.120  -9.937   6.504 1.000 90.080 ? 6   THR A CA  1 
ATOM 46   C C   ? THR A 1   6 ?  10.876  -9.546   7.296 1.000 90.080 ? 6   THR A C   1 
ATOM 47   C CB  ? THR A 1   6 ?  13.357  -9.256   7.118 1.000 90.080 ? 6   THR A CB  1 
ATOM 48   O O   ? THR A 1   6 ?  10.132  -8.649   6.892 1.000 90.080 ? 6   THR A O   1 
ATOM 49   C CG2 ? THR A 1   6 ?  14.640  -9.744   6.453 1.000 90.080 ? 6   THR A CG2 1 
ATOM 50   O OG1 ? THR A 1   6 ?  13.251  -7.838   6.942 1.000 90.080 ? 6   THR A OG1 1 
ATOM 51   N N   ? GLU A 1   7 ?  10.585 -10.403   8.258 1.000 93.600 ? 7   GLU A N   1 
ATOM 52   C CA  ? GLU A 1   7 ?   9.457 -10.039   9.109 1.000 93.600 ? 7   GLU A CA  1 
ATOM 53   C C   ? GLU A 1   7 ?   9.606  -8.618   9.645 1.000 93.600 ? 7   GLU A C   1 
ATOM 54   C CB  ? GLU A 1   7 ?   9.317 -11.027  10.269 1.000 93.600 ? 7   GLU A CB  1 
ATOM 55   O O   ? GLU A 1   7 ?  10.682  -8.233  10.108 1.000 93.600 ? 7   GLU A O   1 
ATOM 56   C CG  ? GLU A 1   7 ?   8.139 -10.735  11.187 1.000 93.600 ? 7   GLU A CG  1 
ATOM 57   C CD  ? GLU A 1   7 ?   7.953 -11.780  12.276 1.000 93.600 ? 7   GLU A CD  1 
ATOM 58   O OE1 ? GLU A 1   7 ?   7.246 -11.501  13.271 1.000 93.600 ? 7   GLU A OE1 1 
ATOM 59   O OE2 ? GLU A 1   7 ?   8.520 -12.887  12.133 1.000 93.600 ? 7   GLU A OE2 1 
ATOM 60   N N   ? SER A 1   8 ?   8.554  -7.830   9.573 1.000 94.090 ? 8   SER A N   1 
ATOM 61   C CA  ? SER A 1   8 ?   8.516  -6.487  10.143 1.000 94.090 ? 8   SER A CA  1 
ATOM 62   C C   ? SER A 1   8 ?   8.495  -6.534  11.667 1.000 94.090 ? 8   SER A C   1 
ATOM 63   C CB  ? SER A 1   8 ?   7.296  -5.721   9.631 1.000 94.090 ? 8   SER A CB  1 
ATOM 64   O O   ? SER A 1   8 ?   7.934  -7.460  12.257 1.000 94.090 ? 8   SER A O   1 
ATOM 65   O OG  ? SER A 1   8 ?   7.362  -5.551   8.226 1.000 94.090 ? 8   SER A OG  1 
ATOM 66   N N   ? LYS A 1   9 ?   9.194  -5.478  12.234 1.000 94.790 ? 9   LYS A N   1 
ATOM 67   C CA  ? LYS A 1   9 ?   9.000  -5.324  13.673 1.000 94.790 ? 9   LYS A CA  1 
ATOM 68   C C   ? LYS A 1   9 ?   7.527  -5.110  14.009 1.000 94.790 ? 9   LYS A C   1 
ATOM 69   C CB  ? LYS A 1   9 ?   9.834  -4.157  14.205 1.000 94.790 ? 9   LYS A CB  1 
ATOM 70   O O   ? LYS A 1   9 ?   6.849  -4.305  13.368 1.000 94.790 ? 9   LYS A O   1 
ATOM 71   C CG  ? LYS A 1   9 ?   9.808  -4.018  15.720 1.000 94.790 ? 9   LYS A CG  1 
ATOM 72   C CD  ? LYS A 1   9 ?  10.645  -2.835  16.187 1.000 94.790 ? 9   LYS A CD  1 
ATOM 73   C CE  ? LYS A 1   9 ?  10.535  -2.630  17.692 1.000 94.790 ? 9   LYS A CE  1 
ATOM 74   N NZ  ? LYS A 1   9 ?  11.343  -1.461  18.153 1.000 94.790 ? 9   LYS A NZ  1 
ATOM 75   N N   ? PRO A 1  10 ?   6.957  -5.947  14.930 1.000 94.390 ? 10  PRO A N   1 
ATOM 76   C CA  ? PRO A 1  10 ?   5.548  -5.757  15.283 1.000 94.390 ? 10  PRO A CA  1 
ATOM 77   C C   ? PRO A 1  10 ?   5.196  -4.294  15.541 1.000 94.390 ? 10  PRO A C   1 
ATOM 78   C CB  ? PRO A 1  10 ?   5.389  -6.590  16.558 1.000 94.390 ? 10  PRO A CB  1 
ATOM 79   O O   ? PRO A 1  10 ?   5.921  -3.598  16.256 1.000 94.390 ? 10  PRO A O   1 
ATOM 80   C CG  ? PRO A 1  10 ?   6.407  -7.677  16.433 1.000 94.390 ? 10  PRO A CG  1 
ATOM 81   C CD  ? PRO A 1  10 ?   7.631  -7.111  15.772 1.000 94.390 ? 10  PRO A CD  1 
ATOM 82   N N   ? HIS A 1  11 ?   4.113  -3.867  14.730 1.000 92.910 ? 11  HIS A N   1 
ATOM 83   C CA  ? HIS A 1  11 ?   3.484  -2.564  14.915 1.000 92.910 ? 11  HIS A CA  1 
ATOM 84   C C   ? HIS A 1  11 ?   4.429  -1.435  14.515 1.000 92.910 ? 11  HIS A C   1 
ATOM 85   C CB  ? HIS A 1  11 ?   3.038  -2.386  16.367 1.000 92.910 ? 11  HIS A CB  1 
ATOM 86   O O   ? HIS A 1  11 ?   4.269  -0.298  14.965 1.000 92.910 ? 11  HIS A O   1 
ATOM 87   C CG  ? HIS A 1  11 ?   2.042  -3.407  16.818 1.000 92.910 ? 11  HIS A CG  1 
ATOM 88   C CD2 ? HIS A 1  11 ?   0.735  -3.572  16.508 1.000 92.910 ? 11  HIS A CD2 1 
ATOM 89   N ND1 ? HIS A 1  11 ?   2.360  -4.416  17.701 1.000 92.910 ? 11  HIS A ND1 1 
ATOM 90   C CE1 ? HIS A 1  11 ?   1.288  -5.160  17.915 1.000 92.910 ? 11  HIS A CE1 1 
ATOM 91   N NE2 ? HIS A 1  11 ?   0.288  -4.669  17.203 1.000 92.910 ? 11  HIS A NE2 1 
ATOM 92   N N   ? SER A 1  12 ?   5.506  -1.705  13.789 1.000 95.370 ? 12  SER A N   1 
ATOM 93   C CA  ? SER A 1  12 ?   6.402  -0.711  13.207 1.000 95.370 ? 12  SER A CA  1 
ATOM 94   C C   ? SER A 1  12 ?   5.790  -0.078  11.961 1.000 95.370 ? 12  SER A C   1 
ATOM 95   C CB  ? SER A 1  12 ?   7.750  -1.344  12.858 1.000 95.370 ? 12  SER A CB  1 
ATOM 96   O O   ? SER A 1  12 ?   6.260   0.960  11.492 1.000 95.370 ? 12  SER A O   1 
ATOM 97   O OG  ? SER A 1  12 ?   7.587  -2.383  11.908 1.000 95.370 ? 12  SER A OG  1 
ATOM 98   N N   ? ARG A 1  13 ?   4.745  -0.602  11.413 1.000 96.520 ? 13  ARG A N   1 
ATOM 99   C CA  ? ARG A 1  13 ?   3.963  -0.094  10.291 1.000 96.520 ? 13  ARG A CA  1 
ATOM 100  C C   ? ARG A 1  13 ?   2.502   0.098  10.683 1.000 96.520 ? 13  ARG A C   1 
ATOM 101  C CB  ? ARG A 1  13 ?   4.064  -1.039   9.092 1.000 96.520 ? 13  ARG A CB  1 
ATOM 102  O O   ? ARG A 1  13 ?   1.623  -0.611  10.188 1.000 96.520 ? 13  ARG A O   1 
ATOM 103  C CG  ? ARG A 1  13 ?   5.492  -1.383   8.697 1.000 96.520 ? 13  ARG A CG  1 
ATOM 104  C CD  ? ARG A 1  13 ?   6.245  -0.161   8.189 1.000 96.520 ? 13  ARG A CD  1 
ATOM 105  N NE  ? ARG A 1  13 ?   7.573  -0.514   7.695 1.000 96.520 ? 13  ARG A NE  1 
ATOM 106  N NH1 ? ARG A 1  13 ?   8.615  -0.317   9.748 1.000 96.520 ? 13  ARG A NH1 1 
ATOM 107  N NH2 ? ARG A 1  13 ?   9.827  -0.912   7.895 1.000 96.520 ? 13  ARG A NH2 1 
ATOM 108  C CZ  ? ARG A 1  13 ?   8.669  -0.580   8.447 1.000 96.520 ? 13  ARG A CZ  1 
ATOM 109  N N   ? PRO A 1  14 ?   2.161   1.052  11.473 1.000 97.140 ? 14  PRO A N   1 
ATOM 110  C CA  ? PRO A 1  14 ?   0.834   1.189  12.077 1.000 97.140 ? 14  PRO A CA  1 
ATOM 111  C C   ? PRO A 1  14 ?  -0.220   1.673  11.083 1.000 97.140 ? 14  PRO A C   1 
ATOM 112  C CB  ? PRO A 1  14 ?   1.055   2.221  13.185 1.000 97.140 ? 14  PRO A CB  1 
ATOM 113  O O   ? PRO A 1  14 ?  -1.413   1.674  11.395 1.000 97.140 ? 14  PRO A O   1 
ATOM 114  C CG  ? PRO A 1  14 ?   2.198   3.056  12.706 1.000 97.140 ? 14  PRO A CG  1 
ATOM 115  C CD  ? PRO A 1  14 ?   3.159   2.171  11.965 1.000 97.140 ? 14  PRO A CD  1 
ATOM 116  N N   ? TYR A 1  15 ?   0.199   1.949   9.814 1.000 98.070 ? 15  TYR A N   1 
ATOM 117  C CA  ? TYR A 1  15 ?  -0.701   2.404   8.760 1.000 98.070 ? 15  TYR A CA  1 
ATOM 118  C C   ? TYR A 1  15 ?  -1.158   1.238   7.892 1.000 98.070 ? 15  TYR A C   1 
ATOM 119  C CB  ? TYR A 1  15 ?  -0.018   3.465   7.891 1.000 98.070 ? 15  TYR A CB  1 
ATOM 120  O O   ? TYR A 1  15 ?  -2.037   1.396   7.041 1.000 98.070 ? 15  TYR A O   1 
ATOM 121  C CG  ? TYR A 1  15 ?   1.371   3.081   7.442 1.000 98.070 ? 15  TYR A CG  1 
ATOM 122  C CD1 ? TYR A 1  15 ?   2.497   3.597   8.079 1.000 98.070 ? 15  TYR A CD1 1 
ATOM 123  C CD2 ? TYR A 1  15 ?   1.560   2.201   6.382 1.000 98.070 ? 15  TYR A CD2 1 
ATOM 124  C CE1 ? TYR A 1  15 ?   3.779   3.248   7.668 1.000 98.070 ? 15  TYR A CE1 1 
ATOM 125  C CE2 ? TYR A 1  15 ?   2.837   1.845   5.962 1.000 98.070 ? 15  TYR A CE2 1 
ATOM 126  O OH  ? TYR A 1  15 ?   5.206   2.022   6.199 1.000 98.070 ? 15  TYR A OH  1 
ATOM 127  C CZ  ? TYR A 1  15 ?   3.939   2.372   6.611 1.000 98.070 ? 15  TYR A CZ  1 
ATOM 128  N N   ? MET A 1  16 ?  -0.549   0.065   8.027 1.000 97.580 ? 16  MET A N   1 
ATOM 129  C CA  ? MET A 1  16 ?  -0.831  -1.093   7.183 1.000 97.580 ? 16  MET A CA  1 
ATOM 130  C C   ? MET A 1  16 ?  -2.262  -1.580   7.389 1.000 97.580 ? 16  MET A C   1 
ATOM 131  C CB  ? MET A 1  16 ?   0.154  -2.226   7.476 1.000 97.580 ? 16  MET A CB  1 
ATOM 132  O O   ? MET A 1  16 ?  -2.745  -1.639   8.521 1.000 97.580 ? 16  MET A O   1 
ATOM 133  C CG  ? MET A 1  16 ?   1.493  -2.070   6.773 1.000 97.580 ? 16  MET A CG  1 
ATOM 134  S SD  ? MET A 1  16 ?   1.322  -1.979   4.948 1.000 97.580 ? 16  MET A SD  1 
ATOM 135  C CE  ? MET A 1  16 ?   0.819  -3.685   4.588 1.000 97.580 ? 16  MET A CE  1 
ATOM 136  N N   ? ALA A 1  17 ?  -2.881  -1.914   6.275 1.000 97.520 ? 17  ALA A N   1 
ATOM 137  C CA  ? ALA A 1  17 ?  -4.241  -2.448   6.289 1.000 97.520 ? 17  ALA A CA  1 
ATOM 138  C C   ? ALA A 1  17 ?  -4.308  -3.797   5.578 1.000 97.520 ? 17  ALA A C   1 
ATOM 139  C CB  ? ALA A 1  17 ?  -5.208  -1.460   5.641 1.000 97.520 ? 17  ALA A CB  1 
ATOM 140  O O   ? ALA A 1  17 ?  -3.728  -3.968   4.503 1.000 97.520 ? 17  ALA A O   1 
ATOM 141  N N   ? TYR A 1  18 ?  -4.971  -4.686   6.228 1.000 96.620 ? 18  TYR A N   1 
ATOM 142  C CA  ? TYR A 1  18 ?  -5.292  -5.982   5.640 1.000 96.620 ? 18  TYR A CA  1 
ATOM 143  C C   ? TYR A 1  18 ?  -6.700  -5.982   5.056 1.000 96.620 ? 18  TYR A C   1 
ATOM 144  C CB  ? TYR A 1  18 ?  -5.161  -7.094   6.685 1.000 96.620 ? 18  TYR A CB  1 
ATOM 145  O O   ? TYR A 1  18 ?  -7.675  -5.738   5.770 1.000 96.620 ? 18  TYR A O   1 
ATOM 146  C CG  ? TYR A 1  18 ?  -5.450  -8.473   6.143 1.000 96.620 ? 18  TYR A CG  1 
ATOM 147  C CD1 ? TYR A 1  18 ?  -6.701  -9.062   6.313 1.000 96.620 ? 18  TYR A CD1 1 
ATOM 148  C CD2 ? TYR A 1  18 ?  -4.473  -9.190   5.461 1.000 96.620 ? 18  TYR A CD2 1 
ATOM 149  C CE1 ? TYR A 1  18 ?  -6.971 -10.333   5.817 1.000 96.620 ? 18  TYR A CE1 1 
ATOM 150  C CE2 ? TYR A 1  18 ?  -4.732 -10.462   4.961 1.000 96.620 ? 18  TYR A CE2 1 
ATOM 151  O OH  ? TYR A 1  18 ?  -6.244 -12.283   4.650 1.000 96.620 ? 18  TYR A OH  1 
ATOM 152  C CZ  ? TYR A 1  18 ?  -5.982 -11.024   5.143 1.000 96.620 ? 18  TYR A CZ  1 
ATOM 153  N N   ? ILE A 1  19 ?  -6.800  -6.264   3.734 1.000 96.160 ? 19  ILE A N   1 
ATOM 154  C CA  ? ILE A 1  19 ?  -8.082  -6.164   3.045 1.000 96.160 ? 19  ILE A CA  1 
ATOM 155  C C   ? ILE A 1  19 ?  -8.516  -7.545   2.559 1.000 96.160 ? 19  ILE A C   1 
ATOM 156  C CB  ? ILE A 1  19 ?  -8.011  -5.176   1.859 1.000 96.160 ? 19  ILE A CB  1 
ATOM 157  O O   ? ILE A 1  19 ?  -7.754  -8.239   1.881 1.000 96.160 ? 19  ILE A O   1 
ATOM 158  C CG1 ? ILE A 1  19 ?  -7.613  -3.780   2.350 1.000 96.160 ? 19  ILE A CG1 1 
ATOM 159  C CG2 ? ILE A 1  19 ?  -9.347  -5.133   1.111 1.000 96.160 ? 19  ILE A CG2 1 
ATOM 160  C CD1 ? ILE A 1  19 ?  -7.319  -2.790   1.231 1.000 96.160 ? 19  ILE A CD1 1 
ATOM 161  N N   ? ARG A 1  20 ?  -9.702  -7.864   2.941 1.000 94.490 ? 20  ARG A N   1 
ATOM 162  C CA  ? ARG A 1  20 ? -10.339  -9.089   2.470 1.000 94.490 ? 20  ARG A CA  1 
ATOM 163  C C   ? ARG A 1  20 ? -11.574  -8.777   1.632 1.000 94.490 ? 20  ARG A C   1 
ATOM 164  C CB  ? ARG A 1  20 ? -10.720  -9.985   3.651 1.000 94.490 ? 20  ARG A CB  1 
ATOM 165  O O   ? ARG A 1  20 ? -12.398  -7.945   2.017 1.000 94.490 ? 20  ARG A O   1 
ATOM 166  C CG  ? ARG A 1  20 ?  -9.536 -10.676   4.307 1.000 94.490 ? 20  ARG A CG  1 
ATOM 167  C CD  ? ARG A 1  20 ?  -9.981 -11.682   5.359 1.000 94.490 ? 20  ARG A CD  1 
ATOM 168  N NE  ? ARG A 1  20 ?  -8.984 -12.730   5.560 1.000 94.490 ? 20  ARG A NE  1 
ATOM 169  N NH1 ? ARG A 1  20 ? -10.071 -13.708   7.349 1.000 94.490 ? 20  ARG A NH1 1 
ATOM 170  N NH2 ? ARG A 1  20 ?  -8.087 -14.574   6.594 1.000 94.490 ? 20  ARG A NH2 1 
ATOM 171  C CZ  ? ARG A 1  20 ?  -9.050 -13.668   6.500 1.000 94.490 ? 20  ARG A CZ  1 
ATOM 172  N N   ? PHE A 1  21 ? -11.573  -9.426   0.379 1.000 91.420 ? 21  PHE A N   1 
ATOM 173  C CA  ? PHE A 1  21 ? -12.750  -9.281  -0.469 1.000 91.420 ? 21  PHE A CA  1 
ATOM 174  C C   ? PHE A 1  21 ? -13.013 -10.560  -1.255 1.000 91.420 ? 21  PHE A C   1 
ATOM 175  C CB  ? PHE A 1  21 ? -12.580  -8.100  -1.430 1.000 91.420 ? 21  PHE A CB  1 
ATOM 176  O O   ? PHE A 1  21 ? -12.172 -11.461  -1.283 1.000 91.420 ? 21  PHE A O   1 
ATOM 177  C CG  ? PHE A 1  21 ? -11.396  -8.232  -2.350 1.000 91.420 ? 21  PHE A CG  1 
ATOM 178  C CD1 ? PHE A 1  21 ? -10.132  -7.824  -1.942 1.000 91.420 ? 21  PHE A CD1 1 
ATOM 179  C CD2 ? PHE A 1  21 ? -11.548  -8.765  -3.624 1.000 91.420 ? 21  PHE A CD2 1 
ATOM 180  C CE1 ? PHE A 1  21 ?  -9.034  -7.945  -2.791 1.000 91.420 ? 21  PHE A CE1 1 
ATOM 181  C CE2 ? PHE A 1  21 ? -10.456  -8.889  -4.478 1.000 91.420 ? 21  PHE A CE2 1 
ATOM 182  C CZ  ? PHE A 1  21 ?  -9.200  -8.477  -4.060 1.000 91.420 ? 21  PHE A CZ  1 
ATOM 183  N N   ? LYS A 1  22 ? -14.365 -10.809  -1.762 1.000 80.090 ? 22  LYS A N   1 
ATOM 184  C CA  ? LYS A 1  22 ? -14.847 -11.948  -2.538 1.000 80.090 ? 22  LYS A CA  1 
ATOM 185  C C   ? LYS A 1  22 ? -14.574 -13.262  -1.811 1.000 80.090 ? 22  LYS A C   1 
ATOM 186  C CB  ? LYS A 1  22 ? -14.197 -11.970  -3.922 1.000 80.090 ? 22  LYS A CB  1 
ATOM 187  O O   ? LYS A 1  22 ? -14.014 -14.194  -2.393 1.000 80.090 ? 22  LYS A O   1 
ATOM 188  C CG  ? LYS A 1  22 ? -14.642 -10.835  -4.832 1.000 80.090 ? 22  LYS A CG  1 
ATOM 189  C CD  ? LYS A 1  22 ? -14.086 -10.997  -6.241 1.000 80.090 ? 22  LYS A CD  1 
ATOM 190  C CE  ? LYS A 1  22 ? -14.599  -9.910  -7.175 1.000 80.090 ? 22  LYS A CE  1 
ATOM 191  N NZ  ? LYS A 1  22 ? -14.050 -10.060  -8.555 1.000 80.090 ? 22  LYS A NZ  1 
ATOM 192  N N   ? SER A 1  23 ? -14.912 -13.467  -0.597 1.000 72.850 ? 23  SER A N   1 
ATOM 193  C CA  ? SER A 1  23 ? -15.034 -14.644   0.258 1.000 72.850 ? 23  SER A CA  1 
ATOM 194  C C   ? SER A 1  23 ? -13.717 -15.410   0.334 1.000 72.850 ? 23  SER A C   1 
ATOM 195  C CB  ? SER A 1  23 ? -16.141 -15.566  -0.254 1.000 72.850 ? 23  SER A CB  1 
ATOM 196  O O   ? SER A 1  23 ? -13.474 -16.142   1.295 1.000 72.850 ? 23  SER A O   1 
ATOM 197  O OG  ? SER A 1  23 ? -17.395 -14.906  -0.235 1.000 72.850 ? 23  SER A OG  1 
ATOM 198  N N   ? VAL A 1  24 ? -12.383 -14.824  -0.405 1.000 78.610 ? 24  VAL A N   1 
ATOM 199  C CA  ? VAL A 1  24 ? -11.164 -15.591  -0.168 1.000 78.610 ? 24  VAL A CA  1 
ATOM 200  C C   ? VAL A 1  24 ?  -9.950 -14.790  -0.633 1.000 78.610 ? 24  VAL A C   1 
ATOM 201  C CB  ? VAL A 1  24 ? -11.206 -16.959  -0.884 1.000 78.610 ? 24  VAL A CB  1 
ATOM 202  O O   ? VAL A 1  24 ?  -8.809 -15.228  -0.470 1.000 78.610 ? 24  VAL A O   1 
ATOM 203  C CG1 ? VAL A 1  24 ? -12.280 -17.857  -0.272 1.000 78.610 ? 24  VAL A CG1 1 
ATOM 204  C CG2 ? VAL A 1  24 ? -11.452 -16.770  -2.380 1.000 78.610 ? 24  VAL A CG2 1 
ATOM 205  N N   ? TYR A 1  25 ? -10.200 -13.519  -1.284 1.000 86.830 ? 25  TYR A N   1 
ATOM 206  C CA  ? TYR A 1  25 ?  -9.038 -12.785  -1.772 1.000 86.830 ? 25  TYR A CA  1 
ATOM 207  C C   ? TYR A 1  25 ?  -8.570 -11.762  -0.744 1.000 86.830 ? 25  TYR A C   1 
ATOM 208  C CB  ? TYR A 1  25 ?  -9.361 -12.085  -3.096 1.000 86.830 ? 25  TYR A CB  1 
ATOM 209  O O   ? TYR A 1  25 ?  -9.367 -11.263   0.053 1.000 86.830 ? 25  TYR A O   1 
ATOM 210  C CG  ? TYR A 1  25 ?  -9.496 -13.030  -4.265 1.000 86.830 ? 25  TYR A CG  1 
ATOM 211  C CD1 ? TYR A 1  25 ?  -8.371 -13.493  -4.944 1.000 86.830 ? 25  TYR A CD1 1 
ATOM 212  C CD2 ? TYR A 1  25 ? -10.747 -13.462  -4.693 1.000 86.830 ? 25  TYR A CD2 1 
ATOM 213  C CE1 ? TYR A 1  25 ?  -8.490 -14.362  -6.024 1.000 86.830 ? 25  TYR A CE1 1 
ATOM 214  C CE2 ? TYR A 1  25 ? -10.878 -14.331  -5.771 1.000 86.830 ? 25  TYR A CE2 1 
ATOM 215  O OH  ? TYR A 1  25 ?  -9.869 -15.636  -7.496 1.000 86.830 ? 25  TYR A OH  1 
ATOM 216  C CZ  ? TYR A 1  25 ?  -9.746 -14.776  -6.428 1.000 86.830 ? 25  TYR A CZ  1 
ATOM 217  N N   ? ARG A 1  26 ?  -7.231 -11.537  -0.755 1.000 90.560 ? 26  ARG A N   1 
ATOM 218  C CA  ? ARG A 1  26 ?  -6.621 -10.578   0.160 1.000 90.560 ? 26  ARG A CA  1 
ATOM 219  C C   ? ARG A 1  26 ?  -5.778  -9.558  -0.598 1.000 90.560 ? 26  ARG A C   1 
ATOM 220  C CB  ? ARG A 1  26 ?  -5.761 -11.299   1.200 1.000 90.560 ? 26  ARG A CB  1 
ATOM 221  O O   ? ARG A 1  26 ?  -5.186  -9.878  -1.631 1.000 90.560 ? 26  ARG A O   1 
ATOM 222  C CG  ? ARG A 1  26 ?  -4.571 -12.039   0.609 1.000 90.560 ? 26  ARG A CG  1 
ATOM 223  C CD  ? ARG A 1  26 ?  -3.789 -12.793   1.676 1.000 90.560 ? 26  ARG A CD  1 
ATOM 224  N NE  ? ARG A 1  26 ?  -2.622 -13.467   1.113 1.000 90.560 ? 26  ARG A NE  1 
ATOM 225  N NH1 ? ARG A 1  26 ?  -1.907 -14.353   3.123 1.000 90.560 ? 26  ARG A NH1 1 
ATOM 226  N NH2 ? ARG A 1  26 ?  -0.727 -14.762   1.201 1.000 90.560 ? 26  ARG A NH2 1 
ATOM 227  C CZ  ? ARG A 1  26 ?  -1.755 -14.192   1.814 1.000 90.560 ? 26  ARG A CZ  1 
ATOM 228  N N   ? CYS A 1  27 ?  -5.786  -8.320  -0.123 1.000 94.610 ? 27  CYS A N   1 
ATOM 229  C CA  ? CYS A 1  27 ?  -4.951  -7.211  -0.570 1.000 94.610 ? 27  CYS A CA  1 
ATOM 230  C C   ? CYS A 1  27 ?  -4.380  -6.445   0.618 1.000 94.610 ? 27  CYS A C   1 
ATOM 231  C CB  ? CYS A 1  27 ?  -5.752  -6.263  -1.462 1.000 94.610 ? 27  CYS A CB  1 
ATOM 232  O O   ? CYS A 1  27 ?  -4.812  -6.642   1.755 1.000 94.610 ? 27  CYS A O   1 
ATOM 233  S SG  ? CYS A 1  27 ?  -5.967  -6.862  -3.152 1.000 94.610 ? 27  CYS A SG  1 
ATOM 234  N N   ? GLY A 1  28 ?  -3.388  -5.708   0.237 1.000 95.390 ? 28  GLY A N   1 
ATOM 235  C CA  ? GLY A 1  28 ?  -2.914  -4.726   1.199 1.000 95.390 ? 28  GLY A CA  1 
ATOM 236  C C   ? GLY A 1  28 ?  -3.548  -3.360   1.020 1.000 95.390 ? 28  GLY A C   1 
ATOM 237  O O   ? GLY A 1  28 ?  -4.255  -3.122   0.038 1.000 95.390 ? 28  GLY A O   1 
ATOM 238  N N   ? GLY A 1  29 ?  -3.384  -2.475   1.907 1.000 97.340 ? 29  GLY A N   1 
ATOM 239  C CA  ? GLY A 1  29 ?  -3.779  -1.075   1.931 1.000 97.340 ? 29  GLY A CA  1 
ATOM 240  C C   ? GLY A 1  29 ?  -3.113  -0.287   3.043 1.000 97.340 ? 29  GLY A C   1 
ATOM 241  O O   ? GLY A 1  29 ?  -2.307  -0.832   3.801 1.000 97.340 ? 29  GLY A O   1 
ATOM 242  N N   ? PHE A 1  30 ?  -3.432   0.993   3.032 1.000 98.480 ? 30  PHE A N   1 
ATOM 243  C CA  ? PHE A 1  30 ?  -2.845   1.806   4.091 1.000 98.480 ? 30  PHE A CA  1 
ATOM 244  C C   ? PHE A 1  30 ?  -3.759   2.971   4.449 1.000 98.480 ? 30  PHE A C   1 
ATOM 245  C CB  ? PHE A 1  30 ?  -1.468   2.328   3.669 1.000 98.480 ? 30  PHE A CB  1 
ATOM 246  O O   ? PHE A 1  30 ?  -4.463   3.502   3.588 1.000 98.480 ? 30  PHE A O   1 
ATOM 247  C CG  ? PHE A 1  30 ?  -1.467   3.027   2.336 1.000 98.480 ? 30  PHE A CG  1 
ATOM 248  C CD1 ? PHE A 1  30 ?  -1.299   2.308   1.159 1.000 98.480 ? 30  PHE A CD1 1 
ATOM 249  C CD2 ? PHE A 1  30 ?  -1.633   4.404   2.261 1.000 98.480 ? 30  PHE A CD2 1 
ATOM 250  C CE1 ? PHE A 1  30 ?  -1.297   2.952  -0.076 1.000 98.480 ? 30  PHE A CE1 1 
ATOM 251  C CE2 ? PHE A 1  30 ?  -1.633   5.054   1.030 1.000 98.480 ? 30  PHE A CE2 1 
ATOM 252  C CZ  ? PHE A 1  30 ?  -1.463   4.327  -0.137 1.000 98.480 ? 30  PHE A CZ  1 
ATOM 253  N N   ? LEU A 1  31 ?  -3.803   3.234   5.758 1.000 98.540 ? 31  LEU A N   1 
ATOM 254  C CA  ? LEU A 1  31 ?  -4.660   4.258   6.345 1.000 98.540 ? 31  LEU A CA  1 
ATOM 255  C C   ? LEU A 1  31 ?  -4.083   5.650   6.110 1.000 98.540 ? 31  LEU A C   1 
ATOM 256  C CB  ? LEU A 1  31 ?  -4.838   4.014   7.846 1.000 98.540 ? 31  LEU A CB  1 
ATOM 257  O O   ? LEU A 1  31 ?  -2.983   5.957   6.573 1.000 98.540 ? 31  LEU A O   1 
ATOM 258  C CG  ? LEU A 1  31 ?  -5.911   4.848   8.547 1.000 98.540 ? 31  LEU A CG  1 
ATOM 259  C CD1 ? LEU A 1  31 ?  -7.292   4.503   8.001 1.000 98.540 ? 31  LEU A CD1 1 
ATOM 260  C CD2 ? LEU A 1  31 ?  -5.857   4.631  10.055 1.000 98.540 ? 31  LEU A CD2 1 
ATOM 261  N N   ? VAL A 1  32 ?  -4.862   6.556   5.408 1.000 98.220 ? 32  VAL A N   1 
ATOM 262  C CA  ? VAL A 1  32 ?  -4.387   7.896   5.077 1.000 98.220 ? 32  VAL A CA  1 
ATOM 263  C C   ? VAL A 1  32 ?  -5.188   8.936   5.856 1.000 98.220 ? 32  VAL A C   1 
ATOM 264  C CB  ? VAL A 1  32 ?  -4.486   8.173   3.560 1.000 98.220 ? 32  VAL A CB  1 
ATOM 265  O O   ? VAL A 1  32 ?  -4.767  10.089   5.979 1.000 98.220 ? 32  VAL A O   1 
ATOM 266  C CG1 ? VAL A 1  32 ?  -3.486   7.316   2.787 1.000 98.220 ? 32  VAL A CG1 1 
ATOM 267  C CG2 ? VAL A 1  32 ?  -5.908   7.919   3.063 1.000 98.220 ? 32  VAL A CG2 1 
ATOM 268  N N   ? ALA A 1  33 ?  -6.322   8.505   6.433 1.000 98.140 ? 33  ALA A N   1 
ATOM 269  C CA  ? ALA A 1  33 ?  -7.200   9.215   7.359 1.000 98.140 ? 33  ALA A CA  1 
ATOM 270  C C   ? ALA A 1  33 ?  -7.937   8.240   8.273 1.000 98.140 ? 33  ALA A C   1 
ATOM 271  C CB  ? ALA A 1  33 ?  -8.199  10.076   6.590 1.000 98.140 ? 33  ALA A CB  1 
ATOM 272  O O   ? ALA A 1  33 ?  -7.940   7.031   8.028 1.000 98.140 ? 33  ALA A O   1 
ATOM 273  N N   ? ARG A 1  34 ?  -8.545   8.748   9.387 1.000 98.180 ? 34  ARG A N   1 
ATOM 274  C CA  ? ARG A 1  34 ?  -9.138   7.884  10.403 1.000 98.180 ? 34  ARG A CA  1 
ATOM 275  C C   ? ARG A 1  34 ? -10.241   7.016   9.807 1.000 98.180 ? 34  ARG A C   1 
ATOM 276  C CB  ? ARG A 1  34 ?  -9.694   8.716  11.560 1.000 98.180 ? 34  ARG A CB  1 
ATOM 277  O O   ? ARG A 1  34 ? -10.577   5.965  10.357 1.000 98.180 ? 34  ARG A O   1 
ATOM 278  C CG  ? ARG A 1  34 ?  -8.623   9.338  12.442 1.000 98.180 ? 34  ARG A CG  1 
ATOM 279  C CD  ? ARG A 1  34 ?  -9.226  10.218  13.527 1.000 98.180 ? 34  ARG A CD  1 
ATOM 280  N NE  ? ARG A 1  34 ?  -9.917   9.426  14.541 1.000 98.180 ? 34  ARG A NE  1 
ATOM 281  N NH1 ? ARG A 1  34 ? -10.652  11.247  15.759 1.000 98.180 ? 34  ARG A NH1 1 
ATOM 282  N NH2 ? ARG A 1  34 ? -11.171   9.121  16.441 1.000 98.180 ? 34  ARG A NH2 1 
ATOM 283  C CZ  ? ARG A 1  34 ? -10.579   9.933  15.578 1.000 98.180 ? 34  ARG A CZ  1 
ATOM 284  N N   ? ASP A 1  35 ? -10.628   7.413   8.561 1.000 98.410 ? 35  ASP A N   1 
ATOM 285  C CA  ? ASP A 1  35 ? -11.721   6.641   7.978 1.000 98.410 ? 35  ASP A CA  1 
ATOM 286  C C   ? ASP A 1  35 ? -11.472   6.369   6.497 1.000 98.410 ? 35  ASP A C   1 
ATOM 287  C CB  ? ASP A 1  35 ? -13.052   7.373   8.162 1.000 98.410 ? 35  ASP A CB  1 
ATOM 288  O O   ? ASP A 1  35 ? -12.402   6.046   5.754 1.000 98.410 ? 35  ASP A O   1 
ATOM 289  C CG  ? ASP A 1  35 ? -13.065   8.750   7.523 1.000 98.410 ? 35  ASP A CG  1 
ATOM 290  O OD1 ? ASP A 1  35 ? -11.981   9.285   7.203 1.000 98.410 ? 35  ASP A OD1 1 
ATOM 291  O OD2 ? ASP A 1  35 ? -14.169   9.307   7.339 1.000 98.410 ? 35  ASP A OD2 1 
ATOM 292  N N   ? ILE A 1  36 ? -10.264   6.639   6.106 1.000 98.530 ? 36  ILE A N   1 
ATOM 293  C CA  ? ILE A 1  36 ?  -9.977   6.465   4.687 1.000 98.530 ? 36  ILE A CA  1 
ATOM 294  C C   ? ILE A 1  36 ?  -8.768   5.548   4.514 1.000 98.530 ? 36  ILE A C   1 
ATOM 295  C CB  ? ILE A 1  36 ?  -9.726   7.821   3.991 1.000 98.530 ? 36  ILE A CB  1 
ATOM 296  O O   ? ILE A 1  36 ?  -7.701   5.805   5.077 1.000 98.530 ? 36  ILE A O   1 
ATOM 297  C CG1 ? ILE A 1  36 ? -10.935   8.746   4.171 1.000 98.530 ? 36  ILE A CG1 1 
ATOM 298  C CG2 ? ILE A 1  36 ?  -9.410   7.616   2.506 1.000 98.530 ? 36  ILE A CG2 1 
ATOM 299  C CD1 ? ILE A 1  36 ? -12.199   8.253   3.480 1.000 98.530 ? 36  ILE A CD1 1 
ATOM 300  N N   ? VAL A 1  37 ?  -8.932   4.452   3.734 1.000 98.640 ? 37  VAL A N   1 
ATOM 301  C CA  ? VAL A 1  37 ?  -7.885   3.513   3.346 1.000 98.640 ? 37  VAL A CA  1 
ATOM 302  C C   ? VAL A 1  37 ?  -7.634   3.611   1.843 1.000 98.640 ? 37  VAL A C   1 
ATOM 303  C CB  ? VAL A 1  37 ?  -8.253   2.062   3.731 1.000 98.640 ? 37  VAL A CB  1 
ATOM 304  O O   ? VAL A 1  37 ?  -8.578   3.705   1.054 1.000 98.640 ? 37  VAL A O   1 
ATOM 305  C CG1 ? VAL A 1  37 ?  -7.254   1.074   3.131 1.000 98.640 ? 37  VAL A CG1 1 
ATOM 306  C CG2 ? VAL A 1  37 ?  -8.311   1.912   5.250 1.000 98.640 ? 37  VAL A CG2 1 
ATOM 307  N N   ? MET A 1  38 ?  -6.392   3.653   1.554 1.000 98.520 ? 38  MET A N   1 
ATOM 308  C CA  ? MET A 1  38 ?  -6.017   3.614   0.143 1.000 98.520 ? 38  MET A CA  1 
ATOM 309  C C   ? MET A 1  38 ?  -5.535   2.223  -0.253 1.000 98.520 ? 38  MET A C   1 
ATOM 310  C CB  ? MET A 1  38 ?  -4.931   4.649  -0.154 1.000 98.520 ? 38  MET A CB  1 
ATOM 311  O O   ? MET A 1  38 ?  -4.835   1.561   0.516 1.000 98.520 ? 38  MET A O   1 
ATOM 312  C CG  ? MET A 1  38 ?  -4.650   4.835  -1.636 1.000 98.520 ? 38  MET A CG  1 
ATOM 313  S SD  ? MET A 1  38 ?  -3.353   6.093  -1.954 1.000 98.520 ? 38  MET A SD  1 
ATOM 314  C CE  ? MET A 1  38 ?  -4.232   7.596  -1.444 1.000 98.520 ? 38  MET A CE  1 
ATOM 315  N N   ? THR A 1  39 ?  -5.892   1.742  -1.492 1.000 97.920 ? 39  THR A N   1 
ATOM 316  C CA  ? THR A 1  39 ?  -5.514   0.436  -2.020 1.000 97.920 ? 39  THR A CA  1 
ATOM 317  C C   ? THR A 1  39 ?  -5.540   0.441  -3.546 1.000 97.920 ? 39  THR A C   1 
ATOM 318  C CB  ? THR A 1  39 ?  -6.446  -0.671  -1.492 1.000 97.920 ? 39  THR A CB  1 
ATOM 319  O O   ? THR A 1  39 ?  -5.750   1.486  -4.165 1.000 97.920 ? 39  THR A O   1 
ATOM 320  C CG2 ? THR A 1  39 ?  -7.835  -0.563  -2.113 1.000 97.920 ? 39  THR A CG2 1 
ATOM 321  O OG1 ? THR A 1  39 ?  -5.889  -1.951  -1.815 1.000 97.920 ? 39  THR A OG1 1 
ATOM 322  N N   ? ALA A 1  40 ?  -5.186  -0.628  -4.148 1.000 97.010 ? 40  ALA A N   1 
ATOM 323  C CA  ? ALA A 1  40 ?  -5.221  -0.736  -5.604 1.000 97.010 ? 40  ALA A CA  1 
ATOM 324  C C   ? ALA A 1  40 ?  -6.646  -0.955  -6.103 1.000 97.010 ? 40  ALA A C   1 
ATOM 325  C CB  ? ALA A 1  40 ?  -4.315  -1.871  -6.076 1.000 97.010 ? 40  ALA A CB  1 
ATOM 326  O O   ? ALA A 1  40 ?  -7.429  -1.669  -5.472 1.000 97.010 ? 40  ALA A O   1 
ATOM 327  N N   ? ALA A 1  41 ?  -6.961  -0.360  -7.267 1.000 96.560 ? 41  ALA A N   1 
ATOM 328  C CA  ? ALA A 1  41 ?  -8.294  -0.468  -7.853 1.000 96.560 ? 41  ALA A CA  1 
ATOM 329  C C   ? ALA A 1  41 ?  -8.601  -1.908  -8.255 1.000 96.560 ? 41  ALA A C   1 
ATOM 330  C CB  ? ALA A 1  41 ?  -8.422   0.456  -9.062 1.000 96.560 ? 41  ALA A CB  1 
ATOM 331  O O   ? ALA A 1  41 ?  -9.758  -2.334  -8.227 1.000 96.560 ? 41  ALA A O   1 
ATOM 332  N N   ? HIS A 1  42 ?  -7.597  -2.636  -8.610 1.000 93.850 ? 42  HIS A N   1 
ATOM 333  C CA  ? HIS A 1  42 ?  -7.815  -4.015  -9.033 1.000 93.850 ? 42  HIS A CA  1 
ATOM 334  C C   ? HIS A 1  42 ?  -8.154  -4.909  -7.845 1.000 93.850 ? 42  HIS A C   1 
ATOM 335  C CB  ? HIS A 1  42 ?  -6.582  -4.553  -9.760 1.000 93.850 ? 42  HIS A CB  1 
ATOM 336  O O   ? HIS A 1  42 ?  -8.594  -6.047  -8.024 1.000 93.850 ? 42  HIS A O   1 
ATOM 337  C CG  ? HIS A 1  42 ?  -5.449  -4.899  -8.847 1.000 93.850 ? 42  HIS A CG  1 
ATOM 338  C CD2 ? HIS A 1  42 ?  -5.176  -6.032  -8.158 1.000 93.850 ? 42  HIS A CD2 1 
ATOM 339  N ND1 ? HIS A 1  42 ?  -4.433  -4.015  -8.555 1.000 93.850 ? 42  HIS A ND1 1 
ATOM 340  C CE1 ? HIS A 1  42 ?  -3.581  -4.592  -7.725 1.000 93.850 ? 42  HIS A CE1 1 
ATOM 341  N NE2 ? HIS A 1  42 ?  -4.009  -5.816  -7.468 1.000 93.850 ? 42  HIS A NE2 1 
ATOM 342  N N   ? CYS A 1  43 ?  -8.049  -4.364  -6.611 1.000 93.950 ? 43  CYS A N   1 
ATOM 343  C CA  ? CYS A 1  43 ?  -8.436  -5.064  -5.391 1.000 93.950 ? 43  CYS A CA  1 
ATOM 344  C C   ? CYS A 1  43 ?  -9.905  -4.820  -5.065 1.000 93.950 ? 43  CYS A C   1 
ATOM 345  C CB  ? CYS A 1  43 ?  -7.564  -4.620  -4.218 1.000 93.950 ? 43  CYS A CB  1 
ATOM 346  O O   ? CYS A 1  43 ? -10.299  -4.847  -3.898 1.000 93.950 ? 43  CYS A O   1 
ATOM 347  S SG  ? CYS A 1  43 ?  -5.842  -5.150  -4.349 1.000 93.950 ? 43  CYS A SG  1 
ATOM 348  N N   ? ASN A 1  44 ? -10.777  -4.743  -6.046 1.000 92.230 ? 44  ASN A N   1 
ATOM 349  C CA  ? ASN A 1  44 ? -12.189  -4.416  -5.873 1.000 92.230 ? 44  ASN A CA  1 
ATOM 350  C C   ? ASN A 1  44 ? -13.037  -5.672  -5.694 1.000 92.230 ? 44  ASN A C   1 
ATOM 351  C CB  ? ASN A 1  44 ? -12.699  -3.596  -7.059 1.000 92.230 ? 44  ASN A CB  1 
ATOM 352  O O   ? ASN A 1  44 ? -12.768  -6.702  -6.316 1.000 92.230 ? 44  ASN A O   1 
ATOM 353  C CG  ? ASN A 1  44 ? -14.046  -2.955  -6.789 1.000 92.230 ? 44  ASN A CG  1 
ATOM 354  N ND2 ? ASN A 1  44 ? -14.819  -2.730  -7.846 1.000 92.230 ? 44  ASN A ND2 1 
ATOM 355  O OD1 ? ASN A 1  44 ? -14.390  -2.663  -5.640 1.000 92.230 ? 44  ASN A OD1 1 
ATOM 356  N N   ? GLY A 1  45 ? -13.985  -5.599  -4.702 1.000 89.800 ? 45  GLY A N   1 
ATOM 357  C CA  ? GLY A 1  45 ? -14.898  -6.698  -4.431 1.000 89.800 ? 45  GLY A CA  1 
ATOM 358  C C   ? GLY A 1  45 ? -16.247  -6.238  -3.910 1.000 89.800 ? 45  GLY A C   1 
ATOM 359  O O   ? GLY A 1  45 ? -16.456  -5.045  -3.682 1.000 89.800 ? 45  GLY A O   1 
ATOM 360  N N   ? LYS A 1  46 ? -17.310  -7.255  -3.904 1.000 87.010 ? 46  LYS A N   1 
ATOM 361  C CA  ? LYS A 1  46 ? -18.674  -6.954  -3.479 1.000 87.010 ? 46  LYS A CA  1 
ATOM 362  C C   ? LYS A 1  46 ? -18.718  -6.576  -2.001 1.000 87.010 ? 46  LYS A C   1 
ATOM 363  C CB  ? LYS A 1  46 ? -19.594  -8.146  -3.743 1.000 87.010 ? 46  LYS A CB  1 
ATOM 364  O O   ? LYS A 1  46 ? -19.324  -5.568  -1.630 1.000 87.010 ? 46  LYS A O   1 
ATOM 365  C CG  ? LYS A 1  46 ? -21.074  -7.837  -3.565 1.000 87.010 ? 46  LYS A CG  1 
ATOM 366  C CD  ? LYS A 1  46 ? -21.943  -9.032  -3.936 1.000 87.010 ? 46  LYS A CD  1 
ATOM 367  C CE  ? LYS A 1  46 ? -23.419  -8.748  -3.691 1.000 87.010 ? 46  LYS A CE  1 
ATOM 368  N NZ  ? LYS A 1  46 ? -24.277  -9.910  -4.071 1.000 87.010 ? 46  LYS A NZ  1 
ATOM 369  N N   ? VAL A 1  47 ? -18.131  -7.291  -1.071 1.000 93.520 ? 47  VAL A N   1 
ATOM 370  C CA  ? VAL A 1  47 ? -18.005  -7.035   0.360 1.000 93.520 ? 47  VAL A CA  1 
ATOM 371  C C   ? VAL A 1  47 ? -16.530  -6.929   0.739 1.000 93.520 ? 47  VAL A C   1 
ATOM 372  C CB  ? VAL A 1  47 ? -18.693  -8.137   1.197 1.000 93.520 ? 47  VAL A CB  1 
ATOM 373  O O   ? VAL A 1  47 ? -15.771  -7.887   0.576 1.000 93.520 ? 47  VAL A O   1 
ATOM 374  C CG1 ? VAL A 1  47 ? -18.545  -7.853   2.691 1.000 93.520 ? 47  VAL A CG1 1 
ATOM 375  C CG2 ? VAL A 1  47 ? -20.167  -8.254   0.816 1.000 93.520 ? 47  VAL A CG2 1 
ATOM 376  N N   ? ILE A 1  48 ? -16.193  -5.684   1.270 1.000 96.520 ? 48  ILE A N   1 
ATOM 377  C CA  ? ILE A 1  48 ? -14.797  -5.433   1.613 1.000 96.520 ? 48  ILE A CA  1 
ATOM 378  C C   ? ILE A 1  48 ? -14.671  -5.181   3.114 1.000 96.520 ? 48  ILE A C   1 
ATOM 379  C CB  ? ILE A 1  48 ? -14.227  -4.237   0.819 1.000 96.520 ? 48  ILE A CB  1 
ATOM 380  O O   ? ILE A 1  48 ? -15.372  -4.330   3.667 1.000 96.520 ? 48  ILE A O   1 
ATOM 381  C CG1 ? ILE A 1  48 ? -14.379  -4.475  -0.688 1.000 96.520 ? 48  ILE A CG1 1 
ATOM 382  C CG2 ? ILE A 1  48 ? -12.761  -3.992   1.190 1.000 96.520 ? 48  ILE A CG2 1 
ATOM 383  C CD1 ? ILE A 1  48 ? -13.991  -3.278  -1.546 1.000 96.520 ? 48  ILE A CD1 1 
ATOM 384  N N   ? ASN A 1  49 ? -13.775  -5.977   3.776 1.000 96.690 ? 49  ASN A N   1 
ATOM 385  C CA  ? ASN A 1  49 ? -13.422  -5.782   5.178 1.000 96.690 ? 49  ASN A CA  1 
ATOM 386  C C   ? ASN A 1  49 ? -11.963  -5.361   5.336 1.000 96.690 ? 49  ASN A C   1 
ATOM 387  C CB  ? ASN A 1  49 ? -13.696  -7.054   5.983 1.000 96.690 ? 49  ASN A CB  1 
ATOM 388  O O   ? ASN A 1  49 ? -11.076  -5.931   4.699 1.000 96.690 ? 49  ASN A O   1 
ATOM 389  C CG  ? ASN A 1  49 ? -15.174  -7.383   6.069 1.000 96.690 ? 49  ASN A CG  1 
ATOM 390  N ND2 ? ASN A 1  49 ? -15.536  -8.597   5.670 1.000 96.690 ? 49  ASN A ND2 1 
ATOM 391  O OD1 ? ASN A 1  49 ? -15.983  -6.553   6.490 1.000 96.690 ? 49  ASN A OD1 1 
ATOM 392  N N   ? VAL A 1  50 ? -11.820  -4.318   6.228 1.000 97.710 ? 50  VAL A N   1 
ATOM 393  C CA  ? VAL A 1  50 ? -10.468  -3.841   6.500 1.000 97.710 ? 50  VAL A CA  1 
ATOM 394  C C   ? VAL A 1  50 ? -10.081  -4.177   7.939 1.000 97.710 ? 50  VAL A C   1 
ATOM 395  C CB  ? VAL A 1  50 ? -10.344  -2.320   6.257 1.000 97.710 ? 50  VAL A CB  1 
ATOM 396  O O   ? VAL A 1  50 ? -10.836  -3.899   8.873 1.000 97.710 ? 50  VAL A O   1 
ATOM 397  C CG1 ? VAL A 1  50 ?  -8.993  -1.803   6.746 1.000 97.710 ? 50  VAL A CG1 1 
ATOM 398  C CG2 ? VAL A 1  50 ? -10.538  -2.000   4.776 1.000 97.710 ? 50  VAL A CG2 1 
ATOM 399  N N   ? THR A 1  51 ?  -8.977  -4.860   8.122 1.000 97.540 ? 51  THR A N   1 
ATOM 400  C CA  ? THR A 1  51 ?  -8.422  -5.116   9.446 1.000 97.540 ? 51  THR A CA  1 
ATOM 401  C C   ? THR A 1  51 ?  -7.182  -4.259   9.687 1.000 97.540 ? 51  THR A C   1 
ATOM 402  C CB  ? THR A 1  51 ?  -8.064  -6.603   9.625 1.000 97.540 ? 51  THR A CB  1 
ATOM 403  O O   ? THR A 1  51 ?  -6.222  -4.317   8.917 1.000 97.540 ? 51  THR A O   1 
ATOM 404  C CG2 ? THR A 1  51 ?  -7.626  -6.895  11.056 1.000 97.540 ? 51  THR A CG2 1 
ATOM 405  O OG1 ? THR A 1  51 ?  -9.211  -7.405   9.315 1.000 97.540 ? 51  THR A OG1 1 
ATOM 406  N N   ? LEU A 1  52 ?  -7.182  -3.426  10.804 1.000 98.070 ? 52  LEU A N   1 
ATOM 407  C CA  ? LEU A 1  52 ?  -6.081  -2.553  11.198 1.000 98.070 ? 52  LEU A CA  1 
ATOM 408  C C   ? LEU A 1  52 ?  -5.407  -3.066  12.466 1.000 98.070 ? 52  LEU A C   1 
ATOM 409  C CB  ? LEU A 1  52 ?  -6.581  -1.123  11.414 1.000 98.070 ? 52  LEU A CB  1 
ATOM 410  O O   ? LEU A 1  52 ?  -6.038  -3.749  13.276 1.000 98.070 ? 52  LEU A O   1 
ATOM 411  C CG  ? LEU A 1  52 ?  -7.238  -0.445  10.211 1.000 98.070 ? 52  LEU A CG  1 
ATOM 412  C CD1 ? LEU A 1  52 ?  -8.037   0.774  10.660 1.000 98.070 ? 52  LEU A CD1 1 
ATOM 413  C CD2 ? LEU A 1  52 ?  -6.186  -0.050   9.180 1.000 98.070 ? 52  LEU A CD2 1 
ATOM 414  N N   ? GLY A 1  53 ?  -4.084  -2.820  12.584 1.000 96.640 ? 53  GLY A N   1 
ATOM 415  C CA  ? GLY A 1  53 ?  -3.370  -3.139  13.810 1.000 96.640 ? 53  GLY A CA  1 
ATOM 416  C C   ? GLY A 1  53 ?  -2.897  -4.579  13.867 1.000 96.640 ? 53  GLY A C   1 
ATOM 417  O O   ? GLY A 1  53 ?  -2.567  -5.087  14.941 1.000 96.640 ? 53  GLY A O   1 
ATOM 418  N N   ? ILE A 1  54 ?  -2.863  -5.268  12.701 1.000 94.430 ? 54  ILE A N   1 
ATOM 419  C CA  ? ILE A 1  54 ?  -2.534  -6.688  12.645 1.000 94.430 ? 54  ILE A CA  1 
ATOM 420  C C   ? ILE A 1  54 ?  -1.088  -6.865  12.187 1.000 94.430 ? 54  ILE A C   1 
ATOM 421  C CB  ? ILE A 1  54 ?  -3.491  -7.453  11.703 1.000 94.430 ? 54  ILE A CB  1 
ATOM 422  O O   ? ILE A 1  54 ?  -0.703  -6.377  11.121 1.000 94.430 ? 54  ILE A O   1 
ATOM 423  C CG1 ? ILE A 1  54 ?  -3.205  -8.958  11.758 1.000 94.430 ? 54  ILE A CG1 1 
ATOM 424  C CG2 ? ILE A 1  54 ?  -3.375  -6.926  10.270 1.000 94.430 ? 54  ILE A CG2 1 
ATOM 425  C CD1 ? ILE A 1  54 ?  -4.315  -9.821  11.176 1.000 94.430 ? 54  ILE A CD1 1 
ATOM 426  N N   ? HIS A 1  55 ?  -0.265  -7.469  12.997 1.000 95.140 ? 55  HIS A N   1 
ATOM 427  C CA  ? HIS A 1  55 ?   1.090  -7.867  12.632 1.000 95.140 ? 55  HIS A CA  1 
ATOM 428  C C   ? HIS A 1  55 ?   1.136  -9.326  12.193 1.000 95.140 ? 55  HIS A C   1 
ATOM 429  C CB  ? HIS A 1  55 ?   2.048  -7.640  13.803 1.000 95.140 ? 55  HIS A CB  1 
ATOM 430  O O   ? HIS A 1  55 ?   1.810  -9.664  11.217 1.000 95.140 ? 55  HIS A O   1 
ATOM 431  C CG  ? HIS A 1  55 ?   3.445  -8.101  13.532 1.000 95.140 ? 55  HIS A CG  1 
ATOM 432  C CD2 ? HIS A 1  55 ?   4.117  -9.199  13.952 1.000 95.140 ? 55  HIS A CD2 1 
ATOM 433  N ND1 ? HIS A 1  55 ?   4.322  -7.391  12.740 1.000 95.140 ? 55  HIS A ND1 1 
ATOM 434  C CE1 ? HIS A 1  55 ?   5.475  -8.036  12.683 1.000 95.140 ? 55  HIS A CE1 1 
ATOM 435  N NE2 ? HIS A 1  55 ?   5.377  -9.136  13.410 1.000 95.140 ? 55  HIS A NE2 1 
ATOM 436  N N   ? ASN A 1  56 ?   0.434 -10.208  12.948 1.000 94.860 ? 56  ASN A N   1 
ATOM 437  C CA  ? ASN A 1  56 ?   0.321 -11.643  12.707 1.000 94.860 ? 56  ASN A CA  1 
ATOM 438  C C   ? ASN A 1  56 ?  -1.134 -12.069  12.533 1.000 94.860 ? 56  ASN A C   1 
ATOM 439  C CB  ? ASN A 1  56 ?   0.972 -12.431  13.846 1.000 94.860 ? 56  ASN A CB  1 
ATOM 440  O O   ? ASN A 1  56 ?  -1.963 -11.838  13.414 1.000 94.860 ? 56  ASN A O   1 
ATOM 441  C CG  ? ASN A 1  56 ?   1.047 -13.917  13.559 1.000 94.860 ? 56  ASN A CG  1 
ATOM 442  N ND2 ? ASN A 1  56 ?   2.197 -14.518  13.839 1.000 94.860 ? 56  ASN A ND2 1 
ATOM 443  O OD1 ? ASN A 1  56 ?   0.079 -14.521  13.090 1.000 94.860 ? 56  ASN A OD1 1 
ATOM 444  N N   ? LEU A 1  57 ?  -1.460 -12.686  11.335 1.000 91.930 ? 57  LEU A N   1 
ATOM 445  C CA  ? LEU A 1  57 ?  -2.827 -13.027  10.957 1.000 91.930 ? 57  LEU A CA  1 
ATOM 446  C C   ? LEU A 1  57 ?  -3.412 -14.062  11.912 1.000 91.930 ? 57  LEU A C   1 
ATOM 447  C CB  ? LEU A 1  57 ?  -2.871 -13.557   9.522 1.000 91.930 ? 57  LEU A CB  1 
ATOM 448  O O   ? LEU A 1  57 ?  -4.633 -14.210  12.002 1.000 91.930 ? 57  LEU A O   1 
ATOM 449  C CG  ? LEU A 1  57 ?  -2.510 -12.559   8.420 1.000 91.930 ? 57  LEU A CG  1 
ATOM 450  C CD1 ? LEU A 1  57 ?  -2.502 -13.251   7.061 1.000 91.930 ? 57  LEU A CD1 1 
ATOM 451  C CD2 ? LEU A 1  57 ?  -3.483 -11.385   8.422 1.000 91.930 ? 57  LEU A CD2 1 
ATOM 452  N N   ? LYS A 1  58 ?  -2.587 -14.685  12.658 1.000 92.400 ? 58  LYS A N   1 
ATOM 453  C CA  ? LYS A 1  58 ?  -3.046 -15.694  13.608 1.000 92.400 ? 58  LYS A CA  1 
ATOM 454  C C   ? LYS A 1  58 ?  -3.230 -15.095  15.000 1.000 92.400 ? 58  LYS A C   1 
ATOM 455  C CB  ? LYS A 1  58 ?  -2.062 -16.863  13.667 1.000 92.400 ? 58  LYS A CB  1 
ATOM 456  O O   ? LYS A 1  58 ?  -3.939 -15.660  15.836 1.000 92.400 ? 58  LYS A O   1 
ATOM 457  C CG  ? LYS A 1  58 ?  -1.948 -17.642  12.365 1.000 92.400 ? 58  LYS A CG  1 
ATOM 458  C CD  ? LYS A 1  58 ?  -1.029 -18.848  12.514 1.000 92.400 ? 58  LYS A CD  1 
ATOM 459  C CE  ? LYS A 1  58 ?  -0.965 -19.665  11.231 1.000 92.400 ? 58  LYS A CE  1 
ATOM 460  N NZ  ? LYS A 1  58 ?  -0.035 -20.827  11.359 1.000 92.400 ? 58  LYS A NZ  1 
ATOM 461  N N   ? LYS A 1  59 ?  -2.597 -13.925  15.188 1.000 90.760 ? 59  LYS A N   1 
ATOM 462  C CA  ? LYS A 1  59 ?  -2.667 -13.202  16.454 1.000 90.760 ? 59  LYS A CA  1 
ATOM 463  C C   ? LYS A 1  59 ?  -3.398 -11.873  16.289 1.000 90.760 ? 59  LYS A C   1 
ATOM 464  C CB  ? LYS A 1  59 ?  -1.264 -12.962  17.014 1.000 90.760 ? 59  LYS A CB  1 
ATOM 465  O O   ? LYS A 1  59 ?  -2.899 -10.962  15.624 1.000 90.760 ? 59  LYS A O   1 
ATOM 466  C CG  ? LYS A 1  59 ?  -0.506 -14.237  17.353 1.000 90.760 ? 59  LYS A CG  1 
ATOM 467  C CD  ? LYS A 1  59 ?   0.862 -13.933  17.951 1.000 90.760 ? 59  LYS A CD  1 
ATOM 468  C CE  ? LYS A 1  59 ?   1.632 -15.208  18.266 1.000 90.760 ? 59  LYS A CE  1 
ATOM 469  N NZ  ? LYS A 1  59 ?   2.985 -14.914  18.824 1.000 90.760 ? 59  LYS A NZ  1 
ATOM 470  N N   ? LYS A 1  60 ?  -4.604 -11.752  16.824 1.000 85.060 ? 60  LYS A N   1 
ATOM 471  C CA  ? LYS A 1  60 ?  -5.451 -10.599  16.537 1.000 85.060 ? 60  LYS A CA  1 
ATOM 472  C C   ? LYS A 1  60 ?  -5.442  -9.608  17.697 1.000 85.060 ? 60  LYS A C   1 
ATOM 473  C CB  ? LYS A 1  60 ?  -6.884 -11.045  16.241 1.000 85.060 ? 60  LYS A CB  1 
ATOM 474  O O   ? LYS A 1  60 ?  -6.411  -8.873  17.901 1.000 85.060 ? 60  LYS A O   1 
ATOM 475  C CG  ? LYS A 1  60 ?  -7.021 -11.892  14.984 1.000 85.060 ? 60  LYS A CG  1 
ATOM 476  C CD  ? LYS A 1  60 ?  -8.481 -12.195  14.671 1.000 85.060 ? 60  LYS A CD  1 
ATOM 477  C CE  ? LYS A 1  60 ?  -8.623 -12.987  13.378 1.000 85.060 ? 60  LYS A CE  1 
ATOM 478  N NZ  ? LYS A 1  60 ? -10.049 -13.331  13.093 1.000 85.060 ? 60  LYS A NZ  1 
ATOM 479  N N   ? LYS A 1  61 ?  -4.355  -9.346  18.348 1.000 88.420 ? 61  LYS A N   1 
ATOM 480  C CA  ? LYS A 1  61 ?  -4.264  -8.360  19.420 1.000 88.420 ? 61  LYS A CA  1 
ATOM 481  C C   ? LYS A 1  61 ?  -4.276  -6.939  18.863 1.000 88.420 ? 61  LYS A C   1 
ATOM 482  C CB  ? LYS A 1  61 ?  -3.000  -8.586  20.251 1.000 88.420 ? 61  LYS A CB  1 
ATOM 483  O O   ? LYS A 1  61 ?  -3.601  -6.649  17.873 1.000 88.420 ? 61  LYS A O   1 
ATOM 484  C CG  ? LYS A 1  61 ?  -2.953  -7.777  21.539 1.000 88.420 ? 61  LYS A CG  1 
ATOM 485  C CD  ? LYS A 1  61 ?  -1.704  -8.092  22.352 1.000 88.420 ? 61  LYS A CD  1 
ATOM 486  C CE  ? LYS A 1  61 ?  -1.628  -7.244  23.614 1.000 88.420 ? 61  LYS A CE  1 
ATOM 487  N NZ  ? LYS A 1  61 ?  -0.397  -7.539  24.407 1.000 88.420 ? 61  LYS A NZ  1 
ATOM 488  N N   ? ASN A 1  62 ?  -5.148  -5.931  19.552 1.000 88.370 ? 62  ASN A N   1 
ATOM 489  C CA  ? ASN A 1  62 ?  -5.154  -4.516  19.197 1.000 88.370 ? 62  ASN A CA  1 
ATOM 490  C C   ? ASN A 1  62 ?  -5.583  -4.304  17.747 1.000 88.370 ? 62  ASN A C   1 
ATOM 491  C CB  ? ASN A 1  62 ?  -3.777  -3.896  19.440 1.000 88.370 ? 62  ASN A CB  1 
ATOM 492  O O   ? ASN A 1  62 ?  -5.099  -3.388  17.080 1.000 88.370 ? 62  ASN A O   1 
ATOM 493  C CG  ? ASN A 1  62 ?  -3.360  -3.952  20.896 1.000 88.370 ? 62  ASN A CG  1 
ATOM 494  N ND2 ? ASN A 1  62 ?  -2.117  -4.351  21.141 1.000 88.370 ? 62  ASN A ND2 1 
ATOM 495  O OD1 ? ASN A 1  62 ?  -4.147  -3.641  21.793 1.000 88.370 ? 62  ASN A OD1 1 
ATOM 496  N N   ? THR A 1  63 ?  -6.372  -5.331  17.092 1.000 95.550 ? 63  THR A N   1 
ATOM 497  C CA  ? THR A 1  63 ?  -6.860  -5.270  15.719 1.000 95.550 ? 63  THR A CA  1 
ATOM 498  C C   ? THR A 1  63 ?  -8.261  -4.667  15.670 1.000 95.550 ? 63  THR A C   1 
ATOM 499  C CB  ? THR A 1  63 ?  -6.876  -6.666  15.070 1.000 95.550 ? 63  THR A CB  1 
ATOM 500  O O   ? THR A 1  63 ?  -9.038  -4.809  16.617 1.000 95.550 ? 63  THR A O   1 
ATOM 501  C CG2 ? THR A 1  63 ?  -5.472  -7.257  15.002 1.000 95.550 ? 63  THR A CG2 1 
ATOM 502  O OG1 ? THR A 1  63 ?  -7.712  -7.537  15.842 1.000 95.550 ? 63  THR A OG1 1 
ATOM 503  N N   ? GLN A 1  64 ?  -8.483  -3.925  14.657 1.000 97.520 ? 64  GLN A N   1 
ATOM 504  C CA  ? GLN A 1  64 ?  -9.781  -3.338  14.344 1.000 97.520 ? 64  GLN A CA  1 
ATOM 505  C C   ? GLN A 1  64 ? -10.316  -3.863  13.015 1.000 97.520 ? 64  GLN A C   1 
ATOM 506  C CB  ? GLN A 1  64 ?  -9.686  -1.812  14.306 1.000 97.520 ? 64  GLN A CB  1 
ATOM 507  O O   ? GLN A 1  64 ?  -9.666  -3.717  11.977 1.000 97.520 ? 64  GLN A O   1 
ATOM 508  C CG  ? GLN A 1  64 ?  -9.045  -1.205  15.546 1.000 97.520 ? 64  GLN A CG  1 
ATOM 509  C CD  ? GLN A 1  64 ?  -8.893   0.302  15.451 1.000 97.520 ? 64  GLN A CD  1 
ATOM 510  N NE2 ? GLN A 1  64 ?  -7.727   0.806  15.839 1.000 97.520 ? 64  GLN A NE2 1 
ATOM 511  O OE1 ? GLN A 1  64 ?  -9.816   1.007  15.031 1.000 97.520 ? 64  GLN A OE1 1 
ATOM 512  N N   ? LEU A 1  65 ? -11.422  -4.606  13.119 1.000 97.300 ? 65  LEU A N   1 
ATOM 513  C CA  ? LEU A 1  65 ? -12.111  -5.038  11.908 1.000 97.300 ? 65  LEU A CA  1 
ATOM 514  C C   ? LEU A 1  65 ? -13.237  -4.074  11.549 1.000 97.300 ? 65  LEU A C   1 
ATOM 515  C CB  ? LEU A 1  65 ? -12.670  -6.452  12.084 1.000 97.300 ? 65  LEU A CB  1 
ATOM 516  O O   ? LEU A 1  65 ? -14.203  -3.934  12.303 1.000 97.300 ? 65  LEU A O   1 
ATOM 517  C CG  ? LEU A 1  65 ? -13.458  -7.022  10.904 1.000 97.300 ? 65  LEU A CG  1 
ATOM 518  C CD1 ? LEU A 1  65 ? -12.541  -7.218   9.700 1.000 97.300 ? 65  LEU A CD1 1 
ATOM 519  C CD2 ? LEU A 1  65 ? -14.128  -8.336  11.292 1.000 97.300 ? 65  LEU A CD2 1 
ATOM 520  N N   ? ILE A 1  66 ? -13.064  -3.438  10.363 1.000 98.100 ? 66  ILE A N   1 
ATOM 521  C CA  ? ILE A 1  66 ? -14.030  -2.411   9.987 1.000 98.100 ? 66  ILE A CA  1 
ATOM 522  C C   ? ILE A 1  66 ? -14.524  -2.663   8.565 1.000 98.100 ? 66  ILE A C   1 
ATOM 523  C CB  ? ILE A 1  66 ? -13.421  -0.995  10.100 1.000 98.100 ? 66  ILE A CB  1 
ATOM 524  O O   ? ILE A 1  66 ? -13.738  -2.644   7.615 1.000 98.100 ? 66  ILE A O   1 
ATOM 525  C CG1 ? ILE A 1  66 ? -12.779  -0.798  11.478 1.000 98.100 ? 66  ILE A CG1 1 
ATOM 526  C CG2 ? ILE A 1  66 ? -14.485   0.073   9.833 1.000 98.100 ? 66  ILE A CG2 1 
ATOM 527  C CD1 ? ILE A 1  66 ? -12.056   0.532  11.639 1.000 98.100 ? 66  ILE A CD1 1 
ATOM 528  N N   ? PRO A 1  67 ? -15.919  -2.882   8.375 1.000 97.580 ? 67  PRO A N   1 
ATOM 529  C CA  ? PRO A 1  67 ? -16.438  -2.968   7.008 1.000 97.580 ? 67  PRO A CA  1 
ATOM 530  C C   ? PRO A 1  67 ? -16.304  -1.654   6.242 1.000 97.580 ? 67  PRO A C   1 
ATOM 531  C CB  ? PRO A 1  67 ? -17.911  -3.333   7.213 1.000 97.580 ? 67  PRO A CB  1 
ATOM 532  O O   ? PRO A 1  67 ? -16.298  -0.579   6.848 1.000 97.580 ? 67  PRO A O   1 
ATOM 533  C CG  ? PRO A 1  67 ? -17.962  -3.970   8.564 1.000 97.580 ? 67  PRO A CG  1 
ATOM 534  C CD  ? PRO A 1  67 ? -16.946  -3.302   9.445 1.000 97.580 ? 67  PRO A CD  1 
ATOM 535  N N   ? VAL A 1  68 ? -16.244  -1.826   4.897 1.000 97.800 ? 68  VAL A N   1 
ATOM 536  C CA  ? VAL A 1  68 ? -16.139  -0.669   4.013 1.000 97.800 ? 68  VAL A CA  1 
ATOM 537  C C   ? VAL A 1  68 ? -17.533  -0.215   3.587 1.000 97.800 ? 68  VAL A C   1 
ATOM 538  C CB  ? VAL A 1  68 ? -15.277  -0.982   2.770 1.000 97.800 ? 68  VAL A CB  1 
ATOM 539  O O   ? VAL A 1  68 ? -18.355  -1.030   3.160 1.000 97.800 ? 68  VAL A O   1 
ATOM 540  C CG1 ? VAL A 1  68 ? -15.385   0.143   1.741 1.000 97.800 ? 68  VAL A CG1 1 
ATOM 541  C CG2 ? VAL A 1  68 ? -13.820  -1.203   3.173 1.000 97.800 ? 68  VAL A CG2 1 
ATOM 542  N N   ? SER A 1  69 ? -17.834   1.156   3.813 1.000 97.230 ? 69  SER A N   1 
ATOM 543  C CA  ? SER A 1  69 ? -19.130   1.699   3.420 1.000 97.230 ? 69  SER A CA  1 
ATOM 544  C C   ? SER A 1  69 ? -19.136   2.108   1.951 1.000 97.230 ? 69  SER A C   1 
ATOM 545  C CB  ? SER A 1  69 ? -19.496   2.899   4.293 1.000 97.230 ? 69  SER A CB  1 
ATOM 546  O O   ? SER A 1  69 ? -20.169   2.027   1.283 1.000 97.230 ? 69  SER A O   1 
ATOM 547  O OG  ? SER A 1  69 ? -18.515   3.917   4.186 1.000 97.230 ? 69  SER A OG  1 
ATOM 548  N N   ? GLU A 1  70 ? -17.986   2.563   1.471 1.000 96.940 ? 70  GLU A N   1 
ATOM 549  C CA  ? GLU A 1  70 ? -17.840   3.014   0.090 1.000 96.940 ? 70  GLU A CA  1 
ATOM 550  C C   ? GLU A 1  70 ? -16.468   2.645  -0.468 1.000 96.940 ? 70  GLU A C   1 
ATOM 551  C CB  ? GLU A 1  70 ? -18.057   4.526  -0.007 1.000 96.940 ? 70  GLU A CB  1 
ATOM 552  O O   ? GLU A 1  70 ? -15.453   2.794   0.215 1.000 96.940 ? 70  GLU A O   1 
ATOM 553  C CG  ? GLU A 1  70 ? -18.209   5.035  -1.433 1.000 96.940 ? 70  GLU A CG  1 
ATOM 554  C CD  ? GLU A 1  70 ? -18.616   6.498  -1.509 1.000 96.940 ? 70  GLU A CD  1 
ATOM 555  O OE1 ? GLU A 1  70 ? -18.714   7.044  -2.631 1.000 96.940 ? 70  GLU A OE1 1 
ATOM 556  O OE2 ? GLU A 1  70 ? -18.838   7.103  -0.436 1.000 96.940 ? 70  GLU A OE2 1 
ATOM 557  N N   ? ALA A 1  71 ? -16.448   2.114  -1.703 1.000 96.900 ? 71  ALA A N   1 
ATOM 558  C CA  ? ALA A 1  71 ? -15.234   1.834  -2.465 1.000 96.900 ? 71  ALA A CA  1 
ATOM 559  C C   ? ALA A 1  71 ? -15.214   2.620  -3.773 1.000 96.900 ? 71  ALA A C   1 
ATOM 560  C CB  ? ALA A 1  71 ? -15.115   0.338  -2.745 1.000 96.900 ? 71  ALA A CB  1 
ATOM 561  O O   ? ALA A 1  71 ? -16.086   2.439  -4.627 1.000 96.900 ? 71  ALA A O   1 
ATOM 562  N N   ? ILE A 1  72 ? -14.259   3.528  -3.886 1.000 97.530 ? 72  ILE A N   1 
ATOM 563  C CA  ? ILE A 1  72 ? -14.236   4.436  -5.028 1.000 97.530 ? 72  ILE A CA  1 
ATOM 564  C C   ? ILE A 1  72 ? -12.967   4.205  -5.845 1.000 97.530 ? 72  ILE A C   1 
ATOM 565  C CB  ? ILE A 1  72 ? -14.323   5.912  -4.578 1.000 97.530 ? 72  ILE A CB  1 
ATOM 566  O O   ? ILE A 1  72 ? -11.909   4.754  -5.528 1.000 97.530 ? 72  ILE A O   1 
ATOM 567  C CG1 ? ILE A 1  72 ? -15.537   6.121  -3.665 1.000 97.530 ? 72  ILE A CG1 1 
ATOM 568  C CG2 ? ILE A 1  72 ? -14.383   6.844  -5.791 1.000 97.530 ? 72  ILE A CG2 1 
ATOM 569  C CD1 ? ILE A 1  72 ? -15.653   7.531  -3.104 1.000 97.530 ? 72  ILE A CD1 1 
ATOM 570  N N   ? PRO A 1  73 ? -13.026   3.318  -6.922 1.000 97.450 ? 73  PRO A N   1 
ATOM 571  C CA  ? PRO A 1  73 ? -11.877   3.195  -7.823 1.000 97.450 ? 73  PRO A CA  1 
ATOM 572  C C   ? PRO A 1  73 ? -11.716   4.404  -8.742 1.000 97.450 ? 73  PRO A C   1 
ATOM 573  C CB  ? PRO A 1  73 ? -12.196   1.934  -8.631 1.000 97.450 ? 73  PRO A CB  1 
ATOM 574  O O   ? PRO A 1  73 ? -12.698   5.086  -9.049 1.000 97.450 ? 73  PRO A O   1 
ATOM 575  C CG  ? PRO A 1  73 ? -13.689   1.869  -8.665 1.000 97.450 ? 73  PRO A CG  1 
ATOM 576  C CD  ? PRO A 1  73 ? -14.219   2.402  -7.365 1.000 97.450 ? 73  PRO A CD  1 
ATOM 577  N N   ? HIS A 1  74 ? -10.426   4.726  -9.050 1.000 97.770 ? 74  HIS A N   1 
ATOM 578  C CA  ? HIS A 1  74 ? -10.235   5.793 -10.027 1.000 97.770 ? 74  HIS A CA  1 
ATOM 579  C C   ? HIS A 1  74 ? -11.117   5.582 -11.253 1.000 97.770 ? 74  HIS A C   1 
ATOM 580  C CB  ? HIS A 1  74 ?  -8.766   5.879 -10.446 1.000 97.770 ? 74  HIS A CB  1 
ATOM 581  O O   ? HIS A 1  74 ? -11.168   4.480 -11.804 1.000 97.770 ? 74  HIS A O   1 
ATOM 582  C CG  ? HIS A 1  74 ?  -8.406   7.171 -11.108 1.000 97.770 ? 74  HIS A CG  1 
ATOM 583  C CD2 ? HIS A 1  74 ?  -7.717   8.243 -10.651 1.000 97.770 ? 74  HIS A CD2 1 
ATOM 584  N ND1 ? HIS A 1  74 ?  -8.770   7.470 -12.403 1.000 97.770 ? 74  HIS A ND1 1 
ATOM 585  C CE1 ? HIS A 1  74 ?  -8.318   8.673 -12.715 1.000 97.770 ? 74  HIS A CE1 1 
ATOM 586  N NE2 ? HIS A 1  74 ?  -7.675   9.163 -11.669 1.000 97.770 ? 74  HIS A NE2 1 
ATOM 587  N N   ? GLU A 1  75 ? -11.709   6.700 -11.758 1.000 96.580 ? 75  GLU A N   1 
ATOM 588  C CA  ? GLU A 1  75 ? -12.708   6.614 -12.819 1.000 96.580 ? 75  GLU A CA  1 
ATOM 589  C C   ? GLU A 1  75 ? -12.087   6.121 -14.123 1.000 96.580 ? 75  GLU A C   1 
ATOM 590  C CB  ? GLU A 1  75 ? -13.378   7.973 -13.037 1.000 96.580 ? 75  GLU A CB  1 
ATOM 591  O O   ? GLU A 1  75 ? -12.762   5.487 -14.937 1.000 96.580 ? 75  GLU A O   1 
ATOM 592  C CG  ? GLU A 1  75 ? -14.145   8.482 -11.824 1.000 96.580 ? 75  GLU A CG  1 
ATOM 593  C CD  ? GLU A 1  75 ? -13.278   9.271 -10.855 1.000 96.580 ? 75  GLU A CD  1 
ATOM 594  O OE1 ? GLU A 1  75 ? -13.832  10.020 -10.018 1.000 96.580 ? 75  GLU A OE1 1 
ATOM 595  O OE2 ? GLU A 1  75 ? -12.037   9.140 -10.935 1.000 96.580 ? 75  GLU A OE2 1 
ATOM 596  N N   ? SER A 1  76 ? -10.889   6.353 -14.307 1.000 96.490 ? 76  SER A N   1 
ATOM 597  C CA  ? SER A 1  76 ? -10.226   6.010 -15.561 1.000 96.490 ? 76  SER A CA  1 
ATOM 598  C C   ? SER A 1  76 ?  -9.384   4.747 -15.413 1.000 96.490 ? 76  SER A C   1 
ATOM 599  C CB  ? SER A 1  76 ?  -9.345   7.166 -16.036 1.000 96.490 ? 76  SER A CB  1 
ATOM 600  O O   ? SER A 1  76 ?  -8.485   4.497 -16.218 1.000 96.490 ? 76  SER A O   1 
ATOM 601  O OG  ? SER A 1  76 ? -10.133   8.303 -16.348 1.000 96.490 ? 76  SER A OG  1 
ATOM 602  N N   ? PHE A 1  77 ?  -9.662   3.986 -14.281 1.000 95.870 ? 77  PHE A N   1 
ATOM 603  C CA  ? PHE A 1  77 ?  -8.951   2.725 -14.110 1.000 95.870 ? 77  PHE A CA  1 
ATOM 604  C C   ? PHE A 1  77 ?  -9.221   1.788 -15.280 1.000 95.870 ? 77  PHE A C   1 
ATOM 605  C CB  ? PHE A 1  77 ?  -9.355   2.053 -12.794 1.000 95.870 ? 77  PHE A CB  1 
ATOM 606  O O   ? PHE A 1  77 ? -10.376   1.562 -15.648 1.000 95.870 ? 77  PHE A O   1 
ATOM 607  C CG  ? PHE A 1  77 ?  -8.846   0.644 -12.651 1.000 95.870 ? 77  PHE A CG  1 
ATOM 608  C CD1 ? PHE A 1  77 ?  -9.730  -0.416 -12.484 1.000 95.870 ? 77  PHE A CD1 1 
ATOM 609  C CD2 ? PHE A 1  77 ?  -7.483   0.378 -12.684 1.000 95.870 ? 77  PHE A CD2 1 
ATOM 610  C CE1 ? PHE A 1  77 ?  -9.262  -1.721 -12.351 1.000 95.870 ? 77  PHE A CE1 1 
ATOM 611  C CE2 ? PHE A 1  77 ?  -7.008  -0.923 -12.552 1.000 95.870 ? 77  PHE A CE2 1 
ATOM 612  C CZ  ? PHE A 1  77 ?  -7.899  -1.971 -12.385 1.000 95.870 ? 77  PHE A CZ  1 
ATOM 613  N N   ? ASP A 1  78 ?  -8.141   1.250 -15.882 1.000 92.710 ? 78  ASP A N   1 
ATOM 614  C CA  ? ASP A 1  78 ?  -8.189   0.294 -16.983 1.000 92.710 ? 78  ASP A CA  1 
ATOM 615  C C   ? ASP A 1  78 ?  -7.809  -1.108 -16.511 1.000 92.710 ? 78  ASP A C   1 
ATOM 616  C CB  ? ASP A 1  78 ?  -7.262   0.735 -18.118 1.000 92.710 ? 78  ASP A CB  1 
ATOM 617  O O   ? ASP A 1  78 ?  -6.641  -1.376 -16.223 1.000 92.710 ? 78  ASP A O   1 
ATOM 618  C CG  ? ASP A 1  78 ?  -7.382  -0.138 -19.355 1.000 92.710 ? 78  ASP A CG  1 
ATOM 619  O OD1 ? ASP A 1  78 ?  -7.576  -1.365 -19.219 1.000 92.710 ? 78  ASP A OD1 1 
ATOM 620  O OD2 ? ASP A 1  78 ?  -7.279   0.406 -20.476 1.000 92.710 ? 78  ASP A OD2 1 
ATOM 621  N N   ? ASN A 1  79 ?  -8.728  -2.073 -16.556 1.000 90.880 ? 79  ASN A N   1 
ATOM 622  C CA  ? ASN A 1  79 ?  -8.581  -3.410 -15.990 1.000 90.880 ? 79  ASN A CA  1 
ATOM 623  C C   ? ASN A 1  79 ?  -7.650  -4.276 -16.833 1.000 90.880 ? 79  ASN A C   1 
ATOM 624  C CB  ? ASN A 1  79 ?  -9.947  -4.085 -15.844 1.000 90.880 ? 79  ASN A CB  1 
ATOM 625  O O   ? ASN A 1  79 ?  -7.027  -5.207 -16.320 1.000 90.880 ? 79  ASN A O   1 
ATOM 626  C CG  ? ASN A 1  79 ?  -9.894  -5.327 -14.977 1.000 90.880 ? 79  ASN A CG  1 
ATOM 627  N ND2 ? ASN A 1  79 ? -10.507  -6.406 -15.450 1.000 90.880 ? 79  ASN A ND2 1 
ATOM 628  O OD1 ? ASN A 1  79 ?  -9.309  -5.317 -13.891 1.000 90.880 ? 79  ASN A OD1 1 
ATOM 629  N N   ? GLU A 1  80 ?  -7.431  -3.771 -18.055 1.000 87.960 ? 80  GLU A N   1 
ATOM 630  C CA  ? GLU A 1  80 ?  -6.554  -4.522 -18.949 1.000 87.960 ? 80  GLU A CA  1 
ATOM 631  C C   ? GLU A 1  80 ?  -5.093  -4.132 -18.745 1.000 87.960 ? 80  GLU A C   1 
ATOM 632  C CB  ? GLU A 1  80 ?  -6.959  -4.302 -20.409 1.000 87.960 ? 80  GLU A CB  1 
ATOM 633  O O   ? GLU A 1  80 ?  -4.234  -4.996 -18.559 1.000 87.960 ? 80  GLU A O   1 
ATOM 634  C CG  ? GLU A 1  80 ?  -8.293  -4.933 -20.779 1.000 87.960 ? 80  GLU A CG  1 
ATOM 635  C CD  ? GLU A 1  80 ?  -8.656  -4.754 -22.244 1.000 87.960 ? 80  GLU A CD  1 
ATOM 636  O OE1 ? GLU A 1  80 ?  -9.720  -5.256 -22.672 1.000 87.960 ? 80  GLU A OE1 1 
ATOM 637  O OE2 ? GLU A 1  80 ?  -7.869  -4.107 -22.971 1.000 87.960 ? 80  GLU A OE2 1 
ATOM 638  N N   ? THR A 1  81 ?  -4.870  -2.853 -18.666 1.000 86.770 ? 81  THR A N   1 
ATOM 639  C CA  ? THR A 1  81 ?  -3.498  -2.361 -18.622 1.000 86.770 ? 81  THR A CA  1 
ATOM 640  C C   ? THR A 1  81 ?  -3.091  -2.020 -17.192 1.000 86.770 ? 81  THR A C   1 
ATOM 641  C CB  ? THR A 1  81 ?  -3.319  -1.122 -19.519 1.000 86.770 ? 81  THR A CB  1 
ATOM 642  O O   ? THR A 1  81 ?  -1.909  -1.808 -16.911 1.000 86.770 ? 81  THR A O   1 
ATOM 643  C CG2 ? THR A 1  81 ?  -3.768  -1.408 -20.948 1.000 86.770 ? 81  THR A CG2 1 
ATOM 644  O OG1 ? THR A 1  81 ?  -4.100  -0.042 -18.992 1.000 86.770 ? 81  THR A OG1 1 
ATOM 645  N N   ? LEU A 1  82 ?  -4.093  -1.969 -16.285 1.000 89.580 ? 82  LEU A N   1 
ATOM 646  C CA  ? LEU A 1  82 ?  -3.941  -1.616 -14.878 1.000 89.580 ? 82  LEU A CA  1 
ATOM 647  C C   ? LEU A 1  82 ?  -3.452  -0.179 -14.727 1.000 89.580 ? 82  LEU A C   1 
ATOM 648  C CB  ? LEU A 1  82 ?  -2.967  -2.574 -14.186 1.000 89.580 ? 82  LEU A CB  1 
ATOM 649  O O   ? LEU A 1  82 ?  -2.898   0.187 -13.689 1.000 89.580 ? 82  LEU A O   1 
ATOM 650  C CG  ? LEU A 1  82 ?  -3.380  -4.046 -14.141 1.000 89.580 ? 82  LEU A CG  1 
ATOM 651  C CD1 ? LEU A 1  82 ?  -2.424  -4.838 -13.255 1.000 89.580 ? 82  LEU A CD1 1 
ATOM 652  C CD2 ? LEU A 1  82 ?  -4.815  -4.183 -13.645 1.000 89.580 ? 82  LEU A CD2 1 
ATOM 653  N N   ? VAL A 1  83 ?  -3.607   0.623 -15.712 1.000 91.540 ? 83  VAL A N   1 
ATOM 654  C CA  ? VAL A 1  83 ?  -3.327   2.054 -15.652 1.000 91.540 ? 83  VAL A CA  1 
ATOM 655  C C   ? VAL A 1  83 ?  -4.338   2.740 -14.736 1.000 91.540 ? 83  VAL A C   1 
ATOM 656  C CB  ? VAL A 1  83 ?  -3.358   2.698 -17.056 1.000 91.540 ? 83  VAL A CB  1 
ATOM 657  O O   ? VAL A 1  83 ?  -5.519   2.385 -14.727 1.000 91.540 ? 83  VAL A O   1 
ATOM 658  C CG1 ? VAL A 1  83 ?  -3.377   4.222 -16.951 1.000 91.540 ? 83  VAL A CG1 1 
ATOM 659  C CG2 ? VAL A 1  83 ?  -2.160   2.231 -17.882 1.000 91.540 ? 83  VAL A CG2 1 
ATOM 660  N N   ? ASN A 1  84 ?  -3.886   3.689 -13.926 1.000 95.600 ? 84  ASN A N   1 
ATOM 661  C CA  ? ASN A 1  84 ?  -4.703   4.417 -12.961 1.000 95.600 ? 84  ASN A CA  1 
ATOM 662  C C   ? ASN A 1  84 ?  -5.217   3.500 -11.855 1.000 95.600 ? 84  ASN A C   1 
ATOM 663  C CB  ? ASN A 1  84 ?  -5.874   5.109 -13.663 1.000 95.600 ? 84  ASN A CB  1 
ATOM 664  O O   ? ASN A 1  84 ?  -6.376   3.599 -11.448 1.000 95.600 ? 84  ASN A O   1 
ATOM 665  C CG  ? ASN A 1  84 ?  -5.420   6.098 -14.718 1.000 95.600 ? 84  ASN A CG  1 
ATOM 666  N ND2 ? ASN A 1  84 ?  -6.119   6.124 -15.847 1.000 95.600 ? 84  ASN A ND2 1 
ATOM 667  O OD1 ? ASN A 1  84 ?  -4.448   6.832 -14.522 1.000 95.600 ? 84  ASN A OD1 1 
ATOM 668  N N   ? ASP A 1  85 ?  -4.508   2.461 -11.450 1.000 96.460 ? 85  ASP A N   1 
ATOM 669  C CA  ? ASP A 1  85 ?  -4.838   1.423 -10.478 1.000 96.460 ? 85  ASP A CA  1 
ATOM 670  C C   ? ASP A 1  85 ?  -4.778   1.967  -9.052 1.000 96.460 ? 85  ASP A C   1 
ATOM 671  C CB  ? ASP A 1  85 ?  -3.892   0.230 -10.626 1.000 96.460 ? 85  ASP A CB  1 
ATOM 672  O O   ? ASP A 1  85 ?  -3.851   1.656  -8.302 1.000 96.460 ? 85  ASP A O   1 
ATOM 673  C CG  ? ASP A 1  85 ?  -4.365  -0.999  -9.869 1.000 96.460 ? 85  ASP A CG  1 
ATOM 674  O OD1 ? ASP A 1  85 ?  -5.562  -1.077  -9.519 1.000 96.460 ? 85  ASP A OD1 1 
ATOM 675  O OD2 ? ASP A 1  85 ?  -3.531  -1.896  -9.618 1.000 96.460 ? 85  ASP A OD2 1 
ATOM 676  N N   ? ILE A 1  86 ?  -5.707   2.812  -8.631 1.000 97.880 ? 86  ILE A N   1 
ATOM 677  C CA  ? ILE A 1  86 ?  -5.796   3.430  -7.313 1.000 97.880 ? 86  ILE A CA  1 
ATOM 678  C C   ? ILE A 1  86 ?  -7.256   3.492  -6.869 1.000 97.880 ? 86  ILE A C   1 
ATOM 679  C CB  ? ILE A 1  86 ?  -5.174   4.844  -7.308 1.000 97.880 ? 86  ILE A CB  1 
ATOM 680  O O   ? ILE A 1  86 ?  -8.148   3.743  -7.683 1.000 97.880 ? 86  ILE A O   1 
ATOM 681  C CG1 ? ILE A 1  86 ?  -5.225   5.446  -5.899 1.000 97.880 ? 86  ILE A CG1 1 
ATOM 682  C CG2 ? ILE A 1  86 ?  -5.886   5.751  -8.317 1.000 97.880 ? 86  ILE A CG2 1 
ATOM 683  C CD1 ? ILE A 1  86 ?  -4.380   6.701  -5.731 1.000 97.880 ? 86  ILE A CD1 1 
ATOM 684  N N   ? MET A 1  87 ?  -7.533   3.199  -5.609 1.000 98.070 ? 87  MET A N   1 
ATOM 685  C CA  ? MET A 1  87 ?  -8.883   3.171  -5.053 1.000 98.070 ? 87  MET A CA  1 
ATOM 686  C C   ? MET A 1  87 ?  -8.886   3.660  -3.609 1.000 98.070 ? 87  MET A C   1 
ATOM 687  C CB  ? MET A 1  87 ?  -9.467   1.760  -5.130 1.000 98.070 ? 87  MET A CB  1 
ATOM 688  O O   ? MET A 1  87 ?  -7.969   3.356  -2.844 1.000 98.070 ? 87  MET A O   1 
ATOM 689  C CG  ? MET A 1  87 ? -10.882   1.652  -4.585 1.000 98.070 ? 87  MET A CG  1 
ATOM 690  S SD  ? MET A 1  87 ? -11.591  -0.028  -4.796 1.000 98.070 ? 87  MET A SD  1 
ATOM 691  C CE  ? MET A 1  87 ? -10.603  -0.946  -3.582 1.000 98.070 ? 87  MET A CE  1 
ATOM 692  N N   ? LEU A 1  88 ?  -9.866   4.448  -3.218 1.000 98.500 ? 88  LEU A N   1 
ATOM 693  C CA  ? LEU A 1  88 ? -10.099   4.878  -1.844 1.000 98.500 ? 88  LEU A CA  1 
ATOM 694  C C   ? LEU A 1  88 ? -11.262   4.112  -1.223 1.000 98.500 ? 88  LEU A C   1 
ATOM 695  C CB  ? LEU A 1  88 ? -10.379   6.383  -1.793 1.000 98.500 ? 88  LEU A CB  1 
ATOM 696  O O   ? LEU A 1  88 ? -12.307   3.943  -1.855 1.000 98.500 ? 88  LEU A O   1 
ATOM 697  C CG  ? LEU A 1  88 ?  -9.229   7.301  -2.210 1.000 98.500 ? 88  LEU A CG  1 
ATOM 698  C CD1 ? LEU A 1  88 ?  -9.659   8.762  -2.122 1.000 98.500 ? 88  LEU A CD1 1 
ATOM 699  C CD2 ? LEU A 1  88 ?  -8.001   7.047  -1.342 1.000 98.500 ? 88  LEU A CD2 1 
ATOM 700  N N   ? LEU A 1  89 ? -10.991   3.649  -0.012 1.000 98.410 ? 89  LEU A N   1 
ATOM 701  C CA  ? LEU A 1  89 ? -12.025   2.972   0.763 1.000 98.410 ? 89  LEU A CA  1 
ATOM 702  C C   ? LEU A 1  89 ? -12.466   3.829   1.945 1.000 98.410 ? 89  LEU A C   1 
ATOM 703  C CB  ? LEU A 1  89 ? -11.519   1.616   1.262 1.000 98.410 ? 89  LEU A CB  1 
ATOM 704  O O   ? LEU A 1  89 ? -11.638   4.252   2.755 1.000 98.410 ? 89  LEU A O   1 
ATOM 705  C CG  ? LEU A 1  89 ? -10.970   0.664   0.198 1.000 98.410 ? 89  LEU A CG  1 
ATOM 706  C CD1 ? LEU A 1  89 ? -10.409  -0.595   0.852 1.000 98.410 ? 89  LEU A CD1 1 
ATOM 707  C CD2 ? LEU A 1  89 ? -12.055   0.309  -0.813 1.000 98.410 ? 89  LEU A CD2 1 
ATOM 708  N N   ? LYS A 1  90 ? -13.822   4.160   2.013 1.000 98.390 ? 90  LYS A N   1 
ATOM 709  C CA  ? LYS A 1  90 ? -14.378   4.780   3.212 1.000 98.390 ? 90  LYS A CA  1 
ATOM 710  C C   ? LYS A 1  90 ? -14.830   3.725   4.218 1.000 98.390 ? 90  LYS A C   1 
ATOM 711  C CB  ? LYS A 1  90 ? -15.550   5.693   2.850 1.000 98.390 ? 90  LYS A CB  1 
ATOM 712  O O   ? LYS A 1  90 ? -15.685   2.892   3.910 1.000 98.390 ? 90  LYS A O   1 
ATOM 713  C CG  ? LYS A 1  90 ? -16.221   6.346   4.050 1.000 98.390 ? 90  LYS A CG  1 
ATOM 714  C CD  ? LYS A 1  90 ? -15.343   7.432   4.658 1.000 98.390 ? 90  LYS A CD  1 
ATOM 715  C CE  ? LYS A 1  90 ? -16.084   8.212   5.736 1.000 98.390 ? 90  LYS A CE  1 
ATOM 716  N NZ  ? LYS A 1  90 ? -15.228   9.282   6.332 1.000 98.390 ? 90  LYS A NZ  1 
ATOM 717  N N   ? LEU A 1  91 ? -14.227   3.826   5.426 1.000 98.490 ? 91  LEU A N   1 
ATOM 718  C CA  ? LEU A 1  91 ? -14.570   2.876   6.478 1.000 98.490 ? 91  LEU A CA  1 
ATOM 719  C C   ? LEU A 1  91 ? -15.925   3.213   7.093 1.000 98.490 ? 91  LEU A C   1 
ATOM 720  C CB  ? LEU A 1  91 ? -13.492   2.867   7.565 1.000 98.490 ? 91  LEU A CB  1 
ATOM 721  O O   ? LEU A 1  91 ? -16.304   4.384   7.169 1.000 98.490 ? 91  LEU A O   1 
ATOM 722  C CG  ? LEU A 1  91 ? -12.069   2.544   7.105 1.000 98.490 ? 91  LEU A CG  1 
ATOM 723  C CD1 ? LEU A 1  91 ? -11.102   2.619   8.282 1.000 98.490 ? 91  LEU A CD1 1 
ATOM 724  C CD2 ? LEU A 1  91 ? -12.018   1.168   6.451 1.000 98.490 ? 91  LEU A CD2 1 
ATOM 725  N N   ? GLU A 1  92 ? -16.820   2.198   7.534 1.000 98.130 ? 92  GLU A N   1 
ATOM 726  C CA  ? GLU A 1  92 ? -18.125   2.394   8.159 1.000 98.130 ? 92  GLU A CA  1 
ATOM 727  C C   ? GLU A 1  92 ? -18.001   3.176   9.464 1.000 98.130 ? 92  GLU A C   1 
ATOM 728  C CB  ? GLU A 1  92 ? -18.806   1.047   8.415 1.000 98.130 ? 92  GLU A CB  1 
ATOM 729  O O   ? GLU A 1  92 ? -18.939   3.863   9.873 1.000 98.130 ? 92  GLU A O   1 
ATOM 730  C CG  ? GLU A 1  92 ? -19.386   0.403   7.165 1.000 98.130 ? 92  GLU A CG  1 
ATOM 731  C CD  ? GLU A 1  92 ? -20.264  -0.802   7.463 1.000 98.130 ? 92  GLU A CD  1 
ATOM 732  O OE1 ? GLU A 1  92 ? -20.874  -1.356   6.520 1.000 98.130 ? 92  GLU A OE1 1 
ATOM 733  O OE2 ? GLU A 1  92 ? -20.344  -1.194   8.648 1.000 98.130 ? 92  GLU A OE2 1 
ATOM 734  N N   ? ARG A 1  93 ? -16.847   3.055  10.161 1.000 98.280 ? 93  ARG A N   1 
ATOM 735  C CA  ? ARG A 1  93 ? -16.526   3.840  11.348 1.000 98.280 ? 93  ARG A CA  1 
ATOM 736  C C   ? ARG A 1  93 ? -15.050   4.222  11.370 1.000 98.280 ? 93  ARG A C   1 
ATOM 737  C CB  ? ARG A 1  93 ? -16.887   3.067  12.619 1.000 98.280 ? 93  ARG A CB  1 
ATOM 738  O O   ? ARG A 1  93 ? -14.217   3.535  10.776 1.000 98.280 ? 93  ARG A O   1 
ATOM 739  C CG  ? ARG A 1  93 ? -16.053   1.814  12.834 1.000 98.280 ? 93  ARG A CG  1 
ATOM 740  C CD  ? ARG A 1  93 ? -16.496   1.049  14.073 1.000 98.280 ? 93  ARG A CD  1 
ATOM 741  N NE  ? ARG A 1  93 ? -15.585  -0.050  14.382 1.000 98.280 ? 93  ARG A NE  1 
ATOM 742  N NH1 ? ARG A 1  93 ? -16.667  -1.596  13.051 1.000 98.280 ? 93  ARG A NH1 1 
ATOM 743  N NH2 ? ARG A 1  93 ? -14.803  -2.205  14.238 1.000 98.280 ? 93  ARG A NH2 1 
ATOM 744  C CZ  ? ARG A 1  93 ? -15.687  -1.281  13.890 1.000 98.280 ? 93  ARG A CZ  1 
ATOM 745  N N   ? LYS A 1  94 ? -14.770   5.414  12.072 1.000 98.440 ? 94  LYS A N   1 
ATOM 746  C CA  ? LYS A 1  94 ? -13.396   5.895  12.174 1.000 98.440 ? 94  LYS A CA  1 
ATOM 747  C C   ? LYS A 1  94 ? -12.526   4.914  12.954 1.000 98.440 ? 94  LYS A C   1 
ATOM 748  C CB  ? LYS A 1  94 ? -13.357   7.273  12.838 1.000 98.440 ? 94  LYS A CB  1 
ATOM 749  O O   ? LYS A 1  94 ? -12.978   4.319  13.935 1.000 98.440 ? 94  LYS A O   1 
ATOM 750  C CG  ? LYS A 1  94 ? -13.995   8.378  12.009 1.000 98.440 ? 94  LYS A CG  1 
ATOM 751  C CD  ? LYS A 1  94 ? -13.905   9.726  12.711 1.000 98.440 ? 94  LYS A CD  1 
ATOM 752  C CE  ? LYS A 1  94 ? -14.497  10.842  11.860 1.000 98.440 ? 94  LYS A CE  1 
ATOM 753  N NZ  ? LYS A 1  94 ? -14.516  12.145  12.590 1.000 98.440 ? 94  LYS A NZ  1 
ATOM 754  N N   ? ALA A 1  95 ? -11.274   4.755  12.465 1.000 98.260 ? 95  ALA A N   1 
ATOM 755  C CA  ? ALA A 1  95 ? -10.293   3.930  13.166 1.000 98.260 ? 95  ALA A CA  1 
ATOM 756  C C   ? ALA A 1  95 ?  -9.881   4.571  14.488 1.000 98.260 ? 95  ALA A C   1 
ATOM 757  C CB  ? ALA A 1  95 ?  -9.068   3.696  12.286 1.000 98.260 ? 95  ALA A CB  1 
ATOM 758  O O   ? ALA A 1  95 ?  -9.784   5.796  14.586 1.000 98.260 ? 95  ALA A O   1 
ATOM 759  N N   ? GLN A 1  96 ?  -9.714   3.753  15.519 1.000 98.130 ? 96  GLN A N   1 
ATOM 760  C CA  ? GLN A 1  96 ?  -9.138   4.218  16.776 1.000 98.130 ? 96  GLN A CA  1 
ATOM 761  C C   ? GLN A 1  96 ?  -7.613   4.213  16.719 1.000 98.130 ? 96  GLN A C   1 
ATOM 762  C CB  ? GLN A 1  96 ?  -9.623   3.354  17.941 1.000 98.130 ? 96  GLN A CB  1 
ATOM 763  O O   ? GLN A 1  96 ?  -6.993   3.149  16.664 1.000 98.130 ? 96  GLN A O   1 
ATOM 764  C CG  ? GLN A 1  96 ? -11.122   3.444  18.192 1.000 98.130 ? 96  GLN A CG  1 
ATOM 765  C CD  ? GLN A 1  96 ? -11.590   2.510  19.292 1.000 98.130 ? 96  GLN A CD  1 
ATOM 766  N NE2 ? GLN A 1  96 ? -12.871   2.592  19.634 1.000 98.130 ? 96  GLN A NE2 1 
ATOM 767  O OE1 ? GLN A 1  96 ? -10.807   1.720  19.830 1.000 98.130 ? 96  GLN A OE1 1 
ATOM 768  N N   ? LEU A 1  97 ?  -7.049   5.437  16.676 1.000 98.030 ? 97  LEU A N   1 
ATOM 769  C CA  ? LEU A 1  97 ?  -5.598   5.526  16.563 1.000 98.030 ? 97  LEU A CA  1 
ATOM 770  C C   ? LEU A 1  97 ?  -4.927   5.189  17.891 1.000 98.030 ? 97  LEU A C   1 
ATOM 771  C CB  ? LEU A 1  97 ?  -5.181   6.927  16.109 1.000 98.030 ? 97  LEU A CB  1 
ATOM 772  O O   ? LEU A 1  97 ?  -5.377   5.633  18.949 1.000 98.030 ? 97  LEU A O   1 
ATOM 773  C CG  ? LEU A 1  97 ?  -5.810   7.434  14.810 1.000 98.030 ? 97  LEU A CG  1 
ATOM 774  C CD1 ? LEU A 1  97 ?  -5.184   8.764  14.402 1.000 98.030 ? 97  LEU A CD1 1 
ATOM 775  C CD2 ? LEU A 1  97 ?  -5.652   6.401  13.700 1.000 98.030 ? 97  LEU A CD2 1 
ATOM 776  N N   ? ASN A 1  98 ?  -3.786   4.405  17.841 1.000 96.890 ? 98  ASN A N   1 
ATOM 777  C CA  ? ASN A 1  98 ?  -2.937   3.982  18.950 1.000 96.890 ? 98  ASN A CA  1 
ATOM 778  C C   ? ASN A 1  98 ?  -1.568   3.517  18.462 1.000 96.890 ? 98  ASN A C   1 
ATOM 779  C CB  ? ASN A 1  98 ?  -3.619   2.873  19.754 1.000 96.890 ? 98  ASN A CB  1 
ATOM 780  O O   ? ASN A 1  98 ?  -1.177   3.805  17.329 1.000 96.890 ? 98  ASN A O   1 
ATOM 781  C CG  ? ASN A 1  98 ?  -3.941   1.654  18.912 1.000 96.890 ? 98  ASN A CG  1 
ATOM 782  N ND2 ? ASN A 1  98 ?  -5.100   1.054  19.155 1.000 96.890 ? 98  ASN A ND2 1 
ATOM 783  O OD1 ? ASN A 1  98 ?  -3.153   1.254  18.051 1.000 96.890 ? 98  ASN A OD1 1 
ATOM 784  N N   ? SER A 1  99 ?  -0.862   2.846  19.364 1.000 95.940 ? 99  SER A N   1 
ATOM 785  C CA  ? SER A 1  99 ?   0.502   2.465  19.012 1.000 95.940 ? 99  SER A CA  1 
ATOM 786  C C   ? SER A 1  99 ?   0.516   1.452  17.873 1.000 95.940 ? 99  SER A C   1 
ATOM 787  C CB  ? SER A 1  99 ?   1.228   1.888  20.228 1.000 95.940 ? 99  SER A CB  1 
ATOM 788  O O   ? SER A 1  99 ?   1.523   1.307  17.176 1.000 95.940 ? 99  SER A O   1 
ATOM 789  O OG  ? SER A 1  99 ?   0.549   0.748  20.726 1.000 95.940 ? 99  SER A OG  1 
ATOM 790  N N   ? ALA A 1 100 ?  -0.600   0.825  17.529 1.000 96.600 ? 100 ALA A N   1 
ATOM 791  C CA  ? ALA A 1 100 ?  -0.684  -0.216  16.508 1.000 96.600 ? 100 ALA A CA  1 
ATOM 792  C C   ? ALA A 1 100 ?  -1.398   0.295  15.260 1.000 96.600 ? 100 ALA A C   1 
ATOM 793  C CB  ? ALA A 1 100 ?  -1.400  -1.446  17.062 1.000 96.600 ? 100 ALA A CB  1 
ATOM 794  O O   ? ALA A 1 100 ?  -1.262  -0.283  14.179 1.000 96.600 ? 100 ALA A O   1 
ATOM 795  N N   ? VAL A 1 101 ?  -2.184   1.345  15.380 1.000 98.220 ? 101 VAL A N   1 
ATOM 796  C CA  ? VAL A 1 101 ?  -2.949   1.909  14.273 1.000 98.220 ? 101 VAL A CA  1 
ATOM 797  C C   ? VAL A 1 101 ?  -2.679   3.409  14.170 1.000 98.220 ? 101 VAL A C   1 
ATOM 798  C CB  ? VAL A 1 101 ?  -4.463   1.650  14.438 1.000 98.220 ? 101 VAL A CB  1 
ATOM 799  O O   ? VAL A 1 101 ?  -2.930   4.157  15.118 1.000 98.220 ? 101 VAL A O   1 
ATOM 800  C CG1 ? VAL A 1 101 ?  -5.240   2.215  13.251 1.000 98.220 ? 101 VAL A CG1 1 
ATOM 801  C CG2 ? VAL A 1 101 ?  -4.733   0.155  14.595 1.000 98.220 ? 101 VAL A CG2 1 
ATOM 802  N N   ? ASP A 1 102 ?  -2.127   3.802  12.949 1.000 98.140 ? 102 ASP A N   1 
ATOM 803  C CA  ? ASP A 1 102 ?  -1.854   5.206  12.657 1.000 98.140 ? 102 ASP A CA  1 
ATOM 804  C C   ? ASP A 1 102 ?  -1.935   5.482  11.158 1.000 98.140 ? 102 ASP A C   1 
ATOM 805  C CB  ? ASP A 1 102 ?  -0.477   5.606  13.191 1.000 98.140 ? 102 ASP A CB  1 
ATOM 806  O O   ? ASP A 1 102 ?  -1.997   4.550  10.352 1.000 98.140 ? 102 ASP A O   1 
ATOM 807  C CG  ? ASP A 1 102 ?  -0.351   7.098  13.448 1.000 98.140 ? 102 ASP A CG  1 
ATOM 808  O OD1 ? ASP A 1 102 ?  -1.330   7.841  13.218 1.000 98.140 ? 102 ASP A OD1 1 
ATOM 809  O OD2 ? ASP A 1 102 ?   0.737   7.534  13.881 1.000 98.140 ? 102 ASP A OD2 1 
ATOM 810  N N   ? THR A 1 103 ?  -1.986   6.802  10.807 1.000 98.360 ? 103 THR A N   1 
ATOM 811  C CA  ? THR A 1 103 ?  -2.041   7.200   9.405 1.000 98.360 ? 103 THR A CA  1 
ATOM 812  C C   ? THR A 1 103 ?  -0.639   7.459   8.861 1.000 98.360 ? 103 THR A C   1 
ATOM 813  C CB  ? THR A 1 103 ?  -2.909   8.458   9.215 1.000 98.360 ? 103 THR A CB  1 
ATOM 814  O O   ? THR A 1 103 ?   0.302   7.669   9.629 1.000 98.360 ? 103 THR A O   1 
ATOM 815  C CG2 ? THR A 1 103 ?  -4.308   8.253   9.784 1.000 98.360 ? 103 THR A CG2 1 
ATOM 816  O OG1 ? THR A 1 103 ?  -2.290   9.564   9.885 1.000 98.360 ? 103 THR A OG1 1 
ATOM 817  N N   ? ILE A 1 104 ?  -0.575   7.404   7.465 1.000 98.310 ? 104 ILE A N   1 
ATOM 818  C CA  ? ILE A 1 104 ?   0.677   7.721   6.787 1.000 98.310 ? 104 ILE A CA  1 
ATOM 819  C C   ? ILE A 1 104 ?   0.482   8.939   5.887 1.000 98.310 ? 104 ILE A C   1 
ATOM 820  C CB  ? ILE A 1 104 ?   1.192   6.521   5.960 1.000 98.310 ? 104 ILE A CB  1 
ATOM 821  O O   ? ILE A 1 104 ?  -0.594   9.132   5.317 1.000 98.310 ? 104 ILE A O   1 
ATOM 822  C CG1 ? ILE A 1 104 ?   2.637   6.764   5.510 1.000 98.310 ? 104 ILE A CG1 1 
ATOM 823  C CG2 ? ILE A 1 104 ?   0.279   6.262   4.758 1.000 98.310 ? 104 ILE A CG2 1 
ATOM 824  C CD1 ? ILE A 1 104 ?   3.376   5.501   5.091 1.000 98.310 ? 104 ILE A CD1 1 
ATOM 825  N N   ? ALA A 1 105 ?   1.560   9.766   5.740 1.000 97.600 ? 105 ALA A N   1 
ATOM 826  C CA  ? ALA A 1 105 ?   1.481  11.016   4.990 1.000 97.600 ? 105 ALA A CA  1 
ATOM 827  C C   ? ALA A 1 105 ?   1.462  10.753   3.487 1.000 97.600 ? 105 ALA A C   1 
ATOM 828  C CB  ? ALA A 1 105 ?   2.650  11.929   5.353 1.000 97.600 ? 105 ALA A CB  1 
ATOM 829  O O   ? ALA A 1 105 ?   2.094   9.809   3.007 1.000 97.600 ? 105 ALA A O   1 
ATOM 830  N N   ? LEU A 1 106 ?   0.717  11.667   2.736 1.000 97.610 ? 106 LEU A N   1 
ATOM 831  C CA  ? LEU A 1 106 ?   0.684  11.651   1.278 1.000 97.610 ? 106 LEU A CA  1 
ATOM 832  C C   ? LEU A 1 106 ?   1.800  12.514   0.699 1.000 97.610 ? 106 LEU A C   1 
ATOM 833  C CB  ? LEU A 1 106 ?  -0.674  12.143   0.768 1.000 97.610 ? 106 LEU A CB  1 
ATOM 834  O O   ? LEU A 1 106 ?   2.153  13.547   1.273 1.000 97.610 ? 106 LEU A O   1 
ATOM 835  C CG  ? LEU A 1 106 ?  -1.883  11.273   1.113 1.000 97.610 ? 106 LEU A CG  1 
ATOM 836  C CD1 ? LEU A 1 106 ?  -3.174  11.975   0.705 1.000 97.610 ? 106 LEU A CD1 1 
ATOM 837  C CD2 ? LEU A 1 106 ?  -1.773   9.910   0.439 1.000 97.610 ? 106 LEU A CD2 1 
ATOM 838  N N   ? PRO A 1 107 ?   2.387  12.089  -0.373 1.000 96.140 ? 107 PRO A N   1 
ATOM 839  C CA  ? PRO A 1 107 ?   3.553  12.773  -0.939 1.000 96.140 ? 107 PRO A CA  1 
ATOM 840  C C   ? PRO A 1 107 ?   3.200  14.122  -1.563 1.000 96.140 ? 107 PRO A C   1 
ATOM 841  C CB  ? PRO A 1 107 ?   4.053  11.793  -2.004 1.000 96.140 ? 107 PRO A CB  1 
ATOM 842  O O   ? PRO A 1 107 ?   2.105  14.288  -2.105 1.000 96.140 ? 107 PRO A O   1 
ATOM 843  C CG  ? PRO A 1 107 ?   2.825  11.084  -2.478 1.000 96.140 ? 107 PRO A CG  1 
ATOM 844  C CD  ? PRO A 1 107 ?   1.900  10.900  -1.309 1.000 96.140 ? 107 PRO A CD  1 
ATOM 845  N N   ? LYS A 1 108 ?   4.113  15.106  -1.552 1.000 90.770 ? 108 LYS A N   1 
ATOM 846  C CA  ? LYS A 1 108 ?   4.027  16.399  -2.225 1.000 90.770 ? 108 LYS A CA  1 
ATOM 847  C C   ? LYS A 1 108 ?   4.887  16.421  -3.485 1.000 90.770 ? 108 LYS A C   1 
ATOM 848  C CB  ? LYS A 1 108 ?   4.453  17.524  -1.280 1.000 90.770 ? 108 LYS A CB  1 
ATOM 849  O O   ? LYS A 1 108 ?   4.642  17.215  -4.396 1.000 90.770 ? 108 LYS A O   1 
ATOM 850  C CG  ? LYS A 1 108 ?   3.516  17.729  -0.099 1.000 90.770 ? 108 LYS A CG  1 
ATOM 851  C CD  ? LYS A 1 108 ?   3.973  18.884   0.783 1.000 90.770 ? 108 LYS A CD  1 
ATOM 852  C CE  ? LYS A 1 108 ?   3.063  19.059   1.991 1.000 90.770 ? 108 LYS A CE  1 
ATOM 853  N NZ  ? LYS A 1 108 ?   3.556  20.134   2.904 1.000 90.770 ? 108 LYS A NZ  1 
ATOM 854  N N   ? ASP A 1 109 ?   5.900  15.472  -3.523 1.000 90.910 ? 109 ASP A N   1 
ATOM 855  C CA  ? ASP A 1 109 ?   6.836  15.361  -4.638 1.000 90.910 ? 109 ASP A CA  1 
ATOM 856  C C   ? ASP A 1 109 ?   7.052  13.900  -5.029 1.000 90.910 ? 109 ASP A C   1 
ATOM 857  C CB  ? ASP A 1 109 ?   8.173  16.013  -4.283 1.000 90.910 ? 109 ASP A CB  1 
ATOM 858  O O   ? ASP A 1 109 ?   6.617  12.991  -4.319 1.000 90.910 ? 109 ASP A O   1 
ATOM 859  C CG  ? ASP A 1 109 ?   8.056  17.506  -4.028 1.000 90.910 ? 109 ASP A CG  1 
ATOM 860  O OD1 ? ASP A 1 109 ?   7.353  18.202  -4.792 1.000 90.910 ? 109 ASP A OD1 1 
ATOM 861  O OD2 ? ASP A 1 109 ?   8.674  17.991  -3.056 1.000 90.910 ? 109 ASP A OD2 1 
ATOM 862  N N   ? TRP A 1 110 ?   7.855  13.746  -6.226 1.000 90.620 ? 110 TRP A N   1 
ATOM 863  C CA  ? TRP A 1 110 ?   8.166  12.403  -6.703 1.000 90.620 ? 110 TRP A CA  1 
ATOM 864  C C   ? TRP A 1 110 ?   9.470  11.897  -6.095 1.000 90.620 ? 110 TRP A C   1 
ATOM 865  C CB  ? TRP A 1 110 ?   8.259  12.382  -8.231 1.000 90.620 ? 110 TRP A CB  1 
ATOM 866  O O   ? TRP A 1 110 ?  10.355  12.689  -5.763 1.000 90.620 ? 110 TRP A O   1 
ATOM 867  C CG  ? TRP A 1 110 ?   7.046  12.928  -8.923 1.000 90.620 ? 110 TRP A CG  1 
ATOM 868  C CD1 ? TRP A 1 110 ?   5.839  13.228  -8.355 1.000 90.620 ? 110 TRP A CD1 1 
ATOM 869  C CD2 ? TRP A 1 110 ?   6.922  13.233 -10.315 1.000 90.620 ? 110 TRP A CD2 1 
ATOM 870  C CE2 ? TRP A 1 110 ?   5.611  13.716 -10.522 1.000 90.620 ? 110 TRP A CE2 1 
ATOM 871  C CE3 ? TRP A 1 110 ?   7.793  13.146 -11.409 1.000 90.620 ? 110 TRP A CE3 1 
ATOM 872  N NE1 ? TRP A 1 110 ?   4.971  13.703  -9.311 1.000 90.620 ? 110 TRP A NE1 1 
ATOM 873  C CH2 ? TRP A 1 110 ?   6.023  14.016 -12.833 1.000 90.620 ? 110 TRP A CH2 1 
ATOM 874  C CZ2 ? TRP A 1 110 ?   5.150  14.111 -11.780 1.000 90.620 ? 110 TRP A CZ2 1 
ATOM 875  C CZ3 ? TRP A 1 110 ?   7.333  13.540 -12.660 1.000 90.620 ? 110 TRP A CZ3 1 
ATOM 876  N N   ? VAL A 1 111 ?   9.519  10.662  -5.944 1.000 94.360 ? 111 VAL A N   1 
ATOM 877  C CA  ? VAL A 1 111 ?  10.781  10.051  -5.541 1.000 94.360 ? 111 VAL A CA  1 
ATOM 878  C C   ? VAL A 1 111 ?  11.707   9.933  -6.749 1.000 94.360 ? 111 VAL A C   1 
ATOM 879  C CB  ? VAL A 1 111 ?  10.560   8.663  -4.901 1.000 94.360 ? 111 VAL A CB  1 
ATOM 880  O O   ? VAL A 1 111 ?  11.243   9.813  -7.885 1.000 94.360 ? 111 VAL A O   1 
ATOM 881  C CG1 ? VAL A 1 111 ?   9.897   8.799  -3.531 1.000 94.360 ? 111 VAL A CG1 1 
ATOM 882  C CG2 ? VAL A 1 111 ?   9.719   7.779  -5.820 1.000 94.360 ? 111 VAL A CG2 1 
ATOM 883  N N   ? LYS A 1 112 ?  13.083   9.972  -6.565 1.000 92.880 ? 112 LYS A N   1 
ATOM 884  C CA  ? LYS A 1 112 ?  14.072   9.914  -7.638 1.000 92.880 ? 112 LYS A CA  1 
ATOM 885  C C   ? LYS A 1 112 ?  14.648   8.508  -7.779 1.000 92.880 ? 112 LYS A C   1 
ATOM 886  C CB  ? LYS A 1 112 ?  15.197  10.919  -7.387 1.000 92.880 ? 112 LYS A CB  1 
ATOM 887  O O   ? LYS A 1 112 ?  14.738   7.768  -6.798 1.000 92.880 ? 112 LYS A O   1 
ATOM 888  C CG  ? LYS A 1 112 ?  14.733  12.367  -7.331 1.000 92.880 ? 112 LYS A CG  1 
ATOM 889  C CD  ? LYS A 1 112 ?  15.895  13.317  -7.069 1.000 92.880 ? 112 LYS A CD  1 
ATOM 890  C CE  ? LYS A 1 112 ?  15.425  14.762  -6.970 1.000 92.880 ? 112 LYS A CE  1 
ATOM 891  N NZ  ? LYS A 1 112 ?  16.566  15.701  -6.752 1.000 92.880 ? 112 LYS A NZ  1 
ATOM 892  N N   ? PRO A 1 113 ?  15.049   8.266  -9.056 1.000 94.520 ? 113 PRO A N   1 
ATOM 893  C CA  ? PRO A 1 113 ?  15.764   7.001  -9.237 1.000 94.520 ? 113 PRO A CA  1 
ATOM 894  C C   ? PRO A 1 113 ?  16.965   6.863  -8.305 1.000 94.520 ? 113 PRO A C   1 
ATOM 895  C CB  ? PRO A 1 113 ?  16.212   7.055 -10.700 1.000 94.520 ? 113 PRO A CB  1 
ATOM 896  O O   ? PRO A 1 113 ?  17.677   7.841  -8.060 1.000 94.520 ? 113 PRO A O   1 
ATOM 897  C CG  ? PRO A 1 113 ?  15.201   7.923 -11.377 1.000 94.520 ? 113 PRO A CG  1 
ATOM 898  C CD  ? PRO A 1 113 ?  14.797   9.014 -10.428 1.000 94.520 ? 113 PRO A CD  1 
ATOM 899  N N   ? GLY A 1 114 ?  17.165   5.670  -7.731 1.000 93.410 ? 114 GLY A N   1 
ATOM 900  C CA  ? GLY A 1 114 ?  18.274   5.396  -6.830 1.000 93.410 ? 114 GLY A CA  1 
ATOM 901  C C   ? GLY A 1 114 ?  17.872   5.410  -5.368 1.000 93.410 ? 114 GLY A C   1 
ATOM 902  O O   ? GLY A 1 114 ?  18.586   4.874  -4.517 1.000 93.410 ? 114 GLY A O   1 
ATOM 903  N N   ? GLN A 1 115 ?  16.718   6.091  -5.056 1.000 94.710 ? 115 GLN A N   1 
ATOM 904  C CA  ? GLN A 1 115 ?  16.203   6.115  -3.691 1.000 94.710 ? 115 GLN A CA  1 
ATOM 905  C C   ? GLN A 1 115 ?  15.734   4.730  -3.255 1.000 94.710 ? 115 GLN A C   1 
ATOM 906  C CB  ? GLN A 1 115 ?  15.057   7.121  -3.567 1.000 94.710 ? 115 GLN A CB  1 
ATOM 907  O O   ? GLN A 1 115 ?  15.045   4.037  -4.006 1.000 94.710 ? 115 GLN A O   1 
ATOM 908  C CG  ? GLN A 1 115 ?  14.644   7.408  -2.129 1.000 94.710 ? 115 GLN A CG  1 
ATOM 909  C CD  ? GLN A 1 115 ?  13.736   8.618  -2.010 1.000 94.710 ? 115 GLN A CD  1 
ATOM 910  N NE2 ? GLN A 1 115 ?  12.680   8.491  -1.214 1.000 94.710 ? 115 GLN A NE2 1 
ATOM 911  O OE1 ? GLN A 1 115 ?  13.982   9.659  -2.628 1.000 94.710 ? 115 GLN A OE1 1 
ATOM 912  N N   ? VAL A 1 116 ?  16.083   4.282  -2.080 1.000 94.150 ? 116 VAL A N   1 
ATOM 913  C CA  ? VAL A 1 116 ?  15.688   3.001  -1.503 1.000 94.150 ? 116 VAL A CA  1 
ATOM 914  C C   ? VAL A 1 116 ?  14.574   3.217  -0.481 1.000 94.150 ? 116 VAL A C   1 
ATOM 915  C CB  ? VAL A 1 116 ?  16.885   2.281  -0.844 1.000 94.150 ? 116 VAL A CB  1 
ATOM 916  O O   ? VAL A 1 116 ?  14.732   3.995   0.463 1.000 94.150 ? 116 VAL A O   1 
ATOM 917  C CG1 ? VAL A 1 116 ?  16.439   0.972  -0.197 1.000 94.150 ? 116 VAL A CG1 1 
ATOM 918  C CG2 ? VAL A 1 116 ?  17.985   2.025  -1.872 1.000 94.150 ? 116 VAL A CG2 1 
ATOM 919  N N   ? CYS A 1 117 ?  13.501   2.539  -0.640 1.000 95.430 ? 117 CYS A N   1 
ATOM 920  C CA  ? CYS A 1 117 ?  12.300   2.655   0.179 1.000 95.430 ? 117 CYS A CA  1 
ATOM 921  C C   ? CYS A 1 117 ?  11.796   1.282   0.606 1.000 95.430 ? 117 CYS A C   1 
ATOM 922  C CB  ? CYS A 1 117 ?  11.202   3.397  -0.583 1.000 95.430 ? 117 CYS A CB  1 
ATOM 923  O O   ? CYS A 1 117 ?  12.318   0.258   0.160 1.000 95.430 ? 117 CYS A O   1 
ATOM 924  S SG  ? CYS A 1 117 ?  11.705   5.023  -1.185 1.000 95.430 ? 117 CYS A SG  1 
ATOM 925  N N   ? THR A 1 118 ?  10.775   1.304   1.412 1.000 95.100 ? 118 THR A N   1 
ATOM 926  C CA  ? THR A 1 118 ?  10.293   0.039   1.956 1.000 95.100 ? 118 THR A CA  1 
ATOM 927  C C   ? THR A 1 118 ?   8.866  -0.240   1.492 1.000 95.100 ? 118 THR A C   1 
ATOM 928  C CB  ? THR A 1 118 ?  10.343   0.038   3.495 1.000 95.100 ? 118 THR A CB  1 
ATOM 929  O O   ? THR A 1 118 ?   8.064   0.684   1.342 1.000 95.100 ? 118 THR A O   1 
ATOM 930  C CG2 ? THR A 1 118 ?   9.906  -1.310   4.059 1.000 95.100 ? 118 THR A CG2 1 
ATOM 931  O OG1 ? THR A 1 118 ?  11.684   0.310   3.924 1.000 95.100 ? 118 THR A OG1 1 
ATOM 932  N N   ? VAL A 1 119 ?   8.545  -1.490   1.329 1.000 94.360 ? 119 VAL A N   1 
ATOM 933  C CA  ? VAL A 1 119 ?   7.202  -2.007   1.091 1.000 94.360 ? 119 VAL A CA  1 
ATOM 934  C C   ? VAL A 1 119 ?   6.889  -3.113   2.097 1.000 94.360 ? 119 VAL A C   1 
ATOM 935  C CB  ? VAL A 1 119 ?   7.045  -2.539  -0.351 1.000 94.360 ? 119 VAL A CB  1 
ATOM 936  O O   ? VAL A 1 119 ?   7.770  -3.893   2.466 1.000 94.360 ? 119 VAL A O   1 
ATOM 937  C CG1 ? VAL A 1 119 ?   7.952  -3.747  -0.583 1.000 94.360 ? 119 VAL A CG1 1 
ATOM 938  C CG2 ? VAL A 1 119 ?   5.587  -2.900  -0.630 1.000 94.360 ? 119 VAL A CG2 1 
ATOM 939  N N   ? ALA A 1 120 ?   5.715  -3.135   2.559 1.000 93.620 ? 120 ALA A N   1 
ATOM 940  C CA  ? ALA A 1 120 ?   5.283  -4.146   3.521 1.000 93.620 ? 120 ALA A CA  1 
ATOM 941  C C   ? ALA A 1 120 ?   4.008  -4.840   3.051 1.000 93.620 ? 120 ALA A C   1 
ATOM 942  C CB  ? ALA A 1 120 ?   5.066  -3.515   4.894 1.000 93.620 ? 120 ALA A CB  1 
ATOM 943  O O   ? ALA A 1 120 ?   3.175  -4.232   2.375 1.000 93.620 ? 120 ALA A O   1 
ATOM 944  N N   ? GLY A 1 121 ?   3.900  -6.158   3.432 1.000 93.030 ? 121 GLY A N   1 
ATOM 945  C CA  ? GLY A 1 121 ?   2.712  -6.910   3.061 1.000 93.030 ? 121 GLY A CA  1 
ATOM 946  C C   ? GLY A 1 121 ?   2.700  -8.321   3.619 1.000 93.030 ? 121 GLY A C   1 
ATOM 947  O O   ? GLY A 1 121 ?   3.681  -8.764   4.221 1.000 93.030 ? 121 GLY A O   1 
ATOM 948  N N   ? TRP A 1 122 ?   1.501  -9.028   3.469 1.000 91.730 ? 122 TRP A N   1 
ATOM 949  C CA  ? TRP A 1 122 ?   1.281 -10.381   3.970 1.000 91.730 ? 122 TRP A CA  1 
ATOM 950  C C   ? TRP A 1 122 ?   1.198 -11.380   2.821 1.000 91.730 ? 122 TRP A C   1 
ATOM 951  C CB  ? TRP A 1 122 ?   0.003 -10.442   4.811 1.000 91.730 ? 122 TRP A CB  1 
ATOM 952  O O   ? TRP A 1 122 ?   0.545 -12.420   2.941 1.000 91.730 ? 122 TRP A O   1 
ATOM 953  C CG  ? TRP A 1 122 ?   0.104  -9.729   6.125 1.000 91.730 ? 122 TRP A CG  1 
ATOM 954  C CD1 ? TRP A 1 122 ?   0.523 -10.252   7.317 1.000 91.730 ? 122 TRP A CD1 1 
ATOM 955  C CD2 ? TRP A 1 122 ?  -0.228  -8.360   6.382 1.000 91.730 ? 122 TRP A CD2 1 
ATOM 956  C CE2 ? TRP A 1 122 ?   0.017  -8.121   7.752 1.000 91.730 ? 122 TRP A CE2 1 
ATOM 957  C CE3 ? TRP A 1 122 ?  -0.707  -7.312   5.585 1.000 91.730 ? 122 TRP A CE3 1 
ATOM 958  N NE1 ? TRP A 1 122 ?   0.474  -9.290   8.299 1.000 91.730 ? 122 TRP A NE1 1 
ATOM 959  C CH2 ? TRP A 1 122 ?  -0.672  -5.867   7.541 1.000 91.730 ? 122 TRP A CH2 1 
ATOM 960  C CZ2 ? TRP A 1 122 ?  -0.202  -6.875   8.343 1.000 91.730 ? 122 TRP A CZ2 1 
ATOM 961  C CZ3 ? TRP A 1 122 ?  -0.925  -6.072   6.175 1.000 91.730 ? 122 TRP A CZ3 1 
ATOM 962  N N   ? GLY A 1 123 ?   1.709 -10.955   1.653 1.000 82.790 ? 123 GLY A N   1 
ATOM 963  C CA  ? GLY A 1 123 ?   1.634 -11.801   0.473 1.000 82.790 ? 123 GLY A CA  1 
ATOM 964  C C   ? GLY A 1 123 ?   2.541 -13.014   0.549 1.000 82.790 ? 123 GLY A C   1 
ATOM 965  O O   ? GLY A 1 123 ?   2.981 -13.400   1.634 1.000 82.790 ? 123 GLY A O   1 
ATOM 966  N N   ? LYS A 1 124 ?   2.766 -13.841  -0.565 1.000 80.080 ? 124 LYS A N   1 
ATOM 967  C CA  ? LYS A 1 124 ?   3.543 -15.073  -0.663 1.000 80.080 ? 124 LYS A CA  1 
ATOM 968  C C   ? LYS A 1 124 ?   5.020 -14.816  -0.377 1.000 80.080 ? 124 LYS A C   1 
ATOM 969  C CB  ? LYS A 1 124 ?   3.379 -15.702  -2.048 1.000 80.080 ? 124 LYS A CB  1 
ATOM 970  O O   ? LYS A 1 124 ?   5.584 -13.823  -0.843 1.000 80.080 ? 124 LYS A O   1 
ATOM 971  C CG  ? LYS A 1 124 ?   2.019 -16.343  -2.279 1.000 80.080 ? 124 LYS A CG  1 
ATOM 972  C CD  ? LYS A 1 124 ?   1.960 -17.061  -3.621 1.000 80.080 ? 124 LYS A CD  1 
ATOM 973  C CE  ? LYS A 1 124 ?   0.602 -17.710  -3.850 1.000 80.080 ? 124 LYS A CE  1 
ATOM 974  N NZ  ? LYS A 1 124 ?   0.517 -18.359  -5.193 1.000 80.080 ? 124 LYS A NZ  1 
ATOM 975  N N   ? LEU A 1 125 ?   5.612 -15.738   0.474 1.000 78.020 ? 125 LEU A N   1 
ATOM 976  C CA  ? LEU A 1 125 ?   7.048 -15.734   0.733 1.000 78.020 ? 125 LEU A CA  1 
ATOM 977  C C   ? LEU A 1 125 ?   7.807 -16.410  -0.404 1.000 78.020 ? 125 LEU A C   1 
ATOM 978  C CB  ? LEU A 1 125 ?   7.356 -16.438   2.057 1.000 78.020 ? 125 LEU A CB  1 
ATOM 979  O O   ? LEU A 1 125 ?   7.196 -16.978  -1.313 1.000 78.020 ? 125 LEU A O   1 
ATOM 980  C CG  ? LEU A 1 125 ?   6.664 -15.876   3.300 1.000 78.020 ? 125 LEU A CG  1 
ATOM 981  C CD1 ? LEU A 1 125 ?   6.917 -16.781   4.501 1.000 78.020 ? 125 LEU A CD1 1 
ATOM 982  C CD2 ? LEU A 1 125 ?   7.144 -14.457   3.583 1.000 78.020 ? 125 LEU A CD2 1 
ATOM 983  N N   ? ALA A 1 126 ?   9.176 -16.358  -0.269 1.000 69.940 ? 126 ALA A N   1 
ATOM 984  C CA  ? ALA A 1 126 ?  10.056 -16.917  -1.292 1.000 69.940 ? 126 ALA A CA  1 
ATOM 985  C C   ? ALA A 1 126 ?   9.789 -18.407  -1.490 1.000 69.940 ? 126 ALA A C   1 
ATOM 986  C CB  ? ALA A 1 126 ?  11.518 -16.686  -0.920 1.000 69.940 ? 126 ALA A CB  1 
ATOM 987  O O   ? ALA A 1 126 ?   9.968 -18.935  -2.590 1.000 69.940 ? 126 ALA A O   1 
ATOM 988  N N   ? ASN A 1 127 ?   9.254 -19.121  -0.494 1.000 71.530 ? 127 ASN A N   1 
ATOM 989  C CA  ? ASN A 1 127 ?   8.993 -20.556  -0.539 1.000 71.530 ? 127 ASN A CA  1 
ATOM 990  C C   ? ASN A 1 127 ?   7.565 -20.852  -0.987 1.000 71.530 ? 127 ASN A C   1 
ATOM 991  C CB  ? ASN A 1 127 ?   9.265 -21.195   0.824 1.000 71.530 ? 127 ASN A CB  1 
ATOM 992  O O   ? ASN A 1 127 ?   7.084 -21.977  -0.840 1.000 71.530 ? 127 ASN A O   1 
ATOM 993  C CG  ? ASN A 1 127 ?   8.324 -20.694   1.902 1.000 71.530 ? 127 ASN A CG  1 
ATOM 994  N ND2 ? ASN A 1 127 ?   8.382 -21.313   3.075 1.000 71.530 ? 127 ASN A ND2 1 
ATOM 995  O OD1 ? ASN A 1 127 ?   7.550 -19.759   1.682 1.000 71.530 ? 127 ASN A OD1 1 
ATOM 996  N N   ? CYS A 1 128 ?   6.829 -19.790  -1.441 1.000 72.670 ? 128 CYS A N   1 
ATOM 997  C CA  ? CYS A 1 128 ?   5.510 -19.896  -2.054 1.000 72.670 ? 128 CYS A CA  1 
ATOM 998  C C   ? CYS A 1 128 ?   4.444 -20.189  -1.006 1.000 72.670 ? 128 CYS A C   1 
ATOM 999  C CB  ? CYS A 1 128 ?   5.502 -20.990  -3.122 1.000 72.670 ? 128 CYS A CB  1 
ATOM 1000 O O   ? CYS A 1 128 ?   3.354 -20.661  -1.337 1.000 72.670 ? 128 CYS A O   1 
ATOM 1001 S SG  ? CYS A 1 128 ?   6.546 -20.621  -4.549 1.000 72.670 ? 128 CYS A SG  1 
ATOM 1002 N N   ? THR A 1 129 ?   4.811 -19.985   0.253 1.000 80.240 ? 129 THR A N   1 
ATOM 1003 C CA  ? THR A 1 129 ?   3.833 -20.052   1.333 1.000 80.240 ? 129 THR A CA  1 
ATOM 1004 C C   ? THR A 1 129 ?   3.333 -18.657   1.698 1.000 80.240 ? 129 THR A C   1 
ATOM 1005 C CB  ? THR A 1 129 ?   4.424 -20.732   2.581 1.000 80.240 ? 129 THR A CB  1 
ATOM 1006 O O   ? THR A 1 129 ?   4.024 -17.664   1.463 1.000 80.240 ? 129 THR A O   1 
ATOM 1007 C CG2 ? THR A 1 129 ?   4.908 -22.143   2.263 1.000 80.240 ? 129 THR A CG2 1 
ATOM 1008 O OG1 ? THR A 1 129 ?   5.529 -19.957   3.062 1.000 80.240 ? 129 THR A OG1 1 
ATOM 1009 N N   ? LEU A 1 130 ?   2.046 -18.610   2.158 1.000 82.630 ? 130 LEU A N   1 
ATOM 1010 C CA  ? LEU A 1 130 ?   1.524 -17.338   2.645 1.000 82.630 ? 130 LEU A CA  1 
ATOM 1011 C C   ? LEU A 1 130 ?   2.100 -17.003   4.016 1.000 82.630 ? 130 LEU A C   1 
ATOM 1012 C CB  ? LEU A 1 130 ?  -0.005 -17.377   2.717 1.000 82.630 ? 130 LEU A CB  1 
ATOM 1013 O O   ? LEU A 1 130 ?   2.238 -17.883   4.869 1.000 82.630 ? 130 LEU A O   1 
ATOM 1014 C CG  ? LEU A 1 130 ?  -0.744 -17.475   1.382 1.000 82.630 ? 130 LEU A CG  1 
ATOM 1015 C CD1 ? LEU A 1 130 ?  -2.228 -17.740   1.615 1.000 82.630 ? 130 LEU A CD1 1 
ATOM 1016 C CD2 ? LEU A 1 130 ?  -0.545 -16.203   0.565 1.000 82.630 ? 130 LEU A CD2 1 
ATOM 1017 N N   ? SER A 1 131 ?   2.499 -15.750   4.131 1.000 87.240 ? 131 SER A N   1 
ATOM 1018 C CA  ? SER A 1 131 ?   3.036 -15.328   5.420 1.000 87.240 ? 131 SER A CA  1 
ATOM 1019 C C   ? SER A 1 131 ?   1.917 -14.993   6.401 1.000 87.240 ? 131 SER A C   1 
ATOM 1020 C CB  ? SER A 1 131 ?   3.954 -14.117   5.249 1.000 87.240 ? 131 SER A CB  1 
ATOM 1021 O O   ? SER A 1 131 ?   0.928 -14.358   6.030 1.000 87.240 ? 131 SER A O   1 
ATOM 1022 O OG  ? SER A 1 131 ?   4.438 -13.671   6.504 1.000 87.240 ? 131 SER A OG  1 
ATOM 1023 N N   ? ASP A 1 132 ?   2.080 -15.435   7.636 1.000 91.260 ? 132 ASP A N   1 
ATOM 1024 C CA  ? ASP A 1 132 ?   1.153 -15.055   8.698 1.000 91.260 ? 132 ASP A CA  1 
ATOM 1025 C C   ? ASP A 1 132 ?   1.603 -13.768   9.385 1.000 91.260 ? 132 ASP A C   1 
ATOM 1026 C CB  ? ASP A 1 132 ?   1.022 -16.182   9.724 1.000 91.260 ? 132 ASP A CB  1 
ATOM 1027 O O   ? ASP A 1 132 ?   0.816 -13.121  10.080 1.000 91.260 ? 132 ASP A O   1 
ATOM 1028 C CG  ? ASP A 1 132 ?   0.251 -17.379   9.196 1.000 91.260 ? 132 ASP A CG  1 
ATOM 1029 O OD1 ? ASP A 1 132 ?  -0.624 -17.203   8.321 1.000 91.260 ? 132 ASP A OD1 1 
ATOM 1030 O OD2 ? ASP A 1 132 ?   0.518 -18.508   9.662 1.000 91.260 ? 132 ASP A OD2 1 
ATOM 1031 N N   ? THR A 1 133 ?   2.816 -13.408   9.150 1.000 93.920 ? 133 THR A N   1 
ATOM 1032 C CA  ? THR A 1 133 ?   3.360 -12.187   9.735 1.000 93.920 ? 133 THR A CA  1 
ATOM 1033 C C   ? THR A 1 133 ?   3.648 -11.151   8.652 1.000 93.920 ? 133 THR A C   1 
ATOM 1034 C CB  ? THR A 1 133 ?   4.647 -12.474  10.530 1.000 93.920 ? 133 THR A CB  1 
ATOM 1035 O O   ? THR A 1 133 ?   3.889 -11.504   7.496 1.000 93.920 ? 133 THR A O   1 
ATOM 1036 C CG2 ? THR A 1 133 ?   4.379 -13.434  11.684 1.000 93.920 ? 133 THR A CG2 1 
ATOM 1037 O OG1 ? THR A 1 133 ?   5.622 -13.055   9.656 1.000 93.920 ? 133 THR A OG1 1 
ATOM 1038 N N   ? LEU A 1 134 ?   3.524  -9.886   9.029 1.000 94.260 ? 134 LEU A N   1 
ATOM 1039 C CA  ? LEU A 1 134 ?   3.864  -8.789   8.129 1.000 94.260 ? 134 LEU A CA  1 
ATOM 1040 C C   ? LEU A 1 134 ?   5.342  -8.830   7.758 1.000 94.260 ? 134 LEU A C   1 
ATOM 1041 C CB  ? LEU A 1 134 ?   3.523  -7.442   8.772 1.000 94.260 ? 134 LEU A CB  1 
ATOM 1042 O O   ? LEU A 1 134 ?   6.206  -8.877   8.636 1.000 94.260 ? 134 LEU A O   1 
ATOM 1043 C CG  ? LEU A 1 134 ?   3.540  -6.225   7.846 1.000 94.260 ? 134 LEU A CG  1 
ATOM 1044 C CD1 ? LEU A 1 134 ?   2.438  -6.342   6.798 1.000 94.260 ? 134 LEU A CD1 1 
ATOM 1045 C CD2 ? LEU A 1 134 ?   3.387  -4.939   8.650 1.000 94.260 ? 134 LEU A CD2 1 
ATOM 1046 N N   ? GLN A 1 135 ?   5.500  -8.852   6.404 1.000 93.930 ? 135 GLN A N   1 
ATOM 1047 C CA  ? GLN A 1 135 ?   6.855  -8.869   5.863 1.000 93.930 ? 135 GLN A CA  1 
ATOM 1048 C C   ? GLN A 1 135 ?   7.217  -7.522   5.244 1.000 93.930 ? 135 GLN A C   1 
ATOM 1049 C CB  ? GLN A 1 135 ?   7.004  -9.981   4.823 1.000 93.930 ? 135 GLN A CB  1 
ATOM 1050 O O   ? GLN A 1 135 ?   6.336  -6.772   4.818 1.000 93.930 ? 135 GLN A O   1 
ATOM 1051 C CG  ? GLN A 1 135 ?   6.616 -11.360   5.338 1.000 93.930 ? 135 GLN A CG  1 
ATOM 1052 C CD  ? GLN A 1 135 ?   7.546 -11.865   6.425 1.000 93.930 ? 135 GLN A CD  1 
ATOM 1053 N NE2 ? GLN A 1 135 ?   6.971 -12.349   7.520 1.000 93.930 ? 135 GLN A NE2 1 
ATOM 1054 O OE1 ? GLN A 1 135 ?   8.772 -11.821   6.280 1.000 93.930 ? 135 GLN A OE1 1 
ATOM 1055 N N   ? GLU A 1 136 ?   8.539  -7.175   5.180 1.000 93.330 ? 136 GLU A N   1 
ATOM 1056 C CA  ? GLU A 1 136 ?   8.981  -5.948   4.525 1.000 93.330 ? 136 GLU A CA  1 
ATOM 1057 C C   ? GLU A 1 136 ?  10.242  -6.187   3.699 1.000 93.330 ? 136 GLU A C   1 
ATOM 1058 C CB  ? GLU A 1 136 ?   9.231  -4.847   5.559 1.000 93.330 ? 136 GLU A CB  1 
ATOM 1059 O O   ? GLU A 1 136 ?  11.052  -7.055   4.030 1.000 93.330 ? 136 GLU A O   1 
ATOM 1060 C CG  ? GLU A 1 136 ?  10.379  -5.146   6.511 1.000 93.330 ? 136 GLU A CG  1 
ATOM 1061 C CD  ? GLU A 1 136 ?  10.554  -4.090   7.591 1.000 93.330 ? 136 GLU A CD  1 
ATOM 1062 O OE1 ? GLU A 1 136 ?  11.607  -4.082   8.268 1.000 93.330 ? 136 GLU A OE1 1 
ATOM 1063 O OE2 ? GLU A 1 136 ?   9.630  -3.264   7.762 1.000 93.330 ? 136 GLU A OE2 1 
ATOM 1064 N N   ? VAL A 1 137 ?  10.349  -5.334   2.690 1.000 91.790 ? 137 VAL A N   1 
ATOM 1065 C CA  ? VAL A 1 137 ?  11.527  -5.422   1.833 1.000 91.790 ? 137 VAL A CA  1 
ATOM 1066 C C   ? VAL A 1 137 ?  11.918  -4.029   1.346 1.000 91.790 ? 137 VAL A C   1 
ATOM 1067 C CB  ? VAL A 1 137 ?  11.284  -6.360   0.629 1.000 91.790 ? 137 VAL A CB  1 
ATOM 1068 O O   ? VAL A 1 137 ?  11.052  -3.185   1.100 1.000 91.790 ? 137 VAL A O   1 
ATOM 1069 C CG1 ? VAL A 1 137 ?  10.187  -5.803  -0.276 1.000 91.790 ? 137 VAL A CG1 1 
ATOM 1070 C CG2 ? VAL A 1 137 ?  12.578  -6.562  -0.158 1.000 91.790 ? 137 VAL A CG2 1 
ATOM 1071 N N   ? ASN A 1 138 ?  13.258  -3.825   1.215 1.000 93.190 ? 138 ASN A N   1 
ATOM 1072 C CA  ? ASN A 1 138 ?  13.774  -2.597   0.618 1.000 93.190 ? 138 ASN A CA  1 
ATOM 1073 C C   ? ASN A 1 138 ?  13.909  -2.725  -0.897 1.000 93.190 ? 138 ASN A C   1 
ATOM 1074 C CB  ? ASN A 1 138 ?  15.120  -2.222   1.241 1.000 93.190 ? 138 ASN A CB  1 
ATOM 1075 O O   ? ASN A 1 138 ?  14.486  -3.694  -1.394 1.000 93.190 ? 138 ASN A O   1 
ATOM 1076 C CG  ? ASN A 1 138 ?  14.998  -1.825   2.699 1.000 93.190 ? 138 ASN A CG  1 
ATOM 1077 N ND2 ? ASN A 1 138 ?  16.073  -2.009   3.456 1.000 93.190 ? 138 ASN A ND2 1 
ATOM 1078 O OD1 ? ASN A 1 138 ?  13.945  -1.358   3.142 1.000 93.190 ? 138 ASN A OD1 1 
ATOM 1079 N N   ? LEU A 1 139 ?  13.318  -1.693  -1.534 1.000 93.090 ? 139 LEU A N   1 
ATOM 1080 C CA  ? LEU A 1 139 ?  13.404  -1.668  -2.990 1.000 93.090 ? 139 LEU A CA  1 
ATOM 1081 C C   ? LEU A 1 139 ?  13.891  -0.309  -3.483 1.000 93.090 ? 139 LEU A C   1 
ATOM 1082 C CB  ? LEU A 1 139 ?  12.044  -1.993  -3.614 1.000 93.090 ? 139 LEU A CB  1 
ATOM 1083 O O   ? LEU A 1 139 ?  13.686   0.707  -2.815 1.000 93.090 ? 139 LEU A O   1 
ATOM 1084 C CG  ? LEU A 1 139 ?  11.451  -3.361  -3.271 1.000 93.090 ? 139 LEU A CG  1 
ATOM 1085 C CD1 ? LEU A 1 139 ?  10.032  -3.475  -3.819 1.000 93.090 ? 139 LEU A CD1 1 
ATOM 1086 C CD2 ? LEU A 1 139 ?  12.332  -4.479  -3.817 1.000 93.090 ? 139 LEU A CD2 1 
ATOM 1087 N N   ? GLU A 1 140 ?  14.493  -0.334  -4.699 1.000 93.710 ? 140 GLU A N   1 
ATOM 1088 C CA  ? GLU A 1 140 ?  15.054   0.876  -5.294 1.000 93.710 ? 140 GLU A CA  1 
ATOM 1089 C C   ? GLU A 1 140 ?  14.172   1.395  -6.425 1.000 93.710 ? 140 GLU A C   1 
ATOM 1090 C CB  ? GLU A 1 140 ?  16.471   0.613  -5.810 1.000 93.710 ? 140 GLU A CB  1 
ATOM 1091 O O   ? GLU A 1 140 ?  13.638   0.611  -7.213 1.000 93.710 ? 140 GLU A O   1 
ATOM 1092 C CG  ? GLU A 1 140 ?  17.153   1.845  -6.389 1.000 93.710 ? 140 GLU A CG  1 
ATOM 1093 C CD  ? GLU A 1 140 ?  18.579   1.583  -6.844 1.000 93.710 ? 140 GLU A CD  1 
ATOM 1094 O OE1 ? GLU A 1 140 ?  19.107   2.365  -7.667 1.000 93.710 ? 140 GLU A OE1 1 
ATOM 1095 O OE2 ? GLU A 1 140 ?  19.174   0.586  -6.376 1.000 93.710 ? 140 GLU A OE2 1 
ATOM 1096 N N   ? VAL A 1 141 ?  14.049   2.724  -6.418 1.000 94.460 ? 141 VAL A N   1 
ATOM 1097 C CA  ? VAL A 1 141 ?  13.379   3.359  -7.548 1.000 94.460 ? 141 VAL A CA  1 
ATOM 1098 C C   ? VAL A 1 141 ?  14.284   3.311  -8.778 1.000 94.460 ? 141 VAL A C   1 
ATOM 1099 C CB  ? VAL A 1 141 ?  12.989   4.819  -7.229 1.000 94.460 ? 141 VAL A CB  1 
ATOM 1100 O O   ? VAL A 1 141 ?  15.430   3.763  -8.731 1.000 94.460 ? 141 VAL A O   1 
ATOM 1101 C CG1 ? VAL A 1 141 ?  12.299   5.468  -8.428 1.000 94.460 ? 141 VAL A CG1 1 
ATOM 1102 C CG2 ? VAL A 1 141 ?  12.090   4.874  -5.996 1.000 94.460 ? 141 VAL A CG2 1 
ATOM 1103 N N   ? GLN A 1 142 ?  13.709   2.769  -9.900 1.000 93.820 ? 142 GLN A N   1 
ATOM 1104 C CA  ? GLN A 1 142 ?  14.485   2.638 -11.129 1.000 93.820 ? 142 GLN A CA  1 
ATOM 1105 C C   ? GLN A 1 142 ?  14.135   3.744 -12.121 1.000 93.820 ? 142 GLN A C   1 
ATOM 1106 C CB  ? GLN A 1 142 ?  14.254   1.268 -11.767 1.000 93.820 ? 142 GLN A CB  1 
ATOM 1107 O O   ? GLN A 1 142 ?  13.083   4.376 -12.008 1.000 93.820 ? 142 GLN A O   1 
ATOM 1108 C CG  ? GLN A 1 142 ?  14.571   0.098 -10.844 1.000 93.820 ? 142 GLN A CG  1 
ATOM 1109 C CD  ? GLN A 1 142 ?  16.048  -0.007 -10.516 1.000 93.820 ? 142 GLN A CD  1 
ATOM 1110 N NE2 ? GLN A 1 142 ?  16.368  -0.043  -9.227 1.000 93.820 ? 142 GLN A NE2 1 
ATOM 1111 O OE1 ? GLN A 1 142 ?  16.895  -0.057 -11.414 1.000 93.820 ? 142 GLN A OE1 1 
ATOM 1112 N N   ? LYS A 1 143 ?  15.056   3.858 -13.075 1.000 93.570 ? 143 LYS A N   1 
ATOM 1113 C CA  ? LYS A 1 143 ?  14.734   4.745 -14.189 1.000 93.570 ? 143 LYS A CA  1 
ATOM 1114 C C   ? LYS A 1 143 ?  13.560   4.205 -15.000 1.000 93.570 ? 143 LYS A C   1 
ATOM 1115 C CB  ? LYS A 1 143 ?  15.952   4.935 -15.093 1.000 93.570 ? 143 LYS A CB  1 
ATOM 1116 O O   ? LYS A 1 143 ?  13.468   3.000 -15.243 1.000 93.570 ? 143 LYS A O   1 
ATOM 1117 C CG  ? LYS A 1 143 ?  17.105   5.675 -14.431 1.000 93.570 ? 143 LYS A CG  1 
ATOM 1118 C CD  ? LYS A 1 143 ?  18.264   5.883 -15.397 1.000 93.570 ? 143 LYS A CD  1 
ATOM 1119 C CE  ? LYS A 1 143 ?  19.437   6.583 -14.723 1.000 93.570 ? 143 LYS A CE  1 
ATOM 1120 N NZ  ? LYS A 1 143 ?  20.586   6.764 -15.659 1.000 93.570 ? 143 LYS A NZ  1 
ATOM 1121 N N   ? GLY A 1 144 ?  12.625   5.109 -15.385 1.000 91.750 ? 144 GLY A N   1 
ATOM 1122 C CA  ? GLY A 1 144 ?  11.448   4.726 -16.148 1.000 91.750 ? 144 GLY A CA  1 
ATOM 1123 C C   ? GLY A 1 144 ?  11.779   3.941 -17.403 1.000 91.750 ? 144 GLY A C   1 
ATOM 1124 O O   ? GLY A 1 144 ?  11.014   3.066 -17.815 1.000 91.750 ? 144 GLY A O   1 
ATOM 1125 N N   ? GLN A 1 145 ?  12.928   4.245 -18.077 1.000 91.750 ? 145 GLN A N   1 
ATOM 1126 C CA  ? GLN A 1 145 ?  13.355   3.599 -19.314 1.000 91.750 ? 145 GLN A CA  1 
ATOM 1127 C C   ? GLN A 1 145 ?  13.427   2.084 -19.148 1.000 91.750 ? 145 GLN A C   1 
ATOM 1128 C CB  ? GLN A 1 145 ?  14.712   4.143 -19.763 1.000 91.750 ? 145 GLN A CB  1 
ATOM 1129 O O   ? GLN A 1 145 ?  13.154   1.337 -20.089 1.000 91.750 ? 145 GLN A O   1 
ATOM 1130 C CG  ? GLN A 1 145 ?  15.153   3.642 -21.132 1.000 91.750 ? 145 GLN A CG  1 
ATOM 1131 C CD  ? GLN A 1 145 ?  16.305   4.443 -21.708 1.000 91.750 ? 145 GLN A CD  1 
ATOM 1132 N NE2 ? GLN A 1 145 ?  16.761   4.058 -22.894 1.000 91.750 ? 145 GLN A NE2 1 
ATOM 1133 O OE1 ? GLN A 1 145 ?  16.780   5.402 -21.091 1.000 91.750 ? 145 GLN A OE1 1 
ATOM 1134 N N   ? LYS A 1 146 ?  13.852   1.685 -17.943 1.000 89.930 ? 146 LYS A N   1 
ATOM 1135 C CA  ? LYS A 1 146 ?  13.951   0.258 -17.652 1.000 89.930 ? 146 LYS A CA  1 
ATOM 1136 C C   ? LYS A 1 146 ?  12.598  -0.430 -17.811 1.000 89.930 ? 146 LYS A C   1 
ATOM 1137 C CB  ? LYS A 1 146 ?  14.489   0.035 -16.238 1.000 89.930 ? 146 LYS A CB  1 
ATOM 1138 O O   ? LYS A 1 146 ?  12.506  -1.493 -18.428 1.000 89.930 ? 146 LYS A O   1 
ATOM 1139 C CG  ? LYS A 1 146 ?  14.678  -1.430 -15.872 1.000 89.930 ? 146 LYS A CG  1 
ATOM 1140 C CD  ? LYS A 1 146 ?  15.803  -2.067 -16.678 1.000 89.930 ? 146 LYS A CD  1 
ATOM 1141 C CE  ? LYS A 1 146 ?  16.054  -3.506 -16.248 1.000 89.930 ? 146 LYS A CE  1 
ATOM 1142 N NZ  ? LYS A 1 146 ?  17.147  -4.139 -17.044 1.000 89.930 ? 146 LYS A NZ  1 
ATOM 1143 N N   ? CYS A 1 147 ?  11.554   0.080 -17.271 1.000 90.700 ? 147 CYS A N   1 
ATOM 1144 C CA  ? CYS A 1 147 ?  10.213  -0.489 -17.341 1.000 90.700 ? 147 CYS A CA  1 
ATOM 1145 C C   ? CYS A 1 147 ?   9.596  -0.263 -18.716 1.000 90.700 ? 147 CYS A C   1 
ATOM 1146 C CB  ? CYS A 1 147 ?   9.315   0.119 -16.263 1.000 90.700 ? 147 CYS A CB  1 
ATOM 1147 O O   ? CYS A 1 147 ?   8.836  -1.101 -19.206 1.000 90.700 ? 147 CYS A O   1 
ATOM 1148 S SG  ? CYS A 1 147 ?   9.658  -0.494 -14.599 1.000 90.700 ? 147 CYS A SG  1 
ATOM 1149 N N   ? ARG A 1 148 ?   9.890   0.755 -19.362 1.000 90.560 ? 148 ARG A N   1 
ATOM 1150 C CA  ? ARG A 1 148 ?   9.403   1.005 -20.715 1.000 90.560 ? 148 ARG A CA  1 
ATOM 1151 C C   ? ARG A 1 148 ?   9.920  -0.049 -21.687 1.000 90.560 ? 148 ARG A C   1 
ATOM 1152 C CB  ? ARG A 1 148 ?   9.817   2.401 -21.185 1.000 90.560 ? 148 ARG A CB  1 
ATOM 1153 O O   ? ARG A 1 148 ?   9.218  -0.435 -22.624 1.000 90.560 ? 148 ARG A O   1 
ATOM 1154 C CG  ? ARG A 1 148 ?   8.943   3.520 -20.642 1.000 90.560 ? 148 ARG A CG  1 
ATOM 1155 C CD  ? ARG A 1 148 ?   9.210   4.840 -21.351 1.000 90.560 ? 148 ARG A CD  1 
ATOM 1156 N NE  ? ARG A 1 148 ?  10.485   5.422 -20.945 1.000 90.560 ? 148 ARG A NE  1 
ATOM 1157 N NH1 ? ARG A 1 148 ?   9.551   7.028 -19.571 1.000 90.560 ? 148 ARG A NH1 1 
ATOM 1158 N NH2 ? ARG A 1 148 ?  11.827   6.899 -19.807 1.000 90.560 ? 148 ARG A NH2 1 
ATOM 1159 C CZ  ? ARG A 1 148 ?  10.618   6.448 -20.108 1.000 90.560 ? 148 ARG A CZ  1 
ATOM 1160 N N   ? SER A 1 149 ?  11.202  -0.453 -21.505 1.000 89.210 ? 149 SER A N   1 
ATOM 1161 C CA  ? SER A 1 149 ?  11.798  -1.473 -22.361 1.000 89.210 ? 149 SER A CA  1 
ATOM 1162 C C   ? SER A 1 149 ?  11.145  -2.833 -22.136 1.000 89.210 ? 149 SER A C   1 
ATOM 1163 C CB  ? SER A 1 149 ?  13.303  -1.573 -22.109 1.000 89.210 ? 149 SER A CB  1 
ATOM 1164 O O   ? SER A 1 149 ?  11.180  -3.697 -23.014 1.000 89.210 ? 149 SER A O   1 
ATOM 1165 O OG  ? SER A 1 149 ?  13.563  -2.131 -20.832 1.000 89.210 ? 149 SER A OG  1 
ATOM 1166 N N   ? MET A 1 150 ?  10.462  -2.999 -20.973 1.000 85.490 ? 150 MET A N   1 
ATOM 1167 C CA  ? MET A 1 150 ?   9.868  -4.273 -20.579 1.000 85.490 ? 150 MET A CA  1 
ATOM 1168 C C   ? MET A 1 150 ?   8.384  -4.313 -20.930 1.000 85.490 ? 150 MET A C   1 
ATOM 1169 C CB  ? MET A 1 150 ?  10.057  -4.515 -19.080 1.000 85.490 ? 150 MET A CB  1 
ATOM 1170 O O   ? MET A 1 150 ?   7.817  -5.390 -21.128 1.000 85.490 ? 150 MET A O   1 
ATOM 1171 C CG  ? MET A 1 150 ?  11.513  -4.621 -18.656 1.000 85.490 ? 150 MET A CG  1 
ATOM 1172 S SD  ? MET A 1 150 ?  11.707  -4.735 -16.835 1.000 85.490 ? 150 MET A SD  1 
ATOM 1173 C CE  ? MET A 1 150 ?  11.131  -6.433 -16.557 1.000 85.490 ? 150 MET A CE  1 
ATOM 1174 N N   ? SER A 1 151 ?   7.733  -3.136 -20.943 1.000 85.610 ? 151 SER A N   1 
ATOM 1175 C CA  ? SER A 1 151 ?   6.296  -3.040 -21.178 1.000 85.610 ? 151 SER A CA  1 
ATOM 1176 C C   ? SER A 1 151 ?   5.947  -1.780 -21.962 1.000 85.610 ? 151 SER A C   1 
ATOM 1177 C CB  ? SER A 1 151 ?   5.534  -3.053 -19.852 1.000 85.610 ? 151 SER A CB  1 
ATOM 1178 O O   ? SER A 1 151 ?   6.292  -0.670 -21.549 1.000 85.610 ? 151 SER A O   1 
ATOM 1179 O OG  ? SER A 1 151 ?   4.148  -2.851 -20.067 1.000 85.610 ? 151 SER A OG  1 
ATOM 1180 N N   ? GLN A 1 152 ?   5.140  -1.978 -23.065 1.000 84.750 ? 152 GLN A N   1 
ATOM 1181 C CA  ? GLN A 1 152 ?   4.714  -0.866 -23.908 1.000 84.750 ? 152 GLN A CA  1 
ATOM 1182 C C   ? GLN A 1 152 ?   3.593  -0.072 -23.244 1.000 84.750 ? 152 GLN A C   1 
ATOM 1183 C CB  ? GLN A 1 152 ?   4.259  -1.373 -25.277 1.000 84.750 ? 152 GLN A CB  1 
ATOM 1184 O O   ? GLN A 1 152 ?   3.345   1.081 -23.604 1.000 84.750 ? 152 GLN A O   1 
ATOM 1185 C CG  ? GLN A 1 152 ?   5.390  -1.922 -26.137 1.000 84.750 ? 152 GLN A CG  1 
ATOM 1186 C CD  ? GLN A 1 152 ?   4.937  -2.288 -27.538 1.000 84.750 ? 152 GLN A CD  1 
ATOM 1187 N NE2 ? GLN A 1 152 ?   5.889  -2.398 -28.459 1.000 84.750 ? 152 GLN A NE2 1 
ATOM 1188 O OE1 ? GLN A 1 152 ?   3.742  -2.470 -27.791 1.000 84.750 ? 152 GLN A OE1 1 
ATOM 1189 N N   ? THR A 1 153 ?   2.999  -0.590 -22.204 1.000 86.870 ? 153 THR A N   1 
ATOM 1190 C CA  ? THR A 1 153 ?   1.857   0.027 -21.538 1.000 86.870 ? 153 THR A CA  1 
ATOM 1191 C C   ? THR A 1 153 ?   2.311   0.831 -20.322 1.000 86.870 ? 153 THR A C   1 
ATOM 1192 C CB  ? THR A 1 153 ?   0.827  -1.031 -21.101 1.000 86.870 ? 153 THR A CB  1 
ATOM 1193 O O   ? THR A 1 153 ?   1.508   1.530 -19.700 1.000 86.870 ? 153 THR A O   1 
ATOM 1194 C CG2 ? THR A 1 153 ?   0.255  -1.772 -22.306 1.000 86.870 ? 153 THR A CG2 1 
ATOM 1195 O OG1 ? THR A 1 153 ?   1.461  -1.977 -20.230 1.000 86.870 ? 153 THR A OG1 1 
ATOM 1196 N N   ? TYR A 1 154 ?   3.674   0.756 -19.989 1.000 90.390 ? 154 TYR A N   1 
ATOM 1197 C CA  ? TYR A 1 154 ?   4.243   1.527 -18.889 1.000 90.390 ? 154 TYR A CA  1 
ATOM 1198 C C   ? TYR A 1 154 ?   4.213   3.019 -19.197 1.000 90.390 ? 154 TYR A C   1 
ATOM 1199 C CB  ? TYR A 1 154 ?   5.680   1.081 -18.606 1.000 90.390 ? 154 TYR A CB  1 
ATOM 1200 O O   ? TYR A 1 154 ?   4.585   3.440 -20.295 1.000 90.390 ? 154 TYR A O   1 
ATOM 1201 C CG  ? TYR A 1 154 ?   6.368   1.893 -17.536 1.000 90.390 ? 154 TYR A CG  1 
ATOM 1202 C CD1 ? TYR A 1 154 ?   7.270   2.901 -17.871 1.000 90.390 ? 154 TYR A CD1 1 
ATOM 1203 C CD2 ? TYR A 1 154 ?   6.120   1.654 -16.188 1.000 90.390 ? 154 TYR A CD2 1 
ATOM 1204 C CE1 ? TYR A 1 154 ?   7.908   3.651 -16.888 1.000 90.390 ? 154 TYR A CE1 1 
ATOM 1205 C CE2 ? TYR A 1 154 ?   6.752   2.398 -15.197 1.000 90.390 ? 154 TYR A CE2 1 
ATOM 1206 O OH  ? TYR A 1 154 ?   8.271   4.132 -14.580 1.000 90.390 ? 154 TYR A OH  1 
ATOM 1207 C CZ  ? TYR A 1 154 ?   7.643   3.393 -15.557 1.000 90.390 ? 154 TYR A CZ  1 
ATOM 1208 N N   ? ASN A 1 155 ?   3.763   3.778 -18.192 1.000 92.240 ? 155 ASN A N   1 
ATOM 1209 C CA  ? ASN A 1 155 ?   3.695   5.234 -18.250 1.000 92.240 ? 155 ASN A CA  1 
ATOM 1210 C C   ? ASN A 1 155 ?   4.355   5.875 -17.032 1.000 92.240 ? 155 ASN A C   1 
ATOM 1211 C CB  ? ASN A 1 155 ?   2.243   5.699 -18.374 1.000 92.240 ? 155 ASN A CB  1 
ATOM 1212 O O   ? ASN A 1 155 ?   3.806   5.832 -15.930 1.000 92.240 ? 155 ASN A O   1 
ATOM 1213 C CG  ? ASN A 1 155 ?   2.125   7.195 -18.594 1.000 92.240 ? 155 ASN A CG  1 
ATOM 1214 N ND2 ? ASN A 1 155 ?   0.989   7.629 -19.125 1.000 92.240 ? 155 ASN A ND2 1 
ATOM 1215 O OD1 ? ASN A 1 155 ?   3.049   7.954 -18.289 1.000 92.240 ? 155 ASN A OD1 1 
ATOM 1216 N N   ? ASP A 1 156 ?   5.545   6.470 -17.236 1.000 92.510 ? 156 ASP A N   1 
ATOM 1217 C CA  ? ASP A 1 156 ?   6.370   6.964 -16.138 1.000 92.510 ? 156 ASP A CA  1 
ATOM 1218 C C   ? ASP A 1 156 ?   5.772   8.231 -15.529 1.000 92.510 ? 156 ASP A C   1 
ATOM 1219 C CB  ? ASP A 1 156 ?   7.797   7.235 -16.618 1.000 92.510 ? 156 ASP A CB  1 
ATOM 1220 O O   ? ASP A 1 156 ?   6.188   8.665 -14.453 1.000 92.510 ? 156 ASP A O   1 
ATOM 1221 C CG  ? ASP A 1 156 ?   7.867   8.290 -17.708 1.000 92.510 ? 156 ASP A CG  1 
ATOM 1222 O OD1 ? ASP A 1 156 ?   6.814   8.644 -18.282 1.000 92.510 ? 156 ASP A OD1 1 
ATOM 1223 O OD2 ? ASP A 1 156 ?   8.984   8.769 -17.997 1.000 92.510 ? 156 ASP A OD2 1 
ATOM 1224 N N   ? SER A 1 157 ?   4.673   8.790 -16.185 1.000 93.690 ? 157 SER A N   1 
ATOM 1225 C CA  ? SER A 1 157 ?   3.963   9.936 -15.627 1.000 93.690 ? 157 SER A CA  1 
ATOM 1226 C C   ? SER A 1 157 ?   3.014   9.509 -14.512 1.000 93.690 ? 157 SER A C   1 
ATOM 1227 C CB  ? SER A 1 157 ?   3.183  10.668 -16.720 1.000 93.690 ? 157 SER A CB  1 
ATOM 1228 O O   ? SER A 1 157 ?   2.637  10.323 -13.667 1.000 93.690 ? 157 SER A O   1 
ATOM 1229 O OG  ? SER A 1 157 ?   2.089   9.885 -17.167 1.000 93.690 ? 157 SER A OG  1 
ATOM 1230 N N   ? ILE A 1 158 ?   2.649   8.293 -14.488 1.000 94.360 ? 158 ILE A N   1 
ATOM 1231 C CA  ? ILE A 1 158 ?   1.637   7.878 -13.524 1.000 94.360 ? 158 ILE A CA  1 
ATOM 1232 C C   ? ILE A 1 158 ?   2.061   6.569 -12.860 1.000 94.360 ? 158 ILE A C   1 
ATOM 1233 C CB  ? ILE A 1 158 ?   0.253   7.715 -14.192 1.000 94.360 ? 158 ILE A CB  1 
ATOM 1234 O O   ? ILE A 1 158 ?   1.375   6.068 -11.967 1.000 94.360 ? 158 ILE A O   1 
ATOM 1235 C CG1 ? ILE A 1 158 ?   0.325   6.686 -15.326 1.000 94.360 ? 158 ILE A CG1 1 
ATOM 1236 C CG2 ? ILE A 1 158 ?  -0.259   9.063 -14.708 1.000 94.360 ? 158 ILE A CG2 1 
ATOM 1237 C CD1 ? ILE A 1 158 ?  -1.035   6.253 -15.856 1.000 94.360 ? 158 ILE A CD1 1 
ATOM 1238 N N   ? GLN A 1 159 ?   3.179   5.988 -13.231 1.000 95.060 ? 159 GLN A N   1 
ATOM 1239 C CA  ? GLN A 1 159 ?   3.675   4.744 -12.651 1.000 95.060 ? 159 GLN A CA  1 
ATOM 1240 C C   ? GLN A 1 159 ?   5.130   4.885 -12.211 1.000 95.060 ? 159 GLN A C   1 
ATOM 1241 C CB  ? GLN A 1 159 ?   3.538   3.593 -13.650 1.000 95.060 ? 159 GLN A CB  1 
ATOM 1242 O O   ? GLN A 1 159 ?   5.868   5.714 -12.746 1.000 95.060 ? 159 GLN A O   1 
ATOM 1243 C CG  ? GLN A 1 159 ?   2.096   3.254 -14.002 1.000 95.060 ? 159 GLN A CG  1 
ATOM 1244 C CD  ? GLN A 1 159 ?   1.990   2.192 -15.080 1.000 95.060 ? 159 GLN A CD  1 
ATOM 1245 N NE2 ? GLN A 1 159 ?   1.175   1.173 -14.831 1.000 95.060 ? 159 GLN A NE2 1 
ATOM 1246 O OE1 ? GLN A 1 159 ?   2.635   2.286 -16.130 1.000 95.060 ? 159 GLN A OE1 1 
ATOM 1247 N N   ? LEU A 1 160 ?   5.506   4.042 -11.151 1.000 94.630 ? 160 LEU A N   1 
ATOM 1248 C CA  ? LEU A 1 160 ?   6.872   3.902 -10.656 1.000 94.630 ? 160 LEU A CA  1 
ATOM 1249 C C   ? LEU A 1 160 ?   7.463   2.558 -11.066 1.000 94.630 ? 160 LEU A C   1 
ATOM 1250 C CB  ? LEU A 1 160 ?   6.908   4.046  -9.133 1.000 94.630 ? 160 LEU A CB  1 
ATOM 1251 O O   ? LEU A 1 160 ?   6.779   1.533 -11.018 1.000 94.630 ? 160 LEU A O   1 
ATOM 1252 C CG  ? LEU A 1 160 ?   6.519   5.414  -8.571 1.000 94.630 ? 160 LEU A CG  1 
ATOM 1253 C CD1 ? LEU A 1 160 ?   6.264   5.319  -7.071 1.000 94.630 ? 160 LEU A CD1 1 
ATOM 1254 C CD2 ? LEU A 1 160 ?   7.605   6.443  -8.869 1.000 94.630 ? 160 LEU A CD2 1 
ATOM 1255 N N   ? CYS A 1 161 ?   8.722   2.699 -11.480 1.000 93.330 ? 161 CYS A N   1 
ATOM 1256 C CA  ? CYS A 1 161 ?   9.523   1.511 -11.752 1.000 93.330 ? 161 CYS A CA  1 
ATOM 1257 C C   ? CYS A 1 161 ?  10.429   1.182 -10.572 1.000 93.330 ? 161 CYS A C   1 
ATOM 1258 C CB  ? CYS A 1 161 ?  10.364   1.708 -13.013 1.000 93.330 ? 161 CYS A CB  1 
ATOM 1259 O O   ? CYS A 1 161 ?  11.381   1.912 -10.292 1.000 93.330 ? 161 CYS A O   1 
ATOM 1260 S SG  ? CYS A 1 161 ?  11.097   0.183 -13.646 1.000 93.330 ? 161 CYS A SG  1 
ATOM 1261 N N   ? VAL A 1 162 ?  10.067   0.055  -9.848 1.000 92.380 ? 162 VAL A N   1 
ATOM 1262 C CA  ? VAL A 1 162 ?  10.731  -0.204  -8.575 1.000 92.380 ? 162 VAL A CA  1 
ATOM 1263 C C   ? VAL A 1 162 ?  11.245  -1.641  -8.542 1.000 92.380 ? 162 VAL A C   1 
ATOM 1264 C CB  ? VAL A 1 162 ?   9.785   0.051  -7.380 1.000 92.380 ? 162 VAL A CB  1 
ATOM 1265 O O   ? VAL A 1 162 ?  10.529  -2.572  -8.919 1.000 92.380 ? 162 VAL A O   1 
ATOM 1266 C CG1 ? VAL A 1 162 ?  10.479  -0.282  -6.061 1.000 92.380 ? 162 VAL A CG1 1 
ATOM 1267 C CG2 ? VAL A 1 162 ?   9.302   1.500  -7.382 1.000 92.380 ? 162 VAL A CG2 1 
ATOM 1268 N N   ? GLY A 1 163 ?  12.455  -1.732  -8.122 1.000 89.380 ? 163 GLY A N   1 
ATOM 1269 C CA  ? GLY A 1 163 ?  13.118  -3.022  -8.008 1.000 89.380 ? 163 GLY A CA  1 
ATOM 1270 C C   ? GLY A 1 163 ?  14.626  -2.909  -7.891 1.000 89.380 ? 163 GLY A C   1 
ATOM 1271 O O   ? GLY A 1 163 ?  15.203  -1.867  -8.212 1.000 89.380 ? 163 GLY A O   1 
ATOM 1272 N N   ? ASN A 1 164 ?  15.265  -3.950  -7.304 1.000 85.240 ? 164 ASN A N   1 
ATOM 1273 C CA  ? ASN A 1 164 ?  16.717  -4.010  -7.169 1.000 85.240 ? 164 ASN A CA  1 
ATOM 1274 C C   ? ASN A 1 164 ?  17.334  -4.981  -8.172 1.000 85.240 ? 164 ASN A C   1 
ATOM 1275 C CB  ? ASN A 1 164 ?  17.107  -4.401  -5.742 1.000 85.240 ? 164 ASN A CB  1 
ATOM 1276 O O   ? ASN A 1 164 ?  17.207  -6.197  -8.023 1.000 85.240 ? 164 ASN A O   1 
ATOM 1277 C CG  ? ASN A 1 164 ?  16.717  -3.350  -4.721 1.000 85.240 ? 164 ASN A CG  1 
ATOM 1278 N ND2 ? ASN A 1 164 ?  16.496  -3.779  -3.484 1.000 85.240 ? 164 ASN A ND2 1 
ATOM 1279 O OD1 ? ASN A 1 164 ?  16.615  -2.163  -5.042 1.000 85.240 ? 164 ASN A OD1 1 
ATOM 1280 N N   ? PRO A 1 165 ?  17.871  -4.463  -9.245 1.000 72.280 ? 165 PRO A N   1 
ATOM 1281 C CA  ? PRO A 1 165 ?  18.422  -5.300 -10.313 1.000 72.280 ? 165 PRO A CA  1 
ATOM 1282 C C   ? PRO A 1 165 ?  19.502  -6.257  -9.815 1.000 72.280 ? 165 PRO A C   1 
ATOM 1283 C CB  ? PRO A 1 165 ?  19.006  -4.281 -11.294 1.000 72.280 ? 165 PRO A CB  1 
ATOM 1284 O O   ? PRO A 1 165 ?  19.683  -7.338 -10.381 1.000 72.280 ? 165 PRO A O   1 
ATOM 1285 C CG  ? PRO A 1 165 ?  18.314  -2.997 -10.969 1.000 72.280 ? 165 PRO A CG  1 
ATOM 1286 C CD  ? PRO A 1 165 ?  17.862  -3.048  -9.538 1.000 72.280 ? 165 PRO A CD  1 
ATOM 1287 N N   ? SER A 1 166 ?  20.175  -5.863  -8.674 1.000 75.180 ? 166 SER A N   1 
ATOM 1288 C CA  ? SER A 1 166 ?  21.287  -6.654  -8.155 1.000 75.180 ? 166 SER A CA  1 
ATOM 1289 C C   ? SER A 1 166 ?  20.829  -7.585  -7.037 1.000 75.180 ? 166 SER A C   1 
ATOM 1290 C CB  ? SER A 1 166 ?  22.402  -5.740  -7.644 1.000 75.180 ? 166 SER A CB  1 
ATOM 1291 O O   ? SER A 1 166 ?  21.590  -8.444  -6.588 1.000 75.180 ? 166 SER A O   1 
ATOM 1292 O OG  ? SER A 1 166 ?  21.915  -4.863  -6.644 1.000 75.180 ? 166 SER A OG  1 
ATOM 1293 N N   ? GLU A 1 167 ?  19.507  -7.433  -6.637 1.000 75.240 ? 167 GLU A N   1 
ATOM 1294 C CA  ? GLU A 1 167 ?  18.936  -8.220  -5.548 1.000 75.240 ? 167 GLU A CA  1 
ATOM 1295 C C   ? GLU A 1 167 ?  17.653  -8.920  -5.987 1.000 75.240 ? 167 GLU A C   1 
ATOM 1296 C CB  ? GLU A 1 167 ?  18.660  -7.333  -4.331 1.000 75.240 ? 167 GLU A CB  1 
ATOM 1297 O O   ? GLU A 1 167 ?  16.940  -8.429  -6.864 1.000 75.240 ? 167 GLU A O   1 
ATOM 1298 C CG  ? GLU A 1 167 ?  19.907  -6.680  -3.751 1.000 75.240 ? 167 GLU A CG  1 
ATOM 1299 C CD  ? GLU A 1 167 ?  19.616  -5.789  -2.554 1.000 75.240 ? 167 GLU A CD  1 
ATOM 1300 O OE1 ? GLU A 1 167 ?  20.515  -5.028  -2.131 1.000 75.240 ? 167 GLU A OE1 1 
ATOM 1301 O OE2 ? GLU A 1 167 ?  18.479  -5.853  -2.035 1.000 75.240 ? 167 GLU A OE2 1 
ATOM 1302 N N   ? ASN A 1 168 ?  17.497 -10.195  -5.779 1.000 71.910 ? 168 ASN A N   1 
ATOM 1303 C CA  ? ASN A 1 168 ?  16.295 -10.946  -6.127 1.000 71.910 ? 168 ASN A CA  1 
ATOM 1304 C C   ? ASN A 1 168 ?  15.166 -10.689  -5.132 1.000 71.910 ? 168 ASN A C   1 
ATOM 1305 C CB  ? ASN A 1 168 ?  16.601 -12.443  -6.207 1.000 71.910 ? 168 ASN A CB  1 
ATOM 1306 O O   ? ASN A 1 168 ?  14.429 -11.608  -4.772 1.000 71.910 ? 168 ASN A O   1 
ATOM 1307 C CG  ? ASN A 1 168 ?  17.343 -12.820  -7.474 1.000 71.910 ? 168 ASN A CG  1 
ATOM 1308 N ND2 ? ASN A 1 168 ?  18.097 -13.912  -7.417 1.000 71.910 ? 168 ASN A ND2 1 
ATOM 1309 O OD1 ? ASN A 1 168 ?  17.241 -12.135  -8.495 1.000 71.910 ? 168 ASN A OD1 1 
ATOM 1310 N N   ? LYS A 1 169 ?  15.016  -9.326  -4.688 1.000 75.940 ? 169 LYS A N   1 
ATOM 1311 C CA  ? LYS A 1 169 ?  13.951  -8.963  -3.758 1.000 75.940 ? 169 LYS A CA  1 
ATOM 1312 C C   ? LYS A 1 169 ?  12.779  -8.314  -4.490 1.000 75.940 ? 169 LYS A C   1 
ATOM 1313 C CB  ? LYS A 1 169 ?  14.480  -8.019  -2.677 1.000 75.940 ? 169 LYS A CB  1 
ATOM 1314 O O   ? LYS A 1 169 ?  12.979  -7.469  -5.365 1.000 75.940 ? 169 LYS A O   1 
ATOM 1315 C CG  ? LYS A 1 169 ?  15.583  -8.619  -1.817 1.000 75.940 ? 169 LYS A CG  1 
ATOM 1316 C CD  ? LYS A 1 169 ?  16.034  -7.651  -0.731 1.000 75.940 ? 169 LYS A CD  1 
ATOM 1317 C CE  ? LYS A 1 169 ?  17.136  -8.252   0.131 1.000 75.940 ? 169 LYS A CE  1 
ATOM 1318 N NZ  ? LYS A 1 169 ?  17.579  -7.308   1.201 1.000 75.940 ? 169 LYS A NZ  1 
ATOM 1319 N N   ? ALA A 1 170 ?  11.505  -8.634  -4.124 1.000 76.510 ? 170 ALA A N   1 
ATOM 1320 C CA  ? ALA A 1 170 ?  10.351  -8.060  -4.810 1.000 76.510 ? 170 ALA A CA  1 
ATOM 1321 C C   ? ALA A 1 170 ?   9.081  -8.222  -3.979 1.000 76.510 ? 170 ALA A C   1 
ATOM 1322 C CB  ? ALA A 1 170 ?  10.172  -8.707  -6.182 1.000 76.510 ? 170 ALA A CB  1 
ATOM 1323 O O   ? ALA A 1 170 ?   9.076  -8.940  -2.977 1.000 76.510 ? 170 ALA A O   1 
ATOM 1324 N N   ? THR A 1 171 ?   8.039  -7.458  -4.423 1.000 77.660 ? 171 THR A N   1 
ATOM 1325 C CA  ? THR A 1 171 ?   6.702  -7.679  -3.884 1.000 77.660 ? 171 THR A CA  1 
ATOM 1326 C C   ? THR A 1 171 ?   6.076  -8.933  -4.488 1.000 77.660 ? 171 THR A C   1 
ATOM 1327 C CB  ? THR A 1 171 ?   5.787  -6.469  -4.146 1.000 77.660 ? 171 THR A CB  1 
ATOM 1328 O O   ? THR A 1 171 ?   6.496  -9.392  -5.552 1.000 77.660 ? 171 THR A O   1 
ATOM 1329 C CG2 ? THR A 1 171 ?   6.335  -5.211  -3.480 1.000 77.660 ? 171 THR A CG2 1 
ATOM 1330 O OG1 ? THR A 1 171 ?   5.692  -6.246  -5.558 1.000 77.660 ? 171 THR A OG1 1 
ATOM 1331 N N   ? GLY A 1 172 ?   5.157  -9.614  -3.845 1.000 73.940 ? 172 GLY A N   1 
ATOM 1332 C CA  ? GLY A 1 172 ?   4.494 -10.824  -4.305 1.000 73.940 ? 172 GLY A CA  1 
ATOM 1333 C C   ? GLY A 1 172 ?   2.982 -10.701  -4.335 1.000 73.940 ? 172 GLY A C   1 
ATOM 1334 O O   ? GLY A 1 172 ?   2.435  -9.635  -4.044 1.000 73.940 ? 172 GLY A O   1 
ATOM 1335 N N   ? LYS A 1 173 ?   2.284 -11.866  -4.756 1.000 76.230 ? 173 LYS A N   1 
ATOM 1336 C CA  ? LYS A 1 173 ?   0.826 -11.949  -4.751 1.000 76.230 ? 173 LYS A CA  1 
ATOM 1337 C C   ? LYS A 1 173 ?   0.267 -11.693  -3.354 1.000 76.230 ? 173 LYS A C   1 
ATOM 1338 C CB  ? LYS A 1 173 ?   0.364 -13.316  -5.258 1.000 76.230 ? 173 LYS A CB  1 
ATOM 1339 O O   ? LYS A 1 173 ?   0.789 -12.213  -2.366 1.000 76.230 ? 173 LYS A O   1 
ATOM 1340 C CG  ? LYS A 1 173 ?  -1.125 -13.392  -5.562 1.000 76.230 ? 173 LYS A CG  1 
ATOM 1341 C CD  ? LYS A 1 173 ?  -1.498 -14.726  -6.196 1.000 76.230 ? 173 LYS A CD  1 
ATOM 1342 C CE  ? LYS A 1 173 ?  -2.993 -14.815  -6.472 1.000 76.230 ? 173 LYS A CE  1 
ATOM 1343 N NZ  ? LYS A 1 173 ?  -3.358 -16.104  -7.134 1.000 76.230 ? 173 LYS A NZ  1 
ATOM 1344 N N   ? GLY A 1 174 ?  -0.786 -10.761  -3.382 1.000 77.410 ? 174 GLY A N   1 
ATOM 1345 C CA  ? GLY A 1 174 ?  -1.412 -10.510  -2.093 1.000 77.410 ? 174 GLY A CA  1 
ATOM 1346 C C   ? GLY A 1 174 ?  -0.948  -9.219  -1.446 1.000 77.410 ? 174 GLY A C   1 
ATOM 1347 O O   ? GLY A 1 174 ?  -1.509  -8.788  -0.436 1.000 77.410 ? 174 GLY A O   1 
ATOM 1348 N N   ? ASP A 1 175 ?   0.025  -8.584  -2.095 1.000 87.560 ? 175 ASP A N   1 
ATOM 1349 C CA  ? ASP A 1 175 ?   0.537  -7.323  -1.568 1.000 87.560 ? 175 ASP A CA  1 
ATOM 1350 C C   ? ASP A 1 175 ?  -0.042  -6.133  -2.331 1.000 87.560 ? 175 ASP A C   1 
ATOM 1351 C CB  ? ASP A 1 175 ?   2.065  -7.295  -1.632 1.000 87.560 ? 175 ASP A CB  1 
ATOM 1352 O O   ? ASP A 1 175 ?   0.344  -4.988  -2.092 1.000 87.560 ? 175 ASP A O   1 
ATOM 1353 C CG  ? ASP A 1 175 ?   2.717  -8.272  -0.670 1.000 87.560 ? 175 ASP A CG  1 
ATOM 1354 O OD1 ? ASP A 1 175 ?   2.167  -8.505   0.428 1.000 87.560 ? 175 ASP A OD1 1 
ATOM 1355 O OD2 ? ASP A 1 175 ?   3.792  -8.812  -1.011 1.000 87.560 ? 175 ASP A OD2 1 
ATOM 1356 N N   ? SER A 1 176 ?  -0.886  -6.557  -3.429 1.000 92.820 ? 176 SER A N   1 
ATOM 1357 C CA  ? SER A 1 176 ?  -1.562  -5.482  -4.147 1.000 92.820 ? 176 SER A CA  1 
ATOM 1358 C C   ? SER A 1 176 ?  -2.215  -4.497  -3.182 1.000 92.820 ? 176 SER A C   1 
ATOM 1359 C CB  ? SER A 1 176 ?  -2.616  -6.051  -5.098 1.000 92.820 ? 176 SER A CB  1 
ATOM 1360 O O   ? SER A 1 176 ?  -2.836  -4.904  -2.198 1.000 92.820 ? 176 SER A O   1 
ATOM 1361 O OG  ? SER A 1 176 ?  -2.007  -6.814  -6.125 1.000 92.820 ? 176 SER A OG  1 
ATOM 1362 N N   ? GLY A 1 177 ?  -1.873  -3.215  -3.551 1.000 95.050 ? 177 GLY A N   1 
ATOM 1363 C CA  ? GLY A 1 177 ?  -2.524  -2.215  -2.720 1.000 95.050 ? 177 GLY A CA  1 
ATOM 1364 C C   ? GLY A 1 177 ?  -1.666  -1.757  -1.556 1.000 95.050 ? 177 GLY A C   1 
ATOM 1365 O O   ? GLY A 1 177 ?  -1.981  -0.762  -0.899 1.000 95.050 ? 177 GLY A O   1 
ATOM 1366 N N   ? GLY A 1 178 ?  -0.627  -2.476  -1.282 1.000 95.220 ? 178 GLY A N   1 
ATOM 1367 C CA  ? GLY A 1 178 ?   0.312  -2.114  -0.233 1.000 95.220 ? 178 GLY A CA  1 
ATOM 1368 C C   ? GLY A 1 178 ?   1.096  -0.853  -0.543 1.000 95.220 ? 178 GLY A C   1 
ATOM 1369 O O   ? GLY A 1 178 ?   1.344  -0.541  -1.710 1.000 95.220 ? 178 GLY A O   1 
ATOM 1370 N N   ? PRO A 1 179 ?   1.640  -0.150   0.501 1.000 96.530 ? 179 PRO A N   1 
ATOM 1371 C CA  ? PRO A 1 179 ?   2.286   1.155   0.342 1.000 96.530 ? 179 PRO A CA  1 
ATOM 1372 C C   ? PRO A 1 179 ?   3.794   1.045   0.130 1.000 96.530 ? 179 PRO A C   1 
ATOM 1373 C CB  ? PRO A 1 179 ?   1.971   1.867   1.660 1.000 96.530 ? 179 PRO A CB  1 
ATOM 1374 O O   ? PRO A 1 179 ?   4.470   0.306   0.850 1.000 96.530 ? 179 PRO A O   1 
ATOM 1375 C CG  ? PRO A 1 179 ?   1.923   0.777   2.681 1.000 96.530 ? 179 PRO A CG  1 
ATOM 1376 C CD  ? PRO A 1 179 ?   1.315  -0.442   2.049 1.000 96.530 ? 179 PRO A CD  1 
ATOM 1377 N N   ? PHE A 1 180 ?   4.343   1.686  -0.891 1.000 96.480 ? 180 PHE A N   1 
ATOM 1378 C CA  ? PHE A 1 180 ?   5.761   1.969  -1.075 1.000 96.480 ? 180 PHE A CA  1 
ATOM 1379 C C   ? PHE A 1 180 ?   6.153   3.258  -0.363 1.000 96.480 ? 180 PHE A C   1 
ATOM 1380 C CB  ? PHE A 1 180 ?   6.101   2.068  -2.566 1.000 96.480 ? 180 PHE A CB  1 
ATOM 1381 O O   ? PHE A 1 180 ?   5.773   4.350  -0.791 1.000 96.480 ? 180 PHE A O   1 
ATOM 1382 C CG  ? PHE A 1 180 ?   7.578   2.119  -2.849 1.000 96.480 ? 180 PHE A CG  1 
ATOM 1383 C CD1 ? PHE A 1 180 ?   8.161   3.266  -3.374 1.000 96.480 ? 180 PHE A CD1 1 
ATOM 1384 C CD2 ? PHE A 1 180 ?   8.385   1.018  -2.591 1.000 96.480 ? 180 PHE A CD2 1 
ATOM 1385 C CE1 ? PHE A 1 180 ?   9.528   3.315  -3.637 1.000 96.480 ? 180 PHE A CE1 1 
ATOM 1386 C CE2 ? PHE A 1 180 ?   9.751   1.060  -2.852 1.000 96.480 ? 180 PHE A CE2 1 
ATOM 1387 C CZ  ? PHE A 1 180 ?  10.321   2.209  -3.375 1.000 96.480 ? 180 PHE A CZ  1 
ATOM 1388 N N   ? VAL A 1 181 ?   6.952   3.122   0.751 1.000 97.220 ? 181 VAL A N   1 
ATOM 1389 C CA  ? VAL A 1 181 ?   7.134   4.224   1.690 1.000 97.220 ? 181 VAL A CA  1 
ATOM 1390 C C   ? VAL A 1 181 ?   8.593   4.674   1.683 1.000 97.220 ? 181 VAL A C   1 
ATOM 1391 C CB  ? VAL A 1 181 ?   6.706   3.826   3.121 1.000 97.220 ? 181 VAL A CB  1 
ATOM 1392 O O   ? VAL A 1 181 ?   9.499   3.867   1.904 1.000 97.220 ? 181 VAL A O   1 
ATOM 1393 C CG1 ? VAL A 1 181 ?   6.897   4.995   4.086 1.000 97.220 ? 181 VAL A CG1 1 
ATOM 1394 C CG2 ? VAL A 1 181 ?   5.254   3.352   3.131 1.000 97.220 ? 181 VAL A CG2 1 
ATOM 1395 N N   ? CYS A 1 182 ?   8.791   5.970   1.481 1.000 96.470 ? 182 CYS A N   1 
ATOM 1396 C CA  ? CYS A 1 182 ?  10.096   6.620   1.516 1.000 96.470 ? 182 CYS A CA  1 
ATOM 1397 C C   ? CYS A 1 182 ?  10.111   7.760   2.528 1.000 96.470 ? 182 CYS A C   1 
ATOM 1398 C CB  ? CYS A 1 182 ?  10.469   7.150   0.132 1.000 96.470 ? 182 CYS A CB  1 
ATOM 1399 O O   ? CYS A 1 182 ?   9.323   8.701   2.421 1.000 96.470 ? 182 CYS A O   1 
ATOM 1400 S SG  ? CYS A 1 182 ?  10.487   5.881  -1.153 1.000 96.470 ? 182 CYS A SG  1 
ATOM 1401 N N   ? ASN A 1 183 ?  11.026   7.614   3.554 1.000 93.810 ? 183 ASN A N   1 
ATOM 1402 C CA  ? ASN A 1 183 ?  11.166   8.650   4.572 1.000 93.810 ? 183 ASN A CA  1 
ATOM 1403 C C   ? ASN A 1 183 ?   9.823   8.994   5.210 1.000 93.810 ? 183 ASN A C   1 
ATOM 1404 C CB  ? ASN A 1 183 ?  11.807   9.905   3.975 1.000 93.810 ? 183 ASN A CB  1 
ATOM 1405 O O   ? ASN A 1 183 ?   9.483  10.169   5.357 1.000 93.810 ? 183 ASN A O   1 
ATOM 1406 C CG  ? ASN A 1 183 ?  13.202   9.650   3.440 1.000 93.810 ? 183 ASN A CG  1 
ATOM 1407 N ND2 ? ASN A 1 183 ?  13.543  10.304   2.336 1.000 93.810 ? 183 ASN A ND2 1 
ATOM 1408 O OD1 ? ASN A 1 183 ?  13.968   8.871   4.014 1.000 93.810 ? 183 ASN A OD1 1 
ATOM 1409 N N   ? GLY A 1 184 ?   8.991   7.979   5.426 1.000 94.130 ? 184 GLY A N   1 
ATOM 1410 C CA  ? GLY A 1 184 ?   7.760   8.149   6.182 1.000 94.130 ? 184 GLY A CA  1 
ATOM 1411 C C   ? GLY A 1 184 ?   6.601   8.636   5.333 1.000 94.130 ? 184 GLY A C   1 
ATOM 1412 O O   ? GLY A 1 184 ?   5.555   9.017   5.862 1.000 94.130 ? 184 GLY A O   1 
ATOM 1413 N N   ? VAL A 1 185 ?   6.778   8.677   3.999 1.000 97.110 ? 185 VAL A N   1 
ATOM 1414 C CA  ? VAL A 1 185 ?   5.764   9.164   3.070 1.000 97.110 ? 185 VAL A CA  1 
ATOM 1415 C C   ? VAL A 1 185 ?   5.458   8.090   2.028 1.000 97.110 ? 185 VAL A C   1 
ATOM 1416 C CB  ? VAL A 1 185 ?   6.210  10.470   2.375 1.000 97.110 ? 185 VAL A CB  1 
ATOM 1417 O O   ? VAL A 1 185 ?   6.372   7.450   1.501 1.000 97.110 ? 185 VAL A O   1 
ATOM 1418 C CG1 ? VAL A 1 185 ?   5.161  10.928   1.364 1.000 97.110 ? 185 VAL A CG1 1 
ATOM 1419 C CG2 ? VAL A 1 185 ?   6.472  11.562   3.410 1.000 97.110 ? 185 VAL A CG2 1 
ATOM 1420 N N   ? VAL A 1 186 ?   4.180   7.987   1.689 1.000 97.260 ? 186 VAL A N   1 
ATOM 1421 C CA  ? VAL A 1 186 ?   3.790   6.995   0.693 1.000 97.260 ? 186 VAL A CA  1 
ATOM 1422 C C   ? VAL A 1 186 ?   4.042   7.544  -0.710 1.000 97.260 ? 186 VAL A C   1 
ATOM 1423 C CB  ? VAL A 1 186 ?   2.307   6.588   0.847 1.000 97.260 ? 186 VAL A CB  1 
ATOM 1424 O O   ? VAL A 1 186 ?   3.558   8.624  -1.057 1.000 97.260 ? 186 VAL A O   1 
ATOM 1425 C CG1 ? VAL A 1 186 ?   1.497   7.724   1.468 1.000 97.260 ? 186 VAL A CG1 1 
ATOM 1426 C CG2 ? VAL A 1 186 ?   1.721   6.187  -0.506 1.000 97.260 ? 186 VAL A CG2 1 
ATOM 1427 N N   ? GLN A 1 187 ?   4.744   6.728  -1.485 1.000 97.450 ? 187 GLN A N   1 
ATOM 1428 C CA  ? GLN A 1 187 ?   5.139   7.179  -2.815 1.000 97.450 ? 187 GLN A CA  1 
ATOM 1429 C C   ? GLN A 1 187 ?   4.456   6.352  -3.901 1.000 97.450 ? 187 GLN A C   1 
ATOM 1430 C CB  ? GLN A 1 187 ?   6.658   7.108  -2.978 1.000 97.450 ? 187 GLN A CB  1 
ATOM 1431 O O   ? GLN A 1 187 ?   4.317   6.805  -5.039 1.000 97.450 ? 187 GLN A O   1 
ATOM 1432 C CG  ? GLN A 1 187 ?   7.419   8.060  -2.065 1.000 97.450 ? 187 GLN A CG  1 
ATOM 1433 C CD  ? GLN A 1 187 ?   7.267   9.513  -2.475 1.000 97.450 ? 187 GLN A CD  1 
ATOM 1434 N NE2 ? GLN A 1 187 ?   7.522  10.422  -1.540 1.000 97.450 ? 187 GLN A NE2 1 
ATOM 1435 O OE1 ? GLN A 1 187 ?   6.923   9.816  -3.622 1.000 97.450 ? 187 GLN A OE1 1 
ATOM 1436 N N   ? GLY A 1 188 ?   3.998   5.159  -3.560 1.000 96.540 ? 188 GLY A N   1 
ATOM 1437 C CA  ? GLY A 1 188 ?   3.423   4.269  -4.556 1.000 96.540 ? 188 GLY A CA  1 
ATOM 1438 C C   ? GLY A 1 188 ?   2.495   3.227  -3.960 1.000 96.540 ? 188 GLY A C   1 
ATOM 1439 O O   ? GLY A 1 188 ?   2.486   3.019  -2.745 1.000 96.540 ? 188 GLY A O   1 
ATOM 1440 N N   ? ILE A 1 189 ?   1.680   2.619  -4.858 1.000 96.740 ? 189 ILE A N   1 
ATOM 1441 C CA  ? ILE A 1 189 ?   0.777   1.520  -4.533 1.000 96.740 ? 189 ILE A CA  1 
ATOM 1442 C C   ? ILE A 1 189 ?   1.151   0.286  -5.350 1.000 96.740 ? 189 ILE A C   1 
ATOM 1443 C CB  ? ILE A 1 189 ?  -0.698   1.905  -4.789 1.000 96.740 ? 189 ILE A CB  1 
ATOM 1444 O O   ? ILE A 1 189 ?   1.318   0.368  -6.570 1.000 96.740 ? 189 ILE A O   1 
ATOM 1445 C CG1 ? ILE A 1 189 ?  -1.082   3.131  -3.953 1.000 96.740 ? 189 ILE A CG1 1 
ATOM 1446 C CG2 ? ILE A 1 189 ?  -1.625   0.724  -4.488 1.000 96.740 ? 189 ILE A CG2 1 
ATOM 1447 C CD1 ? ILE A 1 189 ?  -2.399   3.774  -4.365 1.000 96.740 ? 189 ILE A CD1 1 
ATOM 1448 N N   ? VAL A 1 190 ?   1.352  -0.771  -4.598 1.000 94.230 ? 190 VAL A N   1 
ATOM 1449 C CA  ? VAL A 1 190 ?   1.641  -2.007  -5.319 1.000 94.230 ? 190 VAL A CA  1 
ATOM 1450 C C   ? VAL A 1 190 ?   0.524  -2.295  -6.320 1.000 94.230 ? 190 VAL A C   1 
ATOM 1451 C CB  ? VAL A 1 190 ?   1.810  -3.201  -4.352 1.000 94.230 ? 190 VAL A CB  1 
ATOM 1452 O O   ? VAL A 1 190 ?  -0.644  -2.405  -5.941 1.000 94.230 ? 190 VAL A O   1 
ATOM 1453 C CG1 ? VAL A 1 190 ?   2.093  -4.487  -5.127 1.000 94.230 ? 190 VAL A CG1 1 
ATOM 1454 C CG2 ? VAL A 1 190 ?   2.928  -2.921  -3.349 1.000 94.230 ? 190 VAL A CG2 1 
ATOM 1455 N N   ? SER A 1 191 ?   0.771  -2.360  -7.604 1.000 88.980 ? 191 SER A N   1 
ATOM 1456 C CA  ? SER A 1 191 ?  -0.235  -2.497  -8.653 1.000 88.980 ? 191 SER A CA  1 
ATOM 1457 C C   ? SER A 1 191 ?  -0.047  -3.795  -9.432 1.000 88.980 ? 191 SER A C   1 
ATOM 1458 C CB  ? SER A 1 191 ?  -0.178  -1.306  -9.610 1.000 88.980 ? 191 SER A CB  1 
ATOM 1459 O O   ? SER A 1 191 ?  -0.780  -4.763  -9.221 1.000 88.980 ? 191 SER A O   1 
ATOM 1460 O OG  ? SER A 1 191 ?  -1.285  -1.319 -10.495 1.000 88.980 ? 191 SER A OG  1 
ATOM 1461 N N   ? CYS A 1 192 ?   1.000  -3.818 -10.320 1.000 74.410 ? 192 CYS A N   1 
ATOM 1462 C CA  ? CYS A 1 192 ?   1.139  -4.928 -11.257 1.000 74.410 ? 192 CYS A CA  1 
ATOM 1463 C C   ? CYS A 1 192 ?   2.571  -5.449 -11.276 1.000 74.410 ? 192 CYS A C   1 
ATOM 1464 C CB  ? CYS A 1 192 ?   0.724  -4.496 -12.663 1.000 74.410 ? 192 CYS A CB  1 
ATOM 1465 O O   ? CYS A 1 192 ?   3.507  -4.716 -10.952 1.000 74.410 ? 192 CYS A O   1 
ATOM 1466 S SG  ? CYS A 1 192 ?   1.886  -3.358 -13.448 1.000 74.410 ? 192 CYS A SG  1 
ATOM 1467 N N   ? ARG A 1 193 ?   2.676  -6.685 -11.536 1.000 71.280 ? 193 ARG A N   1 
ATOM 1468 C CA  ? ARG A 1 193 ?   3.946  -7.288 -11.927 1.000 71.280 ? 193 ARG A CA  1 
ATOM 1469 C C   ? ARG A 1 193 ?   4.171  -7.166 -13.430 1.000 71.280 ? 193 ARG A C   1 
ATOM 1470 C CB  ? ARG A 1 193 ?   3.995  -8.759 -11.507 1.000 71.280 ? 193 ARG A CB  1 
ATOM 1471 O O   ? ARG A 1 193 ?   3.216  -7.199 -14.210 1.000 71.280 ? 193 ARG A O   1 
ATOM 1472 C CG  ? ARG A 1 193 ?   3.906  -8.974 -10.005 1.000 71.280 ? 193 ARG A CG  1 
ATOM 1473 C CD  ? ARG A 1 193 ?   3.912 -10.453  -9.645 1.000 71.280 ? 193 ARG A CD  1 
ATOM 1474 N NE  ? ARG A 1 193 ?   3.766 -10.660  -8.207 1.000 71.280 ? 193 ARG A NE  1 
ATOM 1475 N NH1 ? ARG A 1 193 ?   3.624 -12.961  -8.343 1.000 71.280 ? 193 ARG A NH1 1 
ATOM 1476 N NH2 ? ARG A 1 193 ?   3.506 -11.919  -6.304 1.000 71.280 ? 193 ARG A NH2 1 
ATOM 1477 C CZ  ? ARG A 1 193 ?   3.632 -11.846  -7.621 1.000 71.280 ? 193 ARG A CZ  1 
ATOM 1478 N N   ? LEU A 1 194 ?   5.371  -6.722 -13.867 1.000 60.550 ? 194 LEU A N   1 
ATOM 1479 C CA  ? LEU A 1 194 ?   5.704  -6.816 -15.284 1.000 60.550 ? 194 LEU A CA  1 
ATOM 1480 C C   ? LEU A 1 194 ?   5.836  -8.272 -15.716 1.000 60.550 ? 194 LEU A C   1 
ATOM 1481 C CB  ? LEU A 1 194 ?   7.005  -6.064 -15.580 1.000 60.550 ? 194 LEU A CB  1 
ATOM 1482 O O   ? LEU A 1 194 ?   6.287  -9.117 -14.938 1.000 60.550 ? 194 LEU A O   1 
ATOM 1483 C CG  ? LEU A 1 194 ?   6.979  -4.551 -15.359 1.000 60.550 ? 194 LEU A CG  1 
ATOM 1484 C CD1 ? LEU A 1 194 ?   8.379  -3.968 -15.520 1.000 60.550 ? 194 LEU A CD1 1 
ATOM 1485 C CD2 ? LEU A 1 194 ?   6.003  -3.886 -16.323 1.000 60.550 ? 194 LEU A CD2 1 
ATOM 1486 N N   ? CYS A 1 195 ?   4.927  -8.755 -16.628 1.000 51.250 ? 195 CYS A N   1 
ATOM 1487 C CA  ? CYS A 1 195 ?   4.829 -10.118 -17.140 1.000 51.250 ? 195 CYS A CA  1 
ATOM 1488 C C   ? CYS A 1 195 ?   6.190 -10.626 -17.600 1.000 51.250 ? 195 CYS A C   1 
ATOM 1489 C CB  ? CYS A 1 195 ?   3.832 -10.186 -18.295 1.000 51.250 ? 195 CYS A CB  1 
ATOM 1490 O O   ? CYS A 1 195 ?   6.273 -11.608 -18.341 1.000 51.250 ? 195 CYS A O   1 
ATOM 1491 S SG  ? CYS A 1 195 ?   2.126  -9.847 -17.806 1.000 51.250 ? 195 CYS A SG  1 
ATOM 1492 N N   ? THR A 1 196 ?   7.339 -10.102 -17.020 1.000 53.990 ? 196 THR A N   1 
ATOM 1493 C CA  ? THR A 1 196 ?   8.657 -10.496 -17.504 1.000 53.990 ? 196 THR A CA  1 
ATOM 1494 C C   ? THR A 1 196 ?   9.452 -11.192 -16.403 1.000 53.990 ? 196 THR A C   1 
ATOM 1495 C CB  ? THR A 1 196 ?   9.449  -9.280 -18.022 1.000 53.990 ? 196 THR A CB  1 
ATOM 1496 O O   ? THR A 1 196 ?  10.539 -11.717 -16.652 1.000 53.990 ? 196 THR A O   1 
ATOM 1497 C CG2 ? THR A 1 196 ?   8.711  -8.589 -19.163 1.000 53.990 ? 196 THR A CG2 1 
ATOM 1498 O OG1 ? THR A 1 196 ?   9.632  -8.346 -16.951 1.000 53.990 ? 196 THR A OG1 1 
ATOM 1499 N N   ? GLY A 1 197 ?   8.700 -12.030 -15.421 1.000 58.040 ? 197 GLY A N   1 
ATOM 1500 C CA  ? GLY A 1 197 ?   9.374 -12.820 -14.403 1.000 58.040 ? 197 GLY A CA  1 
ATOM 1501 C C   ? GLY A 1 197 ?  10.620 -12.151 -13.855 1.000 58.040 ? 197 GLY A C   1 
ATOM 1502 O O   ? GLY A 1 197 ?  11.236 -12.651 -12.912 1.000 58.040 ? 197 GLY A O   1 
ATOM 1503 N N   ? THR A 1 198 ?  11.027 -10.888 -14.423 1.000 66.370 ? 198 THR A N   1 
ATOM 1504 C CA  ? THR A 1 198 ?  12.229 -10.153 -14.044 1.000 66.370 ? 198 THR A CA  1 
ATOM 1505 C C   ? THR A 1 198 ?  11.866  -8.810 -13.416 1.000 66.370 ? 198 THR A C   1 
ATOM 1506 C CB  ? THR A 1 198 ?  13.149  -9.923 -15.257 1.000 66.370 ? 198 THR A CB  1 
ATOM 1507 O O   ? THR A 1 198 ?  10.822  -8.234 -13.729 1.000 66.370 ? 198 THR A O   1 
ATOM 1508 C CG2 ? THR A 1 198 ?  13.667 -11.246 -15.813 1.000 66.370 ? 198 THR A CG2 1 
ATOM 1509 O OG1 ? THR A 1 198 ?  12.418  -9.240 -16.282 1.000 66.370 ? 198 THR A OG1 1 
ATOM 1510 N N   ? LEU A 1 199 ?  12.515  -8.364 -12.240 1.000 72.740 ? 199 LEU A N   1 
ATOM 1511 C CA  ? LEU A 1 199 ?  12.512  -7.012 -11.691 1.000 72.740 ? 199 LEU A CA  1 
ATOM 1512 C C   ? LEU A 1 199 ?  12.970  -6.000 -12.735 1.000 72.740 ? 199 LEU A C   1 
ATOM 1513 C CB  ? LEU A 1 199 ?  13.415  -6.933 -10.456 1.000 72.740 ? 199 LEU A CB  1 
ATOM 1514 O O   ? LEU A 1 199 ?  13.755  -6.333 -13.626 1.000 72.740 ? 199 LEU A O   1 
ATOM 1515 C CG  ? LEU A 1 199 ?  13.005  -7.795  -9.261 1.000 72.740 ? 199 LEU A CG  1 
ATOM 1516 C CD1 ? LEU A 1 199 ?  14.087  -7.758  -8.186 1.000 72.740 ? 199 LEU A CD1 1 
ATOM 1517 C CD2 ? LEU A 1 199 ?  11.668  -7.327  -8.697 1.000 72.740 ? 199 LEU A CD2 1 
ATOM 1518 N N   ? PRO A 1 200 ?  12.223  -4.855 -12.596 1.000 76.480 ? 200 PRO A N   1 
ATOM 1519 C CA  ? PRO A 1 200 ?  11.509  -4.142 -11.534 1.000 76.480 ? 200 PRO A CA  1 
ATOM 1520 C C   ? PRO A 1 200 ?   9.993  -4.293 -11.639 1.000 76.480 ? 200 PRO A C   1 
ATOM 1521 C CB  ? PRO A 1 200 ?  11.928  -2.685 -11.744 1.000 76.480 ? 200 PRO A CB  1 
ATOM 1522 O O   ? PRO A 1 200 ?   9.488  -4.808 -12.640 1.000 76.480 ? 200 PRO A O   1 
ATOM 1523 C CG  ? PRO A 1 200 ?  12.113  -2.549 -13.221 1.000 76.480 ? 200 PRO A CG  1 
ATOM 1524 C CD  ? PRO A 1 200 ?  12.645  -3.848 -13.756 1.000 76.480 ? 200 PRO A CD  1 
ATOM 1525 N N   ? ARG A 1 201 ?   9.246  -3.997 -10.591 1.000 85.390 ? 201 ARG A N   1 
ATOM 1526 C CA  ? ARG A 1 201 ?   7.789  -4.010 -10.505 1.000 85.390 ? 201 ARG A CA  1 
ATOM 1527 C C   ? ARG A 1 201 ?   7.213  -2.622 -10.765 1.000 85.390 ? 201 ARG A C   1 
ATOM 1528 C CB  ? ARG A 1 201 ?   7.335  -4.518  -9.135 1.000 85.390 ? 201 ARG A CB  1 
ATOM 1529 O O   ? ARG A 1 201 ?   7.926  -1.621 -10.671 1.000 85.390 ? 201 ARG A O   1 
ATOM 1530 C CG  ? ARG A 1 201 ?   7.885  -5.888  -8.773 1.000 85.390 ? 201 ARG A CG  1 
ATOM 1531 C CD  ? ARG A 1 201 ?   7.177  -7.000  -9.534 1.000 85.390 ? 201 ARG A CD  1 
ATOM 1532 N NE  ? ARG A 1 201 ?   7.554  -8.320  -9.036 1.000 85.390 ? 201 ARG A NE  1 
ATOM 1533 N NH1 ? ARG A 1 201 ?   7.016  -9.437 -10.985 1.000 85.390 ? 201 ARG A NH1 1 
ATOM 1534 N NH2 ? ARG A 1 201 ?   7.839 -10.594  -9.185 1.000 85.390 ? 201 ARG A NH2 1 
ATOM 1535 C CZ  ? ARG A 1 201 ?   7.469  -9.447  -9.736 1.000 85.390 ? 201 ARG A CZ  1 
ATOM 1536 N N   ? VAL A 1 202 ?   5.901  -2.622 -11.148 1.000 90.020 ? 202 VAL A N   1 
ATOM 1537 C CA  ? VAL A 1 202 ?   5.227  -1.363 -11.450 1.000 90.020 ? 202 VAL A CA  1 
ATOM 1538 C C   ? VAL A 1 202 ?   4.282  -0.995 -10.308 1.000 90.020 ? 202 VAL A C   1 
ATOM 1539 C CB  ? VAL A 1 202 ?   4.449  -1.441 -12.782 1.000 90.020 ? 202 VAL A CB  1 
ATOM 1540 O O   ? VAL A 1 202 ?   3.479  -1.821  -9.869 1.000 90.020 ? 202 VAL A O   1 
ATOM 1541 C CG1 ? VAL A 1 202 ?   3.625  -0.174 -13.002 1.000 90.020 ? 202 VAL A CG1 1 
ATOM 1542 C CG2 ? VAL A 1 202 ?   5.409  -1.667 -13.949 1.000 90.020 ? 202 VAL A CG2 1 
ATOM 1543 N N   ? PHE A 1 203 ?   4.528   0.135  -9.824 1.000 94.700 ? 203 PHE A N   1 
ATOM 1544 C CA  ? PHE A 1 203 ?   3.676   0.730  -8.802 1.000 94.700 ? 203 PHE A CA  1 
ATOM 1545 C C   ? PHE A 1 203 ?   2.894   1.909  -9.368 1.000 94.700 ? 203 PHE A C   1 
ATOM 1546 C CB  ? PHE A 1 203 ?   4.511   1.182  -7.600 1.000 94.700 ? 203 PHE A CB  1 
ATOM 1547 O O   ? PHE A 1 203 ?   3.341   2.560 -10.315 1.000 94.700 ? 203 PHE A O   1 
ATOM 1548 C CG  ? PHE A 1 203 ?   5.069   0.045  -6.787 1.000 94.700 ? 203 PHE A CG  1 
ATOM 1549 C CD1 ? PHE A 1 203 ?   4.808  -0.047  -5.425 1.000 94.700 ? 203 PHE A CD1 1 
ATOM 1550 C CD2 ? PHE A 1 203 ?   5.855  -0.932  -7.384 1.000 94.700 ? 203 PHE A CD2 1 
ATOM 1551 C CE1 ? PHE A 1 203 ?   5.323  -1.097  -4.669 1.000 94.700 ? 203 PHE A CE1 1 
ATOM 1552 C CE2 ? PHE A 1 203 ?   6.373  -1.985  -6.636 1.000 94.700 ? 203 PHE A CE2 1 
ATOM 1553 C CZ  ? PHE A 1 203 ?   6.106  -2.065  -5.278 1.000 94.700 ? 203 PHE A CZ  1 
ATOM 1554 N N   ? THR A 1 204 ?   1.632   2.089  -8.788 1.000 96.100 ? 204 THR A N   1 
ATOM 1555 C CA  ? THR A 1 204 ?   0.938   3.341  -9.069 1.000 96.100 ? 204 THR A CA  1 
ATOM 1556 C C   ? THR A 1 204 ?   1.603   4.504  -8.338 1.000 96.100 ? 204 THR A C   1 
ATOM 1557 C CB  ? THR A 1 204 ?  -0.546   3.259  -8.667 1.000 96.100 ? 204 THR A CB  1 
ATOM 1558 O O   ? THR A 1 204 ?   1.871   4.417  -7.138 1.000 96.100 ? 204 THR A O   1 
ATOM 1559 C CG2 ? THR A 1 204 ?  -1.251   4.592  -8.892 1.000 96.100 ? 204 THR A CG2 1 
ATOM 1560 O OG1 ? THR A 1 204 ?  -1.193   2.250  -9.453 1.000 96.100 ? 204 THR A OG1 1 
ATOM 1561 N N   ? ARG A 1 205 ?   2.010   5.552  -9.101 1.000 96.260 ? 205 ARG A N   1 
ATOM 1562 C CA  ? ARG A 1 205 ?   2.612   6.751  -8.525 1.000 96.260 ? 205 ARG A CA  1 
ATOM 1563 C C   ? ARG A 1 205 ?   1.551   7.650  -7.900 1.000 96.260 ? 205 ARG A C   1 
ATOM 1564 C CB  ? ARG A 1 205 ?   3.393   7.524  -9.589 1.000 96.260 ? 205 ARG A CB  1 
ATOM 1565 O O   ? ARG A 1 205 ?   0.757   8.270  -8.611 1.000 96.260 ? 205 ARG A O   1 
ATOM 1566 C CG  ? ARG A 1 205 ?   4.127   8.742  -9.051 1.000 96.260 ? 205 ARG A CG  1 
ATOM 1567 C CD  ? ARG A 1 205 ?   4.789   9.540 -10.165 1.000 96.260 ? 205 ARG A CD  1 
ATOM 1568 N NE  ? ARG A 1 205 ?   5.754   8.733 -10.907 1.000 96.260 ? 205 ARG A NE  1 
ATOM 1569 N NH1 ? ARG A 1 205 ?   7.535  10.159 -10.546 1.000 96.260 ? 205 ARG A NH1 1 
ATOM 1570 N NH2 ? ARG A 1 205 ?   7.826   8.238 -11.764 1.000 96.260 ? 205 ARG A NH2 1 
ATOM 1571 C CZ  ? ARG A 1 205 ?   7.036   9.045 -11.070 1.000 96.260 ? 205 ARG A CZ  1 
ATOM 1572 N N   ? ILE A 1 206 ?   1.571   7.806  -6.603 1.000 97.120 ? 206 ILE A N   1 
ATOM 1573 C CA  ? ILE A 1 206 ?   0.521   8.496  -5.861 1.000 97.120 ? 206 ILE A CA  1 
ATOM 1574 C C   ? ILE A 1 206 ?   0.534   9.983  -6.209 1.000 97.120 ? 206 ILE A C   1 
ATOM 1575 C CB  ? ILE A 1 206 ?   0.683   8.300  -4.337 1.000 97.120 ? 206 ILE A CB  1 
ATOM 1576 O O   ? ILE A 1 206 ?  -0.522  10.597  -6.377 1.000 97.120 ? 206 ILE A O   1 
ATOM 1577 C CG1 ? ILE A 1 206 ?   0.391   6.846  -3.951 1.000 97.120 ? 206 ILE A CG1 1 
ATOM 1578 C CG2 ? ILE A 1 206 ?  -0.227   9.264  -3.569 1.000 97.120 ? 206 ILE A CG2 1 
ATOM 1579 C CD1 ? ILE A 1 206 ?   0.582   6.548  -2.470 1.000 97.120 ? 206 ILE A CD1 1 
ATOM 1580 N N   ? SER A 1 207 ?   1.699  10.582  -6.342 1.000 96.500 ? 207 SER A N   1 
ATOM 1581 C CA  ? SER A 1 207 ?   1.833  12.013  -6.599 1.000 96.500 ? 207 SER A CA  1 
ATOM 1582 C C   ? SER A 1 207 ?   1.093  12.417  -7.870 1.000 96.500 ? 207 SER A C   1 
ATOM 1583 C CB  ? SER A 1 207 ?   3.307  12.402  -6.711 1.000 96.500 ? 207 SER A CB  1 
ATOM 1584 O O   ? SER A 1 207 ?   0.578  13.533  -7.966 1.000 96.500 ? 207 SER A O   1 
ATOM 1585 O OG  ? SER A 1 207 ?   3.945  11.665  -7.740 1.000 96.500 ? 207 SER A OG  1 
ATOM 1586 N N   ? SER A 1 208 ?   0.952  11.522  -8.828 1.000 96.390 ? 208 SER A N   1 
ATOM 1587 C CA  ? SER A 1 208 ?   0.288  11.803 -10.096 1.000 96.390 ? 208 SER A CA  1 
ATOM 1588 C C   ? SER A 1 208 ?  -1.223  11.910  -9.917 1.000 96.390 ? 208 SER A C   1 
ATOM 1589 C CB  ? SER A 1 208 ?   0.612  10.719 -11.124 1.000 96.390 ? 208 SER A CB  1 
ATOM 1590 O O   ? SER A 1 208 ?  -1.922  12.426 -10.792 1.000 96.390 ? 208 SER A O   1 
ATOM 1591 O OG  ? SER A 1 208 ?   1.996  10.713 -11.430 1.000 96.390 ? 208 SER A OG  1 
ATOM 1592 N N   ? PHE A 1 209 ?  -1.713  11.452  -8.722 1.000 97.270 ? 209 PHE A N   1 
ATOM 1593 C CA  ? PHE A 1 209 ?  -3.155  11.348  -8.533 1.000 97.270 ? 209 PHE A CA  1 
ATOM 1594 C C   ? PHE A 1 209 ?  -3.615  12.232  -7.380 1.000 97.270 ? 209 PHE A C   1 
ATOM 1595 C CB  ? PHE A 1 209 ?  -3.561   9.894  -8.274 1.000 97.270 ? 209 PHE A CB  1 
ATOM 1596 O O   ? PHE A 1 209 ?  -4.725  12.068  -6.869 1.000 97.270 ? 209 PHE A O   1 
ATOM 1597 C CG  ? PHE A 1 209 ?  -3.355   8.987  -9.457 1.000 97.270 ? 209 PHE A CG  1 
ATOM 1598 C CD1 ? PHE A 1 209 ?  -4.364   8.805 -10.395 1.000 97.270 ? 209 PHE A CD1 1 
ATOM 1599 C CD2 ? PHE A 1 209 ?  -2.152   8.315  -9.631 1.000 97.270 ? 209 PHE A CD2 1 
ATOM 1600 C CE1 ? PHE A 1 209 ?  -4.177   7.966 -11.491 1.000 97.270 ? 209 PHE A CE1 1 
ATOM 1601 C CE2 ? PHE A 1 209 ?  -1.957   7.475 -10.724 1.000 97.270 ? 209 PHE A CE2 1 
ATOM 1602 C CZ  ? PHE A 1 209 ?  -2.971   7.301 -11.652 1.000 97.270 ? 209 PHE A CZ  1 
ATOM 1603 N N   ? MET A 1 210 ?  -2.788  13.149  -6.939 1.000 97.350 ? 210 MET A N   1 
ATOM 1604 C CA  ? MET A 1 210 ?  -3.087  13.954  -5.758 1.000 97.350 ? 210 MET A CA  1 
ATOM 1605 C C   ? MET A 1 210 ?  -4.355  14.775  -5.966 1.000 97.350 ? 210 MET A C   1 
ATOM 1606 C CB  ? MET A 1 210 ?  -1.914  14.878  -5.425 1.000 97.350 ? 210 MET A CB  1 
ATOM 1607 O O   ? MET A 1 210 ?  -5.183  14.888  -5.060 1.000 97.350 ? 210 MET A O   1 
ATOM 1608 C CG  ? MET A 1 210 ?  -0.756  14.175  -4.738 1.000 97.350 ? 210 MET A CG  1 
ATOM 1609 S SD  ? MET A 1 210 ?  -1.283  13.243  -3.247 1.000 97.350 ? 210 MET A SD  1 
ATOM 1610 C CE  ? MET A 1 210 ?  -2.025  14.586  -2.277 1.000 97.350 ? 210 MET A CE  1 
ATOM 1611 N N   ? PRO A 1 211 ?  -4.467  15.418  -7.208 1.000 96.640 ? 211 PRO A N   1 
ATOM 1612 C CA  ? PRO A 1 211 ?  -5.719  16.147  -7.430 1.000 96.640 ? 211 PRO A CA  1 
ATOM 1613 C C   ? PRO A 1 211 ?  -6.953  15.261  -7.277 1.000 96.640 ? 211 PRO A C   1 
ATOM 1614 C CB  ? PRO A 1 211 ?  -5.583  16.650  -8.870 1.000 96.640 ? 211 PRO A CB  1 
ATOM 1615 O O   ? PRO A 1 211 ?  -7.940  15.672  -6.662 1.000 96.640 ? 211 PRO A O   1 
ATOM 1616 C CG  ? PRO A 1 211 ?  -4.114  16.843  -9.070 1.000 96.640 ? 211 PRO A CG  1 
ATOM 1617 C CD  ? PRO A 1 211 ?  -3.386  15.737  -8.360 1.000 96.640 ? 211 PRO A CD  1 
ATOM 1618 N N   ? TRP A 1 212 ?  -6.909  14.090  -7.869 1.000 97.770 ? 212 TRP A N   1 
ATOM 1619 C CA  ? TRP A 1 212 ?  -8.007  13.136  -7.756 1.000 97.770 ? 212 TRP A CA  1 
ATOM 1620 C C   ? TRP A 1 212 ?  -8.216  12.716  -6.305 1.000 97.770 ? 212 TRP A C   1 
ATOM 1621 C CB  ? TRP A 1 212 ?  -7.740  11.903  -8.624 1.000 97.770 ? 212 TRP A CB  1 
ATOM 1622 O O   ? TRP A 1 212 ?  -9.351  12.661  -5.825 1.000 97.770 ? 212 TRP A O   1 
ATOM 1623 C CG  ? TRP A 1 212 ?  -8.772  10.824  -8.483 1.000 97.770 ? 212 TRP A CG  1 
ATOM 1624 C CD1 ? TRP A 1 212 ?  -9.958  10.726  -9.156 1.000 97.770 ? 212 TRP A CD1 1 
ATOM 1625 C CD2 ? TRP A 1 212 ?  -8.710   9.692  -7.611 1.000 97.770 ? 212 TRP A CD2 1 
ATOM 1626 C CE2 ? TRP A 1 212 ?  -9.895   8.948  -7.807 1.000 97.770 ? 212 TRP A CE2 1 
ATOM 1627 C CE3 ? TRP A 1 212 ?  -7.767   9.233  -6.682 1.000 97.770 ? 212 TRP A CE3 1 
ATOM 1628 N NE1 ? TRP A 1 212 ? -10.638   9.600  -8.754 1.000 97.770 ? 212 TRP A NE1 1 
ATOM 1629 C CH2 ? TRP A 1 212 ?  -9.221   7.342  -6.204 1.000 97.770 ? 212 TRP A CH2 1 
ATOM 1630 C CZ2 ? TRP A 1 212 ? -10.160   7.769  -7.107 1.000 97.770 ? 212 TRP A CZ2 1 
ATOM 1631 C CZ3 ? TRP A 1 212 ?  -8.033   8.059  -5.986 1.000 97.770 ? 212 TRP A CZ3 1 
ATOM 1632 N N   ? ILE A 1 213 ?  -7.174  12.454  -5.575 1.000 97.950 ? 213 ILE A N   1 
ATOM 1633 C CA  ? ILE A 1 213 ?  -7.207  11.997  -4.190 1.000 97.950 ? 213 ILE A CA  1 
ATOM 1634 C C   ? ILE A 1 213 ?  -7.849  13.067  -3.310 1.000 97.950 ? 213 ILE A C   1 
ATOM 1635 C CB  ? ILE A 1 213 ?  -5.791  11.657  -3.673 1.000 97.950 ? 213 ILE A CB  1 
ATOM 1636 O O   ? ILE A 1 213 ?  -8.753  12.772  -2.524 1.000 97.950 ? 213 ILE A O   1 
ATOM 1637 C CG1 ? ILE A 1 213 ?  -5.243  10.418  -4.393 1.000 97.950 ? 213 ILE A CG1 1 
ATOM 1638 C CG2 ? ILE A 1 213 ?  -5.806  11.447  -2.156 1.000 97.950 ? 213 ILE A CG2 1 
ATOM 1639 C CD1 ? ILE A 1 213 ?  -3.749  10.200  -4.199 1.000 97.950 ? 213 ILE A CD1 1 
ATOM 1640 N N   ? ARG A 1 214 ?  -7.461  14.282  -3.418 1.000 97.280 ? 214 ARG A N   1 
ATOM 1641 C CA  ? ARG A 1 214 ?  -7.981  15.388  -2.621 1.000 97.280 ? 214 ARG A CA  1 
ATOM 1642 C C   ? ARG A 1 214 ?  -9.471  15.592  -2.875 1.000 97.280 ? 214 ARG A C   1 
ATOM 1643 C CB  ? ARG A 1 214 ?  -7.217  16.678  -2.925 1.000 97.280 ? 214 ARG A CB  1 
ATOM 1644 O O   ? ARG A 1 214 ? -10.250  15.757  -1.933 1.000 97.280 ? 214 ARG A O   1 
ATOM 1645 C CG  ? ARG A 1 214 ?  -5.809  16.709  -2.352 1.000 97.280 ? 214 ARG A CG  1 
ATOM 1646 C CD  ? ARG A 1 214 ?  -5.106  18.026  -2.653 1.000 97.280 ? 214 ARG A CD  1 
ATOM 1647 N NE  ? ARG A 1 214 ?  -3.733  18.029  -2.159 1.000 97.280 ? 214 ARG A NE  1 
ATOM 1648 N NH1 ? ARG A 1 214 ?  -3.186  20.075  -3.083 1.000 97.280 ? 214 ARG A NH1 1 
ATOM 1649 N NH2 ? ARG A 1 214 ?  -1.628  18.903  -1.877 1.000 97.280 ? 214 ARG A NH2 1 
ATOM 1650 C CZ  ? ARG A 1 214 ?  -2.852  19.002  -2.374 1.000 97.280 ? 214 ARG A CZ  1 
ATOM 1651 N N   ? LYS A 1 215 ?  -9.797  15.604  -4.123 1.000 97.680 ? 215 LYS A N   1 
ATOM 1652 C CA  ? LYS A 1 215 ? -11.191  15.784  -4.516 1.000 97.680 ? 215 LYS A CA  1 
ATOM 1653 C C   ? LYS A 1 215 ? -12.064  14.654  -3.978 1.000 97.680 ? 215 LYS A C   1 
ATOM 1654 C CB  ? LYS A 1 215 ? -11.315  15.862  -6.038 1.000 97.680 ? 215 LYS A CB  1 
ATOM 1655 O O   ? LYS A 1 215 ? -13.135  14.901  -3.418 1.000 97.680 ? 215 LYS A O   1 
ATOM 1656 C CG  ? LYS A 1 215 ? -12.739  16.062  -6.534 1.000 97.680 ? 215 LYS A CG  1 
ATOM 1657 C CD  ? LYS A 1 215 ? -12.800  16.109  -8.056 1.000 97.680 ? 215 LYS A CD  1 
ATOM 1658 C CE  ? LYS A 1 215 ? -14.232  16.239  -8.555 1.000 97.680 ? 215 LYS A CE  1 
ATOM 1659 N NZ  ? LYS A 1 215 ? -14.300  16.244 -10.047 1.000 97.680 ? 215 LYS A NZ  1 
ATOM 1660 N N   ? THR A 1 216 ? -11.635  13.475  -4.153 1.000 97.520 ? 216 THR A N   1 
ATOM 1661 C CA  ? THR A 1 216 ? -12.396  12.296  -3.753 1.000 97.520 ? 216 THR A CA  1 
ATOM 1662 C C   ? THR A 1 216 ? -12.546  12.238  -2.236 1.000 97.520 ? 216 THR A C   1 
ATOM 1663 C CB  ? THR A 1 216 ? -11.727  11.003  -4.256 1.000 97.520 ? 216 THR A CB  1 
ATOM 1664 O O   ? THR A 1 216 ? -13.625  11.930  -1.725 1.000 97.520 ? 216 THR A O   1 
ATOM 1665 C CG2 ? THR A 1 216 ? -12.568   9.778  -3.909 1.000 97.520 ? 216 THR A CG2 1 
ATOM 1666 O OG1 ? THR A 1 216 ? -11.570  11.074  -5.678 1.000 97.520 ? 216 THR A OG1 1 
ATOM 1667 N N   ? MET A 1 217 ? -11.451  12.477  -1.503 1.000 96.670 ? 217 MET A N   1 
ATOM 1668 C CA  ? MET A 1 217 ? -11.501  12.481  -0.043 1.000 96.670 ? 217 MET A CA  1 
ATOM 1669 C C   ? MET A 1 217 ? -12.495  13.520   0.464 1.000 96.670 ? 217 MET A C   1 
ATOM 1670 C CB  ? MET A 1 217 ? -10.114  12.755   0.542 1.000 96.670 ? 217 MET A CB  1 
ATOM 1671 O O   ? MET A 1 217 ? -13.209  13.278   1.439 1.000 96.670 ? 217 MET A O   1 
ATOM 1672 C CG  ? MET A 1 217 ?  -9.153  11.584   0.414 1.000 96.670 ? 217 MET A CG  1 
ATOM 1673 S SD  ? MET A 1 217 ?  -7.482  11.972   1.066 1.000 96.670 ? 217 MET A SD  1 
ATOM 1674 C CE  ? MET A 1 217 ?  -7.839  12.032   2.844 1.000 96.670 ? 217 MET A CE  1 
ATOM 1675 N N   ? LYS A 1 218 ? -12.661  14.635  -0.125 1.000 95.110 ? 218 LYS A N   1 
ATOM 1676 C CA  ? LYS A 1 218 ? -13.616  15.677   0.241 1.000 95.110 ? 218 LYS A CA  1 
ATOM 1677 C C   ? LYS A 1 218 ? -15.052  15.196   0.053 1.000 95.110 ? 218 LYS A C   1 
ATOM 1678 C CB  ? LYS A 1 218 ? -13.375  16.941  -0.586 1.000 95.110 ? 218 LYS A CB  1 
ATOM 1679 O O   ? LYS A 1 218 ? -15.932  15.528   0.850 1.000 95.110 ? 218 LYS A O   1 
ATOM 1680 C CG  ? LYS A 1 218 ? -12.171  17.755  -0.136 1.000 95.110 ? 218 LYS A CG  1 
ATOM 1681 C CD  ? LYS A 1 218 ? -12.005  19.018  -0.972 1.000 95.110 ? 218 LYS A CD  1 
ATOM 1682 C CE  ? LYS A 1 218 ? -10.735  19.771  -0.602 1.000 95.110 ? 218 LYS A CE  1 
ATOM 1683 N NZ  ? LYS A 1 218 ? -10.535  20.976  -1.462 1.000 95.110 ? 218 LYS A NZ  1 
ATOM 1684 N N   ? LEU A 1 219 ? -15.222  14.342  -0.951 1.000 93.170 ? 219 LEU A N   1 
ATOM 1685 C CA  ? LEU A 1 219 ? -16.550  13.854  -1.304 1.000 93.170 ? 219 LEU A CA  1 
ATOM 1686 C C   ? LEU A 1 219 ? -16.958  12.690  -0.408 1.000 93.170 ? 219 LEU A C   1 
ATOM 1687 C CB  ? LEU A 1 219 ? -16.590  13.421  -2.772 1.000 93.170 ? 219 LEU A CB  1 
ATOM 1688 O O   ? LEU A 1 219 ? -18.150  12.447  -0.202 1.000 93.170 ? 219 LEU A O   1 
ATOM 1689 C CG  ? LEU A 1 219 ? -16.489  14.539  -3.811 1.000 93.170 ? 219 LEU A CG  1 
ATOM 1690 C CD1 ? LEU A 1 219 ? -16.357  13.950  -5.212 1.000 93.170 ? 219 LEU A CD1 1 
ATOM 1691 C CD2 ? LEU A 1 219 ? -17.701  15.461  -3.725 1.000 93.170 ? 219 LEU A CD2 1 
ATOM 1692 N N   ? LEU A 1 220 ? -15.985  11.960   0.073 1.000 90.940 ? 220 LEU A N   1 
ATOM 1693 C CA  ? LEU A 1 220 ? -16.228  10.810   0.937 1.000 90.940 ? 220 LEU A CA  1 
ATOM 1694 C C   ? LEU A 1 220 ? -16.535  11.257   2.363 1.000 90.940 ? 220 LEU A C   1 
ATOM 1695 C CB  ? LEU A 1 220 ? -15.018   9.872   0.933 1.000 90.940 ? 220 LEU A CB  1 
ATOM 1696 O O   ? LEU A 1 220 ? -17.398  10.678   3.027 1.000 90.940 ? 220 LEU A O   1 
ATOM 1697 C CG  ? LEU A 1 220 ? -14.797   9.056  -0.341 1.000 90.940 ? 220 LEU A CG  1 
ATOM 1698 C CD1 ? LEU A 1 220 ? -13.458   8.328  -0.279 1.000 90.940 ? 220 LEU A CD1 1 
ATOM 1699 C CD2 ? LEU A 1 220 ? -15.940   8.068  -0.549 1.000 90.940 ? 220 LEU A CD2 1 
# 
loop_
_struct_sheet_range.sheet_id 
_struct_sheet_range.id 
_struct_sheet_range.beg_label_comp_id 
_struct_sheet_range.beg_label_asym_id 
_struct_sheet_range.beg_label_seq_id 
_struct_sheet_range.pdbx_beg_PDB_ins_code 
_struct_sheet_range.end_label_comp_id 
_struct_sheet_range.end_label_asym_id 
_struct_sheet_range.end_label_seq_id 
_struct_sheet_range.pdbx_end_PDB_ins_code 
_struct_sheet_range.beg_auth_comp_id 
_struct_sheet_range.beg_auth_asym_id 
_struct_sheet_range.beg_auth_seq_id 
_struct_sheet_range.end_auth_comp_id 
_struct_sheet_range.end_auth_asym_id 
_struct_sheet_range.end_auth_seq_id 
A A ILE A   3 ? ILE A   3 ? ILE A 3   ILE A 3   
A B ALA A 170 ? ALA A 170 ? ALA A 170 ALA A 170 
B C THR A   6 ? GLU A   7 ? THR A 6   GLU A 7   
B D ALA A 105 ? ALA A 105 ? ALA A 105 ALA A 105 
B E VAL A 116 ? GLY A 121 ? VAL A 116 GLY A 121 
B F GLN A 135 ? VAL A 141 ? GLN A 135 VAL A 141 
B G GLN A 159 ? VAL A 162 ? GLN A 159 VAL A 162 
B H PRO A 179 ? CYS A 182 ? PRO A 179 CYS A 182 
B I VAL A 185 ? CYS A 192 ? VAL A 185 CYS A 192 
B J ARG A 201 ? ARG A 205 ? ARG A 201 ARG A 205 
C K MET A  16 ? PHE A  21 ? MET A 16  PHE A 21  
C L TYR A  25 ? ALA A  33 ? TYR A 25  ALA A 33  
C M ILE A  36 ? THR A  39 ? ILE A 36  THR A 39  
C N ASN A  49 ? LEU A  52 ? ASN A 49  LEU A 52  
C O GLN A  64 ? PRO A  73 ? GLN A 64  PRO A 73  
C P MET A  87 ? LEU A  91 ? MET A 87  LEU A 91  
D Q ASN A  56 ? ASN A  56 ? ASN A 56  ASN A 56  
D R LYS A  59 ? LYS A  59 ? LYS A 59  LYS A 59  
D S THR A 133 ? THR A 133 ? THR A 133 THR A 133 
E T LYS A 124 ? LYS A 124 ? LYS A 124 LYS A 124 
E U LEU A 130 ? LEU A 130 ? LEU A 130 LEU A 130 
# 
loop_
_struct_conf.id 
_struct_conf.conf_type_id 
_struct_conf.beg_label_comp_id 
_struct_conf.beg_label_asym_id 
_struct_conf.beg_label_seq_id 
_struct_conf.pdbx_beg_PDB_ins_code 
_struct_conf.end_label_comp_id 
_struct_conf.end_label_asym_id 
_struct_conf.end_label_seq_id 
_struct_conf.pdbx_end_PDB_ins_code 
_struct_conf.beg_auth_comp_id 
_struct_conf.beg_auth_asym_id 
_struct_conf.beg_auth_seq_id 
_struct_conf.end_auth_comp_id 
_struct_conf.end_auth_asym_id 
_struct_conf.end_auth_seq_id 
STRN1         STRN         ILE A   3 ? ILE A   3 ? ILE A 3   ILE A 3   
TURN_TY1_P1   TURN_TY1_P   TRP A   4 ? TRP A   4 ? TRP A 4   TRP A 4   
STRN2         STRN         THR A   6 ? GLU A   7 ? THR A 6   GLU A 7   
HELX_LH_PP_P1 HELX_LH_PP_P SER A   8 ? LYS A   9 ? SER A 8   LYS A 9   
TURN_TY1_P2   TURN_TY1_P   PRO A  10 ? HIS A  11 ? PRO A 10  HIS A 11  
BEND1         BEND         SER A  12 ? SER A  12 ? SER A 12  SER A 12  
TURN_TY1_P3   TURN_TY1_P   PRO A  14 ? TYR A  15 ? PRO A 14  TYR A 15  
STRN3         STRN         MET A  16 ? PHE A  21 ? MET A 16  PHE A 21  
TURN_TY1_P4   TURN_TY1_P   LYS A  22 ? VAL A  24 ? LYS A 22  VAL A 24  
STRN4         STRN         TYR A  25 ? ALA A  33 ? TYR A 25  ALA A 33  
TURN_TY1_P5   TURN_TY1_P   ARG A  34 ? ASP A  35 ? ARG A 34  ASP A 35  
STRN5         STRN         ILE A  36 ? THR A  39 ? ILE A 36  THR A 39  
HELX_RH_3T_P1 HELX_RH_3T_P ALA A  41 ? CYS A  43 ? ALA A 41  CYS A 43  
BEND2         BEND         LYS A  46 ? VAL A  47 ? LYS A 46  VAL A 47  
STRN6         STRN         ASN A  49 ? LEU A  52 ? ASN A 49  LEU A 52  
BEND3         BEND         GLY A  53 ? GLY A  53 ? GLY A 53  GLY A 53  
BEND4         BEND         HIS A  55 ? HIS A  55 ? HIS A 55  HIS A 55  
STRN7         STRN         ASN A  56 ? ASN A  56 ? ASN A 56  ASN A 56  
TURN_TY1_P6   TURN_TY1_P   LEU A  57 ? LYS A  58 ? LEU A 57  LYS A 58  
STRN8         STRN         LYS A  59 ? LYS A  59 ? LYS A 59  LYS A 59  
TURN_TY1_P7   TURN_TY1_P   LYS A  61 ? ASN A  62 ? LYS A 61  ASN A 62  
STRN9         STRN         GLN A  64 ? PRO A  73 ? GLN A 64  PRO A 73  
TURN_TY1_P8   TURN_TY1_P   GLU A  75 ? SER A  76 ? GLU A 75  SER A 76  
TURN_TY1_P9   TURN_TY1_P   ASN A  79 ? THR A  81 ? ASN A 79  THR A 81  
TURN_TY1_P10  TURN_TY1_P   VAL A  83 ? ASN A  84 ? VAL A 83  ASN A 84  
STRN10        STRN         MET A  87 ? LEU A  91 ? MET A 87  LEU A 91  
BEND5         BEND         GLU A  92 ? ARG A  93 ? GLU A 92  ARG A 93  
BEND6         BEND         ASN A  98 ? ALA A 100 ? ASN A 98  ALA A 100 
STRN11        STRN         ALA A 105 ? ALA A 105 ? ALA A 105 ALA A 105 
HELX_LH_PP_P2 HELX_LH_PP_P LEU A 106 ? PRO A 107 ? LEU A 106 PRO A 107 
BEND7         BEND         LYS A 108 ? ASP A 109 ? LYS A 108 ASP A 109 
HELX_LH_PP_P3 HELX_LH_PP_P TRP A 110 ? LYS A 112 ? TRP A 110 LYS A 112 
TURN_TY1_P11  TURN_TY1_P   PRO A 113 ? GLY A 114 ? PRO A 113 GLY A 114 
STRN12        STRN         VAL A 116 ? GLY A 121 ? VAL A 116 GLY A 121 
BEND8         BEND         GLY A 123 ? GLY A 123 ? GLY A 123 GLY A 123 
STRN13        STRN         LYS A 124 ? LYS A 124 ? LYS A 124 LYS A 124 
TURN_TY1_P12  TURN_TY1_P   ALA A 126 ? ASN A 127 ? ALA A 126 ASN A 127 
BEND9         BEND         CYS A 128 ? CYS A 128 ? CYS A 128 CYS A 128 
HELX_LH_PP_P4 HELX_LH_PP_P THR A 129 ? THR A 129 ? THR A 129 THR A 129 
STRN14        STRN         LEU A 130 ? LEU A 130 ? LEU A 130 LEU A 130 
HELX_LH_PP_P5 HELX_LH_PP_P SER A 131 ? SER A 131 ? SER A 131 SER A 131 
BEND10        BEND         ASP A 132 ? ASP A 132 ? ASP A 132 ASP A 132 
STRN15        STRN         THR A 133 ? THR A 133 ? THR A 133 THR A 133 
STRN16        STRN         GLN A 135 ? GLU A 140 ? GLN A 135 GLU A 140 
STRN17        STRN         VAL A 141 ? VAL A 141 ? VAL A 141 VAL A 141 
HELX_LH_PP_P6 HELX_LH_PP_P GLN A 142 ? LYS A 143 ? GLN A 142 LYS A 143 
HELX_RH_AL_P1 HELX_RH_AL_P GLY A 144 ? MET A 150 ? GLY A 144 MET A 150 
TURN_TY1_P13  TURN_TY1_P   GLN A 152 ? THR A 153 ? GLN A 152 THR A 153 
TURN_TY1_P14  TURN_TY1_P   ASP A 156 ? ILE A 158 ? ASP A 156 ILE A 158 
STRN18        STRN         GLN A 159 ? VAL A 162 ? GLN A 159 VAL A 162 
TURN_TY1_P15  TURN_TY1_P   PRO A 165 ? SER A 166 ? PRO A 165 SER A 166 
BEND11        BEND         GLU A 167 ? GLU A 167 ? GLU A 167 GLU A 167 
STRN19        STRN         ALA A 170 ? ALA A 170 ? ALA A 170 ALA A 170 
TURN_TY1_P16  TURN_TY1_P   LYS A 173 ? GLY A 174 ? LYS A 173 GLY A 174 
TURN_TY1_P17  TURN_TY1_P   SER A 176 ? GLY A 177 ? SER A 176 GLY A 177 
STRN20        STRN         PRO A 179 ? CYS A 182 ? PRO A 179 CYS A 182 
TURN_TY1_P18  TURN_TY1_P   ASN A 183 ? GLY A 184 ? ASN A 183 GLY A 184 
STRN21        STRN         VAL A 185 ? CYS A 192 ? VAL A 185 CYS A 192 
TURN_TY1_P19  TURN_TY1_P   CYS A 195 ? THR A 196 ? CYS A 195 THR A 196 
BEND12        BEND         GLY A 197 ? LEU A 199 ? GLY A 197 LEU A 199 
STRN22        STRN         ARG A 201 ? ARG A 205 ? ARG A 201 ARG A 205 
HELX_RH_3T_P2 HELX_RH_3T_P ILE A 206 ? PHE A 209 ? ILE A 206 PHE A 209 
HELX_RH_AL_P2 HELX_RH_AL_P MET A 210 ? LEU A 219 ? MET A 210 LEU A 219 
# 
