# Supplementary material for: FlatProt: 2D visualization eases protein structure comparison
Source: BMC Bioinformatics. 2025 Aug 13;26:210. doi: 10.1186/s12859-025-06233-x (PMC12344939; doi:10.1186/s12859-025-06233-x)
Supplement: Supplementary file 1 — Supplementary Material 1 [file 12859_2025_6233_MOESM1_ESM.zip › KLK/structures/Danio_rerio_GeneID=100034588.cif]

data_Danio_rerio_GeneID=100034588
# 
_entry.id   ? 
# 
_entity.id                         1      
_entity.type                       polymer 
_entity.pdbx_description           polymer-1 
_entity.formula_weight             24304.2 
_entity.pdbx_number_of_molecules        1 
# 
loop_
_struct_sheet.id 
_struct_sheet.number_strands 
A 2 
B 8 
C 6 
D 2 
E 2 
F 2 
G 2 
# 
loop_
_struct_conf_type.id 
_struct_conf_type.criteria 
STRN         DSSP 
TURN_TY1_P   DSSP 
HELX_LH_PP_P DSSP 
BEND         DSSP 
HELX_RH_3T_P DSSP 
HELX_RH_AL_P DSSP 
# 
_struct_asym.id          A 
_struct_asym.entity_id   1 
# 
_software.pdbx_ordinal     1 
_software.name             dssp 
_software.version          4.4.10 
_software.date             ? 
_software.classification   'model annotation' 
# 
_entity_poly.entity_id                      1 
_entity_poly.type                           polypeptide(L) 
_entity_poly.nstd_linkage                   n 
_entity_poly.nstd_monomer                   n 
_entity_poly.pdbx_seq_one_letter_code       
;GIVDGQEAKPHSRPYMVSVQLFGQNICGGFLISDQFVLTAAQCWNQDLTVVVGAHDLRKRQNSKNFIVKSHITHPNFNSK
TFENDIMLLKLKGKVPLNNKIRPISLPKESFKADTPCSVAGWGRLWTKGPVSDLLLEAKTAIVNDAECKLRWGSYVPSMM
ICAFGHGGSCNGDGGGPLVCNNTAVGVTIFRDRLCNSRLLPNVYTKISAYLPWIRSIIGNV
;
_entity_poly.pdbx_seq_one_letter_code_can   
;GIVDGQEAKPHSRPYMVSVQLFGQNICGGFLISDQFVLTAAQCWNQDLTVVVGAHDLRKRQNSKNFIVKSHITHPNFNSK
TFENDIMLLKLKGKVPLNNKIRPISLPKESFKADTPCSVAGWGRLWTKGPVSDLLLEAKTAIVNDAECKLRWGSYVPSMM
ICAFGHGGSCNGDGGGPLVCNNTAVGVTIFRDRLCNSRLLPNVYTKISAYLPWIRSIIGNV
;
_entity_poly.pdbx_strand_id                 A 
# 
loop_
_dssp_struct_summary.entry_id 
_dssp_struct_summary.label_comp_id 
_dssp_struct_summary.label_asym_id 
_dssp_struct_summary.label_seq_id 
_dssp_struct_summary.secondary_structure 
_dssp_struct_summary.ss_bridge 
_dssp_struct_summary.helix_3_10 
_dssp_struct_summary.helix_alpha 
_dssp_struct_summary.helix_pi 
_dssp_struct_summary.helix_pp 
_dssp_struct_summary.bend 
_dssp_struct_summary.chirality 
_dssp_struct_summary.sheet 
_dssp_struct_summary.strand 
_dssp_struct_summary.ladder_1 
_dssp_struct_summary.ladder_2 
_dssp_struct_summary.accessibility 
_dssp_struct_summary.TCO 
_dssp_struct_summary.kappa 
_dssp_struct_summary.alpha 
_dssp_struct_summary.phi 
_dssp_struct_summary.psi 
_dssp_struct_summary.x_ca 
_dssp_struct_summary.y_ca 
_dssp_struct_summary.z_ca 
Danio_rerio_GeneID=100034588 GLY A 1   . . . . . . . . . . . . ? .      .     .      .      175.7  2.0   11.6  1.9   
Danio_rerio_GeneID=100034588 ILE A 2   E . > . . . . - A A A . ? -0.969 .     -139.1 -106.4 106.0  1.7   12.2  -1.7  
Danio_rerio_GeneID=100034588 VAL A 3   E . 3 . . . S + A A A . ? -0.550 88.8  2.0    -67.0  132.9  4.5   14.4  -3.1  
Danio_rerio_GeneID=100034588 ASP A 4   T . 3 . . . S + . . . . ? 0.829  106.1 142.9  59.2   25.1   3.2   16.9  -5.7  
Danio_rerio_GeneID=100034588 GLY A 5   . . < . . . . - . . . . ? -0.531 44.2  -135.8 -90.3  164.3  -0.3  15.5  -5.0  
Danio_rerio_GeneID=100034588 GLN A 6   E . . . . . . - B C B . ? -0.886 36.6  -84.1  -116.3 150.2  -3.6  17.2  -4.8  
Danio_rerio_GeneID=100034588 GLU A 7   E . . . . > . - B C B . ? -0.362 50.8  -121.2 -51.4  130.1  -6.3  16.8  -2.3  
Danio_rerio_GeneID=100034588 ALA A 8   P . . . . P . - . . . . ? -0.493 30.0  -98.1  -70.1  142.3  -8.5  13.9  -3.3  
Danio_rerio_GeneID=100034588 LYS A 9   P . > . . < . - . . . . ? -0.491 59.3  -89.3  -57.1  125.6  -12.1 14.5  -4.0  
Danio_rerio_GeneID=100034588 PRO A 10  T . 3 . . . S - . . . . ? -0.234 107.2 -4.1   -45.3  123.3  -13.8 13.4  -0.7  
Danio_rerio_GeneID=100034588 HIS A 11  T . 3 . . . S + . . . . ? 0.609  92.5  124.2  70.3   13.5   -14.7 9.7   -0.7  
Danio_rerio_GeneID=100034588 SER A 12  S . < . . . S + . . . . ? 0.589  76.1  50.8   -74.8  -10.6  -13.5 9.3   -4.4  
Danio_rerio_GeneID=100034588 ARG A 13  . . > . . . . + . . . . ? -0.628 67.9  167.7  -122.2 73.7   -11.2 6.6   -3.1  
Danio_rerio_GeneID=100034588 PRO A 14  T . 3 . . . S + . . . . ? 0.621  73.8  56.2   -72.6  -8.7   -13.6 4.4   -1.1  
Danio_rerio_GeneID=100034588 TYR A 15  T . 3 . . . S + . . . . ? 0.569  80.5  110.1  -95.0  -19.1  -11.0 1.6   -0.7  
Danio_rerio_GeneID=100034588 MET A 16  E . < . . . . - C K J . ? -0.414 47.0  -174.5 -65.5  135.9  -8.3  3.7   0.9   
Danio_rerio_GeneID=100034588 VAL A 17  E . . . . . . - C K J K ? -0.953 23.8  -131.4 -131.7 151.5  -7.5  2.9   4.5   
Danio_rerio_GeneID=100034588 SER A 18  E . . . . . . - C K J K ? -0.915 16.2  -151.9 -98.5  114.4  -5.3  4.4   7.2   
Danio_rerio_GeneID=100034588 VAL A 19  E . . . . . . - C K J K ? -0.849 27.4  -164.0 -85.4  121.7  -3.3  1.9   9.1   
Danio_rerio_GeneID=100034588 GLN A 20  E . . . . . . - C K J K ? -0.818 28.5  -161.1 -122.8 146.5  -2.7  3.3   12.6  
Danio_rerio_GeneID=100034588 LEU A 21  E . > . . . S - C K J K ? -0.994 90.3  -17.5  -116.5 118.0  -0.6  2.9   15.6  
Danio_rerio_GeneID=100034588 PHE A 22  T . 3 . . . S - . . . . ? 0.876  131.3 -51.1  52.9   37.0   -2.0  4.5   18.8  
Danio_rerio_GeneID=100034588 GLY A 23  T . 3 . . . S + . . . . ? 0.430  116.1 117.3  87.1   0.4    -4.4  6.6   16.6  
Danio_rerio_GeneID=100034588 GLN A 24  E . < . . . S - C L J . ? -0.885 70.5  -115.8 -108.4 135.2  -1.6  7.8   14.4  
Danio_rerio_GeneID=100034588 ASN A 25  E . . . . . . + C L J . ? -0.435 44.0  156.3  -64.3  128.8  -1.2  7.1   10.7  
Danio_rerio_GeneID=100034588 ILE A 26  E . . . . . . + C L . . ? 0.561  64.0  3.2    -127.0 -23.8  1.9   5.0   10.0  
Danio_rerio_GeneID=100034588 CYS A 27  E . . . . . . - C L J . ? -0.962 66.0  -116.7 -151.0 165.9  1.0   3.3   6.7   
Danio_rerio_GeneID=100034588 GLY A 28  E . . . . . . + C L J . ? -0.571 30.3  167.7  -98.6  169.1  -1.6  3.1   4.1   
Danio_rerio_GeneID=100034588 GLY A 29  E . . . . . . - C L J . ? -0.938 20.4  -133.4 -161.4 175.5  -3.7  0.1   3.0   
Danio_rerio_GeneID=100034588 PHE A 30  E . . . . . . - C L J L ? -0.995 22.7  -109.1 -148.2 146.1  -6.7  -0.7  0.9   
Danio_rerio_GeneID=100034588 LEU A 31  E . . . . . . + C L . L ? -0.558 30.8  168.4  -70.2  130.4  -9.8  -2.8  1.2   
Danio_rerio_GeneID=100034588 ILE A 32  S . . . . . S - . . . . ? 0.412  76.3  -1.4   -118.4 -5.2   -9.9  -6.0  -0.9  
Danio_rerio_GeneID=100034588 SER A 33  S . . . . . S - . . . . ? -0.922 87.1  -86.9  -162.8 178.6  -13.1 -7.3  1.0   
Danio_rerio_GeneID=100034588 ASP A 34  S . . . . . S + . . . . ? 0.532  129.7 27.6   -74.7  1.6    -15.4 -6.3  3.8   
Danio_rerio_GeneID=100034588 GLN A 35  S . . . . . S + . . . . ? 0.389  109.6 75.4   -136.0 -6.6   -12.9 -8.0  6.2   
Danio_rerio_GeneID=100034588 PHE A 36  E . . . . . . - C M . M ? -0.961 48.8  -169.5 -125.2 136.5  -9.6  -7.8  4.6   
Danio_rerio_GeneID=100034588 VAL A 37  E . . . . . . - C M L M ? -0.967 15.1  -146.0 -115.8 128.0  -7.0  -5.0  4.1   
Danio_rerio_GeneID=100034588 LEU A 38  E . . . . . . + C M L M ? -0.863 35.0  145.9  -93.4  132.6  -4.1  -5.4  1.8   
Danio_rerio_GeneID=100034588 THR A 39  E . . . . . . - C M . M ? -0.864 50.1  -74.0  -151.9 176.7  -0.9  -3.5  2.9   
Danio_rerio_GeneID=100034588 ALA A 40  . . > . . . . - . . . . ? -0.667 31.6  -132.7 -82.6  143.5  2.9   -3.8  2.9   
Danio_rerio_GeneID=100034588 ALA A 41  G . > . . . S + . . . . ? 0.796  106.1 65.3   -62.7  -30.8  4.6   -6.3  5.2   
Danio_rerio_GeneID=100034588 GLN A 42  G . 3 . . . S + . . . . ? 0.599  87.1  73.0   -70.6  -5.8   7.1   -3.7  6.3   
Danio_rerio_GeneID=100034588 CYS A 43  G . < . . . S + . . . . ? 0.353  72.5  134.9  -89.7  11.9   4.1   -1.8  7.9   
Danio_rerio_GeneID=100034588 TRP A 44  . . < . . . . + . . . . ? -0.340 18.8  143.6  -73.5  139.2  3.9   -4.3  10.7  
Danio_rerio_GeneID=100034588 ASN A 45  . . . . . . . - . . . . ? -0.957 51.0  -90.3  -158.2 162.9  3.5   -3.3  14.3  
Danio_rerio_GeneID=100034588 GLN A 46  S . . . . . S + . . . . ? -0.573 104.1 15.3   -78.1  133.8  1.7   -4.5  17.5  
Danio_rerio_GeneID=100034588 ASP A 47  S . . . . . S + . . . . ? 0.913  80.6  179.6  79.9   41.3   -1.9  -3.2  18.1  
Danio_rerio_GeneID=100034588 LEU A 48  E . . . . . . - C N K . ? -0.573 9.6   -164.6 -74.1  140.3  -2.7  -1.9  14.6  
Danio_rerio_GeneID=100034588 THR A 49  E . . . . . . - C N K N ? -0.904 10.6  -139.9 -117.6 152.7  -6.1  -0.2  13.9  
Danio_rerio_GeneID=100034588 VAL A 50  E . . . . . . - C N K N ? -0.971 7.0   -157.1 -115.9 129.1  -7.6  0.5   10.6  
Danio_rerio_GeneID=100034588 VAL A 51  E . . . . . . - C N K N ? -0.949 16.0  -173.8 -104.4 123.1  -9.5  3.6   9.7   
Danio_rerio_GeneID=100034588 VAL A 52  E . . . . . . + C N K N ? -0.814 59.7  22.8   -114.7 148.7  -11.9 3.4   6.8   
Danio_rerio_GeneID=100034588 GLY A 53  S . . . . . S + . . . . ? 0.545  82.2  140.9  84.5   8.1    -14.0 6.0   5.0   
Danio_rerio_GeneID=100034588 ALA A 54  . . . . . . . + . . . . ? -0.734 25.2  165.8  -94.5  124.2  -11.8 9.0   6.1   
Danio_rerio_GeneID=100034588 HIS A 55  S . . . . . S + . . . . ? 0.732  86.5  31.1   -88.4  -40.9  -11.1 11.9  3.8   
Danio_rerio_GeneID=100034588 ASP A 56  B . > . . . S - D Q P . ? -0.981 71.3  -154.4 -120.5 117.8  -9.8  14.0  6.8   
Danio_rerio_GeneID=100034588 LEU A 57  T . 3 . . . S + . . . . ? 0.665  96.4  57.3   -72.4  -9.5   -8.1  12.1  9.7   
Danio_rerio_GeneID=100034588 ARG A 58  T . 3 . . . S + . . . . ? 0.743  96.9  70.1   -85.7  -25.0  -9.1  14.9  12.1  
Danio_rerio_GeneID=100034588 LYS A 59  . . < . . . . + . . . . ? -0.866 55.8  176.9  -102.3 110.7  -12.8 14.6  11.2  
Danio_rerio_GeneID=100034588 ARG A 60  . . > . . . . + . . . . ? 0.466  51.8  104.5  -91.2  -0.4   -14.3 11.3  12.6  
Danio_rerio_GeneID=100034588 GLN A 61  T . 3 . . . S + . . . . ? 0.834  97.2  19.5   -71.2  -5.5   -17.9 12.0  11.5  
Danio_rerio_GeneID=100034588 ASN A 62  T . 3 . . . S + . . . . ? 0.256  105.5 94.8   -147.9 11.3   -17.7 9.5   8.5   
Danio_rerio_GeneID=100034588 SER A 63  . . < . . . . - . . . . ? -0.746 53.7  -154.8 -108.9 148.4  -14.7 7.2   9.5   
Danio_rerio_GeneID=100034588 LYS A 64  E . . . . . . - C O N . ? -0.991 7.6   -141.2 -122.0 142.5  -14.8 3.9   11.2  
Danio_rerio_GeneID=100034588 ASN A 65  E . . . . . . - C O N . ? -0.853 16.8  -170.5 -104.8 134.3  -12.1 2.2   13.3  
Danio_rerio_GeneID=100034588 PHE A 66  E . . . . . . - C O N . ? -0.986 19.7  -129.1 -125.5 136.5  -11.5 -1.5  13.2  
Danio_rerio_GeneID=100034588 ILE A 67  E . . . . . . - C O N . ? -0.608 28.9  -118.5 -78.0  139.3  -9.3  -3.6  15.3  
Danio_rerio_GeneID=100034588 VAL A 68  E . . . . . . - C O O . ? -0.742 26.7  -173.1 -82.2  120.4  -6.9  -5.9  13.5  
Danio_rerio_GeneID=100034588 LYS A 69  E . . . . . . + C O . . ? 0.888  67.9  1.9    -77.8  -46.0  -7.8  -9.6  14.3  
Danio_rerio_GeneID=100034588 SER A 70  E . . . . . . - C O O . ? -0.995 56.7  -141.6 -147.3 145.8  -4.8  -11.1 12.6  
Danio_rerio_GeneID=100034588 HIS A 71  E . . . . . . - C O O . ? -0.955 17.3  -167.8 -103.1 116.5  -1.7  -10.2 10.6  
Danio_rerio_GeneID=100034588 ILE A 72  E . . . . . . - C O O . ? -0.839 9.1   -173.3 -111.2 95.6   -1.0  -12.5 7.7   
Danio_rerio_GeneID=100034588 THR A 73  E . . . . . . - C O O . ? -0.635 38.5  -96.7  -88.0  139.3  2.5   -11.9 6.3   
Danio_rerio_GeneID=100034588 HIS A 74  . . > . . . . - . . . . ? -0.386 35.4  -129.9 -51.2  131.7  3.7   -13.6 3.2   
Danio_rerio_GeneID=100034588 PRO A 75  T . 3 . . . S + . . . . ? 0.752  105.5 48.5   -62.1  -21.6  5.8   -16.6 4.6   
Danio_rerio_GeneID=100034588 ASN A 76  T . 3 . . . S + . . . . ? 0.097  77.2  144.8  -108.4 19.8   8.7   -15.7 2.4   
Danio_rerio_GeneID=100034588 PHE A 77  . . < . . . . - . . . . ? -0.444 33.5  -159.3 -59.6  129.4  8.9   -12.0 3.3   
Danio_rerio_GeneID=100034588 ASN A 78  B . . > > . . - E S Q . ? -0.948 8.9   -164.4 -113.9 113.3  12.5  -10.8 3.4   
Danio_rerio_GeneID=100034588 SER A 79  T . . 4 5 . S + . . . . ? 0.674  88.0  53.6   -77.8  -12.4  13.0  -7.6  5.4   
Danio_rerio_GeneID=100034588 LYS A 80  T . . 4 5 . S + . . . . ? 0.912  124.6 20.9   -87.1  -38.8  16.5  -7.0  3.9   
Danio_rerio_GeneID=100034588 THR A 81  T . . 4 5 . S - . . . . ? 0.512  97.1  -127.2 -108.5 -8.6   15.5  -7.2  0.2   
Danio_rerio_GeneID=100034588 PHE A 82  T . > < 5 . . + . . . . ? 0.694  50.3  163.4  64.7   16.3   11.8  -6.5  0.6   
Danio_rerio_GeneID=100034588 GLU A 83  B . 3 . < . . + E T Q . ? -0.516 68.7  8.1    -60.7  133.0  11.1  -9.6  -1.4  
Danio_rerio_GeneID=100034588 ASN A 84  T . 3 . . . S + . . . . ? 0.862  81.1  173.9  64.4   28.8   7.5   -10.7 -0.9  
Danio_rerio_GeneID=100034588 ASP A 85  . . < . . . . + . . . . ? -0.511 32.5  118.7  -69.5  71.4   6.7   -7.4  1.0   
Danio_rerio_GeneID=100034588 ILE A 86  . . . . . . . + . . . . ? -0.995 36.0  179.1  -142.7 139.4  2.9   -8.1  1.2   
Danio_rerio_GeneID=100034588 MET A 87  E . . . . . . - C P M O ? -0.998 17.6  -146.1 -144.2 136.8  0.5   -8.5  4.2   
Danio_rerio_GeneID=100034588 LEU A 88  E . . . . > . - C P M O ? -0.906 12.3  -153.1 -100.2 129.2  -3.2  -9.1  4.7   
Danio_rerio_GeneID=100034588 LEU A 89  E . . . . P . - C P M O ? -0.948 4.4   -153.4 -101.7 119.7  -4.9  -7.6  7.7   
Danio_rerio_GeneID=100034588 LYS A 90  E . . . . P . - C P M O ? -0.847 19.1  -138.6 -89.7  122.8  -8.0  -9.5  9.0   
Danio_rerio_GeneID=100034588 LEU A 91  E . . . . < . - C P . O ? -0.584 17.2  -117.2 -86.7  142.6  -10.3 -7.0  10.7  
Danio_rerio_GeneID=100034588 LYS A 92  S . . . . . S - . . . . ? -0.719 93.5  -4.0   -75.2  76.7   -12.3 -7.8  14.0  
Danio_rerio_GeneID=100034588 GLY A 93  S . . . . . S - . . . . ? -0.277 93.9  -62.8  126.0  173.5  -15.8 -7.4  12.1  
Danio_rerio_GeneID=100034588 LYS A 94  . . . . . . . - . . . . ? -0.832 41.6  -125.4 -102.6 131.7  -17.3 -6.5  8.8   
Danio_rerio_GeneID=100034588 VAL A 95  . . . . . . . - . . . . ? -0.554 27.7  -121.8 -69.6  124.3  -16.9 -3.1  7.2   
Danio_rerio_GeneID=100034588 PRO A 96  . . . . . . . - . . . . ? -0.630 33.8  -140.7 -68.9  98.5   -20.4 -1.7  6.4   
Danio_rerio_GeneID=100034588 LEU A 97  . . . . . . . + . . . . ? -0.385 39.2  138.0  -67.2  139.0  -19.9 -1.2  2.6   
Danio_rerio_GeneID=100034588 ASN A 98  B . > . . . S - F U R . ? -0.830 70.6  -64.7  -158.8 -171.6 -21.5 1.9   1.0   
Danio_rerio_GeneID=100034588 ASN A 99  T . 3 . . . S + . . . . ? 0.724  134.8 43.3   -64.8  -8.3   -20.7 4.6   -1.6  
Danio_rerio_GeneID=100034588 LYS A 100 T . 3 . . . S + . . . . ? 0.635  116.4 44.3   -109.8 -21.2  -17.9 5.8   0.7   
Danio_rerio_GeneID=100034588 ILE A 101 B . < . . . S + F V R . ? -0.932 71.6  140.2  -131.8 107.8  -16.4 2.5   1.7   
Danio_rerio_GeneID=100034588 ARG A 102 . . . . . . . - . . . . ? -0.995 48.1  -107.6 -147.8 148.6  -15.8 -0.2  -0.9  
Danio_rerio_GeneID=100034588 PRO A 103 P . . . . > . - . . . . ? -0.420 31.9  -128.2 -72.2  155.2  -13.3 -2.8  -1.8  
Danio_rerio_GeneID=100034588 ILE A 104 P . . . . P . - . . . . ? -0.778 27.4  -107.0 -101.1 146.2  -11.0 -2.3  -4.9  
Danio_rerio_GeneID=100034588 SER A 105 B . . . . P . - B D C . ? -0.403 26.4  -129.2 -71.8  148.0  -10.7 -5.0  -7.5  
Danio_rerio_GeneID=100034588 LEU A 106 P . . . . P . - . . . . ? -0.676 33.9  -96.6  -93.9  149.4  -7.5  -7.1  -7.9  
Danio_rerio_GeneID=100034588 PRO A 107 P . . . . < . - . . . . ? -0.324 23.2  -165.3 -68.1  145.4  -5.8  -7.4  -11.3 
Danio_rerio_GeneID=100034588 LYS A 108 S . . . . . S + . . . . ? 0.632  76.9  18.4   -95.6  -26.5  -6.5  -10.4 -13.5 
Danio_rerio_GeneID=100034588 GLU A 109 S . . . . . S - . . . . ? -0.891 90.0  -85.0  -136.9 172.6  -3.5  -9.7  -15.8 
Danio_rerio_GeneID=100034588 SER A 110 . . . . . . . - . . . . ? -0.340 41.7  -126.2 -77.7  154.7  -0.3  -7.8  -15.8 
Danio_rerio_GeneID=100034588 PHE A 111 . . . . . . . - . . . . ? -0.800 18.2  -125.2 -106.2 150.4  -0.2  -4.2  -16.9 
Danio_rerio_GeneID=100034588 LYS A 112 . . > . . . . - . . . . ? -0.525 35.7  -82.1  -93.2  163.4  2.0   -2.6  -19.6 
Danio_rerio_GeneID=100034588 ALA A 113 T . 3 . . . S + . . . . ? -0.172 112.9 25.3   -58.3  146.8  4.3   0.3   -19.4 
Danio_rerio_GeneID=100034588 ASP A 114 T . 3 . . . S + . . . . ? 0.531  80.8  152.4  75.7   1.1    2.9   3.9   -19.6 
Danio_rerio_GeneID=100034588 THR A 115 . . < . . . . - . . . . ? -0.584 52.6  -113.2 -57.8  121.2  -0.4  2.6   -18.2 
Danio_rerio_GeneID=100034588 PRO A 116 E . . . . . . + B E D . ? -0.453 50.0  163.5  -60.7  136.8  -2.0  5.6   -16.4 
Danio_rerio_GeneID=100034588 CYS A 117 E . . . . . . - B E D . ? -0.848 23.5  -148.1 -143.6 174.7  -2.2  5.1   -12.7 
Danio_rerio_GeneID=100034588 SER A 118 E . . . . . . - B E D E ? -0.978 0.7   -155.7 -148.1 157.8  -2.7  6.9   -9.4  
Danio_rerio_GeneID=100034588 VAL A 119 E . . . . . . - B E D E ? -0.959 10.0  -168.0 -131.0 148.0  -1.7  6.7   -5.8  
Danio_rerio_GeneID=100034588 ALA A 120 E . . . . . . + B E D . ? -0.981 18.5  133.5  -136.4 149.4  -3.4  8.0   -2.7  
Danio_rerio_GeneID=100034588 GLY A 121 E . . . . . . - B E D . ? -0.981 52.0  -121.9 178.7  169.7  -2.4  8.5   0.9   
Danio_rerio_GeneID=100034588 TRP A 122 S . . . . . S + . . . . ? 0.052  72.5  113.9  -111.0 16.4   -2.1  10.5  4.3   
Danio_rerio_GeneID=100034588 GLY A 123 S . . . . . S - . . . . ? 0.390  76.7  -39.6  -69.8  -156.2 1.8   10.4  4.6   
Danio_rerio_GeneID=100034588 ARG A 124 B . . . . . . - G W S . ? -0.543 42.8  -136.6 -76.3  145.9  4.3   13.3  4.4   
Danio_rerio_GeneID=100034588 LEU A 125 S . . . . . S - . . . . ? 0.785  84.5  -16.1  -73.1  -27.6  3.8   16.1  1.8   
Danio_rerio_GeneID=100034588 TRP A 126 S . > . . . S - . . . . ? -0.942 101.7 -48.2  -161.7 173.6  7.6   16.0  0.9   
Danio_rerio_GeneID=100034588 THR A 127 T . 3 . . . S - . . . . ? -0.301 126.9 -6.4   -56.9  121.6  10.9  14.6  2.3   
Danio_rerio_GeneID=100034588 LYS A 128 T . 3 . . . S + . . . . ? 0.683  111.1 126.7  70.0   10.0   11.2  15.6  6.0   
Danio_rerio_GeneID=100034588 GLY A 129 . . < . . . . - . . . . ? -0.308 65.7  -65.5  -86.1  -175.9 7.9   17.7  5.6   
Danio_rerio_GeneID=100034588 PRO A 130 P . . . . > . - . . . . ? -0.305 48.6  -108.8 -71.7  158.0  4.6   17.7  7.6   
Danio_rerio_GeneID=100034588 VAL A 131 B . . . . P . - G X S . ? -0.628 33.0  -130.4 -81.7  138.0  2.1   14.8  7.8   
Danio_rerio_GeneID=100034588 SER A 132 P . . . . < . - . . . . ? -0.735 18.7  -168.3 -88.9  138.5  -1.1  15.4  6.0   
Danio_rerio_GeneID=100034588 ASP A 133 S . . . . . S + . . . . ? 0.569  72.9  80.5   -93.5  -13.7  -4.4  14.8  7.6   
Danio_rerio_GeneID=100034588 LEU A 134 B . . . . . S - D R P . ? -0.757 91.4  -110.2 -95.2  138.8  -6.1  15.2  4.2   
Danio_rerio_GeneID=100034588 LEU A 135 . . . . . . . - . . . . ? -0.588 40.6  -166.9 -67.6  125.8  -6.2  12.4  1.7   
Danio_rerio_GeneID=100034588 LEU A 136 E . . . . . . - B F B D ? -0.779 7.6   -162.4 -114.8 157.1  -4.0  13.3  -1.2  
Danio_rerio_GeneID=100034588 GLU A 137 E . . . . . . - B F B D ? -0.991 1.9   -166.3 -138.7 147.5  -3.6  11.7  -4.7  
Danio_rerio_GeneID=100034588 ALA A 138 E . . . . . . - B F . D ? -0.984 21.3  -123.9 -133.6 144.4  -1.0  11.8  -7.4  
Danio_rerio_GeneID=100034588 LYS A 139 E . . . . . . + B F F D ? -0.740 41.6  154.3  -87.5  134.0  -1.0  10.8  -11.0 
Danio_rerio_GeneID=100034588 THR A 140 E . . . . . . - B F F D ? -0.808 26.7  -140.5 -145.4 177.9  1.6   8.4   -12.2 
Danio_rerio_GeneID=100034588 ALA A 141 E . . . . . . - B F F D ? -0.990 31.1  -91.8  -146.3 156.8  2.3   5.7   -14.8 
Danio_rerio_GeneID=100034588 ILE A 142 E . . . . > . - B F F . ? -0.406 38.5  -142.9 -70.4  134.9  4.0   2.3   -15.0 
Danio_rerio_GeneID=100034588 VAL A 143 E . . . . P . - B F F . ? -0.789 25.2  -100.7 -97.7  143.3  7.6   2.4   -15.9 
Danio_rerio_GeneID=100034588 ASN A 144 P . . > . < . - . . . . ? -0.312 27.9  -123.1 -63.0  148.2  9.2   -0.2  -18.2 
Danio_rerio_GeneID=100034588 ASP A 145 H . . > . . S + . . . . ? 0.835  108.4 56.7   -63.7  -39.2  11.1  -3.0  -16.4 
Danio_rerio_GeneID=100034588 ALA A 146 H . . > . . S + . . . . ? 0.914  110.2 45.3   -60.2  -41.9  14.4  -2.3  -18.2 
Danio_rerio_GeneID=100034588 GLU A 147 H . . > . . S + . . . . ? 0.899  112.2 50.8   -67.9  -43.1  14.4  1.2   -17.1 
Danio_rerio_GeneID=100034588 CYS A 148 H . . X . . S + . . . . ? 0.902  110.1 50.0   -63.6  -40.1  13.5  0.2   -13.5 
Danio_rerio_GeneID=100034588 LYS A 149 H . . X . . S + . . . . ? 0.891  108.9 52.8   -64.3  -39.5  16.3  -2.3  -13.4 
Danio_rerio_GeneID=100034588 LEU A 150 H . . < . . S + . . . . ? 0.908  115.1 40.9   -64.7  -34.0  18.7  0.3   -14.7 
Danio_rerio_GeneID=100034588 ARG A 151 H . . < . . S + . . . . ? 0.854  125.2 31.1   -88.6  -33.1  17.7  2.8   -11.9 
Danio_rerio_GeneID=100034588 TRP A 152 H . . < . . S - . . . . ? 0.684  75.6  -157.3 -110.7 -5.2   17.4  0.4   -8.8  
Danio_rerio_GeneID=100034588 GLY A 153 S . . < . . S + . . . . ? -0.011 90.0  58.1   52.2   -32.8  20.1  -2.3  -9.7  
Danio_rerio_GeneID=100034588 SER A 154 S . . . . . S + . . . . ? 0.127  76.2  135.2  -111.3 21.3   18.1  -4.8  -7.2  
Danio_rerio_GeneID=100034588 TYR A 155 . . . . . . . - . . . . ? -0.560 39.8  -160.5 -79.0  128.5  14.7  -4.6  -9.1  
Danio_rerio_GeneID=100034588 VAL A 156 . . > > . . . - . . . . ? -0.897 3.6   -164.1 -114.1 107.1  12.9  -7.9  -9.7  
Danio_rerio_GeneID=100034588 PRO A 157 T . 3 4 . . S + . . . . ? 0.757  87.5  60.0   -62.9  -29.7  10.4  -7.5  -12.6 
Danio_rerio_GeneID=100034588 SER A 158 T . 3 4 . . S + . . . . ? 0.702  122.2 23.2   -70.6  -14.3  8.6   -10.7 -11.6 
Danio_rerio_GeneID=100034588 MET A 159 T . < 4 . . S + . . . . ? 0.569  119.2 54.2   -126.4 -16.3  7.8   -9.3  -8.2  
Danio_rerio_GeneID=100034588 MET A 160 E . . < . . . - B G . G ? -0.877 51.0  -161.8 -131.8 157.0  7.9   -5.5  -8.5  
Danio_rerio_GeneID=100034588 ILE A 161 E . . . . . . - B G . G ? -0.986 12.8  -146.9 -135.9 140.7  6.5   -2.7  -10.5 
Danio_rerio_GeneID=100034588 CYS A 162 E . . . . . . - B G F G ? -0.863 13.9  -173.9 -106.7 142.6  7.8   0.9   -10.9 
Danio_rerio_GeneID=100034588 ALA A 163 E . . . . . . + B G F G ? -0.996 5.6   173.0  -137.6 141.2  5.7   4.0   -11.4 
Danio_rerio_GeneID=100034588 PHE A 164 E . . . . . . + B G F . ? -0.995 20.2  105.2  -146.1 143.7  6.6   7.5   -12.1 
Danio_rerio_GeneID=100034588 GLY A 165 E . . . . . S - B G F . ? -0.905 78.5  -17.0  177.0  -159.0 4.7   10.8  -12.9 
Danio_rerio_GeneID=100034588 HIS A 166 E . . . . . S - B G F . ? -0.619 122.4 -22.3  -70.4  64.8   3.5   14.2  -11.6 
Danio_rerio_GeneID=100034588 GLY A 167 . . . . . . . - . . . . ? -0.336 65.8  -160.8 122.4  177.6  4.1   13.0  -7.9  
Danio_rerio_GeneID=100034588 GLY A 168 E . . . . . . - A B A . ? -0.962 34.1  -48.4  -177.4 179.2  4.4   9.8   -5.8  
Danio_rerio_GeneID=100034588 SER A 169 E . . . . . . - A B A . ? -0.449 48.5  -176.0 -70.8  146.5  4.3   8.1   -2.5  
Danio_rerio_GeneID=100034588 CYS A 170 . . > . . . . - . . . . ? -0.761 43.2  -43.5  -130.2 179.2  6.1   9.4   0.4   
Danio_rerio_GeneID=100034588 ASN A 171 T . 3 . . . S + . . . . ? -0.188 125.5 27.7   -51.6  131.6  6.8   8.5   4.0   
Danio_rerio_GeneID=100034588 GLY A 172 T . 3 . . . S + . . . . ? 0.254  98.7  87.1   102.0  -11.7  3.7   7.1   5.7   
Danio_rerio_GeneID=100034588 ASP A 173 . . X . . . . + . . . . ? 0.224  54.3  135.6  -104.5 2.8    2.1   5.9   2.5   
Danio_rerio_GeneID=100034588 GLY A 174 T . 3 . . . S + . . . . ? -0.335 70.6  23.8   -47.9  134.7  3.8   2.5   2.7   
Danio_rerio_GeneID=100034588 GLY A 175 T . 3 . . . S + . . . . ? 0.268  91.9  129.5  94.2   -16.2  1.3   -0.2  2.0   
Danio_rerio_GeneID=100034588 GLY A 176 P . < . . > . - . . . . ? -0.281 60.7  -91.8  -69.7  166.5  -1.1  2.0   -0.0  
Danio_rerio_GeneID=100034588 PRO A 177 E . . . . P . - B H . H ? -0.533 14.3  -147.7 -92.6  134.4  -2.4  1.0   -3.5  
Danio_rerio_GeneID=100034588 LEU A 178 E . . . . < . - B H E H ? -0.937 32.2  -158.1 -80.0  119.9  -1.1  1.8   -6.9  
Danio_rerio_GeneID=100034588 VAL A 179 E . . . . . . + B H E H ? -0.905 18.7  179.6  -118.0 124.7  -4.4  2.0   -9.0  
Danio_rerio_GeneID=100034588 CYS A 180 E . > . . . S - B H . H ? -0.988 77.0  -16.4  -121.5 125.0  -4.7  1.5   -12.7 
Danio_rerio_GeneID=100034588 ASN A 181 T . 3 . . . S - . . . . ? 0.914  129.9 -52.4  48.8   40.5   -8.1  1.8   -14.5 
Danio_rerio_GeneID=100034588 ASN A 182 T . 3 . . . S + . . . . ? 0.754  118.0 114.1  73.8   18.3   -9.8  1.3   -11.0 
Danio_rerio_GeneID=100034588 THR A 183 E . < . . . S - B I C H ? -0.997 70.1  -124.7 -122.0 132.6  -7.8  -1.8  -10.3 
Danio_rerio_GeneID=100034588 ALA A 184 E . . . . . . + B I . H ? -0.683 37.4  162.8  -75.8  119.9  -5.2  -2.2  -7.6  
Danio_rerio_GeneID=100034588 VAL A 185 E . . . . . . + B I . . ? 0.570  57.3  24.6   -117.0 -12.3  -2.0  -3.3  -9.4  
Danio_rerio_GeneID=100034588 GLY A 186 E . . . . . . - B I I H ? -0.980 58.4  -133.9 -151.7 160.2  0.7   -2.6  -6.7  
Danio_rerio_GeneID=100034588 VAL A 187 E . . . . . . - B I I H ? -0.983 37.7  -114.0 -116.1 124.7  1.4   -2.1  -3.0  
Danio_rerio_GeneID=100034588 THR A 188 E . . . . . . + B I I . ? -0.352 51.3  151.6  -61.8  122.6  3.6   0.9   -2.0  
Danio_rerio_GeneID=100034588 ILE A 189 E . . . . . . - B I . . ? 0.711  54.3  -4.6   -118.0 -64.5  6.9   -0.4  -0.6  
Danio_rerio_GeneID=100034588 PHE A 190 E . . . . . . - B I I . ? -0.935 50.0  -177.8 -145.0 155.9  9.8   1.9   -1.1  
Danio_rerio_GeneID=100034588 ARG A 191 . . . . . . . - . . . . ? -0.819 41.4  -76.9  -133.7 168.6  10.8  5.1   -2.7  
Danio_rerio_GeneID=100034588 ASP A 192 . . > . . . . - . . . . ? -0.402 49.1  -106.9 -62.5  158.6  13.9  7.3   -3.1  
Danio_rerio_GeneID=100034588 ARG A 193 T . 3 . . . S + . . . . ? 0.738  121.1 60.1   -63.6  -20.4  15.0  9.4   -0.1  
Danio_rerio_GeneID=100034588 LEU A 194 T . 3 . . . S - . . . . ? 0.327  103.4 -132.6 -97.2  15.8   13.7  12.4  -1.8  
Danio_rerio_GeneID=100034588 CYS A 195 S . < . . . S + . . . . ? 0.053  96.2  30.3   59.5   -15.5  10.1  11.0  -2.0  
Danio_rerio_GeneID=100034588 ASN A 196 S . . . . . S + . . . . ? -0.139 78.6  170.8  -167.4 50.9   9.8   12.0  -5.7  
Danio_rerio_GeneID=100034588 SER A 197 . . . . . . . - . . . . ? -0.404 35.3  -142.1 -71.3  139.5  13.2  11.9  -7.3  
Danio_rerio_GeneID=100034588 ARG A 198 S . . . . . S + . . . . ? 0.721  104.6 51.9   -68.8  -14.1  13.4  12.2  -11.1 
Danio_rerio_GeneID=100034588 LEU A 199 S . . . . . S + . . . . ? 0.803  111.5 42.5   -95.7  -31.1  16.2  9.6   -10.9 
Danio_rerio_GeneID=100034588 LEU A 200 S . . . . . S - . . . . ? -0.957 73.9  -147.8 -128.3 116.6  14.4  6.9   -8.9  
Danio_rerio_GeneID=100034588 PRO A 201 . . . . . . . - . . . . ? -0.294 33.0  -93.3  -71.0  159.2  10.8  5.8   -9.5  
Danio_rerio_GeneID=100034588 ASN A 202 E . . . . . . - B J G . ? -0.524 42.3  -141.0 -65.3  141.2  8.5   4.6   -6.7  
Danio_rerio_GeneID=100034588 VAL A 203 E . . . . . . - B J G I ? -0.906 18.7  -172.7 -113.2 139.3  8.5   0.8   -6.3  
Danio_rerio_GeneID=100034588 TYR A 204 E . . . . . . - B J G I ? -0.909 32.3  -105.9 -128.5 145.6  5.5   -1.3  -5.6  
Danio_rerio_GeneID=100034588 THR A 205 E . . . . . . - B J G I ? -0.652 42.2  -119.2 -66.0  127.7  4.9   -5.0  -4.8  
Danio_rerio_GeneID=100034588 LYS A 206 E . > . . . . - B J . I ? -0.652 23.4  -162.2 -73.6  106.6  3.4   -6.5  -8.0  
Danio_rerio_GeneID=100034588 ILE A 207 G . > . . . S + . . . . ? 0.871  85.4  62.5   -61.9  -39.1  -0.1  -7.8  -6.8  
Danio_rerio_GeneID=100034588 SER A 208 G . > . . . S + . . . . ? 0.824  96.7  59.7   -57.6  -29.5  -0.5  -10.1 -9.8  
Danio_rerio_GeneID=100034588 ALA A 209 G . < . . . S + . . . . ? 0.683  111.7 39.9   -71.7  -13.3  2.5   -12.1 -8.6  
Danio_rerio_GeneID=100034588 TYR A 210 G . < > . . S + . . . . ? 0.210  78.2  107.1  -125.6 14.3   0.7   -12.8 -5.3  
Danio_rerio_GeneID=100034588 LEU A 211 H . < > . . S + . . . . ? 0.903  79.9  54.3   -62.4  -44.4  -2.8  -13.5 -6.4  
Danio_rerio_GeneID=100034588 PRO A 212 H . . > . . S + . . . . ? 0.921  112.1 44.6   -56.2  -42.9  -2.5  -17.2 -5.7  
Danio_rerio_GeneID=100034588 TRP A 213 H . . > . . S + . . . . ? 0.927  113.6 49.6   -64.6  -46.0  -1.3  -16.5 -2.2  
Danio_rerio_GeneID=100034588 ILE A 214 H . > X . . S + . . . . ? 0.933  112.0 48.6   -60.1  -43.4  -4.1  -13.9 -1.6  
Danio_rerio_GeneID=100034588 ARG A 215 H . 3 X . . S + . . . . ? 0.825  104.5 59.4   -68.9  -34.4  -6.7  -16.3 -2.9  
Danio_rerio_GeneID=100034588 SER A 216 H . 3 < . . S + . . . . ? 0.777  115.4 34.8   -66.1  -26.0  -5.5  -19.1 -0.6  
Danio_rerio_GeneID=100034588 ILE A 217 H . < < . . S + . . . . ? 0.867  127.6 32.4   -94.8  -46.8  -6.1  -16.9 2.4   
Danio_rerio_GeneID=100034588 ILE A 218 H . . < . . S - . . . . ? 0.634  98.6  -137.0 -97.0  -2.8   -9.2  -14.9 1.6   
Danio_rerio_GeneID=100034588 GLY A 219 S . . < . . S - . . . . ? -0.621 70.1  -7.2   69.8   -161.6 -10.9 -17.6 -0.6  
Danio_rerio_GeneID=100034588 ASN A 220 . . . . . . . . . . . . ? -0.597 .     .      -69.4  58.1   -12.6 -16.5 -4.0  
Danio_rerio_GeneID=100034588 VAL A 221 . . . . . . . . . . . . ? -0.967 .     .      -74.8  .      -12.2 -12.6 -3.4  
# 
loop_
_dssp_struct_ladder.id 
_dssp_struct_ladder.sheet_id 
_dssp_struct_ladder.range_id_1 
_dssp_struct_ladder.range_id_2 
_dssp_struct_ladder.type 
_dssp_struct_ladder.beg_1_label_comp_id 
_dssp_struct_ladder.beg_1_label_asym_id 
_dssp_struct_ladder.beg_1_label_seq_id 
_dssp_struct_ladder.pdbx_beg_1_PDB_ins_code 
_dssp_struct_ladder.end_1_label_comp_id 
_dssp_struct_ladder.end_1_label_asym_id 
_dssp_struct_ladder.end_1_label_seq_id 
_dssp_struct_ladder.pdbx_end_1_PDB_ins_code 
_dssp_struct_ladder.beg_1_auth_comp_id 
_dssp_struct_ladder.beg_1_auth_asym_id 
_dssp_struct_ladder.beg_1_auth_seq_id 
_dssp_struct_ladder.end_1_auth_comp_id 
_dssp_struct_ladder.end_1_auth_asym_id 
_dssp_struct_ladder.end_1_auth_seq_id 
_dssp_struct_ladder.beg_2_label_comp_id 
_dssp_struct_ladder.beg_2_label_asym_id 
_dssp_struct_ladder.beg_2_label_seq_id 
_dssp_struct_ladder.pdbx_beg_2_PDB_ins_code 
_dssp_struct_ladder.end_2_label_comp_id 
_dssp_struct_ladder.end_2_label_asym_id 
_dssp_struct_ladder.end_2_label_seq_id 
_dssp_struct_ladder.pdbx_end_2_PDB_ins_code 
_dssp_struct_ladder.beg_2_auth_comp_id 
_dssp_struct_ladder.beg_2_auth_asym_id 
_dssp_struct_ladder.beg_2_auth_seq_id 
_dssp_struct_ladder.end_2_auth_comp_id 
_dssp_struct_ladder.end_2_auth_asym_id 
_dssp_struct_ladder.end_2_auth_seq_id 
A A A B anti-parallel ILE A 2   ? VAL A 3   ? ILE A 2   VAL A 3   SER A 169 ? GLY A 168 ? SER A 169 GLY A 168 
B B C F anti-parallel GLN A 6   ? GLU A 7   ? GLN A 6   GLU A 7   GLU A 137 ? LEU A 136 ? GLU A 137 LEU A 136 
C B D I parallel      SER A 105 ? SER A 105 ? SER A 105 SER A 105 THR A 183 ? THR A 183 ? THR A 183 THR A 183 
D B E F anti-parallel PRO A 116 ? GLY A 121 ? PRO A 116 GLY A 121 ALA A 141 ? LEU A 136 ? ALA A 141 LEU A 136 
E B E H anti-parallel SER A 118 ? VAL A 119 ? SER A 118 VAL A 119 VAL A 179 ? LEU A 178 ? VAL A 179 LEU A 178 
F B F G anti-parallel LYS A 139 ? VAL A 143 ? LYS A 139 VAL A 143 HIS A 166 ? CYS A 162 ? HIS A 166 CYS A 162 
G B G J anti-parallel MET A 160 ? ALA A 163 ? MET A 160 ALA A 163 THR A 205 ? ASN A 202 ? THR A 205 ASN A 202 
H B H I anti-parallel PRO A 177 ? CYS A 180 ? PRO A 177 CYS A 180 VAL A 187 ? THR A 183 ? VAL A 187 THR A 183 
I B I J anti-parallel GLY A 186 ? PHE A 190 ? GLY A 186 PHE A 190 LYS A 206 ? VAL A 203 ? LYS A 206 VAL A 203 
J C K L anti-parallel MET A 16  ? LEU A 21  ? MET A 16  LEU A 21  PHE A 30  ? GLN A 24  ? PHE A 30  GLN A 24  
K C K N anti-parallel VAL A 17  ? LEU A 21  ? VAL A 17  LEU A 21  VAL A 52  ? LEU A 48  ? VAL A 52  LEU A 48  
L C L M anti-parallel PHE A 30  ? LEU A 31  ? PHE A 30  LEU A 31  LEU A 38  ? VAL A 37  ? LEU A 38  VAL A 37  
M C M P anti-parallel PHE A 36  ? THR A 39  ? PHE A 36  THR A 39  LYS A 90  ? MET A 87  ? LYS A 90  MET A 87  
N C N O anti-parallel THR A 49  ? VAL A 52  ? THR A 49  VAL A 52  ILE A 67  ? LYS A 64  ? ILE A 67  LYS A 64  
O C O P anti-parallel VAL A 68  ? THR A 73  ? VAL A 68  THR A 73  LEU A 91  ? MET A 87  ? LEU A 91  MET A 87  
P D Q R anti-parallel ASP A 56  ? ASP A 56  ? ASP A 56  ASP A 56  LEU A 134 ? LEU A 134 ? LEU A 134 LEU A 134 
Q E S T anti-parallel ASN A 78  ? ASN A 78  ? ASN A 78  ASN A 78  GLU A 83  ? GLU A 83  ? GLU A 83  GLU A 83  
R F U V anti-parallel ASN A 98  ? ASN A 98  ? ASN A 98  ASN A 98  ILE A 101 ? ILE A 101 ? ILE A 101 ILE A 101 
S G W X anti-parallel ARG A 124 ? ARG A 124 ? ARG A 124 ARG A 124 VAL A 131 ? VAL A 131 ? VAL A 131 VAL A 131 
# 
loop_
_dssp_struct_bridge_pairs.id 
_dssp_struct_bridge_pairs.label_comp_id 
_dssp_struct_bridge_pairs.label_seq_id 
_dssp_struct_bridge_pairs.label_asym_id 
_dssp_struct_bridge_pairs.auth_seq_id 
_dssp_struct_bridge_pairs.auth_asym_id 
_dssp_struct_bridge_pairs.pdbx_PDB_ins_code 
_dssp_struct_bridge_pairs.acceptor_1_label_comp_id 
_dssp_struct_bridge_pairs.acceptor_1_label_seq_id 
_dssp_struct_bridge_pairs.acceptor_1_label_asym_id 
_dssp_struct_bridge_pairs.acceptor_1_auth_seq_id 
_dssp_struct_bridge_pairs.acceptor_1_auth_asym_id 
_dssp_struct_bridge_pairs.acceptor_1_pdbx_PDB_ins_code 
_dssp_struct_bridge_pairs.acceptor_1_energy 
_dssp_struct_bridge_pairs.acceptor_2_label_comp_id 
_dssp_struct_bridge_pairs.acceptor_2_label_seq_id 
_dssp_struct_bridge_pairs.acceptor_2_label_asym_id 
_dssp_struct_bridge_pairs.acceptor_2_auth_seq_id 
_dssp_struct_bridge_pairs.acceptor_2_auth_asym_id 
_dssp_struct_bridge_pairs.acceptor_2_pdbx_PDB_ins_code 
_dssp_struct_bridge_pairs.acceptor_2_energy 
_dssp_struct_bridge_pairs.donor_1_label_comp_id 
_dssp_struct_bridge_pairs.donor_1_label_seq_id 
_dssp_struct_bridge_pairs.donor_1_label_asym_id 
_dssp_struct_bridge_pairs.donor_1_auth_seq_id 
_dssp_struct_bridge_pairs.donor_1_auth_asym_id 
_dssp_struct_bridge_pairs.donor_1_pdbx_PDB_ins_code 
_dssp_struct_bridge_pairs.donor_1_energy 
_dssp_struct_bridge_pairs.donor_2_label_comp_id 
_dssp_struct_bridge_pairs.donor_2_label_seq_id 
_dssp_struct_bridge_pairs.donor_2_label_asym_id 
_dssp_struct_bridge_pairs.donor_2_auth_seq_id 
_dssp_struct_bridge_pairs.donor_2_auth_asym_id 
_dssp_struct_bridge_pairs.donor_2_pdbx_PDB_ins_code 
_dssp_struct_bridge_pairs.donor_2_energy 
1   GLY 1   A 1   A ? ?   ?   ? ?   ? ? ?    ?   ?   ? ?   ? ? ?    CYS 170 A 170 A ? -2.1 VAL 3   A 3   A ? -0.6 
2   ILE 2   A 2   A ? GLY 123 A 123 A ? -0.3 GLY 121 A 121 A ? -0.3 GLY 5   A 5   A ? -1.4 SER 169 A 169 A ? -0.2 
3   VAL 3   A 3   A ? GLY 168 A 168 A ? -2.2 GLY 1   A 1   A ? -0.6 GLY 168 A 168 A ? -1.3 TRP 126 A 126 A ? -0.1 
4   ASP 4   A 4   A ? LEU 125 A 125 A ? -0.5 GLY 167 A 167 A ? -0.2 VAL 3   A 3   A ? -0.3 GLN 6   A 6   A ? -0.2 
5   GLY 5   A 5   A ? ILE 2   A 2   A ? -1.4 LEU 125 A 125 A ? -0.2 GLU 7   A 7   A ? -0.3 ALA 138 A 138 A ? -0.2 
6   GLN 6   A 6   A ? GLU 137 A 137 A ? -2.7 ASP 4   A 4   A ? -0.2 GLU 137 A 137 A ? -2.6 ALA 8   A 8   A ? -0.0 
7   GLU 7   A 7   A ? GLY 5   A 5   A ? -0.3 LEU 136 A 136 A ? -0.2 LEU 136 A 136 A ? -0.3 LYS 9   A 9   A ? -0.1 
8   ALA 8   A 8   A ? LEU 135 A 135 A ? -2.6 HIS 55  A 55  A ? -0.1 LEU 135 A 135 A ? -0.1 HIS 11  A 11  A ? -0.1 
9   LYS 9   A 9   A ? GLU 7   A 7   A ? -0.1 PRO 10  A 10  A ? -0.1 SER 12  A 12  A ? -2.4 ARG 13  A 13  A ? -0.3 
10  PRO 10  A 10  A ? ?   ?   ? ?   ? ? ?    ?   ?   ? ?   ? ? ?    LYS 9   A 9   A ? -0.1 HIS 55  A 55  A ? -0.1 
11  HIS 11  A 11  A ? ARG 13  A 13  A ? -0.2 SER 12  A 12  A ? -0.1 LYS 9   A 9   A ? -0.1 HIS 55  A 55  A ? -0.0 
12  SER 12  A 12  A ? LYS 9   A 9   A ? -2.4 ARG 13  A 13  A ? -0.2 HIS 11  A 11  A ? -0.1 TYR 15  A 15  A ? -0.1 
13  ARG 13  A 13  A ? LYS 9   A 9   A ? -0.3 PRO 14  A 14  A ? -0.1 MET 16  A 16  A ? -1.6 SER 12  A 12  A ? -0.2 
14  PRO 14  A 14  A ? ?   ?   ? ?   ? ? ?    ?   ?   ? ?   ? ? ?    ARG 102 A 102 A ? -1.3 GLY 53  A 53  A ? -0.2 
15  TYR 15  A 15  A ? ILE 101 A 101 A ? -0.2 PRO 103 A 103 A ? -0.1 LEU 31  A 31  A ? -2.3 ILE 104 A 104 A ? -0.2 
16  MET 16  A 16  A ? ARG 13  A 13  A ? -1.6 PHE 30  A 30  A ? -0.2 GLY 53  A 53  A ? -0.6 SER 18  A 18  A ? -0.3 
17  VAL 17  A 17  A ? GLY 29  A 29  A ? -2.7 VAL 52  A 52  A ? -0.1 GLY 29  A 29  A ? -1.4 VAL 19  A 19  A ? -0.6 
18  SER 18  A 18  A ? VAL 51  A 51  A ? -2.4 MET 16  A 16  A ? -0.3 VAL 51  A 51  A ? -2.6 GLN 20  A 20  A ? -0.6 
19  VAL 19  A 19  A ? CYS 27  A 27  A ? -2.2 VAL 17  A 17  A ? -0.6 ILE 26  A 26  A ? -2.7 CYS 27  A 27  A ? -1.7 
20  GLN 20  A 20  A ? THR 49  A 49  A ? -3.7 SER 18  A 18  A ? -0.6 THR 49  A 49  A ? -2.0 PHE 22  A 22  A ? -0.5 
21  LEU 21  A 21  A ? GLN 24  A 24  A ? -2.7 VAL 19  A 19  A ? -0.3 GLN 24  A 24  A ? -1.8 LEU 48  A 48  A ? -0.1 
22  PHE 22  A 22  A ? ASP 47  A 47  A ? -0.6 GLN 20  A 20  A ? -0.5 LEU 21  A 21  A ? -0.1 ASN 25  A 25  A ? -0.1 
23  GLY 23  A 23  A ? GLN 24  A 24  A ? -0.2 THR 49  A 49  A ? -0.0 ASN 25  A 25  A ? -0.5 PHE 22  A 22  A ? -0.3 
24  GLN 24  A 24  A ? LEU 21  A 21  A ? -1.8 ASN 25  A 25  A ? -0.0 LEU 21  A 21  A ? -2.7 ILE 26  A 26  A ? -0.2 
25  ASN 25  A 25  A ? GLY 23  A 23  A ? -0.5 GLN 20  A 20  A ? -0.2 GLN 20  A 20  A ? -0.2 GLY 28  A 28  A ? -0.1 
26  ILE 26  A 26  A ? VAL 19  A 19  A ? -2.7 CYS 27  A 27  A ? -0.4 GLY 174 A 174 A ? -0.3 GLY 28  A 28  A ? -0.3 
27  CYS 27  A 27  A ? VAL 19  A 19  A ? -1.7 ASP 173 A 173 A ? -0.1 VAL 19  A 19  A ? -2.2 ILE 26  A 26  A ? -0.4 
28  GLY 28  A 28  A ? GLY 174 A 174 A ? -3.3 ILE 26  A 26  A ? -0.3 ALA 40  A 40  A ? -0.4 PHE 30  A 30  A ? -0.3 
29  GLY 29  A 29  A ? VAL 17  A 17  A ? -1.4 CYS 27  A 27  A ? -0.2 VAL 17  A 17  A ? -2.7 LEU 31  A 31  A ? -0.3 
30  PHE 30  A 30  A ? LEU 38  A 38  A ? -1.9 GLY 28  A 28  A ? -0.3 LEU 38  A 38  A ? -3.1 ILE 32  A 32  A ? -0.3 
31  LEU 31  A 31  A ? TYR 15  A 15  A ? -2.3 GLY 29  A 29  A ? -0.3 ILE 104 A 104 A ? -2.7 VAL 37  A 37  A ? -0.2 
32  ILE 32  A 32  A ? PHE 36  A 36  A ? -2.3 SER 33  A 33  A ? -0.3 ASP 34  A 34  A ? -0.2 VAL 37  A 37  A ? -0.2 
33  SER 33  A 33  A ? PHE 36  A 36  A ? -1.3 VAL 221 A 221 A ? -0.1 ILE 32  A 32  A ? -0.3 PHE 36  A 36  A ? -0.1 
34  ASP 34  A 34  A ? ILE 32  A 32  A ? -0.2 GLN 35  A 35  A ? -0.2 VAL 95  A 95  A ? -3.3 VAL 37  A 37  A ? -0.1 
35  GLN 35  A 35  A ? LYS 94  A 94  A ? -0.2 PHE 36  A 36  A ? -0.1 LEU 91  A 91  A ? -2.3 VAL 37  A 37  A ? -0.4 
36  PHE 36  A 36  A ? LYS 90  A 90  A ? -0.2 SER 33  A 33  A ? -0.1 ILE 32  A 32  A ? -2.3 SER 33  A 33  A ? -1.3 
37  VAL 37  A 37  A ? LEU 89  A 89  A ? -2.1 GLN 35  A 35  A ? -0.4 LEU 89  A 89  A ? -3.1 THR 39  A 39  A ? -0.5 
38  LEU 38  A 38  A ? PHE 30  A 30  A ? -3.1 PHE 36  A 36  A ? -0.4 PHE 30  A 30  A ? -1.9 ALA 40  A 40  A ? -0.3 
39  THR 39  A 39  A ? MET 87  A 87  A ? -2.5 VAL 37  A 37  A ? -0.5 MET 87  A 87  A ? -2.5 ALA 41  A 41  A ? -0.3 
40  ALA 40  A 40  A ? GLY 28  A 28  A ? -0.4 LEU 38  A 38  A ? -0.3 CYS 43  A 43  A ? -1.8 ILE 86  A 86  A ? -0.2 
41  ALA 41  A 41  A ? THR 39  A 39  A ? -0.3 GLN 42  A 42  A ? -0.3 TRP 44  A 44  A ? -1.4 ALA 40  A 40  A ? -0.1 
42  GLN 42  A 42  A ? CYS 43  A 43  A ? -0.3 ASP 85  A 85  A ? -0.1 ALA 41  A 41  A ? -0.3 GLY 174 A 174 A ? -0.1 
43  CYS 43  A 43  A ? ALA 40  A 40  A ? -1.8 GLY 28  A 28  A ? -0.1 GLN 42  A 42  A ? -0.3 ALA 41  A 41  A ? -0.2 
44  TRP 44  A 44  A ? ALA 41  A 41  A ? -1.4 LEU 48  A 48  A ? -0.0 GLN 46  A 46  A ? -0.3 ALA 41  A 41  A ? -0.0 
45  ASN 45  A 45  A ? CYS 43  A 43  A ? -0.1 ?   ?   ? ?   ? ? ?    LEU 48  A 48  A ? -0.5 ASP 47  A 47  A ? -0.2 
46  GLN 46  A 46  A ? TRP 44  A 44  A ? -0.3 ASP 47  A 47  A ? -0.2 ?   ?   ? ?   ? ? ?    ?   ?   ? ?   ? ? ?    
47  ASP 47  A 47  A ? ASN 45  A 45  A ? -0.2 LEU 48  A 48  A ? -0.2 PHE 22  A 22  A ? -0.6 THR 49  A 49  A ? -0.2 
48  LEU 48  A 48  A ? ASN 45  A 45  A ? -0.5 LEU 21  A 21  A ? -0.1 VAL 68  A 68  A ? -1.6 VAL 50  A 50  A ? -0.3 
49  THR 49  A 49  A ? GLN 20  A 20  A ? -2.0 ASP 47  A 47  A ? -0.2 GLN 20  A 20  A ? -3.7 VAL 51  A 51  A ? -0.5 
50  VAL 50  A 50  A ? PHE 66  A 66  A ? -2.8 LEU 48  A 48  A ? -0.3 PHE 66  A 66  A ? -2.8 VAL 52  A 52  A ? -0.5 
51  VAL 51  A 51  A ? SER 18  A 18  A ? -2.6 THR 49  A 49  A ? -0.5 SER 18  A 18  A ? -2.4 GLY 53  A 53  A ? -0.3 
52  VAL 52  A 52  A ? LYS 64  A 64  A ? -2.7 VAL 50  A 50  A ? -0.5 LYS 64  A 64  A ? -2.1 VAL 17  A 17  A ? -0.1 
53  GLY 53  A 53  A ? MET 16  A 16  A ? -0.6 VAL 51  A 51  A ? -0.3 HIS 55  A 55  A ? -0.5 VAL 52  A 52  A ? -0.1 
54  ALA 54  A 54  A ? MET 16  A 16  A ? -0.3 VAL 51  A 51  A ? -0.2 GLY 53  A 53  A ? -0.2 LEU 57  A 57  A ? -0.2 
55  HIS 55  A 55  A ? GLY 53  A 53  A ? -0.5 ASP 56  A 56  A ? -0.3 LEU 135 A 135 A ? -2.4 LEU 57  A 57  A ? -0.4 
56  ASP 56  A 56  A ? LYS 59  A 59  A ? -0.3 LEU 134 A 134 A ? -0.2 LYS 59  A 59  A ? -1.4 HIS 55  A 55  A ? -0.3 
57  LEU 57  A 57  A ? ASP 133 A 133 A ? -2.7 HIS 55  A 55  A ? -0.4 LEU 134 A 134 A ? -0.1 ASP 56  A 56  A ? -0.1 
58  ARG 58  A 58  A ? ASP 133 A 133 A ? -0.3 LYS 59  A 59  A ? -0.1 ARG 60  A 60  A ? -0.6 LEU 57  A 57  A ? -0.3 
59  LYS 59  A 59  A ? ASP 56  A 56  A ? -1.4 ARG 60  A 60  A ? -0.1 ASN 62  A 62  A ? -0.4 ASP 56  A 56  A ? -0.3 
60  ARG 60  A 60  A ? ARG 58  A 58  A ? -0.6 GLN 61  A 61  A ? -0.2 SER 63  A 63  A ? -1.2 LYS 59  A 59  A ? -0.1 
61  GLN 61  A 61  A ? ASN 62  A 62  A ? -0.3 LYS 64  A 64  A ? -0.0 ARG 60  A 60  A ? -0.2 ALA 54  A 54  A ? -0.0 
62  ASN 62  A 62  A ? LYS 59  A 59  A ? -0.4 GLY 53  A 53  A ? -0.0 LYS 64  A 64  A ? -0.3 GLN 61  A 61  A ? -0.3 
63  SER 63  A 63  A ? ARG 60  A 60  A ? -1.2 ASP 56  A 56  A ? -0.1 ASN 65  A 65  A ? -0.4 GLY 53  A 53  A ? -0.2 
64  LYS 64  A 64  A ? VAL 52  A 52  A ? -2.1 ASN 62  A 62  A ? -0.3 VAL 52  A 52  A ? -2.7 PHE 66  A 66  A ? -0.4 
65  ASN 65  A 65  A ? SER 63  A 63  A ? -0.4 VAL 51  A 51  A ? -0.2 ILE 67  A 67  A ? -0.4 VAL 51  A 51  A ? -0.2 
66  PHE 66  A 66  A ? VAL 50  A 50  A ? -2.8 LYS 64  A 64  A ? -0.4 VAL 50  A 50  A ? -2.8 VAL 68  A 68  A ? -0.3 
67  ILE 67  A 67  A ? LYS 92  A 92  A ? -0.4 ASN 65  A 65  A ? -0.4 LYS 92  A 92  A ? -4.0 LYS 69  A 69  A ? -0.6 
68  VAL 68  A 68  A ? LEU 48  A 48  A ? -1.6 PHE 66  A 66  A ? -0.3 LEU 91  A 91  A ? -0.3 HIS 71  A 71  A ? -0.1 
69  LYS 69  A 69  A ? LYS 90  A 90  A ? -3.3 ILE 67  A 67  A ? -0.6 HIS 71  A 71  A ? -0.3 LEU 91  A 91  A ? -0.2 
70  SER 70  A 70  A ? LYS 90  A 90  A ? -1.5 ILE 72  A 72  A ? -0.0 LYS 90  A 90  A ? -2.8 ILE 72  A 72  A ? -0.5 
71  HIS 71  A 71  A ? LYS 69  A 69  A ? -0.3 LEU 89  A 89  A ? -0.2 THR 73  A 73  A ? -0.7 LEU 89  A 89  A ? -0.2 
72  ILE 72  A 72  A ? LEU 88  A 88  A ? -3.0 SER 70  A 70  A ? -0.5 LEU 88  A 88  A ? -2.5 HIS 74  A 74  A ? -0.3 
73  THR 73  A 73  A ? HIS 71  A 71  A ? -0.7 MET 87  A 87  A ? -0.2 MET 87  A 87  A ? -0.2 ASP 85  A 85  A ? -0.1 
74  HIS 74  A 74  A ? ILE 86  A 86  A ? -2.2 ASN 84  A 84  A ? -0.3 PHE 77  A 77  A ? -2.0 THR 73  A 73  A ? -0.1 
75  PRO 75  A 75  A ? ?   ?   ? ?   ? ? ?    ?   ?   ? ?   ? ? ?    HIS 74  A 74  A ? -0.1 THR 73  A 73  A ? -0.0 
76  ASN 76  A 76  A ? ASN 84  A 84  A ? -0.1 ASN 78  A 78  A ? -0.1 ASN 78  A 78  A ? -0.2 HIS 74  A 74  A ? -0.1 
77  PHE 77  A 77  A ? HIS 74  A 74  A ? -2.0 ASN 84  A 84  A ? -0.1 SER 79  A 79  A ? -0.5 ASN 84  A 84  A ? -0.2 
78  ASN 78  A 78  A ? GLU 83  A 83  A ? -2.4 ASN 76  A 76  A ? -0.2 PHE 82  A 82  A ? -2.3 GLU 83  A 83  A ? -0.6 
79  SER 79  A 79  A ? PHE 77  A 77  A ? -0.5 LYS 80  A 80  A ? -0.2 ASN 78  A 78  A ? -0.1 PHE 77  A 77  A ? -0.0 
80  LYS 80  A 80  A ? THR 81  A 81  A ? -0.1 GLU 83  A 83  A ? -0.1 SER 79  A 79  A ? -0.2 ASN 78  A 78  A ? -0.0 
81  THR 81  A 81  A ? GLU 83  A 83  A ? -0.1 ASN 78  A 78  A ? -0.1 SER 79  A 79  A ? -0.2 ASN 84  A 84  A ? -0.1 
82  PHE 82  A 82  A ? ASN 78  A 78  A ? -2.3 GLU 83  A 83  A ? -0.3 ASP 85  A 85  A ? -1.2 ASN 84  A 84  A ? -0.2 
83  GLU 83  A 83  A ? ASN 78  A 78  A ? -0.6 ASN 84  A 84  A ? -0.2 ASN 78  A 78  A ? -2.4 PHE 82  A 82  A ? -0.3 
84  ASN 84  A 84  A ? PHE 82  A 82  A ? -0.2 PHE 77  A 77  A ? -0.2 ILE 86  A 86  A ? -2.1 HIS 74  A 74  A ? -0.3 
85  ASP 85  A 85  A ? PHE 82  A 82  A ? -1.2 PHE 77  A 77  A ? -0.1 MET 87  A 87  A ? -0.3 ASN 84  A 84  A ? -0.2 
86  ILE 86  A 86  A ? ASN 84  A 84  A ? -2.1 ALA 40  A 40  A ? -0.2 HIS 74  A 74  A ? -2.2 LEU 88  A 88  A ? -0.3 
87  MET 87  A 87  A ? THR 39  A 39  A ? -2.5 ASP 85  A 85  A ? -0.3 THR 39  A 39  A ? -2.5 LEU 89  A 89  A ? -0.5 
88  LEU 88  A 88  A ? ILE 72  A 72  A ? -2.5 ILE 86  A 86  A ? -0.3 ILE 72  A 72  A ? -3.0 LYS 90  A 90  A ? -0.6 
89  LEU 89  A 89  A ? VAL 37  A 37  A ? -3.1 MET 87  A 87  A ? -0.5 VAL 37  A 37  A ? -2.1 LEU 91  A 91  A ? -0.6 
90  LYS 90  A 90  A ? SER 70  A 70  A ? -2.8 LEU 88  A 88  A ? -0.6 LYS 69  A 69  A ? -3.3 SER 70  A 70  A ? -1.5 
91  LEU 91  A 91  A ? GLN 35  A 35  A ? -2.3 LEU 89  A 89  A ? -0.6 GLY 93  A 93  A ? -1.3 VAL 68  A 68  A ? -0.2 
92  LYS 92  A 92  A ? ILE 67  A 67  A ? -4.0 LYS 90  A 90  A ? -0.2 ILE 67  A 67  A ? -0.4 LYS 94  A 94  A ? -0.1 
93  GLY 93  A 93  A ? LEU 91  A 91  A ? -1.3 PHE 66  A 66  A ? -0.1 VAL 95  A 95  A ? -0.4 LEU 91  A 91  A ? -0.2 
94  LYS 94  A 94  A ? LYS 92  A 92  A ? -0.1 GLN 35  A 35  A ? -0.0 GLN 35  A 35  A ? -0.2 ASP 34  A 34  A ? -0.1 
95  VAL 95  A 95  A ? ASP 34  A 34  A ? -3.3 GLY 93  A 93  A ? -0.4 LEU 97  A 97  A ? -1.2 GLY 93  A 93  A ? -0.1 
96  PRO 96  A 96  A ? ?   ?   ? ?   ? ? ?    ?   ?   ? ?   ? ? ?    ILE 101 A 101 A ? -0.1 ASN 98  A 98  A ? -0.1 
97  LEU 97  A 97  A ? VAL 95  A 95  A ? -1.2 LYS 100 A 100 A ? -0.1 ASN 99  A 99  A ? -0.2 ARG 102 A 102 A ? -0.2 
98  ASN 98  A 98  A ? ILE 101 A 101 A ? -1.8 PRO 14  A 14  A ? -0.1 ILE 101 A 101 A ? -0.5 LEU 97  A 97  A ? -0.0 
99  ASN 99  A 99  A ? LYS 100 A 100 A ? -0.2 LEU 97  A 97  A ? -0.2 ARG 102 A 102 A ? -0.1 LEU 97  A 97  A ? -0.1 
100 LYS 100 A 100 A ? ILE 101 A 101 A ? -0.2 PRO 14  A 14  A ? -0.1 ARG 102 A 102 A ? -0.4 ASN 99  A 99  A ? -0.2 
101 ILE 101 A 101 A ? ASN 98  A 98  A ? -0.5 PRO 96  A 96  A ? -0.1 ASN 98  A 98  A ? -1.8 LYS 100 A 100 A ? -0.2 
102 ARG 102 A 102 A ? PRO 14  A 14  A ? -1.3 LYS 100 A 100 A ? -0.4 LEU 31  A 31  A ? -0.3 ILE 104 A 104 A ? -0.1 
103 PRO 103 A 103 A ? ?   ?   ? ?   ? ? ?    ?   ?   ? ?   ? ? ?    SER 105 A 105 A ? -0.3 ILE 32  A 32  A ? -0.2 
104 ILE 104 A 104 A ? LEU 31  A 31  A ? -2.7 TYR 15  A 15  A ? -0.2 THR 183 A 183 A ? -0.1 LEU 106 A 106 A ? -0.1 
105 SER 105 A 105 A ? ASN 182 A 182 A ? -0.7 PRO 103 A 103 A ? -0.3 ALA 184 A 184 A ? -2.6 ILE 104 A 104 A ? -0.1 
106 LEU 106 A 106 A ? THR 183 A 183 A ? -0.2 ILE 32  A 32  A ? -0.1 VAL 185 A 185 A ? -0.1 SER 105 A 105 A ? -0.1 
107 PRO 107 A 107 A ? ?   ?   ? ?   ? ? ?    ?   ?   ? ?   ? ? ?    LEU 106 A 106 A ? -0.1 SER 110 A 110 A ? -0.1 
108 LYS 108 A 108 A ? GLU 109 A 109 A ? -0.1 SER 110 A 110 A ? -0.1 SER 110 A 110 A ? -0.3 LEU 106 A 106 A ? -0.0 
109 GLU 109 A 109 A ? SER 110 A 110 A ? -0.0 ?   ?   ? ?   ? ? ?    LYS 108 A 108 A ? -0.1 SER 208 A 208 A ? -0.1 
110 SER 110 A 110 A ? LYS 108 A 108 A ? -0.3 PRO 107 A 107 A ? -0.1 LYS 112 A 112 A ? -0.3 LYS 108 A 108 A ? -0.1 
111 PHE 111 A 111 A ? VAL 185 A 185 A ? -0.1 GLU 109 A 109 A ? -0.1 ALA 113 A 113 A ? -0.2 SER 110 A 110 A ? -0.1 
112 LYS 112 A 112 A ? SER 110 A 110 A ? -0.3 ALA 113 A 113 A ? -0.2 THR 115 A 115 A ? -1.4 ILE 142 A 142 A ? -0.3 
113 ALA 113 A 113 A ? ASP 114 A 114 A ? -0.2 PHE 111 A 111 A ? -0.2 VAL 143 A 143 A ? -0.2 LYS 112 A 112 A ? -0.2 
114 ASP 114 A 114 A ? ILE 142 A 142 A ? -3.5 THR 115 A 115 A ? -0.3 ALA 113 A 113 A ? -0.2 VAL 143 A 143 A ? -0.1 
115 THR 115 A 115 A ? LYS 112 A 112 A ? -1.4 PRO 116 A 116 A ? -0.1 ILE 142 A 142 A ? -1.7 ASP 114 A 114 A ? -0.3 
116 PRO 116 A 116 A ? ?   ?   ? ?   ? ? ?    ?   ?   ? ?   ? ? ?    ASN 181 A 181 A ? -0.5 SER 118 A 118 A ? -0.3 
117 CYS 117 A 117 A ? THR 140 A 140 A ? -3.3 CYS 180 A 180 A ? -0.2 THR 140 A 140 A ? -2.7 VAL 119 A 119 A ? -0.3 
118 SER 118 A 118 A ? VAL 179 A 179 A ? -2.1 PRO 116 A 116 A ? -0.3 VAL 179 A 179 A ? -3.2 ALA 120 A 120 A ? -0.3 
119 VAL 119 A 119 A ? ALA 138 A 138 A ? -2.1 CYS 117 A 117 A ? -0.3 ALA 138 A 138 A ? -2.3 GLY 121 A 121 A ? -0.3 
120 ALA 120 A 120 A ? PRO 177 A 177 A ? -0.7 SER 118 A 118 A ? -0.3 TRP 122 A 122 A ? -0.3 GLU 137 A 137 A ? -0.2 
121 GLY 121 A 121 A ? LEU 136 A 136 A ? -2.1 VAL 119 A 119 A ? -0.3 LEU 136 A 136 A ? -2.4 ILE 2   A 2   A ? -0.3 
122 TRP 122 A 122 A ? GLY 172 A 172 A ? -0.3 ALA 120 A 120 A ? -0.3 SER 132 A 132 A ? -0.4 LEU 125 A 125 A ? -0.1 
123 GLY 123 A 123 A ? ARG 124 A 124 A ? -0.2 VAL 131 A 131 A ? -0.2 SER 132 A 132 A ? -2.3 ILE 2   A 2   A ? -0.3 
124 ARG 124 A 124 A ? ASN 171 A 171 A ? -3.2 GLY 1   A 1   A ? -0.4 VAL 131 A 131 A ? -0.2 GLY 123 A 123 A ? -0.2 
125 LEU 125 A 125 A ? PRO 130 A 130 A ? -2.2 GLY 1   A 1   A ? -0.2 ASP 4   A 4   A ? -0.5 THR 127 A 127 A ? -0.3 
126 TRP 126 A 126 A ? PRO 130 A 130 A ? -0.3 VAL 3   A 3   A ? -0.1 GLY 129 A 129 A ? -2.4 LEU 125 A 125 A ? -0.2 
127 THR 127 A 127 A ? LEU 194 A 194 A ? -0.4 LYS 128 A 128 A ? -0.3 LEU 194 A 194 A ? -0.1 ARG 193 A 193 A ? -0.0 
128 LYS 128 A 128 A ? GLY 129 A 129 A ? -0.2 TRP 126 A 126 A ? -0.0 THR 127 A 127 A ? -0.3 LEU 194 A 194 A ? -0.0 
129 GLY 129 A 129 A ? TRP 126 A 126 A ? -2.4 PRO 130 A 130 A ? -0.2 LYS 128 A 128 A ? -0.2 VAL 131 A 131 A ? -0.0 
130 PRO 130 A 130 A ? ?   ?   ? ?   ? ? ?    ?   ?   ? ?   ? ? ?    LEU 125 A 125 A ? -2.2 SER 132 A 132 A ? -0.3 
131 VAL 131 A 131 A ? ARG 124 A 124 A ? -0.2 LEU 125 A 125 A ? -0.1 ASP 133 A 133 A ? -0.4 ARG 124 A 124 A ? -0.2 
132 SER 132 A 132 A ? GLY 123 A 123 A ? -2.3 TRP 122 A 122 A ? -0.4 LEU 136 A 136 A ? -0.1 LEU 57  A 57  A ? -0.0 
133 ASP 133 A 133 A ? VAL 131 A 131 A ? -0.4 LEU 135 A 135 A ? -0.1 LEU 57  A 57  A ? -2.7 LEU 135 A 135 A ? -0.4 
134 LEU 134 A 134 A ? ASP 56  A 56  A ? -0.2 LEU 57  A 57  A ? -0.1 LEU 136 A 136 A ? -0.4 ASP 56  A 56  A ? -0.2 
135 LEU 135 A 135 A ? HIS 55  A 55  A ? -2.4 ASP 133 A 133 A ? -0.4 ALA 8   A 8   A ? -2.6 GLU 137 A 137 A ? -0.3 
136 LEU 136 A 136 A ? GLY 121 A 121 A ? -2.4 LEU 134 A 134 A ? -0.4 GLY 121 A 121 A ? -2.1 ALA 138 A 138 A ? -0.3 
137 GLU 137 A 137 A ? GLN 6   A 6   A ? -2.6 LEU 135 A 135 A ? -0.3 GLN 6   A 6   A ? -2.7 LYS 139 A 139 A ? -0.4 
138 ALA 138 A 138 A ? VAL 119 A 119 A ? -2.3 LEU 136 A 136 A ? -0.3 VAL 119 A 119 A ? -2.1 THR 140 A 140 A ? -0.4 
139 LYS 139 A 139 A ? HIS 166 A 166 A ? -0.8 GLU 137 A 137 A ? -0.4 HIS 166 A 166 A ? -0.6 ALA 141 A 141 A ? -0.2 
140 THR 140 A 140 A ? CYS 117 A 117 A ? -2.7 ALA 138 A 138 A ? -0.4 CYS 117 A 117 A ? -3.3 ILE 142 A 142 A ? -0.3 
141 ALA 141 A 141 A ? PHE 164 A 164 A ? -1.0 PRO 116 A 116 A ? -0.2 PHE 164 A 164 A ? -2.8 VAL 143 A 143 A ? -0.1 
142 ILE 142 A 142 A ? THR 115 A 115 A ? -1.7 THR 140 A 140 A ? -0.3 ASP 114 A 114 A ? -3.5 ASN 144 A 144 A ? -0.4 
143 VAL 143 A 143 A ? CYS 162 A 162 A ? -3.1 ALA 113 A 113 A ? -0.2 CYS 162 A 162 A ? -0.6 ILE 142 A 142 A ? -0.1 
144 ASN 144 A 144 A ? ILE 142 A 142 A ? -0.4 ASP 145 A 145 A ? -0.1 CYS 148 A 148 A ? -2.1 GLU 147 A 147 A ? -0.3 
145 ASP 145 A 145 A ? ALA 146 A 146 A ? -0.2 GLU 147 A 147 A ? -0.2 LYS 149 A 149 A ? -2.8 LEU 150 A 150 A ? -0.2 
146 ALA 146 A 146 A ? GLU 147 A 147 A ? -0.2 CYS 148 A 148 A ? -0.2 LEU 150 A 150 A ? -1.9 ASP 145 A 145 A ? -0.2 
147 GLU 147 A 147 A ? ASN 144 A 144 A ? -0.3 LYS 149 A 149 A ? -0.2 ARG 151 A 151 A ? -2.0 ASP 145 A 145 A ? -0.2 
148 CYS 148 A 148 A ? ASN 144 A 144 A ? -2.1 LYS 149 A 149 A ? -0.2 TRP 152 A 152 A ? -2.3 GLY 153 A 153 A ? -0.4 
149 LYS 149 A 149 A ? ASP 145 A 145 A ? -2.8 LEU 150 A 150 A ? -0.2 GLY 153 A 153 A ? -1.7 TYR 155 A 155 A ? -0.2 
150 LEU 150 A 150 A ? ALA 146 A 146 A ? -1.9 ASP 145 A 145 A ? -0.2 CYS 148 A 148 A ? -0.2 LYS 149 A 149 A ? -0.2 
151 ARG 151 A 151 A ? GLU 147 A 147 A ? -2.0 TRP 152 A 152 A ? -0.1 LYS 149 A 149 A ? -0.2 LEU 150 A 150 A ? -0.2 
152 TRP 152 A 152 A ? CYS 148 A 148 A ? -2.3 GLU 147 A 147 A ? -0.2 SER 154 A 154 A ? -2.4 LYS 149 A 149 A ? -0.2 
153 GLY 153 A 153 A ? LYS 149 A 149 A ? -1.7 CYS 148 A 148 A ? -0.4 TRP 152 A 152 A ? -0.1 LYS 149 A 149 A ? -0.1 
154 SER 154 A 154 A ? TRP 152 A 152 A ? -2.4 VAL 156 A 156 A ? -0.0 VAL 156 A 156 A ? -0.3 GLY 153 A 153 A ? -0.2 
155 TYR 155 A 155 A ? LYS 149 A 149 A ? -0.2 CYS 148 A 148 A ? -0.2 GLY 153 A 153 A ? -0.0 LYS 149 A 149 A ? -0.0 
156 VAL 156 A 156 A ? SER 154 A 154 A ? -0.3 PRO 157 A 157 A ? -0.1 MET 160 A 160 A ? -2.3 MET 159 A 159 A ? -2.1 
157 PRO 157 A 157 A ? ?   ?   ? ?   ? ? ?    ?   ?   ? ?   ? ? ?    VAL 156 A 156 A ? -0.1 ASP 145 A 145 A ? -0.0 
158 SER 158 A 158 A ? MET 159 A 159 A ? -0.2 ALA 209 A 209 A ? -0.0 ILE 161 A 161 A ? -0.1 VAL 156 A 156 A ? -0.0 
159 MET 159 A 159 A ? VAL 156 A 156 A ? -2.1 MET 160 A 160 A ? -0.1 LYS 206 A 206 A ? -3.0 ILE 161 A 161 A ? -0.3 
160 MET 160 A 160 A ? VAL 156 A 156 A ? -2.3 THR 205 A 205 A ? -0.2 CYS 162 A 162 A ? -0.3 THR 205 A 205 A ? -0.2 
161 ILE 161 A 161 A ? TYR 204 A 204 A ? -2.3 MET 159 A 159 A ? -0.3 TYR 204 A 204 A ? -2.9 ALA 163 A 163 A ? -0.4 
162 CYS 162 A 162 A ? VAL 143 A 143 A ? -0.6 MET 160 A 160 A ? -0.3 VAL 143 A 143 A ? -3.1 PHE 164 A 164 A ? -0.4 
163 ALA 163 A 163 A ? ASN 202 A 202 A ? -2.1 ILE 161 A 161 A ? -0.4 ASN 202 A 202 A ? -1.6 GLY 165 A 165 A ? -0.3 
164 PHE 164 A 164 A ? ALA 141 A 141 A ? -2.8 CYS 162 A 162 A ? -0.4 ALA 141 A 141 A ? -1.0 HIS 166 A 166 A ? -0.2 
165 GLY 165 A 165 A ? GLY 167 A 167 A ? -0.4 ALA 163 A 163 A ? -0.3 GLY 167 A 167 A ? -2.4 THR 140 A 140 A ? -0.2 
166 HIS 166 A 166 A ? LYS 139 A 139 A ? -0.6 PHE 164 A 164 A ? -0.2 LYS 139 A 139 A ? -0.8 GLY 168 A 168 A ? -0.1 
167 GLY 167 A 167 A ? GLY 165 A 165 A ? -2.4 ALA 138 A 138 A ? -0.2 GLY 165 A 165 A ? -0.4 SER 169 A 169 A ? -0.3 
168 GLY 168 A 168 A ? VAL 3   A 3   A ? -1.3 HIS 166 A 166 A ? -0.1 VAL 3   A 3   A ? -2.2 CYS 170 A 170 A ? -0.2 
169 SER 169 A 169 A ? GLY 167 A 167 A ? -0.3 ILE 2   A 2   A ? -0.2 ASN 171 A 171 A ? -0.2 ILE 2   A 2   A ? -0.2 
170 CYS 170 A 170 A ? GLY 1   A 1   A ? -2.1 GLY 168 A 168 A ? -0.2 ASP 173 A 173 A ? -2.1 GLY 123 A 123 A ? -0.1 
171 ASN 171 A 171 A ? GLY 172 A 172 A ? -0.3 SER 169 A 169 A ? -0.2 ARG 124 A 124 A ? -3.2 CYS 170 A 170 A ? -0.1 
172 GLY 172 A 172 A ? GLY 123 A 123 A ? -0.3 ILE 26  A 26  A ? -0.2 TRP 122 A 122 A ? -0.3 ASN 171 A 171 A ? -0.3 
173 ASP 173 A 173 A ? CYS 170 A 170 A ? -2.1 CYS 27  A 27  A ? -0.2 GLY 176 A 176 A ? -1.9 THR 188 A 188 A ? -0.2 
174 GLY 174 A 174 A ? ILE 26  A 26  A ? -0.3 GLY 175 A 175 A ? -0.2 GLY 28  A 28  A ? -3.3 ILE 189 A 189 A ? -0.2 
175 GLY 175 A 175 A ? THR 188 A 188 A ? -3.4 GLY 176 A 176 A ? -0.3 GLY 174 A 174 A ? -0.2 PHE 30  A 30  A ? -0.1 
176 GLY 176 A 176 A ? ASP 173 A 173 A ? -1.9 VAL 187 A 187 A ? -0.1 THR 188 A 188 A ? -3.2 GLY 175 A 175 A ? -0.3 
177 PRO 177 A 177 A ? ?   ?   ? ?   ? ? ?    ?   ?   ? ?   ? ? ?    ALA 120 A 120 A ? -0.7 VAL 179 A 179 A ? -0.6 
178 LEU 178 A 178 A ? GLY 186 A 186 A ? -2.2 GLY 176 A 176 A ? -0.2 VAL 185 A 185 A ? -3.1 GLY 186 A 186 A ? -1.3 
179 VAL 179 A 179 A ? SER 118 A 118 A ? -3.2 PRO 177 A 177 A ? -0.6 SER 118 A 118 A ? -2.1 ASN 181 A 181 A ? -0.4 
180 CYS 180 A 180 A ? THR 183 A 183 A ? -3.1 LEU 178 A 178 A ? -0.5 THR 183 A 183 A ? -1.1 CYS 117 A 117 A ? -0.2 
181 ASN 181 A 181 A ? PRO 116 A 116 A ? -0.5 VAL 179 A 179 A ? -0.4 CYS 180 A 180 A ? -0.2 ALA 184 A 184 A ? -0.1 
182 ASN 182 A 182 A ? THR 183 A 183 A ? -0.2 VAL 179 A 179 A ? -0.1 SER 105 A 105 A ? -0.7 ALA 184 A 184 A ? -0.4 
183 THR 183 A 183 A ? CYS 180 A 180 A ? -1.1 ILE 104 A 104 A ? -0.1 CYS 180 A 180 A ? -3.1 VAL 185 A 185 A ? -0.6 
184 ALA 184 A 184 A ? SER 105 A 105 A ? -2.6 ASN 182 A 182 A ? -0.4 VAL 179 A 179 A ? -0.2 VAL 187 A 187 A ? -0.1 
185 VAL 185 A 185 A ? LEU 178 A 178 A ? -3.1 THR 183 A 183 A ? -0.6 ILE 207 A 207 A ? -1.6 SER 208 A 208 A ? -0.4 
186 GLY 186 A 186 A ? LEU 178 A 178 A ? -1.3 LYS 206 A 206 A ? -0.2 LEU 178 A 178 A ? -2.2 THR 188 A 188 A ? -0.5 
187 VAL 187 A 187 A ? THR 205 A 205 A ? -1.4 VAL 185 A 185 A ? -0.3 THR 205 A 205 A ? -2.8 ILE 189 A 189 A ? -0.1 
188 THR 188 A 188 A ? GLY 176 A 176 A ? -3.2 GLY 186 A 186 A ? -0.5 GLY 175 A 175 A ? -3.4 TYR 204 A 204 A ? -0.2 
189 ILE 189 A 189 A ? VAL 203 A 203 A ? -2.0 PHE 190 A 190 A ? -0.4 ARG 191 A 191 A ? -0.3 TYR 204 A 204 A ? -0.2 
190 PHE 190 A 190 A ? VAL 203 A 203 A ? -1.2 GLY 174 A 174 A ? -0.1 VAL 203 A 203 A ? -2.7 ILE 189 A 189 A ? -0.4 
191 ARG 191 A 191 A ? ILE 189 A 189 A ? -0.3 ASN 202 A 202 A ? -0.2 ASN 202 A 202 A ? -0.1 ARG 193 A 193 A ? -0.1 
192 ASP 192 A 192 A ? LEU 200 A 200 A ? -0.4 PHE 190 A 190 A ? -0.3 CYS 195 A 195 A ? -2.2 ARG 191 A 191 A ? -0.0 
193 ARG 193 A 193 A ? LEU 194 A 194 A ? -0.3 ARG 191 A 191 A ? -0.1 ASP 192 A 192 A ? -0.1 CYS 170 A 170 A ? -0.0 
194 LEU 194 A 194 A ? CYS 195 A 195 A ? -0.1 THR 127 A 127 A ? -0.1 ASN 196 A 196 A ? -1.3 THR 127 A 127 A ? -0.4 
195 CYS 195 A 195 A ? ASP 192 A 192 A ? -2.2 ASN 196 A 196 A ? -0.1 VAL 3   A 3   A ? -0.2 LEU 194 A 194 A ? -0.1 
196 ASN 196 A 196 A ? LEU 194 A 194 A ? -1.3 ARG 191 A 191 A ? -0.1 CYS 195 A 195 A ? -0.1 ARG 198 A 198 A ? -0.1 
197 SER 197 A 197 A ? LEU 200 A 200 A ? -0.4 ARG 198 A 198 A ? -0.1 ASP 192 A 192 A ? -0.1 ASN 202 A 202 A ? -0.1 
198 ARG 198 A 198 A ? LEU 199 A 199 A ? -0.2 ASN 196 A 196 A ? -0.1 SER 197 A 197 A ? -0.1 PHE 164 A 164 A ? -0.0 
199 LEU 199 A 199 A ? LEU 200 A 200 A ? -0.2 PRO 201 A 201 A ? -0.0 ARG 198 A 198 A ? -0.2 SER 197 A 197 A ? -0.0 
200 LEU 200 A 200 A ? TRP 152 A 152 A ? -0.0 VAL 203 A 203 A ? -0.0 ASP 192 A 192 A ? -0.4 SER 197 A 197 A ? -0.4 
201 PRO 201 A 201 A ? ?   ?   ? ?   ? ? ?    ?   ?   ? ?   ? ? ?    PHE 164 A 164 A ? -0.2 VAL 203 A 203 A ? -0.2 
202 ASN 202 A 202 A ? ALA 163 A 163 A ? -1.6 ARG 191 A 191 A ? -0.1 ALA 163 A 163 A ? -2.1 TYR 204 A 204 A ? -0.4 
203 VAL 203 A 203 A ? PHE 190 A 190 A ? -2.7 CYS 162 A 162 A ? -0.2 ILE 189 A 189 A ? -2.0 PHE 190 A 190 A ? -1.2 
204 TYR 204 A 204 A ? ILE 161 A 161 A ? -2.9 ASN 202 A 202 A ? -0.4 ILE 161 A 161 A ? -2.3 LYS 206 A 206 A ? -0.4 
205 THR 205 A 205 A ? VAL 187 A 187 A ? -2.8 VAL 203 A 203 A ? -0.3 VAL 187 A 187 A ? -1.4 ILE 207 A 207 A ? -0.8 
206 LYS 206 A 206 A ? MET 159 A 159 A ? -3.0 TYR 204 A 204 A ? -0.4 ALA 209 A 209 A ? -1.1 TYR 210 A 210 A ? -0.3 
207 ILE 207 A 207 A ? VAL 185 A 185 A ? -1.6 THR 205 A 205 A ? -0.8 TYR 210 A 210 A ? -2.5 LEU 211 A 211 A ? -0.3 
208 SER 208 A 208 A ? VAL 185 A 185 A ? -0.4 ALA 209 A 209 A ? -0.3 LEU 211 A 211 A ? -0.8 ILE 207 A 207 A ? -0.3 
209 ALA 209 A 209 A ? LYS 206 A 206 A ? -1.1 TYR 210 A 210 A ? -0.2 SER 208 A 208 A ? -0.3 ILE 207 A 207 A ? -0.2 
210 TYR 210 A 210 A ? ILE 207 A 207 A ? -2.5 LYS 206 A 206 A ? -0.3 ILE 214 A 214 A ? -2.7 ALA 209 A 209 A ? -0.2 
211 LEU 211 A 211 A ? SER 208 A 208 A ? -0.8 ILE 207 A 207 A ? -0.3 ARG 215 A 215 A ? -3.1 SER 216 A 216 A ? -0.3 
212 PRO 212 A 212 A ? ?   ?   ? ?   ? ? ?    ?   ?   ? ?   ? ? ?    SER 216 A 216 A ? -1.7 LEU 211 A 211 A ? -0.2 
213 TRP 213 A 213 A ? ARG 215 A 215 A ? -0.2 ILE 214 A 214 A ? -0.2 ILE 217 A 217 A ? -1.0 LEU 211 A 211 A ? -0.2 
214 ILE 214 A 214 A ? TYR 210 A 210 A ? -2.7 ARG 215 A 215 A ? -0.2 ILE 218 A 218 A ? -2.5 ILE 217 A 217 A ? -0.8 
215 ARG 215 A 215 A ? LEU 211 A 211 A ? -3.1 SER 216 A 216 A ? -0.3 GLY 219 A 219 A ? -1.7 ILE 214 A 214 A ? -0.2 
216 SER 216 A 216 A ? PRO 212 A 212 A ? -1.7 LEU 211 A 211 A ? -0.3 ARG 215 A 215 A ? -0.3 ILE 214 A 214 A ? -0.2 
217 ILE 217 A 217 A ? TRP 213 A 213 A ? -1.0 ILE 214 A 214 A ? -0.8 ARG 215 A 215 A ? -0.2 SER 216 A 216 A ? -0.2 
218 ILE 218 A 218 A ? ILE 214 A 214 A ? -2.5 GLY 219 A 219 A ? -0.3 ASN 220 A 220 A ? -0.2 ARG 215 A 215 A ? -0.2 
219 GLY 219 A 219 A ? ARG 215 A 215 A ? -1.7 ILE 214 A 214 A ? -0.3 VAL 221 A 221 A ? -1.8 ILE 218 A 218 A ? -0.3 
220 ASN 220 A 220 A ? ILE 218 A 218 A ? -0.2 SER 216 A 216 A ? -0.1 ARG 215 A 215 A ? -0.0 SER 216 A 216 A ? -0.0 
221 VAL 221 A 221 A ? GLY 219 A 219 A ? -1.8 SER 33  A 33  A ? -0.0 SER 33  A 33  A ? -0.1 ILE 218 A 218 A ? -0.1 
# 
loop_
_dssp_statistics_histogram.entry_id 
_dssp_statistics_histogram.type 
_dssp_statistics_histogram.1 
_dssp_statistics_histogram.2 
_dssp_statistics_histogram.3 
_dssp_statistics_histogram.4 
_dssp_statistics_histogram.5 
_dssp_statistics_histogram.6 
_dssp_statistics_histogram.7 
_dssp_statistics_histogram.8 
_dssp_statistics_histogram.9 
_dssp_statistics_histogram.10 
_dssp_statistics_histogram.11 
_dssp_statistics_histogram.12 
_dssp_statistics_histogram.13 
_dssp_statistics_histogram.14 
_dssp_statistics_histogram.15 
_dssp_statistics_histogram.16 
_dssp_statistics_histogram.17 
_dssp_statistics_histogram.18 
_dssp_statistics_histogram.19 
_dssp_statistics_histogram.20 
_dssp_statistics_histogram.21 
_dssp_statistics_histogram.22 
_dssp_statistics_histogram.23 
_dssp_statistics_histogram.24 
_dssp_statistics_histogram.25 
_dssp_statistics_histogram.26 
_dssp_statistics_histogram.27 
_dssp_statistics_histogram.28 
_dssp_statistics_histogram.29 
_dssp_statistics_histogram.30 
Danio_rerio_GeneID=100034588 residues_per_alpha_helix        0 0 0 0 0 0 0 2 0 0 0 0 0 0 0 0 0 0 0 0 0 0 0 0 0 0 0 0 0 0 
Danio_rerio_GeneID=100034588 parallel_bridges_per_ladder     1 0 0 0 0 0 0 0 0 0 0 0 0 0 0 0 0 0 0 0 0 0 0 0 0 0 0 0 0 0 
Danio_rerio_GeneID=100034588 antiparallel_bridges_per_ladder 4 4 0 5 3 2 0 0 0 0 0 0 0 0 0 0 0 0 0 0 0 0 0 0 0 0 0 0 0 0 
Danio_rerio_GeneID=100034588 ladders_per_sheet               1 0 0 0 0 1 0 1 0 0 0 0 0 0 0 0 0 0 0 0 0 0 0 0 0 0 0 0 0 0 
# 
loop_
_dssp_statistics_hbond.entry_id 
_dssp_statistics_hbond.type 
_dssp_statistics_hbond.count 
_dssp_statistics_hbond.count_per_100 
Danio_rerio_GeneID=100034588 O(I)-->H-N(J)          145 65.6 
Danio_rerio_GeneID=100034588 'PARALLEL BRIDGES'     2   0.9  
Danio_rerio_GeneID=100034588 'ANTIPARALLEL BRIDGES' 79  35.7 
Danio_rerio_GeneID=100034588 O(I)-->H-N(I-5)        2   0.9  
Danio_rerio_GeneID=100034588 O(I)-->H-N(I-4)        1   0.5  
Danio_rerio_GeneID=100034588 O(I)-->H-N(I-3)        4   1.8  
Danio_rerio_GeneID=100034588 O(I)-->H-N(I-2)        0   0.0  
Danio_rerio_GeneID=100034588 O(I)-->H-N(I-1)        0   0.0  
Danio_rerio_GeneID=100034588 O(I)-->H-N(I+0)        0   0.0  
Danio_rerio_GeneID=100034588 O(I)-->H-N(I+1)        0   0.0  
Danio_rerio_GeneID=100034588 O(I)-->H-N(I+2)        21  9.5  
Danio_rerio_GeneID=100034588 O(I)-->H-N(I+3)        22  10.0 
Danio_rerio_GeneID=100034588 O(I)-->H-N(I+4)        14  6.3  
Danio_rerio_GeneID=100034588 O(I)-->H-N(I+5)        1   0.5  
# 
_dssp_statistics.entry_id                       Danio_rerio_GeneID=100034588 
_dssp_statistics.nr_of_residues                 221 
_dssp_statistics.nr_of_chains                   1 
_dssp_statistics.nr_of_ss_bridges_total         0 
_dssp_statistics.nr_of_ss_bridges_intra_chain   0 
_dssp_statistics.nr_of_ss_bridges_inter_chain   0 
# 
loop_
_chem_comp.id 
_chem_comp.type 
_chem_comp.mon_nstd_flag 
_chem_comp.name 
_chem_comp.formula 
_chem_comp.formula_weight 
ALA 'L-PEPTIDE LINKING' y ALANINE         'C3 H7 N O2'     89.093 
ARG 'L-PEPTIDE LINKING' y ARGININE        'C6 H15 N4 O2'  175.209 
ASN 'L-PEPTIDE LINKING' y ASPARAGINE      'C4 H8 N2 O3'   132.118 
ASP 'L-PEPTIDE LINKING' y 'ASPARTIC ACID' 'C4 H7 N O4'    133.103 
CYS 'L-PEPTIDE LINKING' y CYSTEINE        'C3 H7 N O2 S'  121.158 
GLN 'L-PEPTIDE LINKING' y GLUTAMINE       'C5 H10 N2 O3'  146.144 
GLU 'L-PEPTIDE LINKING' y 'GLUTAMIC ACID' 'C5 H9 N O4'    147.129 
GLY 'PEPTIDE LINKING'   y GLYCINE         'C2 H5 N O2'     75.067 
HIS 'L-PEPTIDE LINKING' y HISTIDINE       'C6 H10 N3 O2'  156.162 
ILE 'L-PEPTIDE LINKING' y ISOLEUCINE      'C6 H13 N O2'   131.173 
LEU 'L-PEPTIDE LINKING' y LEUCINE         'C6 H13 N O2'   131.173 
LYS 'L-PEPTIDE LINKING' y LYSINE          'C6 H15 N2 O2'  147.195 
MET 'L-PEPTIDE LINKING' y METHIONINE      'C5 H11 N O2 S' 149.211 
PHE 'L-PEPTIDE LINKING' y PHENYLALANINE   'C9 H11 N O2'   165.189 
PRO 'L-PEPTIDE LINKING' y PROLINE         'C5 H9 N O2'     115.13 
SER 'L-PEPTIDE LINKING' y SERINE          'C3 H7 N O3'    105.093 
THR 'L-PEPTIDE LINKING' y THREONINE       'C4 H9 N O3'    119.119 
TRP 'L-PEPTIDE LINKING' y TRYPTOPHAN      'C11 H12 N2 O2' 204.225 
TYR 'L-PEPTIDE LINKING' y TYROSINE        'C9 H11 N O3'   181.189 
VAL 'L-PEPTIDE LINKING' y VALINE          'C5 H11 N O2'   117.146 
# 
loop_
_atom_type.symbol 
N 
C 
O 
S 
# 
loop_
_entity_poly_seq.entity_id 
_entity_poly_seq.num 
_entity_poly_seq.mon_id 
_entity_poly_seq.hetero 
1   1 GLY n 
1   2 ILE n 
1   3 VAL n 
1   4 ASP n 
1   5 GLY n 
1   6 GLN n 
1   7 GLU n 
1   8 ALA n 
1   9 LYS n 
1  10 PRO n 
1  11 HIS n 
1  12 SER n 
1  13 ARG n 
1  14 PRO n 
1  15 TYR n 
1  16 MET n 
1  17 VAL n 
1  18 SER n 
1  19 VAL n 
1  20 GLN n 
1  21 LEU n 
1  22 PHE n 
1  23 GLY n 
1  24 GLN n 
1  25 ASN n 
1  26 ILE n 
1  27 CYS n 
1  28 GLY n 
1  29 GLY n 
1  30 PHE n 
1  31 LEU n 
1  32 ILE n 
1  33 SER n 
1  34 ASP n 
1  35 GLN n 
1  36 PHE n 
1  37 VAL n 
1  38 LEU n 
1  39 THR n 
1  40 ALA n 
1  41 ALA n 
1  42 GLN n 
1  43 CYS n 
1  44 TRP n 
1  45 ASN n 
1  46 GLN n 
1  47 ASP n 
1  48 LEU n 
1  49 THR n 
1  50 VAL n 
1  51 VAL n 
1  52 VAL n 
1  53 GLY n 
1  54 ALA n 
1  55 HIS n 
1  56 ASP n 
1  57 LEU n 
1  58 ARG n 
1  59 LYS n 
1  60 ARG n 
1  61 GLN n 
1  62 ASN n 
1  63 SER n 
1  64 LYS n 
1  65 ASN n 
1  66 PHE n 
1  67 ILE n 
1  68 VAL n 
1  69 LYS n 
1  70 SER n 
1  71 HIS n 
1  72 ILE n 
1  73 THR n 
1  74 HIS n 
1  75 PRO n 
1  76 ASN n 
1  77 PHE n 
1  78 ASN n 
1  79 SER n 
1  80 LYS n 
1  81 THR n 
1  82 PHE n 
1  83 GLU n 
1  84 ASN n 
1  85 ASP n 
1  86 ILE n 
1  87 MET n 
1  88 LEU n 
1  89 LEU n 
1  90 LYS n 
1  91 LEU n 
1  92 LYS n 
1  93 GLY n 
1  94 LYS n 
1  95 VAL n 
1  96 PRO n 
1  97 LEU n 
1  98 ASN n 
1  99 ASN n 
1 100 LYS n 
1 101 ILE n 
1 102 ARG n 
1 103 PRO n 
1 104 ILE n 
1 105 SER n 
1 106 LEU n 
1 107 PRO n 
1 108 LYS n 
1 109 GLU n 
1 110 SER n 
1 111 PHE n 
1 112 LYS n 
1 113 ALA n 
1 114 ASP n 
1 115 THR n 
1 116 PRO n 
1 117 CYS n 
1 118 SER n 
1 119 VAL n 
1 120 ALA n 
1 121 GLY n 
1 122 TRP n 
1 123 GLY n 
1 124 ARG n 
1 125 LEU n 
1 126 TRP n 
1 127 THR n 
1 128 LYS n 
1 129 GLY n 
1 130 PRO n 
1 131 VAL n 
1 132 SER n 
1 133 ASP n 
1 134 LEU n 
1 135 LEU n 
1 136 LEU n 
1 137 GLU n 
1 138 ALA n 
1 139 LYS n 
1 140 THR n 
1 141 ALA n 
1 142 ILE n 
1 143 VAL n 
1 144 ASN n 
1 145 ASP n 
1 146 ALA n 
1 147 GLU n 
1 148 CYS n 
1 149 LYS n 
1 150 LEU n 
1 151 ARG n 
1 152 TRP n 
1 153 GLY n 
1 154 SER n 
1 155 TYR n 
1 156 VAL n 
1 157 PRO n 
1 158 SER n 
1 159 MET n 
1 160 MET n 
1 161 ILE n 
1 162 CYS n 
1 163 ALA n 
1 164 PHE n 
1 165 GLY n 
1 166 HIS n 
1 167 GLY n 
1 168 GLY n 
1 169 SER n 
1 170 CYS n 
1 171 ASN n 
1 172 GLY n 
1 173 ASP n 
1 174 GLY n 
1 175 GLY n 
1 176 GLY n 
1 177 PRO n 
1 178 LEU n 
1 179 VAL n 
1 180 CYS n 
1 181 ASN n 
1 182 ASN n 
1 183 THR n 
1 184 ALA n 
1 185 VAL n 
1 186 GLY n 
1 187 VAL n 
1 188 THR n 
1 189 ILE n 
1 190 PHE n 
1 191 ARG n 
1 192 ASP n 
1 193 ARG n 
1 194 LEU n 
1 195 CYS n 
1 196 ASN n 
1 197 SER n 
1 198 ARG n 
1 199 LEU n 
1 200 LEU n 
1 201 PRO n 
1 202 ASN n 
1 203 VAL n 
1 204 TYR n 
1 205 THR n 
1 206 LYS n 
1 207 ILE n 
1 208 SER n 
1 209 ALA n 
1 210 TYR n 
1 211 LEU n 
1 212 PRO n 
1 213 TRP n 
1 214 ILE n 
1 215 ARG n 
1 216 SER n 
1 217 ILE n 
1 218 ILE n 
1 219 GLY n 
1 220 ASN n 
1 221 VAL n 
# 
loop_
_pdbx_poly_seq_scheme.asym_id 
_pdbx_poly_seq_scheme.entity_id 
_pdbx_poly_seq_scheme.seq_id 
_pdbx_poly_seq_scheme.mon_id 
_pdbx_poly_seq_scheme.ndb_seq_num 
_pdbx_poly_seq_scheme.pdb_seq_num 
_pdbx_poly_seq_scheme.auth_seq_num 
_pdbx_poly_seq_scheme.pdb_mon_id 
_pdbx_poly_seq_scheme.auth_mon_id 
_pdbx_poly_seq_scheme.pdb_strand_id 
_pdbx_poly_seq_scheme.pdb_ins_code 
_pdbx_poly_seq_scheme.hetero 
A 1   1 GLY   1 1   1   GLY GLY A ? n 
A 1   2 ILE   2 2   2   ILE ILE A ? n 
A 1   3 VAL   3 3   3   VAL VAL A ? n 
A 1   4 ASP   4 4   4   ASP ASP A ? n 
A 1   5 GLY   5 5   5   GLY GLY A ? n 
A 1   6 GLN   6 6   6   GLN GLN A ? n 
A 1   7 GLU   7 7   7   GLU GLU A ? n 
A 1   8 ALA   8 8   8   ALA ALA A ? n 
A 1   9 LYS   9 9   9   LYS LYS A ? n 
A 1  10 PRO  10 10  10  PRO PRO A ? n 
A 1  11 HIS  11 11  11  HIS HIS A ? n 
A 1  12 SER  12 12  12  SER SER A ? n 
A 1  13 ARG  13 13  13  ARG ARG A ? n 
A 1  14 PRO  14 14  14  PRO PRO A ? n 
A 1  15 TYR  15 15  15  TYR TYR A ? n 
A 1  16 MET  16 16  16  MET MET A ? n 
A 1  17 VAL  17 17  17  VAL VAL A ? n 
A 1  18 SER  18 18  18  SER SER A ? n 
A 1  19 VAL  19 19  19  VAL VAL A ? n 
A 1  20 GLN  20 20  20  GLN GLN A ? n 
A 1  21 LEU  21 21  21  LEU LEU A ? n 
A 1  22 PHE  22 22  22  PHE PHE A ? n 
A 1  23 GLY  23 23  23  GLY GLY A ? n 
A 1  24 GLN  24 24  24  GLN GLN A ? n 
A 1  25 ASN  25 25  25  ASN ASN A ? n 
A 1  26 ILE  26 26  26  ILE ILE A ? n 
A 1  27 CYS  27 27  27  CYS CYS A ? n 
A 1  28 GLY  28 28  28  GLY GLY A ? n 
A 1  29 GLY  29 29  29  GLY GLY A ? n 
A 1  30 PHE  30 30  30  PHE PHE A ? n 
A 1  31 LEU  31 31  31  LEU LEU A ? n 
A 1  32 ILE  32 32  32  ILE ILE A ? n 
A 1  33 SER  33 33  33  SER SER A ? n 
A 1  34 ASP  34 34  34  ASP ASP A ? n 
A 1  35 GLN  35 35  35  GLN GLN A ? n 
A 1  36 PHE  36 36  36  PHE PHE A ? n 
A 1  37 VAL  37 37  37  VAL VAL A ? n 
A 1  38 LEU  38 38  38  LEU LEU A ? n 
A 1  39 THR  39 39  39  THR THR A ? n 
A 1  40 ALA  40 40  40  ALA ALA A ? n 
A 1  41 ALA  41 41  41  ALA ALA A ? n 
A 1  42 GLN  42 42  42  GLN GLN A ? n 
A 1  43 CYS  43 43  43  CYS CYS A ? n 
A 1  44 TRP  44 44  44  TRP TRP A ? n 
A 1  45 ASN  45 45  45  ASN ASN A ? n 
A 1  46 GLN  46 46  46  GLN GLN A ? n 
A 1  47 ASP  47 47  47  ASP ASP A ? n 
A 1  48 LEU  48 48  48  LEU LEU A ? n 
A 1  49 THR  49 49  49  THR THR A ? n 
A 1  50 VAL  50 50  50  VAL VAL A ? n 
A 1  51 VAL  51 51  51  VAL VAL A ? n 
A 1  52 VAL  52 52  52  VAL VAL A ? n 
A 1  53 GLY  53 53  53  GLY GLY A ? n 
A 1  54 ALA  54 54  54  ALA ALA A ? n 
A 1  55 HIS  55 55  55  HIS HIS A ? n 
A 1  56 ASP  56 56  56  ASP ASP A ? n 
A 1  57 LEU  57 57  57  LEU LEU A ? n 
A 1  58 ARG  58 58  58  ARG ARG A ? n 
A 1  59 LYS  59 59  59  LYS LYS A ? n 
A 1  60 ARG  60 60  60  ARG ARG A ? n 
A 1  61 GLN  61 61  61  GLN GLN A ? n 
A 1  62 ASN  62 62  62  ASN ASN A ? n 
A 1  63 SER  63 63  63  SER SER A ? n 
A 1  64 LYS  64 64  64  LYS LYS A ? n 
A 1  65 ASN  65 65  65  ASN ASN A ? n 
A 1  66 PHE  66 66  66  PHE PHE A ? n 
A 1  67 ILE  67 67  67  ILE ILE A ? n 
A 1  68 VAL  68 68  68  VAL VAL A ? n 
A 1  69 LYS  69 69  69  LYS LYS A ? n 
A 1  70 SER  70 70  70  SER SER A ? n 
A 1  71 HIS  71 71  71  HIS HIS A ? n 
A 1  72 ILE  72 72  72  ILE ILE A ? n 
A 1  73 THR  73 73  73  THR THR A ? n 
A 1  74 HIS  74 74  74  HIS HIS A ? n 
A 1  75 PRO  75 75  75  PRO PRO A ? n 
A 1  76 ASN  76 76  76  ASN ASN A ? n 
A 1  77 PHE  77 77  77  PHE PHE A ? n 
A 1  78 ASN  78 78  78  ASN ASN A ? n 
A 1  79 SER  79 79  79  SER SER A ? n 
A 1  80 LYS  80 80  80  LYS LYS A ? n 
A 1  81 THR  81 81  81  THR THR A ? n 
A 1  82 PHE  82 82  82  PHE PHE A ? n 
A 1  83 GLU  83 83  83  GLU GLU A ? n 
A 1  84 ASN  84 84  84  ASN ASN A ? n 
A 1  85 ASP  85 85  85  ASP ASP A ? n 
A 1  86 ILE  86 86  86  ILE ILE A ? n 
A 1  87 MET  87 87  87  MET MET A ? n 
A 1  88 LEU  88 88  88  LEU LEU A ? n 
A 1  89 LEU  89 89  89  LEU LEU A ? n 
A 1  90 LYS  90 90  90  LYS LYS A ? n 
A 1  91 LEU  91 91  91  LEU LEU A ? n 
A 1  92 LYS  92 92  92  LYS LYS A ? n 
A 1  93 GLY  93 93  93  GLY GLY A ? n 
A 1  94 LYS  94 94  94  LYS LYS A ? n 
A 1  95 VAL  95 95  95  VAL VAL A ? n 
A 1  96 PRO  96 96  96  PRO PRO A ? n 
A 1  97 LEU  97 97  97  LEU LEU A ? n 
A 1  98 ASN  98 98  98  ASN ASN A ? n 
A 1  99 ASN  99 99  99  ASN ASN A ? n 
A 1 100 LYS 100 100 100 LYS LYS A ? n 
A 1 101 ILE 101 101 101 ILE ILE A ? n 
A 1 102 ARG 102 102 102 ARG ARG A ? n 
A 1 103 PRO 103 103 103 PRO PRO A ? n 
A 1 104 ILE 104 104 104 ILE ILE A ? n 
A 1 105 SER 105 105 105 SER SER A ? n 
A 1 106 LEU 106 106 106 LEU LEU A ? n 
A 1 107 PRO 107 107 107 PRO PRO A ? n 
A 1 108 LYS 108 108 108 LYS LYS A ? n 
A 1 109 GLU 109 109 109 GLU GLU A ? n 
A 1 110 SER 110 110 110 SER SER A ? n 
A 1 111 PHE 111 111 111 PHE PHE A ? n 
A 1 112 LYS 112 112 112 LYS LYS A ? n 
A 1 113 ALA 113 113 113 ALA ALA A ? n 
A 1 114 ASP 114 114 114 ASP ASP A ? n 
A 1 115 THR 115 115 115 THR THR A ? n 
A 1 116 PRO 116 116 116 PRO PRO A ? n 
A 1 117 CYS 117 117 117 CYS CYS A ? n 
A 1 118 SER 118 118 118 SER SER A ? n 
A 1 119 VAL 119 119 119 VAL VAL A ? n 
A 1 120 ALA 120 120 120 ALA ALA A ? n 
A 1 121 GLY 121 121 121 GLY GLY A ? n 
A 1 122 TRP 122 122 122 TRP TRP A ? n 
A 1 123 GLY 123 123 123 GLY GLY A ? n 
A 1 124 ARG 124 124 124 ARG ARG A ? n 
A 1 125 LEU 125 125 125 LEU LEU A ? n 
A 1 126 TRP 126 126 126 TRP TRP A ? n 
A 1 127 THR 127 127 127 THR THR A ? n 
A 1 128 LYS 128 128 128 LYS LYS A ? n 
A 1 129 GLY 129 129 129 GLY GLY A ? n 
A 1 130 PRO 130 130 130 PRO PRO A ? n 
A 1 131 VAL 131 131 131 VAL VAL A ? n 
A 1 132 SER 132 132 132 SER SER A ? n 
A 1 133 ASP 133 133 133 ASP ASP A ? n 
A 1 134 LEU 134 134 134 LEU LEU A ? n 
A 1 135 LEU 135 135 135 LEU LEU A ? n 
A 1 136 LEU 136 136 136 LEU LEU A ? n 
A 1 137 GLU 137 137 137 GLU GLU A ? n 
A 1 138 ALA 138 138 138 ALA ALA A ? n 
A 1 139 LYS 139 139 139 LYS LYS A ? n 
A 1 140 THR 140 140 140 THR THR A ? n 
A 1 141 ALA 141 141 141 ALA ALA A ? n 
A 1 142 ILE 142 142 142 ILE ILE A ? n 
A 1 143 VAL 143 143 143 VAL VAL A ? n 
A 1 144 ASN 144 144 144 ASN ASN A ? n 
A 1 145 ASP 145 145 145 ASP ASP A ? n 
A 1 146 ALA 146 146 146 ALA ALA A ? n 
A 1 147 GLU 147 147 147 GLU GLU A ? n 
A 1 148 CYS 148 148 148 CYS CYS A ? n 
A 1 149 LYS 149 149 149 LYS LYS A ? n 
A 1 150 LEU 150 150 150 LEU LEU A ? n 
A 1 151 ARG 151 151 151 ARG ARG A ? n 
A 1 152 TRP 152 152 152 TRP TRP A ? n 
A 1 153 GLY 153 153 153 GLY GLY A ? n 
A 1 154 SER 154 154 154 SER SER A ? n 
A 1 155 TYR 155 155 155 TYR TYR A ? n 
A 1 156 VAL 156 156 156 VAL VAL A ? n 
A 1 157 PRO 157 157 157 PRO PRO A ? n 
A 1 158 SER 158 158 158 SER SER A ? n 
A 1 159 MET 159 159 159 MET MET A ? n 
A 1 160 MET 160 160 160 MET MET A ? n 
A 1 161 ILE 161 161 161 ILE ILE A ? n 
A 1 162 CYS 162 162 162 CYS CYS A ? n 
A 1 163 ALA 163 163 163 ALA ALA A ? n 
A 1 164 PHE 164 164 164 PHE PHE A ? n 
A 1 165 GLY 165 165 165 GLY GLY A ? n 
A 1 166 HIS 166 166 166 HIS HIS A ? n 
A 1 167 GLY 167 167 167 GLY GLY A ? n 
A 1 168 GLY 168 168 168 GLY GLY A ? n 
A 1 169 SER 169 169 169 SER SER A ? n 
A 1 170 CYS 170 170 170 CYS CYS A ? n 
A 1 171 ASN 171 171 171 ASN ASN A ? n 
A 1 172 GLY 172 172 172 GLY GLY A ? n 
A 1 173 ASP 173 173 173 ASP ASP A ? n 
A 1 174 GLY 174 174 174 GLY GLY A ? n 
A 1 175 GLY 175 175 175 GLY GLY A ? n 
A 1 176 GLY 176 176 176 GLY GLY A ? n 
A 1 177 PRO 177 177 177 PRO PRO A ? n 
A 1 178 LEU 178 178 178 LEU LEU A ? n 
A 1 179 VAL 179 179 179 VAL VAL A ? n 
A 1 180 CYS 180 180 180 CYS CYS A ? n 
A 1 181 ASN 181 181 181 ASN ASN A ? n 
A 1 182 ASN 182 182 182 ASN ASN A ? n 
A 1 183 THR 183 183 183 THR THR A ? n 
A 1 184 ALA 184 184 184 ALA ALA A ? n 
A 1 185 VAL 185 185 185 VAL VAL A ? n 
A 1 186 GLY 186 186 186 GLY GLY A ? n 
A 1 187 VAL 187 187 187 VAL VAL A ? n 
A 1 188 THR 188 188 188 THR THR A ? n 
A 1 189 ILE 189 189 189 ILE ILE A ? n 
A 1 190 PHE 190 190 190 PHE PHE A ? n 
A 1 191 ARG 191 191 191 ARG ARG A ? n 
A 1 192 ASP 192 192 192 ASP ASP A ? n 
A 1 193 ARG 193 193 193 ARG ARG A ? n 
A 1 194 LEU 194 194 194 LEU LEU A ? n 
A 1 195 CYS 195 195 195 CYS CYS A ? n 
A 1 196 ASN 196 196 196 ASN ASN A ? n 
A 1 197 SER 197 197 197 SER SER A ? n 
A 1 198 ARG 198 198 198 ARG ARG A ? n 
A 1 199 LEU 199 199 199 LEU LEU A ? n 
A 1 200 LEU 200 200 200 LEU LEU A ? n 
A 1 201 PRO 201 201 201 PRO PRO A ? n 
A 1 202 ASN 202 202 202 ASN ASN A ? n 
A 1 203 VAL 203 203 203 VAL VAL A ? n 
A 1 204 TYR 204 204 204 TYR TYR A ? n 
A 1 205 THR 205 205 205 THR THR A ? n 
A 1 206 LYS 206 206 206 LYS LYS A ? n 
A 1 207 ILE 207 207 207 ILE ILE A ? n 
A 1 208 SER 208 208 208 SER SER A ? n 
A 1 209 ALA 209 209 209 ALA ALA A ? n 
A 1 210 TYR 210 210 210 TYR TYR A ? n 
A 1 211 LEU 211 211 211 LEU LEU A ? n 
A 1 212 PRO 212 212 212 PRO PRO A ? n 
A 1 213 TRP 213 213 213 TRP TRP A ? n 
A 1 214 ILE 214 214 214 ILE ILE A ? n 
A 1 215 ARG 215 215 215 ARG ARG A ? n 
A 1 216 SER 216 216 216 SER SER A ? n 
A 1 217 ILE 217 217 217 ILE ILE A ? n 
A 1 218 ILE 218 218 218 ILE ILE A ? n 
A 1 219 GLY 219 219 219 GLY GLY A ? n 
A 1 220 ASN 220 220 220 ASN ASN A ? n 
A 1 221 VAL 221 221 221 VAL VAL A ? n 
# 
loop_
_atom_site.group_PDB 
_atom_site.id 
_atom_site.type_symbol 
_atom_site.label_atom_id 
_atom_site.label_alt_id 
_atom_site.label_comp_id 
_atom_site.label_asym_id 
_atom_site.label_entity_id 
_atom_site.label_seq_id 
_atom_site.pdbx_PDB_ins_code 
_atom_site.Cartn_x 
_atom_site.Cartn_y 
_atom_site.Cartn_z 
_atom_site.occupancy 
_atom_site.B_iso_or_equiv 
_atom_site.pdbx_formal_charge 
_atom_site.auth_seq_id 
_atom_site.auth_comp_id 
_atom_site.auth_asym_id 
_atom_site.auth_atom_id 
_atom_site.pdbx_PDB_model_num 
ATOM 1    N N   ? GLY A 1   1 ?   2.733  10.648   2.777 1.000 83.520 ? 1   GLY A N   1 
ATOM 2    C CA  ? GLY A 1   1 ?   1.995  11.586   1.946 1.000 83.520 ? 1   GLY A CA  1 
ATOM 3    C C   ? GLY A 1   1 ?   2.265  11.412   0.464 1.000 83.520 ? 1   GLY A C   1 
ATOM 4    O O   ? GLY A 1   1 ?   2.831  10.399   0.046 1.000 83.520 ? 1   GLY A O   1 
ATOM 5    N N   ? ILE A 1   2 ?   1.551  12.177  -0.272 1.000 92.120 ? 2   ILE A N   1 
ATOM 6    C CA  ? ILE A 1   2 ?   1.675  12.158  -1.726 1.000 92.120 ? 2   ILE A CA  1 
ATOM 7    C C   ? ILE A 1   2 ?   2.406  13.413  -2.198 1.000 92.120 ? 2   ILE A C   1 
ATOM 8    C CB  ? ILE A 1   2 ?   0.293  12.055  -2.410 1.000 92.120 ? 2   ILE A CB  1 
ATOM 9    O O   ? ILE A 1   2 ?   1.892  14.526  -2.064 1.000 92.120 ? 2   ILE A O   1 
ATOM 10   C CG1 ? ILE A 1   2 ?  -0.480  10.845  -1.872 1.000 92.120 ? 2   ILE A CG1 1 
ATOM 11   C CG2 ? ILE A 1   2 ?   0.448  11.973  -3.931 1.000 92.120 ? 2   ILE A CG2 1 
ATOM 12   C CD1 ? ILE A 1   2 ?   0.248   9.519  -2.044 1.000 92.120 ? 2   ILE A CD1 1 
ATOM 13   N N   ? VAL A 1   3 ?   3.691  13.304  -2.618 1.000 91.710 ? 3   VAL A N   1 
ATOM 14   C CA  ? VAL A 1   3 ?   4.470  14.427  -3.129 1.000 91.710 ? 3   VAL A CA  1 
ATOM 15   C C   ? VAL A 1   3 ?   3.884  14.901  -4.457 1.000 91.710 ? 3   VAL A C   1 
ATOM 16   C CB  ? VAL A 1   3 ?   5.958  14.052  -3.307 1.000 91.710 ? 3   VAL A CB  1 
ATOM 17   O O   ? VAL A 1   3 ?   3.525  14.086  -5.310 1.000 91.710 ? 3   VAL A O   1 
ATOM 18   C CG1 ? VAL A 1   3 ?   6.741  15.218  -3.908 1.000 91.710 ? 3   VAL A CG1 1 
ATOM 19   C CG2 ? VAL A 1   3 ?   6.565  13.630  -1.970 1.000 91.710 ? 3   VAL A CG2 1 
ATOM 20   N N   ? ASP A 1   4 ?   3.743  16.290  -4.493 1.000 90.320 ? 4   ASP A N   1 
ATOM 21   C CA  ? ASP A 1   4 ?   3.178  16.920  -5.682 1.000 90.320 ? 4   ASP A CA  1 
ATOM 22   C C   ? ASP A 1   4 ?   1.770  16.401  -5.962 1.000 90.320 ? 4   ASP A C   1 
ATOM 23   C CB  ? ASP A 1   4 ?   4.078  16.679  -6.896 1.000 90.320 ? 4   ASP A CB  1 
ATOM 24   O O   ? ASP A 1   4 ?   1.381  16.239  -7.120 1.000 90.320 ? 4   ASP A O   1 
ATOM 25   C CG  ? ASP A 1   4 ?   5.379  17.459  -6.834 1.000 90.320 ? 4   ASP A CG  1 
ATOM 26   O OD1 ? ASP A 1   4 ?   5.423  18.522  -6.176 1.000 90.320 ? 4   ASP A OD1 1 
ATOM 27   O OD2 ? ASP A 1   4 ?   6.370  17.009  -7.450 1.000 90.320 ? 4   ASP A OD2 1 
ATOM 28   N N   ? GLY A 1   5 ?   1.100  15.924  -4.890 1.000 92.330 ? 5   GLY A N   1 
ATOM 29   C CA  ? GLY A 1   5 ?  -0.278  15.474  -4.995 1.000 92.330 ? 5   GLY A CA  1 
ATOM 30   C C   ? GLY A 1   5 ?  -1.288  16.576  -4.735 1.000 92.330 ? 5   GLY A C   1 
ATOM 31   O O   ? GLY A 1   5 ?  -0.920  17.676  -4.316 1.000 92.330 ? 5   GLY A O   1 
ATOM 32   N N   ? GLN A 1   6 ?  -2.445  16.338  -5.100 1.000 95.390 ? 6   GLN A N   1 
ATOM 33   C CA  ? GLN A 1   6 ?  -3.572  17.226  -4.832 1.000 95.390 ? 6   GLN A CA  1 
ATOM 34   C C   ? GLN A 1   6 ?  -4.603  16.549  -3.933 1.000 95.390 ? 6   GLN A C   1 
ATOM 35   C CB  ? GLN A 1   6 ?  -4.227  17.672  -6.140 1.000 95.390 ? 6   GLN A CB  1 
ATOM 36   O O   ? GLN A 1   6 ?  -4.665  15.320  -3.866 1.000 95.390 ? 6   GLN A O   1 
ATOM 37   C CG  ? GLN A 1   6 ?  -4.824  16.529  -6.950 1.000 95.390 ? 6   GLN A CG  1 
ATOM 38   C CD  ? GLN A 1   6 ?  -5.303  16.969  -8.321 1.000 95.390 ? 6   GLN A CD  1 
ATOM 39   N NE2 ? GLN A 1   6 ?  -6.345  16.314  -8.823 1.000 95.390 ? 6   GLN A NE2 1 
ATOM 40   O OE1 ? GLN A 1   6 ?  -4.743  17.890  -8.923 1.000 95.390 ? 6   GLN A OE1 1 
ATOM 41   N N   ? GLU A 1   7 ?  -5.271  17.406  -3.168 1.000 96.670 ? 7   GLU A N   1 
ATOM 42   C CA  ? GLU A 1   7 ?  -6.328  16.835  -2.338 1.000 96.670 ? 7   GLU A CA  1 
ATOM 43   C C   ? GLU A 1   7 ?  -7.277  15.975  -3.167 1.000 96.670 ? 7   GLU A C   1 
ATOM 44   C CB  ? GLU A 1   7 ?  -7.109  17.942  -1.625 1.000 96.670 ? 7   GLU A CB  1 
ATOM 45   O O   ? GLU A 1   7 ?  -7.717  16.386  -4.243 1.000 96.670 ? 7   GLU A O   1 
ATOM 46   C CG  ? GLU A 1   7 ?  -8.189  17.426  -0.686 1.000 96.670 ? 7   GLU A CG  1 
ATOM 47   C CD  ? GLU A 1   7 ?  -8.899  18.532   0.078 1.000 96.670 ? 7   GLU A CD  1 
ATOM 48   O OE1 ? GLU A 1   7 ?  -9.892  18.242   0.783 1.000 96.670 ? 7   GLU A OE1 1 
ATOM 49   O OE2 ? GLU A 1   7 ?  -8.461  19.699  -0.031 1.000 96.670 ? 7   GLU A OE2 1 
ATOM 50   N N   ? ALA A 1   8 ?  -7.529  14.773  -2.702 1.000 96.110 ? 8   ALA A N   1 
ATOM 51   C CA  ? ALA A 1   8 ?  -8.514  13.896  -3.329 1.000 96.110 ? 8   ALA A CA  1 
ATOM 52   C C   ? ALA A 1   8 ?  -9.931  14.415  -3.105 1.000 96.110 ? 8   ALA A C   1 
ATOM 53   C CB  ? ALA A 1   8 ?  -8.380  12.474  -2.790 1.000 96.110 ? 8   ALA A CB  1 
ATOM 54   O O   ? ALA A 1   8 ? -10.226  15.005  -2.063 1.000 96.110 ? 8   ALA A O   1 
ATOM 55   N N   ? LYS A 1   9 ? -10.690  14.220  -4.192 1.000 95.750 ? 9   LYS A N   1 
ATOM 56   C CA  ? LYS A 1   9 ? -12.107  14.481  -3.952 1.000 95.750 ? 9   LYS A CA  1 
ATOM 57   C C   ? LYS A 1   9 ? -12.639  13.617  -2.812 1.000 95.750 ? 9   LYS A C   1 
ATOM 58   C CB  ? LYS A 1   9 ? -12.922  14.232  -5.222 1.000 95.750 ? 9   LYS A CB  1 
ATOM 59   O O   ? LYS A 1   9 ? -12.395  12.409  -2.775 1.000 95.750 ? 9   LYS A O   1 
ATOM 60   C CG  ? LYS A 1   9 ? -14.389  14.619  -5.101 1.000 95.750 ? 9   LYS A CG  1 
ATOM 61   C CD  ? LYS A 1   9 ? -15.144  14.356  -6.398 1.000 95.750 ? 9   LYS A CD  1 
ATOM 62   C CE  ? LYS A 1   9 ? -16.628  14.667  -6.254 1.000 95.750 ? 9   LYS A CE  1 
ATOM 63   N NZ  ? LYS A 1   9 ? -17.370  14.423  -7.527 1.000 95.750 ? 9   LYS A NZ  1 
ATOM 64   N N   ? PRO A 1  10 ? -13.260  14.246  -1.770 1.000 94.130 ? 10  PRO A N   1 
ATOM 65   C CA  ? PRO A 1  10 ? -13.776  13.450  -0.654 1.000 94.130 ? 10  PRO A CA  1 
ATOM 66   C C   ? PRO A 1  10 ? -14.543  12.213  -1.116 1.000 94.130 ? 10  PRO A C   1 
ATOM 67   C CB  ? PRO A 1  10 ? -14.702  14.426   0.076 1.000 94.130 ? 10  PRO A CB  1 
ATOM 68   O O   ? PRO A 1  10 ? -15.399  12.308  -1.999 1.000 94.130 ? 10  PRO A O   1 
ATOM 69   C CG  ? PRO A 1  10 ? -14.128  15.778  -0.201 1.000 94.130 ? 10  PRO A CG  1 
ATOM 70   C CD  ? PRO A 1  10 ? -13.599  15.792  -1.606 1.000 94.130 ? 10  PRO A CD  1 
ATOM 71   N N   ? HIS A 1  11 ? -14.011  11.013  -0.580 1.000 91.600 ? 11  HIS A N   1 
ATOM 72   C CA  ? HIS A 1  11 ? -14.651   9.710  -0.725 1.000 91.600 ? 11  HIS A CA  1 
ATOM 73   C C   ? HIS A 1  11 ? -14.571   9.214  -2.164 1.000 91.600 ? 11  HIS A C   1 
ATOM 74   C CB  ? HIS A 1  11 ? -16.111   9.777  -0.273 1.000 91.600 ? 11  HIS A CB  1 
ATOM 75   O O   ? HIS A 1  11 ? -15.337   8.335  -2.566 1.000 91.600 ? 11  HIS A O   1 
ATOM 76   C CG  ? HIS A 1  11 ? -16.283  10.273   1.128 1.000 91.600 ? 11  HIS A CG  1 
ATOM 77   C CD2 ? HIS A 1  11 ? -16.957  11.340   1.617 1.000 91.600 ? 11  HIS A CD2 1 
ATOM 78   N ND1 ? HIS A 1  11 ? -15.717   9.643   2.215 1.000 91.600 ? 11  HIS A ND1 1 
ATOM 79   C CE1 ? HIS A 1  11 ? -16.037  10.303   3.315 1.000 91.600 ? 11  HIS A CE1 1 
ATOM 80   N NE2 ? HIS A 1  11 ? -16.789  11.338   2.980 1.000 91.600 ? 11  HIS A NE2 1 
ATOM 81   N N   ? SER A 1  12 ? -13.760   9.800  -3.025 1.000 95.090 ? 12  SER A N   1 
ATOM 82   C CA  ? SER A 1  12 ? -13.477   9.340  -4.381 1.000 95.090 ? 12  SER A CA  1 
ATOM 83   C C   ? SER A 1  12 ? -12.554   8.126  -4.371 1.000 95.090 ? 12  SER A C   1 
ATOM 84   C CB  ? SER A 1  12 ? -12.847  10.463  -5.207 1.000 95.090 ? 12  SER A CB  1 
ATOM 85   O O   ? SER A 1  12 ? -12.407   7.443  -5.387 1.000 95.090 ? 12  SER A O   1 
ATOM 86   O OG  ? SER A 1  12 ? -11.608  10.864  -4.649 1.000 95.090 ? 12  SER A OG  1 
ATOM 87   N N   ? ARG A 1  13 ? -11.970   7.762  -3.297 1.000 96.200 ? 13  ARG A N   1 
ATOM 88   C CA  ? ARG A 1  13 ? -11.158   6.573  -3.055 1.000 96.200 ? 13  ARG A CA  1 
ATOM 89   C C   ? ARG A 1  13 ? -11.735   5.740  -1.915 1.000 96.200 ? 13  ARG A C   1 
ATOM 90   C CB  ? ARG A 1  13 ?  -9.713   6.964  -2.740 1.000 96.200 ? 13  ARG A CB  1 
ATOM 91   O O   ? ARG A 1  13 ? -11.143   5.660  -0.837 1.000 96.200 ? 13  ARG A O   1 
ATOM 92   C CG  ? ARG A 1  13 ?  -9.071   7.852  -3.794 1.000 96.200 ? 13  ARG A CG  1 
ATOM 93   C CD  ? ARG A 1  13 ?  -8.908   7.124  -5.121 1.000 96.200 ? 13  ARG A CD  1 
ATOM 94   N NE  ? ARG A 1  13 ?  -8.238   7.959  -6.114 1.000 96.200 ? 13  ARG A NE  1 
ATOM 95   N NH1 ? ARG A 1  13 ? -10.170   8.989  -6.853 1.000 96.200 ? 13  ARG A NH1 1 
ATOM 96   N NH2 ? ARG A 1  13 ?  -8.146   9.535  -7.783 1.000 96.200 ? 13  ARG A NH2 1 
ATOM 97   C CZ  ? ARG A 1  13 ?  -8.853   8.826  -6.915 1.000 96.200 ? 13  ARG A CZ  1 
ATOM 98   N N   ? PRO A 1  14 ? -12.803   5.054  -2.114 1.000 96.210 ? 14  PRO A N   1 
ATOM 99   C CA  ? PRO A 1  14 ? -13.576   4.390  -1.063 1.000 96.210 ? 14  PRO A CA  1 
ATOM 100  C C   ? PRO A 1  14 ? -12.874   3.154  -0.505 1.000 96.210 ? 14  PRO A C   1 
ATOM 101  C CB  ? PRO A 1  14 ? -14.878   4.006  -1.771 1.000 96.210 ? 14  PRO A CB  1 
ATOM 102  O O   ? PRO A 1  14 ? -13.264   2.640   0.547 1.000 96.210 ? 14  PRO A O   1 
ATOM 103  C CG  ? PRO A 1  14 ? -14.502   3.867  -3.211 1.000 96.210 ? 14  PRO A CG  1 
ATOM 104  C CD  ? PRO A 1  14 ? -13.457   4.897  -3.533 1.000 96.210 ? 14  PRO A CD  1 
ATOM 105  N N   ? TYR A 1  15 ? -11.771   2.731  -1.139 1.000 97.800 ? 15  TYR A N   1 
ATOM 106  C CA  ? TYR A 1  15 ? -11.004   1.555  -0.745 1.000 97.800 ? 15  TYR A CA  1 
ATOM 107  C C   ? TYR A 1  15 ?  -9.840   1.941   0.159 1.000 97.800 ? 15  TYR A C   1 
ATOM 108  C CB  ? TYR A 1  15 ? -10.482   0.814  -1.980 1.000 97.800 ? 15  TYR A CB  1 
ATOM 109  O O   ? TYR A 1  15 ?  -9.223   1.079   0.791 1.000 97.800 ? 15  TYR A O   1 
ATOM 110  C CG  ? TYR A 1  15 ?  -9.808   1.713  -2.988 1.000 97.800 ? 15  TYR A CG  1 
ATOM 111  C CD1 ? TYR A 1  15 ? -10.481   2.138  -4.131 1.000 97.800 ? 15  TYR A CD1 1 
ATOM 112  C CD2 ? TYR A 1  15 ?  -8.498   2.139  -2.799 1.000 97.800 ? 15  TYR A CD2 1 
ATOM 113  C CE1 ? TYR A 1  15 ?  -9.864   2.966  -5.063 1.000 97.800 ? 15  TYR A CE1 1 
ATOM 114  C CE2 ? TYR A 1  15 ?  -7.870   2.966  -3.725 1.000 97.800 ? 15  TYR A CE2 1 
ATOM 115  O OH  ? TYR A 1  15 ?  -7.944   4.193  -5.771 1.000 97.800 ? 15  TYR A OH  1 
ATOM 116  C CZ  ? TYR A 1  15 ?  -8.560   3.374  -4.852 1.000 97.800 ? 15  TYR A CZ  1 
ATOM 117  N N   ? MET A 1  16 ?  -9.434   3.201   0.157 1.000 97.420 ? 16  MET A N   1 
ATOM 118  C CA  ? MET A 1  16 ?  -8.254   3.665   0.880 1.000 97.420 ? 16  MET A CA  1 
ATOM 119  C C   ? MET A 1  16 ?  -8.449   3.526   2.386 1.000 97.420 ? 16  MET A C   1 
ATOM 120  C CB  ? MET A 1  16 ?  -7.943   5.120   0.526 1.000 97.420 ? 16  MET A CB  1 
ATOM 121  O O   ? MET A 1  16 ?  -9.499   3.894   2.917 1.000 97.420 ? 16  MET A O   1 
ATOM 122  C CG  ? MET A 1  16 ?  -6.634   5.627   1.109 1.000 97.420 ? 16  MET A CG  1 
ATOM 123  S SD  ? MET A 1  16 ?  -5.172   4.778   0.397 1.000 97.420 ? 16  MET A SD  1 
ATOM 124  C CE  ? MET A 1  16 ?  -3.978   5.013   1.743 1.000 97.420 ? 16  MET A CE  1 
ATOM 125  N N   ? VAL A 1  17 ?  -7.434   3.031   3.085 1.000 97.500 ? 17  VAL A N   1 
ATOM 126  C CA  ? VAL A 1  17 ?  -7.522   2.911   4.536 1.000 97.500 ? 17  VAL A CA  1 
ATOM 127  C C   ? VAL A 1  17 ?  -6.263   3.487   5.179 1.000 97.500 ? 17  VAL A C   1 
ATOM 128  C CB  ? VAL A 1  17 ?  -7.720   1.443   4.974 1.000 97.500 ? 17  VAL A CB  1 
ATOM 129  O O   ? VAL A 1  17 ?  -5.191   3.488   4.569 1.000 97.500 ? 17  VAL A O   1 
ATOM 130  C CG1 ? VAL A 1  17 ?  -8.945   0.836   4.292 1.000 97.500 ? 17  VAL A CG1 1 
ATOM 131  C CG2 ? VAL A 1  17 ?  -6.471   0.621   4.664 1.000 97.500 ? 17  VAL A CG2 1 
ATOM 132  N N   ? SER A 1  18 ?  -6.441   3.977   6.399 1.000 97.090 ? 18  SER A N   1 
ATOM 133  C CA  ? SER A 1  18 ?  -5.327   4.390   7.247 1.000 97.090 ? 18  SER A CA  1 
ATOM 134  C C   ? SER A 1  18 ?  -4.964   3.302   8.252 1.000 97.090 ? 18  SER A C   1 
ATOM 135  C CB  ? SER A 1  18 ?  -5.667   5.685   7.985 1.000 97.090 ? 18  SER A CB  1 
ATOM 136  O O   ? SER A 1  18 ?  -5.795   2.905   9.072 1.000 97.090 ? 18  SER A O   1 
ATOM 137  O OG  ? SER A 1  18 ?  -4.584   6.099   8.800 1.000 97.090 ? 18  SER A OG  1 
ATOM 138  N N   ? VAL A 1  19 ?  -3.794   2.776   8.090 1.000 97.180 ? 19  VAL A N   1 
ATOM 139  C CA  ? VAL A 1  19 ?  -3.266   1.852   9.088 1.000 97.180 ? 19  VAL A CA  1 
ATOM 140  C C   ? VAL A 1  19 ?  -2.583   2.635  10.207 1.000 97.180 ? 19  VAL A C   1 
ATOM 141  C CB  ? VAL A 1  19 ?  -2.276   0.845   8.461 1.000 97.180 ? 19  VAL A CB  1 
ATOM 142  O O   ? VAL A 1  19 ?  -1.620   3.366   9.963 1.000 97.180 ? 19  VAL A O   1 
ATOM 143  C CG1 ? VAL A 1  19 ?  -1.779  -0.147   9.511 1.000 97.180 ? 19  VAL A CG1 1 
ATOM 144  C CG2 ? VAL A 1  19 ?  -2.932   0.108   7.295 1.000 97.180 ? 19  VAL A CG2 1 
ATOM 145  N N   ? GLN A 1  20 ?  -3.123   2.400  11.504 1.000 96.140 ? 20  GLN A N   1 
ATOM 146  C CA  ? GLN A 1  20 ?  -2.729   3.324  12.563 1.000 96.140 ? 20  GLN A CA  1 
ATOM 147  C C   ? GLN A 1  20 ?  -2.081   2.581  13.727 1.000 96.140 ? 20  GLN A C   1 
ATOM 148  C CB  ? GLN A 1  20 ?  -3.937   4.122  13.056 1.000 96.140 ? 20  GLN A CB  1 
ATOM 149  O O   ? GLN A 1  20 ?  -2.429   1.433  14.009 1.000 96.140 ? 20  GLN A O   1 
ATOM 150  C CG  ? GLN A 1  20 ?  -4.510   5.077  12.017 1.000 96.140 ? 20  GLN A CG  1 
ATOM 151  C CD  ? GLN A 1  20 ?  -5.638   5.931  12.564 1.000 96.140 ? 20  GLN A CD  1 
ATOM 152  N NE2 ? GLN A 1  20 ?  -6.397   6.554  11.669 1.000 96.140 ? 20  GLN A NE2 1 
ATOM 153  O OE1 ? GLN A 1  20 ?  -5.827   6.030  13.780 1.000 96.140 ? 20  GLN A OE1 1 
ATOM 154  N N   ? LEU A 1  21 ?  -1.141   3.272  14.320 1.000 94.780 ? 21  LEU A N   1 
ATOM 155  C CA  ? LEU A 1  21 ?  -0.566   2.914  15.613 1.000 94.780 ? 21  LEU A CA  1 
ATOM 156  C C   ? LEU A 1  21 ?  -0.858   3.989  16.654 1.000 94.780 ? 21  LEU A C   1 
ATOM 157  C CB  ? LEU A 1  21 ?   0.946   2.705  15.488 1.000 94.780 ? 21  LEU A CB  1 
ATOM 158  O O   ? LEU A 1  21 ?  -0.451   5.142  16.493 1.000 94.780 ? 21  LEU A O   1 
ATOM 159  C CG  ? LEU A 1  21 ?   1.679   2.284  16.762 1.000 94.780 ? 21  LEU A CG  1 
ATOM 160  C CD1 ? LEU A 1  21 ?   1.243   0.885  17.187 1.000 94.780 ? 21  LEU A CD1 1 
ATOM 161  C CD2 ? LEU A 1  21 ?   3.189   2.338  16.554 1.000 94.780 ? 21  LEU A CD2 1 
ATOM 162  N N   ? PHE A 1  22 ?  -1.619   3.581  17.741 1.000 92.600 ? 22  PHE A N   1 
ATOM 163  C CA  ? PHE A 1  22 ?  -2.028   4.489  18.807 1.000 92.600 ? 22  PHE A CA  1 
ATOM 164  C C   ? PHE A 1  22 ?  -2.725   5.717  18.234 1.000 92.600 ? 22  PHE A C   1 
ATOM 165  C CB  ? PHE A 1  22 ?  -0.819   4.915  19.646 1.000 92.600 ? 22  PHE A CB  1 
ATOM 166  O O   ? PHE A 1  22 ?  -2.469   6.842  18.668 1.000 92.600 ? 22  PHE A O   1 
ATOM 167  C CG  ? PHE A 1  22 ?  -0.065   3.763  20.252 1.000 92.600 ? 22  PHE A CG  1 
ATOM 168  C CD1 ? PHE A 1  22 ?  -0.701   2.871  21.108 1.000 92.600 ? 22  PHE A CD1 1 
ATOM 169  C CD2 ? PHE A 1  22 ?   1.280   3.571  19.967 1.000 92.600 ? 22  PHE A CD2 1 
ATOM 170  C CE1 ? PHE A 1  22 ?  -0.005   1.804  21.671 1.000 92.600 ? 22  PHE A CE1 1 
ATOM 171  C CE2 ? PHE A 1  22 ?   1.982   2.507  20.526 1.000 92.600 ? 22  PHE A CE2 1 
ATOM 172  C CZ  ? PHE A 1  22 ?   1.338   1.625  21.378 1.000 92.600 ? 22  PHE A CZ  1 
ATOM 173  N N   ? GLY A 1  23 ?  -3.564   5.505  17.102 1.000 91.190 ? 23  GLY A N   1 
ATOM 174  C CA  ? GLY A 1  23 ?  -4.407   6.565  16.574 1.000 91.190 ? 23  GLY A CA  1 
ATOM 175  C C   ? GLY A 1  23 ?  -3.696   7.446  15.565 1.000 91.190 ? 23  GLY A C   1 
ATOM 176  O O   ? GLY A 1  23 ?  -4.291   8.374  15.014 1.000 91.190 ? 23  GLY A O   1 
ATOM 177  N N   ? GLN A 1  24 ?  -2.369   7.064  15.330 1.000 93.160 ? 24  GLN A N   1 
ATOM 178  C CA  ? GLN A 1  24 ?  -1.570   7.823  14.375 1.000 93.160 ? 24  GLN A CA  1 
ATOM 179  C C   ? GLN A 1  24 ?  -1.329   7.022  13.099 1.000 93.160 ? 24  GLN A C   1 
ATOM 180  C CB  ? GLN A 1  24 ?  -0.234   8.233  14.997 1.000 93.160 ? 24  GLN A CB  1 
ATOM 181  O O   ? GLN A 1  24 ?  -0.953   5.849  13.157 1.000 93.160 ? 24  GLN A O   1 
ATOM 182  C CG  ? GLN A 1  24 ?  -0.368   9.227  16.142 1.000 93.160 ? 24  GLN A CG  1 
ATOM 183  C CD  ? GLN A 1  24 ?   0.974   9.724  16.649 1.000 93.160 ? 24  GLN A CD  1 
ATOM 184  N NE2 ? GLN A 1  24 ?   0.960  10.414  17.784 1.000 93.160 ? 24  GLN A NE2 1 
ATOM 185  O OE1 ? GLN A 1  24 ?   2.013   9.488  16.025 1.000 93.160 ? 24  GLN A OE1 1 
ATOM 186  N N   ? ASN A 1  25 ?  -1.507   7.725  12.024 1.000 94.400 ? 25  ASN A N   1 
ATOM 187  C CA  ? ASN A 1  25 ?  -1.249   7.100  10.731 1.000 94.400 ? 25  ASN A CA  1 
ATOM 188  C C   ? ASN A 1  25 ?   0.222   6.727  10.572 1.000 94.400 ? 25  ASN A C   1 
ATOM 189  C CB  ? ASN A 1  25 ?  -1.690   8.021   9.592 1.000 94.400 ? 25  ASN A CB  1 
ATOM 190  O O   ? ASN A 1  25 ?   1.101   7.579  10.713 1.000 94.400 ? 25  ASN A O   1 
ATOM 191  C CG  ? ASN A 1  25 ?  -1.450   7.414   8.223 1.000 94.400 ? 25  ASN A CG  1 
ATOM 192  N ND2 ? ASN A 1  25 ?  -0.437   7.910   7.524 1.000 94.400 ? 25  ASN A ND2 1 
ATOM 193  O OD1 ? ASN A 1  25 ?  -2.171   6.508   7.798 1.000 94.400 ? 25  ASN A OD1 1 
ATOM 194  N N   ? ILE A 1  26 ?   0.486   5.443  10.189 1.000 94.680 ? 26  ILE A N   1 
ATOM 195  C CA  ? ILE A 1  26 ?   1.871   5.023  10.012 1.000 94.680 ? 26  ILE A CA  1 
ATOM 196  C C   ? ILE A 1  26 ?   2.050   4.402   8.629 1.000 94.680 ? 26  ILE A C   1 
ATOM 197  C CB  ? ILE A 1  26 ?   2.303   4.023  11.108 1.000 94.680 ? 26  ILE A CB  1 
ATOM 198  O O   ? ILE A 1  26 ?   3.167   4.336   8.111 1.000 94.680 ? 26  ILE A O   1 
ATOM 199  C CG1 ? ILE A 1  26 ?   1.403   2.782  11.083 1.000 94.680 ? 26  ILE A CG1 1 
ATOM 200  C CG2 ? ILE A 1  26 ?   2.279   4.689  12.487 1.000 94.680 ? 26  ILE A CG2 1 
ATOM 201  C CD1 ? ILE A 1  26 ?   2.007   1.566  11.771 1.000 94.680 ? 26  ILE A CD1 1 
ATOM 202  N N   ? CYS A 1  27 ?   1.003   3.911   8.054 1.000 96.080 ? 27  CYS A N   1 
ATOM 203  C CA  ? CYS A 1  27 ?   0.994   3.327   6.717 1.000 96.080 ? 27  CYS A CA  1 
ATOM 204  C C   ? CYS A 1  27 ?  -0.370   3.496   6.058 1.000 96.080 ? 27  CYS A C   1 
ATOM 205  C CB  ? CYS A 1  27 ?   1.362   1.845   6.776 1.000 96.080 ? 27  CYS A CB  1 
ATOM 206  O O   ? CYS A 1  27 ?  -1.349   3.837   6.725 1.000 96.080 ? 27  CYS A O   1 
ATOM 207  S SG  ? CYS A 1  27 ?   3.122   1.543   7.049 1.000 96.080 ? 27  CYS A SG  1 
ATOM 208  N N   ? GLY A 1  28 ?  -0.334   3.260   4.788 1.000 96.480 ? 28  GLY A N   1 
ATOM 209  C CA  ? GLY A 1  28 ?  -1.586   3.090   4.069 1.000 96.480 ? 28  GLY A CA  1 
ATOM 210  C C   ? GLY A 1  28 ?  -1.956   1.635   3.849 1.000 96.480 ? 28  GLY A C   1 
ATOM 211  O O   ? GLY A 1  28 ?  -1.171   0.736   4.160 1.000 96.480 ? 28  GLY A O   1 
ATOM 212  N N   ? GLY A 1  29 ?  -3.151   1.394   3.413 1.000 97.760 ? 29  GLY A N   1 
ATOM 213  C CA  ? GLY A 1  29 ?  -3.729   0.138   2.963 1.000 97.760 ? 29  GLY A CA  1 
ATOM 214  C C   ? GLY A 1  29 ?  -4.979   0.324   2.123 1.000 97.760 ? 29  GLY A C   1 
ATOM 215  O O   ? GLY A 1  29 ?  -5.401   1.454   1.871 1.000 97.760 ? 29  GLY A O   1 
ATOM 216  N N   ? PHE A 1  30 ?  -5.444  -0.826   1.637 1.000 98.410 ? 30  PHE A N   1 
ATOM 217  C CA  ? PHE A 1  30 ?  -6.691  -0.708   0.891 1.000 98.410 ? 30  PHE A CA  1 
ATOM 218  C C   ? PHE A 1  30 ?  -7.534  -1.968   1.043 1.000 98.410 ? 30  PHE A C   1 
ATOM 219  C CB  ? PHE A 1  30 ?  -6.409  -0.441  -0.591 1.000 98.410 ? 30  PHE A CB  1 
ATOM 220  O O   ? PHE A 1  30 ?  -6.999  -3.056   1.269 1.000 98.410 ? 30  PHE A O   1 
ATOM 221  C CG  ? PHE A 1  30 ?  -5.496  -1.455  -1.227 1.000 98.410 ? 30  PHE A CG  1 
ATOM 222  C CD1 ? PHE A 1  30 ?  -4.117  -1.356  -1.084 1.000 98.410 ? 30  PHE A CD1 1 
ATOM 223  C CD2 ? PHE A 1  30 ?  -6.017  -2.508  -1.968 1.000 98.410 ? 30  PHE A CD2 1 
ATOM 224  C CE1 ? PHE A 1  30 ?  -3.270  -2.293  -1.672 1.000 98.410 ? 30  PHE A CE1 1 
ATOM 225  C CE2 ? PHE A 1  30 ?  -5.177  -3.448  -2.558 1.000 98.410 ? 30  PHE A CE2 1 
ATOM 226  C CZ  ? PHE A 1  30 ?  -3.804  -3.338  -2.410 1.000 98.410 ? 30  PHE A CZ  1 
ATOM 227  N N   ? LEU A 1  31 ?  -8.865  -1.716   1.050 1.000 98.210 ? 31  LEU A N   1 
ATOM 228  C CA  ? LEU A 1  31 ?  -9.841  -2.787   1.220 1.000 98.210 ? 31  LEU A CA  1 
ATOM 229  C C   ? LEU A 1  31 ?  -9.886  -3.682  -0.014 1.000 98.210 ? 31  LEU A C   1 
ATOM 230  C CB  ? LEU A 1  31 ? -11.231  -2.207   1.495 1.000 98.210 ? 31  LEU A CB  1 
ATOM 231  O O   ? LEU A 1  31 ?  -9.996  -3.190  -1.139 1.000 98.210 ? 31  LEU A O   1 
ATOM 232  C CG  ? LEU A 1  31 ? -11.448  -1.592   2.878 1.000 98.210 ? 31  LEU A CG  1 
ATOM 233  C CD1 ? LEU A 1  31 ? -12.786  -0.863   2.931 1.000 98.210 ? 31  LEU A CD1 1 
ATOM 234  C CD2 ? LEU A 1  31 ? -11.374  -2.666   3.958 1.000 98.210 ? 31  LEU A CD2 1 
ATOM 235  N N   ? ILE A 1  32 ?  -9.801  -5.030   0.218 1.000 97.240 ? 32  ILE A N   1 
ATOM 236  C CA  ? ILE A 1  32 ?  -9.943  -5.978  -0.882 1.000 97.240 ? 32  ILE A CA  1 
ATOM 237  C C   ? ILE A 1  32 ? -11.153  -6.877  -0.636 1.000 97.240 ? 32  ILE A C   1 
ATOM 238  C CB  ? ILE A 1  32 ?  -8.668  -6.832  -1.060 1.000 97.240 ? 32  ILE A CB  1 
ATOM 239  O O   ? ILE A 1  32 ? -11.532  -7.668  -1.502 1.000 97.240 ? 32  ILE A O   1 
ATOM 240  C CG1 ? ILE A 1  32 ?  -8.365  -7.614   0.223 1.000 97.240 ? 32  ILE A CG1 1 
ATOM 241  C CG2 ? ILE A 1  32 ?  -7.480  -5.951  -1.458 1.000 97.240 ? 32  ILE A CG2 1 
ATOM 242  C CD1 ? ILE A 1  32 ?  -7.327  -8.714   0.047 1.000 97.240 ? 32  ILE A CD1 1 
ATOM 243  N N   ? SER A 1  33 ? -11.808  -6.743   0.557 1.000 96.350 ? 33  SER A N   1 
ATOM 244  C CA  ? SER A 1  33 ? -13.085  -7.296   0.996 1.000 96.350 ? 33  SER A CA  1 
ATOM 245  C C   ? SER A 1  33 ? -13.616  -6.556   2.220 1.000 96.350 ? 33  SER A C   1 
ATOM 246  C CB  ? SER A 1  33 ? -12.945  -8.785   1.312 1.000 96.350 ? 33  SER A CB  1 
ATOM 247  O O   ? SER A 1  33 ? -12.992  -5.605   2.696 1.000 96.350 ? 33  SER A O   1 
ATOM 248  O OG  ? SER A 1  33 ? -12.340  -8.976   2.579 1.000 96.350 ? 33  SER A OG  1 
ATOM 249  N N   ? ASP A 1  34 ? -14.821  -6.976   2.693 1.000 96.250 ? 34  ASP A N   1 
ATOM 250  C CA  ? ASP A 1  34 ? -15.408  -6.289   3.839 1.000 96.250 ? 34  ASP A CA  1 
ATOM 251  C C   ? ASP A 1  34 ? -14.695  -6.671   5.134 1.000 96.250 ? 34  ASP A C   1 
ATOM 252  C CB  ? ASP A 1  34 ? -16.901  -6.607   3.948 1.000 96.250 ? 34  ASP A CB  1 
ATOM 253  O O   ? ASP A 1  34 ? -15.014  -6.147   6.203 1.000 96.250 ? 34  ASP A O   1 
ATOM 254  C CG  ? ASP A 1  34 ? -17.184  -8.095   4.059 1.000 96.250 ? 34  ASP A CG  1 
ATOM 255  O OD1 ? ASP A 1  34 ? -16.226  -8.897   4.090 1.000 96.250 ? 34  ASP A OD1 1 
ATOM 256  O OD2 ? ASP A 1  34 ? -18.376  -8.468   4.112 1.000 96.250 ? 34  ASP A OD2 1 
ATOM 257  N N   ? GLN A 1  35 ? -13.623  -7.551   4.985 1.000 96.840 ? 35  GLN A N   1 
ATOM 258  C CA  ? GLN A 1  35 ? -12.938  -7.986   6.197 1.000 96.840 ? 35  GLN A CA  1 
ATOM 259  C C   ? GLN A 1  35 ? -11.424  -7.953   6.015 1.000 96.840 ? 35  GLN A C   1 
ATOM 260  C CB  ? GLN A 1  35 ? -13.389  -9.392   6.595 1.000 96.840 ? 35  GLN A CB  1 
ATOM 261  O O   ? GLN A 1  35 ? -10.674  -8.262   6.944 1.000 96.840 ? 35  GLN A O   1 
ATOM 262  C CG  ? GLN A 1  35 ? -14.821  -9.457   7.108 1.000 96.840 ? 35  GLN A CG  1 
ATOM 263  C CD  ? GLN A 1  35 ? -15.209 -10.841   7.594 1.000 96.840 ? 35  GLN A CD  1 
ATOM 264  N NE2 ? GLN A 1  35 ? -15.088 -11.068   8.897 1.000 96.840 ? 35  GLN A NE2 1 
ATOM 265  O OE1 ? GLN A 1  35 ? -15.614 -11.700   6.803 1.000 96.840 ? 35  GLN A OE1 1 
ATOM 266  N N   ? PHE A 1  36 ? -11.006  -7.682   4.791 1.000 97.820 ? 36  PHE A N   1 
ATOM 267  C CA  ? PHE A 1  36 ?  -9.571  -7.807   4.561 1.000 97.820 ? 36  PHE A CA  1 
ATOM 268  C C   ? PHE A 1  36 ?  -9.000  -6.515   3.989 1.000 97.820 ? 36  PHE A C   1 
ATOM 269  C CB  ? PHE A 1  36 ?  -9.277  -8.975   3.614 1.000 97.820 ? 36  PHE A CB  1 
ATOM 270  O O   ? PHE A 1  36 ?  -9.606  -5.897   3.112 1.000 97.820 ? 36  PHE A O   1 
ATOM 271  C CG  ? PHE A 1  36 ?  -9.349 -10.325   4.275 1.000 97.820 ? 36  PHE A CG  1 
ATOM 272  C CD1 ? PHE A 1  36 ?  -8.232 -10.871   4.896 1.000 97.820 ? 36  PHE A CD1 1 
ATOM 273  C CD2 ? PHE A 1  36 ? -10.534 -11.049   4.276 1.000 97.820 ? 36  PHE A CD2 1 
ATOM 274  C CE1 ? PHE A 1  36 ?  -8.295 -12.120   5.509 1.000 97.820 ? 36  PHE A CE1 1 
ATOM 275  C CE2 ? PHE A 1  36 ? -10.605 -12.298   4.886 1.000 97.820 ? 36  PHE A CE2 1 
ATOM 276  C CZ  ? PHE A 1  36 ?  -9.484 -12.832   5.501 1.000 97.820 ? 36  PHE A CZ  1 
ATOM 277  N N   ? VAL A 1  37 ?  -7.854  -6.134   4.526 1.000 98.300 ? 37  VAL A N   1 
ATOM 278  C CA  ? VAL A 1  37 ?  -7.040  -5.008   4.081 1.000 98.300 ? 37  VAL A CA  1 
ATOM 279  C C   ? VAL A 1  37 ?  -5.696  -5.514   3.564 1.000 98.300 ? 37  VAL A C   1 
ATOM 280  C CB  ? VAL A 1  37 ?  -6.823  -3.981   5.215 1.000 98.300 ? 37  VAL A CB  1 
ATOM 281  O O   ? VAL A 1  37 ?  -5.046  -6.340   4.209 1.000 98.300 ? 37  VAL A O   1 
ATOM 282  C CG1 ? VAL A 1  37 ?  -5.832  -2.902   4.784 1.000 98.300 ? 37  VAL A CG1 1 
ATOM 283  C CG2 ? VAL A 1  37 ?  -8.153  -3.355   5.630 1.000 98.300 ? 37  VAL A CG2 1 
ATOM 284  N N   ? LEU A 1  38 ?  -5.387  -5.081   2.373 1.000 98.270 ? 38  LEU A N   1 
ATOM 285  C CA  ? LEU A 1  38 ?  -4.066  -5.367   1.823 1.000 98.270 ? 38  LEU A CA  1 
ATOM 286  C C   ? LEU A 1  38 ?  -3.097  -4.226   2.115 1.000 98.270 ? 38  LEU A C   1 
ATOM 287  C CB  ? LEU A 1  38 ?  -4.153  -5.604   0.313 1.000 98.270 ? 38  LEU A CB  1 
ATOM 288  O O   ? LEU A 1  38 ?  -3.433  -3.055   1.918 1.000 98.270 ? 38  LEU A O   1 
ATOM 289  C CG  ? LEU A 1  38 ?  -2.956  -6.302  -0.334 1.000 98.270 ? 38  LEU A CG  1 
ATOM 290  C CD1 ? LEU A 1  38 ?  -2.797  -7.710   0.228 1.000 98.270 ? 38  LEU A CD1 1 
ATOM 291  C CD2 ? LEU A 1  38 ?  -3.115  -6.340  -1.850 1.000 98.270 ? 38  LEU A CD2 1 
ATOM 292  N N   ? THR A 1  39 ?  -1.875  -4.529   2.606 1.000 98.070 ? 39  THR A N   1 
ATOM 293  C CA  ? THR A 1  39 ?  -0.852  -3.545   2.942 1.000 98.070 ? 39  THR A CA  1 
ATOM 294  C C   ? THR A 1  39 ?   0.544  -4.144   2.797 1.000 98.070 ? 39  THR A C   1 
ATOM 295  C CB  ? THR A 1  39 ?  -1.039  -3.012   4.375 1.000 98.070 ? 39  THR A CB  1 
ATOM 296  O O   ? THR A 1  39 ?   0.691  -5.295   2.379 1.000 98.070 ? 39  THR A O   1 
ATOM 297  C CG2 ? THR A 1  39 ?  -0.682  -4.076   5.408 1.000 98.070 ? 39  THR A CG2 1 
ATOM 298  O OG1 ? THR A 1  39 ?  -0.193  -1.872   4.568 1.000 98.070 ? 39  THR A OG1 1 
ATOM 299  N N   ? ALA A 1  40 ?   1.506  -3.348   3.003 1.000 97.120 ? 40  ALA A N   1 
ATOM 300  C CA  ? ALA A 1  40 ?   2.880  -3.833   2.908 1.000 97.120 ? 40  ALA A CA  1 
ATOM 301  C C   ? ALA A 1  40 ?   3.313  -4.511   4.204 1.000 97.120 ? 40  ALA A C   1 
ATOM 302  C CB  ? ALA A 1  40 ?   3.827  -2.684   2.570 1.000 97.120 ? 40  ALA A CB  1 
ATOM 303  O O   ? ALA A 1  40 ?   2.942  -4.073   5.296 1.000 97.120 ? 40  ALA A O   1 
ATOM 304  N N   ? ALA A 1  41 ?   4.121  -5.592   4.080 1.000 96.410 ? 41  ALA A N   1 
ATOM 305  C CA  ? ALA A 1  41 ?   4.618  -6.327   5.239 1.000 96.410 ? 41  ALA A CA  1 
ATOM 306  C C   ? ALA A 1  41 ?   5.501  -5.441   6.114 1.000 96.410 ? 41  ALA A C   1 
ATOM 307  C CB  ? ALA A 1  41 ?   5.391  -7.566   4.792 1.000 96.410 ? 41  ALA A CB  1 
ATOM 308  O O   ? ALA A 1  41 ?   5.579  -5.638   7.329 1.000 96.410 ? 41  ALA A O   1 
ATOM 309  N N   ? GLN A 1  42 ?   6.153  -4.544   5.549 1.000 94.140 ? 42  GLN A N   1 
ATOM 310  C CA  ? GLN A 1  42 ?   7.057  -3.668   6.285 1.000 94.140 ? 42  GLN A CA  1 
ATOM 311  C C   ? GLN A 1  42 ?   6.282  -2.699   7.173 1.000 94.140 ? 42  GLN A C   1 
ATOM 312  C CB  ? GLN A 1  42 ?   7.957  -2.892   5.321 1.000 94.140 ? 42  GLN A CB  1 
ATOM 313  O O   ? GLN A 1  42 ?   6.872  -1.998   7.999 1.000 94.140 ? 42  GLN A O   1 
ATOM 314  C CG  ? GLN A 1  42 ?   7.201  -1.926   4.418 1.000 94.140 ? 42  GLN A CG  1 
ATOM 315  C CD  ? GLN A 1  42 ?   8.107  -1.221   3.426 1.000 94.140 ? 42  GLN A CD  1 
ATOM 316  N NE2 ? GLN A 1  42 ?   7.613  -0.136   2.839 1.000 94.140 ? 42  GLN A NE2 1 
ATOM 317  O OE1 ? GLN A 1  42 ?   9.242  -1.647   3.189 1.000 94.140 ? 42  GLN A OE1 1 
ATOM 318  N N   ? CYS A 1  43 ?   4.925  -2.701   7.065 1.000 94.220 ? 43  CYS A N   1 
ATOM 319  C CA  ? CYS A 1  43 ?   4.070  -1.819   7.852 1.000 94.220 ? 43  CYS A CA  1 
ATOM 320  C C   ? CYS A 1  43 ?   3.677  -2.474   9.170 1.000 94.220 ? 43  CYS A C   1 
ATOM 321  C CB  ? CYS A 1  43 ?   2.815  -1.446   7.063 1.000 94.220 ? 43  CYS A CB  1 
ATOM 322  O O   ? CYS A 1  43 ?   2.874  -1.924   9.926 1.000 94.220 ? 43  CYS A O   1 
ATOM 323  S SG  ? CYS A 1  43 ?   3.131  -0.333   5.676 1.000 94.220 ? 43  CYS A SG  1 
ATOM 324  N N   ? TRP A 1  44 ?   4.307  -3.540   9.502 1.000 91.630 ? 44  TRP A N   1 
ATOM 325  C CA  ? TRP A 1  44 ?   3.902  -4.332  10.658 1.000 91.630 ? 44  TRP A CA  1 
ATOM 326  C C   ? TRP A 1  44 ?   4.279  -3.630  11.958 1.000 91.630 ? 44  TRP A C   1 
ATOM 327  C CB  ? TRP A 1  44 ?   4.543  -5.722  10.610 1.000 91.630 ? 44  TRP A CB  1 
ATOM 328  O O   ? TRP A 1  44 ?   5.398  -3.130  12.099 1.000 91.630 ? 44  TRP A O   1 
ATOM 329  C CG  ? TRP A 1  44 ?   4.334  -6.532  11.854 1.000 91.630 ? 44  TRP A CG  1 
ATOM 330  C CD1 ? TRP A 1  44 ?   5.084  -6.496  12.997 1.000 91.630 ? 44  TRP A CD1 1 
ATOM 331  C CD2 ? TRP A 1  44 ?   3.308  -7.505  12.078 1.000 91.630 ? 44  TRP A CD2 1 
ATOM 332  C CE2 ? TRP A 1  44 ?   3.497  -8.018  13.380 1.000 91.630 ? 44  TRP A CE2 1 
ATOM 333  C CE3 ? TRP A 1  44 ?   2.247  -7.992  11.303 1.000 91.630 ? 44  TRP A CE3 1 
ATOM 334  N NE1 ? TRP A 1  44 ?   4.585  -7.387  13.919 1.000 91.630 ? 44  TRP A NE1 1 
ATOM 335  C CH2 ? TRP A 1  44 ?   1.631  -9.455  13.146 1.000 91.630 ? 44  TRP A CH2 1 
ATOM 336  C CZ2 ? TRP A 1  44 ?   2.661  -8.996  13.925 1.000 91.630 ? 44  TRP A CZ2 1 
ATOM 337  C CZ3 ? TRP A 1  44 ?   1.417  -8.965  11.848 1.000 91.630 ? 44  TRP A CZ3 1 
ATOM 338  N N   ? ASN A 1  45 ?   3.341  -3.714  12.903 1.000 90.640 ? 45  ASN A N   1 
ATOM 339  C CA  ? ASN A 1  45 ?   3.486  -3.308  14.297 1.000 90.640 ? 45  ASN A CA  1 
ATOM 340  C C   ? ASN A 1  45 ?   2.468  -4.007  15.193 1.000 90.640 ? 45  ASN A C   1 
ATOM 341  C CB  ? ASN A 1  45 ?   3.356  -1.789  14.430 1.000 90.640 ? 45  ASN A CB  1 
ATOM 342  O O   ? ASN A 1  45 ?   1.464  -4.531  14.708 1.000 90.640 ? 45  ASN A O   1 
ATOM 343  C CG  ? ASN A 1  45 ?   4.636  -1.060  14.072 1.000 90.640 ? 45  ASN A CG  1 
ATOM 344  N ND2 ? ASN A 1  45 ?   4.592  -0.274  13.003 1.000 90.640 ? 45  ASN A ND2 1 
ATOM 345  O OD1 ? ASN A 1  45 ?   5.657  -1.203  14.750 1.000 90.640 ? 45  ASN A OD1 1 
ATOM 346  N N   ? GLN A 1  46 ?   2.703  -4.012  16.571 1.000 87.670 ? 46  GLN A N   1 
ATOM 347  C CA  ? GLN A 1  46 ?   1.715  -4.538  17.506 1.000 87.670 ? 46  GLN A CA  1 
ATOM 348  C C   ? GLN A 1  46 ?   0.588  -3.535  17.738 1.000 87.670 ? 46  GLN A C   1 
ATOM 349  C CB  ? GLN A 1  46 ?   2.375  -4.903  18.837 1.000 87.670 ? 46  GLN A CB  1 
ATOM 350  O O   ? GLN A 1  46 ?   0.820  -2.324  17.743 1.000 87.670 ? 46  GLN A O   1 
ATOM 351  C CG  ? GLN A 1  46 ?   3.300  -6.109  18.754 1.000 87.670 ? 46  GLN A CG  1 
ATOM 352  C CD  ? GLN A 1  46 ?   3.752  -6.597  20.118 1.000 87.670 ? 46  GLN A CD  1 
ATOM 353  N NE2 ? GLN A 1  46 ?   4.191  -7.850  20.184 1.000 87.670 ? 46  GLN A NE2 1 
ATOM 354  O OE1 ? GLN A 1  46 ?   3.707  -5.855  21.104 1.000 87.670 ? 46  GLN A OE1 1 
ATOM 355  N N   ? ASP A 1  47 ?  -0.740  -4.021  17.693 1.000 88.970 ? 47  ASP A N   1 
ATOM 356  C CA  ? ASP A 1  47 ?  -1.886  -3.213  18.098 1.000 88.970 ? 47  ASP A CA  1 
ATOM 357  C C   ? ASP A 1  47 ?  -2.294  -2.244  16.990 1.000 88.970 ? 47  ASP A C   1 
ATOM 358  C CB  ? ASP A 1  47 ?  -1.572  -2.441  19.382 1.000 88.970 ? 47  ASP A CB  1 
ATOM 359  O O   ? ASP A 1  47 ?  -2.512  -1.058  17.245 1.000 88.970 ? 47  ASP A O   1 
ATOM 360  C CG  ? ASP A 1  47 ?  -1.331  -3.349  20.575 1.000 88.970 ? 47  ASP A CG  1 
ATOM 361  O OD1 ? ASP A 1  47 ?  -2.040  -4.368  20.720 1.000 88.970 ? 47  ASP A OD1 1 
ATOM 362  O OD2 ? ASP A 1  47 ?  -0.425  -3.041  21.380 1.000 88.970 ? 47  ASP A OD2 1 
ATOM 363  N N   ? LEU A 1  48 ?  -2.292  -2.670  15.776 1.000 94.980 ? 48  LEU A N   1 
ATOM 364  C CA  ? LEU A 1  48 ?  -2.725  -1.853  14.648 1.000 94.980 ? 48  LEU A CA  1 
ATOM 365  C C   ? LEU A 1  48 ?  -4.243  -1.712  14.629 1.000 94.980 ? 48  LEU A C   1 
ATOM 366  C CB  ? LEU A 1  48 ?  -2.241  -2.460  13.329 1.000 94.980 ? 48  LEU A CB  1 
ATOM 367  O O   ? LEU A 1  48 ?  -4.962  -2.652  14.974 1.000 94.980 ? 48  LEU A O   1 
ATOM 368  C CG  ? LEU A 1  48 ?  -0.727  -2.490  13.111 1.000 94.980 ? 48  LEU A CG  1 
ATOM 369  C CD1 ? LEU A 1  48 ?  -0.394  -3.182  11.793 1.000 94.980 ? 48  LEU A CD1 1 
ATOM 370  C CD2 ? LEU A 1  48 ?  -0.154  -1.077  13.138 1.000 94.980 ? 48  LEU A CD2 1 
ATOM 371  N N   ? THR A 1  49 ?  -4.744  -0.514  14.299 1.000 96.760 ? 49  THR A N   1 
ATOM 372  C CA  ? THR A 1  49 ?  -6.126  -0.248  13.916 1.000 96.760 ? 49  THR A CA  1 
ATOM 373  C C   ? THR A 1  49 ?  -6.199   0.282  12.487 1.000 96.760 ? 49  THR A C   1 
ATOM 374  C CB  ? THR A 1  49 ?  -6.787   0.759  14.874 1.000 96.760 ? 49  THR A CB  1 
ATOM 375  O O   ? THR A 1  49 ?  -5.210   0.793  11.957 1.000 96.760 ? 49  THR A O   1 
ATOM 376  C CG2 ? THR A 1  49 ?  -6.800   0.230  16.305 1.000 96.760 ? 49  THR A CG2 1 
ATOM 377  O OG1 ? THR A 1  49 ?  -6.059   1.993  14.839 1.000 96.760 ? 49  THR A OG1 1 
ATOM 378  N N   ? VAL A 1  50 ?  -7.361  -0.010  11.921 1.000 97.490 ? 50  VAL A N   1 
ATOM 379  C CA  ? VAL A 1  50 ?  -7.600   0.458  10.559 1.000 97.490 ? 50  VAL A CA  1 
ATOM 380  C C   ? VAL A 1  50 ?  -8.756   1.456  10.551 1.000 97.490 ? 50  VAL A C   1 
ATOM 381  C CB  ? VAL A 1  50 ?  -7.903  -0.716   9.601 1.000 97.490 ? 50  VAL A CB  1 
ATOM 382  O O   ? VAL A 1  50 ?  -9.791   1.222  11.180 1.000 97.490 ? 50  VAL A O   1 
ATOM 383  C CG1 ? VAL A 1  50 ?  -8.310  -0.196   8.223 1.000 97.490 ? 50  VAL A CG1 1 
ATOM 384  C CG2 ? VAL A 1  50 ?  -6.691  -1.640   9.490 1.000 97.490 ? 50  VAL A CG2 1 
ATOM 385  N N   ? VAL A 1  51 ?  -8.491   2.614   9.921 1.000 96.950 ? 51  VAL A N   1 
ATOM 386  C CA  ? VAL A 1  51 ?  -9.531   3.620   9.736 1.000 96.950 ? 51  VAL A CA  1 
ATOM 387  C C   ? VAL A 1  51 ? -10.012   3.607   8.287 1.000 96.950 ? 51  VAL A C   1 
ATOM 388  C CB  ? VAL A 1  51 ?  -9.031   5.031  10.119 1.000 96.950 ? 51  VAL A CB  1 
ATOM 389  O O   ? VAL A 1  51 ?  -9.210   3.740   7.359 1.000 96.950 ? 51  VAL A O   1 
ATOM 390  C CG1 ? VAL A 1  51 ? -10.123   6.073   9.886 1.000 96.950 ? 51  VAL A CG1 1 
ATOM 391  C CG2 ? VAL A 1  51 ?  -8.566   5.055  11.574 1.000 96.950 ? 51  VAL A CG2 1 
ATOM 392  N N   ? VAL A 1  52 ? -11.339   3.400   8.124 1.000 96.900 ? 52  VAL A N   1 
ATOM 393  C CA  ? VAL A 1  52 ? -11.937   3.366   6.794 1.000 96.900 ? 52  VAL A CA  1 
ATOM 394  C C   ? VAL A 1  52 ? -12.896   4.543   6.627 1.000 96.900 ? 52  VAL A C   1 
ATOM 395  C CB  ? VAL A 1  52 ? -12.678   2.034   6.539 1.000 96.900 ? 52  VAL A CB  1 
ATOM 396  O O   ? VAL A 1  52 ? -13.390   5.093   7.614 1.000 96.900 ? 52  VAL A O   1 
ATOM 397  C CG1 ? VAL A 1  52 ? -11.711   0.854   6.617 1.000 96.900 ? 52  VAL A CG1 1 
ATOM 398  C CG2 ? VAL A 1  52 ? -13.821   1.860   7.538 1.000 96.900 ? 52  VAL A CG2 1 
ATOM 399  N N   ? GLY A 1  53 ? -13.010   5.045   5.341 1.000 94.660 ? 53  GLY A N   1 
ATOM 400  C CA  ? GLY A 1  53 ? -14.043   6.022   5.035 1.000 94.660 ? 53  GLY A CA  1 
ATOM 401  C C   ? GLY A 1  53 ? -13.632   7.446   5.359 1.000 94.660 ? 53  GLY A C   1 
ATOM 402  O O   ? GLY A 1  53 ? -14.447   8.367   5.277 1.000 94.660 ? 53  GLY A O   1 
ATOM 403  N N   ? ALA A 1  54 ? -12.311   7.654   5.725 1.000 94.370 ? 54  ALA A N   1 
ATOM 404  C CA  ? ALA A 1  54 ? -11.841   8.971   6.146 1.000 94.370 ? 54  ALA A CA  1 
ATOM 405  C C   ? ALA A 1  54 ? -11.239   9.740   4.972 1.000 94.370 ? 54  ALA A C   1 
ATOM 406  C CB  ? ALA A 1  54 ? -10.818   8.837   7.271 1.000 94.370 ? 54  ALA A CB  1 
ATOM 407  O O   ? ALA A 1  54 ? -10.394   9.212   4.246 1.000 94.370 ? 54  ALA A O   1 
ATOM 408  N N   ? HIS A 1  55 ? -11.745  10.933   4.701 1.000 95.230 ? 55  HIS A N   1 
ATOM 409  C CA  ? HIS A 1  55 ? -11.066  11.887   3.831 1.000 95.230 ? 55  HIS A CA  1 
ATOM 410  C C   ? HIS A 1  55 ? -10.102  12.765   4.622 1.000 95.230 ? 55  HIS A C   1 
ATOM 411  C CB  ? HIS A 1  55 ? -12.083  12.758   3.093 1.000 95.230 ? 55  HIS A CB  1 
ATOM 412  O O   ? HIS A 1  55 ?  -9.000  13.062   4.155 1.000 95.230 ? 55  HIS A O   1 
ATOM 413  C CG  ? HIS A 1  55 ? -11.460  13.770   2.185 1.000 95.230 ? 55  HIS A CG  1 
ATOM 414  C CD2 ? HIS A 1  55 ? -11.289  15.106   2.326 1.000 95.230 ? 55  HIS A CD2 1 
ATOM 415  N ND1 ? HIS A 1  55 ? -10.927  13.441   0.958 1.000 95.230 ? 55  HIS A ND1 1 
ATOM 416  C CE1 ? HIS A 1  55 ? -10.452  14.533   0.383 1.000 95.230 ? 55  HIS A CE1 1 
ATOM 417  N NE2 ? HIS A 1  55 ? -10.660  15.557   1.193 1.000 95.230 ? 55  HIS A NE2 1 
ATOM 418  N N   ? ASP A 1  56 ? -10.517  13.195   5.805 1.000 94.990 ? 56  ASP A N   1 
ATOM 419  C CA  ? ASP A 1  56 ?  -9.776  13.976   6.792 1.000 94.990 ? 56  ASP A CA  1 
ATOM 420  C C   ? ASP A 1  56 ?  -9.670  13.226   8.118 1.000 94.990 ? 56  ASP A C   1 
ATOM 421  C CB  ? ASP A 1  56 ? -10.442  15.336   7.009 1.000 94.990 ? 56  ASP A CB  1 
ATOM 422  O O   ? ASP A 1  56 ? -10.677  13.000   8.792 1.000 94.990 ? 56  ASP A O   1 
ATOM 423  C CG  ? ASP A 1  56 ?  -9.608  16.274   7.864 1.000 94.990 ? 56  ASP A CG  1 
ATOM 424  O OD1 ? ASP A 1  56 ?  -8.772  15.794   8.659 1.000 94.990 ? 56  ASP A OD1 1 
ATOM 425  O OD2 ? ASP A 1  56 ?  -9.791  17.505   7.744 1.000 94.990 ? 56  ASP A OD2 1 
ATOM 426  N N   ? LEU A 1  57 ?  -8.367  12.909   8.526 1.000 93.900 ? 57  LEU A N   1 
ATOM 427  C CA  ? LEU A 1  57 ?  -8.145  12.068   9.697 1.000 93.900 ? 57  LEU A CA  1 
ATOM 428  C C   ? LEU A 1  57 ?  -8.466  12.827  10.980 1.000 93.900 ? 57  LEU A C   1 
ATOM 429  C CB  ? LEU A 1  57 ?  -6.697  11.571   9.734 1.000 93.900 ? 57  LEU A CB  1 
ATOM 430  O O   ? LEU A 1  57 ?  -8.622  12.221  12.043 1.000 93.900 ? 57  LEU A O   1 
ATOM 431  C CG  ? LEU A 1  57 ?  -6.301  10.559   8.657 1.000 93.900 ? 57  LEU A CG  1 
ATOM 432  C CD1 ? LEU A 1  57 ?  -4.831  10.178   8.804 1.000 93.900 ? 57  LEU A CD1 1 
ATOM 433  C CD2 ? LEU A 1  57 ?  -7.189   9.322   8.733 1.000 93.900 ? 57  LEU A CD2 1 
ATOM 434  N N   ? ARG A 1  58 ?  -8.691  14.088  10.918 1.000 92.010 ? 58  ARG A N   1 
ATOM 435  C CA  ? ARG A 1  58 ?  -9.061  14.891  12.079 1.000 92.010 ? 58  ARG A CA  1 
ATOM 436  C C   ? ARG A 1  58 ? -10.566  14.847  12.318 1.000 92.010 ? 58  ARG A C   1 
ATOM 437  C CB  ? ARG A 1  58 ?  -8.600  16.339  11.900 1.000 92.010 ? 58  ARG A CB  1 
ATOM 438  O O   ? ARG A 1  58 ? -11.028  15.068  13.439 1.000 92.010 ? 58  ARG A O   1 
ATOM 439  C CG  ? ARG A 1  58 ?  -7.089  16.507  11.879 1.000 92.010 ? 58  ARG A CG  1 
ATOM 440  C CD  ? ARG A 1  58 ?  -6.686  17.938  11.548 1.000 92.010 ? 58  ARG A CD  1 
ATOM 441  N NE  ? ARG A 1  58 ?  -7.158  18.339  10.227 1.000 92.010 ? 58  ARG A NE  1 
ATOM 442  N NH1 ? ARG A 1  58 ?  -6.277  20.472  10.332 1.000 92.010 ? 58  ARG A NH1 1 
ATOM 443  N NH2 ? ARG A 1  58 ?  -7.428  19.794   8.470 1.000 92.010 ? 58  ARG A NH2 1 
ATOM 444  C CZ  ? ARG A 1  58 ?  -6.953  19.534   9.679 1.000 92.010 ? 58  ARG A CZ  1 
ATOM 445  N N   ? LYS A 1  59 ? -11.291  14.573  11.194 1.000 87.870 ? 59  LYS A N   1 
ATOM 446  C CA  ? LYS A 1  59 ? -12.751  14.568  11.230 1.000 87.870 ? 59  LYS A CA  1 
ATOM 447  C C   ? LYS A 1  59 ? -13.294  13.142  11.270 1.000 87.870 ? 59  LYS A C   1 
ATOM 448  C CB  ? LYS A 1  59 ? -13.321  15.312  10.021 1.000 87.870 ? 59  LYS A CB  1 
ATOM 449  O O   ? LYS A 1  59 ? -13.115  12.377  10.321 1.000 87.870 ? 59  LYS A O   1 
ATOM 450  C CG  ? LYS A 1  59 ? -12.971  16.792   9.985 1.000 87.870 ? 59  LYS A CG  1 
ATOM 451  C CD  ? LYS A 1  59 ? -13.637  17.495   8.808 1.000 87.870 ? 59  LYS A CD  1 
ATOM 452  C CE  ? LYS A 1  59 ? -13.276  18.973   8.762 1.000 87.870 ? 59  LYS A CE  1 
ATOM 453  N NZ  ? LYS A 1  59 ? -13.918  19.664   7.604 1.000 87.870 ? 59  LYS A NZ  1 
ATOM 454  N N   ? ARG A 1  60 ? -13.875  12.711  12.370 1.000 76.580 ? 60  ARG A N   1 
ATOM 455  C CA  ? ARG A 1  60 ? -14.275  11.331  12.622 1.000 76.580 ? 60  ARG A CA  1 
ATOM 456  C C   ? ARG A 1  60 ? -15.712  11.086  12.173 1.000 76.580 ? 60  ARG A C   1 
ATOM 457  C CB  ? ARG A 1  60 ? -14.125  10.990  14.106 1.000 76.580 ? 60  ARG A CB  1 
ATOM 458  O O   ? ARG A 1  60 ? -16.206   9.959  12.242 1.000 76.580 ? 60  ARG A O   1 
ATOM 459  C CG  ? ARG A 1  60 ? -12.685  10.984  14.594 1.000 76.580 ? 60  ARG A CG  1 
ATOM 460  C CD  ? ARG A 1  60 ? -12.551  10.304  15.950 1.000 76.580 ? 60  ARG A CD  1 
ATOM 461  N NE  ? ARG A 1  60 ? -11.156  10.199  16.365 1.000 76.580 ? 60  ARG A NE  1 
ATOM 462  N NH1 ? ARG A 1  60 ? -11.626   9.309  18.445 1.000 76.580 ? 60  ARG A NH1 1 
ATOM 463  N NH2 ? ARG A 1  60 ?  -9.453   9.679  17.816 1.000 76.580 ? 60  ARG A NH2 1 
ATOM 464  C CZ  ? ARG A 1  60 ? -10.748   9.729  17.541 1.000 76.580 ? 60  ARG A CZ  1 
ATOM 465  N N   ? GLN A 1  61 ? -16.423  12.029  11.653 1.000 73.480 ? 61  GLN A N   1 
ATOM 466  C CA  ? GLN A 1  61 ? -17.872  12.014  11.475 1.000 73.480 ? 61  GLN A CA  1 
ATOM 467  C C   ? GLN A 1  61 ? -18.281  11.035  10.378 1.000 73.480 ? 61  GLN A C   1 
ATOM 468  C CB  ? GLN A 1  61 ? -18.387  13.416  11.147 1.000 73.480 ? 61  GLN A CB  1 
ATOM 469  O O   ? GLN A 1  61 ? -19.313  10.369  10.486 1.000 73.480 ? 61  GLN A O   1 
ATOM 470  C CG  ? GLN A 1  61 ? -18.603  14.294  12.372 1.000 73.480 ? 61  GLN A CG  1 
ATOM 471  C CD  ? GLN A 1  61 ? -19.129  15.673  12.020 1.000 73.480 ? 61  GLN A CD  1 
ATOM 472  N NE2 ? GLN A 1  61 ? -19.412  16.477  13.039 1.000 73.480 ? 61  GLN A NE2 1 
ATOM 473  O OE1 ? GLN A 1  61 ? -19.277  16.014  10.842 1.000 73.480 ? 61  GLN A OE1 1 
ATOM 474  N N   ? ASN A 1  62 ? -17.301  10.392   9.627 1.000 74.710 ? 62  ASN A N   1 
ATOM 475  C CA  ? ASN A 1  62 ? -17.653   9.479   8.545 1.000 74.710 ? 62  ASN A CA  1 
ATOM 476  C C   ? ASN A 1  62 ? -16.626   8.359   8.400 1.000 74.710 ? 62  ASN A C   1 
ATOM 477  C CB  ? ASN A 1  62 ? -17.797  10.241   7.226 1.000 74.710 ? 62  ASN A CB  1 
ATOM 478  O O   ? ASN A 1  62 ? -16.635   7.628   7.409 1.000 74.710 ? 62  ASN A O   1 
ATOM 479  C CG  ? ASN A 1  62 ? -18.962  11.211   7.236 1.000 74.710 ? 62  ASN A CG  1 
ATOM 480  N ND2 ? ASN A 1  62 ? -18.779  12.364   6.602 1.000 74.710 ? 62  ASN A ND2 1 
ATOM 481  O OD1 ? ASN A 1  62 ? -20.017  10.928   7.810 1.000 74.710 ? 62  ASN A OD1 1 
ATOM 482  N N   ? SER A 1  63 ? -15.715   8.262   9.437 1.000 90.320 ? 63  SER A N   1 
ATOM 483  C CA  ? SER A 1  63 ? -14.715   7.200   9.462 1.000 90.320 ? 63  SER A CA  1 
ATOM 484  C C   ? SER A 1  63 ? -15.026   6.173  10.547 1.000 90.320 ? 63  SER A C   1 
ATOM 485  C CB  ? SER A 1  63 ? -13.319   7.782   9.684 1.000 90.320 ? 63  SER A CB  1 
ATOM 486  O O   ? SER A 1  63 ? -15.772   6.460  11.485 1.000 90.320 ? 63  SER A O   1 
ATOM 487  O OG  ? SER A 1  63 ? -13.207   8.339  10.983 1.000 90.320 ? 63  SER A OG  1 
ATOM 488  N N   ? LYS A 1  64 ? -14.661   4.994  10.271 1.000 94.010 ? 64  LYS A N   1 
ATOM 489  C CA  ? LYS A 1  64 ? -14.811   3.901  11.227 1.000 94.010 ? 64  LYS A CA  1 
ATOM 490  C C   ? LYS A 1  64 ? -13.465   3.248  11.531 1.000 94.010 ? 64  LYS A C   1 
ATOM 491  C CB  ? LYS A 1  64 ? -15.793   2.856  10.698 1.000 94.010 ? 64  LYS A CB  1 
ATOM 492  O O   ? LYS A 1  64 ? -12.631   3.089  10.638 1.000 94.010 ? 64  LYS A O   1 
ATOM 493  C CG  ? LYS A 1  64 ? -17.212   3.375  10.516 1.000 94.010 ? 64  LYS A CG  1 
ATOM 494  C CD  ? LYS A 1  64 ? -18.195   2.239  10.264 1.000 94.010 ? 64  LYS A CD  1 
ATOM 495  C CE  ? LYS A 1  64 ? -19.626   2.748  10.167 1.000 94.010 ? 64  LYS A CE  1 
ATOM 496  N NZ  ? LYS A 1  64 ? -20.607   1.627  10.053 1.000 94.010 ? 64  LYS A NZ  1 
ATOM 497  N N   ? ASN A 1  65 ? -13.338   2.877  12.830 1.000 95.330 ? 65  ASN A N   1 
ATOM 498  C CA  ? ASN A 1  65 ? -12.115   2.217  13.274 1.000 95.330 ? 65  ASN A CA  1 
ATOM 499  C C   ? ASN A 1  65 ? -12.331   0.722  13.487 1.000 95.330 ? 65  ASN A C   1 
ATOM 500  C CB  ? ASN A 1  65 ? -11.589   2.866  14.556 1.000 95.330 ? 65  ASN A CB  1 
ATOM 501  O O   ? ASN A 1  65 ? -13.335   0.313  14.072 1.000 95.330 ? 65  ASN A O   1 
ATOM 502  C CG  ? ASN A 1  65 ? -11.110   4.288  14.337 1.000 95.330 ? 65  ASN A CG  1 
ATOM 503  N ND2 ? ASN A 1  65 ? -11.575   5.206  15.176 1.000 95.330 ? 65  ASN A ND2 1 
ATOM 504  O OD1 ? ASN A 1  65 ? -10.330   4.559  13.421 1.000 95.330 ? 65  ASN A OD1 1 
ATOM 505  N N   ? PHE A 1  66 ? -11.425  -0.027  12.994 1.000 96.840 ? 66  PHE A N   1 
ATOM 506  C CA  ? PHE A 1  66 ? -11.490  -1.474  13.160 1.000 96.840 ? 66  PHE A CA  1 
ATOM 507  C C   ? PHE A 1  66 ? -10.203  -2.006  13.779 1.000 96.840 ? 66  PHE A C   1 
ATOM 508  C CB  ? PHE A 1  66 ? -11.749  -2.160  11.815 1.000 96.840 ? 66  PHE A CB  1 
ATOM 509  O O   ? PHE A 1  66 ?  -9.106  -1.608  13.381 1.000 96.840 ? 66  PHE A O   1 
ATOM 510  C CG  ? PHE A 1  66 ? -13.109  -1.871  11.239 1.000 96.840 ? 66  PHE A CG  1 
ATOM 511  C CD1 ? PHE A 1  66 ? -14.158  -2.765  11.414 1.000 96.840 ? 66  PHE A CD1 1 
ATOM 512  C CD2 ? PHE A 1  66 ? -13.338  -0.704  10.520 1.000 96.840 ? 66  PHE A CD2 1 
ATOM 513  C CE1 ? PHE A 1  66 ? -15.418  -2.499  10.881 1.000 96.840 ? 66  PHE A CE1 1 
ATOM 514  C CE2 ? PHE A 1  66 ? -14.593  -0.433   9.985 1.000 96.840 ? 66  PHE A CE2 1 
ATOM 515  C CZ  ? PHE A 1  66 ? -15.632  -1.332  10.166 1.000 96.840 ? 66  PHE A CZ  1 
ATOM 516  N N   ? ILE A 1  67 ? -10.430  -2.930  14.752 1.000 95.950 ? 67  ILE A N   1 
ATOM 517  C CA  ? ILE A 1  67 ?  -9.294  -3.646  15.322 1.000 95.950 ? 67  ILE A CA  1 
ATOM 518  C C   ? ILE A 1  67 ?  -8.845  -4.748  14.364 1.000 95.950 ? 67  ILE A C   1 
ATOM 519  C CB  ? ILE A 1  67 ?  -9.638  -4.245  16.704 1.000 95.950 ? 67  ILE A CB  1 
ATOM 520  O O   ? ILE A 1  67 ?  -9.676  -5.409  13.736 1.000 95.950 ? 67  ILE A O   1 
ATOM 521  C CG1 ? ILE A 1  67 ?  -9.965  -3.129  17.703 1.000 95.950 ? 67  ILE A CG1 1 
ATOM 522  C CG2 ? ILE A 1  67 ?  -8.489  -5.118  17.216 1.000 95.950 ? 67  ILE A CG2 1 
ATOM 523  C CD1 ? ILE A 1  67 ? -10.524  -3.628  19.028 1.000 95.950 ? 67  ILE A CD1 1 
ATOM 524  N N   ? VAL A 1  68 ?  -7.513  -4.824  14.306 1.000 96.970 ? 68  VAL A N   1 
ATOM 525  C CA  ? VAL A 1  68 ?  -6.941  -5.892  13.492 1.000 96.970 ? 68  VAL A CA  1 
ATOM 526  C C   ? VAL A 1  68 ?  -6.917  -7.193  14.290 1.000 96.970 ? 68  VAL A C   1 
ATOM 527  C CB  ? VAL A 1  68 ?  -5.517  -5.537  13.009 1.000 96.970 ? 68  VAL A CB  1 
ATOM 528  O O   ? VAL A 1  68 ?  -6.323  -7.257  15.369 1.000 96.970 ? 68  VAL A O   1 
ATOM 529  C CG1 ? VAL A 1  68 ?  -4.894  -6.710  12.254 1.000 96.970 ? 68  VAL A CG1 1 
ATOM 530  C CG2 ? VAL A 1  68 ?  -5.548  -4.288  12.129 1.000 96.970 ? 68  VAL A CG2 1 
ATOM 531  N N   ? LYS A 1  69 ?  -7.666  -8.251  13.686 1.000 95.390 ? 69  LYS A N   1 
ATOM 532  C CA  ? LYS A 1  69 ?  -7.754  -9.562  14.323 1.000 95.390 ? 69  LYS A CA  1 
ATOM 533  C C   ? LYS A 1  69 ?  -6.478 -10.369  14.099 1.000 95.390 ? 69  LYS A C   1 
ATOM 534  C CB  ? LYS A 1  69 ?  -8.962 -10.336  13.793 1.000 95.390 ? 69  LYS A CB  1 
ATOM 535  O O   ? LYS A 1  69 ?  -5.960 -10.991  15.028 1.000 95.390 ? 69  LYS A O   1 
ATOM 536  C CG  ? LYS A 1  69 ?  -9.150 -11.704  14.433 1.000 95.390 ? 69  LYS A CG  1 
ATOM 537  C CD  ? LYS A 1  69 ? -10.407 -12.394  13.920 1.000 95.390 ? 69  LYS A CD  1 
ATOM 538  C CE  ? LYS A 1  69 ? -10.584 -13.772  14.543 1.000 95.390 ? 69  LYS A CE  1 
ATOM 539  N NZ  ? LYS A 1  69 ? -11.826 -14.445  14.056 1.000 95.390 ? 69  LYS A NZ  1 
ATOM 540  N N   ? SER A 1  70 ?  -6.014 -10.380  12.903 1.000 95.510 ? 70  SER A N   1 
ATOM 541  C CA  ? SER A 1  70 ?  -4.812 -11.132  12.559 1.000 95.510 ? 70  SER A CA  1 
ATOM 542  C C   ? SER A 1  70 ?  -4.022 -10.436  11.456 1.000 95.510 ? 70  SER A C   1 
ATOM 543  C CB  ? SER A 1  70 ?  -5.174 -12.551  12.119 1.000 95.510 ? 70  SER A CB  1 
ATOM 544  O O   ? SER A 1  70 ?  -4.598  -9.743  10.614 1.000 95.510 ? 70  SER A O   1 
ATOM 545  O OG  ? SER A 1  70 ?  -5.986 -12.526  10.958 1.000 95.510 ? 70  SER A OG  1 
ATOM 546  N N   ? HIS A 1  71 ?  -2.675 -10.598  11.597 1.000 95.780 ? 71  HIS A N   1 
ATOM 547  C CA  ? HIS A 1  71 ?  -1.717 -10.172  10.582 1.000 95.780 ? 71  HIS A CA  1 
ATOM 548  C C   ? HIS A 1  71 ?  -1.199 -11.362   9.780 1.000 95.780 ? 71  HIS A C   1 
ATOM 549  C CB  ? HIS A 1  71 ?  -0.548  -9.426  11.228 1.000 95.780 ? 71  HIS A CB  1 
ATOM 550  O O   ? HIS A 1  71 ?  -0.642 -12.304  10.348 1.000 95.780 ? 71  HIS A O   1 
ATOM 551  C CG  ? HIS A 1  71 ?  -0.973  -8.313  12.132 1.000 95.780 ? 71  HIS A CG  1 
ATOM 552  C CD2 ? HIS A 1  71 ?  -1.063  -6.979  11.918 1.000 95.780 ? 71  HIS A CD2 1 
ATOM 553  N ND1 ? HIS A 1  71 ?  -1.366  -8.522  13.437 1.000 95.780 ? 71  HIS A ND1 1 
ATOM 554  C CE1 ? HIS A 1  71 ?  -1.681  -7.362  13.987 1.000 95.780 ? 71  HIS A CE1 1 
ATOM 555  N NE2 ? HIS A 1  71 ?  -1.506  -6.409  13.087 1.000 95.780 ? 71  HIS A NE2 1 
ATOM 556  N N   ? ILE A 1  72 ?  -1.462 -11.398   8.539 1.000 96.970 ? 72  ILE A N   1 
ATOM 557  C CA  ? ILE A 1  72 ?  -1.027 -12.521   7.716 1.000 96.970 ? 72  ILE A CA  1 
ATOM 558  C C   ? ILE A 1  72 ?   0.059 -12.060   6.746 1.000 96.970 ? 72  ILE A C   1 
ATOM 559  C CB  ? ILE A 1  72 ?  -2.209 -13.144   6.940 1.000 96.970 ? 72  ILE A CB  1 
ATOM 560  O O   ? ILE A 1  72 ?  -0.241 -11.530   5.674 1.000 96.970 ? 72  ILE A O   1 
ATOM 561  C CG1 ? ILE A 1  72 ?  -3.362 -13.471   7.895 1.000 96.970 ? 72  ILE A CG1 1 
ATOM 562  C CG2 ? ILE A 1  72 ?  -1.756 -14.394   6.179 1.000 96.970 ? 72  ILE A CG2 1 
ATOM 563  C CD1 ? ILE A 1  72 ?  -4.688 -13.737   7.196 1.000 96.970 ? 72  ILE A CD1 1 
ATOM 564  N N   ? THR A 1  73 ?   1.338 -12.257   7.130 1.000 97.060 ? 73  THR A N   1 
ATOM 565  C CA  ? THR A 1  73 ?   2.489 -11.878   6.317 1.000 97.060 ? 73  THR A CA  1 
ATOM 566  C C   ? THR A 1  73 ?   2.873 -13.006   5.364 1.000 97.060 ? 73  THR A C   1 
ATOM 567  C CB  ? THR A 1  73 ?   3.698 -11.511   7.197 1.000 97.060 ? 73  THR A CB  1 
ATOM 568  O O   ? THR A 1  73 ?   2.764 -14.183   5.712 1.000 97.060 ? 73  THR A O   1 
ATOM 569  C CG2 ? THR A 1  73 ?   4.872 -11.036   6.348 1.000 97.060 ? 73  THR A CG2 1 
ATOM 570  O OG1 ? THR A 1  73 ?   3.323 -10.465   8.102 1.000 97.060 ? 73  THR A OG1 1 
ATOM 571  N N   ? HIS A 1  74 ?   3.218 -12.551   4.112 1.000 97.080 ? 74  HIS A N   1 
ATOM 572  C CA  ? HIS A 1  74 ?   3.730 -13.584   3.219 1.000 97.080 ? 74  HIS A CA  1 
ATOM 573  C C   ? HIS A 1  74 ?   4.850 -14.380   3.881 1.000 97.080 ? 74  HIS A C   1 
ATOM 574  C CB  ? HIS A 1  74 ?   4.229 -12.964   1.913 1.000 97.080 ? 74  HIS A CB  1 
ATOM 575  O O   ? HIS A 1  74 ?   5.777 -13.800   4.450 1.000 97.080 ? 74  HIS A O   1 
ATOM 576  C CG  ? HIS A 1  74 ?   4.386 -13.952   0.801 1.000 97.080 ? 74  HIS A CG  1 
ATOM 577  C CD2 ? HIS A 1  74 ?   3.627 -14.184  -0.296 1.000 97.080 ? 74  HIS A CD2 1 
ATOM 578  N ND1 ? HIS A 1  74 ?   5.430 -14.850   0.745 1.000 97.080 ? 74  HIS A ND1 1 
ATOM 579  C CE1 ? HIS A 1  74 ?   5.306 -15.592  -0.342 1.000 97.080 ? 74  HIS A CE1 1 
ATOM 580  N NE2 ? HIS A 1  74 ?   4.220 -15.208  -0.991 1.000 97.080 ? 74  HIS A NE2 1 
ATOM 581  N N   ? PRO A 1  75 ?   4.831 -15.743   3.847 1.000 95.950 ? 75  PRO A N   1 
ATOM 582  C CA  ? PRO A 1  75 ?   5.769 -16.609   4.566 1.000 95.950 ? 75  PRO A CA  1 
ATOM 583  C C   ? PRO A 1  75 ?   7.215 -16.412   4.119 1.000 95.950 ? 75  PRO A C   1 
ATOM 584  C CB  ? PRO A 1  75 ?   5.279 -18.019   4.225 1.000 95.950 ? 75  PRO A CB  1 
ATOM 585  O O   ? PRO A 1  75 ?   8.144 -16.677   4.886 1.000 95.950 ? 75  PRO A O   1 
ATOM 586  C CG  ? PRO A 1  75 ?   4.440 -17.846   3.000 1.000 95.950 ? 75  PRO A CG  1 
ATOM 587  C CD  ? PRO A 1  75 ?   3.817 -16.480   3.037 1.000 95.950 ? 75  PRO A CD  1 
ATOM 588  N N   ? ASN A 1  76 ?   7.370 -15.881   2.927 1.000 95.930 ? 76  ASN A N   1 
ATOM 589  C CA  ? ASN A 1  76 ?   8.722 -15.734   2.399 1.000 95.930 ? 76  ASN A CA  1 
ATOM 590  C C   ? ASN A 1  76 ?   9.160 -14.273   2.377 1.000 95.930 ? 76  ASN A C   1 
ATOM 591  C CB  ? ASN A 1  76 ?   8.820 -16.340   0.997 1.000 95.930 ? 76  ASN A CB  1 
ATOM 592  O O   ? ASN A 1  76 ?  10.054 -13.900   1.615 1.000 95.930 ? 76  ASN A O   1 
ATOM 593  C CG  ? ASN A 1  76 ?   8.615 -17.842   0.994 1.000 95.930 ? 76  ASN A CG  1 
ATOM 594  N ND2 ? ASN A 1  76 ?   7.963 -18.349  -0.045 1.000 95.930 ? 76  ASN A ND2 1 
ATOM 595  O OD1 ? ASN A 1  76 ?   9.038 -18.540   1.919 1.000 95.930 ? 76  ASN A OD1 1 
ATOM 596  N N   ? PHE A 1  77 ?   8.483 -13.432   3.180 1.000 95.410 ? 77  PHE A N   1 
ATOM 597  C CA  ? PHE A 1  77 ?   8.893 -12.036   3.271 1.000 95.410 ? 77  PHE A CA  1 
ATOM 598  C C   ? PHE A 1  77 ?  10.330 -11.925   3.766 1.000 95.410 ? 77  PHE A C   1 
ATOM 599  C CB  ? PHE A 1  77 ?   7.956 -11.258   4.201 1.000 95.410 ? 77  PHE A CB  1 
ATOM 600  O O   ? PHE A 1  77 ?  10.691 -12.526   4.780 1.000 95.410 ? 77  PHE A O   1 
ATOM 601  C CG  ? PHE A 1  77 ?   8.428  -9.863   4.510 1.000 95.410 ? 77  PHE A CG  1 
ATOM 602  C CD1 ? PHE A 1  77 ?   8.596  -9.447   5.825 1.000 95.410 ? 77  PHE A CD1 1 
ATOM 603  C CD2 ? PHE A 1  77 ?   8.704  -8.968   3.485 1.000 95.410 ? 77  PHE A CD2 1 
ATOM 604  C CE1 ? PHE A 1  77 ?   9.033  -8.156   6.115 1.000 95.410 ? 77  PHE A CE1 1 
ATOM 605  C CE2 ? PHE A 1  77 ?   9.141  -7.676   3.767 1.000 95.410 ? 77  PHE A CE2 1 
ATOM 606  C CZ  ? PHE A 1  77 ?   9.304  -7.272   5.082 1.000 95.410 ? 77  PHE A CZ  1 
ATOM 607  N N   ? ASN A 1  78 ?  11.123 -11.158   3.031 1.000 92.330 ? 78  ASN A N   1 
ATOM 608  C CA  ? ASN A 1  78 ?  12.509 -10.843   3.360 1.000 92.330 ? 78  ASN A CA  1 
ATOM 609  C C   ? ASN A 1  78 ?  12.688  -9.360   3.673 1.000 92.330 ? 78  ASN A C   1 
ATOM 610  C CB  ? ASN A 1  78 ?  13.440 -11.262   2.220 1.000 92.330 ? 78  ASN A CB  1 
ATOM 611  O O   ? ASN A 1  78 ?  12.621  -8.519   2.775 1.000 92.330 ? 78  ASN A O   1 
ATOM 612  C CG  ? ASN A 1  78 ?  14.905 -11.116   2.580 1.000 92.330 ? 78  ASN A CG  1 
ATOM 613  N ND2 ? ASN A 1  78 ?  15.720 -12.070   2.145 1.000 92.330 ? 78  ASN A ND2 1 
ATOM 614  O OD1 ? ASN A 1  78 ?  15.302 -10.154   3.244 1.000 92.330 ? 78  ASN A OD1 1 
ATOM 615  N N   ? SER A 1  79 ?  13.009  -9.000   4.899 1.000 90.080 ? 79  SER A N   1 
ATOM 616  C CA  ? SER A 1  79 ?  13.016  -7.623   5.381 1.000 90.080 ? 79  SER A CA  1 
ATOM 617  C C   ? SER A 1  79 ?  14.259  -6.878   4.906 1.000 90.080 ? 79  SER A C   1 
ATOM 618  C CB  ? SER A 1  79 ?  12.943  -7.588   6.908 1.000 90.080 ? 79  SER A CB  1 
ATOM 619  O O   ? SER A 1  79 ?  14.293  -5.646   4.917 1.000 90.080 ? 79  SER A O   1 
ATOM 620  O OG  ? SER A 1  79 ?  14.040  -8.281   7.480 1.000 90.080 ? 79  SER A OG  1 
ATOM 621  N N   ? LYS A 1  80 ?  15.232  -7.659   4.374 1.000 87.670 ? 80  LYS A N   1 
ATOM 622  C CA  ? LYS A 1  80 ?  16.450  -7.033   3.870 1.000 87.670 ? 80  LYS A CA  1 
ATOM 623  C C   ? LYS A 1  80 ?  16.286  -6.602   2.415 1.000 87.670 ? 80  LYS A C   1 
ATOM 624  C CB  ? LYS A 1  80 ?  17.639  -7.985   4.003 1.000 87.670 ? 80  LYS A CB  1 
ATOM 625  O O   ? LYS A 1  80 ?  16.653  -5.484   2.047 1.000 87.670 ? 80  LYS A O   1 
ATOM 626  C CG  ? LYS A 1  80 ?  18.080  -8.228   5.439 1.000 87.670 ? 80  LYS A CG  1 
ATOM 627  C CD  ? LYS A 1  80 ?  19.304  -9.133   5.503 1.000 87.670 ? 80  LYS A CD  1 
ATOM 628  C CE  ? LYS A 1  80 ?  19.691  -9.449   6.941 1.000 87.670 ? 80  LYS A CE  1 
ATOM 629  N NZ  ? LYS A 1  80 ?  20.886 -10.344   7.009 1.000 87.670 ? 80  LYS A NZ  1 
ATOM 630  N N   ? THR A 1  81 ?  15.612  -7.427   1.659 1.000 86.830 ? 81  THR A N   1 
ATOM 631  C CA  ? THR A 1  81 ?  15.521  -7.198   0.221 1.000 86.830 ? 81  THR A CA  1 
ATOM 632  C C   ? THR A 1  81 ?  14.116  -6.746  -0.167 1.000 86.830 ? 81  THR A C   1 
ATOM 633  C CB  ? THR A 1  81 ?  15.893  -8.465  -0.572 1.000 86.830 ? 81  THR A CB  1 
ATOM 634  O O   ? THR A 1  81 ?  13.880  -6.348  -1.310 1.000 86.830 ? 81  THR A O   1 
ATOM 635  C CG2 ? THR A 1  81 ?  17.298  -8.942  -0.217 1.000 86.830 ? 81  THR A CG2 1 
ATOM 636  O OG1 ? THR A 1  81 ?  14.956  -9.504  -0.267 1.000 86.830 ? 81  THR A OG1 1 
ATOM 637  N N   ? PHE A 1  82 ?  13.193  -6.810   0.798 1.000 88.740 ? 82  PHE A N   1 
ATOM 638  C CA  ? PHE A 1  82 ?  11.788  -6.469   0.610 1.000 88.740 ? 82  PHE A CA  1 
ATOM 639  C C   ? PHE A 1  82 ?  11.123  -7.432  -0.367 1.000 88.740 ? 82  PHE A C   1 
ATOM 640  C CB  ? PHE A 1  82 ?  11.647  -5.029   0.106 1.000 88.740 ? 82  PHE A CB  1 
ATOM 641  O O   ? PHE A 1  82 ?  10.095  -7.107  -0.964 1.000 88.740 ? 82  PHE A O   1 
ATOM 642  C CG  ? PHE A 1  82 ?  12.085  -3.991   1.103 1.000 88.740 ? 82  PHE A CG  1 
ATOM 643  C CD1 ? PHE A 1  82 ?  11.398  -3.822   2.299 1.000 88.740 ? 82  PHE A CD1 1 
ATOM 644  C CD2 ? PHE A 1  82 ?  13.185  -3.183   0.844 1.000 88.740 ? 82  PHE A CD2 1 
ATOM 645  C CE1 ? PHE A 1  82 ?  11.801  -2.862   3.224 1.000 88.740 ? 82  PHE A CE1 1 
ATOM 646  C CE2 ? PHE A 1  82 ?  13.594  -2.221   1.764 1.000 88.740 ? 82  PHE A CE2 1 
ATOM 647  C CZ  ? PHE A 1  82 ?  12.900  -2.062   2.953 1.000 88.740 ? 82  PHE A CZ  1 
ATOM 648  N N   ? GLU A 1  83 ?  11.763  -8.539  -0.602 1.000 91.460 ? 83  GLU A N   1 
ATOM 649  C CA  ? GLU A 1  83 ?  11.128  -9.594  -1.386 1.000 91.460 ? 83  GLU A CA  1 
ATOM 650  C C   ? GLU A 1  83 ?   9.852 -10.090  -0.713 1.000 91.460 ? 83  GLU A C   1 
ATOM 651  C CB  ? GLU A 1  83 ?  12.096 -10.759  -1.603 1.000 91.460 ? 83  GLU A CB  1 
ATOM 652  O O   ? GLU A 1  83 ?   9.836 -10.336   0.495 1.000 91.460 ? 83  GLU A O   1 
ATOM 653  C CG  ? GLU A 1  83 ?  13.212 -10.456  -2.593 1.000 91.460 ? 83  GLU A CG  1 
ATOM 654  C CD  ? GLU A 1  83 ?  14.164 -11.623  -2.800 1.000 91.460 ? 83  GLU A CD  1 
ATOM 655  O OE1 ? GLU A 1  83 ?  15.012 -11.559  -3.719 1.000 91.460 ? 83  GLU A OE1 1 
ATOM 656  O OE2 ? GLU A 1  83 ?  14.060 -12.610  -2.038 1.000 91.460 ? 83  GLU A OE2 1 
ATOM 657  N N   ? ASN A 1  84 ?   8.773 -10.225  -1.435 1.000 94.660 ? 84  ASN A N   1 
ATOM 658  C CA  ? ASN A 1  84 ?   7.485 -10.702  -0.943 1.000 94.660 ? 84  ASN A CA  1 
ATOM 659  C C   ? ASN A 1  84 ?   6.890  -9.748   0.088 1.000 94.660 ? 84  ASN A C   1 
ATOM 660  C CB  ? ASN A 1  84 ?   7.624 -12.106  -0.350 1.000 94.660 ? 84  ASN A CB  1 
ATOM 661  O O   ? ASN A 1  84 ?   6.297 -10.186   1.075 1.000 94.660 ? 84  ASN A O   1 
ATOM 662  C CG  ? ASN A 1  84 ?   8.191 -13.105  -1.340 1.000 94.660 ? 84  ASN A CG  1 
ATOM 663  N ND2 ? ASN A 1  84 ?   9.294 -13.744  -0.971 1.000 94.660 ? 84  ASN A ND2 1 
ATOM 664  O OD1 ? ASN A 1  84 ?   7.642 -13.299  -2.428 1.000 94.660 ? 84  ASN A OD1 1 
ATOM 665  N N   ? ASP A 1  85 ?   7.168  -8.454   0.043 1.000 95.760 ? 85  ASP A N   1 
ATOM 666  C CA  ? ASP A 1  85 ?   6.712  -7.414   0.960 1.000 95.760 ? 85  ASP A CA  1 
ATOM 667  C C   ? ASP A 1  85 ?   5.215  -7.159   0.802 1.000 95.760 ? 85  ASP A C   1 
ATOM 668  C CB  ? ASP A 1  85 ?   7.493  -6.118   0.733 1.000 95.760 ? 85  ASP A CB  1 
ATOM 669  O O   ? ASP A 1  85 ?   4.810  -6.151   0.220 1.000 95.760 ? 85  ASP A O   1 
ATOM 670  C CG  ? ASP A 1  85 ?   7.201  -5.057   1.780 1.000 95.760 ? 85  ASP A CG  1 
ATOM 671  O OD1 ? ASP A 1  85 ?   6.685  -5.399   2.866 1.000 95.760 ? 85  ASP A OD1 1 
ATOM 672  O OD2 ? ASP A 1  85 ?   7.487  -3.869   1.515 1.000 95.760 ? 85  ASP A OD2 1 
ATOM 673  N N   ? ILE A 1  86 ?   4.308  -8.148   1.269 1.000 97.360 ? 86  ILE A N   1 
ATOM 674  C CA  ? ILE A 1  86 ?   2.852  -8.086   1.203 1.000 97.360 ? 86  ILE A CA  1 
ATOM 675  C C   ? ILE A 1  86 ?   2.251  -8.701   2.465 1.000 97.360 ? 86  ILE A C   1 
ATOM 676  C CB  ? ILE A 1  86 ?   2.312  -8.807  -0.053 1.000 97.360 ? 86  ILE A CB  1 
ATOM 677  O O   ? ILE A 1  86 ?   2.769  -9.691   2.987 1.000 97.360 ? 86  ILE A O   1 
ATOM 678  C CG1 ? ILE A 1  86 ?   0.817  -8.519  -0.233 1.000 97.360 ? 86  ILE A CG1 1 
ATOM 679  C CG2 ? ILE A 1  86 ?   2.574 -10.313   0.034 1.000 97.360 ? 86  ILE A CG2 1 
ATOM 680  C CD1 ? ILE A 1  86 ?   0.269  -8.920  -1.596 1.000 97.360 ? 86  ILE A CD1 1 
ATOM 681  N N   ? MET A 1  87 ?   1.188  -8.068   2.997 1.000 97.590 ? 87  MET A N   1 
ATOM 682  C CA  ? MET A 1  87 ?   0.530  -8.517   4.222 1.000 97.590 ? 87  MET A CA  1 
ATOM 683  C C   ? MET A 1  87 ?  -0.976  -8.288   4.146 1.000 97.590 ? 87  MET A C   1 
ATOM 684  C CB  ? MET A 1  87 ?   1.109  -7.793   5.439 1.000 97.590 ? 87  MET A CB  1 
ATOM 685  O O   ? MET A 1  87 ?  -1.427  -7.261   3.635 1.000 97.590 ? 87  MET A O   1 
ATOM 686  C CG  ? MET A 1  87 ?   0.474  -8.208   6.757 1.000 97.590 ? 87  MET A CG  1 
ATOM 687  S SD  ? MET A 1  87 ?   1.243  -7.375   8.200 1.000 97.590 ? 87  MET A SD  1 
ATOM 688  C CE  ? MET A 1  87 ?   0.645  -5.680   7.946 1.000 97.590 ? 87  MET A CE  1 
ATOM 689  N N   ? LEU A 1  88 ?  -1.750  -9.248   4.577 1.000 97.890 ? 88  LEU A N   1 
ATOM 690  C CA  ? LEU A 1  88 ?  -3.195  -9.125   4.741 1.000 97.890 ? 88  LEU A CA  1 
ATOM 691  C C   ? LEU A 1  88 ?  -3.557  -8.878   6.201 1.000 97.890 ? 88  LEU A C   1 
ATOM 692  C CB  ? LEU A 1  88 ?  -3.901 -10.386   4.234 1.000 97.890 ? 88  LEU A CB  1 
ATOM 693  O O   ? LEU A 1  88 ?  -3.030  -9.541   7.097 1.000 97.890 ? 88  LEU A O   1 
ATOM 694  C CG  ? LEU A 1  88 ?  -3.786 -10.671   2.736 1.000 97.890 ? 88  LEU A CG  1 
ATOM 695  C CD1 ? LEU A 1  88 ?  -4.243 -12.094   2.431 1.000 97.890 ? 88  LEU A CD1 1 
ATOM 696  C CD2 ? LEU A 1  88 ?  -4.599  -9.660   1.935 1.000 97.890 ? 88  LEU A CD2 1 
ATOM 697  N N   ? LEU A 1  89 ?  -4.352  -7.860   6.387 1.000 97.910 ? 89  LEU A N   1 
ATOM 698  C CA  ? LEU A 1  89 ?  -4.918  -7.617   7.709 1.000 97.910 ? 89  LEU A CA  1 
ATOM 699  C C   ? LEU A 1  89 ?  -6.366  -8.092   7.776 1.000 97.910 ? 89  LEU A C   1 
ATOM 700  C CB  ? LEU A 1  89 ?  -4.840  -6.129   8.060 1.000 97.910 ? 89  LEU A CB  1 
ATOM 701  O O   ? LEU A 1  89 ?  -7.207  -7.646   6.993 1.000 97.910 ? 89  LEU A O   1 
ATOM 702  C CG  ? LEU A 1  89 ?  -3.456  -5.484   7.978 1.000 97.910 ? 89  LEU A CG  1 
ATOM 703  C CD1 ? LEU A 1  89 ?  -3.549  -3.989   8.263 1.000 97.910 ? 89  LEU A CD1 1 
ATOM 704  C CD2 ? LEU A 1  89 ?  -2.493  -6.160   8.949 1.000 97.910 ? 89  LEU A CD2 1 
ATOM 705  N N   ? LYS A 1  90 ?  -6.624  -9.062   8.706 1.000 97.240 ? 90  LYS A N   1 
ATOM 706  C CA  ? LYS A 1  90 ?  -8.002  -9.462   8.977 1.000 97.240 ? 90  LYS A CA  1 
ATOM 707  C C   ? LYS A 1  90 ?  -8.613  -8.613  10.088 1.000 97.240 ? 90  LYS A C   1 
ATOM 708  C CB  ? LYS A 1  90 ?  -8.068 -10.943   9.353 1.000 97.240 ? 90  LYS A CB  1 
ATOM 709  O O   ? LYS A 1  90 ?  -8.057  -8.524  11.185 1.000 97.240 ? 90  LYS A O   1 
ATOM 710  C CG  ? LYS A 1  90 ?  -9.483 -11.493   9.456 1.000 97.240 ? 90  LYS A CG  1 
ATOM 711  C CD  ? LYS A 1  90 ?  -9.481 -12.993   9.724 1.000 97.240 ? 90  LYS A CD  1 
ATOM 712  C CE  ? LYS A 1  90 ? -10.891 -13.569   9.691 1.000 97.240 ? 90  LYS A CE  1 
ATOM 713  N NZ  ? LYS A 1  90 ? -10.891 -15.046   9.915 1.000 97.240 ? 90  LYS A NZ  1 
ATOM 714  N N   ? LEU A 1  91 ?  -9.716  -7.959   9.790 1.000 97.450 ? 91  LEU A N   1 
ATOM 715  C CA  ? LEU A 1  91 ? -10.349  -7.042  10.731 1.000 97.450 ? 91  LEU A CA  1 
ATOM 716  C C   ? LEU A 1  91 ? -11.302  -7.788  11.659 1.000 97.450 ? 91  LEU A C   1 
ATOM 717  C CB  ? LEU A 1  91 ? -11.105  -5.941   9.983 1.000 97.450 ? 91  LEU A CB  1 
ATOM 718  O O   ? LEU A 1  91 ? -11.937  -8.763  11.250 1.000 97.450 ? 91  LEU A O   1 
ATOM 719  C CG  ? LEU A 1  91 ? -10.302  -5.150   8.949 1.000 97.450 ? 91  LEU A CG  1 
ATOM 720  C CD1 ? LEU A 1  91 ? -11.190  -4.112   8.270 1.000 97.450 ? 91  LEU A CD1 1 
ATOM 721  C CD2 ? LEU A 1  91 ?  -9.097  -4.483   9.605 1.000 97.450 ? 91  LEU A CD2 1 
ATOM 722  N N   ? LYS A 1  92 ? -11.308  -7.287  13.041 1.000 95.170 ? 92  LYS A N   1 
ATOM 723  C CA  ? LYS A 1  92 ? -12.259  -7.800  14.024 1.000 95.170 ? 92  LYS A CA  1 
ATOM 724  C C   ? LYS A 1  92 ? -13.656  -7.235  13.784 1.000 95.170 ? 92  LYS A C   1 
ATOM 725  C CB  ? LYS A 1  92 ? -11.795  -7.468  15.443 1.000 95.170 ? 92  LYS A CB  1 
ATOM 726  O O   ? LYS A 1  92 ? -13.918  -6.068  14.082 1.000 95.170 ? 92  LYS A O   1 
ATOM 727  C CG  ? LYS A 1  92 ? -12.546  -8.221  16.531 1.000 95.170 ? 92  LYS A CG  1 
ATOM 728  C CD  ? LYS A 1  92 ? -11.937  -7.973  17.905 1.000 95.170 ? 92  LYS A CD  1 
ATOM 729  C CE  ? LYS A 1  92 ? -12.678  -8.739  18.993 1.000 95.170 ? 92  LYS A CE  1 
ATOM 730  N NZ  ? LYS A 1  92 ? -12.055  -8.536  20.335 1.000 95.170 ? 92  LYS A NZ  1 
ATOM 731  N N   ? GLY A 1  93 ? -14.458  -7.851  12.613 1.000 95.750 ? 93  GLY A N   1 
ATOM 732  C CA  ? GLY A 1  93 ? -15.770  -7.433  12.144 1.000 95.750 ? 93  GLY A CA  1 
ATOM 733  C C   ? GLY A 1  93 ? -15.801  -7.118  10.660 1.000 95.750 ? 93  GLY A C   1 
ATOM 734  O O   ? GLY A 1  93 ? -14.756  -7.077  10.007 1.000 95.750 ? 93  GLY A O   1 
ATOM 735  N N   ? LYS A 1  94 ? -17.061  -6.861  10.182 1.000 96.360 ? 94  LYS A N   1 
ATOM 736  C CA  ? LYS A 1  94 ? -17.277  -6.539   8.774 1.000 96.360 ? 94  LYS A CA  1 
ATOM 737  C C   ? LYS A 1  94 ? -17.496  -5.042   8.580 1.000 96.360 ? 94  LYS A C   1 
ATOM 738  C CB  ? LYS A 1  94 ? -18.472  -7.320   8.223 1.000 96.360 ? 94  LYS A CB  1 
ATOM 739  O O   ? LYS A 1  94 ? -18.277  -4.424   9.306 1.000 96.360 ? 94  LYS A O   1 
ATOM 740  C CG  ? LYS A 1  94 ? -18.248  -8.823   8.149 1.000 96.360 ? 94  LYS A CG  1 
ATOM 741  C CD  ? LYS A 1  94 ? -19.437  -9.534   7.516 1.000 96.360 ? 94  LYS A CD  1 
ATOM 742  C CE  ? LYS A 1  94 ? -19.218 -11.040   7.449 1.000 96.360 ? 94  LYS A CE  1 
ATOM 743  N NZ  ? LYS A 1  94 ? -20.389 -11.743   6.845 1.000 96.360 ? 94  LYS A NZ  1 
ATOM 744  N N   ? VAL A 1  95 ? -16.723  -4.532   7.566 1.000 95.990 ? 95  VAL A N   1 
ATOM 745  C CA  ? VAL A 1  95 ? -16.896  -3.130   7.202 1.000 95.990 ? 95  VAL A CA  1 
ATOM 746  C C   ? VAL A 1  95 ? -18.253  -2.933   6.532 1.000 95.990 ? 95  VAL A C   1 
ATOM 747  C CB  ? VAL A 1  95 ? -15.765  -2.642   6.269 1.000 95.990 ? 95  VAL A CB  1 
ATOM 748  O O   ? VAL A 1  95 ? -18.614  -3.677   5.617 1.000 95.990 ? 95  VAL A O   1 
ATOM 749  C CG1 ? VAL A 1  95 ? -16.013  -1.201   5.827 1.000 95.990 ? 95  VAL A CG1 1 
ATOM 750  C CG2 ? VAL A 1  95 ? -14.410  -2.764   6.964 1.000 95.990 ? 95  VAL A CG2 1 
ATOM 751  N N   ? PRO A 1  96 ? -19.095  -2.022   7.056 1.000 94.370 ? 96  PRO A N   1 
ATOM 752  C CA  ? PRO A 1  96 ? -20.364  -1.746   6.378 1.000 94.370 ? 96  PRO A CA  1 
ATOM 753  C C   ? PRO A 1  96 ? -20.176  -1.031   5.042 1.000 94.370 ? 96  PRO A C   1 
ATOM 754  C CB  ? PRO A 1  96 ? -21.111  -0.856   7.374 1.000 94.370 ? 96  PRO A CB  1 
ATOM 755  O O   ? PRO A 1  96 ? -19.951   0.182   5.014 1.000 94.370 ? 96  PRO A O   1 
ATOM 756  C CG  ? PRO A 1  96 ? -20.036  -0.141   8.128 1.000 94.370 ? 96  PRO A CG  1 
ATOM 757  C CD  ? PRO A 1  96 ? -18.817  -1.018   8.167 1.000 94.370 ? 96  PRO A CD  1 
ATOM 758  N N   ? LEU A 1  97 ? -20.208  -1.775   3.946 1.000 95.620 ? 97  LEU A N   1 
ATOM 759  C CA  ? LEU A 1  97 ? -19.943  -1.227   2.621 1.000 95.620 ? 97  LEU A CA  1 
ATOM 760  C C   ? LEU A 1  97 ? -21.042  -0.255   2.205 1.000 95.620 ? 97  LEU A C   1 
ATOM 761  C CB  ? LEU A 1  97 ? -19.823  -2.352   1.589 1.000 95.620 ? 97  LEU A CB  1 
ATOM 762  O O   ? LEU A 1  97 ? -22.225  -0.513   2.436 1.000 95.620 ? 97  LEU A O   1 
ATOM 763  C CG  ? LEU A 1  97 ? -18.775  -3.428   1.878 1.000 95.620 ? 97  LEU A CG  1 
ATOM 764  C CD1 ? LEU A 1  97 ? -18.760  -4.467   0.762 1.000 95.620 ? 97  LEU A CD1 1 
ATOM 765  C CD2 ? LEU A 1  97 ? -17.397  -2.799   2.049 1.000 95.620 ? 97  LEU A CD2 1 
ATOM 766  N N   ? ASN A 1  98 ? -20.665   0.897   1.565 1.000 94.490 ? 98  ASN A N   1 
ATOM 767  C CA  ? ASN A 1  98 ? -21.489   1.945   0.972 1.000 94.490 ? 98  ASN A CA  1 
ATOM 768  C C   ? ASN A 1  98 ? -20.710   2.754  -0.061 1.000 94.490 ? 98  ASN A C   1 
ATOM 769  C CB  ? ASN A 1  98 ? -22.047   2.868   2.058 1.000 94.490 ? 98  ASN A CB  1 
ATOM 770  O O   ? ASN A 1  98 ? -19.639   2.335  -0.504 1.000 94.490 ? 98  ASN A O   1 
ATOM 771  C CG  ? ASN A 1  98 ? -20.957   3.552   2.860 1.000 94.490 ? 98  ASN A CG  1 
ATOM 772  N ND2 ? ASN A 1  98 ? -21.124   3.588   4.177 1.000 94.490 ? 98  ASN A ND2 1 
ATOM 773  O OD1 ? ASN A 1  98 ? -19.974   4.044   2.301 1.000 94.490 ? 98  ASN A OD1 1 
ATOM 774  N N   ? ASN A 1  99 ? -21.315   3.851  -0.541 1.000 92.620 ? 99  ASN A N   1 
ATOM 775  C CA  ? ASN A 1  99 ? -20.692   4.635  -1.602 1.000 92.620 ? 99  ASN A CA  1 
ATOM 776  C C   ? ASN A 1  99 ? -19.385   5.270  -1.136 1.000 92.620 ? 99  ASN A C   1 
ATOM 777  C CB  ? ASN A 1  99 ? -21.654   5.711  -2.110 1.000 92.620 ? 99  ASN A CB  1 
ATOM 778  O O   ? ASN A 1  99 ? -18.548   5.651  -1.957 1.000 92.620 ? 99  ASN A O   1 
ATOM 779  C CG  ? ASN A 1  99 ? -22.107   6.655  -1.014 1.000 92.620 ? 99  ASN A CG  1 
ATOM 780  N ND2 ? ASN A 1  99 ? -22.667   7.793  -1.405 1.000 92.620 ? 99  ASN A ND2 1 
ATOM 781  O OD1 ? ASN A 1  99 ? -21.955   6.363   0.175 1.000 92.620 ? 99  ASN A OD1 1 
ATOM 782  N N   ? LYS A 1 100 ? -19.061   5.198   0.136 1.000 93.090 ? 100 LYS A N   1 
ATOM 783  C CA  ? LYS A 1 100 ? -17.870   5.827   0.698 1.000 93.090 ? 100 LYS A CA  1 
ATOM 784  C C   ? LYS A 1 100 ? -16.835   4.781   1.104 1.000 93.090 ? 100 LYS A C   1 
ATOM 785  C CB  ? LYS A 1 100 ? -18.238   6.694   1.903 1.000 93.090 ? 100 LYS A CB  1 
ATOM 786  O O   ? LYS A 1 100 ? -15.657   5.100   1.278 1.000 93.090 ? 100 LYS A O   1 
ATOM 787  C CG  ? LYS A 1 100 ? -19.178   7.844   1.573 1.000 93.090 ? 100 LYS A CG  1 
ATOM 788  C CD  ? LYS A 1 100 ? -19.538   8.646   2.817 1.000 93.090 ? 100 LYS A CD  1 
ATOM 789  C CE  ? LYS A 1 100 ? -20.519   9.766   2.497 1.000 93.090 ? 100 LYS A CE  1 
ATOM 790  N NZ  ? LYS A 1 100 ? -20.924  10.515   3.724 1.000 93.090 ? 100 LYS A NZ  1 
ATOM 791  N N   ? ILE A 1 101 ? -17.238   3.552   1.318 1.000 96.190 ? 101 ILE A N   1 
ATOM 792  C CA  ? ILE A 1 101 ? -16.371   2.453   1.726 1.000 96.190 ? 101 ILE A CA  1 
ATOM 793  C C   ? ILE A 1 101 ? -16.636   1.233   0.847 1.000 96.190 ? 101 ILE A C   1 
ATOM 794  C CB  ? ILE A 1 101 ? -16.576   2.094   3.215 1.000 96.190 ? 101 ILE A CB  1 
ATOM 795  O O   ? ILE A 1 101 ? -17.682   0.591   0.964 1.000 96.190 ? 101 ILE A O   1 
ATOM 796  C CG1 ? ILE A 1 101 ? -16.425   3.344   4.091 1.000 96.190 ? 101 ILE A CG1 1 
ATOM 797  C CG2 ? ILE A 1 101 ? -15.595   1.001   3.648 1.000 96.190 ? 101 ILE A CG2 1 
ATOM 798  C CD1 ? ILE A 1 101 ? -16.864   3.145   5.535 1.000 96.190 ? 101 ILE A CD1 1 
ATOM 799  N N   ? ARG A 1 102 ? -15.700   0.955  -0.012 1.000 96.700 ? 102 ARG A N   1 
ATOM 800  C CA  ? ARG A 1 102 ? -15.816  -0.198  -0.899 1.000 96.700 ? 102 ARG A CA  1 
ATOM 801  C C   ? ARG A 1 102 ? -14.446  -0.795  -1.203 1.000 96.700 ? 102 ARG A C   1 
ATOM 802  C CB  ? ARG A 1 102 ? -16.518   0.192  -2.201 1.000 96.700 ? 102 ARG A CB  1 
ATOM 803  O O   ? ARG A 1 102 ? -13.445  -0.077  -1.242 1.000 96.700 ? 102 ARG A O   1 
ATOM 804  C CG  ? ARG A 1 102 ? -17.981   0.567  -2.024 1.000 96.700 ? 102 ARG A CG  1 
ATOM 805  C CD  ? ARG A 1 102 ? -18.650   0.874  -3.356 1.000 96.700 ? 102 ARG A CD  1 
ATOM 806  N NE  ? ARG A 1 102 ? -20.051   1.246  -3.183 1.000 96.700 ? 102 ARG A NE  1 
ATOM 807  N NH1 ? ARG A 1 102 ? -20.453   1.591  -5.431 1.000 96.700 ? 102 ARG A NH1 1 
ATOM 808  N NH2 ? ARG A 1 102 ? -22.132   1.900  -3.902 1.000 96.700 ? 102 ARG A NH2 1 
ATOM 809  C CZ  ? ARG A 1 102 ? -20.876   1.578  -4.172 1.000 96.700 ? 102 ARG A CZ  1 
ATOM 810  N N   ? PRO A 1 103 ? -14.548  -2.152  -1.398 1.000 97.580 ? 103 PRO A N   1 
ATOM 811  C CA  ? PRO A 1 103 ? -13.282  -2.766  -1.806 1.000 97.580 ? 103 PRO A CA  1 
ATOM 812  C C   ? PRO A 1 103 ? -12.893  -2.420  -3.241 1.000 97.580 ? 103 PRO A C   1 
ATOM 813  C CB  ? PRO A 1 103 ? -13.554  -4.265  -1.660 1.000 97.580 ? 103 PRO A CB  1 
ATOM 814  O O   ? PRO A 1 103 ? -13.764  -2.141  -4.070 1.000 97.580 ? 103 PRO A O   1 
ATOM 815  C CG  ? PRO A 1 103 ? -14.760  -4.351  -0.781 1.000 97.580 ? 103 PRO A CG  1 
ATOM 816  C CD  ? PRO A 1 103 ? -15.582  -3.109  -0.976 1.000 97.580 ? 103 PRO A CD  1 
ATOM 817  N N   ? ILE A 1 104 ? -11.539  -2.487  -3.525 1.000 97.630 ? 104 ILE A N   1 
ATOM 818  C CA  ? ILE A 1 104 ? -11.027  -2.282  -4.876 1.000 97.630 ? 104 ILE A CA  1 
ATOM 819  C C   ? ILE A 1 104 ? -10.711  -3.631  -5.518 1.000 97.630 ? 104 ILE A C   1 
ATOM 820  C CB  ? ILE A 1 104 ?  -9.770  -1.382  -4.874 1.000 97.630 ? 104 ILE A CB  1 
ATOM 821  O O   ? ILE A 1 104 ? -10.304  -4.572  -4.833 1.000 97.630 ? 104 ILE A O   1 
ATOM 822  C CG1 ? ILE A 1 104 ?  -9.432  -0.934  -6.300 1.000 97.630 ? 104 ILE A CG1 1 
ATOM 823  C CG2 ? ILE A 1 104 ?  -8.585  -2.111  -4.233 1.000 97.630 ? 104 ILE A CG2 1 
ATOM 824  C CD1 ? ILE A 1 104 ?  -8.416   0.198  -6.369 1.000 97.630 ? 104 ILE A CD1 1 
ATOM 825  N N   ? SER A 1 105 ? -10.913  -3.710  -6.823 1.000 96.140 ? 105 SER A N   1 
ATOM 826  C CA  ? SER A 1 105 ? -10.677  -4.955  -7.545 1.000 96.140 ? 105 SER A CA  1 
ATOM 827  C C   ? SER A 1 105 ?  -9.186  -5.253  -7.661 1.000 96.140 ? 105 SER A C   1 
ATOM 828  C CB  ? SER A 1 105 ? -11.302  -4.894  -8.940 1.000 96.140 ? 105 SER A CB  1 
ATOM 829  O O   ? SER A 1 105 ?  -8.371  -4.335  -7.778 1.000 96.140 ? 105 SER A O   1 
ATOM 830  O OG  ? SER A 1 105 ? -12.707  -4.729  -8.854 1.000 96.140 ? 105 SER A OG  1 
ATOM 831  N N   ? LEU A 1 106 ?  -8.891  -6.602  -7.663 1.000 95.760 ? 106 LEU A N   1 
ATOM 832  C CA  ? LEU A 1 106 ?  -7.527  -7.060  -7.899 1.000 95.760 ? 106 LEU A CA  1 
ATOM 833  C C   ? LEU A 1 106 ?  -7.307  -7.377  -9.374 1.000 95.760 ? 106 LEU A C   1 
ATOM 834  C CB  ? LEU A 1 106 ?  -7.221  -8.295  -7.048 1.000 95.760 ? 106 LEU A CB  1 
ATOM 835  O O   ? LEU A 1 106 ?  -8.247  -7.752 -10.079 1.000 95.760 ? 106 LEU A O   1 
ATOM 836  C CG  ? LEU A 1 106 ?  -7.329  -8.118  -5.533 1.000 95.760 ? 106 LEU A CG  1 
ATOM 837  C CD1 ? LEU A 1 106 ?  -7.000  -9.427  -4.821 1.000 95.760 ? 106 LEU A CD1 1 
ATOM 838  C CD2 ? LEU A 1 106 ?  -6.408  -7.000  -5.057 1.000 95.760 ? 106 LEU A CD2 1 
ATOM 839  N N   ? PRO A 1 107 ?  -6.108  -7.200  -9.845 1.000 94.430 ? 107 PRO A N   1 
ATOM 840  C CA  ? PRO A 1 107 ?  -5.828  -7.396 -11.269 1.000 94.430 ? 107 PRO A CA  1 
ATOM 841  C C   ? PRO A 1 107 ?  -5.943  -8.857 -11.698 1.000 94.430 ? 107 PRO A C   1 
ATOM 842  C CB  ? PRO A 1 107 ?  -4.389  -6.895 -11.418 1.000 94.430 ? 107 PRO A CB  1 
ATOM 843  O O   ? PRO A 1 107 ?  -5.649  -9.760 -10.911 1.000 94.430 ? 107 PRO A O   1 
ATOM 844  C CG  ? PRO A 1 107 ?  -3.753  -7.161 -10.091 1.000 94.430 ? 107 PRO A CG  1 
ATOM 845  C CD  ? PRO A 1 107 ?  -4.785  -6.958  -9.019 1.000 94.430 ? 107 PRO A CD  1 
ATOM 846  N N   ? LYS A 1 108 ?  -6.416  -9.080 -12.943 1.000 87.820 ? 108 LYS A N   1 
ATOM 847  C CA  ? LYS A 1 108 ?  -6.499 -10.409 -13.541 1.000 87.820 ? 108 LYS A CA  1 
ATOM 848  C C   ? LYS A 1 108 ?  -5.277 -10.700 -14.407 1.000 87.820 ? 108 LYS A C   1 
ATOM 849  C CB  ? LYS A 1 108 ?  -7.775 -10.545 -14.372 1.000 87.820 ? 108 LYS A CB  1 
ATOM 850  O O   ? LYS A 1 108 ?  -4.940 -11.861 -14.645 1.000 87.820 ? 108 LYS A O   1 
ATOM 851  C CG  ? LYS A 1 108 ?  -9.057 -10.490 -13.553 1.000 87.820 ? 108 LYS A CG  1 
ATOM 852  C CD  ? LYS A 1 108 ? -10.289 -10.671 -14.430 1.000 87.820 ? 108 LYS A CD  1 
ATOM 853  C CE  ? LYS A 1 108 ? -11.573 -10.582 -13.617 1.000 87.820 ? 108 LYS A CE  1 
ATOM 854  N NZ  ? LYS A 1 108 ? -12.785 -10.720 -14.478 1.000 87.820 ? 108 LYS A NZ  1 
ATOM 855  N N   ? GLU A 1 109 ?  -4.690  -9.602 -14.909 1.000 85.890 ? 109 GLU A N   1 
ATOM 856  C CA  ? GLU A 1 109 ?  -3.503  -9.693 -15.754 1.000 85.890 ? 109 GLU A CA  1 
ATOM 857  C C   ? GLU A 1 109 ?  -2.472  -8.635 -15.373 1.000 85.890 ? 109 GLU A C   1 
ATOM 858  C CB  ? GLU A 1 109 ?  -3.881  -9.552 -17.231 1.000 85.890 ? 109 GLU A CB  1 
ATOM 859  O O   ? GLU A 1 109 ?  -2.774  -7.712 -14.613 1.000 85.890 ? 109 GLU A O   1 
ATOM 860  C CG  ? GLU A 1 109 ?  -4.562  -8.233 -17.567 1.000 85.890 ? 109 GLU A CG  1 
ATOM 861  C CD  ? GLU A 1 109 ?  -5.063  -8.165 -19.001 1.000 85.890 ? 109 GLU A CD  1 
ATOM 862  O OE1 ? GLU A 1 109 ?  -5.730  -7.170 -19.365 1.000 85.890 ? 109 GLU A OE1 1 
ATOM 863  O OE2 ? GLU A 1 109 ?  -4.788  -9.116 -19.767 1.000 85.890 ? 109 GLU A OE2 1 
ATOM 864  N N   ? SER A 1 110 ?  -1.381  -8.813 -16.007 1.000 83.930 ? 110 SER A N   1 
ATOM 865  C CA  ? SER A 1 110 ?  -0.312  -7.835 -15.834 1.000 83.930 ? 110 SER A CA  1 
ATOM 866  C C   ? SER A 1 110 ?  -0.580  -6.572 -16.645 1.000 83.930 ? 110 SER A C   1 
ATOM 867  C CB  ? SER A 1 110 ?   1.035  -8.436 -16.242 1.000 83.930 ? 110 SER A CB  1 
ATOM 868  O O   ? SER A 1 110 ?  -1.355  -6.597 -17.603 1.000 83.930 ? 110 SER A O   1 
ATOM 869  O OG  ? SER A 1 110 ?   1.048  -8.748 -17.624 1.000 83.930 ? 110 SER A OG  1 
ATOM 870  N N   ? PHE A 1 111 ?  -0.029  -5.494 -16.213 1.000 90.480 ? 111 PHE A N   1 
ATOM 871  C CA  ? PHE A 1 111 ?  -0.196  -4.193 -16.850 1.000 90.480 ? 111 PHE A CA  1 
ATOM 872  C C   ? PHE A 1 111 ?   1.071  -3.789 -17.596 1.000 90.480 ? 111 PHE A C   1 
ATOM 873  C CB  ? PHE A 1 111 ?  -0.557  -3.126 -15.812 1.000 90.480 ? 111 PHE A CB  1 
ATOM 874  O O   ? PHE A 1 111 ?   2.175  -4.179 -17.210 1.000 90.480 ? 111 PHE A O   1 
ATOM 875  C CG  ? PHE A 1 111 ?  -1.943  -3.276 -15.245 1.000 90.480 ? 111 PHE A CG  1 
ATOM 876  C CD1 ? PHE A 1 111 ?  -2.984  -2.474 -15.697 1.000 90.480 ? 111 PHE A CD1 1 
ATOM 877  C CD2 ? PHE A 1 111 ?  -2.205  -4.219 -14.260 1.000 90.480 ? 111 PHE A CD2 1 
ATOM 878  C CE1 ? PHE A 1 111 ?  -4.268  -2.610 -15.174 1.000 90.480 ? 111 PHE A CE1 1 
ATOM 879  C CE2 ? PHE A 1 111 ?  -3.485  -4.360 -13.732 1.000 90.480 ? 111 PHE A CE2 1 
ATOM 880  C CZ  ? PHE A 1 111 ?  -4.515  -3.554 -14.190 1.000 90.480 ? 111 PHE A CZ  1 
ATOM 881  N N   ? LYS A 1 112 ?   0.843  -2.978 -18.700 1.000 89.260 ? 112 LYS A N   1 
ATOM 882  C CA  ? LYS A 1 112 ?   1.957  -2.570 -19.551 1.000 89.260 ? 112 LYS A CA  1 
ATOM 883  C C   ? LYS A 1 112 ?   2.521  -1.223 -19.110 1.000 89.260 ? 112 LYS A C   1 
ATOM 884  C CB  ? LYS A 1 112 ?   1.518  -2.501 -21.014 1.000 89.260 ? 112 LYS A CB  1 
ATOM 885  O O   ? LYS A 1 112 ?   1.837  -0.447 -18.438 1.000 89.260 ? 112 LYS A O   1 
ATOM 886  C CG  ? LYS A 1 112 ?   1.070  -3.837 -21.590 1.000 89.260 ? 112 LYS A CG  1 
ATOM 887  C CD  ? LYS A 1 112 ?   0.687  -3.712 -23.059 1.000 89.260 ? 112 LYS A CD  1 
ATOM 888  C CE  ? LYS A 1 112 ?   0.218  -5.043 -23.630 1.000 89.260 ? 112 LYS A CE  1 
ATOM 889  N NZ  ? LYS A 1 112 ?  -0.217  -4.913 -25.053 1.000 89.260 ? 112 LYS A NZ  1 
ATOM 890  N N   ? ALA A 1 113 ?   3.715  -0.993 -19.613 1.000 93.050 ? 113 ALA A N   1 
ATOM 891  C CA  ? ALA A 1 113 ?   4.349   0.304 -19.386 1.000 93.050 ? 113 ALA A CA  1 
ATOM 892  C C   ? ALA A 1 113 ?   3.482   1.439 -19.922 1.000 93.050 ? 113 ALA A C   1 
ATOM 893  C CB  ? ALA A 1 113 ?   5.730   0.341 -20.036 1.000 93.050 ? 113 ALA A CB  1 
ATOM 894  O O   ? ALA A 1 113 ?   2.717   1.250 -20.871 1.000 93.050 ? 113 ALA A O   1 
ATOM 895  N N   ? ASP A 1 114 ?   3.560   2.614 -19.194 1.000 93.500 ? 114 ASP A N   1 
ATOM 896  C CA  ? ASP A 1 114 ?   2.908   3.865 -19.568 1.000 93.500 ? 114 ASP A CA  1 
ATOM 897  C C   ? ASP A 1 114 ?   1.409   3.811 -19.279 1.000 93.500 ? 114 ASP A C   1 
ATOM 898  C CB  ? ASP A 1 114 ?   3.148   4.174 -21.047 1.000 93.500 ? 114 ASP A CB  1 
ATOM 899  O O   ? ASP A 1 114 ?   0.658   4.693 -19.700 1.000 93.500 ? 114 ASP A O   1 
ATOM 900  C CG  ? ASP A 1 114 ?   4.595   4.515 -21.354 1.000 93.500 ? 114 ASP A CG  1 
ATOM 901  O OD1 ? ASP A 1 114 ?   5.248   5.199 -20.536 1.000 93.500 ? 114 ASP A OD1 1 
ATOM 902  O OD2 ? ASP A 1 114 ?   5.087   4.100 -22.426 1.000 93.500 ? 114 ASP A OD2 1 
ATOM 903  N N   ? THR A 1 115 ?   0.975   2.630 -18.713 1.000 95.700 ? 115 THR A N   1 
ATOM 904  C CA  ? THR A 1 115 ?  -0.392   2.559 -18.209 1.000 95.700 ? 115 THR A CA  1 
ATOM 905  C C   ? THR A 1 115 ?  -0.635   3.634 -17.153 1.000 95.700 ? 115 THR A C   1 
ATOM 906  C CB  ? THR A 1 115 ?  -0.696   1.172 -17.614 1.000 95.700 ? 115 THR A CB  1 
ATOM 907  O O   ? THR A 1 115 ?   0.107   3.728 -16.173 1.000 95.700 ? 115 THR A O   1 
ATOM 908  C CG2 ? THR A 1 115 ?  -2.138   1.088 -17.124 1.000 95.700 ? 115 THR A CG2 1 
ATOM 909  O OG1 ? THR A 1 115 ?  -0.485   0.171 -18.617 1.000 95.700 ? 115 THR A OG1 1 
ATOM 910  N N   ? PRO A 1 116 ?  -1.655   4.557 -17.393 1.000 95.970 ? 116 PRO A N   1 
ATOM 911  C CA  ? PRO A 1 116 ?  -1.971   5.575 -16.389 1.000 95.970 ? 116 PRO A CA  1 
ATOM 912  C C   ? PRO A 1 116 ?  -2.416   4.972 -15.058 1.000 95.970 ? 116 PRO A C   1 
ATOM 913  C CB  ? PRO A 1 116 ?  -3.108   6.368 -17.037 1.000 95.970 ? 116 PRO A CB  1 
ATOM 914  O O   ? PRO A 1 116 ?  -3.260   4.073 -15.036 1.000 95.970 ? 116 PRO A O   1 
ATOM 915  C CG  ? PRO A 1 116 ?  -3.007   6.058 -18.496 1.000 95.970 ? 116 PRO A CG  1 
ATOM 916  C CD  ? PRO A 1 116 ?  -2.432   4.680 -18.652 1.000 95.970 ? 116 PRO A CD  1 
ATOM 917  N N   ? CYS A 1 117 ?  -1.897   5.546 -14.036 1.000 97.030 ? 117 CYS A N   1 
ATOM 918  C CA  ? CYS A 1 117 ?  -2.183   5.065 -12.689 1.000 97.030 ? 117 CYS A CA  1 
ATOM 919  C C   ? CYS A 1 117 ?  -2.281   6.225 -11.706 1.000 97.030 ? 117 CYS A C   1 
ATOM 920  C CB  ? CYS A 1 117 ?  -1.104   4.085 -12.230 1.000 97.030 ? 117 CYS A CB  1 
ATOM 921  O O   ? CYS A 1 117 ?  -1.981   7.368 -12.056 1.000 97.030 ? 117 CYS A O   1 
ATOM 922  S SG  ? CYS A 1 117 ?  -0.912   2.653 -13.314 1.000 97.030 ? 117 CYS A SG  1 
ATOM 923  N N   ? SER A 1 118 ?  -2.651   5.870 -10.476 1.000 96.110 ? 118 SER A N   1 
ATOM 924  C CA  ? SER A 1 118 ?  -2.681   6.855  -9.400 1.000 96.110 ? 118 SER A CA  1 
ATOM 925  C C   ? SER A 1 118 ?  -2.352   6.215  -8.056 1.000 96.110 ? 118 SER A C   1 
ATOM 926  C CB  ? SER A 1 118 ?  -4.050   7.532  -9.331 1.000 96.110 ? 118 SER A CB  1 
ATOM 927  O O   ? SER A 1 118 ?  -2.489   5.001  -7.890 1.000 96.110 ? 118 SER A O   1 
ATOM 928  O OG  ? SER A 1 118 ?  -5.059   6.593  -9.001 1.000 96.110 ? 118 SER A OG  1 
ATOM 929  N N   ? VAL A 1 119 ?  -1.911   7.065  -7.141 1.000 95.810 ? 119 VAL A N   1 
ATOM 930  C CA  ? VAL A 1 119 ?  -1.664   6.671  -5.758 1.000 95.810 ? 119 VAL A CA  1 
ATOM 931  C C   ? VAL A 1 119 ?  -2.328   7.667  -4.811 1.000 95.810 ? 119 VAL A C   1 
ATOM 932  C CB  ? VAL A 1 119 ?  -0.151   6.577  -5.457 1.000 95.810 ? 119 VAL A CB  1 
ATOM 933  O O   ? VAL A 1 119 ?  -2.497   8.841  -5.152 1.000 95.810 ? 119 VAL A O   1 
ATOM 934  C CG1 ? VAL A 1 119 ?   0.483   5.424  -6.234 1.000 95.810 ? 119 VAL A CG1 1 
ATOM 935  C CG2 ? VAL A 1 119 ?   0.542   7.896  -5.791 1.000 95.810 ? 119 VAL A CG2 1 
ATOM 936  N N   ? ALA A 1 120 ?  -2.736   7.161  -3.728 1.000 96.180 ? 120 ALA A N   1 
ATOM 937  C CA  ? ALA A 1 120 ?  -3.362   7.998  -2.708 1.000 96.180 ? 120 ALA A CA  1 
ATOM 938  C C   ? ALA A 1 120 ?  -2.845   7.646  -1.316 1.000 96.180 ? 120 ALA A C   1 
ATOM 939  C CB  ? ALA A 1 120 ?  -4.881   7.854  -2.761 1.000 96.180 ? 120 ALA A CB  1 
ATOM 940  O O   ? ALA A 1 120 ?  -2.453   6.505  -1.064 1.000 96.180 ? 120 ALA A O   1 
ATOM 941  N N   ? GLY A 1 121 ?  -2.822   8.755  -0.399 1.000 96.010 ? 121 GLY A N   1 
ATOM 942  C CA  ? GLY A 1 121 ?  -2.352   8.472   0.948 1.000 96.010 ? 121 GLY A CA  1 
ATOM 943  C C   ? GLY A 1 121 ?  -2.329   9.698   1.841 1.000 96.010 ? 121 GLY A C   1 
ATOM 944  O O   ? GLY A 1 121 ?  -2.596  10.811   1.383 1.000 96.010 ? 121 GLY A O   1 
ATOM 945  N N   ? TRP A 1 122 ?  -2.104   9.493   3.227 1.000 95.310 ? 122 TRP A N   1 
ATOM 946  C CA  ? TRP A 1 122 ?  -2.087  10.516   4.267 1.000 95.310 ? 122 TRP A CA  1 
ATOM 947  C C   ? TRP A 1 122 ?  -0.678  10.709   4.819 1.000 95.310 ? 122 TRP A C   1 
ATOM 948  C CB  ? TRP A 1 122 ?  -3.046  10.145   5.402 1.000 95.310 ? 122 TRP A CB  1 
ATOM 949  O O   ? TRP A 1 122 ?  -0.501  11.269   5.903 1.000 95.310 ? 122 TRP A O   1 
ATOM 950  C CG  ? TRP A 1 122 ?  -4.495  10.206   5.019 1.000 95.310 ? 122 TRP A CG  1 
ATOM 951  C CD1 ? TRP A 1 122 ?  -5.320  11.293   5.090 1.000 95.310 ? 122 TRP A CD1 1 
ATOM 952  C CD2 ? TRP A 1 122 ?  -5.289   9.131   4.510 1.000 95.310 ? 122 TRP A CD2 1 
ATOM 953  C CE2 ? TRP A 1 122 ?  -6.589   9.639   4.293 1.000 95.310 ? 122 TRP A CE2 1 
ATOM 954  C CE3 ? TRP A 1 122 ?  -5.028   7.786   4.215 1.000 95.310 ? 122 TRP A CE3 1 
ATOM 955  N NE1 ? TRP A 1 122 ?  -6.582  10.959   4.655 1.000 95.310 ? 122 TRP A NE1 1 
ATOM 956  C CH2 ? TRP A 1 122 ?  -7.344   7.535   3.513 1.000 95.310 ? 122 TRP A CH2 1 
ATOM 957  C CZ2 ? TRP A 1 122 ?  -7.627   8.847   3.794 1.000 95.310 ? 122 TRP A CZ2 1 
ATOM 958  C CZ3 ? TRP A 1 122 ?  -6.061   7.000   3.718 1.000 95.310 ? 122 TRP A CZ3 1 
ATOM 959  N N   ? GLY A 1 123 ?   0.378  10.260   4.174 1.000 92.110 ? 123 GLY A N   1 
ATOM 960  C CA  ? GLY A 1 123 ?   1.769  10.350   4.591 1.000 92.110 ? 123 GLY A CA  1 
ATOM 961  C C   ? GLY A 1 123 ?   2.315  11.764   4.545 1.000 92.110 ? 123 GLY A C   1 
ATOM 962  O O   ? GLY A 1 123 ?   1.568  12.730   4.715 1.000 92.110 ? 123 GLY A O   1 
ATOM 963  N N   ? ARG A 1 124 ?   3.655  11.962   4.424 1.000 92.550 ? 124 ARG A N   1 
ATOM 964  C CA  ? ARG A 1 124 ?   4.313  13.263   4.364 1.000 92.550 ? 124 ARG A CA  1 
ATOM 965  C C   ? ARG A 1 124 ?   4.136  13.903   2.991 1.000 92.550 ? 124 ARG A C   1 
ATOM 966  C CB  ? ARG A 1 124 ?   5.801  13.129   4.692 1.000 92.550 ? 124 ARG A CB  1 
ATOM 967  O O   ? ARG A 1 124 ?   4.109  13.206   1.974 1.000 92.550 ? 124 ARG A O   1 
ATOM 968  C CG  ? ARG A 1 124 ?   6.085  12.826   6.155 1.000 92.550 ? 124 ARG A CG  1 
ATOM 969  C CD  ? ARG A 1 124 ?   7.579  12.784   6.443 1.000 92.550 ? 124 ARG A CD  1 
ATOM 970  N NE  ? ARG A 1 124 ?   7.849  12.499   7.849 1.000 92.550 ? 124 ARG A NE  1 
ATOM 971  N NH1 ? ARG A 1 124 ?   7.685  14.698   8.540 1.000 92.550 ? 124 ARG A NH1 1 
ATOM 972  N NH2 ? ARG A 1 124 ?   8.147  13.045  10.060 1.000 92.550 ? 124 ARG A NH2 1 
ATOM 973  C CZ  ? ARG A 1 124 ?   7.893  13.415   8.814 1.000 92.550 ? 124 ARG A CZ  1 
ATOM 974  N N   ? LEU A 1 125 ?   4.023  15.319   3.004 1.000 90.660 ? 125 LEU A N   1 
ATOM 975  C CA  ? LEU A 1 125 ?   3.829  16.072   1.769 1.000 90.660 ? 125 LEU A CA  1 
ATOM 976  C C   ? LEU A 1 125 ?   5.114  16.109   0.948 1.000 90.660 ? 125 LEU A C   1 
ATOM 977  C CB  ? LEU A 1 125 ?   3.366  17.498   2.078 1.000 90.660 ? 125 LEU A CB  1 
ATOM 978  O O   ? LEU A 1 125 ?   5.067  16.192  -0.281 1.000 90.660 ? 125 LEU A O   1 
ATOM 979  C CG  ? LEU A 1 125 ?   2.008  17.635   2.769 1.000 90.660 ? 125 LEU A CG  1 
ATOM 980  C CD1 ? LEU A 1 125 ?   1.691  19.104   3.029 1.000 90.660 ? 125 LEU A CD1 1 
ATOM 981  C CD2 ? LEU A 1 125 ?   0.912  16.987   1.930 1.000 90.660 ? 125 LEU A CD2 1 
ATOM 982  N N   ? TRP A 1 126 ?   6.232  16.027   1.485 1.000 91.010 ? 126 TRP A N   1 
ATOM 983  C CA  ? TRP A 1 126 ?   7.571  15.955   0.910 1.000 91.010 ? 126 TRP A CA  1 
ATOM 984  C C   ? TRP A 1 126 ?   8.573  15.422   1.929 1.000 91.010 ? 126 TRP A C   1 
ATOM 985  C CB  ? TRP A 1 126 ?   8.016  17.332   0.410 1.000 91.010 ? 126 TRP A CB  1 
ATOM 986  O O   ? TRP A 1 126 ?   8.227  15.202   3.093 1.000 91.010 ? 126 TRP A O   1 
ATOM 987  C CG  ? TRP A 1 126 ?   8.094  18.375   1.484 1.000 91.010 ? 126 TRP A CG  1 
ATOM 988  C CD1 ? TRP A 1 126 ?   9.180  18.685   2.254 1.000 91.010 ? 126 TRP A CD1 1 
ATOM 989  C CD2 ? TRP A 1 126 ?   7.039  19.242   1.910 1.000 91.010 ? 126 TRP A CD2 1 
ATOM 990  C CE2 ? TRP A 1 126 ?   7.557  20.054   2.943 1.000 91.010 ? 126 TRP A CE2 1 
ATOM 991  C CE3 ? TRP A 1 126 ?   5.705  19.413   1.517 1.000 91.010 ? 126 TRP A CE3 1 
ATOM 992  N NE1 ? TRP A 1 126 ?   8.864  19.694   3.134 1.000 91.010 ? 126 TRP A NE1 1 
ATOM 993  C CH2 ? TRP A 1 126 ?   5.484  21.170   3.186 1.000 91.010 ? 126 TRP A CH2 1 
ATOM 994  C CZ2 ? TRP A 1 126 ?   6.786  21.023   3.590 1.000 91.010 ? 126 TRP A CZ2 1 
ATOM 995  C CZ3 ? TRP A 1 126 ?   4.939  20.378   2.162 1.000 91.010 ? 126 TRP A CZ3 1 
ATOM 996  N N   ? THR A 1 127 ?   9.866  15.178   1.448 1.000 89.150 ? 127 THR A N   1 
ATOM 997  C CA  ? THR A 1 127 ?  10.899  14.612   2.308 1.000 89.150 ? 127 THR A CA  1 
ATOM 998  C C   ? THR A 1 127 ?  11.106  15.478   3.547 1.000 89.150 ? 127 THR A C   1 
ATOM 999  C CB  ? THR A 1 127 ?  12.234  14.462   1.554 1.000 89.150 ? 127 THR A CB  1 
ATOM 1000 O O   ? THR A 1 127 ?  11.290  16.692   3.438 1.000 89.150 ? 127 THR A O   1 
ATOM 1001 C CG2 ? THR A 1 127 ?  13.303  13.841   2.446 1.000 89.150 ? 127 THR A CG2 1 
ATOM 1002 O OG1 ? THR A 1 127 ?  12.037  13.623   0.409 1.000 89.150 ? 127 THR A OG1 1 
ATOM 1003 N N   ? LYS A 1 128 ?  10.943  14.964   4.745 1.000 89.030 ? 128 LYS A N   1 
ATOM 1004 C CA  ? LYS A 1 128 ?  11.164  15.612   6.034 1.000 89.030 ? 128 LYS A CA  1 
ATOM 1005 C C   ? LYS A 1 128 ?  10.110  16.684   6.299 1.000 89.030 ? 128 LYS A C   1 
ATOM 1006 C CB  ? LYS A 1 128 ?  12.563  16.227   6.093 1.000 89.030 ? 128 LYS A CB  1 
ATOM 1007 O O   ? LYS A 1 128 ?  10.322  17.580   7.118 1.000 89.030 ? 128 LYS A O   1 
ATOM 1008 C CG  ? LYS A 1 128 ?  13.691  15.208   6.027 1.000 89.030 ? 128 LYS A CG  1 
ATOM 1009 C CD  ? LYS A 1 128 ?  15.053  15.869   6.196 1.000 89.030 ? 128 LYS A CD  1 
ATOM 1010 C CE  ? LYS A 1 128 ?  16.183  14.852   6.113 1.000 89.030 ? 128 LYS A CE  1 
ATOM 1011 N NZ  ? LYS A 1 128 ?  17.521  15.497   6.272 1.000 89.030 ? 128 LYS A NZ  1 
ATOM 1012 N N   ? GLY A 1 129 ?   9.021  16.764   5.461 1.000 91.200 ? 129 GLY A N   1 
ATOM 1013 C CA  ? GLY A 1 129 ?   7.941  17.719   5.648 1.000 91.200 ? 129 GLY A CA  1 
ATOM 1014 C C   ? GLY A 1 129 ?   6.864  17.223   6.594 1.000 91.200 ? 129 GLY A C   1 
ATOM 1015 O O   ? GLY A 1 129 ?   6.988  16.142   7.174 1.000 91.200 ? 129 GLY A O   1 
ATOM 1016 N N   ? PRO A 1 130 ?   5.727  18.091   6.742 1.000 92.730 ? 130 PRO A N   1 
ATOM 1017 C CA  ? PRO A 1 130 ?   4.639  17.716   7.649 1.000 92.730 ? 130 PRO A CA  1 
ATOM 1018 C C   ? PRO A 1 130 ?   3.801  16.556   7.116 1.000 92.730 ? 130 PRO A C   1 
ATOM 1019 C CB  ? PRO A 1 130 ?   3.804  18.995   7.746 1.000 92.730 ? 130 PRO A CB  1 
ATOM 1020 O O   ? PRO A 1 130 ?   3.753  16.330   5.905 1.000 92.730 ? 130 PRO A O   1 
ATOM 1021 C CG  ? PRO A 1 130 ?   4.016  19.689   6.440 1.000 92.730 ? 130 PRO A CG  1 
ATOM 1022 C CD  ? PRO A 1 130 ?   5.430  19.448   5.995 1.000 92.730 ? 130 PRO A CD  1 
ATOM 1023 N N   ? VAL A 1 131 ?   3.085  15.851   8.144 1.000 92.700 ? 131 VAL A N   1 
ATOM 1024 C CA  ? VAL A 1 131 ?   2.130  14.805   7.795 1.000 92.700 ? 131 VAL A CA  1 
ATOM 1025 C C   ? VAL A 1 131 ?   0.793  15.433   7.411 1.000 92.700 ? 131 VAL A C   1 
ATOM 1026 C CB  ? VAL A 1 131 ?   1.935  13.804   8.955 1.000 92.700 ? 131 VAL A CB  1 
ATOM 1027 O O   ? VAL A 1 131 ?   0.352  16.401   8.036 1.000 92.700 ? 131 VAL A O   1 
ATOM 1028 C CG1 ? VAL A 1 131 ?   0.886  12.754   8.592 1.000 92.700 ? 131 VAL A CG1 1 
ATOM 1029 C CG2 ? VAL A 1 131 ?   3.262  13.136   9.312 1.000 92.700 ? 131 VAL A CG2 1 
ATOM 1030 N N   ? SER A 1 132 ?   0.231  14.917   6.411 1.000 93.950 ? 132 SER A N   1 
ATOM 1031 C CA  ? SER A 1 132 ?  -1.065  15.423   5.972 1.000 93.950 ? 132 SER A CA  1 
ATOM 1032 C C   ? SER A 1 132 ?  -2.209  14.699   6.675 1.000 93.950 ? 132 SER A C   1 
ATOM 1033 C CB  ? SER A 1 132 ?  -1.214  15.276   4.457 1.000 93.950 ? 132 SER A CB  1 
ATOM 1034 O O   ? SER A 1 132 ?  -2.192  13.472   6.798 1.000 93.950 ? 132 SER A O   1 
ATOM 1035 O OG  ? SER A 1 132 ?  -2.502  15.690   4.035 1.000 93.950 ? 132 SER A OG  1 
ATOM 1036 N N   ? ASP A 1 133 ?  -3.225  15.414   7.081 1.000 94.360 ? 133 ASP A N   1 
ATOM 1037 C CA  ? ASP A 1 133 ?  -4.445  14.805   7.600 1.000 94.360 ? 133 ASP A CA  1 
ATOM 1038 C C   ? ASP A 1 133 ?  -5.483  14.627   6.494 1.000 94.360 ? 133 ASP A C   1 
ATOM 1039 C CB  ? ASP A 1 133 ?  -5.027  15.649   8.736 1.000 94.360 ? 133 ASP A CB  1 
ATOM 1040 O O   ? ASP A 1 133 ?  -6.481  13.927   6.678 1.000 94.360 ? 133 ASP A O   1 
ATOM 1041 C CG  ? ASP A 1 133 ?  -4.181  15.610   9.997 1.000 94.360 ? 133 ASP A CG  1 
ATOM 1042 O OD1 ? ASP A 1 133 ?  -3.699  14.520  10.374 1.000 94.360 ? 133 ASP A OD1 1 
ATOM 1043 O OD2 ? ASP A 1 133 ?  -3.997  16.677  10.620 1.000 94.360 ? 133 ASP A OD2 1 
ATOM 1044 N N   ? LEU A 1 134 ?  -5.220  15.287   5.391 1.000 95.420 ? 134 LEU A N   1 
ATOM 1045 C CA  ? LEU A 1 134 ?  -6.101  15.180   4.233 1.000 95.420 ? 134 LEU A CA  1 
ATOM 1046 C C   ? LEU A 1 134 ?  -5.594  14.122   3.260 1.000 95.420 ? 134 LEU A C   1 
ATOM 1047 C CB  ? LEU A 1 134 ?  -6.217  16.531   3.522 1.000 95.420 ? 134 LEU A CB  1 
ATOM 1048 O O   ? LEU A 1 134 ?  -4.385  13.988   3.055 1.000 95.420 ? 134 LEU A O   1 
ATOM 1049 C CG  ? LEU A 1 134 ?  -6.820  17.676   4.336 1.000 95.420 ? 134 LEU A CG  1 
ATOM 1050 C CD1 ? LEU A 1 134 ?  -6.714  18.988   3.565 1.000 95.420 ? 134 LEU A CD1 1 
ATOM 1051 C CD2 ? LEU A 1 134 ?  -8.272  17.375   4.690 1.000 95.420 ? 134 LEU A CD2 1 
ATOM 1052 N N   ? LEU A 1 135 ?  -6.548  13.386   2.761 1.000 96.580 ? 135 LEU A N   1 
ATOM 1053 C CA  ? LEU A 1 135 ?  -6.201  12.419   1.727 1.000 96.580 ? 135 LEU A CA  1 
ATOM 1054 C C   ? LEU A 1 135 ?  -5.772  13.124   0.445 1.000 96.580 ? 135 LEU A C   1 
ATOM 1055 C CB  ? LEU A 1 135 ?  -7.384  11.491   1.441 1.000 96.580 ? 135 LEU A CB  1 
ATOM 1056 O O   ? LEU A 1 135 ?  -6.510  13.955  -0.089 1.000 96.580 ? 135 LEU A O   1 
ATOM 1057 C CG  ? LEU A 1 135 ?  -7.114  10.318   0.497 1.000 96.580 ? 135 LEU A CG  1 
ATOM 1058 C CD1 ? LEU A 1 135 ?  -6.082   9.374   1.106 1.000 96.580 ? 135 LEU A CD1 1 
ATOM 1059 C CD2 ? LEU A 1 135 ?  -8.408   9.574   0.183 1.000 96.580 ? 135 LEU A CD2 1 
ATOM 1060 N N   ? LEU A 1 136 ?  -4.515  12.695   0.006 1.000 97.040 ? 136 LEU A N   1 
ATOM 1061 C CA  ? LEU A 1 136 ?  -3.966  13.264  -1.220 1.000 97.040 ? 136 LEU A CA  1 
ATOM 1062 C C   ? LEU A 1 136 ?  -3.834  12.197  -2.302 1.000 97.040 ? 136 LEU A C   1 
ATOM 1063 C CB  ? LEU A 1 136 ?  -2.602  13.904  -0.950 1.000 97.040 ? 136 LEU A CB  1 
ATOM 1064 O O   ? LEU A 1 136 ?  -3.793  11.002  -2.000 1.000 97.040 ? 136 LEU A O   1 
ATOM 1065 C CG  ? LEU A 1 136 ?  -2.571  15.017   0.099 1.000 97.040 ? 136 LEU A CG  1 
ATOM 1066 C CD1 ? LEU A 1 136 ?  -1.148  15.532   0.284 1.000 97.040 ? 136 LEU A CD1 1 
ATOM 1067 C CD2 ? LEU A 1 136 ?  -3.509  16.152  -0.297 1.000 97.040 ? 136 LEU A CD2 1 
ATOM 1068 N N   ? GLU A 1 137 ?  -3.809  12.654  -3.540 1.000 96.390 ? 137 GLU A N   1 
ATOM 1069 C CA  ? GLU A 1 137 ?  -3.614  11.746  -4.666 1.000 96.390 ? 137 GLU A CA  1 
ATOM 1070 C C   ? GLU A 1 137 ?  -2.673  12.348  -5.705 1.000 96.390 ? 137 GLU A C   1 
ATOM 1071 C CB  ? GLU A 1 137 ?  -4.957  11.396  -5.313 1.000 96.390 ? 137 GLU A CB  1 
ATOM 1072 O O   ? GLU A 1 137 ?  -2.621  13.569  -5.870 1.000 96.390 ? 137 GLU A O   1 
ATOM 1073 C CG  ? GLU A 1 137 ?  -5.632  12.573  -6.003 1.000 96.390 ? 137 GLU A CG  1 
ATOM 1074 C CD  ? GLU A 1 137 ?  -6.940  12.200  -6.683 1.000 96.390 ? 137 GLU A CD  1 
ATOM 1075 O OE1 ? GLU A 1 137 ?  -7.642  13.106  -7.187 1.000 96.390 ? 137 GLU A OE1 1 
ATOM 1076 O OE2 ? GLU A 1 137 ?  -7.266  10.992  -6.711 1.000 96.390 ? 137 GLU A OE2 1 
ATOM 1077 N N   ? ALA A 1 138 ?  -1.913  11.452  -6.359 1.000 95.400 ? 138 ALA A N   1 
ATOM 1078 C CA  ? ALA A 1 138 ?  -0.993  11.842  -7.425 1.000 95.400 ? 138 ALA A CA  1 
ATOM 1079 C C   ? ALA A 1 138 ?  -1.132  10.922  -8.634 1.000 95.400 ? 138 ALA A C   1 
ATOM 1080 C CB  ? ALA A 1 138 ?   0.446  11.832  -6.915 1.000 95.400 ? 138 ALA A CB  1 
ATOM 1081 O O   ? ALA A 1 138 ?  -1.404   9.728  -8.486 1.000 95.400 ? 138 ALA A O   1 
ATOM 1082 N N   ? LYS A 1 139 ?  -0.966  11.587  -9.766 1.000 95.130 ? 139 LYS A N   1 
ATOM 1083 C CA  ? LYS A 1 139 ?  -1.003  10.845 -11.022 1.000 95.130 ? 139 LYS A CA  1 
ATOM 1084 C C   ? LYS A 1 139 ?   0.377  10.302 -11.382 1.000 95.130 ? 139 LYS A C   1 
ATOM 1085 C CB  ? LYS A 1 139 ?  -1.529  11.730 -12.153 1.000 95.130 ? 139 LYS A CB  1 
ATOM 1086 O O   ? LYS A 1 139 ?   1.372  11.026 -11.310 1.000 95.130 ? 139 LYS A O   1 
ATOM 1087 C CG  ? LYS A 1 139 ?  -2.978  12.160 -11.980 1.000 95.130 ? 139 LYS A CG  1 
ATOM 1088 C CD  ? LYS A 1 139 ?  -3.471  12.961 -13.178 1.000 95.130 ? 139 LYS A CD  1 
ATOM 1089 C CE  ? LYS A 1 139 ?  -4.925  13.383 -13.010 1.000 95.130 ? 139 LYS A CE  1 
ATOM 1090 N NZ  ? LYS A 1 139 ?  -5.400  14.205 -14.163 1.000 95.130 ? 139 LYS A NZ  1 
ATOM 1091 N N   ? THR A 1 140 ?   0.361   9.016 -11.774 1.000 94.890 ? 140 THR A N   1 
ATOM 1092 C CA  ? THR A 1 140 ?   1.605   8.363 -12.167 1.000 94.890 ? 140 THR A CA  1 
ATOM 1093 C C   ? THR A 1 140 ?   1.358   7.363 -13.293 1.000 94.890 ? 140 THR A C   1 
ATOM 1094 C CB  ? THR A 1 140 ?   2.261   7.644 -10.974 1.000 94.890 ? 140 THR A CB  1 
ATOM 1095 O O   ? THR A 1 140 ?   0.239   7.254 -13.800 1.000 94.890 ? 140 THR A O   1 
ATOM 1096 C CG2 ? THR A 1 140 ?   1.425   6.450 -10.524 1.000 94.890 ? 140 THR A CG2 1 
ATOM 1097 O OG1 ? THR A 1 140 ?   3.563   7.186 -11.357 1.000 94.890 ? 140 THR A OG1 1 
ATOM 1098 N N   ? ALA A 1 141 ?   2.450   6.745 -13.752 1.000 95.820 ? 141 ALA A N   1 
ATOM 1099 C CA  ? ALA A 1 141 ?   2.348   5.711 -14.779 1.000 95.820 ? 141 ALA A CA  1 
ATOM 1100 C C   ? ALA A 1 141 ?   3.411   4.635 -14.581 1.000 95.820 ? 141 ALA A C   1 
ATOM 1101 C CB  ? ALA A 1 141 ?   2.472   6.329 -16.169 1.000 95.820 ? 141 ALA A CB  1 
ATOM 1102 O O   ? ALA A 1 141 ?   4.479   4.903 -14.024 1.000 95.820 ? 141 ALA A O   1 
ATOM 1103 N N   ? ILE A 1 142 ?   3.066   3.427 -15.160 1.000 96.080 ? 142 ILE A N   1 
ATOM 1104 C CA  ? ILE A 1 142 ?   3.981   2.297 -15.040 1.000 96.080 ? 142 ILE A CA  1 
ATOM 1105 C C   ? ILE A 1 142 ?   5.224   2.546 -15.892 1.000 96.080 ? 142 ILE A C   1 
ATOM 1106 C CB  ? ILE A 1 142 ?   3.302   0.973 -15.457 1.000 96.080 ? 142 ILE A CB  1 
ATOM 1107 O O   ? ILE A 1 142 ?   5.121   3.013 -17.029 1.000 96.080 ? 142 ILE A O   1 
ATOM 1108 C CG1 ? ILE A 1 142 ?   2.198   0.602 -14.461 1.000 96.080 ? 142 ILE A CG1 1 
ATOM 1109 C CG2 ? ILE A 1 142 ?   4.336  -0.151 -15.573 1.000 96.080 ? 142 ILE A CG2 1 
ATOM 1110 C CD1 ? ILE A 1 142 ?   1.429  -0.659 -14.830 1.000 96.080 ? 142 ILE A CD1 1 
ATOM 1111 N N   ? VAL A 1 143 ?   6.336   2.248 -15.243 1.000 94.920 ? 143 VAL A N   1 
ATOM 1112 C CA  ? VAL A 1 143 ?   7.631   2.366 -15.906 1.000 94.920 ? 143 VAL A CA  1 
ATOM 1113 C C   ? VAL A 1 143 ?   8.074   0.999 -16.421 1.000 94.920 ? 143 VAL A C   1 
ATOM 1114 C CB  ? VAL A 1 143 ?   8.701   2.952 -14.958 1.000 94.920 ? 143 VAL A CB  1 
ATOM 1115 O O   ? VAL A 1 143 ?   7.852  -0.021 -15.764 1.000 94.920 ? 143 VAL A O   1 
ATOM 1116 C CG1 ? VAL A 1 143 ?  10.049   3.062 -15.669 1.000 94.920 ? 143 VAL A CG1 1 
ATOM 1117 C CG2 ? VAL A 1 143 ?   8.258   4.316 -14.432 1.000 94.920 ? 143 VAL A CG2 1 
ATOM 1118 N N   ? ASN A 1 144 ?   8.718   1.032 -17.593 1.000 94.370 ? 144 ASN A N   1 
ATOM 1119 C CA  ? ASN A 1 144 ?   9.193  -0.222 -18.170 1.000 94.370 ? 144 ASN A CA  1 
ATOM 1120 C C   ? ASN A 1 144 ?  10.237  -0.889 -17.280 1.000 94.370 ? 144 ASN A C   1 
ATOM 1121 C CB  ? ASN A 1 144 ?   9.762   0.014 -19.571 1.000 94.370 ? 144 ASN A CB  1 
ATOM 1122 O O   ? ASN A 1 144 ?  11.062  -0.209 -16.667 1.000 94.370 ? 144 ASN A O   1 
ATOM 1123 C CG  ? ASN A 1 144 ?  10.253  -1.263 -20.224 1.000 94.370 ? 144 ASN A CG  1 
ATOM 1124 N ND2 ? ASN A 1 144 ?  10.067  -1.369 -21.534 1.000 94.370 ? 144 ASN A ND2 1 
ATOM 1125 O OD1 ? ASN A 1 144 ?  10.795  -2.148 -19.556 1.000 94.370 ? 144 ASN A OD1 1 
ATOM 1126 N N   ? ASP A 1 145 ?  10.292  -2.217 -17.277 1.000 94.380 ? 145 ASP A N   1 
ATOM 1127 C CA  ? ASP A 1 145 ?  11.121  -3.012 -16.376 1.000 94.380 ? 145 ASP A CA  1 
ATOM 1128 C C   ? ASP A 1 145 ?  12.606  -2.745 -16.616 1.000 94.380 ? 145 ASP A C   1 
ATOM 1129 C CB  ? ASP A 1 145 ?  10.821  -4.503 -16.546 1.000 94.380 ? 145 ASP A CB  1 
ATOM 1130 O O   ? ASP A 1 145 ?  13.393  -2.688 -15.669 1.000 94.380 ? 145 ASP A O   1 
ATOM 1131 C CG  ? ASP A 1 145 ?   9.481  -4.909 -15.959 1.000 94.380 ? 145 ASP A CG  1 
ATOM 1132 O OD1 ? ASP A 1 145 ?   9.008  -4.251 -15.007 1.000 94.380 ? 145 ASP A OD1 1 
ATOM 1133 O OD2 ? ASP A 1 145 ?   8.894  -5.896 -16.451 1.000 94.380 ? 145 ASP A OD2 1 
ATOM 1134 N N   ? ALA A 1 146 ?  13.016  -2.591 -17.899 1.000 94.360 ? 146 ALA A N   1 
ATOM 1135 C CA  ? ALA A 1 146 ?  14.413  -2.337 -18.241 1.000 94.360 ? 146 ALA A CA  1 
ATOM 1136 C C   ? ALA A 1 146 ?  14.908  -1.043 -17.601 1.000 94.360 ? 146 ALA A C   1 
ATOM 1137 C CB  ? ALA A 1 146 ?  14.588  -2.277 -19.757 1.000 94.360 ? 146 ALA A CB  1 
ATOM 1138 O O   ? ALA A 1 146 ?  16.012  -0.996 -17.055 1.000 94.360 ? 146 ALA A O   1 
ATOM 1139 N N   ? GLU A 1 147 ?  14.051  -0.107 -17.670 1.000 93.630 ? 147 GLU A N   1 
ATOM 1140 C CA  ? GLU A 1 147 ?  14.377   1.183 -17.070 1.000 93.630 ? 147 GLU A CA  1 
ATOM 1141 C C   ? GLU A 1 147 ?  14.451   1.082 -15.549 1.000 93.630 ? 147 GLU A C   1 
ATOM 1142 C CB  ? GLU A 1 147 ?  13.347   2.241 -17.477 1.000 93.630 ? 147 GLU A CB  1 
ATOM 1143 O O   ? GLU A 1 147 ?  15.357   1.642 -14.928 1.000 93.630 ? 147 GLU A O   1 
ATOM 1144 C CG  ? GLU A 1 147 ?  13.579   3.602 -16.838 1.000 93.630 ? 147 GLU A CG  1 
ATOM 1145 C CD  ? GLU A 1 147 ?  14.819   4.309 -17.362 1.000 93.630 ? 147 GLU A CD  1 
ATOM 1146 O OE1 ? GLU A 1 147 ?  15.220   5.342 -16.781 1.000 93.630 ? 147 GLU A OE1 1 
ATOM 1147 O OE2 ? GLU A 1 147 ?  15.393   3.825 -18.363 1.000 93.630 ? 147 GLU A OE2 1 
ATOM 1148 N N   ? CYS A 1 148 ?  13.516   0.390 -14.981 1.000 93.790 ? 148 CYS A N   1 
ATOM 1149 C CA  ? CYS A 1 148 ?  13.485   0.205 -13.535 1.000 93.790 ? 148 CYS A CA  1 
ATOM 1150 C C   ? CYS A 1 148 ?  14.707  -0.570 -13.057 1.000 93.790 ? 148 CYS A C   1 
ATOM 1151 C CB  ? CYS A 1 148 ?  12.210  -0.525 -13.115 1.000 93.790 ? 148 CYS A CB  1 
ATOM 1152 O O   ? CYS A 1 148 ?  15.308  -0.224 -12.039 1.000 93.790 ? 148 CYS A O   1 
ATOM 1153 S SG  ? CYS A 1 148 ?  10.782   0.561 -12.910 1.000 93.790 ? 148 CYS A SG  1 
ATOM 1154 N N   ? LYS A 1 149 ?  15.090  -1.515 -13.751 1.000 94.370 ? 149 LYS A N   1 
ATOM 1155 C CA  ? LYS A 1 149 ?  16.285  -2.293 -13.437 1.000 94.370 ? 149 LYS A CA  1 
ATOM 1156 C C   ? LYS A 1 149 ?  17.541  -1.430 -13.525 1.000 94.370 ? 149 LYS A C   1 
ATOM 1157 C CB  ? LYS A 1 149 ?  16.406  -3.493 -14.378 1.000 94.370 ? 149 LYS A CB  1 
ATOM 1158 O O   ? LYS A 1 149 ?  18.437  -1.543 -12.686 1.000 94.370 ? 149 LYS A O   1 
ATOM 1159 C CG  ? LYS A 1 149 ?  17.500  -4.476 -13.988 1.000 94.370 ? 149 LYS A CG  1 
ATOM 1160 C CD  ? LYS A 1 149 ?  17.489  -5.708 -14.884 1.000 94.370 ? 149 LYS A CD  1 
ATOM 1161 C CE  ? LYS A 1 149 ?  18.581  -6.695 -14.492 1.000 94.370 ? 149 LYS A CE  1 
ATOM 1162 N NZ  ? LYS A 1 149 ?  18.549  -7.922 -15.343 1.000 94.370 ? 149 LYS A NZ  1 
ATOM 1163 N N   ? LEU A 1 150 ?  17.579  -0.562 -14.516 1.000 94.270 ? 150 LEU A N   1 
ATOM 1164 C CA  ? LEU A 1 150 ?  18.706   0.345 -14.702 1.000 94.270 ? 150 LEU A CA  1 
ATOM 1165 C C   ? LEU A 1 150 ?  18.815   1.322 -13.536 1.000 94.270 ? 150 LEU A C   1 
ATOM 1166 C CB  ? LEU A 1 150 ?  18.562   1.116 -16.017 1.000 94.270 ? 150 LEU A CB  1 
ATOM 1167 O O   ? LEU A 1 150 ?  19.911   1.569 -13.028 1.000 94.270 ? 150 LEU A O   1 
ATOM 1168 C CG  ? LEU A 1 150 ?  19.671   2.120 -16.339 1.000 94.270 ? 150 LEU A CG  1 
ATOM 1169 C CD1 ? LEU A 1 150 ?  20.977   1.391 -16.632 1.000 94.270 ? 150 LEU A CD1 1 
ATOM 1170 C CD2 ? LEU A 1 150 ?  19.268   3.002 -17.515 1.000 94.270 ? 150 LEU A CD2 1 
ATOM 1171 N N   ? ARG A 1 151 ?  17.717   1.745 -12.948 1.000 92.830 ? 151 ARG A N   1 
ATOM 1172 C CA  ? ARG A 1 151 ?  17.690   2.794 -11.934 1.000 92.830 ? 151 ARG A CA  1 
ATOM 1173 C C   ? ARG A 1 151 ?  17.883   2.212 -10.538 1.000 92.830 ? 151 ARG A C   1 
ATOM 1174 C CB  ? ARG A 1 151 ?  16.373   3.572 -12.000 1.000 92.830 ? 151 ARG A CB  1 
ATOM 1175 O O   ? ARG A 1 151 ?  18.537   2.823  -9.690 1.000 92.830 ? 151 ARG A O   1 
ATOM 1176 C CG  ? ARG A 1 151 ?  16.199   4.380 -13.276 1.000 92.830 ? 151 ARG A CG  1 
ATOM 1177 C CD  ? ARG A 1 151 ?  15.023   5.342 -13.178 1.000 92.830 ? 151 ARG A CD  1 
ATOM 1178 N NE  ? ARG A 1 151 ?  14.798   6.049 -14.436 1.000 92.830 ? 151 ARG A NE  1 
ATOM 1179 N NH1 ? ARG A 1 151 ?  13.393   7.642 -13.528 1.000 92.830 ? 151 ARG A NH1 1 
ATOM 1180 N NH2 ? ARG A 1 151 ?  13.895   7.690 -15.764 1.000 92.830 ? 151 ARG A NH2 1 
ATOM 1181 C CZ  ? ARG A 1 151 ?  14.029   7.125 -14.573 1.000 92.830 ? 151 ARG A CZ  1 
ATOM 1182 N N   ? TRP A 1 152 ?  17.420   0.969 -10.176 1.000 90.750 ? 152 TRP A N   1 
ATOM 1183 C CA  ? TRP A 1 152 ?  17.404   0.398  -8.833 1.000 90.750 ? 152 TRP A CA  1 
ATOM 1184 C C   ? TRP A 1 152 ?  18.404  -0.748  -8.717 1.000 90.750 ? 152 TRP A C   1 
ATOM 1185 C CB  ? TRP A 1 152 ?  16.000  -0.096  -8.475 1.000 90.750 ? 152 TRP A CB  1 
ATOM 1186 O O   ? TRP A 1 152 ?  18.869  -1.066  -7.620 1.000 90.750 ? 152 TRP A O   1 
ATOM 1187 C CG  ? TRP A 1 152 ?  15.038   1.002  -8.131 1.000 90.750 ? 152 TRP A CG  1 
ATOM 1188 C CD1 ? TRP A 1 152 ?  14.025   1.485  -8.911 1.000 90.750 ? 152 TRP A CD1 1 
ATOM 1189 C CD2 ? TRP A 1 152 ?  15.004   1.757  -6.916 1.000 90.750 ? 152 TRP A CD2 1 
ATOM 1190 C CE2 ? TRP A 1 152 ?  13.942   2.681  -7.028 1.000 90.750 ? 152 TRP A CE2 1 
ATOM 1191 C CE3 ? TRP A 1 152 ?  15.768   1.741  -5.741 1.000 90.750 ? 152 TRP A CE3 1 
ATOM 1192 N NE1 ? TRP A 1 152 ?  13.361   2.495  -8.254 1.000 90.750 ? 152 TRP A NE1 1 
ATOM 1193 C CH2 ? TRP A 1 152 ?  14.389   3.546  -4.870 1.000 90.750 ? 152 TRP A CH2 1 
ATOM 1194 C CZ2 ? TRP A 1 152 ?  13.626   3.583  -6.008 1.000 90.750 ? 152 TRP A CZ2 1 
ATOM 1195 C CZ3 ? TRP A 1 152 ?  15.452   2.638  -4.728 1.000 90.750 ? 152 TRP A CZ3 1 
ATOM 1196 N N   ? GLY A 1 153 ?  19.092  -1.219  -9.700 1.000 87.870 ? 153 GLY A N   1 
ATOM 1197 C CA  ? GLY A 1 153 ?  20.072  -2.294  -9.676 1.000 87.870 ? 153 GLY A CA  1 
ATOM 1198 C C   ? GLY A 1 153 ?  19.548  -3.565  -9.034 1.000 87.870 ? 153 GLY A C   1 
ATOM 1199 O O   ? GLY A 1 153 ?  19.846  -4.668  -9.495 1.000 87.870 ? 153 GLY A O   1 
ATOM 1200 N N   ? SER A 1 154 ?  18.634  -3.630  -7.993 1.000 85.750 ? 154 SER A N   1 
ATOM 1201 C CA  ? SER A 1 154 ?  18.092  -4.762  -7.249 1.000 85.750 ? 154 SER A CA  1 
ATOM 1202 C C   ? SER A 1 154 ?  16.613  -4.969  -7.556 1.000 85.750 ? 154 SER A C   1 
ATOM 1203 C CB  ? SER A 1 154 ?  18.285  -4.559  -5.746 1.000 85.750 ? 154 SER A CB  1 
ATOM 1204 O O   ? SER A 1 154 ?  15.907  -5.647  -6.807 1.000 85.750 ? 154 SER A O   1 
ATOM 1205 O OG  ? SER A 1 154 ?  17.652  -3.366  -5.314 1.000 85.750 ? 154 SER A OG  1 
ATOM 1206 N N   ? TYR A 1 155 ?  16.124  -4.463  -8.690 1.000 90.970 ? 155 TYR A N   1 
ATOM 1207 C CA  ? TYR A 1 155 ?  14.739  -4.551  -9.138 1.000 90.970 ? 155 TYR A CA  1 
ATOM 1208 C C   ? TYR A 1 155 ?  14.447  -5.921  -9.741 1.000 90.970 ? 155 TYR A C   1 
ATOM 1209 C CB  ? TYR A 1 155 ?  14.434  -3.455 -10.163 1.000 90.970 ? 155 TYR A CB  1 
ATOM 1210 O O   ? TYR A 1 155 ?  15.181  -6.392 -10.612 1.000 90.970 ? 155 TYR A O   1 
ATOM 1211 C CG  ? TYR A 1 155 ?  13.002  -3.450 -10.639 1.000 90.970 ? 155 TYR A CG  1 
ATOM 1212 C CD1 ? TYR A 1 155 ?  12.638  -4.094 -11.819 1.000 90.970 ? 155 TYR A CD1 1 
ATOM 1213 C CD2 ? TYR A 1 155 ?  12.011  -2.800  -9.912 1.000 90.970 ? 155 TYR A CD2 1 
ATOM 1214 C CE1 ? TYR A 1 155 ?  11.319  -4.091 -12.263 1.000 90.970 ? 155 TYR A CE1 1 
ATOM 1215 C CE2 ? TYR A 1 155 ?  10.690  -2.790 -10.346 1.000 90.970 ? 155 TYR A CE2 1 
ATOM 1216 O OH  ? TYR A 1 155 ?   9.047  -3.431 -11.955 1.000 90.970 ? 155 TYR A OH  1 
ATOM 1217 C CZ  ? TYR A 1 155 ?  10.354  -3.438 -11.521 1.000 90.970 ? 155 TYR A CZ  1 
ATOM 1218 N N   ? VAL A 1 156 ?  13.343  -6.555  -9.232 1.000 93.070 ? 156 VAL A N   1 
ATOM 1219 C CA  ? VAL A 1 156 ?  12.916  -7.856  -9.737 1.000 93.070 ? 156 VAL A CA  1 
ATOM 1220 C C   ? VAL A 1 156 ?  11.562  -7.722 -10.431 1.000 93.070 ? 156 VAL A C   1 
ATOM 1221 C CB  ? VAL A 1 156 ?  12.834  -8.905  -8.606 1.000 93.070 ? 156 VAL A CB  1 
ATOM 1222 O O   ? VAL A 1 156 ?  10.522  -7.669  -9.770 1.000 93.070 ? 156 VAL A O   1 
ATOM 1223 C CG1 ? VAL A 1 156 ?  12.489 -10.282  -9.170 1.000 93.070 ? 156 VAL A CG1 1 
ATOM 1224 C CG2 ? VAL A 1 156 ?  14.148  -8.956  -7.830 1.000 93.070 ? 156 VAL A CG2 1 
ATOM 1225 N N   ? PRO A 1 157 ?  11.568  -7.805 -11.794 1.000 92.330 ? 157 PRO A N   1 
ATOM 1226 C CA  ? PRO A 1 157 ?  10.361  -7.524 -12.574 1.000 92.330 ? 157 PRO A CA  1 
ATOM 1227 C C   ? PRO A 1 157 ?   9.224  -8.499 -12.274 1.000 92.330 ? 157 PRO A C   1 
ATOM 1228 C CB  ? PRO A 1 157 ?  10.835  -7.667 -14.022 1.000 92.330 ? 157 PRO A CB  1 
ATOM 1229 O O   ? PRO A 1 157 ?   8.050  -8.143 -12.406 1.000 92.330 ? 157 PRO A O   1 
ATOM 1230 C CG  ? PRO A 1 157 ?  12.294  -7.346 -13.979 1.000 92.330 ? 157 PRO A CG  1 
ATOM 1231 C CD  ? PRO A 1 157 ?  12.853  -7.839 -12.675 1.000 92.330 ? 157 PRO A CD  1 
ATOM 1232 N N   ? SER A 1 158 ?   9.581  -9.743 -11.899 1.000 93.120 ? 158 SER A N   1 
ATOM 1233 C CA  ? SER A 1 158 ?   8.555 -10.742 -11.617 1.000 93.120 ? 158 SER A CA  1 
ATOM 1234 C C   ? SER A 1 158 ?   7.813 -10.422 -10.324 1.000 93.120 ? 158 SER A C   1 
ATOM 1235 C CB  ? SER A 1 158 ?   9.175 -12.137 -11.527 1.000 93.120 ? 158 SER A CB  1 
ATOM 1236 O O   ? SER A 1 158 ?   6.720 -10.940 -10.085 1.000 93.120 ? 158 SER A O   1 
ATOM 1237 O OG  ? SER A 1 158 ?  10.125 -12.198 -10.476 1.000 93.120 ? 158 SER A OG  1 
ATOM 1238 N N   ? MET A 1 159 ?   8.337  -9.526  -9.507 1.000 93.490 ? 159 MET A N   1 
ATOM 1239 C CA  ? MET A 1 159 ?   7.776  -9.296  -8.178 1.000 93.490 ? 159 MET A CA  1 
ATOM 1240 C C   ? MET A 1 159 ?   7.458  -7.820  -7.970 1.000 93.490 ? 159 MET A C   1 
ATOM 1241 C CB  ? MET A 1 159 ?   8.742  -9.782  -7.096 1.000 93.490 ? 159 MET A CB  1 
ATOM 1242 O O   ? MET A 1 159 ?   6.696  -7.466  -7.068 1.000 93.490 ? 159 MET A O   1 
ATOM 1243 C CG  ? MET A 1 159 ?   9.012 -11.277  -7.141 1.000 93.490 ? 159 MET A CG  1 
ATOM 1244 S SD  ? MET A 1 159 ?  10.181 -11.819  -5.834 1.000 93.490 ? 159 MET A SD  1 
ATOM 1245 C CE  ? MET A 1 159 ?  10.339 -13.577  -6.256 1.000 93.490 ? 159 MET A CE  1 
ATOM 1246 N N   ? MET A 1 160 ?   8.015  -6.951  -8.815 1.000 94.750 ? 160 MET A N   1 
ATOM 1247 C CA  ? MET A 1 160 ?   7.907  -5.521  -8.540 1.000 94.750 ? 160 MET A CA  1 
ATOM 1248 C C   ? MET A 1 160 ?   7.456  -4.761  -9.783 1.000 94.750 ? 160 MET A C   1 
ATOM 1249 C CB  ? MET A 1 160 ?   9.243  -4.966  -8.043 1.000 94.750 ? 160 MET A CB  1 
ATOM 1250 O O   ? MET A 1 160 ?   7.660  -5.223 -10.907 1.000 94.750 ? 160 MET A O   1 
ATOM 1251 C CG  ? MET A 1 160 ?   9.736  -5.614  -6.759 1.000 94.750 ? 160 MET A CG  1 
ATOM 1252 S SD  ? MET A 1 160 ?  11.388  -4.998  -6.251 1.000 94.750 ? 160 MET A SD  1 
ATOM 1253 C CE  ? MET A 1 160 ?  11.670  -6.018  -4.777 1.000 94.750 ? 160 MET A CE  1 
ATOM 1254 N N   ? ILE A 1 161 ?   6.883  -3.593  -9.490 1.000 95.400 ? 161 ILE A N   1 
ATOM 1255 C CA  ? ILE A 1 161 ?   6.506  -2.652 -10.540 1.000 95.400 ? 161 ILE A CA  1 
ATOM 1256 C C   ? ILE A 1 161 ?   6.919  -1.238 -10.138 1.000 95.400 ? 161 ILE A C   1 
ATOM 1257 C CB  ? ILE A 1 161 ?   4.989  -2.706 -10.828 1.000 95.400 ? 161 ILE A CB  1 
ATOM 1258 O O   ? ILE A 1 161 ?   6.882  -0.886  -8.957 1.000 95.400 ? 161 ILE A O   1 
ATOM 1259 C CG1 ? ILE A 1 161 ?   4.647  -1.850 -12.053 1.000 95.400 ? 161 ILE A CG1 1 
ATOM 1260 C CG2 ? ILE A 1 161 ?   4.190  -2.252  -9.603 1.000 95.400 ? 161 ILE A CG2 1 
ATOM 1261 C CD1 ? ILE A 1 161 ?   3.239  -2.070 -12.589 1.000 95.400 ? 161 ILE A CD1 1 
ATOM 1262 N N   ? CYS A 1 162 ?   7.421  -0.450 -11.140 1.000 95.070 ? 162 CYS A N   1 
ATOM 1263 C CA  ? CYS A 1 162 ?   7.820   0.937 -10.928 1.000 95.070 ? 162 CYS A CA  1 
ATOM 1264 C C   ? CYS A 1 162 ?   6.813   1.895 -11.553 1.000 95.070 ? 162 CYS A C   1 
ATOM 1265 C CB  ? CYS A 1 162 ?   9.209   1.191 -11.512 1.000 95.070 ? 162 CYS A CB  1 
ATOM 1266 O O   ? CYS A 1 162 ?   6.223   1.592 -12.592 1.000 95.070 ? 162 CYS A O   1 
ATOM 1267 S SG  ? CYS A 1 162 ?  10.543   0.399 -10.587 1.000 95.070 ? 162 CYS A SG  1 
ATOM 1268 N N   ? ALA A 1 163 ?   6.598   2.977 -10.868 1.000 95.100 ? 163 ALA A N   1 
ATOM 1269 C CA  ? ALA A 1 163 ?   5.720   4.026 -11.382 1.000 95.100 ? 163 ALA A CA  1 
ATOM 1270 C C   ? ALA A 1 163 ?   6.316   5.409 -11.136 1.000 95.100 ? 163 ALA A C   1 
ATOM 1271 C CB  ? ALA A 1 163 ?   4.338   3.925 -10.741 1.000 95.100 ? 163 ALA A CB  1 
ATOM 1272 O O   ? ALA A 1 163 ?   6.985   5.633 -10.125 1.000 95.100 ? 163 ALA A O   1 
ATOM 1273 N N   ? PHE A 1 164 ?   6.101   6.180 -12.139 1.000 92.140 ? 164 PHE A N   1 
ATOM 1274 C CA  ? PHE A 1 164 ?   6.645   7.531 -12.071 1.000 92.140 ? 164 PHE A CA  1 
ATOM 1275 C C   ? PHE A 1 164 ?   5.725   8.521 -12.775 1.000 92.140 ? 164 PHE A C   1 
ATOM 1276 C CB  ? PHE A 1 164 ?   8.044   7.580 -12.692 1.000 92.140 ? 164 PHE A CB  1 
ATOM 1277 O O   ? PHE A 1 164 ?   5.098   8.186 -13.782 1.000 92.140 ? 164 PHE A O   1 
ATOM 1278 C CG  ? PHE A 1 164 ?   8.730   8.911 -12.538 1.000 92.140 ? 164 PHE A CG  1 
ATOM 1279 C CD1 ? PHE A 1 164 ?   8.782   9.809 -13.596 1.000 92.140 ? 164 PHE A CD1 1 
ATOM 1280 C CD2 ? PHE A 1 164 ?   9.325   9.263 -11.333 1.000 92.140 ? 164 PHE A CD2 1 
ATOM 1281 C CE1 ? PHE A 1 164 ?   9.416  11.041 -13.456 1.000 92.140 ? 164 PHE A CE1 1 
ATOM 1282 C CE2 ? PHE A 1 164 ?   9.961  10.492 -11.185 1.000 92.140 ? 164 PHE A CE2 1 
ATOM 1283 C CZ  ? PHE A 1 164 ?  10.006  11.379 -12.248 1.000 92.140 ? 164 PHE A CZ  1 
ATOM 1284 N N   ? GLY A 1 165 ?   5.543   9.784 -12.308 1.000 88.680 ? 165 GLY A N   1 
ATOM 1285 C CA  ? GLY A 1 165 ?   4.721  10.822 -12.909 1.000 88.680 ? 165 GLY A CA  1 
ATOM 1286 C C   ? GLY A 1 165 ?   4.680  12.099 -12.091 1.000 88.680 ? 165 GLY A C   1 
ATOM 1287 O O   ? GLY A 1 165 ?   5.676  12.477 -11.471 1.000 88.680 ? 165 GLY A O   1 
ATOM 1288 N N   ? HIS A 1 166 ?   3.672  12.912 -12.302 1.000 86.580 ? 166 HIS A N   1 
ATOM 1289 C CA  ? HIS A 1 166 ?   3.533  14.170 -11.578 1.000 86.580 ? 166 HIS A CA  1 
ATOM 1290 C C   ? HIS A 1 166 ?   3.179  13.928 -10.115 1.000 86.580 ? 166 HIS A C   1 
ATOM 1291 C CB  ? HIS A 1 166 ?   2.471  15.052 -12.236 1.000 86.580 ? 166 HIS A CB  1 
ATOM 1292 O O   ? HIS A 1 166 ?   2.002  13.935  -9.747 1.000 86.580 ? 166 HIS A O   1 
ATOM 1293 C CG  ? HIS A 1 166 ?   2.427  16.445 -11.693 1.000 86.580 ? 166 HIS A CG  1 
ATOM 1294 C CD2 ? HIS A 1 166 ?   1.425  17.139 -11.103 1.000 86.580 ? 166 HIS A CD2 1 
ATOM 1295 N ND1 ? HIS A 1 166 ?   3.513  17.293 -11.730 1.000 86.580 ? 166 HIS A ND1 1 
ATOM 1296 C CE1 ? HIS A 1 166 ?   3.180  18.450 -11.183 1.000 86.580 ? 166 HIS A CE1 1 
ATOM 1297 N NE2 ? HIS A 1 166 ?   1.918  18.383 -10.795 1.000 86.580 ? 166 HIS A NE2 1 
ATOM 1298 N N   ? GLY A 1 167 ?   4.189  13.257  -9.355 1.000 89.460 ? 167 GLY A N   1 
ATOM 1299 C CA  ? GLY A 1 167 ?   4.086  12.969  -7.933 1.000 89.460 ? 167 GLY A CA  1 
ATOM 1300 C C   ? GLY A 1 167 ?   4.214  11.492  -7.613 1.000 89.460 ? 167 GLY A C   1 
ATOM 1301 O O   ? GLY A 1 167 ?   4.361  10.666  -8.516 1.000 89.460 ? 167 GLY A O   1 
ATOM 1302 N N   ? GLY A 1 168 ?   4.174  11.182  -6.275 1.000 91.470 ? 168 GLY A N   1 
ATOM 1303 C CA  ? GLY A 1 168 ?   4.363   9.817  -5.813 1.000 91.470 ? 168 GLY A CA  1 
ATOM 1304 C C   ? GLY A 1 168 ?   4.221   9.671  -4.309 1.000 91.470 ? 168 GLY A C   1 
ATOM 1305 O O   ? GLY A 1 168 ?   3.846  10.623  -3.621 1.000 91.470 ? 168 GLY A O   1 
ATOM 1306 N N   ? SER A 1 169 ?   4.385   8.406  -3.937 1.000 93.240 ? 169 SER A N   1 
ATOM 1307 C CA  ? SER A 1 169 ?   4.252   8.081  -2.521 1.000 93.240 ? 169 SER A CA  1 
ATOM 1308 C C   ? SER A 1 169 ?   5.426   8.627  -1.715 1.000 93.240 ? 169 SER A C   1 
ATOM 1309 C CB  ? SER A 1 169 ?   4.150   6.567  -2.325 1.000 93.240 ? 169 SER A CB  1 
ATOM 1310 O O   ? SER A 1 169 ?   6.546   8.717  -2.222 1.000 93.240 ? 169 SER A O   1 
ATOM 1311 O OG  ? SER A 1 169 ?   3.004   6.052  -2.981 1.000 93.240 ? 169 SER A OG  1 
ATOM 1312 N N   ? CYS A 1 170 ?   5.117   8.986  -0.556 1.000 92.700 ? 170 CYS A N   1 
ATOM 1313 C CA  ? CYS A 1 170 ?   6.099   9.434   0.425 1.000 92.700 ? 170 CYS A CA  1 
ATOM 1314 C C   ? CYS A 1 170 ?   5.913   8.710   1.753 1.000 92.700 ? 170 CYS A C   1 
ATOM 1315 C CB  ? CYS A 1 170 ?   5.992  10.944   0.638 1.000 92.700 ? 170 CYS A CB  1 
ATOM 1316 O O   ? CYS A 1 170 ?   5.010   7.883   1.893 1.000 92.700 ? 170 CYS A O   1 
ATOM 1317 S SG  ? CYS A 1 170 ?   7.481  11.687   1.340 1.000 92.700 ? 170 CYS A SG  1 
ATOM 1318 N N   ? ASN A 1 171 ?   6.864   9.108   2.725 1.000 91.340 ? 171 ASN A N   1 
ATOM 1319 C CA  ? ASN A 1 171 ?   6.813   8.451   4.027 1.000 91.340 ? 171 ASN A CA  1 
ATOM 1320 C C   ? ASN A 1 171 ?   5.409   8.494   4.623 1.000 91.340 ? 171 ASN A C   1 
ATOM 1321 C CB  ? ASN A 1 171 ?   7.818   9.087   4.989 1.000 91.340 ? 171 ASN A CB  1 
ATOM 1322 O O   ? ASN A 1 171 ?   4.765   9.544   4.630 1.000 91.340 ? 171 ASN A O   1 
ATOM 1323 C CG  ? ASN A 1 171 ?   9.257   8.819   4.592 1.000 91.340 ? 171 ASN A CG  1 
ATOM 1324 N ND2 ? ASN A 1 171 ?  10.173   9.638   5.096 1.000 91.340 ? 171 ASN A ND2 1 
ATOM 1325 O OD1 ? ASN A 1 171 ?   9.542   7.885   3.839 1.000 91.340 ? 171 ASN A OD1 1 
ATOM 1326 N N   ? GLY A 1 172 ?   5.001   7.217   5.092 1.000 89.920 ? 172 GLY A N   1 
ATOM 1327 C CA  ? GLY A 1 172 ?   3.675   7.138   5.683 1.000 89.920 ? 172 GLY A CA  1 
ATOM 1328 C C   ? GLY A 1 172 ?   2.640   6.542   4.748 1.000 89.920 ? 172 GLY A C   1 
ATOM 1329 O O   ? GLY A 1 172 ?   1.526   6.223   5.169 1.000 89.920 ? 172 GLY A O   1 
ATOM 1330 N N   ? ASP A 1 173 ?   3.003   6.411   3.515 1.000 92.750 ? 173 ASP A N   1 
ATOM 1331 C CA  ? ASP A 1 173 ?   2.063   5.880   2.533 1.000 92.750 ? 173 ASP A CA  1 
ATOM 1332 C C   ? ASP A 1 173 ?   2.401   4.434   2.176 1.000 92.750 ? 173 ASP A C   1 
ATOM 1333 C CB  ? ASP A 1 173 ?   2.059   6.746   1.271 1.000 92.750 ? 173 ASP A CB  1 
ATOM 1334 O O   ? ASP A 1 173 ?   1.880   3.893   1.198 1.000 92.750 ? 173 ASP A O   1 
ATOM 1335 C CG  ? ASP A 1 173 ?   1.380   8.089   1.476 1.000 92.750 ? 173 ASP A CG  1 
ATOM 1336 O OD1 ? ASP A 1 173 ?   0.360   8.153   2.195 1.000 92.750 ? 173 ASP A OD1 1 
ATOM 1337 O OD2 ? ASP A 1 173 ?   1.869   9.091   0.912 1.000 92.750 ? 173 ASP A OD2 1 
ATOM 1338 N N   ? GLY A 1 174 ?   3.490   3.956   2.927 1.000 94.730 ? 174 GLY A N   1 
ATOM 1339 C CA  ? GLY A 1 174 ?   3.767   2.540   2.741 1.000 94.730 ? 174 GLY A CA  1 
ATOM 1340 C C   ? GLY A 1 174 ?   2.527   1.671   2.846 1.000 94.730 ? 174 GLY A C   1 
ATOM 1341 O O   ? GLY A 1 174 ?   1.665   1.910   3.693 1.000 94.730 ? 174 GLY A O   1 
ATOM 1342 N N   ? GLY A 1 175 ?   2.403   0.733   1.891 1.000 96.140 ? 175 GLY A N   1 
ATOM 1343 C CA  ? GLY A 1 175 ?   1.283  -0.188   1.999 1.000 96.140 ? 175 GLY A CA  1 
ATOM 1344 C C   ? GLY A 1 175 ?   0.067   0.255   1.208 1.000 96.140 ? 175 GLY A C   1 
ATOM 1345 O O   ? GLY A 1 175 ?  -0.851  -0.534   0.977 1.000 96.140 ? 175 GLY A O   1 
ATOM 1346 N N   ? GLY A 1 176 ?  -0.026   1.459   0.796 1.000 96.440 ? 176 GLY A N   1 
ATOM 1347 C CA  ? GLY A 1 176 ?  -1.113   1.987  -0.012 1.000 96.440 ? 176 GLY A CA  1 
ATOM 1348 C C   ? GLY A 1 176 ?  -1.120   1.447  -1.430 1.000 96.440 ? 176 GLY A C   1 
ATOM 1349 O O   ? GLY A 1 176 ?  -0.103   0.947  -1.914 1.000 96.440 ? 176 GLY A O   1 
ATOM 1350 N N   ? PRO A 1 177 ?  -2.272   1.653  -2.210 1.000 97.170 ? 177 PRO A N   1 
ATOM 1351 C CA  ? PRO A 1 177 ?  -2.432   1.005  -3.514 1.000 97.170 ? 177 PRO A CA  1 
ATOM 1352 C C   ? PRO A 1 177 ?  -1.935   1.872  -4.669 1.000 97.170 ? 177 PRO A C   1 
ATOM 1353 C CB  ? PRO A 1 177 ?  -3.943   0.780  -3.613 1.000 97.170 ? 177 PRO A CB  1 
ATOM 1354 O O   ? PRO A 1 177 ?  -2.128   3.090  -4.659 1.000 97.170 ? 177 PRO A O   1 
ATOM 1355 C CG  ? PRO A 1 177 ?  -4.549   1.922  -2.864 1.000 97.170 ? 177 PRO A CG  1 
ATOM 1356 C CD  ? PRO A 1 177 ?  -3.672   2.241  -1.688 1.000 97.170 ? 177 PRO A CD  1 
ATOM 1357 N N   ? LEU A 1 178 ?  -1.193   1.301  -5.577 1.000 97.510 ? 178 LEU A N   1 
ATOM 1358 C CA  ? LEU A 1 178 ?  -1.095   1.784  -6.950 1.000 97.510 ? 178 LEU A CA  1 
ATOM 1359 C C   ? LEU A 1 178 ?  -2.294   1.326  -7.774 1.000 97.510 ? 178 LEU A C   1 
ATOM 1360 C CB  ? LEU A 1 178 ?   0.202   1.295  -7.600 1.000 97.510 ? 178 LEU A CB  1 
ATOM 1361 O O   ? LEU A 1 178 ?  -2.500   0.125  -7.964 1.000 97.510 ? 178 LEU A O   1 
ATOM 1362 C CG  ? LEU A 1 178 ?   0.485   1.803  -9.014 1.000 97.510 ? 178 LEU A CG  1 
ATOM 1363 C CD1 ? LEU A 1 178 ?   0.813   3.292  -8.986 1.000 97.510 ? 178 LEU A CD1 1 
ATOM 1364 C CD2 ? LEU A 1 178 ?   1.624   1.012  -9.649 1.000 97.510 ? 178 LEU A CD2 1 
ATOM 1365 N N   ? VAL A 1 179 ?  -3.080   2.307  -8.325 1.000 97.580 ? 179 VAL A N   1 
ATOM 1366 C CA  ? VAL A 1 179 ?  -4.355   1.980  -8.956 1.000 97.580 ? 179 VAL A CA  1 
ATOM 1367 C C   ? VAL A 1 179 ?  -4.315   2.365 -10.433 1.000 97.580 ? 179 VAL A C   1 
ATOM 1368 C CB  ? VAL A 1 179 ?  -5.534   2.688  -8.252 1.000 97.580 ? 179 VAL A CB  1 
ATOM 1369 O O   ? VAL A 1 179 ?  -4.038   3.518 -10.773 1.000 97.580 ? 179 VAL A O   1 
ATOM 1370 C CG1 ? VAL A 1 179 ?  -6.852   2.372  -8.957 1.000 97.580 ? 179 VAL A CG1 1 
ATOM 1371 C CG2 ? VAL A 1 179 ?  -5.600   2.280  -6.781 1.000 97.580 ? 179 VAL A CG2 1 
ATOM 1372 N N   ? CYS A 1 180 ?  -4.604   1.363 -11.284 1.000 97.120 ? 180 CYS A N   1 
ATOM 1373 C CA  ? CYS A 1 180 ?  -4.713   1.548 -12.727 1.000 97.120 ? 180 CYS A CA  1 
ATOM 1374 C C   ? CYS A 1 180 ?  -6.092   1.134 -13.227 1.000 97.120 ? 180 CYS A C   1 
ATOM 1375 C CB  ? CYS A 1 180 ?  -3.634   0.745 -13.454 1.000 97.120 ? 180 CYS A CB  1 
ATOM 1376 O O   ? CYS A 1 180 ?  -6.527   0.004 -12.996 1.000 97.120 ? 180 CYS A O   1 
ATOM 1377 S SG  ? CYS A 1 180 ?  -1.958   1.092 -12.879 1.000 97.120 ? 180 CYS A SG  1 
ATOM 1378 N N   ? ASN A 1 181 ?  -6.792   2.062 -13.935 1.000 93.500 ? 181 ASN A N   1 
ATOM 1379 C CA  ? ASN A 1 181 ?  -8.127   1.779 -14.452 1.000 93.500 ? 181 ASN A CA  1 
ATOM 1380 C C   ? ASN A 1 181 ?  -9.029   1.180 -13.377 1.000 93.500 ? 181 ASN A C   1 
ATOM 1381 C CB  ? ASN A 1 181 ?  -8.047   0.843 -15.660 1.000 93.500 ? 181 ASN A CB  1 
ATOM 1382 O O   ? ASN A 1 181 ?  -9.674   0.154 -13.602 1.000 93.500 ? 181 ASN A O   1 
ATOM 1383 C CG  ? ASN A 1 181 ?  -7.389   1.493 -16.860 1.000 93.500 ? 181 ASN A CG  1 
ATOM 1384 N ND2 ? ASN A 1 181 ?  -6.864   0.675 -17.765 1.000 93.500 ? 181 ASN A ND2 1 
ATOM 1385 O OD1 ? ASN A 1 181 ?  -7.351   2.721 -16.974 1.000 93.500 ? 181 ASN A OD1 1 
ATOM 1386 N N   ? ASN A 1 182 ?  -8.969   1.686 -12.091 1.000 93.290 ? 182 ASN A N   1 
ATOM 1387 C CA  ? ASN A 1 182 ?  -9.818   1.327 -10.960 1.000 93.290 ? 182 ASN A CA  1 
ATOM 1388 C C   ? ASN A 1 182 ?  -9.465  -0.051 -10.408 1.000 93.290 ? 182 ASN A C   1 
ATOM 1389 C CB  ? ASN A 1 182 ? -11.294   1.376 -11.361 1.000 93.290 ? 182 ASN A CB  1 
ATOM 1390 O O   ? ASN A 1 182 ? -10.324  -0.746  -9.864 1.000 93.290 ? 182 ASN A O   1 
ATOM 1391 C CG  ? ASN A 1 182 ? -11.779   2.786 -11.633 1.000 93.290 ? 182 ASN A CG  1 
ATOM 1392 N ND2 ? ASN A 1 182 ? -12.630   2.936 -12.641 1.000 93.290 ? 182 ASN A ND2 1 
ATOM 1393 O OD1 ? ASN A 1 182 ? -11.392   3.733 -10.943 1.000 93.290 ? 182 ASN A OD1 1 
ATOM 1394 N N   ? THR A 1 183 ?  -8.293  -0.499 -10.747 1.000 97.080 ? 183 THR A N   1 
ATOM 1395 C CA  ? THR A 1 183 ?  -7.783  -1.783 -10.277 1.000 97.080 ? 183 THR A CA  1 
ATOM 1396 C C   ? THR A 1 183 ?  -6.467  -1.601  -9.526 1.000 97.080 ? 183 THR A C   1 
ATOM 1397 C CB  ? THR A 1 183 ?  -7.578  -2.764 -11.447 1.000 97.080 ? 183 THR A CB  1 
ATOM 1398 O O   ? THR A 1 183 ?  -5.583  -0.871  -9.980 1.000 97.080 ? 183 THR A O   1 
ATOM 1399 C CG2 ? THR A 1 183 ?  -7.084  -4.118 -10.949 1.000 97.080 ? 183 THR A CG2 1 
ATOM 1400 O OG1 ? THR A 1 183 ?  -8.821  -2.945 -12.135 1.000 97.080 ? 183 THR A OG1 1 
ATOM 1401 N N   ? ALA A 1 184 ?  -6.397  -2.234  -8.372 1.000 97.350 ? 184 ALA A N   1 
ATOM 1402 C CA  ? ALA A 1 184 ?  -5.150  -2.198  -7.612 1.000 97.350 ? 184 ALA A CA  1 
ATOM 1403 C C   ? ALA A 1 184 ?  -4.106  -3.126  -8.226 1.000 97.350 ? 184 ALA A C   1 
ATOM 1404 C CB  ? ALA A 1 184 ?  -5.405  -2.577  -6.155 1.000 97.350 ? 184 ALA A CB  1 
ATOM 1405 O O   ? ALA A 1 184 ?  -4.299  -4.343  -8.271 1.000 97.350 ? 184 ALA A O   1 
ATOM 1406 N N   ? VAL A 1 185 ?  -3.001  -2.521  -8.616 1.000 97.430 ? 185 VAL A N   1 
ATOM 1407 C CA  ? VAL A 1 185 ?  -2.020  -3.310  -9.354 1.000 97.430 ? 185 VAL A CA  1 
ATOM 1408 C C   ? VAL A 1 185 ?  -0.718  -3.391  -8.559 1.000 97.430 ? 185 VAL A C   1 
ATOM 1409 C CB  ? VAL A 1 185 ?  -1.752  -2.716 -10.755 1.000 97.430 ? 185 VAL A CB  1 
ATOM 1410 O O   ? VAL A 1 185 ?   0.140  -4.228  -8.846 1.000 97.430 ? 185 VAL A O   1 
ATOM 1411 C CG1 ? VAL A 1 185 ?  -3.014  -2.770 -11.614 1.000 97.430 ? 185 VAL A CG1 1 
ATOM 1412 C CG2 ? VAL A 1 185 ?  -1.242  -1.281 -10.637 1.000 97.430 ? 185 VAL A CG2 1 
ATOM 1413 N N   ? GLY A 1 186 ?  -0.548  -2.571  -7.491 1.000 97.120 ? 186 GLY A N   1 
ATOM 1414 C CA  ? GLY A 1 186 ?   0.657  -2.568  -6.677 1.000 97.120 ? 186 GLY A CA  1 
ATOM 1415 C C   ? GLY A 1 186 ?   0.408  -2.142  -5.243 1.000 97.120 ? 186 GLY A C   1 
ATOM 1416 O O   ? GLY A 1 186 ?  -0.603  -1.501  -4.947 1.000 97.120 ? 186 GLY A O   1 
ATOM 1417 N N   ? VAL A 1 187 ?   1.378  -2.526  -4.390 1.000 97.740 ? 187 VAL A N   1 
ATOM 1418 C CA  ? VAL A 1 187 ?   1.423  -2.106  -2.993 1.000 97.740 ? 187 VAL A CA  1 
ATOM 1419 C C   ? VAL A 1 187 ?   2.670  -1.260  -2.747 1.000 97.740 ? 187 VAL A C   1 
ATOM 1420 C CB  ? VAL A 1 187 ?   1.405  -3.318  -2.035 1.000 97.740 ? 187 VAL A CB  1 
ATOM 1421 O O   ? VAL A 1 187 ?   3.791  -1.704  -3.009 1.000 97.740 ? 187 VAL A O   1 
ATOM 1422 C CG1 ? VAL A 1 187 ?   1.412  -2.856  -0.579 1.000 97.740 ? 187 VAL A CG1 1 
ATOM 1423 C CG2 ? VAL A 1 187 ?   0.188  -4.199  -2.313 1.000 97.740 ? 187 VAL A CG2 1 
ATOM 1424 N N   ? THR A 1 188 ?   2.471  -0.036  -2.222 1.000 95.480 ? 188 THR A N   1 
ATOM 1425 C CA  ? THR A 1 188 ?   3.580   0.889  -2.013 1.000 95.480 ? 188 THR A CA  1 
ATOM 1426 C C   ? THR A 1 188 ?   4.592   0.306  -1.030 1.000 95.480 ? 188 THR A C   1 
ATOM 1427 C CB  ? THR A 1 188 ?   3.082   2.250  -1.493 1.000 95.480 ? 188 THR A CB  1 
ATOM 1428 O O   ? THR A 1 188 ?   4.240  -0.042   0.099 1.000 95.480 ? 188 THR A O   1 
ATOM 1429 C CG2 ? THR A 1 188 ?   4.240   3.224  -1.306 1.000 95.480 ? 188 THR A CG2 1 
ATOM 1430 O OG1 ? THR A 1 188 ?   2.154   2.803  -2.435 1.000 95.480 ? 188 THR A OG1 1 
ATOM 1431 N N   ? ILE A 1 189 ?   5.906   0.167  -1.464 1.000 91.060 ? 189 ILE A N   1 
ATOM 1432 C CA  ? ILE A 1 189 ?   6.921  -0.440  -0.610 1.000 91.060 ? 189 ILE A CA  1 
ATOM 1433 C C   ? ILE A 1 189 ?   8.021   0.577  -0.313 1.000 91.060 ? 189 ILE A C   1 
ATOM 1434 C CB  ? ILE A 1 189 ?   7.523  -1.706  -1.258 1.000 91.060 ? 189 ILE A CB  1 
ATOM 1435 O O   ? ILE A 1 189 ?   8.178   1.016   0.829 1.000 91.060 ? 189 ILE A O   1 
ATOM 1436 C CG1 ? ILE A 1 189 ?   8.129  -1.370  -2.625 1.000 91.060 ? 189 ILE A CG1 1 
ATOM 1437 C CG2 ? ILE A 1 189 ?   6.463  -2.804  -1.385 1.000 91.060 ? 189 ILE A CG2 1 
ATOM 1438 C CD1 ? ILE A 1 189 ?   8.876  -2.527  -3.274 1.000 91.060 ? 189 ILE A CD1 1 
ATOM 1439 N N   ? PHE A 1 190 ?   8.738   0.978  -1.429 1.000 86.400 ? 190 PHE A N   1 
ATOM 1440 C CA  ? PHE A 1 190 ?   9.819   1.903  -1.107 1.000 86.400 ? 190 PHE A CA  1 
ATOM 1441 C C   ? PHE A 1 190 ?  10.001   2.931  -2.217 1.000 86.400 ? 190 PHE A C   1 
ATOM 1442 C CB  ? PHE A 1 190 ?  11.128   1.142  -0.876 1.000 86.400 ? 190 PHE A CB  1 
ATOM 1443 O O   ? PHE A 1 190 ?   9.488   2.754  -3.324 1.000 86.400 ? 190 PHE A O   1 
ATOM 1444 C CG  ? PHE A 1 190 ?  11.642   0.433  -2.101 1.000 86.400 ? 190 PHE A CG  1 
ATOM 1445 C CD1 ? PHE A 1 190 ?  11.244  -0.866  -2.387 1.000 86.400 ? 190 PHE A CD1 1 
ATOM 1446 C CD2 ? PHE A 1 190 ?  12.525   1.068  -2.965 1.000 86.400 ? 190 PHE A CD2 1 
ATOM 1447 C CE1 ? PHE A 1 190 ?  11.718  -1.525  -3.520 1.000 86.400 ? 190 PHE A CE1 1 
ATOM 1448 C CE2 ? PHE A 1 190 ?  13.003   0.416  -4.098 1.000 86.400 ? 190 PHE A CE2 1 
ATOM 1449 C CZ  ? PHE A 1 190 ?  12.599  -0.880  -4.373 1.000 86.400 ? 190 PHE A CZ  1 
ATOM 1450 N N   ? ARG A 1 191 ?  10.536   3.984  -1.817 1.000 88.200 ? 191 ARG A N   1 
ATOM 1451 C CA  ? ARG A 1 191 ?  10.809   5.136  -2.671 1.000 88.200 ? 191 ARG A CA  1 
ATOM 1452 C C   ? ARG A 1 191 ?  12.223   5.660  -2.448 1.000 88.200 ? 191 ARG A C   1 
ATOM 1453 C CB  ? ARG A 1 191 ?   9.791   6.249  -2.413 1.000 88.200 ? 191 ARG A CB  1 
ATOM 1454 O O   ? ARG A 1 191 ?  12.944   5.165  -1.578 1.000 88.200 ? 191 ARG A O   1 
ATOM 1455 C CG  ? ARG A 1 191 ?   9.793   6.767  -0.983 1.000 88.200 ? 191 ARG A CG  1 
ATOM 1456 C CD  ? ARG A 1 191 ?   8.393   7.139  -0.516 1.000 88.200 ? 191 ARG A CD  1 
ATOM 1457 N NE  ? ARG A 1 191 ?   8.355   7.392   0.922 1.000 88.200 ? 191 ARG A NE  1 
ATOM 1458 N NH1 ? ARG A 1 191 ?   7.276   5.419   1.449 1.000 88.200 ? 191 ARG A NH1 1 
ATOM 1459 N NH2 ? ARG A 1 191 ?   7.843   6.899   3.106 1.000 88.200 ? 191 ARG A NH2 1 
ATOM 1460 C CZ  ? ARG A 1 191 ?   7.825   6.569   1.822 1.000 88.200 ? 191 ARG A CZ  1 
ATOM 1461 N N   ? ASP A 1 192 ?  12.634   6.541  -3.336 1.000 86.110 ? 192 ASP A N   1 
ATOM 1462 C CA  ? ASP A 1 192 ?  13.867   7.294  -3.129 1.000 86.110 ? 192 ASP A CA  1 
ATOM 1463 C C   ? ASP A 1 192 ?  13.771   8.172  -1.883 1.000 86.110 ? 192 ASP A C   1 
ATOM 1464 C CB  ? ASP A 1 192 ?  14.184   8.153  -4.355 1.000 86.110 ? 192 ASP A CB  1 
ATOM 1465 O O   ? ASP A 1 192 ?  12.674   8.546  -1.463 1.000 86.110 ? 192 ASP A O   1 
ATOM 1466 C CG  ? ASP A 1 192 ?  15.467   8.951  -4.203 1.000 86.110 ? 192 ASP A CG  1 
ATOM 1467 O OD1 ? ASP A 1 192 ?  16.566   8.358  -4.268 1.000 86.110 ? 192 ASP A OD1 1 
ATOM 1468 O OD2 ? ASP A 1 192 ?  15.379  10.184  -4.015 1.000 86.110 ? 192 ASP A OD2 1 
ATOM 1469 N N   ? ARG A 1 193 ?  14.908   8.564  -1.325 1.000 85.670 ? 193 ARG A N   1 
ATOM 1470 C CA  ? ARG A 1 193 ?  14.988   9.352  -0.099 1.000 85.670 ? 193 ARG A CA  1 
ATOM 1471 C C   ? ARG A 1 193 ?  14.355  10.726  -0.289 1.000 85.670 ? 193 ARG A C   1 
ATOM 1472 C CB  ? ARG A 1 193 ?  16.443   9.503   0.350 1.000 85.670 ? 193 ARG A CB  1 
ATOM 1473 O O   ? ARG A 1 193 ?  13.916  11.352   0.678 1.000 85.670 ? 193 ARG A O   1 
ATOM 1474 C CG  ? ARG A 1 193 ?  17.051   8.227   0.910 1.000 85.670 ? 193 ARG A CG  1 
ATOM 1475 C CD  ? ARG A 1 193 ?  18.448   8.464   1.465 1.000 85.670 ? 193 ARG A CD  1 
ATOM 1476 N NE  ? ARG A 1 193 ?  19.036   7.234   1.988 1.000 85.670 ? 193 ARG A NE  1 
ATOM 1477 N NH1 ? ARG A 1 193 ?  21.022   8.217   2.643 1.000 85.670 ? 193 ARG A NH1 1 
ATOM 1478 N NH2 ? ARG A 1 193 ?  20.682   5.975   2.979 1.000 85.670 ? 193 ARG A NH2 1 
ATOM 1479 C CZ  ? ARG A 1 193 ?  20.245   7.145   2.535 1.000 85.670 ? 193 ARG A CZ  1 
ATOM 1480 N N   ? LEU A 1 194 ?  14.253  11.105  -1.527 1.000 87.420 ? 194 LEU A N   1 
ATOM 1481 C CA  ? LEU A 1 194 ?  13.714  12.428  -1.822 1.000 87.420 ? 194 LEU A CA  1 
ATOM 1482 C C   ? LEU A 1 194 ?  12.231  12.347  -2.167 1.000 87.420 ? 194 LEU A C   1 
ATOM 1483 C CB  ? LEU A 1 194 ?  14.484  13.077  -2.975 1.000 87.420 ? 194 LEU A CB  1 
ATOM 1484 O O   ? LEU A 1 194 ?  11.628  13.343  -2.572 1.000 87.420 ? 194 LEU A O   1 
ATOM 1485 C CG  ? LEU A 1 194 ?  15.960  13.382  -2.718 1.000 87.420 ? 194 LEU A CG  1 
ATOM 1486 C CD1 ? LEU A 1 194 ?  16.616  13.929  -3.981 1.000 87.420 ? 194 LEU A CD1 1 
ATOM 1487 C CD2 ? LEU A 1 194 ?  16.110  14.365  -1.562 1.000 87.420 ? 194 LEU A CD2 1 
ATOM 1488 N N   ? CYS A 1 195 ?  11.536  11.229  -1.861 1.000 87.350 ? 195 CYS A N   1 
ATOM 1489 C CA  ? CYS A 1 195 ?  10.102  10.982  -1.956 1.000 87.350 ? 195 CYS A CA  1 
ATOM 1490 C C   ? CYS A 1 195 ?   9.612  11.155  -3.389 1.000 87.350 ? 195 CYS A C   1 
ATOM 1491 C CB  ? CYS A 1 195 ?   9.333  11.922  -1.028 1.000 87.350 ? 195 CYS A CB  1 
ATOM 1492 O O   ? CYS A 1 195 ?   8.664  10.490  -3.810 1.000 87.350 ? 195 CYS A O   1 
ATOM 1493 S SG  ? CYS A 1 195 ?   9.575  11.570   0.727 1.000 87.350 ? 195 CYS A SG  1 
ATOM 1494 N N   ? ASN A 1 196 ?  10.306  11.758  -4.330 1.000 82.420 ? 196 ASN A N   1 
ATOM 1495 C CA  ? ASN A 1 196 ?   9.842  11.981  -5.695 1.000 82.420 ? 196 ASN A CA  1 
ATOM 1496 C C   ? ASN A 1 196 ?  10.981  12.421  -6.610 1.000 82.420 ? 196 ASN A C   1 
ATOM 1497 C CB  ? ASN A 1 196 ?   8.714  13.015  -5.716 1.000 82.420 ? 196 ASN A CB  1 
ATOM 1498 O O   ? ASN A 1 196 ?  10.847  13.397  -7.350 1.000 82.420 ? 196 ASN A O   1 
ATOM 1499 C CG  ? ASN A 1 196 ?   7.907  12.973  -6.999 1.000 82.420 ? 196 ASN A CG  1 
ATOM 1500 N ND2 ? ASN A 1 196 ?   7.374  14.121  -7.402 1.000 82.420 ? 196 ASN A ND2 1 
ATOM 1501 O OD1 ? ASN A 1 196 ?   7.764  11.918  -7.622 1.000 82.420 ? 196 ASN A OD1 1 
ATOM 1502 N N   ? SER A 1 197 ?  12.004  11.592  -6.495 1.000 85.130 ? 197 SER A N   1 
ATOM 1503 C CA  ? SER A 1 197 ?  13.187  11.864  -7.305 1.000 85.130 ? 197 SER A CA  1 
ATOM 1504 C C   ? SER A 1 197 ?  12.927  11.575  -8.779 1.000 85.130 ? 197 SER A C   1 
ATOM 1505 C CB  ? SER A 1 197 ?  14.374  11.033  -6.815 1.000 85.130 ? 197 SER A CB  1 
ATOM 1506 O O   ? SER A 1 197 ?  12.254  10.598  -9.116 1.000 85.130 ? 197 SER A O   1 
ATOM 1507 O OG  ? SER A 1 197 ?  15.444  11.090  -7.742 1.000 85.130 ? 197 SER A OG  1 
ATOM 1508 N N   ? ARG A 1 198 ?  13.458  12.473  -9.637 1.000 82.290 ? 198 ARG A N   1 
ATOM 1509 C CA  ? ARG A 1 198 ?  13.385  12.241 -11.076 1.000 82.290 ? 198 ARG A CA  1 
ATOM 1510 C C   ? ARG A 1 198 ?  14.269  11.068 -11.486 1.000 82.290 ? 198 ARG A C   1 
ATOM 1511 C CB  ? ARG A 1 198 ?  13.793  13.499 -11.846 1.000 82.290 ? 198 ARG A CB  1 
ATOM 1512 O O   ? ARG A 1 198 ?  14.052  10.457 -12.535 1.000 82.290 ? 198 ARG A O   1 
ATOM 1513 C CG  ? ARG A 1 198 ?  12.785  14.633 -11.752 1.000 82.290 ? 198 ARG A CG  1 
ATOM 1514 C CD  ? ARG A 1 198 ?  13.173  15.808 -12.638 1.000 82.290 ? 198 ARG A CD  1 
ATOM 1515 N NE  ? ARG A 1 198 ?  12.199  16.892 -12.553 1.000 82.290 ? 198 ARG A NE  1 
ATOM 1516 N NH1 ? ARG A 1 198 ?  13.172  18.173 -14.212 1.000 82.290 ? 198 ARG A NH1 1 
ATOM 1517 N NH2 ? ARG A 1 198 ?  11.285  18.915 -13.142 1.000 82.290 ? 198 ARG A NH2 1 
ATOM 1518 C CZ  ? ARG A 1 198 ?  12.221  17.991 -13.302 1.000 82.290 ? 198 ARG A CZ  1 
ATOM 1519 N N   ? LEU A 1 199 ?  15.182  10.610 -10.601 1.000 87.680 ? 199 LEU A N   1 
ATOM 1520 C CA  ? LEU A 1 199 ?  16.192   9.601 -10.899 1.000 87.680 ? 199 LEU A CA  1 
ATOM 1521 C C   ? LEU A 1 199 ?  15.717   8.214 -10.477 1.000 87.680 ? 199 LEU A C   1 
ATOM 1522 C CB  ? LEU A 1 199 ?  17.510   9.937 -10.197 1.000 87.680 ? 199 LEU A CB  1 
ATOM 1523 O O   ? LEU A 1 199 ?  16.040   7.218 -11.128 1.000 87.680 ? 199 LEU A O   1 
ATOM 1524 C CG  ? LEU A 1 199 ?  18.239  11.190 -10.686 1.000 87.680 ? 199 LEU A CG  1 
ATOM 1525 C CD1 ? LEU A 1 199 ?  19.460  11.467  -9.815 1.000 87.680 ? 199 LEU A CD1 1 
ATOM 1526 C CD2 ? LEU A 1 199 ?  18.642  11.037 -12.149 1.000 87.680 ? 199 LEU A CD2 1 
ATOM 1527 N N   ? LEU A 1 200 ?  14.876   8.194  -9.384 1.000 91.370 ? 200 LEU A N   1 
ATOM 1528 C CA  ? LEU A 1 200 ?  14.416   6.901  -8.889 1.000 91.370 ? 200 LEU A CA  1 
ATOM 1529 C C   ? LEU A 1 200 ?  12.897   6.882  -8.751 1.000 91.370 ? 200 LEU A C   1 
ATOM 1530 C CB  ? LEU A 1 200 ?  15.066   6.581  -7.540 1.000 91.370 ? 200 LEU A CB  1 
ATOM 1531 O O   ? LEU A 1 200 ?  12.331   7.645  -7.965 1.000 91.370 ? 200 LEU A O   1 
ATOM 1532 C CG  ? LEU A 1 200 ?  16.572   6.311  -7.561 1.000 91.370 ? 200 LEU A CG  1 
ATOM 1533 C CD1 ? LEU A 1 200 ?  17.119   6.254  -6.139 1.000 91.370 ? 200 LEU A CD1 1 
ATOM 1534 C CD2 ? LEU A 1 200 ?  16.873   5.016  -8.308 1.000 91.370 ? 200 LEU A CD2 1 
ATOM 1535 N N   ? PRO A 1 201 ?  12.284   5.974  -9.570 1.000 93.810 ? 201 PRO A N   1 
ATOM 1536 C CA  ? PRO A 1 201 ?  10.829   5.848  -9.461 1.000 93.810 ? 201 PRO A CA  1 
ATOM 1537 C C   ? PRO A 1 201 ?  10.390   5.179  -8.160 1.000 93.810 ? 201 PRO A C   1 
ATOM 1538 C CB  ? PRO A 1 201 ?  10.458   4.985 -10.670 1.000 93.810 ? 201 PRO A CB  1 
ATOM 1539 O O   ? PRO A 1 201 ?  11.194   4.512  -7.503 1.000 93.810 ? 201 PRO A O   1 
ATOM 1540 C CG  ? PRO A 1 201 ?  11.690   4.193 -10.966 1.000 93.810 ? 201 PRO A CG  1 
ATOM 1541 C CD  ? PRO A 1 201 ?  12.887   5.002 -10.558 1.000 93.810 ? 201 PRO A CD  1 
ATOM 1542 N N   ? ASN A 1 202 ?   9.084   5.397  -7.743 1.000 94.040 ? 202 ASN A N   1 
ATOM 1543 C CA  ? ASN A 1 202 ?   8.483   4.620  -6.664 1.000 94.040 ? 202 ASN A CA  1 
ATOM 1544 C C   ? ASN A 1 202 ?   8.339   3.149  -7.045 1.000 94.040 ? 202 ASN A C   1 
ATOM 1545 C CB  ? ASN A 1 202 ?   7.124   5.204  -6.275 1.000 94.040 ? 202 ASN A CB  1 
ATOM 1546 O O   ? ASN A 1 202 ?   8.018   2.829  -8.190 1.000 94.040 ? 202 ASN A O   1 
ATOM 1547 C CG  ? ASN A 1 202 ?   7.225   6.626  -5.759 1.000 94.040 ? 202 ASN A CG  1 
ATOM 1548 N ND2 ? ASN A 1 202 ?   7.564   6.771  -4.483 1.000 94.040 ? 202 ASN A ND2 1 
ATOM 1549 O OD1 ? ASN A 1 202 ?   6.998   7.586  -6.500 1.000 94.040 ? 202 ASN A OD1 1 
ATOM 1550 N N   ? VAL A 1 203 ?   8.588   2.257  -6.078 1.000 94.960 ? 203 VAL A N   1 
ATOM 1551 C CA  ? VAL A 1 203 ?   8.522   0.819  -6.316 1.000 94.960 ? 203 VAL A CA  1 
ATOM 1552 C C   ? VAL A 1 203 ?   7.361   0.217  -5.528 1.000 94.960 ? 203 VAL A C   1 
ATOM 1553 C CB  ? VAL A 1 203 ?   9.846   0.119  -5.932 1.000 94.960 ? 203 VAL A CB  1 
ATOM 1554 O O   ? VAL A 1 203 ?   7.149   0.561  -4.363 1.000 94.960 ? 203 VAL A O   1 
ATOM 1555 C CG1 ? VAL A 1 203 ?   9.735  -1.391  -6.131 1.000 94.960 ? 203 VAL A CG1 1 
ATOM 1556 C CG2 ? VAL A 1 203 ?  11.005   0.686  -6.749 1.000 94.960 ? 203 VAL A CG2 1 
ATOM 1557 N N   ? TYR A 1 204 ?   6.699  -0.669  -6.164 1.000 96.170 ? 204 TYR A N   1 
ATOM 1558 C CA  ? TYR A 1 204 ?   5.522  -1.325  -5.607 1.000 96.170 ? 204 TYR A CA  1 
ATOM 1559 C C   ? TYR A 1 204 ?   5.644  -2.841  -5.708 1.000 96.170 ? 204 TYR A C   1 
ATOM 1560 C CB  ? TYR A 1 204 ?   4.253  -0.854  -6.323 1.000 96.170 ? 204 TYR A CB  1 
ATOM 1561 O O   ? TYR A 1 204 ?   6.286  -3.358  -6.626 1.000 96.170 ? 204 TYR A O   1 
ATOM 1562 C CG  ? TYR A 1 204 ?   4.113   0.648  -6.385 1.000 96.170 ? 204 TYR A CG  1 
ATOM 1563 C CD1 ? TYR A 1 204 ?   3.325   1.332  -5.462 1.000 96.170 ? 204 TYR A CD1 1 
ATOM 1564 C CD2 ? TYR A 1 204 ?   4.767   1.385  -7.366 1.000 96.170 ? 204 TYR A CD2 1 
ATOM 1565 C CE1 ? TYR A 1 204 ?   3.191   2.715  -5.516 1.000 96.170 ? 204 TYR A CE1 1 
ATOM 1566 C CE2 ? TYR A 1 204 ?   4.641   2.769  -7.430 1.000 96.170 ? 204 TYR A CE2 1 
ATOM 1567 O OH  ? TYR A 1 204 ?   3.723   4.794  -6.560 1.000 96.170 ? 204 TYR A OH  1 
ATOM 1568 C CZ  ? TYR A 1 204 ?   3.852   3.424  -6.502 1.000 96.170 ? 204 TYR A CZ  1 
ATOM 1569 N N   ? THR A 1 205 ?   5.077  -3.516  -4.665 1.000 96.510 ? 205 THR A N   1 
ATOM 1570 C CA  ? THR A 1 205 ?   4.878  -4.952  -4.824 1.000 96.510 ? 205 THR A CA  1 
ATOM 1571 C C   ? THR A 1 205 ?   3.852  -5.239  -5.917 1.000 96.510 ? 205 THR A C   1 
ATOM 1572 C CB  ? THR A 1 205 ?   4.421  -5.602  -3.504 1.000 96.510 ? 205 THR A CB  1 
ATOM 1573 O O   ? THR A 1 205 ?   2.765  -4.656  -5.924 1.000 96.510 ? 205 THR A O   1 
ATOM 1574 C CG2 ? THR A 1 205 ?   4.132  -7.087  -3.694 1.000 96.510 ? 205 THR A CG2 1 
ATOM 1575 O OG1 ? THR A 1 205 ?   5.453  -5.449  -2.522 1.000 96.510 ? 205 THR A OG1 1 
ATOM 1576 N N   ? LYS A 1 206 ?   4.237  -6.127  -6.914 1.000 96.180 ? 206 LYS A N   1 
ATOM 1577 C CA  ? LYS A 1 206 ?   3.364  -6.540  -8.009 1.000 96.180 ? 206 LYS A CA  1 
ATOM 1578 C C   ? LYS A 1 206 ?   2.290  -7.507  -7.521 1.000 96.180 ? 206 LYS A C   1 
ATOM 1579 C CB  ? LYS A 1 206 ?   4.179  -7.184  -9.132 1.000 96.180 ? 206 LYS A CB  1 
ATOM 1580 O O   ? LYS A 1 206 ?   2.570  -8.682  -7.276 1.000 96.180 ? 206 LYS A O   1 
ATOM 1581 C CG  ? LYS A 1 206 ?   3.380  -7.459 -10.397 1.000 96.180 ? 206 LYS A CG  1 
ATOM 1582 C CD  ? LYS A 1 206 ?   4.245  -8.095 -11.478 1.000 96.180 ? 206 LYS A CD  1 
ATOM 1583 C CE  ? LYS A 1 206 ?   4.891  -7.043 -12.369 1.000 96.180 ? 206 LYS A CE  1 
ATOM 1584 N NZ  ? LYS A 1 206 ?   5.858  -7.650 -13.332 1.000 96.180 ? 206 LYS A NZ  1 
ATOM 1585 N N   ? ILE A 1 207 ?   0.982  -6.998  -7.421 1.000 96.770 ? 207 ILE A N   1 
ATOM 1586 C CA  ? ILE A 1 207 ?  -0.110  -7.756  -6.820 1.000 96.770 ? 207 ILE A CA  1 
ATOM 1587 C C   ? ILE A 1 207 ?  -0.353  -9.034  -7.620 1.000 96.770 ? 207 ILE A C   1 
ATOM 1588 C CB  ? ILE A 1 207 ?  -1.406  -6.917  -6.744 1.000 96.770 ? 207 ILE A CB  1 
ATOM 1589 O O   ? ILE A 1 207 ?  -0.594 -10.098  -7.045 1.000 96.770 ? 207 ILE A O   1 
ATOM 1590 C CG1 ? ILE A 1 207 ?  -1.254  -5.793  -5.713 1.000 96.770 ? 207 ILE A CG1 1 
ATOM 1591 C CG2 ? ILE A 1 207 ?  -2.607  -7.807  -6.412 1.000 96.770 ? 207 ILE A CG2 1 
ATOM 1592 C CD1 ? ILE A 1 207 ?  -2.418  -4.811  -5.693 1.000 96.770 ? 207 ILE A CD1 1 
ATOM 1593 N N   ? SER A 1 208 ?  -0.268  -8.987  -8.982 1.000 95.610 ? 208 SER A N   1 
ATOM 1594 C CA  ? SER A 1 208 ?  -0.526 -10.143  -9.834 1.000 95.610 ? 208 SER A CA  1 
ATOM 1595 C C   ? SER A 1 208 ?   0.391 -11.308  -9.478 1.000 95.610 ? 208 SER A C   1 
ATOM 1596 C CB  ? SER A 1 208 ?  -0.346  -9.773 -11.307 1.000 95.610 ? 208 SER A CB  1 
ATOM 1597 O O   ? SER A 1 208 ?   0.007 -12.471  -9.614 1.000 95.610 ? 208 SER A O   1 
ATOM 1598 O OG  ? SER A 1 208 ?   0.959  -9.274 -11.545 1.000 95.610 ? 208 SER A OG  1 
ATOM 1599 N N   ? ALA A 1 209 ?   1.555 -11.049  -8.993 1.000 95.070 ? 209 ALA A N   1 
ATOM 1600 C CA  ? ALA A 1 209 ?   2.523 -12.079  -8.628 1.000 95.070 ? 209 ALA A CA  1 
ATOM 1601 C C   ? ALA A 1 209 ?   2.087 -12.821  -7.368 1.000 95.070 ? 209 ALA A C   1 
ATOM 1602 C CB  ? ALA A 1 209 ?   3.906 -11.463  -8.427 1.000 95.070 ? 209 ALA A CB  1 
ATOM 1603 O O   ? ALA A 1 209 ?   2.584 -13.912  -7.078 1.000 95.070 ? 209 ALA A O   1 
ATOM 1604 N N   ? TYR A 1 210 ?   1.073 -12.264  -6.635 1.000 95.920 ? 210 TYR A N   1 
ATOM 1605 C CA  ? TYR A 1 210 ?   0.743 -12.814  -5.325 1.000 95.920 ? 210 TYR A CA  1 
ATOM 1606 C C   ? TYR A 1 210 ?  -0.735 -13.178  -5.242 1.000 95.920 ? 210 TYR A C   1 
ATOM 1607 C CB  ? TYR A 1 210 ?   1.097 -11.816  -4.218 1.000 95.920 ? 210 TYR A CB  1 
ATOM 1608 O O   ? TYR A 1 210 ?  -1.261 -13.421  -4.154 1.000 95.920 ? 210 TYR A O   1 
ATOM 1609 C CG  ? TYR A 1 210 ?   2.572 -11.507  -4.128 1.000 95.920 ? 210 TYR A CG  1 
ATOM 1610 C CD1 ? TYR A 1 210 ?   3.418 -12.281  -3.337 1.000 95.920 ? 210 TYR A CD1 1 
ATOM 1611 C CD2 ? TYR A 1 210 ?   3.121 -10.442  -4.833 1.000 95.920 ? 210 TYR A CD2 1 
ATOM 1612 C CE1 ? TYR A 1 210 ?   4.778 -11.999  -3.250 1.000 95.920 ? 210 TYR A CE1 1 
ATOM 1613 C CE2 ? TYR A 1 210 ?   4.479 -10.151  -4.753 1.000 95.920 ? 210 TYR A CE2 1 
ATOM 1614 O OH  ? TYR A 1 210 ?   6.643 -10.650  -3.878 1.000 95.920 ? 210 TYR A OH  1 
ATOM 1615 C CZ  ? TYR A 1 210 ?   5.298 -10.934  -3.961 1.000 95.920 ? 210 TYR A CZ  1 
ATOM 1616 N N   ? LEU A 1 211 ?  -1.402 -13.236  -6.335 1.000 94.930 ? 211 LEU A N   1 
ATOM 1617 C CA  ? LEU A 1 211 ?  -2.830 -13.531  -6.370 1.000 94.930 ? 211 LEU A CA  1 
ATOM 1618 C C   ? LEU A 1 211 ?  -3.110 -14.924  -5.817 1.000 94.930 ? 211 LEU A C   1 
ATOM 1619 C CB  ? LEU A 1 211 ?  -3.366 -13.419  -7.800 1.000 94.930 ? 211 LEU A CB  1 
ATOM 1620 O O   ? LEU A 1 211 ?  -4.064 -15.116  -5.059 1.000 94.930 ? 211 LEU A O   1 
ATOM 1621 C CG  ? LEU A 1 211 ?  -3.584 -12.003  -8.333 1.000 94.930 ? 211 LEU A CG  1 
ATOM 1622 C CD1 ? LEU A 1 211 ?  -4.013 -12.047  -9.796 1.000 94.930 ? 211 LEU A CD1 1 
ATOM 1623 C CD2 ? LEU A 1 211 ?  -4.619 -11.267  -7.489 1.000 94.930 ? 211 LEU A CD2 1 
ATOM 1624 N N   ? PRO A 1 212 ?  -2.254 -15.903  -6.264 1.000 94.190 ? 212 PRO A N   1 
ATOM 1625 C CA  ? PRO A 1 212 ?  -2.475 -17.238  -5.703 1.000 94.190 ? 212 PRO A CA  1 
ATOM 1626 C C   ? PRO A 1 212 ?  -2.423 -17.252  -4.177 1.000 94.190 ? 212 PRO A C   1 
ATOM 1627 C CB  ? PRO A 1 212 ?  -1.331 -18.064  -6.296 1.000 94.190 ? 212 PRO A CB  1 
ATOM 1628 O O   ? PRO A 1 212 ?  -3.250 -17.902  -3.533 1.000 94.190 ? 212 PRO A O   1 
ATOM 1629 C CG  ? PRO A 1 212 ?  -1.039 -17.421  -7.613 1.000 94.190 ? 212 PRO A CG  1 
ATOM 1630 C CD  ? PRO A 1 212 ?  -1.181 -15.934  -7.460 1.000 94.190 ? 212 PRO A CD  1 
ATOM 1631 N N   ? TRP A 1 213 ?  -1.460 -16.549  -3.611 1.000 96.000 ? 213 TRP A N   1 
ATOM 1632 C CA  ? TRP A 1 213 ?  -1.314 -16.457  -2.162 1.000 96.000 ? 213 TRP A CA  1 
ATOM 1633 C C   ? TRP A 1 213 ?  -2.511 -15.747  -1.539 1.000 96.000 ? 213 TRP A C   1 
ATOM 1634 C CB  ? TRP A 1 213 ?  -0.022 -15.723  -1.796 1.000 96.000 ? 213 TRP A CB  1 
ATOM 1635 O O   ? TRP A 1 213 ?  -3.073 -16.218  -0.547 1.000 96.000 ? 213 TRP A O   1 
ATOM 1636 C CG  ? TRP A 1 213 ?   0.141 -15.471  -0.327 1.000 96.000 ? 213 TRP A CG  1 
ATOM 1637 C CD1 ? TRP A 1 213 ?   0.510 -16.377   0.628 1.000 96.000 ? 213 TRP A CD1 1 
ATOM 1638 C CD2 ? TRP A 1 213 ?  -0.064 -14.230   0.354 1.000 96.000 ? 213 TRP A CD2 1 
ATOM 1639 C CE2 ? TRP A 1 213 ?   0.199 -14.457   1.724 1.000 96.000 ? 213 TRP A CE2 1 
ATOM 1640 C CE3 ? TRP A 1 213 ?  -0.445 -12.947  -0.060 1.000 96.000 ? 213 TRP A CE3 1 
ATOM 1641 N NE1 ? TRP A 1 213 ?   0.546 -15.774   1.864 1.000 96.000 ? 213 TRP A NE1 1 
ATOM 1642 C CH2 ? TRP A 1 213 ?  -0.281 -12.200   2.249 1.000 96.000 ? 213 TRP A CH2 1 
ATOM 1643 C CZ2 ? TRP A 1 213 ?   0.093 -13.446   2.682 1.000 96.000 ? 213 TRP A CZ2 1 
ATOM 1644 C CZ3 ? TRP A 1 213 ?  -0.549 -11.942   0.895 1.000 96.000 ? 213 TRP A CZ3 1 
ATOM 1645 N N   ? ILE A 1 214 ?  -2.924 -14.632  -2.118 1.000 95.960 ? 214 ILE A N   1 
ATOM 1646 C CA  ? ILE A 1 214 ?  -4.060 -13.853  -1.636 1.000 95.960 ? 214 ILE A CA  1 
ATOM 1647 C C   ? ILE A 1 214 ?  -5.323 -14.710  -1.664 1.000 95.960 ? 214 ILE A C   1 
ATOM 1648 C CB  ? ILE A 1 214 ?  -4.263 -12.572  -2.475 1.000 95.960 ? 214 ILE A CB  1 
ATOM 1649 O O   ? ILE A 1 214 ?  -6.065 -14.767  -0.680 1.000 95.960 ? 214 ILE A O   1 
ATOM 1650 C CG1 ? ILE A 1 214 ?  -3.091 -11.605  -2.265 1.000 95.960 ? 214 ILE A CG1 1 
ATOM 1651 C CG2 ? ILE A 1 214 ?  -5.595 -11.902  -2.124 1.000 95.960 ? 214 ILE A CG2 1 
ATOM 1652 C CD1 ? ILE A 1 214 ?  -3.060 -10.447  -3.252 1.000 95.960 ? 214 ILE A CD1 1 
ATOM 1653 N N   ? ARG A 1 215 ?  -5.558 -15.460  -2.694 1.000 94.550 ? 215 ARG A N   1 
ATOM 1654 C CA  ? ARG A 1 215 ?  -6.744 -16.290  -2.879 1.000 94.550 ? 215 ARG A CA  1 
ATOM 1655 C C   ? ARG A 1 215 ?  -6.754 -17.457  -1.897 1.000 94.550 ? 215 ARG A C   1 
ATOM 1656 C CB  ? ARG A 1 215 ?  -6.816 -16.813  -4.315 1.000 94.550 ? 215 ARG A CB  1 
ATOM 1657 O O   ? ARG A 1 215 ?  -7.818 -17.889  -1.450 1.000 94.550 ? 215 ARG A O   1 
ATOM 1658 C CG  ? ARG A 1 215 ?  -7.189 -15.753  -5.339 1.000 94.550 ? 215 ARG A CG  1 
ATOM 1659 C CD  ? ARG A 1 215 ?  -7.216 -16.318  -6.752 1.000 94.550 ? 215 ARG A CD  1 
ATOM 1660 N NE  ? ARG A 1 215 ?  -7.447 -15.273  -7.746 1.000 94.550 ? 215 ARG A NE  1 
ATOM 1661 N NH1 ? ARG A 1 215 ?  -6.911 -16.595  -9.563 1.000 94.550 ? 215 ARG A NH1 1 
ATOM 1662 N NH2 ? ARG A 1 215 ?  -7.536 -14.411  -9.873 1.000 94.550 ? 215 ARG A NH2 1 
ATOM 1663 C CZ  ? ARG A 1 215 ?  -7.298 -15.429  -9.058 1.000 94.550 ? 215 ARG A CZ  1 
ATOM 1664 N N   ? SER A 1 216 ?  -5.594 -17.972  -1.586 1.000 94.680 ? 216 SER A N   1 
ATOM 1665 C CA  ? SER A 1 216 ?  -5.490 -19.084  -0.646 1.000 94.680 ? 216 SER A CA  1 
ATOM 1666 C C   ? SER A 1 216 ?  -5.914 -18.663   0.757 1.000 94.680 ? 216 SER A C   1 
ATOM 1667 C CB  ? SER A 1 216 ?  -4.061 -19.627  -0.615 1.000 94.680 ? 216 SER A CB  1 
ATOM 1668 O O   ? SER A 1 216 ?  -6.351 -19.496   1.554 1.000 94.680 ? 216 SER A O   1 
ATOM 1669 O OG  ? SER A 1 216 ?  -3.218 -18.780   0.148 1.000 94.680 ? 216 SER A OG  1 
ATOM 1670 N N   ? ILE A 1 217 ?  -5.815 -17.455   1.095 1.000 93.330 ? 217 ILE A N   1 
ATOM 1671 C CA  ? ILE A 1 217 ?  -6.104 -16.939   2.428 1.000 93.330 ? 217 ILE A CA  1 
ATOM 1672 C C   ? ILE A 1 217 ?  -7.542 -16.427   2.483 1.000 93.330 ? 217 ILE A C   1 
ATOM 1673 C CB  ? ILE A 1 217 ?  -5.119 -15.817   2.826 1.000 93.330 ? 217 ILE A CB  1 
ATOM 1674 O O   ? ILE A 1 217 ?  -8.276 -16.718   3.430 1.000 93.330 ? 217 ILE A O   1 
ATOM 1675 C CG1 ? ILE A 1 217 ?  -3.693 -16.370   2.929 1.000 93.330 ? 217 ILE A CG1 1 
ATOM 1676 C CG2 ? ILE A 1 217 ?  -5.550 -15.162   4.142 1.000 93.330 ? 217 ILE A CG2 1 
ATOM 1677 C CD1 ? ILE A 1 217 ?  -2.629 -15.301   3.138 1.000 93.330 ? 217 ILE A CD1 1 
ATOM 1678 N N   ? ILE A 1 218 ?  -7.975 -15.641   1.487 1.000 89.710 ? 218 ILE A N   1 
ATOM 1679 C CA  ? ILE A 1 218 ?  -9.239 -14.916   1.562 1.000 89.710 ? 218 ILE A CA  1 
ATOM 1680 C C   ? ILE A 1 218 ? -10.331 -15.706   0.844 1.000 89.710 ? 218 ILE A C   1 
ATOM 1681 C CB  ? ILE A 1 218 ?  -9.115 -13.500   0.956 1.000 89.710 ? 218 ILE A CB  1 
ATOM 1682 O O   ? ILE A 1 218 ? -11.521 -15.436   1.022 1.000 89.710 ? 218 ILE A O   1 
ATOM 1683 C CG1 ? ILE A 1 218 ?  -8.711 -13.584  -0.520 1.000 89.710 ? 218 ILE A CG1 1 
ATOM 1684 C CG2 ? ILE A 1 218 ?  -8.113 -12.658   1.751 1.000 89.710 ? 218 ILE A CG2 1 
ATOM 1685 C CD1 ? ILE A 1 218 ?  -8.762 -12.250  -1.253 1.000 89.710 ? 218 ILE A CD1 1 
ATOM 1686 N N   ? GLY A 1 219 ?  -9.972 -16.876   0.221 1.000 79.890 ? 219 GLY A N   1 
ATOM 1687 C CA  ? GLY A 1 219 ? -10.925 -17.582  -0.620 1.000 79.890 ? 219 GLY A CA  1 
ATOM 1688 C C   ? GLY A 1 219 ? -11.234 -16.853  -1.914 1.000 79.890 ? 219 GLY A C   1 
ATOM 1689 O O   ? GLY A 1 219 ? -10.369 -16.173  -2.471 1.000 79.890 ? 219 GLY A O   1 
ATOM 1690 N N   ? ASN A 1 220 ? -12.385 -17.099  -2.747 1.000 56.460 ? 220 ASN A N   1 
ATOM 1691 C CA  ? ASN A 1 220 ? -12.638 -16.461  -4.034 1.000 56.460 ? 220 ASN A CA  1 
ATOM 1692 C C   ? ASN A 1 220 ? -12.963 -14.979  -3.871 1.000 56.460 ? 220 ASN A C   1 
ATOM 1693 C CB  ? ASN A 1 220 ? -13.771 -17.176  -4.775 1.000 56.460 ? 220 ASN A CB  1 
ATOM 1694 O O   ? ASN A 1 220 ? -14.103 -14.619  -3.573 1.000 56.460 ? 220 ASN A O   1 
ATOM 1695 C CG  ? ASN A 1 220 ? -13.300 -18.420  -5.502 1.000 56.460 ? 220 ASN A CG  1 
ATOM 1696 N ND2 ? ASN A 1 220 ? -14.239 -19.285  -5.865 1.000 56.460 ? 220 ASN A ND2 1 
ATOM 1697 O OD1 ? ASN A 1 220 ? -12.102 -18.602  -5.735 1.000 56.460 ? 220 ASN A OD1 1 
ATOM 1698 N N   ? VAL A 1 221 ? -12.159 -14.029  -3.279 1.000 55.760 ? 221 VAL A N   1 
ATOM 1699 C CA  ? VAL A 1 221 ? -12.198 -12.580  -3.441 1.000 55.760 ? 221 VAL A CA  1 
ATOM 1700 C C   ? VAL A 1 221 ? -11.609 -12.195  -4.796 1.000 55.760 ? 221 VAL A C   1 
ATOM 1701 C CB  ? VAL A 1 221 ? -11.437 -11.860  -2.305 1.000 55.760 ? 221 VAL A CB  1 
ATOM 1702 O O   ? VAL A 1 221 ? -10.625 -12.789  -5.243 1.000 55.760 ? 221 VAL A O   1 
ATOM 1703 C CG1 ? VAL A 1 221 ? -11.813 -10.380  -2.256 1.000 55.760 ? 221 VAL A CG1 1 
ATOM 1704 C CG2 ? VAL A 1 221 ? -11.722 -12.532  -0.963 1.000 55.760 ? 221 VAL A CG2 1 
# 
loop_
_struct_sheet_range.sheet_id 
_struct_sheet_range.id 
_struct_sheet_range.beg_label_comp_id 
_struct_sheet_range.beg_label_asym_id 
_struct_sheet_range.beg_label_seq_id 
_struct_sheet_range.pdbx_beg_PDB_ins_code 
_struct_sheet_range.end_label_comp_id 
_struct_sheet_range.end_label_asym_id 
_struct_sheet_range.end_label_seq_id 
_struct_sheet_range.pdbx_end_PDB_ins_code 
_struct_sheet_range.beg_auth_comp_id 
_struct_sheet_range.beg_auth_asym_id 
_struct_sheet_range.beg_auth_seq_id 
_struct_sheet_range.end_auth_comp_id 
_struct_sheet_range.end_auth_asym_id 
_struct_sheet_range.end_auth_seq_id 
A A ILE A   2 ? VAL A   3 ? ILE A 2   VAL A 3   
A B GLY A 168 ? SER A 169 ? GLY A 168 SER A 169 
B C GLN A   6 ? GLU A   7 ? GLN A 6   GLU A 7   
B D SER A 105 ? SER A 105 ? SER A 105 SER A 105 
B E PRO A 116 ? GLY A 121 ? PRO A 116 GLY A 121 
B F LEU A 136 ? VAL A 143 ? LEU A 136 VAL A 143 
B G MET A 160 ? HIS A 166 ? MET A 160 HIS A 166 
B H PRO A 177 ? CYS A 180 ? PRO A 177 CYS A 180 
B I THR A 183 ? PHE A 190 ? THR A 183 PHE A 190 
B J ASN A 202 ? LYS A 206 ? ASN A 202 LYS A 206 
C K MET A  16 ? LEU A  21 ? MET A 16  LEU A 21  
C L GLN A  24 ? LEU A  31 ? GLN A 24  LEU A 31  
C M PHE A  36 ? THR A  39 ? PHE A 36  THR A 39  
C N LEU A  48 ? VAL A  52 ? LEU A 48  VAL A 52  
C O LYS A  64 ? THR A  73 ? LYS A 64  THR A 73  
C P MET A  87 ? LEU A  91 ? MET A 87  LEU A 91  
D Q ASP A  56 ? ASP A  56 ? ASP A 56  ASP A 56  
D R LEU A 134 ? LEU A 134 ? LEU A 134 LEU A 134 
E S ASN A  78 ? ASN A  78 ? ASN A 78  ASN A 78  
E T GLU A  83 ? GLU A  83 ? GLU A 83  GLU A 83  
F U ASN A  98 ? ASN A  98 ? ASN A 98  ASN A 98  
F V ILE A 101 ? ILE A 101 ? ILE A 101 ILE A 101 
G W ARG A 124 ? ARG A 124 ? ARG A 124 ARG A 124 
G X VAL A 131 ? VAL A 131 ? VAL A 131 VAL A 131 
# 
loop_
_struct_conf.id 
_struct_conf.conf_type_id 
_struct_conf.beg_label_comp_id 
_struct_conf.beg_label_asym_id 
_struct_conf.beg_label_seq_id 
_struct_conf.pdbx_beg_PDB_ins_code 
_struct_conf.end_label_comp_id 
_struct_conf.end_label_asym_id 
_struct_conf.end_label_seq_id 
_struct_conf.pdbx_end_PDB_ins_code 
_struct_conf.beg_auth_comp_id 
_struct_conf.beg_auth_asym_id 
_struct_conf.beg_auth_seq_id 
_struct_conf.end_auth_comp_id 
_struct_conf.end_auth_asym_id 
_struct_conf.end_auth_seq_id 
STRN1         STRN         ILE A   2 ? VAL A   3 ? ILE A 2   VAL A 3   
TURN_TY1_P1   TURN_TY1_P   ASP A   4 ? ASP A   4 ? ASP A 4   ASP A 4   
STRN2         STRN         GLN A   6 ? GLU A   7 ? GLN A 6   GLU A 7   
HELX_LH_PP_P1 HELX_LH_PP_P ALA A   8 ? LYS A   9 ? ALA A 8   LYS A 9   
TURN_TY1_P2   TURN_TY1_P   PRO A  10 ? HIS A  11 ? PRO A 10  HIS A 11  
BEND1         BEND         SER A  12 ? SER A  12 ? SER A 12  SER A 12  
TURN_TY1_P3   TURN_TY1_P   PRO A  14 ? TYR A  15 ? PRO A 14  TYR A 15  
STRN3         STRN         MET A  16 ? LEU A  21 ? MET A 16  LEU A 21  
TURN_TY1_P4   TURN_TY1_P   PHE A  22 ? GLY A  23 ? PHE A 22  GLY A 23  
STRN4         STRN         GLN A  24 ? LEU A  31 ? GLN A 24  LEU A 31  
BEND2         BEND         ILE A  32 ? GLN A  35 ? ILE A 32  GLN A 35  
STRN5         STRN         PHE A  36 ? THR A  39 ? PHE A 36  THR A 39  
HELX_RH_3T_P1 HELX_RH_3T_P ALA A  41 ? CYS A  43 ? ALA A 41  CYS A 43  
BEND3         BEND         GLN A  46 ? ASP A  47 ? GLN A 46  ASP A 47  
STRN6         STRN         LEU A  48 ? VAL A  52 ? LEU A 48  VAL A 52  
BEND4         BEND         GLY A  53 ? GLY A  53 ? GLY A 53  GLY A 53  
BEND5         BEND         HIS A  55 ? HIS A  55 ? HIS A 55  HIS A 55  
STRN7         STRN         ASP A  56 ? ASP A  56 ? ASP A 56  ASP A 56  
TURN_TY1_P5   TURN_TY1_P   LEU A  57 ? ARG A  58 ? LEU A 57  ARG A 58  
TURN_TY1_P6   TURN_TY1_P   GLN A  61 ? ASN A  62 ? GLN A 61  ASN A 62  
STRN8         STRN         LYS A  64 ? THR A  73 ? LYS A 64  THR A 73  
TURN_TY1_P7   TURN_TY1_P   PRO A  75 ? ASN A  76 ? PRO A 75  ASN A 76  
STRN9         STRN         ASN A  78 ? ASN A  78 ? ASN A 78  ASN A 78  
TURN_TY1_P8   TURN_TY1_P   SER A  79 ? PHE A  82 ? SER A 79  PHE A 82  
STRN10        STRN         GLU A  83 ? GLU A  83 ? GLU A 83  GLU A 83  
TURN_TY1_P9   TURN_TY1_P   ASN A  84 ? ASN A  84 ? ASN A 84  ASN A 84  
STRN11        STRN         MET A  87 ? LEU A  91 ? MET A 87  LEU A 91  
BEND6         BEND         LYS A  92 ? GLY A  93 ? LYS A 92  GLY A 93  
STRN12        STRN         ASN A  98 ? ASN A  98 ? ASN A 98  ASN A 98  
TURN_TY1_P10  TURN_TY1_P   ASN A  99 ? LYS A 100 ? ASN A 99  LYS A 100 
STRN13        STRN         ILE A 101 ? ILE A 101 ? ILE A 101 ILE A 101 
HELX_LH_PP_P2 HELX_LH_PP_P PRO A 103 ? ILE A 104 ? PRO A 103 ILE A 104 
STRN14        STRN         SER A 105 ? SER A 105 ? SER A 105 SER A 105 
HELX_LH_PP_P3 HELX_LH_PP_P LEU A 106 ? PRO A 107 ? LEU A 106 PRO A 107 
BEND7         BEND         LYS A 108 ? GLU A 109 ? LYS A 108 GLU A 109 
TURN_TY1_P11  TURN_TY1_P   ALA A 113 ? ASP A 114 ? ALA A 113 ASP A 114 
STRN15        STRN         PRO A 116 ? GLY A 121 ? PRO A 116 GLY A 121 
BEND8         BEND         TRP A 122 ? GLY A 123 ? TRP A 122 GLY A 123 
STRN16        STRN         ARG A 124 ? ARG A 124 ? ARG A 124 ARG A 124 
BEND9         BEND         LEU A 125 ? TRP A 126 ? LEU A 125 TRP A 126 
TURN_TY1_P12  TURN_TY1_P   THR A 127 ? LYS A 128 ? THR A 127 LYS A 128 
HELX_LH_PP_P4 HELX_LH_PP_P PRO A 130 ? PRO A 130 ? PRO A 130 PRO A 130 
STRN17        STRN         VAL A 131 ? VAL A 131 ? VAL A 131 VAL A 131 
HELX_LH_PP_P5 HELX_LH_PP_P SER A 132 ? SER A 132 ? SER A 132 SER A 132 
BEND10        BEND         ASP A 133 ? ASP A 133 ? ASP A 133 ASP A 133 
STRN18        STRN         LEU A 134 ? LEU A 134 ? LEU A 134 LEU A 134 
STRN19        STRN         LEU A 136 ? VAL A 143 ? LEU A 136 VAL A 143 
HELX_LH_PP_P6 HELX_LH_PP_P ASN A 144 ? ASN A 144 ? ASN A 144 ASN A 144 
HELX_RH_AL_P1 HELX_RH_AL_P ASP A 145 ? TRP A 152 ? ASP A 145 TRP A 152 
BEND11        BEND         GLY A 153 ? SER A 154 ? GLY A 153 SER A 154 
TURN_TY1_P13  TURN_TY1_P   PRO A 157 ? MET A 159 ? PRO A 157 MET A 159 
STRN20        STRN         MET A 160 ? HIS A 166 ? MET A 160 HIS A 166 
STRN21        STRN         GLY A 168 ? SER A 169 ? GLY A 168 SER A 169 
TURN_TY1_P14  TURN_TY1_P   ASN A 171 ? GLY A 172 ? ASN A 171 GLY A 172 
TURN_TY1_P15  TURN_TY1_P   GLY A 174 ? GLY A 175 ? GLY A 174 GLY A 175 
HELX_LH_PP_P7 HELX_LH_PP_P GLY A 176 ? GLY A 176 ? GLY A 176 GLY A 176 
STRN22        STRN         PRO A 177 ? CYS A 180 ? PRO A 177 CYS A 180 
TURN_TY1_P16  TURN_TY1_P   ASN A 181 ? ASN A 182 ? ASN A 181 ASN A 182 
STRN23        STRN         THR A 183 ? PHE A 190 ? THR A 183 PHE A 190 
TURN_TY1_P17  TURN_TY1_P   ARG A 193 ? LEU A 194 ? ARG A 193 LEU A 194 
BEND12        BEND         CYS A 195 ? ASN A 196 ? CYS A 195 ASN A 196 
BEND13        BEND         ARG A 198 ? LEU A 200 ? ARG A 198 LEU A 200 
STRN24        STRN         ASN A 202 ? LYS A 206 ? ASN A 202 LYS A 206 
HELX_RH_3T_P2 HELX_RH_3T_P ILE A 207 ? TYR A 210 ? ILE A 207 TYR A 210 
HELX_RH_AL_P2 HELX_RH_AL_P LEU A 211 ? ILE A 218 ? LEU A 211 ILE A 218 
BEND14        BEND         GLY A 219 ? GLY A 219 ? GLY A 219 GLY A 219 
# 
