# Supplementary material for: FlatProt: 2D visualization eases protein structure comparison
Source: BMC Bioinformatics. 2025 Aug 13;26:210. doi: 10.1186/s12859-025-06233-x (PMC12344939; doi:10.1186/s12859-025-06233-x)
Supplement: Supplementary file 1 — Supplementary Material 1 [file 12859_2025_6233_MOESM1_ESM.zip › KLK/structures/Euma5.cif]

data_Euma5
# 
_entry.id   Euma5 
# 
_entity.id                         1      
_entity.type                       polymer 
_entity.pdbx_description           polymer-1 
_entity.formula_weight             24396.5 
_entity.pdbx_number_of_molecules        1 
# 
loop_
_struct_sheet.id 
_struct_sheet.number_strands 
A 2 
B 7 
C 6 
D 2 
E 2 
F 2 
# 
loop_
_struct_conf_type.id 
_struct_conf_type.criteria 
STRN         DSSP 
TURN_TY1_P   DSSP 
HELX_LH_PP_P DSSP 
BEND         DSSP 
HELX_RH_3T_P DSSP 
HELX_RH_AL_P DSSP 
# 
_struct_asym.id          A 
_struct_asym.entity_id   1 
# 
_software.pdbx_ordinal     1 
_software.name             dssp 
_software.version          4.4.10 
_software.date             ? 
_software.classification   'model annotation' 
# 
_entity_poly.entity_id                      1 
_entity_poly.type                           polypeptide(L) 
_entity_poly.nstd_linkage                   n 
_entity_poly.nstd_monomer                   n 
_entity_poly.pdbx_seq_one_letter_code       
;RIIGGYDCGERSRPYQAALVFGRKIYCGGSLIHPCWVLTAAHCKKLGMKVCLGKQNLKKIEDTEQCLGIAEAKPHPDYKR
SNNNKDYMLLRLKPCARLTEAVKTIPLPSKCPADNAPCTVSGWGTIRSPQAMLPDTLQCADVSTVPNQNCNKAYRGAITP
FMMCAGVPQGGIDSCQGDSGGPLVCDGKVEGVVSWGTYVCAQKGNPGVYAKVCCVVPWIKDTISKH
;
_entity_poly.pdbx_seq_one_letter_code_can   
;RIIGGYDCGERSRPYQAALVFGRKIYCGGSLIHPCWVLTAAHCKKLGMKVCLGKQNLKKIEDTEQCLGIAEAKPHPDYKR
SNNNKDYMLLRLKPCARLTEAVKTIPLPSKCPADNAPCTVSGWGTIRSPQAMLPDTLQCADVSTVPNQNCNKAYRGAITP
FMMCAGVPQGGIDSCQGDSGGPLVCDGKVEGVVSWGTYVCAQKGNPGVYAKVCCVVPWIKDTISKH
;
_entity_poly.pdbx_strand_id                 A 
# 
loop_
_dssp_struct_summary.entry_id 
_dssp_struct_summary.label_comp_id 
_dssp_struct_summary.label_asym_id 
_dssp_struct_summary.label_seq_id 
_dssp_struct_summary.secondary_structure 
_dssp_struct_summary.ss_bridge 
_dssp_struct_summary.helix_3_10 
_dssp_struct_summary.helix_alpha 
_dssp_struct_summary.helix_pi 
_dssp_struct_summary.helix_pp 
_dssp_struct_summary.bend 
_dssp_struct_summary.chirality 
_dssp_struct_summary.sheet 
_dssp_struct_summary.strand 
_dssp_struct_summary.ladder_1 
_dssp_struct_summary.ladder_2 
_dssp_struct_summary.accessibility 
_dssp_struct_summary.TCO 
_dssp_struct_summary.kappa 
_dssp_struct_summary.alpha 
_dssp_struct_summary.phi 
_dssp_struct_summary.psi 
_dssp_struct_summary.x_ca 
_dssp_struct_summary.y_ca 
_dssp_struct_summary.z_ca 
Euma5 ARG A 1   . . . . . . . . . . . . ? .      .     .      .      126.7  5.5   4.5   -10.0 
Euma5 ILE A 2   . . > . . . . - . . . . ? -0.918 .     -167.5 -118.3 86.7   6.1   1.3   -11.9 
Euma5 ILE A 3   B . 3 . . . S + A A A . ? -0.842 82.0  14.2   -65.6  122.6  9.4   1.9   -13.7 
Euma5 GLY A 4   T . 3 . . . S + . . . . ? 0.714  105.1 133.7  82.3   15.7   9.8   -0.9  -16.3 
Euma5 GLY A 5   . . < . . . . - . . . . ? -0.143 44.4  -136.9 -91.0  -173.4 6.0   -1.8  -15.9 
Euma5 TYR A 6   E . . . . . . - B C B . ? -0.916 35.4  -73.6  -139.3 160.6  3.3   -2.5  -18.4 
Euma5 ASP A 7   E . . . . > . - B C B . ? -0.492 52.9  -122.5 -57.9  124.4  -0.3  -1.6  -19.0 
Euma5 CYS A 8   P . . . . P . - . . . . ? -0.476 33.2  -103.0 -65.7  133.4  -2.4  -3.6  -16.5 
Euma5 GLY A 9   P . > . . P . - . . . . ? -0.335 52.6  -79.3  -50.4  146.0  -4.9  -5.8  -18.3 
Euma5 GLU A 10  T . 3 . . < S - . . . . ? -0.308 114.2 -4.8   -51.4  125.0  -8.5  -4.4  -18.2 
Euma5 ARG A 11  T . 3 . . . S + . . . . ? 0.665  93.4  128.2  69.1   10.6   -10.1 -5.2  -14.8 
Euma5 SER A 12  S . < . . . S + . . . . ? 0.717  78.1  37.2   -71.3  -18.8  -7.0  -7.2  -13.8 
Euma5 ARG A 13  . . > . . . . + . . . . ? -0.525 65.5  160.5  -132.4 67.4   -6.8  -5.2  -10.6 
Euma5 PRO A 14  T . 3 . . . S + . . . . ? 0.598  74.9  59.7   -73.8  -0.8   -10.4 -4.6  -9.5  
Euma5 TYR A 15  T . 3 . . . S + . . . . ? 0.525  77.6  114.8  -98.0  -13.7  -9.2  -3.9  -5.9  
Euma5 GLN A 16  E . < . . . . - C J I . ? -0.458 50.2  -160.1 -66.2  131.3  -7.0  -0.9  -7.0  
Euma5 ALA A 17  E . . . . . . - C J I J ? -0.903 9.8   -147.4 -116.2 138.9  -8.2  2.5   -5.6  
Euma5 ALA A 18  E . . . . . . - C J I J ? -0.937 8.1   -153.0 -102.0 118.7  -7.4  6.0   -6.8  
Euma5 LEU A 19  E . . . . . . - C J I J ? -0.869 21.6  -166.7 -88.4  119.3  -7.2  8.6   -4.1  
Euma5 VAL A 20  E . . . . . . - C J I J ? -0.852 23.0  -167.6 -117.7 130.8  -8.1  11.8  -5.8  
Euma5 PHE A 21  E . > . . . S - C J I J ? -0.966 78.9  -39.9  -110.9 106.4  -7.7  15.4  -4.6  
Euma5 GLY A 22  T . 3 . . . S - . . . . ? -0.623 123.9 -28.8  69.9   -123.4 -9.8  17.6  -7.1  
Euma5 ARG A 23  T . 3 . . . S + . . . . ? 0.315  121.6 89.0   -109.4 8.5    -9.2  16.1  -10.6 
Euma5 LYS A 24  E . < . . . S - C K I . ? -0.857 79.1  -115.6 -116.2 142.6  -5.8  14.8  -9.9  
Euma5 ILE A 25  E . . . . . . + C K I . ? -0.564 33.3  171.4  -72.3  133.9  -4.6  11.4  -8.5  
Euma5 TYR A 26  E . . . . . . - C K . . ? 0.793  59.3  -15.5  -108.3 -52.1  -2.8  11.8  -5.1  
Euma5 CYS A 27  E . . . . . . - C K I . ? -0.895 60.6  -119.7 -144.0 169.9  -2.3  8.3   -3.8  
Euma5 GLY A 28  E . . . . . . + C K I . ? -0.470 27.0  174.8  -105.4 -177.7 -3.4  4.8   -4.4  
Euma5 GLY A 29  E . . . . . . - C K I . ? -0.966 25.3  -112.8 -171.3 175.7  -5.1  2.2   -2.2  
Euma5 SER A 30  E . . . . . . - C K I K ? -0.999 20.6  -130.5 -130.1 128.5  -6.6  -1.3  -1.9  
Euma5 LEU A 31  E . . . . . . + C K . K ? -0.698 36.8  161.8  -73.1  113.0  -10.2 -2.2  -1.4  
Euma5 ILE A 32  E . . . . . . + C K . . ? 0.523  69.3  17.3   -113.1 -10.3  -9.9  -4.8  1.5   
Euma5 HIS A 33  E . > . . . S - C K . K ? -0.957 86.4  -104.0 -156.1 151.0  -13.6 -4.5  2.5   
Euma5 PRO A 34  T . 3 . . . S + . . . . ? 0.813  125.9 28.0   -53.0  -23.1  -16.8 -3.1  0.9   
Euma5 CYS A 35  T . 3 . . . S + . . . . ? 0.345  114.2 76.0   -115.4 3.0    -16.5 -0.1  3.1   
Euma5 TRP A 36  E . < . . . . - C L K L ? -0.974 50.1  -170.7 -133.8 131.3  -12.8 -0.0  3.7   
Euma5 VAL A 37  E . . . . . . - C L K L ? -0.949 17.2  -144.5 -112.0 128.6  -9.7  1.0   1.7   
Euma5 LEU A 38  E . . . . . . + C L K L ? -0.868 37.5  143.9  -91.0  126.7  -6.2  0.3   2.8   
Euma5 THR A 39  E . . . . . . - C L . L ? -0.836 51.9  -70.0  -149.0 179.3  -3.6  3.1   2.0   
Euma5 ALA A 40  . . > . . . . - . . . . ? -0.652 31.8  -136.8 -81.0  141.5  -0.5  4.8   3.3   
Euma5 ALA A 41  G . > . . . S + . . . . ? 0.805  103.7 64.9   -65.7  -30.8  -0.9  7.1   6.3   
Euma5 HIS A 42  G . 3 . . . S + . . . . ? 0.537  88.0  74.1   -73.7  3.4    1.4   9.7   4.7   
Euma5 CYS A 43  G . < . . . . + . . . . ? 0.360  66.3  133.9  -95.8  6.1    -1.3  10.1  2.0   
Euma5 LYS A 44  . . < . . . . + . . . . ? -0.385 22.3  154.8  -68.9  124.0  -3.7  12.0  4.3   
Euma5 LYS A 45  . . > . . . . - . . . . ? -0.969 43.4  -110.2 -147.4 140.6  -5.2  15.1  2.7   
Euma5 LEU A 46  T . 3 . . . S + . . . . ? -0.421 101.0 21.6   -69.5  135.5  -8.4  17.1  3.4   
Euma5 GLY A 47  T . 3 . . . S + . . . . ? 0.598  86.6  151.7  88.5   9.3    -11.2 16.8  0.6   
Euma5 MET A 48  E . < . . . . - C M J . ? -0.490 26.2  -161.0 -74.8  147.2  -9.8  13.5  -0.9  
Euma5 LYS A 49  E . . . . . . - C M J M ? -0.863 15.0  -127.3 -120.5 159.7  -12.1 11.0  -2.6  
Euma5 VAL A 50  E . . . . . . - C M J M ? -0.948 20.3  -166.1 -110.5 121.0  -11.8 7.4   -3.4  
Euma5 CYS A 51  E . . . . . . - C M J M ? -0.947 9.0   -177.1 -106.8 128.9  -12.4 6.3   -7.0  
Euma5 LEU A 52  E . . . . . . + C M J M ? -0.791 60.0  36.1   -117.1 156.4  -12.8 2.5   -7.8  
Euma5 GLY A 53  S . . . . . S + . . . . ? 0.698  81.4  142.5  78.1   16.8   -13.3 0.6   -11.1 
Euma5 LYS A 54  . . . . . . . + . . . . ? -0.836 22.7  160.9  -98.8  133.8  -10.9 3.0   -12.9 
Euma5 GLN A 55  S . . . . . S + . . . . ? 0.680  76.5  36.8   -108.4 -39.2  -8.5  1.9   -15.7 
Euma5 ASN A 56  B . > . . . . - D P O . ? -0.979 66.0  -154.1 -120.6 123.2  -7.8  5.3   -17.4 
Euma5 LEU A 57  T . 3 . . . S + . . . . ? 0.706  95.5  49.6   -73.5  -14.1  -7.6  8.4   -15.3 
Euma5 LYS A 58  T . 3 . . . S + . . . . ? 0.657  100.7 77.1   -101.2 -10.3  -8.6  10.7  -18.2 
Euma5 LYS A 59  S . < . . . S - . . . . ? -0.780 76.5  -131.5 -110.1 134.0  -11.7 8.7   -19.2 
Euma5 ILE A 60  . . . . . . . - . . . . ? -0.790 33.3  -160.7 -74.0  118.1  -15.0 8.5   -17.6 
Euma5 GLU A 61  . . > . . . . - . . . . ? -0.780 25.3  -135.0 -106.7 142.5  -15.7 4.9   -17.3 
Euma5 ASP A 62  T . 3 . . . S + . . . . ? 0.712  107.7 55.9   -66.3  -16.3  -19.1 3.3   -16.8 
Euma5 THR A 63  T . 3 . . . S + . . . . ? 0.559  84.7  113.9  -90.6  -10.7  -17.6 1.0   -14.1 
Euma5 GLU A 64  . . < . . . . - . . . . ? -0.372 40.9  -176.1 -77.1  137.0  -16.2 3.9   -12.0 
Euma5 GLN A 65  E . . . . . . - C N M . ? -0.978 6.4   -165.7 -127.1 117.0  -17.5 4.8   -8.5  
Euma5 CYS A 66  E . . . . . . - C N M . ? -0.946 17.2  -175.8 -105.9 113.9  -16.2 7.9   -6.7  
Euma5 LEU A 67  E . . . . . . - C N M . ? -0.808 23.0  -116.1 -113.7 146.4  -17.0 7.8   -3.1  
Euma5 GLY A 68  E . . . . . . - C N M N ? -0.361 30.1  -114.2 -71.2  158.7  -16.6 10.2  -0.1  
Euma5 ILE A 69  E . . . . . . - C N . N ? -0.902 27.8  -178.3 -99.7  114.9  -14.4 9.4   2.8   
Euma5 ALA A 70  E . . . . . S + C N . . ? 0.866  71.5  2.4    -76.1  -38.7  -16.4 9.1   6.1   
Euma5 GLU A 71  E . . . . . . - C N . N ? -0.996 55.6  -150.9 -153.5 140.4  -13.4 8.5   8.3   
Euma5 ALA A 72  E . . . . . . - C N . N ? -0.982 13.8  -173.1 -112.6 124.1  -9.6  8.2   8.1   
Euma5 LYS A 73  E . . . . . . - C N . N ? -0.804 5.3   -167.2 -120.6 85.4   -7.9  5.9   10.6  
Euma5 PRO A 74  E . . . . . . - C N . N ? -0.424 43.5  -88.4  -66.0  145.4  -4.0  6.2   10.5  
Euma5 HIS A 75  . . > . . . . - . . . . ? -0.352 39.3  -127.3 -48.7  133.5  -2.2  3.5   12.3  
Euma5 PRO A 76  T . 3 . . . S + . . . . ? 0.752  107.1 48.7   -61.1  -24.9  -1.9  4.8   16.0  
Euma5 ASP A 77  T . 3 . . . S + . . . . ? 0.275  80.5  129.7  -102.5 10.2   1.9   4.3   16.0  
Euma5 TYR A 78  . . < . . . . - . . . . ? -0.520 35.6  -171.5 -67.1  129.4  2.6   6.0   12.7  
Euma5 LYS A 79  B . > > > . . - E R P . ? -0.994 22.0  -150.0 -124.3 129.4  5.4   8.5   12.8  
Euma5 ARG A 80  T . 3 4 5 . S + . . . . ? 0.805  91.0  69.6   -66.1  -26.5  6.2   10.8  9.9   
Euma5 SER A 81  T . 3 4 5 . S + . . . . ? 0.836  121.6 11.8   -67.6  -26.2  9.9   11.0  10.9  
Euma5 ASN A 82  T . < 4 5 . S - . . . . ? 0.435  91.4  -129.4 -135.4 2.6    10.6  7.4   9.9   
Euma5 ASN A 83  T . > < 5 . . + . . . . ? 0.741  50.3  161.9  54.1   21.6   7.4   6.4   8.1   
Euma5 ASN A 84  B . 3 . < . . + E S P . ? -0.556 66.4  9.8    -68.2  137.9  7.2   3.3   10.4  
Euma5 LYS A 85  T . 3 . . . S - . . . . ? 0.900  80.8  -178.4 56.8   40.5   3.8   1.6   10.4  
Euma5 ASP A 86  . . < . . . . + . . . . ? -0.503 29.3  132.9  -70.8  69.0   2.7   3.9   7.5   
Euma5 TYR A 87  . . . . . . . + . . . . ? -0.985 29.5  177.4  -127.1 138.9  -0.9  2.5   7.3   
Euma5 MET A 88  E . . . . . . - C O L N ? -0.991 16.6  -149.0 -141.9 133.5  -4.3  4.2   7.0   
Euma5 LEU A 89  E . . . . . . - C O L N ? -0.910 11.5  -157.1 -99.5  129.0  -7.8  2.8   6.7   
Euma5 LEU A 90  E . . . . . . - C O L N ? -0.953 5.6   -149.6 -106.9 118.0  -10.4 4.8   4.8   
Euma5 ARG A 91  E . . . . . . - C O L N ? -0.814 20.7  -139.3 -84.5  123.5  -14.1 4.3   5.6   
Euma5 LEU A 92  E . . . . . . - C O . N ? -0.483 6.2   -127.3 -83.3  150.2  -16.1 4.9   2.5   
Euma5 LYS A 93  E . . . . . S + C O . N ? -0.913 102.3 16.4   -137.9 103.4  -19.7 6.8   2.4   
Euma5 PRO A 94  S . . . . > S - . . . . ? 0.655  107.3 -110.4 -80.0  170.2  -21.5 5.0   1.0   
Euma5 CYS A 95  P . . . . P . - . . . . ? -0.311 45.6  -89.4  -57.5  158.5  -19.8 1.5   0.9   
Euma5 ALA A 96  P . . . . P . - . . . . ? -0.377 31.7  -126.1 -69.5  141.1  -18.5 0.3   -2.5  
Euma5 ARG A 97  P . . . . P . - . . . . ? -0.840 28.7  -129.3 -85.3  116.4  -20.8 -1.6  -4.8  
Euma5 LEU A 98  P . . . . < . + . . . . ? -0.541 44.0  147.0  -75.8  130.7  -18.9 -4.8  -5.7  
Euma5 THR A 99  . . . . . . . - . . . . ? -0.741 66.4  -78.5  -139.7 -173.5 -18.8 -5.6  -9.5  
Euma5 GLU A 100 S . . . . . S + . . . . ? 0.788  135.0 41.3   -64.6  -23.6  -16.5 -7.3  -12.0 
Euma5 ALA A 101 S . . . . . S + . . . . ? 0.520  114.7 54.8   -103.4 -8.7   -14.4 -4.0  -11.9 
Euma5 VAL A 102 . . . . . . . + . . . . ? -0.921 69.2  147.8  -133.8 105.3  -14.6 -3.5  -8.1  
Euma5 LYS A 103 . . . . . . . - . . . . ? -0.934 41.9  -113.1 -134.5 158.2  -13.5 -6.3  -5.8  
Euma5 THR A 104 . . . . . . . - . . . . ? -0.576 22.7  -139.6 -84.9  154.8  -11.9 -6.8  -2.5  
Euma5 ILE A 105 . . . . . . . - . . . . ? -0.947 25.6  -114.4 -113.6 133.5  -8.4  -8.2  -2.0  
Euma5 PRO A 106 P . . . . > . - . . . . ? -0.324 22.7  -119.3 -67.7  152.7  -7.7  -10.6 0.8   
Euma5 LEU A 107 P . . . . P . - . . . . ? -0.621 36.1  -104.8 -82.8  146.4  -5.4  -9.9  3.8   
Euma5 PRO A 108 P . . . . < . - . . . . ? -0.418 16.9  -157.5 -73.3  145.5  -2.4  -12.2 4.4   
Euma5 SER A 109 S . . . . . S + . . . . ? 0.657  81.6  16.7   -90.6  -22.9  -2.5  -14.8 7.1   
Euma5 LYS A 110 S . . . . . S - . . . . ? -0.963 91.8  -88.9  -142.6 163.2  1.4   -14.9 7.2   
Euma5 CYS A 111 P . . . . > . - . . . . ? -0.372 51.9  -99.5  -72.6  149.7  4.3   -12.9 6.0   
Euma5 PRO A 112 P . . . . P . - . . . . ? -0.302 38.2  -106.7 -67.5  150.5  5.6   -13.6 2.5   
Euma5 ALA A 113 P . > . . P . - . . . . ? -0.353 46.5  -84.2  -66.2  154.0  8.7   -15.7 1.9   
Euma5 ASP A 114 T . 3 . . < S + . . . . ? -0.396 117.4 14.9   -57.1  136.3  11.9  -14.1 0.9   
Euma5 ASN A 115 T . 3 . . . S + . . . . ? 0.718  87.7  168.0  71.6   17.6   12.0  -13.6 -2.9  
Euma5 ALA A 116 . . < . . . . - . . . . ? -0.479 40.8  -110.0 -60.7  132.3  8.3   -14.1 -3.2  
Euma5 PRO A 117 E . . . . . . + B D C . ? -0.546 49.5  169.5  -66.6  135.3  6.9   -13.2 -6.6  
Euma5 CYS A 118 E . . . . . . - B D C D ? -0.903 28.4  -139.7 -143.0 165.2  4.8   -10.1 -6.4  
Euma5 THR A 119 E . . . . . . - B D C D ? -0.998 9.8   -162.3 -130.1 136.7  3.0   -7.5  -8.4  
Euma5 VAL A 120 E . . . . . . - B D C D ? -0.901 12.1  -172.9 -112.6 141.0  2.7   -3.8  -7.8  
Euma5 SER A 121 E . . . . . . + B D C . ? -0.975 20.9  106.9  -135.9 149.4  0.0   -1.6  -9.4  
Euma5 GLY A 122 E . . . . . . - B D C . ? -0.976 64.0  -97.2  167.8  -179.5 -0.8  2.1   -9.6  
Euma5 TRP A 123 S . . . . . S + . . . . ? -0.072 71.3  130.5  -113.1 19.8   -0.8  5.5   -11.6 
Euma5 GLY A 124 S . . . . . S - . . . . ? -0.051 70.5  -55.8  -66.6  177.7  2.4   6.8   -10.3 
Euma5 THR A 125 . . . . . . . - . . . . ? -0.276 37.0  -160.8 -61.4  143.1  5.3   8.3   -12.5 
Euma5 ILE A 126 S . . . . . S + . . . . ? 0.386  75.9  52.7   -105.8 -0.5   6.7   5.9   -15.3 
Euma5 ARG A 127 S . . . . . S - . . . . ? -0.985 79.9  -121.8 -134.4 146.4  10.0  7.9   -15.6 
Euma5 SER A 128 S . . . . . S + . . . . ? -0.999 87.4  4.9    -134.2 133.4  12.7  9.1   -13.0 
Euma5 PRO A 129 S . . . . . S + . . . . ? -0.998 125.7 64.4   -91.0  -9.1   13.8  11.8  -12.2 
Euma5 GLN A 130 S . . . . . S - . . . . ? -0.608 86.5  -126.5 -79.1  122.5  11.2  13.4  -14.5 
Euma5 ALA A 131 . . . . . . . + . . . . ? -0.632 34.2  171.6  -74.0  116.0  7.6   12.8  -13.4 
Euma5 MET A 132 . . . . . . . - . . . . ? -0.941 17.6  -155.3 -124.7 113.4  5.5   11.3  -16.1 
Euma5 LEU A 133 . . . . . . . - . . . . ? -0.747 12.8  -137.9 -91.4  119.1  2.0   10.1  -15.0 
Euma5 PRO A 134 . . . . . . . - . . . . ? -0.429 3.6   -145.0 -68.2  150.8  0.4   7.4   -17.2 
Euma5 ASP A 135 S . . . . . S + . . . . ? 0.797  84.8  63.3   -80.0  -30.4  -3.3  7.7   -18.0 
Euma5 THR A 136 B . . . . . S - D Q O . ? -0.724 100.6 -94.8  -101.7 139.8  -3.7  3.9   -17.9 
Euma5 LEU A 137 . . . . . . . - . . . . ? -0.294 44.2  -145.6 -51.0  133.9  -3.2  1.8   -14.8 
Euma5 GLN A 138 E . . . . . . - B E B C ? -0.797 12.8  -163.9 -109.9 149.3  0.3   0.4   -14.6 
Euma5 CYS A 139 E . . . . . . - B E B C ? -0.953 3.7   -172.9 -128.3 150.7  1.7   -3.0  -13.3 
Euma5 ALA A 140 E . . . . . . - B E . C ? -0.988 20.0  -134.4 -144.9 135.2  5.1   -4.3  -12.4 
Euma5 ASP A 141 E . . . . . . + B E . C ? -0.766 38.3  157.4  -89.9  128.4  6.4   -7.6  -11.5 
Euma5 VAL A 142 E . . . . . . - B E . C ? -0.813 30.6  -131.3 -139.4 171.9  8.7   -7.6  -8.5  
Euma5 SER A 143 E . . . . . . - B E E C ? -0.981 30.4  -103.4 -128.2 144.5  10.1  -9.9  -5.8  
Euma5 THR A 144 E . . . . . . - B E E . ? -0.332 34.3  -138.2 -60.0  149.4  10.3  -9.5  -2.1  
Euma5 VAL A 145 E . . . . . . - B E E . ? -0.937 23.2  -104.6 -113.5 133.5  13.8  -8.7  -0.8  
Euma5 PRO A 146 . . > > . . . - . . . . ? -0.285 29.5  -123.3 -55.1  137.9  15.3  -10.2 2.4   
Euma5 ASN A 147 H . 3 > . . S + . . . . ? 0.822  109.7 58.5   -54.4  -35.4  15.2  -7.7  5.2   
Euma5 GLN A 148 H . 3 > . . S + . . . . ? 0.916  110.1 41.8   -61.1  -47.2  19.0  -8.1  5.7   
Euma5 ASN A 149 H . < > . . S + . . . . ? 0.864  114.2 52.4   -66.6  -40.4  19.6  -7.0  2.2   
Euma5 CYS A 150 H . . X . . S + . . . . ? 0.916  109.8 48.0   -61.5  -44.0  17.1  -4.3  2.5   
Euma5 ASN A 151 H . . < > . S + . . . . ? 0.816  108.4 55.2   -67.2  -35.5  18.7  -3.0  5.6   
Euma5 LYS A 152 H . > < 5 . S + . . . . ? 0.911  108.2 50.1   -62.8  -38.5  22.1  -3.0  3.9   
Euma5 ALA A 153 H . 3 < 5 . S + . . . . ? 0.812  118.1 37.7   -70.4  -26.5  20.7  -0.9  1.1   
Euma5 TYR A 154 T . > < 5 . S - . . . . ? 0.069  109.1 -114.0 -121.7 23.6   19.2  1.6   3.5   
Euma5 ARG A 155 T . < . 5 . S - . . . . ? 0.832  80.0  -46.2  52.6   38.4   22.0  1.7   6.3   
Euma5 GLY A 156 T . 3 . < . S + . . . . ? 0.541  105.9 120.4  93.4   9.7    19.8  0.2   9.0   
Euma5 ALA A 157 . . < . . . . + . . . . ? 0.606  43.8  103.9  -84.9  -8.4   16.7  2.3   8.4   
Euma5 ILE A 158 . . . . . . . - . . . . ? -0.614 55.9  -161.7 -83.3  120.4  14.5  -0.8  7.7   
Euma5 THR A 159 . . > . . . . - . . . . ? -0.446 35.9  -101.8 -93.5  169.2  12.1  -1.8  10.7  
Euma5 PRO A 160 T . 3 . . . S + . . . . ? 0.667  123.0 58.5   -64.8  -11.6  10.3  -5.1  11.3  
Euma5 PHE A 161 T . 3 . . . S + . . . . ? 0.258  99.3  76.6   -99.3  5.9    7.1   -3.5  10.0  
Euma5 MET A 162 E . < . . . . - B F . F ? -0.901 56.4  -176.5 -119.7 150.6  8.8   -2.7  6.6   
Euma5 MET A 163 E . . . . . . - B F . F ? -0.959 15.9  -134.3 -139.7 160.1  9.7   -4.8  3.6   
Euma5 CYS A 164 E . . . . . . + B F E F ? -0.878 19.3  176.3  -115.7 146.2  11.5  -4.3  0.3   
Euma5 ALA A 165 E . . . . . . + B F E F ? -0.988 24.6  102.9  -145.7 139.8  10.6  -5.4  -3.2  
Euma5 GLY A 166 E . . . . . . - B F E . ? -0.975 66.6  -67.7  175.6  -172.7 12.2  -4.8  -6.4  
Euma5 VAL A 167 . . > . . . . - . . . . ? -0.934 34.4  -135.8 -107.7 124.6  14.3  -6.4  -9.2  
Euma5 PRO A 168 T . 3 . . . S + . . . . ? 0.832  106.0 51.8   -47.6  -33.0  17.9  -7.2  -8.3  
Euma5 GLN A 169 T . 3 . . . S - . . . . ? 0.568  107.6 -133.5 -83.8  -3.2   19.1  -5.7  -11.6 
Euma5 GLY A 170 S . < . . . S + . . . . ? -0.334 71.3  108.9  71.2   175.2  17.2  -2.5  -11.1 
Euma5 GLY A 171 S . . . . . S + . . . . ? 0.329  73.1  71.7   100.0  -9.3   15.1  -1.1  -13.8 
Euma5 ILE A 172 . . . . . . . + . . . . ? -0.983 59.9  129.6  -141.8 118.9  11.7  -1.9  -12.1 
Euma5 ASP A 173 B . . . . . . - A B A . ? -0.987 57.3  -100.6 -161.0 152.9  10.4  -0.1  -9.0  
Euma5 SER A 174 . . . . . . . + . . . . ? -0.734 50.6  179.0  -76.8  131.8  7.4   1.7   -7.4  
Euma5 CYS A 175 . . > . . . . - . . . . ? -0.606 37.3  -33.9  -125.4 -174.2 8.1   5.5   -7.6  
Euma5 GLN A 176 T . 3 . . . S + . . . . ? -0.184 120.9 31.7   -49.4  129.9  6.3   8.9   -6.7  
Euma5 GLY A 177 T . 3 . . . S + . . . . ? 0.214  96.1  83.4   105.1  -5.5   2.5   8.7   -7.0  
Euma5 ASP A 178 . . X . . . . + . . . . ? 0.241  57.6  141.8  -106.8 3.9    1.9   5.0   -6.1  
Euma5 SER A 179 T . 3 . . . S + . . . . ? -0.292 73.2  16.7   -47.6  129.6  2.0   5.8   -2.4  
Euma5 GLY A 180 T . 3 . . . S + . . . . ? 0.265  96.1  132.9  91.7   -14.4  -0.5  3.8   -0.8  
Euma5 GLY A 181 P . < . . > . - . . . . ? -0.251 58.8  -91.1  -68.9  166.9  -0.9  1.4   -3.7  
Euma5 PRO A 182 E . . . . P . - B G . G ? -0.555 19.2  -158.7 -95.0  133.0  -0.9  -2.5  -3.3  
Euma5 LEU A 183 E . . . . < . - B G D G ? -0.974 26.5  -162.4 -93.0  116.5  2.0   -5.0  -3.4  
Euma5 VAL A 184 E . . . . . . + B G D G ? -0.898 15.5  178.0  -114.6 125.2  0.3   -8.3  -4.1  
Euma5 CYS A 185 E . > . . . S - B G D G ? -0.992 73.8  -12.8  -123.7 128.1  1.8   -11.7 -3.6  
Euma5 ASP A 186 T . 3 . . . S - . . . . ? 0.892  130.8 -52.4  51.2   34.6   -0.1  -15.0 -4.2  
Euma5 GLY A 187 T . 3 . . . S + . . . . ? 0.606  118.2 102.9  84.6   12.3   -3.3  -13.0 -4.5  
Euma5 LYS A 188 E . < . . . S - B H G . ? -0.950 78.6  -108.1 -127.0 150.4  -3.0  -11.1 -1.2  
Euma5 VAL A 189 E . . . . . . + B H G . ? -0.680 43.7  162.8  -80.3  113.1  -2.1  -7.6  -0.2  
Euma5 GLU A 190 E . . . . . . + B H . . ? 0.578  58.5  22.9   -108.9 -12.4  1.4   -8.0  1.4   
Euma5 GLY A 191 E . . . . . . - B H G H ? -0.989 55.6  -141.8 -155.0 155.4  2.6   -4.4  1.2   
Euma5 VAL A 192 E . . . . . . - B H G H ? -0.991 39.5  -111.9 -116.5 121.7  1.6   -0.7  1.0   
Euma5 VAL A 193 E . . . . . . + B H . H ? -0.370 54.7  154.3  -53.4  125.2  3.8   1.5   -1.1  
Euma5 SER A 194 E . . . . . . - B H . . ? 0.751  48.0  -27.6  -124.1 -67.9  5.4   3.7   1.5   
Euma5 TRP A 195 E . . . . . . + B H . H ? -0.909 50.8  156.3  -151.9 169.4  8.8   5.3   0.7   
Euma5 GLY A 196 . . . . . . . - . . . . ? -0.961 51.1  -45.5  -176.2 -175.1 12.0  4.8   -1.3  
Euma5 THR A 197 . . . . . . . - . . . . ? -0.370 50.5  -114.9 -70.1  156.0  14.9  6.7   -2.8  
Euma5 TYR A 198 S . . . . . S + . . . . ? 0.873  111.6 55.8   -58.3  -36.6  14.3  9.9   -4.8  
Euma5 VAL A 199 S . . . . . S - . . . . ? -0.878 88.9  -150.7 -100.5 110.8  15.6  8.1   -7.9  
Euma5 CYS A 200 . . . . . . . + . . . . ? -0.368 67.2  29.1   -79.5  160.4  13.5  4.9   -8.4  
Euma5 ALA A 201 S . . . . . S + . . . . ? 0.784  77.6  160.3  69.2   24.6   14.6  1.6   -9.9  
Euma5 GLN A 202 B . > . . . . - F T Q . ? -0.683 50.2  -101.8 -77.2  134.4  18.2  1.9   -8.9  
Euma5 LYS A 203 T . 3 . . . S + . . . . ? -0.375 109.5 14.8   -51.2  127.8  20.2  -1.1  -8.8  
Euma5 GLY A 204 T . 3 . . . S + . . . . ? 0.501  108.1 93.0   86.6   2.1    20.6  -2.2  -5.2  
Euma5 ASN A 205 B . < . . . . - F U Q . ? -0.722 56.0  -174.1 -130.9 79.4   17.8  0.1   -3.9  
Euma5 PRO A 206 . . . . . . . - . . . . ? -0.239 33.8  -92.3  -66.6  161.3  14.4  -1.7  -3.8  
Euma5 GLY A 207 E . . . . . . - B I F . ? -0.461 38.1  -125.6 -66.9  152.9  11.1  0.1   -3.0  
Euma5 VAL A 208 E . . . . . . - B I F H ? -0.880 26.9  -173.1 -108.6 135.0  10.0  0.1   0.6   
Euma5 TYR A 209 E . . . . . . - B I F H ? -0.902 32.9  -110.9 -123.8 143.0  6.6   -1.1  1.6   
Euma5 ALA A 210 E . . . . . . - B I F H ? -0.726 43.6  -122.4 -70.4  119.7  4.6   -1.0  4.8   
Euma5 LYS A 211 E . . . . . . - B I . H ? -0.571 26.0  -168.5 -71.5  122.0  4.5   -4.8  5.8   
Euma5 VAL A 212 S . > . . . S + . . . . ? 0.852  75.2  68.8   -86.3  -36.1  0.8   -5.9  6.1   
Euma5 CYS A 213 T . 3 . . . S + . . . . ? 0.800  98.3  56.6   -56.9  -23.3  1.1   -9.4  7.8   
Euma5 CYS A 214 T . 3 . . . S + . . . . ? 0.639  113.6 36.2   -85.8  -10.7  2.3   -7.6  10.9  
Euma5 VAL A 215 S . < > . . S + . . . . ? 0.183  77.6  110.2  -130.7 15.3   -0.8  -5.4  11.3  
Euma5 VAL A 216 H . . > . . S + . . . . ? 0.919  80.1  54.5   -58.8  -45.3  -3.6  -7.6  10.1  
Euma5 PRO A 217 H . . > . . S + . . . . ? 0.915  108.6 49.2   -56.0  -41.6  -5.0  -7.8  13.7  
Euma5 TRP A 218 H . . > . . S + . . . . ? 0.919  110.9 50.2   -61.3  -44.8  -5.1  -4.0  13.8  
Euma5 ILE A 219 H . . X . . S + . . . . ? 0.951  113.4 44.3   -59.4  -51.9  -6.9  -3.8  10.5  
Euma5 LYS A 220 H . . X . . S + . . . . ? 0.888  113.5 50.4   -62.6  -44.7  -9.5  -6.3  11.5  
Euma5 ASP A 221 H . . X . . S + . . . . ? 0.905  111.0 48.8   -60.3  -45.9  -10.0 -4.8  14.9  
Euma5 THR A 222 H . . X . . S + . . . . ? 0.924  112.2 48.5   -61.2  -46.2  -10.4 -1.3  13.4  
Euma5 ILE A 223 H . . < . . S + . . . . ? 0.917  112.2 49.2   -62.0  -43.5  -13.0 -2.5  10.8  
Euma5 SER A 224 H . . < . . S + . . . . ? 0.865  110.2 50.1   -66.2  -37.4  -15.0 -4.4  13.4  
Euma5 LYS A 225 H . . < . . . . . . . . ? 0.768  .     .      -75.4  -24.9  -15.2 -1.4  15.8  
Euma5 HIS A 226 . . . < . . . . . . . . ? 0.686  .     .      -116.5 .      -16.4 1.0   13.1  
# 
loop_
_dssp_struct_ladder.id 
_dssp_struct_ladder.sheet_id 
_dssp_struct_ladder.range_id_1 
_dssp_struct_ladder.range_id_2 
_dssp_struct_ladder.type 
_dssp_struct_ladder.beg_1_label_comp_id 
_dssp_struct_ladder.beg_1_label_asym_id 
_dssp_struct_ladder.beg_1_label_seq_id 
_dssp_struct_ladder.pdbx_beg_1_PDB_ins_code 
_dssp_struct_ladder.end_1_label_comp_id 
_dssp_struct_ladder.end_1_label_asym_id 
_dssp_struct_ladder.end_1_label_seq_id 
_dssp_struct_ladder.pdbx_end_1_PDB_ins_code 
_dssp_struct_ladder.beg_1_auth_comp_id 
_dssp_struct_ladder.beg_1_auth_asym_id 
_dssp_struct_ladder.beg_1_auth_seq_id 
_dssp_struct_ladder.end_1_auth_comp_id 
_dssp_struct_ladder.end_1_auth_asym_id 
_dssp_struct_ladder.end_1_auth_seq_id 
_dssp_struct_ladder.beg_2_label_comp_id 
_dssp_struct_ladder.beg_2_label_asym_id 
_dssp_struct_ladder.beg_2_label_seq_id 
_dssp_struct_ladder.pdbx_beg_2_PDB_ins_code 
_dssp_struct_ladder.end_2_label_comp_id 
_dssp_struct_ladder.end_2_label_asym_id 
_dssp_struct_ladder.end_2_label_seq_id 
_dssp_struct_ladder.pdbx_end_2_PDB_ins_code 
_dssp_struct_ladder.beg_2_auth_comp_id 
_dssp_struct_ladder.beg_2_auth_asym_id 
_dssp_struct_ladder.beg_2_auth_seq_id 
_dssp_struct_ladder.end_2_auth_comp_id 
_dssp_struct_ladder.end_2_auth_asym_id 
_dssp_struct_ladder.end_2_auth_seq_id 
A A A B anti-parallel ILE A 3   ? ILE A 3   ? ILE A 3   ILE A 3   ASP A 173 ? ASP A 173 ? ASP A 173 ASP A 173 
B B C E anti-parallel TYR A 6   ? ASP A 7   ? TYR A 6   ASP A 7   CYS A 139 ? GLN A 138 ? CYS A 139 GLN A 138 
C B D E anti-parallel PRO A 117 ? GLY A 122 ? PRO A 117 GLY A 122 SER A 143 ? GLN A 138 ? SER A 143 GLN A 138 
D B D G anti-parallel CYS A 118 ? VAL A 120 ? CYS A 118 VAL A 120 CYS A 185 ? LEU A 183 ? CYS A 185 LEU A 183 
E B E F anti-parallel SER A 143 ? VAL A 145 ? SER A 143 VAL A 145 GLY A 166 ? CYS A 164 ? GLY A 166 CYS A 164 
F B F I anti-parallel MET A 162 ? ALA A 165 ? MET A 162 ALA A 165 ALA A 210 ? GLY A 207 ? ALA A 210 GLY A 207 
G B G H anti-parallel PRO A 182 ? CYS A 185 ? PRO A 182 CYS A 185 VAL A 192 ? LYS A 188 ? VAL A 192 LYS A 188 
H B H I anti-parallel GLY A 191 ? TRP A 195 ? GLY A 191 TRP A 195 LYS A 211 ? VAL A 208 ? LYS A 211 VAL A 208 
I C J K anti-parallel GLN A 16  ? PHE A 21  ? GLN A 16  PHE A 21  SER A 30  ? LYS A 24  ? SER A 30  LYS A 24  
J C J M anti-parallel ALA A 17  ? PHE A 21  ? ALA A 17  PHE A 21  LEU A 52  ? MET A 48  ? LEU A 52  MET A 48  
K C K L anti-parallel SER A 30  ? HIS A 33  ? SER A 30  HIS A 33  LEU A 38  ? TRP A 36  ? LEU A 38  TRP A 36  
L C L O anti-parallel TRP A 36  ? THR A 39  ? TRP A 36  THR A 39  ARG A 91  ? MET A 88  ? ARG A 91  MET A 88  
M C M N anti-parallel LYS A 49  ? LEU A 52  ? LYS A 49  LEU A 52  GLY A 68  ? GLN A 65  ? GLY A 68  GLN A 65  
N C N O anti-parallel GLY A 68  ? PRO A 74  ? GLY A 68  PRO A 74  LYS A 93  ? MET A 88  ? LYS A 93  MET A 88  
O D P Q anti-parallel ASN A 56  ? ASN A 56  ? ASN A 56  ASN A 56  THR A 136 ? THR A 136 ? THR A 136 THR A 136 
P E R S anti-parallel LYS A 79  ? LYS A 79  ? LYS A 79  LYS A 79  ASN A 84  ? ASN A 84  ? ASN A 84  ASN A 84  
Q F T U anti-parallel GLN A 202 ? GLN A 202 ? GLN A 202 GLN A 202 ASN A 205 ? ASN A 205 ? ASN A 205 ASN A 205 
# 
loop_
_dssp_struct_bridge_pairs.id 
_dssp_struct_bridge_pairs.label_comp_id 
_dssp_struct_bridge_pairs.label_seq_id 
_dssp_struct_bridge_pairs.label_asym_id 
_dssp_struct_bridge_pairs.auth_seq_id 
_dssp_struct_bridge_pairs.auth_asym_id 
_dssp_struct_bridge_pairs.pdbx_PDB_ins_code 
_dssp_struct_bridge_pairs.acceptor_1_label_comp_id 
_dssp_struct_bridge_pairs.acceptor_1_label_seq_id 
_dssp_struct_bridge_pairs.acceptor_1_label_asym_id 
_dssp_struct_bridge_pairs.acceptor_1_auth_seq_id 
_dssp_struct_bridge_pairs.acceptor_1_auth_asym_id 
_dssp_struct_bridge_pairs.acceptor_1_pdbx_PDB_ins_code 
_dssp_struct_bridge_pairs.acceptor_1_energy 
_dssp_struct_bridge_pairs.acceptor_2_label_comp_id 
_dssp_struct_bridge_pairs.acceptor_2_label_seq_id 
_dssp_struct_bridge_pairs.acceptor_2_label_asym_id 
_dssp_struct_bridge_pairs.acceptor_2_auth_seq_id 
_dssp_struct_bridge_pairs.acceptor_2_auth_asym_id 
_dssp_struct_bridge_pairs.acceptor_2_pdbx_PDB_ins_code 
_dssp_struct_bridge_pairs.acceptor_2_energy 
_dssp_struct_bridge_pairs.donor_1_label_comp_id 
_dssp_struct_bridge_pairs.donor_1_label_seq_id 
_dssp_struct_bridge_pairs.donor_1_label_asym_id 
_dssp_struct_bridge_pairs.donor_1_auth_seq_id 
_dssp_struct_bridge_pairs.donor_1_auth_asym_id 
_dssp_struct_bridge_pairs.donor_1_pdbx_PDB_ins_code 
_dssp_struct_bridge_pairs.donor_1_energy 
_dssp_struct_bridge_pairs.donor_2_label_comp_id 
_dssp_struct_bridge_pairs.donor_2_label_seq_id 
_dssp_struct_bridge_pairs.donor_2_label_asym_id 
_dssp_struct_bridge_pairs.donor_2_auth_seq_id 
_dssp_struct_bridge_pairs.donor_2_auth_asym_id 
_dssp_struct_bridge_pairs.donor_2_pdbx_PDB_ins_code 
_dssp_struct_bridge_pairs.donor_2_energy 
1   ARG 1   A 1   A ? ?   ?   ? ?   ? ? ?    ?   ?   ? ?   ? ? ?    ILE 3   A 3   A ? -0.5 ILE 126 A 126 A ? -0.2 
2   ILE 2   A 2   A ? THR 125 A 125 A ? -0.6 GLY 124 A 124 A ? -0.3 GLY 5   A 5   A ? -1.1 GLY 4   A 4   A ? -0.5 
3   ILE 3   A 3   A ? ASP 173 A 173 A ? -2.5 ARG 1   A 1   A ? -0.5 ASP 173 A 173 A ? -0.9 ARG 127 A 127 A ? -0.1 
4   GLY 4   A 4   A ? ILE 2   A 2   A ? -0.5 ILE 126 A 126 A ? -0.4 ASP 141 A 141 A ? -0.2 ILE 3   A 3   A ? -0.2 
5   GLY 5   A 5   A ? ILE 2   A 2   A ? -1.1 ALA 140 A 140 A ? -0.1 ASP 7   A 7   A ? -0.3 ALA 140 A 140 A ? -0.2 
6   TYR 6   A 6   A ? CYS 139 A 139 A ? -2.6 ILE 3   A 3   A ? -0.1 CYS 139 A 139 A ? -3.1 CYS 8   A 8   A ? -0.2 
7   ASP 7   A 7   A ? GLY 5   A 5   A ? -0.3 GLN 138 A 138 A ? -0.2 GLN 138 A 138 A ? -0.2 GLY 9   A 9   A ? -0.2 
8   CYS 8   A 8   A ? LEU 137 A 137 A ? -2.6 TYR 6   A 6   A ? -0.2 ARG 11  A 11  A ? -0.1 LEU 137 A 137 A ? -0.1 
9   GLY 9   A 9   A ? ASP 7   A 7   A ? -0.2 GLU 10  A 10  A ? -0.1 SER 12  A 12  A ? -2.1 ARG 13  A 13  A ? -0.3 
10  GLU 10  A 10  A ? ARG 11  A 11  A ? -0.3 SER 12  A 12  A ? -0.1 GLY 9   A 9   A ? -0.1 GLN 55  A 55  A ? -0.0 
11  ARG 11  A 11  A ? SER 12  A 12  A ? -0.1 ARG 13  A 13  A ? -0.1 GLU 10  A 10  A ? -0.3 GLY 9   A 9   A ? -0.1 
12  SER 12  A 12  A ? GLY 9   A 9   A ? -2.1 ARG 13  A 13  A ? -0.3 ARG 11  A 11  A ? -0.1 GLU 10  A 10  A ? -0.1 
13  ARG 13  A 13  A ? GLY 9   A 9   A ? -0.3 PRO 14  A 14  A ? -0.1 GLN 16  A 16  A ? -1.9 SER 12  A 12  A ? -0.3 
14  PRO 14  A 14  A ? ?   ?   ? ?   ? ? ?    ?   ?   ? ?   ? ? ?    LYS 103 A 103 A ? -1.7 GLY 53  A 53  A ? -0.3 
15  TYR 15  A 15  A ? VAL 102 A 102 A ? -0.2 THR 104 A 104 A ? -0.1 LEU 31  A 31  A ? -2.7 ALA 17  A 17  A ? -0.2 
16  GLN 16  A 16  A ? ARG 13  A 13  A ? -1.9 SER 30  A 30  A ? -0.2 GLY 53  A 53  A ? -0.5 ALA 18  A 18  A ? -0.4 
17  ALA 17  A 17  A ? GLY 29  A 29  A ? -2.8 TYR 15  A 15  A ? -0.2 GLY 29  A 29  A ? -1.2 LEU 19  A 19  A ? -0.6 
18  ALA 18  A 18  A ? CYS 51  A 51  A ? -2.9 GLN 16  A 16  A ? -0.4 CYS 51  A 51  A ? -3.3 VAL 20  A 20  A ? -0.7 
19  LEU 19  A 19  A ? CYS 27  A 27  A ? -3.2 ALA 17  A 17  A ? -0.6 TYR 26  A 26  A ? -3.9 CYS 27  A 27  A ? -1.2 
20  VAL 20  A 20  A ? LYS 49  A 49  A ? -2.8 ALA 18  A 18  A ? -0.7 LYS 49  A 49  A ? -2.5 GLY 22  A 22  A ? -0.5 
21  PHE 21  A 21  A ? LYS 24  A 24  A ? -2.3 LEU 19  A 19  A ? -0.4 LYS 24  A 24  A ? -1.3 ARG 23  A 23  A ? -0.4 
22  GLY 22  A 22  A ? GLY 47  A 47  A ? -0.5 VAL 20  A 20  A ? -0.5 LYS 49  A 49  A ? -0.1 VAL 20  A 20  A ? -0.0 
23  ARG 23  A 23  A ? PHE 21  A 21  A ? -0.4 VAL 20  A 20  A ? -0.1 ILE 25  A 25  A ? -0.4 GLY 22  A 22  A ? -0.2 
24  LYS 24  A 24  A ? PHE 21  A 21  A ? -1.3 ILE 25  A 25  A ? -0.0 PHE 21  A 21  A ? -2.3 TYR 26  A 26  A ? -0.3 
25  ILE 25  A 25  A ? ARG 23  A 23  A ? -0.4 VAL 20  A 20  A ? -0.2 VAL 20  A 20  A ? -0.2 GLY 28  A 28  A ? -0.1 
26  TYR 26  A 26  A ? LEU 19  A 19  A ? -3.9 CYS 27  A 27  A ? -0.4 GLY 28  A 28  A ? -0.3 SER 179 A 179 A ? -0.3 
27  CYS 27  A 27  A ? LEU 19  A 19  A ? -1.2 ASP 178 A 178 A ? -0.1 LEU 19  A 19  A ? -3.2 TYR 26  A 26  A ? -0.4 
28  GLY 28  A 28  A ? SER 179 A 179 A ? -3.9 TYR 26  A 26  A ? -0.3 ALA 40  A 40  A ? -0.4 SER 30  A 30  A ? -0.3 
29  GLY 29  A 29  A ? ALA 17  A 17  A ? -1.2 CYS 27  A 27  A ? -0.2 ALA 17  A 17  A ? -2.8 LEU 31  A 31  A ? -0.4 
30  SER 30  A 30  A ? LEU 38  A 38  A ? -2.2 GLY 28  A 28  A ? -0.3 LEU 38  A 38  A ? -3.4 ILE 32  A 32  A ? -0.8 
31  LEU 31  A 31  A ? TYR 15  A 15  A ? -2.7 GLY 29  A 29  A ? -0.4 ILE 105 A 105 A ? -2.1 VAL 37  A 37  A ? -0.2 
32  ILE 32  A 32  A ? TRP 36  A 36  A ? -1.8 SER 30  A 30  A ? -0.8 VAL 37  A 37  A ? -0.2 LEU 31  A 31  A ? -0.2 
33  HIS 33  A 33  A ? TRP 36  A 36  A ? -1.6 SER 30  A 30  A ? -0.1 TRP 36  A 36  A ? -2.2 ILE 32  A 32  A ? -0.3 
34  PRO 34  A 34  A ? ?   ?   ? ?   ? ? ?    ?   ?   ? ?   ? ? ?    ALA 96  A 96  A ? -3.3 VAL 37  A 37  A ? -0.0 
35  CYS 35  A 35  A ? CYS 95  A 95  A ? -0.2 TRP 36  A 36  A ? -0.1 LEU 92  A 92  A ? -2.3 VAL 37  A 37  A ? -0.4 
36  TRP 36  A 36  A ? HIS 33  A 33  A ? -2.2 ARG 91  A 91  A ? -0.2 ILE 32  A 32  A ? -1.8 HIS 33  A 33  A ? -1.6 
37  VAL 37  A 37  A ? LEU 90  A 90  A ? -2.3 CYS 35  A 35  A ? -0.4 LEU 90  A 90  A ? -2.9 THR 39  A 39  A ? -0.5 
38  LEU 38  A 38  A ? SER 30  A 30  A ? -3.4 TRP 36  A 36  A ? -0.4 SER 30  A 30  A ? -2.2 ALA 40  A 40  A ? -0.2 
39  THR 39  A 39  A ? MET 88  A 88  A ? -2.6 VAL 37  A 37  A ? -0.5 MET 88  A 88  A ? -2.6 ALA 41  A 41  A ? -0.3 
40  ALA 40  A 40  A ? GLY 28  A 28  A ? -0.4 TYR 87  A 87  A ? -0.2 CYS 43  A 43  A ? -1.7 TYR 87  A 87  A ? -0.3 
41  ALA 41  A 41  A ? THR 39  A 39  A ? -0.3 HIS 42  A 42  A ? -0.3 LYS 44  A 44  A ? -1.4 ALA 40  A 40  A ? -0.1 
42  HIS 42  A 42  A ? CYS 43  A 43  A ? -0.3 ASN 83  A 83  A ? -0.1 ALA 41  A 41  A ? -0.3 SER 179 A 179 A ? -0.1 
43  CYS 43  A 43  A ? ALA 40  A 40  A ? -1.7 GLY 28  A 28  A ? -0.1 HIS 42  A 42  A ? -0.3 LYS 45  A 45  A ? -0.2 
44  LYS 44  A 44  A ? ALA 41  A 41  A ? -1.4 ALA 40  A 40  A ? -0.0 LEU 46  A 46  A ? -0.3 ALA 41  A 41  A ? -0.0 
45  LYS 45  A 45  A ? CYS 43  A 43  A ? -0.2 MET 48  A 48  A ? -0.0 MET 48  A 48  A ? -1.1 GLY 47  A 47  A ? -0.1 
46  LEU 46  A 46  A ? LYS 44  A 44  A ? -0.3 GLY 47  A 47  A ? -0.2 LYS 44  A 44  A ? -0.0 ?   ?   ? ?   ? ? ?    
47  GLY 47  A 47  A ? MET 48  A 48  A ? -0.3 ILE 69  A 69  A ? -0.1 GLY 22  A 22  A ? -0.5 LEU 46  A 46  A ? -0.2 
48  MET 48  A 48  A ? LYS 45  A 45  A ? -1.1 PHE 21  A 21  A ? -0.1 ILE 69  A 69  A ? -0.5 VAL 50  A 50  A ? -0.3 
49  LYS 49  A 49  A ? VAL 20  A 20  A ? -2.5 GLY 47  A 47  A ? -0.2 VAL 20  A 20  A ? -2.8 CYS 51  A 51  A ? -0.5 
50  VAL 50  A 50  A ? LEU 67  A 67  A ? -2.7 MET 48  A 48  A ? -0.3 LEU 67  A 67  A ? -3.2 LEU 52  A 52  A ? -0.5 
51  CYS 51  A 51  A ? ALA 18  A 18  A ? -3.3 LYS 49  A 49  A ? -0.5 ALA 18  A 18  A ? -2.9 GLY 53  A 53  A ? -0.3 
52  LEU 52  A 52  A ? GLN 65  A 65  A ? -2.8 VAL 50  A 50  A ? -0.5 GLN 65  A 65  A ? -2.0 VAL 102 A 102 A ? -0.1 
53  GLY 53  A 53  A ? GLN 16  A 16  A ? -0.5 ALA 101 A 101 A ? -0.5 GLN 55  A 55  A ? -0.4 THR 63  A 63  A ? -0.3 
54  LYS 54  A 54  A ? GLN 16  A 16  A ? -0.4 CYS 51  A 51  A ? -0.2 GLY 53  A 53  A ? -0.3 LEU 57  A 57  A ? -0.1 
55  GLN 55  A 55  A ? GLY 53  A 53  A ? -0.4 ASN 56  A 56  A ? -0.3 LEU 137 A 137 A ? -2.6 LEU 57  A 57  A ? -0.5 
56  ASN 56  A 56  A ? THR 136 A 136 A ? -0.2 LYS 59  A 59  A ? -0.2 LYS 59  A 59  A ? -0.9 GLN 55  A 55  A ? -0.3 
57  LEU 57  A 57  A ? ASP 135 A 135 A ? -3.0 GLN 55  A 55  A ? -0.5 THR 136 A 136 A ? -0.1 ASN 56  A 56  A ? -0.1 
58  LYS 58  A 58  A ? ASP 135 A 135 A ? -0.2 ILE 60  A 60  A ? -0.0 ILE 60  A 60  A ? -0.4 LEU 57  A 57  A ? -0.2 
59  LYS 59  A 59  A ? ASN 56  A 56  A ? -0.9 ASP 135 A 135 A ? -0.2 GLU 61  A 61  A ? -0.8 ASN 56  A 56  A ? -0.2 
60  ILE 60  A 60  A ? LYS 58  A 58  A ? -0.4 LYS 54  A 54  A ? -0.1 ASP 62  A 62  A ? -0.3 LEU 57  A 57  A ? -0.1 
61  GLU 61  A 61  A ? LYS 59  A 59  A ? -0.8 ASN 56  A 56  A ? -0.1 GLU 64  A 64  A ? -1.2 LYS 54  A 54  A ? -0.0 
62  ASP 62  A 62  A ? ILE 60  A 60  A ? -0.3 THR 63  A 63  A ? -0.2 GLU 61  A 61  A ? -0.1 ILE 60  A 60  A ? -0.0 
63  THR 63  A 63  A ? GLY 53  A 53  A ? -0.3 ALA 101 A 101 A ? -0.0 ASP 62  A 62  A ? -0.2 LYS 54  A 54  A ? -0.1 
64  GLU 64  A 64  A ? GLU 61  A 61  A ? -1.2 GLY 53  A 53  A ? -0.1 CYS 66  A 66  A ? -0.4 GLY 53  A 53  A ? -0.2 
65  GLN 65  A 65  A ? LEU 52  A 52  A ? -2.0 THR 63  A 63  A ? -0.1 LEU 52  A 52  A ? -2.8 LEU 67  A 67  A ? -0.6 
66  CYS 66  A 66  A ? GLU 64  A 64  A ? -0.4 CYS 51  A 51  A ? -0.2 GLY 68  A 68  A ? -0.3 CYS 51  A 51  A ? -0.3 
67  LEU 67  A 67  A ? VAL 50  A 50  A ? -3.2 GLN 65  A 65  A ? -0.6 VAL 50  A 50  A ? -2.7 ILE 69  A 69  A ? -0.1 
68  GLY 68  A 68  A ? LYS 93  A 93  A ? -1.2 CYS 66  A 66  A ? -0.3 LYS 93  A 93  A ? -2.4 ALA 70  A 70  A ? -0.6 
69  ILE 69  A 69  A ? MET 48  A 48  A ? -0.5 LEU 92  A 92  A ? -0.2 LEU 92  A 92  A ? -0.2 ALA 72  A 72  A ? -0.1 
70  ALA 70  A 70  A ? ARG 91  A 91  A ? -3.1 GLY 68  A 68  A ? -0.6 ALA 72  A 72  A ? -0.3 LEU 92  A 92  A ? -0.2 
71  GLU 71  A 71  A ? ARG 91  A 91  A ? -1.3 LYS 73  A 73  A ? -0.0 ARG 91  A 91  A ? -3.0 LYS 73  A 73  A ? -0.5 
72  ALA 72  A 72  A ? ALA 70  A 70  A ? -0.3 LEU 90  A 90  A ? -0.2 LEU 90  A 90  A ? -0.2 ALA 41  A 41  A ? -0.0 
73  LYS 73  A 73  A ? LEU 89  A 89  A ? -3.3 GLU 71  A 71  A ? -0.5 LEU 89  A 89  A ? -2.0 HIS 75  A 75  A ? -0.1 
74  PRO 74  A 74  A ? ?   ?   ? ?   ? ? ?    ?   ?   ? ?   ? ? ?    MET 88  A 88  A ? -0.3 ASP 86  A 86  A ? -0.1 
75  HIS 75  A 75  A ? TYR 87  A 87  A ? -3.5 LYS 85  A 85  A ? -0.3 TYR 78  A 78  A ? -2.0 TYR 87  A 87  A ? -0.1 
76  PRO 76  A 76  A ? ?   ?   ? ?   ? ? ?    ?   ?   ? ?   ? ? ?    HIS 75  A 75  A ? -0.1 LYS 85  A 85  A ? -0.0 
77  ASP 77  A 77  A ? LYS 85  A 85  A ? -0.1 LYS 79  A 79  A ? -0.0 LYS 79  A 79  A ? -0.2 ASN 84  A 84  A ? -0.1 
78  TYR 78  A 78  A ? HIS 75  A 75  A ? -2.0 TYR 87  A 87  A ? -0.1 ARG 80  A 80  A ? -0.4 LYS 85  A 85  A ? -0.2 
79  LYS 79  A 79  A ? ASN 84  A 84  A ? -1.0 ASP 77  A 77  A ? -0.2 ASN 83  A 83  A ? -1.7 ASN 82  A 82  A ? -1.0 
80  ARG 80  A 80  A ? TYR 78  A 78  A ? -0.4 SER 81  A 81  A ? -0.2 LYS 79  A 79  A ? -0.1 TYR 78  A 78  A ? -0.0 
81  SER 81  A 81  A ? ASN 82  A 82  A ? -0.2 ASN 83  A 83  A ? -0.1 ARG 80  A 80  A ? -0.2 ?   ?   ? ?   ? ? ?    
82  ASN 82  A 82  A ? LYS 79  A 79  A ? -1.0 ASN 84  A 84  A ? -0.1 SER 81  A 81  A ? -0.2 ARG 80  A 80  A ? -0.2 
83  ASN 83  A 83  A ? LYS 79  A 79  A ? -1.7 ASN 84  A 84  A ? -0.2 ASP 86  A 86  A ? -0.8 LYS 85  A 85  A ? -0.2 
84  ASN 84  A 84  A ? LYS 79  A 79  A ? -0.6 LYS 85  A 85  A ? -0.2 LYS 79  A 79  A ? -1.0 ASN 83  A 83  A ? -0.2 
85  LYS 85  A 85  A ? ASN 83  A 83  A ? -0.2 ASP 86  A 86  A ? -0.2 TYR 87  A 87  A ? -2.1 HIS 75  A 75  A ? -0.3 
86  ASP 86  A 86  A ? ASN 83  A 83  A ? -0.8 PHE 161 A 161 A ? -0.1 MET 88  A 88  A ? -0.4 ALA 210 A 210 A ? -0.2 
87  TYR 87  A 87  A ? LYS 85  A 85  A ? -2.1 ALA 40  A 40  A ? -0.3 HIS 75  A 75  A ? -3.5 LEU 89  A 89  A ? -0.4 
88  MET 88  A 88  A ? THR 39  A 39  A ? -2.6 ASP 86  A 86  A ? -0.4 THR 39  A 39  A ? -2.6 LEU 90  A 90  A ? -0.5 
89  LEU 89  A 89  A ? LYS 73  A 73  A ? -2.0 TYR 87  A 87  A ? -0.4 LYS 73  A 73  A ? -3.3 ARG 91  A 91  A ? -0.5 
90  LEU 90  A 90  A ? VAL 37  A 37  A ? -2.9 MET 88  A 88  A ? -0.5 VAL 37  A 37  A ? -2.3 LEU 92  A 92  A ? -0.6 
91  ARG 91  A 91  A ? GLU 71  A 71  A ? -3.0 LEU 89  A 89  A ? -0.5 ALA 70  A 70  A ? -3.1 GLU 71  A 71  A ? -1.3 
92  LEU 92  A 92  A ? CYS 35  A 35  A ? -2.3 LEU 90  A 90  A ? -0.6 ILE 69  A 69  A ? -0.2 CYS 95  A 95  A ? -0.1 
93  LYS 93  A 93  A ? GLY 68  A 68  A ? -2.4 PRO 94  A 94  A ? -0.3 GLY 68  A 68  A ? -1.2 CYS 95  A 95  A ? -0.1 
94  PRO 94  A 94  A ? ?   ?   ? ?   ? ? ?    ?   ?   ? ?   ? ? ?    LYS 93  A 93  A ? -0.3 ARG 97  A 97  A ? -0.1 
95  CYS 95  A 95  A ? LYS 93  A 93  A ? -0.1 ALA 96  A 96  A ? -0.1 CYS 35  A 35  A ? -0.2 ARG 97  A 97  A ? -0.1 
96  ALA 96  A 96  A ? PRO 34  A 34  A ? -3.3 HIS 33  A 33  A ? -0.2 LEU 98  A 98  A ? -0.7 CYS 95  A 95  A ? -0.1 
97  ARG 97  A 97  A ? CYS 95  A 95  A ? -0.1 PRO 94  A 94  A ? -0.1 THR 99  A 99  A ? -0.3 ALA 96  A 96  A ? -0.1 
98  LEU 98  A 98  A ? ALA 96  A 96  A ? -0.7 ALA 101 A 101 A ? -0.1 GLU 100 A 100 A ? -0.2 LYS 103 A 103 A ? -0.2 
99  THR 99  A 99  A ? VAL 102 A 102 A ? -1.9 ARG 97  A 97  A ? -0.3 VAL 102 A 102 A ? -0.4 GLY 53  A 53  A ? -0.1 
100 GLU 100 A 100 A ? ALA 101 A 101 A ? -0.2 LEU 98  A 98  A ? -0.2 LYS 103 A 103 A ? -0.1 GLY 53  A 53  A ? -0.0 
101 ALA 101 A 101 A ? VAL 102 A 102 A ? -0.2 THR 63  A 63  A ? -0.1 GLY 53  A 53  A ? -0.5 LYS 103 A 103 A ? -0.4 
102 VAL 102 A 102 A ? THR 99  A 99  A ? -0.4 LEU 52  A 52  A ? -0.1 THR 99  A 99  A ? -1.9 THR 104 A 104 A ? -0.3 
103 LYS 103 A 103 A ? PRO 14  A 14  A ? -1.7 ALA 101 A 101 A ? -0.4 LEU 31  A 31  A ? -0.3 ILE 105 A 105 A ? -0.2 
104 THR 104 A 104 A ? VAL 102 A 102 A ? -0.3 ILE 32  A 32  A ? -0.1 ILE 32  A 32  A ? -0.3 TYR 15  A 15  A ? -0.1 
105 ILE 105 A 105 A ? LEU 31  A 31  A ? -2.1 LYS 103 A 103 A ? -0.2 LYS 188 A 188 A ? -0.1 SER 30  A 30  A ? -0.0 
106 PRO 106 A 106 A ? ?   ?   ? ?   ? ? ?    ?   ?   ? ?   ? ? ?    VAL 189 A 189 A ? -2.1 HIS 33  A 33  A ? -0.1 
107 LEU 107 A 107 A ? LYS 188 A 188 A ? -0.2 ILE 32  A 32  A ? -0.2 GLU 190 A 190 A ? -0.1 SER 109 A 109 A ? -0.1 
108 PRO 108 A 108 A ? ?   ?   ? ?   ? ? ?    ?   ?   ? ?   ? ? ?    CYS 111 A 111 A ? -0.1 VAL 216 A 216 A ? -0.1 
109 SER 109 A 109 A ? LYS 110 A 110 A ? -0.2 LEU 107 A 107 A ? -0.1 CYS 111 A 111 A ? -0.3 LEU 107 A 107 A ? -0.0 
110 LYS 110 A 110 A ? ?   ?   ? ?   ? ? ?    ?   ?   ? ?   ? ? ?    SER 109 A 109 A ? -0.2 CYS 213 A 213 A ? -0.1 
111 CYS 111 A 111 A ? SER 109 A 109 A ? -0.3 PRO 112 A 112 A ? -0.1 SER 109 A 109 A ? -0.0 GLU 190 A 190 A ? -0.0 
112 PRO 112 A 112 A ? ?   ?   ? ?   ? ? ?    ?   ?   ? ?   ? ? ?    CYS 111 A 111 A ? -0.1 ASN 115 A 115 A ? -0.1 
113 ALA 113 A 113 A ? ASP 114 A 114 A ? -0.1 ASN 115 A 115 A ? -0.1 ALA 116 A 116 A ? -1.5 THR 144 A 144 A ? -0.2 
114 ASP 114 A 114 A ? ASN 115 A 115 A ? -0.2 SER 143 A 143 A ? -0.1 ALA 113 A 113 A ? -0.1 VAL 145 A 145 A ? -0.1 
115 ASN 115 A 115 A ? THR 144 A 144 A ? -0.6 ALA 116 A 116 A ? -0.2 ASP 114 A 114 A ? -0.2 VAL 145 A 145 A ? -0.1 
116 ALA 116 A 116 A ? ALA 113 A 113 A ? -1.5 PRO 117 A 117 A ? -0.1 THR 144 A 144 A ? -2.3 CYS 118 A 118 A ? -0.3 
117 PRO 117 A 117 A ? ?   ?   ? ?   ? ? ?    ?   ?   ? ?   ? ? ?    ASP 186 A 186 A ? -0.5 THR 119 A 119 A ? -0.3 
118 CYS 118 A 118 A ? VAL 142 A 142 A ? -3.6 ALA 116 A 116 A ? -0.3 VAL 142 A 142 A ? -2.7 VAL 120 A 120 A ? -0.4 
119 THR 119 A 119 A ? VAL 184 A 184 A ? -2.8 PRO 117 A 117 A ? -0.3 VAL 184 A 184 A ? -3.4 SER 121 A 121 A ? -0.4 
120 VAL 120 A 120 A ? ALA 140 A 140 A ? -2.7 CYS 118 A 118 A ? -0.4 ALA 140 A 140 A ? -2.2 GLY 122 A 122 A ? -0.3 
121 SER 121 A 121 A ? PRO 182 A 182 A ? -1.3 THR 119 A 119 A ? -0.4 TRP 123 A 123 A ? -0.3 CYS 139 A 139 A ? -0.2 
122 GLY 122 A 122 A ? GLN 138 A 138 A ? -2.1 VAL 120 A 120 A ? -0.3 GLN 138 A 138 A ? -2.7 ASP 178 A 178 A ? -0.1 
123 TRP 123 A 123 A ? GLY 177 A 177 A ? -0.4 SER 121 A 121 A ? -0.3 ILE 126 A 126 A ? -0.1 ASP 178 A 178 A ? -0.1 
124 GLY 124 A 124 A ? THR 125 A 125 A ? -0.2 LEU 133 A 133 A ? -0.1 ILE 2   A 2   A ? -0.3 GLY 177 A 177 A ? -0.3 
125 THR 125 A 125 A ? GLN 176 A 176 A ? -2.6 LEU 133 A 133 A ? -0.2 ILE 2   A 2   A ? -0.6 LEU 133 A 133 A ? -0.2 
126 ILE 126 A 126 A ? MET 132 A 132 A ? -2.6 ARG 1   A 1   A ? -0.2 GLY 4   A 4   A ? -0.4 SER 128 A 128 A ? -0.3 
127 ARG 127 A 127 A ? MET 132 A 132 A ? -0.3 GLN 130 A 130 A ? -0.3 MET 132 A 132 A ? -0.4 ILE 126 A 126 A ? -0.1 
128 SER 128 A 128 A ? ILE 126 A 126 A ? -0.3 PRO 129 A 129 A ? -0.1 VAL 199 A 199 A ? -0.1 ALA 131 A 131 A ? -0.1 
129 PRO 129 A 129 A ? ?   ?   ? ?   ? ? ?    ?   ?   ? ?   ? ? ?    ALA 131 A 131 A ? -0.4 SER 128 A 128 A ? -0.1 
130 GLN 130 A 130 A ? ALA 131 A 131 A ? -0.1 ILE 126 A 126 A ? -0.0 MET 132 A 132 A ? -0.5 ARG 127 A 127 A ? -0.3 
131 ALA 131 A 131 A ? PRO 129 A 129 A ? -0.4 THR 125 A 125 A ? -0.1 LEU 133 A 133 A ? -0.4 SER 128 A 128 A ? -0.1 
132 MET 132 A 132 A ? GLN 130 A 130 A ? -0.5 ARG 127 A 127 A ? -0.4 ILE 126 A 126 A ? -2.6 ARG 127 A 127 A ? -0.3 
133 LEU 133 A 133 A ? ALA 131 A 131 A ? -0.4 THR 125 A 125 A ? -0.2 THR 125 A 125 A ? -0.2 GLY 124 A 124 A ? -0.1 
134 PRO 134 A 134 A ? ?   ?   ? ?   ? ? ?    ?   ?   ? ?   ? ? ?    LEU 57  A 57  A ? -0.1 GLN 138 A 138 A ? -0.1 
135 ASP 135 A 135 A ? ASN 56  A 56  A ? -0.1 LEU 133 A 133 A ? -0.1 LEU 57  A 57  A ? -3.0 LEU 137 A 137 A ? -0.3 
136 THR 136 A 136 A ? ASN 56  A 56  A ? -0.2 LEU 57  A 57  A ? -0.1 ASN 56  A 56  A ? -0.2 GLY 122 A 122 A ? -0.1 
137 LEU 137 A 137 A ? GLN 55  A 55  A ? -2.6 ASP 135 A 135 A ? -0.3 CYS 8   A 8   A ? -2.6 CYS 139 A 139 A ? -0.3 
138 GLN 138 A 138 A ? GLY 122 A 122 A ? -2.7 ASP 7   A 7   A ? -0.2 GLY 122 A 122 A ? -2.1 ALA 140 A 140 A ? -0.3 
139 CYS 139 A 139 A ? TYR 6   A 6   A ? -3.1 LEU 137 A 137 A ? -0.3 TYR 6   A 6   A ? -2.6 ASP 141 A 141 A ? -0.4 
140 ALA 140 A 140 A ? VAL 120 A 120 A ? -2.2 GLN 138 A 138 A ? -0.3 VAL 120 A 120 A ? -2.7 VAL 142 A 142 A ? -0.5 
141 ASP 141 A 141 A ? CYS 139 A 139 A ? -0.4 GLY 4   A 4   A ? -0.2 SER 143 A 143 A ? -0.2 THR 119 A 119 A ? -0.2 
142 VAL 142 A 142 A ? CYS 118 A 118 A ? -2.7 ALA 140 A 140 A ? -0.5 CYS 118 A 118 A ? -3.6 THR 144 A 144 A ? -0.4 
143 SER 143 A 143 A ? GLY 166 A 166 A ? -1.3 ASP 141 A 141 A ? -0.2 GLY 166 A 166 A ? -2.1 ASP 114 A 114 A ? -0.1 
144 THR 144 A 144 A ? ALA 116 A 116 A ? -2.3 VAL 142 A 142 A ? -0.4 ASN 115 A 115 A ? -0.6 ALA 165 A 165 A ? -0.3 
145 VAL 145 A 145 A ? CYS 164 A 164 A ? -3.2 ASP 114 A 114 A ? -0.1 CYS 164 A 164 A ? -0.8 CYS 150 A 150 A ? -0.1 
146 PRO 146 A 146 A ? ?   ?   ? ?   ? ? ?    ?   ?   ? ?   ? ? ?    CYS 150 A 150 A ? -2.4 ASN 149 A 149 A ? -0.5 
147 ASN 147 A 147 A ? GLN 148 A 148 A ? -0.3 ASN 149 A 149 A ? -0.2 ASN 151 A 151 A ? -3.0 LYS 152 A 152 A ? -0.2 
148 GLN 148 A 148 A ? CYS 150 A 150 A ? -0.2 ASN 149 A 149 A ? -0.2 LYS 152 A 152 A ? -1.8 ASN 147 A 147 A ? -0.3 
149 ASN 149 A 149 A ? PRO 146 A 146 A ? -0.5 ASN 151 A 151 A ? -0.2 ALA 153 A 153 A ? -2.0 GLN 148 A 148 A ? -0.2 
150 CYS 150 A 150 A ? PRO 146 A 146 A ? -2.4 ASN 151 A 151 A ? -0.2 TYR 154 A 154 A ? -1.4 GLN 148 A 148 A ? -0.2 
151 ASN 151 A 151 A ? ASN 147 A 147 A ? -3.0 ALA 153 A 153 A ? -0.2 GLY 156 A 156 A ? -2.5 ALA 157 A 157 A ? -0.3 
152 LYS 152 A 152 A ? GLN 148 A 148 A ? -1.8 ALA 153 A 153 A ? -0.2 ARG 155 A 155 A ? -0.9 ASN 151 A 151 A ? -0.2 
153 ALA 153 A 153 A ? ASN 149 A 149 A ? -2.0 TYR 154 A 154 A ? -0.3 ASN 151 A 151 A ? -0.2 LYS 152 A 152 A ? -0.2 
154 TYR 154 A 154 A ? CYS 150 A 150 A ? -1.4 ASN 149 A 149 A ? -0.1 ALA 157 A 157 A ? -1.4 ALA 153 A 153 A ? -0.3 
155 ARG 155 A 155 A ? LYS 152 A 152 A ? -0.9 GLY 156 A 156 A ? -0.3 LYS 152 A 152 A ? -0.2 ASN 151 A 151 A ? -0.1 
156 GLY 156 A 156 A ? ASN 151 A 151 A ? -2.5 GLN 148 A 148 A ? -0.1 ARG 155 A 155 A ? -0.3 ASN 151 A 151 A ? -0.1 
157 ALA 157 A 157 A ? TYR 154 A 154 A ? -1.4 ASN 151 A 151 A ? -0.3 THR 159 A 159 A ? -0.5 ARG 155 A 155 A ? -0.1 
158 ILE 158 A 158 A ? ASN 147 A 147 A ? -0.1 ASN 151 A 151 A ? -0.1 ASN 151 A 151 A ? -0.1 CYS 164 A 164 A ? -0.0 
159 THR 159 A 159 A ? ALA 157 A 157 A ? -0.5 PRO 160 A 160 A ? -0.1 MET 162 A 162 A ? -1.9 ALA 157 A 157 A ? -0.0 
160 PRO 160 A 160 A ? ?   ?   ? ?   ? ? ?    ?   ?   ? ?   ? ? ?    CYS 214 A 214 A ? -0.1 THR 159 A 159 A ? -0.1 
161 PHE 161 A 161 A ? CYS 213 A 213 A ? -0.0 CYS 214 A 214 A ? -0.0 LYS 211 A 211 A ? -2.6 MET 163 A 163 A ? -0.3 
162 MET 162 A 162 A ? THR 159 A 159 A ? -1.9 ALA 210 A 210 A ? -0.2 CYS 164 A 164 A ? -0.3 ALA 210 A 210 A ? -0.2 
163 MET 163 A 163 A ? TYR 209 A 209 A ? -2.3 PHE 161 A 161 A ? -0.3 TYR 209 A 209 A ? -3.2 ALA 165 A 165 A ? -0.4 
164 CYS 164 A 164 A ? VAL 145 A 145 A ? -0.8 MET 162 A 162 A ? -0.3 VAL 145 A 145 A ? -3.2 GLY 166 A 166 A ? -0.4 
165 ALA 165 A 165 A ? GLY 207 A 207 A ? -1.9 MET 163 A 163 A ? -0.4 GLY 207 A 207 A ? -1.9 VAL 167 A 167 A ? -0.3 
166 GLY 166 A 166 A ? SER 143 A 143 A ? -2.1 CYS 164 A 164 A ? -0.4 SER 143 A 143 A ? -1.3 ASP 173 A 173 A ? -0.1 
167 VAL 167 A 167 A ? ILE 172 A 172 A ? -0.9 ALA 165 A 165 A ? -0.3 GLY 170 A 170 A ? -2.4 GLY 204 A 204 A ? -0.3 
168 PRO 168 A 168 A ? ?   ?   ? ?   ? ? ?    ?   ?   ? ?   ? ? ?    GLY 204 A 204 A ? -0.6 VAL 167 A 167 A ? -0.1 
169 GLN 169 A 169 A ? GLY 170 A 170 A ? -0.3 LYS 203 A 203 A ? -0.1 LYS 203 A 203 A ? -0.2 GLY 171 A 171 A ? -0.1 
170 GLY 170 A 170 A ? VAL 167 A 167 A ? -2.4 GLN 202 A 202 A ? -0.2 GLN 169 A 169 A ? -0.3 GLN 202 A 202 A ? -0.2 
171 GLY 171 A 171 A ? ALA 201 A 201 A ? -2.3 GLN 169 A 169 A ? -0.1 ASP 173 A 173 A ? -0.3 GLN 202 A 202 A ? -0.1 
172 ILE 172 A 172 A ? VAL 167 A 167 A ? -0.2 GLN 202 A 202 A ? -0.1 VAL 167 A 167 A ? -0.9 SER 174 A 174 A ? -0.3 
173 ASP 173 A 173 A ? ILE 3   A 3   A ? -0.9 GLY 171 A 171 A ? -0.3 ILE 3   A 3   A ? -2.5 CYS 175 A 175 A ? -0.4 
174 SER 174 A 174 A ? ALA 165 A 165 A ? -0.3 ILE 172 A 172 A ? -0.3 ALA 201 A 201 A ? -0.2 ILE 2   A 2   A ? -0.2 
175 CYS 175 A 175 A ? ASP 173 A 173 A ? -0.4 THR 125 A 125 A ? -0.2 ASP 178 A 178 A ? -1.5 SER 179 A 179 A ? -0.1 
176 GLN 176 A 176 A ? GLY 177 A 177 A ? -0.2 TYR 198 A 198 A ? -0.2 THR 125 A 125 A ? -2.6 CYS 175 A 175 A ? -0.2 
177 GLY 177 A 177 A ? GLY 124 A 124 A ? -0.3 TYR 26  A 26  A ? -0.1 TRP 123 A 123 A ? -0.4 GLN 176 A 176 A ? -0.2 
178 ASP 178 A 178 A ? CYS 175 A 175 A ? -1.5 GLY 122 A 122 A ? -0.1 GLY 181 A 181 A ? -2.9 VAL 193 A 193 A ? -0.3 
179 SER 179 A 179 A ? GLY 180 A 180 A ? -0.3 TYR 26  A 26  A ? -0.3 GLY 28  A 28  A ? -3.9 SER 194 A 194 A ? -0.2 
180 GLY 180 A 180 A ? VAL 193 A 193 A ? -2.9 GLY 181 A 181 A ? -0.3 SER 179 A 179 A ? -0.3 SER 194 A 194 A ? -0.1 
181 GLY 181 A 181 A ? ASP 178 A 178 A ? -2.9 GLY 28  A 28  A ? -0.1 VAL 193 A 193 A ? -2.6 GLY 180 A 180 A ? -0.3 
182 PRO 182 A 182 A ? ?   ?   ? ?   ? ? ?    ?   ?   ? ?   ? ? ?    SER 121 A 121 A ? -1.3 VAL 184 A 184 A ? -0.6 
183 LEU 183 A 183 A ? GLY 191 A 191 A ? -2.4 GLY 181 A 181 A ? -0.3 GLU 190 A 190 A ? -3.1 GLY 191 A 191 A ? -1.5 
184 VAL 184 A 184 A ? THR 119 A 119 A ? -3.4 PRO 182 A 182 A ? -0.6 THR 119 A 119 A ? -2.8 ASP 186 A 186 A ? -0.4 
185 CYS 185 A 185 A ? LYS 188 A 188 A ? -2.4 LEU 183 A 183 A ? -0.5 LYS 188 A 188 A ? -1.6 CYS 118 A 118 A ? -0.2 
186 ASP 186 A 186 A ? PRO 117 A 117 A ? -0.5 VAL 184 A 184 A ? -0.4 CYS 185 A 185 A ? -0.1 VAL 189 A 189 A ? -0.1 
187 GLY 187 A 187 A ? LYS 188 A 188 A ? -0.2 VAL 184 A 184 A ? -0.1 VAL 189 A 189 A ? -0.3 ASP 186 A 186 A ? -0.3 
188 LYS 188 A 188 A ? CYS 185 A 185 A ? -1.6 ILE 105 A 105 A ? -0.1 CYS 185 A 185 A ? -2.4 GLU 190 A 190 A ? -0.7 
189 VAL 189 A 189 A ? PRO 106 A 106 A ? -2.1 GLY 187 A 187 A ? -0.3 VAL 184 A 184 A ? -0.2 VAL 192 A 192 A ? -0.1 
190 GLU 190 A 190 A ? LEU 183 A 183 A ? -3.1 LYS 188 A 188 A ? -0.7 VAL 212 A 212 A ? -1.8 CYS 213 A 213 A ? -0.4 
191 GLY 191 A 191 A ? LEU 183 A 183 A ? -1.5 LYS 211 A 211 A ? -0.2 LEU 183 A 183 A ? -2.4 VAL 193 A 193 A ? -0.5 
192 VAL 192 A 192 A ? ALA 210 A 210 A ? -1.4 GLU 190 A 190 A ? -0.3 ALA 210 A 210 A ? -3.1 SER 194 A 194 A ? -0.1 
193 VAL 193 A 193 A ? GLY 181 A 181 A ? -2.6 GLY 191 A 191 A ? -0.5 GLY 180 A 180 A ? -2.9 TYR 209 A 209 A ? -0.2 
194 SER 194 A 194 A ? VAL 208 A 208 A ? -2.2 TRP 195 A 195 A ? -0.4 GLY 196 A 196 A ? -0.3 TYR 209 A 209 A ? -0.2 
195 TRP 195 A 195 A ? VAL 208 A 208 A ? -1.2 ASN 83  A 83  A ? -0.0 VAL 208 A 208 A ? -2.3 SER 194 A 194 A ? -0.4 
196 GLY 196 A 196 A ? SER 194 A 194 A ? -0.3 GLY 207 A 207 A ? -0.2 GLY 207 A 207 A ? -0.1 CYS 200 A 200 A ? -0.1 
197 THR 197 A 197 A ? TRP 195 A 195 A ? -0.3 PRO 206 A 206 A ? -0.2 ALA 201 A 201 A ? -0.1 VAL 208 A 208 A ? -0.1 
198 TYR 198 A 198 A ? VAL 199 A 199 A ? -0.1 CYS 175 A 175 A ? -0.1 CYS 200 A 200 A ? -0.6 GLN 176 A 176 A ? -0.2 
199 VAL 199 A 199 A ? SER 128 A 128 A ? -0.1 CYS 175 A 175 A ? -0.1 GLN 202 A 202 A ? -0.5 THR 197 A 197 A ? -0.2 
200 CYS 200 A 200 A ? TYR 198 A 198 A ? -0.6 ALA 201 A 201 A ? -0.2 CYS 175 A 175 A ? -0.1 SER 128 A 128 A ? -0.1 
201 ALA 201 A 201 A ? ASN 205 A 205 A ? -0.3 SER 174 A 174 A ? -0.2 GLY 171 A 171 A ? -2.3 LYS 203 A 203 A ? -0.3 
202 GLN 202 A 202 A ? ASN 205 A 205 A ? -0.5 VAL 199 A 199 A ? -0.5 ASN 205 A 205 A ? -2.4 ALA 201 A 201 A ? -0.2 
203 LYS 203 A 203 A ? ALA 201 A 201 A ? -0.3 GLY 204 A 204 A ? -0.3 GLN 169 A 169 A ? -0.1 GLN 202 A 202 A ? -0.1 
204 GLY 204 A 204 A ? PRO 168 A 168 A ? -0.6 VAL 167 A 167 A ? -0.3 LYS 203 A 203 A ? -0.3 GLN 169 A 169 A ? -0.1 
205 ASN 205 A 205 A ? GLN 202 A 202 A ? -2.4 PRO 168 A 168 A ? -0.1 GLN 202 A 202 A ? -0.5 ALA 201 A 201 A ? -0.3 
206 PRO 206 A 206 A ? ?   ?   ? ?   ? ? ?    ?   ?   ? ?   ? ? ?    GLY 166 A 166 A ? -0.2 THR 197 A 197 A ? -0.2 
207 GLY 207 A 207 A ? ALA 165 A 165 A ? -1.9 GLY 196 A 196 A ? -0.1 ALA 165 A 165 A ? -1.9 TYR 209 A 209 A ? -0.5 
208 VAL 208 A 208 A ? TRP 195 A 195 A ? -2.3 CYS 164 A 164 A ? -0.2 SER 194 A 194 A ? -2.2 TRP 195 A 195 A ? -1.2 
209 TYR 209 A 209 A ? MET 163 A 163 A ? -3.2 GLY 207 A 207 A ? -0.5 MET 163 A 163 A ? -2.3 LYS 211 A 211 A ? -0.6 
210 ALA 210 A 210 A ? VAL 192 A 192 A ? -3.1 VAL 208 A 208 A ? -0.3 VAL 192 A 192 A ? -1.4 VAL 212 A 212 A ? -0.4 
211 LYS 211 A 211 A ? PHE 161 A 161 A ? -2.6 TYR 209 A 209 A ? -0.6 CYS 214 A 214 A ? -0.3 GLY 191 A 191 A ? -0.2 
212 VAL 212 A 212 A ? GLU 190 A 190 A ? -1.8 ALA 210 A 210 A ? -0.4 VAL 215 A 215 A ? -2.4 VAL 216 A 216 A ? -0.4 
213 CYS 213 A 213 A ? GLU 190 A 190 A ? -0.4 CYS 214 A 214 A ? -0.3 VAL 216 A 216 A ? -0.5 VAL 212 A 212 A ? -0.2 
214 CYS 214 A 214 A ? LYS 211 A 211 A ? -0.3 VAL 215 A 215 A ? -0.2 CYS 213 A 213 A ? -0.3 VAL 212 A 212 A ? -0.2 
215 VAL 215 A 215 A ? VAL 212 A 212 A ? -2.4 LYS 211 A 211 A ? -0.2 ILE 219 A 219 A ? -2.3 CYS 214 A 214 A ? -0.2 
216 VAL 216 A 216 A ? CYS 213 A 213 A ? -0.5 VAL 212 A 212 A ? -0.4 LYS 220 A 220 A ? -2.7 ASP 221 A 221 A ? -0.3 
217 PRO 217 A 217 A ? ?   ?   ? ?   ? ? ?    ?   ?   ? ?   ? ? ?    ASP 221 A 221 A ? -2.4 VAL 216 A 216 A ? -0.2 
218 TRP 218 A 218 A ? LYS 220 A 220 A ? -0.2 ILE 219 A 219 A ? -0.2 THR 222 A 222 A ? -2.5 VAL 216 A 216 A ? -0.2 
219 ILE 219 A 219 A ? VAL 215 A 215 A ? -2.3 ASP 221 A 221 A ? -0.2 ILE 223 A 223 A ? -2.4 SER 224 A 224 A ? -0.2 
220 LYS 220 A 220 A ? VAL 216 A 216 A ? -2.7 ASP 221 A 221 A ? -0.2 SER 224 A 224 A ? -2.2 ILE 219 A 219 A ? -0.2 
221 ASP 221 A 221 A ? PRO 217 A 217 A ? -2.4 VAL 216 A 216 A ? -0.3 LYS 225 A 225 A ? -1.8 LYS 220 A 220 A ? -0.2 
222 THR 222 A 222 A ? TRP 218 A 218 A ? -2.5 SER 224 A 224 A ? -0.2 HIS 226 A 226 A ? -1.2 LYS 220 A 220 A ? -0.2 
223 ILE 223 A 223 A ? ILE 219 A 219 A ? -2.4 SER 224 A 224 A ? -0.2 HIS 226 A 226 A ? -0.3 ASP 221 A 221 A ? -0.2 
224 SER 224 A 224 A ? LYS 220 A 220 A ? -2.2 LYS 225 A 225 A ? -0.2 ILE 223 A 223 A ? -0.2 THR 222 A 222 A ? -0.2 
225 LYS 225 A 225 A ? ASP 221 A 221 A ? -1.8 LYS 220 A 220 A ? -0.2 SER 224 A 224 A ? -0.2 ILE 223 A 223 A ? -0.2 
226 HIS 226 A 226 A ? THR 222 A 222 A ? -1.2 ILE 223 A 223 A ? -0.3 SER 224 A 224 A ? -0.2 ILE 223 A 223 A ? -0.2 
# 
loop_
_dssp_statistics_histogram.entry_id 
_dssp_statistics_histogram.type 
_dssp_statistics_histogram.1 
_dssp_statistics_histogram.2 
_dssp_statistics_histogram.3 
_dssp_statistics_histogram.4 
_dssp_statistics_histogram.5 
_dssp_statistics_histogram.6 
_dssp_statistics_histogram.7 
_dssp_statistics_histogram.8 
_dssp_statistics_histogram.9 
_dssp_statistics_histogram.10 
_dssp_statistics_histogram.11 
_dssp_statistics_histogram.12 
_dssp_statistics_histogram.13 
_dssp_statistics_histogram.14 
_dssp_statistics_histogram.15 
_dssp_statistics_histogram.16 
_dssp_statistics_histogram.17 
_dssp_statistics_histogram.18 
_dssp_statistics_histogram.19 
_dssp_statistics_histogram.20 
_dssp_statistics_histogram.21 
_dssp_statistics_histogram.22 
_dssp_statistics_histogram.23 
_dssp_statistics_histogram.24 
_dssp_statistics_histogram.25 
_dssp_statistics_histogram.26 
_dssp_statistics_histogram.27 
_dssp_statistics_histogram.28 
_dssp_statistics_histogram.29 
_dssp_statistics_histogram.30 
Euma5 residues_per_alpha_helix        0 0 0 0 0 0 1 0 0 1 0 0 0 0 0 0 0 0 0 0 0 0 0 0 0 0 0 0 0 0 
Euma5 parallel_bridges_per_ladder     0 0 0 0 0 0 0 0 0 0 0 0 0 0 0 0 0 0 0 0 0 0 0 0 0 0 0 0 0 0 
Euma5 antiparallel_bridges_per_ladder 4 1 3 5 1 3 0 0 0 0 0 0 0 0 0 0 0 0 0 0 0 0 0 0 0 0 0 0 0 0 
Euma5 ladders_per_sheet               0 0 0 0 0 1 1 0 0 0 0 0 0 0 0 0 0 0 0 0 0 0 0 0 0 0 0 0 0 0 
# 
loop_
_dssp_statistics_hbond.entry_id 
_dssp_statistics_hbond.type 
_dssp_statistics_hbond.count 
_dssp_statistics_hbond.count_per_100 
Euma5 O(I)-->H-N(J)          144 63.7 
Euma5 'PARALLEL BRIDGES'     0   0.0  
Euma5 'ANTIPARALLEL BRIDGES' 78  34.5 
Euma5 O(I)-->H-N(I-5)        2   0.9  
Euma5 O(I)-->H-N(I-4)        1   0.4  
Euma5 O(I)-->H-N(I-3)        5   2.2  
Euma5 O(I)-->H-N(I-2)        0   0.0  
Euma5 O(I)-->H-N(I-1)        0   0.0  
Euma5 O(I)-->H-N(I+0)        0   0.0  
Euma5 O(I)-->H-N(I+1)        0   0.0  
Euma5 O(I)-->H-N(I+2)        16  7.1  
Euma5 O(I)-->H-N(I+3)        24  10.6 
Euma5 O(I)-->H-N(I+4)        14  6.2  
Euma5 O(I)-->H-N(I+5)        1   0.4  
# 
_dssp_statistics.entry_id                       Euma5 
_dssp_statistics.nr_of_residues                 226 
_dssp_statistics.nr_of_chains                   1 
_dssp_statistics.nr_of_ss_bridges_total         0 
_dssp_statistics.nr_of_ss_bridges_intra_chain   0 
_dssp_statistics.nr_of_ss_bridges_inter_chain   0 
# 
loop_
_chem_comp.id 
_chem_comp.type 
_chem_comp.mon_nstd_flag 
_chem_comp.name 
_chem_comp.formula 
_chem_comp.formula_weight 
ALA 'L-PEPTIDE LINKING' y ALANINE         'C3 H7 N O2'     89.093 
ARG 'L-PEPTIDE LINKING' y ARGININE        'C6 H15 N4 O2'  175.209 
ASN 'L-PEPTIDE LINKING' y ASPARAGINE      'C4 H8 N2 O3'   132.118 
ASP 'L-PEPTIDE LINKING' y 'ASPARTIC ACID' 'C4 H7 N O4'    133.103 
CYS 'L-PEPTIDE LINKING' y CYSTEINE        'C3 H7 N O2 S'  121.158 
GLN 'L-PEPTIDE LINKING' y GLUTAMINE       'C5 H10 N2 O3'  146.144 
GLU 'L-PEPTIDE LINKING' y 'GLUTAMIC ACID' 'C5 H9 N O4'    147.129 
GLY 'PEPTIDE LINKING'   y GLYCINE         'C2 H5 N O2'     75.067 
HIS 'L-PEPTIDE LINKING' y HISTIDINE       'C6 H10 N3 O2'  156.162 
ILE 'L-PEPTIDE LINKING' y ISOLEUCINE      'C6 H13 N O2'   131.173 
LEU 'L-PEPTIDE LINKING' y LEUCINE         'C6 H13 N O2'   131.173 
LYS 'L-PEPTIDE LINKING' y LYSINE          'C6 H15 N2 O2'  147.195 
MET 'L-PEPTIDE LINKING' y METHIONINE      'C5 H11 N O2 S' 149.211 
PHE 'L-PEPTIDE LINKING' y PHENYLALANINE   'C9 H11 N O2'   165.189 
PRO 'L-PEPTIDE LINKING' y PROLINE         'C5 H9 N O2'     115.13 
SER 'L-PEPTIDE LINKING' y SERINE          'C3 H7 N O3'    105.093 
THR 'L-PEPTIDE LINKING' y THREONINE       'C4 H9 N O3'    119.119 
TRP 'L-PEPTIDE LINKING' y TRYPTOPHAN      'C11 H12 N2 O2' 204.225 
TYR 'L-PEPTIDE LINKING' y TYROSINE        'C9 H11 N O3'   181.189 
VAL 'L-PEPTIDE LINKING' y VALINE          'C5 H11 N O2'   117.146 
# 
loop_
_atom_type.symbol 
N 
C 
O 
S 
# 
loop_
_entity_poly_seq.entity_id 
_entity_poly_seq.num 
_entity_poly_seq.mon_id 
_entity_poly_seq.hetero 
1   1 ARG n 
1   2 ILE n 
1   3 ILE n 
1   4 GLY n 
1   5 GLY n 
1   6 TYR n 
1   7 ASP n 
1   8 CYS n 
1   9 GLY n 
1  10 GLU n 
1  11 ARG n 
1  12 SER n 
1  13 ARG n 
1  14 PRO n 
1  15 TYR n 
1  16 GLN n 
1  17 ALA n 
1  18 ALA n 
1  19 LEU n 
1  20 VAL n 
1  21 PHE n 
1  22 GLY n 
1  23 ARG n 
1  24 LYS n 
1  25 ILE n 
1  26 TYR n 
1  27 CYS n 
1  28 GLY n 
1  29 GLY n 
1  30 SER n 
1  31 LEU n 
1  32 ILE n 
1  33 HIS n 
1  34 PRO n 
1  35 CYS n 
1  36 TRP n 
1  37 VAL n 
1  38 LEU n 
1  39 THR n 
1  40 ALA n 
1  41 ALA n 
1  42 HIS n 
1  43 CYS n 
1  44 LYS n 
1  45 LYS n 
1  46 LEU n 
1  47 GLY n 
1  48 MET n 
1  49 LYS n 
1  50 VAL n 
1  51 CYS n 
1  52 LEU n 
1  53 GLY n 
1  54 LYS n 
1  55 GLN n 
1  56 ASN n 
1  57 LEU n 
1  58 LYS n 
1  59 LYS n 
1  60 ILE n 
1  61 GLU n 
1  62 ASP n 
1  63 THR n 
1  64 GLU n 
1  65 GLN n 
1  66 CYS n 
1  67 LEU n 
1  68 GLY n 
1  69 ILE n 
1  70 ALA n 
1  71 GLU n 
1  72 ALA n 
1  73 LYS n 
1  74 PRO n 
1  75 HIS n 
1  76 PRO n 
1  77 ASP n 
1  78 TYR n 
1  79 LYS n 
1  80 ARG n 
1  81 SER n 
1  82 ASN n 
1  83 ASN n 
1  84 ASN n 
1  85 LYS n 
1  86 ASP n 
1  87 TYR n 
1  88 MET n 
1  89 LEU n 
1  90 LEU n 
1  91 ARG n 
1  92 LEU n 
1  93 LYS n 
1  94 PRO n 
1  95 CYS n 
1  96 ALA n 
1  97 ARG n 
1  98 LEU n 
1  99 THR n 
1 100 GLU n 
1 101 ALA n 
1 102 VAL n 
1 103 LYS n 
1 104 THR n 
1 105 ILE n 
1 106 PRO n 
1 107 LEU n 
1 108 PRO n 
1 109 SER n 
1 110 LYS n 
1 111 CYS n 
1 112 PRO n 
1 113 ALA n 
1 114 ASP n 
1 115 ASN n 
1 116 ALA n 
1 117 PRO n 
1 118 CYS n 
1 119 THR n 
1 120 VAL n 
1 121 SER n 
1 122 GLY n 
1 123 TRP n 
1 124 GLY n 
1 125 THR n 
1 126 ILE n 
1 127 ARG n 
1 128 SER n 
1 129 PRO n 
1 130 GLN n 
1 131 ALA n 
1 132 MET n 
1 133 LEU n 
1 134 PRO n 
1 135 ASP n 
1 136 THR n 
1 137 LEU n 
1 138 GLN n 
1 139 CYS n 
1 140 ALA n 
1 141 ASP n 
1 142 VAL n 
1 143 SER n 
1 144 THR n 
1 145 VAL n 
1 146 PRO n 
1 147 ASN n 
1 148 GLN n 
1 149 ASN n 
1 150 CYS n 
1 151 ASN n 
1 152 LYS n 
1 153 ALA n 
1 154 TYR n 
1 155 ARG n 
1 156 GLY n 
1 157 ALA n 
1 158 ILE n 
1 159 THR n 
1 160 PRO n 
1 161 PHE n 
1 162 MET n 
1 163 MET n 
1 164 CYS n 
1 165 ALA n 
1 166 GLY n 
1 167 VAL n 
1 168 PRO n 
1 169 GLN n 
1 170 GLY n 
1 171 GLY n 
1 172 ILE n 
1 173 ASP n 
1 174 SER n 
1 175 CYS n 
1 176 GLN n 
1 177 GLY n 
1 178 ASP n 
1 179 SER n 
1 180 GLY n 
1 181 GLY n 
1 182 PRO n 
1 183 LEU n 
1 184 VAL n 
1 185 CYS n 
1 186 ASP n 
1 187 GLY n 
1 188 LYS n 
1 189 VAL n 
1 190 GLU n 
1 191 GLY n 
1 192 VAL n 
1 193 VAL n 
1 194 SER n 
1 195 TRP n 
1 196 GLY n 
1 197 THR n 
1 198 TYR n 
1 199 VAL n 
1 200 CYS n 
1 201 ALA n 
1 202 GLN n 
1 203 LYS n 
1 204 GLY n 
1 205 ASN n 
1 206 PRO n 
1 207 GLY n 
1 208 VAL n 
1 209 TYR n 
1 210 ALA n 
1 211 LYS n 
1 212 VAL n 
1 213 CYS n 
1 214 CYS n 
1 215 VAL n 
1 216 VAL n 
1 217 PRO n 
1 218 TRP n 
1 219 ILE n 
1 220 LYS n 
1 221 ASP n 
1 222 THR n 
1 223 ILE n 
1 224 SER n 
1 225 LYS n 
1 226 HIS n 
# 
loop_
_pdbx_poly_seq_scheme.asym_id 
_pdbx_poly_seq_scheme.entity_id 
_pdbx_poly_seq_scheme.seq_id 
_pdbx_poly_seq_scheme.mon_id 
_pdbx_poly_seq_scheme.ndb_seq_num 
_pdbx_poly_seq_scheme.pdb_seq_num 
_pdbx_poly_seq_scheme.auth_seq_num 
_pdbx_poly_seq_scheme.pdb_mon_id 
_pdbx_poly_seq_scheme.auth_mon_id 
_pdbx_poly_seq_scheme.pdb_strand_id 
_pdbx_poly_seq_scheme.pdb_ins_code 
_pdbx_poly_seq_scheme.hetero 
A 1   1 ARG   1 1   1   ARG ARG A ? n 
A 1   2 ILE   2 2   2   ILE ILE A ? n 
A 1   3 ILE   3 3   3   ILE ILE A ? n 
A 1   4 GLY   4 4   4   GLY GLY A ? n 
A 1   5 GLY   5 5   5   GLY GLY A ? n 
A 1   6 TYR   6 6   6   TYR TYR A ? n 
A 1   7 ASP   7 7   7   ASP ASP A ? n 
A 1   8 CYS   8 8   8   CYS CYS A ? n 
A 1   9 GLY   9 9   9   GLY GLY A ? n 
A 1  10 GLU  10 10  10  GLU GLU A ? n 
A 1  11 ARG  11 11  11  ARG ARG A ? n 
A 1  12 SER  12 12  12  SER SER A ? n 
A 1  13 ARG  13 13  13  ARG ARG A ? n 
A 1  14 PRO  14 14  14  PRO PRO A ? n 
A 1  15 TYR  15 15  15  TYR TYR A ? n 
A 1  16 GLN  16 16  16  GLN GLN A ? n 
A 1  17 ALA  17 17  17  ALA ALA A ? n 
A 1  18 ALA  18 18  18  ALA ALA A ? n 
A 1  19 LEU  19 19  19  LEU LEU A ? n 
A 1  20 VAL  20 20  20  VAL VAL A ? n 
A 1  21 PHE  21 21  21  PHE PHE A ? n 
A 1  22 GLY  22 22  22  GLY GLY A ? n 
A 1  23 ARG  23 23  23  ARG ARG A ? n 
A 1  24 LYS  24 24  24  LYS LYS A ? n 
A 1  25 ILE  25 25  25  ILE ILE A ? n 
A 1  26 TYR  26 26  26  TYR TYR A ? n 
A 1  27 CYS  27 27  27  CYS CYS A ? n 
A 1  28 GLY  28 28  28  GLY GLY A ? n 
A 1  29 GLY  29 29  29  GLY GLY A ? n 
A 1  30 SER  30 30  30  SER SER A ? n 
A 1  31 LEU  31 31  31  LEU LEU A ? n 
A 1  32 ILE  32 32  32  ILE ILE A ? n 
A 1  33 HIS  33 33  33  HIS HIS A ? n 
A 1  34 PRO  34 34  34  PRO PRO A ? n 
A 1  35 CYS  35 35  35  CYS CYS A ? n 
A 1  36 TRP  36 36  36  TRP TRP A ? n 
A 1  37 VAL  37 37  37  VAL VAL A ? n 
A 1  38 LEU  38 38  38  LEU LEU A ? n 
A 1  39 THR  39 39  39  THR THR A ? n 
A 1  40 ALA  40 40  40  ALA ALA A ? n 
A 1  41 ALA  41 41  41  ALA ALA A ? n 
A 1  42 HIS  42 42  42  HIS HIS A ? n 
A 1  43 CYS  43 43  43  CYS CYS A ? n 
A 1  44 LYS  44 44  44  LYS LYS A ? n 
A 1  45 LYS  45 45  45  LYS LYS A ? n 
A 1  46 LEU  46 46  46  LEU LEU A ? n 
A 1  47 GLY  47 47  47  GLY GLY A ? n 
A 1  48 MET  48 48  48  MET MET A ? n 
A 1  49 LYS  49 49  49  LYS LYS A ? n 
A 1  50 VAL  50 50  50  VAL VAL A ? n 
A 1  51 CYS  51 51  51  CYS CYS A ? n 
A 1  52 LEU  52 52  52  LEU LEU A ? n 
A 1  53 GLY  53 53  53  GLY GLY A ? n 
A 1  54 LYS  54 54  54  LYS LYS A ? n 
A 1  55 GLN  55 55  55  GLN GLN A ? n 
A 1  56 ASN  56 56  56  ASN ASN A ? n 
A 1  57 LEU  57 57  57  LEU LEU A ? n 
A 1  58 LYS  58 58  58  LYS LYS A ? n 
A 1  59 LYS  59 59  59  LYS LYS A ? n 
A 1  60 ILE  60 60  60  ILE ILE A ? n 
A 1  61 GLU  61 61  61  GLU GLU A ? n 
A 1  62 ASP  62 62  62  ASP ASP A ? n 
A 1  63 THR  63 63  63  THR THR A ? n 
A 1  64 GLU  64 64  64  GLU GLU A ? n 
A 1  65 GLN  65 65  65  GLN GLN A ? n 
A 1  66 CYS  66 66  66  CYS CYS A ? n 
A 1  67 LEU  67 67  67  LEU LEU A ? n 
A 1  68 GLY  68 68  68  GLY GLY A ? n 
A 1  69 ILE  69 69  69  ILE ILE A ? n 
A 1  70 ALA  70 70  70  ALA ALA A ? n 
A 1  71 GLU  71 71  71  GLU GLU A ? n 
A 1  72 ALA  72 72  72  ALA ALA A ? n 
A 1  73 LYS  73 73  73  LYS LYS A ? n 
A 1  74 PRO  74 74  74  PRO PRO A ? n 
A 1  75 HIS  75 75  75  HIS HIS A ? n 
A 1  76 PRO  76 76  76  PRO PRO A ? n 
A 1  77 ASP  77 77  77  ASP ASP A ? n 
A 1  78 TYR  78 78  78  TYR TYR A ? n 
A 1  79 LYS  79 79  79  LYS LYS A ? n 
A 1  80 ARG  80 80  80  ARG ARG A ? n 
A 1  81 SER  81 81  81  SER SER A ? n 
A 1  82 ASN  82 82  82  ASN ASN A ? n 
A 1  83 ASN  83 83  83  ASN ASN A ? n 
A 1  84 ASN  84 84  84  ASN ASN A ? n 
A 1  85 LYS  85 85  85  LYS LYS A ? n 
A 1  86 ASP  86 86  86  ASP ASP A ? n 
A 1  87 TYR  87 87  87  TYR TYR A ? n 
A 1  88 MET  88 88  88  MET MET A ? n 
A 1  89 LEU  89 89  89  LEU LEU A ? n 
A 1  90 LEU  90 90  90  LEU LEU A ? n 
A 1  91 ARG  91 91  91  ARG ARG A ? n 
A 1  92 LEU  92 92  92  LEU LEU A ? n 
A 1  93 LYS  93 93  93  LYS LYS A ? n 
A 1  94 PRO  94 94  94  PRO PRO A ? n 
A 1  95 CYS  95 95  95  CYS CYS A ? n 
A 1  96 ALA  96 96  96  ALA ALA A ? n 
A 1  97 ARG  97 97  97  ARG ARG A ? n 
A 1  98 LEU  98 98  98  LEU LEU A ? n 
A 1  99 THR  99 99  99  THR THR A ? n 
A 1 100 GLU 100 100 100 GLU GLU A ? n 
A 1 101 ALA 101 101 101 ALA ALA A ? n 
A 1 102 VAL 102 102 102 VAL VAL A ? n 
A 1 103 LYS 103 103 103 LYS LYS A ? n 
A 1 104 THR 104 104 104 THR THR A ? n 
A 1 105 ILE 105 105 105 ILE ILE A ? n 
A 1 106 PRO 106 106 106 PRO PRO A ? n 
A 1 107 LEU 107 107 107 LEU LEU A ? n 
A 1 108 PRO 108 108 108 PRO PRO A ? n 
A 1 109 SER 109 109 109 SER SER A ? n 
A 1 110 LYS 110 110 110 LYS LYS A ? n 
A 1 111 CYS 111 111 111 CYS CYS A ? n 
A 1 112 PRO 112 112 112 PRO PRO A ? n 
A 1 113 ALA 113 113 113 ALA ALA A ? n 
A 1 114 ASP 114 114 114 ASP ASP A ? n 
A 1 115 ASN 115 115 115 ASN ASN A ? n 
A 1 116 ALA 116 116 116 ALA ALA A ? n 
A 1 117 PRO 117 117 117 PRO PRO A ? n 
A 1 118 CYS 118 118 118 CYS CYS A ? n 
A 1 119 THR 119 119 119 THR THR A ? n 
A 1 120 VAL 120 120 120 VAL VAL A ? n 
A 1 121 SER 121 121 121 SER SER A ? n 
A 1 122 GLY 122 122 122 GLY GLY A ? n 
A 1 123 TRP 123 123 123 TRP TRP A ? n 
A 1 124 GLY 124 124 124 GLY GLY A ? n 
A 1 125 THR 125 125 125 THR THR A ? n 
A 1 126 ILE 126 126 126 ILE ILE A ? n 
A 1 127 ARG 127 127 127 ARG ARG A ? n 
A 1 128 SER 128 128 128 SER SER A ? n 
A 1 129 PRO 129 129 129 PRO PRO A ? n 
A 1 130 GLN 130 130 130 GLN GLN A ? n 
A 1 131 ALA 131 131 131 ALA ALA A ? n 
A 1 132 MET 132 132 132 MET MET A ? n 
A 1 133 LEU 133 133 133 LEU LEU A ? n 
A 1 134 PRO 134 134 134 PRO PRO A ? n 
A 1 135 ASP 135 135 135 ASP ASP A ? n 
A 1 136 THR 136 136 136 THR THR A ? n 
A 1 137 LEU 137 137 137 LEU LEU A ? n 
A 1 138 GLN 138 138 138 GLN GLN A ? n 
A 1 139 CYS 139 139 139 CYS CYS A ? n 
A 1 140 ALA 140 140 140 ALA ALA A ? n 
A 1 141 ASP 141 141 141 ASP ASP A ? n 
A 1 142 VAL 142 142 142 VAL VAL A ? n 
A 1 143 SER 143 143 143 SER SER A ? n 
A 1 144 THR 144 144 144 THR THR A ? n 
A 1 145 VAL 145 145 145 VAL VAL A ? n 
A 1 146 PRO 146 146 146 PRO PRO A ? n 
A 1 147 ASN 147 147 147 ASN ASN A ? n 
A 1 148 GLN 148 148 148 GLN GLN A ? n 
A 1 149 ASN 149 149 149 ASN ASN A ? n 
A 1 150 CYS 150 150 150 CYS CYS A ? n 
A 1 151 ASN 151 151 151 ASN ASN A ? n 
A 1 152 LYS 152 152 152 LYS LYS A ? n 
A 1 153 ALA 153 153 153 ALA ALA A ? n 
A 1 154 TYR 154 154 154 TYR TYR A ? n 
A 1 155 ARG 155 155 155 ARG ARG A ? n 
A 1 156 GLY 156 156 156 GLY GLY A ? n 
A 1 157 ALA 157 157 157 ALA ALA A ? n 
A 1 158 ILE 158 158 158 ILE ILE A ? n 
A 1 159 THR 159 159 159 THR THR A ? n 
A 1 160 PRO 160 160 160 PRO PRO A ? n 
A 1 161 PHE 161 161 161 PHE PHE A ? n 
A 1 162 MET 162 162 162 MET MET A ? n 
A 1 163 MET 163 163 163 MET MET A ? n 
A 1 164 CYS 164 164 164 CYS CYS A ? n 
A 1 165 ALA 165 165 165 ALA ALA A ? n 
A 1 166 GLY 166 166 166 GLY GLY A ? n 
A 1 167 VAL 167 167 167 VAL VAL A ? n 
A 1 168 PRO 168 168 168 PRO PRO A ? n 
A 1 169 GLN 169 169 169 GLN GLN A ? n 
A 1 170 GLY 170 170 170 GLY GLY A ? n 
A 1 171 GLY 171 171 171 GLY GLY A ? n 
A 1 172 ILE 172 172 172 ILE ILE A ? n 
A 1 173 ASP 173 173 173 ASP ASP A ? n 
A 1 174 SER 174 174 174 SER SER A ? n 
A 1 175 CYS 175 175 175 CYS CYS A ? n 
A 1 176 GLN 176 176 176 GLN GLN A ? n 
A 1 177 GLY 177 177 177 GLY GLY A ? n 
A 1 178 ASP 178 178 178 ASP ASP A ? n 
A 1 179 SER 179 179 179 SER SER A ? n 
A 1 180 GLY 180 180 180 GLY GLY A ? n 
A 1 181 GLY 181 181 181 GLY GLY A ? n 
A 1 182 PRO 182 182 182 PRO PRO A ? n 
A 1 183 LEU 183 183 183 LEU LEU A ? n 
A 1 184 VAL 184 184 184 VAL VAL A ? n 
A 1 185 CYS 185 185 185 CYS CYS A ? n 
A 1 186 ASP 186 186 186 ASP ASP A ? n 
A 1 187 GLY 187 187 187 GLY GLY A ? n 
A 1 188 LYS 188 188 188 LYS LYS A ? n 
A 1 189 VAL 189 189 189 VAL VAL A ? n 
A 1 190 GLU 190 190 190 GLU GLU A ? n 
A 1 191 GLY 191 191 191 GLY GLY A ? n 
A 1 192 VAL 192 192 192 VAL VAL A ? n 
A 1 193 VAL 193 193 193 VAL VAL A ? n 
A 1 194 SER 194 194 194 SER SER A ? n 
A 1 195 TRP 195 195 195 TRP TRP A ? n 
A 1 196 GLY 196 196 196 GLY GLY A ? n 
A 1 197 THR 197 197 197 THR THR A ? n 
A 1 198 TYR 198 198 198 TYR TYR A ? n 
A 1 199 VAL 199 199 199 VAL VAL A ? n 
A 1 200 CYS 200 200 200 CYS CYS A ? n 
A 1 201 ALA 201 201 201 ALA ALA A ? n 
A 1 202 GLN 202 202 202 GLN GLN A ? n 
A 1 203 LYS 203 203 203 LYS LYS A ? n 
A 1 204 GLY 204 204 204 GLY GLY A ? n 
A 1 205 ASN 205 205 205 ASN ASN A ? n 
A 1 206 PRO 206 206 206 PRO PRO A ? n 
A 1 207 GLY 207 207 207 GLY GLY A ? n 
A 1 208 VAL 208 208 208 VAL VAL A ? n 
A 1 209 TYR 209 209 209 TYR TYR A ? n 
A 1 210 ALA 210 210 210 ALA ALA A ? n 
A 1 211 LYS 211 211 211 LYS LYS A ? n 
A 1 212 VAL 212 212 212 VAL VAL A ? n 
A 1 213 CYS 213 213 213 CYS CYS A ? n 
A 1 214 CYS 214 214 214 CYS CYS A ? n 
A 1 215 VAL 215 215 215 VAL VAL A ? n 
A 1 216 VAL 216 216 216 VAL VAL A ? n 
A 1 217 PRO 217 217 217 PRO PRO A ? n 
A 1 218 TRP 218 218 218 TRP TRP A ? n 
A 1 219 ILE 219 219 219 ILE ILE A ? n 
A 1 220 LYS 220 220 220 LYS LYS A ? n 
A 1 221 ASP 221 221 221 ASP ASP A ? n 
A 1 222 THR 222 222 222 THR THR A ? n 
A 1 223 ILE 223 223 223 ILE ILE A ? n 
A 1 224 SER 224 224 224 SER SER A ? n 
A 1 225 LYS 225 225 225 LYS LYS A ? n 
A 1 226 HIS 226 226 226 HIS HIS A ? n 
# 
loop_
_atom_site.group_PDB 
_atom_site.id 
_atom_site.type_symbol 
_atom_site.label_atom_id 
_atom_site.label_alt_id 
_atom_site.label_comp_id 
_atom_site.label_asym_id 
_atom_site.label_entity_id 
_atom_site.label_seq_id 
_atom_site.pdbx_PDB_ins_code 
_atom_site.Cartn_x 
_atom_site.Cartn_y 
_atom_site.Cartn_z 
_atom_site.occupancy 
_atom_site.B_iso_or_equiv 
_atom_site.pdbx_formal_charge 
_atom_site.auth_seq_id 
_atom_site.auth_comp_id 
_atom_site.auth_asym_id 
_atom_site.auth_atom_id 
_atom_site.pdbx_PDB_model_num 
ATOM 1    N N   ? ARG A 1   1 ?   4.595   4.672  -8.872 1.000 54.810 ? 1   ARG A N   1 
ATOM 2    C CA  ? ARG A 1   1 ?   5.514   4.453  -9.984 1.000 54.810 ? 1   ARG A CA  1 
ATOM 3    C C   ? ARG A 1   1 ?   5.663   2.966 -10.288 1.000 54.810 ? 1   ARG A C   1 
ATOM 4    C CB  ? ARG A 1   1 ?   6.883   5.065  -9.679 1.000 54.810 ? 1   ARG A CB  1 
ATOM 5    O O   ? ARG A 1   1 ?   5.895   2.162  -9.383 1.000 54.810 ? 1   ARG A O   1 
ATOM 6    C CG  ? ARG A 1   1 ?   7.835   5.069 -10.864 1.000 54.810 ? 1   ARG A CG  1 
ATOM 7    C CD  ? ARG A 1   1 ?   9.147   5.766 -10.532 1.000 54.810 ? 1   ARG A CD  1 
ATOM 8    N NE  ? ARG A 1   1 ?  10.150   5.550 -11.571 1.000 54.810 ? 1   ARG A NE  1 
ATOM 9    N NH1 ? ARG A 1   1 ?  11.660   7.078 -10.721 1.000 54.810 ? 1   ARG A NH1 1 
ATOM 10   N NH2 ? ARG A 1   1 ?  12.159   5.904 -12.625 1.000 54.810 ? 1   ARG A NH2 1 
ATOM 11   C CZ  ? ARG A 1   1 ?  11.321   6.178 -11.637 1.000 54.810 ? 1   ARG A CZ  1 
ATOM 12   N N   ? ILE A 1   2 ?   5.455   2.589 -11.499 1.000 57.560 ? 2   ILE A N   1 
ATOM 13   C CA  ? ILE A 1   2 ?   6.054   1.310 -11.867 1.000 57.560 ? 2   ILE A CA  1 
ATOM 14   C C   ? ILE A 1   2 ?   7.063   1.518 -12.994 1.000 57.560 ? 2   ILE A C   1 
ATOM 15   C CB  ? ILE A 1   2 ?   4.979   0.285 -12.292 1.000 57.560 ? 2   ILE A CB  1 
ATOM 16   O O   ? ILE A 1   2 ?   6.690   1.890 -14.109 1.000 57.560 ? 2   ILE A O   1 
ATOM 17   C CG1 ? ILE A 1   2 ?   3.959   0.083 -11.166 1.000 57.560 ? 2   ILE A CG1 1 
ATOM 18   C CG2 ? ILE A 1   2 ?   5.628  -1.045 -12.689 1.000 57.560 ? 2   ILE A CG2 1 
ATOM 19   C CD1 ? ILE A 1   2 ?   3.153  -1.204 -11.285 1.000 57.560 ? 2   ILE A CD1 1 
ATOM 20   N N   ? ILE A 1   3 ?   8.305   1.835 -12.733 1.000 66.890 ? 3   ILE A N   1 
ATOM 21   C CA  ? ILE A 1   3 ?   9.396   1.886 -13.699 1.000 66.890 ? 3   ILE A CA  1 
ATOM 22   C C   ? ILE A 1   3 ?   9.679   0.483 -14.232 1.000 66.890 ? 3   ILE A C   1 
ATOM 23   C CB  ? ILE A 1   3 ?  10.674   2.491 -13.077 1.000 66.890 ? 3   ILE A CB  1 
ATOM 24   O O   ? ILE A 1   3 ?   9.850  -0.460 -13.455 1.000 66.890 ? 3   ILE A O   1 
ATOM 25   C CG1 ? ILE A 1   3 ?  10.404   3.917 -12.583 1.000 66.890 ? 3   ILE A CG1 1 
ATOM 26   C CG2 ? ILE A 1   3 ?  11.828   2.469 -14.084 1.000 66.890 ? 3   ILE A CG2 1 
ATOM 27   C CD1 ? ILE A 1   3 ?  11.609   4.587 -11.938 1.000 66.890 ? 3   ILE A CD1 1 
ATOM 28   N N   ? GLY A 1   4 ?   9.555   0.432 -15.688 1.000 68.600 ? 4   GLY A N   1 
ATOM 29   C CA  ? GLY A 1   4 ?   9.771  -0.870 -16.296 1.000 68.600 ? 4   GLY A CA  1 
ATOM 30   C C   ? GLY A 1   4 ?   8.544  -1.761 -16.253 1.000 68.600 ? 4   GLY A C   1 
ATOM 31   O O   ? GLY A 1   4 ?   8.654  -2.984 -16.363 1.000 68.600 ? 4   GLY A O   1 
ATOM 32   N N   ? GLY A 1   5 ?   7.308  -1.066 -15.957 1.000 81.030 ? 5   GLY A N   1 
ATOM 33   C CA  ? GLY A 1   5 ?   6.042  -1.779 -15.882 1.000 81.030 ? 5   GLY A CA  1 
ATOM 34   C C   ? GLY A 1   5 ?   5.308  -1.831 -17.208 1.000 81.030 ? 5   GLY A C   1 
ATOM 35   O O   ? GLY A 1   5 ?   5.877  -1.508 -18.253 1.000 81.030 ? 5   GLY A O   1 
ATOM 36   N N   ? TYR A 1   6 ?   4.178  -2.300 -17.226 1.000 88.120 ? 6   TYR A N   1 
ATOM 37   C CA  ? TYR A 1   6 ?   3.320  -2.460 -18.395 1.000 88.120 ? 6   TYR A CA  1 
ATOM 38   C C   ? TYR A 1   6 ?   1.876  -2.101 -18.065 1.000 88.120 ? 6   TYR A C   1 
ATOM 39   C CB  ? TYR A 1   6 ?   3.393  -3.896 -18.923 1.000 88.120 ? 6   TYR A CB  1 
ATOM 40   O O   ? TYR A 1   6 ?   1.513  -1.979 -16.893 1.000 88.120 ? 6   TYR A O   1 
ATOM 41   C CG  ? TYR A 1   6 ?   2.988  -4.937 -17.908 1.000 88.120 ? 6   TYR A CG  1 
ATOM 42   C CD1 ? TYR A 1   6 ?   3.921  -5.480 -17.028 1.000 88.120 ? 6   TYR A CD1 1 
ATOM 43   C CD2 ? TYR A 1   6 ?   1.673  -5.381 -17.829 1.000 88.120 ? 6   TYR A CD2 1 
ATOM 44   C CE1 ? TYR A 1   6 ?   3.553  -6.441 -16.092 1.000 88.120 ? 6   TYR A CE1 1 
ATOM 45   C CE2 ? TYR A 1   6 ?   1.293  -6.342 -16.898 1.000 88.120 ? 6   TYR A CE2 1 
ATOM 46   O OH  ? TYR A 1   6 ?   1.868  -7.817 -15.111 1.000 88.120 ? 6   TYR A OH  1 
ATOM 47   C CZ  ? TYR A 1   6 ?   2.239  -6.865 -16.035 1.000 88.120 ? 6   TYR A CZ  1 
ATOM 48   N N   ? ASP A 1   7 ?   1.096  -1.816 -19.173 1.000 90.550 ? 7   ASP A N   1 
ATOM 49   C CA  ? ASP A 1   7 ?  -0.332  -1.605 -18.960 1.000 90.550 ? 7   ASP A CA  1 
ATOM 50   C C   ? ASP A 1   7 ?  -0.975  -2.824 -18.301 1.000 90.550 ? 7   ASP A C   1 
ATOM 51   C CB  ? ASP A 1   7 ?  -1.033  -1.292 -20.284 1.000 90.550 ? 7   ASP A CB  1 
ATOM 52   O O   ? ASP A 1   7 ?  -0.802  -3.952 -18.769 1.000 90.550 ? 7   ASP A O   1 
ATOM 53   C CG  ? ASP A 1   7 ?  -0.690   0.085 -20.825 1.000 90.550 ? 7   ASP A CG  1 
ATOM 54   O OD1 ? ASP A 1   7 ?  -0.012   0.865 -20.122 1.000 90.550 ? 7   ASP A OD1 1 
ATOM 55   O OD2 ? ASP A 1   7 ?  -1.104   0.394 -21.963 1.000 90.550 ? 7   ASP A OD2 1 
ATOM 56   N N   ? CYS A 1   8 ?  -1.615  -2.502 -17.163 1.000 90.610 ? 8   CYS A N   1 
ATOM 57   C CA  ? CYS A 1   8 ?  -2.364  -3.586 -16.538 1.000 90.610 ? 8   CYS A CA  1 
ATOM 58   C C   ? CYS A 1   8 ?  -3.530  -4.022 -17.418 1.000 90.610 ? 8   CYS A C   1 
ATOM 59   C CB  ? CYS A 1   8 ?  -2.882  -3.158 -15.166 1.000 90.610 ? 8   CYS A CB  1 
ATOM 60   O O   ? CYS A 1   8 ?  -4.147  -3.195 -18.092 1.000 90.610 ? 8   CYS A O   1 
ATOM 61   S SG  ? CYS A 1   8 ?  -1.574  -2.773 -13.981 1.000 90.610 ? 8   CYS A SG  1 
ATOM 62   N N   ? GLY A 1   9 ?  -3.732  -5.313 -17.630 1.000 88.210 ? 9   GLY A N   1 
ATOM 63   C CA  ? GLY A 1   9 ?  -4.923  -5.765 -18.331 1.000 88.210 ? 9   GLY A CA  1 
ATOM 64   C C   ? GLY A 1   9 ?  -6.205  -5.180 -17.769 1.000 88.210 ? 9   GLY A C   1 
ATOM 65   O O   ? GLY A 1   9 ?  -6.287  -4.883 -16.575 1.000 88.210 ? 9   GLY A O   1 
ATOM 66   N N   ? GLU A 1  10 ?  -7.184  -4.936 -18.673 1.000 86.670 ? 10  GLU A N   1 
ATOM 67   C CA  ? GLU A 1  10 ?  -8.480  -4.434 -18.226 1.000 86.670 ? 10  GLU A CA  1 
ATOM 68   C C   ? GLU A 1  10 ?  -9.049  -5.297 -17.104 1.000 86.670 ? 10  GLU A C   1 
ATOM 69   C CB  ? GLU A 1  10 ?  -9.465  -4.373 -19.396 1.000 86.670 ? 10  GLU A CB  1 
ATOM 70   O O   ? GLU A 1  10 ?  -9.031  -6.526 -17.189 1.000 86.670 ? 10  GLU A O   1 
ATOM 71   C CG  ? GLU A 1  10 ?  -9.175  -3.257 -20.388 1.000 86.670 ? 10  GLU A CG  1 
ATOM 72   C CD  ? GLU A 1  10 ? -10.243  -3.114 -21.461 1.000 86.670 ? 10  GLU A CD  1 
ATOM 73   O OE1 ? GLU A 1  10 ? -10.073  -2.281 -22.380 1.000 86.670 ? 10  GLU A OE1 1 
ATOM 74   O OE2 ? GLU A 1  10 ? -11.258  -3.841 -21.381 1.000 86.670 ? 10  GLU A OE2 1 
ATOM 75   N N   ? ARG A 1  11 ?  -9.374  -4.597 -15.953 1.000 86.750 ? 11  ARG A N   1 
ATOM 76   C CA  ? ARG A 1  11 ? -10.062  -5.238 -14.836 1.000 86.750 ? 11  ARG A CA  1 
ATOM 77   C C   ? ARG A 1  11 ?  -9.154  -6.248 -14.141 1.000 86.750 ? 11  ARG A C   1 
ATOM 78   C CB  ? ARG A 1  11 ? -11.341  -5.928 -15.317 1.000 86.750 ? 11  ARG A CB  1 
ATOM 79   O O   ? ARG A 1  11 ?  -9.632  -7.126 -13.420 1.000 86.750 ? 11  ARG A O   1 
ATOM 80   C CG  ? ARG A 1  11 ? -12.382  -4.972 -15.877 1.000 86.750 ? 11  ARG A CG  1 
ATOM 81   C CD  ? ARG A 1  11 ? -13.641  -5.706 -16.319 1.000 86.750 ? 11  ARG A CD  1 
ATOM 82   N NE  ? ARG A 1  11 ? -13.846  -5.602 -17.761 1.000 86.750 ? 11  ARG A NE  1 
ATOM 83   N NH1 ? ARG A 1  11 ? -15.724  -6.947 -17.798 1.000 86.750 ? 11  ARG A NH1 1 
ATOM 84   N NH2 ? ARG A 1  11 ? -14.925  -6.033 -19.742 1.000 86.750 ? 11  ARG A NH2 1 
ATOM 85   C CZ  ? ARG A 1  11 ? -14.831  -6.194 -18.430 1.000 86.750 ? 11  ARG A CZ  1 
ATOM 86   N N   ? SER A 1  12 ?  -7.947  -6.275 -14.430 1.000 92.120 ? 12  SER A N   1 
ATOM 87   C CA  ? SER A 1  12 ?  -6.988  -7.207 -13.844 1.000 92.120 ? 12  SER A CA  1 
ATOM 88   C C   ? SER A 1  12 ?  -6.702  -6.863 -12.387 1.000 92.120 ? 12  SER A C   1 
ATOM 89   C CB  ? SER A 1  12 ?  -5.684  -7.207 -14.643 1.000 92.120 ? 12  SER A CB  1 
ATOM 90   O O   ? SER A 1  12 ?  -6.255  -7.716 -11.618 1.000 92.120 ? 12  SER A O   1 
ATOM 91   O OG  ? SER A 1  12 ?  -5.072  -5.929 -14.607 1.000 92.120 ? 12  SER A OG  1 
ATOM 92   N N   ? ARG A 1  13 ?  -6.995  -5.658 -11.958 1.000 95.500 ? 13  ARG A N   1 
ATOM 93   C CA  ? ARG A 1  13 ?  -6.785  -5.184 -10.594 1.000 95.500 ? 13  ARG A CA  1 
ATOM 94   C C   ? ARG A 1  13 ?  -8.028  -4.477 -10.063 1.000 95.500 ? 13  ARG A C   1 
ATOM 95   C CB  ? ARG A 1  13 ?  -5.581  -4.242 -10.531 1.000 95.500 ? 13  ARG A CB  1 
ATOM 96   O O   ? ARG A 1  13 ?  -7.996  -3.276  -9.787 1.000 95.500 ? 13  ARG A O   1 
ATOM 97   C CG  ? ARG A 1  13 ?  -4.304  -4.836 -11.106 1.000 95.500 ? 13  ARG A CG  1 
ATOM 98   C CD  ? ARG A 1  13 ?  -3.829  -6.038 -10.302 1.000 95.500 ? 13  ARG A CD  1 
ATOM 99   N NE  ? ARG A 1  13 ?  -2.564  -6.560 -10.810 1.000 95.500 ? 13  ARG A NE  1 
ATOM 100  N NH1 ? ARG A 1  13 ?  -3.528  -8.206 -12.112 1.000 95.500 ? 13  ARG A NH1 1 
ATOM 101  N NH2 ? ARG A 1  13 ?  -1.249  -7.971 -12.056 1.000 95.500 ? 13  ARG A NH2 1 
ATOM 102  C CZ  ? ARG A 1  13 ?  -2.450  -7.578 -11.658 1.000 95.500 ? 13  ARG A CZ  1 
ATOM 103  N N   ? PRO A 1  14 ?  -9.119  -5.226  -9.857 1.000 96.510 ? 14  PRO A N   1 
ATOM 104  C CA  ? PRO A 1  14 ? -10.410  -4.635  -9.499 1.000 96.510 ? 14  PRO A CA  1 
ATOM 105  C C   ? PRO A 1  14 ? -10.452  -4.141  -8.055 1.000 96.510 ? 14  PRO A C   1 
ATOM 106  C CB  ? PRO A 1  14 ? -11.396  -5.786  -9.712 1.000 96.510 ? 14  PRO A CB  1 
ATOM 107  O O   ? PRO A 1  14 ? -11.395  -3.449  -7.662 1.000 96.510 ? 14  PRO A O   1 
ATOM 108  C CG  ? PRO A 1  14 ? -10.587  -7.025  -9.508 1.000 96.510 ? 14  PRO A CG  1 
ATOM 109  C CD  ? PRO A 1  14 ?  -9.201  -6.782 -10.032 1.000 96.510 ? 14  PRO A CD  1 
ATOM 110  N N   ? TYR A 1  15 ?  -9.315  -4.328  -7.303 1.000 97.790 ? 15  TYR A N   1 
ATOM 111  C CA  ? TYR A 1  15 ?  -9.190  -3.883  -5.920 1.000 97.790 ? 15  TYR A CA  1 
ATOM 112  C C   ? TYR A 1  15 ?  -8.462  -2.547  -5.840 1.000 97.790 ? 15  TYR A C   1 
ATOM 113  C CB  ? TYR A 1  15 ?  -8.450  -4.931  -5.083 1.000 97.790 ? 15  TYR A CB  1 
ATOM 114  O O   ? TYR A 1  15 ?  -8.409  -1.924  -4.777 1.000 97.790 ? 15  TYR A O   1 
ATOM 115  C CG  ? TYR A 1  15 ?  -7.180  -5.434  -5.725 1.000 97.790 ? 15  TYR A CG  1 
ATOM 116  C CD1 ? TYR A 1  15 ?  -7.146  -6.666  -6.375 1.000 97.790 ? 15  TYR A CD1 1 
ATOM 117  C CD2 ? TYR A 1  15 ?  -6.012  -4.681  -5.682 1.000 97.790 ? 15  TYR A CD2 1 
ATOM 118  C CE1 ? TYR A 1  15 ?  -5.977  -7.135  -6.966 1.000 97.790 ? 15  TYR A CE1 1 
ATOM 119  C CE2 ? TYR A 1  15 ?  -4.838  -5.139  -6.270 1.000 97.790 ? 15  TYR A CE2 1 
ATOM 120  O OH  ? TYR A 1  15 ?  -3.671  -6.825  -7.493 1.000 97.790 ? 15  TYR A OH  1 
ATOM 121  C CZ  ? TYR A 1  15 ?  -4.830  -6.366  -6.909 1.000 97.790 ? 15  TYR A CZ  1 
ATOM 122  N N   ? GLN A 1  16 ?  -7.807  -2.119  -6.944 1.000 97.130 ? 16  GLN A N   1 
ATOM 123  C CA  ? GLN A 1  16 ?  -7.013  -0.896  -6.964 1.000 97.130 ? 16  GLN A CA  1 
ATOM 124  C C   ? GLN A 1  16 ?  -7.894   0.336  -6.782 1.000 97.130 ? 16  GLN A C   1 
ATOM 125  C CB  ? GLN A 1  16 ?  -6.224  -0.789  -8.270 1.000 97.130 ? 16  GLN A CB  1 
ATOM 126  O O   ? GLN A 1  16 ?  -8.895   0.499  -7.483 1.000 97.130 ? 16  GLN A O   1 
ATOM 127  C CG  ? GLN A 1  16 ?  -5.332   0.443  -8.351 1.000 97.130 ? 16  GLN A CG  1 
ATOM 128  C CD  ? GLN A 1  16 ?  -4.142   0.368  -7.413 1.000 97.130 ? 16  GLN A CD  1 
ATOM 129  N NE2 ? GLN A 1  16 ?  -3.753   1.510  -6.856 1.000 97.130 ? 16  GLN A NE2 1 
ATOM 130  O OE1 ? GLN A 1  16 ?  -3.577  -0.707  -7.190 1.000 97.130 ? 16  GLN A OE1 1 
ATOM 131  N N   ? ALA A 1  17 ?  -7.467   1.240  -5.839 1.000 96.960 ? 17  ALA A N   1 
ATOM 132  C CA  ? ALA A 1  17 ?  -8.185   2.482  -5.563 1.000 96.960 ? 17  ALA A CA  1 
ATOM 133  C C   ? ALA A 1  17 ?  -7.333   3.698  -5.913 1.000 96.960 ? 17  ALA A C   1 
ATOM 134  C CB  ? ALA A 1  17 ?  -8.608   2.537  -4.097 1.000 96.960 ? 17  ALA A CB  1 
ATOM 135  O O   ? ALA A 1  17 ?  -6.121   3.701  -5.685 1.000 96.960 ? 17  ALA A O   1 
ATOM 136  N N   ? ALA A 1  18 ?  -8.032   4.683  -6.523 1.000 95.440 ? 18  ALA A N   1 
ATOM 137  C CA  ? ALA A 1  18 ?  -7.408   5.983  -6.752 1.000 95.440 ? 18  ALA A CA  1 
ATOM 138  C C   ? ALA A 1  18 ?  -7.884   7.008  -5.726 1.000 95.440 ? 18  ALA A C   1 
ATOM 139  C CB  ? ALA A 1  18 ?  -7.704   6.474  -8.167 1.000 95.440 ? 18  ALA A CB  1 
ATOM 140  O O   ? ALA A 1  18 ?  -9.086   7.245  -5.588 1.000 95.440 ? 18  ALA A O   1 
ATOM 141  N N   ? LEU A 1  19 ?  -6.924   7.472  -5.004 1.000 95.390 ? 19  LEU A N   1 
ATOM 142  C CA  ? LEU A 1  19 ?  -7.226   8.601  -4.131 1.000 95.390 ? 19  LEU A CA  1 
ATOM 143  C C   ? LEU A 1  19 ?  -7.025   9.923  -4.865 1.000 95.390 ? 19  LEU A C   1 
ATOM 144  C CB  ? LEU A 1  19 ?  -6.347   8.561  -2.878 1.000 95.390 ? 19  LEU A CB  1 
ATOM 145  O O   ? LEU A 1  19 ?  -5.921  10.220  -5.327 1.000 95.390 ? 19  LEU A O   1 
ATOM 146  C CG  ? LEU A 1  19 ?  -6.794   7.609  -1.767 1.000 95.390 ? 19  LEU A CG  1 
ATOM 147  C CD1 ? LEU A 1  19 ?  -6.746   6.165  -2.255 1.000 95.390 ? 19  LEU A CD1 1 
ATOM 148  C CD2 ? LEU A 1  19 ?  -5.926   7.790  -0.527 1.000 95.390 ? 19  LEU A CD2 1 
ATOM 149  N N   ? VAL A 1  20 ?  -8.116  10.667  -4.959 1.000 92.960 ? 20  VAL A N   1 
ATOM 150  C CA  ? VAL A 1  20 ?  -8.118  11.845  -5.819 1.000 92.960 ? 20  VAL A CA  1 
ATOM 151  C C   ? VAL A 1  20 ?  -8.350  13.098  -4.977 1.000 92.960 ? 20  VAL A C   1 
ATOM 152  C CB  ? VAL A 1  20 ?  -9.192  11.740  -6.924 1.000 92.960 ? 20  VAL A CB  1 
ATOM 153  O O   ? VAL A 1  20 ?  -9.109  13.070  -4.006 1.000 92.960 ? 20  VAL A O   1 
ATOM 154  C CG1 ? VAL A 1  20 ?  -8.902  10.558  -7.848 1.000 92.960 ? 20  VAL A CG1 1 
ATOM 155  C CG2 ? VAL A 1  20 ? -10.583  11.609  -6.305 1.000 92.960 ? 20  VAL A CG2 1 
ATOM 156  N N   ? PHE A 1  21 ?  -7.572  14.070  -5.142 1.000 89.720 ? 21  PHE A N   1 
ATOM 157  C CA  ? PHE A 1  21 ?  -7.726  15.430  -4.638 1.000 89.720 ? 21  PHE A CA  1 
ATOM 158  C C   ? PHE A 1  21 ?  -8.000  16.402  -5.779 1.000 89.720 ? 21  PHE A C   1 
ATOM 159  C CB  ? PHE A 1  21 ?  -6.475  15.864  -3.867 1.000 89.720 ? 21  PHE A CB  1 
ATOM 160  O O   ? PHE A 1  21 ?  -7.115  16.680  -6.591 1.000 89.720 ? 21  PHE A O   1 
ATOM 161  C CG  ? PHE A 1  21 ?  -6.628  17.179  -3.153 1.000 89.720 ? 21  PHE A CG  1 
ATOM 162  C CD1 ? PHE A 1  21 ?  -5.916  18.298  -3.566 1.000 89.720 ? 21  PHE A CD1 1 
ATOM 163  C CD2 ? PHE A 1  21 ?  -7.486  17.297  -2.067 1.000 89.720 ? 21  PHE A CD2 1 
ATOM 164  C CE1 ? PHE A 1  21 ?  -6.055  19.517  -2.907 1.000 89.720 ? 21  PHE A CE1 1 
ATOM 165  C CE2 ? PHE A 1  21 ?  -7.631  18.512  -1.403 1.000 89.720 ? 21  PHE A CE2 1 
ATOM 166  C CZ  ? PHE A 1  21 ?  -6.914  19.620  -1.824 1.000 89.720 ? 21  PHE A CZ  1 
ATOM 167  N N   ? GLY A 1  22 ?  -9.379  16.887  -5.862 1.000 86.640 ? 22  GLY A N   1 
ATOM 168  C CA  ? GLY A 1  22 ?  -9.788  17.556  -7.087 1.000 86.640 ? 22  GLY A CA  1 
ATOM 169  C C   ? GLY A 1  22 ?  -9.891  16.616  -8.274 1.000 86.640 ? 22  GLY A C   1 
ATOM 170  O O   ? GLY A 1  22 ? -10.573  15.592  -8.203 1.000 86.640 ? 22  GLY A O   1 
ATOM 171  N N   ? ARG A 1  23 ?  -9.161  16.894  -9.385 1.000 81.900 ? 23  ARG A N   1 
ATOM 172  C CA  ? ARG A 1  23 ?  -9.211  16.078 -10.594 1.000 81.900 ? 23  ARG A CA  1 
ATOM 173  C C   ? ARG A 1  23 ?  -7.912  15.301 -10.784 1.000 81.900 ? 23  ARG A C   1 
ATOM 174  C CB  ? ARG A 1  23 ?  -9.483  16.951 -11.821 1.000 81.900 ? 23  ARG A CB  1 
ATOM 175  O O   ? ARG A 1  23 ?  -7.724  14.637 -11.806 1.000 81.900 ? 23  ARG A O   1 
ATOM 176  C CG  ? ARG A 1  23 ? -10.878  17.555 -11.851 1.000 81.900 ? 23  ARG A CG  1 
ATOM 177  C CD  ? ARG A 1  23 ? -11.139  18.310 -13.146 1.000 81.900 ? 23  ARG A CD  1 
ATOM 178  N NE  ? ARG A 1  23 ? -12.471  18.908 -13.163 1.000 81.900 ? 23  ARG A NE  1 
ATOM 179  N NH1 ? ARG A 1  23 ? -12.311  19.706 -15.325 1.000 81.900 ? 23  ARG A NH1 1 
ATOM 180  N NH2 ? ARG A 1  23 ? -14.219  20.062 -14.105 1.000 81.900 ? 23  ARG A NH2 1 
ATOM 181  C CZ  ? ARG A 1  23 ? -12.997  19.557 -14.198 1.000 81.900 ? 23  ARG A CZ  1 
ATOM 182  N N   ? LYS A 1  24 ?  -7.070  15.369  -9.744 1.000 86.690 ? 24  LYS A N   1 
ATOM 183  C CA  ? LYS A 1  24 ?  -5.752  14.757  -9.885 1.000 86.690 ? 24  LYS A CA  1 
ATOM 184  C C   ? LYS A 1  24 ?  -5.574  13.601  -8.905 1.000 86.690 ? 24  LYS A C   1 
ATOM 185  C CB  ? LYS A 1  24 ?  -4.651  15.798  -9.672 1.000 86.690 ? 24  LYS A CB  1 
ATOM 186  O O   ? LYS A 1  24 ?  -6.028  13.675  -7.761 1.000 86.690 ? 24  LYS A O   1 
ATOM 187  C CG  ? LYS A 1  24 ?  -4.622  16.893 -10.728 1.000 86.690 ? 24  LYS A CG  1 
ATOM 188  C CD  ? LYS A 1  24 ?  -3.455  17.847 -10.511 1.000 86.690 ? 24  LYS A CD  1 
ATOM 189  C CE  ? LYS A 1  24 ?  -3.429  18.948 -11.563 1.000 86.690 ? 24  LYS A CE  1 
ATOM 190  N NZ  ? LYS A 1  24 ?  -2.321  19.920 -11.321 1.000 86.690 ? 24  LYS A NZ  1 
ATOM 191  N N   ? ILE A 1  25 ?  -4.897  12.573  -9.386 1.000 88.890 ? 25  ILE A N   1 
ATOM 192  C CA  ? ILE A 1  25 ?  -4.574  11.447  -8.516 1.000 88.890 ? 25  ILE A CA  1 
ATOM 193  C C   ? ILE A 1  25 ?  -3.487  11.856  -7.525 1.000 88.890 ? 25  ILE A C   1 
ATOM 194  C CB  ? ILE A 1  25 ?  -4.120  10.216  -9.331 1.000 88.890 ? 25  ILE A CB  1 
ATOM 195  O O   ? ILE A 1  25 ?  -2.475  12.446  -7.911 1.000 88.890 ? 25  ILE A O   1 
ATOM 196  C CG1 ? ILE A 1  25 ?  -3.803   9.043  -8.395 1.000 88.890 ? 25  ILE A CG1 1 
ATOM 197  C CG2 ? ILE A 1  25 ?  -2.911  10.562 -10.205 1.000 88.890 ? 25  ILE A CG2 1 
ATOM 198  C CD1 ? ILE A 1  25 ?  -5.031   8.419  -7.747 1.000 88.890 ? 25  ILE A CD1 1 
ATOM 199  N N   ? TYR A 1  26 ?  -3.764  11.459  -6.197 1.000 90.300 ? 26  TYR A N   1 
ATOM 200  C CA  ? TYR A 1  26 ?  -2.831  11.797  -5.128 1.000 90.300 ? 26  TYR A CA  1 
ATOM 201  C C   ? TYR A 1  26 ?  -2.086  10.558  -4.642 1.000 90.300 ? 26  TYR A C   1 
ATOM 202  C CB  ? TYR A 1  26 ?  -3.569  12.454  -3.958 1.000 90.300 ? 26  TYR A CB  1 
ATOM 203  O O   ? TYR A 1  26 ?  -0.858  10.569  -4.530 1.000 90.300 ? 26  TYR A O   1 
ATOM 204  C CG  ? TYR A 1  26 ?  -2.669  12.823  -2.803 1.000 90.300 ? 26  TYR A CG  1 
ATOM 205  C CD1 ? TYR A 1  26 ?  -2.678  12.082  -1.623 1.000 90.300 ? 26  TYR A CD1 1 
ATOM 206  C CD2 ? TYR A 1  26 ?  -1.809  13.913  -2.888 1.000 90.300 ? 26  TYR A CD2 1 
ATOM 207  C CE1 ? TYR A 1  26 ?  -1.853  12.419  -0.556 1.000 90.300 ? 26  TYR A CE1 1 
ATOM 208  C CE2 ? TYR A 1  26 ?  -0.979  14.259  -1.827 1.000 90.300 ? 26  TYR A CE2 1 
ATOM 209  O OH  ? TYR A 1  26 ?  -0.188  13.845   0.387 1.000 90.300 ? 26  TYR A OH  1 
ATOM 210  C CZ  ? TYR A 1  26 ?  -1.008  13.507  -0.667 1.000 90.300 ? 26  TYR A CZ  1 
ATOM 211  N N   ? CYS A 1  27 ?  -2.780   9.533  -4.307 1.000 94.180 ? 27  CYS A N   1 
ATOM 212  C CA  ? CYS A 1  27 ?  -2.277   8.252  -3.822 1.000 94.180 ? 27  CYS A CA  1 
ATOM 213  C C   ? CYS A 1  27 ?  -3.130   7.100  -4.338 1.000 94.180 ? 27  CYS A C   1 
ATOM 214  C CB  ? CYS A 1  27 ?  -2.247   8.232  -2.294 1.000 94.180 ? 27  CYS A CB  1 
ATOM 215  O O   ? CYS A 1  27 ?  -4.185   7.322  -4.935 1.000 94.180 ? 27  CYS A O   1 
ATOM 216  S SG  ? CYS A 1  27 ?  -0.892   9.189  -1.579 1.000 94.180 ? 27  CYS A SG  1 
ATOM 217  N N   ? GLY A 1  28 ?  -2.584   5.982  -4.095 1.000 95.090 ? 28  GLY A N   1 
ATOM 218  C CA  ? GLY A 1  28 ?  -3.356   4.781  -4.369 1.000 95.090 ? 28  GLY A CA  1 
ATOM 219  C C   ? GLY A 1  28 ?  -3.883   4.111  -3.114 1.000 95.090 ? 28  GLY A C   1 
ATOM 220  O O   ? GLY A 1  28 ?  -3.721   4.634  -2.009 1.000 95.090 ? 28  GLY A O   1 
ATOM 221  N N   ? GLY A 1  29 ?  -4.549   3.003  -3.246 1.000 97.090 ? 29  GLY A N   1 
ATOM 222  C CA  ? GLY A 1  29 ?  -5.083   2.177  -2.174 1.000 97.090 ? 29  GLY A CA  1 
ATOM 223  C C   ? GLY A 1  29 ?  -5.626   0.847  -2.660 1.000 97.090 ? 29  GLY A C   1 
ATOM 224  O O   ? GLY A 1  29 ?  -5.585   0.554  -3.857 1.000 97.090 ? 29  GLY A O   1 
ATOM 225  N N   ? SER A 1  30 ?  -6.039   0.037  -1.646 1.000 98.240 ? 30  SER A N   1 
ATOM 226  C CA  ? SER A 1  30 ?  -6.631  -1.263  -1.944 1.000 98.240 ? 30  SER A CA  1 
ATOM 227  C C   ? SER A 1  30 ?  -7.946  -1.456  -1.197 1.000 98.240 ? 30  SER A C   1 
ATOM 228  C CB  ? SER A 1  30 ?  -5.660  -2.389  -1.585 1.000 98.240 ? 30  SER A CB  1 
ATOM 229  O O   ? SER A 1  30 ?  -8.025  -1.201   0.007 1.000 98.240 ? 30  SER A O   1 
ATOM 230  O OG  ? SER A 1  30 ?  -4.375  -2.137  -2.127 1.000 98.240 ? 30  SER A OG  1 
ATOM 231  N N   ? LEU A 1  31 ?  -8.921  -1.823  -1.995 1.000 98.600 ? 31  LEU A N   1 
ATOM 232  C CA  ? LEU A 1  31 ? -10.190  -2.175  -1.367 1.000 98.600 ? 31  LEU A CA  1 
ATOM 233  C C   ? LEU A 1  31 ? -10.093  -3.524  -0.663 1.000 98.600 ? 31  LEU A C   1 
ATOM 234  C CB  ? LEU A 1  31 ? -11.312  -2.208  -2.408 1.000 98.600 ? 31  LEU A CB  1 
ATOM 235  O O   ? LEU A 1  31 ?  -9.984  -4.564  -1.318 1.000 98.600 ? 31  LEU A O   1 
ATOM 236  C CG  ? LEU A 1  31 ? -12.733  -2.383  -1.868 1.000 98.600 ? 31  LEU A CG  1 
ATOM 237  C CD1 ? LEU A 1  31 ? -13.126  -1.184  -1.013 1.000 98.600 ? 31  LEU A CD1 1 
ATOM 238  C CD2 ? LEU A 1  31 ? -13.720  -2.577  -3.014 1.000 98.600 ? 31  LEU A CD2 1 
ATOM 239  N N   ? ILE A 1  32 ? -10.183  -3.547   0.717 1.000 98.550 ? 32  ILE A N   1 
ATOM 240  C CA  ? ILE A 1  32 ?  -9.934  -4.769   1.474 1.000 98.550 ? 32  ILE A CA  1 
ATOM 241  C C   ? ILE A 1  32 ? -11.229  -5.240   2.133 1.000 98.550 ? 32  ILE A C   1 
ATOM 242  C CB  ? ILE A 1  32 ?  -8.836  -4.559   2.540 1.000 98.550 ? 32  ILE A CB  1 
ATOM 243  O O   ? ILE A 1  32 ? -11.293  -6.349   2.668 1.000 98.550 ? 32  ILE A O   1 
ATOM 244  C CG1 ? ILE A 1  32 ?  -9.207  -3.397   3.469 1.000 98.550 ? 32  ILE A CG1 1 
ATOM 245  C CG2 ? ILE A 1  32 ?  -7.478  -4.316   1.876 1.000 98.550 ? 32  ILE A CG2 1 
ATOM 246  C CD1 ? ILE A 1  32 ?  -8.361  -3.320   4.732 1.000 98.550 ? 32  ILE A CD1 1 
ATOM 247  N N   ? HIS A 1  33 ? -12.230  -4.358   2.073 1.000 98.360 ? 33  HIS A N   1 
ATOM 248  C CA  ? HIS A 1  33 ? -13.605  -4.515   2.536 1.000 98.360 ? 33  HIS A CA  1 
ATOM 249  C C   ? HIS A 1  33 ? -14.547  -3.574   1.792 1.000 98.360 ? 33  HIS A C   1 
ATOM 250  C CB  ? HIS A 1  33 ? -13.695  -4.266   4.042 1.000 98.360 ? 33  HIS A CB  1 
ATOM 251  O O   ? HIS A 1  33 ? -14.146  -2.481   1.386 1.000 98.360 ? 33  HIS A O   1 
ATOM 252  C CG  ? HIS A 1  33 ? -15.000  -4.684   4.642 1.000 98.360 ? 33  HIS A CG  1 
ATOM 253  C CD2 ? HIS A 1  33 ? -15.345  -5.795   5.334 1.000 98.360 ? 33  HIS A CD2 1 
ATOM 254  N ND1 ? HIS A 1  33 ? -16.139  -3.912   4.557 1.000 98.360 ? 33  HIS A ND1 1 
ATOM 255  C CE1 ? HIS A 1  33 ? -17.131  -4.532   5.173 1.000 98.360 ? 33  HIS A CE1 1 
ATOM 256  N NE2 ? HIS A 1  33 ? -16.676  -5.677   5.653 1.000 98.360 ? 33  HIS A NE2 1 
ATOM 257  N N   ? PRO A 1  34 ? -15.895  -3.995   1.634 1.000 98.150 ? 34  PRO A N   1 
ATOM 258  C CA  ? PRO A 1  34 ? -16.780  -3.130   0.850 1.000 98.150 ? 34  PRO A CA  1 
ATOM 259  C C   ? PRO A 1  34 ? -16.779  -1.685   1.342 1.000 98.150 ? 34  PRO A C   1 
ATOM 260  C CB  ? PRO A 1  34 ? -18.157  -3.771   1.040 1.000 98.150 ? 34  PRO A CB  1 
ATOM 261  O O   ? PRO A 1  34 ? -17.007  -0.761   0.557 1.000 98.150 ? 34  PRO A O   1 
ATOM 262  C CG  ? PRO A 1  34 ? -17.879  -5.228   1.225 1.000 98.150 ? 34  PRO A CG  1 
ATOM 263  C CD  ? PRO A 1  34 ? -16.626  -5.374   2.039 1.000 98.150 ? 34  PRO A CD  1 
ATOM 264  N N   ? CYS A 1  35 ? -16.423  -1.452   2.592 1.000 98.350 ? 35  CYS A N   1 
ATOM 265  C CA  ? CYS A 1  35 ? -16.481  -0.103   3.146 1.000 98.350 ? 35  CYS A CA  1 
ATOM 266  C C   ? CYS A 1  35 ? -15.088   0.400   3.504 1.000 98.350 ? 35  CYS A C   1 
ATOM 267  C CB  ? CYS A 1  35 ? -17.379  -0.070   4.383 1.000 98.350 ? 35  CYS A CB  1 
ATOM 268  O O   ? CYS A 1  35 ? -14.942   1.485   4.070 1.000 98.350 ? 35  CYS A O   1 
ATOM 269  S SG  ? CYS A 1  35 ? -19.102  -0.490   4.043 1.000 98.350 ? 35  CYS A SG  1 
ATOM 270  N N   ? TRP A 1  36 ? -14.073  -0.438   3.196 1.000 98.620 ? 36  TRP A N   1 
ATOM 271  C CA  ? TRP A 1  36 ? -12.775  -0.032   3.724 1.000 98.620 ? 36  TRP A CA  1 
ATOM 272  C C   ? TRP A 1  36 ? -11.693  -0.141   2.655 1.000 98.620 ? 36  TRP A C   1 
ATOM 273  C CB  ? TRP A 1  36 ? -12.398  -0.885   4.939 1.000 98.620 ? 36  TRP A CB  1 
ATOM 274  O O   ? TRP A 1  36 ? -11.597  -1.157   1.962 1.000 98.620 ? 36  TRP A O   1 
ATOM 275  C CG  ? TRP A 1  36 ? -13.193  -0.574   6.172 1.000 98.620 ? 36  TRP A CG  1 
ATOM 276  C CD1 ? TRP A 1  36 ? -14.350  -1.178   6.580 1.000 98.620 ? 36  TRP A CD1 1 
ATOM 277  C CD2 ? TRP A 1  36 ? -12.891   0.422   7.154 1.000 98.620 ? 36  TRP A CD2 1 
ATOM 278  C CE2 ? TRP A 1  36 ? -13.909   0.365   8.132 1.000 98.620 ? 36  TRP A CE2 1 
ATOM 279  C CE3 ? TRP A 1  36 ? -11.858   1.356   7.303 1.000 98.620 ? 36  TRP A CE3 1 
ATOM 280  N NE1 ? TRP A 1  36 ? -14.785  -0.618   7.759 1.000 98.620 ? 36  TRP A NE1 1 
ATOM 281  C CH2 ? TRP A 1  36 ? -12.899   2.114   9.367 1.000 98.620 ? 36  TRP A CH2 1 
ATOM 282  C CZ2 ? TRP A 1  36 ? -13.922   1.210   9.245 1.000 98.620 ? 36  TRP A CZ2 1 
ATOM 283  C CZ3 ? TRP A 1  36 ? -11.873   2.195   8.411 1.000 98.620 ? 36  TRP A CZ3 1 
ATOM 284  N N   ? VAL A 1  37 ? -10.901   0.964   2.533 1.000 98.650 ? 37  VAL A N   1 
ATOM 285  C CA  ? VAL A 1  37 ?  -9.728   1.048   1.668 1.000 98.650 ? 37  VAL A CA  1 
ATOM 286  C C   ? VAL A 1  37 ?  -8.464   1.146   2.520 1.000 98.650 ? 37  VAL A C   1 
ATOM 287  C CB  ? VAL A 1  37 ?  -9.818   2.254   0.707 1.000 98.650 ? 37  VAL A CB  1 
ATOM 288  O O   ? VAL A 1  37 ?  -8.415   1.914   3.483 1.000 98.650 ? 37  VAL A O   1 
ATOM 289  C CG1 ? VAL A 1  37 ?  -8.492   2.463  -0.022 1.000 98.650 ? 37  VAL A CG1 1 
ATOM 290  C CG2 ? VAL A 1  37 ? -10.955   2.056  -0.293 1.000 98.650 ? 37  VAL A CG2 1 
ATOM 291  N N   ? LEU A 1  38 ?  -7.481   0.259   2.217 1.000 98.590 ? 38  LEU A N   1 
ATOM 292  C CA  ? LEU A 1  38 ?  -6.160   0.297   2.834 1.000 98.590 ? 38  LEU A CA  1 
ATOM 293  C C   ? LEU A 1  38 ?  -5.202   1.155   2.014 1.000 98.590 ? 38  LEU A C   1 
ATOM 294  C CB  ? LEU A 1  38 ?  -5.596  -1.118   2.983 1.000 98.590 ? 38  LEU A CB  1 
ATOM 295  O O   ? LEU A 1  38 ?  -5.037   0.933   0.813 1.000 98.590 ? 38  LEU A O   1 
ATOM 296  C CG  ? LEU A 1  38 ?  -4.193  -1.230   3.582 1.000 98.590 ? 38  LEU A CG  1 
ATOM 297  C CD1 ? LEU A 1  38 ?  -4.188  -0.718   5.018 1.000 98.590 ? 38  LEU A CD1 1 
ATOM 298  C CD2 ? LEU A 1  38 ?  -3.698  -2.671   3.520 1.000 98.590 ? 38  LEU A CD2 1 
ATOM 299  N N   ? THR A 1  39 ?  -4.504   2.189   2.639 1.000 98.160 ? 39  THR A N   1 
ATOM 300  C CA  ? THR A 1  39 ?  -3.565   3.086   1.976 1.000 98.160 ? 39  THR A CA  1 
ATOM 301  C C   ? THR A 1  39 ?  -2.472   3.535   2.941 1.000 98.160 ? 39  THR A C   1 
ATOM 302  C CB  ? THR A 1  39 ?  -4.283   4.321   1.400 1.000 98.160 ? 39  THR A CB  1 
ATOM 303  O O   ? THR A 1  39 ?  -2.426   3.085   4.088 1.000 98.160 ? 39  THR A O   1 
ATOM 304  C CG2 ? THR A 1  39 ?  -4.775   5.240   2.513 1.000 98.160 ? 39  THR A CG2 1 
ATOM 305  O OG1 ? THR A 1  39 ?  -3.375   5.047   0.562 1.000 98.160 ? 39  THR A OG1 1 
ATOM 306  N N   ? ALA A 1  40 ?  -1.573   4.317   2.475 1.000 97.170 ? 40  ALA A N   1 
ATOM 307  C CA  ? ALA A 1  40 ?  -0.495   4.819   3.323 1.000 97.170 ? 40  ALA A CA  1 
ATOM 308  C C   ? ALA A 1  40 ?  -0.963   6.007   4.158 1.000 97.170 ? 40  ALA A C   1 
ATOM 309  C CB  ? ALA A 1  40 ?   0.711   5.212   2.474 1.000 97.170 ? 40  ALA A CB  1 
ATOM 310  O O   ? ALA A 1  40 ?  -1.685   6.876   3.664 1.000 97.170 ? 40  ALA A O   1 
ATOM 311  N N   ? ALA A 1  41 ?  -0.506   6.065   5.402 1.000 96.850 ? 41  ALA A N   1 
ATOM 312  C CA  ? ALA A 1  41 ?  -0.884   7.133   6.323 1.000 96.850 ? 41  ALA A CA  1 
ATOM 313  C C   ? ALA A 1  41 ?  -0.349   8.481   5.849 1.000 96.850 ? 41  ALA A C   1 
ATOM 314  C CB  ? ALA A 1  41 ?  -0.376   6.828   7.730 1.000 96.850 ? 41  ALA A CB  1 
ATOM 315  O O   ? ALA A 1  41 ?  -0.962   9.522   6.098 1.000 96.850 ? 41  ALA A O   1 
ATOM 316  N N   ? HIS A 1  42 ?   0.785   8.470   5.173 1.000 94.200 ? 42  HIS A N   1 
ATOM 317  C CA  ? HIS A 1  42 ?   1.395   9.714   4.717 1.000 94.200 ? 42  HIS A CA  1 
ATOM 318  C C   ? HIS A 1  42 ?   0.628  10.304   3.538 1.000 94.200 ? 42  HIS A C   1 
ATOM 319  C CB  ? HIS A 1  42 ?   2.857   9.483   4.329 1.000 94.200 ? 42  HIS A CB  1 
ATOM 320  O O   ? HIS A 1  42 ?   0.954  11.394   3.062 1.000 94.200 ? 42  HIS A O   1 
ATOM 321  C CG  ? HIS A 1  42 ?   3.027   8.785   3.017 1.000 94.200 ? 42  HIS A CG  1 
ATOM 322  C CD2 ? HIS A 1  42 ?   3.041   9.263   1.751 1.000 94.200 ? 42  HIS A CD2 1 
ATOM 323  N ND1 ? HIS A 1  42 ?   3.206   7.422   2.918 1.000 94.200 ? 42  HIS A ND1 1 
ATOM 324  C CE1 ? HIS A 1  42 ?   3.324   7.092   1.643 1.000 94.200 ? 42  HIS A CE1 1 
ATOM 325  N NE2 ? HIS A 1  42 ?   3.228   8.191   0.914 1.000 94.200 ? 42  HIS A NE2 1 
ATOM 326  N N   ? CYS A 1  43 ?  -0.523   9.652   3.133 1.000 93.930 ? 43  CYS A N   1 
ATOM 327  C CA  ? CYS A 1  43 ?  -1.332  10.079   1.997 1.000 93.930 ? 43  CYS A CA  1 
ATOM 328  C C   ? CYS A 1  43 ?  -2.494  10.953   2.453 1.000 93.930 ? 43  CYS A C   1 
ATOM 329  C CB  ? CYS A 1  43 ?  -1.863   8.868   1.232 1.000 93.930 ? 43  CYS A CB  1 
ATOM 330  O O   ? CYS A 1  43 ?  -3.332  11.352   1.643 1.000 93.930 ? 43  CYS A O   1 
ATOM 331  S SG  ? CYS A 1  43 ?  -0.611   8.031   0.234 1.000 93.930 ? 43  CYS A SG  1 
ATOM 332  N N   ? LYS A 1  44 ?  -2.542  11.296   3.713 1.000 92.260 ? 44  LYS A N   1 
ATOM 333  C CA  ? LYS A 1  44 ?  -3.678  12.018   4.278 1.000 92.260 ? 44  LYS A CA  1 
ATOM 334  C C   ? LYS A 1  44 ?  -3.745  13.445   3.740 1.000 92.260 ? 44  LYS A C   1 
ATOM 335  C CB  ? LYS A 1  44 ?  -3.596  12.038   5.805 1.000 92.260 ? 44  LYS A CB  1 
ATOM 336  O O   ? LYS A 1  44 ?  -2.766  14.189   3.815 1.000 92.260 ? 44  LYS A O   1 
ATOM 337  C CG  ? LYS A 1  44 ?  -4.813  12.652   6.482 1.000 92.260 ? 44  LYS A CG  1 
ATOM 338  C CD  ? LYS A 1  44 ?  -4.701  12.584   8.000 1.000 92.260 ? 44  LYS A CD  1 
ATOM 339  C CE  ? LYS A 1  44 ?  -5.911  13.211   8.679 1.000 92.260 ? 44  LYS A CE  1 
ATOM 340  N NZ  ? LYS A 1  44 ?  -5.797  13.164  10.167 1.000 92.260 ? 44  LYS A NZ  1 
ATOM 341  N N   ? LYS A 1  45 ?  -4.892  13.739   3.170 1.000 90.890 ? 45  LYS A N   1 
ATOM 342  C CA  ? LYS A 1  45 ?  -5.197  15.086   2.698 1.000 90.890 ? 45  LYS A CA  1 
ATOM 343  C C   ? LYS A 1  45 ?  -6.685  15.393   2.834 1.000 90.890 ? 45  LYS A C   1 
ATOM 344  C CB  ? LYS A 1  45 ?  -4.757  15.258   1.243 1.000 90.890 ? 45  LYS A CB  1 
ATOM 345  O O   ? LYS A 1  45 ?  -7.529  14.560   2.497 1.000 90.890 ? 45  LYS A O   1 
ATOM 346  C CG  ? LYS A 1  45 ?  -4.779  16.700   0.756 1.000 90.890 ? 45  LYS A CG  1 
ATOM 347  C CD  ? LYS A 1  45 ?  -4.014  16.859  -0.552 1.000 90.890 ? 45  LYS A CD  1 
ATOM 348  C CE  ? LYS A 1  45 ?  -3.967  18.314  -0.998 1.000 90.890 ? 45  LYS A CE  1 
ATOM 349  N NZ  ? LYS A 1  45 ?  -2.812  18.577  -1.908 1.000 90.890 ? 45  LYS A NZ  1 
ATOM 350  N N   ? LEU A 1  46 ?  -7.056  16.658   3.244 1.000 89.290 ? 46  LEU A N   1 
ATOM 351  C CA  ? LEU A 1  46 ?  -8.450  17.071   3.357 1.000 89.290 ? 46  LEU A CA  1 
ATOM 352  C C   ? LEU A 1  46 ?  -9.096  17.190   1.981 1.000 89.290 ? 46  LEU A C   1 
ATOM 353  C CB  ? LEU A 1  46 ?  -8.556  18.406   4.100 1.000 89.290 ? 46  LEU A CB  1 
ATOM 354  O O   ? LEU A 1  46 ?  -8.487  17.719   1.048 1.000 89.290 ? 46  LEU A O   1 
ATOM 355  C CG  ? LEU A 1  46 ?  -8.217  18.381   5.591 1.000 89.290 ? 46  LEU A CG  1 
ATOM 356  C CD1 ? LEU A 1  46 ?  -8.227  19.796   6.161 1.000 89.290 ? 46  LEU A CD1 1 
ATOM 357  C CD2 ? LEU A 1  46 ?  -9.196  17.489   6.347 1.000 89.290 ? 46  LEU A CD2 1 
ATOM 358  N N   ? GLY A 1  47 ? -10.417  16.616   1.867 1.000 89.260 ? 47  GLY A N   1 
ATOM 359  C CA  ? GLY A 1  47 ? -11.156  16.811   0.629 1.000 89.260 ? 47  GLY A CA  1 
ATOM 360  C C   ? GLY A 1  47 ? -10.878  15.739  -0.407 1.000 89.260 ? 47  GLY A C   1 
ATOM 361  O O   ? GLY A 1  47 ? -11.276  15.871  -1.566 1.000 89.260 ? 47  GLY A O   1 
ATOM 362  N N   ? MET A 1  48 ? -10.127  14.607   0.004 1.000 93.370 ? 48  MET A N   1 
ATOM 363  C CA  ? MET A 1  48 ?  -9.830  13.485  -0.881 1.000 93.370 ? 48  MET A CA  1 
ATOM 364  C C   ? MET A 1  48 ? -11.064  12.612  -1.086 1.000 93.370 ? 48  MET A C   1 
ATOM 365  C CB  ? MET A 1  48 ?  -8.682  12.645  -0.319 1.000 93.370 ? 48  MET A CB  1 
ATOM 366  O O   ? MET A 1  48 ? -11.885  12.468  -0.178 1.000 93.370 ? 48  MET A O   1 
ATOM 367  C CG  ? MET A 1  48 ?  -7.337  13.353  -0.341 1.000 93.370 ? 48  MET A CG  1 
ATOM 368  S SD  ? MET A 1  48 ?  -5.968  12.277   0.238 1.000 93.370 ? 48  MET A SD  1 
ATOM 369  C CE  ? MET A 1  48 ?  -6.595  11.814   1.876 1.000 93.370 ? 48  MET A CE  1 
ATOM 370  N N   ? LYS A 1  49 ? -11.155  12.046  -2.268 1.000 95.740 ? 49  LYS A N   1 
ATOM 371  C CA  ? LYS A 1  49 ? -12.136  11.022  -2.616 1.000 95.740 ? 49  LYS A CA  1 
ATOM 372  C C   ? LYS A 1  49 ? -11.451   9.732  -3.059 1.000 95.740 ? 49  LYS A C   1 
ATOM 373  C CB  ? LYS A 1  49 ? -13.068  11.526  -3.719 1.000 95.740 ? 49  LYS A CB  1 
ATOM 374  O O   ? LYS A 1  49 ? -10.280   9.745  -3.442 1.000 95.740 ? 49  LYS A O   1 
ATOM 375  C CG  ? LYS A 1  49 ? -13.923  12.716  -3.311 1.000 95.740 ? 49  LYS A CG  1 
ATOM 376  C CD  ? LYS A 1  49 ? -14.875  13.129  -4.427 1.000 95.740 ? 49  LYS A CD  1 
ATOM 377  C CE  ? LYS A 1  49 ? -15.763  14.292  -4.004 1.000 95.740 ? 49  LYS A CE  1 
ATOM 378  N NZ  ? LYS A 1  49 ? -16.694  14.704  -5.096 1.000 95.740 ? 49  LYS A NZ  1 
ATOM 379  N N   ? VAL A 1  50 ? -12.282   8.661  -2.960 1.000 97.190 ? 50  VAL A N   1 
ATOM 380  C CA  ? VAL A 1  50 ? -11.784   7.377  -3.443 1.000 97.190 ? 50  VAL A CA  1 
ATOM 381  C C   ? VAL A 1  50 ? -12.537   6.975  -4.710 1.000 97.190 ? 50  VAL A C   1 
ATOM 382  C CB  ? VAL A 1  50 ? -11.920   6.275  -2.369 1.000 97.190 ? 50  VAL A CB  1 
ATOM 383  O O   ? VAL A 1  50 ? -13.769   6.923  -4.717 1.000 97.190 ? 50  VAL A O   1 
ATOM 384  C CG1 ? VAL A 1  50 ? -11.499   4.919  -2.931 1.000 97.190 ? 50  VAL A CG1 1 
ATOM 385  C CG2 ? VAL A 1  50 ? -11.091   6.627  -1.136 1.000 97.190 ? 50  VAL A CG2 1 
ATOM 386  N N   ? CYS A 1  51 ? -11.768   6.799  -5.774 1.000 96.600 ? 51  CYS A N   1 
ATOM 387  C CA  ? CYS A 1  51 ? -12.371   6.302  -7.006 1.000 96.600 ? 51  CYS A CA  1 
ATOM 388  C C   ? CYS A 1  51 ? -11.979   4.851  -7.258 1.000 96.600 ? 51  CYS A C   1 
ATOM 389  C CB  ? CYS A 1  51 ? -11.951   7.167  -8.194 1.000 96.600 ? 51  CYS A CB  1 
ATOM 390  O O   ? CYS A 1  51 ? -10.796   4.507  -7.217 1.000 96.600 ? 51  CYS A O   1 
ATOM 391  S SG  ? CYS A 1  51 ? -12.488   8.887  -8.068 1.000 96.600 ? 51  CYS A SG  1 
ATOM 392  N N   ? LEU A 1  52 ? -12.984   3.967  -7.516 1.000 97.130 ? 52  LEU A N   1 
ATOM 393  C CA  ? LEU A 1  52 ? -12.837   2.548  -7.823 1.000 97.130 ? 52  LEU A CA  1 
ATOM 394  C C   ? LEU A 1  52 ? -13.351   2.239  -9.226 1.000 97.130 ? 52  LEU A C   1 
ATOM 395  C CB  ? LEU A 1  52 ? -13.584   1.696  -6.794 1.000 97.130 ? 52  LEU A CB  1 
ATOM 396  O O   ? LEU A 1  52 ? -14.122   3.016  -9.794 1.000 97.130 ? 52  LEU A O   1 
ATOM 397  C CG  ? LEU A 1  52 ? -13.134   1.840  -5.340 1.000 97.130 ? 52  LEU A CG  1 
ATOM 398  C CD1 ? LEU A 1  52 ? -14.258   1.431  -4.394 1.000 97.130 ? 52  LEU A CD1 1 
ATOM 399  C CD2 ? LEU A 1  52 ? -11.882   1.008  -5.083 1.000 97.130 ? 52  LEU A CD2 1 
ATOM 400  N N   ? GLY A 1  53 ? -12.807   1.084  -9.808 1.000 95.470 ? 53  GLY A N   1 
ATOM 401  C CA  ? GLY A 1  53 ? -13.317   0.649 -11.098 1.000 95.470 ? 53  GLY A CA  1 
ATOM 402  C C   ? GLY A 1  53 ? -12.767   1.454 -12.260 1.000 95.470 ? 53  GLY A C   1 
ATOM 403  O O   ? GLY A 1  53 ? -13.341   1.452 -13.351 1.000 95.470 ? 53  GLY A O   1 
ATOM 404  N N   ? LYS A 1  54 ? -11.599   2.201 -11.918 1.000 92.000 ? 54  LYS A N   1 
ATOM 405  C CA  ? LYS A 1  54 ? -10.950   3.032 -12.928 1.000 92.000 ? 54  LYS A CA  1 
ATOM 406  C C   ? LYS A 1  54 ?  -9.749   2.317 -13.540 1.000 92.000 ? 54  LYS A C   1 
ATOM 407  C CB  ? LYS A 1  54 ? -10.514   4.368 -12.325 1.000 92.000 ? 54  LYS A CB  1 
ATOM 408  O O   ? LYS A 1  54 ?  -8.905   1.781 -12.818 1.000 92.000 ? 54  LYS A O   1 
ATOM 409  C CG  ? LYS A 1  54 ? -11.663   5.322 -12.037 1.000 92.000 ? 54  LYS A CG  1 
ATOM 410  C CD  ? LYS A 1  54 ? -11.175   6.757 -11.887 1.000 92.000 ? 54  LYS A CD  1 
ATOM 411  C CE  ? LYS A 1  54 ? -11.089   7.463 -13.234 1.000 92.000 ? 54  LYS A CE  1 
ATOM 412  N NZ  ? LYS A 1  54 ? -12.300   8.295 -13.502 1.000 92.000 ? 54  LYS A NZ  1 
ATOM 413  N N   ? GLN A 1  55 ?  -9.642   2.357 -14.952 1.000 91.670 ? 55  GLN A N   1 
ATOM 414  C CA  ? GLN A 1  55 ?  -8.464   1.887 -15.674 1.000 91.670 ? 55  GLN A CA  1 
ATOM 415  C C   ? GLN A 1  55 ?  -7.675   3.055 -16.259 1.000 91.670 ? 55  GLN A C   1 
ATOM 416  C CB  ? GLN A 1  55 ?  -8.867   0.916 -16.785 1.000 91.670 ? 55  GLN A CB  1 
ATOM 417  O O   ? GLN A 1  55 ?  -6.443   3.025 -16.290 1.000 91.670 ? 55  GLN A O   1 
ATOM 418  C CG  ? GLN A 1  55 ?  -7.692   0.393 -17.600 1.000 91.670 ? 55  GLN A CG  1 
ATOM 419  C CD  ? GLN A 1  55 ?  -6.763  -0.491 -16.790 1.000 91.670 ? 55  GLN A CD  1 
ATOM 420  N NE2 ? GLN A 1  55 ?  -5.518  -0.612 -17.239 1.000 91.670 ? 55  GLN A NE2 1 
ATOM 421  O OE1 ? GLN A 1  55 ?  -7.160  -1.061 -15.769 1.000 91.670 ? 55  GLN A OE1 1 
ATOM 422  N N   ? ASN A 1  56 ?  -8.354   4.058 -16.767 1.000 91.690 ? 56  ASN A N   1 
ATOM 423  C CA  ? ASN A 1  56 ?  -7.791   5.268 -17.358 1.000 91.690 ? 56  ASN A CA  1 
ATOM 424  C C   ? ASN A 1  56 ?  -8.259   6.521 -16.623 1.000 91.690 ? 56  ASN A C   1 
ATOM 425  C CB  ? ASN A 1  56 ?  -8.151   5.358 -18.842 1.000 91.690 ? 56  ASN A CB  1 
ATOM 426  O O   ? ASN A 1  56 ?  -9.459   6.797 -16.559 1.000 91.690 ? 56  ASN A O   1 
ATOM 427  C CG  ? ASN A 1  56 ?  -7.427   6.485 -19.552 1.000 91.690 ? 56  ASN A CG  1 
ATOM 428  N ND2 ? ASN A 1  56 ?  -6.821   6.175 -20.692 1.000 91.690 ? 56  ASN A ND2 1 
ATOM 429  O OD1 ? ASN A 1  56 ?  -7.411   7.624 -19.079 1.000 91.690 ? 56  ASN A OD1 1 
ATOM 430  N N   ? LEU A 1  57 ?  -7.291   7.312 -16.134 1.000 88.710 ? 57  LEU A N   1 
ATOM 431  C CA  ? LEU A 1  57 ?  -7.586   8.447 -15.266 1.000 88.710 ? 57  LEU A CA  1 
ATOM 432  C C   ? LEU A 1  57 ?  -8.200   9.594 -16.061 1.000 88.710 ? 57  LEU A C   1 
ATOM 433  C CB  ? LEU A 1  57 ?  -6.316   8.924 -14.556 1.000 88.710 ? 57  LEU A CB  1 
ATOM 434  O O   ? LEU A 1  57 ?  -8.864  10.464 -15.492 1.000 88.710 ? 57  LEU A O   1 
ATOM 435  C CG  ? LEU A 1  57 ?  -5.741   7.987 -13.493 1.000 88.710 ? 57  LEU A CG  1 
ATOM 436  C CD1 ? LEU A 1  57 ?  -4.430   8.544 -12.949 1.000 88.710 ? 57  LEU A CD1 1 
ATOM 437  C CD2 ? LEU A 1  57 ?  -6.746   7.774 -12.367 1.000 88.710 ? 57  LEU A CD2 1 
ATOM 438  N N   ? LYS A 1  58 ?  -8.169   9.638 -17.399 1.000 87.920 ? 58  LYS A N   1 
ATOM 439  C CA  ? LYS A 1  58 ?  -8.644  10.739 -18.232 1.000 87.920 ? 58  LYS A CA  1 
ATOM 440  C C   ? LYS A 1  58 ? -10.018  10.430 -18.821 1.000 87.920 ? 58  LYS A C   1 
ATOM 441  C CB  ? LYS A 1  58 ?  -7.647  11.032 -19.354 1.000 87.920 ? 58  LYS A CB  1 
ATOM 442  O O   ? LYS A 1  58 ? -10.723  11.334 -19.272 1.000 87.920 ? 58  LYS A O   1 
ATOM 443  C CG  ? LYS A 1  58 ?  -6.362  11.696 -18.883 1.000 87.920 ? 58  LYS A CG  1 
ATOM 444  C CD  ? LYS A 1  58 ?  -5.522  12.184 -20.056 1.000 87.920 ? 58  LYS A CD  1 
ATOM 445  C CE  ? LYS A 1  58 ?  -4.292  12.948 -19.585 1.000 87.920 ? 58  LYS A CE  1 
ATOM 446  N NZ  ? LYS A 1  58 ?  -3.467  13.433 -20.732 1.000 87.920 ? 58  LYS A NZ  1 
ATOM 447  N N   ? LYS A 1  59 ? -10.426   9.109 -18.642 1.000 90.570 ? 59  LYS A N   1 
ATOM 448  C CA  ? LYS A 1  59 ? -11.691   8.685 -19.237 1.000 90.570 ? 59  LYS A CA  1 
ATOM 449  C C   ? LYS A 1  59 ? -12.743   8.426 -18.163 1.000 90.570 ? 59  LYS A C   1 
ATOM 450  C CB  ? LYS A 1  59 ? -11.490   7.431 -20.088 1.000 90.570 ? 59  LYS A CB  1 
ATOM 451  O O   ? LYS A 1  59 ? -12.432   7.891 -17.097 1.000 90.570 ? 59  LYS A O   1 
ATOM 452  C CG  ? LYS A 1  59 ? -10.644   7.656 -21.332 1.000 90.570 ? 59  LYS A CG  1 
ATOM 453  C CD  ? LYS A 1  59 ? -10.593   6.409 -22.206 1.000 90.570 ? 59  LYS A CD  1 
ATOM 454  C CE  ? LYS A 1  59 ?  -9.724   6.625 -23.439 1.000 90.570 ? 59  LYS A CE  1 
ATOM 455  N NZ  ? LYS A 1  59 ?  -9.668   5.404 -24.297 1.000 90.570 ? 59  LYS A NZ  1 
ATOM 456  N N   ? ILE A 1  60 ? -13.921   8.961 -18.437 1.000 89.190 ? 60  ILE A N   1 
ATOM 457  C CA  ? ILE A 1  60 ? -15.045   8.549 -17.604 1.000 89.190 ? 60  ILE A CA  1 
ATOM 458  C C   ? ILE A 1  60 ? -15.470   7.130 -17.974 1.000 89.190 ? 60  ILE A C   1 
ATOM 459  C CB  ? ILE A 1  60 ? -16.239   9.520 -17.745 1.000 89.190 ? 60  ILE A CB  1 
ATOM 460  O O   ? ILE A 1  60 ? -15.890   6.877 -19.105 1.000 89.190 ? 60  ILE A O   1 
ATOM 461  C CG1 ? ILE A 1  60 ? -15.836  10.930 -17.299 1.000 89.190 ? 60  ILE A CG1 1 
ATOM 462  C CG2 ? ILE A 1  60 ? -17.443   9.015 -16.945 1.000 89.190 ? 60  ILE A CG2 1 
ATOM 463  C CD1 ? ILE A 1  60 ? -16.916  11.981 -17.518 1.000 89.190 ? 60  ILE A CD1 1 
ATOM 464  N N   ? GLU A 1  61 ? -15.368   6.256 -17.042 1.000 92.260 ? 61  GLU A N   1 
ATOM 465  C CA  ? GLU A 1  61 ? -15.708   4.858 -17.291 1.000 92.260 ? 61  GLU A CA  1 
ATOM 466  C C   ? GLU A 1  61 ? -17.029   4.484 -16.625 1.000 92.260 ? 61  GLU A C   1 
ATOM 467  C CB  ? GLU A 1  61 ? -14.590   3.936 -16.797 1.000 92.260 ? 61  GLU A CB  1 
ATOM 468  O O   ? GLU A 1  61 ? -17.372   5.021 -15.569 1.000 92.260 ? 61  GLU A O   1 
ATOM 469  C CG  ? GLU A 1  61 ? -13.268   4.127 -17.527 1.000 92.260 ? 61  GLU A CG  1 
ATOM 470  C CD  ? GLU A 1  61 ? -12.152   3.248 -16.986 1.000 92.260 ? 61  GLU A CD  1 
ATOM 471  O OE1 ? GLU A 1  61 ? -11.301   2.789 -17.781 1.000 92.260 ? 61  GLU A OE1 1 
ATOM 472  O OE2 ? GLU A 1  61 ? -12.128   3.016 -15.757 1.000 92.260 ? 61  GLU A OE2 1 
ATOM 473  N N   ? ASP A 1  62 ? -17.820   3.658 -17.287 1.000 93.870 ? 62  ASP A N   1 
ATOM 474  C CA  ? ASP A 1  62 ? -19.128   3.262 -16.772 1.000 93.870 ? 62  ASP A CA  1 
ATOM 475  C C   ? ASP A 1  62 ? -18.989   2.424 -15.504 1.000 93.870 ? 62  ASP A C   1 
ATOM 476  C CB  ? ASP A 1  62 ? -19.909   2.485 -17.834 1.000 93.870 ? 62  ASP A CB  1 
ATOM 477  O O   ? ASP A 1  62 ? -19.937   2.303 -14.726 1.000 93.870 ? 62  ASP A O   1 
ATOM 478  C CG  ? ASP A 1  62 ? -19.136   1.305 -18.394 1.000 93.870 ? 62  ASP A CG  1 
ATOM 479  O OD1 ? ASP A 1  62 ? -17.956   1.119 -18.026 1.000 93.870 ? 62  ASP A OD1 1 
ATOM 480  O OD2 ? ASP A 1  62 ? -19.710   0.556 -19.214 1.000 93.870 ? 62  ASP A OD2 1 
ATOM 481  N N   ? THR A 1  63 ? -17.826   1.889 -15.207 1.000 94.090 ? 63  THR A N   1 
ATOM 482  C CA  ? THR A 1  63 ? -17.556   1.007 -14.077 1.000 94.090 ? 63  THR A CA  1 
ATOM 483  C C   ? THR A 1  63 ? -17.127   1.811 -12.853 1.000 94.090 ? 63  THR A C   1 
ATOM 484  C CB  ? THR A 1  63 ? -16.468  -0.027 -14.423 1.000 94.090 ? 63  THR A CB  1 
ATOM 485  O O   ? THR A 1  63 ? -17.046   1.272 -11.747 1.000 94.090 ? 63  THR A O   1 
ATOM 486  C CG2 ? THR A 1  63 ? -16.927  -0.956 -15.542 1.000 94.090 ? 63  THR A CG2 1 
ATOM 487  O OG1 ? THR A 1  63 ? -15.282   0.660 -14.845 1.000 94.090 ? 63  THR A OG1 1 
ATOM 488  N N   ? GLU A 1  64 ? -16.845   3.130 -13.040 1.000 93.940 ? 64  GLU A N   1 
ATOM 489  C CA  ? GLU A 1  64 ? -16.217   3.944 -12.004 1.000 93.940 ? 64  GLU A CA  1 
ATOM 490  C C   ? GLU A 1  64 ? -17.223   4.338 -10.926 1.000 93.940 ? 64  GLU A C   1 
ATOM 491  C CB  ? GLU A 1  64 ? -15.583   5.196 -12.614 1.000 93.940 ? 64  GLU A CB  1 
ATOM 492  O O   ? GLU A 1  64 ? -18.391   4.597 -11.225 1.000 93.940 ? 64  GLU A O   1 
ATOM 493  C CG  ? GLU A 1  64 ? -15.452   6.357 -11.639 1.000 93.940 ? 64  GLU A CG  1 
ATOM 494  C CD  ? GLU A 1  64 ? -14.824   7.595 -12.261 1.000 93.940 ? 64  GLU A CD  1 
ATOM 495  O OE1 ? GLU A 1  64 ? -14.652   8.610 -11.549 1.000 93.940 ? 64  GLU A OE1 1 
ATOM 496  O OE2 ? GLU A 1  64 ? -14.502   7.548 -13.469 1.000 93.940 ? 64  GLU A OE2 1 
ATOM 497  N N   ? GLN A 1  65 ? -16.821   4.260  -9.629 1.000 96.020 ? 65  GLN A N   1 
ATOM 498  C CA  ? GLN A 1  65 ? -17.499   4.797  -8.454 1.000 96.020 ? 65  GLN A CA  1 
ATOM 499  C C   ? GLN A 1  65 ? -16.559   5.671  -7.628 1.000 96.020 ? 65  GLN A C   1 
ATOM 500  C CB  ? GLN A 1  65 ? -18.057   3.665  -7.591 1.000 96.020 ? 65  GLN A CB  1 
ATOM 501  O O   ? GLN A 1  65 ? -15.496   5.216  -7.200 1.000 96.020 ? 65  GLN A O   1 
ATOM 502  C CG  ? GLN A 1  65 ? -16.998   2.691  -7.094 1.000 96.020 ? 65  GLN A CG  1 
ATOM 503  C CD  ? GLN A 1  65 ? -17.575   1.587  -6.228 1.000 96.020 ? 65  GLN A CD  1 
ATOM 504  N NE2 ? GLN A 1  65 ? -17.150   0.353  -6.478 1.000 96.020 ? 65  GLN A NE2 1 
ATOM 505  O OE1 ? GLN A 1  65 ? -18.396   1.841  -5.340 1.000 96.020 ? 65  GLN A OE1 1 
ATOM 506  N N   ? CYS A 1  66 ? -16.945   6.943  -7.553 1.000 95.740 ? 66  CYS A N   1 
ATOM 507  C CA  ? CYS A 1  66 ? -16.179   7.860  -6.717 1.000 95.740 ? 66  CYS A CA  1 
ATOM 508  C C   ? CYS A 1  66 ? -16.934   8.188  -5.434 1.000 95.740 ? 66  CYS A C   1 
ATOM 509  C CB  ? CYS A 1  66 ? -15.869   9.148  -7.480 1.000 95.740 ? 66  CYS A CB  1 
ATOM 510  O O   ? CYS A 1  66 ? -18.017   8.774  -5.478 1.000 95.740 ? 66  CYS A O   1 
ATOM 511  S SG  ? CYS A 1  66 ? -14.783   8.907  -8.903 1.000 95.740 ? 66  CYS A SG  1 
ATOM 512  N N   ? LEU A 1  67 ? -16.351   7.735  -4.346 1.000 96.980 ? 67  LEU A N   1 
ATOM 513  C CA  ? LEU A 1  67 ? -17.032   7.775  -3.057 1.000 96.980 ? 67  LEU A CA  1 
ATOM 514  C C   ? LEU A 1  67 ? -16.331   8.735  -2.101 1.000 96.980 ? 67  LEU A C   1 
ATOM 515  C CB  ? LEU A 1  67 ? -17.093   6.375  -2.439 1.000 96.980 ? 67  LEU A CB  1 
ATOM 516  O O   ? LEU A 1  67 ? -15.109   8.894  -2.160 1.000 96.980 ? 67  LEU A O   1 
ATOM 517  C CG  ? LEU A 1  67 ? -17.614   5.258  -3.343 1.000 96.980 ? 67  LEU A CG  1 
ATOM 518  C CD1 ? LEU A 1  67 ? -17.450   3.904  -2.660 1.000 96.980 ? 67  LEU A CD1 1 
ATOM 519  C CD2 ? LEU A 1  67 ? -19.074   5.503  -3.710 1.000 96.980 ? 67  LEU A CD2 1 
ATOM 520  N N   ? GLY A 1  68 ? -17.123   9.413  -1.220 1.000 96.660 ? 68  GLY A N   1 
ATOM 521  C CA  ? GLY A 1  68 ? -16.556  10.207  -0.141 1.000 96.660 ? 68  GLY A CA  1 
ATOM 522  C C   ? GLY A 1  68 ? -15.935   9.365   0.957 1.000 96.660 ? 68  GLY A C   1 
ATOM 523  O O   ? GLY A 1  68 ? -16.224   8.172   1.071 1.000 96.660 ? 68  GLY A O   1 
ATOM 524  N N   ? ILE A 1  69 ? -15.032  10.050   1.701 1.000 97.230 ? 69  ILE A N   1 
ATOM 525  C CA  ? ILE A 1  69 ? -14.375   9.419   2.841 1.000 97.230 ? 69  ILE A CA  1 
ATOM 526  C C   ? ILE A 1  69 ? -15.060   9.851   4.135 1.000 97.230 ? 69  ILE A C   1 
ATOM 527  C CB  ? ILE A 1  69 ? -12.870   9.766   2.889 1.000 97.230 ? 69  ILE A CB  1 
ATOM 528  O O   ? ILE A 1  69 ? -15.097  11.040   4.459 1.000 97.230 ? 69  ILE A O   1 
ATOM 529  C CG1 ? ILE A 1  69 ? -12.164   9.259   1.626 1.000 97.230 ? 69  ILE A CG1 1 
ATOM 530  C CG2 ? ILE A 1  69 ? -12.222   9.184   4.149 1.000 97.230 ? 69  ILE A CG2 1 
ATOM 531  C CD1 ? ILE A 1  69 ? -10.775   9.845   1.416 1.000 97.230 ? 69  ILE A CD1 1 
ATOM 532  N N   ? ALA A 1  70 ? -15.698   8.829   4.830 1.000 96.400 ? 70  ALA A N   1 
ATOM 533  C CA  ? ALA A 1  70 ? -16.398   9.094   6.084 1.000 96.400 ? 70  ALA A CA  1 
ATOM 534  C C   ? ALA A 1  70 ? -15.412   9.276   7.235 1.000 96.400 ? 70  ALA A C   1 
ATOM 535  C CB  ? ALA A 1  70 ? -17.374   7.963   6.398 1.000 96.400 ? 70  ALA A CB  1 
ATOM 536  O O   ? ALA A 1  70 ? -15.599  10.145   8.089 1.000 96.400 ? 70  ALA A O   1 
ATOM 537  N N   ? GLU A 1  71 ? -14.369   8.457   7.190 1.000 95.870 ? 71  GLU A N   1 
ATOM 538  C CA  ? GLU A 1  71 ? -13.381   8.462   8.265 1.000 95.870 ? 71  GLU A CA  1 
ATOM 539  C C   ? GLU A 1  71 ? -12.018   7.993   7.764 1.000 95.870 ? 71  GLU A C   1 
ATOM 540  C CB  ? GLU A 1  71 ? -13.846   7.580   9.427 1.000 95.870 ? 71  GLU A CB  1 
ATOM 541  O O   ? GLU A 1  71 ? -11.934   7.087   6.932 1.000 95.870 ? 71  GLU A O   1 
ATOM 542  C CG  ? GLU A 1  71 ? -13.013   7.739  10.691 1.000 95.870 ? 71  GLU A CG  1 
ATOM 543  C CD  ? GLU A 1  71 ? -13.536   6.919  11.860 1.000 95.870 ? 71  GLU A CD  1 
ATOM 544  O OE1 ? GLU A 1  71 ? -12.991   7.044  12.980 1.000 95.870 ? 71  GLU A OE1 1 
ATOM 545  O OE2 ? GLU A 1  71 ? -14.497   6.146  11.654 1.000 95.870 ? 71  GLU A OE2 1 
ATOM 546  N N   ? ALA A 1  72 ? -10.969   8.670   8.265 1.000 97.030 ? 72  ALA A N   1 
ATOM 547  C CA  ? ALA A 1  72 ?  -9.589   8.237   8.067 1.000 97.030 ? 72  ALA A CA  1 
ATOM 548  C C   ? ALA A 1  72 ?  -8.960   7.791   9.384 1.000 97.030 ? 72  ALA A C   1 
ATOM 549  C CB  ? ALA A 1  72 ?  -8.764   9.357   7.439 1.000 97.030 ? 72  ALA A CB  1 
ATOM 550  O O   ? ALA A 1  72 ?  -8.974   8.534  10.369 1.000 97.030 ? 72  ALA A O   1 
ATOM 551  N N   ? LYS A 1  73 ?  -8.447   6.512   9.388 1.000 97.620 ? 73  LYS A N   1 
ATOM 552  C CA  ? LYS A 1  73 ?  -7.869   5.930  10.596 1.000 97.620 ? 73  LYS A CA  1 
ATOM 553  C C   ? LYS A 1  73 ?  -6.411   5.539  10.374 1.000 97.620 ? 73  LYS A C   1 
ATOM 554  C CB  ? LYS A 1  73 ?  -8.677   4.710  11.043 1.000 97.620 ? 73  LYS A CB  1 
ATOM 555  O O   ? LYS A 1  73 ?  -6.119   4.403   9.992 1.000 97.620 ? 73  LYS A O   1 
ATOM 556  C CG  ? LYS A 1  73 ? -10.136   5.012  11.348 1.000 97.620 ? 73  LYS A CG  1 
ATOM 557  C CD  ? LYS A 1  73 ? -10.282   5.851  12.612 1.000 97.620 ? 73  LYS A CD  1 
ATOM 558  C CE  ? LYS A 1  73 ? -11.745   6.057  12.981 1.000 97.620 ? 73  LYS A CE  1 
ATOM 559  N NZ  ? LYS A 1  73 ? -11.895   6.951  14.168 1.000 97.620 ? 73  LYS A NZ  1 
ATOM 560  N N   ? PRO A 1  74 ?  -5.449   6.587  10.571 1.000 97.500 ? 74  PRO A N   1 
ATOM 561  C CA  ? PRO A 1  74 ?  -4.043   6.183  10.489 1.000 97.500 ? 74  PRO A CA  1 
ATOM 562  C C   ? PRO A 1  74 ?  -3.634   5.238  11.617 1.000 97.500 ? 74  PRO A C   1 
ATOM 563  C CB  ? PRO A 1  74 ?  -3.288   7.510  10.587 1.000 97.500 ? 74  PRO A CB  1 
ATOM 564  O O   ? PRO A 1  74 ?  -4.204   5.292  12.709 1.000 97.500 ? 74  PRO A O   1 
ATOM 565  C CG  ? PRO A 1  74 ?  -4.323   8.558  10.334 1.000 97.500 ? 74  PRO A CG  1 
ATOM 566  C CD  ? PRO A 1  74 ?  -5.667   8.000  10.704 1.000 97.500 ? 74  PRO A CD  1 
ATOM 567  N N   ? HIS A 1  75 ?  -2.728   4.308  11.259 1.000 97.830 ? 75  HIS A N   1 
ATOM 568  C CA  ? HIS A 1  75 ?  -2.212   3.482  12.345 1.000 97.830 ? 75  HIS A CA  1 
ATOM 569  C C   ? HIS A 1  75 ?  -1.772   4.339  13.527 1.000 97.830 ? 75  HIS A C   1 
ATOM 570  C CB  ? HIS A 1  75 ?  -1.045   2.622  11.857 1.000 97.830 ? 75  HIS A CB  1 
ATOM 571  O O   ? HIS A 1  75 ?  -1.084   5.346  13.347 1.000 97.830 ? 75  HIS A O   1 
ATOM 572  C CG  ? HIS A 1  75 ?  -0.713   1.486  12.771 1.000 97.830 ? 75  HIS A CG  1 
ATOM 573  C CD2 ? HIS A 1  75 ?  -0.915   0.154  12.644 1.000 97.830 ? 75  HIS A CD2 1 
ATOM 574  N ND1 ? HIS A 1  75 ?  -0.096   1.669  13.990 1.000 97.830 ? 75  HIS A ND1 1 
ATOM 575  C CE1 ? HIS A 1  75 ?   0.068   0.493  14.574 1.000 97.830 ? 75  HIS A CE1 1 
ATOM 576  N NE2 ? HIS A 1  75 ?  -0.421  -0.442  13.778 1.000 97.830 ? 75  HIS A NE2 1 
ATOM 577  N N   ? PRO A 1  76 ?  -2.131   4.020  14.798 1.000 96.450 ? 76  PRO A N   1 
ATOM 578  C CA  ? PRO A 1  76 ?  -1.878   4.845  15.982 1.000 96.450 ? 76  PRO A CA  1 
ATOM 579  C C   ? PRO A 1  76 ?  -0.390   5.078  16.232 1.000 96.450 ? 76  PRO A C   1 
ATOM 580  C CB  ? PRO A 1  76 ?  -2.502   4.031  17.119 1.000 96.450 ? 76  PRO A CB  1 
ATOM 581  O O   ? PRO A 1  76 ?  -0.014   6.069  16.862 1.000 96.450 ? 76  PRO A O   1 
ATOM 582  C CG  ? PRO A 1  76 ?  -2.611   2.642  16.579 1.000 96.450 ? 76  PRO A CG  1 
ATOM 583  C CD  ? PRO A 1  76 ?  -2.799   2.721  15.091 1.000 96.450 ? 76  PRO A CD  1 
ATOM 584  N N   ? ASP A 1  77 ?   0.432   4.174  15.744 1.000 96.530 ? 77  ASP A N   1 
ATOM 585  C CA  ? ASP A 1  77 ?   1.859   4.278  16.031 1.000 96.530 ? 77  ASP A CA  1 
ATOM 586  C C   ? ASP A 1  77 ?   2.621   4.836  14.832 1.000 96.530 ? 77  ASP A C   1 
ATOM 587  C CB  ? ASP A 1  77 ?   2.429   2.914  16.427 1.000 96.530 ? 77  ASP A CB  1 
ATOM 588  O O   ? ASP A 1  77 ?   3.854   4.808  14.804 1.000 96.530 ? 77  ASP A O   1 
ATOM 589  C CG  ? ASP A 1  77 ?   1.921   2.428  17.774 1.000 96.530 ? 77  ASP A CG  1 
ATOM 590  O OD1 ? ASP A 1  77 ?   1.598   3.267  18.643 1.000 96.530 ? 77  ASP A OD1 1 
ATOM 591  O OD2 ? ASP A 1  77 ?   1.846   1.196  17.968 1.000 96.530 ? 77  ASP A OD2 1 
ATOM 592  N N   ? TYR A 1  78 ?   1.922   5.340  13.803 1.000 96.300 ? 78  TYR A N   1 
ATOM 593  C CA  ? TYR A 1  78 ?   2.581   5.959  12.658 1.000 96.300 ? 78  TYR A CA  1 
ATOM 594  C C   ? TYR A 1  78 ?   3.273   7.255  13.063 1.000 96.300 ? 78  TYR A C   1 
ATOM 595  C CB  ? TYR A 1  78 ?   1.571   6.234  11.540 1.000 96.300 ? 78  TYR A CB  1 
ATOM 596  O O   ? TYR A 1  78 ?   2.665   8.117  13.702 1.000 96.300 ? 78  TYR A O   1 
ATOM 597  C CG  ? TYR A 1  78 ?   2.109   7.116  10.439 1.000 96.300 ? 78  TYR A CG  1 
ATOM 598  C CD1 ? TYR A 1  78 ?   1.589   8.390  10.224 1.000 96.300 ? 78  TYR A CD1 1 
ATOM 599  C CD2 ? TYR A 1  78 ?   3.137   6.677   9.612 1.000 96.300 ? 78  TYR A CD2 1 
ATOM 600  C CE1 ? TYR A 1  78 ?   2.080   9.205   9.210 1.000 96.300 ? 78  TYR A CE1 1 
ATOM 601  C CE2 ? TYR A 1  78 ?   3.636   7.484   8.595 1.000 96.300 ? 78  TYR A CE2 1 
ATOM 602  O OH  ? TYR A 1  78 ?   3.593   9.548   7.397 1.000 96.300 ? 78  TYR A OH  1 
ATOM 603  C CZ  ? TYR A 1  78 ?   3.102   8.744   8.402 1.000 96.300 ? 78  TYR A CZ  1 
ATOM 604  N N   ? LYS A 1  79 ?   4.589   7.310  12.643 1.000 91.440 ? 79  LYS A N   1 
ATOM 605  C CA  ? LYS A 1  79 ?   5.376   8.529  12.813 1.000 91.440 ? 79  LYS A CA  1 
ATOM 606  C C   ? LYS A 1  79 ?   5.951   9.002  11.482 1.000 91.440 ? 79  LYS A C   1 
ATOM 607  C CB  ? LYS A 1  79 ?   6.504   8.303  13.821 1.000 91.440 ? 79  LYS A CB  1 
ATOM 608  O O   ? LYS A 1  79 ?   6.634   8.244  10.790 1.000 91.440 ? 79  LYS A O   1 
ATOM 609  C CG  ? LYS A 1  79 ?   6.023   7.934  15.217 1.000 91.440 ? 79  LYS A CG  1 
ATOM 610  C CD  ? LYS A 1  79 ?   7.189   7.751  16.180 1.000 91.440 ? 79  LYS A CD  1 
ATOM 611  C CE  ? LYS A 1  79 ?   6.709   7.378  17.576 1.000 91.440 ? 79  LYS A CE  1 
ATOM 612  N NZ  ? LYS A 1  79 ?   7.849   7.204  18.525 1.000 91.440 ? 79  LYS A NZ  1 
ATOM 613  N N   ? ARG A 1  80 ?   5.745  10.243  11.191 1.000 88.990 ? 80  ARG A N   1 
ATOM 614  C CA  ? ARG A 1  80 ?   6.174  10.802   9.913 1.000 88.990 ? 80  ARG A CA  1 
ATOM 615  C C   ? ARG A 1  80 ?   7.695  10.811   9.802 1.000 88.990 ? 80  ARG A C   1 
ATOM 616  C CB  ? ARG A 1  80 ?   5.628  12.221   9.737 1.000 88.990 ? 80  ARG A CB  1 
ATOM 617  O O   ? ARG A 1  80 ?   8.243  10.694   8.705 1.000 88.990 ? 80  ARG A O   1 
ATOM 618  C CG  ? ARG A 1  80 ?   5.880  12.812   8.359 1.000 88.990 ? 80  ARG A CG  1 
ATOM 619  C CD  ? ARG A 1  80 ?   5.048  14.064   8.121 1.000 88.990 ? 80  ARG A CD  1 
ATOM 620  N NE  ? ARG A 1  80 ?   5.088  14.479   6.722 1.000 88.990 ? 80  ARG A NE  1 
ATOM 621  N NH1 ? ARG A 1  80 ?   4.701  16.715   7.160 1.000 88.990 ? 80  ARG A NH1 1 
ATOM 622  N NH2 ? ARG A 1  80 ?   4.979  15.996   5.001 1.000 88.990 ? 80  ARG A NH2 1 
ATOM 623  C CZ  ? ARG A 1  80 ?   4.923  15.729   6.297 1.000 88.990 ? 80  ARG A CZ  1 
ATOM 624  N N   ? SER A 1  81 ?   8.468  10.862  10.840 1.000 88.490 ? 81  SER A N   1 
ATOM 625  C CA  ? SER A 1  81 ?   9.921  10.996  10.876 1.000 88.490 ? 81  SER A CA  1 
ATOM 626  C C   ? SER A 1  81 ?  10.605   9.750  10.322 1.000 88.490 ? 81  SER A C   1 
ATOM 627  C CB  ? SER A 1  81 ?  10.401  11.258  12.304 1.000 88.490 ? 81  SER A CB  1 
ATOM 628  O O   ? SER A 1  81 ?  11.652   9.845   9.678 1.000 88.490 ? 81  SER A O   1 
ATOM 629  O OG  ? SER A 1  81 ?   9.991  10.216  13.172 1.000 88.490 ? 81  SER A OG  1 
ATOM 630  N N   ? ASN A 1  82 ?   9.899   8.618  10.422 1.000 88.300 ? 82  ASN A N   1 
ATOM 631  C CA  ? ASN A 1  82 ?  10.576   7.419   9.940 1.000 88.300 ? 82  ASN A CA  1 
ATOM 632  C C   ? ASN A 1  82 ?   9.650   6.558   9.086 1.000 88.300 ? 82  ASN A C   1 
ATOM 633  C CB  ? ASN A 1  82 ?  11.127   6.606  11.113 1.000 88.300 ? 82  ASN A CB  1 
ATOM 634  O O   ? ASN A 1  82 ?  10.062   5.514   8.576 1.000 88.300 ? 82  ASN A O   1 
ATOM 635  C CG  ? ASN A 1  82 ?  10.042   6.149  12.067 1.000 88.300 ? 82  ASN A CG  1 
ATOM 636  N ND2 ? ASN A 1  82 ?  10.441   5.740  13.266 1.000 88.300 ? 82  ASN A ND2 1 
ATOM 637  O OD1 ? ASN A 1  82 ?   8.856   6.161  11.730 1.000 88.300 ? 82  ASN A OD1 1 
ATOM 638  N N   ? ASN A 1  83 ?   8.461   7.038   8.884 1.000 91.510 ? 83  ASN A N   1 
ATOM 639  C CA  ? ASN A 1  83 ?   7.438   6.401   8.062 1.000 91.510 ? 83  ASN A CA  1 
ATOM 640  C C   ? ASN A 1  83 ?   7.182   4.962   8.500 1.000 91.510 ? 83  ASN A C   1 
ATOM 641  C CB  ? ASN A 1  83 ?   7.832   6.444   6.584 1.000 91.510 ? 83  ASN A CB  1 
ATOM 642  O O   ? ASN A 1  83 ?   6.786   4.123   7.689 1.000 91.510 ? 83  ASN A O   1 
ATOM 643  C CG  ? ASN A 1  83 ?   7.703   7.831   5.985 1.000 91.510 ? 83  ASN A CG  1 
ATOM 644  N ND2 ? ASN A 1  83 ?   8.658   8.205   5.142 1.000 91.510 ? 83  ASN A ND2 1 
ATOM 645  O OD1 ? ASN A 1  83 ?   6.752   8.561   6.279 1.000 91.510 ? 83  ASN A OD1 1 
ATOM 646  N N   ? ASN A 1  84 ?   7.527   4.595   9.769 1.000 94.260 ? 84  ASN A N   1 
ATOM 647  C CA  ? ASN A 1  84 ?   7.234   3.293  10.359 1.000 94.260 ? 84  ASN A CA  1 
ATOM 648  C C   ? ASN A 1  84 ?   5.737   3.104  10.585 1.000 94.260 ? 84  ASN A C   1 
ATOM 649  C CB  ? ASN A 1  84 ?   7.996   3.116  11.674 1.000 94.260 ? 84  ASN A CB  1 
ATOM 650  O O   ? ASN A 1  84 ?   5.045   4.034  11.002 1.000 94.260 ? 84  ASN A O   1 
ATOM 651  C CG  ? ASN A 1  84 ?   8.103   1.663  12.095 1.000 94.260 ? 84  ASN A CG  1 
ATOM 652  N ND2 ? ASN A 1  84 ?   8.060   1.420  13.400 1.000 94.260 ? 84  ASN A ND2 1 
ATOM 653  O OD1 ? ASN A 1  84 ?   8.226   0.768  11.256 1.000 94.260 ? 84  ASN A OD1 1 
ATOM 654  N N   ? LYS A 1  85 ?   5.197   1.919  10.285 1.000 96.130 ? 85  LYS A N   1 
ATOM 655  C CA  ? LYS A 1  85 ?   3.773   1.621  10.405 1.000 96.130 ? 85  LYS A CA  1 
ATOM 656  C C   ? LYS A 1  85 ?   2.936   2.595   9.581 1.000 96.130 ? 85  LYS A C   1 
ATOM 657  C CB  ? LYS A 1  85 ?   3.337   1.664  11.870 1.000 96.130 ? 85  LYS A CB  1 
ATOM 658  O O   ? LYS A 1  85 ?   1.908   3.090  10.050 1.000 96.130 ? 85  LYS A O   1 
ATOM 659  C CG  ? LYS A 1  85 ?   3.972   0.587  12.737 1.000 96.130 ? 85  LYS A CG  1 
ATOM 660  C CD  ? LYS A 1  85 ?   3.464   0.653  14.172 1.000 96.130 ? 85  LYS A CD  1 
ATOM 661  C CE  ? LYS A 1  85 ?   4.144  -0.384  15.055 1.000 96.130 ? 85  LYS A CE  1 
ATOM 662  N NZ  ? LYS A 1  85 ?   3.975  -0.074  16.506 1.000 96.130 ? 85  LYS A NZ  1 
ATOM 663  N N   ? ASP A 1  86 ?   3.331   2.957   8.416 1.000 97.190 ? 86  ASP A N   1 
ATOM 664  C CA  ? ASP A 1  86 ?   2.708   3.865   7.458 1.000 97.190 ? 86  ASP A CA  1 
ATOM 665  C C   ? ASP A 1  86 ?   1.453   3.245   6.848 1.000 97.190 ? 86  ASP A C   1 
ATOM 666  C CB  ? ASP A 1  86 ?   3.699   4.241   6.354 1.000 97.190 ? 86  ASP A CB  1 
ATOM 667  O O   ? ASP A 1  86 ?   1.464   2.819   5.691 1.000 97.190 ? 86  ASP A O   1 
ATOM 668  C CG  ? ASP A 1  86 ?   3.220   5.399   5.496 1.000 97.190 ? 86  ASP A CG  1 
ATOM 669  O OD1 ? ASP A 1  86 ?   2.263   6.098   5.895 1.000 97.190 ? 86  ASP A OD1 1 
ATOM 670  O OD2 ? ASP A 1  86 ?   3.802   5.613   4.411 1.000 97.190 ? 86  ASP A OD2 1 
ATOM 671  N N   ? TYR A 1  87 ?   0.346   3.069   7.664 1.000 98.010 ? 87  TYR A N   1 
ATOM 672  C CA  ? TYR A 1  87 ?  -0.928   2.468   7.285 1.000 98.010 ? 87  TYR A CA  1 
ATOM 673  C C   ? TYR A 1  87 ?  -2.090   3.392   7.631 1.000 98.010 ? 87  TYR A C   1 
ATOM 674  C CB  ? TYR A 1  87 ?  -1.112   1.115   7.978 1.000 98.010 ? 87  TYR A CB  1 
ATOM 675  O O   ? TYR A 1  87 ?  -2.103   4.012   8.697 1.000 98.010 ? 87  TYR A O   1 
ATOM 676  C CG  ? TYR A 1  87 ?   0.054   0.175   7.794 1.000 98.010 ? 87  TYR A CG  1 
ATOM 677  C CD1 ? TYR A 1  87 ?   0.129  -0.665   6.685 1.000 98.010 ? 87  TYR A CD1 1 
ATOM 678  C CD2 ? TYR A 1  87 ?   1.083   0.124   8.729 1.000 98.010 ? 87  TYR A CD2 1 
ATOM 679  C CE1 ? TYR A 1  87 ?   1.201  -1.534   6.513 1.000 98.010 ? 87  TYR A CE1 1 
ATOM 680  C CE2 ? TYR A 1  87 ?   2.160  -0.741   8.566 1.000 98.010 ? 87  TYR A CE2 1 
ATOM 681  O OH  ? TYR A 1  87 ?   3.274  -2.423   7.290 1.000 98.010 ? 87  TYR A OH  1 
ATOM 682  C CZ  ? TYR A 1  87 ?   2.210  -1.565   7.456 1.000 98.010 ? 87  TYR A CZ  1 
ATOM 683  N N   ? MET A 1  88 ?  -3.023   3.477   6.771 1.000 98.050 ? 88  MET A N   1 
ATOM 684  C CA  ? MET A 1  88 ?  -4.266   4.194   7.041 1.000 98.050 ? 88  MET A CA  1 
ATOM 685  C C   ? MET A 1  88 ?  -5.459   3.465   6.431 1.000 98.050 ? 88  MET A C   1 
ATOM 686  C CB  ? MET A 1  88 ?  -4.193   5.622   6.497 1.000 98.050 ? 88  MET A CB  1 
ATOM 687  O O   ? MET A 1  88 ?  -5.385   2.983   5.300 1.000 98.050 ? 88  MET A O   1 
ATOM 688  C CG  ? MET A 1  88 ?  -5.437   6.449   6.775 1.000 98.050 ? 88  MET A CG  1 
ATOM 689  S SD  ? MET A 1  88 ?  -5.252   8.197   6.251 1.000 98.050 ? 88  MET A SD  1 
ATOM 690  C CE  ? MET A 1  88 ?  -5.245   7.992   4.448 1.000 98.050 ? 88  MET A CE  1 
ATOM 691  N N   ? LEU A 1  89 ?  -6.543   3.316   7.237 1.000 98.540 ? 89  LEU A N   1 
ATOM 692  C CA  ? LEU A 1  89 ?  -7.819   2.810   6.743 1.000 98.540 ? 89  LEU A CA  1 
ATOM 693  C C   ? LEU A 1  89 ?  -8.790   3.955   6.473 1.000 98.540 ? 89  LEU A C   1 
ATOM 694  C CB  ? LEU A 1  89 ?  -8.433   1.831   7.747 1.000 98.540 ? 89  LEU A CB  1 
ATOM 695  O O   ? LEU A 1  89 ?  -8.936   4.858   7.300 1.000 98.540 ? 89  LEU A O   1 
ATOM 696  C CG  ? LEU A 1  89 ?  -7.687   0.511   7.950 1.000 98.540 ? 89  LEU A CG  1 
ATOM 697  C CD1 ? LEU A 1  89 ?  -8.306  -0.276   9.100 1.000 98.540 ? 89  LEU A CD1 1 
ATOM 698  C CD2 ? LEU A 1  89 ?  -7.696  -0.311   6.666 1.000 98.540 ? 89  LEU A CD2 1 
ATOM 699  N N   ? LEU A 1  90 ?  -9.335   3.880   5.229 1.000 98.410 ? 90  LEU A N   1 
ATOM 700  C CA  ? LEU A 1  90 ? -10.358   4.848   4.849 1.000 98.410 ? 90  LEU A CA  1 
ATOM 701  C C   ? LEU A 1  90 ? -11.735   4.195   4.809 1.000 98.410 ? 90  LEU A C   1 
ATOM 702  C CB  ? LEU A 1  90 ? -10.033   5.464   3.486 1.000 98.410 ? 90  LEU A CB  1 
ATOM 703  O O   ? LEU A 1  90 ? -11.945   3.222   4.081 1.000 98.410 ? 90  LEU A O   1 
ATOM 704  C CG  ? LEU A 1  90 ?  -8.671   6.148   3.358 1.000 98.410 ? 90  LEU A CG  1 
ATOM 705  C CD1 ? LEU A 1  90 ?  -8.418   6.561   1.912 1.000 98.410 ? 90  LEU A CD1 1 
ATOM 706  C CD2 ? LEU A 1  90 ?  -8.589   7.355   4.287 1.000 98.410 ? 90  LEU A CD2 1 
ATOM 707  N N   ? ARG A 1  91 ? -12.670   4.710   5.701 1.000 98.200 ? 91  ARG A N   1 
ATOM 708  C CA  ? ARG A 1  91 ? -14.055   4.256   5.622 1.000 98.200 ? 91  ARG A CA  1 
ATOM 709  C C   ? ARG A 1  91 ? -14.833   5.050   4.578 1.000 98.200 ? 91  ARG A C   1 
ATOM 710  C CB  ? ARG A 1  91 ? -14.738   4.373   6.986 1.000 98.200 ? 91  ARG A CB  1 
ATOM 711  O O   ? ARG A 1  91 ? -14.929   6.276   4.668 1.000 98.200 ? 91  ARG A O   1 
ATOM 712  C CG  ? ARG A 1  91 ? -16.109   3.719   7.046 1.000 98.200 ? 91  ARG A CG  1 
ATOM 713  C CD  ? ARG A 1  91 ? -16.714   3.805   8.441 1.000 98.200 ? 91  ARG A CD  1 
ATOM 714  N NE  ? ARG A 1  91 ? -18.087   3.306   8.464 1.000 98.200 ? 91  ARG A NE  1 
ATOM 715  N NH1 ? ARG A 1  91 ? -18.404   3.684  10.721 1.000 98.200 ? 91  ARG A NH1 1 
ATOM 716  N NH2 ? ARG A 1  91 ? -20.092   2.787   9.456 1.000 98.200 ? 91  ARG A NH2 1 
ATOM 717  C CZ  ? ARG A 1  91 ? -18.858   3.260   9.547 1.000 98.200 ? 91  ARG A CZ  1 
ATOM 718  N N   ? LEU A 1  92 ? -15.416   4.317   3.613 1.000 98.060 ? 92  LEU A N   1 
ATOM 719  C CA  ? LEU A 1  92 ? -16.121   4.932   2.494 1.000 98.060 ? 92  LEU A CA  1 
ATOM 720  C C   ? LEU A 1  92 ? -17.552   5.288   2.882 1.000 98.060 ? 92  LEU A C   1 
ATOM 721  C CB  ? LEU A 1  92 ? -16.126   3.996   1.283 1.000 98.060 ? 92  LEU A CB  1 
ATOM 722  O O   ? LEU A 1  92 ? -18.178   4.581   3.676 1.000 98.060 ? 92  LEU A O   1 
ATOM 723  C CG  ? LEU A 1  92 ? -14.758   3.531   0.779 1.000 98.060 ? 92  LEU A CG  1 
ATOM 724  C CD1 ? LEU A 1  92 ? -14.925   2.513  -0.344 1.000 98.060 ? 92  LEU A CD1 1 
ATOM 725  C CD2 ? LEU A 1  92 ? -13.928   4.721   0.311 1.000 98.060 ? 92  LEU A CD2 1 
ATOM 726  N N   ? LYS A 1  93 ? -18.252   6.439   2.254 1.000 95.170 ? 93  LYS A N   1 
ATOM 727  C CA  ? LYS A 1  93 ? -19.653   6.821   2.411 1.000 95.170 ? 93  LYS A CA  1 
ATOM 728  C C   ? LYS A 1  93 ? -20.263   7.235   1.076 1.000 95.170 ? 93  LYS A C   1 
ATOM 729  C CB  ? LYS A 1  93 ? -19.789   7.958   3.425 1.000 95.170 ? 93  LYS A CB  1 
ATOM 730  O O   ? LYS A 1  93 ? -19.923   8.288   0.531 1.000 95.170 ? 93  LYS A O   1 
ATOM 731  C CG  ? LYS A 1  93 ? -21.228   8.331   3.748 1.000 95.170 ? 93  LYS A CG  1 
ATOM 732  C CD  ? LYS A 1  93 ? -21.298   9.475   4.751 1.000 95.170 ? 93  LYS A CD  1 
ATOM 733  C CE  ? LYS A 1  93 ? -22.738   9.825   5.102 1.000 95.170 ? 93  LYS A CE  1 
ATOM 734  N NZ  ? LYS A 1  93 ? -22.811  10.953   6.078 1.000 95.170 ? 93  LYS A NZ  1 
ATOM 735  N N   ? PRO A 1  94 ? -21.047   6.329   0.529 1.000 96.490 ? 94  PRO A N   1 
ATOM 736  C CA  ? PRO A 1  94 ? -21.457   4.989   0.956 1.000 96.490 ? 94  PRO A CA  1 
ATOM 737  C C   ? PRO A 1  94 ? -20.397   3.928   0.670 1.000 96.490 ? 94  PRO A C   1 
ATOM 738  C CB  ? PRO A 1  94 ? -22.723   4.730   0.135 1.000 96.490 ? 94  PRO A CB  1 
ATOM 739  O O   ? PRO A 1  94 ? -19.359   4.232   0.075 1.000 96.490 ? 94  PRO A O   1 
ATOM 740  C CG  ? PRO A 1  94 ? -22.477   5.409  -1.173 1.000 96.490 ? 94  PRO A CG  1 
ATOM 741  C CD  ? PRO A 1  94 ? -21.690   6.663  -0.919 1.000 96.490 ? 94  PRO A CD  1 
ATOM 742  N N   ? CYS A 1  95 ? -20.648   2.616   1.272 1.000 98.030 ? 95  CYS A N   1 
ATOM 743  C CA  ? CYS A 1  95 ? -19.760   1.518   0.910 1.000 98.030 ? 95  CYS A CA  1 
ATOM 744  C C   ? CYS A 1  95 ? -19.755   1.295  -0.598 1.000 98.030 ? 95  CYS A C   1 
ATOM 745  C CB  ? CYS A 1  95 ? -20.179   0.232   1.623 1.000 98.030 ? 95  CYS A CB  1 
ATOM 746  O O   ? CYS A 1  95 ? -20.711   1.656  -1.286 1.000 98.030 ? 95  CYS A O   1 
ATOM 747  S SG  ? CYS A 1  95 ? -20.091   0.337   3.424 1.000 98.030 ? 95  CYS A SG  1 
ATOM 748  N N   ? ALA A 1  96 ? -18.647   0.632  -1.086 1.000 98.140 ? 96  ALA A N   1 
ATOM 749  C CA  ? ALA A 1  96 ? -18.485   0.321  -2.504 1.000 98.140 ? 96  ALA A CA  1 
ATOM 750  C C   ? ALA A 1  96 ? -19.480  -0.748  -2.947 1.000 98.140 ? 96  ALA A C   1 
ATOM 751  C CB  ? ALA A 1  96 ? -17.057  -0.135  -2.789 1.000 98.140 ? 96  ALA A CB  1 
ATOM 752  O O   ? ALA A 1  96 ? -19.774  -1.682  -2.197 1.000 98.140 ? 96  ALA A O   1 
ATOM 753  N N   ? ARG A 1  97 ? -19.989  -0.577  -4.116 1.000 97.960 ? 97  ARG A N   1 
ATOM 754  C CA  ? ARG A 1  97 ? -20.756  -1.634  -4.767 1.000 97.960 ? 97  ARG A CA  1 
ATOM 755  C C   ? ARG A 1  97 ? -19.837  -2.598  -5.510 1.000 97.960 ? 97  ARG A C   1 
ATOM 756  C CB  ? ARG A 1  97 ? -21.782  -1.038  -5.733 1.000 97.960 ? 97  ARG A CB  1 
ATOM 757  O O   ? ARG A 1  97 ? -19.147  -2.204  -6.453 1.000 97.960 ? 97  ARG A O   1 
ATOM 758  C CG  ? ARG A 1  97 ? -22.740  -2.061  -6.321 1.000 97.960 ? 97  ARG A CG  1 
ATOM 759  C CD  ? ARG A 1  97 ? -23.803  -1.404  -7.191 1.000 97.960 ? 97  ARG A CD  1 
ATOM 760  N NE  ? ARG A 1  97 ? -23.226  -0.821  -8.399 1.000 97.960 ? 97  ARG A NE  1 
ATOM 761  N NH1 ? ARG A 1  97 ? -25.246  -0.570  -9.492 1.000 97.960 ? 97  ARG A NH1 1 
ATOM 762  N NH2 ? ARG A 1  97 ? -23.298   0.081 -10.510 1.000 97.960 ? 97  ARG A NH2 1 
ATOM 763  C CZ  ? ARG A 1  97 ? -23.924  -0.438  -9.464 1.000 97.960 ? 97  ARG A CZ  1 
ATOM 764  N N   ? LEU A 1  98 ? -19.833  -3.871  -5.051 1.000 97.920 ? 98  LEU A N   1 
ATOM 765  C CA  ? LEU A 1  98 ? -18.928  -4.837  -5.665 1.000 97.920 ? 98  LEU A CA  1 
ATOM 766  C C   ? LEU A 1  98 ? -19.450  -5.283  -7.027 1.000 97.920 ? 98  LEU A C   1 
ATOM 767  C CB  ? LEU A 1  98 ? -18.743  -6.053  -4.753 1.000 97.920 ? 98  LEU A CB  1 
ATOM 768  O O   ? LEU A 1  98 ? -20.624  -5.635  -7.161 1.000 97.920 ? 98  LEU A O   1 
ATOM 769  C CG  ? LEU A 1  98 ? -18.216  -5.771  -3.345 1.000 97.920 ? 98  LEU A CG  1 
ATOM 770  C CD1 ? LEU A 1  98 ? -17.992  -7.078  -2.592 1.000 97.920 ? 98  LEU A CD1 1 
ATOM 771  C CD2 ? LEU A 1  98 ? -16.929  -4.956  -3.409 1.000 97.920 ? 98  LEU A CD2 1 
ATOM 772  N N   ? THR A 1  99 ? -18.551  -5.253  -8.115 1.000 96.900 ? 99  THR A N   1 
ATOM 773  C CA  ? THR A 1  99 ? -18.773  -5.644  -9.503 1.000 96.900 ? 99  THR A CA  1 
ATOM 774  C C   ? THR A 1  99 ? -17.558  -6.382 -10.057 1.000 96.900 ? 99  THR A C   1 
ATOM 775  C CB  ? THR A 1  99 ? -19.081  -4.420 -10.385 1.000 96.900 ? 99  THR A CB  1 
ATOM 776  O O   ? THR A 1  99 ? -16.602  -6.651  -9.327 1.000 96.900 ? 99  THR A O   1 
ATOM 777  C CG2 ? THR A 1  99 ? -20.169  -3.552  -9.762 1.000 96.900 ? 99  THR A CG2 1 
ATOM 778  O OG1 ? THR A 1  99 ? -17.890  -3.637 -10.539 1.000 96.900 ? 99  THR A OG1 1 
ATOM 779  N N   ? GLU A 1 100 ? -17.623  -6.653 -11.349 1.000 95.160 ? 100 GLU A N   1 
ATOM 780  C CA  ? GLU A 1 100 ? -16.471  -7.266 -12.003 1.000 95.160 ? 100 GLU A CA  1 
ATOM 781  C C   ? GLU A 1 100 ? -15.265  -6.331 -11.989 1.000 95.160 ? 100 GLU A C   1 
ATOM 782  C CB  ? GLU A 1 100 ? -16.815  -7.659 -13.442 1.000 95.160 ? 100 GLU A CB  1 
ATOM 783  O O   ? GLU A 1 100 ? -14.120  -6.785 -12.017 1.000 95.160 ? 100 GLU A O   1 
ATOM 784  C CG  ? GLU A 1 100 ? -17.778  -8.833 -13.546 1.000 95.160 ? 100 GLU A CG  1 
ATOM 785  C CD  ? GLU A 1 100 ? -18.052  -9.259 -14.979 1.000 95.160 ? 100 GLU A CD  1 
ATOM 786  O OE1 ? GLU A 1 100 ? -18.797 -10.244 -15.188 1.000 95.160 ? 100 GLU A OE1 1 
ATOM 787  O OE2 ? GLU A 1 100 ? -17.516  -8.605 -15.901 1.000 95.160 ? 100 GLU A OE2 1 
ATOM 788  N N   ? ALA A 1 101 ? -15.482  -5.044 -11.876 1.000 95.780 ? 101 ALA A N   1 
ATOM 789  C CA  ? ALA A 1 101 ? -14.441  -4.022 -11.944 1.000 95.780 ? 101 ALA A CA  1 
ATOM 790  C C   ? ALA A 1 101 ? -14.099  -3.495 -10.554 1.000 95.780 ? 101 ALA A C   1 
ATOM 791  C CB  ? ALA A 1 101 ? -14.879  -2.875 -12.852 1.000 95.780 ? 101 ALA A CB  1 
ATOM 792  O O   ? ALA A 1 101 ? -13.116  -2.769 -10.383 1.000 95.780 ? 101 ALA A O   1 
ATOM 793  N N   ? VAL A 1 102 ? -14.874  -3.871  -9.528 1.000 97.860 ? 102 VAL A N   1 
ATOM 794  C CA  ? VAL A 1 102 ? -14.645  -3.464  -8.145 1.000 97.860 ? 102 VAL A CA  1 
ATOM 795  C C   ? VAL A 1 102 ? -14.762  -4.677  -7.224 1.000 97.860 ? 102 VAL A C   1 
ATOM 796  C CB  ? VAL A 1 102 ? -15.635  -2.363  -7.706 1.000 97.860 ? 102 VAL A CB  1 
ATOM 797  O O   ? VAL A 1 102 ? -15.864  -5.172  -6.978 1.000 97.860 ? 102 VAL A O   1 
ATOM 798  C CG1 ? VAL A 1 102 ? -15.354  -1.926  -6.269 1.000 97.860 ? 102 VAL A CG1 1 
ATOM 799  C CG2 ? VAL A 1 102 ? -15.559  -1.168  -8.655 1.000 97.860 ? 102 VAL A CG2 1 
ATOM 800  N N   ? LYS A 1 103 ? -13.532  -5.151  -6.751 1.000 97.980 ? 103 LYS A N   1 
ATOM 801  C CA  ? LYS A 1 103 ? -13.470  -6.292  -5.841 1.000 97.980 ? 103 LYS A CA  1 
ATOM 802  C C   ? LYS A 1 103 ? -12.515  -6.020  -4.683 1.000 97.980 ? 103 LYS A C   1 
ATOM 803  C CB  ? LYS A 1 103 ? -13.039  -7.554  -6.591 1.000 97.980 ? 103 LYS A CB  1 
ATOM 804  O O   ? LYS A 1 103 ? -11.634  -5.163  -4.785 1.000 97.980 ? 103 LYS A O   1 
ATOM 805  C CG  ? LYS A 1 103 ? -14.045  -8.032  -7.627 1.000 97.980 ? 103 LYS A CG  1 
ATOM 806  C CD  ? LYS A 1 103 ? -13.618  -9.354  -8.252 1.000 97.980 ? 103 LYS A CD  1 
ATOM 807  C CE  ? LYS A 1 103 ? -14.644  -9.854  -9.261 1.000 97.980 ? 103 LYS A CE  1 
ATOM 808  N NZ  ? LYS A 1 103 ? -14.228 -11.149  -9.878 1.000 97.980 ? 103 LYS A NZ  1 
ATOM 809  N N   ? THR A 1 104 ? -12.785  -6.816  -3.606 1.000 98.410 ? 104 THR A N   1 
ATOM 810  C CA  ? THR A 1 104 ? -11.853  -6.756  -2.485 1.000 98.410 ? 104 THR A CA  1 
ATOM 811  C C   ? THR A 1 104 ? -10.672  -7.695  -2.713 1.000 98.410 ? 104 THR A C   1 
ATOM 812  C CB  ? THR A 1 104 ? -12.550  -7.114  -1.159 1.000 98.410 ? 104 THR A CB  1 
ATOM 813  O O   ? THR A 1 104 ? -10.789  -8.682  -3.441 1.000 98.410 ? 104 THR A O   1 
ATOM 814  C CG2 ? THR A 1 104 ? -13.781  -6.243  -0.932 1.000 98.410 ? 104 THR A CG2 1 
ATOM 815  O OG1 ? THR A 1 104 ? -12.951  -8.489  -1.194 1.000 98.410 ? 104 THR A OG1 1 
ATOM 816  N N   ? ILE A 1 105 ?  -9.537  -7.316  -2.036 1.000 98.420 ? 105 ILE A N   1 
ATOM 817  C CA  ? ILE A 1 105 ?  -8.361  -8.180  -2.012 1.000 98.420 ? 105 ILE A CA  1 
ATOM 818  C C   ? ILE A 1 105 ?  -8.121  -8.685  -0.591 1.000 98.420 ? 105 ILE A C   1 
ATOM 819  C CB  ? ILE A 1 105 ?  -7.108  -7.444  -2.538 1.000 98.420 ? 105 ILE A CB  1 
ATOM 820  O O   ? ILE A 1 105 ?  -8.236  -7.925   0.373 1.000 98.420 ? 105 ILE A O   1 
ATOM 821  C CG1 ? ILE A 1 105 ?  -5.941  -8.424  -2.697 1.000 98.420 ? 105 ILE A CG1 1 
ATOM 822  C CG2 ? ILE A 1 105 ?  -6.731  -6.288  -1.607 1.000 98.420 ? 105 ILE A CG2 1 
ATOM 823  C CD1 ? ILE A 1 105 ?  -4.884  -7.971  -3.695 1.000 98.420 ? 105 ILE A CD1 1 
ATOM 824  N N   ? PRO A 1 106 ?  -7.868 -10.031  -0.497 1.000 98.200 ? 106 PRO A N   1 
ATOM 825  C CA  ? PRO A 1 106 ?  -7.722 -10.602   0.845 1.000 98.200 ? 106 PRO A CA  1 
ATOM 826  C C   ? PRO A 1 106 ?  -6.466 -10.112   1.561 1.000 98.200 ? 106 PRO A C   1 
ATOM 827  C CB  ? PRO A 1 106 ?  -7.648 -12.108   0.581 1.000 98.200 ? 106 PRO A CB  1 
ATOM 828  O O   ? PRO A 1 106 ?  -5.468  -9.786   0.912 1.000 98.200 ? 106 PRO A O   1 
ATOM 829  C CG  ? PRO A 1 106 ?  -7.144 -12.226  -0.821 1.000 98.200 ? 106 PRO A CG  1 
ATOM 830  C CD  ? PRO A 1 106 ?  -7.597 -11.020  -1.594 1.000 98.200 ? 106 PRO A CD  1 
ATOM 831  N N   ? LEU A 1 107 ?  -6.575 -10.113   2.987 1.000 98.290 ? 107 LEU A N   1 
ATOM 832  C CA  ? LEU A 1 107 ?  -5.425  -9.858   3.847 1.000 98.290 ? 107 LEU A CA  1 
ATOM 833  C C   ? LEU A 1 107 ?  -4.602 -11.127   4.045 1.000 98.290 ? 107 LEU A C   1 
ATOM 834  C CB  ? LEU A 1 107 ?  -5.879  -9.313   5.204 1.000 98.290 ? 107 LEU A CB  1 
ATOM 835  O O   ? LEU A 1 107 ?  -5.154 -12.228   4.098 1.000 98.290 ? 107 LEU A O   1 
ATOM 836  C CG  ? LEU A 1 107 ?  -6.577  -7.952   5.188 1.000 98.290 ? 107 LEU A CG  1 
ATOM 837  C CD1 ? LEU A 1 107 ?  -7.235  -7.679   6.537 1.000 98.290 ? 107 LEU A CD1 1 
ATOM 838  C CD2 ? LEU A 1 107 ?  -5.587  -6.847   4.837 1.000 98.290 ? 107 LEU A CD2 1 
ATOM 839  N N   ? PRO A 1 108 ?  -3.284 -10.981   4.172 1.000 97.660 ? 108 PRO A N   1 
ATOM 840  C CA  ? PRO A 1 108 ?  -2.432 -12.158   4.353 1.000 97.660 ? 108 PRO A CA  1 
ATOM 841  C C   ? PRO A 1 108 ?  -2.556 -12.767   5.748 1.000 97.660 ? 108 PRO A C   1 
ATOM 842  C CB  ? PRO A 1 108 ?  -1.022 -11.612   4.119 1.000 97.660 ? 108 PRO A CB  1 
ATOM 843  O O   ? PRO A 1 108 ?  -2.755 -12.042   6.727 1.000 97.660 ? 108 PRO A O   1 
ATOM 844  C CG  ? PRO A 1 108 ?  -1.087 -10.184   4.554 1.000 97.660 ? 108 PRO A CG  1 
ATOM 845  C CD  ? PRO A 1 108 ?  -2.435  -9.635   4.185 1.000 97.660 ? 108 PRO A CD  1 
ATOM 846  N N   ? SER A 1 109 ?  -2.455 -14.093   5.843 1.000 96.270 ? 109 SER A N   1 
ATOM 847  C CA  ? SER A 1 109 ?  -2.471 -14.790   7.124 1.000 96.270 ? 109 SER A CA  1 
ATOM 848  C C   ? SER A 1 109 ?  -1.062 -14.954   7.683 1.000 96.270 ? 109 SER A C   1 
ATOM 849  C CB  ? SER A 1 109 ?  -3.134 -16.161   6.981 1.000 96.270 ? 109 SER A CB  1 
ATOM 850  O O   ? SER A 1 109 ?  -0.884 -15.152   8.886 1.000 96.270 ? 109 SER A O   1 
ATOM 851  O OG  ? SER A 1 109 ?  -2.473 -16.939   5.997 1.000 96.270 ? 109 SER A OG  1 
ATOM 852  N N   ? LYS A 1 110 ?  -0.049 -14.909   6.819 1.000 96.010 ? 110 LYS A N   1 
ATOM 853  C CA  ? LYS A 1 110 ?   1.366 -14.942   7.176 1.000 96.010 ? 110 LYS A CA  1 
ATOM 854  C C   ? LYS A 1 110 ?   2.183 -14.026   6.269 1.000 96.010 ? 110 LYS A C   1 
ATOM 855  C CB  ? LYS A 1 110 ?   1.906 -16.371   7.100 1.000 96.010 ? 110 LYS A CB  1 
ATOM 856  O O   ? LYS A 1 110 ?   1.735 -13.663   5.179 1.000 96.010 ? 110 LYS A O   1 
ATOM 857  C CG  ? LYS A 1 110 ?   1.830 -16.989   5.711 1.000 96.010 ? 110 LYS A CG  1 
ATOM 858  C CD  ? LYS A 1 110 ?   2.331 -18.427   5.711 1.000 96.010 ? 110 LYS A CD  1 
ATOM 859  C CE  ? LYS A 1 110 ?   2.284 -19.037   4.317 1.000 96.010 ? 110 LYS A CE  1 
ATOM 860  N NZ  ? LYS A 1 110 ?   2.785 -20.444   4.310 1.000 96.010 ? 110 LYS A NZ  1 
ATOM 861  N N   ? CYS A 1 111 ?   3.381 -13.756   6.774 1.000 96.140 ? 111 CYS A N   1 
ATOM 862  C CA  ? CYS A 1 111 ?   4.266 -12.907   5.985 1.000 96.140 ? 111 CYS A CA  1 
ATOM 863  C C   ? CYS A 1 111 ?   4.805 -13.658   4.773 1.000 96.140 ? 111 CYS A C   1 
ATOM 864  C CB  ? CYS A 1 111 ?   5.427 -12.401   6.840 1.000 96.140 ? 111 CYS A CB  1 
ATOM 865  O O   ? CYS A 1 111 ?   4.972 -14.878   4.817 1.000 96.140 ? 111 CYS A O   1 
ATOM 866  S SG  ? CYS A 1 111 ?   4.920 -11.292   8.173 1.000 96.140 ? 111 CYS A SG  1 
ATOM 867  N N   ? PRO A 1 112 ?   5.083 -12.906   3.662 1.000 94.090 ? 112 PRO A N   1 
ATOM 868  C CA  ? PRO A 1 112 ?   5.597 -13.557   2.455 1.000 94.090 ? 112 PRO A CA  1 
ATOM 869  C C   ? PRO A 1 112 ?   7.004 -14.122   2.642 1.000 94.090 ? 112 PRO A C   1 
ATOM 870  C CB  ? PRO A 1 112 ?   5.595 -12.431   1.418 1.000 94.090 ? 112 PRO A CB  1 
ATOM 871  O O   ? PRO A 1 112 ?   7.774 -13.611   3.459 1.000 94.090 ? 112 PRO A O   1 
ATOM 872  C CG  ? PRO A 1 112 ?   5.792 -11.180   2.212 1.000 94.090 ? 112 PRO A CG  1 
ATOM 873  C CD  ? PRO A 1 112 ?   5.108 -11.346   3.539 1.000 94.090 ? 112 PRO A CD  1 
ATOM 874  N N   ? ALA A 1 113 ?   7.303 -15.180   1.914 1.000 94.290 ? 113 ALA A N   1 
ATOM 875  C CA  ? ALA A 1 113 ?   8.665 -15.705   1.883 1.000 94.290 ? 113 ALA A CA  1 
ATOM 876  C C   ? ALA A 1 113 ?   9.620 -14.716   1.221 1.000 94.290 ? 113 ALA A C   1 
ATOM 877  C CB  ? ALA A 1 113 ?   8.702 -17.046   1.153 1.000 94.290 ? 113 ALA A CB  1 
ATOM 878  O O   ? ALA A 1 113 ?   9.196 -13.867   0.433 1.000 94.290 ? 113 ALA A O   1 
ATOM 879  N N   ? ASP A 1 114 ?  10.893 -14.874   1.655 1.000 92.950 ? 114 ASP A N   1 
ATOM 880  C CA  ? ASP A 1 114 ?  11.896 -14.126   0.903 1.000 92.950 ? 114 ASP A CA  1 
ATOM 881  C C   ? ASP A 1 114 ?  11.855 -14.489  -0.579 1.000 92.950 ? 114 ASP A C   1 
ATOM 882  C CB  ? ASP A 1 114 ?  13.294 -14.382   1.469 1.000 92.950 ? 114 ASP A CB  1 
ATOM 883  O O   ? ASP A 1 114 ?  11.620 -15.646  -0.934 1.000 92.950 ? 114 ASP A O   1 
ATOM 884  C CG  ? ASP A 1 114 ?  13.469 -13.850   2.881 1.000 92.950 ? 114 ASP A CG  1 
ATOM 885  O OD1 ? ASP A 1 114 ?  12.640 -13.030   3.331 1.000 92.950 ? 114 ASP A OD1 1 
ATOM 886  O OD2 ? ASP A 1 114 ?  14.447 -14.252   3.548 1.000 92.950 ? 114 ASP A OD2 1 
ATOM 887  N N   ? ASN A 1 115 ?  11.941 -13.421  -1.438 1.000 93.900 ? 115 ASN A N   1 
ATOM 888  C CA  ? ASN A 1 115 ?  11.993 -13.585  -2.887 1.000 93.900 ? 115 ASN A CA  1 
ATOM 889  C C   ? ASN A 1 115 ?  10.645 -14.029  -3.450 1.000 93.900 ? 115 ASN A C   1 
ATOM 890  C CB  ? ASN A 1 115 ?  13.086 -14.583  -3.276 1.000 93.900 ? 115 ASN A CB  1 
ATOM 891  O O   ? ASN A 1 115 ?  10.584 -14.630  -4.524 1.000 93.900 ? 115 ASN A O   1 
ATOM 892  C CG  ? ASN A 1 115 ?  14.474 -14.102  -2.906 1.000 93.900 ? 115 ASN A CG  1 
ATOM 893  N ND2 ? ASN A 1 115 ?  15.235 -14.952  -2.226 1.000 93.900 ? 115 ASN A ND2 1 
ATOM 894  O OD1 ? ASN A 1 115 ?  14.861 -12.975  -3.227 1.000 93.900 ? 115 ASN A OD1 1 
ATOM 895  N N   ? ALA A 1 116 ?   9.674 -13.857  -2.710 1.000 95.310 ? 116 ALA A N   1 
ATOM 896  C CA  ? ALA A 1 116 ?   8.316 -14.141  -3.169 1.000 95.310 ? 116 ALA A CA  1 
ATOM 897  C C   ? ALA A 1 116 ?   7.952 -13.276  -4.372 1.000 95.310 ? 116 ALA A C   1 
ATOM 898  C CB  ? ALA A 1 116 ?   7.315 -13.922  -2.038 1.000 95.310 ? 116 ALA A CB  1 
ATOM 899  O O   ? ALA A 1 116 ?   8.219 -12.072  -4.383 1.000 95.310 ? 116 ALA A O   1 
ATOM 900  N N   ? PRO A 1 117 ?   7.383 -13.932  -5.432 1.000 95.530 ? 117 PRO A N   1 
ATOM 901  C CA  ? PRO A 1 117 ?   6.899 -13.151  -6.572 1.000 95.530 ? 117 PRO A CA  1 
ATOM 902  C C   ? PRO A 1 117 ?   5.707 -12.266  -6.218 1.000 95.530 ? 117 PRO A C   1 
ATOM 903  C CB  ? PRO A 1 117 ?   6.500 -14.224  -7.590 1.000 95.530 ? 117 PRO A CB  1 
ATOM 904  O O   ? PRO A 1 117 ?   4.744 -12.737  -5.606 1.000 95.530 ? 117 PRO A O   1 
ATOM 905  C CG  ? PRO A 1 117 ?   6.161 -15.424  -6.766 1.000 95.530 ? 117 PRO A CG  1 
ATOM 906  C CD  ? PRO A 1 117 ?   7.000 -15.401  -5.521 1.000 95.530 ? 117 PRO A CD  1 
ATOM 907  N N   ? CYS A 1 118 ?   5.796 -11.057  -6.689 1.000 95.630 ? 118 CYS A N   1 
ATOM 908  C CA  ? CYS A 1 118 ?   4.751 -10.090  -6.369 1.000 95.630 ? 118 CYS A CA  1 
ATOM 909  C C   ? CYS A 1 118 ?   4.468  -9.180  -7.557 1.000 95.630 ? 118 CYS A C   1 
ATOM 910  C CB  ? CYS A 1 118 ?   5.152  -9.251  -5.156 1.000 95.630 ? 118 CYS A CB  1 
ATOM 911  O O   ? CYS A 1 118 ?   5.264  -9.110  -8.495 1.000 95.630 ? 118 CYS A O   1 
ATOM 912  S SG  ? CYS A 1 118 ?   5.506 -10.228  -3.679 1.000 95.630 ? 118 CYS A SG  1 
ATOM 913  N N   ? THR A 1 119 ?   3.313  -8.495  -7.425 1.000 94.270 ? 119 THR A N   1 
ATOM 914  C CA  ? THR A 1 119 ?   2.954  -7.471  -8.399 1.000 94.270 ? 119 THR A CA  1 
ATOM 915  C C   ? THR A 1 119 ?   2.557  -6.174  -7.700 1.000 94.270 ? 119 THR A C   1 
ATOM 916  C CB  ? THR A 1 119 ?   1.802  -7.942  -9.306 1.000 94.270 ? 119 THR A CB  1 
ATOM 917  O O   ? THR A 1 119 ?   1.808  -6.195  -6.721 1.000 94.270 ? 119 THR A O   1 
ATOM 918  C CG2 ? THR A 1 119 ?   1.445  -6.879 -10.340 1.000 94.270 ? 119 THR A CG2 1 
ATOM 919  O OG1 ? THR A 1 119 ?   2.196  -9.141  -9.986 1.000 94.270 ? 119 THR A OG1 1 
ATOM 920  N N   ? VAL A 1 120 ?   3.046  -5.080  -8.239 1.000 93.650 ? 120 VAL A N   1 
ATOM 921  C CA  ? VAL A 1 120 ?   2.656  -3.755  -7.770 1.000 93.650 ? 120 VAL A CA  1 
ATOM 922  C C   ? VAL A 1 120 ?   1.852  -3.039  -8.853 1.000 93.650 ? 120 VAL A C   1 
ATOM 923  C CB  ? VAL A 1 120 ?   3.886  -2.909  -7.373 1.000 93.650 ? 120 VAL A CB  1 
ATOM 924  O O   ? VAL A 1 120 ?   2.127  -3.195 -10.045 1.000 93.650 ? 120 VAL A O   1 
ATOM 925  C CG1 ? VAL A 1 120 ?   4.797  -2.682  -8.578 1.000 93.650 ? 120 VAL A CG1 1 
ATOM 926  C CG2 ? VAL A 1 120 ?   3.445  -1.574  -6.774 1.000 93.650 ? 120 VAL A CG2 1 
ATOM 927  N N   ? SER A 1 121 ?   0.829  -2.314  -8.476 1.000 93.350 ? 121 SER A N   1 
ATOM 928  C CA  ? SER A 1 121 ?   0.003  -1.596  -9.441 1.000 93.350 ? 121 SER A CA  1 
ATOM 929  C C   ? SER A 1 121 ?  -0.301  -0.180  -8.964 1.000 93.350 ? 121 SER A C   1 
ATOM 930  C CB  ? SER A 1 121 ?  -1.304  -2.349  -9.694 1.000 93.350 ? 121 SER A CB  1 
ATOM 931  O O   ? SER A 1 121 ?  -0.320   0.084  -7.760 1.000 93.350 ? 121 SER A O   1 
ATOM 932  O OG  ? SER A 1 121 ?  -2.045  -2.488  -8.493 1.000 93.350 ? 121 SER A OG  1 
ATOM 933  N N   ? GLY A 1 122 ?  -0.464   0.759  -9.968 1.000 92.120 ? 122 GLY A N   1 
ATOM 934  C CA  ? GLY A 1 122 ?  -0.775   2.140  -9.636 1.000 92.120 ? 122 GLY A CA  1 
ATOM 935  C C   ? GLY A 1 122 ?  -0.630   3.085 -10.814 1.000 92.120 ? 122 GLY A C   1 
ATOM 936  O O   ? GLY A 1 122 ?  -0.416   2.645 -11.946 1.000 92.120 ? 122 GLY A O   1 
ATOM 937  N N   ? TRP A 1 123 ?  -0.894   4.431 -10.599 1.000 89.600 ? 123 TRP A N   1 
ATOM 938  C CA  ? TRP A 1 123 ?  -0.845   5.466 -11.627 1.000 89.600 ? 123 TRP A CA  1 
ATOM 939  C C   ? TRP A 1 123 ?   0.296   6.442 -11.363 1.000 89.600 ? 123 TRP A C   1 
ATOM 940  C CB  ? TRP A 1 123 ?  -2.175   6.221 -11.693 1.000 89.600 ? 123 TRP A CB  1 
ATOM 941  O O   ? TRP A 1 123 ?   0.217   7.615 -11.737 1.000 89.600 ? 123 TRP A O   1 
ATOM 942  C CG  ? TRP A 1 123 ?  -3.312   5.407 -12.232 1.000 89.600 ? 123 TRP A CG  1 
ATOM 943  C CD1 ? TRP A 1 123 ?  -3.684   5.277 -13.541 1.000 89.600 ? 123 TRP A CD1 1 
ATOM 944  C CD2 ? TRP A 1 123 ?  -4.229   4.613 -11.474 1.000 89.600 ? 123 TRP A CD2 1 
ATOM 945  C CE2 ? TRP A 1 123 ?  -5.132   4.027 -12.389 1.000 89.600 ? 123 TRP A CE2 1 
ATOM 946  C CE3 ? TRP A 1 123 ?  -4.375   4.338 -10.107 1.000 89.600 ? 123 TRP A CE3 1 
ATOM 947  N NE1 ? TRP A 1 123 ?  -4.778   4.448 -13.642 1.000 89.600 ? 123 TRP A NE1 1 
ATOM 948  C CH2 ? TRP A 1 123 ?  -6.287   2.930 -10.638 1.000 89.600 ? 123 TRP A CH2 1 
ATOM 949  C CZ2 ? TRP A 1 123 ?  -6.167   3.183 -11.981 1.000 89.600 ? 123 TRP A CZ2 1 
ATOM 950  C CZ3 ? TRP A 1 123 ?  -5.406   3.497  -9.703 1.000 89.600 ? 123 TRP A CZ3 1 
ATOM 951  N N   ? GLY A 1 124 ?   1.280   6.002 -10.548 1.000 79.310 ? 124 GLY A N   1 
ATOM 952  C CA  ? GLY A 1 124 ?   2.447   6.822 -10.264 1.000 79.310 ? 124 GLY A CA  1 
ATOM 953  C C   ? GLY A 1 124 ?   3.327   7.048 -11.478 1.000 79.310 ? 124 GLY A C   1 
ATOM 954  O O   ? GLY A 1 124 ?   2.998   6.608 -12.581 1.000 79.310 ? 124 GLY A O   1 
ATOM 955  N N   ? THR A 1 125 ?   4.468   7.858 -11.383 1.000 74.870 ? 125 THR A N   1 
ATOM 956  C CA  ? THR A 1 125 ?   5.335   8.257 -12.486 1.000 74.870 ? 125 THR A CA  1 
ATOM 957  C C   ? THR A 1 125 ?   5.971   7.035 -13.143 1.000 74.870 ? 125 THR A C   1 
ATOM 958  C CB  ? THR A 1 125 ?   6.439   9.218 -12.008 1.000 74.870 ? 125 THR A CB  1 
ATOM 959  O O   ? THR A 1 125 ?   6.289   6.055 -12.467 1.000 74.870 ? 125 THR A O   1 
ATOM 960  C CG2 ? THR A 1 125 ?   5.842  10.466 -11.366 1.000 74.870 ? 125 THR A CG2 1 
ATOM 961  O OG1 ? THR A 1 125 ?   7.264   8.549 -11.046 1.000 74.870 ? 125 THR A OG1 1 
ATOM 962  N N   ? ILE A 1 126 ?   6.147   7.031 -14.486 1.000 74.530 ? 126 ILE A N   1 
ATOM 963  C CA  ? ILE A 1 126 ?   6.712   5.925 -15.253 1.000 74.530 ? 126 ILE A CA  1 
ATOM 964  C C   ? ILE A 1 126 ?   8.133   6.273 -15.689 1.000 74.530 ? 126 ILE A C   1 
ATOM 965  C CB  ? ILE A 1 126 ?   5.841   5.587 -16.483 1.000 74.530 ? 126 ILE A CB  1 
ATOM 966  O O   ? ILE A 1 126 ?   8.812   5.459 -16.320 1.000 74.530 ? 126 ILE A O   1 
ATOM 967  C CG1 ? ILE A 1 126 ?   5.659   6.828 -17.365 1.000 74.530 ? 126 ILE A CG1 1 
ATOM 968  C CG2 ? ILE A 1 126 ?   4.486   5.022 -16.047 1.000 74.530 ? 126 ILE A CG2 1 
ATOM 969  C CD1 ? ILE A 1 126 ?   4.990   6.543 -18.703 1.000 74.530 ? 126 ILE A CD1 1 
ATOM 970  N N   ? ARG A 1 127 ?   8.620   7.502 -15.321 1.000 66.520 ? 127 ARG A N   1 
ATOM 971  C CA  ? ARG A 1 127 ?   9.986   7.948 -15.572 1.000 66.520 ? 127 ARG A CA  1 
ATOM 972  C C   ? ARG A 1 127 ?  10.586   8.603 -14.332 1.000 66.520 ? 127 ARG A C   1 
ATOM 973  C CB  ? ARG A 1 127 ?  10.026   8.922 -16.751 1.000 66.520 ? 127 ARG A CB  1 
ATOM 974  O O   ? ARG A 1 127 ?   9.876   9.257 -13.565 1.000 66.520 ? 127 ARG A O   1 
ATOM 975  C CG  ? ARG A 1 127 ?   9.700   8.282 -18.091 1.000 66.520 ? 127 ARG A CG  1 
ATOM 976  C CD  ? ARG A 1 127 ?   9.898   9.256 -19.245 1.000 66.520 ? 127 ARG A CD  1 
ATOM 977  N NE  ? ARG A 1 127 ?   9.601   8.634 -20.532 1.000 66.520 ? 127 ARG A NE  1 
ATOM 978  N NH1 ? ARG A 1 127 ?  10.342  10.418 -21.798 1.000 66.520 ? 127 ARG A NH1 1 
ATOM 979  N NH2 ? ARG A 1 127 ?   9.511   8.544 -22.825 1.000 66.520 ? 127 ARG A NH2 1 
ATOM 980  C CZ  ? ARG A 1 127 ?   9.819   9.200 -21.715 1.000 66.520 ? 127 ARG A CZ  1 
ATOM 981  N N   ? SER A 1 128 ?  11.910   8.476 -14.069 1.000 70.460 ? 128 SER A N   1 
ATOM 982  C CA  ? SER A 1 128 ?  12.685   9.143 -13.028 1.000 70.460 ? 128 SER A CA  1 
ATOM 983  C C   ? SER A 1 128 ?  13.996   9.692 -13.581 1.000 70.460 ? 128 SER A C   1 
ATOM 984  C CB  ? SER A 1 128 ?  12.972   8.182 -11.874 1.000 70.460 ? 128 SER A CB  1 
ATOM 985  O O   ? SER A 1 128 ?  14.656   9.038 -14.391 1.000 70.460 ? 128 SER A O   1 
ATOM 986  O OG  ? SER A 1 128 ?  13.811   8.791 -10.908 1.000 70.460 ? 128 SER A OG  1 
ATOM 987  N N   ? PRO A 1 129 ?  14.364  10.941 -13.276 1.000 66.880 ? 129 PRO A N   1 
ATOM 988  C CA  ? PRO A 1 129 ?  13.838  11.756 -12.178 1.000 66.880 ? 129 PRO A CA  1 
ATOM 989  C C   ? PRO A 1 129 ?  12.640  12.606 -12.595 1.000 66.880 ? 129 PRO A C   1 
ATOM 990  C CB  ? PRO A 1 129 ?  15.028  12.640 -11.795 1.000 66.880 ? 129 PRO A CB  1 
ATOM 991  O O   ? PRO A 1 129 ?  11.974  13.200 -11.744 1.000 66.880 ? 129 PRO A O   1 
ATOM 992  C CG  ? PRO A 1 129 ?  15.796  12.819 -13.065 1.000 66.880 ? 129 PRO A CG  1 
ATOM 993  C CD  ? PRO A 1 129 ?  15.628  11.583 -13.902 1.000 66.880 ? 129 PRO A CD  1 
ATOM 994  N N   ? GLN A 1 130 ?  12.305  12.671 -13.994 1.000 70.900 ? 130 GLN A N   1 
ATOM 995  C CA  ? GLN A 1 130 ?  11.186  13.439 -14.530 1.000 70.900 ? 130 GLN A CA  1 
ATOM 996  C C   ? GLN A 1 130 ?   9.866  12.698 -14.335 1.000 70.900 ? 130 GLN A C   1 
ATOM 997  C CB  ? GLN A 1 130 ?  11.404  13.741 -16.013 1.000 70.900 ? 130 GLN A CB  1 
ATOM 998  O O   ? GLN A 1 130 ?   9.748  11.525 -14.695 1.000 70.900 ? 130 GLN A O   1 
ATOM 999  C CG  ? GLN A 1 130 ?  12.571  14.682 -16.284 1.000 70.900 ? 130 GLN A CG  1 
ATOM 1000 C CD  ? GLN A 1 130 ?  13.902  13.957 -16.367 1.000 70.900 ? 130 GLN A CD  1 
ATOM 1001 N NE2 ? GLN A 1 130 ?  14.991  14.718 -16.388 1.000 70.900 ? 130 GLN A NE2 1 
ATOM 1002 O OE1 ? GLN A 1 130 ?  13.951  12.724 -16.410 1.000 70.900 ? 130 GLN A OE1 1 
ATOM 1003 N N   ? ALA A 1 131 ?   8.939  13.401 -13.631 1.000 73.550 ? 131 ALA A N   1 
ATOM 1004 C CA  ? ALA A 1 131 ?   7.636  12.802 -13.353 1.000 73.550 ? 131 ALA A CA  1 
ATOM 1005 C C   ? ALA A 1 131 ?   6.766  12.776 -14.607 1.000 73.550 ? 131 ALA A C   1 
ATOM 1006 C CB  ? ALA A 1 131 ?   6.928  13.562 -12.234 1.000 73.550 ? 131 ALA A CB  1 
ATOM 1007 O O   ? ALA A 1 131 ?   6.548  13.812 -15.240 1.000 73.550 ? 131 ALA A O   1 
ATOM 1008 N N   ? MET A 1 132 ?   6.454  11.550 -15.044 1.000 78.190 ? 132 MET A N   1 
ATOM 1009 C CA  ? MET A 1 132 ?   5.464  11.324 -16.093 1.000 78.190 ? 132 MET A CA  1 
ATOM 1010 C C   ? MET A 1 132 ?   4.377  10.365 -15.618 1.000 78.190 ? 132 MET A C   1 
ATOM 1011 C CB  ? MET A 1 132 ?   6.132  10.774 -17.354 1.000 78.190 ? 132 MET A CB  1 
ATOM 1012 O O   ? MET A 1 132 ?   4.644   9.186 -15.380 1.000 78.190 ? 132 MET A O   1 
ATOM 1013 C CG  ? MET A 1 132 ?   5.204  10.700 -18.556 1.000 78.190 ? 132 MET A CG  1 
ATOM 1014 S SD  ? MET A 1 132 ?   6.061  10.116 -20.070 1.000 78.190 ? 132 MET A SD  1 
ATOM 1015 C CE  ? MET A 1 132 ?   7.684  10.894 -19.840 1.000 78.190 ? 132 MET A CE  1 
ATOM 1016 N N   ? LEU A 1 133 ?   3.113  10.928 -15.489 1.000 81.040 ? 133 LEU A N   1 
ATOM 1017 C CA  ? LEU A 1 133 ?   1.992  10.140 -14.987 1.000 81.040 ? 133 LEU A CA  1 
ATOM 1018 C C   ? LEU A 1 133 ?   1.239   9.474 -16.134 1.000 81.040 ? 133 LEU A C   1 
ATOM 1019 C CB  ? LEU A 1 133 ?   1.037  11.022 -14.178 1.000 81.040 ? 133 LEU A CB  1 
ATOM 1020 O O   ? LEU A 1 133 ?   0.797  10.149 -17.067 1.000 81.040 ? 133 LEU A O   1 
ATOM 1021 C CG  ? LEU A 1 133 ?   1.606  11.643 -12.901 1.000 81.040 ? 133 LEU A CG  1 
ATOM 1022 C CD1 ? LEU A 1 133 ?   0.629  12.664 -12.328 1.000 81.040 ? 133 LEU A CD1 1 
ATOM 1023 C CD2 ? LEU A 1 133 ?   1.922  10.562 -11.874 1.000 81.040 ? 133 LEU A CD2 1 
ATOM 1024 N N   ? PRO A 1 134 ?   1.188   8.113 -16.140 1.000 84.580 ? 134 PRO A N   1 
ATOM 1025 C CA  ? PRO A 1 134 ?   0.396   7.429 -17.165 1.000 84.580 ? 134 PRO A CA  1 
ATOM 1026 C C   ? PRO A 1 134 ?  -1.105   7.652 -16.997 1.000 84.580 ? 134 PRO A C   1 
ATOM 1027 C CB  ? PRO A 1 134 ?   0.756   5.955 -16.963 1.000 84.580 ? 134 PRO A CB  1 
ATOM 1028 O O   ? PRO A 1 134 ?  -1.573   7.915 -15.886 1.000 84.580 ? 134 PRO A O   1 
ATOM 1029 C CG  ? PRO A 1 134 ?   1.021   5.824 -15.498 1.000 84.580 ? 134 PRO A CG  1 
ATOM 1030 C CD  ? PRO A 1 134 ?   1.677   7.087 -15.017 1.000 84.580 ? 134 PRO A CD  1 
ATOM 1031 N N   ? ASP A 1 135 ?  -1.833   7.622 -18.085 1.000 88.290 ? 135 ASP A N   1 
ATOM 1032 C CA  ? ASP A 1 135 ?  -3.289   7.695 -18.010 1.000 88.290 ? 135 ASP A CA  1 
ATOM 1033 C C   ? ASP A 1 135 ?  -3.890   6.337 -17.653 1.000 88.290 ? 135 ASP A C   1 
ATOM 1034 C CB  ? ASP A 1 135 ?  -3.870   8.195 -19.334 1.000 88.290 ? 135 ASP A CB  1 
ATOM 1035 O O   ? ASP A 1 135 ?  -4.919   6.266 -16.979 1.000 88.290 ? 135 ASP A O   1 
ATOM 1036 C CG  ? ASP A 1 135 ?  -3.512   9.641 -19.630 1.000 88.290 ? 135 ASP A CG  1 
ATOM 1037 O OD1 ? ASP A 1 135 ?  -3.334  10.432 -18.679 1.000 88.290 ? 135 ASP A OD1 1 
ATOM 1038 O OD2 ? ASP A 1 135 ?  -3.410   9.993 -20.825 1.000 88.290 ? 135 ASP A OD2 1 
ATOM 1039 N N   ? THR A 1 136 ?  -3.198   5.308 -18.077 1.000 91.560 ? 136 THR A N   1 
ATOM 1040 C CA  ? THR A 1 136 ?  -3.672   3.942 -17.882 1.000 91.560 ? 136 THR A CA  1 
ATOM 1041 C C   ? THR A 1 136 ?  -2.944   3.278 -16.717 1.000 91.560 ? 136 THR A C   1 
ATOM 1042 C CB  ? THR A 1 136 ?  -3.484   3.099 -19.157 1.000 91.560 ? 136 THR A CB  1 
ATOM 1043 O O   ? THR A 1 136 ?  -1.753   3.516 -16.506 1.000 91.560 ? 136 THR A O   1 
ATOM 1044 C CG2 ? THR A 1 136 ?  -4.036   1.689 -18.970 1.000 91.560 ? 136 THR A CG2 1 
ATOM 1045 O OG1 ? THR A 1 136 ?  -4.170   3.729 -20.245 1.000 91.560 ? 136 THR A OG1 1 
ATOM 1046 N N   ? LEU A 1 137 ?  -3.706   2.512 -15.919 1.000 92.450 ? 137 LEU A N   1 
ATOM 1047 C CA  ? LEU A 1 137 ?  -3.152   1.775 -14.788 1.000 92.450 ? 137 LEU A CA  1 
ATOM 1048 C C   ? LEU A 1 137 ?  -1.945   0.948 -15.217 1.000 92.450 ? 137 LEU A C   1 
ATOM 1049 C CB  ? LEU A 1 137 ?  -4.216   0.865 -14.168 1.000 92.450 ? 137 LEU A CB  1 
ATOM 1050 O O   ? LEU A 1 137 ?  -2.000   0.237 -16.223 1.000 92.450 ? 137 LEU A O   1 
ATOM 1051 C CG  ? LEU A 1 137 ?  -3.817   0.130 -12.888 1.000 92.450 ? 137 LEU A CG  1 
ATOM 1052 C CD1 ? LEU A 1 137 ?  -3.526   1.129 -11.772 1.000 92.450 ? 137 LEU A CD1 1 
ATOM 1053 C CD2 ? LEU A 1 137 ?  -4.911  -0.846 -12.468 1.000 92.450 ? 137 LEU A CD2 1 
ATOM 1054 N N   ? GLN A 1 138 ?  -0.903   1.072 -14.364 1.000 93.500 ? 138 GLN A N   1 
ATOM 1055 C CA  ? GLN A 1 138 ?   0.346   0.372 -14.647 1.000 93.500 ? 138 GLN A CA  1 
ATOM 1056 C C   ? GLN A 1 138 ?   0.573  -0.769 -13.660 1.000 93.500 ? 138 GLN A C   1 
ATOM 1057 C CB  ? GLN A 1 138 ?   1.527   1.343 -14.608 1.000 93.500 ? 138 GLN A CB  1 
ATOM 1058 O O   ? GLN A 1 138 ?   0.174  -0.680 -12.497 1.000 93.500 ? 138 GLN A O   1 
ATOM 1059 C CG  ? GLN A 1 138 ?   1.402   2.503 -15.586 1.000 93.500 ? 138 GLN A CG  1 
ATOM 1060 C CD  ? GLN A 1 138 ?   1.426   2.055 -17.035 1.000 93.500 ? 138 GLN A CD  1 
ATOM 1061 N NE2 ? GLN A 1 138 ?   0.406   2.443 -17.793 1.000 93.500 ? 138 GLN A NE2 1 
ATOM 1062 O OE1 ? GLN A 1 138 ?   2.354   1.366 -17.471 1.000 93.500 ? 138 GLN A OE1 1 
ATOM 1063 N N   ? CYS A 1 139 ?   1.294  -1.893 -14.160 1.000 92.110 ? 139 CYS A N   1 
ATOM 1064 C CA  ? CYS A 1 139 ?   1.705  -3.022 -13.333 1.000 92.110 ? 139 CYS A CA  1 
ATOM 1065 C C   ? CYS A 1 139 ?   3.192  -3.309 -13.501 1.000 92.110 ? 139 CYS A C   1 
ATOM 1066 C CB  ? CYS A 1 139 ?   0.893  -4.268 -13.686 1.000 92.110 ? 139 CYS A CB  1 
ATOM 1067 O O   ? CYS A 1 139 ?   3.757  -3.072 -14.571 1.000 92.110 ? 139 CYS A O   1 
ATOM 1068 S SG  ? CYS A 1 139 ?  -0.864  -4.128 -13.293 1.000 92.110 ? 139 CYS A SG  1 
ATOM 1069 N N   ? ALA A 1 140 ?   3.696  -3.837 -12.388 1.000 89.520 ? 140 ALA A N   1 
ATOM 1070 C CA  ? ALA A 1 140 ?   5.093  -4.261 -12.427 1.000 89.520 ? 140 ALA A CA  1 
ATOM 1071 C C   ? ALA A 1 140 ?   5.311  -5.510 -11.579 1.000 89.520 ? 140 ALA A C   1 
ATOM 1072 C CB  ? ALA A 1 140 ?   6.005  -3.132 -11.953 1.000 89.520 ? 140 ALA A CB  1 
ATOM 1073 O O   ? ALA A 1 140 ?   4.830  -5.590 -10.446 1.000 89.520 ? 140 ALA A O   1 
ATOM 1074 N N   ? ASP A 1 141 ?   6.052  -6.380 -12.222 1.000 90.940 ? 141 ASP A N   1 
ATOM 1075 C CA  ? ASP A 1 141 ?   6.396  -7.597 -11.495 1.000 90.940 ? 141 ASP A CA  1 
ATOM 1076 C C   ? ASP A 1 141 ?   7.700  -7.423 -10.719 1.000 90.940 ? 141 ASP A C   1 
ATOM 1077 C CB  ? ASP A 1 141 ?   6.511  -8.782 -12.456 1.000 90.940 ? 141 ASP A CB  1 
ATOM 1078 O O   ? ASP A 1 141 ?   8.717  -7.017 -11.287 1.000 90.940 ? 141 ASP A O   1 
ATOM 1079 C CG  ? ASP A 1 141 ?   5.196  -9.124 -13.135 1.000 90.940 ? 141 ASP A CG  1 
ATOM 1080 O OD1 ? ASP A 1 141 ?   4.127  -8.974 -12.505 1.000 90.940 ? 141 ASP A OD1 1 
ATOM 1081 O OD2 ? ASP A 1 141 ?   5.230  -9.551 -14.310 1.000 90.940 ? 141 ASP A OD2 1 
ATOM 1082 N N   ? VAL A 1 142 ?   7.573  -7.784  -9.372 1.000 92.550 ? 142 VAL A N   1 
ATOM 1083 C CA  ? VAL A 1 142 ?   8.720  -7.642  -8.481 1.000 92.550 ? 142 VAL A CA  1 
ATOM 1084 C C   ? VAL A 1 142 ?   8.800  -8.845  -7.544 1.000 92.550 ? 142 VAL A C   1 
ATOM 1085 C CB  ? VAL A 1 142 ?   8.645  -6.333  -7.663 1.000 92.550 ? 142 VAL A CB  1 
ATOM 1086 O O   ? VAL A 1 142 ?   7.921  -9.710  -7.559 1.000 92.550 ? 142 VAL A O   1 
ATOM 1087 C CG1 ? VAL A 1 142 ?   8.688  -5.116  -8.586 1.000 92.550 ? 142 VAL A CG1 1 
ATOM 1088 C CG2 ? VAL A 1 142 ?   7.381  -6.312  -6.806 1.000 92.550 ? 142 VAL A CG2 1 
ATOM 1089 N N   ? SER A 1 143 ?   9.909  -8.907  -6.797 1.000 94.070 ? 143 SER A N   1 
ATOM 1090 C CA  ? SER A 1 143 ?  10.072  -9.927  -5.765 1.000 94.070 ? 143 SER A CA  1 
ATOM 1091 C C   ? SER A 1 143 ?  10.460  -9.303  -4.429 1.000 94.070 ? 143 SER A C   1 
ATOM 1092 C CB  ? SER A 1 143 ?  11.126 -10.951  -6.185 1.000 94.070 ? 143 SER A CB  1 
ATOM 1093 O O   ? SER A 1 143 ?  11.156  -8.287  -4.391 1.000 94.070 ? 143 SER A O   1 
ATOM 1094 O OG  ? SER A 1 143 ?  10.729 -11.627  -7.366 1.000 94.070 ? 143 SER A OG  1 
ATOM 1095 N N   ? THR A 1 144 ?   9.917  -9.946  -3.408 1.000 94.430 ? 144 THR A N   1 
ATOM 1096 C CA  ? THR A 1 144 ?  10.342  -9.494  -2.088 1.000 94.430 ? 144 THR A CA  1 
ATOM 1097 C C   ? THR A 1 144 ?  11.850  -9.653  -1.921 1.000 94.430 ? 144 THR A C   1 
ATOM 1098 C CB  ? THR A 1 144 ?   9.616 -10.269  -0.972 1.000 94.430 ? 144 THR A CB  1 
ATOM 1099 O O   ? THR A 1 144 ?  12.456 -10.542  -2.522 1.000 94.430 ? 144 THR A O   1 
ATOM 1100 C CG2 ? THR A 1 144 ?   8.105 -10.079  -1.064 1.000 94.430 ? 144 THR A CG2 1 
ATOM 1101 O OG1 ? THR A 1 144 ?   9.920 -11.664  -1.091 1.000 94.430 ? 144 THR A OG1 1 
ATOM 1102 N N   ? VAL A 1 145 ?  12.374  -8.699  -1.080 1.000 93.120 ? 145 VAL A N   1 
ATOM 1103 C CA  ? VAL A 1 145 ?  13.798  -8.687  -0.760 1.000 93.120 ? 145 VAL A CA  1 
ATOM 1104 C C   ? VAL A 1 145 ?  13.998  -9.011   0.719 1.000 93.120 ? 145 VAL A C   1 
ATOM 1105 C CB  ? VAL A 1 145 ?  14.444  -7.325  -1.099 1.000 93.120 ? 145 VAL A CB  1 
ATOM 1106 O O   ? VAL A 1 145 ?  13.304  -8.465   1.580 1.000 93.120 ? 145 VAL A O   1 
ATOM 1107 C CG1 ? VAL A 1 145 ?  15.925  -7.322  -0.727 1.000 93.120 ? 145 VAL A CG1 1 
ATOM 1108 C CG2 ? VAL A 1 145 ?  14.261  -7.002  -2.580 1.000 93.120 ? 145 VAL A CG2 1 
ATOM 1109 N N   ? PRO A 1 146 ?  14.968  -9.930   0.950 1.000 92.690 ? 146 PRO A N   1 
ATOM 1110 C CA  ? PRO A 1 146 ?  15.257 -10.219   2.357 1.000 92.690 ? 146 PRO A CA  1 
ATOM 1111 C C   ? PRO A 1 146 ?  15.603  -8.965   3.157 1.000 92.690 ? 146 PRO A C   1 
ATOM 1112 C CB  ? PRO A 1 146 ?  16.456 -11.168   2.283 1.000 92.690 ? 146 PRO A CB  1 
ATOM 1113 O O   ? PRO A 1 146 ?  16.302  -8.081   2.656 1.000 92.690 ? 146 PRO A O   1 
ATOM 1114 C CG  ? PRO A 1 146 ?  16.345 -11.820   0.943 1.000 92.690 ? 146 PRO A CG  1 
ATOM 1115 C CD  ? PRO A 1 146 ?  15.793 -10.819  -0.031 1.000 92.690 ? 146 PRO A CD  1 
ATOM 1116 N N   ? ASN A 1 147 ?  15.072  -8.867   4.376 1.000 90.350 ? 147 ASN A N   1 
ATOM 1117 C CA  ? ASN A 1 147 ?  15.205  -7.702   5.244 1.000 90.350 ? 147 ASN A CA  1 
ATOM 1118 C C   ? ASN A 1 147 ?  16.668  -7.324   5.454 1.000 90.350 ? 147 ASN A C   1 
ATOM 1119 C CB  ? ASN A 1 147 ?  14.523  -7.955   6.590 1.000 90.350 ? 147 ASN A CB  1 
ATOM 1120 O O   ? ASN A 1 147 ?  17.005  -6.140   5.518 1.000 90.350 ? 147 ASN A O   1 
ATOM 1121 C CG  ? ASN A 1 147 ?  13.064  -7.544   6.592 1.000 90.350 ? 147 ASN A CG  1 
ATOM 1122 N ND2 ? ASN A 1 147 ?  12.386  -7.771   7.711 1.000 90.350 ? 147 ASN A ND2 1 
ATOM 1123 O OD1 ? ASN A 1 147 ?  12.551  -7.027   5.597 1.000 90.350 ? 147 ASN A OD1 1 
ATOM 1124 N N   ? GLN A 1 148 ?  17.574  -8.317   5.525 1.000 91.390 ? 148 GLN A N   1 
ATOM 1125 C CA  ? GLN A 1 148 ?  19.001  -8.064   5.694 1.000 91.390 ? 148 GLN A CA  1 
ATOM 1126 C C   ? GLN A 1 148 ?  19.558  -7.253   4.528 1.000 91.390 ? 148 GLN A C   1 
ATOM 1127 C CB  ? GLN A 1 148 ?  19.768  -9.380   5.832 1.000 91.390 ? 148 GLN A CB  1 
ATOM 1128 O O   ? GLN A 1 148 ?  20.319  -6.305   4.731 1.000 91.390 ? 148 GLN A O   1 
ATOM 1129 C CG  ? GLN A 1 148 ?  21.250  -9.200   6.133 1.000 91.390 ? 148 GLN A CG  1 
ATOM 1130 C CD  ? GLN A 1 148 ?  21.989 -10.519   6.252 1.000 91.390 ? 148 GLN A CD  1 
ATOM 1131 N NE2 ? GLN A 1 148 ?  23.283 -10.449   6.545 1.000 91.390 ? 148 GLN A NE2 1 
ATOM 1132 O OE1 ? GLN A 1 148 ?  21.402 -11.592   6.081 1.000 91.390 ? 148 GLN A OE1 1 
ATOM 1133 N N   ? ASN A 1 149 ?  19.210  -7.682   3.380 1.000 91.530 ? 149 ASN A N   1 
ATOM 1134 C CA  ? ASN A 1 149 ?  19.639  -6.979   2.176 1.000 91.530 ? 149 ASN A CA  1 
ATOM 1135 C C   ? ASN A 1 149 ?  19.005  -5.594   2.080 1.000 91.530 ? 149 ASN A C   1 
ATOM 1136 C CB  ? ASN A 1 149 ?  19.311  -7.801   0.927 1.000 91.530 ? 149 ASN A CB  1 
ATOM 1137 O O   ? ASN A 1 149 ?  19.653  -4.638   1.650 1.000 91.530 ? 149 ASN A O   1 
ATOM 1138 C CG  ? ASN A 1 149 ?  20.139  -9.067   0.828 1.000 91.530 ? 149 ASN A CG  1 
ATOM 1139 N ND2 ? ASN A 1 149 ?  19.840  -9.894  -0.166 1.000 91.530 ? 149 ASN A ND2 1 
ATOM 1140 O OD1 ? ASN A 1 149 ?  21.038  -9.301   1.640 1.000 91.530 ? 149 ASN A OD1 1 
ATOM 1141 N N   ? CYS A 1 150 ?  17.780  -5.591   2.440 1.000 91.070 ? 150 CYS A N   1 
ATOM 1142 C CA  ? CYS A 1 150 ?  17.062  -4.322   2.471 1.000 91.070 ? 150 CYS A CA  1 
ATOM 1143 C C   ? CYS A 1 150 ?  17.703  -3.356   3.460 1.000 91.070 ? 150 CYS A C   1 
ATOM 1144 C CB  ? CYS A 1 150 ?  15.596  -4.545   2.841 1.000 91.070 ? 150 CYS A CB  1 
ATOM 1145 O O   ? CYS A 1 150 ?  17.910  -2.183   3.143 1.000 91.070 ? 150 CYS A O   1 
ATOM 1146 S SG  ? CYS A 1 150 ?  14.529  -3.135   2.472 1.000 91.070 ? 150 CYS A SG  1 
ATOM 1147 N N   ? ASN A 1 151 ?  18.045  -3.777   4.567 1.000 91.920 ? 151 ASN A N   1 
ATOM 1148 C CA  ? ASN A 1 151 ?  18.672  -2.987   5.622 1.000 91.920 ? 151 ASN A CA  1 
ATOM 1149 C C   ? ASN A 1 151 ?  20.075  -2.536   5.226 1.000 91.920 ? 151 ASN A C   1 
ATOM 1150 C CB  ? ASN A 1 151 ?  18.719  -3.780   6.930 1.000 91.920 ? 151 ASN A CB  1 
ATOM 1151 O O   ? ASN A 1 151 ?  20.516  -1.452   5.613 1.000 91.920 ? 151 ASN A O   1 
ATOM 1152 C CG  ? ASN A 1 151 ?  18.597  -2.894   8.154 1.000 91.920 ? 151 ASN A CG  1 
ATOM 1153 N ND2 ? ASN A 1 151 ?  18.920  -3.444   9.319 1.000 91.920 ? 151 ASN A ND2 1 
ATOM 1154 O OD1 ? ASN A 1 151 ?  18.215  -1.725   8.054 1.000 91.920 ? 151 ASN A OD1 1 
ATOM 1155 N N   ? LYS A 1 152 ?  20.819  -3.421   4.465 1.000 91.940 ? 152 LYS A N   1 
ATOM 1156 C CA  ? LYS A 1 152 ?  22.122  -3.044   3.925 1.000 91.940 ? 152 LYS A CA  1 
ATOM 1157 C C   ? LYS A 1 152 ?  21.994  -1.882   2.944 1.000 91.940 ? 152 LYS A C   1 
ATOM 1158 C CB  ? LYS A 1 152 ?  22.785  -4.239   3.238 1.000 91.940 ? 152 LYS A CB  1 
ATOM 1159 O O   ? LYS A 1 152 ?  22.791  -0.942   2.979 1.000 91.940 ? 152 LYS A O   1 
ATOM 1160 C CG  ? LYS A 1 152 ?  24.216  -3.979   2.791 1.000 91.940 ? 152 LYS A CG  1 
ATOM 1161 C CD  ? LYS A 1 152 ?  24.840  -5.221   2.166 1.000 91.940 ? 152 LYS A CD  1 
ATOM 1162 C CE  ? LYS A 1 152 ?  26.242  -4.940   1.642 1.000 91.940 ? 152 LYS A CE  1 
ATOM 1163 N NZ  ? LYS A 1 152 ?  26.857  -6.154   1.028 1.000 91.940 ? 152 LYS A NZ  1 
ATOM 1164 N N   ? ALA A 1 153 ?  20.940  -1.914   2.166 1.000 89.090 ? 153 ALA A N   1 
ATOM 1165 C CA  ? ALA A 1 153 ?  20.695  -0.896   1.147 1.000 89.090 ? 153 ALA A CA  1 
ATOM 1166 C C   ? ALA A 1 153 ?  20.324   0.440   1.784 1.000 89.090 ? 153 ALA A C   1 
ATOM 1167 C CB  ? ALA A 1 153 ?  19.594  -1.352   0.193 1.000 89.090 ? 153 ALA A CB  1 
ATOM 1168 O O   ? ALA A 1 153 ?  20.643   1.502   1.245 1.000 89.090 ? 153 ALA A O   1 
ATOM 1169 N N   ? TYR A 1 154 ?  19.782   0.363   2.941 1.000 90.360 ? 154 TYR A N   1 
ATOM 1170 C CA  ? TYR A 1 154 ?  19.237   1.582   3.527 1.000 90.360 ? 154 TYR A CA  1 
ATOM 1171 C C   ? TYR A 1 154 ?  19.894   1.883   4.869 1.000 90.360 ? 154 TYR A C   1 
ATOM 1172 C CB  ? TYR A 1 154 ?  17.720   1.463   3.703 1.000 90.360 ? 154 TYR A CB  1 
ATOM 1173 O O   ? TYR A 1 154 ?  19.317   2.580   5.707 1.000 90.360 ? 154 TYR A O   1 
ATOM 1174 C CG  ? TYR A 1 154 ?  16.956   1.466   2.401 1.000 90.360 ? 154 TYR A CG  1 
ATOM 1175 C CD1 ? TYR A 1 154 ?  16.813   2.635   1.657 1.000 90.360 ? 154 TYR A CD1 1 
ATOM 1176 C CD2 ? TYR A 1 154 ?  16.376   0.300   1.912 1.000 90.360 ? 154 TYR A CD2 1 
ATOM 1177 C CE1 ? TYR A 1 154 ?  16.108   2.643   0.458 1.000 90.360 ? 154 TYR A CE1 1 
ATOM 1178 C CE2 ? TYR A 1 154 ?  15.669   0.296   0.714 1.000 90.360 ? 154 TYR A CE2 1 
ATOM 1179 O OH  ? TYR A 1 154 ?  14.842   1.472  -1.191 1.000 90.360 ? 154 TYR A OH  1 
ATOM 1180 C CZ  ? TYR A 1 154 ?  15.541   1.470  -0.005 1.000 90.360 ? 154 TYR A CZ  1 
ATOM 1181 N N   ? ARG A 1 155 ?  21.076   1.414   5.148 1.000 91.920 ? 155 ARG A N   1 
ATOM 1182 C CA  ? ARG A 1 155 ?  21.971   1.724   6.259 1.000 91.920 ? 155 ARG A CA  1 
ATOM 1183 C C   ? ARG A 1 155 ?  21.255   1.574   7.597 1.000 91.920 ? 155 ARG A C   1 
ATOM 1184 C CB  ? ARG A 1 155 ?  22.530   3.142   6.119 1.000 91.920 ? 155 ARG A CB  1 
ATOM 1185 O O   ? ARG A 1 155 ?  21.372   2.437   8.470 1.000 91.920 ? 155 ARG A O   1 
ATOM 1186 C CG  ? ARG A 1 155 ?  23.389   3.347   4.882 1.000 91.920 ? 155 ARG A CG  1 
ATOM 1187 C CD  ? ARG A 1 155 ?  23.963   4.755   4.820 1.000 91.920 ? 155 ARG A CD  1 
ATOM 1188 N NE  ? ARG A 1 155 ?  24.763   4.959   3.616 1.000 91.920 ? 155 ARG A NE  1 
ATOM 1189 N NH1 ? ARG A 1 155 ?  25.270   7.165   4.077 1.000 91.920 ? 155 ARG A NH1 1 
ATOM 1190 N NH2 ? ARG A 1 155 ?  26.069   6.175   2.170 1.000 91.920 ? 155 ARG A NH2 1 
ATOM 1191 C CZ  ? ARG A 1 155 ?  25.366   6.099   3.291 1.000 91.920 ? 155 ARG A CZ  1 
ATOM 1192 N N   ? GLY A 1 156 ?  20.358   0.537   7.760 1.000 91.440 ? 156 GLY A N   1 
ATOM 1193 C CA  ? GLY A 1 156 ?  19.777   0.181   9.044 1.000 91.440 ? 156 GLY A CA  1 
ATOM 1194 C C   ? GLY A 1 156 ?  18.440   0.850   9.300 1.000 91.440 ? 156 GLY A C   1 
ATOM 1195 O O   ? GLY A 1 156 ?  17.896   0.761  10.403 1.000 91.440 ? 156 GLY A O   1 
ATOM 1196 N N   ? ALA A 1 157 ?  17.915   1.462   8.321 1.000 91.390 ? 157 ALA A N   1 
ATOM 1197 C CA  ? ALA A 1 157 ?  16.695   2.256   8.448 1.000 91.390 ? 157 ALA A CA  1 
ATOM 1198 C C   ? ALA A 1 157 ?  15.454   1.378   8.318 1.000 91.390 ? 157 ALA A C   1 
ATOM 1199 C CB  ? ALA A 1 157 ?  16.671   3.365   7.399 1.000 91.390 ? 157 ALA A CB  1 
ATOM 1200 O O   ? ALA A 1 157 ?  14.344   1.810   8.641 1.000 91.390 ? 157 ALA A O   1 
ATOM 1201 N N   ? ILE A 1 158 ?  15.586   0.077   7.942 1.000 93.640 ? 158 ILE A N   1 
ATOM 1202 C CA  ? ILE A 1 158 ?  14.476  -0.844   7.722 1.000 93.640 ? 158 ILE A CA  1 
ATOM 1203 C C   ? ILE A 1 158 ?  14.027  -1.440   9.054 1.000 93.640 ? 158 ILE A C   1 
ATOM 1204 C CB  ? ILE A 1 158 ?  14.861  -1.968   6.734 1.000 93.640 ? 158 ILE A CB  1 
ATOM 1205 O O   ? ILE A 1 158 ?  14.810  -2.103   9.739 1.000 93.640 ? 158 ILE A O   1 
ATOM 1206 C CG1 ? ILE A 1 158 ?  15.337  -1.371   5.405 1.000 93.640 ? 158 ILE A CG1 1 
ATOM 1207 C CG2 ? ILE A 1 158 ?  13.683  -2.921   6.516 1.000 93.640 ? 158 ILE A CG2 1 
ATOM 1208 C CD1 ? ILE A 1 158 ?  14.331  -0.433   4.752 1.000 93.640 ? 158 ILE A CD1 1 
ATOM 1209 N N   ? THR A 1 159 ?  12.693  -1.227   9.465 1.000 93.920 ? 159 THR A N   1 
ATOM 1210 C CA  ? THR A 1 159 ?  12.115  -1.773  10.688 1.000 93.920 ? 159 THR A CA  1 
ATOM 1211 C C   ? THR A 1 159 ?  11.419  -3.103  10.411 1.000 93.920 ? 159 THR A C   1 
ATOM 1212 C CB  ? THR A 1 159 ?  11.113  -0.789  11.320 1.000 93.920 ? 159 THR A CB  1 
ATOM 1213 O O   ? THR A 1 159 ?  11.241  -3.487   9.254 1.000 93.920 ? 159 THR A O   1 
ATOM 1214 C CG2 ? THR A 1 159 ?  11.709   0.612  11.424 1.000 93.920 ? 159 THR A CG2 1 
ATOM 1215 O OG1 ? THR A 1 159 ?   9.931  -0.734  10.512 1.000 93.920 ? 159 THR A OG1 1 
ATOM 1216 N N   ? PRO A 1 160 ?  11.025  -3.851  11.495 1.000 93.650 ? 160 PRO A N   1 
ATOM 1217 C CA  ? PRO A 1 160 ?  10.321  -5.121  11.301 1.000 93.650 ? 160 PRO A CA  1 
ATOM 1218 C C   ? PRO A 1 160 ?   8.952  -4.942  10.648 1.000 93.650 ? 160 PRO A C   1 
ATOM 1219 C CB  ? PRO A 1 160 ?  10.180  -5.668  12.723 1.000 93.650 ? 160 PRO A CB  1 
ATOM 1220 O O   ? PRO A 1 160 ?   8.352  -5.916  10.188 1.000 93.650 ? 160 PRO A O   1 
ATOM 1221 C CG  ? PRO A 1 160 ?  11.322  -5.067  13.478 1.000 93.650 ? 160 PRO A CG  1 
ATOM 1222 C CD  ? PRO A 1 160 ?  11.577  -3.689  12.940 1.000 93.650 ? 160 PRO A CD  1 
ATOM 1223 N N   ? PHE A 1 161 ?   8.408  -3.743  10.524 1.000 95.000 ? 161 PHE A N   1 
ATOM 1224 C CA  ? PHE A 1 161 ?   7.098  -3.453   9.953 1.000 95.000 ? 161 PHE A CA  1 
ATOM 1225 C C   ? PHE A 1 161 ?   7.229  -2.987   8.507 1.000 95.000 ? 161 PHE A C   1 
ATOM 1226 C CB  ? PHE A 1 161 ?   6.372  -2.390  10.783 1.000 95.000 ? 161 PHE A CB  1 
ATOM 1227 O O   ? PHE A 1 161 ?   6.259  -2.512   7.913 1.000 95.000 ? 161 PHE A O   1 
ATOM 1228 C CG  ? PHE A 1 161 ?   6.009  -2.846  12.170 1.000 95.000 ? 161 PHE A CG  1 
ATOM 1229 C CD1 ? PHE A 1 161 ?   4.856  -3.589  12.393 1.000 95.000 ? 161 PHE A CD1 1 
ATOM 1230 C CD2 ? PHE A 1 161 ?   6.822  -2.532  13.252 1.000 95.000 ? 161 PHE A CD2 1 
ATOM 1231 C CE1 ? PHE A 1 161 ?   4.518  -4.013  13.676 1.000 95.000 ? 161 PHE A CE1 1 
ATOM 1232 C CE2 ? PHE A 1 161 ?   6.490  -2.953  14.537 1.000 95.000 ? 161 PHE A CE2 1 
ATOM 1233 C CZ  ? PHE A 1 161 ?   5.338  -3.692  14.747 1.000 95.000 ? 161 PHE A CZ  1 
ATOM 1234 N N   ? MET A 1 162 ?   8.515  -3.068   8.029 1.000 95.420 ? 162 MET A N   1 
ATOM 1235 C CA  ? MET A 1 162 ?   8.798  -2.693   6.647 1.000 95.420 ? 162 MET A CA  1 
ATOM 1236 C C   ? MET A 1 162 ?   9.378  -3.871   5.871 1.000 95.420 ? 162 MET A C   1 
ATOM 1237 C CB  ? MET A 1 162 ?   9.765  -1.508   6.598 1.000 95.420 ? 162 MET A CB  1 
ATOM 1238 O O   ? MET A 1 162 ?   9.994  -4.763   6.457 1.000 95.420 ? 162 MET A O   1 
ATOM 1239 C CG  ? MET A 1 162 ?   9.214  -0.241   7.230 1.000 95.420 ? 162 MET A CG  1 
ATOM 1240 S SD  ? MET A 1 162 ?  10.438   1.126   7.247 1.000 95.420 ? 162 MET A SD  1 
ATOM 1241 C CE  ? MET A 1 162 ?   9.485   2.398   8.123 1.000 95.420 ? 162 MET A CE  1 
ATOM 1242 N N   ? MET A 1 163 ?   9.083  -3.834   4.545 1.000 94.980 ? 163 MET A N   1 
ATOM 1243 C CA  ? MET A 1 163 ?   9.679  -4.804   3.631 1.000 94.980 ? 163 MET A CA  1 
ATOM 1244 C C   ? MET A 1 163 ?  10.078  -4.140   2.317 1.000 94.980 ? 163 MET A C   1 
ATOM 1245 C CB  ? MET A 1 163 ?   8.709  -5.955   3.361 1.000 94.980 ? 163 MET A CB  1 
ATOM 1246 O O   ? MET A 1 163 ?   9.595  -3.053   1.994 1.000 94.980 ? 163 MET A O   1 
ATOM 1247 C CG  ? MET A 1 163 ?   7.479  -5.547   2.565 1.000 94.980 ? 163 MET A CG  1 
ATOM 1248 S SD  ? MET A 1 163 ?   6.325  -6.946   2.286 1.000 94.980 ? 163 MET A SD  1 
ATOM 1249 C CE  ? MET A 1 163 ?   5.087  -6.136   1.236 1.000 94.980 ? 163 MET A CE  1 
ATOM 1250 N N   ? CYS A 1 164 ?  11.007  -4.850   1.601 1.000 93.820 ? 164 CYS A N   1 
ATOM 1251 C CA  ? CYS A 1 164 ?  11.485  -4.339   0.321 1.000 93.820 ? 164 CYS A CA  1 
ATOM 1252 C C   ? CYS A 1 164 ?  11.088  -5.268  -0.820 1.000 93.820 ? 164 CYS A C   1 
ATOM 1253 C CB  ? CYS A 1 164 ?  13.003  -4.166   0.346 1.000 93.820 ? 164 CYS A CB  1 
ATOM 1254 O O   ? CYS A 1 164 ?  10.990  -6.481  -0.632 1.000 93.820 ? 164 CYS A O   1 
ATOM 1255 S SG  ? CYS A 1 164 ?  13.576  -2.932   1.534 1.000 93.820 ? 164 CYS A SG  1 
ATOM 1256 N N   ? ALA A 1 165 ?  10.831  -4.663  -1.931 1.000 92.620 ? 165 ALA A N   1 
ATOM 1257 C CA  ? ALA A 1 165 ?  10.561  -5.407  -3.159 1.000 92.620 ? 165 ALA A CA  1 
ATOM 1258 C C   ? ALA A 1 165 ?  11.100  -4.666  -4.379 1.000 92.620 ? 165 ALA A C   1 
ATOM 1259 C CB  ? ALA A 1 165 ?   9.062  -5.656  -3.311 1.000 92.620 ? 165 ALA A CB  1 
ATOM 1260 O O   ? ALA A 1 165 ?  11.071  -3.434  -4.427 1.000 92.620 ? 165 ALA A O   1 
ATOM 1261 N N   ? GLY A 1 166 ?  11.613  -5.365  -5.203 1.000 88.820 ? 166 GLY A N   1 
ATOM 1262 C CA  ? GLY A 1 166 ?  12.176  -4.836  -6.435 1.000 88.820 ? 166 GLY A CA  1 
ATOM 1263 C C   ? GLY A 1 166 ?  12.865  -5.892  -7.278 1.000 88.820 ? 166 GLY A C   1 
ATOM 1264 O O   ? GLY A 1 166 ?  12.745  -7.088  -7.003 1.000 88.820 ? 166 GLY A O   1 
ATOM 1265 N N   ? VAL A 1 167 ?  13.538  -5.510  -8.341 1.000 82.630 ? 167 VAL A N   1 
ATOM 1266 C CA  ? VAL A 1 167 ?  14.328  -6.400  -9.185 1.000 82.630 ? 167 VAL A CA  1 
ATOM 1267 C C   ? VAL A 1 167 ?  15.816  -6.142  -8.958 1.000 82.630 ? 167 VAL A C   1 
ATOM 1268 C CB  ? VAL A 1 167 ?  13.978  -6.224 -10.679 1.000 82.630 ? 167 VAL A CB  1 
ATOM 1269 O O   ? VAL A 1 167 ?  16.252  -4.989  -8.916 1.000 82.630 ? 167 VAL A O   1 
ATOM 1270 C CG1 ? VAL A 1 167 ?  12.546  -6.680 -10.956 1.000 82.630 ? 167 VAL A CG1 1 
ATOM 1271 C CG2 ? VAL A 1 167 ?  14.170  -4.770 -11.104 1.000 82.630 ? 167 VAL A CG2 1 
ATOM 1272 N N   ? PRO A 1 168 ?  16.477  -7.272  -8.605 1.000 70.530 ? 168 PRO A N   1 
ATOM 1273 C CA  ? PRO A 1 168 ?  17.896  -7.163  -8.260 1.000 70.530 ? 168 PRO A CA  1 
ATOM 1274 C C   ? PRO A 1 168 ?  18.689  -6.346  -9.278 1.000 70.530 ? 168 PRO A C   1 
ATOM 1275 C CB  ? PRO A 1 168 ?  18.367  -8.619  -8.243 1.000 70.530 ? 168 PRO A CB  1 
ATOM 1276 O O   ? PRO A 1 168 ?  19.605  -5.608  -8.904 1.000 70.530 ? 168 PRO A O   1 
ATOM 1277 C CG  ? PRO A 1 168 ?  17.137  -9.415  -7.950 1.000 70.530 ? 168 PRO A CG  1 
ATOM 1278 C CD  ? PRO A 1 168 ?  15.954  -8.695  -8.530 1.000 70.530 ? 168 PRO A CD  1 
ATOM 1279 N N   ? GLN A 1 169 ?  18.376  -6.357 -10.547 1.000 67.470 ? 169 GLN A N   1 
ATOM 1280 C CA  ? GLN A 1 169 ?  19.084  -5.687 -11.633 1.000 67.470 ? 169 GLN A CA  1 
ATOM 1281 C C   ? GLN A 1 169 ?  18.652  -4.228 -11.755 1.000 67.470 ? 169 GLN A C   1 
ATOM 1282 C CB  ? GLN A 1 169 ?  18.852  -6.416 -12.957 1.000 67.470 ? 169 GLN A CB  1 
ATOM 1283 O O   ? GLN A 1 169 ?  19.268  -3.452 -12.487 1.000 67.470 ? 169 GLN A O   1 
ATOM 1284 C CG  ? GLN A 1 169 ?  19.374  -7.846 -12.971 1.000 67.470 ? 169 GLN A CG  1 
ATOM 1285 C CD  ? GLN A 1 169 ?  18.350  -8.850 -12.476 1.000 67.470 ? 169 GLN A CD  1 
ATOM 1286 N NE2 ? GLN A 1 169 ?  18.807 -10.059 -12.167 1.000 67.470 ? 169 GLN A NE2 1 
ATOM 1287 O OE1 ? GLN A 1 169 ?  17.159  -8.542 -12.372 1.000 67.470 ? 169 GLN A OE1 1 
ATOM 1288 N N   ? GLY A 1 170 ?  17.699  -3.904 -10.914 1.000 68.350 ? 170 GLY A N   1 
ATOM 1289 C CA  ? GLY A 1 170 ?  17.188  -2.550 -11.058 1.000 68.350 ? 170 GLY A CA  1 
ATOM 1290 C C   ? GLY A 1 170 ?  16.360  -2.354 -12.314 1.000 68.350 ? 170 GLY A C   1 
ATOM 1291 O O   ? GLY A 1 170 ?  15.981  -3.326 -12.971 1.000 68.350 ? 170 GLY A O   1 
ATOM 1292 N N   ? GLY A 1 171 ?  15.768  -1.245 -12.532 1.000 57.660 ? 171 GLY A N   1 
ATOM 1293 C CA  ? GLY A 1 171 ?  15.053  -1.066 -13.786 1.000 57.660 ? 171 GLY A CA  1 
ATOM 1294 C C   ? GLY A 1 171 ?  13.555  -1.264 -13.651 1.000 57.660 ? 171 GLY A C   1 
ATOM 1295 O O   ? GLY A 1 171 ?  12.791  -0.880 -14.539 1.000 57.660 ? 171 GLY A O   1 
ATOM 1296 N N   ? ILE A 1 172 ?  13.156  -1.762 -12.453 1.000 60.890 ? 172 ILE A N   1 
ATOM 1297 C CA  ? ILE A 1 172 ?  11.742  -1.920 -12.131 1.000 60.890 ? 172 ILE A CA  1 
ATOM 1298 C C   ? ILE A 1 172 ?  11.503  -1.565 -10.665 1.000 60.890 ? 172 ILE A C   1 
ATOM 1299 C CB  ? ILE A 1 172 ?  11.253  -3.356 -12.422 1.000 60.890 ? 172 ILE A CB  1 
ATOM 1300 O O   ? ILE A 1 172 ?  12.137  -2.132  -9.772 1.000 60.890 ? 172 ILE A O   1 
ATOM 1301 C CG1 ? ILE A 1 172 ?  11.451  -3.699 -13.903 1.000 60.890 ? 172 ILE A CG1 1 
ATOM 1302 C CG2 ? ILE A 1 172 ?   9.786  -3.521 -12.013 1.000 60.890 ? 172 ILE A CG2 1 
ATOM 1303 C CD1 ? ILE A 1 172 ?  11.252  -5.172 -14.229 1.000 60.890 ? 172 ILE A CD1 1 
ATOM 1304 N N   ? ASP A 1 173 ?  10.669  -0.535 -10.329 1.000 58.190 ? 173 ASP A N   1 
ATOM 1305 C CA  ? ASP A 1 173 ?  10.413  -0.098  -8.960 1.000 58.190 ? 173 ASP A CA  1 
ATOM 1306 C C   ? ASP A 1 173 ?   9.129   0.723  -8.877 1.000 58.190 ? 173 ASP A C   1 
ATOM 1307 C CB  ? ASP A 1 173 ?  11.594   0.717  -8.428 1.000 58.190 ? 173 ASP A CB  1 
ATOM 1308 O O   ? ASP A 1 173 ?   8.640   1.225  -9.891 1.000 58.190 ? 173 ASP A O   1 
ATOM 1309 C CG  ? ASP A 1 173 ?  11.644   0.767  -6.911 1.000 58.190 ? 173 ASP A CG  1 
ATOM 1310 O OD1 ? ASP A 1 173 ?  10.794   0.130  -6.251 1.000 58.190 ? 173 ASP A OD1 1 
ATOM 1311 O OD2 ? ASP A 1 173 ?  12.539   1.452  -6.370 1.000 58.190 ? 173 ASP A OD2 1 
ATOM 1312 N N   ? SER A 1 174 ?   8.482   0.693  -7.653 1.000 57.720 ? 174 SER A N   1 
ATOM 1313 C CA  ? SER A 1 174 ?   7.449   1.691  -7.391 1.000 57.720 ? 174 SER A CA  1 
ATOM 1314 C C   ? SER A 1 174 ?   8.062   3.047  -7.060 1.000 57.720 ? 174 SER A C   1 
ATOM 1315 C CB  ? SER A 1 174 ?   6.544   1.237  -6.244 1.000 57.720 ? 174 SER A CB  1 
ATOM 1316 O O   ? SER A 1 174 ?   9.123   3.119  -6.436 1.000 57.720 ? 174 SER A O   1 
ATOM 1317 O OG  ? SER A 1 174 ?   7.298   1.022  -5.064 1.000 57.720 ? 174 SER A OG  1 
ATOM 1318 N N   ? CYS A 1 175 ?   7.543   4.137  -7.731 1.000 61.470 ? 175 CYS A N   1 
ATOM 1319 C CA  ? CYS A 1 175 ?   8.077   5.491  -7.626 1.000 61.470 ? 175 CYS A CA  1 
ATOM 1320 C C   ? CYS A 1 175 ?   6.989   6.476  -7.219 1.000 61.470 ? 175 CYS A C   1 
ATOM 1321 C CB  ? CYS A 1 175 ?   8.701   5.925  -8.952 1.000 61.470 ? 175 CYS A CB  1 
ATOM 1322 O O   ? CYS A 1 175 ?   5.902   6.071  -6.801 1.000 61.470 ? 175 CYS A O   1 
ATOM 1323 S SG  ? CYS A 1 175 ?   9.899   7.267  -8.787 1.000 61.470 ? 175 CYS A SG  1 
ATOM 1324 N N   ? GLN A 1 176 ?   7.227   7.815  -7.172 1.000 57.280 ? 176 GLN A N   1 
ATOM 1325 C CA  ? GLN A 1 176 ?   6.328   8.861  -6.695 1.000 57.280 ? 176 GLN A CA  1 
ATOM 1326 C C   ? GLN A 1 176 ?   4.943   8.723  -7.320 1.000 57.280 ? 176 GLN A C   1 
ATOM 1327 C CB  ? GLN A 1 176 ?   6.906  10.245  -6.998 1.000 57.280 ? 176 GLN A CB  1 
ATOM 1328 O O   ? GLN A 1 176 ?   4.819   8.503  -8.526 1.000 57.280 ? 176 GLN A O   1 
ATOM 1329 C CG  ? GLN A 1 176 ?   8.157  10.578  -6.197 1.000 57.280 ? 176 GLN A CG  1 
ATOM 1330 C CD  ? GLN A 1 176 ?   9.430  10.098  -6.869 1.000 57.280 ? 176 GLN A CD  1 
ATOM 1331 N NE2 ? GLN A 1 176 ?  10.500   9.973  -6.092 1.000 57.280 ? 176 GLN A NE2 1 
ATOM 1332 O OE1 ? GLN A 1 176 ?   9.450   9.842  -8.077 1.000 57.280 ? 176 GLN A OE1 1 
ATOM 1333 N N   ? GLY A 1 177 ?   3.847   8.743  -6.468 1.000 56.320 ? 177 GLY A N   1 
ATOM 1334 C CA  ? GLY A 1 177 ?   2.492   8.731  -6.997 1.000 56.320 ? 177 GLY A CA  1 
ATOM 1335 C C   ? GLY A 1 177 ?   1.805   7.387  -6.845 1.000 56.320 ? 177 GLY A C   1 
ATOM 1336 O O   ? GLY A 1 177 ?   0.582   7.291  -6.972 1.000 56.320 ? 177 GLY A O   1 
ATOM 1337 N N   ? ASP A 1 178 ?   2.483   6.351  -6.376 1.000 78.280 ? 178 ASP A N   1 
ATOM 1338 C CA  ? ASP A 1 178 ?   1.905   5.040  -6.098 1.000 78.280 ? 178 ASP A CA  1 
ATOM 1339 C C   ? ASP A 1 178 ?   1.776   4.804  -4.595 1.000 78.280 ? 178 ASP A C   1 
ATOM 1340 C CB  ? ASP A 1 178 ?   2.752   3.935  -6.733 1.000 78.280 ? 178 ASP A CB  1 
ATOM 1341 O O   ? ASP A 1 178 ?   1.519   3.680  -4.157 1.000 78.280 ? 178 ASP A O   1 
ATOM 1342 C CG  ? ASP A 1 178 ?   2.661   3.915  -8.249 1.000 78.280 ? 178 ASP A CG  1 
ATOM 1343 O OD1 ? ASP A 1 178 ?   1.556   4.120  -8.796 1.000 78.280 ? 178 ASP A OD1 1 
ATOM 1344 O OD2 ? ASP A 1 178 ?   3.703   3.689  -8.901 1.000 78.280 ? 178 ASP A OD2 1 
ATOM 1345 N N   ? SER A 1 179 ?   2.172   5.964  -3.876 1.000 89.980 ? 179 SER A N   1 
ATOM 1346 C CA  ? SER A 1 179 ?   2.001   5.842  -2.432 1.000 89.980 ? 179 SER A CA  1 
ATOM 1347 C C   ? SER A 1 179 ?   0.622   5.292  -2.084 1.000 89.980 ? 179 SER A C   1 
ATOM 1348 C CB  ? SER A 1 179 ?   2.206   7.196  -1.752 1.000 89.980 ? 179 SER A CB  1 
ATOM 1349 O O   ? SER A 1 179 ?  -0.378   5.679  -2.692 1.000 89.980 ? 179 SER A O   1 
ATOM 1350 O OG  ? SER A 1 179 ?   3.562   7.600  -1.833 1.000 89.980 ? 179 SER A OG  1 
ATOM 1351 N N   ? GLY A 1 180 ?   0.760   4.288  -1.252 1.000 93.770 ? 180 GLY A N   1 
ATOM 1352 C CA  ? GLY A 1 180 ?  -0.520   3.765  -0.803 1.000 93.770 ? 180 GLY A CA  1 
ATOM 1353 C C   ? GLY A 1 180 ?  -1.039   2.632  -1.667 1.000 93.770 ? 180 GLY A C   1 
ATOM 1354 O O   ? GLY A 1 180 ?  -1.960   1.914  -1.271 1.000 93.770 ? 180 GLY A O   1 
ATOM 1355 N N   ? GLY A 1 181 ?  -0.505   2.438  -2.797 1.000 94.240 ? 181 GLY A N   1 
ATOM 1356 C CA  ? GLY A 1 181 ?  -0.875   1.361  -3.701 1.000 94.240 ? 181 GLY A CA  1 
ATOM 1357 C C   ? GLY A 1 181 ?  -0.479  -0.011  -3.189 1.000 94.240 ? 181 GLY A C   1 
ATOM 1358 O O   ? GLY A 1 181 ?   0.397  -0.129  -2.329 1.000 94.240 ? 181 GLY A O   1 
ATOM 1359 N N   ? PRO A 1 182 ?  -1.013  -1.109  -3.815 1.000 96.270 ? 182 PRO A N   1 
ATOM 1360 C CA  ? PRO A 1 182 ?  -0.868  -2.460  -3.267 1.000 96.270 ? 182 PRO A CA  1 
ATOM 1361 C C   ? PRO A 1 182 ?   0.318  -3.214  -3.865 1.000 96.270 ? 182 PRO A C   1 
ATOM 1362 C CB  ? PRO A 1 182 ?  -2.189  -3.136  -3.640 1.000 96.270 ? 182 PRO A CB  1 
ATOM 1363 O O   ? PRO A 1 182 ?   0.551  -3.145  -5.075 1.000 96.270 ? 182 PRO A O   1 
ATOM 1364 C CG  ? PRO A 1 182 ?  -2.590  -2.505  -4.934 1.000 96.270 ? 182 PRO A CG  1 
ATOM 1365 C CD  ? PRO A 1 182 ?  -2.207  -1.053  -4.896 1.000 96.270 ? 182 PRO A CD  1 
ATOM 1366 N N   ? LEU A 1 183 ?   1.133  -3.851  -3.011 1.000 96.470 ? 183 LEU A N   1 
ATOM 1367 C CA  ? LEU A 1 183 ?   1.993  -4.975  -3.367 1.000 96.470 ? 183 LEU A CA  1 
ATOM 1368 C C   ? LEU A 1 183 ?   1.289  -6.302  -3.105 1.000 96.470 ? 183 LEU A C   1 
ATOM 1369 C CB  ? LEU A 1 183 ?   3.305  -4.916  -2.582 1.000 96.470 ? 183 LEU A CB  1 
ATOM 1370 O O   ? LEU A 1 183 ?   1.005  -6.642  -1.954 1.000 96.470 ? 183 LEU A O   1 
ATOM 1371 C CG  ? LEU A 1 183 ?   4.371  -5.945  -2.963 1.000 96.470 ? 183 LEU A CG  1 
ATOM 1372 C CD1 ? LEU A 1 183 ?   5.051  -5.545  -4.268 1.000 96.470 ? 183 LEU A CD1 1 
ATOM 1373 C CD2 ? LEU A 1 183 ?   5.395  -6.095  -1.843 1.000 96.470 ? 183 LEU A CD2 1 
ATOM 1374 N N   ? VAL A 1 184 ?   1.069  -7.045  -4.218 1.000 97.320 ? 184 VAL A N   1 
ATOM 1375 C CA  ? VAL A 1 184 ?   0.261  -8.255  -4.116 1.000 97.320 ? 184 VAL A CA  1 
ATOM 1376 C C   ? VAL A 1 184 ?   1.124  -9.480  -4.413 1.000 97.320 ? 184 VAL A C   1 
ATOM 1377 C CB  ? VAL A 1 184 ?  -0.950  -8.211  -5.074 1.000 97.320 ? 184 VAL A CB  1 
ATOM 1378 O O   ? VAL A 1 184 ?   1.772  -9.550  -5.460 1.000 97.320 ? 184 VAL A O   1 
ATOM 1379 C CG1 ? VAL A 1 184 ?  -1.732  -9.522  -5.017 1.000 97.320 ? 184 VAL A CG1 1 
ATOM 1380 C CG2 ? VAL A 1 184 ?  -1.857  -7.030  -4.734 1.000 97.320 ? 184 VAL A CG2 1 
ATOM 1381 N N   ? CYS A 1 185 ?   1.105 -10.399  -3.459 1.000 96.870 ? 185 CYS A N   1 
ATOM 1382 C CA  ? CYS A 1 185 ?   1.781 -11.688  -3.560 1.000 96.870 ? 185 CYS A CA  1 
ATOM 1383 C C   ? CYS A 1 185 ?   0.800 -12.836  -3.354 1.000 96.870 ? 185 CYS A C   1 
ATOM 1384 C CB  ? CYS A 1 185 ?   2.912 -11.781  -2.536 1.000 96.870 ? 185 CYS A CB  1 
ATOM 1385 O O   ? CYS A 1 185 ?   0.045 -12.846  -2.381 1.000 96.870 ? 185 CYS A O   1 
ATOM 1386 S SG  ? CYS A 1 185 ?   4.005 -10.344  -2.525 1.000 96.870 ? 185 CYS A SG  1 
ATOM 1387 N N   ? ASP A 1 186 ?   0.807 -13.815  -4.338 1.000 95.120 ? 186 ASP A N   1 
ATOM 1388 C CA  ? ASP A 1 186 ?  -0.070 -14.977  -4.239 1.000 95.120 ? 186 ASP A CA  1 
ATOM 1389 C C   ? ASP A 1 186 ?  -1.514 -14.555  -3.982 1.000 95.120 ? 186 ASP A C   1 
ATOM 1390 C CB  ? ASP A 1 186 ?   0.409 -15.918  -3.132 1.000 95.120 ? 186 ASP A CB  1 
ATOM 1391 O O   ? ASP A 1 186 ?  -2.188 -15.122  -3.119 1.000 95.120 ? 186 ASP A O   1 
ATOM 1392 C CG  ? ASP A 1 186 ?  -0.250 -17.285  -3.190 1.000 95.120 ? 186 ASP A CG  1 
ATOM 1393 O OD1 ? ASP A 1 186 ?  -0.666 -17.716  -4.288 1.000 95.120 ? 186 ASP A OD1 1 
ATOM 1394 O OD2 ? ASP A 1 186 ?  -0.357 -17.937  -2.129 1.000 95.120 ? 186 ASP A OD2 1 
ATOM 1395 N N   ? GLY A 1 187 ?  -1.940 -13.422  -4.547 1.000 95.840 ? 187 GLY A N   1 
ATOM 1396 C CA  ? GLY A 1 187 ?  -3.332 -13.002  -4.532 1.000 95.840 ? 187 GLY A CA  1 
ATOM 1397 C C   ? GLY A 1 187 ?  -3.718 -12.261  -3.265 1.000 95.840 ? 187 GLY A C   1 
ATOM 1398 O O   ? GLY A 1 187 ?  -4.904 -12.062  -2.993 1.000 95.840 ? 187 GLY A O   1 
ATOM 1399 N N   ? LYS A 1 188 ?  -2.791 -11.859  -2.456 1.000 97.940 ? 188 LYS A N   1 
ATOM 1400 C CA  ? LYS A 1 188 ?  -3.031 -11.148  -1.203 1.000 97.940 ? 188 LYS A CA  1 
ATOM 1401 C C   ? LYS A 1 188 ?  -2.225  -9.854  -1.142 1.000 97.940 ? 188 LYS A C   1 
ATOM 1402 C CB  ? LYS A 1 188 ?  -2.688 -12.037  -0.007 1.000 97.940 ? 188 LYS A CB  1 
ATOM 1403 O O   ? LYS A 1 188 ?  -1.119  -9.780  -1.682 1.000 97.940 ? 188 LYS A O   1 
ATOM 1404 C CG  ? LYS A 1 188 ?  -3.482 -13.334   0.049 1.000 97.940 ? 188 LYS A CG  1 
ATOM 1405 C CD  ? LYS A 1 188 ?  -2.981 -14.249   1.159 1.000 97.940 ? 188 LYS A CD  1 
ATOM 1406 C CE  ? LYS A 1 188 ?  -3.712 -15.585   1.155 1.000 97.940 ? 188 LYS A CE  1 
ATOM 1407 N NZ  ? LYS A 1 188 ?  -3.112 -16.546   2.129 1.000 97.940 ? 188 LYS A NZ  1 
ATOM 1408 N N   ? VAL A 1 189 ?  -2.791  -8.891  -0.421 1.000 97.740 ? 189 VAL A N   1 
ATOM 1409 C CA  ? VAL A 1 189 ?  -2.057  -7.644  -0.230 1.000 97.740 ? 189 VAL A CA  1 
ATOM 1410 C C   ? VAL A 1 189 ?  -1.021  -7.818   0.878 1.000 97.740 ? 189 VAL A C   1 
ATOM 1411 C CB  ? VAL A 1 189 ?  -3.007  -6.473   0.106 1.000 97.740 ? 189 VAL A CB  1 
ATOM 1412 O O   ? VAL A 1 189 ?  -1.375  -8.046   2.037 1.000 97.740 ? 189 VAL A O   1 
ATOM 1413 C CG1 ? VAL A 1 189 ?  -3.839  -6.791   1.348 1.000 97.740 ? 189 VAL A CG1 1 
ATOM 1414 C CG2 ? VAL A 1 189 ?  -2.213  -5.184   0.307 1.000 97.740 ? 189 VAL A CG2 1 
ATOM 1415 N N   ? GLU A 1 190 ?   0.258  -7.755   0.457 1.000 97.750 ? 190 GLU A N   1 
ATOM 1416 C CA  ? GLU A 1 190 ?   1.363  -8.036   1.369 1.000 97.750 ? 190 GLU A CA  1 
ATOM 1417 C C   ? GLU A 1 190 ?   2.130  -6.763   1.715 1.000 97.750 ? 190 GLU A C   1 
ATOM 1418 C CB  ? GLU A 1 190 ?   2.311  -9.073   0.762 1.000 97.750 ? 190 GLU A CB  1 
ATOM 1419 O O   ? GLU A 1 190 ?   2.864  -6.724   2.704 1.000 97.750 ? 190 GLU A O   1 
ATOM 1420 C CG  ? GLU A 1 190 ?   1.686 -10.451   0.589 1.000 97.750 ? 190 GLU A CG  1 
ATOM 1421 C CD  ? GLU A 1 190 ?   1.590 -11.233   1.890 1.000 97.750 ? 190 GLU A CD  1 
ATOM 1422 O OE1 ? GLU A 1 190 ?   1.108 -12.388   1.869 1.000 97.750 ? 190 GLU A OE1 1 
ATOM 1423 O OE2 ? GLU A 1 190 ?   1.999 -10.685   2.938 1.000 97.750 ? 190 GLU A OE2 1 
ATOM 1424 N N   ? GLY A 1 191 ?   1.876  -5.694   0.986 1.000 96.730 ? 191 GLY A N   1 
ATOM 1425 C CA  ? GLY A 1 191 ?   2.561  -4.434   1.228 1.000 96.730 ? 191 GLY A CA  1 
ATOM 1426 C C   ? GLY A 1 191 ?   1.772  -3.226   0.759 1.000 96.730 ? 191 GLY A C   1 
ATOM 1427 O O   ? GLY A 1 191 ?   0.917  -3.340  -0.122 1.000 96.730 ? 191 GLY A O   1 
ATOM 1428 N N   ? VAL A 1 192 ?   2.079  -2.054   1.401 1.000 97.070 ? 192 VAL A N   1 
ATOM 1429 C CA  ? VAL A 1 192 ?   1.594  -0.736   1.005 1.000 97.070 ? 192 VAL A CA  1 
ATOM 1430 C C   ? VAL A 1 192 ?   2.771   0.144   0.590 1.000 97.070 ? 192 VAL A C   1 
ATOM 1431 C CB  ? VAL A 1 192 ?   0.796  -0.059   2.142 1.000 97.070 ? 192 VAL A CB  1 
ATOM 1432 O O   ? VAL A 1 192 ?   3.727   0.313   1.351 1.000 97.070 ? 192 VAL A O   1 
ATOM 1433 C CG1 ? VAL A 1 192 ?   0.357   1.345   1.731 1.000 97.070 ? 192 VAL A CG1 1 
ATOM 1434 C CG2 ? VAL A 1 192 ?  -0.413  -0.911   2.525 1.000 97.070 ? 192 VAL A CG2 1 
ATOM 1435 N N   ? VAL A 1 193 ?   2.692   0.607  -0.646 1.000 94.650 ? 193 VAL A N   1 
ATOM 1436 C CA  ? VAL A 1 193 ?   3.779   1.470  -1.099 1.000 94.650 ? 193 VAL A CA  1 
ATOM 1437 C C   ? VAL A 1 193 ?   3.971   2.620  -0.114 1.000 94.650 ? 193 VAL A C   1 
ATOM 1438 C CB  ? VAL A 1 193 ?   3.511   2.022  -2.518 1.000 94.650 ? 193 VAL A CB  1 
ATOM 1439 O O   ? VAL A 1 193 ?   3.040   3.385   0.147 1.000 94.650 ? 193 VAL A O   1 
ATOM 1440 C CG1 ? VAL A 1 193 ?   4.632   2.966  -2.950 1.000 94.650 ? 193 VAL A CG1 1 
ATOM 1441 C CG2 ? VAL A 1 193 ?   3.359   0.876  -3.516 1.000 94.650 ? 193 VAL A CG2 1 
ATOM 1442 N N   ? SER A 1 194 ?   5.198   2.802   0.409 1.000 92.050 ? 194 SER A N   1 
ATOM 1443 C CA  ? SER A 1 194 ?   5.435   3.741   1.501 1.000 92.050 ? 194 SER A CA  1 
ATOM 1444 C C   ? SER A 1 194 ?   6.504   4.763   1.130 1.000 92.050 ? 194 SER A C   1 
ATOM 1445 C CB  ? SER A 1 194 ?   5.850   2.994   2.770 1.000 92.050 ? 194 SER A CB  1 
ATOM 1446 O O   ? SER A 1 194 ?   6.207   5.948   0.968 1.000 92.050 ? 194 SER A O   1 
ATOM 1447 O OG  ? SER A 1 194 ?   5.887   3.873   3.881 1.000 92.050 ? 194 SER A OG  1 
ATOM 1448 N N   ? TRP A 1 195 ?   7.755   4.352   0.978 1.000 89.570 ? 195 TRP A N   1 
ATOM 1449 C CA  ? TRP A 1 195 ?   8.829   5.294   0.683 1.000 89.570 ? 195 TRP A CA  1 
ATOM 1450 C C   ? TRP A 1 195 ?   9.949   4.615  -0.099 1.000 89.570 ? 195 TRP A C   1 
ATOM 1451 C CB  ? TRP A 1 195 ?   9.386   5.898   1.975 1.000 89.570 ? 195 TRP A CB  1 
ATOM 1452 O O   ? TRP A 1 195 ?   9.904   3.406  -0.337 1.000 89.570 ? 195 TRP A O   1 
ATOM 1453 C CG  ? TRP A 1 195 ?   9.985   4.890   2.909 1.000 89.570 ? 195 TRP A CG  1 
ATOM 1454 C CD1 ? TRP A 1 195 ?   9.321   4.104   3.810 1.000 89.570 ? 195 TRP A CD1 1 
ATOM 1455 C CD2 ? TRP A 1 195 ?  11.372   4.564   3.038 1.000 89.570 ? 195 TRP A CD2 1 
ATOM 1456 C CE2 ? TRP A 1 195 ?  11.477   3.570   4.036 1.000 89.570 ? 195 TRP A CE2 1 
ATOM 1457 C CE3 ? TRP A 1 195 ?  12.538   5.015   2.404 1.000 89.570 ? 195 TRP A CE3 1 
ATOM 1458 N NE1 ? TRP A 1 195 ?  10.213   3.308   4.490 1.000 89.570 ? 195 TRP A NE1 1 
ATOM 1459 C CH2 ? TRP A 1 195 ?  13.828   3.479   3.780 1.000 89.570 ? 195 TRP A CH2 1 
ATOM 1460 C CZ2 ? TRP A 1 195 ?  12.704   3.019   4.416 1.000 89.570 ? 195 TRP A CZ2 1 
ATOM 1461 C CZ3 ? TRP A 1 195 ?  13.758   4.466   2.784 1.000 89.570 ? 195 TRP A CZ3 1 
ATOM 1462 N N   ? GLY A 1 196 ?  10.849   5.246  -0.611 1.000 80.690 ? 196 GLY A N   1 
ATOM 1463 C CA  ? GLY A 1 196 ?  12.033   4.814  -1.337 1.000 80.690 ? 196 GLY A CA  1 
ATOM 1464 C C   ? GLY A 1 196 ?  12.945   5.962  -1.728 1.000 80.690 ? 196 GLY A C   1 
ATOM 1465 O O   ? GLY A 1 196 ?  12.801   7.076  -1.220 1.000 80.690 ? 196 GLY A O   1 
ATOM 1466 N N   ? THR A 1 197 ?  13.935   5.677  -2.436 1.000 73.610 ? 197 THR A N   1 
ATOM 1467 C CA  ? THR A 1 197 ?  14.868   6.723  -2.839 1.000 73.610 ? 197 THR A CA  1 
ATOM 1468 C C   ? THR A 1 197 ?  14.223   7.661  -3.854 1.000 73.610 ? 197 THR A C   1 
ATOM 1469 C CB  ? THR A 1 197 ?  16.155   6.124  -3.435 1.000 73.610 ? 197 THR A CB  1 
ATOM 1470 O O   ? THR A 1 197 ?  13.220   7.312  -4.481 1.000 73.610 ? 197 THR A O   1 
ATOM 1471 C CG2 ? THR A 1 197 ?  16.844   5.198  -2.437 1.000 73.610 ? 197 THR A CG2 1 
ATOM 1472 O OG1 ? THR A 1 197 ?  15.827   5.378  -4.613 1.000 73.610 ? 197 THR A OG1 1 
ATOM 1473 N N   ? TYR A 1 198 ?  14.757   8.913  -3.924 1.000 65.860 ? 198 TYR A N   1 
ATOM 1474 C CA  ? TYR A 1 198 ?  14.254   9.941  -4.828 1.000 65.860 ? 198 TYR A CA  1 
ATOM 1475 C C   ? TYR A 1 198 ?  14.318   9.474  -6.277 1.000 65.860 ? 198 TYR A C   1 
ATOM 1476 C CB  ? TYR A 1 198 ?  15.051  11.239  -4.662 1.000 65.860 ? 198 TYR A CB  1 
ATOM 1477 O O   ? TYR A 1 198 ?  13.396   9.721  -7.057 1.000 65.860 ? 198 TYR A O   1 
ATOM 1478 C CG  ? TYR A 1 198 ?  14.558  12.369  -5.533 1.000 65.860 ? 198 TYR A CG  1 
ATOM 1479 C CD1 ? TYR A 1 198 ?  15.235  12.723  -6.698 1.000 65.860 ? 198 TYR A CD1 1 
ATOM 1480 C CD2 ? TYR A 1 198 ?  13.416  13.086  -5.192 1.000 65.860 ? 198 TYR A CD2 1 
ATOM 1481 C CE1 ? TYR A 1 198 ?  14.786  13.765  -7.502 1.000 65.860 ? 198 TYR A CE1 1 
ATOM 1482 C CE2 ? TYR A 1 198 ?  12.958  14.130  -5.989 1.000 65.860 ? 198 TYR A CE2 1 
ATOM 1483 O OH  ? TYR A 1 198 ?  13.198  15.494  -7.932 1.000 65.860 ? 198 TYR A OH  1 
ATOM 1484 C CZ  ? TYR A 1 198 ?  13.648  14.461  -7.140 1.000 65.860 ? 198 TYR A CZ  1 
ATOM 1485 N N   ? VAL A 1 199 ?  15.417   8.702  -6.587 1.000 62.480 ? 199 VAL A N   1 
ATOM 1486 C CA  ? VAL A 1 199 ?  15.572   8.077  -7.896 1.000 62.480 ? 199 VAL A CA  1 
ATOM 1487 C C   ? VAL A 1 199 ?  15.180   6.603  -7.815 1.000 62.480 ? 199 VAL A C   1 
ATOM 1488 C CB  ? VAL A 1 199 ?  17.017   8.216  -8.424 1.000 62.480 ? 199 VAL A CB  1 
ATOM 1489 O O   ? VAL A 1 199 ?  15.799   5.829  -7.081 1.000 62.480 ? 199 VAL A O   1 
ATOM 1490 C CG1 ? VAL A 1 199 ?  17.139   7.622  -9.827 1.000 62.480 ? 199 VAL A CG1 1 
ATOM 1491 C CG2 ? VAL A 1 199 ?  17.447   9.682  -8.421 1.000 62.480 ? 199 VAL A CG2 1 
ATOM 1492 N N   ? CYS A 1 200 ?  14.069   6.271  -8.448 1.000 73.330 ? 200 CYS A N   1 
ATOM 1493 C CA  ? CYS A 1 200 ?  13.516   4.924  -8.363 1.000 73.330 ? 200 CYS A CA  1 
ATOM 1494 C C   ? CYS A 1 200 ?  14.255   3.971  -9.295 1.000 73.330 ? 200 CYS A C   1 
ATOM 1495 C CB  ? CYS A 1 200 ?  12.027   4.932  -8.704 1.000 73.330 ? 200 CYS A CB  1 
ATOM 1496 O O   ? CYS A 1 200 ?  14.970   4.409 -10.198 1.000 73.330 ? 200 CYS A O   1 
ATOM 1497 S SG  ? CYS A 1 200 ?  11.032   5.954  -7.596 1.000 73.330 ? 200 CYS A SG  1 
ATOM 1498 N N   ? ALA A 1 201 ?  14.144   2.650  -9.041 1.000 66.040 ? 201 ALA A N   1 
ATOM 1499 C CA  ? ALA A 1 201 ?  14.565   1.557  -9.914 1.000 66.040 ? 201 ALA A CA  1 
ATOM 1500 C C   ? ALA A 1 201 ?  16.087   1.490 -10.014 1.000 66.040 ? 201 ALA A C   1 
ATOM 1501 C CB  ? ALA A 1 201 ?  13.950   1.717 -11.302 1.000 66.040 ? 201 ALA A CB  1 
ATOM 1502 O O   ? ALA A 1 201 ?  16.631   1.151 -11.067 1.000 66.040 ? 201 ALA A O   1 
ATOM 1503 N N   ? GLN A 1 202 ?  16.768   2.022  -8.969 1.000 71.620 ? 202 GLN A N   1 
ATOM 1504 C CA  ? GLN A 1 202 ?  18.223   1.940  -8.908 1.000 71.620 ? 202 GLN A CA  1 
ATOM 1505 C C   ? GLN A 1 202 ?  18.678   0.547  -8.481 1.000 71.620 ? 202 GLN A C   1 
ATOM 1506 C CB  ? GLN A 1 202 ?  18.781   2.991  -7.948 1.000 71.620 ? 202 GLN A CB  1 
ATOM 1507 O O   ? GLN A 1 202 ?  18.060  -0.075  -7.614 1.000 71.620 ? 202 GLN A O   1 
ATOM 1508 C CG  ? GLN A 1 202 ?  18.570   4.425  -8.416 1.000 71.620 ? 202 GLN A CG  1 
ATOM 1509 C CD  ? GLN A 1 202 ?  19.211   5.444  -7.493 1.000 71.620 ? 202 GLN A CD  1 
ATOM 1510 N NE2 ? GLN A 1 202 ?  19.335   6.679  -7.967 1.000 71.620 ? 202 GLN A NE2 1 
ATOM 1511 O OE1 ? GLN A 1 202 ?  19.590   5.125  -6.362 1.000 71.620 ? 202 GLN A OE1 1 
ATOM 1512 N N   ? LYS A 1 203 ?  19.624   0.151  -9.230 1.000 78.850 ? 203 LYS A N   1 
ATOM 1513 C CA  ? LYS A 1 203 ?  20.237  -1.106  -8.814 1.000 78.850 ? 203 LYS A CA  1 
ATOM 1514 C C   ? LYS A 1 203 ?  20.636  -1.063  -7.342 1.000 78.850 ? 203 LYS A C   1 
ATOM 1515 C CB  ? LYS A 1 203 ?  21.458  -1.420  -9.679 1.000 78.850 ? 203 LYS A CB  1 
ATOM 1516 O O   ? LYS A 1 203 ?  21.216  -0.077  -6.879 1.000 78.850 ? 203 LYS A O   1 
ATOM 1517 C CG  ? LYS A 1 203 ?  22.092  -2.773  -9.387 1.000 78.850 ? 203 LYS A CG  1 
ATOM 1518 C CD  ? LYS A 1 203 ?  23.295  -3.031 -10.285 1.000 78.850 ? 203 LYS A CD  1 
ATOM 1519 C CE  ? LYS A 1 203 ?  23.972  -4.353  -9.948 1.000 78.850 ? 203 LYS A CE  1 
ATOM 1520 N NZ  ? LYS A 1 203 ?  25.152  -4.611 -10.826 1.000 78.850 ? 203 LYS A NZ  1 
ATOM 1521 N N   ? GLY A 1 204 ?  20.169  -2.101  -6.599 1.000 77.960 ? 204 GLY A N   1 
ATOM 1522 C CA  ? GLY A 1 204 ?  20.625  -2.210  -5.223 1.000 77.960 ? 204 GLY A CA  1 
ATOM 1523 C C   ? GLY A 1 204 ?  19.785  -1.404  -4.250 1.000 77.960 ? 204 GLY A C   1 
ATOM 1524 O O   ? GLY A 1 204 ?  20.078  -1.365  -3.053 1.000 77.960 ? 204 GLY A O   1 
ATOM 1525 N N   ? ASN A 1 205 ?  18.665  -0.701  -4.769 1.000 82.420 ? 205 ASN A N   1 
ATOM 1526 C CA  ? ASN A 1 205 ?  17.770   0.101  -3.942 1.000 82.420 ? 205 ASN A CA  1 
ATOM 1527 C C   ? ASN A 1 205 ?  16.306  -0.236  -4.210 1.000 82.420 ? 205 ASN A C   1 
ATOM 1528 C CB  ? ASN A 1 205 ?  18.021   1.593  -4.171 1.000 82.420 ? 205 ASN A CB  1 
ATOM 1529 O O   ? ASN A 1 205 ?  15.638   0.450  -4.985 1.000 82.420 ? 205 ASN A O   1 
ATOM 1530 C CG  ? ASN A 1 205 ?  19.376   2.042  -3.660 1.000 82.420 ? 205 ASN A CG  1 
ATOM 1531 N ND2 ? ASN A 1 205 ?  19.999   2.973  -4.372 1.000 82.420 ? 205 ASN A ND2 1 
ATOM 1532 O OD1 ? ASN A 1 205 ?  19.859   1.555  -2.634 1.000 82.420 ? 205 ASN A OD1 1 
ATOM 1533 N N   ? PRO A 1 206 ?  15.818  -1.348  -3.626 1.000 88.810 ? 206 PRO A N   1 
ATOM 1534 C CA  ? PRO A 1 206 ?  14.411  -1.691  -3.840 1.000 88.810 ? 206 PRO A CA  1 
ATOM 1535 C C   ? PRO A 1 206 ?  13.454  -0.685  -3.204 1.000 88.810 ? 206 PRO A C   1 
ATOM 1536 C CB  ? PRO A 1 206 ?  14.278  -3.065  -3.178 1.000 88.810 ? 206 PRO A CB  1 
ATOM 1537 O O   ? PRO A 1 206 ?  13.870   0.128  -2.375 1.000 88.810 ? 206 PRO A O   1 
ATOM 1538 C CG  ? PRO A 1 206 ?  15.297  -3.062  -2.085 1.000 88.810 ? 206 PRO A CG  1 
ATOM 1539 C CD  ? PRO A 1 206 ?  16.485  -2.265  -2.542 1.000 88.810 ? 206 PRO A CD  1 
ATOM 1540 N N   ? GLY A 1 207 ?  12.183  -0.689  -3.664 1.000 90.170 ? 207 GLY A N   1 
ATOM 1541 C CA  ? GLY A 1 207 ?  11.144   0.078  -2.996 1.000 90.170 ? 207 GLY A CA  1 
ATOM 1542 C C   ? GLY A 1 207 ?  10.817  -0.443  -1.609 1.000 90.170 ? 207 GLY A C   1 
ATOM 1543 O O   ? GLY A 1 207 ?  10.944  -1.640  -1.344 1.000 90.170 ? 207 GLY A O   1 
ATOM 1544 N N   ? VAL A 1 208 ?  10.334   0.509  -0.761 1.000 93.300 ? 208 VAL A N   1 
ATOM 1545 C CA  ? VAL A 1 208 ?   9.967   0.132   0.600 1.000 93.300 ? 208 VAL A CA  1 
ATOM 1546 C C   ? VAL A 1 208 ?   8.448   0.159   0.753 1.000 93.300 ? 208 VAL A C   1 
ATOM 1547 C CB  ? VAL A 1 208 ?  10.624   1.064   1.643 1.000 93.300 ? 208 VAL A CB  1 
ATOM 1548 O O   ? VAL A 1 208 ?   7.792   1.114   0.329 1.000 93.300 ? 208 VAL A O   1 
ATOM 1549 C CG1 ? VAL A 1 208 ?  10.209   0.668   3.059 1.000 93.300 ? 208 VAL A CG1 1 
ATOM 1550 C CG2 ? VAL A 1 208 ?  12.145   1.035   1.501 1.000 93.300 ? 208 VAL A CG2 1 
ATOM 1551 N N   ? TYR A 1 209 ?   7.980  -0.879   1.376 1.000 95.510 ? 209 TYR A N   1 
ATOM 1552 C CA  ? TYR A 1 209 ?   6.553  -1.076   1.607 1.000 95.510 ? 209 TYR A CA  1 
ATOM 1553 C C   ? TYR A 1 209 ?   6.260  -1.254   3.092 1.000 95.510 ? 209 TYR A C   1 
ATOM 1554 C CB  ? TYR A 1 209 ?   6.046  -2.292   0.825 1.000 95.510 ? 209 TYR A CB  1 
ATOM 1555 O O   ? TYR A 1 209 ?   7.084  -1.796   3.833 1.000 95.510 ? 209 TYR A O   1 
ATOM 1556 C CG  ? TYR A 1 209 ?   6.311  -2.213  -0.659 1.000 95.510 ? 209 TYR A CG  1 
ATOM 1557 C CD1 ? TYR A 1 209 ?   5.291  -1.894  -1.553 1.000 95.510 ? 209 TYR A CD1 1 
ATOM 1558 C CD2 ? TYR A 1 209 ?   7.581  -2.459  -1.170 1.000 95.510 ? 209 TYR A CD2 1 
ATOM 1559 C CE1 ? TYR A 1 209 ?   5.530  -1.822  -2.921 1.000 95.510 ? 209 TYR A CE1 1 
ATOM 1560 C CE2 ? TYR A 1 209 ?   7.832  -2.390  -2.537 1.000 95.510 ? 209 TYR A CE2 1 
ATOM 1561 O OH  ? TYR A 1 209 ?   7.044  -2.002  -4.756 1.000 95.510 ? 209 TYR A OH  1 
ATOM 1562 C CZ  ? TYR A 1 209 ?   6.802  -2.071  -3.403 1.000 95.510 ? 209 TYR A CZ  1 
ATOM 1563 N N   ? ALA A 1 210 ?   5.070  -0.660   3.484 1.000 96.410 ? 210 ALA A N   1 
ATOM 1564 C CA  ? ALA A 1 210 ?   4.581  -1.045   4.806 1.000 96.410 ? 210 ALA A CA  1 
ATOM 1565 C C   ? ALA A 1 210 ?   4.088  -2.489   4.809 1.000 96.410 ? 210 ALA A C   1 
ATOM 1566 C CB  ? ALA A 1 210 ?   3.467  -0.104   5.256 1.000 96.410 ? 210 ALA A CB  1 
ATOM 1567 O O   ? ALA A 1 210 ?   3.222  -2.857   4.011 1.000 96.410 ? 210 ALA A O   1 
ATOM 1568 N N   ? LYS A 1 211 ?   4.759  -3.339   5.691 1.000 96.710 ? 211 LYS A N   1 
ATOM 1569 C CA  ? LYS A 1 211 ?   4.480  -4.770   5.768 1.000 96.710 ? 211 LYS A CA  1 
ATOM 1570 C C   ? LYS A 1 211 ?   3.123  -5.031   6.413 1.000 96.710 ? 211 LYS A C   1 
ATOM 1571 C CB  ? LYS A 1 211 ?   5.580  -5.490   6.549 1.000 96.710 ? 211 LYS A CB  1 
ATOM 1572 O O   ? LYS A 1 211 ?   2.908  -4.691   7.579 1.000 96.710 ? 211 LYS A O   1 
ATOM 1573 C CG  ? LYS A 1 211 ?   5.482  -7.008   6.500 1.000 96.710 ? 211 LYS A CG  1 
ATOM 1574 C CD  ? LYS A 1 211 ?   6.594  -7.666   7.307 1.000 96.710 ? 211 LYS A CD  1 
ATOM 1575 C CE  ? LYS A 1 211 ?   7.947  -7.510   6.627 1.000 96.710 ? 211 LYS A CE  1 
ATOM 1576 N NZ  ? LYS A 1 211 ?   9.058  -8.028   7.480 1.000 96.710 ? 211 LYS A NZ  1 
ATOM 1577 N N   ? VAL A 1 212 ?   2.172  -5.753   5.674 1.000 97.930 ? 212 VAL A N   1 
ATOM 1578 C CA  ? VAL A 1 212 ?   0.769  -5.855   6.062 1.000 97.930 ? 212 VAL A CA  1 
ATOM 1579 C C   ? VAL A 1 212 ?   0.585  -7.013   7.040 1.000 97.930 ? 212 VAL A C   1 
ATOM 1580 C CB  ? VAL A 1 212 ?  -0.148  -6.044   4.832 1.000 97.930 ? 212 VAL A CB  1 
ATOM 1581 O O   ? VAL A 1 212 ?  -0.210  -6.921   7.979 1.000 97.930 ? 212 VAL A O   1 
ATOM 1582 C CG1 ? VAL A 1 212 ?  -1.576  -6.367   5.268 1.000 97.930 ? 212 VAL A CG1 1 
ATOM 1583 C CG2 ? VAL A 1 212 ?  -0.123  -4.796   3.952 1.000 97.930 ? 212 VAL A CG2 1 
ATOM 1584 N N   ? CYS A 1 213 ?   1.295  -8.169   6.935 1.000 97.370 ? 213 CYS A N   1 
ATOM 1585 C CA  ? CYS A 1 213 ?   1.097  -9.361   7.751 1.000 97.370 ? 213 CYS A CA  1 
ATOM 1586 C C   ? CYS A 1 213 ?   1.238  -9.037   9.233 1.000 97.370 ? 213 CYS A C   1 
ATOM 1587 C CB  ? CYS A 1 213 ?   2.097 -10.450   7.361 1.000 97.370 ? 213 CYS A CB  1 
ATOM 1588 O O   ? CYS A 1 213 ?   0.629  -9.697  10.078 1.000 97.370 ? 213 CYS A O   1 
ATOM 1589 S SG  ? CYS A 1 213 ?   3.815 -10.021   7.715 1.000 97.370 ? 213 CYS A SG  1 
ATOM 1590 N N   ? CYS A 1 214 ?   1.973  -7.922   9.564 1.000 95.310 ? 214 CYS A N   1 
ATOM 1591 C CA  ? CYS A 1 214 ?   2.276  -7.574  10.948 1.000 95.310 ? 214 CYS A CA  1 
ATOM 1592 C C   ? CYS A 1 214 ?   1.144  -6.762  11.566 1.000 95.310 ? 214 CYS A C   1 
ATOM 1593 C CB  ? CYS A 1 214 ?   3.584  -6.787  11.029 1.000 95.310 ? 214 CYS A CB  1 
ATOM 1594 O O   ? CYS A 1 214 ?   1.079  -6.609  12.787 1.000 95.310 ? 214 CYS A O   1 
ATOM 1595 S SG  ? CYS A 1 214 ?   5.032  -7.726  10.499 1.000 95.310 ? 214 CYS A SG  1 
ATOM 1596 N N   ? VAL A 1 215 ?   0.176  -6.301  10.722 1.000 97.180 ? 215 VAL A N   1 
ATOM 1597 C CA  ? VAL A 1 215 ?  -0.791  -5.370  11.294 1.000 97.180 ? 215 VAL A CA  1 
ATOM 1598 C C   ? VAL A 1 215 ?  -2.209  -5.820  10.945 1.000 97.180 ? 215 VAL A C   1 
ATOM 1599 C CB  ? VAL A 1 215 ?  -0.553  -3.927  10.797 1.000 97.180 ? 215 VAL A CB  1 
ATOM 1600 O O   ? VAL A 1 215 ?  -3.154  -5.031  11.024 1.000 97.180 ? 215 VAL A O   1 
ATOM 1601 C CG1 ? VAL A 1 215 ?   0.755  -3.372  11.358 1.000 97.180 ? 215 VAL A CG1 1 
ATOM 1602 C CG2 ? VAL A 1 215 ?  -0.544  -3.883   9.270 1.000 97.180 ? 215 VAL A CG2 1 
ATOM 1603 N N   ? VAL A 1 216 ?  -2.329  -7.047  10.508 1.000 98.220 ? 216 VAL A N   1 
ATOM 1604 C CA  ? VAL A 1 216 ?  -3.632  -7.585  10.132 1.000 98.220 ? 216 VAL A CA  1 
ATOM 1605 C C   ? VAL A 1 216 ?  -4.582  -7.521  11.325 1.000 98.220 ? 216 VAL A C   1 
ATOM 1606 C CB  ? VAL A 1 216 ?  -3.518  -9.038   9.618 1.000 98.220 ? 216 VAL A CB  1 
ATOM 1607 O O   ? VAL A 1 216 ?  -5.741  -7.123  11.183 1.000 98.220 ? 216 VAL A O   1 
ATOM 1608 C CG1 ? VAL A 1 216 ?  -4.891  -9.708   9.586 1.000 98.220 ? 216 VAL A CG1 1 
ATOM 1609 C CG2 ? VAL A 1 216 ?  -2.875  -9.065   8.233 1.000 98.220 ? 216 VAL A CG2 1 
ATOM 1610 N N   ? PRO A 1 217 ?  -4.107  -7.925  12.507 1.000 97.720 ? 217 PRO A N   1 
ATOM 1611 C CA  ? PRO A 1 217 ?  -4.993  -7.813  13.667 1.000 97.720 ? 217 PRO A CA  1 
ATOM 1612 C C   ? PRO A 1 217 ?  -5.511  -6.392  13.879 1.000 97.720 ? 217 PRO A C   1 
ATOM 1613 C CB  ? PRO A 1 217 ?  -4.104  -8.249  14.834 1.000 97.720 ? 217 PRO A CB  1 
ATOM 1614 O O   ? PRO A 1 217 ?  -6.687  -6.201  14.200 1.000 97.720 ? 217 PRO A O   1 
ATOM 1615 C CG  ? PRO A 1 217 ?  -3.137  -9.219  14.235 1.000 97.720 ? 217 PRO A CG  1 
ATOM 1616 C CD  ? PRO A 1 217 ?  -2.762  -8.734  12.865 1.000 97.720 ? 217 PRO A CD  1 
ATOM 1617 N N   ? TRP A 1 218 ?  -4.670  -5.425  13.717 1.000 97.900 ? 218 TRP A N   1 
ATOM 1618 C CA  ? TRP A 1 218 ?  -5.076  -4.028  13.832 1.000 97.900 ? 218 TRP A CA  1 
ATOM 1619 C C   ? TRP A 1 218 ?  -6.131  -3.680  12.788 1.000 97.900 ? 218 TRP A C   1 
ATOM 1620 C CB  ? TRP A 1 218 ?  -3.866  -3.101  13.683 1.000 97.900 ? 218 TRP A CB  1 
ATOM 1621 O O   ? TRP A 1 218 ?  -7.129  -3.025  13.098 1.000 97.900 ? 218 TRP A O   1 
ATOM 1622 C CG  ? TRP A 1 218 ?  -4.224  -1.656  13.505 1.000 97.900 ? 218 TRP A CG  1 
ATOM 1623 C CD1 ? TRP A 1 218 ?  -4.618  -0.780  14.478 1.000 97.900 ? 218 TRP A CD1 1 
ATOM 1624 C CD2 ? TRP A 1 218 ?  -4.225  -0.921  12.278 1.000 97.900 ? 218 TRP A CD2 1 
ATOM 1625 C CE2 ? TRP A 1 218 ?  -4.630   0.398  12.581 1.000 97.900 ? 218 TRP A CE2 1 
ATOM 1626 C CE3 ? TRP A 1 218 ?  -3.921  -1.250  10.950 1.000 97.900 ? 218 TRP A CE3 1 
ATOM 1627 N NE1 ? TRP A 1 218 ?  -4.864   0.457  13.928 1.000 97.900 ? 218 TRP A NE1 1 
ATOM 1628 C CH2 ? TRP A 1 218 ?  -4.436   1.041  10.311 1.000 97.900 ? 218 TRP A CH2 1 
ATOM 1629 C CZ2 ? TRP A 1 218 ?  -4.739   1.389  11.602 1.000 97.900 ? 218 TRP A CZ2 1 
ATOM 1630 C CZ3 ? TRP A 1 218 ?  -4.031  -0.262   9.978 1.000 97.900 ? 218 TRP A CZ3 1 
ATOM 1631 N N   ? ILE A 1 219 ?  -5.944  -4.086  11.589 1.000 98.260 ? 219 ILE A N   1 
ATOM 1632 C CA  ? ILE A 1 219 ?  -6.871  -3.818  10.495 1.000 98.260 ? 219 ILE A CA  1 
ATOM 1633 C C   ? ILE A 1 219 ?  -8.243  -4.401  10.826 1.000 98.260 ? 219 ILE A C   1 
ATOM 1634 C CB  ? ILE A 1 219 ?  -6.351  -4.397   9.159 1.000 98.260 ? 219 ILE A CB  1 
ATOM 1635 O O   ? ILE A 1 219 ?  -9.256  -3.702  10.752 1.000 98.260 ? 219 ILE A O   1 
ATOM 1636 C CG1 ? ILE A 1 219 ?  -5.086  -3.656   8.713 1.000 98.260 ? 219 ILE A CG1 1 
ATOM 1637 C CG2 ? ILE A 1 219 ?  -7.437  -4.325   8.081 1.000 98.260 ? 219 ILE A CG2 1 
ATOM 1638 C CD1 ? ILE A 1 219 ?  -4.360  -4.316   7.549 1.000 98.260 ? 219 ILE A CD1 1 
ATOM 1639 N N   ? LYS A 1 220 ?  -8.271  -5.622  11.175 1.000 98.160 ? 220 LYS A N   1 
ATOM 1640 C CA  ? LYS A 1 220 ?  -9.519  -6.323  11.466 1.000 98.160 ? 220 LYS A CA  1 
ATOM 1641 C C   ? LYS A 1 220 ? -10.236  -5.697  12.658 1.000 98.160 ? 220 LYS A C   1 
ATOM 1642 C CB  ? LYS A 1 220 ?  -9.252  -7.805  11.735 1.000 98.160 ? 220 LYS A CB  1 
ATOM 1643 O O   ? LYS A 1 220 ? -11.459  -5.539  12.641 1.000 98.160 ? 220 LYS A O   1 
ATOM 1644 C CG  ? LYS A 1 220 ?  -8.841  -8.594  10.500 1.000 98.160 ? 220 LYS A CG  1 
ATOM 1645 C CD  ? LYS A 1 220 ?  -8.652 -10.072  10.818 1.000 98.160 ? 220 LYS A CD  1 
ATOM 1646 C CE  ? LYS A 1 220 ?  -8.405 -10.889   9.558 1.000 98.160 ? 220 LYS A CE  1 
ATOM 1647 N NZ  ? LYS A 1 220 ?  -8.188 -12.334   9.867 1.000 98.160 ? 220 LYS A NZ  1 
ATOM 1648 N N   ? ASP A 1 221 ?  -9.473  -5.417  13.676 1.000 98.100 ? 221 ASP A N   1 
ATOM 1649 C CA  ? ASP A 1 221 ? -10.022  -4.785  14.871 1.000 98.100 ? 221 ASP A CA  1 
ATOM 1650 C C   ? ASP A 1 221 ? -10.635  -3.426  14.541 1.000 98.100 ? 221 ASP A C   1 
ATOM 1651 C CB  ? ASP A 1 221 ?  -8.940  -4.628  15.941 1.000 98.100 ? 221 ASP A CB  1 
ATOM 1652 O O   ? ASP A 1 221 ? -11.725  -3.099  15.016 1.000 98.100 ? 221 ASP A O   1 
ATOM 1653 C CG  ? ASP A 1 221 ?  -9.470  -4.048  17.240 1.000 98.100 ? 221 ASP A CG  1 
ATOM 1654 O OD1 ? ASP A 1 221 ? -10.294  -4.706  17.910 1.000 98.100 ? 221 ASP A OD1 1 
ATOM 1655 O OD2 ? ASP A 1 221 ?  -9.061  -2.921  17.596 1.000 98.100 ? 221 ASP A OD2 1 
ATOM 1656 N N   ? THR A 1 222 ?  -9.951  -2.602  13.773 1.000 97.710 ? 222 THR A N   1 
ATOM 1657 C CA  ? THR A 1 222 ? -10.427  -1.277  13.389 1.000 97.710 ? 222 THR A CA  1 
ATOM 1658 C C   ? THR A 1 222 ? -11.726  -1.378  12.595 1.000 97.710 ? 222 THR A C   1 
ATOM 1659 C CB  ? THR A 1 222 ?  -9.372  -0.524  12.558 1.000 97.710 ? 222 THR A CB  1 
ATOM 1660 O O   ? THR A 1 222 ? -12.679  -0.642  12.858 1.000 97.710 ? 222 THR A O   1 
ATOM 1661 C CG2 ? THR A 1 222 ?  -9.874   0.858  12.154 1.000 97.710 ? 222 THR A CG2 1 
ATOM 1662 O OG1 ? THR A 1 222 ?  -8.176  -0.378  13.335 1.000 97.710 ? 222 THR A OG1 1 
ATOM 1663 N N   ? ILE A 1 223 ? -11.797  -2.302  11.590 1.000 97.630 ? 223 ILE A N   1 
ATOM 1664 C CA  ? ILE A 1 223 ? -12.978  -2.500  10.757 1.000 97.630 ? 223 ILE A CA  1 
ATOM 1665 C C   ? ILE A 1 223 ? -14.153  -2.946  11.624 1.000 97.630 ? 223 ILE A C   1 
ATOM 1666 C CB  ? ILE A 1 223 ? -12.714  -3.534   9.639 1.000 97.630 ? 223 ILE A CB  1 
ATOM 1667 O O   ? ILE A 1 223 ? -15.270  -2.445  11.473 1.000 97.630 ? 223 ILE A O   1 
ATOM 1668 C CG1 ? ILE A 1 223 ? -11.755  -2.956   8.592 1.000 97.630 ? 223 ILE A CG1 1 
ATOM 1669 C CG2 ? ILE A 1 223 ? -14.029  -3.977   8.992 1.000 97.630 ? 223 ILE A CG2 1 
ATOM 1670 C CD1 ? ILE A 1 223 ? -11.320  -3.957   7.532 1.000 97.630 ? 223 ILE A CD1 1 
ATOM 1671 N N   ? SER A 1 224 ? -13.989  -3.838  12.544 1.000 97.100 ? 224 SER A N   1 
ATOM 1672 C CA  ? SER A 1 224 ? -15.028  -4.388  13.408 1.000 97.100 ? 224 SER A CA  1 
ATOM 1673 C C   ? SER A 1 224 ? -15.586  -3.325  14.348 1.000 97.100 ? 224 SER A C   1 
ATOM 1674 C CB  ? SER A 1 224 ? -14.483  -5.564  14.220 1.000 97.100 ? 224 SER A CB  1 
ATOM 1675 O O   ? SER A 1 224 ? -16.788  -3.297  14.619 1.000 97.100 ? 224 SER A O   1 
ATOM 1676 O OG  ? SER A 1 224 ? -13.601  -5.110  15.232 1.000 97.100 ? 224 SER A OG  1 
ATOM 1677 N N   ? LYS A 1 225 ? -14.804  -2.443  14.852 1.000 95.400 ? 225 LYS A N   1 
ATOM 1678 C CA  ? LYS A 1 225 ? -15.183  -1.417  15.819 1.000 95.400 ? 225 LYS A CA  1 
ATOM 1679 C C   ? LYS A 1 225 ? -15.967  -0.292  15.149 1.000 95.400 ? 225 LYS A C   1 
ATOM 1680 C CB  ? LYS A 1 225 ? -13.943  -0.850  16.513 1.000 95.400 ? 225 LYS A CB  1 
ATOM 1681 O O   ? LYS A 1 225 ? -16.776   0.377  15.795 1.000 95.400 ? 225 LYS A O   1 
ATOM 1682 C CG  ? LYS A 1 225 ? -13.366  -1.759  17.589 1.000 95.400 ? 225 LYS A CG  1 
ATOM 1683 C CD  ? LYS A 1 225 ? -12.117  -1.156  18.218 1.000 95.400 ? 225 LYS A CD  1 
ATOM 1684 C CE  ? LYS A 1 225 ? -11.480  -2.109  19.221 1.000 95.400 ? 225 LYS A CE  1 
ATOM 1685 N NZ  ? LYS A 1 225 ? -10.143  -1.621  19.676 1.000 95.400 ? 225 LYS A NZ  1 
ATOM 1686 N N   ? HIS A 1 226 ? -15.764  -0.103  13.831 1.000 91.720 ? 226 HIS A N   1 
ATOM 1687 C CA  ? HIS A 1 226 ? -16.367   1.033  13.143 1.000 91.720 ? 226 HIS A CA  1 
ATOM 1688 C C   ? HIS A 1 226 ? -17.357   0.571  12.079 1.000 91.720 ? 226 HIS A C   1 
ATOM 1689 C CB  ? HIS A 1 226 ? -15.287   1.911  12.509 1.000 91.720 ? 226 HIS A CB  1 
ATOM 1690 O O   ? HIS A 1 226 ? -18.310   1.285  11.759 1.000 91.720 ? 226 HIS A O   1 
ATOM 1691 C CG  ? HIS A 1 226 ? -14.442   2.638  13.507 1.000 91.720 ? 226 HIS A CG  1 
ATOM 1692 C CD2 ? HIS A 1 226 ? -13.288   2.285  14.119 1.000 91.720 ? 226 HIS A CD2 1 
ATOM 1693 N ND1 ? HIS A 1 226 ? -14.765   3.890  13.983 1.000 91.720 ? 226 HIS A ND1 1 
ATOM 1694 C CE1 ? HIS A 1 226 ? -13.842   4.277  14.848 1.000 91.720 ? 226 HIS A CE1 1 
ATOM 1695 N NE2 ? HIS A 1 226 ? -12.934   3.321  14.948 1.000 91.720 ? 226 HIS A NE2 1 
# 
loop_
_struct_sheet_range.sheet_id 
_struct_sheet_range.id 
_struct_sheet_range.beg_label_comp_id 
_struct_sheet_range.beg_label_asym_id 
_struct_sheet_range.beg_label_seq_id 
_struct_sheet_range.pdbx_beg_PDB_ins_code 
_struct_sheet_range.end_label_comp_id 
_struct_sheet_range.end_label_asym_id 
_struct_sheet_range.end_label_seq_id 
_struct_sheet_range.pdbx_end_PDB_ins_code 
_struct_sheet_range.beg_auth_comp_id 
_struct_sheet_range.beg_auth_asym_id 
_struct_sheet_range.beg_auth_seq_id 
_struct_sheet_range.end_auth_comp_id 
_struct_sheet_range.end_auth_asym_id 
_struct_sheet_range.end_auth_seq_id 
A A ILE A   3 ? ILE A   3 ? ILE A 3   ILE A 3   
A B ASP A 173 ? ASP A 173 ? ASP A 173 ASP A 173 
B C TYR A   6 ? ASP A   7 ? TYR A 6   ASP A 7   
B D PRO A 117 ? GLY A 122 ? PRO A 117 GLY A 122 
B E GLN A 138 ? VAL A 145 ? GLN A 138 VAL A 145 
B F MET A 162 ? GLY A 166 ? MET A 162 GLY A 166 
B G PRO A 182 ? CYS A 185 ? PRO A 182 CYS A 185 
B H LYS A 188 ? TRP A 195 ? LYS A 188 TRP A 195 
B I GLY A 207 ? LYS A 211 ? GLY A 207 LYS A 211 
C J GLN A  16 ? PHE A  21 ? GLN A 16  PHE A 21  
C K LYS A  24 ? HIS A  33 ? LYS A 24  HIS A 33  
C L TRP A  36 ? THR A  39 ? TRP A 36  THR A 39  
C M MET A  48 ? LEU A  52 ? MET A 48  LEU A 52  
C N GLN A  65 ? PRO A  74 ? GLN A 65  PRO A 74  
C O MET A  88 ? LYS A  93 ? MET A 88  LYS A 93  
D P ASN A  56 ? ASN A  56 ? ASN A 56  ASN A 56  
D Q THR A 136 ? THR A 136 ? THR A 136 THR A 136 
E R LYS A  79 ? LYS A  79 ? LYS A 79  LYS A 79  
E S ASN A  84 ? ASN A  84 ? ASN A 84  ASN A 84  
F T GLN A 202 ? GLN A 202 ? GLN A 202 GLN A 202 
F U ASN A 205 ? ASN A 205 ? ASN A 205 ASN A 205 
# 
loop_
_struct_conf.id 
_struct_conf.conf_type_id 
_struct_conf.beg_label_comp_id 
_struct_conf.beg_label_asym_id 
_struct_conf.beg_label_seq_id 
_struct_conf.pdbx_beg_PDB_ins_code 
_struct_conf.end_label_comp_id 
_struct_conf.end_label_asym_id 
_struct_conf.end_label_seq_id 
_struct_conf.pdbx_end_PDB_ins_code 
_struct_conf.beg_auth_comp_id 
_struct_conf.beg_auth_asym_id 
_struct_conf.beg_auth_seq_id 
_struct_conf.end_auth_comp_id 
_struct_conf.end_auth_asym_id 
_struct_conf.end_auth_seq_id 
STRN1         STRN         ILE A   3 ? ILE A   3 ? ILE A 3   ILE A 3   
TURN_TY1_P1   TURN_TY1_P   GLY A   4 ? GLY A   4 ? GLY A 4   GLY A 4   
STRN2         STRN         TYR A   6 ? ASP A   7 ? TYR A 6   ASP A 7   
HELX_LH_PP_P1 HELX_LH_PP_P CYS A   8 ? GLY A   9 ? CYS A 8   GLY A 9   
TURN_TY1_P2   TURN_TY1_P   GLU A  10 ? ARG A  11 ? GLU A 10  ARG A 11  
BEND1         BEND         SER A  12 ? SER A  12 ? SER A 12  SER A 12  
TURN_TY1_P3   TURN_TY1_P   PRO A  14 ? TYR A  15 ? PRO A 14  TYR A 15  
STRN3         STRN         GLN A  16 ? PHE A  21 ? GLN A 16  PHE A 21  
TURN_TY1_P4   TURN_TY1_P   GLY A  22 ? ARG A  23 ? GLY A 22  ARG A 23  
STRN4         STRN         LYS A  24 ? HIS A  33 ? LYS A 24  HIS A 33  
TURN_TY1_P5   TURN_TY1_P   PRO A  34 ? CYS A  35 ? PRO A 34  CYS A 35  
STRN5         STRN         TRP A  36 ? THR A  39 ? TRP A 36  THR A 39  
HELX_RH_3T_P1 HELX_RH_3T_P ALA A  41 ? CYS A  43 ? ALA A 41  CYS A 43  
TURN_TY1_P6   TURN_TY1_P   LEU A  46 ? GLY A  47 ? LEU A 46  GLY A 47  
STRN6         STRN         MET A  48 ? LEU A  52 ? MET A 48  LEU A 52  
BEND2         BEND         GLY A  53 ? GLY A  53 ? GLY A 53  GLY A 53  
BEND3         BEND         GLN A  55 ? GLN A  55 ? GLN A 55  GLN A 55  
STRN7         STRN         ASN A  56 ? ASN A  56 ? ASN A 56  ASN A 56  
TURN_TY1_P7   TURN_TY1_P   LEU A  57 ? LYS A  58 ? LEU A 57  LYS A 58  
BEND4         BEND         LYS A  59 ? LYS A  59 ? LYS A 59  LYS A 59  
TURN_TY1_P8   TURN_TY1_P   ASP A  62 ? THR A  63 ? ASP A 62  THR A 63  
STRN8         STRN         GLN A  65 ? PRO A  74 ? GLN A 65  PRO A 74  
TURN_TY1_P9   TURN_TY1_P   PRO A  76 ? ASP A  77 ? PRO A 76  ASP A 77  
STRN9         STRN         LYS A  79 ? LYS A  79 ? LYS A 79  LYS A 79  
TURN_TY1_P10  TURN_TY1_P   ARG A  80 ? ASN A  83 ? ARG A 80  ASN A 83  
STRN10        STRN         ASN A  84 ? ASN A  84 ? ASN A 84  ASN A 84  
TURN_TY1_P11  TURN_TY1_P   LYS A  85 ? LYS A  85 ? LYS A 85  LYS A 85  
STRN11        STRN         MET A  88 ? LYS A  93 ? MET A 88  LYS A 93  
BEND5         BEND         PRO A  94 ? PRO A  94 ? PRO A 94  PRO A 94  
HELX_LH_PP_P2 HELX_LH_PP_P CYS A  95 ? LEU A  98 ? CYS A 95  LEU A 98  
BEND6         BEND         GLU A 100 ? ALA A 101 ? GLU A 100 ALA A 101 
HELX_LH_PP_P3 HELX_LH_PP_P PRO A 106 ? PRO A 108 ? PRO A 106 PRO A 108 
BEND7         BEND         SER A 109 ? LYS A 110 ? SER A 109 LYS A 110 
HELX_LH_PP_P4 HELX_LH_PP_P CYS A 111 ? ALA A 113 ? CYS A 111 ALA A 113 
TURN_TY1_P12  TURN_TY1_P   ASP A 114 ? ASN A 115 ? ASP A 114 ASN A 115 
STRN12        STRN         PRO A 117 ? GLY A 122 ? PRO A 117 GLY A 122 
BEND8         BEND         TRP A 123 ? GLY A 124 ? TRP A 123 GLY A 124 
BEND9         BEND         ILE A 126 ? GLN A 130 ? ILE A 126 GLN A 130 
BEND10        BEND         ASP A 135 ? ASP A 135 ? ASP A 135 ASP A 135 
STRN13        STRN         THR A 136 ? THR A 136 ? THR A 136 THR A 136 
STRN14        STRN         GLN A 138 ? VAL A 145 ? GLN A 138 VAL A 145 
HELX_RH_AL_P1 HELX_RH_AL_P ASN A 147 ? ALA A 153 ? ASN A 147 ALA A 153 
TURN_TY1_P13  TURN_TY1_P   TYR A 154 ? GLY A 156 ? TYR A 154 GLY A 156 
TURN_TY1_P14  TURN_TY1_P   PRO A 160 ? PHE A 161 ? PRO A 160 PHE A 161 
STRN15        STRN         MET A 162 ? GLY A 166 ? MET A 162 GLY A 166 
TURN_TY1_P15  TURN_TY1_P   PRO A 168 ? GLN A 169 ? PRO A 168 GLN A 169 
BEND11        BEND         GLY A 170 ? GLY A 171 ? GLY A 170 GLY A 171 
STRN16        STRN         ASP A 173 ? ASP A 173 ? ASP A 173 ASP A 173 
TURN_TY1_P16  TURN_TY1_P   GLN A 176 ? GLY A 177 ? GLN A 176 GLY A 177 
TURN_TY1_P17  TURN_TY1_P   SER A 179 ? GLY A 180 ? SER A 179 GLY A 180 
HELX_LH_PP_P5 HELX_LH_PP_P GLY A 181 ? GLY A 181 ? GLY A 181 GLY A 181 
STRN17        STRN         PRO A 182 ? CYS A 185 ? PRO A 182 CYS A 185 
TURN_TY1_P18  TURN_TY1_P   ASP A 186 ? GLY A 187 ? ASP A 186 GLY A 187 
STRN18        STRN         LYS A 188 ? TRP A 195 ? LYS A 188 TRP A 195 
BEND12        BEND         TYR A 198 ? VAL A 199 ? TYR A 198 VAL A 199 
BEND13        BEND         ALA A 201 ? ALA A 201 ? ALA A 201 ALA A 201 
STRN19        STRN         GLN A 202 ? GLN A 202 ? GLN A 202 GLN A 202 
TURN_TY1_P19  TURN_TY1_P   LYS A 203 ? GLY A 204 ? LYS A 203 GLY A 204 
STRN20        STRN         ASN A 205 ? ASN A 205 ? ASN A 205 ASN A 205 
STRN21        STRN         GLY A 207 ? LYS A 211 ? GLY A 207 LYS A 211 
BEND14        BEND         VAL A 212 ? VAL A 212 ? VAL A 212 VAL A 212 
TURN_TY1_P20  TURN_TY1_P   CYS A 213 ? CYS A 214 ? CYS A 213 CYS A 214 
BEND15        BEND         VAL A 215 ? VAL A 215 ? VAL A 215 VAL A 215 
HELX_RH_AL_P2 HELX_RH_AL_P VAL A 216 ? LYS A 225 ? VAL A 216 LYS A 225 
# 
