# Supplementary material for: FlatProt: 2D visualization eases protein structure comparison
Source: BMC Bioinformatics. 2025 Aug 13;26:210. doi: 10.1186/s12859-025-06233-x (PMC12344939; doi:10.1186/s12859-025-06233-x)
Supplement: Supplementary file 1 — Supplementary Material 1 [file 12859_2025_6233_MOESM1_ESM.zip › KLK/structures/Pelodiscus_sinensis_GeneID=102453822.cif]

data_Pelodiscus_sinensis_GeneID=102453822
# 
_entry.id   ? 
# 
_entity.id                         1      
_entity.type                       polymer 
_entity.pdbx_description           polymer-1 
_entity.formula_weight             15204.2 
_entity.pdbx_number_of_molecules        1 
# 
loop_
_struct_sheet.id 
_struct_sheet.number_strands 
A 6 
B 2 
C 2 
# 
loop_
_struct_conf_type.id 
_struct_conf_type.criteria 
TURN_TY1_P   DSSP 
BEND         DSSP 
STRN         DSSP 
HELX_RH_3T_P DSSP 
HELX_RH_AL_P DSSP 
# 
_struct_asym.id          A 
_struct_asym.entity_id   1 
# 
_software.pdbx_ordinal     1 
_software.name             dssp 
_software.version          4.4.10 
_software.date             ? 
_software.classification   'model annotation' 
# 
_entity_poly.entity_id                      1 
_entity_poly.type                           polypeptide(L) 
_entity_poly.nstd_linkage                   n 
_entity_poly.nstd_monomer                   n 
_entity_poly.pdbx_seq_one_letter_code       
;RSSGGKEAWPHSRPYVAYLEIDERIRCGGFLVAENFVLTAARCQGESITVVLGAHNVSQWEPSQQVIPVQRQIPHPQYNS
KTLNNDIMILQGDSGASLVCGKEAQGIVSWGSKDGTPPAVYTRVSPFRPWIPETIDKV
;
_entity_poly.pdbx_seq_one_letter_code_can   
;RSSGGKEAWPHSRPYVAYLEIDERIRCGGFLVAENFVLTAARCQGESITVVLGAHNVSQWEPSQQVIPVQRQIPHPQYNS
KTLNNDIMILQGDSGASLVCGKEAQGIVSWGSKDGTPPAVYTRVSPFRPWIPETIDKV
;
_entity_poly.pdbx_strand_id                 A 
# 
loop_
_dssp_struct_summary.entry_id 
_dssp_struct_summary.label_comp_id 
_dssp_struct_summary.label_asym_id 
_dssp_struct_summary.label_seq_id 
_dssp_struct_summary.secondary_structure 
_dssp_struct_summary.ss_bridge 
_dssp_struct_summary.helix_3_10 
_dssp_struct_summary.helix_alpha 
_dssp_struct_summary.helix_pi 
_dssp_struct_summary.helix_pp 
_dssp_struct_summary.bend 
_dssp_struct_summary.chirality 
_dssp_struct_summary.sheet 
_dssp_struct_summary.strand 
_dssp_struct_summary.ladder_1 
_dssp_struct_summary.ladder_2 
_dssp_struct_summary.accessibility 
_dssp_struct_summary.TCO 
_dssp_struct_summary.kappa 
_dssp_struct_summary.alpha 
_dssp_struct_summary.phi 
_dssp_struct_summary.psi 
_dssp_struct_summary.x_ca 
_dssp_struct_summary.y_ca 
_dssp_struct_summary.z_ca 
Pelodiscus_sinensis_GeneID=102453822 ARG A 1   . . . . . . . . . . . . ? .      .     .      .      84.4  12.5  -17.6 1.0   
Pelodiscus_sinensis_GeneID=102453822 SER A 2   . . . . . . . - . . . . ? -0.375 .     -179.3 -131.5 86.5  11.1  -16.9 4.5   
Pelodiscus_sinensis_GeneID=102453822 SER A 3   . . . . . . . + . . . . ? -0.769 55.2  60.9   -44.0  75.3  8.8   -19.8 5.0   
Pelodiscus_sinensis_GeneID=102453822 GLY A 4   . . . . . . . + . . . . ? 0.886  42.3  159.6  161.8  51.7  7.3   -19.2 8.5   
Pelodiscus_sinensis_GeneID=102453822 GLY A 5   . . . . . . . - . . . . ? -0.846 38.9  -135.7 -81.6  97.6  5.3   -16.1 9.4   
Pelodiscus_sinensis_GeneID=102453822 LYS A 6   . . . . . . . - . . . . ? -0.835 36.1  -100.6 -39.2  108.5 3.2   -17.1 12.6  
Pelodiscus_sinensis_GeneID=102453822 GLU A 7   . . . . . . . - . . . . ? -0.403 42.7  -123.2 -33.1  111.1 -0.2  -15.8 11.9  
Pelodiscus_sinensis_GeneID=102453822 ALA A 8   . . . . . . . - . . . . ? -0.444 37.1  -86.1  -56.1  142.1 -0.3  -12.6 13.9  
Pelodiscus_sinensis_GeneID=102453822 TRP A 9   . . > . . . . - . . . . ? -0.456 61.2  -85.2  -45.3  131.5 -3.1  -12.4 16.5  
Pelodiscus_sinensis_GeneID=102453822 PRO A 10  T . 3 . . . S + . . . . ? -0.279 113.3 4.5    -44.2  119.5 -6.2  -11.1 14.8  
Pelodiscus_sinensis_GeneID=102453822 HIS A 11  T . 3 . . . S + . . . . ? 0.723  88.0  124.0  85.7   16.7  -6.0  -7.2  14.9  
Pelodiscus_sinensis_GeneID=102453822 SER A 12  S . < . . . S + . . . . ? 0.719  75.3  45.1   -86.4  -12.0 -2.5  -6.9  16.3  
Pelodiscus_sinensis_GeneID=102453822 ARG A 13  . . > . . . . + . . . . ? -0.748 61.0  169.9  -132.0 82.3  -1.4  -4.8  13.3  
Pelodiscus_sinensis_GeneID=102453822 PRO A 14  T . 3 . . . S + . . . . ? 0.641  71.8  66.9   -71.7  -4.8  -3.9  -2.1  12.5  
Pelodiscus_sinensis_GeneID=102453822 TYR A 15  T . 3 . . . S + . . . . ? 0.504  72.4  108.2  -101.6 1.6   -1.6  -0.4  10.1  
Pelodiscus_sinensis_GeneID=102453822 VAL A 16  E . < . . . . - A A A . ? -0.594 51.2  -164.5 -84.7  131.8 -1.5  -3.1  7.5   
Pelodiscus_sinensis_GeneID=102453822 ALA A 17  E . . . . . . - A A A . ? -0.906 12.1  -145.1 -118.3 143.0 -3.3  -2.4  4.3   
Pelodiscus_sinensis_GeneID=102453822 TYR A 18  E . . . . . . - A A A B ? -0.945 16.1  -156.6 -106.3 131.9 -4.4  -4.6  1.5   
Pelodiscus_sinensis_GeneID=102453822 LEU A 19  E . . . . . . - A A A B ? -0.919 9.9   -165.0 -114.5 130.9 -4.3  -3.3  -2.0  
Pelodiscus_sinensis_GeneID=102453822 GLU A 20  E . . . . . . - A A A B ? -0.970 14.9  -167.2 -108.6 114.0 -6.4  -4.5  -4.9  
Pelodiscus_sinensis_GeneID=102453822 ILE A 21  E . > > . . . - A A A B ? -0.908 66.3  -23.9  -111.1 122.2 -5.0  -3.1  -8.2  
Pelodiscus_sinensis_GeneID=102453822 ASP A 22  T . 3 4 . . S - . . . . ? 0.845  109.6 -76.6  52.6   26.2  -6.9  -3.3  -11.5 
Pelodiscus_sinensis_GeneID=102453822 GLU A 23  T . 3 4 . . S + . . . . ? 0.587  131.4 61.0   68.5   13.1  -8.9  -6.3  -10.0 
Pelodiscus_sinensis_GeneID=102453822 ARG A 24  T . < 4 . . S + . . . . ? 0.642  84.2  70.5   -133.3 -37.3 -5.9  -8.6  -10.6 
Pelodiscus_sinensis_GeneID=102453822 ILE A 25  E . . < . . . - A B A . ? -0.787 58.0  -159.1 -102.6 134.3 -2.9  -7.5  -8.7  
Pelodiscus_sinensis_GeneID=102453822 ARG A 26  E . . . . . . + A B A . ? -0.947 16.4  169.1  -114.5 131.0 -2.6  -7.7  -5.0  
Pelodiscus_sinensis_GeneID=102453822 CYS A 27  E . . . . . . - A B A . ? -0.870 25.3  -128.3 -132.4 159.6 -0.2  -5.6  -3.0  
Pelodiscus_sinensis_GeneID=102453822 GLY A 28  E . . . . . . + A B A . ? -0.770 29.6  166.3  -104.5 155.1 0.5   -4.9  0.6   
Pelodiscus_sinensis_GeneID=102453822 GLY A 29  E . . . . . . - A B A . ? -0.928 25.6  -123.1 -154.0 177.0 0.8   -1.5  2.3   
Pelodiscus_sinensis_GeneID=102453822 PHE A 30  E . . . . . . - A B A C ? -0.999 23.2  -119.5 -136.9 137.0 0.9   0.3   5.5   
Pelodiscus_sinensis_GeneID=102453822 LEU A 31  E . . . . . . + A B . C ? -0.612 33.6  167.4  -69.4  121.5 -1.1  3.2   6.9   
Pelodiscus_sinensis_GeneID=102453822 VAL A 32  E . . . . . . + A B . . ? 0.604  68.7  5.4    -110.3 -18.3 1.3   6.2   7.6   
Pelodiscus_sinensis_GeneID=102453822 ALA A 33  E . > . . . S - A B . C ? -0.923 92.5  -79.7  -158.7 167.9 -1.5  8.8   8.1   
Pelodiscus_sinensis_GeneID=102453822 GLU A 34  T . 3 . . . S + . . . . ? 0.870  130.6 11.7   -46.6  -28.0 -5.4  9.1   8.4   
Pelodiscus_sinensis_GeneID=102453822 ASN A 35  T . 3 . . . S + . . . . ? 0.130  112.3 94.2   -139.0 18.6  -5.7  9.0   4.5   
Pelodiscus_sinensis_GeneID=102453822 PHE A 36  E . < . . . . - A C C D ? -0.974 46.0  -173.7 -126.2 134.0 -2.3  7.9   3.4   
Pelodiscus_sinensis_GeneID=102453822 VAL A 37  E . . . . . . - A C C D ? -0.966 16.2  -142.1 -122.5 134.2 -0.9  4.5   2.7   
Pelodiscus_sinensis_GeneID=102453822 LEU A 38  E . . . . . . + A C C D ? -0.853 36.0  144.4  -95.1  134.9 2.6   3.6   2.0   
Pelodiscus_sinensis_GeneID=102453822 THR A 39  E . . . . . . - A C . D ? -0.841 51.2  -67.8  -153.5 179.2 3.3   0.9   -0.7  
Pelodiscus_sinensis_GeneID=102453822 ALA A 40  . . > . . . . - . . . . ? -0.654 34.2  -133.3 -79.3  140.2 5.7   -0.1  -3.4  
Pelodiscus_sinensis_GeneID=102453822 ALA A 41  G . > . . . S + . . . . ? 0.766  105.6 66.2   -63.4  -25.0 5.8   2.1   -6.5  
Pelodiscus_sinensis_GeneID=102453822 ARG A 42  G . 3 . . . S + . . . . ? 0.686  86.6  71.6   -70.3  -17.6 5.7   -1.0  -8.6  
Pelodiscus_sinensis_GeneID=102453822 CYS A 43  G . < . . . S + . . . . ? 0.249  71.8  132.9  -83.0  18.3  2.1   -1.6  -7.3  
Pelodiscus_sinensis_GeneID=102453822 GLN A 44  . . < . . . . + . . . . ? -0.358 27.8  154.6  -73.1  140.1 1.0   1.3   -9.4  
Pelodiscus_sinensis_GeneID=102453822 GLY A 45  . . . . . . . - . . . . ? -0.939 55.9  -99.8  -155.0 177.2 -2.2  0.8   -11.4 
Pelodiscus_sinensis_GeneID=102453822 GLU A 46  S . . . . . S + . . . . ? 0.883  111.9 24.4   -69.7  -43.0 -5.2  2.3   -13.1 
Pelodiscus_sinensis_GeneID=102453822 SER A 47  S . . . . . S - . . . . ? -0.990 72.0  -178.2 -131.0 118.7 -7.6  1.5   -10.3 
Pelodiscus_sinensis_GeneID=102453822 ILE A 48  E . . . . . . - A D B . ? -0.978 5.3   -171.0 -120.8 135.6 -6.4  0.9   -6.8  
Pelodiscus_sinensis_GeneID=102453822 THR A 49  E . . . . . . - A D B E ? -0.985 11.7  -149.1 -123.3 133.0 -8.5  -0.0  -3.8  
Pelodiscus_sinensis_GeneID=102453822 VAL A 50  E . . . . . . - A D B E ? -0.866 9.5   -163.4 -101.6 127.7 -7.2  -0.1  -0.2  
Pelodiscus_sinensis_GeneID=102453822 VAL A 51  E . . . . . . + A D B E ? -0.960 11.1  179.3  -112.3 125.3 -8.6  -2.6  2.2   
Pelodiscus_sinensis_GeneID=102453822 LEU A 52  E . . . . . . + A D . E ? -0.813 57.6  27.0   -119.7 154.4 -8.1  -2.1  5.9   
Pelodiscus_sinensis_GeneID=102453822 GLY A 53  S . . . . . S + . . . . ? 0.762  79.8  145.2  75.0   17.7  -9.3  -4.1  9.0   
Pelodiscus_sinensis_GeneID=102453822 ALA A 54  . . . . . . . + . . . . ? -0.860 29.3  173.2  -96.9  129.0 -9.4  -7.3  7.1   
Pelodiscus_sinensis_GeneID=102453822 HIS A 55  S . . . . . S + . . . . ? 0.766  90.7  21.0   -87.7  -45.5 -8.5  -10.6 8.8   
Pelodiscus_sinensis_GeneID=102453822 ASN A 56  B . > . . . . - B G G . ? -0.951 68.5  -168.0 -121.3 104.5 -9.7  -12.6 5.8   
Pelodiscus_sinensis_GeneID=102453822 VAL A 57  T . 3 . . . S + . . . . ? 0.707  88.4  62.2   -68.0  -19.5 -9.7  -10.5 2.7   
Pelodiscus_sinensis_GeneID=102453822 SER A 58  T . 3 . . . S + . . . . ? 0.664  103.1 58.5   -78.1  -16.2 -11.7 -13.3 1.0   
Pelodiscus_sinensis_GeneID=102453822 GLN A 59  S . < . . . S - . . . . ? -0.934 91.6  -113.1 -120.0 133.2 -14.5 -12.9 3.4   
Pelodiscus_sinensis_GeneID=102453822 TRP A 60  . . . . . . . - . . . . ? -0.513 37.4  -172.9 -61.5  130.5 -16.5 -9.9  4.1   
Pelodiscus_sinensis_GeneID=102453822 GLU A 61  . . > . . . . - . . . . ? -0.981 31.1  -133.0 -127.9 135.1 -15.8 -8.6  7.7   
Pelodiscus_sinensis_GeneID=102453822 PRO A 62  T . 3 . . . S + . . . . ? 0.806  109.8 58.7   -54.6  -23.6 -17.7 -5.8  9.4   
Pelodiscus_sinensis_GeneID=102453822 SER A 63  T . 3 . . . S + . . . . ? 0.595  84.9  111.4  -83.3  -6.8  -14.3 -4.4  10.4  
Pelodiscus_sinensis_GeneID=102453822 GLN A 64  . . < . . . . - . . . . ? -0.423 48.4  -164.5 -78.8  135.5 -13.3 -4.1  6.7   
Pelodiscus_sinensis_GeneID=102453822 GLN A 65  E . . . . . . - A E E . ? -0.995 2.5   -161.6 -118.5 126.5 -12.8 -0.7  5.1   
Pelodiscus_sinensis_GeneID=102453822 VAL A 66  E . . . . . . + A E E . ? -0.938 13.7  179.6  -111.7 117.5 -12.7 -0.4  1.4   
Pelodiscus_sinensis_GeneID=102453822 ILE A 67  E . . . . . . - A E E . ? -0.960 22.1  -136.9 -124.4 121.2 -11.2 2.8   0.3   
Pelodiscus_sinensis_GeneID=102453822 PRO A 68  E . . . . . . - A E E . ? -0.514 27.4  -118.7 -74.3  140.6 -10.7 3.9   -3.3  
Pelodiscus_sinensis_GeneID=102453822 VAL A 69  E . . . . . . - A E F . ? -0.668 29.5  -180.0 -83.2  131.2 -7.4  5.5   -4.1  
Pelodiscus_sinensis_GeneID=102453822 GLN A 70  E . . . . . . + A E . . ? 0.796  68.3  26.3   -95.6  -36.3 -7.7  9.1   -5.3  
Pelodiscus_sinensis_GeneID=102453822 ARG A 71  E . . . . . . - A E F . ? -0.995 57.8  -161.4 -138.5 137.6 -4.1  9.8   -5.8  
Pelodiscus_sinensis_GeneID=102453822 GLN A 72  E . . . . . . - A E F . ? -0.980 9.5   -175.7 -116.5 122.6 -0.9  7.9   -6.4  
Pelodiscus_sinensis_GeneID=102453822 ILE A 73  E . . . . . . - A E F . ? -0.824 6.3   -170.9 -122.4 87.6  2.4   9.5   -5.6  
Pelodiscus_sinensis_GeneID=102453822 PRO A 74  E . . . . . . - A E F . ? -0.470 42.4  -87.5  -72.9  150.1 5.4   7.4   -6.6  
Pelodiscus_sinensis_GeneID=102453822 HIS A 75  . . > . . . . - . . . . ? -0.356 37.0  -128.8 -52.5  131.4 8.8   8.5   -5.6  
Pelodiscus_sinensis_GeneID=102453822 PRO A 76  T . 3 . . . S + . . . . ? 0.766  108.6 50.7   -57.7  -26.0 10.1  10.9  -8.3  
Pelodiscus_sinensis_GeneID=102453822 GLN A 77  T . 3 . . . S + . . . . ? 0.154  80.2  139.3  -101.0 18.9  13.3  8.9   -8.6  
Pelodiscus_sinensis_GeneID=102453822 TYR A 78  . . < . . . . - . . . . ? -0.455 35.8  -162.1 -66.3  132.4 11.5  5.6   -9.0  
Pelodiscus_sinensis_GeneID=102453822 ASN A 79  B . . > > . . - C I H . ? -0.963 12.8  -164.8 -119.3 120.7 13.1  3.4   -11.6 
Pelodiscus_sinensis_GeneID=102453822 SER A 80  T . . 4 5 . S + . . . . ? 0.728  90.4  50.6   -79.7  -16.3 11.1  0.5   -13.0 
Pelodiscus_sinensis_GeneID=102453822 LYS A 81  T . . 4 5 . S + . . . . ? 0.924  125.4 23.4   -84.6  -43.2 14.1  -1.2  -14.5 
Pelodiscus_sinensis_GeneID=102453822 THR A 82  T . . 4 5 . S - . . . . ? 0.596  97.8  -129.8 -98.2  -14.2 16.4  -1.2  -11.4 
Pelodiscus_sinensis_GeneID=102453822 LEU A 83  T . > < 5 . . + . . . . ? 0.766  49.4  164.5  65.6   21.4  13.4  -0.9  -8.8  
Pelodiscus_sinensis_GeneID=102453822 ASN A 84  B . 3 . < . . + C J H . ? -0.542 62.7  9.3    -67.2  141.2 15.3  1.9   -7.3  
Pelodiscus_sinensis_GeneID=102453822 ASN A 85  T . 3 . . . S - . . . . ? 0.888  78.6  -179.4 54.7   44.6  13.2  4.0   -4.9  
Pelodiscus_sinensis_GeneID=102453822 ASP A 86  . . < . . . . + . . . . ? -0.503 37.0  114.9  -75.8  69.9  10.4  1.5   -5.1  
Pelodiscus_sinensis_GeneID=102453822 ILE A 87  . . . . . . . + . . . . ? -0.992 37.4  177.1  -143.0 142.1 8.1   3.5   -2.8  
Pelodiscus_sinensis_GeneID=102453822 MET A 88  E . . . . . . - A F D F ? -0.993 21.0  -138.4 -148.5 142.7 4.8   5.2   -3.3  
Pelodiscus_sinensis_GeneID=102453822 ILE A 89  E . . . . . . - A F D F ? -0.914 17.5  -157.7 -103.9 128.6 2.2   7.1   -1.3  
Pelodiscus_sinensis_GeneID=102453822 LEU A 90  E . . . . . . - A F D F ? -0.913 1.7   -155.2 -105.2 135.2 -1.4  6.5   -1.8  
Pelodiscus_sinensis_GeneID=102453822 GLN A 91  E . . . . . . - A F D F ? -0.960 13.4  -160.4 -110.7 115.2 -4.0  9.0   -0.8  
Pelodiscus_sinensis_GeneID=102453822 GLY A 92  E . . . . . . - A F . F ? -0.233 40.4  -65.1  -84.4  176.0 -7.4  7.6   -0.1  
Pelodiscus_sinensis_GeneID=102453822 ASP A 93  . . > . . . . - . . . . ? -0.493 40.4  -137.8 -67.6  115.1 -10.8 9.4   -0.1  
Pelodiscus_sinensis_GeneID=102453822 SER A 94  T . 3 . . . S + . . . . ? 0.682  99.4  67.0   -46.7  -17.0 -10.8 12.0  2.8   
Pelodiscus_sinensis_GeneID=102453822 GLY A 95  T . 3 . . . S + . . . . ? 0.687  88.4  67.1   -90.9  -7.7  -14.4 10.9  3.6   
Pelodiscus_sinensis_GeneID=102453822 ALA A 96  S . < . . . S - . . . . ? -0.850 81.7  -145.8 -111.1 67.1  -13.4 7.5   4.8   
Pelodiscus_sinensis_GeneID=102453822 SER A 97  . . . . . . . - . . . . ? -0.832 7.6   -148.1 -30.8  104.1 -11.4 8.0   8.0   
Pelodiscus_sinensis_GeneID=102453822 LEU A 98  S . . . . . S + . . . . ? 0.474  89.8  69.4   -60.5  4.6   -8.9  5.2   7.5   
Pelodiscus_sinensis_GeneID=102453822 VAL A 99  S . . . . . S - . . . . ? -0.942 70.4  -171.6 -123.0 72.3  -9.1  5.1   11.3  
Pelodiscus_sinensis_GeneID=102453822 CYS A 100 S . > . . . S - . . . . ? -0.977 72.4  -18.5  -63.8  97.3  -12.6 3.9   12.5  
Pelodiscus_sinensis_GeneID=102453822 GLY A 101 T . 3 . . . S - . . . . ? 0.842  105.5 -68.1  81.8   59.2  -12.6 4.5   16.2  
Pelodiscus_sinensis_GeneID=102453822 LYS A 102 T . 3 . . . S + . . . . ? 0.462  122.5 78.0   43.5   11.2  -9.1  5.0   17.8  
Pelodiscus_sinensis_GeneID=102453822 GLU A 103 S . < . . . S - . . . . ? -0.960 72.8  -150.2 -150.0 74.3  -8.4  1.4   17.0  
Pelodiscus_sinensis_GeneID=102453822 ALA A 104 . . . . . . . - . . . . ? -0.775 33.8  -124.9 -35.9  94.6  -7.5  0.4   13.4  
Pelodiscus_sinensis_GeneID=102453822 GLN A 105 . . . . . . . - . . . . ? -0.846 42.5  -84.2  -75.7  85.3  -8.9  -3.2  13.4  
Pelodiscus_sinensis_GeneID=102453822 GLY A 106 . . . . . . . - . . . . ? 0.777  46.7  -41.4  58.6   147.0 -6.4  -5.9  12.4  
Pelodiscus_sinensis_GeneID=102453822 ILE A 107 . . . . . . . - . . . . ? 0.117  38.6  -117.5 -40.5  135.4 -4.3  -8.0  9.8   
Pelodiscus_sinensis_GeneID=102453822 VAL A 108 . . . . . . . - . . . . ? -0.652 19.1  -161.4 -76.1  79.2  -5.0  -9.9  6.4   
Pelodiscus_sinensis_GeneID=102453822 SER A 109 B . . . . . . - B H G . ? -0.979 17.7  -176.0 -62.0  99.8  -4.4  -13.6 6.9   
Pelodiscus_sinensis_GeneID=102453822 TRP A 110 . . . . . . . + . . . . ? -0.998 13.4  158.0  -95.7  87.4  -4.0  -14.3 3.1   
Pelodiscus_sinensis_GeneID=102453822 GLY A 111 . . . . . . . - . . . . ? -0.822 27.7  -178.0 -123.0 93.4  -3.6  -18.0 2.6   
Pelodiscus_sinensis_GeneID=102453822 SER A 112 S . > . . . S - . . . . ? -0.682 78.5  -81.2  -46.4  91.7  -4.3  -19.7 -0.6  
Pelodiscus_sinensis_GeneID=102453822 LYS A 113 T . 3 . . . S + . . . . ? 0.791  136.1 73.0   10.0   7.5   -3.4  -23.0 1.1   
Pelodiscus_sinensis_GeneID=102453822 ASP A 114 T . 3 . . . S - . . . . ? 0.588  89.3  -143.3 -134.1 21.9  0.1   -21.7 0.3   
Pelodiscus_sinensis_GeneID=102453822 GLY A 115 . . < . . . . + . . . . ? 0.748  41.3  151.3  53.9   27.7  0.6   -18.8 2.8   
Pelodiscus_sinensis_GeneID=102453822 THR A 116 . . . . . . . - . . . . ? -0.739 28.2  -162.9 -98.8  89.6  2.6   -16.4 0.5   
Pelodiscus_sinensis_GeneID=102453822 PRO A 117 . . . . . . . - . . . . ? -0.536 45.1  -90.2  -51.1  133.1 1.8   -12.8 1.8   
Pelodiscus_sinensis_GeneID=102453822 PRO A 118 . . . . . . . - . . . . ? -0.611 43.3  -143.4 -51.1  100.3 2.7   -10.4 -0.9  
Pelodiscus_sinensis_GeneID=102453822 ALA A 119 . . . . . . . + . . . . ? -0.886 45.7  148.2  -53.1  55.6  6.3   -9.9  0.3   
Pelodiscus_sinensis_GeneID=102453822 VAL A 120 . . . . . . . + . . . . ? -0.824 9.3   157.2  -96.7  72.3  6.4   -6.2  -0.5  
Pelodiscus_sinensis_GeneID=102453822 TYR A 121 . . . . . . . - . . . . ? -0.979 19.7  -172.7 -84.2  76.3  8.8   -5.1  2.3   
Pelodiscus_sinensis_GeneID=102453822 THR A 122 . . . . . . . - . . . . ? -0.923 35.4  -113.0 -62.9  119.7 10.1  -1.9  0.9   
Pelodiscus_sinensis_GeneID=102453822 ARG A 123 . . . . . . . - . . . . ? -0.708 37.3  -175.9 -51.0  106.2 12.9  -0.7  3.2   
Pelodiscus_sinensis_GeneID=102453822 VAL A 124 . . > . . . . + . . . . ? 0.619  62.6  88.0   -83.4  -16.1 11.1  2.5   4.4   
Pelodiscus_sinensis_GeneID=102453822 SER A 125 G . > . . . S + . . . . ? 0.893  84.3  51.3   -60.5  -39.3 14.2  3.5   6.4   
Pelodiscus_sinensis_GeneID=102453822 PRO A 126 G . 3 . . . S + . . . . ? 0.694  106.9 56.0   -74.4  -7.2  15.8  5.4   3.6   
Pelodiscus_sinensis_GeneID=102453822 PHE A 127 G . < > . . . + . . . . ? 0.144  65.9  116.7  -112.3 21.9  12.7  7.4   2.9   
Pelodiscus_sinensis_GeneID=102453822 ARG A 128 T . < 4 . . S + . . . . ? 0.878  82.9  42.2   -60.7  -37.3 12.1  8.9   6.4   
Pelodiscus_sinensis_GeneID=102453822 PRO A 129 T . . > . . S + . . . . ? 0.875  113.6 52.0   -81.6  -26.2 12.6  12.5  5.1   
Pelodiscus_sinensis_GeneID=102453822 TRP A 130 H . . > . . S + . . . . ? 0.895  101.1 59.4   -75.5  -37.6 10.6  12.0  1.9   
Pelodiscus_sinensis_GeneID=102453822 ILE A 131 H . . X . . S + . . . . ? 0.947  109.3 38.8   -66.8  -55.9 7.4   10.5  3.4   
Pelodiscus_sinensis_GeneID=102453822 PRO A 132 H . . > . . S + . . . . ? 0.896  115.7 54.7   -64.1  -36.1 6.4   13.3  5.7   
Pelodiscus_sinensis_GeneID=102453822 GLU A 133 H . . X . . S + . . . . ? 0.904  110.1 46.0   -61.3  -42.8 7.5   15.9  3.2   
Pelodiscus_sinensis_GeneID=102453822 THR A 134 H . . X . . S + . . . . ? 0.910  110.6 51.6   -67.4  -45.3 5.3   14.4  0.6   
Pelodiscus_sinensis_GeneID=102453822 ILE A 135 H . > < . . S + . . . . ? 0.901  108.9 52.5   -60.8  -36.8 2.3   14.1  2.8   
Pelodiscus_sinensis_GeneID=102453822 ASP A 136 H . 3 < . . S + . . . . ? 0.817  106.2 54.3   -70.9  -26.2 2.6   17.8  3.7   
Pelodiscus_sinensis_GeneID=102453822 LYS A 137 H . 3 < . . . . . . . . ? 0.654  .     .      -87.2  -16.4 2.7   18.8  0.1   
Pelodiscus_sinensis_GeneID=102453822 VAL A 138 . . < < . . . . . . . . ? 0.901  .     .      -83.5  .     -0.5  17.1  -0.8  
# 
loop_
_dssp_struct_ladder.id 
_dssp_struct_ladder.sheet_id 
_dssp_struct_ladder.range_id_1 
_dssp_struct_ladder.range_id_2 
_dssp_struct_ladder.type 
_dssp_struct_ladder.beg_1_label_comp_id 
_dssp_struct_ladder.beg_1_label_asym_id 
_dssp_struct_ladder.beg_1_label_seq_id 
_dssp_struct_ladder.pdbx_beg_1_PDB_ins_code 
_dssp_struct_ladder.end_1_label_comp_id 
_dssp_struct_ladder.end_1_label_asym_id 
_dssp_struct_ladder.end_1_label_seq_id 
_dssp_struct_ladder.pdbx_end_1_PDB_ins_code 
_dssp_struct_ladder.beg_1_auth_comp_id 
_dssp_struct_ladder.beg_1_auth_asym_id 
_dssp_struct_ladder.beg_1_auth_seq_id 
_dssp_struct_ladder.end_1_auth_comp_id 
_dssp_struct_ladder.end_1_auth_asym_id 
_dssp_struct_ladder.end_1_auth_seq_id 
_dssp_struct_ladder.beg_2_label_comp_id 
_dssp_struct_ladder.beg_2_label_asym_id 
_dssp_struct_ladder.beg_2_label_seq_id 
_dssp_struct_ladder.pdbx_beg_2_PDB_ins_code 
_dssp_struct_ladder.end_2_label_comp_id 
_dssp_struct_ladder.end_2_label_asym_id 
_dssp_struct_ladder.end_2_label_seq_id 
_dssp_struct_ladder.pdbx_end_2_PDB_ins_code 
_dssp_struct_ladder.beg_2_auth_comp_id 
_dssp_struct_ladder.beg_2_auth_asym_id 
_dssp_struct_ladder.beg_2_auth_seq_id 
_dssp_struct_ladder.end_2_auth_comp_id 
_dssp_struct_ladder.end_2_auth_asym_id 
_dssp_struct_ladder.end_2_auth_seq_id 
A A A B anti-parallel VAL A 16 ? ILE A 21 ? VAL A 16 ILE A 21 PHE A 30  ? ILE A 25  ? PHE A 30  ILE A 25  
B A A D anti-parallel TYR A 18 ? ILE A 21 ? TYR A 18 ILE A 21 VAL A 51  ? ILE A 48  ? VAL A 51  ILE A 48  
C A B C anti-parallel PHE A 30 ? ALA A 33 ? PHE A 30 ALA A 33 LEU A 38  ? PHE A 36  ? LEU A 38  PHE A 36  
D A C F anti-parallel PHE A 36 ? THR A 39 ? PHE A 36 THR A 39 GLN A 91  ? MET A 88  ? GLN A 91  MET A 88  
E A D E anti-parallel THR A 49 ? LEU A 52 ? THR A 49 LEU A 52 PRO A 68  ? GLN A 65  ? PRO A 68  GLN A 65  
F A E F anti-parallel VAL A 69 ? PRO A 74 ? VAL A 69 PRO A 74 GLY A 92  ? MET A 88  ? GLY A 92  MET A 88  
G B G H parallel      ASN A 56 ? ASN A 56 ? ASN A 56 ASN A 56 SER A 109 ? SER A 109 ? SER A 109 SER A 109 
H C I J anti-parallel ASN A 79 ? ASN A 79 ? ASN A 79 ASN A 79 ASN A 84  ? ASN A 84  ? ASN A 84  ASN A 84  
# 
loop_
_dssp_struct_bridge_pairs.id 
_dssp_struct_bridge_pairs.label_comp_id 
_dssp_struct_bridge_pairs.label_seq_id 
_dssp_struct_bridge_pairs.label_asym_id 
_dssp_struct_bridge_pairs.auth_seq_id 
_dssp_struct_bridge_pairs.auth_asym_id 
_dssp_struct_bridge_pairs.pdbx_PDB_ins_code 
_dssp_struct_bridge_pairs.acceptor_1_label_comp_id 
_dssp_struct_bridge_pairs.acceptor_1_label_seq_id 
_dssp_struct_bridge_pairs.acceptor_1_label_asym_id 
_dssp_struct_bridge_pairs.acceptor_1_auth_seq_id 
_dssp_struct_bridge_pairs.acceptor_1_auth_asym_id 
_dssp_struct_bridge_pairs.acceptor_1_pdbx_PDB_ins_code 
_dssp_struct_bridge_pairs.acceptor_1_energy 
_dssp_struct_bridge_pairs.acceptor_2_label_comp_id 
_dssp_struct_bridge_pairs.acceptor_2_label_seq_id 
_dssp_struct_bridge_pairs.acceptor_2_label_asym_id 
_dssp_struct_bridge_pairs.acceptor_2_auth_seq_id 
_dssp_struct_bridge_pairs.acceptor_2_auth_asym_id 
_dssp_struct_bridge_pairs.acceptor_2_pdbx_PDB_ins_code 
_dssp_struct_bridge_pairs.acceptor_2_energy 
_dssp_struct_bridge_pairs.donor_1_label_comp_id 
_dssp_struct_bridge_pairs.donor_1_label_seq_id 
_dssp_struct_bridge_pairs.donor_1_label_asym_id 
_dssp_struct_bridge_pairs.donor_1_auth_seq_id 
_dssp_struct_bridge_pairs.donor_1_auth_asym_id 
_dssp_struct_bridge_pairs.donor_1_pdbx_PDB_ins_code 
_dssp_struct_bridge_pairs.donor_1_energy 
_dssp_struct_bridge_pairs.donor_2_label_comp_id 
_dssp_struct_bridge_pairs.donor_2_label_seq_id 
_dssp_struct_bridge_pairs.donor_2_label_asym_id 
_dssp_struct_bridge_pairs.donor_2_auth_seq_id 
_dssp_struct_bridge_pairs.donor_2_auth_asym_id 
_dssp_struct_bridge_pairs.donor_2_pdbx_PDB_ins_code 
_dssp_struct_bridge_pairs.donor_2_energy 
1   ARG 1   A 1   A ? ?   ?   ? ?   ? ? ?    ?   ?   ? ?   ? ? ?    SER 3   A 3   A ? -0.1 ?   ?   ? ?   ? ? ?    
2   SER 2   A 2   A ? GLY 5   A 5   A ? -0.0 ?   ?   ? ?   ? ? ?    GLY 4   A 4   A ? -0.6 GLY 5   A 5   A ? -0.1 
3   SER 3   A 3   A ? GLY 4   A 4   A ? -0.1 ARG 1   A 1   A ? -0.1 GLY 115 A 115 A ? -0.0 THR 116 A 116 A ? -0.0 
4   GLY 4   A 4   A ? SER 2   A 2   A ? -0.6 GLY 5   A 5   A ? -0.2 LYS 6   A 6   A ? -0.7 SER 3   A 3   A ? -0.1 
5   GLY 5   A 5   A ? GLY 115 A 115 A ? -0.2 SER 2   A 2   A ? -0.1 GLU 7   A 7   A ? -0.4 GLY 4   A 4   A ? -0.2 
6   LYS 6   A 6   A ? GLY 4   A 4   A ? -0.7 GLU 7   A 7   A ? -0.0 TRP 9   A 9   A ? -0.1 ?   ?   ? ?   ? ? ?    
7   GLU 7   A 7   A ? GLY 5   A 5   A ? -0.4 ALA 8   A 8   A ? -0.1 TRP 9   A 9   A ? -0.1 SER 109 A 109 A ? -0.1 
8   ALA 8   A 8   A ? TRP 9   A 9   A ? -0.1 ARG 13  A 13  A ? -0.0 HIS 11  A 11  A ? -0.1 GLU 7   A 7   A ? -0.1 
9   TRP 9   A 9   A ? PRO 10  A 10  A ? -0.1 GLU 7   A 7   A ? -0.1 SER 12  A 12  A ? -1.7 ARG 13  A 13  A ? -0.3 
10  PRO 10  A 10  A ? ?   ?   ? ?   ? ? ?    ?   ?   ? ?   ? ? ?    TRP 9   A 9   A ? -0.1 VAL 108 A 108 A ? -0.1 
11  HIS 11  A 11  A ? ILE 107 A 107 A ? -0.2 ARG 13  A 13  A ? -0.1 ALA 104 A 104 A ? -0.1 HIS 55  A 55  A ? -0.0 
12  SER 12  A 12  A ? TRP 9   A 9   A ? -1.7 ARG 13  A 13  A ? -0.2 HIS 11  A 11  A ? -0.1 GLN 105 A 105 A ? -0.0 
13  ARG 13  A 13  A ? TRP 9   A 9   A ? -0.3 PRO 14  A 14  A ? -0.1 VAL 16  A 16  A ? -1.4 SER 12  A 12  A ? -0.2 
14  PRO 14  A 14  A ? ?   ?   ? ?   ? ? ?    ?   ?   ? ?   ? ? ?    GLY 53  A 53  A ? -0.2 GLN 105 A 105 A ? -0.2 
15  TYR 15  A 15  A ? ALA 104 A 104 A ? -0.1 PHE 30  A 30  A ? -0.1 LEU 31  A 31  A ? -3.1 ALA 17  A 17  A ? -0.3 
16  VAL 16  A 16  A ? ARG 13  A 13  A ? -1.4 PHE 30  A 30  A ? -0.2 GLY 53  A 53  A ? -0.5 TYR 18  A 18  A ? -0.4 
17  ALA 17  A 17  A ? GLY 29  A 29  A ? -3.4 TYR 15  A 15  A ? -0.3 GLY 29  A 29  A ? -2.5 LEU 19  A 19  A ? -0.5 
18  TYR 18  A 18  A ? VAL 51  A 51  A ? -2.9 VAL 16  A 16  A ? -0.4 VAL 51  A 51  A ? -4.4 GLU 20  A 20  A ? -0.5 
19  LEU 19  A 19  A ? CYS 27  A 27  A ? -3.3 ALA 17  A 17  A ? -0.5 CYS 27  A 27  A ? -2.1 ILE 21  A 21  A ? -0.6 
20  GLU 20  A 20  A ? THR 49  A 49  A ? -2.8 TYR 18  A 18  A ? -0.5 THR 49  A 49  A ? -2.3 ASP 22  A 22  A ? -0.5 
21  ILE 21  A 21  A ? ILE 25  A 25  A ? -3.8 LEU 19  A 19  A ? -0.6 ILE 25  A 25  A ? -2.9 ARG 24  A 24  A ? -2.3 
22  ASP 22  A 22  A ? SER 47  A 47  A ? -3.2 GLU 20  A 20  A ? -0.5 ILE 21  A 21  A ? -0.2 ILE 48  A 48  A ? -0.1 
23  GLU 23  A 23  A ? SER 47  A 47  A ? -0.3 ARG 24  A 24  A ? -0.2 ASP 22  A 22  A ? -0.3 ARG 26  A 26  A ? -0.1 
24  ARG 24  A 24  A ? ILE 21  A 21  A ? -2.3 ILE 25  A 25  A ? -0.2 ARG 26  A 26  A ? -0.4 ASP 22  A 22  A ? -0.2 
25  ILE 25  A 25  A ? ILE 21  A 21  A ? -2.9 CYS 43  A 43  A ? -0.1 ILE 21  A 21  A ? -3.8 CYS 27  A 27  A ? -0.5 
26  ARG 26  A 26  A ? ARG 24  A 24  A ? -0.4 GLU 20  A 20  A ? -0.2 GLY 28  A 28  A ? -0.3 GLU 20  A 20  A ? -0.2 
27  CYS 27  A 27  A ? LEU 19  A 19  A ? -2.1 ILE 25  A 25  A ? -0.5 LEU 19  A 19  A ? -3.3 GLY 29  A 29  A ? -0.3 
28  GLY 28  A 28  A ? ARG 26  A 26  A ? -0.3 TYR 18  A 18  A ? -0.2 ALA 40  A 40  A ? -0.5 PHE 30  A 30  A ? -0.3 
29  GLY 29  A 29  A ? ALA 17  A 17  A ? -2.5 CYS 27  A 27  A ? -0.3 ALA 17  A 17  A ? -3.4 LEU 31  A 31  A ? -0.4 
30  PHE 30  A 30  A ? LEU 38  A 38  A ? -2.5 GLY 28  A 28  A ? -0.3 LEU 38  A 38  A ? -4.0 VAL 32  A 32  A ? -0.4 
31  LEU 31  A 31  A ? TYR 15  A 15  A ? -3.1 GLY 29  A 29  A ? -0.4 VAL 37  A 37  A ? -0.2 GLU 34  A 34  A ? -0.1 
32  VAL 32  A 32  A ? PHE 36  A 36  A ? -2.3 PHE 30  A 30  A ? -0.4 GLU 34  A 34  A ? -0.2 VAL 37  A 37  A ? -0.2 
33  ALA 33  A 33  A ? PHE 36  A 36  A ? -1.6 GLU 34  A 34  A ? -0.0 PHE 36  A 36  A ? -1.4 VAL 32  A 32  A ? -0.3 
34  GLU 34  A 34  A ? ASN 35  A 35  A ? -0.3 VAL 32  A 32  A ? -0.2 LEU 98  A 98  A ? -1.3 VAL 99  A 99  A ? -0.1 
35  ASN 35  A 35  A ? SER 97  A 97  A ? -0.1 LEU 98  A 98  A ? -0.1 GLY 92  A 92  A ? -2.5 VAL 37  A 37  A ? -0.4 
36  PHE 36  A 36  A ? ALA 33  A 33  A ? -1.4 GLN 91  A 91  A ? -0.2 VAL 32  A 32  A ? -2.3 ALA 33  A 33  A ? -1.6 
37  VAL 37  A 37  A ? LEU 90  A 90  A ? -2.5 ASN 35  A 35  A ? -0.4 LEU 90  A 90  A ? -3.5 THR 39  A 39  A ? -0.5 
38  LEU 38  A 38  A ? PHE 30  A 30  A ? -4.0 PHE 36  A 36  A ? -0.4 PHE 30  A 30  A ? -2.5 ALA 40  A 40  A ? -0.3 
39  THR 39  A 39  A ? MET 88  A 88  A ? -2.7 VAL 37  A 37  A ? -0.5 MET 88  A 88  A ? -2.7 ALA 41  A 41  A ? -0.3 
40  ALA 40  A 40  A ? GLY 28  A 28  A ? -0.5 LEU 38  A 38  A ? -0.3 CYS 43  A 43  A ? -1.6 ILE 87  A 87  A ? -0.3 
41  ALA 41  A 41  A ? THR 39  A 39  A ? -0.3 ARG 42  A 42  A ? -0.3 GLN 44  A 44  A ? -1.3 ALA 40  A 40  A ? -0.1 
42  ARG 42  A 42  A ? CYS 43  A 43  A ? -0.3 LEU 83  A 83  A ? -0.1 ALA 41  A 41  A ? -0.3 ASP 86  A 86  A ? -0.0 
43  CYS 43  A 43  A ? ALA 40  A 40  A ? -1.6 GLY 28  A 28  A ? -0.1 ARG 42  A 42  A ? -0.3 ALA 41  A 41  A ? -0.2 
44  GLN 44  A 44  A ? ALA 41  A 41  A ? -1.3 ILE 21  A 21  A ? -0.0 GLU 46  A 46  A ? -0.3 SER 47  A 47  A ? -0.1 
45  GLY 45  A 45  A ? GLU 46  A 46  A ? -0.1 CYS 43  A 43  A ? -0.0 ILE 48  A 48  A ? -0.2 CYS 43  A 43  A ? -0.0 
46  GLU 46  A 46  A ? SER 47  A 47  A ? -0.3 GLN 44  A 44  A ? -0.3 ILE 48  A 48  A ? -0.4 GLY 45  A 45  A ? -0.1 
47  SER 47  A 47  A ? GLN 44  A 44  A ? -0.1 THR 49  A 49  A ? -0.0 ASP 22  A 22  A ? -3.2 THR 49  A 49  A ? -0.5 
48  ILE 48  A 48  A ? GLU 46  A 46  A ? -0.4 VAL 69  A 69  A ? -0.3 VAL 69  A 69  A ? -3.0 VAL 50  A 50  A ? -0.4 
49  THR 49  A 49  A ? GLU 20  A 20  A ? -2.3 SER 47  A 47  A ? -0.5 GLU 20  A 20  A ? -2.8 VAL 51  A 51  A ? -0.5 
50  VAL 50  A 50  A ? ILE 67  A 67  A ? -3.6 ILE 48  A 48  A ? -0.4 ILE 67  A 67  A ? -3.5 LEU 52  A 52  A ? -0.5 
51  VAL 51  A 51  A ? TYR 18  A 18  A ? -4.4 THR 49  A 49  A ? -0.5 TYR 18  A 18  A ? -2.9 GLY 53  A 53  A ? -0.3 
52  LEU 52  A 52  A ? GLN 65  A 65  A ? -2.7 VAL 50  A 50  A ? -0.5 GLN 65  A 65  A ? -2.7 GLY 106 A 106 A ? -0.1 
53  GLY 53  A 53  A ? VAL 16  A 16  A ? -0.5 VAL 51  A 51  A ? -0.3 HIS 55  A 55  A ? -0.5 GLY 106 A 106 A ? -0.2 
54  ALA 54  A 54  A ? VAL 51  A 51  A ? -0.2 HIS 55  A 55  A ? -0.2 GLY 53  A 53  A ? -0.2 VAL 57  A 57  A ? -0.2 
55  HIS 55  A 55  A ? GLY 53  A 53  A ? -0.5 ASN 56  A 56  A ? -0.3 SER 109 A 109 A ? -3.2 VAL 57  A 57  A ? -0.5 
56  ASN 56  A 56  A ? GLN 59  A 59  A ? -0.3 VAL 108 A 108 A ? -0.2 GLN 59  A 59  A ? -1.4 HIS 55  A 55  A ? -0.3 
57  VAL 57  A 57  A ? SER 109 A 109 A ? -0.7 HIS 55  A 55  A ? -0.5 TRP 110 A 110 A ? -0.1 ASN 56  A 56  A ? -0.1 
58  SER 58  A 58  A ? TRP 60  A 60  A ? -0.1 HIS 55  A 55  A ? -0.1 TRP 60  A 60  A ? -0.4 VAL 57  A 57  A ? -0.3 
59  GLN 59  A 59  A ? ASN 56  A 56  A ? -1.4 ?   ?   ? ?   ? ? ?    ASN 56  A 56  A ? -0.3 GLU 61  A 61  A ? -0.2 
60  TRP 60  A 60  A ? SER 58  A 58  A ? -0.4 ALA 54  A 54  A ? -0.1 SER 58  A 58  A ? -0.1 VAL 57  A 57  A ? -0.1 
61  GLU 61  A 61  A ? GLN 59  A 59  A ? -0.2 PRO 62  A 62  A ? -0.1 GLN 64  A 64  A ? -2.4 TRP 60  A 60  A ? -0.0 
62  PRO 62  A 62  A ? ?   ?   ? ?   ? ? ?    ?   ?   ? ?   ? ? ?    GLU 61  A 61  A ? -0.1 ALA 54  A 54  A ? -0.1 
63  SER 63  A 63  A ? GLY 53  A 53  A ? -0.1 GLN 65  A 65  A ? -0.0 GLN 105 A 105 A ? -0.2 GLN 65  A 65  A ? -0.1 
64  GLN 64  A 64  A ? GLU 61  A 61  A ? -2.4 VAL 51  A 51  A ? -0.1 VAL 66  A 66  A ? -0.5 GLY 53  A 53  A ? -0.2 
65  GLN 65  A 65  A ? LEU 52  A 52  A ? -2.7 SER 63  A 63  A ? -0.1 LEU 52  A 52  A ? -2.7 ILE 67  A 67  A ? -0.6 
66  VAL 66  A 66  A ? GLN 64  A 64  A ? -0.5 VAL 51  A 51  A ? -0.2 VAL 51  A 51  A ? -0.2 GLN 64  A 64  A ? -0.0 
67  ILE 67  A 67  A ? VAL 50  A 50  A ? -3.5 GLN 65  A 65  A ? -0.6 VAL 50  A 50  A ? -3.6 VAL 69  A 69  A ? -0.2 
68  PRO 68  A 68  A ? ?   ?   ? ?   ? ? ?    ?   ?   ? ?   ? ? ?    ASP 93  A 93  A ? -0.9 GLN 70  A 70  A ? -0.4 
69  VAL 69  A 69  A ? ILE 48  A 48  A ? -3.0 ILE 67  A 67  A ? -0.2 ILE 48  A 48  A ? -0.3 GLY 92  A 92  A ? -0.2 
70  GLN 70  A 70  A ? GLN 91  A 91  A ? -2.7 PRO 68  A 68  A ? -0.4 GLN 72  A 72  A ? -0.4 GLY 92  A 92  A ? -0.2 
71  ARG 71  A 71  A ? GLN 91  A 91  A ? -1.9 ILE 73  A 73  A ? -0.0 GLN 91  A 91  A ? -2.8 ILE 73  A 73  A ? -0.5 
72  GLN 72  A 72  A ? GLN 70  A 70  A ? -0.4 LEU 90  A 90  A ? -0.2 LEU 90  A 90  A ? -0.2 ALA 41  A 41  A ? -0.0 
73  ILE 73  A 73  A ? ILE 89  A 89  A ? -3.2 ARG 71  A 71  A ? -0.5 ILE 89  A 89  A ? -2.6 HIS 75  A 75  A ? -0.1 
74  PRO 74  A 74  A ? ?   ?   ? ?   ? ? ?    ?   ?   ? ?   ? ? ?    MET 88  A 88  A ? -0.3 ASP 86  A 86  A ? -0.1 
75  HIS 75  A 75  A ? ILE 87  A 87  A ? -2.7 ASN 85  A 85  A ? -0.3 TYR 78  A 78  A ? -2.3 ILE 87  A 87  A ? -0.1 
76  PRO 76  A 76  A ? ?   ?   ? ?   ? ? ?    ?   ?   ? ?   ? ? ?    HIS 75  A 75  A ? -0.1 ASN 85  A 85  A ? -0.0 
77  GLN 77  A 77  A ? ASN 85  A 85  A ? -0.1 ASN 79  A 79  A ? -0.1 ASN 79  A 79  A ? -0.2 HIS 75  A 75  A ? -0.1 
78  TYR 78  A 78  A ? HIS 75  A 75  A ? -2.3 ILE 87  A 87  A ? -0.1 SER 80  A 80  A ? -0.5 ASN 85  A 85  A ? -0.2 
79  ASN 79  A 79  A ? ASN 84  A 84  A ? -2.4 GLN 77  A 77  A ? -0.2 LEU 83  A 83  A ? -2.4 ASN 84  A 84  A ? -0.6 
80  SER 80  A 80  A ? TYR 78  A 78  A ? -0.5 LYS 81  A 81  A ? -0.2 ASN 79  A 79  A ? -0.1 TYR 78  A 78  A ? -0.0 
81  LYS 81  A 81  A ? THR 82  A 82  A ? -0.1 ASN 84  A 84  A ? -0.0 SER 80  A 80  A ? -0.2 ASN 79  A 79  A ? -0.0 
82  THR 82  A 82  A ? ASN 84  A 84  A ? -0.1 ASN 85  A 85  A ? -0.0 SER 80  A 80  A ? -0.2 LYS 81  A 81  A ? -0.1 
83  LEU 83  A 83  A ? ASN 79  A 79  A ? -2.4 ASN 84  A 84  A ? -0.3 ASP 86  A 86  A ? -0.9 ASN 85  A 85  A ? -0.2 
84  ASN 84  A 84  A ? ASN 79  A 79  A ? -0.6 ASN 85  A 85  A ? -0.2 ASN 79  A 79  A ? -2.4 LEU 83  A 83  A ? -0.3 
85  ASN 85  A 85  A ? LEU 83  A 83  A ? -0.2 TYR 78  A 78  A ? -0.2 ILE 87  A 87  A ? -2.4 HIS 75  A 75  A ? -0.3 
86  ASP 86  A 86  A ? LEU 83  A 83  A ? -0.9 TYR 78  A 78  A ? -0.1 MET 88  A 88  A ? -0.3 ASN 85  A 85  A ? -0.2 
87  ILE 87  A 87  A ? ASN 85  A 85  A ? -2.4 ALA 40  A 40  A ? -0.3 HIS 75  A 75  A ? -2.7 ILE 89  A 89  A ? -0.3 
88  MET 88  A 88  A ? THR 39  A 39  A ? -2.7 ASP 86  A 86  A ? -0.3 THR 39  A 39  A ? -2.7 LEU 90  A 90  A ? -0.5 
89  ILE 89  A 89  A ? ILE 73  A 73  A ? -2.6 ILE 87  A 87  A ? -0.3 ILE 73  A 73  A ? -3.2 GLN 91  A 91  A ? -0.5 
90  LEU 90  A 90  A ? VAL 37  A 37  A ? -3.5 MET 88  A 88  A ? -0.5 VAL 37  A 37  A ? -2.5 GLY 92  A 92  A ? -0.6 
91  GLN 91  A 91  A ? ARG 71  A 71  A ? -2.8 ILE 89  A 89  A ? -0.5 GLN 70  A 70  A ? -2.7 ARG 71  A 71  A ? -1.9 
92  GLY 92  A 92  A ? ASN 35  A 35  A ? -2.5 LEU 90  A 90  A ? -0.6 SER 94  A 94  A ? -0.2 VAL 69  A 69  A ? -0.2 
93  ASP 93  A 93  A ? PRO 68  A 68  A ? -0.9 SER 94  A 94  A ? -0.1 ALA 96  A 96  A ? -1.7 GLY 92  A 92  A ? -0.1 
94  SER 94  A 94  A ? GLY 95  A 95  A ? -0.2 GLY 92  A 92  A ? -0.2 ASP 93  A 93  A ? -0.1 LEU 98  A 98  A ? -0.0 
95  GLY 95  A 95  A ? SER 97  A 97  A ? -0.1 ASN 35  A 35  A ? -0.0 SER 97  A 97  A ? -0.8 SER 94  A 94  A ? -0.2 
96  ALA 96  A 96  A ? ASP 93  A 93  A ? -1.7 ASN 35  A 35  A ? -0.0 LEU 98  A 98  A ? -0.5 GLY 92  A 92  A ? -0.1 
97  SER 97  A 97  A ? GLY 95  A 95  A ? -0.8 LEU 98  A 98  A ? -0.2 ASN 35  A 35  A ? -0.1 SER 94  A 94  A ? -0.1 
98  LEU 98  A 98  A ? GLU 34  A 34  A ? -1.3 ALA 96  A 96  A ? -0.5 CYS 100 A 100 A ? -0.6 SER 97  A 97  A ? -0.2 
99  VAL 99  A 99  A ? ALA 104 A 104 A ? -0.1 ALA 96  A 96  A ? -0.1 GLY 101 A 101 A ? -0.8 LYS 102 A 102 A ? -0.2 
100 CYS 100 A 100 A ? LEU 98  A 98  A ? -0.6 GLY 101 A 101 A ? -0.3 GLU 103 A 103 A ? -0.9 GLN 105 A 105 A ? -0.1 
101 GLY 101 A 101 A ? VAL 99  A 99  A ? -0.8 LYS 102 A 102 A ? -0.3 GLU 103 A 103 A ? -9.9 CYS 100 A 100 A ? -0.3 
102 LYS 102 A 102 A ? VAL 99  A 99  A ? -0.2 GLU 103 A 103 A ? -0.1 ALA 104 A 104 A ? -0.4 GLY 101 A 101 A ? -0.3 
103 GLU 103 A 103 A ? GLY 101 A 101 A ? -9.9 CYS 100 A 100 A ? -0.9 GLN 105 A 105 A ? -0.5 CYS 100 A 100 A ? -0.2 
104 ALA 104 A 104 A ? LYS 102 A 102 A ? -0.4 VAL 99  A 99  A ? -0.2 GLY 106 A 106 A ? -0.6 TYR 15  A 15  A ? -0.1 
105 GLN 105 A 105 A ? GLU 103 A 103 A ? -0.5 SER 63  A 63  A ? -0.2 GLY 53  A 53  A ? -0.1 SER 12  A 12  A ? -0.1 
106 GLY 106 A 106 A ? ALA 104 A 104 A ? -0.6 GLY 53  A 53  A ? -0.2 GLN 105 A 105 A ? -0.2 GLU 103 A 103 A ? -0.0 
107 ILE 107 A 107 A ? TRP 9   A 9   A ? -0.3 GLY 53  A 53  A ? -0.2 SER 109 A 109 A ? -0.5 HIS 11  A 11  A ? -0.2 
108 VAL 108 A 108 A ? ASN 56  A 56  A ? -0.1 PRO 10  A 10  A ? -0.1 TRP 110 A 110 A ? -0.8 ASN 56  A 56  A ? -0.2 
109 SER 109 A 109 A ? HIS 55  A 55  A ? -3.2 ILE 107 A 107 A ? -0.5 VAL 57  A 57  A ? -0.7 GLY 111 A 111 A ? -0.6 
110 TRP 110 A 110 A ? VAL 108 A 108 A ? -0.8 ASN 56  A 56  A ? -0.1 SER 112 A 112 A ? -0.3 ASN 56  A 56  A ? -0.0 
111 GLY 111 A 111 A ? SER 109 A 109 A ? -0.6 GLY 115 A 115 A ? -0.1 LYS 113 A 113 A ? -0.7 SER 109 A 109 A ? -0.1 
112 SER 112 A 112 A ? TRP 110 A 110 A ? -0.3 THR 116 A 116 A ? -0.1 GLY 115 A 115 A ? -2.1 THR 116 A 116 A ? -0.2 
113 LYS 113 A 113 A ? GLY 111 A 111 A ? -0.7 ASP 114 A 114 A ? -0.3 TRP 110 A 110 A ? -0.0 ?   ?   ? ?   ? ? ?    
114 ASP 114 A 114 A ? THR 116 A 116 A ? -0.1 GLY 115 A 115 A ? -0.1 LYS 113 A 113 A ? -0.3 GLY 111 A 111 A ? -0.1 
115 GLY 115 A 115 A ? SER 112 A 112 A ? -2.1 THR 116 A 116 A ? -0.2 GLY 5   A 5   A ? -0.2 GLY 4   A 4   A ? -0.1 
116 THR 116 A 116 A ? SER 112 A 112 A ? -0.2 SER 3   A 3   A ? -0.0 GLY 115 A 115 A ? -0.2 ASP 114 A 114 A ? -0.1 
117 PRO 117 A 117 A ? ?   ?   ? ?   ? ? ?    ?   ?   ? ?   ? ? ?    ALA 119 A 119 A ? -0.3 GLY 28  A 28  A ? -0.1 
118 PRO 118 A 118 A ? ?   ?   ? ?   ? ? ?    ?   ?   ? ?   ? ? ?    VAL 120 A 120 A ? -1.5 CYS 27  A 27  A ? -0.1 
119 ALA 119 A 119 A ? PRO 117 A 117 A ? -0.3 THR 116 A 116 A ? -0.1 TYR 121 A 121 A ? -0.5 GLY 28  A 28  A ? -0.0 
120 VAL 120 A 120 A ? PRO 118 A 118 A ? -1.5 THR 122 A 122 A ? -0.1 THR 122 A 122 A ? -0.8 CYS 27  A 27  A ? -0.0 
121 TYR 121 A 121 A ? ALA 119 A 119 A ? -0.5 ARG 123 A 123 A ? -0.0 ARG 123 A 123 A ? -0.6 ALA 119 A 119 A ? -0.1 
122 THR 122 A 122 A ? VAL 120 A 120 A ? -0.8 ASN 85  A 85  A ? -0.0 VAL 124 A 124 A ? -0.7 SER 125 A 125 A ? -0.1 
123 ARG 123 A 123 A ? TYR 121 A 121 A ? -0.6 VAL 124 A 124 A ? -0.2 PHE 127 A 127 A ? -0.1 ASP 86  A 86  A ? -0.0 
124 VAL 124 A 124 A ? THR 122 A 122 A ? -0.7 SER 125 A 125 A ? -0.1 PHE 127 A 127 A ? -1.6 ARG 123 A 123 A ? -0.2 
125 SER 125 A 125 A ? PRO 126 A 126 A ? -0.3 PHE 127 A 127 A ? -0.2 ARG 128 A 128 A ? -1.2 VAL 124 A 124 A ? -0.1 
126 PRO 126 A 126 A ? ?   ?   ? ?   ? ? ?    ?   ?   ? ?   ? ? ?    SER 125 A 125 A ? -0.3 TRP 130 A 130 A ? -0.2 
127 PHE 127 A 127 A ? VAL 124 A 124 A ? -1.6 ARG 128 A 128 A ? -0.2 ILE 131 A 131 A ? -2.2 SER 125 A 125 A ? -0.2 
128 ARG 128 A 128 A ? SER 125 A 125 A ? -1.2 PRO 129 A 129 A ? -0.2 PHE 127 A 127 A ? -0.2 GLU 133 A 133 A ? -0.2 
129 PRO 129 A 129 A ? ?   ?   ? ?   ? ? ?    ?   ?   ? ?   ? ? ?    GLU 133 A 133 A ? -1.2 ARG 128 A 128 A ? -0.2 
130 TRP 130 A 130 A ? PRO 126 A 126 A ? -0.2 ILE 131 A 131 A ? -0.2 THR 134 A 134 A ? -2.5 ILE 135 A 135 A ? -0.2 
131 ILE 131 A 131 A ? PHE 127 A 127 A ? -2.2 PRO 132 A 132 A ? -0.2 ILE 135 A 135 A ? -2.3 ASP 136 A 136 A ? -0.2 
132 PRO 132 A 132 A ? ?   ?   ? ?   ? ? ?    ?   ?   ? ?   ? ? ?    ASP 136 A 136 A ? -2.1 ILE 131 A 131 A ? -0.2 
133 GLU 133 A 133 A ? PRO 129 A 129 A ? -1.2 THR 134 A 134 A ? -0.2 LYS 137 A 137 A ? -1.2 ILE 131 A 131 A ? -0.2 
134 THR 134 A 134 A ? TRP 130 A 130 A ? -2.5 ASP 136 A 136 A ? -0.2 VAL 138 A 138 A ? -0.9 LYS 137 A 137 A ? -0.3 
135 ILE 135 A 135 A ? ILE 131 A 131 A ? -2.3 TRP 130 A 130 A ? -0.2 VAL 138 A 138 A ? -0.6 GLU 133 A 133 A ? -0.2 
136 ASP 136 A 136 A ? PRO 132 A 132 A ? -2.1 LYS 137 A 137 A ? -0.2 ILE 135 A 135 A ? -0.2 THR 134 A 134 A ? -0.2 
137 LYS 137 A 137 A ? GLU 133 A 133 A ? -1.2 THR 134 A 134 A ? -0.3 ASP 136 A 136 A ? -0.2 ILE 135 A 135 A ? -0.2 
138 VAL 138 A 138 A ? THR 134 A 134 A ? -0.9 ILE 135 A 135 A ? -0.6 LYS 137 A 137 A ? -0.2 ASP 136 A 136 A ? -0.2 
# 
loop_
_dssp_statistics_histogram.entry_id 
_dssp_statistics_histogram.type 
_dssp_statistics_histogram.1 
_dssp_statistics_histogram.2 
_dssp_statistics_histogram.3 
_dssp_statistics_histogram.4 
_dssp_statistics_histogram.5 
_dssp_statistics_histogram.6 
_dssp_statistics_histogram.7 
_dssp_statistics_histogram.8 
_dssp_statistics_histogram.9 
_dssp_statistics_histogram.10 
_dssp_statistics_histogram.11 
_dssp_statistics_histogram.12 
_dssp_statistics_histogram.13 
_dssp_statistics_histogram.14 
_dssp_statistics_histogram.15 
_dssp_statistics_histogram.16 
_dssp_statistics_histogram.17 
_dssp_statistics_histogram.18 
_dssp_statistics_histogram.19 
_dssp_statistics_histogram.20 
_dssp_statistics_histogram.21 
_dssp_statistics_histogram.22 
_dssp_statistics_histogram.23 
_dssp_statistics_histogram.24 
_dssp_statistics_histogram.25 
_dssp_statistics_histogram.26 
_dssp_statistics_histogram.27 
_dssp_statistics_histogram.28 
_dssp_statistics_histogram.29 
_dssp_statistics_histogram.30 
Pelodiscus_sinensis_GeneID=102453822 residues_per_alpha_helix        0 0 0 0 0 0 0 1 0 0 0 0 0 0 0 0 0 0 0 0 0 0 0 0 0 0 0 0 0 0 
Pelodiscus_sinensis_GeneID=102453822 parallel_bridges_per_ladder     1 0 0 0 0 0 0 0 0 0 0 0 0 0 0 0 0 0 0 0 0 0 0 0 0 0 0 0 0 0 
Pelodiscus_sinensis_GeneID=102453822 antiparallel_bridges_per_ladder 1 0 1 3 1 1 0 0 0 0 0 0 0 0 0 0 0 0 0 0 0 0 0 0 0 0 0 0 0 0 
Pelodiscus_sinensis_GeneID=102453822 ladders_per_sheet               0 0 0 0 0 1 0 0 0 0 0 0 0 0 0 0 0 0 0 0 0 0 0 0 0 0 0 0 0 0 
# 
loop_
_dssp_statistics_hbond.entry_id 
_dssp_statistics_hbond.type 
_dssp_statistics_hbond.count 
_dssp_statistics_hbond.count_per_100 
Pelodiscus_sinensis_GeneID=102453822 O(I)-->H-N(J)          86 62.3 
Pelodiscus_sinensis_GeneID=102453822 'PARALLEL BRIDGES'     2  1.4  
Pelodiscus_sinensis_GeneID=102453822 'ANTIPARALLEL BRIDGES' 36 26.1 
Pelodiscus_sinensis_GeneID=102453822 O(I)-->H-N(I-5)        1  0.7  
Pelodiscus_sinensis_GeneID=102453822 O(I)-->H-N(I-4)        2  1.4  
Pelodiscus_sinensis_GeneID=102453822 O(I)-->H-N(I-3)        1  0.7  
Pelodiscus_sinensis_GeneID=102453822 O(I)-->H-N(I-2)        0  0.0  
Pelodiscus_sinensis_GeneID=102453822 O(I)-->H-N(I-1)        0  0.0  
Pelodiscus_sinensis_GeneID=102453822 O(I)-->H-N(I+0)        0  0.0  
Pelodiscus_sinensis_GeneID=102453822 O(I)-->H-N(I+1)        0  0.0  
Pelodiscus_sinensis_GeneID=102453822 O(I)-->H-N(I+2)        24 17.4 
Pelodiscus_sinensis_GeneID=102453822 O(I)-->H-N(I+3)        16 11.6 
Pelodiscus_sinensis_GeneID=102453822 O(I)-->H-N(I+4)        9  6.5  
Pelodiscus_sinensis_GeneID=102453822 O(I)-->H-N(I+5)        1  0.7  
# 
_dssp_statistics.entry_id                       Pelodiscus_sinensis_GeneID=102453822 
_dssp_statistics.nr_of_residues                 138 
_dssp_statistics.nr_of_chains                   1 
_dssp_statistics.nr_of_ss_bridges_total         0 
_dssp_statistics.nr_of_ss_bridges_intra_chain   0 
_dssp_statistics.nr_of_ss_bridges_inter_chain   0 
# 
loop_
_chem_comp.id 
_chem_comp.type 
_chem_comp.mon_nstd_flag 
_chem_comp.name 
_chem_comp.formula 
_chem_comp.formula_weight 
ALA 'L-PEPTIDE LINKING' y ALANINE         'C3 H7 N O2'     89.093 
ARG 'L-PEPTIDE LINKING' y ARGININE        'C6 H15 N4 O2'  175.209 
ASN 'L-PEPTIDE LINKING' y ASPARAGINE      'C4 H8 N2 O3'   132.118 
ASP 'L-PEPTIDE LINKING' y 'ASPARTIC ACID' 'C4 H7 N O4'    133.103 
CYS 'L-PEPTIDE LINKING' y CYSTEINE        'C3 H7 N O2 S'  121.158 
GLN 'L-PEPTIDE LINKING' y GLUTAMINE       'C5 H10 N2 O3'  146.144 
GLU 'L-PEPTIDE LINKING' y 'GLUTAMIC ACID' 'C5 H9 N O4'    147.129 
GLY 'PEPTIDE LINKING'   y GLYCINE         'C2 H5 N O2'     75.067 
HIS 'L-PEPTIDE LINKING' y HISTIDINE       'C6 H10 N3 O2'  156.162 
ILE 'L-PEPTIDE LINKING' y ISOLEUCINE      'C6 H13 N O2'   131.173 
LEU 'L-PEPTIDE LINKING' y LEUCINE         'C6 H13 N O2'   131.173 
LYS 'L-PEPTIDE LINKING' y LYSINE          'C6 H15 N2 O2'  147.195 
MET 'L-PEPTIDE LINKING' y METHIONINE      'C5 H11 N O2 S' 149.211 
PHE 'L-PEPTIDE LINKING' y PHENYLALANINE   'C9 H11 N O2'   165.189 
PRO 'L-PEPTIDE LINKING' y PROLINE         'C5 H9 N O2'     115.13 
SER 'L-PEPTIDE LINKING' y SERINE          'C3 H7 N O3'    105.093 
THR 'L-PEPTIDE LINKING' y THREONINE       'C4 H9 N O3'    119.119 
TRP 'L-PEPTIDE LINKING' y TRYPTOPHAN      'C11 H12 N2 O2' 204.225 
TYR 'L-PEPTIDE LINKING' y TYROSINE        'C9 H11 N O3'   181.189 
VAL 'L-PEPTIDE LINKING' y VALINE          'C5 H11 N O2'   117.146 
# 
loop_
_atom_type.symbol 
N 
C 
O 
S 
# 
loop_
_entity_poly_seq.entity_id 
_entity_poly_seq.num 
_entity_poly_seq.mon_id 
_entity_poly_seq.hetero 
1   1 ARG n 
1   2 SER n 
1   3 SER n 
1   4 GLY n 
1   5 GLY n 
1   6 LYS n 
1   7 GLU n 
1   8 ALA n 
1   9 TRP n 
1  10 PRO n 
1  11 HIS n 
1  12 SER n 
1  13 ARG n 
1  14 PRO n 
1  15 TYR n 
1  16 VAL n 
1  17 ALA n 
1  18 TYR n 
1  19 LEU n 
1  20 GLU n 
1  21 ILE n 
1  22 ASP n 
1  23 GLU n 
1  24 ARG n 
1  25 ILE n 
1  26 ARG n 
1  27 CYS n 
1  28 GLY n 
1  29 GLY n 
1  30 PHE n 
1  31 LEU n 
1  32 VAL n 
1  33 ALA n 
1  34 GLU n 
1  35 ASN n 
1  36 PHE n 
1  37 VAL n 
1  38 LEU n 
1  39 THR n 
1  40 ALA n 
1  41 ALA n 
1  42 ARG n 
1  43 CYS n 
1  44 GLN n 
1  45 GLY n 
1  46 GLU n 
1  47 SER n 
1  48 ILE n 
1  49 THR n 
1  50 VAL n 
1  51 VAL n 
1  52 LEU n 
1  53 GLY n 
1  54 ALA n 
1  55 HIS n 
1  56 ASN n 
1  57 VAL n 
1  58 SER n 
1  59 GLN n 
1  60 TRP n 
1  61 GLU n 
1  62 PRO n 
1  63 SER n 
1  64 GLN n 
1  65 GLN n 
1  66 VAL n 
1  67 ILE n 
1  68 PRO n 
1  69 VAL n 
1  70 GLN n 
1  71 ARG n 
1  72 GLN n 
1  73 ILE n 
1  74 PRO n 
1  75 HIS n 
1  76 PRO n 
1  77 GLN n 
1  78 TYR n 
1  79 ASN n 
1  80 SER n 
1  81 LYS n 
1  82 THR n 
1  83 LEU n 
1  84 ASN n 
1  85 ASN n 
1  86 ASP n 
1  87 ILE n 
1  88 MET n 
1  89 ILE n 
1  90 LEU n 
1  91 GLN n 
1  92 GLY n 
1  93 ASP n 
1  94 SER n 
1  95 GLY n 
1  96 ALA n 
1  97 SER n 
1  98 LEU n 
1  99 VAL n 
1 100 CYS n 
1 101 GLY n 
1 102 LYS n 
1 103 GLU n 
1 104 ALA n 
1 105 GLN n 
1 106 GLY n 
1 107 ILE n 
1 108 VAL n 
1 109 SER n 
1 110 TRP n 
1 111 GLY n 
1 112 SER n 
1 113 LYS n 
1 114 ASP n 
1 115 GLY n 
1 116 THR n 
1 117 PRO n 
1 118 PRO n 
1 119 ALA n 
1 120 VAL n 
1 121 TYR n 
1 122 THR n 
1 123 ARG n 
1 124 VAL n 
1 125 SER n 
1 126 PRO n 
1 127 PHE n 
1 128 ARG n 
1 129 PRO n 
1 130 TRP n 
1 131 ILE n 
1 132 PRO n 
1 133 GLU n 
1 134 THR n 
1 135 ILE n 
1 136 ASP n 
1 137 LYS n 
1 138 VAL n 
# 
loop_
_pdbx_poly_seq_scheme.asym_id 
_pdbx_poly_seq_scheme.entity_id 
_pdbx_poly_seq_scheme.seq_id 
_pdbx_poly_seq_scheme.mon_id 
_pdbx_poly_seq_scheme.ndb_seq_num 
_pdbx_poly_seq_scheme.pdb_seq_num 
_pdbx_poly_seq_scheme.auth_seq_num 
_pdbx_poly_seq_scheme.pdb_mon_id 
_pdbx_poly_seq_scheme.auth_mon_id 
_pdbx_poly_seq_scheme.pdb_strand_id 
_pdbx_poly_seq_scheme.pdb_ins_code 
_pdbx_poly_seq_scheme.hetero 
A 1   1 ARG   1 1   1   ARG ARG A ? n 
A 1   2 SER   2 2   2   SER SER A ? n 
A 1   3 SER   3 3   3   SER SER A ? n 
A 1   4 GLY   4 4   4   GLY GLY A ? n 
A 1   5 GLY   5 5   5   GLY GLY A ? n 
A 1   6 LYS   6 6   6   LYS LYS A ? n 
A 1   7 GLU   7 7   7   GLU GLU A ? n 
A 1   8 ALA   8 8   8   ALA ALA A ? n 
A 1   9 TRP   9 9   9   TRP TRP A ? n 
A 1  10 PRO  10 10  10  PRO PRO A ? n 
A 1  11 HIS  11 11  11  HIS HIS A ? n 
A 1  12 SER  12 12  12  SER SER A ? n 
A 1  13 ARG  13 13  13  ARG ARG A ? n 
A 1  14 PRO  14 14  14  PRO PRO A ? n 
A 1  15 TYR  15 15  15  TYR TYR A ? n 
A 1  16 VAL  16 16  16  VAL VAL A ? n 
A 1  17 ALA  17 17  17  ALA ALA A ? n 
A 1  18 TYR  18 18  18  TYR TYR A ? n 
A 1  19 LEU  19 19  19  LEU LEU A ? n 
A 1  20 GLU  20 20  20  GLU GLU A ? n 
A 1  21 ILE  21 21  21  ILE ILE A ? n 
A 1  22 ASP  22 22  22  ASP ASP A ? n 
A 1  23 GLU  23 23  23  GLU GLU A ? n 
A 1  24 ARG  24 24  24  ARG ARG A ? n 
A 1  25 ILE  25 25  25  ILE ILE A ? n 
A 1  26 ARG  26 26  26  ARG ARG A ? n 
A 1  27 CYS  27 27  27  CYS CYS A ? n 
A 1  28 GLY  28 28  28  GLY GLY A ? n 
A 1  29 GLY  29 29  29  GLY GLY A ? n 
A 1  30 PHE  30 30  30  PHE PHE A ? n 
A 1  31 LEU  31 31  31  LEU LEU A ? n 
A 1  32 VAL  32 32  32  VAL VAL A ? n 
A 1  33 ALA  33 33  33  ALA ALA A ? n 
A 1  34 GLU  34 34  34  GLU GLU A ? n 
A 1  35 ASN  35 35  35  ASN ASN A ? n 
A 1  36 PHE  36 36  36  PHE PHE A ? n 
A 1  37 VAL  37 37  37  VAL VAL A ? n 
A 1  38 LEU  38 38  38  LEU LEU A ? n 
A 1  39 THR  39 39  39  THR THR A ? n 
A 1  40 ALA  40 40  40  ALA ALA A ? n 
A 1  41 ALA  41 41  41  ALA ALA A ? n 
A 1  42 ARG  42 42  42  ARG ARG A ? n 
A 1  43 CYS  43 43  43  CYS CYS A ? n 
A 1  44 GLN  44 44  44  GLN GLN A ? n 
A 1  45 GLY  45 45  45  GLY GLY A ? n 
A 1  46 GLU  46 46  46  GLU GLU A ? n 
A 1  47 SER  47 47  47  SER SER A ? n 
A 1  48 ILE  48 48  48  ILE ILE A ? n 
A 1  49 THR  49 49  49  THR THR A ? n 
A 1  50 VAL  50 50  50  VAL VAL A ? n 
A 1  51 VAL  51 51  51  VAL VAL A ? n 
A 1  52 LEU  52 52  52  LEU LEU A ? n 
A 1  53 GLY  53 53  53  GLY GLY A ? n 
A 1  54 ALA  54 54  54  ALA ALA A ? n 
A 1  55 HIS  55 55  55  HIS HIS A ? n 
A 1  56 ASN  56 56  56  ASN ASN A ? n 
A 1  57 VAL  57 57  57  VAL VAL A ? n 
A 1  58 SER  58 58  58  SER SER A ? n 
A 1  59 GLN  59 59  59  GLN GLN A ? n 
A 1  60 TRP  60 60  60  TRP TRP A ? n 
A 1  61 GLU  61 61  61  GLU GLU A ? n 
A 1  62 PRO  62 62  62  PRO PRO A ? n 
A 1  63 SER  63 63  63  SER SER A ? n 
A 1  64 GLN  64 64  64  GLN GLN A ? n 
A 1  65 GLN  65 65  65  GLN GLN A ? n 
A 1  66 VAL  66 66  66  VAL VAL A ? n 
A 1  67 ILE  67 67  67  ILE ILE A ? n 
A 1  68 PRO  68 68  68  PRO PRO A ? n 
A 1  69 VAL  69 69  69  VAL VAL A ? n 
A 1  70 GLN  70 70  70  GLN GLN A ? n 
A 1  71 ARG  71 71  71  ARG ARG A ? n 
A 1  72 GLN  72 72  72  GLN GLN A ? n 
A 1  73 ILE  73 73  73  ILE ILE A ? n 
A 1  74 PRO  74 74  74  PRO PRO A ? n 
A 1  75 HIS  75 75  75  HIS HIS A ? n 
A 1  76 PRO  76 76  76  PRO PRO A ? n 
A 1  77 GLN  77 77  77  GLN GLN A ? n 
A 1  78 TYR  78 78  78  TYR TYR A ? n 
A 1  79 ASN  79 79  79  ASN ASN A ? n 
A 1  80 SER  80 80  80  SER SER A ? n 
A 1  81 LYS  81 81  81  LYS LYS A ? n 
A 1  82 THR  82 82  82  THR THR A ? n 
A 1  83 LEU  83 83  83  LEU LEU A ? n 
A 1  84 ASN  84 84  84  ASN ASN A ? n 
A 1  85 ASN  85 85  85  ASN ASN A ? n 
A 1  86 ASP  86 86  86  ASP ASP A ? n 
A 1  87 ILE  87 87  87  ILE ILE A ? n 
A 1  88 MET  88 88  88  MET MET A ? n 
A 1  89 ILE  89 89  89  ILE ILE A ? n 
A 1  90 LEU  90 90  90  LEU LEU A ? n 
A 1  91 GLN  91 91  91  GLN GLN A ? n 
A 1  92 GLY  92 92  92  GLY GLY A ? n 
A 1  93 ASP  93 93  93  ASP ASP A ? n 
A 1  94 SER  94 94  94  SER SER A ? n 
A 1  95 GLY  95 95  95  GLY GLY A ? n 
A 1  96 ALA  96 96  96  ALA ALA A ? n 
A 1  97 SER  97 97  97  SER SER A ? n 
A 1  98 LEU  98 98  98  LEU LEU A ? n 
A 1  99 VAL  99 99  99  VAL VAL A ? n 
A 1 100 CYS 100 100 100 CYS CYS A ? n 
A 1 101 GLY 101 101 101 GLY GLY A ? n 
A 1 102 LYS 102 102 102 LYS LYS A ? n 
A 1 103 GLU 103 103 103 GLU GLU A ? n 
A 1 104 ALA 104 104 104 ALA ALA A ? n 
A 1 105 GLN 105 105 105 GLN GLN A ? n 
A 1 106 GLY 106 106 106 GLY GLY A ? n 
A 1 107 ILE 107 107 107 ILE ILE A ? n 
A 1 108 VAL 108 108 108 VAL VAL A ? n 
A 1 109 SER 109 109 109 SER SER A ? n 
A 1 110 TRP 110 110 110 TRP TRP A ? n 
A 1 111 GLY 111 111 111 GLY GLY A ? n 
A 1 112 SER 112 112 112 SER SER A ? n 
A 1 113 LYS 113 113 113 LYS LYS A ? n 
A 1 114 ASP 114 114 114 ASP ASP A ? n 
A 1 115 GLY 115 115 115 GLY GLY A ? n 
A 1 116 THR 116 116 116 THR THR A ? n 
A 1 117 PRO 117 117 117 PRO PRO A ? n 
A 1 118 PRO 118 118 118 PRO PRO A ? n 
A 1 119 ALA 119 119 119 ALA ALA A ? n 
A 1 120 VAL 120 120 120 VAL VAL A ? n 
A 1 121 TYR 121 121 121 TYR TYR A ? n 
A 1 122 THR 122 122 122 THR THR A ? n 
A 1 123 ARG 123 123 123 ARG ARG A ? n 
A 1 124 VAL 124 124 124 VAL VAL A ? n 
A 1 125 SER 125 125 125 SER SER A ? n 
A 1 126 PRO 126 126 126 PRO PRO A ? n 
A 1 127 PHE 127 127 127 PHE PHE A ? n 
A 1 128 ARG 128 128 128 ARG ARG A ? n 
A 1 129 PRO 129 129 129 PRO PRO A ? n 
A 1 130 TRP 130 130 130 TRP TRP A ? n 
A 1 131 ILE 131 131 131 ILE ILE A ? n 
A 1 132 PRO 132 132 132 PRO PRO A ? n 
A 1 133 GLU 133 133 133 GLU GLU A ? n 
A 1 134 THR 134 134 134 THR THR A ? n 
A 1 135 ILE 135 135 135 ILE ILE A ? n 
A 1 136 ASP 136 136 136 ASP ASP A ? n 
A 1 137 LYS 137 137 137 LYS LYS A ? n 
A 1 138 VAL 138 138 138 VAL VAL A ? n 
# 
loop_
_atom_site.group_PDB 
_atom_site.id 
_atom_site.type_symbol 
_atom_site.label_atom_id 
_atom_site.label_alt_id 
_atom_site.label_comp_id 
_atom_site.label_asym_id 
_atom_site.label_entity_id 
_atom_site.label_seq_id 
_atom_site.pdbx_PDB_ins_code 
_atom_site.Cartn_x 
_atom_site.Cartn_y 
_atom_site.Cartn_z 
_atom_site.occupancy 
_atom_site.B_iso_or_equiv 
_atom_site.pdbx_formal_charge 
_atom_site.auth_seq_id 
_atom_site.auth_comp_id 
_atom_site.auth_asym_id 
_atom_site.auth_atom_id 
_atom_site.pdbx_PDB_model_num 
ATOM 1    N N   ? ARG A 1   1 ?  12.456 -16.504   0.001 1.000 33.260 ? 1   ARG A N   1 
ATOM 2    C CA  ? ARG A 1   1 ?  12.475 -17.594   0.971 1.000 33.260 ? 1   ARG A CA  1 
ATOM 3    C C   ? ARG A 1   1 ?  12.554 -17.058   2.396 1.000 33.260 ? 1   ARG A C   1 
ATOM 4    C CB  ? ARG A 1   1 ?  13.651 -18.535   0.699 1.000 33.260 ? 1   ARG A CB  1 
ATOM 5    O O   ? ARG A 1   1 ?  13.498 -16.347   2.746 1.000 33.260 ? 1   ARG A O   1 
ATOM 6    C CG  ? ARG A 1   1 ?  13.529 -19.887   1.385 1.000 33.260 ? 1   ARG A CG  1 
ATOM 7    C CD  ? ARG A 1   1 ?  14.601 -20.858   0.910 1.000 33.260 ? 1   ARG A CD  1 
ATOM 8    N NE  ? ARG A 1   1 ?  14.098 -22.228   0.851 1.000 33.260 ? 1   ARG A NE  1 
ATOM 9    N NH1 ? ARG A 1   1 ?  15.562 -22.913  -0.800 1.000 33.260 ? 1   ARG A NH1 1 
ATOM 10   N NH2 ? ARG A 1   1 ?  14.035 -24.386   0.068 1.000 33.260 ? 1   ARG A NH2 1 
ATOM 11   C CZ  ? ARG A 1   1 ?  14.566 -23.172   0.040 1.000 33.260 ? 1   ARG A CZ  1 
ATOM 12   N N   ? SER A 1   2 ?  11.475 -16.664   3.111 1.000 26.680 ? 2   SER A N   1 
ATOM 13   C CA  ? SER A 1   2 ?  11.084 -16.873   4.501 1.000 26.680 ? 2   SER A CA  1 
ATOM 14   C C   ? SER A 1   2 ?   9.639 -17.348   4.603 1.000 26.680 ? 2   SER A C   1 
ATOM 15   C CB  ? SER A 1   2 ?  11.266 -15.588   5.309 1.000 26.680 ? 2   SER A CB  1 
ATOM 16   O O   ? SER A 1   2 ?   8.727 -16.690   4.097 1.000 26.680 ? 2   SER A O   1 
ATOM 17   O OG  ? SER A 1   2 ?  10.010 -15.048   5.685 1.000 26.680 ? 2   SER A OG  1 
ATOM 18   N N   ? SER A 1   3 ?   9.511 -18.651   4.496 1.000 30.240 ? 3   SER A N   1 
ATOM 19   C CA  ? SER A 1   3 ?   8.781 -19.790   5.041 1.000 30.240 ? 3   SER A CA  1 
ATOM 20   C C   ? SER A 1   3 ?   8.706 -19.723   6.562 1.000 30.240 ? 3   SER A C   1 
ATOM 21   C CB  ? SER A 1   3 ?   9.437 -21.103   4.612 1.000 30.240 ? 3   SER A CB  1 
ATOM 22   O O   ? SER A 1   3 ?   9.729 -19.567   7.233 1.000 30.240 ? 3   SER A O   1 
ATOM 23   O OG  ? SER A 1   3 ?  10.425 -20.872   3.622 1.000 30.240 ? 3   SER A OG  1 
ATOM 24   N N   ? GLY A 1   4 ?   7.850 -18.845   7.166 1.000 31.610 ? 4   GLY A N   1 
ATOM 25   C CA  ? GLY A 1   4 ?   7.317 -19.156   8.483 1.000 31.610 ? 4   GLY A CA  1 
ATOM 26   C C   ? GLY A 1   4 ?   6.758 -17.944   9.202 1.000 31.610 ? 4   GLY A C   1 
ATOM 27   O O   ? GLY A 1   4 ?   7.408 -17.387  10.089 1.000 31.610 ? 4   GLY A O   1 
ATOM 28   N N   ? GLY A 1   5 ?   5.887 -17.191   8.576 1.000 44.150 ? 5   GLY A N   1 
ATOM 29   C CA  ? GLY A 1   5 ?   5.284 -16.134   9.372 1.000 44.150 ? 5   GLY A CA  1 
ATOM 30   C C   ? GLY A 1   5 ?   4.133 -16.619  10.234 1.000 44.150 ? 5   GLY A C   1 
ATOM 31   O O   ? GLY A 1   5 ?   3.461 -17.593   9.890 1.000 44.150 ? 5   GLY A O   1 
ATOM 32   N N   ? LYS A 1   6 ?   4.291 -16.934  11.555 1.000 43.320 ? 6   LYS A N   1 
ATOM 33   C CA  ? LYS A 1   6 ?   3.250 -17.092  12.568 1.000 43.320 ? 6   LYS A CA  1 
ATOM 34   C C   ? LYS A 1   6 ?   2.151 -16.048  12.393 1.000 43.320 ? 6   LYS A C   1 
ATOM 35   C CB  ? LYS A 1   6 ?   3.848 -16.993  13.972 1.000 43.320 ? 6   LYS A CB  1 
ATOM 36   O O   ? LYS A 1   6 ?   2.436 -14.868  12.181 1.000 43.320 ? 6   LYS A O   1 
ATOM 37   C CG  ? LYS A 1   6 ?   2.886 -17.386  15.083 1.000 43.320 ? 6   LYS A CG  1 
ATOM 38   C CD  ? LYS A 1   6 ?   3.569 -17.371  16.445 1.000 43.320 ? 6   LYS A CD  1 
ATOM 39   C CE  ? LYS A 1   6 ?   2.594 -17.712  17.564 1.000 43.320 ? 6   LYS A CE  1 
ATOM 40   N NZ  ? LYS A 1   6 ?   3.254 -17.681  18.903 1.000 43.320 ? 6   LYS A NZ  1 
ATOM 41   N N   ? GLU A 1   7 ?   0.999 -16.638  11.918 1.000 50.380 ? 7   GLU A N   1 
ATOM 42   C CA  ? GLU A 1   7 ?  -0.201 -15.807  11.915 1.000 50.380 ? 7   GLU A CA  1 
ATOM 43   C C   ? GLU A 1   7 ?  -0.200 -14.831  13.089 1.000 50.380 ? 7   GLU A C   1 
ATOM 44   C CB  ? GLU A 1   7 ?  -1.459 -16.678  11.956 1.000 50.380 ? 7   GLU A CB  1 
ATOM 45   O O   ? GLU A 1   7 ?   0.092 -15.217  14.223 1.000 50.380 ? 7   GLU A O   1 
ATOM 46   C CG  ? GLU A 1   7 ?  -2.754 -15.897  11.793 1.000 50.380 ? 7   GLU A CG  1 
ATOM 47   C CD  ? GLU A 1   7 ?  -3.980 -16.787  11.668 1.000 50.380 ? 7   GLU A CD  1 
ATOM 48   O OE1 ? GLU A 1   7 ?  -5.106 -16.255  11.535 1.000 50.380 ? 7   GLU A OE1 1 
ATOM 49   O OE2 ? GLU A 1   7 ?  -3.814 -18.026  11.705 1.000 50.380 ? 7   GLU A OE2 1 
ATOM 50   N N   ? ALA A 1   8 ?  -0.066 -13.614  12.853 1.000 49.040 ? 8   ALA A N   1 
ATOM 51   C CA  ? ALA A 1   8 ?  -0.273 -12.602  13.886 1.000 49.040 ? 8   ALA A CA  1 
ATOM 52   C C   ? ALA A 1   8 ?  -1.663 -12.724  14.504 1.000 49.040 ? 8   ALA A C   1 
ATOM 53   C CB  ? ALA A 1   8 ?  -0.073 -11.203  13.307 1.000 49.040 ? 8   ALA A CB  1 
ATOM 54   O O   ? ALA A 1   8 ?  -2.553 -13.351  13.925 1.000 49.040 ? 8   ALA A O   1 
ATOM 55   N N   ? TRP A 1   9 ?  -1.773 -12.515  15.774 1.000 47.170 ? 9   TRP A N   1 
ATOM 56   C CA  ? TRP A 1   9 ?  -3.053 -12.387  16.463 1.000 47.170 ? 9   TRP A CA  1 
ATOM 57   C C   ? TRP A 1   9 ?  -4.000 -11.477  15.688 1.000 47.170 ? 9   TRP A C   1 
ATOM 58   C CB  ? TRP A 1   9 ?  -2.850 -11.846  17.880 1.000 47.170 ? 9   TRP A CB  1 
ATOM 59   O O   ? TRP A 1   9 ?  -3.578 -10.459  15.134 1.000 47.170 ? 9   TRP A O   1 
ATOM 60   C CG  ? TRP A 1   9 ?  -2.142 -12.795  18.799 1.000 47.170 ? 9   TRP A CG  1 
ATOM 61   C CD1 ? TRP A 1   9 ?  -0.810 -12.803  19.110 1.000 47.170 ? 9   TRP A CD1 1 
ATOM 62   C CD2 ? TRP A 1   9 ?  -2.729 -13.880  19.524 1.000 47.170 ? 9   TRP A CD2 1 
ATOM 63   C CE2 ? TRP A 1   9 ?  -1.694 -14.504  20.255 1.000 47.170 ? 9   TRP A CE2 1 
ATOM 64   C CE3 ? TRP A 1   9 ?  -4.032 -14.386  19.627 1.000 47.170 ? 9   TRP A CE3 1 
ATOM 65   N NE1 ? TRP A 1   9 ?  -0.534 -13.828  19.985 1.000 47.170 ? 9   TRP A NE1 1 
ATOM 66   C CH2 ? TRP A 1   9 ?  -3.205 -16.083  21.161 1.000 47.170 ? 9   TRP A CH2 1 
ATOM 67   C CZ2 ? TRP A 1   9 ?  -1.922 -15.609  21.079 1.000 47.170 ? 9   TRP A CZ2 1 
ATOM 68   C CZ3 ? TRP A 1   9 ?  -4.257 -15.485  20.447 1.000 47.170 ? 9   TRP A CZ3 1 
ATOM 69   N N   ? PRO A 1  10 ?  -5.260 -11.977  15.503 1.000 48.740 ? 10  PRO A N   1 
ATOM 70   C CA  ? PRO A 1  10 ?  -6.218 -11.087  14.843 1.000 48.740 ? 10  PRO A CA  1 
ATOM 71   C C   ? PRO A 1  10 ?  -6.162  -9.658  15.379 1.000 48.740 ? 10  PRO A C   1 
ATOM 72   C CB  ? PRO A 1  10 ?  -7.571 -11.733  15.152 1.000 48.740 ? 10  PRO A CB  1 
ATOM 73   O O   ? PRO A 1  10 ?  -6.070  -9.453  16.592 1.000 48.740 ? 10  PRO A O   1 
ATOM 74   C CG  ? PRO A 1  10 ?  -7.245 -13.147  15.511 1.000 48.740 ? 10  PRO A CG  1 
ATOM 75   C CD  ? PRO A 1  10 ?  -5.856 -13.186  16.081 1.000 48.740 ? 10  PRO A CD  1 
ATOM 76   N N   ? HIS A 1  11 ?  -5.840  -8.628  14.490 1.000 52.550 ? 11  HIS A N   1 
ATOM 77   C CA  ? HIS A 1  11 ?  -6.039  -7.234  14.869 1.000 52.550 ? 11  HIS A CA  1 
ATOM 78   C C   ? HIS A 1  11 ?  -4.836  -6.694  15.636 1.000 52.550 ? 11  HIS A C   1 
ATOM 79   C CB  ? HIS A 1  11 ?  -7.308  -7.083  15.710 1.000 52.550 ? 11  HIS A CB  1 
ATOM 80   O O   ? HIS A 1  11 ?  -4.958  -5.725  16.388 1.000 52.550 ? 11  HIS A O   1 
ATOM 81   C CG  ? HIS A 1  11 ?  -8.526  -7.665  15.066 1.000 52.550 ? 11  HIS A CG  1 
ATOM 82   C CD2 ? HIS A 1  11 ?  -9.332  -8.684  15.447 1.000 52.550 ? 11  HIS A CD2 1 
ATOM 83   N ND1 ? HIS A 1  11 ?  -9.038  -7.192  13.877 1.000 52.550 ? 11  HIS A ND1 1 
ATOM 84   C CE1 ? HIS A 1  11 ? -10.109  -7.897  13.554 1.000 52.550 ? 11  HIS A CE1 1 
ATOM 85   N NE2 ? HIS A 1  11 ? -10.309  -8.808  14.490 1.000 52.550 ? 11  HIS A NE2 1 
ATOM 86   N N   ? SER A 1  12 ?  -3.707  -7.345  15.580 1.000 50.400 ? 12  SER A N   1 
ATOM 87   C CA  ? SER A 1  12 ?  -2.528  -6.887  16.307 1.000 50.400 ? 12  SER A CA  1 
ATOM 88   C C   ? SER A 1  12 ?  -1.737  -5.870  15.492 1.000 50.400 ? 12  SER A C   1 
ATOM 89   C CB  ? SER A 1  12 ?  -1.629  -8.070  16.671 1.000 50.400 ? 12  SER A CB  1 
ATOM 90   O O   ? SER A 1  12 ?  -0.974  -5.078  16.049 1.000 50.400 ? 12  SER A O   1 
ATOM 91   O OG  ? SER A 1  12 ?  -1.209  -8.760  15.506 1.000 50.400 ? 12  SER A OG  1 
ATOM 92   N N   ? ARG A 1  13 ?  -2.067  -5.726  14.157 1.000 60.190 ? 13  ARG A N   1 
ATOM 93   C CA  ? ARG A 1  13 ?  -1.357  -4.769  13.315 1.000 60.190 ? 13  ARG A CA  1 
ATOM 94   C C   ? ARG A 1  13 ?  -2.334  -3.917  12.511 1.000 60.190 ? 13  ARG A C   1 
ATOM 95   C CB  ? ARG A 1  13 ?  -0.395  -5.494  12.371 1.000 60.190 ? 13  ARG A CB  1 
ATOM 96   O O   ? ARG A 1  13 ?  -2.650  -4.240  11.365 1.000 60.190 ? 13  ARG A O   1 
ATOM 97   C CG  ? ARG A 1  13 ?   0.657  -6.328  13.085 1.000 60.190 ? 13  ARG A CG  1 
ATOM 98   C CD  ? ARG A 1  13 ?   1.795  -5.467  13.615 1.000 60.190 ? 13  ARG A CD  1 
ATOM 99   N NE  ? ARG A 1  13 ?   2.940  -6.277  14.021 1.000 60.190 ? 13  ARG A NE  1 
ATOM 100  N NH1 ? ARG A 1  13 ?   2.382  -6.313  16.262 1.000 60.190 ? 13  ARG A NH1 1 
ATOM 101  N NH2 ? ARG A 1  13 ?   4.263  -7.396  15.527 1.000 60.190 ? 13  ARG A NH2 1 
ATOM 102  C CZ  ? ARG A 1  13 ?   3.193  -6.660  15.269 1.000 60.190 ? 13  ARG A CZ  1 
ATOM 103  N N   ? PRO A 1  14 ?  -2.849  -2.942  13.050 1.000 59.420 ? 14  PRO A N   1 
ATOM 104  C CA  ? PRO A 1  14 ?  -3.923  -2.132  12.469 1.000 59.420 ? 14  PRO A CA  1 
ATOM 105  C C   ? PRO A 1  14 ?  -3.446  -1.268  11.304 1.000 59.420 ? 14  PRO A C   1 
ATOM 106  C CB  ? PRO A 1  14 ?  -4.383  -1.262  13.642 1.000 59.420 ? 14  PRO A CB  1 
ATOM 107  O O   ? PRO A 1  14 ?  -4.264  -0.756  10.535 1.000 59.420 ? 14  PRO A O   1 
ATOM 108  C CG  ? PRO A 1  14 ?  -3.195  -1.182  14.546 1.000 59.420 ? 14  PRO A CG  1 
ATOM 109  C CD  ? PRO A 1  14 ?  -2.405  -2.452  14.409 1.000 59.420 ? 14  PRO A CD  1 
ATOM 110  N N   ? TYR A 1  15 ?  -2.153  -1.317  11.082 1.000 74.720 ? 15  TYR A N   1 
ATOM 111  C CA  ? TYR A 1  15 ?  -1.628  -0.385  10.091 1.000 74.720 ? 15  TYR A CA  1 
ATOM 112  C C   ? TYR A 1  15 ?  -1.376  -1.087   8.762 1.000 74.720 ? 15  TYR A C   1 
ATOM 113  C CB  ? TYR A 1  15 ?  -0.333   0.262  10.593 1.000 74.720 ? 15  TYR A CB  1 
ATOM 114  O O   ? TYR A 1  15 ?  -0.991  -0.449   7.779 1.000 74.720 ? 15  TYR A O   1 
ATOM 115  C CG  ? TYR A 1  15 ?  -0.487   0.984  11.910 1.000 74.720 ? 15  TYR A CG  1 
ATOM 116  C CD1 ? TYR A 1  15 ?  -1.123   2.221  11.978 1.000 74.720 ? 15  TYR A CD1 1 
ATOM 117  C CD2 ? TYR A 1  15 ?   0.005   0.431  13.087 1.000 74.720 ? 15  TYR A CD2 1 
ATOM 118  C CE1 ? TYR A 1  15 ?  -1.264   2.891  13.189 1.000 74.720 ? 15  TYR A CE1 1 
ATOM 119  C CE2 ? TYR A 1  15 ?  -0.131   1.091  14.304 1.000 74.720 ? 15  TYR A CE2 1 
ATOM 120  O OH  ? TYR A 1  15 ?  -0.904   2.977  15.546 1.000 74.720 ? 15  TYR A OH  1 
ATOM 121  C CZ  ? TYR A 1  15 ?  -0.767   2.319  14.345 1.000 74.720 ? 15  TYR A CZ  1 
ATOM 122  N N   ? VAL A 1  16 ?  -1.697  -2.353   8.737 1.000 82.140 ? 16  VAL A N   1 
ATOM 123  C CA  ? VAL A 1  16 ?  -1.458  -3.098   7.506 1.000 82.140 ? 16  VAL A CA  1 
ATOM 124  C C   ? VAL A 1  16 ?  -2.636  -2.911   6.551 1.000 82.140 ? 16  VAL A C   1 
ATOM 125  C CB  ? VAL A 1  16 ?  -1.233  -4.601   7.786 1.000 82.140 ? 16  VAL A CB  1 
ATOM 126  O O   ? VAL A 1  16 ?  -3.795  -2.992   6.963 1.000 82.140 ? 16  VAL A O   1 
ATOM 127  C CG1 ? VAL A 1  16 ?  -1.093  -5.379   6.479 1.000 82.140 ? 16  VAL A CG1 1 
ATOM 128  C CG2 ? VAL A 1  16 ?  -0.000  -4.800   8.666 1.000 82.140 ? 16  VAL A CG2 1 
ATOM 129  N N   ? ALA A 1  17 ?  -2.289  -2.607   5.353 1.000 86.720 ? 17  ALA A N   1 
ATOM 130  C CA  ? ALA A 1  17 ?  -3.281  -2.366   4.309 1.000 86.720 ? 17  ALA A CA  1 
ATOM 131  C C   ? ALA A 1  17 ?  -3.137  -3.373   3.172 1.000 86.720 ? 17  ALA A C   1 
ATOM 132  C CB  ? ALA A 1  17 ?  -3.154  -0.942   3.773 1.000 86.720 ? 17  ALA A CB  1 
ATOM 133  O O   ? ALA A 1  17 ?  -2.028  -3.814   2.862 1.000 86.720 ? 17  ALA A O   1 
ATOM 134  N N   ? TYR A 1  18 ?  -4.296  -3.753   2.651 1.000 88.260 ? 18  TYR A N   1 
ATOM 135  C CA  ? TYR A 1  18 ?  -4.380  -4.590   1.459 1.000 88.260 ? 18  TYR A CA  1 
ATOM 136  C C   ? TYR A 1  18 ?  -4.824  -3.774   0.251 1.000 88.260 ? 18  TYR A C   1 
ATOM 137  C CB  ? TYR A 1  18 ?  -5.348  -5.755   1.687 1.000 88.260 ? 18  TYR A CB  1 
ATOM 138  O O   ? TYR A 1  18 ?  -5.802  -3.027   0.323 1.000 88.260 ? 18  TYR A O   1 
ATOM 139  C CG  ? TYR A 1  18 ?  -5.512  -6.652   0.484 1.000 88.260 ? 18  TYR A CG  1 
ATOM 140  C CD1 ? TYR A 1  18 ?  -6.598  -6.504  -0.377 1.000 88.260 ? 18  TYR A CD1 1 
ATOM 141  C CD2 ? TYR A 1  18 ?  -4.583  -7.648   0.205 1.000 88.260 ? 18  TYR A CD2 1 
ATOM 142  C CE1 ? TYR A 1  18 ?  -6.754  -7.329  -1.485 1.000 88.260 ? 18  TYR A CE1 1 
ATOM 143  C CE2 ? TYR A 1  18 ?  -4.729  -8.479  -0.901 1.000 88.260 ? 18  TYR A CE2 1 
ATOM 144  O OH  ? TYR A 1  18 ?  -5.966  -9.132  -2.835 1.000 88.260 ? 18  TYR A OH  1 
ATOM 145  C CZ  ? TYR A 1  18 ?  -5.816  -8.312  -1.739 1.000 88.260 ? 18  TYR A CZ  1 
ATOM 146  N N   ? LEU A 1  19 ?  -4.029  -4.013  -0.801 1.000 90.300 ? 19  LEU A N   1 
ATOM 147  C CA  ? LEU A 1  19 ?  -4.331  -3.256  -2.011 1.000 90.300 ? 19  LEU A CA  1 
ATOM 148  C C   ? LEU A 1  19 ?  -4.794  -4.183  -3.130 1.000 90.300 ? 19  LEU A C   1 
ATOM 149  C CB  ? LEU A 1  19 ?  -3.105  -2.460  -2.465 1.000 90.300 ? 19  LEU A CB  1 
ATOM 150  O O   ? LEU A 1  19 ?  -4.179  -5.223  -3.374 1.000 90.300 ? 19  LEU A O   1 
ATOM 151  C CG  ? LEU A 1  19 ?  -2.428  -1.593  -1.403 1.000 90.300 ? 19  LEU A CG  1 
ATOM 152  C CD1 ? LEU A 1  19 ?  -1.156  -0.965  -1.963 1.000 90.300 ? 19  LEU A CD1 1 
ATOM 153  C CD2 ? LEU A 1  19 ?  -3.385  -0.518  -0.900 1.000 90.300 ? 19  LEU A CD2 1 
ATOM 154  N N   ? GLU A 1  20 ?  -5.859  -3.833  -3.725 1.000 91.170 ? 20  GLU A N   1 
ATOM 155  C CA  ? GLU A 1  20 ?  -6.353  -4.460  -4.947 1.000 91.170 ? 20  GLU A CA  1 
ATOM 156  C C   ? GLU A 1  20 ?  -6.192  -3.532  -6.148 1.000 91.170 ? 20  GLU A C   1 
ATOM 157  C CB  ? GLU A 1  20 ?  -7.820  -4.867  -4.788 1.000 91.170 ? 20  GLU A CB  1 
ATOM 158  O O   ? GLU A 1  20 ?  -6.815  -2.470  -6.205 1.000 91.170 ? 20  GLU A O   1 
ATOM 159  C CG  ? GLU A 1  20 ?  -8.339  -5.750  -5.914 1.000 91.170 ? 20  GLU A CG  1 
ATOM 160  C CD  ? GLU A 1  20 ?  -9.712  -6.338  -5.631 1.000 91.170 ? 20  GLU A CD  1 
ATOM 161  O OE1 ? GLU A 1  20 ? -10.421  -6.715  -6.592 1.000 91.170 ? 20  GLU A OE1 1 
ATOM 162  O OE2 ? GLU A 1  20 ? -10.082  -6.422  -4.439 1.000 91.170 ? 20  GLU A OE2 1 
ATOM 163  N N   ? ILE A 1  21 ?  -5.332  -3.957  -7.063 1.000 90.340 ? 21  ILE A N   1 
ATOM 164  C CA  ? ILE A 1  21 ?  -4.965  -3.114  -8.195 1.000 90.340 ? 21  ILE A CA  1 
ATOM 165  C C   ? ILE A 1  21 ?  -5.535  -3.703  -9.483 1.000 90.340 ? 21  ILE A C   1 
ATOM 166  C CB  ? ILE A 1  21 ?  -3.432  -2.957  -8.310 1.000 90.340 ? 21  ILE A CB  1 
ATOM 167  O O   ? ILE A 1  21 ?  -5.231  -4.844  -9.839 1.000 90.340 ? 21  ILE A O   1 
ATOM 168  C CG1 ? ILE A 1  21 ?  -2.841  -2.490  -6.975 1.000 90.340 ? 21  ILE A CG1 1 
ATOM 169  C CG2 ? ILE A 1  21 ?  -3.072  -1.986  -9.438 1.000 90.340 ? 21  ILE A CG2 1 
ATOM 170  C CD1 ? ILE A 1  21 ?  -1.331  -2.655  -6.874 1.000 90.340 ? 21  ILE A CD1 1 
ATOM 171  N N   ? ASP A 1  22 ?  -6.340  -2.948 -10.204 1.000 88.710 ? 22  ASP A N   1 
ATOM 172  C CA  ? ASP A 1  22 ?  -6.915  -3.332 -11.490 1.000 88.710 ? 22  ASP A CA  1 
ATOM 173  C C   ? ASP A 1  22 ?  -7.618  -4.684 -11.395 1.000 88.710 ? 22  ASP A C   1 
ATOM 174  C CB  ? ASP A 1  22 ?  -5.833  -3.376 -12.570 1.000 88.710 ? 22  ASP A CB  1 
ATOM 175  O O   ? ASP A 1  22 ?  -7.531  -5.501 -12.315 1.000 88.710 ? 22  ASP A O   1 
ATOM 176  C CG  ? ASP A 1  22 ?  -5.176  -2.027 -12.807 1.000 88.710 ? 22  ASP A CG  1 
ATOM 177  O OD1 ? ASP A 1  22 ?  -5.845  -0.985 -12.637 1.000 88.710 ? 22  ASP A OD1 1 
ATOM 178  O OD2 ? ASP A 1  22 ?  -3.980  -2.007 -13.170 1.000 88.710 ? 22  ASP A OD2 1 
ATOM 179  N N   ? GLU A 1  23 ?  -8.096  -5.127 -10.327 1.000 81.380 ? 23  GLU A N   1 
ATOM 180  C CA  ? GLU A 1  23 ?  -8.875  -6.329 -10.043 1.000 81.380 ? 23  GLU A CA  1 
ATOM 181  C C   ? GLU A 1  23 ?  -8.031  -7.588 -10.218 1.000 81.380 ? 23  GLU A C   1 
ATOM 182  C CB  ? GLU A 1  23 ? -10.110  -6.395 -10.945 1.000 81.380 ? 23  GLU A CB  1 
ATOM 183  O O   ? GLU A 1  23 ?  -8.563  -8.699 -10.251 1.000 81.380 ? 23  GLU A O   1 
ATOM 184  C CG  ? GLU A 1  23 ? -11.116  -5.281 -10.693 1.000 81.380 ? 23  GLU A CG  1 
ATOM 185  C CD  ? GLU A 1  23 ? -12.357  -5.385 -11.564 1.000 81.380 ? 23  GLU A CD  1 
ATOM 186  O OE1 ? GLU A 1  23 ? -13.241  -4.503 -11.470 1.000 81.380 ? 23  GLU A OE1 1 
ATOM 187  O OE2 ? GLU A 1  23 ? -12.448  -6.357 -12.348 1.000 81.380 ? 23  GLU A OE2 1 
ATOM 188  N N   ? ARG A 1  24 ?  -6.722  -7.413 -10.319 1.000 82.240 ? 24  ARG A N   1 
ATOM 189  C CA  ? ARG A 1  24 ?  -5.902  -8.578 -10.635 1.000 82.240 ? 24  ARG A CA  1 
ATOM 190  C C   ? ARG A 1  24 ?  -4.688  -8.659  -9.716 1.000 82.240 ? 24  ARG A C   1 
ATOM 191  C CB  ? ARG A 1  24 ?  -5.452  -8.539 -12.096 1.000 82.240 ? 24  ARG A CB  1 
ATOM 192  O O   ? ARG A 1  24 ?  -4.263  -9.752  -9.335 1.000 82.240 ? 24  ARG A O   1 
ATOM 193  C CG  ? ARG A 1  24 ?  -6.580  -8.745 -13.095 1.000 82.240 ? 24  ARG A CG  1 
ATOM 194  C CD  ? ARG A 1  24 ?  -6.059  -8.848 -14.521 1.000 82.240 ? 24  ARG A CD  1 
ATOM 195  N NE  ? ARG A 1  24 ?  -7.140  -9.083 -15.474 1.000 82.240 ? 24  ARG A NE  1 
ATOM 196  N NH1 ? ARG A 1  24 ?  -5.757  -9.259 -17.316 1.000 82.240 ? 24  ARG A NH1 1 
ATOM 197  N NH2 ? ARG A 1  24 ?  -8.026  -9.477 -17.556 1.000 82.240 ? 24  ARG A NH2 1 
ATOM 198  C CZ  ? ARG A 1  24 ?  -6.972  -9.272 -16.780 1.000 82.240 ? 24  ARG A CZ  1 
ATOM 199  N N   ? ILE A 1  25 ?  -4.187  -7.500  -9.441 1.000 86.070 ? 25  ILE A N   1 
ATOM 200  C CA  ? ILE A 1  25 ?  -2.917  -7.458  -8.726 1.000 86.070 ? 25  ILE A CA  1 
ATOM 201  C C   ? ILE A 1  25 ?  -3.163  -7.121  -7.257 1.000 86.070 ? 25  ILE A C   1 
ATOM 202  C CB  ? ILE A 1  25 ?  -1.947  -6.433  -9.355 1.000 86.070 ? 25  ILE A CB  1 
ATOM 203  O O   ? ILE A 1  25 ?  -3.942  -6.219  -6.942 1.000 86.070 ? 25  ILE A O   1 
ATOM 204  C CG1 ? ILE A 1  25 ?  -1.659  -6.798 -10.816 1.000 86.070 ? 25  ILE A CG1 1 
ATOM 205  C CG2 ? ILE A 1  25 ?  -0.650  -6.348  -8.546 1.000 86.070 ? 25  ILE A CG2 1 
ATOM 206  C CD1 ? ILE A 1  25 ?  -0.814  -5.770 -11.556 1.000 86.070 ? 25  ILE A CD1 1 
ATOM 207  N N   ? ARG A 1  26 ?  -2.467  -7.919  -6.447 1.000 87.770 ? 26  ARG A N   1 
ATOM 208  C CA  ? ARG A 1  26 ?  -2.579  -7.703  -5.008 1.000 87.770 ? 26  ARG A CA  1 
ATOM 209  C C   ? ARG A 1  26 ?  -1.250  -7.244  -4.418 1.000 87.770 ? 26  ARG A C   1 
ATOM 210  C CB  ? ARG A 1  26 ?  -3.051  -8.979  -4.307 1.000 87.770 ? 26  ARG A CB  1 
ATOM 211  O O   ? ARG A 1  26 ?  -0.208  -7.849  -4.677 1.000 87.770 ? 26  ARG A O   1 
ATOM 212  C CG  ? ARG A 1  26 ?  -4.420  -9.460  -4.760 1.000 87.770 ? 26  ARG A CG  1 
ATOM 213  C CD  ? ARG A 1  26 ?  -4.769 -10.815  -4.160 1.000 87.770 ? 26  ARG A CD  1 
ATOM 214  N NE  ? ARG A 1  26 ?  -6.032 -11.328  -4.683 1.000 87.770 ? 26  ARG A NE  1 
ATOM 215  N NH1 ? ARG A 1  26 ?  -5.657 -13.510  -4.024 1.000 87.770 ? 26  ARG A NH1 1 
ATOM 216  N NH2 ? ARG A 1  26 ?  -7.594 -12.954  -5.116 1.000 87.770 ? 26  ARG A NH2 1 
ATOM 217  C CZ  ? ARG A 1  26 ?  -6.425 -12.596  -4.607 1.000 87.770 ? 26  ARG A CZ  1 
ATOM 218  N N   ? CYS A 1  27 ?  -1.348  -6.171  -3.632 1.000 91.100 ? 27  CYS A N   1 
ATOM 219  C CA  ? CYS A 1  27 ?  -0.174  -5.626  -2.961 1.000 91.100 ? 27  CYS A CA  1 
ATOM 220  C C   ? CYS A 1  27 ?  -0.462  -5.360  -1.488 1.000 91.100 ? 27  CYS A C   1 
ATOM 221  C CB  ? CYS A 1  27 ?   0.282  -4.336  -3.642 1.000 91.100 ? 27  CYS A CB  1 
ATOM 222  O O   ? CYS A 1  27 ?  -1.621  -5.351  -1.070 1.000 91.100 ? 27  CYS A O   1 
ATOM 223  S SG  ? CYS A 1  27 ?   1.096  -4.600  -5.233 1.000 91.100 ? 27  CYS A SG  1 
ATOM 224  N N   ? GLY A 1  28 ?   0.587  -5.288  -0.796 1.000 87.710 ? 28  GLY A N   1 
ATOM 225  C CA  ? GLY A 1  28 ?   0.470  -4.881   0.595 1.000 87.710 ? 28  GLY A CA  1 
ATOM 226  C C   ? GLY A 1  28 ?   0.920  -3.453   0.838 1.000 87.710 ? 28  GLY A C   1 
ATOM 227  O O   ? GLY A 1  28 ?   1.638  -2.875   0.020 1.000 87.710 ? 28  GLY A O   1 
ATOM 228  N N   ? GLY A 1  29 ?   0.416  -2.875   1.849 1.000 88.320 ? 29  GLY A N   1 
ATOM 229  C CA  ? GLY A 1  29 ?   0.805  -1.533   2.253 1.000 88.320 ? 29  GLY A CA  1 
ATOM 230  C C   ? GLY A 1  29 ?   0.602  -1.274   3.734 1.000 88.320 ? 29  GLY A C   1 
ATOM 231  O O   ? GLY A 1  29 ?   0.214  -2.175   4.480 1.000 88.320 ? 29  GLY A O   1 
ATOM 232  N N   ? PHE A 1  30 ?   1.046  -0.019   4.073 1.000 87.060 ? 30  PHE A N   1 
ATOM 233  C CA  ? PHE A 1  30 ?   0.906   0.343   5.478 1.000 87.060 ? 30  PHE A CA  1 
ATOM 234  C C   ? PHE A 1  30 ?   0.389   1.770   5.621 1.000 87.060 ? 30  PHE A C   1 
ATOM 235  C CB  ? PHE A 1  30 ?   2.243   0.194   6.210 1.000 87.060 ? 30  PHE A CB  1 
ATOM 236  O O   ? PHE A 1  30 ?   0.761   2.651   4.842 1.000 87.060 ? 30  PHE A O   1 
ATOM 237  C CG  ? PHE A 1  30 ?   3.390   0.887   5.526 1.000 87.060 ? 30  PHE A CG  1 
ATOM 238  C CD1 ? PHE A 1  30 ?   4.151   0.224   4.570 1.000 87.060 ? 30  PHE A CD1 1 
ATOM 239  C CD2 ? PHE A 1  30 ?   3.708   2.202   5.838 1.000 87.060 ? 30  PHE A CD2 1 
ATOM 240  C CE1 ? PHE A 1  30 ?   5.213   0.863   3.935 1.000 87.060 ? 30  PHE A CE1 1 
ATOM 241  C CE2 ? PHE A 1  30 ?   4.768   2.848   5.207 1.000 87.060 ? 30  PHE A CE2 1 
ATOM 242  C CZ  ? PHE A 1  30 ?   5.520   2.176   4.257 1.000 87.060 ? 30  PHE A CZ  1 
ATOM 243  N N   ? LEU A 1  31 ?  -0.547   1.871   6.559 1.000 86.720 ? 31  LEU A N   1 
ATOM 244  C CA  ? LEU A 1  31 ?  -1.108   3.180   6.876 1.000 86.720 ? 31  LEU A CA  1 
ATOM 245  C C   ? LEU A 1  31 ?  -0.076   4.060   7.573 1.000 86.720 ? 31  LEU A C   1 
ATOM 246  C CB  ? LEU A 1  31 ?  -2.349   3.031   7.761 1.000 86.720 ? 31  LEU A CB  1 
ATOM 247  O O   ? LEU A 1  31 ?   0.492   3.668   8.595 1.000 86.720 ? 31  LEU A O   1 
ATOM 248  C CG  ? LEU A 1  31 ?  -3.200   4.288   7.952 1.000 86.720 ? 31  LEU A CG  1 
ATOM 249  C CD1 ? LEU A 1  31 ?  -3.861   4.685   6.637 1.000 86.720 ? 31  LEU A CD1 1 
ATOM 250  C CD2 ? LEU A 1  31 ?  -4.247   4.064   9.037 1.000 86.720 ? 31  LEU A CD2 1 
ATOM 251  N N   ? VAL A 1  32 ?   0.256   5.253   6.998 1.000 87.070 ? 32  VAL A N   1 
ATOM 252  C CA  ? VAL A 1  32 ?   1.255   6.150   7.570 1.000 87.070 ? 32  VAL A CA  1 
ATOM 253  C C   ? VAL A 1  32 ?   0.572   7.402   8.117 1.000 87.070 ? 32  VAL A C   1 
ATOM 254  C CB  ? VAL A 1  32 ?   2.329   6.540   6.530 1.000 87.070 ? 32  VAL A CB  1 
ATOM 255  O O   ? VAL A 1  32 ?   1.127   8.095   8.973 1.000 87.070 ? 32  VAL A O   1 
ATOM 256  C CG1 ? VAL A 1  32 ?   3.199   5.335   6.175 1.000 87.070 ? 32  VAL A CG1 1 
ATOM 257  C CG2 ? VAL A 1  32 ?   1.674   7.118   5.277 1.000 87.070 ? 32  VAL A CG2 1 
ATOM 258  N N   ? ALA A 1  33 ?  -0.683   7.662   7.667 1.000 82.880 ? 33  ALA A N   1 
ATOM 259  C CA  ? ALA A 1  33 ?  -1.529   8.765   8.114 1.000 82.880 ? 33  ALA A CA  1 
ATOM 260  C C   ? ALA A 1  33 ?  -3.001   8.478   7.828 1.000 82.880 ? 33  ALA A C   1 
ATOM 261  C CB  ? ALA A 1  33 ?  -1.105  10.068   7.442 1.000 82.880 ? 33  ALA A CB  1 
ATOM 262  O O   ? ALA A 1  33 ?  -3.335   7.447   7.239 1.000 82.880 ? 33  ALA A O   1 
ATOM 263  N N   ? GLU A 1  34 ?  -3.985   9.322   8.430 1.000 79.780 ? 34  GLU A N   1 
ATOM 264  C CA  ? GLU A 1  34 ?  -5.428   9.112   8.370 1.000 79.780 ? 34  GLU A CA  1 
ATOM 265  C C   ? GLU A 1  34 ?  -5.880   8.788   6.948 1.000 79.780 ? 34  GLU A C   1 
ATOM 266  C CB  ? GLU A 1  34 ?  -6.174  10.343   8.891 1.000 79.780 ? 34  GLU A CB  1 
ATOM 267  O O   ? GLU A 1  34 ?  -6.696   7.888   6.740 1.000 79.780 ? 34  GLU A O   1 
ATOM 268  C CG  ? GLU A 1  34 ?  -7.661  10.110   9.119 1.000 79.780 ? 34  GLU A CG  1 
ATOM 269  C CD  ? GLU A 1  34 ?  -8.361  11.294   9.767 1.000 79.780 ? 34  GLU A CD  1 
ATOM 270  O OE1 ? GLU A 1  34 ?  -9.606  11.267   9.896 1.000 79.780 ? 34  GLU A OE1 1 
ATOM 271  O OE2 ? GLU A 1  34 ?  -7.658  12.257  10.149 1.000 79.780 ? 34  GLU A OE2 1 
ATOM 272  N N   ? ASN A 1  35 ?  -5.230   9.218   5.860 1.000 86.190 ? 35  ASN A N   1 
ATOM 273  C CA  ? ASN A 1  35 ?  -5.682   9.005   4.489 1.000 86.190 ? 35  ASN A CA  1 
ATOM 274  C C   ? ASN A 1  35 ?  -4.522   8.647   3.565 1.000 86.190 ? 35  ASN A C   1 
ATOM 275  C CB  ? ASN A 1  35 ?  -6.414  10.243   3.967 1.000 86.190 ? 35  ASN A CB  1 
ATOM 276  O O   ? ASN A 1  35 ?  -4.623   8.800   2.347 1.000 86.190 ? 35  ASN A O   1 
ATOM 277  C CG  ? ASN A 1  35 ?  -7.679  10.545   4.746 1.000 86.190 ? 35  ASN A CG  1 
ATOM 278  N ND2 ? ASN A 1  35 ?  -8.003  11.826   4.877 1.000 86.190 ? 35  ASN A ND2 1 
ATOM 279  O OD1 ? ASN A 1  35 ?  -8.359   9.635   5.227 1.000 86.190 ? 35  ASN A OD1 1 
ATOM 280  N N   ? PHE A 1  36 ?  -3.434   8.215   4.257 1.000 90.410 ? 36  PHE A N   1 
ATOM 281  C CA  ? PHE A 1  36 ?  -2.262   7.935   3.435 1.000 90.410 ? 36  PHE A CA  1 
ATOM 282  C C   ? PHE A 1  36 ?  -1.747   6.523   3.690 1.000 90.410 ? 36  PHE A C   1 
ATOM 283  C CB  ? PHE A 1  36 ?  -1.154   8.956   3.712 1.000 90.410 ? 36  PHE A CB  1 
ATOM 284  O O   ? PHE A 1  36 ?  -1.627   6.098   4.841 1.000 90.410 ? 36  PHE A O   1 
ATOM 285  C CG  ? PHE A 1  36 ?  -1.500  10.357   3.287 1.000 90.410 ? 36  PHE A CG  1 
ATOM 286  C CD1 ? PHE A 1  36 ?  -1.236  10.791   1.993 1.000 90.410 ? 36  PHE A CD1 1 
ATOM 287  C CD2 ? PHE A 1  36 ?  -2.090  11.241   4.181 1.000 90.410 ? 36  PHE A CD2 1 
ATOM 288  C CE1 ? PHE A 1  36 ?  -1.555  12.088   1.597 1.000 90.410 ? 36  PHE A CE1 1 
ATOM 289  C CE2 ? PHE A 1  36 ?  -2.412  12.538   3.792 1.000 90.410 ? 36  PHE A CE2 1 
ATOM 290  C CZ  ? PHE A 1  36 ?  -2.143  12.960   2.500 1.000 90.410 ? 36  PHE A CZ  1 
ATOM 291  N N   ? VAL A 1  37 ?  -1.457   5.818   2.618 1.000 91.960 ? 37  VAL A N   1 
ATOM 292  C CA  ? VAL A 1  37 ?  -0.913   4.465   2.672 1.000 91.960 ? 37  VAL A CA  1 
ATOM 293  C C   ? VAL A 1  37 ?   0.419   4.413   1.926 1.000 91.960 ? 37  VAL A C   1 
ATOM 294  C CB  ? VAL A 1  37 ?  -1.897   3.433   2.077 1.000 91.960 ? 37  VAL A CB  1 
ATOM 295  O O   ? VAL A 1  37 ?   0.560   5.005   0.853 1.000 91.960 ? 37  VAL A O   1 
ATOM 296  C CG1 ? VAL A 1  37 ?  -1.238   2.059   1.968 1.000 91.960 ? 37  VAL A CG1 1 
ATOM 297  C CG2 ? VAL A 1  37 ?  -3.165   3.355   2.925 1.000 91.960 ? 37  VAL A CG2 1 
ATOM 298  N N   ? LEU A 1  38 ?   1.298   3.799   2.573 1.000 91.430 ? 38  LEU A N   1 
ATOM 299  C CA  ? LEU A 1  38 ?   2.598   3.571   1.951 1.000 91.430 ? 38  LEU A CA  1 
ATOM 300  C C   ? LEU A 1  38 ?   2.653   2.196   1.295 1.000 91.430 ? 38  LEU A C   1 
ATOM 301  C CB  ? LEU A 1  38 ?   3.718   3.701   2.987 1.000 91.430 ? 38  LEU A CB  1 
ATOM 302  O O   ? LEU A 1  38 ?   2.258   1.198   1.902 1.000 91.430 ? 38  LEU A O   1 
ATOM 303  C CG  ? LEU A 1  38 ?   5.143   3.773   2.438 1.000 91.430 ? 38  LEU A CG  1 
ATOM 304  C CD1 ? LEU A 1  38 ?   5.375   5.107   1.736 1.000 91.430 ? 38  LEU A CD1 1 
ATOM 305  C CD2 ? LEU A 1  38 ?   6.158   3.568   3.558 1.000 91.430 ? 38  LEU A CD2 1 
ATOM 306  N N   ? THR A 1  39 ?   3.184   2.171   0.069 1.000 92.980 ? 39  THR A N   1 
ATOM 307  C CA  ? THR A 1  39 ?   3.303   0.923  -0.677 1.000 92.980 ? 39  THR A CA  1 
ATOM 308  C C   ? THR A 1  39 ?   4.454   0.997  -1.676 1.000 92.980 ? 39  THR A C   1 
ATOM 309  C CB  ? THR A 1  39 ?   1.995   0.590  -1.420 1.000 92.980 ? 39  THR A CB  1 
ATOM 310  O O   ? THR A 1  39 ?   5.209   1.971  -1.690 1.000 92.980 ? 39  THR A O   1 
ATOM 311  C CG2 ? THR A 1  39 ?   1.771   1.540  -2.591 1.000 92.980 ? 39  THR A CG2 1 
ATOM 312  O OG1 ? THR A 1  39 ?   2.063  -0.753  -1.915 1.000 92.980 ? 39  THR A OG1 1 
ATOM 313  N N   ? ALA A 1  40 ?   4.648  -0.044  -2.362 1.000 92.650 ? 40  ALA A N   1 
ATOM 314  C CA  ? ALA A 1  40 ?   5.682  -0.069  -3.392 1.000 92.650 ? 40  ALA A CA  1 
ATOM 315  C C   ? ALA A 1  40 ?   5.204   0.622  -4.666 1.000 92.650 ? 40  ALA A C   1 
ATOM 316  C CB  ? ALA A 1  40 ?   6.097  -1.507  -3.694 1.000 92.650 ? 40  ALA A CB  1 
ATOM 317  O O   ? ALA A 1  40 ?   4.037   0.500  -5.046 1.000 92.650 ? 40  ALA A O   1 
ATOM 318  N N   ? ALA A 1  41 ?   6.136   1.375  -5.276 1.000 92.890 ? 41  ALA A N   1 
ATOM 319  C CA  ? ALA A 1  41 ?   5.831   2.084  -6.516 1.000 92.890 ? 41  ALA A CA  1 
ATOM 320  C C   ? ALA A 1  41 ?   5.500   1.107  -7.640 1.000 92.890 ? 41  ALA A C   1 
ATOM 321  C CB  ? ALA A 1  41 ?   7.001   2.978  -6.919 1.000 92.890 ? 41  ALA A CB  1 
ATOM 322  O O   ? ALA A 1  41 ?   4.770   1.449  -8.574 1.000 92.890 ? 41  ALA A O   1 
ATOM 323  N N   ? ARG A 1  42 ?   5.956  -0.059  -7.582 1.000 91.830 ? 42  ARG A N   1 
ATOM 324  C CA  ? ARG A 1  42 ?   5.682  -1.047  -8.621 1.000 91.830 ? 42  ARG A CA  1 
ATOM 325  C C   ? ARG A 1  42 ?   4.223  -1.488  -8.585 1.000 91.830 ? 42  ARG A C   1 
ATOM 326  C CB  ? ARG A 1  42 ?   6.601  -2.260  -8.465 1.000 91.830 ? 42  ARG A CB  1 
ATOM 327  O O   ? ARG A 1  42 ?   3.728  -2.095  -9.537 1.000 91.830 ? 42  ARG A O   1 
ATOM 328  C CG  ? ARG A 1  42 ?   6.291  -3.115  -7.246 1.000 91.830 ? 42  ARG A CG  1 
ATOM 329  C CD  ? ARG A 1  42 ?   7.170  -4.357  -7.189 1.000 91.830 ? 42  ARG A CD  1 
ATOM 330  N NE  ? ARG A 1  42 ?   8.270  -4.196  -6.243 1.000 91.830 ? 42  ARG A NE  1 
ATOM 331  N NH1 ? ARG A 1  42 ?   8.003  -6.271  -5.263 1.000 91.830 ? 42  ARG A NH1 1 
ATOM 332  N NH2 ? ARG A 1  42 ?   9.657  -4.859  -4.537 1.000 91.830 ? 42  ARG A NH2 1 
ATOM 333  C CZ  ? ARG A 1  42 ?   8.641  -5.109  -5.350 1.000 91.830 ? 42  ARG A CZ  1 
ATOM 334  N N   ? CYS A 1  43 ?   3.532  -1.221  -7.437 1.000 92.870 ? 43  CYS A N   1 
ATOM 335  C CA  ? CYS A 1  43 ?   2.127  -1.581  -7.281 1.000 92.870 ? 43  CYS A CA  1 
ATOM 336  C C   ? CYS A 1  43 ?   1.221  -0.526  -7.904 1.000 92.870 ? 43  CYS A C   1 
ATOM 337  C CB  ? CYS A 1  43 ?   1.780  -1.755  -5.803 1.000 92.870 ? 43  CYS A CB  1 
ATOM 338  O O   ? CYS A 1  43 ?   0.011  -0.525  -7.672 1.000 92.870 ? 43  CYS A O   1 
ATOM 339  S SG  ? CYS A 1  43 ?   2.504  -3.230  -5.053 1.000 92.870 ? 43  CYS A SG  1 
ATOM 340  N N   ? GLN A 1  44 ?   1.750   0.263  -8.737 1.000 92.320 ? 44  GLN A N   1 
ATOM 341  C CA  ? GLN A 1  44 ?   0.963   1.310  -9.380 1.000 92.320 ? 44  GLN A CA  1 
ATOM 342  C C   ? GLN A 1  44 ?   0.017   0.724 -10.424 1.000 92.320 ? 44  GLN A C   1 
ATOM 343  C CB  ? GLN A 1  44 ?   1.879   2.350 -10.026 1.000 92.320 ? 44  GLN A CB  1 
ATOM 344  O O   ? GLN A 1  44 ?   0.341  -0.271 -11.074 1.000 92.320 ? 44  GLN A O   1 
ATOM 345  C CG  ? GLN A 1  44 ?   1.141   3.564 -10.575 1.000 92.320 ? 44  GLN A CG  1 
ATOM 346  C CD  ? GLN A 1  44 ?   2.078   4.623 -11.124 1.000 92.320 ? 44  GLN A CD  1 
ATOM 347  N NE2 ? GLN A 1  44 ?   1.594   5.405 -12.082 1.000 92.320 ? 44  GLN A NE2 1 
ATOM 348  O OE1 ? GLN A 1  44 ?   3.229   4.738 -10.689 1.000 92.320 ? 44  GLN A OE1 1 
ATOM 349  N N   ? GLY A 1  45 ?  -1.214   1.259 -10.488 1.000 91.970 ? 45  GLY A N   1 
ATOM 350  C CA  ? GLY A 1  45 ?  -2.207   0.778 -11.435 1.000 91.970 ? 45  GLY A CA  1 
ATOM 351  C C   ? GLY A 1  45 ?  -3.252   1.820 -11.784 1.000 91.970 ? 45  GLY A C   1 
ATOM 352  O O   ? GLY A 1  45 ?  -3.198   2.950 -11.294 1.000 91.970 ? 45  GLY A O   1 
ATOM 353  N N   ? GLU A 1  46 ?  -4.164   1.440 -12.706 1.000 91.770 ? 46  GLU A N   1 
ATOM 354  C CA  ? GLU A 1  46 ?  -5.225   2.340 -13.148 1.000 91.770 ? 46  GLU A CA  1 
ATOM 355  C C   ? GLU A 1  46 ?  -6.249   2.574 -12.041 1.000 91.770 ? 46  GLU A C   1 
ATOM 356  C CB  ? GLU A 1  46 ?  -5.918   1.783 -14.395 1.000 91.770 ? 46  GLU A CB  1 
ATOM 357  O O   ? GLU A 1  46 ?  -6.714   3.699 -11.845 1.000 91.770 ? 46  GLU A O   1 
ATOM 358  C CG  ? GLU A 1  46 ?  -5.043   1.792 -15.640 1.000 91.770 ? 46  GLU A CG  1 
ATOM 359  C CD  ? GLU A 1  46 ?  -5.780   1.350 -16.894 1.000 91.770 ? 46  GLU A CD  1 
ATOM 360  O OE1 ? GLU A 1  46 ?  -5.207   1.451 -18.003 1.000 91.770 ? 46  GLU A OE1 1 
ATOM 361  O OE2 ? GLU A 1  46 ?  -6.940   0.899 -16.768 1.000 91.770 ? 46  GLU A OE2 1 
ATOM 362  N N   ? SER A 1  47 ?  -6.600   1.438 -11.359 1.000 92.350 ? 47  SER A N   1 
ATOM 363  C CA  ? SER A 1  47 ?  -7.563   1.462 -10.263 1.000 92.350 ? 47  SER A CA  1 
ATOM 364  C C   ? SER A 1  47 ?  -7.029   0.723  -9.041 1.000 92.350 ? 47  SER A C   1 
ATOM 365  C CB  ? SER A 1  47 ?  -8.892   0.845 -10.703 1.000 92.350 ? 47  SER A CB  1 
ATOM 366  O O   ? SER A 1  47 ?  -6.686  -0.458  -9.124 1.000 92.350 ? 47  SER A O   1 
ATOM 367  O OG  ? SER A 1  47 ?  -9.840   0.892  -9.651 1.000 92.350 ? 47  SER A OG  1 
ATOM 368  N N   ? ILE A 1  48 ?  -6.924   1.523  -8.011 1.000 93.190 ? 48  ILE A N   1 
ATOM 369  C CA  ? ILE A 1  48 ?  -6.418   0.920  -6.783 1.000 93.190 ? 48  ILE A CA  1 
ATOM 370  C C   ? ILE A 1  48 ?  -7.452   1.073  -5.669 1.000 93.190 ? 48  ILE A C   1 
ATOM 371  C CB  ? ILE A 1  48 ?  -5.074   1.551  -6.356 1.000 93.190 ? 48  ILE A CB  1 
ATOM 372  O O   ? ILE A 1  48 ?  -8.003   2.158  -5.469 1.000 93.190 ? 48  ILE A O   1 
ATOM 373  C CG1 ? ILE A 1  48 ?  -4.048   1.439  -7.489 1.000 93.190 ? 48  ILE A CG1 1 
ATOM 374  C CG2 ? ILE A 1  48 ?  -4.550   0.893  -5.076 1.000 93.190 ? 48  ILE A CG2 1 
ATOM 375  C CD1 ? ILE A 1  48 ?  -2.721   2.125  -7.193 1.000 93.190 ? 48  ILE A CD1 1 
ATOM 376  N N   ? THR A 1  49 ?  -7.632  -0.053  -4.941 1.000 91.590 ? 49  THR A N   1 
ATOM 377  C CA  ? THR A 1  49 ?  -8.477  -0.045  -3.751 1.000 91.590 ? 49  THR A CA  1 
ATOM 378  C C   ? THR A 1  49 ?  -7.695  -0.522  -2.530 1.000 91.590 ? 49  THR A C   1 
ATOM 379  C CB  ? THR A 1  49 ?  -9.722  -0.930  -3.945 1.000 91.590 ? 49  THR A CB  1 
ATOM 380  O O   ? THR A 1  49 ?  -6.995  -1.534  -2.591 1.000 91.590 ? 49  THR A O   1 
ATOM 381  C CG2 ? THR A 1  49 ? -10.646  -0.852  -2.734 1.000 91.590 ? 49  THR A CG2 1 
ATOM 382  O OG1 ? THR A 1  49 ? -10.437  -0.491  -5.106 1.000 91.590 ? 49  THR A OG1 1 
ATOM 383  N N   ? VAL A 1  50 ?  -7.864   0.269  -1.471 1.000 90.420 ? 50  VAL A N   1 
ATOM 384  C CA  ? VAL A 1  50 ?  -7.199  -0.076  -0.219 1.000 90.420 ? 50  VAL A CA  1 
ATOM 385  C C   ? VAL A 1  50 ?  -8.200  -0.721   0.737 1.000 90.420 ? 50  VAL A C   1 
ATOM 386  C CB  ? VAL A 1  50 ?  -6.554   1.163   0.442 1.000 90.420 ? 50  VAL A CB  1 
ATOM 387  O O   ? VAL A 1  50 ?  -9.290  -0.188   0.958 1.000 90.420 ? 50  VAL A O   1 
ATOM 388  C CG1 ? VAL A 1  50 ?  -5.956   0.800   1.800 1.000 90.420 ? 50  VAL A CG1 1 
ATOM 389  C CG2 ? VAL A 1  50 ?  -5.486   1.759  -0.474 1.000 90.420 ? 50  VAL A CG2 1 
ATOM 390  N N   ? VAL A 1  51 ?  -7.807  -1.861   1.218 1.000 88.530 ? 51  VAL A N   1 
ATOM 391  C CA  ? VAL A 1  51 ?  -8.642  -2.561   2.189 1.000 88.530 ? 51  VAL A CA  1 
ATOM 392  C C   ? VAL A 1  51 ?  -7.950  -2.579   3.549 1.000 88.530 ? 51  VAL A C   1 
ATOM 393  C CB  ? VAL A 1  51 ?  -8.955  -4.004   1.731 1.000 88.530 ? 51  VAL A CB  1 
ATOM 394  O O   ? VAL A 1  51 ?  -6.819  -3.056   3.672 1.000 88.530 ? 51  VAL A O   1 
ATOM 395  C CG1 ? VAL A 1  51 ?  -9.874  -4.701   2.734 1.000 88.530 ? 51  VAL A CG1 1 
ATOM 396  C CG2 ? VAL A 1  51 ?  -9.586  -3.997   0.340 1.000 88.530 ? 51  VAL A CG2 1 
ATOM 397  N N   ? LEU A 1  52 ?  -8.640  -2.103   4.543 1.000 84.900 ? 52  LEU A N   1 
ATOM 398  C CA  ? LEU A 1  52 ?  -8.147  -2.082   5.915 1.000 84.900 ? 52  LEU A CA  1 
ATOM 399  C C   ? LEU A 1  52 ?  -9.057  -2.892   6.833 1.000 84.900 ? 52  LEU A C   1 
ATOM 400  C CB  ? LEU A 1  52 ?  -8.040  -0.642   6.424 1.000 84.900 ? 52  LEU A CB  1 
ATOM 401  O O   ? LEU A 1  52 ? -10.219  -3.140   6.500 1.000 84.900 ? 52  LEU A O   1 
ATOM 402  C CG  ? LEU A 1  52 ?  -7.108   0.286   5.644 1.000 84.900 ? 52  LEU A CG  1 
ATOM 403  C CD1 ? LEU A 1  52 ?  -7.335   1.736   6.058 1.000 84.900 ? 52  LEU A CD1 1 
ATOM 404  C CD2 ? LEU A 1  52 ?  -5.652  -0.115   5.857 1.000 84.900 ? 52  LEU A CD2 1 
ATOM 405  N N   ? GLY A 1  53 ?  -8.494  -3.411   7.962 1.000 79.080 ? 53  GLY A N   1 
ATOM 406  C CA  ? GLY A 1  53 ?  -9.280  -4.070   8.994 1.000 79.080 ? 53  GLY A CA  1 
ATOM 407  C C   ? GLY A 1  53 ?  -9.735  -5.462   8.599 1.000 79.080 ? 53  GLY A C   1 
ATOM 408  O O   ? GLY A 1  53 ? -10.766  -5.942   9.075 1.000 79.080 ? 53  GLY A O   1 
ATOM 409  N N   ? ALA A 1  54 ?  -9.045  -5.945   7.594 1.000 79.050 ? 54  ALA A N   1 
ATOM 410  C CA  ? ALA A 1  54 ?  -9.445  -7.277   7.148 1.000 79.050 ? 54  ALA A CA  1 
ATOM 411  C C   ? ALA A 1  54 ?  -8.557  -8.353   7.767 1.000 79.050 ? 54  ALA A C   1 
ATOM 412  C CB  ? ALA A 1  54 ?  -9.399  -7.365   5.625 1.000 79.050 ? 54  ALA A CB  1 
ATOM 413  O O   ? ALA A 1  54 ?  -7.334  -8.201   7.821 1.000 79.050 ? 54  ALA A O   1 
ATOM 414  N N   ? HIS A 1  55 ?  -9.242  -9.376   8.369 1.000 71.550 ? 55  HIS A N   1 
ATOM 415  C CA  ? HIS A 1  55 ?  -8.548 -10.580   8.812 1.000 71.550 ? 55  HIS A CA  1 
ATOM 416  C C   ? HIS A 1  55 ?  -8.461 -11.609   7.690 1.000 71.550 ? 55  HIS A C   1 
ATOM 417  C CB  ? HIS A 1  55 ?  -9.251 -11.187  10.027 1.000 71.550 ? 55  HIS A CB  1 
ATOM 418  O O   ? HIS A 1  55 ?  -7.421 -12.246   7.505 1.000 71.550 ? 55  HIS A O   1 
ATOM 419  C CG  ? HIS A 1  55 ?  -8.587 -12.420  10.551 1.000 71.550 ? 55  HIS A CG  1 
ATOM 420  C CD2 ? HIS A 1  55 ?  -8.996 -13.710  10.569 1.000 71.550 ? 55  HIS A CD2 1 
ATOM 421  N ND1 ? HIS A 1  55 ?  -7.345 -12.400  11.148 1.000 71.550 ? 55  HIS A ND1 1 
ATOM 422  C CE1 ? HIS A 1  55 ?  -7.018 -13.629  11.510 1.000 71.550 ? 55  HIS A CE1 1 
ATOM 423  N NE2 ? HIS A 1  55 ?  -8.002 -14.443  11.171 1.000 71.550 ? 55  HIS A NE2 1 
ATOM 424  N N   ? ASN A 1  56 ?  -9.533 -11.796   7.042 1.000 74.680 ? 56  ASN A N   1 
ATOM 425  C CA  ? ASN A 1  56 ?  -9.672 -12.582   5.820 1.000 74.680 ? 56  ASN A CA  1 
ATOM 426  C C   ? ASN A 1  56 ? -10.218 -11.739   4.671 1.000 74.680 ? 56  ASN A C   1 
ATOM 427  C CB  ? ASN A 1  56 ? -10.570 -13.796   6.062 1.000 74.680 ? 56  ASN A CB  1 
ATOM 428  O O   ? ASN A 1  56 ? -11.403 -11.399   4.654 1.000 74.680 ? 56  ASN A O   1 
ATOM 429  C CG  ? ASN A 1  56 ? -10.513 -14.800   4.927 1.000 74.680 ? 56  ASN A CG  1 
ATOM 430  N ND2 ? ASN A 1  56 ? -10.884 -16.042   5.215 1.000 74.680 ? 56  ASN A ND2 1 
ATOM 431  O OD1 ? ASN A 1  56 ? -10.139 -14.462   3.801 1.000 74.680 ? 56  ASN A OD1 1 
ATOM 432  N N   ? VAL A 1  57 ?  -9.341 -11.380   3.762 1.000 74.910 ? 57  VAL A N   1 
ATOM 433  C CA  ? VAL A 1  57 ?  -9.736 -10.466   2.696 1.000 74.910 ? 57  VAL A CA  1 
ATOM 434  C C   ? VAL A 1  57 ? -10.732 -11.156   1.766 1.000 74.910 ? 57  VAL A C   1 
ATOM 435  C CB  ? VAL A 1  57 ?  -8.514  -9.968   1.892 1.000 74.910 ? 57  VAL A CB  1 
ATOM 436  O O   ? VAL A 1  57 ? -11.439 -10.494   1.002 1.000 74.910 ? 57  VAL A O   1 
ATOM 437  C CG1 ? VAL A 1  57 ?  -7.646  -9.046   2.746 1.000 74.910 ? 57  VAL A CG1 1 
ATOM 438  C CG2 ? VAL A 1  57 ?  -7.697 -11.151   1.377 1.000 74.910 ? 57  VAL A CG2 1 
ATOM 439  N N   ? SER A 1  58 ? -10.762 -12.503   1.803 1.000 76.940 ? 58  SER A N   1 
ATOM 440  C CA  ? SER A 1  58 ? -11.663 -13.281   0.960 1.000 76.940 ? 58  SER A CA  1 
ATOM 441  C C   ? SER A 1  58 ? -13.082 -13.279   1.518 1.000 76.940 ? 58  SER A C   1 
ATOM 442  C CB  ? SER A 1  58 ? -11.162 -14.720   0.825 1.000 76.940 ? 58  SER A CB  1 
ATOM 443  O O   ? SER A 1  58 ? -14.036 -13.596   0.804 1.000 76.940 ? 58  SER A O   1 
ATOM 444  O OG  ? SER A 1  58 ?  -9.876 -14.751   0.231 1.000 76.940 ? 58  SER A OG  1 
ATOM 445  N N   ? GLN A 1  59 ? -13.185 -12.902   2.752 1.000 76.450 ? 59  GLN A N   1 
ATOM 446  C CA  ? GLN A 1  59 ? -14.483 -12.865   3.418 1.000 76.450 ? 59  GLN A CA  1 
ATOM 447  C C   ? GLN A 1  59 ? -14.815 -11.455   3.897 1.000 76.450 ? 59  GLN A C   1 
ATOM 448  C CB  ? GLN A 1  59 ? -14.511 -13.840   4.596 1.000 76.450 ? 59  GLN A CB  1 
ATOM 449  O O   ? GLN A 1  59 ? -13.946 -10.748   4.411 1.000 76.450 ? 59  GLN A O   1 
ATOM 450  C CG  ? GLN A 1  59 ? -14.413 -15.303   4.186 1.000 76.450 ? 59  GLN A CG  1 
ATOM 451  C CD  ? GLN A 1  59 ? -14.560 -16.253   5.360 1.000 76.450 ? 59  GLN A CD  1 
ATOM 452  N NE2 ? GLN A 1  59 ? -14.484 -17.551   5.085 1.000 76.450 ? 59  GLN A NE2 1 
ATOM 453  O OE1 ? GLN A 1  59 ? -14.739 -15.824   6.504 1.000 76.450 ? 59  GLN A OE1 1 
ATOM 454  N N   ? TRP A 1  60 ? -16.045 -11.143   3.562 1.000 81.080 ? 60  TRP A N   1 
ATOM 455  C CA  ? TRP A 1  60 ? -16.502  -9.870   4.110 1.000 81.080 ? 60  TRP A CA  1 
ATOM 456  C C   ? TRP A 1  60 ? -16.498  -9.901   5.635 1.000 81.080 ? 60  TRP A C   1 
ATOM 457  C CB  ? TRP A 1  60 ? -17.906  -9.536   3.598 1.000 81.080 ? 60  TRP A CB  1 
ATOM 458  O O   ? TRP A 1  60 ? -16.973 -10.862   6.244 1.000 81.080 ? 60  TRP A O   1 
ATOM 459  C CG  ? TRP A 1  60 ? -18.407  -8.190   4.027 1.000 81.080 ? 60  TRP A CG  1 
ATOM 460  C CD1 ? TRP A 1  60 ? -18.163  -6.989   3.421 1.000 81.080 ? 60  TRP A CD1 1 
ATOM 461  C CD2 ? TRP A 1  60 ? -19.235  -7.908   5.159 1.000 81.080 ? 60  TRP A CD2 1 
ATOM 462  C CE2 ? TRP A 1  60 ? -19.455  -6.513   5.179 1.000 81.080 ? 60  TRP A CE2 1 
ATOM 463  C CE3 ? TRP A 1  60 ? -19.813  -8.701   6.159 1.000 81.080 ? 60  TRP A CE3 1 
ATOM 464  N NE1 ? TRP A 1  60 ? -18.791  -5.976   4.110 1.000 81.080 ? 60  TRP A NE1 1 
ATOM 465  C CH2 ? TRP A 1  60 ? -20.784  -6.692   7.129 1.000 81.080 ? 60  TRP A CH2 1 
ATOM 466  C CZ2 ? TRP A 1  60 ? -20.230  -5.894   6.162 1.000 81.080 ? 60  TRP A CZ2 1 
ATOM 467  C CZ3 ? TRP A 1  60 ? -20.585  -8.083   7.137 1.000 81.080 ? 60  TRP A CZ3 1 
ATOM 468  N N   ? GLU A 1  61 ? -15.851  -8.789   6.210 1.000 76.850 ? 61  GLU A N   1 
ATOM 469  C CA  ? GLU A 1  61 ? -15.812  -8.569   7.653 1.000 76.850 ? 61  GLU A CA  1 
ATOM 470  C C   ? GLU A 1  61 ? -16.292  -7.165   8.010 1.000 76.850 ? 61  GLU A C   1 
ATOM 471  C CB  ? GLU A 1  61 ? -14.397  -8.794   8.192 1.000 76.850 ? 61  GLU A CB  1 
ATOM 472  O O   ? GLU A 1  61 ? -16.027  -6.208   7.280 1.000 76.850 ? 61  GLU A O   1 
ATOM 473  C CG  ? GLU A 1  61 ? -13.870 -10.204   7.969 1.000 76.850 ? 61  GLU A CG  1 
ATOM 474  C CD  ? GLU A 1  61 ? -12.428 -10.384   8.414 1.000 76.850 ? 61  GLU A CD  1 
ATOM 475  O OE1 ? GLU A 1  61 ? -11.922 -11.528   8.385 1.000 76.850 ? 61  GLU A OE1 1 
ATOM 476  O OE2 ? GLU A 1  61 ? -11.799  -9.372   8.796 1.000 76.850 ? 61  GLU A OE2 1 
ATOM 477  N N   ? PRO A 1  62 ? -17.134  -7.091   9.029 1.000 77.370 ? 62  PRO A N   1 
ATOM 478  C CA  ? PRO A 1  62 ? -17.654  -5.782   9.430 1.000 77.370 ? 62  PRO A CA  1 
ATOM 479  C C   ? PRO A 1  62 ? -16.547  -4.770   9.717 1.000 77.370 ? 62  PRO A C   1 
ATOM 480  C CB  ? PRO A 1  62 ? -18.452  -6.094  10.699 1.000 77.370 ? 62  PRO A CB  1 
ATOM 481  O O   ? PRO A 1  62 ? -16.748  -3.565   9.544 1.000 77.370 ? 62  PRO A O   1 
ATOM 482  C CG  ? PRO A 1  62 ? -17.986  -7.451  11.119 1.000 77.370 ? 62  PRO A CG  1 
ATOM 483  C CD  ? PRO A 1  62 ? -17.448  -8.165   9.913 1.000 77.370 ? 62  PRO A CD  1 
ATOM 484  N N   ? SER A 1  63 ? -15.428  -5.258  10.028 1.000 76.130 ? 63  SER A N   1 
ATOM 485  C CA  ? SER A 1  63 ? -14.317  -4.387  10.396 1.000 76.130 ? 63  SER A CA  1 
ATOM 486  C C   ? SER A 1  63 ? -13.591  -3.865   9.160 1.000 76.130 ? 63  SER A C   1 
ATOM 487  C CB  ? SER A 1  63 ? -13.332  -5.127  11.301 1.000 76.130 ? 63  SER A CB  1 
ATOM 488  O O   ? SER A 1  63 ? -12.759  -2.961   9.258 1.000 76.130 ? 63  SER A O   1 
ATOM 489  O OG  ? SER A 1  63 ? -12.818  -6.277  10.652 1.000 76.130 ? 63  SER A OG  1 
ATOM 490  N N   ? GLN A 1  64 ? -13.977  -4.390   7.916 1.000 79.560 ? 64  GLN A N   1 
ATOM 491  C CA  ? GLN A 1  64 ? -13.261  -4.055   6.689 1.000 79.560 ? 64  GLN A CA  1 
ATOM 492  C C   ? GLN A 1  64 ? -13.668  -2.677   6.174 1.000 79.560 ? 64  GLN A C   1 
ATOM 493  C CB  ? GLN A 1  64 ? -13.514  -5.113   5.613 1.000 79.560 ? 64  GLN A CB  1 
ATOM 494  O O   ? GLN A 1  64 ? -14.844  -2.311   6.227 1.000 79.560 ? 64  GLN A O   1 
ATOM 495  C CG  ? GLN A 1  64 ? -12.798  -6.433   5.869 1.000 79.560 ? 64  GLN A CG  1 
ATOM 496  C CD  ? GLN A 1  64 ? -13.021  -7.445   4.761 1.000 79.560 ? 64  GLN A CD  1 
ATOM 497  N NE2 ? GLN A 1  64 ? -12.354  -8.590   4.862 1.000 79.560 ? 64  GLN A NE2 1 
ATOM 498  O OE1 ? GLN A 1  64 ? -13.786  -7.201   3.823 1.000 79.560 ? 64  GLN A OE1 1 
ATOM 499  N N   ? GLN A 1  65 ? -12.648  -2.010   5.820 1.000 82.030 ? 65  GLN A N   1 
ATOM 500  C CA  ? GLN A 1  65 ? -12.842  -0.735   5.137 1.000 82.030 ? 65  GLN A CA  1 
ATOM 501  C C   ? GLN A 1  65 ? -12.239  -0.763   3.736 1.000 82.030 ? 65  GLN A C   1 
ATOM 502  C CB  ? GLN A 1  65 ? -12.231   0.408   5.949 1.000 82.030 ? 65  GLN A CB  1 
ATOM 503  O O   ? GLN A 1  65 ? -11.064  -1.094   3.567 1.000 82.030 ? 65  GLN A O   1 
ATOM 504  C CG  ? GLN A 1  65 ? -12.890   0.621   7.305 1.000 82.030 ? 65  GLN A CG  1 
ATOM 505  C CD  ? GLN A 1  65 ? -12.302   1.795   8.065 1.000 82.030 ? 65  GLN A CD  1 
ATOM 506  N NE2 ? GLN A 1  65 ? -12.772   2.002   9.291 1.000 82.030 ? 65  GLN A NE2 1 
ATOM 507  O OE1 ? GLN A 1  65 ? -11.433   2.509   7.556 1.000 82.030 ? 65  GLN A OE1 1 
ATOM 508  N N   ? VAL A 1  66 ? -13.114  -0.411   2.834 1.000 87.020 ? 66  VAL A N   1 
ATOM 509  C CA  ? VAL A 1  66 ? -12.677  -0.387   1.442 1.000 87.020 ? 66  VAL A CA  1 
ATOM 510  C C   ? VAL A 1  66 ? -12.637   1.054   0.938 1.000 87.020 ? 66  VAL A C   1 
ATOM 511  C CB  ? VAL A 1  66 ? -13.598  -1.241   0.543 1.000 87.020 ? 66  VAL A CB  1 
ATOM 512  O O   ? VAL A 1  66 ? -13.669   1.726   0.879 1.000 87.020 ? 66  VAL A O   1 
ATOM 513  C CG1 ? VAL A 1  66 ? -13.084  -1.259  -0.895 1.000 87.020 ? 66  VAL A CG1 1 
ATOM 514  C CG2 ? VAL A 1  66 ? -13.710  -2.662   1.092 1.000 87.020 ? 66  VAL A CG2 1 
ATOM 515  N N   ? ILE A 1  67 ? -11.425   1.415   0.600 1.000 88.850 ? 67  ILE A N   1 
ATOM 516  C CA  ? ILE A 1  67 ? -11.208   2.816   0.253 1.000 88.850 ? 67  ILE A CA  1 
ATOM 517  C C   ? ILE A 1  67 ? -10.589   2.913  -1.139 1.000 88.850 ? 67  ILE A C   1 
ATOM 518  C CB  ? ILE A 1  67 ? -10.307   3.522   1.291 1.000 88.850 ? 67  ILE A CB  1 
ATOM 519  O O   ? ILE A 1  67 ?  -9.480   2.422  -1.368 1.000 88.850 ? 67  ILE A O   1 
ATOM 520  C CG1 ? ILE A 1  67 ? -10.906   3.390   2.696 1.000 88.850 ? 67  ILE A CG1 1 
ATOM 521  C CG2 ? ILE A 1  67 ? -10.103   4.993   0.918 1.000 88.850 ? 67  ILE A CG2 1 
ATOM 522  C CD1 ? ILE A 1  67 ?  -9.931   3.716   3.818 1.000 88.850 ? 67  ILE A CD1 1 
ATOM 523  N N   ? PRO A 1  68 ? -11.318   3.626  -2.021 1.000 91.190 ? 68  PRO A N   1 
ATOM 524  C CA  ? PRO A 1  68 ? -10.697   3.863  -3.326 1.000 91.190 ? 68  PRO A CA  1 
ATOM 525  C C   ? PRO A 1  68 ?  -9.587   4.910  -3.271 1.000 91.190 ? 68  PRO A C   1 
ATOM 526  C CB  ? PRO A 1  68 ? -11.864   4.349  -4.189 1.000 91.190 ? 68  PRO A CB  1 
ATOM 527  O O   ? PRO A 1  68 ?  -9.704   5.901  -2.546 1.000 91.190 ? 68  PRO A O   1 
ATOM 528  C CG  ? PRO A 1  68 ? -12.866   4.877  -3.214 1.000 91.190 ? 68  PRO A CG  1 
ATOM 529  C CD  ? PRO A 1  68 ? -12.703   4.139  -1.916 1.000 91.190 ? 68  PRO A CD  1 
ATOM 530  N N   ? VAL A 1  69 ?  -8.539   4.581  -4.050 1.000 92.590 ? 69  VAL A N   1 
ATOM 531  C CA  ? VAL A 1  69 ?  -7.399   5.492  -4.055 1.000 92.590 ? 69  VAL A CA  1 
ATOM 532  C C   ? VAL A 1  69 ?  -7.657   6.637  -5.033 1.000 92.590 ? 69  VAL A C   1 
ATOM 533  C CB  ? VAL A 1  69 ?  -6.089   4.761  -4.425 1.000 92.590 ? 69  VAL A CB  1 
ATOM 534  O O   ? VAL A 1  69 ?  -8.045   6.406  -6.180 1.000 92.590 ? 69  VAL A O   1 
ATOM 535  C CG1 ? VAL A 1  69 ?  -4.954   5.760  -4.637 1.000 92.590 ? 69  VAL A CG1 1 
ATOM 536  C CG2 ? VAL A 1  69 ?  -5.720   3.749  -3.341 1.000 92.590 ? 69  VAL A CG2 1 
ATOM 537  N N   ? GLN A 1  70 ?  -7.423   7.887  -4.537 1.000 91.650 ? 70  GLN A N   1 
ATOM 538  C CA  ? GLN A 1  70 ?  -7.657   9.083  -5.339 1.000 91.650 ? 70  GLN A CA  1 
ATOM 539  C C   ? GLN A 1  70 ?  -6.372   9.553  -6.014 1.000 91.650 ? 70  GLN A C   1 
ATOM 540  C CB  ? GLN A 1  70 ?  -8.236  10.204  -4.474 1.000 91.650 ? 70  GLN A CB  1 
ATOM 541  O O   ? GLN A 1  70 ?  -6.400  10.022  -7.154 1.000 91.650 ? 70  GLN A O   1 
ATOM 542  C CG  ? GLN A 1  70 ?  -9.685   9.979  -4.064 1.000 91.650 ? 70  GLN A CG  1 
ATOM 543  C CD  ? GLN A 1  70 ? -10.262  11.144  -3.282 1.000 91.650 ? 70  GLN A CD  1 
ATOM 544  N NE2 ? GLN A 1  70 ? -11.572  11.119  -3.059 1.000 91.650 ? 70  GLN A NE2 1 
ATOM 545  O OE1 ? GLN A 1  70 ?  -9.536  12.059  -2.880 1.000 91.650 ? 70  GLN A OE1 1 
ATOM 546  N N   ? ARG A 1  71 ?  -5.377   9.366  -5.255 1.000 92.880 ? 71  ARG A N   1 
ATOM 547  C CA  ? ARG A 1  71 ?  -4.098   9.847  -5.770 1.000 92.880 ? 71  ARG A CA  1 
ATOM 548  C C   ? ARG A 1  71 ?  -2.982   8.848  -5.482 1.000 92.880 ? 71  ARG A C   1 
ATOM 549  C CB  ? ARG A 1  71 ?  -3.752  11.208  -5.163 1.000 92.880 ? 71  ARG A CB  1 
ATOM 550  O O   ? ARG A 1  71 ?  -2.923   8.271  -4.394 1.000 92.880 ? 71  ARG A O   1 
ATOM 551  C CG  ? ARG A 1  71 ?  -4.568  12.360  -5.728 1.000 92.880 ? 71  ARG A CG  1 
ATOM 552  C CD  ? ARG A 1  71 ?  -4.121  13.700  -5.161 1.000 92.880 ? 71  ARG A CD  1 
ATOM 553  N NE  ? ARG A 1  71 ?  -4.963  14.794  -5.635 1.000 92.880 ? 71  ARG A NE  1 
ATOM 554  N NH1 ? ARG A 1  71 ?  -4.208  16.324  -4.077 1.000 92.880 ? 71  ARG A NH1 1 
ATOM 555  N NH2 ? ARG A 1  71 ?  -5.791  16.936  -5.619 1.000 92.880 ? 71  ARG A NH2 1 
ATOM 556  C CZ  ? ARG A 1  71 ?  -4.985  16.016  -5.109 1.000 92.880 ? 71  ARG A CZ  1 
ATOM 557  N N   ? GLN A 1  72 ?  -2.151   8.694  -6.550 1.000 94.840 ? 72  GLN A N   1 
ATOM 558  C CA  ? GLN A 1  72 ?  -0.950   7.875  -6.429 1.000 94.840 ? 72  GLN A CA  1 
ATOM 559  C C   ? GLN A 1  72 ?   0.310   8.714  -6.623 1.000 94.840 ? 72  GLN A C   1 
ATOM 560  C CB  ? GLN A 1  72 ?  -0.978   6.728  -7.441 1.000 94.840 ? 72  GLN A CB  1 
ATOM 561  O O   ? GLN A 1  72 ?   0.491   9.340  -7.670 1.000 94.840 ? 72  GLN A O   1 
ATOM 562  C CG  ? GLN A 1  72 ?  -2.229   5.865  -7.357 1.000 94.840 ? 72  GLN A CG  1 
ATOM 563  C CD  ? GLN A 1  72 ?  -2.293   4.817  -8.452 1.000 94.840 ? 72  GLN A CD  1 
ATOM 564  N NE2 ? GLN A 1  72 ?  -3.431   4.741  -9.134 1.000 94.840 ? 72  GLN A NE2 1 
ATOM 565  O OE1 ? GLN A 1  72 ?  -1.328   4.083  -8.685 1.000 94.840 ? 72  GLN A OE1 1 
ATOM 566  N N   ? ILE A 1  73 ?   1.180   8.687  -5.603 1.000 95.800 ? 73  ILE A N   1 
ATOM 567  C CA  ? ILE A 1  73 ?   2.367   9.535  -5.644 1.000 95.800 ? 73  ILE A CA  1 
ATOM 568  C C   ? ILE A 1  73 ?   3.622   8.674  -5.522 1.000 95.800 ? 73  ILE A C   1 
ATOM 569  C CB  ? ILE A 1  73 ?   2.338  10.602  -4.527 1.000 95.800 ? 73  ILE A CB  1 
ATOM 570  O O   ? ILE A 1  73 ?   4.083   8.392  -4.414 1.000 95.800 ? 73  ILE A O   1 
ATOM 571  C CG1 ? ILE A 1  73 ?   0.992  11.337  -4.525 1.000 95.800 ? 73  ILE A CG1 1 
ATOM 572  C CG2 ? ILE A 1  73 ?   3.499  11.586  -4.690 1.000 95.800 ? 73  ILE A CG2 1 
ATOM 573  C CD1 ? ILE A 1  73 ?   0.715  12.117  -3.248 1.000 95.800 ? 73  ILE A CD1 1 
ATOM 574  N N   ? PRO A 1  74 ?   4.113   8.186  -6.706 1.000 95.870 ? 74  PRO A N   1 
ATOM 575  C CA  ? PRO A 1  74 ?   5.367   7.432  -6.640 1.000 95.870 ? 74  PRO A CA  1 
ATOM 576  C C   ? PRO A 1  74 ?   6.579   8.325  -6.386 1.000 95.870 ? 74  PRO A C   1 
ATOM 577  C CB  ? PRO A 1  74 ?   5.454   6.771  -8.018 1.000 95.870 ? 74  PRO A CB  1 
ATOM 578  O O   ? PRO A 1  74 ?   6.556   9.513  -6.719 1.000 95.870 ? 74  PRO A O   1 
ATOM 579  C CG  ? PRO A 1  74 ?   4.697   7.684  -8.928 1.000 95.870 ? 74  PRO A CG  1 
ATOM 580  C CD  ? PRO A 1  74 ?   3.569   8.302  -8.153 1.000 95.870 ? 74  PRO A CD  1 
ATOM 581  N N   ? HIS A 1  75 ?   7.558   7.743  -5.728 1.000 94.280 ? 75  HIS A N   1 
ATOM 582  C CA  ? HIS A 1  75 ?   8.789   8.507  -5.559 1.000 94.280 ? 75  HIS A CA  1 
ATOM 583  C C   ? HIS A 1  75 ?   9.300   9.031  -6.897 1.000 94.280 ? 75  HIS A C   1 
ATOM 584  C CB  ? HIS A 1  75 ?   9.863   7.651  -4.886 1.000 94.280 ? 75  HIS A CB  1 
ATOM 585  O O   ? HIS A 1  75 ?   9.324   8.298  -7.888 1.000 94.280 ? 75  HIS A O   1 
ATOM 586  C CG  ? HIS A 1  75 ?  11.004   8.444  -4.333 1.000 94.280 ? 75  HIS A CG  1 
ATOM 587  C CD2 ? HIS A 1  75 ?  11.305   8.800  -3.061 1.000 94.280 ? 75  HIS A CD2 1 
ATOM 588  N ND1 ? HIS A 1  75 ?  11.996   8.975  -5.128 1.000 94.280 ? 75  HIS A ND1 1 
ATOM 589  C CE1 ? HIS A 1  75 ?  12.862   9.623  -4.367 1.000 94.280 ? 75  HIS A CE1 1 
ATOM 590  N NE2 ? HIS A 1  75 ?  12.466   9.532  -3.109 1.000 94.280 ? 75  HIS A NE2 1 
ATOM 591  N N   ? PRO A 1  76 ?   9.654  10.312  -7.031 1.000 94.590 ? 76  PRO A N   1 
ATOM 592  C CA  ? PRO A 1  76 ?  10.072  10.938  -8.287 1.000 94.590 ? 76  PRO A CA  1 
ATOM 593  C C   ? PRO A 1  76 ?  11.278  10.246  -8.919 1.000 94.590 ? 76  PRO A C   1 
ATOM 594  C CB  ? PRO A 1  76 ?  10.421  12.369  -7.869 1.000 94.590 ? 76  PRO A CB  1 
ATOM 595  O O   ? PRO A 1  76 ?  11.463  10.309 -10.137 1.000 94.590 ? 76  PRO A O   1 
ATOM 596  C CG  ? PRO A 1  76 ?  10.631  12.294  -6.391 1.000 94.590 ? 76  PRO A CG  1 
ATOM 597  C CD  ? PRO A 1  76 ?   9.747  11.214  -5.837 1.000 94.590 ? 76  PRO A CD  1 
ATOM 598  N N   ? GLN A 1  77 ?  12.088   9.591  -8.063 1.000 94.270 ? 77  GLN A N   1 
ATOM 599  C CA  ? GLN A 1  77 ?  13.292   8.943  -8.570 1.000 94.270 ? 77  GLN A CA  1 
ATOM 600  C C   ? GLN A 1  77 ?  13.085   7.440  -8.725 1.000 94.270 ? 77  GLN A C   1 
ATOM 601  C CB  ? GLN A 1  77 ?  14.480   9.217  -7.646 1.000 94.270 ? 77  GLN A CB  1 
ATOM 602  O O   ? GLN A 1  77 ?  14.051   6.679  -8.810 1.000 94.270 ? 77  GLN A O   1 
ATOM 603  C CG  ? GLN A 1  77 ?  14.897  10.680  -7.597 1.000 94.270 ? 77  GLN A CG  1 
ATOM 604  C CD  ? GLN A 1  77 ?  16.113  10.915  -6.721 1.000 94.270 ? 77  GLN A CD  1 
ATOM 605  N NE2 ? GLN A 1  77 ?  17.212  11.340  -7.334 1.000 94.270 ? 77  GLN A NE2 1 
ATOM 606  O OE1 ? GLN A 1  77 ?  16.065  10.717  -5.503 1.000 94.270 ? 77  GLN A OE1 1 
ATOM 607  N N   ? TYR A 1  78 ?  11.777   7.060  -8.767 1.000 93.560 ? 78  TYR A N   1 
ATOM 608  C CA  ? TYR A 1  78 ?  11.497   5.642  -8.968 1.000 93.560 ? 78  TYR A CA  1 
ATOM 609  C C   ? TYR A 1  78 ?  11.941   5.189 -10.353 1.000 93.560 ? 78  TYR A C   1 
ATOM 610  C CB  ? TYR A 1  78 ?  10.004   5.357  -8.778 1.000 93.560 ? 78  TYR A CB  1 
ATOM 611  O O   ? TYR A 1  78 ?  11.667   5.861 -11.350 1.000 93.560 ? 78  TYR A O   1 
ATOM 612  C CG  ? TYR A 1  78 ?   9.598   3.959  -9.177 1.000 93.560 ? 78  TYR A CG  1 
ATOM 613  C CD1 ? TYR A 1  78 ?   8.637   3.746 -10.163 1.000 93.560 ? 78  TYR A CD1 1 
ATOM 614  C CD2 ? TYR A 1  78 ?  10.173   2.848  -8.569 1.000 93.560 ? 78  TYR A CD2 1 
ATOM 615  C CE1 ? TYR A 1  78 ?   8.259   2.460 -10.533 1.000 93.560 ? 78  TYR A CE1 1 
ATOM 616  C CE2 ? TYR A 1  78 ?   9.802   1.557  -8.931 1.000 93.560 ? 78  TYR A CE2 1 
ATOM 617  O OH  ? TYR A 1  78 ?   8.475   0.098 -10.274 1.000 93.560 ? 78  TYR A OH  1 
ATOM 618  C CZ  ? TYR A 1  78 ?   8.846   1.373  -9.912 1.000 93.560 ? 78  TYR A CZ  1 
ATOM 619  N N   ? ASN A 1  79 ?  12.653   4.053 -10.350 1.000 92.040 ? 79  ASN A N   1 
ATOM 620  C CA  ? ASN A 1  79 ?  13.116   3.403 -11.571 1.000 92.040 ? 79  ASN A CA  1 
ATOM 621  C C   ? ASN A 1  79 ?  12.543   1.995 -11.709 1.000 92.040 ? 79  ASN A C   1 
ATOM 622  C CB  ? ASN A 1  79 ?  14.645   3.360 -11.611 1.000 92.040 ? 79  ASN A CB  1 
ATOM 623  O O   ? ASN A 1  79 ?  12.899   1.098 -10.944 1.000 92.040 ? 79  ASN A O   1 
ATOM 624  C CG  ? ASN A 1  79 ?  15.182   2.911 -12.955 1.000 92.040 ? 79  ASN A CG  1 
ATOM 625  N ND2 ? ASN A 1  79 ?  16.283   3.514 -13.386 1.000 92.040 ? 79  ASN A ND2 1 
ATOM 626  O OD1 ? ASN A 1  79 ?  14.611   2.029 -13.602 1.000 92.040 ? 79  ASN A OD1 1 
ATOM 627  N N   ? SER A 1  80 ?  11.779   1.760 -12.851 1.000 89.210 ? 80  SER A N   1 
ATOM 628  C CA  ? SER A 1  80 ?  11.069   0.495 -13.006 1.000 89.210 ? 80  SER A CA  1 
ATOM 629  C C   ? SER A 1  80 ?  12.008  -0.612 -13.475 1.000 89.210 ? 80  SER A C   1 
ATOM 630  C CB  ? SER A 1  80 ?   9.913   0.647 -13.996 1.000 89.210 ? 80  SER A CB  1 
ATOM 631  O O   ? SER A 1  80 ?  11.722  -1.796 -13.286 1.000 89.210 ? 80  SER A O   1 
ATOM 632  O OG  ? SER A 1  80 ?  10.387   1.074 -15.261 1.000 89.210 ? 80  SER A OG  1 
ATOM 633  N N   ? LYS A 1  81 ?  13.171  -0.221 -13.980 1.000 91.610 ? 81  LYS A N   1 
ATOM 634  C CA  ? LYS A 1  81 ?  14.138  -1.199 -14.470 1.000 91.610 ? 81  LYS A CA  1 
ATOM 635  C C   ? LYS A 1  81 ?  15.001  -1.737 -13.332 1.000 91.610 ? 81  LYS A C   1 
ATOM 636  C CB  ? LYS A 1  81 ?  15.024  -0.583 -15.553 1.000 91.610 ? 81  LYS A CB  1 
ATOM 637  O O   ? LYS A 1  81 ?  15.191  -2.949 -13.209 1.000 91.610 ? 81  LYS A O   1 
ATOM 638  C CG  ? LYS A 1  81 ?  14.295  -0.290 -16.856 1.000 91.610 ? 81  LYS A CG  1 
ATOM 639  C CD  ? LYS A 1  81 ?  15.246   0.239 -17.922 1.000 91.610 ? 81  LYS A CD  1 
ATOM 640  C CE  ? LYS A 1  81 ?  14.506   0.602 -19.203 1.000 91.610 ? 81  LYS A CE  1 
ATOM 641  N NZ  ? LYS A 1  81 ?  15.429   1.154 -20.239 1.000 91.610 ? 81  LYS A NZ  1 
ATOM 642  N N   ? THR A 1  82 ?  15.446  -0.793 -12.448 1.000 91.660 ? 82  THR A N   1 
ATOM 643  C CA  ? THR A 1  82 ?  16.351  -1.179 -11.372 1.000 91.660 ? 82  THR A CA  1 
ATOM 644  C C   ? THR A 1  82 ?  15.584  -1.391 -10.070 1.000 91.660 ? 82  THR A C   1 
ATOM 645  C CB  ? THR A 1  82 ?  17.448  -0.119 -11.158 1.000 91.660 ? 82  THR A CB  1 
ATOM 646  O O   ? THR A 1  82 ?  16.118  -1.958  -9.115 1.000 91.660 ? 82  THR A O   1 
ATOM 647  C CG2 ? THR A 1  82 ?  18.252   0.106 -12.434 1.000 91.660 ? 82  THR A CG2 1 
ATOM 648  O OG1 ? THR A 1  82 ?  16.840   1.117 -10.765 1.000 91.660 ? 82  THR A OG1 1 
ATOM 649  N N   ? LEU A 1  83 ?  14.286  -0.911 -10.022 1.000 86.020 ? 83  LEU A N   1 
ATOM 650  C CA  ? LEU A 1  83 ?  13.430  -0.946  -8.841 1.000 86.020 ? 83  LEU A CA  1 
ATOM 651  C C   ? LEU A 1  83 ?  13.988  -0.052  -7.739 1.000 86.020 ? 83  LEU A C   1 
ATOM 652  C CB  ? LEU A 1  83 ?  13.285  -2.380  -8.326 1.000 86.020 ? 83  LEU A CB  1 
ATOM 653  O O   ? LEU A 1  83 ?  13.771  -0.311  -6.553 1.000 86.020 ? 83  LEU A O   1 
ATOM 654  C CG  ? LEU A 1  83 ?  12.537  -3.355  -9.236 1.000 86.020 ? 83  LEU A CG  1 
ATOM 655  C CD1 ? LEU A 1  83 ?  12.482  -4.740  -8.599 1.000 86.020 ? 83  LEU A CD1 1 
ATOM 656  C CD2 ? LEU A 1  83 ?  11.132  -2.841  -9.531 1.000 86.020 ? 83  LEU A CD2 1 
ATOM 657  N N   ? ASN A 1  84 ?  14.823   0.877  -8.249 1.000 91.790 ? 84  ASN A N   1 
ATOM 658  C CA  ? ASN A 1  84 ?  15.292   1.888  -7.308 1.000 91.790 ? 84  ASN A CA  1 
ATOM 659  C C   ? ASN A 1  84 ?  14.155   2.795  -6.847 1.000 91.790 ? 84  ASN A C   1 
ATOM 660  C CB  ? ASN A 1  84 ?  16.416   2.719  -7.929 1.000 91.790 ? 84  ASN A CB  1 
ATOM 661  O O   ? ASN A 1  84 ?  13.266   3.131  -7.631 1.000 91.790 ? 84  ASN A O   1 
ATOM 662  C CG  ? ASN A 1  84 ?  17.772   2.053  -7.807 1.000 91.790 ? 84  ASN A CG  1 
ATOM 663  N ND2 ? ASN A 1  84 ?  18.777   2.626  -8.459 1.000 91.790 ? 84  ASN A ND2 1 
ATOM 664  O OD1 ? ASN A 1  84 ?  17.916   1.030  -7.132 1.000 91.790 ? 84  ASN A OD1 1 
ATOM 665  N N   ? ASN A 1  85 ?  14.175   3.152  -5.570 1.000 91.370 ? 85  ASN A N   1 
ATOM 666  C CA  ? ASN A 1  85 ?  13.175   4.015  -4.949 1.000 91.370 ? 85  ASN A CA  1 
ATOM 667  C C   ? ASN A 1  85 ?  11.763   3.475  -5.158 1.000 91.370 ? 85  ASN A C   1 
ATOM 668  C CB  ? ASN A 1  85 ?  13.284   5.441  -5.493 1.000 91.370 ? 85  ASN A CB  1 
ATOM 669  O O   ? ASN A 1  85 ?  10.856   4.223  -5.529 1.000 91.370 ? 85  ASN A O   1 
ATOM 670  C CG  ? ASN A 1  85 ?  14.634   6.071  -5.211 1.000 91.370 ? 85  ASN A CG  1 
ATOM 671  N ND2 ? ASN A 1  85 ?  15.251   6.635  -6.242 1.000 91.370 ? 85  ASN A ND2 1 
ATOM 672  O OD1 ? ASN A 1  85 ?  15.117   6.051  -4.076 1.000 91.370 ? 85  ASN A OD1 1 
ATOM 673  N N   ? ASP A 1  86 ?  11.653   2.168  -4.949 1.000 92.510 ? 86  ASP A N   1 
ATOM 674  C CA  ? ASP A 1  86 ?  10.371   1.493  -5.122 1.000 92.510 ? 86  ASP A CA  1 
ATOM 675  C C   ? ASP A 1  86 ?   9.436   1.780  -3.949 1.000 92.510 ? 86  ASP A C   1 
ATOM 676  C CB  ? ASP A 1  86 ?  10.574  -0.016  -5.275 1.000 92.510 ? 86  ASP A CB  1 
ATOM 677  O O   ? ASP A 1  86 ?   9.219   0.918  -3.095 1.000 92.510 ? 86  ASP A O   1 
ATOM 678  C CG  ? ASP A 1  86 ?   9.302  -0.749  -5.663 1.000 92.510 ? 86  ASP A CG  1 
ATOM 679  O OD1 ? ASP A 1  86 ?   8.346  -0.102  -6.140 1.000 92.510 ? 86  ASP A OD1 1 
ATOM 680  O OD2 ? ASP A 1  86 ?   9.255  -1.986  -5.487 1.000 92.510 ? 86  ASP A OD2 1 
ATOM 681  N N   ? ILE A 1  87 ?   8.989   3.015  -3.893 1.000 93.200 ? 87  ILE A N   1 
ATOM 682  C CA  ? ILE A 1  87 ?   8.106   3.475  -2.827 1.000 93.200 ? 87  ILE A CA  1 
ATOM 683  C C   ? ILE A 1  87 ?   7.083   4.457  -3.393 1.000 93.200 ? 87  ILE A C   1 
ATOM 684  C CB  ? ILE A 1  87 ?   8.902   4.133  -1.678 1.000 93.200 ? 87  ILE A CB  1 
ATOM 685  O O   ? ILE A 1  87 ?   7.382   5.207  -4.325 1.000 93.200 ? 87  ILE A O   1 
ATOM 686  C CG1 ? ILE A 1  87 ?   7.981   4.422  -0.488 1.000 93.200 ? 87  ILE A CG1 1 
ATOM 687  C CG2 ? ILE A 1  87 ?   9.591   5.412  -2.162 1.000 93.200 ? 87  ILE A CG2 1 
ATOM 688  C CD1 ? ILE A 1  87 ?   8.720   4.759   0.800 1.000 93.200 ? 87  ILE A CD1 1 
ATOM 689  N N   ? MET A 1  88 ?   5.850   4.372  -2.886 1.000 94.120 ? 88  MET A N   1 
ATOM 690  C CA  ? MET A 1  88 ?   4.755   5.220  -3.348 1.000 94.120 ? 88  MET A CA  1 
ATOM 691  C C   ? MET A 1  88 ?   3.773   5.505  -2.217 1.000 94.120 ? 88  MET A C   1 
ATOM 692  C CB  ? MET A 1  88 ?   4.025   4.566  -4.523 1.000 94.120 ? 88  MET A CB  1 
ATOM 693  O O   ? MET A 1  88 ?   3.556   4.657  -1.349 1.000 94.120 ? 88  MET A O   1 
ATOM 694  C CG  ? MET A 1  88 ?   2.853   5.379  -5.046 1.000 94.120 ? 88  MET A CG  1 
ATOM 695  S SD  ? MET A 1  88 ?   2.061   4.609  -6.511 1.000 94.120 ? 88  MET A SD  1 
ATOM 696  C CE  ? MET A 1  88 ?   1.273   3.173  -5.731 1.000 94.120 ? 88  MET A CE  1 
ATOM 697  N N   ? ILE A 1  89 ?   3.254   6.737  -2.210 1.000 94.350 ? 89  ILE A N   1 
ATOM 698  C CA  ? ILE A 1  89 ?   2.227   7.136  -1.254 1.000 94.350 ? 89  ILE A CA  1 
ATOM 699  C C   ? ILE A 1  89 ?   0.867   7.182  -1.947 1.000 94.350 ? 89  ILE A C   1 
ATOM 700  C CB  ? ILE A 1  89 ?   2.550   8.506  -0.616 1.000 94.350 ? 89  ILE A CB  1 
ATOM 701  O O   ? ILE A 1  89 ?   0.741   7.727  -3.046 1.000 94.350 ? 89  ILE A O   1 
ATOM 702  C CG1 ? ILE A 1  89 ?   3.835   8.419   0.214 1.000 94.350 ? 89  ILE A CG1 1 
ATOM 703  C CG2 ? ILE A 1  89 ?   1.377   8.993   0.240 1.000 94.350 ? 89  ILE A CG2 1 
ATOM 704  C CD1 ? ILE A 1  89 ?   4.320   9.760   0.748 1.000 94.350 ? 89  ILE A CD1 1 
ATOM 705  N N   ? LEU A 1  90 ?  -0.038   6.490  -1.282 1.000 93.850 ? 90  LEU A N   1 
ATOM 706  C CA  ? LEU A 1  90 ?  -1.413   6.521  -1.770 1.000 93.850 ? 90  LEU A CA  1 
ATOM 707  C C   ? LEU A 1  90 ?  -2.285   7.402  -0.882 1.000 93.850 ? 90  LEU A C   1 
ATOM 708  C CB  ? LEU A 1  90 ?  -1.992   5.105  -1.830 1.000 93.850 ? 90  LEU A CB  1 
ATOM 709  O O   ? LEU A 1  90 ?  -2.177   7.354   0.346 1.000 93.850 ? 90  LEU A O   1 
ATOM 710  C CG  ? LEU A 1  90 ?  -1.211   4.088  -2.663 1.000 93.850 ? 90  LEU A CG  1 
ATOM 711  C CD1 ? LEU A 1  90 ?  -1.833   2.702  -2.528 1.000 93.850 ? 90  LEU A CD1 1 
ATOM 712  C CD2 ? LEU A 1  90 ?  -1.164   4.518  -4.126 1.000 93.850 ? 90  LEU A CD2 1 
ATOM 713  N N   ? GLN A 1  91 ?  -3.055   8.188  -1.522 1.000 92.740 ? 91  GLN A N   1 
ATOM 714  C CA  ? GLN A 1  91 ?  -4.025   9.008  -0.806 1.000 92.740 ? 91  GLN A CA  1 
ATOM 715  C C   ? GLN A 1  91 ?  -5.451   8.539  -1.080 1.000 92.740 ? 91  GLN A C   1 
ATOM 716  C CB  ? GLN A 1  91 ?  -3.873  10.480  -1.191 1.000 92.740 ? 91  GLN A CB  1 
ATOM 717  O O   ? GLN A 1  91 ?  -5.892   8.517  -2.232 1.000 92.740 ? 91  GLN A O   1 
ATOM 718  C CG  ? GLN A 1  91 ?  -4.769  11.420  -0.395 1.000 92.740 ? 91  GLN A CG  1 
ATOM 719  C CD  ? GLN A 1  91 ?  -4.610  12.871  -0.807 1.000 92.740 ? 91  GLN A CD  1 
ATOM 720  N NE2 ? GLN A 1  91 ?  -4.863  13.783   0.126 1.000 92.740 ? 91  GLN A NE2 1 
ATOM 721  O OE1 ? GLN A 1  91 ?  -4.262  13.171  -1.953 1.000 92.740 ? 91  GLN A OE1 1 
ATOM 722  N N   ? GLY A 1  92 ?  -6.023   8.084  -0.001 1.000 87.300 ? 92  GLY A N   1 
ATOM 723  C CA  ? GLY A 1  92 ?  -7.406   7.647  -0.110 1.000 87.300 ? 92  GLY A CA  1 
ATOM 724  C C   ? GLY A 1  92 ?  -8.403   8.782   0.025 1.000 87.300 ? 92  GLY A C   1 
ATOM 725  O O   ? GLY A 1  92 ?  -8.014   9.944   0.161 1.000 87.300 ? 92  GLY A O   1 
ATOM 726  N N   ? ASP A 1  93 ?  -9.643   8.473  -0.143 1.000 79.510 ? 93  ASP A N   1 
ATOM 727  C CA  ? ASP A 1  93 ? -10.755   9.416  -0.064 1.000 79.510 ? 93  ASP A CA  1 
ATOM 728  C C   ? ASP A 1  93 ? -10.939   9.931   1.361 1.000 79.510 ? 93  ASP A C   1 
ATOM 729  C CB  ? ASP A 1  93 ? -12.048   8.763  -0.559 1.000 79.510 ? 93  ASP A CB  1 
ATOM 730  O O   ? ASP A 1  93 ? -10.887   9.156   2.319 1.000 79.510 ? 93  ASP A O   1 
ATOM 731  C CG  ? ASP A 1  93 ? -13.124   9.774  -0.914 1.000 79.510 ? 93  ASP A CG  1 
ATOM 732  O OD1 ? ASP A 1  93 ? -12.857  10.994  -0.859 1.000 79.510 ? 93  ASP A OD1 1 
ATOM 733  O OD2 ? ASP A 1  93 ? -14.250   9.347  -1.248 1.000 79.510 ? 93  ASP A OD2 1 
ATOM 734  N N   ? SER A 1  94 ? -10.737  11.229   1.622 1.000 65.340 ? 94  SER A N   1 
ATOM 735  C CA  ? SER A 1  94 ? -10.822  12.036   2.835 1.000 65.340 ? 94  SER A CA  1 
ATOM 736  C C   ? SER A 1  94 ? -12.107  11.745   3.603 1.000 65.340 ? 94  SER A C   1 
ATOM 737  C CB  ? SER A 1  94 ? -10.748  13.525   2.495 1.000 65.340 ? 94  SER A CB  1 
ATOM 738  O O   ? SER A 1  94 ? -12.158  11.912   4.824 1.000 65.340 ? 94  SER A O   1 
ATOM 739  O OG  ? SER A 1  94 ? -11.858  13.916   1.705 1.000 65.340 ? 94  SER A OG  1 
ATOM 740  N N   ? GLY A 1  95 ? -13.124  11.109   2.957 1.000 62.090 ? 95  GLY A N   1 
ATOM 741  C CA  ? GLY A 1  95 ? -14.396  10.893   3.628 1.000 62.090 ? 95  GLY A CA  1 
ATOM 742  C C   ? GLY A 1  95 ? -14.464   9.570   4.366 1.000 62.090 ? 95  GLY A C   1 
ATOM 743  O O   ? GLY A 1  95 ? -15.337   9.369   5.213 1.000 62.090 ? 95  GLY A O   1 
ATOM 744  N N   ? ALA A 1  96 ? -13.388   8.760   4.125 1.000 56.190 ? 96  ALA A N   1 
ATOM 745  C CA  ? ALA A 1  96 ? -13.364   7.451   4.773 1.000 56.190 ? 96  ALA A CA  1 
ATOM 746  C C   ? ALA A 1  96 ? -12.273   7.386   5.838 1.000 56.190 ? 96  ALA A C   1 
ATOM 747  C CB  ? ALA A 1  96 ? -13.159   6.348   3.738 1.000 56.190 ? 96  ALA A CB  1 
ATOM 748  O O   ? ALA A 1  96 ? -11.124   7.756   5.583 1.000 56.190 ? 96  ALA A O   1 
ATOM 749  N N   ? SER A 1  97 ? -12.369   8.160   6.990 1.000 52.920 ? 97  SER A N   1 
ATOM 750  C CA  ? SER A 1  97 ? -11.358   7.992   8.029 1.000 52.920 ? 97  SER A CA  1 
ATOM 751  C C   ? SER A 1  97 ? -10.827   6.563   8.057 1.000 52.920 ? 97  SER A C   1 
ATOM 752  C CB  ? SER A 1  97 ? -11.932   8.358   9.399 1.000 52.920 ? 97  SER A CB  1 
ATOM 753  O O   ? SER A 1  97 ? -11.603   5.608   8.139 1.000 52.920 ? 97  SER A O   1 
ATOM 754  O OG  ? SER A 1  97 ? -10.912   8.371  10.383 1.000 52.920 ? 97  SER A OG  1 
ATOM 755  N N   ? LEU A 1  98 ?  -9.581   6.450   7.499 1.000 57.200 ? 98  LEU A N   1 
ATOM 756  C CA  ? LEU A 1  98 ?  -8.920   5.150   7.526 1.000 57.200 ? 98  LEU A CA  1 
ATOM 757  C C   ? LEU A 1  98 ?  -8.713   4.675   8.961 1.000 57.200 ? 98  LEU A C   1 
ATOM 758  C CB  ? LEU A 1  98 ?  -7.574   5.217   6.800 1.000 57.200 ? 98  LEU A CB  1 
ATOM 759  O O   ? LEU A 1  98 ?  -8.243   3.558   9.187 1.000 57.200 ? 98  LEU A O   1 
ATOM 760  C CG  ? LEU A 1  98 ?  -7.631   5.388   5.281 1.000 57.200 ? 98  LEU A CG  1 
ATOM 761  C CD1 ? LEU A 1  98 ?  -6.267   5.808   4.743 1.000 57.200 ? 98  LEU A CD1 1 
ATOM 762  C CD2 ? LEU A 1  98 ?  -8.101   4.100   4.615 1.000 57.200 ? 98  LEU A CD2 1 
ATOM 763  N N   ? VAL A 1  99 ?  -9.269   5.505   9.869 1.000 54.310 ? 99  VAL A N   1 
ATOM 764  C CA  ? VAL A 1  99 ?  -9.119   5.123  11.269 1.000 54.310 ? 99  VAL A CA  1 
ATOM 765  C C   ? VAL A 1  99 ? -10.493   5.000  11.922 1.000 54.310 ? 99  VAL A C   1 
ATOM 766  C CB  ? VAL A 1  99 ?  -8.249   6.137  12.044 1.000 54.310 ? 99  VAL A CB  1 
ATOM 767  O O   ? VAL A 1  99 ? -11.301   5.931  11.863 1.000 54.310 ? 99  VAL A O   1 
ATOM 768  C CG1 ? VAL A 1  99 ?  -7.998   5.654  13.472 1.000 54.310 ? 99  VAL A CG1 1 
ATOM 769  C CG2 ? VAL A 1  99 ?  -6.927   6.372  11.316 1.000 54.310 ? 99  VAL A CG2 1 
ATOM 770  N N   ? CYS A 1 100 ? -11.348   4.074  11.724 1.000 45.640 ? 100 CYS A N   1 
ATOM 771  C CA  ? CYS A 1 100 ? -12.593   3.897  12.462 1.000 45.640 ? 100 CYS A CA  1 
ATOM 772  C C   ? CYS A 1 100 ? -12.318   3.597  13.931 1.000 45.640 ? 100 CYS A C   1 
ATOM 773  C CB  ? CYS A 1 100 ? -13.425   2.771  11.849 1.000 45.640 ? 100 CYS A CB  1 
ATOM 774  O O   ? CYS A 1 100 ? -11.537   2.698  14.250 1.000 45.640 ? 100 CYS A O   1 
ATOM 775  S SG  ? CYS A 1 100 ? -15.166   3.194  11.620 1.000 45.640 ? 100 CYS A SG  1 
ATOM 776  N N   ? GLY A 1 101 ? -12.399   4.738  14.794 1.000 48.680 ? 101 GLY A N   1 
ATOM 777  C CA  ? GLY A 1 101 ? -12.631   4.497  16.209 1.000 48.680 ? 101 GLY A CA  1 
ATOM 778  C C   ? GLY A 1 101 ? -11.368   4.137  16.968 1.000 48.680 ? 101 GLY A C   1 
ATOM 779  O O   ? GLY A 1 101 ? -10.663   3.195  16.600 1.000 48.680 ? 101 GLY A O   1 
ATOM 780  N N   ? LYS A 1 102 ? -10.331   4.993  16.992 1.000 42.820 ? 102 LYS A N   1 
ATOM 781  C CA  ? LYS A 1 102 ?  -9.121   4.970  17.808 1.000 42.820 ? 102 LYS A CA  1 
ATOM 782  C C   ? LYS A 1 102 ?  -8.535   3.563  17.883 1.000 42.820 ? 102 LYS A C   1 
ATOM 783  C CB  ? LYS A 1 102 ?  -9.413   5.492  19.216 1.000 42.820 ? 102 LYS A CB  1 
ATOM 784  O O   ? LYS A 1 102 ?  -7.496   3.350  18.512 1.000 42.820 ? 102 LYS A O   1 
ATOM 785  C CG  ? LYS A 1 102 ?  -9.664   6.991  19.281 1.000 42.820 ? 102 LYS A CG  1 
ATOM 786  C CD  ? LYS A 1 102 ?  -9.741   7.484  20.720 1.000 42.820 ? 102 LYS A CD  1 
ATOM 787  C CE  ? LYS A 1 102 ? -10.064   8.970  20.787 1.000 42.820 ? 102 LYS A CE  1 
ATOM 788  N NZ  ? LYS A 1 102 ? -10.043   9.479  22.191 1.000 42.820 ? 102 LYS A NZ  1 
ATOM 789  N N   ? GLU A 1 103 ?  -9.102   2.658  16.987 1.000 40.660 ? 103 GLU A N   1 
ATOM 790  C CA  ? GLU A 1 103 ?  -8.437   1.360  17.046 1.000 40.660 ? 103 GLU A CA  1 
ATOM 791  C C   ? GLU A 1 103 ?  -8.488   0.653  15.694 1.000 40.660 ? 103 GLU A C   1 
ATOM 792  C CB  ? GLU A 1 103 ?  -9.071   0.479  18.125 1.000 40.660 ? 103 GLU A CB  1 
ATOM 793  O O   ? GLU A 1 103 ?  -9.558   0.521  15.097 1.000 40.660 ? 103 GLU A O   1 
ATOM 794  C CG  ? GLU A 1 103 ?  -8.420   0.619  19.494 1.000 40.660 ? 103 GLU A CG  1 
ATOM 795  C CD  ? GLU A 1 103 ?  -9.020  -0.306  20.541 1.000 40.660 ? 103 GLU A CD  1 
ATOM 796  O OE1 ? GLU A 1 103 ?  -8.511  -0.340  21.684 1.000 40.660 ? 103 GLU A OE1 1 
ATOM 797  O OE2 ? GLU A 1 103 ? -10.007  -1.002  20.215 1.000 40.660 ? 103 GLU A OE2 1 
ATOM 798  N N   ? ALA A 1 104 ?  -7.796   0.974  14.722 1.000 41.400 ? 104 ALA A N   1 
ATOM 799  C CA  ? ALA A 1 104 ?  -7.509   0.356  13.430 1.000 41.400 ? 104 ALA A CA  1 
ATOM 800  C C   ? ALA A 1 104 ?  -7.426  -1.163  13.555 1.000 41.400 ? 104 ALA A C   1 
ATOM 801  C CB  ? ALA A 1 104 ?  -6.210   0.911  12.851 1.000 41.400 ? 104 ALA A CB  1 
ATOM 802  O O   ? ALA A 1 104 ?  -6.765  -1.682  14.457 1.000 41.400 ? 104 ALA A O   1 
ATOM 803  N N   ? GLN A 1 105 ?  -8.473  -1.859  13.310 1.000 40.310 ? 105 GLN A N   1 
ATOM 804  C CA  ? GLN A 1 105 ?  -8.950  -3.235  13.405 1.000 40.310 ? 105 GLN A CA  1 
ATOM 805  C C   ? GLN A 1 105 ?  -8.356  -4.100  12.298 1.000 40.310 ? 105 GLN A C   1 
ATOM 806  C CB  ? GLN A 1 105 ? -10.478  -3.279  13.343 1.000 40.310 ? 105 GLN A CB  1 
ATOM 807  O O   ? GLN A 1 105 ?  -8.410  -3.736  11.121 1.000 40.310 ? 105 GLN A O   1 
ATOM 808  C CG  ? GLN A 1 105 ? -11.161  -2.542  14.487 1.000 40.310 ? 105 GLN A CG  1 
ATOM 809  C CD  ? GLN A 1 105 ? -12.671  -2.684  14.457 1.000 40.310 ? 105 GLN A CD  1 
ATOM 810  N NE2 ? GLN A 1 105 ? -13.360  -1.854  15.233 1.000 40.310 ? 105 GLN A NE2 1 
ATOM 811  O OE1 ? GLN A 1 105 ? -13.215  -3.532  13.743 1.000 40.310 ? 105 GLN A OE1 1 
ATOM 812  N N   ? GLY A 1 106 ?  -7.115  -4.682  12.476 1.000 37.790 ? 106 GLY A N   1 
ATOM 813  C CA  ? GLY A 1 106 ?  -6.364  -5.927  12.421 1.000 37.790 ? 106 GLY A CA  1 
ATOM 814  C C   ? GLY A 1 106 ?  -6.396  -6.583  11.054 1.000 37.790 ? 106 GLY A C   1 
ATOM 815  O O   ? GLY A 1 106 ?  -7.207  -6.215  10.201 1.000 37.790 ? 106 GLY A O   1 
ATOM 816  N N   ? ILE A 1 107 ?  -5.291  -7.292  10.633 1.000 40.800 ? 107 ILE A N   1 
ATOM 817  C CA  ? ILE A 1 107 ?  -4.350  -8.040   9.807 1.000 40.800 ? 107 ILE A CA  1 
ATOM 818  C C   ? ILE A 1 107 ?  -5.112  -9.011   8.907 1.000 40.800 ? 107 ILE A C   1 
ATOM 819  C CB  ? ILE A 1 107 ?  -3.322  -8.804  10.671 1.000 40.800 ? 107 ILE A CB  1 
ATOM 820  O O   ? ILE A 1 107 ?  -6.077  -9.643   9.343 1.000 40.800 ? 107 ILE A O   1 
ATOM 821  C CG1 ? ILE A 1 107 ?  -2.538  -7.828  11.556 1.000 40.800 ? 107 ILE A CG1 1 
ATOM 822  C CG2 ? ILE A 1 107 ?  -2.376  -9.623   9.787 1.000 40.800 ? 107 ILE A CG2 1 
ATOM 823  C CD1 ? ILE A 1 107 ?  -1.644  -8.507  12.584 1.000 40.800 ? 107 ILE A CD1 1 
ATOM 824  N N   ? VAL A 1 108 ?  -4.733  -9.083   7.608 1.000 44.420 ? 108 VAL A N   1 
ATOM 825  C CA  ? VAL A 1 108 ?  -5.011  -9.873   6.413 1.000 44.420 ? 108 VAL A CA  1 
ATOM 826  C C   ? VAL A 1 108 ?  -4.313 -11.227   6.515 1.000 44.420 ? 108 VAL A C   1 
ATOM 827  C CB  ? VAL A 1 108 ?  -4.564  -9.138   5.130 1.000 44.420 ? 108 VAL A CB  1 
ATOM 828  O O   ? VAL A 1 108 ?  -3.114 -11.295   6.796 1.000 44.420 ? 108 VAL A O   1 
ATOM 829  C CG1 ? VAL A 1 108 ?  -4.894  -9.967   3.890 1.000 44.420 ? 108 VAL A CG1 1 
ATOM 830  C CG2 ? VAL A 1 108 ?  -5.223  -7.762   5.047 1.000 44.420 ? 108 VAL A CG2 1 
ATOM 831  N N   ? SER A 1 109 ?  -4.790 -12.231   7.232 1.000 39.470 ? 109 SER A N   1 
ATOM 832  C CA  ? SER A 1 109 ?  -4.371 -13.583   6.875 1.000 39.470 ? 109 SER A CA  1 
ATOM 833  C C   ? SER A 1 109 ?  -4.816 -13.944   5.462 1.000 39.470 ? 109 SER A C   1 
ATOM 834  C CB  ? SER A 1 109 ?  -4.933 -14.599   7.870 1.000 39.470 ? 109 SER A CB  1 
ATOM 835  O O   ? SER A 1 109 ?  -5.949 -13.657   5.069 1.000 39.470 ? 109 SER A O   1 
ATOM 836  O OG  ? SER A 1 109 ?  -4.652 -15.923   7.450 1.000 39.470 ? 109 SER A OG  1 
ATOM 837  N N   ? TRP A 1 110 ?  -3.872 -13.845   4.448 1.000 52.460 ? 110 TRP A N   1 
ATOM 838  C CA  ? TRP A 1 110 ?  -4.008 -14.282   3.062 1.000 52.460 ? 110 TRP A CA  1 
ATOM 839  C C   ? TRP A 1 110 ?  -3.416 -15.675   2.870 1.000 52.460 ? 110 TRP A C   1 
ATOM 840  C CB  ? TRP A 1 110 ?  -3.327 -13.289   2.116 1.000 52.460 ? 110 TRP A CB  1 
ATOM 841  O O   ? TRP A 1 110 ?  -2.310 -15.955   3.335 1.000 52.460 ? 110 TRP A O   1 
ATOM 842  C CG  ? TRP A 1 110 ?  -3.638 -13.517   0.667 1.000 52.460 ? 110 TRP A CG  1 
ATOM 843  C CD1 ? TRP A 1 110 ?  -4.876 -13.650   0.101 1.000 52.460 ? 110 TRP A CD1 1 
ATOM 844  C CD2 ? TRP A 1 110 ?  -2.694 -13.643  -0.400 1.000 52.460 ? 110 TRP A CD2 1 
ATOM 845  C CE2 ? TRP A 1 110 ?  -3.430 -13.851  -1.588 1.000 52.460 ? 110 TRP A CE2 1 
ATOM 846  C CE3 ? TRP A 1 110 ?  -1.295 -13.600  -0.468 1.000 52.460 ? 110 TRP A CE3 1 
ATOM 847  N NE1 ? TRP A 1 110 ?  -4.757 -13.851  -1.254 1.000 52.460 ? 110 TRP A NE1 1 
ATOM 848  C CH2 ? TRP A 1 110 ?  -1.443 -13.969  -2.868 1.000 52.460 ? 110 TRP A CH2 1 
ATOM 849  C CZ2 ? TRP A 1 110 ?  -2.812 -14.015  -2.830 1.000 52.460 ? 110 TRP A CZ2 1 
ATOM 850  C CZ3 ? TRP A 1 110 ?  -0.682 -13.764  -1.705 1.000 52.460 ? 110 TRP A CZ3 1 
ATOM 851  N N   ? GLY A 1 111 ?  -4.141 -16.774   3.076 1.000 37.390 ? 111 GLY A N   1 
ATOM 852  C CA  ? GLY A 1 111 ?  -3.562 -18.021   2.602 1.000 37.390 ? 111 GLY A CA  1 
ATOM 853  C C   ? GLY A 1 111 ?  -4.456 -18.761   1.625 1.000 37.390 ? 111 GLY A C   1 
ATOM 854  O O   ? GLY A 1 111 ?  -5.674 -18.812   1.806 1.000 37.390 ? 111 GLY A O   1 
ATOM 855  N N   ? SER A 1 112 ?  -4.267 -18.537   0.320 1.000 41.290 ? 112 SER A N   1 
ATOM 856  C CA  ? SER A 1 112 ?  -4.326 -19.673  -0.594 1.000 41.290 ? 112 SER A CA  1 
ATOM 857  C C   ? SER A 1 112 ?  -3.517 -20.852  -0.064 1.000 41.290 ? 112 SER A C   1 
ATOM 858  C CB  ? SER A 1 112 ?  -3.813 -19.275  -1.979 1.000 41.290 ? 112 SER A CB  1 
ATOM 859  O O   ? SER A 1 112 ?  -2.562 -20.666   0.693 1.000 41.290 ? 112 SER A O   1 
ATOM 860  O OG  ? SER A 1 112 ?  -3.226 -20.384  -2.636 1.000 41.290 ? 112 SER A OG  1 
ATOM 861  N N   ? LYS A 1 113 ?  -4.107 -21.772   0.686 1.000 45.120 ? 113 LYS A N   1 
ATOM 862  C CA  ? LYS A 1 113 ?  -3.395 -22.969   1.122 1.000 45.120 ? 113 LYS A CA  1 
ATOM 863  C C   ? LYS A 1 113 ?  -1.904 -22.864   0.816 1.000 45.120 ? 113 LYS A C   1 
ATOM 864  C CB  ? LYS A 1 113 ?  -3.980 -24.215   0.456 1.000 45.120 ? 113 LYS A CB  1 
ATOM 865  O O   ? LYS A 1 113 ?  -1.078 -23.462   1.510 1.000 45.120 ? 113 LYS A O   1 
ATOM 866  C CG  ? LYS A 1 113 ?  -5.303 -24.673   1.052 1.000 45.120 ? 113 LYS A CG  1 
ATOM 867  C CD  ? LYS A 1 113 ?  -5.764 -25.991   0.444 1.000 45.120 ? 113 LYS A CD  1 
ATOM 868  C CE  ? LYS A 1 113 ?  -7.126 -26.410   0.981 1.000 45.120 ? 113 LYS A CE  1 
ATOM 869  N NZ  ? LYS A 1 113 ?  -7.596 -27.686   0.364 1.000 45.120 ? 113 LYS A NZ  1 
ATOM 870  N N   ? ASP A 1 114 ?  -1.374 -21.671   0.344 1.000 44.140 ? 114 ASP A N   1 
ATOM 871  C CA  ? ASP A 1 114 ?   0.083 -21.707   0.261 1.000 44.140 ? 114 ASP A CA  1 
ATOM 872  C C   ? ASP A 1 114 ?   0.697 -20.437   0.847 1.000 44.140 ? 114 ASP A C   1 
ATOM 873  C CB  ? ASP A 1 114 ?   0.534 -21.889  -1.189 1.000 44.140 ? 114 ASP A CB  1 
ATOM 874  O O   ? ASP A 1 114 ?   1.918 -20.267   0.828 1.000 44.140 ? 114 ASP A O   1 
ATOM 875  C CG  ? ASP A 1 114 ?   0.304 -23.296  -1.710 1.000 44.140 ? 114 ASP A CG  1 
ATOM 876  O OD1 ? ASP A 1 114 ?   0.290 -24.251  -0.903 1.000 44.140 ? 114 ASP A OD1 1 
ATOM 877  O OD2 ? ASP A 1 114 ?   0.137 -23.453  -2.939 1.000 44.140 ? 114 ASP A OD2 1 
ATOM 878  N N   ? GLY A 1 115 ?  -0.058 -19.631   1.791 1.000 38.890 ? 115 GLY A N   1 
ATOM 879  C CA  ? GLY A 1 115 ?   0.612 -18.808   2.785 1.000 38.890 ? 115 GLY A CA  1 
ATOM 880  C C   ? GLY A 1 115 ?   1.632 -17.859   2.185 1.000 38.890 ? 115 GLY A C   1 
ATOM 881  O O   ? GLY A 1 115 ?   2.503 -17.347   2.892 1.000 38.890 ? 115 GLY A O   1 
ATOM 882  N N   ? THR A 1 116 ?   1.531 -17.375   0.900 1.000 38.950 ? 116 THR A N   1 
ATOM 883  C CA  ? THR A 1 116 ?   2.555 -16.405   0.526 1.000 38.950 ? 116 THR A CA  1 
ATOM 884  C C   ? THR A 1 116 ?   2.021 -14.981   0.649 1.000 38.950 ? 116 THR A C   1 
ATOM 885  C CB  ? THR A 1 116 ?   3.054 -16.647  -0.911 1.000 38.950 ? 116 THR A CB  1 
ATOM 886  O O   ? THR A 1 116 ?   1.072 -14.606  -0.042 1.000 38.950 ? 116 THR A O   1 
ATOM 887  C CG2 ? THR A 1 116 ?   4.326 -15.854  -1.191 1.000 38.950 ? 116 THR A CG2 1 
ATOM 888  O OG1 ? THR A 1 116 ?   3.326 -18.043  -1.087 1.000 38.950 ? 116 THR A OG1 1 
ATOM 889  N N   ? PRO A 1 117 ?   2.104 -14.267   1.754 1.000 45.960 ? 117 PRO A N   1 
ATOM 890  C CA  ? PRO A 1 117 ?   1.769 -12.842   1.798 1.000 45.960 ? 117 PRO A CA  1 
ATOM 891  C C   ? PRO A 1 117 ?   2.478 -12.036   0.712 1.000 45.960 ? 117 PRO A C   1 
ATOM 892  C CB  ? PRO A 1 117 ?   2.238 -12.412   3.190 1.000 45.960 ? 117 PRO A CB  1 
ATOM 893  O O   ? PRO A 1 117 ?   3.532 -12.448   0.221 1.000 45.960 ? 117 PRO A O   1 
ATOM 894  C CG  ? PRO A 1 117 ?   2.636 -13.683   3.868 1.000 45.960 ? 117 PRO A CG  1 
ATOM 895  C CD  ? PRO A 1 117 ?   2.718 -14.770   2.835 1.000 45.960 ? 117 PRO A CD  1 
ATOM 896  N N   ? PRO A 1 118 ?   1.802 -11.157  -0.034 1.000 47.680 ? 118 PRO A N   1 
ATOM 897  C CA  ? PRO A 1 118 ?   2.705 -10.370  -0.877 1.000 47.680 ? 118 PRO A CA  1 
ATOM 898  C C   ? PRO A 1 118 ?   3.854  -9.746  -0.089 1.000 47.680 ? 118 PRO A C   1 
ATOM 899  C CB  ? PRO A 1 118 ?   1.791  -9.288  -1.459 1.000 47.680 ? 118 PRO A CB  1 
ATOM 900  O O   ? PRO A 1 118 ?   3.668  -9.332   1.058 1.000 47.680 ? 118 PRO A O   1 
ATOM 901  C CG  ? PRO A 1 118 ?   0.587  -9.289  -0.573 1.000 47.680 ? 118 PRO A CG  1 
ATOM 902  C CD  ? PRO A 1 118 ?   0.550 -10.587   0.180 1.000 47.680 ? 118 PRO A CD  1 
ATOM 903  N N   ? ALA A 1 119 ?   5.007 -10.359  -0.154 1.000 46.570 ? 119 ALA A N   1 
ATOM 904  C CA  ? ALA A 1 119 ?   6.294  -9.884   0.347 1.000 46.570 ? 119 ALA A CA  1 
ATOM 905  C C   ? ALA A 1 119 ?   6.612  -8.492  -0.191 1.000 46.570 ? 119 ALA A C   1 
ATOM 906  C CB  ? ALA A 1 119 ?   7.405 -10.862  -0.026 1.000 46.570 ? 119 ALA A CB  1 
ATOM 907  O O   ? ALA A 1 119 ?   6.934  -8.335  -1.371 1.000 46.570 ? 119 ALA A O   1 
ATOM 908  N N   ? VAL A 1 120 ?   5.783  -7.445  -0.032 1.000 51.760 ? 120 VAL A N   1 
ATOM 909  C CA  ? VAL A 1 120 ?   6.394  -6.200  -0.486 1.000 51.760 ? 120 VAL A CA  1 
ATOM 910  C C   ? VAL A 1 120 ?   6.999  -5.457   0.703 1.000 51.760 ? 120 VAL A C   1 
ATOM 911  C CB  ? VAL A 1 120 ?   5.372  -5.299  -1.214 1.000 51.760 ? 120 VAL A CB  1 
ATOM 912  O O   ? VAL A 1 120 ?   6.281  -5.057   1.623 1.000 51.760 ? 120 VAL A O   1 
ATOM 913  C CG1 ? VAL A 1 120 ?   6.047  -4.032  -1.740 1.000 51.760 ? 120 VAL A CG1 1 
ATOM 914  C CG2 ? VAL A 1 120 ?   4.704  -6.064  -2.355 1.000 51.760 ? 120 VAL A CG2 1 
ATOM 915  N N   ? TYR A 1 121 ?   8.133  -5.910   1.304 1.000 53.800 ? 121 TYR A N   1 
ATOM 916  C CA  ? TYR A 1 121 ?   8.771  -5.108   2.342 1.000 53.800 ? 121 TYR A CA  1 
ATOM 917  C C   ? TYR A 1 121 ?   9.690  -4.057   1.731 1.000 53.800 ? 121 TYR A C   1 
ATOM 918  C CB  ? TYR A 1 121 ?   9.564  -6.001   3.301 1.000 53.800 ? 121 TYR A CB  1 
ATOM 919  O O   ? TYR A 1 121 ?  10.596  -4.387   0.963 1.000 53.800 ? 121 TYR A O   1 
ATOM 920  C CG  ? TYR A 1 121 ?   8.702  -6.935   4.115 1.000 53.800 ? 121 TYR A CG  1 
ATOM 921  C CD1 ? TYR A 1 121 ?   8.007  -6.476   5.232 1.000 53.800 ? 121 TYR A CD1 1 
ATOM 922  C CD2 ? TYR A 1 121 ?   8.580  -8.276   3.770 1.000 53.800 ? 121 TYR A CD2 1 
ATOM 923  C CE1 ? TYR A 1 121 ?   7.212  -7.333   5.986 1.000 53.800 ? 121 TYR A CE1 1 
ATOM 924  C CE2 ? TYR A 1 121 ?   7.789  -9.142   4.517 1.000 53.800 ? 121 TYR A CE2 1 
ATOM 925  O OH  ? TYR A 1 121 ?   6.324  -9.515   6.364 1.000 53.800 ? 121 TYR A OH  1 
ATOM 926  C CZ  ? TYR A 1 121 ?   7.109  -8.662   5.621 1.000 53.800 ? 121 TYR A CZ  1 
ATOM 927  N N   ? THR A 1 122 ?   9.207  -2.998   1.196 1.000 61.330 ? 122 THR A N   1 
ATOM 928  C CA  ? THR A 1 122 ?  10.114  -1.908   0.858 1.000 61.330 ? 122 THR A CA  1 
ATOM 929  C C   ? THR A 1 122 ?  10.778  -1.347   2.112 1.000 61.330 ? 122 THR A C   1 
ATOM 930  C CB  ? THR A 1 122 ?   9.377  -0.778   0.114 1.000 61.330 ? 122 THR A CB  1 
ATOM 931  O O   ? THR A 1 122 ?  10.154  -1.279   3.173 1.000 61.330 ? 122 THR A O   1 
ATOM 932  C CG2 ? THR A 1 122 ?  10.345   0.318  -0.318 1.000 61.330 ? 122 THR A CG2 1 
ATOM 933  O OG1 ? THR A 1 122 ?   8.734  -1.318  -1.047 1.000 61.330 ? 122 THR A OG1 1 
ATOM 934  N N   ? ARG A 1 123 ?  12.137  -1.435   2.128 1.000 70.900 ? 123 ARG A N   1 
ATOM 935  C CA  ? ARG A 1 123 ?  12.873  -0.720   3.166 1.000 70.900 ? 123 ARG A CA  1 
ATOM 936  C C   ? ARG A 1 123 ?  12.443   0.742   3.234 1.000 70.900 ? 123 ARG A C   1 
ATOM 937  C CB  ? ARG A 1 123 ?  14.380  -0.811   2.917 1.000 70.900 ? 123 ARG A CB  1 
ATOM 938  O O   ? ARG A 1 123 ?  12.601   1.487   2.265 1.000 70.900 ? 123 ARG A O   1 
ATOM 939  C CG  ? ARG A 1 123 ?  14.979  -2.168   3.249 1.000 70.900 ? 123 ARG A CG  1 
ATOM 940  C CD  ? ARG A 1 123 ?  16.490  -2.179   3.066 1.000 70.900 ? 123 ARG A CD  1 
ATOM 941  N NE  ? ARG A 1 123 ?  17.049  -3.512   3.273 1.000 70.900 ? 123 ARG A NE  1 
ATOM 942  N NH1 ? ARG A 1 123 ?  19.211  -2.916   2.721 1.000 70.900 ? 123 ARG A NH1 1 
ATOM 943  N NH2 ? ARG A 1 123 ?  18.730  -5.076   3.320 1.000 70.900 ? 123 ARG A NH2 1 
ATOM 944  C CZ  ? ARG A 1 123 ?  18.329  -3.831   3.104 1.000 70.900 ? 123 ARG A CZ  1 
ATOM 945  N N   ? VAL A 1 124 ?  11.695   1.127   4.237 1.000 75.530 ? 124 VAL A N   1 
ATOM 946  C CA  ? VAL A 1 124 ?  11.114   2.452   4.428 1.000 75.530 ? 124 VAL A CA  1 
ATOM 947  C C   ? VAL A 1 124 ?  12.145   3.380   5.067 1.000 75.530 ? 124 VAL A C   1 
ATOM 948  C CB  ? VAL A 1 124 ?   9.839   2.392   5.299 1.000 75.530 ? 124 VAL A CB  1 
ATOM 949  O O   ? VAL A 1 124 ?  12.003   4.604   5.014 1.000 75.530 ? 124 VAL A O   1 
ATOM 950  C CG1 ? VAL A 1 124 ?   9.238   3.786   5.471 1.000 75.530 ? 124 VAL A CG1 1 
ATOM 951  C CG2 ? VAL A 1 124 ?   8.817   1.438   4.683 1.000 75.530 ? 124 VAL A CG2 1 
ATOM 952  N N   ? SER A 1 125 ?  13.212   2.767   5.631 1.000 78.210 ? 125 SER A N   1 
ATOM 953  C CA  ? SER A 1 125 ?  14.158   3.521   6.448 1.000 78.210 ? 125 SER A CA  1 
ATOM 954  C C   ? SER A 1 125 ?  14.817   4.636   5.644 1.000 78.210 ? 125 SER A C   1 
ATOM 955  C CB  ? SER A 1 125 ?  15.229   2.592   7.021 1.000 78.210 ? 125 SER A CB  1 
ATOM 956  O O   ? SER A 1 125 ?  14.904   5.775   6.107 1.000 78.210 ? 125 SER A O   1 
ATOM 957  O OG  ? SER A 1 125 ?  14.653   1.637   7.894 1.000 78.210 ? 125 SER A OG  1 
ATOM 958  N N   ? PRO A 1 126 ?  15.151   4.396   4.403 1.000 83.870 ? 126 PRO A N   1 
ATOM 959  C CA  ? PRO A 1 126 ?  15.835   5.433   3.627 1.000 83.870 ? 126 PRO A CA  1 
ATOM 960  C C   ? PRO A 1 126 ?  14.901   6.562   3.199 1.000 83.870 ? 126 PRO A C   1 
ATOM 961  C CB  ? PRO A 1 126 ?  16.364   4.671   2.410 1.000 83.870 ? 126 PRO A CB  1 
ATOM 962  O O   ? PRO A 1 126 ?  15.364   7.625   2.776 1.000 83.870 ? 126 PRO A O   1 
ATOM 963  C CG  ? PRO A 1 126 ?  16.365   3.236   2.827 1.000 83.870 ? 126 PRO A CG  1 
ATOM 964  C CD  ? PRO A 1 126 ?  15.274   3.034   3.840 1.000 83.870 ? 126 PRO A CD  1 
ATOM 965  N N   ? PHE A 1 127 ?  13.646   6.422   3.425 1.000 84.500 ? 127 PHE A N   1 
ATOM 966  C CA  ? PHE A 1 127 ?  12.703   7.406   2.908 1.000 84.500 ? 127 PHE A CA  1 
ATOM 967  C C   ? PHE A 1 127 ?  12.066   8.195   4.046 1.000 84.500 ? 127 PHE A C   1 
ATOM 968  C CB  ? PHE A 1 127 ?  11.617   6.723   2.071 1.000 84.500 ? 127 PHE A CB  1 
ATOM 969  O O   ? PHE A 1 127 ?  11.003   8.795   3.873 1.000 84.500 ? 127 PHE A O   1 
ATOM 970  C CG  ? PHE A 1 127 ?  12.151   5.961   0.889 1.000 84.500 ? 127 PHE A CG  1 
ATOM 971  C CD1 ? PHE A 1 127 ?  12.539   6.626  -0.267 1.000 84.500 ? 127 PHE A CD1 1 
ATOM 972  C CD2 ? PHE A 1 127 ?  12.265   4.577   0.934 1.000 84.500 ? 127 PHE A CD2 1 
ATOM 973  C CE1 ? PHE A 1 127 ?  13.034   5.923  -1.363 1.000 84.500 ? 127 PHE A CE1 1 
ATOM 974  C CE2 ? PHE A 1 127 ?  12.759   3.868  -0.157 1.000 84.500 ? 127 PHE A CE2 1 
ATOM 975  C CZ  ? PHE A 1 127 ?  13.142   4.543  -1.305 1.000 84.500 ? 127 PHE A CZ  1 
ATOM 976  N N   ? ARG A 1 128 ?  12.616   8.274   5.150 1.000 83.780 ? 128 ARG A N   1 
ATOM 977  C CA  ? ARG A 1 128 ?  12.089   8.912   6.351 1.000 83.780 ? 128 ARG A CA  1 
ATOM 978  C C   ? ARG A 1 128 ?  11.839  10.398   6.117 1.000 83.780 ? 128 ARG A C   1 
ATOM 979  C CB  ? ARG A 1 128 ?  13.049   8.721   7.527 1.000 83.780 ? 128 ARG A CB  1 
ATOM 980  O O   ? ARG A 1 128 ?  10.817  10.936   6.548 1.000 83.780 ? 128 ARG A O   1 
ATOM 981  C CG  ? ARG A 1 128 ?  12.999   7.333   8.144 1.000 83.780 ? 128 ARG A CG  1 
ATOM 982  C CD  ? ARG A 1 128 ?  13.816   7.256   9.427 1.000 83.780 ? 128 ARG A CD  1 
ATOM 983  N NE  ? ARG A 1 128 ?  13.178   7.989  10.517 1.000 83.780 ? 128 ARG A NE  1 
ATOM 984  N NH1 ? ARG A 1 128 ?  15.089   8.149  11.804 1.000 83.780 ? 128 ARG A NH1 1 
ATOM 985  N NH2 ? ARG A 1 128 ?  13.120   9.057  12.549 1.000 83.780 ? 128 ARG A NH2 1 
ATOM 986  C CZ  ? ARG A 1 128 ?  13.797   8.397  11.621 1.000 83.780 ? 128 ARG A CZ  1 
ATOM 987  N N   ? PRO A 1 129 ?  12.817  11.028   5.289 1.000 88.060 ? 129 PRO A N   1 
ATOM 988  C CA  ? PRO A 1 129 ?  12.559  12.451   5.058 1.000 88.060 ? 129 PRO A CA  1 
ATOM 989  C C   ? PRO A 1 129 ?  11.536  12.694   3.951 1.000 88.060 ? 129 PRO A C   1 
ATOM 990  C CB  ? PRO A 1 129 ?  13.932  12.999   4.662 1.000 88.060 ? 129 PRO A CB  1 
ATOM 991  O O   ? PRO A 1 129 ?  10.769  13.658   4.015 1.000 88.060 ? 129 PRO A O   1 
ATOM 992  C CG  ? PRO A 1 129 ?  14.728  11.793   4.279 1.000 88.060 ? 129 PRO A CG  1 
ATOM 993  C CD  ? PRO A 1 129 ?  14.173  10.604   5.009 1.000 88.060 ? 129 PRO A CD  1 
ATOM 994  N N   ? TRP A 1 130 ?  11.481  11.796   3.130 1.000 90.260 ? 130 TRP A N   1 
ATOM 995  C CA  ? TRP A 1 130 ?  10.644  11.955   1.945 1.000 90.260 ? 130 TRP A CA  1 
ATOM 996  C C   ? TRP A 1 130 ?   9.169  11.785   2.293 1.000 90.260 ? 130 TRP A C   1 
ATOM 997  C CB  ? TRP A 1 130 ?  11.046  10.948   0.863 1.000 90.260 ? 130 TRP A CB  1 
ATOM 998  O O   ? TRP A 1 130 ?   8.323  12.556   1.831 1.000 90.260 ? 130 TRP A O   1 
ATOM 999  C CG  ? TRP A 1 130 ?  10.117  10.916  -0.314 1.000 90.260 ? 130 TRP A CG  1 
ATOM 1000 C CD1 ? TRP A 1 130 ?  10.050  11.822  -1.335 1.000 90.260 ? 130 TRP A CD1 1 
ATOM 1001 C CD2 ? TRP A 1 130 ?   9.119   9.928  -0.587 1.000 90.260 ? 130 TRP A CD2 1 
ATOM 1002 C CE2 ? TRP A 1 130 ?   8.484  10.298  -1.793 1.000 90.260 ? 130 TRP A CE2 1 
ATOM 1003 C CE3 ? TRP A 1 130 ?   8.700   8.763   0.071 1.000 90.260 ? 130 TRP A CE3 1 
ATOM 1004 N NE1 ? TRP A 1 130 ?   9.070  11.456  -2.228 1.000 90.260 ? 130 TRP A NE1 1 
ATOM 1005 C CH2 ? TRP A 1 130 ?   7.061   8.410  -1.691 1.000 90.260 ? 130 TRP A CH2 1 
ATOM 1006 C CZ2 ? TRP A 1 130 ?   7.451   9.544  -2.355 1.000 90.260 ? 130 TRP A CZ2 1 
ATOM 1007 C CZ3 ? TRP A 1 130 ?   7.672   8.015  -0.490 1.000 90.260 ? 130 TRP A CZ3 1 
ATOM 1008 N N   ? ILE A 1 131 ?   8.803  10.891   3.175 1.000 87.690 ? 131 ILE A N   1 
ATOM 1009 C CA  ? ILE A 1 131 ?   7.424  10.499   3.446 1.000 87.690 ? 131 ILE A CA  1 
ATOM 1010 C C   ? ILE A 1 131 ?   6.668  11.669   4.070 1.000 87.690 ? 131 ILE A C   1 
ATOM 1011 C CB  ? ILE A 1 131 ?   7.359   9.264   4.372 1.000 87.690 ? 131 ILE A CB  1 
ATOM 1012 O O   ? ILE A 1 131 ?   5.630  12.091   3.555 1.000 87.690 ? 131 ILE A O   1 
ATOM 1013 C CG1 ? ILE A 1 131 ?   7.946   8.035   3.667 1.000 87.690 ? 131 ILE A CG1 1 
ATOM 1014 C CG2 ? ILE A 1 131 ?   5.919   9.001   4.822 1.000 87.690 ? 131 ILE A CG2 1 
ATOM 1015 C CD1 ? ILE A 1 131 ?   8.142   6.833   4.579 1.000 87.690 ? 131 ILE A CD1 1 
ATOM 1016 N N   ? PRO A 1 132 ?   7.121  12.226   5.151 1.000 87.990 ? 132 PRO A N   1 
ATOM 1017 C CA  ? PRO A 1 132 ?   6.366  13.339   5.733 1.000 87.990 ? 132 PRO A CA  1 
ATOM 1018 C C   ? PRO A 1 132 ?   6.312  14.558   4.815 1.000 87.990 ? 132 PRO A C   1 
ATOM 1019 C CB  ? PRO A 1 132 ?   7.138  13.655   7.017 1.000 87.990 ? 132 PRO A CB  1 
ATOM 1020 O O   ? PRO A 1 132 ?   5.303  15.267   4.784 1.000 87.990 ? 132 PRO A O   1 
ATOM 1021 C CG  ? PRO A 1 132 ?   8.477  13.019   6.824 1.000 87.990 ? 132 PRO A CG  1 
ATOM 1022 C CD  ? PRO A 1 132 ?   8.316  11.834   5.916 1.000 87.990 ? 132 PRO A CD  1 
ATOM 1023 N N   ? GLU A 1 133 ?   7.409  14.807   4.092 1.000 89.890 ? 133 GLU A N   1 
ATOM 1024 C CA  ? GLU A 1 133 ?   7.456  15.934   3.165 1.000 89.890 ? 133 GLU A CA  1 
ATOM 1025 C C   ? GLU A 1 133 ?   6.398  15.794   2.073 1.000 89.890 ? 133 GLU A C   1 
ATOM 1026 C CB  ? GLU A 1 133 ?   8.847  16.057   2.537 1.000 89.890 ? 133 GLU A CB  1 
ATOM 1027 O O   ? GLU A 1 133 ?   5.731  16.769   1.720 1.000 89.890 ? 133 GLU A O   1 
ATOM 1028 C CG  ? GLU A 1 133 ?   9.906  16.591   3.490 1.000 89.890 ? 133 GLU A CG  1 
ATOM 1029 C CD  ? GLU A 1 133 ?  11.293  16.656   2.870 1.000 89.890 ? 133 GLU A CD  1 
ATOM 1030 O OE1 ? GLU A 1 133 ?  12.267  16.964   3.593 1.000 89.890 ? 133 GLU A OE1 1 
ATOM 1031 O OE2 ? GLU A 1 133 ?  11.405  16.399   1.651 1.000 89.890 ? 133 GLU A OE2 1 
ATOM 1032 N N   ? THR A 1 134 ?   6.301  14.661   1.614 1.000 89.440 ? 134 THR A N   1 
ATOM 1033 C CA  ? THR A 1 134 ?   5.335  14.396   0.553 1.000 89.440 ? 134 THR A CA  1 
ATOM 1034 C C   ? THR A 1 134 ?   3.908  14.535   1.075 1.000 89.440 ? 134 THR A C   1 
ATOM 1035 C CB  ? THR A 1 134 ?   5.533  12.991  -0.044 1.000 89.440 ? 134 THR A CB  1 
ATOM 1036 O O   ? THR A 1 134 ?   3.055  15.132   0.414 1.000 89.440 ? 134 THR A O   1 
ATOM 1037 C CG2 ? THR A 1 134 ?   4.568  12.743  -1.199 1.000 89.440 ? 134 THR A CG2 1 
ATOM 1038 O OG1 ? THR A 1 134 ?   6.877  12.866  -0.524 1.000 89.440 ? 134 THR A OG1 1 
ATOM 1039 N N   ? ILE A 1 135 ?   3.650  13.989   2.190 1.000 87.780 ? 135 ILE A N   1 
ATOM 1040 C CA  ? ILE A 1 135 ?   2.326  14.061   2.798 1.000 87.780 ? 135 ILE A CA  1 
ATOM 1041 C C   ? ILE A 1 135 ?   1.957  15.519   3.062 1.000 87.780 ? 135 ILE A C   1 
ATOM 1042 C CB  ? ILE A 1 135 ?   2.260  13.245   4.108 1.000 87.780 ? 135 ILE A CB  1 
ATOM 1043 O O   ? ILE A 1 135 ?   0.818  15.930   2.830 1.000 87.780 ? 135 ILE A O   1 
ATOM 1044 C CG1 ? ILE A 1 135 ?   2.308  11.743   3.805 1.000 87.780 ? 135 ILE A CG1 1 
ATOM 1045 C CG2 ? ILE A 1 135 ?   1.002  13.603   4.905 1.000 87.780 ? 135 ILE A CG2 1 
ATOM 1046 C CD1 ? ILE A 1 135 ?   2.371  10.863   5.046 1.000 87.780 ? 135 ILE A CD1 1 
ATOM 1047 N N   ? ASP A 1 136 ?   2.841  16.347   3.434 1.000 88.440 ? 136 ASP A N   1 
ATOM 1048 C CA  ? ASP A 1 136 ?   2.618  17.756   3.741 1.000 88.440 ? 136 ASP A CA  1 
ATOM 1049 C C   ? ASP A 1 136 ?   2.324  18.555   2.474 1.000 88.440 ? 136 ASP A C   1 
ATOM 1050 C CB  ? ASP A 1 136 ?   3.831  18.346   4.465 1.000 88.440 ? 136 ASP A CB  1 
ATOM 1051 O O   ? ASP A 1 136 ?   1.581  19.538   2.512 1.000 88.440 ? 136 ASP A O   1 
ATOM 1052 C CG  ? ASP A 1 136 ?   3.891  17.962   5.933 1.000 88.440 ? 136 ASP A CG  1 
ATOM 1053 O OD1 ? ASP A 1 136 ?   2.889  17.440   6.468 1.000 88.440 ? 136 ASP A OD1 1 
ATOM 1054 O OD2 ? ASP A 1 136 ?   4.948  18.186   6.561 1.000 88.440 ? 136 ASP A OD2 1 
ATOM 1055 N N   ? LYS A 1 137 ?   2.796  18.095   1.386 1.000 86.440 ? 137 LYS A N   1 
ATOM 1056 C CA  ? LYS A 1 137 ?   2.674  18.824   0.127 1.000 86.440 ? 137 LYS A CA  1 
ATOM 1057 C C   ? LYS A 1 137 ?   1.359  18.495  -0.573 1.000 86.440 ? 137 LYS A C   1 
ATOM 1058 C CB  ? LYS A 1 137 ?   3.852  18.506  -0.794 1.000 86.440 ? 137 LYS A CB  1 
ATOM 1059 O O   ? LYS A 1 137 ?   0.932  19.219  -1.476 1.000 86.440 ? 137 LYS A O   1 
ATOM 1060 C CG  ? LYS A 1 137 ?   5.162  19.153  -0.370 1.000 86.440 ? 137 LYS A CG  1 
ATOM 1061 C CD  ? LYS A 1 137 ?   6.285  18.839  -1.351 1.000 86.440 ? 137 LYS A CD  1 
ATOM 1062 C CE  ? LYS A 1 137 ?   7.611  19.432  -0.893 1.000 86.440 ? 137 LYS A CE  1 
ATOM 1063 N NZ  ? LYS A 1 137 ?   8.738  19.019  -1.781 1.000 86.440 ? 137 LYS A NZ  1 
ATOM 1064 N N   ? VAL A 1 138 ?   0.808  17.449  -0.123 1.000 83.190 ? 138 VAL A N   1 
ATOM 1065 C CA  ? VAL A 1 138 ?  -0.456  17.095  -0.760 1.000 83.190 ? 138 VAL A CA  1 
ATOM 1066 C C   ? VAL A 1 138 ?  -1.596  17.884  -0.121 1.000 83.190 ? 138 VAL A C   1 
ATOM 1067 C CB  ? VAL A 1 138 ?  -0.736  15.578  -0.660 1.000 83.190 ? 138 VAL A CB  1 
ATOM 1068 O O   ? VAL A 1 138 ?  -2.482  18.384  -0.819 1.000 83.190 ? 138 VAL A O   1 
ATOM 1069 C CG1 ? VAL A 1 138 ?  -2.115  15.245  -1.227 1.000 83.190 ? 138 VAL A CG1 1 
ATOM 1070 C CG2 ? VAL A 1 138 ?   0.350  14.787  -1.386 1.000 83.190 ? 138 VAL A CG2 1 
# 
loop_
_struct_sheet_range.sheet_id 
_struct_sheet_range.id 
_struct_sheet_range.beg_label_comp_id 
_struct_sheet_range.beg_label_asym_id 
_struct_sheet_range.beg_label_seq_id 
_struct_sheet_range.pdbx_beg_PDB_ins_code 
_struct_sheet_range.end_label_comp_id 
_struct_sheet_range.end_label_asym_id 
_struct_sheet_range.end_label_seq_id 
_struct_sheet_range.pdbx_end_PDB_ins_code 
_struct_sheet_range.beg_auth_comp_id 
_struct_sheet_range.beg_auth_asym_id 
_struct_sheet_range.beg_auth_seq_id 
_struct_sheet_range.end_auth_comp_id 
_struct_sheet_range.end_auth_asym_id 
_struct_sheet_range.end_auth_seq_id 
A A VAL A  16 ? ILE A  21 ? VAL A 16  ILE A 21  
A B ILE A  25 ? ALA A  33 ? ILE A 25  ALA A 33  
A C PHE A  36 ? THR A  39 ? PHE A 36  THR A 39  
A D ILE A  48 ? LEU A  52 ? ILE A 48  LEU A 52  
A E GLN A  65 ? PRO A  74 ? GLN A 65  PRO A 74  
A F MET A  88 ? GLY A  92 ? MET A 88  GLY A 92  
B G ASN A  56 ? ASN A  56 ? ASN A 56  ASN A 56  
B H SER A 109 ? SER A 109 ? SER A 109 SER A 109 
C I ASN A  79 ? ASN A  79 ? ASN A 79  ASN A 79  
C J ASN A  84 ? ASN A  84 ? ASN A 84  ASN A 84  
# 
loop_
_struct_conf.id 
_struct_conf.conf_type_id 
_struct_conf.beg_label_comp_id 
_struct_conf.beg_label_asym_id 
_struct_conf.beg_label_seq_id 
_struct_conf.pdbx_beg_PDB_ins_code 
_struct_conf.end_label_comp_id 
_struct_conf.end_label_asym_id 
_struct_conf.end_label_seq_id 
_struct_conf.pdbx_end_PDB_ins_code 
_struct_conf.beg_auth_comp_id 
_struct_conf.beg_auth_asym_id 
_struct_conf.beg_auth_seq_id 
_struct_conf.end_auth_comp_id 
_struct_conf.end_auth_asym_id 
_struct_conf.end_auth_seq_id 
TURN_TY1_P1   TURN_TY1_P   PRO A  10 ? HIS A  11 ? PRO A 10  HIS A 11  
BEND1         BEND         SER A  12 ? SER A  12 ? SER A 12  SER A 12  
TURN_TY1_P2   TURN_TY1_P   PRO A  14 ? TYR A  15 ? PRO A 14  TYR A 15  
STRN1         STRN         VAL A  16 ? ILE A  21 ? VAL A 16  ILE A 21  
TURN_TY1_P3   TURN_TY1_P   ASP A  22 ? ARG A  24 ? ASP A 22  ARG A 24  
STRN2         STRN         ILE A  25 ? ALA A  33 ? ILE A 25  ALA A 33  
TURN_TY1_P4   TURN_TY1_P   GLU A  34 ? ASN A  35 ? GLU A 34  ASN A 35  
STRN3         STRN         PHE A  36 ? THR A  39 ? PHE A 36  THR A 39  
HELX_RH_3T_P1 HELX_RH_3T_P ALA A  41 ? CYS A  43 ? ALA A 41  CYS A 43  
BEND2         BEND         GLU A  46 ? SER A  47 ? GLU A 46  SER A 47  
STRN4         STRN         ILE A  48 ? LEU A  52 ? ILE A 48  LEU A 52  
BEND3         BEND         GLY A  53 ? GLY A  53 ? GLY A 53  GLY A 53  
BEND4         BEND         HIS A  55 ? HIS A  55 ? HIS A 55  HIS A 55  
STRN5         STRN         ASN A  56 ? ASN A  56 ? ASN A 56  ASN A 56  
TURN_TY1_P5   TURN_TY1_P   VAL A  57 ? SER A  58 ? VAL A 57  SER A 58  
BEND5         BEND         GLN A  59 ? GLN A  59 ? GLN A 59  GLN A 59  
TURN_TY1_P6   TURN_TY1_P   PRO A  62 ? SER A  63 ? PRO A 62  SER A 63  
STRN6         STRN         GLN A  65 ? PRO A  74 ? GLN A 65  PRO A 74  
TURN_TY1_P7   TURN_TY1_P   PRO A  76 ? GLN A  77 ? PRO A 76  GLN A 77  
STRN7         STRN         ASN A  79 ? ASN A  79 ? ASN A 79  ASN A 79  
TURN_TY1_P8   TURN_TY1_P   SER A  80 ? LEU A  83 ? SER A 80  LEU A 83  
STRN8         STRN         ASN A  84 ? ASN A  84 ? ASN A 84  ASN A 84  
TURN_TY1_P9   TURN_TY1_P   ASN A  85 ? ASN A  85 ? ASN A 85  ASN A 85  
STRN9         STRN         MET A  88 ? GLY A  92 ? MET A 88  GLY A 92  
TURN_TY1_P10  TURN_TY1_P   SER A  94 ? GLY A  95 ? SER A 94  GLY A 95  
BEND6         BEND         ALA A  96 ? ALA A  96 ? ALA A 96  ALA A 96  
BEND7         BEND         LEU A  98 ? CYS A 100 ? LEU A 98  CYS A 100 
TURN_TY1_P11  TURN_TY1_P   GLY A 101 ? LYS A 102 ? GLY A 101 LYS A 102 
BEND8         BEND         GLU A 103 ? GLU A 103 ? GLU A 103 GLU A 103 
STRN10        STRN         SER A 109 ? SER A 109 ? SER A 109 SER A 109 
BEND9         BEND         SER A 112 ? SER A 112 ? SER A 112 SER A 112 
TURN_TY1_P12  TURN_TY1_P   LYS A 113 ? ASP A 114 ? LYS A 113 ASP A 114 
HELX_RH_3T_P2 HELX_RH_3T_P SER A 125 ? PHE A 127 ? SER A 125 PHE A 127 
TURN_TY1_P13  TURN_TY1_P   ARG A 128 ? PRO A 129 ? ARG A 128 PRO A 129 
HELX_RH_AL_P1 HELX_RH_AL_P TRP A 130 ? LYS A 137 ? TRP A 130 LYS A 137 
# 
