# Supplementary material for: FlatProt: 2D visualization eases protein structure comparison
Source: BMC Bioinformatics. 2025 Aug 13;26:210. doi: 10.1186/s12859-025-06233-x (PMC12344939; doi:10.1186/s12859-025-06233-x)
Supplement: Supplementary file 1 — Supplementary Material 1 [file 12859_2025_6233_MOESM1_ESM.zip › KLK/structures/Euma4.cif]

data_Euma4
# 
_entry.id   Euma4 
# 
_entity.id                         1      
_entity.type                       polymer 
_entity.pdbx_description           polymer-1 
_entity.formula_weight             25249.6 
_entity.pdbx_number_of_molecules        1 
# 
loop_
_struct_sheet.id 
_struct_sheet.number_strands 
A 2 
B 8 
C 6 
D 2 
# 
loop_
_struct_conf_type.id 
_struct_conf_type.criteria 
STRN         DSSP 
TURN_TY1_P   DSSP 
HELX_LH_PP_P DSSP 
BEND         DSSP 
HELX_RH_3T_P DSSP 
HELX_RH_AL_P DSSP 
# 
_struct_asym.id          A 
_struct_asym.entity_id   1 
# 
_software.pdbx_ordinal     1 
_software.name             dssp 
_software.version          4.4.10 
_software.date             ? 
_software.classification   'model annotation' 
# 
_entity_poly.entity_id                      1 
_entity_poly.type                           polypeptide(L) 
_entity_poly.nstd_linkage                   n 
_entity_poly.nstd_monomer                   n 
_entity_poly.pdbx_seq_one_letter_code       
;RIIGGKDCQKHSQPYQVILSNSRKVQCGAVLIERDWVVTAAHCNTQDIHTRMGDHSLRAHEGSEQCIMSAQKFPHPGYNP
TTHDNDIMLIRLRNPVNINEYVRPIVLASECAPPNTRCLVSGWGTIETPQAEFPDILQCAEVYTMSNEECRRAYPNSITD
NMLCASVREGGVDSCQGDSGGPLVCNDKLQGIVSWGMQICAQKGQPGVYTNVCRYTEWIRNTIQRN
;
_entity_poly.pdbx_seq_one_letter_code_can   
;RIIGGKDCQKHSQPYQVILSNSRKVQCGAVLIERDWVVTAAHCNTQDIHTRMGDHSLRAHEGSEQCIMSAQKFPHPGYNP
TTHDNDIMLIRLRNPVNINEYVRPIVLASECAPPNTRCLVSGWGTIETPQAEFPDILQCAEVYTMSNEECRRAYPNSITD
NMLCASVREGGVDSCQGDSGGPLVCNDKLQGIVSWGMQICAQKGQPGVYTNVCRYTEWIRNTIQRN
;
_entity_poly.pdbx_strand_id                 A 
# 
loop_
_dssp_struct_summary.entry_id 
_dssp_struct_summary.label_comp_id 
_dssp_struct_summary.label_asym_id 
_dssp_struct_summary.label_seq_id 
_dssp_struct_summary.secondary_structure 
_dssp_struct_summary.ss_bridge 
_dssp_struct_summary.helix_3_10 
_dssp_struct_summary.helix_alpha 
_dssp_struct_summary.helix_pi 
_dssp_struct_summary.helix_pp 
_dssp_struct_summary.bend 
_dssp_struct_summary.chirality 
_dssp_struct_summary.sheet 
_dssp_struct_summary.strand 
_dssp_struct_summary.ladder_1 
_dssp_struct_summary.ladder_2 
_dssp_struct_summary.accessibility 
_dssp_struct_summary.TCO 
_dssp_struct_summary.kappa 
_dssp_struct_summary.alpha 
_dssp_struct_summary.phi 
_dssp_struct_summary.psi 
_dssp_struct_summary.x_ca 
_dssp_struct_summary.y_ca 
_dssp_struct_summary.z_ca 
Euma4 ARG A 1   . . . . . . . . . . . . ? .      .     .      .      127.6  7.1   7.2   -2.1  
Euma4 ILE A 2   E . > . . . . - A A A . ? -0.913 .     -161.3 -114.5 97.0   7.1   7.1   -6.0  
Euma4 ILE A 3   E . 3 . . . S + A A A . ? -0.779 83.7  12.2   -71.7  122.0  10.7  8.0   -7.3  
Euma4 GLY A 4   T . 3 . . . S + . . . . ? 0.673  101.0 139.8  83.5   9.9    10.4  9.1   -10.9 
Euma4 GLY A 5   . . < . . . . - . . . . ? -0.337 41.4  -140.5 -82.2  163.6  6.5   9.3   -10.6 
Euma4 LYS A 6   E . . . . . . - B C B . ? -0.870 37.0  -74.1  -118.0 157.8  4.3   12.0  -12.2 
Euma4 ASP A 7   E . . . . > . - B C B . ? -0.365 55.0  -122.5 -50.9  125.9  1.3   13.8  -11.0 
Euma4 CYS A 8   P . . . . P . - . . . . ? -0.485 30.8  -96.5  -65.9  147.0  -1.6  11.5  -11.1 
Euma4 GLN A 9   P . > . . P . - . . . . ? -0.465 56.0  -89.7  -60.0  135.1  -4.5  12.5  -13.1 
Euma4 LYS A 10  T . 3 . . < S + . . . . ? -0.260 109.0 0.4    -49.6  128.0  -7.1  14.1  -10.8 
Euma4 HIS A 11  T . 3 . . . S + . . . . ? 0.599  93.4  124.1  71.1   13.1   -9.5  11.4  -9.3  
Euma4 SER A 12  S . < . . . S + . . . . ? 0.664  73.4  45.0   -79.4  -15.5  -7.7  8.6   -11.2 
Euma4 GLN A 13  . . > . . . . + . . . . ? -0.554 63.0  161.1  -127.9 72.5   -7.0  6.7   -8.0  
Euma4 PRO A 14  T . 3 . . . S + . . . . ? 0.598  74.4  59.3   -75.5  -5.8   -10.4 6.7   -6.0  
Euma4 TYR A 15  T . 3 . . . S + . . . . ? 0.492  77.8  113.6  -96.4  -11.4  -9.3  3.7   -3.9  
Euma4 GLN A 16  E . < . . . . - C K J . ? -0.519 47.4  -169.8 -69.5  131.2  -6.2  5.5   -2.5  
Euma4 VAL A 17  E . . . . . . - C K J K ? -0.956 14.7  -142.9 -126.6 141.3  -6.4  6.1   1.3   
Euma4 ILE A 18  E . . . . . . - C K J K ? -0.874 8.3   -152.9 -103.8 129.4  -4.2  8.1   3.6   
Euma4 LEU A 19  E . . . . . . + C K J K ? -0.920 23.5  177.2  -96.6  128.8  -3.5  7.0   7.1   
Euma4 SER A 20  E . . . . . . - C K J K ? -0.923 18.9  -166.6 -133.7 145.7  -2.8  9.8   9.5   
Euma4 ASN A 21  E . > . . . S - C K J . ? -0.992 75.9  -16.4  -125.6 141.0  -2.1  10.2  13.2  
Euma4 SER A 22  T . 3 . . . S - . . . . ? 0.795  131.7 -48.6  36.1   35.5   -2.1  13.6  15.3  
Euma4 ARG A 23  T . 3 . . . S + . . . . ? 0.456  115.3 113.0  96.9   5.3    -2.0  15.5  11.9  
Euma4 LYS A 24  E . < . . . S - C L J . ? -0.932 70.3  -120.0 -112.4 133.1  0.9   13.6  10.2  
Euma4 VAL A 25  E . . . . . . + C L J . ? -0.601 36.7  171.6  -63.2  129.9  0.6   11.4  7.2   
Euma4 GLN A 26  E . . . . . . - C L . . ? 0.824  52.6  -21.9  -110.8 -49.1  1.7   7.9   8.3   
Euma4 CYS A 27  E . . . . . . - C L J . ? -0.956 58.7  -105.6 -155.7 163.8  1.0   5.4   5.5   
Euma4 GLY A 28  E . . . . . . - C L J . ? -0.537 34.0  -176.6 -88.7  166.6  -1.1  4.7   2.5   
Euma4 ALA A 29  E . . . . . . - C L J . ? -0.925 19.8  -122.6 -153.6 172.5  -4.0  2.3   2.3   
Euma4 VAL A 30  E . . . . . . - C L J L ? -0.994 15.7  -132.4 -131.8 127.1  -6.5  0.9   -0.1  
Euma4 LEU A 31  E . . . . . . + C L . L ? -0.663 33.9  161.6  -73.9  122.6  -10.3 0.9   0.0   
Euma4 ILE A 32  E . . . . . . + C L . . ? 0.571  66.3  8.5    -121.8 -13.5  -11.5 -2.6  -0.7  
Euma4 GLU A 33  E . > . . . S - C L . L ? -0.936 89.3  -86.6  -154.3 172.4  -15.2 -2.3  0.7   
Euma4 ARG A 34  T . 3 . . . S + . . . . ? 0.818  128.8 17.8   -56.7  -28.0  -17.5 0.4   2.1   
Euma4 ASP A 35  T . 3 . . . S + . . . . ? 0.147  113.4 86.1   -131.3 16.8   -16.1 -0.0  5.5   
Euma4 TRP A 36  E . < . . . . + C M L M ? -0.984 43.2  178.6  -132.6 132.8  -12.8 -1.8  4.9   
Euma4 VAL A 37  E . . . . . . - C M L M ? -0.928 16.4  -146.5 -122.5 147.6  -9.4  -0.6  4.1   
Euma4 VAL A 38  E . . . . . . + C M L M ? -0.949 29.0  151.5  -113.9 137.4  -6.2  -2.7  3.6   
Euma4 THR A 39  E . . . . . . - C M . M ? -0.837 49.3  -67.4  -147.7 178.4  -2.7  -1.5  4.5   
Euma4 ALA A 40  . . > . . . . - . . . . ? -0.634 36.2  -133.7 -75.0  142.7  0.7   -2.7  5.6   
Euma4 ALA A 41  G . > . . . S + . . . . ? 0.808  104.5 64.9   -66.2  -30.3  0.9   -4.3  9.1   
Euma4 HIS A 42  G . 3 . . . S + . . . . ? 0.599  88.9  70.9   -73.5  -1.6   4.0   -2.3  9.9   
Euma4 CYS A 43  G . < . . . . + . . . . ? 0.335  68.2  130.6  -90.8  5.4    1.8   0.8   9.6   
Euma4 ASN A 44  . . < . . . . + . . . . ? -0.471 28.2  155.3  -70.8  109.2  0.1   -0.1  12.9  
Euma4 THR A 45  . . . . . . . - . . . . ? -0.875 53.0  -86.2  -129.6 163.9  -0.0  2.9   15.3  
Euma4 GLN A 46  S . . . . . S + . . . . ? -0.563 107.2 10.5   -78.2  105.9  -2.2  4.1   18.2  
Euma4 ASP A 47  S . . . . . S - . . . . ? 0.964  73.8  -159.3 92.8   91.8   -5.3  6.2   16.6  
Euma4 ILE A 48  . . . . . . . - . . . . ? -0.930 4.3   -165.2 -108.6 114.1  -5.6  5.8   12.8  
Euma4 HIS A 49  E . . . . . . - C N K N ? -0.875 10.7  -148.7 -92.4  134.3  -7.5  8.4   10.8  
Euma4 THR A 50  E . . . . . . - C N K N ? -0.902 13.1  -174.1 -106.6 129.0  -8.4  7.5   7.2   
Euma4 ARG A 51  E . . . . . . + C N K N ? -0.999 10.9  167.5  -122.0 125.8  -8.7  10.2  4.6   
Euma4 MET A 52  E . . . . . . + C N K N ? -0.863 49.3  50.1   -133.0 163.2  -9.9  9.4   1.0   
Euma4 GLY A 53  S . . . . . S + . . . . ? 0.570  76.8  136.6  87.4   10.1   -11.1 11.4  -2.1  
Euma4 ASP A 54  . . . . . . . + . . . . ? -0.736 29.2  166.3  -96.9  135.4  -7.9  13.6  -2.0  
Euma4 HIS A 55  S . . . . . S + . . . . ? 0.629  82.8  34.9   -100.1 -37.3  -5.9  14.5  -5.1  
Euma4 SER A 56  B . . . . . . - D Q P . ? -0.985 64.9  -155.1 -122.1 128.4  -4.0  17.3  -3.1  
Euma4 LEU A 57  S . . . . . S + . . . . ? 0.710  98.6  45.4   -75.0  -9.5   -3.1  17.1  0.6   
Euma4 ARG A 58  S . . . . . S + . . . . ? 0.743  101.0 77.7   -104.9 -21.2  -3.0  20.9  0.9   
Euma4 ALA A 59  S . . . . . S - . . . . ? -0.666 71.9  -137.4 -100.8 135.2  -6.2  21.7  -1.0  
Euma4 HIS A 60  . . . . . . . + . . . . ? -0.851 31.3  171.2  -80.4  100.7  -9.8  21.4  0.3   
Euma4 GLU A 61  . . . . . . . - . . . . ? 0.514  44.6  -122.5 -96.2  -3.9   -11.3 19.9  -2.8  
Euma4 GLY A 62  S . . . . . S + . . . . ? 0.418  95.5  90.4   78.4   0.4    -14.7 19.1  -1.3  
Euma4 SER A 63  . . . . . . . + . . . . ? 0.526  57.5  118.4  -104.6 -7.8   -14.3 15.4  -2.1  
Euma4 GLU A 64  . . . . . . . - . . . . ? -0.320 41.6  -168.1 -76.6  133.1  -12.5 14.3  1.1   
Euma4 GLN A 65  E . . . . . . - C O N . ? -0.995 5.0   -165.8 -117.9 115.9  -14.0 11.7  3.5   
Euma4 CYS A 66  E . . . . . . + C O N . ? -0.943 14.7  171.1  -105.9 118.5  -12.3 11.5  6.9   
Euma4 ILE A 67  E . . . . . . - C O N . ? -0.993 26.8  -128.0 -132.1 138.0  -13.2 8.4   8.9   
Euma4 MET A 68  E . . . . . . - C O N . ? -0.498 31.0  -106.8 -80.5  150.8  -11.9 7.0   12.2  
Euma4 SER A 69  E . . . . . . - C O O . ? -0.561 26.8  -173.1 -77.7  137.6  -10.7 3.4   12.5  
Euma4 ALA A 70  E . . . . . S - C O . . ? 0.826  71.2  -4.0   -88.3  -42.6  -13.1 1.1   14.5  
Euma4 GLN A 71  E . . . . . . - C O O . ? -0.989 59.3  -144.9 -153.0 151.8  -10.8 -1.8  14.6  
Euma4 LYS A 72  E . . . . . . - C O O . ? -0.972 6.5   -168.3 -125.3 138.2  -7.5  -3.1  13.2  
Euma4 PHE A 73  E . . . . . . - C O O . ? -0.764 5.3   -168.6 -129.4 84.3   -6.6  -6.6  12.2  
Euma4 PRO A 74  E . . . . . . - C O O . ? -0.468 43.6  -94.6  -67.8  139.3  -2.8  -7.2  11.6  
Euma4 HIS A 75  . . > . . . . - . . . . ? -0.370 31.8  -132.5 -50.4  133.3  -2.2  -10.6 9.9   
Euma4 PRO A 76  T . 3 . . . S + . . . . ? 0.748  105.4 53.3   -62.4  -26.1  -1.5  -13.1 12.7  
Euma4 GLY A 77  T . 3 . . . S + . . . . ? 0.278  77.6  136.1  -92.2  6.9    1.5   -14.4 10.9  
Euma4 TYR A 78  . . < . . . . - . . . . ? -0.414 40.5  -157.5 -59.7  126.8  3.1   -11.0 10.5  
Euma4 ASN A 79  . . . > . . . - . . . . ? -0.931 7.3   -161.5 -106.7 115.9  6.8   -11.1 11.3  
Euma4 PRO A 80  T . . 4 . . S + . . . . ? 0.686  89.7  52.2   -75.8  -14.9  8.3   -7.7  12.2  
Euma4 THR A 81  T . . 4 . . S + . . . . ? 0.924  125.4 20.6   -84.8  -44.1  11.8  -8.8  11.5  
Euma4 THR A 82  T . . 4 . . S - . . . . ? 0.579  94.2  -131.4 -101.5 -10.6  11.4  -10.2 8.0   
Euma4 HIS A 83  . . > < . . . + . . . . ? 0.693  50.1  160.2  60.7   16.6   8.2   -8.2  7.2   
Euma4 ASP A 84  T . 3 . . . . + . . . . ? -0.531 66.2  15.6   -63.5  136.7  6.8   -11.6 6.0   
Euma4 ASN A 85  T . 3 . . . S + . . . . ? 0.863  81.1  173.3  66.2   33.6   2.9   -11.4 6.0   
Euma4 ASP A 86  . . < . . . . + . . . . ? -0.497 30.4  118.1  -74.5  70.8   3.0   -7.6  6.2   
Euma4 ILE A 87  . . . . . . . - . . . . ? -0.998 36.4  -178.3 -143.9 138.1  -0.8  -7.0  5.7   
Euma4 MET A 88  E . . . . . . - C P M O ? -0.999 16.5  -143.5 -141.7 137.7  -3.5  -5.4  7.9   
Euma4 LEU A 89  E . . . . . . - C P M O ? -0.854 12.5  -160.5 -99.2  137.5  -7.2  -4.8  7.7   
Euma4 ILE A 90  E . . . . . . - C P M O ? -0.986 6.3   -150.9 -118.4 121.3  -8.8  -1.7  9.1   
Euma4 ARG A 91  E . . . . . . - C P M O ? -0.826 21.4  -132.5 -85.9  126.7  -12.5 -1.5  9.8   
Euma4 LEU A 92  E . . . . . . - C P . O ? -0.514 8.2   -131.3 -80.3  144.6  -13.9 2.0   9.5   
Euma4 ARG A 93  S . . . . . S + . . . . ? 0.845  96.1  21.2   -60.7  -37.2  -16.1 3.4   12.2  
Euma4 ASN A 94  S . . . . . S - . . . . ? -0.984 91.7  -103.5 -131.5 145.9  -18.6 4.5   9.5   
Euma4 PRO A 95  . . . . . . . - . . . . ? -0.351 39.1  -115.5 -64.8  150.3  -19.1 3.4   5.9   
Euma4 VAL A 96  . . . . . . . - . . . . ? -0.476 22.7  -114.1 -80.2  149.8  -17.8 5.6   3.1   
Euma4 ASN A 97  . . . . . . . - . . . . ? -0.816 34.9  -136.0 -78.4  108.2  -20.1 7.3   0.6   
Euma4 ILE A 98  . . . . . . . + . . . . ? -0.593 47.4  127.5  -74.2  127.1  -19.2 5.6   -2.7  
Euma4 ASN A 99  S . . . . . S - . . . . ? -0.791 75.2  -60.6  -158.4 -167.6 -18.9 8.1   -5.6  
Euma4 GLU A 100 S . . . . . S + . . . . ? 0.682  133.0 40.9   -66.2  -8.9   -16.6 9.3   -8.4  
Euma4 TYR A 101 S . . . . . S + . . . . ? 0.654  118.4 42.2   -112.5 -23.1  -13.8 10.2  -5.8  
Euma4 VAL A 102 S . . . . . S + . . . . ? -0.935 70.0  144.3  -134.9 108.7  -14.1 7.3   -3.4  
Euma4 ARG A 103 . . . . . . . - . . . . ? -0.993 44.4  -112.5 -146.6 143.7  -14.5 3.7   -4.7  
Euma4 PRO A 104 P . . . . > . - . . . . ? -0.375 26.9  -137.3 -73.3  150.7  -13.3 0.3   -3.8  
Euma4 ILE A 105 P . . . . P . - . . . . ? -0.804 24.3  -107.7 -102.3 151.0  -10.8 -1.6  -5.9  
Euma4 VAL A 106 E . . . . P . - B D C . ? -0.480 30.0  -120.9 -78.3  140.4  -11.2 -5.3  -6.7  
Euma4 LEU A 107 E . . . . P . - B D C . ? -0.554 32.5  -105.1 -75.0  146.2  -8.8  -7.8  -5.0  
Euma4 ALA A 108 P . . . . < . - . . . . ? -0.525 25.2  -165.9 -69.8  129.7  -6.7  -10.0 -7.3  
Euma4 SER A 109 S . . . . . S + . . . . ? 0.674  76.6  32.5   -88.9  -21.1  -8.0  -13.5 -7.5  
Euma4 GLU A 110 S . . . . . S - . . . . ? -0.976 91.5  -100.7 -135.3 152.8  -4.7  -14.7 -9.1  
Euma4 CYS A 111 P . . . . > . - . . . . ? -0.449 40.8  -114.1 -74.8  139.6  -1.1  -13.7 -8.8  
Euma4 ALA A 112 P . . . . P . - . . . . ? -0.474 31.2  -122.6 -67.7  131.0  0.2   -11.5 -11.6 
Euma4 PRO A 113 P . > . . P . - . . . . ? -0.298 42.9  -73.3  -64.8  165.2  2.8   -13.1 -13.8 
Euma4 PRO A 114 T . 3 . . < S + . . . . ? -0.277 117.1 26.2   -58.9  147.5  6.3   -11.6 -14.2 
Euma4 ASN A 115 T . 3 . . . S + . . . . ? 0.706  81.8  153.4  74.3   18.2   6.5   -8.5  -16.5 
Euma4 THR A 116 . . < . . . . - . . . . ? -0.715 49.0  -116.6 -74.4  130.7  3.0   -7.5  -15.8 
Euma4 ARG A 117 E . . . . . . + B E D . ? -0.585 43.4  177.0  -71.1  130.9  2.4   -3.8  -16.1 
Euma4 CYS A 118 E . . . . . . - B E D E ? -0.901 26.0  -134.1 -139.0 157.5  1.3   -2.2  -12.9 
Euma4 LEU A 119 E . . . . . . - B E D E ? -0.955 14.9  -168.4 -114.2 131.6  0.5   1.2   -11.3 
Euma4 VAL A 120 E . . . . . . - B E D E ? -0.941 11.1  -178.9 -114.7 138.2  1.8   2.4   -8.0  
Euma4 SER A 121 E . . . . . . + B E D . ? -0.978 15.5  115.9  -138.1 149.2  0.3   5.5   -6.3  
Euma4 GLY A 122 E . . . . . . - B E D . ? -0.960 59.3  -107.8 169.9  172.5  0.9   7.5   -3.1  
Euma4 TRP A 123 S . . . . . S + . . . . ? -0.058 71.0  127.1  -109.6 20.8   2.0   10.7  -1.3  
Euma4 GLY A 124 S . . . . . S - . . . . ? 0.014  71.7  -51.9  -69.8  179.8  5.4   9.4   -0.1  
Euma4 THR A 125 . . . . . . . - . . . . ? -0.292 38.3  -163.0 -61.6  144.8  8.9   11.0  -0.6  
Euma4 ILE A 126 S . . . . . S + . . . . ? 0.357  72.8  47.8   -110.4 0.2    9.9   12.0  -4.3  
Euma4 GLU A 127 S . . . . . S - . . . . ? -0.990 77.1  -122.6 -141.3 141.7  13.7  12.4  -3.5  
Euma4 THR A 128 S . . . . . S + . . . . ? -0.997 91.3  5.6    -122.7 140.9  16.4  10.4  -1.8  
Euma4 PRO A 129 S . . . . . S + . . . . ? -0.999 126.9 65.5   -82.3  -9.7   18.3  11.0  0.6   
Euma4 GLN A 130 S . . . . . S - . . . . ? -0.635 83.1  -134.7 -82.4  118.7  16.3  14.5  0.9   
Euma4 ALA A 131 . . . . . . . + . . . . ? -0.771 30.7  171.5  -79.6  100.8  12.6  13.9  2.0   
Euma4 GLU A 132 . . . . . . . - . . . . ? -0.981 18.1  -155.7 -105.2 119.8  10.3  16.0  -0.3  
Euma4 PHE A 133 . . . . . . . - . . . . ? -0.883 13.1  -136.9 -96.4  114.1  6.6   15.2  0.2   
Euma4 PRO A 134 . . . . . . . - . . . . ? -0.410 5.0   -151.2 -65.9  147.8  4.5   16.0  -2.8  
Euma4 ASP A 135 S . . . . . S + . . . . ? 0.754  82.6  69.3   -82.6  -26.4  1.2   17.7  -2.1  
Euma4 ILE A 136 B . . . . . S - D R P . ? -0.731 99.5  -99.6  -98.5  136.6  -0.2  16.2  -5.2  
Euma4 LEU A 137 . . . . . . . - . . . . ? -0.325 40.9  -142.8 -52.9  132.8  -0.8  12.4  -5.6  
Euma4 GLN A 138 E . . . . . . - B F B D ? -0.805 16.0  -169.0 -106.1 146.3  2.0   10.7  -7.4  
Euma4 CYS A 139 E . . . . . . + B F B D ? -0.976 5.0   179.0  -132.8 146.0  1.8   7.7   -9.9  
Euma4 ALA A 140 E . . . . . . - B F . D ? -0.995 25.0  -128.6 -146.3 142.8  4.3   5.5   -11.5 
Euma4 GLU A 141 E . . . . . . + B F . D ? -0.781 35.8  167.1  -90.6  132.0  4.3   2.7   -13.8 
Euma4 VAL A 142 E . . . . . . - B F . D ? -0.832 26.4  -127.2 -135.9 171.0  6.2   -0.5  -12.8 
Euma4 TYR A 143 E . . . . . . - B F F D ? -0.982 22.7  -118.1 -126.9 137.6  6.6   -4.2  -13.8 
Euma4 THR A 144 E . . . . . . - B F F . ? -0.327 30.6  -147.4 -67.0  154.8  6.2   -7.3  -11.8 
Euma4 MET A 145 . . . . . . . - . . . . ? -0.865 18.2  -101.5 -122.4 156.6  9.3   -9.6  -11.4 
Euma4 SER A 146 . . . > . . . - . . . . ? -0.359 32.7  -117.2 -68.7  156.1  9.8   -13.3 -11.1 
Euma4 ASN A 147 H . . > . . S + . . . . ? 0.857  116.2 55.6   -59.8  -36.8  10.5  -14.7 -7.6  
Euma4 GLU A 148 H . . > . . S + . . . . ? 0.925  108.2 46.1   -62.2  -48.3  13.9  -15.8 -8.8  
Euma4 GLU A 149 H . . > . . S + . . . . ? 0.888  111.9 52.5   -61.0  -41.3  14.8  -12.4 -9.9  
Euma4 CYS A 150 H . . X . . S + . . . . ? 0.909  108.3 50.0   -62.8  -40.6  13.6  -10.9 -6.7  
Euma4 ARG A 151 H . . < . . S + . . . . ? 0.822  106.4 55.8   -68.4  -35.0  15.7  -13.4 -4.6  
Euma4 ARG A 152 H . . < . . S + . . . . ? 0.879  109.7 46.5   -63.7  -36.1  18.8  -12.5 -6.6  
Euma4 ALA A 153 H . . < . . S + . . . . ? 0.835  128.8 24.2   -74.4  -36.1  18.2  -8.9  -5.7  
Euma4 TYR A 154 S . > X . . S - . . . . ? -0.711 85.0  -150.4 -129.0 80.8   17.6  -9.6  -2.0  
Euma4 PRO A 155 T . 3 4 . . S - . . . . ? -0.279 78.0  -5.0   -62.4  124.5  19.3  -13.0 -1.1  
Euma4 ASN A 156 T . 3 4 . . S + . . . . ? 0.611  118.7 83.8   77.3   13.0   17.5  -14.9 1.9   
Euma4 SER A 157 T . < 4 . . . + . . . . ? 0.576  66.4  86.8   -118.3 -16.7  15.0  -12.1 2.4   
Euma4 ILE A 158 . . . < . . . - . . . . ? -0.772 54.4  -175.9 -97.3  122.4  12.3  -12.8 -0.3  
Euma4 THR A 159 . . > . . . . - . . . . ? -0.582 43.3  -102.6 -103.5 175.0  9.4   -15.3 0.6   
Euma4 ASP A 160 T . 3 . . . S + . . . . ? 0.606  119.6 65.0   -70.8  -12.3  6.6   -16.7 -1.5  
Euma4 ASN A 161 T . 3 . . . S + . . . . ? 0.304  92.9  82.1   -91.6  8.0    4.3   -14.1 0.2   
Euma4 MET A 162 E . < . . . . - B G . G ? -0.858 60.0  -159.1 -120.3 149.8  6.2   -11.3 -1.4  
Euma4 LEU A 163 E . . . . . . - B G . G ? -0.994 8.5   -151.0 -127.8 131.5  6.0   -9.6  -4.8  
Euma4 CYS A 164 E . . . . . . + B G . G ? -0.860 17.7  171.1  -106.1 143.5  8.8   -7.5  -6.5  
Euma4 ALA A 165 E . . . . . . + B G F G ? -0.994 10.4  135.0  -149.7 138.0  8.2   -4.7  -9.0  
Euma4 SER A 166 E . . . . . . - B G F . ? -0.966 56.8  -91.5  -161.6 170.3  10.4  -2.2  -10.5 
Euma4 VAL A 167 . . > . . . . - . . . . ? -0.920 39.6  -136.8 -90.5  113.7  11.5  -0.4  -13.7 
Euma4 ARG A 168 T . 3 . . . S + . . . . ? 0.850  103.7 50.1   -43.6  -36.2  14.3  -2.6  -15.0 
Euma4 GLU A 169 T . 3 . . . S - . . . . ? 0.574  110.7 -131.7 -84.4  -2.2   16.3  0.6   -15.9 
Euma4 GLY A 170 S . < . . . S + . . . . ? -0.293 70.3  110.9  72.5   169.6  15.8  1.9   -12.5 
Euma4 GLY A 171 S . . . . . S + . . . . ? 0.334  71.8  68.2   109.5  -10.6  14.6  5.4   -11.9 
Euma4 VAL A 172 . . . . . . . + . . . . ? -0.976 57.9  136.7  -144.0 122.2  11.1  4.7   -10.7 
Euma4 ASP A 173 E . . . . . . - A B A . ? -0.987 54.4  -101.6 -157.5 150.7  10.3  3.0   -7.3  
Euma4 SER A 174 E . . . . . . - A B A . ? -0.736 51.6  -179.0 -73.1  129.2  8.0   3.1   -4.2  
Euma4 CYS A 175 . . > . . . . - . . . . ? -0.583 35.3  -37.8  -121.4 -174.1 10.0  4.7   -1.4  
Euma4 GLN A 176 T . 3 . . . S + . . . . ? -0.207 120.5 32.6   -52.1  134.6  9.6   5.7   2.3   
Euma4 GLY A 177 T . 3 . . . S + . . . . ? 0.274  97.0  82.8   101.5  -3.7   6.1   7.1   3.1   
Euma4 ASP A 178 . . X . . . . + . . . . ? 0.187  57.3  143.1  -110.0 3.8    4.0   5.0   0.7   
Euma4 SER A 179 T . 3 . . . S + . . . . ? -0.322 71.8  19.5   -46.0  131.0  3.9   2.1   3.0   
Euma4 GLY A 180 T . 3 . . . S + . . . . ? 0.313  96.2  132.3  91.4   -9.5   0.6   0.5   2.7   
Euma4 GLY A 181 . . < . . . . - . . . . ? -0.253 58.2  -86.0  -75.4  170.0  -0.1  2.0   -0.7  
Euma4 PRO A 182 E . . . . . . - B H . H ? -0.501 20.8  -164.2 -94.4  139.5  -1.5  0.1   -3.7  
Euma4 LEU A 183 E . . . . . . - B H E H ? -0.977 25.4  -167.6 -104.2 110.5  0.2   -1.9  -6.5  
Euma4 VAL A 184 E . . . . . . + B H E H ? -0.890 11.9  178.4  -113.0 122.5  -2.5  -2.2  -9.2  
Euma4 CYS A 185 E . > . . . S - B H E H ? -0.984 73.5  -11.4  -121.9 129.1  -2.2  -4.5  -12.2 
Euma4 ASN A 186 T . 3 . . . S - . . . . ? 0.903  129.3 -56.3  50.5   35.3   -5.0  -5.0  -14.8 
Euma4 ASP A 187 T . 3 . . . S + . . . . ? 0.698  117.0 107.8  75.3   19.4   -7.3  -3.0  -12.5 
Euma4 LYS A 188 E . < . . . S - B I C H ? -0.974 78.8  -106.0 -125.2 149.7  -6.9  -5.3  -9.6  
Euma4 LEU A 189 E . . . . . . + B I C H ? -0.613 45.6  161.5  -74.5  114.0  -5.1  -4.9  -6.3  
Euma4 GLN A 190 E . . . . . . + B I . . ? 0.691  56.5  11.8   -106.8 -26.5  -1.9  -7.0  -6.6  
Euma4 GLY A 191 E . . . . . . - B I I H ? -0.989 51.6  -138.7 -155.2 157.6  0.3   -5.7  -3.9  
Euma4 ILE A 192 E . . . . . . - B I I H ? -0.986 41.8  -108.4 -118.0 125.9  0.7   -3.6  -0.8  
Euma4 VAL A 193 E . . . . . . + B I I . ? -0.372 53.4  157.2  -54.1  124.5  3.8   -1.5  -0.5  
Euma4 SER A 194 E . . . . . . - B I . . ? 0.774  49.1  -34.5  -120.2 -63.2  5.8   -3.3  2.2   
Euma4 TRP A 195 E . . . . . . + B I I . ? -0.937 50.6  155.3  -159.4 169.6  9.6   -2.6  2.2   
Euma4 GLY A 196 . . . . . . . - . . . . ? -0.958 54.2  -41.1  -178.3 -174.0 12.6  -2.0  0.0   
Euma4 MET A 197 . . . . . . . - . . . . ? -0.436 48.6  -121.1 -67.6  151.6  16.0  -0.4  0.2   
Euma4 GLN A 198 S . . . . . S + . . . . ? 0.856  110.9 59.1   -60.0  -33.9  16.4  3.0   2.0   
Euma4 ILE A 199 S . . . . . S - . . . . ? -0.865 89.1  -157.6 -97.2  106.0  17.7  4.3   -1.4  
Euma4 CYS A 200 . . . . . . . + . . . . ? -0.368 62.7  33.3   -81.1  160.1  14.8  3.7   -3.7  
Euma4 ALA A 201 S . . . . . S + . . . . ? 0.757  75.8  156.8  73.3   20.6   14.8  3.4   -7.6  
Euma4 GLN A 202 . . > . . . . - . . . . ? -0.690 52.7  -103.5 -76.6  133.0  18.2  1.7   -7.7  
Euma4 LYS A 203 T . 3 . . . S + . . . . ? -0.381 109.0 14.3   -51.3  128.2  18.9  -0.3  -10.7 
Euma4 GLY A 204 T . 3 . . . S + . . . . ? 0.569  105.6 98.7   84.8   3.8    18.6  -3.9  -9.7  
Euma4 GLN A 205 . . < . . . . - . . . . ? -0.778 56.9  -169.8 -125.7 84.4   16.8  -3.1  -6.4  
Euma4 PRO A 206 . . . . . . . - . . . . ? -0.267 27.8  -101.5 -71.3  156.7  13.0  -3.5  -6.8  
Euma4 GLY A 207 E . . . . . . - B J G . ? -0.545 35.0  -131.2 -67.4  148.5  10.3  -2.5  -4.3  
Euma4 VAL A 208 E . . . . . . - B J G I ? -0.924 25.3  -174.0 -110.1 130.8  8.9   -5.3  -2.2  
Euma4 TYR A 209 E . . . . . . - B J G I ? -0.853 34.3  -107.0 -119.3 145.0  5.1   -5.6  -1.9  
Euma4 THR A 210 E . . . . . . - B J G I ? -0.685 42.2  -121.5 -65.2  126.1  2.9   -7.8  0.2   
Euma4 ASN A 211 E . > . . . . - B J . I ? -0.622 28.0  -169.5 -75.3  96.0   1.4   -10.3 -2.5  
Euma4 VAL A 212 G . > . . . S + . . . . ? 0.825  78.2  66.1   -61.1  -39.0  -2.3  -9.7  -2.1  
Euma4 CYS A 213 G . > . . . S + . . . . ? 0.791  98.4  56.6   -58.2  -21.3  -3.4  -12.7 -4.2  
Euma4 ARG A 214 G . < . . . S + . . . . ? 0.583  110.9 42.6   -83.3  -10.6  -1.9  -14.9 -1.5  
Euma4 TYR A 215 G . < > . . S + . . . . ? 0.174  77.1  106.7  -122.6 13.5   -4.1  -13.2 1.2   
Euma4 THR A 216 H . < > . . S + . . . . ? 0.920  83.9  48.1   -62.0  -42.0  -7.5  -13.0 -0.5  
Euma4 GLU A 217 H . . > . . S + . . . . ? 0.927  112.2 48.2   -64.7  -45.9  -8.9  -15.8 1.5   
Euma4 TRP A 218 H . . > . . S + . . . . ? 0.921  111.5 51.1   -59.3  -45.1  -7.7  -14.3 4.8   
Euma4 ILE A 219 H . . X . . S + . . . . ? 0.950  112.6 45.0   -59.6  -49.3  -9.1  -10.9 3.8   
Euma4 ARG A 220 H . . X . . S + . . . . ? 0.906  113.5 49.5   -63.7  -46.2  -12.5 -12.3 3.0   
Euma4 ASN A 221 H . . X . . S + . . . . ? 0.884  110.7 49.8   -62.0  -44.2  -12.7 -14.4 6.1   
Euma4 THR A 222 H . . X . . S + . . . . ? 0.921  111.7 48.9   -61.2  -44.1  -11.7 -11.6 8.4   
Euma4 ILE A 223 H . > < . . S + . . . . ? 0.927  111.8 49.2   -62.7  -44.9  -14.3 -9.3  6.8   
Euma4 GLN A 224 H . 3 < . . S + . . . . ? 0.872  109.9 50.3   -64.4  -37.8  -17.1 -12.0 7.2   
Euma4 ARG A 225 H . 3 < . . . . . . . . ? 0.676  .     .      -78.3  -15.8  -16.3 -12.7 10.8  
Euma4 ASN A 226 . . < < . . . . . . . . ? 0.605  .     .      -127.9 .      -16.3 -8.9  11.8  
# 
loop_
_dssp_struct_ladder.id 
_dssp_struct_ladder.sheet_id 
_dssp_struct_ladder.range_id_1 
_dssp_struct_ladder.range_id_2 
_dssp_struct_ladder.type 
_dssp_struct_ladder.beg_1_label_comp_id 
_dssp_struct_ladder.beg_1_label_asym_id 
_dssp_struct_ladder.beg_1_label_seq_id 
_dssp_struct_ladder.pdbx_beg_1_PDB_ins_code 
_dssp_struct_ladder.end_1_label_comp_id 
_dssp_struct_ladder.end_1_label_asym_id 
_dssp_struct_ladder.end_1_label_seq_id 
_dssp_struct_ladder.pdbx_end_1_PDB_ins_code 
_dssp_struct_ladder.beg_1_auth_comp_id 
_dssp_struct_ladder.beg_1_auth_asym_id 
_dssp_struct_ladder.beg_1_auth_seq_id 
_dssp_struct_ladder.end_1_auth_comp_id 
_dssp_struct_ladder.end_1_auth_asym_id 
_dssp_struct_ladder.end_1_auth_seq_id 
_dssp_struct_ladder.beg_2_label_comp_id 
_dssp_struct_ladder.beg_2_label_asym_id 
_dssp_struct_ladder.beg_2_label_seq_id 
_dssp_struct_ladder.pdbx_beg_2_PDB_ins_code 
_dssp_struct_ladder.end_2_label_comp_id 
_dssp_struct_ladder.end_2_label_asym_id 
_dssp_struct_ladder.end_2_label_seq_id 
_dssp_struct_ladder.pdbx_end_2_PDB_ins_code 
_dssp_struct_ladder.beg_2_auth_comp_id 
_dssp_struct_ladder.beg_2_auth_asym_id 
_dssp_struct_ladder.beg_2_auth_seq_id 
_dssp_struct_ladder.end_2_auth_comp_id 
_dssp_struct_ladder.end_2_auth_asym_id 
_dssp_struct_ladder.end_2_auth_seq_id 
A A A B anti-parallel ILE A 2   ? ILE A 3   ? ILE A 2   ILE A 3   SER A 174 ? ASP A 173 ? SER A 174 ASP A 173 
B B C F anti-parallel LYS A 6   ? ASP A 7   ? LYS A 6   ASP A 7   CYS A 139 ? GLN A 138 ? CYS A 139 GLN A 138 
C B D I parallel      VAL A 106 ? LEU A 107 ? VAL A 106 LEU A 107 LYS A 188 ? LEU A 189 ? LYS A 188 LEU A 189 
D B E F anti-parallel ARG A 117 ? GLY A 122 ? ARG A 117 GLY A 122 TYR A 143 ? GLN A 138 ? TYR A 143 GLN A 138 
E B E H anti-parallel CYS A 118 ? VAL A 120 ? CYS A 118 VAL A 120 CYS A 185 ? LEU A 183 ? CYS A 185 LEU A 183 
F B F G anti-parallel TYR A 143 ? THR A 144 ? TYR A 143 THR A 144 SER A 166 ? ALA A 165 ? SER A 166 ALA A 165 
G B G J anti-parallel MET A 162 ? ALA A 165 ? MET A 162 ALA A 165 THR A 210 ? GLY A 207 ? THR A 210 GLY A 207 
H B H I anti-parallel PRO A 182 ? CYS A 185 ? PRO A 182 CYS A 185 ILE A 192 ? LYS A 188 ? ILE A 192 LYS A 188 
I B I J anti-parallel GLY A 191 ? TRP A 195 ? GLY A 191 TRP A 195 ASN A 211 ? VAL A 208 ? ASN A 211 VAL A 208 
J C K L anti-parallel GLN A 16  ? ASN A 21  ? GLN A 16  ASN A 21  VAL A 30  ? LYS A 24  ? VAL A 30  LYS A 24  
K C K N anti-parallel VAL A 17  ? SER A 20  ? VAL A 17  SER A 20  MET A 52  ? HIS A 49  ? MET A 52  HIS A 49  
L C L M anti-parallel VAL A 30  ? GLU A 33  ? VAL A 30  GLU A 33  VAL A 38  ? TRP A 36  ? VAL A 38  TRP A 36  
M C M P anti-parallel TRP A 36  ? THR A 39  ? TRP A 36  THR A 39  ARG A 91  ? MET A 88  ? ARG A 91  MET A 88  
N C N O anti-parallel HIS A 49  ? MET A 52  ? HIS A 49  MET A 52  MET A 68  ? GLN A 65  ? MET A 68  GLN A 65  
O C O P anti-parallel SER A 69  ? PRO A 74  ? SER A 69  PRO A 74  LEU A 92  ? MET A 88  ? LEU A 92  MET A 88  
P D Q R anti-parallel SER A 56  ? SER A 56  ? SER A 56  SER A 56  ILE A 136 ? ILE A 136 ? ILE A 136 ILE A 136 
# 
loop_
_dssp_struct_bridge_pairs.id 
_dssp_struct_bridge_pairs.label_comp_id 
_dssp_struct_bridge_pairs.label_seq_id 
_dssp_struct_bridge_pairs.label_asym_id 
_dssp_struct_bridge_pairs.auth_seq_id 
_dssp_struct_bridge_pairs.auth_asym_id 
_dssp_struct_bridge_pairs.pdbx_PDB_ins_code 
_dssp_struct_bridge_pairs.acceptor_1_label_comp_id 
_dssp_struct_bridge_pairs.acceptor_1_label_seq_id 
_dssp_struct_bridge_pairs.acceptor_1_label_asym_id 
_dssp_struct_bridge_pairs.acceptor_1_auth_seq_id 
_dssp_struct_bridge_pairs.acceptor_1_auth_asym_id 
_dssp_struct_bridge_pairs.acceptor_1_pdbx_PDB_ins_code 
_dssp_struct_bridge_pairs.acceptor_1_energy 
_dssp_struct_bridge_pairs.acceptor_2_label_comp_id 
_dssp_struct_bridge_pairs.acceptor_2_label_seq_id 
_dssp_struct_bridge_pairs.acceptor_2_label_asym_id 
_dssp_struct_bridge_pairs.acceptor_2_auth_seq_id 
_dssp_struct_bridge_pairs.acceptor_2_auth_asym_id 
_dssp_struct_bridge_pairs.acceptor_2_pdbx_PDB_ins_code 
_dssp_struct_bridge_pairs.acceptor_2_energy 
_dssp_struct_bridge_pairs.donor_1_label_comp_id 
_dssp_struct_bridge_pairs.donor_1_label_seq_id 
_dssp_struct_bridge_pairs.donor_1_label_asym_id 
_dssp_struct_bridge_pairs.donor_1_auth_seq_id 
_dssp_struct_bridge_pairs.donor_1_auth_asym_id 
_dssp_struct_bridge_pairs.donor_1_pdbx_PDB_ins_code 
_dssp_struct_bridge_pairs.donor_1_energy 
_dssp_struct_bridge_pairs.donor_2_label_comp_id 
_dssp_struct_bridge_pairs.donor_2_label_seq_id 
_dssp_struct_bridge_pairs.donor_2_label_asym_id 
_dssp_struct_bridge_pairs.donor_2_auth_seq_id 
_dssp_struct_bridge_pairs.donor_2_auth_asym_id 
_dssp_struct_bridge_pairs.donor_2_pdbx_PDB_ins_code 
_dssp_struct_bridge_pairs.donor_2_energy 
1   ARG 1   A 1   A ? ?   ?   ? ?   ? ? ?    ?   ?   ? ?   ? ? ?    CYS 175 A 175 A ? -2.2 ILE 3   A 3   A ? -0.6 
2   ILE 2   A 2   A ? GLY 124 A 124 A ? -0.3 THR 125 A 125 A ? -0.3 GLY 5   A 5   A ? -1.2 GLY 4   A 4   A ? -0.4 
3   ILE 3   A 3   A ? ASP 173 A 173 A ? -3.1 ARG 1   A 1   A ? -0.6 ASP 173 A 173 A ? -1.2 GLU 127 A 127 A ? -0.1 
4   GLY 4   A 4   A ? ILE 2   A 2   A ? -0.4 ILE 126 A 126 A ? -0.4 ILE 3   A 3   A ? -0.2 LYS 6   A 6   A ? -0.1 
5   GLY 5   A 5   A ? ILE 2   A 2   A ? -1.2 ASP 173 A 173 A ? -0.1 ASP 7   A 7   A ? -0.3 ALA 140 A 140 A ? -0.2 
6   LYS 6   A 6   A ? CYS 139 A 139 A ? -2.7 GLY 4   A 4   A ? -0.1 CYS 139 A 139 A ? -3.0 GLN 9   A 9   A ? -0.1 
7   ASP 7   A 7   A ? GLY 5   A 5   A ? -0.3 GLN 138 A 138 A ? -0.2 GLN 138 A 138 A ? -0.2 GLN 9   A 9   A ? -0.1 
8   CYS 8   A 8   A ? LEU 137 A 137 A ? -3.1 HIS 55  A 55  A ? -0.1 LYS 10  A 10  A ? -0.1 LEU 137 A 137 A ? -0.1 
9   GLN 9   A 9   A ? ASP 7   A 7   A ? -0.1 LYS 10  A 10  A ? -0.1 SER 12  A 12  A ? -2.0 GLN 13  A 13  A ? -0.3 
10  LYS 10  A 10  A ? HIS 11  A 11  A ? -0.3 CYS 8   A 8   A ? -0.1 GLN 9   A 9   A ? -0.1 HIS 55  A 55  A ? -0.1 
11  HIS 11  A 11  A ? SER 12  A 12  A ? -0.1 GLN 13  A 13  A ? -0.1 LYS 10  A 10  A ? -0.3 GLN 9   A 9   A ? -0.1 
12  SER 12  A 12  A ? GLN 9   A 9   A ? -2.0 GLN 13  A 13  A ? -0.2 LYS 10  A 10  A ? -0.1 HIS 11  A 11  A ? -0.1 
13  GLN 13  A 13  A ? GLN 9   A 9   A ? -0.3 PRO 14  A 14  A ? -0.1 GLN 16  A 16  A ? -1.7 SER 12  A 12  A ? -0.2 
14  PRO 14  A 14  A ? ?   ?   ? ?   ? ? ?    ?   ?   ? ?   ? ? ?    ARG 103 A 103 A ? -1.3 GLY 53  A 53  A ? -0.2 
15  TYR 15  A 15  A ? VAL 102 A 102 A ? -0.2 SER 12  A 12  A ? -0.1 LEU 31  A 31  A ? -2.5 VAL 17  A 17  A ? -0.2 
16  GLN 16  A 16  A ? GLN 13  A 13  A ? -1.7 VAL 30  A 30  A ? -0.2 GLY 53  A 53  A ? -0.6 ILE 18  A 18  A ? -0.4 
17  VAL 17  A 17  A ? ALA 29  A 29  A ? -2.6 TYR 15  A 15  A ? -0.2 ALA 29  A 29  A ? -2.1 LEU 19  A 19  A ? -0.5 
18  ILE 18  A 18  A ? ARG 51  A 51  A ? -3.3 GLN 16  A 16  A ? -0.4 ARG 51  A 51  A ? -2.5 SER 20  A 20  A ? -0.6 
19  LEU 19  A 19  A ? CYS 27  A 27  A ? -3.6 VAL 17  A 17  A ? -0.5 GLN 26  A 26  A ? -3.8 CYS 27  A 27  A ? -1.3 
20  SER 20  A 20  A ? HIS 49  A 49  A ? -2.9 ILE 18  A 18  A ? -0.6 HIS 49  A 49  A ? -3.0 SER 22  A 22  A ? -0.3 
21  ASN 21  A 21  A ? LYS 24  A 24  A ? -2.3 LEU 19  A 19  A ? -0.3 LYS 24  A 24  A ? -3.8 ILE 48  A 48  A ? -0.1 
22  SER 22  A 22  A ? SER 20  A 20  A ? -0.3 ARG 23  A 23  A ? -0.3 VAL 25  A 25  A ? -0.1 ASN 21  A 21  A ? -0.1 
23  ARG 23  A 23  A ? LYS 24  A 24  A ? -0.2 ?   ?   ? ?   ? ? ?    VAL 25  A 25  A ? -0.4 SER 22  A 22  A ? -0.3 
24  LYS 24  A 24  A ? ASN 21  A 21  A ? -3.8 ?   ?   ? ?   ? ? ?    ASN 21  A 21  A ? -2.3 GLN 26  A 26  A ? -0.3 
25  VAL 25  A 25  A ? ARG 23  A 23  A ? -0.4 SER 20  A 20  A ? -0.2 SER 20  A 20  A ? -0.3 GLY 28  A 28  A ? -0.1 
26  GLN 26  A 26  A ? LEU 19  A 19  A ? -3.8 CYS 27  A 27  A ? -0.4 GLY 28  A 28  A ? -0.3 SER 179 A 179 A ? -0.2 
27  CYS 27  A 27  A ? LEU 19  A 19  A ? -1.3 ASP 178 A 178 A ? -0.1 LEU 19  A 19  A ? -3.6 GLN 26  A 26  A ? -0.4 
28  GLY 28  A 28  A ? SER 179 A 179 A ? -3.6 GLN 26  A 26  A ? -0.3 ALA 40  A 40  A ? -0.5 VAL 30  A 30  A ? -0.3 
29  ALA 29  A 29  A ? VAL 17  A 17  A ? -2.1 CYS 27  A 27  A ? -0.2 VAL 17  A 17  A ? -2.6 LEU 31  A 31  A ? -0.4 
30  VAL 30  A 30  A ? VAL 38  A 38  A ? -2.5 GLY 28  A 28  A ? -0.3 VAL 38  A 38  A ? -2.9 ILE 32  A 32  A ? -0.5 
31  LEU 31  A 31  A ? TYR 15  A 15  A ? -2.5 ALA 29  A 29  A ? -0.4 ILE 105 A 105 A ? -2.2 VAL 37  A 37  A ? -0.2 
32  ILE 32  A 32  A ? TRP 36  A 36  A ? -2.4 VAL 30  A 30  A ? -0.5 ARG 34  A 34  A ? -0.2 VAL 37  A 37  A ? -0.2 
33  GLU 33  A 33  A ? TRP 36  A 36  A ? -1.6 VAL 106 A 106 A ? -0.1 TRP 36  A 36  A ? -1.4 ILE 32  A 32  A ? -0.3 
34  ARG 34  A 34  A ? ASP 35  A 35  A ? -0.3 ILE 32  A 32  A ? -0.2 VAL 96  A 96  A ? -2.7 ASN 94  A 94  A ? -0.1 
35  ASP 35  A 35  A ? PRO 95  A 95  A ? -0.2 ARG 93  A 93  A ? -0.0 LEU 92  A 92  A ? -2.9 VAL 37  A 37  A ? -0.4 
36  TRP 36  A 36  A ? GLU 33  A 33  A ? -1.4 ARG 91  A 91  A ? -0.2 ILE 32  A 32  A ? -2.4 GLU 33  A 33  A ? -1.6 
37  VAL 37  A 37  A ? ILE 90  A 90  A ? -2.4 ASP 35  A 35  A ? -0.4 ILE 90  A 90  A ? -3.0 THR 39  A 39  A ? -0.4 
38  VAL 38  A 38  A ? VAL 30  A 30  A ? -2.9 TRP 36  A 36  A ? -0.3 VAL 30  A 30  A ? -2.5 ALA 40  A 40  A ? -0.2 
39  THR 39  A 39  A ? MET 88  A 88  A ? -2.7 VAL 37  A 37  A ? -0.4 MET 88  A 88  A ? -2.7 ALA 41  A 41  A ? -0.3 
40  ALA 40  A 40  A ? GLY 28  A 28  A ? -0.5 VAL 38  A 38  A ? -0.2 CYS 43  A 43  A ? -1.6 ILE 87  A 87  A ? -0.3 
41  ALA 41  A 41  A ? THR 39  A 39  A ? -0.3 HIS 42  A 42  A ? -0.3 ASN 44  A 44  A ? -1.6 ALA 40  A 40  A ? -0.1 
42  HIS 42  A 42  A ? CYS 43  A 43  A ? -0.3 HIS 83  A 83  A ? -0.1 ALA 41  A 41  A ? -0.3 SER 179 A 179 A ? -0.0 
43  CYS 43  A 43  A ? ALA 40  A 40  A ? -1.6 GLY 28  A 28  A ? -0.1 THR 45  A 45  A ? -0.6 HIS 42  A 42  A ? -0.3 
44  ASN 44  A 44  A ? ALA 41  A 41  A ? -1.6 THR 39  A 39  A ? -0.0 GLN 46  A 46  A ? -0.3 ALA 41  A 41  A ? -0.0 
45  THR 45  A 45  A ? CYS 43  A 43  A ? -0.6 ?   ?   ? ?   ? ? ?    ASP 47  A 47  A ? -0.3 ILE 48  A 48  A ? -0.1 
46  GLN 46  A 46  A ? ASN 44  A 44  A ? -0.3 ASP 47  A 47  A ? -0.1 ?   ?   ? ?   ? ? ?    ?   ?   ? ?   ? ? ?    
47  ASP 47  A 47  A ? THR 45  A 45  A ? -0.3 ILE 48  A 48  A ? -0.2 HIS 49  A 49  A ? -0.6 SER 22  A 22  A ? -0.2 
48  ILE 48  A 48  A ? SER 69  A 69  A ? -0.1 ASN 21  A 21  A ? -0.1 SER 69  A 69  A ? -2.0 THR 50  A 50  A ? -0.4 
49  HIS 49  A 49  A ? SER 20  A 20  A ? -3.0 ASP 47  A 47  A ? -0.6 SER 20  A 20  A ? -2.9 ARG 51  A 51  A ? -0.5 
50  THR 50  A 50  A ? ILE 67  A 67  A ? -2.8 ILE 48  A 48  A ? -0.4 ILE 67  A 67  A ? -2.5 MET 52  A 52  A ? -0.4 
51  ARG 51  A 51  A ? ILE 18  A 18  A ? -2.5 HIS 49  A 49  A ? -0.5 ILE 18  A 18  A ? -3.3 GLY 53  A 53  A ? -0.3 
52  MET 52  A 52  A ? GLN 65  A 65  A ? -1.9 THR 50  A 50  A ? -0.4 GLN 65  A 65  A ? -2.0 VAL 17  A 17  A ? -0.1 
53  GLY 53  A 53  A ? GLN 16  A 16  A ? -0.6 TYR 101 A 101 A ? -0.4 HIS 55  A 55  A ? -0.4 SER 63  A 63  A ? -0.2 
54  ASP 54  A 54  A ? GLN 16  A 16  A ? -0.3 HIS 55  A 55  A ? -0.2 GLY 53  A 53  A ? -0.3 LEU 57  A 57  A ? -0.1 
55  HIS 55  A 55  A ? GLY 53  A 53  A ? -0.4 SER 56  A 56  A ? -0.3 LEU 137 A 137 A ? -2.6 LEU 57  A 57  A ? -0.4 
56  SER 56  A 56  A ? ILE 136 A 136 A ? -0.2 ALA 59  A 59  A ? -0.2 HIS 55  A 55  A ? -0.3 ILE 136 A 136 A ? -0.2 
57  LEU 57  A 57  A ? ASP 135 A 135 A ? -3.0 HIS 55  A 55  A ? -0.4 ILE 136 A 136 A ? -0.1 SER 56  A 56  A ? -0.1 
58  ARG 58  A 58  A ? ASP 135 A 135 A ? -0.3 HIS 60  A 60  A ? -0.0 HIS 60  A 60  A ? -0.3 LEU 57  A 57  A ? -0.2 
59  ALA 59  A 59  A ? ASP 135 A 135 A ? -0.2 SER 56  A 56  A ? -0.1 GLU 61  A 61  A ? -1.0 SER 56  A 56  A ? -0.2 
60  HIS 60  A 60  A ? ARG 58  A 58  A ? -0.3 GLU 61  A 61  A ? -0.1 LEU 57  A 57  A ? -0.1 ASP 54  A 54  A ? -0.0 
61  GLU 61  A 61  A ? ALA 59  A 59  A ? -1.0 SER 56  A 56  A ? -0.2 HIS 60  A 60  A ? -0.1 GLY 53  A 53  A ? -0.0 
62  GLY 62  A 62  A ? ALA 59  A 59  A ? -0.1 SER 63  A 63  A ? -0.1 ASP 54  A 54  A ? -0.1 HIS 60  A 60  A ? -0.1 
63  SER 63  A 63  A ? GLY 53  A 53  A ? -0.2 TYR 101 A 101 A ? -0.1 ASP 54  A 54  A ? -0.1 TYR 101 A 101 A ? -0.1 
64  GLU 64  A 64  A ? GLY 53  A 53  A ? -0.1 ARG 51  A 51  A ? -0.1 CYS 66  A 66  A ? -0.5 GLY 53  A 53  A ? -0.2 
65  GLN 65  A 65  A ? MET 52  A 52  A ? -2.0 ILE 67  A 67  A ? -0.0 MET 52  A 52  A ? -1.9 ILE 67  A 67  A ? -0.6 
66  CYS 66  A 66  A ? GLU 64  A 64  A ? -0.5 ARG 51  A 51  A ? -0.2 MET 68  A 68  A ? -0.4 ARG 51  A 51  A ? -0.2 
67  ILE 67  A 67  A ? THR 50  A 50  A ? -2.5 GLN 65  A 65  A ? -0.6 THR 50  A 50  A ? -2.8 SER 69  A 69  A ? -0.1 
68  MET 68  A 68  A ? CYS 66  A 66  A ? -0.4 HIS 49  A 49  A ? -0.2 ARG 93  A 93  A ? -3.4 ASN 94  A 94  A ? -0.4 
69  SER 69  A 69  A ? ILE 48  A 48  A ? -2.0 LEU 92  A 92  A ? -0.2 LEU 92  A 92  A ? -0.2 LYS 72  A 72  A ? -0.1 
70  ALA 70  A 70  A ? ARG 91  A 91  A ? -3.7 GLN 71  A 71  A ? -0.4 LYS 72  A 72  A ? -0.3 LEU 92  A 92  A ? -0.2 
71  GLN 71  A 71  A ? ARG 91  A 91  A ? -1.5 PHE 73  A 73  A ? -0.0 ARG 91  A 91  A ? -2.9 ALA 70  A 70  A ? -0.4 
72  LYS 72  A 72  A ? ALA 70  A 70  A ? -0.3 ILE 90  A 90  A ? -0.2 ILE 90  A 90  A ? -0.2 MET 88  A 88  A ? -0.0 
73  PHE 73  A 73  A ? LEU 89  A 89  A ? -3.7 GLN 71  A 71  A ? -0.4 LEU 89  A 89  A ? -2.1 HIS 75  A 75  A ? -0.1 
74  PRO 74  A 74  A ? ?   ?   ? ?   ? ? ?    ?   ?   ? ?   ? ? ?    MET 88  A 88  A ? -0.2 ASP 86  A 86  A ? -0.1 
75  HIS 75  A 75  A ? ILE 87  A 87  A ? -2.8 ASN 85  A 85  A ? -0.3 TYR 78  A 78  A ? -2.0 ILE 87  A 87  A ? -0.1 
76  PRO 76  A 76  A ? ?   ?   ? ?   ? ? ?    ?   ?   ? ?   ? ? ?    HIS 75  A 75  A ? -0.2 ASN 85  A 85  A ? -0.0 
77  GLY 77  A 77  A ? ASN 85  A 85  A ? -0.1 ASN 79  A 79  A ? -0.1 ASN 79  A 79  A ? -0.1 HIS 75  A 75  A ? -0.1 
78  TYR 78  A 78  A ? HIS 75  A 75  A ? -2.0 ILE 87  A 87  A ? -0.1 ASN 85  A 85  A ? -0.2 ASP 86  A 86  A ? -0.1 
79  ASN 79  A 79  A ? ASP 84  A 84  A ? -2.5 GLY 77  A 77  A ? -0.1 HIS 83  A 83  A ? -2.5 ASP 84  A 84  A ? -0.5 
80  PRO 80  A 80  A ? ?   ?   ? ?   ? ? ?    ?   ?   ? ?   ? ? ?    ASN 79  A 79  A ? -0.1 TYR 78  A 78  A ? -0.0 
81  THR 81  A 81  A ? THR 82  A 82  A ? -0.1 ASP 84  A 84  A ? -0.1 ASN 79  A 79  A ? -0.0 ?   ?   ? ?   ? ? ?    
82  THR 82  A 82  A ? ASP 84  A 84  A ? -0.1 ILE 158 A 158 A ? -0.0 ASN 85  A 85  A ? -0.1 THR 81  A 81  A ? -0.1 
83  HIS 83  A 83  A ? ASN 79  A 79  A ? -2.5 ASP 84  A 84  A ? -0.2 ASP 86  A 86  A ? -0.9 ASN 85  A 85  A ? -0.2 
84  ASP 84  A 84  A ? ASN 79  A 79  A ? -0.5 ASN 85  A 85  A ? -0.2 ASN 79  A 79  A ? -2.5 HIS 83  A 83  A ? -0.2 
85  ASN 85  A 85  A ? TYR 78  A 78  A ? -0.2 ASP 86  A 86  A ? -0.2 ILE 87  A 87  A ? -1.9 HIS 75  A 75  A ? -0.3 
86  ASP 86  A 86  A ? HIS 83  A 83  A ? -0.9 ASN 161 A 161 A ? -0.1 MET 88  A 88  A ? -0.3 ASN 85  A 85  A ? -0.2 
87  ILE 87  A 87  A ? ASN 85  A 85  A ? -1.9 ALA 40  A 40  A ? -0.3 HIS 75  A 75  A ? -2.8 LEU 89  A 89  A ? -0.3 
88  MET 88  A 88  A ? THR 39  A 39  A ? -2.7 ASP 86  A 86  A ? -0.3 THR 39  A 39  A ? -2.7 ILE 90  A 90  A ? -0.4 
89  LEU 89  A 89  A ? PHE 73  A 73  A ? -2.1 ILE 87  A 87  A ? -0.3 PHE 73  A 73  A ? -3.7 ARG 91  A 91  A ? -0.5 
90  ILE 90  A 90  A ? VAL 37  A 37  A ? -3.0 MET 88  A 88  A ? -0.4 VAL 37  A 37  A ? -2.4 LEU 92  A 92  A ? -0.5 
91  ARG 91  A 91  A ? GLN 71  A 71  A ? -2.9 LEU 89  A 89  A ? -0.5 ALA 70  A 70  A ? -3.7 GLN 71  A 71  A ? -1.5 
92  LEU 92  A 92  A ? ASP 35  A 35  A ? -2.9 ILE 90  A 90  A ? -0.5 SER 69  A 69  A ? -0.2 MET 68  A 68  A ? -0.1 
93  ARG 93  A 93  A ? MET 68  A 68  A ? -3.4 ARG 91  A 91  A ? -0.2 LEU 92  A 92  A ? -0.1 SER 69  A 69  A ? -0.1 
94  ASN 94  A 94  A ? MET 68  A 68  A ? -0.4 ARG 34  A 34  A ? -0.1 ARG 93  A 93  A ? -0.2 ALA 70  A 70  A ? -0.0 
95  PRO 95  A 95  A ? ?   ?   ? ?   ? ? ?    ?   ?   ? ?   ? ? ?    ASP 35  A 35  A ? -0.2 ASN 97  A 97  A ? -0.2 
96  VAL 96  A 96  A ? ARG 34  A 34  A ? -2.7 GLU 33  A 33  A ? -0.1 ILE 98  A 98  A ? -0.8 ARG 34  A 34  A ? -0.0 
97  ASN 97  A 97  A ? PRO 95  A 95  A ? -0.2 ARG 103 A 103 A ? -0.0 ASN 99  A 99  A ? -0.4 VAL 102 A 102 A ? -0.1 
98  ILE 98  A 98  A ? VAL 96  A 96  A ? -0.8 TYR 101 A 101 A ? -0.1 GLU 100 A 100 A ? -0.2 ARG 103 A 103 A ? -0.2 
99  ASN 99  A 99  A ? VAL 102 A 102 A ? -2.0 ASN 97  A 97  A ? -0.4 VAL 102 A 102 A ? -0.3 ILE 98  A 98  A ? -0.0 
100 GLU 100 A 100 A ? TYR 101 A 101 A ? -0.2 ILE 98  A 98  A ? -0.2 ARG 103 A 103 A ? -0.1 ILE 98  A 98  A ? -0.1 
101 TYR 101 A 101 A ? VAL 102 A 102 A ? -0.3 SER 63  A 63  A ? -0.1 ARG 103 A 103 A ? -0.4 GLY 53  A 53  A ? -0.4 
102 VAL 102 A 102 A ? ASN 99  A 99  A ? -0.3 ASN 97  A 97  A ? -0.1 ASN 99  A 99  A ? -2.0 TYR 101 A 101 A ? -0.3 
103 ARG 103 A 103 A ? PRO 14  A 14  A ? -1.3 TYR 101 A 101 A ? -0.4 LEU 31  A 31  A ? -0.2 ILE 105 A 105 A ? -0.1 
104 PRO 104 A 104 A ? ?   ?   ? ?   ? ? ?    ?   ?   ? ?   ? ? ?    VAL 106 A 106 A ? -0.3 ILE 32  A 32  A ? -0.2 
105 ILE 105 A 105 A ? LEU 31  A 31  A ? -2.2 TYR 15  A 15  A ? -0.1 LEU 107 A 107 A ? -0.2 LYS 188 A 188 A ? -0.1 
106 VAL 106 A 106 A ? ASP 187 A 187 A ? -0.5 PRO 104 A 104 A ? -0.3 LEU 189 A 189 A ? -3.1 ALA 108 A 108 A ? -0.2 
107 LEU 107 A 107 A ? LYS 188 A 188 A ? -0.2 ILE 105 A 105 A ? -0.2 SER 109 A 109 A ? -0.3 GLN 190 A 190 A ? -0.1 
108 ALA 108 A 108 A ? LEU 189 A 189 A ? -1.8 VAL 106 A 106 A ? -0.2 THR 216 A 216 A ? -0.1 LEU 107 A 107 A ? -0.1 
109 SER 109 A 109 A ? LEU 107 A 107 A ? -0.3 GLU 110 A 110 A ? -0.2 CYS 111 A 111 A ? -0.3 ALA 108 A 108 A ? -0.2 
110 GLU 110 A 110 A ? LEU 107 A 107 A ? -0.0 ARG 214 A 214 A ? -0.0 SER 109 A 109 A ? -0.2 ALA 112 A 112 A ? -0.2 
111 CYS 111 A 111 A ? SER 109 A 109 A ? -0.3 CYS 213 A 213 A ? -0.1 GLN 190 A 190 A ? -0.0 SER 109 A 109 A ? -0.0 
112 ALA 112 A 112 A ? GLU 110 A 110 A ? -0.2 GLN 190 A 190 A ? -0.1 CYS 111 A 111 A ? -0.1 ASN 115 A 115 A ? -0.1 
113 PRO 113 A 113 A ? ?   ?   ? ?   ? ? ?    ?   ?   ? ?   ? ? ?    THR 116 A 116 A ? -0.9 THR 144 A 144 A ? -0.2 
114 PRO 114 A 114 A ? ?   ?   ? ?   ? ? ?    ?   ?   ? ?   ? ? ?    MET 145 A 145 A ? -0.2 ARG 117 A 117 A ? -0.1 
115 ASN 115 A 115 A ? THR 144 A 144 A ? -3.4 THR 116 A 116 A ? -0.3 ARG 117 A 117 A ? -0.4 MET 145 A 145 A ? -0.1 
116 THR 116 A 116 A ? PRO 113 A 113 A ? -0.9 ALA 112 A 112 A ? -0.1 THR 144 A 144 A ? -2.0 CYS 118 A 118 A ? -0.4 
117 ARG 117 A 117 A ? ASN 115 A 115 A ? -0.4 TYR 143 A 143 A ? -0.2 ASN 186 A 186 A ? -0.7 LEU 119 A 119 A ? -0.3 
118 CYS 118 A 118 A ? VAL 142 A 142 A ? -3.4 THR 116 A 116 A ? -0.4 VAL 142 A 142 A ? -2.7 VAL 120 A 120 A ? -0.4 
119 LEU 119 A 119 A ? VAL 184 A 184 A ? -3.5 ARG 117 A 117 A ? -0.3 VAL 184 A 184 A ? -3.3 SER 121 A 121 A ? -0.4 
120 VAL 120 A 120 A ? ALA 140 A 140 A ? -2.8 CYS 118 A 118 A ? -0.4 ALA 140 A 140 A ? -2.2 GLY 122 A 122 A ? -0.3 
121 SER 121 A 121 A ? PRO 182 A 182 A ? -1.2 LEU 119 A 119 A ? -0.4 TRP 123 A 123 A ? -0.3 CYS 139 A 139 A ? -0.2 
122 GLY 122 A 122 A ? GLN 138 A 138 A ? -2.0 VAL 120 A 120 A ? -0.3 GLN 138 A 138 A ? -2.4 ILE 2   A 2   A ? -0.1 
123 TRP 123 A 123 A ? GLY 177 A 177 A ? -0.3 SER 121 A 121 A ? -0.3 ILE 126 A 126 A ? -0.1 ASP 178 A 178 A ? -0.1 
124 GLY 124 A 124 A ? THR 125 A 125 A ? -0.2 GLN 138 A 138 A ? -0.1 ILE 2   A 2   A ? -0.3 GLY 177 A 177 A ? -0.2 
125 THR 125 A 125 A ? GLN 176 A 176 A ? -2.2 PHE 133 A 133 A ? -0.2 ILE 2   A 2   A ? -0.3 CYS 175 A 175 A ? -0.2 
126 ILE 126 A 126 A ? GLU 132 A 132 A ? -2.2 ARG 1   A 1   A ? -0.2 GLY 4   A 4   A ? -0.4 THR 128 A 128 A ? -0.3 
127 GLU 127 A 127 A ? GLU 132 A 132 A ? -0.3 GLN 130 A 130 A ? -0.2 GLU 132 A 132 A ? -0.3 ILE 126 A 126 A ? -0.1 
128 THR 128 A 128 A ? ILE 126 A 126 A ? -0.3 PRO 129 A 129 A ? -0.1 ALA 131 A 131 A ? -0.1 ILE 199 A 199 A ? -0.1 
129 PRO 129 A 129 A ? ?   ?   ? ?   ? ? ?    ?   ?   ? ?   ? ? ?    ALA 131 A 131 A ? -0.3 THR 128 A 128 A ? -0.1 
130 GLN 130 A 130 A ? ILE 126 A 126 A ? -0.0 ALA 131 A 131 A ? -0.0 GLU 132 A 132 A ? -0.7 GLU 127 A 127 A ? -0.2 
131 ALA 131 A 131 A ? PRO 129 A 129 A ? -0.3 ILE 126 A 126 A ? -0.1 PHE 133 A 133 A ? -0.5 THR 128 A 128 A ? -0.1 
132 GLU 132 A 132 A ? GLN 130 A 130 A ? -0.7 GLU 127 A 127 A ? -0.3 ILE 126 A 126 A ? -2.2 GLU 127 A 127 A ? -0.3 
133 PHE 133 A 133 A ? ALA 131 A 131 A ? -0.5 THR 125 A 125 A ? -0.2 THR 125 A 125 A ? -0.2 GLY 124 A 124 A ? -0.1 
134 PRO 134 A 134 A ? ?   ?   ? ?   ? ? ?    ?   ?   ? ?   ? ? ?    GLN 138 A 138 A ? -0.1 LEU 57  A 57  A ? -0.1 
135 ASP 135 A 135 A ? PHE 133 A 133 A ? -0.1 SER 56  A 56  A ? -0.1 LEU 57  A 57  A ? -3.0 LEU 137 A 137 A ? -0.4 
136 ILE 136 A 136 A ? SER 56  A 56  A ? -0.2 LEU 57  A 57  A ? -0.1 SER 56  A 56  A ? -0.2 GLY 122 A 122 A ? -0.1 
137 LEU 137 A 137 A ? HIS 55  A 55  A ? -2.6 ASP 135 A 135 A ? -0.4 CYS 8   A 8   A ? -3.1 CYS 139 A 139 A ? -0.3 
138 GLN 138 A 138 A ? GLY 122 A 122 A ? -2.4 ASP 7   A 7   A ? -0.2 GLY 122 A 122 A ? -2.0 ALA 140 A 140 A ? -0.3 
139 CYS 139 A 139 A ? LYS 6   A 6   A ? -3.0 LEU 137 A 137 A ? -0.3 LYS 6   A 6   A ? -2.7 GLU 141 A 141 A ? -0.4 
140 ALA 140 A 140 A ? VAL 120 A 120 A ? -2.2 GLN 138 A 138 A ? -0.3 VAL 120 A 120 A ? -2.8 VAL 142 A 142 A ? -0.5 
141 GLU 141 A 141 A ? CYS 139 A 139 A ? -0.4 LEU 119 A 119 A ? -0.2 TYR 143 A 143 A ? -0.2 LEU 119 A 119 A ? -0.2 
142 VAL 142 A 142 A ? CYS 118 A 118 A ? -2.7 ALA 140 A 140 A ? -0.5 CYS 118 A 118 A ? -3.4 THR 144 A 144 A ? -0.4 
143 TYR 143 A 143 A ? SER 166 A 166 A ? -1.8 GLU 141 A 141 A ? -0.2 SER 166 A 166 A ? -2.1 ARG 117 A 117 A ? -0.2 
144 THR 144 A 144 A ? THR 116 A 116 A ? -2.0 VAL 142 A 142 A ? -0.4 ASN 115 A 115 A ? -3.4 SER 146 A 146 A ? -0.3 
145 MET 145 A 145 A ? CYS 164 A 164 A ? -2.3 PRO 114 A 114 A ? -0.2 CYS 164 A 164 A ? -0.5 ASN 147 A 147 A ? -0.1 
146 SER 146 A 146 A ? THR 144 A 144 A ? -0.3 ASN 147 A 147 A ? -0.1 CYS 150 A 150 A ? -2.3 ARG 151 A 151 A ? -0.2 
147 ASN 147 A 147 A ? GLU 148 A 148 A ? -0.2 GLU 149 A 149 A ? -0.2 ARG 151 A 151 A ? -2.4 ARG 152 A 152 A ? -0.2 
148 GLU 148 A 148 A ? CYS 150 A 150 A ? -0.2 GLU 149 A 149 A ? -0.2 ARG 152 A 152 A ? -1.8 ASN 147 A 147 A ? -0.2 
149 GLU 149 A 149 A ? CYS 150 A 150 A ? -0.2 ARG 151 A 151 A ? -0.2 ALA 153 A 153 A ? -1.6 ASN 147 A 147 A ? -0.2 
150 CYS 150 A 150 A ? SER 146 A 146 A ? -2.3 ARG 151 A 151 A ? -0.2 TYR 154 A 154 A ? -1.9 GLU 148 A 148 A ? -0.2 
151 ARG 151 A 151 A ? ASN 147 A 147 A ? -2.4 ARG 152 A 152 A ? -0.2 CYS 150 A 150 A ? -0.2 GLU 149 A 149 A ? -0.2 
152 ARG 152 A 152 A ? GLU 148 A 148 A ? -1.8 ALA 153 A 153 A ? -0.2 ARG 151 A 151 A ? -0.2 CYS 150 A 150 A ? -0.2 
153 ALA 153 A 153 A ? GLU 149 A 149 A ? -1.6 TYR 154 A 154 A ? -0.3 ARG 151 A 151 A ? -0.2 ARG 152 A 152 A ? -0.2 
154 TYR 154 A 154 A ? CYS 150 A 150 A ? -1.9 GLU 149 A 149 A ? -0.1 SER 157 A 157 A ? -1.7 ILE 158 A 158 A ? -0.8 
155 PRO 155 A 155 A ? ?   ?   ? ?   ? ? ?    ?   ?   ? ?   ? ? ?    ARG 152 A 152 A ? -0.1 ARG 151 A 151 A ? -0.1 
156 ASN 156 A 156 A ? ILE 158 A 158 A ? -0.1 SER 157 A 157 A ? -0.1 ARG 151 A 151 A ? -0.1 ARG 152 A 152 A ? -0.1 
157 SER 157 A 157 A ? TYR 154 A 154 A ? -1.7 ARG 151 A 151 A ? -0.2 THR 159 A 159 A ? -0.5 ASN 156 A 156 A ? -0.1 
158 ILE 158 A 158 A ? TYR 154 A 154 A ? -0.8 ARG 151 A 151 A ? -0.1 ASP 160 A 160 A ? -0.2 ASN 156 A 156 A ? -0.1 
159 THR 159 A 159 A ? SER 157 A 157 A ? -0.5 ASN 156 A 156 A ? -0.0 MET 162 A 162 A ? -1.4 SER 157 A 157 A ? -0.0 
160 ASP 160 A 160 A ? ASN 161 A 161 A ? -0.3 ILE 158 A 158 A ? -0.2 ARG 214 A 214 A ? -0.1 ILE 158 A 158 A ? -0.0 
161 ASN 161 A 161 A ? THR 210 A 210 A ? -0.0 CYS 213 A 213 A ? -0.0 ASN 211 A 211 A ? -2.1 LEU 163 A 163 A ? -0.3 
162 MET 162 A 162 A ? THR 159 A 159 A ? -1.4 THR 210 A 210 A ? -0.2 CYS 164 A 164 A ? -0.4 THR 210 A 210 A ? -0.2 
163 LEU 163 A 163 A ? TYR 209 A 209 A ? -2.6 ASN 161 A 161 A ? -0.3 TYR 209 A 209 A ? -3.3 ALA 165 A 165 A ? -0.4 
164 CYS 164 A 164 A ? MET 145 A 145 A ? -0.5 MET 162 A 162 A ? -0.4 MET 145 A 145 A ? -2.3 SER 166 A 166 A ? -0.3 
165 ALA 165 A 165 A ? GLY 207 A 207 A ? -1.9 LEU 163 A 163 A ? -0.4 GLY 207 A 207 A ? -2.0 VAL 167 A 167 A ? -0.3 
166 SER 166 A 166 A ? TYR 143 A 143 A ? -2.1 CYS 164 A 164 A ? -0.3 TYR 143 A 143 A ? -1.8 ARG 168 A 168 A ? -0.6 
167 VAL 167 A 167 A ? VAL 172 A 172 A ? -0.9 ALA 165 A 165 A ? -0.3 GLY 170 A 170 A ? -2.8 GLY 204 A 204 A ? -0.2 
168 ARG 168 A 168 A ? SER 166 A 166 A ? -0.6 GLU 169 A 169 A ? -0.3 GLY 204 A 204 A ? -0.4 VAL 167 A 167 A ? -0.1 
169 GLU 169 A 169 A ? GLY 170 A 170 A ? -0.3 LYS 203 A 203 A ? -0.1 ARG 168 A 168 A ? -0.3 LYS 203 A 203 A ? -0.2 
170 GLY 170 A 170 A ? VAL 167 A 167 A ? -2.8 GLN 202 A 202 A ? -0.2 GLU 169 A 169 A ? -0.3 GLN 202 A 202 A ? -0.2 
171 GLY 171 A 171 A ? ALA 201 A 201 A ? -1.8 GLU 169 A 169 A ? -0.1 ASP 173 A 173 A ? -0.3 GLN 202 A 202 A ? -0.1 
172 VAL 172 A 172 A ? VAL 167 A 167 A ? -0.2 GLN 202 A 202 A ? -0.1 VAL 167 A 167 A ? -0.9 SER 174 A 174 A ? -0.3 
173 ASP 173 A 173 A ? ILE 3   A 3   A ? -1.2 GLY 171 A 171 A ? -0.3 ILE 3   A 3   A ? -3.1 CYS 175 A 175 A ? -0.4 
174 SER 174 A 174 A ? VAL 172 A 172 A ? -0.3 ILE 2   A 2   A ? -0.2 ILE 2   A 2   A ? -0.3 ALA 201 A 201 A ? -0.2 
175 CYS 175 A 175 A ? ARG 1   A 1   A ? -2.2 ASP 173 A 173 A ? -0.4 ASP 178 A 178 A ? -1.4 GLY 124 A 124 A ? -0.1 
176 GLN 176 A 176 A ? GLN 198 A 198 A ? -0.3 GLY 177 A 177 A ? -0.2 THR 125 A 125 A ? -2.2 CYS 175 A 175 A ? -0.2 
177 GLY 177 A 177 A ? GLY 124 A 124 A ? -0.2 GLN 26  A 26  A ? -0.1 TRP 123 A 123 A ? -0.3 GLN 176 A 176 A ? -0.2 
178 ASP 178 A 178 A ? CYS 175 A 175 A ? -1.4 CYS 27  A 27  A ? -0.1 GLY 181 A 181 A ? -2.8 VAL 193 A 193 A ? -0.3 
179 SER 179 A 179 A ? GLY 180 A 180 A ? -0.3 GLN 26  A 26  A ? -0.2 GLY 28  A 28  A ? -3.6 SER 194 A 194 A ? -0.2 
180 GLY 180 A 180 A ? VAL 193 A 193 A ? -2.7 GLY 181 A 181 A ? -0.3 SER 179 A 179 A ? -0.3 SER 194 A 194 A ? -0.1 
181 GLY 181 A 181 A ? ASP 178 A 178 A ? -2.8 PRO 182 A 182 A ? -0.1 VAL 193 A 193 A ? -2.6 GLY 180 A 180 A ? -0.3 
182 PRO 182 A 182 A ? ?   ?   ? ?   ? ? ?    ?   ?   ? ?   ? ? ?    SER 121 A 121 A ? -1.2 VAL 184 A 184 A ? -0.5 
183 LEU 183 A 183 A ? GLY 191 A 191 A ? -2.3 GLY 181 A 181 A ? -0.2 GLN 190 A 190 A ? -2.9 GLY 191 A 191 A ? -1.7 
184 VAL 184 A 184 A ? LEU 119 A 119 A ? -3.3 PRO 182 A 182 A ? -0.5 LEU 119 A 119 A ? -3.5 ASN 186 A 186 A ? -0.4 
185 CYS 185 A 185 A ? LYS 188 A 188 A ? -2.4 LEU 183 A 183 A ? -0.5 LYS 188 A 188 A ? -1.6 CYS 118 A 118 A ? -0.2 
186 ASN 186 A 186 A ? ARG 117 A 117 A ? -0.7 VAL 184 A 184 A ? -0.4 CYS 185 A 185 A ? -0.2 LEU 189 A 189 A ? -0.1 
187 ASP 187 A 187 A ? LYS 188 A 188 A ? -0.2 VAL 184 A 184 A ? -0.1 VAL 106 A 106 A ? -0.5 LEU 189 A 189 A ? -0.4 
188 LYS 188 A 188 A ? CYS 185 A 185 A ? -1.6 ILE 105 A 105 A ? -0.1 CYS 185 A 185 A ? -2.4 GLN 190 A 190 A ? -0.7 
189 LEU 189 A 189 A ? VAL 106 A 106 A ? -3.1 ASP 187 A 187 A ? -0.4 ALA 108 A 108 A ? -1.8 VAL 184 A 184 A ? -0.2 
190 GLN 190 A 190 A ? LEU 183 A 183 A ? -2.9 LYS 188 A 188 A ? -0.7 VAL 212 A 212 A ? -1.5 CYS 213 A 213 A ? -0.6 
191 GLY 191 A 191 A ? LEU 183 A 183 A ? -1.7 ASN 211 A 211 A ? -0.2 LEU 183 A 183 A ? -2.3 VAL 193 A 193 A ? -0.4 
192 ILE 192 A 192 A ? THR 210 A 210 A ? -1.4 GLN 190 A 190 A ? -0.3 THR 210 A 210 A ? -3.3 SER 194 A 194 A ? -0.2 
193 VAL 193 A 193 A ? GLY 181 A 181 A ? -2.6 GLY 191 A 191 A ? -0.4 GLY 180 A 180 A ? -2.7 TYR 209 A 209 A ? -0.2 
194 SER 194 A 194 A ? VAL 208 A 208 A ? -2.3 TRP 195 A 195 A ? -0.4 GLY 196 A 196 A ? -0.3 TYR 209 A 209 A ? -0.2 
195 TRP 195 A 195 A ? VAL 208 A 208 A ? -1.7 GLN 176 A 176 A ? -0.0 VAL 208 A 208 A ? -2.7 SER 194 A 194 A ? -0.4 
196 GLY 196 A 196 A ? SER 194 A 194 A ? -0.3 GLY 207 A 207 A ? -0.2 GLY 207 A 207 A ? -0.1 CYS 200 A 200 A ? -0.1 
197 MET 197 A 197 A ? TRP 195 A 195 A ? -0.3 PRO 206 A 206 A ? -0.3 ALA 201 A 201 A ? -0.1 VAL 208 A 208 A ? -0.0 
198 GLN 198 A 198 A ? ILE 199 A 199 A ? -0.2 GLY 196 A 196 A ? -0.1 CYS 200 A 200 A ? -0.7 GLN 176 A 176 A ? -0.3 
199 ILE 199 A 199 A ? CYS 175 A 175 A ? -0.1 THR 128 A 128 A ? -0.1 GLN 202 A 202 A ? -0.5 MET 197 A 197 A ? -0.2 
200 CYS 200 A 200 A ? GLN 198 A 198 A ? -0.7 ALA 201 A 201 A ? -0.2 LYS 203 A 203 A ? -0.1 CYS 175 A 175 A ? -0.1 
201 ALA 201 A 201 A ? GLN 205 A 205 A ? -0.3 GLN 202 A 202 A ? -0.2 GLY 171 A 171 A ? -1.8 LYS 203 A 203 A ? -0.4 
202 GLN 202 A 202 A ? GLN 205 A 205 A ? -0.5 ILE 199 A 199 A ? -0.5 GLN 205 A 205 A ? -2.4 ALA 201 A 201 A ? -0.2 
203 LYS 203 A 203 A ? ALA 201 A 201 A ? -0.4 GLY 204 A 204 A ? -0.3 GLU 169 A 169 A ? -0.1 ARG 168 A 168 A ? -0.1 
204 GLY 204 A 204 A ? ARG 168 A 168 A ? -0.4 VAL 167 A 167 A ? -0.2 LYS 203 A 203 A ? -0.3 ARG 168 A 168 A ? -0.1 
205 GLN 205 A 205 A ? GLN 202 A 202 A ? -2.4 TYR 154 A 154 A ? -0.0 GLN 202 A 202 A ? -0.5 ALA 201 A 201 A ? -0.3 
206 PRO 206 A 206 A ? ?   ?   ? ?   ? ? ?    ?   ?   ? ?   ? ? ?    MET 197 A 197 A ? -0.3 SER 166 A 166 A ? -0.2 
207 GLY 207 A 207 A ? ALA 165 A 165 A ? -2.0 GLY 196 A 196 A ? -0.1 ALA 165 A 165 A ? -1.9 TYR 209 A 209 A ? -0.5 
208 VAL 208 A 208 A ? TRP 195 A 195 A ? -2.7 CYS 164 A 164 A ? -0.2 SER 194 A 194 A ? -2.3 TRP 195 A 195 A ? -1.7 
209 TYR 209 A 209 A ? LEU 163 A 163 A ? -3.3 GLY 207 A 207 A ? -0.5 LEU 163 A 163 A ? -2.6 ASN 211 A 211 A ? -0.5 
210 THR 210 A 210 A ? ILE 192 A 192 A ? -3.3 VAL 208 A 208 A ? -0.3 ILE 192 A 192 A ? -1.4 VAL 212 A 212 A ? -1.1 
211 ASN 211 A 211 A ? ASN 161 A 161 A ? -2.1 TYR 209 A 209 A ? -0.5 ARG 214 A 214 A ? -1.7 TYR 215 A 215 A ? -0.2 
212 VAL 212 A 212 A ? GLN 190 A 190 A ? -1.5 THR 210 A 210 A ? -1.1 TYR 215 A 215 A ? -2.8 THR 216 A 216 A ? -0.3 
213 CYS 213 A 213 A ? GLN 190 A 190 A ? -0.6 ARG 214 A 214 A ? -0.3 THR 216 A 216 A ? -0.6 VAL 212 A 212 A ? -0.3 
214 ARG 214 A 214 A ? ASN 211 A 211 A ? -1.7 TYR 215 A 215 A ? -0.2 CYS 213 A 213 A ? -0.3 VAL 212 A 212 A ? -0.2 
215 TYR 215 A 215 A ? VAL 212 A 212 A ? -2.8 ASN 211 A 211 A ? -0.2 ILE 219 A 219 A ? -2.7 ARG 214 A 214 A ? -0.2 
216 THR 216 A 216 A ? CYS 213 A 213 A ? -0.6 VAL 212 A 212 A ? -0.3 ARG 220 A 220 A ? -2.4 ASN 221 A 221 A ? -0.2 
217 GLU 217 A 217 A ? CYS 213 A 213 A ? -0.3 TRP 218 A 218 A ? -0.2 ASN 221 A 221 A ? -2.6 THR 222 A 222 A ? -0.2 
218 TRP 218 A 218 A ? ARG 220 A 220 A ? -0.2 ILE 219 A 219 A ? -0.2 THR 222 A 222 A ? -2.4 ILE 223 A 223 A ? -0.2 
219 ILE 219 A 219 A ? TYR 215 A 215 A ? -2.7 ARG 220 A 220 A ? -0.2 ILE 223 A 223 A ? -2.3 GLU 217 A 217 A ? -0.2 
220 ARG 220 A 220 A ? THR 216 A 216 A ? -2.4 ASN 221 A 221 A ? -0.2 GLN 224 A 224 A ? -2.3 ILE 219 A 219 A ? -0.2 
221 ASN 221 A 221 A ? GLU 217 A 217 A ? -2.6 ILE 223 A 223 A ? -0.2 ARG 225 A 225 A ? -1.9 ARG 220 A 220 A ? -0.2 
222 THR 222 A 222 A ? TRP 218 A 218 A ? -2.4 GLU 217 A 217 A ? -0.2 ASN 226 A 226 A ? -0.8 ARG 220 A 220 A ? -0.2 
223 ILE 223 A 223 A ? ILE 219 A 219 A ? -2.3 TRP 218 A 218 A ? -0.2 ASN 226 A 226 A ? -0.8 ASN 221 A 221 A ? -0.2 
224 GLN 224 A 224 A ? ARG 220 A 220 A ? -2.3 ARG 225 A 225 A ? -0.2 ILE 223 A 223 A ? -0.2 THR 222 A 222 A ? -0.2 
225 ARG 225 A 225 A ? ASN 221 A 221 A ? -1.9 ARG 220 A 220 A ? -0.2 GLN 224 A 224 A ? -0.2 ILE 223 A 223 A ? -0.2 
226 ASN 226 A 226 A ? THR 222 A 222 A ? -0.8 ILE 223 A 223 A ? -0.8 GLN 224 A 224 A ? -0.2 ILE 223 A 223 A ? -0.2 
# 
loop_
_dssp_statistics_histogram.entry_id 
_dssp_statistics_histogram.type 
_dssp_statistics_histogram.1 
_dssp_statistics_histogram.2 
_dssp_statistics_histogram.3 
_dssp_statistics_histogram.4 
_dssp_statistics_histogram.5 
_dssp_statistics_histogram.6 
_dssp_statistics_histogram.7 
_dssp_statistics_histogram.8 
_dssp_statistics_histogram.9 
_dssp_statistics_histogram.10 
_dssp_statistics_histogram.11 
_dssp_statistics_histogram.12 
_dssp_statistics_histogram.13 
_dssp_statistics_histogram.14 
_dssp_statistics_histogram.15 
_dssp_statistics_histogram.16 
_dssp_statistics_histogram.17 
_dssp_statistics_histogram.18 
_dssp_statistics_histogram.19 
_dssp_statistics_histogram.20 
_dssp_statistics_histogram.21 
_dssp_statistics_histogram.22 
_dssp_statistics_histogram.23 
_dssp_statistics_histogram.24 
_dssp_statistics_histogram.25 
_dssp_statistics_histogram.26 
_dssp_statistics_histogram.27 
_dssp_statistics_histogram.28 
_dssp_statistics_histogram.29 
_dssp_statistics_histogram.30 
Euma4 residues_per_alpha_helix        0 0 0 0 0 0 1 0 0 1 0 0 0 0 0 0 0 0 0 0 0 0 0 0 0 0 0 0 0 0 
Euma4 parallel_bridges_per_ladder     0 1 0 0 0 0 0 0 0 0 0 0 0 0 0 0 0 0 0 0 0 0 0 0 0 0 0 0 0 0 
Euma4 antiparallel_bridges_per_ladder 1 3 2 6 1 2 0 0 0 0 0 0 0 0 0 0 0 0 0 0 0 0 0 0 0 0 0 0 0 0 
Euma4 ladders_per_sheet               1 0 0 0 0 1 0 1 0 0 0 0 0 0 0 0 0 0 0 0 0 0 0 0 0 0 0 0 0 0 
# 
loop_
_dssp_statistics_hbond.entry_id 
_dssp_statistics_hbond.type 
_dssp_statistics_hbond.count 
_dssp_statistics_hbond.count_per_100 
Euma4 O(I)-->H-N(J)          137 60.6 
Euma4 'PARALLEL BRIDGES'     3   1.3  
Euma4 'ANTIPARALLEL BRIDGES' 72  31.9 
Euma4 O(I)-->H-N(I-5)        2   0.9  
Euma4 O(I)-->H-N(I-4)        1   0.4  
Euma4 O(I)-->H-N(I-3)        4   1.8  
Euma4 O(I)-->H-N(I-2)        0   0.0  
Euma4 O(I)-->H-N(I-1)        0   0.0  
Euma4 O(I)-->H-N(I+0)        0   0.0  
Euma4 O(I)-->H-N(I+1)        0   0.0  
Euma4 O(I)-->H-N(I+2)        14  6.2  
Euma4 O(I)-->H-N(I+3)        21  9.3  
Euma4 O(I)-->H-N(I+4)        15  6.6  
Euma4 O(I)-->H-N(I+5)        0   0.0  
# 
_dssp_statistics.entry_id                       Euma4 
_dssp_statistics.nr_of_residues                 226 
_dssp_statistics.nr_of_chains                   1 
_dssp_statistics.nr_of_ss_bridges_total         0 
_dssp_statistics.nr_of_ss_bridges_intra_chain   0 
_dssp_statistics.nr_of_ss_bridges_inter_chain   0 
# 
loop_
_chem_comp.id 
_chem_comp.type 
_chem_comp.mon_nstd_flag 
_chem_comp.name 
_chem_comp.formula 
_chem_comp.formula_weight 
ALA 'L-PEPTIDE LINKING' y ALANINE         'C3 H7 N O2'     89.093 
ARG 'L-PEPTIDE LINKING' y ARGININE        'C6 H15 N4 O2'  175.209 
ASN 'L-PEPTIDE LINKING' y ASPARAGINE      'C4 H8 N2 O3'   132.118 
ASP 'L-PEPTIDE LINKING' y 'ASPARTIC ACID' 'C4 H7 N O4'    133.103 
CYS 'L-PEPTIDE LINKING' y CYSTEINE        'C3 H7 N O2 S'  121.158 
GLN 'L-PEPTIDE LINKING' y GLUTAMINE       'C5 H10 N2 O3'  146.144 
GLU 'L-PEPTIDE LINKING' y 'GLUTAMIC ACID' 'C5 H9 N O4'    147.129 
GLY 'PEPTIDE LINKING'   y GLYCINE         'C2 H5 N O2'     75.067 
HIS 'L-PEPTIDE LINKING' y HISTIDINE       'C6 H10 N3 O2'  156.162 
ILE 'L-PEPTIDE LINKING' y ISOLEUCINE      'C6 H13 N O2'   131.173 
LEU 'L-PEPTIDE LINKING' y LEUCINE         'C6 H13 N O2'   131.173 
LYS 'L-PEPTIDE LINKING' y LYSINE          'C6 H15 N2 O2'  147.195 
MET 'L-PEPTIDE LINKING' y METHIONINE      'C5 H11 N O2 S' 149.211 
PHE 'L-PEPTIDE LINKING' y PHENYLALANINE   'C9 H11 N O2'   165.189 
PRO 'L-PEPTIDE LINKING' y PROLINE         'C5 H9 N O2'     115.13 
SER 'L-PEPTIDE LINKING' y SERINE          'C3 H7 N O3'    105.093 
THR 'L-PEPTIDE LINKING' y THREONINE       'C4 H9 N O3'    119.119 
TRP 'L-PEPTIDE LINKING' y TRYPTOPHAN      'C11 H12 N2 O2' 204.225 
TYR 'L-PEPTIDE LINKING' y TYROSINE        'C9 H11 N O3'   181.189 
VAL 'L-PEPTIDE LINKING' y VALINE          'C5 H11 N O2'   117.146 
# 
loop_
_atom_type.symbol 
N 
C 
O 
S 
# 
loop_
_entity_poly_seq.entity_id 
_entity_poly_seq.num 
_entity_poly_seq.mon_id 
_entity_poly_seq.hetero 
1   1 ARG n 
1   2 ILE n 
1   3 ILE n 
1   4 GLY n 
1   5 GLY n 
1   6 LYS n 
1   7 ASP n 
1   8 CYS n 
1   9 GLN n 
1  10 LYS n 
1  11 HIS n 
1  12 SER n 
1  13 GLN n 
1  14 PRO n 
1  15 TYR n 
1  16 GLN n 
1  17 VAL n 
1  18 ILE n 
1  19 LEU n 
1  20 SER n 
1  21 ASN n 
1  22 SER n 
1  23 ARG n 
1  24 LYS n 
1  25 VAL n 
1  26 GLN n 
1  27 CYS n 
1  28 GLY n 
1  29 ALA n 
1  30 VAL n 
1  31 LEU n 
1  32 ILE n 
1  33 GLU n 
1  34 ARG n 
1  35 ASP n 
1  36 TRP n 
1  37 VAL n 
1  38 VAL n 
1  39 THR n 
1  40 ALA n 
1  41 ALA n 
1  42 HIS n 
1  43 CYS n 
1  44 ASN n 
1  45 THR n 
1  46 GLN n 
1  47 ASP n 
1  48 ILE n 
1  49 HIS n 
1  50 THR n 
1  51 ARG n 
1  52 MET n 
1  53 GLY n 
1  54 ASP n 
1  55 HIS n 
1  56 SER n 
1  57 LEU n 
1  58 ARG n 
1  59 ALA n 
1  60 HIS n 
1  61 GLU n 
1  62 GLY n 
1  63 SER n 
1  64 GLU n 
1  65 GLN n 
1  66 CYS n 
1  67 ILE n 
1  68 MET n 
1  69 SER n 
1  70 ALA n 
1  71 GLN n 
1  72 LYS n 
1  73 PHE n 
1  74 PRO n 
1  75 HIS n 
1  76 PRO n 
1  77 GLY n 
1  78 TYR n 
1  79 ASN n 
1  80 PRO n 
1  81 THR n 
1  82 THR n 
1  83 HIS n 
1  84 ASP n 
1  85 ASN n 
1  86 ASP n 
1  87 ILE n 
1  88 MET n 
1  89 LEU n 
1  90 ILE n 
1  91 ARG n 
1  92 LEU n 
1  93 ARG n 
1  94 ASN n 
1  95 PRO n 
1  96 VAL n 
1  97 ASN n 
1  98 ILE n 
1  99 ASN n 
1 100 GLU n 
1 101 TYR n 
1 102 VAL n 
1 103 ARG n 
1 104 PRO n 
1 105 ILE n 
1 106 VAL n 
1 107 LEU n 
1 108 ALA n 
1 109 SER n 
1 110 GLU n 
1 111 CYS n 
1 112 ALA n 
1 113 PRO n 
1 114 PRO n 
1 115 ASN n 
1 116 THR n 
1 117 ARG n 
1 118 CYS n 
1 119 LEU n 
1 120 VAL n 
1 121 SER n 
1 122 GLY n 
1 123 TRP n 
1 124 GLY n 
1 125 THR n 
1 126 ILE n 
1 127 GLU n 
1 128 THR n 
1 129 PRO n 
1 130 GLN n 
1 131 ALA n 
1 132 GLU n 
1 133 PHE n 
1 134 PRO n 
1 135 ASP n 
1 136 ILE n 
1 137 LEU n 
1 138 GLN n 
1 139 CYS n 
1 140 ALA n 
1 141 GLU n 
1 142 VAL n 
1 143 TYR n 
1 144 THR n 
1 145 MET n 
1 146 SER n 
1 147 ASN n 
1 148 GLU n 
1 149 GLU n 
1 150 CYS n 
1 151 ARG n 
1 152 ARG n 
1 153 ALA n 
1 154 TYR n 
1 155 PRO n 
1 156 ASN n 
1 157 SER n 
1 158 ILE n 
1 159 THR n 
1 160 ASP n 
1 161 ASN n 
1 162 MET n 
1 163 LEU n 
1 164 CYS n 
1 165 ALA n 
1 166 SER n 
1 167 VAL n 
1 168 ARG n 
1 169 GLU n 
1 170 GLY n 
1 171 GLY n 
1 172 VAL n 
1 173 ASP n 
1 174 SER n 
1 175 CYS n 
1 176 GLN n 
1 177 GLY n 
1 178 ASP n 
1 179 SER n 
1 180 GLY n 
1 181 GLY n 
1 182 PRO n 
1 183 LEU n 
1 184 VAL n 
1 185 CYS n 
1 186 ASN n 
1 187 ASP n 
1 188 LYS n 
1 189 LEU n 
1 190 GLN n 
1 191 GLY n 
1 192 ILE n 
1 193 VAL n 
1 194 SER n 
1 195 TRP n 
1 196 GLY n 
1 197 MET n 
1 198 GLN n 
1 199 ILE n 
1 200 CYS n 
1 201 ALA n 
1 202 GLN n 
1 203 LYS n 
1 204 GLY n 
1 205 GLN n 
1 206 PRO n 
1 207 GLY n 
1 208 VAL n 
1 209 TYR n 
1 210 THR n 
1 211 ASN n 
1 212 VAL n 
1 213 CYS n 
1 214 ARG n 
1 215 TYR n 
1 216 THR n 
1 217 GLU n 
1 218 TRP n 
1 219 ILE n 
1 220 ARG n 
1 221 ASN n 
1 222 THR n 
1 223 ILE n 
1 224 GLN n 
1 225 ARG n 
1 226 ASN n 
# 
loop_
_pdbx_poly_seq_scheme.asym_id 
_pdbx_poly_seq_scheme.entity_id 
_pdbx_poly_seq_scheme.seq_id 
_pdbx_poly_seq_scheme.mon_id 
_pdbx_poly_seq_scheme.ndb_seq_num 
_pdbx_poly_seq_scheme.pdb_seq_num 
_pdbx_poly_seq_scheme.auth_seq_num 
_pdbx_poly_seq_scheme.pdb_mon_id 
_pdbx_poly_seq_scheme.auth_mon_id 
_pdbx_poly_seq_scheme.pdb_strand_id 
_pdbx_poly_seq_scheme.pdb_ins_code 
_pdbx_poly_seq_scheme.hetero 
A 1   1 ARG   1 1   1   ARG ARG A ? n 
A 1   2 ILE   2 2   2   ILE ILE A ? n 
A 1   3 ILE   3 3   3   ILE ILE A ? n 
A 1   4 GLY   4 4   4   GLY GLY A ? n 
A 1   5 GLY   5 5   5   GLY GLY A ? n 
A 1   6 LYS   6 6   6   LYS LYS A ? n 
A 1   7 ASP   7 7   7   ASP ASP A ? n 
A 1   8 CYS   8 8   8   CYS CYS A ? n 
A 1   9 GLN   9 9   9   GLN GLN A ? n 
A 1  10 LYS  10 10  10  LYS LYS A ? n 
A 1  11 HIS  11 11  11  HIS HIS A ? n 
A 1  12 SER  12 12  12  SER SER A ? n 
A 1  13 GLN  13 13  13  GLN GLN A ? n 
A 1  14 PRO  14 14  14  PRO PRO A ? n 
A 1  15 TYR  15 15  15  TYR TYR A ? n 
A 1  16 GLN  16 16  16  GLN GLN A ? n 
A 1  17 VAL  17 17  17  VAL VAL A ? n 
A 1  18 ILE  18 18  18  ILE ILE A ? n 
A 1  19 LEU  19 19  19  LEU LEU A ? n 
A 1  20 SER  20 20  20  SER SER A ? n 
A 1  21 ASN  21 21  21  ASN ASN A ? n 
A 1  22 SER  22 22  22  SER SER A ? n 
A 1  23 ARG  23 23  23  ARG ARG A ? n 
A 1  24 LYS  24 24  24  LYS LYS A ? n 
A 1  25 VAL  25 25  25  VAL VAL A ? n 
A 1  26 GLN  26 26  26  GLN GLN A ? n 
A 1  27 CYS  27 27  27  CYS CYS A ? n 
A 1  28 GLY  28 28  28  GLY GLY A ? n 
A 1  29 ALA  29 29  29  ALA ALA A ? n 
A 1  30 VAL  30 30  30  VAL VAL A ? n 
A 1  31 LEU  31 31  31  LEU LEU A ? n 
A 1  32 ILE  32 32  32  ILE ILE A ? n 
A 1  33 GLU  33 33  33  GLU GLU A ? n 
A 1  34 ARG  34 34  34  ARG ARG A ? n 
A 1  35 ASP  35 35  35  ASP ASP A ? n 
A 1  36 TRP  36 36  36  TRP TRP A ? n 
A 1  37 VAL  37 37  37  VAL VAL A ? n 
A 1  38 VAL  38 38  38  VAL VAL A ? n 
A 1  39 THR  39 39  39  THR THR A ? n 
A 1  40 ALA  40 40  40  ALA ALA A ? n 
A 1  41 ALA  41 41  41  ALA ALA A ? n 
A 1  42 HIS  42 42  42  HIS HIS A ? n 
A 1  43 CYS  43 43  43  CYS CYS A ? n 
A 1  44 ASN  44 44  44  ASN ASN A ? n 
A 1  45 THR  45 45  45  THR THR A ? n 
A 1  46 GLN  46 46  46  GLN GLN A ? n 
A 1  47 ASP  47 47  47  ASP ASP A ? n 
A 1  48 ILE  48 48  48  ILE ILE A ? n 
A 1  49 HIS  49 49  49  HIS HIS A ? n 
A 1  50 THR  50 50  50  THR THR A ? n 
A 1  51 ARG  51 51  51  ARG ARG A ? n 
A 1  52 MET  52 52  52  MET MET A ? n 
A 1  53 GLY  53 53  53  GLY GLY A ? n 
A 1  54 ASP  54 54  54  ASP ASP A ? n 
A 1  55 HIS  55 55  55  HIS HIS A ? n 
A 1  56 SER  56 56  56  SER SER A ? n 
A 1  57 LEU  57 57  57  LEU LEU A ? n 
A 1  58 ARG  58 58  58  ARG ARG A ? n 
A 1  59 ALA  59 59  59  ALA ALA A ? n 
A 1  60 HIS  60 60  60  HIS HIS A ? n 
A 1  61 GLU  61 61  61  GLU GLU A ? n 
A 1  62 GLY  62 62  62  GLY GLY A ? n 
A 1  63 SER  63 63  63  SER SER A ? n 
A 1  64 GLU  64 64  64  GLU GLU A ? n 
A 1  65 GLN  65 65  65  GLN GLN A ? n 
A 1  66 CYS  66 66  66  CYS CYS A ? n 
A 1  67 ILE  67 67  67  ILE ILE A ? n 
A 1  68 MET  68 68  68  MET MET A ? n 
A 1  69 SER  69 69  69  SER SER A ? n 
A 1  70 ALA  70 70  70  ALA ALA A ? n 
A 1  71 GLN  71 71  71  GLN GLN A ? n 
A 1  72 LYS  72 72  72  LYS LYS A ? n 
A 1  73 PHE  73 73  73  PHE PHE A ? n 
A 1  74 PRO  74 74  74  PRO PRO A ? n 
A 1  75 HIS  75 75  75  HIS HIS A ? n 
A 1  76 PRO  76 76  76  PRO PRO A ? n 
A 1  77 GLY  77 77  77  GLY GLY A ? n 
A 1  78 TYR  78 78  78  TYR TYR A ? n 
A 1  79 ASN  79 79  79  ASN ASN A ? n 
A 1  80 PRO  80 80  80  PRO PRO A ? n 
A 1  81 THR  81 81  81  THR THR A ? n 
A 1  82 THR  82 82  82  THR THR A ? n 
A 1  83 HIS  83 83  83  HIS HIS A ? n 
A 1  84 ASP  84 84  84  ASP ASP A ? n 
A 1  85 ASN  85 85  85  ASN ASN A ? n 
A 1  86 ASP  86 86  86  ASP ASP A ? n 
A 1  87 ILE  87 87  87  ILE ILE A ? n 
A 1  88 MET  88 88  88  MET MET A ? n 
A 1  89 LEU  89 89  89  LEU LEU A ? n 
A 1  90 ILE  90 90  90  ILE ILE A ? n 
A 1  91 ARG  91 91  91  ARG ARG A ? n 
A 1  92 LEU  92 92  92  LEU LEU A ? n 
A 1  93 ARG  93 93  93  ARG ARG A ? n 
A 1  94 ASN  94 94  94  ASN ASN A ? n 
A 1  95 PRO  95 95  95  PRO PRO A ? n 
A 1  96 VAL  96 96  96  VAL VAL A ? n 
A 1  97 ASN  97 97  97  ASN ASN A ? n 
A 1  98 ILE  98 98  98  ILE ILE A ? n 
A 1  99 ASN  99 99  99  ASN ASN A ? n 
A 1 100 GLU 100 100 100 GLU GLU A ? n 
A 1 101 TYR 101 101 101 TYR TYR A ? n 
A 1 102 VAL 102 102 102 VAL VAL A ? n 
A 1 103 ARG 103 103 103 ARG ARG A ? n 
A 1 104 PRO 104 104 104 PRO PRO A ? n 
A 1 105 ILE 105 105 105 ILE ILE A ? n 
A 1 106 VAL 106 106 106 VAL VAL A ? n 
A 1 107 LEU 107 107 107 LEU LEU A ? n 
A 1 108 ALA 108 108 108 ALA ALA A ? n 
A 1 109 SER 109 109 109 SER SER A ? n 
A 1 110 GLU 110 110 110 GLU GLU A ? n 
A 1 111 CYS 111 111 111 CYS CYS A ? n 
A 1 112 ALA 112 112 112 ALA ALA A ? n 
A 1 113 PRO 113 113 113 PRO PRO A ? n 
A 1 114 PRO 114 114 114 PRO PRO A ? n 
A 1 115 ASN 115 115 115 ASN ASN A ? n 
A 1 116 THR 116 116 116 THR THR A ? n 
A 1 117 ARG 117 117 117 ARG ARG A ? n 
A 1 118 CYS 118 118 118 CYS CYS A ? n 
A 1 119 LEU 119 119 119 LEU LEU A ? n 
A 1 120 VAL 120 120 120 VAL VAL A ? n 
A 1 121 SER 121 121 121 SER SER A ? n 
A 1 122 GLY 122 122 122 GLY GLY A ? n 
A 1 123 TRP 123 123 123 TRP TRP A ? n 
A 1 124 GLY 124 124 124 GLY GLY A ? n 
A 1 125 THR 125 125 125 THR THR A ? n 
A 1 126 ILE 126 126 126 ILE ILE A ? n 
A 1 127 GLU 127 127 127 GLU GLU A ? n 
A 1 128 THR 128 128 128 THR THR A ? n 
A 1 129 PRO 129 129 129 PRO PRO A ? n 
A 1 130 GLN 130 130 130 GLN GLN A ? n 
A 1 131 ALA 131 131 131 ALA ALA A ? n 
A 1 132 GLU 132 132 132 GLU GLU A ? n 
A 1 133 PHE 133 133 133 PHE PHE A ? n 
A 1 134 PRO 134 134 134 PRO PRO A ? n 
A 1 135 ASP 135 135 135 ASP ASP A ? n 
A 1 136 ILE 136 136 136 ILE ILE A ? n 
A 1 137 LEU 137 137 137 LEU LEU A ? n 
A 1 138 GLN 138 138 138 GLN GLN A ? n 
A 1 139 CYS 139 139 139 CYS CYS A ? n 
A 1 140 ALA 140 140 140 ALA ALA A ? n 
A 1 141 GLU 141 141 141 GLU GLU A ? n 
A 1 142 VAL 142 142 142 VAL VAL A ? n 
A 1 143 TYR 143 143 143 TYR TYR A ? n 
A 1 144 THR 144 144 144 THR THR A ? n 
A 1 145 MET 145 145 145 MET MET A ? n 
A 1 146 SER 146 146 146 SER SER A ? n 
A 1 147 ASN 147 147 147 ASN ASN A ? n 
A 1 148 GLU 148 148 148 GLU GLU A ? n 
A 1 149 GLU 149 149 149 GLU GLU A ? n 
A 1 150 CYS 150 150 150 CYS CYS A ? n 
A 1 151 ARG 151 151 151 ARG ARG A ? n 
A 1 152 ARG 152 152 152 ARG ARG A ? n 
A 1 153 ALA 153 153 153 ALA ALA A ? n 
A 1 154 TYR 154 154 154 TYR TYR A ? n 
A 1 155 PRO 155 155 155 PRO PRO A ? n 
A 1 156 ASN 156 156 156 ASN ASN A ? n 
A 1 157 SER 157 157 157 SER SER A ? n 
A 1 158 ILE 158 158 158 ILE ILE A ? n 
A 1 159 THR 159 159 159 THR THR A ? n 
A 1 160 ASP 160 160 160 ASP ASP A ? n 
A 1 161 ASN 161 161 161 ASN ASN A ? n 
A 1 162 MET 162 162 162 MET MET A ? n 
A 1 163 LEU 163 163 163 LEU LEU A ? n 
A 1 164 CYS 164 164 164 CYS CYS A ? n 
A 1 165 ALA 165 165 165 ALA ALA A ? n 
A 1 166 SER 166 166 166 SER SER A ? n 
A 1 167 VAL 167 167 167 VAL VAL A ? n 
A 1 168 ARG 168 168 168 ARG ARG A ? n 
A 1 169 GLU 169 169 169 GLU GLU A ? n 
A 1 170 GLY 170 170 170 GLY GLY A ? n 
A 1 171 GLY 171 171 171 GLY GLY A ? n 
A 1 172 VAL 172 172 172 VAL VAL A ? n 
A 1 173 ASP 173 173 173 ASP ASP A ? n 
A 1 174 SER 174 174 174 SER SER A ? n 
A 1 175 CYS 175 175 175 CYS CYS A ? n 
A 1 176 GLN 176 176 176 GLN GLN A ? n 
A 1 177 GLY 177 177 177 GLY GLY A ? n 
A 1 178 ASP 178 178 178 ASP ASP A ? n 
A 1 179 SER 179 179 179 SER SER A ? n 
A 1 180 GLY 180 180 180 GLY GLY A ? n 
A 1 181 GLY 181 181 181 GLY GLY A ? n 
A 1 182 PRO 182 182 182 PRO PRO A ? n 
A 1 183 LEU 183 183 183 LEU LEU A ? n 
A 1 184 VAL 184 184 184 VAL VAL A ? n 
A 1 185 CYS 185 185 185 CYS CYS A ? n 
A 1 186 ASN 186 186 186 ASN ASN A ? n 
A 1 187 ASP 187 187 187 ASP ASP A ? n 
A 1 188 LYS 188 188 188 LYS LYS A ? n 
A 1 189 LEU 189 189 189 LEU LEU A ? n 
A 1 190 GLN 190 190 190 GLN GLN A ? n 
A 1 191 GLY 191 191 191 GLY GLY A ? n 
A 1 192 ILE 192 192 192 ILE ILE A ? n 
A 1 193 VAL 193 193 193 VAL VAL A ? n 
A 1 194 SER 194 194 194 SER SER A ? n 
A 1 195 TRP 195 195 195 TRP TRP A ? n 
A 1 196 GLY 196 196 196 GLY GLY A ? n 
A 1 197 MET 197 197 197 MET MET A ? n 
A 1 198 GLN 198 198 198 GLN GLN A ? n 
A 1 199 ILE 199 199 199 ILE ILE A ? n 
A 1 200 CYS 200 200 200 CYS CYS A ? n 
A 1 201 ALA 201 201 201 ALA ALA A ? n 
A 1 202 GLN 202 202 202 GLN GLN A ? n 
A 1 203 LYS 203 203 203 LYS LYS A ? n 
A 1 204 GLY 204 204 204 GLY GLY A ? n 
A 1 205 GLN 205 205 205 GLN GLN A ? n 
A 1 206 PRO 206 206 206 PRO PRO A ? n 
A 1 207 GLY 207 207 207 GLY GLY A ? n 
A 1 208 VAL 208 208 208 VAL VAL A ? n 
A 1 209 TYR 209 209 209 TYR TYR A ? n 
A 1 210 THR 210 210 210 THR THR A ? n 
A 1 211 ASN 211 211 211 ASN ASN A ? n 
A 1 212 VAL 212 212 212 VAL VAL A ? n 
A 1 213 CYS 213 213 213 CYS CYS A ? n 
A 1 214 ARG 214 214 214 ARG ARG A ? n 
A 1 215 TYR 215 215 215 TYR TYR A ? n 
A 1 216 THR 216 216 216 THR THR A ? n 
A 1 217 GLU 217 217 217 GLU GLU A ? n 
A 1 218 TRP 218 218 218 TRP TRP A ? n 
A 1 219 ILE 219 219 219 ILE ILE A ? n 
A 1 220 ARG 220 220 220 ARG ARG A ? n 
A 1 221 ASN 221 221 221 ASN ASN A ? n 
A 1 222 THR 222 222 222 THR THR A ? n 
A 1 223 ILE 223 223 223 ILE ILE A ? n 
A 1 224 GLN 224 224 224 GLN GLN A ? n 
A 1 225 ARG 225 225 225 ARG ARG A ? n 
A 1 226 ASN 226 226 226 ASN ASN A ? n 
# 
loop_
_atom_site.group_PDB 
_atom_site.id 
_atom_site.type_symbol 
_atom_site.label_atom_id 
_atom_site.label_alt_id 
_atom_site.label_comp_id 
_atom_site.label_asym_id 
_atom_site.label_entity_id 
_atom_site.label_seq_id 
_atom_site.pdbx_PDB_ins_code 
_atom_site.Cartn_x 
_atom_site.Cartn_y 
_atom_site.Cartn_z 
_atom_site.occupancy 
_atom_site.B_iso_or_equiv 
_atom_site.pdbx_formal_charge 
_atom_site.auth_seq_id 
_atom_site.auth_comp_id 
_atom_site.auth_asym_id 
_atom_site.auth_atom_id 
_atom_site.pdbx_PDB_model_num 
ATOM 1    N N   ? ARG A 1   1 ?   6.224   6.408  -1.255 1.000 57.550 ? 1   ARG A N   1 
ATOM 2    C CA  ? ARG A 1   1 ?   7.103   7.244  -2.066 1.000 57.550 ? 1   ARG A CA  1 
ATOM 3    C C   ? ARG A 1   1 ?   7.125   6.770  -3.515 1.000 57.550 ? 1   ARG A C   1 
ATOM 4    C CB  ? ARG A 1   1 ?   8.522   7.246  -1.494 1.000 57.550 ? 1   ARG A CB  1 
ATOM 5    O O   ? ARG A 1   1 ?   7.308   5.580  -3.782 1.000 57.550 ? 1   ARG A O   1 
ATOM 6    C CG  ? ARG A 1   1 ?   8.630   7.880  -0.116 1.000 57.550 ? 1   ARG A CG  1 
ATOM 7    C CD  ? ARG A 1   1 ?  10.060   7.856   0.405 1.000 57.550 ? 1   ARG A CD  1 
ATOM 8    N NE  ? ARG A 1   1 ?  10.162   8.468   1.727 1.000 57.550 ? 1   ARG A NE  1 
ATOM 9    N NH1 ? ARG A 1   1 ?  12.412   8.014   1.991 1.000 57.550 ? 1   ARG A NH1 1 
ATOM 10   N NH2 ? ARG A 1   1 ?  11.257   9.109   3.641 1.000 57.550 ? 1   ARG A NH2 1 
ATOM 11   C CZ  ? ARG A 1   1 ?  11.277   8.529   2.450 1.000 57.550 ? 1   ARG A CZ  1 
ATOM 12   N N   ? ILE A 1   2 ?   6.882   7.613  -4.589 1.000 56.790 ? 2   ILE A N   1 
ATOM 13   C CA  ? ILE A 1   2 ?   7.103   7.146  -5.953 1.000 56.790 ? 2   ILE A CA  1 
ATOM 14   C C   ? ILE A 1   2 ?   8.244   7.937  -6.590 1.000 56.790 ? 2   ILE A C   1 
ATOM 15   C CB  ? ILE A 1   2 ?   5.822   7.270  -6.808 1.000 56.790 ? 2   ILE A CB  1 
ATOM 16   O O   ? ILE A 1   2 ?   8.113   9.139  -6.834 1.000 56.790 ? 2   ILE A O   1 
ATOM 17   C CG1 ? ILE A 1   2 ?   4.658   6.533  -6.135 1.000 56.790 ? 2   ILE A CG1 1 
ATOM 18   C CG2 ? ILE A 1   2 ?   6.063   6.737  -8.223 1.000 56.790 ? 2   ILE A CG2 1 
ATOM 19   C CD1 ? ILE A 1   2 ?   4.830   5.021  -6.083 1.000 56.790 ? 2   ILE A CD1 1 
ATOM 20   N N   ? ILE A 1   3 ?   9.496   7.477  -6.625 1.000 63.870 ? 3   ILE A N   1 
ATOM 21   C CA  ? ILE A 1   3 ?  10.653   8.049  -7.304 1.000 63.870 ? 3   ILE A CA  1 
ATOM 22   C C   ? ILE A 1   3 ?  10.509   7.865  -8.813 1.000 63.870 ? 3   ILE A C   1 
ATOM 23   C CB  ? ILE A 1   3 ?  11.971   7.412  -6.809 1.000 63.870 ? 3   ILE A CB  1 
ATOM 24   O O   ? ILE A 1   3 ?  10.256   6.756  -9.288 1.000 63.870 ? 3   ILE A O   1 
ATOM 25   C CG1 ? ILE A 1   3 ?  12.148   7.650  -5.305 1.000 63.870 ? 3   ILE A CG1 1 
ATOM 26   C CG2 ? ILE A 1   3 ?  13.165   7.963  -7.595 1.000 63.870 ? 3   ILE A CG2 1 
ATOM 27   C CD1 ? ILE A 1   3 ?  13.394   7.002  -4.718 1.000 63.870 ? 3   ILE A CD1 1 
ATOM 28   N N   ? GLY A 1   4 ?  10.548   9.140  -9.493 1.000 65.000 ? 4   GLY A N   1 
ATOM 29   C CA  ? GLY A 1   4 ?  10.403   9.077 -10.939 1.000 65.000 ? 4   GLY A CA  1 
ATOM 30   C C   ? GLY A 1   4 ?   8.957   9.007 -11.391 1.000 65.000 ? 4   GLY A C   1 
ATOM 31   O O   ? GLY A 1   4 ?   8.676   8.639 -12.533 1.000 65.000 ? 4   GLY A O   1 
ATOM 32   N N   ? GLY A 1   5 ?   7.961   9.242 -10.338 1.000 74.040 ? 5   GLY A N   1 
ATOM 33   C CA  ? GLY A 1   5 ?   6.537   9.296 -10.626 1.000 74.040 ? 5   GLY A CA  1 
ATOM 34   C C   ? GLY A 1   5 ?   6.082  10.648 -11.141 1.000 74.040 ? 5   GLY A C   1 
ATOM 35   O O   ? GLY A 1   5 ?   6.870  11.595 -11.192 1.000 74.040 ? 5   GLY A O   1 
ATOM 36   N N   ? LYS A 1   6 ?   4.979  10.759 -11.710 1.000 86.400 ? 6   LYS A N   1 
ATOM 37   C CA  ? LYS A 1   6 ?   4.337  11.980 -12.187 1.000 86.400 ? 6   LYS A CA  1 
ATOM 38   C C   ? LYS A 1   6 ?   3.013  12.221 -11.467 1.000 86.400 ? 6   LYS A C   1 
ATOM 39   C CB  ? LYS A 1   6 ?   4.107  11.912 -13.697 1.000 86.400 ? 6   LYS A CB  1 
ATOM 40   O O   ? LYS A 1   6 ?   2.468  11.312 -10.837 1.000 86.400 ? 6   LYS A O   1 
ATOM 41   C CG  ? LYS A 1   6 ?   3.214  10.762 -14.137 1.000 86.400 ? 6   LYS A CG  1 
ATOM 42   C CD  ? LYS A 1   6 ?   3.123  10.672 -15.655 1.000 86.400 ? 6   LYS A CD  1 
ATOM 43   C CE  ? LYS A 1   6 ?   2.179   9.562 -16.095 1.000 86.400 ? 6   LYS A CE  1 
ATOM 44   N NZ  ? LYS A 1   6 ?   2.122   9.440 -17.582 1.000 86.400 ? 6   LYS A NZ  1 
ATOM 45   N N   ? ASP A 1   7 ?   2.642  13.529 -11.516 1.000 90.490 ? 7   ASP A N   1 
ATOM 46   C CA  ? ASP A 1   7 ?   1.327  13.819 -10.952 1.000 90.490 ? 7   ASP A CA  1 
ATOM 47   C C   ? ASP A 1   7 ?   0.263  12.891 -11.532 1.000 90.490 ? 7   ASP A C   1 
ATOM 48   C CB  ? ASP A 1   7 ?   0.946  15.279 -11.204 1.000 90.490 ? 7   ASP A CB  1 
ATOM 49   O O   ? ASP A 1   7 ?   0.195  12.699 -12.748 1.000 90.490 ? 7   ASP A O   1 
ATOM 50   C CG  ? ASP A 1   7 ?   1.790  16.259 -10.409 1.000 90.490 ? 7   ASP A CG  1 
ATOM 51   O OD1 ? ASP A 1   7 ?   2.629  15.819  -9.593 1.000 90.490 ? 7   ASP A OD1 1 
ATOM 52   O OD2 ? ASP A 1   7 ?   1.613  17.482 -10.597 1.000 90.490 ? 7   ASP A OD2 1 
ATOM 53   N N   ? CYS A 1   8 ?  -0.416  12.259 -10.599 1.000 91.510 ? 8   CYS A N   1 
ATOM 54   C CA  ? CYS A 1   8 ?  -1.562  11.479 -11.052 1.000 91.510 ? 8   CYS A CA  1 
ATOM 55   C C   ? CYS A 1   8 ?  -2.647  12.384 -11.622 1.000 91.510 ? 8   CYS A C   1 
ATOM 56   C CB  ? CYS A 1   8 ?  -2.130  10.646  -9.904 1.000 91.510 ? 8   CYS A CB  1 
ATOM 57   O O   ? CYS A 1   8 ?  -2.799  13.528 -11.188 1.000 91.510 ? 8   CYS A O   1 
ATOM 58   S SG  ? CYS A 1   8 ?  -0.994   9.384  -9.288 1.000 91.510 ? 8   CYS A SG  1 
ATOM 59   N N   ? GLN A 1   9 ?  -3.346  11.784 -12.656 1.000 92.070 ? 9   GLN A N   1 
ATOM 60   C CA  ? GLN A 1   9 ?  -4.549  12.492 -13.080 1.000 92.070 ? 9   GLN A CA  1 
ATOM 61   C C   ? GLN A 1   9 ?  -5.545  12.622 -11.931 1.000 92.070 ? 9   GLN A C   1 
ATOM 62   C CB  ? GLN A 1   9 ?  -5.203  11.779 -14.264 1.000 92.070 ? 9   GLN A CB  1 
ATOM 63   O O   ? GLN A 1   9 ?  -5.726  11.685 -11.151 1.000 92.070 ? 9   GLN A O   1 
ATOM 64   C CG  ? GLN A 1   9 ?  -5.599  12.711 -15.401 1.000 92.070 ? 9   GLN A CG  1 
ATOM 65   C CD  ? GLN A 1   9 ?  -6.317  11.991 -16.527 1.000 92.070 ? 9   GLN A CD  1 
ATOM 66   N NE2 ? GLN A 1   9 ?  -7.109  12.731 -17.295 1.000 92.070 ? 9   GLN A NE2 1 
ATOM 67   O OE1 ? GLN A 1   9 ?  -6.160  10.779 -16.706 1.000 92.070 ? 9   GLN A OE1 1 
ATOM 68   N N   ? LYS A 1  10 ?  -6.102  13.846 -11.797 1.000 90.850 ? 10  LYS A N   1 
ATOM 69   C CA  ? LYS A 1  10 ?  -7.095  14.077 -10.752 1.000 90.850 ? 10  LYS A CA  1 
ATOM 70   C C   ? LYS A 1  10 ?  -8.177  13.001 -10.775 1.000 90.850 ? 10  LYS A C   1 
ATOM 71   C CB  ? LYS A 1  10 ?  -7.728  15.460 -10.909 1.000 90.850 ? 10  LYS A CB  1 
ATOM 72   O O   ? LYS A 1  10 ?  -8.667  12.628 -11.843 1.000 90.850 ? 10  LYS A O   1 
ATOM 73   C CG  ? LYS A 1  10 ?  -8.484  15.938  -9.678 1.000 90.850 ? 10  LYS A CG  1 
ATOM 74   C CD  ? LYS A 1  10 ?  -8.917  17.392  -9.817 1.000 90.850 ? 10  LYS A CD  1 
ATOM 75   C CE  ? LYS A 1  10 ?  -9.698  17.862  -8.598 1.000 90.850 ? 10  LYS A CE  1 
ATOM 76   N NZ  ? LYS A 1  10 ? -10.089  19.299  -8.711 1.000 90.850 ? 10  LYS A NZ  1 
ATOM 77   N N   ? HIS A 1  11 ?  -8.436  12.351  -9.543 1.000 89.520 ? 11  HIS A N   1 
ATOM 78   C CA  ? HIS A 1  11 ?  -9.515  11.398  -9.307 1.000 89.520 ? 11  HIS A CA  1 
ATOM 79   C C   ? HIS A 1  11 ?  -9.247  10.075 -10.018 1.000 89.520 ? 11  HIS A C   1 
ATOM 80   C CB  ? HIS A 1  11 ? -10.853  11.979  -9.768 1.000 89.520 ? 11  HIS A CB  1 
ATOM 81   O O   ? HIS A 1  11 ? -10.152   9.251 -10.168 1.000 89.520 ? 11  HIS A O   1 
ATOM 82   C CG  ? HIS A 1  11 ? -11.218  13.259  -9.086 1.000 89.520 ? 11  HIS A CG  1 
ATOM 83   C CD2 ? HIS A 1  11 ? -10.792  13.797  -7.919 1.000 89.520 ? 11  HIS A CD2 1 
ATOM 84   N ND1 ? HIS A 1  11 ? -12.133  14.147  -9.609 1.000 89.520 ? 11  HIS A ND1 1 
ATOM 85   C CE1 ? HIS A 1  11 ? -12.253  15.179  -8.792 1.000 89.520 ? 11  HIS A CE1 1 
ATOM 86   N NE2 ? HIS A 1  11 ? -11.449  14.992  -7.758 1.000 89.520 ? 11  HIS A NE2 1 
ATOM 87   N N   ? SER A 1  12 ?  -8.076   9.838 -10.492 1.000 93.600 ? 12  SER A N   1 
ATOM 88   C CA  ? SER A 1  12 ?  -7.701   8.635 -11.228 1.000 93.600 ? 12  SER A CA  1 
ATOM 89   C C   ? SER A 1  12 ?  -7.444   7.466 -10.283 1.000 93.600 ? 12  SER A C   1 
ATOM 90   C CB  ? SER A 1  12 ?  -6.459   8.894 -12.082 1.000 93.600 ? 12  SER A CB  1 
ATOM 91   O O   ? SER A 1  12 ?  -7.435   6.309 -10.708 1.000 93.600 ? 12  SER A O   1 
ATOM 92   O OG  ? SER A 1  12 ?  -5.354   9.249 -11.268 1.000 93.600 ? 12  SER A OG  1 
ATOM 93   N N   ? GLN A 1  13 ?  -7.271   7.669  -9.004 1.000 95.770 ? 13  GLN A N   1 
ATOM 94   C CA  ? GLN A 1  13 ?  -7.044   6.651  -7.985 1.000 95.770 ? 13  GLN A CA  1 
ATOM 95   C C   ? GLN A 1  13 ?  -8.024   6.805  -6.825 1.000 95.770 ? 13  GLN A C   1 
ATOM 96   C CB  ? GLN A 1  13 ?  -5.606   6.718  -7.469 1.000 95.770 ? 13  GLN A CB  1 
ATOM 97   O O   ? GLN A 1  13 ?  -7.623   7.124  -5.704 1.000 95.770 ? 13  GLN A O   1 
ATOM 98   C CG  ? GLN A 1  13 ?  -4.558   6.392  -8.525 1.000 95.770 ? 13  GLN A CG  1 
ATOM 99   C CD  ? GLN A 1  13 ?  -4.809   7.104  -9.840 1.000 95.770 ? 13  GLN A CD  1 
ATOM 100  N NE2 ? GLN A 1  13 ?  -4.165   6.632 -10.903 1.000 95.770 ? 13  GLN A NE2 1 
ATOM 101  O OE1 ? GLN A 1  13 ?  -5.577   8.070  -9.902 1.000 95.770 ? 13  GLN A OE1 1 
ATOM 102  N N   ? PRO A 1  14 ?  -9.343   6.458  -7.021 1.000 96.340 ? 14  PRO A N   1 
ATOM 103  C CA  ? PRO A 1  14 ? -10.401   6.705  -6.038 1.000 96.340 ? 14  PRO A CA  1 
ATOM 104  C C   ? PRO A 1  14 ? -10.353   5.732  -4.863 1.000 96.340 ? 14  PRO A C   1 
ATOM 105  C CB  ? PRO A 1  14 ? -11.686   6.520  -6.849 1.000 96.340 ? 14  PRO A CB  1 
ATOM 106  O O   ? PRO A 1  14 ? -11.045   5.933  -3.861 1.000 96.340 ? 14  PRO A O   1 
ATOM 107  C CG  ? PRO A 1  14 ? -11.314   5.571  -7.942 1.000 96.340 ? 14  PRO A CG  1 
ATOM 108  C CD  ? PRO A 1  14 ?  -9.905   5.864  -8.370 1.000 96.340 ? 14  PRO A CD  1 
ATOM 109  N N   ? TYR A 1  15 ?  -9.438   4.727  -4.962 1.000 97.530 ? 15  TYR A N   1 
ATOM 110  C CA  ? TYR A 1  15 ?  -9.292   3.715  -3.922 1.000 97.530 ? 15  TYR A CA  1 
ATOM 111  C C   ? TYR A 1  15 ?  -8.162   4.076  -2.965 1.000 97.530 ? 15  TYR A C   1 
ATOM 112  C CB  ? TYR A 1  15 ?  -9.030   2.339  -4.543 1.000 97.530 ? 15  TYR A CB  1 
ATOM 113  O O   ? TYR A 1  15 ?  -7.965   3.407  -1.948 1.000 97.530 ? 15  TYR A O   1 
ATOM 114  C CG  ? TYR A 1  15 ?  -8.007   2.359  -5.653 1.000 97.530 ? 15  TYR A CG  1 
ATOM 115  C CD1 ? TYR A 1  15 ?  -8.399   2.314  -6.989 1.000 97.530 ? 15  TYR A CD1 1 
ATOM 116  C CD2 ? TYR A 1  15 ?  -6.648   2.422  -5.368 1.000 97.530 ? 15  TYR A CD2 1 
ATOM 117  C CE1 ? TYR A 1  15 ?  -7.460   2.330  -8.015 1.000 97.530 ? 15  TYR A CE1 1 
ATOM 118  C CE2 ? TYR A 1  15 ?  -5.700   2.439  -6.386 1.000 97.530 ? 15  TYR A CE2 1 
ATOM 119  O OH  ? TYR A 1  15 ?  -5.181   2.409  -8.716 1.000 97.530 ? 15  TYR A OH  1 
ATOM 120  C CZ  ? TYR A 1  15 ?  -6.115   2.393  -7.704 1.000 97.530 ? 15  TYR A CZ  1 
ATOM 121  N N   ? GLN A 1  16 ?  -7.327   5.084  -3.310 1.000 96.250 ? 16  GLN A N   1 
ATOM 122  C CA  ? GLN A 1  16 ?  -6.178   5.478  -2.501 1.000 96.250 ? 16  GLN A CA  1 
ATOM 123  C C   ? GLN A 1  16 ?  -6.623   6.135  -1.197 1.000 96.250 ? 16  GLN A C   1 
ATOM 124  C CB  ? GLN A 1  16 ?  -5.269   6.426  -3.284 1.000 96.250 ? 16  GLN A CB  1 
ATOM 125  O O   ? GLN A 1  16 ?  -7.442   7.056  -1.208 1.000 96.250 ? 16  GLN A O   1 
ATOM 126  C CG  ? GLN A 1  16 ?  -3.995   6.808  -2.543 1.000 96.250 ? 16  GLN A CG  1 
ATOM 127  C CD  ? GLN A 1  16 ?  -3.036   5.643  -2.386 1.000 96.250 ? 16  GLN A CD  1 
ATOM 128  N NE2 ? GLN A 1  16 ?  -1.746   5.910  -2.556 1.000 96.250 ? 16  GLN A NE2 1 
ATOM 129  O OE1 ? GLN A 1  16 ?  -3.451   4.513  -2.112 1.000 96.250 ? 16  GLN A OE1 1 
ATOM 130  N N   ? VAL A 1  17 ?  -6.021   5.653  -0.065 1.000 95.660 ? 17  VAL A N   1 
ATOM 131  C CA  ? VAL A 1  17 ?  -6.369   6.122   1.272 1.000 95.660 ? 17  VAL A CA  1 
ATOM 132  C C   ? VAL A 1  17 ?  -5.109   6.575   2.006 1.000 95.660 ? 17  VAL A C   1 
ATOM 133  C CB  ? VAL A 1  17 ?  -7.096   5.028   2.085 1.000 95.660 ? 17  VAL A CB  1 
ATOM 134  O O   ? VAL A 1  17 ?  -4.065   5.924   1.918 1.000 95.660 ? 17  VAL A O   1 
ATOM 135  C CG1 ? VAL A 1  17 ?  -7.433   5.532   3.487 1.000 95.660 ? 17  VAL A CG1 1 
ATOM 136  C CG2 ? VAL A 1  17 ?  -8.361   4.575   1.359 1.000 95.660 ? 17  VAL A CG2 1 
ATOM 137  N N   ? ILE A 1  18 ?  -5.313   7.654   2.737 1.000 93.330 ? 18  ILE A N   1 
ATOM 138  C CA  ? ILE A 1  18 ?  -4.238   8.145   3.593 1.000 93.330 ? 18  ILE A CA  1 
ATOM 139  C C   ? ILE A 1  18 ?  -4.528   7.779   5.046 1.000 93.330 ? 18  ILE A C   1 
ATOM 140  C CB  ? ILE A 1  18 ?  -4.055   9.673   3.451 1.000 93.330 ? 18  ILE A CB  1 
ATOM 141  O O   ? ILE A 1  18 ?  -5.650   7.959   5.527 1.000 93.330 ? 18  ILE A O   1 
ATOM 142  C CG1 ? ILE A 1  18 ?  -3.591  10.026   2.033 1.000 93.330 ? 18  ILE A CG1 1 
ATOM 143  C CG2 ? ILE A 1  18 ?  -3.068  10.198   4.497 1.000 93.330 ? 18  ILE A CG2 1 
ATOM 144  C CD1 ? ILE A 1  18 ?  -3.657  11.512   1.712 1.000 93.330 ? 18  ILE A CD1 1 
ATOM 145  N N   ? LEU A 1  19 ?  -3.461   7.176   5.618 1.000 93.240 ? 19  LEU A N   1 
ATOM 146  C CA  ? LEU A 1  19 ?  -3.511   6.984   7.063 1.000 93.240 ? 19  LEU A CA  1 
ATOM 147  C C   ? LEU A 1  19 ?  -2.770   8.104   7.786 1.000 93.240 ? 19  LEU A C   1 
ATOM 148  C CB  ? LEU A 1  19 ?  -2.910   5.629   7.445 1.000 93.240 ? 19  LEU A CB  1 
ATOM 149  O O   ? LEU A 1  19 ?  -1.607   8.380   7.485 1.000 93.240 ? 19  LEU A O   1 
ATOM 150  C CG  ? LEU A 1  19 ?  -3.494   4.405   6.738 1.000 93.240 ? 19  LEU A CG  1 
ATOM 151  C CD1 ? LEU A 1  19 ?  -2.931   3.123   7.344 1.000 93.240 ? 19  LEU A CD1 1 
ATOM 152  C CD2 ? LEU A 1  19 ?  -5.017   4.416   6.818 1.000 93.240 ? 19  LEU A CD2 1 
ATOM 153  N N   ? SER A 1  20 ?  -3.437   8.683   8.729 1.000 89.560 ? 20  SER A N   1 
ATOM 154  C CA  ? SER A 1  20 ?  -2.820   9.789   9.452 1.000 89.560 ? 20  SER A CA  1 
ATOM 155  C C   ? SER A 1  20 ?  -3.005   9.638  10.958 1.000 89.560 ? 20  SER A C   1 
ATOM 156  C CB  ? SER A 1  20 ?  -3.404  11.125   8.990 1.000 89.560 ? 20  SER A CB  1 
ATOM 157  O O   ? SER A 1  20 ?  -3.936   8.966  11.409 1.000 89.560 ? 20  SER A O   1 
ATOM 158  O OG  ? SER A 1  20 ?  -4.802  11.167   9.215 1.000 89.560 ? 20  SER A OG  1 
ATOM 159  N N   ? ASN A 1  21 ?  -1.996  10.081  11.713 1.000 84.460 ? 21  ASN A N   1 
ATOM 160  C CA  ? ASN A 1  21 ?  -2.079  10.250  13.159 1.000 84.460 ? 21  ASN A CA  1 
ATOM 161  C C   ? ASN A 1  21 ?  -1.694  11.665  13.582 1.000 84.460 ? 21  ASN A C   1 
ATOM 162  C CB  ? ASN A 1  21 ?  -1.196   9.224  13.872 1.000 84.460 ? 21  ASN A CB  1 
ATOM 163  O O   ? ASN A 1  21 ?  -0.796  12.270  12.994 1.000 84.460 ? 21  ASN A O   1 
ATOM 164  C CG  ? ASN A 1  21 ?   0.269   9.617  13.876 1.000 84.460 ? 21  ASN A CG  1 
ATOM 165  N ND2 ? ASN A 1  21 ?   1.107   8.774  14.467 1.000 84.460 ? 21  ASN A ND2 1 
ATOM 166  O OD1 ? ASN A 1  21 ?   0.643  10.671  13.354 1.000 84.460 ? 21  ASN A OD1 1 
ATOM 167  N N   ? SER A 1  22 ?  -2.464  12.316  14.681 1.000 71.900 ? 22  SER A N   1 
ATOM 168  C CA  ? SER A 1  22 ?  -2.134  13.609  15.272 1.000 71.900 ? 22  SER A CA  1 
ATOM 169  C C   ? SER A 1  22 ?  -1.594  14.575  14.222 1.000 71.900 ? 22  SER A C   1 
ATOM 170  C CB  ? SER A 1  22 ?  -1.110  13.440  16.395 1.000 71.900 ? 22  SER A CB  1 
ATOM 171  O O   ? SER A 1  22 ?  -0.529  15.167  14.405 1.000 71.900 ? 22  SER A O   1 
ATOM 172  O OG  ? SER A 1  22 ?  -1.619  12.602  17.418 1.000 71.900 ? 22  SER A OG  1 
ATOM 173  N N   ? ARG A 1  23 ?  -2.113  14.542  12.912 1.000 69.880 ? 23  ARG A N   1 
ATOM 174  C CA  ? ARG A 1  23 ?  -2.031  15.540  11.850 1.000 69.880 ? 23  ARG A CA  1 
ATOM 175  C C   ? ARG A 1  23 ?  -0.891  15.224  10.888 1.000 69.880 ? 23  ARG A C   1 
ATOM 176  C CB  ? ARG A 1  23 ?  -1.845  16.940  12.441 1.000 69.880 ? 23  ARG A CB  1 
ATOM 177  O O   ? ARG A 1  23 ?  -0.549  16.043  10.032 1.000 69.880 ? 23  ARG A O   1 
ATOM 178  C CG  ? ARG A 1  23 ?  -3.070  17.469  13.170 1.000 69.880 ? 23  ARG A CG  1 
ATOM 179  C CD  ? ARG A 1  23 ?  -2.933  18.948  13.504 1.000 69.880 ? 23  ARG A CD  1 
ATOM 180  N NE  ? ARG A 1  23 ?  -4.008  19.404  14.379 1.000 69.880 ? 23  ARG A NE  1 
ATOM 181  N NH1 ? ARG A 1  23 ?  -3.896  21.612  13.708 1.000 69.880 ? 23  ARG A NH1 1 
ATOM 182  N NH2 ? ARG A 1  23 ?  -5.426  20.966  15.288 1.000 69.880 ? 23  ARG A NH2 1 
ATOM 183  C CZ  ? ARG A 1  23 ?  -4.441  20.660  14.456 1.000 69.880 ? 23  ARG A CZ  1 
ATOM 184  N N   ? LYS A 1  24 ?  -0.213  14.002  11.113 1.000 79.370 ? 24  LYS A N   1 
ATOM 185  C CA  ? LYS A 1  24 ?   0.862  13.626  10.200 1.000 79.370 ? 24  LYS A CA  1 
ATOM 186  C C   ? LYS A 1  24 ?   0.477  12.404   9.371 1.000 79.370 ? 24  LYS A C   1 
ATOM 187  C CB  ? LYS A 1  24 ?   2.152  13.349  10.973 1.000 79.370 ? 24  LYS A CB  1 
ATOM 188  O O   ? LYS A 1  24 ?  -0.141  11.469   9.884 1.000 79.370 ? 24  LYS A O   1 
ATOM 189  C CG  ? LYS A 1  24 ?   2.741  14.575  11.654 1.000 79.370 ? 24  LYS A CG  1 
ATOM 190  C CD  ? LYS A 1  24 ?   4.079  14.261  12.312 1.000 79.370 ? 24  LYS A CD  1 
ATOM 191  C CE  ? LYS A 1  24 ?   4.662  15.484  13.007 1.000 79.370 ? 24  LYS A CE  1 
ATOM 192  N NZ  ? LYS A 1  24 ?   5.988  15.189  13.627 1.000 79.370 ? 24  LYS A NZ  1 
ATOM 193  N N   ? VAL A 1  25 ?   0.736  12.535   8.068 1.000 82.960 ? 25  VAL A N   1 
ATOM 194  C CA  ? VAL A 1  25 ?   0.562  11.384   7.189 1.000 82.960 ? 25  VAL A CA  1 
ATOM 195  C C   ? VAL A 1  25 ?   1.530  10.274   7.591 1.000 82.960 ? 25  VAL A C   1 
ATOM 196  C CB  ? VAL A 1  25 ?   0.774  11.765   5.706 1.000 82.960 ? 25  VAL A CB  1 
ATOM 197  O O   ? VAL A 1  25 ?   2.740  10.497   7.673 1.000 82.960 ? 25  VAL A O   1 
ATOM 198  C CG1 ? VAL A 1  25 ?   0.744  10.521   4.820 1.000 82.960 ? 25  VAL A CG1 1 
ATOM 199  C CG2 ? VAL A 1  25 ?  -0.286  12.770   5.257 1.000 82.960 ? 25  VAL A CG2 1 
ATOM 200  N N   ? GLN A 1  26 ?   0.958   8.974   7.766 1.000 83.800 ? 26  GLN A N   1 
ATOM 201  C CA  ? GLN A 1  26 ?   1.732   7.854   8.291 1.000 83.800 ? 26  GLN A CA  1 
ATOM 202  C C   ? GLN A 1  26 ?   1.983   6.805   7.212 1.000 83.800 ? 26  GLN A C   1 
ATOM 203  C CB  ? GLN A 1  26 ?   1.018   7.219   9.484 1.000 83.800 ? 26  GLN A CB  1 
ATOM 204  O O   ? GLN A 1  26 ?   3.115   6.349   7.032 1.000 83.800 ? 26  GLN A O   1 
ATOM 205  C CG  ? GLN A 1  26 ?   1.049   8.073  10.745 1.000 83.800 ? 26  GLN A CG  1 
ATOM 206  C CD  ? GLN A 1  26 ?   0.502   7.347  11.960 1.000 83.800 ? 26  GLN A CD  1 
ATOM 207  N NE2 ? GLN A 1  26 ?   0.990   7.713  13.140 1.000 83.800 ? 26  GLN A NE2 1 
ATOM 208  O OE1 ? GLN A 1  26 ?  -0.354   6.464  11.838 1.000 83.800 ? 26  GLN A OE1 1 
ATOM 209  N N   ? CYS A 1  27 ?   0.967   6.434   6.544 1.000 91.850 ? 27  CYS A N   1 
ATOM 210  C CA  ? CYS A 1  27 ?   1.002   5.387   5.529 1.000 91.850 ? 27  CYS A CA  1 
ATOM 211  C C   ? CYS A 1  27 ?  -0.130   5.564   4.524 1.000 91.850 ? 27  CYS A C   1 
ATOM 212  C CB  ? CYS A 1  27 ?   0.907   4.007   6.180 1.000 91.850 ? 27  CYS A CB  1 
ATOM 213  O O   ? CYS A 1  27 ?  -1.070   6.323   4.768 1.000 91.850 ? 27  CYS A O   1 
ATOM 214  S SG  ? CYS A 1  27 ?   2.403   3.514   7.063 1.000 91.850 ? 27  CYS A SG  1 
ATOM 215  N N   ? GLY A 1  28 ?   0.036   4.885   3.433 1.000 93.100 ? 28  GLY A N   1 
ATOM 216  C CA  ? GLY A 1  28 ?  -1.078   4.724   2.512 1.000 93.100 ? 28  GLY A CA  1 
ATOM 217  C C   ? GLY A 1  28 ?  -1.935   3.510   2.820 1.000 93.100 ? 28  GLY A C   1 
ATOM 218  O O   ? GLY A 1  28 ?  -1.548   2.657   3.620 1.000 93.100 ? 28  GLY A O   1 
ATOM 219  N N   ? ALA A 1  29 ?  -3.073   3.401   2.260 1.000 96.230 ? 29  ALA A N   1 
ATOM 220  C CA  ? ALA A 1  29 ?  -4.007   2.281   2.348 1.000 96.230 ? 29  ALA A CA  1 
ATOM 221  C C   ? ALA A 1  29 ?  -4.895   2.210   1.109 1.000 96.230 ? 29  ALA A C   1 
ATOM 222  C CB  ? ALA A 1  29 ?  -4.863   2.400   3.606 1.000 96.230 ? 29  ALA A CB  1 
ATOM 223  O O   ? ALA A 1  29 ?  -4.813   3.070   0.229 1.000 96.230 ? 29  ALA A O   1 
ATOM 224  N N   ? VAL A 1  30 ?  -5.668   1.084   1.080 1.000 98.090 ? 30  VAL A N   1 
ATOM 225  C CA  ? VAL A 1  30 ?  -6.506   0.856  -0.093 1.000 98.090 ? 30  VAL A CA  1 
ATOM 226  C C   ? VAL A 1  30 ?  -7.924   0.498   0.346 1.000 98.090 ? 30  VAL A C   1 
ATOM 227  C CB  ? VAL A 1  30 ?  -5.930  -0.260  -0.994 1.000 98.090 ? 30  VAL A CB  1 
ATOM 228  O O   ? VAL A 1  30 ?  -8.118  -0.401   1.167 1.000 98.090 ? 30  VAL A O   1 
ATOM 229  C CG1 ? VAL A 1  30 ?  -6.723  -0.367  -2.295 1.000 98.090 ? 30  VAL A CG1 1 
ATOM 230  C CG2 ? VAL A 1  30 ?  -4.453  -0.000  -1.285 1.000 98.090 ? 30  VAL A CG2 1 
ATOM 231  N N   ? LEU A 1  31 ?  -8.890   1.240  -0.200 1.000 98.410 ? 31  LEU A N   1 
ATOM 232  C CA  ? LEU A 1  31 ? -10.293   0.920   0.040 1.000 98.410 ? 31  LEU A CA  1 
ATOM 233  C C   ? LEU A 1  31 ? -10.711  -0.318  -0.746 1.000 98.410 ? 31  LEU A C   1 
ATOM 234  C CB  ? LEU A 1  31 ? -11.186   2.104  -0.339 1.000 98.410 ? 31  LEU A CB  1 
ATOM 235  O O   ? LEU A 1  31 ? -10.614  -0.340  -1.975 1.000 98.410 ? 31  LEU A O   1 
ATOM 236  C CG  ? LEU A 1  31 ? -12.685   1.930  -0.091 1.000 98.410 ? 31  LEU A CG  1 
ATOM 237  C CD1 ? LEU A 1  31 ? -12.969   1.842   1.405 1.000 98.410 ? 31  LEU A CD1 1 
ATOM 238  C CD2 ? LEU A 1  31 ? -13.469   3.075  -0.723 1.000 98.410 ? 31  LEU A CD2 1 
ATOM 239  N N   ? ILE A 1  32 ? -11.226  -1.385  -0.007 1.000 98.080 ? 32  ILE A N   1 
ATOM 240  C CA  ? ILE A 1  32 ? -11.529  -2.634  -0.697 1.000 98.080 ? 32  ILE A CA  1 
ATOM 241  C C   ? ILE A 1  32 ? -13.003  -2.984  -0.506 1.000 98.080 ? 32  ILE A C   1 
ATOM 242  C CB  ? ILE A 1  32 ? -10.634  -3.789  -0.195 1.000 98.080 ? 32  ILE A CB  1 
ATOM 243  O O   ? ILE A 1  32 ? -13.553  -3.807  -1.241 1.000 98.080 ? 32  ILE A O   1 
ATOM 244  C CG1 ? ILE A 1  32 ? -10.759  -3.939   1.326 1.000 98.080 ? 32  ILE A CG1 1 
ATOM 245  C CG2 ? ILE A 1  32 ?  -9.176  -3.560  -0.605 1.000 98.080 ? 32  ILE A CG2 1 
ATOM 246  C CD1 ? ILE A 1  32 ? -10.137  -5.215   1.875 1.000 98.080 ? 32  ILE A CD1 1 
ATOM 247  N N   ? GLU A 1  33 ? -13.749  -2.303   0.467 1.000 97.460 ? 33  GLU A N   1 
ATOM 248  C CA  ? GLU A 1  33 ? -15.183  -2.328   0.742 1.000 97.460 ? 33  GLU A CA  1 
ATOM 249  C C   ? GLU A 1  33 ? -15.638  -1.036   1.414 1.000 97.460 ? 33  GLU A C   1 
ATOM 250  C CB  ? GLU A 1  33 ? -15.541  -3.531   1.618 1.000 97.460 ? 33  GLU A CB  1 
ATOM 251  O O   ? GLU A 1  33 ? -14.812  -0.207   1.803 1.000 97.460 ? 33  GLU A O   1 
ATOM 252  C CG  ? GLU A 1  33 ? -15.301  -4.875   0.946 1.000 97.460 ? 33  GLU A CG  1 
ATOM 253  C CD  ? GLU A 1  33 ? -16.402  -5.265  -0.026 1.000 97.460 ? 33  GLU A CD  1 
ATOM 254  O OE1 ? GLU A 1  33 ? -16.322  -6.361  -0.626 1.000 97.460 ? 33  GLU A OE1 1 
ATOM 255  O OE2 ? GLU A 1  33 ? -17.353  -4.468  -0.190 1.000 97.460 ? 33  GLU A OE2 1 
ATOM 256  N N   ? ARG A 1  34 ? -16.971  -0.862   1.580 1.000 96.910 ? 34  ARG A N   1 
ATOM 257  C CA  ? ARG A 1  34 ? -17.544   0.376   2.097 1.000 96.910 ? 34  ARG A CA  1 
ATOM 258  C C   ? ARG A 1  34 ? -16.960   0.722   3.463 1.000 96.910 ? 34  ARG A C   1 
ATOM 259  C CB  ? ARG A 1  34 ? -19.067   0.267   2.190 1.000 96.910 ? 34  ARG A CB  1 
ATOM 260  O O   ? ARG A 1  34 ? -16.790   1.898   3.791 1.000 96.910 ? 34  ARG A O   1 
ATOM 261  C CG  ? ARG A 1  34 ? -19.779   0.422   0.856 1.000 96.910 ? 34  ARG A CG  1 
ATOM 262  C CD  ? ARG A 1  34 ? -21.290   0.303   1.006 1.000 96.910 ? 34  ARG A CD  1 
ATOM 263  N NE  ? ARG A 1  34 ? -21.854   1.452   1.706 1.000 96.910 ? 34  ARG A NE  1 
ATOM 264  N NH1 ? ARG A 1  34 ? -23.684   1.666   0.312 1.000 96.910 ? 34  ARG A NH1 1 
ATOM 265  N NH2 ? ARG A 1  34 ? -23.401   3.111   2.069 1.000 96.910 ? 34  ARG A NH2 1 
ATOM 266  C CZ  ? ARG A 1  34 ? -22.978   2.074   1.361 1.000 96.910 ? 34  ARG A CZ  1 
ATOM 267  N N   ? ASP A 1  35 ? -16.558  -0.268   4.179 1.000 97.400 ? 35  ASP A N   1 
ATOM 268  C CA  ? ASP A 1  35 ? -16.121  -0.002   5.546 1.000 97.400 ? 35  ASP A CA  1 
ATOM 269  C C   ? ASP A 1  35 ? -14.775  -0.664   5.830 1.000 97.400 ? 35  ASP A C   1 
ATOM 270  C CB  ? ASP A 1  35 ? -17.168  -0.488   6.550 1.000 97.400 ? 35  ASP A CB  1 
ATOM 271  O O   ? ASP A 1  35 ? -14.401  -0.851   6.990 1.000 97.400 ? 35  ASP A O   1 
ATOM 272  C CG  ? ASP A 1  35 ? -17.529  -1.952   6.368 1.000 97.400 ? 35  ASP A CG  1 
ATOM 273  O OD1 ? ASP A 1  35 ? -17.097  -2.568   5.370 1.000 97.400 ? 35  ASP A OD1 1 
ATOM 274  O OD2 ? ASP A 1  35 ? -18.253  -2.495   7.230 1.000 97.400 ? 35  ASP A OD2 1 
ATOM 275  N N   ? TRP A 1  36 ? -14.084  -1.046   4.685 1.000 98.260 ? 36  TRP A N   1 
ATOM 276  C CA  ? TRP A 1  36 ? -12.844  -1.778   4.922 1.000 98.260 ? 36  TRP A CA  1 
ATOM 277  C C   ? TRP A 1  36 ? -11.707  -1.212   4.079 1.000 98.260 ? 36  TRP A C   1 
ATOM 278  C CB  ? TRP A 1  36 ? -13.031  -3.267   4.616 1.000 98.260 ? 36  TRP A CB  1 
ATOM 279  O O   ? TRP A 1  36 ? -11.873  -0.976   2.880 1.000 98.260 ? 36  TRP A O   1 
ATOM 280  C CG  ? TRP A 1  36 ? -13.903  -3.986   5.601 1.000 98.260 ? 36  TRP A CG  1 
ATOM 281  C CD1 ? TRP A 1  36 ? -15.253  -4.182   5.516 1.000 98.260 ? 36  TRP A CD1 1 
ATOM 282  C CD2 ? TRP A 1  36 ? -13.484  -4.602   6.823 1.000 98.260 ? 36  TRP A CD2 1 
ATOM 283  C CE2 ? TRP A 1  36 ? -14.634  -5.153   7.429 1.000 98.260 ? 36  TRP A CE2 1 
ATOM 284  C CE3 ? TRP A 1  36 ? -12.246  -4.742   7.464 1.000 98.260 ? 36  TRP A CE3 1 
ATOM 285  N NE1 ? TRP A 1  36 ? -15.699  -4.884   6.613 1.000 98.260 ? 36  TRP A NE1 1 
ATOM 286  C CH2 ? TRP A 1  36 ? -13.359  -5.957   9.254 1.000 98.260 ? 36  TRP A CH2 1 
ATOM 287  C CZ2 ? TRP A 1  36 ? -14.582  -5.835   8.648 1.000 98.260 ? 36  TRP A CZ2 1 
ATOM 288  C CZ3 ? TRP A 1  36 ? -12.196  -5.420   8.677 1.000 98.260 ? 36  TRP A CZ3 1 
ATOM 289  N N   ? VAL A 1  37 ? -10.582  -1.005   4.747 1.000 98.100 ? 37  VAL A N   1 
ATOM 290  C CA  ? VAL A 1  37 ?  -9.358  -0.618   4.053 1.000 98.100 ? 37  VAL A CA  1 
ATOM 291  C C   ? VAL A 1  37 ?  -8.255  -1.632   4.348 1.000 98.100 ? 37  VAL A C   1 
ATOM 292  C CB  ? VAL A 1  37 ?  -8.900   0.801   4.459 1.000 98.100 ? 37  VAL A CB  1 
ATOM 293  O O   ? VAL A 1  37 ?  -8.260  -2.277   5.399 1.000 98.100 ? 37  VAL A O   1 
ATOM 294  C CG1 ? VAL A 1  37 ?  -9.975   1.832   4.122 1.000 98.100 ? 37  VAL A CG1 1 
ATOM 295  C CG2 ? VAL A 1  37 ?  -8.560   0.846   5.948 1.000 98.100 ? 37  VAL A CG2 1 
ATOM 296  N N   ? VAL A 1  38 ?  -7.383  -1.837   3.381 1.000 98.150 ? 38  VAL A N   1 
ATOM 297  C CA  ? VAL A 1  38 ?  -6.232  -2.716   3.560 1.000 98.150 ? 38  VAL A CA  1 
ATOM 298  C C   ? VAL A 1  38 ?  -4.944  -1.897   3.504 1.000 98.150 ? 38  VAL A C   1 
ATOM 299  C CB  ? VAL A 1  38 ?  -6.199  -3.834   2.494 1.000 98.150 ? 38  VAL A CB  1 
ATOM 300  O O   ? VAL A 1  38 ?  -4.824  -0.970   2.700 1.000 98.150 ? 38  VAL A O   1 
ATOM 301  C CG1 ? VAL A 1  38 ?  -6.035  -3.241   1.095 1.000 98.150 ? 38  VAL A CG1 1 
ATOM 302  C CG2 ? VAL A 1  38 ?  -5.076  -4.824   2.793 1.000 98.150 ? 38  VAL A CG2 1 
ATOM 303  N N   ? THR A 1  39 ?  -3.955  -2.180   4.426 1.000 97.690 ? 39  THR A N   1 
ATOM 304  C CA  ? THR A 1  39 ?  -2.668  -1.497   4.508 1.000 97.690 ? 39  THR A CA  1 
ATOM 305  C C   ? THR A 1  39 ?  -1.580  -2.450   4.992 1.000 97.690 ? 39  THR A C   1 
ATOM 306  C CB  ? THR A 1  39 ?  -2.742  -0.278   5.447 1.000 97.690 ? 39  THR A CB  1 
ATOM 307  O O   ? THR A 1  39 ?  -1.823  -3.647   5.157 1.000 97.690 ? 39  THR A O   1 
ATOM 308  C CG2 ? THR A 1  39 ?  -2.887  -0.713   6.902 1.000 97.690 ? 39  THR A CG2 1 
ATOM 309  O OG1 ? THR A 1  39 ?  -1.546   0.498   5.308 1.000 97.690 ? 39  THR A OG1 1 
ATOM 310  N N   ? ALA A 1  40 ?  -0.396  -1.950   5.069 1.000 97.060 ? 40  ALA A N   1 
ATOM 311  C CA  ? ALA A 1  40 ?   0.705  -2.749   5.602 1.000 97.060 ? 40  ALA A CA  1 
ATOM 312  C C   ? ALA A 1  40 ?   0.611  -2.869   7.120 1.000 97.060 ? 40  ALA A C   1 
ATOM 313  C CB  ? ALA A 1  40 ?   2.046  -2.139   5.201 1.000 97.060 ? 40  ALA A CB  1 
ATOM 314  O O   ? ALA A 1  40 ?   0.277  -1.901   7.807 1.000 97.060 ? 40  ALA A O   1 
ATOM 315  N N   ? ALA A 1  41 ?   0.966  -4.049   7.655 1.000 96.910 ? 41  ALA A N   1 
ATOM 316  C CA  ? ALA A 1  41 ?   0.901  -4.309   9.091 1.000 96.910 ? 41  ALA A CA  1 
ATOM 317  C C   ? ALA A 1  41 ?   1.905  -3.445   9.850 1.000 96.910 ? 41  ALA A C   1 
ATOM 318  C CB  ? ALA A 1  41 ?   1.153  -5.787   9.376 1.000 96.910 ? 41  ALA A CB  1 
ATOM 319  O O   ? ALA A 1  41 ?   1.668  -3.075  11.003 1.000 96.910 ? 41  ALA A O   1 
ATOM 320  N N   ? HIS A 1  42 ?   2.987  -3.120   9.242 1.000 93.980 ? 42  HIS A N   1 
ATOM 321  C CA  ? HIS A 1  42 ?   4.023  -2.336   9.906 1.000 93.980 ? 42  HIS A CA  1 
ATOM 322  C C   ? HIS A 1  42 ?   3.600  -0.879  10.057 1.000 93.980 ? 42  HIS A C   1 
ATOM 323  C CB  ? HIS A 1  42 ?   5.339  -2.424   9.133 1.000 93.980 ? 42  HIS A CB  1 
ATOM 324  O O   ? HIS A 1  42 ?   4.273  -0.100  10.736 1.000 93.980 ? 42  HIS A O   1 
ATOM 325  C CG  ? HIS A 1  42 ?   5.368  -1.578   7.899 1.000 93.980 ? 42  HIS A CG  1 
ATOM 326  C CD2 ? HIS A 1  42 ?   5.704  -0.279   7.720 1.000 93.980 ? 42  HIS A CD2 1 
ATOM 327  N ND1 ? HIS A 1  42 ?   5.016  -2.062   6.658 1.000 93.980 ? 42  HIS A ND1 1 
ATOM 328  C CE1 ? HIS A 1  42 ?   5.136  -1.093   5.765 1.000 93.980 ? 42  HIS A CE1 1 
ATOM 329  N NE2 ? HIS A 1  42 ?   5.552  -0.002   6.383 1.000 93.980 ? 42  HIS A NE2 1 
ATOM 330  N N   ? CYS A 1  43 ?   2.390  -0.560   9.537 1.000 93.370 ? 43  CYS A N   1 
ATOM 331  C CA  ? CYS A 1  43 ?   1.843   0.788   9.647 1.000 93.370 ? 43  CYS A CA  1 
ATOM 332  C C   ? CYS A 1  43 ?   1.000   0.934  10.909 1.000 93.370 ? 43  CYS A C   1 
ATOM 333  C CB  ? CYS A 1  43 ?   0.999   1.126   8.418 1.000 93.370 ? 43  CYS A CB  1 
ATOM 334  O O   ? CYS A 1  43 ?   0.357   1.964  11.115 1.000 93.370 ? 43  CYS A O   1 
ATOM 335  S SG  ? CYS A 1  43 ?   1.973   1.418   6.925 1.000 93.370 ? 43  CYS A SG  1 
ATOM 336  N N   ? ASN A 1  44 ?   0.976  -0.042  11.705 1.000 92.680 ? 44  ASN A N   1 
ATOM 337  C CA  ? ASN A 1  44 ?   0.086  -0.120  12.858 1.000 92.680 ? 44  ASN A CA  1 
ATOM 338  C C   ? ASN A 1  44 ?   0.495   0.862  13.951 1.000 92.680 ? 44  ASN A C   1 
ATOM 339  C CB  ? ASN A 1  44 ?   0.049  -1.546  13.412 1.000 92.680 ? 44  ASN A CB  1 
ATOM 340  O O   ? ASN A 1  44 ?   1.539   0.693  14.584 1.000 92.680 ? 44  ASN A O   1 
ATOM 341  C CG  ? ASN A 1  44 ?  -1.013  -1.732  14.477 1.000 92.680 ? 44  ASN A CG  1 
ATOM 342  N ND2 ? ASN A 1  44 ?  -1.005  -2.889  15.128 1.000 92.680 ? 44  ASN A ND2 1 
ATOM 343  O OD1 ? ASN A 1  44 ?  -1.836  -0.843  14.712 1.000 92.680 ? 44  ASN A OD1 1 
ATOM 344  N N   ? THR A 1  45 ?  -0.224   1.914  14.210 1.000 86.050 ? 45  THR A N   1 
ATOM 345  C CA  ? THR A 1  45 ?  -0.017   2.903  15.263 1.000 86.050 ? 45  THR A CA  1 
ATOM 346  C C   ? THR A 1  45 ?  -1.302   3.128  16.055 1.000 86.050 ? 45  THR A C   1 
ATOM 347  C CB  ? THR A 1  45 ?   0.472   4.243  14.682 1.000 86.050 ? 45  THR A CB  1 
ATOM 348  O O   ? THR A 1  45 ?  -2.382   2.716  15.625 1.000 86.050 ? 45  THR A O   1 
ATOM 349  C CG2 ? THR A 1  45 ?   1.746   4.056  13.865 1.000 86.050 ? 45  THR A CG2 1 
ATOM 350  O OG1 ? THR A 1  45 ?  -0.548   4.791  13.837 1.000 86.050 ? 45  THR A OG1 1 
ATOM 351  N N   ? GLN A 1  46 ?  -1.093   3.812  17.348 1.000 79.180 ? 46  GLN A N   1 
ATOM 352  C CA  ? GLN A 1  46 ?  -2.221   4.129  18.217 1.000 79.180 ? 46  GLN A CA  1 
ATOM 353  C C   ? GLN A 1  46 ?  -2.968   5.364  17.722 1.000 79.180 ? 46  GLN A C   1 
ATOM 354  C CB  ? GLN A 1  46 ?  -1.747   4.344  19.655 1.000 79.180 ? 46  GLN A CB  1 
ATOM 355  O O   ? GLN A 1  46 ?  -2.351   6.320  17.248 1.000 79.180 ? 46  GLN A O   1 
ATOM 356  C CG  ? GLN A 1  46 ?  -1.185   3.090  20.312 1.000 79.180 ? 46  GLN A CG  1 
ATOM 357  C CD  ? GLN A 1  46 ?  -2.260   2.078  20.661 1.000 79.180 ? 46  GLN A CD  1 
ATOM 358  N NE2 ? GLN A 1  46 ?  -1.884   0.805  20.704 1.000 79.180 ? 46  GLN A NE2 1 
ATOM 359  O OE1 ? GLN A 1  46 ?  -3.418   2.438  20.892 1.000 79.180 ? 46  GLN A OE1 1 
ATOM 360  N N   ? ASP A 1  47 ?  -4.340   5.149  17.042 1.000 83.510 ? 47  ASP A N   1 
ATOM 361  C CA  ? ASP A 1  47 ?  -5.266   6.166  16.551 1.000 83.510 ? 47  ASP A CA  1 
ATOM 362  C C   ? ASP A 1  47 ?  -5.022   6.462  15.073 1.000 83.510 ? 47  ASP A C   1 
ATOM 363  C CB  ? ASP A 1  47 ?  -5.139   7.450  17.373 1.000 83.510 ? 47  ASP A CB  1 
ATOM 364  O O   ? ASP A 1  47 ?  -4.146   7.260  14.730 1.000 83.510 ? 47  ASP A O   1 
ATOM 365  C CG  ? ASP A 1  47 ?  -5.543   7.267  18.825 1.000 83.510 ? 47  ASP A CG  1 
ATOM 366  O OD1 ? ASP A 1  47 ?  -6.509   6.523  19.100 1.000 83.510 ? 47  ASP A OD1 1 
ATOM 367  O OD2 ? ASP A 1  47 ?  -4.892   7.875  19.702 1.000 83.510 ? 47  ASP A OD2 1 
ATOM 368  N N   ? ILE A 1  48 ?  -5.738   5.743  14.213 1.000 90.950 ? 48  ILE A N   1 
ATOM 369  C CA  ? ILE A 1  48 ?  -5.579   5.847  12.767 1.000 90.950 ? 48  ILE A CA  1 
ATOM 370  C C   ? ILE A 1  48 ?  -6.793   6.548  12.163 1.000 90.950 ? 48  ILE A C   1 
ATOM 371  C CB  ? ILE A 1  48 ?  -5.385   4.458  12.118 1.000 90.950 ? 48  ILE A CB  1 
ATOM 372  O O   ? ILE A 1  48 ?  -7.925   6.083  12.313 1.000 90.950 ? 48  ILE A O   1 
ATOM 373  C CG1 ? ILE A 1  48 ?  -4.061   3.834  12.577 1.000 90.950 ? 48  ILE A CG1 1 
ATOM 374  C CG2 ? ILE A 1  48 ?  -5.441   4.562  10.591 1.000 90.950 ? 48  ILE A CG2 1 
ATOM 375  C CD1 ? ILE A 1  48 ?  -3.845   2.410  12.084 1.000 90.950 ? 48  ILE A CD1 1 
ATOM 376  N N   ? HIS A 1  49 ?  -6.512   7.739  11.622 1.000 93.090 ? 49  HIS A N   1 
ATOM 377  C CA  ? HIS A 1  49 ?  -7.483   8.429  10.781 1.000 93.090 ? 49  HIS A CA  1 
ATOM 378  C C   ? HIS A 1  49 ?  -7.279   8.087   9.308 1.000 93.090 ? 49  HIS A C   1 
ATOM 379  C CB  ? HIS A 1  49 ?  -7.391   9.942  10.986 1.000 93.090 ? 49  HIS A CB  1 
ATOM 380  O O   ? HIS A 1  49 ?  -6.144   8.031   8.831 1.000 93.090 ? 49  HIS A O   1 
ATOM 381  C CG  ? HIS A 1  49 ?  -7.680  10.377  12.387 1.000 93.090 ? 49  HIS A CG  1 
ATOM 382  C CD2 ? HIS A 1  49 ?  -6.901  10.387  13.494 1.000 93.090 ? 49  HIS A CD2 1 
ATOM 383  N ND1 ? HIS A 1  49 ?  -8.907  10.872  12.774 1.000 93.090 ? 49  HIS A ND1 1 
ATOM 384  C CE1 ? HIS A 1  49 ?  -8.868  11.170  14.062 1.000 93.090 ? 49  HIS A CE1 1 
ATOM 385  N NE2 ? HIS A 1  49 ?  -7.663  10.884  14.523 1.000 93.090 ? 49  HIS A NE2 1 
ATOM 386  N N   ? THR A 1  50 ?  -8.479   7.794   8.671 1.000 94.170 ? 50  THR A N   1 
ATOM 387  C CA  ? THR A 1  50 ?  -8.421   7.534   7.237 1.000 94.170 ? 50  THR A CA  1 
ATOM 388  C C   ? THR A 1  50 ?  -8.996   8.709   6.451 1.000 94.170 ? 50  THR A C   1 
ATOM 389  C CB  ? THR A 1  50 ?  -9.183   6.247   6.871 1.000 94.170 ? 50  THR A CB  1 
ATOM 390  O O   ? THR A 1  50 ? -10.010   9.289   6.844 1.000 94.170 ? 50  THR A O   1 
ATOM 391  C CG2 ? THR A 1  50 ?  -8.667   5.056   7.672 1.000 94.170 ? 50  THR A CG2 1 
ATOM 392  O OG1 ? THR A 1  50 ? -10.577   6.428   7.150 1.000 94.170 ? 50  THR A OG1 1 
ATOM 393  N N   ? ARG A 1  51 ?  -8.231   9.121   5.532 1.000 93.910 ? 51  ARG A N   1 
ATOM 394  C CA  ? ARG A 1  51 ?  -8.651  10.187   4.628 1.000 93.910 ? 51  ARG A CA  1 
ATOM 395  C C   ? ARG A 1  51 ?  -8.610   9.721   3.176 1.000 93.910 ? 51  ARG A C   1 
ATOM 396  C CB  ? ARG A 1  51 ?  -7.767  11.423   4.806 1.000 93.910 ? 51  ARG A CB  1 
ATOM 397  O O   ? ARG A 1  51 ?  -7.612   9.153   2.729 1.000 93.910 ? 51  ARG A O   1 
ATOM 398  C CG  ? ARG A 1  51 ?  -8.168  12.599   3.930 1.000 93.910 ? 51  ARG A CG  1 
ATOM 399  C CD  ? ARG A 1  51 ?  -7.273  13.808   4.164 1.000 93.910 ? 51  ARG A CD  1 
ATOM 400  N NE  ? ARG A 1  51 ?  -7.616  14.913   3.273 1.000 93.910 ? 51  ARG A NE  1 
ATOM 401  N NH1 ? ARG A 1  51 ?  -6.121  16.405   4.210 1.000 93.910 ? 51  ARG A NH1 1 
ATOM 402  N NH2 ? ARG A 1  51 ?  -7.448  17.053   2.457 1.000 93.910 ? 51  ARG A NH2 1 
ATOM 403  C CZ  ? ARG A 1  51 ?  -7.061  16.121   3.316 1.000 93.910 ? 51  ARG A CZ  1 
ATOM 404  N N   ? MET A 1  52 ?  -9.806   9.877   2.431 1.000 94.460 ? 52  MET A N   1 
ATOM 405  C CA  ? MET A 1  52 ?  -9.929   9.448   1.041 1.000 94.460 ? 52  MET A CA  1 
ATOM 406  C C   ? MET A 1  52 ? -10.576  10.537   0.191 1.000 94.460 ? 52  MET A C   1 
ATOM 407  C CB  ? MET A 1  52 ? -10.742   8.157   0.945 1.000 94.460 ? 52  MET A CB  1 
ATOM 408  O O   ? MET A 1  52 ? -11.090  11.522   0.723 1.000 94.460 ? 52  MET A O   1 
ATOM 409  C CG  ? MET A 1  52 ? -12.109   8.242   1.606 1.000 94.460 ? 52  MET A CG  1 
ATOM 410  S SD  ? MET A 1  52 ? -12.845   6.590   1.916 1.000 94.460 ? 52  MET A SD  1 
ATOM 411  C CE  ? MET A 1  52 ? -11.970   6.130   3.437 1.000 94.460 ? 52  MET A CE  1 
ATOM 412  N N   ? GLY A 1  53 ? -10.422  10.405  -1.185 1.000 93.630 ? 53  GLY A N   1 
ATOM 413  C CA  ? GLY A 1  53 ? -11.063  11.354  -2.081 1.000 93.630 ? 53  GLY A CA  1 
ATOM 414  C C   ? GLY A 1  53 ? -10.219  12.585  -2.350 1.000 93.630 ? 53  GLY A C   1 
ATOM 415  O O   ? GLY A 1  53 ? -10.691  13.546  -2.960 1.000 93.630 ? 53  GLY A O   1 
ATOM 416  N N   ? ASP A 1  54 ?  -8.871  12.460  -1.855 1.000 91.460 ? 54  ASP A N   1 
ATOM 417  C CA  ? ASP A 1  54 ?  -7.946  13.576  -2.024 1.000 91.460 ? 54  ASP A CA  1 
ATOM 418  C C   ? ASP A 1  54 ?  -7.066  13.378  -3.256 1.000 91.460 ? 54  ASP A C   1 
ATOM 419  C CB  ? ASP A 1  54 ?  -7.075  13.745  -0.777 1.000 91.460 ? 54  ASP A CB  1 
ATOM 420  O O   ? ASP A 1  54 ?  -6.612  12.265  -3.529 1.000 91.460 ? 54  ASP A O   1 
ATOM 421  C CG  ? ASP A 1  54 ?  -7.715  14.629   0.279 1.000 91.460 ? 54  ASP A CG  1 
ATOM 422  O OD1 ? ASP A 1  54 ?  -8.352  15.643  -0.079 1.000 91.460 ? 54  ASP A OD1 1 
ATOM 423  O OD2 ? ASP A 1  54 ?  -7.580  14.310   1.479 1.000 91.460 ? 54  ASP A OD2 1 
ATOM 424  N N   ? HIS A 1  55 ?  -6.898  14.414  -4.041 1.000 91.510 ? 55  HIS A N   1 
ATOM 425  C CA  ? HIS A 1  55 ?  -5.862  14.522  -5.061 1.000 91.510 ? 55  HIS A CA  1 
ATOM 426  C C   ? HIS A 1  55 ?  -4.689  15.362  -4.568 1.000 91.510 ? 55  HIS A C   1 
ATOM 427  C CB  ? HIS A 1  55 ?  -6.435  15.123  -6.346 1.000 91.510 ? 55  HIS A CB  1 
ATOM 428  O O   ? HIS A 1  55 ?  -3.531  15.044  -4.847 1.000 91.510 ? 55  HIS A O   1 
ATOM 429  C CG  ? HIS A 1  55 ?  -5.428  15.267  -7.442 1.000 91.510 ? 55  HIS A CG  1 
ATOM 430  C CD2 ? HIS A 1  55 ?  -4.985  16.361  -8.104 1.000 91.510 ? 55  HIS A CD2 1 
ATOM 431  N ND1 ? HIS A 1  55 ?  -4.752  14.192  -7.978 1.000 91.510 ? 55  HIS A ND1 1 
ATOM 432  C CE1 ? HIS A 1  55 ?  -3.934  14.621  -8.925 1.000 91.510 ? 55  HIS A CE1 1 
ATOM 433  N NE2 ? HIS A 1  55 ?  -4.056  15.934  -9.021 1.000 91.510 ? 55  HIS A NE2 1 
ATOM 434  N N   ? SER A 1  56 ?  -4.969  16.442  -3.786 1.000 91.170 ? 56  SER A N   1 
ATOM 435  C CA  ? SER A 1  56 ?  -3.996  17.319  -3.143 1.000 91.170 ? 56  SER A CA  1 
ATOM 436  C C   ? SER A 1  56 ?  -4.197  17.353  -1.631 1.000 91.170 ? 56  SER A C   1 
ATOM 437  C CB  ? SER A 1  56 ?  -4.095  18.736  -3.710 1.000 91.170 ? 56  SER A CB  1 
ATOM 438  O O   ? SER A 1  56 ?  -5.302  17.615  -1.152 1.000 91.170 ? 56  SER A O   1 
ATOM 439  O OG  ? SER A 1  56 ?  -3.276  19.630  -2.977 1.000 91.170 ? 56  SER A OG  1 
ATOM 440  N N   ? LEU A 1  57 ?  -2.994  17.089  -0.877 1.000 86.760 ? 57  LEU A N   1 
ATOM 441  C CA  ? LEU A 1  57 ?  -3.076  17.071   0.579 1.000 86.760 ? 57  LEU A CA  1 
ATOM 442  C C   ? LEU A 1  57 ?  -3.192  18.487   1.134 1.000 86.760 ? 57  LEU A C   1 
ATOM 443  C CB  ? LEU A 1  57 ?  -1.851  16.375   1.177 1.000 86.760 ? 57  LEU A CB  1 
ATOM 444  O O   ? LEU A 1  57 ?  -3.630  18.679   2.270 1.000 86.760 ? 57  LEU A O   1 
ATOM 445  C CG  ? LEU A 1  57 ?  -1.717  14.878   0.894 1.000 86.760 ? 57  LEU A CG  1 
ATOM 446  C CD1 ? LEU A 1  57 ?  -0.434  14.334   1.514 1.000 86.760 ? 57  LEU A CD1 1 
ATOM 447  C CD2 ? LEU A 1  57 ?  -2.933  14.123   1.421 1.000 86.760 ? 57  LEU A CD2 1 
ATOM 448  N N   ? ARG A 1  58 ?  -3.034  19.555   0.403 1.000 86.710 ? 58  ARG A N   1 
ATOM 449  C CA  ? ARG A 1  58 ?  -3.022  20.942   0.855 1.000 86.710 ? 58  ARG A CA  1 
ATOM 450  C C   ? ARG A 1  58 ?  -4.325  21.647   0.493 1.000 86.710 ? 58  ARG A C   1 
ATOM 451  C CB  ? ARG A 1  58 ?  -1.834  21.695   0.252 1.000 86.710 ? 58  ARG A CB  1 
ATOM 452  O O   ? ARG A 1  58 ?  -4.733  22.594   1.169 1.000 86.710 ? 58  ARG A O   1 
ATOM 453  C CG  ? ARG A 1  58 ?  -0.506  21.394   0.929 1.000 86.710 ? 58  ARG A CG  1 
ATOM 454  C CD  ? ARG A 1  58 ?   0.597  22.325   0.447 1.000 86.710 ? 58  ARG A CD  1 
ATOM 455  N NE  ? ARG A 1  58 ?   1.855  22.079   1.146 1.000 86.710 ? 58  ARG A NE  1 
ATOM 456  N NH1 ? ARG A 1  58 ?   3.115  23.471  -0.199 1.000 86.710 ? 58  ARG A NH1 1 
ATOM 457  N NH2 ? ARG A 1  58 ?   4.105  22.335   1.528 1.000 86.710 ? 58  ARG A NH2 1 
ATOM 458  C CZ  ? ARG A 1  58 ?   3.022  22.629   0.824 1.000 86.710 ? 58  ARG A CZ  1 
ATOM 459  N N   ? ALA A 1  59 ?  -5.031  21.073  -0.521 1.000 87.530 ? 59  ALA A N   1 
ATOM 460  C CA  ? ALA A 1  59 ?  -6.239  21.729  -1.016 1.000 87.530 ? 59  ALA A CA  1 
ATOM 461  C C   ? ALA A 1  59 ?  -7.493  21.072  -0.447 1.000 87.530 ? 59  ALA A C   1 
ATOM 462  C CB  ? ALA A 1  59 ?  -6.272  21.700  -2.542 1.000 87.530 ? 59  ALA A CB  1 
ATOM 463  O O   ? ALA A 1  59 ?  -7.533  19.853  -0.262 1.000 87.530 ? 59  ALA A O   1 
ATOM 464  N N   ? HIS A 1  60 ?  -8.488  21.918   0.019 1.000 86.020 ? 60  HIS A N   1 
ATOM 465  C CA  ? HIS A 1  60 ?  -9.834  21.423   0.280 1.000 86.020 ? 60  HIS A CA  1 
ATOM 466  C C   ? HIS A 1  60 ? -10.642  21.315  -1.009 1.000 86.020 ? 60  HIS A C   1 
ATOM 467  C CB  ? HIS A 1  60 ? -10.556  22.332   1.276 1.000 86.020 ? 60  HIS A CB  1 
ATOM 468  O O   ? HIS A 1  60 ? -11.154  22.318  -1.512 1.000 86.020 ? 60  HIS A O   1 
ATOM 469  C CG  ? HIS A 1  60 ? -11.877  21.797   1.729 1.000 86.020 ? 60  HIS A CG  1 
ATOM 470  C CD2 ? HIS A 1  60 ? -13.120  22.331   1.669 1.000 86.020 ? 60  HIS A CD2 1 
ATOM 471  N ND1 ? HIS A 1  60 ? -12.014  20.566   2.332 1.000 86.020 ? 60  HIS A ND1 1 
ATOM 472  C CE1 ? HIS A 1  60 ? -13.288  20.364   2.623 1.000 86.020 ? 60  HIS A CE1 1 
ATOM 473  N NE2 ? HIS A 1  60 ? -13.980  21.420   2.231 1.000 86.020 ? 60  HIS A NE2 1 
ATOM 474  N N   ? GLU A 1  61 ? -10.740  20.113  -1.515 1.000 88.370 ? 61  GLU A N   1 
ATOM 475  C CA  ? GLU A 1  61 ? -11.297  19.882  -2.845 1.000 88.370 ? 61  GLU A CA  1 
ATOM 476  C C   ? GLU A 1  61 ? -12.775  19.512  -2.768 1.000 88.370 ? 61  GLU A C   1 
ATOM 477  C CB  ? GLU A 1  61 ? -10.516  18.784  -3.572 1.000 88.370 ? 61  GLU A CB  1 
ATOM 478  O O   ? GLU A 1  61 ? -13.454  19.430  -3.794 1.000 88.370 ? 61  GLU A O   1 
ATOM 479  C CG  ? GLU A 1  61 ?  -9.054  19.126  -3.815 1.000 88.370 ? 61  GLU A CG  1 
ATOM 480  C CD  ? GLU A 1  61 ?  -8.259  17.976  -4.413 1.000 88.370 ? 61  GLU A CD  1 
ATOM 481  O OE1 ? GLU A 1  61 ?  -7.209  18.228  -5.046 1.000 88.370 ? 61  GLU A OE1 1 
ATOM 482  O OE2 ? GLU A 1  61 ?  -8.691  16.814  -4.248 1.000 88.370 ? 61  GLU A OE2 1 
ATOM 483  N N   ? GLY A 1  62 ? -13.289  19.379  -1.452 1.000 89.100 ? 62  GLY A N   1 
ATOM 484  C CA  ? GLY A 1  62 ? -14.703  19.083  -1.285 1.000 89.100 ? 62  GLY A CA  1 
ATOM 485  C C   ? GLY A 1  62 ? -15.039  17.623  -1.522 1.000 89.100 ? 62  GLY A C   1 
ATOM 486  O O   ? GLY A 1  62 ? -16.187  17.208  -1.348 1.000 89.100 ? 62  GLY A O   1 
ATOM 487  N N   ? SER A 1  63 ? -14.078  16.781  -1.835 1.000 92.220 ? 63  SER A N   1 
ATOM 488  C CA  ? SER A 1  63 ? -14.256  15.367  -2.148 1.000 92.220 ? 63  SER A CA  1 
ATOM 489  C C   ? SER A 1  63 ? -13.813  14.484  -0.987 1.000 92.220 ? 63  SER A C   1 
ATOM 490  C CB  ? SER A 1  63 ? -13.477  14.994  -3.410 1.000 92.220 ? 63  SER A CB  1 
ATOM 491  O O   ? SER A 1  63 ? -14.073  13.279  -0.981 1.000 92.220 ? 63  SER A O   1 
ATOM 492  O OG  ? SER A 1  63 ? -12.083  15.152  -3.205 1.000 92.220 ? 63  SER A OG  1 
ATOM 493  N N   ? GLU A 1  64 ? -13.193  15.010   0.074 1.000 92.720 ? 64  GLU A N   1 
ATOM 494  C CA  ? GLU A 1  64 ? -12.529  14.272   1.144 1.000 92.720 ? 64  GLU A CA  1 
ATOM 495  C C   ? GLU A 1  64 ? -13.543  13.673   2.114 1.000 92.720 ? 64  GLU A C   1 
ATOM 496  C CB  ? GLU A 1  64 ? -11.553  15.180   1.897 1.000 92.720 ? 64  GLU A CB  1 
ATOM 497  O O   ? GLU A 1  64 ? -14.560  14.298   2.421 1.000 92.720 ? 64  GLU A O   1 
ATOM 498  C CG  ? GLU A 1  64 ? -10.405  15.694   1.041 1.000 92.720 ? 64  GLU A CG  1 
ATOM 499  C CD  ? GLU A 1  64 ? -10.764  16.932   0.235 1.000 92.720 ? 64  GLU A CD  1 
ATOM 500  O OE1 ? GLU A 1  64 ?  -9.900  17.440  -0.515 1.000 92.720 ? 64  GLU A OE1 1 
ATOM 501  O OE2 ? GLU A 1  64 ? -11.919  17.398   0.355 1.000 92.720 ? 64  GLU A OE2 1 
ATOM 502  N N   ? GLN A 1  65 ? -13.318  12.428   2.408 1.000 95.160 ? 65  GLN A N   1 
ATOM 503  C CA  ? GLN A 1  65 ? -14.011  11.726   3.484 1.000 95.160 ? 65  GLN A CA  1 
ATOM 504  C C   ? GLN A 1  65 ? -13.031  11.262   4.558 1.000 95.160 ? 65  GLN A C   1 
ATOM 505  C CB  ? GLN A 1  65 ? -14.789  10.531   2.932 1.000 95.160 ? 65  GLN A CB  1 
ATOM 506  O O   ? GLN A 1  65 ? -12.081  10.534   4.266 1.000 95.160 ? 65  GLN A O   1 
ATOM 507  C CG  ? GLN A 1  65 ? -15.822  10.904   1.876 1.000 95.160 ? 65  GLN A CG  1 
ATOM 508  C CD  ? GLN A 1  65 ? -16.639   9.715   1.409 1.000 95.160 ? 65  GLN A CD  1 
ATOM 509  N NE2 ? GLN A 1  65 ? -16.728   9.536   0.095 1.000 95.160 ? 65  GLN A NE2 1 
ATOM 510  O OE1 ? GLN A 1  65 ? -17.186   8.962   2.221 1.000 95.160 ? 65  GLN A OE1 1 
ATOM 511  N N   ? CYS A 1  66 ? -13.199  11.825   5.773 1.000 94.400 ? 66  CYS A N   1 
ATOM 512  C CA  ? CYS A 1  66 ? -12.349  11.472   6.904 1.000 94.400 ? 66  CYS A CA  1 
ATOM 513  C C   ? CYS A 1  66 ? -13.098  10.590   7.895 1.000 94.400 ? 66  CYS A C   1 
ATOM 514  C CB  ? CYS A 1  66 ? -11.844  12.731   7.608 1.000 94.400 ? 66  CYS A CB  1 
ATOM 515  O O   ? CYS A 1  66 ? -14.139  10.985   8.421 1.000 94.400 ? 66  CYS A O   1 
ATOM 516  S SG  ? CYS A 1  66 ? -10.825  13.792   6.560 1.000 94.400 ? 66  CYS A SG  1 
ATOM 517  N N   ? ILE A 1  67 ? -12.566   9.392   8.065 1.000 95.170 ? 67  ILE A N   1 
ATOM 518  C CA  ? ILE A 1  67 ? -13.246   8.420   8.914 1.000 95.170 ? 67  ILE A CA  1 
ATOM 519  C C   ? ILE A 1  67 ? -12.247   7.795   9.885 1.000 95.170 ? 67  ILE A C   1 
ATOM 520  C CB  ? ILE A 1  67 ? -13.937   7.322   8.074 1.000 95.170 ? 67  ILE A CB  1 
ATOM 521  O O   ? ILE A 1  67 ? -11.147   7.405   9.488 1.000 95.170 ? 67  ILE A O   1 
ATOM 522  C CG1 ? ILE A 1  67 ? -14.944   7.947   7.103 1.000 95.170 ? 67  ILE A CG1 1 
ATOM 523  C CG2 ? ILE A 1  67 ? -14.618   6.295   8.984 1.000 95.170 ? 67  ILE A CG2 1 
ATOM 524  C CD1 ? ILE A 1  67 ? -15.602   6.946   6.163 1.000 95.170 ? 67  ILE A CD1 1 
ATOM 525  N N   ? MET A 1  68 ? -12.696   7.640  11.149 1.000 93.980 ? 68  MET A N   1 
ATOM 526  C CA  ? MET A 1  68 ? -11.870   6.990  12.162 1.000 93.980 ? 68  MET A CA  1 
ATOM 527  C C   ? MET A 1  68 ? -11.943   5.473  12.034 1.000 93.980 ? 68  MET A C   1 
ATOM 528  C CB  ? MET A 1  68 ? -12.304   7.418  13.565 1.000 93.980 ? 68  MET A CB  1 
ATOM 529  O O   ? MET A 1  68 ? -12.971   4.929  11.625 1.000 93.980 ? 68  MET A O   1 
ATOM 530  C CG  ? MET A 1  68 ? -11.979   8.866  13.893 1.000 93.980 ? 68  MET A CG  1 
ATOM 531  S SD  ? MET A 1  68 ? -12.156   9.240  15.681 1.000 93.980 ? 68  MET A SD  1 
ATOM 532  C CE  ? MET A 1  68 ? -13.893   8.781  15.933 1.000 93.980 ? 68  MET A CE  1 
ATOM 533  N N   ? SER A 1  69 ? -10.735   4.891  12.488 1.000 93.930 ? 69  SER A N   1 
ATOM 534  C CA  ? SER A 1  69 ? -10.744   3.432  12.515 1.000 93.930 ? 69  SER A CA  1 
ATOM 535  C C   ? SER A 1  69 ? -11.508   2.907  13.726 1.000 93.930 ? 69  SER A C   1 
ATOM 536  C CB  ? SER A 1  69 ?  -9.315   2.887  12.529 1.000 93.930 ? 69  SER A CB  1 
ATOM 537  O O   ? SER A 1  69 ? -11.409   3.465  14.820 1.000 93.930 ? 69  SER A O   1 
ATOM 538  O OG  ? SER A 1  69 ?  -8.641   3.272  13.715 1.000 93.930 ? 69  SER A OG  1 
ATOM 539  N N   ? ALA A 1  70 ? -12.363   1.804  13.462 1.000 94.790 ? 70  ALA A N   1 
ATOM 540  C CA  ? ALA A 1  70 ? -13.072   1.127  14.544 1.000 94.790 ? 70  ALA A CA  1 
ATOM 541  C C   ? ALA A 1  70 ? -12.223   0.008  15.141 1.000 94.790 ? 70  ALA A C   1 
ATOM 542  C CB  ? ALA A 1  70 ? -14.403   0.571  14.043 1.000 94.790 ? 70  ALA A CB  1 
ATOM 543  O O   ? ALA A 1  70 ? -12.162  -0.148  16.363 1.000 94.790 ? 70  ALA A O   1 
ATOM 544  N N   ? GLN A 1  71 ? -11.621  -0.678  14.218 1.000 95.910 ? 71  GLN A N   1 
ATOM 545  C CA  ? GLN A 1  71 ? -10.820  -1.838  14.594 1.000 95.910 ? 71  GLN A CA  1 
ATOM 546  C C   ? GLN A 1  71 ?  -9.715  -2.097  13.575 1.000 95.910 ? 71  GLN A C   1 
ATOM 547  C CB  ? GLN A 1  71 ? -11.705  -3.078  14.735 1.000 95.910 ? 71  GLN A CB  1 
ATOM 548  O O   ? GLN A 1  71 ?  -9.871  -1.793  12.390 1.000 95.910 ? 71  GLN A O   1 
ATOM 549  C CG  ? GLN A 1  71 ? -11.022  -4.243  15.438 1.000 95.910 ? 71  GLN A CG  1 
ATOM 550  C CD  ? GLN A 1  71 ? -11.969  -5.394  15.723 1.000 95.910 ? 71  GLN A CD  1 
ATOM 551  N NE2 ? GLN A 1  71 ? -11.421  -6.514  16.180 1.000 95.910 ? 71  GLN A NE2 1 
ATOM 552  O OE1 ? GLN A 1  71 ? -13.185  -5.275  15.535 1.000 95.910 ? 71  GLN A OE1 1 
ATOM 553  N N   ? LYS A 1  72 ?  -8.594  -2.711  14.081 1.000 96.420 ? 72  LYS A N   1 
ATOM 554  C CA  ? LYS A 1  72 ?  -7.459  -3.082  13.242 1.000 96.420 ? 72  LYS A CA  1 
ATOM 555  C C   ? LYS A 1  72 ?  -7.124  -4.563  13.391 1.000 96.420 ? 72  LYS A C   1 
ATOM 556  C CB  ? LYS A 1  72 ?  -6.235  -2.231  13.587 1.000 96.420 ? 72  LYS A CB  1 
ATOM 557  O O   ? LYS A 1  72 ?  -7.128  -5.097  14.503 1.000 96.420 ? 72  LYS A O   1 
ATOM 558  C CG  ? LYS A 1  72 ?  -6.474  -0.732  13.482 1.000 96.420 ? 72  LYS A CG  1 
ATOM 559  C CD  ? LYS A 1  72 ?  -5.267   0.061  13.967 1.000 96.420 ? 72  LYS A CD  1 
ATOM 560  C CE  ? LYS A 1  72 ?  -5.069  -0.083  15.470 1.000 96.420 ? 72  LYS A CE  1 
ATOM 561  N NZ  ? LYS A 1  72 ?  -3.914   0.729  15.957 1.000 96.420 ? 72  LYS A NZ  1 
ATOM 562  N N   ? PHE A 1  73 ?  -6.833  -5.156  12.209 1.000 97.700 ? 73  PHE A N   1 
ATOM 563  C CA  ? PHE A 1  73 ?  -6.570  -6.590  12.187 1.000 97.700 ? 73  PHE A CA  1 
ATOM 564  C C   ? PHE A 1  73 ?  -5.270  -6.891  11.451 1.000 97.700 ? 73  PHE A C   1 
ATOM 565  C CB  ? PHE A 1  73 ?  -7.732  -7.341  11.530 1.000 97.700 ? 73  PHE A CB  1 
ATOM 566  O O   ? PHE A 1  73 ?  -5.283  -7.200  10.258 1.000 97.700 ? 73  PHE A O   1 
ATOM 567  C CG  ? PHE A 1  73 ?  -9.066  -7.083  12.177 1.000 97.700 ? 73  PHE A CG  1 
ATOM 568  C CD1 ? PHE A 1  73 ?  -9.545  -7.925  13.173 1.000 97.700 ? 73  PHE A CD1 1 
ATOM 569  C CD2 ? PHE A 1  73 ?  -9.840  -5.997  11.790 1.000 97.700 ? 73  PHE A CD2 1 
ATOM 570  C CE1 ? PHE A 1  73 ? -10.779  -7.688  13.774 1.000 97.700 ? 73  PHE A CE1 1 
ATOM 571  C CE2 ? PHE A 1  73 ? -11.074  -5.754  12.386 1.000 97.700 ? 73  PHE A CE2 1 
ATOM 572  C CZ  ? PHE A 1  73 ? -11.542  -6.602  13.377 1.000 97.700 ? 73  PHE A CZ  1 
ATOM 573  N N   ? PRO A 1  74 ?  -4.045  -6.782  12.258 1.000 97.870 ? 74  PRO A N   1 
ATOM 574  C CA  ? PRO A 1  74 ?  -2.824  -7.249  11.598 1.000 97.870 ? 74  PRO A CA  1 
ATOM 575  C C   ? PRO A 1  74 ?  -2.817  -8.759  11.369 1.000 97.870 ? 74  PRO A C   1 
ATOM 576  C CB  ? PRO A 1  74 ?  -1.718  -6.840  12.573 1.000 97.870 ? 74  PRO A CB  1 
ATOM 577  O O   ? PRO A 1  74 ?  -3.386  -9.510  12.166 1.000 97.870 ? 74  PRO A O   1 
ATOM 578  C CG  ? PRO A 1  74 ?  -2.363  -5.852  13.490 1.000 97.870 ? 74  PRO A CG  1 
ATOM 579  C CD  ? PRO A 1  74 ?  -3.830  -6.164  13.572 1.000 97.870 ? 74  PRO A CD  1 
ATOM 580  N N   ? HIS A 1  75 ?  -2.306  -9.132  10.141 1.000 98.230 ? 75  HIS A N   1 
ATOM 581  C CA  ? HIS A 1  75 ?  -2.228 -10.569   9.905 1.000 98.230 ? 75  HIS A CA  1 
ATOM 582  C C   ? HIS A 1  75 ?  -1.537 -11.281  11.063 1.000 98.230 ? 75  HIS A C   1 
ATOM 583  C CB  ? HIS A 1  75 ?  -1.492 -10.858   8.596 1.000 98.230 ? 75  HIS A CB  1 
ATOM 584  O O   ? HIS A 1  75 ?  -0.479 -10.846  11.522 1.000 98.230 ? 75  HIS A O   1 
ATOM 585  C CG  ? HIS A 1  75 ?  -1.677 -12.257   8.099 1.000 98.230 ? 75  HIS A CG  1 
ATOM 586  C CD2 ? HIS A 1  75 ?  -2.454 -12.752   7.107 1.000 98.230 ? 75  HIS A CD2 1 
ATOM 587  N ND1 ? HIS A 1  75 ?  -1.015 -13.334   8.646 1.000 98.230 ? 75  HIS A ND1 1 
ATOM 588  C CE1 ? HIS A 1  75 ?  -1.377 -14.435   8.008 1.000 98.230 ? 75  HIS A CE1 1 
ATOM 589  N NE2 ? HIS A 1  75 ?  -2.249 -14.109   7.070 1.000 98.230 ? 75  HIS A NE2 1 
ATOM 590  N N   ? PRO A 1  76 ?  -2.081 -12.396  11.577 1.000 97.400 ? 76  PRO A N   1 
ATOM 591  C CA  ? PRO A 1  76 ?  -1.535 -13.105  12.737 1.000 97.400 ? 76  PRO A CA  1 
ATOM 592  C C   ? PRO A 1  76 ?  -0.128 -13.645  12.489 1.000 97.400 ? 76  PRO A C   1 
ATOM 593  C CB  ? PRO A 1  76 ?  -2.529 -14.248  12.952 1.000 97.400 ? 76  PRO A CB  1 
ATOM 594  O O   ? PRO A 1  76 ?   0.627 -13.868  13.439 1.000 97.400 ? 76  PRO A O   1 
ATOM 595  C CG  ? PRO A 1  76 ?  -3.244 -14.383  11.646 1.000 97.400 ? 76  PRO A CG  1 
ATOM 596  C CD  ? PRO A 1  76 ?  -3.276 -13.039  10.978 1.000 97.400 ? 76  PRO A CD  1 
ATOM 597  N N   ? GLY A 1  77 ?   0.191 -13.897  11.242 1.000 97.560 ? 77  GLY A N   1 
ATOM 598  C CA  ? GLY A 1  77 ?   1.494 -14.438  10.893 1.000 97.560 ? 77  GLY A CA  1 
ATOM 599  C C   ? GLY A 1  77 ?   2.517 -13.367  10.565 1.000 97.560 ? 77  GLY A C   1 
ATOM 600  O O   ? GLY A 1  77 ?   3.606 -13.670  10.074 1.000 97.560 ? 77  GLY A O   1 
ATOM 601  N N   ? TYR A 1  78 ?   2.164 -12.070  10.769 1.000 97.810 ? 78  TYR A N   1 
ATOM 602  C CA  ? TYR A 1  78 ?   3.098 -10.986  10.483 1.000 97.810 ? 78  TYR A CA  1 
ATOM 603  C C   ? TYR A 1  78 ?   4.366 -11.125  11.318 1.000 97.810 ? 78  TYR A C   1 
ATOM 604  C CB  ? TYR A 1  78 ?   2.443  -9.628  10.751 1.000 97.810 ? 78  TYR A CB  1 
ATOM 605  O O   ? TYR A 1  78 ?   4.299 -11.270  12.541 1.000 97.810 ? 78  TYR A O   1 
ATOM 606  C CG  ? TYR A 1  78 ?   3.402  -8.466  10.675 1.000 97.810 ? 78  TYR A CG  1 
ATOM 607  C CD1 ? TYR A 1  78 ?   3.539  -7.579  11.741 1.000 97.810 ? 78  TYR A CD1 1 
ATOM 608  C CD2 ? TYR A 1  78 ?   4.174  -8.251   9.538 1.000 97.810 ? 78  TYR A CD2 1 
ATOM 609  C CE1 ? TYR A 1  78 ?   4.421  -6.505  11.675 1.000 97.810 ? 78  TYR A CE1 1 
ATOM 610  C CE2 ? TYR A 1  78 ?   5.059  -7.181   9.461 1.000 97.810 ? 78  TYR A CE2 1 
ATOM 611  O OH  ? TYR A 1  78 ?   6.050  -5.253  10.462 1.000 97.810 ? 78  TYR A OH  1 
ATOM 612  C CZ  ? TYR A 1  78 ?   5.175  -6.315  10.533 1.000 97.810 ? 78  TYR A CZ  1 
ATOM 613  N N   ? ASN A 1  79 ?   5.500 -11.110  10.645 1.000 96.980 ? 79  ASN A N   1 
ATOM 614  C CA  ? ASN A 1  79 ?   6.826 -11.125  11.253 1.000 96.980 ? 79  ASN A CA  1 
ATOM 615  C C   ? ASN A 1  79 ?   7.506  -9.763  11.148 1.000 96.980 ? 79  ASN A C   1 
ATOM 616  C CB  ? ASN A 1  79 ?   7.699 -12.205  10.610 1.000 96.980 ? 79  ASN A CB  1 
ATOM 617  O O   ? ASN A 1  79 ?   7.918  -9.352  10.062 1.000 96.980 ? 79  ASN A O   1 
ATOM 618  C CG  ? ASN A 1  79 ?   9.031 -12.375  11.314 1.000 96.980 ? 79  ASN A CG  1 
ATOM 619  N ND2 ? ASN A 1  79 ?   9.521 -13.608  11.368 1.000 96.980 ? 79  ASN A ND2 1 
ATOM 620  O OD1 ? ASN A 1  79 ?   9.614 -11.406  11.807 1.000 96.980 ? 79  ASN A OD1 1 
ATOM 621  N N   ? PRO A 1  80 ?   7.808  -9.043  12.254 1.000 93.800 ? 80  PRO A N   1 
ATOM 622  C CA  ? PRO A 1  80 ?   8.310  -7.667  12.241 1.000 93.800 ? 80  PRO A CA  1 
ATOM 623  C C   ? PRO A 1  80 ?   9.783  -7.580  11.846 1.000 93.800 ? 80  PRO A C   1 
ATOM 624  C CB  ? PRO A 1  80 ?   8.103  -7.202  13.684 1.000 93.800 ? 80  PRO A CB  1 
ATOM 625  O O   ? PRO A 1  80 ?  10.264  -6.507  11.474 1.000 93.800 ? 80  PRO A O   1 
ATOM 626  C CG  ? PRO A 1  80 ?   8.073  -8.461  14.490 1.000 93.800 ? 80  PRO A CG  1 
ATOM 627  C CD  ? PRO A 1  80 ?   7.432  -9.540  13.666 1.000 93.800 ? 80  PRO A CD  1 
ATOM 628  N N   ? THR A 1  81 ?  10.433  -8.804  11.899 1.000 93.080 ? 81  THR A N   1 
ATOM 629  C CA  ? THR A 1  81 ?  11.840  -8.836  11.516 1.000 93.080 ? 81  THR A CA  1 
ATOM 630  C C   ? THR A 1  81 ?  11.986  -8.978  10.004 1.000 93.080 ? 81  THR A C   1 
ATOM 631  C CB  ? THR A 1  81 ?  12.583  -9.988  12.217 1.000 93.080 ? 81  THR A CB  1 
ATOM 632  O O   ? THR A 1  81 ?  12.724  -8.219   9.372 1.000 93.080 ? 81  THR A O   1 
ATOM 633  C CG2 ? THR A 1  81 ?  14.063  -9.993  11.849 1.000 93.080 ? 81  THR A CG2 1 
ATOM 634  O OG1 ? THR A 1  81 ?  12.455  -9.838  13.637 1.000 93.080 ? 81  THR A OG1 1 
ATOM 635  N N   ? THR A 1  82 ?  11.209  -9.845   9.452 1.000 93.890 ? 82  THR A N   1 
ATOM 636  C CA  ? THR A 1  82 ?  11.361 -10.164   8.037 1.000 93.890 ? 82  THR A CA  1 
ATOM 637  C C   ? THR A 1  82 ?  10.300  -9.450   7.205 1.000 93.890 ? 82  THR A C   1 
ATOM 638  C CB  ? THR A 1  82 ?  11.272 -11.682   7.793 1.000 93.890 ? 82  THR A CB  1 
ATOM 639  O O   ? THR A 1  82 ?  10.394  -9.404   5.976 1.000 93.890 ? 82  THR A O   1 
ATOM 640  C CG2 ? THR A 1  82 ?  12.309 -12.433   8.622 1.000 93.890 ? 82  THR A CG2 1 
ATOM 641  O OG1 ? THR A 1  82 ?   9.964 -12.142   8.154 1.000 93.890 ? 82  THR A OG1 1 
ATOM 642  N N   ? HIS A 1  83 ?   9.344  -8.879   7.855 1.000 95.440 ? 83  HIS A N   1 
ATOM 643  C CA  ? HIS A 1  83 ?   8.184  -8.242   7.242 1.000 95.440 ? 83  HIS A CA  1 
ATOM 644  C C   ? HIS A 1  83 ?   7.376  -9.242   6.422 1.000 95.440 ? 83  HIS A C   1 
ATOM 645  C CB  ? HIS A 1  83 ?   8.619  -7.070   6.361 1.000 95.440 ? 83  HIS A CB  1 
ATOM 646  O O   ? HIS A 1  83 ?   6.629  -8.852   5.521 1.000 95.440 ? 83  HIS A O   1 
ATOM 647  C CG  ? HIS A 1  83 ?   9.090  -5.880   7.135 1.000 95.440 ? 83  HIS A CG  1 
ATOM 648  C CD2 ? HIS A 1  83 ?   8.440  -4.758   7.524 1.000 95.440 ? 83  HIS A CD2 1 
ATOM 649  N ND1 ? HIS A 1  83 ?  10.383  -5.758   7.598 1.000 95.440 ? 83  HIS A ND1 1 
ATOM 650  C CE1 ? HIS A 1  83 ?  10.507  -4.609   8.241 1.000 95.440 ? 83  HIS A CE1 1 
ATOM 651  N NE2 ? HIS A 1  83 ?   9.342  -3.983   8.211 1.000 95.440 ? 83  HIS A NE2 1 
ATOM 652  N N   ? ASP A 1  84 ?   7.605 -10.529   6.644 1.000 97.090 ? 84  ASP A N   1 
ATOM 653  C CA  ? ASP A 1  84 ?   6.754 -11.554   6.048 1.000 97.090 ? 84  ASP A CA  1 
ATOM 654  C C   ? ASP A 1  84 ?   5.321 -11.447   6.566 1.000 97.090 ? 84  ASP A C   1 
ATOM 655  C CB  ? ASP A 1  84 ?   7.314 -12.949   6.334 1.000 97.090 ? 84  ASP A CB  1 
ATOM 656  O O   ? ASP A 1  84 ?   5.102 -11.194   7.753 1.000 97.090 ? 84  ASP A O   1 
ATOM 657  C CG  ? ASP A 1  84 ?   6.787 -14.006   5.379 1.000 97.090 ? 84  ASP A CG  1 
ATOM 658  O OD1 ? ASP A 1  84 ?   6.353 -13.655   4.260 1.000 97.090 ? 84  ASP A OD1 1 
ATOM 659  O OD2 ? ASP A 1  84 ?   6.804 -15.200   5.749 1.000 97.090 ? 84  ASP A OD2 1 
ATOM 660  N N   ? ASN A 1  85 ?   4.317 -11.575   5.639 1.000 97.780 ? 85  ASN A N   1 
ATOM 661  C CA  ? ASN A 1  85 ?   2.900 -11.441   5.963 1.000 97.780 ? 85  ASN A CA  1 
ATOM 662  C C   ? ASN A 1  85 ?   2.556 -10.017   6.390 1.000 97.780 ? 85  ASN A C   1 
ATOM 663  C CB  ? ASN A 1  85 ?   2.504 -12.434   7.058 1.000 97.780 ? 85  ASN A CB  1 
ATOM 664  O O   ? ASN A 1  85 ?   1.754  -9.815   7.304 1.000 97.780 ? 85  ASN A O   1 
ATOM 665  C CG  ? ASN A 1  85 ?   2.722 -13.876   6.645 1.000 97.780 ? 85  ASN A CG  1 
ATOM 666  N ND2 ? ASN A 1  85 ?   3.253 -14.680   7.558 1.000 97.780 ? 85  ASN A ND2 1 
ATOM 667  O OD1 ? ASN A 1  85 ?   2.417 -14.264   5.514 1.000 97.780 ? 85  ASN A OD1 1 
ATOM 668  N N   ? ASP A 1  86 ?   3.159  -9.016   5.881 1.000 97.820 ? 86  ASP A N   1 
ATOM 669  C CA  ? ASP A 1  86 ?   3.006  -7.601   6.203 1.000 97.820 ? 86  ASP A CA  1 
ATOM 670  C C   ? ASP A 1  86 ?   1.701  -7.047   5.634 1.000 97.820 ? 86  ASP A C   1 
ATOM 671  C CB  ? ASP A 1  86 ?   4.194  -6.797   5.672 1.000 97.820 ? 86  ASP A CB  1 
ATOM 672  O O   ? ASP A 1  86 ?   1.713  -6.300   4.654 1.000 97.820 ? 86  ASP A O   1 
ATOM 673  C CG  ? ASP A 1  86 ?   4.237  -5.377   6.208 1.000 97.820 ? 86  ASP A CG  1 
ATOM 674  O OD1 ? ASP A 1  86 ?   3.576  -5.091   7.230 1.000 97.820 ? 86  ASP A OD1 1 
ATOM 675  O OD2 ? ASP A 1  86 ?   4.937  -4.536   5.602 1.000 97.820 ? 86  ASP A OD2 1 
ATOM 676  N N   ? ILE A 1  87 ?   0.524  -7.411   6.163 1.000 98.230 ? 87  ILE A N   1 
ATOM 677  C CA  ? ILE A 1  87 ?  -0.795  -6.997   5.696 1.000 98.230 ? 87  ILE A CA  1 
ATOM 678  C C   ? ILE A 1  87 ?  -1.730  -6.814   6.889 1.000 98.230 ? 87  ILE A C   1 
ATOM 679  C CB  ? ILE A 1  87 ?  -1.388  -8.020   4.701 1.000 98.230 ? 87  ILE A CB  1 
ATOM 680  O O   ? ILE A 1  87 ?  -1.676  -7.583   7.852 1.000 98.230 ? 87  ILE A O   1 
ATOM 681  C CG1 ? ILE A 1  87 ?  -2.638  -7.444   4.026 1.000 98.230 ? 87  ILE A CG1 1 
ATOM 682  C CG2 ? ILE A 1  87 ?  -1.707  -9.340   5.409 1.000 98.230 ? 87  ILE A CG2 1 
ATOM 683  C CD1 ? ILE A 1  87 ?  -3.072  -8.200   2.778 1.000 98.230 ? 87  ILE A CD1 1 
ATOM 684  N N   ? MET A 1  88 ?  -2.525  -5.755   6.853 1.000 98.150 ? 88  MET A N   1 
ATOM 685  C CA  ? MET A 1  88 ?  -3.455  -5.432   7.931 1.000 98.150 ? 88  MET A CA  1 
ATOM 686  C C   ? MET A 1  88 ?  -4.768  -4.892   7.373 1.000 98.150 ? 88  MET A C   1 
ATOM 687  C CB  ? MET A 1  88 ?  -2.836  -4.414   8.889 1.000 98.150 ? 88  MET A CB  1 
ATOM 688  O O   ? MET A 1  88 ?  -4.767  -4.110   6.420 1.000 98.150 ? 88  MET A O   1 
ATOM 689  C CG  ? MET A 1  88 ?  -3.737  -4.043  10.056 1.000 98.150 ? 88  MET A CG  1 
ATOM 690  S SD  ? MET A 1  88 ?  -2.973  -2.797  11.166 1.000 98.150 ? 88  MET A SD  1 
ATOM 691  C CE  ? MET A 1  88 ?  -3.092  -1.320  10.120 1.000 98.150 ? 88  MET A CE  1 
ATOM 692  N N   ? LEU A 1  89 ?  -5.890  -5.357   7.968 1.000 98.390 ? 89  LEU A N   1 
ATOM 693  C CA  ? LEU A 1  89 ?  -7.212  -4.821   7.665 1.000 98.390 ? 89  LEU A CA  1 
ATOM 694  C C   ? LEU A 1  89 ?  -7.648  -3.815   8.726 1.000 98.390 ? 89  LEU A C   1 
ATOM 695  C CB  ? LEU A 1  89 ?  -8.239  -5.951   7.564 1.000 98.390 ? 89  LEU A CB  1 
ATOM 696  O O   ? LEU A 1  89 ?  -7.409  -4.022   9.918 1.000 98.390 ? 89  LEU A O   1 
ATOM 697  C CG  ? LEU A 1  89 ?  -8.148  -6.842   6.324 1.000 98.390 ? 89  LEU A CG  1 
ATOM 698  C CD1 ? LEU A 1  89 ?  -9.110  -8.019   6.445 1.000 98.390 ? 89  LEU A CD1 1 
ATOM 699  C CD2 ? LEU A 1  89 ?  -8.439  -6.034   5.063 1.000 98.390 ? 89  LEU A CD2 1 
ATOM 700  N N   ? ILE A 1  90 ?  -8.228  -2.734   8.186 1.000 97.820 ? 90  ILE A N   1 
ATOM 701  C CA  ? ILE A 1  90 ?  -8.794  -1.720   9.068 1.000 97.820 ? 90  ILE A CA  1 
ATOM 702  C C   ? ILE A 1  90 ? -10.296  -1.599   8.819 1.000 97.820 ? 90  ILE A C   1 
ATOM 703  C CB  ? ILE A 1  90 ?  -8.106  -0.350   8.869 1.000 97.820 ? 90  ILE A CB  1 
ATOM 704  O O   ? ILE A 1  90 ? -10.727  -1.365   7.687 1.000 97.820 ? 90  ILE A O   1 
ATOM 705  C CG1 ? ILE A 1  90 ?  -6.606  -0.459   9.166 1.000 97.820 ? 90  ILE A CG1 1 
ATOM 706  C CG2 ? ILE A 1  90 ?  -8.763   0.717   9.750 1.000 97.820 ? 90  ILE A CG2 1 
ATOM 707  C CD1 ? ILE A 1  90 ?  -5.810   0.783   8.789 1.000 97.820 ? 90  ILE A CD1 1 
ATOM 708  N N   ? ARG A 1  91 ? -11.111  -1.826   9.878 1.000 97.660 ? 91  ARG A N   1 
ATOM 709  C CA  ? ARG A 1  91 ? -12.542  -1.549   9.812 1.000 97.660 ? 91  ARG A CA  1 
ATOM 710  C C   ? ARG A 1  91 ? -12.833  -0.091  10.155 1.000 97.660 ? 91  ARG A C   1 
ATOM 711  C CB  ? ARG A 1  91 ? -13.313  -2.473  10.756 1.000 97.660 ? 91  ARG A CB  1 
ATOM 712  O O   ? ARG A 1  91 ? -12.423   0.398  11.209 1.000 97.660 ? 91  ARG A O   1 
ATOM 713  C CG  ? ARG A 1  91 ? -14.824  -2.385  10.607 1.000 97.660 ? 91  ARG A CG  1 
ATOM 714  C CD  ? ARG A 1  91 ? -15.540  -3.359  11.531 1.000 97.660 ? 91  ARG A CD  1 
ATOM 715  N NE  ? ARG A 1  91 ? -16.987  -3.321  11.339 1.000 97.660 ? 91  ARG A NE  1 
ATOM 716  N NH1 ? ARG A 1  91 ? -17.450  -4.929  12.931 1.000 97.660 ? 91  ARG A NH1 1 
ATOM 717  N NH2 ? ARG A 1  91 ? -19.156  -3.952  11.753 1.000 97.660 ? 91  ARG A NH2 1 
ATOM 718  C CZ  ? ARG A 1  91 ? -17.861  -4.067  12.008 1.000 97.660 ? 91  ARG A CZ  1 
ATOM 719  N N   ? LEU A 1  92 ? -13.545   0.561   9.268 1.000 97.260 ? 92  LEU A N   1 
ATOM 720  C CA  ? LEU A 1  92 ? -13.880   1.965   9.480 1.000 97.260 ? 92  LEU A CA  1 
ATOM 721  C C   ? LEU A 1  92 ? -15.063   2.103  10.432 1.000 97.260 ? 92  LEU A C   1 
ATOM 722  C CB  ? LEU A 1  92 ? -14.200   2.646   8.147 1.000 97.260 ? 92  LEU A CB  1 
ATOM 723  O O   ? LEU A 1  92 ? -15.968   1.265  10.431 1.000 97.260 ? 92  LEU A O   1 
ATOM 724  C CG  ? LEU A 1  92 ? -13.111   2.586   7.075 1.000 97.260 ? 92  LEU A CG  1 
ATOM 725  C CD1 ? LEU A 1  92 ? -13.614   3.198   5.772 1.000 97.260 ? 92  LEU A CD1 1 
ATOM 726  C CD2 ? LEU A 1  92 ? -11.850   3.297   7.554 1.000 97.260 ? 92  LEU A CD2 1 
ATOM 727  N N   ? ARG A 1  93 ? -15.049   3.182  11.294 1.000 96.190 ? 93  ARG A N   1 
ATOM 728  C CA  ? ARG A 1  93 ? -16.131   3.429  12.241 1.000 96.190 ? 93  ARG A CA  1 
ATOM 729  C C   ? ARG A 1  93 ? -17.456   3.641  11.515 1.000 96.190 ? 93  ARG A C   1 
ATOM 730  C CB  ? ARG A 1  93 ? -15.813   4.642  13.117 1.000 96.190 ? 93  ARG A CB  1 
ATOM 731  O O   ? ARG A 1  93 ? -18.512   3.248  12.013 1.000 96.190 ? 93  ARG A O   1 
ATOM 732  C CG  ? ARG A 1  93 ? -16.777   4.834  14.277 1.000 96.190 ? 93  ARG A CG  1 
ATOM 733  C CD  ? ARG A 1  93 ? -16.292   5.907  15.242 1.000 96.190 ? 93  ARG A CD  1 
ATOM 734  N NE  ? ARG A 1  93 ? -17.224   6.097  16.350 1.000 96.190 ? 93  ARG A NE  1 
ATOM 735  N NH1 ? ARG A 1  93 ? -15.900   7.621  17.473 1.000 96.190 ? 93  ARG A NH1 1 
ATOM 736  N NH2 ? ARG A 1  93 ? -17.932   7.004  18.337 1.000 96.190 ? 93  ARG A NH2 1 
ATOM 737  C CZ  ? ARG A 1  93 ? -17.017   6.907  17.384 1.000 96.190 ? 93  ARG A CZ  1 
ATOM 738  N N   ? ASN A 1  94 ? -17.443   4.318  10.340 1.000 96.680 ? 94  ASN A N   1 
ATOM 739  C CA  ? ASN A 1  94 ? -18.591   4.541   9.468 1.000 96.680 ? 94  ASN A CA  1 
ATOM 740  C C   ? ASN A 1  94 ? -18.267   4.199   8.016 1.000 96.680 ? 94  ASN A C   1 
ATOM 741  C CB  ? ASN A 1  94 ? -19.076   5.988   9.576 1.000 96.680 ? 94  ASN A CB  1 
ATOM 742  O O   ? ASN A 1  94 ? -17.136   4.390   7.567 1.000 96.680 ? 94  ASN A O   1 
ATOM 743  C CG  ? ASN A 1  94 ? -19.483   6.363  10.988 1.000 96.680 ? 94  ASN A CG  1 
ATOM 744  N ND2 ? ASN A 1  94 ? -18.687   7.210  11.630 1.000 96.680 ? 94  ASN A ND2 1 
ATOM 745  O OD1 ? ASN A 1  94 ? -20.505   5.895  11.497 1.000 96.680 ? 94  ASN A OD1 1 
ATOM 746  N N   ? PRO A 1  95 ? -19.365   3.660   7.308 1.000 96.890 ? 95  PRO A N   1 
ATOM 747  C CA  ? PRO A 1  95 ? -19.131   3.379   5.890 1.000 96.890 ? 95  PRO A CA  1 
ATOM 748  C C   ? PRO A 1  95 ? -18.859   4.641   5.075 1.000 96.890 ? 95  PRO A C   1 
ATOM 749  C CB  ? PRO A 1  95 ? -20.434   2.711   5.443 1.000 96.890 ? 95  PRO A CB  1 
ATOM 750  O O   ? PRO A 1  95 ? -19.385   5.711   5.393 1.000 96.890 ? 95  PRO A O   1 
ATOM 751  C CG  ? PRO A 1  95 ? -21.119   2.321   6.713 1.000 96.890 ? 95  PRO A CG  1 
ATOM 752  C CD  ? PRO A 1  95 ? -20.646   3.233   7.809 1.000 96.890 ? 95  PRO A CD  1 
ATOM 753  N N   ? VAL A 1  96 ? -18.062   4.460   4.007 1.000 97.140 ? 96  VAL A N   1 
ATOM 754  C CA  ? VAL A 1  96 ? -17.779   5.584   3.119 1.000 97.140 ? 96  VAL A CA  1 
ATOM 755  C C   ? VAL A 1  96 ? -18.948   5.790   2.157 1.000 97.140 ? 96  VAL A C   1 
ATOM 756  C CB  ? VAL A 1  96 ? -16.470   5.366   2.328 1.000 97.140 ? 96  VAL A CB  1 
ATOM 757  O O   ? VAL A 1  96 ? -19.678   4.846   1.847 1.000 97.140 ? 96  VAL A O   1 
ATOM 758  C CG1 ? VAL A 1  96 ? -15.279   5.248   3.278 1.000 97.140 ? 96  VAL A CG1 1 
ATOM 759  C CG2 ? VAL A 1  96 ? -16.580   4.124   1.446 1.000 97.140 ? 96  VAL A CG2 1 
ATOM 760  N N   ? ASN A 1  97 ? -19.213   7.029   1.706 1.000 97.040 ? 97  ASN A N   1 
ATOM 761  C CA  ? ASN A 1  97 ? -20.101   7.322   0.585 1.000 97.040 ? 97  ASN A CA  1 
ATOM 762  C C   ? ASN A 1  97 ? -19.415   7.067  -0.754 1.000 97.040 ? 97  ASN A C   1 
ATOM 763  C CB  ? ASN A 1  97 ? -20.601   8.766   0.660 1.000 97.040 ? 97  ASN A CB  1 
ATOM 764  O O   ? ASN A 1  97 ? -18.499   7.797  -1.136 1.000 97.040 ? 97  ASN A O   1 
ATOM 765  C CG  ? ASN A 1  97 ? -21.436   9.032   1.897 1.000 97.040 ? 97  ASN A CG  1 
ATOM 766  N ND2 ? ASN A 1  97 ? -21.227  10.188   2.516 1.000 97.040 ? 97  ASN A ND2 1 
ATOM 767  O OD1 ? ASN A 1  97 ? -22.260   8.205   2.294 1.000 97.040 ? 97  ASN A OD1 1 
ATOM 768  N N   ? ILE A 1  98 ? -19.829   5.982  -1.463 1.000 97.070 ? 98  ILE A N   1 
ATOM 769  C CA  ? ILE A 1  98 ? -19.215   5.633  -2.739 1.000 97.070 ? 98  ILE A CA  1 
ATOM 770  C C   ? ILE A 1  98 ? -19.685   6.604  -3.820 1.000 97.070 ? 98  ILE A C   1 
ATOM 771  C CB  ? ILE A 1  98 ? -19.543   4.179  -3.146 1.000 97.070 ? 98  ILE A CB  1 
ATOM 772  O O   ? ILE A 1  98 ? -20.888   6.765  -4.039 1.000 97.070 ? 98  ILE A O   1 
ATOM 773  C CG1 ? ILE A 1  98 ? -19.080   3.203  -2.058 1.000 97.070 ? 98  ILE A CG1 1 
ATOM 774  C CG2 ? ILE A 1  98 ? -18.905   3.838  -4.495 1.000 97.070 ? 98  ILE A CG2 1 
ATOM 775  C CD1 ? ILE A 1  98 ? -17.577   3.216  -1.815 1.000 97.070 ? 98  ILE A CD1 1 
ATOM 776  N N   ? ASN A 1  99 ? -18.647   7.197  -4.520 1.000 95.690 ? 99  ASN A N   1 
ATOM 777  C CA  ? ASN A 1  99 ? -18.869   8.135  -5.615 1.000 95.690 ? 99  ASN A CA  1 
ATOM 778  C C   ? ASN A 1  99 ? -17.651   8.225  -6.531 1.000 95.690 ? 99  ASN A C   1 
ATOM 779  C CB  ? ASN A 1  99 ? -19.228   9.519  -5.072 1.000 95.690 ? 99  ASN A CB  1 
ATOM 780  O O   ? ASN A 1  99 ? -16.775   7.359  -6.493 1.000 95.690 ? 99  ASN A O   1 
ATOM 781  C CG  ? ASN A 1  99 ? -18.129  10.113  -4.214 1.000 95.690 ? 99  ASN A CG  1 
ATOM 782  N ND2 ? ASN A 1  99 ? -18.517  10.870  -3.194 1.000 95.690 ? 99  ASN A ND2 1 
ATOM 783  O OD1 ? ASN A 1  99 ? -16.941   9.895  -4.466 1.000 95.690 ? 99  ASN A OD1 1 
ATOM 784  N N   ? GLU A 1 100 ? -17.617   9.203  -7.401 1.000 94.170 ? 100 GLU A N   1 
ATOM 785  C CA  ? GLU A 1 100 ? -16.576   9.316  -8.419 1.000 94.170 ? 100 GLU A CA  1 
ATOM 786  C C   ? GLU A 1 100 ? -15.213   9.583  -7.786 1.000 94.170 ? 100 GLU A C   1 
ATOM 787  C CB  ? GLU A 1 100 ? -16.919  10.425  -9.417 1.000 94.170 ? 100 GLU A CB  1 
ATOM 788  O O   ? GLU A 1 100 ? -14.178   9.405  -8.431 1.000 94.170 ? 100 GLU A O   1 
ATOM 789  C CG  ? GLU A 1 100 ? -17.035  11.805  -8.788 1.000 94.170 ? 100 GLU A CG  1 
ATOM 790  C CD  ? GLU A 1 100 ? -17.581  12.856  -9.742 1.000 94.170 ? 100 GLU A CD  1 
ATOM 791  O OE1 ? GLU A 1 100 ? -18.172  13.854  -9.272 1.000 94.170 ? 100 GLU A OE1 1 
ATOM 792  O OE2 ? GLU A 1 100 ? -17.418  12.678 -10.970 1.000 94.170 ? 100 GLU A OE2 1 
ATOM 793  N N   ? TYR A 1 101 ? -15.083   9.871  -6.437 1.000 95.570 ? 101 TYR A N   1 
ATOM 794  C CA  ? TYR A 1 101 ? -13.839  10.236  -5.769 1.000 95.570 ? 101 TYR A CA  1 
ATOM 795  C C   ? TYR A 1 101 ? -13.401   9.146  -4.798 1.000 95.570 ? 101 TYR A C   1 
ATOM 796  C CB  ? TYR A 1 101 ? -13.998  11.565  -5.024 1.000 95.570 ? 101 TYR A CB  1 
ATOM 797  O O   ? TYR A 1 101 ? -12.226   9.067  -4.432 1.000 95.570 ? 101 TYR A O   1 
ATOM 798  C CG  ? TYR A 1 101 ? -14.590  12.667  -5.869 1.000 95.570 ? 101 TYR A CG  1 
ATOM 799  C CD1 ? TYR A 1 101 ? -13.863  13.242  -6.908 1.000 95.570 ? 101 TYR A CD1 1 
ATOM 800  C CD2 ? TYR A 1 101 ? -15.877  13.136  -5.629 1.000 95.570 ? 101 TYR A CD2 1 
ATOM 801  C CE1 ? TYR A 1 101 ? -14.403  14.259  -7.688 1.000 95.570 ? 101 TYR A CE1 1 
ATOM 802  C CE2 ? TYR A 1 101 ? -16.428  14.152  -6.402 1.000 95.570 ? 101 TYR A CE2 1 
ATOM 803  O OH  ? TYR A 1 101 ? -16.225  15.713  -8.197 1.000 95.570 ? 101 TYR A OH  1 
ATOM 804  C CZ  ? TYR A 1 101 ? -15.685  14.706  -7.428 1.000 95.570 ? 101 TYR A CZ  1 
ATOM 805  N N   ? VAL A 1 102 ? -14.372   8.350  -4.366 1.000 97.130 ? 102 VAL A N   1 
ATOM 806  C CA  ? VAL A 1 102 ? -14.110   7.284  -3.404 1.000 97.130 ? 102 VAL A CA  1 
ATOM 807  C C   ? VAL A 1 102 ? -14.809   6.002  -3.850 1.000 97.130 ? 102 VAL A C   1 
ATOM 808  C CB  ? VAL A 1 102 ? -14.571   7.676  -1.982 1.000 97.130 ? 102 VAL A CB  1 
ATOM 809  O O   ? VAL A 1 102 ? -16.039   5.912  -3.809 1.000 97.130 ? 102 VAL A O   1 
ATOM 810  C CG1 ? VAL A 1 102 ? -14.245   6.566  -0.984 1.000 97.130 ? 102 VAL A CG1 1 
ATOM 811  C CG2 ? VAL A 1 102 ? -13.921   8.991  -1.555 1.000 97.130 ? 102 VAL A CG2 1 
ATOM 812  N N   ? ARG A 1 103 ? -13.971   5.018  -4.303 1.000 97.220 ? 103 ARG A N   1 
ATOM 813  C CA  ? ARG A 1 103 ? -14.500   3.729  -4.738 1.000 97.220 ? 103 ARG A CA  1 
ATOM 814  C C   ? ARG A 1 103 ? -13.525   2.601  -4.419 1.000 97.220 ? 103 ARG A C   1 
ATOM 815  C CB  ? ARG A 1 103 ? -14.805   3.750  -6.237 1.000 97.220 ? 103 ARG A CB  1 
ATOM 816  O O   ? ARG A 1 103 ? -12.313   2.755  -4.585 1.000 97.220 ? 103 ARG A O   1 
ATOM 817  C CG  ? ARG A 1 103 ? -15.982   4.636  -6.614 1.000 97.220 ? 103 ARG A CG  1 
ATOM 818  C CD  ? ARG A 1 103 ? -16.400   4.433  -8.063 1.000 97.220 ? 103 ARG A CD  1 
ATOM 819  N NE  ? ARG A 1 103 ? -15.436   5.020  -8.990 1.000 97.220 ? 103 ARG A NE  1 
ATOM 820  N NH1 ? ARG A 1 103 ? -16.999   5.547 -10.607 1.000 97.220 ? 103 ARG A NH1 1 
ATOM 821  N NH2 ? ARG A 1 103 ? -14.786   6.044 -10.940 1.000 97.220 ? 103 ARG A NH2 1 
ATOM 822  C CZ  ? ARG A 1 103 ? -15.743   5.535 -10.177 1.000 97.220 ? 103 ARG A CZ  1 
ATOM 823  N N   ? PRO A 1 104 ? -14.212   1.464  -4.052 1.000 98.000 ? 104 PRO A N   1 
ATOM 824  C CA  ? PRO A 1 104 ? -13.341   0.322  -3.763 1.000 98.000 ? 104 PRO A CA  1 
ATOM 825  C C   ? PRO A 1 104 ? -12.732  -0.290  -5.022 1.000 98.000 ? 104 PRO A C   1 
ATOM 826  C CB  ? PRO A 1 104 ? -14.280  -0.671  -3.073 1.000 98.000 ? 104 PRO A CB  1 
ATOM 827  O O   ? PRO A 1 104 ? -13.352  -0.262  -6.089 1.000 98.000 ? 104 PRO A O   1 
ATOM 828  C CG  ? PRO A 1 104 ? -15.460   0.146  -2.656 1.000 98.000 ? 104 PRO A CG  1 
ATOM 829  C CD  ? PRO A 1 104 ? -15.595   1.306  -3.600 1.000 98.000 ? 104 PRO A CD  1 
ATOM 830  N N   ? ILE A 1 105 ? -11.476  -0.897  -4.848 1.000 98.210 ? 105 ILE A N   1 
ATOM 831  C CA  ? ILE A 1 105 ? -10.828  -1.642  -5.922 1.000 98.210 ? 105 ILE A CA  1 
ATOM 832  C C   ? ILE A 1 105 ? -10.990  -3.141  -5.681 1.000 98.210 ? 105 ILE A C   1 
ATOM 833  C CB  ? ILE A 1 105 ?  -9.331  -1.277  -6.039 1.000 98.210 ? 105 ILE A CB  1 
ATOM 834  O O   ? ILE A 1 105 ? -11.012  -3.593  -4.533 1.000 98.210 ? 105 ILE A O   1 
ATOM 835  C CG1 ? ILE A 1 105 ?  -8.744  -1.843  -7.337 1.000 98.210 ? 105 ILE A CG1 1 
ATOM 836  C CG2 ? ILE A 1 105 ?  -8.555  -1.784  -4.820 1.000 98.210 ? 105 ILE A CG2 1 
ATOM 837  C CD1 ? ILE A 1 105 ?  -7.390  -1.255  -7.711 1.000 98.210 ? 105 ILE A CD1 1 
ATOM 838  N N   ? VAL A 1 106 ? -11.009  -3.864  -6.756 1.000 97.350 ? 106 VAL A N   1 
ATOM 839  C CA  ? VAL A 1 106 ? -11.166  -5.312  -6.677 1.000 97.350 ? 106 VAL A CA  1 
ATOM 840  C C   ? VAL A 1 106 ?  -9.837  -5.955  -6.284 1.000 97.350 ? 106 VAL A C   1 
ATOM 841  C CB  ? VAL A 1 106 ? -11.669  -5.903  -8.013 1.000 97.350 ? 106 VAL A CB  1 
ATOM 842  O O   ? VAL A 1 106 ?  -8.773  -5.517  -6.727 1.000 97.350 ? 106 VAL A O   1 
ATOM 843  C CG1 ? VAL A 1 106 ? -11.718  -7.428  -7.946 1.000 97.350 ? 106 VAL A CG1 1 
ATOM 844  C CG2 ? VAL A 1 106 ? -13.044  -5.336  -8.362 1.000 97.350 ? 106 VAL A CG2 1 
ATOM 845  N N   ? LEU A 1 107 ?  -9.973  -7.031  -5.374 1.000 97.940 ? 107 LEU A N   1 
ATOM 846  C CA  ? LEU A 1 107 ?  -8.798  -7.816  -5.013 1.000 97.940 ? 107 LEU A CA  1 
ATOM 847  C C   ? LEU A 1 107 ?  -8.401  -8.754  -6.147 1.000 97.940 ? 107 LEU A C   1 
ATOM 848  C CB  ? LEU A 1 107 ?  -9.063  -8.622  -3.738 1.000 97.940 ? 107 LEU A CB  1 
ATOM 849  O O   ? LEU A 1 107 ?  -9.264  -9.289  -6.847 1.000 97.940 ? 107 LEU A O   1 
ATOM 850  C CG  ? LEU A 1 107 ?  -9.382  -7.814  -2.479 1.000 97.940 ? 107 LEU A CG  1 
ATOM 851  C CD1 ? LEU A 1 107 ?  -9.717  -8.747  -1.321 1.000 97.940 ? 107 LEU A CD1 1 
ATOM 852  C CD2 ? LEU A 1 107 ?  -8.213  -6.904  -2.118 1.000 97.940 ? 107 LEU A CD2 1 
ATOM 853  N N   ? ALA A 1 108 ?  -7.153  -8.980  -6.297 1.000 97.020 ? 108 ALA A N   1 
ATOM 854  C CA  ? ALA A 1 108 ?  -6.681  -9.951  -7.281 1.000 97.020 ? 108 ALA A CA  1 
ATOM 855  C C   ? ALA A 1 108 ?  -7.032 -11.374  -6.859 1.000 97.020 ? 108 ALA A C   1 
ATOM 856  C CB  ? ALA A 1 108 ?  -5.174  -9.815  -7.481 1.000 97.020 ? 108 ALA A CB  1 
ATOM 857  O O   ? ALA A 1 108 ?  -6.792 -11.766  -5.714 1.000 97.020 ? 108 ALA A O   1 
ATOM 858  N N   ? SER A 1 109 ?  -7.613 -12.115  -7.726 1.000 94.110 ? 109 SER A N   1 
ATOM 859  C CA  ? SER A 1 109 ?  -7.966 -13.505  -7.456 1.000 94.110 ? 109 SER A CA  1 
ATOM 860  C C   ? SER A 1 109 ?  -6.823 -14.446  -7.822 1.000 94.110 ? 109 SER A C   1 
ATOM 861  C CB  ? SER A 1 109 ?  -9.227 -13.898  -8.227 1.000 94.110 ? 109 SER A CB  1 
ATOM 862  O O   ? SER A 1 109 ?  -6.756 -15.573  -7.326 1.000 94.110 ? 109 SER A O   1 
ATOM 863  O OG  ? SER A 1 109 ?  -9.056 -13.678  -9.617 1.000 94.110 ? 109 SER A OG  1 
ATOM 864  N N   ? GLU A 1 110 ?  -5.939 -13.997  -8.667 1.000 96.840 ? 110 GLU A N   1 
ATOM 865  C CA  ? GLU A 1 110 ?  -4.724 -14.698  -9.071 1.000 96.840 ? 110 GLU A CA  1 
ATOM 866  C C   ? GLU A 1 110 ?  -3.521 -13.759  -9.077 1.000 96.840 ? 110 GLU A C   1 
ATOM 867  C CB  ? GLU A 1 110 ?  -4.903 -15.332 -10.452 1.000 96.840 ? 110 GLU A CB  1 
ATOM 868  O O   ? GLU A 1 110 ?  -3.664 -12.561  -9.326 1.000 96.840 ? 110 GLU A O   1 
ATOM 869  C CG  ? GLU A 1 110 ?  -5.230 -14.331 -11.551 1.000 96.840 ? 110 GLU A CG  1 
ATOM 870  C CD  ? GLU A 1 110 ?  -5.519 -14.985 -12.893 1.000 96.840 ? 110 GLU A CD  1 
ATOM 871  O OE1 ? GLU A 1 110 ?  -5.724 -14.258 -13.891 1.000 96.840 ? 110 GLU A OE1 1 
ATOM 872  O OE2 ? GLU A 1 110 ?  -5.540 -16.235 -12.946 1.000 96.840 ? 110 GLU A OE2 1 
ATOM 873  N N   ? CYS A 1 111 ?  -2.320 -14.500  -8.846 1.000 97.020 ? 111 CYS A N   1 
ATOM 874  C CA  ? CYS A 1 111 ?  -1.104 -13.696  -8.821 1.000 97.020 ? 111 CYS A CA  1 
ATOM 875  C C   ? CYS A 1 111 ?  -0.702 -13.270 -10.229 1.000 97.020 ? 111 CYS A C   1 
ATOM 876  C CB  ? CYS A 1 111 ?   0.039 -14.472  -8.168 1.000 97.020 ? 111 CYS A CB  1 
ATOM 877  O O   ? CYS A 1 111 ?  -0.822 -14.050 -11.175 1.000 97.020 ? 111 CYS A O   1 
ATOM 878  S SG  ? CYS A 1 111 ?  -0.253 -14.873  -6.431 1.000 97.020 ? 111 CYS A SG  1 
ATOM 879  N N   ? ALA A 1 112 ?  -0.250 -12.023 -10.369 1.000 96.010 ? 112 ALA A N   1 
ATOM 880  C CA  ? ALA A 1 112 ?   0.219 -11.491 -11.646 1.000 96.010 ? 112 ALA A CA  1 
ATOM 881  C C   ? ALA A 1 112 ?   1.510 -12.176 -12.085 1.000 96.010 ? 112 ALA A C   1 
ATOM 882  C CB  ? ALA A 1 112 ?   0.428  -9.981 -11.549 1.000 96.010 ? 112 ALA A CB  1 
ATOM 883  O O   ? ALA A 1 112 ?   2.422 -12.371 -11.278 1.000 96.010 ? 112 ALA A O   1 
ATOM 884  N N   ? PRO A 1 113 ?   1.558 -12.613 -13.286 1.000 96.150 ? 113 PRO A N   1 
ATOM 885  C CA  ? PRO A 1 113 ?   2.832 -13.139 -13.784 1.000 96.150 ? 113 PRO A CA  1 
ATOM 886  C C   ? PRO A 1 113 ?   3.919 -12.070 -13.865 1.000 96.150 ? 113 PRO A C   1 
ATOM 887  C CB  ? PRO A 1 113 ?   2.476 -13.663 -15.177 1.000 96.150 ? 113 PRO A CB  1 
ATOM 888  O O   ? PRO A 1 113 ?   3.621 -10.875 -13.802 1.000 96.150 ? 113 PRO A O   1 
ATOM 889  C CG  ? PRO A 1 113 ?   1.304 -12.842 -15.607 1.000 96.150 ? 113 PRO A CG  1 
ATOM 890  C CD  ? PRO A 1 113 ?   0.521 -12.451 -14.386 1.000 96.150 ? 113 PRO A CD  1 
ATOM 891  N N   ? PRO A 1 114 ?   5.205 -12.588 -14.016 1.000 95.290 ? 114 PRO A N   1 
ATOM 892  C CA  ? PRO A 1 114 ?   6.274 -11.608 -14.222 1.000 95.290 ? 114 PRO A CA  1 
ATOM 893  C C   ? PRO A 1 114 ?   6.049 -10.742 -15.460 1.000 95.290 ? 114 PRO A C   1 
ATOM 894  C CB  ? PRO A 1 114 ?   7.524 -12.477 -14.383 1.000 95.290 ? 114 PRO A CB  1 
ATOM 895  O O   ? PRO A 1 114 ?   5.439 -11.195 -16.432 1.000 95.290 ? 114 PRO A O   1 
ATOM 896  C CG  ? PRO A 1 114 ?   7.203 -13.745 -13.660 1.000 95.290 ? 114 PRO A CG  1 
ATOM 897  C CD  ? PRO A 1 114 ?   5.735 -14.023 -13.813 1.000 95.290 ? 114 PRO A CD  1 
ATOM 898  N N   ? ASN A 1 115 ?   6.528  -9.437 -15.369 1.000 94.890 ? 115 ASN A N   1 
ATOM 899  C CA  ? ASN A 1 115 ?   6.521  -8.463 -16.456 1.000 94.890 ? 115 ASN A CA  1 
ATOM 900  C C   ? ASN A 1 115 ?   5.118  -7.921 -16.714 1.000 94.890 ? 115 ASN A C   1 
ATOM 901  C CB  ? ASN A 1 115 ?   7.096  -9.080 -17.733 1.000 94.890 ? 115 ASN A CB  1 
ATOM 902  O O   ? ASN A 1 115 ?   4.810  -7.489 -17.826 1.000 94.890 ? 115 ASN A O   1 
ATOM 903  C CG  ? ASN A 1 115 ?   8.583  -9.353 -17.631 1.000 94.890 ? 115 ASN A CG  1 
ATOM 904  N ND2 ? ASN A 1 115 ?   9.000 -10.538 -18.062 1.000 94.890 ? 115 ASN A ND2 1 
ATOM 905  O OD1 ? ASN A 1 115 ?   9.352  -8.506 -17.169 1.000 94.890 ? 115 ASN A OD1 1 
ATOM 906  N N   ? THR A 1 116 ?   4.273  -8.091 -15.766 1.000 96.420 ? 116 THR A N   1 
ATOM 907  C CA  ? THR A 1 116 ?   2.950  -7.477 -15.792 1.000 96.420 ? 116 THR A CA  1 
ATOM 908  C C   ? THR A 1 116 ?   3.041  -5.983 -15.495 1.000 96.420 ? 116 THR A C   1 
ATOM 909  C CB  ? THR A 1 116 ?   2.002  -8.147 -14.780 1.000 96.420 ? 116 THR A CB  1 
ATOM 910  O O   ? THR A 1 116 ?   3.710  -5.573 -14.544 1.000 96.420 ? 116 THR A O   1 
ATOM 911  C CG2 ? THR A 1 116 ?   0.603  -7.544 -14.854 1.000 96.420 ? 116 THR A CG2 1 
ATOM 912  O OG1 ? THR A 1 116 ?   1.922  -9.549 -15.066 1.000 96.420 ? 116 THR A OG1 1 
ATOM 913  N N   ? ARG A 1 117 ?   2.413  -5.197 -16.318 1.000 95.250 ? 117 ARG A N   1 
ATOM 914  C CA  ? ARG A 1 117 ?   2.369  -3.750 -16.134 1.000 95.250 ? 117 ARG A CA  1 
ATOM 915  C C   ? ARG A 1 117 ?   1.486  -3.376 -14.948 1.000 95.250 ? 117 ARG A C   1 
ATOM 916  C CB  ? ARG A 1 117 ?   1.861  -3.061 -17.402 1.000 95.250 ? 117 ARG A CB  1 
ATOM 917  O O   ? ARG A 1 117 ?   0.314  -3.758 -14.895 1.000 95.250 ? 117 ARG A O   1 
ATOM 918  C CG  ? ARG A 1 117 ?   1.930  -1.543 -17.349 1.000 95.250 ? 117 ARG A CG  1 
ATOM 919  C CD  ? ARG A 1 117 ?   1.498  -0.912 -18.665 1.000 95.250 ? 117 ARG A CD  1 
ATOM 920  N NE  ? ARG A 1 117 ?   0.050  -0.973 -18.843 1.000 95.250 ? 117 ARG A NE  1 
ATOM 921  N NH1 ? ARG A 1 117 ?   0.044   0.138 -20.868 1.000 95.250 ? 117 ARG A NH1 1 
ATOM 922  N NH2 ? ARG A 1 117 ?  -1.926  -0.585 -19.946 1.000 95.250 ? 117 ARG A NH2 1 
ATOM 923  C CZ  ? ARG A 1 117 ?  -0.607  -0.473 -19.885 1.000 95.250 ? 117 ARG A CZ  1 
ATOM 924  N N   ? CYS A 1 118 ?   2.021  -2.516 -14.069 1.000 95.660 ? 118 CYS A N   1 
ATOM 925  C CA  ? CYS A 1 118 ?   1.304  -2.157 -12.850 1.000 95.660 ? 118 CYS A CA  1 
ATOM 926  C C   ? CYS A 1 118 ?   1.440  -0.668 -12.556 1.000 95.660 ? 118 CYS A C   1 
ATOM 927  C CB  ? CYS A 1 118 ?   1.821  -2.970 -11.664 1.000 95.660 ? 118 CYS A CB  1 
ATOM 928  O O   ? CYS A 1 118 ?   2.377  -0.021 -13.027 1.000 95.660 ? 118 CYS A O   1 
ATOM 929  S SG  ? CYS A 1 118 ?   1.708  -4.757 -11.902 1.000 95.660 ? 118 CYS A SG  1 
ATOM 930  N N   ? LEU A 1 119 ?   0.459  -0.199 -11.775 1.000 93.770 ? 119 LEU A N   1 
ATOM 931  C CA  ? LEU A 1 119 ?   0.474   1.188 -11.324 1.000 93.770 ? 119 LEU A CA  1 
ATOM 932  C C   ? LEU A 1 119 ?   0.652   1.266  -9.811 1.000 93.770 ? 119 LEU A C   1 
ATOM 933  C CB  ? LEU A 1 119 ?  -0.819   1.899 -11.734 1.000 93.770 ? 119 LEU A CB  1 
ATOM 934  O O   ? LEU A 1 119 ?  -0.045   0.576  -9.063 1.000 93.770 ? 119 LEU A O   1 
ATOM 935  C CG  ? LEU A 1 119 ?  -0.912   3.387 -11.390 1.000 93.770 ? 119 LEU A CG  1 
ATOM 936  C CD1 ? LEU A 1 119 ?  -0.024   4.203 -12.324 1.000 93.770 ? 119 LEU A CD1 1 
ATOM 937  C CD2 ? LEU A 1 119 ?  -2.358   3.864 -11.468 1.000 93.770 ? 119 LEU A CD2 1 
ATOM 938  N N   ? VAL A 1 120 ?   1.598   2.130  -9.394 1.000 93.040 ? 120 VAL A N   1 
ATOM 939  C CA  ? VAL A 1 120 ?   1.771   2.425  -7.975 1.000 93.040 ? 120 VAL A CA  1 
ATOM 940  C C   ? VAL A 1 120 ?   1.427   3.888  -7.705 1.000 93.040 ? 120 VAL A C   1 
ATOM 941  C CB  ? VAL A 1 120 ?   3.210   2.119  -7.503 1.000 93.040 ? 120 VAL A CB  1 
ATOM 942  O O   ? VAL A 1 120 ?   1.748   4.766  -8.509 1.000 93.040 ? 120 VAL A O   1 
ATOM 943  C CG1 ? VAL A 1 120 ?   4.221   2.970  -8.269 1.000 93.040 ? 120 VAL A CG1 1 
ATOM 944  C CG2 ? VAL A 1 120 ?   3.339   2.355  -5.999 1.000 93.040 ? 120 VAL A CG2 1 
ATOM 945  N N   ? SER A 1 121 ?   0.733   4.165  -6.630 1.000 92.700 ? 121 SER A N   1 
ATOM 946  C CA  ? SER A 1 121 ?   0.326   5.528  -6.304 1.000 92.700 ? 121 SER A CA  1 
ATOM 947  C C   ? SER A 1 121 ?   0.500   5.816  -4.817 1.000 92.700 ? 121 SER A C   1 
ATOM 948  C CB  ? SER A 1 121 ?  -1.130   5.764  -6.710 1.000 92.700 ? 121 SER A CB  1 
ATOM 949  O O   ? SER A 1 121 ?   0.437   4.904  -3.990 1.000 92.700 ? 121 SER A O   1 
ATOM 950  O OG  ? SER A 1 121 ?  -1.993   4.867  -6.033 1.000 92.700 ? 121 SER A OG  1 
ATOM 951  N N   ? GLY A 1 122 ?   0.794   7.129  -4.519 1.000 90.620 ? 122 GLY A N   1 
ATOM 952  C CA  ? GLY A 1 122 ?   0.950   7.512  -3.125 1.000 90.620 ? 122 GLY A CA  1 
ATOM 953  C C   ? GLY A 1 122 ?   1.505   8.912  -2.949 1.000 90.620 ? 122 GLY A C   1 
ATOM 954  O O   ? GLY A 1 122 ?   1.788   9.601  -3.931 1.000 90.620 ? 122 GLY A O   1 
ATOM 955  N N   ? TRP A 1 123 ?   1.538   9.418  -1.680 1.000 85.500 ? 123 TRP A N   1 
ATOM 956  C CA  ? TRP A 1 123 ?   2.020  10.748  -1.324 1.000 85.500 ? 123 TRP A CA  1 
ATOM 957  C C   ? TRP A 1 123 ?   3.341  10.665  -0.568 1.000 85.500 ? 123 TRP A C   1 
ATOM 958  C CB  ? TRP A 1 123 ?   0.979  11.489  -0.479 1.000 85.500 ? 123 TRP A CB  1 
ATOM 959  O O   ? TRP A 1 123 ?   3.662  11.546   0.232 1.000 85.500 ? 123 TRP A O   1 
ATOM 960  C CG  ? TRP A 1 123 ?  -0.234  11.920  -1.247 1.000 85.500 ? 123 TRP A CG  1 
ATOM 961  C CD1 ? TRP A 1 123 ?  -0.416  13.104  -1.905 1.000 85.500 ? 123 TRP A CD1 1 
ATOM 962  C CD2 ? TRP A 1 123 ?  -1.438  11.169  -1.432 1.000 85.500 ? 123 TRP A CD2 1 
ATOM 963  C CE2 ? TRP A 1 123 ?  -2.308  11.961  -2.214 1.000 85.500 ? 123 TRP A CE2 1 
ATOM 964  C CE3 ? TRP A 1 123 ?  -1.866   9.902  -1.014 1.000 85.500 ? 123 TRP A CE3 1 
ATOM 965  N NE1 ? TRP A 1 123 ?  -1.661  13.136  -2.489 1.000 85.500 ? 123 TRP A NE1 1 
ATOM 966  C CH2 ? TRP A 1 123 ?  -3.976  10.283  -2.163 1.000 85.500 ? 123 TRP A CH2 1 
ATOM 967  C CZ2 ? TRP A 1 123 ?  -3.583  11.526  -2.586 1.000 85.500 ? 123 TRP A CZ2 1 
ATOM 968  C CZ3 ? TRP A 1 123 ?  -3.135   9.471  -1.385 1.000 85.500 ? 123 TRP A CZ3 1 
ATOM 969  N N   ? GLY A 1 124 ?   4.067   9.548  -0.701 1.000 71.500 ? 124 GLY A N   1 
ATOM 970  C CA  ? GLY A 1 124 ?   5.368   9.354  -0.079 1.000 71.500 ? 124 GLY A CA  1 
ATOM 971  C C   ? GLY A 1 124 ?   6.455  10.218  -0.689 1.000 71.500 ? 124 GLY A C   1 
ATOM 972  O O   ? GLY A 1 124 ?   6.173  11.092  -1.512 1.000 71.500 ? 124 GLY A O   1 
ATOM 973  N N   ? THR A 1 125 ?   7.786  10.185  -0.228 1.000 63.650 ? 125 THR A N   1 
ATOM 974  C CA  ? THR A 1 125 ?   8.890  11.047  -0.634 1.000 63.650 ? 125 THR A CA  1 
ATOM 975  C C   ? THR A 1 125 ?   9.182  10.887  -2.123 1.000 63.650 ? 125 THR A C   1 
ATOM 976  C CB  ? THR A 1 125 ?  10.163  10.744   0.178 1.000 63.650 ? 125 THR A CB  1 
ATOM 977  O O   ? THR A 1 125 ?   9.014   9.800  -2.680 1.000 63.650 ? 125 THR A O   1 
ATOM 978  C CG2 ? THR A 1 125 ?   9.915  10.909   1.673 1.000 63.650 ? 125 THR A CG2 1 
ATOM 979  O OG1 ? THR A 1 125 ?  10.577   9.397  -0.081 1.000 63.650 ? 125 THR A OG1 1 
ATOM 980  N N   ? ILE A 1 126 ?   9.591  12.017  -2.846 1.000 61.250 ? 126 ILE A N   1 
ATOM 981  C CA  ? ILE A 1 126 ?   9.852  12.042  -4.281 1.000 61.250 ? 126 ILE A CA  1 
ATOM 982  C C   ? ILE A 1 126 ?  11.348  12.217  -4.531 1.000 61.250 ? 126 ILE A C   1 
ATOM 983  C CB  ? ILE A 1 126 ?   9.057  13.167  -4.981 1.000 61.250 ? 126 ILE A CB  1 
ATOM 984  O O   ? ILE A 1 126 ?  11.794  12.238  -5.681 1.000 61.250 ? 126 ILE A O   1 
ATOM 985  C CG1 ? ILE A 1 126 ?   9.373  14.523  -4.340 1.000 61.250 ? 126 ILE A CG1 1 
ATOM 986  C CG2 ? ILE A 1 126 ?   7.554  12.876  -4.933 1.000 61.250 ? 126 ILE A CG2 1 
ATOM 987  C CD1 ? ILE A 1 126 ?   8.800  15.714  -5.095 1.000 61.250 ? 126 ILE A CD1 1 
ATOM 988  N N   ? GLU A 1 127 ?  12.208  12.319  -3.446 1.000 56.040 ? 127 GLU A N   1 
ATOM 989  C CA  ? GLU A 1 127 ?  13.662  12.407  -3.542 1.000 56.040 ? 127 GLU A CA  1 
ATOM 990  C C   ? GLU A 1 127 ?  14.339  11.606  -2.434 1.000 56.040 ? 127 GLU A C   1 
ATOM 991  C CB  ? GLU A 1 127 ?  14.117  13.868  -3.489 1.000 56.040 ? 127 GLU A CB  1 
ATOM 992  O O   ? GLU A 1 127 ?  13.785  11.457  -1.342 1.000 56.040 ? 127 GLU A O   1 
ATOM 993  C CG  ? GLU A 1 127 ?  13.674  14.694  -4.688 1.000 56.040 ? 127 GLU A CG  1 
ATOM 994  C CD  ? GLU A 1 127 ?  14.207  16.118  -4.665 1.000 56.040 ? 127 GLU A CD  1 
ATOM 995  O OE1 ? GLU A 1 127 ?  13.941  16.882  -5.620 1.000 56.040 ? 127 GLU A OE1 1 
ATOM 996  O OE2 ? GLU A 1 127 ?  14.898  16.473  -3.684 1.000 56.040 ? 127 GLU A OE2 1 
ATOM 997  N N   ? THR A 1 128 ?  15.483  10.925  -2.769 1.000 60.070 ? 128 THR A N   1 
ATOM 998  C CA  ? THR A 1 128 ?  16.386  10.363  -1.771 1.000 60.070 ? 128 THR A CA  1 
ATOM 999  C C   ? THR A 1 128 ?  17.796  10.920  -1.942 1.000 60.070 ? 128 THR A C   1 
ATOM 1000 C CB  ? THR A 1 128 ?  16.425   8.825  -1.856 1.000 60.070 ? 128 THR A CB  1 
ATOM 1001 O O   ? THR A 1 128 ?  18.268  11.095  -3.068 1.000 60.070 ? 128 THR A O   1 
ATOM 1002 C CG2 ? THR A 1 128 ?  15.030   8.230  -1.698 1.000 60.070 ? 128 THR A CG2 1 
ATOM 1003 O OG1 ? THR A 1 128 ?  16.957   8.437  -3.129 1.000 60.070 ? 128 THR A OG1 1 
ATOM 1004 N N   ? PRO A 1 129 ?  18.581  11.238  -0.791 1.000 58.990 ? 129 PRO A N   1 
ATOM 1005 C CA  ? PRO A 1 129 ?  18.329  11.037   0.637 1.000 58.990 ? 129 PRO A CA  1 
ATOM 1006 C C   ? PRO A 1 129 ?  17.451  12.131   1.242 1.000 58.990 ? 129 PRO A C   1 
ATOM 1007 C CB  ? PRO A 1 129 ?  19.732  11.062   1.250 1.000 58.990 ? 129 PRO A CB  1 
ATOM 1008 O O   ? PRO A 1 129 ?  17.010  12.011   2.387 1.000 58.990 ? 129 PRO A O   1 
ATOM 1009 C CG  ? PRO A 1 129 ?  20.539  11.911   0.322 1.000 58.990 ? 129 PRO A CG  1 
ATOM 1010 C CD  ? PRO A 1 129 ?  19.928  11.834  -1.048 1.000 58.990 ? 129 PRO A CD  1 
ATOM 1011 N N   ? GLN A 1 130 ?  17.115  13.335   0.505 1.000 60.770 ? 130 GLN A N   1 
ATOM 1012 C CA  ? GLN A 1 130 ?  16.286  14.461   0.921 1.000 60.770 ? 130 GLN A CA  1 
ATOM 1013 C C   ? GLN A 1 130 ?  14.804  14.161   0.714 1.000 60.770 ? 130 GLN A C   1 
ATOM 1014 C CB  ? GLN A 1 130 ?  16.677  15.727   0.157 1.000 60.770 ? 130 GLN A CB  1 
ATOM 1015 O O   ? GLN A 1 130 ?  14.411  13.645  -0.334 1.000 60.770 ? 130 GLN A O   1 
ATOM 1016 C CG  ? GLN A 1 130 ?  18.080  16.228   0.473 1.000 60.770 ? 130 GLN A CG  1 
ATOM 1017 C CD  ? GLN A 1 130 ?  19.149  15.541  -0.356 1.000 60.770 ? 130 GLN A CD  1 
ATOM 1018 N NE2 ? GLN A 1 130 ?  20.410  15.803  -0.031 1.000 60.770 ? 130 GLN A NE2 1 
ATOM 1019 O OE1 ? GLN A 1 130 ?  18.843  14.781  -1.280 1.000 60.770 ? 130 GLN A OE1 1 
ATOM 1020 N N   ? ALA A 1 131 ?  14.050  14.187   1.957 1.000 65.820 ? 131 ALA A N   1 
ATOM 1021 C CA  ? ALA A 1 131 ?  12.624  13.868   1.951 1.000 65.820 ? 131 ALA A CA  1 
ATOM 1022 C C   ? ALA A 1 131 ?  11.797  15.062   1.483 1.000 65.820 ? 131 ALA A C   1 
ATOM 1023 C CB  ? ALA A 1 131 ?  12.172  13.423   3.339 1.000 65.820 ? 131 ALA A CB  1 
ATOM 1024 O O   ? ALA A 1 131 ?  11.952  16.172   1.997 1.000 65.820 ? 131 ALA A O   1 
ATOM 1025 N N   ? GLU A 1 132 ?  11.334  15.087   0.182 1.000 69.580 ? 132 GLU A N   1 
ATOM 1026 C CA  ? GLU A 1 132 ?  10.291  16.001  -0.276 1.000 69.580 ? 132 GLU A CA  1 
ATOM 1027 C C   ? GLU A 1 132 ?   8.965  15.272  -0.470 1.000 69.580 ? 132 GLU A C   1 
ATOM 1028 C CB  ? GLU A 1 132 ?  10.711  16.685  -1.580 1.000 69.580 ? 132 GLU A CB  1 
ATOM 1029 O O   ? GLU A 1 132 ?   8.900  14.268  -1.182 1.000 69.580 ? 132 GLU A O   1 
ATOM 1030 C CG  ? GLU A 1 132 ?   9.800  17.832  -1.993 1.000 69.580 ? 132 GLU A CG  1 
ATOM 1031 C CD  ? GLU A 1 132 ?  10.247  18.522  -3.272 1.000 69.580 ? 132 GLU A CD  1 
ATOM 1032 O OE1 ? GLU A 1 132 ?   9.511  19.401  -3.777 1.000 69.580 ? 132 GLU A OE1 1 
ATOM 1033 O OE2 ? GLU A 1 132 ?  11.341  18.181  -3.774 1.000 69.580 ? 132 GLU A OE2 1 
ATOM 1034 N N   ? PHE A 1 133 ?   7.981  15.760   0.309 1.000 74.660 ? 133 PHE A N   1 
ATOM 1035 C CA  ? PHE A 1 133 ?   6.647  15.177   0.230 1.000 74.660 ? 133 PHE A CA  1 
ATOM 1036 C C   ? PHE A 1 133 ?   5.756  15.987  -0.703 1.000 74.660 ? 133 PHE A C   1 
ATOM 1037 C CB  ? PHE A 1 133 ?   6.012  15.093   1.621 1.000 74.660 ? 133 PHE A CB  1 
ATOM 1038 O O   ? PHE A 1 133 ?   5.537  17.180  -0.480 1.000 74.660 ? 133 PHE A O   1 
ATOM 1039 C CG  ? PHE A 1 133 ?   6.732  14.166   2.563 1.000 74.660 ? 133 PHE A CG  1 
ATOM 1040 C CD1 ? PHE A 1 133 ?   6.400  12.819   2.624 1.000 74.660 ? 133 PHE A CD1 1 
ATOM 1041 C CD2 ? PHE A 1 133 ?   7.743  14.644   3.388 1.000 74.660 ? 133 PHE A CD2 1 
ATOM 1042 C CE1 ? PHE A 1 133 ?   7.065  11.959   3.495 1.000 74.660 ? 133 PHE A CE1 1 
ATOM 1043 C CE2 ? PHE A 1 133 ?   8.412  13.790   4.260 1.000 74.660 ? 133 PHE A CE2 1 
ATOM 1044 C CZ  ? PHE A 1 133 ?   8.071  12.448   4.313 1.000 74.660 ? 133 PHE A CZ  1 
ATOM 1045 N N   ? PRO A 1 134 ?   5.370  15.316  -1.849 1.000 79.900 ? 134 PRO A N   1 
ATOM 1046 C CA  ? PRO A 1 134 ?   4.487  16.048  -2.759 1.000 79.900 ? 134 PRO A CA  1 
ATOM 1047 C C   ? PRO A 1 134 ?   3.114  16.327  -2.152 1.000 79.900 ? 134 PRO A C   1 
ATOM 1048 C CB  ? PRO A 1 134 ?   4.370  15.114  -3.966 1.000 79.900 ? 134 PRO A CB  1 
ATOM 1049 O O   ? PRO A 1 134 ?   2.639  15.559  -1.311 1.000 79.900 ? 134 PRO A O   1 
ATOM 1050 C CG  ? PRO A 1 134 ?   4.515  13.738  -3.399 1.000 79.900 ? 134 PRO A CG  1 
ATOM 1051 C CD  ? PRO A 1 134 ?   5.490  13.792  -2.258 1.000 79.900 ? 134 PRO A CD  1 
ATOM 1052 N N   ? ASP A 1 135 ?   2.550  17.400  -2.515 1.000 85.610 ? 135 ASP A N   1 
ATOM 1053 C CA  ? ASP A 1 135 ?   1.180  17.707  -2.115 1.000 85.610 ? 135 ASP A CA  1 
ATOM 1054 C C   ? ASP A 1 135 ?   0.172  17.017  -3.031 1.000 85.610 ? 135 ASP A C   1 
ATOM 1055 C CB  ? ASP A 1 135 ?   0.945  19.219  -2.119 1.000 85.610 ? 135 ASP A CB  1 
ATOM 1056 O O   ? ASP A 1 135 ?  -0.933  16.676  -2.603 1.000 85.610 ? 135 ASP A O   1 
ATOM 1057 C CG  ? ASP A 1 135 ?   1.720  19.942  -1.031 1.000 85.610 ? 135 ASP A CG  1 
ATOM 1058 O OD1 ? ASP A 1 135 ?   1.998  19.336   0.026 1.000 85.610 ? 135 ASP A OD1 1 
ATOM 1059 O OD2 ? ASP A 1 135 ?   2.052  21.131  -1.231 1.000 85.610 ? 135 ASP A OD2 1 
ATOM 1060 N N   ? ILE A 1 136 ?   0.665  16.787  -4.235 1.000 90.410 ? 136 ILE A N   1 
ATOM 1061 C CA  ? ILE A 1 136 ?  -0.178  16.161  -5.249 1.000 90.410 ? 136 ILE A CA  1 
ATOM 1062 C C   ? ILE A 1 136 ?   0.126  14.667  -5.321 1.000 90.410 ? 136 ILE A C   1 
ATOM 1063 C CB  ? ILE A 1 136 ?   0.022  16.817  -6.633 1.000 90.410 ? 136 ILE A CB  1 
ATOM 1064 O O   ? ILE A 1 136 ?   1.287  14.258  -5.246 1.000 90.410 ? 136 ILE A O   1 
ATOM 1065 C CG1 ? ILE A 1 136 ?  -0.318  18.310  -6.571 1.000 90.410 ? 136 ILE A CG1 1 
ATOM 1066 C CG2 ? ILE A 1 136 ?  -0.822  16.106  -7.695 1.000 90.410 ? 136 ILE A CG2 1 
ATOM 1067 C CD1 ? ILE A 1 136 ?  -1.787  18.599  -6.293 1.000 90.410 ? 136 ILE A CD1 1 
ATOM 1068 N N   ? LEU A 1 137 ?  -0.950  13.838  -5.410 1.000 91.100 ? 137 LEU A N   1 
ATOM 1069 C CA  ? LEU A 1 137 ?  -0.808  12.394  -5.556 1.000 91.100 ? 137 LEU A CA  1 
ATOM 1070 C C   ? LEU A 1 137 ?   0.106  12.053  -6.729 1.000 91.100 ? 137 LEU A C   1 
ATOM 1071 C CB  ? LEU A 1 137 ?  -2.178  11.739  -5.755 1.000 91.100 ? 137 LEU A CB  1 
ATOM 1072 O O   ? LEU A 1 137 ?  -0.059  12.591  -7.826 1.000 91.100 ? 137 LEU A O   1 
ATOM 1073 C CG  ? LEU A 1 137 ?  -2.199  10.210  -5.787 1.000 91.100 ? 137 LEU A CG  1 
ATOM 1074 C CD1 ? LEU A 1 137 ?  -1.722   9.645  -4.453 1.000 91.100 ? 137 LEU A CD1 1 
ATOM 1075 C CD2 ? LEU A 1 137 ?  -3.598   9.701  -6.119 1.000 91.100 ? 137 LEU A CD2 1 
ATOM 1076 N N   ? GLN A 1 138 ?   1.031  11.117  -6.379 1.000 91.990 ? 138 GLN A N   1 
ATOM 1077 C CA  ? GLN A 1 138 ?   1.997  10.697  -7.389 1.000 91.990 ? 138 GLN A CA  1 
ATOM 1078 C C   ? GLN A 1 138 ?   1.674   9.300  -7.911 1.000 91.990 ? 138 GLN A C   1 
ATOM 1079 C CB  ? GLN A 1 138 ?   3.417  10.730  -6.823 1.000 91.990 ? 138 GLN A CB  1 
ATOM 1080 O O   ? GLN A 1 138 ?   1.229   8.435  -7.153 1.000 91.990 ? 138 GLN A O   1 
ATOM 1081 C CG  ? GLN A 1 138 ?   3.848  12.103  -6.323 1.000 91.990 ? 138 GLN A CG  1 
ATOM 1082 C CD  ? GLN A 1 138 ?   3.945  13.128  -7.437 1.000 91.990 ? 138 GLN A CD  1 
ATOM 1083 N NE2 ? GLN A 1 138 ?   3.193  14.216  -7.308 1.000 91.990 ? 138 GLN A NE2 1 
ATOM 1084 O OE1 ? GLN A 1 138 ?   4.691  12.945  -8.404 1.000 91.990 ? 138 GLN A OE1 1 
ATOM 1085 N N   ? CYS A 1 139 ?   1.975   9.046  -9.288 1.000 91.360 ? 139 CYS A N   1 
ATOM 1086 C CA  ? CYS A 1 139 ?   1.801   7.742  -9.919 1.000 91.360 ? 139 CYS A CA  1 
ATOM 1087 C C   ? CYS A 1 139 ?   3.033   7.360 -10.731 1.000 91.360 ? 139 CYS A C   1 
ATOM 1088 C CB  ? CYS A 1 139 ?   0.566   7.743 -10.819 1.000 91.360 ? 139 CYS A CB  1 
ATOM 1089 O O   ? CYS A 1 139 ?   3.688   8.224 -11.316 1.000 91.360 ? 139 CYS A O   1 
ATOM 1090 S SG  ? CYS A 1 139 ?  -0.992   7.893  -9.918 1.000 91.360 ? 139 CYS A SG  1 
ATOM 1091 N N   ? ALA A 1 140 ?   3.214   6.070 -10.676 1.000 89.270 ? 140 ALA A N   1 
ATOM 1092 C CA  ? ALA A 1 140 ?   4.310   5.538 -11.481 1.000 89.270 ? 140 ALA A CA  1 
ATOM 1093 C C   ? ALA A 1 140 ?   3.973   4.149 -12.016 1.000 89.270 ? 140 ALA A C   1 
ATOM 1094 C CB  ? ALA A 1 140 ?   5.597   5.490 -10.662 1.000 89.270 ? 140 ALA A CB  1 
ATOM 1095 O O   ? ALA A 1 140 ?   3.341   3.347 -11.325 1.000 89.270 ? 140 ALA A O   1 
ATOM 1096 N N   ? GLU A 1 141 ?   4.451   4.008 -13.237 1.000 90.220 ? 141 GLU A N   1 
ATOM 1097 C CA  ? GLU A 1 141 ?   4.299   2.689 -13.843 1.000 90.220 ? 141 GLU A CA  1 
ATOM 1098 C C   ? GLU A 1 141 ?   5.506   1.803 -13.548 1.000 90.220 ? 141 GLU A C   1 
ATOM 1099 C CB  ? GLU A 1 141 ?   4.095   2.813 -15.356 1.000 90.220 ? 141 GLU A CB  1 
ATOM 1100 O O   ? GLU A 1 141 ?   6.650   2.223 -13.731 1.000 90.220 ? 141 GLU A O   1 
ATOM 1101 C CG  ? GLU A 1 141 ?   2.744   3.393 -15.748 1.000 90.220 ? 141 GLU A CG  1 
ATOM 1102 C CD  ? GLU A 1 141 ?   2.529   3.447 -17.252 1.000 90.220 ? 141 GLU A CD  1 
ATOM 1103 O OE1 ? GLU A 1 141 ?   1.410   3.131 -17.717 1.000 90.220 ? 141 GLU A OE1 1 
ATOM 1104 O OE2 ? GLU A 1 141 ?   3.486   3.808 -17.972 1.000 90.220 ? 141 GLU A OE2 1 
ATOM 1105 N N   ? VAL A 1 142 ?   5.166   0.493 -13.084 1.000 92.300 ? 142 VAL A N   1 
ATOM 1106 C CA  ? VAL A 1 142 ?   6.208  -0.484 -12.783 1.000 92.300 ? 142 VAL A CA  1 
ATOM 1107 C C   ? VAL A 1 142 ?   5.822  -1.844 -13.359 1.000 92.300 ? 142 VAL A C   1 
ATOM 1108 C CB  ? VAL A 1 142 ?   6.456  -0.599 -11.263 1.000 92.300 ? 142 VAL A CB  1 
ATOM 1109 O O   ? VAL A 1 142 ?   4.704  -2.024 -13.848 1.000 92.300 ? 142 VAL A O   1 
ATOM 1110 C CG1 ? VAL A 1 142 ?   6.959   0.728 -10.696 1.000 92.300 ? 142 VAL A CG1 1 
ATOM 1111 C CG2 ? VAL A 1 142 ?   5.182  -1.042 -10.546 1.000 92.300 ? 142 VAL A CG2 1 
ATOM 1112 N N   ? TYR A 1 143 ?   6.827  -2.817 -13.308 1.000 94.160 ? 143 TYR A N   1 
ATOM 1113 C CA  ? TYR A 1 143 ?   6.580  -4.163 -13.814 1.000 94.160 ? 143 TYR A CA  1 
ATOM 1114 C C   ? TYR A 1 143 ?   6.921  -5.211 -12.762 1.000 94.160 ? 143 TYR A C   1 
ATOM 1115 C CB  ? TYR A 1 143 ?   7.394  -4.416 -15.086 1.000 94.160 ? 143 TYR A CB  1 
ATOM 1116 O O   ? TYR A 1 143 ?   7.938  -5.102 -12.074 1.000 94.160 ? 143 TYR A O   1 
ATOM 1117 C CG  ? TYR A 1 143 ?   7.038  -3.495 -16.228 1.000 94.160 ? 143 TYR A CG  1 
ATOM 1118 C CD1 ? TYR A 1 143 ?   6.142  -3.894 -17.217 1.000 94.160 ? 143 TYR A CD1 1 
ATOM 1119 C CD2 ? TYR A 1 143 ?   7.597  -2.225 -16.320 1.000 94.160 ? 143 TYR A CD2 1 
ATOM 1120 C CE1 ? TYR A 1 143 ?   5.813  -3.050 -18.272 1.000 94.160 ? 143 TYR A CE1 1 
ATOM 1121 C CE2 ? TYR A 1 143 ?   7.275  -1.372 -17.371 1.000 94.160 ? 143 TYR A CE2 1 
ATOM 1122 O OH  ? TYR A 1 143 ?   6.061  -0.952 -19.382 1.000 94.160 ? 143 TYR A OH  1 
ATOM 1123 C CZ  ? TYR A 1 143 ?   6.383  -1.792 -18.340 1.000 94.160 ? 143 TYR A CZ  1 
ATOM 1124 N N   ? THR A 1 144 ?   5.967  -6.227 -12.705 1.000 94.870 ? 144 THR A N   1 
ATOM 1125 C CA  ? THR A 1 144 ?   6.231  -7.324 -11.780 1.000 94.870 ? 144 THR A CA  1 
ATOM 1126 C C   ? THR A 1 144 ?   7.442  -8.135 -12.235 1.000 94.870 ? 144 THR A C   1 
ATOM 1127 C CB  ? THR A 1 144 ?   5.009  -8.252 -11.649 1.000 94.870 ? 144 THR A CB  1 
ATOM 1128 O O   ? THR A 1 144 ?   7.762  -8.168 -13.425 1.000 94.870 ? 144 THR A O   1 
ATOM 1129 C CG2 ? THR A 1 144 ?   3.802  -7.497 -11.102 1.000 94.870 ? 144 THR A CG2 1 
ATOM 1130 O OG1 ? THR A 1 144 ?   4.681  -8.785 -12.938 1.000 94.870 ? 144 THR A OG1 1 
ATOM 1131 N N   ? MET A 1 145 ?   8.094  -8.815 -11.167 1.000 94.020 ? 145 MET A N   1 
ATOM 1132 C CA  ? MET A 1 145 ?   9.279  -9.634 -11.404 1.000 94.020 ? 145 MET A CA  1 
ATOM 1133 C C   ? MET A 1 145 ?   9.054 -11.066 -10.933 1.000 94.020 ? 145 MET A C   1 
ATOM 1134 C CB  ? MET A 1 145 ?  10.497  -9.036 -10.697 1.000 94.020 ? 145 MET A CB  1 
ATOM 1135 O O   ? MET A 1 145 ?   8.240 -11.310 -10.041 1.000 94.020 ? 145 MET A O   1 
ATOM 1136 C CG  ? MET A 1 145 ?  10.827  -7.619 -11.138 1.000 94.020 ? 145 MET A CG  1 
ATOM 1137 S SD  ? MET A 1 145 ?  12.283  -6.931 -10.259 1.000 94.020 ? 145 MET A SD  1 
ATOM 1138 C CE  ? MET A 1 145 ?  13.619  -7.815 -11.111 1.000 94.020 ? 145 MET A CE  1 
ATOM 1139 N N   ? SER A 1 146 ?   9.863 -11.929 -11.557 1.000 94.060 ? 146 SER A N   1 
ATOM 1140 C CA  ? SER A 1 146 ?   9.816 -13.303 -11.067 1.000 94.060 ? 146 SER A CA  1 
ATOM 1141 C C   ? SER A 1 146 ?  10.408 -13.411  -9.665 1.000 94.060 ? 146 SER A C   1 
ATOM 1142 C CB  ? SER A 1 146 ?  10.563 -14.238 -12.018 1.000 94.060 ? 146 SER A CB  1 
ATOM 1143 O O   ? SER A 1 146 ?  11.257 -12.605  -9.281 1.000 94.060 ? 146 SER A O   1 
ATOM 1144 O OG  ? SER A 1 146 ?  11.960 -14.007 -11.957 1.000 94.060 ? 146 SER A OG  1 
ATOM 1145 N N   ? ASN A 1 147 ?  10.007 -14.446  -8.902 1.000 91.950 ? 147 ASN A N   1 
ATOM 1146 C CA  ? ASN A 1 147 ?  10.543 -14.703  -7.569 1.000 91.950 ? 147 ASN A CA  1 
ATOM 1147 C C   ? ASN A 1 147 ?  12.051 -14.930  -7.606 1.000 91.950 ? 147 ASN A C   1 
ATOM 1148 C CB  ? ASN A 1 147 ?   9.841 -15.904  -6.931 1.000 91.950 ? 147 ASN A CB  1 
ATOM 1149 O O   ? ASN A 1 147 ?  12.769 -14.504  -6.699 1.000 91.950 ? 147 ASN A O   1 
ATOM 1150 C CG  ? ASN A 1 147 ?   8.513 -15.535  -6.298 1.000 91.950 ? 147 ASN A CG  1 
ATOM 1151 N ND2 ? ASN A 1 147 ?   7.768 -16.541  -5.856 1.000 91.950 ? 147 ASN A ND2 1 
ATOM 1152 O OD1 ? ASN A 1 147 ?   8.161 -14.356  -6.208 1.000 91.950 ? 147 ASN A OD1 1 
ATOM 1153 N N   ? GLU A 1 148 ?  12.487 -15.569  -8.624 1.000 92.960 ? 148 GLU A N   1 
ATOM 1154 C CA  ? GLU A 1 148 ?  13.914 -15.829  -8.788 1.000 92.960 ? 148 GLU A CA  1 
ATOM 1155 C C   ? GLU A 1 148 ?  14.702 -14.528  -8.906 1.000 92.960 ? 148 GLU A C   1 
ATOM 1156 C CB  ? GLU A 1 148 ?  14.163 -16.708 -10.016 1.000 92.960 ? 148 GLU A CB  1 
ATOM 1157 O O   ? GLU A 1 148 ?  15.733 -14.358  -8.251 1.000 92.960 ? 148 GLU A O   1 
ATOM 1158 C CG  ? GLU A 1 148 ?  15.625 -17.076 -10.223 1.000 92.960 ? 148 GLU A CG  1 
ATOM 1159 C CD  ? GLU A 1 148 ?  15.855 -17.965 -11.435 1.000 92.960 ? 148 GLU A CD  1 
ATOM 1160 O OE1 ? GLU A 1 148 ?  17.026 -18.287 -11.738 1.000 92.960 ? 148 GLU A OE1 1 
ATOM 1161 O OE2 ? GLU A 1 148 ?  14.855 -18.342 -12.086 1.000 92.960 ? 148 GLU A OE2 1 
ATOM 1162 N N   ? GLU A 1 149 ?  14.206 -13.655  -9.767 1.000 92.180 ? 149 GLU A N   1 
ATOM 1163 C CA  ? GLU A 1 149 ?  14.844 -12.352  -9.932 1.000 92.180 ? 149 GLU A CA  1 
ATOM 1164 C C   ? GLU A 1 149 ?  14.830 -11.561  -8.627 1.000 92.180 ? 149 GLU A C   1 
ATOM 1165 C CB  ? GLU A 1 149 ?  14.153 -11.552 -11.039 1.000 92.180 ? 149 GLU A CB  1 
ATOM 1166 O O   ? GLU A 1 149 ?  15.813 -10.901  -8.285 1.000 92.180 ? 149 GLU A O   1 
ATOM 1167 C CG  ? GLU A 1 149 ?  14.439 -12.068 -12.442 1.000 92.180 ? 149 GLU A CG  1 
ATOM 1168 C CD  ? GLU A 1 149 ?  13.628 -11.365 -13.518 1.000 92.180 ? 149 GLU A CD  1 
ATOM 1169 O OE1 ? GLU A 1 149 ?  14.100 -11.276 -14.674 1.000 92.180 ? 149 GLU A OE1 1 
ATOM 1170 O OE2 ? GLU A 1 149 ?  12.510 -10.898 -13.202 1.000 92.180 ? 149 GLU A OE2 1 
ATOM 1171 N N   ? CYS A 1 150 ?  13.738 -11.633  -7.961 1.000 92.420 ? 150 CYS A N   1 
ATOM 1172 C CA  ? CYS A 1 150 ?  13.593 -10.937  -6.688 1.000 92.420 ? 150 CYS A CA  1 
ATOM 1173 C C   ? CYS A 1 150 ?  14.583 -11.469  -5.659 1.000 92.420 ? 150 CYS A C   1 
ATOM 1174 C CB  ? CYS A 1 150 ?  12.166 -11.079  -6.158 1.000 92.420 ? 150 CYS A CB  1 
ATOM 1175 O O   ? CYS A 1 150 ?  15.217 -10.693  -4.942 1.000 92.420 ? 150 CYS A O   1 
ATOM 1176 S SG  ? CYS A 1 150 ?  11.736  -9.867  -4.891 1.000 92.420 ? 150 CYS A SG  1 
ATOM 1177 N N   ? ARG A 1 151 ?  14.814 -12.720  -5.582 1.000 93.810 ? 151 ARG A N   1 
ATOM 1178 C CA  ? ARG A 1 151 ?  15.729 -13.360  -4.642 1.000 93.810 ? 151 ARG A CA  1 
ATOM 1179 C C   ? ARG A 1 151 ?  17.177 -13.003  -4.960 1.000 93.810 ? 151 ARG A C   1 
ATOM 1180 C CB  ? ARG A 1 151 ?  15.547 -14.879  -4.664 1.000 93.810 ? 151 ARG A CB  1 
ATOM 1181 O O   ? ARG A 1 151 ?  18.011 -12.909  -4.057 1.000 93.810 ? 151 ARG A O   1 
ATOM 1182 C CG  ? ARG A 1 151 ?  14.285 -15.358  -3.964 1.000 93.810 ? 151 ARG A CG  1 
ATOM 1183 C CD  ? ARG A 1 151 ?  14.234 -16.877  -3.870 1.000 93.810 ? 151 ARG A CD  1 
ATOM 1184 N NE  ? ARG A 1 151 ?  12.936 -17.344  -3.392 1.000 93.810 ? 151 ARG A NE  1 
ATOM 1185 N NH1 ? ARG A 1 151 ?  12.370 -18.425  -5.353 1.000 93.810 ? 151 ARG A NH1 1 
ATOM 1186 N NH2 ? ARG A 1 151 ?  10.926 -18.440  -3.573 1.000 93.810 ? 151 ARG A NH2 1 
ATOM 1187 C CZ  ? ARG A 1 151 ?  12.080 -18.068  -4.107 1.000 93.810 ? 151 ARG A CZ  1 
ATOM 1188 N N   ? ARG A 1 152 ?  17.427 -12.875  -6.240 1.000 92.980 ? 152 ARG A N   1 
ATOM 1189 C CA  ? ARG A 1 152 ?  18.769 -12.465  -6.640 1.000 92.980 ? 152 ARG A CA  1 
ATOM 1190 C C   ? ARG A 1 152 ?  19.087 -11.062  -6.132 1.000 92.980 ? 152 ARG A C   1 
ATOM 1191 C CB  ? ARG A 1 152 ?  18.917 -12.516  -8.162 1.000 92.980 ? 152 ARG A CB  1 
ATOM 1192 O O   ? ARG A 1 152 ?  20.218 -10.785  -5.726 1.000 92.980 ? 152 ARG A O   1 
ATOM 1193 C CG  ? ARG A 1 152 ?  19.084 -13.922  -8.717 1.000 92.980 ? 152 ARG A CG  1 
ATOM 1194 C CD  ? ARG A 1 152 ?  19.393 -13.906 -10.208 1.000 92.980 ? 152 ARG A CD  1 
ATOM 1195 N NE  ? ARG A 1 152 ?  18.175 -13.966 -11.011 1.000 92.980 ? 152 ARG A NE  1 
ATOM 1196 N NH1 ? ARG A 1 152 ?  18.954 -12.560 -12.671 1.000 92.980 ? 152 ARG A NH1 1 
ATOM 1197 N NH2 ? ARG A 1 152 ?  16.846 -13.449 -12.812 1.000 92.980 ? 152 ARG A NH2 1 
ATOM 1198 C CZ  ? ARG A 1 152 ?  17.994 -13.325 -12.163 1.000 92.980 ? 152 ARG A CZ  1 
ATOM 1199 N N   ? ALA A 1 153 ?  18.024 -10.246  -6.151 1.000 89.120 ? 153 ALA A N   1 
ATOM 1200 C CA  ? ALA A 1 153 ?  18.197  -8.859  -5.727 1.000 89.120 ? 153 ALA A CA  1 
ATOM 1201 C C   ? ALA A 1 153 ?  18.336  -8.762  -4.211 1.000 89.120 ? 153 ALA A C   1 
ATOM 1202 C CB  ? ALA A 1 153 ?  17.026  -8.006  -6.207 1.000 89.120 ? 153 ALA A CB  1 
ATOM 1203 O O   ? ALA A 1 153 ?  19.067  -7.909  -3.701 1.000 89.120 ? 153 ALA A O   1 
ATOM 1204 N N   ? TYR A 1 154 ?  17.619  -9.598  -3.481 1.000 90.930 ? 154 TYR A N   1 
ATOM 1205 C CA  ? TYR A 1 154 ?  17.612  -9.647  -2.024 1.000 90.930 ? 154 TYR A CA  1 
ATOM 1206 C C   ? TYR A 1 154 ?  17.849 -11.067  -1.524 1.000 90.930 ? 154 TYR A C   1 
ATOM 1207 C CB  ? TYR A 1 154 ?  16.284  -9.116  -1.475 1.000 90.930 ? 154 TYR A CB  1 
ATOM 1208 O O   ? TYR A 1 154 ?  16.907 -11.761  -1.135 1.000 90.930 ? 154 TYR A O   1 
ATOM 1209 C CG  ? TYR A 1 154 ?  15.968  -7.706  -1.910 1.000 90.930 ? 154 TYR A CG  1 
ATOM 1210 C CD1 ? TYR A 1 154 ?  16.706  -6.626  -1.430 1.000 90.930 ? 154 TYR A CD1 1 
ATOM 1211 C CD2 ? TYR A 1 154 ?  14.931  -7.450  -2.801 1.000 90.930 ? 154 TYR A CD2 1 
ATOM 1212 C CE1 ? TYR A 1 154 ?  16.417  -5.324  -1.827 1.000 90.930 ? 154 TYR A CE1 1 
ATOM 1213 C CE2 ? TYR A 1 154 ?  14.633  -6.153  -3.204 1.000 90.930 ? 154 TYR A CE2 1 
ATOM 1214 O OH  ? TYR A 1 154 ?  15.090  -3.812  -3.110 1.000 90.930 ? 154 TYR A OH  1 
ATOM 1215 C CZ  ? TYR A 1 154 ?  15.381  -5.098  -2.714 1.000 90.930 ? 154 TYR A CZ  1 
ATOM 1216 N N   ? PRO A 1 155 ?  19.094 -11.591  -1.455 1.000 91.150 ? 155 PRO A N   1 
ATOM 1217 C CA  ? PRO A 1 155 ?  19.336 -12.984  -1.071 1.000 91.150 ? 155 PRO A CA  1 
ATOM 1218 C C   ? PRO A 1 155 ?  18.870 -13.294   0.349 1.000 91.150 ? 155 PRO A C   1 
ATOM 1219 C CB  ? PRO A 1 155 ?  20.856 -13.123  -1.190 1.000 91.150 ? 155 PRO A CB  1 
ATOM 1220 O O   ? PRO A 1 155 ?  19.127 -12.515   1.271 1.000 91.150 ? 155 PRO A O   1 
ATOM 1221 C CG  ? PRO A 1 155 ?  21.270 -12.021  -2.111 1.000 91.150 ? 155 PRO A CG  1 
ATOM 1222 C CD  ? PRO A 1 155 ?  20.303 -10.882  -1.957 1.000 91.150 ? 155 PRO A CD  1 
ATOM 1223 N N   ? ASN A 1 156 ?  17.958 -14.348   0.582 1.000 89.170 ? 156 ASN A N   1 
ATOM 1224 C CA  ? ASN A 1 156 ?  17.513 -14.914   1.851 1.000 89.170 ? 156 ASN A CA  1 
ATOM 1225 C C   ? ASN A 1 156 ?  16.482 -14.020   2.534 1.000 89.170 ? 156 ASN A C   1 
ATOM 1226 C CB  ? ASN A 1 156 ?  18.706 -15.153   2.780 1.000 89.170 ? 156 ASN A CB  1 
ATOM 1227 O O   ? ASN A 1 156 ?  16.228 -14.160   3.731 1.000 89.170 ? 156 ASN A O   1 
ATOM 1228 C CG  ? ASN A 1 156 ?  19.701 -16.144   2.210 1.000 89.170 ? 156 ASN A CG  1 
ATOM 1229 N ND2 ? ASN A 1 156 ?  20.986 -15.841   2.348 1.000 89.170 ? 156 ASN A ND2 1 
ATOM 1230 O OD1 ? ASN A 1 156 ?  19.317 -17.174   1.649 1.000 89.170 ? 156 ASN A OD1 1 
ATOM 1231 N N   ? SER A 1 157 ?  15.935 -13.021   1.783 1.000 91.760 ? 157 SER A N   1 
ATOM 1232 C CA  ? SER A 1 157 ?  15.018 -12.062   2.390 1.000 91.760 ? 157 SER A CA  1 
ATOM 1233 C C   ? SER A 1 157 ?  13.639 -12.128   1.742 1.000 91.760 ? 157 SER A C   1 
ATOM 1234 C CB  ? SER A 1 157 ?  15.575 -10.642   2.279 1.000 91.760 ? 157 SER A CB  1 
ATOM 1235 O O   ? SER A 1 157 ?  12.653 -11.664   2.318 1.000 91.760 ? 157 SER A O   1 
ATOM 1236 O OG  ? SER A 1 157 ?  16.796 -10.524   2.989 1.000 91.760 ? 157 SER A OG  1 
ATOM 1237 N N   ? ILE A 1 158 ?  13.560 -12.780   0.488 1.000 94.840 ? 158 ILE A N   1 
ATOM 1238 C CA  ? ILE A 1 158 ?  12.331 -12.822  -0.297 1.000 94.840 ? 158 ILE A CA  1 
ATOM 1239 C C   ? ILE A 1 158 ?  11.606 -14.143  -0.050 1.000 94.840 ? 158 ILE A C   1 
ATOM 1240 C CB  ? ILE A 1 158 ?  12.616 -12.641  -1.804 1.000 94.840 ? 158 ILE A CB  1 
ATOM 1241 O O   ? ILE A 1 158 ?  12.182 -15.218  -0.236 1.000 94.840 ? 158 ILE A O   1 
ATOM 1242 C CG1 ? ILE A 1 158 ?  13.336 -11.310  -2.055 1.000 94.840 ? 158 ILE A CG1 1 
ATOM 1243 C CG2 ? ILE A 1 158 ?  11.319 -12.723  -2.613 1.000 94.840 ? 158 ILE A CG2 1 
ATOM 1244 C CD1 ? ILE A 1 158 ?  12.568 -10.090  -1.566 1.000 94.840 ? 158 ILE A CD1 1 
ATOM 1245 N N   ? THR A 1 159 ?  10.275 -14.097   0.439 1.000 95.540 ? 159 THR A N   1 
ATOM 1246 C CA  ? THR A 1 159 ?   9.417 -15.265   0.604 1.000 95.540 ? 159 THR A CA  1 
ATOM 1247 C C   ? THR A 1 159 ?   8.385 -15.340  -0.517 1.000 95.540 ? 159 THR A C   1 
ATOM 1248 C CB  ? THR A 1 159 ?   8.698 -15.242   1.966 1.000 95.540 ? 159 THR A CB  1 
ATOM 1249 O O   ? THR A 1 159 ?   8.286 -14.427  -1.340 1.000 95.540 ? 159 THR A O   1 
ATOM 1250 C CG2 ? THR A 1 159 ?   9.672 -14.929   3.097 1.000 95.540 ? 159 THR A CG2 1 
ATOM 1251 O OG1 ? THR A 1 159 ?   7.674 -14.240   1.942 1.000 95.540 ? 159 THR A OG1 1 
ATOM 1252 N N   ? ASP A 1 160 ?   7.599 -16.468  -0.508 1.000 95.290 ? 160 ASP A N   1 
ATOM 1253 C CA  ? ASP A 1 160 ?   6.554 -16.658  -1.509 1.000 95.290 ? 160 ASP A CA  1 
ATOM 1254 C C   ? ASP A 1 160 ?   5.390 -15.698  -1.277 1.000 95.290 ? 160 ASP A C   1 
ATOM 1255 C CB  ? ASP A 1 160 ?   6.054 -18.104  -1.495 1.000 95.290 ? 160 ASP A CB  1 
ATOM 1256 O O   ? ASP A 1 160 ?   4.515 -15.556  -2.134 1.000 95.290 ? 160 ASP A O   1 
ATOM 1257 C CG  ? ASP A 1 160 ?   7.056 -19.084  -2.078 1.000 95.290 ? 160 ASP A CG  1 
ATOM 1258 O OD1 ? ASP A 1 160 ?   7.946 -18.661  -2.848 1.000 95.290 ? 160 ASP A OD1 1 
ATOM 1259 O OD2 ? ASP A 1 160 ?   6.954 -20.291  -1.767 1.000 95.290 ? 160 ASP A OD2 1 
ATOM 1260 N N   ? ASN A 1 161 ?   5.349 -15.038  -0.122 1.000 96.870 ? 161 ASN A N   1 
ATOM 1261 C CA  ? ASN A 1 161 ?   4.282 -14.108   0.231 1.000 96.870 ? 161 ASN A CA  1 
ATOM 1262 C C   ? ASN A 1 161 ?   4.624 -12.679  -0.181 1.000 96.870 ? 161 ASN A C   1 
ATOM 1263 C CB  ? ASN A 1 161 ?   3.988 -14.172   1.731 1.000 96.870 ? 161 ASN A CB  1 
ATOM 1264 O O   ? ASN A 1 161 ?   3.907 -11.739   0.167 1.000 96.870 ? 161 ASN A O   1 
ATOM 1265 C CG  ? ASN A 1 161 ?   3.445 -15.521   2.162 1.000 96.870 ? 161 ASN A CG  1 
ATOM 1266 N ND2 ? ASN A 1 161 ?   3.902 -16.003   3.312 1.000 96.870 ? 161 ASN A ND2 1 
ATOM 1267 O OD1 ? ASN A 1 161 ?   2.623 -16.124   1.468 1.000 96.870 ? 161 ASN A OD1 1 
ATOM 1268 N N   ? MET A 1 162 ?   5.726 -12.574  -0.919 1.000 96.820 ? 162 MET A N   1 
ATOM 1269 C CA  ? MET A 1 162 ?   6.192 -11.259  -1.352 1.000 96.820 ? 162 MET A CA  1 
ATOM 1270 C C   ? MET A 1 162 ?   6.245 -11.175  -2.874 1.000 96.820 ? 162 MET A C   1 
ATOM 1271 C CB  ? MET A 1 162 ?   7.570 -10.955  -0.763 1.000 96.820 ? 162 MET A CB  1 
ATOM 1272 O O   ? MET A 1 162 ?   6.399 -12.193  -3.551 1.000 96.820 ? 162 MET A O   1 
ATOM 1273 C CG  ? MET A 1 162 ?   7.577 -10.841   0.753 1.000 96.820 ? 162 MET A CG  1 
ATOM 1274 S SD  ? MET A 1 162 ?   9.263 -10.588   1.432 1.000 96.820 ? 162 MET A SD  1 
ATOM 1275 C CE  ? MET A 1 162 ?   8.891 -10.545   3.207 1.000 96.820 ? 162 MET A CE  1 
ATOM 1276 N N   ? LEU A 1 163 ?   6.027  -9.930  -3.374 1.000 95.050 ? 163 LEU A N   1 
ATOM 1277 C CA  ? LEU A 1 163 ?   6.034  -9.583  -4.791 1.000 95.050 ? 163 LEU A CA  1 
ATOM 1278 C C   ? LEU A 1 163 ?   6.965  -8.405  -5.058 1.000 95.050 ? 163 LEU A C   1 
ATOM 1279 C CB  ? LEU A 1 163 ?   4.618  -9.248  -5.268 1.000 95.050 ? 163 LEU A CB  1 
ATOM 1280 O O   ? LEU A 1 163 ?   6.931  -7.406  -4.336 1.000 95.050 ? 163 LEU A O   1 
ATOM 1281 C CG  ? LEU A 1 163 ?   4.500  -8.636  -6.665 1.000 95.050 ? 163 LEU A CG  1 
ATOM 1282 C CD1 ? LEU A 1 163 ?   4.695  -9.709  -7.731 1.000 95.050 ? 163 LEU A CD1 1 
ATOM 1283 C CD2 ? LEU A 1 163 ?   3.152  -7.945  -6.835 1.000 95.050 ? 163 LEU A CD2 1 
ATOM 1284 N N   ? CYS A 1 164 ?   7.843  -8.574  -6.105 1.000 94.210 ? 164 CYS A N   1 
ATOM 1285 C CA  ? CYS A 1 164 ?   8.765  -7.502  -6.465 1.000 94.210 ? 164 CYS A CA  1 
ATOM 1286 C C   ? CYS A 1 164 ?   8.325  -6.814  -7.752 1.000 94.210 ? 164 CYS A C   1 
ATOM 1287 C CB  ? CYS A 1 164 ?  10.184  -8.046  -6.626 1.000 94.210 ? 164 CYS A CB  1 
ATOM 1288 O O   ? CYS A 1 164 ?   7.843  -7.470  -8.678 1.000 94.210 ? 164 CYS A O   1 
ATOM 1289 S SG  ? CYS A 1 164 ?  10.929  -8.605  -5.079 1.000 94.210 ? 164 CYS A SG  1 
ATOM 1290 N N   ? ALA A 1 165 ?   8.549  -5.478  -7.766 1.000 92.320 ? 165 ALA A N   1 
ATOM 1291 C CA  ? ALA A 1 165 ?   8.224  -4.689  -8.952 1.000 92.320 ? 165 ALA A CA  1 
ATOM 1292 C C   ? ALA A 1 165 ?   9.158  -3.490  -9.086 1.000 92.320 ? 165 ALA A C   1 
ATOM 1293 C CB  ? ALA A 1 165 ?   6.771  -4.225  -8.901 1.000 92.320 ? 165 ALA A CB  1 
ATOM 1294 O O   ? ALA A 1 165 ?   9.528  -2.869  -8.087 1.000 92.320 ? 165 ALA A O   1 
ATOM 1295 N N   ? SER A 1 166 ?   9.546  -3.278 -10.222 1.000 88.220 ? 166 SER A N   1 
ATOM 1296 C CA  ? SER A 1 166 ?  10.432  -2.154 -10.507 1.000 88.220 ? 166 SER A CA  1 
ATOM 1297 C C   ? SER A 1 166 ?  10.424  -1.808 -11.992 1.000 88.220 ? 166 SER A C   1 
ATOM 1298 C CB  ? SER A 1 166 ?  11.859  -2.469 -10.056 1.000 88.220 ? 166 SER A CB  1 
ATOM 1299 O O   ? SER A 1 166 ?   9.813  -2.514 -12.797 1.000 88.220 ? 166 SER A O   1 
ATOM 1300 O OG  ? SER A 1 166 ?  12.471  -3.398 -10.933 1.000 88.220 ? 166 SER A OG  1 
ATOM 1301 N N   ? VAL A 1 167 ?  11.050  -0.651 -12.362 1.000 81.160 ? 167 VAL A N   1 
ATOM 1302 C CA  ? VAL A 1 167 ?  11.456  -0.357 -13.732 1.000 81.160 ? 167 VAL A CA  1 
ATOM 1303 C C   ? VAL A 1 167 ?  12.881  -0.854 -13.967 1.000 81.160 ? 167 VAL A C   1 
ATOM 1304 C CB  ? VAL A 1 167 ?  11.362   1.155 -14.040 1.000 81.160 ? 167 VAL A CB  1 
ATOM 1305 O O   ? VAL A 1 167 ?  13.790  -0.540 -13.195 1.000 81.160 ? 167 VAL A O   1 
ATOM 1306 C CG1 ? VAL A 1 167 ?  11.796   1.441 -15.476 1.000 81.160 ? 167 VAL A CG1 1 
ATOM 1307 C CG2 ? VAL A 1 167 ?   9.942   1.661 -13.796 1.000 81.160 ? 167 VAL A CG2 1 
ATOM 1308 N N   ? ARG A 1 168 ?  13.072  -1.829 -14.803 1.000 72.110 ? 168 ARG A N   1 
ATOM 1309 C CA  ? ARG A 1 168 ?  14.315  -2.555 -15.044 1.000 72.110 ? 168 ARG A CA  1 
ATOM 1310 C C   ? ARG A 1 168 ?  15.500  -1.598 -15.129 1.000 72.110 ? 168 ARG A C   1 
ATOM 1311 C CB  ? ARG A 1 168 ?  14.215  -3.381 -16.328 1.000 72.110 ? 168 ARG A CB  1 
ATOM 1312 O O   ? ARG A 1 168 ?  16.578  -1.889 -14.606 1.000 72.110 ? 168 ARG A O   1 
ATOM 1313 C CG  ? ARG A 1 168 ?  13.366  -4.634 -16.190 1.000 72.110 ? 168 ARG A CG  1 
ATOM 1314 C CD  ? ARG A 1 168 ?  13.440  -5.506 -17.436 1.000 72.110 ? 168 ARG A CD  1 
ATOM 1315 N NE  ? ARG A 1 168 ?  12.580  -6.680 -17.325 1.000 72.110 ? 168 ARG A NE  1 
ATOM 1316 N NH1 ? ARG A 1 168 ?  12.993  -7.443 -19.466 1.000 72.110 ? 168 ARG A NH1 1 
ATOM 1317 N NH2 ? ARG A 1 168 ?  11.582  -8.605 -18.083 1.000 72.110 ? 168 ARG A NH2 1 
ATOM 1318 C CZ  ? ARG A 1 168 ?  12.387  -7.573 -18.291 1.000 72.110 ? 168 ARG A CZ  1 
ATOM 1319 N N   ? GLU A 1 169 ?  15.294  -0.424 -15.700 1.000 62.730 ? 169 GLU A N   1 
ATOM 1320 C CA  ? GLU A 1 169 ?  16.347   0.569 -15.894 1.000 62.730 ? 169 GLU A CA  1 
ATOM 1321 C C   ? GLU A 1 169 ?  16.538   1.422 -14.643 1.000 62.730 ? 169 GLU A C   1 
ATOM 1322 C CB  ? GLU A 1 169 ?  16.029   1.461 -17.096 1.000 62.730 ? 169 GLU A CB  1 
ATOM 1323 O O   ? GLU A 1 169 ?  17.505   2.180 -14.545 1.000 62.730 ? 169 GLU A O   1 
ATOM 1324 C CG  ? GLU A 1 169 ?  16.062   0.730 -18.431 1.000 62.730 ? 169 GLU A CG  1 
ATOM 1325 C CD  ? GLU A 1 169 ?  14.767  -0.002 -18.746 1.000 62.730 ? 169 GLU A CD  1 
ATOM 1326 O OE1 ? GLU A 1 169 ?  14.735  -0.786 -19.722 1.000 62.730 ? 169 GLU A OE1 1 
ATOM 1327 O OE2 ? GLU A 1 169 ?  13.777   0.210 -18.011 1.000 62.730 ? 169 GLU A OE2 1 
ATOM 1328 N N   ? GLY A 1 170 ?  15.701   1.103 -13.726 1.000 63.770 ? 170 GLY A N   1 
ATOM 1329 C CA  ? GLY A 1 170 ?  15.773   1.925 -12.529 1.000 63.770 ? 170 GLY A CA  1 
ATOM 1330 C C   ? GLY A 1 170 ?  15.223   3.324 -12.731 1.000 63.770 ? 170 GLY A C   1 
ATOM 1331 O O   ? GLY A 1 170 ?  14.636   3.621 -13.774 1.000 63.770 ? 170 GLY A O   1 
ATOM 1332 N N   ? GLY A 1 171 ?  15.048   4.073 -11.688 1.000 54.980 ? 171 GLY A N   1 
ATOM 1333 C CA  ? GLY A 1 171 ?  14.619   5.440 -11.935 1.000 54.980 ? 171 GLY A CA  1 
ATOM 1334 C C   ? GLY A 1 171 ?  13.185   5.701 -11.513 1.000 54.980 ? 171 GLY A C   1 
ATOM 1335 O O   ? GLY A 1 171 ?  12.757   6.854 -11.430 1.000 54.980 ? 171 GLY A O   1 
ATOM 1336 N N   ? VAL A 1 172 ?  12.463   4.584 -11.189 1.000 55.540 ? 172 VAL A N   1 
ATOM 1337 C CA  ? VAL A 1 172 ?  11.109   4.696 -10.658 1.000 55.540 ? 172 VAL A CA  1 
ATOM 1338 C C   ? VAL A 1 172 ?  10.869   3.604  -9.617 1.000 55.540 ? 172 VAL A C   1 
ATOM 1339 C CB  ? VAL A 1 172 ?  10.049   4.605 -11.779 1.000 55.540 ? 172 VAL A CB  1 
ATOM 1340 O O   ? VAL A 1 172 ?  11.102   2.422  -9.884 1.000 55.540 ? 172 VAL A O   1 
ATOM 1341 C CG1 ? VAL A 1 172 ?   8.639   4.692 -11.198 1.000 55.540 ? 172 VAL A CG1 1 
ATOM 1342 C CG2 ? VAL A 1 172 ?  10.273   5.705 -12.814 1.000 55.540 ? 172 VAL A CG2 1 
ATOM 1343 N N   ? ASP A 1 173 ?  10.505   3.919  -8.333 1.000 55.420 ? 173 ASP A N   1 
ATOM 1344 C CA  ? ASP A 1 173 ?  10.282   2.962  -7.254 1.000 55.420 ? 173 ASP A CA  1 
ATOM 1345 C C   ? ASP A 1 173 ?   9.386   3.557  -6.169 1.000 55.420 ? 173 ASP A C   1 
ATOM 1346 C CB  ? ASP A 1 173 ?  11.615   2.516  -6.649 1.000 55.420 ? 173 ASP A CB  1 
ATOM 1347 O O   ? ASP A 1 173 ?   9.233   4.777  -6.083 1.000 55.420 ? 173 ASP A O   1 
ATOM 1348 C CG  ? ASP A 1 173 ?  11.526   1.175  -5.942 1.000 55.420 ? 173 ASP A CG  1 
ATOM 1349 O OD1 ? ASP A 1 173 ?  10.437   0.561  -5.934 1.000 55.420 ? 173 ASP A OD1 1 
ATOM 1350 O OD2 ? ASP A 1 173 ?  12.553   0.729  -5.387 1.000 55.420 ? 173 ASP A OD2 1 
ATOM 1351 N N   ? SER A 1 174 ?   8.592   2.659  -5.448 1.000 56.580 ? 174 SER A N   1 
ATOM 1352 C CA  ? SER A 1 174 ?   7.965   3.125  -4.216 1.000 56.580 ? 174 SER A CA  1 
ATOM 1353 C C   ? SER A 1 174 ?   8.990   3.275  -3.097 1.000 56.580 ? 174 SER A C   1 
ATOM 1354 C CB  ? SER A 1 174 ?   6.859   2.163  -3.780 1.000 56.580 ? 174 SER A CB  1 
ATOM 1355 O O   ? SER A 1 174 ?   9.912   2.465  -2.979 1.000 56.580 ? 174 SER A O   1 
ATOM 1356 O OG  ? SER A 1 174 ?   7.373   0.854  -3.602 1.000 56.580 ? 174 SER A OG  1 
ATOM 1357 N N   ? CYS A 1 175 ?   8.987   4.399  -2.477 1.000 60.010 ? 175 CYS A N   1 
ATOM 1358 C CA  ? CYS A 1 175 ?   9.964   4.723  -1.443 1.000 60.010 ? 175 CYS A CA  1 
ATOM 1359 C C   ? CYS A 1 175 ?   9.274   5.040  -0.121 1.000 60.010 ? 175 CYS A C   1 
ATOM 1360 C CB  ? CYS A 1 175 ?  10.828   5.908  -1.874 1.000 60.010 ? 175 CYS A CB  1 
ATOM 1361 O O   ? CYS A 1 175 ?   8.077   4.793   0.034 1.000 60.010 ? 175 CYS A O   1 
ATOM 1362 S SG  ? CYS A 1 175 ?  12.488   5.895  -1.163 1.000 60.010 ? 175 CYS A SG  1 
ATOM 1363 N N   ? GLN A 1 176 ?  10.059   5.486   0.916 1.000 56.540 ? 176 GLN A N   1 
ATOM 1364 C CA  ? GLN A 1 176 ?   9.552   5.726   2.263 1.000 56.540 ? 176 GLN A CA  1 
ATOM 1365 C C   ? GLN A 1 176 ?   8.326   6.634   2.235 1.000 56.540 ? 176 GLN A C   1 
ATOM 1366 C CB  ? GLN A 1 176 ?  10.640   6.339   3.145 1.000 56.540 ? 176 GLN A CB  1 
ATOM 1367 O O   ? GLN A 1 176 ?   8.290   7.614   1.488 1.000 56.540 ? 176 GLN A O   1 
ATOM 1368 C CG  ? GLN A 1 176 ?  11.786   5.387   3.460 1.000 56.540 ? 176 GLN A CG  1 
ATOM 1369 C CD  ? GLN A 1 176 ?  12.828   6.004   4.375 1.000 56.540 ? 176 GLN A CD  1 
ATOM 1370 N NE2 ? GLN A 1 176 ?  14.007   5.393   4.427 1.000 56.540 ? 176 GLN A NE2 1 
ATOM 1371 O OE1 ? GLN A 1 176 ?  12.575   7.021   5.028 1.000 56.540 ? 176 GLN A OE1 1 
ATOM 1372 N N   ? GLY A 1 177 ?   7.244   6.241   3.029 1.000 54.850 ? 177 GLY A N   1 
ATOM 1373 C CA  ? GLY A 1 177 ?   6.080   7.105   3.141 1.000 54.850 ? 177 GLY A CA  1 
ATOM 1374 C C   ? GLY A 1 177 ?   4.916   6.654   2.279 1.000 54.850 ? 177 GLY A C   1 
ATOM 1375 O O   ? GLY A 1 177 ?   3.798   7.151   2.428 1.000 54.850 ? 177 GLY A O   1 
ATOM 1376 N N   ? ASP A 1 178 ?   5.075   5.588   1.460 1.000 75.240 ? 178 ASP A N   1 
ATOM 1377 C CA  ? ASP A 1 178 ?   4.012   4.997   0.653 1.000 75.240 ? 178 ASP A CA  1 
ATOM 1378 C C   ? ASP A 1 178 ?   3.617   3.622   1.188 1.000 75.240 ? 178 ASP A C   1 
ATOM 1379 C CB  ? ASP A 1 178 ?   4.445   4.887  -0.810 1.000 75.240 ? 178 ASP A CB  1 
ATOM 1380 O O   ? ASP A 1 178 ?   2.932   2.857   0.505 1.000 75.240 ? 178 ASP A O   1 
ATOM 1381 C CG  ? ASP A 1 178 ?   4.480   6.229  -1.520 1.000 75.240 ? 178 ASP A CG  1 
ATOM 1382 O OD1 ? ASP A 1 178 ?   3.622   7.092  -1.235 1.000 75.240 ? 178 ASP A OD1 1 
ATOM 1383 O OD2 ? ASP A 1 178 ?   5.371   6.424  -2.374 1.000 75.240 ? 178 ASP A OD2 1 
ATOM 1384 N N   ? SER A 1 179 ?   4.340   3.328   2.392 1.000 88.170 ? 179 SER A N   1 
ATOM 1385 C CA  ? SER A 1 179 ?   3.939   2.067   3.006 1.000 88.170 ? 179 SER A CA  1 
ATOM 1386 C C   ? SER A 1 179 ?   2.421   1.937   3.062 1.000 88.170 ? 179 SER A C   1 
ATOM 1387 C CB  ? SER A 1 179 ?   4.522   1.947   4.415 1.000 88.170 ? 179 SER A CB  1 
ATOM 1388 O O   ? SER A 1 179 ?   1.724   2.894   3.406 1.000 88.170 ? 179 SER A O   1 
ATOM 1389 O OG  ? SER A 1 179 ?   5.933   1.819   4.366 1.000 88.170 ? 179 SER A OG  1 
ATOM 1390 N N   ? GLY A 1 180 ?   2.047   0.704   2.569 1.000 91.910 ? 180 GLY A N   1 
ATOM 1391 C CA  ? GLY A 1 180 ?   0.614   0.477   2.680 1.000 91.910 ? 180 GLY A CA  1 
ATOM 1392 C C   ? GLY A 1 180 ?  -0.156   0.915   1.449 1.000 91.910 ? 180 GLY A C   1 
ATOM 1393 O O   ? GLY A 1 180 ?  -1.340   0.601   1.307 1.000 91.910 ? 180 GLY A O   1 
ATOM 1394 N N   ? GLY A 1 181 ?   0.446   1.569   0.571 1.000 92.270 ? 181 GLY A N   1 
ATOM 1395 C CA  ? GLY A 1 181 ?  -0.132   2.027  -0.683 1.000 92.270 ? 181 GLY A CA  1 
ATOM 1396 C C   ? GLY A 1 181 ?  -0.295   0.918  -1.705 1.000 92.270 ? 181 GLY A C   1 
ATOM 1397 O O   ? GLY A 1 181 ?   0.298  -0.154  -1.567 1.000 92.270 ? 181 GLY A O   1 
ATOM 1398 N N   ? PRO A 1 182 ?  -1.008   1.193  -2.819 1.000 95.940 ? 182 PRO A N   1 
ATOM 1399 C CA  ? PRO A 1 182 ?  -1.458   0.133  -3.724 1.000 95.940 ? 182 PRO A CA  1 
ATOM 1400 C C   ? PRO A 1 182 ?  -0.494  -0.099  -4.886 1.000 95.940 ? 182 PRO A C   1 
ATOM 1401 C CB  ? PRO A 1 182 ?  -2.807   0.649  -4.230 1.000 95.940 ? 182 PRO A CB  1 
ATOM 1402 O O   ? PRO A 1 182 ?   0.072   0.856  -5.424 1.000 95.940 ? 182 PRO A O   1 
ATOM 1403 C CG  ? PRO A 1 182 ?  -2.669   2.137  -4.236 1.000 95.940 ? 182 PRO A CG  1 
ATOM 1404 C CD  ? PRO A 1 182 ?  -1.835   2.544  -3.055 1.000 95.940 ? 182 PRO A CD  1 
ATOM 1405 N N   ? LEU A 1 183 ?  -0.263  -1.376  -5.253 1.000 96.220 ? 183 LEU A N   1 
ATOM 1406 C CA  ? LEU A 1 183 ?   0.210  -1.859  -6.545 1.000 96.220 ? 183 LEU A CA  1 
ATOM 1407 C C   ? LEU A 1 183 ?  -0.931  -2.479  -7.345 1.000 96.220 ? 183 LEU A C   1 
ATOM 1408 C CB  ? LEU A 1 183 ?   1.332  -2.884  -6.357 1.000 96.220 ? 183 LEU A CB  1 
ATOM 1409 O O   ? LEU A 1 183 ?  -1.404  -3.570  -7.017 1.000 96.220 ? 183 LEU A O   1 
ATOM 1410 C CG  ? LEU A 1 183 ?   2.046  -3.348  -7.627 1.000 96.220 ? 183 LEU A CG  1 
ATOM 1411 C CD1 ? LEU A 1 183 ?   2.972  -2.252  -8.145 1.000 96.220 ? 183 LEU A CD1 1 
ATOM 1412 C CD2 ? LEU A 1 183 ?   2.825  -4.633  -7.364 1.000 96.220 ? 183 LEU A CD2 1 
ATOM 1413 N N   ? VAL A 1 184 ?  -1.326  -1.781  -8.436 1.000 97.580 ? 184 VAL A N   1 
ATOM 1414 C CA  ? VAL A 1 184 ?  -2.505  -2.177  -9.198 1.000 97.580 ? 184 VAL A CA  1 
ATOM 1415 C C   ? VAL A 1 184 ?  -2.087  -2.658 -10.586 1.000 97.580 ? 184 VAL A C   1 
ATOM 1416 C CB  ? VAL A 1 184 ?  -3.519  -1.018  -9.319 1.000 97.580 ? 184 VAL A CB  1 
ATOM 1417 O O   ? VAL A 1 184 ?  -1.439  -1.923 -11.335 1.000 97.580 ? 184 VAL A O   1 
ATOM 1418 C CG1 ? VAL A 1 184 ?  -4.718  -1.435 -10.168 1.000 97.580 ? 184 VAL A CG1 1 
ATOM 1419 C CG2 ? VAL A 1 184 ?  -3.974  -0.561  -7.934 1.000 97.580 ? 184 VAL A CG2 1 
ATOM 1420 N N   ? CYS A 1 185 ?  -2.471  -3.901 -10.880 1.000 97.120 ? 185 CYS A N   1 
ATOM 1421 C CA  ? CYS A 1 185 ?  -2.231  -4.538 -12.171 1.000 97.120 ? 185 CYS A CA  1 
ATOM 1422 C C   ? CYS A 1 185 ?  -3.540  -4.977 -12.814 1.000 97.120 ? 185 CYS A C   1 
ATOM 1423 C CB  ? CYS A 1 185 ?  -1.302  -5.741 -12.010 1.000 97.120 ? 185 CYS A CB  1 
ATOM 1424 O O   ? CYS A 1 185 ?  -4.364  -5.630 -12.172 1.000 97.120 ? 185 CYS A O   1 
ATOM 1425 S SG  ? CYS A 1 185 ?   0.195  -5.384 -11.063 1.000 97.120 ? 185 CYS A SG  1 
ATOM 1426 N N   ? ASN A 1 186 ?  -3.733  -4.576 -14.114 1.000 95.200 ? 186 ASN A N   1 
ATOM 1427 C CA  ? ASN A 1 186 ?  -4.956  -4.962 -14.810 1.000 95.200 ? 186 ASN A CA  1 
ATOM 1428 C C   ? ASN A 1 186 ?  -6.197  -4.635 -13.985 1.000 95.200 ? 186 ASN A C   1 
ATOM 1429 C CB  ? ASN A 1 186 ?  -4.928  -6.452 -15.159 1.000 95.200 ? 186 ASN A CB  1 
ATOM 1430 O O   ? ASN A 1 186 ?  -7.094  -5.469 -13.848 1.000 95.200 ? 186 ASN A O   1 
ATOM 1431 C CG  ? ASN A 1 186 ?  -3.774  -6.816 -16.073 1.000 95.200 ? 186 ASN A CG  1 
ATOM 1432 N ND2 ? ASN A 1 186 ?  -3.167  -7.971 -15.830 1.000 95.200 ? 186 ASN A ND2 1 
ATOM 1433 O OD1 ? ASN A 1 186 ?  -3.431  -6.064 -16.989 1.000 95.200 ? 186 ASN A OD1 1 
ATOM 1434 N N   ? ASP A 1 187 ?  -6.193  -3.549 -13.244 1.000 94.940 ? 187 ASP A N   1 
ATOM 1435 C CA  ? ASP A 1 187 ?  -7.319  -2.968 -12.519 1.000 94.940 ? 187 ASP A CA  1 
ATOM 1436 C C   ? ASP A 1 187 ?  -7.635  -3.772 -11.260 1.000 94.940 ? 187 ASP A C   1 
ATOM 1437 C CB  ? ASP A 1 187 ?  -8.555  -2.892 -13.419 1.000 94.940 ? 187 ASP A CB  1 
ATOM 1438 O O   ? ASP A 1 187 ?  -8.766  -3.747 -10.769 1.000 94.940 ? 187 ASP A O   1 
ATOM 1439 C CG  ? ASP A 1 187 ?  -8.381  -1.934 -14.585 1.000 94.940 ? 187 ASP A CG  1 
ATOM 1440 O OD1 ? ASP A 1 187 ?  -7.836  -0.827 -14.388 1.000 94.940 ? 187 ASP A OD1 1 
ATOM 1441 O OD2 ? ASP A 1 187 ?  -8.796  -2.290 -15.709 1.000 94.940 ? 187 ASP A OD2 1 
ATOM 1442 N N   ? LYS A 1 188 ?  -6.723  -4.529 -10.818 1.000 97.930 ? 188 LYS A N   1 
ATOM 1443 C CA  ? LYS A 1 188 ?  -6.873  -5.285  -9.578 1.000 97.930 ? 188 LYS A CA  1 
ATOM 1444 C C   ? LYS A 1 188 ?  -5.727  -4.992  -8.614 1.000 97.930 ? 188 LYS A C   1 
ATOM 1445 C CB  ? LYS A 1 188 ?  -6.941  -6.785  -9.870 1.000 97.930 ? 188 LYS A CB  1 
ATOM 1446 O O   ? LYS A 1 188 ?  -4.597  -4.746  -9.040 1.000 97.930 ? 188 LYS A O   1 
ATOM 1447 C CG  ? LYS A 1 188 ?  -8.136  -7.197 -10.718 1.000 97.930 ? 188 LYS A CG  1 
ATOM 1448 C CD  ? LYS A 1 188 ?  -8.165  -8.702 -10.948 1.000 97.930 ? 188 LYS A CD  1 
ATOM 1449 C CE  ? LYS A 1 188 ?  -9.370  -9.118 -11.781 1.000 97.930 ? 188 LYS A CE  1 
ATOM 1450 N NZ  ? LYS A 1 188 ?  -9.390 -10.590 -12.032 1.000 97.930 ? 188 LYS A NZ  1 
ATOM 1451 N N   ? LEU A 1 189 ?  -6.080  -5.090  -7.336 1.000 98.270 ? 189 LEU A N   1 
ATOM 1452 C CA  ? LEU A 1 189 ?  -5.065  -4.909  -6.304 1.000 98.270 ? 189 LEU A CA  1 
ATOM 1453 C C   ? LEU A 1 189 ?  -4.155  -6.130  -6.218 1.000 98.270 ? 189 LEU A C   1 
ATOM 1454 C CB  ? LEU A 1 189 ?  -5.721  -4.651  -4.945 1.000 98.270 ? 189 LEU A CB  1 
ATOM 1455 O O   ? LEU A 1 189 ?  -4.598  -7.214  -5.830 1.000 98.270 ? 189 LEU A O   1 
ATOM 1456 C CG  ? LEU A 1 189 ?  -4.774  -4.421  -3.767 1.000 98.270 ? 189 LEU A CG  1 
ATOM 1457 C CD1 ? LEU A 1 189 ?  -3.957  -3.151  -3.984 1.000 98.270 ? 189 LEU A CD1 1 
ATOM 1458 C CD2 ? LEU A 1 189 ?  -5.554  -4.344  -2.459 1.000 98.270 ? 189 LEU A CD2 1 
ATOM 1459 N N   ? GLN A 1 190 ?  -2.878  -5.949  -6.564 1.000 98.050 ? 190 GLN A N   1 
ATOM 1460 C CA  ? GLN A 1 190 ?  -1.921  -7.049  -6.623 1.000 98.050 ? 190 GLN A CA  1 
ATOM 1461 C C   ? GLN A 1 190 ?  -0.941  -6.988  -5.454 1.000 98.050 ? 190 GLN A C   1 
ATOM 1462 C CB  ? GLN A 1 190 ?  -1.158  -7.026  -7.949 1.000 98.050 ? 190 GLN A CB  1 
ATOM 1463 O O   ? GLN A 1 190 ?  -0.418  -8.017  -5.022 1.000 98.050 ? 190 GLN A O   1 
ATOM 1464 C CG  ? GLN A 1 190 ?  -2.013  -7.386  -9.156 1.000 98.050 ? 190 GLN A CG  1 
ATOM 1465 C CD  ? GLN A 1 190 ?  -2.307  -8.872  -9.246 1.000 98.050 ? 190 GLN A CD  1 
ATOM 1466 N NE2 ? GLN A 1 190 ?  -3.235  -9.241 -10.122 1.000 98.050 ? 190 GLN A NE2 1 
ATOM 1467 O OE1 ? GLN A 1 190 ?  -1.704  -9.681  -8.534 1.000 98.050 ? 190 GLN A OE1 1 
ATOM 1468 N N   ? GLY A 1 191 ?  -0.713  -5.840  -4.937 1.000 96.990 ? 191 GLY A N   1 
ATOM 1469 C CA  ? GLY A 1 191 ?   0.294  -5.707  -3.896 1.000 96.990 ? 191 GLY A CA  1 
ATOM 1470 C C   ? GLY A 1 191 ?   0.061  -4.513  -2.989 1.000 96.990 ? 191 GLY A C   1 
ATOM 1471 O O   ? GLY A 1 191 ?  -0.621  -3.560  -3.371 1.000 96.990 ? 191 GLY A O   1 
ATOM 1472 N N   ? ILE A 1 192 ?   0.670  -4.648  -1.770 1.000 96.970 ? 192 ILE A N   1 
ATOM 1473 C CA  ? ILE A 1 192 ?   0.739  -3.565  -0.794 1.000 96.970 ? 192 ILE A CA  1 
ATOM 1474 C C   ? ILE A 1 192 ?   2.199  -3.200  -0.531 1.000 96.970 ? 192 ILE A C   1 
ATOM 1475 C CB  ? ILE A 1 192 ?   0.036  -3.949   0.527 1.000 96.970 ? 192 ILE A CB  1 
ATOM 1476 O O   ? ILE A 1 192 ?   3.026  -4.076  -0.268 1.000 96.970 ? 192 ILE A O   1 
ATOM 1477 C CG1 ? ILE A 1 192 ?  -1.430  -4.313   0.265 1.000 96.970 ? 192 ILE A CG1 1 
ATOM 1478 C CG2 ? ILE A 1 192 ?   0.144  -2.811   1.546 1.000 96.970 ? 192 ILE A CG2 1 
ATOM 1479 C CD1 ? ILE A 1 192 ?  -2.269  -3.160  -0.269 1.000 96.970 ? 192 ILE A CD1 1 
ATOM 1480 N N   ? VAL A 1 193 ?   2.464  -1.928  -0.705 1.000 94.270 ? 193 VAL A N   1 
ATOM 1481 C CA  ? VAL A 1 193 ?   3.838  -1.492  -0.481 1.000 94.270 ? 193 VAL A CA  1 
ATOM 1482 C C   ? VAL A 1 193 ?   4.297  -1.923   0.910 1.000 94.270 ? 193 VAL A C   1 
ATOM 1483 C CB  ? VAL A 1 193 ?   3.981   0.039  -0.640 1.000 94.270 ? 193 VAL A CB  1 
ATOM 1484 O O   ? VAL A 1 193 ?   3.685  -1.553   1.915 1.000 94.270 ? 193 VAL A O   1 
ATOM 1485 C CG1 ? VAL A 1 193 ?   5.412   0.481  -0.340 1.000 94.270 ? 193 VAL A CG1 1 
ATOM 1486 C CG2 ? VAL A 1 193 ?   3.568   0.470  -2.046 1.000 94.270 ? 193 VAL A CG2 1 
ATOM 1487 N N   ? SER A 1 194 ?   5.399  -2.651   0.989 1.000 92.730 ? 194 SER A N   1 
ATOM 1488 C CA  ? SER A 1 194 ?   5.846  -3.259   2.238 1.000 92.730 ? 194 SER A CA  1 
ATOM 1489 C C   ? SER A 1 194 ?   7.230  -2.756   2.633 1.000 92.730 ? 194 SER A C   1 
ATOM 1490 C CB  ? SER A 1 194 ?   5.863  -4.783   2.117 1.000 92.730 ? 194 SER A CB  1 
ATOM 1491 O O   ? SER A 1 194 ?   7.381  -2.064   3.642 1.000 92.730 ? 194 SER A O   1 
ATOM 1492 O OG  ? SER A 1 194 ?   6.124  -5.385   3.373 1.000 92.730 ? 194 SER A OG  1 
ATOM 1493 N N   ? TRP A 1 195 ?   8.245  -3.017   1.846 1.000 89.910 ? 195 TRP A N   1 
ATOM 1494 C CA  ? TRP A 1 195 ?   9.598  -2.599   2.199 1.000 89.910 ? 195 TRP A CA  1 
ATOM 1495 C C   ? TRP A 1 195 ?  10.492  -2.547   0.965 1.000 89.910 ? 195 TRP A C   1 
ATOM 1496 C CB  ? TRP A 1 195 ?  10.199  -3.547   3.241 1.000 89.910 ? 195 TRP A CB  1 
ATOM 1497 O O   ? TRP A 1 195 ?  10.065  -2.910  -0.134 1.000 89.910 ? 195 TRP A O   1 
ATOM 1498 C CG  ? TRP A 1 195 ?  10.302  -4.970   2.782 1.000 89.910 ? 195 TRP A CG  1 
ATOM 1499 C CD1 ? TRP A 1 195 ?   9.336  -5.934   2.861 1.000 89.910 ? 195 TRP A CD1 1 
ATOM 1500 C CD2 ? TRP A 1 195 ?  11.440  -5.591   2.176 1.000 89.910 ? 195 TRP A CD2 1 
ATOM 1501 C CE2 ? TRP A 1 195 ?  11.092  -6.935   1.913 1.000 89.910 ? 195 TRP A CE2 1 
ATOM 1502 C CE3 ? TRP A 1 195 ?  12.721  -5.142   1.829 1.000 89.910 ? 195 TRP A CE3 1 
ATOM 1503 N NE1 ? TRP A 1 195 ?   9.804  -7.118   2.340 1.000 89.910 ? 195 TRP A NE1 1 
ATOM 1504 C CH2 ? TRP A 1 195 ?  13.227  -7.368   0.988 1.000 89.910 ? 195 TRP A CH2 1 
ATOM 1505 C CZ2 ? TRP A 1 195 ?  11.980  -7.834   1.317 1.000 89.910 ? 195 TRP A CZ2 1 
ATOM 1506 C CZ3 ? TRP A 1 195 ?  13.604  -6.038   1.237 1.000 89.910 ? 195 TRP A CZ3 1 
ATOM 1507 N N   ? GLY A 1 196 ?  11.575  -2.061   0.994 1.000 80.320 ? 196 GLY A N   1 
ATOM 1508 C CA  ? GLY A 1 196 ?  12.637  -1.955   0.007 1.000 80.320 ? 196 GLY A CA  1 
ATOM 1509 C C   ? GLY A 1 196 ?  13.879  -1.265   0.538 1.000 80.320 ? 196 GLY A C   1 
ATOM 1510 O O   ? GLY A 1 196 ?  14.033  -1.100   1.750 1.000 80.320 ? 196 GLY A O   1 
ATOM 1511 N N   ? MET A 1 197 ?  14.793  -1.032  -0.284 1.000 70.620 ? 197 MET A N   1 
ATOM 1512 C CA  ? MET A 1 197 ?  16.007  -0.357   0.168 1.000 70.620 ? 197 MET A CA  1 
ATOM 1513 C C   ? MET A 1 197 ?  15.712   1.086   0.564 1.000 70.620 ? 197 MET A C   1 
ATOM 1514 C CB  ? MET A 1 197 ?  17.080  -0.392  -0.922 1.000 70.620 ? 197 MET A CB  1 
ATOM 1515 O O   ? MET A 1 197 ?  14.769   1.693   0.055 1.000 70.620 ? 197 MET A O   1 
ATOM 1516 C CG  ? MET A 1 197 ?  17.537  -1.794  -1.288 1.000 70.620 ? 197 MET A CG  1 
ATOM 1517 S SD  ? MET A 1 197 ?  18.535  -2.577   0.038 1.000 70.620 ? 197 MET A SD  1 
ATOM 1518 C CE  ? MET A 1 197 ?  20.015  -1.529  -0.014 1.000 70.620 ? 197 MET A CE  1 
ATOM 1519 N N   ? GLN A 1 198 ?  16.526   1.593   1.502 1.000 57.860 ? 198 GLN A N   1 
ATOM 1520 C CA  ? GLN A 1 198 ?  16.419   2.965   1.986 1.000 57.860 ? 198 GLN A CA  1 
ATOM 1521 C C   ? GLN A 1 198 ?  16.611   3.965   0.849 1.000 57.860 ? 198 GLN A C   1 
ATOM 1522 C CB  ? GLN A 1 198 ?  17.442   3.227   3.093 1.000 57.860 ? 198 GLN A CB  1 
ATOM 1523 O O   ? GLN A 1 198 ?  15.922   4.986   0.790 1.000 57.860 ? 198 GLN A O   1 
ATOM 1524 C CG  ? GLN A 1 198 ?  17.081   2.587   4.426 1.000 57.860 ? 198 GLN A CG  1 
ATOM 1525 C CD  ? GLN A 1 198 ?  18.071   2.924   5.526 1.000 57.860 ? 198 GLN A CD  1 
ATOM 1526 N NE2 ? GLN A 1 198 ?  17.749   2.532   6.754 1.000 57.860 ? 198 GLN A NE2 1 
ATOM 1527 O OE1 ? GLN A 1 198 ?  19.117   3.530   5.273 1.000 57.860 ? 198 GLN A OE1 1 
ATOM 1528 N N   ? ILE A 1 199 ?  17.527   3.528  -0.125 1.000 58.540 ? 199 ILE A N   1 
ATOM 1529 C CA  ? ILE A 1 199 ?  17.675   4.278  -1.367 1.000 58.540 ? 199 ILE A CA  1 
ATOM 1530 C C   ? ILE A 1 199 ?  16.833   3.630  -2.464 1.000 58.540 ? 199 ILE A C   1 
ATOM 1531 C CB  ? ILE A 1 199 ?  19.154   4.360  -1.806 1.000 58.540 ? 199 ILE A CB  1 
ATOM 1532 O O   ? ILE A 1 199 ?  17.113   2.507  -2.889 1.000 58.540 ? 199 ILE A O   1 
ATOM 1533 C CG1 ? ILE A 1 199 ?  20.001   5.014  -0.708 1.000 58.540 ? 199 ILE A CG1 1 
ATOM 1534 C CG2 ? ILE A 1 199 ?  19.285   5.124  -3.127 1.000 58.540 ? 199 ILE A CG2 1 
ATOM 1535 C CD1 ? ILE A 1 199 ?  21.500   4.969  -0.972 1.000 58.540 ? 199 ILE A CD1 1 
ATOM 1536 N N   ? CYS A 1 200 ?  15.747   4.244  -2.805 1.000 65.490 ? 200 CYS A N   1 
ATOM 1537 C CA  ? CYS A 1 200 ?  14.777   3.692  -3.743 1.000 65.490 ? 200 CYS A CA  1 
ATOM 1538 C C   ? CYS A 1 200 ?  15.220   3.920  -5.183 1.000 65.490 ? 200 CYS A C   1 
ATOM 1539 C CB  ? CYS A 1 200 ?  13.399   4.315  -3.519 1.000 65.490 ? 200 CYS A CB  1 
ATOM 1540 O O   ? CYS A 1 200 ?  16.104   4.737  -5.443 1.000 65.490 ? 200 CYS A O   1 
ATOM 1541 S SG  ? CYS A 1 200 ?  12.759   4.085  -1.846 1.000 65.490 ? 200 CYS A SG  1 
ATOM 1542 N N   ? ALA A 1 201 ?  14.707   3.176  -6.136 1.000 60.110 ? 201 ALA A N   1 
ATOM 1543 C CA  ? ALA A 1 201 ?  14.812   3.375  -7.580 1.000 60.110 ? 201 ALA A CA  1 
ATOM 1544 C C   ? ALA A 1 201 ?  16.211   3.031  -8.081 1.000 60.110 ? 201 ALA A C   1 
ATOM 1545 C CB  ? ALA A 1 201 ?  14.458   4.815  -7.945 1.000 60.110 ? 201 ALA A CB  1 
ATOM 1546 O O   ? ALA A 1 201 ?  16.687   3.612  -9.059 1.000 60.110 ? 201 ALA A O   1 
ATOM 1547 N N   ? GLN A 1 202 ?  16.924   2.210  -7.231 1.000 64.270 ? 202 GLN A N   1 
ATOM 1548 C CA  ? GLN A 1 202 ?  18.229   1.718  -7.662 1.000 64.270 ? 202 GLN A CA  1 
ATOM 1549 C C   ? GLN A 1 202 ?  18.083   0.586  -8.675 1.000 64.270 ? 202 GLN A C   1 
ATOM 1550 C CB  ? GLN A 1 202 ?  19.048   1.246  -6.460 1.000 64.270 ? 202 GLN A CB  1 
ATOM 1551 O O   ? GLN A 1 202 ?  17.204  -0.268  -8.537 1.000 64.270 ? 202 GLN A O   1 
ATOM 1552 C CG  ? GLN A 1 202 ?  19.446   2.365  -5.508 1.000 64.270 ? 202 GLN A CG  1 
ATOM 1553 C CD  ? GLN A 1 202 ?  20.418   1.908  -4.437 1.000 64.270 ? 202 GLN A CD  1 
ATOM 1554 N NE2 ? GLN A 1 202 ?  20.874   2.843  -3.611 1.000 64.270 ? 202 GLN A NE2 1 
ATOM 1555 O OE1 ? GLN A 1 202 ?  20.756   0.723  -4.352 1.000 64.270 ? 202 GLN A OE1 1 
ATOM 1556 N N   ? LYS A 1 203 ?  18.884   0.796  -9.692 1.000 74.210 ? 203 LYS A N   1 
ATOM 1557 C CA  ? LYS A 1 203 ?  18.918  -0.304 -10.651 1.000 74.210 ? 203 LYS A CA  1 
ATOM 1558 C C   ? LYS A 1 203 ?  19.184  -1.634  -9.952 1.000 74.210 ? 203 LYS A C   1 
ATOM 1559 C CB  ? LYS A 1 203 ?  19.983  -0.052 -11.719 1.000 74.210 ? 203 LYS A CB  1 
ATOM 1560 O O   ? LYS A 1 203 ?  20.067  -1.727  -9.097 1.000 74.210 ? 203 LYS A O   1 
ATOM 1561 C CG  ? LYS A 1 203 ?  19.985  -1.075 -12.845 1.000 74.210 ? 203 LYS A CG  1 
ATOM 1562 C CD  ? LYS A 1 203 ?  21.049  -0.757 -13.887 1.000 74.210 ? 203 LYS A CD  1 
ATOM 1563 C CE  ? LYS A 1 203 ?  21.092  -1.813 -14.984 1.000 74.210 ? 203 LYS A CE  1 
ATOM 1564 N NZ  ? LYS A 1 203 ?  22.141  -1.510 -16.004 1.000 74.210 ? 203 LYS A NZ  1 
ATOM 1565 N N   ? GLY A 1 204 ?  18.318  -2.608 -10.238 1.000 75.940 ? 204 GLY A N   1 
ATOM 1566 C CA  ? GLY A 1 204 ?  18.575  -3.940  -9.713 1.000 75.940 ? 204 GLY A CA  1 
ATOM 1567 C C   ? GLY A 1 204 ?  18.060  -4.133  -8.299 1.000 75.940 ? 204 GLY A C   1 
ATOM 1568 O O   ? GLY A 1 204 ?  18.324  -5.161  -7.672 1.000 75.940 ? 204 GLY A O   1 
ATOM 1569 N N   ? GLN A 1 205 ?  17.367  -3.095  -7.737 1.000 82.810 ? 205 GLN A N   1 
ATOM 1570 C CA  ? GLN A 1 205 ?  16.792  -3.140  -6.397 1.000 82.810 ? 205 GLN A CA  1 
ATOM 1571 C C   ? GLN A 1 205 ?  15.304  -2.804  -6.425 1.000 82.810 ? 205 GLN A C   1 
ATOM 1572 C CB  ? GLN A 1 205 ?  17.530  -2.179  -5.463 1.000 82.810 ? 205 GLN A CB  1 
ATOM 1573 O O   ? GLN A 1 205 ?  14.920  -1.646  -6.249 1.000 82.810 ? 205 GLN A O   1 
ATOM 1574 C CG  ? GLN A 1 205 ?  19.017  -2.476  -5.325 1.000 82.810 ? 205 GLN A CG  1 
ATOM 1575 C CD  ? GLN A 1 205 ?  19.292  -3.750  -4.548 1.000 82.810 ? 205 GLN A CD  1 
ATOM 1576 N NE2 ? GLN A 1 205 ?  20.534  -4.220  -4.600 1.000 82.810 ? 205 GLN A NE2 1 
ATOM 1577 O OE1 ? GLN A 1 205 ?  18.396  -4.306  -3.905 1.000 82.810 ? 205 GLN A OE1 1 
ATOM 1578 N N   ? PRO A 1 206 ?  14.454  -3.788  -6.697 1.000 89.080 ? 206 PRO A N   1 
ATOM 1579 C CA  ? PRO A 1 206 ?  13.017  -3.530  -6.816 1.000 89.080 ? 206 PRO A CA  1 
ATOM 1580 C C   ? PRO A 1 206 ?  12.359  -3.221  -5.473 1.000 89.080 ? 206 PRO A C   1 
ATOM 1581 C CB  ? PRO A 1 206 ?  12.472  -4.834  -7.404 1.000 89.080 ? 206 PRO A CB  1 
ATOM 1582 O O   ? PRO A 1 206 ?  12.914  -3.547  -4.421 1.000 89.080 ? 206 PRO A O   1 
ATOM 1583 C CG  ? PRO A 1 206 ?  13.380  -5.898  -6.878 1.000 89.080 ? 206 PRO A CG  1 
ATOM 1584 C CD  ? PRO A 1 206 ?  14.777  -5.351  -6.827 1.000 89.080 ? 206 PRO A CD  1 
ATOM 1585 N N   ? GLY A 1 207 ?  11.208  -2.517  -5.509 1.000 90.190 ? 207 GLY A N   1 
ATOM 1586 C CA  ? GLY A 1 207 ?  10.346  -2.468  -4.339 1.000 90.190 ? 207 GLY A CA  1 
ATOM 1587 C C   ? GLY A 1 207 ?   9.711  -3.806  -4.009 1.000 90.190 ? 207 GLY A C   1 
ATOM 1588 O O   ? GLY A 1 207 ?   9.443  -4.610  -4.905 1.000 90.190 ? 207 GLY A O   1 
ATOM 1589 N N   ? VAL A 1 208 ?   9.486  -4.015  -2.678 1.000 93.740 ? 208 VAL A N   1 
ATOM 1590 C CA  ? VAL A 1 208 ?   8.853  -5.252  -2.233 1.000 93.740 ? 208 VAL A CA  1 
ATOM 1591 C C   ? VAL A 1 208 ?   7.445  -4.957  -1.720 1.000 93.740 ? 208 VAL A C   1 
ATOM 1592 C CB  ? VAL A 1 208 ?   9.684  -5.953  -1.136 1.000 93.740 ? 208 VAL A CB  1 
ATOM 1593 O O   ? VAL A 1 208 ?   7.251  -4.046  -0.911 1.000 93.740 ? 208 VAL A O   1 
ATOM 1594 C CG1 ? VAL A 1 208 ?   9.001  -7.242  -0.681 1.000 93.740 ? 208 VAL A CG1 1 
ATOM 1595 C CG2 ? VAL A 1 208 ?  11.096  -6.243  -1.641 1.000 93.740 ? 208 VAL A CG2 1 
ATOM 1596 N N   ? TYR A 1 209 ?   6.527  -5.738  -2.213 1.000 96.170 ? 209 TYR A N   1 
ATOM 1597 C CA  ? TYR A 1 209 ?   5.112  -5.617  -1.880 1.000 96.170 ? 209 TYR A CA  1 
ATOM 1598 C C   ? TYR A 1 209 ?   4.594  -6.892  -1.226 1.000 96.170 ? 209 TYR A C   1 
ATOM 1599 C CB  ? TYR A 1 209 ?   4.289  -5.302  -3.133 1.000 96.170 ? 209 TYR A CB  1 
ATOM 1600 O O   ? TYR A 1 209 ?   5.114  -7.982  -1.479 1.000 96.170 ? 209 TYR A O   1 
ATOM 1601 C CG  ? TYR A 1 209 ?   4.769  -4.083  -3.884 1.000 96.170 ? 209 TYR A CG  1 
ATOM 1602 C CD1 ? TYR A 1 209 ?   4.085  -2.873  -3.797 1.000 96.170 ? 209 TYR A CD1 1 
ATOM 1603 C CD2 ? TYR A 1 209 ?   5.907  -4.140  -4.682 1.000 96.170 ? 209 TYR A CD2 1 
ATOM 1604 C CE1 ? TYR A 1 209 ?   4.522  -1.748  -4.488 1.000 96.170 ? 209 TYR A CE1 1 
ATOM 1605 C CE2 ? TYR A 1 209 ?   6.353  -3.021  -5.377 1.000 96.170 ? 209 TYR A CE2 1 
ATOM 1606 O OH  ? TYR A 1 209 ?   6.093  -0.721  -5.961 1.000 96.170 ? 209 TYR A OH  1 
ATOM 1607 C CZ  ? TYR A 1 209 ?   5.656  -1.832  -5.274 1.000 96.170 ? 209 TYR A CZ  1 
ATOM 1608 N N   ? THR A 1 210 ?   3.647  -6.639  -0.262 1.000 97.450 ? 210 THR A N   1 
ATOM 1609 C CA  ? THR A 1 210 ?   2.881  -7.810   0.150 1.000 97.450 ? 210 THR A CA  1 
ATOM 1610 C C   ? THR A 1 210 ?   2.033  -8.335  -1.005 1.000 97.450 ? 210 THR A C   1 
ATOM 1611 C CB  ? THR A 1 210 ?   1.974  -7.490   1.352 1.000 97.450 ? 210 THR A CB  1 
ATOM 1612 O O   ? THR A 1 210 ?   1.318  -7.570  -1.655 1.000 97.450 ? 210 THR A O   1 
ATOM 1613 C CG2 ? THR A 1 210 ?   1.176  -8.717   1.780 1.000 97.450 ? 210 THR A CG2 1 
ATOM 1614 O OG1 ? THR A 1 210 ?   2.783  -7.053   2.451 1.000 97.450 ? 210 THR A OG1 1 
ATOM 1615 N N   ? ASN A 1 211 ?   2.152  -9.672  -1.369 1.000 97.370 ? 211 ASN A N   1 
ATOM 1616 C CA  ? ASN A 1 211 ?   1.434 -10.311  -2.466 1.000 97.370 ? 211 ASN A CA  1 
ATOM 1617 C C   ? ASN A 1 211 ?  -0.026 -10.570  -2.106 1.000 97.370 ? 211 ASN A C   1 
ATOM 1618 C CB  ? ASN A 1 211 ?   2.121 -11.618  -2.869 1.000 97.370 ? 211 ASN A CB  1 
ATOM 1619 O O   ? ASN A 1 211 ?  -0.349 -11.598  -1.508 1.000 97.370 ? 211 ASN A O   1 
ATOM 1620 C CG  ? ASN A 1 211 ?   1.637 -12.145  -4.205 1.000 97.370 ? 211 ASN A CG  1 
ATOM 1621 N ND2 ? ASN A 1 211 ?   2.390 -13.073  -4.785 1.000 97.370 ? 211 ASN A ND2 1 
ATOM 1622 O OD1 ? ASN A 1 211 ?   0.595 -11.722  -4.712 1.000 97.370 ? 211 ASN A OD1 1 
ATOM 1623 N N   ? VAL A 1 212 ?  -0.914  -9.684  -2.489 1.000 98.100 ? 212 VAL A N   1 
ATOM 1624 C CA  ? VAL A 1 212 ?  -2.309  -9.656  -2.061 1.000 98.100 ? 212 VAL A CA  1 
ATOM 1625 C C   ? VAL A 1 212 ?  -3.008 -10.943  -2.491 1.000 98.100 ? 212 VAL A C   1 
ATOM 1626 C CB  ? VAL A 1 212 ?  -3.053  -8.428  -2.632 1.000 98.100 ? 212 VAL A CB  1 
ATOM 1627 O O   ? VAL A 1 212 ?  -3.849 -11.474  -1.762 1.000 98.100 ? 212 VAL A O   1 
ATOM 1628 C CG1 ? VAL A 1 212 ?  -4.563  -8.585  -2.461 1.000 98.100 ? 212 VAL A CG1 1 
ATOM 1629 C CG2 ? VAL A 1 212 ?  -2.566  -7.148  -1.957 1.000 98.100 ? 212 VAL A CG2 1 
ATOM 1630 N N   ? CYS A 1 213 ?  -2.736 -11.501  -3.700 1.000 97.610 ? 213 CYS A N   1 
ATOM 1631 C CA  ? CYS A 1 213 ?  -3.424 -12.690  -4.192 1.000 97.610 ? 213 CYS A CA  1 
ATOM 1632 C C   ? CYS A 1 213 ?  -3.243 -13.861  -3.233 1.000 97.610 ? 213 CYS A C   1 
ATOM 1633 C CB  ? CYS A 1 213 ?  -2.909 -13.072  -5.580 1.000 97.610 ? 213 CYS A CB  1 
ATOM 1634 O O   ? CYS A 1 213 ?  -4.067 -14.776  -3.202 1.000 97.610 ? 213 CYS A O   1 
ATOM 1635 S SG  ? CYS A 1 213 ?  -1.269 -13.828  -5.565 1.000 97.610 ? 213 CYS A SG  1 
ATOM 1636 N N   ? ARG A 1 214 ?  -2.213 -13.789  -2.416 1.000 97.620 ? 214 ARG A N   1 
ATOM 1637 C CA  ? ARG A 1 214 ?  -1.935 -14.868  -1.474 1.000 97.620 ? 214 ARG A CA  1 
ATOM 1638 C C   ? ARG A 1 214 ?  -2.774 -14.720  -0.209 1.000 97.620 ? 214 ARG A C   1 
ATOM 1639 C CB  ? ARG A 1 214 ?  -0.448 -14.901  -1.115 1.000 97.620 ? 214 ARG A CB  1 
ATOM 1640 O O   ? ARG A 1 214 ?  -2.812 -15.625   0.627 1.000 97.620 ? 214 ARG A O   1 
ATOM 1641 C CG  ? ARG A 1 214 ?   0.467 -15.142  -2.305 1.000 97.620 ? 214 ARG A CG  1 
ATOM 1642 C CD  ? ARG A 1 214 ?   0.488 -16.609  -2.712 1.000 97.620 ? 214 ARG A CD  1 
ATOM 1643 N NE  ? ARG A 1 214 ?   1.514 -16.875  -3.716 1.000 97.620 ? 214 ARG A NE  1 
ATOM 1644 N NH1 ? ARG A 1 214 ?   1.129 -19.152  -3.805 1.000 97.620 ? 214 ARG A NH1 1 
ATOM 1645 N NH2 ? ARG A 1 214 ?   2.750 -18.206  -5.123 1.000 97.620 ? 214 ARG A NH2 1 
ATOM 1646 C CZ  ? ARG A 1 214 ?   1.795 -18.077  -4.212 1.000 97.620 ? 214 ARG A CZ  1 
ATOM 1647 N N   ? TYR A 1 215 ?  -3.456 -13.532  -0.049 1.000 98.050 ? 215 TYR A N   1 
ATOM 1648 C CA  ? TYR A 1 215 ?  -4.141 -13.245   1.206 1.000 98.050 ? 215 TYR A CA  1 
ATOM 1649 C C   ? TYR A 1 215 ?  -5.622 -12.976   0.970 1.000 98.050 ? 215 TYR A C   1 
ATOM 1650 C CB  ? TYR A 1 215 ?  -3.498 -12.044   1.907 1.000 98.050 ? 215 TYR A CB  1 
ATOM 1651 O O   ? TYR A 1 215 ?  -6.308 -12.435   1.840 1.000 98.050 ? 215 TYR A O   1 
ATOM 1652 C CG  ? TYR A 1 215 ?  -2.082 -12.296   2.366 1.000 98.050 ? 215 TYR A CG  1 
ATOM 1653 C CD1 ? TYR A 1 215 ?  -1.825 -12.918   3.586 1.000 98.050 ? 215 TYR A CD1 1 
ATOM 1654 C CD2 ? TYR A 1 215 ?  -1.000 -11.911   1.582 1.000 98.050 ? 215 TYR A CD2 1 
ATOM 1655 C CE1 ? TYR A 1 215 ?  -0.522 -13.150   4.014 1.000 98.050 ? 215 TYR A CE1 1 
ATOM 1656 C CE2 ? TYR A 1 215 ?   0.307 -12.139   2.000 1.000 98.050 ? 215 TYR A CE2 1 
ATOM 1657 O OH  ? TYR A 1 215 ?   1.828 -12.985   3.634 1.000 98.050 ? 215 TYR A OH  1 
ATOM 1658 C CZ  ? TYR A 1 215 ?   0.536 -12.758   3.215 1.000 98.050 ? 215 TYR A CZ  1 
ATOM 1659 N N   ? THR A 1 216 ?  -6.114 -13.302  -0.220 1.000 97.210 ? 216 THR A N   1 
ATOM 1660 C CA  ? THR A 1 216 ?  -7.508 -13.021  -0.545 1.000 97.210 ? 216 THR A CA  1 
ATOM 1661 C C   ? THR A 1 216 ?  -8.444 -13.782   0.390 1.000 97.210 ? 216 THR A C   1 
ATOM 1662 C CB  ? THR A 1 216 ?  -7.827 -13.388  -2.006 1.000 97.210 ? 216 THR A CB  1 
ATOM 1663 O O   ? THR A 1 216 ?  -9.435 -13.228   0.871 1.000 97.210 ? 216 THR A O   1 
ATOM 1664 C CG2 ? THR A 1 216 ?  -9.295 -13.135  -2.329 1.000 97.210 ? 216 THR A CG2 1 
ATOM 1665 O OG1 ? THR A 1 216 ?  -7.013 -12.596  -2.880 1.000 97.210 ? 216 THR A OG1 1 
ATOM 1666 N N   ? GLU A 1 217 ?  -8.101 -15.012   0.642 1.000 97.200 ? 217 GLU A N   1 
ATOM 1667 C CA  ? GLU A 1 217 ?  -8.928 -15.819   1.534 1.000 97.200 ? 217 GLU A CA  1 
ATOM 1668 C C   ? GLU A 1 217 ?  -8.925 -15.253   2.952 1.000 97.200 ? 217 GLU A C   1 
ATOM 1669 C CB  ? GLU A 1 217 ?  -8.445 -17.272   1.547 1.000 97.200 ? 217 GLU A CB  1 
ATOM 1670 O O   ? GLU A 1 217 ?  -9.978 -15.140   3.582 1.000 97.200 ? 217 GLU A O   1 
ATOM 1671 C CG  ? GLU A 1 217 ?  -9.351 -18.214   2.326 1.000 97.200 ? 217 GLU A CG  1 
ATOM 1672 C CD  ? GLU A 1 217 ?  -8.919 -19.669   2.241 1.000 97.200 ? 217 GLU A CD  1 
ATOM 1673 O OE1 ? GLU A 1 217 ?  -9.616 -20.544   2.804 1.000 97.200 ? 217 GLU A OE1 1 
ATOM 1674 O OE2 ? GLU A 1 217 ?  -7.874 -19.937   1.607 1.000 97.200 ? 217 GLU A OE2 1 
ATOM 1675 N N   ? TRP A 1 218 ?  -7.790 -14.919   3.435 1.000 98.020 ? 218 TRP A N   1 
ATOM 1676 C CA  ? TRP A 1 218 ?  -7.680 -14.326   4.763 1.000 98.020 ? 218 TRP A CA  1 
ATOM 1677 C C   ? TRP A 1 218 ?  -8.482 -13.032   4.850 1.000 98.020 ? 218 TRP A C   1 
ATOM 1678 C CB  ? TRP A 1 218 ?  -6.213 -14.056   5.113 1.000 98.020 ? 218 TRP A CB  1 
ATOM 1679 O O   ? TRP A 1 218 ?  -9.204 -12.806   5.825 1.000 98.020 ? 218 TRP A O   1 
ATOM 1680 C CG  ? TRP A 1 218 ?  -6.023 -13.270   6.375 1.000 98.020 ? 218 TRP A CG  1 
ATOM 1681 C CD1 ? TRP A 1 218 ?  -6.094 -13.740   7.657 1.000 98.020 ? 218 TRP A CD1 1 
ATOM 1682 C CD2 ? TRP A 1 218 ?  -5.734 -11.872   6.475 1.000 98.020 ? 218 TRP A CD2 1 
ATOM 1683 C CE2 ? TRP A 1 218 ?  -5.642 -11.562   7.850 1.000 98.020 ? 218 TRP A CE2 1 
ATOM 1684 C CE3 ? TRP A 1 218 ?  -5.542 -10.851   5.535 1.000 98.020 ? 218 TRP A CE3 1 
ATOM 1685 N NE1 ? TRP A 1 218 ?  -5.865 -12.718   8.549 1.000 98.020 ? 218 TRP A NE1 1 
ATOM 1686 C CH2 ? TRP A 1 218 ?  -5.184  -9.291   7.367 1.000 98.020 ? 218 TRP A CH2 1 
ATOM 1687 C CZ2 ? TRP A 1 218 ?  -5.367 -10.271   8.307 1.000 98.020 ? 218 TRP A CZ2 1 
ATOM 1688 C CZ3 ? TRP A 1 218 ?  -5.269  -9.567   5.992 1.000 98.020 ? 218 TRP A CZ3 1 
ATOM 1689 N N   ? ILE A 1 219 ?  -8.371 -12.192   3.865 1.000 98.160 ? 219 ILE A N   1 
ATOM 1690 C CA  ? ILE A 1 219 ?  -9.080 -10.917   3.823 1.000 98.160 ? 219 ILE A CA  1 
ATOM 1691 C C   ? ILE A 1 219 ? -10.586 -11.163   3.878 1.000 98.160 ? 219 ILE A C   1 
ATOM 1692 C CB  ? ILE A 1 219 ?  -8.714 -10.109   2.557 1.000 98.160 ? 219 ILE A CB  1 
ATOM 1693 O O   ? ILE A 1 219 ? -11.287 -10.576   4.706 1.000 98.160 ? 219 ILE A O   1 
ATOM 1694 C CG1 ? ILE A 1 219 ?  -7.259  -9.633   2.630 1.000 98.160 ? 219 ILE A CG1 1 
ATOM 1695 C CG2 ? ILE A 1 219 ?  -9.670  -8.926   2.378 1.000 98.160 ? 219 ILE A CG2 1 
ATOM 1696 C CD1 ? ILE A 1 219 ?  -6.728  -9.063   1.322 1.000 98.160 ? 219 ILE A CD1 1 
ATOM 1697 N N   ? ARG A 1 220 ? -11.091 -12.006   3.101 1.000 97.540 ? 220 ARG A N   1 
ATOM 1698 C CA  ? ARG A 1 220 ? -12.521 -12.290   3.020 1.000 97.540 ? 220 ARG A CA  1 
ATOM 1699 C C   ? ARG A 1 220 ? -13.039 -12.869   4.333 1.000 97.540 ? 220 ARG A C   1 
ATOM 1700 C CB  ? ARG A 1 220 ? -12.814 -13.255   1.870 1.000 97.540 ? 220 ARG A CB  1 
ATOM 1701 O O   ? ARG A 1 220 ? -14.101 -12.471   4.816 1.000 97.540 ? 220 ARG A O   1 
ATOM 1702 C CG  ? ARG A 1 220 ? -12.683 -12.628   0.491 1.000 97.540 ? 220 ARG A CG  1 
ATOM 1703 C CD  ? ARG A 1 220 ? -13.012 -13.622  -0.614 1.000 97.540 ? 220 ARG A CD  1 
ATOM 1704 N NE  ? ARG A 1 220 ? -12.837 -13.033  -1.939 1.000 97.540 ? 220 ARG A NE  1 
ATOM 1705 N NH1 ? ARG A 1 220 ? -11.896 -14.920  -2.881 1.000 97.540 ? 220 ARG A NH1 1 
ATOM 1706 N NH2 ? ARG A 1 220 ? -12.199 -13.032  -4.145 1.000 97.540 ? 220 ARG A NH2 1 
ATOM 1707 C CZ  ? ARG A 1 220 ? -12.311 -13.663  -2.985 1.000 97.540 ? 220 ARG A CZ  1 
ATOM 1708 N N   ? ASN A 1 221 ? -12.298 -13.815   4.844 1.000 97.920 ? 221 ASN A N   1 
ATOM 1709 C CA  ? ASN A 1 221 ? -12.684 -14.446   6.102 1.000 97.920 ? 221 ASN A CA  1 
ATOM 1710 C C   ? ASN A 1 221 ? -12.712 -13.439   7.248 1.000 97.920 ? 221 ASN A C   1 
ATOM 1711 C CB  ? ASN A 1 221 ? -11.739 -15.603   6.434 1.000 97.920 ? 221 ASN A CB  1 
ATOM 1712 O O   ? ASN A 1 221 ? -13.607 -13.480   8.094 1.000 97.920 ? 221 ASN A O   1 
ATOM 1713 C CG  ? ASN A 1 221 ? -11.971 -16.817   5.557 1.000 97.920 ? 221 ASN A CG  1 
ATOM 1714 N ND2 ? ASN A 1 221 ? -10.976 -17.693   5.480 1.000 97.920 ? 221 ASN A ND2 1 
ATOM 1715 O OD1 ? ASN A 1 221 ? -13.037 -16.967   4.953 1.000 97.920 ? 221 ASN A OD1 1 
ATOM 1716 N N   ? THR A 1 222 ? -11.721 -12.597   7.340 1.000 97.830 ? 222 THR A N   1 
ATOM 1717 C CA  ? THR A 1 222 ? -11.661 -11.579   8.383 1.000 97.830 ? 222 THR A CA  1 
ATOM 1718 C C   ? THR A 1 222 ? -12.848 -10.626   8.277 1.000 97.830 ? 222 THR A C   1 
ATOM 1719 C CB  ? THR A 1 222 ? -10.348 -10.779   8.309 1.000 97.830 ? 222 THR A CB  1 
ATOM 1720 O O   ? THR A 1 222 ? -13.475 -10.292   9.285 1.000 97.830 ? 222 THR A O   1 
ATOM 1721 C CG2 ? THR A 1 222 ? -10.288  -9.718   9.404 1.000 97.830 ? 222 THR A CG2 1 
ATOM 1722 O OG1 ? THR A 1 222 ?  -9.240 -11.674   8.466 1.000 97.830 ? 222 THR A OG1 1 
ATOM 1723 N N   ? ILE A 1 223 ? -13.175 -10.192   7.068 1.000 97.470 ? 223 ILE A N   1 
ATOM 1724 C CA  ? ILE A 1 223 ? -14.301  -9.295   6.837 1.000 97.470 ? 223 ILE A CA  1 
ATOM 1725 C C   ? ILE A 1 223 ? -15.601  -9.983   7.248 1.000 97.470 ? 223 ILE A C   1 
ATOM 1726 C CB  ? ILE A 1 223 ? -14.375  -8.848   5.360 1.000 97.470 ? 223 ILE A CB  1 
ATOM 1727 O O   ? ILE A 1 223 ? -16.440  -9.385   7.926 1.000 97.470 ? 223 ILE A O   1 
ATOM 1728 C CG1 ? ILE A 1 223 ? -13.240  -7.867   5.042 1.000 97.470 ? 223 ILE A CG1 1 
ATOM 1729 C CG2 ? ILE A 1 223 ? -15.739  -8.225   5.051 1.000 97.470 ? 223 ILE A CG2 1 
ATOM 1730 C CD1 ? ILE A 1 223 ? -13.145  -7.486   3.571 1.000 97.470 ? 223 ILE A CD1 1 
ATOM 1731 N N   ? GLN A 1 224 ? -15.852 -11.195   6.921 1.000 96.910 ? 224 GLN A N   1 
ATOM 1732 C CA  ? GLN A 1 224 ? -17.064 -11.957   7.206 1.000 96.910 ? 224 GLN A CA  1 
ATOM 1733 C C   ? GLN A 1 224 ? -17.245 -12.162   8.707 1.000 96.910 ? 224 GLN A C   1 
ATOM 1734 C CB  ? GLN A 1 224 ? -17.028 -13.309   6.492 1.000 96.910 ? 224 GLN A CB  1 
ATOM 1735 O O   ? GLN A 1 224 ? -18.365 -12.094   9.217 1.000 96.910 ? 224 GLN A O   1 
ATOM 1736 C CG  ? GLN A 1 224 ? -18.302 -14.127   6.658 1.000 96.910 ? 224 GLN A CG  1 
ATOM 1737 C CD  ? GLN A 1 224 ? -18.240 -15.462   5.942 1.000 96.910 ? 224 GLN A CD  1 
ATOM 1738 N NE2 ? GLN A 1 224 ? -19.392 -15.946   5.489 1.000 96.910 ? 224 GLN A NE2 1 
ATOM 1739 O OE1 ? GLN A 1 224 ? -17.166 -16.054   5.795 1.000 96.910 ? 224 GLN A OE1 1 
ATOM 1740 N N   ? ARG A 1 225 ? -16.224 -12.376   9.415 1.000 95.740 ? 225 ARG A N   1 
ATOM 1741 C CA  ? ARG A 1 225 ? -16.271 -12.681  10.842 1.000 95.740 ? 225 ARG A CA  1 
ATOM 1742 C C   ? ARG A 1 225 ? -16.494 -11.416  11.665 1.000 95.740 ? 225 ARG A C   1 
ATOM 1743 C CB  ? ARG A 1 225 ? -14.982 -13.375  11.286 1.000 95.740 ? 225 ARG A CB  1 
ATOM 1744 O O   ? ARG A 1 225 ? -16.884 -11.490  12.832 1.000 95.740 ? 225 ARG A O   1 
ATOM 1745 C CG  ? ARG A 1 225 ? -14.864 -14.816  10.814 1.000 95.740 ? 225 ARG A CG  1 
ATOM 1746 C CD  ? ARG A 1 225 ? -13.576 -15.465  11.300 1.000 95.740 ? 225 ARG A CD  1 
ATOM 1747 N NE  ? ARG A 1 225 ? -13.398 -16.799  10.735 1.000 95.740 ? 225 ARG A NE  1 
ATOM 1748 N NH1 ? ARG A 1 225 ? -11.324 -17.153  11.690 1.000 95.740 ? 225 ARG A NH1 1 
ATOM 1749 N NH2 ? ARG A 1 225 ? -12.275 -18.769  10.371 1.000 95.740 ? 225 ARG A NH2 1 
ATOM 1750 C CZ  ? ARG A 1 225 ? -12.333 -17.571  10.933 1.000 95.740 ? 225 ARG A CZ  1 
ATOM 1751 N N   ? ASN A 1 226 ? -16.285 -10.173  11.050 1.000 91.850 ? 226 ASN A N   1 
ATOM 1752 C CA  ? ASN A 1 226 ? -16.333  -8.932  11.818 1.000 91.850 ? 226 ASN A CA  1 
ATOM 1753 C C   ? ASN A 1 226 ? -17.280  -7.917  11.185 1.000 91.850 ? 226 ASN A C   1 
ATOM 1754 C CB  ? ASN A 1 226 ? -14.932  -8.335  11.959 1.000 91.850 ? 226 ASN A CB  1 
ATOM 1755 O O   ? ASN A 1 226 ? -17.776  -7.016  11.864 1.000 91.850 ? 226 ASN A O   1 
ATOM 1756 C CG  ? ASN A 1 226 ? -14.040  -9.146  12.879 1.000 91.850 ? 226 ASN A CG  1 
ATOM 1757 N ND2 ? ASN A 1 226 ? -13.195  -9.987  12.295 1.000 91.850 ? 226 ASN A ND2 1 
ATOM 1758 O OD1 ? ASN A 1 226 ? -14.112  -9.019  14.104 1.000 91.850 ? 226 ASN A OD1 1 
# 
loop_
_struct_sheet_range.sheet_id 
_struct_sheet_range.id 
_struct_sheet_range.beg_label_comp_id 
_struct_sheet_range.beg_label_asym_id 
_struct_sheet_range.beg_label_seq_id 
_struct_sheet_range.pdbx_beg_PDB_ins_code 
_struct_sheet_range.end_label_comp_id 
_struct_sheet_range.end_label_asym_id 
_struct_sheet_range.end_label_seq_id 
_struct_sheet_range.pdbx_end_PDB_ins_code 
_struct_sheet_range.beg_auth_comp_id 
_struct_sheet_range.beg_auth_asym_id 
_struct_sheet_range.beg_auth_seq_id 
_struct_sheet_range.end_auth_comp_id 
_struct_sheet_range.end_auth_asym_id 
_struct_sheet_range.end_auth_seq_id 
A A ILE A   2 ? ILE A   3 ? ILE A 2   ILE A 3   
A B ASP A 173 ? SER A 174 ? ASP A 173 SER A 174 
B C LYS A   6 ? ASP A   7 ? LYS A 6   ASP A 7   
B D VAL A 106 ? LEU A 107 ? VAL A 106 LEU A 107 
B E ARG A 117 ? GLY A 122 ? ARG A 117 GLY A 122 
B F GLN A 138 ? THR A 144 ? GLN A 138 THR A 144 
B G MET A 162 ? SER A 166 ? MET A 162 SER A 166 
B H PRO A 182 ? CYS A 185 ? PRO A 182 CYS A 185 
B I LYS A 188 ? TRP A 195 ? LYS A 188 TRP A 195 
B J GLY A 207 ? ASN A 211 ? GLY A 207 ASN A 211 
C K GLN A  16 ? ASN A  21 ? GLN A 16  ASN A 21  
C L LYS A  24 ? GLU A  33 ? LYS A 24  GLU A 33  
C M TRP A  36 ? THR A  39 ? TRP A 36  THR A 39  
C N HIS A  49 ? MET A  52 ? HIS A 49  MET A 52  
C O GLN A  65 ? PRO A  74 ? GLN A 65  PRO A 74  
C P MET A  88 ? LEU A  92 ? MET A 88  LEU A 92  
D Q SER A  56 ? SER A  56 ? SER A 56  SER A 56  
D R ILE A 136 ? ILE A 136 ? ILE A 136 ILE A 136 
# 
loop_
_struct_conf.id 
_struct_conf.conf_type_id 
_struct_conf.beg_label_comp_id 
_struct_conf.beg_label_asym_id 
_struct_conf.beg_label_seq_id 
_struct_conf.pdbx_beg_PDB_ins_code 
_struct_conf.end_label_comp_id 
_struct_conf.end_label_asym_id 
_struct_conf.end_label_seq_id 
_struct_conf.pdbx_end_PDB_ins_code 
_struct_conf.beg_auth_comp_id 
_struct_conf.beg_auth_asym_id 
_struct_conf.beg_auth_seq_id 
_struct_conf.end_auth_comp_id 
_struct_conf.end_auth_asym_id 
_struct_conf.end_auth_seq_id 
STRN1         STRN         ILE A   2 ? ILE A   3 ? ILE A 2   ILE A 3   
TURN_TY1_P1   TURN_TY1_P   GLY A   4 ? GLY A   4 ? GLY A 4   GLY A 4   
STRN2         STRN         LYS A   6 ? ASP A   7 ? LYS A 6   ASP A 7   
HELX_LH_PP_P1 HELX_LH_PP_P CYS A   8 ? GLN A   9 ? CYS A 8   GLN A 9   
TURN_TY1_P2   TURN_TY1_P   LYS A  10 ? HIS A  11 ? LYS A 10  HIS A 11  
BEND1         BEND         SER A  12 ? SER A  12 ? SER A 12  SER A 12  
TURN_TY1_P3   TURN_TY1_P   PRO A  14 ? TYR A  15 ? PRO A 14  TYR A 15  
STRN3         STRN         GLN A  16 ? ASN A  21 ? GLN A 16  ASN A 21  
TURN_TY1_P4   TURN_TY1_P   SER A  22 ? ARG A  23 ? SER A 22  ARG A 23  
STRN4         STRN         LYS A  24 ? GLU A  33 ? LYS A 24  GLU A 33  
TURN_TY1_P5   TURN_TY1_P   ARG A  34 ? ASP A  35 ? ARG A 34  ASP A 35  
STRN5         STRN         TRP A  36 ? THR A  39 ? TRP A 36  THR A 39  
HELX_RH_3T_P1 HELX_RH_3T_P ALA A  41 ? CYS A  43 ? ALA A 41  CYS A 43  
BEND2         BEND         GLN A  46 ? ASP A  47 ? GLN A 46  ASP A 47  
STRN6         STRN         HIS A  49 ? MET A  52 ? HIS A 49  MET A 52  
BEND3         BEND         GLY A  53 ? GLY A  53 ? GLY A 53  GLY A 53  
BEND4         BEND         HIS A  55 ? HIS A  55 ? HIS A 55  HIS A 55  
STRN7         STRN         SER A  56 ? SER A  56 ? SER A 56  SER A 56  
BEND5         BEND         LEU A  57 ? ALA A  59 ? LEU A 57  ALA A 59  
BEND6         BEND         GLY A  62 ? GLY A  62 ? GLY A 62  GLY A 62  
STRN8         STRN         GLN A  65 ? PRO A  74 ? GLN A 65  PRO A 74  
TURN_TY1_P6   TURN_TY1_P   PRO A  76 ? GLY A  77 ? PRO A 76  GLY A 77  
TURN_TY1_P7   TURN_TY1_P   PRO A  80 ? THR A  82 ? PRO A 80  THR A 82  
TURN_TY1_P8   TURN_TY1_P   ASP A  84 ? ASN A  85 ? ASP A 84  ASN A 85  
STRN9         STRN         MET A  88 ? LEU A  92 ? MET A 88  LEU A 92  
BEND7         BEND         ARG A  93 ? ASN A  94 ? ARG A 93  ASN A 94  
BEND8         BEND         ASN A  99 ? VAL A 102 ? ASN A 99  VAL A 102 
HELX_LH_PP_P2 HELX_LH_PP_P PRO A 104 ? ILE A 105 ? PRO A 104 ILE A 105 
STRN10        STRN         VAL A 106 ? LEU A 107 ? VAL A 106 LEU A 107 
HELX_LH_PP_P3 HELX_LH_PP_P ALA A 108 ? ALA A 108 ? ALA A 108 ALA A 108 
BEND9         BEND         SER A 109 ? GLU A 110 ? SER A 109 GLU A 110 
HELX_LH_PP_P4 HELX_LH_PP_P CYS A 111 ? PRO A 113 ? CYS A 111 PRO A 113 
TURN_TY1_P9   TURN_TY1_P   PRO A 114 ? ASN A 115 ? PRO A 114 ASN A 115 
STRN11        STRN         ARG A 117 ? GLY A 122 ? ARG A 117 GLY A 122 
BEND10        BEND         TRP A 123 ? GLY A 124 ? TRP A 123 GLY A 124 
BEND11        BEND         ILE A 126 ? GLN A 130 ? ILE A 126 GLN A 130 
BEND12        BEND         ASP A 135 ? ASP A 135 ? ASP A 135 ASP A 135 
STRN12        STRN         ILE A 136 ? ILE A 136 ? ILE A 136 ILE A 136 
STRN13        STRN         GLN A 138 ? THR A 144 ? GLN A 138 THR A 144 
HELX_RH_AL_P1 HELX_RH_AL_P ASN A 147 ? ALA A 153 ? ASN A 147 ALA A 153 
BEND13        BEND         TYR A 154 ? TYR A 154 ? TYR A 154 TYR A 154 
TURN_TY1_P10  TURN_TY1_P   PRO A 155 ? SER A 157 ? PRO A 155 SER A 157 
TURN_TY1_P11  TURN_TY1_P   ASP A 160 ? ASN A 161 ? ASP A 160 ASN A 161 
STRN14        STRN         MET A 162 ? SER A 166 ? MET A 162 SER A 166 
TURN_TY1_P12  TURN_TY1_P   ARG A 168 ? GLU A 169 ? ARG A 168 GLU A 169 
BEND14        BEND         GLY A 170 ? GLY A 171 ? GLY A 170 GLY A 171 
STRN15        STRN         ASP A 173 ? SER A 174 ? ASP A 173 SER A 174 
TURN_TY1_P13  TURN_TY1_P   GLN A 176 ? GLY A 177 ? GLN A 176 GLY A 177 
TURN_TY1_P14  TURN_TY1_P   SER A 179 ? GLY A 180 ? SER A 179 GLY A 180 
STRN16        STRN         PRO A 182 ? CYS A 185 ? PRO A 182 CYS A 185 
TURN_TY1_P15  TURN_TY1_P   ASN A 186 ? ASP A 187 ? ASN A 186 ASP A 187 
STRN17        STRN         LYS A 188 ? TRP A 195 ? LYS A 188 TRP A 195 
BEND15        BEND         GLN A 198 ? ILE A 199 ? GLN A 198 ILE A 199 
BEND16        BEND         ALA A 201 ? ALA A 201 ? ALA A 201 ALA A 201 
TURN_TY1_P16  TURN_TY1_P   LYS A 203 ? GLY A 204 ? LYS A 203 GLY A 204 
STRN18        STRN         GLY A 207 ? ASN A 211 ? GLY A 207 ASN A 211 
HELX_RH_3T_P2 HELX_RH_3T_P VAL A 212 ? TYR A 215 ? VAL A 212 TYR A 215 
HELX_RH_AL_P2 HELX_RH_AL_P THR A 216 ? ARG A 225 ? THR A 216 ARG A 225 
# 
