# Supplementary material for: FlatProt: 2D visualization eases protein structure comparison
Source: BMC Bioinformatics. 2025 Aug 13;26:210. doi: 10.1186/s12859-025-06233-x (PMC12344939; doi:10.1186/s12859-025-06233-x)
Supplement: Supplementary file 1 — Supplementary Material 1 [file 12859_2025_6233_MOESM1_ESM.zip › KLK/structures/Erinaceus_europaeus_GeneID=103115097.cif]

data_Erinaceus_europaeus_GeneID=103115097
# 
_entry.id   ? 
# 
_entity.id                         1      
_entity.type                       polymer 
_entity.pdbx_description           polymer-1 
_entity.formula_weight             24075.6 
_entity.pdbx_number_of_molecules        1 
# 
loop_
_struct_sheet.id 
_struct_sheet.number_strands 
A 2 
B 8 
C 6 
D 2 
# 
loop_
_struct_conf_type.id 
_struct_conf_type.criteria 
STRN         DSSP 
TURN_TY1_P   DSSP 
HELX_LH_PP_P DSSP 
BEND         DSSP 
HELX_RH_3T_P DSSP 
HELX_RH_AL_P DSSP 
# 
_struct_asym.id          A 
_struct_asym.entity_id   1 
# 
_software.pdbx_ordinal     1 
_software.name             dssp 
_software.version          4.4.10 
_software.date             ? 
_software.classification   'model annotation' 
# 
_entity_poly.entity_id                      1 
_entity_poly.type                           polypeptide(L) 
_entity_poly.nstd_linkage                   n 
_entity_poly.nstd_monomer                   n 
_entity_poly.pdbx_seq_one_letter_code       
;RIVGGREVNPHSRPYMASVRFQGEHHCGGFLLRPGWVVSAAHCFLRAGLVVLGAHSLRTPEPTQQVFAIRALVRHPDYEP
VSHAGDLCLLQLNGSAALGPAVGLLGLPRGGPPPGTQCRVAGWGSVSDFEEPPPGLMEANVQVLRPDACNSSWGGRLRAA
MLCTRSGDRRRGFCSADSGGPLVCQNRAQGVVSFSGIWCGDPKTPDVYTRLSAFSSWIRGVLRRG
;
_entity_poly.pdbx_seq_one_letter_code_can   
;RIVGGREVNPHSRPYMASVRFQGEHHCGGFLLRPGWVVSAAHCFLRAGLVVLGAHSLRTPEPTQQVFAIRALVRHPDYEP
VSHAGDLCLLQLNGSAALGPAVGLLGLPRGGPPPGTQCRVAGWGSVSDFEEPPPGLMEANVQVLRPDACNSSWGGRLRAA
MLCTRSGDRRRGFCSADSGGPLVCQNRAQGVVSFSGIWCGDPKTPDVYTRLSAFSSWIRGVLRRG
;
_entity_poly.pdbx_strand_id                 A 
# 
loop_
_dssp_struct_summary.entry_id 
_dssp_struct_summary.label_comp_id 
_dssp_struct_summary.label_asym_id 
_dssp_struct_summary.label_seq_id 
_dssp_struct_summary.secondary_structure 
_dssp_struct_summary.ss_bridge 
_dssp_struct_summary.helix_3_10 
_dssp_struct_summary.helix_alpha 
_dssp_struct_summary.helix_pi 
_dssp_struct_summary.helix_pp 
_dssp_struct_summary.bend 
_dssp_struct_summary.chirality 
_dssp_struct_summary.sheet 
_dssp_struct_summary.strand 
_dssp_struct_summary.ladder_1 
_dssp_struct_summary.ladder_2 
_dssp_struct_summary.accessibility 
_dssp_struct_summary.TCO 
_dssp_struct_summary.kappa 
_dssp_struct_summary.alpha 
_dssp_struct_summary.phi 
_dssp_struct_summary.psi 
_dssp_struct_summary.x_ca 
_dssp_struct_summary.y_ca 
_dssp_struct_summary.z_ca 
Erinaceus_europaeus_GeneID=103115097 ARG A 1   . . . . . . . . . . . . ? .      .     .      .      119.2  -0.4  10.8  -3.6  
Erinaceus_europaeus_GeneID=103115097 ILE A 2   E . > . . . . - A A A . ? -0.950 .     -155.4 -98.5  94.2   -2.1  9.7   -6.7  
Erinaceus_europaeus_GeneID=103115097 VAL A 3   E . 3 . . . S + A A A . ? -0.698 75.3  7.5    -72.1  128.7  -0.5  12.3  -9.0  
Erinaceus_europaeus_GeneID=103115097 GLY A 4   T . 3 . . . S + . . . . ? 0.702  105.7 129.4  75.5   14.2   -2.4  13.1  -12.1 
Erinaceus_europaeus_GeneID=103115097 GLY A 5   . . < . . . . - . . . . ? -0.254 51.1  -127.3 -96.4  177.1  -5.4  11.0  -10.7 
Erinaceus_europaeus_GeneID=103115097 ARG A 6   E . . . . . . - B C B . ? -0.945 30.2  -94.1  -122.9 150.4  -9.1  11.8  -10.3 
Erinaceus_europaeus_GeneID=103115097 GLU A 7   E . . . . > . - B C B . ? -0.480 46.2  -124.3 -61.7  137.6  -11.4 11.6  -7.4  
Erinaceus_europaeus_GeneID=103115097 VAL A 8   P . . . . P . - . . . . ? -0.438 27.4  -95.0  -80.4  152.5  -13.3 8.3   -7.3  
Erinaceus_europaeus_GeneID=103115097 ASN A 9   P . > . . P . - . . . . ? -0.533 64.4  -87.1  -58.3  128.7  -17.0 7.9   -7.2  
Erinaceus_europaeus_GeneID=103115097 PRO A 10  T . 3 . . < S - . . . . ? -0.230 107.5 -2.3   -46.7  127.3  -17.8 7.5   -3.5  
Erinaceus_europaeus_GeneID=103115097 HIS A 11  T . 3 . . . S + . . . . ? 0.611  91.0  123.6  69.1   14.6   -17.5 3.8   -2.4  
Erinaceus_europaeus_GeneID=103115097 SER A 12  S . < . . . S + . . . . ? 0.571  76.2  51.3   -77.8  -8.9   -16.8 2.6   -5.9  
Erinaceus_europaeus_GeneID=103115097 ARG A 13  . . > . . . . + . . . . ? -0.637 69.4  168.5  -120.5 74.5   -13.6 1.1   -4.3  
Erinaceus_europaeus_GeneID=103115097 PRO A 14  T . 3 . . . . + . . . . ? 0.583  69.2  63.8   -76.2  -1.5   -15.1 -0.8  -1.4  
Erinaceus_europaeus_GeneID=103115097 TYR A 15  T . 3 . . . S + . . . . ? 0.525  74.9  120.6  -96.2  -9.7   -11.8 -2.7  -0.7  
Erinaceus_europaeus_GeneID=103115097 MET A 16  E . < . . . . - C K J . ? -0.331 42.0  -169.4 -65.8  139.4  -9.9  0.4   0.2   
Erinaceus_europaeus_GeneID=103115097 ALA A 17  E . . . . . . - C K J K ? -0.984 12.9  -151.2 -130.6 139.2  -8.4  0.6   3.7   
Erinaceus_europaeus_GeneID=103115097 SER A 18  E . . . . . . - C K J K ? -0.960 7.1   -155.4 -108.4 125.9  -6.8  3.5   5.6   
Erinaceus_europaeus_GeneID=103115097 VAL A 19  E . . . . . . - C K J K ? -0.913 18.1  -160.8 -98.6  122.9  -4.1  2.7   8.1   
Erinaceus_europaeus_GeneID=103115097 ARG A 20  E . . . . . . - C K J K ? -0.840 14.9  -169.7 -110.9 136.5  -3.9  5.5   10.7  
Erinaceus_europaeus_GeneID=103115097 PHE A 21  E . > . . . S - C K J . ? -0.996 80.3  -11.7  -118.8 125.0  -1.2  6.5   13.1  
Erinaceus_europaeus_GeneID=103115097 GLN A 22  T . 3 . . . S - . . . . ? 0.874  131.8 -51.6  54.6   36.3   -1.9  9.0   15.9  
Erinaceus_europaeus_GeneID=103115097 GLY A 23  T . 3 . . . S + . . . . ? 0.487  118.5 105.7  86.6   5.8    -5.2  10.0  14.1  
Erinaceus_europaeus_GeneID=103115097 GLU A 24  E . < . . . S - C L J . ? -0.932 78.2  -103.9 -123.5 145.4  -3.6  10.6  10.8  
Erinaceus_europaeus_GeneID=103115097 HIS A 25  E . . . . . . + C L J . ? -0.413 45.1  160.7  -60.3  131.7  -3.6  8.6   7.6   
Erinaceus_europaeus_GeneID=103115097 HIS A 26  E . . . . . . + C L . . ? 0.699  57.9  1.1    -121.5 -45.4  -0.2  6.9   7.2   
Erinaceus_europaeus_GeneID=103115097 CYS A 27  E . . . . . . - C L J . ? -0.947 61.9  -124.2 -145.1 159.3  -0.6  4.1   4.7   
Erinaceus_europaeus_GeneID=103115097 GLY A 28  E . . . . . . + C L J . ? -0.401 29.0  163.3  -96.2  177.5  -3.1  2.5   2.5   
Erinaceus_europaeus_GeneID=103115097 GLY A 29  E . . . . . . - C L J . ? -0.955 25.7  -121.3 -173.0 177.8  -4.4  -1.1  2.3   
Erinaceus_europaeus_GeneID=103115097 PHE A 30  E . . . . . . - C L J L ? -0.997 24.5  -112.0 -143.8 145.5  -7.1  -3.3  0.9   
Erinaceus_europaeus_GeneID=103115097 LEU A 31  E . . . . . . + C L . L ? -0.663 34.6  166.6  -78.2  117.4  -9.6  -5.7  2.4   
Erinaceus_europaeus_GeneID=103115097 LEU A 32  E . . . . . S + C L . . ? 0.782  73.5  8.4    -97.9  -38.6  -8.8  -9.3  1.4   
Erinaceus_europaeus_GeneID=103115097 ARG A 33  E . > . . . S - C L . L ? -0.919 90.4  -94.7  -134.2 157.1  -11.2 -11.1 4.0   
Erinaceus_europaeus_GeneID=103115097 PRO A 34  T . 3 . . . S + . . . . ? 0.779  128.7 28.1   -52.5  -9.6   -13.7 -9.6  6.4   
Erinaceus_europaeus_GeneID=103115097 GLY A 35  T . 3 . . . S + . . . . ? 0.302  110.8 77.7   -132.4 7.7    -11.0 -9.6  9.0   
Erinaceus_europaeus_GeneID=103115097 TRP A 36  E . < . . . . - C M L M ? -0.984 49.7  -171.3 -134.4 132.1  -7.8  -9.3  7.0   
Erinaceus_europaeus_GeneID=103115097 VAL A 37  E . . . . . . - C M L M ? -0.937 16.1  -141.7 -117.5 138.1  -6.1  -6.3  5.3   
Erinaceus_europaeus_GeneID=103115097 VAL A 38  E . . . . . . + C M L M ? -0.870 35.5  149.6  -98.1  134.3  -3.2  -6.4  3.0   
Erinaceus_europaeus_GeneID=103115097 SER A 39  E . . . . . . - C M . M ? -0.806 47.8  -74.6  -148.8 -178.8 -0.5  -3.6  3.3   
Erinaceus_europaeus_GeneID=103115097 ALA A 40  . . > . . . . - . . . . ? -0.748 28.4  -141.0 -87.8  138.9  3.1   -2.7  2.8   
Erinaceus_europaeus_GeneID=103115097 ALA A 41  G . > . . . S + . . . . ? 0.841  99.7  64.3   -64.4  -34.4  5.6   -4.0  5.4   
Erinaceus_europaeus_GeneID=103115097 HIS A 42  G . 3 . . . S + . . . . ? 0.611  91.5  69.3   -71.9  -4.0   7.6   -0.8  5.3   
Erinaceus_europaeus_GeneID=103115097 CYS A 43  G . < . . . S + . . . . ? 0.664  84.3  79.5   -85.2  -13.0  4.6   1.0   6.7   
Erinaceus_europaeus_GeneID=103115097 PHE A 44  . . < . . . . + . . . . ? -0.831 25.2  134.0  -118.7 106.5  4.7   -0.5  10.1  
Erinaceus_europaeus_GeneID=103115097 LEU A 45  S . . . . . S + . . . . ? 0.454  87.2  11.8   -106.0 -22.9  6.9   0.6   13.0  
Erinaceus_europaeus_GeneID=103115097 ARG A 46  S . . . . . S - . . . . ? -0.929 92.8  -79.5  -148.5 167.7  4.0   0.6   15.5  
Erinaceus_europaeus_GeneID=103115097 ALA A 47  . . . . . . . + . . . . ? -0.440 51.9  173.5  -74.7  134.8  0.3   -0.6  15.8  
Erinaceus_europaeus_GeneID=103115097 GLY A 48  . . . . . . . - . . . . ? -0.578 31.8  -89.5  -126.6 -178.8 -2.4  1.7   14.1  
Erinaceus_europaeus_GeneID=103115097 LEU A 49  E . . . . . . - C N K N ? -0.902 28.4  -140.8 -97.8  142.2  -6.1  1.8   13.3  
Erinaceus_europaeus_GeneID=103115097 VAL A 50  E . . . . . . - C N K N ? -0.927 14.1  -161.7 -102.8 126.5  -7.7  0.5   10.2  
Erinaceus_europaeus_GeneID=103115097 VAL A 51  E . . . . . . - C N K N ? -0.946 10.3  -178.8 -109.6 124.1  -10.5 2.5   8.6   
Erinaceus_europaeus_GeneID=103115097 LEU A 52  E . . . . . . + C N K N ? -0.816 60.2  31.5   -112.9 153.7  -12.9 0.8   6.1   
Erinaceus_europaeus_GeneID=103115097 GLY A 53  S . . . . . S + . . . . ? 0.661  80.9  137.9  83.1   15.1   -15.9 2.3   4.2   
Erinaceus_europaeus_GeneID=103115097 ALA A 54  . . . . . . . + . . . . ? -0.813 30.0  173.1  -99.6  131.3  -14.4 5.9   3.9   
Erinaceus_europaeus_GeneID=103115097 HIS A 55  S . . . . . S + . . . . ? 0.750  84.5  27.9   -89.5  -45.4  -14.6 8.0   0.8   
Erinaceus_europaeus_GeneID=103115097 SER A 56  . . . . . . . - . . . . ? -0.985 63.4  -158.8 -117.6 133.7  -13.2 11.1  2.6   
Erinaceus_europaeus_GeneID=103115097 LEU A 57  S . . . . . S + . . . . ? 0.659  94.8  55.6   -84.3  -7.7   -10.8 10.8  5.6   
Erinaceus_europaeus_GeneID=103115097 ARG A 58  S . . . . . S + . . . . ? 0.718  102.6 61.1   -95.4  -18.6  -11.7 14.4  6.7   
Erinaceus_europaeus_GeneID=103115097 THR A 59  S . . . . . S - . . . . ? -0.933 83.9  -126.7 -119.9 116.7  -15.5 13.8  6.8   
Erinaceus_europaeus_GeneID=103115097 PRO A 60  . . . . . . . - . . . . ? -0.441 30.8  -166.3 -57.5  131.2  -17.1 11.2  9.2   
Erinaceus_europaeus_GeneID=103115097 GLU A 61  . . > . . . . - . . . . ? -0.948 29.4  -129.6 -120.1 140.8  -19.3 8.9   7.2   
Erinaceus_europaeus_GeneID=103115097 PRO A 62  T . 3 . . . S + . . . . ? 0.747  108.4 62.4   -60.2  -17.4  -21.9 6.4   8.5   
Erinaceus_europaeus_GeneID=103115097 THR A 63  T . 3 . . . S + . . . . ? 0.586  79.0  113.7  -84.4  -14.2  -20.3 3.7   6.4   
Erinaceus_europaeus_GeneID=103115097 GLN A 64  . . < . . . . - . . . . ? -0.403 45.3  -168.3 -68.0  134.2  -16.9 3.9   8.2   
Erinaceus_europaeus_GeneID=103115097 GLN A 65  E . . . . . . - C O N . ? -0.999 6.0   -157.7 -119.5 124.7  -15.7 0.9   10.2  
Erinaceus_europaeus_GeneID=103115097 VAL A 66  E . . . . . . - C O N . ? -0.921 12.3  -176.1 -111.6 128.1  -12.8 1.4   12.5  
Erinaceus_europaeus_GeneID=103115097 PHE A 67  E . . . . . . - C O N . ? -0.963 23.3  -131.9 -124.5 139.0  -10.7 -1.6  13.7  
Erinaceus_europaeus_GeneID=103115097 ALA A 68  E . . . . . . - C O N . ? -0.544 36.9  -110.1 -73.5  150.9  -7.8  -2.1  16.0  
Erinaceus_europaeus_GeneID=103115097 ILE A 69  E . . . . . . - C O O . ? -0.807 34.8  -178.5 -84.1  113.7  -4.9  -4.2  14.6  
Erinaceus_europaeus_GeneID=103115097 ARG A 70  E . . . . . . + C O . . ? 0.873  69.0  6.9    -76.1  -45.5  -5.0  -7.5  16.5  
Erinaceus_europaeus_GeneID=103115097 ALA A 71  E . . . . . . - C O O . ? -0.995 58.4  -154.4 -143.9 142.7  -2.0  -9.0  14.7  
Erinaceus_europaeus_GeneID=103115097 LEU A 72  E . . . . . . - C O O . ? -0.984 11.3  -170.7 -117.2 116.8  0.6   -7.9  12.2  
Erinaceus_europaeus_GeneID=103115097 VAL A 73  E . . . . . . - C O O . ? -0.895 6.7   -165.2 -113.2 103.8  2.2   -10.5 10.1  
Erinaceus_europaeus_GeneID=103115097 ARG A 74  E . . . . . . - C O O . ? -0.604 36.0  -97.2  -85.0  141.5  5.2   -9.2  8.0   
Erinaceus_europaeus_GeneID=103115097 HIS A 75  . . > . . . . - . . . . ? -0.388 32.9  -133.0 -54.6  132.8  6.5   -11.2 5.2   
Erinaceus_europaeus_GeneID=103115097 PRO A 76  T . 3 . . . S + . . . . ? 0.746  103.5 49.4   -64.7  -21.6  9.5   -13.2 6.7   
Erinaceus_europaeus_GeneID=103115097 ASP A 77  T . 3 . . . S + . . . . ? 0.196  76.7  139.9  -104.8 12.5   11.8  -12.3 3.8   
Erinaceus_europaeus_GeneID=103115097 TYR A 78  . . < . . . . - . . . . ? -0.461 37.8  -157.8 -58.9  125.5  11.1  -8.5  3.8   
Erinaceus_europaeus_GeneID=103115097 GLU A 79  B . . > > . . - D Q P . ? -0.939 5.5   -156.3 -108.5 115.8  14.3  -6.6  3.2   
Erinaceus_europaeus_GeneID=103115097 PRO A 80  T . . 4 5 . S + . . . . ? 0.750  90.4  45.2   -70.9  -21.0  14.2  -3.0  4.5   
Erinaceus_europaeus_GeneID=103115097 VAL A 81  T . . 4 5 . S + . . . . ? 0.954  126.3 26.0   -88.8  -47.0  16.9  -1.7  2.2   
Erinaceus_europaeus_GeneID=103115097 SER A 82  T . . 4 5 . S - . . . . ? 0.627  96.5  -132.7 -90.9  -12.6  15.8  -3.2  -1.1  
Erinaceus_europaeus_GeneID=103115097 HIS A 83  T . > < 5 . . + . . . . ? 0.728  45.1  166.3  61.9   19.9   12.2  -3.5  -0.1  
Erinaceus_europaeus_GeneID=103115097 ALA A 84  B . 3 . < . . + D R P . ? -0.547 68.5  12.0   -62.6  130.4  12.2  -7.0  -1.3  
Erinaceus_europaeus_GeneID=103115097 GLY A 85  T . 3 . . . S + . . . . ? 0.841  79.4  177.1  71.1   28.3   9.1   -8.8  -0.1  
Erinaceus_europaeus_GeneID=103115097 ASP A 86  . . < . . . . + . . . . ? -0.428 33.5  126.5  -67.2  67.1   7.5   -5.5  1.0   
Erinaceus_europaeus_GeneID=103115097 LEU A 87  . . . . . . . + . . . . ? -0.999 33.1  176.8  -136.7 136.1  4.2   -7.2  2.1   
Erinaceus_europaeus_GeneID=103115097 CYS A 88  E . . . . . . - C P M O ? -0.998 17.0  -148.9 -142.6 138.6  2.3   -7.3  5.4   
Erinaceus_europaeus_GeneID=103115097 LEU A 89  E . . . . . . - C P M O ? -0.944 12.9  -156.2 -107.0 130.5  -1.1  -8.8  6.6   
Erinaceus_europaeus_GeneID=103115097 LEU A 90  E . . . . . . - C P M O ? -0.932 4.4   -150.6 -107.9 119.2  -3.1  -7.1  9.2   
Erinaceus_europaeus_GeneID=103115097 GLN A 91  E . . . . . . - C P M O ? -0.830 18.5  -137.4 -87.3  122.9  -5.5  -9.1  11.4  
Erinaceus_europaeus_GeneID=103115097 LEU A 92  E . . . . . . - C P . O ? -0.485 15.5  -124.5 -78.1  145.1  -8.5  -6.9  12.4  
Erinaceus_europaeus_GeneID=103115097 ASN A 93  S . . . . . S + . . . . ? 0.211  94.9  8.4    -76.2  25.6   -9.7  -7.2  16.1  
Erinaceus_europaeus_GeneID=103115097 GLY A 94  S . . . . . S - . . . . ? -0.944 91.4  -77.4  -178.9 -178.5 -13.2 -8.0  14.4  
Erinaceus_europaeus_GeneID=103115097 SER A 95  . . . . . . . - . . . . ? -0.894 41.2  -121.4 -107.5 131.7  -15.0 -8.8  11.2  
Erinaceus_europaeus_GeneID=103115097 ALA A 96  . . . . . . . - . . . . ? -0.439 23.2  -123.0 -66.9  134.7  -15.9 -6.1  8.6   
Erinaceus_europaeus_GeneID=103115097 ALA A 97  . . . . . . . - . . . . ? -0.760 31.0  -137.9 -76.5  112.0  -19.6 -5.8  7.8   
Erinaceus_europaeus_GeneID=103115097 LEU A 98  . . . . . . . + . . . . ? -0.529 45.8  116.7  -78.9  141.7  -19.7 -6.2  4.0   
Erinaceus_europaeus_GeneID=103115097 GLY A 99  S . . . . . S - . . . . ? -0.908 78.1  -48.2  -173.0 -162.8 -22.0 -3.9  1.9   
Erinaceus_europaeus_GeneID=103115097 PRO A 100 S . . . . . S + . . . . ? 0.749  136.3 37.6   -65.1  -17.8  -22.0 -1.3  -0.8  
Erinaceus_europaeus_GeneID=103115097 ALA A 101 S . . . . . S + . . . . ? 0.641  117.5 49.9   -108.9 -19.7  -19.2 0.7   0.9   
Erinaceus_europaeus_GeneID=103115097 VAL A 102 . . . . . . . + . . . . ? -0.975 69.7  147.4  -129.5 117.3  -17.1 -2.3  2.2   
Erinaceus_europaeus_GeneID=103115097 GLY A 103 . . . . . . . - . . . . ? -0.884 40.5  -98.5  -142.4 174.5  -16.0 -5.1  -0.0  
Erinaceus_europaeus_GeneID=103115097 LEU A 104 . . . . . . . - . . . . ? -0.693 18.0  -149.0 -100.8 144.7  -13.3 -7.7  -0.7  
Erinaceus_europaeus_GeneID=103115097 LEU A 105 . . . . . . . - . . . . ? -0.964 25.0  -133.7 -107.9 125.1  -10.5 -7.6  -3.3  
Erinaceus_europaeus_GeneID=103115097 GLY A 106 B . . . . > . - B D C . ? -0.321 18.1  -103.7 -76.5  161.2  -9.5  -11.0 -4.6  
Erinaceus_europaeus_GeneID=103115097 LEU A 107 P . . . . P . - . . . . ? -0.481 43.1  -100.0 -77.5  151.5  -5.9  -12.4 -5.0  
Erinaceus_europaeus_GeneID=103115097 PRO A 108 P . . . . < . - . . . . ? -0.352 14.4  -147.7 -69.7  151.2  -4.5  -12.6 -8.5  
Erinaceus_europaeus_GeneID=103115097 ARG A 109 S . . . . . S - . . . . ? 0.655  79.3  -25.6  -89.2  -10.4  -4.5  -15.9 -10.4 
Erinaceus_europaeus_GeneID=103115097 GLY A 110 S . . . . . S - . . . . ? -0.951 87.0  -57.8  177.5  178.9  -1.2  -14.9 -12.0 
Erinaceus_europaeus_GeneID=103115097 GLY A 111 P . . . . > . - . . . . ? -0.585 53.3  -113.2 -83.8  141.5  1.0   -12.0 -13.1 
Erinaceus_europaeus_GeneID=103115097 PRO A 112 P . . . . P . - . . . . ? -0.428 32.9  -115.6 -70.3  136.1  -0.4  -9.4  -15.5 
Erinaceus_europaeus_GeneID=103115097 PRO A 113 P . > . . P . - . . . . ? -0.365 44.0  -82.4  -60.9  155.5  1.3   -9.2  -18.9 
Erinaceus_europaeus_GeneID=103115097 PRO A 114 T . 3 . . < S + . . . . ? -0.327 118.8 32.1   -56.6  138.8  3.2   -6.1  -19.9 
Erinaceus_europaeus_GeneID=103115097 GLY A 115 T . 3 . . . S + . . . . ? 0.303  82.1  145.7  97.5   -13.9  0.9   -3.4  -21.2 
Erinaceus_europaeus_GeneID=103115097 THR A 116 . . < . . . . - . . . . ? -0.422 50.7  -122.5 -57.1  134.3  -2.0  -4.4  -19.0 
Erinaceus_europaeus_GeneID=103115097 GLN A 117 E . . . . . . + B E D . ? -0.681 40.0  171.8  -83.0  131.1  -4.1  -1.5  -17.8 
Erinaceus_europaeus_GeneID=103115097 CYS A 118 E . . . . . . - B E D . ? -0.843 23.7  -134.5 -135.2 167.5  -4.3  -1.1  -14.1 
Erinaceus_europaeus_GeneID=103115097 ARG A 119 E . . . . . . - B E D E ? -0.961 7.8   -162.9 -126.4 145.5  -5.6  1.3   -11.4 
Erinaceus_europaeus_GeneID=103115097 VAL A 120 E . . . . . . - B E D E ? -0.975 11.4  -171.2 -123.9 136.5  -4.1  2.5   -8.2  
Erinaceus_europaeus_GeneID=103115097 ALA A 121 E . . . . . . + B E D . ? -0.962 16.5  134.0  -128.1 149.3  -6.1  4.2   -5.5  
Erinaceus_europaeus_GeneID=103115097 GLY A 122 E . . . . . . - B E D . ? -0.977 53.0  -123.7 179.1  166.5  -5.2  6.0   -2.3  
Erinaceus_europaeus_GeneID=103115097 TRP A 123 S . . . . . S + . . . . ? 0.005  72.4  118.5  -106.3 11.3   -5.6  8.9   0.2   
Erinaceus_europaeus_GeneID=103115097 GLY A 124 S . . . . . S - . . . . ? 0.168  79.4  -47.4  -64.6  -170.7 -1.9  9.9   0.0   
Erinaceus_europaeus_GeneID=103115097 SER A 125 . . . . . . . - . . . . ? -0.391 40.3  -151.8 -61.8  139.5  -0.6  13.3  -1.2  
Erinaceus_europaeus_GeneID=103115097 VAL A 126 S . . . . . S + . . . . ? 0.372  82.4  25.3   -95.3  -1.2   -2.1  14.5  -4.5  
Erinaceus_europaeus_GeneID=103115097 SER A 127 S . > . . . S - . . . . ? -0.930 89.5  -102.3 -151.4 166.8  1.2   16.4  -5.2  
Erinaceus_europaeus_GeneID=103115097 ASP A 128 T . 3 . . . S + . . . . ? 0.456  114.7 70.4   -68.5  0.8    4.9   16.3  -4.3  
Erinaceus_europaeus_GeneID=103115097 PHE A 129 T . 3 . . . S - . . . . ? 0.022  114.3 -107.3 -114.7 22.3   4.0   19.2  -1.9  
Erinaceus_europaeus_GeneID=103115097 GLU A 130 . . < . . . . + . . . . ? 0.837  56.7  165.1  64.8   38.5   2.0   17.1  0.7   
Erinaceus_europaeus_GeneID=103115097 GLU A 131 P . . . . > . - . . . . ? -0.817 36.6  -125.6 -83.5  120.0  -1.6  18.4  -0.2  
Erinaceus_europaeus_GeneID=103115097 PRO A 132 P . . . . P . - . . . . ? -0.458 26.8  -113.8 -68.0  139.7  -4.3  16.1  1.3   
Erinaceus_europaeus_GeneID=103115097 PRO A 133 P . . . . < . - . . . . ? -0.414 12.2  -128.2 -72.6  146.6  -6.9  14.9  -1.3  
Erinaceus_europaeus_GeneID=103115097 PRO A 134 S . . . . . S - . . . . ? 0.700  87.6  -26.8  -64.9  -10.2  -10.5 16.0  -1.0  
Erinaceus_europaeus_GeneID=103115097 GLY A 135 S . . . . . S - . . . . ? -0.934 103.1 -29.8  -179.6 -175.4 -11.3 12.3  -1.1  
Erinaceus_europaeus_GeneID=103115097 LEU A 136 . . . . . . . - . . . . ? -0.388 62.2  -157.7 -62.0  129.9  -10.1 8.9   -2.4  
Erinaceus_europaeus_GeneID=103115097 MET A 137 E . . . . . . - B F B D ? -0.767 10.8  -169.3 -110.3 159.3  -8.1  9.3   -5.6  
Erinaceus_europaeus_GeneID=103115097 GLU A 138 E . . . . . . - B F B D ? -0.986 2.6   -168.2 -144.8 152.9  -7.3  6.9   -8.5  
Erinaceus_europaeus_GeneID=103115097 ALA A 139 E . . . . . . - B F . D ? -0.993 22.2  -122.2 -139.6 148.6  -5.0  6.8   -11.5 
Erinaceus_europaeus_GeneID=103115097 ASN A 140 E . . . . . . + B F . D ? -0.737 36.1  170.6  -90.1  137.1  -4.6  4.7   -14.5 
Erinaceus_europaeus_GeneID=103115097 VAL A 141 E . . . . . . - B F . D ? -0.914 24.1  -132.7 -141.2 162.0  -1.2  3.0   -15.1 
Erinaceus_europaeus_GeneID=103115097 GLN A 142 E . . . . . . - B F F D ? -0.962 24.7  -114.3 -119.7 143.8  0.3   0.4   -17.4 
Erinaceus_europaeus_GeneID=103115097 VAL A 143 E . . . . > . - B F F . ? -0.484 33.9  -142.7 -74.5  137.0  2.4   -2.6  -16.6 
Erinaceus_europaeus_GeneID=103115097 LEU A 144 P . . . . P . - . . . . ? -0.647 21.7  -96.4  -97.5  160.6  6.0   -2.5  -17.9 
Erinaceus_europaeus_GeneID=103115097 ARG A 145 P . . > . < . - . . . . ? -0.461 34.7  -122.2 -69.1  142.5  8.2   -5.1  -19.2 
Erinaceus_europaeus_GeneID=103115097 PRO A 146 H . . > . . S + . . . . ? 0.875  111.1 49.2   -54.9  -40.0  10.6  -6.5  -16.6 
Erinaceus_europaeus_GeneID=103115097 ASP A 147 H . . > . . S + . . . . ? 0.910  112.8 46.2   -67.2  -44.3  13.7  -5.6  -18.6 
Erinaceus_europaeus_GeneID=103115097 ALA A 148 H . . > . . S + . . . . ? 0.883  114.5 49.8   -63.5  -39.2  12.5  -2.0  -19.2 
Erinaceus_europaeus_GeneID=103115097 CYS A 149 H . . X . . S + . . . . ? 0.942  113.0 43.8   -66.5  -46.7  11.6  -1.7  -15.6 
Erinaceus_europaeus_GeneID=103115097 ASN A 150 H . > < > . S + . . . . ? 0.822  106.5 61.1   -70.5  -35.6  14.9  -3.0  -14.2 
Erinaceus_europaeus_GeneID=103115097 SER A 151 H . > < 5 . S + . . . . ? 0.872  101.5 55.4   -59.5  -32.7  16.9  -0.8  -16.7 
Erinaceus_europaeus_GeneID=103115097 SER A 152 H . 3 < 5 . S + . . . . ? 0.732  110.9 44.9   -72.7  -17.8  15.3  2.2   -15.1 
Erinaceus_europaeus_GeneID=103115097 TRP A 153 T . X < 5 . S - . . . . ? 0.085  115.8 -108.3 -117.6 19.0   16.5  1.1   -11.8 
Erinaceus_europaeus_GeneID=103115097 GLY A 154 T . < . 5 . S - . . . . ? 0.806  74.3  -59.7  66.6   19.8   20.1  0.1   -12.7 
Erinaceus_europaeus_GeneID=103115097 GLY A 155 T . 3 . < . S + . . . . ? 0.585  108.3 117.7  89.5   16.2   19.4  -3.7  -12.3 
Erinaceus_europaeus_GeneID=103115097 ARG A 156 . . < . . . . + . . . . ? 0.516  42.2  105.9  -97.3  -5.5   18.4  -3.5  -8.7  
Erinaceus_europaeus_GeneID=103115097 LEU A 157 . . . . . . . - . . . . ? -0.597 60.1  -141.8 -83.7  138.2  14.8  -4.7  -9.2  
Erinaceus_europaeus_GeneID=103115097 ARG A 158 . . > . . . . - . . . . ? -0.465 25.6  -105.3 -94.8  165.5  13.9  -8.3  -8.1  
Erinaceus_europaeus_GeneID=103115097 ALA A 159 T . 3 . . . S + . . . . ? 0.757  118.0 61.9   -63.1  -23.9  11.5  -10.9 -9.7  
Erinaceus_europaeus_GeneID=103115097 ALA A 160 T . 3 . . . S + . . . . ? 0.235  91.5  90.8   -89.6  15.0   8.9   -10.3 -7.1  
Erinaceus_europaeus_GeneID=103115097 MET A 161 E . < . . . . - B G . G ? -0.882 56.3  -163.7 -117.4 143.7  8.6   -6.7  -8.1  
Erinaceus_europaeus_GeneID=103115097 LEU A 162 E . . . . . . - B G . G ? -0.956 5.5   -154.4 -123.3 145.2  6.3   -5.0  -10.7 
Erinaceus_europaeus_GeneID=103115097 CYS A 163 E . . . . . . - B G . G ? -0.917 6.6   -169.4 -120.8 150.4  6.5   -1.6  -12.3 
Erinaceus_europaeus_GeneID=103115097 THR A 164 E . . . . . . - B G F G ? -0.919 2.0   -164.4 -132.7 150.9  4.0   0.6   -13.8 
Erinaceus_europaeus_GeneID=103115097 ARG A 165 E . . . . . . - B G F . ? -0.978 25.7  -116.4 -128.6 154.6  4.2   3.7   -15.9 
Erinaceus_europaeus_GeneID=103115097 SER A 166 . . . . . . . - . . . . ? -0.630 21.7  -142.5 -92.1  119.9  1.7   6.4   -16.8 
Erinaceus_europaeus_GeneID=103115097 GLY A 167 S . . . . . S - . . . . ? 0.794  89.4  -0.2   -54.0  -16.6  0.9   6.5   -20.7 
Erinaceus_europaeus_GeneID=103115097 ASP A 168 S . . . . . S + . . . . ? 0.578  123.3 43.3   -163.7 5.1    0.6   10.4  -21.0 
Erinaceus_europaeus_GeneID=103115097 ARG A 169 S . . . . . S - . . . . ? -0.987 89.3  -93.7  -167.3 128.5  1.2   12.2  -17.6 
Erinaceus_europaeus_GeneID=103115097 ARG A 170 S . . . . . S + . . . . ? -0.287 72.2  159.7  -33.2  53.0   3.5   12.1  -14.5 
Erinaceus_europaeus_GeneID=103115097 ARG A 171 . . . . . . . + . . . . ? -0.839 13.6  92.8   -95.4  133.8  0.6   9.8   -13.0 
Erinaceus_europaeus_GeneID=103115097 GLY A 172 E . . . . . . - A B A . ? -0.967 69.2  -54.5  172.9  -170.8 1.5   7.5   -10.1 
Erinaceus_europaeus_GeneID=103115097 PHE A 173 E . . . . . . - A B A . ? -0.748 42.9  -170.9 -98.3  154.5  1.5   7.1   -6.4  
Erinaceus_europaeus_GeneID=103115097 CYS A 174 . . > . . . . - . . . . ? -0.548 43.7  -35.2  -122.8 -169.2 3.0   9.4   -3.8  
Erinaceus_europaeus_GeneID=103115097 SER A 175 T . 3 . . . S + . . . . ? -0.153 122.0 22.6   -57.1  136.3  3.8   9.4   -0.2  
Erinaceus_europaeus_GeneID=103115097 ALA A 176 T . 3 . . . S + . . . . ? 0.275  95.4  93.6   94.4   -4.2   1.2   7.7   2.1   
Erinaceus_europaeus_GeneID=103115097 ASP A 177 . . X . . . . + . . . . ? 0.394  54.7  129.4  -92.6  -4.6   -0.3  5.5   -0.6  
Erinaceus_europaeus_GeneID=103115097 SER A 178 T . 3 . . . . + . . . . ? -0.268 69.7  26.2   -47.9  136.8  2.1   2.8   0.5   
Erinaceus_europaeus_GeneID=103115097 GLY A 179 T . 3 . . . S + . . . . ? 0.237  92.1  128.8  92.8   -14.2  0.3   -0.4  1.0   
Erinaceus_europaeus_GeneID=103115097 GLY A 180 P . < . . > . - . . . . ? -0.337 61.3  -95.5  -72.6  164.2  -2.5  0.5   -1.4  
Erinaceus_europaeus_GeneID=103115097 PRO A 181 E . . . . P . - B H . H ? -0.538 14.6  -148.2 -93.0  136.2  -3.6  -1.9  -4.1  
Erinaceus_europaeus_GeneID=103115097 LEU A 182 E . . . . < . - B H E H ? -0.938 30.3  -159.8 -85.3  117.9  -2.6  -2.1  -7.8  
Erinaceus_europaeus_GeneID=103115097 VAL A 183 E . . . . . . + B H E H ? -0.898 18.8  175.2  -116.1 125.0  -5.8  -3.4  -9.4  
Erinaceus_europaeus_GeneID=103115097 CYS A 184 E . > . . . S - B H . H ? -0.995 77.6  -12.9  -124.3 128.1  -6.0  -5.1  -12.9 
Erinaceus_europaeus_GeneID=103115097 GLN A 185 T . 3 . . . S - . . . . ? 0.902  130.1 -55.7  50.0   34.1   -9.2  -6.6  -14.2 
Erinaceus_europaeus_GeneID=103115097 ASN A 186 T . 3 . . . S + . . . . ? 0.747  116.8 107.0  76.2   21.7   -10.7 -6.2  -10.6 
Erinaceus_europaeus_GeneID=103115097 ARG A 187 E . < . . . S - B I C H ? -0.989 77.1  -106.3 -126.1 150.0  -7.9  -8.2  -8.9  
Erinaceus_europaeus_GeneID=103115097 ALA A 188 E . . . . . . + B I . H ? -0.592 40.2  165.1  -75.6  121.4  -5.1  -7.2  -6.8  
Erinaceus_europaeus_GeneID=103115097 GLN A 189 E . . . . . . + B I . . ? 0.628  60.6  1.2    -110.0 -18.2  -1.8  -7.4  -8.7  
Erinaceus_europaeus_GeneID=103115097 GLY A 190 E . . . . . . - B I I H ? -0.988 56.4  -122.3 -164.5 163.8  0.5   -5.4  -6.5  
Erinaceus_europaeus_GeneID=103115097 VAL A 191 E . . . . . . - B I I H ? -0.968 43.2  -106.4 -116.0 125.0  1.1   -3.4  -3.3  
Erinaceus_europaeus_GeneID=103115097 VAL A 192 E . . . . . . + B I I . ? -0.376 53.7  159.3  -49.8  121.3  2.3   0.1   -3.5  
Erinaceus_europaeus_GeneID=103115097 SER A 193 E . . . . . . - B I . . ? 0.775  48.4  -30.2  -115.6 -67.6  6.0   -0.2  -2.4  
Erinaceus_europaeus_GeneID=103115097 PHE A 194 E . . . . . . - B I I . ? -0.983 43.7  -165.3 -154.9 163.0  8.3   2.6   -3.5  
Erinaceus_europaeus_GeneID=103115097 SER A 195 . . . . . . . - . . . . ? -0.808 31.3  -92.2  -138.9 172.4  8.9   5.3   -6.2  
Erinaceus_europaeus_GeneID=103115097 GLY A 196 . . . . . . . - . . . . ? 0.159  62.4  -68.3  -71.5  -159.4 11.8  7.6   -7.4  
Erinaceus_europaeus_GeneID=103115097 ILE A 197 S . . . . . S + . . . . ? 0.907  123.3 43.8   -64.5  -41.7  12.4  11.2  -6.3  
Erinaceus_europaeus_GeneID=103115097 TRP A 198 S . > . . . S - . . . . ? -0.868 91.3  -115.6 -111.7 135.2  9.3   12.4  -8.1  
Erinaceus_europaeus_GeneID=103115097 CYS A 199 T . 3 . . . S + . . . . ? -0.449 102.2 12.3   -60.1  135.8  5.9   10.7  -8.1  
Erinaceus_europaeus_GeneID=103115097 GLY A 200 T . 3 . . . S + . . . . ? 0.768  86.2  166.7  72.1   19.6   4.9   9.4   -11.5 
Erinaceus_europaeus_GeneID=103115097 ASP A 201 . . X . . . . - . . . . ? -0.664 32.6  -151.1 -71.7  120.3  8.5   10.0  -12.8 
Erinaceus_europaeus_GeneID=103115097 PRO A 202 T . 3 . . . S + . . . . ? 0.741  96.7  56.5   -66.3  -21.2  8.8   8.2   -16.2 
Erinaceus_europaeus_GeneID=103115097 LYS A 203 T . 3 . . . S + . . . . ? 0.730  118.7 32.7   -79.0  -25.9  12.6  7.7   -15.5 
Erinaceus_europaeus_GeneID=103115097 THR A 204 S . < . . . S - . . . . ? -0.772 90.0  -156.5 -129.5 78.9   11.8  5.9   -12.2 
Erinaceus_europaeus_GeneID=103115097 PRO A 205 . . . . . . . - . . . . ? -0.170 31.7  -86.7  -54.6  158.4  8.6   4.0   -12.7 
Erinaceus_europaeus_GeneID=103115097 ASP A 206 E . . . . . . - B J G . ? -0.442 43.7  -144.4 -69.8  137.5  6.4   3.1   -9.7  
Erinaceus_europaeus_GeneID=103115097 VAL A 207 E . . . . . . - B J G I ? -0.879 16.1  -172.9 -112.5 136.0  7.3   -0.1  -8.1  
Erinaceus_europaeus_GeneID=103115097 TYR A 208 E . . . . . . - B J G I ? -0.879 32.4  -111.9 -122.6 146.1  4.9   -2.6  -6.5  
Erinaceus_europaeus_GeneID=103115097 THR A 209 E . . . . . . - B J G I ? -0.780 42.1  -123.1 -73.9  120.7  5.3   -5.7  -4.5  
Erinaceus_europaeus_GeneID=103115097 ARG A 210 E . > . . . . - B J . I ? -0.600 19.6  -161.3 -71.0  116.9  4.0   -8.5  -6.8  
Erinaceus_europaeus_GeneID=103115097 LEU A 211 G . > . . . S + . . . . ? 0.846  85.6  63.4   -70.1  -36.1  1.2   -10.3 -5.1  
Erinaceus_europaeus_GeneID=103115097 SER A 212 G . > . . . S + . . . . ? 0.806  96.9  59.7   -59.7  -26.6  1.3   -13.4 -7.3  
Erinaceus_europaeus_GeneID=103115097 ALA A 213 G . < . . . S + . . . . ? 0.692  115.0 34.6   -73.4  -15.8  4.9   -14.1 -6.0  
Erinaceus_europaeus_GeneID=103115097 PHE A 214 G . < > . . S + . . . . ? 0.108  79.5  111.9  -128.2 18.6   3.5   -14.3 -2.5  
Erinaceus_europaeus_GeneID=103115097 SER A 215 H . < > . . S + . . . . ? 0.895  80.2  52.0   -61.6  -41.0  0.1   -15.9 -3.0  
Erinaceus_europaeus_GeneID=103115097 SER A 216 H . . > . . S + . . . . ? 0.914  111.1 46.9   -62.7  -44.2  1.2   -19.1 -1.3  
Erinaceus_europaeus_GeneID=103115097 TRP A 217 H . . > . . S + . . . . ? 0.923  111.4 51.3   -62.4  -46.7  2.5   -17.2 1.7   
Erinaceus_europaeus_GeneID=103115097 ILE A 218 H . . X . . S + . . . . ? 0.937  111.2 47.8   -57.8  -48.0  -0.7  -15.1 1.9   
Erinaceus_europaeus_GeneID=103115097 ARG A 219 H . . X . . S + . . . . ? 0.875  109.0 54.7   -62.8  -41.1  -2.9  -18.2 1.9   
Erinaceus_europaeus_GeneID=103115097 GLY A 220 H . . X . . S + . . . . ? 0.898  109.8 45.6   -58.4  -44.8  -0.7  -19.8 4.5   
Erinaceus_europaeus_GeneID=103115097 VAL A 221 H . > X . . S + . . . . ? 0.913  110.2 54.6   -65.2  -44.0  -1.2  -17.0 6.9   
Erinaceus_europaeus_GeneID=103115097 LEU A 222 H . 3 < . . S + . . . . ? 0.822  104.6 54.2   -63.5  -33.3  -4.9  -16.8 6.3   
Erinaceus_europaeus_GeneID=103115097 ARG A 223 H . 3 < . . S + . . . . ? 0.818  106.5 52.4   -69.3  -31.2  -5.4  -20.5 7.2   
Erinaceus_europaeus_GeneID=103115097 ARG A 224 H . < < . . . . . . . . ? 0.699  .     .      -81.5  -21.6  -3.7  -20.0 10.6  
Erinaceus_europaeus_GeneID=103115097 GLY A 225 . . . < . . . . . . . . ? -0.486 .     .      -102.4 .      -5.9  -17.1 11.6  
# 
loop_
_dssp_struct_ladder.id 
_dssp_struct_ladder.sheet_id 
_dssp_struct_ladder.range_id_1 
_dssp_struct_ladder.range_id_2 
_dssp_struct_ladder.type 
_dssp_struct_ladder.beg_1_label_comp_id 
_dssp_struct_ladder.beg_1_label_asym_id 
_dssp_struct_ladder.beg_1_label_seq_id 
_dssp_struct_ladder.pdbx_beg_1_PDB_ins_code 
_dssp_struct_ladder.end_1_label_comp_id 
_dssp_struct_ladder.end_1_label_asym_id 
_dssp_struct_ladder.end_1_label_seq_id 
_dssp_struct_ladder.pdbx_end_1_PDB_ins_code 
_dssp_struct_ladder.beg_1_auth_comp_id 
_dssp_struct_ladder.beg_1_auth_asym_id 
_dssp_struct_ladder.beg_1_auth_seq_id 
_dssp_struct_ladder.end_1_auth_comp_id 
_dssp_struct_ladder.end_1_auth_asym_id 
_dssp_struct_ladder.end_1_auth_seq_id 
_dssp_struct_ladder.beg_2_label_comp_id 
_dssp_struct_ladder.beg_2_label_asym_id 
_dssp_struct_ladder.beg_2_label_seq_id 
_dssp_struct_ladder.pdbx_beg_2_PDB_ins_code 
_dssp_struct_ladder.end_2_label_comp_id 
_dssp_struct_ladder.end_2_label_asym_id 
_dssp_struct_ladder.end_2_label_seq_id 
_dssp_struct_ladder.pdbx_end_2_PDB_ins_code 
_dssp_struct_ladder.beg_2_auth_comp_id 
_dssp_struct_ladder.beg_2_auth_asym_id 
_dssp_struct_ladder.beg_2_auth_seq_id 
_dssp_struct_ladder.end_2_auth_comp_id 
_dssp_struct_ladder.end_2_auth_asym_id 
_dssp_struct_ladder.end_2_auth_seq_id 
A A A B anti-parallel ILE A 2   ? VAL A 3   ? ILE A 2   VAL A 3   PHE A 173 ? GLY A 172 ? PHE A 173 GLY A 172 
B B C F anti-parallel ARG A 6   ? GLU A 7   ? ARG A 6   GLU A 7   GLU A 138 ? MET A 137 ? GLU A 138 MET A 137 
C B D I parallel      GLY A 106 ? GLY A 106 ? GLY A 106 GLY A 106 ARG A 187 ? ARG A 187 ? ARG A 187 ARG A 187 
D B E F anti-parallel GLN A 117 ? GLY A 122 ? GLN A 117 GLY A 122 GLN A 142 ? MET A 137 ? GLN A 142 MET A 137 
E B E H anti-parallel ARG A 119 ? VAL A 120 ? ARG A 119 VAL A 120 VAL A 183 ? LEU A 182 ? VAL A 183 LEU A 182 
F B F G anti-parallel GLN A 142 ? VAL A 143 ? GLN A 142 VAL A 143 ARG A 165 ? THR A 164 ? ARG A 165 THR A 164 
G B G J anti-parallel MET A 161 ? THR A 164 ? MET A 161 THR A 164 THR A 209 ? ASP A 206 ? THR A 209 ASP A 206 
H B H I anti-parallel PRO A 181 ? CYS A 184 ? PRO A 181 CYS A 184 VAL A 191 ? ARG A 187 ? VAL A 191 ARG A 187 
I B I J anti-parallel GLY A 190 ? PHE A 194 ? GLY A 190 PHE A 194 ARG A 210 ? VAL A 207 ? ARG A 210 VAL A 207 
J C K L anti-parallel MET A 16  ? PHE A 21  ? MET A 16  PHE A 21  PHE A 30  ? GLU A 24  ? PHE A 30  GLU A 24  
K C K N anti-parallel ALA A 17  ? ARG A 20  ? ALA A 17  ARG A 20  LEU A 52  ? LEU A 49  ? LEU A 52  LEU A 49  
L C L M anti-parallel PHE A 30  ? ARG A 33  ? PHE A 30  ARG A 33  VAL A 38  ? TRP A 36  ? VAL A 38  TRP A 36  
M C M P anti-parallel TRP A 36  ? SER A 39  ? TRP A 36  SER A 39  GLN A 91  ? CYS A 88  ? GLN A 91  CYS A 88  
N C N O anti-parallel LEU A 49  ? LEU A 52  ? LEU A 49  LEU A 52  ALA A 68  ? GLN A 65  ? ALA A 68  GLN A 65  
O C O P anti-parallel ILE A 69  ? ARG A 74  ? ILE A 69  ARG A 74  LEU A 92  ? CYS A 88  ? LEU A 92  CYS A 88  
P D Q R anti-parallel GLU A 79  ? GLU A 79  ? GLU A 79  GLU A 79  ALA A 84  ? ALA A 84  ? ALA A 84  ALA A 84  
# 
loop_
_dssp_struct_bridge_pairs.id 
_dssp_struct_bridge_pairs.label_comp_id 
_dssp_struct_bridge_pairs.label_seq_id 
_dssp_struct_bridge_pairs.label_asym_id 
_dssp_struct_bridge_pairs.auth_seq_id 
_dssp_struct_bridge_pairs.auth_asym_id 
_dssp_struct_bridge_pairs.pdbx_PDB_ins_code 
_dssp_struct_bridge_pairs.acceptor_1_label_comp_id 
_dssp_struct_bridge_pairs.acceptor_1_label_seq_id 
_dssp_struct_bridge_pairs.acceptor_1_label_asym_id 
_dssp_struct_bridge_pairs.acceptor_1_auth_seq_id 
_dssp_struct_bridge_pairs.acceptor_1_auth_asym_id 
_dssp_struct_bridge_pairs.acceptor_1_pdbx_PDB_ins_code 
_dssp_struct_bridge_pairs.acceptor_1_energy 
_dssp_struct_bridge_pairs.acceptor_2_label_comp_id 
_dssp_struct_bridge_pairs.acceptor_2_label_seq_id 
_dssp_struct_bridge_pairs.acceptor_2_label_asym_id 
_dssp_struct_bridge_pairs.acceptor_2_auth_seq_id 
_dssp_struct_bridge_pairs.acceptor_2_auth_asym_id 
_dssp_struct_bridge_pairs.acceptor_2_pdbx_PDB_ins_code 
_dssp_struct_bridge_pairs.acceptor_2_energy 
_dssp_struct_bridge_pairs.donor_1_label_comp_id 
_dssp_struct_bridge_pairs.donor_1_label_seq_id 
_dssp_struct_bridge_pairs.donor_1_label_asym_id 
_dssp_struct_bridge_pairs.donor_1_auth_seq_id 
_dssp_struct_bridge_pairs.donor_1_auth_asym_id 
_dssp_struct_bridge_pairs.donor_1_pdbx_PDB_ins_code 
_dssp_struct_bridge_pairs.donor_1_energy 
_dssp_struct_bridge_pairs.donor_2_label_comp_id 
_dssp_struct_bridge_pairs.donor_2_label_seq_id 
_dssp_struct_bridge_pairs.donor_2_label_asym_id 
_dssp_struct_bridge_pairs.donor_2_auth_seq_id 
_dssp_struct_bridge_pairs.donor_2_auth_asym_id 
_dssp_struct_bridge_pairs.donor_2_pdbx_PDB_ins_code 
_dssp_struct_bridge_pairs.donor_2_energy 
1   ARG 1   A 1   A ? ?   ?   ? ?   ? ? ?    ?   ?   ? ?   ? ? ?    CYS 174 A 174 A ? -2.3 VAL 3   A 3   A ? -0.7 
2   ILE 2   A 2   A ? GLY 124 A 124 A ? -0.3 PHE 173 A 173 A ? -0.3 GLY 5   A 5   A ? -1.2 GLY 4   A 4   A ? -0.3 
3   VAL 3   A 3   A ? GLY 172 A 172 A ? -2.3 ARG 1   A 1   A ? -0.7 GLY 172 A 172 A ? -1.5 SER 127 A 127 A ? -0.1 
4   GLY 4   A 4   A ? VAL 126 A 126 A ? -0.5 ILE 2   A 2   A ? -0.3 VAL 3   A 3   A ? -0.2 ASN 140 A 140 A ? -0.2 
5   GLY 5   A 5   A ? ILE 2   A 2   A ? -1.2 VAL 126 A 126 A ? -0.1 GLU 7   A 7   A ? -0.3 ALA 139 A 139 A ? -0.2 
6   ARG 6   A 6   A ? GLU 138 A 138 A ? -2.6 GLY 4   A 4   A ? -0.1 GLU 138 A 138 A ? -2.3 VAL 8   A 8   A ? -0.2 
7   GLU 7   A 7   A ? GLY 5   A 5   A ? -0.3 MET 137 A 137 A ? -0.2 MET 137 A 137 A ? -0.2 ASN 9   A 9   A ? -0.1 
8   VAL 8   A 8   A ? LEU 136 A 136 A ? -2.9 ARG 6   A 6   A ? -0.2 LEU 136 A 136 A ? -0.1 HIS 11  A 11  A ? -0.1 
9   ASN 9   A 9   A ? PRO 10  A 10  A ? -0.1 GLU 7   A 7   A ? -0.1 SER 12  A 12  A ? -2.1 ARG 13  A 13  A ? -0.3 
10  PRO 10  A 10  A ? ?   ?   ? ?   ? ? ?    ?   ?   ? ?   ? ? ?    ASN 9   A 9   A ? -0.1 HIS 55  A 55  A ? -0.1 
11  HIS 11  A 11  A ? ARG 13  A 13  A ? -0.2 SER 12  A 12  A ? -0.1 HIS 55  A 55  A ? -0.1 ASN 9   A 9   A ? -0.1 
12  SER 12  A 12  A ? ASN 9   A 9   A ? -2.1 ARG 13  A 13  A ? -0.2 HIS 11  A 11  A ? -0.1 TYR 15  A 15  A ? -0.1 
13  ARG 13  A 13  A ? ASN 9   A 9   A ? -0.3 PRO 14  A 14  A ? -0.1 MET 16  A 16  A ? -1.8 SER 12  A 12  A ? -0.2 
14  PRO 14  A 14  A ? ?   ?   ? ?   ? ? ?    ?   ?   ? ?   ? ? ?    GLY 103 A 103 A ? -2.7 GLY 53  A 53  A ? -0.2 
15  TYR 15  A 15  A ? VAL 102 A 102 A ? -0.2 LEU 104 A 104 A ? -0.1 LEU 31  A 31  A ? -2.4 LEU 105 A 105 A ? -0.2 
16  MET 16  A 16  A ? ARG 13  A 13  A ? -1.8 PHE 30  A 30  A ? -0.2 GLY 53  A 53  A ? -0.6 SER 18  A 18  A ? -0.4 
17  ALA 17  A 17  A ? GLY 29  A 29  A ? -2.7 LEU 52  A 52  A ? -0.1 GLY 29  A 29  A ? -1.3 VAL 19  A 19  A ? -0.5 
18  SER 18  A 18  A ? VAL 51  A 51  A ? -2.6 MET 16  A 16  A ? -0.4 VAL 51  A 51  A ? -3.3 ARG 20  A 20  A ? -0.6 
19  VAL 19  A 19  A ? CYS 27  A 27  A ? -3.3 ALA 17  A 17  A ? -0.5 HIS 26  A 26  A ? -3.0 CYS 27  A 27  A ? -1.8 
20  ARG 20  A 20  A ? LEU 49  A 49  A ? -3.4 SER 18  A 18  A ? -0.6 LEU 49  A 49  A ? -2.0 GLN 22  A 22  A ? -0.4 
21  PHE 21  A 21  A ? GLU 24  A 24  A ? -2.7 VAL 19  A 19  A ? -0.4 GLU 24  A 24  A ? -1.8 GLY 48  A 48  A ? -0.1 
22  GLN 22  A 22  A ? ARG 20  A 20  A ? -0.4 GLY 23  A 23  A ? -0.3 PHE 21  A 21  A ? -0.1 HIS 25  A 25  A ? -0.1 
23  GLY 23  A 23  A ? GLU 24  A 24  A ? -0.2 ARG 20  A 20  A ? -0.0 HIS 25  A 25  A ? -0.4 GLN 22  A 22  A ? -0.3 
24  GLU 24  A 24  A ? PHE 21  A 21  A ? -1.8 VAL 19  A 19  A ? -0.0 PHE 21  A 21  A ? -2.7 GLY 23  A 23  A ? -0.2 
25  HIS 25  A 25  A ? GLY 23  A 23  A ? -0.4 ARG 20  A 20  A ? -0.2 ARG 20  A 20  A ? -0.2 GLY 28  A 28  A ? -0.1 
26  HIS 26  A 26  A ? VAL 19  A 19  A ? -3.0 CYS 27  A 27  A ? -0.5 GLY 28  A 28  A ? -0.3 SER 178 A 178 A ? -0.3 
27  CYS 27  A 27  A ? VAL 19  A 19  A ? -1.8 ASP 177 A 177 A ? -0.1 VAL 19  A 19  A ? -3.3 HIS 26  A 26  A ? -0.5 
28  GLY 28  A 28  A ? SER 178 A 178 A ? -3.7 HIS 26  A 26  A ? -0.3 ALA 40  A 40  A ? -0.4 PHE 30  A 30  A ? -0.3 
29  GLY 29  A 29  A ? ALA 17  A 17  A ? -1.3 CYS 27  A 27  A ? -0.2 ALA 17  A 17  A ? -2.7 LEU 31  A 31  A ? -0.4 
30  PHE 30  A 30  A ? VAL 38  A 38  A ? -1.8 GLY 28  A 28  A ? -0.3 VAL 38  A 38  A ? -3.0 LEU 32  A 32  A ? -0.5 
31  LEU 31  A 31  A ? TYR 15  A 15  A ? -2.4 GLY 29  A 29  A ? -0.4 LEU 105 A 105 A ? -2.6 VAL 37  A 37  A ? -0.2 
32  LEU 32  A 32  A ? TRP 36  A 36  A ? -2.3 PHE 30  A 30  A ? -0.5 VAL 37  A 37  A ? -0.2 LEU 31  A 31  A ? -0.2 
33  ARG 33  A 33  A ? TRP 36  A 36  A ? -1.5 GLY 103 A 103 A ? -0.1 TRP 36  A 36  A ? -2.5 LEU 32  A 32  A ? -0.4 
34  PRO 34  A 34  A ? ?   ?   ? ?   ? ? ?    ?   ?   ? ?   ? ? ?    ALA 96  A 96  A ? -3.6 GLY 94  A 94  A ? -0.1 
35  GLY 35  A 35  A ? SER 95  A 95  A ? -0.2 TRP 36  A 36  A ? -0.1 LEU 92  A 92  A ? -3.0 VAL 37  A 37  A ? -0.4 
36  TRP 36  A 36  A ? ARG 33  A 33  A ? -2.5 GLN 91  A 91  A ? -0.2 LEU 32  A 32  A ? -2.3 ARG 33  A 33  A ? -1.5 
37  VAL 37  A 37  A ? LEU 90  A 90  A ? -2.4 GLY 35  A 35  A ? -0.4 LEU 90  A 90  A ? -3.3 SER 39  A 39  A ? -0.4 
38  VAL 38  A 38  A ? PHE 30  A 30  A ? -3.0 TRP 36  A 36  A ? -0.4 PHE 30  A 30  A ? -1.8 ALA 40  A 40  A ? -0.2 
39  SER 39  A 39  A ? CYS 88  A 88  A ? -3.1 VAL 37  A 37  A ? -0.4 CYS 88  A 88  A ? -2.6 ALA 41  A 41  A ? -0.4 
40  ALA 40  A 40  A ? GLY 28  A 28  A ? -0.4 VAL 38  A 38  A ? -0.2 CYS 43  A 43  A ? -1.3 LEU 87  A 87  A ? -0.2 
41  ALA 41  A 41  A ? SER 39  A 39  A ? -0.4 HIS 42  A 42  A ? -0.2 PHE 44  A 44  A ? -1.6 ALA 40  A 40  A ? -0.1 
42  HIS 42  A 42  A ? CYS 43  A 43  A ? -0.3 HIS 83  A 83  A ? -0.1 ALA 41  A 41  A ? -0.2 SER 178 A 178 A ? -0.0 
43  CYS 43  A 43  A ? ALA 40  A 40  A ? -1.3 PHE 44  A 44  A ? -0.1 LEU 45  A 45  A ? -0.7 ARG 46  A 46  A ? -0.3 
44  PHE 44  A 44  A ? ALA 41  A 41  A ? -1.6 ALA 40  A 40  A ? -0.2 ALA 47  A 47  A ? -0.1 CYS 43  A 43  A ? -0.1 
45  LEU 45  A 45  A ? CYS 43  A 43  A ? -0.7 ARG 46  A 46  A ? -0.4 ALA 47  A 47  A ? -0.3 PHE 44  A 44  A ? -0.2 
46  ARG 46  A 46  A ? CYS 43  A 43  A ? -0.3 ?   ?   ? ?   ? ? ?    LEU 45  A 45  A ? -0.4 GLY 48  A 48  A ? -0.1 
47  ALA 47  A 47  A ? LEU 45  A 45  A ? -0.3 PHE 44  A 44  A ? -0.1 LEU 49  A 49  A ? -0.2 ARG 70  A 70  A ? -0.0 
48  GLY 48  A 48  A ? ARG 46  A 46  A ? -0.1 PHE 21  A 21  A ? -0.1 ILE 69  A 69  A ? -1.0 VAL 50  A 50  A ? -0.4 
49  LEU 49  A 49  A ? ARG 20  A 20  A ? -2.0 ALA 47  A 47  A ? -0.2 ARG 20  A 20  A ? -3.4 VAL 51  A 51  A ? -0.5 
50  VAL 50  A 50  A ? PHE 67  A 67  A ? -3.2 GLY 48  A 48  A ? -0.4 PHE 67  A 67  A ? -2.9 LEU 52  A 52  A ? -0.5 
51  VAL 51  A 51  A ? SER 18  A 18  A ? -3.3 LEU 49  A 49  A ? -0.5 SER 18  A 18  A ? -2.6 GLY 53  A 53  A ? -0.3 
52  LEU 52  A 52  A ? GLN 65  A 65  A ? -2.7 VAL 50  A 50  A ? -0.5 GLN 65  A 65  A ? -2.3 ALA 17  A 17  A ? -0.1 
53  GLY 53  A 53  A ? MET 16  A 16  A ? -0.6 ALA 101 A 101 A ? -0.4 HIS 55  A 55  A ? -0.4 THR 63  A 63  A ? -0.2 
54  ALA 54  A 54  A ? MET 16  A 16  A ? -0.3 VAL 51  A 51  A ? -0.2 GLY 53  A 53  A ? -0.2 LEU 57  A 57  A ? -0.1 
55  HIS 55  A 55  A ? GLY 53  A 53  A ? -0.4 SER 56  A 56  A ? -0.4 LEU 136 A 136 A ? -2.1 LEU 57  A 57  A ? -0.4 
56  SER 56  A 56  A ? THR 59  A 59  A ? -0.3 GLY 135 A 135 A ? -0.2 HIS 55  A 55  A ? -0.4 THR 59  A 59  A ? -0.2 
57  LEU 57  A 57  A ? HIS 55  A 55  A ? -0.4 PRO 133 A 133 A ? -0.2 SER 56  A 56  A ? -0.1 GLY 135 A 135 A ? -0.1 
58  ARG 58  A 58  A ? PRO 134 A 134 A ? -0.2 THR 59  A 59  A ? -0.1 LEU 57  A 57  A ? -0.2 GLY 135 A 135 A ? -0.1 
59  THR 59  A 59  A ? SER 56  A 56  A ? -0.2 ?   ?   ? ?   ? ? ?    SER 56  A 56  A ? -0.3 HIS 55  A 55  A ? -0.2 
60  PRO 60  A 60  A ? ?   ?   ? ?   ? ? ?    ?   ?   ? ?   ? ? ?    LEU 57  A 57  A ? -0.1 ARG 58  A 58  A ? -0.1 
61  GLU 61  A 61  A ? THR 59  A 59  A ? -0.1 SER 56  A 56  A ? -0.1 GLN 64  A 64  A ? -1.8 ?   ?   ? ?   ? ? ?    
62  PRO 62  A 62  A ? ?   ?   ? ?   ? ? ?    ?   ?   ? ?   ? ? ?    GLU 61  A 61  A ? -0.1 ALA 54  A 54  A ? -0.1 
63  THR 63  A 63  A ? GLY 53  A 53  A ? -0.2 GLN 65  A 65  A ? -0.0 ALA 54  A 54  A ? -0.1 GLN 65  A 65  A ? -0.1 
64  GLN 64  A 64  A ? GLU 61  A 61  A ? -1.8 GLY 53  A 53  A ? -0.1 VAL 66  A 66  A ? -0.4 GLY 53  A 53  A ? -0.2 
65  GLN 65  A 65  A ? LEU 52  A 52  A ? -2.3 THR 63  A 63  A ? -0.1 LEU 52  A 52  A ? -2.7 PHE 67  A 67  A ? -0.5 
66  VAL 66  A 66  A ? GLN 64  A 64  A ? -0.4 VAL 51  A 51  A ? -0.2 ALA 68  A 68  A ? -0.4 VAL 51  A 51  A ? -0.2 
67  PHE 67  A 67  A ? VAL 50  A 50  A ? -2.9 GLN 65  A 65  A ? -0.5 VAL 50  A 50  A ? -3.2 ILE 69  A 69  A ? -0.2 
68  ALA 68  A 68  A ? VAL 66  A 66  A ? -0.4 LEU 49  A 49  A ? -0.2 ASN 93  A 93  A ? -2.3 ARG 70  A 70  A ? -0.7 
69  ILE 69  A 69  A ? GLY 48  A 48  A ? -1.0 LEU 92  A 92  A ? -0.2 LEU 92  A 92  A ? -0.2 LEU 72  A 72  A ? -0.1 
70  ARG 70  A 70  A ? GLN 91  A 91  A ? -2.9 ALA 68  A 68  A ? -0.7 LEU 72  A 72  A ? -0.3 LEU 92  A 92  A ? -0.2 
71  ALA 71  A 71  A ? GLN 91  A 91  A ? -1.3 VAL 73  A 73  A ? -0.0 GLN 91  A 91  A ? -3.7 VAL 73  A 73  A ? -0.5 
72  LEU 72  A 72  A ? ARG 70  A 70  A ? -0.3 LEU 90  A 90  A ? -0.2 ARG 74  A 74  A ? -0.6 LEU 90  A 90  A ? -0.2 
73  VAL 73  A 73  A ? LEU 89  A 89  A ? -3.1 ALA 71  A 71  A ? -0.5 LEU 89  A 89  A ? -2.6 HIS 75  A 75  A ? -0.2 
74  ARG 74  A 74  A ? LEU 72  A 72  A ? -0.6 CYS 88  A 88  A ? -0.2 CYS 88  A 88  A ? -0.2 ASP 86  A 86  A ? -0.1 
75  HIS 75  A 75  A ? LEU 87  A 87  A ? -2.9 GLY 85  A 85  A ? -0.3 TYR 78  A 78  A ? -1.9 ARG 74  A 74  A ? -0.1 
76  PRO 76  A 76  A ? ?   ?   ? ?   ? ? ?    ?   ?   ? ?   ? ? ?    HIS 75  A 75  A ? -0.1 ARG 74  A 74  A ? -0.0 
77  ASP 77  A 77  A ? GLY 85  A 85  A ? -0.1 GLU 79  A 79  A ? -0.1 GLU 79  A 79  A ? -0.2 ASP 86  A 86  A ? -0.1 
78  TYR 78  A 78  A ? HIS 75  A 75  A ? -1.9 GLY 85  A 85  A ? -0.1 GLY 85  A 85  A ? -0.2 ASP 86  A 86  A ? -0.1 
79  GLU 79  A 79  A ? ALA 84  A 84  A ? -2.6 ASP 77  A 77  A ? -0.2 HIS 83  A 83  A ? -2.6 ALA 84  A 84  A ? -0.6 
80  PRO 80  A 80  A ? ?   ?   ? ?   ? ? ?    ?   ?   ? ?   ? ? ?    GLU 79  A 79  A ? -0.1 TYR 78  A 78  A ? -0.0 
81  VAL 81  A 81  A ? SER 82  A 82  A ? -0.1 ALA 84  A 84  A ? -0.1 GLU 79  A 79  A ? -0.0 ?   ?   ? ?   ? ? ?    
82  SER 82  A 82  A ? ALA 84  A 84  A ? -0.1 HIS 83  A 83  A ? -0.0 ARG 158 A 158 A ? -0.2 VAL 81  A 81  A ? -0.1 
83  HIS 83  A 83  A ? GLU 79  A 79  A ? -2.6 ALA 84  A 84  A ? -0.2 ASP 86  A 86  A ? -1.2 GLY 85  A 85  A ? -0.2 
84  ALA 84  A 84  A ? GLU 79  A 79  A ? -0.6 GLY 85  A 85  A ? -0.3 GLU 79  A 79  A ? -2.6 HIS 83  A 83  A ? -0.2 
85  GLY 85  A 85  A ? HIS 83  A 83  A ? -0.2 TYR 78  A 78  A ? -0.2 LEU 87  A 87  A ? -2.5 HIS 75  A 75  A ? -0.3 
86  ASP 86  A 86  A ? HIS 83  A 83  A ? -1.2 SER 82  A 82  A ? -0.1 CYS 88  A 88  A ? -0.4 THR 209 A 209 A ? -0.2 
87  LEU 87  A 87  A ? GLY 85  A 85  A ? -2.5 ALA 40  A 40  A ? -0.2 HIS 75  A 75  A ? -2.9 LEU 89  A 89  A ? -0.3 
88  CYS 88  A 88  A ? SER 39  A 39  A ? -2.6 ASP 86  A 86  A ? -0.4 SER 39  A 39  A ? -3.1 LEU 90  A 90  A ? -0.4 
89  LEU 89  A 89  A ? VAL 73  A 73  A ? -2.6 LEU 87  A 87  A ? -0.3 VAL 73  A 73  A ? -3.1 GLN 91  A 91  A ? -0.5 
90  LEU 90  A 90  A ? VAL 37  A 37  A ? -3.3 CYS 88  A 88  A ? -0.4 VAL 37  A 37  A ? -2.4 LEU 92  A 92  A ? -0.6 
91  GLN 91  A 91  A ? ALA 71  A 71  A ? -3.7 LEU 89  A 89  A ? -0.5 ARG 70  A 70  A ? -2.9 ALA 71  A 71  A ? -1.3 
92  LEU 92  A 92  A ? GLY 35  A 35  A ? -3.0 LEU 90  A 90  A ? -0.6 ILE 69  A 69  A ? -0.2 GLY 35  A 35  A ? -0.0 
93  ASN 93  A 93  A ? ALA 68  A 68  A ? -2.3 GLN 91  A 91  A ? -0.2 SER 95  A 95  A ? -0.2 LEU 92  A 92  A ? -0.1 
94  GLY 94  A 94  A ? ALA 68  A 68  A ? -0.2 GLY 35  A 35  A ? -0.1 ALA 96  A 96  A ? -0.5 LEU 92  A 92  A ? -0.2 
95  SER 95  A 95  A ? ASN 93  A 93  A ? -0.2 GLY 35  A 35  A ? -0.0 GLY 35  A 35  A ? -0.2 ALA 97  A 97  A ? -0.2 
96  ALA 96  A 96  A ? PRO 34  A 34  A ? -3.6 GLY 94  A 94  A ? -0.5 LEU 98  A 98  A ? -0.7 GLY 35  A 35  A ? -0.0 
97  ALA 97  A 97  A ? SER 95  A 95  A ? -0.2 GLY 103 A 103 A ? -0.0 GLY 99  A 99  A ? -0.2 VAL 102 A 102 A ? -0.1 
98  LEU 98  A 98  A ? ALA 96  A 96  A ? -0.7 ALA 101 A 101 A ? -0.1 GLY 103 A 103 A ? -0.2 SER 95  A 95  A ? -0.0 
99  GLY 99  A 99  A ? VAL 102 A 102 A ? -2.7 ALA 97  A 97  A ? -0.2 VAL 102 A 102 A ? -0.2 LEU 98  A 98  A ? -0.0 
100 PRO 100 A 100 A ? ?   ?   ? ?   ? ? ?    ?   ?   ? ?   ? ? ?    GLY 103 A 103 A ? -0.1 LEU 98  A 98  A ? -0.1 
101 ALA 101 A 101 A ? VAL 102 A 102 A ? -0.2 PRO 14  A 14  A ? -0.1 GLY 103 A 103 A ? -0.5 GLY 53  A 53  A ? -0.4 
102 VAL 102 A 102 A ? GLY 99  A 99  A ? -0.2 LEU 52  A 52  A ? -0.1 GLY 99  A 99  A ? -2.7 LEU 104 A 104 A ? -0.3 
103 GLY 103 A 103 A ? PRO 14  A 14  A ? -2.7 ALA 101 A 101 A ? -0.5 LEU 31  A 31  A ? -0.3 LEU 105 A 105 A ? -0.3 
104 LEU 104 A 104 A ? VAL 102 A 102 A ? -0.3 LEU 32  A 32  A ? -0.1 GLY 106 A 106 A ? -0.5 LEU 32  A 32  A ? -0.2 
105 LEU 105 A 105 A ? LEU 31  A 31  A ? -2.6 GLY 103 A 103 A ? -0.3 ARG 187 A 187 A ? -0.1 PHE 30  A 30  A ? -0.0 
106 GLY 106 A 106 A ? ASN 186 A 186 A ? -0.5 LEU 104 A 104 A ? -0.5 ALA 188 A 188 A ? -2.2 ARG 33  A 33  A ? -0.1 
107 LEU 107 A 107 A ? ARG 187 A 187 A ? -0.2 PRO 108 A 108 A ? -0.1 GLN 189 A 189 A ? -0.1 GLY 106 A 106 A ? -0.1 
108 PRO 108 A 108 A ? ?   ?   ? ?   ? ? ?    ?   ?   ? ?   ? ? ?    LEU 107 A 107 A ? -0.1 GLY 111 A 111 A ? -0.1 
109 ARG 109 A 109 A ? GLY 110 A 110 A ? -0.3 LEU 107 A 107 A ? -0.1 GLY 111 A 111 A ? -0.3 LEU 107 A 107 A ? -0.0 
110 GLY 110 A 110 A ? ?   ?   ? ?   ? ? ?    ?   ?   ? ?   ? ? ?    ARG 109 A 109 A ? -0.3 SER 212 A 212 A ? -0.1 
111 GLY 111 A 111 A ? ARG 109 A 109 A ? -0.3 PRO 108 A 108 A ? -0.1 GLN 189 A 189 A ? -0.0 ARG 210 A 210 A ? -0.0 
112 PRO 112 A 112 A ? ?   ?   ? ?   ? ? ?    ?   ?   ? ?   ? ? ?    GLY 115 A 115 A ? -0.1 GLY 111 A 111 A ? -0.1 
113 PRO 113 A 113 A ? ?   ?   ? ?   ? ? ?    ?   ?   ? ?   ? ? ?    THR 116 A 116 A ? -1.8 VAL 143 A 143 A ? -0.3 
114 PRO 114 A 114 A ? ?   ?   ? ?   ? ? ?    ?   ?   ? ?   ? ? ?    LEU 144 A 144 A ? -0.2 GLN 117 A 117 A ? -0.1 
115 GLY 115 A 115 A ? VAL 143 A 143 A ? -3.2 THR 116 A 116 A ? -0.3 GLN 117 A 117 A ? -0.1 LEU 144 A 144 A ? -0.1 
116 THR 116 A 116 A ? PRO 113 A 113 A ? -1.8 GLN 117 A 117 A ? -0.1 VAL 143 A 143 A ? -2.1 CYS 118 A 118 A ? -0.4 
117 GLN 117 A 117 A ? GLN 142 A 142 A ? -0.2 GLY 115 A 115 A ? -0.1 GLN 185 A 185 A ? -0.5 ARG 119 A 119 A ? -0.3 
118 CYS 118 A 118 A ? VAL 141 A 141 A ? -3.4 THR 116 A 116 A ? -0.4 VAL 141 A 141 A ? -3.0 VAL 120 A 120 A ? -0.4 
119 ARG 119 A 119 A ? VAL 183 A 183 A ? -2.9 GLN 117 A 117 A ? -0.3 VAL 183 A 183 A ? -3.5 ALA 121 A 121 A ? -0.4 
120 VAL 120 A 120 A ? ALA 139 A 139 A ? -2.2 CYS 118 A 118 A ? -0.4 ALA 139 A 139 A ? -2.1 GLY 122 A 122 A ? -0.3 
121 ALA 121 A 121 A ? PRO 181 A 181 A ? -0.9 ARG 119 A 119 A ? -0.4 TRP 123 A 123 A ? -0.3 GLU 138 A 138 A ? -0.2 
122 GLY 122 A 122 A ? MET 137 A 137 A ? -2.2 VAL 120 A 120 A ? -0.3 MET 137 A 137 A ? -2.4 ILE 2   A 2   A ? -0.1 
123 TRP 123 A 123 A ? ALA 176 A 176 A ? -0.3 ALA 121 A 121 A ? -0.3 VAL 126 A 126 A ? -0.1 ASP 177 A 177 A ? -0.1 
124 GLY 124 A 124 A ? SER 125 A 125 A ? -0.2 CYS 174 A 174 A ? -0.1 ILE 2   A 2   A ? -0.3 ALA 176 A 176 A ? -0.2 
125 SER 125 A 125 A ? SER 175 A 175 A ? -1.9 ARG 1   A 1   A ? -0.2 CYS 174 A 174 A ? -0.3 ILE 2   A 2   A ? -0.2 
126 VAL 126 A 126 A ? GLU 131 A 131 A ? -1.9 ARG 1   A 1   A ? -0.3 GLY 4   A 4   A ? -0.5 ASP 128 A 128 A ? -0.3 
127 SER 127 A 127 A ? GLU 131 A 131 A ? -0.3 VAL 3   A 3   A ? -0.1 GLU 130 A 130 A ? -1.0 GLU 131 A 131 A ? -0.2 
128 ASP 128 A 128 A ? VAL 126 A 126 A ? -0.3 PHE 129 A 129 A ? -0.2 SER 125 A 125 A ? -0.0 VAL 3   A 3   A ? -0.0 
129 PHE 129 A 129 A ? GLU 131 A 131 A ? -0.1 ?   ?   ? ?   ? ? ?    ASP 128 A 128 A ? -0.2 VAL 126 A 126 A ? -0.0 
130 GLU 130 A 130 A ? SER 127 A 127 A ? -1.0 GLU 131 A 131 A ? -0.2 ASP 128 A 128 A ? -0.1 SER 125 A 125 A ? -0.0 
131 GLU 131 A 131 A ? SER 127 A 127 A ? -0.2 PRO 132 A 132 A ? -0.0 VAL 126 A 126 A ? -1.9 SER 127 A 127 A ? -0.3 
132 PRO 132 A 132 A ? ?   ?   ? ?   ? ? ?    ?   ?   ? ?   ? ? ?    SER 125 A 125 A ? -0.1 GLY 124 A 124 A ? -0.1 
133 PRO 133 A 133 A ? ?   ?   ? ?   ? ? ?    ?   ?   ? ?   ? ? ?    LEU 57  A 57  A ? -0.2 LEU 136 A 136 A ? -0.1 
134 PRO 134 A 134 A ? ?   ?   ? ?   ? ? ?    ?   ?   ? ?   ? ? ?    LEU 136 A 136 A ? -0.3 ARG 58  A 58  A ? -0.2 
135 GLY 135 A 135 A ? SER 56  A 56  A ? -0.1 GLY 122 A 122 A ? -0.1 SER 56  A 56  A ? -0.2 MET 137 A 137 A ? -0.1 
136 LEU 136 A 136 A ? HIS 55  A 55  A ? -2.1 PRO 134 A 134 A ? -0.3 VAL 8   A 8   A ? -2.9 GLU 138 A 138 A ? -0.3 
137 MET 137 A 137 A ? GLY 122 A 122 A ? -2.4 GLU 7   A 7   A ? -0.2 GLY 122 A 122 A ? -2.2 ALA 139 A 139 A ? -0.3 
138 GLU 138 A 138 A ? ARG 6   A 6   A ? -2.3 LEU 136 A 136 A ? -0.3 ARG 6   A 6   A ? -2.6 ASN 140 A 140 A ? -0.3 
139 ALA 139 A 139 A ? VAL 120 A 120 A ? -2.1 MET 137 A 137 A ? -0.3 VAL 120 A 120 A ? -2.2 VAL 141 A 141 A ? -0.4 
140 ASN 140 A 140 A ? GLU 138 A 138 A ? -0.3 GLY 4   A 4   A ? -0.2 GLN 142 A 142 A ? -0.3 GLY 167 A 167 A ? -0.3 
141 VAL 141 A 141 A ? CYS 118 A 118 A ? -3.0 ALA 139 A 139 A ? -0.4 CYS 118 A 118 A ? -3.4 VAL 143 A 143 A ? -0.4 
142 GLN 142 A 142 A ? ARG 165 A 165 A ? -3.0 ASN 140 A 140 A ? -0.3 ARG 165 A 165 A ? -2.4 GLN 117 A 117 A ? -0.2 
143 VAL 143 A 143 A ? THR 116 A 116 A ? -2.1 VAL 141 A 141 A ? -0.4 GLY 115 A 115 A ? -3.2 ARG 145 A 145 A ? -0.2 
144 LEU 144 A 144 A ? CYS 163 A 163 A ? -2.3 PRO 114 A 114 A ? -0.2 CYS 163 A 163 A ? -0.3 VAL 143 A 143 A ? -0.1 
145 ARG 145 A 145 A ? VAL 143 A 143 A ? -0.2 PRO 146 A 146 A ? -0.1 CYS 149 A 149 A ? -2.7 ASN 150 A 150 A ? -0.2 
146 PRO 146 A 146 A ? ?   ?   ? ?   ? ? ?    ?   ?   ? ?   ? ? ?    ASN 150 A 150 A ? -2.6 SER 151 A 151 A ? -0.2 
147 ASP 147 A 147 A ? CYS 149 A 149 A ? -0.2 ALA 148 A 148 A ? -0.2 SER 151 A 151 A ? -2.2 SER 152 A 152 A ? -0.1 
148 ALA 148 A 148 A ? ASN 150 A 150 A ? -0.2 CYS 149 A 149 A ? -0.2 SER 152 A 152 A ? -1.2 ASP 147 A 147 A ? -0.2 
149 CYS 149 A 149 A ? ARG 145 A 145 A ? -2.7 ASN 150 A 150 A ? -0.2 TRP 153 A 153 A ? -0.6 SER 152 A 152 A ? -0.4 
150 ASN 150 A 150 A ? PRO 146 A 146 A ? -2.6 SER 151 A 151 A ? -0.2 GLY 155 A 155 A ? -2.6 TRP 153 A 153 A ? -0.7 
151 SER 151 A 151 A ? ASP 147 A 147 A ? -2.2 SER 152 A 152 A ? -0.2 GLY 154 A 154 A ? -1.2 ASN 150 A 150 A ? -0.2 
152 SER 152 A 152 A ? ALA 148 A 148 A ? -1.2 CYS 149 A 149 A ? -0.4 SER 151 A 151 A ? -0.2 ASN 150 A 150 A ? -0.2 
153 TRP 153 A 153 A ? ASN 150 A 150 A ? -0.7 CYS 149 A 149 A ? -0.6 ARG 156 A 156 A ? -1.2 SER 152 A 152 A ? -0.3 
154 GLY 154 A 154 A ? SER 151 A 151 A ? -1.2 GLY 155 A 155 A ? -0.3 SER 151 A 151 A ? -0.2 SER 152 A 152 A ? -0.1 
155 GLY 155 A 155 A ? ASN 150 A 150 A ? -2.6 ASP 147 A 147 A ? -0.1 GLY 154 A 154 A ? -0.3 SER 151 A 151 A ? -0.1 
156 ARG 156 A 156 A ? TRP 153 A 153 A ? -1.2 ASN 150 A 150 A ? -0.4 ARG 158 A 158 A ? -0.3 GLY 154 A 154 A ? -0.1 
157 LEU 157 A 157 A ? ASN 150 A 150 A ? -0.2 PRO 146 A 146 A ? -0.1 ALA 159 A 159 A ? -0.1 ASN 150 A 150 A ? -0.1 
158 ARG 158 A 158 A ? ARG 156 A 156 A ? -0.3 SER 82  A 82  A ? -0.2 MET 161 A 161 A ? -1.6 ARG 156 A 156 A ? -0.1 
159 ALA 159 A 159 A ? ALA 160 A 160 A ? -0.3 LEU 157 A 157 A ? -0.1 ARG 158 A 158 A ? -0.1 ALA 213 A 213 A ? -0.1 
160 ALA 160 A 160 A ? ALA 213 A 213 A ? -0.1 SER 212 A 212 A ? -0.0 ARG 210 A 210 A ? -2.7 LEU 162 A 162 A ? -0.3 
161 MET 161 A 161 A ? ARG 158 A 158 A ? -1.6 THR 209 A 209 A ? -0.2 CYS 163 A 163 A ? -0.3 THR 209 A 209 A ? -0.2 
162 LEU 162 A 162 A ? TYR 208 A 208 A ? -2.4 ALA 160 A 160 A ? -0.3 TYR 208 A 208 A ? -3.1 THR 164 A 164 A ? -0.4 
163 CYS 163 A 163 A ? LEU 144 A 144 A ? -0.3 MET 161 A 161 A ? -0.3 LEU 144 A 144 A ? -2.3 ARG 165 A 165 A ? -0.4 
164 THR 164 A 164 A ? ASP 206 A 206 A ? -2.0 LEU 162 A 162 A ? -0.4 ASP 206 A 206 A ? -1.2 SER 166 A 166 A ? -0.3 
165 ARG 165 A 165 A ? GLN 142 A 142 A ? -2.4 CYS 163 A 163 A ? -0.4 GLN 142 A 142 A ? -3.0 GLY 167 A 167 A ? -0.3 
166 SER 166 A 166 A ? THR 164 A 164 A ? -0.3 ARG 171 A 171 A ? -0.3 VAL 141 A 141 A ? -0.1 GLY 172 A 172 A ? -0.0 
167 GLY 167 A 167 A ? ARG 165 A 165 A ? -0.3 ASN 140 A 140 A ? -0.3 SER 166 A 166 A ? -0.1 ARG 170 A 170 A ? -0.1 
168 ASP 168 A 168 A ? ARG 169 A 169 A ? -0.3 ARG 171 A 171 A ? -0.0 ARG 170 A 170 A ? -0.3 GLY 167 A 167 A ? -0.1 
169 ARG 169 A 169 A ? ARG 171 A 171 A ? -0.1 VAL 3   A 3   A ? -0.1 ARG 171 A 171 A ? -4.9 ASP 168 A 168 A ? -0.3 
170 ARG 170 A 170 A ? ASP 168 A 168 A ? -0.3 GLY 167 A 167 A ? -0.1 GLY 172 A 172 A ? -0.4 ASP 201 A 201 A ? -0.1 
171 ARG 171 A 171 A ? ARG 169 A 169 A ? -4.9 GLY 200 A 200 A ? -0.2 PHE 173 A 173 A ? -0.3 SER 166 A 166 A ? -0.3 
172 GLY 172 A 172 A ? VAL 3   A 3   A ? -1.5 ARG 170 A 170 A ? -0.4 VAL 3   A 3   A ? -2.3 CYS 174 A 174 A ? -0.3 
173 PHE 173 A 173 A ? ARG 171 A 171 A ? -0.3 ILE 2   A 2   A ? -0.3 GLY 200 A 200 A ? -0.4 ILE 2   A 2   A ? -0.3 
174 CYS 174 A 174 A ? ARG 1   A 1   A ? -2.3 GLY 172 A 172 A ? -0.3 ASP 177 A 177 A ? -1.6 SER 178 A 178 A ? -0.1 
175 SER 175 A 175 A ? ALA 176 A 176 A ? -0.2 PHE 173 A 173 A ? -0.2 SER 125 A 125 A ? -1.9 CYS 174 A 174 A ? -0.3 
176 ALA 176 A 176 A ? GLY 124 A 124 A ? -0.2 HIS 26  A 26  A ? -0.1 TRP 123 A 123 A ? -0.3 SER 175 A 175 A ? -0.2 
177 ASP 177 A 177 A ? CYS 174 A 174 A ? -1.6 CYS 27  A 27  A ? -0.2 GLY 180 A 180 A ? -2.3 VAL 192 A 192 A ? -0.3 
178 SER 178 A 178 A ? HIS 26  A 26  A ? -0.3 GLY 179 A 179 A ? -0.3 GLY 28  A 28  A ? -3.7 SER 193 A 193 A ? -0.2 
179 GLY 179 A 179 A ? VAL 192 A 192 A ? -2.4 GLY 180 A 180 A ? -0.3 SER 178 A 178 A ? -0.3 PHE 30  A 30  A ? -0.1 
180 GLY 180 A 180 A ? ASP 177 A 177 A ? -2.3 GLY 29  A 29  A ? -0.1 VAL 192 A 192 A ? -2.9 GLY 179 A 179 A ? -0.3 
181 PRO 181 A 181 A ? ?   ?   ? ?   ? ? ?    ?   ?   ? ?   ? ? ?    ALA 121 A 121 A ? -0.9 VAL 183 A 183 A ? -0.6 
182 LEU 182 A 182 A ? GLY 190 A 190 A ? -2.8 GLY 180 A 180 A ? -0.2 GLN 189 A 189 A ? -3.8 GLY 190 A 190 A ? -1.2 
183 VAL 183 A 183 A ? ARG 119 A 119 A ? -3.5 PRO 181 A 181 A ? -0.6 ARG 119 A 119 A ? -2.9 GLN 185 A 185 A ? -0.4 
184 CYS 184 A 184 A ? ARG 187 A 187 A ? -2.5 LEU 182 A 182 A ? -0.5 ARG 187 A 187 A ? -1.3 CYS 118 A 118 A ? -0.1 
185 GLN 185 A 185 A ? GLN 117 A 117 A ? -0.5 VAL 183 A 183 A ? -0.4 CYS 184 A 184 A ? -0.1 ALA 188 A 188 A ? -0.1 
186 ASN 186 A 186 A ? ARG 187 A 187 A ? -0.2 VAL 183 A 183 A ? -0.1 GLY 106 A 106 A ? -0.5 ALA 188 A 188 A ? -0.4 
187 ARG 187 A 187 A ? CYS 184 A 184 A ? -1.3 LEU 105 A 105 A ? -0.1 CYS 184 A 184 A ? -2.5 GLN 189 A 189 A ? -0.5 
188 ALA 188 A 188 A ? GLY 106 A 106 A ? -2.2 ASN 186 A 186 A ? -0.4 VAL 183 A 183 A ? -0.2 VAL 191 A 191 A ? -0.1 
189 GLN 189 A 189 A ? LEU 182 A 182 A ? -3.8 ARG 187 A 187 A ? -0.5 LEU 211 A 211 A ? -1.5 SER 212 A 212 A ? -0.5 
190 GLY 190 A 190 A ? LEU 182 A 182 A ? -1.2 ARG 210 A 210 A ? -0.2 LEU 182 A 182 A ? -2.8 VAL 192 A 192 A ? -0.5 
191 VAL 191 A 191 A ? THR 209 A 209 A ? -1.6 GLN 189 A 189 A ? -0.3 THR 209 A 209 A ? -2.6 SER 193 A 193 A ? -0.1 
192 VAL 192 A 192 A ? GLY 180 A 180 A ? -2.9 GLY 190 A 190 A ? -0.5 GLY 179 A 179 A ? -2.4 TYR 208 A 208 A ? -0.2 
193 SER 193 A 193 A ? VAL 207 A 207 A ? -2.0 PHE 194 A 194 A ? -0.3 SER 195 A 195 A ? -0.3 TYR 208 A 208 A ? -0.2 
194 PHE 194 A 194 A ? VAL 207 A 207 A ? -1.5 SER 178 A 178 A ? -0.0 VAL 207 A 207 A ? -2.7 SER 193 A 193 A ? -0.3 
195 SER 195 A 195 A ? SER 193 A 193 A ? -0.3 GLY 196 A 196 A ? -0.2 CYS 199 A 199 A ? -0.1 ASP 206 A 206 A ? -0.1 
196 GLY 196 A 196 A ? THR 204 A 204 A ? -0.8 TRP 198 A 198 A ? -0.4 SER 195 A 195 A ? -0.2 GLY 200 A 200 A ? -0.0 
197 ILE 197 A 197 A ? TRP 198 A 198 A ? -0.1 CYS 199 A 199 A ? -0.1 CYS 199 A 199 A ? -0.4 SER 195 A 195 A ? -0.0 
198 TRP 198 A 198 A ? THR 204 A 204 A ? -0.0 CYS 174 A 174 A ? -0.0 ASP 201 A 201 A ? -1.4 GLY 196 A 196 A ? -0.4 
199 CYS 199 A 199 A ? ILE 197 A 197 A ? -0.4 GLY 200 A 200 A ? -0.2 CYS 174 A 174 A ? -0.1 GLY 172 A 172 A ? -0.1 
200 GLY 200 A 200 A ? PHE 173 A 173 A ? -0.4 ASP 201 A 201 A ? -0.2 CYS 199 A 199 A ? -0.2 ARG 171 A 171 A ? -0.2 
201 ASP 201 A 201 A ? TRP 198 A 198 A ? -1.4 THR 204 A 204 A ? -0.4 THR 204 A 204 A ? -0.8 GLY 200 A 200 A ? -0.2 
202 PRO 202 A 202 A ? ?   ?   ? ?   ? ? ?    ?   ?   ? ?   ? ? ?    ASP 201 A 201 A ? -0.1 GLY 200 A 200 A ? -0.1 
203 LYS 203 A 203 A ? THR 204 A 204 A ? -0.3 TRP 153 A 153 A ? -0.0 ASP 201 A 201 A ? -0.0 GLY 200 A 200 A ? -0.0 
204 THR 204 A 204 A ? ASP 201 A 201 A ? -0.8 TRP 198 A 198 A ? -0.1 GLY 196 A 196 A ? -0.8 ASP 201 A 201 A ? -0.4 
205 PRO 205 A 205 A ? ?   ?   ? ?   ? ? ?    ?   ?   ? ?   ? ? ?    ARG 165 A 165 A ? -0.2 VAL 207 A 207 A ? -0.2 
206 ASP 206 A 206 A ? THR 164 A 164 A ? -1.2 SER 195 A 195 A ? -0.1 THR 164 A 164 A ? -2.0 TYR 208 A 208 A ? -0.4 
207 VAL 207 A 207 A ? PHE 194 A 194 A ? -2.7 CYS 163 A 163 A ? -0.2 SER 193 A 193 A ? -2.0 PHE 194 A 194 A ? -1.5 
208 TYR 208 A 208 A ? LEU 162 A 162 A ? -3.1 ASP 206 A 206 A ? -0.4 LEU 162 A 162 A ? -2.4 ARG 210 A 210 A ? -0.6 
209 THR 209 A 209 A ? VAL 191 A 191 A ? -2.6 VAL 207 A 207 A ? -0.3 VAL 191 A 191 A ? -1.6 LEU 211 A 211 A ? -0.5 
210 ARG 210 A 210 A ? ALA 160 A 160 A ? -2.7 TYR 208 A 208 A ? -0.6 ALA 213 A 213 A ? -0.7 PHE 214 A 214 A ? -0.3 
211 LEU 211 A 211 A ? GLN 189 A 189 A ? -1.5 THR 209 A 209 A ? -0.5 PHE 214 A 214 A ? -2.1 SER 215 A 215 A ? -0.2 
212 SER 212 A 212 A ? GLN 189 A 189 A ? -0.5 ALA 213 A 213 A ? -0.3 SER 215 A 215 A ? -0.7 SER 216 A 216 A ? -0.3 
213 ALA 213 A 213 A ? ARG 210 A 210 A ? -0.7 PHE 214 A 214 A ? -0.2 SER 212 A 212 A ? -0.3 LEU 211 A 211 A ? -0.2 
214 PHE 214 A 214 A ? LEU 211 A 211 A ? -2.1 ARG 210 A 210 A ? -0.3 ILE 218 A 218 A ? -2.5 ALA 213 A 213 A ? -0.2 
215 SER 215 A 215 A ? SER 212 A 212 A ? -0.7 SER 216 A 216 A ? -0.2 ARG 219 A 219 A ? -2.6 GLY 220 A 220 A ? -0.2 
216 SER 216 A 216 A ? SER 212 A 212 A ? -0.3 TRP 217 A 217 A ? -0.2 GLY 220 A 220 A ? -2.1 SER 215 A 215 A ? -0.2 
217 TRP 217 A 217 A ? ARG 219 A 219 A ? -0.2 ILE 218 A 218 A ? -0.2 VAL 221 A 221 A ? -2.1 SER 215 A 215 A ? -0.2 
218 ILE 218 A 218 A ? PHE 214 A 214 A ? -2.5 ARG 219 A 219 A ? -0.2 LEU 222 A 222 A ? -2.4 SER 216 A 216 A ? -0.2 
219 ARG 219 A 219 A ? SER 215 A 215 A ? -2.6 GLY 220 A 220 A ? -0.2 ARG 223 A 223 A ? -1.6 ILE 218 A 218 A ? -0.2 
220 GLY 220 A 220 A ? SER 216 A 216 A ? -2.1 SER 215 A 215 A ? -0.2 ARG 224 A 224 A ? -0.9 ARG 219 A 219 A ? -0.2 
221 VAL 221 A 221 A ? TRP 217 A 217 A ? -2.1 LEU 222 A 222 A ? -0.2 GLY 225 A 225 A ? -0.9 ARG 224 A 224 A ? -0.6 
222 LEU 222 A 222 A ? ILE 218 A 218 A ? -2.4 ARG 223 A 223 A ? -0.2 GLY 225 A 225 A ? -0.3 VAL 221 A 221 A ? -0.2 
223 ARG 223 A 223 A ? ARG 219 A 219 A ? -1.6 ARG 224 A 224 A ? -0.2 LEU 222 A 222 A ? -0.2 VAL 221 A 221 A ? -0.2 
224 ARG 224 A 224 A ? GLY 220 A 220 A ? -0.9 VAL 221 A 221 A ? -0.6 ARG 223 A 223 A ? -0.2 LEU 222 A 222 A ? -0.2 
225 GLY 225 A 225 A ? VAL 221 A 221 A ? -0.9 LEU 222 A 222 A ? -0.3 GLN 91  A 91  A ? -0.0 ?   ?   ? ?   ? ? ?    
# 
loop_
_dssp_statistics_histogram.entry_id 
_dssp_statistics_histogram.type 
_dssp_statistics_histogram.1 
_dssp_statistics_histogram.2 
_dssp_statistics_histogram.3 
_dssp_statistics_histogram.4 
_dssp_statistics_histogram.5 
_dssp_statistics_histogram.6 
_dssp_statistics_histogram.7 
_dssp_statistics_histogram.8 
_dssp_statistics_histogram.9 
_dssp_statistics_histogram.10 
_dssp_statistics_histogram.11 
_dssp_statistics_histogram.12 
_dssp_statistics_histogram.13 
_dssp_statistics_histogram.14 
_dssp_statistics_histogram.15 
_dssp_statistics_histogram.16 
_dssp_statistics_histogram.17 
_dssp_statistics_histogram.18 
_dssp_statistics_histogram.19 
_dssp_statistics_histogram.20 
_dssp_statistics_histogram.21 
_dssp_statistics_histogram.22 
_dssp_statistics_histogram.23 
_dssp_statistics_histogram.24 
_dssp_statistics_histogram.25 
_dssp_statistics_histogram.26 
_dssp_statistics_histogram.27 
_dssp_statistics_histogram.28 
_dssp_statistics_histogram.29 
_dssp_statistics_histogram.30 
Erinaceus_europaeus_GeneID=103115097 residues_per_alpha_helix        0 0 0 0 0 0 1 0 0 1 0 0 0 0 0 0 0 0 0 0 0 0 0 0 0 0 0 0 0 0 
Erinaceus_europaeus_GeneID=103115097 parallel_bridges_per_ladder     1 0 0 0 0 0 0 0 0 0 0 0 0 0 0 0 0 0 0 0 0 0 0 0 0 0 0 0 0 0 
Erinaceus_europaeus_GeneID=103115097 antiparallel_bridges_per_ladder 1 4 1 6 1 2 0 0 0 0 0 0 0 0 0 0 0 0 0 0 0 0 0 0 0 0 0 0 0 0 
Erinaceus_europaeus_GeneID=103115097 ladders_per_sheet               1 0 0 0 0 1 0 1 0 0 0 0 0 0 0 0 0 0 0 0 0 0 0 0 0 0 0 0 0 0 
# 
loop_
_dssp_statistics_hbond.entry_id 
_dssp_statistics_hbond.type 
_dssp_statistics_hbond.count 
_dssp_statistics_hbond.count_per_100 
Erinaceus_europaeus_GeneID=103115097 O(I)-->H-N(J)          139 61.8 
Erinaceus_europaeus_GeneID=103115097 'PARALLEL BRIDGES'     2   0.9  
Erinaceus_europaeus_GeneID=103115097 'ANTIPARALLEL BRIDGES' 71  31.6 
Erinaceus_europaeus_GeneID=103115097 O(I)-->H-N(I-5)        2   0.9  
Erinaceus_europaeus_GeneID=103115097 O(I)-->H-N(I-4)        1   0.4  
Erinaceus_europaeus_GeneID=103115097 O(I)-->H-N(I-3)        4   1.8  
Erinaceus_europaeus_GeneID=103115097 O(I)-->H-N(I-2)        0   0.0  
Erinaceus_europaeus_GeneID=103115097 O(I)-->H-N(I-1)        0   0.0  
Erinaceus_europaeus_GeneID=103115097 O(I)-->H-N(I+0)        0   0.0  
Erinaceus_europaeus_GeneID=103115097 O(I)-->H-N(I+1)        0   0.0  
Erinaceus_europaeus_GeneID=103115097 O(I)-->H-N(I+2)        16  7.1  
Erinaceus_europaeus_GeneID=103115097 O(I)-->H-N(I+3)        25  11.1 
Erinaceus_europaeus_GeneID=103115097 O(I)-->H-N(I+4)        14  6.2  
Erinaceus_europaeus_GeneID=103115097 O(I)-->H-N(I+5)        2   0.9  
# 
_dssp_statistics.entry_id                       Erinaceus_europaeus_GeneID=103115097 
_dssp_statistics.nr_of_residues                 225 
_dssp_statistics.nr_of_chains                   1 
_dssp_statistics.nr_of_ss_bridges_total         0 
_dssp_statistics.nr_of_ss_bridges_intra_chain   0 
_dssp_statistics.nr_of_ss_bridges_inter_chain   0 
# 
loop_
_chem_comp.id 
_chem_comp.type 
_chem_comp.mon_nstd_flag 
_chem_comp.name 
_chem_comp.formula 
_chem_comp.formula_weight 
ALA 'L-PEPTIDE LINKING' y ALANINE         'C3 H7 N O2'     89.093 
ARG 'L-PEPTIDE LINKING' y ARGININE        'C6 H15 N4 O2'  175.209 
ASN 'L-PEPTIDE LINKING' y ASPARAGINE      'C4 H8 N2 O3'   132.118 
ASP 'L-PEPTIDE LINKING' y 'ASPARTIC ACID' 'C4 H7 N O4'    133.103 
CYS 'L-PEPTIDE LINKING' y CYSTEINE        'C3 H7 N O2 S'  121.158 
GLN 'L-PEPTIDE LINKING' y GLUTAMINE       'C5 H10 N2 O3'  146.144 
GLU 'L-PEPTIDE LINKING' y 'GLUTAMIC ACID' 'C5 H9 N O4'    147.129 
GLY 'PEPTIDE LINKING'   y GLYCINE         'C2 H5 N O2'     75.067 
HIS 'L-PEPTIDE LINKING' y HISTIDINE       'C6 H10 N3 O2'  156.162 
ILE 'L-PEPTIDE LINKING' y ISOLEUCINE      'C6 H13 N O2'   131.173 
LEU 'L-PEPTIDE LINKING' y LEUCINE         'C6 H13 N O2'   131.173 
LYS 'L-PEPTIDE LINKING' y LYSINE          'C6 H15 N2 O2'  147.195 
MET 'L-PEPTIDE LINKING' y METHIONINE      'C5 H11 N O2 S' 149.211 
PHE 'L-PEPTIDE LINKING' y PHENYLALANINE   'C9 H11 N O2'   165.189 
PRO 'L-PEPTIDE LINKING' y PROLINE         'C5 H9 N O2'     115.13 
SER 'L-PEPTIDE LINKING' y SERINE          'C3 H7 N O3'    105.093 
THR 'L-PEPTIDE LINKING' y THREONINE       'C4 H9 N O3'    119.119 
TRP 'L-PEPTIDE LINKING' y TRYPTOPHAN      'C11 H12 N2 O2' 204.225 
TYR 'L-PEPTIDE LINKING' y TYROSINE        'C9 H11 N O3'   181.189 
VAL 'L-PEPTIDE LINKING' y VALINE          'C5 H11 N O2'   117.146 
# 
loop_
_atom_type.symbol 
N 
C 
O 
S 
# 
loop_
_entity_poly_seq.entity_id 
_entity_poly_seq.num 
_entity_poly_seq.mon_id 
_entity_poly_seq.hetero 
1   1 ARG n 
1   2 ILE n 
1   3 VAL n 
1   4 GLY n 
1   5 GLY n 
1   6 ARG n 
1   7 GLU n 
1   8 VAL n 
1   9 ASN n 
1  10 PRO n 
1  11 HIS n 
1  12 SER n 
1  13 ARG n 
1  14 PRO n 
1  15 TYR n 
1  16 MET n 
1  17 ALA n 
1  18 SER n 
1  19 VAL n 
1  20 ARG n 
1  21 PHE n 
1  22 GLN n 
1  23 GLY n 
1  24 GLU n 
1  25 HIS n 
1  26 HIS n 
1  27 CYS n 
1  28 GLY n 
1  29 GLY n 
1  30 PHE n 
1  31 LEU n 
1  32 LEU n 
1  33 ARG n 
1  34 PRO n 
1  35 GLY n 
1  36 TRP n 
1  37 VAL n 
1  38 VAL n 
1  39 SER n 
1  40 ALA n 
1  41 ALA n 
1  42 HIS n 
1  43 CYS n 
1  44 PHE n 
1  45 LEU n 
1  46 ARG n 
1  47 ALA n 
1  48 GLY n 
1  49 LEU n 
1  50 VAL n 
1  51 VAL n 
1  52 LEU n 
1  53 GLY n 
1  54 ALA n 
1  55 HIS n 
1  56 SER n 
1  57 LEU n 
1  58 ARG n 
1  59 THR n 
1  60 PRO n 
1  61 GLU n 
1  62 PRO n 
1  63 THR n 
1  64 GLN n 
1  65 GLN n 
1  66 VAL n 
1  67 PHE n 
1  68 ALA n 
1  69 ILE n 
1  70 ARG n 
1  71 ALA n 
1  72 LEU n 
1  73 VAL n 
1  74 ARG n 
1  75 HIS n 
1  76 PRO n 
1  77 ASP n 
1  78 TYR n 
1  79 GLU n 
1  80 PRO n 
1  81 VAL n 
1  82 SER n 
1  83 HIS n 
1  84 ALA n 
1  85 GLY n 
1  86 ASP n 
1  87 LEU n 
1  88 CYS n 
1  89 LEU n 
1  90 LEU n 
1  91 GLN n 
1  92 LEU n 
1  93 ASN n 
1  94 GLY n 
1  95 SER n 
1  96 ALA n 
1  97 ALA n 
1  98 LEU n 
1  99 GLY n 
1 100 PRO n 
1 101 ALA n 
1 102 VAL n 
1 103 GLY n 
1 104 LEU n 
1 105 LEU n 
1 106 GLY n 
1 107 LEU n 
1 108 PRO n 
1 109 ARG n 
1 110 GLY n 
1 111 GLY n 
1 112 PRO n 
1 113 PRO n 
1 114 PRO n 
1 115 GLY n 
1 116 THR n 
1 117 GLN n 
1 118 CYS n 
1 119 ARG n 
1 120 VAL n 
1 121 ALA n 
1 122 GLY n 
1 123 TRP n 
1 124 GLY n 
1 125 SER n 
1 126 VAL n 
1 127 SER n 
1 128 ASP n 
1 129 PHE n 
1 130 GLU n 
1 131 GLU n 
1 132 PRO n 
1 133 PRO n 
1 134 PRO n 
1 135 GLY n 
1 136 LEU n 
1 137 MET n 
1 138 GLU n 
1 139 ALA n 
1 140 ASN n 
1 141 VAL n 
1 142 GLN n 
1 143 VAL n 
1 144 LEU n 
1 145 ARG n 
1 146 PRO n 
1 147 ASP n 
1 148 ALA n 
1 149 CYS n 
1 150 ASN n 
1 151 SER n 
1 152 SER n 
1 153 TRP n 
1 154 GLY n 
1 155 GLY n 
1 156 ARG n 
1 157 LEU n 
1 158 ARG n 
1 159 ALA n 
1 160 ALA n 
1 161 MET n 
1 162 LEU n 
1 163 CYS n 
1 164 THR n 
1 165 ARG n 
1 166 SER n 
1 167 GLY n 
1 168 ASP n 
1 169 ARG n 
1 170 ARG n 
1 171 ARG n 
1 172 GLY n 
1 173 PHE n 
1 174 CYS n 
1 175 SER n 
1 176 ALA n 
1 177 ASP n 
1 178 SER n 
1 179 GLY n 
1 180 GLY n 
1 181 PRO n 
1 182 LEU n 
1 183 VAL n 
1 184 CYS n 
1 185 GLN n 
1 186 ASN n 
1 187 ARG n 
1 188 ALA n 
1 189 GLN n 
1 190 GLY n 
1 191 VAL n 
1 192 VAL n 
1 193 SER n 
1 194 PHE n 
1 195 SER n 
1 196 GLY n 
1 197 ILE n 
1 198 TRP n 
1 199 CYS n 
1 200 GLY n 
1 201 ASP n 
1 202 PRO n 
1 203 LYS n 
1 204 THR n 
1 205 PRO n 
1 206 ASP n 
1 207 VAL n 
1 208 TYR n 
1 209 THR n 
1 210 ARG n 
1 211 LEU n 
1 212 SER n 
1 213 ALA n 
1 214 PHE n 
1 215 SER n 
1 216 SER n 
1 217 TRP n 
1 218 ILE n 
1 219 ARG n 
1 220 GLY n 
1 221 VAL n 
1 222 LEU n 
1 223 ARG n 
1 224 ARG n 
1 225 GLY n 
# 
loop_
_pdbx_poly_seq_scheme.asym_id 
_pdbx_poly_seq_scheme.entity_id 
_pdbx_poly_seq_scheme.seq_id 
_pdbx_poly_seq_scheme.mon_id 
_pdbx_poly_seq_scheme.ndb_seq_num 
_pdbx_poly_seq_scheme.pdb_seq_num 
_pdbx_poly_seq_scheme.auth_seq_num 
_pdbx_poly_seq_scheme.pdb_mon_id 
_pdbx_poly_seq_scheme.auth_mon_id 
_pdbx_poly_seq_scheme.pdb_strand_id 
_pdbx_poly_seq_scheme.pdb_ins_code 
_pdbx_poly_seq_scheme.hetero 
A 1   1 ARG   1 1   1   ARG ARG A ? n 
A 1   2 ILE   2 2   2   ILE ILE A ? n 
A 1   3 VAL   3 3   3   VAL VAL A ? n 
A 1   4 GLY   4 4   4   GLY GLY A ? n 
A 1   5 GLY   5 5   5   GLY GLY A ? n 
A 1   6 ARG   6 6   6   ARG ARG A ? n 
A 1   7 GLU   7 7   7   GLU GLU A ? n 
A 1   8 VAL   8 8   8   VAL VAL A ? n 
A 1   9 ASN   9 9   9   ASN ASN A ? n 
A 1  10 PRO  10 10  10  PRO PRO A ? n 
A 1  11 HIS  11 11  11  HIS HIS A ? n 
A 1  12 SER  12 12  12  SER SER A ? n 
A 1  13 ARG  13 13  13  ARG ARG A ? n 
A 1  14 PRO  14 14  14  PRO PRO A ? n 
A 1  15 TYR  15 15  15  TYR TYR A ? n 
A 1  16 MET  16 16  16  MET MET A ? n 
A 1  17 ALA  17 17  17  ALA ALA A ? n 
A 1  18 SER  18 18  18  SER SER A ? n 
A 1  19 VAL  19 19  19  VAL VAL A ? n 
A 1  20 ARG  20 20  20  ARG ARG A ? n 
A 1  21 PHE  21 21  21  PHE PHE A ? n 
A 1  22 GLN  22 22  22  GLN GLN A ? n 
A 1  23 GLY  23 23  23  GLY GLY A ? n 
A 1  24 GLU  24 24  24  GLU GLU A ? n 
A 1  25 HIS  25 25  25  HIS HIS A ? n 
A 1  26 HIS  26 26  26  HIS HIS A ? n 
A 1  27 CYS  27 27  27  CYS CYS A ? n 
A 1  28 GLY  28 28  28  GLY GLY A ? n 
A 1  29 GLY  29 29  29  GLY GLY A ? n 
A 1  30 PHE  30 30  30  PHE PHE A ? n 
A 1  31 LEU  31 31  31  LEU LEU A ? n 
A 1  32 LEU  32 32  32  LEU LEU A ? n 
A 1  33 ARG  33 33  33  ARG ARG A ? n 
A 1  34 PRO  34 34  34  PRO PRO A ? n 
A 1  35 GLY  35 35  35  GLY GLY A ? n 
A 1  36 TRP  36 36  36  TRP TRP A ? n 
A 1  37 VAL  37 37  37  VAL VAL A ? n 
A 1  38 VAL  38 38  38  VAL VAL A ? n 
A 1  39 SER  39 39  39  SER SER A ? n 
A 1  40 ALA  40 40  40  ALA ALA A ? n 
A 1  41 ALA  41 41  41  ALA ALA A ? n 
A 1  42 HIS  42 42  42  HIS HIS A ? n 
A 1  43 CYS  43 43  43  CYS CYS A ? n 
A 1  44 PHE  44 44  44  PHE PHE A ? n 
A 1  45 LEU  45 45  45  LEU LEU A ? n 
A 1  46 ARG  46 46  46  ARG ARG A ? n 
A 1  47 ALA  47 47  47  ALA ALA A ? n 
A 1  48 GLY  48 48  48  GLY GLY A ? n 
A 1  49 LEU  49 49  49  LEU LEU A ? n 
A 1  50 VAL  50 50  50  VAL VAL A ? n 
A 1  51 VAL  51 51  51  VAL VAL A ? n 
A 1  52 LEU  52 52  52  LEU LEU A ? n 
A 1  53 GLY  53 53  53  GLY GLY A ? n 
A 1  54 ALA  54 54  54  ALA ALA A ? n 
A 1  55 HIS  55 55  55  HIS HIS A ? n 
A 1  56 SER  56 56  56  SER SER A ? n 
A 1  57 LEU  57 57  57  LEU LEU A ? n 
A 1  58 ARG  58 58  58  ARG ARG A ? n 
A 1  59 THR  59 59  59  THR THR A ? n 
A 1  60 PRO  60 60  60  PRO PRO A ? n 
A 1  61 GLU  61 61  61  GLU GLU A ? n 
A 1  62 PRO  62 62  62  PRO PRO A ? n 
A 1  63 THR  63 63  63  THR THR A ? n 
A 1  64 GLN  64 64  64  GLN GLN A ? n 
A 1  65 GLN  65 65  65  GLN GLN A ? n 
A 1  66 VAL  66 66  66  VAL VAL A ? n 
A 1  67 PHE  67 67  67  PHE PHE A ? n 
A 1  68 ALA  68 68  68  ALA ALA A ? n 
A 1  69 ILE  69 69  69  ILE ILE A ? n 
A 1  70 ARG  70 70  70  ARG ARG A ? n 
A 1  71 ALA  71 71  71  ALA ALA A ? n 
A 1  72 LEU  72 72  72  LEU LEU A ? n 
A 1  73 VAL  73 73  73  VAL VAL A ? n 
A 1  74 ARG  74 74  74  ARG ARG A ? n 
A 1  75 HIS  75 75  75  HIS HIS A ? n 
A 1  76 PRO  76 76  76  PRO PRO A ? n 
A 1  77 ASP  77 77  77  ASP ASP A ? n 
A 1  78 TYR  78 78  78  TYR TYR A ? n 
A 1  79 GLU  79 79  79  GLU GLU A ? n 
A 1  80 PRO  80 80  80  PRO PRO A ? n 
A 1  81 VAL  81 81  81  VAL VAL A ? n 
A 1  82 SER  82 82  82  SER SER A ? n 
A 1  83 HIS  83 83  83  HIS HIS A ? n 
A 1  84 ALA  84 84  84  ALA ALA A ? n 
A 1  85 GLY  85 85  85  GLY GLY A ? n 
A 1  86 ASP  86 86  86  ASP ASP A ? n 
A 1  87 LEU  87 87  87  LEU LEU A ? n 
A 1  88 CYS  88 88  88  CYS CYS A ? n 
A 1  89 LEU  89 89  89  LEU LEU A ? n 
A 1  90 LEU  90 90  90  LEU LEU A ? n 
A 1  91 GLN  91 91  91  GLN GLN A ? n 
A 1  92 LEU  92 92  92  LEU LEU A ? n 
A 1  93 ASN  93 93  93  ASN ASN A ? n 
A 1  94 GLY  94 94  94  GLY GLY A ? n 
A 1  95 SER  95 95  95  SER SER A ? n 
A 1  96 ALA  96 96  96  ALA ALA A ? n 
A 1  97 ALA  97 97  97  ALA ALA A ? n 
A 1  98 LEU  98 98  98  LEU LEU A ? n 
A 1  99 GLY  99 99  99  GLY GLY A ? n 
A 1 100 PRO 100 100 100 PRO PRO A ? n 
A 1 101 ALA 101 101 101 ALA ALA A ? n 
A 1 102 VAL 102 102 102 VAL VAL A ? n 
A 1 103 GLY 103 103 103 GLY GLY A ? n 
A 1 104 LEU 104 104 104 LEU LEU A ? n 
A 1 105 LEU 105 105 105 LEU LEU A ? n 
A 1 106 GLY 106 106 106 GLY GLY A ? n 
A 1 107 LEU 107 107 107 LEU LEU A ? n 
A 1 108 PRO 108 108 108 PRO PRO A ? n 
A 1 109 ARG 109 109 109 ARG ARG A ? n 
A 1 110 GLY 110 110 110 GLY GLY A ? n 
A 1 111 GLY 111 111 111 GLY GLY A ? n 
A 1 112 PRO 112 112 112 PRO PRO A ? n 
A 1 113 PRO 113 113 113 PRO PRO A ? n 
A 1 114 PRO 114 114 114 PRO PRO A ? n 
A 1 115 GLY 115 115 115 GLY GLY A ? n 
A 1 116 THR 116 116 116 THR THR A ? n 
A 1 117 GLN 117 117 117 GLN GLN A ? n 
A 1 118 CYS 118 118 118 CYS CYS A ? n 
A 1 119 ARG 119 119 119 ARG ARG A ? n 
A 1 120 VAL 120 120 120 VAL VAL A ? n 
A 1 121 ALA 121 121 121 ALA ALA A ? n 
A 1 122 GLY 122 122 122 GLY GLY A ? n 
A 1 123 TRP 123 123 123 TRP TRP A ? n 
A 1 124 GLY 124 124 124 GLY GLY A ? n 
A 1 125 SER 125 125 125 SER SER A ? n 
A 1 126 VAL 126 126 126 VAL VAL A ? n 
A 1 127 SER 127 127 127 SER SER A ? n 
A 1 128 ASP 128 128 128 ASP ASP A ? n 
A 1 129 PHE 129 129 129 PHE PHE A ? n 
A 1 130 GLU 130 130 130 GLU GLU A ? n 
A 1 131 GLU 131 131 131 GLU GLU A ? n 
A 1 132 PRO 132 132 132 PRO PRO A ? n 
A 1 133 PRO 133 133 133 PRO PRO A ? n 
A 1 134 PRO 134 134 134 PRO PRO A ? n 
A 1 135 GLY 135 135 135 GLY GLY A ? n 
A 1 136 LEU 136 136 136 LEU LEU A ? n 
A 1 137 MET 137 137 137 MET MET A ? n 
A 1 138 GLU 138 138 138 GLU GLU A ? n 
A 1 139 ALA 139 139 139 ALA ALA A ? n 
A 1 140 ASN 140 140 140 ASN ASN A ? n 
A 1 141 VAL 141 141 141 VAL VAL A ? n 
A 1 142 GLN 142 142 142 GLN GLN A ? n 
A 1 143 VAL 143 143 143 VAL VAL A ? n 
A 1 144 LEU 144 144 144 LEU LEU A ? n 
A 1 145 ARG 145 145 145 ARG ARG A ? n 
A 1 146 PRO 146 146 146 PRO PRO A ? n 
A 1 147 ASP 147 147 147 ASP ASP A ? n 
A 1 148 ALA 148 148 148 ALA ALA A ? n 
A 1 149 CYS 149 149 149 CYS CYS A ? n 
A 1 150 ASN 150 150 150 ASN ASN A ? n 
A 1 151 SER 151 151 151 SER SER A ? n 
A 1 152 SER 152 152 152 SER SER A ? n 
A 1 153 TRP 153 153 153 TRP TRP A ? n 
A 1 154 GLY 154 154 154 GLY GLY A ? n 
A 1 155 GLY 155 155 155 GLY GLY A ? n 
A 1 156 ARG 156 156 156 ARG ARG A ? n 
A 1 157 LEU 157 157 157 LEU LEU A ? n 
A 1 158 ARG 158 158 158 ARG ARG A ? n 
A 1 159 ALA 159 159 159 ALA ALA A ? n 
A 1 160 ALA 160 160 160 ALA ALA A ? n 
A 1 161 MET 161 161 161 MET MET A ? n 
A 1 162 LEU 162 162 162 LEU LEU A ? n 
A 1 163 CYS 163 163 163 CYS CYS A ? n 
A 1 164 THR 164 164 164 THR THR A ? n 
A 1 165 ARG 165 165 165 ARG ARG A ? n 
A 1 166 SER 166 166 166 SER SER A ? n 
A 1 167 GLY 167 167 167 GLY GLY A ? n 
A 1 168 ASP 168 168 168 ASP ASP A ? n 
A 1 169 ARG 169 169 169 ARG ARG A ? n 
A 1 170 ARG 170 170 170 ARG ARG A ? n 
A 1 171 ARG 171 171 171 ARG ARG A ? n 
A 1 172 GLY 172 172 172 GLY GLY A ? n 
A 1 173 PHE 173 173 173 PHE PHE A ? n 
A 1 174 CYS 174 174 174 CYS CYS A ? n 
A 1 175 SER 175 175 175 SER SER A ? n 
A 1 176 ALA 176 176 176 ALA ALA A ? n 
A 1 177 ASP 177 177 177 ASP ASP A ? n 
A 1 178 SER 178 178 178 SER SER A ? n 
A 1 179 GLY 179 179 179 GLY GLY A ? n 
A 1 180 GLY 180 180 180 GLY GLY A ? n 
A 1 181 PRO 181 181 181 PRO PRO A ? n 
A 1 182 LEU 182 182 182 LEU LEU A ? n 
A 1 183 VAL 183 183 183 VAL VAL A ? n 
A 1 184 CYS 184 184 184 CYS CYS A ? n 
A 1 185 GLN 185 185 185 GLN GLN A ? n 
A 1 186 ASN 186 186 186 ASN ASN A ? n 
A 1 187 ARG 187 187 187 ARG ARG A ? n 
A 1 188 ALA 188 188 188 ALA ALA A ? n 
A 1 189 GLN 189 189 189 GLN GLN A ? n 
A 1 190 GLY 190 190 190 GLY GLY A ? n 
A 1 191 VAL 191 191 191 VAL VAL A ? n 
A 1 192 VAL 192 192 192 VAL VAL A ? n 
A 1 193 SER 193 193 193 SER SER A ? n 
A 1 194 PHE 194 194 194 PHE PHE A ? n 
A 1 195 SER 195 195 195 SER SER A ? n 
A 1 196 GLY 196 196 196 GLY GLY A ? n 
A 1 197 ILE 197 197 197 ILE ILE A ? n 
A 1 198 TRP 198 198 198 TRP TRP A ? n 
A 1 199 CYS 199 199 199 CYS CYS A ? n 
A 1 200 GLY 200 200 200 GLY GLY A ? n 
A 1 201 ASP 201 201 201 ASP ASP A ? n 
A 1 202 PRO 202 202 202 PRO PRO A ? n 
A 1 203 LYS 203 203 203 LYS LYS A ? n 
A 1 204 THR 204 204 204 THR THR A ? n 
A 1 205 PRO 205 205 205 PRO PRO A ? n 
A 1 206 ASP 206 206 206 ASP ASP A ? n 
A 1 207 VAL 207 207 207 VAL VAL A ? n 
A 1 208 TYR 208 208 208 TYR TYR A ? n 
A 1 209 THR 209 209 209 THR THR A ? n 
A 1 210 ARG 210 210 210 ARG ARG A ? n 
A 1 211 LEU 211 211 211 LEU LEU A ? n 
A 1 212 SER 212 212 212 SER SER A ? n 
A 1 213 ALA 213 213 213 ALA ALA A ? n 
A 1 214 PHE 214 214 214 PHE PHE A ? n 
A 1 215 SER 215 215 215 SER SER A ? n 
A 1 216 SER 216 216 216 SER SER A ? n 
A 1 217 TRP 217 217 217 TRP TRP A ? n 
A 1 218 ILE 218 218 218 ILE ILE A ? n 
A 1 219 ARG 219 219 219 ARG ARG A ? n 
A 1 220 GLY 220 220 220 GLY GLY A ? n 
A 1 221 VAL 221 221 221 VAL VAL A ? n 
A 1 222 LEU 222 222 222 LEU LEU A ? n 
A 1 223 ARG 223 223 223 ARG ARG A ? n 
A 1 224 ARG 224 224 224 ARG ARG A ? n 
A 1 225 GLY 225 225 225 GLY GLY A ? n 
# 
loop_
_atom_site.group_PDB 
_atom_site.id 
_atom_site.type_symbol 
_atom_site.label_atom_id 
_atom_site.label_alt_id 
_atom_site.label_comp_id 
_atom_site.label_asym_id 
_atom_site.label_entity_id 
_atom_site.label_seq_id 
_atom_site.pdbx_PDB_ins_code 
_atom_site.Cartn_x 
_atom_site.Cartn_y 
_atom_site.Cartn_z 
_atom_site.occupancy 
_atom_site.B_iso_or_equiv 
_atom_site.pdbx_formal_charge 
_atom_site.auth_seq_id 
_atom_site.auth_comp_id 
_atom_site.auth_asym_id 
_atom_site.auth_atom_id 
_atom_site.pdbx_PDB_model_num 
ATOM 1    N N   ? ARG A 1   1 ?  -0.183   9.993  -2.418 1.000 58.480 ? 1   ARG A N   1 
ATOM 2    C CA  ? ARG A 1   1 ?  -0.418  10.796  -3.614 1.000 58.480 ? 1   ARG A CA  1 
ATOM 3    C C   ? ARG A 1   1 ?  -0.850   9.921  -4.785 1.000 58.480 ? 1   ARG A C   1 
ATOM 4    C CB  ? ARG A 1   1 ?   0.839  11.587  -3.986 1.000 58.480 ? 1   ARG A CB  1 
ATOM 5    O O   ? ARG A 1   1 ?  -0.208   8.911  -5.082 1.000 58.480 ? 1   ARG A O   1 
ATOM 6    C CG  ? ARG A 1   1 ?   0.664  12.486  -5.200 1.000 58.480 ? 1   ARG A CG  1 
ATOM 7    C CD  ? ARG A 1   1 ?   1.921  13.294  -5.489 1.000 58.480 ? 1   ARG A CD  1 
ATOM 8    N NE  ? ARG A 1   1 ?   1.814  14.025  -6.749 1.000 58.480 ? 1   ARG A NE  1 
ATOM 9    N NH1 ? ARG A 1   1 ?   3.791  15.190  -6.479 1.000 58.480 ? 1   ARG A NH1 1 
ATOM 10   N NH2 ? ARG A 1   1 ?   2.509  15.516  -8.351 1.000 58.480 ? 1   ARG A NH2 1 
ATOM 11   C CZ  ? ARG A 1   1 ?   2.705  14.908  -7.190 1.000 58.480 ? 1   ARG A CZ  1 
ATOM 12   N N   ? ILE A 1   2 ?  -1.979  10.140  -5.289 1.000 68.540 ? 2   ILE A N   1 
ATOM 13   C CA  ? ILE A 1   2 ?  -2.127   9.702  -6.673 1.000 68.540 ? 2   ILE A CA  1 
ATOM 14   C C   ? ILE A 1   2 ?  -1.932  10.888  -7.614 1.000 68.540 ? 2   ILE A C   1 
ATOM 15   C CB  ? ILE A 1   2 ?  -3.506   9.047  -6.914 1.000 68.540 ? 2   ILE A CB  1 
ATOM 16   O O   ? ILE A 1   2 ?  -2.758  11.804  -7.648 1.000 68.540 ? 2   ILE A O   1 
ATOM 17   C CG1 ? ILE A 1   2 ?  -3.704   7.857  -5.968 1.000 68.540 ? 2   ILE A CG1 1 
ATOM 18   C CG2 ? ILE A 1   2 ?  -3.650   8.614  -8.376 1.000 68.540 ? 2   ILE A CG2 1 
ATOM 19   C CD1 ? ILE A 1   2 ?  -2.713   6.721  -6.185 1.000 68.540 ? 2   ILE A CD1 1 
ATOM 20   N N   ? VAL A 1   3 ?  -0.795  11.137  -8.128 1.000 71.170 ? 3   VAL A N   1 
ATOM 21   C CA  ? VAL A 1   3 ?  -0.467  12.261  -9.000 1.000 71.170 ? 3   VAL A CA  1 
ATOM 22   C C   ? VAL A 1   3 ?  -1.097  12.049 -10.375 1.000 71.170 ? 3   VAL A C   1 
ATOM 23   C CB  ? VAL A 1   3 ?   1.061  12.447  -9.136 1.000 71.170 ? 3   VAL A CB  1 
ATOM 24   O O   ? VAL A 1   3 ?  -0.989  10.965 -10.953 1.000 71.170 ? 3   VAL A O   1 
ATOM 25   C CG1 ? VAL A 1   3 ?   1.381  13.620 -10.061 1.000 71.170 ? 3   VAL A CG1 1 
ATOM 26   C CG2 ? VAL A 1   3 ?   1.697  12.656  -7.763 1.000 71.170 ? 3   VAL A CG2 1 
ATOM 27   N N   ? GLY A 1   4 ?  -1.823  13.173 -10.761 1.000 71.160 ? 4   GLY A N   1 
ATOM 28   C CA  ? GLY A 1   4 ?  -2.410  13.087 -12.088 1.000 71.160 ? 4   GLY A CA  1 
ATOM 29   C C   ? GLY A 1   4 ?  -3.634  12.191 -12.143 1.000 71.160 ? 4   GLY A C   1 
ATOM 30   O O   ? GLY A 1   4 ?  -4.032  11.741 -13.219 1.000 71.160 ? 4   GLY A O   1 
ATOM 31   N N   ? GLY A 1   5 ?  -4.210  11.835 -10.830 1.000 82.070 ? 5   GLY A N   1 
ATOM 32   C CA  ? GLY A 1   5 ?  -5.402  11.010 -10.708 1.000 82.070 ? 5   GLY A CA  1 
ATOM 33   C C   ? GLY A 1   5 ?  -6.674  11.819 -10.542 1.000 82.070 ? 5   GLY A C   1 
ATOM 34   O O   ? GLY A 1   5 ?  -6.663  13.042 -10.699 1.000 82.070 ? 5   GLY A O   1 
ATOM 35   N N   ? ARG A 1   6 ?  -7.765  11.188 -10.485 1.000 89.410 ? 6   ARG A N   1 
ATOM 36   C CA  ? ARG A 1   6 ?  -9.076  11.802 -10.301 1.000 89.410 ? 6   ARG A CA  1 
ATOM 37   C C   ? ARG A 1   6 ?  -9.779  11.235  -9.072 1.000 89.410 ? 6   ARG A C   1 
ATOM 38   C CB  ? ARG A 1   6 ?  -9.946  11.598 -11.543 1.000 89.410 ? 6   ARG A CB  1 
ATOM 39   O O   ? ARG A 1   6 ?  -9.494  10.111  -8.651 1.000 89.410 ? 6   ARG A O   1 
ATOM 40   C CG  ? ARG A 1   6 ? -10.319  10.147 -11.802 1.000 89.410 ? 6   ARG A CG  1 
ATOM 41   C CD  ? ARG A 1   6 ? -11.122   9.991 -13.086 1.000 89.410 ? 6   ARG A CD  1 
ATOM 42   N NE  ? ARG A 1   6 ? -11.531   8.606 -13.301 1.000 89.410 ? 6   ARG A NE  1 
ATOM 43   N NH1 ? ARG A 1   6 ? -10.481   8.397 -15.348 1.000 89.410 ? 6   ARG A NH1 1 
ATOM 44   N NH2 ? ARG A 1   6 ? -11.642   6.629 -14.465 1.000 89.410 ? 6   ARG A NH2 1 
ATOM 45   C CZ  ? ARG A 1   6 ? -11.217   7.881 -14.371 1.000 89.410 ? 6   ARG A CZ  1 
ATOM 46   N N   ? GLU A 1   7 ? -10.604  12.091  -8.488 1.000 92.700 ? 7   GLU A N   1 
ATOM 47   C CA  ? GLU A 1   7 ? -11.404  11.587  -7.377 1.000 92.700 ? 7   GLU A CA  1 
ATOM 48   C C   ? GLU A 1   7 ? -12.330  10.461  -7.829 1.000 92.700 ? 7   GLU A C   1 
ATOM 49   C CB  ? GLU A 1   7 ? -12.221  12.717  -6.745 1.000 92.700 ? 7   GLU A CB  1 
ATOM 50   O O   ? GLU A 1   7 ? -12.959  10.555  -8.885 1.000 92.700 ? 7   GLU A O   1 
ATOM 51   C CG  ? GLU A 1   7 ? -12.977  12.303  -5.491 1.000 92.700 ? 7   GLU A CG  1 
ATOM 52   C CD  ? GLU A 1   7 ? -13.677  13.464  -4.802 1.000 92.700 ? 7   GLU A CD  1 
ATOM 53   O OE1 ? GLU A 1   7 ? -14.316  13.248  -3.747 1.000 92.700 ? 7   GLU A OE1 1 
ATOM 54   O OE2 ? GLU A 1   7 ? -13.586  14.599  -5.321 1.000 92.700 ? 7   GLU A OE2 1 
ATOM 55   N N   ? VAL A 1   8 ? -12.417   9.407  -6.996 1.000 92.980 ? 8   VAL A N   1 
ATOM 56   C CA  ? VAL A 1   8 ? -13.279   8.275  -7.318 1.000 92.980 ? 8   VAL A CA  1 
ATOM 57   C C   ? VAL A 1   8 ? -14.725   8.607  -6.956 1.000 92.980 ? 8   VAL A C   1 
ATOM 58   C CB  ? VAL A 1   8 ? -12.828   6.991  -6.587 1.000 92.980 ? 8   VAL A CB  1 
ATOM 59   O O   ? VAL A 1   8 ? -14.977   9.458  -6.100 1.000 92.980 ? 8   VAL A O   1 
ATOM 60   C CG1 ? VAL A 1   8 ? -11.397   6.623  -6.974 1.000 92.980 ? 8   VAL A CG1 1 
ATOM 61   C CG2 ? VAL A 1   8 ? -12.946   7.170  -5.074 1.000 92.980 ? 8   VAL A CG2 1 
ATOM 62   N N   ? ASN A 1   9 ? -15.663   7.894  -7.762 1.000 94.450 ? 9   ASN A N   1 
ATOM 63   C CA  ? ASN A 1   9 ? -17.025   7.901  -7.239 1.000 94.450 ? 9   ASN A CA  1 
ATOM 64   C C   ? ASN A 1   9 ? -17.090   7.305  -5.836 1.000 94.450 ? 9   ASN A C   1 
ATOM 65   C CB  ? ASN A 1   9 ? -17.966   7.147  -8.181 1.000 94.450 ? 9   ASN A CB  1 
ATOM 66   O O   ? ASN A 1   9 ? -16.483   6.266  -5.570 1.000 94.450 ? 9   ASN A O   1 
ATOM 67   C CG  ? ASN A 1   9 ? -18.130   7.840  -9.520 1.000 94.450 ? 9   ASN A CG  1 
ATOM 68   N ND2 ? ASN A 1   9 ? -18.452   7.068 -10.551 1.000 94.450 ? 9   ASN A ND2 1 
ATOM 69   O OD1 ? ASN A 1   9 ? -17.968   9.058  -9.626 1.000 94.450 ? 9   ASN A OD1 1 
ATOM 70   N N   ? PRO A 1  10 ? -17.716   8.038  -4.876 1.000 95.310 ? 10  PRO A N   1 
ATOM 71   C CA  ? PRO A 1  10 ? -17.779   7.514  -3.510 1.000 95.310 ? 10  PRO A CA  1 
ATOM 72   C C   ? PRO A 1  10 ? -18.205   6.049  -3.459 1.000 95.310 ? 10  PRO A C   1 
ATOM 73   C CB  ? PRO A 1  10 ? -18.823   8.410  -2.837 1.000 95.310 ? 10  PRO A CB  1 
ATOM 74   O O   ? PRO A 1  10 ? -19.159   5.655  -4.136 1.000 95.310 ? 10  PRO A O   1 
ATOM 75   C CG  ? PRO A 1  10 ? -18.744   9.708  -3.574 1.000 95.310 ? 10  PRO A CG  1 
ATOM 76   C CD  ? PRO A 1  10 ? -18.498   9.418  -5.027 1.000 95.310 ? 10  PRO A CD  1 
ATOM 77   N N   ? HIS A 1  11 ? -17.292   5.235  -2.707 1.000 94.530 ? 11  HIS A N   1 
ATOM 78   C CA  ? HIS A 1  11 ? -17.542   3.842  -2.352 1.000 94.530 ? 11  HIS A CA  1 
ATOM 79   C C   ? HIS A 1  11 ? -17.504   2.944  -3.583 1.000 94.530 ? 11  HIS A C   1 
ATOM 80   C CB  ? HIS A 1  11 ? -18.890   3.704  -1.643 1.000 94.530 ? 11  HIS A CB  1 
ATOM 81   O O   ? HIS A 1  11 ? -18.035   1.831  -3.562 1.000 94.530 ? 11  HIS A O   1 
ATOM 82   C CG  ? HIS A 1  11 ? -19.037   4.599  -0.453 1.000 94.530 ? 11  HIS A CG  1 
ATOM 83   C CD2 ? HIS A 1  11 ? -19.927   5.584  -0.185 1.000 94.530 ? 11  HIS A CD2 1 
ATOM 84   N ND1 ? HIS A 1  11 ? -18.196   4.531   0.637 1.000 94.530 ? 11  HIS A ND1 1 
ATOM 85   C CE1 ? HIS A 1  11 ? -18.564   5.438   1.526 1.000 94.530 ? 11  HIS A CE1 1 
ATOM 86   N NE2 ? HIS A 1  11 ? -19.612   6.090   1.052 1.000 94.530 ? 11  HIS A NE2 1 
ATOM 87   N N   ? SER A 1  12 ? -16.997   3.394  -4.695 1.000 95.520 ? 12  SER A N   1 
ATOM 88   C CA  ? SER A 1  12 ? -16.767   2.601  -5.898 1.000 95.520 ? 12  SER A CA  1 
ATOM 89   C C   ? SER A 1  12 ? -15.515   1.741  -5.762 1.000 95.520 ? 12  SER A C   1 
ATOM 90   C CB  ? SER A 1  12 ? -16.641   3.509  -7.122 1.000 95.520 ? 12  SER A CB  1 
ATOM 91   O O   ? SER A 1  12 ? -15.286   0.837  -6.568 1.000 95.520 ? 12  SER A O   1 
ATOM 92   O OG  ? SER A 1  12 ? -15.537   4.387  -6.986 1.000 95.520 ? 12  SER A OG  1 
ATOM 93   N N   ? ARG A 1  13 ? -14.733   1.913  -4.755 1.000 96.460 ? 13  ARG A N   1 
ATOM 94   C CA  ? ARG A 1  13 ? -13.603   1.089  -4.337 1.000 96.460 ? 13  ARG A CA  1 
ATOM 95   C C   ? ARG A 1  13 ? -13.811   0.550  -2.925 1.000 96.460 ? 13  ARG A C   1 
ATOM 96   C CB  ? ARG A 1  13 ? -12.300   1.887  -4.406 1.000 96.460 ? 13  ARG A CB  1 
ATOM 97   O O   ? ARG A 1  13 ? -13.121   0.961  -1.990 1.000 96.460 ? 13  ARG A O   1 
ATOM 98   C CG  ? ARG A 1  13 ? -11.997   2.454  -5.784 1.000 96.460 ? 13  ARG A CG  1 
ATOM 99   C CD  ? ARG A 1  13 ? -11.783   1.352  -6.813 1.000 96.460 ? 13  ARG A CD  1 
ATOM 100  N NE  ? ARG A 1  13 ? -11.437   1.898  -8.122 1.000 96.460 ? 13  ARG A NE  1 
ATOM 101  N NH1 ? ARG A 1  13 ? -13.623   2.197  -8.806 1.000 96.460 ? 13  ARG A NH1 1 
ATOM 102  N NH2 ? ARG A 1  13 ? -11.894   2.768 -10.198 1.000 96.460 ? 13  ARG A NH2 1 
ATOM 103  C CZ  ? ARG A 1  13 ? -12.319   2.286  -9.039 1.000 96.460 ? 13  ARG A CZ  1 
ATOM 104  N N   ? PRO A 1  14 ? -14.637  -0.396  -2.728 1.000 97.040 ? 14  PRO A N   1 
ATOM 105  C CA  ? PRO A 1  14 ? -15.107  -0.826  -1.409 1.000 97.040 ? 14  PRO A CA  1 
ATOM 106  C C   ? PRO A 1  14 ? -14.069  -1.653  -0.653 1.000 97.040 ? 14  PRO A C   1 
ATOM 107  C CB  ? PRO A 1  14 ? -16.344  -1.667  -1.733 1.000 97.040 ? 14  PRO A CB  1 
ATOM 108  O O   ? PRO A 1  14 ? -14.239  -1.922   0.539 1.000 97.040 ? 14  PRO A O   1 
ATOM 109  C CG  ? PRO A 1  14 ? -16.086  -2.217  -3.098 1.000 97.040 ? 14  PRO A CG  1 
ATOM 110  C CD  ? PRO A 1  14 ? -15.354  -1.179  -3.900 1.000 97.040 ? 14  PRO A CD  1 
ATOM 111  N N   ? TYR A 1  15 ? -12.898  -1.911  -1.272 1.000 97.880 ? 15  TYR A N   1 
ATOM 112  C CA  ? TYR A 1  15 ? -11.827  -2.704  -0.679 1.000 97.880 ? 15  TYR A CA  1 
ATOM 113  C C   ? TYR A 1  15 ? -10.786  -1.807  -0.020 1.000 97.880 ? 15  TYR A C   1 
ATOM 114  C CB  ? TYR A 1  15 ? -11.161  -3.586  -1.739 1.000 97.880 ? 15  TYR A CB  1 
ATOM 115  O O   ? TYR A 1  15 ?  -9.885  -2.293   0.669 1.000 97.880 ? 15  TYR A O   1 
ATOM 116  C CG  ? TYR A 1  15 ? -10.819  -2.851  -3.012 1.000 97.880 ? 15  TYR A CG  1 
ATOM 117  C CD1 ? TYR A 1  15 ? -11.614  -2.980  -4.149 1.000 97.880 ? 15  TYR A CD1 1 
ATOM 118  C CD2 ? TYR A 1  15 ?  -9.700  -2.028  -3.082 1.000 97.880 ? 15  TYR A CD2 1 
ATOM 119  C CE1 ? TYR A 1  15 ? -11.301  -2.306  -5.325 1.000 97.880 ? 15  TYR A CE1 1 
ATOM 120  C CE2 ? TYR A 1  15 ?  -9.378  -1.349  -4.253 1.000 97.880 ? 15  TYR A CE2 1 
ATOM 121  O OH  ? TYR A 1  15 ?  -9.870  -0.825  -6.529 1.000 97.880 ? 15  TYR A OH  1 
ATOM 122  C CZ  ? TYR A 1  15 ? -10.184  -1.494  -5.367 1.000 97.880 ? 15  TYR A CZ  1 
ATOM 123  N N   ? MET A 1  16 ? -10.891  -0.519  -0.249 1.000 97.590 ? 16  MET A N   1 
ATOM 124  C CA  ? MET A 1  16 ?  -9.868   0.410   0.222 1.000 97.590 ? 16  MET A CA  1 
ATOM 125  C C   ? MET A 1  16 ?  -9.836   0.457   1.746 1.000 97.590 ? 16  MET A C   1 
ATOM 126  C CB  ? MET A 1  16 ? -10.113   1.811  -0.340 1.000 97.590 ? 16  MET A CB  1 
ATOM 127  O O   ? MET A 1  16 ? -10.885   0.464   2.393 1.000 97.590 ? 16  MET A O   1 
ATOM 128  C CG  ? MET A 1  16 ?  -9.719   1.964  -1.800 1.000 97.590 ? 16  MET A CG  1 
ATOM 129  S SD  ? MET A 1  16 ?  -7.941   1.612  -2.088 1.000 97.590 ? 16  MET A SD  1 
ATOM 130  C CE  ? MET A 1  16 ?  -7.190   2.981  -1.163 1.000 97.590 ? 16  MET A CE  1 
ATOM 131  N N   ? ALA A 1  17 ?  -8.597   0.503   2.234 1.000 97.430 ? 17  ALA A N   1 
ATOM 132  C CA  ? ALA A 1  17 ?  -8.354   0.634   3.668 1.000 97.430 ? 17  ALA A CA  1 
ATOM 133  C C   ? ALA A 1  17 ?  -7.351   1.748   3.954 1.000 97.430 ? 17  ALA A C   1 
ATOM 134  C CB  ? ALA A 1  17 ?  -7.857  -0.688   4.247 1.000 97.430 ? 17  ALA A CB  1 
ATOM 135  O O   ? ALA A 1  17 ?  -6.383   1.926   3.211 1.000 97.430 ? 17  ALA A O   1 
ATOM 136  N N   ? SER A 1  18 ?  -7.698   2.482   5.031 1.000 96.400 ? 18  SER A N   1 
ATOM 137  C CA  ? SER A 1  18 ?  -6.753   3.464   5.553 1.000 96.400 ? 18  SER A CA  1 
ATOM 138  C C   ? SER A 1  18 ?  -6.160   3.008   6.882 1.000 96.400 ? 18  SER A C   1 
ATOM 139  C CB  ? SER A 1  18 ?  -7.432   4.823   5.728 1.000 96.400 ? 18  SER A CB  1 
ATOM 140  O O   ? SER A 1  18 ?  -6.894   2.646   7.804 1.000 96.400 ? 18  SER A O   1 
ATOM 141  O OG  ? SER A 1  18 ?  -6.540   5.761   6.304 1.000 96.400 ? 18  SER A OG  1 
ATOM 142  N N   ? VAL A 1  19 ?  -4.799   3.001   6.885 1.000 95.320 ? 19  VAL A N   1 
ATOM 143  C CA  ? VAL A 1  19 ?  -4.102   2.737   8.139 1.000 95.320 ? 19  VAL A CA  1 
ATOM 144  C C   ? VAL A 1  19 ?  -3.661   4.055   8.772 1.000 95.320 ? 19  VAL A C   1 
ATOM 145  C CB  ? VAL A 1  19 ?  -2.881   1.813   7.926 1.000 95.320 ? 19  VAL A CB  1 
ATOM 146  O O   ? VAL A 1  19 ?  -2.918   4.827   8.161 1.000 95.320 ? 19  VAL A O   1 
ATOM 147  C CG1 ? VAL A 1  19 ?  -2.217   1.480   9.261 1.000 95.320 ? 19  VAL A CG1 1 
ATOM 148  C CG2 ? VAL A 1  19 ?  -3.300   0.536   7.201 1.000 95.320 ? 19  VAL A CG2 1 
ATOM 149  N N   ? ARG A 1  20 ?  -4.132   4.263  10.045 1.000 93.570 ? 20  ARG A N   1 
ATOM 150  C CA  ? ARG A 1  20 ?  -3.899   5.535  10.723 1.000 93.570 ? 20  ARG A CA  1 
ATOM 151  C C   ? ARG A 1  20 ?  -2.924   5.366  11.883 1.000 93.570 ? 20  ARG A C   1 
ATOM 152  C CB  ? ARG A 1  20 ?  -5.217   6.125  11.228 1.000 93.570 ? 20  ARG A CB  1 
ATOM 153  O O   ? ARG A 1  20 ?  -3.014   4.397  12.641 1.000 93.570 ? 20  ARG A O   1 
ATOM 154  C CG  ? ARG A 1  20 ?  -6.182   6.516  10.120 1.000 93.570 ? 20  ARG A CG  1 
ATOM 155  C CD  ? ARG A 1  20 ?  -7.451   7.148  10.674 1.000 93.570 ? 20  ARG A CD  1 
ATOM 156  N NE  ? ARG A 1  20 ?  -8.345   7.588   9.606 1.000 93.570 ? 20  ARG A NE  1 
ATOM 157  N NH1 ? ARG A 1  20 ? -10.015   8.321  11.024 1.000 93.570 ? 20  ARG A NH1 1 
ATOM 158  N NH2 ? ARG A 1  20 ? -10.272   8.499   8.753 1.000 93.570 ? 20  ARG A NH2 1 
ATOM 159  C CZ  ? ARG A 1  20 ?  -9.542   8.135   9.796 1.000 93.570 ? 20  ARG A CZ  1 
ATOM 160  N N   ? PHE A 1  21 ?  -2.018   6.291  11.976 1.000 91.190 ? 21  PHE A N   1 
ATOM 161  C CA  ? PHE A 1  21 ?  -1.151   6.456  13.136 1.000 91.190 ? 21  PHE A CA  1 
ATOM 162  C C   ? PHE A 1  21 ?  -1.362   7.820  13.781 1.000 91.190 ? 21  PHE A C   1 
ATOM 163  C CB  ? PHE A 1  21 ?   0.319   6.284  12.740 1.000 91.190 ? 21  PHE A CB  1 
ATOM 164  O O   ? PHE A 1  21 ?  -1.302   8.849  13.104 1.000 91.190 ? 21  PHE A O   1 
ATOM 165  C CG  ? PHE A 1  21 ?   0.654   4.908  12.232 1.000 91.190 ? 21  PHE A CG  1 
ATOM 166  C CD1 ? PHE A 1  21 ?   0.280   3.777  12.947 1.000 91.190 ? 21  PHE A CD1 1 
ATOM 167  C CD2 ? PHE A 1  21 ?   1.344   4.745  11.038 1.000 91.190 ? 21  PHE A CD2 1 
ATOM 168  C CE1 ? PHE A 1  21 ?   0.589   2.502  12.479 1.000 91.190 ? 21  PHE A CE1 1 
ATOM 169  C CE2 ? PHE A 1  21 ?   1.657   3.474  10.563 1.000 91.190 ? 21  PHE A CE2 1 
ATOM 170  C CZ  ? PHE A 1  21 ?   1.279   2.354  11.286 1.000 91.190 ? 21  PHE A CZ  1 
ATOM 171  N N   ? GLN A 1  22 ?  -1.676   7.818  15.112 1.000 88.560 ? 22  GLN A N   1 
ATOM 172  C CA  ? GLN A 1  22 ?  -1.900   9.049  15.862 1.000 88.560 ? 22  GLN A CA  1 
ATOM 173  C C   ? GLN A 1  22 ?  -2.969   9.912  15.198 1.000 88.560 ? 22  GLN A C   1 
ATOM 174  C CB  ? GLN A 1  22 ?  -0.598   9.839  16.000 1.000 88.560 ? 22  GLN A CB  1 
ATOM 175  O O   ? GLN A 1  22 ?  -2.819  11.132  15.103 1.000 88.560 ? 22  GLN A O   1 
ATOM 176  C CG  ? GLN A 1  22 ?   0.478   9.117  16.798 1.000 88.560 ? 22  GLN A CG  1 
ATOM 177  C CD  ? GLN A 1  22 ?   1.744   9.939  16.954 1.000 88.560 ? 22  GLN A CD  1 
ATOM 178  N NE2 ? GLN A 1  22 ?   2.519   9.643  17.993 1.000 88.560 ? 22  GLN A NE2 1 
ATOM 179  O OE1 ? GLN A 1  22 ?   2.024  10.832  16.148 1.000 88.560 ? 22  GLN A OE1 1 
ATOM 180  N N   ? GLY A 1  23 ?  -3.995   9.276  14.623 1.000 86.420 ? 23  GLY A N   1 
ATOM 181  C CA  ? GLY A 1  23 ?  -5.174   9.985  14.150 1.000 86.420 ? 23  GLY A CA  1 
ATOM 182  C C   ? GLY A 1  23 ?  -5.027  10.510  12.734 1.000 86.420 ? 23  GLY A C   1 
ATOM 183  O O   ? GLY A 1  23 ?  -5.921  11.187  12.222 1.000 86.420 ? 23  GLY A O   1 
ATOM 184  N N   ? GLU A 1  24 ?  -3.847  10.103  12.115 1.000 90.130 ? 24  GLU A N   1 
ATOM 185  C CA  ? GLU A 1  24 ?  -3.588  10.551  10.750 1.000 90.130 ? 24  GLU A CA  1 
ATOM 186  C C   ? GLU A 1  24 ?  -3.361   9.367   9.815 1.000 90.130 ? 24  GLU A C   1 
ATOM 187  C CB  ? GLU A 1  24 ?  -2.380  11.490  10.713 1.000 90.130 ? 24  GLU A CB  1 
ATOM 188  O O   ? GLU A 1  24 ?  -2.762   8.364  10.208 1.000 90.130 ? 24  GLU A O   1 
ATOM 189  C CG  ? GLU A 1  24 ?  -2.564  12.762  11.529 1.000 90.130 ? 24  GLU A CG  1 
ATOM 190  C CD  ? GLU A 1  24 ?  -3.326  13.847  10.786 1.000 90.130 ? 24  GLU A CD  1 
ATOM 191  O OE1 ? GLU A 1  24 ?  -3.713  14.857  11.416 1.000 90.130 ? 24  GLU A OE1 1 
ATOM 192  O OE2 ? GLU A 1  24 ?  -3.539  13.685   9.564 1.000 90.130 ? 24  GLU A OE2 1 
ATOM 193  N N   ? HIS A 1  25 ?  -3.840   9.605   8.598 1.000 91.560 ? 25  HIS A N   1 
ATOM 194  C CA  ? HIS A 1  25 ?  -3.567   8.609   7.569 1.000 91.560 ? 25  HIS A CA  1 
ATOM 195  C C   ? HIS A 1  25 ?  -2.067   8.435   7.354 1.000 91.560 ? 25  HIS A C   1 
ATOM 196  C CB  ? HIS A 1  25 ?  -4.245   8.998   6.253 1.000 91.560 ? 25  HIS A CB  1 
ATOM 197  O O   ? HIS A 1  25 ?  -1.346   9.416   7.162 1.000 91.560 ? 25  HIS A O   1 
ATOM 198  C CG  ? HIS A 1  25 ?  -3.923   8.078   5.118 1.000 91.560 ? 25  HIS A CG  1 
ATOM 199  C CD2 ? HIS A 1  25 ?  -3.071   8.217   4.075 1.000 91.560 ? 25  HIS A CD2 1 
ATOM 200  N ND1 ? HIS A 1  25 ?  -4.517   6.844   4.970 1.000 91.560 ? 25  HIS A ND1 1 
ATOM 201  C CE1 ? HIS A 1  25 ?  -4.042   6.261   3.882 1.000 91.560 ? 25  HIS A CE1 1 
ATOM 202  N NE2 ? HIS A 1  25 ?  -3.163   7.074   3.321 1.000 91.560 ? 25  HIS A NE2 1 
ATOM 203  N N   ? HIS A 1  26 ?  -1.635   7.195   7.337 1.000 91.240 ? 26  HIS A N   1 
ATOM 204  C CA  ? HIS A 1  26 ?  -0.218   6.879   7.191 1.000 91.240 ? 26  HIS A CA  1 
ATOM 205  C C   ? HIS A 1  26 ?   0.028   6.006   5.965 1.000 91.240 ? 26  HIS A C   1 
ATOM 206  C CB  ? HIS A 1  26 ?   0.307   6.181   8.447 1.000 91.240 ? 26  HIS A CB  1 
ATOM 207  O O   ? HIS A 1  26 ?   0.965   6.250   5.202 1.000 91.240 ? 26  HIS A O   1 
ATOM 208  C CG  ? HIS A 1  26 ?   1.751   5.800   8.361 1.000 91.240 ? 26  HIS A CG  1 
ATOM 209  C CD2 ? HIS A 1  26 ?   2.344   4.600   8.161 1.000 91.240 ? 26  HIS A CD2 1 
ATOM 210  N ND1 ? HIS A 1  26 ?   2.771   6.718   8.493 1.000 91.240 ? 26  HIS A ND1 1 
ATOM 211  C CE1 ? HIS A 1  26 ?   3.933   6.095   8.375 1.000 91.240 ? 26  HIS A CE1 1 
ATOM 212  N NE2 ? HIS A 1  26 ?   3.701   4.809   8.173 1.000 91.240 ? 26  HIS A NE2 1 
ATOM 213  N N   ? CYS A 1  27 ?  -0.762   5.014   5.785 1.000 94.190 ? 27  CYS A N   1 
ATOM 214  C CA  ? CYS A 1  27 ?  -0.633   4.054   4.694 1.000 94.190 ? 27  CYS A CA  1 
ATOM 215  C C   ? CYS A 1  27 ?  -2.003   3.590   4.212 1.000 94.190 ? 27  CYS A C   1 
ATOM 216  C CB  ? CYS A 1  27 ?   0.197   2.850   5.134 1.000 94.190 ? 27  CYS A CB  1 
ATOM 217  O O   ? CYS A 1  27 ?  -2.999   3.741   4.921 1.000 94.190 ? 27  CYS A O   1 
ATOM 218  S SG  ? CYS A 1  27 ?   1.980   3.099   4.982 1.000 94.190 ? 27  CYS A SG  1 
ATOM 219  N N   ? GLY A 1  28 ?  -1.952   3.101   3.017 1.000 95.250 ? 28  GLY A N   1 
ATOM 220  C CA  ? GLY A 1  28 ?  -3.148   2.457   2.496 1.000 95.250 ? 28  GLY A CA  1 
ATOM 221  C C   ? GLY A 1  28 ?  -3.136   0.950   2.668 1.000 95.250 ? 28  GLY A C   1 
ATOM 222  O O   ? GLY A 1  28 ?  -2.200   0.392   3.244 1.000 95.250 ? 28  GLY A O   1 
ATOM 223  N N   ? GLY A 1  29 ?  -4.150   0.290   2.293 1.000 97.020 ? 29  GLY A N   1 
ATOM 224  C CA  ? GLY A 1  29 ?  -4.358  -1.148   2.259 1.000 97.020 ? 29  GLY A CA  1 
ATOM 225  C C   ? GLY A 1  29 ?  -5.656  -1.547   1.582 1.000 97.020 ? 29  GLY A C   1 
ATOM 226  O O   ? GLY A 1  29 ?  -6.401  -0.690   1.103 1.000 97.020 ? 29  GLY A O   1 
ATOM 227  N N   ? PHE A 1  30 ?  -5.838  -2.858   1.503 1.000 98.260 ? 30  PHE A N   1 
ATOM 228  C CA  ? PHE A 1  30 ?  -7.098  -3.330   0.939 1.000 98.260 ? 30  PHE A CA  1 
ATOM 229  C C   ? PHE A 1  30 ?  -7.571  -4.591   1.652 1.000 98.260 ? 30  PHE A C   1 
ATOM 230  C CB  ? PHE A 1  30 ?  -6.949  -3.600  -0.561 1.000 98.260 ? 30  PHE A CB  1 
ATOM 231  O O   ? PHE A 1  30 ?  -6.756  -5.385   2.126 1.000 98.260 ? 30  PHE A O   1 
ATOM 232  C CG  ? PHE A 1  30 ?  -5.902  -4.629  -0.892 1.000 98.260 ? 30  PHE A CG  1 
ATOM 233  C CD1 ? PHE A 1  30 ?  -4.573  -4.260  -1.061 1.000 98.260 ? 30  PHE A CD1 1 
ATOM 234  C CD2 ? PHE A 1  30 ?  -6.247  -5.967  -1.035 1.000 98.260 ? 30  PHE A CD2 1 
ATOM 235  C CE1 ? PHE A 1  30 ?  -3.602  -5.210  -1.367 1.000 98.260 ? 30  PHE A CE1 1 
ATOM 236  C CE2 ? PHE A 1  30 ?  -5.283  -6.922  -1.341 1.000 98.260 ? 30  PHE A CE2 1 
ATOM 237  C CZ  ? PHE A 1  30 ?  -3.961  -6.542  -1.508 1.000 98.260 ? 30  PHE A CZ  1 
ATOM 238  N N   ? LEU A 1  31 ?  -8.898  -4.645   1.745 1.000 98.360 ? 31  LEU A N   1 
ATOM 239  C CA  ? LEU A 1  31 ?  -9.563  -5.744   2.437 1.000 98.360 ? 31  LEU A CA  1 
ATOM 240  C C   ? LEU A 1  31 ?  -9.607  -6.991   1.561 1.000 98.360 ? 31  LEU A C   1 
ATOM 241  C CB  ? LEU A 1  31 ? -10.983  -5.341   2.843 1.000 98.360 ? 31  LEU A CB  1 
ATOM 242  O O   ? LEU A 1  31 ? -10.201  -6.976   0.481 1.000 98.360 ? 31  LEU A O   1 
ATOM 243  C CG  ? LEU A 1  31 ? -11.706  -6.283   3.807 1.000 98.360 ? 31  LEU A CG  1 
ATOM 244  C CD1 ? LEU A 1  31 ? -10.999  -6.302   5.158 1.000 98.360 ? 31  LEU A CD1 1 
ATOM 245  C CD2 ? LEU A 1  31 ? -13.165  -5.868   3.967 1.000 98.360 ? 31  LEU A CD2 1 
ATOM 246  N N   ? LEU A 1  32 ?  -8.908  -8.059   2.102 1.000 97.430 ? 32  LEU A N   1 
ATOM 247  C CA  ? LEU A 1  32 ?  -8.825  -9.321   1.374 1.000 97.430 ? 32  LEU A CA  1 
ATOM 248  C C   ? LEU A 1  32 ?  -9.863 -10.314   1.887 1.000 97.430 ? 32  LEU A C   1 
ATOM 249  C CB  ? LEU A 1  32 ?  -7.422  -9.921   1.499 1.000 97.430 ? 32  LEU A CB  1 
ATOM 250  O O   ? LEU A 1  32 ? -10.458 -11.057   1.103 1.000 97.430 ? 32  LEU A O   1 
ATOM 251  C CG  ? LEU A 1  32 ?  -7.152 -11.188   0.686 1.000 97.430 ? 32  LEU A CG  1 
ATOM 252  C CD1 ? LEU A 1  32 ?  -7.239 -10.888  -0.807 1.000 97.430 ? 32  LEU A CD1 1 
ATOM 253  C CD2 ? LEU A 1  32 ?  -5.788 -11.770   1.041 1.000 97.430 ? 32  LEU A CD2 1 
ATOM 254  N N   ? ARG A 1  33 ? -10.143 -10.392   3.216 1.000 97.070 ? 33  ARG A N   1 
ATOM 255  C CA  ? ARG A 1  33 ? -11.154 -11.099   3.995 1.000 97.070 ? 33  ARG A CA  1 
ATOM 256  C C   ? ARG A 1  33 ? -11.783 -10.181   5.037 1.000 97.070 ? 33  ARG A C   1 
ATOM 257  C CB  ? ARG A 1  33 ? -10.546 -12.327   4.677 1.000 97.070 ? 33  ARG A CB  1 
ATOM 258  O O   ? ARG A 1  33 ? -11.198  -9.162   5.409 1.000 97.070 ? 33  ARG A O   1 
ATOM 259  C CG  ? ARG A 1  33 ? -10.072 -13.398   3.708 1.000 97.070 ? 33  ARG A CG  1 
ATOM 260  C CD  ? ARG A 1  33 ?  -9.935 -14.753   4.387 1.000 97.070 ? 33  ARG A CD  1 
ATOM 261  N NE  ? ARG A 1  33 ?  -9.085 -15.658   3.620 1.000 97.070 ? 33  ARG A NE  1 
ATOM 262  N NH1 ? ARG A 1  33 ? -10.441 -17.507   3.906 1.000 97.070 ? 33  ARG A NH1 1 
ATOM 263  N NH2 ? ARG A 1  33 ?  -8.502 -17.678   2.695 1.000 97.070 ? 33  ARG A NH2 1 
ATOM 264  C CZ  ? ARG A 1  33 ?  -9.344 -16.945   3.408 1.000 97.070 ? 33  ARG A CZ  1 
ATOM 265  N N   ? PRO A 1  34 ? -13.040 -10.514   5.507 1.000 97.510 ? 34  PRO A N   1 
ATOM 266  C CA  ? PRO A 1  34 ? -13.743  -9.634   6.443 1.000 97.510 ? 34  PRO A CA  1 
ATOM 267  C C   ? PRO A 1  34 ? -12.900  -9.278   7.665 1.000 97.510 ? 34  PRO A C   1 
ATOM 268  C CB  ? PRO A 1  34 ? -14.970 -10.456   6.846 1.000 97.510 ? 34  PRO A CB  1 
ATOM 269  O O   ? PRO A 1  34 ? -13.099  -8.222   8.271 1.000 97.510 ? 34  PRO A O   1 
ATOM 270  C CG  ? PRO A 1  34 ? -15.250 -11.329   5.666 1.000 97.510 ? 34  PRO A CG  1 
ATOM 271  C CD  ? PRO A 1  34 ? -13.940 -11.752   5.064 1.000 97.510 ? 34  PRO A CD  1 
ATOM 272  N N   ? GLY A 1  35 ? -11.781  -9.903   7.857 1.000 97.600 ? 35  GLY A N   1 
ATOM 273  C CA  ? GLY A 1  35 ? -10.962  -9.648   9.032 1.000 97.600 ? 35  GLY A CA  1 
ATOM 274  C C   ? GLY A 1  35 ?  -9.496  -9.435   8.702 1.000 97.600 ? 35  GLY A C   1 
ATOM 275  O O   ? GLY A 1  35 ?  -8.657  -9.358   9.602 1.000 97.600 ? 35  GLY A O   1 
ATOM 276  N N   ? TRP A 1  36 ?  -9.222  -9.354   7.387 1.000 98.100 ? 36  TRP A N   1 
ATOM 277  C CA  ? TRP A 1  36 ?  -7.814  -9.288   7.012 1.000 98.100 ? 36  TRP A CA  1 
ATOM 278  C C   ? TRP A 1  36 ?  -7.579  -8.203   5.966 1.000 98.100 ? 36  TRP A C   1 
ATOM 279  C CB  ? TRP A 1  36 ?  -7.335 -10.641   6.479 1.000 98.100 ? 36  TRP A CB  1 
ATOM 280  O O   ? TRP A 1  36 ?  -8.294  -8.134   4.963 1.000 98.100 ? 36  TRP A O   1 
ATOM 281  C CG  ? TRP A 1  36 ?  -7.178 -11.691   7.537 1.000 98.100 ? 36  TRP A CG  1 
ATOM 282  C CD1 ? TRP A 1  36 ?  -8.126 -12.579   7.964 1.000 98.100 ? 36  TRP A CD1 1 
ATOM 283  C CD2 ? TRP A 1  36 ?  -6.001 -11.960   8.306 1.000 98.100 ? 36  TRP A CD2 1 
ATOM 284  C CE2 ? TRP A 1  36 ?  -6.308 -13.025   9.181 1.000 98.100 ? 36  TRP A CE2 1 
ATOM 285  C CE3 ? TRP A 1  36 ?  -4.716 -11.402   8.339 1.000 98.100 ? 36  TRP A CE3 1 
ATOM 286  N NE1 ? TRP A 1  36 ?  -7.609 -13.384   8.952 1.000 98.100 ? 36  TRP A NE1 1 
ATOM 287  C CH2 ? TRP A 1  36 ?  -4.124 -12.982  10.093 1.000 98.100 ? 36  TRP A CH2 1 
ATOM 288  C CZ2 ? TRP A 1  36 ?  -5.374 -13.545  10.081 1.000 98.100 ? 36  TRP A CZ2 1 
ATOM 289  C CZ3 ? TRP A 1  36 ?  -3.788 -11.921   9.235 1.000 98.100 ? 36  TRP A CZ3 1 
ATOM 290  N N   ? VAL A 1  37 ?  -6.551  -7.370   6.208 1.000 98.250 ? 37  VAL A N   1 
ATOM 291  C CA  ? VAL A 1  37 ?  -6.117  -6.307   5.308 1.000 98.250 ? 37  VAL A CA  1 
ATOM 292  C C   ? VAL A 1  37 ?  -4.689  -6.576   4.839 1.000 98.250 ? 37  VAL A C   1 
ATOM 293  C CB  ? VAL A 1  37 ?  -6.203  -4.920   5.985 1.000 98.250 ? 37  VAL A CB  1 
ATOM 294  O O   ? VAL A 1  37 ?  -3.840  -7.002   5.626 1.000 98.250 ? 37  VAL A O   1 
ATOM 295  C CG1 ? VAL A 1  37 ?  -5.512  -3.859   5.131 1.000 98.250 ? 37  VAL A CG1 1 
ATOM 296  C CG2 ? VAL A 1  37 ?  -7.661  -4.541   6.239 1.000 98.250 ? 37  VAL A CG2 1 
ATOM 297  N N   ? VAL A 1  38 ?  -4.495  -6.327   3.534 1.000 98.060 ? 38  VAL A N   1 
ATOM 298  C CA  ? VAL A 1  38 ?  -3.155  -6.395   2.959 1.000 98.060 ? 38  VAL A CA  1 
ATOM 299  C C   ? VAL A 1  38 ?  -2.561  -4.991   2.866 1.000 98.060 ? 38  VAL A C   1 
ATOM 300  C CB  ? VAL A 1  38 ?  -3.168  -7.062   1.566 1.000 98.060 ? 38  VAL A CB  1 
ATOM 301  O O   ? VAL A 1  38 ?  -3.223  -4.060   2.403 1.000 98.060 ? 38  VAL A O   1 
ATOM 302  C CG1 ? VAL A 1  38 ?  -1.754  -7.144   0.993 1.000 98.060 ? 38  VAL A CG1 1 
ATOM 303  C CG2 ? VAL A 1  38 ?  -3.797  -8.452   1.645 1.000 98.060 ? 38  VAL A CG2 1 
ATOM 304  N N   ? SER A 1  39 ?  -1.230  -4.843   3.305 1.000 97.380 ? 39  SER A N   1 
ATOM 305  C CA  ? SER A 1  39 ?  -0.532  -3.562   3.266 1.000 97.380 ? 39  SER A CA  1 
ATOM 306  C C   ? SER A 1  39 ?   0.964  -3.754   3.041 1.000 97.380 ? 39  SER A C   1 
ATOM 307  C CB  ? SER A 1  39 ?  -0.766  -2.784   4.561 1.000 97.380 ? 39  SER A CB  1 
ATOM 308  O O   ? SER A 1  39 ?   1.420  -4.871   2.787 1.000 97.380 ? 39  SER A O   1 
ATOM 309  O OG  ? SER A 1  39 ?  -0.336  -1.440   4.426 1.000 97.380 ? 39  SER A OG  1 
ATOM 310  N N   ? ALA A 1  40 ?   1.658  -2.672   3.017 1.000 96.970 ? 40  ALA A N   1 
ATOM 311  C CA  ? ALA A 1  40 ?   3.105  -2.738   2.833 1.000 96.970 ? 40  ALA A CA  1 
ATOM 312  C C   ? ALA A 1  40 ?   3.821  -2.898   4.171 1.000 96.970 ? 40  ALA A C   1 
ATOM 313  C CB  ? ALA A 1  40 ?   3.607  -1.491   2.110 1.000 96.970 ? 40  ALA A CB  1 
ATOM 314  O O   ? ALA A 1  40 ?   3.459  -2.253   5.157 1.000 96.970 ? 40  ALA A O   1 
ATOM 315  N N   ? ALA A 1  41 ?   4.843  -3.741   4.209 1.000 96.470 ? 41  ALA A N   1 
ATOM 316  C CA  ? ALA A 1  41 ?   5.617  -4.011   5.418 1.000 96.470 ? 41  ALA A CA  1 
ATOM 317  C C   ? ALA A 1  41 ?   6.355  -2.760   5.887 1.000 96.470 ? 41  ALA A C   1 
ATOM 318  C CB  ? ALA A 1  41 ?   6.607  -5.148   5.174 1.000 96.470 ? 41  ALA A CB  1 
ATOM 319  O O   ? ALA A 1  41 ?   6.504  -2.534   7.091 1.000 96.470 ? 41  ALA A O   1 
ATOM 320  N N   ? HIS A 1  42 ?   6.806  -1.928   4.981 1.000 94.620 ? 42  HIS A N   1 
ATOM 321  C CA  ? HIS A 1  42 ?   7.628  -0.770   5.311 1.000 94.620 ? 42  HIS A CA  1 
ATOM 322  C C   ? HIS A 1  42 ?   6.805   0.313   5.999 1.000 94.620 ? 42  HIS A C   1 
ATOM 323  C CB  ? HIS A 1  42 ?   8.290  -0.207   4.052 1.000 94.620 ? 42  HIS A CB  1 
ATOM 324  O O   ? HIS A 1  42 ?   7.359   1.283   6.521 1.000 94.620 ? 42  HIS A O   1 
ATOM 325  C CG  ? HIS A 1  42 ?   7.369   0.618   3.209 1.000 94.620 ? 42  HIS A CG  1 
ATOM 326  C CD2 ? HIS A 1  42 ?   7.047   1.931   3.267 1.000 94.620 ? 42  HIS A CD2 1 
ATOM 327  N ND1 ? HIS A 1  42 ?   6.654   0.091   2.155 1.000 94.620 ? 42  HIS A ND1 1 
ATOM 328  C CE1 ? HIS A 1  42 ?   5.930   1.049   1.600 1.000 94.620 ? 42  HIS A CE1 1 
ATOM 329  N NE2 ? HIS A 1  42 ?   6.150   2.175   2.257 1.000 94.620 ? 42  HIS A NE2 1 
ATOM 330  N N   ? CYS A 1  43 ?   5.473   0.054   6.102 1.000 93.480 ? 43  CYS A N   1 
ATOM 331  C CA  ? CYS A 1  43 ?   4.582   1.035   6.712 1.000 93.480 ? 43  CYS A CA  1 
ATOM 332  C C   ? CYS A 1  43 ?   4.555   0.879   8.227 1.000 93.480 ? 43  CYS A C   1 
ATOM 333  C CB  ? CYS A 1  43 ?   3.167   0.895   6.150 1.000 93.480 ? 43  CYS A CB  1 
ATOM 334  O O   ? CYS A 1  43 ?   4.119   1.784   8.941 1.000 93.480 ? 43  CYS A O   1 
ATOM 335  S SG  ? CYS A 1  43 ?   2.962   1.617   4.507 1.000 93.480 ? 43  CYS A SG  1 
ATOM 336  N N   ? PHE A 1  44 ?   5.038  -0.133   8.747 1.000 90.180 ? 44  PHE A N   1 
ATOM 337  C CA  ? PHE A 1  44 ?   4.671  -0.457  10.121 1.000 90.180 ? 44  PHE A CA  1 
ATOM 338  C C   ? PHE A 1  44 ?   5.899  -0.458  11.024 1.000 90.180 ? 44  PHE A C   1 
ATOM 339  C CB  ? PHE A 1  44 ?   3.970  -1.817  10.185 1.000 90.180 ? 44  PHE A CB  1 
ATOM 340  O O   ? PHE A 1  44 ?   6.813  -1.264  10.836 1.000 90.180 ? 44  PHE A O   1 
ATOM 341  C CG  ? PHE A 1  44 ?   2.658  -1.860   9.449 1.000 90.180 ? 44  PHE A CG  1 
ATOM 342  C CD1 ? PHE A 1  44 ?   1.484  -1.452  10.069 1.000 90.180 ? 44  PHE A CD1 1 
ATOM 343  C CD2 ? PHE A 1  44 ?   2.600  -2.308   8.136 1.000 90.180 ? 44  PHE A CD2 1 
ATOM 344  C CE1 ? PHE A 1  44 ?   0.268  -1.490   9.390 1.000 90.180 ? 44  PHE A CE1 1 
ATOM 345  C CE2 ? PHE A 1  44 ?   1.388  -2.349   7.451 1.000 90.180 ? 44  PHE A CE2 1 
ATOM 346  C CZ  ? PHE A 1  44 ?   0.224  -1.941   8.080 1.000 90.180 ? 44  PHE A CZ  1 
ATOM 347  N N   ? LEU A 1  45 ?   6.020   0.538  11.835 1.000 80.960 ? 45  LEU A N   1 
ATOM 348  C CA  ? LEU A 1  45 ?   6.949   0.617  12.957 1.000 80.960 ? 45  LEU A CA  1 
ATOM 349  C C   ? LEU A 1  45 ?   6.215   0.450  14.283 1.000 80.960 ? 45  LEU A C   1 
ATOM 350  C CB  ? LEU A 1  45 ?   7.699   1.951  12.939 1.000 80.960 ? 45  LEU A CB  1 
ATOM 351  O O   ? LEU A 1  45 ?   6.812   0.038  15.280 1.000 80.960 ? 45  LEU A O   1 
ATOM 352  C CG  ? LEU A 1  45 ?   8.604   2.205  11.733 1.000 80.960 ? 45  LEU A CG  1 
ATOM 353  C CD1 ? LEU A 1  45 ?   9.171   3.620  11.783 1.000 80.960 ? 45  LEU A CD1 1 
ATOM 354  C CD2 ? LEU A 1  45 ?   9.728   1.175  11.682 1.000 80.960 ? 45  LEU A CD2 1 
ATOM 355  N N   ? ARG A 1  46 ?   4.874   0.731  14.326 1.000 81.500 ? 46  ARG A N   1 
ATOM 356  C CA  ? ARG A 1  46 ?   3.978   0.592  15.470 1.000 81.500 ? 46  ARG A CA  1 
ATOM 357  C C   ? ARG A 1  46 ?   2.564   0.243  15.017 1.000 81.500 ? 46  ARG A C   1 
ATOM 358  C CB  ? ARG A 1  46 ?   3.960   1.878  16.299 1.000 81.500 ? 46  ARG A CB  1 
ATOM 359  O O   ? ARG A 1  46 ?   2.246   0.336  13.830 1.000 81.500 ? 46  ARG A O   1 
ATOM 360  C CG  ? ARG A 1  46 ?   3.440   3.091  15.544 1.000 81.500 ? 46  ARG A CG  1 
ATOM 361  C CD  ? ARG A 1  46 ?   3.473   4.346  16.404 1.000 81.500 ? 46  ARG A CD  1 
ATOM 362  N NE  ? ARG A 1  46 ?   4.768   5.016  16.331 1.000 81.500 ? 46  ARG A NE  1 
ATOM 363  N NH1 ? ARG A 1  46 ?   3.913   7.147  16.583 1.000 81.500 ? 46  ARG A NH1 1 
ATOM 364  N NH2 ? ARG A 1  46 ?   6.171   6.835  16.339 1.000 81.500 ? 46  ARG A NH2 1 
ATOM 365  C CZ  ? ARG A 1  46 ?   4.948   6.331  16.418 1.000 81.500 ? 46  ARG A CZ  1 
ATOM 366  N N   ? ALA A 1  47 ?   1.687  -0.179  16.053 1.000 81.610 ? 47  ALA A N   1 
ATOM 367  C CA  ? ALA A 1  47 ?   0.307  -0.573  15.782 1.000 81.610 ? 47  ALA A CA  1 
ATOM 368  C C   ? ALA A 1  47 ?  -0.566   0.646  15.500 1.000 81.610 ? 47  ALA A C   1 
ATOM 369  C CB  ? ALA A 1  47 ?  -0.259  -1.368  16.956 1.000 81.610 ? 47  ALA A CB  1 
ATOM 370  O O   ? ALA A 1  47 ?  -0.371   1.709  16.095 1.000 81.610 ? 47  ALA A O   1 
ATOM 371  N N   ? GLY A 1  48 ?  -1.439   0.666  14.469 1.000 91.250 ? 48  GLY A N   1 
ATOM 372  C CA  ? GLY A 1  48 ?  -2.383   1.708  14.098 1.000 91.250 ? 48  GLY A CA  1 
ATOM 373  C C   ? GLY A 1  48 ?  -3.805   1.200  13.953 1.000 91.250 ? 48  GLY A C   1 
ATOM 374  O O   ? GLY A 1  48 ?  -4.148   0.140  14.481 1.000 91.250 ? 48  GLY A O   1 
ATOM 375  N N   ? LEU A 1  49 ?  -4.733   2.131  13.581 1.000 95.870 ? 49  LEU A N   1 
ATOM 376  C CA  ? LEU A 1  49 ?  -6.130   1.809  13.310 1.000 95.870 ? 49  LEU A CA  1 
ATOM 377  C C   ? LEU A 1  49 ?  -6.371   1.647  11.813 1.000 95.870 ? 49  LEU A C   1 
ATOM 378  C CB  ? LEU A 1  49 ?  -7.049   2.898  13.872 1.000 95.870 ? 49  LEU A CB  1 
ATOM 379  O O   ? LEU A 1  49 ?  -5.748   2.335  11.002 1.000 95.870 ? 49  LEU A O   1 
ATOM 380  C CG  ? LEU A 1  49 ?  -6.957   3.153  15.377 1.000 95.870 ? 49  LEU A CG  1 
ATOM 381  C CD1 ? LEU A 1  49 ?  -7.801   4.364  15.761 1.000 95.870 ? 49  LEU A CD1 1 
ATOM 382  C CD2 ? LEU A 1  49 ?  -7.398   1.919  16.157 1.000 95.870 ? 49  LEU A CD2 1 
ATOM 383  N N   ? VAL A 1  50 ?  -7.238   0.657  11.549 1.000 97.300 ? 50  VAL A N   1 
ATOM 384  C CA  ? VAL A 1  50 ?  -7.664   0.464  10.167 1.000 97.300 ? 50  VAL A CA  1 
ATOM 385  C C   ? VAL A 1  50 ?  -9.068   1.034   9.975 1.000 97.300 ? 50  VAL A C   1 
ATOM 386  C CB  ? VAL A 1  50 ?  -7.635  -1.028   9.767 1.000 97.300 ? 50  VAL A CB  1 
ATOM 387  O O   ? VAL A 1  50 ?  -9.986   0.708  10.731 1.000 97.300 ? 50  VAL A O   1 
ATOM 388  C CG1 ? VAL A 1  50 ?  -8.257  -1.229   8.386 1.000 97.300 ? 50  VAL A CG1 1 
ATOM 389  C CG2 ? VAL A 1  50 ?  -6.204  -1.560   9.794 1.000 97.300 ? 50  VAL A CG2 1 
ATOM 390  N N   ? VAL A 1  51 ?  -9.196   1.901   8.987 1.000 97.340 ? 51  VAL A N   1 
ATOM 391  C CA  ? VAL A 1  51 ? -10.488   2.483   8.641 1.000 97.340 ? 51  VAL A CA  1 
ATOM 392  C C   ? VAL A 1  51 ? -10.965   1.924   7.302 1.000 97.340 ? 51  VAL A C   1 
ATOM 393  C CB  ? VAL A 1  51 ? -10.419   4.025   8.580 1.000 97.340 ? 51  VAL A CB  1 
ATOM 394  O O   ? VAL A 1  51 ? -10.248   1.997   6.301 1.000 97.340 ? 51  VAL A O   1 
ATOM 395  C CG1 ? VAL A 1  51 ? -11.795   4.617   8.283 1.000 97.340 ? 51  VAL A CG1 1 
ATOM 396  C CG2 ? VAL A 1  51 ?  -9.864   4.585   9.889 1.000 97.340 ? 51  VAL A CG2 1 
ATOM 397  N N   ? LEU A 1  52 ? -12.213   1.316   7.288 1.000 97.990 ? 52  LEU A N   1 
ATOM 398  C CA  ? LEU A 1  52 ? -12.895   0.847   6.086 1.000 97.990 ? 52  LEU A CA  1 
ATOM 399  C C   ? LEU A 1  52 ? -14.147   1.674   5.814 1.000 97.990 ? 52  LEU A C   1 
ATOM 400  C CB  ? LEU A 1  52 ? -13.267  -0.632   6.223 1.000 97.990 ? 52  LEU A CB  1 
ATOM 401  O O   ? LEU A 1  52 ? -14.679   2.320   6.720 1.000 97.990 ? 52  LEU A O   1 
ATOM 402  C CG  ? LEU A 1  52 ? -12.106  -1.606   6.429 1.000 97.990 ? 52  LEU A CG  1 
ATOM 403  C CD1 ? LEU A 1  52 ? -12.624  -2.948   6.937 1.000 97.990 ? 52  LEU A CD1 1 
ATOM 404  C CD2 ? LEU A 1  52 ? -11.321  -1.785   5.134 1.000 97.990 ? 52  LEU A CD2 1 
ATOM 405  N N   ? GLY A 1  53 ? -14.562   1.741   4.487 1.000 97.010 ? 53  GLY A N   1 
ATOM 406  C CA  ? GLY A 1  53 ? -15.857   2.314   4.159 1.000 97.010 ? 53  GLY A CA  1 
ATOM 407  C C   ? GLY A 1  53 ? -15.834   3.828   4.068 1.000 97.010 ? 53  GLY A C   1 
ATOM 408  O O   ? GLY A 1  53 ? -16.884   4.474   4.101 1.000 97.010 ? 53  GLY A O   1 
ATOM 409  N N   ? ALA A 1  54 ? -14.566   4.427   3.978 1.000 95.480 ? 54  ALA A N   1 
ATOM 410  C CA  ? ALA A 1  54 ? -14.420   5.879   3.898 1.000 95.480 ? 54  ALA A CA  1 
ATOM 411  C C   ? ALA A 1  54 ? -14.195   6.329   2.457 1.000 95.480 ? 54  ALA A C   1 
ATOM 412  C CB  ? ALA A 1  54 ? -13.270   6.348   4.785 1.000 95.480 ? 54  ALA A CB  1 
ATOM 413  O O   ? ALA A 1  54 ? -13.419   5.713   1.723 1.000 95.480 ? 54  ALA A O   1 
ATOM 414  N N   ? HIS A 1  55 ? -14.918   7.315   1.992 1.000 94.980 ? 55  HIS A N   1 
ATOM 415  C CA  ? HIS A 1  55 ? -14.595   8.027   0.761 1.000 94.980 ? 55  HIS A CA  1 
ATOM 416  C C   ? HIS A 1  55 ? -13.678   9.214   1.035 1.000 94.980 ? 55  HIS A C   1 
ATOM 417  C CB  ? HIS A 1  55 ? -15.873   8.500   0.065 1.000 94.980 ? 55  HIS A CB  1 
ATOM 418  O O   ? HIS A 1  55 ? -12.723   9.451   0.292 1.000 94.980 ? 55  HIS A O   1 
ATOM 419  C CG  ? HIS A 1  55 ? -15.621   9.282  -1.184 1.000 94.980 ? 55  HIS A CG  1 
ATOM 420  C CD2 ? HIS A 1  55 ? -15.818  10.591  -1.469 1.000 94.980 ? 55  HIS A CD2 1 
ATOM 421  N ND1 ? HIS A 1  55 ? -15.106   8.712  -2.328 1.000 94.980 ? 55  HIS A ND1 1 
ATOM 422  C CE1 ? HIS A 1  55 ? -14.995   9.640  -3.264 1.000 94.980 ? 55  HIS A CE1 1 
ATOM 423  N NE2 ? HIS A 1  55 ? -15.421  10.789  -2.768 1.000 94.980 ? 55  HIS A NE2 1 
ATOM 424  N N   ? SER A 1  56 ? -14.002   9.996   2.073 1.000 93.260 ? 56  SER A N   1 
ATOM 425  C CA  ? SER A 1  56 ? -13.175  11.090   2.572 1.000 93.260 ? 56  SER A CA  1 
ATOM 426  C C   ? SER A 1  56 ? -12.728  10.834   4.008 1.000 93.260 ? 56  SER A C   1 
ATOM 427  C CB  ? SER A 1  56 ? -13.935  12.415   2.495 1.000 93.260 ? 56  SER A CB  1 
ATOM 428  O O   ? SER A 1  56 ? -13.543  10.484   4.864 1.000 93.260 ? 56  SER A O   1 
ATOM 429  O OG  ? SER A 1  56 ? -13.214  13.447   3.146 1.000 93.260 ? 56  SER A OG  1 
ATOM 430  N N   ? LEU A 1  57 ? -11.354  11.074   4.256 1.000 90.030 ? 57  LEU A N   1 
ATOM 431  C CA  ? LEU A 1  57 ? -10.828  10.834   5.595 1.000 90.030 ? 57  LEU A CA  1 
ATOM 432  C C   ? LEU A 1  57 ? -11.059  12.044   6.495 1.000 90.030 ? 57  LEU A C   1 
ATOM 433  C CB  ? LEU A 1  57 ?  -9.334  10.506   5.535 1.000 90.030 ? 57  LEU A CB  1 
ATOM 434  O O   ? LEU A 1  57 ? -10.958  11.941   7.719 1.000 90.030 ? 57  LEU A O   1 
ATOM 435  C CG  ? LEU A 1  57 ?  -8.954   9.203   4.831 1.000 90.030 ? 57  LEU A CG  1 
ATOM 436  C CD1 ? LEU A 1  57 ?  -7.439   9.027   4.822 1.000 90.030 ? 57  LEU A CD1 1 
ATOM 437  C CD2 ? LEU A 1  57 ?  -9.631   8.014   5.504 1.000 90.030 ? 57  LEU A CD2 1 
ATOM 438  N N   ? ARG A 1  58 ? -11.522  13.130   5.944 1.000 87.040 ? 58  ARG A N   1 
ATOM 439  C CA  ? ARG A 1  58 ? -11.711  14.373   6.685 1.000 87.040 ? 58  ARG A CA  1 
ATOM 440  C C   ? ARG A 1  58 ? -13.147  14.502   7.181 1.000 87.040 ? 58  ARG A C   1 
ATOM 441  C CB  ? ARG A 1  58 ? -11.346  15.579   5.816 1.000 87.040 ? 58  ARG A CB  1 
ATOM 442  O O   ? ARG A 1  58 ? -13.412  15.211   8.154 1.000 87.040 ? 58  ARG A O   1 
ATOM 443  C CG  ? ARG A 1  58 ?  -9.866  15.671   5.481 1.000 87.040 ? 58  ARG A CG  1 
ATOM 444  C CD  ? ARG A 1  58 ?  -9.535  16.961   4.744 1.000 87.040 ? 58  ARG A CD  1 
ATOM 445  N NE  ? ARG A 1  58 ?  -8.143  16.987   4.302 1.000 87.040 ? 58  ARG A NE  1 
ATOM 446  N NH1 ? ARG A 1  58 ?  -7.714  19.113   5.098 1.000 87.040 ? 58  ARG A NH1 1 
ATOM 447  N NH2 ? ARG A 1  58 ?  -6.064  17.926   4.038 1.000 87.040 ? 58  ARG A NH2 1 
ATOM 448  C CZ  ? ARG A 1  58 ?  -7.310  18.009   4.480 1.000 87.040 ? 58  ARG A CZ  1 
ATOM 449  N N   ? THR A 1  59 ? -14.041  13.683   6.518 1.000 89.250 ? 59  THR A N   1 
ATOM 450  C CA  ? THR A 1  59 ? -15.460  13.773   6.844 1.000 89.250 ? 59  THR A CA  1 
ATOM 451  C C   ? THR A 1  59 ? -15.982  12.435   7.358 1.000 89.250 ? 59  THR A C   1 
ATOM 452  C CB  ? THR A 1  59 ? -16.287  14.214   5.622 1.000 89.250 ? 59  THR A CB  1 
ATOM 453  O O   ? THR A 1  59 ? -15.879  11.416   6.671 1.000 89.250 ? 59  THR A O   1 
ATOM 454  C CG2 ? THR A 1  59 ? -17.744  14.453   6.001 1.000 89.250 ? 59  THR A CG2 1 
ATOM 455  O OG1 ? THR A 1  59 ? -15.737  15.427   5.093 1.000 89.250 ? 59  THR A OG1 1 
ATOM 456  N N   ? PRO A 1  60 ? -16.445  12.448   8.695 1.000 89.760 ? 60  PRO A N   1 
ATOM 457  C CA  ? PRO A 1  60 ? -17.051  11.207   9.181 1.000 89.760 ? 60  PRO A CA  1 
ATOM 458  C C   ? PRO A 1  60 ? -18.238  10.757   8.332 1.000 89.760 ? 60  PRO A C   1 
ATOM 459  C CB  ? PRO A 1  60 ? -17.500  11.566  10.600 1.000 89.760 ? 60  PRO A CB  1 
ATOM 460  O O   ? PRO A 1  60 ? -19.085  11.576   7.966 1.000 89.760 ? 60  PRO A O   1 
ATOM 461  C CG  ? PRO A 1  60 ? -16.649  12.732  10.986 1.000 89.760 ? 60  PRO A CG  1 
ATOM 462  C CD  ? PRO A 1  60 ? -16.354  13.537   9.753 1.000 89.760 ? 60  PRO A CD  1 
ATOM 463  N N   ? GLU A 1  61 ? -18.241   9.481   7.946 1.000 93.800 ? 61  GLU A N   1 
ATOM 464  C CA  ? GLU A 1  61 ? -19.303   8.860   7.161 1.000 93.800 ? 61  GLU A CA  1 
ATOM 465  C C   ? GLU A 1  61 ? -19.935   7.692   7.913 1.000 93.800 ? 61  GLU A C   1 
ATOM 466  C CB  ? GLU A 1  61 ? -18.765   8.386   5.808 1.000 93.800 ? 61  GLU A CB  1 
ATOM 467  O O   ? GLU A 1  61 ? -19.247   6.965   8.632 1.000 93.800 ? 61  GLU A O   1 
ATOM 468  C CG  ? GLU A 1  61 ? -18.151   9.495   4.967 1.000 93.800 ? 61  GLU A CG  1 
ATOM 469  C CD  ? GLU A 1  61 ? -17.499   8.989   3.690 1.000 93.800 ? 61  GLU A CD  1 
ATOM 470  O OE1 ? GLU A 1  61 ? -16.338   9.365   3.411 1.000 93.800 ? 61  GLU A OE1 1 
ATOM 471  O OE2 ? GLU A 1  61 ? -18.155   8.211   2.962 1.000 93.800 ? 61  GLU A OE2 1 
ATOM 472  N N   ? PRO A 1  62 ? -21.224   7.552   7.815 1.000 94.980 ? 62  PRO A N   1 
ATOM 473  C CA  ? PRO A 1  62 ? -21.886   6.442   8.504 1.000 94.980 ? 62  PRO A CA  1 
ATOM 474  C C   ? PRO A 1  62 ? -21.384   5.076   8.042 1.000 94.980 ? 62  PRO A C   1 
ATOM 475  C CB  ? PRO A 1  62 ? -23.361   6.632   8.142 1.000 94.980 ? 62  PRO A CB  1 
ATOM 476  O O   ? PRO A 1  62 ? -21.533   4.084   8.760 1.000 94.980 ? 62  PRO A O   1 
ATOM 477  C CG  ? PRO A 1  62 ? -23.473   8.066   7.735 1.000 94.980 ? 62  PRO A CG  1 
ATOM 478  C CD  ? PRO A 1  62 ? -22.140   8.518   7.212 1.000 94.980 ? 62  PRO A CD  1 
ATOM 479  N N   ? THR A 1  63 ? -20.756   4.985   6.956 1.000 96.300 ? 63  THR A N   1 
ATOM 480  C CA  ? THR A 1  63 ? -20.296   3.738   6.356 1.000 96.300 ? 63  THR A CA  1 
ATOM 481  C C   ? THR A 1  63 ? -18.951   3.320   6.942 1.000 96.300 ? 63  THR A C   1 
ATOM 482  C CB  ? THR A 1  63 ? -20.176   3.866   4.826 1.000 96.300 ? 63  THR A CB  1 
ATOM 483  O O   ? THR A 1  63 ? -18.496   2.195   6.724 1.000 96.300 ? 63  THR A O   1 
ATOM 484  C CG2 ? THR A 1  63 ? -21.541   4.084   4.183 1.000 96.300 ? 63  THR A CG2 1 
ATOM 485  O OG1 ? THR A 1  63 ? -19.328   4.977   4.510 1.000 96.300 ? 63  THR A OG1 1 
ATOM 486  N N   ? GLN A 1  64 ? -18.194   4.219   7.682 1.000 96.750 ? 64  GLN A N   1 
ATOM 487  C CA  ? GLN A 1  64 ? -16.861   3.934   8.202 1.000 96.750 ? 64  GLN A CA  1 
ATOM 488  C C   ? GLN A 1  64 ? -16.913   2.873   9.297 1.000 96.750 ? 64  GLN A C   1 
ATOM 489  C CB  ? GLN A 1  64 ? -16.209   5.209   8.737 1.000 96.750 ? 64  GLN A CB  1 
ATOM 490  O O   ? GLN A 1  64 ? -17.809   2.891  10.144 1.000 96.750 ? 64  GLN A O   1 
ATOM 491  C CG  ? GLN A 1  64 ? -15.859   6.222   7.655 1.000 96.750 ? 64  GLN A CG  1 
ATOM 492  C CD  ? GLN A 1  64 ? -15.166   7.454   8.206 1.000 96.750 ? 64  GLN A CD  1 
ATOM 493  N NE2 ? GLN A 1  64 ? -14.579   8.251   7.320 1.000 96.750 ? 64  GLN A NE2 1 
ATOM 494  O OE1 ? GLN A 1  64 ? -15.159   7.688   9.419 1.000 96.750 ? 64  GLN A OE1 1 
ATOM 495  N N   ? GLN A 1  65 ? -16.028   1.939   9.204 1.000 97.650 ? 65  GLN A N   1 
ATOM 496  C CA  ? GLN A 1  65 ? -15.733   0.946  10.231 1.000 97.650 ? 65  GLN A CA  1 
ATOM 497  C C   ? GLN A 1  65 ? -14.282   1.046  10.693 1.000 97.650 ? 65  GLN A C   1 
ATOM 498  C CB  ? GLN A 1  65 ? -16.023  -0.464   9.714 1.000 97.650 ? 65  GLN A CB  1 
ATOM 499  O O   ? GLN A 1  65 ? -13.361   1.013   9.874 1.000 97.650 ? 65  GLN A O   1 
ATOM 500  C CG  ? GLN A 1  65 ? -17.437  -0.644   9.177 1.000 97.650 ? 65  GLN A CG  1 
ATOM 501  C CD  ? GLN A 1  65 ? -17.677  -2.029   8.608 1.000 97.650 ? 65  GLN A CD  1 
ATOM 502  N NE2 ? GLN A 1  65 ? -18.243  -2.087   7.407 1.000 97.650 ? 65  GLN A NE2 1 
ATOM 503  O OE1 ? GLN A 1  65 ? -17.357  -3.039   9.242 1.000 97.650 ? 65  GLN A OE1 1 
ATOM 504  N N   ? VAL A 1  66 ? -14.115   1.211  12.001 1.000 97.290 ? 66  VAL A N   1 
ATOM 505  C CA  ? VAL A 1  66 ? -12.769   1.388  12.536 1.000 97.290 ? 66  VAL A CA  1 
ATOM 506  C C   ? VAL A 1  66 ? -12.377   0.168  13.367 1.000 97.290 ? 66  VAL A C   1 
ATOM 507  C CB  ? VAL A 1  66 ? -12.663   2.671  13.391 1.000 97.290 ? 66  VAL A CB  1 
ATOM 508  O O   ? VAL A 1  66 ? -13.124  -0.252  14.254 1.000 97.290 ? 66  VAL A O   1 
ATOM 509  C CG1 ? VAL A 1  66 ? -11.234   2.867  13.896 1.000 97.290 ? 66  VAL A CG1 1 
ATOM 510  C CG2 ? VAL A 1  66 ? -13.120   3.887  12.587 1.000 97.290 ? 66  VAL A CG2 1 
ATOM 511  N N   ? PHE A 1  67 ? -11.182  -0.376  13.017 1.000 97.900 ? 67  PHE A N   1 
ATOM 512  C CA  ? PHE A 1  67 ? -10.689  -1.574  13.688 1.000 97.900 ? 67  PHE A CA  1 
ATOM 513  C C   ? PHE A 1  67 ?  -9.303  -1.333  14.276 1.000 97.900 ? 67  PHE A C   1 
ATOM 514  C CB  ? PHE A 1  67 ? -10.649  -2.758  12.717 1.000 97.900 ? 67  PHE A CB  1 
ATOM 515  O O   ? PHE A 1  67 ?  -8.451  -0.712  13.637 1.000 97.900 ? 67  PHE A O   1 
ATOM 516  C CG  ? PHE A 1  67 ? -12.002  -3.162  12.197 1.000 97.900 ? 67  PHE A CG  1 
ATOM 517  C CD1 ? PHE A 1  67 ? -12.740  -4.151  12.835 1.000 97.900 ? 67  PHE A CD1 1 
ATOM 518  C CD2 ? PHE A 1  67 ? -12.536  -2.552  11.069 1.000 97.900 ? 67  PHE A CD2 1 
ATOM 519  C CE1 ? PHE A 1  67 ? -13.993  -4.527  12.356 1.000 97.900 ? 67  PHE A CE1 1 
ATOM 520  C CE2 ? PHE A 1  67 ? -13.787  -2.922  10.584 1.000 97.900 ? 67  PHE A CE2 1 
ATOM 521  C CZ  ? PHE A 1  67 ? -14.513  -3.911  11.228 1.000 97.900 ? 67  PHE A CZ  1 
ATOM 522  N N   ? ALA A 1  68 ?  -9.154  -1.925  15.590 1.000 96.860 ? 68  ALA A N   1 
ATOM 523  C CA  ? ALA A 1  68 ?  -7.776  -2.099  16.044 1.000 96.860 ? 68  ALA A CA  1 
ATOM 524  C C   ? ALA A 1  68 ?  -7.096  -3.247  15.305 1.000 96.860 ? 68  ALA A C   1 
ATOM 525  C CB  ? ALA A 1  68 ?  -7.739  -2.343  17.550 1.000 96.860 ? 68  ALA A CB  1 
ATOM 526  O O   ? ALA A 1  68 ?  -7.764  -4.163  14.818 1.000 96.860 ? 68  ALA A O   1 
ATOM 527  N N   ? ILE A 1  69 ?  -5.729  -3.086  15.180 1.000 95.860 ? 69  ILE A N   1 
ATOM 528  C CA  ? ILE A 1  69 ?  -4.949  -4.176  14.604 1.000 95.860 ? 69  ILE A CA  1 
ATOM 529  C C   ? ILE A 1  69 ?  -4.612  -5.198  15.688 1.000 95.860 ? 69  ILE A C   1 
ATOM 530  C CB  ? ILE A 1  69 ?  -3.656  -3.655  13.938 1.000 95.860 ? 69  ILE A CB  1 
ATOM 531  O O   ? ILE A 1  69 ?  -3.903  -4.884  16.647 1.000 95.860 ? 69  ILE A O   1 
ATOM 532  C CG1 ? ILE A 1  69 ?  -3.995  -2.698  12.790 1.000 95.860 ? 69  ILE A CG1 1 
ATOM 533  C CG2 ? ILE A 1  69 ?  -2.795  -4.821  13.443 1.000 95.860 ? 69  ILE A CG2 1 
ATOM 534  C CD1 ? ILE A 1  69 ?  -2.792  -1.946  12.235 1.000 95.860 ? 69  ILE A CD1 1 
ATOM 535  N N   ? ARG A 1  70 ?  -5.208  -6.456  15.535 1.000 95.210 ? 70  ARG A N   1 
ATOM 536  C CA  ? ARG A 1  70 ?  -4.994  -7.536  16.492 1.000 95.210 ? 70  ARG A CA  1 
ATOM 537  C C   ? ARG A 1  70 ?  -3.618  -8.167  16.308 1.000 95.210 ? 70  ARG A C   1 
ATOM 538  C CB  ? ARG A 1  70 ?  -6.082  -8.603  16.351 1.000 95.210 ? 70  ARG A CB  1 
ATOM 539  O O   ? ARG A 1  70 ?  -2.934  -8.474  17.287 1.000 95.210 ? 70  ARG A O   1 
ATOM 540  C CG  ? ARG A 1  70 ?  -5.874  -9.817  17.242 1.000 95.210 ? 70  ARG A CG  1 
ATOM 541  C CD  ? ARG A 1  70 ?  -7.001 -10.829  17.089 1.000 95.210 ? 70  ARG A CD  1 
ATOM 542  N NE  ? ARG A 1  70 ?  -6.771 -12.020  17.902 1.000 95.210 ? 70  ARG A NE  1 
ATOM 543  N NH1 ? ARG A 1  70 ?  -8.830 -12.971  17.462 1.000 95.210 ? 70  ARG A NH1 1 
ATOM 544  N NH2 ? ARG A 1  70 ?  -7.331 -14.048  18.823 1.000 95.210 ? 70  ARG A NH2 1 
ATOM 545  C CZ  ? ARG A 1  70 ?  -7.644 -13.010  18.060 1.000 95.210 ? 70  ARG A CZ  1 
ATOM 546  N N   ? ALA A 1  71 ?  -3.272  -8.429  15.059 1.000 95.050 ? 71  ALA A N   1 
ATOM 547  C CA  ? ALA A 1  71 ?  -1.983  -9.019  14.704 1.000 95.050 ? 71  ALA A CA  1 
ATOM 548  C C   ? ALA A 1  71 ?  -1.462  -8.445  13.389 1.000 95.050 ? 71  ALA A C   1 
ATOM 549  C CB  ? ALA A 1  71 ?  -2.102 -10.538  14.608 1.000 95.050 ? 71  ALA A CB  1 
ATOM 550  O O   ? ALA A 1  71 ?  -2.241  -8.165  12.474 1.000 95.050 ? 71  ALA A O   1 
ATOM 551  N N   ? LEU A 1  72 ?  -0.105  -8.284  13.425 1.000 94.530 ? 72  LEU A N   1 
ATOM 552  C CA  ? LEU A 1  72 ?   0.632  -7.852  12.243 1.000 94.530 ? 72  LEU A CA  1 
ATOM 553  C C   ? LEU A 1  72 ?   1.617  -8.926  11.793 1.000 94.530 ? 72  LEU A C   1 
ATOM 554  C CB  ? LEU A 1  72 ?   1.377  -6.545  12.523 1.000 94.530 ? 72  LEU A CB  1 
ATOM 555  O O   ? LEU A 1  72 ?   2.498  -9.326  12.558 1.000 94.530 ? 72  LEU A O   1 
ATOM 556  C CG  ? LEU A 1  72 ?   2.066  -5.887  11.326 1.000 94.530 ? 72  LEU A CG  1 
ATOM 557  C CD1 ? LEU A 1  72 ?   2.139  -4.376  11.521 1.000 94.530 ? 72  LEU A CD1 1 
ATOM 558  C CD2 ? LEU A 1  72 ?   3.459  -6.472  11.122 1.000 94.530 ? 72  LEU A CD2 1 
ATOM 559  N N   ? VAL A 1  73 ?   1.368  -9.428  10.578 1.000 96.290 ? 73  VAL A N   1 
ATOM 560  C CA  ? VAL A 1  73 ?   2.224 -10.490  10.062 1.000 96.290 ? 73  VAL A CA  1 
ATOM 561  C C   ? VAL A 1  73 ?   3.021  -9.977   8.865 1.000 96.290 ? 73  VAL A C   1 
ATOM 562  C CB  ? VAL A 1  73 ?   1.403 -11.737   9.661 1.000 96.290 ? 73  VAL A CB  1 
ATOM 563  O O   ? VAL A 1  73 ?   2.488  -9.865   7.758 1.000 96.290 ? 73  VAL A O   1 
ATOM 564  C CG1 ? VAL A 1  73 ?   2.327 -12.886   9.261 1.000 96.290 ? 73  VAL A CG1 1 
ATOM 565  C CG2 ? VAL A 1  73 ?   0.484 -12.160  10.805 1.000 96.290 ? 73  VAL A CG2 1 
ATOM 566  N N   ? ARG A 1  74 ?   4.350  -9.687   9.106 1.000 96.190 ? 74  ARG A N   1 
ATOM 567  C CA  ? ARG A 1  74 ?   5.230  -9.236   8.034 1.000 96.190 ? 74  ARG A CA  1 
ATOM 568  C C   ? ARG A 1  74 ?   5.811 -10.419   7.267 1.000 96.190 ? 74  ARG A C   1 
ATOM 569  C CB  ? ARG A 1  74 ?   6.360  -8.369   8.594 1.000 96.190 ? 74  ARG A CB  1 
ATOM 570  O O   ? ARG A 1  74 ?   6.097 -11.465   7.853 1.000 96.190 ? 74  ARG A O   1 
ATOM 571  C CG  ? ARG A 1  74 ?   5.906  -7.002   9.079 1.000 96.190 ? 74  ARG A CG  1 
ATOM 572  C CD  ? ARG A 1  74 ?   7.074  -6.163   9.577 1.000 96.190 ? 74  ARG A CD  1 
ATOM 573  N NE  ? ARG A 1  74 ?   6.625  -4.893  10.139 1.000 96.190 ? 74  ARG A NE  1 
ATOM 574  N NH1 ? ARG A 1  74 ?   8.700  -3.882  10.050 1.000 96.190 ? 74  ARG A NH1 1 
ATOM 575  N NH2 ? ARG A 1  74 ?   6.894  -2.731  10.867 1.000 96.190 ? 74  ARG A NH2 1 
ATOM 576  C CZ  ? ARG A 1  74 ?   7.407  -3.838  10.351 1.000 96.190 ? 74  ARG A CZ  1 
ATOM 577  N N   ? HIS A 1  75 ?   5.885 -10.168   5.948 1.000 96.710 ? 75  HIS A N   1 
ATOM 578  C CA  ? HIS A 1  75 ?   6.549 -11.230   5.200 1.000 96.710 ? 75  HIS A CA  1 
ATOM 579  C C   ? HIS A 1  75 ?   7.931 -11.527   5.773 1.000 96.710 ? 75  HIS A C   1 
ATOM 580  C CB  ? HIS A 1  75 ?   6.663 -10.853   3.722 1.000 96.710 ? 75  HIS A CB  1 
ATOM 581  O O   ? HIS A 1  75 ?   8.712 -10.608   6.027 1.000 96.710 ? 75  HIS A O   1 
ATOM 582  C CG  ? HIS A 1  75 ?   7.025 -12.003   2.836 1.000 96.710 ? 75  HIS A CG  1 
ATOM 583  C CD2 ? HIS A 1  75 ?   6.257 -12.806   2.063 1.000 96.710 ? 75  HIS A CD2 1 
ATOM 584  N ND1 ? HIS A 1  75 ?   8.322 -12.440   2.678 1.000 96.710 ? 75  HIS A ND1 1 
ATOM 585  C CE1 ? HIS A 1  75 ?   8.336 -13.465   1.842 1.000 96.710 ? 75  HIS A CE1 1 
ATOM 586  N NE2 ? HIS A 1  75 ?   7.095 -13.707   1.455 1.000 96.710 ? 75  HIS A NE2 1 
ATOM 587  N N   ? PRO A 1  76 ?   8.290 -12.815   5.993 1.000 95.100 ? 76  PRO A N   1 
ATOM 588  C CA  ? PRO A 1  76 ?   9.532 -13.210   6.661 1.000 95.100 ? 76  PRO A CA  1 
ATOM 589  C C   ? PRO A 1  76 ?  10.778 -12.816   5.872 1.000 95.100 ? 76  PRO A C   1 
ATOM 590  C CB  ? PRO A 1  76 ?   9.409 -14.733   6.763 1.000 95.100 ? 76  PRO A CB  1 
ATOM 591  O O   ? PRO A 1  76 ?  11.856 -12.658   6.450 1.000 95.100 ? 76  PRO A O   1 
ATOM 592  C CG  ? PRO A 1  76 ?   8.369 -15.100   5.754 1.000 95.100 ? 76  PRO A CG  1 
ATOM 593  C CD  ? PRO A 1  76 ?   7.403 -13.956   5.627 1.000 95.100 ? 76  PRO A CD  1 
ATOM 594  N N   ? ASP A 1  77 ?  10.634 -12.604   4.586 1.000 93.600 ? 77  ASP A N   1 
ATOM 595  C CA  ? ASP A 1  77 ?  11.800 -12.312   3.758 1.000 93.600 ? 77  ASP A CA  1 
ATOM 596  C C   ? ASP A 1  77 ?  11.858 -10.830   3.393 1.000 93.600 ? 77  ASP A C   1 
ATOM 597  C CB  ? ASP A 1  77 ?  11.785 -13.166   2.488 1.000 93.600 ? 77  ASP A CB  1 
ATOM 598  O O   ? ASP A 1  77 ?  12.573 -10.441   2.468 1.000 93.600 ? 77  ASP A O   1 
ATOM 599  C CG  ? ASP A 1  77 ?  11.978 -14.646   2.766 1.000 93.600 ? 77  ASP A CG  1 
ATOM 600  O OD1 ? ASP A 1  77 ?  12.630 -14.997   3.773 1.000 93.600 ? 77  ASP A OD1 1 
ATOM 601  O OD2 ? ASP A 1  77 ?  11.477 -15.469   1.969 1.000 93.600 ? 77  ASP A OD2 1 
ATOM 602  N N   ? TYR A 1  78 ?  11.023  -9.972   4.072 1.000 95.150 ? 78  TYR A N   1 
ATOM 603  C CA  ? TYR A 1  78 ?  11.084  -8.537   3.818 1.000 95.150 ? 78  TYR A CA  1 
ATOM 604  C C   ? TYR A 1  78 ?  12.477  -7.990   4.107 1.000 95.150 ? 78  TYR A C   1 
ATOM 605  C CB  ? TYR A 1  78 ?  10.046  -7.796   4.667 1.000 95.150 ? 78  TYR A CB  1 
ATOM 606  O O   ? TYR A 1  78 ?  13.018  -8.197   5.195 1.000 95.150 ? 78  TYR A O   1 
ATOM 607  C CG  ? TYR A 1  78 ?  10.198  -6.295   4.640 1.000 95.150 ? 78  TYR A CG  1 
ATOM 608  C CD1 ? TYR A 1  78 ?  10.385  -5.572   5.816 1.000 95.150 ? 78  TYR A CD1 1 
ATOM 609  C CD2 ? TYR A 1  78 ?  10.155  -5.596   3.438 1.000 95.150 ? 78  TYR A CD2 1 
ATOM 610  C CE1 ? TYR A 1  78 ?  10.524  -4.188   5.796 1.000 95.150 ? 78  TYR A CE1 1 
ATOM 611  C CE2 ? TYR A 1  78 ?  10.293  -4.212   3.406 1.000 95.150 ? 78  TYR A CE2 1 
ATOM 612  O OH  ? TYR A 1  78 ?  10.614  -2.148   4.562 1.000 95.150 ? 78  TYR A OH  1 
ATOM 613  C CZ  ? TYR A 1  78 ?  10.477  -3.518   4.588 1.000 95.150 ? 78  TYR A CZ  1 
ATOM 614  N N   ? GLU A 1  79 ?  13.048  -7.316   3.100 1.000 93.750 ? 79  GLU A N   1 
ATOM 615  C CA  ? GLU A 1  79 ?  14.335  -6.633   3.186 1.000 93.750 ? 79  GLU A CA  1 
ATOM 616  C C   ? GLU A 1  79 ?  14.157  -5.117   3.187 1.000 93.750 ? 79  GLU A C   1 
ATOM 617  C CB  ? GLU A 1  79 ?  15.246  -7.055   2.030 1.000 93.750 ? 79  GLU A CB  1 
ATOM 618  O O   ? GLU A 1  79 ?  13.806  -4.528   2.163 1.000 93.750 ? 79  GLU A O   1 
ATOM 619  C CG  ? GLU A 1  79 ?  16.726  -6.816   2.294 1.000 93.750 ? 79  GLU A CG  1 
ATOM 620  C CD  ? GLU A 1  79 ?  17.134  -7.111   3.729 1.000 93.750 ? 79  GLU A CD  1 
ATOM 621  O OE1 ? GLU A 1  79 ?  18.006  -6.395   4.271 1.000 93.750 ? 79  GLU A OE1 1 
ATOM 622  O OE2 ? GLU A 1  79 ?  16.579  -8.067   4.315 1.000 93.750 ? 79  GLU A OE2 1 
ATOM 623  N N   ? PRO A 1  80 ?  14.523  -4.387   4.288 1.000 90.650 ? 80  PRO A N   1 
ATOM 624  C CA  ? PRO A 1  80 ?  14.183  -2.983   4.531 1.000 90.650 ? 80  PRO A CA  1 
ATOM 625  C C   ? PRO A 1  80 ?  14.934  -2.026   3.608 1.000 90.650 ? 80  PRO A C   1 
ATOM 626  C CB  ? PRO A 1  80 ?  14.593  -2.769   5.990 1.000 90.650 ? 80  PRO A CB  1 
ATOM 627  O O   ? PRO A 1  80 ?  14.429  -0.948   3.288 1.000 90.650 ? 80  PRO A O   1 
ATOM 628  C CG  ? PRO A 1  80 ?  14.560  -4.133   6.601 1.000 90.650 ? 80  PRO A CG  1 
ATOM 629  C CD  ? PRO A 1  80 ?  14.890  -5.140   5.537 1.000 90.650 ? 80  PRO A CD  1 
ATOM 630  N N   ? VAL A 1  81 ?  16.064  -2.548   3.069 1.000 89.530 ? 81  VAL A N   1 
ATOM 631  C CA  ? VAL A 1  81 ?  16.853  -1.677   2.205 1.000 89.530 ? 81  VAL A CA  1 
ATOM 632  C C   ? VAL A 1  81 ?  16.363  -1.796   0.764 1.000 89.530 ? 81  VAL A C   1 
ATOM 633  C CB  ? VAL A 1  81 ?  18.359  -2.012   2.286 1.000 89.530 ? 81  VAL A CB  1 
ATOM 634  O O   ? VAL A 1  81 ?  16.041  -0.791   0.125 1.000 89.530 ? 81  VAL A O   1 
ATOM 635  C CG1 ? VAL A 1  81 ?  19.153  -1.175   1.283 1.000 89.530 ? 81  VAL A CG1 1 
ATOM 636  C CG2 ? VAL A 1  81 ?  18.880  -1.788   3.704 1.000 89.530 ? 81  VAL A CG2 1 
ATOM 637  N N   ? SER A 1  82 ?  16.182  -2.973   0.311 1.000 90.560 ? 82  SER A N   1 
ATOM 638  C CA  ? SER A 1  82 ?  15.802  -3.214  -1.077 1.000 90.560 ? 82  SER A CA  1 
ATOM 639  C C   ? SER A 1  82 ?  14.286  -3.256  -1.236 1.000 90.560 ? 82  SER A C   1 
ATOM 640  C CB  ? SER A 1  82 ?  16.413  -4.523  -1.580 1.000 90.560 ? 82  SER A CB  1 
ATOM 641  O O   ? SER A 1  82 ?  13.772  -3.183  -2.354 1.000 90.560 ? 82  SER A O   1 
ATOM 642  O OG  ? SER A 1  82 ?  15.828  -5.635  -0.924 1.000 90.560 ? 82  SER A OG  1 
ATOM 643  N N   ? HIS A 1  83 ?  13.605  -3.333  -0.122 1.000 93.260 ? 83  HIS A N   1 
ATOM 644  C CA  ? HIS A 1  83 ?  12.153  -3.457  -0.067 1.000 93.260 ? 83  HIS A CA  1 
ATOM 645  C C   ? HIS A 1  83 ?  11.684  -4.744  -0.737 1.000 93.260 ? 83  HIS A C   1 
ATOM 646  C CB  ? HIS A 1  83 ?  11.487  -2.249  -0.726 1.000 93.260 ? 83  HIS A CB  1 
ATOM 647  O O   ? HIS A 1  83 ?  10.548  -4.825  -1.209 1.000 93.260 ? 83  HIS A O   1 
ATOM 648  C CG  ? HIS A 1  83 ?  11.646  -0.979   0.048 1.000 93.260 ? 83  HIS A CG  1 
ATOM 649  C CD2 ? HIS A 1  83 ?  12.210   0.204  -0.291 1.000 93.260 ? 83  HIS A CD2 1 
ATOM 650  N ND1 ? HIS A 1  83 ?  11.196  -0.835   1.342 1.000 93.260 ? 83  HIS A ND1 1 
ATOM 651  C CE1 ? HIS A 1  83 ?  11.476   0.386   1.766 1.000 93.260 ? 83  HIS A CE1 1 
ATOM 652  N NE2 ? HIS A 1  83 ?  12.092   1.037   0.794 1.000 93.260 ? 83  HIS A NE2 1 
ATOM 653  N N   ? ALA A 1  84 ?  12.585  -5.677  -0.872 1.000 93.360 ? 84  ALA A N   1 
ATOM 654  C CA  ? ALA A 1  84 ?  12.193  -7.004  -1.341 1.000 93.360 ? 84  ALA A CA  1 
ATOM 655  C C   ? ALA A 1  84 ?  11.225  -7.667  -0.367 1.000 93.360 ? 84  ALA A C   1 
ATOM 656  C CB  ? ALA A 1  84 ?  13.426  -7.882  -1.542 1.000 93.360 ? 84  ALA A CB  1 
ATOM 657  O O   ? ALA A 1  84 ?  11.453  -7.661   0.845 1.000 93.360 ? 84  ALA A O   1 
ATOM 658  N N   ? GLY A 1  85 ?  10.105  -8.180  -0.951 1.000 95.140 ? 85  GLY A N   1 
ATOM 659  C CA  ? GLY A 1  85 ?   9.097  -8.817  -0.119 1.000 95.140 ? 85  GLY A CA  1 
ATOM 660  C C   ? GLY A 1  85 ?   8.323  -7.833   0.739 1.000 95.140 ? 85  GLY A C   1 
ATOM 661  O O   ? GLY A 1  85 ?   7.942  -8.152   1.867 1.000 95.140 ? 85  GLY A O   1 
ATOM 662  N N   ? ASP A 1  86 ?   8.155  -6.564   0.329 1.000 96.890 ? 86  ASP A N   1 
ATOM 663  C CA  ? ASP A 1  86 ?   7.493  -5.474   1.039 1.000 96.890 ? 86  ASP A CA  1 
ATOM 664  C C   ? ASP A 1  86 ?   5.994  -5.735   1.170 1.000 96.890 ? 86  ASP A C   1 
ATOM 665  C CB  ? ASP A 1  86 ?   7.734  -4.143   0.324 1.000 96.890 ? 86  ASP A CB  1 
ATOM 666  O O   ? ASP A 1  86 ?   5.185  -5.086   0.503 1.000 96.890 ? 86  ASP A O   1 
ATOM 667  C CG  ? ASP A 1  86 ?   7.323  -2.940   1.155 1.000 96.890 ? 86  ASP A CG  1 
ATOM 668  O OD1 ? ASP A 1  86 ?   7.180  -3.072   2.389 1.000 96.890 ? 86  ASP A OD1 1 
ATOM 669  O OD2 ? ASP A 1  86 ?   7.136  -1.852   0.569 1.000 96.890 ? 86  ASP A OD2 1 
ATOM 670  N N   ? LEU A 1  87 ?   5.598  -6.766   1.955 1.000 97.060 ? 87  LEU A N   1 
ATOM 671  C CA  ? LEU A 1  87 ?   4.230  -7.242   2.124 1.000 97.060 ? 87  LEU A CA  1 
ATOM 672  C C   ? LEU A 1  87 ?   3.931  -7.532   3.591 1.000 97.060 ? 87  LEU A C   1 
ATOM 673  C CB  ? LEU A 1  87 ?   3.993  -8.501   1.284 1.000 97.060 ? 87  LEU A CB  1 
ATOM 674  O O   ? LEU A 1  87 ?   4.745  -8.146   4.285 1.000 97.060 ? 87  LEU A O   1 
ATOM 675  C CG  ? LEU A 1  87 ?   2.551  -9.006   1.212 1.000 97.060 ? 87  LEU A CG  1 
ATOM 676  C CD1 ? LEU A 1  87 ?   1.685  -8.028   0.425 1.000 97.060 ? 87  LEU A CD1 1 
ATOM 677  C CD2 ? LEU A 1  87 ?   2.501 -10.395   0.586 1.000 97.060 ? 87  LEU A CD2 1 
ATOM 678  N N   ? CYS A 1  88 ?   2.719  -7.070   4.003 1.000 96.650 ? 88  CYS A N   1 
ATOM 679  C CA  ? CYS A 1  88 ?   2.270  -7.269   5.377 1.000 96.650 ? 88  CYS A CA  1 
ATOM 680  C C   ? CYS A 1  88 ?   0.774  -7.554   5.426 1.000 96.650 ? 88  CYS A C   1 
ATOM 681  C CB  ? CYS A 1  88 ?   2.593  -6.042   6.230 1.000 96.650 ? 88  CYS A CB  1 
ATOM 682  O O   ? CYS A 1  88 ?   0.000  -6.967   4.667 1.000 96.650 ? 88  CYS A O   1 
ATOM 683  S SG  ? CYS A 1  88 ?   2.138  -6.223   7.968 1.000 96.650 ? 88  CYS A SG  1 
ATOM 684  N N   ? LEU A 1  89 ?   0.355  -8.552   6.314 1.000 97.540 ? 89  LEU A N   1 
ATOM 685  C CA  ? LEU A 1  89 ?  -1.052  -8.836   6.577 1.000 97.540 ? 89  LEU A CA  1 
ATOM 686  C C   ? LEU A 1  89 ?  -1.457  -8.338   7.960 1.000 97.540 ? 89  LEU A C   1 
ATOM 687  C CB  ? LEU A 1  89 ?  -1.326 -10.338   6.461 1.000 97.540 ? 89  LEU A CB  1 
ATOM 688  O O   ? LEU A 1  89 ?  -0.758  -8.589   8.945 1.000 97.540 ? 89  LEU A O   1 
ATOM 689  C CG  ? LEU A 1  89 ?  -1.168 -10.950   5.068 1.000 97.540 ? 89  LEU A CG  1 
ATOM 690  C CD1 ? LEU A 1  89 ?  -1.284 -12.469   5.141 1.000 97.540 ? 89  LEU A CD1 1 
ATOM 691  C CD2 ? LEU A 1  89 ?  -2.204 -10.374   4.110 1.000 97.540 ? 89  LEU A CD2 1 
ATOM 692  N N   ? LEU A 1  90 ?  -2.573  -7.601   7.982 1.000 97.220 ? 90  LEU A N   1 
ATOM 693  C CA  ? LEU A 1  90 ?  -3.120  -7.069   9.226 1.000 97.220 ? 90  LEU A CA  1 
ATOM 694  C C   ? LEU A 1  90 ?  -4.392  -7.813   9.622 1.000 97.220 ? 90  LEU A C   1 
ATOM 695  C CB  ? LEU A 1  90 ?  -3.413  -5.573   9.087 1.000 97.220 ? 90  LEU A CB  1 
ATOM 696  O O   ? LEU A 1  90 ?  -5.350  -7.869   8.848 1.000 97.220 ? 90  LEU A O   1 
ATOM 697  C CG  ? LEU A 1  90 ?  -2.313  -4.724   8.448 1.000 97.220 ? 90  LEU A CG  1 
ATOM 698  C CD1 ? LEU A 1  90 ?  -2.792  -3.288   8.262 1.000 97.220 ? 90  LEU A CD1 1 
ATOM 699  C CD2 ? LEU A 1  90 ?  -1.045  -4.765   9.294 1.000 97.220 ? 90  LEU A CD2 1 
ATOM 700  N N   ? GLN A 1  91 ?  -4.319  -8.455  10.833 1.000 97.410 ? 91  GLN A N   1 
ATOM 701  C CA  ? GLN A 1  91 ?  -5.535  -9.060  11.366 1.000 97.410 ? 91  GLN A CA  1 
ATOM 702  C C   ? GLN A 1  91 ?  -6.342  -8.050  12.177 1.000 97.410 ? 91  GLN A C   1 
ATOM 703  C CB  ? GLN A 1  91 ?  -5.196 -10.276  12.229 1.000 97.410 ? 91  GLN A CB  1 
ATOM 704  O O   ? GLN A 1  91 ?  -5.826  -7.453  13.125 1.000 97.410 ? 91  GLN A O   1 
ATOM 705  C CG  ? GLN A 1  91 ?  -6.411 -11.099  12.637 1.000 97.410 ? 91  GLN A CG  1 
ATOM 706  C CD  ? GLN A 1  91 ?  -6.044 -12.324  13.453 1.000 97.410 ? 91  GLN A CD  1 
ATOM 707  N NE2 ? GLN A 1  91 ?  -6.896 -13.342  13.410 1.000 97.410 ? 91  GLN A NE2 1 
ATOM 708  O OE1 ? GLN A 1  91 ?  -5.002 -12.355  14.115 1.000 97.410 ? 91  GLN A OE1 1 
ATOM 709  N N   ? LEU A 1  92 ?  -7.574  -7.875  11.760 1.000 97.530 ? 92  LEU A N   1 
ATOM 710  C CA  ? LEU A 1  92 ?  -8.457  -6.939  12.447 1.000 97.530 ? 92  LEU A CA  1 
ATOM 711  C C   ? LEU A 1  92 ?  -9.001  -7.550  13.734 1.000 97.530 ? 92  LEU A C   1 
ATOM 712  C CB  ? LEU A 1  92 ?  -9.615  -6.526  11.535 1.000 97.530 ? 92  LEU A CB  1 
ATOM 713  O O   ? LEU A 1  92 ?  -9.182  -8.767  13.821 1.000 97.530 ? 92  LEU A O   1 
ATOM 714  C CG  ? LEU A 1  92 ?  -9.232  -5.985  10.157 1.000 97.530 ? 92  LEU A CG  1 
ATOM 715  C CD1 ? LEU A 1  92 ? -10.483  -5.602   9.372 1.000 97.530 ? 92  LEU A CD1 1 
ATOM 716  C CD2 ? LEU A 1  92 ?  -8.294  -4.791  10.293 1.000 97.530 ? 92  LEU A CD2 1 
ATOM 717  N N   ? ASN A 1  93 ?  -9.208  -6.711  14.842 1.000 97.070 ? 93  ASN A N   1 
ATOM 718  C CA  ? ASN A 1  93 ?  -9.745  -7.182  16.114 1.000 97.070 ? 93  ASN A CA  1 
ATOM 719  C C   ? ASN A 1  93 ? -11.253  -7.409  16.036 1.000 97.070 ? 93  ASN A C   1 
ATOM 720  C CB  ? ASN A 1  93 ?  -9.414  -6.195  17.236 1.000 97.070 ? 93  ASN A CB  1 
ATOM 721  O O   ? ASN A 1  93 ? -11.925  -7.499  17.065 1.000 97.070 ? 93  ASN A O   1 
ATOM 722  C CG  ? ASN A 1  93 ? -10.194  -4.900  17.123 1.000 97.070 ? 93  ASN A CG  1 
ATOM 723  N ND2 ? ASN A 1  93 ? -10.194  -4.113  18.192 1.000 97.070 ? 93  ASN A ND2 1 
ATOM 724  O OD1 ? ASN A 1  93 ? -10.793  -4.610  16.084 1.000 97.070 ? 93  ASN A OD1 1 
ATOM 725  N N   ? GLY A 1  94 ? -11.863  -7.695  14.798 1.000 96.960 ? 94  GLY A N   1 
ATOM 726  C CA  ? GLY A 1  94 ? -13.234  -8.009  14.428 1.000 96.960 ? 94  GLY A CA  1 
ATOM 727  C C   ? GLY A 1  94 ? -13.405  -8.272  12.943 1.000 96.960 ? 94  GLY A C   1 
ATOM 728  O O   ? GLY A 1  94 ? -12.431  -8.255  12.188 1.000 96.960 ? 94  GLY A O   1 
ATOM 729  N N   ? SER A 1  95 ? -14.704  -8.536  12.583 1.000 97.350 ? 95  SER A N   1 
ATOM 730  C CA  ? SER A 1  95 ? -15.021  -8.790  11.182 1.000 97.350 ? 95  SER A CA  1 
ATOM 731  C C   ? SER A 1  95 ? -15.770  -7.614  10.563 1.000 97.350 ? 95  SER A C   1 
ATOM 732  C CB  ? SER A 1  95 ? -15.853 -10.065  11.043 1.000 97.350 ? 95  SER A CB  1 
ATOM 733  O O   ? SER A 1  95 ? -16.712  -7.088  11.159 1.000 97.350 ? 95  SER A O   1 
ATOM 734  O OG  ? SER A 1  95 ? -15.100 -11.202  11.428 1.000 97.350 ? 95  SER A OG  1 
ATOM 735  N N   ? ALA A 1  96 ? -15.243  -7.230   9.359 1.000 98.010 ? 96  ALA A N   1 
ATOM 736  C CA  ? ALA A 1  96 ? -15.872  -6.122   8.645 1.000 98.010 ? 96  ALA A CA  1 
ATOM 737  C C   ? ALA A 1  96 ? -17.273  -6.498   8.173 1.000 98.010 ? 96  ALA A C   1 
ATOM 738  C CB  ? ALA A 1  96 ? -15.010  -5.695   7.459 1.000 98.010 ? 96  ALA A CB  1 
ATOM 739  O O   ? ALA A 1  96 ? -17.493  -7.610   7.685 1.000 98.010 ? 96  ALA A O   1 
ATOM 740  N N   ? ALA A 1  97 ? -18.237  -5.595   8.379 1.000 98.030 ? 97  ALA A N   1 
ATOM 741  C CA  ? ALA A 1  97 ? -19.563  -5.750   7.787 1.000 98.030 ? 97  ALA A CA  1 
ATOM 742  C C   ? ALA A 1  97 ? -19.546  -5.392   6.304 1.000 98.030 ? 97  ALA A C   1 
ATOM 743  C CB  ? ALA A 1  97 ? -20.581  -4.886   8.528 1.000 98.030 ? 97  ALA A CB  1 
ATOM 744  O O   ? ALA A 1  97 ? -19.292  -4.242   5.939 1.000 98.030 ? 97  ALA A O   1 
ATOM 745  N N   ? LEU A 1  98 ? -19.752  -6.463   5.479 1.000 98.120 ? 98  LEU A N   1 
ATOM 746  C CA  ? LEU A 1  98 ? -19.690  -6.243   4.038 1.000 98.120 ? 98  LEU A CA  1 
ATOM 747  C C   ? LEU A 1  98 ? -20.983  -5.618   3.527 1.000 98.120 ? 98  LEU A C   1 
ATOM 748  C CB  ? LEU A 1  98 ? -19.422  -7.561   3.306 1.000 98.120 ? 98  LEU A CB  1 
ATOM 749  O O   ? LEU A 1  98 ? -22.066  -5.916   4.038 1.000 98.120 ? 98  LEU A O   1 
ATOM 750  C CG  ? LEU A 1  98 ? -18.174  -8.334   3.735 1.000 98.120 ? 98  LEU A CG  1 
ATOM 751  C CD1 ? LEU A 1  98 ? -18.021  -9.600   2.898 1.000 98.120 ? 98  LEU A CD1 1 
ATOM 752  C CD2 ? LEU A 1  98 ? -16.933  -7.455   3.616 1.000 98.120 ? 98  LEU A CD2 1 
ATOM 753  N N   ? GLY A 1  99 ? -20.889  -4.660   2.538 1.000 97.240 ? 99  GLY A N   1 
ATOM 754  C CA  ? GLY A 1  99 ? -21.960  -3.906   1.906 1.000 97.240 ? 99  GLY A CA  1 
ATOM 755  C C   ? GLY A 1  99 ? -21.486  -3.061   0.739 1.000 97.240 ? 99  GLY A C   1 
ATOM 756  O O   ? GLY A 1  99 ? -20.402  -3.291   0.199 1.000 97.240 ? 99  GLY A O   1 
ATOM 757  N N   ? PRO A 1 100 ? -22.293  -2.111   0.351 1.000 95.960 ? 100 PRO A N   1 
ATOM 758  C CA  ? PRO A 1 100 ? -21.973  -1.280  -0.813 1.000 95.960 ? 100 PRO A CA  1 
ATOM 759  C C   ? PRO A 1 100 ? -20.729  -0.420  -0.600 1.000 95.960 ? 100 PRO A C   1 
ATOM 760  C CB  ? PRO A 1 100 ? -23.220  -0.406  -0.975 1.000 95.960 ? 100 PRO A CB  1 
ATOM 761  O O   ? PRO A 1 100 ? -20.076  -0.023  -1.569 1.000 95.960 ? 100 PRO A O   1 
ATOM 762  C CG  ? PRO A 1 100 ? -24.309  -1.162  -0.285 1.000 95.960 ? 100 PRO A CG  1 
ATOM 763  C CD  ? PRO A 1 100 ? -23.701  -1.961   0.833 1.000 95.960 ? 100 PRO A CD  1 
ATOM 764  N N   ? ALA A 1 101 ? -20.302  -0.222   0.634 1.000 97.100 ? 101 ALA A N   1 
ATOM 765  C CA  ? ALA A 1 101 ? -19.180   0.662   0.941 1.000 97.100 ? 101 ALA A CA  1 
ATOM 766  C C   ? ALA A 1 101 ? -17.956  -0.137   1.377 1.000 97.100 ? 101 ALA A C   1 
ATOM 767  C CB  ? ALA A 1 101 ? -19.573   1.663   2.024 1.000 97.100 ? 101 ALA A CB  1 
ATOM 768  O O   ? ALA A 1 101 ? -16.831   0.367   1.335 1.000 97.100 ? 101 ALA A O   1 
ATOM 769  N N   ? VAL A 1 102 ? -18.162  -1.390   1.805 1.000 98.330 ? 102 VAL A N   1 
ATOM 770  C CA  ? VAL A 1 102 ? -17.080  -2.266   2.243 1.000 98.330 ? 102 VAL A CA  1 
ATOM 771  C C   ? VAL A 1 102 ? -17.186  -3.613   1.531 1.000 98.330 ? 102 VAL A C   1 
ATOM 772  C CB  ? VAL A 1 102 ? -17.099  -2.469   3.774 1.000 98.330 ? 102 VAL A CB  1 
ATOM 773  O O   ? VAL A 1 102 ? -18.178  -4.329   1.689 1.000 98.330 ? 102 VAL A O   1 
ATOM 774  C CG1 ? VAL A 1 102 ? -15.953  -3.380   4.212 1.000 98.330 ? 102 VAL A CG1 1 
ATOM 775  C CG2 ? VAL A 1 102 ? -17.019  -1.123   4.491 1.000 98.330 ? 102 VAL A CG2 1 
ATOM 776  N N   ? GLY A 1 103 ? -16.091  -3.862   0.738 1.000 98.030 ? 103 GLY A N   1 
ATOM 777  C CA  ? GLY A 1 103 ? -16.031  -5.106  -0.013 1.000 98.030 ? 103 GLY A CA  1 
ATOM 778  C C   ? GLY A 1 103 ? -14.635  -5.698  -0.077 1.000 98.030 ? 103 GLY A C   1 
ATOM 779  O O   ? GLY A 1 103 ? -13.667  -5.067   0.352 1.000 98.030 ? 103 GLY A O   1 
ATOM 780  N N   ? LEU A 1 104 ? -14.558  -6.934  -0.677 1.000 97.930 ? 104 LEU A N   1 
ATOM 781  C CA  ? LEU A 1 104 ? -13.301  -7.672  -0.738 1.000 97.930 ? 104 LEU A CA  1 
ATOM 782  C C   ? LEU A 1 104 ? -12.656  -7.534  -2.113 1.000 97.930 ? 104 LEU A C   1 
ATOM 783  C CB  ? LEU A 1 104 ? -13.530  -9.150  -0.415 1.000 97.930 ? 104 LEU A CB  1 
ATOM 784  O O   ? LEU A 1 104 ? -13.355  -7.444  -3.125 1.000 97.930 ? 104 LEU A O   1 
ATOM 785  C CG  ? LEU A 1 104 ? -14.263  -9.453   0.893 1.000 97.930 ? 104 LEU A CG  1 
ATOM 786  C CD1 ? LEU A 1 104 ? -14.498 -10.953   1.034 1.000 97.930 ? 104 LEU A CD1 1 
ATOM 787  C CD2 ? LEU A 1 104 ? -13.476  -8.915   2.084 1.000 97.930 ? 104 LEU A CD2 1 
ATOM 788  N N   ? LEU A 1 105 ? -11.275  -7.485  -2.073 1.000 97.330 ? 105 LEU A N   1 
ATOM 789  C CA  ? LEU A 1 105 ? -10.488  -7.583  -3.297 1.000 97.330 ? 105 LEU A CA  1 
ATOM 790  C C   ? LEU A 1 105 ?  -9.783  -8.932  -3.383 1.000 97.330 ? 105 LEU A C   1 
ATOM 791  C CB  ? LEU A 1 105 ?  -9.459  -6.451  -3.365 1.000 97.330 ? 105 LEU A CB  1 
ATOM 792  O O   ? LEU A 1 105 ?  -9.101  -9.343  -2.441 1.000 97.330 ? 105 LEU A O   1 
ATOM 793  C CG  ? LEU A 1 105 ?  -8.698  -6.305  -4.684 1.000 97.330 ? 105 LEU A CG  1 
ATOM 794  C CD1 ? LEU A 1 105 ?  -9.669  -6.030  -5.827 1.000 97.330 ? 105 LEU A CD1 1 
ATOM 795  C CD2 ? LEU A 1 105 ?  -7.657  -5.195  -4.580 1.000 97.330 ? 105 LEU A CD2 1 
ATOM 796  N N   ? GLY A 1 106 ? -10.003  -9.619  -4.451 1.000 95.510 ? 106 GLY A N   1 
ATOM 797  C CA  ? GLY A 1 106 ?  -9.469 -10.963  -4.601 1.000 95.510 ? 106 GLY A CA  1 
ATOM 798  C C   ? GLY A 1 106 ?  -7.988 -10.984  -4.928 1.000 95.510 ? 106 GLY A C   1 
ATOM 799  O O   ? GLY A 1 106 ?  -7.440  -9.990  -5.410 1.000 95.510 ? 106 GLY A O   1 
ATOM 800  N N   ? LEU A 1 107 ?  -7.339 -12.187  -4.686 1.000 94.550 ? 107 LEU A N   1 
ATOM 801  C CA  ? LEU A 1 107 ?  -5.944 -12.415  -5.047 1.000 94.550 ? 107 LEU A CA  1 
ATOM 802  C C   ? LEU A 1 107 ?  -5.805 -12.679  -6.542 1.000 94.550 ? 107 LEU A C   1 
ATOM 803  C CB  ? LEU A 1 107 ?  -5.371 -13.592  -4.254 1.000 94.550 ? 107 LEU A CB  1 
ATOM 804  O O   ? LEU A 1 107 ?  -6.721 -13.215  -7.170 1.000 94.550 ? 107 LEU A O   1 
ATOM 805  C CG  ? LEU A 1 107 ?  -5.142 -13.356  -2.760 1.000 94.550 ? 107 LEU A CG  1 
ATOM 806  C CD1 ? LEU A 1 107 ?  -4.724 -14.654  -2.076 1.000 94.550 ? 107 LEU A CD1 1 
ATOM 807  C CD2 ? LEU A 1 107 ?  -4.093 -12.271  -2.544 1.000 94.550 ? 107 LEU A CD2 1 
ATOM 808  N N   ? PRO A 1 108 ?  -4.651 -12.323  -7.057 1.000 93.850 ? 108 PRO A N   1 
ATOM 809  C CA  ? PRO A 1 108 ?  -4.455 -12.598  -8.482 1.000 93.850 ? 108 PRO A CA  1 
ATOM 810  C C   ? PRO A 1 108 ?  -4.326 -14.090  -8.783 1.000 93.850 ? 108 PRO A C   1 
ATOM 811  C CB  ? PRO A 1 108 ?  -3.154 -11.861  -8.808 1.000 93.850 ? 108 PRO A CB  1 
ATOM 812  O O   ? PRO A 1 108 ?  -3.877 -14.858  -7.929 1.000 93.850 ? 108 PRO A O   1 
ATOM 813  C CG  ? PRO A 1 108 ?  -2.388 -11.852  -7.524 1.000 93.850 ? 108 PRO A CG  1 
ATOM 814  C CD  ? PRO A 1 108 ?  -3.364 -11.747  -6.388 1.000 93.850 ? 108 PRO A CD  1 
ATOM 815  N N   ? ARG A 1 109 ?  -4.683 -14.526  -9.880 1.000 86.880 ? 109 ARG A N   1 
ATOM 816  C CA  ? ARG A 1 109 ?  -4.522 -15.898 -10.351 1.000 86.880 ? 109 ARG A CA  1 
ATOM 817  C C   ? ARG A 1 109 ?  -3.183 -16.080 -11.058 1.000 86.880 ? 109 ARG A C   1 
ATOM 818  C CB  ? ARG A 1 109 ?  -5.667 -16.281 -11.291 1.000 86.880 ? 109 ARG A CB  1 
ATOM 819  O O   ? ARG A 1 109 ?  -2.679 -17.200 -11.165 1.000 86.880 ? 109 ARG A O   1 
ATOM 820  C CG  ? ARG A 1 109 ?  -7.020 -16.379 -10.606 1.000 86.880 ? 109 ARG A CG  1 
ATOM 821  C CD  ? ARG A 1 109 ?  -8.114 -16.806 -11.575 1.000 86.880 ? 109 ARG A CD  1 
ATOM 822  N NE  ? ARG A 1 109 ?  -9.422 -16.846 -10.928 1.000 86.880 ? 109 ARG A NE  1 
ATOM 823  N NH1 ? ARG A 1 109 ? -10.544 -17.648 -12.781 1.000 86.880 ? 109 ARG A NH1 1 
ATOM 824  N NH2 ? ARG A 1 109 ? -11.682 -17.242 -10.833 1.000 86.880 ? 109 ARG A NH2 1 
ATOM 825  C CZ  ? ARG A 1 109 ? -10.547 -17.245 -11.516 1.000 86.880 ? 109 ARG A CZ  1 
ATOM 826  N N   ? GLY A 1 110 ?  -2.471 -15.058 -11.344 1.000 91.290 ? 110 GLY A N   1 
ATOM 827  C CA  ? GLY A 1 110 ?  -1.188 -14.928 -12.016 1.000 91.290 ? 110 GLY A CA  1 
ATOM 828  C C   ? GLY A 1 110 ?  -0.747 -13.487 -12.187 1.000 91.290 ? 110 GLY A C   1 
ATOM 829  O O   ? GLY A 1 110 ?  -1.484 -12.562 -11.839 1.000 91.290 ? 110 GLY A O   1 
ATOM 830  N N   ? GLY A 1 111 ?   0.493 -13.381 -12.809 1.000 90.210 ? 111 GLY A N   1 
ATOM 831  C CA  ? GLY A 1 111 ?   0.983 -12.035 -13.056 1.000 90.210 ? 111 GLY A CA  1 
ATOM 832  C C   ? GLY A 1 111 ?   0.439 -11.427 -14.334 1.000 90.210 ? 111 GLY A C   1 
ATOM 833  O O   ? GLY A 1 111 ?   0.303 -12.116 -15.347 1.000 90.210 ? 111 GLY A O   1 
ATOM 834  N N   ? PRO A 1 112 ?   0.115 -10.021 -14.272 1.000 93.660 ? 112 PRO A N   1 
ATOM 835  C CA  ? PRO A 1 112 ?  -0.398  -9.367 -15.478 1.000 93.660 ? 112 PRO A CA  1 
ATOM 836  C C   ? PRO A 1 112 ?   0.665  -9.213 -16.564 1.000 93.660 ? 112 PRO A C   1 
ATOM 837  C CB  ? PRO A 1 112 ?  -0.859  -7.999 -14.968 1.000 93.660 ? 112 PRO A CB  1 
ATOM 838  O O   ? PRO A 1 112 ?   1.830  -8.947 -16.259 1.000 93.660 ? 112 PRO A O   1 
ATOM 839  C CG  ? PRO A 1 112 ?   0.053  -7.691 -13.825 1.000 93.660 ? 112 PRO A CG  1 
ATOM 840  C CD  ? PRO A 1 112 ?   0.382  -8.974 -13.118 1.000 93.660 ? 112 PRO A CD  1 
ATOM 841  N N   ? PRO A 1 113 ?   0.306  -9.515 -17.874 1.000 93.120 ? 113 PRO A N   1 
ATOM 842  C CA  ? PRO A 1 113 ?   1.262  -9.235 -18.947 1.000 93.120 ? 113 PRO A CA  1 
ATOM 843  C C   ? PRO A 1 113 ?   1.618  -7.754 -19.050 1.000 93.120 ? 113 PRO A C   1 
ATOM 844  C CB  ? PRO A 1 113 ?   0.529  -9.710 -20.205 1.000 93.120 ? 113 PRO A CB  1 
ATOM 845  O O   ? PRO A 1 113 ?   0.836  -6.897 -18.630 1.000 93.120 ? 113 PRO A O   1 
ATOM 846  C CG  ? PRO A 1 113 ?  -0.922  -9.604 -19.863 1.000 93.120 ? 113 PRO A CG  1 
ATOM 847  C CD  ? PRO A 1 113 ?  -1.080  -9.806 -18.383 1.000 93.120 ? 113 PRO A CD  1 
ATOM 848  N N   ? PRO A 1 114 ?   2.878  -7.479 -19.649 1.000 94.250 ? 114 PRO A N   1 
ATOM 849  C CA  ? PRO A 1 114 ?   3.197  -6.075 -19.917 1.000 94.250 ? 114 PRO A CA  1 
ATOM 850  C C   ? PRO A 1 114 ?   2.154  -5.391 -20.797 1.000 94.250 ? 114 PRO A C   1 
ATOM 851  C CB  ? PRO A 1 114 ?   4.549  -6.151 -20.633 1.000 94.250 ? 114 PRO A CB  1 
ATOM 852  O O   ? PRO A 1 114 ?   1.617  -6.009 -21.719 1.000 94.250 ? 114 PRO A O   1 
ATOM 853  C CG  ? PRO A 1 114 ?   5.167  -7.422 -20.147 1.000 94.250 ? 114 PRO A CG  1 
ATOM 854  C CD  ? PRO A 1 114 ?   4.081  -8.446 -19.975 1.000 94.250 ? 114 PRO A CD  1 
ATOM 855  N N   ? GLY A 1 115 ?   1.825  -4.122 -20.435 1.000 93.930 ? 115 GLY A N   1 
ATOM 856  C CA  ? GLY A 1 115 ?   0.853  -3.362 -21.204 1.000 93.930 ? 115 GLY A CA  1 
ATOM 857  C C   ? GLY A 1 115 ?  -0.541  -3.401 -20.607 1.000 93.930 ? 115 GLY A C   1 
ATOM 858  O O   ? GLY A 1 115 ?  -1.438  -2.688 -21.063 1.000 93.930 ? 115 GLY A O   1 
ATOM 859  N N   ? THR A 1 116 ?  -0.733  -4.352 -19.649 1.000 95.560 ? 116 THR A N   1 
ATOM 860  C CA  ? THR A 1 116 ?  -2.014  -4.443 -18.957 1.000 95.560 ? 116 THR A CA  1 
ATOM 861  C C   ? THR A 1 116 ?  -2.359  -3.120 -18.281 1.000 95.560 ? 116 THR A C   1 
ATOM 862  C CB  ? THR A 1 116 ?  -2.002  -5.571 -17.908 1.000 95.560 ? 116 THR A CB  1 
ATOM 863  O O   ? THR A 1 116 ?  -1.520  -2.528 -17.598 1.000 95.560 ? 116 THR A O   1 
ATOM 864  C CG2 ? THR A 1 116 ?  -3.350  -5.678 -17.202 1.000 95.560 ? 116 THR A CG2 1 
ATOM 865  O OG1 ? THR A 1 116 ?  -1.715  -6.816 -18.557 1.000 95.560 ? 116 THR A OG1 1 
ATOM 866  N N   ? GLN A 1 117 ?  -3.630  -2.672 -18.448 1.000 94.900 ? 117 GLN A N   1 
ATOM 867  C CA  ? GLN A 1 117 ?  -4.105  -1.459 -17.792 1.000 94.900 ? 117 GLN A CA  1 
ATOM 868  C C   ? GLN A 1 117 ?  -4.543  -1.744 -16.359 1.000 94.900 ? 117 GLN A C   1 
ATOM 869  C CB  ? GLN A 1 117 ?  -5.260  -0.839 -18.581 1.000 94.900 ? 117 GLN A CB  1 
ATOM 870  O O   ? GLN A 1 117 ?  -5.327  -2.663 -16.115 1.000 94.900 ? 117 GLN A O   1 
ATOM 871  C CG  ? GLN A 1 117 ?  -4.868  -0.361 -19.972 1.000 94.900 ? 117 GLN A CG  1 
ATOM 872  C CD  ? GLN A 1 117 ?  -3.937   0.837 -19.941 1.000 94.900 ? 117 GLN A CD  1 
ATOM 873  N NE2 ? GLN A 1 117 ?  -3.917   1.601 -21.028 1.000 94.900 ? 117 GLN A NE2 1 
ATOM 874  O OE1 ? GLN A 1 117 ?  -3.243   1.074 -18.947 1.000 94.900 ? 117 GLN A OE1 1 
ATOM 875  N N   ? CYS A 1 118 ?  -4.047  -0.922 -15.515 1.000 95.500 ? 118 CYS A N   1 
ATOM 876  C CA  ? CYS A 1 118 ?  -4.343  -1.095 -14.097 1.000 95.500 ? 118 CYS A CA  1 
ATOM 877  C C   ? CYS A 1 118 ?  -4.697   0.237 -13.448 1.000 95.500 ? 118 CYS A C   1 
ATOM 878  C CB  ? CYS A 1 118 ?  -3.152  -1.724 -13.374 1.000 95.500 ? 118 CYS A CB  1 
ATOM 879  O O   ? CYS A 1 118 ?  -4.491   1.297 -14.041 1.000 95.500 ? 118 CYS A O   1 
ATOM 880  S SG  ? CYS A 1 118 ?  -2.685  -3.346 -14.017 1.000 95.500 ? 118 CYS A SG  1 
ATOM 881  N N   ? ARG A 1 119 ?  -5.242   0.087 -12.197 1.000 94.430 ? 119 ARG A N   1 
ATOM 882  C CA  ? ARG A 1 119 ?  -5.583   1.271 -11.415 1.000 94.430 ? 119 ARG A CA  1 
ATOM 883  C C   ? ARG A 1 119 ?  -4.935   1.221 -10.035 1.000 94.430 ? 119 ARG A C   1 
ATOM 884  C CB  ? ARG A 1 119 ?  -7.101   1.407 -11.277 1.000 94.430 ? 119 ARG A CB  1 
ATOM 885  O O   ? ARG A 1 119 ?  -4.799   0.147  -9.446 1.000 94.430 ? 119 ARG A O   1 
ATOM 886  C CG  ? ARG A 1 119 ?  -7.827   1.581 -12.601 1.000 94.430 ? 119 ARG A CG  1 
ATOM 887  C CD  ? ARG A 1 119 ?  -9.338   1.571 -12.421 1.000 94.430 ? 119 ARG A CD  1 
ATOM 888  N NE  ? ARG A 1 119 ?  -9.948   0.401 -13.046 1.000 94.430 ? 119 ARG A NE  1 
ATOM 889  N NH1 ? ARG A 1 119 ? -12.125   1.084 -12.683 1.000 94.430 ? 119 ARG A NH1 1 
ATOM 890  N NH2 ? ARG A 1 119 ? -11.704  -0.905 -13.743 1.000 94.430 ? 119 ARG A NH2 1 
ATOM 891  C CZ  ? ARG A 1 119 ? -11.258   0.196 -13.156 1.000 94.430 ? 119 ARG A CZ  1 
ATOM 892  N N   ? VAL A 1 120 ?  -4.582   2.385  -9.594 1.000 94.060 ? 120 VAL A N   1 
ATOM 893  C CA  ? VAL A 1 120 ?  -4.102   2.543  -8.225 1.000 94.060 ? 120 VAL A CA  1 
ATOM 894  C C   ? VAL A 1 120 ?  -4.949   3.584  -7.497 1.000 94.060 ? 120 VAL A C   1 
ATOM 895  C CB  ? VAL A 1 120 ?  -2.612   2.951  -8.191 1.000 94.060 ? 120 VAL A CB  1 
ATOM 896  O O   ? VAL A 1 120 ?  -5.354   4.588  -8.088 1.000 94.060 ? 120 VAL A O   1 
ATOM 897  C CG1 ? VAL A 1 120 ?  -2.397   4.276  -8.920 1.000 94.060 ? 120 VAL A CG1 1 
ATOM 898  C CG2 ? VAL A 1 120 ?  -2.118   3.045  -6.748 1.000 94.060 ? 120 VAL A CG2 1 
ATOM 899  N N   ? ALA A 1 121 ?  -5.288   3.253  -6.277 1.000 93.130 ? 121 ALA A N   1 
ATOM 900  C CA  ? ALA A 1 121 ?  -6.121   4.154  -5.485 1.000 93.130 ? 121 ALA A CA  1 
ATOM 901  C C   ? ALA A 1 121 ?  -5.489   4.430  -4.123 1.000 93.130 ? 121 ALA A C   1 
ATOM 902  C CB  ? ALA A 1 121 ?  -7.520   3.569  -5.310 1.000 93.130 ? 121 ALA A CB  1 
ATOM 903  O O   ? ALA A 1 121 ?  -4.784   3.579  -3.575 1.000 93.130 ? 121 ALA A O   1 
ATOM 904  N N   ? GLY A 1 122 ?  -5.768   5.665  -3.600 1.000 92.680 ? 122 GLY A N   1 
ATOM 905  C CA  ? GLY A 1 122 ?  -5.228   5.990  -2.289 1.000 92.680 ? 122 GLY A CA  1 
ATOM 906  C C   ? GLY A 1 122 ?  -5.585   7.390  -1.827 1.000 92.680 ? 122 GLY A C   1 
ATOM 907  O O   ? GLY A 1 122 ?  -6.151   8.176  -2.590 1.000 92.680 ? 122 GLY A O   1 
ATOM 908  N N   ? TRP A 1 123 ?  -5.356   7.672  -0.465 1.000 89.980 ? 123 TRP A N   1 
ATOM 909  C CA  ? TRP A 1 123 ?  -5.643   8.946   0.186 1.000 89.980 ? 123 TRP A CA  1 
ATOM 910  C C   ? TRP A 1 123 ?  -4.357   9.712   0.473 1.000 89.980 ? 123 TRP A C   1 
ATOM 911  C CB  ? TRP A 1 123 ?  -6.421   8.723   1.486 1.000 89.980 ? 123 TRP A CB  1 
ATOM 912  O O   ? TRP A 1 123 ?  -4.329  10.586   1.343 1.000 89.980 ? 123 TRP A O   1 
ATOM 913  C CG  ? TRP A 1 123 ?  -7.818   8.219   1.282 1.000 89.980 ? 123 TRP A CG  1 
ATOM 914  C CD1 ? TRP A 1 123 ?  -8.929   8.963   0.996 1.000 89.980 ? 123 TRP A CD1 1 
ATOM 915  C CD2 ? TRP A 1 123 ?  -8.254   6.858   1.353 1.000 89.980 ? 123 TRP A CD2 1 
ATOM 916  C CE2 ? TRP A 1 123 ?  -9.643   6.851   1.098 1.000 89.980 ? 123 TRP A CE2 1 
ATOM 917  C CE3 ? TRP A 1 123 ?  -7.604   5.643   1.606 1.000 89.980 ? 123 TRP A CE3 1 
ATOM 918  N NE1 ? TRP A 1 123 ? -10.030   8.146   0.884 1.000 89.980 ? 123 TRP A NE1 1 
ATOM 919  C CH2 ? TRP A 1 123 ?  -9.734   4.498   1.341 1.000 89.980 ? 123 TRP A CH2 1 
ATOM 920  C CZ2 ? TRP A 1 123 ? -10.395   5.673   1.090 1.000 89.980 ? 123 TRP A CZ2 1 
ATOM 921  C CZ3 ? TRP A 1 123 ?  -8.353   4.472   1.597 1.000 89.980 ? 123 TRP A CZ3 1 
ATOM 922  N N   ? GLY A 1 124 ?  -3.171   9.208  -0.141 1.000 76.710 ? 124 GLY A N   1 
ATOM 923  C CA  ? GLY A 1 124 ?  -1.908   9.907   0.037 1.000 76.710 ? 124 GLY A CA  1 
ATOM 924  C C   ? GLY A 1 124 ?  -1.902  11.294  -0.576 1.000 76.710 ? 124 GLY A C   1 
ATOM 925  O O   ? GLY A 1 124 ?  -2.962  11.872  -0.828 1.000 76.710 ? 124 GLY A O   1 
ATOM 926  N N   ? SER A 1 125 ?  -0.731  11.980  -0.651 1.000 70.370 ? 125 SER A N   1 
ATOM 927  C CA  ? SER A 1 125 ?  -0.573  13.315  -1.218 1.000 70.370 ? 125 SER A CA  1 
ATOM 928  C C   ? SER A 1 125 ?  -0.946  13.336  -2.696 1.000 70.370 ? 125 SER A C   1 
ATOM 929  C CB  ? SER A 1 125 ?   0.864  13.807  -1.040 1.000 70.370 ? 125 SER A CB  1 
ATOM 930  O O   ? SER A 1 125 ?  -0.759  12.343  -3.403 1.000 70.370 ? 125 SER A O   1 
ATOM 931  O OG  ? SER A 1 125 ?   1.211  13.859   0.334 1.000 70.370 ? 125 SER A OG  1 
ATOM 932  N N   ? VAL A 1 126 ?  -1.620  14.354  -3.164 1.000 67.240 ? 126 VAL A N   1 
ATOM 933  C CA  ? VAL A 1 126 ?  -2.092  14.489  -4.538 1.000 67.240 ? 126 VAL A CA  1 
ATOM 934  C C   ? VAL A 1 126 ?  -1.087  15.302  -5.352 1.000 67.240 ? 126 VAL A C   1 
ATOM 935  C CB  ? VAL A 1 126 ?  -3.486  15.151  -4.597 1.000 67.240 ? 126 VAL A CB  1 
ATOM 936  O O   ? VAL A 1 126 ?  -1.294  15.542  -6.544 1.000 67.240 ? 126 VAL A O   1 
ATOM 937  C CG1 ? VAL A 1 126 ?  -4.545  14.236  -3.984 1.000 67.240 ? 126 VAL A CG1 1 
ATOM 938  C CG2 ? VAL A 1 126 ?  -3.465  16.502  -3.885 1.000 67.240 ? 126 VAL A CG2 1 
ATOM 939  N N   ? SER A 1 127 ?   0.009  15.749  -4.642 1.000 64.200 ? 127 SER A N   1 
ATOM 940  C CA  ? SER A 1 127 ?   1.163  16.413  -5.239 1.000 64.200 ? 127 SER A CA  1 
ATOM 941  C C   ? SER A 1 127 ?   2.427  16.163  -4.425 1.000 64.200 ? 127 SER A C   1 
ATOM 942  C CB  ? SER A 1 127 ?   0.913  17.917  -5.359 1.000 64.200 ? 127 SER A CB  1 
ATOM 943  O O   ? SER A 1 127 ?   2.371  15.563  -3.350 1.000 64.200 ? 127 SER A O   1 
ATOM 944  O OG  ? SER A 1 127 ?   1.001  18.544  -4.091 1.000 64.200 ? 127 SER A OG  1 
ATOM 945  N N   ? ASP A 1 128 ?   3.563  16.472  -4.980 1.000 65.410 ? 128 ASP A N   1 
ATOM 946  C CA  ? ASP A 1 128 ?   4.857  16.324  -4.321 1.000 65.410 ? 128 ASP A CA  1 
ATOM 947  C C   ? ASP A 1 128 ?   5.004  17.315  -3.169 1.000 65.410 ? 128 ASP A C   1 
ATOM 948  C CB  ? ASP A 1 128 ?   5.996  16.513  -5.326 1.000 65.410 ? 128 ASP A CB  1 
ATOM 949  O O   ? ASP A 1 128 ?   6.020  17.317  -2.471 1.000 65.410 ? 128 ASP A O   1 
ATOM 950  C CG  ? ASP A 1 128 ?   6.111  15.367  -6.315 1.000 65.410 ? 128 ASP A CG  1 
ATOM 951  O OD1 ? ASP A 1 128 ?   5.914  14.198  -5.919 1.000 65.410 ? 128 ASP A OD1 1 
ATOM 952  O OD2 ? ASP A 1 128 ?   6.404  15.635  -7.501 1.000 65.410 ? 128 ASP A OD2 1 
ATOM 953  N N   ? PHE A 1 129 ?   3.971  18.176  -2.874 1.000 66.320 ? 129 PHE A N   1 
ATOM 954  C CA  ? PHE A 1 129 ?   4.049  19.239  -1.880 1.000 66.320 ? 129 PHE A CA  1 
ATOM 955  C C   ? PHE A 1 129 ?   3.094  18.971  -0.724 1.000 66.320 ? 129 PHE A C   1 
ATOM 956  C CB  ? PHE A 1 129 ?   3.734  20.596  -2.517 1.000 66.320 ? 129 PHE A CB  1 
ATOM 957  O O   ? PHE A 1 129 ?   2.657  19.901  -0.043 1.000 66.320 ? 129 PHE A O   1 
ATOM 958  C CG  ? PHE A 1 129 ?   4.678  20.982  -3.624 1.000 66.320 ? 129 PHE A CG  1 
ATOM 959  C CD1 ? PHE A 1 129 ?   5.966  21.418  -3.338 1.000 66.320 ? 129 PHE A CD1 1 
ATOM 960  C CD2 ? PHE A 1 129 ?   4.277  20.907  -4.952 1.000 66.320 ? 129 PHE A CD2 1 
ATOM 961  C CE1 ? PHE A 1 129 ?   6.842  21.775  -4.360 1.000 66.320 ? 129 PHE A CE1 1 
ATOM 962  C CE2 ? PHE A 1 129 ?   5.147  21.262  -5.979 1.000 66.320 ? 129 PHE A CE2 1 
ATOM 963  C CZ  ? PHE A 1 129 ?   6.429  21.697  -5.681 1.000 66.320 ? 129 PHE A CZ  1 
ATOM 964  N N   ? GLU A 1 130 ?   2.674  17.625  -0.501 1.000 67.730 ? 130 GLU A N   1 
ATOM 965  C CA  ? GLU A 1 130 ?   1.987  17.086   0.668 1.000 67.730 ? 130 GLU A CA  1 
ATOM 966  C C   ? GLU A 1 130 ?   0.596  17.695   0.820 1.000 67.730 ? 130 GLU A C   1 
ATOM 967  C CB  ? GLU A 1 130 ?   2.809  17.331   1.936 1.000 67.730 ? 130 GLU A CB  1 
ATOM 968  O O   ? GLU A 1 130 ?   0.190  18.064   1.924 1.000 67.730 ? 130 GLU A O   1 
ATOM 969  C CG  ? GLU A 1 130 ?   4.121  16.562   1.976 1.000 67.730 ? 130 GLU A CG  1 
ATOM 970  C CD  ? GLU A 1 130 ?   4.785  16.578   3.344 1.000 67.730 ? 130 GLU A CD  1 
ATOM 971  O OE1 ? GLU A 1 130 ?   5.681  15.741   3.594 1.000 67.730 ? 130 GLU A OE1 1 
ATOM 972  O OE2 ? GLU A 1 130 ?   4.404  17.434   4.174 1.000 67.730 ? 130 GLU A OE2 1 
ATOM 973  N N   ? GLU A 1 131 ?  -0.170  17.947  -0.173 1.000 68.150 ? 131 GLU A N   1 
ATOM 974  C CA  ? GLU A 1 131 ?  -1.562  18.385  -0.157 1.000 68.150 ? 131 GLU A CA  1 
ATOM 975  C C   ? GLU A 1 131 ?  -2.512  17.201  -0.004 1.000 68.150 ? 131 GLU A C   1 
ATOM 976  C CB  ? GLU A 1 131 ?  -1.896  19.166  -1.431 1.000 68.150 ? 131 GLU A CB  1 
ATOM 977  O O   ? GLU A 1 131 ?  -2.473  16.260  -0.799 1.000 68.150 ? 131 GLU A O   1 
ATOM 978  C CG  ? GLU A 1 131 ?  -3.246  19.866  -1.388 1.000 68.150 ? 131 GLU A CG  1 
ATOM 979  C CD  ? GLU A 1 131 ?  -3.521  20.715  -2.619 1.000 68.150 ? 131 GLU A CD  1 
ATOM 980  O OE1 ? GLU A 1 131 ?  -4.637  21.270  -2.737 1.000 68.150 ? 131 GLU A OE1 1 
ATOM 981  O OE2 ? GLU A 1 131 ?  -2.613  20.826  -3.473 1.000 68.150 ? 131 GLU A OE2 1 
ATOM 982  N N   ? PRO A 1 132 ?  -3.331  17.212   1.102 1.000 72.420 ? 132 PRO A N   1 
ATOM 983  C CA  ? PRO A 1 132 ?  -4.281  16.112   1.286 1.000 72.420 ? 132 PRO A CA  1 
ATOM 984  C C   ? PRO A 1 132 ?  -5.393  16.111   0.240 1.000 72.420 ? 132 PRO A C   1 
ATOM 985  C CB  ? PRO A 1 132 ?  -4.847  16.366   2.685 1.000 72.420 ? 132 PRO A CB  1 
ATOM 986  O O   ? PRO A 1 132 ?  -5.864  17.176  -0.167 1.000 72.420 ? 132 PRO A O   1 
ATOM 987  C CG  ? PRO A 1 132 ?  -3.897  17.335   3.312 1.000 72.420 ? 132 PRO A CG  1 
ATOM 988  C CD  ? PRO A 1 132 ?  -3.177  18.072   2.219 1.000 72.420 ? 132 PRO A CD  1 
ATOM 989  N N   ? PRO A 1 133 ?  -5.791  14.897  -0.275 1.000 81.890 ? 133 PRO A N   1 
ATOM 990  C CA  ? PRO A 1 133 ?  -6.855  14.851  -1.281 1.000 81.890 ? 133 PRO A CA  1 
ATOM 991  C C   ? PRO A 1 133 ?  -8.235  15.138  -0.695 1.000 81.890 ? 133 PRO A C   1 
ATOM 992  C CB  ? PRO A 1 133 ?  -6.775  13.417  -1.813 1.000 81.890 ? 133 PRO A CB  1 
ATOM 993  O O   ? PRO A 1 133 ?  -8.468  14.897   0.492 1.000 81.890 ? 133 PRO A O   1 
ATOM 994  C CG  ? PRO A 1 133 ?  -6.301  12.605  -0.651 1.000 81.890 ? 133 PRO A CG  1 
ATOM 995  C CD  ? PRO A 1 133 ?  -5.349  13.438   0.157 1.000 81.890 ? 133 PRO A CD  1 
ATOM 996  N N   ? PRO A 1 134 ?  -9.094  15.759  -1.440 1.000 83.570 ? 134 PRO A N   1 
ATOM 997  C CA  ? PRO A 1 134 ? -10.460  16.015  -0.978 1.000 83.570 ? 134 PRO A CA  1 
ATOM 998  C C   ? PRO A 1 134 ? -11.262  14.733  -0.769 1.000 83.570 ? 134 PRO A C   1 
ATOM 999  C CB  ? PRO A 1 134 ? -11.061  16.857  -2.107 1.000 83.570 ? 134 PRO A CB  1 
ATOM 1000 O O   ? PRO A 1 134 ? -12.278  14.743  -0.069 1.000 83.570 ? 134 PRO A O   1 
ATOM 1001 C CG  ? PRO A 1 134 ? -10.276  16.483  -3.322 1.000 83.570 ? 134 PRO A CG  1 
ATOM 1002 C CD  ? PRO A 1 134 ?  -8.868  16.171  -2.904 1.000 83.570 ? 134 PRO A CD  1 
ATOM 1003 N N   ? GLY A 1 135 ? -10.783  13.626  -1.182 1.000 91.740 ? 135 GLY A N   1 
ATOM 1004 C CA  ? GLY A 1 135 ? -11.327  12.278  -1.142 1.000 91.740 ? 135 GLY A CA  1 
ATOM 1005 C C   ? GLY A 1 135 ? -10.400  11.242  -1.749 1.000 91.740 ? 135 GLY A C   1 
ATOM 1006 O O   ? GLY A 1 135 ?  -9.286  11.566  -2.166 1.000 91.740 ? 135 GLY A O   1 
ATOM 1007 N N   ? LEU A 1 136 ? -10.907   9.976  -1.823 1.000 93.720 ? 136 LEU A N   1 
ATOM 1008 C CA  ? LEU A 1 136 ? -10.143   8.893  -2.432 1.000 93.720 ? 136 LEU A CA  1 
ATOM 1009 C C   ? LEU A 1 136 ?  -9.866   9.183  -3.903 1.000 93.720 ? 136 LEU A C   1 
ATOM 1010 C CB  ? LEU A 1 136 ? -10.893   7.565  -2.294 1.000 93.720 ? 136 LEU A CB  1 
ATOM 1011 O O   ? LEU A 1 136 ? -10.779   9.538  -4.652 1.000 93.720 ? 136 LEU A O   1 
ATOM 1012 C CG  ? LEU A 1 136 ? -10.129   6.308  -2.713 1.000 93.720 ? 136 LEU A CG  1 
ATOM 1013 C CD1 ? LEU A 1 136 ?  -8.932   6.085  -1.794 1.000 93.720 ? 136 LEU A CD1 1 
ATOM 1014 C CD2 ? LEU A 1 136 ? -11.050   5.093  -2.704 1.000 93.720 ? 136 LEU A CD2 1 
ATOM 1015 N N   ? MET A 1 137 ?  -8.568   9.021  -4.192 1.000 93.690 ? 137 MET A N   1 
ATOM 1016 C CA  ? MET A 1 137 ?  -8.134   9.312  -5.556 1.000 93.690 ? 137 MET A CA  1 
ATOM 1017 C C   ? MET A 1 137 ?  -7.745   8.031  -6.287 1.000 93.690 ? 137 MET A C   1 
ATOM 1018 C CB  ? MET A 1 137 ?  -6.957  10.288  -5.550 1.000 93.690 ? 137 MET A CB  1 
ATOM 1019 O O   ? MET A 1 137 ?  -7.371   7.041  -5.657 1.000 93.690 ? 137 MET A O   1 
ATOM 1020 C CG  ? MET A 1 137 ?  -7.206  11.542  -4.726 1.000 93.690 ? 137 MET A CG  1 
ATOM 1021 S SD  ? MET A 1 137 ?  -8.567  12.570  -5.404 1.000 93.690 ? 137 MET A SD  1 
ATOM 1022 C CE  ? MET A 1 137 ?  -7.771  13.204  -6.906 1.000 93.690 ? 137 MET A CE  1 
ATOM 1023 N N   ? GLU A 1 138 ?  -7.734   8.052  -7.652 1.000 92.920 ? 138 GLU A N   1 
ATOM 1024 C CA  ? GLU A 1 138 ?  -7.274   6.932  -8.468 1.000 92.920 ? 138 GLU A CA  1 
ATOM 1025 C C   ? GLU A 1 138 ?  -6.569   7.420  -9.729 1.000 92.920 ? 138 GLU A C   1 
ATOM 1026 C CB  ? GLU A 1 138 ?  -8.447   6.021  -8.840 1.000 92.920 ? 138 GLU A CB  1 
ATOM 1027 O O   ? GLU A 1 138 ?  -6.845   8.519 -10.215 1.000 92.920 ? 138 GLU A O   1 
ATOM 1028 C CG  ? GLU A 1 138 ?  -9.420   6.644  -9.830 1.000 92.920 ? 138 GLU A CG  1 
ATOM 1029 C CD  ? GLU A 1 138 ? -10.550   5.709 -10.230 1.000 92.920 ? 138 GLU A CD  1 
ATOM 1030 O OE1 ? GLU A 1 138 ? -11.364   6.081 -11.106 1.000 92.920 ? 138 GLU A OE1 1 
ATOM 1031 O OE2 ? GLU A 1 138 ? -10.624   4.597  -9.661 1.000 92.920 ? 138 GLU A OE2 1 
ATOM 1032 N N   ? ALA A 1 139 ?  -5.666   6.578 -10.211 1.000 91.410 ? 139 ALA A N   1 
ATOM 1033 C CA  ? ALA A 1 139 ?  -4.962   6.834 -11.465 1.000 91.410 ? 139 ALA A CA  1 
ATOM 1034 C C   ? ALA A 1 139 ?  -4.815   5.553 -12.282 1.000 91.410 ? 139 ALA A C   1 
ATOM 1035 C CB  ? ALA A 1 139 ?  -3.591   7.447 -11.190 1.000 91.410 ? 139 ALA A CB  1 
ATOM 1036 O O   ? ALA A 1 139 ?  -4.666   4.465 -11.721 1.000 91.410 ? 139 ALA A O   1 
ATOM 1037 N N   ? ASN A 1 140 ?  -4.824   5.815 -13.612 1.000 92.050 ? 140 ASN A N   1 
ATOM 1038 C CA  ? ASN A 1 140 ?  -4.575   4.707 -14.527 1.000 92.050 ? 140 ASN A CA  1 
ATOM 1039 C C   ? ASN A 1 140 ?  -3.088   4.558 -14.836 1.000 92.050 ? 140 ASN A C   1 
ATOM 1040 C CB  ? ASN A 1 140 ?  -5.370   4.890 -15.822 1.000 92.050 ? 140 ASN A CB  1 
ATOM 1041 O O   ? ASN A 1 140 ?  -2.401   5.548 -15.095 1.000 92.050 ? 140 ASN A O   1 
ATOM 1042 C CG  ? ASN A 1 140 ?  -6.868   4.797 -15.605 1.000 92.050 ? 140 ASN A CG  1 
ATOM 1043 N ND2 ? ASN A 1 140 ?  -7.617   5.681 -16.254 1.000 92.050 ? 140 ASN A ND2 1 
ATOM 1044 O OD1 ? ASN A 1 140 ?  -7.348   3.939 -14.860 1.000 92.050 ? 140 ASN A OD1 1 
ATOM 1045 N N   ? VAL A 1 141 ?  -2.650   3.240 -14.828 1.000 93.250 ? 141 VAL A N   1 
ATOM 1046 C CA  ? VAL A 1 141 ?  -1.249   2.957 -15.123 1.000 93.250 ? 141 VAL A CA  1 
ATOM 1047 C C   ? VAL A 1 141 ?  -1.144   1.690 -15.969 1.000 93.250 ? 141 VAL A C   1 
ATOM 1048 C CB  ? VAL A 1 141 ?  -0.416   2.806 -13.830 1.000 93.250 ? 141 VAL A CB  1 
ATOM 1049 O O   ? VAL A 1 141 ?  -2.107   0.927 -16.077 1.000 93.250 ? 141 VAL A O   1 
ATOM 1050 C CG1 ? VAL A 1 141 ?  -0.391   4.117 -13.047 1.000 93.250 ? 141 VAL A CG1 1 
ATOM 1051 C CG2 ? VAL A 1 141 ?  -0.973   1.674 -12.968 1.000 93.250 ? 141 VAL A CG2 1 
ATOM 1052 N N   ? GLN A 1 142 ?   0.015   1.555 -16.598 1.000 94.290 ? 142 GLN A N   1 
ATOM 1053 C CA  ? GLN A 1 142 ?   0.260   0.365 -17.407 1.000 94.290 ? 142 GLN A CA  1 
ATOM 1054 C C   ? GLN A 1 142 ?   1.464  -0.415 -16.887 1.000 94.290 ? 142 GLN A C   1 
ATOM 1055 C CB  ? GLN A 1 142 ?   0.474   0.745 -18.873 1.000 94.290 ? 142 GLN A CB  1 
ATOM 1056 O O   ? GLN A 1 142 ?   2.470   0.177 -16.490 1.000 94.290 ? 142 GLN A O   1 
ATOM 1057 C CG  ? GLN A 1 142 ?   0.639  -0.450 -19.801 1.000 94.290 ? 142 GLN A CG  1 
ATOM 1058 C CD  ? GLN A 1 142 ?   0.847  -0.046 -21.248 1.000 94.290 ? 142 GLN A CD  1 
ATOM 1059 N NE2 ? GLN A 1 142 ?   0.647  -0.989 -22.162 1.000 94.290 ? 142 GLN A NE2 1 
ATOM 1060 O OE1 ? GLN A 1 142 ?   1.185   1.105 -21.542 1.000 94.290 ? 142 GLN A OE1 1 
ATOM 1061 N N   ? VAL A 1 143 ?   1.314  -1.744 -16.995 1.000 95.350 ? 143 VAL A N   1 
ATOM 1062 C CA  ? VAL A 1 143 ?   2.389  -2.631 -16.563 1.000 95.350 ? 143 VAL A CA  1 
ATOM 1063 C C   ? VAL A 1 143 ?   3.527  -2.598 -17.581 1.000 95.350 ? 143 VAL A C   1 
ATOM 1064 C CB  ? VAL A 1 143 ?   1.888  -4.080 -16.371 1.000 95.350 ? 143 VAL A CB  1 
ATOM 1065 O O   ? VAL A 1 143 ?   3.288  -2.624 -18.790 1.000 95.350 ? 143 VAL A O   1 
ATOM 1066 C CG1 ? VAL A 1 143 ?   3.054  -5.020 -16.075 1.000 95.350 ? 143 VAL A CG1 1 
ATOM 1067 C CG2 ? VAL A 1 143 ?   0.850  -4.141 -15.251 1.000 95.350 ? 143 VAL A CG2 1 
ATOM 1068 N N   ? LEU A 1 144 ?   4.796  -2.539 -17.016 1.000 94.370 ? 144 LEU A N   1 
ATOM 1069 C CA  ? LEU A 1 144 ?   5.980  -2.499 -17.867 1.000 94.370 ? 144 LEU A CA  1 
ATOM 1070 C C   ? LEU A 1 144 ?   6.588  -3.890 -18.018 1.000 94.370 ? 144 LEU A C   1 
ATOM 1071 C CB  ? LEU A 1 144 ?   7.020  -1.534 -17.293 1.000 94.370 ? 144 LEU A CB  1 
ATOM 1072 O O   ? LEU A 1 144 ?   6.408  -4.748 -17.151 1.000 94.370 ? 144 LEU A O   1 
ATOM 1073 C CG  ? LEU A 1 144 ?   6.601  -0.066 -17.194 1.000 94.370 ? 144 LEU A CG  1 
ATOM 1074 C CD1 ? LEU A 1 144 ?   7.717   0.762 -16.566 1.000 94.370 ? 144 LEU A CD1 1 
ATOM 1075 C CD2 ? LEU A 1 144 ?   6.232   0.479 -18.569 1.000 94.370 ? 144 LEU A CD2 1 
ATOM 1076 N N   ? ARG A 1 145 ?   7.398  -3.934 -19.114 1.000 93.640 ? 145 ARG A N   1 
ATOM 1077 C CA  ? ARG A 1 145 ?   8.232  -5.125 -19.239 1.000 93.640 ? 145 ARG A CA  1 
ATOM 1078 C C   ? ARG A 1 145 ?   9.314  -5.150 -18.165 1.000 93.640 ? 145 ARG A C   1 
ATOM 1079 C CB  ? ARG A 1 145 ?   8.870  -5.192 -20.628 1.000 93.640 ? 145 ARG A CB  1 
ATOM 1080 O O   ? ARG A 1 145 ?   9.885  -4.111 -17.827 1.000 93.640 ? 145 ARG A O   1 
ATOM 1081 C CG  ? ARG A 1 145 ?   7.880  -5.464 -21.749 1.000 93.640 ? 145 ARG A CG  1 
ATOM 1082 C CD  ? ARG A 1 145 ?   8.577  -5.606 -23.095 1.000 93.640 ? 145 ARG A CD  1 
ATOM 1083 N NE  ? ARG A 1 145 ?   7.636  -5.960 -24.154 1.000 93.640 ? 145 ARG A NE  1 
ATOM 1084 N NH1 ? ARG A 1 145 ?   9.152  -5.690 -25.875 1.000 93.640 ? 145 ARG A NH1 1 
ATOM 1085 N NH2 ? ARG A 1 145 ?   6.998  -6.327 -26.329 1.000 93.640 ? 145 ARG A NH2 1 
ATOM 1086 C CZ  ? ARG A 1 145 ?   7.931  -5.991 -25.451 1.000 93.640 ? 145 ARG A CZ  1 
ATOM 1087 N N   ? PRO A 1 146 ?   9.592  -6.403 -17.650 1.000 90.190 ? 146 PRO A N   1 
ATOM 1088 C CA  ? PRO A 1 146 ?  10.574  -6.520 -16.569 1.000 90.190 ? 146 PRO A CA  1 
ATOM 1089 C C   ? PRO A 1 146 ?  11.922  -5.898 -16.926 1.000 90.190 ? 146 PRO A C   1 
ATOM 1090 C CB  ? PRO A 1 146 ?  10.705  -8.032 -16.373 1.000 90.190 ? 146 PRO A CB  1 
ATOM 1091 O O   ? PRO A 1 146 ?  12.536  -5.226 -16.093 1.000 90.190 ? 146 PRO A O   1 
ATOM 1092 C CG  ? PRO A 1 146 ?   9.367  -8.583 -16.746 1.000 90.190 ? 146 PRO A CG  1 
ATOM 1093 C CD  ? PRO A 1 146 ?   8.836  -7.799 -17.912 1.000 90.190 ? 146 PRO A CD  1 
ATOM 1094 N N   ? ASP A 1 147 ?  12.417  -6.061 -18.177 1.000 91.540 ? 147 ASP A N   1 
ATOM 1095 C CA  ? ASP A 1 147 ?  13.719  -5.551 -18.597 1.000 91.540 ? 147 ASP A CA  1 
ATOM 1096 C C   ? ASP A 1 147 ?  13.729  -4.024 -18.619 1.000 91.540 ? 147 ASP A C   1 
ATOM 1097 C CB  ? ASP A 1 147 ?  14.091  -6.099 -19.976 1.000 91.540 ? 147 ASP A CB  1 
ATOM 1098 O O   ? ASP A 1 147 ?  14.694  -3.399 -18.173 1.000 91.540 ? 147 ASP A O   1 
ATOM 1099 C CG  ? ASP A 1 147 ?  13.618  -7.526 -20.194 1.000 91.540 ? 147 ASP A CG  1 
ATOM 1100 O OD1 ? ASP A 1 147 ?  13.288  -8.217 -19.207 1.000 91.540 ? 147 ASP A OD1 1 
ATOM 1101 O OD2 ? ASP A 1 147 ?  13.577  -7.963 -21.365 1.000 91.540 ? 147 ASP A OD2 1 
ATOM 1102 N N   ? ALA A 1 148 ?  12.669  -3.471 -19.162 1.000 89.850 ? 148 ALA A N   1 
ATOM 1103 C CA  ? ALA A 1 148 ?  12.530  -2.018 -19.214 1.000 89.850 ? 148 ALA A CA  1 
ATOM 1104 C C   ? ALA A 1 148 ?  12.452  -1.424 -17.811 1.000 89.850 ? 148 ALA A C   1 
ATOM 1105 C CB  ? ALA A 1 148 ?  11.293  -1.631 -20.021 1.000 89.850 ? 148 ALA A CB  1 
ATOM 1106 O O   ? ALA A 1 148 ?  13.040  -0.373 -17.542 1.000 89.850 ? 148 ALA A O   1 
ATOM 1107 N N   ? CYS A 1 149 ?  11.740  -2.144 -16.956 1.000 91.290 ? 149 CYS A N   1 
ATOM 1108 C CA  ? CYS A 1 149 ?  11.579  -1.723 -15.569 1.000 91.290 ? 149 CYS A CA  1 
ATOM 1109 C C   ? CYS A 1 149 ?  12.908  -1.777 -14.825 1.000 91.290 ? 149 CYS A C   1 
ATOM 1110 C CB  ? CYS A 1 149 ?  10.551  -2.603 -14.858 1.000 91.290 ? 149 CYS A CB  1 
ATOM 1111 O O   ? CYS A 1 149 ?  13.308  -0.801 -14.188 1.000 91.290 ? 149 CYS A O   1 
ATOM 1112 S SG  ? CYS A 1 149 ?  10.163  -2.059 -13.180 1.000 91.290 ? 149 CYS A SG  1 
ATOM 1113 N N   ? ASN A 1 150 ?  13.598  -2.755 -14.939 1.000 92.410 ? 150 ASN A N   1 
ATOM 1114 C CA  ? ASN A 1 150 ?  14.858  -2.968 -14.236 1.000 92.410 ? 150 ASN A CA  1 
ATOM 1115 C C   ? ASN A 1 150 ?  15.956  -2.046 -14.759 1.000 92.410 ? 150 ASN A C   1 
ATOM 1116 C CB  ? ASN A 1 150 ?  15.295  -4.430 -14.349 1.000 92.410 ? 150 ASN A CB  1 
ATOM 1117 O O   ? ASN A 1 150 ?  16.829  -1.620 -14.001 1.000 92.410 ? 150 ASN A O   1 
ATOM 1118 C CG  ? ASN A 1 150 ?  16.206  -4.857 -13.215 1.000 92.410 ? 150 ASN A CG  1 
ATOM 1119 N ND2 ? ASN A 1 150 ?  16.801  -6.037 -13.344 1.000 92.410 ? 150 ASN A ND2 1 
ATOM 1120 O OD1 ? ASN A 1 150 ?  16.374  -4.132 -12.231 1.000 92.410 ? 150 ASN A OD1 1 
ATOM 1121 N N   ? SER A 1 151 ?  15.931  -1.776 -16.127 1.000 92.440 ? 151 SER A N   1 
ATOM 1122 C CA  ? SER A 1 151 ?  16.879  -0.841 -16.724 1.000 92.440 ? 151 SER A CA  1 
ATOM 1123 C C   ? SER A 1 151 ?  16.750   0.547 -16.107 1.000 92.440 ? 151 SER A C   1 
ATOM 1124 C CB  ? SER A 1 151 ?  16.670  -0.758 -18.236 1.000 92.440 ? 151 SER A CB  1 
ATOM 1125 O O   ? SER A 1 151 ?  17.751   1.236 -15.901 1.000 92.440 ? 151 SER A O   1 
ATOM 1126 O OG  ? SER A 1 151 ?  17.008  -1.985 -18.860 1.000 92.440 ? 151 SER A OG  1 
ATOM 1127 N N   ? SER A 1 152 ?  15.562   0.933 -15.712 1.000 91.030 ? 152 SER A N   1 
ATOM 1128 C CA  ? SER A 1 152 ?  15.275   2.234 -15.118 1.000 91.030 ? 152 SER A CA  1 
ATOM 1129 C C   ? SER A 1 152 ?  15.818   2.325 -13.696 1.000 91.030 ? 152 SER A C   1 
ATOM 1130 C CB  ? SER A 1 152 ?  13.769   2.503 -15.115 1.000 91.030 ? 152 SER A CB  1 
ATOM 1131 O O   ? SER A 1 152 ?  16.070   3.420 -13.191 1.000 91.030 ? 152 SER A O   1 
ATOM 1132 O OG  ? SER A 1 152 ?  13.276   2.613 -16.439 1.000 91.030 ? 152 SER A OG  1 
ATOM 1133 N N   ? TRP A 1 153 ?  16.089   1.167 -13.152 1.000 92.190 ? 153 TRP A N   1 
ATOM 1134 C CA  ? TRP A 1 153 ?  16.531   1.120 -11.762 1.000 92.190 ? 153 TRP A CA  1 
ATOM 1135 C C   ? TRP A 1 153 ?  17.941   0.549 -11.658 1.000 92.190 ? 153 TRP A C   1 
ATOM 1136 C CB  ? TRP A 1 153 ?  15.565   0.285 -10.918 1.000 92.190 ? 153 TRP A CB  1 
ATOM 1137 O O   ? TRP A 1 153 ?  18.351   0.081 -10.593 1.000 92.190 ? 153 TRP A O   1 
ATOM 1138 C CG  ? TRP A 1 153 ?  14.228   0.930 -10.705 1.000 92.190 ? 153 TRP A CG  1 
ATOM 1139 C CD1 ? TRP A 1 153 ?  13.091   0.730 -11.438 1.000 92.190 ? 153 TRP A CD1 1 
ATOM 1140 C CD2 ? TRP A 1 153 ?  13.891   1.884  -9.693 1.000 92.190 ? 153 TRP A CD2 1 
ATOM 1141 C CE2 ? TRP A 1 153 ?  12.531   2.220  -9.871 1.000 92.190 ? 153 TRP A CE2 1 
ATOM 1142 C CE3 ? TRP A 1 153 ?  14.609   2.487  -8.651 1.000 92.190 ? 153 TRP A CE3 1 
ATOM 1143 N NE1 ? TRP A 1 153 ?  12.067   1.503 -10.941 1.000 92.190 ? 153 TRP A NE1 1 
ATOM 1144 C CH2 ? TRP A 1 153 ?  12.598   3.709  -8.033 1.000 92.190 ? 153 TRP A CH2 1 
ATOM 1145 C CZ2 ? TRP A 1 153 ?  11.873   3.134  -9.045 1.000 92.190 ? 153 TRP A CZ2 1 
ATOM 1146 C CZ3 ? TRP A 1 153 ?  13.952   3.396  -7.830 1.000 92.190 ? 153 TRP A CZ3 1 
ATOM 1147 N N   ? GLY A 1 154 ?  18.737   0.523 -12.722 1.000 90.500 ? 154 GLY A N   1 
ATOM 1148 C CA  ? GLY A 1 154 ?  20.141   0.146 -12.692 1.000 90.500 ? 154 GLY A CA  1 
ATOM 1149 C C   ? GLY A 1 154 ?  20.359  -1.315 -12.345 1.000 90.500 ? 154 GLY A C   1 
ATOM 1150 O O   ? GLY A 1 154 ?  21.373  -1.670 -11.740 1.000 90.500 ? 154 GLY A O   1 
ATOM 1151 N N   ? GLY A 1 155 ?  19.317  -2.217 -12.501 1.000 90.200 ? 155 GLY A N   1 
ATOM 1152 C CA  ? GLY A 1 155 ?  19.437  -3.653 -12.309 1.000 90.200 ? 155 GLY A CA  1 
ATOM 1153 C C   ? GLY A 1 155 ?  19.164  -4.089 -10.882 1.000 90.200 ? 155 GLY A C   1 
ATOM 1154 O O   ? GLY A 1 155 ?  19.422  -5.238 -10.518 1.000 90.200 ? 155 GLY A O   1 
ATOM 1155 N N   ? ARG A 1 156 ?  18.582  -3.278 -10.129 1.000 87.360 ? 156 ARG A N   1 
ATOM 1156 C CA  ? ARG A 1 156 ?  18.425  -3.497  -8.695 1.000 87.360 ? 156 ARG A CA  1 
ATOM 1157 C C   ? ARG A 1 156 ?  17.052  -4.082  -8.378 1.000 87.360 ? 156 ARG A C   1 
ATOM 1158 C CB  ? ARG A 1 156 ?  18.627  -2.189  -7.926 1.000 87.360 ? 156 ARG A CB  1 
ATOM 1159 O O   ? ARG A 1 156 ?  16.783  -4.463  -7.237 1.000 87.360 ? 156 ARG A O   1 
ATOM 1160 C CG  ? ARG A 1 156 ?  20.052  -1.660  -7.975 1.000 87.360 ? 156 ARG A CG  1 
ATOM 1161 C CD  ? ARG A 1 156 ?  20.192  -0.347  -7.218 1.000 87.360 ? 156 ARG A CD  1 
ATOM 1162 N NE  ? ARG A 1 156 ?  21.548   0.186  -7.310 1.000 87.360 ? 156 ARG A NE  1 
ATOM 1163 N NH1 ? ARG A 1 156 ?  21.076   2.147  -6.183 1.000 87.360 ? 156 ARG A NH1 1 
ATOM 1164 N NH2 ? ARG A 1 156 ?  23.196   1.746  -6.955 1.000 87.360 ? 156 ARG A NH2 1 
ATOM 1165 C CZ  ? ARG A 1 156 ?  21.937   1.358  -6.816 1.000 87.360 ? 156 ARG A CZ  1 
ATOM 1166 N N   ? LEU A 1 157 ?  16.133  -4.211  -9.410 1.000 90.740 ? 157 LEU A N   1 
ATOM 1167 C CA  ? LEU A 1 157 ?  14.794  -4.732  -9.160 1.000 90.740 ? 157 LEU A CA  1 
ATOM 1168 C C   ? LEU A 1 157 ?  14.794  -6.257  -9.164 1.000 90.740 ? 157 LEU A C   1 
ATOM 1169 C CB  ? LEU A 1 157 ?  13.809  -4.208 -10.208 1.000 90.740 ? 157 LEU A CB  1 
ATOM 1170 O O   ? LEU A 1 157 ?  15.431  -6.880 -10.017 1.000 90.740 ? 157 LEU A O   1 
ATOM 1171 C CG  ? LEU A 1 157 ?  13.506  -2.709 -10.164 1.000 90.740 ? 157 LEU A CG  1 
ATOM 1172 C CD1 ? LEU A 1 157 ?  12.407  -2.361 -11.162 1.000 90.740 ? 157 LEU A CD1 1 
ATOM 1173 C CD2 ? LEU A 1 157 ?  13.109  -2.285  -8.754 1.000 90.740 ? 157 LEU A CD2 1 
ATOM 1174 N N   ? ARG A 1 158 ?  14.043  -6.890  -8.191 1.000 89.760 ? 158 ARG A N   1 
ATOM 1175 C CA  ? ARG A 1 158 ?  13.911  -8.337  -8.050 1.000 89.760 ? 158 ARG A CA  1 
ATOM 1176 C C   ? ARG A 1 158 ?  12.661  -8.845  -8.762 1.000 89.760 ? 158 ARG A C   1 
ATOM 1177 C CB  ? ARG A 1 158 ?  13.869  -8.733  -6.573 1.000 89.760 ? 158 ARG A CB  1 
ATOM 1178 O O   ? ARG A 1 158 ?  11.800  -8.055  -9.154 1.000 89.760 ? 158 ARG A O   1 
ATOM 1179 C CG  ? ARG A 1 158 ?  15.003  -8.147  -5.746 1.000 89.760 ? 158 ARG A CG  1 
ATOM 1180 C CD  ? ARG A 1 158 ?  16.341  -8.788  -6.090 1.000 89.760 ? 158 ARG A CD  1 
ATOM 1181 N NE  ? ARG A 1 158 ?  17.426  -8.232  -5.287 1.000 89.760 ? 158 ARG A NE  1 
ATOM 1182 N NH1 ? ARG A 1 158 ?  18.946  -9.888  -5.822 1.000 89.760 ? 158 ARG A NH1 1 
ATOM 1183 N NH2 ? ARG A 1 158 ?  19.552  -8.179  -4.419 1.000 89.760 ? 158 ARG A NH2 1 
ATOM 1184 C CZ  ? ARG A 1 158 ?  18.639  -8.768  -5.178 1.000 89.760 ? 158 ARG A CZ  1 
ATOM 1185 N N   ? ALA A 1 159 ?  12.590 -10.253  -8.971 1.000 87.580 ? 159 ALA A N   1 
ATOM 1186 C CA  ? ALA A 1 159 ?  11.543 -10.920  -9.740 1.000 87.580 ? 159 ALA A CA  1 
ATOM 1187 C C   ? ALA A 1 159 ?  10.175 -10.721  -9.092 1.000 87.580 ? 159 ALA A C   1 
ATOM 1188 C CB  ? ALA A 1 159 ?  11.851 -12.409  -9.880 1.000 87.580 ? 159 ALA A CB  1 
ATOM 1189 O O   ? ALA A 1 159 ?   9.151 -10.722  -9.778 1.000 87.580 ? 159 ALA A O   1 
ATOM 1190 N N   ? ALA A 1 160 ?  10.156 -10.462  -7.812 1.000 92.450 ? 160 ALA A N   1 
ATOM 1191 C CA  ? ALA A 1 160 ?   8.911 -10.314  -7.063 1.000 92.450 ? 160 ALA A CA  1 
ATOM 1192 C C   ? ALA A 1 160 ?   8.434  -8.865  -7.073 1.000 92.450 ? 160 ALA A C   1 
ATOM 1193 C CB  ? ALA A 1 160 ?   9.093 -10.802  -5.627 1.000 92.450 ? 160 ALA A CB  1 
ATOM 1194 O O   ? ALA A 1 160 ?   7.560  -8.487  -6.289 1.000 92.450 ? 160 ALA A O   1 
ATOM 1195 N N   ? MET A 1 161 ?   9.006  -8.060  -7.977 1.000 94.710 ? 161 MET A N   1 
ATOM 1196 C CA  ? MET A 1 161 ?   8.628  -6.656  -8.116 1.000 94.710 ? 161 MET A CA  1 
ATOM 1197 C C   ? MET A 1 161 ?   8.041  -6.386  -9.498 1.000 94.710 ? 161 MET A C   1 
ATOM 1198 C CB  ? MET A 1 161 ?   9.834  -5.747  -7.873 1.000 94.710 ? 161 MET A CB  1 
ATOM 1199 O O   ? MET A 1 161 ?   8.418  -7.035 -10.475 1.000 94.710 ? 161 MET A O   1 
ATOM 1200 C CG  ? MET A 1 161 ?  10.377  -5.816  -6.454 1.000 94.710 ? 161 MET A CG  1 
ATOM 1201 S SD  ? MET A 1 161 ?  11.832  -4.726  -6.205 1.000 94.710 ? 161 MET A SD  1 
ATOM 1202 C CE  ? MET A 1 161 ?  12.146  -5.010  -4.441 1.000 94.710 ? 161 MET A CE  1 
ATOM 1203 N N   ? LEU A 1 162 ?   7.004  -5.458  -9.470 1.000 94.870 ? 162 LEU A N   1 
ATOM 1204 C CA  ? LEU A 1 162 ?   6.305  -5.027 -10.676 1.000 94.870 ? 162 LEU A CA  1 
ATOM 1205 C C   ? LEU A 1 162 ?   6.379  -3.512 -10.835 1.000 94.870 ? 162 LEU A C   1 
ATOM 1206 C CB  ? LEU A 1 162 ?   4.843  -5.477 -10.638 1.000 94.870 ? 162 LEU A CB  1 
ATOM 1207 O O   ? LEU A 1 162 ?   6.358  -2.778  -9.844 1.000 94.870 ? 162 LEU A O   1 
ATOM 1208 C CG  ? LEU A 1 162 ?   3.891  -4.621  -9.800 1.000 94.870 ? 162 LEU A CG  1 
ATOM 1209 C CD1 ? LEU A 1 162 ?   3.240  -3.549 -10.667 1.000 94.870 ? 162 LEU A CD1 1 
ATOM 1210 C CD2 ? LEU A 1 162 ?   2.833  -5.494  -9.134 1.000 94.870 ? 162 LEU A CD2 1 
ATOM 1211 N N   ? CYS A 1 163 ?   6.461  -3.074 -12.077 1.000 94.680 ? 163 CYS A N   1 
ATOM 1212 C CA  ? CYS A 1 163 ?   6.511  -1.640 -12.337 1.000 94.680 ? 163 CYS A CA  1 
ATOM 1213 C C   ? CYS A 1 163 ?   5.348  -1.205 -13.221 1.000 94.680 ? 163 CYS A C   1 
ATOM 1214 C CB  ? CYS A 1 163 ?   7.836  -1.260 -12.998 1.000 94.680 ? 163 CYS A CB  1 
ATOM 1215 O O   ? CYS A 1 163 ?   4.889  -1.969 -14.071 1.000 94.680 ? 163 CYS A O   1 
ATOM 1216 S SG  ? CYS A 1 163 ?   9.284  -1.602 -11.974 1.000 94.680 ? 163 CYS A SG  1 
ATOM 1217 N N   ? THR A 1 164 ?   5.005   0.030 -12.969 1.000 94.040 ? 164 THR A N   1 
ATOM 1218 C CA  ? THR A 1 164 ?   3.993   0.639 -13.825 1.000 94.040 ? 164 THR A CA  1 
ATOM 1219 C C   ? THR A 1 164 ?   4.435   2.027 -14.281 1.000 94.040 ? 164 THR A C   1 
ATOM 1220 C CB  ? THR A 1 164 ?   2.637   0.741 -13.104 1.000 94.040 ? 164 THR A CB  1 
ATOM 1221 O O   ? THR A 1 164 ?   5.306   2.641 -13.662 1.000 94.040 ? 164 THR A O   1 
ATOM 1222 C CG2 ? THR A 1 164 ?   2.164  -0.628 -12.627 1.000 94.040 ? 164 THR A CG2 1 
ATOM 1223 O OG1 ? THR A 1 164 ?   2.769   1.610 -11.972 1.000 94.040 ? 164 THR A OG1 1 
ATOM 1224 N N   ? ARG A 1 165 ?   3.982   2.333 -15.350 1.000 90.480 ? 165 ARG A N   1 
ATOM 1225 C CA  ? ARG A 1 165 ?   4.181   3.686 -15.862 1.000 90.480 ? 165 ARG A CA  1 
ATOM 1226 C C   ? ARG A 1 165 ?   2.858   4.308 -16.294 1.000 90.480 ? 165 ARG A C   1 
ATOM 1227 C CB  ? ARG A 1 165 ?   5.164   3.678 -17.034 1.000 90.480 ? 165 ARG A CB  1 
ATOM 1228 O O   ? ARG A 1 165 ?   1.927   3.596 -16.679 1.000 90.480 ? 165 ARG A O   1 
ATOM 1229 C CG  ? ARG A 1 165 ?   5.409   5.051 -17.641 1.000 90.480 ? 165 ARG A CG  1 
ATOM 1230 C CD  ? ARG A 1 165 ?   6.427   4.994 -18.772 1.000 90.480 ? 165 ARG A CD  1 
ATOM 1231 N NE  ? ARG A 1 165 ?   5.903   4.279 -19.933 1.000 90.480 ? 165 ARG A NE  1 
ATOM 1232 N NH1 ? ARG A 1 165 ?   7.803   4.554 -21.219 1.000 90.480 ? 165 ARG A NH1 1 
ATOM 1233 N NH2 ? ARG A 1 165 ?   5.997   3.421 -22.061 1.000 90.480 ? 165 ARG A NH2 1 
ATOM 1234 C CZ  ? ARG A 1 165 ?   6.569   4.087 -21.068 1.000 90.480 ? 165 ARG A CZ  1 
ATOM 1235 N N   ? SER A 1 166 ?   2.838   5.691 -16.263 1.000 82.680 ? 166 SER A N   1 
ATOM 1236 C CA  ? SER A 1 166 ?   1.665   6.407 -16.754 1.000 82.680 ? 166 SER A CA  1 
ATOM 1237 C C   ? SER A 1 166 ?   1.812   6.760 -18.231 1.000 82.680 ? 166 SER A C   1 
ATOM 1238 C CB  ? SER A 1 166 ?   1.432   7.679 -15.938 1.000 82.680 ? 166 SER A CB  1 
ATOM 1239 O O   ? SER A 1 166 ?   2.928   6.915 -18.729 1.000 82.680 ? 166 SER A O   1 
ATOM 1240 O OG  ? SER A 1 166 ?   2.446   8.635 -16.196 1.000 82.680 ? 166 SER A OG  1 
ATOM 1241 N N   ? GLY A 1 167 ?   0.999   6.357 -19.212 1.000 68.060 ? 167 GLY A N   1 
ATOM 1242 C CA  ? GLY A 1 167 ?   0.916   6.500 -20.656 1.000 68.060 ? 167 GLY A CA  1 
ATOM 1243 C C   ? GLY A 1 167 ?   0.947   7.945 -21.115 1.000 68.060 ? 167 GLY A C   1 
ATOM 1244 O O   ? GLY A 1 167 ?   1.516   8.258 -22.163 1.000 68.060 ? 167 GLY A O   1 
ATOM 1245 N N   ? ASP A 1 168 ?   0.736   9.050 -20.390 1.000 65.310 ? 168 ASP A N   1 
ATOM 1246 C CA  ? ASP A 1 168 ?   0.634  10.366 -21.012 1.000 65.310 ? 168 ASP A CA  1 
ATOM 1247 C C   ? ASP A 1 168 ?   0.796  11.477 -19.977 1.000 65.310 ? 168 ASP A C   1 
ATOM 1248 C CB  ? ASP A 1 168 ?  -0.704  10.514 -21.738 1.000 65.310 ? 168 ASP A CB  1 
ATOM 1249 O O   ? ASP A 1 168 ?   1.056  12.629 -20.330 1.000 65.310 ? 168 ASP A O   1 
ATOM 1250 C CG  ? ASP A 1 168 ?  -1.764   9.552 -21.231 1.000 65.310 ? 168 ASP A CG  1 
ATOM 1251 O OD1 ? ASP A 1 168 ?  -1.426   8.616 -20.475 1.000 65.310 ? 168 ASP A OD1 1 
ATOM 1252 O OD2 ? ASP A 1 168 ?  -2.947   9.730 -21.592 1.000 65.310 ? 168 ASP A OD2 1 
ATOM 1253 N N   ? ARG A 1 169 ?   1.125  11.149 -18.617 1.000 64.560 ? 169 ARG A N   1 
ATOM 1254 C CA  ? ARG A 1 169 ?   1.173  12.184 -17.589 1.000 64.560 ? 169 ARG A CA  1 
ATOM 1255 C C   ? ARG A 1 169 ?   1.838  11.663 -16.319 1.000 64.560 ? 169 ARG A C   1 
ATOM 1256 C CB  ? ARG A 1 169 ?  -0.234  12.693 -17.272 1.000 64.560 ? 169 ARG A CB  1 
ATOM 1257 O O   ? ARG A 1 169 ?   1.765  10.470 -16.019 1.000 64.560 ? 169 ARG A O   1 
ATOM 1258 C CG  ? ARG A 1 169 ?  -0.893  13.440 -18.422 1.000 64.560 ? 169 ARG A CG  1 
ATOM 1259 C CD  ? ARG A 1 169 ?  -2.202  14.090 -17.996 1.000 64.560 ? 169 ARG A CD  1 
ATOM 1260 N NE  ? ARG A 1 169 ?  -2.799  14.861 -19.083 1.000 64.560 ? 169 ARG A NE  1 
ATOM 1261 N NH1 ? ARG A 1 169 ?  -4.657  15.514 -17.875 1.000 64.560 ? 169 ARG A NH1 1 
ATOM 1262 N NH2 ? ARG A 1 169 ?  -4.402  16.190 -20.051 1.000 64.560 ? 169 ARG A NH2 1 
ATOM 1263 C CZ  ? ARG A 1 169 ?  -3.951  15.520 -19.001 1.000 64.560 ? 169 ARG A CZ  1 
ATOM 1264 N N   ? ARG A 1 170 ?   2.849  12.365 -15.764 1.000 71.170 ? 170 ARG A N   1 
ATOM 1265 C CA  ? ARG A 1 170 ?   3.452  12.127 -14.457 1.000 71.170 ? 170 ARG A CA  1 
ATOM 1266 C C   ? ARG A 1 170 ?   2.417  11.611 -13.462 1.000 71.170 ? 170 ARG A C   1 
ATOM 1267 C CB  ? ARG A 1 170 ?   4.100  13.406 -13.923 1.000 71.170 ? 170 ARG A CB  1 
ATOM 1268 O O   ? ARG A 1 170 ?   2.160  12.249 -12.439 1.000 71.170 ? 170 ARG A O   1 
ATOM 1269 C CG  ? ARG A 1 170 ?   5.277  13.893 -14.752 1.000 71.170 ? 170 ARG A CG  1 
ATOM 1270 C CD  ? ARG A 1 170 ?   5.939  15.114 -14.129 1.000 71.170 ? 170 ARG A CD  1 
ATOM 1271 N NE  ? ARG A 1 170 ?   7.029  15.618 -14.959 1.000 71.170 ? 170 ARG A NE  1 
ATOM 1272 N NH1 ? ARG A 1 170 ?   7.779  17.154 -13.404 1.000 71.170 ? 170 ARG A NH1 1 
ATOM 1273 N NH2 ? ARG A 1 170 ?   8.834  16.959 -15.430 1.000 71.170 ? 170 ARG A NH2 1 
ATOM 1274 C CZ  ? ARG A 1 170 ?   7.878  16.576 -14.596 1.000 71.170 ? 170 ARG A CZ  1 
ATOM 1275 N N   ? ARG A 1 171 ?   1.645  10.461 -13.857 1.000 74.510 ? 171 ARG A N   1 
ATOM 1276 C CA  ? ARG A 1 171 ?   0.640   9.817 -13.018 1.000 74.510 ? 171 ARG A CA  1 
ATOM 1277 C C   ? ARG A 1 171 ?   1.233   8.633 -12.262 1.000 74.510 ? 171 ARG A C   1 
ATOM 1278 C CB  ? ARG A 1 171 ?  -0.550   9.356 -13.863 1.000 74.510 ? 171 ARG A CB  1 
ATOM 1279 O O   ? ARG A 1 171 ?   1.998   7.849 -12.827 1.000 74.510 ? 171 ARG A O   1 
ATOM 1280 C CG  ? ARG A 1 171 ?  -1.323  10.493 -14.511 1.000 74.510 ? 171 ARG A CG  1 
ATOM 1281 C CD  ? ARG A 1 171 ?  -2.487   9.979 -15.347 1.000 74.510 ? 171 ARG A CD  1 
ATOM 1282 N NE  ? ARG A 1 171 ?  -3.153  11.061 -16.066 1.000 74.510 ? 171 ARG A NE  1 
ATOM 1283 N NH1 ? ARG A 1 171 ?  -4.707   9.697 -17.098 1.000 74.510 ? 171 ARG A NH1 1 
ATOM 1284 N NH2 ? ARG A 1 171 ?  -4.721  11.956 -17.486 1.000 74.510 ? 171 ARG A NH2 1 
ATOM 1285 C CZ  ? ARG A 1 171 ?  -4.192  10.902 -16.882 1.000 74.510 ? 171 ARG A CZ  1 
ATOM 1286 N N   ? GLY A 1 172 ?   0.929   8.573 -10.981 1.000 78.090 ? 172 GLY A N   1 
ATOM 1287 C CA  ? GLY A 1 172 ?   1.451   7.549 -10.090 1.000 78.090 ? 172 GLY A CA  1 
ATOM 1288 C C   ? GLY A 1 172 ?   1.097   7.789  -8.634 1.000 78.090 ? 172 GLY A C   1 
ATOM 1289 O O   ? GLY A 1 172 ?   0.162   8.532  -8.332 1.000 78.090 ? 172 GLY A O   1 
ATOM 1290 N N   ? PHE A 1 173 ?   1.744   6.950  -7.776 1.000 82.330 ? 173 PHE A N   1 
ATOM 1291 C CA  ? PHE A 1 173 ?   1.470   7.136  -6.356 1.000 82.330 ? 173 PHE A CA  1 
ATOM 1292 C C   ? PHE A 1 173 ?   2.566   7.965  -5.696 1.000 82.330 ? 173 PHE A C   1 
ATOM 1293 C CB  ? PHE A 1 173 ?   1.340   5.782  -5.650 1.000 82.330 ? 173 PHE A CB  1 
ATOM 1294 O O   ? PHE A 1 173 ?   3.682   8.050  -6.212 1.000 82.330 ? 173 PHE A O   1 
ATOM 1295 C CG  ? PHE A 1 173 ?   2.630   5.012  -5.573 1.000 82.330 ? 173 PHE A CG  1 
ATOM 1296 C CD1 ? PHE A 1 173 ?   2.960   4.082  -6.551 1.000 82.330 ? 173 PHE A CD1 1 
ATOM 1297 C CD2 ? PHE A 1 173 ?   3.513   5.217  -4.521 1.000 82.330 ? 173 PHE A CD2 1 
ATOM 1298 C CE1 ? PHE A 1 173 ?   4.154   3.367  -6.482 1.000 82.330 ? 173 PHE A CE1 1 
ATOM 1299 C CE2 ? PHE A 1 173 ?   4.708   4.507  -4.445 1.000 82.330 ? 173 PHE A CE2 1 
ATOM 1300 C CZ  ? PHE A 1 173 ?   5.026   3.581  -5.426 1.000 82.330 ? 173 PHE A CZ  1 
ATOM 1301 N N   ? CYS A 1 174 ?   2.154   8.566  -4.676 1.000 78.370 ? 174 CYS A N   1 
ATOM 1302 C CA  ? CYS A 1 174 ?   3.049   9.365  -3.846 1.000 78.370 ? 174 CYS A CA  1 
ATOM 1303 C C   ? CYS A 1 174 ?   3.038   8.874  -2.403 1.000 78.370 ? 174 CYS A C   1 
ATOM 1304 C CB  ? CYS A 1 174 ?   2.651  10.840  -3.895 1.000 78.370 ? 174 CYS A CB  1 
ATOM 1305 O O   ? CYS A 1 174 ?   2.509   7.800  -2.112 1.000 78.370 ? 174 CYS A O   1 
ATOM 1306 S SG  ? CYS A 1 174 ?   4.037  11.975  -3.661 1.000 78.370 ? 174 CYS A SG  1 
ATOM 1307 N N   ? SER A 1 175 ?   3.692   9.776  -1.582 1.000 75.540 ? 175 SER A N   1 
ATOM 1308 C CA  ? SER A 1 175 ?   3.809   9.410  -0.175 1.000 75.540 ? 175 SER A CA  1 
ATOM 1309 C C   ? SER A 1 175 ?   2.439   9.157   0.446 1.000 75.540 ? 175 SER A C   1 
ATOM 1310 C CB  ? SER A 1 175 ?   4.538  10.504   0.606 1.000 75.540 ? 175 SER A CB  1 
ATOM 1311 O O   ? SER A 1 175 ?   1.443   9.751   0.028 1.000 75.540 ? 175 SER A O   1 
ATOM 1312 O OG  ? SER A 1 175 ?   5.866  10.658   0.137 1.000 75.540 ? 175 SER A OG  1 
ATOM 1313 N N   ? ALA A 1 176 ?   2.339   8.031   1.271 1.000 79.290 ? 176 ALA A N   1 
ATOM 1314 C CA  ? ALA A 1 176 ?   1.189   7.715   2.114 1.000 79.290 ? 176 ALA A CA  1 
ATOM 1315 C C   ? ALA A 1 176 ?   0.225   6.774   1.397 1.000 79.290 ? 176 ALA A C   1 
ATOM 1316 C CB  ? ALA A 1 176 ?   0.467   8.994   2.531 1.000 79.290 ? 176 ALA A CB  1 
ATOM 1317 O O   ? ALA A 1 176 ?  -0.737   6.286   1.996 1.000 79.290 ? 176 ALA A O   1 
ATOM 1318 N N   ? ASP A 1 177 ?   0.535   6.481   0.141 1.000 87.090 ? 177 ASP A N   1 
ATOM 1319 C CA  ? ASP A 1 177 ?  -0.277   5.513  -0.589 1.000 87.090 ? 177 ASP A CA  1 
ATOM 1320 C C   ? ASP A 1 177 ?   0.300   4.105  -0.462 1.000 87.090 ? 177 ASP A C   1 
ATOM 1321 C CB  ? ASP A 1 177 ?  -0.384   5.906  -2.064 1.000 87.090 ? 177 ASP A CB  1 
ATOM 1322 O O   ? ASP A 1 177 ?  -0.217   3.160  -1.061 1.000 87.090 ? 177 ASP A O   1 
ATOM 1323 C CG  ? ASP A 1 177 ?  -1.258   7.127  -2.290 1.000 87.090 ? 177 ASP A CG  1 
ATOM 1324 O OD1 ? ASP A 1 177 ?  -2.298   7.267  -1.611 1.000 87.090 ? 177 ASP A OD1 1 
ATOM 1325 O OD2 ? ASP A 1 177 ?  -0.906   7.955  -3.158 1.000 87.090 ? 177 ASP A OD2 1 
ATOM 1326 N N   ? SER A 1 178 ?   1.540   4.104   0.246 1.000 92.760 ? 178 SER A N   1 
ATOM 1327 C CA  ? SER A 1 178 ?   2.112   2.787   0.505 1.000 92.760 ? 178 SER A CA  1 
ATOM 1328 C C   ? SER A 1 178 ?   1.068   1.833   1.074 1.000 92.760 ? 178 SER A C   1 
ATOM 1329 C CB  ? SER A 1 178 ?   3.295   2.896   1.469 1.000 92.760 ? 178 SER A CB  1 
ATOM 1330 O O   ? SER A 1 178 ?   0.205   2.242   1.853 1.000 92.760 ? 178 SER A O   1 
ATOM 1331 O OG  ? SER A 1 178 ?   4.362   3.616   0.876 1.000 92.760 ? 178 SER A OG  1 
ATOM 1332 N N   ? GLY A 1 179 ?   1.167   0.606   0.486 1.000 94.870 ? 179 GLY A N   1 
ATOM 1333 C CA  ? GLY A 1 179 ?   0.259  -0.380   1.049 1.000 94.870 ? 179 GLY A CA  1 
ATOM 1334 C C   ? GLY A 1 179 ?  -1.062  -0.465   0.308 1.000 94.870 ? 179 GLY A C   1 
ATOM 1335 O O   ? GLY A 1 179 ?  -1.804  -1.438   0.460 1.000 94.870 ? 179 GLY A O   1 
ATOM 1336 N N   ? GLY A 1 180 ?  -1.355   0.490  -0.517 1.000 95.370 ? 180 GLY A N   1 
ATOM 1337 C CA  ? GLY A 1 180 ?  -2.541   0.475  -1.358 1.000 95.370 ? 180 GLY A CA  1 
ATOM 1338 C C   ? GLY A 1 180 ?  -2.449  -0.518  -2.501 1.000 95.370 ? 180 GLY A C   1 
ATOM 1339 O O   ? GLY A 1 180 ?  -1.352  -0.894  -2.918 1.000 95.370 ? 180 GLY A O   1 
ATOM 1340 N N   ? PRO A 1 181 ?  -3.611  -0.839  -3.130 1.000 96.640 ? 181 PRO A N   1 
ATOM 1341 C CA  ? PRO A 1 181 ?  -3.647  -1.914  -4.124 1.000 96.640 ? 181 PRO A CA  1 
ATOM 1342 C C   ? PRO A 1 181 ?  -3.440  -1.407  -5.550 1.000 96.640 ? 181 PRO A C   1 
ATOM 1343 C CB  ? PRO A 1 181 ?  -5.049  -2.505  -3.953 1.000 96.640 ? 181 PRO A CB  1 
ATOM 1344 O O   ? PRO A 1 181 ?  -3.961  -0.350  -5.914 1.000 96.640 ? 181 PRO A O   1 
ATOM 1345 C CG  ? PRO A 1 181 ?  -5.903  -1.350  -3.543 1.000 96.640 ? 181 PRO A CG  1 
ATOM 1346 C CD  ? PRO A 1 181 ?  -5.095  -0.453  -2.649 1.000 96.640 ? 181 PRO A CD  1 
ATOM 1347 N N   ? LEU A 1 182 ?  -2.609  -2.112  -6.349 1.000 96.770 ? 182 LEU A N   1 
ATOM 1348 C CA  ? LEU A 1 182 ?  -2.646  -2.086  -7.807 1.000 96.770 ? 182 LEU A CA  1 
ATOM 1349 C C   ? LEU A 1 182 ?  -3.665  -3.086  -8.343 1.000 96.770 ? 182 LEU A C   1 
ATOM 1350 C CB  ? LEU A 1 182 ?  -1.262  -2.392  -8.384 1.000 96.770 ? 182 LEU A CB  1 
ATOM 1351 O O   ? LEU A 1 182 ?  -3.509  -4.296  -8.162 1.000 96.770 ? 182 LEU A O   1 
ATOM 1352 C CG  ? LEU A 1 182 ?  -1.120  -2.278  -9.903 1.000 96.770 ? 182 LEU A CG  1 
ATOM 1353 C CD1 ? LEU A 1 182 ?  -1.143  -0.814 -10.329 1.000 96.770 ? 182 LEU A CD1 1 
ATOM 1354 C CD2 ? LEU A 1 182 ?   0.161  -2.957 -10.373 1.000 96.770 ? 182 LEU A CD2 1 
ATOM 1355 N N   ? VAL A 1 183 ?  -4.681  -2.539  -9.047 1.000 97.200 ? 183 VAL A N   1 
ATOM 1356 C CA  ? VAL A 1 183 ?  -5.802  -3.389  -9.434 1.000 97.200 ? 183 VAL A CA  1 
ATOM 1357 C C   ? VAL A 1 183 ?  -5.870  -3.493 -10.956 1.000 97.200 ? 183 VAL A C   1 
ATOM 1358 C CB  ? VAL A 1 183 ?  -7.139  -2.854  -8.876 1.000 97.200 ? 183 VAL A CB  1 
ATOM 1359 O O   ? VAL A 1 183 ?  -5.931  -2.476 -11.652 1.000 97.200 ? 183 VAL A O   1 
ATOM 1360 C CG1 ? VAL A 1 183 ?  -8.294  -3.777  -9.264 1.000 97.200 ? 183 VAL A CG1 1 
ATOM 1361 C CG2 ? VAL A 1 183 ?  -7.060  -2.701  -7.358 1.000 97.200 ? 183 VAL A CG2 1 
ATOM 1362 N N   ? CYS A 1 184 ?  -5.858  -4.751 -11.452 1.000 96.050 ? 184 CYS A N   1 
ATOM 1363 C CA  ? CYS A 1 184 ?  -6.035  -5.086 -12.861 1.000 96.050 ? 184 CYS A CA  1 
ATOM 1364 C C   ? CYS A 1 184 ?  -7.187  -6.067 -13.048 1.000 96.050 ? 184 CYS A C   1 
ATOM 1365 C CB  ? CYS A 1 184 ?  -4.750  -5.680 -13.436 1.000 96.050 ? 184 CYS A CB  1 
ATOM 1366 O O   ? CYS A 1 184 ?  -7.238  -7.104 -12.384 1.000 96.050 ? 184 CYS A O   1 
ATOM 1367 S SG  ? CYS A 1 184 ?  -3.274  -4.701 -13.081 1.000 96.050 ? 184 CYS A SG  1 
ATOM 1368 N N   ? GLN A 1 185 ?  -8.098  -5.688 -13.958 1.000 92.600 ? 185 GLN A N   1 
ATOM 1369 C CA  ? GLN A 1 185 ?  -9.240  -6.562 -14.208 1.000 92.600 ? 185 GLN A CA  1 
ATOM 1370 C C   ? GLN A 1 185 ?  -9.917  -6.969 -12.902 1.000 92.600 ? 185 GLN A C   1 
ATOM 1371 C CB  ? GLN A 1 185 ?  -8.804  -7.806 -14.984 1.000 92.600 ? 185 GLN A CB  1 
ATOM 1372 O O   ? GLN A 1 185 ? -10.227  -8.145 -12.698 1.000 92.600 ? 185 GLN A O   1 
ATOM 1373 C CG  ? GLN A 1 185 ?  -8.234  -7.503 -16.362 1.000 92.600 ? 185 GLN A CG  1 
ATOM 1374 C CD  ? GLN A 1 185 ?  -7.749  -8.747 -17.084 1.000 92.600 ? 185 GLN A CD  1 
ATOM 1375 N NE2 ? GLN A 1 185 ?  -7.879  -8.753 -18.406 1.000 92.600 ? 185 GLN A NE2 1 
ATOM 1376 O OE1 ? GLN A 1 185 ?  -7.262  -9.693 -16.458 1.000 92.600 ? 185 GLN A OE1 1 
ATOM 1377 N N   ? ASN A 1 186 ?  -9.959  -6.094 -11.868 1.000 92.140 ? 186 ASN A N   1 
ATOM 1378 C CA  ? ASN A 1 186 ? -10.680  -6.207 -10.605 1.000 92.140 ? 186 ASN A CA  1 
ATOM 1379 C C   ? ASN A 1 186 ?  -9.986  -7.171  -9.647 1.000 92.140 ? 186 ASN A C   1 
ATOM 1380 C CB  ? ASN A 1 186 ? -12.124  -6.650 -10.849 1.000 92.140 ? 186 ASN A CB  1 
ATOM 1381 O O   ? ASN A 1 186 ? -10.641  -7.822  -8.832 1.000 92.140 ? 186 ASN A O   1 
ATOM 1382 C CG  ? ASN A 1 186 ? -13.004  -5.523 -11.352 1.000 92.140 ? 186 ASN A CG  1 
ATOM 1383 N ND2 ? ASN A 1 186 ? -14.082  -5.875 -12.044 1.000 92.140 ? 186 ASN A ND2 1 
ATOM 1384 O OD1 ? ASN A 1 186 ? -12.717  -4.345 -11.122 1.000 92.140 ? 186 ASN A OD1 1 
ATOM 1385 N N   ? ARG A 1 187 ?  -8.751  -7.394  -9.847 1.000 95.820 ? 187 ARG A N   1 
ATOM 1386 C CA  ? ARG A 1 187 ?  -7.940  -8.205  -8.944 1.000 95.820 ? 187 ARG A CA  1 
ATOM 1387 C C   ? ARG A 1 187 ?  -6.698  -7.445  -8.491 1.000 95.820 ? 187 ARG A C   1 
ATOM 1388 C CB  ? ARG A 1 187 ?  -7.534  -9.518  -9.618 1.000 95.820 ? 187 ARG A CB  1 
ATOM 1389 O O   ? ARG A 1 187 ?  -6.140  -6.649  -9.250 1.000 95.820 ? 187 ARG A O   1 
ATOM 1390 C CG  ? ARG A 1 187 ?  -8.709 -10.407  -9.992 1.000 95.820 ? 187 ARG A CG  1 
ATOM 1391 C CD  ? ARG A 1 187 ?  -8.316 -11.877 -10.025 1.000 95.820 ? 187 ARG A CD  1 
ATOM 1392 N NE  ? ARG A 1 187 ?  -9.400 -12.714 -10.532 1.000 95.820 ? 187 ARG A NE  1 
ATOM 1393 N NH1 ? ARG A 1 187 ?  -9.513 -14.061  -8.658 1.000 95.820 ? 187 ARG A NH1 1 
ATOM 1394 N NH2 ? ARG A 1 187 ? -10.925 -14.427 -10.426 1.000 95.820 ? 187 ARG A NH2 1 
ATOM 1395 C CZ  ? ARG A 1 187 ?  -9.943 -13.732  -9.871 1.000 95.820 ? 187 ARG A CZ  1 
ATOM 1396 N N   ? ALA A 1 188 ?  -6.286  -7.786  -7.300 1.000 96.840 ? 188 ALA A N   1 
ATOM 1397 C CA  ? ALA A 1 188 ?  -5.064  -7.185  -6.771 1.000 96.840 ? 188 ALA A CA  1 
ATOM 1398 C C   ? ALA A 1 188 ?  -3.826  -7.797  -7.420 1.000 96.840 ? 188 ALA A C   1 
ATOM 1399 C CB  ? ALA A 1 188 ?  -5.003  -7.349  -5.255 1.000 96.840 ? 188 ALA A CB  1 
ATOM 1400 O O   ? ALA A 1 188 ?  -3.620  -9.011  -7.355 1.000 96.840 ? 188 ALA A O   1 
ATOM 1401 N N   ? GLN A 1 189 ?  -3.049  -6.926  -8.043 1.000 97.370 ? 189 GLN A N   1 
ATOM 1402 C CA  ? GLN A 1 189 ?  -1.846  -7.404  -8.716 1.000 97.370 ? 189 GLN A CA  1 
ATOM 1403 C C   ? GLN A 1 189 ?  -0.587  -6.949  -7.983 1.000 97.370 ? 189 GLN A C   1 
ATOM 1404 C CB  ? GLN A 1 189 ?  -1.813  -6.918 -10.166 1.000 97.370 ? 189 GLN A CB  1 
ATOM 1405 O O   ? GLN A 1 189 ?   0.473  -7.563  -8.120 1.000 97.370 ? 189 GLN A O   1 
ATOM 1406 C CG  ? GLN A 1 189 ?  -2.907  -7.517 -11.040 1.000 97.370 ? 189 GLN A CG  1 
ATOM 1407 C CD  ? GLN A 1 189 ?  -2.700  -8.997 -11.306 1.000 97.370 ? 189 GLN A CD  1 
ATOM 1408 N NE2 ? GLN A 1 189 ?  -3.751  -9.670 -11.762 1.000 97.370 ? 189 GLN A NE2 1 
ATOM 1409 O OE1 ? GLN A 1 189 ?  -1.605  -9.530 -11.105 1.000 97.370 ? 189 GLN A OE1 1 
ATOM 1410 N N   ? GLY A 1 190 ?  -0.706  -5.952  -7.142 1.000 96.850 ? 190 GLY A N   1 
ATOM 1411 C CA  ? GLY A 1 190 ?   0.456  -5.413  -6.453 1.000 96.850 ? 190 GLY A CA  1 
ATOM 1412 C C   ? GLY A 1 190 ?   0.094  -4.539  -5.267 1.000 96.850 ? 190 GLY A C   1 
ATOM 1413 O O   ? GLY A 1 190 ?  -1.051  -4.099  -5.140 1.000 96.850 ? 190 GLY A O   1 
ATOM 1414 N N   ? VAL A 1 191 ?   1.144  -4.331  -4.432 1.000 97.340 ? 191 VAL A N   1 
ATOM 1415 C CA  ? VAL A 1 191 ?   1.061  -3.427  -3.289 1.000 97.340 ? 191 VAL A CA  1 
ATOM 1416 C C   ? VAL A 1 191 ?   2.028  -2.261  -3.482 1.000 97.340 ? 191 VAL A C   1 
ATOM 1417 C CB  ? VAL A 1 191 ?   1.367  -4.160  -1.964 1.000 97.340 ? 191 VAL A CB  1 
ATOM 1418 O O   ? VAL A 1 191 ?   3.198  -2.465  -3.815 1.000 97.340 ? 191 VAL A O   1 
ATOM 1419 C CG1 ? VAL A 1 191 ?   1.382  -3.176  -0.795 1.000 97.340 ? 191 VAL A CG1 1 
ATOM 1420 C CG2 ? VAL A 1 191 ?   0.345  -5.269  -1.720 1.000 97.340 ? 191 VAL A CG2 1 
ATOM 1421 N N   ? VAL A 1 192 ?   1.456  -1.086  -3.400 1.000 96.090 ? 192 VAL A N   1 
ATOM 1422 C CA  ? VAL A 1 192 ?   2.309   0.091  -3.528 1.000 96.090 ? 192 VAL A CA  1 
ATOM 1423 C C   ? VAL A 1 192 ?   3.512  -0.039  -2.596 1.000 96.090 ? 192 VAL A C   1 
ATOM 1424 C CB  ? VAL A 1 192 ?   1.533   1.391  -3.218 1.000 96.090 ? 192 VAL A CB  1 
ATOM 1425 O O   ? VAL A 1 192 ?   3.352  -0.145  -1.378 1.000 96.090 ? 192 VAL A O   1 
ATOM 1426 C CG1 ? VAL A 1 192 ?   2.483   2.585  -3.156 1.000 96.090 ? 192 VAL A CG1 1 
ATOM 1427 C CG2 ? VAL A 1 192 ?   0.445   1.624  -4.265 1.000 96.090 ? 192 VAL A CG2 1 
ATOM 1428 N N   ? SER A 1 193 ?   4.742   0.001  -3.193 1.000 94.940 ? 193 SER A N   1 
ATOM 1429 C CA  ? SER A 1 193 ?   5.963  -0.231  -2.430 1.000 94.940 ? 193 SER A CA  1 
ATOM 1430 C C   ? SER A 1 193 ?   6.841   1.015  -2.399 1.000 94.940 ? 193 SER A C   1 
ATOM 1431 C CB  ? SER A 1 193 ?   6.749  -1.404  -3.019 1.000 94.940 ? 193 SER A CB  1 
ATOM 1432 O O   ? SER A 1 193 ?   6.974   1.662  -1.357 1.000 94.940 ? 193 SER A O   1 
ATOM 1433 O OG  ? SER A 1 193 ?   7.812  -1.779  -2.160 1.000 94.940 ? 193 SER A OG  1 
ATOM 1434 N N   ? PHE A 1 194 ?   7.414   1.429  -3.547 1.000 93.120 ? 194 PHE A N   1 
ATOM 1435 C CA  ? PHE A 1 194 ?   8.252   2.622  -3.546 1.000 93.120 ? 194 PHE A CA  1 
ATOM 1436 C C   ? PHE A 1 194 ?   8.287   3.260  -4.930 1.000 93.120 ? 194 PHE A C   1 
ATOM 1437 C CB  ? PHE A 1 194 ?   9.674   2.282  -3.089 1.000 93.120 ? 194 PHE A CB  1 
ATOM 1438 O O   ? PHE A 1 194 ?   7.933   2.621  -5.923 1.000 93.120 ? 194 PHE A O   1 
ATOM 1439 C CG  ? PHE A 1 194 ?  10.396   1.332  -4.005 1.000 93.120 ? 194 PHE A CG  1 
ATOM 1440 C CD1 ? PHE A 1 194 ?  10.303  -0.041  -3.818 1.000 93.120 ? 194 PHE A CD1 1 
ATOM 1441 C CD2 ? PHE A 1 194 ?  11.168   1.813  -5.055 1.000 93.120 ? 194 PHE A CD2 1 
ATOM 1442 C CE1 ? PHE A 1 194 ?  10.971  -0.923  -4.666 1.000 93.120 ? 194 PHE A CE1 1 
ATOM 1443 C CE2 ? PHE A 1 194 ?  11.837   0.938  -5.906 1.000 93.120 ? 194 PHE A CE2 1 
ATOM 1444 C CZ  ? PHE A 1 194 ?  11.738  -0.429  -5.709 1.000 93.120 ? 194 PHE A CZ  1 
ATOM 1445 N N   ? SER A 1 195 ?   8.701   4.490  -5.014 1.000 90.560 ? 195 SER A N   1 
ATOM 1446 C CA  ? SER A 1 195 ?   8.896   5.251  -6.243 1.000 90.560 ? 195 SER A CA  1 
ATOM 1447 C C   ? SER A 1 195 ?  10.171   6.086  -6.180 1.000 90.560 ? 195 SER A C   1 
ATOM 1448 C CB  ? SER A 1 195 ?   7.695   6.159  -6.509 1.000 90.560 ? 195 SER A CB  1 
ATOM 1449 O O   ? SER A 1 195 ?  10.891   6.054  -5.180 1.000 90.560 ? 195 SER A O   1 
ATOM 1450 O OG  ? SER A 1 195 ?   7.604   7.174  -5.523 1.000 90.560 ? 195 SER A OG  1 
ATOM 1451 N N   ? GLY A 1 196 ?  10.589   6.732  -7.290 1.000 85.710 ? 196 GLY A N   1 
ATOM 1452 C CA  ? GLY A 1 196 ?  11.758   7.594  -7.352 1.000 85.710 ? 196 GLY A CA  1 
ATOM 1453 C C   ? GLY A 1 196 ?  11.567   8.912  -6.626 1.000 85.710 ? 196 GLY A C   1 
ATOM 1454 O O   ? GLY A 1 196 ?  10.700   9.028  -5.756 1.000 85.710 ? 196 GLY A O   1 
ATOM 1455 N N   ? ILE A 1 197 ?  12.364   9.879  -6.968 1.000 81.150 ? 197 ILE A N   1 
ATOM 1456 C CA  ? ILE A 1 197 ?  12.389  11.167  -6.283 1.000 81.150 ? 197 ILE A CA  1 
ATOM 1457 C C   ? ILE A 1 197 ?  11.052  11.880  -6.476 1.000 81.150 ? 197 ILE A C   1 
ATOM 1458 C CB  ? ILE A 1 197 ?  13.548  12.055  -6.790 1.000 81.150 ? 197 ILE A CB  1 
ATOM 1459 O O   ? ILE A 1 197 ?  10.489  12.425  -5.524 1.000 81.150 ? 197 ILE A O   1 
ATOM 1460 C CG1 ? ILE A 1 197 ?  14.898  11.454  -6.381 1.000 81.150 ? 197 ILE A CG1 1 
ATOM 1461 C CG2 ? ILE A 1 197 ?  13.402  13.485  -6.263 1.000 81.150 ? 197 ILE A CG2 1 
ATOM 1462 C CD1 ? ILE A 1 197 ?  16.099  12.143  -7.015 1.000 81.150 ? 197 ILE A CD1 1 
ATOM 1463 N N   ? TRP A 1 198 ?  10.600  11.743  -7.772 1.000 81.450 ? 198 TRP A N   1 
ATOM 1464 C CA  ? TRP A 1 198 ?   9.320  12.364  -8.094 1.000 81.450 ? 198 TRP A CA  1 
ATOM 1465 C C   ? TRP A 1 198 ?   8.257  11.306  -8.373 1.000 81.450 ? 198 TRP A C   1 
ATOM 1466 C CB  ? TRP A 1 198 ?   9.461  13.293  -9.303 1.000 81.450 ? 198 TRP A CB  1 
ATOM 1467 O O   ? TRP A 1 198 ?   8.536  10.290  -9.012 1.000 81.450 ? 198 TRP A O   1 
ATOM 1468 C CG  ? TRP A 1 198 ?  10.489  14.371  -9.125 1.000 81.450 ? 198 TRP A CG  1 
ATOM 1469 C CD1 ? TRP A 1 198 ?  11.746  14.407  -9.662 1.000 81.450 ? 198 TRP A CD1 1 
ATOM 1470 C CD2 ? TRP A 1 198 ?  10.347  15.567  -8.352 1.000 81.450 ? 198 TRP A CD2 1 
ATOM 1471 C CE2 ? TRP A 1 198 ?  11.559  16.284  -8.466 1.000 81.450 ? 198 TRP A CE2 1 
ATOM 1472 C CE3 ? TRP A 1 198 ?   9.312  16.103  -7.575 1.000 81.450 ? 198 TRP A CE3 1 
ATOM 1473 N NE1 ? TRP A 1 198 ?  12.394  15.555  -9.270 1.000 81.450 ? 198 TRP A NE1 1 
ATOM 1474 C CH2 ? TRP A 1 198 ?  10.735  18.012  -7.075 1.000 81.450 ? 198 TRP A CH2 1 
ATOM 1475 C CZ2 ? TRP A 1 198 ?  11.764  17.510  -7.830 1.000 81.450 ? 198 TRP A CZ2 1 
ATOM 1476 C CZ3 ? TRP A 1 198 ?   9.518  17.324  -6.942 1.000 81.450 ? 198 TRP A CZ3 1 
ATOM 1477 N N   ? CYS A 1 199 ?   7.043  11.575  -7.751 1.000 81.160 ? 199 CYS A N   1 
ATOM 1478 C CA  ? CYS A 1 199 ?   5.932  10.685  -8.069 1.000 81.160 ? 199 CYS A CA  1 
ATOM 1479 C C   ? CYS A 1 199 ?   5.619  10.714  -9.560 1.000 81.160 ? 199 CYS A C   1 
ATOM 1480 C CB  ? CYS A 1 199 ?   4.688  11.074  -7.271 1.000 81.160 ? 199 CYS A CB  1 
ATOM 1481 O O   ? CYS A 1 199 ?   5.629  11.779 -10.181 1.000 81.160 ? 199 CYS A O   1 
ATOM 1482 S SG  ? CYS A 1 199 ?   4.936  11.054  -5.481 1.000 81.160 ? 199 CYS A SG  1 
ATOM 1483 N N   ? GLY A 1 200 ?   5.405   9.481 -10.114 1.000 79.590 ? 200 GLY A N   1 
ATOM 1484 C CA  ? GLY A 1 200 ?   4.949   9.436 -11.494 1.000 79.590 ? 200 GLY A CA  1 
ATOM 1485 C C   ? GLY A 1 200 ?   6.029   9.814 -12.491 1.000 79.590 ? 200 GLY A C   1 
ATOM 1486 O O   ? GLY A 1 200 ?   5.728  10.268 -13.597 1.000 79.590 ? 200 GLY A O   1 
ATOM 1487 N N   ? ASP A 1 201 ?   7.344   9.722 -12.011 1.000 85.290 ? 201 ASP A N   1 
ATOM 1488 C CA  ? ASP A 1 201 ?   8.512   9.976 -12.849 1.000 85.290 ? 201 ASP A CA  1 
ATOM 1489 C C   ? ASP A 1 201 ?   8.719   8.849 -13.859 1.000 85.290 ? 201 ASP A C   1 
ATOM 1490 C CB  ? ASP A 1 201 ?   9.765  10.147 -11.987 1.000 85.290 ? 201 ASP A CB  1 
ATOM 1491 O O   ? ASP A 1 201 ?   8.922   7.695 -13.475 1.000 85.290 ? 201 ASP A O   1 
ATOM 1492 C CG  ? ASP A 1 201 ?  10.987  10.551 -12.792 1.000 85.290 ? 201 ASP A CG  1 
ATOM 1493 O OD1 ? ASP A 1 201 ?  10.920  10.564 -14.040 1.000 85.290 ? 201 ASP A OD1 1 
ATOM 1494 O OD2 ? ASP A 1 201 ?  12.029  10.857 -12.172 1.000 85.290 ? 201 ASP A OD2 1 
ATOM 1495 N N   ? PRO A 1 202 ?   8.683   9.236 -15.148 1.000 83.270 ? 202 PRO A N   1 
ATOM 1496 C CA  ? PRO A 1 202 ?   8.828   8.209 -16.183 1.000 83.270 ? 202 PRO A CA  1 
ATOM 1497 C C   ? PRO A 1 202 ?  10.212   7.565 -16.185 1.000 83.270 ? 202 PRO A C   1 
ATOM 1498 C CB  ? PRO A 1 202 ?   8.581   8.980 -17.482 1.000 83.270 ? 202 PRO A CB  1 
ATOM 1499 O O   ? PRO A 1 202 ?  10.378   6.450 -16.687 1.000 83.270 ? 202 PRO A O   1 
ATOM 1500 C CG  ? PRO A 1 202 ?   7.836  10.206 -17.063 1.000 83.270 ? 202 PRO A CG  1 
ATOM 1501 C CD  ? PRO A 1 202 ?   8.200  10.523 -15.641 1.000 83.270 ? 202 PRO A CD  1 
ATOM 1502 N N   ? LYS A 1 203 ?  11.289   8.232 -15.605 1.000 86.030 ? 203 LYS A N   1 
ATOM 1503 C CA  ? LYS A 1 203 ?  12.650   7.712 -15.511 1.000 86.030 ? 203 LYS A CA  1 
ATOM 1504 C C   ? LYS A 1 203 ?  12.778   6.710 -14.367 1.000 86.030 ? 203 LYS A C   1 
ATOM 1505 C CB  ? LYS A 1 203 ?  13.649   8.854 -15.320 1.000 86.030 ? 203 LYS A CB  1 
ATOM 1506 O O   ? LYS A 1 203 ?  13.663   5.852 -14.382 1.000 86.030 ? 203 LYS A O   1 
ATOM 1507 C CG  ? LYS A 1 203 ?  13.814   9.743 -16.545 1.000 86.030 ? 203 LYS A CG  1 
ATOM 1508 C CD  ? LYS A 1 203 ?  14.891  10.799 -16.328 1.000 86.030 ? 203 LYS A CD  1 
ATOM 1509 C CE  ? LYS A 1 203 ?  15.004  11.736 -17.523 1.000 86.030 ? 203 LYS A CE  1 
ATOM 1510 N NZ  ? LYS A 1 203 ?  16.069  12.763 -17.322 1.000 86.030 ? 203 LYS A NZ  1 
ATOM 1511 N N   ? THR A 1 204 ?  11.927   6.836 -13.364 1.000 88.840 ? 204 THR A N   1 
ATOM 1512 C CA  ? THR A 1 204 ?  11.848   5.913 -12.237 1.000 88.840 ? 204 THR A CA  1 
ATOM 1513 C C   ? THR A 1 204 ?  10.409   5.457 -12.012 1.000 88.840 ? 204 THR A C   1 
ATOM 1514 C CB  ? THR A 1 204 ?  12.392   6.557 -10.948 1.000 88.840 ? 204 THR A CB  1 
ATOM 1515 O O   ? THR A 1 204 ?   9.678   6.056 -11.220 1.000 88.840 ? 204 THR A O   1 
ATOM 1516 C CG2 ? THR A 1 204 ?  13.898   6.777 -11.037 1.000 88.840 ? 204 THR A CG2 1 
ATOM 1517 O OG1 ? THR A 1 204 ?  11.747   7.821 -10.743 1.000 88.840 ? 204 THR A OG1 1 
ATOM 1518 N N   ? PRO A 1 205 ?   9.950   4.504 -12.829 1.000 92.360 ? 205 PRO A N   1 
ATOM 1519 C CA  ? PRO A 1 205 ?   8.564   4.044 -12.721 1.000 92.360 ? 205 PRO A CA  1 
ATOM 1520 C C   ? PRO A 1 205 ?   8.204   3.581 -11.311 1.000 92.360 ? 205 PRO A C   1 
ATOM 1521 C CB  ? PRO A 1 205 ?   8.501   2.877 -13.711 1.000 92.360 ? 205 PRO A CB  1 
ATOM 1522 O O   ? PRO A 1 205 ?   9.087   3.204 -10.537 1.000 92.360 ? 205 PRO A O   1 
ATOM 1523 C CG  ? PRO A 1 205 ?   9.663   3.091 -14.626 1.000 92.360 ? 205 PRO A CG  1 
ATOM 1524 C CD  ? PRO A 1 205 ?  10.735   3.826 -13.874 1.000 92.360 ? 205 PRO A CD  1 
ATOM 1525 N N   ? ASP A 1 206 ?   6.896   3.569 -10.993 1.000 92.990 ? 206 ASP A N   1 
ATOM 1526 C CA  ? ASP A 1 206 ?   6.399   3.131  -9.693 1.000 92.990 ? 206 ASP A CA  1 
ATOM 1527 C C   ? ASP A 1 206 ?   6.573   1.625  -9.516 1.000 92.990 ? 206 ASP A C   1 
ATOM 1528 C CB  ? ASP A 1 206 ?   4.927   3.514  -9.525 1.000 92.990 ? 206 ASP A CB  1 
ATOM 1529 O O   ? ASP A 1 206 ?   6.282   0.850 -10.430 1.000 92.990 ? 206 ASP A O   1 
ATOM 1530 C CG  ? ASP A 1 206 ?   4.698   5.015  -9.547 1.000 92.990 ? 206 ASP A CG  1 
ATOM 1531 O OD1 ? ASP A 1 206 ?   5.543   5.769  -9.019 1.000 92.990 ? 206 ASP A OD1 1 
ATOM 1532 O OD2 ? ASP A 1 206 ?   3.661   5.447 -10.094 1.000 92.990 ? 206 ASP A OD2 1 
ATOM 1533 N N   ? VAL A 1 207 ?   7.004   1.255  -8.338 1.000 95.090 ? 207 VAL A N   1 
ATOM 1534 C CA  ? VAL A 1 207 ?   7.306  -0.143  -8.050 1.000 95.090 ? 207 VAL A CA  1 
ATOM 1535 C C   ? VAL A 1 207 ?   6.304  -0.689  -7.035 1.000 95.090 ? 207 VAL A C   1 
ATOM 1536 C CB  ? VAL A 1 207 ?   8.748  -0.315  -7.521 1.000 95.090 ? 207 VAL A CB  1 
ATOM 1537 O O   ? VAL A 1 207 ?   6.006  -0.035  -6.033 1.000 95.090 ? 207 VAL A O   1 
ATOM 1538 C CG1 ? VAL A 1 207 ?   9.019  -1.773  -7.157 1.000 95.090 ? 207 VAL A CG1 1 
ATOM 1539 C CG2 ? VAL A 1 207 ?   9.757   0.177  -8.557 1.000 95.090 ? 207 VAL A CG2 1 
ATOM 1540 N N   ? TYR A 1 208 ?   5.848  -1.864  -7.315 1.000 96.370 ? 208 TYR A N   1 
ATOM 1541 C CA  ? TYR A 1 208 ?   4.898  -2.598  -6.487 1.000 96.370 ? 208 TYR A CA  1 
ATOM 1542 C C   ? TYR A 1 208 ?   5.465  -3.951  -6.074 1.000 96.370 ? 208 TYR A C   1 
ATOM 1543 C CB  ? TYR A 1 208 ?   3.574  -2.793  -7.233 1.000 96.370 ? 208 TYR A CB  1 
ATOM 1544 O O   ? TYR A 1 208 ?   6.291  -4.528  -6.785 1.000 96.370 ? 208 TYR A O   1 
ATOM 1545 C CG  ? TYR A 1 208 ?   2.969  -1.508  -7.741 1.000 96.370 ? 208 TYR A CG  1 
ATOM 1546 C CD1 ? TYR A 1 208 ?   1.918  -0.894  -7.063 1.000 96.370 ? 208 TYR A CD1 1 
ATOM 1547 C CD2 ? TYR A 1 208 ?   3.445  -0.905  -8.901 1.000 96.370 ? 208 TYR A CD2 1 
ATOM 1548 C CE1 ? TYR A 1 208 ?   1.355   0.290  -7.529 1.000 96.370 ? 208 TYR A CE1 1 
ATOM 1549 C CE2 ? TYR A 1 208 ?   2.890   0.279  -9.376 1.000 96.370 ? 208 TYR A CE2 1 
ATOM 1550 O OH  ? TYR A 1 208 ?   1.295   2.040  -9.150 1.000 96.370 ? 208 TYR A OH  1 
ATOM 1551 C CZ  ? TYR A 1 208 ?   1.848   0.868  -8.684 1.000 96.370 ? 208 TYR A CZ  1 
ATOM 1552 N N   ? THR A 1 209 ?   5.056  -4.344  -4.810 1.000 96.770 ? 209 THR A N   1 
ATOM 1553 C CA  ? THR A 1 209 ?   5.283  -5.746  -4.478 1.000 96.770 ? 209 THR A CA  1 
ATOM 1554 C C   ? THR A 1 209 ?   4.290  -6.643  -5.212 1.000 96.770 ? 209 THR A C   1 
ATOM 1555 C CB  ? THR A 1 209 ?   5.173  -5.986  -2.961 1.000 96.770 ? 209 THR A CB  1 
ATOM 1556 O O   ? THR A 1 209 ?   3.077  -6.449  -5.110 1.000 96.770 ? 209 THR A O   1 
ATOM 1557 C CG2 ? THR A 1 209 ?   5.441  -7.447  -2.615 1.000 96.770 ? 209 THR A CG2 1 
ATOM 1558 O OG1 ? THR A 1 209 ?   6.129  -5.162  -2.283 1.000 96.770 ? 209 THR A OG1 1 
ATOM 1559 N N   ? ARG A 1 210 ?   4.809  -7.593  -6.052 1.000 96.170 ? 210 ARG A N   1 
ATOM 1560 C CA  ? ARG A 1 210 ?   3.992  -8.505  -6.846 1.000 96.170 ? 210 ARG A CA  1 
ATOM 1561 C C   ? ARG A 1 210 ?   3.311  -9.542  -5.960 1.000 96.170 ? 210 ARG A C   1 
ATOM 1562 C CB  ? ARG A 1 210 ?   4.842  -9.202  -7.910 1.000 96.170 ? 210 ARG A CB  1 
ATOM 1563 O O   ? ARG A 1 210 ?   3.979 -10.382  -5.353 1.000 96.170 ? 210 ARG A O   1 
ATOM 1564 C CG  ? ARG A 1 210 ?   4.037 -10.043  -8.888 1.000 96.170 ? 210 ARG A CG  1 
ATOM 1565 C CD  ? ARG A 1 210 ?   4.895 -10.541 -10.043 1.000 96.170 ? 210 ARG A CD  1 
ATOM 1566 N NE  ? ARG A 1 210 ?   6.008 -11.362  -9.573 1.000 96.170 ? 210 ARG A NE  1 
ATOM 1567 N NH1 ? ARG A 1 210 ?   6.878 -11.752 -11.677 1.000 96.170 ? 210 ARG A NH1 1 
ATOM 1568 N NH2 ? ARG A 1 210 ?   7.894 -12.646  -9.827 1.000 96.170 ? 210 ARG A NH2 1 
ATOM 1569 C CZ  ? ARG A 1 210 ?   6.924 -11.918 -10.360 1.000 96.170 ? 210 ARG A CZ  1 
ATOM 1570 N N   ? LEU A 1 211 ?   1.947  -9.471  -5.973 1.000 96.500 ? 211 LEU A N   1 
ATOM 1571 C CA  ? LEU A 1 211 ?   1.180 -10.326  -5.074 1.000 96.500 ? 211 LEU A CA  1 
ATOM 1572 C C   ? LEU A 1 211 ?   1.267 -11.786  -5.507 1.000 96.500 ? 211 LEU A C   1 
ATOM 1573 C CB  ? LEU A 1 211 ?  -0.284  -9.881  -5.030 1.000 96.500 ? 211 LEU A CB  1 
ATOM 1574 O O   ? LEU A 1 211 ?   1.295 -12.686  -4.665 1.000 96.500 ? 211 LEU A O   1 
ATOM 1575 C CG  ? LEU A 1 211 ?  -0.594  -8.653  -4.173 1.000 96.500 ? 211 LEU A CG  1 
ATOM 1576 C CD1 ? LEU A 1 211 ?  -2.087  -8.341  -4.213 1.000 96.500 ? 211 LEU A CD1 1 
ATOM 1577 C CD2 ? LEU A 1 211 ?  -0.126  -8.869  -2.738 1.000 96.500 ? 211 LEU A CD2 1 
ATOM 1578 N N   ? SER A 1 212 ?   1.297 -12.057  -6.811 1.000 95.840 ? 212 SER A N   1 
ATOM 1579 C CA  ? SER A 1 212 ?   1.342 -13.424  -7.318 1.000 95.840 ? 212 SER A CA  1 
ATOM 1580 C C   ? SER A 1 212 ?   2.580 -14.160  -6.816 1.000 95.840 ? 212 SER A C   1 
ATOM 1581 C CB  ? SER A 1 212 ?   1.321 -13.430  -8.847 1.000 95.840 ? 212 SER A CB  1 
ATOM 1582 O O   ? SER A 1 212 ?   2.564 -15.384  -6.669 1.000 95.840 ? 212 SER A O   1 
ATOM 1583 O OG  ? SER A 1 212 ?   2.403 -12.678  -9.368 1.000 95.840 ? 212 SER A OG  1 
ATOM 1584 N N   ? ALA A 1 213 ?   3.626 -13.463  -6.513 1.000 95.510 ? 213 ALA A N   1 
ATOM 1585 C CA  ? ALA A 1 213 ?   4.869 -14.054  -6.023 1.000 95.510 ? 213 ALA A CA  1 
ATOM 1586 C C   ? ALA A 1 213 ?   4.719 -14.529  -4.581 1.000 95.510 ? 213 ALA A C   1 
ATOM 1587 C CB  ? ALA A 1 213 ?   6.015 -13.052  -6.134 1.000 95.510 ? 213 ALA A CB  1 
ATOM 1588 O O   ? ALA A 1 213 ?   5.514 -15.342  -4.102 1.000 95.510 ? 213 ALA A O   1 
ATOM 1589 N N   ? PHE A 1 214 ?   3.626 -14.031  -3.913 1.000 96.160 ? 214 PHE A N   1 
ATOM 1590 C CA  ? PHE A 1 214 ?   3.508 -14.319  -2.489 1.000 96.160 ? 214 PHE A CA  1 
ATOM 1591 C C   ? PHE A 1 214 ?   2.140 -14.908  -2.167 1.000 96.160 ? 214 PHE A C   1 
ATOM 1592 C CB  ? PHE A 1 214 ?   3.740 -13.050  -1.661 1.000 96.160 ? 214 PHE A CB  1 
ATOM 1593 O O   ? PHE A 1 214 ?   1.695 -14.869  -1.018 1.000 96.160 ? 214 PHE A O   1 
ATOM 1594 C CG  ? PHE A 1 214 ?   5.108 -12.450  -1.842 1.000 96.160 ? 214 PHE A CG  1 
ATOM 1595 C CD1 ? PHE A 1 214 ?   6.229 -13.064  -1.299 1.000 96.160 ? 214 PHE A CD1 1 
ATOM 1596 C CD2 ? PHE A 1 214 ?   5.272 -11.270  -2.556 1.000 96.160 ? 214 PHE A CD2 1 
ATOM 1597 C CE1 ? PHE A 1 214 ?   7.497 -12.511  -1.465 1.000 96.160 ? 214 PHE A CE1 1 
ATOM 1598 C CE2 ? PHE A 1 214 ?   6.535 -10.710  -2.726 1.000 96.160 ? 214 PHE A CE2 1 
ATOM 1599 C CZ  ? PHE A 1 214 ?   7.646 -11.332  -2.179 1.000 96.160 ? 214 PHE A CZ  1 
ATOM 1600 N N   ? SER A 1 215 ?   1.461 -15.403  -3.140 1.000 94.260 ? 215 SER A N   1 
ATOM 1601 C CA  ? SER A 1 215 ?   0.114 -15.935  -2.963 1.000 94.260 ? 215 SER A CA  1 
ATOM 1602 C C   ? SER A 1 215 ?   0.108 -17.114  -1.996 1.000 94.260 ? 215 SER A C   1 
ATOM 1603 C CB  ? SER A 1 215 ?  -0.474 -16.365  -4.308 1.000 94.260 ? 215 SER A CB  1 
ATOM 1604 O O   ? SER A 1 215 ?  -0.786 -17.229  -1.155 1.000 94.260 ? 215 SER A O   1 
ATOM 1605 O OG  ? SER A 1 215 ?   0.359 -17.324  -4.937 1.000 94.260 ? 215 SER A OG  1 
ATOM 1606 N N   ? SER A 1 216 ?   1.136 -17.966  -2.146 1.000 95.040 ? 216 SER A N   1 
ATOM 1607 C CA  ? SER A 1 216 ?   1.237 -19.121  -1.260 1.000 95.040 ? 216 SER A CA  1 
ATOM 1608 C C   ? SER A 1 216 ?   1.414 -18.689   0.192 1.000 95.040 ? 216 SER A C   1 
ATOM 1609 C CB  ? SER A 1 216 ?   2.403 -20.018  -1.679 1.000 95.040 ? 216 SER A CB  1 
ATOM 1610 O O   ? SER A 1 216 ?   0.777 -19.243   1.091 1.000 95.040 ? 216 SER A O   1 
ATOM 1611 O OG  ? SER A 1 216 ?   2.497 -21.149  -0.830 1.000 95.040 ? 216 SER A OG  1 
ATOM 1612 N N   ? TRP A 1 217 ?   2.240 -17.760   0.372 1.000 96.920 ? 217 TRP A N   1 
ATOM 1613 C CA  ? TRP A 1 217 ?   2.478 -17.228   1.710 1.000 96.920 ? 217 TRP A CA  1 
ATOM 1614 C C   ? TRP A 1 217 ?   1.209 -16.606   2.282 1.000 96.920 ? 217 TRP A C   1 
ATOM 1615 C CB  ? TRP A 1 217 ?   3.604 -16.191   1.684 1.000 96.920 ? 217 TRP A CB  1 
ATOM 1616 O O   ? TRP A 1 217 ?   0.852 -16.860   3.435 1.000 96.920 ? 217 TRP A O   1 
ATOM 1617 C CG  ? TRP A 1 217 ?   3.765 -15.435   2.968 1.000 96.920 ? 217 TRP A CG  1 
ATOM 1618 C CD1 ? TRP A 1 217 ?   4.384 -15.868   4.107 1.000 96.920 ? 217 TRP A CD1 1 
ATOM 1619 C CD2 ? TRP A 1 217 ?   3.294 -14.112   3.246 1.000 96.920 ? 217 TRP A CD2 1 
ATOM 1620 C CE2 ? TRP A 1 217 ?   3.664 -13.807   4.575 1.000 96.920 ? 217 TRP A CE2 1 
ATOM 1621 C CE3 ? TRP A 1 217 ?   2.595 -13.154   2.499 1.000 96.920 ? 217 TRP A CE3 1 
ATOM 1622 N NE1 ? TRP A 1 217 ?   4.327 -14.894   5.077 1.000 96.920 ? 217 TRP A NE1 1 
ATOM 1623 C CH2 ? TRP A 1 217 ?   2.674 -11.663   4.420 1.000 96.920 ? 217 TRP A CH2 1 
ATOM 1624 C CZ2 ? TRP A 1 217 ?   3.358 -12.582   5.173 1.000 96.920 ? 217 TRP A CZ2 1 
ATOM 1625 C CZ3 ? TRP A 1 217 ?   2.292 -11.936   3.096 1.000 96.920 ? 217 TRP A CZ3 1 
ATOM 1626 N N   ? ILE A 1 218 ?   0.506 -15.792   1.525 1.000 96.940 ? 218 ILE A N   1 
ATOM 1627 C CA  ? ILE A 1 218 ?  -0.725 -15.130   1.942 1.000 96.940 ? 218 ILE A CA  1 
ATOM 1628 C C   ? ILE A 1 218 ?  -1.756 -16.176   2.362 1.000 96.940 ? 218 ILE A C   1 
ATOM 1629 C CB  ? ILE A 1 218 ?  -1.295 -14.236   0.819 1.000 96.940 ? 218 ILE A CB  1 
ATOM 1630 O O   ? ILE A 1 218 ?  -2.352 -16.073   3.436 1.000 96.940 ? 218 ILE A O   1 
ATOM 1631 C CG1 ? ILE A 1 218 ?  -0.353 -13.059   0.544 1.000 96.940 ? 218 ILE A CG1 1 
ATOM 1632 C CG2 ? ILE A 1 218 ?  -2.699 -13.742   1.182 1.000 96.940 ? 218 ILE A CG2 1 
ATOM 1633 C CD1 ? ILE A 1 218 ?  -0.680 -12.288  -0.728 1.000 96.940 ? 218 ILE A CD1 1 
ATOM 1634 N N   ? ARG A 1 219 ?  -1.920 -17.142   1.569 1.000 96.040 ? 219 ARG A N   1 
ATOM 1635 C CA  ? ARG A 1 219 ?  -2.883 -18.200   1.861 1.000 96.040 ? 219 ARG A CA  1 
ATOM 1636 C C   ? ARG A 1 219 ?  -2.502 -18.949   3.134 1.000 96.040 ? 219 ARG A C   1 
ATOM 1637 C CB  ? ARG A 1 219 ?  -2.982 -19.176   0.688 1.000 96.040 ? 219 ARG A CB  1 
ATOM 1638 O O   ? ARG A 1 219 ?  -3.372 -19.321   3.925 1.000 96.040 ? 219 ARG A O   1 
ATOM 1639 C CG  ? ARG A 1 219 ?  -3.706 -18.612  -0.524 1.000 96.040 ? 219 ARG A CG  1 
ATOM 1640 C CD  ? ARG A 1 219 ?  -3.870 -19.656  -1.620 1.000 96.040 ? 219 ARG A CD  1 
ATOM 1641 N NE  ? ARG A 1 219 ?  -4.245 -19.046  -2.893 1.000 96.040 ? 219 ARG A NE  1 
ATOM 1642 N NH1 ? ARG A 1 219 ?  -2.678 -20.197  -4.141 1.000 96.040 ? 219 ARG A NH1 1 
ATOM 1643 N NH2 ? ARG A 1 219 ?  -4.090 -18.705  -5.159 1.000 96.040 ? 219 ARG A NH2 1 
ATOM 1644 C CZ  ? ARG A 1 219 ?  -3.670 -19.317  -4.061 1.000 96.040 ? 219 ARG A CZ  1 
ATOM 1645 N N   ? GLY A 1 220 ?  -1.242 -19.205   3.289 1.000 96.590 ? 220 GLY A N   1 
ATOM 1646 C CA  ? GLY A 1 220 ?  -0.741 -19.849   4.493 1.000 96.590 ? 220 GLY A CA  1 
ATOM 1647 C C   ? GLY A 1 220 ?  -1.061 -19.077   5.759 1.000 96.590 ? 220 GLY A C   1 
ATOM 1648 O O   ? GLY A 1 220 ?  -1.464 -19.665   6.765 1.000 96.590 ? 220 GLY A O   1 
ATOM 1649 N N   ? VAL A 1 221 ?  -0.873 -17.802   5.747 1.000 96.120 ? 221 VAL A N   1 
ATOM 1650 C CA  ? VAL A 1 221 ?  -1.156 -16.952   6.899 1.000 96.120 ? 221 VAL A CA  1 
ATOM 1651 C C   ? VAL A 1 221 ?  -2.655 -16.959   7.190 1.000 96.120 ? 221 VAL A C   1 
ATOM 1652 C CB  ? VAL A 1 221 ?  -0.664 -15.505   6.673 1.000 96.120 ? 221 VAL A CB  1 
ATOM 1653 O O   ? VAL A 1 221 ?  -3.069 -17.057   8.348 1.000 96.120 ? 221 VAL A O   1 
ATOM 1654 C CG1 ? VAL A 1 221 ?  -1.174 -14.582   7.778 1.000 96.120 ? 221 VAL A CG1 1 
ATOM 1655 C CG2 ? VAL A 1 221 ?   0.861 -15.466   6.601 1.000 96.120 ? 221 VAL A CG2 1 
ATOM 1656 N N   ? LEU A 1 222 ?  -3.459 -16.842   6.115 1.000 95.070 ? 222 LEU A N   1 
ATOM 1657 C CA  ? LEU A 1 222 ?  -4.909 -16.769   6.259 1.000 95.070 ? 222 LEU A CA  1 
ATOM 1658 C C   ? LEU A 1 222 ?  -5.461 -18.057   6.860 1.000 95.070 ? 222 LEU A C   1 
ATOM 1659 C CB  ? LEU A 1 222 ?  -5.569 -16.500   4.905 1.000 95.070 ? 222 LEU A CB  1 
ATOM 1660 O O   ? LEU A 1 222 ?  -6.458 -18.032   7.586 1.000 95.070 ? 222 LEU A O   1 
ATOM 1661 C CG  ? LEU A 1 222 ?  -5.281 -15.139   4.269 1.000 95.070 ? 222 LEU A CG  1 
ATOM 1662 C CD1 ? LEU A 1 222 ?  -6.025 -15.004   2.944 1.000 95.070 ? 222 LEU A CD1 1 
ATOM 1663 C CD2 ? LEU A 1 222 ?  -5.666 -14.011   5.221 1.000 95.070 ? 222 LEU A CD2 1 
ATOM 1664 N N   ? ARG A 1 223 ?  -4.961 -19.191   6.641 1.000 92.160 ? 223 ARG A N   1 
ATOM 1665 C CA  ? ARG A 1 223 ?  -5.385 -20.491   7.152 1.000 92.160 ? 223 ARG A CA  1 
ATOM 1666 C C   ? ARG A 1 223 ?  -5.115 -20.606   8.648 1.000 92.160 ? 223 ARG A C   1 
ATOM 1667 C CB  ? ARG A 1 223 ?  -4.676 -21.621   6.403 1.000 92.160 ? 223 ARG A CB  1 
ATOM 1668 O O   ? ARG A 1 223 ?  -5.855 -21.279   9.368 1.000 92.160 ? 223 ARG A O   1 
ATOM 1669 C CG  ? ARG A 1 223 ?  -5.231 -21.881   5.011 1.000 92.160 ? 223 ARG A CG  1 
ATOM 1670 C CD  ? ARG A 1 223 ?  -4.707 -23.186   4.430 1.000 92.160 ? 223 ARG A CD  1 
ATOM 1671 N NE  ? ARG A 1 223 ?  -3.251 -23.182   4.320 1.000 92.160 ? 223 ARG A NE  1 
ATOM 1672 N NH1 ? ARG A 1 223 ?  -3.213 -22.535   2.103 1.000 92.160 ? 223 ARG A NH1 1 
ATOM 1673 N NH2 ? ARG A 1 223 ?  -1.250 -22.901   3.229 1.000 92.160 ? 223 ARG A NH2 1 
ATOM 1674 C CZ  ? ARG A 1 223 ?  -2.575 -22.873   3.217 1.000 92.160 ? 223 ARG A CZ  1 
ATOM 1675 N N   ? ARG A 1 224 ?  -4.099 -19.975   9.172 1.000 82.780 ? 224 ARG A N   1 
ATOM 1676 C CA  ? ARG A 1 224 ?  -3.663 -20.030  10.564 1.000 82.780 ? 224 ARG A CA  1 
ATOM 1677 C C   ? ARG A 1 224 ?  -4.492 -19.091  11.434 1.000 82.780 ? 224 ARG A C   1 
ATOM 1678 C CB  ? ARG A 1 224 ?  -2.179 -19.676  10.678 1.000 82.780 ? 224 ARG A CB  1 
ATOM 1679 O O   ? ARG A 1 224 ?  -4.576 -19.275  12.650 1.000 82.780 ? 224 ARG A O   1 
ATOM 1680 C CG  ? ARG A 1 224 ?  -1.250 -20.715  10.071 1.000 82.780 ? 224 ARG A CG  1 
ATOM 1681 C CD  ? ARG A 1 224 ?   0.208 -20.430  10.403 1.000 82.780 ? 224 ARG A CD  1 
ATOM 1682 N NE  ? ARG A 1 224 ?   0.714 -19.277   9.664 1.000 82.780 ? 224 ARG A NE  1 
ATOM 1683 N NH1 ? ARG A 1 224 ?   1.999 -20.519   8.200 1.000 82.780 ? 224 ARG A NH1 1 
ATOM 1684 N NH2 ? ARG A 1 224 ?   1.950 -18.233   8.034 1.000 82.780 ? 224 ARG A NH2 1 
ATOM 1685 C CZ  ? ARG A 1 224 ?   1.553 -19.345   8.634 1.000 82.780 ? 224 ARG A CZ  1 
ATOM 1686 N N   ? GLY A 1 225 ?  -5.114 -18.121  10.920 1.000 70.990 ? 225 GLY A N   1 
ATOM 1687 C CA  ? GLY A 1 225 ?  -5.875 -17.098  11.619 1.000 70.990 ? 225 GLY A CA  1 
ATOM 1688 C C   ? GLY A 1 225 ?  -7.374 -17.318  11.549 1.000 70.990 ? 225 GLY A C   1 
ATOM 1689 O O   ? GLY A 1 225 ?  -7.849 -18.158  10.782 1.000 70.990 ? 225 GLY A O   1 
# 
loop_
_struct_sheet_range.sheet_id 
_struct_sheet_range.id 
_struct_sheet_range.beg_label_comp_id 
_struct_sheet_range.beg_label_asym_id 
_struct_sheet_range.beg_label_seq_id 
_struct_sheet_range.pdbx_beg_PDB_ins_code 
_struct_sheet_range.end_label_comp_id 
_struct_sheet_range.end_label_asym_id 
_struct_sheet_range.end_label_seq_id 
_struct_sheet_range.pdbx_end_PDB_ins_code 
_struct_sheet_range.beg_auth_comp_id 
_struct_sheet_range.beg_auth_asym_id 
_struct_sheet_range.beg_auth_seq_id 
_struct_sheet_range.end_auth_comp_id 
_struct_sheet_range.end_auth_asym_id 
_struct_sheet_range.end_auth_seq_id 
A A ILE A   2 ? VAL A   3 ? ILE A 2   VAL A 3   
A B GLY A 172 ? PHE A 173 ? GLY A 172 PHE A 173 
B C ARG A   6 ? GLU A   7 ? ARG A 6   GLU A 7   
B D GLY A 106 ? GLY A 106 ? GLY A 106 GLY A 106 
B E GLN A 117 ? GLY A 122 ? GLN A 117 GLY A 122 
B F MET A 137 ? VAL A 143 ? MET A 137 VAL A 143 
B G MET A 161 ? ARG A 165 ? MET A 161 ARG A 165 
B H PRO A 181 ? CYS A 184 ? PRO A 181 CYS A 184 
B I ARG A 187 ? PHE A 194 ? ARG A 187 PHE A 194 
B J ASP A 206 ? ARG A 210 ? ASP A 206 ARG A 210 
C K MET A  16 ? PHE A  21 ? MET A 16  PHE A 21  
C L GLU A  24 ? ARG A  33 ? GLU A 24  ARG A 33  
C M TRP A  36 ? SER A  39 ? TRP A 36  SER A 39  
C N LEU A  49 ? LEU A  52 ? LEU A 49  LEU A 52  
C O GLN A  65 ? ARG A  74 ? GLN A 65  ARG A 74  
C P CYS A  88 ? LEU A  92 ? CYS A 88  LEU A 92  
D Q GLU A  79 ? GLU A  79 ? GLU A 79  GLU A 79  
D R ALA A  84 ? ALA A  84 ? ALA A 84  ALA A 84  
# 
loop_
_struct_conf.id 
_struct_conf.conf_type_id 
_struct_conf.beg_label_comp_id 
_struct_conf.beg_label_asym_id 
_struct_conf.beg_label_seq_id 
_struct_conf.pdbx_beg_PDB_ins_code 
_struct_conf.end_label_comp_id 
_struct_conf.end_label_asym_id 
_struct_conf.end_label_seq_id 
_struct_conf.pdbx_end_PDB_ins_code 
_struct_conf.beg_auth_comp_id 
_struct_conf.beg_auth_asym_id 
_struct_conf.beg_auth_seq_id 
_struct_conf.end_auth_comp_id 
_struct_conf.end_auth_asym_id 
_struct_conf.end_auth_seq_id 
STRN1         STRN         ILE A   2 ? VAL A   3 ? ILE A 2   VAL A 3   
TURN_TY1_P1   TURN_TY1_P   GLY A   4 ? GLY A   4 ? GLY A 4   GLY A 4   
STRN2         STRN         ARG A   6 ? GLU A   7 ? ARG A 6   GLU A 7   
HELX_LH_PP_P1 HELX_LH_PP_P VAL A   8 ? ASN A   9 ? VAL A 8   ASN A 9   
TURN_TY1_P2   TURN_TY1_P   PRO A  10 ? HIS A  11 ? PRO A 10  HIS A 11  
BEND1         BEND         SER A  12 ? SER A  12 ? SER A 12  SER A 12  
TURN_TY1_P3   TURN_TY1_P   PRO A  14 ? TYR A  15 ? PRO A 14  TYR A 15  
STRN3         STRN         MET A  16 ? PHE A  21 ? MET A 16  PHE A 21  
TURN_TY1_P4   TURN_TY1_P   GLN A  22 ? GLY A  23 ? GLN A 22  GLY A 23  
STRN4         STRN         GLU A  24 ? ARG A  33 ? GLU A 24  ARG A 33  
TURN_TY1_P5   TURN_TY1_P   PRO A  34 ? GLY A  35 ? PRO A 34  GLY A 35  
STRN5         STRN         TRP A  36 ? SER A  39 ? TRP A 36  SER A 39  
HELX_RH_3T_P1 HELX_RH_3T_P ALA A  41 ? CYS A  43 ? ALA A 41  CYS A 43  
BEND2         BEND         LEU A  45 ? ARG A  46 ? LEU A 45  ARG A 46  
STRN6         STRN         LEU A  49 ? LEU A  52 ? LEU A 49  LEU A 52  
BEND3         BEND         GLY A  53 ? GLY A  53 ? GLY A 53  GLY A 53  
BEND4         BEND         HIS A  55 ? HIS A  55 ? HIS A 55  HIS A 55  
BEND5         BEND         LEU A  57 ? THR A  59 ? LEU A 57  THR A 59  
TURN_TY1_P6   TURN_TY1_P   PRO A  62 ? THR A  63 ? PRO A 62  THR A 63  
STRN7         STRN         GLN A  65 ? ARG A  74 ? GLN A 65  ARG A 74  
TURN_TY1_P7   TURN_TY1_P   PRO A  76 ? ASP A  77 ? PRO A 76  ASP A 77  
STRN8         STRN         GLU A  79 ? GLU A  79 ? GLU A 79  GLU A 79  
TURN_TY1_P8   TURN_TY1_P   PRO A  80 ? HIS A  83 ? PRO A 80  HIS A 83  
STRN9         STRN         ALA A  84 ? ALA A  84 ? ALA A 84  ALA A 84  
TURN_TY1_P9   TURN_TY1_P   GLY A  85 ? GLY A  85 ? GLY A 85  GLY A 85  
STRN10        STRN         CYS A  88 ? LEU A  92 ? CYS A 88  LEU A 92  
BEND6         BEND         ASN A  93 ? GLY A  94 ? ASN A 93  GLY A 94  
BEND7         BEND         GLY A  99 ? ALA A 101 ? GLY A 99  ALA A 101 
STRN11        STRN         GLY A 106 ? GLY A 106 ? GLY A 106 GLY A 106 
HELX_LH_PP_P2 HELX_LH_PP_P LEU A 107 ? PRO A 108 ? LEU A 107 PRO A 108 
BEND8         BEND         ARG A 109 ? GLY A 110 ? ARG A 109 GLY A 110 
HELX_LH_PP_P3 HELX_LH_PP_P GLY A 111 ? PRO A 113 ? GLY A 111 PRO A 113 
TURN_TY1_P10  TURN_TY1_P   PRO A 114 ? GLY A 115 ? PRO A 114 GLY A 115 
STRN12        STRN         GLN A 117 ? GLY A 122 ? GLN A 117 GLY A 122 
BEND9         BEND         TRP A 123 ? GLY A 124 ? TRP A 123 GLY A 124 
BEND10        BEND         VAL A 126 ? SER A 127 ? VAL A 126 SER A 127 
TURN_TY1_P11  TURN_TY1_P   ASP A 128 ? PHE A 129 ? ASP A 128 PHE A 129 
HELX_LH_PP_P4 HELX_LH_PP_P GLU A 131 ? PRO A 133 ? GLU A 131 PRO A 133 
BEND11        BEND         PRO A 134 ? GLY A 135 ? PRO A 134 GLY A 135 
STRN13        STRN         MET A 137 ? VAL A 143 ? MET A 137 VAL A 143 
HELX_LH_PP_P5 HELX_LH_PP_P LEU A 144 ? ARG A 145 ? LEU A 144 ARG A 145 
HELX_RH_AL_P1 HELX_RH_AL_P PRO A 146 ? SER A 152 ? PRO A 146 SER A 152 
TURN_TY1_P12  TURN_TY1_P   TRP A 153 ? GLY A 155 ? TRP A 153 GLY A 155 
TURN_TY1_P13  TURN_TY1_P   ALA A 159 ? ALA A 160 ? ALA A 159 ALA A 160 
STRN14        STRN         MET A 161 ? ARG A 165 ? MET A 161 ARG A 165 
BEND12        BEND         GLY A 167 ? ARG A 170 ? GLY A 167 ARG A 170 
STRN15        STRN         GLY A 172 ? PHE A 173 ? GLY A 172 PHE A 173 
TURN_TY1_P14  TURN_TY1_P   SER A 175 ? ALA A 176 ? SER A 175 ALA A 176 
TURN_TY1_P15  TURN_TY1_P   SER A 178 ? GLY A 179 ? SER A 178 GLY A 179 
HELX_LH_PP_P6 HELX_LH_PP_P GLY A 180 ? GLY A 180 ? GLY A 180 GLY A 180 
STRN16        STRN         PRO A 181 ? CYS A 184 ? PRO A 181 CYS A 184 
TURN_TY1_P16  TURN_TY1_P   GLN A 185 ? ASN A 186 ? GLN A 185 ASN A 186 
STRN17        STRN         ARG A 187 ? PHE A 194 ? ARG A 187 PHE A 194 
BEND13        BEND         ILE A 197 ? TRP A 198 ? ILE A 197 TRP A 198 
TURN_TY1_P17  TURN_TY1_P   CYS A 199 ? GLY A 200 ? CYS A 199 GLY A 200 
TURN_TY1_P18  TURN_TY1_P   PRO A 202 ? LYS A 203 ? PRO A 202 LYS A 203 
BEND14        BEND         THR A 204 ? THR A 204 ? THR A 204 THR A 204 
STRN18        STRN         ASP A 206 ? ARG A 210 ? ASP A 206 ARG A 210 
HELX_RH_3T_P2 HELX_RH_3T_P LEU A 211 ? PHE A 214 ? LEU A 211 PHE A 214 
HELX_RH_AL_P2 HELX_RH_AL_P SER A 215 ? ARG A 224 ? SER A 215 ARG A 224 
# 
