# Supplementary material for: FlatProt: 2D visualization eases protein structure comparison
Source: BMC Bioinformatics. 2025 Aug 13;26:210. doi: 10.1186/s12859-025-06233-x (PMC12344939; doi:10.1186/s12859-025-06233-x)
Supplement: Supplementary file 1 — Supplementary Material 1 [file 12859_2025_6233_MOESM1_ESM.zip › KLK/structures/Pelodiscus_sinensis_GeneID=102446786.cif]

data_Pelodiscus_sinensis_GeneID=102446786
# 
_entry.id   ? 
# 
_entity.id                         1      
_entity.type                       polymer 
_entity.pdbx_description           polymer-1 
_entity.formula_weight             24512.3 
_entity.pdbx_number_of_molecules        1 
# 
loop_
_struct_sheet.id 
_struct_sheet.number_strands 
A 2 
B 7 
C 7 
D 2 
E 2 
# 
loop_
_struct_conf_type.id 
_struct_conf_type.criteria 
STRN         DSSP 
TURN_TY1_P   DSSP 
HELX_LH_PP_P DSSP 
BEND         DSSP 
HELX_RH_3T_P DSSP 
HELX_RH_AL_P DSSP 
# 
_struct_asym.id          A 
_struct_asym.entity_id   1 
# 
_software.pdbx_ordinal     1 
_software.name             dssp 
_software.version          4.4.10 
_software.date             ? 
_software.classification   'model annotation' 
# 
_entity_poly.entity_id                      1 
_entity_poly.type                           polypeptide(L) 
_entity_poly.nstd_linkage                   n 
_entity_poly.nstd_monomer                   n 
_entity_poly.pdbx_seq_one_letter_code       
;RIIGGNIVAPHSSKYLVSLKRTGFHFCGGSLVSRSWVLTAAHCKTEQMMIVAGEYSLSTFEGTEQIFRPLRMVVHPDYSS
TSKNADIMLIKLNRPLVHNAFVSIVPLPQAAVKEGRFCQVSGWGYTSPMGGRTSDTLRSVHLPIISAGKCNASYAGYITK
NMICAGFNTGGKDACQGDSGGPLVCEGRVFGIVSWGNSCASPRYPGVYTAVANFQKWIYKTIFRR
;
_entity_poly.pdbx_seq_one_letter_code_can   
;RIIGGNIVAPHSSKYLVSLKRTGFHFCGGSLVSRSWVLTAAHCKTEQMMIVAGEYSLSTFEGTEQIFRPLRMVVHPDYSS
TSKNADIMLIKLNRPLVHNAFVSIVPLPQAAVKEGRFCQVSGWGYTSPMGGRTSDTLRSVHLPIISAGKCNASYAGYITK
NMICAGFNTGGKDACQGDSGGPLVCEGRVFGIVSWGNSCASPRYPGVYTAVANFQKWIYKTIFRR
;
_entity_poly.pdbx_strand_id                 A 
# 
loop_
_dssp_struct_summary.entry_id 
_dssp_struct_summary.label_comp_id 
_dssp_struct_summary.label_asym_id 
_dssp_struct_summary.label_seq_id 
_dssp_struct_summary.secondary_structure 
_dssp_struct_summary.ss_bridge 
_dssp_struct_summary.helix_3_10 
_dssp_struct_summary.helix_alpha 
_dssp_struct_summary.helix_pi 
_dssp_struct_summary.helix_pp 
_dssp_struct_summary.bend 
_dssp_struct_summary.chirality 
_dssp_struct_summary.sheet 
_dssp_struct_summary.strand 
_dssp_struct_summary.ladder_1 
_dssp_struct_summary.ladder_2 
_dssp_struct_summary.accessibility 
_dssp_struct_summary.TCO 
_dssp_struct_summary.kappa 
_dssp_struct_summary.alpha 
_dssp_struct_summary.phi 
_dssp_struct_summary.psi 
_dssp_struct_summary.x_ca 
_dssp_struct_summary.y_ca 
_dssp_struct_summary.z_ca 
Pelodiscus_sinensis_GeneID=102446786 ARG A 1   . . . . . . . . . . . . ? .      .     .      .      91.6   -0.1  11.4  -3.3  
Pelodiscus_sinensis_GeneID=102446786 ILE A 2   E . > . . . . - A A A . ? -0.948 .     -138.0 -155.7 118.0  0.7   10.4  -6.9  
Pelodiscus_sinensis_GeneID=102446786 ILE A 3   E . 3 . . . S + A A A . ? -0.763 91.4  4.1    -84.4  130.1  3.4   12.1  -9.2  
Pelodiscus_sinensis_GeneID=102446786 GLY A 4   T . 3 . . . S + . . . . ? 0.660  107.9 124.0  73.9   9.4    2.4   12.6  -12.8 
Pelodiscus_sinensis_GeneID=102446786 GLY A 5   . . < . . . . - . . . . ? -0.325 53.8  -122.8 -95.3  -179.4 -1.2  11.2  -11.9 
Pelodiscus_sinensis_GeneID=102446786 ASN A 6   E . . . . . . - B C B . ? -0.921 29.8  -93.7  -124.7 151.7  -4.7  12.7  -12.3 
Pelodiscus_sinensis_GeneID=102446786 ILE A 7   E . . . . > . - B C B . ? -0.473 49.4  -135.8 -59.4  128.8  -7.6  13.4  -10.0 
Pelodiscus_sinensis_GeneID=102446786 VAL A 8   P . . . . P . - . . . . ? -0.478 25.5  -86.3  -88.8  161.9  -9.8  10.3  -10.1 
Pelodiscus_sinensis_GeneID=102446786 ALA A 9   P . > . . P . - . . . . ? -0.434 64.0  -87.2  -60.9  132.4  -13.6 10.2  -10.4 
Pelodiscus_sinensis_GeneID=102446786 PRO A 10  T . 3 . . < S + . . . . ? -0.244 109.8 1.7    -46.1  127.3  -15.1 10.5  -6.9  
Pelodiscus_sinensis_GeneID=102446786 HIS A 11  T . 3 . . . S + . . . . ? 0.725  87.9  130.0  71.0   17.5   -15.4 7.1   -5.1  
Pelodiscus_sinensis_GeneID=102446786 SER A 12  S . < . . . S + . . . . ? 0.676  72.0  52.0   -74.0  -20.8  -13.8 5.3   -8.1  
Pelodiscus_sinensis_GeneID=102446786 SER A 13  . . > . . . . + . . . . ? -0.651 68.4  165.5  -112.6 76.9   -11.4 3.5   -5.7  
Pelodiscus_sinensis_GeneID=102446786 LYS A 14  T . 3 . . . S + . . . . ? 0.582  71.1  55.8   -77.4  -10.2  -14.0 2.1   -3.2  
Pelodiscus_sinensis_GeneID=102446786 TYR A 15  T . 3 . . . S + . . . . ? 0.591  83.8  102.7  -93.8  -21.5  -11.5 -0.2  -1.6  
Pelodiscus_sinensis_GeneID=102446786 LEU A 16  E . < . . . . - C J I . ? -0.474 52.6  -168.3 -69.3  138.0  -9.0  2.4   -0.7  
Pelodiscus_sinensis_GeneID=102446786 VAL A 17  E . . . . . . - C J I J ? -0.946 17.8  -129.2 -128.0 152.2  -8.8  3.6   3.0   
Pelodiscus_sinensis_GeneID=102446786 SER A 18  E . . . . . . - C J I J ? -0.873 12.7  -151.8 -98.4  123.7  -7.1  6.5   4.8   
Pelodiscus_sinensis_GeneID=102446786 LEU A 19  E . . . . . . - C J I J ? -0.902 21.7  -162.5 -91.9  118.9  -5.0  5.7   7.8   
Pelodiscus_sinensis_GeneID=102446786 LYS A 20  E . . . . . . - C J I J ? -0.833 16.2  -168.7 -112.8 134.5  -5.1  8.8   10.1  
Pelodiscus_sinensis_GeneID=102446786 ARG A 21  E . > . . . S - C J I J ? -0.998 81.3  -15.8  -117.5 123.7  -2.9  9.9   12.9  
Pelodiscus_sinensis_GeneID=102446786 THR A 22  T . 3 . . . S - . . . . ? 0.885  132.8 -50.0  54.5   28.5   -4.0  12.8  15.1  
Pelodiscus_sinensis_GeneID=102446786 GLY A 23  T . 3 . . . S + . . . . ? 0.421  118.8 107.4  96.2   0.4    -6.5  13.7  12.4  
Pelodiscus_sinensis_GeneID=102446786 PHE A 24  E . < . . . S - C K I . ? -0.914 71.9  -115.0 -118.5 143.5  -4.0  13.6  9.5   
Pelodiscus_sinensis_GeneID=102446786 HIS A 25  E . . . . . . + C K I . ? -0.467 43.1  154.4  -66.8  133.2  -3.5  11.2  6.7   
Pelodiscus_sinensis_GeneID=102446786 PHE A 26  E . . . . . . + C K . . ? 0.544  61.4  10.8   -134.9 -21.7  -0.3  9.4   6.9   
Pelodiscus_sinensis_GeneID=102446786 CYS A 27  E . . . . . . - C K I . ? -0.966 61.6  -133.2 -149.2 165.4  -0.8  6.0   5.1   
Pelodiscus_sinensis_GeneID=102446786 GLY A 28  E . . . . . . - C K I . ? -0.537 19.1  -179.3 -111.2 179.4  -3.2  4.2   2.9   
Pelodiscus_sinensis_GeneID=102446786 GLY A 29  E . . . . . . - C K I . ? -0.963 21.0  -118.8 -165.2 173.3  -4.7  0.7   2.9   
Pelodiscus_sinensis_GeneID=102446786 SER A 30  E . . . . . . - C K I K ? -0.994 21.2  -125.4 -130.0 133.9  -7.1  -1.7  1.0   
Pelodiscus_sinensis_GeneID=102446786 LEU A 31  E . . . . . . + C K . K ? -0.679 33.9  165.5  -72.8  120.3  -10.2 -3.4  2.2   
Pelodiscus_sinensis_GeneID=102446786 VAL A 32  . . . . . . . + . . . . ? 0.480  69.4  5.2    -117.9 -5.9   -9.7  -7.1  1.6   
Pelodiscus_sinensis_GeneID=102446786 SER A 33  S . . . . . S - . . . . ? -0.932 86.8  -90.0  -158.6 177.0  -12.7 -8.2  3.7   
Pelodiscus_sinensis_GeneID=102446786 ARG A 34  S . . . . . S + . . . . ? 0.746  128.1 24.5   -66.1  -17.3  -15.6 -6.7  5.7   
Pelodiscus_sinensis_GeneID=102446786 SER A 35  S . . . . . S + . . . . ? 0.331  110.6 79.0   -129.2 4.5    -13.4 -6.6  8.7   
Pelodiscus_sinensis_GeneID=102446786 TRP A 36  E . . . . . . - C L . L ? -0.967 49.3  -164.4 -130.7 135.4  -9.8  -6.5  7.4   
Pelodiscus_sinensis_GeneID=102446786 VAL A 37  E . . . . . . - C L K L ? -0.950 14.1  -146.8 -110.2 129.5  -7.6  -3.8  6.0   
Pelodiscus_sinensis_GeneID=102446786 LEU A 38  E . . . . . . + C L K L ? -0.877 37.1  141.4  -94.7  127.9  -4.4  -4.7  4.1   
Pelodiscus_sinensis_GeneID=102446786 THR A 39  E . . . . . . - C L . L ? -0.853 52.5  -69.1  -153.7 178.0  -1.5  -2.1  4.5   
Pelodiscus_sinensis_GeneID=102446786 ALA A 40  . . > . . . . - . . . . ? -0.647 33.1  -136.2 -79.0  141.8  2.2   -1.7  4.9   
Pelodiscus_sinensis_GeneID=102446786 ALA A 41  G . > . . . S + . . . . ? 0.821  103.5 64.4   -65.1  -31.9  3.8   -2.9  8.2   
Pelodiscus_sinensis_GeneID=102446786 HIS A 42  G . 3 . . . S + . . . . ? 0.583  90.5  68.8   -73.1  0.2    5.9   0.2   8.4   
Pelodiscus_sinensis_GeneID=102446786 CYS A 43  G . < . . . S + . . . . ? 0.457  71.0  132.1  -93.3  -3.6   2.7   2.2   8.7   
Pelodiscus_sinensis_GeneID=102446786 LYS A 44  . . < . . . . + . . . . ? -0.310 24.3  159.5  -62.6  129.1  2.0   0.8   12.2  
Pelodiscus_sinensis_GeneID=102446786 THR A 45  . . > . . . . - . . . . ? -0.985 43.9  -134.3 -148.6 147.2  1.0   3.3   14.9  
Pelodiscus_sinensis_GeneID=102446786 GLU A 46  T . 3 . . . S + . . . . ? 0.801  103.0 49.4   -72.5  -24.2  -0.8  3.1   18.3  
Pelodiscus_sinensis_GeneID=102446786 GLN A 47  T . 3 . . . S + . . . . ? -0.478 80.7  132.9  -117.7 57.6   -3.1  6.2   17.5  
Pelodiscus_sinensis_GeneID=102446786 MET A 48  E . < . . . . - C M J . ? -0.853 36.9  -159.3 -113.7 144.6  -4.5  5.5   14.0  
Pelodiscus_sinensis_GeneID=102446786 MET A 49  E . . . . . . - C M J . ? -0.922 14.3  -138.4 -109.4 144.3  -8.0  5.8   12.7  
Pelodiscus_sinensis_GeneID=102446786 ILE A 50  E . . . . . . - C M J M ? -0.929 17.7  -170.0 -105.1 124.1  -9.2  4.0   9.6   
Pelodiscus_sinensis_GeneID=102446786 VAL A 51  E . . . . . . - C M J M ? -0.965 2.1   -172.7 -119.2 117.6  -11.5 6.0   7.3   
Pelodiscus_sinensis_GeneID=102446786 ALA A 52  E . . . . . . + C M J M ? -0.763 67.0  33.5   -102.6 148.0  -13.3 4.3   4.3   
Pelodiscus_sinensis_GeneID=102446786 GLY A 53  S . . . . . S + . . . . ? 0.661  79.3  151.1  87.1   16.0   -15.3 6.0   1.6   
Pelodiscus_sinensis_GeneID=102446786 GLU A 54  . . . . . . . + . . . . ? -0.680 17.7  158.5  -87.3  126.9  -13.0 9.1   1.6   
Pelodiscus_sinensis_GeneID=102446786 TYR A 55  S . . . . . S + . . . . ? 0.665  76.1  32.5   -104.8 -44.1  -12.6 11.1  -1.6  
Pelodiscus_sinensis_GeneID=102446786 SER A 56  B . > . . . . - D Q O . ? -0.977 65.4  -153.3 -118.6 131.3  -11.4 14.4  -0.0  
Pelodiscus_sinensis_GeneID=102446786 LEU A 57  T . 3 . . . S + . . . . ? 0.761  97.6  45.3   -74.9  -19.1  -9.3  14.5  3.2   
Pelodiscus_sinensis_GeneID=102446786 SER A 58  T . 3 . . . S + . . . . ? 0.536  104.5 73.1   -104.2 -4.6   -10.6 18.0  4.2   
Pelodiscus_sinensis_GeneID=102446786 THR A 59  . . < . . . . - . . . . ? -0.934 68.0  -142.9 -122.7 127.7  -14.3 17.4  3.5   
Pelodiscus_sinensis_GeneID=102446786 PHE A 60  . . . . . . . + . . . . ? -0.818 26.5  177.9  -77.9  103.9  -16.9 15.4  5.4   
Pelodiscus_sinensis_GeneID=102446786 GLU A 61  . . . . . . . - . . . . ? 0.456  45.2  -115.0 -92.9  -2.0   -18.7 14.1  2.3   
Pelodiscus_sinensis_GeneID=102446786 GLY A 62  S . . . . . S + . . . . ? 0.509  101.3 89.3   80.6   5.2    -21.2 11.9  4.3   
Pelodiscus_sinensis_GeneID=102446786 THR A 63  . . . . . . . + . . . . ? 0.494  59.5  112.7  -108.0 -12.3  -19.7 8.8   2.7   
Pelodiscus_sinensis_GeneID=102446786 GLU A 64  . . . . . . . - . . . . ? -0.398 46.7  -162.8 -75.2  134.5  -17.0 8.1   5.4   
Pelodiscus_sinensis_GeneID=102446786 GLN A 65  E . . . . . . - C N M . ? -0.997 14.4  -154.8 -110.6 123.1  -17.0 5.2   7.6   
Pelodiscus_sinensis_GeneID=102446786 ILE A 66  E . . . . . . + C N M . ? -0.854 16.1  177.0  -109.7 133.5  -14.7 5.6   10.6  
Pelodiscus_sinensis_GeneID=102446786 PHE A 67  E . . . . . . - C N M . ? -0.962 25.3  -137.4 -135.4 151.8  -13.1 2.7   12.5  
Pelodiscus_sinensis_GeneID=102446786 ARG A 68  . . . . . . . - . . . . ? -0.818 38.9  -105.6 -100.7 141.8  -10.7 1.9   15.3  
Pelodiscus_sinensis_GeneID=102446786 PRO A 69  E . . . . . . - C O N . ? -0.512 29.9  -174.0 -66.4  128.9  -8.2  -0.8  14.9  
Pelodiscus_sinensis_GeneID=102446786 LEU A 70  E . . . . . S - C O . . ? 0.834  75.1  -1.7   -79.3  -41.3  -9.3  -3.9  17.0  
Pelodiscus_sinensis_GeneID=102446786 ARG A 71  E . . . . . . - C O N . ? -0.989 59.2  -154.9 -152.2 140.5  -6.1  -5.7  16.1  
Pelodiscus_sinensis_GeneID=102446786 MET A 72  E . . . . . . - C O N . ? -0.988 11.5  -167.6 -120.6 123.6  -3.0  -5.1  14.1  
Pelodiscus_sinensis_GeneID=102446786 VAL A 73  E . . . . . . - C O N . ? -0.917 3.9   -161.3 -117.8 106.3  -1.1  -8.1  12.8  
Pelodiscus_sinensis_GeneID=102446786 VAL A 74  E . . . . . . - C O N . ? -0.655 35.6  -101.2 -83.8  135.1  2.5   -7.5  11.4  
Pelodiscus_sinensis_GeneID=102446786 HIS A 75  . . > . . . . - . . . . ? -0.374 29.4  -130.8 -52.9  136.5  3.9   -10.1 9.2   
Pelodiscus_sinensis_GeneID=102446786 PRO A 76  T . 3 . . . S + . . . . ? 0.745  105.0 52.6   -64.6  -25.0  6.4   -12.2 11.4  
Pelodiscus_sinensis_GeneID=102446786 ASP A 77  T . 3 . . . S + . . . . ? 0.311  78.5  132.9  -96.0  7.1    9.1   -12.0 8.7   
Pelodiscus_sinensis_GeneID=102446786 TYR A 78  . . < . . . . - . . . . ? -0.430 38.9  -163.3 -61.8  130.9  8.9   -8.2  8.5   
Pelodiscus_sinensis_GeneID=102446786 SER A 79  . . . > . . . - . . . . ? -0.975 14.8  -160.7 -117.5 122.1  12.3  -6.5  8.6   
Pelodiscus_sinensis_GeneID=102446786 SER A 80  T . . 4 . . S + . . . . ? 0.712  93.8  51.6   -74.9  -18.0  12.5  -2.7  9.3   
Pelodiscus_sinensis_GeneID=102446786 THR A 81  T . . 4 . . S + . . . . ? 0.946  124.3 22.6   -81.4  -52.2  16.0  -2.7  7.8   
Pelodiscus_sinensis_GeneID=102446786 SER A 82  T . . 4 . . S - . . . . ? 0.634  93.8  -133.7 -91.1  -9.5   15.4  -4.4  4.5   
Pelodiscus_sinensis_GeneID=102446786 LYS A 83  . . > < . . . + . . . . ? 0.738  49.9  160.6  55.3   21.2   11.7  -3.6  4.4   
Pelodiscus_sinensis_GeneID=102446786 ASN A 84  T . 3 . . . . + . . . . ? -0.578 64.7  10.8   -68.6  137.6  11.3  -7.3  3.4   
Pelodiscus_sinensis_GeneID=102446786 ALA A 85  T . 3 . . . S + . . . . ? 0.884  79.8  176.2  60.1   34.2   7.7   -8.7  4.0   
Pelodiscus_sinensis_GeneID=102446786 ASP A 86  . . < . . . . + . . . . ? -0.507 33.5  120.1  -66.2  72.1   6.5   -5.0  4.7   
Pelodiscus_sinensis_GeneID=102446786 ILE A 87  . . . . . . . + . . . . ? -0.998 34.6  175.0  -145.7 136.8  2.8   -6.1  5.1   
Pelodiscus_sinensis_GeneID=102446786 MET A 88  E . . . . . . - C P L N ? -0.995 19.7  -141.3 -142.7 145.5  0.3   -5.9  7.9   
Pelodiscus_sinensis_GeneID=102446786 LEU A 89  E . . . . . . - C P L N ? -0.922 11.4  -156.0 -108.1 135.1  -3.4  -6.7  8.5   
Pelodiscus_sinensis_GeneID=102446786 ILE A 90  E . . . . . . - C P L N ? -0.967 7.2   -148.5 -113.2 117.7  -5.7  -4.4  10.5  
Pelodiscus_sinensis_GeneID=102446786 LYS A 91  E . . . . . . - C P L N ? -0.748 19.1  -132.2 -83.1  126.7  -8.8  -6.0  12.0  
Pelodiscus_sinensis_GeneID=102446786 LEU A 92  E . . . . . . - C P . N ? -0.499 11.8  -127.2 -77.4  144.6  -11.6 -3.5  12.3  
Pelodiscus_sinensis_GeneID=102446786 ASN A 93  S . . . . . S + . . . . ? 0.711  97.1  14.5   -69.2  -10.6  -13.5 -3.2  15.7  
Pelodiscus_sinensis_GeneID=102446786 ARG A 94  S . . . . . S - . . . . ? -0.982 94.3  -91.9  -154.9 153.3  -16.7 -3.8  13.6  
Pelodiscus_sinensis_GeneID=102446786 PRO A 95  P . . . . > . - . . . . ? -0.378 43.5  -117.0 -68.3  147.9  -17.6 -4.9  10.1  
Pelodiscus_sinensis_GeneID=102446786 LEU A 96  P . . . . P . - . . . . ? -0.468 20.7  -118.3 -81.7  154.6  -17.9 -2.3  7.3   
Pelodiscus_sinensis_GeneID=102446786 VAL A 97  P . . . . P . - . . . . ? -0.841 24.6  -135.5 -92.5  118.8  -21.1 -1.6  5.4   
Pelodiscus_sinensis_GeneID=102446786 HIS A 98  P . . . . < . + . . . . ? -0.601 45.7  136.9  -71.1  127.5  -20.8 -2.3  1.7   
Pelodiscus_sinensis_GeneID=102446786 ASN A 99  S . . . . . S - . . . . ? -0.788 70.1  -61.2  -153.0 -166.2 -22.4 0.5   -0.3  
Pelodiscus_sinensis_GeneID=102446786 ALA A 100 S . . . . . S + . . . . ? 0.659  132.9 36.8   -65.1  -3.8   -22.0 2.8   -3.3  
Pelodiscus_sinensis_GeneID=102446786 PHE A 101 S . . . . . S + . . . . ? 0.597  112.0 54.9   -126.0 -16.3  -18.7 4.2   -1.7  
Pelodiscus_sinensis_GeneID=102446786 VAL A 102 . . . . . . . + . . . . ? -0.987 59.2  151.5  -132.4 124.4  -17.1 1.3   0.0   
Pelodiscus_sinensis_GeneID=102446786 SER A 103 . . . . . . . - . . . . ? -0.935 39.4  -105.3 -145.1 168.0  -16.0 -2.1  -1.5  
Pelodiscus_sinensis_GeneID=102446786 ILE A 104 P . . . . > . - . . . . ? -0.710 22.3  -142.4 -94.7  141.4  -13.5 -4.9  -1.2  
Pelodiscus_sinensis_GeneID=102446786 VAL A 105 P . . . . P . - . . . . ? -0.922 25.6  -124.0 -102.5 123.5  -10.6 -5.5  -3.5  
Pelodiscus_sinensis_GeneID=102446786 PRO A 106 P . . . . P . - . . . . ? -0.354 21.0  -114.2 -66.2  155.6  -9.9  -9.1  -4.2  
Pelodiscus_sinensis_GeneID=102446786 LEU A 107 P . . . . P . - . . . . ? -0.546 37.0  -100.8 -82.8  150.2  -6.4  -10.7 -3.6  
Pelodiscus_sinensis_GeneID=102446786 PRO A 108 P . . . . < . - . . . . ? -0.384 15.7  -150.9 -70.4  151.3  -4.4  -11.9 -6.5  
Pelodiscus_sinensis_GeneID=102446786 GLN A 109 S . . . . . S + . . . . ? 0.695  80.0  6.5    -91.1  -24.5  -4.3  -15.7 -7.4  
Pelodiscus_sinensis_GeneID=102446786 ALA A 110 S . . . . . S - . . . . ? -0.922 93.8  -69.7  -147.8 173.1  -0.7  -15.4 -8.9  
Pelodiscus_sinensis_GeneID=102446786 ALA A 111 P . . . . > . - . . . . ? -0.262 53.1  -107.9 -65.8  153.6  2.2   -13.1 -9.4  
Pelodiscus_sinensis_GeneID=102446786 VAL A 112 P . . . . P . - . . . . ? -0.617 33.8  -121.6 -86.1  140.0  1.8   -10.1 -11.7 
Pelodiscus_sinensis_GeneID=102446786 LYS A 113 P . > . . P . - . . . . ? -0.553 30.1  -95.2  -83.9  147.2  3.7   -10.3 -15.0 
Pelodiscus_sinensis_GeneID=102446786 GLU A 114 T . 3 . . < S + . . . . ? -0.259 109.4 27.2   -53.9  141.7  6.3   -7.7  -16.2 
Pelodiscus_sinensis_GeneID=102446786 GLY A 115 T . 3 . . . S + . . . . ? 0.230  86.3  133.4  90.0   -16.9  4.9   -5.0  -18.5 
Pelodiscus_sinensis_GeneID=102446786 ARG A 116 . . < . . . . - . . . . ? -0.508 56.4  -125.7 -66.4  139.0  1.4   -5.3  -17.0 
Pelodiscus_sinensis_GeneID=102446786 PHE A 117 E . . . . . . - B D C . ? -0.724 31.0  -176.9 -92.3  131.7  -0.1  -1.9  -16.2 
Pelodiscus_sinensis_GeneID=102446786 CYS A 118 E . . . . . . - B D C . ? -0.900 21.2  -126.3 -127.7 153.1  -1.4  -1.3  -12.7 
Pelodiscus_sinensis_GeneID=102446786 GLN A 119 E . . . . . . - B D C D ? -0.856 18.6  -171.0 -102.4 131.6  -3.1  1.5   -10.9 
Pelodiscus_sinensis_GeneID=102446786 VAL A 120 E . . . . . . - B D C D ? -0.973 8.4   -172.2 -118.6 134.2  -1.9  3.1   -7.7  
Pelodiscus_sinensis_GeneID=102446786 SER A 121 E . . . . . . + B D C . ? -0.950 17.4  127.4  -126.3 146.8  -4.0  5.5   -5.8  
Pelodiscus_sinensis_GeneID=102446786 GLY A 122 E . . . . . . - B D C . ? -0.990 55.7  -114.1 -179.4 178.5  -3.4  7.8   -2.9  
Pelodiscus_sinensis_GeneID=102446786 TRP A 123 S . . . . . S + . . . . ? -0.047 73.0  115.2  -116.6 19.4   -3.3  11.2  -1.0  
Pelodiscus_sinensis_GeneID=102446786 GLY A 124 S . . . . . S - . . . . ? 0.160  75.2  -39.6  -77.6  -163.9 0.5   11.5  -0.7  
Pelodiscus_sinensis_GeneID=102446786 TYR A 125 B . . . . . . - E S P . ? -0.378 40.1  -158.8 -61.4  144.8  2.9   14.1  -2.2  
Pelodiscus_sinensis_GeneID=102446786 THR A 126 S . . . . . S + . . . . ? 0.229  73.3  57.4   -109.7 5.1    2.3   15.2  -5.8  
Pelodiscus_sinensis_GeneID=102446786 SER A 127 S . > . . . S - . . . . ? -0.985 79.8  -125.8 -133.7 152.0  5.9   16.5  -6.5  
Pelodiscus_sinensis_GeneID=102446786 PRO A 128 T . 3 . . . S + . . . . ? 0.753  109.9 52.3   -64.5  -31.4  9.2   14.8  -6.3  
Pelodiscus_sinensis_GeneID=102446786 MET A 129 T . 3 . . . S - . . . . ? 0.466  116.3 -111.8 -90.4  8.4    10.7  17.4  -3.9  
Pelodiscus_sinensis_GeneID=102446786 GLY A 130 . . < . . . . + . . . . ? -0.480 54.1  141.8  79.6   168.5  7.8   17.1  -1.5  
Pelodiscus_sinensis_GeneID=102446786 GLY A 131 . . . . . . . - . . . . ? -0.982 53.0  -0.0   155.9  -153.5 5.0   19.6  -0.7  
Pelodiscus_sinensis_GeneID=102446786 ARG A 132 P . . . . > . - . . . . ? -0.552 69.3  -124.3 -74.0  125.0  1.4   19.8  0.1   
Pelodiscus_sinensis_GeneID=102446786 THR A 133 B . . . . P . - E T P . ? -0.355 36.6  -92.3  -56.7  154.4  -0.3  16.5  0.1   
Pelodiscus_sinensis_GeneID=102446786 SER A 134 P . . . . < . - . . . . ? -0.577 25.5  -158.7 -73.0  131.4  -3.2  16.1  -2.2  
Pelodiscus_sinensis_GeneID=102446786 ASP A 135 S . . . . . S + . . . . ? 0.825  79.7  52.8   -75.0  -34.5  -6.5  16.8  -0.7  
Pelodiscus_sinensis_GeneID=102446786 THR A 136 B . . . . . S - D R O . ? -0.743 101.0 -91.6  -105.5 149.2  -8.3  14.8  -3.4  
Pelodiscus_sinensis_GeneID=102446786 LEU A 137 . . . . . . . - . . . . ? -0.386 44.7  -169.1 -61.7  134.3  -7.7  11.3  -4.4  
Pelodiscus_sinensis_GeneID=102446786 ARG A 138 E . . . . . . - B E B C ? -0.882 4.6   -165.7 -124.6 155.5  -5.2  10.8  -7.3  
Pelodiscus_sinensis_GeneID=102446786 SER A 139 E . . . . . . - B E B C ? -0.989 6.4   -175.5 -141.6 153.9  -4.2  7.9   -9.4  
Pelodiscus_sinensis_GeneID=102446786 VAL A 140 E . . . . . . - B E . C ? -0.990 23.2  -127.3 -144.9 148.2  -1.5  6.8   -11.9 
Pelodiscus_sinensis_GeneID=102446786 HIS A 141 E . . . . . . - B E . C ? -0.849 29.6  -178.2 -97.5  128.6  -0.9  3.8   -14.1 
Pelodiscus_sinensis_GeneID=102446786 LEU A 142 E . . . . . . - B E . C ? -0.978 22.2  -127.5 -126.6 138.9  2.5   2.1   -13.8 
Pelodiscus_sinensis_GeneID=102446786 PRO A 143 E . . . . . . - B E . C ? -0.619 31.5  -109.2 -79.0  147.9  4.1   -0.8  -15.6 
Pelodiscus_sinensis_GeneID=102446786 ILE A 144 E . . . . . . - B E E . ? -0.556 32.7  -146.1 -73.2  137.5  5.5   -3.7  -13.7 
Pelodiscus_sinensis_GeneID=102446786 ILE A 145 E . . . . . . - B E E . ? -0.815 21.5  -103.6 -105.7 146.4  9.3   -3.9  -13.9 
Pelodiscus_sinensis_GeneID=102446786 SER A 146 . . . > . . . - . . . . ? -0.303 26.3  -120.2 -64.9  151.6  11.3  -7.1  -13.9 
Pelodiscus_sinensis_GeneID=102446786 ALA A 147 H . . > . . S + . . . . ? 0.868  112.9 54.3   -57.5  -42.1  13.0  -8.1  -10.6 
Pelodiscus_sinensis_GeneID=102446786 GLY A 148 H . . > . . S + . . . . ? 0.923  110.2 44.2   -58.6  -50.1  16.4  -8.0  -12.4 
Pelodiscus_sinensis_GeneID=102446786 LYS A 149 H . . > . . S + . . . . ? 0.891  115.4 49.3   -62.3  -42.3  16.0  -4.5  -13.7 
Pelodiscus_sinensis_GeneID=102446786 CYS A 150 H . > X . . S + . . . . ? 0.932  110.4 49.0   -63.5  -44.8  14.7  -3.4  -10.4 
Pelodiscus_sinensis_GeneID=102446786 ASN A 151 H . 3 < > . S + . . . . ? 0.810  103.9 60.2   -66.1  -34.9  17.5  -5.0  -8.5  
Pelodiscus_sinensis_GeneID=102446786 ALA A 152 H . > < 5 . S + . . . . ? 0.867  107.4 47.9   -60.5  -30.4  20.1  -3.3  -10.9 
Pelodiscus_sinensis_GeneID=102446786 SER A 153 H . < < 5 . S + . . . . ? 0.759  117.3 40.5   -81.4  -22.5  18.6  -0.0  -9.7  
Pelodiscus_sinensis_GeneID=102446786 TYR A 154 T . > < 5 . S - . . . . ? 0.065  107.6 -115.6 -120.0 18.6   18.8  -0.9  -6.0  
Pelodiscus_sinensis_GeneID=102446786 ALA A 155 T . < . 5 . S - . . . . ? 0.815  79.3  -46.1  56.6   32.4   22.2  -2.7  -5.9  
Pelodiscus_sinensis_GeneID=102446786 GLY A 156 T . 3 . < . S + . . . . ? 0.511  107.2 116.8  99.0   7.9    20.7  -6.1  -4.9  
Pelodiscus_sinensis_GeneID=102446786 TYR A 157 . . < . . . . + . . . . ? 0.571  45.6  103.6  -87.7  -6.5   18.3  -5.0  -2.2  
Pelodiscus_sinensis_GeneID=102446786 ILE A 158 . . . . . . . - . . . . ? -0.671 57.5  -164.6 -81.3  119.9  15.2  -6.2  -4.1  
Pelodiscus_sinensis_GeneID=102446786 THR A 159 . . > . . . . - . . . . ? -0.421 36.6  -102.5 -98.0  174.6  13.9  -9.5  -2.7  
Pelodiscus_sinensis_GeneID=102446786 LYS A 160 T . 3 . . . S + . . . . ? 0.638  120.7 63.7   -68.4  -16.1  11.5  -12.1 -4.0  
Pelodiscus_sinensis_GeneID=102446786 ASN A 161 T . 3 . . . S + . . . . ? 0.232  96.4  78.4   -91.7  11.3   8.8   -10.5 -1.7  
Pelodiscus_sinensis_GeneID=102446786 MET A 162 E . < . . . . - B F . F ? -0.922 57.1  -167.8 -124.7 148.1  9.1   -7.3  -3.6  
Pelodiscus_sinensis_GeneID=102446786 ILE A 163 E . . . . . . - B F . F ? -0.965 12.4  -145.2 -128.8 149.0  7.7   -6.0  -6.9  
Pelodiscus_sinensis_GeneID=102446786 CYS A 164 E . . . . . . - B F E F ? -0.909 14.1  -178.4 -116.8 144.3  8.7   -2.8  -8.8  
Pelodiscus_sinensis_GeneID=102446786 ALA A 165 E . . . . . . + B F E F ? -0.998 29.8  87.4   -140.7 134.6  6.5   -0.4  -10.9 
Pelodiscus_sinensis_GeneID=102446786 GLY A 166 . . . . . . . - . . . . ? -0.858 64.2  -78.6  159.8  169.6  7.5   2.6   -12.8 
Pelodiscus_sinensis_GeneID=102446786 PHE A 167 . . > . . . . - . . . . ? -0.777 26.1  -135.1 -95.0  143.9  8.7   4.1   -16.1 
Pelodiscus_sinensis_GeneID=102446786 ASN A 168 T . 3 . . . S + . . . . ? 0.801  110.7 54.2   -63.5  -26.2  12.4  4.2   -17.1 
Pelodiscus_sinensis_GeneID=102446786 THR A 169 T . 3 . . . S - . . . . ? 0.602  103.4 -147.1 -83.8  -10.0  11.9  7.8   -18.1 
Pelodiscus_sinensis_GeneID=102446786 GLY A 170 . . < . . . . + . . . . ? -0.358 57.2  118.6  69.7   -174.1 10.5  8.6   -14.6 
Pelodiscus_sinensis_GeneID=102446786 GLY A 171 . . . . . . . + . . . . ? 0.267  67.6  70.9   103.1  -11.6  7.9   11.2  -14.0 
Pelodiscus_sinensis_GeneID=102446786 LYS A 172 . . . . . . . + . . . . ? -0.997 57.7  110.0  -140.0 140.5  5.2   9.0   -12.5 
Pelodiscus_sinensis_GeneID=102446786 ASP A 173 E . . . . . . - A B A . ? -0.979 59.7  -84.7  172.0  157.9  5.0   7.3   -9.1  
Pelodiscus_sinensis_GeneID=102446786 ALA A 174 E . . . . . . - A B A . ? -0.690 51.5  -174.3 -73.8  153.4  3.6   6.8   -5.7  
Pelodiscus_sinensis_GeneID=102446786 CYS A 175 . . > . . . . - . . . . ? -0.680 33.3  -31.3  -140.5 -172.5 5.1   9.1   -3.1  
Pelodiscus_sinensis_GeneID=102446786 GLN A 176 T . 3 . . . S + . . . . ? -0.173 122.8 27.5   -52.2  136.4  5.3   9.9   0.6   
Pelodiscus_sinensis_GeneID=102446786 GLY A 177 T . 3 . . . S + . . . . ? 0.073  99.1  87.3   99.1   -17.5  2.0   9.4   2.3   
Pelodiscus_sinensis_GeneID=102446786 ASP A 178 . . X . . . . + . . . . ? 0.337  55.2  136.1  -95.5  -2.1   0.8   6.7   -0.0  
Pelodiscus_sinensis_GeneID=102446786 SER A 179 T . 3 . . . S + . . . . ? -0.270 72.4  20.4   -45.7  133.4  2.5   4.0   2.0   
Pelodiscus_sinensis_GeneID=102446786 GLY A 180 T . 3 . . . S + . . . . ? 0.228  93.1  133.7  91.0   -18.5  0.3   1.1   2.4   
Pelodiscus_sinensis_GeneID=102446786 GLY A 181 . . < . . . . - . . . . ? -0.323 59.4  -98.3  -64.8  159.9  -1.8  2.1   -0.6  
Pelodiscus_sinensis_GeneID=102446786 PRO A 182 E . . . . . . - B G . G ? -0.533 14.3  -152.0 -92.7  131.1  -2.8  -0.6  -3.2  
Pelodiscus_sinensis_GeneID=102446786 LEU A 183 E . . . . . . - B G D G ? -0.934 31.1  -163.2 -86.4  104.9  -1.1  -1.3  -6.5  
Pelodiscus_sinensis_GeneID=102446786 VAL A 184 E . . . . . . - B G D G ? -0.833 15.6  -177.5 -106.8 127.3  -4.2  -2.7  -8.4  
Pelodiscus_sinensis_GeneID=102446786 CYS A 185 E . > . . . S - B G . G ? -0.991 74.0  -17.0  -124.6 120.1  -4.0  -4.8  -11.6 
Pelodiscus_sinensis_GeneID=102446786 GLU A 186 T . 3 . . . S - . . . . ? 0.884  131.0 -49.1  54.2   35.5   -7.1  -6.0  -13.4 
Pelodiscus_sinensis_GeneID=102446786 GLY A 187 T . 3 . . . S + . . . . ? 0.569  118.9 101.0  88.0   8.7    -9.1  -5.3  -10.3 
Pelodiscus_sinensis_GeneID=102446786 ARG A 188 E . < . . . S - B H G . ? -0.950 75.7  -111.3 -126.3 154.5  -6.9  -7.1  -7.8  
Pelodiscus_sinensis_GeneID=102446786 VAL A 189 E . . . . . . + B H G . ? -0.701 40.8  161.1  -89.6  110.0  -4.3  -6.0  -5.3  
Pelodiscus_sinensis_GeneID=102446786 PHE A 190 E . . . . . . + B H . . ? 0.641  62.1  21.6   -103.0 -16.3  -0.8  -7.1  -6.5  
Pelodiscus_sinensis_GeneID=102446786 GLY A 191 E . . . . . . - B H G H ? -0.981 56.5  -141.9 -152.1 158.3  1.2   -4.7  -4.4  
Pelodiscus_sinensis_GeneID=102446786 ILE A 192 E . . . . . . - B H G H ? -0.994 39.4  -109.6 -121.2 124.1  1.5   -2.5  -1.3  
Pelodiscus_sinensis_GeneID=102446786 VAL A 193 E . . . . . . + B H . H ? -0.372 56.9  152.0  -52.4  125.7  3.3   0.8   -1.5  
Pelodiscus_sinensis_GeneID=102446786 SER A 194 E . . . . . . - B H . . ? 0.743  46.2  -35.0  -126.0 -68.4  6.4   0.1   0.6   
Pelodiscus_sinensis_GeneID=102446786 TRP A 195 E . . . . . . + B H . H ? -0.916 45.6  166.8  -157.3 173.2  9.6   2.0   -0.2  
Pelodiscus_sinensis_GeneID=102446786 GLY A 196 . . . . . . . - . . . . ? -0.928 44.6  -98.3  178.0  162.2  11.9  3.6   -2.8  
Pelodiscus_sinensis_GeneID=102446786 ASN A 197 S . . . . . S - . . . . ? -0.909 94.8  -35.0  -94.6  85.5   14.9  5.9   -3.4  
Pelodiscus_sinensis_GeneID=102446786 SER A 198 S . . . . . S - . . . . ? 0.083  80.5  -81.5  87.5   166.3  13.0  9.1   -4.3  
Pelodiscus_sinensis_GeneID=102446786 CYS A 199 S . . . . . S - . . . . ? -0.944 99.0  -2.5   -111.6 138.7  9.7   9.5   -6.2  
Pelodiscus_sinensis_GeneID=102446786 ALA A 200 S . . . . . S + . . . . ? 0.735  85.8  154.0  65.1   16.8   9.2   9.5   -10.0 
Pelodiscus_sinensis_GeneID=102446786 SER A 201 . . . . . . . - . . . . ? -0.724 48.3  -139.5 -75.3  135.0  12.9  9.1   -10.6 
Pelodiscus_sinensis_GeneID=102446786 PRO A 202 S . . . . . S + . . . . ? 0.776  104.9 48.6   -64.7  -20.2  13.8  7.4   -13.8 
Pelodiscus_sinensis_GeneID=102446786 ARG A 203 S . . . . . S + . . . . ? 0.752  112.0 46.8   -91.5  -25.2  16.6  5.5   -11.9 
Pelodiscus_sinensis_GeneID=102446786 TYR A 204 S . . . . . S - . . . . ? -0.823 70.1  -161.9 -128.8 91.9   14.5  4.3   -8.9  
Pelodiscus_sinensis_GeneID=102446786 PRO A 205 . . . . . . . - . . . . ? -0.285 38.2  -88.7  -61.2  156.7  11.1  2.7   -9.6  
Pelodiscus_sinensis_GeneID=102446786 GLY A 206 E . . . . . . - B I F . ? -0.415 40.3  -136.0 -63.4  146.7  8.6   2.4   -6.7  
Pelodiscus_sinensis_GeneID=102446786 VAL A 207 E . . . . . . - B I F H ? -0.903 22.2  -174.6 -112.0 133.1  8.9   -0.7  -4.6  
Pelodiscus_sinensis_GeneID=102446786 TYR A 208 E . . . . . . - B I F H ? -0.892 32.8  -108.9 -126.2 143.2  5.8   -2.6  -3.5  
Pelodiscus_sinensis_GeneID=102446786 THR A 209 E . . . . . . - B I F H ? -0.689 39.8  -122.0 -68.5  124.8  5.3   -5.5  -1.2  
Pelodiscus_sinensis_GeneID=102446786 ALA A 210 E . > . . . . - B I . H ? -0.625 24.9  -167.6 -74.9  102.6  4.3   -8.5  -3.5  
Pelodiscus_sinensis_GeneID=102446786 VAL A 211 G . > . . . S + . . . . ? 0.849  80.2  66.2   -63.6  -35.3  0.9   -9.5  -2.2  
Pelodiscus_sinensis_GeneID=102446786 ALA A 212 G . > . . . S + . . . . ? 0.817  96.1  57.3   -59.6  -28.1  0.9   -12.8 -4.1  
Pelodiscus_sinensis_GeneID=102446786 ASN A 213 G . < . . . S + . . . . ? 0.585  109.1 45.3   -80.7  -7.2   3.8   -14.1 -2.0  
Pelodiscus_sinensis_GeneID=102446786 PHE A 214 G . < > . . S + . . . . ? 0.113  74.4  110.9  -123.6 19.9   1.8   -13.6 1.3   
Pelodiscus_sinensis_GeneID=102446786 GLN A 215 H . < > . . S + . . . . ? 0.910  78.7  52.9   -63.5  -43.5  -1.6  -15.1 0.4   
Pelodiscus_sinensis_GeneID=102446786 LYS A 216 H . . > . . S + . . . . ? 0.931  112.3 44.6   -59.2  -46.2  -1.2  -18.0 2.7   
Pelodiscus_sinensis_GeneID=102446786 TRP A 217 H . . > . . S + . . . . ? 0.903  112.5 52.5   -63.5  -42.6  -0.4  -15.7 5.6   
Pelodiscus_sinensis_GeneID=102446786 ILE A 218 H . . X . . S + . . . . ? 0.949  112.3 44.2   -61.1  -48.0  -3.2  -13.4 4.7   
Pelodiscus_sinensis_GeneID=102446786 TYR A 219 H . . X . . S + . . . . ? 0.897  113.0 51.3   -66.9  -42.1  -5.8  -16.2 4.6   
Pelodiscus_sinensis_GeneID=102446786 LYS A 220 H . . X . . S + . . . . ? 0.890  112.8 46.0   -60.6  -42.4  -4.5  -17.7 7.8   
Pelodiscus_sinensis_GeneID=102446786 THR A 221 H . . < . . S + . . . . ? 0.913  116.2 44.4   -68.3  -42.1  -4.7  -14.4 9.6   
Pelodiscus_sinensis_GeneID=102446786 ILE A 222 H . . < . . S + . . . . ? 0.897  123.3 33.8   -73.9  -34.8  -8.2  -13.5 8.4   
Pelodiscus_sinensis_GeneID=102446786 PHE A 223 H . . < . . S + . . . . ? 0.505  86.6  109.9  -108.9 -3.0   -9.8  -16.9 8.9   
Pelodiscus_sinensis_GeneID=102446786 ARG A 224 . . . < . . . . . . . . ? -0.613 .     .      -80.0  110.2  -7.9  -18.0 12.0  
Pelodiscus_sinensis_GeneID=102446786 ARG A 225 . . . . . . . . . . . . ? -0.684 .     .      -57.4  .      -10.5 -18.0 14.9  
# 
loop_
_dssp_struct_ladder.id 
_dssp_struct_ladder.sheet_id 
_dssp_struct_ladder.range_id_1 
_dssp_struct_ladder.range_id_2 
_dssp_struct_ladder.type 
_dssp_struct_ladder.beg_1_label_comp_id 
_dssp_struct_ladder.beg_1_label_asym_id 
_dssp_struct_ladder.beg_1_label_seq_id 
_dssp_struct_ladder.pdbx_beg_1_PDB_ins_code 
_dssp_struct_ladder.end_1_label_comp_id 
_dssp_struct_ladder.end_1_label_asym_id 
_dssp_struct_ladder.end_1_label_seq_id 
_dssp_struct_ladder.pdbx_end_1_PDB_ins_code 
_dssp_struct_ladder.beg_1_auth_comp_id 
_dssp_struct_ladder.beg_1_auth_asym_id 
_dssp_struct_ladder.beg_1_auth_seq_id 
_dssp_struct_ladder.end_1_auth_comp_id 
_dssp_struct_ladder.end_1_auth_asym_id 
_dssp_struct_ladder.end_1_auth_seq_id 
_dssp_struct_ladder.beg_2_label_comp_id 
_dssp_struct_ladder.beg_2_label_asym_id 
_dssp_struct_ladder.beg_2_label_seq_id 
_dssp_struct_ladder.pdbx_beg_2_PDB_ins_code 
_dssp_struct_ladder.end_2_label_comp_id 
_dssp_struct_ladder.end_2_label_asym_id 
_dssp_struct_ladder.end_2_label_seq_id 
_dssp_struct_ladder.pdbx_end_2_PDB_ins_code 
_dssp_struct_ladder.beg_2_auth_comp_id 
_dssp_struct_ladder.beg_2_auth_asym_id 
_dssp_struct_ladder.beg_2_auth_seq_id 
_dssp_struct_ladder.end_2_auth_comp_id 
_dssp_struct_ladder.end_2_auth_asym_id 
_dssp_struct_ladder.end_2_auth_seq_id 
A A A B anti-parallel ILE A 2   ? ILE A 3   ? ILE A 2   ILE A 3   ALA A 174 ? ASP A 173 ? ALA A 174 ASP A 173 
B B C E anti-parallel ASN A 6   ? ILE A 7   ? ASN A 6   ILE A 7   SER A 139 ? ARG A 138 ? SER A 139 ARG A 138 
C B D E anti-parallel PHE A 117 ? GLY A 122 ? PHE A 117 GLY A 122 PRO A 143 ? ARG A 138 ? PRO A 143 ARG A 138 
D B D G anti-parallel GLN A 119 ? VAL A 120 ? GLN A 119 VAL A 120 VAL A 184 ? LEU A 183 ? VAL A 184 LEU A 183 
E B E F anti-parallel ILE A 144 ? ILE A 145 ? ILE A 144 ILE A 145 ALA A 165 ? CYS A 164 ? ALA A 165 CYS A 164 
F B F I anti-parallel MET A 162 ? ALA A 165 ? MET A 162 ALA A 165 THR A 209 ? GLY A 206 ? THR A 209 GLY A 206 
G B G H anti-parallel PRO A 182 ? CYS A 185 ? PRO A 182 CYS A 185 ILE A 192 ? ARG A 188 ? ILE A 192 ARG A 188 
H B H I anti-parallel GLY A 191 ? TRP A 195 ? GLY A 191 TRP A 195 ALA A 210 ? VAL A 207 ? ALA A 210 VAL A 207 
I C J K anti-parallel LEU A 16  ? ARG A 21  ? LEU A 16  ARG A 21  SER A 30  ? PHE A 24  ? SER A 30  PHE A 24  
J C J M anti-parallel VAL A 17  ? ARG A 21  ? VAL A 17  ARG A 21  ALA A 52  ? MET A 48  ? ALA A 52  MET A 48  
K C K L anti-parallel SER A 30  ? LEU A 31  ? SER A 30  LEU A 31  LEU A 38  ? VAL A 37  ? LEU A 38  VAL A 37  
L C L P anti-parallel TRP A 36  ? THR A 39  ? TRP A 36  THR A 39  LYS A 91  ? MET A 88  ? LYS A 91  MET A 88  
M C M N anti-parallel ILE A 50  ? ALA A 52  ? ILE A 50  ALA A 52  PHE A 67  ? GLN A 65  ? PHE A 67  GLN A 65  
N C O P anti-parallel PRO A 69  ? VAL A 74  ? PRO A 69  VAL A 74  LEU A 92  ? MET A 88  ? LEU A 92  MET A 88  
O D Q R anti-parallel SER A 56  ? SER A 56  ? SER A 56  SER A 56  THR A 136 ? THR A 136 ? THR A 136 THR A 136 
P E S T anti-parallel TYR A 125 ? TYR A 125 ? TYR A 125 TYR A 125 THR A 133 ? THR A 133 ? THR A 133 THR A 133 
# 
loop_
_dssp_struct_bridge_pairs.id 
_dssp_struct_bridge_pairs.label_comp_id 
_dssp_struct_bridge_pairs.label_seq_id 
_dssp_struct_bridge_pairs.label_asym_id 
_dssp_struct_bridge_pairs.auth_seq_id 
_dssp_struct_bridge_pairs.auth_asym_id 
_dssp_struct_bridge_pairs.pdbx_PDB_ins_code 
_dssp_struct_bridge_pairs.acceptor_1_label_comp_id 
_dssp_struct_bridge_pairs.acceptor_1_label_seq_id 
_dssp_struct_bridge_pairs.acceptor_1_label_asym_id 
_dssp_struct_bridge_pairs.acceptor_1_auth_seq_id 
_dssp_struct_bridge_pairs.acceptor_1_auth_asym_id 
_dssp_struct_bridge_pairs.acceptor_1_pdbx_PDB_ins_code 
_dssp_struct_bridge_pairs.acceptor_1_energy 
_dssp_struct_bridge_pairs.acceptor_2_label_comp_id 
_dssp_struct_bridge_pairs.acceptor_2_label_seq_id 
_dssp_struct_bridge_pairs.acceptor_2_label_asym_id 
_dssp_struct_bridge_pairs.acceptor_2_auth_seq_id 
_dssp_struct_bridge_pairs.acceptor_2_auth_asym_id 
_dssp_struct_bridge_pairs.acceptor_2_pdbx_PDB_ins_code 
_dssp_struct_bridge_pairs.acceptor_2_energy 
_dssp_struct_bridge_pairs.donor_1_label_comp_id 
_dssp_struct_bridge_pairs.donor_1_label_seq_id 
_dssp_struct_bridge_pairs.donor_1_label_asym_id 
_dssp_struct_bridge_pairs.donor_1_auth_seq_id 
_dssp_struct_bridge_pairs.donor_1_auth_asym_id 
_dssp_struct_bridge_pairs.donor_1_pdbx_PDB_ins_code 
_dssp_struct_bridge_pairs.donor_1_energy 
_dssp_struct_bridge_pairs.donor_2_label_comp_id 
_dssp_struct_bridge_pairs.donor_2_label_seq_id 
_dssp_struct_bridge_pairs.donor_2_label_asym_id 
_dssp_struct_bridge_pairs.donor_2_auth_seq_id 
_dssp_struct_bridge_pairs.donor_2_auth_asym_id 
_dssp_struct_bridge_pairs.donor_2_pdbx_PDB_ins_code 
_dssp_struct_bridge_pairs.donor_2_energy 
1   ARG 1   A 1   A ? ?   ?   ? ?   ? ? ?    ?   ?   ? ?   ? ? ?    CYS 175 A 175 A ? -0.8 TYR 125 A 125 A ? -0.3 
2   ILE 2   A 2   A ? GLY 124 A 124 A ? -0.4 ALA 174 A 174 A ? -0.2 GLY 5   A 5   A ? -0.8 GLY 4   A 4   A ? -0.4 
3   ILE 3   A 3   A ? ASP 173 A 173 A ? -3.1 ARG 1   A 1   A ? -0.3 ASP 173 A 173 A ? -1.7 SER 127 A 127 A ? -0.1 
4   GLY 4   A 4   A ? THR 126 A 126 A ? -0.5 ILE 2   A 2   A ? -0.4 ILE 3   A 3   A ? -0.2 ASN 6   A 6   A ? -0.1 
5   GLY 5   A 5   A ? ILE 2   A 2   A ? -0.8 ASP 173 A 173 A ? -0.1 ILE 7   A 7   A ? -0.3 VAL 140 A 140 A ? -0.2 
6   ASN 6   A 6   A ? SER 139 A 139 A ? -2.4 GLY 4   A 4   A ? -0.1 SER 139 A 139 A ? -2.4 VAL 8   A 8   A ? -0.2 
7   ILE 7   A 7   A ? GLY 5   A 5   A ? -0.3 ARG 138 A 138 A ? -0.2 ARG 138 A 138 A ? -0.2 ALA 9   A 9   A ? -0.1 
8   VAL 8   A 8   A ? LEU 137 A 137 A ? -1.9 ASN 6   A 6   A ? -0.2 LEU 137 A 137 A ? -0.1 HIS 11  A 11  A ? -0.1 
9   ALA 9   A 9   A ? ILE 7   A 7   A ? -0.1 PRO 10  A 10  A ? -0.1 SER 12  A 12  A ? -1.8 SER 13  A 13  A ? -0.3 
10  PRO 10  A 10  A ? ?   ?   ? ?   ? ? ?    ?   ?   ? ?   ? ? ?    ALA 9   A 9   A ? -0.1 TYR 55  A 55  A ? -0.1 
11  HIS 11  A 11  A ? SER 13  A 13  A ? -0.1 SER 12  A 12  A ? -0.1 LYS 14  A 14  A ? -0.3 TYR 55  A 55  A ? -0.1 
12  SER 12  A 12  A ? ALA 9   A 9   A ? -1.8 SER 13  A 13  A ? -0.2 LYS 14  A 14  A ? -0.5 HIS 11  A 11  A ? -0.1 
13  SER 13  A 13  A ? ALA 9   A 9   A ? -0.3 LYS 14  A 14  A ? -0.1 LEU 16  A 16  A ? -1.2 SER 12  A 12  A ? -0.2 
14  LYS 14  A 14  A ? SER 12  A 12  A ? -0.5 HIS 11  A 11  A ? -0.3 SER 103 A 103 A ? -2.0 GLY 53  A 53  A ? -0.2 
15  TYR 15  A 15  A ? VAL 102 A 102 A ? -0.2 SER 12  A 12  A ? -0.1 LEU 31  A 31  A ? -2.4 LYS 14  A 14  A ? -0.3 
16  LEU 16  A 16  A ? SER 13  A 13  A ? -1.2 SER 30  A 30  A ? -0.2 GLY 53  A 53  A ? -0.7 GLU 54  A 54  A ? -0.3 
17  VAL 17  A 17  A ? GLY 29  A 29  A ? -2.3 TYR 15  A 15  A ? -0.2 GLY 29  A 29  A ? -1.2 LEU 19  A 19  A ? -0.5 
18  SER 18  A 18  A ? VAL 51  A 51  A ? -2.9 LEU 16  A 16  A ? -0.3 VAL 51  A 51  A ? -2.7 LYS 20  A 20  A ? -0.6 
19  LEU 19  A 19  A ? CYS 27  A 27  A ? -3.0 VAL 17  A 17  A ? -0.5 PHE 26  A 26  A ? -2.7 CYS 27  A 27  A ? -1.4 
20  LYS 20  A 20  A ? MET 49  A 49  A ? -3.3 SER 18  A 18  A ? -0.6 MET 49  A 49  A ? -2.3 THR 22  A 22  A ? -0.4 
21  ARG 21  A 21  A ? PHE 24  A 24  A ? -3.2 LEU 19  A 19  A ? -0.4 PHE 24  A 24  A ? -2.1 MET 48  A 48  A ? -0.2 
22  THR 22  A 22  A ? GLN 47  A 47  A ? -0.7 LYS 20  A 20  A ? -0.4 ARG 21  A 21  A ? -0.1 HIS 25  A 25  A ? -0.1 
23  GLY 23  A 23  A ? PHE 24  A 24  A ? -0.2 MET 49  A 49  A ? -0.0 HIS 25  A 25  A ? -0.4 THR 22  A 22  A ? -0.3 
24  PHE 24  A 24  A ? ARG 21  A 21  A ? -2.1 ?   ?   ? ?   ? ? ?    ARG 21  A 21  A ? -3.2 PHE 26  A 26  A ? -0.2 
25  HIS 25  A 25  A ? GLY 23  A 23  A ? -0.4 LYS 20  A 20  A ? -0.2 LYS 20  A 20  A ? -0.2 GLY 28  A 28  A ? -0.1 
26  PHE 26  A 26  A ? LEU 19  A 19  A ? -2.7 CYS 27  A 27  A ? -0.5 SER 179 A 179 A ? -0.3 GLY 28  A 28  A ? -0.3 
27  CYS 27  A 27  A ? LEU 19  A 19  A ? -1.4 ASP 178 A 178 A ? -0.1 LEU 19  A 19  A ? -3.0 PHE 26  A 26  A ? -0.5 
28  GLY 28  A 28  A ? SER 179 A 179 A ? -4.1 PHE 26  A 26  A ? -0.3 ALA 40  A 40  A ? -0.4 SER 30  A 30  A ? -0.3 
29  GLY 29  A 29  A ? VAL 17  A 17  A ? -1.2 CYS 27  A 27  A ? -0.2 VAL 17  A 17  A ? -2.3 LEU 31  A 31  A ? -0.4 
30  SER 30  A 30  A ? LEU 38  A 38  A ? -2.5 GLY 28  A 28  A ? -0.3 LEU 38  A 38  A ? -3.5 VAL 32  A 32  A ? -0.6 
31  LEU 31  A 31  A ? TYR 15  A 15  A ? -2.4 GLY 29  A 29  A ? -0.4 VAL 105 A 105 A ? -3.1 VAL 37  A 37  A ? -0.2 
32  VAL 32  A 32  A ? TRP 36  A 36  A ? -2.0 SER 30  A 30  A ? -0.6 ARG 34  A 34  A ? -0.2 LEU 107 A 107 A ? -0.2 
33  SER 33  A 33  A ? TRP 36  A 36  A ? -1.3 SER 103 A 103 A ? -0.1 TRP 36  A 36  A ? -0.4 VAL 32  A 32  A ? -0.2 
34  ARG 34  A 34  A ? VAL 32  A 32  A ? -0.2 SER 35  A 35  A ? -0.2 LEU 96  A 96  A ? -3.1 ARG 94  A 94  A ? -0.1 
35  SER 35  A 35  A ? PRO 95  A 95  A ? -0.2 TRP 36  A 36  A ? -0.1 LEU 92  A 92  A ? -3.1 VAL 37  A 37  A ? -0.4 
36  TRP 36  A 36  A ? SER 33  A 33  A ? -0.4 LYS 91  A 91  A ? -0.2 VAL 32  A 32  A ? -2.0 SER 33  A 33  A ? -1.3 
37  VAL 37  A 37  A ? ILE 90  A 90  A ? -2.4 SER 35  A 35  A ? -0.4 ILE 90  A 90  A ? -2.9 THR 39  A 39  A ? -0.5 
38  LEU 38  A 38  A ? SER 30  A 30  A ? -3.5 TRP 36  A 36  A ? -0.4 SER 30  A 30  A ? -2.5 ALA 40  A 40  A ? -0.2 
39  THR 39  A 39  A ? MET 88  A 88  A ? -2.5 VAL 37  A 37  A ? -0.5 MET 88  A 88  A ? -2.6 ALA 41  A 41  A ? -0.3 
40  ALA 40  A 40  A ? GLY 28  A 28  A ? -0.4 LEU 38  A 38  A ? -0.2 CYS 43  A 43  A ? -1.4 ILE 87  A 87  A ? -0.3 
41  ALA 41  A 41  A ? THR 39  A 39  A ? -0.3 HIS 42  A 42  A ? -0.3 LYS 44  A 44  A ? -1.7 ALA 40  A 40  A ? -0.1 
42  HIS 42  A 42  A ? CYS 43  A 43  A ? -0.3 LYS 83  A 83  A ? -0.1 ALA 41  A 41  A ? -0.3 SER 179 A 179 A ? -0.0 
43  CYS 43  A 43  A ? ALA 40  A 40  A ? -1.4 GLY 28  A 28  A ? -0.1 HIS 42  A 42  A ? -0.3 ALA 41  A 41  A ? -0.2 
44  LYS 44  A 44  A ? ALA 41  A 41  A ? -1.7 ALA 40  A 40  A ? -0.1 GLU 46  A 46  A ? -0.3 ALA 41  A 41  A ? -0.0 
45  THR 45  A 45  A ? GLU 46  A 46  A ? -0.1 CYS 43  A 43  A ? -0.1 MET 48  A 48  A ? -0.5 CYS 43  A 43  A ? -0.0 
46  GLU 46  A 46  A ? LYS 44  A 44  A ? -0.3 GLN 47  A 47  A ? -0.2 MET 48  A 48  A ? -0.4 THR 45  A 45  A ? -0.1 
47  GLN 47  A 47  A ? ARG 68  A 68  A ? -0.0 MET 49  A 49  A ? -0.0 THR 22  A 22  A ? -0.7 MET 49  A 49  A ? -0.4 
48  MET 48  A 48  A ? THR 45  A 45  A ? -0.5 GLU 46  A 46  A ? -0.4 ILE 50  A 50  A ? -0.4 ARG 21  A 21  A ? -0.2 
49  MET 49  A 49  A ? LYS 20  A 20  A ? -2.3 GLN 47  A 47  A ? -0.4 LYS 20  A 20  A ? -3.3 VAL 51  A 51  A ? -0.5 
50  ILE 50  A 50  A ? PHE 67  A 67  A ? -2.9 MET 48  A 48  A ? -0.4 PHE 67  A 67  A ? -2.6 ALA 52  A 52  A ? -0.5 
51  VAL 51  A 51  A ? SER 18  A 18  A ? -2.7 MET 49  A 49  A ? -0.5 SER 18  A 18  A ? -2.9 GLU 54  A 54  A ? -0.3 
52  ALA 52  A 52  A ? GLN 65  A 65  A ? -2.6 ILE 50  A 50  A ? -0.5 GLN 65  A 65  A ? -2.4 VAL 17  A 17  A ? -0.1 
53  GLY 53  A 53  A ? LEU 16  A 16  A ? -0.7 VAL 51  A 51  A ? -0.3 TYR 55  A 55  A ? -0.4 THR 63  A 63  A ? -0.2 
54  GLU 54  A 54  A ? LEU 16  A 16  A ? -0.3 VAL 51  A 51  A ? -0.3 GLY 53  A 53  A ? -0.3 LEU 57  A 57  A ? -0.1 
55  TYR 55  A 55  A ? GLY 53  A 53  A ? -0.4 SER 56  A 56  A ? -0.4 LEU 137 A 137 A ? -1.6 LEU 57  A 57  A ? -0.4 
56  SER 56  A 56  A ? THR 59  A 59  A ? -0.3 THR 136 A 136 A ? -0.2 THR 59  A 59  A ? -0.7 TYR 55  A 55  A ? -0.4 
57  LEU 57  A 57  A ? ASP 135 A 135 A ? -2.4 TYR 55  A 55  A ? -0.4 THR 136 A 136 A ? -0.1 SER 56  A 56  A ? -0.1 
58  SER 58  A 58  A ? ASP 135 A 135 A ? -0.3 THR 59  A 59  A ? -0.0 PHE 60  A 60  A ? -0.4 LEU 57  A 57  A ? -0.2 
59  THR 59  A 59  A ? SER 56  A 56  A ? -0.7 ASP 135 A 135 A ? -0.2 GLU 61  A 61  A ? -1.0 SER 56  A 56  A ? -0.3 
60  PHE 60  A 60  A ? SER 58  A 58  A ? -0.4 GLU 61  A 61  A ? -0.1 LEU 57  A 57  A ? -0.1 GLU 54  A 54  A ? -0.0 
61  GLU 61  A 61  A ? THR 59  A 59  A ? -1.0 SER 56  A 56  A ? -0.2 PHE 60  A 60  A ? -0.1 GLU 54  A 54  A ? -0.0 
62  GLY 62  A 62  A ? THR 59  A 59  A ? -0.0 THR 63  A 63  A ? -0.0 PHE 60  A 60  A ? -0.1 GLY 53  A 53  A ? -0.0 
63  THR 63  A 63  A ? GLY 53  A 53  A ? -0.2 PHE 101 A 101 A ? -0.1 GLN 65  A 65  A ? -0.1 PHE 101 A 101 A ? -0.1 
64  GLU 64  A 64  A ? GLY 53  A 53  A ? -0.1 VAL 51  A 51  A ? -0.1 ILE 66  A 66  A ? -0.5 GLY 53  A 53  A ? -0.2 
65  GLN 65  A 65  A ? ALA 52  A 52  A ? -2.4 THR 63  A 63  A ? -0.1 ALA 52  A 52  A ? -2.6 PHE 67  A 67  A ? -0.4 
66  ILE 66  A 66  A ? GLU 64  A 64  A ? -0.5 VAL 51  A 51  A ? -0.2 ARG 68  A 68  A ? -0.3 VAL 51  A 51  A ? -0.2 
67  PHE 67  A 67  A ? ILE 50  A 50  A ? -2.6 GLN 65  A 65  A ? -0.4 ILE 50  A 50  A ? -2.9 GLN 65  A 65  A ? -0.0 
68  ARG 68  A 68  A ? ILE 66  A 66  A ? -0.3 MET 49  A 49  A ? -0.2 ASN 93  A 93  A ? -1.8 LEU 70  A 70  A ? -0.3 
69  PRO 69  A 69  A ? ?   ?   ? ?   ? ? ?    ?   ?   ? ?   ? ? ?    LEU 92  A 92  A ? -0.2 MET 72  A 72  A ? -0.1 
70  LEU 70  A 70  A ? LYS 91  A 91  A ? -3.7 ARG 71  A 71  A ? -0.4 MET 72  A 72  A ? -0.3 LEU 92  A 92  A ? -0.2 
71  ARG 71  A 71  A ? LYS 91  A 91  A ? -1.4 ARG 68  A 68  A ? -0.1 LYS 91  A 91  A ? -3.5 VAL 73  A 73  A ? -0.5 
72  MET 72  A 72  A ? LEU 70  A 70  A ? -0.3 ILE 90  A 90  A ? -0.2 VAL 74  A 74  A ? -0.6 ILE 90  A 90  A ? -0.2 
73  VAL 73  A 73  A ? LEU 89  A 89  A ? -3.3 ARG 71  A 71  A ? -0.5 LEU 89  A 89  A ? -2.3 HIS 75  A 75  A ? -0.3 
74  VAL 74  A 74  A ? MET 72  A 72  A ? -0.6 MET 88  A 88  A ? -0.2 MET 88  A 88  A ? -0.2 ASP 86  A 86  A ? -0.1 
75  HIS 75  A 75  A ? ILE 87  A 87  A ? -2.3 VAL 73  A 73  A ? -0.3 TYR 78  A 78  A ? -1.8 VAL 74  A 74  A ? -0.1 
76  PRO 76  A 76  A ? ?   ?   ? ?   ? ? ?    ?   ?   ? ?   ? ? ?    HIS 75  A 75  A ? -0.1 VAL 74  A 74  A ? -0.0 
77  ASP 77  A 77  A ? ALA 85  A 85  A ? -0.1 SER 79  A 79  A ? -0.1 SER 79  A 79  A ? -0.2 ASN 84  A 84  A ? -0.1 
78  TYR 78  A 78  A ? HIS 75  A 75  A ? -1.8 ILE 87  A 87  A ? -0.1 SER 80  A 80  A ? -0.5 ALA 85  A 85  A ? -0.2 
79  SER 79  A 79  A ? ASN 84  A 84  A ? -2.0 ASP 77  A 77  A ? -0.2 LYS 83  A 83  A ? -2.0 ASN 84  A 84  A ? -0.4 
80  SER 80  A 80  A ? TYR 78  A 78  A ? -0.5 THR 81  A 81  A ? -0.2 SER 79  A 79  A ? -0.1 TYR 78  A 78  A ? -0.0 
81  THR 81  A 81  A ? SER 82  A 82  A ? -0.1 ASN 84  A 84  A ? -0.1 SER 80  A 80  A ? -0.2 SER 79  A 79  A ? -0.0 
82  SER 82  A 82  A ? ASN 84  A 84  A ? -0.1 ILE 158 A 158 A ? -0.0 SER 80  A 80  A ? -0.2 THR 159 A 159 A ? -0.1 
83  LYS 83  A 83  A ? SER 79  A 79  A ? -2.0 ASN 84  A 84  A ? -0.2 ASP 86  A 86  A ? -0.9 ALA 85  A 85  A ? -0.3 
84  ASN 84  A 84  A ? SER 79  A 79  A ? -0.4 ALA 85  A 85  A ? -0.2 SER 79  A 79  A ? -2.0 LYS 83  A 83  A ? -0.2 
85  ALA 85  A 85  A ? LYS 83  A 83  A ? -0.3 TYR 78  A 78  A ? -0.2 ILE 87  A 87  A ? -2.0 ASN 84  A 84  A ? -0.2 
86  ASP 86  A 86  A ? LYS 83  A 83  A ? -0.9 ASN 161 A 161 A ? -0.2 MET 88  A 88  A ? -0.3 THR 209 A 209 A ? -0.2 
87  ILE 87  A 87  A ? ALA 85  A 85  A ? -2.0 ALA 40  A 40  A ? -0.3 HIS 75  A 75  A ? -2.3 LEU 89  A 89  A ? -0.3 
88  MET 88  A 88  A ? THR 39  A 39  A ? -2.6 ASP 86  A 86  A ? -0.3 THR 39  A 39  A ? -2.5 ILE 90  A 90  A ? -0.4 
89  LEU 89  A 89  A ? VAL 73  A 73  A ? -2.3 ILE 87  A 87  A ? -0.3 VAL 73  A 73  A ? -3.3 LYS 91  A 91  A ? -0.5 
90  ILE 90  A 90  A ? VAL 37  A 37  A ? -2.9 MET 88  A 88  A ? -0.4 VAL 37  A 37  A ? -2.4 LEU 92  A 92  A ? -0.5 
91  LYS 91  A 91  A ? ARG 71  A 71  A ? -3.5 LEU 89  A 89  A ? -0.5 LEU 70  A 70  A ? -3.7 ARG 71  A 71  A ? -1.4 
92  LEU 92  A 92  A ? SER 35  A 35  A ? -3.1 ILE 90  A 90  A ? -0.5 LYS 91  A 91  A ? -0.0 PHE 67  A 67  A ? -0.0 
93  ASN 93  A 93  A ? ARG 68  A 68  A ? -1.8 LYS 91  A 91  A ? -0.2 LEU 92  A 92  A ? -0.1 SER 35  A 35  A ? -0.0 
94  ARG 94  A 94  A ? ARG 68  A 68  A ? -0.2 ARG 34  A 34  A ? -0.1 ASN 93  A 93  A ? -0.1 LEU 96  A 96  A ? -0.1 
95  PRO 95  A 95  A ? ?   ?   ? ?   ? ? ?    ?   ?   ? ?   ? ? ?    SER 35  A 35  A ? -0.2 VAL 97  A 97  A ? -0.1 
96  LEU 96  A 96  A ? ARG 34  A 34  A ? -3.1 SER 33  A 33  A ? -0.1 HIS 98  A 98  A ? -0.6 PHE 67  A 67  A ? -0.0 
97  VAL 97  A 97  A ? PRO 95  A 95  A ? -0.1 SER 103 A 103 A ? -0.0 ASN 99  A 99  A ? -0.4 VAL 102 A 102 A ? -0.1 
98  HIS 98  A 98  A ? LEU 96  A 96  A ? -0.6 PHE 101 A 101 A ? -0.1 ALA 100 A 100 A ? -0.2 SER 103 A 103 A ? -0.2 
99  ASN 99  A 99  A ? VAL 102 A 102 A ? -1.7 VAL 97  A 97  A ? -0.4 VAL 102 A 102 A ? -0.4 LYS 14  A 14  A ? -0.0 
100 ALA 100 A 100 A ? HIS 98  A 98  A ? -0.2 PHE 101 A 101 A ? -0.2 SER 103 A 103 A ? -0.1 LYS 14  A 14  A ? -0.1 
101 PHE 101 A 101 A ? VAL 102 A 102 A ? -0.2 THR 63  A 63  A ? -0.1 SER 103 A 103 A ? -0.4 GLY 53  A 53  A ? -0.3 
102 VAL 102 A 102 A ? ASN 99  A 99  A ? -0.4 VAL 97  A 97  A ? -0.1 ASN 99  A 99  A ? -1.7 ILE 104 A 104 A ? -0.3 
103 SER 103 A 103 A ? LYS 14  A 14  A ? -2.0 PHE 101 A 101 A ? -0.4 LEU 31  A 31  A ? -0.3 VAL 105 A 105 A ? -0.3 
104 ILE 104 A 104 A ? VAL 102 A 102 A ? -0.3 VAL 32  A 32  A ? -0.1 VAL 32  A 32  A ? -0.2 TYR 15  A 15  A ? -0.1 
105 VAL 105 A 105 A ? LEU 31  A 31  A ? -3.1 SER 103 A 103 A ? -0.3 ARG 188 A 188 A ? -0.1 SER 30  A 30  A ? -0.0 
106 PRO 106 A 106 A ? ?   ?   ? ?   ? ? ?    ?   ?   ? ?   ? ? ?    VAL 189 A 189 A ? -2.2 SER 33  A 33  A ? -0.1 
107 LEU 107 A 107 A ? ARG 188 A 188 A ? -0.2 VAL 32  A 32  A ? -0.2 PHE 190 A 190 A ? -0.1 GLN 109 A 109 A ? -0.1 
108 PRO 108 A 108 A ? ?   ?   ? ?   ? ? ?    ?   ?   ? ?   ? ? ?    LEU 107 A 107 A ? -0.1 ALA 111 A 111 A ? -0.1 
109 GLN 109 A 109 A ? ALA 110 A 110 A ? -0.2 ALA 111 A 111 A ? -0.1 ALA 111 A 111 A ? -0.3 LEU 107 A 107 A ? -0.0 
110 ALA 110 A 110 A ? ALA 111 A 111 A ? -0.0 ASN 213 A 213 A ? -0.0 GLN 109 A 109 A ? -0.2 ALA 212 A 212 A ? -0.1 
111 ALA 111 A 111 A ? GLN 109 A 109 A ? -0.3 ALA 212 A 212 A ? -0.1 LYS 113 A 113 A ? -0.3 GLN 109 A 109 A ? -0.1 
112 VAL 112 A 112 A ? PHE 190 A 190 A ? -0.2 LYS 113 A 113 A ? -0.1 GLU 114 A 114 A ? -0.2 ALA 111 A 111 A ? -0.1 
113 LYS 113 A 113 A ? ALA 111 A 111 A ? -0.3 GLU 114 A 114 A ? -0.1 ARG 116 A 116 A ? -1.6 ILE 144 A 144 A ? -0.3 
114 GLU 114 A 114 A ? GLY 115 A 115 A ? -0.2 VAL 112 A 112 A ? -0.2 ILE 145 A 145 A ? -0.2 LYS 113 A 113 A ? -0.1 
115 GLY 115 A 115 A ? ILE 144 A 144 A ? -2.6 ARG 116 A 116 A ? -0.3 GLU 114 A 114 A ? -0.2 PHE 117 A 117 A ? -0.2 
116 ARG 116 A 116 A ? LYS 113 A 113 A ? -1.6 PRO 143 A 143 A ? -0.1 ILE 144 A 144 A ? -2.1 CYS 118 A 118 A ? -0.4 
117 PHE 117 A 117 A ? PRO 143 A 143 A ? -0.2 GLY 115 A 115 A ? -0.2 GLU 186 A 186 A ? -0.4 GLN 119 A 119 A ? -0.3 
118 CYS 118 A 118 A ? LEU 142 A 142 A ? -2.8 ARG 116 A 116 A ? -0.4 LEU 142 A 142 A ? -3.1 VAL 120 A 120 A ? -0.5 
119 GLN 119 A 119 A ? VAL 184 A 184 A ? -3.7 PHE 117 A 117 A ? -0.3 VAL 184 A 184 A ? -3.6 SER 121 A 121 A ? -0.4 
120 VAL 120 A 120 A ? VAL 140 A 140 A ? -2.4 CYS 118 A 118 A ? -0.5 VAL 140 A 140 A ? -2.0 GLY 122 A 122 A ? -0.3 
121 SER 121 A 121 A ? PRO 182 A 182 A ? -0.9 GLN 119 A 119 A ? -0.4 TRP 123 A 123 A ? -0.3 SER 139 A 139 A ? -0.2 
122 GLY 122 A 122 A ? ARG 138 A 138 A ? -2.1 VAL 120 A 120 A ? -0.3 ARG 138 A 138 A ? -2.0 ASP 178 A 178 A ? -0.1 
123 TRP 123 A 123 A ? GLY 177 A 177 A ? -0.3 SER 121 A 121 A ? -0.3 SER 134 A 134 A ? -0.3 ILE 2   A 2   A ? -0.1 
124 GLY 124 A 124 A ? ARG 1   A 1   A ? -0.3 TYR 125 A 125 A ? -0.2 SER 134 A 134 A ? -1.7 ILE 2   A 2   A ? -0.4 
125 TYR 125 A 125 A ? GLN 176 A 176 A ? -2.4 ARG 1   A 1   A ? -0.3 GLY 124 A 124 A ? -0.2 THR 133 A 133 A ? -0.2 
126 THR 126 A 126 A ? ARG 132 A 132 A ? -0.6 ARG 1   A 1   A ? -0.2 GLY 4   A 4   A ? -0.5 TYR 125 A 125 A ? -0.1 
127 SER 127 A 127 A ? ILE 3   A 3   A ? -0.1 ARG 132 A 132 A ? -0.1 GLY 130 A 130 A ? -1.3 ILE 3   A 3   A ? -0.1 
128 PRO 128 A 128 A ? ?   ?   ? ?   ? ? ?    ?   ?   ? ?   ? ? ?    CYS 199 A 199 A ? -0.3 GLY 131 A 131 A ? -0.1 
129 MET 129 A 129 A ? GLY 130 A 130 A ? -0.3 SER 198 A 198 A ? -0.1 GLY 131 A 131 A ? -0.2 SER 198 A 198 A ? -0.0 
130 GLY 130 A 130 A ? SER 127 A 127 A ? -1.3 ARG 132 A 132 A ? -0.1 MET 129 A 129 A ? -0.3 ARG 132 A 132 A ? -0.3 
131 GLY 131 A 131 A ? MET 129 A 129 A ? -0.2 PRO 128 A 128 A ? -0.1 THR 133 A 133 A ? -0.3 TYR 125 A 125 A ? -0.0 
132 ARG 132 A 132 A ? GLY 130 A 130 A ? -0.3 THR 133 A 133 A ? -0.1 THR 126 A 126 A ? -0.6 ASP 135 A 135 A ? -0.1 
133 THR 133 A 133 A ? GLY 131 A 131 A ? -0.3 TYR 125 A 125 A ? -0.2 ASP 135 A 135 A ? -0.3 TYR 125 A 125 A ? -0.2 
134 SER 134 A 134 A ? GLY 124 A 124 A ? -1.7 TRP 123 A 123 A ? -0.3 LEU 57  A 57  A ? -0.1 THR 133 A 133 A ? -0.1 
135 ASP 135 A 135 A ? THR 133 A 133 A ? -0.3 SER 56  A 56  A ? -0.1 LEU 57  A 57  A ? -2.4 LEU 137 A 137 A ? -0.3 
136 THR 136 A 136 A ? SER 56  A 56  A ? -0.2 LEU 57  A 57  A ? -0.1 SER 56  A 56  A ? -0.2 ARG 138 A 138 A ? -0.1 
137 LEU 137 A 137 A ? TYR 55  A 55  A ? -1.6 ASP 135 A 135 A ? -0.3 VAL 8   A 8   A ? -1.9 SER 139 A 139 A ? -0.3 
138 ARG 138 A 138 A ? GLY 122 A 122 A ? -2.0 ILE 7   A 7   A ? -0.2 GLY 122 A 122 A ? -2.1 VAL 140 A 140 A ? -0.3 
139 SER 139 A 139 A ? ASN 6   A 6   A ? -2.4 LEU 137 A 137 A ? -0.3 ASN 6   A 6   A ? -2.4 HIS 141 A 141 A ? -0.3 
140 VAL 140 A 140 A ? VAL 120 A 120 A ? -2.0 ARG 138 A 138 A ? -0.3 VAL 120 A 120 A ? -2.4 LEU 142 A 142 A ? -0.5 
141 HIS 141 A 141 A ? SER 139 A 139 A ? -0.3 GLN 119 A 119 A ? -0.2 GLN 119 A 119 A ? -0.2 PHE 117 A 117 A ? -0.1 
142 LEU 142 A 142 A ? CYS 118 A 118 A ? -3.1 VAL 140 A 140 A ? -0.5 CYS 118 A 118 A ? -2.8 ILE 144 A 144 A ? -0.2 
143 PRO 143 A 143 A ? ?   ?   ? ?   ? ? ?    ?   ?   ? ?   ? ? ?    GLY 166 A 166 A ? -2.3 ILE 145 A 145 A ? -0.3 
144 ILE 144 A 144 A ? ARG 116 A 116 A ? -2.1 LYS 113 A 113 A ? -0.3 GLY 115 A 115 A ? -2.6 SER 146 A 146 A ? -0.3 
145 ILE 145 A 145 A ? CYS 164 A 164 A ? -3.1 PRO 143 A 143 A ? -0.3 CYS 164 A 164 A ? -0.7 PHE 167 A 167 A ? -0.0 
146 SER 146 A 146 A ? ILE 144 A 144 A ? -0.3 ALA 147 A 147 A ? -0.1 CYS 150 A 150 A ? -2.4 ASN 151 A 151 A ? -0.2 
147 ALA 147 A 147 A ? GLY 148 A 148 A ? -0.2 LYS 149 A 149 A ? -0.2 ASN 151 A 151 A ? -2.8 ALA 152 A 152 A ? -0.2 
148 GLY 148 A 148 A ? CYS 150 A 150 A ? -0.2 LYS 149 A 149 A ? -0.2 ALA 152 A 152 A ? -1.9 ALA 147 A 147 A ? -0.2 
149 LYS 149 A 149 A ? ASN 151 A 151 A ? -0.2 CYS 150 A 150 A ? -0.2 SER 153 A 153 A ? -1.2 ALA 147 A 147 A ? -0.2 
150 CYS 150 A 150 A ? SER 146 A 146 A ? -2.4 ASN 151 A 151 A ? -0.2 TYR 154 A 154 A ? -1.1 SER 153 A 153 A ? -0.6 
151 ASN 151 A 151 A ? ALA 147 A 147 A ? -2.8 ALA 152 A 152 A ? -0.2 GLY 156 A 156 A ? -1.9 TYR 157 A 157 A ? -0.3 
152 ALA 152 A 152 A ? GLY 148 A 148 A ? -1.9 SER 153 A 153 A ? -0.2 ALA 155 A 155 A ? -0.5 ASN 151 A 151 A ? -0.2 
153 SER 153 A 153 A ? LYS 149 A 149 A ? -1.2 CYS 150 A 150 A ? -0.6 ASN 151 A 151 A ? -0.2 ALA 152 A 152 A ? -0.2 
154 TYR 154 A 154 A ? CYS 150 A 150 A ? -1.1 LYS 149 A 149 A ? -0.1 TYR 157 A 157 A ? -1.5 SER 153 A 153 A ? -0.2 
155 ALA 155 A 155 A ? ALA 152 A 152 A ? -0.5 GLY 156 A 156 A ? -0.3 ALA 152 A 152 A ? -0.2 ASN 151 A 151 A ? -0.1 
156 GLY 156 A 156 A ? ASN 151 A 151 A ? -1.9 GLY 148 A 148 A ? -0.1 ALA 155 A 155 A ? -0.3 ASN 151 A 151 A ? -0.1 
157 TYR 157 A 157 A ? TYR 154 A 154 A ? -1.5 ASN 151 A 151 A ? -0.3 THR 159 A 159 A ? -0.6 ALA 155 A 155 A ? -0.1 
158 ILE 158 A 158 A ? ALA 147 A 147 A ? -0.1 ASN 151 A 151 A ? -0.1 LYS 160 A 160 A ? -0.1 ASN 151 A 151 A ? -0.1 
159 THR 159 A 159 A ? TYR 157 A 157 A ? -0.6 SER 82  A 82  A ? -0.1 MET 162 A 162 A ? -1.5 TYR 157 A 157 A ? -0.1 
160 LYS 160 A 160 A ? ASN 161 A 161 A ? -0.3 ILE 158 A 158 A ? -0.1 ASN 213 A 213 A ? -0.1 THR 159 A 159 A ? -0.1 
161 ASN 161 A 161 A ? ALA 212 A 212 A ? -0.0 THR 209 A 209 A ? -0.0 ALA 210 A 210 A ? -2.2 ILE 163 A 163 A ? -0.3 
162 MET 162 A 162 A ? THR 159 A 159 A ? -1.5 THR 209 A 209 A ? -0.2 CYS 164 A 164 A ? -0.3 THR 209 A 209 A ? -0.2 
163 ILE 163 A 163 A ? TYR 208 A 208 A ? -2.7 ASN 161 A 161 A ? -0.3 TYR 208 A 208 A ? -3.3 ALA 165 A 165 A ? -0.4 
164 CYS 164 A 164 A ? ILE 145 A 145 A ? -0.7 MET 162 A 162 A ? -0.3 ILE 145 A 145 A ? -3.1 GLY 166 A 166 A ? -0.4 
165 ALA 165 A 165 A ? GLY 206 A 206 A ? -1.9 ILE 163 A 163 A ? -0.4 GLY 206 A 206 A ? -1.7 PHE 167 A 167 A ? -0.3 
166 GLY 166 A 166 A ? PRO 143 A 143 A ? -2.3 CYS 164 A 164 A ? -0.4 ASN 168 A 168 A ? -0.3 ASP 173 A 173 A ? -0.1 
167 PHE 167 A 167 A ? LYS 172 A 172 A ? -0.5 ALA 165 A 165 A ? -0.3 GLY 170 A 170 A ? -1.2 LYS 172 A 172 A ? -0.2 
168 ASN 168 A 168 A ? GLY 166 A 166 A ? -0.3 THR 169 A 169 A ? -0.3 PHE 167 A 167 A ? -0.1 GLY 171 A 171 A ? -0.1 
169 THR 169 A 169 A ? GLY 170 A 170 A ? -0.2 SER 201 A 201 A ? -0.1 ASN 168 A 168 A ? -0.3 ARG 203 A 203 A ? -0.1 
170 GLY 170 A 170 A ? PHE 167 A 167 A ? -1.2 SER 201 A 201 A ? -0.3 THR 169 A 169 A ? -0.2 SER 201 A 201 A ? -0.2 
171 GLY 171 A 171 A ? ALA 200 A 200 A ? -3.0 CYS 199 A 199 A ? -0.1 ASP 173 A 173 A ? -0.3 SER 201 A 201 A ? -0.1 
172 LYS 172 A 172 A ? PHE 167 A 167 A ? -0.2 GLY 4   A 4   A ? -0.1 PHE 167 A 167 A ? -0.5 ALA 174 A 174 A ? -0.3 
173 ASP 173 A 173 A ? ILE 3   A 3   A ? -1.7 GLY 171 A 171 A ? -0.3 ILE 3   A 3   A ? -3.1 CYS 175 A 175 A ? -0.3 
174 ALA 174 A 174 A ? LYS 172 A 172 A ? -0.3 ILE 2   A 2   A ? -0.2 ALA 200 A 200 A ? -0.3 GLN 176 A 176 A ? -0.2 
175 CYS 175 A 175 A ? ARG 1   A 1   A ? -0.8 ASP 173 A 173 A ? -0.3 ASP 178 A 178 A ? -2.3 GLY 124 A 124 A ? -0.1 
176 GLN 176 A 176 A ? GLY 177 A 177 A ? -0.3 ALA 174 A 174 A ? -0.2 TYR 125 A 125 A ? -2.4 CYS 175 A 175 A ? -0.2 
177 GLY 177 A 177 A ? PHE 26  A 26  A ? -0.2 GLY 124 A 124 A ? -0.2 TRP 123 A 123 A ? -0.3 GLN 176 A 176 A ? -0.3 
178 ASP 178 A 178 A ? CYS 175 A 175 A ? -2.3 CYS 27  A 27  A ? -0.1 GLY 181 A 181 A ? -2.7 VAL 193 A 193 A ? -0.3 
179 SER 179 A 179 A ? PHE 26  A 26  A ? -0.3 GLY 180 A 180 A ? -0.3 GLY 28  A 28  A ? -4.1 SER 194 A 194 A ? -0.2 
180 GLY 180 A 180 A ? VAL 193 A 193 A ? -2.8 GLY 181 A 181 A ? -0.3 SER 179 A 179 A ? -0.3 SER 194 A 194 A ? -0.1 
181 GLY 181 A 181 A ? ASP 178 A 178 A ? -2.7 GLY 28  A 28  A ? -0.1 VAL 193 A 193 A ? -2.9 GLY 180 A 180 A ? -0.3 
182 PRO 182 A 182 A ? ?   ?   ? ?   ? ? ?    ?   ?   ? ?   ? ? ?    SER 121 A 121 A ? -0.9 VAL 184 A 184 A ? -0.7 
183 LEU 183 A 183 A ? GLY 191 A 191 A ? -2.7 GLY 181 A 181 A ? -0.3 PHE 190 A 190 A ? -2.5 GLY 191 A 191 A ? -1.4 
184 VAL 184 A 184 A ? GLN 119 A 119 A ? -3.6 PRO 182 A 182 A ? -0.7 GLN 119 A 119 A ? -3.7 GLU 186 A 186 A ? -0.4 
185 CYS 185 A 185 A ? ARG 188 A 188 A ? -2.6 LEU 183 A 183 A ? -0.5 ARG 188 A 188 A ? -1.6 CYS 118 A 118 A ? -0.1 
186 GLU 186 A 186 A ? VAL 184 A 184 A ? -0.4 PHE 117 A 117 A ? -0.4 CYS 185 A 185 A ? -0.2 VAL 189 A 189 A ? -0.1 
187 GLY 187 A 187 A ? ARG 188 A 188 A ? -0.2 VAL 184 A 184 A ? -0.1 VAL 189 A 189 A ? -0.3 GLU 186 A 186 A ? -0.3 
188 ARG 188 A 188 A ? CYS 185 A 185 A ? -1.6 VAL 105 A 105 A ? -0.1 CYS 185 A 185 A ? -2.6 PHE 190 A 190 A ? -0.8 
189 VAL 189 A 189 A ? PRO 106 A 106 A ? -2.2 GLY 187 A 187 A ? -0.3 VAL 184 A 184 A ? -0.2 ILE 192 A 192 A ? -0.1 
190 PHE 190 A 190 A ? LEU 183 A 183 A ? -2.5 ARG 188 A 188 A ? -0.8 VAL 211 A 211 A ? -1.3 ALA 212 A 212 A ? -0.5 
191 GLY 191 A 191 A ? LEU 183 A 183 A ? -1.4 ALA 210 A 210 A ? -0.2 LEU 183 A 183 A ? -2.7 VAL 193 A 193 A ? -0.4 
192 ILE 192 A 192 A ? THR 209 A 209 A ? -1.1 PHE 190 A 190 A ? -0.3 THR 209 A 209 A ? -2.6 SER 194 A 194 A ? -0.2 
193 VAL 193 A 193 A ? GLY 181 A 181 A ? -2.9 GLY 191 A 191 A ? -0.4 GLY 180 A 180 A ? -2.8 TYR 208 A 208 A ? -0.2 
194 SER 194 A 194 A ? VAL 207 A 207 A ? -2.3 TRP 195 A 195 A ? -0.4 GLY 196 A 196 A ? -0.3 TYR 208 A 208 A ? -0.2 
195 TRP 195 A 195 A ? VAL 207 A 207 A ? -1.4 LYS 83  A 83  A ? -0.0 VAL 207 A 207 A ? -2.4 SER 194 A 194 A ? -0.4 
196 GLY 196 A 196 A ? SER 194 A 194 A ? -0.3 GLY 206 A 206 A ? -0.2 SER 198 A 198 A ? -0.9 GLY 206 A 206 A ? -0.1 
197 ASN 197 A 197 A ? PRO 205 A 205 A ? -0.3 TRP 195 A 195 A ? -0.3 SER 201 A 201 A ? -0.2 TYR 204 A 204 A ? -0.1 
198 SER 198 A 198 A ? GLY 196 A 196 A ? -0.9 ALA 200 A 200 A ? -0.1 ALA 200 A 200 A ? -0.4 SER 201 A 201 A ? -0.1 
199 CYS 199 A 199 A ? PRO 128 A 128 A ? -0.3 ALA 200 A 200 A ? -0.2 GLY 171 A 171 A ? -0.1 ASP 173 A 173 A ? -0.1 
200 ALA 200 A 200 A ? SER 198 A 198 A ? -0.4 ALA 174 A 174 A ? -0.3 GLY 171 A 171 A ? -3.0 CYS 199 A 199 A ? -0.2 
201 SER 201 A 201 A ? TYR 204 A 204 A ? -0.6 GLY 170 A 170 A ? -0.2 GLY 170 A 170 A ? -0.3 TYR 204 A 204 A ? -0.3 
202 PRO 202 A 202 A ? ?   ?   ? ?   ? ? ?    ?   ?   ? ?   ? ? ?    GLY 170 A 170 A ? -0.3 SER 201 A 201 A ? -0.1 
203 ARG 203 A 203 A ? TYR 204 A 204 A ? -0.2 THR 169 A 169 A ? -0.1 ASN 168 A 168 A ? -0.1 THR 169 A 169 A ? -0.0 
204 TYR 204 A 204 A ? SER 201 A 201 A ? -0.3 ASN 197 A 197 A ? -0.1 SER 201 A 201 A ? -0.6 ARG 203 A 203 A ? -0.2 
205 PRO 205 A 205 A ? ?   ?   ? ?   ? ? ?    ?   ?   ? ?   ? ? ?    ASN 197 A 197 A ? -0.3 GLY 166 A 166 A ? -0.2 
206 GLY 206 A 206 A ? ALA 165 A 165 A ? -1.7 GLY 196 A 196 A ? -0.1 ALA 165 A 165 A ? -1.9 TYR 208 A 208 A ? -0.5 
207 VAL 207 A 207 A ? TRP 195 A 195 A ? -2.4 CYS 164 A 164 A ? -0.2 SER 194 A 194 A ? -2.3 TRP 195 A 195 A ? -1.4 
208 TYR 208 A 208 A ? ILE 163 A 163 A ? -3.3 GLY 206 A 206 A ? -0.5 ILE 163 A 163 A ? -2.7 ALA 210 A 210 A ? -0.5 
209 THR 209 A 209 A ? ILE 192 A 192 A ? -2.6 VAL 207 A 207 A ? -0.3 ILE 192 A 192 A ? -1.1 VAL 211 A 211 A ? -1.0 
210 ALA 210 A 210 A ? ASN 161 A 161 A ? -2.2 TYR 208 A 208 A ? -0.5 ASN 213 A 213 A ? -1.3 PHE 214 A 214 A ? -0.3 
211 VAL 211 A 211 A ? PHE 190 A 190 A ? -1.3 THR 209 A 209 A ? -1.0 PHE 214 A 214 A ? -2.4 ALA 210 A 210 A ? -0.2 
212 ALA 212 A 212 A ? PHE 190 A 190 A ? -0.5 ASN 213 A 213 A ? -0.3 GLN 215 A 215 A ? -0.9 VAL 211 A 211 A ? -0.3 
213 ASN 213 A 213 A ? ALA 210 A 210 A ? -1.3 PHE 214 A 214 A ? -0.2 ALA 212 A 212 A ? -0.3 VAL 211 A 211 A ? -0.2 
214 PHE 214 A 214 A ? VAL 211 A 211 A ? -2.4 ALA 210 A 210 A ? -0.3 ILE 218 A 218 A ? -2.5 ASN 213 A 213 A ? -0.2 
215 GLN 215 A 215 A ? ALA 212 A 212 A ? -0.9 LYS 216 A 216 A ? -0.2 TYR 219 A 219 A ? -2.8 LYS 220 A 220 A ? -0.3 
216 LYS 216 A 216 A ? ALA 212 A 212 A ? -0.2 TRP 217 A 217 A ? -0.2 LYS 220 A 220 A ? -2.3 GLN 215 A 215 A ? -0.2 
217 TRP 217 A 217 A ? TYR 219 A 219 A ? -0.2 ILE 218 A 218 A ? -0.2 THR 221 A 221 A ? -2.3 GLN 215 A 215 A ? -0.2 
218 ILE 218 A 218 A ? PHE 214 A 214 A ? -2.5 LYS 220 A 220 A ? -0.2 ILE 222 A 222 A ? -2.5 PHE 223 A 223 A ? -0.2 
219 TYR 219 A 219 A ? GLN 215 A 215 A ? -2.8 LYS 220 A 220 A ? -0.2 PHE 223 A 223 A ? -2.5 ARG 224 A 224 A ? -0.2 
220 LYS 220 A 220 A ? LYS 216 A 216 A ? -2.3 GLN 215 A 215 A ? -0.3 ARG 224 A 224 A ? -1.2 TYR 219 A 219 A ? -0.2 
221 THR 221 A 221 A ? TRP 217 A 217 A ? -2.3 LYS 216 A 216 A ? -0.2 TYR 219 A 219 A ? -0.2 LYS 220 A 220 A ? -0.2 
222 ILE 222 A 222 A ? ILE 218 A 218 A ? -2.5 PHE 223 A 223 A ? -0.2 LYS 220 A 220 A ? -0.2 TYR 219 A 219 A ? -0.2 
223 PHE 223 A 223 A ? TYR 219 A 219 A ? -2.5 ILE 218 A 218 A ? -0.2 ARG 225 A 225 A ? -0.5 ILE 222 A 222 A ? -0.2 
224 ARG 224 A 224 A ? LYS 220 A 220 A ? -1.2 TYR 219 A 219 A ? -0.2 LYS 220 A 220 A ? -0.0 ?   ?   ? ?   ? ? ?    
225 ARG 225 A 225 A ? PHE 223 A 223 A ? -0.5 ?   ?   ? ?   ? ? ?    PHE 223 A 223 A ? -0.1 ILE 222 A 222 A ? -0.0 
# 
loop_
_dssp_statistics_histogram.entry_id 
_dssp_statistics_histogram.type 
_dssp_statistics_histogram.1 
_dssp_statistics_histogram.2 
_dssp_statistics_histogram.3 
_dssp_statistics_histogram.4 
_dssp_statistics_histogram.5 
_dssp_statistics_histogram.6 
_dssp_statistics_histogram.7 
_dssp_statistics_histogram.8 
_dssp_statistics_histogram.9 
_dssp_statistics_histogram.10 
_dssp_statistics_histogram.11 
_dssp_statistics_histogram.12 
_dssp_statistics_histogram.13 
_dssp_statistics_histogram.14 
_dssp_statistics_histogram.15 
_dssp_statistics_histogram.16 
_dssp_statistics_histogram.17 
_dssp_statistics_histogram.18 
_dssp_statistics_histogram.19 
_dssp_statistics_histogram.20 
_dssp_statistics_histogram.21 
_dssp_statistics_histogram.22 
_dssp_statistics_histogram.23 
_dssp_statistics_histogram.24 
_dssp_statistics_histogram.25 
_dssp_statistics_histogram.26 
_dssp_statistics_histogram.27 
_dssp_statistics_histogram.28 
_dssp_statistics_histogram.29 
_dssp_statistics_histogram.30 
Pelodiscus_sinensis_GeneID=102446786 residues_per_alpha_helix        0 0 0 0 0 0 1 0 1 0 0 0 0 0 0 0 0 0 0 0 0 0 0 0 0 0 0 0 0 0 
Pelodiscus_sinensis_GeneID=102446786 parallel_bridges_per_ladder     0 0 0 0 0 0 0 0 0 0 0 0 0 0 0 0 0 0 0 0 0 0 0 0 0 0 0 0 0 0 
Pelodiscus_sinensis_GeneID=102446786 antiparallel_bridges_per_ladder 2 5 1 4 2 2 0 0 0 0 0 0 0 0 0 0 0 0 0 0 0 0 0 0 0 0 0 0 0 0 
Pelodiscus_sinensis_GeneID=102446786 ladders_per_sheet               1 0 0 0 0 1 1 0 0 0 0 0 0 0 0 0 0 0 0 0 0 0 0 0 0 0 0 0 0 0 
# 
loop_
_dssp_statistics_hbond.entry_id 
_dssp_statistics_hbond.type 
_dssp_statistics_hbond.count 
_dssp_statistics_hbond.count_per_100 
Pelodiscus_sinensis_GeneID=102446786 O(I)-->H-N(J)          137 60.9 
Pelodiscus_sinensis_GeneID=102446786 'PARALLEL BRIDGES'     0   0.0  
Pelodiscus_sinensis_GeneID=102446786 'ANTIPARALLEL BRIDGES' 71  31.6 
Pelodiscus_sinensis_GeneID=102446786 O(I)-->H-N(I-5)        1   0.4  
Pelodiscus_sinensis_GeneID=102446786 O(I)-->H-N(I-4)        1   0.4  
Pelodiscus_sinensis_GeneID=102446786 O(I)-->H-N(I-3)        5   2.2  
Pelodiscus_sinensis_GeneID=102446786 O(I)-->H-N(I-2)        0   0.0  
Pelodiscus_sinensis_GeneID=102446786 O(I)-->H-N(I-1)        0   0.0  
Pelodiscus_sinensis_GeneID=102446786 O(I)-->H-N(I+0)        0   0.0  
Pelodiscus_sinensis_GeneID=102446786 O(I)-->H-N(I+1)        0   0.0  
Pelodiscus_sinensis_GeneID=102446786 O(I)-->H-N(I+2)        16  7.1  
Pelodiscus_sinensis_GeneID=102446786 O(I)-->H-N(I+3)        23  10.2 
Pelodiscus_sinensis_GeneID=102446786 O(I)-->H-N(I+4)        13  5.8  
Pelodiscus_sinensis_GeneID=102446786 O(I)-->H-N(I+5)        1   0.4  
# 
_dssp_statistics.entry_id                       Pelodiscus_sinensis_GeneID=102446786 
_dssp_statistics.nr_of_residues                 225 
_dssp_statistics.nr_of_chains                   1 
_dssp_statistics.nr_of_ss_bridges_total         0 
_dssp_statistics.nr_of_ss_bridges_intra_chain   0 
_dssp_statistics.nr_of_ss_bridges_inter_chain   0 
# 
loop_
_chem_comp.id 
_chem_comp.type 
_chem_comp.mon_nstd_flag 
_chem_comp.name 
_chem_comp.formula 
_chem_comp.formula_weight 
ALA 'L-PEPTIDE LINKING' y ALANINE         'C3 H7 N O2'     89.093 
ARG 'L-PEPTIDE LINKING' y ARGININE        'C6 H15 N4 O2'  175.209 
ASN 'L-PEPTIDE LINKING' y ASPARAGINE      'C4 H8 N2 O3'   132.118 
ASP 'L-PEPTIDE LINKING' y 'ASPARTIC ACID' 'C4 H7 N O4'    133.103 
CYS 'L-PEPTIDE LINKING' y CYSTEINE        'C3 H7 N O2 S'  121.158 
GLN 'L-PEPTIDE LINKING' y GLUTAMINE       'C5 H10 N2 O3'  146.144 
GLU 'L-PEPTIDE LINKING' y 'GLUTAMIC ACID' 'C5 H9 N O4'    147.129 
GLY 'PEPTIDE LINKING'   y GLYCINE         'C2 H5 N O2'     75.067 
HIS 'L-PEPTIDE LINKING' y HISTIDINE       'C6 H10 N3 O2'  156.162 
ILE 'L-PEPTIDE LINKING' y ISOLEUCINE      'C6 H13 N O2'   131.173 
LEU 'L-PEPTIDE LINKING' y LEUCINE         'C6 H13 N O2'   131.173 
LYS 'L-PEPTIDE LINKING' y LYSINE          'C6 H15 N2 O2'  147.195 
MET 'L-PEPTIDE LINKING' y METHIONINE      'C5 H11 N O2 S' 149.211 
PHE 'L-PEPTIDE LINKING' y PHENYLALANINE   'C9 H11 N O2'   165.189 
PRO 'L-PEPTIDE LINKING' y PROLINE         'C5 H9 N O2'     115.13 
SER 'L-PEPTIDE LINKING' y SERINE          'C3 H7 N O3'    105.093 
THR 'L-PEPTIDE LINKING' y THREONINE       'C4 H9 N O3'    119.119 
TRP 'L-PEPTIDE LINKING' y TRYPTOPHAN      'C11 H12 N2 O2' 204.225 
TYR 'L-PEPTIDE LINKING' y TYROSINE        'C9 H11 N O3'   181.189 
VAL 'L-PEPTIDE LINKING' y VALINE          'C5 H11 N O2'   117.146 
# 
loop_
_atom_type.symbol 
N 
C 
O 
S 
# 
loop_
_entity_poly_seq.entity_id 
_entity_poly_seq.num 
_entity_poly_seq.mon_id 
_entity_poly_seq.hetero 
1   1 ARG n 
1   2 ILE n 
1   3 ILE n 
1   4 GLY n 
1   5 GLY n 
1   6 ASN n 
1   7 ILE n 
1   8 VAL n 
1   9 ALA n 
1  10 PRO n 
1  11 HIS n 
1  12 SER n 
1  13 SER n 
1  14 LYS n 
1  15 TYR n 
1  16 LEU n 
1  17 VAL n 
1  18 SER n 
1  19 LEU n 
1  20 LYS n 
1  21 ARG n 
1  22 THR n 
1  23 GLY n 
1  24 PHE n 
1  25 HIS n 
1  26 PHE n 
1  27 CYS n 
1  28 GLY n 
1  29 GLY n 
1  30 SER n 
1  31 LEU n 
1  32 VAL n 
1  33 SER n 
1  34 ARG n 
1  35 SER n 
1  36 TRP n 
1  37 VAL n 
1  38 LEU n 
1  39 THR n 
1  40 ALA n 
1  41 ALA n 
1  42 HIS n 
1  43 CYS n 
1  44 LYS n 
1  45 THR n 
1  46 GLU n 
1  47 GLN n 
1  48 MET n 
1  49 MET n 
1  50 ILE n 
1  51 VAL n 
1  52 ALA n 
1  53 GLY n 
1  54 GLU n 
1  55 TYR n 
1  56 SER n 
1  57 LEU n 
1  58 SER n 
1  59 THR n 
1  60 PHE n 
1  61 GLU n 
1  62 GLY n 
1  63 THR n 
1  64 GLU n 
1  65 GLN n 
1  66 ILE n 
1  67 PHE n 
1  68 ARG n 
1  69 PRO n 
1  70 LEU n 
1  71 ARG n 
1  72 MET n 
1  73 VAL n 
1  74 VAL n 
1  75 HIS n 
1  76 PRO n 
1  77 ASP n 
1  78 TYR n 
1  79 SER n 
1  80 SER n 
1  81 THR n 
1  82 SER n 
1  83 LYS n 
1  84 ASN n 
1  85 ALA n 
1  86 ASP n 
1  87 ILE n 
1  88 MET n 
1  89 LEU n 
1  90 ILE n 
1  91 LYS n 
1  92 LEU n 
1  93 ASN n 
1  94 ARG n 
1  95 PRO n 
1  96 LEU n 
1  97 VAL n 
1  98 HIS n 
1  99 ASN n 
1 100 ALA n 
1 101 PHE n 
1 102 VAL n 
1 103 SER n 
1 104 ILE n 
1 105 VAL n 
1 106 PRO n 
1 107 LEU n 
1 108 PRO n 
1 109 GLN n 
1 110 ALA n 
1 111 ALA n 
1 112 VAL n 
1 113 LYS n 
1 114 GLU n 
1 115 GLY n 
1 116 ARG n 
1 117 PHE n 
1 118 CYS n 
1 119 GLN n 
1 120 VAL n 
1 121 SER n 
1 122 GLY n 
1 123 TRP n 
1 124 GLY n 
1 125 TYR n 
1 126 THR n 
1 127 SER n 
1 128 PRO n 
1 129 MET n 
1 130 GLY n 
1 131 GLY n 
1 132 ARG n 
1 133 THR n 
1 134 SER n 
1 135 ASP n 
1 136 THR n 
1 137 LEU n 
1 138 ARG n 
1 139 SER n 
1 140 VAL n 
1 141 HIS n 
1 142 LEU n 
1 143 PRO n 
1 144 ILE n 
1 145 ILE n 
1 146 SER n 
1 147 ALA n 
1 148 GLY n 
1 149 LYS n 
1 150 CYS n 
1 151 ASN n 
1 152 ALA n 
1 153 SER n 
1 154 TYR n 
1 155 ALA n 
1 156 GLY n 
1 157 TYR n 
1 158 ILE n 
1 159 THR n 
1 160 LYS n 
1 161 ASN n 
1 162 MET n 
1 163 ILE n 
1 164 CYS n 
1 165 ALA n 
1 166 GLY n 
1 167 PHE n 
1 168 ASN n 
1 169 THR n 
1 170 GLY n 
1 171 GLY n 
1 172 LYS n 
1 173 ASP n 
1 174 ALA n 
1 175 CYS n 
1 176 GLN n 
1 177 GLY n 
1 178 ASP n 
1 179 SER n 
1 180 GLY n 
1 181 GLY n 
1 182 PRO n 
1 183 LEU n 
1 184 VAL n 
1 185 CYS n 
1 186 GLU n 
1 187 GLY n 
1 188 ARG n 
1 189 VAL n 
1 190 PHE n 
1 191 GLY n 
1 192 ILE n 
1 193 VAL n 
1 194 SER n 
1 195 TRP n 
1 196 GLY n 
1 197 ASN n 
1 198 SER n 
1 199 CYS n 
1 200 ALA n 
1 201 SER n 
1 202 PRO n 
1 203 ARG n 
1 204 TYR n 
1 205 PRO n 
1 206 GLY n 
1 207 VAL n 
1 208 TYR n 
1 209 THR n 
1 210 ALA n 
1 211 VAL n 
1 212 ALA n 
1 213 ASN n 
1 214 PHE n 
1 215 GLN n 
1 216 LYS n 
1 217 TRP n 
1 218 ILE n 
1 219 TYR n 
1 220 LYS n 
1 221 THR n 
1 222 ILE n 
1 223 PHE n 
1 224 ARG n 
1 225 ARG n 
# 
loop_
_pdbx_poly_seq_scheme.asym_id 
_pdbx_poly_seq_scheme.entity_id 
_pdbx_poly_seq_scheme.seq_id 
_pdbx_poly_seq_scheme.mon_id 
_pdbx_poly_seq_scheme.ndb_seq_num 
_pdbx_poly_seq_scheme.pdb_seq_num 
_pdbx_poly_seq_scheme.auth_seq_num 
_pdbx_poly_seq_scheme.pdb_mon_id 
_pdbx_poly_seq_scheme.auth_mon_id 
_pdbx_poly_seq_scheme.pdb_strand_id 
_pdbx_poly_seq_scheme.pdb_ins_code 
_pdbx_poly_seq_scheme.hetero 
A 1   1 ARG   1 1   1   ARG ARG A ? n 
A 1   2 ILE   2 2   2   ILE ILE A ? n 
A 1   3 ILE   3 3   3   ILE ILE A ? n 
A 1   4 GLY   4 4   4   GLY GLY A ? n 
A 1   5 GLY   5 5   5   GLY GLY A ? n 
A 1   6 ASN   6 6   6   ASN ASN A ? n 
A 1   7 ILE   7 7   7   ILE ILE A ? n 
A 1   8 VAL   8 8   8   VAL VAL A ? n 
A 1   9 ALA   9 9   9   ALA ALA A ? n 
A 1  10 PRO  10 10  10  PRO PRO A ? n 
A 1  11 HIS  11 11  11  HIS HIS A ? n 
A 1  12 SER  12 12  12  SER SER A ? n 
A 1  13 SER  13 13  13  SER SER A ? n 
A 1  14 LYS  14 14  14  LYS LYS A ? n 
A 1  15 TYR  15 15  15  TYR TYR A ? n 
A 1  16 LEU  16 16  16  LEU LEU A ? n 
A 1  17 VAL  17 17  17  VAL VAL A ? n 
A 1  18 SER  18 18  18  SER SER A ? n 
A 1  19 LEU  19 19  19  LEU LEU A ? n 
A 1  20 LYS  20 20  20  LYS LYS A ? n 
A 1  21 ARG  21 21  21  ARG ARG A ? n 
A 1  22 THR  22 22  22  THR THR A ? n 
A 1  23 GLY  23 23  23  GLY GLY A ? n 
A 1  24 PHE  24 24  24  PHE PHE A ? n 
A 1  25 HIS  25 25  25  HIS HIS A ? n 
A 1  26 PHE  26 26  26  PHE PHE A ? n 
A 1  27 CYS  27 27  27  CYS CYS A ? n 
A 1  28 GLY  28 28  28  GLY GLY A ? n 
A 1  29 GLY  29 29  29  GLY GLY A ? n 
A 1  30 SER  30 30  30  SER SER A ? n 
A 1  31 LEU  31 31  31  LEU LEU A ? n 
A 1  32 VAL  32 32  32  VAL VAL A ? n 
A 1  33 SER  33 33  33  SER SER A ? n 
A 1  34 ARG  34 34  34  ARG ARG A ? n 
A 1  35 SER  35 35  35  SER SER A ? n 
A 1  36 TRP  36 36  36  TRP TRP A ? n 
A 1  37 VAL  37 37  37  VAL VAL A ? n 
A 1  38 LEU  38 38  38  LEU LEU A ? n 
A 1  39 THR  39 39  39  THR THR A ? n 
A 1  40 ALA  40 40  40  ALA ALA A ? n 
A 1  41 ALA  41 41  41  ALA ALA A ? n 
A 1  42 HIS  42 42  42  HIS HIS A ? n 
A 1  43 CYS  43 43  43  CYS CYS A ? n 
A 1  44 LYS  44 44  44  LYS LYS A ? n 
A 1  45 THR  45 45  45  THR THR A ? n 
A 1  46 GLU  46 46  46  GLU GLU A ? n 
A 1  47 GLN  47 47  47  GLN GLN A ? n 
A 1  48 MET  48 48  48  MET MET A ? n 
A 1  49 MET  49 49  49  MET MET A ? n 
A 1  50 ILE  50 50  50  ILE ILE A ? n 
A 1  51 VAL  51 51  51  VAL VAL A ? n 
A 1  52 ALA  52 52  52  ALA ALA A ? n 
A 1  53 GLY  53 53  53  GLY GLY A ? n 
A 1  54 GLU  54 54  54  GLU GLU A ? n 
A 1  55 TYR  55 55  55  TYR TYR A ? n 
A 1  56 SER  56 56  56  SER SER A ? n 
A 1  57 LEU  57 57  57  LEU LEU A ? n 
A 1  58 SER  58 58  58  SER SER A ? n 
A 1  59 THR  59 59  59  THR THR A ? n 
A 1  60 PHE  60 60  60  PHE PHE A ? n 
A 1  61 GLU  61 61  61  GLU GLU A ? n 
A 1  62 GLY  62 62  62  GLY GLY A ? n 
A 1  63 THR  63 63  63  THR THR A ? n 
A 1  64 GLU  64 64  64  GLU GLU A ? n 
A 1  65 GLN  65 65  65  GLN GLN A ? n 
A 1  66 ILE  66 66  66  ILE ILE A ? n 
A 1  67 PHE  67 67  67  PHE PHE A ? n 
A 1  68 ARG  68 68  68  ARG ARG A ? n 
A 1  69 PRO  69 69  69  PRO PRO A ? n 
A 1  70 LEU  70 70  70  LEU LEU A ? n 
A 1  71 ARG  71 71  71  ARG ARG A ? n 
A 1  72 MET  72 72  72  MET MET A ? n 
A 1  73 VAL  73 73  73  VAL VAL A ? n 
A 1  74 VAL  74 74  74  VAL VAL A ? n 
A 1  75 HIS  75 75  75  HIS HIS A ? n 
A 1  76 PRO  76 76  76  PRO PRO A ? n 
A 1  77 ASP  77 77  77  ASP ASP A ? n 
A 1  78 TYR  78 78  78  TYR TYR A ? n 
A 1  79 SER  79 79  79  SER SER A ? n 
A 1  80 SER  80 80  80  SER SER A ? n 
A 1  81 THR  81 81  81  THR THR A ? n 
A 1  82 SER  82 82  82  SER SER A ? n 
A 1  83 LYS  83 83  83  LYS LYS A ? n 
A 1  84 ASN  84 84  84  ASN ASN A ? n 
A 1  85 ALA  85 85  85  ALA ALA A ? n 
A 1  86 ASP  86 86  86  ASP ASP A ? n 
A 1  87 ILE  87 87  87  ILE ILE A ? n 
A 1  88 MET  88 88  88  MET MET A ? n 
A 1  89 LEU  89 89  89  LEU LEU A ? n 
A 1  90 ILE  90 90  90  ILE ILE A ? n 
A 1  91 LYS  91 91  91  LYS LYS A ? n 
A 1  92 LEU  92 92  92  LEU LEU A ? n 
A 1  93 ASN  93 93  93  ASN ASN A ? n 
A 1  94 ARG  94 94  94  ARG ARG A ? n 
A 1  95 PRO  95 95  95  PRO PRO A ? n 
A 1  96 LEU  96 96  96  LEU LEU A ? n 
A 1  97 VAL  97 97  97  VAL VAL A ? n 
A 1  98 HIS  98 98  98  HIS HIS A ? n 
A 1  99 ASN  99 99  99  ASN ASN A ? n 
A 1 100 ALA 100 100 100 ALA ALA A ? n 
A 1 101 PHE 101 101 101 PHE PHE A ? n 
A 1 102 VAL 102 102 102 VAL VAL A ? n 
A 1 103 SER 103 103 103 SER SER A ? n 
A 1 104 ILE 104 104 104 ILE ILE A ? n 
A 1 105 VAL 105 105 105 VAL VAL A ? n 
A 1 106 PRO 106 106 106 PRO PRO A ? n 
A 1 107 LEU 107 107 107 LEU LEU A ? n 
A 1 108 PRO 108 108 108 PRO PRO A ? n 
A 1 109 GLN 109 109 109 GLN GLN A ? n 
A 1 110 ALA 110 110 110 ALA ALA A ? n 
A 1 111 ALA 111 111 111 ALA ALA A ? n 
A 1 112 VAL 112 112 112 VAL VAL A ? n 
A 1 113 LYS 113 113 113 LYS LYS A ? n 
A 1 114 GLU 114 114 114 GLU GLU A ? n 
A 1 115 GLY 115 115 115 GLY GLY A ? n 
A 1 116 ARG 116 116 116 ARG ARG A ? n 
A 1 117 PHE 117 117 117 PHE PHE A ? n 
A 1 118 CYS 118 118 118 CYS CYS A ? n 
A 1 119 GLN 119 119 119 GLN GLN A ? n 
A 1 120 VAL 120 120 120 VAL VAL A ? n 
A 1 121 SER 121 121 121 SER SER A ? n 
A 1 122 GLY 122 122 122 GLY GLY A ? n 
A 1 123 TRP 123 123 123 TRP TRP A ? n 
A 1 124 GLY 124 124 124 GLY GLY A ? n 
A 1 125 TYR 125 125 125 TYR TYR A ? n 
A 1 126 THR 126 126 126 THR THR A ? n 
A 1 127 SER 127 127 127 SER SER A ? n 
A 1 128 PRO 128 128 128 PRO PRO A ? n 
A 1 129 MET 129 129 129 MET MET A ? n 
A 1 130 GLY 130 130 130 GLY GLY A ? n 
A 1 131 GLY 131 131 131 GLY GLY A ? n 
A 1 132 ARG 132 132 132 ARG ARG A ? n 
A 1 133 THR 133 133 133 THR THR A ? n 
A 1 134 SER 134 134 134 SER SER A ? n 
A 1 135 ASP 135 135 135 ASP ASP A ? n 
A 1 136 THR 136 136 136 THR THR A ? n 
A 1 137 LEU 137 137 137 LEU LEU A ? n 
A 1 138 ARG 138 138 138 ARG ARG A ? n 
A 1 139 SER 139 139 139 SER SER A ? n 
A 1 140 VAL 140 140 140 VAL VAL A ? n 
A 1 141 HIS 141 141 141 HIS HIS A ? n 
A 1 142 LEU 142 142 142 LEU LEU A ? n 
A 1 143 PRO 143 143 143 PRO PRO A ? n 
A 1 144 ILE 144 144 144 ILE ILE A ? n 
A 1 145 ILE 145 145 145 ILE ILE A ? n 
A 1 146 SER 146 146 146 SER SER A ? n 
A 1 147 ALA 147 147 147 ALA ALA A ? n 
A 1 148 GLY 148 148 148 GLY GLY A ? n 
A 1 149 LYS 149 149 149 LYS LYS A ? n 
A 1 150 CYS 150 150 150 CYS CYS A ? n 
A 1 151 ASN 151 151 151 ASN ASN A ? n 
A 1 152 ALA 152 152 152 ALA ALA A ? n 
A 1 153 SER 153 153 153 SER SER A ? n 
A 1 154 TYR 154 154 154 TYR TYR A ? n 
A 1 155 ALA 155 155 155 ALA ALA A ? n 
A 1 156 GLY 156 156 156 GLY GLY A ? n 
A 1 157 TYR 157 157 157 TYR TYR A ? n 
A 1 158 ILE 158 158 158 ILE ILE A ? n 
A 1 159 THR 159 159 159 THR THR A ? n 
A 1 160 LYS 160 160 160 LYS LYS A ? n 
A 1 161 ASN 161 161 161 ASN ASN A ? n 
A 1 162 MET 162 162 162 MET MET A ? n 
A 1 163 ILE 163 163 163 ILE ILE A ? n 
A 1 164 CYS 164 164 164 CYS CYS A ? n 
A 1 165 ALA 165 165 165 ALA ALA A ? n 
A 1 166 GLY 166 166 166 GLY GLY A ? n 
A 1 167 PHE 167 167 167 PHE PHE A ? n 
A 1 168 ASN 168 168 168 ASN ASN A ? n 
A 1 169 THR 169 169 169 THR THR A ? n 
A 1 170 GLY 170 170 170 GLY GLY A ? n 
A 1 171 GLY 171 171 171 GLY GLY A ? n 
A 1 172 LYS 172 172 172 LYS LYS A ? n 
A 1 173 ASP 173 173 173 ASP ASP A ? n 
A 1 174 ALA 174 174 174 ALA ALA A ? n 
A 1 175 CYS 175 175 175 CYS CYS A ? n 
A 1 176 GLN 176 176 176 GLN GLN A ? n 
A 1 177 GLY 177 177 177 GLY GLY A ? n 
A 1 178 ASP 178 178 178 ASP ASP A ? n 
A 1 179 SER 179 179 179 SER SER A ? n 
A 1 180 GLY 180 180 180 GLY GLY A ? n 
A 1 181 GLY 181 181 181 GLY GLY A ? n 
A 1 182 PRO 182 182 182 PRO PRO A ? n 
A 1 183 LEU 183 183 183 LEU LEU A ? n 
A 1 184 VAL 184 184 184 VAL VAL A ? n 
A 1 185 CYS 185 185 185 CYS CYS A ? n 
A 1 186 GLU 186 186 186 GLU GLU A ? n 
A 1 187 GLY 187 187 187 GLY GLY A ? n 
A 1 188 ARG 188 188 188 ARG ARG A ? n 
A 1 189 VAL 189 189 189 VAL VAL A ? n 
A 1 190 PHE 190 190 190 PHE PHE A ? n 
A 1 191 GLY 191 191 191 GLY GLY A ? n 
A 1 192 ILE 192 192 192 ILE ILE A ? n 
A 1 193 VAL 193 193 193 VAL VAL A ? n 
A 1 194 SER 194 194 194 SER SER A ? n 
A 1 195 TRP 195 195 195 TRP TRP A ? n 
A 1 196 GLY 196 196 196 GLY GLY A ? n 
A 1 197 ASN 197 197 197 ASN ASN A ? n 
A 1 198 SER 198 198 198 SER SER A ? n 
A 1 199 CYS 199 199 199 CYS CYS A ? n 
A 1 200 ALA 200 200 200 ALA ALA A ? n 
A 1 201 SER 201 201 201 SER SER A ? n 
A 1 202 PRO 202 202 202 PRO PRO A ? n 
A 1 203 ARG 203 203 203 ARG ARG A ? n 
A 1 204 TYR 204 204 204 TYR TYR A ? n 
A 1 205 PRO 205 205 205 PRO PRO A ? n 
A 1 206 GLY 206 206 206 GLY GLY A ? n 
A 1 207 VAL 207 207 207 VAL VAL A ? n 
A 1 208 TYR 208 208 208 TYR TYR A ? n 
A 1 209 THR 209 209 209 THR THR A ? n 
A 1 210 ALA 210 210 210 ALA ALA A ? n 
A 1 211 VAL 211 211 211 VAL VAL A ? n 
A 1 212 ALA 212 212 212 ALA ALA A ? n 
A 1 213 ASN 213 213 213 ASN ASN A ? n 
A 1 214 PHE 214 214 214 PHE PHE A ? n 
A 1 215 GLN 215 215 215 GLN GLN A ? n 
A 1 216 LYS 216 216 216 LYS LYS A ? n 
A 1 217 TRP 217 217 217 TRP TRP A ? n 
A 1 218 ILE 218 218 218 ILE ILE A ? n 
A 1 219 TYR 219 219 219 TYR TYR A ? n 
A 1 220 LYS 220 220 220 LYS LYS A ? n 
A 1 221 THR 221 221 221 THR THR A ? n 
A 1 222 ILE 222 222 222 ILE ILE A ? n 
A 1 223 PHE 223 223 223 PHE PHE A ? n 
A 1 224 ARG 224 224 224 ARG ARG A ? n 
A 1 225 ARG 225 225 225 ARG ARG A ? n 
# 
loop_
_atom_site.group_PDB 
_atom_site.id 
_atom_site.type_symbol 
_atom_site.label_atom_id 
_atom_site.label_alt_id 
_atom_site.label_comp_id 
_atom_site.label_asym_id 
_atom_site.label_entity_id 
_atom_site.label_seq_id 
_atom_site.pdbx_PDB_ins_code 
_atom_site.Cartn_x 
_atom_site.Cartn_y 
_atom_site.Cartn_z 
_atom_site.occupancy 
_atom_site.B_iso_or_equiv 
_atom_site.pdbx_formal_charge 
_atom_site.auth_seq_id 
_atom_site.auth_comp_id 
_atom_site.auth_asym_id 
_atom_site.auth_atom_id 
_atom_site.pdbx_PDB_model_num 
ATOM 1    N N   ? ARG A 1   1 ?  -1.598  11.441  -3.230 1.000 71.690 ? 1   ARG A N   1 
ATOM 2    C CA  ? ARG A 1   1 ?  -0.145  11.353  -3.335 1.000 71.690 ? 1   ARG A CA  1 
ATOM 3    C C   ? ARG A 1   1 ?   0.266  10.420  -4.469 1.000 71.690 ? 1   ARG A C   1 
ATOM 4    C CB  ? ARG A 1   1 ?   0.462  10.872  -2.015 1.000 71.690 ? 1   ARG A CB  1 
ATOM 5    O O   ? ARG A 1   1 ?   0.450   9.219  -4.257 1.000 71.690 ? 1   ARG A O   1 
ATOM 6    C CG  ? ARG A 1   1 ?   1.968  11.059  -1.926 1.000 71.690 ? 1   ARG A CG  1 
ATOM 7    C CD  ? ARG A 1   1 ?   2.513  10.614  -0.575 1.000 71.690 ? 1   ARG A CD  1 
ATOM 8    N NE  ? ARG A 1   1 ?   3.972  10.631  -0.550 1.000 71.690 ? 1   ARG A NE  1 
ATOM 9    N NH1 ? ARG A 1   1 ?   4.147  10.080   1.686 1.000 71.690 ? 1   ARG A NH1 1 
ATOM 10   N NH2 ? ARG A 1   1 ?   6.037  10.420   0.434 1.000 71.690 ? 1   ARG A NH2 1 
ATOM 11   C CZ  ? ARG A 1   1 ?   4.715  10.377   0.523 1.000 71.690 ? 1   ARG A CZ  1 
ATOM 12   N N   ? ILE A 1   2 ?   0.441  11.007  -5.602 1.000 92.830 ? 2   ILE A N   1 
ATOM 13   C CA  ? ILE A 1   2 ?   0.738  10.399  -6.895 1.000 92.830 ? 2   ILE A CA  1 
ATOM 14   C C   ? ILE A 1   2 ?   1.438  11.415  -7.794 1.000 92.830 ? 2   ILE A C   1 
ATOM 15   C CB  ? ILE A 1   2 ?  -0.543   9.872  -7.578 1.000 92.830 ? 2   ILE A CB  1 
ATOM 16   O O   ? ILE A 1   2 ?   0.889  12.482  -8.081 1.000 92.830 ? 2   ILE A O   1 
ATOM 17   C CG1 ? ILE A 1   2 ?  -1.226   8.821  -6.695 1.000 92.830 ? 2   ILE A CG1 1 
ATOM 18   C CG2 ? ILE A 1   2 ?  -0.221   9.299  -8.961 1.000 92.830 ? 2   ILE A CG2 1 
ATOM 19   C CD1 ? ILE A 1   2 ?  -0.384   7.576  -6.452 1.000 92.830 ? 2   ILE A CD1 1 
ATOM 20   N N   ? ILE A 1   3 ?   2.650  11.217  -8.238 1.000 93.150 ? 3   ILE A N   1 
ATOM 21   C CA  ? ILE A 1   3 ?   3.386  12.071  -9.163 1.000 93.150 ? 3   ILE A CA  1 
ATOM 22   C C   ? ILE A 1   3 ?   3.012  11.717 -10.601 1.000 93.150 ? 3   ILE A C   1 
ATOM 23   C CB  ? ILE A 1   3 ?   4.912  11.942  -8.960 1.000 93.150 ? 3   ILE A CB  1 
ATOM 24   O O   ? ILE A 1   3 ?   3.060  10.549 -10.992 1.000 93.150 ? 3   ILE A O   1 
ATOM 25   C CG1 ? ILE A 1   3 ?   5.299  12.369  -7.539 1.000 93.150 ? 3   ILE A CG1 1 
ATOM 26   C CG2 ? ILE A 1   3 ?   5.668  12.767 -10.005 1.000 93.150 ? 3   ILE A CG2 1 
ATOM 27   C CD1 ? ILE A 1   3 ?   6.778  12.194  -7.221 1.000 93.150 ? 3   ILE A CD1 1 
ATOM 28   N N   ? GLY A 1   4 ?   2.672  12.828 -11.349 1.000 92.260 ? 4   GLY A N   1 
ATOM 29   C CA  ? GLY A 1   4 ?   2.359  12.598 -12.751 1.000 92.260 ? 4   GLY A CA  1 
ATOM 30   C C   ? GLY A 1   4 ?   1.006  11.945 -12.960 1.000 92.260 ? 4   GLY A C   1 
ATOM 31   O O   ? GLY A 1   4 ?   0.717  11.438 -14.046 1.000 92.260 ? 4   GLY A O   1 
ATOM 32   N N   ? GLY A 1   5 ?   0.128  11.820 -11.844 1.000 93.020 ? 5   GLY A N   1 
ATOM 33   C CA  ? GLY A 1   5 ?  -1.205  11.240 -11.897 1.000 93.020 ? 5   GLY A CA  1 
ATOM 34   C C   ? GLY A 1   5 ?  -2.299  12.275 -12.073 1.000 93.020 ? 5   GLY A C   1 
ATOM 35   O O   ? GLY A 1   5 ?  -2.016  13.462 -12.248 1.000 93.020 ? 5   GLY A O   1 
ATOM 36   N N   ? ASN A 1   6 ?  -3.531  11.811 -12.116 1.000 93.800 ? 6   ASN A N   1 
ATOM 37   C CA  ? ASN A 1   6 ?  -4.707  12.658 -12.281 1.000 93.800 ? 6   ASN A CA  1 
ATOM 38   C C   ? ASN A 1   6 ?  -5.716  12.442 -11.156 1.000 93.800 ? 6   ASN A C   1 
ATOM 39   C CB  ? ASN A 1   6 ?  -5.365  12.406 -13.639 1.000 93.800 ? 6   ASN A CB  1 
ATOM 40   O O   ? ASN A 1   6 ?  -5.768  11.363 -10.562 1.000 93.800 ? 6   ASN A O   1 
ATOM 41   C CG  ? ASN A 1   6 ?  -4.414  12.630 -14.799 1.000 93.800 ? 6   ASN A CG  1 
ATOM 42   N ND2 ? ASN A 1   6 ?  -4.138  11.572 -15.553 1.000 93.800 ? 6   ASN A ND2 1 
ATOM 43   O OD1 ? ASN A 1   6 ?  -3.931  13.744 -15.014 1.000 93.800 ? 6   ASN A OD1 1 
ATOM 44   N N   ? ILE A 1   7 ?  -6.453  13.498 -10.901 1.000 93.700 ? 7   ILE A N   1 
ATOM 45   C CA  ? ILE A 1   7 ?  -7.588  13.374  -9.994 1.000 93.700 ? 7   ILE A CA  1 
ATOM 46   C C   ? ILE A 1   7 ?  -8.571  12.339 -10.536 1.000 93.700 ? 7   ILE A C   1 
ATOM 47   C CB  ? ILE A 1   7 ?  -8.299  14.731  -9.787 1.000 93.700 ? 7   ILE A CB  1 
ATOM 48   O O   ? ILE A 1   7 ?  -8.931  12.374 -11.715 1.000 93.700 ? 7   ILE A O   1 
ATOM 49   C CG1 ? ILE A 1   7 ?  -7.362  15.723  -9.088 1.000 93.700 ? 7   ILE A CG1 1 
ATOM 50   C CG2 ? ILE A 1   7 ?  -9.594  14.546  -8.992 1.000 93.700 ? 7   ILE A CG2 1 
ATOM 51   C CD1 ? ILE A 1   7 ?  -7.909  17.141  -9.011 1.000 93.700 ? 7   ILE A CD1 1 
ATOM 52   N N   ? VAL A 1   8 ?  -8.922  11.406  -9.656 1.000 92.380 ? 8   VAL A N   1 
ATOM 53   C CA  ? VAL A 1   8 ?  -9.822  10.342 -10.088 1.000 92.380 ? 8   VAL A CA  1 
ATOM 54   C C   ? VAL A 1   8 ? -11.271  10.773  -9.876 1.000 92.380 ? 8   VAL A C   1 
ATOM 55   C CB  ? VAL A 1   8 ?  -9.543   9.022  -9.336 1.000 92.380 ? 8   VAL A CB  1 
ATOM 56   O O   ? VAL A 1   8 ? -11.540  11.733  -9.149 1.000 92.380 ? 8   VAL A O   1 
ATOM 57   C CG1 ? VAL A 1   8 ?  -8.116   8.543  -9.597 1.000 92.380 ? 8   VAL A CG1 1 
ATOM 58   C CG2 ? VAL A 1   8 ?  -9.784   9.201  -7.838 1.000 92.380 ? 8   VAL A CG2 1 
ATOM 59   N N   ? ALA A 1   9 ? -12.160  10.018 -10.607 1.000 92.440 ? 9   ALA A N   1 
ATOM 60   C CA  ? ALA A 1   9 ? -13.583  10.231 -10.357 1.000 92.440 ? 9   ALA A CA  1 
ATOM 61   C C   ? ALA A 1   9 ? -13.940   9.911  -8.908 1.000 92.440 ? 9   ALA A C   1 
ATOM 62   C CB  ? ALA A 1   9 ? -14.423   9.382 -11.309 1.000 92.440 ? 9   ALA A CB  1 
ATOM 63   O O   ? ALA A 1   9 ? -13.446   8.933  -8.342 1.000 92.440 ? 9   ALA A O   1 
ATOM 64   N N   ? PRO A 1  10 ? -14.676  10.789  -8.245 1.000 90.680 ? 10  PRO A N   1 
ATOM 65   C CA  ? PRO A 1  10 ? -15.070  10.509  -6.863 1.000 90.680 ? 10  PRO A CA  1 
ATOM 66   C C   ? PRO A 1  10 ? -15.598   9.088  -6.676 1.000 90.680 ? 10  PRO A C   1 
ATOM 67   C CB  ? PRO A 1  10 ? -16.170  11.539  -6.594 1.000 90.680 ? 10  PRO A CB  1 
ATOM 68   O O   ? PRO A 1  10 ? -16.368   8.598  -7.505 1.000 90.680 ? 10  PRO A O   1 
ATOM 69   C CG  ? PRO A 1  10 ? -15.877  12.664  -7.534 1.000 90.680 ? 10  PRO A CG  1 
ATOM 70   C CD  ? PRO A 1  10 ? -15.316  12.092  -8.804 1.000 90.680 ? 10  PRO A CD  1 
ATOM 71   N N   ? HIS A 1  11 ? -14.930   8.403  -5.627 1.000 87.710 ? 11  HIS A N   1 
ATOM 72   C CA  ? HIS A 1  11 ? -15.402   7.110  -5.144 1.000 87.710 ? 11  HIS A CA  1 
ATOM 73   C C   ? HIS A 1  11 ? -15.147   6.012  -6.171 1.000 87.710 ? 11  HIS A C   1 
ATOM 74   C CB  ? HIS A 1  11 ? -16.892   7.175  -4.805 1.000 87.710 ? 11  HIS A CB  1 
ATOM 75   O O   ? HIS A 1  11 ? -15.887   5.028  -6.232 1.000 87.710 ? 11  HIS A O   1 
ATOM 76   C CG  ? HIS A 1  11 ? -17.242   8.273  -3.851 1.000 87.710 ? 11  HIS A CG  1 
ATOM 77   C CD2 ? HIS A 1  11 ? -18.034   9.361  -4.000 1.000 87.710 ? 11  HIS A CD2 1 
ATOM 78   N ND1 ? HIS A 1  11 ? -16.752   8.325  -2.564 1.000 87.710 ? 11  HIS A ND1 1 
ATOM 79   C CE1 ? HIS A 1  11 ? -17.229   9.401  -1.961 1.000 87.710 ? 11  HIS A CE1 1 
ATOM 80   N NE2 ? HIS A 1  11 ? -18.009  10.047  -2.810 1.000 87.710 ? 11  HIS A NE2 1 
ATOM 81   N N   ? SER A 1  12 ? -14.260   6.271  -7.132 1.000 91.080 ? 12  SER A N   1 
ATOM 82   C CA  ? SER A 1  12 ? -13.827   5.303  -8.134 1.000 91.080 ? 12  SER A CA  1 
ATOM 83   C C   ? SER A 1  12 ? -12.888   4.264  -7.530 1.000 91.080 ? 12  SER A C   1 
ATOM 84   C CB  ? SER A 1  12 ? -13.136   6.010  -9.300 1.000 91.080 ? 12  SER A CB  1 
ATOM 85   O O   ? SER A 1  12 ? -12.760   3.156  -8.055 1.000 91.080 ? 12  SER A O   1 
ATOM 86   O OG  ? SER A 1  12 ? -11.995   6.721  -8.852 1.000 91.080 ? 12  SER A OG  1 
ATOM 87   N N   ? SER A 1  13 ? -12.231   4.439  -6.448 1.000 93.770 ? 13  SER A N   1 
ATOM 88   C CA  ? SER A 1  13 ? -11.422   3.511  -5.664 1.000 93.770 ? 13  SER A CA  1 
ATOM 89   C C   ? SER A 1  13 ? -12.065   3.223  -4.312 1.000 93.770 ? 13  SER A C   1 
ATOM 90   C CB  ? SER A 1  13 ? -10.013   4.070  -5.459 1.000 93.770 ? 13  SER A CB  1 
ATOM 91   O O   ? SER A 1  13 ? -11.578   3.681  -3.276 1.000 93.770 ? 13  SER A O   1 
ATOM 92   O OG  ? SER A 1  13 ?  -9.373   4.288  -6.704 1.000 93.770 ? 13  SER A OG  1 
ATOM 93   N N   ? LYS A 1  14 ? -13.107   2.368  -4.330 1.000 95.750 ? 14  LYS A N   1 
ATOM 94   C CA  ? LYS A 1  14 ? -14.012   2.148  -3.205 1.000 95.750 ? 14  LYS A CA  1 
ATOM 95   C C   ? LYS A 1  14 ? -13.367   1.255  -2.148 1.000 95.750 ? 14  LYS A C   1 
ATOM 96   C CB  ? LYS A 1  14 ? -15.324   1.527  -3.685 1.000 95.750 ? 14  LYS A CB  1 
ATOM 97   O O   ? LYS A 1  14 ? -13.859   1.162  -1.022 1.000 95.750 ? 14  LYS A O   1 
ATOM 98   C CG  ? LYS A 1  14 ? -16.122   2.416  -4.627 1.000 95.750 ? 14  LYS A CG  1 
ATOM 99   C CD  ? LYS A 1  14 ? -17.392   1.726  -5.106 1.000 95.750 ? 14  LYS A CD  1 
ATOM 100  C CE  ? LYS A 1  14 ? -18.127   2.563  -6.144 1.000 95.750 ? 14  LYS A CE  1 
ATOM 101  N NZ  ? LYS A 1  14 ? -19.356   1.876  -6.641 1.000 95.750 ? 14  LYS A NZ  1 
ATOM 102  N N   ? TYR A 1  15 ? -12.229   0.657  -2.470 1.000 97.130 ? 15  TYR A N   1 
ATOM 103  C CA  ? TYR A 1  15 ? -11.515  -0.249  -1.577 1.000 97.130 ? 15  TYR A CA  1 
ATOM 104  C C   ? TYR A 1  15 ? -10.454   0.498  -0.777 1.000 97.130 ? 15  TYR A C   1 
ATOM 105  C CB  ? TYR A 1  15 ? -10.865  -1.386  -2.371 1.000 97.130 ? 15  TYR A CB  1 
ATOM 106  O O   ? TYR A 1  15 ?  -9.927  -0.025   0.208 1.000 97.130 ? 15  TYR A O   1 
ATOM 107  C CG  ? TYR A 1  15 ? -10.105  -0.918  -3.589 1.000 97.130 ? 15  TYR A CG  1 
ATOM 108  C CD1 ? TYR A 1  15 ? -10.666  -1.009  -4.861 1.000 97.130 ? 15  TYR A CD1 1 
ATOM 109  C CD2 ? TYR A 1  15 ?  -8.825  -0.387  -3.470 1.000 97.130 ? 15  TYR A CD2 1 
ATOM 110  C CE1 ? TYR A 1  15 ?  -9.969  -0.581  -5.986 1.000 97.130 ? 15  TYR A CE1 1 
ATOM 111  C CE2 ? TYR A 1  15 ?  -8.119   0.044  -4.589 1.000 97.130 ? 15  TYR A CE2 1 
ATOM 112  O OH  ? TYR A 1  15 ?  -8.004   0.368  -6.951 1.000 97.130 ? 15  TYR A OH  1 
ATOM 113  C CZ  ? TYR A 1  15 ?  -8.698  -0.057  -5.840 1.000 97.130 ? 15  TYR A CZ  1 
ATOM 114  N N   ? LEU A 1  16 ? -10.048   1.625  -1.274 1.000 97.040 ? 16  LEU A N   1 
ATOM 115  C CA  ? LEU A 1  16 ?  -8.972   2.410  -0.681 1.000 97.040 ? 16  LEU A CA  1 
ATOM 116  C C   ? LEU A 1  16 ?  -9.406   3.008   0.653 1.000 97.040 ? 16  LEU A C   1 
ATOM 117  C CB  ? LEU A 1  16 ?  -8.533   3.525  -1.634 1.000 97.040 ? 16  LEU A CB  1 
ATOM 118  O O   ? LEU A 1  16 ? -10.531   3.498   0.782 1.000 97.040 ? 16  LEU A O   1 
ATOM 119  C CG  ? LEU A 1  16 ?  -7.253   4.273  -1.259 1.000 97.040 ? 16  LEU A CG  1 
ATOM 120  C CD1 ? LEU A 1  16 ?  -6.052   3.335  -1.323 1.000 97.040 ? 16  LEU A CD1 1 
ATOM 121  C CD2 ? LEU A 1  16 ?  -7.048   5.476  -2.174 1.000 97.040 ? 16  LEU A CD2 1 
ATOM 122  N N   ? VAL A 1  17 ?  -8.518   2.982   1.679 1.000 97.330 ? 17  VAL A N   1 
ATOM 123  C CA  ? VAL A 1  17 ?  -8.818   3.583   2.974 1.000 97.330 ? 17  VAL A CA  1 
ATOM 124  C C   ? VAL A 1  17 ?  -7.690   4.531   3.378 1.000 97.330 ? 17  VAL A C   1 
ATOM 125  C CB  ? VAL A 1  17 ?  -9.026   2.508   4.065 1.000 97.330 ? 17  VAL A CB  1 
ATOM 126  O O   ? VAL A 1  17 ?  -6.539   4.342   2.977 1.000 97.330 ? 17  VAL A O   1 
ATOM 127  C CG1 ? VAL A 1  17 ? -10.161   1.561   3.679 1.000 97.330 ? 17  VAL A CG1 1 
ATOM 128  C CG2 ? VAL A 1  17 ?  -7.733   1.730   4.300 1.000 97.330 ? 17  VAL A CG2 1 
ATOM 129  N N   ? SER A 1  18 ?  -8.077   5.535   4.180 1.000 97.130 ? 18  SER A N   1 
ATOM 130  C CA  ? SER A 1  18 ?  -7.124   6.467   4.775 1.000 97.130 ? 18  SER A CA  1 
ATOM 131  C C   ? SER A 1  18 ?  -6.792   6.076   6.211 1.000 97.130 ? 18  SER A C   1 
ATOM 132  C CB  ? SER A 1  18 ?  -7.675   7.893   4.741 1.000 97.130 ? 18  SER A CB  1 
ATOM 133  O O   ? SER A 1  18 ?  -7.692   5.879   7.031 1.000 97.130 ? 18  SER A O   1 
ATOM 134  O OG  ? SER A 1  18 ?  -6.754   8.802   5.317 1.000 97.130 ? 18  SER A OG  1 
ATOM 135  N N   ? LEU A 1  19 ?  -5.502   5.889   6.465 1.000 97.330 ? 19  LEU A N   1 
ATOM 136  C CA  ? LEU A 1  19 ?  -5.030   5.745   7.837 1.000 97.330 ? 19  LEU A CA  1 
ATOM 137  C C   ? LEU A 1  19 ?  -4.622   7.095   8.417 1.000 97.330 ? 19  LEU A C   1 
ATOM 138  C CB  ? LEU A 1  19 ?  -3.850   4.771   7.899 1.000 97.330 ? 19  LEU A CB  1 
ATOM 139  O O   ? LEU A 1  19 ?  -3.706   7.743   7.905 1.000 97.330 ? 19  LEU A O   1 
ATOM 140  C CG  ? LEU A 1  19 ?  -4.083   3.385   7.297 1.000 97.330 ? 19  LEU A CG  1 
ATOM 141  C CD1 ? LEU A 1  19 ?  -2.885   2.481   7.570 1.000 97.330 ? 19  LEU A CD1 1 
ATOM 142  C CD2 ? LEU A 1  19 ?  -5.362   2.768   7.854 1.000 97.330 ? 19  LEU A CD2 1 
ATOM 143  N N   ? LYS A 1  20 ?  -5.317   7.480   9.493 1.000 95.660 ? 20  LYS A N   1 
ATOM 144  C CA  ? LYS A 1  20 ?  -5.124   8.815  10.054 1.000 95.660 ? 20  LYS A CA  1 
ATOM 145  C C   ? LYS A 1  20 ?  -4.476   8.743  11.434 1.000 95.660 ? 20  LYS A C   1 
ATOM 146  C CB  ? LYS A 1  20 ?  -6.457   9.560  10.139 1.000 95.660 ? 20  LYS A CB  1 
ATOM 147  O O   ? LYS A 1  20 ?  -4.784   7.848  12.224 1.000 95.660 ? 20  LYS A O   1 
ATOM 148  C CG  ? LYS A 1  20 ?  -7.090   9.852   8.786 1.000 95.660 ? 20  LYS A CG  1 
ATOM 149  C CD  ? LYS A 1  20 ?  -8.328  10.728   8.926 1.000 95.660 ? 20  LYS A CD  1 
ATOM 150  C CE  ? LYS A 1  20 ?  -8.860  11.167   7.569 1.000 95.660 ? 20  LYS A CE  1 
ATOM 151  N NZ  ? LYS A 1  20 ? -10.045  12.066   7.702 1.000 95.660 ? 20  LYS A NZ  1 
ATOM 152  N N   ? ARG A 1  21 ?  -3.476   9.613  11.607 1.000 93.620 ? 21  ARG A N   1 
ATOM 153  C CA  ? ARG A 1  21 ?  -2.865   9.851  12.911 1.000 93.620 ? 21  ARG A CA  1 
ATOM 154  C C   ? ARG A 1  21 ?  -3.065  11.297  13.354 1.000 93.620 ? 21  ARG A C   1 
ATOM 155  C CB  ? ARG A 1  21 ?  -1.373   9.515  12.875 1.000 93.620 ? 21  ARG A CB  1 
ATOM 156  O O   ? ARG A 1  21 ?  -2.723  12.228  12.623 1.000 93.620 ? 21  ARG A O   1 
ATOM 157  C CG  ? ARG A 1  21 ?  -0.685   9.621  14.227 1.000 93.620 ? 21  ARG A CG  1 
ATOM 158  C CD  ? ARG A 1  21 ?   0.741   9.091  14.177 1.000 93.620 ? 21  ARG A CD  1 
ATOM 159  N NE  ? ARG A 1  21 ?   1.584   9.893  13.295 1.000 93.620 ? 21  ARG A NE  1 
ATOM 160  N NH1 ? ARG A 1  21 ?   3.277  10.187  14.840 1.000 93.620 ? 21  ARG A NH1 1 
ATOM 161  N NH2 ? ARG A 1  21 ?   3.453  11.112  12.750 1.000 93.620 ? 21  ARG A NH2 1 
ATOM 162  C CZ  ? ARG A 1  21 ?   2.769  10.396  13.630 1.000 93.620 ? 21  ARG A CZ  1 
ATOM 163  N N   ? THR A 1  22 ?  -3.692  11.477  14.586 1.000 90.260 ? 22  THR A N   1 
ATOM 164  C CA  ? THR A 1  22 ?  -3.963  12.797  15.144 1.000 90.260 ? 22  THR A CA  1 
ATOM 165  C C   ? THR A 1  22 ?  -4.755  13.649  14.156 1.000 90.260 ? 22  THR A C   1 
ATOM 166  C CB  ? THR A 1  22 ?  -2.658  13.523  15.521 1.000 90.260 ? 22  THR A CB  1 
ATOM 167  O O   ? THR A 1  22 ?  -4.450  14.828  13.961 1.000 90.260 ? 22  THR A O   1 
ATOM 168  C CG2 ? THR A 1  22 ?  -1.882  12.746  16.579 1.000 90.260 ? 22  THR A CG2 1 
ATOM 169  O OG1 ? THR A 1  22 ?  -1.841  13.663  14.352 1.000 90.260 ? 22  THR A OG1 1 
ATOM 170  N N   ? GLY A 1  23 ?  -5.579  12.981  13.274 1.000 88.360 ? 23  GLY A N   1 
ATOM 171  C CA  ? GLY A 1  23 ?  -6.488  13.721  12.414 1.000 88.360 ? 23  GLY A CA  1 
ATOM 172  C C   ? GLY A 1  23 ?  -5.928  13.970  11.026 1.000 88.360 ? 23  GLY A C   1 
ATOM 173  O O   ? GLY A 1  23 ?  -6.604  14.547  10.172 1.000 88.360 ? 23  GLY A O   1 
ATOM 174  N N   ? PHE A 1  24 ?  -4.649  13.444  10.809 1.000 92.290 ? 24  PHE A N   1 
ATOM 175  C CA  ? PHE A 1  24 ?  -4.004  13.630   9.515 1.000 92.290 ? 24  PHE A CA  1 
ATOM 176  C C   ? PHE A 1  24 ?  -3.730  12.288   8.848 1.000 92.290 ? 24  PHE A C   1 
ATOM 177  C CB  ? PHE A 1  24 ?  -2.699  14.416   9.671 1.000 92.290 ? 24  PHE A CB  1 
ATOM 178  O O   ? PHE A 1  24 ?  -3.334  11.328   9.513 1.000 92.290 ? 24  PHE A O   1 
ATOM 179  C CG  ? PHE A 1  24 ?  -2.888  15.806  10.215 1.000 92.290 ? 24  PHE A CG  1 
ATOM 180  C CD1 ? PHE A 1  24 ?  -3.281  16.846   9.381 1.000 92.290 ? 24  PHE A CD1 1 
ATOM 181  C CD2 ? PHE A 1  24 ?  -2.672  16.074  11.560 1.000 92.290 ? 24  PHE A CD2 1 
ATOM 182  C CE1 ? PHE A 1  24 ?  -3.457  18.134   9.882 1.000 92.290 ? 24  PHE A CE1 1 
ATOM 183  C CE2 ? PHE A 1  24 ?  -2.846  17.358  12.068 1.000 92.290 ? 24  PHE A CE2 1 
ATOM 184  C CZ  ? PHE A 1  24 ?  -3.237  18.387  11.227 1.000 92.290 ? 24  PHE A CZ  1 
ATOM 185  N N   ? HIS A 1  25 ?  -3.893  12.334   7.530 1.000 94.820 ? 25  HIS A N   1 
ATOM 186  C CA  ? HIS A 1  25 ?  -3.548  11.172   6.719 1.000 94.820 ? 25  HIS A CA  1 
ATOM 187  C C   ? HIS A 1  25 ?  -2.045  10.912   6.739 1.000 94.820 ? 25  HIS A C   1 
ATOM 188  C CB  ? HIS A 1  25 ?  -4.028  11.361   5.279 1.000 94.820 ? 25  HIS A CB  1 
ATOM 189  O O   ? HIS A 1  25 ?  -1.249  11.828   6.519 1.000 94.820 ? 25  HIS A O   1 
ATOM 190  C CG  ? HIS A 1  25 ?  -3.558  10.293   4.344 1.000 94.820 ? 25  HIS A CG  1 
ATOM 191  C CD2 ? HIS A 1  25 ?  -2.483  10.239   3.523 1.000 94.820 ? 25  HIS A CD2 1 
ATOM 192  N ND1 ? HIS A 1  25 ?  -4.230   9.101   4.178 1.000 94.820 ? 25  HIS A ND1 1 
ATOM 193  C CE1 ? HIS A 1  25 ?  -3.586   8.359   3.293 1.000 94.820 ? 25  HIS A CE1 1 
ATOM 194  N NE2 ? HIS A 1  25 ?  -2.523   9.027   2.880 1.000 94.820 ? 25  HIS A NE2 1 
ATOM 195  N N   ? PHE A 1  26 ?  -1.688   9.667   6.949 1.000 95.220 ? 26  PHE A N   1 
ATOM 196  C CA  ? PHE A 1  26 ?  -0.255   9.400   6.911 1.000 95.220 ? 26  PHE A CA  1 
ATOM 197  C C   ? PHE A 1  26 ?   0.040   8.145   6.098 1.000 95.220 ? 26  PHE A C   1 
ATOM 198  C CB  ? PHE A 1  26 ?   0.303   9.250   8.330 1.000 95.220 ? 26  PHE A CB  1 
ATOM 199  O O   ? PHE A 1  26 ?   1.159   7.960   5.616 1.000 95.220 ? 26  PHE A O   1 
ATOM 200  C CG  ? PHE A 1  26 ?  -0.040   7.937   8.981 1.000 95.220 ? 26  PHE A CG  1 
ATOM 201  C CD1 ? PHE A 1  26 ?  -1.263   7.759   9.615 1.000 95.220 ? 26  PHE A CD1 1 
ATOM 202  C CD2 ? PHE A 1  26 ?   0.862   6.881   8.959 1.000 95.220 ? 26  PHE A CD2 1 
ATOM 203  C CE1 ? PHE A 1  26 ?  -1.583   6.545  10.219 1.000 95.220 ? 26  PHE A CE1 1 
ATOM 204  C CE2 ? PHE A 1  26 ?   0.549   5.665   9.561 1.000 95.220 ? 26  PHE A CE2 1 
ATOM 205  C CZ  ? PHE A 1  26 ?  -0.674   5.500  10.191 1.000 95.220 ? 26  PHE A CZ  1 
ATOM 206  N N   ? CYS A 1  27 ?  -0.911   7.237   5.908 1.000 97.230 ? 27  CYS A N   1 
ATOM 207  C CA  ? CYS A 1  27 ?  -0.781   6.034   5.092 1.000 97.230 ? 27  CYS A CA  1 
ATOM 208  C C   ? CYS A 1  27 ?  -2.119   5.646   4.476 1.000 97.230 ? 27  CYS A C   1 
ATOM 209  C CB  ? CYS A 1  27 ?  -0.239   4.875   5.929 1.000 97.230 ? 27  CYS A CB  1 
ATOM 210  O O   ? CYS A 1  27 ?  -3.168   6.140   4.895 1.000 97.230 ? 27  CYS A O   1 
ATOM 211  S SG  ? CYS A 1  27 ?   1.561   4.865   6.079 1.000 97.230 ? 27  CYS A SG  1 
ATOM 212  N N   ? GLY A 1  28 ?  -2.006   4.767   3.504 1.000 97.400 ? 28  GLY A N   1 
ATOM 213  C CA  ? GLY A 1  28 ?  -3.199   4.184   2.911 1.000 97.400 ? 28  GLY A CA  1 
ATOM 214  C C   ? GLY A 1  28 ?  -3.365   2.711   3.231 1.000 97.400 ? 28  GLY A C   1 
ATOM 215  O O   ? GLY A 1  28 ?  -2.563   2.136   3.970 1.000 97.400 ? 28  GLY A O   1 
ATOM 216  N N   ? GLY A 1  29 ?  -4.416   2.088   2.754 1.000 98.000 ? 29  GLY A N   1 
ATOM 217  C CA  ? GLY A 1  29 ?  -4.734   0.673   2.854 1.000 98.000 ? 29  GLY A CA  1 
ATOM 218  C C   ? GLY A 1  29 ?  -5.829   0.238   1.898 1.000 98.000 ? 29  GLY A C   1 
ATOM 219  O O   ? GLY A 1  29 ?  -6.414   1.067   1.197 1.000 98.000 ? 29  GLY A O   1 
ATOM 220  N N   ? SER A 1  30 ?  -6.020  -1.126   1.895 1.000 97.970 ? 30  SER A N   1 
ATOM 221  C CA  ? SER A 1  30 ?  -7.061  -1.682   1.037 1.000 97.970 ? 30  SER A CA  1 
ATOM 222  C C   ? SER A 1  30 ?  -7.966  -2.634   1.812 1.000 97.970 ? 30  SER A C   1 
ATOM 223  C CB  ? SER A 1  30 ?  -6.441  -2.412  -0.155 1.000 97.970 ? 30  SER A CB  1 
ATOM 224  O O   ? SER A 1  30 ?  -7.486  -3.447   2.605 1.000 97.970 ? 30  SER A O   1 
ATOM 225  O OG  ? SER A 1  30 ?  -5.583  -3.452   0.283 1.000 97.970 ? 30  SER A OG  1 
ATOM 226  N N   ? LEU A 1  31 ?  -9.226  -2.429   1.583 1.000 97.710 ? 31  LEU A N   1 
ATOM 227  C CA  ? LEU A 1  31 ? -10.189  -3.361   2.159 1.000 97.710 ? 31  LEU A CA  1 
ATOM 228  C C   ? LEU A 1  31 ? -10.154  -4.699   1.428 1.000 97.710 ? 31  LEU A C   1 
ATOM 229  C CB  ? LEU A 1  31 ? -11.602  -2.774   2.106 1.000 97.710 ? 31  LEU A CB  1 
ATOM 230  O O   ? LEU A 1  31 ? -10.429  -4.762   0.227 1.000 97.710 ? 31  LEU A O   1 
ATOM 231  C CG  ? LEU A 1  31 ? -11.870  -1.570   3.009 1.000 97.710 ? 31  LEU A CG  1 
ATOM 232  C CD1 ? LEU A 1  31 ? -13.221  -0.947   2.676 1.000 97.710 ? 31  LEU A CD1 1 
ATOM 233  C CD2 ? LEU A 1  31 ? -11.811  -1.978   4.478 1.000 97.710 ? 31  LEU A CD2 1 
ATOM 234  N N   ? VAL A 1  32 ?  -9.840  -5.800   2.200 1.000 97.400 ? 32  VAL A N   1 
ATOM 235  C CA  ? VAL A 1  32 ?  -9.699  -7.104   1.560 1.000 97.400 ? 32  VAL A CA  1 
ATOM 236  C C   ? VAL A 1  32 ? -10.746  -8.067   2.114 1.000 97.400 ? 32  VAL A C   1 
ATOM 237  C CB  ? VAL A 1  32 ?  -8.281  -7.685   1.760 1.000 97.400 ? 32  VAL A CB  1 
ATOM 238  O O   ? VAL A 1  32 ? -10.911  -9.177   1.601 1.000 97.400 ? 32  VAL A O   1 
ATOM 239  C CG1 ? VAL A 1  32 ?  -7.252  -6.883   0.966 1.000 97.400 ? 32  VAL A CG1 1 
ATOM 240  C CG2 ? VAL A 1  32 ?  -7.919  -7.705   3.244 1.000 97.400 ? 32  VAL A CG2 1 
ATOM 241  N N   ? SER A 1  33 ? -11.515  -7.592   3.165 1.000 96.040 ? 33  SER A N   1 
ATOM 242  C CA  ? SER A 1  33 ? -12.707  -8.202   3.745 1.000 96.040 ? 33  SER A CA  1 
ATOM 243  C C   ? SER A 1  33 ? -13.548  -7.170   4.490 1.000 96.040 ? 33  SER A C   1 
ATOM 244  C CB  ? SER A 1  33 ? -12.322  -9.338   4.693 1.000 96.040 ? 33  SER A CB  1 
ATOM 245  O O   ? SER A 1  33 ? -13.149  -6.011   4.616 1.000 96.040 ? 33  SER A O   1 
ATOM 246  O OG  ? SER A 1  33 ? -11.937  -8.830   5.958 1.000 96.040 ? 33  SER A OG  1 
ATOM 247  N N   ? ARG A 1  34 ? -14.723  -7.601   5.026 1.000 95.290 ? 34  ARG A N   1 
ATOM 248  C CA  ? ARG A 1  34 ? -15.603  -6.673   5.730 1.000 95.290 ? 34  ARG A CA  1 
ATOM 249  C C   ? ARG A 1  34 ? -14.951  -6.167   7.012 1.000 95.290 ? 34  ARG A C   1 
ATOM 250  C CB  ? ARG A 1  34 ? -16.942  -7.340   6.051 1.000 95.290 ? 34  ARG A CB  1 
ATOM 251  O O   ? ARG A 1  34 ? -15.329  -5.115   7.534 1.000 95.290 ? 34  ARG A O   1 
ATOM 252  C CG  ? ARG A 1  34 ? -17.817  -7.583   4.832 1.000 95.290 ? 34  ARG A CG  1 
ATOM 253  C CD  ? ARG A 1  34 ? -19.137  -8.241   5.207 1.000 95.290 ? 34  ARG A CD  1 
ATOM 254  N NE  ? ARG A 1  34 ? -20.039  -7.303   5.869 1.000 95.290 ? 34  ARG A NE  1 
ATOM 255  N NH1 ? ARG A 1  34 ? -21.670  -8.873   6.330 1.000 95.290 ? 34  ARG A NH1 1 
ATOM 256  N NH2 ? ARG A 1  34 ? -21.961  -6.690   6.967 1.000 95.290 ? 34  ARG A NH2 1 
ATOM 257  C CZ  ? ARG A 1  34 ? -21.221  -7.624   6.387 1.000 95.290 ? 34  ARG A CZ  1 
ATOM 258  N N   ? SER A 1  35 ? -13.906  -6.931   7.420 1.000 96.580 ? 35  SER A N   1 
ATOM 259  C CA  ? SER A 1  35 ? -13.369  -6.571   8.728 1.000 96.580 ? 35  SER A CA  1 
ATOM 260  C C   ? SER A 1  35 ? -11.856  -6.390   8.673 1.000 96.580 ? 35  SER A C   1 
ATOM 261  C CB  ? SER A 1  35 ? -13.726  -7.637   9.766 1.000 96.580 ? 35  SER A CB  1 
ATOM 262  O O   ? SER A 1  35 ? -11.211  -6.191   9.705 1.000 96.580 ? 35  SER A O   1 
ATOM 263  O OG  ? SER A 1  35 ? -15.128  -7.703   9.956 1.000 96.580 ? 35  SER A OG  1 
ATOM 264  N N   ? TRP A 1  36 ? -11.298  -6.493   7.448 1.000 97.850 ? 36  TRP A N   1 
ATOM 265  C CA  ? TRP A 1  36 ?  -9.839  -6.483   7.425 1.000 97.850 ? 36  TRP A CA  1 
ATOM 266  C C   ? TRP A 1  36 ?  -9.317  -5.485   6.396 1.000 97.850 ? 36  TRP A C   1 
ATOM 267  C CB  ? TRP A 1  36 ?  -9.295  -7.881   7.120 1.000 97.850 ? 36  TRP A CB  1 
ATOM 268  O O   ? TRP A 1  36 ?  -9.843  -5.399   5.284 1.000 97.850 ? 36  TRP A O   1 
ATOM 269  C CG  ? TRP A 1  36 ?  -9.458  -8.857   8.247 1.000 97.850 ? 36  TRP A CG  1 
ATOM 270  C CD1 ? TRP A 1  36 ? -10.508  -9.707   8.456 1.000 97.850 ? 36  TRP A CD1 1 
ATOM 271  C CD2 ? TRP A 1  36 ?  -8.541  -9.080   9.323 1.000 97.850 ? 36  TRP A CD2 1 
ATOM 272  C CE2 ? TRP A 1  36 ?  -9.100 -10.080  10.148 1.000 97.850 ? 36  TRP A CE2 1 
ATOM 273  C CE3 ? TRP A 1  36 ?  -7.299  -8.530   9.669 1.000 97.850 ? 36  TRP A CE3 1 
ATOM 274  N NE1 ? TRP A 1  36 ? -10.299 -10.445   9.598 1.000 97.850 ? 36  TRP A NE1 1 
ATOM 275  C CH2 ? TRP A 1  36 ?  -7.245  -9.989  11.615 1.000 97.850 ? 36  TRP A CH2 1 
ATOM 276  C CZ2 ? TRP A 1  36 ?  -8.459 -10.543  11.300 1.000 97.850 ? 36  TRP A CZ2 1 
ATOM 277  C CZ3 ? TRP A 1  36 ?  -6.663  -8.992  10.815 1.000 97.850 ? 36  TRP A CZ3 1 
ATOM 278  N N   ? VAL A 1  37 ?  -8.311  -4.718   6.813 1.000 98.370 ? 37  VAL A N   1 
ATOM 279  C CA  ? VAL A 1  37 ?  -7.565  -3.785   5.975 1.000 98.370 ? 37  VAL A CA  1 
ATOM 280  C C   ? VAL A 1  37 ?  -6.146  -4.307   5.757 1.000 98.370 ? 37  VAL A C   1 
ATOM 281  C CB  ? VAL A 1  37 ?  -7.522  -2.372   6.599 1.000 98.370 ? 37  VAL A CB  1 
ATOM 282  O O   ? VAL A 1  37 ?  -5.475  -4.716   6.707 1.000 98.370 ? 37  VAL A O   1 
ATOM 283  C CG1 ? VAL A 1  37 ?  -6.644  -1.440   5.766 1.000 98.370 ? 37  VAL A CG1 1 
ATOM 284  C CG2 ? VAL A 1  37 ?  -8.934  -1.805   6.730 1.000 98.370 ? 37  VAL A CG2 1 
ATOM 285  N N   ? LEU A 1  38 ?  -5.764  -4.332   4.482 1.000 98.590 ? 38  LEU A N   1 
ATOM 286  C CA  ? LEU A 1  38 ?  -4.400  -4.664   4.083 1.000 98.590 ? 38  LEU A CA  1 
ATOM 287  C C   ? LEU A 1  38 ?  -3.564  -3.402   3.903 1.000 98.590 ? 38  LEU A C   1 
ATOM 288  C CB  ? LEU A 1  38 ?  -4.405  -5.477   2.786 1.000 98.590 ? 38  LEU A CB  1 
ATOM 289  O O   ? LEU A 1  38 ?  -3.954  -2.494   3.165 1.000 98.590 ? 38  LEU A O   1 
ATOM 290  C CG  ? LEU A 1  38 ?  -3.047  -5.988   2.302 1.000 98.590 ? 38  LEU A CG  1 
ATOM 291  C CD1 ? LEU A 1  38 ?  -2.498  -7.033   3.268 1.000 98.590 ? 38  LEU A CD1 1 
ATOM 292  C CD2 ? LEU A 1  38 ?  -3.163  -6.563   0.894 1.000 98.590 ? 38  LEU A CD2 1 
ATOM 293  N N   ? THR A 1  39 ?  -2.342  -3.325   4.575 1.000 98.640 ? 39  THR A N   1 
ATOM 294  C CA  ? THR A 1  39 ?  -1.502  -2.134   4.513 1.000 98.640 ? 39  THR A CA  1 
ATOM 295  C C   ? THR A 1  39 ?  -0.037  -2.492   4.740 1.000 98.640 ? 39  THR A C   1 
ATOM 296  C CB  ? THR A 1  39 ?  -1.944  -1.085   5.550 1.000 98.640 ? 39  THR A CB  1 
ATOM 297  O O   ? THR A 1  39 ?   0.308  -3.669   4.868 1.000 98.640 ? 39  THR A O   1 
ATOM 298  C CG2 ? THR A 1  39 ?  -1.622  -1.545   6.969 1.000 98.640 ? 39  THR A CG2 1 
ATOM 299  O OG1 ? THR A 1  39 ?  -1.262   0.149   5.294 1.000 98.640 ? 39  THR A OG1 1 
ATOM 300  N N   ? ALA A 1  40 ?   0.798  -1.509   4.664 1.000 98.480 ? 40  ALA A N   1 
ATOM 301  C CA  ? ALA A 1  40 ?   2.221  -1.732   4.908 1.000 98.480 ? 40  ALA A CA  1 
ATOM 302  C C   ? ALA A 1  40 ?   2.514  -1.812   6.404 1.000 98.480 ? 40  ALA A C   1 
ATOM 303  C CB  ? ALA A 1  40 ?   3.051  -0.623   4.266 1.000 98.480 ? 40  ALA A CB  1 
ATOM 304  O O   ? ALA A 1  40 ?   1.948  -1.056   7.196 1.000 98.480 ? 40  ALA A O   1 
ATOM 305  N N   ? ALA A 1  41 ?   3.442  -2.720   6.798 1.000 98.290 ? 41  ALA A N   1 
ATOM 306  C CA  ? ALA A 1  41 ?   3.821  -2.916   8.195 1.000 98.290 ? 41  ALA A CA  1 
ATOM 307  C C   ? ALA A 1  41 ?   4.500  -1.672   8.759 1.000 98.290 ? 41  ALA A C   1 
ATOM 308  C CB  ? ALA A 1  41 ?   4.741  -4.128   8.331 1.000 98.290 ? 41  ALA A CB  1 
ATOM 309  O O   ? ALA A 1  41 ?   4.364  -1.367   9.947 1.000 98.290 ? 41  ALA A O   1 
ATOM 310  N N   ? HIS A 1  42 ?   5.215  -0.944   7.915 1.000 97.510 ? 42  HIS A N   1 
ATOM 311  C CA  ? HIS A 1  42 ?   5.943   0.235   8.371 1.000 97.510 ? 42  HIS A CA  1 
ATOM 312  C C   ? HIS A 1  42 ?   4.991   1.388   8.671 1.000 97.510 ? 42  HIS A C   1 
ATOM 313  C CB  ? HIS A 1  42 ?   6.975   0.664   7.327 1.000 97.510 ? 42  HIS A CB  1 
ATOM 314  O O   ? HIS A 1  42 ?   5.408   2.421   9.200 1.000 97.510 ? 42  HIS A O   1 
ATOM 315  C CG  ? HIS A 1  42 ?   6.387   1.417   6.176 1.000 97.510 ? 42  HIS A CG  1 
ATOM 316  C CD2 ? HIS A 1  42 ?   6.150   2.739   6.007 1.000 97.510 ? 42  HIS A CD2 1 
ATOM 317  N ND1 ? HIS A 1  42 ?   5.964   0.798   5.020 1.000 97.510 ? 42  HIS A ND1 1 
ATOM 318  C CE1 ? HIS A 1  42 ?   5.492   1.710   4.187 1.000 97.510 ? 42  HIS A CE1 1 
ATOM 319  N NE2 ? HIS A 1  42 ?   5.593   2.896   4.762 1.000 97.510 ? 42  HIS A NE2 1 
ATOM 320  N N   ? CYS A 1  43 ?   3.711   1.176   8.493 1.000 97.260 ? 43  CYS A N   1 
ATOM 321  C CA  ? CYS A 1  43 ?   2.693   2.193   8.732 1.000 97.260 ? 43  CYS A CA  1 
ATOM 322  C C   ? CYS A 1  43 ?   2.139   2.087  10.147 1.000 97.260 ? 43  CYS A C   1 
ATOM 323  C CB  ? CYS A 1  43 ?   1.557   2.063   7.718 1.000 97.260 ? 43  CYS A CB  1 
ATOM 324  O O   ? CYS A 1  43 ?   1.298   2.892  10.551 1.000 97.260 ? 43  CYS A O   1 
ATOM 325  S SG  ? CYS A 1  43 ?   1.978   2.672   6.071 1.000 97.260 ? 43  CYS A SG  1 
ATOM 326  N N   ? LYS A 1  44 ?   2.570   1.092  10.921 1.000 96.360 ? 44  LYS A N   1 
ATOM 327  C CA  ? LYS A 1  44 ?   1.995   0.790  12.229 1.000 96.360 ? 44  LYS A CA  1 
ATOM 328  C C   ? LYS A 1  44 ?   2.185   1.956  13.195 1.000 96.360 ? 44  LYS A C   1 
ATOM 329  C CB  ? LYS A 1  44 ?   2.620  -0.479  12.810 1.000 96.360 ? 44  LYS A CB  1 
ATOM 330  O O   ? LYS A 1  44 ?   3.301   2.448  13.371 1.000 96.360 ? 44  LYS A O   1 
ATOM 331  C CG  ? LYS A 1  44 ?   2.027  -0.905  14.145 1.000 96.360 ? 44  LYS A CG  1 
ATOM 332  C CD  ? LYS A 1  44 ?   2.681  -2.178  14.666 1.000 96.360 ? 44  LYS A CD  1 
ATOM 333  C CE  ? LYS A 1  44 ?   2.046  -2.640  15.971 1.000 96.360 ? 44  LYS A CE  1 
ATOM 334  N NZ  ? LYS A 1  44 ?   2.986  -2.501  17.124 1.000 96.360 ? 44  LYS A NZ  1 
ATOM 335  N N   ? THR A 1  45 ?   1.060   2.342  13.814 1.000 93.640 ? 45  THR A N   1 
ATOM 336  C CA  ? THR A 1  45 ?   1.035   3.347  14.871 1.000 93.640 ? 45  THR A CA  1 
ATOM 337  C C   ? THR A 1  45 ?  -0.084   3.057  15.867 1.000 93.640 ? 45  THR A C   1 
ATOM 338  C CB  ? THR A 1  45 ?   0.856   4.763  14.292 1.000 93.640 ? 45  THR A CB  1 
ATOM 339  O O   ? THR A 1  45 ?  -1.143   2.553  15.489 1.000 93.640 ? 45  THR A O   1 
ATOM 340  C CG2 ? THR A 1  45 ?  -0.449   4.877  13.512 1.000 93.640 ? 45  THR A CG2 1 
ATOM 341  O OG1 ? THR A 1  45 ?   0.844   5.713  15.364 1.000 93.640 ? 45  THR A OG1 1 
ATOM 342  N N   ? GLU A 1  46 ?   0.111   3.389  17.183 1.000 86.840 ? 46  GLU A N   1 
ATOM 343  C CA  ? GLU A 1  46 ?  -0.804   3.094  18.282 1.000 86.840 ? 46  GLU A CA  1 
ATOM 344  C C   ? GLU A 1  46 ?  -2.047   3.977  18.217 1.000 86.840 ? 46  GLU A C   1 
ATOM 345  C CB  ? GLU A 1  46 ?  -0.101   3.274  19.629 1.000 86.840 ? 46  GLU A CB  1 
ATOM 346  O O   ? GLU A 1  46 ?  -3.136   3.554  18.611 1.000 86.840 ? 46  GLU A O   1 
ATOM 347  C CG  ? GLU A 1  46 ?   0.976   2.234  19.905 1.000 86.840 ? 46  GLU A CG  1 
ATOM 348  C CD  ? GLU A 1  46 ?   0.416   0.844  20.160 1.000 86.840 ? 46  GLU A CD  1 
ATOM 349  O OE1 ? GLU A 1  46 ?   1.154  -0.151  19.978 1.000 86.840 ? 46  GLU A OE1 1 
ATOM 350  O OE2 ? GLU A 1  46 ?  -0.771   0.748  20.545 1.000 86.840 ? 46  GLU A OE2 1 
ATOM 351  N N   ? GLN A 1  47 ?  -1.991   5.216  17.553 1.000 87.680 ? 47  GLN A N   1 
ATOM 352  C CA  ? GLN A 1  47 ?  -3.080   6.186  17.522 1.000 87.680 ? 47  GLN A CA  1 
ATOM 353  C C   ? GLN A 1  47 ?  -3.571   6.416  16.095 1.000 87.680 ? 47  GLN A C   1 
ATOM 354  C CB  ? GLN A 1  47 ?  -2.637   7.511  18.144 1.000 87.680 ? 47  GLN A CB  1 
ATOM 355  O O   ? GLN A 1  47 ?  -3.523   7.540  15.590 1.000 87.680 ? 47  GLN A O   1 
ATOM 356  C CG  ? GLN A 1  47 ?  -2.286   7.409  19.622 1.000 87.680 ? 47  GLN A CG  1 
ATOM 357  C CD  ? GLN A 1  47 ?  -1.786   8.721  20.199 1.000 87.680 ? 47  GLN A CD  1 
ATOM 358  N NE2 ? GLN A 1  47 ?  -1.856   8.853  21.519 1.000 87.680 ? 47  GLN A NE2 1 
ATOM 359  O OE1 ? GLN A 1  47 ?  -1.340   9.608  19.464 1.000 87.680 ? 47  GLN A OE1 1 
ATOM 360  N N   ? MET A 1  48 ?  -4.011   5.322  15.403 1.000 94.130 ? 48  MET A N   1 
ATOM 361  C CA  ? MET A 1  48 ?  -4.498   5.524  14.041 1.000 94.130 ? 48  MET A CA  1 
ATOM 362  C C   ? MET A 1  48 ?  -5.992   5.233  13.949 1.000 94.130 ? 48  MET A C   1 
ATOM 363  C CB  ? MET A 1  48 ?  -3.731   4.637  13.059 1.000 94.130 ? 48  MET A CB  1 
ATOM 364  O O   ? MET A 1  48 ?  -6.529   4.460  14.745 1.000 94.130 ? 48  MET A O   1 
ATOM 365  C CG  ? MET A 1  48 ?  -4.073   3.161  13.169 1.000 94.130 ? 48  MET A CG  1 
ATOM 366  S SD  ? MET A 1  48 ?  -3.103   2.125  12.005 1.000 94.130 ? 48  MET A SD  1 
ATOM 367  C CE  ? MET A 1  48 ?  -1.466   2.218  12.783 1.000 94.130 ? 48  MET A CE  1 
ATOM 368  N N   ? MET A 1  49 ?  -6.648   5.985  13.132 1.000 95.840 ? 49  MET A N   1 
ATOM 369  C CA  ? MET A 1  49 ?  -8.021   5.770  12.685 1.000 95.840 ? 49  MET A CA  1 
ATOM 370  C C   ? MET A 1  49 ?  -8.057   5.352  11.219 1.000 95.840 ? 49  MET A C   1 
ATOM 371  C CB  ? MET A 1  49 ?  -8.858   7.034  12.889 1.000 95.840 ? 49  MET A CB  1 
ATOM 372  O O   ? MET A 1  49 ?  -7.199   5.758  10.432 1.000 95.840 ? 49  MET A O   1 
ATOM 373  C CG  ? MET A 1  49 ?  -8.939   7.489  14.337 1.000 95.840 ? 49  MET A CG  1 
ATOM 374  S SD  ? MET A 1  49 ?  -9.859   6.305  15.395 1.000 95.840 ? 49  MET A SD  1 
ATOM 375  C CE  ? MET A 1  49 ? -11.498   6.391  14.621 1.000 95.840 ? 49  MET A CE  1 
ATOM 376  N N   ? ILE A 1  50 ?  -9.033   4.450  10.928 1.000 96.990 ? 50  ILE A N   1 
ATOM 377  C CA  ? ILE A 1  50 ?  -9.231   4.000   9.554 1.000 96.990 ? 50  ILE A CA  1 
ATOM 378  C C   ? ILE A 1  50 ? -10.478   4.659   8.970 1.000 96.990 ? 50  ILE A C   1 
ATOM 379  C CB  ? ILE A 1  50 ?  -9.352   2.461   9.476 1.000 96.990 ? 50  ILE A CB  1 
ATOM 380  O O   ? ILE A 1  50 ? -11.550   4.625   9.580 1.000 96.990 ? 50  ILE A O   1 
ATOM 381  C CG1 ? ILE A 1  50 ?  -8.099   1.797  10.059 1.000 96.990 ? 50  ILE A CG1 1 
ATOM 382  C CG2 ? ILE A 1  50 ?  -9.588   2.012   8.031 1.000 96.990 ? 50  ILE A CG2 1 
ATOM 383  C CD1 ? ILE A 1  50 ?  -8.207   1.467  11.541 1.000 96.990 ? 50  ILE A CD1 1 
ATOM 384  N N   ? VAL A 1  51 ? -10.312   5.313   7.889 1.000 96.970 ? 51  VAL A N   1 
ATOM 385  C CA  ? VAL A 1  51 ? -11.453   5.969   7.259 1.000 96.970 ? 51  VAL A CA  1 
ATOM 386  C C   ? VAL A 1  51 ? -11.670   5.397   5.860 1.000 96.970 ? 51  VAL A C   1 
ATOM 387  C CB  ? VAL A 1  51 ? -11.258   7.500   7.186 1.000 96.970 ? 51  VAL A CB  1 
ATOM 388  O O   ? VAL A 1  51 ? -10.793   5.499   4.998 1.000 96.970 ? 51  VAL A O   1 
ATOM 389  C CG1 ? VAL A 1  51 ? -12.527   8.181   6.675 1.000 96.970 ? 51  VAL A CG1 1 
ATOM 390  C CG2 ? VAL A 1  51 ? -10.864   8.053   8.554 1.000 96.970 ? 51  VAL A CG2 1 
ATOM 391  N N   ? ALA A 1  52 ? -12.864   4.754   5.622 1.000 96.770 ? 52  ALA A N   1 
ATOM 392  C CA  ? ALA A 1  52 ? -13.287   4.255   4.316 1.000 96.770 ? 52  ALA A CA  1 
ATOM 393  C C   ? ALA A 1  52 ? -14.315   5.187   3.680 1.000 96.770 ? 52  ALA A C   1 
ATOM 394  C CB  ? ALA A 1  52 ? -13.859   2.845   4.445 1.000 96.770 ? 52  ALA A CB  1 
ATOM 395  O O   ? ALA A 1  52 ? -15.031   5.904   4.383 1.000 96.770 ? 52  ALA A O   1 
ATOM 396  N N   ? GLY A 1  53 ? -14.276   5.252   2.288 1.000 95.080 ? 53  GLY A N   1 
ATOM 397  C CA  ? GLY A 1  53 ? -15.285   6.034   1.593 1.000 95.080 ? 53  GLY A CA  1 
ATOM 398  C C   ? GLY A 1  53 ? -14.910   7.496   1.444 1.000 95.080 ? 53  GLY A C   1 
ATOM 399  O O   ? GLY A 1  53 ? -15.764   8.335   1.148 1.000 95.080 ? 53  GLY A O   1 
ATOM 400  N N   ? GLU A 1  54 ? -13.555   7.738   1.672 1.000 93.130 ? 54  GLU A N   1 
ATOM 401  C CA  ? GLU A 1  54 ? -13.019   9.093   1.599 1.000 93.130 ? 54  GLU A CA  1 
ATOM 402  C C   ? GLU A 1  54 ? -12.612   9.450   0.172 1.000 93.130 ? 54  GLU A C   1 
ATOM 403  C CB  ? GLU A 1  54 ? -11.823   9.250   2.541 1.000 93.130 ? 54  GLU A CB  1 
ATOM 404  O O   ? GLU A 1  54 ? -11.938   8.667  -0.501 1.000 93.130 ? 54  GLU A O   1 
ATOM 405  C CG  ? GLU A 1  54 ? -11.420  10.696   2.789 1.000 93.130 ? 54  GLU A CG  1 
ATOM 406  C CD  ? GLU A 1  54 ? -12.310  11.402   3.799 1.000 93.130 ? 54  GLU A CD  1 
ATOM 407  O OE1 ? GLU A 1  54 ? -13.224  12.151   3.385 1.000 93.130 ? 54  GLU A OE1 1 
ATOM 408  O OE2 ? GLU A 1  54 ? -12.091  11.206   5.016 1.000 93.130 ? 54  GLU A OE2 1 
ATOM 409  N N   ? TYR A 1  55 ? -13.095  10.562  -0.368 1.000 94.370 ? 55  TYR A N   1 
ATOM 410  C CA  ? TYR A 1  55 ? -12.625  11.128  -1.628 1.000 94.370 ? 55  TYR A CA  1 
ATOM 411  C C   ? TYR A 1  55 ? -11.749  12.351  -1.383 1.000 94.370 ? 55  TYR A C   1 
ATOM 412  C CB  ? TYR A 1  55 ? -13.810  11.505  -2.522 1.000 94.370 ? 55  TYR A CB  1 
ATOM 413  O O   ? TYR A 1  55 ? -10.696  12.502  -2.005 1.000 94.370 ? 55  TYR A O   1 
ATOM 414  C CG  ? TYR A 1  55 ? -13.411  12.235  -3.782 1.000 94.370 ? 55  TYR A CG  1 
ATOM 415  C CD1 ? TYR A 1  55 ? -13.741  13.575  -3.968 1.000 94.370 ? 55  TYR A CD1 1 
ATOM 416  C CD2 ? TYR A 1  55 ? -12.704  11.586  -4.789 1.000 94.370 ? 55  TYR A CD2 1 
ATOM 417  C CE1 ? TYR A 1  55 ? -13.378  14.252  -5.128 1.000 94.370 ? 55  TYR A CE1 1 
ATOM 418  C CE2 ? TYR A 1  55 ? -12.336  12.252  -5.953 1.000 94.370 ? 55  TYR A CE2 1 
ATOM 419  O OH  ? TYR A 1  55 ? -12.313  14.247  -7.263 1.000 94.370 ? 55  TYR A OH  1 
ATOM 420  C CZ  ? TYR A 1  55 ? -12.676  13.583  -6.113 1.000 94.370 ? 55  TYR A CZ  1 
ATOM 421  N N   ? SER A 1  56 ? -12.174  13.235  -0.473 1.000 94.500 ? 56  SER A N   1 
ATOM 422  C CA  ? SER A 1  56 ? -11.444  14.425  -0.048 1.000 94.500 ? 56  SER A CA  1 
ATOM 423  C C   ? SER A 1  56 ? -11.120  14.372   1.442 1.000 94.500 ? 56  SER A C   1 
ATOM 424  C CB  ? SER A 1  56 ? -12.248  15.688  -0.359 1.000 94.500 ? 56  SER A CB  1 
ATOM 425  O O   ? SER A 1  56 ? -12.014  14.187   2.270 1.000 94.500 ? 56  SER A O   1 
ATOM 426  O OG  ? SER A 1  56 ? -11.583  16.840   0.129 1.000 94.500 ? 56  SER A OG  1 
ATOM 427  N N   ? LEU A 1  57 ?  -9.762  14.664   1.799 1.000 93.380 ? 57  LEU A N   1 
ATOM 428  C CA  ? LEU A 1  57 ?  -9.304  14.532   3.178 1.000 93.380 ? 57  LEU A CA  1 
ATOM 429  C C   ? LEU A 1  57 ?  -9.818  15.684   4.034 1.000 93.380 ? 57  LEU A C   1 
ATOM 430  C CB  ? LEU A 1  57 ?  -7.775  14.483   3.232 1.000 93.380 ? 57  LEU A CB  1 
ATOM 431  O O   ? LEU A 1  57 ?  -9.955  15.545   5.252 1.000 93.380 ? 57  LEU A O   1 
ATOM 432  C CG  ? LEU A 1  57 ?  -7.115  13.242   2.628 1.000 93.380 ? 57  LEU A CG  1 
ATOM 433  C CD1 ? LEU A 1  57 ?  -5.597  13.383   2.657 1.000 93.380 ? 57  LEU A CD1 1 
ATOM 434  C CD2 ? LEU A 1  57 ?  -7.555  11.986   3.372 1.000 93.380 ? 57  LEU A CD2 1 
ATOM 435  N N   ? SER A 1  58 ? -10.231  16.788   3.437 1.000 91.320 ? 58  SER A N   1 
ATOM 436  C CA  ? SER A 1  58 ? -10.560  18.002   4.177 1.000 91.320 ? 58  SER A CA  1 
ATOM 437  C C   ? SER A 1  58 ? -12.069  18.199   4.275 1.000 91.320 ? 58  SER A C   1 
ATOM 438  C CB  ? SER A 1  58 ?  -9.920  19.223   3.515 1.000 91.320 ? 58  SER A CB  1 
ATOM 439  O O   ? SER A 1  58 ? -12.540  19.084   4.992 1.000 91.320 ? 58  SER A O   1 
ATOM 440  O OG  ? SER A 1  58 ? -10.327  19.333   2.162 1.000 91.320 ? 58  SER A OG  1 
ATOM 441  N N   ? THR A 1  59 ? -12.827  17.236   3.549 1.000 91.810 ? 59  THR A N   1 
ATOM 442  C CA  ? THR A 1  59 ? -14.276  17.404   3.506 1.000 91.810 ? 59  THR A CA  1 
ATOM 443  C C   ? THR A 1  59 ? -14.980  16.166   4.052 1.000 91.810 ? 59  THR A C   1 
ATOM 444  C CB  ? THR A 1  59 ? -14.763  17.685   2.073 1.000 91.810 ? 59  THR A CB  1 
ATOM 445  O O   ? THR A 1  59 ? -14.637  15.039   3.689 1.000 91.810 ? 59  THR A O   1 
ATOM 446  C CG2 ? THR A 1  59 ? -16.265  17.952   2.045 1.000 91.810 ? 59  THR A CG2 1 
ATOM 447  O OG1 ? THR A 1  59 ? -14.076  18.832   1.557 1.000 91.810 ? 59  THR A OG1 1 
ATOM 448  N N   ? PHE A 1  60 ? -15.923  16.429   5.057 1.000 90.460 ? 60  PHE A N   1 
ATOM 449  C CA  ? PHE A 1  60 ? -16.856  15.368   5.419 1.000 90.460 ? 60  PHE A CA  1 
ATOM 450  C C   ? PHE A 1  60 ? -17.973  15.256   4.390 1.000 90.460 ? 60  PHE A C   1 
ATOM 451  C CB  ? PHE A 1  60 ? -17.446  15.622   6.810 1.000 90.460 ? 60  PHE A CB  1 
ATOM 452  O O   ? PHE A 1  60 ? -18.870  16.100   4.344 1.000 90.460 ? 60  PHE A O   1 
ATOM 453  C CG  ? PHE A 1  60 ? -18.272  14.480   7.336 1.000 90.460 ? 60  PHE A CG  1 
ATOM 454  C CD1 ? PHE A 1  60 ? -19.658  14.567   7.380 1.000 90.460 ? 60  PHE A CD1 1 
ATOM 455  C CD2 ? PHE A 1  60 ? -17.661  13.317   7.788 1.000 90.460 ? 60  PHE A CD2 1 
ATOM 456  C CE1 ? PHE A 1  60 ? -20.425  13.511   7.867 1.000 90.460 ? 60  PHE A CE1 1 
ATOM 457  C CE2 ? PHE A 1  60 ? -18.421  12.257   8.276 1.000 90.460 ? 60  PHE A CE2 1 
ATOM 458  C CZ  ? PHE A 1  60 ? -19.802  12.357   8.315 1.000 90.460 ? 60  PHE A CZ  1 
ATOM 459  N N   ? GLU A 1  61 ? -17.883  14.205   3.516 1.000 89.990 ? 61  GLU A N   1 
ATOM 460  C CA  ? GLU A 1  61 ? -18.733  14.082   2.336 1.000 89.990 ? 61  GLU A CA  1 
ATOM 461  C C   ? GLU A 1  61 ? -19.981  13.256   2.637 1.000 89.990 ? 61  GLU A C   1 
ATOM 462  C CB  ? GLU A 1  61 ? -17.955  13.455   1.176 1.000 89.990 ? 61  GLU A CB  1 
ATOM 463  O O   ? GLU A 1  61 ? -20.853  13.103   1.780 1.000 89.990 ? 61  GLU A O   1 
ATOM 464  C CG  ? GLU A 1  61 ? -16.764  14.282   0.716 1.000 89.990 ? 61  GLU A CG  1 
ATOM 465  C CD  ? GLU A 1  61 ? -15.889  13.562  -0.298 1.000 89.990 ? 61  GLU A CD  1 
ATOM 466  O OE1 ? GLU A 1  61 ? -15.725  14.073  -1.430 1.000 89.990 ? 61  GLU A OE1 1 
ATOM 467  O OE2 ? GLU A 1  61 ? -15.364  12.478   0.041 1.000 89.990 ? 61  GLU A OE2 1 
ATOM 468  N N   ? GLY A 1  62 ? -20.069  12.737   3.940 1.000 92.560 ? 62  GLY A N   1 
ATOM 469  C CA  ? GLY A 1  62 ? -21.223  11.933   4.310 1.000 92.560 ? 62  GLY A CA  1 
ATOM 470  C C   ? GLY A 1  62 ? -21.121  10.492   3.845 1.000 92.560 ? 62  GLY A C   1 
ATOM 471  O O   ? GLY A 1  62 ? -22.052   9.707   4.031 1.000 92.560 ? 62  GLY A O   1 
ATOM 472  N N   ? THR A 1  63 ? -19.969  10.123   3.266 1.000 93.490 ? 63  THR A N   1 
ATOM 473  C CA  ? THR A 1  63 ? -19.744   8.787   2.726 1.000 93.490 ? 63  THR A CA  1 
ATOM 474  C C   ? THR A 1  63 ? -18.777   8.002   3.609 1.000 93.490 ? 63  THR A C   1 
ATOM 475  C CB  ? THR A 1  63 ? -19.194   8.851   1.289 1.000 93.490 ? 63  THR A CB  1 
ATOM 476  O O   ? THR A 1  63 ? -18.602   6.796   3.427 1.000 93.490 ? 63  THR A O   1 
ATOM 477  C CG2 ? THR A 1  63 ? -20.153   9.594   0.366 1.000 93.490 ? 63  THR A CG2 1 
ATOM 478  O OG1 ? THR A 1  63 ? -17.932   9.530   1.296 1.000 93.490 ? 63  THR A OG1 1 
ATOM 479  N N   ? GLU A 1  64 ? -18.085   8.657   4.560 1.000 95.040 ? 64  GLU A N   1 
ATOM 480  C CA  ? GLU A 1  64 ? -16.995   8.098   5.354 1.000 95.040 ? 64  GLU A CA  1 
ATOM 481  C C   ? GLU A 1  64 ? -17.523   7.150   6.427 1.000 95.040 ? 64  GLU A C   1 
ATOM 482  C CB  ? GLU A 1  64 ? -16.171   9.216   5.999 1.000 95.040 ? 64  GLU A CB  1 
ATOM 483  O O   ? GLU A 1  64 ? -18.565   7.409   7.032 1.000 95.040 ? 64  GLU A O   1 
ATOM 484  C CG  ? GLU A 1  64 ? -15.444  10.101   4.997 1.000 95.040 ? 64  GLU A CG  1 
ATOM 485  C CD  ? GLU A 1  64 ? -16.301  11.240   4.470 1.000 95.040 ? 64  GLU A CD  1 
ATOM 486  O OE1 ? GLU A 1  64 ? -15.789  12.074   3.689 1.000 95.040 ? 64  GLU A OE1 1 
ATOM 487  O OE2 ? GLU A 1  64 ? -17.494  11.300   4.841 1.000 95.040 ? 64  GLU A OE2 1 
ATOM 488  N N   ? GLN A 1  65 ? -16.885   6.070   6.511 1.000 95.880 ? 65  GLN A N   1 
ATOM 489  C CA  ? GLN A 1  65 ? -17.000   5.155   7.642 1.000 95.880 ? 65  GLN A CA  1 
ATOM 490  C C   ? GLN A 1  65 ? -15.717   5.137   8.468 1.000 95.880 ? 65  GLN A C   1 
ATOM 491  C CB  ? GLN A 1  65 ? -17.332   3.742   7.158 1.000 95.880 ? 65  GLN A CB  1 
ATOM 492  O O   ? GLN A 1  65 ? -14.641   4.839   7.947 1.000 95.880 ? 65  GLN A O   1 
ATOM 493  C CG  ? GLN A 1  65 ? -18.630   3.652   6.367 1.000 95.880 ? 65  GLN A CG  1 
ATOM 494  C CD  ? GLN A 1  65 ? -18.966   2.233   5.950 1.000 95.880 ? 65  GLN A CD  1 
ATOM 495  N NE2 ? GLN A 1  65 ? -19.334   2.057   4.685 1.000 95.880 ? 65  GLN A NE2 1 
ATOM 496  O OE1 ? GLN A 1  65 ? -18.896   1.302   6.758 1.000 95.880 ? 65  GLN A OE1 1 
ATOM 497  N N   ? ILE A 1  66 ? -15.825   5.436   9.760 1.000 95.610 ? 66  ILE A N   1 
ATOM 498  C CA  ? ILE A 1  66 ? -14.653   5.608  10.611 1.000 95.610 ? 66  ILE A CA  1 
ATOM 499  C C   ? ILE A 1  66 ? -14.553   4.443  11.593 1.000 95.610 ? 66  ILE A C   1 
ATOM 500  C CB  ? ILE A 1  66 ? -14.702   6.950  11.376 1.000 95.610 ? 66  ILE A CB  1 
ATOM 501  O O   ? ILE A 1  66 ? -15.532   4.099  12.260 1.000 95.610 ? 66  ILE A O   1 
ATOM 502  C CG1 ? ILE A 1  66 ? -14.824   8.120  10.392 1.000 95.610 ? 66  ILE A CG1 1 
ATOM 503  C CG2 ? ILE A 1  66 ? -13.467   7.110  12.266 1.000 95.610 ? 66  ILE A CG2 1 
ATOM 504  C CD1 ? ILE A 1  66 ? -15.103   9.461  11.058 1.000 95.610 ? 66  ILE A CD1 1 
ATOM 505  N N   ? PHE A 1  67 ? -13.312   3.905  11.687 1.000 95.920 ? 67  PHE A N   1 
ATOM 506  C CA  ? PHE A 1  67 ? -13.088   2.729  12.520 1.000 95.920 ? 67  PHE A CA  1 
ATOM 507  C C   ? PHE A 1  67 ? -11.826   2.891  13.359 1.000 95.920 ? 67  PHE A C   1 
ATOM 508  C CB  ? PHE A 1  67 ? -12.987   1.468  11.656 1.000 95.920 ? 67  PHE A CB  1 
ATOM 509  O O   ? PHE A 1  67 ? -10.850   3.496  12.910 1.000 95.920 ? 67  PHE A O   1 
ATOM 510  C CG  ? PHE A 1  67 ? -14.228   1.177  10.858 1.000 95.920 ? 67  PHE A CG  1 
ATOM 511  C CD1 ? PHE A 1  67 ? -15.202   0.317  11.349 1.000 95.920 ? 67  PHE A CD1 1 
ATOM 512  C CD2 ? PHE A 1  67 ? -14.422   1.765   9.614 1.000 95.920 ? 67  PHE A CD2 1 
ATOM 513  C CE1 ? PHE A 1  67 ? -16.353   0.046  10.612 1.000 95.920 ? 67  PHE A CE1 1 
ATOM 514  C CE2 ? PHE A 1  67 ? -15.569   1.499   8.872 1.000 95.920 ? 67  PHE A CE2 1 
ATOM 515  C CZ  ? PHE A 1  67 ? -16.533   0.638   9.372 1.000 95.920 ? 67  PHE A CZ  1 
ATOM 516  N N   ? ARG A 1  68 ? -11.900   2.169  14.551 1.000 94.130 ? 68  ARG A N   1 
ATOM 517  C CA  ? ARG A 1  68 ? -10.691   1.920  15.330 1.000 94.130 ? 68  ARG A CA  1 
ATOM 518  C C   ? ARG A 1  68 ? -10.169   0.507  15.095 1.000 94.130 ? 68  ARG A C   1 
ATOM 519  C CB  ? ARG A 1  68 ? -10.957   2.140  16.821 1.000 94.130 ? 68  ARG A CB  1 
ATOM 520  O O   ? ARG A 1  68 ? -10.952  -0.426  14.906 1.000 94.130 ? 68  ARG A O   1 
ATOM 521  C CG  ? ARG A 1  68 ? -11.255   3.585  17.187 1.000 94.130 ? 68  ARG A CG  1 
ATOM 522  C CD  ? ARG A 1  68 ? -11.379   3.771  18.693 1.000 94.130 ? 68  ARG A CD  1 
ATOM 523  N NE  ? ARG A 1  68 ? -11.423   5.183  19.060 1.000 94.130 ? 68  ARG A NE  1 
ATOM 524  N NH1 ? ARG A 1  68 ? -12.586   4.849  21.028 1.000 94.130 ? 68  ARG A NH1 1 
ATOM 525  N NH2 ? ARG A 1  68 ? -11.976   6.967  20.397 1.000 94.130 ? 68  ARG A NH2 1 
ATOM 526  C CZ  ? ARG A 1  68 ? -11.995   5.663  20.161 1.000 94.130 ? 68  ARG A CZ  1 
ATOM 527  N N   ? PRO A 1  69 ?  -8.746   0.516  15.054 1.000 95.790 ? 69  PRO A N   1 
ATOM 528  C CA  ? PRO A 1  69 ?  -8.231  -0.847  14.913 1.000 95.790 ? 69  PRO A CA  1 
ATOM 529  C C   ? PRO A 1  69 ?  -8.513  -1.714  16.138 1.000 95.790 ? 69  PRO A C   1 
ATOM 530  C CB  ? PRO A 1  69 ?  -6.726  -0.638  14.727 1.000 95.790 ? 69  PRO A CB  1 
ATOM 531  O O   ? PRO A 1  69 ?  -8.325  -1.267  17.272 1.000 95.790 ? 69  PRO A O   1 
ATOM 532  C CG  ? PRO A 1  69 ?  -6.592   0.772  14.249 1.000 95.790 ? 69  PRO A CG  1 
ATOM 533  C CD  ? PRO A 1  69 ?  -7.714   1.581  14.833 1.000 95.790 ? 69  PRO A CD  1 
ATOM 534  N N   ? LEU A 1  70 ?  -9.112  -2.948  15.886 1.000 95.750 ? 70  LEU A N   1 
ATOM 535  C CA  ? LEU A 1  70 ?  -9.269  -3.930  16.954 1.000 95.750 ? 70  LEU A CA  1 
ATOM 536  C C   ? LEU A 1  70 ?  -7.961  -4.672  17.206 1.000 95.750 ? 70  LEU A C   1 
ATOM 537  C CB  ? LEU A 1  70 ? -10.377  -4.927  16.606 1.000 95.750 ? 70  LEU A CB  1 
ATOM 538  O O   ? LEU A 1  70 ?  -7.592  -4.913  18.358 1.000 95.750 ? 70  LEU A O   1 
ATOM 539  C CG  ? LEU A 1  70 ? -10.646  -6.027  17.634 1.000 95.750 ? 70  LEU A CG  1 
ATOM 540  C CD1 ? LEU A 1  70 ? -11.077  -5.417  18.964 1.000 95.750 ? 70  LEU A CD1 1 
ATOM 541  C CD2 ? LEU A 1  70 ? -11.705  -6.996  17.117 1.000 95.750 ? 70  LEU A CD2 1 
ATOM 542  N N   ? ARG A 1  71 ?  -7.356  -4.973  16.138 1.000 95.530 ? 71  ARG A N   1 
ATOM 543  C CA  ? ARG A 1  71 ?  -6.107  -5.727  16.145 1.000 95.530 ? 71  ARG A CA  1 
ATOM 544  C C   ? ARG A 1  71 ?  -5.257  -5.391  14.924 1.000 95.530 ? 71  ARG A C   1 
ATOM 545  C CB  ? ARG A 1  71 ?  -6.385  -7.231  16.192 1.000 95.530 ? 71  ARG A CB  1 
ATOM 546  O O   ? ARG A 1  71 ?  -5.785  -5.217  13.823 1.000 95.530 ? 71  ARG A O   1 
ATOM 547  C CG  ? ARG A 1  71 ?  -5.135  -8.085  16.323 1.000 95.530 ? 71  ARG A CG  1 
ATOM 548  C CD  ? ARG A 1  71 ?  -5.471  -9.568  16.401 1.000 95.530 ? 71  ARG A CD  1 
ATOM 549  N NE  ? ARG A 1  71 ?  -4.267 -10.389  16.505 1.000 95.530 ? 71  ARG A NE  1 
ATOM 550  N NH1 ? ARG A 1  71 ?  -5.401 -12.387  16.751 1.000 95.530 ? 71  ARG A NH1 1 
ATOM 551  N NH2 ? ARG A 1  71 ?  -3.109 -12.356  16.752 1.000 95.530 ? 71  ARG A NH2 1 
ATOM 552  C CZ  ? ARG A 1  71 ?  -4.262 -11.709  16.669 1.000 95.530 ? 71  ARG A CZ  1 
ATOM 553  N N   ? MET A 1  72 ?  -3.953  -5.302  15.187 1.000 96.630 ? 72  MET A N   1 
ATOM 554  C CA  ? MET A 1  72 ?  -2.989  -5.118  14.105 1.000 96.630 ? 72  MET A CA  1 
ATOM 555  C C   ? MET A 1  72 ?  -1.984  -6.264  14.072 1.000 96.630 ? 72  MET A C   1 
ATOM 556  C CB  ? MET A 1  72 ?  -2.257  -3.784  14.259 1.000 96.630 ? 72  MET A CB  1 
ATOM 557  O O   ? MET A 1  72 ?  -1.355  -6.574  15.085 1.000 96.630 ? 72  MET A O   1 
ATOM 558  C CG  ? MET A 1  72 ?  -3.161  -2.569  14.123 1.000 96.630 ? 72  MET A CG  1 
ATOM 559  S SD  ? MET A 1  72 ?  -2.275  -0.994  14.443 1.000 96.630 ? 72  MET A SD  1 
ATOM 560  C CE  ? MET A 1  72 ?  -2.237  -1.011  16.257 1.000 96.630 ? 72  MET A CE  1 
ATOM 561  N N   ? VAL A 1  73 ?  -1.907  -6.902  12.952 1.000 97.730 ? 73  VAL A N   1 
ATOM 562  C CA  ? VAL A 1  73 ?  -1.063  -8.087  12.831 1.000 97.730 ? 73  VAL A CA  1 
ATOM 563  C C   ? VAL A 1  73 ?   0.032  -7.838  11.796 1.000 97.730 ? 73  VAL A C   1 
ATOM 564  C CB  ? VAL A 1  73 ?  -1.889  -9.334  12.444 1.000 97.730 ? 73  VAL A CB  1 
ATOM 565  O O   ? VAL A 1  73 ?  -0.236  -7.820  10.592 1.000 97.730 ? 73  VAL A O   1 
ATOM 566  C CG1 ? VAL A 1  73 ?  -1.011 -10.584  12.446 1.000 97.730 ? 73  VAL A CG1 1 
ATOM 567  C CG2 ? VAL A 1  73 ?  -3.072  -9.506  13.395 1.000 97.730 ? 73  VAL A CG2 1 
ATOM 568  N N   ? VAL A 1  74 ?   1.312  -7.636  12.277 1.000 98.210 ? 74  VAL A N   1 
ATOM 569  C CA  ? VAL A 1  74 ?   2.466  -7.465  11.401 1.000 98.210 ? 74  VAL A CA  1 
ATOM 570  C C   ? VAL A 1  74 ?   3.002  -8.832  10.979 1.000 98.210 ? 74  VAL A C   1 
ATOM 571  C CB  ? VAL A 1  74 ?   3.581  -6.644  12.086 1.000 98.210 ? 74  VAL A CB  1 
ATOM 572  O O   ? VAL A 1  74 ?   3.040  -9.766  11.784 1.000 98.210 ? 74  VAL A O   1 
ATOM 573  C CG1 ? VAL A 1  74 ?   4.839  -6.614  11.219 1.000 98.210 ? 74  VAL A CG1 1 
ATOM 574  C CG2 ? VAL A 1  74 ?   3.096  -5.225  12.378 1.000 98.210 ? 74  VAL A CG2 1 
ATOM 575  N N   ? HIS A 1  75 ?   3.280  -8.886   9.656 1.000 98.280 ? 75  HIS A N   1 
ATOM 576  C CA  ? HIS A 1  75 ?   3.884 -10.138   9.213 1.000 98.280 ? 75  HIS A CA  1 
ATOM 577  C C   ? HIS A 1  75 ?   5.112 -10.483  10.049 1.000 98.280 ? 75  HIS A C   1 
ATOM 578  C CB  ? HIS A 1  75 ?   4.262 -10.056   7.733 1.000 98.280 ? 75  HIS A CB  1 
ATOM 579  O O   ? HIS A 1  75 ?   5.959  -9.623  10.300 1.000 98.280 ? 75  HIS A O   1 
ATOM 580  C CG  ? HIS A 1  75 ?   4.535 -11.387   7.109 1.000 98.280 ? 75  HIS A CG  1 
ATOM 581  C CD2 ? HIS A 1  75 ?   3.788 -12.148   6.275 1.000 98.280 ? 75  HIS A CD2 1 
ATOM 582  N ND1 ? HIS A 1  75 ?   5.704 -12.085   7.326 1.000 98.280 ? 75  HIS A ND1 1 
ATOM 583  C CE1 ? HIS A 1  75 ?   5.663 -13.221   6.650 1.000 98.280 ? 75  HIS A CE1 1 
ATOM 584  N NE2 ? HIS A 1  75 ?   4.511 -13.284   6.005 1.000 98.280 ? 75  HIS A NE2 1 
ATOM 585  N N   ? PRO A 1  76 ?   5.287 -11.748  10.469 1.000 97.480 ? 76  PRO A N   1 
ATOM 586  C CA  ? PRO A 1  76 ?   6.370 -12.166  11.362 1.000 97.480 ? 76  PRO A CA  1 
ATOM 587  C C   ? PRO A 1  76 ?   7.752 -11.999  10.734 1.000 97.480 ? 76  PRO A C   1 
ATOM 588  C CB  ? PRO A 1  76 ?   6.063 -13.643  11.622 1.000 97.480 ? 76  PRO A CB  1 
ATOM 589  O O   ? PRO A 1  76 ?   8.749 -11.873  11.449 1.000 97.480 ? 76  PRO A O   1 
ATOM 590  C CG  ? PRO A 1  76 ?   5.139 -14.041  10.517 1.000 97.480 ? 76  PRO A CG  1 
ATOM 591  C CD  ? PRO A 1  76 ?   4.340 -12.837  10.106 1.000 97.480 ? 76  PRO A CD  1 
ATOM 592  N N   ? ASP A 1  77 ?   7.822 -12.016   9.423 1.000 97.540 ? 77  ASP A N   1 
ATOM 593  C CA  ? ASP A 1  77 ?   9.113 -11.955   8.745 1.000 97.540 ? 77  ASP A CA  1 
ATOM 594  C C   ? ASP A 1  77 ?   9.452 -10.524   8.335 1.000 97.540 ? 77  ASP A C   1 
ATOM 595  C CB  ? ASP A 1  77 ?   9.119 -12.870   7.518 1.000 97.540 ? 77  ASP A CB  1 
ATOM 596  O O   ? ASP A 1  77 ?  10.420 -10.294   7.607 1.000 97.540 ? 77  ASP A O   1 
ATOM 597  C CG  ? ASP A 1  77 ?   9.098 -14.345   7.878 1.000 97.540 ? 77  ASP A CG  1 
ATOM 598  O OD1 ? ASP A 1  77 ?   9.514 -14.705   9.000 1.000 97.540 ? 77  ASP A OD1 1 
ATOM 599  O OD2 ? ASP A 1  77 ?   8.663 -15.154   7.030 1.000 97.540 ? 77  ASP A OD2 1 
ATOM 600  N N   ? TYR A 1  78 ?   8.619  -9.569   8.780 1.000 98.110 ? 78  TYR A N   1 
ATOM 601  C CA  ? TYR A 1  78 ?   8.903  -8.176   8.452 1.000 98.110 ? 78  TYR A CA  1 
ATOM 602  C C   ? TYR A 1  78 ?  10.240  -7.739   9.039 1.000 98.110 ? 78  TYR A C   1 
ATOM 603  C CB  ? TYR A 1  78 ?   7.785  -7.264   8.965 1.000 98.110 ? 78  TYR A CB  1 
ATOM 604  O O   ? TYR A 1  78 ?  10.507  -7.960  10.223 1.000 98.110 ? 78  TYR A O   1 
ATOM 605  C CG  ? TYR A 1  78 ?   8.109  -5.793   8.869 1.000 98.110 ? 78  TYR A CG  1 
ATOM 606  C CD1 ? TYR A 1  78 ?   8.147  -4.992  10.009 1.000 98.110 ? 78  TYR A CD1 1 
ATOM 607  C CD2 ? TYR A 1  78 ?   8.378  -5.201   7.640 1.000 98.110 ? 78  TYR A CD2 1 
ATOM 608  C CE1 ? TYR A 1  78 ?   8.444  -3.636   9.925 1.000 98.110 ? 78  TYR A CE1 1 
ATOM 609  C CE2 ? TYR A 1  78 ?   8.676  -3.845   7.545 1.000 98.110 ? 78  TYR A CE2 1 
ATOM 610  O OH  ? TYR A 1  78 ?   9.002  -1.730   8.602 1.000 98.110 ? 78  TYR A OH  1 
ATOM 611  C CZ  ? TYR A 1  78 ?   8.707  -3.072   8.691 1.000 98.110 ? 78  TYR A CZ  1 
ATOM 612  N N   ? SER A 1  79 ?  11.043  -7.127   8.185 1.000 97.280 ? 79  SER A N   1 
ATOM 613  C CA  ? SER A 1  79 ?  12.316  -6.524   8.566 1.000 97.280 ? 79  SER A CA  1 
ATOM 614  C C   ? SER A 1  79 ?  12.310  -5.019   8.320 1.000 97.280 ? 79  SER A C   1 
ATOM 615  C CB  ? SER A 1  79 ?  13.468  -7.170   7.795 1.000 97.280 ? 79  SER A CB  1 
ATOM 616  O O   ? SER A 1  79 ?  12.194  -4.572   7.177 1.000 97.280 ? 79  SER A O   1 
ATOM 617  O OG  ? SER A 1  79 ?  14.674  -6.453   7.997 1.000 97.280 ? 79  SER A OG  1 
ATOM 618  N N   ? SER A 1  80 ?  12.554  -4.203   9.386 1.000 95.370 ? 80  SER A N   1 
ATOM 619  C CA  ? SER A 1  80 ?  12.505  -2.749   9.280 1.000 95.370 ? 80  SER A CA  1 
ATOM 620  C C   ? SER A 1  80 ?  13.734  -2.206   8.558 1.000 95.370 ? 80  SER A C   1 
ATOM 621  C CB  ? SER A 1  80 ?  12.396  -2.113  10.666 1.000 95.370 ? 80  SER A CB  1 
ATOM 622  O O   ? SER A 1  80 ?  13.718  -1.081   8.053 1.000 95.370 ? 80  SER A O   1 
ATOM 623  O OG  ? SER A 1  80 ?  13.522  -2.442  11.461 1.000 95.370 ? 80  SER A OG  1 
ATOM 624  N N   ? THR A 1  81 ?  14.786  -3.070   8.500 1.000 94.810 ? 81  THR A N   1 
ATOM 625  C CA  ? THR A 1  81 ?  16.008  -2.683   7.804 1.000 94.810 ? 81  THR A CA  1 
ATOM 626  C C   ? THR A 1  81 ?  15.862  -2.892   6.299 1.000 94.810 ? 81  THR A C   1 
ATOM 627  C CB  ? THR A 1  81 ?  17.221  -3.478   8.320 1.000 94.810 ? 81  THR A CB  1 
ATOM 628  O O   ? THR A 1  81 ?  16.065  -1.962   5.515 1.000 94.810 ? 81  THR A O   1 
ATOM 629  C CG2 ? THR A 1  81 ?  18.504  -3.037   7.624 1.000 94.810 ? 81  THR A CG2 1 
ATOM 630  O OG1 ? THR A 1  81 ?  17.359  -3.266   9.731 1.000 94.810 ? 81  THR A OG1 1 
ATOM 631  N N   ? SER A 1  82 ?  15.467  -4.055   5.895 1.000 95.390 ? 82  SER A N   1 
ATOM 632  C CA  ? SER A 1  82 ?  15.380  -4.388   4.477 1.000 95.390 ? 82  SER A CA  1 
ATOM 633  C C   ? SER A 1  82 ?  13.996  -4.074   3.919 1.000 95.390 ? 82  SER A C   1 
ATOM 634  C CB  ? SER A 1  82 ?  15.707  -5.864   4.251 1.000 95.390 ? 82  SER A CB  1 
ATOM 635  O O   ? SER A 1  82 ?  13.808  -4.022   2.702 1.000 95.390 ? 82  SER A O   1 
ATOM 636  O OG  ? SER A 1  82 ?  14.717  -6.694   4.834 1.000 95.390 ? 82  SER A OG  1 
ATOM 637  N N   ? LYS A 1  83 ?  13.096  -3.766   4.748 1.000 96.870 ? 83  LYS A N   1 
ATOM 638  C CA  ? LYS A 1  83 ?  11.683  -3.584   4.424 1.000 96.870 ? 83  LYS A CA  1 
ATOM 639  C C   ? LYS A 1  83 ?  11.114  -4.821   3.735 1.000 96.870 ? 83  LYS A C   1 
ATOM 640  C CB  ? LYS A 1  83 ?  11.490  -2.353   3.537 1.000 96.870 ? 83  LYS A CB  1 
ATOM 641  O O   ? LYS A 1  83 ?  10.156  -4.723   2.965 1.000 96.870 ? 83  LYS A O   1 
ATOM 642  C CG  ? LYS A 1  83 ?  11.947  -1.051   4.178 1.000 96.870 ? 83  LYS A CG  1 
ATOM 643  C CD  ? LYS A 1  83 ?  11.131  -0.722   5.421 1.000 96.870 ? 83  LYS A CD  1 
ATOM 644  C CE  ? LYS A 1  83 ?  11.525   0.626   6.009 1.000 96.870 ? 83  LYS A CE  1 
ATOM 645  N NZ  ? LYS A 1  83 ?  10.930   0.834   7.363 1.000 96.870 ? 83  LYS A NZ  1 
ATOM 646  N N   ? ASN A 1  84 ?  11.777  -5.998   3.914 1.000 97.430 ? 84  ASN A N   1 
ATOM 647  C CA  ? ASN A 1  84 ?  11.274  -7.275   3.419 1.000 97.430 ? 84  ASN A CA  1 
ATOM 648  C C   ? ASN A 1  84 ?  10.022  -7.714   4.173 1.000 97.430 ? 84  ASN A C   1 
ATOM 649  C CB  ? ASN A 1  84 ?  12.357  -8.352   3.516 1.000 97.430 ? 84  ASN A CB  1 
ATOM 650  O O   ? ASN A 1  84 ?   9.963  -7.614   5.399 1.000 97.430 ? 84  ASN A O   1 
ATOM 651  C CG  ? ASN A 1  84 ?  11.969  -9.636   2.809 1.000 97.430 ? 84  ASN A CG  1 
ATOM 652  N ND2 ? ASN A 1  84 ?  11.832 -10.714   3.571 1.000 97.430 ? 84  ASN A ND2 1 
ATOM 653  O OD1 ? ASN A 1  84 ?  11.794  -9.658   1.588 1.000 97.430 ? 84  ASN A OD1 1 
ATOM 654  N N   ? ALA A 1  85 ?   9.007  -8.233   3.467 1.000 97.890 ? 85  ALA A N   1 
ATOM 655  C CA  ? ALA A 1  85 ?   7.719  -8.652   4.015 1.000 97.890 ? 85  ALA A CA  1 
ATOM 656  C C   ? ALA A 1  85 ?   7.001  -7.482   4.682 1.000 97.890 ? 85  ALA A C   1 
ATOM 657  C CB  ? ALA A 1  85 ?   7.910  -9.793   5.010 1.000 97.890 ? 85  ALA A CB  1 
ATOM 658  O O   ? ALA A 1  85 ?   6.424  -7.634   5.761 1.000 97.890 ? 85  ALA A O   1 
ATOM 659  N N   ? ASP A 1  86 ?   7.118  -6.250   4.202 1.000 98.560 ? 86  ASP A N   1 
ATOM 660  C CA  ? ASP A 1  86 ?   6.467  -5.034   4.681 1.000 98.560 ? 86  ASP A CA  1 
ATOM 661  C C   ? ASP A 1  86 ?   4.957  -5.099   4.466 1.000 98.560 ? 86  ASP A C   1 
ATOM 662  C CB  ? ASP A 1  86 ?   7.046  -3.804   3.980 1.000 98.560 ? 86  ASP A CB  1 
ATOM 663  O O   ? ASP A 1  86 ?   4.426  -4.456   3.558 1.000 98.560 ? 86  ASP A O   1 
ATOM 664  C CG  ? ASP A 1  86 ?   6.596  -2.497   4.609 1.000 98.560 ? 86  ASP A CG  1 
ATOM 665  O OD1 ? ASP A 1  86 ?   6.109  -2.509   5.759 1.000 98.560 ? 86  ASP A OD1 1 
ATOM 666  O OD2 ? ASP A 1  86 ?   6.727  -1.445   3.946 1.000 98.560 ? 86  ASP A OD2 1 
ATOM 667  N N   ? ILE A 1  87 ?   4.202  -5.913   5.228 1.000 98.670 ? 87  ILE A N   1 
ATOM 668  C CA  ? ILE A 1  87 ?   2.769  -6.139   5.071 1.000 98.670 ? 87  ILE A CA  1 
ATOM 669  C C   ? ILE A 1  87 ?   2.128  -6.356   6.440 1.000 98.670 ? 87  ILE A C   1 
ATOM 670  C CB  ? ILE A 1  87 ?   2.485  -7.345   4.149 1.000 98.670 ? 87  ILE A CB  1 
ATOM 671  O O   ? ILE A 1  87 ?   2.722  -6.986   7.318 1.000 98.670 ? 87  ILE A O   1 
ATOM 672  C CG1 ? ILE A 1  87 ?   0.980  -7.474   3.887 1.000 98.670 ? 87  ILE A CG1 1 
ATOM 673  C CG2 ? ILE A 1  87 ?   3.047  -8.634   4.756 1.000 98.670 ? 87  ILE A CG2 1 
ATOM 674  C CD1 ? ILE A 1  87 ?   0.627  -8.444   2.767 1.000 98.670 ? 87  ILE A CD1 1 
ATOM 675  N N   ? MET A 1  88 ?   1.009  -5.770   6.678 1.000 98.400 ? 88  MET A N   1 
ATOM 676  C CA  ? MET A 1  88 ?   0.266  -5.868   7.931 1.000 98.400 ? 88  MET A CA  1 
ATOM 677  C C   ? MET A 1  88 ?  -1.236  -5.910   7.671 1.000 98.400 ? 88  MET A C   1 
ATOM 678  C CB  ? MET A 1  88 ?   0.604  -4.694   8.851 1.000 98.400 ? 88  MET A CB  1 
ATOM 679  O O   ? MET A 1  88 ?  -1.725  -5.283   6.729 1.000 98.400 ? 88  MET A O   1 
ATOM 680  C CG  ? MET A 1  88 ?  -0.157  -4.706  10.167 1.000 98.400 ? 88  MET A CG  1 
ATOM 681  S SD  ? MET A 1  88 ?   0.187  -3.224  11.192 1.000 98.400 ? 88  MET A SD  1 
ATOM 682  C CE  ? MET A 1  88 ?  -0.753  -1.974  10.273 1.000 98.400 ? 88  MET A CE  1 
ATOM 683  N N   ? LEU A 1  89 ?  -1.962  -6.630   8.459 1.000 98.430 ? 89  LEU A N   1 
ATOM 684  C CA  ? LEU A 1  89 ?  -3.420  -6.657   8.454 1.000 98.430 ? 89  LEU A CA  1 
ATOM 685  C C   ? LEU A 1  89 ?  -3.982  -5.952   9.684 1.000 98.430 ? 89  LEU A C   1 
ATOM 686  C CB  ? LEU A 1  89 ?  -3.929  -8.100   8.402 1.000 98.430 ? 89  LEU A CB  1 
ATOM 687  O O   ? LEU A 1  89 ?  -3.467  -6.122  10.791 1.000 98.430 ? 89  LEU A O   1 
ATOM 688  C CG  ? LEU A 1  89 ?  -3.767  -8.829   7.067 1.000 98.430 ? 89  LEU A CG  1 
ATOM 689  C CD1 ? LEU A 1  89 ?  -3.918 -10.334   7.262 1.000 98.430 ? 89  LEU A CD1 1 
ATOM 690  C CD2 ? LEU A 1  89 ?  -4.779  -8.312   6.049 1.000 98.430 ? 89  LEU A CD2 1 
ATOM 691  N N   ? ILE A 1  90 ?  -4.981  -5.143   9.403 1.000 98.030 ? 90  ILE A N   1 
ATOM 692  C CA  ? ILE A 1  90 ?  -5.677  -4.444  10.478 1.000 98.030 ? 90  ILE A CA  1 
ATOM 693  C C   ? ILE A 1  90 ?  -7.110  -4.960  10.586 1.000 98.030 ? 90  ILE A C   1 
ATOM 694  C CB  ? ILE A 1  90 ?  -5.673  -2.915  10.254 1.000 98.030 ? 90  ILE A CB  1 
ATOM 695  O O   ? ILE A 1  90 ?  -7.891  -4.845   9.638 1.000 98.030 ? 90  ILE A O   1 
ATOM 696  C CG1 ? ILE A 1  90 ?  -4.239  -2.407  10.067 1.000 98.030 ? 90  ILE A CG1 1 
ATOM 697  C CG2 ? ILE A 1  90 ?  -6.361  -2.197  11.419 1.000 98.030 ? 90  ILE A CG2 1 
ATOM 698  C CD1 ? ILE A 1  90 ?  -4.151  -0.960   9.601 1.000 98.030 ? 90  ILE A CD1 1 
ATOM 699  N N   ? LYS A 1  91 ?  -7.437  -5.566  11.781 1.000 97.470 ? 91  LYS A N   1 
ATOM 700  C CA  ? LYS A 1  91 ?  -8.817  -5.967  12.042 1.000 97.470 ? 91  LYS A CA  1 
ATOM 701  C C   ? LYS A 1  91 ?  -9.642  -4.792  12.557 1.000 97.470 ? 91  LYS A C   1 
ATOM 702  C CB  ? LYS A 1  91 ?  -8.860  -7.118  13.048 1.000 97.470 ? 91  LYS A CB  1 
ATOM 703  O O   ? LYS A 1  91 ?  -9.250  -4.123  13.515 1.000 97.470 ? 91  LYS A O   1 
ATOM 704  C CG  ? LYS A 1  91 ? -10.238  -7.741  13.217 1.000 97.470 ? 91  LYS A CG  1 
ATOM 705  C CD  ? LYS A 1  91 ? -10.185  -8.988  14.091 1.000 97.470 ? 91  LYS A CD  1 
ATOM 706  C CE  ? LYS A 1  91 ? -11.532  -9.696  14.139 1.000 97.470 ? 91  LYS A CE  1 
ATOM 707  N NZ  ? LYS A 1  91 ? -11.474 -10.941  14.961 1.000 97.470 ? 91  LYS A NZ  1 
ATOM 708  N N   ? LEU A 1  92 ? -10.736  -4.579  11.882 1.000 96.510 ? 92  LEU A N   1 
ATOM 709  C CA  ? LEU A 1  92 ? -11.629  -3.501  12.290 1.000 96.510 ? 92  LEU A CA  1 
ATOM 710  C C   ? LEU A 1  92 ? -12.453  -3.909  13.507 1.000 96.510 ? 92  LEU A C   1 
ATOM 711  C CB  ? LEU A 1  92 ? -12.559  -3.110  11.138 1.000 96.510 ? 92  LEU A CB  1 
ATOM 712  O O   ? LEU A 1  92 ? -12.783  -5.086  13.672 1.000 96.510 ? 92  LEU A O   1 
ATOM 713  C CG  ? LEU A 1  92 ? -11.882  -2.735   9.819 1.000 96.510 ? 92  LEU A CG  1 
ATOM 714  C CD1 ? LEU A 1  92 ? -12.930  -2.423   8.756 1.000 96.510 ? 92  LEU A CD1 1 
ATOM 715  C CD2 ? LEU A 1  92 ? -10.945  -1.548  10.017 1.000 96.510 ? 92  LEU A CD2 1 
ATOM 716  N N   ? ASN A 1  93 ? -12.744  -2.950  14.433 1.000 94.900 ? 93  ASN A N   1 
ATOM 717  C CA  ? ASN A 1  93 ? -13.493  -3.239  15.651 1.000 94.900 ? 93  ASN A CA  1 
ATOM 718  C C   ? ASN A 1  93 ? -14.952  -3.566  15.348 1.000 94.900 ? 93  ASN A C   1 
ATOM 719  C CB  ? ASN A 1  93 ? -13.404  -2.065  16.628 1.000 94.900 ? 93  ASN A CB  1 
ATOM 720  O O   ? ASN A 1  93 ? -15.639  -4.177  16.168 1.000 94.900 ? 93  ASN A O   1 
ATOM 721  C CG  ? ASN A 1  93 ? -14.067  -0.810  16.095 1.000 94.900 ? 93  ASN A CG  1 
ATOM 722  N ND2 ? ASN A 1  93 ? -14.327   0.145  16.979 1.000 94.900 ? 93  ASN A ND2 1 
ATOM 723  O OD1 ? ASN A 1  93 ? -14.345  -0.701  14.898 1.000 94.900 ? 93  ASN A OD1 1 
ATOM 724  N N   ? ARG A 1  94 ? -15.444  -3.365  14.153 1.000 94.760 ? 94  ARG A N   1 
ATOM 725  C CA  ? ARG A 1  94 ? -16.728  -3.770  13.591 1.000 94.760 ? 94  ARG A CA  1 
ATOM 726  C C   ? ARG A 1  94 ? -16.650  -3.884  12.073 1.000 94.760 ? 94  ARG A C   1 
ATOM 727  C CB  ? ARG A 1  94 ? -17.825  -2.780  13.987 1.000 94.760 ? 94  ARG A CB  1 
ATOM 728  O O   ? ARG A 1  94 ? -15.835  -3.214  11.436 1.000 94.760 ? 94  ARG A O   1 
ATOM 729  C CG  ? ARG A 1  94 ? -17.605  -1.372  13.456 1.000 94.760 ? 94  ARG A CG  1 
ATOM 730  C CD  ? ARG A 1  94 ? -18.674  -0.409  13.952 1.000 94.760 ? 94  ARG A CD  1 
ATOM 731  N NE  ? ARG A 1  94 ? -18.470   0.939  13.428 1.000 94.760 ? 94  ARG A NE  1 
ATOM 732  N NH1 ? ARG A 1  94 ? -18.437   1.962  15.499 1.000 94.760 ? 94  ARG A NH1 1 
ATOM 733  N NH2 ? ARG A 1  94 ? -18.178   3.211  13.594 1.000 94.760 ? 94  ARG A NH2 1 
ATOM 734  C CZ  ? ARG A 1  94 ? -18.362   2.034  14.175 1.000 94.760 ? 94  ARG A CZ  1 
ATOM 735  N N   ? PRO A 1  95 ? -17.596  -4.809  11.533 1.000 94.490 ? 95  PRO A N   1 
ATOM 736  C CA  ? PRO A 1  95 ? -17.569  -4.950  10.075 1.000 94.490 ? 95  PRO A CA  1 
ATOM 737  C C   ? PRO A 1  95 ? -18.052  -3.694   9.353 1.000 94.490 ? 95  PRO A C   1 
ATOM 738  C CB  ? PRO A 1  95 ? -18.514  -6.126   9.817 1.000 94.490 ? 95  PRO A CB  1 
ATOM 739  O O   ? PRO A 1  95 ? -18.944  -2.999   9.846 1.000 94.490 ? 95  PRO A O   1 
ATOM 740  C CG  ? PRO A 1  95 ? -18.647  -6.807  11.141 1.000 94.490 ? 95  PRO A CG  1 
ATOM 741  C CD  ? PRO A 1  95 ? -18.395  -5.798  12.224 1.000 94.490 ? 95  PRO A CD  1 
ATOM 742  N N   ? LEU A 1  96 ? -17.454  -3.471   8.150 1.000 93.360 ? 96  LEU A N   1 
ATOM 743  C CA  ? LEU A 1  96 ? -17.887  -2.332   7.348 1.000 93.360 ? 96  LEU A CA  1 
ATOM 744  C C   ? LEU A 1  96 ? -19.151  -2.668   6.565 1.000 93.360 ? 96  LEU A C   1 
ATOM 745  C CB  ? LEU A 1  96 ? -16.776  -1.900   6.387 1.000 93.360 ? 96  LEU A CB  1 
ATOM 746  O O   ? LEU A 1  96 ? -19.420  -3.839   6.284 1.000 93.360 ? 96  LEU A O   1 
ATOM 747  C CG  ? LEU A 1  96 ? -16.365  -2.919   5.324 1.000 93.360 ? 96  LEU A CG  1 
ATOM 748  C CD1 ? LEU A 1  96 ? -17.310  -2.850   4.129 1.000 93.360 ? 96  LEU A CD1 1 
ATOM 749  C CD2 ? LEU A 1  96 ? -14.923  -2.683   4.886 1.000 93.360 ? 96  LEU A CD2 1 
ATOM 750  N N   ? VAL A 1  97 ? -19.920  -1.504   6.249 1.000 94.010 ? 97  VAL A N   1 
ATOM 751  C CA  ? VAL A 1  97 ? -21.116  -1.626   5.421 1.000 94.010 ? 97  VAL A CA  1 
ATOM 752  C C   ? VAL A 1  97 ? -20.754  -1.403   3.955 1.000 94.010 ? 97  VAL A C   1 
ATOM 753  C CB  ? VAL A 1  97 ? -22.212  -0.629   5.858 1.000 94.010 ? 97  VAL A CB  1 
ATOM 754  O O   ? VAL A 1  97 ? -20.257  -0.336   3.587 1.000 94.010 ? 97  VAL A O   1 
ATOM 755  C CG1 ? VAL A 1  97 ? -23.448  -0.762   4.969 1.000 94.010 ? 97  VAL A CG1 1 
ATOM 756  C CG2 ? VAL A 1  97 ? -22.579  -0.849   7.324 1.000 94.010 ? 97  VAL A CG2 1 
ATOM 757  N N   ? HIS A 1  98 ? -20.987  -2.421   3.150 1.000 92.690 ? 98  HIS A N   1 
ATOM 758  C CA  ? HIS A 1  98 ? -20.804  -2.271   1.711 1.000 92.690 ? 98  HIS A CA  1 
ATOM 759  C C   ? HIS A 1  98 ? -21.889  -1.385   1.107 1.000 92.690 ? 98  HIS A C   1 
ATOM 760  C CB  ? HIS A 1  98 ? -20.802  -3.639   1.025 1.000 92.690 ? 98  HIS A CB  1 
ATOM 761  O O   ? HIS A 1  98 ? -23.079  -1.607   1.340 1.000 92.690 ? 98  HIS A O   1 
ATOM 762  C CG  ? HIS A 1  98 ? -19.562  -4.435   1.280 1.000 92.690 ? 98  HIS A CG  1 
ATOM 763  C CD2 ? HIS A 1  98 ? -18.555  -4.254   2.166 1.000 92.690 ? 98  HIS A CD2 1 
ATOM 764  N ND1 ? HIS A 1  98 ? -19.251  -5.574   0.569 1.000 92.690 ? 98  HIS A ND1 1 
ATOM 765  C CE1 ? HIS A 1  98 ? -18.103  -6.061   1.009 1.000 92.690 ? 98  HIS A CE1 1 
ATOM 766  N NE2 ? HIS A 1  98 ? -17.660  -5.278   1.978 1.000 92.690 ? 98  HIS A NE2 1 
ATOM 767  N N   ? ASN A 1  99 ? -21.432  -0.403   0.393 1.000 93.810 ? 99  ASN A N   1 
ATOM 768  C CA  ? ASN A 1  99 ? -22.354   0.499  -0.288 1.000 93.810 ? 99  ASN A CA  1 
ATOM 769  C C   ? ASN A 1  99 ? -21.719   1.116  -1.531 1.000 93.810 ? 99  ASN A C   1 
ATOM 770  C CB  ? ASN A 1  99 ? -22.832   1.597   0.665 1.000 93.810 ? 99  ASN A CB  1 
ATOM 771  O O   ? ASN A 1  99 ? -20.719   0.608  -2.039 1.000 93.810 ? 99  ASN A O   1 
ATOM 772  C CG  ? ASN A 1  99 ? -21.691   2.426   1.221 1.000 93.810 ? 99  ASN A CG  1 
ATOM 773  N ND2 ? ASN A 1  99 ? -21.820   2.849   2.472 1.000 93.810 ? 99  ASN A ND2 1 
ATOM 774  O OD1 ? ASN A 1  99 ? -20.701   2.685   0.530 1.000 93.810 ? 99  ASN A OD1 1 
ATOM 775  N N   ? ALA A 1 100 ? -22.390   2.169  -2.044 1.000 94.160 ? 100 ALA A N   1 
ATOM 776  C CA  ? ALA A 1 100 ? -21.952   2.771  -3.300 1.000 94.160 ? 100 ALA A CA  1 
ATOM 777  C C   ? ALA A 1 100 ? -20.573   3.408  -3.152 1.000 94.160 ? 100 ALA A C   1 
ATOM 778  C CB  ? ALA A 1 100 ? -22.966   3.810  -3.774 1.000 94.160 ? 100 ALA A CB  1 
ATOM 779  O O   ? ALA A 1 100 ? -19.918   3.723  -4.149 1.000 94.160 ? 100 ALA A O   1 
ATOM 780  N N   ? PHE A 1 101 ? -19.963   3.424  -1.918 1.000 95.140 ? 101 PHE A N   1 
ATOM 781  C CA  ? PHE A 1 101 ? -18.747   4.193  -1.679 1.000 95.140 ? 101 PHE A CA  1 
ATOM 782  C C   ? PHE A 1 101 ? -17.652   3.307  -1.098 1.000 95.140 ? 101 PHE A C   1 
ATOM 783  C CB  ? PHE A 1 101 ? -19.028   5.367  -0.737 1.000 95.140 ? 101 PHE A CB  1 
ATOM 784  O O   ? PHE A 1 101 ? -16.474   3.670  -1.121 1.000 95.140 ? 101 PHE A O   1 
ATOM 785  C CG  ? PHE A 1 101 ? -20.197   6.217  -1.158 1.000 95.140 ? 101 PHE A CG  1 
ATOM 786  C CD1 ? PHE A 1 101 ? -20.100   7.062  -2.256 1.000 95.140 ? 101 PHE A CD1 1 
ATOM 787  C CD2 ? PHE A 1 101 ? -21.393   6.170  -0.454 1.000 95.140 ? 101 PHE A CD2 1 
ATOM 788  C CE1 ? PHE A 1 101 ? -21.180   7.849  -2.648 1.000 95.140 ? 101 PHE A CE1 1 
ATOM 789  C CE2 ? PHE A 1 101 ? -22.477   6.953  -0.840 1.000 95.140 ? 101 PHE A CE2 1 
ATOM 790  C CZ  ? PHE A 1 101 ? -22.368   7.793  -1.936 1.000 95.140 ? 101 PHE A CZ  1 
ATOM 791  N N   ? VAL A 1 102 ? -18.024   2.172  -0.612 1.000 96.370 ? 102 VAL A N   1 
ATOM 792  C CA  ? VAL A 1 102 ? -17.074   1.276   0.037 1.000 96.370 ? 102 VAL A CA  1 
ATOM 793  C C   ? VAL A 1 102 ? -17.250  -0.142  -0.502 1.000 96.370 ? 102 VAL A C   1 
ATOM 794  C CB  ? VAL A 1 102 ? -17.240   1.287   1.573 1.000 96.370 ? 102 VAL A CB  1 
ATOM 795  O O   ? VAL A 1 102 ? -18.355  -0.689  -0.479 1.000 96.370 ? 102 VAL A O   1 
ATOM 796  C CG1 ? VAL A 1 102 ? -16.255   0.322   2.230 1.000 96.370 ? 102 VAL A CG1 1 
ATOM 797  C CG2 ? VAL A 1 102 ? -17.053   2.701   2.119 1.000 96.370 ? 102 VAL A CG2 1 
ATOM 798  N N   ? SER A 1 103 ? -16.059  -0.708  -1.034 1.000 96.210 ? 103 SER A N   1 
ATOM 799  C CA  ? SER A 1 103 ? -16.050  -2.086  -1.514 1.000 96.210 ? 103 SER A CA  1 
ATOM 800  C C   ? SER A 1 103 ? -14.711  -2.760  -1.235 1.000 96.210 ? 103 SER A C   1 
ATOM 801  C CB  ? SER A 1 103 ? -16.352  -2.134  -3.013 1.000 96.210 ? 103 SER A CB  1 
ATOM 802  O O   ? SER A 1 103 ? -13.745  -2.098  -0.853 1.000 96.210 ? 103 SER A O   1 
ATOM 803  O OG  ? SER A 1 103 ? -15.284  -1.576  -3.759 1.000 96.210 ? 103 SER A OG  1 
ATOM 804  N N   ? ILE A 1 104 ? -14.689  -4.115  -1.412 1.000 96.930 ? 104 ILE A N   1 
ATOM 805  C CA  ? ILE A 1 104 ? -13.507  -4.936  -1.172 1.000 96.930 ? 104 ILE A CA  1 
ATOM 806  C C   ? ILE A 1 104 ? -12.745  -5.138  -2.480 1.000 96.930 ? 104 ILE A C   1 
ATOM 807  C CB  ? ILE A 1 104 ? -13.884  -6.302  -0.554 1.000 96.930 ? 104 ILE A CB  1 
ATOM 808  O O   ? ILE A 1 104 ? -13.352  -5.267  -3.546 1.000 96.930 ? 104 ILE A O   1 
ATOM 809  C CG1 ? ILE A 1 104 ? -14.481  -6.109   0.844 1.000 96.930 ? 104 ILE A CG1 1 
ATOM 810  C CG2 ? ILE A 1 104 ? -12.664  -7.227  -0.506 1.000 96.930 ? 104 ILE A CG2 1 
ATOM 811  C CD1 ? ILE A 1 104 ? -15.153  -7.353   1.407 1.000 96.930 ? 104 ILE A CD1 1 
ATOM 812  N N   ? VAL A 1 105 ? -11.433  -5.114  -2.387 1.000 97.490 ? 105 VAL A N   1 
ATOM 813  C CA  ? VAL A 1 105 ? -10.579  -5.455  -3.521 1.000 97.490 ? 105 VAL A CA  1 
ATOM 814  C C   ? VAL A 1 105 ? -10.029  -6.869  -3.347 1.000 97.490 ? 105 VAL A C   1 
ATOM 815  C CB  ? VAL A 1 105 ?  -9.419  -4.447  -3.680 1.000 97.490 ? 105 VAL A CB  1 
ATOM 816  O O   ? VAL A 1 105 ?  -9.519  -7.216  -2.279 1.000 97.490 ? 105 VAL A O   1 
ATOM 817  C CG1 ? VAL A 1 105 ?  -8.565  -4.402  -2.414 1.000 97.490 ? 105 VAL A CG1 1 
ATOM 818  C CG2 ? VAL A 1 105 ?  -8.563  -4.807  -4.893 1.000 97.490 ? 105 VAL A CG2 1 
ATOM 819  N N   ? PRO A 1 106 ? -10.310  -7.692  -4.366 1.000 97.240 ? 106 PRO A N   1 
ATOM 820  C CA  ? PRO A 1 106 ?  -9.855  -9.079  -4.241 1.000 97.240 ? 106 PRO A CA  1 
ATOM 821  C C   ? PRO A 1 106 ?  -8.333  -9.203  -4.244 1.000 97.240 ? 106 PRO A C   1 
ATOM 822  C CB  ? PRO A 1 106 ? -10.461  -9.760  -5.470 1.000 97.240 ? 106 PRO A CB  1 
ATOM 823  O O   ? PRO A 1 106 ?  -7.641  -8.346  -4.800 1.000 97.240 ? 106 PRO A O   1 
ATOM 824  C CG  ? PRO A 1 106 ? -11.546  -8.838  -5.923 1.000 97.240 ? 106 PRO A CG  1 
ATOM 825  C CD  ? PRO A 1 106 ? -11.185  -7.439  -5.512 1.000 97.240 ? 106 PRO A CD  1 
ATOM 826  N N   ? LEU A 1 107 ?  -7.841 -10.345  -3.617 1.000 97.390 ? 107 LEU A N   1 
ATOM 827  C CA  ? LEU A 1 107 ?  -6.422 -10.684  -3.617 1.000 97.390 ? 107 LEU A CA  1 
ATOM 828  C C   ? LEU A 1 107 ?  -6.033 -11.395  -4.908 1.000 97.390 ? 107 LEU A C   1 
ATOM 829  C CB  ? LEU A 1 107 ?  -6.082 -11.565  -2.412 1.000 97.390 ? 107 LEU A CB  1 
ATOM 830  O O   ? LEU A 1 107 ?  -6.853 -12.092  -5.510 1.000 97.390 ? 107 LEU A O   1 
ATOM 831  C CG  ? LEU A 1 107 ?  -6.324 -10.951  -1.032 1.000 97.390 ? 107 LEU A CG  1 
ATOM 832  C CD1 ? LEU A 1 107 ?  -6.116 -11.998   0.057 1.000 97.390 ? 107 LEU A CD1 1 
ATOM 833  C CD2 ? LEU A 1 107 ?  -5.407  -9.753  -0.812 1.000 97.390 ? 107 LEU A CD2 1 
ATOM 834  N N   ? PRO A 1 108 ?  -4.825 -11.236  -5.324 1.000 96.450 ? 108 PRO A N   1 
ATOM 835  C CA  ? PRO A 1 108 ?  -4.377 -11.924  -6.538 1.000 96.450 ? 108 PRO A CA  1 
ATOM 836  C C   ? PRO A 1 108 ?  -4.238 -13.432  -6.343 1.000 96.450 ? 108 PRO A C   1 
ATOM 837  C CB  ? PRO A 1 108 ?  -3.017 -11.283  -6.825 1.000 96.450 ? 108 PRO A CB  1 
ATOM 838  O O   ? PRO A 1 108 ?  -3.948 -13.892  -5.236 1.000 96.450 ? 108 PRO A O   1 
ATOM 839  C CG  ? PRO A 1 108 ?  -2.484 -10.899  -5.483 1.000 96.450 ? 108 PRO A CG  1 
ATOM 840  C CD  ? PRO A 1 108 ?  -3.634 -10.465  -4.620 1.000 96.450 ? 108 PRO A CD  1 
ATOM 841  N N   ? GLN A 1 109 ?  -4.426 -14.203  -7.449 1.000 92.540 ? 109 GLN A N   1 
ATOM 842  C CA  ? GLN A 1 109 ?  -4.272 -15.654  -7.419 1.000 92.540 ? 109 GLN A CA  1 
ATOM 843  C C   ? GLN A 1 109 ?  -2.844 -16.063  -7.766 1.000 92.540 ? 109 GLN A C   1 
ATOM 844  C CB  ? GLN A 1 109 ?  -5.257 -16.318  -8.382 1.000 92.540 ? 109 GLN A CB  1 
ATOM 845  O O   ? GLN A 1 109 ?  -2.390 -17.142  -7.379 1.000 92.540 ? 109 GLN A O   1 
ATOM 846  C CG  ? GLN A 1 109 ?  -6.715 -16.174  -7.968 1.000 92.540 ? 109 GLN A CG  1 
ATOM 847  C CD  ? GLN A 1 109 ?  -7.674 -16.787  -8.971 1.000 92.540 ? 109 GLN A CD  1 
ATOM 848  N NE2 ? GLN A 1 109 ?  -8.970 -16.621  -8.730 1.000 92.540 ? 109 GLN A NE2 1 
ATOM 849  O OE1 ? GLN A 1 109 ?  -7.254 -17.404  -9.954 1.000 92.540 ? 109 GLN A OE1 1 
ATOM 850  N N   ? ALA A 1 110 ?  -2.131 -15.192  -8.507 1.000 94.210 ? 110 ALA A N   1 
ATOM 851  C CA  ? ALA A 1 110 ?  -0.740 -15.402  -8.899 1.000 94.210 ? 110 ALA A CA  1 
ATOM 852  C C   ? ALA A 1 110 ?   0.010 -14.076  -8.994 1.000 94.210 ? 110 ALA A C   1 
ATOM 853  C CB  ? ALA A 1 110 ?  -0.669 -16.146 -10.230 1.000 94.210 ? 110 ALA A CB  1 
ATOM 854  O O   ? ALA A 1 110 ?  -0.597 -13.006  -8.918 1.000 94.210 ? 110 ALA A O   1 
ATOM 855  N N   ? ALA A 1 111 ?   1.326 -14.245  -9.207 1.000 93.610 ? 111 ALA A N   1 
ATOM 856  C CA  ? ALA A 1 111 ?   2.170 -13.061  -9.354 1.000 93.610 ? 111 ALA A CA  1 
ATOM 857  C C   ? ALA A 1 111 ?   1.811 -12.285 -10.618 1.000 93.610 ? 111 ALA A C   1 
ATOM 858  C CB  ? ALA A 1 111 ?   3.644 -13.458  -9.377 1.000 93.610 ? 111 ALA A CB  1 
ATOM 859  O O   ? ALA A 1 111 ?   1.325 -12.864 -11.592 1.000 93.610 ? 111 ALA A O   1 
ATOM 860  N N   ? VAL A 1 112 ?   2.087 -10.975 -10.586 1.000 94.200 ? 112 VAL A N   1 
ATOM 861  C CA  ? VAL A 1 112 ?   1.815 -10.110 -11.729 1.000 94.200 ? 112 VAL A CA  1 
ATOM 862  C C   ? VAL A 1 112 ?   2.997 -10.145 -12.696 1.000 94.200 ? 112 VAL A C   1 
ATOM 863  C CB  ? VAL A 1 112 ?   1.532  -8.657 -11.287 1.000 94.200 ? 112 VAL A CB  1 
ATOM 864  O O   ? VAL A 1 112 ?   4.153 -10.209 -12.271 1.000 94.200 ? 112 VAL A O   1 
ATOM 865  C CG1 ? VAL A 1 112 ?   2.758  -8.050 -10.608 1.000 94.200 ? 112 VAL A CG1 1 
ATOM 866  C CG2 ? VAL A 1 112 ?   1.105  -7.809 -12.484 1.000 94.200 ? 112 VAL A CG2 1 
ATOM 867  N N   ? LYS A 1 113 ?   2.703 -10.166 -14.009 1.000 93.050 ? 113 LYS A N   1 
ATOM 868  C CA  ? LYS A 1 113 ?   3.723 -10.278 -15.047 1.000 93.050 ? 113 LYS A CA  1 
ATOM 869  C C   ? LYS A 1 113 ?   4.321  -8.914 -15.378 1.000 93.050 ? 113 LYS A C   1 
ATOM 870  C CB  ? LYS A 1 113 ?   3.138 -10.914 -16.308 1.000 93.050 ? 113 LYS A CB  1 
ATOM 871  O O   ? LYS A 1 113 ?   3.629  -7.896 -15.319 1.000 93.050 ? 113 LYS A O   1 
ATOM 872  C CG  ? LYS A 1 113 ?   2.722 -12.367 -16.133 1.000 93.050 ? 113 LYS A CG  1 
ATOM 873  C CD  ? LYS A 1 113 ?   2.203 -12.961 -17.436 1.000 93.050 ? 113 LYS A CD  1 
ATOM 874  C CE  ? LYS A 1 113 ?   1.754 -14.405 -17.254 1.000 93.050 ? 113 LYS A CE  1 
ATOM 875  N NZ  ? LYS A 1 113 ?   1.233 -14.988 -18.526 1.000 93.050 ? 113 LYS A NZ  1 
ATOM 876  N N   ? GLU A 1 114 ?   5.654  -8.939 -15.743 1.000 95.950 ? 114 GLU A N   1 
ATOM 877  C CA  ? GLU A 1 114 ?   6.320  -7.730 -16.221 1.000 95.950 ? 114 GLU A CA  1 
ATOM 878  C C   ? GLU A 1 114 ?   5.558  -7.104 -17.385 1.000 95.950 ? 114 GLU A C   1 
ATOM 879  C CB  ? GLU A 1 114 ?   7.759  -8.038 -16.639 1.000 95.950 ? 114 GLU A CB  1 
ATOM 880  O O   ? GLU A 1 114 ?   5.008  -7.816 -18.228 1.000 95.950 ? 114 GLU A O   1 
ATOM 881  C CG  ? GLU A 1 114 ?   8.516  -6.831 -17.175 1.000 95.950 ? 114 GLU A CG  1 
ATOM 882  C CD  ? GLU A 1 114 ?   9.903  -7.175 -17.695 1.000 95.950 ? 114 GLU A CD  1 
ATOM 883  O OE1 ? GLU A 1 114 ?  10.637  -6.254 -18.119 1.000 95.950 ? 114 GLU A OE1 1 
ATOM 884  O OE2 ? GLU A 1 114 ?  10.257  -8.375 -17.680 1.000 95.950 ? 114 GLU A OE2 1 
ATOM 885  N N   ? GLY A 1 115 ?   5.506  -5.722 -17.411 1.000 95.740 ? 115 GLY A N   1 
ATOM 886  C CA  ? GLY A 1 115 ?   4.897  -4.998 -18.515 1.000 95.740 ? 115 GLY A CA  1 
ATOM 887  C C   ? GLY A 1 115 ?   3.417  -4.734 -18.311 1.000 95.740 ? 115 GLY A C   1 
ATOM 888  O O   ? GLY A 1 115 ?   2.822  -3.922 -19.023 1.000 95.740 ? 115 GLY A O   1 
ATOM 889  N N   ? ARG A 1 116 ?   2.832  -5.484 -17.368 1.000 95.990 ? 116 ARG A N   1 
ATOM 890  C CA  ? ARG A 1 116 ?   1.431  -5.252 -17.031 1.000 95.990 ? 116 ARG A CA  1 
ATOM 891  C C   ? ARG A 1 116 ?   1.243  -3.884 -16.382 1.000 95.990 ? 116 ARG A C   1 
ATOM 892  C CB  ? ARG A 1 116 ?   0.912  -6.349 -16.100 1.000 95.990 ? 116 ARG A CB  1 
ATOM 893  O O   ? ARG A 1 116 ?   2.017  -3.497 -15.504 1.000 95.990 ? 116 ARG A O   1 
ATOM 894  C CG  ? ARG A 1 116 ?  -0.559  -6.209 -15.742 1.000 95.990 ? 116 ARG A CG  1 
ATOM 895  C CD  ? ARG A 1 116 ?  -1.461  -6.569 -16.915 1.000 95.990 ? 116 ARG A CD  1 
ATOM 896  N NE  ? ARG A 1 116 ?  -2.765  -7.049 -16.464 1.000 95.990 ? 116 ARG A NE  1 
ATOM 897  N NH1 ? ARG A 1 116 ?  -3.589  -7.428 -18.589 1.000 95.990 ? 116 ARG A NH1 1 
ATOM 898  N NH2 ? ARG A 1 116 ?  -4.892  -7.864 -16.754 1.000 95.990 ? 116 ARG A NH2 1 
ATOM 899  C CZ  ? ARG A 1 116 ?  -3.746  -7.446 -17.270 1.000 95.990 ? 116 ARG A CZ  1 
ATOM 900  N N   ? PHE A 1 117 ?   0.160  -3.173 -16.755 1.000 96.890 ? 117 PHE A N   1 
ATOM 901  C CA  ? PHE A 1 117 ?  -0.127  -1.857 -16.196 1.000 96.890 ? 117 PHE A CA  1 
ATOM 902  C C   ? PHE A 1 117 ?  -1.038  -1.973 -14.980 1.000 96.890 ? 117 PHE A C   1 
ATOM 903  C CB  ? PHE A 1 117 ?  -0.770  -0.952 -17.251 1.000 96.890 ? 117 PHE A CB  1 
ATOM 904  O O   ? PHE A 1 117 ?  -2.062  -2.657 -15.028 1.000 96.890 ? 117 PHE A O   1 
ATOM 905  C CG  ? PHE A 1 117 ?   0.224  -0.235 -18.124 1.000 96.890 ? 117 PHE A CG  1 
ATOM 906  C CD1 ? PHE A 1 117 ?   0.608   1.069 -17.839 1.000 96.890 ? 117 PHE A CD1 1 
ATOM 907  C CD2 ? PHE A 1 117 ?   0.775  -0.867 -19.231 1.000 96.890 ? 117 PHE A CD2 1 
ATOM 908  C CE1 ? PHE A 1 117 ?   1.528   1.735 -18.645 1.000 96.890 ? 117 PHE A CE1 1 
ATOM 909  C CE2 ? PHE A 1 117 ?   1.695  -0.208 -20.042 1.000 96.890 ? 117 PHE A CE2 1 
ATOM 910  C CZ  ? PHE A 1 117 ?   2.070   1.093 -19.748 1.000 96.890 ? 117 PHE A CZ  1 
ATOM 911  N N   ? CYS A 1 118 ?  -0.639  -1.300 -13.941 1.000 97.670 ? 118 CYS A N   1 
ATOM 912  C CA  ? CYS A 1 118 ?  -1.375  -1.304 -12.681 1.000 97.670 ? 118 CYS A CA  1 
ATOM 913  C C   ? CYS A 1 118 ?  -1.656   0.117 -12.209 1.000 97.670 ? 118 CYS A C   1 
ATOM 914  C CB  ? CYS A 1 118 ?  -0.596  -2.063 -11.608 1.000 97.670 ? 118 CYS A CB  1 
ATOM 915  O O   ? CYS A 1 118 ?  -0.926   1.047 -12.557 1.000 97.670 ? 118 CYS A O   1 
ATOM 916  S SG  ? CYS A 1 118 ?  -0.217  -3.772 -12.054 1.000 97.670 ? 118 CYS A SG  1 
ATOM 917  N N   ? GLN A 1 119 ?  -2.699   0.172 -11.483 1.000 97.360 ? 119 GLN A N   1 
ATOM 918  C CA  ? GLN A 1 119 ?  -3.116   1.462 -10.943 1.000 97.360 ? 119 GLN A CA  1 
ATOM 919  C C   ? GLN A 1 119 ?  -2.735   1.591  -9.471 1.000 97.360 ? 119 GLN A C   1 
ATOM 920  C CB  ? GLN A 1 119 ?  -4.624   1.653 -11.114 1.000 97.360 ? 119 GLN A CB  1 
ATOM 921  O O   ? GLN A 1 119 ?  -2.975   0.677  -8.680 1.000 97.360 ? 119 GLN A O   1 
ATOM 922  C CG  ? GLN A 1 119 ?  -5.132   3.001 -10.623 1.000 97.360 ? 119 GLN A CG  1 
ATOM 923  C CD  ? GLN A 1 119 ?  -6.624   3.179 -10.833 1.000 97.360 ? 119 GLN A CD  1 
ATOM 924  N NE2 ? GLN A 1 119 ?  -7.308   3.705  -9.822 1.000 97.360 ? 119 GLN A NE2 1 
ATOM 925  O OE1 ? GLN A 1 119 ?  -7.158   2.846 -11.896 1.000 97.360 ? 119 GLN A OE1 1 
ATOM 926  N N   ? VAL A 1 120 ?  -2.129   2.709  -9.134 1.000 97.420 ? 120 VAL A N   1 
ATOM 927  C CA  ? VAL A 1 120 ?  -1.874   3.058  -7.740 1.000 97.420 ? 120 VAL A CA  1 
ATOM 928  C C   ? VAL A 1 120 ?  -2.600   4.355  -7.391 1.000 97.420 ? 120 VAL A C   1 
ATOM 929  C CB  ? VAL A 1 120 ?  -0.362   3.202  -7.459 1.000 97.420 ? 120 VAL A CB  1 
ATOM 930  O O   ? VAL A 1 120 ?  -2.644   5.287  -8.199 1.000 97.420 ? 120 VAL A O   1 
ATOM 931  C CG1 ? VAL A 1 120 ?   0.249   4.295  -8.334 1.000 97.420 ? 120 VAL A CG1 1 
ATOM 932  C CG2 ? VAL A 1 120 ?  -0.120   3.499  -5.980 1.000 97.420 ? 120 VAL A CG2 1 
ATOM 933  N N   ? SER A 1 121 ?  -3.247   4.368  -6.285 1.000 96.300 ? 121 SER A N   1 
ATOM 934  C CA  ? SER A 1 121 ?  -4.032   5.517  -5.843 1.000 96.300 ? 121 SER A CA  1 
ATOM 935  C C   ? SER A 1 121 ?  -3.621   5.960  -4.443 1.000 96.300 ? 121 SER A C   1 
ATOM 936  C CB  ? SER A 1 121 ?  -5.525   5.187  -5.865 1.000 96.300 ? 121 SER A CB  1 
ATOM 937  O O   ? SER A 1 121 ?  -3.203   5.139  -3.624 1.000 96.300 ? 121 SER A O   1 
ATOM 938  O OG  ? SER A 1 121 ?  -5.922   4.742  -7.151 1.000 96.300 ? 121 SER A OG  1 
ATOM 939  N N   ? GLY A 1 122 ?  -3.703   7.281  -4.202 1.000 96.010 ? 122 GLY A N   1 
ATOM 940  C CA  ? GLY A 1 122 ?  -3.360   7.750  -2.869 1.000 96.010 ? 122 GLY A CA  1 
ATOM 941  C C   ? GLY A 1 122 ?  -3.503   9.252  -2.709 1.000 96.010 ? 122 GLY A C   1 
ATOM 942  O O   ? GLY A 1 122 ?  -3.932   9.942  -3.636 1.000 96.010 ? 122 GLY A O   1 
ATOM 943  N N   ? TRP A 1 123 ?  -3.210   9.764  -1.407 1.000 95.440 ? 123 TRP A N   1 
ATOM 944  C CA  ? TRP A 1 123 ?  -3.327  11.167  -1.023 1.000 95.440 ? 123 TRP A CA  1 
ATOM 945  C C   ? TRP A 1 123 ?  -1.968  11.742  -0.639 1.000 95.440 ? 123 TRP A C   1 
ATOM 946  C CB  ? TRP A 1 123 ?  -4.310  11.326   0.141 1.000 95.440 ? 123 TRP A CB  1 
ATOM 947  O O   ? TRP A 1 123 ?  -1.888  12.710   0.121 1.000 95.440 ? 123 TRP A O   1 
ATOM 948  C CG  ? TRP A 1 123 ?  -5.732  11.013  -0.216 1.000 95.440 ? 123 TRP A CG  1 
ATOM 949  C CD1 ? TRP A 1 123 ?  -6.653  11.868  -0.755 1.000 95.440 ? 123 TRP A CD1 1 
ATOM 950  C CD2 ? TRP A 1 123 ?  -6.397   9.757  -0.054 1.000 95.440 ? 123 TRP A CD2 1 
ATOM 951  C CE2 ? TRP A 1 123 ?  -7.721   9.922  -0.517 1.000 95.440 ? 123 TRP A CE2 1 
ATOM 952  C CE3 ? TRP A 1 123 ?  -6.001   8.505   0.437 1.000 95.440 ? 123 TRP A CE3 1 
ATOM 953  N NE1 ? TRP A 1 123 ?  -7.851  11.217  -0.939 1.000 95.440 ? 123 TRP A NE1 1 
ATOM 954  C CH2 ? TRP A 1 123 ?  -8.239   7.667  -0.017 1.000 95.440 ? 123 TRP A CH2 1 
ATOM 955  C CZ2 ? TRP A 1 123 ?  -8.652   8.880  -0.503 1.000 95.440 ? 123 TRP A CZ2 1 
ATOM 956  C CZ3 ? TRP A 1 123 ?  -6.929   7.471   0.450 1.000 95.440 ? 123 TRP A CZ3 1 
ATOM 957  N N   ? GLY A 1 124 ?  -0.883  11.103  -1.057 1.000 92.390 ? 124 GLY A N   1 
ATOM 958  C CA  ? GLY A 1 124 ?   0.460  11.534  -0.701 1.000 92.390 ? 124 GLY A CA  1 
ATOM 959  C C   ? GLY A 1 124 ?   0.935  12.730  -1.504 1.000 92.390 ? 124 GLY A C   1 
ATOM 960  O O   ? GLY A 1 124 ?   0.124  13.479  -2.052 1.000 92.390 ? 124 GLY A O   1 
ATOM 961  N N   ? TYR A 1 125 ?   2.285  13.033  -1.516 1.000 91.660 ? 125 TYR A N   1 
ATOM 962  C CA  ? TYR A 1 125 ?   2.910  14.136  -2.237 1.000 91.660 ? 125 TYR A CA  1 
ATOM 963  C C   ? TYR A 1 125 ?   2.692  13.999  -3.739 1.000 91.660 ? 125 TYR A C   1 
ATOM 964  C CB  ? TYR A 1 125 ?   4.410  14.197  -1.931 1.000 91.660 ? 125 TYR A CB  1 
ATOM 965  O O   ? TYR A 1 125 ?   2.745  12.893  -4.282 1.000 91.660 ? 125 TYR A O   1 
ATOM 966  C CG  ? TYR A 1 125 ?   4.724  14.641  -0.523 1.000 91.660 ? 125 TYR A CG  1 
ATOM 967  C CD1 ? TYR A 1 125 ?   3.920  15.572   0.131 1.000 91.660 ? 125 TYR A CD1 1 
ATOM 968  C CD2 ? TYR A 1 125 ?   5.825  14.131   0.156 1.000 91.660 ? 125 TYR A CD2 1 
ATOM 969  C CE1 ? TYR A 1 125 ?   4.207  15.985   1.428 1.000 91.660 ? 125 TYR A CE1 1 
ATOM 970  C CE2 ? TYR A 1 125 ?   6.122  14.537   1.453 1.000 91.660 ? 125 TYR A CE2 1 
ATOM 971  O OH  ? TYR A 1 125 ?   5.596  15.868   3.364 1.000 91.660 ? 125 TYR A OH  1 
ATOM 972  C CZ  ? TYR A 1 125 ?   5.308  15.462   2.080 1.000 91.660 ? 125 TYR A CZ  1 
ATOM 973  N N   ? THR A 1 126 ?   2.524  15.225  -4.406 1.000 90.880 ? 126 THR A N   1 
ATOM 974  C CA  ? THR A 1 126 ?   2.277  15.216  -5.843 1.000 90.880 ? 126 THR A CA  1 
ATOM 975  C C   ? THR A 1 126 ?   3.488  15.751  -6.603 1.000 90.880 ? 126 THR A C   1 
ATOM 976  C CB  ? THR A 1 126 ?   1.034  16.051  -6.202 1.000 90.880 ? 126 THR A CB  1 
ATOM 977  O O   ? THR A 1 126 ?   3.405  16.022  -7.803 1.000 90.880 ? 126 THR A O   1 
ATOM 978  C CG2 ? THR A 1 126 ?  -0.231  15.434  -5.614 1.000 90.880 ? 126 THR A CG2 1 
ATOM 979  O OG1 ? THR A 1 126 ?   1.191  17.378  -5.683 1.000 90.880 ? 126 THR A OG1 1 
ATOM 980  N N   ? SER A 1 127 ?   4.586  16.034  -5.892 1.000 87.290 ? 127 SER A N   1 
ATOM 981  C CA  ? SER A 1 127 ?   5.854  16.451  -6.481 1.000 87.290 ? 127 SER A CA  1 
ATOM 982  C C   ? SER A 1 127 ?   7.025  15.687  -5.871 1.000 87.290 ? 127 SER A C   1 
ATOM 983  C CB  ? SER A 1 127 ?   6.064  17.954  -6.297 1.000 87.290 ? 127 SER A CB  1 
ATOM 984  O O   ? SER A 1 127 ?   6.964  15.269  -4.713 1.000 87.290 ? 127 SER A O   1 
ATOM 985  O OG  ? SER A 1 127 ?   6.421  18.252  -4.958 1.000 87.290 ? 127 SER A OG  1 
ATOM 986  N N   ? PRO A 1 128 ?   8.061  15.550  -6.674 1.000 81.570 ? 128 PRO A N   1 
ATOM 987  C CA  ? PRO A 1 128 ?   9.240  14.783  -6.264 1.000 81.570 ? 128 PRO A CA  1 
ATOM 988  C C   ? PRO A 1 128 ?   9.969  15.411  -5.078 1.000 81.570 ? 128 PRO A C   1 
ATOM 989  C CB  ? PRO A 1 128 ?  10.122  14.797  -7.516 1.000 81.570 ? 128 PRO A CB  1 
ATOM 990  O O   ? PRO A 1 128 ?  10.626  14.705  -4.309 1.000 81.570 ? 128 PRO A O   1 
ATOM 991  C CG  ? PRO A 1 128 ?   9.172  15.010  -8.650 1.000 81.570 ? 128 PRO A CG  1 
ATOM 992  C CD  ? PRO A 1 128 ?   8.046  15.881  -8.171 1.000 81.570 ? 128 PRO A CD  1 
ATOM 993  N N   ? MET A 1 129 ?   9.958  16.686  -4.935 1.000 82.990 ? 129 MET A N   1 
ATOM 994  C CA  ? MET A 1 129 ?  10.690  17.427  -3.912 1.000 82.990 ? 129 MET A CA  1 
ATOM 995  C C   ? MET A 1 129 ?   9.842  17.604  -2.657 1.000 82.990 ? 129 MET A C   1 
ATOM 996  C CB  ? MET A 1 129 ?  11.127  18.792  -4.445 1.000 82.990 ? 129 MET A CB  1 
ATOM 997  O O   ? MET A 1 129 ?  10.316  18.137  -1.652 1.000 82.990 ? 129 MET A O   1 
ATOM 998  C CG  ? MET A 1 129 ?  12.160  18.714  -5.557 1.000 82.990 ? 129 MET A CG  1 
ATOM 999  S SD  ? MET A 1 129 ?  12.778  20.367  -6.060 1.000 82.990 ? 129 MET A SD  1 
ATOM 1000 C CE  ? MET A 1 129 ?  11.228  21.310  -6.034 1.000 82.990 ? 129 MET A CE  1 
ATOM 1001 N N   ? GLY A 1 130 ?   8.682  16.916  -2.642 1.000 79.090 ? 130 GLY A N   1 
ATOM 1002 C CA  ? GLY A 1 130 ?   7.801  17.080  -1.497 1.000 79.090 ? 130 GLY A CA  1 
ATOM 1003 C C   ? GLY A 1 130 ?   6.977  18.353  -1.556 1.000 79.090 ? 130 GLY A C   1 
ATOM 1004 O O   ? GLY A 1 130 ?   6.911  19.008  -2.598 1.000 79.090 ? 130 GLY A O   1 
ATOM 1005 N N   ? GLY A 1 131 ?   5.998  18.506  -0.719 1.000 79.740 ? 131 GLY A N   1 
ATOM 1006 C CA  ? GLY A 1 131 ?   5.036  19.596  -0.673 1.000 79.740 ? 131 GLY A CA  1 
ATOM 1007 C C   ? GLY A 1 131 ?   3.732  19.212   0.001 1.000 79.740 ? 131 GLY A C   1 
ATOM 1008 O O   ? GLY A 1 131 ?   3.719  18.381   0.911 1.000 79.740 ? 131 GLY A O   1 
ATOM 1009 N N   ? ARG A 1 132 ?   2.686  20.034  -0.510 1.000 81.570 ? 132 ARG A N   1 
ATOM 1010 C CA  ? ARG A 1 132 ?   1.380  19.776   0.087 1.000 81.570 ? 132 ARG A CA  1 
ATOM 1011 C C   ? ARG A 1 132 ?   0.790  18.469  -0.431 1.000 81.570 ? 132 ARG A C   1 
ATOM 1012 C CB  ? ARG A 1 132 ?   0.421  20.933  -0.198 1.000 81.570 ? 132 ARG A CB  1 
ATOM 1013 O O   ? ARG A 1 132 ?   0.879  18.171  -1.624 1.000 81.570 ? 132 ARG A O   1 
ATOM 1014 C CG  ? ARG A 1 132 ?   0.749  22.208   0.563 1.000 81.570 ? 132 ARG A CG  1 
ATOM 1015 C CD  ? ARG A 1 132 ?  -0.263  23.310   0.282 1.000 81.570 ? 132 ARG A CD  1 
ATOM 1016 N NE  ? ARG A 1 132 ?  -1.343  23.312   1.264 1.000 81.570 ? 132 ARG A NE  1 
ATOM 1017 N NH1 ? ARG A 1 132 ?  -2.309  25.268   0.504 1.000 81.570 ? 132 ARG A NH1 1 
ATOM 1018 N NH2 ? ARG A 1 132 ?  -3.227  24.146   2.280 1.000 81.570 ? 132 ARG A NH2 1 
ATOM 1019 C CZ  ? ARG A 1 132 ?  -2.290  24.242   1.347 1.000 81.570 ? 132 ARG A CZ  1 
ATOM 1020 N N   ? THR A 1 133 ?   0.474  17.658   0.473 1.000 88.280 ? 133 THR A N   1 
ATOM 1021 C CA  ? THR A 1 133 ?  -0.269  16.468   0.073 1.000 88.280 ? 133 THR A CA  1 
ATOM 1022 C C   ? THR A 1 133 ?  -1.554  16.851  -0.655 1.000 88.280 ? 133 THR A C   1 
ATOM 1023 C CB  ? THR A 1 133 ?  -0.608  15.586   1.289 1.000 88.280 ? 133 THR A CB  1 
ATOM 1024 O O   ? THR A 1 133 ?  -2.038  17.977  -0.520 1.000 88.280 ? 133 THR A O   1 
ATOM 1025 C CG2 ? THR A 1 133 ?   0.658  15.083   1.974 1.000 88.280 ? 133 THR A CG2 1 
ATOM 1026 O OG1 ? THR A 1 133 ?  -1.374  16.351   2.228 1.000 88.280 ? 133 THR A OG1 1 
ATOM 1027 N N   ? SER A 1 134 ?  -1.976  15.897  -1.488 1.000 91.230 ? 134 SER A N   1 
ATOM 1028 C CA  ? SER A 1 134 ?  -3.215  16.110  -2.230 1.000 91.230 ? 134 SER A CA  1 
ATOM 1029 C C   ? SER A 1 134 ?  -4.432  15.991  -1.319 1.000 91.230 ? 134 SER A C   1 
ATOM 1030 C CB  ? SER A 1 134 ?  -3.330  15.110  -3.381 1.000 91.230 ? 134 SER A CB  1 
ATOM 1031 O O   ? SER A 1 134 ?  -4.508  15.080  -0.492 1.000 91.230 ? 134 SER A O   1 
ATOM 1032 O OG  ? SER A 1 134 ?  -4.536  15.305  -4.098 1.000 91.230 ? 134 SER A OG  1 
ATOM 1033 N N   ? ASP A 1 135 ?  -5.278  16.938  -1.420 1.000 92.580 ? 135 ASP A N   1 
ATOM 1034 C CA  ? ASP A 1 135 ?  -6.536  16.845  -0.686 1.000 92.580 ? 135 ASP A CA  1 
ATOM 1035 C C   ? ASP A 1 135 ?  -7.486  15.850  -1.347 1.000 92.580 ? 135 ASP A C   1 
ATOM 1036 C CB  ? ASP A 1 135 ?  -7.202  18.220  -0.585 1.000 92.580 ? 135 ASP A CB  1 
ATOM 1037 O O   ? ASP A 1 135 ?  -8.243  15.157  -0.664 1.000 92.580 ? 135 ASP A O   1 
ATOM 1038 C CG  ? ASP A 1 135 ?  -8.423  18.222   0.318 1.000 92.580 ? 135 ASP A CG  1 
ATOM 1039 O OD1 ? ASP A 1 135 ?  -8.302  17.861   1.508 1.000 92.580 ? 135 ASP A OD1 1 
ATOM 1040 O OD2 ? ASP A 1 135 ?  -9.516  18.586  -0.167 1.000 92.580 ? 135 ASP A OD2 1 
ATOM 1041 N N   ? THR A 1 136 ?  -7.479  15.748  -2.610 1.000 93.810 ? 136 THR A N   1 
ATOM 1042 C CA  ? THR A 1 136 ?  -8.348  14.844  -3.355 1.000 93.810 ? 136 THR A CA  1 
ATOM 1043 C C   ? THR A 1 136 ?  -7.562  13.643  -3.873 1.000 93.810 ? 136 THR A C   1 
ATOM 1044 C CB  ? THR A 1 136 ?  -9.024  15.566  -4.536 1.000 93.810 ? 136 THR A CB  1 
ATOM 1045 O O   ? THR A 1 136 ?  -6.352  13.734  -4.093 1.000 93.810 ? 136 THR A O   1 
ATOM 1046 C CG2 ? THR A 1 136 ?  -9.963  16.662  -4.045 1.000 93.810 ? 136 THR A CG2 1 
ATOM 1047 O OG1 ? THR A 1 136 ?  -8.017  16.153  -5.369 1.000 93.810 ? 136 THR A OG1 1 
ATOM 1048 N N   ? LEU A 1 137 ?  -8.250  12.511  -3.979 1.000 94.980 ? 137 LEU A N   1 
ATOM 1049 C CA  ? LEU A 1 137 ?  -7.656  11.252  -4.415 1.000 94.980 ? 137 LEU A CA  1 
ATOM 1050 C C   ? LEU A 1 137 ?  -7.115  11.370  -5.836 1.000 94.980 ? 137 LEU A C   1 
ATOM 1051 C CB  ? LEU A 1 137 ?  -8.684  10.120  -4.340 1.000 94.980 ? 137 LEU A CB  1 
ATOM 1052 O O   ? LEU A 1 137 ?  -7.800  11.879  -6.726 1.000 94.980 ? 137 LEU A O   1 
ATOM 1053 C CG  ? LEU A 1 137 ?  -8.140   8.699  -4.495 1.000 94.980 ? 137 LEU A CG  1 
ATOM 1054 C CD1 ? LEU A 1 137 ?  -7.168   8.378  -3.364 1.000 94.980 ? 137 LEU A CD1 1 
ATOM 1055 C CD2 ? LEU A 1 137 ?  -9.282   7.690  -4.528 1.000 94.980 ? 137 LEU A CD2 1 
ATOM 1056 N N   ? ARG A 1 138 ?  -5.862  10.843  -6.001 1.000 95.990 ? 138 ARG A N   1 
ATOM 1057 C CA  ? ARG A 1 138 ?  -5.196  10.811  -7.299 1.000 95.990 ? 138 ARG A CA  1 
ATOM 1058 C C   ? ARG A 1 138 ?  -4.775   9.391  -7.664 1.000 95.990 ? 138 ARG A C   1 
ATOM 1059 C CB  ? ARG A 1 138 ?  -3.977  11.736  -7.301 1.000 95.990 ? 138 ARG A CB  1 
ATOM 1060 O O   ? ARG A 1 138 ?  -4.587   8.548  -6.784 1.000 95.990 ? 138 ARG A O   1 
ATOM 1061 C CG  ? ARG A 1 138 ?  -4.311  13.195  -7.036 1.000 95.990 ? 138 ARG A CG  1 
ATOM 1062 C CD  ? ARG A 1 138 ?  -3.079  14.084  -7.145 1.000 95.990 ? 138 ARG A CD  1 
ATOM 1063 N NE  ? ARG A 1 138 ?  -3.435  15.500  -7.141 1.000 95.990 ? 138 ARG A NE  1 
ATOM 1064 N NH1 ? ARG A 1 138 ?  -1.768  16.135  -8.609 1.000 95.990 ? 138 ARG A NH1 1 
ATOM 1065 N NH2 ? ARG A 1 138 ?  -3.211  17.700  -7.759 1.000 95.990 ? 138 ARG A NH2 1 
ATOM 1066 C CZ  ? ARG A 1 138 ?  -2.804  16.442  -7.836 1.000 95.990 ? 138 ARG A CZ  1 
ATOM 1067 N N   ? SER A 1 139 ?  -4.650   9.194  -8.972 1.000 96.500 ? 139 SER A N   1 
ATOM 1068 C CA  ? SER A 1 139 ?  -4.211   7.883  -9.437 1.000 96.500 ? 139 SER A CA  1 
ATOM 1069 C C   ? SER A 1 139 ?  -3.266   8.006 -10.627 1.000 96.500 ? 139 SER A C   1 
ATOM 1070 C CB  ? SER A 1 139 ?  -5.413   7.019  -9.818 1.000 96.500 ? 139 SER A CB  1 
ATOM 1071 O O   ? SER A 1 139 ?  -3.357   8.960 -11.403 1.000 96.500 ? 139 SER A O   1 
ATOM 1072 O OG  ? SER A 1 139 ?  -4.991   5.764 -10.325 1.000 96.500 ? 139 SER A OG  1 
ATOM 1073 N N   ? VAL A 1 140 ?  -2.413   6.950 -10.742 1.000 96.810 ? 140 VAL A N   1 
ATOM 1074 C CA  ? VAL A 1 140 ?  -1.510   6.845 -11.884 1.000 96.810 ? 140 VAL A CA  1 
ATOM 1075 C C   ? VAL A 1 140 ?  -1.341   5.379 -12.276 1.000 96.810 ? 140 VAL A C   1 
ATOM 1076 C CB  ? VAL A 1 140 ?  -0.134   7.478 -11.580 1.000 96.810 ? 140 VAL A CB  1 
ATOM 1077 O O   ? VAL A 1 140 ?  -1.396   4.491 -11.421 1.000 96.810 ? 140 VAL A O   1 
ATOM 1078 C CG1 ? VAL A 1 140 ?   0.598   6.685 -10.498 1.000 96.810 ? 140 VAL A CG1 1 
ATOM 1079 C CG2 ? VAL A 1 140 ?   0.709   7.556 -12.851 1.000 96.810 ? 140 VAL A CG2 1 
ATOM 1080 N N   ? HIS A 1 141 ?  -1.136   5.150 -13.606 1.000 96.680 ? 141 HIS A N   1 
ATOM 1081 C CA  ? HIS A 1 141 ?  -0.859   3.810 -14.112 1.000 96.680 ? 141 HIS A CA  1 
ATOM 1082 C C   ? HIS A 1 141 ?   0.638   3.591 -14.301 1.000 96.680 ? 141 HIS A C   1 
ATOM 1083 C CB  ? HIS A 1 141 ?  -1.595   3.573 -15.432 1.000 96.680 ? 141 HIS A CB  1 
ATOM 1084 O O   ? HIS A 1 141 ?   1.320   4.422 -14.905 1.000 96.680 ? 141 HIS A O   1 
ATOM 1085 C CG  ? HIS A 1 141 ?  -3.067   3.364 -15.269 1.000 96.680 ? 141 HIS A CG  1 
ATOM 1086 C CD2 ? HIS A 1 141 ?  -3.811   2.234 -15.284 1.000 96.680 ? 141 HIS A CD2 1 
ATOM 1087 N ND1 ? HIS A 1 141 ?  -3.948   4.404 -15.066 1.000 96.680 ? 141 HIS A ND1 1 
ATOM 1088 C CE1 ? HIS A 1 141 ?  -5.174   3.920 -14.961 1.000 96.680 ? 141 HIS A CE1 1 
ATOM 1089 N NE2 ? HIS A 1 141 ?  -5.119   2.605 -15.090 1.000 96.680 ? 141 HIS A NE2 1 
ATOM 1090 N N   ? LEU A 1 142 ?   1.096   2.469 -13.712 1.000 97.330 ? 142 LEU A N   1 
ATOM 1091 C CA  ? LEU A 1 142 ?   2.512   2.128 -13.792 1.000 97.330 ? 142 LEU A CA  1 
ATOM 1092 C C   ? LEU A 1 142 ?   2.702   0.714 -14.330 1.000 97.330 ? 142 LEU A C   1 
ATOM 1093 C CB  ? LEU A 1 142 ?   3.173   2.257 -12.417 1.000 97.330 ? 142 LEU A CB  1 
ATOM 1094 O O   ? LEU A 1 142 ?   1.956  -0.198 -13.966 1.000 97.330 ? 142 LEU A O   1 
ATOM 1095 C CG  ? LEU A 1 142 ?   3.063   3.622 -11.737 1.000 97.330 ? 142 LEU A CG  1 
ATOM 1096 C CD1 ? LEU A 1 142 ?   3.373   3.499 -10.249 1.000 97.330 ? 142 LEU A CD1 1 
ATOM 1097 C CD2 ? LEU A 1 142 ?   3.997   4.628 -12.402 1.000 97.330 ? 142 LEU A CD2 1 
ATOM 1098 N N   ? PRO A 1 143 ?   3.717   0.532 -15.224 1.000 97.550 ? 143 PRO A N   1 
ATOM 1099 C CA  ? PRO A 1 143 ?   4.053  -0.837 -15.625 1.000 97.550 ? 143 PRO A CA  1 
ATOM 1100 C C   ? PRO A 1 143 ?   4.898  -1.566 -14.582 1.000 97.550 ? 143 PRO A C   1 
ATOM 1101 C CB  ? PRO A 1 143 ?   4.839  -0.641 -16.924 1.000 97.550 ? 143 PRO A CB  1 
ATOM 1102 O O   ? PRO A 1 143 ?   5.730  -0.948 -13.914 1.000 97.550 ? 143 PRO A O   1 
ATOM 1103 C CG  ? PRO A 1 143 ?   5.521   0.679 -16.762 1.000 97.550 ? 143 PRO A CG  1 
ATOM 1104 C CD  ? PRO A 1 143 ?   4.607   1.599 -16.006 1.000 97.550 ? 143 PRO A CD  1 
ATOM 1105 N N   ? ILE A 1 144 ?   4.654  -2.881 -14.551 1.000 97.910 ? 144 ILE A N   1 
ATOM 1106 C CA  ? ILE A 1 144 ?   5.504  -3.714 -13.707 1.000 97.910 ? 144 ILE A CA  1 
ATOM 1107 C C   ? ILE A 1 144 ?   6.884  -3.858 -14.345 1.000 97.910 ? 144 ILE A C   1 
ATOM 1108 C CB  ? ILE A 1 144 ?   4.875  -5.105 -13.470 1.000 97.910 ? 144 ILE A CB  1 
ATOM 1109 O O   ? ILE A 1 144 ?   6.996  -4.070 -15.555 1.000 97.910 ? 144 ILE A O   1 
ATOM 1110 C CG1 ? ILE A 1 144 ?   3.507  -4.965 -12.794 1.000 97.910 ? 144 ILE A CG1 1 
ATOM 1111 C CG2 ? ILE A 1 144 ?   5.811  -5.986 -12.636 1.000 97.910 ? 144 ILE A CG2 1 
ATOM 1112 C CD1 ? ILE A 1 144 ?   3.552  -4.258 -11.446 1.000 97.910 ? 144 ILE A CD1 1 
ATOM 1113 N N   ? ILE A 1 145 ?   7.907  -3.748 -13.444 1.000 96.060 ? 145 ILE A N   1 
ATOM 1114 C CA  ? ILE A 1 145 ?   9.291  -3.900 -13.878 1.000 96.060 ? 145 ILE A CA  1 
ATOM 1115 C C   ? ILE A 1 145 ?   9.831  -5.253 -13.421 1.000 96.060 ? 145 ILE A C   1 
ATOM 1116 C CB  ? ILE A 1 145 ?  10.181  -2.758 -13.339 1.000 96.060 ? 145 ILE A CB  1 
ATOM 1117 O O   ? ILE A 1 145 ?   9.475  -5.738 -12.344 1.000 96.060 ? 145 ILE A O   1 
ATOM 1118 C CG1 ? ILE A 1 145 ?   9.624  -1.397 -13.772 1.000 96.060 ? 145 ILE A CG1 1 
ATOM 1119 C CG2 ? ILE A 1 145 ?  11.628  -2.933 -13.809 1.000 96.060 ? 145 ILE A CG2 1 
ATOM 1120 C CD1 ? ILE A 1 145 ?  10.427  -0.208 -13.260 1.000 96.060 ? 145 ILE A CD1 1 
ATOM 1121 N N   ? SER A 1 146 ?  10.694  -5.784 -14.264 1.000 95.580 ? 146 SER A N   1 
ATOM 1122 C CA  ? SER A 1 146 ?  11.261  -7.077 -13.897 1.000 95.580 ? 146 SER A CA  1 
ATOM 1123 C C   ? SER A 1 146 ?  12.116  -6.969 -12.639 1.000 95.580 ? 146 SER A C   1 
ATOM 1124 C CB  ? SER A 1 146 ?  12.098  -7.641 -15.045 1.000 95.580 ? 146 SER A CB  1 
ATOM 1125 O O   ? SER A 1 146 ?  12.742  -5.935 -12.395 1.000 95.580 ? 146 SER A O   1 
ATOM 1126 O OG  ? SER A 1 146 ?  13.293  -6.896 -15.210 1.000 95.580 ? 146 SER A OG  1 
ATOM 1127 N N   ? ALA A 1 147 ?  12.223  -8.045 -11.862 1.000 94.290 ? 147 ALA A N   1 
ATOM 1128 C CA  ? ALA A 1 147 ?  13.034  -8.096 -10.648 1.000 94.290 ? 147 ALA A CA  1 
ATOM 1129 C C   ? ALA A 1 147 ?  14.492  -7.760 -10.949 1.000 94.290 ? 147 ALA A C   1 
ATOM 1130 C CB  ? ALA A 1 147 ?  12.932  -9.473  -9.997 1.000 94.290 ? 147 ALA A CB  1 
ATOM 1131 O O   ? ALA A 1 147 ?  15.149  -7.065 -10.170 1.000 94.290 ? 147 ALA A O   1 
ATOM 1132 N N   ? GLY A 1 148 ?  15.036  -8.268 -12.027 1.000 95.400 ? 148 GLY A N   1 
ATOM 1133 C CA  ? GLY A 1 148 ?  16.407  -8.004 -12.433 1.000 95.400 ? 148 GLY A CA  1 
ATOM 1134 C C   ? GLY A 1 148 ?  16.693  -6.529 -12.647 1.000 95.400 ? 148 GLY A C   1 
ATOM 1135 O O   ? GLY A 1 148 ?  17.696  -6.008 -12.157 1.000 95.400 ? 148 GLY A O   1 
ATOM 1136 N N   ? LYS A 1 149 ?  15.818  -5.886 -13.430 1.000 94.880 ? 149 LYS A N   1 
ATOM 1137 C CA  ? LYS A 1 149 ?  15.969  -4.457 -13.686 1.000 94.880 ? 149 LYS A CA  1 
ATOM 1138 C C   ? LYS A 1 149 ?  15.853  -3.652 -12.395 1.000 94.880 ? 149 LYS A C   1 
ATOM 1139 C CB  ? LYS A 1 149 ?  14.924  -3.980 -14.697 1.000 94.880 ? 149 LYS A CB  1 
ATOM 1140 O O   ? LYS A 1 149 ?  16.602  -2.696 -12.184 1.000 94.880 ? 149 LYS A O   1 
ATOM 1141 C CG  ? LYS A 1 149 ?  15.185  -4.444 -16.122 1.000 94.880 ? 149 LYS A CG  1 
ATOM 1142 C CD  ? LYS A 1 149 ?  14.152  -3.882 -17.091 1.000 94.880 ? 149 LYS A CD  1 
ATOM 1143 C CE  ? LYS A 1 149 ?  14.372  -4.399 -18.506 1.000 94.880 ? 149 LYS A CE  1 
ATOM 1144 N NZ  ? LYS A 1 149 ?  13.301  -3.936 -19.438 1.000 94.880 ? 149 LYS A NZ  1 
ATOM 1145 N N   ? CYS A 1 150 ?  14.929  -4.045 -11.637 1.000 95.570 ? 150 CYS A N   1 
ATOM 1146 C CA  ? CYS A 1 150 ?  14.697  -3.379 -10.360 1.000 95.570 ? 150 CYS A CA  1 
ATOM 1147 C C   ? CYS A 1 150 ?  15.899  -3.538  -9.436 1.000 95.570 ? 150 CYS A C   1 
ATOM 1148 C CB  ? CYS A 1 150 ?  13.446  -3.938  -9.683 1.000 95.570 ? 150 CYS A CB  1 
ATOM 1149 O O   ? CYS A 1 150 ?  16.378  -2.559  -8.860 1.000 95.570 ? 150 CYS A O   1 
ATOM 1150 S SG  ? CYS A 1 150 ?  12.854  -2.933  -8.304 1.000 95.570 ? 150 CYS A SG  1 
ATOM 1151 N N   ? ASN A 1 151 ?  16.404  -4.666  -9.363 1.000 95.920 ? 151 ASN A N   1 
ATOM 1152 C CA  ? ASN A 1 151 ?  17.544  -4.977  -8.507 1.000 95.920 ? 151 ASN A CA  1 
ATOM 1153 C C   ? ASN A 1 151 ?  18.805  -4.250  -8.967 1.000 95.920 ? 151 ASN A C   1 
ATOM 1154 C CB  ? ASN A 1 151 ?  17.788  -6.487  -8.464 1.000 95.920 ? 151 ASN A CB  1 
ATOM 1155 O O   ? ASN A 1 151 ?  19.652  -3.889  -8.148 1.000 95.920 ? 151 ASN A O   1 
ATOM 1156 C CG  ? ASN A 1 151 ?  18.403  -6.942  -7.155 1.000 95.920 ? 151 ASN A CG  1 
ATOM 1157 N ND2 ? ASN A 1 151 ?  19.214  -7.992  -7.215 1.000 95.920 ? 151 ASN A ND2 1 
ATOM 1158 O OD1 ? ASN A 1 151 ?  18.151  -6.356  -6.100 1.000 95.920 ? 151 ASN A OD1 1 
ATOM 1159 N N   ? ALA A 1 152 ?  18.940  -4.090 -10.319 1.000 95.830 ? 152 ALA A N   1 
ATOM 1160 C CA  ? ALA A 1 152 ?  20.061  -3.335 -10.873 1.000 95.830 ? 152 ALA A CA  1 
ATOM 1161 C C   ? ALA A 1 152 ?  20.048  -1.892 -10.377 1.000 95.830 ? 152 ALA A C   1 
ATOM 1162 C CB  ? ALA A 1 152 ?  20.024  -3.371 -12.399 1.000 95.830 ? 152 ALA A CB  1 
ATOM 1163 O O   ? ALA A 1 152 ?  21.103  -1.309 -10.116 1.000 95.830 ? 152 ALA A O   1 
ATOM 1164 N N   ? SER A 1 153 ?  18.833  -1.378 -10.111 1.000 95.060 ? 153 SER A N   1 
ATOM 1165 C CA  ? SER A 1 153 ?  18.649  -0.001  -9.664 1.000 95.060 ? 153 SER A CA  1 
ATOM 1166 C C   ? SER A 1 153 ?  18.906   0.133  -8.166 1.000 95.060 ? 153 SER A C   1 
ATOM 1167 C CB  ? SER A 1 153 ?  17.237   0.486  -9.992 1.000 95.060 ? 153 SER A CB  1 
ATOM 1168 O O   ? SER A 1 153 ?  19.291   1.203  -7.690 1.000 95.060 ? 153 SER A O   1 
ATOM 1169 O OG  ? SER A 1 153 ?  17.039   0.546 -11.394 1.000 95.060 ? 153 SER A OG  1 
ATOM 1170 N N   ? TYR A 1 154 ?  18.783  -0.979  -7.472 1.000 95.540 ? 154 TYR A N   1 
ATOM 1171 C CA  ? TYR A 1 154 ?  18.832  -0.918  -6.016 1.000 95.540 ? 154 TYR A CA  1 
ATOM 1172 C C   ? TYR A 1 154 ?  19.983  -1.757  -5.473 1.000 95.540 ? 154 TYR A C   1 
ATOM 1173 C CB  ? TYR A 1 154 ?  17.508  -1.395  -5.412 1.000 95.540 ? 154 TYR A CB  1 
ATOM 1174 O O   ? TYR A 1 154 ?  19.962  -2.174  -4.312 1.000 95.540 ? 154 TYR A O   1 
ATOM 1175 C CG  ? TYR A 1 154 ?  16.377  -0.408  -5.573 1.000 95.540 ? 154 TYR A CG  1 
ATOM 1176 C CD1 ? TYR A 1 154 ?  16.246   0.678  -4.711 1.000 95.540 ? 154 TYR A CD1 1 
ATOM 1177 C CD2 ? TYR A 1 154 ?  15.437  -0.560  -6.587 1.000 95.540 ? 154 TYR A CD2 1 
ATOM 1178 C CE1 ? TYR A 1 154 ?  15.205   1.589  -4.854 1.000 95.540 ? 154 TYR A CE1 1 
ATOM 1179 C CE2 ? TYR A 1 154 ?  14.392   0.345  -6.739 1.000 95.540 ? 154 TYR A CE2 1 
ATOM 1180 O OH  ? TYR A 1 154 ?  13.251   2.313  -6.016 1.000 95.540 ? 154 TYR A OH  1 
ATOM 1181 C CZ  ? TYR A 1 154 ?  14.284   1.414  -5.870 1.000 95.540 ? 154 TYR A CZ  1 
ATOM 1182 N N   ? ALA A 1 155 ?  20.942  -2.101  -6.224 1.000 94.780 ? 155 ALA A N   1 
ATOM 1183 C CA  ? ALA A 1 155 ?  22.206  -2.742  -5.872 1.000 94.780 ? 155 ALA A CA  1 
ATOM 1184 C C   ? ALA A 1 155 ?  21.967  -4.057  -5.135 1.000 94.780 ? 155 ALA A C   1 
ATOM 1185 C CB  ? ALA A 1 155 ?  23.058  -1.805  -5.019 1.000 94.780 ? 155 ALA A CB  1 
ATOM 1186 O O   ? ALA A 1 155 ?  22.663  -4.368  -4.166 1.000 94.780 ? 155 ALA A O   1 
ATOM 1187 N N   ? GLY A 1 156 ?  20.903  -4.797  -5.421 1.000 94.780 ? 156 GLY A N   1 
ATOM 1188 C CA  ? GLY A 1 156 ?  20.692  -6.142  -4.909 1.000 94.780 ? 156 GLY A CA  1 
ATOM 1189 C C   ? GLY A 1 156 ?  19.761  -6.186  -3.711 1.000 94.780 ? 156 GLY A C   1 
ATOM 1190 O O   ? GLY A 1 156 ?  19.566  -7.243  -3.109 1.000 94.780 ? 156 GLY A O   1 
ATOM 1191 N N   ? TYR A 1 157 ?  19.154  -5.129  -3.376 1.000 95.180 ? 157 TYR A N   1 
ATOM 1192 C CA  ? TYR A 1 157 ?  18.310  -5.017  -2.191 1.000 95.180 ? 157 TYR A CA  1 
ATOM 1193 C C   ? TYR A 1 157 ?  16.877  -5.434  -2.500 1.000 95.180 ? 157 TYR A C   1 
ATOM 1194 C CB  ? TYR A 1 157 ?  18.332  -3.584  -1.650 1.000 95.180 ? 157 TYR A CB  1 
ATOM 1195 O O   ? TYR A 1 157 ?  16.059  -5.585  -1.590 1.000 95.180 ? 157 TYR A O   1 
ATOM 1196 C CG  ? TYR A 1 157 ?  19.578  -3.250  -0.866 1.000 95.180 ? 157 TYR A CG  1 
ATOM 1197 C CD1 ? TYR A 1 157 ?  19.694  -3.597   0.478 1.000 95.180 ? 157 TYR A CD1 1 
ATOM 1198 C CD2 ? TYR A 1 157 ?  20.642  -2.586  -1.468 1.000 95.180 ? 157 TYR A CD2 1 
ATOM 1199 C CE1 ? TYR A 1 157 ?  20.839  -3.289   1.204 1.000 95.180 ? 157 TYR A CE1 1 
ATOM 1200 C CE2 ? TYR A 1 157 ?  21.792  -2.274  -0.751 1.000 95.180 ? 157 TYR A CE2 1 
ATOM 1201 O OH  ? TYR A 1 157 ?  23.019  -2.322   1.296 1.000 95.180 ? 157 TYR A OH  1 
ATOM 1202 C CZ  ? TYR A 1 157 ?  21.882  -2.629   0.582 1.000 95.180 ? 157 TYR A CZ  1 
ATOM 1203 N N   ? ILE A 1 158 ?  16.570  -5.695  -3.759 1.000 96.780 ? 158 ILE A N   1 
ATOM 1204 C CA  ? ILE A 1 158 ?  15.240  -6.155  -4.144 1.000 96.780 ? 158 ILE A CA  1 
ATOM 1205 C C   ? ILE A 1 158 ?  15.121  -7.657  -3.894 1.000 96.780 ? 158 ILE A C   1 
ATOM 1206 C CB  ? ILE A 1 158 ?  14.936  -5.833  -5.624 1.000 96.780 ? 158 ILE A CB  1 
ATOM 1207 O O   ? ILE A 1 158 ?  15.851  -8.452  -4.490 1.000 96.780 ? 158 ILE A O   1 
ATOM 1208 C CG1 ? ILE A 1 158 ?  15.091  -4.330  -5.886 1.000 96.780 ? 158 ILE A CG1 1 
ATOM 1209 C CG2 ? ILE A 1 158 ?  13.532  -6.313  -6.004 1.000 96.780 ? 158 ILE A CG2 1 
ATOM 1210 C CD1 ? ILE A 1 158 ?  14.245  -3.452  -4.974 1.000 96.780 ? 158 ILE A CD1 1 
ATOM 1211 N N   ? THR A 1 159 ?  14.119  -8.077  -2.990 1.000 96.490 ? 159 THR A N   1 
ATOM 1212 C CA  ? THR A 1 159 ?  13.909  -9.480  -2.651 1.000 96.490 ? 159 THR A CA  1 
ATOM 1213 C C   ? THR A 1 159 ?  12.767 -10.070  -3.474 1.000 96.490 ? 159 THR A C   1 
ATOM 1214 C CB  ? THR A 1 159 ?  13.606  -9.653  -1.151 1.000 96.490 ? 159 THR A CB  1 
ATOM 1215 O O   ? THR A 1 159 ?  12.082  -9.349  -4.202 1.000 96.490 ? 159 THR A O   1 
ATOM 1216 C CG2 ? THR A 1 159 ?  14.593  -8.864  -0.297 1.000 96.490 ? 159 THR A CG2 1 
ATOM 1217 O OG1 ? THR A 1 159 ?  12.278  -9.188  -0.881 1.000 96.490 ? 159 THR A OG1 1 
ATOM 1218 N N   ? LYS A 1 160 ?  12.531 -11.387  -3.349 1.000 96.320 ? 160 LYS A N   1 
ATOM 1219 C CA  ? LYS A 1 160 ?  11.451 -12.077  -4.048 1.000 96.320 ? 160 LYS A CA  1 
ATOM 1220 C C   ? LYS A 1 160 ?  10.087 -11.644  -3.517 1.000 96.320 ? 160 LYS A C   1 
ATOM 1221 C CB  ? LYS A 1 160 ?  11.607 -13.593  -3.915 1.000 96.320 ? 160 LYS A CB  1 
ATOM 1222 O O   ? LYS A 1 160 ?   9.059 -11.909  -4.142 1.000 96.320 ? 160 LYS A O   1 
ATOM 1223 C CG  ? LYS A 1 160 ?  11.430 -14.111  -2.495 1.000 96.320 ? 160 LYS A CG  1 
ATOM 1224 C CD  ? LYS A 1 160 ?  11.590 -15.625  -2.429 1.000 96.320 ? 160 LYS A CD  1 
ATOM 1225 C CE  ? LYS A 1 160 ?  11.433 -16.142  -1.005 1.000 96.320 ? 160 LYS A CE  1 
ATOM 1226 N NZ  ? LYS A 1 160 ?  11.593 -17.626  -0.935 1.000 96.320 ? 160 LYS A NZ  1 
ATOM 1227 N N   ? ASN A 1 161 ?  10.057 -10.992  -2.312 1.000 97.640 ? 161 ASN A N   1 
ATOM 1228 C CA  ? ASN A 1 161 ?   8.817 -10.535  -1.695 1.000 97.640 ? 161 ASN A CA  1 
ATOM 1229 C C   ? ASN A 1 161 ?   8.487  -9.100  -2.096 1.000 97.640 ? 161 ASN A C   1 
ATOM 1230 C CB  ? ASN A 1 161 ?   8.899 -10.655  -0.172 1.000 97.640 ? 161 ASN A CB  1 
ATOM 1231 O O   ? ASN A 1 161 ?   7.616  -8.467  -1.495 1.000 97.640 ? 161 ASN A O   1 
ATOM 1232 C CG  ? ASN A 1 161 ?   8.968 -12.095   0.297 1.000 97.640 ? 161 ASN A CG  1 
ATOM 1233 N ND2 ? ASN A 1 161 ?   9.759 -12.344   1.334 1.000 97.640 ? 161 ASN A ND2 1 
ATOM 1234 O OD1 ? ASN A 1 161 ?   8.317 -12.977  -0.269 1.000 97.640 ? 161 ASN A OD1 1 
ATOM 1235 N N   ? MET A 1 162 ?   9.268  -8.640  -3.120 1.000 98.120 ? 162 MET A N   1 
ATOM 1236 C CA  ? MET A 1 162 ?   9.063  -7.274  -3.594 1.000 98.120 ? 162 MET A CA  1 
ATOM 1237 C C   ? MET A 1 162 ?   8.787  -7.254  -5.093 1.000 98.120 ? 162 MET A C   1 
ATOM 1238 C CB  ? MET A 1 162 ?  10.280  -6.405  -3.273 1.000 98.120 ? 162 MET A CB  1 
ATOM 1239 O O   ? MET A 1 162 ?   9.255  -8.127  -5.827 1.000 98.120 ? 162 MET A O   1 
ATOM 1240 C CG  ? MET A 1 162 ?  10.541  -6.241  -1.785 1.000 98.120 ? 162 MET A CG  1 
ATOM 1241 S SD  ? MET A 1 162 ?  12.132  -5.392  -1.440 1.000 98.120 ? 162 MET A SD  1 
ATOM 1242 C CE  ? MET A 1 162 ?  12.143  -5.459   0.373 1.000 98.120 ? 162 MET A CE  1 
ATOM 1243 N N   ? ILE A 1 163 ?   7.948  -6.232  -5.468 1.000 97.730 ? 163 ILE A N   1 
ATOM 1244 C CA  ? ILE A 1 163 ?   7.710  -5.952  -6.880 1.000 97.730 ? 163 ILE A CA  1 
ATOM 1245 C C   ? ILE A 1 163 ?   7.941  -4.469  -7.158 1.000 97.730 ? 163 ILE A C   1 
ATOM 1246 C CB  ? ILE A 1 163 ?   6.282  -6.361  -7.304 1.000 97.730 ? 163 ILE A CB  1 
ATOM 1247 O O   ? ILE A 1 163 ?   7.762  -3.629  -6.272 1.000 97.730 ? 163 ILE A O   1 
ATOM 1248 C CG1 ? ILE A 1 163 ?   5.240  -5.576  -6.499 1.000 97.730 ? 163 ILE A CG1 1 
ATOM 1249 C CG2 ? ILE A 1 163 ?   6.080  -7.870  -7.137 1.000 97.730 ? 163 ILE A CG2 1 
ATOM 1250 C CD1 ? ILE A 1 163 ?   3.804  -5.816  -6.944 1.000 97.730 ? 163 ILE A CD1 1 
ATOM 1251 N N   ? CYS A 1 164 ?   8.393  -4.181  -8.393 1.000 97.620 ? 164 CYS A N   1 
ATOM 1252 C CA  ? CYS A 1 164 ?   8.674  -2.802  -8.776 1.000 97.620 ? 164 CYS A CA  1 
ATOM 1253 C C   ? CYS A 1 164 ?   7.759  -2.354  -9.910 1.000 97.620 ? 164 CYS A C   1 
ATOM 1254 C CB  ? CYS A 1 164 ?  10.135  -2.649  -9.196 1.000 97.620 ? 164 CYS A CB  1 
ATOM 1255 O O   ? CYS A 1 164 ?   7.413  -3.150 -10.784 1.000 97.620 ? 164 CYS A O   1 
ATOM 1256 S SG  ? CYS A 1 164 ?  11.314  -2.999  -7.873 1.000 97.620 ? 164 CYS A SG  1 
ATOM 1257 N N   ? ALA A 1 165 ?   7.377  -1.061  -9.844 1.000 97.770 ? 165 ALA A N   1 
ATOM 1258 C CA  ? ALA A 1 165 ?   6.548  -0.447 -10.878 1.000 97.770 ? 165 ALA A CA  1 
ATOM 1259 C C   ? ALA A 1 165 ?   7.001   0.981 -11.169 1.000 97.770 ? 165 ALA A C   1 
ATOM 1260 C CB  ? ALA A 1 165 ?   5.079  -0.461 -10.462 1.000 97.770 ? 165 ALA A CB  1 
ATOM 1261 O O   ? ALA A 1 165 ?   7.359   1.724 -10.253 1.000 97.770 ? 165 ALA A O   1 
ATOM 1262 N N   ? GLY A 1 166 ?   7.081   1.259 -12.427 1.000 96.580 ? 166 GLY A N   1 
ATOM 1263 C CA  ? GLY A 1 166 ?   7.481   2.604 -12.811 1.000 96.580 ? 166 GLY A CA  1 
ATOM 1264 C C   ? GLY A 1 166 ?   8.004   2.687 -14.232 1.000 96.580 ? 166 GLY A C   1 
ATOM 1265 O O   ? GLY A 1 166 ?   8.184   1.663 -14.894 1.000 96.580 ? 166 GLY A O   1 
ATOM 1266 N N   ? PHE A 1 167 ?   8.188   3.896 -14.726 1.000 94.520 ? 167 PHE A N   1 
ATOM 1267 C CA  ? PHE A 1 167 ?   8.720   4.144 -16.061 1.000 94.520 ? 167 PHE A CA  1 
ATOM 1268 C C   ? PHE A 1 167 ?  10.226   4.373 -16.009 1.000 94.520 ? 167 PHE A C   1 
ATOM 1269 C CB  ? PHE A 1 167 ?   8.028   5.352 -16.701 1.000 94.520 ? 167 PHE A CB  1 
ATOM 1270 O O   ? PHE A 1 167 ?  10.730   5.019 -15.087 1.000 94.520 ? 167 PHE A O   1 
ATOM 1271 C CG  ? PHE A 1 167 ?   6.593   5.099 -17.077 1.000 94.520 ? 167 PHE A CG  1 
ATOM 1272 C CD1 ? PHE A 1 167 ?   6.276   4.418 -18.246 1.000 94.520 ? 167 PHE A CD1 1 
ATOM 1273 C CD2 ? PHE A 1 167 ?   5.560   5.543 -16.261 1.000 94.520 ? 167 PHE A CD2 1 
ATOM 1274 C CE1 ? PHE A 1 167 ?   4.948   4.183 -18.597 1.000 94.520 ? 167 PHE A CE1 1 
ATOM 1275 C CE2 ? PHE A 1 167 ?   4.232   5.312 -16.605 1.000 94.520 ? 167 PHE A CE2 1 
ATOM 1276 C CZ  ? PHE A 1 167 ?   3.928   4.633 -17.774 1.000 94.520 ? 167 PHE A CZ  1 
ATOM 1277 N N   ? ASN A 1 168 ?  10.937   3.906 -17.009 1.000 90.240 ? 168 ASN A N   1 
ATOM 1278 C CA  ? ASN A 1 168 ?  12.370   4.156 -17.121 1.000 90.240 ? 168 ASN A CA  1 
ATOM 1279 C C   ? ASN A 1 168 ?  12.668   5.643 -17.288 1.000 90.240 ? 168 ASN A C   1 
ATOM 1280 C CB  ? ASN A 1 168 ?  12.965   3.361 -18.285 1.000 90.240 ? 168 ASN A CB  1 
ATOM 1281 O O   ? ASN A 1 168 ?  13.730   6.118 -16.880 1.000 90.240 ? 168 ASN A O   1 
ATOM 1282 C CG  ? ASN A 1 168 ?  13.034   1.874 -18.001 1.000 90.240 ? 168 ASN A CG  1 
ATOM 1283 N ND2 ? ASN A 1 168 ?  13.115   1.072 -19.057 1.000 90.240 ? 168 ASN A ND2 1 
ATOM 1284 O OD1 ? ASN A 1 168 ?  13.015   1.449 -16.843 1.000 90.240 ? 168 ASN A OD1 1 
ATOM 1285 N N   ? THR A 1 169 ?  11.696   6.344 -17.829 1.000 92.540 ? 169 THR A N   1 
ATOM 1286 C CA  ? THR A 1 169 ?  11.853   7.775 -18.064 1.000 92.540 ? 169 THR A CA  1 
ATOM 1287 C C   ? THR A 1 169 ?  11.529   8.570 -16.803 1.000 92.540 ? 169 THR A C   1 
ATOM 1288 C CB  ? THR A 1 169 ?  10.956   8.253 -19.221 1.000 92.540 ? 169 THR A CB  1 
ATOM 1289 O O   ? THR A 1 169 ?  11.826   9.764 -16.722 1.000 92.540 ? 169 THR A O   1 
ATOM 1290 C CG2 ? THR A 1 169 ?  11.449   7.713 -20.559 1.000 92.540 ? 169 THR A CG2 1 
ATOM 1291 O OG1 ? THR A 1 169 ?   9.616   7.795 -18.999 1.000 92.540 ? 169 THR A OG1 1 
ATOM 1292 N N   ? GLY A 1 170 ?  10.984   7.917 -15.809 1.000 92.940 ? 170 GLY A N   1 
ATOM 1293 C CA  ? GLY A 1 170 ?  10.544   8.608 -14.608 1.000 92.940 ? 170 GLY A CA  1 
ATOM 1294 C C   ? GLY A 1 170 ?   9.328   9.487 -14.836 1.000 92.940 ? 170 GLY A C   1 
ATOM 1295 O O   ? GLY A 1 170 ?   8.579   9.282 -15.794 1.000 92.940 ? 170 GLY A O   1 
ATOM 1296 N N   ? GLY A 1 171 ?   8.954  10.246 -13.784 1.000 92.560 ? 171 GLY A N   1 
ATOM 1297 C CA  ? GLY A 1 171 ?   7.901  11.227 -13.994 1.000 92.560 ? 171 GLY A CA  1 
ATOM 1298 C C   ? GLY A 1 171 ?   6.559  10.791 -13.439 1.000 92.560 ? 171 GLY A C   1 
ATOM 1299 O O   ? GLY A 1 171 ?   5.638  11.602 -13.316 1.000 92.560 ? 171 GLY A O   1 
ATOM 1300 N N   ? LYS A 1 172 ?   6.455   9.554 -13.074 1.000 94.570 ? 172 LYS A N   1 
ATOM 1301 C CA  ? LYS A 1 172 ?   5.234   9.017 -12.480 1.000 94.570 ? 172 LYS A CA  1 
ATOM 1302 C C   ? LYS A 1 172 ?   5.554   8.056 -11.339 1.000 94.570 ? 172 LYS A C   1 
ATOM 1303 C CB  ? LYS A 1 172 ?   4.387   8.310 -13.539 1.000 94.570 ? 172 LYS A CB  1 
ATOM 1304 O O   ? LYS A 1 172 ?   6.406   7.176 -11.482 1.000 94.570 ? 172 LYS A O   1 
ATOM 1305 C CG  ? LYS A 1 172 ?   3.984   9.200 -14.706 1.000 94.570 ? 172 LYS A CG  1 
ATOM 1306 C CD  ? LYS A 1 172 ?   3.109   8.452 -15.703 1.000 94.570 ? 172 LYS A CD  1 
ATOM 1307 C CE  ? LYS A 1 172 ?   2.680   9.351 -16.855 1.000 94.570 ? 172 LYS A CE  1 
ATOM 1308 N NZ  ? LYS A 1 172 ?   1.723   8.659 -17.771 1.000 94.570 ? 172 LYS A NZ  1 
ATOM 1309 N N   ? ASP A 1 173 ?   4.722   8.135 -10.231 1.000 95.180 ? 173 ASP A N   1 
ATOM 1310 C CA  ? ASP A 1 173 ?   5.031   7.252  -9.110 1.000 95.180 ? 173 ASP A CA  1 
ATOM 1311 C C   ? ASP A 1 173 ?   4.165   7.581  -7.896 1.000 95.180 ? 173 ASP A C   1 
ATOM 1312 C CB  ? ASP A 1 173 ?   6.513   7.351  -8.742 1.000 95.180 ? 173 ASP A CB  1 
ATOM 1313 O O   ? ASP A 1 173 ?   3.477   8.603  -7.877 1.000 95.180 ? 173 ASP A O   1 
ATOM 1314 C CG  ? ASP A 1 173 ?   7.021   6.132  -7.993 1.000 95.180 ? 173 ASP A CG  1 
ATOM 1315 O OD1 ? ASP A 1 173 ?   6.241   5.179  -7.779 1.000 95.180 ? 173 ASP A OD1 1 
ATOM 1316 O OD2 ? ASP A 1 173 ?   8.211   6.125  -7.610 1.000 95.180 ? 173 ASP A OD2 1 
ATOM 1317 N N   ? ALA A 1 174 ?   4.046   6.549  -7.017 1.000 95.140 ? 174 ALA A N   1 
ATOM 1318 C CA  ? ALA A 1 174 ?   3.563   6.843  -5.670 1.000 95.140 ? 174 ALA A CA  1 
ATOM 1319 C C   ? ALA A 1 174 ?   4.637   7.545  -4.844 1.000 95.140 ? 174 ALA A C   1 
ATOM 1320 C CB  ? ALA A 1 174 ?   3.114   5.560  -4.975 1.000 95.140 ? 174 ALA A CB  1 
ATOM 1321 O O   ? ALA A 1 174 ?   5.832   7.328  -5.055 1.000 95.140 ? 174 ALA A O   1 
ATOM 1322 N N   ? CYS A 1 175 ?   4.184   8.291  -3.910 1.000 94.100 ? 175 CYS A N   1 
ATOM 1323 C CA  ? CYS A 1 175 ?   5.133   9.050  -3.104 1.000 94.100 ? 175 CYS A CA  1 
ATOM 1324 C C   ? CYS A 1 175 ?   4.717   9.061  -1.638 1.000 94.100 ? 175 CYS A C   1 
ATOM 1325 C CB  ? CYS A 1 175 ?   5.250  10.483  -3.621 1.000 94.100 ? 175 CYS A CB  1 
ATOM 1326 O O   ? CYS A 1 175 ?   3.792   8.347  -1.245 1.000 94.100 ? 175 CYS A O   1 
ATOM 1327 S SG  ? CYS A 1 175 ?   6.810  11.287  -3.194 1.000 94.100 ? 175 CYS A SG  1 
ATOM 1328 N N   ? GLN A 1 176 ?   5.517   9.918  -0.882 1.000 91.980 ? 176 GLN A N   1 
ATOM 1329 C CA  ? GLN A 1 176 ?   5.292   9.943   0.559 1.000 91.980 ? 176 GLN A CA  1 
ATOM 1330 C C   ? GLN A 1 176 ?   3.820  10.179   0.883 1.000 91.980 ? 176 GLN A C   1 
ATOM 1331 C CB  ? GLN A 1 176 ?   6.154  11.022   1.218 1.000 91.980 ? 176 GLN A CB  1 
ATOM 1332 O O   ? GLN A 1 176 ?   3.180  11.050   0.290 1.000 91.980 ? 176 GLN A O   1 
ATOM 1333 C CG  ? GLN A 1 176 ?   7.629  10.657   1.315 1.000 91.980 ? 176 GLN A CG  1 
ATOM 1334 C CD  ? GLN A 1 176 ?   8.341  10.732  -0.023 1.000 91.980 ? 176 GLN A CD  1 
ATOM 1335 N NE2 ? GLN A 1 176 ?   9.341   9.877  -0.210 1.000 91.980 ? 176 GLN A NE2 1 
ATOM 1336 O OE1 ? GLN A 1 176 ?   7.994  11.549  -0.881 1.000 91.980 ? 176 GLN A OE1 1 
ATOM 1337 N N   ? GLY A 1 177 ?   3.381   9.309   1.930 1.000 92.290 ? 177 GLY A N   1 
ATOM 1338 C CA  ? GLY A 1 177 ?   1.985   9.409   2.324 1.000 92.290 ? 177 GLY A CA  1 
ATOM 1339 C C   ? GLY A 1 177 ?   1.111   8.336   1.702 1.000 92.290 ? 177 GLY A C   1 
ATOM 1340 O O   ? GLY A 1 177 ?   0.036   8.027   2.220 1.000 92.290 ? 177 GLY A O   1 
ATOM 1341 N N   ? ASP A 1 178 ?   1.607   7.699   0.645 1.000 95.560 ? 178 ASP A N   1 
ATOM 1342 C CA  ? ASP A 1 178 ?   0.831   6.670  -0.040 1.000 95.560 ? 178 ASP A CA  1 
ATOM 1343 C C   ? ASP A 1 178 ?   1.196   5.277   0.468 1.000 95.560 ? 178 ASP A C   1 
ATOM 1344 C CB  ? ASP A 1 178 ?   1.048   6.752  -1.552 1.000 95.560 ? 178 ASP A CB  1 
ATOM 1345 O O   ? ASP A 1 178 ?   0.744   4.272  -0.082 1.000 95.560 ? 178 ASP A O   1 
ATOM 1346 C CG  ? ASP A 1 178 ?   0.432   7.993  -2.174 1.000 95.560 ? 178 ASP A CG  1 
ATOM 1347 O OD1 ? ASP A 1 178 ?  -0.649   8.430  -1.722 1.000 95.560 ? 178 ASP A OD1 1 
ATOM 1348 O OD2 ? ASP A 1 178 ?   1.031   8.538  -3.126 1.000 95.560 ? 178 ASP A OD2 1 
ATOM 1349 N N   ? SER A 1 179 ?   2.197   5.323   1.413 1.000 96.880 ? 179 SER A N   1 
ATOM 1350 C CA  ? SER A 1 179 ?   2.540   4.035   2.006 1.000 96.880 ? 179 SER A CA  1 
ATOM 1351 C C   ? SER A 1 179 ?   1.289   3.255   2.396 1.000 96.880 ? 179 SER A C   1 
ATOM 1352 C CB  ? SER A 1 179 ?   3.432   4.231   3.233 1.000 96.880 ? 179 SER A CB  1 
ATOM 1353 O O   ? SER A 1 179 ?   0.316   3.834   2.882 1.000 96.880 ? 179 SER A O   1 
ATOM 1354 O OG  ? SER A 1 179 ?   4.703   4.731   2.856 1.000 96.880 ? 179 SER A OG  1 
ATOM 1355 N N   ? GLY A 1 180 ?   1.377   1.950   1.972 1.000 97.850 ? 180 GLY A N   1 
ATOM 1356 C CA  ? GLY A 1 180 ?   0.253   1.117   2.369 1.000 97.850 ? 180 GLY A CA  1 
ATOM 1357 C C   ? GLY A 1 180 ?  -0.864   1.094   1.343 1.000 97.850 ? 180 GLY A C   1 
ATOM 1358 O O   ? GLY A 1 180 ?  -1.727   0.214   1.377 1.000 97.850 ? 180 GLY A O   1 
ATOM 1359 N N   ? GLY A 1 181 ?  -0.865   2.046   0.481 1.000 97.360 ? 181 GLY A N   1 
ATOM 1360 C CA  ? GLY A 1 181 ?  -1.833   2.072  -0.604 1.000 97.360 ? 181 GLY A CA  1 
ATOM 1361 C C   ? GLY A 1 181 ?  -1.670   0.919  -1.577 1.000 97.360 ? 181 GLY A C   1 
ATOM 1362 O O   ? GLY A 1 181 ?  -0.569   0.390  -1.741 1.000 97.360 ? 181 GLY A O   1 
ATOM 1363 N N   ? PRO A 1 182 ?  -2.770   0.606  -2.375 1.000 97.670 ? 182 PRO A N   1 
ATOM 1364 C CA  ? PRO A 1 182 ?  -2.791  -0.598  -3.209 1.000 97.670 ? 182 PRO A CA  1 
ATOM 1365 C C   ? PRO A 1 182 ?  -2.296  -0.340  -4.630 1.000 97.670 ? 182 PRO A C   1 
ATOM 1366 C CB  ? PRO A 1 182 ?  -4.268  -1.000  -3.210 1.000 97.670 ? 182 PRO A CB  1 
ATOM 1367 O O   ? PRO A 1 182 ?  -2.627   0.688  -5.226 1.000 97.670 ? 182 PRO A O   1 
ATOM 1368 C CG  ? PRO A 1 182 ?  -5.016   0.291  -3.123 1.000 97.670 ? 182 PRO A CG  1 
ATOM 1369 C CD  ? PRO A 1 182 ?  -4.258   1.221  -2.219 1.000 97.670 ? 182 PRO A CD  1 
ATOM 1370 N N   ? LEU A 1 183 ?  -1.407  -1.147  -5.122 1.000 98.050 ? 183 LEU A N   1 
ATOM 1371 C CA  ? LEU A 1 183 ?  -1.138  -1.321  -6.546 1.000 98.050 ? 183 LEU A CA  1 
ATOM 1372 C C   ? LEU A 1 183 ?  -2.073  -2.362  -7.153 1.000 98.050 ? 183 LEU A C   1 
ATOM 1373 C CB  ? LEU A 1 183 ?   0.319  -1.736  -6.769 1.000 98.050 ? 183 LEU A CB  1 
ATOM 1374 O O   ? LEU A 1 183 ?  -1.894  -3.563  -6.940 1.000 98.050 ? 183 LEU A O   1 
ATOM 1375 C CG  ? LEU A 1 183 ?   0.813  -1.726  -8.216 1.000 98.050 ? 183 LEU A CG  1 
ATOM 1376 C CD1 ? LEU A 1 183 ?   1.080  -0.296  -8.675 1.000 98.050 ? 183 LEU A CD1 1 
ATOM 1377 C CD2 ? LEU A 1 183 ?   2.066  -2.582  -8.360 1.000 98.050 ? 183 LEU A CD2 1 
ATOM 1378 N N   ? VAL A 1 184 ?  -3.105  -1.878  -7.936 1.000 97.850 ? 184 VAL A N   1 
ATOM 1379 C CA  ? VAL A 1 184 ?  -4.196  -2.725  -8.408 1.000 97.850 ? 184 VAL A CA  1 
ATOM 1380 C C   ? VAL A 1 184 ?  -4.031  -2.996  -9.902 1.000 97.850 ? 184 VAL A C   1 
ATOM 1381 C CB  ? VAL A 1 184 ?  -5.574  -2.081  -8.133 1.000 97.850 ? 184 VAL A CB  1 
ATOM 1382 O O   ? VAL A 1 184 ?  -3.902  -2.063 -10.698 1.000 97.850 ? 184 VAL A O   1 
ATOM 1383 C CG1 ? VAL A 1 184 ?  -6.696  -2.933  -8.723 1.000 97.850 ? 184 VAL A CG1 1 
ATOM 1384 C CG2 ? VAL A 1 184 ?  -5.780  -1.885  -6.632 1.000 97.850 ? 184 VAL A CG2 1 
ATOM 1385 N N   ? CYS A 1 185 ?  -4.059  -4.259 -10.239 1.000 96.840 ? 185 CYS A N   1 
ATOM 1386 C CA  ? CYS A 1 185 ?  -3.989  -4.752 -11.610 1.000 96.840 ? 185 CYS A CA  1 
ATOM 1387 C C   ? CYS A 1 185 ?  -5.179  -5.650 -11.928 1.000 96.840 ? 185 CYS A C   1 
ATOM 1388 C CB  ? CYS A 1 185 ?  -2.686  -5.518 -11.838 1.000 96.840 ? 185 CYS A CB  1 
ATOM 1389 O O   ? CYS A 1 185 ?  -5.450  -6.609 -11.203 1.000 96.840 ? 185 CYS A O   1 
ATOM 1390 S SG  ? CYS A 1 185 ?  -1.215  -4.635 -11.275 1.000 96.840 ? 185 CYS A SG  1 
ATOM 1391 N N   ? GLU A 1 186 ?  -5.949  -5.167 -12.988 1.000 93.830 ? 186 GLU A N   1 
ATOM 1392 C CA  ? GLU A 1 186 ?  -7.103  -5.955 -13.409 1.000 93.830 ? 186 GLU A CA  1 
ATOM 1393 C C   ? GLU A 1 186 ?  -8.035  -6.240 -12.235 1.000 93.830 ? 186 GLU A C   1 
ATOM 1394 C CB  ? GLU A 1 186 ?  -6.652  -7.268 -14.054 1.000 93.830 ? 186 GLU A CB  1 
ATOM 1395 O O   ? GLU A 1 186 ?  -8.480  -7.375 -12.050 1.000 93.830 ? 186 GLU A O   1 
ATOM 1396 C CG  ? GLU A 1 186 ?  -5.813  -7.080 -15.309 1.000 93.830 ? 186 GLU A CG  1 
ATOM 1397 C CD  ? GLU A 1 186 ?  -5.304  -8.389 -15.893 1.000 93.830 ? 186 GLU A CD  1 
ATOM 1398 O OE1 ? GLU A 1 186 ?  -4.697  -8.371 -16.987 1.000 93.830 ? 186 GLU A OE1 1 
ATOM 1399 O OE2 ? GLU A 1 186 ?  -5.516  -9.442 -15.250 1.000 93.830 ? 186 GLU A OE2 1 
ATOM 1400 N N   ? GLY A 1 187 ?  -8.143  -5.277 -11.337 1.000 95.460 ? 187 GLY A N   1 
ATOM 1401 C CA  ? GLY A 1 187 ?  -9.147  -5.326 -10.287 1.000 95.460 ? 187 GLY A CA  1 
ATOM 1402 C C   ? GLY A 1 187 ?  -8.676  -6.059  -9.045 1.000 95.460 ? 187 GLY A C   1 
ATOM 1403 O O   ? GLY A 1 187 ?  -9.475  -6.363  -8.156 1.000 95.460 ? 187 GLY A O   1 
ATOM 1404 N N   ? ARG A 1 188 ?  -7.430  -6.407  -8.952 1.000 97.800 ? 188 ARG A N   1 
ATOM 1405 C CA  ? ARG A 1 188 ?  -6.870  -7.126  -7.812 1.000 97.800 ? 188 ARG A CA  1 
ATOM 1406 C C   ? ARG A 1 188 ?  -5.661  -6.392  -7.242 1.000 97.800 ? 188 ARG A C   1 
ATOM 1407 C CB  ? ARG A 1 188 ?  -6.479  -8.550  -8.213 1.000 97.800 ? 188 ARG A CB  1 
ATOM 1408 O O   ? ARG A 1 188 ?  -4.923  -5.735  -7.979 1.000 97.800 ? 188 ARG A O   1 
ATOM 1409 C CG  ? ARG A 1 188 ?  -7.653  -9.413  -8.645 1.000 97.800 ? 188 ARG A CG  1 
ATOM 1410 C CD  ? ARG A 1 188 ?  -7.204 -10.804  -9.072 1.000 97.800 ? 188 ARG A CD  1 
ATOM 1411 N NE  ? ARG A 1 188 ?  -8.340 -11.698  -9.275 1.000 97.800 ? 188 ARG A NE  1 
ATOM 1412 N NH1 ? ARG A 1 188 ?  -8.929 -10.820 -11.329 1.000 97.800 ? 188 ARG A NH1 1 
ATOM 1413 N NH2 ? ARG A 1 188 ? -10.139 -12.544 -10.426 1.000 97.800 ? 188 ARG A NH2 1 
ATOM 1414 C CZ  ? ARG A 1 188 ?  -9.133 -11.685 -10.343 1.000 97.800 ? 188 ARG A CZ  1 
ATOM 1415 N N   ? VAL A 1 189 ?  -5.385  -6.614  -5.951 1.000 97.960 ? 189 VAL A N   1 
ATOM 1416 C CA  ? VAL A 1 189 ?  -4.266  -5.963  -5.279 1.000 97.960 ? 189 VAL A CA  1 
ATOM 1417 C C   ? VAL A 1 189 ?  -3.009  -6.818  -5.420 1.000 97.960 ? 189 VAL A C   1 
ATOM 1418 C CB  ? VAL A 1 189 ?  -4.571  -5.707  -3.786 1.000 97.960 ? 189 VAL A CB  1 
ATOM 1419 O O   ? VAL A 1 189 ?  -2.870  -7.845  -4.750 1.000 97.960 ? 189 VAL A O   1 
ATOM 1420 C CG1 ? VAL A 1 189 ?  -3.418  -4.960  -3.119 1.000 97.960 ? 189 VAL A CG1 1 
ATOM 1421 C CG2 ? VAL A 1 189 ?  -5.876  -4.926  -3.635 1.000 97.960 ? 189 VAL A CG2 1 
ATOM 1422 N N   ? PHE A 1 190 ?  -2.063  -6.317  -6.217 1.000 98.170 ? 190 PHE A N   1 
ATOM 1423 C CA  ? PHE A 1 190 ?  -0.837  -7.057  -6.493 1.000 98.170 ? 190 PHE A CA  1 
ATOM 1424 C C   ? PHE A 1 190 ?   0.328  -6.496  -5.686 1.000 98.170 ? 190 PHE A C   1 
ATOM 1425 C CB  ? PHE A 1 190 ?  -0.508  -7.015  -7.989 1.000 98.170 ? 190 PHE A CB  1 
ATOM 1426 O O   ? PHE A 1 190 ?   1.335  -7.177  -5.483 1.000 98.170 ? 190 PHE A O   1 
ATOM 1427 C CG  ? PHE A 1 190 ?  -1.201  -8.082  -8.793 1.000 98.170 ? 190 PHE A CG  1 
ATOM 1428 C CD1 ? PHE A 1 190 ?  -0.539  -9.255  -9.133 1.000 98.170 ? 190 PHE A CD1 1 
ATOM 1429 C CD2 ? PHE A 1 190 ?  -2.515  -7.911  -9.208 1.000 98.170 ? 190 PHE A CD2 1 
ATOM 1430 C CE1 ? PHE A 1 190 ?  -1.178 -10.244  -9.878 1.000 98.170 ? 190 PHE A CE1 1 
ATOM 1431 C CE2 ? PHE A 1 190 ?  -3.160  -8.894  -9.952 1.000 98.170 ? 190 PHE A CE2 1 
ATOM 1432 C CZ  ? PHE A 1 190 ?  -2.489 -10.060 -10.287 1.000 98.170 ? 190 PHE A CZ  1 
ATOM 1433 N N   ? GLY A 1 191 ?   0.175  -5.320  -5.168 1.000 98.090 ? 191 GLY A N   1 
ATOM 1434 C CA  ? GLY A 1 191 ?   1.249  -4.693  -4.415 1.000 98.090 ? 191 GLY A CA  1 
ATOM 1435 C C   ? GLY A 1 191 ?   0.751  -3.720  -3.362 1.000 98.090 ? 191 GLY A C   1 
ATOM 1436 O O   ? GLY A 1 191 ?  -0.372  -3.220  -3.454 1.000 98.090 ? 191 GLY A O   1 
ATOM 1437 N N   ? ILE A 1 192 ?   1.646  -3.492  -2.376 1.000 98.550 ? 192 ILE A N   1 
ATOM 1438 C CA  ? ILE A 1 192 ?   1.458  -2.481  -1.342 1.000 98.550 ? 192 ILE A CA  1 
ATOM 1439 C C   ? ILE A 1 192 ?   2.614  -1.483  -1.380 1.000 98.550 ? 192 ILE A C   1 
ATOM 1440 C CB  ? ILE A 1 192 ?   1.348  -3.121   0.061 1.000 98.550 ? 192 ILE A CB  1 
ATOM 1441 O O   ? ILE A 1 192 ?   3.783  -1.877  -1.366 1.000 98.550 ? 192 ILE A O   1 
ATOM 1442 C CG1 ? ILE A 1 192 ?   0.159  -4.086   0.115 1.000 98.550 ? 192 ILE A CG1 1 
ATOM 1443 C CG2 ? ILE A 1 192 ?   1.226  -2.040   1.139 1.000 98.550 ? 192 ILE A CG2 1 
ATOM 1444 C CD1 ? ILE A 1 192 ?   0.139  -4.974   1.352 1.000 98.550 ? 192 ILE A CD1 1 
ATOM 1445 N N   ? VAL A 1 193 ?   2.203  -0.231  -1.526 1.000 98.240 ? 193 VAL A N   1 
ATOM 1446 C CA  ? VAL A 1 193 ?   3.261   0.774  -1.544 1.000 98.240 ? 193 VAL A CA  1 
ATOM 1447 C C   ? VAL A 1 193 ?   4.157   0.605  -0.319 1.000 98.240 ? 193 VAL A C   1 
ATOM 1448 C CB  ? VAL A 1 193 ?   2.683   2.206  -1.588 1.000 98.240 ? 193 VAL A CB  1 
ATOM 1449 O O   ? VAL A 1 193 ?   3.684   0.679   0.818 1.000 98.240 ? 193 VAL A O   1 
ATOM 1450 C CG1 ? VAL A 1 193 ?   3.806   3.242  -1.582 1.000 98.240 ? 193 VAL A CG1 1 
ATOM 1451 C CG2 ? VAL A 1 193 ?   1.794   2.385  -2.818 1.000 98.240 ? 193 VAL A CG2 1 
ATOM 1452 N N   ? SER A 1 194 ?   5.463   0.470  -0.534 1.000 97.850 ? 194 SER A N   1 
ATOM 1453 C CA  ? SER A 1 194 ?   6.361   0.104   0.556 1.000 97.850 ? 194 SER A CA  1 
ATOM 1454 C C   ? SER A 1 194 ?   7.506   1.103   0.688 1.000 97.850 ? 194 SER A C   1 
ATOM 1455 C CB  ? SER A 1 194 ?   6.924  -1.302   0.340 1.000 97.850 ? 194 SER A CB  1 
ATOM 1456 O O   ? SER A 1 194 ?   7.564   1.864   1.657 1.000 97.850 ? 194 SER A O   1 
ATOM 1457 O OG  ? SER A 1 194 ?   7.638  -1.739   1.483 1.000 97.850 ? 194 SER A OG  1 
ATOM 1458 N N   ? TRP A 1 195 ?   8.414   1.128  -0.305 1.000 96.640 ? 195 TRP A N   1 
ATOM 1459 C CA  ? TRP A 1 195 ?   9.580   1.997  -0.175 1.000 96.640 ? 195 TRP A CA  1 
ATOM 1460 C C   ? TRP A 1 195 ?  10.171   2.323  -1.542 1.000 96.640 ? 195 TRP A C   1 
ATOM 1461 C CB  ? TRP A 1 195 ?  10.643   1.341   0.711 1.000 96.640 ? 195 TRP A CB  1 
ATOM 1462 O O   ? TRP A 1 195 ?   9.690   1.833  -2.567 1.000 96.640 ? 195 TRP A O   1 
ATOM 1463 C CG  ? TRP A 1 195 ?  11.202   0.068   0.151 1.000 96.640 ? 195 TRP A CG  1 
ATOM 1464 C CD1 ? TRP A 1 195 ?  10.619  -1.169   0.176 1.000 96.640 ? 195 TRP A CD1 1 
ATOM 1465 C CD2 ? TRP A 1 195 ?  12.459  -0.094  -0.513 1.000 96.640 ? 195 TRP A CD2 1 
ATOM 1466 C CE2 ? TRP A 1 195 ?  12.573  -1.457  -0.866 1.000 96.640 ? 195 TRP A CE2 1 
ATOM 1467 C CE3 ? TRP A 1 195 ?  13.500   0.783  -0.847 1.000 96.640 ? 195 TRP A CE3 1 
ATOM 1468 N NE1 ? TRP A 1 195 ?  11.439  -2.090  -0.434 1.000 96.640 ? 195 TRP A NE1 1 
ATOM 1469 C CH2 ? TRP A 1 195 ?  14.693  -1.085  -1.850 1.000 96.640 ? 195 TRP A CH2 1 
ATOM 1470 C CZ2 ? TRP A 1 195 ?  13.689  -1.964  -1.536 1.000 96.640 ? 195 TRP A CZ2 1 
ATOM 1471 C CZ3 ? TRP A 1 195 ?  14.609   0.276  -1.513 1.000 96.640 ? 195 TRP A CZ3 1 
ATOM 1472 N N   ? GLY A 1 196 ?  11.136   3.198  -1.605 1.000 93.620 ? 196 GLY A N   1 
ATOM 1473 C CA  ? GLY A 1 196 ?  11.894   3.588  -2.783 1.000 93.620 ? 196 GLY A CA  1 
ATOM 1474 C C   ? GLY A 1 196 ?  12.917   4.673  -2.503 1.000 93.620 ? 196 GLY A C   1 
ATOM 1475 O O   ? GLY A 1 196 ?  12.941   5.243  -1.410 1.000 93.620 ? 196 GLY A O   1 
ATOM 1476 N N   ? ASN A 1 197 ?  13.923   4.799  -3.492 1.000 91.700 ? 197 ASN A N   1 
ATOM 1477 C CA  ? ASN A 1 197 ?  14.884   5.895  -3.430 1.000 91.700 ? 197 ASN A CA  1 
ATOM 1478 C C   ? ASN A 1 197 ?  14.436   7.081  -4.280 1.000 91.700 ? 197 ASN A C   1 
ATOM 1479 C CB  ? ASN A 1 197 ?  16.270   5.421  -3.868 1.000 91.700 ? 197 ASN A CB  1 
ATOM 1480 O O   ? ASN A 1 197 ?  14.467   7.015  -5.510 1.000 91.700 ? 197 ASN A O   1 
ATOM 1481 C CG  ? ASN A 1 197 ?  16.956   4.569  -2.817 1.000 91.700 ? 197 ASN A CG  1 
ATOM 1482 N ND2 ? ASN A 1 197 ?  18.076   3.960  -3.186 1.000 91.700 ? 197 ASN A ND2 1 
ATOM 1483 O OD1 ? ASN A 1 197 ?  16.481   4.459  -1.684 1.000 91.700 ? 197 ASN A OD1 1 
ATOM 1484 N N   ? SER A 1 198 ?  13.573   7.966  -3.645 1.000 89.550 ? 198 SER A N   1 
ATOM 1485 C CA  ? SER A 1 198 ?  12.993   9.108  -4.343 1.000 89.550 ? 198 SER A CA  1 
ATOM 1486 C C   ? SER A 1 198 ?  11.696   8.725  -5.048 1.000 89.550 ? 198 SER A C   1 
ATOM 1487 C CB  ? SER A 1 198 ?  13.985   9.677  -5.358 1.000 89.550 ? 198 SER A CB  1 
ATOM 1488 O O   ? SER A 1 198 ?  11.334   7.547  -5.096 1.000 89.550 ? 198 SER A O   1 
ATOM 1489 O OG  ? SER A 1 198 ?  13.451  10.824  -5.995 1.000 89.550 ? 198 SER A OG  1 
ATOM 1490 N N   ? CYS A 1 199 ?  10.947   9.753  -5.471 1.000 92.350 ? 199 CYS A N   1 
ATOM 1491 C CA  ? CYS A 1 199 ?   9.718   9.511  -6.218 1.000 92.350 ? 199 CYS A CA  1 
ATOM 1492 C C   ? CYS A 1 199 ?   9.861   9.968  -7.665 1.000 92.350 ? 199 CYS A C   1 
ATOM 1493 C CB  ? CYS A 1 199 ?   8.541  10.231  -5.560 1.000 92.350 ? 199 CYS A CB  1 
ATOM 1494 O O   ? CYS A 1 199 ?  10.452  11.015  -7.934 1.000 92.350 ? 199 CYS A O   1 
ATOM 1495 S SG  ? CYS A 1 199 ?   8.287   9.779  -3.830 1.000 92.350 ? 199 CYS A SG  1 
ATOM 1496 N N   ? ALA A 1 200 ?   9.313   9.120  -8.574 1.000 92.240 ? 200 ALA A N   1 
ATOM 1497 C CA  ? ALA A 1 200 ?   9.181   9.461  -9.988 1.000 92.240 ? 200 ALA A CA  1 
ATOM 1498 C C   ? ALA A 1 200 ?  10.549   9.617 -10.645 1.000 92.240 ? 200 ALA A C   1 
ATOM 1499 C CB  ? ALA A 1 200 ?   8.366  10.742 -10.152 1.000 92.240 ? 200 ALA A CB  1 
ATOM 1500 O O   ? ALA A 1 200 ?  10.693  10.350 -11.627 1.000 92.240 ? 200 ALA A O   1 
ATOM 1501 N N   ? SER A 1 201 ?  11.556   9.122 -10.013 1.000 92.570 ? 201 SER A N   1 
ATOM 1502 C CA  ? SER A 1 201 ?  12.900   9.079 -10.580 1.000 92.570 ? 201 SER A CA  1 
ATOM 1503 C C   ? SER A 1 201 ?  13.019   7.986 -11.637 1.000 92.570 ? 201 SER A C   1 
ATOM 1504 C CB  ? SER A 1 201 ?  13.939   8.853  -9.481 1.000 92.570 ? 201 SER A CB  1 
ATOM 1505 O O   ? SER A 1 201 ?  12.570   6.858 -11.424 1.000 92.570 ? 201 SER A O   1 
ATOM 1506 O OG  ? SER A 1 201 ?  15.222   8.631 -10.041 1.000 92.570 ? 201 SER A OG  1 
ATOM 1507 N N   ? PRO A 1 202 ?  13.662   8.381 -12.773 1.000 89.560 ? 202 PRO A N   1 
ATOM 1508 C CA  ? PRO A 1 202 ?  13.849   7.385 -13.831 1.000 89.560 ? 202 PRO A CA  1 
ATOM 1509 C C   ? PRO A 1 202 ?  14.760   6.235 -13.405 1.000 89.560 ? 202 PRO A C   1 
ATOM 1510 C CB  ? PRO A 1 202 ?  14.484   8.192 -14.967 1.000 89.560 ? 202 PRO A CB  1 
ATOM 1511 O O   ? PRO A 1 202 ?  14.656   5.129 -13.942 1.000 89.560 ? 202 PRO A O   1 
ATOM 1512 C CG  ? PRO A 1 202 ?  14.189   9.619 -14.633 1.000 89.560 ? 202 PRO A CG  1 
ATOM 1513 C CD  ? PRO A 1 202 ?  13.974   9.727 -13.150 1.000 89.560 ? 202 PRO A CD  1 
ATOM 1514 N N   ? ARG A 1 203 ?  15.565   6.507 -12.351 1.000 91.450 ? 203 ARG A N   1 
ATOM 1515 C CA  ? ARG A 1 203 ?  16.564   5.540 -11.907 1.000 91.450 ? 203 ARG A CA  1 
ATOM 1516 C C   ? ARG A 1 203 ?  15.995   4.618 -10.834 1.000 91.450 ? 203 ARG A C   1 
ATOM 1517 C CB  ? ARG A 1 203 ?  17.807   6.258 -11.377 1.000 91.450 ? 203 ARG A CB  1 
ATOM 1518 O O   ? ARG A 1 203 ?  16.435   3.475 -10.694 1.000 91.450 ? 203 ARG A O   1 
ATOM 1519 C CG  ? ARG A 1 203 ?  18.967   5.327 -11.060 1.000 91.450 ? 203 ARG A CG  1 
ATOM 1520 C CD  ? ARG A 1 203 ?  20.239   6.100 -10.740 1.000 91.450 ? 203 ARG A CD  1 
ATOM 1521 N NE  ? ARG A 1 203 ?  21.353   5.204 -10.441 1.000 91.450 ? 203 ARG A NE  1 
ATOM 1522 N NH1 ? ARG A 1 203 ?  22.865   6.895 -10.002 1.000 91.450 ? 203 ARG A NH1 1 
ATOM 1523 N NH2 ? ARG A 1 203 ?  23.514   4.702  -9.846 1.000 91.450 ? 203 ARG A NH2 1 
ATOM 1524 C CZ  ? ARG A 1 203 ?  22.575   5.603 -10.097 1.000 91.450 ? 203 ARG A CZ  1 
ATOM 1525 N N   ? TYR A 1 204 ?  14.950   5.077 -10.073 1.000 94.360 ? 204 TYR A N   1 
ATOM 1526 C CA  ? TYR A 1 204 ?  14.465   4.309  -8.931 1.000 94.360 ? 204 TYR A CA  1 
ATOM 1527 C C   ? TYR A 1 204 ?  12.956   4.117  -9.005 1.000 94.360 ? 204 TYR A C   1 
ATOM 1528 C CB  ? TYR A 1 204 ?  14.840   5.004  -7.619 1.000 94.360 ? 204 TYR A CB  1 
ATOM 1529 O O   ? TYR A 1 204 ?  12.192   4.973  -8.553 1.000 94.360 ? 204 TYR A O   1 
ATOM 1530 C CG  ? TYR A 1 204 ?  16.327   5.060  -7.364 1.000 94.360 ? 204 TYR A CG  1 
ATOM 1531 C CD1 ? TYR A 1 204 ?  17.038   3.912  -7.022 1.000 94.360 ? 204 TYR A CD1 1 
ATOM 1532 C CD2 ? TYR A 1 204 ?  17.023   6.260  -7.464 1.000 94.360 ? 204 TYR A CD2 1 
ATOM 1533 C CE1 ? TYR A 1 204 ?  18.408   3.959  -6.785 1.000 94.360 ? 204 TYR A CE1 1 
ATOM 1534 C CE2 ? TYR A 1 204 ?  18.392   6.319  -7.229 1.000 94.360 ? 204 TYR A CE2 1 
ATOM 1535 O OH  ? TYR A 1 204 ?  20.431   5.217  -6.657 1.000 94.360 ? 204 TYR A OH  1 
ATOM 1536 C CZ  ? TYR A 1 204 ?  19.075   5.165  -6.891 1.000 94.360 ? 204 TYR A CZ  1 
ATOM 1537 N N   ? PRO A 1 205 ?  12.530   2.965  -9.639 1.000 95.660 ? 205 PRO A N   1 
ATOM 1538 C CA  ? PRO A 1 205 ?  11.093   2.685  -9.601 1.000 95.660 ? 205 PRO A CA  1 
ATOM 1539 C C   ? PRO A 1 205 ?  10.563   2.506  -8.180 1.000 95.660 ? 205 PRO A C   1 
ATOM 1540 C CB  ? PRO A 1 205 ?  10.966   1.385 -10.399 1.000 95.660 ? 205 PRO A CB  1 
ATOM 1541 O O   ? PRO A 1 205 ?  11.333   2.203  -7.265 1.000 95.660 ? 205 PRO A O   1 
ATOM 1542 C CG  ? PRO A 1 205 ?  12.260   1.261 -11.136 1.000 95.660 ? 205 PRO A CG  1 
ATOM 1543 C CD  ? PRO A 1 205 ?  13.302   2.061 -10.409 1.000 95.660 ? 205 PRO A CD  1 
ATOM 1544 N N   ? GLY A 1 206 ?   9.237   2.736  -8.026 1.000 96.930 ? 206 GLY A N   1 
ATOM 1545 C CA  ? GLY A 1 206 ?   8.623   2.439  -6.741 1.000 96.930 ? 206 GLY A CA  1 
ATOM 1546 C C   ? GLY A 1 206 ?   8.679   0.967  -6.380 1.000 96.930 ? 206 GLY A C   1 
ATOM 1547 O O   ? GLY A 1 206 ?   8.553   0.103  -7.250 1.000 96.930 ? 206 GLY A O   1 
ATOM 1548 N N   ? VAL A 1 207 ?   8.805   0.697  -5.069 1.000 97.950 ? 207 VAL A N   1 
ATOM 1549 C CA  ? VAL A 1 207 ?   8.869  -0.673  -4.571 1.000 97.950 ? 207 VAL A CA  1 
ATOM 1550 C C   ? VAL A 1 207 ?   7.610  -0.991  -3.767 1.000 97.950 ? 207 VAL A C   1 
ATOM 1551 C CB  ? VAL A 1 207 ?  10.127  -0.904  -3.704 1.000 97.950 ? 207 VAL A CB  1 
ATOM 1552 O O   ? VAL A 1 207 ?   7.200  -0.206  -2.909 1.000 97.950 ? 207 VAL A O   1 
ATOM 1553 C CG1 ? VAL A 1 207 ?  10.196  -2.353  -3.227 1.000 97.950 ? 207 VAL A CG1 1 
ATOM 1554 C CG2 ? VAL A 1 207 ?  11.387  -0.534  -4.485 1.000 97.950 ? 207 VAL A CG2 1 
ATOM 1555 N N   ? TYR A 1 208 ?   7.078  -2.121  -4.076 1.000 98.440 ? 208 TYR A N   1 
ATOM 1556 C CA  ? TYR A 1 208 ?   5.834  -2.587  -3.474 1.000 98.440 ? 208 TYR A CA  1 
ATOM 1557 C C   ? TYR A 1 208 ?   6.007  -3.975  -2.869 1.000 98.440 ? 208 TYR A C   1 
ATOM 1558 C CB  ? TYR A 1 208 ?   4.708  -2.607  -4.513 1.000 98.440 ? 208 TYR A CB  1 
ATOM 1559 O O   ? TYR A 1 208 ?   6.835  -4.763  -3.333 1.000 98.440 ? 208 TYR A O   1 
ATOM 1560 C CG  ? TYR A 1 208 ?   4.528  -1.295  -5.238 1.000 98.440 ? 208 TYR A CG  1 
ATOM 1561 C CD1 ? TYR A 1 208 ?   3.481  -0.436  -4.913 1.000 98.440 ? 208 TYR A CD1 1 
ATOM 1562 C CD2 ? TYR A 1 208 ?   5.404  -0.913  -6.248 1.000 98.440 ? 208 TYR A CD2 1 
ATOM 1563 C CE1 ? TYR A 1 208 ?   3.310   0.773  -5.580 1.000 98.440 ? 208 TYR A CE1 1 
ATOM 1564 C CE2 ? TYR A 1 208 ?   5.242   0.294  -6.921 1.000 98.440 ? 208 TYR A CE2 1 
ATOM 1565 O OH  ? TYR A 1 208 ?   4.030   2.324  -7.243 1.000 98.440 ? 208 TYR A OH  1 
ATOM 1566 C CZ  ? TYR A 1 208 ?   4.194   1.129  -6.580 1.000 98.440 ? 208 TYR A CZ  1 
ATOM 1567 N N   ? THR A 1 209 ?   5.319  -4.150  -1.725 1.000 98.430 ? 209 THR A N   1 
ATOM 1568 C CA  ? THR A 1 209 ?   5.254  -5.506  -1.192 1.000 98.430 ? 209 THR A CA  1 
ATOM 1569 C C   ? THR A 1 209 ?   4.411  -6.402  -2.095 1.000 98.430 ? 209 THR A C   1 
ATOM 1570 C CB  ? THR A 1 209 ?   4.673  -5.518   0.234 1.000 98.430 ? 209 THR A CB  1 
ATOM 1571 O O   ? THR A 1 209 ?   3.283  -6.051  -2.447 1.000 98.430 ? 209 THR A O   1 
ATOM 1572 C CG2 ? THR A 1 209 ?   4.583  -6.940   0.779 1.000 98.430 ? 209 THR A CG2 1 
ATOM 1573 O OG1 ? THR A 1 209 ?   5.517  -4.742   1.094 1.000 98.430 ? 209 THR A OG1 1 
ATOM 1574 N N   ? ALA A 1 210 ?   4.977  -7.574  -2.582 1.000 98.070 ? 210 ALA A N   1 
ATOM 1575 C CA  ? ALA A 1 210 ?   4.309  -8.508  -3.485 1.000 98.070 ? 210 ALA A CA  1 
ATOM 1576 C C   ? ALA A 1 210 ?   3.260  -9.332  -2.744 1.000 98.070 ? 210 ALA A C   1 
ATOM 1577 C CB  ? ALA A 1 210 ?   5.329  -9.426  -4.152 1.000 98.070 ? 210 ALA A CB  1 
ATOM 1578 O O   ? ALA A 1 210 ?   3.590 -10.323  -2.088 1.000 98.070 ? 210 ALA A O   1 
ATOM 1579 N N   ? VAL A 1 211 ?   1.989  -8.975  -2.912 1.000 98.260 ? 211 VAL A N   1 
ATOM 1580 C CA  ? VAL A 1 211 ?   0.871  -9.532  -2.158 1.000 98.260 ? 211 VAL A CA  1 
ATOM 1581 C C   ? VAL A 1 211 ?   0.738 -11.024  -2.457 1.000 98.260 ? 211 VAL A C   1 
ATOM 1582 C CB  ? VAL A 1 211 ?  -0.452  -8.803  -2.483 1.000 98.260 ? 211 VAL A CB  1 
ATOM 1583 O O   ? VAL A 1 211 ?   0.466 -11.822  -1.557 1.000 98.260 ? 211 VAL A O   1 
ATOM 1584 C CG1 ? VAL A 1 211 ?  -1.637  -9.525  -1.844 1.000 98.260 ? 211 VAL A CG1 1 
ATOM 1585 C CG2 ? VAL A 1 211 ?  -0.390  -7.351  -2.012 1.000 98.260 ? 211 VAL A CG2 1 
ATOM 1586 N N   ? ALA A 1 212 ?   1.012 -11.450  -3.681 1.000 97.310 ? 212 ALA A N   1 
ATOM 1587 C CA  ? ALA A 1 212 ?   0.853 -12.840  -4.099 1.000 97.310 ? 212 ALA A CA  1 
ATOM 1588 C C   ? ALA A 1 212 ?   1.720 -13.769  -3.255 1.000 97.310 ? 212 ALA A C   1 
ATOM 1589 C CB  ? ALA A 1 212 ?   1.198 -12.994  -5.578 1.000 97.310 ? 212 ALA A CB  1 
ATOM 1590 O O   ? ALA A 1 212 ?   1.350 -14.919  -3.006 1.000 97.310 ? 212 ALA A O   1 
ATOM 1591 N N   ? ASN A 1 213 ?   2.828 -13.278  -2.737 1.000 97.340 ? 213 ASN A N   1 
ATOM 1592 C CA  ? ASN A 1 213 ?   3.758 -14.103  -1.973 1.000 97.340 ? 213 ASN A CA  1 
ATOM 1593 C C   ? ASN A 1 213 ?   3.290 -14.288  -0.532 1.000 97.340 ? 213 ASN A C   1 
ATOM 1594 C CB  ? ASN A 1 213 ?   5.163 -13.496  -2.001 1.000 97.340 ? 213 ASN A CB  1 
ATOM 1595 O O   ? ASN A 1 213 ?   3.863 -15.084   0.214 1.000 97.340 ? 213 ASN A O   1 
ATOM 1596 C CG  ? ASN A 1 213 ?   5.829 -13.630  -3.357 1.000 97.340 ? 213 ASN A CG  1 
ATOM 1597 N ND2 ? ASN A 1 213 ?   6.909 -12.886  -3.562 1.000 97.340 ? 213 ASN A ND2 1 
ATOM 1598 O OD1 ? ASN A 1 213 ?   5.376 -14.395  -4.212 1.000 97.340 ? 213 ASN A OD1 1 
ATOM 1599 N N   ? PHE A 1 214 ?   2.219 -13.573  -0.137 1.000 97.620 ? 214 PHE A N   1 
ATOM 1600 C CA  ? PHE A 1 214 ?   1.801 -13.606   1.259 1.000 97.620 ? 214 PHE A CA  1 
ATOM 1601 C C   ? PHE A 1 214 ?   0.348 -14.051   1.379 1.000 97.620 ? 214 PHE A C   1 
ATOM 1602 C CB  ? PHE A 1 214 ?   1.985 -12.231   1.909 1.000 97.620 ? 214 PHE A CB  1 
ATOM 1603 O O   ? PHE A 1 214 ?  -0.305 -13.789   2.391 1.000 97.620 ? 214 PHE A O   1 
ATOM 1604 C CG  ? PHE A 1 214 ?   3.409 -11.744   1.908 1.000 97.620 ? 214 PHE A CG  1 
ATOM 1605 C CD1 ? PHE A 1 214 ?   4.321 -12.217   2.843 1.000 97.620 ? 214 PHE A CD1 1 
ATOM 1606 C CD2 ? PHE A 1 214 ?   3.835 -10.813   0.970 1.000 97.620 ? 214 PHE A CD2 1 
ATOM 1607 C CE1 ? PHE A 1 214 ?   5.640 -11.769   2.844 1.000 97.620 ? 214 PHE A CE1 1 
ATOM 1608 C CE2 ? PHE A 1 214 ?   5.152 -10.360   0.964 1.000 97.620 ? 214 PHE A CE2 1 
ATOM 1609 C CZ  ? PHE A 1 214 ?   6.052 -10.838   1.903 1.000 97.620 ? 214 PHE A CZ  1 
ATOM 1610 N N   ? GLN A 1 215 ?  -0.205 -14.695   0.400 1.000 96.350 ? 215 GLN A N   1 
ATOM 1611 C CA  ? GLN A 1 215 ?  -1.609 -15.091   0.380 1.000 96.350 ? 215 GLN A CA  1 
ATOM 1612 C C   ? GLN A 1 215 ?  -1.917 -16.082   1.499 1.000 96.350 ? 215 GLN A C   1 
ATOM 1613 C CB  ? GLN A 1 215 ?  -1.977 -15.697  -0.975 1.000 96.350 ? 215 GLN A CB  1 
ATOM 1614 O O   ? GLN A 1 215 ?  -2.943 -15.966   2.173 1.000 96.350 ? 215 GLN A O   1 
ATOM 1615 C CG  ? GLN A 1 215 ?  -2.138 -14.668  -2.086 1.000 96.350 ? 215 GLN A CG  1 
ATOM 1616 C CD  ? GLN A 1 215 ?  -2.671 -15.271  -3.372 1.000 96.350 ? 215 GLN A CD  1 
ATOM 1617 N NE2 ? GLN A 1 215 ?  -3.542 -14.536  -4.055 1.000 96.350 ? 215 GLN A NE2 1 
ATOM 1618 O OE1 ? GLN A 1 215 ?  -2.301 -16.388  -3.749 1.000 96.350 ? 215 GLN A OE1 1 
ATOM 1619 N N   ? LYS A 1 216 ?  -0.990 -17.024   1.632 1.000 96.010 ? 216 LYS A N   1 
ATOM 1620 C CA  ? LYS A 1 216 ?  -1.185 -18.020   2.681 1.000 96.010 ? 216 LYS A CA  1 
ATOM 1621 C C   ? LYS A 1 216 ?  -1.275 -17.361   4.055 1.000 96.010 ? 216 LYS A C   1 
ATOM 1622 C CB  ? LYS A 1 216 ?  -0.052 -19.046   2.665 1.000 96.010 ? 216 LYS A CB  1 
ATOM 1623 O O   ? LYS A 1 216 ?  -2.174 -17.670   4.840 1.000 96.010 ? 216 LYS A O   1 
ATOM 1624 C CG  ? LYS A 1 216 ?  -0.237 -20.189   3.653 1.000 96.010 ? 216 LYS A CG  1 
ATOM 1625 C CD  ? LYS A 1 216 ?   0.894 -21.204   3.552 1.000 96.010 ? 216 LYS A CD  1 
ATOM 1626 C CE  ? LYS A 1 216 ?   0.743 -22.315   4.583 1.000 96.010 ? 216 LYS A CE  1 
ATOM 1627 N NZ  ? LYS A 1 216 ?   1.830 -23.332   4.464 1.000 96.010 ? 216 LYS A NZ  1 
ATOM 1628 N N   ? TRP A 1 217 ?  -0.401 -16.468   4.339 1.000 97.660 ? 217 TRP A N   1 
ATOM 1629 C CA  ? TRP A 1 217 ?  -0.377 -15.742   5.604 1.000 97.660 ? 217 TRP A CA  1 
ATOM 1630 C C   ? TRP A 1 217 ?  -1.634 -14.895   5.769 1.000 97.660 ? 217 TRP A C   1 
ATOM 1631 C CB  ? TRP A 1 217 ?   0.867 -14.854   5.692 1.000 97.660 ? 217 TRP A CB  1 
ATOM 1632 O O   ? TRP A 1 217 ?  -2.232 -14.862   6.848 1.000 97.660 ? 217 TRP A O   1 
ATOM 1633 C CG  ? TRP A 1 217 ?   0.890 -13.955   6.892 1.000 97.660 ? 217 TRP A CG  1 
ATOM 1634 C CD1 ? TRP A 1 217 ?   1.261 -14.290   8.165 1.000 97.660 ? 217 TRP A CD1 1 
ATOM 1635 C CD2 ? TRP A 1 217 ?   0.523 -12.573   6.931 1.000 97.660 ? 217 TRP A CD2 1 
ATOM 1636 C CE2 ? TRP A 1 217 ?   0.696 -12.132   8.261 1.000 97.660 ? 217 TRP A CE2 1 
ATOM 1637 C CE3 ? TRP A 1 217 ?   0.065 -11.664   5.968 1.000 97.660 ? 217 TRP A CE3 1 
ATOM 1638 N NE1 ? TRP A 1 217 ?   1.146 -13.197   8.993 1.000 97.660 ? 217 TRP A NE1 1 
ATOM 1639 C CH2 ? TRP A 1 217 ?  -0.021  -9.949   7.692 1.000 97.660 ? 217 TRP A CH2 1 
ATOM 1640 C CZ2 ? TRP A 1 217 ?   0.426 -10.818   8.653 1.000 97.660 ? 217 TRP A CZ2 1 
ATOM 1641 C CZ3 ? TRP A 1 217 ?  -0.203 -10.357   6.360 1.000 97.660 ? 217 TRP A CZ3 1 
ATOM 1642 N N   ? ILE A 1 218 ?  -2.055 -14.225   4.708 1.000 97.730 ? 218 ILE A N   1 
ATOM 1643 C CA  ? ILE A 1 218 ?  -3.234 -13.368   4.735 1.000 97.730 ? 218 ILE A CA  1 
ATOM 1644 C C   ? ILE A 1 218 ?  -4.468 -14.198   5.082 1.000 97.730 ? 218 ILE A C   1 
ATOM 1645 C CB  ? ILE A 1 218 ?  -3.438 -12.643   3.386 1.000 97.730 ? 218 ILE A CB  1 
ATOM 1646 O O   ? ILE A 1 218 ?  -5.225 -13.846   5.990 1.000 97.730 ? 218 ILE A O   1 
ATOM 1647 C CG1 ? ILE A 1 218 ?  -2.314 -11.628   3.150 1.000 97.730 ? 218 ILE A CG1 1 
ATOM 1648 C CG2 ? ILE A 1 218 ?  -4.809 -11.963   3.339 1.000 97.730 ? 218 ILE A CG2 1 
ATOM 1649 C CD1 ? ILE A 1 218 ?  -2.267 -11.075   1.732 1.000 97.730 ? 218 ILE A CD1 1 
ATOM 1650 N N   ? TYR A 1 219 ?  -4.637 -15.306   4.432 1.000 96.420 ? 219 TYR A N   1 
ATOM 1651 C CA  ? TYR A 1 219 ?  -5.806 -16.152   4.641 1.000 96.420 ? 219 TYR A CA  1 
ATOM 1652 C C   ? TYR A 1 219 ?  -5.798 -16.757   6.040 1.000 96.420 ? 219 TYR A C   1 
ATOM 1653 C CB  ? TYR A 1 219 ?  -5.859 -17.266   3.591 1.000 96.420 ? 219 TYR A CB  1 
ATOM 1654 O O   ? TYR A 1 219 ?  -6.837 -16.820   6.702 1.000 96.420 ? 219 TYR A O   1 
ATOM 1655 C CG  ? TYR A 1 219 ?  -6.327 -16.800   2.234 1.000 96.420 ? 219 TYR A CG  1 
ATOM 1656 C CD1 ? TYR A 1 219 ?  -7.546 -16.143   2.084 1.000 96.420 ? 219 TYR A CD1 1 
ATOM 1657 C CD2 ? TYR A 1 219 ?  -5.551 -17.015   1.100 1.000 96.420 ? 219 TYR A CD2 1 
ATOM 1658 C CE1 ? TYR A 1 219 ?  -7.982 -15.712   0.835 1.000 96.420 ? 219 TYR A CE1 1 
ATOM 1659 C CE2 ? TYR A 1 219 ?  -5.977 -16.589  -0.154 1.000 96.420 ? 219 TYR A CE2 1 
ATOM 1660 O OH  ? TYR A 1 219 ?  -7.618 -15.516  -1.515 1.000 96.420 ? 219 TYR A OH  1 
ATOM 1661 C CZ  ? TYR A 1 219 ?  -7.191 -15.939  -0.276 1.000 96.420 ? 219 TYR A CZ  1 
ATOM 1662 N N   ? LYS A 1 220 ?  -4.656 -17.186   6.450 1.000 96.430 ? 220 LYS A N   1 
ATOM 1663 C CA  ? LYS A 1 220 ?  -4.510 -17.739   7.794 1.000 96.430 ? 220 LYS A CA  1 
ATOM 1664 C C   ? LYS A 1 220 ?  -4.866 -16.703   8.856 1.000 96.430 ? 220 LYS A C   1 
ATOM 1665 C CB  ? LYS A 1 220 ?  -3.084 -18.246   8.014 1.000 96.430 ? 220 LYS A CB  1 
ATOM 1666 O O   ? LYS A 1 220 ?  -5.514 -17.027   9.854 1.000 96.430 ? 220 LYS A O   1 
ATOM 1667 C CG  ? LYS A 1 220 ?  -2.875 -18.946   9.349 1.000 96.430 ? 220 LYS A CG  1 
ATOM 1668 C CD  ? LYS A 1 220 ?  -1.455 -19.481   9.483 1.000 96.430 ? 220 LYS A CD  1 
ATOM 1669 C CE  ? LYS A 1 220 ?  -1.230 -20.140  10.838 1.000 96.430 ? 220 LYS A CE  1 
ATOM 1670 N NZ  ? LYS A 1 220 ?   0.154 -20.686  10.965 1.000 96.430 ? 220 LYS A NZ  1 
ATOM 1671 N N   ? THR A 1 221 ?  -4.430 -15.510   8.665 1.000 96.300 ? 221 THR A N   1 
ATOM 1672 C CA  ? THR A 1 221 ?  -4.680 -14.437   9.621 1.000 96.300 ? 221 THR A CA  1 
ATOM 1673 C C   ? THR A 1 221 ?  -6.161 -14.068   9.644 1.000 96.300 ? 221 THR A C   1 
ATOM 1674 C CB  ? THR A 1 221 ?  -3.842 -13.189   9.292 1.000 96.300 ? 221 THR A CB  1 
ATOM 1675 O O   ? THR A 1 221 ?  -6.744 -13.887  10.715 1.000 96.300 ? 221 THR A O   1 
ATOM 1676 C CG2 ? THR A 1 221 ?  -4.083 -12.080  10.311 1.000 96.300 ? 221 THR A CG2 1 
ATOM 1677 O OG1 ? THR A 1 221 ?  -2.452 -13.538   9.302 1.000 96.300 ? 221 THR A OG1 1 
ATOM 1678 N N   ? ILE A 1 222 ?  -6.805 -13.988   8.484 1.000 95.460 ? 222 ILE A N   1 
ATOM 1679 C CA  ? ILE A 1 222 ?  -8.185 -13.531   8.364 1.000 95.460 ? 222 ILE A CA  1 
ATOM 1680 C C   ? ILE A 1 222 ?  -9.133 -14.614   8.872 1.000 95.460 ? 222 ILE A C   1 
ATOM 1681 C CB  ? ILE A 1 222 ?  -8.531 -13.156   6.905 1.000 95.460 ? 222 ILE A CB  1 
ATOM 1682 O O   ? ILE A 1 222 ? -10.111 -14.318   9.563 1.000 95.460 ? 222 ILE A O   1 
ATOM 1683 C CG1 ? ILE A 1 222 ?  -7.847 -11.841   6.514 1.000 95.460 ? 222 ILE A CG1 1 
ATOM 1684 C CG2 ? ILE A 1 222 ? -10.048 -13.061   6.718 1.000 95.460 ? 222 ILE A CG2 1 
ATOM 1685 C CD1 ? ILE A 1 222 ?  -8.042 -11.452   5.055 1.000 95.460 ? 222 ILE A CD1 1 
ATOM 1686 N N   ? PHE A 1 223 ?  -8.808 -15.827   8.668 1.000 90.880 ? 223 PHE A N   1 
ATOM 1687 C CA  ? PHE A 1 223 ?  -9.776 -16.893   8.897 1.000 90.880 ? 223 PHE A CA  1 
ATOM 1688 C C   ? PHE A 1 223 ?  -9.406 -17.704  10.132 1.000 90.880 ? 223 PHE A C   1 
ATOM 1689 C CB  ? PHE A 1 223 ?  -9.866 -17.811   7.673 1.000 90.880 ? 223 PHE A CB  1 
ATOM 1690 O O   ? PHE A 1 223 ? -10.161 -18.584  10.553 1.000 90.880 ? 223 PHE A O   1 
ATOM 1691 C CG  ? PHE A 1 223 ? -10.420 -17.136   6.448 1.000 90.880 ? 223 PHE A CG  1 
ATOM 1692 C CD1 ? PHE A 1 223 ? -11.753 -16.748   6.393 1.000 90.880 ? 223 PHE A CD1 1 
ATOM 1693 C CD2 ? PHE A 1 223 ?  -9.607 -16.890   5.349 1.000 90.880 ? 223 PHE A CD2 1 
ATOM 1694 C CE1 ? PHE A 1 223 ? -12.269 -16.123   5.260 1.000 90.880 ? 223 PHE A CE1 1 
ATOM 1695 C CE2 ? PHE A 1 223 ? -10.115 -16.266   4.213 1.000 90.880 ? 223 PHE A CE2 1 
ATOM 1696 C CZ  ? PHE A 1 223 ? -11.446 -15.885   4.170 1.000 90.880 ? 223 PHE A CZ  1 
ATOM 1697 N N   ? ARG A 1 224 ?  -8.241 -17.325  10.723 1.000 81.690 ? 224 ARG A N   1 
ATOM 1698 C CA  ? ARG A 1 224 ?  -7.936 -18.025  11.967 1.000 81.690 ? 224 ARG A CA  1 
ATOM 1699 C C   ? ARG A 1 224 ?  -8.717 -17.432  13.135 1.000 81.690 ? 224 ARG A C   1 
ATOM 1700 C CB  ? ARG A 1 224 ?  -6.435 -17.973  12.260 1.000 81.690 ? 224 ARG A CB  1 
ATOM 1701 O O   ? ARG A 1 224 ?  -8.841 -16.211  13.250 1.000 81.690 ? 224 ARG A O   1 
ATOM 1702 C CG  ? ARG A 1 224 ?  -5.736 -19.317  12.133 1.000 81.690 ? 224 ARG A CG  1 
ATOM 1703 C CD  ? ARG A 1 224 ?  -4.323 -19.273  12.699 1.000 81.690 ? 224 ARG A CD  1 
ATOM 1704 N NE  ? ARG A 1 224 ?  -3.851 -20.603  13.074 1.000 81.690 ? 224 ARG A NE  1 
ATOM 1705 N NH1 ? ARG A 1 224 ?  -1.694 -19.928  13.554 1.000 81.690 ? 224 ARG A NH1 1 
ATOM 1706 N NH2 ? ARG A 1 224 ?  -2.291 -22.129  13.789 1.000 81.690 ? 224 ARG A NH2 1 
ATOM 1707 C CZ  ? ARG A 1 224 ?  -2.613 -20.884  13.471 1.000 81.690 ? 224 ARG A CZ  1 
ATOM 1708 N N   ? ARG A 1 225 ?  -9.740 -18.177  13.712 1.000 55.530 ? 225 ARG A N   1 
ATOM 1709 C CA  ? ARG A 1 225 ? -10.528 -17.961  14.921 1.000 55.530 ? 225 ARG A CA  1 
ATOM 1710 C C   ? ARG A 1 225 ?  -9.630 -17.848  16.148 1.000 55.530 ? 225 ARG A C   1 
ATOM 1711 C CB  ? ARG A 1 225 ? -11.539 -19.093  15.113 1.000 55.530 ? 225 ARG A CB  1 
ATOM 1712 O O   ? ARG A 1 225 ?  -8.678 -18.617  16.299 1.000 55.530 ? 225 ARG A O   1 
ATOM 1713 C CG  ? ARG A 1 225 ? -12.638 -19.124  14.063 1.000 55.530 ? 225 ARG A CG  1 
ATOM 1714 C CD  ? ARG A 1 225 ? -13.792 -20.025  14.479 1.000 55.530 ? 225 ARG A CD  1 
ATOM 1715 N NE  ? ARG A 1 225 ? -14.853 -20.041  13.476 1.000 55.530 ? 225 ARG A NE  1 
ATOM 1716 N NH1 ? ARG A 1 225 ? -16.279 -21.379  14.705 1.000 55.530 ? 225 ARG A NH1 1 
ATOM 1717 N NH2 ? ARG A 1 225 ? -16.905 -20.631  12.631 1.000 55.530 ? 225 ARG A NH2 1 
ATOM 1718 C CZ  ? ARG A 1 225 ? -16.010 -20.684  13.606 1.000 55.530 ? 225 ARG A CZ  1 
# 
loop_
_struct_sheet_range.sheet_id 
_struct_sheet_range.id 
_struct_sheet_range.beg_label_comp_id 
_struct_sheet_range.beg_label_asym_id 
_struct_sheet_range.beg_label_seq_id 
_struct_sheet_range.pdbx_beg_PDB_ins_code 
_struct_sheet_range.end_label_comp_id 
_struct_sheet_range.end_label_asym_id 
_struct_sheet_range.end_label_seq_id 
_struct_sheet_range.pdbx_end_PDB_ins_code 
_struct_sheet_range.beg_auth_comp_id 
_struct_sheet_range.beg_auth_asym_id 
_struct_sheet_range.beg_auth_seq_id 
_struct_sheet_range.end_auth_comp_id 
_struct_sheet_range.end_auth_asym_id 
_struct_sheet_range.end_auth_seq_id 
A A ILE A   2 ? ILE A   3 ? ILE A 2   ILE A 3   
A B ASP A 173 ? ALA A 174 ? ASP A 173 ALA A 174 
B C ASN A   6 ? ILE A   7 ? ASN A 6   ILE A 7   
B D PHE A 117 ? GLY A 122 ? PHE A 117 GLY A 122 
B E ARG A 138 ? ILE A 145 ? ARG A 138 ILE A 145 
B F MET A 162 ? ALA A 165 ? MET A 162 ALA A 165 
B G PRO A 182 ? CYS A 185 ? PRO A 182 CYS A 185 
B H ARG A 188 ? TRP A 195 ? ARG A 188 TRP A 195 
B I GLY A 206 ? ALA A 210 ? GLY A 206 ALA A 210 
C J LEU A  16 ? ARG A  21 ? LEU A 16  ARG A 21  
C K PHE A  24 ? LEU A  31 ? PHE A 24  LEU A 31  
C L TRP A  36 ? THR A  39 ? TRP A 36  THR A 39  
C M MET A  48 ? ALA A  52 ? MET A 48  ALA A 52  
C N GLN A  65 ? PHE A  67 ? GLN A 65  PHE A 67  
C O PRO A  69 ? VAL A  74 ? PRO A 69  VAL A 74  
C P MET A  88 ? LEU A  92 ? MET A 88  LEU A 92  
D Q SER A  56 ? SER A  56 ? SER A 56  SER A 56  
D R THR A 136 ? THR A 136 ? THR A 136 THR A 136 
E S TYR A 125 ? TYR A 125 ? TYR A 125 TYR A 125 
E T THR A 133 ? THR A 133 ? THR A 133 THR A 133 
# 
loop_
_struct_conf.id 
_struct_conf.conf_type_id 
_struct_conf.beg_label_comp_id 
_struct_conf.beg_label_asym_id 
_struct_conf.beg_label_seq_id 
_struct_conf.pdbx_beg_PDB_ins_code 
_struct_conf.end_label_comp_id 
_struct_conf.end_label_asym_id 
_struct_conf.end_label_seq_id 
_struct_conf.pdbx_end_PDB_ins_code 
_struct_conf.beg_auth_comp_id 
_struct_conf.beg_auth_asym_id 
_struct_conf.beg_auth_seq_id 
_struct_conf.end_auth_comp_id 
_struct_conf.end_auth_asym_id 
_struct_conf.end_auth_seq_id 
STRN1         STRN         ILE A   2 ? ILE A   3 ? ILE A 2   ILE A 3   
TURN_TY1_P1   TURN_TY1_P   GLY A   4 ? GLY A   4 ? GLY A 4   GLY A 4   
STRN2         STRN         ASN A   6 ? ILE A   7 ? ASN A 6   ILE A 7   
HELX_LH_PP_P1 HELX_LH_PP_P VAL A   8 ? ALA A   9 ? VAL A 8   ALA A 9   
TURN_TY1_P2   TURN_TY1_P   PRO A  10 ? HIS A  11 ? PRO A 10  HIS A 11  
BEND1         BEND         SER A  12 ? SER A  12 ? SER A 12  SER A 12  
TURN_TY1_P3   TURN_TY1_P   LYS A  14 ? TYR A  15 ? LYS A 14  TYR A 15  
STRN3         STRN         LEU A  16 ? ARG A  21 ? LEU A 16  ARG A 21  
TURN_TY1_P4   TURN_TY1_P   THR A  22 ? GLY A  23 ? THR A 22  GLY A 23  
STRN4         STRN         PHE A  24 ? LEU A  31 ? PHE A 24  LEU A 31  
BEND2         BEND         SER A  33 ? SER A  35 ? SER A 33  SER A 35  
STRN5         STRN         TRP A  36 ? THR A  39 ? TRP A 36  THR A 39  
HELX_RH_3T_P1 HELX_RH_3T_P ALA A  41 ? CYS A  43 ? ALA A 41  CYS A 43  
TURN_TY1_P5   TURN_TY1_P   GLU A  46 ? GLN A  47 ? GLU A 46  GLN A 47  
STRN6         STRN         MET A  48 ? ALA A  52 ? MET A 48  ALA A 52  
BEND3         BEND         GLY A  53 ? GLY A  53 ? GLY A 53  GLY A 53  
BEND4         BEND         TYR A  55 ? TYR A  55 ? TYR A 55  TYR A 55  
STRN7         STRN         SER A  56 ? SER A  56 ? SER A 56  SER A 56  
TURN_TY1_P6   TURN_TY1_P   LEU A  57 ? SER A  58 ? LEU A 57  SER A 58  
BEND5         BEND         GLY A  62 ? GLY A  62 ? GLY A 62  GLY A 62  
STRN8         STRN         GLN A  65 ? PHE A  67 ? GLN A 65  PHE A 67  
STRN9         STRN         PRO A  69 ? VAL A  74 ? PRO A 69  VAL A 74  
TURN_TY1_P7   TURN_TY1_P   PRO A  76 ? ASP A  77 ? PRO A 76  ASP A 77  
TURN_TY1_P8   TURN_TY1_P   SER A  80 ? SER A  82 ? SER A 80  SER A 82  
TURN_TY1_P9   TURN_TY1_P   ASN A  84 ? ALA A  85 ? ASN A 84  ALA A 85  
STRN10        STRN         MET A  88 ? LEU A  92 ? MET A 88  LEU A 92  
BEND6         BEND         ASN A  93 ? ARG A  94 ? ASN A 93  ARG A 94  
HELX_LH_PP_P2 HELX_LH_PP_P PRO A  95 ? HIS A  98 ? PRO A 95  HIS A 98  
BEND7         BEND         ASN A  99 ? PHE A 101 ? ASN A 99  PHE A 101 
HELX_LH_PP_P3 HELX_LH_PP_P ILE A 104 ? PRO A 108 ? ILE A 104 PRO A 108 
BEND8         BEND         GLN A 109 ? ALA A 110 ? GLN A 109 ALA A 110 
HELX_LH_PP_P4 HELX_LH_PP_P ALA A 111 ? LYS A 113 ? ALA A 111 LYS A 113 
TURN_TY1_P10  TURN_TY1_P   GLU A 114 ? GLY A 115 ? GLU A 114 GLY A 115 
STRN11        STRN         PHE A 117 ? GLY A 122 ? PHE A 117 GLY A 122 
BEND9         BEND         TRP A 123 ? GLY A 124 ? TRP A 123 GLY A 124 
STRN12        STRN         TYR A 125 ? TYR A 125 ? TYR A 125 TYR A 125 
BEND10        BEND         THR A 126 ? SER A 127 ? THR A 126 SER A 127 
TURN_TY1_P11  TURN_TY1_P   PRO A 128 ? MET A 129 ? PRO A 128 MET A 129 
HELX_LH_PP_P5 HELX_LH_PP_P ARG A 132 ? ARG A 132 ? ARG A 132 ARG A 132 
STRN13        STRN         THR A 133 ? THR A 133 ? THR A 133 THR A 133 
HELX_LH_PP_P6 HELX_LH_PP_P SER A 134 ? SER A 134 ? SER A 134 SER A 134 
BEND11        BEND         ASP A 135 ? ASP A 135 ? ASP A 135 ASP A 135 
STRN14        STRN         THR A 136 ? THR A 136 ? THR A 136 THR A 136 
STRN15        STRN         ARG A 138 ? ILE A 145 ? ARG A 138 ILE A 145 
HELX_RH_AL_P1 HELX_RH_AL_P ALA A 147 ? SER A 153 ? ALA A 147 SER A 153 
TURN_TY1_P12  TURN_TY1_P   TYR A 154 ? GLY A 156 ? TYR A 154 GLY A 156 
TURN_TY1_P13  TURN_TY1_P   LYS A 160 ? ASN A 161 ? LYS A 160 ASN A 161 
STRN16        STRN         MET A 162 ? ALA A 165 ? MET A 162 ALA A 165 
TURN_TY1_P14  TURN_TY1_P   ASN A 168 ? THR A 169 ? ASN A 168 THR A 169 
STRN17        STRN         ASP A 173 ? ALA A 174 ? ASP A 173 ALA A 174 
TURN_TY1_P15  TURN_TY1_P   GLN A 176 ? GLY A 177 ? GLN A 176 GLY A 177 
TURN_TY1_P16  TURN_TY1_P   SER A 179 ? GLY A 180 ? SER A 179 GLY A 180 
STRN18        STRN         PRO A 182 ? CYS A 185 ? PRO A 182 CYS A 185 
TURN_TY1_P17  TURN_TY1_P   GLU A 186 ? GLY A 187 ? GLU A 186 GLY A 187 
STRN19        STRN         ARG A 188 ? TRP A 195 ? ARG A 188 TRP A 195 
BEND12        BEND         ASN A 197 ? ALA A 200 ? ASN A 197 ALA A 200 
BEND13        BEND         PRO A 202 ? TYR A 204 ? PRO A 202 TYR A 204 
STRN20        STRN         GLY A 206 ? ALA A 210 ? GLY A 206 ALA A 210 
HELX_RH_3T_P2 HELX_RH_3T_P VAL A 211 ? PHE A 214 ? VAL A 211 PHE A 214 
HELX_RH_AL_P2 HELX_RH_AL_P GLN A 215 ? PHE A 223 ? GLN A 215 PHE A 223 
# 
