# Supplementary material for: FlatProt: 2D visualization eases protein structure comparison
Source: BMC Bioinformatics. 2025 Aug 13;26:210. doi: 10.1186/s12859-025-06233-x (PMC12344939; doi:10.1186/s12859-025-06233-x)
Supplement: Supplementary file 1 — Supplementary Material 1 [file 12859_2025_6233_MOESM1_ESM.zip › KLK/structures/1810009J06Rik_Mus_musculus_GeneID=73626.cif]

data_1810009J06Rik_Mus_musculus_GeneID=73626
# 
_entry.id   ? 
# 
_entity.id                         1      
_entity.type                       polymer 
_entity.pdbx_description           polymer-1 
_entity.formula_weight             24115.5 
_entity.pdbx_number_of_molecules        1 
# 
loop_
_struct_sheet.id 
_struct_sheet.number_strands 
A 2 
B 8 
C 6 
D 2 
E 2 
F 2 
# 
loop_
_struct_conf_type.id 
_struct_conf_type.criteria 
STRN         DSSP 
TURN_TY1_P   DSSP 
HELX_LH_PP_P DSSP 
BEND         DSSP 
HELX_RH_3T_P DSSP 
HELX_RH_AL_P DSSP 
# 
_struct_asym.id          A 
_struct_asym.entity_id   1 
# 
_software.pdbx_ordinal     1 
_software.name             dssp 
_software.version          4.4.10 
_software.date             ? 
_software.classification   'model annotation' 
# 
_entity_poly.entity_id                      1 
_entity_poly.type                           polypeptide(L) 
_entity_poly.nstd_linkage                   n 
_entity_poly.nstd_monomer                   n 
_entity_poly.pdbx_seq_one_letter_code       
;KIVGGYTCPKHSVPYQVSLNDGIHQCGGSLISDQWVLSAAHCYKRRLQVRLGEHNIDVLEGGEQFIDAEKIIRHPDYNKD
TVDNDIMLIKLKSPAILNSQVSTVSLPRSCASTNAQCLVSGWGNTVSIGGKYPALLQCLEAPVLSASSCKKSYPGQITSN
MFCLGFLEGGKDSCDGDSGGPVVCNGEIQGIVSWGSVCAMRGKPGVYTKVCNYLSWIQETMANN
;
_entity_poly.pdbx_seq_one_letter_code_can   
;KIVGGYTCPKHSVPYQVSLNDGIHQCGGSLISDQWVLSAAHCYKRRLQVRLGEHNIDVLEGGEQFIDAEKIIRHPDYNKD
TVDNDIMLIKLKSPAILNSQVSTVSLPRSCASTNAQCLVSGWGNTVSIGGKYPALLQCLEAPVLSASSCKKSYPGQITSN
MFCLGFLEGGKDSCDGDSGGPVVCNGEIQGIVSWGSVCAMRGKPGVYTKVCNYLSWIQETMANN
;
_entity_poly.pdbx_strand_id                 A 
# 
loop_
_dssp_struct_summary.entry_id 
_dssp_struct_summary.label_comp_id 
_dssp_struct_summary.label_asym_id 
_dssp_struct_summary.label_seq_id 
_dssp_struct_summary.secondary_structure 
_dssp_struct_summary.ss_bridge 
_dssp_struct_summary.helix_3_10 
_dssp_struct_summary.helix_alpha 
_dssp_struct_summary.helix_pi 
_dssp_struct_summary.helix_pp 
_dssp_struct_summary.bend 
_dssp_struct_summary.chirality 
_dssp_struct_summary.sheet 
_dssp_struct_summary.strand 
_dssp_struct_summary.ladder_1 
_dssp_struct_summary.ladder_2 
_dssp_struct_summary.accessibility 
_dssp_struct_summary.TCO 
_dssp_struct_summary.kappa 
_dssp_struct_summary.alpha 
_dssp_struct_summary.phi 
_dssp_struct_summary.psi 
_dssp_struct_summary.x_ca 
_dssp_struct_summary.y_ca 
_dssp_struct_summary.z_ca 
1810009J06Rik_Mus_musculus_GeneID=73626 LYS A 1   . . . . . . . . . . . . ? .      .     .      .      123.8  -0.3  -4.7  -12.9 
1810009J06Rik_Mus_musculus_GeneID=73626 ILE A 2   E . > . . . . - A A A . ? -0.968 .     -148.9 -91.1  91.1   -3.6  -3.3  -12.9 
1810009J06Rik_Mus_musculus_GeneID=73626 VAL A 3   E . 3 . . . S + A A A . ? -0.698 81.1  10.0   -64.0  129.2  -5.1  -5.7  -15.5 
1810009J06Rik_Mus_musculus_GeneID=73626 GLY A 4   T . 3 . . . S + . . . . ? 0.698  108.0 122.2  74.5   14.5   -7.9  -4.1  -17.6 
1810009J06Rik_Mus_musculus_GeneID=73626 GLY A 5   . . < . . . . - . . . . ? -0.066 54.5  -120.8 -95.7  -165.7 -6.9  -0.6  -16.1 
1810009J06Rik_Mus_musculus_GeneID=73626 TYR A 6   E . . . . . . - B C B . ? -0.916 32.2  -87.4  -135.5 156.6  -5.8  2.7   -17.6 
1810009J06Rik_Mus_musculus_GeneID=73626 THR A 7   E . . . . > . - B C B . ? -0.643 52.7  -119.9 -63.6  125.4  -2.8  5.1   -17.4 
1810009J06Rik_Mus_musculus_GeneID=73626 CYS A 8   P . . . . P . - . . . . ? -0.372 30.6  -98.9  -64.7  139.9  -3.5  7.4   -14.4 
1810009J06Rik_Mus_musculus_GeneID=73626 PRO A 9   P . > . . P . - . . . . ? -0.356 57.8  -81.7  -55.9  141.6  -3.7  11.1  -15.2 
1810009J06Rik_Mus_musculus_GeneID=73626 LYS A 10  T . 3 . . < S - . . . . ? -0.264 110.9 -5.5   -49.9  123.6  -0.4  12.7  -14.4 
1810009J06Rik_Mus_musculus_GeneID=73626 HIS A 11  T . 3 . . . S + . . . . ? 0.646  92.2  127.1  68.0   16.3   -0.1  13.5  -10.5 
1810009J06Rik_Mus_musculus_GeneID=73626 SER A 12  S . < . . . S + . . . . ? 0.626  75.7  44.1   -74.8  -13.1  -3.7  12.3  -9.9  
1810009J06Rik_Mus_musculus_GeneID=73626 VAL A 13  . . > . . . . + . . . . ? -0.608 66.6  163.8  -130.8 72.4   -2.5  10.0  -7.2  
1810009J06Rik_Mus_musculus_GeneID=73626 PRO A 14  T . 3 . . . S + . . . . ? 0.612  72.6  60.1   -76.9  -7.2   0.1   12.1  -5.2  
1810009J06Rik_Mus_musculus_GeneID=73626 TYR A 15  T . 3 . . . S + . . . . ? 0.506  78.0  115.0  -92.8  -13.1  0.0   9.7   -2.2  
1810009J06Rik_Mus_musculus_GeneID=73626 GLN A 16  E . < . . . . - C K J . ? -0.472 50.2  -161.3 -63.2  135.8  1.3   6.7   -4.3  
1810009J06Rik_Mus_musculus_GeneID=73626 VAL A 17  E . . . . . . - C K J K ? -0.932 14.9  -145.8 -125.8 136.8  4.7   5.4   -3.3  
1810009J06Rik_Mus_musculus_GeneID=73626 SER A 18  E . . . . . . - C K J K ? -0.924 12.9  -151.2 -97.6  116.7  7.3   3.3   -5.0  
1810009J06Rik_Mus_musculus_GeneID=73626 LEU A 19  E . . . . . . - C K J K ? -0.844 27.0  -175.3 -86.2  117.8  9.2   1.1   -2.7  
1810009J06Rik_Mus_musculus_GeneID=73626 ASN A 20  E . . . . . . + C K J K ? -0.890 38.5  171.0  -125.1 137.9  12.5  0.6   -4.4  
1810009J06Rik_Mus_musculus_GeneID=73626 ASP A 21  S . . . . . S - . . . . ? -0.227 98.3  -47.7  -123.5 36.7   15.8  -1.4  -3.8  
1810009J06Rik_Mus_musculus_GeneID=73626 GLY A 22  S . . . . . S + . . . . ? -0.036 138.3 35.1   112.8  -22.1  17.3  -0.5  -7.2  
1810009J06Rik_Mus_musculus_GeneID=73626 ILE A 23  S . . . . . S - . . . . ? -0.968 104.6 -79.8  -150.6 153.1  14.2  -1.3  -9.1  
1810009J06Rik_Mus_musculus_GeneID=73626 HIS A 24  E . . . . . . + C L J . ? -0.424 53.1  159.4  -56.3  128.3  10.5  -0.9  -8.2  
1810009J06Rik_Mus_musculus_GeneID=73626 GLN A 25  E . . . . . . - C L . . ? 0.709  59.6  -6.5   -119.7 -43.4  9.4   -3.9  -6.0  
1810009J06Rik_Mus_musculus_GeneID=73626 CYS A 26  E . . . . . . - C L J . ? -0.937 62.5  -120.4 -149.4 166.8  6.2   -2.8  -4.2  
1810009J06Rik_Mus_musculus_GeneID=73626 GLY A 27  E . . . . . . + C L J . ? -0.476 25.6  174.2  -104.9 178.4  4.0   0.1   -3.7  
1810009J06Rik_Mus_musculus_GeneID=73626 GLY A 28  E . . . . . . - C L J . ? -0.937 25.4  -110.2 -164.3 -178.8 2.8   2.1   -0.7  
1810009J06Rik_Mus_musculus_GeneID=73626 SER A 29  E . . . . . . - C L J L ? -0.999 18.5  -131.5 -133.4 128.7  0.8   5.1   0.6   
1810009J06Rik_Mus_musculus_GeneID=73626 LEU A 30  E . . . . . . + C L . L ? -0.716 31.3  168.9  -73.1  114.8  2.0   8.2   2.1   
1810009J06Rik_Mus_musculus_GeneID=73626 ILE A 31  . . . . . . . + . . . . ? 0.519  69.1  3.6    -111.8 -6.3   -0.3  8.6   5.2   
1810009J06Rik_Mus_musculus_GeneID=73626 SER A 32  S . . . . . S - . . . . ? -0.923 88.5  -90.2  -157.9 174.8  1.7   11.5  6.8   
1810009J06Rik_Mus_musculus_GeneID=73626 ASP A 33  S . . . . . S + . . . . ? 0.645  129.0 29.3   -70.3  -2.9   4.7   13.6  6.0   
1810009J06Rik_Mus_musculus_GeneID=73626 GLN A 34  S . . . . . S + . . . . ? 0.394  109.9 73.0   -130.6 -4.2   6.8   10.9  7.8   
1810009J06Rik_Mus_musculus_GeneID=73626 TRP A 35  E . . . . . . - C M . M ? -0.969 49.7  -166.9 -130.6 136.6  4.9   7.6   7.4   
1810009J06Rik_Mus_musculus_GeneID=73626 VAL A 36  E . . . . . . - C M L M ? -0.953 13.9  -146.4 -115.8 133.1  4.3   5.1   4.5   
1810009J06Rik_Mus_musculus_GeneID=73626 LEU A 37  E . . . . . . + C M L M ? -0.889 35.3  143.9  -98.2  130.6  1.7   2.4   4.6   
1810009J06Rik_Mus_musculus_GeneID=73626 SER A 38  E . . . . . . - C M . M ? -0.832 50.1  -71.2  -151.9 -179.5 2.5   -0.9  2.8   
1810009J06Rik_Mus_musculus_GeneID=73626 ALA A 39  . . > . . . . - . . . . ? -0.695 30.6  -137.1 -85.2  141.0  2.2   -4.6  2.8   
1810009J06Rik_Mus_musculus_GeneID=73626 ALA A 40  G . > . . . S + . . . . ? 0.830  103.7 63.3   -63.9  -34.6  4.2   -6.7  5.3   
1810009J06Rik_Mus_musculus_GeneID=73626 HIS A 41  G . 3 . . . S + . . . . ? 0.615  91.6  68.7   -71.1  -3.9   5.1   -9.3  2.7   
1810009J06Rik_Mus_musculus_GeneID=73626 CYS A 42  G . < . . . S + . . . . ? 0.361  74.3  142.8  -91.9  6.0    6.9   -6.4  0.9   
1810009J06Rik_Mus_musculus_GeneID=73626 TYR A 43  . . < . . . . + . . . . ? -0.203 21.2  171.1  -60.4  135.6  9.6   -6.2  3.6   
1810009J06Rik_Mus_musculus_GeneID=73626 LYS A 44  . . . . . . . - . . . . ? -0.972 41.6  -125.2 -140.9 152.3  13.2  -5.6  2.7   
1810009J06Rik_Mus_musculus_GeneID=73626 ARG A 45  S . . . . . S + . . . . ? 0.870  104.8 30.3   -63.6  -36.0  16.3  -4.8  4.7   
1810009J06Rik_Mus_musculus_GeneID=73626 ARG A 46  S . . . . . S + . . . . ? -0.989 73.1  173.5  -127.2 121.2  16.9  -1.6  2.6   
1810009J06Rik_Mus_musculus_GeneID=73626 LEU A 47  . . . . . . . - . . . . ? -0.998 17.1  -159.0 -130.3 127.4  14.1  0.3   1.1   
1810009J06Rik_Mus_musculus_GeneID=73626 GLN A 48  E . . . . > . - C N K N ? -0.938 17.3  -143.2 -97.0  128.3  14.1  3.7   -0.7  
1810009J06Rik_Mus_musculus_GeneID=73626 VAL A 49  E . . . . P . - C N K N ? -0.861 12.8  -162.4 -94.2  116.8  10.8  5.5   -0.8  
1810009J06Rik_Mus_musculus_GeneID=73626 ARG A 50  E . . . . < . - C N K N ? -0.929 11.1  -176.1 -103.6 120.4  10.2  7.3   -4.1  
1810009J06Rik_Mus_musculus_GeneID=73626 LEU A 51  E . . . . . . + C N K N ? -0.796 58.7  32.2   -112.2 151.3  7.4   10.0  -4.1  
1810009J06Rik_Mus_musculus_GeneID=73626 GLY A 52  S . . . . . S + . . . . ? 0.640  78.1  150.0  84.4   15.0   6.0   12.2  -6.8  
1810009J06Rik_Mus_musculus_GeneID=73626 GLU A 53  . . . . . . . + . . . . ? -0.662 19.0  152.8  -87.5  129.8  6.5   9.6   -9.5  
1810009J06Rik_Mus_musculus_GeneID=73626 HIS A 54  S . . . . . S + . . . . ? 0.570  86.0  32.5   -105.6 -45.9  4.1   9.4   -12.6 
1810009J06Rik_Mus_musculus_GeneID=73626 ASN A 55  B . > . . . S - D Q P . ? -0.969 72.0  -162.5 -109.5 117.3  6.8   7.8   -14.9 
1810009J06Rik_Mus_musculus_GeneID=73626 ILE A 56  T . 3 . . . S + . . . . ? 0.650  85.9  56.8   -80.9  -6.2   9.1   5.6   -12.9 
1810009J06Rik_Mus_musculus_GeneID=73626 ASP A 57  T . 3 . . . S + . . . . ? 0.601  106.8 48.5   -99.2  -12.7  11.8  5.6   -15.7 
1810009J06Rik_Mus_musculus_GeneID=73626 VAL A 58  S . < . . . S - . . . . ? -0.957 81.1  -117.7 -134.2 147.1  12.3  9.4   -15.9 
1810009J06Rik_Mus_musculus_GeneID=73626 LEU A 59  . . . . . . . + . . . . ? -0.795 32.7  177.7  -78.7  103.2  12.8  12.3  -13.4 
1810009J06Rik_Mus_musculus_GeneID=73626 GLU A 60  . . . . . . . - . . . . ? 0.381  49.7  -96.9  -92.7  3.1    9.7   14.4  -14.1 
1810009J06Rik_Mus_musculus_GeneID=73626 GLY A 61  S . . . . . S + . . . . ? 0.208  103.2 53.3   87.2   124.2  10.6  17.0  -11.5 
1810009J06Rik_Mus_musculus_GeneID=73626 GLY A 62  S . . . . . S + . . . . ? 0.462  72.8  142.2  97.5   -5.6   9.2   17.1  -7.8  
1810009J06Rik_Mus_musculus_GeneID=73626 GLU A 63  . . . . . . . - . . . . ? -0.466 35.9  -156.7 -66.6  142.5  10.3  13.5  -7.0  
1810009J06Rik_Mus_musculus_GeneID=73626 GLN A 64  E . . . . . . - C O N . ? -0.987 6.5   -160.1 -121.4 127.5  11.7  12.8  -3.6  
1810009J06Rik_Mus_musculus_GeneID=73626 PHE A 65  E . . . . . . + C O N . ? -0.955 21.2  171.9  -109.9 107.1  14.0  9.9   -2.8  
1810009J06Rik_Mus_musculus_GeneID=73626 ILE A 66  E . . . . . . - C O N . ? -0.976 25.4  -133.8 -124.6 125.8  13.9  9.2   0.9   
1810009J06Rik_Mus_musculus_GeneID=73626 ASP A 67  E . . . . . . - C O N . ? -0.437 31.4  -103.5 -71.7  152.7  15.5  6.2   2.7   
1810009J06Rik_Mus_musculus_GeneID=73626 ALA A 68  E . . . . . . - C O O . ? -0.612 27.5  -172.1 -75.0  129.0  13.6  4.3   5.2   
1810009J06Rik_Mus_musculus_GeneID=73626 GLU A 69  E . . . . . S + C O . . ? 0.849  77.1  5.6    -79.1  -45.8  14.6  5.1   8.8   
1810009J06Rik_Mus_musculus_GeneID=73626 LYS A 70  E . . . . . . - C O O . ? -0.993 58.8  -158.8 -140.2 141.9  12.5  2.2   10.2  
1810009J06Rik_Mus_musculus_GeneID=73626 ILE A 71  E . . . . . . - C O O . ? -0.980 15.7  -171.3 -120.9 116.5  10.5  -0.6  8.7   
1810009J06Rik_Mus_musculus_GeneID=73626 ILE A 72  E . . . . . . - C O O . ? -0.906 4.8   -161.8 -118.0 109.1  7.9   -2.0  11.1  
1810009J06Rik_Mus_musculus_GeneID=73626 ARG A 73  E . . . . . . - C O O . ? -0.598 40.5  -93.8  -82.2  143.7  5.9   -5.2  10.2  
1810009J06Rik_Mus_musculus_GeneID=73626 HIS A 74  . . > . . . . - . . . . ? -0.383 36.2  -131.3 -51.3  131.1  2.8   -6.0  12.0  
1810009J06Rik_Mus_musculus_GeneID=73626 PRO A 75  T . 3 . . . S + . . . . ? 0.748  104.8 49.2   -61.5  -25.8  3.9   -8.2  14.9  
1810009J06Rik_Mus_musculus_GeneID=73626 ASP A 76  T . 3 . . . S + . . . . ? 0.150  76.4  142.8  -102.6 14.0   1.2   -10.8 14.1  
1810009J06Rik_Mus_musculus_GeneID=73626 TYR A 77  . . < . . . . - . . . . ? -0.433 38.0  -154.5 -54.0  125.3  1.9   -11.0 10.4  
1810009J06Rik_Mus_musculus_GeneID=73626 ASN A 78  B . . > > . . - E S Q . ? -0.925 10.5  -165.3 -107.6 114.9  1.4   -14.6 9.4   
1810009J06Rik_Mus_musculus_GeneID=73626 LYS A 79  T . . 4 5 . S + . . . . ? 0.743  87.5  54.9   -75.4  -23.6  3.4   -15.7 6.3   
1810009J06Rik_Mus_musculus_GeneID=73626 ASP A 80  T . . 4 5 . S + . . . . ? 0.915  124.6 21.4   -77.5  -39.4  1.4   -18.8 5.8   
1810009J06Rik_Mus_musculus_GeneID=73626 THR A 81  T . . 4 5 . S - . . . . ? 0.576  95.1  -131.7 -104.3 -10.0  -2.0  -17.2 5.7   
1810009J06Rik_Mus_musculus_GeneID=73626 VAL A 82  T . > < 5 . . + . . . . ? 0.747  54.0  156.4  57.5   21.1   -0.8  -13.7 4.7   
1810009J06Rik_Mus_musculus_GeneID=73626 ASP A 83  B . 3 . < . . + E T Q . ? -0.529 60.4  21.4   -71.1  143.5  -3.1  -12.6 7.6   
1810009J06Rik_Mus_musculus_GeneID=73626 ASN A 84  T . 3 . . . S + . . . . ? 0.872  78.9  171.3  65.8   31.3   -2.2  -9.2  9.2   
1810009J06Rik_Mus_musculus_GeneID=73626 ASP A 85  . . < . . . . + . . . . ? -0.514 29.8  118.5  -73.1  70.7   -0.2  -8.3  5.9   
1810009J06Rik_Mus_musculus_GeneID=73626 ILE A 86  . . . . . . . - . . . . ? -0.998 36.2  -179.6 -144.1 137.8  0.4   -4.6  6.9   
1810009J06Rik_Mus_musculus_GeneID=73626 MET A 87  E . . . . . . - C P M O ? -0.994 16.1  -145.3 -140.9 142.5  3.7   -2.6  7.4   
1810009J06Rik_Mus_musculus_GeneID=73626 LEU A 88  E . . . . . . - C P M O ? -0.934 10.0  -159.8 -108.3 136.9  4.7   1.0   8.4   
1810009J06Rik_Mus_musculus_GeneID=73626 ILE A 89  E . . . . . . - C P M O ? -0.977 6.4   -151.5 -117.1 115.5  7.7   2.7   7.0   
1810009J06Rik_Mus_musculus_GeneID=73626 LYS A 90  E . . . . . . - C P M O ? -0.784 21.9  -128.1 -83.6  127.6  9.2   5.7   8.8   
1810009J06Rik_Mus_musculus_GeneID=73626 LEU A 91  E . . . . . . - C P . O ? -0.488 6.6   -132.6 -78.5  140.7  10.9  8.1   6.5   
1810009J06Rik_Mus_musculus_GeneID=73626 LYS A 92  S . . . . . S + . . . . ? 0.822  98.3  16.6   -58.5  -34.3  14.6  9.2   7.3   
1810009J06Rik_Mus_musculus_GeneID=73626 SER A 93  S . . . . . S - . . . . ? -0.985 98.5  -94.2  -136.3 145.4  13.4  12.8  6.6   
1810009J06Rik_Mus_musculus_GeneID=73626 PRO A 94  . . . . . . . - . . . . ? -0.333 44.5  -111.2 -58.9  142.3  9.8   14.2  6.3   
1810009J06Rik_Mus_musculus_GeneID=73626 ALA A 95  . . . . . . . - . . . . ? -0.417 25.3  -121.1 -65.4  142.6  8.4   14.4  2.8   
1810009J06Rik_Mus_musculus_GeneID=73626 ILE A 96  . . . . . . . - . . . . ? -0.837 29.4  -139.5 -86.3  109.3  7.9   17.8  1.3   
1810009J06Rik_Mus_musculus_GeneID=73626 LEU A 97  . . . . . . . + . . . . ? -0.611 42.0  131.1  -76.4  133.9  4.2   18.1  0.5   
1810009J06Rik_Mus_musculus_GeneID=73626 ASN A 98  S . . . . . S - . . . . ? -0.774 73.8  -58.4  -158.1 -165.1 3.2   19.9  -2.8  
1810009J06Rik_Mus_musculus_GeneID=73626 SER A 99  S . . . . . S + . . . . ? 0.722  136.1 37.5   -66.0  -13.3  1.1   19.5  -5.9  
1810009J06Rik_Mus_musculus_GeneID=73626 GLN A 100 S . . . . . S + . . . . ? 0.623  116.2 51.7   -111.7 -20.8  2.9   16.1  -6.7  
1810009J06Rik_Mus_musculus_GeneID=73626 VAL A 101 . . . . . . . + . . . . ? -0.972 68.2  145.5  -126.7 113.8  3.4   14.7  -3.1  
1810009J06Rik_Mus_musculus_GeneID=73626 SER A 102 . . . . . . . - . . . . ? -0.934 41.1  -110.1 -142.7 163.6  0.4   14.4  -0.8  
1810009J06Rik_Mus_musculus_GeneID=73626 THR A 103 . . . . . . . - . . . . ? -0.616 20.5  -138.4 -90.9  154.2  -1.0  12.2  2.0   
1810009J06Rik_Mus_musculus_GeneID=73626 VAL A 104 . . . . . . . - . . . . ? -0.917 28.8  -113.1 -107.6 141.4  -4.1  10.0  1.9   
1810009J06Rik_Mus_musculus_GeneID=73626 SER A 105 B . . . . > . - B D C . ? -0.419 24.5  -113.2 -75.3  145.6  -6.4  9.9   4.9   
1810009J06Rik_Mus_musculus_GeneID=73626 LEU A 106 P . . . . P . - . . . . ? -0.488 47.3  -92.6  -68.8  147.3  -6.9  6.9   7.1   
1810009J06Rik_Mus_musculus_GeneID=73626 PRO A 107 P . . . . < . - . . . . ? -0.335 22.0  -156.1 -67.3  143.9  -10.4 5.4   6.9   
1810009J06Rik_Mus_musculus_GeneID=73626 ARG A 108 S . . . . . S - . . . . ? 0.736  81.5  -3.3   -83.8  -29.4  -13.1 6.5   9.3   
1810009J06Rik_Mus_musculus_GeneID=73626 SER A 109 S . . . . . S - . . . . ? -0.945 91.0  -76.0  -152.9 167.5  -14.9 3.2   8.7   
1810009J06Rik_Mus_musculus_GeneID=73626 CYS A 110 P . . . . > . - . . . . ? -0.406 56.8  -99.8  -69.6  147.3  -14.7 0.1   6.7   
1810009J06Rik_Mus_musculus_GeneID=73626 ALA A 111 P . . . . P . - . . . . ? -0.352 38.7  -120.9 -62.9  141.8  -15.8 0.3   3.0   
1810009J06Rik_Mus_musculus_GeneID=73626 SER A 112 P . > . . P . - . . . . ? -0.483 38.3  -80.6  -80.4  155.8  -19.2 -0.9  2.2   
1810009J06Rik_Mus_musculus_GeneID=73626 THR A 113 T . 3 . . < S + . . . . ? -0.293 119.0 15.0   -53.5  131.9  -20.0 -3.7  -0.2  
1810009J06Rik_Mus_musculus_GeneID=73626 ASN A 114 T . 3 . . . S + . . . . ? 0.472  86.2  153.1  81.1   -2.8   -19.9 -2.3  -3.9  
1810009J06Rik_Mus_musculus_GeneID=73626 ALA A 115 . . < . . . . - . . . . ? -0.433 49.2  -118.9 -49.7  135.6  -18.1 0.8   -2.8  
1810009J06Rik_Mus_musculus_GeneID=73626 GLN A 116 E . . . . . . - B E D . ? -0.740 38.6  -175.8 -83.4  128.8  -16.1 2.0   -5.8  
1810009J06Rik_Mus_musculus_GeneID=73626 CYS A 117 E . . . . . . - B E D E ? -0.922 23.0  -130.9 -130.7 147.8  -12.4 2.1   -5.1  
1810009J06Rik_Mus_musculus_GeneID=73626 LEU A 118 E . . . . . . - B E D E ? -0.868 18.2  -168.3 -98.4  127.0  -9.3  3.2   -6.9  
1810009J06Rik_Mus_musculus_GeneID=73626 VAL A 119 E . . . . . . - B E D E ? -0.937 12.6  -180.0 -110.4 134.6  -6.3  0.8   -7.1  
1810009J06Rik_Mus_musculus_GeneID=73626 SER A 120 E . . . . . . + B E D . ? -0.976 14.6  111.7  -139.2 148.9  -3.0  2.2   -8.4  
1810009J06Rik_Mus_musculus_GeneID=73626 GLY A 121 E . . . . . . - B E D . ? -0.975 58.8  -105.5 171.2  179.6  0.5   1.0   -9.0  
1810009J06Rik_Mus_musculus_GeneID=73626 TRP A 122 S . . . . . S + . . . . ? -0.074 72.1  122.6  -116.7 20.9   3.5   0.1   -11.4 
1810009J06Rik_Mus_musculus_GeneID=73626 GLY A 123 S . . . . . S - . . . . ? -0.046 73.9  -46.0  -76.1  -175.3 3.2   -3.7  -11.2 
1810009J06Rik_Mus_musculus_GeneID=73626 ASN A 124 . . . . . . . - . . . . ? -0.317 45.1  -164.7 -55.1  131.9  2.6   -6.4  -14.0 
1810009J06Rik_Mus_musculus_GeneID=73626 THR A 125 . . . . . . . + . . . . ? 0.393  66.0  67.0   -104.0 -5.8   -0.2  -5.4  -16.4 
1810009J06Rik_Mus_musculus_GeneID=73626 VAL A 126 S . . . . . S - . . . . ? -0.886 76.2  -133.1 -115.6 152.4  -0.8  -8.8  -18.0 
1810009J06Rik_Mus_musculus_GeneID=73626 SER A 127 S . . . . . S + . . . . ? 0.834  95.7  18.5   -70.4  -28.7  -2.1  -11.9 -16.5 
1810009J06Rik_Mus_musculus_GeneID=73626 ILE A 128 S . . . . . S + . . . . ? -0.999 114.5 32.9   -143.3 134.0  0.8   -14.0 -18.1 
1810009J06Rik_Mus_musculus_GeneID=73626 GLY A 129 S . . . . . S - . . . . ? 0.589  99.0  -93.8  96.0   31.2   4.2   -13.0 -19.5 
1810009J06Rik_Mus_musculus_GeneID=73626 GLY A 130 . . . . . . . + . . . . ? 0.894  45.5  177.4  31.8   109.3  5.4   -10.0 -17.4 
1810009J06Rik_Mus_musculus_GeneID=73626 LYS A 131 . . . . . . . - . . . . ? -0.882 6.2   -171.8 -131.5 108.1  4.6   -6.4  -18.7 
1810009J06Rik_Mus_musculus_GeneID=73626 TYR A 132 . . . . . . . - . . . . ? -0.883 15.9  -142.7 -106.5 109.1  5.7   -3.6  -16.3 
1810009J06Rik_Mus_musculus_GeneID=73626 PRO A 133 . . . . . . . - . . . . ? -0.382 9.4   -148.8 -70.2  145.3  4.6   -0.2  -17.3 
1810009J06Rik_Mus_musculus_GeneID=73626 ALA A 134 S . . . . . S + . . . . ? 0.809  83.7  69.4   -76.1  -31.6  6.7   2.9   -16.8 
1810009J06Rik_Mus_musculus_GeneID=73626 LEU A 135 B . . . . . S - D R P . ? -0.627 99.2  -95.3  -92.7  146.3  3.6   5.0   -16.3 
1810009J06Rik_Mus_musculus_GeneID=73626 LEU A 136 . . . . . . . - . . . . ? -0.364 40.9  -147.5 -61.0  132.1  1.3   4.8   -13.2 
1810009J06Rik_Mus_musculus_GeneID=73626 GLN A 137 E . . . . . . - B F B D ? -0.797 12.2  -165.1 -107.3 149.7  -1.6  2.5   -13.7 
1810009J06Rik_Mus_musculus_GeneID=73626 CYS A 138 E . . . . . . - B F B D ? -0.948 7.5   -175.8 -134.4 152.0  -5.2  2.8   -12.2 
1810009J06Rik_Mus_musculus_GeneID=73626 LEU A 139 E . . . . . . - B F . D ? -0.968 14.5  -150.3 -147.4 129.3  -8.2  0.7   -11.8 
1810009J06Rik_Mus_musculus_GeneID=73626 GLU A 140 E . . . . . . + B F . D ? -0.868 31.8  160.0  -96.2  126.6  -11.7 1.3   -10.5 
1810009J06Rik_Mus_musculus_GeneID=73626 ALA A 141 E . . . . . . - B F . D ? -0.989 35.4  -111.3 -147.3 154.0  -13.3 -1.6  -8.9  
1810009J06Rik_Mus_musculus_GeneID=73626 PRO A 142 E . . . . > . - B F . D ? -0.572 31.1  -113.2 -85.5  148.1  -16.1 -2.5  -6.5  
1810009J06Rik_Mus_musculus_GeneID=73626 VAL A 143 B . . . . P . - B F F . ? -0.620 36.8  -135.0 -71.5  131.6  -15.7 -4.0  -3.0  
1810009J06Rik_Mus_musculus_GeneID=73626 LEU A 144 P . . . . P . - . . . . ? -0.525 22.4  -97.6  -86.7  156.0  -17.1 -7.6  -3.0  
1810009J06Rik_Mus_musculus_GeneID=73626 SER A 145 P . . > . < . - . . . . ? -0.344 31.2  -115.3 -64.9  156.1  -19.3 -9.0  -0.3  
1810009J06Rik_Mus_musculus_GeneID=73626 ALA A 146 H . . > . . S + . . . . ? 0.889  117.4 52.4   -56.9  -41.3  -17.7 -11.1 2.4   
1810009J06Rik_Mus_musculus_GeneID=73626 SER A 147 H . . > . . S + . . . . ? 0.908  109.9 46.3   -62.4  -47.8  -19.6 -14.1 1.2   
1810009J06Rik_Mus_musculus_GeneID=73626 SER A 148 H . . > . . S + . . . . ? 0.889  111.8 52.2   -61.7  -42.4  -18.5 -13.7 -2.4  
1810009J06Rik_Mus_musculus_GeneID=73626 CYS A 149 H . . X . . S + . . . . ? 0.940  111.7 45.8   -60.8  -44.0  -15.0 -13.2 -1.2  
1810009J06Rik_Mus_musculus_GeneID=73626 LYS A 150 H . . < . . S + . . . . ? 0.841  109.2 55.6   -68.0  -37.3  -15.1 -16.4 0.8   
1810009J06Rik_Mus_musculus_GeneID=73626 LYS A 151 H . . < . . S + . . . . ? 0.861  106.0 51.8   -64.1  -34.2  -16.7 -18.3 -2.0  
1810009J06Rik_Mus_musculus_GeneID=73626 SER A 152 H . . < . . S + . . . . ? 0.816  125.6 24.3   -73.0  -29.9  -13.9 -17.3 -4.3  
1810009J06Rik_Mus_musculus_GeneID=73626 TYR A 153 S . > X . . S - . . . . ? -0.617 83.7  -153.4 -135.7 74.5   -11.2 -18.6 -1.8  
1810009J06Rik_Mus_musculus_GeneID=73626 PRO A 154 T . 3 4 . . S - . . . . ? -0.271 79.0  -3.6   -60.4  120.3  -12.7 -21.3 0.5   
1810009J06Rik_Mus_musculus_GeneID=73626 GLY A 155 T . 3 4 . . S + . . . . ? 0.452  118.9 83.3   84.0   4.4    -10.9 -21.5 3.9   
1810009J06Rik_Mus_musculus_GeneID=73626 GLN A 156 T . < 4 . . . + . . . . ? 0.616  65.0  87.5   -114.6 -21.8  -8.4  -18.8 2.9   
1810009J06Rik_Mus_musculus_GeneID=73626 ILE A 157 . . . < . . . - . . . . ? -0.756 57.3  -168.7 -88.8  125.5  -10.2 -15.5 3.6   
1810009J06Rik_Mus_musculus_GeneID=73626 THR A 158 . . > . . . . - . . . . ? -0.480 40.2  -99.3  -102.4 176.4  -9.9  -14.0 7.2   
1810009J06Rik_Mus_musculus_GeneID=73626 SER A 159 T . 3 . . . S + . . . . ? 0.608  122.2 60.7   -70.7  -8.5   -11.7 -11.2 9.0   
1810009J06Rik_Mus_musculus_GeneID=73626 ASN A 160 T . 3 . . . S + . . . . ? 0.270  98.7  73.2   -99.4  7.4    -8.7  -9.0  8.2   
1810009J06Rik_Mus_musculus_GeneID=73626 MET A 161 E . < . . . . - B G . G ? -0.913 53.2  -177.9 -125.8 152.1  -9.1  -9.4  4.4   
1810009J06Rik_Mus_musculus_GeneID=73626 PHE A 162 E . . . . . . - B G . G ? -0.962 21.7  -123.6 -143.5 160.4  -11.4 -8.2  1.7   
1810009J06Rik_Mus_musculus_GeneID=73626 CYS A 163 E . . . . . . - B G . G ? -0.850 20.5  -175.6 -108.2 140.7  -11.9 -8.7  -2.0  
1810009J06Rik_Mus_musculus_GeneID=73626 LEU A 164 E . . . . . . + B G F G ? -0.998 42.2  47.3   -129.8 129.6  -12.0 -6.0  -4.7  
1810009J06Rik_Mus_musculus_GeneID=73626 GLY A 165 S . . . . . S - . . . . ? -0.926 83.5  -46.2  142.4  -164.2 -12.7 -6.6  -8.4  
1810009J06Rik_Mus_musculus_GeneID=73626 PHE A 166 . . > . . . . - . . . . ? -0.951 28.9  -149.9 -113.6 125.6  -14.9 -8.3  -10.9 
1810009J06Rik_Mus_musculus_GeneID=73626 LEU A 167 T . 3 . . . S + . . . . ? 0.771  99.5  62.2   -65.1  -27.9  -16.0 -11.9 -10.5 
1810009J06Rik_Mus_musculus_GeneID=73626 GLU A 168 T . 3 . . . S - . . . . ? 0.659  106.5 -138.0 -71.1  -12.9  -16.3 -12.2 -14.3 
1810009J06Rik_Mus_musculus_GeneID=73626 GLY A 169 . . < . . . . + . . . . ? -0.367 66.7  113.5  83.3   -179.9 -12.5 -11.5 -14.4 
1810009J06Rik_Mus_musculus_GeneID=73626 GLY A 170 S . . . . . S + . . . . ? 0.211  75.6  64.9   100.8  -12.2  -10.6 -9.3  -16.8 
1810009J06Rik_Mus_musculus_GeneID=73626 LYS A 171 . . . . . . . + . . . . ? -0.985 58.7  112.3  -147.6 136.4  -9.5  -6.7  -14.2 
1810009J06Rik_Mus_musculus_GeneID=73626 ASP A 172 E . . . . . . - A B A . ? -0.980 59.0  -84.4  177.3  162.6  -7.3  -6.8  -11.1 
1810009J06Rik_Mus_musculus_GeneID=73626 SER A 173 E . . . . . . - A B A . ? -0.726 50.6  -174.6 -79.1  149.1  -4.0  -5.8  -9.4  
1810009J06Rik_Mus_musculus_GeneID=73626 CYS A 174 . . > . . . . - . . . . ? -0.643 33.1  -29.7  -135.4 -170.2 -1.1  -7.9  -10.2 
1810009J06Rik_Mus_musculus_GeneID=73626 ASP A 175 T . 3 . . . S + . . . . ? -0.112 121.4 25.8   -52.8  136.0  2.5   -8.6  -9.4  
1810009J06Rik_Mus_musculus_GeneID=73626 GLY A 176 T . 3 . . . S + . . . . ? 0.226  99.2  88.4   94.9   -9.5   4.5   -5.6  -8.3  
1810009J06Rik_Mus_musculus_GeneID=73626 ASP A 177 . . X . . . . + . . . . ? 0.378  54.5  132.8  -100.2 -3.4   1.5   -3.8  -6.9  
1810009J06Rik_Mus_musculus_GeneID=73626 SER A 178 T . 3 . . . S + . . . . ? -0.267 73.6  19.3   -48.4  135.2  1.8   -5.4  -3.6  
1810009J06Rik_Mus_musculus_GeneID=73626 GLY A 179 T . 3 . . . S + . . . . ? 0.244  94.4  133.8  88.7   -17.7  1.5   -2.8  -0.9  
1810009J06Rik_Mus_musculus_GeneID=73626 GLY A 180 . . < . . . . - . . . . ? -0.249 59.1  -89.9  -63.6  165.1  -0.1  -0.3  -3.2  
1810009J06Rik_Mus_musculus_GeneID=73626 PRO A 181 E . . . . . . - B H . H ? -0.450 21.0  -160.8 -91.1  141.1  -3.2  1.7   -2.1  
1810009J06Rik_Mus_musculus_GeneID=73626 VAL A 182 E . . . . . . - B H E H ? -0.985 25.0  -169.9 -105.5 111.4  -7.0  0.9   -2.4  
1810009J06Rik_Mus_musculus_GeneID=73626 VAL A 183 E . . . . . . - B H E H ? -0.916 12.6  -179.5 -114.5 125.6  -8.7  4.2   -2.0  
1810009J06Rik_Mus_musculus_GeneID=73626 CYS A 184 E . > . . . S - B H E H ? -0.990 75.1  -14.0  -121.0 125.2  -12.5 4.7   -1.6  
1810009J06Rik_Mus_musculus_GeneID=73626 ASN A 185 T . 3 . . . S - . . . . ? 0.887  130.5 -52.3  52.7   32.8   -14.1 8.2   -1.2  
1810009J06Rik_Mus_musculus_GeneID=73626 GLY A 186 T . 3 . . . S + . . . . ? 0.556  118.6 104.5  88.2   4.9    -10.6 9.6   -0.6  
1810009J06Rik_Mus_musculus_GeneID=73626 GLU A 187 E . < . . . S - B I C H ? -0.954 77.2  -111.3 -120.9 145.2  -9.6  7.2   2.2   
1810009J06Rik_Mus_musculus_GeneID=73626 ILE A 188 E . . . . . . + B I . H ? -0.619 41.0  164.9  -75.9  117.3  -7.3  4.2   2.2   
1810009J06Rik_Mus_musculus_GeneID=73626 GLN A 189 E . . . . . . + B I . . ? 0.641  58.0  14.3   -107.7 -20.3  -9.5  1.1   2.6   
1810009J06Rik_Mus_musculus_GeneID=73626 GLY A 190 E . . . . . . - B I I H ? -0.976 53.6  -137.5 -154.7 162.8  -7.1  -1.6  1.5   
1810009J06Rik_Mus_musculus_GeneID=73626 ILE A 191 E . . . . . . - B I I H ? -0.994 40.8  -109.5 -122.7 122.4  -3.5  -2.7  0.8   
1810009J06Rik_Mus_musculus_GeneID=73626 VAL A 192 E . . . . . . + B I I . ? -0.401 55.0  155.7  -51.6  124.9  -2.8  -4.9  -2.2  
1810009J06Rik_Mus_musculus_GeneID=73626 SER A 193 E . . . . . . - B I . . ? 0.764  44.5  -39.8  -123.2 -65.3  -2.0  -8.2  -0.6  
1810009J06Rik_Mus_musculus_GeneID=73626 TRP A 194 E . . . . . . + B I I . ? -0.953 42.1  170.8  -161.4 173.5  -2.5  -11.4 -2.6  
1810009J06Rik_Mus_musculus_GeneID=73626 GLY A 195 . . . . . . . - . . . . ? -0.907 41.5  -98.0  178.3  158.4  -4.6  -13.4 -5.0  
1810009J06Rik_Mus_musculus_GeneID=73626 SER A 196 S . . . . . S - . . . . ? -0.874 95.6  -28.5  -89.9  104.0  -4.6  -16.6 -7.2  
1810009J06Rik_Mus_musculus_GeneID=73626 VAL A 197 S . > . . . S - . . . . ? 0.617  86.8  -96.5  60.9   132.1  -3.6  -15.5 -10.7 
1810009J06Rik_Mus_musculus_GeneID=73626 CYS A 198 T . 3 . . . S + . . . . ? -0.611 94.7  1.9    -88.5  136.9  -4.6  -11.9 -11.6 
1810009J06Rik_Mus_musculus_GeneID=73626 ALA A 199 T . 3 . . . S + . . . . ? 0.704  90.3  145.2  71.1   16.7   -7.8  -10.9 -13.5 
1810009J06Rik_Mus_musculus_GeneID=73626 MET A 200 B . X . . . . - F U R . ? -0.722 60.9  -90.7  -84.7  146.3  -9.1  -14.5 -13.7 
1810009J06Rik_Mus_musculus_GeneID=73626 ARG A 201 T . 3 . . . S + . . . . ? -0.327 112.6 7.8    -55.3  128.3  -12.7 -15.4 -13.6 
1810009J06Rik_Mus_musculus_GeneID=73626 GLY A 202 T . 3 . . . S + . . . . ? 0.549  109.0 99.8   79.5   5.8    -13.8 -16.1 -10.0 
1810009J06Rik_Mus_musculus_GeneID=73626 LYS A 203 B . < . . . . + F V R . ? -0.614 49.6  174.1  -127.1 69.5   -10.5 -14.9 -8.7  
1810009J06Rik_Mus_musculus_GeneID=73626 PRO A 204 . . . . . . . - . . . . ? -0.230 40.1  -87.2  -65.5  167.2  -10.6 -11.3 -7.4  
1810009J06Rik_Mus_musculus_GeneID=73626 GLY A 205 E . . . . . . - B J G . ? -0.474 36.1  -137.3 -73.2  150.4  -7.8  -9.5  -5.7  
1810009J06Rik_Mus_musculus_GeneID=73626 VAL A 206 E . . . . . . - B J G I ? -0.929 22.7  -171.5 -112.4 133.5  -7.3  -9.8  -1.9  
1810009J06Rik_Mus_musculus_GeneID=73626 TYR A 207 E . . . . . . - B J G I ? -0.884 31.1  -107.2 -128.1 143.2  -6.5  -6.8  0.2   
1810009J06Rik_Mus_musculus_GeneID=73626 THR A 208 E . . . . . . - B J G I ? -0.661 38.4  -125.2 -66.6  126.1  -5.5  -6.1  3.7   
1810009J06Rik_Mus_musculus_GeneID=73626 LYS A 209 E . > . . . . - B J . I ? -0.680 25.0  -168.3 -78.3  100.1  -8.5  -4.4  5.4   
1810009J06Rik_Mus_musculus_GeneID=73626 VAL A 210 G . > . . . S + . . . . ? 0.843  79.0  66.3   -65.0  -39.1  -7.0  -1.1  6.8   
1810009J06Rik_Mus_musculus_GeneID=73626 CYS A 211 G . > . . . S + . . . . ? 0.786  96.0  60.2   -57.6  -20.8  -10.0 -0.2  9.0   
1810009J06Rik_Mus_musculus_GeneID=73626 ASN A 212 G . < . . . S + . . . . ? 0.565  107.6 45.0   -81.2  -6.1   -9.2  -3.3  11.1  
1810009J06Rik_Mus_musculus_GeneID=73626 TYR A 213 G . < > . . S + . . . . ? 0.127  73.1  110.7  -124.6 16.5   -5.7  -1.9  11.9  
1810009J06Rik_Mus_musculus_GeneID=73626 LEU A 214 H . < > . . S + . . . . ? 0.912  81.3  50.5   -62.6  -41.3  -6.3  1.8   12.8  
1810009J06Rik_Mus_musculus_GeneID=73626 SER A 215 H . . > . . S + . . . . ? 0.935  112.9 45.7   -62.0  -45.6  -5.4  1.2   16.4  
1810009J06Rik_Mus_musculus_GeneID=73626 TRP A 216 H . . > . . S + . . . . ? 0.913  112.8 50.9   -63.1  -43.9  -2.2  -0.5  15.5  
1810009J06Rik_Mus_musculus_GeneID=73626 ILE A 217 H . . X . . S + . . . . ? 0.947  113.6 43.7   -60.1  -49.8  -1.3  2.2   12.9  
1810009J06Rik_Mus_musculus_GeneID=73626 GLN A 218 H . . X . . S + . . . . ? 0.901  114.8 48.5   -66.4  -45.3  -1.9  5.1   15.3  
1810009J06Rik_Mus_musculus_GeneID=73626 GLU A 219 H . . X . . S + . . . . ? 0.905  111.9 49.2   -62.0  -45.6  -0.1  3.4   18.2  
1810009J06Rik_Mus_musculus_GeneID=73626 THR A 220 H . . X . . S + . . . . ? 0.923  111.9 48.4   -61.3  -45.5  2.9   2.5   16.1  
1810009J06Rik_Mus_musculus_GeneID=73626 MET A 221 H . > < . . S + . . . . ? 0.901  112.3 50.0   -63.0  -38.1  3.2   6.1   14.7  
1810009J06Rik_Mus_musculus_GeneID=73626 ALA A 222 H . 3 < . . S + . . . . ? 0.859  108.2 52.0   -70.1  -34.9  2.9   7.6   18.2  
1810009J06Rik_Mus_musculus_GeneID=73626 ASN A 223 H . 3 < . . . . . . . . ? 0.545  .     .      -83.8  -4.4   5.7   5.3   19.7  
1810009J06Rik_Mus_musculus_GeneID=73626 ASN A 224 . . < < . . . . . . . . ? 0.622  .     .      -127.5 .      8.2   6.2   17.0  
# 
loop_
_dssp_struct_ladder.id 
_dssp_struct_ladder.sheet_id 
_dssp_struct_ladder.range_id_1 
_dssp_struct_ladder.range_id_2 
_dssp_struct_ladder.type 
_dssp_struct_ladder.beg_1_label_comp_id 
_dssp_struct_ladder.beg_1_label_asym_id 
_dssp_struct_ladder.beg_1_label_seq_id 
_dssp_struct_ladder.pdbx_beg_1_PDB_ins_code 
_dssp_struct_ladder.end_1_label_comp_id 
_dssp_struct_ladder.end_1_label_asym_id 
_dssp_struct_ladder.end_1_label_seq_id 
_dssp_struct_ladder.pdbx_end_1_PDB_ins_code 
_dssp_struct_ladder.beg_1_auth_comp_id 
_dssp_struct_ladder.beg_1_auth_asym_id 
_dssp_struct_ladder.beg_1_auth_seq_id 
_dssp_struct_ladder.end_1_auth_comp_id 
_dssp_struct_ladder.end_1_auth_asym_id 
_dssp_struct_ladder.end_1_auth_seq_id 
_dssp_struct_ladder.beg_2_label_comp_id 
_dssp_struct_ladder.beg_2_label_asym_id 
_dssp_struct_ladder.beg_2_label_seq_id 
_dssp_struct_ladder.pdbx_beg_2_PDB_ins_code 
_dssp_struct_ladder.end_2_label_comp_id 
_dssp_struct_ladder.end_2_label_asym_id 
_dssp_struct_ladder.end_2_label_seq_id 
_dssp_struct_ladder.pdbx_end_2_PDB_ins_code 
_dssp_struct_ladder.beg_2_auth_comp_id 
_dssp_struct_ladder.beg_2_auth_asym_id 
_dssp_struct_ladder.beg_2_auth_seq_id 
_dssp_struct_ladder.end_2_auth_comp_id 
_dssp_struct_ladder.end_2_auth_asym_id 
_dssp_struct_ladder.end_2_auth_seq_id 
A A A B anti-parallel ILE A 2   ? VAL A 3   ? ILE A 2   VAL A 3   SER A 173 ? ASP A 172 ? SER A 173 ASP A 172 
B B C F anti-parallel TYR A 6   ? THR A 7   ? TYR A 6   THR A 7   CYS A 138 ? GLN A 137 ? CYS A 138 GLN A 137 
C B D I parallel      SER A 105 ? SER A 105 ? SER A 105 SER A 105 GLU A 187 ? GLU A 187 ? GLU A 187 GLU A 187 
D B E F anti-parallel GLN A 116 ? GLY A 121 ? GLN A 116 GLY A 121 PRO A 142 ? GLN A 137 ? PRO A 142 GLN A 137 
E B E H anti-parallel CYS A 117 ? VAL A 119 ? CYS A 117 VAL A 119 CYS A 184 ? VAL A 182 ? CYS A 184 VAL A 182 
F B F G anti-parallel VAL A 143 ? VAL A 143 ? VAL A 143 VAL A 143 LEU A 164 ? LEU A 164 ? LEU A 164 LEU A 164 
G B G J anti-parallel MET A 161 ? LEU A 164 ? MET A 161 LEU A 164 THR A 208 ? GLY A 205 ? THR A 208 GLY A 205 
H B H I anti-parallel PRO A 181 ? CYS A 184 ? PRO A 181 CYS A 184 ILE A 191 ? GLU A 187 ? ILE A 191 GLU A 187 
I B I J anti-parallel GLY A 190 ? TRP A 194 ? GLY A 190 TRP A 194 LYS A 209 ? VAL A 206 ? LYS A 209 VAL A 206 
J C K L anti-parallel GLN A 16  ? ASN A 20  ? GLN A 16  ASN A 20  SER A 29  ? HIS A 24  ? SER A 29  HIS A 24  
K C K N anti-parallel VAL A 17  ? ASN A 20  ? VAL A 17  ASN A 20  LEU A 51  ? GLN A 48  ? LEU A 51  GLN A 48  
L C L M anti-parallel SER A 29  ? LEU A 30  ? SER A 29  LEU A 30  LEU A 37  ? VAL A 36  ? LEU A 37  VAL A 36  
M C M P anti-parallel TRP A 35  ? SER A 38  ? TRP A 35  SER A 38  LYS A 90  ? MET A 87  ? LYS A 90  MET A 87  
N C N O anti-parallel GLN A 48  ? LEU A 51  ? GLN A 48  LEU A 51  ASP A 67  ? GLN A 64  ? ASP A 67  GLN A 64  
O C O P anti-parallel ALA A 68  ? ARG A 73  ? ALA A 68  ARG A 73  LEU A 91  ? MET A 87  ? LEU A 91  MET A 87  
P D Q R anti-parallel ASN A 55  ? ASN A 55  ? ASN A 55  ASN A 55  LEU A 135 ? LEU A 135 ? LEU A 135 LEU A 135 
Q E S T anti-parallel ASN A 78  ? ASN A 78  ? ASN A 78  ASN A 78  ASP A 83  ? ASP A 83  ? ASP A 83  ASP A 83  
R F U V anti-parallel MET A 200 ? MET A 200 ? MET A 200 MET A 200 LYS A 203 ? LYS A 203 ? LYS A 203 LYS A 203 
# 
loop_
_dssp_struct_bridge_pairs.id 
_dssp_struct_bridge_pairs.label_comp_id 
_dssp_struct_bridge_pairs.label_seq_id 
_dssp_struct_bridge_pairs.label_asym_id 
_dssp_struct_bridge_pairs.auth_seq_id 
_dssp_struct_bridge_pairs.auth_asym_id 
_dssp_struct_bridge_pairs.pdbx_PDB_ins_code 
_dssp_struct_bridge_pairs.acceptor_1_label_comp_id 
_dssp_struct_bridge_pairs.acceptor_1_label_seq_id 
_dssp_struct_bridge_pairs.acceptor_1_label_asym_id 
_dssp_struct_bridge_pairs.acceptor_1_auth_seq_id 
_dssp_struct_bridge_pairs.acceptor_1_auth_asym_id 
_dssp_struct_bridge_pairs.acceptor_1_pdbx_PDB_ins_code 
_dssp_struct_bridge_pairs.acceptor_1_energy 
_dssp_struct_bridge_pairs.acceptor_2_label_comp_id 
_dssp_struct_bridge_pairs.acceptor_2_label_seq_id 
_dssp_struct_bridge_pairs.acceptor_2_label_asym_id 
_dssp_struct_bridge_pairs.acceptor_2_auth_seq_id 
_dssp_struct_bridge_pairs.acceptor_2_auth_asym_id 
_dssp_struct_bridge_pairs.acceptor_2_pdbx_PDB_ins_code 
_dssp_struct_bridge_pairs.acceptor_2_energy 
_dssp_struct_bridge_pairs.donor_1_label_comp_id 
_dssp_struct_bridge_pairs.donor_1_label_seq_id 
_dssp_struct_bridge_pairs.donor_1_label_asym_id 
_dssp_struct_bridge_pairs.donor_1_auth_seq_id 
_dssp_struct_bridge_pairs.donor_1_auth_asym_id 
_dssp_struct_bridge_pairs.donor_1_pdbx_PDB_ins_code 
_dssp_struct_bridge_pairs.donor_1_energy 
_dssp_struct_bridge_pairs.donor_2_label_comp_id 
_dssp_struct_bridge_pairs.donor_2_label_seq_id 
_dssp_struct_bridge_pairs.donor_2_label_asym_id 
_dssp_struct_bridge_pairs.donor_2_auth_seq_id 
_dssp_struct_bridge_pairs.donor_2_auth_asym_id 
_dssp_struct_bridge_pairs.donor_2_pdbx_PDB_ins_code 
_dssp_struct_bridge_pairs.donor_2_energy 
1   LYS 1   A 1   A ? ?   ?   ? ?   ? ? ?    ?   ?   ? ?   ? ? ?    CYS 174 A 174 A ? -2.1 VAL 3   A 3   A ? -0.8 
2   ILE 2   A 2   A ? GLY 123 A 123 A ? -0.3 SER 173 A 173 A ? -0.3 GLY 5   A 5   A ? -1.3 GLY 4   A 4   A ? -0.3 
3   VAL 3   A 3   A ? ASP 172 A 172 A ? -3.3 LYS 1   A 1   A ? -0.8 ASP 172 A 172 A ? -1.5 VAL 126 A 126 A ? -0.1 
4   GLY 4   A 4   A ? THR 125 A 125 A ? -0.4 ILE 2   A 2   A ? -0.3 VAL 3   A 3   A ? -0.2 LYS 171 A 171 A ? -0.1 
5   GLY 5   A 5   A ? ILE 2   A 2   A ? -1.3 ASP 172 A 172 A ? -0.1 THR 7   A 7   A ? -0.3 LEU 139 A 139 A ? -0.2 
6   TYR 6   A 6   A ? CYS 138 A 138 A ? -2.6 VAL 3   A 3   A ? -0.1 CYS 138 A 138 A ? -3.3 CYS 8   A 8   A ? -0.4 
7   THR 7   A 7   A ? GLY 5   A 5   A ? -0.3 GLN 137 A 137 A ? -0.2 GLN 137 A 137 A ? -0.2 LYS 10  A 10  A ? -0.1 
8   CYS 8   A 8   A ? LEU 136 A 136 A ? -2.6 TYR 6   A 6   A ? -0.4 LEU 136 A 136 A ? -0.1 HIS 11  A 11  A ? -0.1 
9   PRO 9   A 9   A ? ?   ?   ? ?   ? ? ?    ?   ?   ? ?   ? ? ?    SER 12  A 12  A ? -2.0 VAL 13  A 13  A ? -0.3 
10  LYS 10  A 10  A ? HIS 11  A 11  A ? -0.3 SER 12  A 12  A ? -0.1 HIS 54  A 54  A ? -0.1 GLU 53  A 53  A ? -0.0 
11  HIS 11  A 11  A ? VAL 13  A 13  A ? -0.1 SER 12  A 12  A ? -0.1 LYS 10  A 10  A ? -0.3 HIS 54  A 54  A ? -0.1 
12  SER 12  A 12  A ? PRO 9   A 9   A ? -2.0 VAL 13  A 13  A ? -0.2 LYS 10  A 10  A ? -0.1 HIS 11  A 11  A ? -0.1 
13  VAL 13  A 13  A ? PRO 9   A 9   A ? -0.3 PRO 14  A 14  A ? -0.1 GLN 16  A 16  A ? -1.5 SER 12  A 12  A ? -0.2 
14  PRO 14  A 14  A ? ?   ?   ? ?   ? ? ?    ?   ?   ? ?   ? ? ?    SER 102 A 102 A ? -1.5 GLY 52  A 52  A ? -0.3 
15  TYR 15  A 15  A ? VAL 101 A 101 A ? -0.2 THR 103 A 103 A ? -0.1 LEU 30  A 30  A ? -2.4 VAL 17  A 17  A ? -0.2 
16  GLN 16  A 16  A ? VAL 13  A 13  A ? -1.5 SER 29  A 29  A ? -0.2 GLY 52  A 52  A ? -0.5 SER 18  A 18  A ? -0.4 
17  VAL 17  A 17  A ? GLY 28  A 28  A ? -2.3 TYR 15  A 15  A ? -0.2 GLY 28  A 28  A ? -1.2 LEU 19  A 19  A ? -0.6 
18  SER 18  A 18  A ? ARG 50  A 50  A ? -2.3 GLN 16  A 16  A ? -0.4 ARG 50  A 50  A ? -2.6 ASN 20  A 20  A ? -0.7 
19  LEU 19  A 19  A ? CYS 26  A 26  A ? -3.2 VAL 17  A 17  A ? -0.6 GLN 25  A 25  A ? -2.5 CYS 26  A 26  A ? -1.4 
20  ASN 20  A 20  A ? GLN 48  A 48  A ? -3.0 SER 18  A 18  A ? -0.7 GLN 48  A 48  A ? -3.2 HIS 24  A 24  A ? -0.2 
21  ASP 21  A 21  A ? ILE 23  A 23  A ? -1.4 LEU 19  A 19  A ? -0.4 HIS 24  A 24  A ? -0.1 ASN 20  A 20  A ? -0.1 
22  GLY 22  A 22  A ? GLN 48  A 48  A ? -0.1 ILE 23  A 23  A ? -0.1 HIS 24  A 24  A ? -0.3 ASN 20  A 20  A ? -0.1 
23  ILE 23  A 23  A ? LEU 19  A 19  A ? -0.1 ?   ?   ? ?   ? ? ?    ASP 21  A 21  A ? -1.4 GLN 25  A 25  A ? -0.2 
24  HIS 24  A 24  A ? GLY 22  A 22  A ? -0.3 ASN 20  A 20  A ? -0.2 ASN 20  A 20  A ? -0.2 GLY 27  A 27  A ? -0.1 
25  GLN 25  A 25  A ? LEU 19  A 19  A ? -2.5 CYS 26  A 26  A ? -0.5 GLY 27  A 27  A ? -0.3 SER 178 A 178 A ? -0.3 
26  CYS 26  A 26  A ? LEU 19  A 19  A ? -1.4 ASP 177 A 177 A ? -0.1 LEU 19  A 19  A ? -3.2 GLN 25  A 25  A ? -0.5 
27  GLY 27  A 27  A ? SER 178 A 178 A ? -3.4 GLN 25  A 25  A ? -0.3 ALA 39  A 39  A ? -0.4 SER 29  A 29  A ? -0.3 
28  GLY 28  A 28  A ? VAL 17  A 17  A ? -1.2 CYS 26  A 26  A ? -0.2 VAL 17  A 17  A ? -2.3 LEU 30  A 30  A ? -0.4 
29  SER 29  A 29  A ? LEU 37  A 37  A ? -2.0 GLY 27  A 27  A ? -0.3 LEU 37  A 37  A ? -3.3 ILE 31  A 31  A ? -0.7 
30  LEU 30  A 30  A ? TYR 15  A 15  A ? -2.4 GLY 28  A 28  A ? -0.4 VAL 104 A 104 A ? -2.2 VAL 36  A 36  A ? -0.2 
31  ILE 31  A 31  A ? TRP 35  A 35  A ? -2.2 SER 29  A 29  A ? -0.7 ASP 33  A 33  A ? -0.2 LEU 106 A 106 A ? -0.2 
32  SER 32  A 32  A ? TRP 35  A 35  A ? -1.3 SER 102 A 102 A ? -0.1 TRP 35  A 35  A ? -0.4 ILE 31  A 31  A ? -0.2 
33  ASP 33  A 33  A ? ILE 31  A 31  A ? -0.2 GLN 34  A 34  A ? -0.2 ALA 95  A 95  A ? -3.8 SER 93  A 93  A ? -0.1 
34  GLN 34  A 34  A ? PRO 94  A 94  A ? -0.2 TRP 35  A 35  A ? -0.1 LEU 91  A 91  A ? -2.5 VAL 36  A 36  A ? -0.4 
35  TRP 35  A 35  A ? SER 32  A 32  A ? -0.4 LYS 90  A 90  A ? -0.2 ILE 31  A 31  A ? -2.2 SER 32  A 32  A ? -1.3 
36  VAL 36  A 36  A ? ILE 89  A 89  A ? -2.3 GLN 34  A 34  A ? -0.4 ILE 89  A 89  A ? -2.8 SER 38  A 38  A ? -0.5 
37  LEU 37  A 37  A ? SER 29  A 29  A ? -3.3 TRP 35  A 35  A ? -0.4 SER 29  A 29  A ? -2.0 ALA 39  A 39  A ? -0.2 
38  SER 38  A 38  A ? MET 87  A 87  A ? -2.7 VAL 36  A 36  A ? -0.5 MET 87  A 87  A ? -2.8 ALA 40  A 40  A ? -0.3 
39  ALA 39  A 39  A ? GLY 27  A 27  A ? -0.4 ILE 86  A 86  A ? -0.3 CYS 42  A 42  A ? -1.5 ILE 86  A 86  A ? -0.3 
40  ALA 40  A 40  A ? SER 38  A 38  A ? -0.3 HIS 41  A 41  A ? -0.3 TYR 43  A 43  A ? -1.6 ALA 39  A 39  A ? -0.1 
41  HIS 41  A 41  A ? CYS 42  A 42  A ? -0.3 VAL 82  A 82  A ? -0.1 ALA 40  A 40  A ? -0.3 SER 178 A 178 A ? -0.1 
42  CYS 42  A 42  A ? ALA 39  A 39  A ? -1.5 GLY 27  A 27  A ? -0.1 HIS 41  A 41  A ? -0.3 ALA 40  A 40  A ? -0.2 
43  TYR 43  A 43  A ? ALA 40  A 40  A ? -1.6 ARG 45  A 45  A ? -0.0 ARG 45  A 45  A ? -0.3 ALA 40  A 40  A ? -0.0 
44  LYS 44  A 44  A ? ARG 45  A 45  A ? -0.1 LEU 47  A 47  A ? -0.0 LEU 47  A 47  A ? -0.1 CYS 42  A 42  A ? -0.0 
45  ARG 45  A 45  A ? TYR 43  A 43  A ? -0.3 ARG 46  A 46  A ? -0.2 LEU 47  A 47  A ? -0.4 LYS 44  A 44  A ? -0.1 
46  ARG 46  A 46  A ? TYR 43  A 43  A ? -0.0 GLN 48  A 48  A ? -0.0 GLN 48  A 48  A ? -0.4 ARG 45  A 45  A ? -0.2 
47  LEU 47  A 47  A ? ARG 45  A 45  A ? -0.4 ALA 68  A 68  A ? -0.1 ALA 68  A 68  A ? -2.1 VAL 49  A 49  A ? -0.5 
48  GLN 48  A 48  A ? ASN 20  A 20  A ? -3.2 ARG 46  A 46  A ? -0.4 ASN 20  A 20  A ? -3.0 ARG 50  A 50  A ? -0.6 
49  VAL 49  A 49  A ? ILE 66  A 66  A ? -3.6 LEU 47  A 47  A ? -0.5 ILE 66  A 66  A ? -2.9 LEU 51  A 51  A ? -0.5 
50  ARG 50  A 50  A ? SER 18  A 18  A ? -2.6 GLN 48  A 48  A ? -0.6 SER 18  A 18  A ? -2.3 GLY 52  A 52  A ? -0.3 
51  LEU 51  A 51  A ? GLN 64  A 64  A ? -2.5 VAL 49  A 49  A ? -0.5 GLN 64  A 64  A ? -1.8 VAL 101 A 101 A ? -0.1 
52  GLY 52  A 52  A ? GLN 16  A 16  A ? -0.5 GLN 100 A 100 A ? -0.4 HIS 54  A 54  A ? -0.4 LEU 51  A 51  A ? -0.2 
53  GLU 53  A 53  A ? GLN 16  A 16  A ? -0.4 ARG 50  A 50  A ? -0.2 GLY 52  A 52  A ? -0.3 ILE 56  A 56  A ? -0.1 
54  HIS 54  A 54  A ? GLY 52  A 52  A ? -0.4 ASN 55  A 55  A ? -0.3 LEU 136 A 136 A ? -2.3 ILE 56  A 56  A ? -0.5 
55  ASN 55  A 55  A ? VAL 58  A 58  A ? -0.3 LEU 135 A 135 A ? -0.2 VAL 58  A 58  A ? -1.2 HIS 54  A 54  A ? -0.3 
56  ILE 56  A 56  A ? ALA 134 A 134 A ? -2.7 HIS 54  A 54  A ? -0.5 LEU 135 A 135 A ? -0.1 ASN 55  A 55  A ? -0.1 
57  ASP 57  A 57  A ? ALA 134 A 134 A ? -0.2 VAL 58  A 58  A ? -0.1 LEU 59  A 59  A ? -0.3 ILE 56  A 56  A ? -0.3 
58  VAL 58  A 58  A ? ASN 55  A 55  A ? -1.2 ALA 134 A 134 A ? -0.2 GLU 60  A 60  A ? -0.8 ASN 55  A 55  A ? -0.3 
59  LEU 59  A 59  A ? ASP 57  A 57  A ? -0.3 GLU 60  A 60  A ? -0.1 GLY 62  A 62  A ? -0.1 ILE 56  A 56  A ? -0.1 
60  GLU 60  A 60  A ? VAL 58  A 58  A ? -0.8 GLY 61  A 61  A ? -0.2 LEU 59  A 59  A ? -0.1 ILE 56  A 56  A ? -0.0 
61  GLY 61  A 61  A ? VAL 58  A 58  A ? -0.0 GLU 63  A 63  A ? -0.0 GLU 60  A 60  A ? -0.2 VAL 58  A 58  A ? -0.0 
62  GLY 62  A 62  A ? GLU 63  A 63  A ? -0.3 LEU 59  A 59  A ? -0.1 GLN 64  A 64  A ? -0.2 GLN 100 A 100 A ? -0.1 
63  GLU 63  A 63  A ? GLY 52  A 52  A ? -0.1 ARG 50  A 50  A ? -0.0 PHE 65  A 65  A ? -0.4 GLY 62  A 62  A ? -0.3 
64  GLN 64  A 64  A ? LEU 51  A 51  A ? -1.8 GLY 62  A 62  A ? -0.2 LEU 51  A 51  A ? -2.5 ILE 66  A 66  A ? -0.6 
65  PHE 65  A 65  A ? GLU 63  A 63  A ? -0.4 ARG 50  A 50  A ? -0.2 ASP 67  A 67  A ? -0.5 ARG 50  A 50  A ? -0.2 
66  ILE 66  A 66  A ? VAL 49  A 49  A ? -2.9 GLN 64  A 64  A ? -0.6 VAL 49  A 49  A ? -3.6 ALA 68  A 68  A ? -0.1 
67  ASP 67  A 67  A ? PHE 65  A 65  A ? -0.5 GLN 48  A 48  A ? -0.2 LYS 92  A 92  A ? -2.9 GLU 69  A 69  A ? -0.4 
68  ALA 68  A 68  A ? LEU 47  A 47  A ? -2.1 LEU 91  A 91  A ? -0.2 LEU 91  A 91  A ? -0.2 ILE 71  A 71  A ? -0.1 
69  GLU 69  A 69  A ? LYS 90  A 90  A ? -3.4 LYS 70  A 70  A ? -0.4 ILE 71  A 71  A ? -0.3 LEU 91  A 91  A ? -0.2 
70  LYS 70  A 70  A ? LYS 90  A 90  A ? -1.4 ILE 72  A 72  A ? -0.0 LYS 90  A 90  A ? -2.5 ILE 72  A 72  A ? -0.5 
71  ILE 71  A 71  A ? GLU 69  A 69  A ? -0.3 ILE 89  A 89  A ? -0.2 ARG 73  A 73  A ? -0.6 ILE 89  A 89  A ? -0.2 
72  ILE 72  A 72  A ? LEU 88  A 88  A ? -3.4 LYS 70  A 70  A ? -0.5 LEU 88  A 88  A ? -2.6 HIS 74  A 74  A ? -0.2 
73  ARG 73  A 73  A ? ILE 71  A 71  A ? -0.6 MET 87  A 87  A ? -0.2 MET 87  A 87  A ? -0.2 ASP 85  A 85  A ? -0.1 
74  HIS 74  A 74  A ? ILE 86  A 86  A ? -2.4 ASN 84  A 84  A ? -0.3 TYR 77  A 77  A ? -2.0 ARG 73  A 73  A ? -0.1 
75  PRO 75  A 75  A ? ?   ?   ? ?   ? ? ?    ?   ?   ? ?   ? ? ?    HIS 74  A 74  A ? -0.2 ARG 73  A 73  A ? -0.1 
76  ASP 76  A 76  A ? ASN 84  A 84  A ? -0.1 ASN 78  A 78  A ? -0.1 ASN 78  A 78  A ? -0.1 HIS 74  A 74  A ? -0.1 
77  TYR 77  A 77  A ? HIS 74  A 74  A ? -2.0 ILE 86  A 86  A ? -0.1 LYS 79  A 79  A ? -0.6 ASN 84  A 84  A ? -0.2 
78  ASN 78  A 78  A ? ASP 83  A 83  A ? -2.5 ASP 76  A 76  A ? -0.1 VAL 82  A 82  A ? -2.2 ASP 83  A 83  A ? -0.6 
79  LYS 79  A 79  A ? TYR 77  A 77  A ? -0.6 ASP 80  A 80  A ? -0.2 ASN 78  A 78  A ? -0.1 TYR 77  A 77  A ? -0.0 
80  ASP 80  A 80  A ? THR 81  A 81  A ? -0.1 ASP 83  A 83  A ? -0.1 LYS 79  A 79  A ? -0.2 ASN 78  A 78  A ? -0.0 
81  THR 81  A 81  A ? ASP 83  A 83  A ? -0.1 ASN 78  A 78  A ? -0.1 LYS 79  A 79  A ? -0.2 ASP 80  A 80  A ? -0.1 
82  VAL 82  A 82  A ? ASN 78  A 78  A ? -2.2 ASP 83  A 83  A ? -0.2 ASP 85  A 85  A ? -0.7 LYS 79  A 79  A ? -0.2 
83  ASP 83  A 83  A ? ASN 78  A 78  A ? -0.6 ASN 84  A 84  A ? -0.2 ASN 78  A 78  A ? -2.5 VAL 82  A 82  A ? -0.2 
84  ASN 84  A 84  A ? TYR 77  A 77  A ? -0.2 ASP 85  A 85  A ? -0.2 ILE 86  A 86  A ? -1.9 HIS 74  A 74  A ? -0.3 
85  ASP 85  A 85  A ? VAL 82  A 82  A ? -0.7 ASN 160 A 160 A ? -0.1 MET 87  A 87  A ? -0.3 ASN 84  A 84  A ? -0.2 
86  ILE 86  A 86  A ? ASN 84  A 84  A ? -1.9 ALA 39  A 39  A ? -0.3 HIS 74  A 74  A ? -2.4 LEU 88  A 88  A ? -0.3 
87  MET 87  A 87  A ? SER 38  A 38  A ? -2.8 ASP 85  A 85  A ? -0.3 SER 38  A 38  A ? -2.7 ILE 89  A 89  A ? -0.4 
88  LEU 88  A 88  A ? ILE 72  A 72  A ? -2.6 ILE 86  A 86  A ? -0.3 ILE 72  A 72  A ? -3.4 LYS 90  A 90  A ? -0.5 
89  ILE 89  A 89  A ? VAL 36  A 36  A ? -2.8 MET 87  A 87  A ? -0.4 VAL 36  A 36  A ? -2.3 LEU 91  A 91  A ? -0.5 
90  LYS 90  A 90  A ? LYS 70  A 70  A ? -2.5 LEU 88  A 88  A ? -0.5 GLU 69  A 69  A ? -3.4 LYS 70  A 70  A ? -1.4 
91  LEU 91  A 91  A ? GLN 34  A 34  A ? -2.5 ILE 89  A 89  A ? -0.5 ALA 68  A 68  A ? -0.2 ASP 67  A 67  A ? -0.1 
92  LYS 92  A 92  A ? ASP 67  A 67  A ? -2.9 LYS 90  A 90  A ? -0.2 LEU 91  A 91  A ? -0.1 ALA 68  A 68  A ? -0.1 
93  SER 93  A 93  A ? ASP 67  A 67  A ? -0.3 ASP 33  A 33  A ? -0.1 LYS 92  A 92  A ? -0.2 GLU 69  A 69  A ? -0.1 
94  PRO 94  A 94  A ? ?   ?   ? ?   ? ? ?    ?   ?   ? ?   ? ? ?    GLN 34  A 34  A ? -0.2 ILE 96  A 96  A ? -0.1 
95  ALA 95  A 95  A ? ASP 33  A 33  A ? -3.8 SER 32  A 32  A ? -0.1 LEU 97  A 97  A ? -0.8 TRP 35  A 35  A ? -0.0 
96  ILE 96  A 96  A ? PRO 94  A 94  A ? -0.1 SER 102 A 102 A ? -0.0 ASN 98  A 98  A ? -0.3 VAL 101 A 101 A ? -0.1 
97  LEU 97  A 97  A ? ALA 95  A 95  A ? -0.8 GLN 100 A 100 A ? -0.1 SER 99  A 99  A ? -0.2 SER 102 A 102 A ? -0.2 
98  ASN 98  A 98  A ? VAL 101 A 101 A ? -2.1 ILE 96  A 96  A ? -0.3 VAL 101 A 101 A ? -0.2 LEU 97  A 97  A ? -0.0 
99  SER 99  A 99  A ? GLN 100 A 100 A ? -0.2 LEU 97  A 97  A ? -0.2 SER 102 A 102 A ? -0.1 LEU 97  A 97  A ? -0.1 
100 GLN 100 A 100 A ? VAL 101 A 101 A ? -0.2 GLY 62  A 62  A ? -0.1 SER 102 A 102 A ? -0.5 GLY 52  A 52  A ? -0.4 
101 VAL 101 A 101 A ? ASN 98  A 98  A ? -0.2 LEU 51  A 51  A ? -0.1 ASN 98  A 98  A ? -2.1 THR 103 A 103 A ? -0.3 
102 SER 102 A 102 A ? PRO 14  A 14  A ? -1.5 GLN 100 A 100 A ? -0.5 LEU 30  A 30  A ? -0.3 VAL 104 A 104 A ? -0.2 
103 THR 103 A 103 A ? VAL 101 A 101 A ? -0.3 ILE 31  A 31  A ? -0.1 SER 105 A 105 A ? -0.4 ILE 31  A 31  A ? -0.2 
104 VAL 104 A 104 A ? LEU 30  A 30  A ? -2.2 SER 102 A 102 A ? -0.2 GLU 187 A 187 A ? -0.1 LEU 106 A 106 A ? -0.1 
105 SER 105 A 105 A ? GLY 186 A 186 A ? -0.9 THR 103 A 103 A ? -0.4 ILE 188 A 188 A ? -2.5 ARG 108 A 108 A ? -0.1 
106 LEU 106 A 106 A ? GLU 187 A 187 A ? -0.2 ILE 31  A 31  A ? -0.2 GLN 189 A 189 A ? -0.1 SER 105 A 105 A ? -0.1 
107 PRO 107 A 107 A ? ?   ?   ? ?   ? ? ?    ?   ?   ? ?   ? ? ?    LEU 106 A 106 A ? -0.1 CYS 110 A 110 A ? -0.1 
108 ARG 108 A 108 A ? SER 109 A 109 A ? -0.3 SER 105 A 105 A ? -0.1 CYS 110 A 110 A ? -0.3 LEU 106 A 106 A ? -0.0 
109 SER 109 A 109 A ? SER 112 A 112 A ? -0.0 LEU 106 A 106 A ? -0.0 ARG 108 A 108 A ? -0.3 ALA 111 A 111 A ? -0.1 
110 CYS 110 A 110 A ? ARG 108 A 108 A ? -0.3 ALA 111 A 111 A ? -0.1 GLN 189 A 189 A ? -0.1 SER 112 A 112 A ? -0.1 
111 ALA 111 A 111 A ? GLN 189 A 189 A ? -0.2 SER 109 A 109 A ? -0.1 THR 113 A 113 A ? -0.1 CYS 110 A 110 A ? -0.1 
112 SER 112 A 112 A ? THR 113 A 113 A ? -0.1 SER 109 A 109 A ? -0.1 ALA 115 A 115 A ? -2.3 VAL 143 A 143 A ? -0.3 
113 THR 113 A 113 A ? ASN 114 A 114 A ? -0.2 ALA 111 A 111 A ? -0.1 LEU 144 A 144 A ? -0.2 SER 112 A 112 A ? -0.1 
114 ASN 114 A 114 A ? VAL 143 A 143 A ? -3.1 ALA 115 A 115 A ? -0.3 THR 113 A 113 A ? -0.2 LEU 144 A 144 A ? -0.1 
115 ALA 115 A 115 A ? SER 112 A 112 A ? -2.3 GLN 116 A 116 A ? -0.1 VAL 143 A 143 A ? -1.9 CYS 117 A 117 A ? -0.5 
116 GLN 116 A 116 A ? PRO 142 A 142 A ? -0.2 THR 113 A 113 A ? -0.1 ASN 185 A 185 A ? -0.5 LEU 118 A 118 A ? -0.4 
117 CYS 117 A 117 A ? ALA 141 A 141 A ? -2.7 ALA 115 A 115 A ? -0.5 ALA 141 A 141 A ? -2.6 VAL 119 A 119 A ? -0.5 
118 LEU 118 A 118 A ? VAL 183 A 183 A ? -3.6 GLN 116 A 116 A ? -0.4 VAL 183 A 183 A ? -3.1 SER 120 A 120 A ? -0.4 
119 VAL 119 A 119 A ? LEU 139 A 139 A ? -2.9 CYS 117 A 117 A ? -0.5 LEU 139 A 139 A ? -2.0 GLY 121 A 121 A ? -0.3 
120 SER 120 A 120 A ? PRO 181 A 181 A ? -1.3 LEU 118 A 118 A ? -0.4 TRP 122 A 122 A ? -0.3 CYS 138 A 138 A ? -0.2 
121 GLY 121 A 121 A ? GLN 137 A 137 A ? -2.1 VAL 119 A 119 A ? -0.3 GLN 137 A 137 A ? -2.7 ILE 2   A 2   A ? -0.2 
122 TRP 122 A 122 A ? GLY 176 A 176 A ? -0.4 SER 120 A 120 A ? -0.3 THR 125 A 125 A ? -0.1 ASP 177 A 177 A ? -0.1 
123 GLY 123 A 123 A ? ASN 124 A 124 A ? -0.2 CYS 174 A 174 A ? -0.1 ILE 2   A 2   A ? -0.3 GLY 176 A 176 A ? -0.3 
124 ASN 124 A 124 A ? ASP 175 A 175 A ? -4.2 LYS 1   A 1   A ? -0.3 TYR 132 A 132 A ? -0.2 CYS 174 A 174 A ? -0.2 
125 THR 125 A 125 A ? LYS 131 A 131 A ? -3.0 LYS 1   A 1   A ? -0.3 GLY 4   A 4   A ? -0.4 SER 127 A 127 A ? -0.3 
126 VAL 126 A 126 A ? LYS 131 A 131 A ? -0.3 VAL 3   A 3   A ? -0.1 LYS 131 A 131 A ? -0.2 GLY 130 A 130 A ? -0.2 
127 SER 127 A 127 A ? THR 125 A 125 A ? -0.3 ILE 128 A 128 A ? -0.2 CYS 198 A 198 A ? -0.3 GLY 129 A 129 A ? -0.3 
128 ILE 128 A 128 A ? VAL 197 A 197 A ? -0.1 GLY 129 A 129 A ? -0.1 SER 127 A 127 A ? -0.2 THR 125 A 125 A ? -0.0 
129 GLY 129 A 129 A ? SER 127 A 127 A ? -0.3 VAL 126 A 126 A ? -0.1 SER 127 A 127 A ? -0.1 ILE 128 A 128 A ? -0.1 
130 GLY 130 A 130 A ? VAL 126 A 126 A ? -0.2 LYS 131 A 131 A ? -0.2 TYR 132 A 132 A ? -0.3 SER 127 A 127 A ? -0.1 
131 LYS 131 A 131 A ? VAL 126 A 126 A ? -0.2 PRO 133 A 133 A ? -0.0 THR 125 A 125 A ? -3.0 VAL 126 A 126 A ? -0.3 
132 TYR 132 A 132 A ? GLY 130 A 130 A ? -0.3 ASN 124 A 124 A ? -0.2 ASN 124 A 124 A ? -0.2 GLY 123 A 123 A ? -0.1 
133 PRO 133 A 133 A ? ?   ?   ? ?   ? ? ?    ?   ?   ? ?   ? ? ?    ILE 56  A 56  A ? -0.1 GLN 137 A 137 A ? -0.1 
134 ALA 134 A 134 A ? ASN 55  A 55  A ? -0.1 LEU 136 A 136 A ? -0.1 ILE 56  A 56  A ? -2.7 LEU 136 A 136 A ? -0.3 
135 LEU 135 A 135 A ? ASN 55  A 55  A ? -0.2 ILE 56  A 56  A ? -0.1 ASN 55  A 55  A ? -0.2 GLN 137 A 137 A ? -0.1 
136 LEU 136 A 136 A ? HIS 54  A 54  A ? -2.3 ALA 134 A 134 A ? -0.3 CYS 8   A 8   A ? -2.6 CYS 138 A 138 A ? -0.3 
137 GLN 137 A 137 A ? GLY 121 A 121 A ? -2.7 THR 7   A 7   A ? -0.2 GLY 121 A 121 A ? -2.1 LEU 139 A 139 A ? -0.3 
138 CYS 138 A 138 A ? TYR 6   A 6   A ? -3.3 LEU 136 A 136 A ? -0.3 TYR 6   A 6   A ? -2.6 GLU 140 A 140 A ? -0.3 
139 LEU 139 A 139 A ? VAL 119 A 119 A ? -2.0 GLN 137 A 137 A ? -0.3 VAL 119 A 119 A ? -2.9 ALA 141 A 141 A ? -0.5 
140 GLU 140 A 140 A ? CYS 138 A 138 A ? -0.3 LEU 118 A 118 A ? -0.2 LEU 118 A 118 A ? -0.2 GLN 116 A 116 A ? -0.1 
141 ALA 141 A 141 A ? CYS 117 A 117 A ? -2.6 LEU 139 A 139 A ? -0.5 CYS 117 A 117 A ? -2.7 VAL 143 A 143 A ? -0.2 
142 PRO 142 A 142 A ? ?   ?   ? ?   ? ? ?    ?   ?   ? ?   ? ? ?    GLY 165 A 165 A ? -2.2 LEU 144 A 144 A ? -0.4 
143 VAL 143 A 143 A ? ALA 115 A 115 A ? -1.9 SER 112 A 112 A ? -0.3 ASN 114 A 114 A ? -3.1 LEU 164 A 164 A ? -0.2 
144 LEU 144 A 144 A ? CYS 163 A 163 A ? -2.7 PRO 142 A 142 A ? -0.4 CYS 163 A 163 A ? -0.3 ALA 115 A 115 A ? -0.1 
145 SER 145 A 145 A ? VAL 143 A 143 A ? -0.2 ALA 146 A 146 A ? -0.1 CYS 149 A 149 A ? -2.6 LYS 150 A 150 A ? -0.2 
146 ALA 146 A 146 A ? SER 147 A 147 A ? -0.2 SER 148 A 148 A ? -0.2 LYS 150 A 150 A ? -2.5 LYS 151 A 151 A ? -0.2 
147 SER 147 A 147 A ? SER 148 A 148 A ? -0.2 CYS 149 A 149 A ? -0.2 LYS 151 A 151 A ? -2.1 ALA 146 A 146 A ? -0.2 
148 SER 148 A 148 A ? LYS 150 A 150 A ? -0.2 CYS 149 A 149 A ? -0.2 SER 152 A 152 A ? -1.7 SER 147 A 147 A ? -0.2 
149 CYS 149 A 149 A ? SER 145 A 145 A ? -2.6 LYS 150 A 150 A ? -0.2 TYR 153 A 153 A ? -1.3 SER 147 A 147 A ? -0.2 
150 LYS 150 A 150 A ? ALA 146 A 146 A ? -2.5 LYS 151 A 151 A ? -0.2 GLN 156 A 156 A ? -0.2 CYS 149 A 149 A ? -0.2 
151 LYS 151 A 151 A ? SER 147 A 147 A ? -2.1 SER 152 A 152 A ? -0.2 LYS 150 A 150 A ? -0.2 CYS 149 A 149 A ? -0.2 
152 SER 152 A 152 A ? SER 148 A 148 A ? -1.7 TYR 153 A 153 A ? -0.3 LYS 150 A 150 A ? -0.2 LYS 151 A 151 A ? -0.2 
153 TYR 153 A 153 A ? CYS 149 A 149 A ? -1.3 SER 148 A 148 A ? -0.1 GLN 156 A 156 A ? -2.0 ILE 157 A 157 A ? -0.9 
154 PRO 154 A 154 A ? ?   ?   ? ?   ? ? ?    ?   ?   ? ?   ? ? ?    LYS 151 A 151 A ? -0.1 LYS 150 A 150 A ? -0.1 
155 GLY 155 A 155 A ? ILE 157 A 157 A ? -0.2 GLN 156 A 156 A ? -0.1 LYS 151 A 151 A ? -0.1 LYS 150 A 150 A ? -0.1 
156 GLN 156 A 156 A ? TYR 153 A 153 A ? -2.0 LYS 150 A 150 A ? -0.2 THR 158 A 158 A ? -0.5 GLY 155 A 155 A ? -0.1 
157 ILE 157 A 157 A ? TYR 153 A 153 A ? -0.9 LYS 150 A 150 A ? -0.1 GLY 155 A 155 A ? -0.2 SER 159 A 159 A ? -0.1 
158 THR 158 A 158 A ? GLN 156 A 156 A ? -0.5 THR 81  A 81  A ? -0.1 MET 161 A 161 A ? -1.5 GLN 156 A 156 A ? -0.1 
159 SER 159 A 159 A ? ASN 160 A 160 A ? -0.3 ILE 157 A 157 A ? -0.1 THR 158 A 158 A ? -0.0 ASN 212 A 212 A ? -0.0 
160 ASN 160 A 160 A ? THR 208 A 208 A ? -0.0 CYS 211 A 211 A ? -0.0 LYS 209 A 209 A ? -2.5 PHE 162 A 162 A ? -0.3 
161 MET 161 A 161 A ? THR 158 A 158 A ? -1.5 THR 208 A 208 A ? -0.2 CYS 163 A 163 A ? -0.3 THR 208 A 208 A ? -0.2 
162 PHE 162 A 162 A ? TYR 207 A 207 A ? -2.0 ASN 160 A 160 A ? -0.3 TYR 207 A 207 A ? -3.0 LEU 164 A 164 A ? -0.4 
163 CYS 163 A 163 A ? LEU 144 A 144 A ? -0.3 MET 161 A 161 A ? -0.3 LEU 144 A 144 A ? -2.7 GLY 165 A 165 A ? -0.4 
164 LEU 164 A 164 A ? GLY 205 A 205 A ? -1.7 PHE 162 A 162 A ? -0.4 GLY 205 A 205 A ? -1.5 PHE 166 A 166 A ? -0.3 
165 GLY 165 A 165 A ? PRO 142 A 142 A ? -2.2 CYS 163 A 163 A ? -0.4 LEU 167 A 167 A ? -0.5 ASP 172 A 172 A ? -0.1 
166 PHE 166 A 166 A ? LYS 171 A 171 A ? -0.7 LEU 164 A 164 A ? -0.3 GLY 169 A 169 A ? -1.7 LYS 203 A 203 A ? -0.3 
167 LEU 167 A 167 A ? GLY 165 A 165 A ? -0.5 GLU 168 A 168 A ? -0.3 GLY 202 A 202 A ? -2.7 LYS 203 A 203 A ? -0.2 
168 GLU 168 A 168 A ? GLY 169 A 169 A ? -0.2 ARG 201 A 201 A ? -0.2 LEU 167 A 167 A ? -0.3 ARG 201 A 201 A ? -0.3 
169 GLY 169 A 169 A ? PHE 166 A 166 A ? -1.7 MET 200 A 200 A ? -0.3 GLU 168 A 168 A ? -0.2 MET 200 A 200 A ? -0.2 
170 GLY 170 A 170 A ? ALA 199 A 199 A ? -3.0 GLU 168 A 168 A ? -0.1 ASP 172 A 172 A ? -0.3 MET 200 A 200 A ? -0.1 
171 LYS 171 A 171 A ? PHE 166 A 166 A ? -0.3 MET 200 A 200 A ? -0.1 PHE 166 A 166 A ? -0.7 SER 173 A 173 A ? -0.3 
172 ASP 172 A 172 A ? VAL 3   A 3   A ? -1.5 GLY 170 A 170 A ? -0.3 VAL 3   A 3   A ? -3.3 CYS 174 A 174 A ? -0.3 
173 SER 173 A 173 A ? LYS 171 A 171 A ? -0.3 ILE 2   A 2   A ? -0.3 ILE 2   A 2   A ? -0.3 ASP 175 A 175 A ? -0.2 
174 CYS 174 A 174 A ? LYS 1   A 1   A ? -2.1 ASP 172 A 172 A ? -0.3 ASP 177 A 177 A ? -1.9 SER 178 A 178 A ? -0.1 
175 ASP 175 A 175 A ? GLY 176 A 176 A ? -0.3 SER 173 A 173 A ? -0.2 ASN 124 A 124 A ? -4.2 CYS 174 A 174 A ? -0.2 
176 GLY 176 A 176 A ? GLY 123 A 123 A ? -0.3 GLN 25  A 25  A ? -0.2 TRP 122 A 122 A ? -0.4 ASP 175 A 175 A ? -0.3 
177 ASP 177 A 177 A ? CYS 174 A 174 A ? -1.9 CYS 26  A 26  A ? -0.1 GLY 180 A 180 A ? -2.5 VAL 192 A 192 A ? -0.3 
178 SER 178 A 178 A ? GLN 25  A 25  A ? -0.3 GLY 179 A 179 A ? -0.3 GLY 27  A 27  A ? -3.4 SER 193 A 193 A ? -0.2 
179 GLY 179 A 179 A ? VAL 192 A 192 A ? -2.7 GLY 180 A 180 A ? -0.3 SER 178 A 178 A ? -0.3 SER 193 A 193 A ? -0.1 
180 GLY 180 A 180 A ? ASP 177 A 177 A ? -2.5 GLY 27  A 27  A ? -0.1 VAL 192 A 192 A ? -2.4 GLY 179 A 179 A ? -0.3 
181 PRO 181 A 181 A ? ?   ?   ? ?   ? ? ?    ?   ?   ? ?   ? ? ?    SER 120 A 120 A ? -1.3 VAL 183 A 183 A ? -0.5 
182 VAL 182 A 182 A ? GLY 190 A 190 A ? -2.3 VAL 119 A 119 A ? -0.2 GLN 189 A 189 A ? -3.4 GLY 190 A 190 A ? -1.6 
183 VAL 183 A 183 A ? LEU 118 A 118 A ? -3.1 PRO 181 A 181 A ? -0.5 LEU 118 A 118 A ? -3.6 ASN 185 A 185 A ? -0.4 
184 CYS 184 A 184 A ? GLU 187 A 187 A ? -2.6 VAL 182 A 182 A ? -0.5 GLU 187 A 187 A ? -2.0 CYS 117 A 117 A ? -0.2 
185 ASN 185 A 185 A ? GLN 116 A 116 A ? -0.5 VAL 183 A 183 A ? -0.4 CYS 184 A 184 A ? -0.1 ILE 188 A 188 A ? -0.1 
186 GLY 186 A 186 A ? GLU 187 A 187 A ? -0.2 VAL 183 A 183 A ? -0.1 SER 105 A 105 A ? -0.9 ILE 188 A 188 A ? -0.4 
187 GLU 187 A 187 A ? CYS 184 A 184 A ? -2.0 VAL 104 A 104 A ? -0.1 CYS 184 A 184 A ? -2.6 GLN 189 A 189 A ? -0.6 
188 ILE 188 A 188 A ? SER 105 A 105 A ? -2.5 GLY 186 A 186 A ? -0.4 VAL 183 A 183 A ? -0.2 ILE 191 A 191 A ? -0.1 
189 GLN 189 A 189 A ? VAL 182 A 182 A ? -3.4 GLU 187 A 187 A ? -0.6 VAL 210 A 210 A ? -1.3 CYS 211 A 211 A ? -0.5 
190 GLY 190 A 190 A ? VAL 182 A 182 A ? -1.6 LYS 209 A 209 A ? -0.2 VAL 182 A 182 A ? -2.3 VAL 192 A 192 A ? -0.4 
191 ILE 191 A 191 A ? THR 208 A 208 A ? -1.1 GLN 189 A 189 A ? -0.3 THR 208 A 208 A ? -2.5 SER 193 A 193 A ? -0.2 
192 VAL 192 A 192 A ? GLY 180 A 180 A ? -2.4 GLY 190 A 190 A ? -0.4 GLY 179 A 179 A ? -2.7 TYR 207 A 207 A ? -0.2 
193 SER 193 A 193 A ? VAL 206 A 206 A ? -2.0 TRP 194 A 194 A ? -0.4 GLY 195 A 195 A ? -0.3 TYR 207 A 207 A ? -0.2 
194 TRP 194 A 194 A ? VAL 206 A 206 A ? -2.0 SER 178 A 178 A ? -0.0 VAL 206 A 206 A ? -3.0 SER 193 A 193 A ? -0.4 
195 GLY 195 A 195 A ? SER 193 A 193 A ? -0.3 GLY 205 A 205 A ? -0.2 VAL 197 A 197 A ? -0.8 CYS 198 A 198 A ? -0.1 
196 SER 196 A 196 A ? PRO 204 A 204 A ? -0.4 VAL 197 A 197 A ? -0.3 MET 200 A 200 A ? -0.3 TRP 194 A 194 A ? -0.0 
197 VAL 197 A 197 A ? GLY 195 A 195 A ? -0.8 ALA 199 A 199 A ? -0.1 MET 200 A 200 A ? -0.6 SER 196 A 196 A ? -0.3 
198 CYS 198 A 198 A ? SER 127 A 127 A ? -0.3 ALA 199 A 199 A ? -0.2 ASP 172 A 172 A ? -0.1 CYS 174 A 174 A ? -0.1 
199 ALA 199 A 199 A ? LYS 203 A 203 A ? -0.3 VAL 197 A 197 A ? -0.2 GLY 170 A 170 A ? -3.0 ARG 201 A 201 A ? -0.3 
200 MET 200 A 200 A ? VAL 197 A 197 A ? -0.6 LYS 203 A 203 A ? -0.6 LYS 203 A 203 A ? -2.3 GLY 169 A 169 A ? -0.3 
201 ARG 201 A 201 A ? ALA 199 A 199 A ? -0.3 GLY 202 A 202 A ? -0.3 GLU 168 A 168 A ? -0.2 LEU 167 A 167 A ? -0.1 
202 GLY 202 A 202 A ? LEU 167 A 167 A ? -2.7 PHE 166 A 166 A ? -0.2 ARG 201 A 201 A ? -0.3 LEU 167 A 167 A ? -0.1 
203 LYS 203 A 203 A ? MET 200 A 200 A ? -2.3 PHE 166 A 166 A ? -0.3 MET 200 A 200 A ? -0.6 ALA 199 A 199 A ? -0.3 
204 PRO 204 A 204 A ? ?   ?   ? ?   ? ? ?    ?   ?   ? ?   ? ? ?    SER 196 A 196 A ? -0.4 GLY 165 A 165 A ? -0.2 
205 GLY 205 A 205 A ? LEU 164 A 164 A ? -1.5 GLY 195 A 195 A ? -0.1 LEU 164 A 164 A ? -1.7 TYR 207 A 207 A ? -0.4 
206 VAL 206 A 206 A ? TRP 194 A 194 A ? -3.0 CYS 163 A 163 A ? -0.2 SER 193 A 193 A ? -2.0 TRP 194 A 194 A ? -2.0 
207 TYR 207 A 207 A ? PHE 162 A 162 A ? -3.0 GLY 205 A 205 A ? -0.4 PHE 162 A 162 A ? -2.0 LYS 209 A 209 A ? -0.4 
208 THR 208 A 208 A ? ILE 191 A 191 A ? -2.5 VAL 206 A 206 A ? -0.3 ILE 191 A 191 A ? -1.1 VAL 210 A 210 A ? -1.0 
209 LYS 209 A 209 A ? ASN 160 A 160 A ? -2.5 TYR 207 A 207 A ? -0.4 ASN 212 A 212 A ? -1.4 GLY 190 A 190 A ? -0.2 
210 VAL 210 A 210 A ? GLN 189 A 189 A ? -1.3 THR 208 A 208 A ? -1.0 TYR 213 A 213 A ? -3.1 LEU 214 A 214 A ? -0.2 
211 CYS 211 A 211 A ? GLN 189 A 189 A ? -0.5 ASN 212 A 212 A ? -0.3 LEU 214 A 214 A ? -0.7 VAL 210 A 210 A ? -0.3 
212 ASN 212 A 212 A ? LYS 209 A 209 A ? -1.4 TYR 213 A 213 A ? -0.2 CYS 211 A 211 A ? -0.3 VAL 210 A 210 A ? -0.2 
213 TYR 213 A 213 A ? VAL 210 A 210 A ? -3.1 LYS 209 A 209 A ? -0.1 ILE 217 A 217 A ? -2.6 ASN 212 A 212 A ? -0.2 
214 LEU 214 A 214 A ? CYS 211 A 211 A ? -0.7 TRP 216 A 216 A ? -0.2 GLN 218 A 218 A ? -2.5 GLU 219 A 219 A ? -0.2 
215 SER 215 A 215 A ? CYS 211 A 211 A ? -0.2 TRP 216 A 216 A ? -0.2 GLU 219 A 219 A ? -2.4 THR 220 A 220 A ? -0.2 
216 TRP 216 A 216 A ? GLN 218 A 218 A ? -0.2 ILE 217 A 217 A ? -0.2 THR 220 A 220 A ? -2.5 MET 221 A 221 A ? -0.2 
217 ILE 217 A 217 A ? TYR 213 A 213 A ? -2.6 GLN 218 A 218 A ? -0.2 MET 221 A 221 A ? -2.4 SER 215 A 215 A ? -0.2 
218 GLN 218 A 218 A ? LEU 214 A 214 A ? -2.5 GLU 219 A 219 A ? -0.2 ALA 222 A 222 A ? -2.1 ILE 217 A 217 A ? -0.2 
219 GLU 219 A 219 A ? SER 215 A 215 A ? -2.4 LEU 214 A 214 A ? -0.2 ASN 223 A 223 A ? -1.8 GLN 218 A 218 A ? -0.2 
220 THR 220 A 220 A ? TRP 216 A 216 A ? -2.5 SER 215 A 215 A ? -0.2 ASN 224 A 224 A ? -0.5 GLN 218 A 218 A ? -0.2 
221 MET 221 A 221 A ? ILE 217 A 217 A ? -2.4 TRP 216 A 216 A ? -0.2 ASN 224 A 224 A ? -0.8 GLU 219 A 219 A ? -0.2 
222 ALA 222 A 222 A ? GLN 218 A 218 A ? -2.1 ASN 223 A 223 A ? -0.2 MET 221 A 221 A ? -0.2 THR 220 A 220 A ? -0.2 
223 ASN 223 A 223 A ? GLU 219 A 219 A ? -1.8 GLN 218 A 218 A ? -0.2 ALA 222 A 222 A ? -0.2 MET 221 A 221 A ? -0.2 
224 ASN 224 A 224 A ? MET 221 A 221 A ? -0.8 THR 220 A 220 A ? -0.5 ALA 222 A 222 A ? -0.2 ASN 223 A 223 A ? -0.2 
# 
loop_
_dssp_statistics_histogram.entry_id 
_dssp_statistics_histogram.type 
_dssp_statistics_histogram.1 
_dssp_statistics_histogram.2 
_dssp_statistics_histogram.3 
_dssp_statistics_histogram.4 
_dssp_statistics_histogram.5 
_dssp_statistics_histogram.6 
_dssp_statistics_histogram.7 
_dssp_statistics_histogram.8 
_dssp_statistics_histogram.9 
_dssp_statistics_histogram.10 
_dssp_statistics_histogram.11 
_dssp_statistics_histogram.12 
_dssp_statistics_histogram.13 
_dssp_statistics_histogram.14 
_dssp_statistics_histogram.15 
_dssp_statistics_histogram.16 
_dssp_statistics_histogram.17 
_dssp_statistics_histogram.18 
_dssp_statistics_histogram.19 
_dssp_statistics_histogram.20 
_dssp_statistics_histogram.21 
_dssp_statistics_histogram.22 
_dssp_statistics_histogram.23 
_dssp_statistics_histogram.24 
_dssp_statistics_histogram.25 
_dssp_statistics_histogram.26 
_dssp_statistics_histogram.27 
_dssp_statistics_histogram.28 
_dssp_statistics_histogram.29 
_dssp_statistics_histogram.30 
1810009J06Rik_Mus_musculus_GeneID=73626 residues_per_alpha_helix        0 0 0 0 0 0 1 0 0 1 0 0 0 0 0 0 0 0 0 0 0 0 0 0 0 0 0 0 0 0 
1810009J06Rik_Mus_musculus_GeneID=73626 parallel_bridges_per_ladder     1 0 0 0 0 0 0 0 0 0 0 0 0 0 0 0 0 0 0 0 0 0 0 0 0 0 0 0 0 0 
1810009J06Rik_Mus_musculus_GeneID=73626 antiparallel_bridges_per_ladder 4 3 1 6 2 1 0 0 0 0 0 0 0 0 0 0 0 0 0 0 0 0 0 0 0 0 0 0 0 0 
1810009J06Rik_Mus_musculus_GeneID=73626 ladders_per_sheet               1 0 0 0 0 1 0 1 0 0 0 0 0 0 0 0 0 0 0 0 0 0 0 0 0 0 0 0 0 0 
# 
loop_
_dssp_statistics_hbond.entry_id 
_dssp_statistics_hbond.type 
_dssp_statistics_hbond.count 
_dssp_statistics_hbond.count_per_100 
1810009J06Rik_Mus_musculus_GeneID=73626 O(I)-->H-N(J)          141 62.9 
1810009J06Rik_Mus_musculus_GeneID=73626 'PARALLEL BRIDGES'     2   0.9  
1810009J06Rik_Mus_musculus_GeneID=73626 'ANTIPARALLEL BRIDGES' 72  32.1 
1810009J06Rik_Mus_musculus_GeneID=73626 O(I)-->H-N(I-5)        2   0.9  
1810009J06Rik_Mus_musculus_GeneID=73626 O(I)-->H-N(I-4)        1   0.4  
1810009J06Rik_Mus_musculus_GeneID=73626 O(I)-->H-N(I-3)        4   1.8  
1810009J06Rik_Mus_musculus_GeneID=73626 O(I)-->H-N(I-2)        1   0.4  
1810009J06Rik_Mus_musculus_GeneID=73626 O(I)-->H-N(I-1)        0   0.0  
1810009J06Rik_Mus_musculus_GeneID=73626 O(I)-->H-N(I+0)        0   0.0  
1810009J06Rik_Mus_musculus_GeneID=73626 O(I)-->H-N(I+1)        0   0.0  
1810009J06Rik_Mus_musculus_GeneID=73626 O(I)-->H-N(I+2)        18  8.0  
1810009J06Rik_Mus_musculus_GeneID=73626 O(I)-->H-N(I+3)        21  9.4  
1810009J06Rik_Mus_musculus_GeneID=73626 O(I)-->H-N(I+4)        15  6.7  
1810009J06Rik_Mus_musculus_GeneID=73626 O(I)-->H-N(I+5)        1   0.4  
# 
_dssp_statistics.entry_id                       1810009J06Rik_Mus_musculus_GeneID=73626 
_dssp_statistics.nr_of_residues                 224 
_dssp_statistics.nr_of_chains                   1 
_dssp_statistics.nr_of_ss_bridges_total         0 
_dssp_statistics.nr_of_ss_bridges_intra_chain   0 
_dssp_statistics.nr_of_ss_bridges_inter_chain   0 
# 
loop_
_chem_comp.id 
_chem_comp.type 
_chem_comp.mon_nstd_flag 
_chem_comp.name 
_chem_comp.formula 
_chem_comp.formula_weight 
ALA 'L-PEPTIDE LINKING' y ALANINE         'C3 H7 N O2'     89.093 
ARG 'L-PEPTIDE LINKING' y ARGININE        'C6 H15 N4 O2'  175.209 
ASN 'L-PEPTIDE LINKING' y ASPARAGINE      'C4 H8 N2 O3'   132.118 
ASP 'L-PEPTIDE LINKING' y 'ASPARTIC ACID' 'C4 H7 N O4'    133.103 
CYS 'L-PEPTIDE LINKING' y CYSTEINE        'C3 H7 N O2 S'  121.158 
GLN 'L-PEPTIDE LINKING' y GLUTAMINE       'C5 H10 N2 O3'  146.144 
GLU 'L-PEPTIDE LINKING' y 'GLUTAMIC ACID' 'C5 H9 N O4'    147.129 
GLY 'PEPTIDE LINKING'   y GLYCINE         'C2 H5 N O2'     75.067 
HIS 'L-PEPTIDE LINKING' y HISTIDINE       'C6 H10 N3 O2'  156.162 
ILE 'L-PEPTIDE LINKING' y ISOLEUCINE      'C6 H13 N O2'   131.173 
LEU 'L-PEPTIDE LINKING' y LEUCINE         'C6 H13 N O2'   131.173 
LYS 'L-PEPTIDE LINKING' y LYSINE          'C6 H15 N2 O2'  147.195 
MET 'L-PEPTIDE LINKING' y METHIONINE      'C5 H11 N O2 S' 149.211 
PHE 'L-PEPTIDE LINKING' y PHENYLALANINE   'C9 H11 N O2'   165.189 
PRO 'L-PEPTIDE LINKING' y PROLINE         'C5 H9 N O2'     115.13 
SER 'L-PEPTIDE LINKING' y SERINE          'C3 H7 N O3'    105.093 
THR 'L-PEPTIDE LINKING' y THREONINE       'C4 H9 N O3'    119.119 
TRP 'L-PEPTIDE LINKING' y TRYPTOPHAN      'C11 H12 N2 O2' 204.225 
TYR 'L-PEPTIDE LINKING' y TYROSINE        'C9 H11 N O3'   181.189 
VAL 'L-PEPTIDE LINKING' y VALINE          'C5 H11 N O2'   117.146 
# 
loop_
_atom_type.symbol 
N 
C 
O 
S 
# 
loop_
_entity_poly_seq.entity_id 
_entity_poly_seq.num 
_entity_poly_seq.mon_id 
_entity_poly_seq.hetero 
1   1 LYS n 
1   2 ILE n 
1   3 VAL n 
1   4 GLY n 
1   5 GLY n 
1   6 TYR n 
1   7 THR n 
1   8 CYS n 
1   9 PRO n 
1  10 LYS n 
1  11 HIS n 
1  12 SER n 
1  13 VAL n 
1  14 PRO n 
1  15 TYR n 
1  16 GLN n 
1  17 VAL n 
1  18 SER n 
1  19 LEU n 
1  20 ASN n 
1  21 ASP n 
1  22 GLY n 
1  23 ILE n 
1  24 HIS n 
1  25 GLN n 
1  26 CYS n 
1  27 GLY n 
1  28 GLY n 
1  29 SER n 
1  30 LEU n 
1  31 ILE n 
1  32 SER n 
1  33 ASP n 
1  34 GLN n 
1  35 TRP n 
1  36 VAL n 
1  37 LEU n 
1  38 SER n 
1  39 ALA n 
1  40 ALA n 
1  41 HIS n 
1  42 CYS n 
1  43 TYR n 
1  44 LYS n 
1  45 ARG n 
1  46 ARG n 
1  47 LEU n 
1  48 GLN n 
1  49 VAL n 
1  50 ARG n 
1  51 LEU n 
1  52 GLY n 
1  53 GLU n 
1  54 HIS n 
1  55 ASN n 
1  56 ILE n 
1  57 ASP n 
1  58 VAL n 
1  59 LEU n 
1  60 GLU n 
1  61 GLY n 
1  62 GLY n 
1  63 GLU n 
1  64 GLN n 
1  65 PHE n 
1  66 ILE n 
1  67 ASP n 
1  68 ALA n 
1  69 GLU n 
1  70 LYS n 
1  71 ILE n 
1  72 ILE n 
1  73 ARG n 
1  74 HIS n 
1  75 PRO n 
1  76 ASP n 
1  77 TYR n 
1  78 ASN n 
1  79 LYS n 
1  80 ASP n 
1  81 THR n 
1  82 VAL n 
1  83 ASP n 
1  84 ASN n 
1  85 ASP n 
1  86 ILE n 
1  87 MET n 
1  88 LEU n 
1  89 ILE n 
1  90 LYS n 
1  91 LEU n 
1  92 LYS n 
1  93 SER n 
1  94 PRO n 
1  95 ALA n 
1  96 ILE n 
1  97 LEU n 
1  98 ASN n 
1  99 SER n 
1 100 GLN n 
1 101 VAL n 
1 102 SER n 
1 103 THR n 
1 104 VAL n 
1 105 SER n 
1 106 LEU n 
1 107 PRO n 
1 108 ARG n 
1 109 SER n 
1 110 CYS n 
1 111 ALA n 
1 112 SER n 
1 113 THR n 
1 114 ASN n 
1 115 ALA n 
1 116 GLN n 
1 117 CYS n 
1 118 LEU n 
1 119 VAL n 
1 120 SER n 
1 121 GLY n 
1 122 TRP n 
1 123 GLY n 
1 124 ASN n 
1 125 THR n 
1 126 VAL n 
1 127 SER n 
1 128 ILE n 
1 129 GLY n 
1 130 GLY n 
1 131 LYS n 
1 132 TYR n 
1 133 PRO n 
1 134 ALA n 
1 135 LEU n 
1 136 LEU n 
1 137 GLN n 
1 138 CYS n 
1 139 LEU n 
1 140 GLU n 
1 141 ALA n 
1 142 PRO n 
1 143 VAL n 
1 144 LEU n 
1 145 SER n 
1 146 ALA n 
1 147 SER n 
1 148 SER n 
1 149 CYS n 
1 150 LYS n 
1 151 LYS n 
1 152 SER n 
1 153 TYR n 
1 154 PRO n 
1 155 GLY n 
1 156 GLN n 
1 157 ILE n 
1 158 THR n 
1 159 SER n 
1 160 ASN n 
1 161 MET n 
1 162 PHE n 
1 163 CYS n 
1 164 LEU n 
1 165 GLY n 
1 166 PHE n 
1 167 LEU n 
1 168 GLU n 
1 169 GLY n 
1 170 GLY n 
1 171 LYS n 
1 172 ASP n 
1 173 SER n 
1 174 CYS n 
1 175 ASP n 
1 176 GLY n 
1 177 ASP n 
1 178 SER n 
1 179 GLY n 
1 180 GLY n 
1 181 PRO n 
1 182 VAL n 
1 183 VAL n 
1 184 CYS n 
1 185 ASN n 
1 186 GLY n 
1 187 GLU n 
1 188 ILE n 
1 189 GLN n 
1 190 GLY n 
1 191 ILE n 
1 192 VAL n 
1 193 SER n 
1 194 TRP n 
1 195 GLY n 
1 196 SER n 
1 197 VAL n 
1 198 CYS n 
1 199 ALA n 
1 200 MET n 
1 201 ARG n 
1 202 GLY n 
1 203 LYS n 
1 204 PRO n 
1 205 GLY n 
1 206 VAL n 
1 207 TYR n 
1 208 THR n 
1 209 LYS n 
1 210 VAL n 
1 211 CYS n 
1 212 ASN n 
1 213 TYR n 
1 214 LEU n 
1 215 SER n 
1 216 TRP n 
1 217 ILE n 
1 218 GLN n 
1 219 GLU n 
1 220 THR n 
1 221 MET n 
1 222 ALA n 
1 223 ASN n 
1 224 ASN n 
# 
loop_
_pdbx_poly_seq_scheme.asym_id 
_pdbx_poly_seq_scheme.entity_id 
_pdbx_poly_seq_scheme.seq_id 
_pdbx_poly_seq_scheme.mon_id 
_pdbx_poly_seq_scheme.ndb_seq_num 
_pdbx_poly_seq_scheme.pdb_seq_num 
_pdbx_poly_seq_scheme.auth_seq_num 
_pdbx_poly_seq_scheme.pdb_mon_id 
_pdbx_poly_seq_scheme.auth_mon_id 
_pdbx_poly_seq_scheme.pdb_strand_id 
_pdbx_poly_seq_scheme.pdb_ins_code 
_pdbx_poly_seq_scheme.hetero 
A 1   1 LYS   1 1   1   LYS LYS A ? n 
A 1   2 ILE   2 2   2   ILE ILE A ? n 
A 1   3 VAL   3 3   3   VAL VAL A ? n 
A 1   4 GLY   4 4   4   GLY GLY A ? n 
A 1   5 GLY   5 5   5   GLY GLY A ? n 
A 1   6 TYR   6 6   6   TYR TYR A ? n 
A 1   7 THR   7 7   7   THR THR A ? n 
A 1   8 CYS   8 8   8   CYS CYS A ? n 
A 1   9 PRO   9 9   9   PRO PRO A ? n 
A 1  10 LYS  10 10  10  LYS LYS A ? n 
A 1  11 HIS  11 11  11  HIS HIS A ? n 
A 1  12 SER  12 12  12  SER SER A ? n 
A 1  13 VAL  13 13  13  VAL VAL A ? n 
A 1  14 PRO  14 14  14  PRO PRO A ? n 
A 1  15 TYR  15 15  15  TYR TYR A ? n 
A 1  16 GLN  16 16  16  GLN GLN A ? n 
A 1  17 VAL  17 17  17  VAL VAL A ? n 
A 1  18 SER  18 18  18  SER SER A ? n 
A 1  19 LEU  19 19  19  LEU LEU A ? n 
A 1  20 ASN  20 20  20  ASN ASN A ? n 
A 1  21 ASP  21 21  21  ASP ASP A ? n 
A 1  22 GLY  22 22  22  GLY GLY A ? n 
A 1  23 ILE  23 23  23  ILE ILE A ? n 
A 1  24 HIS  24 24  24  HIS HIS A ? n 
A 1  25 GLN  25 25  25  GLN GLN A ? n 
A 1  26 CYS  26 26  26  CYS CYS A ? n 
A 1  27 GLY  27 27  27  GLY GLY A ? n 
A 1  28 GLY  28 28  28  GLY GLY A ? n 
A 1  29 SER  29 29  29  SER SER A ? n 
A 1  30 LEU  30 30  30  LEU LEU A ? n 
A 1  31 ILE  31 31  31  ILE ILE A ? n 
A 1  32 SER  32 32  32  SER SER A ? n 
A 1  33 ASP  33 33  33  ASP ASP A ? n 
A 1  34 GLN  34 34  34  GLN GLN A ? n 
A 1  35 TRP  35 35  35  TRP TRP A ? n 
A 1  36 VAL  36 36  36  VAL VAL A ? n 
A 1  37 LEU  37 37  37  LEU LEU A ? n 
A 1  38 SER  38 38  38  SER SER A ? n 
A 1  39 ALA  39 39  39  ALA ALA A ? n 
A 1  40 ALA  40 40  40  ALA ALA A ? n 
A 1  41 HIS  41 41  41  HIS HIS A ? n 
A 1  42 CYS  42 42  42  CYS CYS A ? n 
A 1  43 TYR  43 43  43  TYR TYR A ? n 
A 1  44 LYS  44 44  44  LYS LYS A ? n 
A 1  45 ARG  45 45  45  ARG ARG A ? n 
A 1  46 ARG  46 46  46  ARG ARG A ? n 
A 1  47 LEU  47 47  47  LEU LEU A ? n 
A 1  48 GLN  48 48  48  GLN GLN A ? n 
A 1  49 VAL  49 49  49  VAL VAL A ? n 
A 1  50 ARG  50 50  50  ARG ARG A ? n 
A 1  51 LEU  51 51  51  LEU LEU A ? n 
A 1  52 GLY  52 52  52  GLY GLY A ? n 
A 1  53 GLU  53 53  53  GLU GLU A ? n 
A 1  54 HIS  54 54  54  HIS HIS A ? n 
A 1  55 ASN  55 55  55  ASN ASN A ? n 
A 1  56 ILE  56 56  56  ILE ILE A ? n 
A 1  57 ASP  57 57  57  ASP ASP A ? n 
A 1  58 VAL  58 58  58  VAL VAL A ? n 
A 1  59 LEU  59 59  59  LEU LEU A ? n 
A 1  60 GLU  60 60  60  GLU GLU A ? n 
A 1  61 GLY  61 61  61  GLY GLY A ? n 
A 1  62 GLY  62 62  62  GLY GLY A ? n 
A 1  63 GLU  63 63  63  GLU GLU A ? n 
A 1  64 GLN  64 64  64  GLN GLN A ? n 
A 1  65 PHE  65 65  65  PHE PHE A ? n 
A 1  66 ILE  66 66  66  ILE ILE A ? n 
A 1  67 ASP  67 67  67  ASP ASP A ? n 
A 1  68 ALA  68 68  68  ALA ALA A ? n 
A 1  69 GLU  69 69  69  GLU GLU A ? n 
A 1  70 LYS  70 70  70  LYS LYS A ? n 
A 1  71 ILE  71 71  71  ILE ILE A ? n 
A 1  72 ILE  72 72  72  ILE ILE A ? n 
A 1  73 ARG  73 73  73  ARG ARG A ? n 
A 1  74 HIS  74 74  74  HIS HIS A ? n 
A 1  75 PRO  75 75  75  PRO PRO A ? n 
A 1  76 ASP  76 76  76  ASP ASP A ? n 
A 1  77 TYR  77 77  77  TYR TYR A ? n 
A 1  78 ASN  78 78  78  ASN ASN A ? n 
A 1  79 LYS  79 79  79  LYS LYS A ? n 
A 1  80 ASP  80 80  80  ASP ASP A ? n 
A 1  81 THR  81 81  81  THR THR A ? n 
A 1  82 VAL  82 82  82  VAL VAL A ? n 
A 1  83 ASP  83 83  83  ASP ASP A ? n 
A 1  84 ASN  84 84  84  ASN ASN A ? n 
A 1  85 ASP  85 85  85  ASP ASP A ? n 
A 1  86 ILE  86 86  86  ILE ILE A ? n 
A 1  87 MET  87 87  87  MET MET A ? n 
A 1  88 LEU  88 88  88  LEU LEU A ? n 
A 1  89 ILE  89 89  89  ILE ILE A ? n 
A 1  90 LYS  90 90  90  LYS LYS A ? n 
A 1  91 LEU  91 91  91  LEU LEU A ? n 
A 1  92 LYS  92 92  92  LYS LYS A ? n 
A 1  93 SER  93 93  93  SER SER A ? n 
A 1  94 PRO  94 94  94  PRO PRO A ? n 
A 1  95 ALA  95 95  95  ALA ALA A ? n 
A 1  96 ILE  96 96  96  ILE ILE A ? n 
A 1  97 LEU  97 97  97  LEU LEU A ? n 
A 1  98 ASN  98 98  98  ASN ASN A ? n 
A 1  99 SER  99 99  99  SER SER A ? n 
A 1 100 GLN 100 100 100 GLN GLN A ? n 
A 1 101 VAL 101 101 101 VAL VAL A ? n 
A 1 102 SER 102 102 102 SER SER A ? n 
A 1 103 THR 103 103 103 THR THR A ? n 
A 1 104 VAL 104 104 104 VAL VAL A ? n 
A 1 105 SER 105 105 105 SER SER A ? n 
A 1 106 LEU 106 106 106 LEU LEU A ? n 
A 1 107 PRO 107 107 107 PRO PRO A ? n 
A 1 108 ARG 108 108 108 ARG ARG A ? n 
A 1 109 SER 109 109 109 SER SER A ? n 
A 1 110 CYS 110 110 110 CYS CYS A ? n 
A 1 111 ALA 111 111 111 ALA ALA A ? n 
A 1 112 SER 112 112 112 SER SER A ? n 
A 1 113 THR 113 113 113 THR THR A ? n 
A 1 114 ASN 114 114 114 ASN ASN A ? n 
A 1 115 ALA 115 115 115 ALA ALA A ? n 
A 1 116 GLN 116 116 116 GLN GLN A ? n 
A 1 117 CYS 117 117 117 CYS CYS A ? n 
A 1 118 LEU 118 118 118 LEU LEU A ? n 
A 1 119 VAL 119 119 119 VAL VAL A ? n 
A 1 120 SER 120 120 120 SER SER A ? n 
A 1 121 GLY 121 121 121 GLY GLY A ? n 
A 1 122 TRP 122 122 122 TRP TRP A ? n 
A 1 123 GLY 123 123 123 GLY GLY A ? n 
A 1 124 ASN 124 124 124 ASN ASN A ? n 
A 1 125 THR 125 125 125 THR THR A ? n 
A 1 126 VAL 126 126 126 VAL VAL A ? n 
A 1 127 SER 127 127 127 SER SER A ? n 
A 1 128 ILE 128 128 128 ILE ILE A ? n 
A 1 129 GLY 129 129 129 GLY GLY A ? n 
A 1 130 GLY 130 130 130 GLY GLY A ? n 
A 1 131 LYS 131 131 131 LYS LYS A ? n 
A 1 132 TYR 132 132 132 TYR TYR A ? n 
A 1 133 PRO 133 133 133 PRO PRO A ? n 
A 1 134 ALA 134 134 134 ALA ALA A ? n 
A 1 135 LEU 135 135 135 LEU LEU A ? n 
A 1 136 LEU 136 136 136 LEU LEU A ? n 
A 1 137 GLN 137 137 137 GLN GLN A ? n 
A 1 138 CYS 138 138 138 CYS CYS A ? n 
A 1 139 LEU 139 139 139 LEU LEU A ? n 
A 1 140 GLU 140 140 140 GLU GLU A ? n 
A 1 141 ALA 141 141 141 ALA ALA A ? n 
A 1 142 PRO 142 142 142 PRO PRO A ? n 
A 1 143 VAL 143 143 143 VAL VAL A ? n 
A 1 144 LEU 144 144 144 LEU LEU A ? n 
A 1 145 SER 145 145 145 SER SER A ? n 
A 1 146 ALA 146 146 146 ALA ALA A ? n 
A 1 147 SER 147 147 147 SER SER A ? n 
A 1 148 SER 148 148 148 SER SER A ? n 
A 1 149 CYS 149 149 149 CYS CYS A ? n 
A 1 150 LYS 150 150 150 LYS LYS A ? n 
A 1 151 LYS 151 151 151 LYS LYS A ? n 
A 1 152 SER 152 152 152 SER SER A ? n 
A 1 153 TYR 153 153 153 TYR TYR A ? n 
A 1 154 PRO 154 154 154 PRO PRO A ? n 
A 1 155 GLY 155 155 155 GLY GLY A ? n 
A 1 156 GLN 156 156 156 GLN GLN A ? n 
A 1 157 ILE 157 157 157 ILE ILE A ? n 
A 1 158 THR 158 158 158 THR THR A ? n 
A 1 159 SER 159 159 159 SER SER A ? n 
A 1 160 ASN 160 160 160 ASN ASN A ? n 
A 1 161 MET 161 161 161 MET MET A ? n 
A 1 162 PHE 162 162 162 PHE PHE A ? n 
A 1 163 CYS 163 163 163 CYS CYS A ? n 
A 1 164 LEU 164 164 164 LEU LEU A ? n 
A 1 165 GLY 165 165 165 GLY GLY A ? n 
A 1 166 PHE 166 166 166 PHE PHE A ? n 
A 1 167 LEU 167 167 167 LEU LEU A ? n 
A 1 168 GLU 168 168 168 GLU GLU A ? n 
A 1 169 GLY 169 169 169 GLY GLY A ? n 
A 1 170 GLY 170 170 170 GLY GLY A ? n 
A 1 171 LYS 171 171 171 LYS LYS A ? n 
A 1 172 ASP 172 172 172 ASP ASP A ? n 
A 1 173 SER 173 173 173 SER SER A ? n 
A 1 174 CYS 174 174 174 CYS CYS A ? n 
A 1 175 ASP 175 175 175 ASP ASP A ? n 
A 1 176 GLY 176 176 176 GLY GLY A ? n 
A 1 177 ASP 177 177 177 ASP ASP A ? n 
A 1 178 SER 178 178 178 SER SER A ? n 
A 1 179 GLY 179 179 179 GLY GLY A ? n 
A 1 180 GLY 180 180 180 GLY GLY A ? n 
A 1 181 PRO 181 181 181 PRO PRO A ? n 
A 1 182 VAL 182 182 182 VAL VAL A ? n 
A 1 183 VAL 183 183 183 VAL VAL A ? n 
A 1 184 CYS 184 184 184 CYS CYS A ? n 
A 1 185 ASN 185 185 185 ASN ASN A ? n 
A 1 186 GLY 186 186 186 GLY GLY A ? n 
A 1 187 GLU 187 187 187 GLU GLU A ? n 
A 1 188 ILE 188 188 188 ILE ILE A ? n 
A 1 189 GLN 189 189 189 GLN GLN A ? n 
A 1 190 GLY 190 190 190 GLY GLY A ? n 
A 1 191 ILE 191 191 191 ILE ILE A ? n 
A 1 192 VAL 192 192 192 VAL VAL A ? n 
A 1 193 SER 193 193 193 SER SER A ? n 
A 1 194 TRP 194 194 194 TRP TRP A ? n 
A 1 195 GLY 195 195 195 GLY GLY A ? n 
A 1 196 SER 196 196 196 SER SER A ? n 
A 1 197 VAL 197 197 197 VAL VAL A ? n 
A 1 198 CYS 198 198 198 CYS CYS A ? n 
A 1 199 ALA 199 199 199 ALA ALA A ? n 
A 1 200 MET 200 200 200 MET MET A ? n 
A 1 201 ARG 201 201 201 ARG ARG A ? n 
A 1 202 GLY 202 202 202 GLY GLY A ? n 
A 1 203 LYS 203 203 203 LYS LYS A ? n 
A 1 204 PRO 204 204 204 PRO PRO A ? n 
A 1 205 GLY 205 205 205 GLY GLY A ? n 
A 1 206 VAL 206 206 206 VAL VAL A ? n 
A 1 207 TYR 207 207 207 TYR TYR A ? n 
A 1 208 THR 208 208 208 THR THR A ? n 
A 1 209 LYS 209 209 209 LYS LYS A ? n 
A 1 210 VAL 210 210 210 VAL VAL A ? n 
A 1 211 CYS 211 211 211 CYS CYS A ? n 
A 1 212 ASN 212 212 212 ASN ASN A ? n 
A 1 213 TYR 213 213 213 TYR TYR A ? n 
A 1 214 LEU 214 214 214 LEU LEU A ? n 
A 1 215 SER 215 215 215 SER SER A ? n 
A 1 216 TRP 216 216 216 TRP TRP A ? n 
A 1 217 ILE 217 217 217 ILE ILE A ? n 
A 1 218 GLN 218 218 218 GLN GLN A ? n 
A 1 219 GLU 219 219 219 GLU GLU A ? n 
A 1 220 THR 220 220 220 THR THR A ? n 
A 1 221 MET 221 221 221 MET MET A ? n 
A 1 222 ALA 222 222 222 ALA ALA A ? n 
A 1 223 ASN 223 223 223 ASN ASN A ? n 
A 1 224 ASN 224 224 224 ASN ASN A ? n 
# 
loop_
_atom_site.group_PDB 
_atom_site.id 
_atom_site.type_symbol 
_atom_site.label_atom_id 
_atom_site.label_alt_id 
_atom_site.label_comp_id 
_atom_site.label_asym_id 
_atom_site.label_entity_id 
_atom_site.label_seq_id 
_atom_site.pdbx_PDB_ins_code 
_atom_site.Cartn_x 
_atom_site.Cartn_y 
_atom_site.Cartn_z 
_atom_site.occupancy 
_atom_site.B_iso_or_equiv 
_atom_site.pdbx_formal_charge 
_atom_site.auth_seq_id 
_atom_site.auth_comp_id 
_atom_site.auth_asym_id 
_atom_site.auth_atom_id 
_atom_site.pdbx_PDB_model_num 
ATOM 1    N N   ? LYS A 1   1 ?   0.598  -4.799 -11.786 1.000 59.700 ? 1   LYS A N   1 
ATOM 2    C CA  ? LYS A 1   1 ?  -0.311  -4.668 -12.921 1.000 59.700 ? 1   LYS A CA  1 
ATOM 3    C C   ? LYS A 1   1 ?  -1.745  -4.435 -12.452 1.000 59.700 ? 1   LYS A C   1 
ATOM 4    C CB  ? LYS A 1   1 ?  -0.245  -5.911 -13.808 1.000 59.700 ? 1   LYS A CB  1 
ATOM 5    O O   ? LYS A 1   1 ?  -2.222  -5.110 -11.538 1.000 59.700 ? 1   LYS A O   1 
ATOM 6    C CG  ? LYS A 1   1 ?  -1.110  -5.827 -15.057 1.000 59.700 ? 1   LYS A CG  1 
ATOM 7    C CD  ? LYS A 1   1 ?  -0.968  -7.073 -15.921 1.000 59.700 ? 1   LYS A CD  1 
ATOM 8    C CE  ? LYS A 1   1 ?  -1.876  -7.016 -17.142 1.000 59.700 ? 1   LYS A CE  1 
ATOM 9    N NZ  ? LYS A 1   1 ?  -1.740  -8.236 -17.992 1.000 59.700 ? 1   LYS A NZ  1 
ATOM 10   N N   ? ILE A 1   2 ?  -2.177  -3.452 -12.915 1.000 82.060 ? 2   ILE A N   1 
ATOM 11   C CA  ? ILE A 1   2 ?  -3.629  -3.312 -12.943 1.000 82.060 ? 2   ILE A CA  1 
ATOM 12   C C   ? ILE A 1   2 ?  -4.175  -3.862 -14.259 1.000 82.060 ? 2   ILE A C   1 
ATOM 13   C CB  ? ILE A 1   2 ?  -4.059  -1.839 -12.759 1.000 82.060 ? 2   ILE A CB  1 
ATOM 14   O O   ? ILE A 1   2 ?  -3.960  -3.275 -15.322 1.000 82.060 ? 2   ILE A O   1 
ATOM 15   C CG1 ? ILE A 1   2 ?  -3.453  -1.263 -11.473 1.000 82.060 ? 2   ILE A CG1 1 
ATOM 16   C CG2 ? ILE A 1   2 ?  -5.586  -1.720 -12.746 1.000 82.060 ? 2   ILE A CG2 1 
ATOM 17   C CD1 ? ILE A 1   2 ?  -3.949  -1.936 -10.200 1.000 82.060 ? 2   ILE A CD1 1 
ATOM 18   N N   ? VAL A 1   3 ?  -4.525  -5.077 -14.337 1.000 88.440 ? 3   VAL A N   1 
ATOM 19   C CA  ? VAL A 1   3 ?  -5.124  -5.701 -15.512 1.000 88.440 ? 3   VAL A CA  1 
ATOM 20   C C   ? VAL A 1   3 ?  -6.481  -5.063 -15.801 1.000 88.440 ? 3   VAL A C   1 
ATOM 21   C CB  ? VAL A 1   3 ?  -5.281  -7.227 -15.327 1.000 88.440 ? 3   VAL A CB  1 
ATOM 22   O O   ? VAL A 1   3 ?  -7.320  -4.941 -14.905 1.000 88.440 ? 3   VAL A O   1 
ATOM 23   C CG1 ? VAL A 1   3 ?  -5.926  -7.857 -16.559 1.000 88.440 ? 3   VAL A CG1 1 
ATOM 24   C CG2 ? VAL A 1   3 ?  -3.926  -7.871 -15.040 1.000 88.440 ? 3   VAL A CG2 1 
ATOM 25   N N   ? GLY A 1   4 ?  -6.587  -4.647 -17.191 1.000 88.690 ? 4   GLY A N   1 
ATOM 26   C CA  ? GLY A 1   4 ?  -7.868  -4.068 -17.565 1.000 88.690 ? 4   GLY A CA  1 
ATOM 27   C C   ? GLY A 1   4 ?  -8.062  -2.658 -17.040 1.000 88.690 ? 4   GLY A C   1 
ATOM 28   O O   ? GLY A 1   4 ?  -9.189  -2.163 -16.979 1.000 88.690 ? 4   GLY A O   1 
ATOM 29   N N   ? GLY A 1   5 ?  -6.884  -1.955 -16.540 1.000 92.590 ? 5   GLY A N   1 
ATOM 30   C CA  ? GLY A 1   5 ?  -6.904  -0.581 -16.063 1.000 92.590 ? 5   GLY A CA  1 
ATOM 31   C C   ? GLY A 1   5 ?  -6.501   0.425 -17.125 1.000 92.590 ? 5   GLY A C   1 
ATOM 32   O O   ? GLY A 1   5 ?  -6.600   0.145 -18.321 1.000 92.590 ? 5   GLY A O   1 
ATOM 33   N N   ? TYR A 1   6 ?  -6.217   1.625 -16.702 1.000 94.780 ? 6   TYR A N   1 
ATOM 34   C CA  ? TYR A 1   6 ?  -5.810   2.731 -17.563 1.000 94.780 ? 6   TYR A CA  1 
ATOM 35   C C   ? TYR A 1   6 ?  -4.629   3.484 -16.962 1.000 94.780 ? 6   TYR A C   1 
ATOM 36   C CB  ? TYR A 1   6 ?  -6.980   3.692 -17.792 1.000 94.780 ? 6   TYR A CB  1 
ATOM 37   O O   ? TYR A 1   6 ?  -4.310   3.311 -15.783 1.000 94.780 ? 6   TYR A O   1 
ATOM 38   C CG  ? TYR A 1   6 ?  -7.484   4.347 -16.529 1.000 94.780 ? 6   TYR A CG  1 
ATOM 39   C CD1 ? TYR A 1   6 ?  -8.423   3.713 -15.719 1.000 94.780 ? 6   TYR A CD1 1 
ATOM 40   C CD2 ? TYR A 1   6 ?  -7.024   5.602 -16.144 1.000 94.780 ? 6   TYR A CD2 1 
ATOM 41   C CE1 ? TYR A 1   6 ?  -8.892   4.314 -14.556 1.000 94.780 ? 6   TYR A CE1 1 
ATOM 42   C CE2 ? TYR A 1   6 ?  -7.485   6.212 -14.983 1.000 94.780 ? 6   TYR A CE2 1 
ATOM 43   O OH  ? TYR A 1   6 ?  -8.878   6.161 -13.045 1.000 94.780 ? 6   TYR A OH  1 
ATOM 44   C CZ  ? TYR A 1   6 ?  -8.418   5.561 -14.196 1.000 94.780 ? 6   TYR A CZ  1 
ATOM 45   N N   ? THR A 1   7 ?  -3.862   4.187 -17.880 1.000 96.010 ? 7   THR A N   1 
ATOM 46   C CA  ? THR A 1   7 ?  -2.829   5.077 -17.362 1.000 96.010 ? 7   THR A CA  1 
ATOM 47   C C   ? THR A 1   7 ?  -3.449   6.207 -16.545 1.000 96.010 ? 7   THR A C   1 
ATOM 48   C CB  ? THR A 1   7 ?  -1.980   5.670 -18.502 1.000 96.010 ? 7   THR A CB  1 
ATOM 49   O O   ? THR A 1   7 ?  -4.327   6.923 -17.032 1.000 96.010 ? 7   THR A O   1 
ATOM 50   C CG2 ? THR A 1   7 ?  -0.909   6.610 -17.959 1.000 96.010 ? 7   THR A CG2 1 
ATOM 51   O OG1 ? THR A 1   7 ?  -1.346   4.605 -19.221 1.000 96.010 ? 7   THR A OG1 1 
ATOM 52   N N   ? CYS A 1   8 ?  -2.994   6.361 -15.299 1.000 95.620 ? 8   CYS A N   1 
ATOM 53   C CA  ? CYS A 1   8 ?  -3.482   7.424 -14.429 1.000 95.620 ? 8   CYS A CA  1 
ATOM 54   C C   ? CYS A 1   8 ?  -3.110   8.795 -14.981 1.000 95.620 ? 8   CYS A C   1 
ATOM 55   C CB  ? CYS A 1   8 ?  -2.920   7.263 -13.017 1.000 95.620 ? 8   CYS A CB  1 
ATOM 56   O O   ? CYS A 1   8 ?  -2.018   8.975 -15.523 1.000 95.620 ? 8   CYS A O   1 
ATOM 57   S SG  ? CYS A 1   8 ?  -3.472   5.762 -12.180 1.000 95.620 ? 8   CYS A SG  1 
ATOM 58   N N   ? PRO A 1   9 ?  -4.100   9.700 -14.842 1.000 95.480 ? 9   PRO A N   1 
ATOM 59   C CA  ? PRO A 1   9 ?  -3.664  11.058 -15.178 1.000 95.480 ? 9   PRO A CA  1 
ATOM 60   C C   ? PRO A 1   9 ?  -2.451  11.506 -14.366 1.000 95.480 ? 9   PRO A C   1 
ATOM 61   C CB  ? PRO A 1   9 ?  -4.890  11.913 -14.845 1.000 95.480 ? 9   PRO A CB  1 
ATOM 62   O O   ? PRO A 1   9 ?  -2.306  11.122 -13.202 1.000 95.480 ? 9   PRO A O   1 
ATOM 63   C CG  ? PRO A 1   9 ?  -6.048  10.973 -14.937 1.000 95.480 ? 9   PRO A CG  1 
ATOM 64   C CD  ? PRO A 1   9 ?  -5.606   9.623 -14.450 1.000 95.480 ? 9   PRO A CD  1 
ATOM 65   N N   ? LYS A 1  10 ?  -1.575  12.214 -15.023 1.000 94.240 ? 10  LYS A N   1 
ATOM 66   C CA  ? LYS A 1  10 ?  -0.367  12.704 -14.366 1.000 94.240 ? 10  LYS A CA  1 
ATOM 67   C C   ? LYS A 1  10 ?  -0.700  13.404 -13.052 1.000 94.240 ? 10  LYS A C   1 
ATOM 68   C CB  ? LYS A 1  10 ?   0.397  13.655 -15.288 1.000 94.240 ? 10  LYS A CB  1 
ATOM 69   O O   ? LYS A 1  10 ?  -1.591  14.255 -13.005 1.000 94.240 ? 10  LYS A O   1 
ATOM 70   C CG  ? LYS A 1  10 ?   1.803  13.985 -14.809 1.000 94.240 ? 10  LYS A CG  1 
ATOM 71   C CD  ? LYS A 1  10 ?   2.559  14.824 -15.832 1.000 94.240 ? 10  LYS A CD  1 
ATOM 72   C CE  ? LYS A 1  10 ?   3.971  15.146 -15.358 1.000 94.240 ? 10  LYS A CE  1 
ATOM 73   N NZ  ? LYS A 1  10 ?   4.746  15.890 -16.395 1.000 94.240 ? 10  LYS A NZ  1 
ATOM 74   N N   ? HIS A 1  11 ?  -0.066  12.907 -11.886 1.000 92.150 ? 11  HIS A N   1 
ATOM 75   C CA  ? HIS A 1  11 ?  -0.090  13.485 -10.548 1.000 92.150 ? 11  HIS A CA  1 
ATOM 76   C C   ? HIS A 1  11 ?  -1.483  13.396  -9.934 1.000 92.150 ? 11  HIS A C   1 
ATOM 77   C CB  ? HIS A 1  11 ?   0.376  14.942 -10.585 1.000 92.150 ? 11  HIS A CB  1 
ATOM 78   O O   ? HIS A 1  11 ?  -1.812  14.155  -9.019 1.000 92.150 ? 11  HIS A O   1 
ATOM 79   C CG  ? HIS A 1  11 ?   1.751  15.118 -11.146 1.000 92.150 ? 11  HIS A CG  1 
ATOM 80   C CD2 ? HIS A 1  11 ?   2.209  15.905 -12.148 1.000 92.150 ? 11  HIS A CD2 1 
ATOM 81   N ND1 ? HIS A 1  11 ?   2.844  14.429 -10.666 1.000 92.150 ? 11  HIS A ND1 1 
ATOM 82   C CE1 ? HIS A 1  11 ?   3.917  14.786 -11.351 1.000 92.150 ? 11  HIS A CE1 1 
ATOM 83   N NE2 ? HIS A 1  11 ?   3.559  15.680 -12.256 1.000 92.150 ? 11  HIS A NE2 1 
ATOM 84   N N   ? SER A 1  12 ?  -2.389  12.575 -10.454 1.000 95.410 ? 12  SER A N   1 
ATOM 85   C CA  ? SER A 1  12 ?  -3.736  12.333  -9.947 1.000 95.410 ? 12  SER A CA  1 
ATOM 86   C C   ? SER A 1  12 ?  -3.708  11.460  -8.697 1.000 95.410 ? 12  SER A C   1 
ATOM 87   C CB  ? SER A 1  12 ?  -4.602  11.673 -11.021 1.000 95.410 ? 12  SER A CB  1 
ATOM 88   O O   ? SER A 1  12 ?  -4.692  11.396  -7.957 1.000 95.410 ? 12  SER A O   1 
ATOM 89   O OG  ? SER A 1  12 ?  -4.090  10.398 -11.367 1.000 95.410 ? 12  SER A OG  1 
ATOM 90   N N   ? VAL A 1  13 ?  -2.642  10.812  -8.332 1.000 97.110 ? 13  VAL A N   1 
ATOM 91   C CA  ? VAL A 1  13 ?  -2.458   9.959  -7.163 1.000 97.110 ? 13  VAL A CA  1 
ATOM 92   C C   ? VAL A 1  13 ?  -1.180  10.356  -6.429 1.000 97.110 ? 13  VAL A C   1 
ATOM 93   C CB  ? VAL A 1  13 ?  -2.406   8.465  -7.554 1.000 97.110 ? 13  VAL A CB  1 
ATOM 94   O O   ? VAL A 1  13 ?  -0.196   9.612  -6.435 1.000 97.110 ? 13  VAL A O   1 
ATOM 95   C CG1 ? VAL A 1  13 ?  -2.532   7.578  -6.316 1.000 97.110 ? 13  VAL A CG1 1 
ATOM 96   C CG2 ? VAL A 1  13 ?  -3.506   8.139  -8.562 1.000 97.110 ? 13  VAL A CG2 1 
ATOM 97   N N   ? PRO A 1  14 ?  -1.155  11.500  -5.738 1.000 97.250 ? 14  PRO A N   1 
ATOM 98   C CA  ? PRO A 1  14 ?   0.061  12.089  -5.173 1.000 97.250 ? 14  PRO A CA  1 
ATOM 99   C C   ? PRO A 1  14 ?   0.520  11.385  -3.898 1.000 97.250 ? 14  PRO A C   1 
ATOM 100  C CB  ? PRO A 1  14 ?  -0.351  13.534  -4.879 1.000 97.250 ? 14  PRO A CB  1 
ATOM 101  O O   ? PRO A 1  14 ?   1.640  11.610  -3.433 1.000 97.250 ? 14  PRO A O   1 
ATOM 102  C CG  ? PRO A 1  14 ?  -1.830  13.476  -4.675 1.000 97.250 ? 14  PRO A CG  1 
ATOM 103  C CD  ? PRO A 1  14 ?  -2.402  12.457  -5.618 1.000 97.250 ? 14  PRO A CD  1 
ATOM 104  N N   ? TYR A 1  15 ?  -0.316  10.425  -3.370 1.000 98.260 ? 15  TYR A N   1 
ATOM 105  C CA  ? TYR A 1  15 ?   0.029   9.663  -2.175 1.000 98.260 ? 15  TYR A CA  1 
ATOM 106  C C   ? TYR A 1  15 ?   0.721   8.356  -2.543 1.000 98.260 ? 15  TYR A C   1 
ATOM 107  C CB  ? TYR A 1  15 ?  -1.223   9.374  -1.341 1.000 98.260 ? 15  TYR A CB  1 
ATOM 108  O O   ? TYR A 1  15 ?   1.190   7.627  -1.666 1.000 98.260 ? 15  TYR A O   1 
ATOM 109  C CG  ? TYR A 1  15 ?  -2.379   8.838  -2.149 1.000 98.260 ? 15  TYR A CG  1 
ATOM 110  C CD1 ? TYR A 1  15 ?  -3.441   9.663  -2.515 1.000 98.260 ? 15  TYR A CD1 1 
ATOM 111  C CD2 ? TYR A 1  15 ?  -2.414   7.506  -2.546 1.000 98.260 ? 15  TYR A CD2 1 
ATOM 112  C CE1 ? TYR A 1  15 ?  -4.510   9.172  -3.257 1.000 98.260 ? 15  TYR A CE1 1 
ATOM 113  C CE2 ? TYR A 1  15 ?  -3.478   7.004  -3.289 1.000 98.260 ? 15  TYR A CE2 1 
ATOM 114  O OH  ? TYR A 1  15 ?  -5.575   7.353  -4.375 1.000 98.260 ? 15  TYR A OH  1 
ATOM 115  C CZ  ? TYR A 1  15 ?  -4.519   7.844  -3.640 1.000 98.260 ? 15  TYR A CZ  1 
ATOM 116  N N   ? GLN A 1  16 ?   0.690   7.940  -3.811 1.000 97.780 ? 16  GLN A N   1 
ATOM 117  C CA  ? GLN A 1  16 ?   1.289   6.695  -4.281 1.000 97.780 ? 16  GLN A CA  1 
ATOM 118  C C   ? GLN A 1  16 ?   2.803   6.707  -4.089 1.000 97.780 ? 16  GLN A C   1 
ATOM 119  C CB  ? GLN A 1  16 ?   0.948   6.458  -5.753 1.000 97.780 ? 16  GLN A CB  1 
ATOM 120  O O   ? GLN A 1  16 ?   3.475   7.668  -4.468 1.000 97.780 ? 16  GLN A O   1 
ATOM 121  C CG  ? GLN A 1  16 ?   1.529   5.168  -6.318 1.000 97.780 ? 16  GLN A CG  1 
ATOM 122  C CD  ? GLN A 1  16 ?   0.834   3.929  -5.787 1.000 97.780 ? 16  GLN A CD  1 
ATOM 123  N NE2 ? GLN A 1  16 ?   1.616   2.906  -5.459 1.000 97.780 ? 16  GLN A NE2 1 
ATOM 124  O OE1 ? GLN A 1  16 ?  -0.395   3.892  -5.671 1.000 97.780 ? 16  GLN A OE1 1 
ATOM 125  N N   ? VAL A 1  17 ?   3.306   5.557  -3.585 1.000 97.710 ? 17  VAL A N   1 
ATOM 126  C CA  ? VAL A 1  17 ?   4.726   5.434  -3.270 1.000 97.710 ? 17  VAL A CA  1 
ATOM 127  C C   ? VAL A 1  17 ?   5.309   4.216  -3.984 1.000 97.710 ? 17  VAL A C   1 
ATOM 128  C CB  ? VAL A 1  17 ?   4.962   5.323  -1.748 1.000 97.710 ? 17  VAL A CB  1 
ATOM 129  O O   ? VAL A 1  17 ?   4.672   3.163  -4.050 1.000 97.710 ? 17  VAL A O   1 
ATOM 130  C CG1 ? VAL A 1  17 ?   6.416   4.956  -1.452 1.000 97.710 ? 17  VAL A CG1 1 
ATOM 131  C CG2 ? VAL A 1  17 ?   4.587   6.631  -1.053 1.000 97.710 ? 17  VAL A CG2 1 
ATOM 132  N N   ? SER A 1  18 ?   6.491   4.452  -4.532 1.000 97.330 ? 18  SER A N   1 
ATOM 133  C CA  ? SER A 1  18 ?   7.282   3.337  -5.041 1.000 97.330 ? 18  SER A CA  1 
ATOM 134  C C   ? SER A 1  18 ?   8.330   2.894  -4.025 1.000 97.330 ? 18  SER A C   1 
ATOM 135  C CB  ? SER A 1  18 ?   7.964   3.719  -6.356 1.000 97.330 ? 18  SER A CB  1 
ATOM 136  O O   ? SER A 1  18 ?   9.182   3.687  -3.618 1.000 97.330 ? 18  SER A O   1 
ATOM 137  O OG  ? SER A 1  18 ?   8.808   2.673  -6.806 1.000 97.330 ? 18  SER A OG  1 
ATOM 138  N N   ? LEU A 1  19 ?   8.186   1.666  -3.570 1.000 96.950 ? 19  LEU A N   1 
ATOM 139  C CA  ? LEU A 1  19 ?   9.223   1.073  -2.732 1.000 96.950 ? 19  LEU A CA  1 
ATOM 140  C C   ? LEU A 1  19 ?  10.308   0.426  -3.586 1.000 96.950 ? 19  LEU A C   1 
ATOM 141  C CB  ? LEU A 1  19 ?   8.617   0.035  -1.783 1.000 96.950 ? 19  LEU A CB  1 
ATOM 142  O O   ? LEU A 1  19 ?  10.034  -0.510  -4.340 1.000 96.950 ? 19  LEU A O   1 
ATOM 143  C CG  ? LEU A 1  19 ?   7.460   0.514  -0.905 1.000 96.950 ? 19  LEU A CG  1 
ATOM 144  C CD1 ? LEU A 1  19 ?   7.004  -0.605   0.027 1.000 96.950 ? 19  LEU A CD1 1 
ATOM 145  C CD2 ? LEU A 1  19 ?   7.867   1.748  -0.108 1.000 96.950 ? 19  LEU A CD2 1 
ATOM 146  N N   ? ASN A 1  20 ?  11.460   0.950  -3.436 1.000 92.670 ? 20  ASN A N   1 
ATOM 147  C CA  ? ASN A 1  20 ?  12.532   0.644  -4.378 1.000 92.670 ? 20  ASN A CA  1 
ATOM 148  C C   ? ASN A 1  20 ?  13.772   0.115  -3.664 1.000 92.670 ? 20  ASN A C   1 
ATOM 149  C CB  ? ASN A 1  20 ?  12.884   1.880  -5.209 1.000 92.670 ? 20  ASN A CB  1 
ATOM 150  O O   ? ASN A 1  20 ?  14.115   0.583  -2.577 1.000 92.670 ? 20  ASN A O   1 
ATOM 151  C CG  ? ASN A 1  20 ?  13.792   1.556  -6.380 1.000 92.670 ? 20  ASN A CG  1 
ATOM 152  N ND2 ? ASN A 1  20 ?  13.274   1.711  -7.592 1.000 92.670 ? 20  ASN A ND2 1 
ATOM 153  O OD1 ? ASN A 1  20 ?  14.949   1.170  -6.195 1.000 92.670 ? 20  ASN A OD1 1 
ATOM 154  N N   ? ASP A 1  21 ?  14.480  -0.938  -4.169 1.000 88.220 ? 21  ASP A N   1 
ATOM 155  C CA  ? ASP A 1  21 ?  15.808  -1.414  -3.794 1.000 88.220 ? 21  ASP A CA  1 
ATOM 156  C C   ? ASP A 1  21 ?  16.741  -1.449  -5.002 1.000 88.220 ? 21  ASP A C   1 
ATOM 157  C CB  ? ASP A 1  21 ?  15.721  -2.802  -3.156 1.000 88.220 ? 21  ASP A CB  1 
ATOM 158  O O   ? ASP A 1  21 ?  17.523  -2.389  -5.162 1.000 88.220 ? 21  ASP A O   1 
ATOM 159  C CG  ? ASP A 1  21 ?  17.044  -3.275  -2.581 1.000 88.220 ? 21  ASP A CG  1 
ATOM 160  O OD1 ? ASP A 1  21 ?  17.922  -2.431  -2.295 1.000 88.220 ? 21  ASP A OD1 1 
ATOM 161  O OD2 ? ASP A 1  21 ?  17.213  -4.502  -2.415 1.000 88.220 ? 21  ASP A OD2 1 
ATOM 162  N N   ? GLY A 1  22 ?  16.637  -0.507  -5.900 1.000 86.150 ? 22  GLY A N   1 
ATOM 163  C CA  ? GLY A 1  22 ?  17.326  -0.471  -7.181 1.000 86.150 ? 22  GLY A CA  1 
ATOM 164  C C   ? GLY A 1  22 ?  16.390  -0.613  -8.366 1.000 86.150 ? 22  GLY A C   1 
ATOM 165  O O   ? GLY A 1  22 ?  16.685  -0.124  -9.458 1.000 86.150 ? 22  GLY A O   1 
ATOM 166  N N   ? ILE A 1  23 ?  15.277  -1.159  -8.127 1.000 89.640 ? 23  ILE A N   1 
ATOM 167  C CA  ? ILE A 1  23 ?  14.154  -1.271  -9.052 1.000 89.640 ? 23  ILE A CA  1 
ATOM 168  C C   ? ILE A 1  23 ?  12.843  -1.296  -8.270 1.000 89.640 ? 23  ILE A C   1 
ATOM 169  C CB  ? ILE A 1  23 ?  14.275  -2.531  -9.937 1.000 89.640 ? 23  ILE A CB  1 
ATOM 170  O O   ? ILE A 1  23 ?  12.822  -1.658  -7.091 1.000 89.640 ? 23  ILE A O   1 
ATOM 171  C CG1 ? ILE A 1  23 ?  14.320  -3.793  -9.067 1.000 89.640 ? 23  ILE A CG1 1 
ATOM 172  C CG2 ? ILE A 1  23 ?  15.510  -2.442 -10.838 1.000 89.640 ? 23  ILE A CG2 1 
ATOM 173  C CD1 ? ILE A 1  23 ?  14.158  -5.090  -9.848 1.000 89.640 ? 23  ILE A CD1 1 
ATOM 174  N N   ? HIS A 1  24 ?  11.763  -0.861  -8.875 1.000 92.860 ? 24  HIS A N   1 
ATOM 175  C CA  ? HIS A 1  24 ?  10.453  -0.924  -8.236 1.000 92.860 ? 24  HIS A CA  1 
ATOM 176  C C   ? HIS A 1  24 ?  10.111  -2.350  -7.818 1.000 92.860 ? 24  HIS A C   1 
ATOM 177  C CB  ? HIS A 1  24 ?   9.374  -0.378  -9.173 1.000 92.860 ? 24  HIS A CB  1 
ATOM 178  O O   ? HIS A 1  24 ?  10.124  -3.264  -8.645 1.000 92.860 ? 24  HIS A O   1 
ATOM 179  C CG  ? HIS A 1  24 ?   7.984  -0.537  -8.644 1.000 92.860 ? 24  HIS A CG  1 
ATOM 180  C CD2 ? HIS A 1  24 ?   7.051  -1.492  -8.867 1.000 92.860 ? 24  HIS A CD2 1 
ATOM 181  N ND1 ? HIS A 1  24 ?   7.412   0.365  -7.773 1.000 92.860 ? 24  HIS A ND1 1 
ATOM 182  C CE1 ? HIS A 1  24 ?   6.184  -0.031  -7.482 1.000 92.860 ? 24  HIS A CE1 1 
ATOM 183  N NE2 ? HIS A 1  24 ?   5.941  -1.156  -8.132 1.000 92.860 ? 24  HIS A NE2 1 
ATOM 184  N N   ? GLN A 1  25 ?   9.715  -2.557  -6.518 1.000 92.970 ? 25  GLN A N   1 
ATOM 185  C CA  ? GLN A 1  25 ?   9.405  -3.877  -5.979 1.000 92.970 ? 25  GLN A CA  1 
ATOM 186  C C   ? GLN A 1  25 ?   7.962  -3.946  -5.488 1.000 92.970 ? 25  GLN A C   1 
ATOM 187  C CB  ? GLN A 1  25 ?  10.365  -4.233  -4.843 1.000 92.970 ? 25  GLN A CB  1 
ATOM 188  O O   ? GLN A 1  25 ?   7.280  -4.953  -5.688 1.000 92.970 ? 25  GLN A O   1 
ATOM 189  C CG  ? GLN A 1  25 ?  11.814  -4.381  -5.285 1.000 92.970 ? 25  GLN A CG  1 
ATOM 190  C CD  ? GLN A 1  25 ?  12.018  -5.529  -6.255 1.000 92.970 ? 25  GLN A CD  1 
ATOM 191  N NE2 ? GLN A 1  25 ?  12.794  -5.288  -7.306 1.000 92.970 ? 25  GLN A NE2 1 
ATOM 192  O OE1 ? GLN A 1  25 ?  11.482  -6.625  -6.062 1.000 92.970 ? 25  GLN A OE1 1 
ATOM 193  N N   ? CYS A 1  26 ?   7.564  -2.919  -4.813 1.000 96.390 ? 26  CYS A N   1 
ATOM 194  C CA  ? CYS A 1  26 ?   6.236  -2.805  -4.220 1.000 96.390 ? 26  CYS A CA  1 
ATOM 195  C C   ? CYS A 1  26 ?   5.784  -1.350  -4.171 1.000 96.390 ? 26  CYS A C   1 
ATOM 196  C CB  ? CYS A 1  26 ?   6.224  -3.400  -2.812 1.000 96.390 ? 26  CYS A CB  1 
ATOM 197  O O   ? CYS A 1  26 ?   6.586  -0.439  -4.381 1.000 96.390 ? 26  CYS A O   1 
ATOM 198  S SG  ? CYS A 1  26 ?   6.218  -5.206  -2.785 1.000 96.390 ? 26  CYS A SG  1 
ATOM 199  N N   ? GLY A 1  27 ?   4.532  -1.239  -3.911 1.000 97.060 ? 27  GLY A N   1 
ATOM 200  C CA  ? GLY A 1  27 ?   3.983   0.092  -3.709 1.000 97.060 ? 27  GLY A CA  1 
ATOM 201  C C   ? GLY A 1  27 ?   3.699   0.405  -2.252 1.000 97.060 ? 27  GLY A C   1 
ATOM 202  O O   ? GLY A 1  27 ?   3.962  -0.418  -1.372 1.000 97.060 ? 27  GLY A O   1 
ATOM 203  N N   ? GLY A 1  28 ?   3.238   1.570  -1.941 1.000 98.080 ? 28  GLY A N   1 
ATOM 204  C CA  ? GLY A 1  28 ?   2.797   2.080  -0.653 1.000 98.080 ? 28  GLY A CA  1 
ATOM 205  C C   ? GLY A 1  28 ?   1.980   3.353  -0.765 1.000 98.080 ? 28  GLY A C   1 
ATOM 206  O O   ? GLY A 1  28 ?   1.669   3.803  -1.869 1.000 98.080 ? 28  GLY A O   1 
ATOM 207  N N   ? SER A 1  29 ?   1.592   3.836   0.476 1.000 98.530 ? 29  SER A N   1 
ATOM 208  C CA  ? SER A 1  29 ?   0.831   5.079   0.555 1.000 98.530 ? 29  SER A CA  1 
ATOM 209  C C   ? SER A 1  29 ?   1.396   6.007   1.624 1.000 98.530 ? 29  SER A C   1 
ATOM 210  C CB  ? SER A 1  29 ?  -0.642   4.788   0.847 1.000 98.530 ? 29  SER A CB  1 
ATOM 211  O O   ? SER A 1  29 ?   1.671   5.576   2.746 1.000 98.530 ? 29  SER A O   1 
ATOM 212  O OG  ? SER A 1  29 ?  -1.163   3.851  -0.080 1.000 98.530 ? 29  SER A OG  1 
ATOM 213  N N   ? LEU A 1  30 ?   1.623   7.232   1.164 1.000 98.670 ? 30  LEU A N   1 
ATOM 214  C CA  ? LEU A 1  30 ?   2.000   8.246   2.142 1.000 98.670 ? 30  LEU A CA  1 
ATOM 215  C C   ? LEU A 1  30 ?   0.801   8.653   2.992 1.000 98.670 ? 30  LEU A C   1 
ATOM 216  C CB  ? LEU A 1  30 ?   2.586   9.475   1.443 1.000 98.670 ? 30  LEU A CB  1 
ATOM 217  O O   ? LEU A 1  30 ?  -0.154   9.244   2.483 1.000 98.670 ? 30  LEU A O   1 
ATOM 218  C CG  ? LEU A 1  30 ?   3.239  10.522   2.346 1.000 98.670 ? 30  LEU A CG  1 
ATOM 219  C CD1 ? LEU A 1  30 ?   4.466   9.935   3.037 1.000 98.670 ? 30  LEU A CD1 1 
ATOM 220  C CD2 ? LEU A 1  30 ?   3.614  11.763   1.542 1.000 98.670 ? 30  LEU A CD2 1 
ATOM 221  N N   ? ILE A 1  31 ?   0.826   8.363   4.341 1.000 98.560 ? 31  ILE A N   1 
ATOM 222  C CA  ? ILE A 1  31 ?  -0.340   8.572   5.192 1.000 98.560 ? 31  ILE A CA  1 
ATOM 223  C C   ? ILE A 1  31 ?  -0.065   9.709   6.174 1.000 98.560 ? 31  ILE A C   1 
ATOM 224  C CB  ? ILE A 1  31 ?  -0.720   7.284   5.956 1.000 98.560 ? 31  ILE A CB  1 
ATOM 225  O O   ? ILE A 1  31 ?  -0.973  10.172   6.867 1.000 98.560 ? 31  ILE A O   1 
ATOM 226  C CG1 ? ILE A 1  31 ?   0.466   6.789   6.792 1.000 98.560 ? 31  ILE A CG1 1 
ATOM 227  C CG2 ? ILE A 1  31 ?  -1.195   6.200   4.984 1.000 98.560 ? 31  ILE A CG2 1 
ATOM 228  C CD1 ? ILE A 1  31 ?   0.105   5.700   7.793 1.000 98.560 ? 31  ILE A CD1 1 
ATOM 229  N N   ? SER A 1  32 ?   1.181  10.254   6.227 1.000 98.250 ? 32  SER A N   1 
ATOM 230  C CA  ? SER A 1  32 ?   1.702  11.466   6.850 1.000 98.250 ? 32  SER A CA  1 
ATOM 231  C C   ? SER A 1  32 ?   3.003  11.911   6.192 1.000 98.250 ? 32  SER A C   1 
ATOM 232  C CB  ? SER A 1  32 ?   1.927  11.245   8.347 1.000 98.250 ? 32  SER A CB  1 
ATOM 233  O O   ? SER A 1  32 ?   3.526  11.226   5.311 1.000 98.250 ? 32  SER A O   1 
ATOM 234  O OG  ? SER A 1  32 ?   3.142  10.552   8.576 1.000 98.250 ? 32  SER A OG  1 
ATOM 235  N N   ? ASP A 1  33 ?   3.516  13.093   6.626 1.000 98.160 ? 33  ASP A N   1 
ATOM 236  C CA  ? ASP A 1  33 ?   4.739  13.560   5.981 1.000 98.160 ? 33  ASP A CA  1 
ATOM 237  C C   ? ASP A 1  33 ?   5.933  12.692   6.372 1.000 98.160 ? 33  ASP A C   1 
ATOM 238  C CB  ? ASP A 1  33 ?   5.011  15.022   6.341 1.000 98.160 ? 33  ASP A CB  1 
ATOM 239  O O   ? ASP A 1  33 ?   7.017  12.824   5.800 1.000 98.160 ? 33  ASP A O   1 
ATOM 240  C CG  ? ASP A 1  33 ?   5.149  15.248   7.837 1.000 98.160 ? 33  ASP A CG  1 
ATOM 241  O OD1 ? ASP A 1  33 ?   4.976  14.287   8.617 1.000 98.160 ? 33  ASP A OD1 1 
ATOM 242  O OD2 ? ASP A 1  33 ?   5.431  16.398   8.238 1.000 98.160 ? 33  ASP A OD2 1 
ATOM 243  N N   ? GLN A 1  34 ?   5.699  11.664   7.299 1.000 98.320 ? 34  GLN A N   1 
ATOM 244  C CA  ? GLN A 1  34 ?   6.823  10.855   7.760 1.000 98.320 ? 34  GLN A CA  1 
ATOM 245  C C   ? GLN A 1  34 ?   6.506   9.365   7.659 1.000 98.320 ? 34  GLN A C   1 
ATOM 246  C CB  ? GLN A 1  34 ?   7.191  11.217   9.199 1.000 98.320 ? 34  GLN A CB  1 
ATOM 247  O O   ? GLN A 1  34 ?   7.340   8.524   8.000 1.000 98.320 ? 34  GLN A O   1 
ATOM 248  C CG  ? GLN A 1  34 ?   7.797  12.606   9.348 1.000 98.320 ? 34  GLN A CG  1 
ATOM 249  C CD  ? GLN A 1  34 ?   8.306  12.877  10.751 1.000 98.320 ? 34  GLN A CD  1 
ATOM 250  N NE2 ? GLN A 1  34 ?   9.583  12.592  10.983 1.000 98.320 ? 34  GLN A NE2 1 
ATOM 251  O OE1 ? GLN A 1  34 ?   7.559  13.340  11.619 1.000 98.320 ? 34  GLN A OE1 1 
ATOM 252  N N   ? TRP A 1  35 ?   5.298   9.008   7.276 1.000 98.670 ? 35  TRP A N   1 
ATOM 253  C CA  ? TRP A 1  35 ?   4.939   7.597   7.370 1.000 98.670 ? 35  TRP A CA  1 
ATOM 254  C C   ? TRP A 1  35 ?   4.329   7.102   6.063 1.000 98.670 ? 35  TRP A C   1 
ATOM 255  C CB  ? TRP A 1  35 ?   3.961   7.366   8.525 1.000 98.670 ? 35  TRP A CB  1 
ATOM 256  O O   ? TRP A 1  35 ?   3.507   7.792   5.455 1.000 98.670 ? 35  TRP A O   1 
ATOM 257  C CG  ? TRP A 1  35 ?   4.571   7.540   9.884 1.000 98.670 ? 35  TRP A CG  1 
ATOM 258  C CD1 ? TRP A 1  35 ?   4.556   8.669  10.655 1.000 98.670 ? 35  TRP A CD1 1 
ATOM 259  C CD2 ? TRP A 1  35 ?   5.290   6.554  10.630 1.000 98.670 ? 35  TRP A CD2 1 
ATOM 260  C CE2 ? TRP A 1  35 ?   5.682   7.154  11.847 1.000 98.670 ? 35  TRP A CE2 1 
ATOM 261  C CE3 ? TRP A 1  35 ?   5.640   5.218  10.388 1.000 98.670 ? 35  TRP A CE3 1 
ATOM 262  N NE1 ? TRP A 1  35 ?   5.223   8.444  11.837 1.000 98.670 ? 35  TRP A NE1 1 
ATOM 263  C CH2 ? TRP A 1  35 ?   6.738   5.159  12.558 1.000 98.670 ? 35  TRP A CH2 1 
ATOM 264  C CZ2 ? TRP A 1  35 ?   6.409   6.464  12.820 1.000 98.670 ? 35  TRP A CZ2 1 
ATOM 265  C CZ3 ? TRP A 1  35 ?   6.362   4.533  11.358 1.000 98.670 ? 35  TRP A CZ3 1 
ATOM 266  N N   ? VAL A 1  36 ?   4.786   5.879   5.665 1.000 98.740 ? 36  VAL A N   1 
ATOM 267  C CA  ? VAL A 1  36 ?   4.272   5.149   4.510 1.000 98.740 ? 36  VAL A CA  1 
ATOM 268  C C   ? VAL A 1  36 ?   3.612   3.852   4.971 1.000 98.740 ? 36  VAL A C   1 
ATOM 269  C CB  ? VAL A 1  36 ?   5.390   4.845   3.488 1.000 98.740 ? 36  VAL A CB  1 
ATOM 270  O O   ? VAL A 1  36 ?   4.149   3.144   5.826 1.000 98.740 ? 36  VAL A O   1 
ATOM 271  C CG1 ? VAL A 1  36 ?   4.860   3.972   2.352 1.000 98.740 ? 36  VAL A CG1 1 
ATOM 272  C CG2 ? VAL A 1  36 ?   5.978   6.144   2.939 1.000 98.740 ? 36  VAL A CG2 1 
ATOM 273  N N   ? LEU A 1  37 ?   2.408   3.627   4.418 1.000 98.730 ? 37  LEU A N   1 
ATOM 274  C CA  ? LEU A 1  37 ?   1.677   2.384   4.644 1.000 98.730 ? 37  LEU A CA  1 
ATOM 275  C C   ? LEU A 1  37 ?   1.879   1.416   3.483 1.000 98.730 ? 37  LEU A C   1 
ATOM 276  C CB  ? LEU A 1  37 ?   0.185   2.667   4.834 1.000 98.730 ? 37  LEU A CB  1 
ATOM 277  O O   ? LEU A 1  37 ?   1.704   1.789   2.320 1.000 98.730 ? 37  LEU A O   1 
ATOM 278  C CG  ? LEU A 1  37 ?  -0.680   1.481   5.266 1.000 98.730 ? 37  LEU A CG  1 
ATOM 279  C CD1 ? LEU A 1  37 ?  -0.308   1.040   6.678 1.000 98.730 ? 37  LEU A CD1 1 
ATOM 280  C CD2 ? LEU A 1  37 ?  -2.159   1.840   5.183 1.000 98.730 ? 37  LEU A CD2 1 
ATOM 281  N N   ? SER A 1  38 ?   2.239   0.119   3.784 1.000 98.550 ? 38  SER A N   1 
ATOM 282  C CA  ? SER A 1  38 ?   2.507  -0.887   2.761 1.000 98.550 ? 38  SER A CA  1 
ATOM 283  C C   ? SER A 1  38 ?   2.203  -2.291   3.273 1.000 98.550 ? 38  SER A C   1 
ATOM 284  C CB  ? SER A 1  38 ?   3.964  -0.808   2.301 1.000 98.550 ? 38  SER A CB  1 
ATOM 285  O O   ? SER A 1  38 ?   1.697  -2.455   4.386 1.000 98.550 ? 38  SER A O   1 
ATOM 286  O OG  ? SER A 1  38 ?   4.163  -1.579   1.128 1.000 98.550 ? 38  SER A OG  1 
ATOM 287  N N   ? ALA A 1  39 ?   2.418  -3.248   2.446 1.000 98.400 ? 39  ALA A N   1 
ATOM 288  C CA  ? ALA A 1  39 ?   2.181  -4.639   2.824 1.000 98.400 ? 39  ALA A CA  1 
ATOM 289  C C   ? ALA A 1  39 ?   3.394  -5.228   3.538 1.000 98.400 ? 39  ALA A C   1 
ATOM 290  C CB  ? ALA A 1  39 ?   1.835  -5.473   1.592 1.000 98.400 ? 39  ALA A CB  1 
ATOM 291  O O   ? ALA A 1  39 ?   4.536  -4.979   3.143 1.000 98.400 ? 39  ALA A O   1 
ATOM 292  N N   ? ALA A 1  40 ?   3.139  -6.028   4.552 1.000 98.270 ? 40  ALA A N   1 
ATOM 293  C CA  ? ALA A 1  40 ?   4.196  -6.667   5.332 1.000 98.270 ? 40  ALA A CA  1 
ATOM 294  C C   ? ALA A 1  40 ?   5.007  -7.631   4.470 1.000 98.270 ? 40  ALA A C   1 
ATOM 295  C CB  ? ALA A 1  40 ?   3.603  -7.401   6.531 1.000 98.270 ? 40  ALA A CB  1 
ATOM 296  O O   ? ALA A 1  40 ?   6.215  -7.784   4.669 1.000 98.270 ? 40  ALA A O   1 
ATOM 297  N N   ? HIS A 1  41 ?   4.376  -8.273   3.551 1.000 97.090 ? 41  HIS A N   1 
ATOM 298  C CA  ? HIS A 1  41 ?   5.061  -9.254   2.716 1.000 97.090 ? 41  HIS A CA  1 
ATOM 299  C C   ? HIS A 1  41 ?   6.017  -8.575   1.742 1.000 97.090 ? 41  HIS A C   1 
ATOM 300  C CB  ? HIS A 1  41 ?   4.047 -10.106   1.950 1.000 97.090 ? 41  HIS A CB  1 
ATOM 301  O O   ? HIS A 1  41 ?   6.816  -9.244   1.082 1.000 97.090 ? 41  HIS A O   1 
ATOM 302  C CG  ? HIS A 1  41 ?   3.380  -9.378   0.826 1.000 97.090 ? 41  HIS A CG  1 
ATOM 303  C CD2 ? HIS A 1  41 ?   3.787  -9.137  -0.442 1.000 97.090 ? 41  HIS A CD2 1 
ATOM 304  N ND1 ? HIS A 1  41 ?   2.137  -8.797   0.950 1.000 97.090 ? 41  HIS A ND1 1 
ATOM 305  C CE1 ? HIS A 1  41 ?   1.807  -8.229  -0.198 1.000 97.090 ? 41  HIS A CE1 1 
ATOM 306  N NE2 ? HIS A 1  41 ?   2.791  -8.420  -1.059 1.000 97.090 ? 41  HIS A NE2 1 
ATOM 307  N N   ? CYS A 1  42 ?   6.031  -7.234   1.733 1.000 96.850 ? 42  CYS A N   1 
ATOM 308  C CA  ? CYS A 1  42 ?   6.914  -6.449   0.877 1.000 96.850 ? 42  CYS A CA  1 
ATOM 309  C C   ? CYS A 1  42 ?   8.217  -6.120   1.594 1.000 96.850 ? 42  CYS A C   1 
ATOM 310  C CB  ? CYS A 1  42 ?   6.224  -5.158   0.436 1.000 96.850 ? 42  CYS A CB  1 
ATOM 311  O O   ? CYS A 1  42 ?   9.062  -5.401   1.057 1.000 96.850 ? 42  CYS A O   1 
ATOM 312  S SG  ? CYS A 1  42 ?   4.967  -5.403  -0.837 1.000 96.850 ? 42  CYS A SG  1 
ATOM 313  N N   ? TYR A 1  43 ?   8.480  -6.613   2.747 1.000 96.480 ? 43  TYR A N   1 
ATOM 314  C CA  ? TYR A 1  43 ?   9.615  -6.249   3.588 1.000 96.480 ? 43  TYR A CA  1 
ATOM 315  C C   ? TYR A 1  43 ?  10.933  -6.540   2.881 1.000 96.480 ? 43  TYR A C   1 
ATOM 316  C CB  ? TYR A 1  43 ?   9.560  -7.003   4.921 1.000 96.480 ? 43  TYR A CB  1 
ATOM 317  O O   ? TYR A 1  43 ?  11.109  -7.612   2.298 1.000 96.480 ? 43  TYR A O   1 
ATOM 318  C CG  ? TYR A 1  43 ?  10.786  -6.807   5.780 1.000 96.480 ? 43  TYR A CG  1 
ATOM 319  C CD1 ? TYR A 1  43 ?  11.857  -7.695   5.711 1.000 96.480 ? 43  TYR A CD1 1 
ATOM 320  C CD2 ? TYR A 1  43 ?  10.875  -5.736   6.661 1.000 96.480 ? 43  TYR A CD2 1 
ATOM 321  C CE1 ? TYR A 1  43 ?  12.988  -7.520   6.502 1.000 96.480 ? 43  TYR A CE1 1 
ATOM 322  C CE2 ? TYR A 1  43 ?  12.001  -5.551   7.457 1.000 96.480 ? 43  TYR A CE2 1 
ATOM 323  O OH  ? TYR A 1  43 ?  14.168  -6.268   8.155 1.000 96.480 ? 43  TYR A OH  1 
ATOM 324  C CZ  ? TYR A 1  43 ?  13.051  -6.446   7.370 1.000 96.480 ? 43  TYR A CZ  1 
ATOM 325  N N   ? LYS A 1  44 ?  11.770  -5.515   3.041 1.000 94.630 ? 44  LYS A N   1 
ATOM 326  C CA  ? LYS A 1  44 ?  13.174  -5.601   2.651 1.000 94.630 ? 44  LYS A CA  1 
ATOM 327  C C   ? LYS A 1  44 ?  14.070  -4.892   3.663 1.000 94.630 ? 44  LYS A C   1 
ATOM 328  C CB  ? LYS A 1  44 ?  13.383  -5.003   1.258 1.000 94.630 ? 44  LYS A CB  1 
ATOM 329  O O   ? LYS A 1  44 ?  13.640  -3.944   4.324 1.000 94.630 ? 44  LYS A O   1 
ATOM 330  C CG  ? LYS A 1  44 ?  12.563  -5.677   0.167 1.000 94.630 ? 44  LYS A CG  1 
ATOM 331  C CD  ? LYS A 1  44 ?  13.108  -7.059  -0.168 1.000 94.630 ? 44  LYS A CD  1 
ATOM 332  C CE  ? LYS A 1  44 ?  12.387  -7.671  -1.362 1.000 94.630 ? 44  LYS A CE  1 
ATOM 333  N NZ  ? LYS A 1  44 ?  12.921  -9.025  -1.698 1.000 94.630 ? 44  LYS A NZ  1 
ATOM 334  N N   ? ARG A 1  45 ?  15.388  -5.392   3.757 1.000 90.370 ? 45  ARG A N   1 
ATOM 335  C CA  ? ARG A 1  45 ?  16.336  -4.830   4.714 1.000 90.370 ? 45  ARG A CA  1 
ATOM 336  C C   ? ARG A 1  45 ?  16.633  -3.368   4.397 1.000 90.370 ? 45  ARG A C   1 
ATOM 337  C CB  ? ARG A 1  45 ?  17.636  -5.638   4.722 1.000 90.370 ? 45  ARG A CB  1 
ATOM 338  O O   ? ARG A 1  45 ?  16.767  -2.545   5.305 1.000 90.370 ? 45  ARG A O   1 
ATOM 339  C CG  ? ARG A 1  45 ?  18.599  -5.245   5.831 1.000 90.370 ? 45  ARG A CG  1 
ATOM 340  C CD  ? ARG A 1  45 ?  19.767  -6.215   5.934 1.000 90.370 ? 45  ARG A CD  1 
ATOM 341  N NE  ? ARG A 1  45 ?  20.725  -6.022   4.849 1.000 90.370 ? 45  ARG A NE  1 
ATOM 342  N NH1 ? ARG A 1  45 ?  22.590  -6.457   6.142 1.000 90.370 ? 45  ARG A NH1 1 
ATOM 343  N NH2 ? ARG A 1  45 ?  22.824  -5.944   3.920 1.000 90.370 ? 45  ARG A NH2 1 
ATOM 344  C CZ  ? ARG A 1  45 ?  22.044  -6.142   4.973 1.000 90.370 ? 45  ARG A CZ  1 
ATOM 345  N N   ? ARG A 1  46 ?  16.688  -3.006   3.117 1.000 91.620 ? 46  ARG A N   1 
ATOM 346  C CA  ? ARG A 1  46 ?  16.900  -1.646   2.632 1.000 91.620 ? 46  ARG A CA  1 
ATOM 347  C C   ? ARG A 1  46 ?  15.814  -1.244   1.639 1.000 91.620 ? 46  ARG A C   1 
ATOM 348  C CB  ? ARG A 1  46 ?  18.279  -1.515   1.982 1.000 91.620 ? 46  ARG A CB  1 
ATOM 349  O O   ? ARG A 1  46 ?  15.594  -1.931   0.640 1.000 91.620 ? 46  ARG A O   1 
ATOM 350  C CG  ? ARG A 1  46 ?  19.436  -1.689   2.953 1.000 91.620 ? 46  ARG A CG  1 
ATOM 351  C CD  ? ARG A 1  46 ?  20.781  -1.473   2.272 1.000 91.620 ? 46  ARG A CD  1 
ATOM 352  N NE  ? ARG A 1  46 ?  21.890  -1.625   3.209 1.000 91.620 ? 46  ARG A NE  1 
ATOM 353  N NH1 ? ARG A 1  46 ?  23.505  -0.865   1.743 1.000 91.620 ? 46  ARG A NH1 1 
ATOM 354  N NH2 ? ARG A 1  46 ?  24.088  -1.510   3.863 1.000 91.620 ? 46  ARG A NH2 1 
ATOM 355  C CZ  ? ARG A 1  46 ?  23.158  -1.333   2.936 1.000 91.620 ? 46  ARG A CZ  1 
ATOM 356  N N   ? LEU A 1  47 ?  15.101  -0.159   1.986 1.000 94.750 ? 47  LEU A N   1 
ATOM 357  C CA  ? LEU A 1  47 ?  14.069   0.349   1.089 1.000 94.750 ? 47  LEU A CA  1 
ATOM 358  C C   ? LEU A 1  47 ?  14.231   1.850   0.870 1.000 94.750 ? 47  LEU A C   1 
ATOM 359  C CB  ? LEU A 1  47 ?  12.676   0.051   1.649 1.000 94.750 ? 47  LEU A CB  1 
ATOM 360  O O   ? LEU A 1  47 ?  14.431   2.603   1.826 1.000 94.750 ? 47  LEU A O   1 
ATOM 361  C CG  ? LEU A 1  47 ?  12.188  -1.393   1.517 1.000 94.750 ? 47  LEU A CG  1 
ATOM 362  C CD1 ? LEU A 1  47 ?  10.896  -1.589   2.304 1.000 94.750 ? 47  LEU A CD1 1 
ATOM 363  C CD2 ? LEU A 1  47 ?  11.988  -1.759   0.051 1.000 94.750 ? 47  LEU A CD2 1 
ATOM 364  N N   ? GLN A 1  48 ?  14.280   2.277  -0.366 1.000 96.110 ? 48  GLN A N   1 
ATOM 365  C CA  ? GLN A 1  48 ?  14.138   3.682  -0.730 1.000 96.110 ? 48  GLN A CA  1 
ATOM 366  C C   ? GLN A 1  48 ?  12.705   3.999  -1.150 1.000 96.110 ? 48  GLN A C   1 
ATOM 367  C CB  ? GLN A 1  48 ?  15.108   4.047  -1.854 1.000 96.110 ? 48  GLN A CB  1 
ATOM 368  O O   ? GLN A 1  48 ?  12.107   3.263  -1.937 1.000 96.110 ? 48  GLN A O   1 
ATOM 369  C CG  ? GLN A 1  48 ?  15.138   5.534  -2.182 1.000 96.110 ? 48  GLN A CG  1 
ATOM 370  C CD  ? GLN A 1  48 ?  16.122   5.872  -3.286 1.000 96.110 ? 48  GLN A CD  1 
ATOM 371  N NE2 ? GLN A 1  48 ?  17.263   6.439  -2.910 1.000 96.110 ? 48  GLN A NE2 1 
ATOM 372  O OE1 ? GLN A 1  48 ?  15.860   5.624  -4.467 1.000 96.110 ? 48  GLN A OE1 1 
ATOM 373  N N   ? VAL A 1  49 ?  12.165   5.039  -0.521 1.000 97.750 ? 49  VAL A N   1 
ATOM 374  C CA  ? VAL A 1  49 ?  10.810   5.488  -0.824 1.000 97.750 ? 49  VAL A CA  1 
ATOM 375  C C   ? VAL A 1  49 ?  10.856   6.601  -1.868 1.000 97.750 ? 49  VAL A C   1 
ATOM 376  C CB  ? VAL A 1  49 ?  10.076   5.976   0.445 1.000 97.750 ? 49  VAL A CB  1 
ATOM 377  O O   ? VAL A 1  49 ?  11.500   7.632  -1.658 1.000 97.750 ? 49  VAL A O   1 
ATOM 378  C CG1 ? VAL A 1  49 ?   8.688   6.508   0.094 1.000 97.750 ? 49  VAL A CG1 1 
ATOM 379  C CG2 ? VAL A 1  49 ?   9.977   4.849   1.471 1.000 97.750 ? 49  VAL A CG2 1 
ATOM 380  N N   ? ARG A 1  50 ?  10.262   6.329  -3.044 1.000 97.350 ? 50  ARG A N   1 
ATOM 381  C CA  ? ARG A 1  50 ?  10.193   7.329  -4.105 1.000 97.350 ? 50  ARG A CA  1 
ATOM 382  C C   ? ARG A 1  50 ?   8.798   7.938  -4.194 1.000 97.350 ? 50  ARG A C   1 
ATOM 383  C CB  ? ARG A 1  50 ?  10.583   6.713  -5.451 1.000 97.350 ? 50  ARG A CB  1 
ATOM 384  O O   ? ARG A 1  50 ?   7.812   7.220  -4.375 1.000 97.350 ? 50  ARG A O   1 
ATOM 385  C CG  ? ARG A 1  50 ?  11.985   6.125  -5.476 1.000 97.350 ? 50  ARG A CG  1 
ATOM 386  C CD  ? ARG A 1  50 ?  12.386   5.684  -6.877 1.000 97.350 ? 50  ARG A CD  1 
ATOM 387  N NE  ? ARG A 1  50 ?  13.748   5.158  -6.907 1.000 97.350 ? 50  ARG A NE  1 
ATOM 388  N NH1 ? ARG A 1  50 ?  13.872   5.040  -9.211 1.000 97.350 ? 50  ARG A NH1 1 
ATOM 389  N NH2 ? ARG A 1  50 ?  15.657   4.391  -7.927 1.000 97.350 ? 50  ARG A NH2 1 
ATOM 390  C CZ  ? ARG A 1  50 ?  14.423   4.864  -8.015 1.000 97.350 ? 50  ARG A CZ  1 
ATOM 391  N N   ? LEU A 1  51 ?   8.690   9.283  -4.013 1.000 97.530 ? 51  LEU A N   1 
ATOM 392  C CA  ? LEU A 1  51 ?   7.443  10.039  -4.050 1.000 97.530 ? 51  LEU A CA  1 
ATOM 393  C C   ? LEU A 1  51 ?   7.401  10.961  -5.264 1.000 97.530 ? 51  LEU A C   1 
ATOM 394  C CB  ? LEU A 1  51 ?   7.272  10.856  -2.767 1.000 97.530 ? 51  LEU A CB  1 
ATOM 395  O O   ? LEU A 1  51 ?   8.447  11.344  -5.793 1.000 97.530 ? 51  LEU A O   1 
ATOM 396  C CG  ? LEU A 1  51 ?   7.202  10.063  -1.462 1.000 97.530 ? 51  LEU A CG  1 
ATOM 397  C CD1 ? LEU A 1  51 ?   7.717  10.907  -0.300 1.000 97.530 ? 51  LEU A CD1 1 
ATOM 398  C CD2 ? LEU A 1  51 ?   5.776   9.593  -1.197 1.000 97.530 ? 51  LEU A CD2 1 
ATOM 399  N N   ? GLY A 1  52 ?   6.168  11.229  -5.740 1.000 96.360 ? 52  GLY A N   1 
ATOM 400  C CA  ? GLY A 1  52 ?   6.003  12.214  -6.796 1.000 96.360 ? 52  GLY A CA  1 
ATOM 401  C C   ? GLY A 1  52 ?   6.222  11.643  -8.185 1.000 96.360 ? 52  GLY A C   1 
ATOM 402  O O   ? GLY A 1  52 ?   6.390  12.391  -9.150 1.000 96.360 ? 52  GLY A O   1 
ATOM 403  N N   ? GLU A 1  53 ?   6.216  10.252  -8.265 1.000 94.970 ? 53  GLU A N   1 
ATOM 404  C CA  ? GLU A 1  53 ?   6.467   9.588  -9.541 1.000 94.970 ? 53  GLU A CA  1 
ATOM 405  C C   ? GLU A 1  53 ?   5.176   9.414 -10.336 1.000 94.970 ? 53  GLU A C   1 
ATOM 406  C CB  ? GLU A 1  53 ?   7.135   8.229  -9.317 1.000 94.970 ? 53  GLU A CB  1 
ATOM 407  O O   ? GLU A 1  53 ?   4.149   9.015  -9.782 1.000 94.970 ? 53  GLU A O   1 
ATOM 408  C CG  ? GLU A 1  53 ?   8.484   8.315  -8.617 1.000 94.970 ? 53  GLU A CG  1 
ATOM 409  C CD  ? GLU A 1  53 ?   9.603   8.792  -9.528 1.000 94.970 ? 53  GLU A CD  1 
ATOM 410  O OE1 ? GLU A 1  53 ?  10.710   9.090  -9.024 1.000 94.970 ? 53  GLU A OE1 1 
ATOM 411  O OE2 ? GLU A 1  53 ?   9.372   8.870 -10.755 1.000 94.970 ? 53  GLU A OE2 1 
ATOM 412  N N   ? HIS A 1  54 ?   5.113   9.797 -11.614 1.000 95.720 ? 54  HIS A N   1 
ATOM 413  C CA  ? HIS A 1  54 ?   4.116   9.382 -12.594 1.000 95.720 ? 54  HIS A CA  1 
ATOM 414  C C   ? HIS A 1  54 ?   4.700   8.383 -13.587 1.000 95.720 ? 54  HIS A C   1 
ATOM 415  C CB  ? HIS A 1  54 ?   3.560  10.597 -13.339 1.000 95.720 ? 54  HIS A CB  1 
ATOM 416  O O   ? HIS A 1  54 ?   4.048   7.398 -13.940 1.000 95.720 ? 54  HIS A O   1 
ATOM 417  C CG  ? HIS A 1  54 ?   2.510  10.254 -14.348 1.000 95.720 ? 54  HIS A CG  1 
ATOM 418  C CD2 ? HIS A 1  54 ?   2.469  10.443 -15.688 1.000 95.720 ? 54  HIS A CD2 1 
ATOM 419  N ND1 ? HIS A 1  54 ?   1.324   9.640 -14.008 1.000 95.720 ? 54  HIS A ND1 1 
ATOM 420  C CE1 ? HIS A 1  54 ?   0.598   9.465 -15.100 1.000 95.720 ? 54  HIS A CE1 1 
ATOM 421  N NE2 ? HIS A 1  54 ?   1.270   9.943 -16.132 1.000 95.720 ? 54  HIS A NE2 1 
ATOM 422  N N   ? ASN A 1  55 ?   5.930   8.705 -14.103 1.000 95.300 ? 55  ASN A N   1 
ATOM 423  C CA  ? ASN A 1  55 ?   6.790   7.819 -14.880 1.000 95.300 ? 55  ASN A CA  1 
ATOM 424  C C   ? ASN A 1  55 ?   8.026   7.401 -14.087 1.000 95.300 ? 55  ASN A C   1 
ATOM 425  C CB  ? ASN A 1  55 ?   7.202   8.486 -16.194 1.000 95.300 ? 55  ASN A CB  1 
ATOM 426  O O   ? ASN A 1  55 ?   8.913   8.219 -13.836 1.000 95.300 ? 55  ASN A O   1 
ATOM 427  C CG  ? ASN A 1  55 ?   7.922   7.536 -17.130 1.000 95.300 ? 55  ASN A CG  1 
ATOM 428  N ND2 ? ASN A 1  55 ?   7.797   7.777 -18.430 1.000 95.300 ? 55  ASN A ND2 1 
ATOM 429  O OD1 ? ASN A 1  55 ?   8.585   6.594 -16.690 1.000 95.300 ? 55  ASN A OD1 1 
ATOM 430  N N   ? ILE A 1  56 ?   8.129   6.073 -13.839 1.000 93.090 ? 56  ILE A N   1 
ATOM 431  C CA  ? ILE A 1  56 ?   9.143   5.609 -12.898 1.000 93.090 ? 56  ILE A CA  1 
ATOM 432  C C   ? ILE A 1  56 ?  10.498   5.533 -13.596 1.000 93.090 ? 56  ILE A C   1 
ATOM 433  C CB  ? ILE A 1  56 ?   8.771   4.235 -12.298 1.000 93.090 ? 56  ILE A CB  1 
ATOM 434  O O   ? ILE A 1  56 ?  11.536   5.415 -12.940 1.000 93.090 ? 56  ILE A O   1 
ATOM 435  C CG1 ? ILE A 1  56 ?   9.576   3.975 -11.020 1.000 93.090 ? 56  ILE A CG1 1 
ATOM 436  C CG2 ? ILE A 1  56 ?   8.995   3.119 -13.323 1.000 93.090 ? 56  ILE A CG2 1 
ATOM 437  C CD1 ? ILE A 1  56 ?   9.046   2.822 -10.178 1.000 93.090 ? 56  ILE A CD1 1 
ATOM 438  N N   ? ASP A 1  57 ?  10.602   5.744 -14.896 1.000 92.420 ? 57  ASP A N   1 
ATOM 439  C CA  ? ASP A 1  57 ?  11.837   5.612 -15.662 1.000 92.420 ? 57  ASP A CA  1 
ATOM 440  C C   ? ASP A 1  57 ?  12.486   6.974 -15.898 1.000 92.420 ? 57  ASP A C   1 
ATOM 441  C CB  ? ASP A 1  57 ?  11.567   4.919 -17.000 1.000 92.420 ? 57  ASP A CB  1 
ATOM 442  O O   ? ASP A 1  57 ?  13.642   7.052 -16.319 1.000 92.420 ? 57  ASP A O   1 
ATOM 443  C CG  ? ASP A 1  57 ?  11.256   3.440 -16.850 1.000 92.420 ? 57  ASP A CG  1 
ATOM 444  O OD1 ? ASP A 1  57 ?  11.712   2.818 -15.867 1.000 92.420 ? 57  ASP A OD1 1 
ATOM 445  O OD2 ? ASP A 1  57 ?  10.552   2.892 -17.725 1.000 92.420 ? 57  ASP A OD2 1 
ATOM 446  N N   ? VAL A 1  58 ?  11.705   8.052 -15.615 1.000 93.020 ? 58  VAL A N   1 
ATOM 447  C CA  ? VAL A 1  58 ?  12.293   9.358 -15.893 1.000 93.020 ? 58  VAL A CA  1 
ATOM 448  C C   ? VAL A 1  58 ?  12.051  10.295 -14.712 1.000 93.020 ? 58  VAL A C   1 
ATOM 449  C CB  ? VAL A 1  58 ?  11.722   9.974 -17.189 1.000 93.020 ? 58  VAL A CB  1 
ATOM 450  O O   ? VAL A 1  58 ?  11.068  10.144 -13.983 1.000 93.020 ? 58  VAL A O   1 
ATOM 451  C CG1 ? VAL A 1  58 ?  12.000   9.067 -18.387 1.000 93.020 ? 58  VAL A CG1 1 
ATOM 452  C CG2 ? VAL A 1  58 ?  10.222  10.227 -17.043 1.000 93.020 ? 58  VAL A CG2 1 
ATOM 453  N N   ? LEU A 1  59 ?  12.997  11.235 -14.422 1.000 92.080 ? 59  LEU A N   1 
ATOM 454  C CA  ? LEU A 1  59 ?  12.844  12.312 -13.450 1.000 92.080 ? 59  LEU A CA  1 
ATOM 455  C C   ? LEU A 1  59 ?  12.014  13.452 -14.028 1.000 92.080 ? 59  LEU A C   1 
ATOM 456  C CB  ? LEU A 1  59 ?  14.214  12.835 -13.010 1.000 92.080 ? 59  LEU A CB  1 
ATOM 457  O O   ? LEU A 1  59 ?  12.469  14.165 -14.926 1.000 92.080 ? 59  LEU A O   1 
ATOM 458  C CG  ? LEU A 1  59 ?  15.108  11.846 -12.259 1.000 92.080 ? 59  LEU A CG  1 
ATOM 459  C CD1 ? LEU A 1  59 ?  16.450  12.491 -11.929 1.000 92.080 ? 59  LEU A CD1 1 
ATOM 460  C CD2 ? LEU A 1  59 ?  14.418  11.358 -10.990 1.000 92.080 ? 59  LEU A CD2 1 
ATOM 461  N N   ? GLU A 1  60 ?  10.704  13.451 -13.535 1.000 89.680 ? 60  GLU A N   1 
ATOM 462  C CA  ? GLU A 1  60 ?   9.711  14.350 -14.117 1.000 89.680 ? 60  GLU A CA  1 
ATOM 463  C C   ? GLU A 1  60 ?   9.644  15.668 -13.350 1.000 89.680 ? 60  GLU A C   1 
ATOM 464  C CB  ? GLU A 1  60 ?   8.332  13.685 -14.141 1.000 89.680 ? 60  GLU A CB  1 
ATOM 465  O O   ? GLU A 1  60 ?   8.856  16.552 -13.692 1.000 89.680 ? 60  GLU A O   1 
ATOM 466  C CG  ? GLU A 1  60 ?   8.256  12.462 -15.044 1.000 89.680 ? 60  GLU A CG  1 
ATOM 467  C CD  ? GLU A 1  60 ?   6.919  11.742 -14.966 1.000 89.680 ? 60  GLU A CD  1 
ATOM 468  O OE1 ? GLU A 1  60 ?   6.177  11.728 -15.974 1.000 89.680 ? 60  GLU A OE1 1 
ATOM 469  O OE2 ? GLU A 1  60 ?   6.610  11.188 -13.887 1.000 89.680 ? 60  GLU A OE2 1 
ATOM 470  N N   ? GLY A 1  61 ?  10.603  15.786 -12.275 1.000 89.430 ? 61  GLY A N   1 
ATOM 471  C CA  ? GLY A 1  61 ?  10.553  17.002 -11.480 1.000 89.430 ? 61  GLY A CA  1 
ATOM 472  C C   ? GLY A 1  61 ?   9.578  16.918 -10.320 1.000 89.430 ? 61  GLY A C   1 
ATOM 473  O O   ? GLY A 1  61 ?   8.523  16.291 -10.434 1.000 89.430 ? 61  GLY A O   1 
ATOM 474  N N   ? GLY A 1  62 ?  10.022  17.165  -8.979 1.000 90.070 ? 62  GLY A N   1 
ATOM 475  C CA  ? GLY A 1  62 ?   9.179  17.104  -7.796 1.000 90.070 ? 62  GLY A CA  1 
ATOM 476  C C   ? GLY A 1  62 ?   9.279  15.782  -7.059 1.000 90.070 ? 62  GLY A C   1 
ATOM 477  O O   ? GLY A 1  62 ?   8.621  15.584  -6.035 1.000 90.070 ? 62  GLY A O   1 
ATOM 478  N N   ? GLU A 1  63 ?  10.063  14.767  -7.677 1.000 95.370 ? 63  GLU A N   1 
ATOM 479  C CA  ? GLU A 1  63 ?  10.306  13.474  -7.045 1.000 95.370 ? 63  GLU A CA  1 
ATOM 480  C C   ? GLU A 1  63 ?  11.161  13.626  -5.790 1.000 95.370 ? 63  GLU A C   1 
ATOM 481  C CB  ? GLU A 1  63 ?  10.979  12.513  -8.027 1.000 95.370 ? 63  GLU A CB  1 
ATOM 482  O O   ? GLU A 1  63 ?  12.059  14.469  -5.742 1.000 95.370 ? 63  GLU A O   1 
ATOM 483  C CG  ? GLU A 1  63 ?  10.126  12.178  -9.242 1.000 95.370 ? 63  GLU A CG  1 
ATOM 484  C CD  ? GLU A 1  63 ?  10.330  13.138 -10.403 1.000 95.370 ? 63  GLU A CD  1 
ATOM 485  O OE1 ? GLU A 1  63 ?   9.896  12.823 -11.534 1.000 95.370 ? 63  GLU A OE1 1 
ATOM 486  O OE2 ? GLU A 1  63 ?  10.930  14.213 -10.179 1.000 95.370 ? 63  GLU A OE2 1 
ATOM 487  N N   ? GLN A 1  64 ?  10.895  12.904  -4.836 1.000 97.340 ? 64  GLN A N   1 
ATOM 488  C CA  ? GLN A 1  64 ?  11.652  12.784  -3.594 1.000 97.340 ? 64  GLN A CA  1 
ATOM 489  C C   ? GLN A 1  64 ?  12.112  11.347  -3.366 1.000 97.340 ? 64  GLN A C   1 
ATOM 490  C CB  ? GLN A 1  64 ?  10.814  13.262  -2.406 1.000 97.340 ? 64  GLN A CB  1 
ATOM 491  O O   ? GLN A 1  64 ?  11.334  10.406  -3.538 1.000 97.340 ? 64  GLN A O   1 
ATOM 492  C CG  ? GLN A 1  64 ?  10.270  14.675  -2.566 1.000 97.340 ? 64  GLN A CG  1 
ATOM 493  C CD  ? GLN A 1  64 ?   9.426  15.117  -1.385 1.000 97.340 ? 64  GLN A CD  1 
ATOM 494  N NE2 ? GLN A 1  64 ?   8.249  15.663  -1.670 1.000 97.340 ? 64  GLN A NE2 1 
ATOM 495  O OE1 ? GLN A 1  64 ?   9.829  14.968  -0.227 1.000 97.340 ? 64  GLN A OE1 1 
ATOM 496  N N   ? PHE A 1  65 ?  13.368  11.203  -3.137 1.000 97.060 ? 65  PHE A N   1 
ATOM 497  C CA  ? PHE A 1  65 ?  13.961   9.914  -2.802 1.000 97.060 ? 65  PHE A CA  1 
ATOM 498  C C   ? PHE A 1  65 ?  14.409   9.886  -1.346 1.000 97.060 ? 65  PHE A C   1 
ATOM 499  C CB  ? PHE A 1  65 ?  15.148   9.611  -3.722 1.000 97.060 ? 65  PHE A CB  1 
ATOM 500  O O   ? PHE A 1  65 ?  15.362  10.572  -0.971 1.000 97.060 ? 65  PHE A O   1 
ATOM 501  C CG  ? PHE A 1  65 ?  14.827   9.734  -5.188 1.000 97.060 ? 65  PHE A CG  1 
ATOM 502  C CD1 ? PHE A 1  65 ?  14.410   8.628  -5.917 1.000 97.060 ? 65  PHE A CD1 1 
ATOM 503  C CD2 ? PHE A 1  65 ?  14.943  10.957  -5.835 1.000 97.060 ? 65  PHE A CD2 1 
ATOM 504  C CE1 ? PHE A 1  65 ?  14.112   8.739  -7.274 1.000 97.060 ? 65  PHE A CE1 1 
ATOM 505  C CE2 ? PHE A 1  65 ?  14.647  11.076  -7.191 1.000 97.060 ? 65  PHE A CE2 1 
ATOM 506  C CZ  ? PHE A 1  65 ?  14.233   9.966  -7.908 1.000 97.060 ? 65  PHE A CZ  1 
ATOM 507  N N   ? ILE A 1  66 ?  13.664   9.161  -0.560 1.000 97.940 ? 66  ILE A N   1 
ATOM 508  C CA  ? ILE A 1  66 ?  13.883   9.168   0.882 1.000 97.940 ? 66  ILE A CA  1 
ATOM 509  C C   ? ILE A 1  66 ?  14.107   7.741   1.378 1.000 97.940 ? 66  ILE A C   1 
ATOM 510  C CB  ? ILE A 1  66 ?  12.696   9.815   1.631 1.000 97.940 ? 66  ILE A CB  1 
ATOM 511  O O   ? ILE A 1  66 ?  13.297   6.850   1.110 1.000 97.940 ? 66  ILE A O   1 
ATOM 512  C CG1 ? ILE A 1  66 ?  12.424  11.223   1.087 1.000 97.940 ? 66  ILE A CG1 1 
ATOM 513  C CG2 ? ILE A 1  66 ?  12.964   9.853   3.138 1.000 97.940 ? 66  ILE A CG2 1 
ATOM 514  C CD1 ? ILE A 1  66 ?  11.157  11.864   1.635 1.000 97.940 ? 66  ILE A CD1 1 
ATOM 515  N N   ? ASP A 1  67 ?  15.242   7.536   2.088 1.000 97.620 ? 67  ASP A N   1 
ATOM 516  C CA  ? ASP A 1  67 ?  15.488   6.227   2.685 1.000 97.620 ? 67  ASP A CA  1 
ATOM 517  C C   ? ASP A 1  67 ?  14.558   5.981   3.871 1.000 97.620 ? 67  ASP A C   1 
ATOM 518  C CB  ? ASP A 1  67 ?  16.947   6.104   3.128 1.000 97.620 ? 67  ASP A CB  1 
ATOM 519  O O   ? ASP A 1  67 ?  14.120   6.926   4.530 1.000 97.620 ? 67  ASP A O   1 
ATOM 520  C CG  ? ASP A 1  67 ?  17.918   6.050   1.961 1.000 97.620 ? 67  ASP A CG  1 
ATOM 521  O OD1 ? ASP A 1  67 ?  17.527   5.598   0.863 1.000 97.620 ? 67  ASP A OD1 1 
ATOM 522  O OD2 ? ASP A 1  67 ?  19.085   6.460   2.142 1.000 97.620 ? 67  ASP A OD2 1 
ATOM 523  N N   ? ALA A 1  68 ?  14.341   4.654   4.041 1.000 97.500 ? 68  ALA A N   1 
ATOM 524  C CA  ? ALA A 1  68 ?  13.603   4.260   5.238 1.000 97.500 ? 68  ALA A CA  1 
ATOM 525  C C   ? ALA A 1  68 ?  14.481   4.361   6.482 1.000 97.500 ? 68  ALA A C   1 
ATOM 526  C CB  ? ALA A 1  68 ?  13.061   2.841   5.086 1.000 97.500 ? 68  ALA A CB  1 
ATOM 527  O O   ? ALA A 1  68 ?  15.629   3.912   6.477 1.000 97.500 ? 68  ALA A O   1 
ATOM 528  N N   ? GLU A 1  69 ?  13.916   5.069   7.504 1.000 97.070 ? 69  GLU A N   1 
ATOM 529  C CA  ? GLU A 1  69 ?  14.584   5.070   8.801 1.000 97.070 ? 69  GLU A CA  1 
ATOM 530  C C   ? GLU A 1  69 ?  14.298   3.783   9.571 1.000 97.070 ? 69  GLU A C   1 
ATOM 531  C CB  ? GLU A 1  69 ?  14.153   6.284   9.628 1.000 97.070 ? 69  GLU A CB  1 
ATOM 532  O O   ? GLU A 1  69 ?  15.199   3.207  10.183 1.000 97.070 ? 69  GLU A O   1 
ATOM 533  C CG  ? GLU A 1  69 ?  14.783   6.341  11.012 1.000 97.070 ? 69  GLU A CG  1 
ATOM 534  C CD  ? GLU A 1  69 ?  14.446   7.613  11.773 1.000 97.070 ? 69  GLU A CD  1 
ATOM 535  O OE1 ? GLU A 1  69 ?  14.985   7.816  12.884 1.000 97.070 ? 69  GLU A OE1 1 
ATOM 536  O OE2 ? GLU A 1  69 ?  13.637   8.413  11.253 1.000 97.070 ? 69  GLU A OE2 1 
ATOM 537  N N   ? LYS A 1  70 ?  12.998   3.439   9.547 1.000 97.310 ? 70  LYS A N   1 
ATOM 538  C CA  ? LYS A 1  70 ?  12.500   2.231  10.198 1.000 97.310 ? 70  LYS A CA  1 
ATOM 539  C C   ? LYS A 1  70 ?  11.436   1.546   9.345 1.000 97.310 ? 70  LYS A C   1 
ATOM 540  C CB  ? LYS A 1  70 ?  11.932   2.561  11.579 1.000 97.310 ? 70  LYS A CB  1 
ATOM 541  O O   ? LYS A 1  70 ?  10.633   2.214   8.690 1.000 97.310 ? 70  LYS A O   1 
ATOM 542  C CG  ? LYS A 1  70 ?  12.984   2.973  12.598 1.000 97.310 ? 70  LYS A CG  1 
ATOM 543  C CD  ? LYS A 1  70 ?  12.376   3.167  13.982 1.000 97.310 ? 70  LYS A CD  1 
ATOM 544  C CE  ? LYS A 1  70 ?  13.416   3.638  14.989 1.000 97.310 ? 70  LYS A CE  1 
ATOM 545  N NZ  ? LYS A 1  70 ?  12.823   3.836  16.346 1.000 97.310 ? 70  LYS A NZ  1 
ATOM 546  N N   ? ILE A 1  71 ?  11.496   0.198   9.363 1.000 97.820 ? 71  ILE A N   1 
ATOM 547  C CA  ? ILE A 1  71 ?  10.465  -0.611   8.723 1.000 97.820 ? 71  ILE A CA  1 
ATOM 548  C C   ? ILE A 1  71 ?   9.811  -1.525   9.757 1.000 97.820 ? 71  ILE A C   1 
ATOM 549  C CB  ? ILE A 1  71 ?  11.043  -1.446   7.559 1.000 97.820 ? 71  ILE A CB  1 
ATOM 550  O O   ? ILE A 1  71 ?  10.474  -2.386  10.341 1.000 97.820 ? 71  ILE A O   1 
ATOM 551  C CG1 ? ILE A 1  71 ?  11.811  -0.545   6.585 1.000 97.820 ? 71  ILE A CG1 1 
ATOM 552  C CG2 ? ILE A 1  71 ?   9.929  -2.208   6.836 1.000 97.820 ? 71  ILE A CG2 1 
ATOM 553  C CD1 ? ILE A 1  71 ?  12.649  -1.306   5.567 1.000 97.820 ? 71  ILE A CD1 1 
ATOM 554  N N   ? ILE A 1  72 ?   8.556  -1.318   9.974 1.000 98.180 ? 72  ILE A N   1 
ATOM 555  C CA  ? ILE A 1  72 ?   7.870  -2.013  11.057 1.000 98.180 ? 72  ILE A CA  1 
ATOM 556  C C   ? ILE A 1  72 ?   6.759  -2.891  10.485 1.000 98.180 ? 72  ILE A C   1 
ATOM 557  C CB  ? ILE A 1  72 ?   7.290  -1.019  12.089 1.000 98.180 ? 72  ILE A CB  1 
ATOM 558  O O   ? ILE A 1  72 ?   5.724  -2.385  10.045 1.000 98.180 ? 72  ILE A O   1 
ATOM 559  C CG1 ? ILE A 1  72 ?   8.388  -0.078  12.598 1.000 98.180 ? 72  ILE A CG1 1 
ATOM 560  C CG2 ? ILE A 1  72 ?   6.630  -1.769  13.250 1.000 98.180 ? 72  ILE A CG2 1 
ATOM 561  C CD1 ? ILE A 1  72 ?   7.864   1.111  13.392 1.000 98.180 ? 72  ILE A CD1 1 
ATOM 562  N N   ? ARG A 1  73 ?   6.979  -4.295  10.538 1.000 98.100 ? 73  ARG A N   1 
ATOM 563  C CA  ? ARG A 1  73 ?   5.916  -5.222  10.165 1.000 98.100 ? 73  ARG A CA  1 
ATOM 564  C C   ? ARG A 1  73 ?   4.949  -5.442  11.324 1.000 98.100 ? 73  ARG A C   1 
ATOM 565  C CB  ? ARG A 1  73 ?   6.504  -6.560   9.712 1.000 98.100 ? 73  ARG A CB  1 
ATOM 566  O O   ? ARG A 1  73 ?   5.350  -5.406  12.489 1.000 98.100 ? 73  ARG A O   1 
ATOM 567  C CG  ? ARG A 1  73 ?   7.284  -6.481   8.410 1.000 98.100 ? 73  ARG A CG  1 
ATOM 568  C CD  ? ARG A 1  73 ?   7.713  -7.859   7.925 1.000 98.100 ? 73  ARG A CD  1 
ATOM 569  N NE  ? ARG A 1  73 ?   8.465  -8.581   8.948 1.000 98.100 ? 73  ARG A NE  1 
ATOM 570  N NH1 ? ARG A 1  73 ?   8.974 -10.383   7.595 1.000 98.100 ? 73  ARG A NH1 1 
ATOM 571  N NH2 ? ARG A 1  73 ?   9.705 -10.331   9.767 1.000 98.100 ? 73  ARG A NH2 1 
ATOM 572  C CZ  ? ARG A 1  73 ?   9.046  -9.763   8.768 1.000 98.100 ? 73  ARG A CZ  1 
ATOM 573  N N   ? HIS A 1  74 ?   3.675  -5.576  10.891 1.000 98.410 ? 74  HIS A N   1 
ATOM 574  C CA  ? HIS A 1  74 ?   2.750  -5.959  11.951 1.000 98.410 ? 74  HIS A CA  1 
ATOM 575  C C   ? HIS A 1  74 ?   3.260  -7.179  12.712 1.000 98.410 ? 74  HIS A C   1 
ATOM 576  C CB  ? HIS A 1  74 ?   1.362  -6.242  11.375 1.000 98.410 ? 74  HIS A CB  1 
ATOM 577  O O   ? HIS A 1  74 ?   3.669  -8.169  12.103 1.000 98.410 ? 74  HIS A O   1 
ATOM 578  C CG  ? HIS A 1  74 ?   0.278  -6.266  12.405 1.000 98.410 ? 74  HIS A CG  1 
ATOM 579  C CD2 ? HIS A 1  74 ?  -0.676  -5.357  12.713 1.000 98.410 ? 74  HIS A CD2 1 
ATOM 580  N ND1 ? HIS A 1  74 ?   0.093  -7.327  13.266 1.000 98.410 ? 74  HIS A ND1 1 
ATOM 581  C CE1 ? HIS A 1  74 ?  -0.932  -7.067  14.061 1.000 98.410 ? 74  HIS A CE1 1 
ATOM 582  N NE2 ? HIS A 1  74 ?  -1.416  -5.878  13.746 1.000 98.410 ? 74  HIS A NE2 1 
ATOM 583  N N   ? PRO A 1  75 ?   3.291  -7.177  14.039 1.000 97.660 ? 75  PRO A N   1 
ATOM 584  C CA  ? PRO A 1  75 ?   3.874  -8.239  14.862 1.000 97.660 ? 75  PRO A CA  1 
ATOM 585  C C   ? PRO A 1  75 ?   3.181  -9.586  14.665 1.000 97.660 ? 75  PRO A C   1 
ATOM 586  C CB  ? PRO A 1  75 ?   3.677  -7.727  16.291 1.000 97.660 ? 75  PRO A CB  1 
ATOM 587  O O   ? PRO A 1  75 ?   3.783 -10.635  14.907 1.000 97.660 ? 75  PRO A O   1 
ATOM 588  C CG  ? PRO A 1  75 ?   2.614  -6.682  16.179 1.000 97.660 ? 75  PRO A CG  1 
ATOM 589  C CD  ? PRO A 1  75 ?   2.702  -6.057  14.816 1.000 97.660 ? 75  PRO A CD  1 
ATOM 590  N N   ? ASP A 1  76 ?   1.924  -9.532  14.262 1.000 97.990 ? 76  ASP A N   1 
ATOM 591  C CA  ? ASP A 1  76 ?   1.170 -10.775  14.128 1.000 97.990 ? 76  ASP A CA  1 
ATOM 592  C C   ? ASP A 1  76 ?   1.056 -11.193  12.664 1.000 97.990 ? 76  ASP A C   1 
ATOM 593  C CB  ? ASP A 1  76 ?  -0.223 -10.627  14.743 1.000 97.990 ? 76  ASP A CB  1 
ATOM 594  O O   ? ASP A 1  76 ?   0.187 -11.991  12.307 1.000 97.990 ? 76  ASP A O   1 
ATOM 595  C CG  ? ASP A 1  76 ?  -0.190 -10.444  16.250 1.000 97.990 ? 76  ASP A CG  1 
ATOM 596  O OD1 ? ASP A 1  76 ?   0.731 -10.974  16.909 1.000 97.990 ? 76  ASP A OD1 1 
ATOM 597  O OD2 ? ASP A 1  76 ?  -1.094  -9.766  16.785 1.000 97.990 ? 76  ASP A OD2 1 
ATOM 598  N N   ? TYR A 1  77 ?   1.862 -10.578  11.784 1.000 98.200 ? 77  TYR A N   1 
ATOM 599  C CA  ? TYR A 1  77 ?   1.886 -11.019  10.394 1.000 98.200 ? 77  TYR A CA  1 
ATOM 600  C C   ? TYR A 1  77 ?   2.165 -12.514  10.301 1.000 98.200 ? 77  TYR A C   1 
ATOM 601  C CB  ? TYR A 1  77 ?   2.941 -10.241   9.602 1.000 98.200 ? 77  TYR A CB  1 
ATOM 602  O O   ? TYR A 1  77 ?   3.139 -13.007  10.873 1.000 98.200 ? 77  TYR A O   1 
ATOM 603  C CG  ? TYR A 1  77 ?   3.171 -10.775   8.209 1.000 98.200 ? 77  TYR A CG  1 
ATOM 604  C CD1 ? TYR A 1  77 ?   4.432 -11.210   7.808 1.000 98.200 ? 77  TYR A CD1 1 
ATOM 605  C CD2 ? TYR A 1  77 ?   2.128 -10.846   7.292 1.000 98.200 ? 77  TYR A CD2 1 
ATOM 606  C CE1 ? TYR A 1  77 ?   4.649 -11.702   6.525 1.000 98.200 ? 77  TYR A CE1 1 
ATOM 607  C CE2 ? TYR A 1  77 ?   2.333 -11.336   6.006 1.000 98.200 ? 77  TYR A CE2 1 
ATOM 608  O OH  ? TYR A 1  77 ?   3.804 -12.247   4.361 1.000 98.200 ? 77  TYR A OH  1 
ATOM 609  C CZ  ? TYR A 1  77 ?   3.595 -11.761   5.633 1.000 98.200 ? 77  TYR A CZ  1 
ATOM 610  N N   ? ASN A 1  78 ?   1.281 -13.205   9.625 1.000 97.580 ? 78  ASN A N   1 
ATOM 611  C CA  ? ASN A 1  78 ?   1.388 -14.639   9.380 1.000 97.580 ? 78  ASN A CA  1 
ATOM 612  C C   ? ASN A 1  78 ?   1.740 -14.935   7.925 1.000 97.580 ? 78  ASN A C   1 
ATOM 613  C CB  ? ASN A 1  78 ?   0.089 -15.348   9.767 1.000 97.580 ? 78  ASN A CB  1 
ATOM 614  O O   ? ASN A 1  78 ?   0.907 -14.766   7.034 1.000 97.580 ? 78  ASN A O   1 
ATOM 615  C CG  ? ASN A 1  78 ?   0.205 -16.858   9.700 1.000 97.580 ? 78  ASN A CG  1 
ATOM 616  N ND2 ? ASN A 1  78 ?  -0.401 -17.543  10.663 1.000 97.580 ? 78  ASN A ND2 1 
ATOM 617  O OD1 ? ASN A 1  78 ?   0.834 -17.405   8.790 1.000 97.580 ? 78  ASN A OD1 1 
ATOM 618  N N   ? LYS A 1  79 ?   2.874 -15.491   7.622 1.000 95.460 ? 79  LYS A N   1 
ATOM 619  C CA  ? LYS A 1  79 ?   3.391 -15.674   6.269 1.000 95.460 ? 79  LYS A CA  1 
ATOM 620  C C   ? LYS A 1  79 ?   2.671 -16.814   5.554 1.000 95.460 ? 79  LYS A C   1 
ATOM 621  C CB  ? LYS A 1  79 ?   4.896 -15.943   6.300 1.000 95.460 ? 79  LYS A CB  1 
ATOM 622  O O   ? LYS A 1  79 ?   2.626 -16.851   4.323 1.000 95.460 ? 79  LYS A O   1 
ATOM 623  C CG  ? LYS A 1  79 ?   5.276 -17.258   6.964 1.000 95.460 ? 79  LYS A CG  1 
ATOM 624  C CD  ? LYS A 1  79 ?   6.784 -17.472   6.960 1.000 95.460 ? 79  LYS A CD  1 
ATOM 625  C CE  ? LYS A 1  79 ?   7.164 -18.800   7.599 1.000 95.460 ? 79  LYS A CE  1 
ATOM 626  N NZ  ? LYS A 1  79 ?   8.525 -19.248   7.180 1.000 95.460 ? 79  LYS A NZ  1 
ATOM 627  N N   ? ASP A 1  80 ?   2.114 -17.715   6.366 1.000 94.610 ? 80  ASP A N   1 
ATOM 628  C CA  ? ASP A 1  80 ?   1.403 -18.848   5.781 1.000 94.610 ? 80  ASP A CA  1 
ATOM 629  C C   ? ASP A 1  80 ?   0.020 -18.433   5.287 1.000 94.610 ? 80  ASP A C   1 
ATOM 630  C CB  ? ASP A 1  80 ?   1.280 -19.986   6.796 1.000 94.610 ? 80  ASP A CB  1 
ATOM 631  O O   ? ASP A 1  80 ?  -0.389 -18.803   4.184 1.000 94.610 ? 80  ASP A O   1 
ATOM 632  C CG  ? ASP A 1  80 ?   2.621 -20.580   7.188 1.000 94.610 ? 80  ASP A CG  1 
ATOM 633  O OD1 ? ASP A 1  80 ?   3.535 -20.637   6.337 1.000 94.610 ? 80  ASP A OD1 1 
ATOM 634  O OD2 ? ASP A 1  80 ?   2.765 -20.996   8.358 1.000 94.610 ? 80  ASP A OD2 1 
ATOM 635  N N   ? THR A 1  81 ?  -0.638 -17.607   6.014 1.000 95.210 ? 81  THR A N   1 
ATOM 636  C CA  ? THR A 1  81 ?  -2.004 -17.226   5.674 1.000 95.210 ? 81  THR A CA  1 
ATOM 637  C C   ? THR A 1  81 ?  -2.041 -15.824   5.073 1.000 95.210 ? 81  THR A C   1 
ATOM 638  C CB  ? THR A 1  81 ?  -2.923 -17.283   6.908 1.000 95.210 ? 81  THR A CB  1 
ATOM 639  O O   ? THR A 1  81 ?  -3.060 -15.408   4.518 1.000 95.210 ? 81  THR A O   1 
ATOM 640  C CG2 ? THR A 1  81 ?  -2.890 -18.664   7.556 1.000 95.210 ? 81  THR A CG2 1 
ATOM 641  O OG1 ? THR A 1  81 ?  -2.490 -16.308   7.865 1.000 95.210 ? 81  THR A OG1 1 
ATOM 642  N N   ? VAL A 1  82 ?  -0.925 -15.126   5.146 1.000 96.330 ? 82  VAL A N   1 
ATOM 643  C CA  ? VAL A 1  82 ?  -0.773 -13.734   4.737 1.000 96.330 ? 82  VAL A CA  1 
ATOM 644  C C   ? VAL A 1  82 ?  -1.762 -12.859   5.505 1.000 96.330 ? 82  VAL A C   1 
ATOM 645  C CB  ? VAL A 1  82 ?  -0.980 -13.563   3.216 1.000 96.330 ? 82  VAL A CB  1 
ATOM 646  O O   ? VAL A 1  82 ?  -2.180 -11.807   5.015 1.000 96.330 ? 82  VAL A O   1 
ATOM 647  C CG1 ? VAL A 1  82 ?  -0.521 -12.179   2.761 1.000 96.330 ? 82  VAL A CG1 1 
ATOM 648  C CG2 ? VAL A 1  82 ?  -0.234 -14.654   2.451 1.000 96.330 ? 82  VAL A CG2 1 
ATOM 649  N N   ? ASP A 1  83 ?  -2.251 -13.366   6.672 1.000 97.840 ? 83  ASP A N   1 
ATOM 650  C CA  ? ASP A 1  83 ?  -3.073 -12.593   7.597 1.000 97.840 ? 83  ASP A CA  1 
ATOM 651  C C   ? ASP A 1  83 ?  -2.244 -11.526   8.309 1.000 97.840 ? 83  ASP A C   1 
ATOM 652  C CB  ? ASP A 1  83 ?  -3.738 -13.513   8.622 1.000 97.840 ? 83  ASP A CB  1 
ATOM 653  O O   ? ASP A 1  83 ?  -1.046 -11.711   8.532 1.000 97.840 ? 83  ASP A O   1 
ATOM 654  C CG  ? ASP A 1  83 ?  -4.989 -12.911   9.237 1.000 97.840 ? 83  ASP A CG  1 
ATOM 655  O OD1 ? ASP A 1  83 ?  -5.587 -11.996   8.631 1.000 97.840 ? 83  ASP A OD1 1 
ATOM 656  O OD2 ? ASP A 1  83 ?  -5.379 -13.353  10.340 1.000 97.840 ? 83  ASP A OD2 1 
ATOM 657  N N   ? ASN A 1  84 ?  -2.839 -10.327   8.566 1.000 98.270 ? 84  ASN A N   1 
ATOM 658  C CA  ? ASN A 1  84 ?  -2.156  -9.192   9.178 1.000 98.270 ? 84  ASN A CA  1 
ATOM 659  C C   ? ASN A 1  84 ?  -1.056  -8.645   8.273 1.000 98.270 ? 84  ASN A C   1 
ATOM 660  C CB  ? ASN A 1  84 ?  -1.578  -9.584  10.540 1.000 98.270 ? 84  ASN A CB  1 
ATOM 661  O O   ? ASN A 1  84 ?   0.019  -8.275   8.750 1.000 98.270 ? 84  ASN A O   1 
ATOM 662  C CG  ? ASN A 1  84 ?  -2.646 -10.019  11.524 1.000 98.270 ? 84  ASN A CG  1 
ATOM 663  N ND2 ? ASN A 1  84 ?  -2.414 -11.144  12.191 1.000 98.270 ? 84  ASN A ND2 1 
ATOM 664  O OD1 ? ASN A 1  84 ?  -3.671  -9.352  11.682 1.000 98.270 ? 84  ASN A OD1 1 
ATOM 665  N N   ? ASP A 1  85 ?  -1.175  -8.713   6.965 1.000 98.520 ? 85  ASP A N   1 
ATOM 666  C CA  ? ASP A 1  85 ?  -0.221  -8.281   5.949 1.000 98.520 ? 85  ASP A CA  1 
ATOM 667  C C   ? ASP A 1  85 ?  -0.175  -6.757   5.852 1.000 98.520 ? 85  ASP A C   1 
ATOM 668  C CB  ? ASP A 1  85 ?  -0.574  -8.884   4.588 1.000 98.520 ? 85  ASP A CB  1 
ATOM 669  O O   ? ASP A 1  85 ?  -0.673  -6.176   4.886 1.000 98.520 ? 85  ASP A O   1 
ATOM 670  C CG  ? ASP A 1  85 ?   0.520  -8.694   3.553 1.000 98.520 ? 85  ASP A CG  1 
ATOM 671  O OD1 ? ASP A 1  85 ?   1.682  -8.436   3.934 1.000 98.520 ? 85  ASP A OD1 1 
ATOM 672  O OD2 ? ASP A 1  85 ?   0.217  -8.801   2.345 1.000 98.520 ? 85  ASP A OD2 1 
ATOM 673  N N   ? ILE A 1  86 ?   0.361  -6.025   6.816 1.000 98.700 ? 86  ILE A N   1 
ATOM 674  C CA  ? ILE A 1  86 ?   0.437  -4.570   6.887 1.000 98.700 ? 86  ILE A CA  1 
ATOM 675  C C   ? ILE A 1  86 ?   1.753  -4.153   7.539 1.000 98.700 ? 86  ILE A C   1 
ATOM 676  C CB  ? ILE A 1  86 ?  -0.758  -3.979   7.668 1.000 98.700 ? 86  ILE A CB  1 
ATOM 677  O O   ? ILE A 1  86 ?   2.227  -4.807   8.471 1.000 98.700 ? 86  ILE A O   1 
ATOM 678  C CG1 ? ILE A 1  86 ?  -0.735  -2.447   7.601 1.000 98.700 ? 86  ILE A CG1 1 
ATOM 679  C CG2 ? ILE A 1  86 ?  -0.747  -4.464   9.121 1.000 98.700 ? 86  ILE A CG2 1 
ATOM 680  C CD1 ? ILE A 1  86 ?  -2.020  -1.787   8.084 1.000 98.700 ? 86  ILE A CD1 1 
ATOM 681  N N   ? MET A 1  87 ?   2.363  -3.137   6.972 1.000 98.490 ? 87  MET A N   1 
ATOM 682  C CA  ? MET A 1  87 ?   3.662  -2.645   7.421 1.000 98.490 ? 87  MET A CA  1 
ATOM 683  C C   ? MET A 1  87 ?   3.714  -1.121   7.371 1.000 98.490 ? 87  MET A C   1 
ATOM 684  C CB  ? MET A 1  87 ?   4.786  -3.235   6.567 1.000 98.490 ? 87  MET A CB  1 
ATOM 685  O O   ? MET A 1  87 ?   3.115  -0.504   6.488 1.000 98.490 ? 87  MET A O   1 
ATOM 686  C CG  ? MET A 1  87 ?   6.036  -2.372   6.518 1.000 98.490 ? 87  MET A CG  1 
ATOM 687  S SD  ? MET A 1  87 ?   7.359  -3.110   5.482 1.000 98.490 ? 87  MET A SD  1 
ATOM 688  C CE  ? MET A 1  87 ?   6.723  -2.725   3.827 1.000 98.490 ? 87  MET A CE  1 
ATOM 689  N N   ? LEU A 1  88 ?   4.379  -0.455   8.357 1.000 98.680 ? 88  LEU A N   1 
ATOM 690  C CA  ? LEU A 1  88 ?   4.654   0.977   8.362 1.000 98.680 ? 88  LEU A CA  1 
ATOM 691  C C   ? LEU A 1  88 ?   6.135   1.247   8.118 1.000 98.680 ? 88  LEU A C   1 
ATOM 692  C CB  ? LEU A 1  88 ?   4.223   1.602   9.692 1.000 98.680 ? 88  LEU A CB  1 
ATOM 693  O O   ? LEU A 1  88 ?   6.995   0.540   8.648 1.000 98.680 ? 88  LEU A O   1 
ATOM 694  C CG  ? LEU A 1  88 ?   2.716   1.735   9.920 1.000 98.680 ? 88  LEU A CG  1 
ATOM 695  C CD1 ? LEU A 1  88 ?   2.436   2.197  11.347 1.000 98.680 ? 88  LEU A CD1 1 
ATOM 696  C CD2 ? LEU A 1  88 ?   2.105   2.701   8.911 1.000 98.680 ? 88  LEU A CD2 1 
ATOM 697  N N   ? ILE A 1  89 ?   6.352   2.233   7.281 1.000 98.610 ? 89  ILE A N   1 
ATOM 698  C CA  ? ILE A 1  89 ?   7.708   2.678   6.980 1.000 98.610 ? 89  ILE A CA  1 
ATOM 699  C C   ? ILE A 1  89 ?   7.889   4.125   7.435 1.000 98.610 ? 89  ILE A C   1 
ATOM 700  C CB  ? ILE A 1  89 ?   8.025   2.547   5.473 1.000 98.610 ? 89  ILE A CB  1 
ATOM 701  O O   ? ILE A 1  89 ?   7.204   5.026   6.947 1.000 98.610 ? 89  ILE A O   1 
ATOM 702  C CG1 ? ILE A 1  89 ?   7.809   1.102   5.007 1.000 98.610 ? 89  ILE A CG1 1 
ATOM 703  C CG2 ? ILE A 1  89 ?   9.456   3.008   5.180 1.000 98.610 ? 89  ILE A CG2 1 
ATOM 704  C CD1 ? ILE A 1  89 ?   7.642   0.957   3.500 1.000 98.610 ? 89  ILE A CD1 1 
ATOM 705  N N   ? LYS A 1  90 ?   8.788   4.354   8.430 1.000 98.410 ? 90  LYS A N   1 
ATOM 706  C CA  ? LYS A 1  90 ?   9.164   5.705   8.838 1.000 98.410 ? 90  LYS A CA  1 
ATOM 707  C C   ? LYS A 1  90 ?  10.257   6.268   7.934 1.000 98.410 ? 90  LYS A C   1 
ATOM 708  C CB  ? LYS A 1  90 ?   9.631   5.715  10.294 1.000 98.410 ? 90  LYS A CB  1 
ATOM 709  O O   ? LYS A 1  90 ?  11.302   5.641   7.751 1.000 98.410 ? 90  LYS A O   1 
ATOM 710  C CG  ? LYS A 1  90 ?   9.885   7.107  10.853 1.000 98.410 ? 90  LYS A CG  1 
ATOM 711  C CD  ? LYS A 1  90 ?  10.203   7.062  12.342 1.000 98.410 ? 90  LYS A CD  1 
ATOM 712  C CE  ? LYS A 1  90 ?  10.347   8.461  12.927 1.000 98.410 ? 90  LYS A CE  1 
ATOM 713  N NZ  ? LYS A 1  90 ?  10.575   8.424  14.402 1.000 98.410 ? 90  LYS A NZ  1 
ATOM 714  N N   ? LEU A 1  91 ?   9.991   7.461   7.409 1.000 98.460 ? 91  LEU A N   1 
ATOM 715  C CA  ? LEU A 1  91 ?  10.943   8.085   6.497 1.000 98.460 ? 91  LEU A CA  1 
ATOM 716  C C   ? LEU A 1  91 ?  12.102   8.710   7.266 1.000 98.460 ? 91  LEU A C   1 
ATOM 717  C CB  ? LEU A 1  91 ?  10.248   9.151   5.644 1.000 98.460 ? 91  LEU A CB  1 
ATOM 718  O O   ? LEU A 1  91 ?  11.909   9.252   8.356 1.000 98.460 ? 91  LEU A O   1 
ATOM 719  C CG  ? LEU A 1  91 ?   9.053   8.681   4.814 1.000 98.460 ? 91  LEU A CG  1 
ATOM 720  C CD1 ? LEU A 1  91 ?   8.484   9.840   4.002 1.000 98.460 ? 91  LEU A CD1 1 
ATOM 721  C CD2 ? LEU A 1  91 ?   9.456   7.529   3.900 1.000 98.460 ? 91  LEU A CD2 1 
ATOM 722  N N   ? LYS A 1  92 ?  13.401   8.595   6.724 1.000 97.910 ? 92  LYS A N   1 
ATOM 723  C CA  ? LYS A 1  92 ?  14.584   9.185   7.345 1.000 97.910 ? 92  LYS A CA  1 
ATOM 724  C C   ? LYS A 1  92 ?  14.431  10.696   7.491 1.000 97.910 ? 92  LYS A C   1 
ATOM 725  C CB  ? LYS A 1  92 ?  15.837   8.861   6.530 1.000 97.910 ? 92  LYS A CB  1 
ATOM 726  O O   ? LYS A 1  92 ?  14.957  11.290   8.434 1.000 97.910 ? 92  LYS A O   1 
ATOM 727  C CG  ? LYS A 1  92 ?  17.139   9.232   7.224 1.000 97.910 ? 92  LYS A CG  1 
ATOM 728  C CD  ? LYS A 1  92 ?  18.349   8.720   6.453 1.000 97.910 ? 92  LYS A CD  1 
ATOM 729  C CE  ? LYS A 1  92 ?  19.651   9.051   7.170 1.000 97.910 ? 92  LYS A CE  1 
ATOM 730  N NZ  ? LYS A 1  92 ?  20.839   8.527   6.431 1.000 97.910 ? 92  LYS A NZ  1 
ATOM 731  N N   ? SER A 1  93 ?  13.771  11.390   6.574 1.000 98.100 ? 93  SER A N   1 
ATOM 732  C CA  ? SER A 1  93 ?  13.372  12.794   6.599 1.000 98.100 ? 93  SER A CA  1 
ATOM 733  C C   ? SER A 1  93 ?  11.940  12.970   6.104 1.000 98.100 ? 93  SER A C   1 
ATOM 734  C CB  ? SER A 1  93 ?  14.322  13.637   5.747 1.000 98.100 ? 93  SER A CB  1 
ATOM 735  O O   ? SER A 1  93 ?  11.466  12.196   5.270 1.000 98.100 ? 93  SER A O   1 
ATOM 736  O OG  ? SER A 1  93 ?  14.338  13.177   4.407 1.000 98.100 ? 93  SER A OG  1 
ATOM 737  N N   ? PRO A 1  94 ?  11.211  14.045   6.788 1.000 98.240 ? 94  PRO A N   1 
ATOM 738  C CA  ? PRO A 1  94 ?   9.830  14.246   6.343 1.000 98.240 ? 94  PRO A CA  1 
ATOM 739  C C   ? PRO A 1  94 ?   9.732  14.572   4.855 1.000 98.240 ? 94  PRO A C   1 
ATOM 740  C CB  ? PRO A 1  94 ?   9.354  15.427   7.193 1.000 98.240 ? 94  PRO A CB  1 
ATOM 741  O O   ? PRO A 1  94 ?  10.584  15.285   4.317 1.000 98.240 ? 94  PRO A O   1 
ATOM 742  C CG  ? PRO A 1  94 ?  10.272  15.444   8.372 1.000 98.240 ? 94  PRO A CG  1 
ATOM 743  C CD  ? PRO A 1  94 ?  11.610  14.914   7.942 1.000 98.240 ? 94  PRO A CD  1 
ATOM 744  N N   ? ALA A 1  95 ?   8.676  14.027   4.199 1.000 98.280 ? 95  ALA A N   1 
ATOM 745  C CA  ? ALA A 1  95 ?   8.369  14.379   2.815 1.000 98.280 ? 95  ALA A CA  1 
ATOM 746  C C   ? ALA A 1  95 ?   7.962  15.845   2.699 1.000 98.280 ? 95  ALA A C   1 
ATOM 747  C CB  ? ALA A 1  95 ?   7.264  13.478   2.269 1.000 98.280 ? 95  ALA A CB  1 
ATOM 748  O O   ? ALA A 1  95 ?   7.330  16.393   3.605 1.000 98.280 ? 95  ALA A O   1 
ATOM 749  N N   ? ILE A 1  96 ?   8.373  16.493   1.624 1.000 98.060 ? 96  ILE A N   1 
ATOM 750  C CA  ? ILE A 1  96 ?   7.913  17.843   1.317 1.000 98.060 ? 96  ILE A CA  1 
ATOM 751  C C   ? ILE A 1  96 ?   6.601  17.776   0.538 1.000 98.060 ? 96  ILE A C   1 
ATOM 752  C CB  ? ILE A 1  96 ?   8.972  18.633   0.517 1.000 98.060 ? 96  ILE A CB  1 
ATOM 753  O O   ? ILE A 1  96 ?   6.574  17.311  -0.604 1.000 98.060 ? 96  ILE A O   1 
ATOM 754  C CG1 ? ILE A 1  96 ?  10.288  18.705   1.300 1.000 98.060 ? 96  ILE A CG1 1 
ATOM 755  C CG2 ? ILE A 1  96 ?   8.458  20.035   0.179 1.000 98.060 ? 96  ILE A CG2 1 
ATOM 756  C CD1 ? ILE A 1  96 ?  11.478  19.165   0.469 1.000 98.060 ? 96  ILE A CD1 1 
ATOM 757  N N   ? LEU A 1  97 ?   5.526  18.166   1.193 1.000 97.810 ? 97  LEU A N   1 
ATOM 758  C CA  ? LEU A 1  97 ?   4.217  18.115   0.549 1.000 97.810 ? 97  LEU A CA  1 
ATOM 759  C C   ? LEU A 1  97 ?   4.052  19.264  -0.439 1.000 97.810 ? 97  LEU A C   1 
ATOM 760  C CB  ? LEU A 1  97 ?   3.102  18.163   1.597 1.000 97.810 ? 97  LEU A CB  1 
ATOM 761  O O   ? LEU A 1  97 ?   4.317  20.420  -0.103 1.000 97.810 ? 97  LEU A O   1 
ATOM 762  C CG  ? LEU A 1  97 ?   3.175  17.118   2.713 1.000 97.810 ? 97  LEU A CG  1 
ATOM 763  C CD1 ? LEU A 1  97 ?   1.955  17.228   3.621 1.000 97.810 ? 97  LEU A CD1 1 
ATOM 764  C CD2 ? LEU A 1  97 ?   3.286  15.715   2.125 1.000 97.810 ? 97  LEU A CD2 1 
ATOM 765  N N   ? ASN A 1  98 ?   3.519  18.933  -1.723 1.000 95.940 ? 98  ASN A N   1 
ATOM 766  C CA  ? ASN A 1  98 ?   3.233  19.853  -2.819 1.000 95.940 ? 98  ASN A CA  1 
ATOM 767  C C   ? ASN A 1  98 ?   2.212  19.267  -3.790 1.000 95.940 ? 98  ASN A C   1 
ATOM 768  C CB  ? ASN A 1  98 ?   4.520  20.221  -3.560 1.000 95.940 ? 98  ASN A CB  1 
ATOM 769  O O   ? ASN A 1  98 ?   1.506  18.315  -3.456 1.000 95.940 ? 98  ASN A O   1 
ATOM 770  C CG  ? ASN A 1  98 ?   5.222  19.013  -4.148 1.000 95.940 ? 98  ASN A CG  1 
ATOM 771  N ND2 ? ASN A 1  98 ?   6.545  18.983  -4.035 1.000 95.940 ? 98  ASN A ND2 1 
ATOM 772  O OD1 ? ASN A 1  98 ?   4.582  18.114  -4.699 1.000 95.940 ? 98  ASN A OD1 1 
ATOM 773  N N   ? SER A 1  99 ?   2.123  19.874  -4.944 1.000 94.780 ? 99  SER A N   1 
ATOM 774  C CA  ? SER A 1  99 ?   1.089  19.460  -5.887 1.000 94.780 ? 99  SER A CA  1 
ATOM 775  C C   ? SER A 1  99 ?   1.333  18.040  -6.386 1.000 94.780 ? 99  SER A C   1 
ATOM 776  C CB  ? SER A 1  99 ?   1.027  20.423  -7.073 1.000 94.780 ? 99  SER A CB  1 
ATOM 777  O O   ? SER A 1  99 ?   0.417  17.389  -6.894 1.000 94.780 ? 99  SER A O   1 
ATOM 778  O OG  ? SER A 1  99 ?   2.266  20.454  -7.761 1.000 94.780 ? 99  SER A OG  1 
ATOM 779  N N   ? GLN A 1 100 ?   2.549  17.419  -6.167 1.000 95.610 ? 100 GLN A N   1 
ATOM 780  C CA  ? GLN A 1 100 ?   2.920  16.103  -6.678 1.000 95.610 ? 100 GLN A CA  1 
ATOM 781  C C   ? GLN A 1 100 ?   3.046  15.089  -5.545 1.000 95.610 ? 100 GLN A C   1 
ATOM 782  C CB  ? GLN A 1 100 ?   4.231  16.181  -7.461 1.000 95.610 ? 100 GLN A CB  1 
ATOM 783  O O   ? GLN A 1 100 ?   3.002  13.879  -5.780 1.000 95.610 ? 100 GLN A O   1 
ATOM 784  C CG  ? GLN A 1 100 ?   4.151  17.051  -8.708 1.000 95.610 ? 100 GLN A CG  1 
ATOM 785  C CD  ? GLN A 1 100 ?   5.490  17.201  -9.406 1.000 95.610 ? 100 GLN A CD  1 
ATOM 786  N NE2 ? GLN A 1 100 ?   5.639  16.543 -10.551 1.000 95.610 ? 100 GLN A NE2 1 
ATOM 787  O OE1 ? GLN A 1 100 ?   6.383  17.903  -8.921 1.000 95.610 ? 100 GLN A OE1 1 
ATOM 788  N N   ? VAL A 1 101 ?   3.236  15.547  -4.319 1.000 98.070 ? 101 VAL A N   1 
ATOM 789  C CA  ? VAL A 1 101 ?   3.373  14.704  -3.137 1.000 98.070 ? 101 VAL A CA  1 
ATOM 790  C C   ? VAL A 1 101 ?   2.377  15.146  -2.067 1.000 98.070 ? 101 VAL A C   1 
ATOM 791  C CB  ? VAL A 1 101 ?   4.812  14.744  -2.574 1.000 98.070 ? 101 VAL A CB  1 
ATOM 792  O O   ? VAL A 1 101 ?   2.461  16.266  -1.557 1.000 98.070 ? 101 VAL A O   1 
ATOM 793  C CG1 ? VAL A 1 101 ?   4.937  13.846  -1.345 1.000 98.070 ? 101 VAL A CG1 1 
ATOM 794  C CG2 ? VAL A 1 101 ?   5.816  14.329  -3.648 1.000 98.070 ? 101 VAL A CG2 1 
ATOM 795  N N   ? SER A 1 102 ?   1.383  14.184  -1.797 1.000 97.860 ? 102 SER A N   1 
ATOM 796  C CA  ? SER A 1 102 ?   0.389  14.444  -0.761 1.000 97.860 ? 102 SER A CA  1 
ATOM 797  C C   ? SER A 1 102 ?   0.048  13.172   0.010 1.000 97.860 ? 102 SER A C   1 
ATOM 798  C CB  ? SER A 1 102 ?  -0.882  15.035  -1.372 1.000 97.860 ? 102 SER A CB  1 
ATOM 799  O O   ? SER A 1 102 ?   0.404  12.070  -0.413 1.000 97.860 ? 102 SER A O   1 
ATOM 800  O OG  ? SER A 1 102 ?  -1.524  14.090  -2.210 1.000 97.860 ? 102 SER A OG  1 
ATOM 801  N N   ? THR A 1 103 ?  -0.591  13.362   1.204 1.000 98.390 ? 103 THR A N   1 
ATOM 802  C CA  ? THR A 1 103 ?  -1.009  12.229   2.022 1.000 98.390 ? 103 THR A CA  1 
ATOM 803  C C   ? THR A 1 103 ?  -2.431  11.804   1.671 1.000 98.390 ? 103 THR A C   1 
ATOM 804  C CB  ? THR A 1 103 ?  -0.925  12.563   3.523 1.000 98.390 ? 103 THR A CB  1 
ATOM 805  O O   ? THR A 1 103 ?  -3.212  12.602   1.148 1.000 98.390 ? 103 THR A O   1 
ATOM 806  C CG2 ? THR A 1 103 ?   0.459  13.084   3.895 1.000 98.390 ? 103 THR A CG2 1 
ATOM 807  O OG1 ? THR A 1 103 ?  -1.901  13.564   3.839 1.000 98.390 ? 103 THR A OG1 1 
ATOM 808  N N   ? VAL A 1 104 ?  -2.733  10.475   1.936 1.000 98.420 ? 104 VAL A N   1 
ATOM 809  C CA  ? VAL A 1 104 ?  -4.097   9.959   1.880 1.000 98.420 ? 104 VAL A CA  1 
ATOM 810  C C   ? VAL A 1 104 ?  -4.604   9.685   3.294 1.000 98.420 ? 104 VAL A C   1 
ATOM 811  C CB  ? VAL A 1 104 ?  -4.183   8.675   1.025 1.000 98.420 ? 104 VAL A CB  1 
ATOM 812  O O   ? VAL A 1 104 ?  -3.841   9.252   4.161 1.000 98.420 ? 104 VAL A O   1 
ATOM 813  C CG1 ? VAL A 1 104 ?  -3.355   7.553   1.649 1.000 98.420 ? 104 VAL A CG1 1 
ATOM 814  C CG2 ? VAL A 1 104 ?  -5.638   8.241   0.860 1.000 98.420 ? 104 VAL A CG2 1 
ATOM 815  N N   ? SER A 1 105 ?  -5.856   9.976   3.537 1.000 98.100 ? 105 SER A N   1 
ATOM 816  C CA  ? SER A 1 105 ?  -6.426   9.876   4.876 1.000 98.100 ? 105 SER A CA  1 
ATOM 817  C C   ? SER A 1 105 ?  -6.674   8.422   5.264 1.000 98.100 ? 105 SER A C   1 
ATOM 818  C CB  ? SER A 1 105 ?  -7.733  10.666   4.964 1.000 98.100 ? 105 SER A CB  1 
ATOM 819  O O   ? SER A 1 105 ?  -7.012   7.596   4.414 1.000 98.100 ? 105 SER A O   1 
ATOM 820  O OG  ? SER A 1 105 ?  -7.500  12.047   4.749 1.000 98.100 ? 105 SER A OG  1 
ATOM 821  N N   ? LEU A 1 106 ?  -6.490   8.136   6.573 1.000 98.320 ? 106 LEU A N   1 
ATOM 822  C CA  ? LEU A 1 106 ?  -6.917   6.853   7.120 1.000 98.320 ? 106 LEU A CA  1 
ATOM 823  C C   ? LEU A 1 106 ?  -8.438   6.749   7.138 1.000 98.320 ? 106 LEU A C   1 
ATOM 824  C CB  ? LEU A 1 106 ?  -6.364   6.663   8.535 1.000 98.320 ? 106 LEU A CB  1 
ATOM 825  O O   ? LEU A 1 106 ?  -9.131   7.755   7.308 1.000 98.320 ? 106 LEU A O   1 
ATOM 826  C CG  ? LEU A 1 106 ?  -4.846   6.516   8.656 1.000 98.320 ? 106 LEU A CG  1 
ATOM 827  C CD1 ? LEU A 1 106 ?  -4.424   6.566  10.120 1.000 98.320 ? 106 LEU A CD1 1 
ATOM 828  C CD2 ? LEU A 1 106 ?  -4.380   5.219   8.003 1.000 98.320 ? 106 LEU A CD2 1 
ATOM 829  N N   ? PRO A 1 107 ?  -8.925   5.533   6.951 1.000 97.800 ? 107 PRO A N   1 
ATOM 830  C CA  ? PRO A 1 107 ? -10.379   5.377   6.869 1.000 97.800 ? 107 PRO A CA  1 
ATOM 831  C C   ? PRO A 1 107 ? -11.080   5.674   8.193 1.000 97.800 ? 107 PRO A C   1 
ATOM 832  C CB  ? PRO A 1 107 ? -10.555   3.909   6.475 1.000 97.800 ? 107 PRO A CB  1 
ATOM 833  O O   ? PRO A 1 107 ? -10.553   5.349   9.261 1.000 97.800 ? 107 PRO A O   1 
ATOM 834  C CG  ? PRO A 1 107 ?  -9.333   3.224   6.999 1.000 97.800 ? 107 PRO A CG  1 
ATOM 835  C CD  ? PRO A 1 107 ?  -8.181   4.186   6.930 1.000 97.800 ? 107 PRO A CD  1 
ATOM 836  N N   ? ARG A 1 108 ? -12.234   6.259   8.104 1.000 95.910 ? 108 ARG A N   1 
ATOM 837  C CA  ? ARG A 1 108 ? -13.065   6.513   9.277 1.000 95.910 ? 108 ARG A CA  1 
ATOM 838  C C   ? ARG A 1 108 ? -13.895   5.286   9.636 1.000 95.910 ? 108 ARG A C   1 
ATOM 839  C CB  ? ARG A 1 108 ? -13.982   7.714   9.036 1.000 95.910 ? 108 ARG A CB  1 
ATOM 840  O O   ? ARG A 1 108 ? -14.250   5.089  10.800 1.000 95.910 ? 108 ARG A O   1 
ATOM 841  C CG  ? ARG A 1 108 ? -13.244   9.036   8.896 1.000 95.910 ? 108 ARG A CG  1 
ATOM 842  C CD  ? ARG A 1 108 ? -14.201  10.193   8.648 1.000 95.910 ? 108 ARG A CD  1 
ATOM 843  N NE  ? ARG A 1 108 ? -14.692  10.201   7.274 1.000 95.910 ? 108 ARG A NE  1 
ATOM 844  N NH1 ? ARG A 1 108 ? -16.163  11.954   7.591 1.000 95.910 ? 108 ARG A NH1 1 
ATOM 845  N NH2 ? ARG A 1 108 ? -15.988  10.957   5.534 1.000 95.910 ? 108 ARG A NH2 1 
ATOM 846  C CZ  ? ARG A 1 108 ? -15.613  11.037   6.803 1.000 95.910 ? 108 ARG A CZ  1 
ATOM 847  N N   ? SER A 1 109 ? -14.232   4.488   8.639 1.000 96.830 ? 109 SER A N   1 
ATOM 848  C CA  ? SER A 1 109 ? -14.932   3.211   8.729 1.000 96.830 ? 109 SER A CA  1 
ATOM 849  C C   ? SER A 1 109 ? -14.574   2.301   7.559 1.000 96.830 ? 109 SER A C   1 
ATOM 850  C CB  ? SER A 1 109 ? -16.445   3.431   8.770 1.000 96.830 ? 109 SER A CB  1 
ATOM 851  O O   ? SER A 1 109 ? -13.954   2.742   6.589 1.000 96.830 ? 109 SER A O   1 
ATOM 852  O OG  ? SER A 1 109 ? -16.896   4.048   7.577 1.000 96.830 ? 109 SER A OG  1 
ATOM 853  N N   ? CYS A 1 110 ? -15.008   1.002   7.780 1.000 97.480 ? 110 CYS A N   1 
ATOM 854  C CA  ? CYS A 1 110 ? -14.729   0.059   6.702 1.000 97.480 ? 110 CYS A CA  1 
ATOM 855  C C   ? CYS A 1 110 ? -15.581   0.366   5.476 1.000 97.480 ? 110 CYS A C   1 
ATOM 856  C CB  ? CYS A 1 110 ? -14.984  -1.375   7.165 1.000 97.480 ? 110 CYS A CB  1 
ATOM 857  O O   ? CYS A 1 110 ? -16.712   0.837   5.602 1.000 97.480 ? 110 CYS A O   1 
ATOM 858  S SG  ? CYS A 1 110 ? -13.872  -1.924   8.479 1.000 97.480 ? 110 CYS A SG  1 
ATOM 859  N N   ? ALA A 1 111 ? -15.032   0.104   4.287 1.000 96.450 ? 111 ALA A N   1 
ATOM 860  C CA  ? ALA A 1 111 ? -15.750   0.307   3.031 1.000 96.450 ? 111 ALA A CA  1 
ATOM 861  C C   ? ALA A 1 111 ? -16.977  -0.596   2.949 1.000 96.450 ? 111 ALA A C   1 
ATOM 862  C CB  ? ALA A 1 111 ? -14.826   0.053   1.843 1.000 96.450 ? 111 ALA A CB  1 
ATOM 863  O O   ? ALA A 1 111 ? -16.937  -1.750   3.381 1.000 96.450 ? 111 ALA A O   1 
ATOM 864  N N   ? SER A 1 112 ? -18.037  -0.097   2.412 1.000 95.890 ? 112 SER A N   1 
ATOM 865  C CA  ? SER A 1 112 ? -19.245  -0.887   2.196 1.000 95.890 ? 112 SER A CA  1 
ATOM 866  C C   ? SER A 1 112 ? -19.127  -1.746   0.941 1.000 95.890 ? 112 SER A C   1 
ATOM 867  C CB  ? SER A 1 112 ? -20.469   0.023   2.087 1.000 95.890 ? 112 SER A CB  1 
ATOM 868  O O   ? SER A 1 112 ? -18.358  -1.423   0.032 1.000 95.890 ? 112 SER A O   1 
ATOM 869  O OG  ? SER A 1 112 ? -20.320   0.941   1.017 1.000 95.890 ? 112 SER A OG  1 
ATOM 870  N N   ? THR A 1 113 ? -19.939  -2.846   0.966 1.000 97.000 ? 113 THR A N   1 
ATOM 871  C CA  ? THR A 1 113 ? -20.037  -3.659  -0.242 1.000 97.000 ? 113 THR A CA  1 
ATOM 872  C C   ? THR A 1 113 ? -20.411  -2.798  -1.445 1.000 97.000 ? 113 THR A C   1 
ATOM 873  C CB  ? THR A 1 113 ? -21.071  -4.787  -0.073 1.000 97.000 ? 113 THR A CB  1 
ATOM 874  O O   ? THR A 1 113 ? -21.239  -1.891  -1.332 1.000 97.000 ? 113 THR A O   1 
ATOM 875  C CG2 ? THR A 1 113 ? -21.211  -5.601  -1.356 1.000 97.000 ? 113 THR A CG2 1 
ATOM 876  O OG1 ? THR A 1 113 ? -20.655  -5.655   0.988 1.000 97.000 ? 113 THR A OG1 1 
ATOM 877  N N   ? ASN A 1 114 ? -19.692  -2.944  -2.569 1.000 96.940 ? 114 ASN A N   1 
ATOM 878  C CA  ? ASN A 1 114 ? -19.921  -2.327  -3.871 1.000 96.940 ? 114 ASN A CA  1 
ATOM 879  C C   ? ASN A 1 114 ? -19.381  -0.901  -3.919 1.000 96.940 ? 114 ASN A C   1 
ATOM 880  C CB  ? ASN A 1 114 ? -21.411  -2.343  -4.218 1.000 96.940 ? 114 ASN A CB  1 
ATOM 881  O O   ? ASN A 1 114 ? -19.596  -0.184  -4.898 1.000 96.940 ? 114 ASN A O   1 
ATOM 882  C CG  ? ASN A 1 114 ? -21.893  -3.709  -4.664 1.000 96.940 ? 114 ASN A CG  1 
ATOM 883  N ND2 ? ASN A 1 114 ? -23.112  -4.064  -4.276 1.000 96.940 ? 114 ASN A ND2 1 
ATOM 884  O OD1 ? ASN A 1 114 ? -21.175  -4.440  -5.351 1.000 96.940 ? 114 ASN A OD1 1 
ATOM 885  N N   ? ALA A 1 115 ? -18.830  -0.444  -2.688 1.000 97.370 ? 115 ALA A N   1 
ATOM 886  C CA  ? ALA A 1 115 ? -18.104   0.821  -2.764 1.000 97.370 ? 115 ALA A CA  1 
ATOM 887  C C   ? ALA A 1 115 ? -17.091   0.803  -3.905 1.000 97.370 ? 115 ALA A C   1 
ATOM 888  C CB  ? ALA A 1 115 ? -17.403   1.112  -1.439 1.000 97.370 ? 115 ALA A CB  1 
ATOM 889  O O   ? ALA A 1 115 ? -16.402  -0.198  -4.117 1.000 97.370 ? 115 ALA A O   1 
ATOM 890  N N   ? GLN A 1 116 ? -17.043   1.899  -4.672 1.000 97.250 ? 116 GLN A N   1 
ATOM 891  C CA  ? GLN A 1 116 ? -16.073   2.027  -5.754 1.000 97.250 ? 116 GLN A CA  1 
ATOM 892  C C   ? GLN A 1 116 ? -14.725   2.513  -5.230 1.000 97.250 ? 116 GLN A C   1 
ATOM 893  C CB  ? GLN A 1 116 ? -16.593   2.981  -6.831 1.000 97.250 ? 116 GLN A CB  1 
ATOM 894  O O   ? GLN A 1 116 ? -14.649   3.548  -4.564 1.000 97.250 ? 116 GLN A O   1 
ATOM 895  C CG  ? GLN A 1 116 ? -17.822   2.466  -7.567 1.000 97.250 ? 116 GLN A CG  1 
ATOM 896  C CD  ? GLN A 1 116 ? -17.560   1.174  -8.317 1.000 97.250 ? 116 GLN A CD  1 
ATOM 897  N NE2 ? GLN A 1 116 ? -18.430   0.189  -8.124 1.000 97.250 ? 116 GLN A NE2 1 
ATOM 898  O OE1 ? GLN A 1 116 ? -16.583   1.062  -9.065 1.000 97.250 ? 116 GLN A OE1 1 
ATOM 899  N N   ? CYS A 1 117 ? -13.737   1.784  -5.608 1.000 98.130 ? 117 CYS A N   1 
ATOM 900  C CA  ? CYS A 1 117 ? -12.414   2.093  -5.078 1.000 98.130 ? 117 CYS A CA  1 
ATOM 901  C C   ? CYS A 1 117 ? -11.383   2.175  -6.198 1.000 98.130 ? 117 CYS A C   1 
ATOM 902  C CB  ? CYS A 1 117 ? -11.987   1.040  -4.055 1.000 98.130 ? 117 CYS A CB  1 
ATOM 903  O O   ? CYS A 1 117 ? -11.502   1.480  -7.209 1.000 98.130 ? 117 CYS A O   1 
ATOM 904  S SG  ? CYS A 1 117 ? -13.097   0.911  -2.637 1.000 98.130 ? 117 CYS A SG  1 
ATOM 905  N N   ? LEU A 1 118 ? -10.426   3.031  -5.978 1.000 97.860 ? 118 LEU A N   1 
ATOM 906  C CA  ? LEU A 1 118 ?  -9.306   3.184  -6.899 1.000 97.860 ? 118 LEU A CA  1 
ATOM 907  C C   ? LEU A 1 118 ?  -8.090   2.403  -6.411 1.000 97.860 ? 118 LEU A C   1 
ATOM 908  C CB  ? LEU A 1 118 ?  -8.945   4.663  -7.064 1.000 97.860 ? 118 LEU A CB  1 
ATOM 909  O O   ? LEU A 1 118 ?  -7.667   2.559  -5.263 1.000 97.860 ? 118 LEU A O   1 
ATOM 910  C CG  ? LEU A 1 118 ?  -7.806   4.979  -8.035 1.000 97.860 ? 118 LEU A CG  1 
ATOM 911  C CD1 ? LEU A 1 118 ?  -8.289   4.857  -9.476 1.000 97.860 ? 118 LEU A CD1 1 
ATOM 912  C CD2 ? LEU A 1 118 ?  -7.247   6.372  -7.769 1.000 97.860 ? 118 LEU A CD2 1 
ATOM 913  N N   ? VAL A 1 119 ?  -7.564   1.551  -7.333 1.000 97.150 ? 119 VAL A N   1 
ATOM 914  C CA  ? VAL A 1 119 ?  -6.309   0.840  -7.116 1.000 97.150 ? 119 VAL A CA  1 
ATOM 915  C C   ? VAL A 1 119 ?  -5.233   1.394  -8.047 1.000 97.150 ? 119 VAL A C   1 
ATOM 916  C CB  ? VAL A 1 119 ?  -6.473  -0.681  -7.336 1.000 97.150 ? 119 VAL A CB  1 
ATOM 917  O O   ? VAL A 1 119 ?  -5.492   1.644  -9.227 1.000 97.150 ? 119 VAL A O   1 
ATOM 918  C CG1 ? VAL A 1 119 ?  -5.202  -1.425  -6.932 1.000 97.150 ? 119 VAL A CG1 1 
ATOM 919  C CG2 ? VAL A 1 119 ?  -7.676  -1.206  -6.555 1.000 97.150 ? 119 VAL A CG2 1 
ATOM 920  N N   ? SER A 1 120 ?  -4.046   1.640  -7.533 1.000 96.890 ? 120 SER A N   1 
ATOM 921  C CA  ? SER A 1 120 ?  -3.006   2.236  -8.363 1.000 96.890 ? 120 SER A CA  1 
ATOM 922  C C   ? SER A 1 120 ?  -1.648   1.595  -8.095 1.000 96.890 ? 120 SER A C   1 
ATOM 923  C CB  ? SER A 1 120 ?  -2.923   3.744  -8.119 1.000 96.890 ? 120 SER A CB  1 
ATOM 924  O O   ? SER A 1 120 ?  -1.400   1.091  -6.998 1.000 96.890 ? 120 SER A O   1 
ATOM 925  O OG  ? SER A 1 120 ?  -2.633   4.018  -6.759 1.000 96.890 ? 120 SER A OG  1 
ATOM 926  N N   ? GLY A 1 121 ?  -0.785   1.547  -9.166 1.000 96.010 ? 121 GLY A N   1 
ATOM 927  C CA  ? GLY A 1 121 ?   0.548   0.987  -9.010 1.000 96.010 ? 121 GLY A CA  1 
ATOM 928  C C   ? GLY A 1 121 ?   1.283   0.819 -10.326 1.000 96.010 ? 121 GLY A C   1 
ATOM 929  O O   ? GLY A 1 121 ?   0.782   1.222 -11.378 1.000 96.010 ? 121 GLY A O   1 
ATOM 930  N N   ? TRP A 1 122 ?   2.585   0.292 -10.282 1.000 94.950 ? 122 TRP A N   1 
ATOM 931  C CA  ? TRP A 1 122 ?   3.458   0.097 -11.435 1.000 94.950 ? 122 TRP A CA  1 
ATOM 932  C C   ? TRP A 1 122 ?   3.770  -1.381 -11.639 1.000 94.950 ? 122 TRP A C   1 
ATOM 933  C CB  ? TRP A 1 122 ?   4.758   0.888 -11.265 1.000 94.950 ? 122 TRP A CB  1 
ATOM 934  O O   ? TRP A 1 122 ?   4.826  -1.732 -12.170 1.000 94.950 ? 122 TRP A O   1 
ATOM 935  C CG  ? TRP A 1 122 ?   4.579   2.375 -11.325 1.000 94.950 ? 122 TRP A CG  1 
ATOM 936  C CD1 ? TRP A 1 122 ?   4.593   3.162 -12.443 1.000 94.950 ? 122 TRP A CD1 1 
ATOM 937  C CD2 ? TRP A 1 122 ?   4.365   3.255 -10.217 1.000 94.950 ? 122 TRP A CD2 1 
ATOM 938  C CE2 ? TRP A 1 122 ?   4.256   4.563 -10.738 1.000 94.950 ? 122 TRP A CE2 1 
ATOM 939  C CE3 ? TRP A 1 122 ?   4.253   3.063  -8.833 1.000 94.950 ? 122 TRP A CE3 1 
ATOM 940  N NE1 ? TRP A 1 122 ?   4.399   4.479 -12.096 1.000 94.950 ? 122 TRP A NE1 1 
ATOM 941  C CH2 ? TRP A 1 122 ?   3.935   5.461  -8.571 1.000 94.950 ? 122 TRP A CH2 1 
ATOM 942  C CZ2 ? TRP A 1 122 ?   4.041   5.676  -9.921 1.000 94.950 ? 122 TRP A CZ2 1 
ATOM 943  C CZ3 ? TRP A 1 122 ?   4.039   4.172  -8.023 1.000 94.950 ? 122 TRP A CZ3 1 
ATOM 944  N N   ? GLY A 1 123 ?   2.941  -2.279 -11.095 1.000 89.230 ? 123 GLY A N   1 
ATOM 945  C CA  ? GLY A 1 123 ?   3.166  -3.712 -11.205 1.000 89.230 ? 123 GLY A CA  1 
ATOM 946  C C   ? GLY A 1 123 ?   2.813  -4.268 -12.572 1.000 89.230 ? 123 GLY A C   1 
ATOM 947  O O   ? GLY A 1 123 ?   2.531  -3.510 -13.502 1.000 89.230 ? 123 GLY A O   1 
ATOM 948  N N   ? ASN A 1 124 ?   2.895  -5.616 -12.744 1.000 85.470 ? 124 ASN A N   1 
ATOM 949  C CA  ? ASN A 1 124 ?   2.602  -6.370 -13.958 1.000 85.470 ? 124 ASN A CA  1 
ATOM 950  C C   ? ASN A 1 124 ?   1.195  -6.078 -14.473 1.000 85.470 ? 124 ASN A C   1 
ATOM 951  C CB  ? ASN A 1 124 ?   2.777  -7.870 -13.713 1.000 85.470 ? 124 ASN A CB  1 
ATOM 952  O O   ? ASN A 1 124 ?   0.226  -6.145 -13.716 1.000 85.470 ? 124 ASN A O   1 
ATOM 953  C CG  ? ASN A 1 124 ?   2.791  -8.674 -14.999 1.000 85.470 ? 124 ASN A CG  1 
ATOM 954  N ND2 ? ASN A 1 124 ?   2.844  -9.995 -14.872 1.000 85.470 ? 124 ASN A ND2 1 
ATOM 955  O OD1 ? ASN A 1 124 ?   2.755  -8.113 -16.097 1.000 85.470 ? 124 ASN A OD1 1 
ATOM 956  N N   ? THR A 1 125 ?   1.082  -5.786 -15.842 1.000 82.560 ? 125 THR A N   1 
ATOM 957  C CA  ? THR A 1 125 ?  -0.203  -5.366 -16.389 1.000 82.560 ? 125 THR A CA  1 
ATOM 958  C C   ? THR A 1 125 ?  -0.861  -6.506 -17.162 1.000 82.560 ? 125 THR A C   1 
ATOM 959  C CB  ? THR A 1 125 ?  -0.046  -4.141 -17.309 1.000 82.560 ? 125 THR A CB  1 
ATOM 960  O O   ? THR A 1 125 ?  -1.937  -6.333 -17.737 1.000 82.560 ? 125 THR A O   1 
ATOM 961  C CG2 ? THR A 1 125 ?   0.459  -2.931 -16.532 1.000 82.560 ? 125 THR A CG2 1 
ATOM 962  O OG1 ? THR A 1 125 ?   0.888  -4.451 -18.350 1.000 82.560 ? 125 THR A OG1 1 
ATOM 963  N N   ? VAL A 1 126 ?  -0.191  -7.611 -17.337 1.000 81.040 ? 126 VAL A N   1 
ATOM 964  C CA  ? VAL A 1 126 ?  -0.767  -8.764 -18.021 1.000 81.040 ? 126 VAL A CA  1 
ATOM 965  C C   ? VAL A 1 126 ?  -0.886  -9.935 -17.048 1.000 81.040 ? 126 VAL A C   1 
ATOM 966  C CB  ? VAL A 1 126 ?   0.074  -9.175 -19.250 1.000 81.040 ? 126 VAL A CB  1 
ATOM 967  O O   ? VAL A 1 126 ?  -0.184  -9.982 -16.035 1.000 81.040 ? 126 VAL A O   1 
ATOM 968  C CG1 ? VAL A 1 126 ?   0.042  -8.082 -20.316 1.000 81.040 ? 126 VAL A CG1 1 
ATOM 969  C CG2 ? VAL A 1 126 ?   1.512  -9.478 -18.834 1.000 81.040 ? 126 VAL A CG2 1 
ATOM 970  N N   ? SER A 1 127 ?  -1.839 -10.772 -17.324 1.000 77.860 ? 127 SER A N   1 
ATOM 971  C CA  ? SER A 1 127 ?  -2.142 -11.919 -16.474 1.000 77.860 ? 127 SER A CA  1 
ATOM 972  C C   ? SER A 1 127 ?  -1.044 -12.974 -16.559 1.000 77.860 ? 127 SER A C   1 
ATOM 973  C CB  ? SER A 1 127 ?  -3.485 -12.536 -16.866 1.000 77.860 ? 127 SER A CB  1 
ATOM 974  O O   ? SER A 1 127 ?  -0.719 -13.622 -15.562 1.000 77.860 ? 127 SER A O   1 
ATOM 975  O OG  ? SER A 1 127 ?  -4.543 -11.619 -16.646 1.000 77.860 ? 127 SER A OG  1 
ATOM 976  N N   ? ILE A 1 128 ?  -0.308 -13.037 -17.804 1.000 79.740 ? 128 ILE A N   1 
ATOM 977  C CA  ? ILE A 1 128 ?   0.768 -13.986 -18.072 1.000 79.740 ? 128 ILE A CA  1 
ATOM 978  C C   ? ILE A 1 128 ?   1.853 -13.313 -18.910 1.000 79.740 ? 128 ILE A C   1 
ATOM 979  C CB  ? ILE A 1 128 ?   0.242 -15.248 -18.791 1.000 79.740 ? 128 ILE A CB  1 
ATOM 980  O O   ? ILE A 1 128 ?   1.553 -12.617 -19.883 1.000 79.740 ? 128 ILE A O   1 
ATOM 981  C CG1 ? ILE A 1 128 ?  -0.854 -15.921 -17.956 1.000 79.740 ? 128 ILE A CG1 1 
ATOM 982  C CG2 ? ILE A 1 128 ?   1.387 -16.223 -19.078 1.000 79.740 ? 128 ILE A CG2 1 
ATOM 983  C CD1 ? ILE A 1 128 ?  -1.598 -17.029 -18.688 1.000 79.740 ? 128 ILE A CD1 1 
ATOM 984  N N   ? GLY A 1 129 ?   3.229 -13.455 -18.577 1.000 74.320 ? 129 GLY A N   1 
ATOM 985  C CA  ? GLY A 1 129 ?   4.234 -13.019 -19.534 1.000 74.320 ? 129 GLY A CA  1 
ATOM 986  C C   ? GLY A 1 129 ?   4.744 -11.616 -19.265 1.000 74.320 ? 129 GLY A C   1 
ATOM 987  O O   ? GLY A 1 129 ?   5.534 -11.077 -20.044 1.000 74.320 ? 129 GLY A O   1 
ATOM 988  N N   ? GLY A 1 130 ?   4.803 -11.154 -18.058 1.000 80.890 ? 130 GLY A N   1 
ATOM 989  C CA  ? GLY A 1 130 ?   5.375  -9.986 -17.407 1.000 80.890 ? 130 GLY A CA  1 
ATOM 990  C C   ? GLY A 1 130 ?   5.392  -8.756 -18.295 1.000 80.890 ? 130 GLY A C   1 
ATOM 991  O O   ? GLY A 1 130 ?   6.093  -8.725 -19.309 1.000 80.890 ? 130 GLY A O   1 
ATOM 992  N N   ? LYS A 1 131 ?   4.620  -7.751 -18.082 1.000 86.950 ? 131 LYS A N   1 
ATOM 993  C CA  ? LYS A 1 131 ?   4.626  -6.409 -18.656 1.000 86.950 ? 131 LYS A CA  1 
ATOM 994  C C   ? LYS A 1 131 ?   4.525  -5.345 -17.566 1.000 86.950 ? 131 LYS A C   1 
ATOM 995  C CB  ? LYS A 1 131 ?   3.480  -6.246 -19.655 1.000 86.950 ? 131 LYS A CB  1 
ATOM 996  O O   ? LYS A 1 131 ?   3.461  -5.155 -16.974 1.000 86.950 ? 131 LYS A O   1 
ATOM 997  C CG  ? LYS A 1 131 ?   3.545  -4.961 -20.468 1.000 86.950 ? 131 LYS A CG  1 
ATOM 998  C CD  ? LYS A 1 131 ?   2.466  -4.925 -21.543 1.000 86.950 ? 131 LYS A CD  1 
ATOM 999  C CE  ? LYS A 1 131 ?   2.546  -3.651 -22.373 1.000 86.950 ? 131 LYS A CE  1 
ATOM 1000 N NZ  ? LYS A 1 131 ?   1.522  -3.633 -23.460 1.000 86.950 ? 131 LYS A NZ  1 
ATOM 1001 N N   ? TYR A 1 132 ?   5.655  -4.617 -17.315 1.000 90.360 ? 132 TYR A N   1 
ATOM 1002 C CA  ? TYR A 1 132 ?   5.732  -3.598 -16.274 1.000 90.360 ? 132 TYR A CA  1 
ATOM 1003 C C   ? TYR A 1 132 ?   5.735  -2.200 -16.879 1.000 90.360 ? 132 TYR A C   1 
ATOM 1004 C CB  ? TYR A 1 132 ?   6.984  -3.799 -15.416 1.000 90.360 ? 132 TYR A CB  1 
ATOM 1005 O O   ? TYR A 1 132 ?   6.696  -1.808 -17.546 1.000 90.360 ? 132 TYR A O   1 
ATOM 1006 C CG  ? TYR A 1 132 ?   6.998  -5.104 -14.658 1.000 90.360 ? 132 TYR A CG  1 
ATOM 1007 C CD1 ? TYR A 1 132 ?   6.500  -5.182 -13.359 1.000 90.360 ? 132 TYR A CD1 1 
ATOM 1008 C CD2 ? TYR A 1 132 ?   7.508  -6.261 -15.237 1.000 90.360 ? 132 TYR A CD2 1 
ATOM 1009 C CE1 ? TYR A 1 132 ?   6.512  -6.382 -12.655 1.000 90.360 ? 132 TYR A CE1 1 
ATOM 1010 C CE2 ? TYR A 1 132 ?   7.525  -7.466 -14.543 1.000 90.360 ? 132 TYR A CE2 1 
ATOM 1011 O OH  ? TYR A 1 132 ?   7.040  -8.707 -12.562 1.000 90.360 ? 132 TYR A OH  1 
ATOM 1012 C CZ  ? TYR A 1 132 ?   7.025  -7.517 -13.254 1.000 90.360 ? 132 TYR A CZ  1 
ATOM 1013 N N   ? PRO A 1 133 ?   4.663  -1.510 -16.699 1.000 92.390 ? 133 PRO A N   1 
ATOM 1014 C CA  ? PRO A 1 133 ?   4.553  -0.175 -17.292 1.000 92.390 ? 133 PRO A CA  1 
ATOM 1015 C C   ? PRO A 1 133 ?   5.470   0.846 -16.622 1.000 92.390 ? 133 PRO A C   1 
ATOM 1016 C CB  ? PRO A 1 133 ?   3.082   0.188 -17.074 1.000 92.390 ? 133 PRO A CB  1 
ATOM 1017 O O   ? PRO A 1 133 ?   5.738   0.747 -15.422 1.000 92.390 ? 133 PRO A O   1 
ATOM 1018 C CG  ? PRO A 1 133 ?   2.695  -0.523 -15.818 1.000 92.390 ? 133 PRO A CG  1 
ATOM 1019 C CD  ? PRO A 1 133 ?   3.412  -1.842 -15.776 1.000 92.390 ? 133 PRO A CD  1 
ATOM 1020 N N   ? ALA A 1 134 ?   5.983   1.764 -17.396 1.000 93.470 ? 134 ALA A N   1 
ATOM 1021 C CA  ? ALA A 1 134 ?   6.733   2.882 -16.829 1.000 93.470 ? 134 ALA A CA  1 
ATOM 1022 C C   ? ALA A 1 134 ?   5.795   3.912 -16.205 1.000 93.470 ? 134 ALA A C   1 
ATOM 1023 C CB  ? ALA A 1 134 ?   7.602   3.538 -17.899 1.000 93.470 ? 134 ALA A CB  1 
ATOM 1024 O O   ? ALA A 1 134 ?   6.136   4.545 -15.203 1.000 93.470 ? 134 ALA A O   1 
ATOM 1025 N N   ? LEU A 1 135 ?   4.607   4.028 -16.783 1.000 95.710 ? 135 LEU A N   1 
ATOM 1026 C CA  ? LEU A 1 135 ?   3.629   5.002 -16.310 1.000 95.710 ? 135 LEU A CA  1 
ATOM 1027 C C   ? LEU A 1 135 ?   2.690   4.375 -15.285 1.000 95.710 ? 135 LEU A C   1 
ATOM 1028 C CB  ? LEU A 1 135 ?   2.822   5.563 -17.483 1.000 95.710 ? 135 LEU A CB  1 
ATOM 1029 O O   ? LEU A 1 135 ?   2.366   3.189 -15.377 1.000 95.710 ? 135 LEU A O   1 
ATOM 1030 C CG  ? LEU A 1 135 ?   3.616   6.303 -18.560 1.000 95.710 ? 135 LEU A CG  1 
ATOM 1031 C CD1 ? LEU A 1 135 ?   2.700   6.707 -19.711 1.000 95.710 ? 135 LEU A CD1 1 
ATOM 1032 C CD2 ? LEU A 1 135 ?   4.310   7.525 -17.969 1.000 95.710 ? 135 LEU A CD2 1 
ATOM 1033 N N   ? LEU A 1 136 ?   2.256   5.197 -14.297 1.000 96.470 ? 136 LEU A N   1 
ATOM 1034 C CA  ? LEU A 1 136 ?   1.349   4.772 -13.237 1.000 96.470 ? 136 LEU A CA  1 
ATOM 1035 C C   ? LEU A 1 136 ?   0.017   4.307 -13.815 1.000 96.470 ? 136 LEU A C   1 
ATOM 1036 C CB  ? LEU A 1 136 ?   1.116   5.912 -12.242 1.000 96.470 ? 136 LEU A CB  1 
ATOM 1037 O O   ? LEU A 1 136 ?  -0.584   5.002 -14.637 1.000 96.470 ? 136 LEU A O   1 
ATOM 1038 C CG  ? LEU A 1 136 ?   0.326   5.560 -10.980 1.000 96.470 ? 136 LEU A CG  1 
ATOM 1039 C CD1 ? LEU A 1 136 ?   1.073   4.512 -10.162 1.000 96.470 ? 136 LEU A CD1 1 
ATOM 1040 C CD2 ? LEU A 1 136 ?   0.064   6.810 -10.147 1.000 96.470 ? 136 LEU A CD2 1 
ATOM 1041 N N   ? GLN A 1 137 ?  -0.364   3.115 -13.286 1.000 97.070 ? 137 GLN A N   1 
ATOM 1042 C CA  ? GLN A 1 137 ?  -1.622   2.527 -13.736 1.000 97.070 ? 137 GLN A CA  1 
ATOM 1043 C C   ? GLN A 1 137 ?  -2.693   2.627 -12.653 1.000 97.070 ? 137 GLN A C   1 
ATOM 1044 C CB  ? GLN A 1 137 ?  -1.418   1.067 -14.140 1.000 97.070 ? 137 GLN A CB  1 
ATOM 1045 O O   ? GLN A 1 137 ?  -2.386   2.560 -11.461 1.000 97.070 ? 137 GLN A O   1 
ATOM 1046 C CG  ? GLN A 1 137 ?  -0.388   0.872 -15.245 1.000 97.070 ? 137 GLN A CG  1 
ATOM 1047 C CD  ? GLN A 1 137 ?  -0.771   1.572 -16.535 1.000 97.070 ? 137 GLN A CD  1 
ATOM 1048 N NE2 ? GLN A 1 137 ?   0.107   2.445 -17.019 1.000 97.070 ? 137 GLN A NE2 1 
ATOM 1049 O OE1 ? GLN A 1 137 ?  -1.846   1.331 -17.092 1.000 97.070 ? 137 GLN A OE1 1 
ATOM 1050 N N   ? CYS A 1 138 ?  -4.043   2.737 -13.135 1.000 96.700 ? 138 CYS A N   1 
ATOM 1051 C CA  ? CYS A 1 138 ?  -5.186   2.827 -12.234 1.000 96.700 ? 138 CYS A CA  1 
ATOM 1052 C C   ? CYS A 1 138 ?  -6.309   1.899 -12.683 1.000 96.700 ? 138 CYS A C   1 
ATOM 1053 C CB  ? CYS A 1 138 ?  -5.700   4.265 -12.162 1.000 96.700 ? 138 CYS A CB  1 
ATOM 1054 O O   ? CYS A 1 138 ?  -6.441   1.608 -13.873 1.000 96.700 ? 138 CYS A O   1 
ATOM 1055 S SG  ? CYS A 1 138 ?  -4.547   5.411 -11.375 1.000 96.700 ? 138 CYS A SG  1 
ATOM 1056 N N   ? LEU A 1 139 ?  -7.065   1.507 -11.581 1.000 95.940 ? 139 LEU A N   1 
ATOM 1057 C CA  ? LEU A 1 139 ?  -8.239   0.673 -11.815 1.000 95.940 ? 139 LEU A CA  1 
ATOM 1058 C C   ? LEU A 1 139 ?  -9.333   0.976 -10.796 1.000 95.940 ? 139 LEU A C   1 
ATOM 1059 C CB  ? LEU A 1 139 ?  -7.864  -0.810 -11.753 1.000 95.940 ? 139 LEU A CB  1 
ATOM 1060 O O   ? LEU A 1 139 ?  -9.079   0.980  -9.589 1.000 95.940 ? 139 LEU A O   1 
ATOM 1061 C CG  ? LEU A 1 139 ?  -9.027  -1.803 -11.719 1.000 95.940 ? 139 LEU A CG  1 
ATOM 1062 C CD1 ? LEU A 1 139 ?  -9.781  -1.780 -13.044 1.000 95.940 ? 139 LEU A CD1 1 
ATOM 1063 C CD2 ? LEU A 1 139 ?  -8.522  -3.208 -11.408 1.000 95.940 ? 139 LEU A CD2 1 
ATOM 1064 N N   ? GLU A 1 140 ? -10.489   1.205 -11.317 1.000 96.470 ? 140 GLU A N   1 
ATOM 1065 C CA  ? GLU A 1 140 ? -11.662   1.346 -10.459 1.000 96.470 ? 140 GLU A CA  1 
ATOM 1066 C C   ? GLU A 1 140 ? -12.428   0.031 -10.350 1.000 96.470 ? 140 GLU A C   1 
ATOM 1067 C CB  ? GLU A 1 140 ? -12.583   2.450 -10.984 1.000 96.470 ? 140 GLU A CB  1 
ATOM 1068 O O   ? GLU A 1 140 ? -12.795  -0.565 -11.365 1.000 96.470 ? 140 GLU A O   1 
ATOM 1069 C CG  ? GLU A 1 140 ? -11.985   3.846 -10.890 1.000 96.470 ? 140 GLU A CG  1 
ATOM 1070 C CD  ? GLU A 1 140 ? -12.951   4.942 -11.311 1.000 96.470 ? 140 GLU A CD  1 
ATOM 1071 O OE1 ? GLU A 1 140 ? -12.529   6.116 -11.417 1.000 96.470 ? 140 GLU A OE1 1 
ATOM 1072 O OE2 ? GLU A 1 140 ? -14.140   4.624 -11.536 1.000 96.470 ? 140 GLU A OE2 1 
ATOM 1073 N N   ? ALA A 1 141 ? -12.647  -0.369  -9.102 1.000 96.870 ? 141 ALA A N   1 
ATOM 1074 C CA  ? ALA A 1 141 ? -13.325  -1.645  -8.890 1.000 96.870 ? 141 ALA A CA  1 
ATOM 1075 C C   ? ALA A 1 141 ? -14.183  -1.608  -7.629 1.000 96.870 ? 141 ALA A C   1 
ATOM 1076 C CB  ? ALA A 1 141 ? -12.307  -2.780  -8.805 1.000 96.870 ? 141 ALA A CB  1 
ATOM 1077 O O   ? ALA A 1 141 ? -13.888  -0.863  -6.692 1.000 96.870 ? 141 ALA A O   1 
ATOM 1078 N N   ? PRO A 1 142 ? -15.244  -2.474  -7.628 1.000 97.540 ? 142 PRO A N   1 
ATOM 1079 C CA  ? PRO A 1 142 ? -16.122  -2.530  -6.457 1.000 97.540 ? 142 PRO A CA  1 
ATOM 1080 C C   ? PRO A 1 142 ? -15.601  -3.471  -5.373 1.000 97.540 ? 142 PRO A C   1 
ATOM 1081 C CB  ? PRO A 1 142 ? -17.446  -3.040  -7.032 1.000 97.540 ? 142 PRO A CB  1 
ATOM 1082 O O   ? PRO A 1 142 ? -14.983  -4.493  -5.683 1.000 97.540 ? 142 PRO A O   1 
ATOM 1083 C CG  ? PRO A 1 142 ? -17.051  -3.932  -8.164 1.000 97.540 ? 142 PRO A CG  1 
ATOM 1084 C CD  ? PRO A 1 142 ? -15.855  -3.335  -8.848 1.000 97.540 ? 142 PRO A CD  1 
ATOM 1085 N N   ? VAL A 1 143 ? -15.917  -3.085  -4.138 1.000 98.230 ? 143 VAL A N   1 
ATOM 1086 C CA  ? VAL A 1 143 ? -15.699  -4.007  -3.028 1.000 98.230 ? 143 VAL A CA  1 
ATOM 1087 C C   ? VAL A 1 143 ? -16.718  -5.142  -3.091 1.000 98.230 ? 143 VAL A C   1 
ATOM 1088 C CB  ? VAL A 1 143 ? -15.787  -3.286  -1.665 1.000 98.230 ? 143 VAL A CB  1 
ATOM 1089 O O   ? VAL A 1 143 ? -17.918  -4.900  -3.240 1.000 98.230 ? 143 VAL A O   1 
ATOM 1090 C CG1 ? VAL A 1 143 ? -15.657  -4.284  -0.516 1.000 98.230 ? 143 VAL A CG1 1 
ATOM 1091 C CG2 ? VAL A 1 143 ? -14.713  -2.205  -1.563 1.000 98.230 ? 143 VAL A CG2 1 
ATOM 1092 N N   ? LEU A 1 144 ? -16.242  -6.411  -2.968 1.000 98.010 ? 144 LEU A N   1 
ATOM 1093 C CA  ? LEU A 1 144 ? -17.126  -7.572  -2.971 1.000 98.010 ? 144 LEU A CA  1 
ATOM 1094 C C   ? LEU A 1 144 ? -17.644  -7.864  -1.567 1.000 98.010 ? 144 LEU A C   1 
ATOM 1095 C CB  ? LEU A 1 144 ? -16.396  -8.799  -3.524 1.000 98.010 ? 144 LEU A CB  1 
ATOM 1096 O O   ? LEU A 1 144 ? -17.023  -7.471  -0.577 1.000 98.010 ? 144 LEU A O   1 
ATOM 1097 C CG  ? LEU A 1 144 ? -15.840  -8.674  -4.944 1.000 98.010 ? 144 LEU A CG  1 
ATOM 1098 C CD1 ? LEU A 1 144 ? -15.148  -9.969  -5.357 1.000 98.010 ? 144 LEU A CD1 1 
ATOM 1099 C CD2 ? LEU A 1 144 ? -16.951  -8.319  -5.925 1.000 98.010 ? 144 LEU A CD2 1 
ATOM 1100 N N   ? SER A 1 145 ? -18.801  -8.542  -1.583 1.000 97.560 ? 145 SER A N   1 
ATOM 1101 C CA  ? SER A 1 145 ? -19.310  -8.982  -0.288 1.000 97.560 ? 145 SER A CA  1 
ATOM 1102 C C   ? SER A 1 145 ? -18.378 -10.003   0.355 1.000 97.560 ? 145 SER A C   1 
ATOM 1103 C CB  ? SER A 1 145 ? -20.710  -9.580  -0.437 1.000 97.560 ? 145 SER A CB  1 
ATOM 1104 O O   ? SER A 1 145 ? -17.655 -10.717  -0.343 1.000 97.560 ? 145 SER A O   1 
ATOM 1105 O OG  ? SER A 1 145 ? -20.660 -10.805  -1.147 1.000 97.560 ? 145 SER A OG  1 
ATOM 1106 N N   ? ALA A 1 146 ? -18.448 -10.106   1.703 1.000 96.420 ? 146 ALA A N   1 
ATOM 1107 C CA  ? ALA A 1 146 ? -17.659 -11.103   2.423 1.000 96.420 ? 146 ALA A CA  1 
ATOM 1108 C C   ? ALA A 1 146 ? -17.956 -12.510   1.914 1.000 96.420 ? 146 ALA A C   1 
ATOM 1109 C CB  ? ALA A 1 146 ? -17.932 -11.014   3.923 1.000 96.420 ? 146 ALA A CB  1 
ATOM 1110 O O   ? ALA A 1 146 ? -17.044 -13.325   1.756 1.000 96.420 ? 146 ALA A O   1 
ATOM 1111 N N   ? SER A 1 147 ? -19.222 -12.786   1.662 1.000 97.030 ? 147 SER A N   1 
ATOM 1112 C CA  ? SER A 1 147 ? -19.649 -14.095   1.179 1.000 97.030 ? 147 SER A CA  1 
ATOM 1113 C C   ? SER A 1 147 ? -19.034 -14.410  -0.180 1.000 97.030 ? 147 SER A C   1 
ATOM 1114 C CB  ? SER A 1 147 ? -21.174 -14.160   1.085 1.000 97.030 ? 147 SER A CB  1 
ATOM 1115 O O   ? SER A 1 147 ? -18.553 -15.522  -0.406 1.000 97.030 ? 147 SER A O   1 
ATOM 1116 O OG  ? SER A 1 147 ? -21.663 -13.195   0.169 1.000 97.030 ? 147 SER A OG  1 
ATOM 1117 N N   ? SER A 1 148 ? -19.123 -13.466  -1.048 1.000 97.130 ? 148 SER A N   1 
ATOM 1118 C CA  ? SER A 1 148 ? -18.535 -13.653  -2.370 1.000 97.130 ? 148 SER A CA  1 
ATOM 1119 C C   ? SER A 1 148 ? -17.026 -13.860  -2.279 1.000 97.130 ? 148 SER A C   1 
ATOM 1120 C CB  ? SER A 1 148 ? -18.840 -12.453  -3.267 1.000 97.130 ? 148 SER A CB  1 
ATOM 1121 O O   ? SER A 1 148 ? -16.463 -14.685  -3.002 1.000 97.130 ? 148 SER A O   1 
ATOM 1122 O OG  ? SER A 1 148 ? -20.230 -12.360  -3.528 1.000 97.130 ? 148 SER A OG  1 
ATOM 1123 N N   ? CYS A 1 149 ? -16.396 -13.079  -1.441 1.000 96.880 ? 149 CYS A N   1 
ATOM 1124 C CA  ? CYS A 1 149 ? -14.957 -13.196  -1.237 1.000 96.880 ? 149 CYS A CA  1 
ATOM 1125 C C   ? CYS A 1 149 ? -14.592 -14.579  -0.710 1.000 96.880 ? 149 CYS A C   1 
ATOM 1126 C CB  ? CYS A 1 149 ? -14.464 -12.124  -0.266 1.000 96.880 ? 149 CYS A CB  1 
ATOM 1127 O O   ? CYS A 1 149 ? -13.690 -15.231  -1.238 1.000 96.880 ? 149 CYS A O   1 
ATOM 1128 S SG  ? CYS A 1 149 ? -12.670 -11.909  -0.269 1.000 96.880 ? 149 CYS A SG  1 
ATOM 1129 N N   ? LYS A 1 150 ? -15.281 -15.113   0.211 1.000 96.630 ? 150 LYS A N   1 
ATOM 1130 C CA  ? LYS A 1 150 ? -15.054 -16.429   0.801 1.000 96.630 ? 150 LYS A CA  1 
ATOM 1131 C C   ? LYS A 1 150 ? -15.341 -17.540  -0.206 1.000 96.630 ? 150 LYS A C   1 
ATOM 1132 C CB  ? LYS A 1 150 ? -15.920 -16.615   2.047 1.000 96.630 ? 150 LYS A CB  1 
ATOM 1133 O O   ? LYS A 1 150 ? -14.672 -18.575  -0.203 1.000 96.630 ? 150 LYS A O   1 
ATOM 1134 C CG  ? LYS A 1 150 ? -15.444 -15.824   3.256 1.000 96.630 ? 150 LYS A CG  1 
ATOM 1135 C CD  ? LYS A 1 150 ? -16.365 -16.023   4.453 1.000 96.630 ? 150 LYS A CD  1 
ATOM 1136 C CE  ? LYS A 1 150 ? -15.951 -15.149   5.629 1.000 96.630 ? 150 LYS A CE  1 
ATOM 1137 N NZ  ? LYS A 1 150 ? -16.923 -15.245   6.760 1.000 96.630 ? 150 LYS A NZ  1 
ATOM 1138 N N   ? LYS A 1 151 ? -16.344 -17.327  -1.000 1.000 96.940 ? 151 LYS A N   1 
ATOM 1139 C CA  ? LYS A 1 151 ? -16.687 -18.303  -2.031 1.000 96.940 ? 151 LYS A CA  1 
ATOM 1140 C C   ? LYS A 1 151 ? -15.566 -18.435  -3.058 1.000 96.940 ? 151 LYS A C   1 
ATOM 1141 C CB  ? LYS A 1 151 ? -17.992 -17.912  -2.727 1.000 96.940 ? 151 LYS A CB  1 
ATOM 1142 O O   ? LYS A 1 151 ? -15.302 -19.529  -3.560 1.000 96.940 ? 151 LYS A O   1 
ATOM 1143 C CG  ? LYS A 1 151 ? -18.512 -18.961  -3.699 1.000 96.940 ? 151 LYS A CG  1 
ATOM 1144 C CD  ? LYS A 1 151 ? -19.851 -18.551  -4.299 1.000 96.940 ? 151 LYS A CD  1 
ATOM 1145 C CE  ? LYS A 1 151 ? -20.349 -19.575  -5.310 1.000 96.940 ? 151 LYS A CE  1 
ATOM 1146 N NZ  ? LYS A 1 151 ? -21.682 -19.199  -5.869 1.000 96.940 ? 151 LYS A NZ  1 
ATOM 1147 N N   ? SER A 1 152 ? -14.926 -17.330  -3.297 1.000 96.020 ? 152 SER A N   1 
ATOM 1148 C CA  ? SER A 1 152 ? -13.859 -17.307  -4.292 1.000 96.020 ? 152 SER A CA  1 
ATOM 1149 C C   ? SER A 1 152 ? -12.611 -18.018  -3.780 1.000 96.020 ? 152 SER A C   1 
ATOM 1150 C CB  ? SER A 1 152 ? -13.514 -15.867  -4.675 1.000 96.020 ? 152 SER A CB  1 
ATOM 1151 O O   ? SER A 1 152 ? -11.865 -18.613  -4.561 1.000 96.020 ? 152 SER A O   1 
ATOM 1152 O OG  ? SER A 1 152 ? -14.587 -15.263  -5.377 1.000 96.020 ? 152 SER A OG  1 
ATOM 1153 N N   ? TYR A 1 153 ? -12.414 -17.985  -2.480 1.000 95.780 ? 153 TYR A N   1 
ATOM 1154 C CA  ? TYR A 1 153 ? -11.249 -18.571  -1.827 1.000 95.780 ? 153 TYR A CA  1 
ATOM 1155 C C   ? TYR A 1 153 ? -11.656 -19.349  -0.581 1.000 95.780 ? 153 TYR A C   1 
ATOM 1156 C CB  ? TYR A 1 153 ? -10.236 -17.484  -1.455 1.000 95.780 ? 153 TYR A CB  1 
ATOM 1157 O O   ? TYR A 1 153 ? -11.391 -18.916   0.543 1.000 95.780 ? 153 TYR A O   1 
ATOM 1158 C CG  ? TYR A 1 153 ?  -9.811 -16.626  -2.622 1.000 95.780 ? 153 TYR A CG  1 
ATOM 1159 C CD1 ? TYR A 1 153 ?  -8.979 -17.134  -3.618 1.000 95.780 ? 153 TYR A CD1 1 
ATOM 1160 C CD2 ? TYR A 1 153 ? -10.238 -15.308  -2.732 1.000 95.780 ? 153 TYR A CD2 1 
ATOM 1161 C CE1 ? TYR A 1 153 ?  -8.582 -16.347  -4.694 1.000 95.780 ? 153 TYR A CE1 1 
ATOM 1162 C CE2 ? TYR A 1 153 ?  -9.848 -14.512  -3.804 1.000 95.780 ? 153 TYR A CE2 1 
ATOM 1163 O OH  ? TYR A 1 153 ?  -8.633 -14.256  -5.842 1.000 95.780 ? 153 TYR A OH  1 
ATOM 1164 C CZ  ? TYR A 1 153 ?  -9.022 -15.040  -4.779 1.000 95.780 ? 153 TYR A CZ  1 
ATOM 1165 N N   ? PRO A 1 154 ? -12.253 -20.545  -0.669 1.000 95.420 ? 154 PRO A N   1 
ATOM 1166 C CA  ? PRO A 1 154 ? -12.746 -21.290   0.492 1.000 95.420 ? 154 PRO A CA  1 
ATOM 1167 C C   ? PRO A 1 154 ? -11.639 -21.631   1.487 1.000 95.420 ? 154 PRO A C   1 
ATOM 1168 C CB  ? PRO A 1 154 ? -13.334 -22.560  -0.128 1.000 95.420 ? 154 PRO A CB  1 
ATOM 1169 O O   ? PRO A 1 154 ? -10.624 -22.223   1.108 1.000 95.420 ? 154 PRO A O   1 
ATOM 1170 C CG  ? PRO A 1 154 ? -13.666 -22.180  -1.534 1.000 95.420 ? 154 PRO A CG  1 
ATOM 1171 C CD  ? PRO A 1 154 ? -12.660 -21.170  -2.006 1.000 95.420 ? 154 PRO A CD  1 
ATOM 1172 N N   ? GLY A 1 155 ? -11.797 -21.105   2.845 1.000 94.950 ? 155 GLY A N   1 
ATOM 1173 C CA  ? GLY A 1 155 ? -10.895 -21.451   3.932 1.000 94.950 ? 155 GLY A CA  1 
ATOM 1174 C C   ? GLY A 1 155 ?  -9.642 -20.595   3.962 1.000 94.950 ? 155 GLY A C   1 
ATOM 1175 O O   ? GLY A 1 155 ?  -8.767 -20.796   4.806 1.000 94.950 ? 155 GLY A O   1 
ATOM 1176 N N   ? GLN A 1 156 ?  -9.604 -19.606   3.053 1.000 95.850 ? 156 GLN A N   1 
ATOM 1177 C CA  ? GLN A 1 156 ?  -8.372 -18.835   2.921 1.000 95.850 ? 156 GLN A CA  1 
ATOM 1178 C C   ? GLN A 1 156 ?  -8.585 -17.382   3.337 1.000 95.850 ? 156 GLN A C   1 
ATOM 1179 C CB  ? GLN A 1 156 ?  -7.850 -18.898   1.485 1.000 95.850 ? 156 GLN A CB  1 
ATOM 1180 O O   ? GLN A 1 156 ?  -7.624 -16.665   3.620 1.000 95.850 ? 156 GLN A O   1 
ATOM 1181 C CG  ? GLN A 1 156 ?  -7.398 -20.287   1.055 1.000 95.850 ? 156 GLN A CG  1 
ATOM 1182 C CD  ? GLN A 1 156 ?  -6.851 -20.315  -0.360 1.000 95.850 ? 156 GLN A CD  1 
ATOM 1183 N NE2 ? GLN A 1 156 ?  -7.444 -21.148  -1.208 1.000 95.850 ? 156 GLN A NE2 1 
ATOM 1184 O OE1 ? GLN A 1 156 ?  -5.904 -19.594  -0.688 1.000 95.850 ? 156 GLN A OE1 1 
ATOM 1185 N N   ? ILE A 1 157 ?  -9.869 -16.879   3.318 1.000 97.080 ? 157 ILE A N   1 
ATOM 1186 C CA  ? ILE A 1 157 ? -10.205 -15.492   3.620 1.000 97.080 ? 157 ILE A CA  1 
ATOM 1187 C C   ? ILE A 1 157 ? -10.447 -15.335   5.120 1.000 97.080 ? 157 ILE A C   1 
ATOM 1188 C CB  ? ILE A 1 157 ? -11.446 -15.026   2.826 1.000 97.080 ? 157 ILE A CB  1 
ATOM 1189 O O   ? ILE A 1 157 ? -11.307 -16.010   5.691 1.000 97.080 ? 157 ILE A O   1 
ATOM 1190 C CG1 ? ILE A 1 157 ? -11.203 -15.176   1.320 1.000 97.080 ? 157 ILE A CG1 1 
ATOM 1191 C CG2 ? ILE A 1 157 ? -11.802 -13.579   3.181 1.000 97.080 ? 157 ILE A CG2 1 
ATOM 1192 C CD1 ? ILE A 1 157 ?  -9.999 -14.399   0.806 1.000 97.080 ? 157 ILE A CD1 1 
ATOM 1193 N N   ? THR A 1 158 ?  -9.705 -14.358   5.797 1.000 96.910 ? 158 THR A N   1 
ATOM 1194 C CA  ? THR A 1 158 ?  -9.881 -14.043   7.210 1.000 96.910 ? 158 THR A CA  1 
ATOM 1195 C C   ? THR A 1 158 ? -10.684 -12.757   7.382 1.000 96.910 ? 158 THR A C   1 
ATOM 1196 C CB  ? THR A 1 158 ?  -8.524 -13.904   7.925 1.000 96.910 ? 158 THR A CB  1 
ATOM 1197 O O   ? THR A 1 158 ? -11.013 -12.088   6.399 1.000 96.910 ? 158 THR A O   1 
ATOM 1198 C CG2 ? THR A 1 158 ?  -7.588 -15.050   7.557 1.000 96.910 ? 158 THR A CG2 1 
ATOM 1199 O OG1 ? THR A 1 158 ?  -7.915 -12.664   7.543 1.000 96.910 ? 158 THR A OG1 1 
ATOM 1200 N N   ? SER A 1 159 ? -10.972 -12.416   8.697 1.000 97.040 ? 159 SER A N   1 
ATOM 1201 C CA  ? SER A 1 159 ? -11.717 -11.199   9.002 1.000 97.040 ? 159 SER A CA  1 
ATOM 1202 C C   ? SER A 1 159 ? -10.878  -9.955   8.734 1.000 97.040 ? 159 SER A C   1 
ATOM 1203 C CB  ? SER A 1 159 ? -12.182 -11.207  10.459 1.000 97.040 ? 159 SER A CB  1 
ATOM 1204 O O   ? SER A 1 159 ? -11.399  -8.838   8.728 1.000 97.040 ? 159 SER A O   1 
ATOM 1205 O OG  ? SER A 1 159 ? -11.074 -11.264  11.341 1.000 97.040 ? 159 SER A OG  1 
ATOM 1206 N N   ? ASN A 1 160 ?  -9.606 -10.096   8.449 1.000 98.120 ? 160 ASN A N   1 
ATOM 1207 C CA  ? ASN A 1 160 ?  -8.691  -8.988   8.199 1.000 98.120 ? 160 ASN A CA  1 
ATOM 1208 C C   ? ASN A 1 160 ?  -8.477  -8.762   6.705 1.000 98.120 ? 160 ASN A C   1 
ATOM 1209 C CB  ? ASN A 1 160 ?  -7.350  -9.232   8.896 1.000 98.120 ? 160 ASN A CB  1 
ATOM 1210 O O   ? ASN A 1 160 ?  -7.603  -7.990   6.308 1.000 98.120 ? 160 ASN A O   1 
ATOM 1211 C CG  ? ASN A 1 160 ?  -7.461  -9.187  10.407 1.000 98.120 ? 160 ASN A CG  1 
ATOM 1212 N ND2 ? ASN A 1 160 ?  -6.764 -10.095  11.080 1.000 98.120 ? 160 ASN A ND2 1 
ATOM 1213 O OD1 ? ASN A 1 160 ?  -8.168  -8.344  10.966 1.000 98.120 ? 160 ASN A OD1 1 
ATOM 1214 N N   ? MET A 1 161 ?  -9.260  -9.487   5.881 1.000 98.190 ? 161 MET A N   1 
ATOM 1215 C CA  ? MET A 1 161 ?  -9.116  -9.410   4.430 1.000 98.190 ? 161 MET A CA  1 
ATOM 1216 C C   ? MET A 1 161 ? -10.447  -9.070   3.769 1.000 98.190 ? 161 MET A C   1 
ATOM 1217 C CB  ? MET A 1 161 ?  -8.575 -10.727   3.872 1.000 98.190 ? 161 MET A CB  1 
ATOM 1218 O O   ? MET A 1 161 ? -11.510  -9.386   4.305 1.000 98.190 ? 161 MET A O   1 
ATOM 1219 C CG  ? MET A 1 161 ?  -7.196 -11.094   4.395 1.000 98.190 ? 161 MET A CG  1 
ATOM 1220 S SD  ? MET A 1 161 ?  -6.676 -12.778   3.884 1.000 98.190 ? 161 MET A SD  1 
ATOM 1221 C CE  ? MET A 1 161 ?  -5.151 -12.950   4.853 1.000 98.190 ? 161 MET A CE  1 
ATOM 1222 N N   ? PHE A 1 162 ? -10.287  -8.417   2.597 1.000 98.250 ? 162 PHE A N   1 
ATOM 1223 C CA  ? PHE A 1 162 ? -11.448  -8.193   1.744 1.000 98.250 ? 162 PHE A CA  1 
ATOM 1224 C C   ? PHE A 1 162 ? -11.069  -8.311   0.272 1.000 98.250 ? 162 PHE A C   1 
ATOM 1225 C CB  ? PHE A 1 162 ? -12.062  -6.817   2.019 1.000 98.250 ? 162 PHE A CB  1 
ATOM 1226 O O   ? PHE A 1 162 ?  -9.888  -8.254  -0.076 1.000 98.250 ? 162 PHE A O   1 
ATOM 1227 C CG  ? PHE A 1 162 ? -11.244  -5.670   1.491 1.000 98.250 ? 162 PHE A CG  1 
ATOM 1228 C CD1 ? PHE A 1 162 ? -10.114  -5.233   2.171 1.000 98.250 ? 162 PHE A CD1 1 
ATOM 1229 C CD2 ? PHE A 1 162 ? -11.605  -5.029   0.314 1.000 98.250 ? 162 PHE A CD2 1 
ATOM 1230 C CE1 ? PHE A 1 162 ?  -9.354  -4.172   1.684 1.000 98.250 ? 162 PHE A CE1 1 
ATOM 1231 C CE2 ? PHE A 1 162 ? -10.851  -3.967  -0.179 1.000 98.250 ? 162 PHE A CE2 1 
ATOM 1232 C CZ  ? PHE A 1 162 ?  -9.727  -3.540   0.508 1.000 98.250 ? 162 PHE A CZ  1 
ATOM 1233 N N   ? CYS A 1 163 ? -12.142  -8.543  -0.606 1.000 97.810 ? 163 CYS A N   1 
ATOM 1234 C CA  ? CYS A 1 163 ? -11.913  -8.708  -2.037 1.000 97.810 ? 163 CYS A CA  1 
ATOM 1235 C C   ? CYS A 1 163 ? -12.407  -7.492  -2.812 1.000 97.810 ? 163 CYS A C   1 
ATOM 1236 C CB  ? CYS A 1 163 ? -12.609  -9.968  -2.550 1.000 97.810 ? 163 CYS A CB  1 
ATOM 1237 O O   ? CYS A 1 163 ? -13.424  -6.894  -2.454 1.000 97.810 ? 163 CYS A O   1 
ATOM 1238 S SG  ? CYS A 1 163 ? -11.949 -11.498  -1.854 1.000 97.810 ? 163 CYS A SG  1 
ATOM 1239 N N   ? LEU A 1 164 ? -11.663  -7.108  -3.803 1.000 96.880 ? 164 LEU A N   1 
ATOM 1240 C CA  ? LEU A 1 164 ? -11.962  -6.026  -4.736 1.000 96.880 ? 164 LEU A CA  1 
ATOM 1241 C C   ? LEU A 1 164 ? -11.799  -6.492  -6.179 1.000 96.880 ? 164 LEU A C   1 
ATOM 1242 C CB  ? LEU A 1 164 ? -11.053  -4.823  -4.470 1.000 96.880 ? 164 LEU A CB  1 
ATOM 1243 O O   ? LEU A 1 164 ? -10.814  -7.154  -6.514 1.000 96.880 ? 164 LEU A O   1 
ATOM 1244 C CG  ? LEU A 1 164 ? -11.390  -3.538  -5.226 1.000 96.880 ? 164 LEU A CG  1 
ATOM 1245 C CD1 ? LEU A 1 164 ? -11.206  -2.325  -4.320 1.000 96.880 ? 164 LEU A CD1 1 
ATOM 1246 C CD2 ? LEU A 1 164 ? -10.529  -3.412  -6.478 1.000 96.880 ? 164 LEU A CD2 1 
ATOM 1247 N N   ? GLY A 1 165 ? -12.788  -6.246  -6.982 1.000 95.460 ? 165 GLY A N   1 
ATOM 1248 C CA  ? GLY A 1 165 ? -12.657  -6.610  -8.384 1.000 95.460 ? 165 GLY A CA  1 
ATOM 1249 C C   ? GLY A 1 165 ? -13.945  -7.137  -8.987 1.000 95.460 ? 165 GLY A C   1 
ATOM 1250 O O   ? GLY A 1 165 ? -15.030  -6.895  -8.455 1.000 95.460 ? 165 GLY A O   1 
ATOM 1251 N N   ? PHE A 1 166 ? -13.821  -7.765 -10.110 1.000 95.000 ? 166 PHE A N   1 
ATOM 1252 C CA  ? PHE A 1 166 ? -14.937  -8.285 -10.892 1.000 95.000 ? 166 PHE A CA  1 
ATOM 1253 C C   ? PHE A 1 166 ? -14.908  -9.808 -10.931 1.000 95.000 ? 166 PHE A C   1 
ATOM 1254 C CB  ? PHE A 1 166 ? -14.904  -7.722 -12.317 1.000 95.000 ? 166 PHE A CB  1 
ATOM 1255 O O   ? PHE A 1 166 ? -13.909 -10.405 -11.340 1.000 95.000 ? 166 PHE A O   1 
ATOM 1256 C CG  ? PHE A 1 166 ? -14.898  -6.219 -12.375 1.000 95.000 ? 166 PHE A CG  1 
ATOM 1257 C CD1 ? PHE A 1 166 ? -16.089  -5.505 -12.400 1.000 95.000 ? 166 PHE A CD1 1 
ATOM 1258 C CD2 ? PHE A 1 166 ? -13.699  -5.518 -12.406 1.000 95.000 ? 166 PHE A CD2 1 
ATOM 1259 C CE1 ? PHE A 1 166 ? -16.087  -4.113 -12.455 1.000 95.000 ? 166 PHE A CE1 1 
ATOM 1260 C CE2 ? PHE A 1 166 ? -13.688  -4.128 -12.460 1.000 95.000 ? 166 PHE A CE2 1 
ATOM 1261 C CZ  ? PHE A 1 166 ? -14.883  -3.427 -12.486 1.000 95.000 ? 166 PHE A CZ  1 
ATOM 1262 N N   ? LEU A 1 167 ? -15.984 -10.422 -10.548 1.000 94.770 ? 167 LEU A N   1 
ATOM 1263 C CA  ? LEU A 1 167 ? -16.039 -11.880 -10.521 1.000 94.770 ? 167 LEU A CA  1 
ATOM 1264 C C   ? LEU A 1 167 ? -15.924 -12.455 -11.929 1.000 94.770 ? 167 LEU A C   1 
ATOM 1265 C CB  ? LEU A 1 167 ? -17.339 -12.355  -9.867 1.000 94.770 ? 167 LEU A CB  1 
ATOM 1266 O O   ? LEU A 1 167 ? -15.507 -13.602 -12.103 1.000 94.770 ? 167 LEU A O   1 
ATOM 1267 C CG  ? LEU A 1 167 ? -17.478 -12.094  -8.366 1.000 94.770 ? 167 LEU A CG  1 
ATOM 1268 C CD1 ? LEU A 1 167 ? -18.845 -12.555  -7.872 1.000 94.770 ? 167 LEU A CD1 1 
ATOM 1269 C CD2 ? LEU A 1 167 ? -16.362 -12.792  -7.596 1.000 94.770 ? 167 LEU A CD2 1 
ATOM 1270 N N   ? GLU A 1 168 ? -16.335 -11.741 -12.907 1.000 94.600 ? 168 GLU A N   1 
ATOM 1271 C CA  ? GLU A 1 168 ? -16.252 -12.186 -14.295 1.000 94.600 ? 168 GLU A CA  1 
ATOM 1272 C C   ? GLU A 1 168 ? -14.807 -12.192 -14.787 1.000 94.600 ? 168 GLU A C   1 
ATOM 1273 C CB  ? GLU A 1 168 ? -17.111 -11.297 -15.197 1.000 94.600 ? 168 GLU A CB  1 
ATOM 1274 O O   ? GLU A 1 168 ? -14.499 -12.797 -15.816 1.000 94.600 ? 168 GLU A O   1 
ATOM 1275 C CG  ? GLU A 1 168 ? -18.606 -11.418 -14.936 1.000 94.600 ? 168 GLU A CG  1 
ATOM 1276 C CD  ? GLU A 1 168 ? -19.086 -10.544 -13.788 1.000 94.600 ? 168 GLU A CD  1 
ATOM 1277 O OE1 ? GLU A 1 168 ? -20.273 -10.648 -13.403 1.000 94.600 ? 168 GLU A OE1 1 
ATOM 1278 O OE2 ? GLU A 1 168 ? -18.270  -9.749 -13.271 1.000 94.600 ? 168 GLU A OE2 1 
ATOM 1279 N N   ? GLY A 1 169 ? -13.917 -11.563 -14.017 1.000 92.930 ? 169 GLY A N   1 
ATOM 1280 C CA  ? GLY A 1 169 ? -12.515 -11.482 -14.397 1.000 92.930 ? 169 GLY A CA  1 
ATOM 1281 C C   ? GLY A 1 169 ? -12.224 -10.350 -15.365 1.000 92.930 ? 169 GLY A C   1 
ATOM 1282 O O   ? GLY A 1 169 ? -13.072  -9.483 -15.587 1.000 92.930 ? 169 GLY A O   1 
ATOM 1283 N N   ? GLY A 1 170 ? -10.890 -10.251 -15.747 1.000 90.190 ? 170 GLY A N   1 
ATOM 1284 C CA  ? GLY A 1 170 ? -10.558  -9.272 -16.770 1.000 90.190 ? 170 GLY A CA  1 
ATOM 1285 C C   ? GLY A 1 170 ?  -9.962  -7.997 -16.205 1.000 90.190 ? 170 GLY A C   1 
ATOM 1286 O O   ? GLY A 1 170 ?  -9.349  -7.215 -16.935 1.000 90.190 ? 170 GLY A O   1 
ATOM 1287 N N   ? LYS A 1 171 ? -10.065  -7.853 -14.876 1.000 91.400 ? 171 LYS A N   1 
ATOM 1288 C CA  ? LYS A 1 171 ?  -9.502  -6.683 -14.210 1.000 91.400 ? 171 LYS A CA  1 
ATOM 1289 C C   ? LYS A 1 171 ?  -9.011  -7.031 -12.808 1.000 91.400 ? 171 LYS A C   1 
ATOM 1290 C CB  ? LYS A 1 171 ? -10.535  -5.557 -14.138 1.000 91.400 ? 171 LYS A CB  1 
ATOM 1291 O O   ? LYS A 1 171 ?  -9.741  -7.640 -12.022 1.000 91.400 ? 171 LYS A O   1 
ATOM 1292 C CG  ? LYS A 1 171 ? -11.043  -5.096 -15.497 1.000 91.400 ? 171 LYS A CG  1 
ATOM 1293 C CD  ? LYS A 1 171 ? -12.061  -3.970 -15.360 1.000 91.400 ? 171 LYS A CD  1 
ATOM 1294 C CE  ? LYS A 1 171 ? -12.577  -3.515 -16.718 1.000 91.400 ? 171 LYS A CE  1 
ATOM 1295 N NZ  ? LYS A 1 171 ? -13.526  -2.368 -16.594 1.000 91.400 ? 171 LYS A NZ  1 
ATOM 1296 N N   ? ASP A 1 172 ?  -7.811  -6.527 -12.437 1.000 90.710 ? 172 ASP A N   1 
ATOM 1297 C CA  ? ASP A 1 172 ?  -7.259  -6.822 -11.118 1.000 90.710 ? 172 ASP A CA  1 
ATOM 1298 C C   ? ASP A 1 172 ?  -5.874  -6.202 -10.951 1.000 90.710 ? 172 ASP A C   1 
ATOM 1299 C CB  ? ASP A 1 172 ?  -7.189  -8.334 -10.893 1.000 90.710 ? 172 ASP A CB  1 
ATOM 1300 O O   ? ASP A 1 172 ?  -5.325  -5.631 -11.896 1.000 90.710 ? 172 ASP A O   1 
ATOM 1301 C CG  ? ASP A 1 172 ?  -7.197  -8.715  -9.423 1.000 90.710 ? 172 ASP A CG  1 
ATOM 1302 O OD1 ? ASP A 1 172 ?  -7.244  -7.813  -8.559 1.000 90.710 ? 172 ASP A OD1 1 
ATOM 1303 O OD2 ? ASP A 1 172 ?  -7.152  -9.929  -9.126 1.000 90.710 ? 172 ASP A OD2 1 
ATOM 1304 N N   ? SER A 1 173 ?  -5.443  -6.102  -9.662 1.000 88.460 ? 173 SER A N   1 
ATOM 1305 C CA  ? SER A 1 173 ?  -4.044  -5.794  -9.388 1.000 88.460 ? 173 SER A CA  1 
ATOM 1306 C C   ? SER A 1 173 ?  -3.164  -7.030  -9.543 1.000 88.460 ? 173 SER A C   1 
ATOM 1307 C CB  ? SER A 1 173 ?  -3.887  -5.220  -7.979 1.000 88.460 ? 173 SER A CB  1 
ATOM 1308 O O   ? SER A 1 173 ?  -3.619  -8.154  -9.319 1.000 88.460 ? 173 SER A O   1 
ATOM 1309 O OG  ? SER A 1 173 ?  -4.300  -6.162  -7.003 1.000 88.460 ? 173 SER A OG  1 
ATOM 1310 N N   ? CYS A 1 174 ?  -1.988  -6.815  -9.924 1.000 88.510 ? 174 CYS A N   1 
ATOM 1311 C CA  ? CYS A 1 174 ?  -1.109  -7.946 -10.201 1.000 88.510 ? 174 CYS A CA  1 
ATOM 1312 C C   ? CYS A 1 174 ?   0.273  -7.723  -9.598 1.000 88.510 ? 174 CYS A C   1 
ATOM 1313 C CB  ? CYS A 1 174 ?  -0.988  -8.174 -11.707 1.000 88.510 ? 174 CYS A CB  1 
ATOM 1314 O O   ? CYS A 1 174 ?   0.475  -6.783  -8.828 1.000 88.510 ? 174 CYS A O   1 
ATOM 1315 S SG  ? CYS A 1 174 ?  -0.651  -9.890 -12.159 1.000 88.510 ? 174 CYS A SG  1 
ATOM 1316 N N   ? ASP A 1 175 ?   1.198  -8.613  -9.979 1.000 88.060 ? 175 ASP A N   1 
ATOM 1317 C CA  ? ASP A 1 175 ?   2.538  -8.628  -9.400 1.000 88.060 ? 175 ASP A CA  1 
ATOM 1318 C C   ? ASP A 1 175 ?   3.189  -7.250  -9.486 1.000 88.060 ? 175 ASP A C   1 
ATOM 1319 C CB  ? ASP A 1 175 ?   3.414  -9.668 -10.101 1.000 88.060 ? 175 ASP A CB  1 
ATOM 1320 O O   ? ASP A 1 175 ?   3.082  -6.570 -10.509 1.000 88.060 ? 175 ASP A O   1 
ATOM 1321 C CG  ? ASP A 1 175 ?   2.907 -11.089  -9.922 1.000 88.060 ? 175 ASP A CG  1 
ATOM 1322 O OD1 ? ASP A 1 175 ?   2.446 -11.437  -8.814 1.000 88.060 ? 175 ASP A OD1 1 
ATOM 1323 O OD2 ? ASP A 1 175 ?   2.971 -11.867 -10.898 1.000 88.060 ? 175 ASP A OD2 1 
ATOM 1324 N N   ? GLY A 1 176 ?   3.824  -6.921  -8.288 1.000 86.910 ? 176 GLY A N   1 
ATOM 1325 C CA  ? GLY A 1 176 ?   4.513  -5.640  -8.281 1.000 86.910 ? 176 GLY A CA  1 
ATOM 1326 C C   ? GLY A 1 176 ?   3.668  -4.512  -7.720 1.000 86.910 ? 176 GLY A C   1 
ATOM 1327 O O   ? GLY A 1 176 ?   4.188  -3.441  -7.398 1.000 86.910 ? 176 GLY A O   1 
ATOM 1328 N N   ? ASP A 1 177 ?   2.385  -4.793  -7.504 1.000 93.300 ? 177 ASP A N   1 
ATOM 1329 C CA  ? ASP A 1 177 ?   1.491  -3.781  -6.948 1.000 93.300 ? 177 ASP A CA  1 
ATOM 1330 C C   ? ASP A 1 177 ?   1.278  -4.000  -5.452 1.000 93.300 ? 177 ASP A C   1 
ATOM 1331 C CB  ? ASP A 1 177 ?   0.147  -3.793  -7.678 1.000 93.300 ? 177 ASP A CB  1 
ATOM 1332 O O   ? ASP A 1 177 ?   0.505  -3.279  -4.817 1.000 93.300 ? 177 ASP A O   1 
ATOM 1333 C CG  ? ASP A 1 177 ?   0.215  -3.160  -9.057 1.000 93.300 ? 177 ASP A CG  1 
ATOM 1334 O OD1 ? ASP A 1 177 ?   0.999  -2.206  -9.252 1.000 93.300 ? 177 ASP A OD1 1 
ATOM 1335 O OD2 ? ASP A 1 177 ?  -0.522  -3.619  -9.956 1.000 93.300 ? 177 ASP A OD2 1 
ATOM 1336 N N   ? SER A 1 178 ?   1.905  -5.123  -5.001 1.000 95.910 ? 178 SER A N   1 
ATOM 1337 C CA  ? SER A 1 178 ?   1.804  -5.367  -3.565 1.000 95.910 ? 178 SER A CA  1 
ATOM 1338 C C   ? SER A 1 178 ?   2.143  -4.113  -2.766 1.000 95.910 ? 178 SER A C   1 
ATOM 1339 C CB  ? SER A 1 178 ?   2.729  -6.512  -3.150 1.000 95.910 ? 178 SER A CB  1 
ATOM 1340 O O   ? SER A 1 178 ?   3.066  -3.376  -3.119 1.000 95.910 ? 178 SER A O   1 
ATOM 1341 O OG  ? SER A 1 178 ?   2.288  -7.740  -3.702 1.000 95.910 ? 178 SER A OG  1 
ATOM 1342 N N   ? GLY A 1 179 ?   1.245  -3.908  -1.752 1.000 97.340 ? 179 GLY A N   1 
ATOM 1343 C CA  ? GLY A 1 179 ?   1.526  -2.768  -0.892 1.000 97.340 ? 179 GLY A CA  1 
ATOM 1344 C C   ? GLY A 1 179 ?   0.908  -1.477  -1.393 1.000 97.340 ? 179 GLY A C   1 
ATOM 1345 O O   ? GLY A 1 179 ?   0.813  -0.498  -0.649 1.000 97.340 ? 179 GLY A O   1 
ATOM 1346 N N   ? GLY A 1 180 ?   0.544  -1.451  -2.617 1.000 96.610 ? 180 GLY A N   1 
ATOM 1347 C CA  ? GLY A 1 180 ?  -0.130  -0.303  -3.202 1.000 96.610 ? 180 GLY A CA  1 
ATOM 1348 C C   ? GLY A 1 180 ?  -1.485  -0.025  -2.579 1.000 96.610 ? 180 GLY A C   1 
ATOM 1349 O O   ? GLY A 1 180 ?  -2.099  -0.918  -1.992 1.000 96.610 ? 180 GLY A O   1 
ATOM 1350 N N   ? PRO A 1 181 ?  -2.046   1.200  -2.837 1.000 97.620 ? 181 PRO A N   1 
ATOM 1351 C CA  ? PRO A 1 181 ?  -3.241   1.652  -2.122 1.000 97.620 ? 181 PRO A CA  1 
ATOM 1352 C C   ? PRO A 1 181 ?  -4.536   1.276  -2.839 1.000 97.620 ? 181 PRO A C   1 
ATOM 1353 C CB  ? PRO A 1 181 ?  -3.068   3.172  -2.070 1.000 97.620 ? 181 PRO A CB  1 
ATOM 1354 O O   ? PRO A 1 181 ?  -4.581   1.263  -4.072 1.000 97.620 ? 181 PRO A O   1 
ATOM 1355 C CG  ? PRO A 1 181 ?  -2.323   3.514  -3.319 1.000 97.620 ? 181 PRO A CG  1 
ATOM 1356 C CD  ? PRO A 1 181 ?  -1.327   2.425  -3.594 1.000 97.620 ? 181 PRO A CD  1 
ATOM 1357 N N   ? VAL A 1 182 ?  -5.575   0.880  -2.042 1.000 98.200 ? 182 VAL A N   1 
ATOM 1358 C CA  ? VAL A 1 182 ?  -6.984   0.874  -2.423 1.000 98.200 ? 182 VAL A CA  1 
ATOM 1359 C C   ? VAL A 1 182 ?  -7.709   2.031  -1.740 1.000 98.200 ? 182 VAL A C   1 
ATOM 1360 C CB  ? VAL A 1 182 ?  -7.663  -0.466  -2.066 1.000 98.200 ? 182 VAL A CB  1 
ATOM 1361 O O   ? VAL A 1 182 ?  -7.876   2.032  -0.518 1.000 98.200 ? 182 VAL A O   1 
ATOM 1362 C CG1 ? VAL A 1 182 ?  -9.143  -0.440  -2.446 1.000 98.200 ? 182 VAL A CG1 1 
ATOM 1363 C CG2 ? VAL A 1 182 ?  -6.951  -1.627  -2.759 1.000 98.200 ? 182 VAL A CG2 1 
ATOM 1364 N N   ? VAL A 1 183 ?  -8.128   3.017  -2.568 1.000 98.320 ? 183 VAL A N   1 
ATOM 1365 C CA  ? VAL A 1 183 ?  -8.714   4.236  -2.019 1.000 98.320 ? 183 VAL A CA  1 
ATOM 1366 C C   ? VAL A 1 183 ? -10.182   4.333  -2.428 1.000 98.320 ? 183 VAL A C   1 
ATOM 1367 C CB  ? VAL A 1 183 ?  -7.947   5.494  -2.484 1.000 98.320 ? 183 VAL A CB  1 
ATOM 1368 O O   ? VAL A 1 183 ? -10.510   4.245  -3.613 1.000 98.320 ? 183 VAL A O   1 
ATOM 1369 C CG1 ? VAL A 1 183 ?  -8.641   6.762  -1.991 1.000 98.320 ? 183 VAL A CG1 1 
ATOM 1370 C CG2 ? VAL A 1 183 ?  -6.501   5.448  -1.994 1.000 98.320 ? 183 VAL A CG2 1 
ATOM 1371 N N   ? CYS A 1 184 ? -11.034   4.485  -1.431 1.000 97.620 ? 184 CYS A N   1 
ATOM 1372 C CA  ? CYS A 1 184 ? -12.468   4.698  -1.584 1.000 97.620 ? 184 CYS A CA  1 
ATOM 1373 C C   ? CYS A 1 184 ? -12.896   6.012  -0.942 1.000 97.620 ? 184 CYS A C   1 
ATOM 1374 C CB  ? CYS A 1 184 ? -13.251   3.540  -0.967 1.000 97.620 ? 184 CYS A CB  1 
ATOM 1375 O O   ? CYS A 1 184 ? -12.587   6.268   0.223 1.000 97.620 ? 184 CYS A O   1 
ATOM 1376 S SG  ? CYS A 1 184 ? -12.659   1.910  -1.472 1.000 97.620 ? 184 CYS A SG  1 
ATOM 1377 N N   ? ASN A 1 185 ? -13.569   6.893  -1.733 1.000 94.790 ? 185 ASN A N   1 
ATOM 1378 C CA  ? ASN A 1 185 ? -14.051   8.168  -1.215 1.000 94.790 ? 185 ASN A CA  1 
ATOM 1379 C C   ? ASN A 1 185 ? -12.936   8.954  -0.531 1.000 94.790 ? 185 ASN A C   1 
ATOM 1380 C CB  ? ASN A 1 185 ? -15.216   7.948  -0.247 1.000 94.790 ? 185 ASN A CB  1 
ATOM 1381 O O   ? ASN A 1 185 ? -13.131   9.499   0.557 1.000 94.790 ? 185 ASN A O   1 
ATOM 1382 C CG  ? ASN A 1 185 ? -16.417   7.308  -0.914 1.000 94.790 ? 185 ASN A CG  1 
ATOM 1383 N ND2 ? ASN A 1 185 ? -17.077   6.402  -0.203 1.000 94.790 ? 185 ASN A ND2 1 
ATOM 1384 O OD1 ? ASN A 1 185 ? -16.748   7.624  -2.060 1.000 94.790 ? 185 ASN A OD1 1 
ATOM 1385 N N   ? GLY A 1 186 ? -11.688   8.819  -1.019 1.000 95.630 ? 186 GLY A N   1 
ATOM 1386 C CA  ? GLY A 1 186 ? -10.573   9.639  -0.574 1.000 95.630 ? 186 GLY A CA  1 
ATOM 1387 C C   ? GLY A 1 186 ?  -9.853   9.064   0.632 1.000 95.630 ? 186 GLY A C   1 
ATOM 1388 O O   ? GLY A 1 186 ?  -9.003   9.728   1.228 1.000 95.630 ? 186 GLY A O   1 
ATOM 1389 N N   ? GLU A 1 187 ? -10.251   7.865   1.061 1.000 98.150 ? 187 GLU A N   1 
ATOM 1390 C CA  ? GLU A 1 187 ?  -9.632   7.209   2.209 1.000 98.150 ? 187 GLU A CA  1 
ATOM 1391 C C   ? GLU A 1 187 ?  -9.039   5.858   1.819 1.000 98.150 ? 187 GLU A C   1 
ATOM 1392 C CB  ? GLU A 1 187 ? -10.649   7.030   3.339 1.000 98.150 ? 187 GLU A CB  1 
ATOM 1393 O O   ? GLU A 1 187 ?  -9.604   5.141   0.990 1.000 98.150 ? 187 GLU A O   1 
ATOM 1394 C CG  ? GLU A 1 187 ? -11.221   8.339   3.865 1.000 98.150 ? 187 GLU A CG  1 
ATOM 1395 C CD  ? GLU A 1 187 ? -12.266   8.144   4.951 1.000 98.150 ? 187 GLU A CD  1 
ATOM 1396 O OE1 ? GLU A 1 187 ? -12.381   9.012   5.846 1.000 98.150 ? 187 GLU A OE1 1 
ATOM 1397 O OE2 ? GLU A 1 187 ? -12.975   7.113   4.908 1.000 98.150 ? 187 GLU A OE2 1 
ATOM 1398 N N   ? ILE A 1 188 ?  -7.941   5.523   2.442 1.000 98.230 ? 188 ILE A N   1 
ATOM 1399 C CA  ? ILE A 1 188 ?  -7.307   4.237   2.173 1.000 98.230 ? 188 ILE A CA  1 
ATOM 1400 C C   ? ILE A 1 188 ?  -8.089   3.121   2.862 1.000 98.230 ? 188 ILE A C   1 
ATOM 1401 C CB  ? ILE A 1 188 ?  -5.834   4.225   2.639 1.000 98.230 ? 188 ILE A CB  1 
ATOM 1402 O O   ? ILE A 1 188 ?  -8.187   3.090   4.091 1.000 98.230 ? 188 ILE A O   1 
ATOM 1403 C CG1 ? ILE A 1 188 ?  -5.164   2.900   2.259 1.000 98.230 ? 188 ILE A CG1 1 
ATOM 1404 C CG2 ? ILE A 1 188 ?  -5.742   4.472   4.148 1.000 98.230 ? 188 ILE A CG2 1 
ATOM 1405 C CD1 ? ILE A 1 188 ?  -3.642   2.949   2.273 1.000 98.230 ? 188 ILE A CD1 1 
ATOM 1406 N N   ? GLN A 1 189 ?  -8.633   2.212   2.046 1.000 98.440 ? 189 GLN A N   1 
ATOM 1407 C CA  ? GLN A 1 189 ?  -9.484   1.143   2.558 1.000 98.440 ? 189 GLN A CA  1 
ATOM 1408 C C   ? GLN A 1 189 ?  -8.769  -0.204   2.506 1.000 98.440 ? 189 GLN A C   1 
ATOM 1409 C CB  ? GLN A 1 189 ? -10.793   1.074   1.769 1.000 98.440 ? 189 GLN A CB  1 
ATOM 1410 O O   ? GLN A 1 189 ?  -9.115  -1.125   3.248 1.000 98.440 ? 189 GLN A O   1 
ATOM 1411 C CG  ? GLN A 1 189 ? -11.694   2.286   1.964 1.000 98.440 ? 189 GLN A CG  1 
ATOM 1412 C CD  ? GLN A 1 189 ? -12.262   2.375   3.368 1.000 98.440 ? 189 GLN A CD  1 
ATOM 1413 N NE2 ? GLN A 1 189 ? -12.436   3.596   3.861 1.000 98.440 ? 189 GLN A NE2 1 
ATOM 1414 O OE1 ? GLN A 1 189 ? -12.544   1.354   4.004 1.000 98.440 ? 189 GLN A OE1 1 
ATOM 1415 N N   ? GLY A 1 190 ?  -7.754  -0.304   1.687 1.000 98.180 ? 190 GLY A N   1 
ATOM 1416 C CA  ? GLY A 1 190 ?  -7.068  -1.575   1.524 1.000 98.180 ? 190 GLY A CA  1 
ATOM 1417 C C   ? GLY A 1 190 ?  -5.628  -1.422   1.069 1.000 98.180 ? 190 GLY A C   1 
ATOM 1418 O O   ? GLY A 1 190 ?  -5.243  -0.369   0.557 1.000 98.180 ? 190 GLY A O   1 
ATOM 1419 N N   ? ILE A 1 191 ?  -4.844  -2.538   1.258 1.000 98.530 ? 191 ILE A N   1 
ATOM 1420 C CA  ? ILE A 1 191 ?  -3.478  -2.716   0.776 1.000 98.530 ? 191 ILE A CA  1 
ATOM 1421 C C   ? ILE A 1 191 ?  -3.402  -3.960  -0.107 1.000 98.530 ? 191 ILE A C   1 
ATOM 1422 C CB  ? ILE A 1 191 ?  -2.475  -2.827   1.946 1.000 98.530 ? 191 ILE A CB  1 
ATOM 1423 O O   ? ILE A 1 191 ?  -3.855  -5.037   0.286 1.000 98.530 ? 191 ILE A O   1 
ATOM 1424 C CG1 ? ILE A 1 191 ?  -2.535  -1.569   2.821 1.000 98.530 ? 191 ILE A CG1 1 
ATOM 1425 C CG2 ? ILE A 1 191 ?  -1.056  -3.061   1.420 1.000 98.530 ? 191 ILE A CG2 1 
ATOM 1426 C CD1 ? ILE A 1 191 ?  -1.857  -1.725   4.175 1.000 98.530 ? 191 ILE A CD1 1 
ATOM 1427 N N   ? VAL A 1 192 ?  -2.969  -3.732  -1.303 1.000 97.740 ? 192 VAL A N   1 
ATOM 1428 C CA  ? VAL A 1 192 ?  -2.834  -4.888  -2.183 1.000 97.740 ? 192 VAL A CA  1 
ATOM 1429 C C   ? VAL A 1 192 ?  -2.020  -5.976  -1.486 1.000 97.740 ? 192 VAL A C   1 
ATOM 1430 C CB  ? VAL A 1 192 ?  -2.171  -4.505  -3.526 1.000 97.740 ? 192 VAL A CB  1 
ATOM 1431 O O   ? VAL A 1 192 ?  -0.875  -5.747  -1.090 1.000 97.740 ? 192 VAL A O   1 
ATOM 1432 C CG1 ? VAL A 1 192 ?  -2.030  -5.730  -4.427 1.000 97.740 ? 192 VAL A CG1 1 
ATOM 1433 C CG2 ? VAL A 1 192 ?  -2.978  -3.413  -4.225 1.000 97.740 ? 192 VAL A CG2 1 
ATOM 1434 N N   ? SER A 1 193 ?  -2.596  -7.205  -1.388 1.000 96.990 ? 193 SER A N   1 
ATOM 1435 C CA  ? SER A 1 193 ?  -1.971  -8.239  -0.570 1.000 96.990 ? 193 SER A CA  1 
ATOM 1436 C C   ? SER A 1 193 ?  -1.681  -9.492  -1.389 1.000 96.990 ? 193 SER A C   1 
ATOM 1437 C CB  ? SER A 1 193 ?  -2.862  -8.593   0.621 1.000 96.990 ? 193 SER A CB  1 
ATOM 1438 O O   ? SER A 1 193 ?  -0.520  -9.841  -1.611 1.000 96.990 ? 193 SER A O   1 
ATOM 1439 O OG  ? SER A 1 193 ?  -2.180  -9.446   1.524 1.000 96.990 ? 193 SER A OG  1 
ATOM 1440 N N   ? TRP A 1 194 ?  -2.731 -10.147  -1.856 1.000 95.090 ? 194 TRP A N   1 
ATOM 1441 C CA  ? TRP A 1 194 ?  -2.500 -11.395  -2.577 1.000 95.090 ? 194 TRP A CA  1 
ATOM 1442 C C   ? TRP A 1 194 ?  -3.714 -11.770  -3.420 1.000 95.090 ? 194 TRP A C   1 
ATOM 1443 C CB  ? TRP A 1 194 ?  -2.171 -12.528  -1.601 1.000 95.090 ? 194 TRP A CB  1 
ATOM 1444 O O   ? TRP A 1 194 ?  -4.750 -11.104  -3.358 1.000 95.090 ? 194 TRP A O   1 
ATOM 1445 C CG  ? TRP A 1 194 ?  -3.276 -12.842  -0.638 1.000 95.090 ? 194 TRP A CG  1 
ATOM 1446 C CD1 ? TRP A 1 194 ?  -3.565 -12.188   0.527 1.000 95.090 ? 194 TRP A CD1 1 
ATOM 1447 C CD2 ? TRP A 1 194 ?  -4.239 -13.894  -0.757 1.000 95.090 ? 194 TRP A CD2 1 
ATOM 1448 C CE2 ? TRP A 1 194 ?  -5.083 -13.818   0.374 1.000 95.090 ? 194 TRP A CE2 1 
ATOM 1449 C CE3 ? TRP A 1 194 ?  -4.471 -14.893  -1.711 1.000 95.090 ? 194 TRP A CE3 1 
ATOM 1450 N NE1 ? TRP A 1 194 ?  -4.650 -12.770   1.141 1.000 95.090 ? 194 TRP A NE1 1 
ATOM 1451 C CH2 ? TRP A 1 194 ?  -6.347 -15.674  -0.373 1.000 95.090 ? 194 TRP A CH2 1 
ATOM 1452 C CZ2 ? TRP A 1 194 ?  -6.142 -14.706   0.575 1.000 95.090 ? 194 TRP A CZ2 1 
ATOM 1453 C CZ3 ? TRP A 1 194 ?  -5.526 -15.776  -1.508 1.000 95.090 ? 194 TRP A CZ3 1 
ATOM 1454 N N   ? GLY A 1 195 ?  -3.574 -12.786  -4.200 1.000 88.840 ? 195 GLY A N   1 
ATOM 1455 C CA  ? GLY A 1 195 ?  -4.590 -13.428  -5.019 1.000 88.840 ? 195 GLY A CA  1 
ATOM 1456 C C   ? GLY A 1 195 ?  -4.050 -14.579  -5.846 1.000 88.840 ? 195 GLY A C   1 
ATOM 1457 O O   ? GLY A 1 195 ?  -2.835 -14.748  -5.966 1.000 88.840 ? 195 GLY A O   1 
ATOM 1458 N N   ? SER A 1 196 ?  -4.992 -15.548  -6.296 1.000 83.370 ? 196 SER A N   1 
ATOM 1459 C CA  ? SER A 1 196 ?  -4.573 -16.633  -7.177 1.000 83.370 ? 196 SER A CA  1 
ATOM 1460 C C   ? SER A 1 196 ?  -4.702 -16.235  -8.643 1.000 83.370 ? 196 SER A C   1 
ATOM 1461 C CB  ? SER A 1 196 ?  -5.398 -17.892  -6.907 1.000 83.370 ? 196 SER A CB  1 
ATOM 1462 O O   ? SER A 1 196 ?  -5.801 -15.939  -9.117 1.000 83.370 ? 196 SER A O   1 
ATOM 1463 O OG  ? SER A 1 196 ?  -5.182 -18.362  -5.587 1.000 83.370 ? 196 SER A OG  1 
ATOM 1464 N N   ? VAL A 1 197 ?  -3.590 -15.939  -9.265 1.000 83.990 ? 197 VAL A N   1 
ATOM 1465 C CA  ? VAL A 1 197 ?  -3.633 -15.509 -10.659 1.000 83.990 ? 197 VAL A CA  1 
ATOM 1466 C C   ? VAL A 1 197 ?  -4.454 -14.228 -10.780 1.000 83.990 ? 197 VAL A C   1 
ATOM 1467 C CB  ? VAL A 1 197 ?  -4.220 -16.607 -11.574 1.000 83.990 ? 197 VAL A CB  1 
ATOM 1468 O O   ? VAL A 1 197 ?  -5.532 -14.116 -10.191 1.000 83.990 ? 197 VAL A O   1 
ATOM 1469 C CG1 ? VAL A 1 197 ?  -4.107 -16.203 -13.043 1.000 83.990 ? 197 VAL A CG1 1 
ATOM 1470 C CG2 ? VAL A 1 197 ?  -3.516 -17.940 -11.328 1.000 83.990 ? 197 VAL A CG2 1 
ATOM 1471 N N   ? CYS A 1 198 ?  -3.996 -13.173 -11.474 1.000 88.800 ? 198 CYS A N   1 
ATOM 1472 C CA  ? CYS A 1 198 ?  -4.633 -11.865 -11.575 1.000 88.800 ? 198 CYS A CA  1 
ATOM 1473 C C   ? CYS A 1 198 ?  -5.620 -11.827 -12.736 1.000 88.800 ? 198 CYS A C   1 
ATOM 1474 C CB  ? CYS A 1 198 ?  -3.582 -10.769 -11.752 1.000 88.800 ? 198 CYS A CB  1 
ATOM 1475 O O   ? CYS A 1 198 ?  -5.390 -12.452 -13.772 1.000 88.800 ? 198 CYS A O   1 
ATOM 1476 S SG  ? CYS A 1 198 ?  -2.527 -10.998 -13.199 1.000 88.800 ? 198 CYS A SG  1 
ATOM 1477 N N   ? ALA A 1 199 ?  -6.832 -11.212 -12.489 1.000 88.590 ? 199 ALA A N   1 
ATOM 1478 C CA  ? ALA A 1 199 ?  -7.828 -10.871 -13.502 1.000 88.590 ? 199 ALA A CA  1 
ATOM 1479 C C   ? ALA A 1 199 ?  -8.508 -12.123 -14.047 1.000 88.590 ? 199 ALA A C   1 
ATOM 1480 C CB  ? ALA A 1 199 ?  -7.182 -10.082 -14.639 1.000 88.590 ? 199 ALA A CB  1 
ATOM 1481 O O   ? ALA A 1 199 ?  -8.991 -12.131 -15.182 1.000 88.590 ? 199 ALA A O   1 
ATOM 1482 N N   ? MET A 1 200 ?  -8.414 -13.298 -13.362 1.000 91.550 ? 200 MET A N   1 
ATOM 1483 C CA  ? MET A 1 200 ?  -9.092 -14.537 -13.733 1.000 91.550 ? 200 MET A CA  1 
ATOM 1484 C C   ? MET A 1 200 ? -10.513 -14.565 -13.182 1.000 91.550 ? 200 MET A C   1 
ATOM 1485 C CB  ? MET A 1 200 ?  -8.310 -15.750 -13.228 1.000 91.550 ? 200 MET A CB  1 
ATOM 1486 O O   ? MET A 1 200 ? -10.777 -14.024 -12.107 1.000 91.550 ? 200 MET A O   1 
ATOM 1487 C CG  ? MET A 1 200 ?  -7.032 -16.023 -14.005 1.000 91.550 ? 200 MET A CG  1 
ATOM 1488 S SD  ? MET A 1 200 ?  -6.227 -17.595 -13.505 1.000 91.550 ? 200 MET A SD  1 
ATOM 1489 C CE  ? MET A 1 200 ?  -7.375 -18.791 -14.243 1.000 91.550 ? 200 MET A CE  1 
ATOM 1490 N N   ? ARG A 1 201 ? -11.366 -15.214 -14.011 1.000 93.760 ? 201 ARG A N   1 
ATOM 1491 C CA  ? ARG A 1 201 ? -12.746 -15.409 -13.577 1.000 93.760 ? 201 ARG A CA  1 
ATOM 1492 C C   ? ARG A 1 201 ? -12.801 -16.118 -12.228 1.000 93.760 ? 201 ARG A C   1 
ATOM 1493 C CB  ? ARG A 1 201 ? -13.530 -16.206 -14.621 1.000 93.760 ? 201 ARG A CB  1 
ATOM 1494 O O   ? ARG A 1 201 ? -12.111 -17.118 -12.018 1.000 93.760 ? 201 ARG A O   1 
ATOM 1495 C CG  ? ARG A 1 201 ? -15.005 -16.370 -14.291 1.000 93.760 ? 201 ARG A CG  1 
ATOM 1496 C CD  ? ARG A 1 201 ? -15.748 -17.122 -15.386 1.000 93.760 ? 201 ARG A CD  1 
ATOM 1497 N NE  ? ARG A 1 201 ? -17.172 -17.241 -15.087 1.000 93.760 ? 201 ARG A NE  1 
ATOM 1498 N NH1 ? ARG A 1 201 ? -17.782 -17.861 -17.227 1.000 93.760 ? 201 ARG A NH1 1 
ATOM 1499 N NH2 ? ARG A 1 201 ? -19.373 -17.667 -15.589 1.000 93.760 ? 201 ARG A NH2 1 
ATOM 1500 C CZ  ? ARG A 1 201 ? -18.106 -17.589 -15.968 1.000 93.760 ? 201 ARG A CZ  1 
ATOM 1501 N N   ? GLY A 1 202 ? -13.596 -15.457 -11.280 1.000 94.730 ? 202 GLY A N   1 
ATOM 1502 C CA  ? GLY A 1 202 ? -13.820 -16.066  -9.978 1.000 94.730 ? 202 GLY A CA  1 
ATOM 1503 C C   ? GLY A 1 202 ? -12.657 -15.878  -9.023 1.000 94.730 ? 202 GLY A C   1 
ATOM 1504 O O   ? GLY A 1 202 ? -12.634 -16.469  -7.941 1.000 94.730 ? 202 GLY A O   1 
ATOM 1505 N N   ? LYS A 1 203 ? -11.651 -15.062  -9.504 1.000 94.380 ? 203 LYS A N   1 
ATOM 1506 C CA  ? LYS A 1 203 ? -10.453 -14.896  -8.686 1.000 94.380 ? 203 LYS A CA  1 
ATOM 1507 C C   ? LYS A 1 203 ? -10.145 -13.419  -8.456 1.000 94.380 ? 203 LYS A C   1 
ATOM 1508 C CB  ? LYS A 1 203 ?  -9.256 -15.585  -9.342 1.000 94.380 ? 203 LYS A CB  1 
ATOM 1509 O O   ? LYS A 1 203 ?  -9.206 -12.877  -9.043 1.000 94.380 ? 203 LYS A O   1 
ATOM 1510 C CG  ? LYS A 1 203 ?  -9.437 -17.082  -9.544 1.000 94.380 ? 203 LYS A CG  1 
ATOM 1511 C CD  ? LYS A 1 203 ?  -9.489 -17.823  -8.214 1.000 94.380 ? 203 LYS A CD  1 
ATOM 1512 C CE  ? LYS A 1 203 ?  -9.544 -19.332  -8.415 1.000 94.380 ? 203 LYS A CE  1 
ATOM 1513 N NZ  ? LYS A 1 203 ?  -9.620 -20.061  -7.114 1.000 94.380 ? 203 LYS A NZ  1 
ATOM 1514 N N   ? PRO A 1 204 ? -10.925 -12.693  -7.695 1.000 95.650 ? 204 PRO A N   1 
ATOM 1515 C CA  ? PRO A 1 204 ? -10.628 -11.287  -7.411 1.000 95.650 ? 204 PRO A CA  1 
ATOM 1516 C C   ? PRO A 1 204 ?  -9.350 -11.106  -6.596 1.000 95.650 ? 204 PRO A C   1 
ATOM 1517 C CB  ? PRO A 1 204 ? -11.852 -10.821  -6.618 1.000 95.650 ? 204 PRO A CB  1 
ATOM 1518 O O   ? PRO A 1 204 ?  -8.820 -12.077  -6.048 1.000 95.650 ? 204 PRO A O   1 
ATOM 1519 C CG  ? PRO A 1 204 ? -12.305 -12.032  -5.869 1.000 95.650 ? 204 PRO A CG  1 
ATOM 1520 C CD  ? PRO A 1 204 ? -12.122 -13.235  -6.750 1.000 95.650 ? 204 PRO A CD  1 
ATOM 1521 N N   ? GLY A 1 205 ?  -8.873  -9.810  -6.535 1.000 96.090 ? 205 GLY A N   1 
ATOM 1522 C CA  ? GLY A 1 205 ?  -7.754  -9.498  -5.661 1.000 96.090 ? 205 GLY A CA  1 
ATOM 1523 C C   ? GLY A 1 205 ?  -8.129  -9.490  -4.191 1.000 96.090 ? 205 GLY A C   1 
ATOM 1524 O O   ? GLY A 1 205 ?  -9.265  -9.167  -3.837 1.000 96.090 ? 205 GLY A O   1 
ATOM 1525 N N   ? VAL A 1 206 ?  -7.143  -9.825  -3.355 1.000 97.520 ? 206 VAL A N   1 
ATOM 1526 C CA  ? VAL A 1 206 ?  -7.330  -9.819  -1.908 1.000 97.520 ? 206 VAL A CA  1 
ATOM 1527 C C   ? VAL A 1 206 ?  -6.486  -8.712  -1.281 1.000 97.520 ? 206 VAL A C   1 
ATOM 1528 C CB  ? VAL A 1 206 ?  -6.967 -11.185  -1.283 1.000 97.520 ? 206 VAL A CB  1 
ATOM 1529 O O   ? VAL A 1 206 ?  -5.300  -8.575  -1.593 1.000 97.520 ? 206 VAL A O   1 
ATOM 1530 C CG1 ? VAL A 1 206 ?  -7.146 -11.149   0.234 1.000 97.520 ? 206 VAL A CG1 1 
ATOM 1531 C CG2 ? VAL A 1 206 ?  -7.817 -12.295  -1.898 1.000 97.520 ? 206 VAL A CG2 1 
ATOM 1532 N N   ? TYR A 1 207 ?  -7.078  -7.968  -0.412 1.000 98.190 ? 207 TYR A N   1 
ATOM 1533 C CA  ? TYR A 1 207 ?  -6.471  -6.776   0.170 1.000 98.190 ? 207 TYR A CA  1 
ATOM 1534 C C   ? TYR A 1 207 ?  -6.537  -6.819   1.692 1.000 98.190 ? 207 TYR A C   1 
ATOM 1535 C CB  ? TYR A 1 207 ?  -7.164  -5.512  -0.348 1.000 98.190 ? 207 TYR A CB  1 
ATOM 1536 O O   ? TYR A 1 207 ?  -7.452  -7.416   2.264 1.000 98.190 ? 207 TYR A O   1 
ATOM 1537 C CG  ? TYR A 1 207 ?  -7.209  -5.419  -1.853 1.000 98.190 ? 207 TYR A CG  1 
ATOM 1538 C CD1 ? TYR A 1 207 ?  -6.312  -4.610  -2.548 1.000 98.190 ? 207 TYR A CD1 1 
ATOM 1539 C CD2 ? TYR A 1 207 ?  -8.150  -6.137  -2.584 1.000 98.190 ? 207 TYR A CD2 1 
ATOM 1540 C CE1 ? TYR A 1 207 ?  -6.351  -4.519  -3.936 1.000 98.190 ? 207 TYR A CE1 1 
ATOM 1541 C CE2 ? TYR A 1 207 ?  -8.198  -6.053  -3.972 1.000 98.190 ? 207 TYR A CE2 1 
ATOM 1542 O OH  ? TYR A 1 207 ?  -7.340  -5.157  -6.011 1.000 98.190 ? 207 TYR A OH  1 
ATOM 1543 C CZ  ? TYR A 1 207 ?  -7.296  -5.244  -4.638 1.000 98.190 ? 207 TYR A CZ  1 
ATOM 1544 N N   ? THR A 1 208 ?  -5.424  -6.290   2.280 1.000 98.460 ? 208 THR A N   1 
ATOM 1545 C CA  ? THR A 1 208 ?  -5.487  -6.069   3.721 1.000 98.460 ? 208 THR A CA  1 
ATOM 1546 C C   ? THR A 1 208 ?  -6.505  -4.983   4.057 1.000 98.460 ? 208 THR A C   1 
ATOM 1547 C CB  ? THR A 1 208 ?  -4.109  -5.678   4.287 1.000 98.460 ? 208 THR A CB  1 
ATOM 1548 O O   ? THR A 1 208 ?  -6.481  -3.899   3.470 1.000 98.460 ? 208 THR A O   1 
ATOM 1549 C CG2 ? THR A 1 208 ?  -4.182  -5.429   5.790 1.000 98.460 ? 208 THR A CG2 1 
ATOM 1550 O OG1 ? THR A 1 208 ?  -3.177  -6.736   4.033 1.000 98.460 ? 208 THR A OG1 1 
ATOM 1551 N N   ? LYS A 1 209 ?  -7.480  -5.328   4.980 1.000 98.280 ? 209 LYS A N   1 
ATOM 1552 C CA  ? LYS A 1 209 ?  -8.541  -4.426   5.417 1.000 98.280 ? 209 LYS A CA  1 
ATOM 1553 C C   ? LYS A 1 209 ?  -8.021  -3.422   6.442 1.000 98.280 ? 209 LYS A C   1 
ATOM 1554 C CB  ? LYS A 1 209 ?  -9.711  -5.216   6.005 1.000 98.280 ? 209 LYS A CB  1 
ATOM 1555 O O   ? LYS A 1 209 ?  -7.922  -3.735   7.631 1.000 98.280 ? 209 LYS A O   1 
ATOM 1556 C CG  ? LYS A 1 209 ? -10.966  -4.387   6.234 1.000 98.280 ? 209 LYS A CG  1 
ATOM 1557 C CD  ? LYS A 1 209 ? -12.125  -5.249   6.718 1.000 98.280 ? 209 LYS A CD  1 
ATOM 1558 C CE  ? LYS A 1 209 ? -13.461  -4.539   6.545 1.000 98.280 ? 209 LYS A CE  1 
ATOM 1559 N NZ  ? LYS A 1 209 ? -14.608  -5.418   6.923 1.000 98.280 ? 209 LYS A NZ  1 
ATOM 1560 N N   ? VAL A 1 210 ?  -7.712  -2.141   6.003 1.000 98.570 ? 210 VAL A N   1 
ATOM 1561 C CA  ? VAL A 1 210 ?  -6.991  -1.142   6.784 1.000 98.570 ? 210 VAL A CA  1 
ATOM 1562 C C   ? VAL A 1 210 ?  -7.818  -0.744   8.004 1.000 98.570 ? 210 VAL A C   1 
ATOM 1563 C CB  ? VAL A 1 210 ?  -6.654   0.106   5.938 1.000 98.570 ? 210 VAL A CB  1 
ATOM 1564 O O   ? VAL A 1 210 ?  -7.274  -0.538   9.091 1.000 98.570 ? 210 VAL A O   1 
ATOM 1565 C CG1 ? VAL A 1 210 ?  -6.091   1.220   6.819 1.000 98.570 ? 210 VAL A CG1 1 
ATOM 1566 C CG2 ? VAL A 1 210 ?  -5.667  -0.253   4.829 1.000 98.570 ? 210 VAL A CG2 1 
ATOM 1567 N N   ? CYS A 1 211 ?  -9.158  -0.601   7.920 1.000 98.350 ? 211 CYS A N   1 
ATOM 1568 C CA  ? CYS A 1 211 ?  -9.999  -0.157   9.026 1.000 98.350 ? 211 CYS A CA  1 
ATOM 1569 C C   ? CYS A 1 211 ?  -9.840  -1.074  10.233 1.000 98.350 ? 211 CYS A C   1 
ATOM 1570 C CB  ? CYS A 1 211 ? -11.465  -0.109   8.599 1.000 98.350 ? 211 CYS A CB  1 
ATOM 1571 O O   ? CYS A 1 211 ? -10.073  -0.657  11.369 1.000 98.350 ? 211 CYS A O   1 
ATOM 1572 S SG  ? CYS A 1 211 ? -12.169  -1.732   8.230 1.000 98.350 ? 211 CYS A SG  1 
ATOM 1573 N N   ? ASN A 1 212 ?  -9.353  -2.329  10.027 1.000 98.320 ? 212 ASN A N   1 
ATOM 1574 C CA  ? ASN A 1 212 ?  -9.156  -3.269  11.124 1.000 98.320 ? 212 ASN A CA  1 
ATOM 1575 C C   ? ASN A 1 212 ?  -7.846  -3.004  11.862 1.000 98.320 ? 212 ASN A C   1 
ATOM 1576 C CB  ? ASN A 1 212 ?  -9.193  -4.710  10.610 1.000 98.320 ? 212 ASN A CB  1 
ATOM 1577 O O   ? ASN A 1 212 ?  -7.577  -3.616  12.897 1.000 98.320 ? 212 ASN A O   1 
ATOM 1578 C CG  ? ASN A 1 212 ? -10.603  -5.199  10.346 1.000 98.320 ? 212 ASN A CG  1 
ATOM 1579 N ND2 ? ASN A 1 212 ? -10.719  -6.372   9.735 1.000 98.320 ? 212 ASN A ND2 1 
ATOM 1580 O OD1 ? ASN A 1 212 ? -11.581  -4.528  10.688 1.000 98.320 ? 212 ASN A OD1 1 
ATOM 1581 N N   ? TYR A 1 213 ?  -6.999  -2.045  11.337 1.000 98.490 ? 213 TYR A N   1 
ATOM 1582 C CA  ? TYR A 1 213 ?  -5.662  -1.874  11.895 1.000 98.490 ? 213 TYR A CA  1 
ATOM 1583 C C   ? TYR A 1 213 ?  -5.435  -0.432  12.334 1.000 98.490 ? 213 TYR A C   1 
ATOM 1584 C CB  ? TYR A 1 213 ?  -4.597  -2.283  10.873 1.000 98.490 ? 213 TYR A CB  1 
ATOM 1585 O O   ? TYR A 1 213 ?  -4.292   0.005  12.482 1.000 98.490 ? 213 TYR A O   1 
ATOM 1586 C CG  ? TYR A 1 213 ?  -4.648  -3.743  10.494 1.000 98.490 ? 213 TYR A CG  1 
ATOM 1587 C CD1 ? TYR A 1 213 ?  -3.990  -4.704  11.258 1.000 98.490 ? 213 TYR A CD1 1 
ATOM 1588 C CD2 ? TYR A 1 213 ?  -5.352  -4.164   9.372 1.000 98.490 ? 213 TYR A CD2 1 
ATOM 1589 C CE1 ? TYR A 1 213 ?  -4.032  -6.051  10.912 1.000 98.490 ? 213 TYR A CE1 1 
ATOM 1590 C CE2 ? TYR A 1 213 ?  -5.402  -5.508   9.016 1.000 98.490 ? 213 TYR A CE2 1 
ATOM 1591 O OH  ? TYR A 1 213 ?  -4.785  -7.774   9.444 1.000 98.490 ? 213 TYR A OH  1 
ATOM 1592 C CZ  ? TYR A 1 213 ?  -4.740  -6.442   9.791 1.000 98.490 ? 213 TYR A CZ  1 
ATOM 1593 N N   ? LEU A 1 214 ?  -6.455   0.366  12.488 1.000 98.370 ? 214 LEU A N   1 
ATOM 1594 C CA  ? LEU A 1 214 ?  -6.307   1.784  12.799 1.000 98.370 ? 214 LEU A CA  1 
ATOM 1595 C C   ? LEU A 1 214 ?  -5.624   1.976  14.149 1.000 98.370 ? 214 LEU A C   1 
ATOM 1596 C CB  ? LEU A 1 214 ?  -7.672   2.477  12.802 1.000 98.370 ? 214 LEU A CB  1 
ATOM 1597 O O   ? LEU A 1 214 ?  -4.763   2.847  14.296 1.000 98.370 ? 214 LEU A O   1 
ATOM 1598 C CG  ? LEU A 1 214 ?  -8.370   2.605  11.447 1.000 98.370 ? 214 LEU A CG  1 
ATOM 1599 C CD1 ? LEU A 1 214 ?  -9.745   3.243  11.618 1.000 98.370 ? 214 LEU A CD1 1 
ATOM 1600 C CD2 ? LEU A 1 214 ?  -7.515   3.416  10.479 1.000 98.370 ? 214 LEU A CD2 1 
ATOM 1601 N N   ? SER A 1 215 ?  -6.027   1.139  15.115 1.000 97.840 ? 215 SER A N   1 
ATOM 1602 C CA  ? SER A 1 215 ?  -5.414   1.234  16.436 1.000 97.840 ? 215 SER A CA  1 
ATOM 1603 C C   ? SER A 1 215 ?  -3.918   0.946  16.373 1.000 97.840 ? 215 SER A C   1 
ATOM 1604 C CB  ? SER A 1 215 ?  -6.087   0.267  17.411 1.000 97.840 ? 215 SER A CB  1 
ATOM 1605 O O   ? SER A 1 215 ?  -3.113   1.686  16.943 1.000 97.840 ? 215 SER A O   1 
ATOM 1606 O OG  ? SER A 1 215 ?  -7.438   0.635  17.632 1.000 97.840 ? 215 SER A OG  1 
ATOM 1607 N N   ? TRP A 1 216 ?  -3.569  -0.092  15.669 1.000 98.420 ? 216 TRP A N   1 
ATOM 1608 C CA  ? TRP A 1 216 ?  -2.167  -0.469  15.519 1.000 98.420 ? 216 TRP A CA  1 
ATOM 1609 C C   ? TRP A 1 216 ?  -1.384   0.622  14.796 1.000 98.420 ? 216 TRP A C   1 
ATOM 1610 C CB  ? TRP A 1 216 ?  -2.045  -1.792  14.758 1.000 98.420 ? 216 TRP A CB  1 
ATOM 1611 O O   ? TRP A 1 216 ?  -0.277   0.977  15.209 1.000 98.420 ? 216 TRP A O   1 
ATOM 1612 C CG  ? TRP A 1 216 ?  -0.632  -2.195  14.460 1.000 98.420 ? 216 TRP A CG  1 
ATOM 1613 C CD1 ? TRP A 1 216 ?   0.242  -2.820  15.305 1.000 98.420 ? 216 TRP A CD1 1 
ATOM 1614 C CD2 ? TRP A 1 216 ?   0.072  -1.994  13.230 1.000 98.420 ? 216 TRP A CD2 1 
ATOM 1615 C CE2 ? TRP A 1 216 ?   1.370  -2.524  13.401 1.000 98.420 ? 216 TRP A CE2 1 
ATOM 1616 C CE3 ? TRP A 1 216 ?  -0.269  -1.418  11.999 1.000 98.420 ? 216 TRP A CE3 1 
ATOM 1617 N NE1 ? TRP A 1 216 ?   1.448  -3.021  14.674 1.000 98.420 ? 216 TRP A NE1 1 
ATOM 1618 C CH2 ? TRP A 1 216 ?   1.968  -1.925  11.191 1.000 98.420 ? 216 TRP A CH2 1 
ATOM 1619 C CZ2 ? TRP A 1 216 ?   2.328  -2.495  12.385 1.000 98.420 ? 216 TRP A CZ2 1 
ATOM 1620 C CZ3 ? TRP A 1 216 ?   0.686  -1.390  10.989 1.000 98.420 ? 216 TRP A CZ3 1 
ATOM 1621 N N   ? ILE A 1 217 ?  -1.929   1.181  13.735 1.000 98.520 ? 217 ILE A N   1 
ATOM 1622 C CA  ? ILE A 1 217 ?  -1.287   2.221  12.939 1.000 98.520 ? 217 ILE A CA  1 
ATOM 1623 C C   ? ILE A 1 217 ?  -1.004   3.440  13.815 1.000 98.520 ? 217 ILE A C   1 
ATOM 1624 C CB  ? ILE A 1 217 ?  -2.156   2.623  11.727 1.000 98.520 ? 217 ILE A CB  1 
ATOM 1625 O O   ? ILE A 1 217 ?   0.125   3.936  13.854 1.000 98.520 ? 217 ILE A O   1 
ATOM 1626 C CG1 ? ILE A 1 217 ?  -2.246   1.463  10.727 1.000 98.520 ? 217 ILE A CG1 1 
ATOM 1627 C CG2 ? ILE A 1 217 ?  -1.599   3.882  11.056 1.000 98.520 ? 217 ILE A CG2 1 
ATOM 1628 C CD1 ? ILE A 1 217 ?  -3.306   1.655   9.651 1.000 98.520 ? 217 ILE A CD1 1 
ATOM 1629 N N   ? GLN A 1 218 ?  -1.957   3.863  14.502 1.000 98.060 ? 218 GLN A N   1 
ATOM 1630 C CA  ? GLN A 1 218 ?  -1.851   5.068  15.318 1.000 98.060 ? 218 GLN A CA  1 
ATOM 1631 C C   ? GLN A 1 218 ?  -0.863   4.871  16.464 1.000 98.060 ? 218 GLN A C   1 
ATOM 1632 C CB  ? GLN A 1 218 ?  -3.221   5.467  15.868 1.000 98.060 ? 218 GLN A CB  1 
ATOM 1633 O O   ? GLN A 1 218 ?  -0.045   5.751  16.743 1.000 98.060 ? 218 GLN A O   1 
ATOM 1634 C CG  ? GLN A 1 218 ?  -4.175   6.007  14.811 1.000 98.060 ? 218 GLN A CG  1 
ATOM 1635 C CD  ? GLN A 1 218 ?  -5.580   6.219  15.343 1.000 98.060 ? 218 GLN A CD  1 
ATOM 1636 N NE2 ? GLN A 1 218 ?  -6.379   6.991  14.614 1.000 98.060 ? 218 GLN A NE2 1 
ATOM 1637 O OE1 ? GLN A 1 218 ?  -5.945   5.693  16.399 1.000 98.060 ? 218 GLN A OE1 1 
ATOM 1638 N N   ? GLU A 1 219 ?  -0.965   3.742  17.134 1.000 98.090 ? 219 GLU A N   1 
ATOM 1639 C CA  ? GLU A 1 219 ?  -0.056   3.423  18.232 1.000 98.090 ? 219 GLU A CA  1 
ATOM 1640 C C   ? GLU A 1 219 ?   1.387   3.333  17.744 1.000 98.090 ? 219 GLU A C   1 
ATOM 1641 C CB  ? GLU A 1 219 ?  -0.466   2.112  18.907 1.000 98.090 ? 219 GLU A CB  1 
ATOM 1642 O O   ? GLU A 1 219 ?   2.301   3.839  18.398 1.000 98.090 ? 219 GLU A O   1 
ATOM 1643 C CG  ? GLU A 1 219 ?  -1.705   2.233  19.783 1.000 98.090 ? 219 GLU A CG  1 
ATOM 1644 C CD  ? GLU A 1 219 ?  -2.193   0.896  20.318 1.000 98.090 ? 219 GLU A CD  1 
ATOM 1645 O OE1 ? GLU A 1 219 ?  -3.320   0.835  20.860 1.000 98.090 ? 219 GLU A OE1 1 
ATOM 1646 O OE2 ? GLU A 1 219 ?  -1.443  -0.097  20.196 1.000 98.090 ? 219 GLU A OE2 1 
ATOM 1647 N N   ? THR A 1 220 ?   1.595   2.675  16.673 1.000 97.990 ? 220 THR A N   1 
ATOM 1648 C CA  ? THR A 1 220 ?   2.935   2.524  16.117 1.000 97.990 ? 220 THR A CA  1 
ATOM 1649 C C   ? THR A 1 220 ?   3.526   3.883  15.753 1.000 97.990 ? 220 THR A C   1 
ATOM 1650 C CB  ? THR A 1 220 ?   2.924   1.616  14.874 1.000 97.990 ? 220 THR A CB  1 
ATOM 1651 O O   ? THR A 1 220 ?   4.687   4.162  16.057 1.000 97.990 ? 220 THR A O   1 
ATOM 1652 C CG2 ? THR A 1 220 ?   4.327   1.455  14.298 1.000 97.990 ? 220 THR A CG2 1 
ATOM 1653 O OG1 ? THR A 1 220 ?   2.417   0.325  15.235 1.000 97.990 ? 220 THR A OG1 1 
ATOM 1654 N N   ? MET A 1 221 ?   2.745   4.779  15.077 1.000 97.930 ? 221 MET A N   1 
ATOM 1655 C CA  ? MET A 1 221 ?   3.204   6.113  14.700 1.000 97.930 ? 221 MET A CA  1 
ATOM 1656 C C   ? MET A 1 221 ?   3.520   6.949  15.936 1.000 97.930 ? 221 MET A C   1 
ATOM 1657 C CB  ? MET A 1 221 ?   2.152   6.822  13.845 1.000 97.930 ? 221 MET A CB  1 
ATOM 1658 O O   ? MET A 1 221 ?   4.518   7.672  15.963 1.000 97.930 ? 221 MET A O   1 
ATOM 1659 C CG  ? MET A 1 221 ?   2.001   6.237  12.450 1.000 97.930 ? 221 MET A CG  1 
ATOM 1660 S SD  ? MET A 1 221 ?   0.567   6.937  11.545 1.000 97.930 ? 221 MET A SD  1 
ATOM 1661 C CE  ? MET A 1 221 ?   1.082   8.673  11.421 1.000 97.930 ? 221 MET A CE  1 
ATOM 1662 N N   ? ALA A 1 222 ?   2.767   6.850  16.996 1.000 96.950 ? 222 ALA A N   1 
ATOM 1663 C CA  ? ALA A 1 222 ?   2.938   7.612  18.231 1.000 96.950 ? 222 ALA A CA  1 
ATOM 1664 C C   ? ALA A 1 222 ?   4.188   7.164  18.983 1.000 96.950 ? 222 ALA A C   1 
ATOM 1665 C CB  ? ALA A 1 222 ?   1.706   7.468  19.120 1.000 96.950 ? 222 ALA A CB  1 
ATOM 1666 O O   ? ALA A 1 222 ?   4.886   7.984  19.583 1.000 96.950 ? 222 ALA A O   1 
ATOM 1667 N N   ? ASN A 1 223 ?   4.552   5.920  18.964 1.000 95.090 ? 223 ASN A N   1 
ATOM 1668 C CA  ? ASN A 1 223 ?   5.662   5.344  19.717 1.000 95.090 ? 223 ASN A CA  1 
ATOM 1669 C C   ? ASN A 1 223 ?   6.990   5.531  18.989 1.000 95.090 ? 223 ASN A C   1 
ATOM 1670 C CB  ? ASN A 1 223 ?   5.411   3.859  19.990 1.000 95.090 ? 223 ASN A CB  1 
ATOM 1671 O O   ? ASN A 1 223 ?   8.051   5.234  19.540 1.000 95.090 ? 223 ASN A O   1 
ATOM 1672 C CG  ? ASN A 1 223 ?   4.332   3.631  21.031 1.000 95.090 ? 223 ASN A CG  1 
ATOM 1673 N ND2 ? ASN A 1 223 ?   3.677   2.478  20.963 1.000 95.090 ? 223 ASN A ND2 1 
ATOM 1674 O OD1 ? ASN A 1 223 ?   4.088   4.485  21.887 1.000 95.090 ? 223 ASN A OD1 1 
ATOM 1675 N N   ? ASN A 1 224 ?   6.984   6.079  17.784 1.000 90.790 ? 224 ASN A N   1 
ATOM 1676 C CA  ? ASN A 1 224 ?   8.199   6.233  16.991 1.000 90.790 ? 224 ASN A CA  1 
ATOM 1677 C C   ? ASN A 1 224 ?   8.378   7.671  16.513 1.000 90.790 ? 224 ASN A C   1 
ATOM 1678 C CB  ? ASN A 1 224 ?   8.187   5.274  15.799 1.000 90.790 ? 224 ASN A CB  1 
ATOM 1679 O O   ? ASN A 1 224 ?   9.504   8.125  16.304 1.000 90.790 ? 224 ASN A O   1 
ATOM 1680 C CG  ? ASN A 1 224 ?   8.507   3.846  16.194 1.000 90.790 ? 224 ASN A CG  1 
ATOM 1681 N ND2 ? ASN A 1 224 ?   7.471   3.042  16.403 1.000 90.790 ? 224 ASN A ND2 1 
ATOM 1682 O OD1 ? ASN A 1 224 ?   9.675   3.468  16.312 1.000 90.790 ? 224 ASN A OD1 1 
# 
loop_
_struct_sheet_range.sheet_id 
_struct_sheet_range.id 
_struct_sheet_range.beg_label_comp_id 
_struct_sheet_range.beg_label_asym_id 
_struct_sheet_range.beg_label_seq_id 
_struct_sheet_range.pdbx_beg_PDB_ins_code 
_struct_sheet_range.end_label_comp_id 
_struct_sheet_range.end_label_asym_id 
_struct_sheet_range.end_label_seq_id 
_struct_sheet_range.pdbx_end_PDB_ins_code 
_struct_sheet_range.beg_auth_comp_id 
_struct_sheet_range.beg_auth_asym_id 
_struct_sheet_range.beg_auth_seq_id 
_struct_sheet_range.end_auth_comp_id 
_struct_sheet_range.end_auth_asym_id 
_struct_sheet_range.end_auth_seq_id 
A A ILE A   2 ? VAL A   3 ? ILE A 2   VAL A 3   
A B ASP A 172 ? SER A 173 ? ASP A 172 SER A 173 
B C TYR A   6 ? THR A   7 ? TYR A 6   THR A 7   
B D SER A 105 ? SER A 105 ? SER A 105 SER A 105 
B E GLN A 116 ? GLY A 121 ? GLN A 116 GLY A 121 
B F GLN A 137 ? VAL A 143 ? GLN A 137 VAL A 143 
B G MET A 161 ? LEU A 164 ? MET A 161 LEU A 164 
B H PRO A 181 ? CYS A 184 ? PRO A 181 CYS A 184 
B I GLU A 187 ? TRP A 194 ? GLU A 187 TRP A 194 
B J GLY A 205 ? LYS A 209 ? GLY A 205 LYS A 209 
C K GLN A  16 ? ASN A  20 ? GLN A 16  ASN A 20  
C L HIS A  24 ? LEU A  30 ? HIS A 24  LEU A 30  
C M TRP A  35 ? SER A  38 ? TRP A 35  SER A 38  
C N GLN A  48 ? LEU A  51 ? GLN A 48  LEU A 51  
C O GLN A  64 ? ARG A  73 ? GLN A 64  ARG A 73  
C P MET A  87 ? LEU A  91 ? MET A 87  LEU A 91  
D Q ASN A  55 ? ASN A  55 ? ASN A 55  ASN A 55  
D R LEU A 135 ? LEU A 135 ? LEU A 135 LEU A 135 
E S ASN A  78 ? ASN A  78 ? ASN A 78  ASN A 78  
E T ASP A  83 ? ASP A  83 ? ASP A 83  ASP A 83  
F U MET A 200 ? MET A 200 ? MET A 200 MET A 200 
F V LYS A 203 ? LYS A 203 ? LYS A 203 LYS A 203 
# 
loop_
_struct_conf.id 
_struct_conf.conf_type_id 
_struct_conf.beg_label_comp_id 
_struct_conf.beg_label_asym_id 
_struct_conf.beg_label_seq_id 
_struct_conf.pdbx_beg_PDB_ins_code 
_struct_conf.end_label_comp_id 
_struct_conf.end_label_asym_id 
_struct_conf.end_label_seq_id 
_struct_conf.pdbx_end_PDB_ins_code 
_struct_conf.beg_auth_comp_id 
_struct_conf.beg_auth_asym_id 
_struct_conf.beg_auth_seq_id 
_struct_conf.end_auth_comp_id 
_struct_conf.end_auth_asym_id 
_struct_conf.end_auth_seq_id 
STRN1         STRN         ILE A   2 ? VAL A   3 ? ILE A 2   VAL A 3   
TURN_TY1_P1   TURN_TY1_P   GLY A   4 ? GLY A   4 ? GLY A 4   GLY A 4   
STRN2         STRN         TYR A   6 ? THR A   7 ? TYR A 6   THR A 7   
HELX_LH_PP_P1 HELX_LH_PP_P CYS A   8 ? PRO A   9 ? CYS A 8   PRO A 9   
TURN_TY1_P2   TURN_TY1_P   LYS A  10 ? HIS A  11 ? LYS A 10  HIS A 11  
BEND1         BEND         SER A  12 ? SER A  12 ? SER A 12  SER A 12  
TURN_TY1_P3   TURN_TY1_P   PRO A  14 ? TYR A  15 ? PRO A 14  TYR A 15  
STRN3         STRN         GLN A  16 ? ASN A  20 ? GLN A 16  ASN A 20  
BEND2         BEND         ASP A  21 ? ILE A  23 ? ASP A 21  ILE A 23  
STRN4         STRN         HIS A  24 ? LEU A  30 ? HIS A 24  LEU A 30  
BEND3         BEND         SER A  32 ? GLN A  34 ? SER A 32  GLN A 34  
STRN5         STRN         TRP A  35 ? SER A  38 ? TRP A 35  SER A 38  
HELX_RH_3T_P1 HELX_RH_3T_P ALA A  40 ? CYS A  42 ? ALA A 40  CYS A 42  
BEND4         BEND         ARG A  45 ? ARG A  46 ? ARG A 45  ARG A 46  
STRN6         STRN         GLN A  48 ? LEU A  51 ? GLN A 48  LEU A 51  
BEND5         BEND         GLY A  52 ? GLY A  52 ? GLY A 52  GLY A 52  
BEND6         BEND         HIS A  54 ? HIS A  54 ? HIS A 54  HIS A 54  
STRN7         STRN         ASN A  55 ? ASN A  55 ? ASN A 55  ASN A 55  
TURN_TY1_P4   TURN_TY1_P   ILE A  56 ? ASP A  57 ? ILE A 56  ASP A 57  
BEND7         BEND         VAL A  58 ? VAL A  58 ? VAL A 58  VAL A 58  
BEND8         BEND         GLY A  61 ? GLY A  62 ? GLY A 61  GLY A 62  
STRN8         STRN         GLN A  64 ? ARG A  73 ? GLN A 64  ARG A 73  
TURN_TY1_P5   TURN_TY1_P   PRO A  75 ? ASP A  76 ? PRO A 75  ASP A 76  
STRN9         STRN         ASN A  78 ? ASN A  78 ? ASN A 78  ASN A 78  
TURN_TY1_P6   TURN_TY1_P   LYS A  79 ? VAL A  82 ? LYS A 79  VAL A 82  
STRN10        STRN         ASP A  83 ? ASP A  83 ? ASP A 83  ASP A 83  
TURN_TY1_P7   TURN_TY1_P   ASN A  84 ? ASN A  84 ? ASN A 84  ASN A 84  
STRN11        STRN         MET A  87 ? LEU A  91 ? MET A 87  LEU A 91  
BEND9         BEND         LYS A  92 ? SER A  93 ? LYS A 92  SER A 93  
BEND10        BEND         ASN A  98 ? GLN A 100 ? ASN A 98  GLN A 100 
STRN12        STRN         SER A 105 ? SER A 105 ? SER A 105 SER A 105 
HELX_LH_PP_P2 HELX_LH_PP_P LEU A 106 ? PRO A 107 ? LEU A 106 PRO A 107 
BEND11        BEND         ARG A 108 ? SER A 109 ? ARG A 108 SER A 109 
HELX_LH_PP_P3 HELX_LH_PP_P CYS A 110 ? SER A 112 ? CYS A 110 SER A 112 
TURN_TY1_P8   TURN_TY1_P   THR A 113 ? ASN A 114 ? THR A 113 ASN A 114 
STRN13        STRN         GLN A 116 ? GLY A 121 ? GLN A 116 GLY A 121 
BEND12        BEND         TRP A 122 ? GLY A 123 ? TRP A 122 GLY A 123 
BEND13        BEND         VAL A 126 ? GLY A 129 ? VAL A 126 GLY A 129 
BEND14        BEND         ALA A 134 ? ALA A 134 ? ALA A 134 ALA A 134 
STRN14        STRN         LEU A 135 ? LEU A 135 ? LEU A 135 LEU A 135 
STRN15        STRN         GLN A 137 ? PRO A 142 ? GLN A 137 PRO A 142 
STRN16        STRN         VAL A 143 ? VAL A 143 ? VAL A 143 VAL A 143 
HELX_LH_PP_P4 HELX_LH_PP_P LEU A 144 ? SER A 145 ? LEU A 144 SER A 145 
HELX_RH_AL_P1 HELX_RH_AL_P ALA A 146 ? SER A 152 ? ALA A 146 SER A 152 
BEND15        BEND         TYR A 153 ? TYR A 153 ? TYR A 153 TYR A 153 
TURN_TY1_P9   TURN_TY1_P   PRO A 154 ? GLN A 156 ? PRO A 154 GLN A 156 
TURN_TY1_P10  TURN_TY1_P   SER A 159 ? ASN A 160 ? SER A 159 ASN A 160 
STRN17        STRN         MET A 161 ? LEU A 164 ? MET A 161 LEU A 164 
BEND16        BEND         GLY A 165 ? GLY A 165 ? GLY A 165 GLY A 165 
TURN_TY1_P11  TURN_TY1_P   LEU A 167 ? GLU A 168 ? LEU A 167 GLU A 168 
BEND17        BEND         GLY A 170 ? GLY A 170 ? GLY A 170 GLY A 170 
STRN18        STRN         ASP A 172 ? SER A 173 ? ASP A 172 SER A 173 
TURN_TY1_P12  TURN_TY1_P   ASP A 175 ? GLY A 176 ? ASP A 175 GLY A 176 
TURN_TY1_P13  TURN_TY1_P   SER A 178 ? GLY A 179 ? SER A 178 GLY A 179 
STRN19        STRN         PRO A 181 ? CYS A 184 ? PRO A 181 CYS A 184 
TURN_TY1_P14  TURN_TY1_P   ASN A 185 ? GLY A 186 ? ASN A 185 GLY A 186 
STRN20        STRN         GLU A 187 ? TRP A 194 ? GLU A 187 TRP A 194 
BEND18        BEND         SER A 196 ? VAL A 197 ? SER A 196 VAL A 197 
TURN_TY1_P15  TURN_TY1_P   CYS A 198 ? ALA A 199 ? CYS A 198 ALA A 199 
STRN21        STRN         MET A 200 ? MET A 200 ? MET A 200 MET A 200 
TURN_TY1_P16  TURN_TY1_P   ARG A 201 ? GLY A 202 ? ARG A 201 GLY A 202 
STRN22        STRN         LYS A 203 ? LYS A 203 ? LYS A 203 LYS A 203 
STRN23        STRN         GLY A 205 ? LYS A 209 ? GLY A 205 LYS A 209 
HELX_RH_3T_P2 HELX_RH_3T_P VAL A 210 ? TYR A 213 ? VAL A 210 TYR A 213 
HELX_RH_AL_P2 HELX_RH_AL_P LEU A 214 ? ASN A 223 ? LEU A 214 ASN A 223 
# 
