# Supplementary material for: FlatProt: 2D visualization eases protein structure comparison
Source: BMC Bioinformatics. 2025 Aug 13;26:210. doi: 10.1186/s12859-025-06233-x (PMC12344939; doi:10.1186/s12859-025-06233-x)
Supplement: Supplementary file 1 — Supplementary Material 1 [file 12859_2025_6233_MOESM1_ESM.zip › KLK/structures/Danio_rerio_GeneID=100034472_isoform=X2.cif]

data_Danio_rerio_GeneID=100034472_isoform=X2
# 
_entry.id   ? 
# 
_entity.id                         1      
_entity.type                       polymer 
_entity.pdbx_description           polymer-1 
_entity.formula_weight             24207.4 
_entity.pdbx_number_of_molecules        1 
# 
loop_
_struct_sheet.id 
_struct_sheet.number_strands 
A 2 
B 8 
C 6 
D 2 
E 2 
F 2 
# 
loop_
_struct_conf_type.id 
_struct_conf_type.criteria 
STRN         DSSP 
TURN_TY1_P   DSSP 
HELX_LH_PP_P DSSP 
BEND         DSSP 
HELX_RH_3T_P DSSP 
HELX_RH_AL_P DSSP 
# 
_struct_asym.id          A 
_struct_asym.entity_id   1 
# 
_software.pdbx_ordinal     1 
_software.name             dssp 
_software.version          4.4.10 
_software.date             ? 
_software.classification   'model annotation' 
# 
_entity_poly.entity_id                      1 
_entity_poly.type                           polypeptide(L) 
_entity_poly.nstd_linkage                   n 
_entity_poly.nstd_monomer                   n 
_entity_poly.pdbx_seq_one_letter_code       
;GIVNGSVAKPHSRPYMVSVQLDGQHICGGFLITEEFVLTAAHCWEENLTVVVGAHDLRQSMASDRIEVESYIRHPSYNSK
FIWNDIMVFKLKERVTQNSSVGWISISKEHVDANTLCSVAGWGLLTNGTLSDCLMEANVYIISNTECKSKWGRFSVSQMM
CTRGHGGSCRYDSGGPLVCGDTAVGITSFGDPLCNSPKHPNVYTNISAYRPWIDSVIKNG
;
_entity_poly.pdbx_seq_one_letter_code_can   
;GIVNGSVAKPHSRPYMVSVQLDGQHICGGFLITEEFVLTAAHCWEENLTVVVGAHDLRQSMASDRIEVESYIRHPSYNSK
FIWNDIMVFKLKERVTQNSSVGWISISKEHVDANTLCSVAGWGLLTNGTLSDCLMEANVYIISNTECKSKWGRFSVSQMM
CTRGHGGSCRYDSGGPLVCGDTAVGITSFGDPLCNSPKHPNVYTNISAYRPWIDSVIKNG
;
_entity_poly.pdbx_strand_id                 A 
# 
loop_
_dssp_struct_summary.entry_id 
_dssp_struct_summary.label_comp_id 
_dssp_struct_summary.label_asym_id 
_dssp_struct_summary.label_seq_id 
_dssp_struct_summary.secondary_structure 
_dssp_struct_summary.ss_bridge 
_dssp_struct_summary.helix_3_10 
_dssp_struct_summary.helix_alpha 
_dssp_struct_summary.helix_pi 
_dssp_struct_summary.helix_pp 
_dssp_struct_summary.bend 
_dssp_struct_summary.chirality 
_dssp_struct_summary.sheet 
_dssp_struct_summary.strand 
_dssp_struct_summary.ladder_1 
_dssp_struct_summary.ladder_2 
_dssp_struct_summary.accessibility 
_dssp_struct_summary.TCO 
_dssp_struct_summary.kappa 
_dssp_struct_summary.alpha 
_dssp_struct_summary.phi 
_dssp_struct_summary.psi 
_dssp_struct_summary.x_ca 
_dssp_struct_summary.y_ca 
_dssp_struct_summary.z_ca 
Danio_rerio_GeneID=100034472_isoform=X2 GLY A 1   . . . . . . . . . . . . ? .      .     .      .      171.4  0.7   11.9  -3.5  
Danio_rerio_GeneID=100034472_isoform=X2 ILE A 2   E . > . . . . - A A A . ? -0.874 .     -141.3 -83.9  107.6  0.4   10.5  -7.0  
Danio_rerio_GeneID=100034472_isoform=X2 VAL A 3   E . 3 . . . S + A A A . ? -0.532 80.2  1.3    -74.0  137.6  3.0   12.4  -9.0  
Danio_rerio_GeneID=100034472_isoform=X2 ASN A 4   T . 3 . . . S + . . . . ? 0.841  108.3 126.0  55.7   26.8   2.1   13.4  -12.6 
Danio_rerio_GeneID=100034472_isoform=X2 GLY A 5   . . < . . . . - . . . . ? -0.399 54.6  -121.7 -98.4  -177.1 -1.4  11.7  -12.0 
Danio_rerio_GeneID=100034472_isoform=X2 SER A 6   E . . . . . . - B C B . ? -0.915 37.1  -81.6  -127.5 154.5  -4.9  12.9  -12.4 
Danio_rerio_GeneID=100034472_isoform=X2 VAL A 7   E . . . . > . - B C B . ? -0.429 54.6  -117.1 -54.4  128.0  -7.8  13.2  -10.0 
Danio_rerio_GeneID=100034472_isoform=X2 ALA A 8   P . . . . P . - . . . . ? -0.394 32.2  -96.6  -65.2  144.7  -9.5  9.8   -9.8  
Danio_rerio_GeneID=100034472_isoform=X2 LYS A 9   P . > . . < . - . . . . ? -0.471 60.1  -88.9  -56.5  125.1  -13.0 9.4   -10.9 
Danio_rerio_GeneID=100034472_isoform=X2 PRO A 10  T . 3 . . . S - . . . . ? -0.247 106.6 -5.1   -44.6  124.9  -15.0 9.8   -7.7  
Danio_rerio_GeneID=100034472_isoform=X2 HIS A 11  T . 3 . . . S + . . . . ? 0.617  91.8  125.8  67.1   14.6   -15.5 6.4   -6.0  
Danio_rerio_GeneID=100034472_isoform=X2 SER A 12  S . < . . . S + . . . . ? 0.596  76.9  48.5   -73.6  -11.1  -13.8 4.5   -8.9  
Danio_rerio_GeneID=100034472_isoform=X2 ARG A 13  . . > . . . . + . . . . ? -0.619 67.4  167.6  -123.8 72.6   -11.5 3.0   -6.2  
Danio_rerio_GeneID=100034472_isoform=X2 PRO A 14  T . 3 . . . S + . . . . ? 0.621  72.9  59.2   -73.2  -6.7   -14.0 1.9   -3.6  
Danio_rerio_GeneID=100034472_isoform=X2 TYR A 15  T . 3 . . . S + . . . . ? 0.539  79.1  112.2  -94.7  -14.6  -11.2 -0.2  -1.8  
Danio_rerio_GeneID=100034472_isoform=X2 MET A 16  E . < . . . . - C K J . ? -0.410 46.1  -172.3 -67.6  136.0  -9.0  2.8   -1.1  
Danio_rerio_GeneID=100034472_isoform=X2 VAL A 17  E . . . . . . - C K J K ? -0.968 20.8  -137.1 -129.5 144.9  -8.6  3.9   2.5   
Danio_rerio_GeneID=100034472_isoform=X2 SER A 18  E . . . . . . - C K J K ? -0.917 16.4  -147.4 -95.8  116.8  -6.9  6.9   4.2   
Danio_rerio_GeneID=100034472_isoform=X2 VAL A 19  E . . . . . . - C K J K ? -0.801 27.3  -165.4 -82.5  124.1  -4.9  5.9   7.3   
Danio_rerio_GeneID=100034472_isoform=X2 GLN A 20  E . . . . . . - C K J K ? -0.869 27.2  -162.5 -124.4 145.7  -5.2  8.9   9.7   
Danio_rerio_GeneID=100034472_isoform=X2 LEU A 21  E . > . . . S - C K J K ? -0.989 90.3  -17.5  -117.8 113.9  -3.5  10.2  12.8  
Danio_rerio_GeneID=100034472_isoform=X2 ASP A 22  T . 3 . . . S - . . . . ? 0.895  131.0 -50.9  55.9   39.3   -5.7  12.8  14.6  
Danio_rerio_GeneID=100034472_isoform=X2 GLY A 23  T . 3 . . . S + . . . . ? 0.416  115.0 118.3  85.0   0.2    -7.8  13.3  11.4  
Danio_rerio_GeneID=100034472_isoform=X2 GLN A 24  E . < . . . . - C L J . ? -0.868 69.8  -114.7 -107.6 138.7  -4.7  13.8  9.3   
Danio_rerio_GeneID=100034472_isoform=X2 HIS A 25  E . . . . . . + C L J . ? -0.421 44.3  155.5  -67.4  130.3  -3.7  11.6  6.4   
Danio_rerio_GeneID=100034472_isoform=X2 ILE A 26  E . . . . . . - C L . . ? 0.536  63.1  -4.9   -131.9 -15.3  -0.4  9.8   7.0   
Danio_rerio_GeneID=100034472_isoform=X2 CYS A 27  E . . . . . . - C L J . ? -0.977 63.9  -112.5 -165.2 165.9  -0.6  6.7   4.8   
Danio_rerio_GeneID=100034472_isoform=X2 GLY A 28  E . . . . . . + C L J . ? -0.533 30.5  165.6  -99.1  172.5  -2.8  4.8   2.4   
Danio_rerio_GeneID=100034472_isoform=X2 GLY A 29  E . . . . . . - C L J . ? -0.941 21.3  -132.5 -166.3 175.2  -4.4  1.3   2.7   
Danio_rerio_GeneID=100034472_isoform=X2 PHE A 30  E . . . . . . - C L J L ? -0.996 20.9  -111.1 -149.4 146.2  -7.0  -0.8  1.1   
Danio_rerio_GeneID=100034472_isoform=X2 LEU A 31  E . . . . . . + C L . L ? -0.581 30.2  168.4  -74.2  131.4  -9.9  -3.0  2.1   
Danio_rerio_GeneID=100034472_isoform=X2 ILE A 32  S . . . . . S + . . . . ? 0.532  74.8  1.5    -117.2 -14.7  -9.5  -6.7  1.6   
Danio_rerio_GeneID=100034472_isoform=X2 THR A 33  S . . . . . S - . . . . ? -0.874 90.4  -84.2  -148.9 -177.5 -12.6 -7.7  3.7   
Danio_rerio_GeneID=100034472_isoform=X2 GLU A 34  S . . . . . S + . . . . ? 0.666  129.6 23.8   -67.1  -12.9  -15.4 -5.9  5.6   
Danio_rerio_GeneID=100034472_isoform=X2 GLU A 35  S . . . . . S + . . . . ? 0.436  108.8 81.9   -130.5 -4.7   -13.1 -5.7  8.6   
Danio_rerio_GeneID=100034472_isoform=X2 PHE A 36  E . . . . . . - C M . M ? -0.926 47.1  -171.8 -122.6 134.6  -9.6  -5.9  7.3   
Danio_rerio_GeneID=100034472_isoform=X2 VAL A 37  E . . . . . . - C M L M ? -0.962 14.5  -147.0 -115.3 128.9  -7.3  -3.2  5.8   
Danio_rerio_GeneID=100034472_isoform=X2 LEU A 38  E . . . . . . + C M L M ? -0.849 33.4  147.5  -94.1  136.8  -4.0  -4.0  4.2   
Danio_rerio_GeneID=100034472_isoform=X2 THR A 39  E . . . . . . - C M . M ? -0.862 49.6  -71.2  -153.4 177.5  -1.2  -1.5  4.5   
Danio_rerio_GeneID=100034472_isoform=X2 ALA A 40  . . > . . . . - . . . . ? -0.672 33.5  -133.3 -80.6  143.1  2.5   -1.0  4.8   
Danio_rerio_GeneID=100034472_isoform=X2 ALA A 41  T . 3 . . . S + . . . . ? 0.785  106.6 61.8   -64.0  -28.3  4.2   -2.1  8.0   
Danio_rerio_GeneID=100034472_isoform=X2 HIS A 42  T . 3 . . . S + . . . . ? 0.574  85.2  79.9   -79.4  -1.6   6.2   1.1   8.1   
Danio_rerio_GeneID=100034472_isoform=X2 CYS A 43  . . < . . . . + . . . . ? -0.055 68.9  137.2  -93.6  42.4   2.8   3.0   8.3   
Danio_rerio_GeneID=100034472_isoform=X2 TRP A 44  . . . . . . . + . . . . ? -0.732 15.9  144.4  -104.4 133.0  2.5   2.4   12.1  
Danio_rerio_GeneID=100034472_isoform=X2 GLU A 45  . . . . . . . - . . . . ? -0.948 49.6  -93.2  -148.8 160.9  1.4   4.8   14.7  
Danio_rerio_GeneID=100034472_isoform=X2 GLU A 46  S . . . . . S + . . . . ? -0.560 101.4 11.9   -75.3  138.4  -0.6  4.8   18.0  
Danio_rerio_GeneID=100034472_isoform=X2 ASN A 47  S . . . . . S + . . . . ? 0.920  83.1  176.5  70.6   51.9   -4.5  5.5   17.8  
Danio_rerio_GeneID=100034472_isoform=X2 LEU A 48  E . . . . . . - C N K . ? -0.606 14.6  -164.3 -87.7  145.8  -5.0  5.4   14.0  
Danio_rerio_GeneID=100034472_isoform=X2 THR A 49  E . . . . . . - C N K N ? -0.873 11.5  -139.0 -118.4 156.6  -8.3  5.7   12.2  
Danio_rerio_GeneID=100034472_isoform=X2 VAL A 50  E . . . . . . - C N K N ? -0.959 5.7   -146.7 -116.1 139.6  -9.2  4.8   8.7   
Danio_rerio_GeneID=100034472_isoform=X2 VAL A 51  E . . . . . . - C N K N ? -0.949 21.2  -170.7 -100.8 120.8  -11.3 6.9   6.4   
Danio_rerio_GeneID=100034472_isoform=X2 VAL A 52  E . . . . . . + C N K . ? -0.769 60.5  18.2   -110.3 147.3  -13.4 4.7   3.9   
Danio_rerio_GeneID=100034472_isoform=X2 GLY A 53  S . . . . . S + . . . . ? 0.540  84.0  140.0  81.8   7.5    -15.5 5.8   0.9   
Danio_rerio_GeneID=100034472_isoform=X2 ALA A 54  . . . . . . . + . . . . ? -0.710 27.0  167.8  -92.4  128.2  -13.8 9.3   0.5   
Danio_rerio_GeneID=100034472_isoform=X2 HIS A 55  S . . . . . S + . . . . ? 0.692  87.0  32.0   -90.7  -39.1  -13.0 10.8  -2.8  
Danio_rerio_GeneID=100034472_isoform=X2 ASP A 56  B . > . . . S - D Q P . ? -0.982 71.8  -154.2 -121.9 115.6  -12.3 14.2  -1.2  
Danio_rerio_GeneID=100034472_isoform=X2 LEU A 57  G . > . . . S + . . . . ? 0.703  94.1  62.5   -69.4  -15.2  -10.9 14.1  2.4   
Danio_rerio_GeneID=100034472_isoform=X2 ARG A 58  G . 3 . . . S + . . . . ? 0.746  106.2 45.3   -75.7  -22.5  -12.4 17.6  3.1   
Danio_rerio_GeneID=100034472_isoform=X2 GLN A 59  G . < . . . S + . . . . ? 0.243  85.0  123.4  -106.7 7.8    -15.9 16.2  2.5   
Danio_rerio_GeneID=100034472_isoform=X2 SER A 60  . . < . . . . - . . . . ? -0.485 53.1  -137.8 -76.2  140.7  -15.5 13.0  4.6   
Danio_rerio_GeneID=100034472_isoform=X2 MET A 61  . . > > . . . - . . . . ? -0.653 21.1  -114.2 -95.5  158.1  -18.0 12.4  7.5   
Danio_rerio_GeneID=100034472_isoform=X2 ALA A 62  G . > 4 . . S + . . . . ? 0.830  118.2 63.2   -54.5  -33.5  -17.3 11.2  11.1  
Danio_rerio_GeneID=100034472_isoform=X2 SER A 63  G . 3 4 . . S + . . . . ? 0.678  97.3  56.9   -68.8  -17.2  -19.3 8.1   10.1  
Danio_rerio_GeneID=100034472_isoform=X2 ASP A 64  G . < 4 . . S + . . . . ? 0.606  90.7  86.8   -83.3  -15.9  -16.6 7.3   7.4   
Danio_rerio_GeneID=100034472_isoform=X2 ARG A 65  E . < < . . . - C O N . ? -0.794 61.0  -173.5 -93.2  119.4  -13.8 7.2   10.0  
Danio_rerio_GeneID=100034472_isoform=X2 ILE A 66  E . . . . . . - C O N . ? -0.950 21.8  -121.7 -119.1 132.7  -13.4 3.9   11.7  
Danio_rerio_GeneID=100034472_isoform=X2 GLU A 67  E . . . . . . - C O N . ? -0.414 26.3  -116.9 -71.2  145.4  -11.1 3.1   14.6  
Danio_rerio_GeneID=100034472_isoform=X2 VAL A 68  E . . . . . . - C O O . ? -0.759 24.6  -168.2 -84.4  121.6  -8.4  0.5   14.2  
Danio_rerio_GeneID=100034472_isoform=X2 GLU A 69  E . . . . . . - C O . . ? 0.904  67.0  -9.4   -74.3  -54.1  -9.1  -2.4  16.7  
Danio_rerio_GeneID=100034472_isoform=X2 SER A 70  E . . . . . . - C O O . ? -0.979 59.0  -137.5 -145.2 156.7  -5.8  -4.2  16.4  
Danio_rerio_GeneID=100034472_isoform=X2 TYR A 71  E . . . . . . - C O O . ? -0.982 9.4   -166.6 -118.3 128.3  -2.6  -4.2  14.2  
Danio_rerio_GeneID=100034472_isoform=X2 ILE A 72  E . . . . . . - C O O . ? -0.868 12.2  -170.1 -117.2 95.7   -1.0  -7.3  13.0  
Danio_rerio_GeneID=100034472_isoform=X2 ARG A 73  E . . . . . . - C O O . ? -0.618 38.7  -94.8  -82.7  141.3  2.5   -6.5  11.7  
Danio_rerio_GeneID=100034472_isoform=X2 HIS A 74  . . > . . . . - . . . . ? -0.376 35.3  -134.4 -55.0  129.5  4.5   -9.1  9.8   
Danio_rerio_GeneID=100034472_isoform=X2 PRO A 75  T . 3 . . . S + . . . . ? 0.745  103.2 49.8   -62.2  -22.7  6.7   -10.7 12.6  
Danio_rerio_GeneID=100034472_isoform=X2 SER A 76  T . 3 . . . S + . . . . ? 0.154  77.6  142.4  -103.6 15.2   9.8   -10.5 10.4  
Danio_rerio_GeneID=100034472_isoform=X2 TYR A 77  . . < . . . . - . . . . ? -0.421 33.9  -161.8 -57.3  132.0  9.4   -6.9  9.5   
Danio_rerio_GeneID=100034472_isoform=X2 ASN A 78  B . . > > . . - E S Q . ? -0.954 11.3  -168.5 -120.3 111.8  12.8  -5.2  9.3   
Danio_rerio_GeneID=100034472_isoform=X2 SER A 79  T . . 4 5 . S + . . . . ? 0.751  85.0  59.1   -76.8  -23.5  12.7  -1.3  9.5   
Danio_rerio_GeneID=100034472_isoform=X2 LYS A 80  T . . 4 5 . S + . . . . ? 0.936  123.3 20.5   -71.1  -38.5  16.4  -1.0  8.5   
Danio_rerio_GeneID=100034472_isoform=X2 PHE A 81  T . . 4 5 . S - . . . . ? 0.447  100.4 -125.3 -113.7 1.7    16.0  -2.7  5.2   
Danio_rerio_GeneID=100034472_isoform=X2 ILE A 82  T . . < 5 . . + . . . . ? 0.878  54.0  161.5  49.5   43.4   12.2  -2.3  4.9   
Danio_rerio_GeneID=100034472_isoform=X2 TRP A 83  B . . . < . . + E T Q . ? -0.701 61.0  13.3   -87.4  146.4  11.9  -6.1  4.4   
Danio_rerio_GeneID=100034472_isoform=X2 ASN A 84  S . . . . . S + . . . . ? 0.903  79.1  177.1  56.9   34.8   8.5   -7.8  5.0   
Danio_rerio_GeneID=100034472_isoform=X2 ASP A 85  . . . . . . . + . . . . ? -0.472 33.3  117.1  -70.2  67.0   6.9   -4.3  4.9   
Danio_rerio_GeneID=100034472_isoform=X2 ILE A 86  . . . . . . . + . . . . ? -0.998 35.3  174.6  -141.9 139.5  3.3   -5.5  5.2   
Danio_rerio_GeneID=100034472_isoform=X2 MET A 87  E . . . . . . - C P M O ? -0.995 18.4  -146.5 -147.0 144.7  0.6   -5.0  7.9   
Danio_rerio_GeneID=100034472_isoform=X2 VAL A 88  E . . . . . . - C P M O ? -0.961 11.4  -154.0 -115.4 125.7  -3.1  -5.9  8.5   
Danio_rerio_GeneID=100034472_isoform=X2 PHE A 89  E . . . . > . - C P M O ? -0.870 4.8   -150.5 -92.4  131.1  -5.5  -3.6  10.4  
Danio_rerio_GeneID=100034472_isoform=X2 LYS A 90  E . . . . P . - C P M O ? -0.934 22.4  -136.4 -93.4  122.7  -8.5  -5.1  12.1  
Danio_rerio_GeneID=100034472_isoform=X2 LEU A 91  E . . . . < . - C P . O ? -0.533 8.2   -133.4 -82.2  144.3  -11.2 -2.5  12.1  
Danio_rerio_GeneID=100034472_isoform=X2 LYS A 92  S . . . . . S + . . . . ? 0.764  94.7  36.7   -64.7  -24.6  -13.4 -1.9  15.4  
Danio_rerio_GeneID=100034472_isoform=X2 GLU A 93  S . . . . . S - . . . . ? -0.975 90.1  -109.5 -132.5 145.5  -16.5 -1.9  13.1  
Danio_rerio_GeneID=100034472_isoform=X2 ARG A 94  P . . . . > . - . . . . ? -0.521 34.8  -127.3 -71.3  134.4  -17.5 -3.8  10.0  
Danio_rerio_GeneID=100034472_isoform=X2 VAL A 95  P . . . . P . - . . . . ? -0.649 17.9  -134.4 -82.6  134.7  -17.6 -1.7  6.9   
Danio_rerio_GeneID=100034472_isoform=X2 THR A 96  P . . . . P . - . . . . ? -0.825 20.5  -123.9 -89.9  126.4  -20.8 -1.8  4.9   
Danio_rerio_GeneID=100034472_isoform=X2 GLN A 97  P . . . . < . + . . . . ? -0.466 47.6  139.5  -68.8  138.7  -20.4 -2.2  1.2   
Danio_rerio_GeneID=100034472_isoform=X2 ASN A 98  . . . . . . . - . . . . ? -0.841 68.8  -63.5  -158.9 -168.5 -22.0 0.4   -1.1  
Danio_rerio_GeneID=100034472_isoform=X2 SER A 99  S . . . . . S + . . . . ? 0.725  134.9 34.0   -64.8  -12.9  -21.4 2.5   -4.2  
Danio_rerio_GeneID=100034472_isoform=X2 SER A 100 S . . . . . S + . . . . ? 0.560  114.2 59.5   -117.5 -14.0  -18.4 4.2   -2.5  
Danio_rerio_GeneID=100034472_isoform=X2 VAL A 101 . . . . . . . + . . . . ? -0.985 60.9  138.6  -127.9 124.2  -17.0 1.4   -0.3  
Danio_rerio_GeneID=100034472_isoform=X2 GLY A 102 . . . . . . . - . . . . ? -0.949 41.4  -114.8 -153.8 166.5  -15.7 -2.0  -1.6  
Danio_rerio_GeneID=100034472_isoform=X2 TRP A 103 . . . . . . . - . . . . ? -0.819 24.5  -137.9 -110.6 149.9  -13.0 -4.6  -1.1  
Danio_rerio_GeneID=100034472_isoform=X2 ILE A 104 . . . . . . . - . . . . ? -0.862 17.1  -117.4 -106.3 144.5  -10.4 -5.6  -3.7  
Danio_rerio_GeneID=100034472_isoform=X2 SER A 105 E . . . . . . - B D C . ? -0.481 27.6  -137.3 -71.4  148.5  -9.1  -9.1  -4.6  
Danio_rerio_GeneID=100034472_isoform=X2 ILE A 106 E . . . . . . - B D C . ? -0.882 19.3  -111.5 -111.7 144.7  -5.5  -9.8  -3.9  
Danio_rerio_GeneID=100034472_isoform=X2 SER A 107 . . . . . . . - . . . . ? -0.456 19.4  -169.6 -72.9  142.2  -3.2  -11.6 -6.3  
Danio_rerio_GeneID=100034472_isoform=X2 LYS A 108 . . . . . . . + . . . . ? 0.508  69.6  64.2   -102.0 -9.2   -1.9  -15.1 -5.5  
Danio_rerio_GeneID=100034472_isoform=X2 GLU A 109 S . . . . . S - . . . . ? -0.809 88.8  -95.7  -121.6 161.6  0.5   -15.1 -8.4  
Danio_rerio_GeneID=100034472_isoform=X2 HIS A 110 P . . . . > . - . . . . ? -0.356 36.5  -134.1 -69.5  144.2  3.5   -13.3 -9.7  
Danio_rerio_GeneID=100034472_isoform=X2 VAL A 111 P . . . . P . - . . . . ? -0.855 21.1  -120.8 -103.7 137.1  2.8   -10.5 -12.2 
Danio_rerio_GeneID=100034472_isoform=X2 ASP A 112 P . > . . P . - . . . . ? -0.339 33.2  -91.1  -76.2  154.6  4.9   -10.2 -15.4 
Danio_rerio_GeneID=100034472_isoform=X2 ALA A 113 T . 3 . . < S + . . . . ? -0.210 109.5 28.7   -57.4  148.4  7.1   -7.3  -16.4 
Danio_rerio_GeneID=100034472_isoform=X2 ASN A 114 T . 3 . . . S + . . . . ? 0.524  82.3  147.1  75.7   3.5    5.5   -4.6  -18.6 
Danio_rerio_GeneID=100034472_isoform=X2 THR A 115 . . < . . . . - . . . . ? -0.607 52.1  -119.6 -64.4  131.0  2.1   -5.3  -17.1 
Danio_rerio_GeneID=100034472_isoform=X2 LEU A 116 E . . . . . . + B E D . ? -0.655 44.3  164.2  -76.8  130.8  -0.1  -2.2  -16.9 
Danio_rerio_GeneID=100034472_isoform=X2 CYS A 117 E . . . . . . - B E D . ? -0.784 25.8  -132.6 -137.0 174.2  -1.1  -1.3  -13.4 
Danio_rerio_GeneID=100034472_isoform=X2 SER A 118 E . . . . . . - B E D E ? -0.966 8.8   -162.6 -135.2 151.1  -2.5  1.6   -11.4 
Danio_rerio_GeneID=100034472_isoform=X2 VAL A 119 E . . . . . . - B E D E ? -0.962 9.0   -171.6 -128.1 146.5  -1.7  3.4   -8.1  
Danio_rerio_GeneID=100034472_isoform=X2 ALA A 120 E . . . . . . + B E D . ? -0.981 16.0  134.1  -139.7 149.5  -3.9  5.7   -6.1  
Danio_rerio_GeneID=100034472_isoform=X2 GLY A 121 E . . . . . . - B E D . ? -0.972 51.5  -122.1 179.0  169.6  -3.4  7.9   -3.0  
Danio_rerio_GeneID=100034472_isoform=X2 TRP A 122 . . . . . . . + . . . . ? -0.056 70.0  124.3  -110.9 22.9   -3.9  11.2  -1.1  
Danio_rerio_GeneID=100034472_isoform=X2 GLY A 123 . . . . . . . - . . . . ? 0.250  68.5  -44.2  -78.6  -163.9 -0.1  11.8  -0.5  
Danio_rerio_GeneID=100034472_isoform=X2 LEU A 124 B . . . . . . - F U R . ? -0.517 55.2  -145.7 -70.0  128.9  2.3   14.7  -1.3  
Danio_rerio_GeneID=100034472_isoform=X2 LEU A 125 . . > . . . . - . . . . ? -0.382 30.7  -97.9  -87.7  176.3  2.0   16.3  -4.8  
Danio_rerio_GeneID=100034472_isoform=X2 THR A 126 T . 3 . . . S + . . . . ? 0.741  122.2 60.2   -69.8  -21.2  4.9   17.7  -7.0  
Danio_rerio_GeneID=100034472_isoform=X2 ASN A 127 T . 3 . . . S - . . . . ? 0.406  121.3 -106.0 -89.1  -0.3   4.1   21.2  -5.8  
Danio_rerio_GeneID=100034472_isoform=X2 GLY A 128 S . < . . . S + . . . . ? 0.441  81.6  118.7  94.4   5.3    4.8   20.2  -2.2  
Danio_rerio_GeneID=100034472_isoform=X2 THR A 129 . . . . . . . - . . . . ? -0.728 66.2  -113.8 -106.7 149.8  1.2   20.1  -1.0  
Danio_rerio_GeneID=100034472_isoform=X2 LEU A 130 B . . . . . . - F V R . ? -0.631 33.6  -125.2 -76.8  138.5  -1.0  17.2  0.3   
Danio_rerio_GeneID=100034472_isoform=X2 SER A 131 . . . . . . . - . . . . ? -0.680 20.1  -170.0 -83.4  134.9  -3.8  16.2  -1.9  
Danio_rerio_GeneID=100034472_isoform=X2 ASP A 132 S . . . . . S + . . . . ? 0.627  74.3  69.1   -92.0  -19.0  -7.3  16.2  -0.5  
Danio_rerio_GeneID=100034472_isoform=X2 CYS A 133 B . . . . . S - D R P . ? -0.810 97.6  -101.8 -101.2 141.7  -8.6  14.5  -3.6  
Danio_rerio_GeneID=100034472_isoform=X2 LEU A 134 . . . . . . . - . . . . ? -0.501 41.4  -160.2 -63.1  124.5  -7.8  10.9  -4.5  
Danio_rerio_GeneID=100034472_isoform=X2 MET A 135 E . . . . . . - B F B D ? -0.746 8.7   -172.0 -106.2 156.2  -5.2  10.9  -7.2  
Danio_rerio_GeneID=100034472_isoform=X2 GLU A 136 E . . . . . . - B F B D ? -0.993 6.7   -179.2 -146.3 154.5  -4.3  8.1   -9.6  
Danio_rerio_GeneID=100034472_isoform=X2 ALA A 137 E . . . . . . - B F . D ? -0.989 27.7  -117.6 -148.7 150.6  -1.6  7.2   -12.3 
Danio_rerio_GeneID=100034472_isoform=X2 ASN A 138 E . . . . . . + B F . D ? -0.761 37.0  176.3  -89.2  136.3  -0.9  4.3   -14.6 
Danio_rerio_GeneID=100034472_isoform=X2 VAL A 139 E . . . . . . - B F . D ? -0.919 22.5  -130.1 -136.1 160.3  2.4   2.5   -14.1 
Danio_rerio_GeneID=100034472_isoform=X2 TYR A 140 E . . . . . . - B F F D ? -0.925 25.6  -115.2 -111.9 142.7  4.3   -0.5  -15.6 
Danio_rerio_GeneID=100034472_isoform=X2 ILE A 141 E . . . . > . - B F F . ? -0.519 30.6  -146.4 -70.9  136.0  5.9   -3.4  -13.8 
Danio_rerio_GeneID=100034472_isoform=X2 ILE A 142 E . . . . P . - B F F . ? -0.747 24.4  -96.5  -98.9  156.2  9.6   -3.6  -14.1 
Danio_rerio_GeneID=100034472_isoform=X2 SER A 143 P . . > . < . - . . . . ? -0.315 28.2  -124.2 -68.1  150.3  11.7  -6.7  -14.2 
Danio_rerio_GeneID=100034472_isoform=X2 ASN A 144 H . . > . . S + . . . . ? 0.857  111.3 54.8   -61.5  -36.1  13.2  -7.9  -10.9 
Danio_rerio_GeneID=100034472_isoform=X2 THR A 145 H . . > . . S + . . . . ? 0.927  110.0 44.5   -62.9  -49.7  16.7  -7.9  -12.5 
Danio_rerio_GeneID=100034472_isoform=X2 GLU A 146 H . . > . . S + . . . . ? 0.912  114.2 50.5   -60.4  -44.0  16.3  -4.3  -13.6 
Danio_rerio_GeneID=100034472_isoform=X2 CYS A 147 H . . X . . S + . . . . ? 0.922  109.6 49.8   -62.7  -45.1  14.9  -3.3  -10.2 
Danio_rerio_GeneID=100034472_isoform=X2 LYS A 148 H . . X . . S + . . . . ? 0.882  106.6 56.0   -60.8  -41.2  17.7  -4.9  -8.3  
Danio_rerio_GeneID=100034472_isoform=X2 SER A 149 H . . < . . S + . . . . ? 0.864  110.3 46.1   -62.7  -29.5  20.3  -3.2  -10.4 
Danio_rerio_GeneID=100034472_isoform=X2 LYS A 150 H . . < . . S + . . . . ? 0.833  121.7 32.7   -86.2  -29.4  18.8  0.2   -9.6  
Danio_rerio_GeneID=100034472_isoform=X2 TRP A 151 H . . < . . S - . . . . ? 0.703  75.4  -158.4 -110.6 -8.0   18.4  -0.3  -5.7  
Danio_rerio_GeneID=100034472_isoform=X2 GLY A 152 S . . < . . S + . . . . ? -0.089 86.3  62.9   53.4   -46.3  21.4  -2.6  -4.8  
Danio_rerio_GeneID=100034472_isoform=X2 ARG A 153 S . . . . . S + . . . . ? -0.852 78.0  128.5  -105.9 85.6   19.5  -3.6  -1.6  
Danio_rerio_GeneID=100034472_isoform=X2 PHE A 154 . . . . . . . - . . . . ? -0.990 52.5  -140.0 -146.3 130.6  16.4  -5.3  -3.1  
Danio_rerio_GeneID=100034472_isoform=X2 SER A 155 . . > > . . . - . . . . ? -0.894 8.8   -166.0 -97.5  117.2  14.7  -8.6  -2.5  
Danio_rerio_GeneID=100034472_isoform=X2 VAL A 156 T . 3 4 . . S + . . . . ? 0.748  90.3  51.6   -71.9  -25.0  13.5  -10.1 -5.8  
Danio_rerio_GeneID=100034472_isoform=X2 SER A 157 T . 3 4 . . S + . . . . ? 0.674  122.3 28.7   -83.9  -14.7  11.3  -12.6 -3.9  
Danio_rerio_GeneID=100034472_isoform=X2 GLN A 158 T . < 4 . . S + . . . . ? 0.600  115.7 51.8   -123.0 -15.1  9.6   -10.0 -1.7  
Danio_rerio_GeneID=100034472_isoform=X2 MET A 159 E . . < . . . - B G . G ? -0.843 49.7  -170.3 -132.4 161.3  9.6   -6.8  -3.7  
Danio_rerio_GeneID=100034472_isoform=X2 MET A 160 E . . . . . . - B G . G ? -0.971 12.8  -142.8 -145.4 157.3  8.6   -5.3  -7.1  
Danio_rerio_GeneID=100034472_isoform=X2 CYS A 161 E . . . . . . - B G F G ? -0.877 6.8   -153.8 -121.8 152.9  9.2   -2.0  -9.0  
Danio_rerio_GeneID=100034472_isoform=X2 THR A 162 E . . . . . . - B G F G ? -0.880 3.2   -162.8 -122.4 155.1  7.2   0.1   -11.2 
Danio_rerio_GeneID=100034472_isoform=X2 ARG A 163 E . . . . . . + B G F . ? -0.956 28.3  114.6  -130.5 150.0  8.0   2.6   -13.9 
Danio_rerio_GeneID=100034472_isoform=X2 GLY A 164 S . . . . . S - . . . . ? -0.962 75.2  -77.0  169.0  172.9  5.9   5.4   -15.6 
Danio_rerio_GeneID=100034472_isoform=X2 HIS A 165 S . . . . . S + . . . . ? 0.426  117.3 29.9   -70.5  5.9    5.2   9.1   -16.3 
Danio_rerio_GeneID=100034472_isoform=X2 GLY A 166 . . . . . . . + . . . . ? -0.871 67.1  158.1  -152.9 172.8  3.8   9.0   -12.7 
Danio_rerio_GeneID=100034472_isoform=X2 GLY A 167 E . . . . . . - A B A . ? -0.979 40.5  -59.7  176.2  175.3  4.1   7.3   -9.3  
Danio_rerio_GeneID=100034472_isoform=X2 SER A 168 E . . . . . . - A B A . ? -0.450 44.7  -177.6 -76.7  153.1  3.6   7.3   -5.6  
Danio_rerio_GeneID=100034472_isoform=X2 CYS A 169 . . > . . . . - . . . . ? -0.707 43.5  -32.7  -132.6 -170.4 5.1   9.8   -3.3  
Danio_rerio_GeneID=100034472_isoform=X2 ARG A 170 T . 3 . . . S + . . . . ? -0.067 124.3 19.8   -53.2  137.7  5.3   10.6  0.4   
Danio_rerio_GeneID=100034472_isoform=X2 TYR A 171 T . 3 . . . S + . . . . ? 0.283  98.0  94.2   87.0   -4.6   2.1   9.5   2.4   
Danio_rerio_GeneID=100034472_isoform=X2 ASP A 172 . . X . . . . + . . . . ? 0.420  53.9  130.5  -89.3  -7.5   0.9   7.1   -0.2  
Danio_rerio_GeneID=100034472_isoform=X2 SER A 173 T . 3 . . . . + . . . . ? -0.241 67.5  26.0   -45.9  138.5  2.7   4.4   1.6   
Danio_rerio_GeneID=100034472_isoform=X2 GLY A 174 T . 3 . . . S + . . . . ? 0.182  90.6  128.1  94.1   -17.3  0.4   1.4   2.2   
Danio_rerio_GeneID=100034472_isoform=X2 GLY A 175 P . < . . > . - . . . . ? -0.297 62.6  -93.1  -71.3  164.5  -1.8  2.1   -0.8  
Danio_rerio_GeneID=100034472_isoform=X2 PRO A 176 E . . . . P . - B H . H ? -0.499 16.5  -148.3 -88.7  134.9  -2.6  -0.6  -3.4  
Danio_rerio_GeneID=100034472_isoform=X2 LEU A 177 E . . . . < . - B H E H ? -0.948 30.3  -161.6 -84.2  119.1  -0.8  -1.3  -6.7  
Danio_rerio_GeneID=100034472_isoform=X2 VAL A 178 E . . . . . . - B H E H ? -0.907 20.8  -173.0 -118.7 123.3  -3.6  -2.6  -8.9  
Danio_rerio_GeneID=100034472_isoform=X2 CYS A 179 E . > . . . S - B H . H ? -0.967 74.4  -40.6  -110.1 113.3  -3.3  -4.5  -12.1 
Danio_rerio_GeneID=100034472_isoform=X2 GLY A 180 T . 3 . . . S - . . . . ? -0.569 125.7 -26.8  66.6   -112.7 -6.7  -4.9  -13.8 
Danio_rerio_GeneID=100034472_isoform=X2 ASP A 181 T . 3 . . . S + . . . . ? 0.095  121.1 86.7   -121.3 21.3   -9.0  -5.6  -10.9 
Danio_rerio_GeneID=100034472_isoform=X2 THR A 182 E . < . . . S - B I C H ? -0.973 72.3  -125.7 -131.5 136.6  -6.5  -7.2  -8.5  
Danio_rerio_GeneID=100034472_isoform=X2 ALA A 183 E . . . . . . + B I C H ? -0.673 31.6  166.8  -77.2  130.7  -4.2  -5.8  -5.9  
Danio_rerio_GeneID=100034472_isoform=X2 VAL A 184 E . . . . . . + B I . . ? 0.536  58.1  18.6   -122.4 -12.6  -0.7  -7.1  -6.6  
Danio_rerio_GeneID=100034472_isoform=X2 GLY A 185 E . . . . . . - B I I H ? -0.972 59.1  -127.1 -154.9 167.2  1.5   -4.8  -4.4  
Danio_rerio_GeneID=100034472_isoform=X2 ILE A 186 E . . . . . . - B I I H ? -0.982 38.8  -110.7 -120.0 123.7  1.7   -2.4  -1.4  
Danio_rerio_GeneID=100034472_isoform=X2 THR A 187 E . . . . . . + B I I . ? -0.393 53.9  157.4  -52.3  119.3  3.3   1.0   -1.8  
Danio_rerio_GeneID=100034472_isoform=X2 SER A 188 E . . . . . . - B I . . ? 0.770  46.9  -24.8  -114.6 -76.3  6.5   0.6   0.2   
Danio_rerio_GeneID=100034472_isoform=X2 PHE A 189 E . . . . . . + B I I . ? -0.915 53.3  160.4  -144.1 165.8  9.4   2.9   -0.5  
Danio_rerio_GeneID=100034472_isoform=X2 GLY A 190 . . . . . . . - . . . . ? -0.947 46.4  -48.0  -164.7 -173.5 10.9  5.0   -3.3  
Danio_rerio_GeneID=100034472_isoform=X2 ASP A 191 . . > . . . . - . . . . ? -0.416 45.0  -125.8 -70.8  142.1  13.3  7.9   -4.2  
Danio_rerio_GeneID=100034472_isoform=X2 PRO A 192 T . 3 . . . S + . . . . ? 0.747  111.2 62.3   -58.7  -25.7  12.9  11.1  -2.2  
Danio_rerio_GeneID=100034472_isoform=X2 LEU A 193 T . 3 . . . S - . . . . ? 0.520  108.4 -131.3 -80.3  4.8    12.5  12.9  -5.6  
Danio_rerio_GeneID=100034472_isoform=X2 CYS A 194 S . < . . . S + . . . . ? 0.627  79.7  22.1   49.5   131.0  9.4   10.9  -6.2  
Danio_rerio_GeneID=100034472_isoform=X2 ASN A 195 S . . . . . S + . . . . ? 0.844  82.5  176.0  56.9   39.0   9.0   9.0   -9.6  
Danio_rerio_GeneID=100034472_isoform=X2 SER A 196 . . . . . . . - . . . . ? -0.608 34.5  -145.2 -72.4  131.9  12.8  9.0   -10.4 
Danio_rerio_GeneID=100034472_isoform=X2 PRO A 197 S . . . . . S + . . . . ? 0.772  103.4 52.1   -67.0  -22.5  13.9  7.2   -13.5 
Danio_rerio_GeneID=100034472_isoform=X2 LYS A 198 S . . . . . S + . . . . ? 0.858  121.7 27.8   -79.8  -38.8  17.0  6.2   -11.6 
Danio_rerio_GeneID=100034472_isoform=X2 HIS A 199 S . . . . . S - . . . . ? -0.851 83.9  -156.9 -129.6 92.9   15.1  4.7   -8.5  
Danio_rerio_GeneID=100034472_isoform=X2 PRO A 200 . . . . . . . - . . . . ? -0.077 34.3  -81.4  -63.3  165.2  11.7  3.4   -9.4  
Danio_rerio_GeneID=100034472_isoform=X2 ASN A 201 E . . . . . . - B J G . ? -0.528 46.9  -143.2 -66.8  136.3  8.8   3.1   -6.9  
Danio_rerio_GeneID=100034472_isoform=X2 VAL A 202 E . . . . . . - B J G I ? -0.863 15.3  -168.2 -109.1 137.8  9.1   -0.1  -4.8  
Danio_rerio_GeneID=100034472_isoform=X2 TYR A 203 E . . . . . . - B J G I ? -0.912 29.1  -112.7 -123.1 142.1  6.1   -2.2  -3.7  
Danio_rerio_GeneID=100034472_isoform=X2 THR A 204 E . . . . . . - B J G I ? -0.703 39.9  -120.9 -69.1  123.6  5.8   -5.0  -1.3  
Danio_rerio_GeneID=100034472_isoform=X2 ASN A 205 E . > . . . . - B J . I ? -0.638 21.5  -161.4 -72.0  109.5  4.9   -8.1  -3.4  
Danio_rerio_GeneID=100034472_isoform=X2 ILE A 206 G . > . . . S + . . . . ? 0.871  85.5  61.3   -62.2  -39.6  1.5   -9.3  -2.1  
Danio_rerio_GeneID=100034472_isoform=X2 SER A 207 G . > . . . S + . . . . ? 0.842  96.6  60.6   -59.6  -31.0  1.9   -12.9 -3.6  
Danio_rerio_GeneID=100034472_isoform=X2 ALA A 208 G . < . . . S + . . . . ? 0.702  112.0 38.6   -68.8  -16.1  5.0   -13.4 -1.5  
Danio_rerio_GeneID=100034472_isoform=X2 TYR A 209 G . < > . . S + . . . . ? 0.178  78.9  111.5  -124.1 18.3   2.9   -13.0 1.7   
Danio_rerio_GeneID=100034472_isoform=X2 ARG A 210 H . < > . . S + . . . . ? 0.917  77.3  52.5   -62.7  -49.4  -0.4  -14.7 0.8   
Danio_rerio_GeneID=100034472_isoform=X2 PRO A 211 H . . > . . S + . . . . ? 0.921  113.7 44.6   -54.5  -43.1  0.0   -17.5 3.2   
Danio_rerio_GeneID=100034472_isoform=X2 TRP A 212 H . . > . . S + . . . . ? 0.929  112.8 50.3   -65.4  -47.4  0.6   -15.0 6.0   
Danio_rerio_GeneID=100034472_isoform=X2 ILE A 213 H . . X . . S + . . . . ? 0.931  111.0 49.9   -59.0  -44.9  -2.2  -12.7 5.0   
Danio_rerio_GeneID=100034472_isoform=X2 ASP A 214 H . . X . . S + . . . . ? 0.877  108.6 52.6   -62.6  -41.0  -4.7  -15.7 4.9   
Danio_rerio_GeneID=100034472_isoform=X2 SER A 215 H . . X . . S + . . . . ? 0.873  110.3 47.3   -63.9  -40.1  -3.6  -16.9 8.3   
Danio_rerio_GeneID=100034472_isoform=X2 VAL A 216 H . . X . . S + . . . . ? 0.927  113.8 46.9   -67.2  -44.2  -4.3  -13.4 9.8   
Danio_rerio_GeneID=100034472_isoform=X2 ILE A 217 H . > < . . S + . . . . ? 0.882  111.5 50.5   -69.6  -40.9  -7.7  -13.1 8.2   
Danio_rerio_GeneID=100034472_isoform=X2 LYS A 218 H . 3 < . . S + . . . . ? 0.857  111.3 49.2   -65.1  -33.7  -8.9  -16.6 9.1   
Danio_rerio_GeneID=100034472_isoform=X2 ASN A 219 H . 3 < . . . . . . . . ? 0.499  .     .      -90.2  -3.7   -7.9  -16.1 12.8  
Danio_rerio_GeneID=100034472_isoform=X2 GLY A 220 . . < < . . . . . . . . ? -0.523 .     .      -105.1 .      -9.6  -12.7 13.1  
# 
loop_
_dssp_struct_ladder.id 
_dssp_struct_ladder.sheet_id 
_dssp_struct_ladder.range_id_1 
_dssp_struct_ladder.range_id_2 
_dssp_struct_ladder.type 
_dssp_struct_ladder.beg_1_label_comp_id 
_dssp_struct_ladder.beg_1_label_asym_id 
_dssp_struct_ladder.beg_1_label_seq_id 
_dssp_struct_ladder.pdbx_beg_1_PDB_ins_code 
_dssp_struct_ladder.end_1_label_comp_id 
_dssp_struct_ladder.end_1_label_asym_id 
_dssp_struct_ladder.end_1_label_seq_id 
_dssp_struct_ladder.pdbx_end_1_PDB_ins_code 
_dssp_struct_ladder.beg_1_auth_comp_id 
_dssp_struct_ladder.beg_1_auth_asym_id 
_dssp_struct_ladder.beg_1_auth_seq_id 
_dssp_struct_ladder.end_1_auth_comp_id 
_dssp_struct_ladder.end_1_auth_asym_id 
_dssp_struct_ladder.end_1_auth_seq_id 
_dssp_struct_ladder.beg_2_label_comp_id 
_dssp_struct_ladder.beg_2_label_asym_id 
_dssp_struct_ladder.beg_2_label_seq_id 
_dssp_struct_ladder.pdbx_beg_2_PDB_ins_code 
_dssp_struct_ladder.end_2_label_comp_id 
_dssp_struct_ladder.end_2_label_asym_id 
_dssp_struct_ladder.end_2_label_seq_id 
_dssp_struct_ladder.pdbx_end_2_PDB_ins_code 
_dssp_struct_ladder.beg_2_auth_comp_id 
_dssp_struct_ladder.beg_2_auth_asym_id 
_dssp_struct_ladder.beg_2_auth_seq_id 
_dssp_struct_ladder.end_2_auth_comp_id 
_dssp_struct_ladder.end_2_auth_asym_id 
_dssp_struct_ladder.end_2_auth_seq_id 
A A A B anti-parallel ILE A 2   ? VAL A 3   ? ILE A 2   VAL A 3   SER A 168 ? GLY A 167 ? SER A 168 GLY A 167 
B B C F anti-parallel SER A 6   ? VAL A 7   ? SER A 6   VAL A 7   GLU A 136 ? MET A 135 ? GLU A 136 MET A 135 
C B D I parallel      SER A 105 ? ILE A 106 ? SER A 105 ILE A 106 THR A 182 ? ALA A 183 ? THR A 182 ALA A 183 
D B E F anti-parallel LEU A 116 ? GLY A 121 ? LEU A 116 GLY A 121 TYR A 140 ? MET A 135 ? TYR A 140 MET A 135 
E B E H anti-parallel SER A 118 ? VAL A 119 ? SER A 118 VAL A 119 VAL A 178 ? LEU A 177 ? VAL A 178 LEU A 177 
F B F G anti-parallel TYR A 140 ? ILE A 142 ? TYR A 140 ILE A 142 ARG A 163 ? CYS A 161 ? ARG A 163 CYS A 161 
G B G J anti-parallel MET A 159 ? THR A 162 ? MET A 159 THR A 162 THR A 204 ? ASN A 201 ? THR A 204 ASN A 201 
H B H I anti-parallel PRO A 176 ? CYS A 179 ? PRO A 176 CYS A 179 ILE A 186 ? THR A 182 ? ILE A 186 THR A 182 
I B I J anti-parallel GLY A 185 ? PHE A 189 ? GLY A 185 PHE A 189 ASN A 205 ? VAL A 202 ? ASN A 205 VAL A 202 
J C K L anti-parallel MET A 16  ? LEU A 21  ? MET A 16  LEU A 21  PHE A 30  ? GLN A 24  ? PHE A 30  GLN A 24  
K C K N anti-parallel VAL A 17  ? LEU A 21  ? VAL A 17  LEU A 21  VAL A 52  ? LEU A 48  ? VAL A 52  LEU A 48  
L C L M anti-parallel PHE A 30  ? LEU A 31  ? PHE A 30  LEU A 31  LEU A 38  ? VAL A 37  ? LEU A 38  VAL A 37  
M C M P anti-parallel PHE A 36  ? THR A 39  ? PHE A 36  THR A 39  LYS A 90  ? MET A 87  ? LYS A 90  MET A 87  
N C N O anti-parallel THR A 49  ? VAL A 51  ? THR A 49  VAL A 51  GLU A 67  ? ARG A 65  ? GLU A 67  ARG A 65  
O C O P anti-parallel VAL A 68  ? ARG A 73  ? VAL A 68  ARG A 73  LEU A 91  ? MET A 87  ? LEU A 91  MET A 87  
P D Q R anti-parallel ASP A 56  ? ASP A 56  ? ASP A 56  ASP A 56  CYS A 133 ? CYS A 133 ? CYS A 133 CYS A 133 
Q E S T anti-parallel ASN A 78  ? ASN A 78  ? ASN A 78  ASN A 78  TRP A 83  ? TRP A 83  ? TRP A 83  TRP A 83  
R F U V anti-parallel LEU A 124 ? LEU A 124 ? LEU A 124 LEU A 124 LEU A 130 ? LEU A 130 ? LEU A 130 LEU A 130 
# 
loop_
_dssp_struct_bridge_pairs.id 
_dssp_struct_bridge_pairs.label_comp_id 
_dssp_struct_bridge_pairs.label_seq_id 
_dssp_struct_bridge_pairs.label_asym_id 
_dssp_struct_bridge_pairs.auth_seq_id 
_dssp_struct_bridge_pairs.auth_asym_id 
_dssp_struct_bridge_pairs.pdbx_PDB_ins_code 
_dssp_struct_bridge_pairs.acceptor_1_label_comp_id 
_dssp_struct_bridge_pairs.acceptor_1_label_seq_id 
_dssp_struct_bridge_pairs.acceptor_1_label_asym_id 
_dssp_struct_bridge_pairs.acceptor_1_auth_seq_id 
_dssp_struct_bridge_pairs.acceptor_1_auth_asym_id 
_dssp_struct_bridge_pairs.acceptor_1_pdbx_PDB_ins_code 
_dssp_struct_bridge_pairs.acceptor_1_energy 
_dssp_struct_bridge_pairs.acceptor_2_label_comp_id 
_dssp_struct_bridge_pairs.acceptor_2_label_seq_id 
_dssp_struct_bridge_pairs.acceptor_2_label_asym_id 
_dssp_struct_bridge_pairs.acceptor_2_auth_seq_id 
_dssp_struct_bridge_pairs.acceptor_2_auth_asym_id 
_dssp_struct_bridge_pairs.acceptor_2_pdbx_PDB_ins_code 
_dssp_struct_bridge_pairs.acceptor_2_energy 
_dssp_struct_bridge_pairs.donor_1_label_comp_id 
_dssp_struct_bridge_pairs.donor_1_label_seq_id 
_dssp_struct_bridge_pairs.donor_1_label_asym_id 
_dssp_struct_bridge_pairs.donor_1_auth_seq_id 
_dssp_struct_bridge_pairs.donor_1_auth_asym_id 
_dssp_struct_bridge_pairs.donor_1_pdbx_PDB_ins_code 
_dssp_struct_bridge_pairs.donor_1_energy 
_dssp_struct_bridge_pairs.donor_2_label_comp_id 
_dssp_struct_bridge_pairs.donor_2_label_seq_id 
_dssp_struct_bridge_pairs.donor_2_label_asym_id 
_dssp_struct_bridge_pairs.donor_2_auth_seq_id 
_dssp_struct_bridge_pairs.donor_2_auth_asym_id 
_dssp_struct_bridge_pairs.donor_2_pdbx_PDB_ins_code 
_dssp_struct_bridge_pairs.donor_2_energy 
1   GLY 1   A 1   A ? ?   ?   ? ?   ? ? ?    ?   ?   ? ?   ? ? ?    CYS 169 A 169 A ? -1.0 VAL 3   A 3   A ? -0.8 
2   ILE 2   A 2   A ? GLY 121 A 121 A ? -0.4 GLY 123 A 123 A ? -0.3 GLY 5   A 5   A ? -1.1 SER 168 A 168 A ? -0.2 
3   VAL 3   A 3   A ? GLY 167 A 167 A ? -3.1 GLY 1   A 1   A ? -0.8 GLY 167 A 167 A ? -1.3 SER 6   A 6   A ? -0.1 
4   ASN 4   A 4   A ? GLY 166 A 166 A ? -0.2 ILE 2   A 2   A ? -0.2 VAL 3   A 3   A ? -0.3 SER 6   A 6   A ? -0.2 
5   GLY 5   A 5   A ? ILE 2   A 2   A ? -1.1 ALA 137 A 137 A ? -0.1 VAL 7   A 7   A ? -0.3 ALA 137 A 137 A ? -0.2 
6   SER 6   A 6   A ? GLU 136 A 136 A ? -2.6 ASN 4   A 4   A ? -0.2 GLU 136 A 136 A ? -2.5 ALA 8   A 8   A ? -0.1 
7   VAL 7   A 7   A ? GLY 5   A 5   A ? -0.3 MET 135 A 135 A ? -0.2 MET 135 A 135 A ? -0.3 LYS 9   A 9   A ? -0.1 
8   ALA 8   A 8   A ? LEU 134 A 134 A ? -3.1 HIS 55  A 55  A ? -0.1 LEU 134 A 134 A ? -0.1 HIS 11  A 11  A ? -0.1 
9   LYS 9   A 9   A ? PRO 10  A 10  A ? -0.1 VAL 7   A 7   A ? -0.1 SER 12  A 12  A ? -2.4 ARG 13  A 13  A ? -0.3 
10  PRO 10  A 10  A ? ?   ?   ? ?   ? ? ?    ?   ?   ? ?   ? ? ?    LYS 9   A 9   A ? -0.1 HIS 55  A 55  A ? -0.1 
11  HIS 11  A 11  A ? ARG 13  A 13  A ? -0.2 SER 12  A 12  A ? -0.1 LYS 9   A 9   A ? -0.1 HIS 55  A 55  A ? -0.1 
12  SER 12  A 12  A ? LYS 9   A 9   A ? -2.4 ARG 13  A 13  A ? -0.2 HIS 11  A 11  A ? -0.1 TYR 15  A 15  A ? -0.1 
13  ARG 13  A 13  A ? LYS 9   A 9   A ? -0.3 PRO 14  A 14  A ? -0.1 MET 16  A 16  A ? -1.8 SER 12  A 12  A ? -0.2 
14  PRO 14  A 14  A ? ?   ?   ? ?   ? ? ?    ?   ?   ? ?   ? ? ?    GLY 102 A 102 A ? -2.7 GLY 53  A 53  A ? -0.3 
15  TYR 15  A 15  A ? VAL 101 A 101 A ? -0.2 TRP 103 A 103 A ? -0.1 LEU 31  A 31  A ? -2.3 ILE 104 A 104 A ? -0.2 
16  MET 16  A 16  A ? ARG 13  A 13  A ? -1.8 PHE 30  A 30  A ? -0.2 GLY 53  A 53  A ? -0.6 SER 18  A 18  A ? -0.4 
17  VAL 17  A 17  A ? GLY 29  A 29  A ? -2.8 VAL 52  A 52  A ? -0.1 GLY 29  A 29  A ? -1.3 VAL 19  A 19  A ? -0.6 
18  SER 18  A 18  A ? VAL 51  A 51  A ? -2.2 MET 16  A 16  A ? -0.4 VAL 51  A 51  A ? -2.7 GLN 20  A 20  A ? -0.6 
19  VAL 19  A 19  A ? CYS 27  A 27  A ? -2.7 VAL 17  A 17  A ? -0.6 ILE 26  A 26  A ? -2.9 CYS 27  A 27  A ? -1.5 
20  GLN 20  A 20  A ? THR 49  A 49  A ? -3.8 SER 18  A 18  A ? -0.6 THR 49  A 49  A ? -2.0 ASP 22  A 22  A ? -0.5 
21  LEU 21  A 21  A ? GLN 24  A 24  A ? -2.5 VAL 19  A 19  A ? -0.3 GLN 24  A 24  A ? -1.5 LEU 48  A 48  A ? -0.1 
22  ASP 22  A 22  A ? ASN 47  A 47  A ? -0.5 GLN 20  A 20  A ? -0.5 LEU 21  A 21  A ? -0.1 HIS 25  A 25  A ? -0.1 
23  GLY 23  A 23  A ? GLN 24  A 24  A ? -0.2 THR 49  A 49  A ? -0.0 HIS 25  A 25  A ? -0.4 ASP 22  A 22  A ? -0.3 
24  GLN 24  A 24  A ? LEU 21  A 21  A ? -1.5 HIS 25  A 25  A ? -0.0 LEU 21  A 21  A ? -2.5 GLY 23  A 23  A ? -0.2 
25  HIS 25  A 25  A ? GLY 23  A 23  A ? -0.4 GLN 20  A 20  A ? -0.2 GLN 20  A 20  A ? -0.2 GLY 28  A 28  A ? -0.1 
26  ILE 26  A 26  A ? VAL 19  A 19  A ? -2.9 CYS 27  A 27  A ? -0.5 GLY 28  A 28  A ? -0.3 SER 173 A 173 A ? -0.2 
27  CYS 27  A 27  A ? VAL 19  A 19  A ? -1.5 ASP 172 A 172 A ? -0.1 VAL 19  A 19  A ? -2.7 ILE 26  A 26  A ? -0.5 
28  GLY 28  A 28  A ? SER 173 A 173 A ? -4.0 ILE 26  A 26  A ? -0.3 ALA 40  A 40  A ? -0.4 PHE 30  A 30  A ? -0.3 
29  GLY 29  A 29  A ? VAL 17  A 17  A ? -1.3 CYS 27  A 27  A ? -0.2 VAL 17  A 17  A ? -2.8 LEU 31  A 31  A ? -0.3 
30  PHE 30  A 30  A ? LEU 38  A 38  A ? -2.0 GLY 28  A 28  A ? -0.3 LEU 38  A 38  A ? -3.1 ILE 32  A 32  A ? -0.3 
31  LEU 31  A 31  A ? TYR 15  A 15  A ? -2.3 GLY 102 A 102 A ? -0.4 ILE 104 A 104 A ? -2.5 VAL 37  A 37  A ? -0.2 
32  ILE 32  A 32  A ? PHE 36  A 36  A ? -2.4 PHE 30  A 30  A ? -0.3 GLU 34  A 34  A ? -0.2 VAL 37  A 37  A ? -0.2 
33  THR 33  A 33  A ? PHE 36  A 36  A ? -1.3 GLY 102 A 102 A ? -0.1 ILE 32  A 32  A ? -0.3 ILE 104 A 104 A ? -0.1 
34  GLU 34  A 34  A ? ILE 32  A 32  A ? -0.2 GLU 35  A 35  A ? -0.2 VAL 95  A 95  A ? -3.5 GLU 93  A 93  A ? -0.1 
35  GLU 35  A 35  A ? ARG 94  A 94  A ? -0.2 PHE 36  A 36  A ? -0.1 LEU 91  A 91  A ? -2.8 VAL 37  A 37  A ? -0.5 
36  PHE 36  A 36  A ? LYS 90  A 90  A ? -0.2 THR 33  A 33  A ? -0.1 ILE 32  A 32  A ? -2.4 THR 33  A 33  A ? -1.3 
37  VAL 37  A 37  A ? PHE 89  A 89  A ? -2.1 GLU 35  A 35  A ? -0.5 PHE 89  A 89  A ? -3.1 THR 39  A 39  A ? -0.4 
38  LEU 38  A 38  A ? PHE 30  A 30  A ? -3.1 PHE 36  A 36  A ? -0.4 PHE 30  A 30  A ? -2.0 ALA 40  A 40  A ? -0.3 
39  THR 39  A 39  A ? MET 87  A 87  A ? -2.7 VAL 37  A 37  A ? -0.4 MET 87  A 87  A ? -2.4 ALA 41  A 41  A ? -0.3 
40  ALA 40  A 40  A ? GLY 28  A 28  A ? -0.4 LEU 38  A 38  A ? -0.3 CYS 43  A 43  A ? -1.7 ILE 86  A 86  A ? -0.3 
41  ALA 41  A 41  A ? THR 39  A 39  A ? -0.3 HIS 42  A 42  A ? -0.3 TRP 44  A 44  A ? -0.5 ALA 40  A 40  A ? -0.1 
42  HIS 42  A 42  A ? CYS 43  A 43  A ? -0.3 ASP 85  A 85  A ? -0.1 ALA 41  A 41  A ? -0.3 TRP 44  A 44  A ? -0.1 
43  CYS 43  A 43  A ? ALA 40  A 40  A ? -1.7 GLY 28  A 28  A ? -0.1 GLU 45  A 45  A ? -0.4 HIS 42  A 42  A ? -0.3 
44  TRP 44  A 44  A ? ALA 41  A 41  A ? -0.5 HIS 42  A 42  A ? -0.1 GLU 46  A 46  A ? -0.3 ALA 41  A 41  A ? -0.0 
45  GLU 45  A 45  A ? CYS 43  A 43  A ? -0.4 ?   ?   ? ?   ? ? ?    LEU 48  A 48  A ? -0.4 ASN 47  A 47  A ? -0.2 
46  GLU 46  A 46  A ? TRP 44  A 44  A ? -0.3 ASN 47  A 47  A ? -0.2 ?   ?   ? ?   ? ? ?    ?   ?   ? ?   ? ? ?    
47  ASN 47  A 47  A ? GLU 45  A 45  A ? -0.2 LEU 48  A 48  A ? -0.2 ASP 22  A 22  A ? -0.5 THR 49  A 49  A ? -0.2 
48  LEU 48  A 48  A ? GLU 45  A 45  A ? -0.4 LEU 21  A 21  A ? -0.1 VAL 68  A 68  A ? -1.9 VAL 50  A 50  A ? -0.3 
49  THR 49  A 49  A ? GLN 20  A 20  A ? -2.0 ASN 47  A 47  A ? -0.2 GLN 20  A 20  A ? -3.8 VAL 51  A 51  A ? -0.4 
50  VAL 50  A 50  A ? ILE 66  A 66  A ? -2.9 LEU 48  A 48  A ? -0.3 ILE 66  A 66  A ? -3.1 VAL 52  A 52  A ? -0.6 
51  VAL 51  A 51  A ? SER 18  A 18  A ? -2.7 THR 49  A 49  A ? -0.4 SER 18  A 18  A ? -2.2 GLY 53  A 53  A ? -0.3 
52  VAL 52  A 52  A ? ASP 64  A 64  A ? -2.2 VAL 50  A 50  A ? -0.6 VAL 17  A 17  A ? -0.1 VAL 101 A 101 A ? -0.1 
53  GLY 53  A 53  A ? MET 16  A 16  A ? -0.6 PRO 14  A 14  A ? -0.3 HIS 55  A 55  A ? -0.4 VAL 52  A 52  A ? -0.1 
54  ALA 54  A 54  A ? MET 16  A 16  A ? -0.3 VAL 51  A 51  A ? -0.2 GLY 53  A 53  A ? -0.2 LEU 57  A 57  A ? -0.2 
55  HIS 55  A 55  A ? GLY 53  A 53  A ? -0.4 ASP 56  A 56  A ? -0.3 LEU 134 A 134 A ? -2.5 LEU 57  A 57  A ? -0.4 
56  ASP 56  A 56  A ? CYS 133 A 133 A ? -0.2 LEU 57  A 57  A ? -0.1 GLN 59  A 59  A ? -1.7 HIS 55  A 55  A ? -0.3 
57  LEU 57  A 57  A ? ASP 132 A 132 A ? -3.1 HIS 55  A 55  A ? -0.4 SER 60  A 60  A ? -0.7 CYS 133 A 133 A ? -0.1 
58  ARG 58  A 58  A ? ASP 132 A 132 A ? -0.3 GLN 59  A 59  A ? -0.2 LEU 57  A 57  A ? -0.3 CYS 133 A 133 A ? -0.1 
59  GLN 59  A 59  A ? ASP 56  A 56  A ? -1.7 MET 61  A 61  A ? -0.1 ARG 58  A 58  A ? -0.2 LEU 57  A 57  A ? -0.2 
60  SER 60  A 60  A ? LEU 57  A 57  A ? -0.7 ASP 56  A 56  A ? -0.1 ALA 62  A 62  A ? -0.2 GLY 53  A 53  A ? -0.1 
61  MET 61  A 61  A ? GLN 59  A 59  A ? -0.1 ALA 62  A 62  A ? -0.1 ASP 64  A 64  A ? -1.9 ARG 65  A 65  A ? -0.5 
62  ALA 62  A 62  A ? SER 63  A 63  A ? -0.3 SER 60  A 60  A ? -0.2 ARG 65  A 65  A ? -1.1 MET 61  A 61  A ? -0.1 
63  SER 63  A 63  A ? ASP 64  A 64  A ? -0.3 ILE 66  A 66  A ? -0.0 ALA 62  A 62  A ? -0.3 SER 60  A 60  A ? -0.0 
64  ASP 64  A 64  A ? MET 61  A 61  A ? -1.9 VAL 51  A 51  A ? -0.1 VAL 52  A 52  A ? -2.2 ILE 66  A 66  A ? -0.6 
65  ARG 65  A 65  A ? ALA 62  A 62  A ? -1.1 MET 61  A 61  A ? -0.5 GLU 67  A 67  A ? -0.4 VAL 51  A 51  A ? -0.2 
66  ILE 66  A 66  A ? VAL 50  A 50  A ? -3.1 ASP 64  A 64  A ? -0.6 VAL 50  A 50  A ? -2.9 VAL 68  A 68  A ? -0.1 
67  GLU 67  A 67  A ? ARG 65  A 65  A ? -0.4 THR 49  A 49  A ? -0.2 LYS 92  A 92  A ? -2.9 GLU 69  A 69  A ? -0.5 
68  VAL 68  A 68  A ? LEU 48  A 48  A ? -1.9 LEU 91  A 91  A ? -0.2 LEU 91  A 91  A ? -0.2 LEU 48  A 48  A ? -0.1 
69  GLU 69  A 69  A ? LYS 90  A 90  A ? -3.0 GLU 67  A 67  A ? -0.5 TYR 71  A 71  A ? -0.3 LEU 91  A 91  A ? -0.2 
70  SER 70  A 70  A ? LYS 90  A 90  A ? -1.5 ILE 72  A 72  A ? -0.0 LYS 90  A 90  A ? -3.0 ILE 72  A 72  A ? -0.4 
71  TYR 71  A 71  A ? GLU 69  A 69  A ? -0.3 PHE 89  A 89  A ? -0.2 ARG 73  A 73  A ? -0.6 PHE 89  A 89  A ? -0.2 
72  ILE 72  A 72  A ? VAL 88  A 88  A ? -2.9 SER 70  A 70  A ? -0.4 VAL 88  A 88  A ? -2.1 HIS 74  A 74  A ? -0.2 
73  ARG 73  A 73  A ? TYR 71  A 71  A ? -0.6 MET 87  A 87  A ? -0.2 MET 87  A 87  A ? -0.2 ASP 85  A 85  A ? -0.1 
74  HIS 74  A 74  A ? ILE 86  A 86  A ? -2.1 ASN 84  A 84  A ? -0.3 TYR 77  A 77  A ? -2.2 ARG 73  A 73  A ? -0.1 
75  PRO 75  A 75  A ? ?   ?   ? ?   ? ? ?    ?   ?   ? ?   ? ? ?    HIS 74  A 74  A ? -0.2 ARG 73  A 73  A ? -0.0 
76  SER 76  A 76  A ? ASN 84  A 84  A ? -0.1 ASN 78  A 78  A ? -0.1 ASN 78  A 78  A ? -0.1 TRP 83  A 83  A ? -0.1 
77  TYR 77  A 77  A ? HIS 74  A 74  A ? -2.2 ILE 86  A 86  A ? -0.1 SER 79  A 79  A ? -0.5 ASN 84  A 84  A ? -0.2 
78  ASN 78  A 78  A ? TRP 83  A 83  A ? -2.0 SER 76  A 76  A ? -0.1 ILE 82  A 82  A ? -1.4 TRP 83  A 83  A ? -1.2 
79  SER 79  A 79  A ? TYR 77  A 77  A ? -0.5 LYS 80  A 80  A ? -0.2 ASN 78  A 78  A ? -0.1 TYR 77  A 77  A ? -0.0 
80  LYS 80  A 80  A ? PHE 81  A 81  A ? -0.2 TRP 83  A 83  A ? -0.0 SER 79  A 79  A ? -0.2 ASN 78  A 78  A ? -0.0 
81  PHE 81  A 81  A ? ASN 78  A 78  A ? -0.1 TRP 83  A 83  A ? -0.1 SER 79  A 79  A ? -0.2 LYS 80  A 80  A ? -0.2 
82  ILE 82  A 82  A ? ASN 78  A 78  A ? -1.4 TRP 83  A 83  A ? -0.2 ASP 85  A 85  A ? -0.5 ASN 84  A 84  A ? -0.3 
83  TRP 83  A 83  A ? ASN 78  A 78  A ? -1.2 ASN 84  A 84  A ? -0.2 ASN 78  A 78  A ? -2.0 ILE 82  A 82  A ? -0.2 
84  ASN 84  A 84  A ? ILE 82  A 82  A ? -0.3 TYR 77  A 77  A ? -0.2 ILE 86  A 86  A ? -2.2 HIS 74  A 74  A ? -0.3 
85  ASP 85  A 85  A ? ILE 82  A 82  A ? -0.5 TYR 77  A 77  A ? -0.1 MET 87  A 87  A ? -0.3 ASN 84  A 84  A ? -0.2 
86  ILE 86  A 86  A ? ASN 84  A 84  A ? -2.2 ALA 40  A 40  A ? -0.3 HIS 74  A 74  A ? -2.1 VAL 88  A 88  A ? -0.3 
87  MET 87  A 87  A ? THR 39  A 39  A ? -2.4 ASP 85  A 85  A ? -0.3 THR 39  A 39  A ? -2.7 PHE 89  A 89  A ? -0.5 
88  VAL 88  A 88  A ? ILE 72  A 72  A ? -2.1 ILE 86  A 86  A ? -0.3 ILE 72  A 72  A ? -2.9 LYS 90  A 90  A ? -0.4 
89  PHE 89  A 89  A ? VAL 37  A 37  A ? -3.1 MET 87  A 87  A ? -0.5 VAL 37  A 37  A ? -2.1 LEU 91  A 91  A ? -0.6 
90  LYS 90  A 90  A ? SER 70  A 70  A ? -3.0 VAL 88  A 88  A ? -0.4 GLU 69  A 69  A ? -3.0 SER 70  A 70  A ? -1.5 
91  LEU 91  A 91  A ? GLU 35  A 35  A ? -2.8 PHE 89  A 89  A ? -0.6 VAL 68  A 68  A ? -0.2 GLU 67  A 67  A ? -0.1 
92  LYS 92  A 92  A ? GLU 67  A 67  A ? -2.9 LYS 90  A 90  A ? -0.2 ARG 94  A 94  A ? -0.3 VAL 68  A 68  A ? -0.1 
93  GLU 93  A 93  A ? GLU 67  A 67  A ? -0.4 GLU 34  A 34  A ? -0.1 VAL 95  A 95  A ? -0.2 LYS 92  A 92  A ? -0.1 
94  ARG 94  A 94  A ? LYS 92  A 92  A ? -0.3 VAL 95  A 95  A ? -0.1 THR 96  A 96  A ? -0.3 GLU 35  A 35  A ? -0.2 
95  VAL 95  A 95  A ? GLU 34  A 34  A ? -3.5 GLU 93  A 93  A ? -0.2 GLN 97  A 97  A ? -0.5 ARG 94  A 94  A ? -0.1 
96  THR 96  A 96  A ? ARG 94  A 94  A ? -0.3 GLY 102 A 102 A ? -0.0 ASN 98  A 98  A ? -0.2 VAL 101 A 101 A ? -0.1 
97  GLN 97  A 97  A ? VAL 95  A 95  A ? -0.5 SER 100 A 100 A ? -0.1 SER 99  A 99  A ? -0.2 GLY 102 A 102 A ? -0.2 
98  ASN 98  A 98  A ? VAL 101 A 101 A ? -2.2 THR 96  A 96  A ? -0.2 VAL 101 A 101 A ? -0.3 GLY 53  A 53  A ? -0.1 
99  SER 99  A 99  A ? GLN 97  A 97  A ? -0.2 SER 100 A 100 A ? -0.2 GLY 102 A 102 A ? -0.1 GLN 97  A 97  A ? -0.1 
100 SER 100 A 100 A ? VAL 101 A 101 A ? -0.2 PRO 14  A 14  A ? -0.1 GLY 102 A 102 A ? -0.5 GLY 53  A 53  A ? -0.3 
101 VAL 101 A 101 A ? ASN 98  A 98  A ? -0.3 VAL 52  A 52  A ? -0.1 ASN 98  A 98  A ? -2.2 TRP 103 A 103 A ? -0.3 
102 GLY 102 A 102 A ? PRO 14  A 14  A ? -2.7 SER 100 A 100 A ? -0.5 LEU 31  A 31  A ? -0.4 ILE 104 A 104 A ? -0.3 
103 TRP 103 A 103 A ? VAL 101 A 101 A ? -0.3 ILE 32  A 32  A ? -0.1 SER 105 A 105 A ? -0.4 ILE 32  A 32  A ? -0.2 
104 ILE 104 A 104 A ? LEU 31  A 31  A ? -2.5 GLY 102 A 102 A ? -0.3 ILE 106 A 106 A ? -0.1 THR 182 A 182 A ? -0.1 
105 SER 105 A 105 A ? ASP 181 A 181 A ? -0.7 TRP 103 A 103 A ? -0.4 ALA 183 A 183 A ? -3.4 SER 107 A 107 A ? -0.4 
106 ILE 106 A 106 A ? THR 182 A 182 A ? -0.2 ILE 104 A 104 A ? -0.1 VAL 184 A 184 A ? -0.2 LYS 108 A 108 A ? -0.1 
107 SER 107 A 107 A ? ALA 183 A 183 A ? -2.8 SER 105 A 105 A ? -0.4 ARG 210 A 210 A ? -0.1 VAL 111 A 111 A ? -0.1 
108 LYS 108 A 108 A ? ILE 106 A 106 A ? -0.1 HIS 110 A 110 A ? -0.1 HIS 110 A 110 A ? -0.3 SER 107 A 107 A ? -0.1 
109 GLU 109 A 109 A ? HIS 110 A 110 A ? -0.1 ALA 208 A 208 A ? -0.0 SER 207 A 207 A ? -0.2 VAL 111 A 111 A ? -0.1 
110 HIS 110 A 110 A ? LYS 108 A 108 A ? -0.3 SER 207 A 207 A ? -0.1 ASP 112 A 112 A ? -0.4 LYS 108 A 108 A ? -0.1 
111 VAL 111 A 111 A ? VAL 184 A 184 A ? -0.1 GLU 109 A 109 A ? -0.1 HIS 110 A 110 A ? -0.1 ALA 113 A 113 A ? -0.1 
112 ASP 112 A 112 A ? HIS 110 A 110 A ? -0.4 ALA 113 A 113 A ? -0.1 THR 115 A 115 A ? -1.2 ILE 141 A 141 A ? -0.3 
113 ALA 113 A 113 A ? ASN 114 A 114 A ? -0.2 TYR 140 A 140 A ? -0.1 ILE 142 A 142 A ? -0.2 ASP 112 A 112 A ? -0.1 
114 ASN 114 A 114 A ? ILE 141 A 141 A ? -3.4 THR 115 A 115 A ? -0.3 LEU 116 A 116 A ? -0.3 ALA 113 A 113 A ? -0.2 
115 THR 115 A 115 A ? ASP 112 A 112 A ? -1.2 ILE 141 A 141 A ? -0.1 ILE 141 A 141 A ? -2.0 CYS 117 A 117 A ? -0.4 
116 LEU 116 A 116 A ? ASN 114 A 114 A ? -0.3 TYR 140 A 140 A ? -0.2 GLY 180 A 180 A ? -0.4 SER 118 A 118 A ? -0.2 
117 CYS 117 A 117 A ? VAL 139 A 139 A ? -3.4 THR 115 A 115 A ? -0.4 VAL 139 A 139 A ? -2.7 VAL 119 A 119 A ? -0.3 
118 SER 118 A 118 A ? VAL 178 A 178 A ? -3.3 LEU 116 A 116 A ? -0.2 VAL 178 A 178 A ? -3.6 ALA 120 A 120 A ? -0.3 
119 VAL 119 A 119 A ? ALA 137 A 137 A ? -2.1 CYS 117 A 117 A ? -0.3 ALA 137 A 137 A ? -1.9 GLY 121 A 121 A ? -0.3 
120 ALA 120 A 120 A ? PRO 176 A 176 A ? -0.7 SER 118 A 118 A ? -0.3 TRP 122 A 122 A ? -0.3 GLU 136 A 136 A ? -0.2 
121 GLY 121 A 121 A ? MET 135 A 135 A ? -2.0 VAL 119 A 119 A ? -0.3 MET 135 A 135 A ? -2.5 ILE 2   A 2   A ? -0.4 
122 TRP 122 A 122 A ? TYR 171 A 171 A ? -0.3 ALA 120 A 120 A ? -0.3 SER 131 A 131 A ? -0.4 LEU 125 A 125 A ? -0.1 
123 GLY 123 A 123 A ? LEU 124 A 124 A ? -0.2 LEU 130 A 130 A ? -0.2 SER 131 A 131 A ? -1.9 ILE 2   A 2   A ? -0.3 
124 LEU 124 A 124 A ? ARG 170 A 170 A ? -2.5 GLY 1   A 1   A ? -0.3 LEU 130 A 130 A ? -0.2 GLY 123 A 123 A ? -0.2 
125 LEU 125 A 125 A ? THR 129 A 129 A ? -3.3 GLY 123 A 123 A ? -0.2 GLY 128 A 128 A ? -2.0 VAL 3   A 3   A ? -0.1 
126 THR 126 A 126 A ? ASN 127 A 127 A ? -0.3 ILE 2   A 2   A ? -0.2 LEU 125 A 125 A ? -0.1 VAL 3   A 3   A ? -0.1 
127 ASN 127 A 127 A ? THR 129 A 129 A ? -0.2 GLY 128 A 128 A ? -0.0 THR 126 A 126 A ? -0.3 LEU 130 A 130 A ? -0.1 
128 GLY 128 A 128 A ? LEU 125 A 125 A ? -2.0 THR 129 A 129 A ? -0.3 LEU 130 A 130 A ? -0.3 THR 126 A 126 A ? -0.1 
129 THR 129 A 129 A ? GLY 123 A 123 A ? -0.0 LEU 130 A 130 A ? -0.0 LEU 125 A 125 A ? -3.3 GLY 128 A 128 A ? -0.3 
130 LEU 130 A 130 A ? GLY 128 A 128 A ? -0.3 LEU 124 A 124 A ? -0.2 ASP 132 A 132 A ? -0.4 LEU 124 A 124 A ? -0.2 
131 SER 131 A 131 A ? GLY 123 A 123 A ? -1.9 TRP 122 A 122 A ? -0.4 MET 135 A 135 A ? -0.1 LEU 57  A 57  A ? -0.1 
132 ASP 132 A 132 A ? LEU 130 A 130 A ? -0.4 LEU 134 A 134 A ? -0.1 LEU 57  A 57  A ? -3.1 LEU 134 A 134 A ? -0.4 
133 CYS 133 A 133 A ? ASP 56  A 56  A ? -0.2 LEU 57  A 57  A ? -0.1 MET 135 A 135 A ? -0.3 ASP 56  A 56  A ? -0.2 
134 LEU 134 A 134 A ? HIS 55  A 55  A ? -2.5 ASP 132 A 132 A ? -0.4 ALA 8   A 8   A ? -3.1 GLU 136 A 136 A ? -0.3 
135 MET 135 A 135 A ? GLY 121 A 121 A ? -2.5 VAL 7   A 7   A ? -0.3 GLY 121 A 121 A ? -2.0 ALA 137 A 137 A ? -0.3 
136 GLU 136 A 136 A ? SER 6   A 6   A ? -2.5 LEU 134 A 134 A ? -0.3 SER 6   A 6   A ? -2.6 ASN 138 A 138 A ? -0.3 
137 ALA 137 A 137 A ? VAL 119 A 119 A ? -1.9 MET 135 A 135 A ? -0.3 VAL 119 A 119 A ? -2.1 VAL 139 A 139 A ? -0.4 
138 ASN 138 A 138 A ? GLU 136 A 136 A ? -0.3 SER 118 A 118 A ? -0.2 GLY 166 A 166 A ? -0.4 HIS 165 A 165 A ? -0.3 
139 VAL 139 A 139 A ? CYS 117 A 117 A ? -2.7 ALA 137 A 137 A ? -0.4 CYS 117 A 117 A ? -3.4 ILE 141 A 141 A ? -0.4 
140 TYR 140 A 140 A ? ARG 163 A 163 A ? -3.8 ASN 138 A 138 A ? -0.3 ARG 163 A 163 A ? -3.0 ILE 142 A 142 A ? -0.2 
141 ILE 141 A 141 A ? THR 115 A 115 A ? -2.0 VAL 139 A 139 A ? -0.4 ASN 114 A 114 A ? -3.4 SER 143 A 143 A ? -0.3 
142 ILE 142 A 142 A ? CYS 161 A 161 A ? -3.0 TYR 140 A 140 A ? -0.2 CYS 161 A 161 A ? -0.5 ILE 141 A 141 A ? -0.0 
143 SER 143 A 143 A ? ILE 141 A 141 A ? -0.3 ASN 144 A 144 A ? -0.1 CYS 147 A 147 A ? -2.5 LYS 148 A 148 A ? -0.2 
144 ASN 144 A 144 A ? THR 145 A 145 A ? -0.2 GLU 146 A 146 A ? -0.2 LYS 148 A 148 A ? -2.8 SER 149 A 149 A ? -0.2 
145 THR 145 A 145 A ? CYS 147 A 147 A ? -0.2 GLU 146 A 146 A ? -0.2 SER 149 A 149 A ? -1.9 ASN 144 A 144 A ? -0.2 
146 GLU 146 A 146 A ? LYS 148 A 148 A ? -0.2 CYS 147 A 147 A ? -0.2 LYS 150 A 150 A ? -1.4 ASN 144 A 144 A ? -0.2 
147 CYS 147 A 147 A ? SER 143 A 143 A ? -2.5 LYS 148 A 148 A ? -0.2 TRP 151 A 151 A ? -1.6 LYS 150 A 150 A ? -0.3 
148 LYS 148 A 148 A ? ASN 144 A 144 A ? -2.8 SER 149 A 149 A ? -0.2 GLY 152 A 152 A ? -2.1 CYS 147 A 147 A ? -0.2 
149 SER 149 A 149 A ? THR 145 A 145 A ? -1.9 LYS 150 A 150 A ? -0.2 LYS 148 A 148 A ? -0.2 CYS 147 A 147 A ? -0.2 
150 LYS 150 A 150 A ? GLU 146 A 146 A ? -1.4 CYS 147 A 147 A ? -0.3 SER 149 A 149 A ? -0.2 LYS 148 A 148 A ? -0.2 
151 TRP 151 A 151 A ? CYS 147 A 147 A ? -1.6 GLY 152 A 152 A ? -0.1 ARG 153 A 153 A ? -3.0 SER 149 A 149 A ? -0.2 
152 GLY 152 A 152 A ? LYS 148 A 148 A ? -2.1 CYS 147 A 147 A ? -0.3 PHE 154 A 154 A ? -0.7 TRP 151 A 151 A ? -0.1 
153 ARG 153 A 153 A ? TRP 151 A 151 A ? -3.0 LYS 150 A 150 A ? -0.1 SER 155 A 155 A ? -0.3 GLY 152 A 152 A ? -0.1 
154 PHE 154 A 154 A ? GLY 152 A 152 A ? -0.7 MET 159 A 159 A ? -0.0 VAL 156 A 156 A ? -0.7 SER 157 A 157 A ? -0.1 
155 SER 155 A 155 A ? ARG 153 A 153 A ? -0.3 VAL 156 A 156 A ? -0.1 MET 159 A 159 A ? -2.4 GLN 158 A 158 A ? -0.9 
156 VAL 156 A 156 A ? PHE 154 A 154 A ? -0.7 SER 157 A 157 A ? -0.3 SER 155 A 155 A ? -0.1 ASN 144 A 144 A ? -0.1 
157 SER 157 A 157 A ? GLN 158 A 158 A ? -0.1 PHE 154 A 154 A ? -0.1 VAL 156 A 156 A ? -0.3 MET 160 A 160 A ? -0.0 
158 GLN 158 A 158 A ? SER 155 A 155 A ? -0.9 MET 159 A 159 A ? -0.1 ASN 205 A 205 A ? -3.0 MET 160 A 160 A ? -0.3 
159 MET 159 A 159 A ? SER 155 A 155 A ? -2.4 THR 204 A 204 A ? -0.2 CYS 161 A 161 A ? -0.3 THR 204 A 204 A ? -0.2 
160 MET 160 A 160 A ? TYR 203 A 203 A ? -2.1 GLN 158 A 158 A ? -0.3 TYR 203 A 203 A ? -3.3 THR 162 A 162 A ? -0.3 
161 CYS 161 A 161 A ? ILE 142 A 142 A ? -0.5 MET 159 A 159 A ? -0.3 ILE 142 A 142 A ? -3.0 ARG 163 A 163 A ? -0.3 
162 THR 162 A 162 A ? ASN 201 A 201 A ? -2.0 MET 160 A 160 A ? -0.3 ASN 201 A 201 A ? -0.8 GLY 164 A 164 A ? -0.3 
163 ARG 163 A 163 A ? TYR 140 A 140 A ? -3.0 CYS 161 A 161 A ? -0.3 TYR 140 A 140 A ? -3.8 HIS 165 A 165 A ? -0.3 
164 GLY 164 A 164 A ? THR 162 A 162 A ? -0.3 VAL 139 A 139 A ? -0.2 VAL 139 A 139 A ? -0.1 THR 162 A 162 A ? -0.0 
165 HIS 165 A 165 A ? ASN 138 A 138 A ? -0.3 ARG 163 A 163 A ? -0.3 GLY 167 A 167 A ? -0.2 VAL 139 A 139 A ? -0.1 
166 GLY 166 A 166 A ? ASN 138 A 138 A ? -0.4 ALA 137 A 137 A ? -0.0 SER 168 A 168 A ? -0.3 ASN 4   A 4   A ? -0.2 
167 GLY 167 A 167 A ? VAL 3   A 3   A ? -1.3 HIS 165 A 165 A ? -0.2 VAL 3   A 3   A ? -3.1 CYS 169 A 169 A ? -0.2 
168 SER 168 A 168 A ? GLY 166 A 166 A ? -0.3 ILE 2   A 2   A ? -0.2 ASN 195 A 195 A ? -0.6 ARG 170 A 170 A ? -0.2 
169 CYS 169 A 169 A ? GLY 1   A 1   A ? -1.0 ARG 170 A 170 A ? -0.2 ASP 172 A 172 A ? -1.9 SER 173 A 173 A ? -0.1 
170 ARG 170 A 170 A ? TYR 171 A 171 A ? -0.2 SER 168 A 168 A ? -0.2 LEU 124 A 124 A ? -2.5 CYS 169 A 169 A ? -0.2 
171 TYR 171 A 171 A ? GLY 123 A 123 A ? -0.2 ILE 26  A 26  A ? -0.2 TRP 122 A 122 A ? -0.3 ARG 170 A 170 A ? -0.2 
172 ASP 172 A 172 A ? CYS 169 A 169 A ? -1.9 CYS 27  A 27  A ? -0.2 GLY 175 A 175 A ? -2.2 THR 187 A 187 A ? -0.2 
173 SER 173 A 173 A ? GLY 174 A 174 A ? -0.2 ILE 26  A 26  A ? -0.2 GLY 28  A 28  A ? -4.0 SER 188 A 188 A ? -0.2 
174 GLY 174 A 174 A ? THR 187 A 187 A ? -3.1 GLY 175 A 175 A ? -0.3 SER 173 A 173 A ? -0.2 PHE 30  A 30  A ? -0.1 
175 GLY 175 A 175 A ? ASP 172 A 172 A ? -2.2 GLY 29  A 29  A ? -0.1 THR 187 A 187 A ? -3.2 GLY 174 A 174 A ? -0.3 
176 PRO 176 A 176 A ? ?   ?   ? ?   ? ? ?    ?   ?   ? ?   ? ? ?    ALA 120 A 120 A ? -0.7 VAL 178 A 178 A ? -0.6 
177 LEU 177 A 177 A ? GLY 185 A 185 A ? -2.3 GLY 175 A 175 A ? -0.2 VAL 184 A 184 A ? -3.2 GLY 185 A 185 A ? -1.3 
178 VAL 178 A 178 A ? SER 118 A 118 A ? -3.6 PRO 176 A 176 A ? -0.6 SER 118 A 118 A ? -3.3 GLY 180 A 180 A ? -0.6 
179 CYS 179 A 179 A ? THR 182 A 182 A ? -2.4 LEU 177 A 177 A ? -0.5 THR 182 A 182 A ? -1.5 ASP 181 A 181 A ? -0.6 
180 GLY 180 A 180 A ? VAL 178 A 178 A ? -0.6 LEU 116 A 116 A ? -0.4 VAL 178 A 178 A ? -0.0 SER 118 A 118 A ? -0.0 
181 ASP 181 A 181 A ? CYS 179 A 179 A ? -0.6 ALA 183 A 183 A ? -0.1 SER 105 A 105 A ? -0.7 ALA 183 A 183 A ? -0.4 
182 THR 182 A 182 A ? CYS 179 A 179 A ? -1.5 ILE 104 A 104 A ? -0.1 CYS 179 A 179 A ? -2.4 VAL 184 A 184 A ? -0.4 
183 ALA 183 A 183 A ? SER 105 A 105 A ? -3.4 ASP 181 A 181 A ? -0.4 SER 107 A 107 A ? -2.8 VAL 178 A 178 A ? -0.2 
184 VAL 184 A 184 A ? LEU 177 A 177 A ? -3.2 THR 182 A 182 A ? -0.4 ILE 206 A 206 A ? -1.5 SER 207 A 207 A ? -0.5 
185 GLY 185 A 185 A ? LEU 177 A 177 A ? -1.3 ASN 205 A 205 A ? -0.2 LEU 177 A 177 A ? -2.3 THR 187 A 187 A ? -0.4 
186 ILE 186 A 186 A ? THR 204 A 204 A ? -1.6 VAL 184 A 184 A ? -0.3 THR 204 A 204 A ? -2.7 SER 188 A 188 A ? -0.2 
187 THR 187 A 187 A ? GLY 175 A 175 A ? -3.2 GLY 185 A 185 A ? -0.4 GLY 174 A 174 A ? -3.1 TYR 203 A 203 A ? -0.2 
188 SER 188 A 188 A ? VAL 202 A 202 A ? -2.2 PHE 189 A 189 A ? -0.4 GLY 190 A 190 A ? -0.3 TYR 203 A 203 A ? -0.2 
189 PHE 189 A 189 A ? VAL 202 A 202 A ? -1.0 ILE 82  A 82  A ? -0.1 VAL 202 A 202 A ? -3.0 SER 188 A 188 A ? -0.4 
190 GLY 190 A 190 A ? SER 188 A 188 A ? -0.3 ASN 201 A 201 A ? -0.2 ASN 201 A 201 A ? -0.1 CYS 169 A 169 A ? -0.0 
191 ASP 191 A 191 A ? HIS 199 A 199 A ? -0.8 PHE 189 A 189 A ? -0.3 CYS 194 A 194 A ? -2.0 ASN 195 A 195 A ? -0.1 
192 PRO 192 A 192 A ? ?   ?   ? ?   ? ? ?    ?   ?   ? ?   ? ? ?    ARG 170 A 170 A ? -0.1 ASP 191 A 191 A ? -0.1 
193 LEU 193 A 193 A ? CYS 169 A 169 A ? -0.1 ?   ?   ? ?   ? ? ?    ASP 191 A 191 A ? -0.0 CYS 169 A 169 A ? -0.0 
194 CYS 194 A 194 A ? ASP 191 A 191 A ? -2.0 HIS 199 A 199 A ? -0.1 CYS 169 A 169 A ? -0.1 GLY 167 A 167 A ? -0.0 
195 ASN 195 A 195 A ? SER 168 A 168 A ? -0.6 SER 196 A 196 A ? -0.2 GLY 164 A 164 A ? -0.1 CYS 169 A 169 A ? -0.1 
196 SER 196 A 196 A ? HIS 199 A 199 A ? -0.7 PRO 197 A 197 A ? -0.1 ASN 195 A 195 A ? -0.2 ASP 191 A 191 A ? -0.1 
197 PRO 197 A 197 A ? ?   ?   ? ?   ? ? ?    ?   ?   ? ?   ? ? ?    SER 196 A 196 A ? -0.1 ASN 195 A 195 A ? -0.1 
198 LYS 198 A 198 A ? HIS 199 A 199 A ? -0.3 TRP 151 A 151 A ? -0.0 ASN 195 A 195 A ? -0.0 SER 196 A 196 A ? -0.0 
199 HIS 199 A 199 A ? TRP 151 A 151 A ? -0.0 CYS 194 A 194 A ? -0.0 ASP 191 A 191 A ? -0.8 SER 196 A 196 A ? -0.7 
200 PRO 200 A 200 A ? ?   ?   ? ?   ? ? ?    ?   ?   ? ?   ? ? ?    VAL 202 A 202 A ? -0.2 ARG 163 A 163 A ? -0.2 
201 ASN 201 A 201 A ? THR 162 A 162 A ? -0.8 GLY 190 A 190 A ? -0.1 THR 162 A 162 A ? -2.0 TYR 203 A 203 A ? -0.4 
202 VAL 202 A 202 A ? PHE 189 A 189 A ? -3.0 PRO 200 A 200 A ? -0.2 SER 188 A 188 A ? -2.2 PHE 189 A 189 A ? -1.0 
203 TYR 203 A 203 A ? MET 160 A 160 A ? -3.3 ASN 201 A 201 A ? -0.4 MET 160 A 160 A ? -2.1 ASN 205 A 205 A ? -0.5 
204 THR 204 A 204 A ? ILE 186 A 186 A ? -2.7 VAL 202 A 202 A ? -0.4 ILE 186 A 186 A ? -1.6 ILE 206 A 206 A ? -0.8 
205 ASN 205 A 205 A ? GLN 158 A 158 A ? -3.0 TYR 203 A 203 A ? -0.5 ALA 208 A 208 A ? -0.8 TYR 209 A 209 A ? -0.4 
206 ILE 206 A 206 A ? VAL 184 A 184 A ? -1.5 THR 204 A 204 A ? -0.8 TYR 209 A 209 A ? -2.2 ARG 210 A 210 A ? -0.2 
207 SER 207 A 207 A ? VAL 184 A 184 A ? -0.5 ALA 208 A 208 A ? -0.3 ARG 210 A 210 A ? -1.0 ILE 206 A 206 A ? -0.3 
208 ALA 208 A 208 A ? ASN 205 A 205 A ? -0.8 TYR 209 A 209 A ? -0.2 SER 207 A 207 A ? -0.3 ILE 206 A 206 A ? -0.2 
209 TYR 209 A 209 A ? ILE 206 A 206 A ? -2.2 ASN 205 A 205 A ? -0.4 ILE 213 A 213 A ? -2.8 ALA 208 A 208 A ? -0.2 
210 ARG 210 A 210 A ? SER 207 A 207 A ? -1.0 PRO 211 A 211 A ? -0.2 ASP 214 A 214 A ? -2.9 SER 215 A 215 A ? -0.3 
211 PRO 211 A 211 A ? ?   ?   ? ?   ? ? ?    ?   ?   ? ?   ? ? ?    SER 215 A 215 A ? -1.7 ARG 210 A 210 A ? -0.2 
212 TRP 212 A 212 A ? ASP 214 A 214 A ? -0.2 ILE 213 A 213 A ? -0.2 VAL 216 A 216 A ? -1.9 ARG 210 A 210 A ? -0.2 
213 ILE 213 A 213 A ? TYR 209 A 209 A ? -2.8 ASP 214 A 214 A ? -0.2 ILE 217 A 217 A ? -2.3 LYS 218 A 218 A ? -0.2 
214 ASP 214 A 214 A ? ARG 210 A 210 A ? -2.9 SER 215 A 215 A ? -0.2 LYS 218 A 218 A ? -2.3 ILE 213 A 213 A ? -0.2 
215 SER 215 A 215 A ? PRO 211 A 211 A ? -1.7 ARG 210 A 210 A ? -0.3 ASN 219 A 219 A ? -1.4 ASP 214 A 214 A ? -0.2 
216 VAL 216 A 216 A ? TRP 212 A 212 A ? -1.9 LYS 218 A 218 A ? -0.2 GLY 220 A 220 A ? -0.5 ASP 214 A 214 A ? -0.2 
217 ILE 217 A 217 A ? ILE 213 A 213 A ? -2.3 LYS 218 A 218 A ? -0.2 GLY 220 A 220 A ? -0.6 SER 215 A 215 A ? -0.2 
218 LYS 218 A 218 A ? ASP 214 A 214 A ? -2.3 ASN 219 A 219 A ? -0.2 ILE 217 A 217 A ? -0.2 VAL 216 A 216 A ? -0.2 
219 ASN 219 A 219 A ? SER 215 A 215 A ? -1.4 ASP 214 A 214 A ? -0.2 LYS 218 A 218 A ? -0.2 ILE 217 A 217 A ? -0.2 
220 GLY 220 A 220 A ? ILE 217 A 217 A ? -0.6 VAL 216 A 216 A ? -0.5 PHE 36  A 36  A ? -0.0 GLU 35  A 35  A ? -0.0 
# 
loop_
_dssp_statistics_histogram.entry_id 
_dssp_statistics_histogram.type 
_dssp_statistics_histogram.1 
_dssp_statistics_histogram.2 
_dssp_statistics_histogram.3 
_dssp_statistics_histogram.4 
_dssp_statistics_histogram.5 
_dssp_statistics_histogram.6 
_dssp_statistics_histogram.7 
_dssp_statistics_histogram.8 
_dssp_statistics_histogram.9 
_dssp_statistics_histogram.10 
_dssp_statistics_histogram.11 
_dssp_statistics_histogram.12 
_dssp_statistics_histogram.13 
_dssp_statistics_histogram.14 
_dssp_statistics_histogram.15 
_dssp_statistics_histogram.16 
_dssp_statistics_histogram.17 
_dssp_statistics_histogram.18 
_dssp_statistics_histogram.19 
_dssp_statistics_histogram.20 
_dssp_statistics_histogram.21 
_dssp_statistics_histogram.22 
_dssp_statistics_histogram.23 
_dssp_statistics_histogram.24 
_dssp_statistics_histogram.25 
_dssp_statistics_histogram.26 
_dssp_statistics_histogram.27 
_dssp_statistics_histogram.28 
_dssp_statistics_histogram.29 
_dssp_statistics_histogram.30 
Danio_rerio_GeneID=100034472_isoform=X2 residues_per_alpha_helix        0 0 0 0 0 0 0 1 0 1 0 0 0 0 0 0 0 0 0 0 0 0 0 0 0 0 0 0 0 0 
Danio_rerio_GeneID=100034472_isoform=X2 parallel_bridges_per_ladder     0 1 0 0 0 0 0 0 0 0 0 0 0 0 0 0 0 0 0 0 0 0 0 0 0 0 0 0 0 0 
Danio_rerio_GeneID=100034472_isoform=X2 antiparallel_bridges_per_ladder 3 4 2 4 2 2 0 0 0 0 0 0 0 0 0 0 0 0 0 0 0 0 0 0 0 0 0 0 0 0 
Danio_rerio_GeneID=100034472_isoform=X2 ladders_per_sheet               1 0 0 0 0 1 0 1 0 0 0 0 0 0 0 0 0 0 0 0 0 0 0 0 0 0 0 0 0 0 
# 
loop_
_dssp_statistics_hbond.entry_id 
_dssp_statistics_hbond.type 
_dssp_statistics_hbond.count 
_dssp_statistics_hbond.count_per_100 
Danio_rerio_GeneID=100034472_isoform=X2 O(I)-->H-N(J)          144 65.5 
Danio_rerio_GeneID=100034472_isoform=X2 'PARALLEL BRIDGES'     3   1.4  
Danio_rerio_GeneID=100034472_isoform=X2 'ANTIPARALLEL BRIDGES' 74  33.6 
Danio_rerio_GeneID=100034472_isoform=X2 O(I)-->H-N(I-5)        1   0.5  
Danio_rerio_GeneID=100034472_isoform=X2 O(I)-->H-N(I-4)        2   0.9  
Danio_rerio_GeneID=100034472_isoform=X2 O(I)-->H-N(I-3)        5   2.3  
Danio_rerio_GeneID=100034472_isoform=X2 O(I)-->H-N(I-2)        0   0.0  
Danio_rerio_GeneID=100034472_isoform=X2 O(I)-->H-N(I-1)        0   0.0  
Danio_rerio_GeneID=100034472_isoform=X2 O(I)-->H-N(I+0)        0   0.0  
Danio_rerio_GeneID=100034472_isoform=X2 O(I)-->H-N(I+1)        0   0.0  
Danio_rerio_GeneID=100034472_isoform=X2 O(I)-->H-N(I+2)        17  7.7  
Danio_rerio_GeneID=100034472_isoform=X2 O(I)-->H-N(I+3)        21  9.5  
Danio_rerio_GeneID=100034472_isoform=X2 O(I)-->H-N(I+4)        17  7.7  
Danio_rerio_GeneID=100034472_isoform=X2 O(I)-->H-N(I+5)        1   0.5  
# 
_dssp_statistics.entry_id                       Danio_rerio_GeneID=100034472_isoform=X2 
_dssp_statistics.nr_of_residues                 220 
_dssp_statistics.nr_of_chains                   1 
_dssp_statistics.nr_of_ss_bridges_total         0 
_dssp_statistics.nr_of_ss_bridges_intra_chain   0 
_dssp_statistics.nr_of_ss_bridges_inter_chain   0 
# 
loop_
_chem_comp.id 
_chem_comp.type 
_chem_comp.mon_nstd_flag 
_chem_comp.name 
_chem_comp.formula 
_chem_comp.formula_weight 
ALA 'L-PEPTIDE LINKING' y ALANINE         'C3 H7 N O2'     89.093 
ARG 'L-PEPTIDE LINKING' y ARGININE        'C6 H15 N4 O2'  175.209 
ASN 'L-PEPTIDE LINKING' y ASPARAGINE      'C4 H8 N2 O3'   132.118 
ASP 'L-PEPTIDE LINKING' y 'ASPARTIC ACID' 'C4 H7 N O4'    133.103 
CYS 'L-PEPTIDE LINKING' y CYSTEINE        'C3 H7 N O2 S'  121.158 
GLN 'L-PEPTIDE LINKING' y GLUTAMINE       'C5 H10 N2 O3'  146.144 
GLU 'L-PEPTIDE LINKING' y 'GLUTAMIC ACID' 'C5 H9 N O4'    147.129 
GLY 'PEPTIDE LINKING'   y GLYCINE         'C2 H5 N O2'     75.067 
HIS 'L-PEPTIDE LINKING' y HISTIDINE       'C6 H10 N3 O2'  156.162 
ILE 'L-PEPTIDE LINKING' y ISOLEUCINE      'C6 H13 N O2'   131.173 
LEU 'L-PEPTIDE LINKING' y LEUCINE         'C6 H13 N O2'   131.173 
LYS 'L-PEPTIDE LINKING' y LYSINE          'C6 H15 N2 O2'  147.195 
MET 'L-PEPTIDE LINKING' y METHIONINE      'C5 H11 N O2 S' 149.211 
PHE 'L-PEPTIDE LINKING' y PHENYLALANINE   'C9 H11 N O2'   165.189 
PRO 'L-PEPTIDE LINKING' y PROLINE         'C5 H9 N O2'     115.13 
SER 'L-PEPTIDE LINKING' y SERINE          'C3 H7 N O3'    105.093 
THR 'L-PEPTIDE LINKING' y THREONINE       'C4 H9 N O3'    119.119 
TRP 'L-PEPTIDE LINKING' y TRYPTOPHAN      'C11 H12 N2 O2' 204.225 
TYR 'L-PEPTIDE LINKING' y TYROSINE        'C9 H11 N O3'   181.189 
VAL 'L-PEPTIDE LINKING' y VALINE          'C5 H11 N O2'   117.146 
# 
loop_
_atom_type.symbol 
N 
C 
O 
S 
# 
loop_
_entity_poly_seq.entity_id 
_entity_poly_seq.num 
_entity_poly_seq.mon_id 
_entity_poly_seq.hetero 
1   1 GLY n 
1   2 ILE n 
1   3 VAL n 
1   4 ASN n 
1   5 GLY n 
1   6 SER n 
1   7 VAL n 
1   8 ALA n 
1   9 LYS n 
1  10 PRO n 
1  11 HIS n 
1  12 SER n 
1  13 ARG n 
1  14 PRO n 
1  15 TYR n 
1  16 MET n 
1  17 VAL n 
1  18 SER n 
1  19 VAL n 
1  20 GLN n 
1  21 LEU n 
1  22 ASP n 
1  23 GLY n 
1  24 GLN n 
1  25 HIS n 
1  26 ILE n 
1  27 CYS n 
1  28 GLY n 
1  29 GLY n 
1  30 PHE n 
1  31 LEU n 
1  32 ILE n 
1  33 THR n 
1  34 GLU n 
1  35 GLU n 
1  36 PHE n 
1  37 VAL n 
1  38 LEU n 
1  39 THR n 
1  40 ALA n 
1  41 ALA n 
1  42 HIS n 
1  43 CYS n 
1  44 TRP n 
1  45 GLU n 
1  46 GLU n 
1  47 ASN n 
1  48 LEU n 
1  49 THR n 
1  50 VAL n 
1  51 VAL n 
1  52 VAL n 
1  53 GLY n 
1  54 ALA n 
1  55 HIS n 
1  56 ASP n 
1  57 LEU n 
1  58 ARG n 
1  59 GLN n 
1  60 SER n 
1  61 MET n 
1  62 ALA n 
1  63 SER n 
1  64 ASP n 
1  65 ARG n 
1  66 ILE n 
1  67 GLU n 
1  68 VAL n 
1  69 GLU n 
1  70 SER n 
1  71 TYR n 
1  72 ILE n 
1  73 ARG n 
1  74 HIS n 
1  75 PRO n 
1  76 SER n 
1  77 TYR n 
1  78 ASN n 
1  79 SER n 
1  80 LYS n 
1  81 PHE n 
1  82 ILE n 
1  83 TRP n 
1  84 ASN n 
1  85 ASP n 
1  86 ILE n 
1  87 MET n 
1  88 VAL n 
1  89 PHE n 
1  90 LYS n 
1  91 LEU n 
1  92 LYS n 
1  93 GLU n 
1  94 ARG n 
1  95 VAL n 
1  96 THR n 
1  97 GLN n 
1  98 ASN n 
1  99 SER n 
1 100 SER n 
1 101 VAL n 
1 102 GLY n 
1 103 TRP n 
1 104 ILE n 
1 105 SER n 
1 106 ILE n 
1 107 SER n 
1 108 LYS n 
1 109 GLU n 
1 110 HIS n 
1 111 VAL n 
1 112 ASP n 
1 113 ALA n 
1 114 ASN n 
1 115 THR n 
1 116 LEU n 
1 117 CYS n 
1 118 SER n 
1 119 VAL n 
1 120 ALA n 
1 121 GLY n 
1 122 TRP n 
1 123 GLY n 
1 124 LEU n 
1 125 LEU n 
1 126 THR n 
1 127 ASN n 
1 128 GLY n 
1 129 THR n 
1 130 LEU n 
1 131 SER n 
1 132 ASP n 
1 133 CYS n 
1 134 LEU n 
1 135 MET n 
1 136 GLU n 
1 137 ALA n 
1 138 ASN n 
1 139 VAL n 
1 140 TYR n 
1 141 ILE n 
1 142 ILE n 
1 143 SER n 
1 144 ASN n 
1 145 THR n 
1 146 GLU n 
1 147 CYS n 
1 148 LYS n 
1 149 SER n 
1 150 LYS n 
1 151 TRP n 
1 152 GLY n 
1 153 ARG n 
1 154 PHE n 
1 155 SER n 
1 156 VAL n 
1 157 SER n 
1 158 GLN n 
1 159 MET n 
1 160 MET n 
1 161 CYS n 
1 162 THR n 
1 163 ARG n 
1 164 GLY n 
1 165 HIS n 
1 166 GLY n 
1 167 GLY n 
1 168 SER n 
1 169 CYS n 
1 170 ARG n 
1 171 TYR n 
1 172 ASP n 
1 173 SER n 
1 174 GLY n 
1 175 GLY n 
1 176 PRO n 
1 177 LEU n 
1 178 VAL n 
1 179 CYS n 
1 180 GLY n 
1 181 ASP n 
1 182 THR n 
1 183 ALA n 
1 184 VAL n 
1 185 GLY n 
1 186 ILE n 
1 187 THR n 
1 188 SER n 
1 189 PHE n 
1 190 GLY n 
1 191 ASP n 
1 192 PRO n 
1 193 LEU n 
1 194 CYS n 
1 195 ASN n 
1 196 SER n 
1 197 PRO n 
1 198 LYS n 
1 199 HIS n 
1 200 PRO n 
1 201 ASN n 
1 202 VAL n 
1 203 TYR n 
1 204 THR n 
1 205 ASN n 
1 206 ILE n 
1 207 SER n 
1 208 ALA n 
1 209 TYR n 
1 210 ARG n 
1 211 PRO n 
1 212 TRP n 
1 213 ILE n 
1 214 ASP n 
1 215 SER n 
1 216 VAL n 
1 217 ILE n 
1 218 LYS n 
1 219 ASN n 
1 220 GLY n 
# 
loop_
_pdbx_poly_seq_scheme.asym_id 
_pdbx_poly_seq_scheme.entity_id 
_pdbx_poly_seq_scheme.seq_id 
_pdbx_poly_seq_scheme.mon_id 
_pdbx_poly_seq_scheme.ndb_seq_num 
_pdbx_poly_seq_scheme.pdb_seq_num 
_pdbx_poly_seq_scheme.auth_seq_num 
_pdbx_poly_seq_scheme.pdb_mon_id 
_pdbx_poly_seq_scheme.auth_mon_id 
_pdbx_poly_seq_scheme.pdb_strand_id 
_pdbx_poly_seq_scheme.pdb_ins_code 
_pdbx_poly_seq_scheme.hetero 
A 1   1 GLY   1 1   1   GLY GLY A ? n 
A 1   2 ILE   2 2   2   ILE ILE A ? n 
A 1   3 VAL   3 3   3   VAL VAL A ? n 
A 1   4 ASN   4 4   4   ASN ASN A ? n 
A 1   5 GLY   5 5   5   GLY GLY A ? n 
A 1   6 SER   6 6   6   SER SER A ? n 
A 1   7 VAL   7 7   7   VAL VAL A ? n 
A 1   8 ALA   8 8   8   ALA ALA A ? n 
A 1   9 LYS   9 9   9   LYS LYS A ? n 
A 1  10 PRO  10 10  10  PRO PRO A ? n 
A 1  11 HIS  11 11  11  HIS HIS A ? n 
A 1  12 SER  12 12  12  SER SER A ? n 
A 1  13 ARG  13 13  13  ARG ARG A ? n 
A 1  14 PRO  14 14  14  PRO PRO A ? n 
A 1  15 TYR  15 15  15  TYR TYR A ? n 
A 1  16 MET  16 16  16  MET MET A ? n 
A 1  17 VAL  17 17  17  VAL VAL A ? n 
A 1  18 SER  18 18  18  SER SER A ? n 
A 1  19 VAL  19 19  19  VAL VAL A ? n 
A 1  20 GLN  20 20  20  GLN GLN A ? n 
A 1  21 LEU  21 21  21  LEU LEU A ? n 
A 1  22 ASP  22 22  22  ASP ASP A ? n 
A 1  23 GLY  23 23  23  GLY GLY A ? n 
A 1  24 GLN  24 24  24  GLN GLN A ? n 
A 1  25 HIS  25 25  25  HIS HIS A ? n 
A 1  26 ILE  26 26  26  ILE ILE A ? n 
A 1  27 CYS  27 27  27  CYS CYS A ? n 
A 1  28 GLY  28 28  28  GLY GLY A ? n 
A 1  29 GLY  29 29  29  GLY GLY A ? n 
A 1  30 PHE  30 30  30  PHE PHE A ? n 
A 1  31 LEU  31 31  31  LEU LEU A ? n 
A 1  32 ILE  32 32  32  ILE ILE A ? n 
A 1  33 THR  33 33  33  THR THR A ? n 
A 1  34 GLU  34 34  34  GLU GLU A ? n 
A 1  35 GLU  35 35  35  GLU GLU A ? n 
A 1  36 PHE  36 36  36  PHE PHE A ? n 
A 1  37 VAL  37 37  37  VAL VAL A ? n 
A 1  38 LEU  38 38  38  LEU LEU A ? n 
A 1  39 THR  39 39  39  THR THR A ? n 
A 1  40 ALA  40 40  40  ALA ALA A ? n 
A 1  41 ALA  41 41  41  ALA ALA A ? n 
A 1  42 HIS  42 42  42  HIS HIS A ? n 
A 1  43 CYS  43 43  43  CYS CYS A ? n 
A 1  44 TRP  44 44  44  TRP TRP A ? n 
A 1  45 GLU  45 45  45  GLU GLU A ? n 
A 1  46 GLU  46 46  46  GLU GLU A ? n 
A 1  47 ASN  47 47  47  ASN ASN A ? n 
A 1  48 LEU  48 48  48  LEU LEU A ? n 
A 1  49 THR  49 49  49  THR THR A ? n 
A 1  50 VAL  50 50  50  VAL VAL A ? n 
A 1  51 VAL  51 51  51  VAL VAL A ? n 
A 1  52 VAL  52 52  52  VAL VAL A ? n 
A 1  53 GLY  53 53  53  GLY GLY A ? n 
A 1  54 ALA  54 54  54  ALA ALA A ? n 
A 1  55 HIS  55 55  55  HIS HIS A ? n 
A 1  56 ASP  56 56  56  ASP ASP A ? n 
A 1  57 LEU  57 57  57  LEU LEU A ? n 
A 1  58 ARG  58 58  58  ARG ARG A ? n 
A 1  59 GLN  59 59  59  GLN GLN A ? n 
A 1  60 SER  60 60  60  SER SER A ? n 
A 1  61 MET  61 61  61  MET MET A ? n 
A 1  62 ALA  62 62  62  ALA ALA A ? n 
A 1  63 SER  63 63  63  SER SER A ? n 
A 1  64 ASP  64 64  64  ASP ASP A ? n 
A 1  65 ARG  65 65  65  ARG ARG A ? n 
A 1  66 ILE  66 66  66  ILE ILE A ? n 
A 1  67 GLU  67 67  67  GLU GLU A ? n 
A 1  68 VAL  68 68  68  VAL VAL A ? n 
A 1  69 GLU  69 69  69  GLU GLU A ? n 
A 1  70 SER  70 70  70  SER SER A ? n 
A 1  71 TYR  71 71  71  TYR TYR A ? n 
A 1  72 ILE  72 72  72  ILE ILE A ? n 
A 1  73 ARG  73 73  73  ARG ARG A ? n 
A 1  74 HIS  74 74  74  HIS HIS A ? n 
A 1  75 PRO  75 75  75  PRO PRO A ? n 
A 1  76 SER  76 76  76  SER SER A ? n 
A 1  77 TYR  77 77  77  TYR TYR A ? n 
A 1  78 ASN  78 78  78  ASN ASN A ? n 
A 1  79 SER  79 79  79  SER SER A ? n 
A 1  80 LYS  80 80  80  LYS LYS A ? n 
A 1  81 PHE  81 81  81  PHE PHE A ? n 
A 1  82 ILE  82 82  82  ILE ILE A ? n 
A 1  83 TRP  83 83  83  TRP TRP A ? n 
A 1  84 ASN  84 84  84  ASN ASN A ? n 
A 1  85 ASP  85 85  85  ASP ASP A ? n 
A 1  86 ILE  86 86  86  ILE ILE A ? n 
A 1  87 MET  87 87  87  MET MET A ? n 
A 1  88 VAL  88 88  88  VAL VAL A ? n 
A 1  89 PHE  89 89  89  PHE PHE A ? n 
A 1  90 LYS  90 90  90  LYS LYS A ? n 
A 1  91 LEU  91 91  91  LEU LEU A ? n 
A 1  92 LYS  92 92  92  LYS LYS A ? n 
A 1  93 GLU  93 93  93  GLU GLU A ? n 
A 1  94 ARG  94 94  94  ARG ARG A ? n 
A 1  95 VAL  95 95  95  VAL VAL A ? n 
A 1  96 THR  96 96  96  THR THR A ? n 
A 1  97 GLN  97 97  97  GLN GLN A ? n 
A 1  98 ASN  98 98  98  ASN ASN A ? n 
A 1  99 SER  99 99  99  SER SER A ? n 
A 1 100 SER 100 100 100 SER SER A ? n 
A 1 101 VAL 101 101 101 VAL VAL A ? n 
A 1 102 GLY 102 102 102 GLY GLY A ? n 
A 1 103 TRP 103 103 103 TRP TRP A ? n 
A 1 104 ILE 104 104 104 ILE ILE A ? n 
A 1 105 SER 105 105 105 SER SER A ? n 
A 1 106 ILE 106 106 106 ILE ILE A ? n 
A 1 107 SER 107 107 107 SER SER A ? n 
A 1 108 LYS 108 108 108 LYS LYS A ? n 
A 1 109 GLU 109 109 109 GLU GLU A ? n 
A 1 110 HIS 110 110 110 HIS HIS A ? n 
A 1 111 VAL 111 111 111 VAL VAL A ? n 
A 1 112 ASP 112 112 112 ASP ASP A ? n 
A 1 113 ALA 113 113 113 ALA ALA A ? n 
A 1 114 ASN 114 114 114 ASN ASN A ? n 
A 1 115 THR 115 115 115 THR THR A ? n 
A 1 116 LEU 116 116 116 LEU LEU A ? n 
A 1 117 CYS 117 117 117 CYS CYS A ? n 
A 1 118 SER 118 118 118 SER SER A ? n 
A 1 119 VAL 119 119 119 VAL VAL A ? n 
A 1 120 ALA 120 120 120 ALA ALA A ? n 
A 1 121 GLY 121 121 121 GLY GLY A ? n 
A 1 122 TRP 122 122 122 TRP TRP A ? n 
A 1 123 GLY 123 123 123 GLY GLY A ? n 
A 1 124 LEU 124 124 124 LEU LEU A ? n 
A 1 125 LEU 125 125 125 LEU LEU A ? n 
A 1 126 THR 126 126 126 THR THR A ? n 
A 1 127 ASN 127 127 127 ASN ASN A ? n 
A 1 128 GLY 128 128 128 GLY GLY A ? n 
A 1 129 THR 129 129 129 THR THR A ? n 
A 1 130 LEU 130 130 130 LEU LEU A ? n 
A 1 131 SER 131 131 131 SER SER A ? n 
A 1 132 ASP 132 132 132 ASP ASP A ? n 
A 1 133 CYS 133 133 133 CYS CYS A ? n 
A 1 134 LEU 134 134 134 LEU LEU A ? n 
A 1 135 MET 135 135 135 MET MET A ? n 
A 1 136 GLU 136 136 136 GLU GLU A ? n 
A 1 137 ALA 137 137 137 ALA ALA A ? n 
A 1 138 ASN 138 138 138 ASN ASN A ? n 
A 1 139 VAL 139 139 139 VAL VAL A ? n 
A 1 140 TYR 140 140 140 TYR TYR A ? n 
A 1 141 ILE 141 141 141 ILE ILE A ? n 
A 1 142 ILE 142 142 142 ILE ILE A ? n 
A 1 143 SER 143 143 143 SER SER A ? n 
A 1 144 ASN 144 144 144 ASN ASN A ? n 
A 1 145 THR 145 145 145 THR THR A ? n 
A 1 146 GLU 146 146 146 GLU GLU A ? n 
A 1 147 CYS 147 147 147 CYS CYS A ? n 
A 1 148 LYS 148 148 148 LYS LYS A ? n 
A 1 149 SER 149 149 149 SER SER A ? n 
A 1 150 LYS 150 150 150 LYS LYS A ? n 
A 1 151 TRP 151 151 151 TRP TRP A ? n 
A 1 152 GLY 152 152 152 GLY GLY A ? n 
A 1 153 ARG 153 153 153 ARG ARG A ? n 
A 1 154 PHE 154 154 154 PHE PHE A ? n 
A 1 155 SER 155 155 155 SER SER A ? n 
A 1 156 VAL 156 156 156 VAL VAL A ? n 
A 1 157 SER 157 157 157 SER SER A ? n 
A 1 158 GLN 158 158 158 GLN GLN A ? n 
A 1 159 MET 159 159 159 MET MET A ? n 
A 1 160 MET 160 160 160 MET MET A ? n 
A 1 161 CYS 161 161 161 CYS CYS A ? n 
A 1 162 THR 162 162 162 THR THR A ? n 
A 1 163 ARG 163 163 163 ARG ARG A ? n 
A 1 164 GLY 164 164 164 GLY GLY A ? n 
A 1 165 HIS 165 165 165 HIS HIS A ? n 
A 1 166 GLY 166 166 166 GLY GLY A ? n 
A 1 167 GLY 167 167 167 GLY GLY A ? n 
A 1 168 SER 168 168 168 SER SER A ? n 
A 1 169 CYS 169 169 169 CYS CYS A ? n 
A 1 170 ARG 170 170 170 ARG ARG A ? n 
A 1 171 TYR 171 171 171 TYR TYR A ? n 
A 1 172 ASP 172 172 172 ASP ASP A ? n 
A 1 173 SER 173 173 173 SER SER A ? n 
A 1 174 GLY 174 174 174 GLY GLY A ? n 
A 1 175 GLY 175 175 175 GLY GLY A ? n 
A 1 176 PRO 176 176 176 PRO PRO A ? n 
A 1 177 LEU 177 177 177 LEU LEU A ? n 
A 1 178 VAL 178 178 178 VAL VAL A ? n 
A 1 179 CYS 179 179 179 CYS CYS A ? n 
A 1 180 GLY 180 180 180 GLY GLY A ? n 
A 1 181 ASP 181 181 181 ASP ASP A ? n 
A 1 182 THR 182 182 182 THR THR A ? n 
A 1 183 ALA 183 183 183 ALA ALA A ? n 
A 1 184 VAL 184 184 184 VAL VAL A ? n 
A 1 185 GLY 185 185 185 GLY GLY A ? n 
A 1 186 ILE 186 186 186 ILE ILE A ? n 
A 1 187 THR 187 187 187 THR THR A ? n 
A 1 188 SER 188 188 188 SER SER A ? n 
A 1 189 PHE 189 189 189 PHE PHE A ? n 
A 1 190 GLY 190 190 190 GLY GLY A ? n 
A 1 191 ASP 191 191 191 ASP ASP A ? n 
A 1 192 PRO 192 192 192 PRO PRO A ? n 
A 1 193 LEU 193 193 193 LEU LEU A ? n 
A 1 194 CYS 194 194 194 CYS CYS A ? n 
A 1 195 ASN 195 195 195 ASN ASN A ? n 
A 1 196 SER 196 196 196 SER SER A ? n 
A 1 197 PRO 197 197 197 PRO PRO A ? n 
A 1 198 LYS 198 198 198 LYS LYS A ? n 
A 1 199 HIS 199 199 199 HIS HIS A ? n 
A 1 200 PRO 200 200 200 PRO PRO A ? n 
A 1 201 ASN 201 201 201 ASN ASN A ? n 
A 1 202 VAL 202 202 202 VAL VAL A ? n 
A 1 203 TYR 203 203 203 TYR TYR A ? n 
A 1 204 THR 204 204 204 THR THR A ? n 
A 1 205 ASN 205 205 205 ASN ASN A ? n 
A 1 206 ILE 206 206 206 ILE ILE A ? n 
A 1 207 SER 207 207 207 SER SER A ? n 
A 1 208 ALA 208 208 208 ALA ALA A ? n 
A 1 209 TYR 209 209 209 TYR TYR A ? n 
A 1 210 ARG 210 210 210 ARG ARG A ? n 
A 1 211 PRO 211 211 211 PRO PRO A ? n 
A 1 212 TRP 212 212 212 TRP TRP A ? n 
A 1 213 ILE 213 213 213 ILE ILE A ? n 
A 1 214 ASP 214 214 214 ASP ASP A ? n 
A 1 215 SER 215 215 215 SER SER A ? n 
A 1 216 VAL 216 216 216 VAL VAL A ? n 
A 1 217 ILE 217 217 217 ILE ILE A ? n 
A 1 218 LYS 218 218 218 LYS LYS A ? n 
A 1 219 ASN 219 219 219 ASN ASN A ? n 
A 1 220 GLY 220 220 220 GLY GLY A ? n 
# 
loop_
_atom_site.group_PDB 
_atom_site.id 
_atom_site.type_symbol 
_atom_site.label_atom_id 
_atom_site.label_alt_id 
_atom_site.label_comp_id 
_atom_site.label_asym_id 
_atom_site.label_entity_id 
_atom_site.label_seq_id 
_atom_site.pdbx_PDB_ins_code 
_atom_site.Cartn_x 
_atom_site.Cartn_y 
_atom_site.Cartn_z 
_atom_site.occupancy 
_atom_site.B_iso_or_equiv 
_atom_site.pdbx_formal_charge 
_atom_site.auth_seq_id 
_atom_site.auth_comp_id 
_atom_site.auth_asym_id 
_atom_site.auth_atom_id 
_atom_site.pdbx_PDB_model_num 
ATOM 1    N N   ? GLY A 1   1 ?   1.659  11.822  -2.446 1.000 90.030 ? 1   GLY A N   1 
ATOM 2    C CA  ? GLY A 1   1 ?   0.665  11.874  -3.507 1.000 90.030 ? 1   GLY A CA  1 
ATOM 3    C C   ? GLY A 1   1 ?   1.108  11.169  -4.775 1.000 90.030 ? 1   GLY A C   1 
ATOM 4    O O   ? GLY A 1   1 ?   2.163  10.531  -4.801 1.000 90.030 ? 1   GLY A O   1 
ATOM 5    N N   ? ILE A 1   2 ?   0.141  11.050  -5.690 1.000 95.730 ? 2   ILE A N   1 
ATOM 6    C CA  ? ILE A 1   2 ?   0.442  10.464  -6.992 1.000 95.730 ? 2   ILE A CA  1 
ATOM 7    C C   ? ILE A 1   2 ?   1.015  11.533  -7.919 1.000 95.730 ? 2   ILE A C   1 
ATOM 8    C CB  ? ILE A 1   2 ?  -0.812   9.821  -7.626 1.000 95.730 ? 2   ILE A CB  1 
ATOM 9    O O   ? ILE A 1   2 ?   0.314  12.471  -8.303 1.000 95.730 ? 2   ILE A O   1 
ATOM 10   C CG1 ? ILE A 1   2 ?  -1.436   8.804  -6.662 1.000 95.730 ? 2   ILE A CG1 1 
ATOM 11   C CG2 ? ILE A 1   2 ?  -0.464   9.164  -8.965 1.000 95.730 ? 2   ILE A CG2 1 
ATOM 12   C CD1 ? ILE A 1   2 ?  -0.465   7.739  -6.173 1.000 95.730 ? 2   ILE A CD1 1 
ATOM 13   N N   ? VAL A 1   3 ?   2.317  11.474  -8.204 1.000 93.840 ? 3   VAL A N   1 
ATOM 14   C CA  ? VAL A 1   3 ?   3.016  12.440  -9.044 1.000 93.840 ? 3   VAL A CA  1 
ATOM 15   C C   ? VAL A 1   3 ?   2.647  12.214 -10.509 1.000 93.840 ? 3   VAL A C   1 
ATOM 16   C CB  ? VAL A 1   3 ?   4.548  12.349  -8.861 1.000 93.840 ? 3   VAL A CB  1 
ATOM 17   O O   ? VAL A 1   3 ?   2.515  11.072 -10.953 1.000 93.840 ? 3   VAL A O   1 
ATOM 18   C CG1 ? VAL A 1   3 ?   4.944  12.733  -7.436 1.000 93.840 ? 3   VAL A CG1 1 
ATOM 19   C CG2 ? VAL A 1   3 ?   5.042  10.943  -9.196 1.000 93.840 ? 3   VAL A CG2 1 
ATOM 20   N N   ? ASN A 1   4 ?   2.427  13.419 -11.161 1.000 93.200 ? 4   ASN A N   1 
ATOM 21   C CA  ? ASN A 1   4 ?   2.094  13.376 -12.580 1.000 93.200 ? 4   ASN A CA  1 
ATOM 22   C C   ? ASN A 1   4 ?   0.873  12.500 -12.843 1.000 93.200 ? 4   ASN A C   1 
ATOM 23   C CB  ? ASN A 1   4 ?   3.289  12.880 -13.398 1.000 93.200 ? 4   ASN A CB  1 
ATOM 24   O O   ? ASN A 1   4 ?   0.827  11.773 -13.837 1.000 93.200 ? 4   ASN A O   1 
ATOM 25   C CG  ? ASN A 1   4 ?   4.450  13.854 -13.383 1.000 93.200 ? 4   ASN A CG  1 
ATOM 26   N ND2 ? ASN A 1   4 ?   5.667  13.327 -13.448 1.000 93.200 ? 4   ASN A ND2 1 
ATOM 27   O OD1 ? ASN A 1   4 ?   4.256  15.071 -13.314 1.000 93.200 ? 4   ASN A OD1 1 
ATOM 28   N N   ? GLY A 1   5 ?  -0.074  12.326 -11.855 1.000 94.350 ? 5   GLY A N   1 
ATOM 29   C CA  ? GLY A 1   5 ?  -1.359  11.654 -11.968 1.000 94.350 ? 5   GLY A CA  1 
ATOM 30   C C   ? GLY A 1   5 ?  -2.517  12.612 -12.177 1.000 94.350 ? 5   GLY A C   1 
ATOM 31   O O   ? GLY A 1   5 ?  -2.308  13.798 -12.444 1.000 94.350 ? 5   GLY A O   1 
ATOM 32   N N   ? SER A 1   6 ?  -3.637  12.088 -12.222 1.000 96.430 ? 6   SER A N   1 
ATOM 33   C CA  ? SER A 1   6 ?  -4.865  12.864 -12.355 1.000 96.430 ? 6   SER A CA  1 
ATOM 34   C C   ? SER A 1   6 ?  -5.871  12.498 -11.269 1.000 96.430 ? 6   SER A C   1 
ATOM 35   C CB  ? SER A 1   6 ?  -5.490  12.647 -13.734 1.000 96.430 ? 6   SER A CB  1 
ATOM 36   O O   ? SER A 1   6 ?  -5.754  11.447 -10.636 1.000 96.430 ? 6   SER A O   1 
ATOM 37   O OG  ? SER A 1   6 ?  -5.787  11.277 -13.942 1.000 96.430 ? 6   SER A OG  1 
ATOM 38   N N   ? VAL A 1   7 ?  -6.704  13.461 -11.010 1.000 97.500 ? 7   VAL A N   1 
ATOM 39   C CA  ? VAL A 1   7 ?  -7.759  13.186 -10.040 1.000 97.500 ? 7   VAL A CA  1 
ATOM 40   C C   ? VAL A 1   7 ?  -8.536  11.940 -10.460 1.000 97.500 ? 7   VAL A C   1 
ATOM 41   C CB  ? VAL A 1   7 ?  -8.719  14.387  -9.888 1.000 97.500 ? 7   VAL A CB  1 
ATOM 42   O O   ? VAL A 1   7 ?  -8.949  11.819 -11.616 1.000 97.500 ? 7   VAL A O   1 
ATOM 43   C CG1 ? VAL A 1   7 ?  -9.849  14.056  -8.915 1.000 97.500 ? 7   VAL A CG1 1 
ATOM 44   C CG2 ? VAL A 1   7 ?  -7.954  15.625  -9.423 1.000 97.500 ? 7   VAL A CG2 1 
ATOM 45   N N   ? ALA A 1   8 ?  -8.671  10.955  -9.486 1.000 97.580 ? 8   ALA A N   1 
ATOM 46   C CA  ? ALA A 1   8 ?  -9.458   9.753  -9.750 1.000 97.580 ? 8   ALA A CA  1 
ATOM 47   C C   ? ALA A 1   8 ? -10.933  10.094  -9.945 1.000 97.580 ? 8   ALA A C   1 
ATOM 48   C CB  ? ALA A 1   8 ?  -9.294   8.749  -8.611 1.000 97.580 ? 8   ALA A CB  1 
ATOM 49   O O   ? ALA A 1   8 ? -11.441  11.044  -9.344 1.000 97.580 ? 8   ALA A O   1 
ATOM 50   N N   ? LYS A 1   9 ? -11.504   9.301 -10.862 1.000 97.360 ? 9   LYS A N   1 
ATOM 51   C CA  ? LYS A 1   9 ? -12.959   9.407 -10.919 1.000 97.360 ? 9   LYS A CA  1 
ATOM 52   C C   ? LYS A 1   9 ? -13.585   9.116  -9.559 1.000 97.360 ? 9   LYS A C   1 
ATOM 53   C CB  ? LYS A 1   9 ? -13.526   8.454 -11.972 1.000 97.360 ? 9   LYS A CB  1 
ATOM 54   O O   ? LYS A 1   9 ? -13.224   8.139  -8.900 1.000 97.360 ? 9   LYS A O   1 
ATOM 55   C CG  ? LYS A 1   9 ? -15.025   8.596 -12.192 1.000 97.360 ? 9   LYS A CG  1 
ATOM 56   C CD  ? LYS A 1   9 ? -15.529   7.623 -13.251 1.000 97.360 ? 9   LYS A CD  1 
ATOM 57   C CE  ? LYS A 1   9 ? -17.040   7.713 -13.419 1.000 97.360 ? 9   LYS A CE  1 
ATOM 58   N NZ  ? LYS A 1   9 ? -17.538   6.764 -14.459 1.000 97.360 ? 9   LYS A NZ  1 
ATOM 59   N N   ? PRO A 1  10 ? -14.398  10.040  -9.041 1.000 96.910 ? 10  PRO A N   1 
ATOM 60   C CA  ? PRO A 1  10 ? -15.010   9.791  -7.734 1.000 96.910 ? 10  PRO A CA  1 
ATOM 61   C C   ? PRO A 1  10 ? -15.563   8.373  -7.602 1.000 96.910 ? 10  PRO A C   1 
ATOM 62   C CB  ? PRO A 1  10 ? -16.137  10.825  -7.670 1.000 96.910 ? 10  PRO A CB  1 
ATOM 63   O O   ? PRO A 1  10 ? -16.264   7.894  -8.498 1.000 96.910 ? 10  PRO A O   1 
ATOM 64   C CG  ? PRO A 1  10 ? -15.662  11.960  -8.518 1.000 96.910 ? 10  PRO A CG  1 
ATOM 65   C CD  ? PRO A 1  10 ? -14.924  11.398  -9.698 1.000 96.910 ? 10  PRO A CD  1 
ATOM 66   N N   ? HIS A 1  11 ? -15.035   7.727  -6.496 1.000 95.550 ? 11  HIS A N   1 
ATOM 67   C CA  ? HIS A 1  11 ? -15.517   6.431  -6.032 1.000 95.550 ? 11  HIS A CA  1 
ATOM 68   C C   ? HIS A 1  11 ? -15.194   5.331  -7.037 1.000 95.550 ? 11  HIS A C   1 
ATOM 69   C CB  ? HIS A 1  11 ? -17.024   6.481  -5.774 1.000 95.550 ? 11  HIS A CB  1 
ATOM 70   O O   ? HIS A 1  11 ? -15.822   4.270  -7.026 1.000 95.550 ? 11  HIS A O   1 
ATOM 71   C CG  ? HIS A 1  11 ? -17.437   7.572  -4.839 1.000 95.550 ? 11  HIS A CG  1 
ATOM 72   C CD2 ? HIS A 1  11 ? -18.344   8.568  -4.979 1.000 95.550 ? 11  HIS A CD2 1 
ATOM 73   N ND1 ? HIS A 1  11 ? -16.890   7.723  -3.583 1.000 95.550 ? 11  HIS A ND1 1 
ATOM 74   C CE1 ? HIS A 1  11 ? -17.444   8.766  -2.989 1.000 95.550 ? 11  HIS A CE1 1 
ATOM 75   N NE2 ? HIS A 1  11 ? -18.329   9.297  -3.815 1.000 95.550 ? 11  HIS A NE2 1 
ATOM 76   N N   ? SER A 1  12 ? -14.319   5.550  -8.001 1.000 96.740 ? 12  SER A N   1 
ATOM 77   C CA  ? SER A 1  12 ? -13.808   4.549  -8.932 1.000 96.740 ? 12  SER A CA  1 
ATOM 78   C C   ? SER A 1  12 ? -12.822   3.609  -8.247 1.000 96.740 ? 12  SER A C   1 
ATOM 79   C CB  ? SER A 1  12 ? -13.135   5.223 -10.128 1.000 96.740 ? 12  SER A CB  1 
ATOM 80   O O   ? SER A 1  12 ? -12.488   2.552  -8.786 1.000 96.740 ? 12  SER A O   1 
ATOM 81   O OG  ? SER A 1  12 ? -12.016   5.986  -9.711 1.000 96.740 ? 12  SER A OG  1 
ATOM 82   N N   ? ARG A 1  13 ? -12.352   3.840  -7.073 1.000 97.290 ? 13  ARG A N   1 
ATOM 83   C CA  ? ARG A 1  13 ? -11.497   3.027  -6.214 1.000 97.290 ? 13  ARG A CA  1 
ATOM 84   C C   ? ARG A 1  13 ? -12.150   2.790  -4.857 1.000 97.290 ? 13  ARG A C   1 
ATOM 85   C CB  ? ARG A 1  13 ? -10.131   3.692  -6.030 1.000 97.290 ? 13  ARG A CB  1 
ATOM 86   O O   ? ARG A 1  13 ? -11.685   3.309  -3.839 1.000 97.290 ? 13  ARG A O   1 
ATOM 87   C CG  ? ARG A 1  13 ?  -9.432   4.034  -7.335 1.000 97.290 ? 13  ARG A CG  1 
ATOM 88   C CD  ? ARG A 1  13 ?  -9.023   2.784  -8.101 1.000 97.290 ? 13  ARG A CD  1 
ATOM 89   N NE  ? ARG A 1  13 ?  -8.253   3.112  -9.297 1.000 97.290 ? 13  ARG A NE  1 
ATOM 90   N NH1 ? ARG A 1  13 ? -10.098   3.462 -10.642 1.000 97.290 ? 13  ARG A NH1 1 
ATOM 91   N NH2 ? ARG A 1  13 ?  -7.987   3.709 -11.499 1.000 97.290 ? 13  ARG A NH2 1 
ATOM 92   C CZ  ? ARG A 1  13 ?  -8.781   3.427 -10.477 1.000 97.290 ? 13  ARG A CZ  1 
ATOM 93   N N   ? PRO A 1  14 ? -13.119   2.009  -4.779 1.000 97.240 ? 14  PRO A N   1 
ATOM 94   C CA  ? PRO A 1  14 ? -13.970   1.866  -3.596 1.000 97.240 ? 14  PRO A CA  1 
ATOM 95   C C   ? PRO A 1  14 ? -13.277   1.124  -2.456 1.000 97.240 ? 14  PRO A C   1 
ATOM 96   C CB  ? PRO A 1  14 ? -15.168   1.068  -4.118 1.000 97.240 ? 14  PRO A CB  1 
ATOM 97   O O   ? PRO A 1  14 ? -13.755   1.144  -1.319 1.000 97.240 ? 14  PRO A O   1 
ATOM 98   C CG  ? PRO A 1  14 ? -14.634   0.294  -5.279 1.000 97.240 ? 14  PRO A CG  1 
ATOM 99   C CD  ? PRO A 1  14 ? -13.622   1.142  -5.994 1.000 97.240 ? 14  PRO A CD  1 
ATOM 100  N N   ? TYR A 1  15 ? -12.031   0.574  -2.734 1.000 98.250 ? 15  TYR A N   1 
ATOM 101  C CA  ? TYR A 1  15 ? -11.237  -0.168  -1.761 1.000 98.250 ? 15  TYR A CA  1 
ATOM 102  C C   ? TYR A 1  15 ? -10.233   0.745  -1.067 1.000 98.250 ? 15  TYR A C   1 
ATOM 103  C CB  ? TYR A 1  15 ? -10.505  -1.330  -2.437 1.000 98.250 ? 15  TYR A CB  1 
ATOM 104  O O   ? TYR A 1  15 ?  -9.610   0.354  -0.076 1.000 98.250 ? 15  TYR A O   1 
ATOM 105  C CG  ? TYR A 1  15 ?  -9.818  -0.947  -3.726 1.000 98.250 ? 15  TYR A CG  1 
ATOM 106  C CD1 ? TYR A 1  15 ? -10.392  -1.246  -4.959 1.000 98.250 ? 15  TYR A CD1 1 
ATOM 107  C CD2 ? TYR A 1  15 ?  -8.594  -0.287  -3.712 1.000 98.250 ? 15  TYR A CD2 1 
ATOM 108  C CE1 ? TYR A 1  15 ?  -9.762  -0.897  -6.149 1.000 98.250 ? 15  TYR A CE1 1 
ATOM 109  C CE2 ? TYR A 1  15 ?  -7.955   0.066  -4.896 1.000 98.250 ? 15  TYR A CE2 1 
ATOM 110  O OH  ? TYR A 1  15 ?  -7.917   0.106  -7.282 1.000 98.250 ? 15  TYR A OH  1 
ATOM 111  C CZ  ? TYR A 1  15 ?  -8.546  -0.242  -6.108 1.000 98.250 ? 15  TYR A CZ  1 
ATOM 112  N N   ? MET A 1  16 ?  -9.992   1.929  -1.593 1.000 98.190 ? 16  MET A N   1 
ATOM 113  C CA  ? MET A 1  16 ?  -8.966   2.837  -1.089 1.000 98.190 ? 16  MET A CA  1 
ATOM 114  C C   ? MET A 1  16 ?  -9.331   3.355   0.298 1.000 98.190 ? 16  MET A C   1 
ATOM 115  C CB  ? MET A 1  16 ?  -8.768   4.011  -2.050 1.000 98.190 ? 16  MET A CB  1 
ATOM 116  O O   ? MET A 1  16 ? -10.476   3.739   0.541 1.000 98.190 ? 16  MET A O   1 
ATOM 117  C CG  ? MET A 1  16 ?  -7.791   3.722  -3.178 1.000 98.190 ? 16  MET A CG  1 
ATOM 118  S SD  ? MET A 1  16 ?  -6.156   3.158  -2.565 1.000 98.190 ? 16  MET A SD  1 
ATOM 119  C CE  ? MET A 1  16 ?  -5.204   4.693  -2.734 1.000 98.190 ? 16  MET A CE  1 
ATOM 120  N N   ? VAL A 1  17 ?  -8.352   3.371   1.180 1.000 98.240 ? 17  VAL A N   1 
ATOM 121  C CA  ? VAL A 1  17 ?  -8.573   3.913   2.516 1.000 98.240 ? 17  VAL A CA  1 
ATOM 122  C C   ? VAL A 1  17 ?  -7.478   4.924   2.851 1.000 98.240 ? 17  VAL A C   1 
ATOM 123  C CB  ? VAL A 1  17 ?  -8.612   2.797   3.583 1.000 98.240 ? 17  VAL A CB  1 
ATOM 124  O O   ? VAL A 1  17 ?  -6.336   4.780   2.409 1.000 98.240 ? 17  VAL A O   1 
ATOM 125  C CG1 ? VAL A 1  17 ?  -9.699   1.775   3.256 1.000 98.240 ? 17  VAL A CG1 1 
ATOM 126  C CG2 ? VAL A 1  17 ?  -7.249   2.115   3.691 1.000 98.240 ? 17  VAL A CG2 1 
ATOM 127  N N   ? SER A 1  18 ?  -7.877   5.935   3.573 1.000 98.230 ? 18  SER A N   1 
ATOM 128  C CA  ? SER A 1  18 ?  -6.931   6.867   4.178 1.000 98.230 ? 18  SER A CA  1 
ATOM 129  C C   ? SER A 1  18 ?  -6.629   6.487   5.624 1.000 98.230 ? 18  SER A C   1 
ATOM 130  C CB  ? SER A 1  18 ?  -7.474   8.296   4.121 1.000 98.230 ? 18  SER A CB  1 
ATOM 131  O O   ? SER A 1  18 ?  -7.535   6.424   6.457 1.000 98.230 ? 18  SER A O   1 
ATOM 132  O OG  ? SER A 1  18 ?  -6.566   9.204   4.720 1.000 98.230 ? 18  SER A OG  1 
ATOM 133  N N   ? VAL A 1  19 ?  -5.388   6.159   5.880 1.000 97.970 ? 19  VAL A N   1 
ATOM 134  C CA  ? VAL A 1  19 ?  -4.944   5.937   7.252 1.000 97.970 ? 19  VAL A CA  1 
ATOM 135  C C   ? VAL A 1  19 ?  -4.619   7.274   7.913 1.000 97.970 ? 19  VAL A C   1 
ATOM 136  C CB  ? VAL A 1  19 ?  -3.715   5.002   7.306 1.000 97.970 ? 19  VAL A CB  1 
ATOM 137  O O   ? VAL A 1  19 ?  -3.788   8.036   7.412 1.000 97.970 ? 19  VAL A O   1 
ATOM 138  C CG1 ? VAL A 1  19 ?  -3.316   4.718   8.753 1.000 97.970 ? 19  VAL A CG1 1 
ATOM 139  C CG2 ? VAL A 1  19 ?  -4.002   3.700   6.562 1.000 97.970 ? 19  VAL A CG2 1 
ATOM 140  N N   ? GLN A 1  20 ?  -5.307   7.544   9.108 1.000 97.390 ? 20  GLN A N   1 
ATOM 141  C CA  ? GLN A 1  20 ?  -5.208   8.892   9.658 1.000 97.390 ? 20  GLN A CA  1 
ATOM 142  C C   ? GLN A 1  20 ?  -4.699   8.863  11.096 1.000 97.390 ? 20  GLN A C   1 
ATOM 143  C CB  ? GLN A 1  20 ?  -6.564   9.598   9.595 1.000 97.390 ? 20  GLN A CB  1 
ATOM 144  O O   ? GLN A 1  20 ?  -4.975   7.920  11.840 1.000 97.390 ? 20  GLN A O   1 
ATOM 145  C CG  ? GLN A 1  20 ?  -7.008   9.952   8.182 1.000 97.390 ? 20  GLN A CG  1 
ATOM 146  C CD  ? GLN A 1  20 ?  -8.250  10.823   8.158 1.000 97.390 ? 20  GLN A CD  1 
ATOM 147  N NE2 ? GLN A 1  20 ?  -8.704  11.175   6.960 1.000 97.390 ? 20  GLN A NE2 1 
ATOM 148  O OE1 ? GLN A 1  20 ?  -8.797  11.176   9.208 1.000 97.390 ? 20  GLN A OE1 1 
ATOM 149  N N   ? LEU A 1  21 ?  -3.934   9.876  11.448 1.000 96.000 ? 21  LEU A N   1 
ATOM 150  C CA  ? LEU A 1  21 ?  -3.547  10.229  12.809 1.000 96.000 ? 21  LEU A CA  1 
ATOM 151  C C   ? LEU A 1  21 ?  -4.073  11.611  13.182 1.000 96.000 ? 21  LEU A C   1 
ATOM 152  C CB  ? LEU A 1  21 ?  -2.024  10.192  12.960 1.000 96.000 ? 21  LEU A CB  1 
ATOM 153  O O   ? LEU A 1  21 ?  -3.686  12.612  12.576 1.000 96.000 ? 21  LEU A O   1 
ATOM 154  C CG  ? LEU A 1  21 ?  -1.472  10.523  14.347 1.000 96.000 ? 21  LEU A CG  1 
ATOM 155  C CD1 ? LEU A 1  21 ?  -1.881   9.450  15.351 1.000 96.000 ? 21  LEU A CD1 1 
ATOM 156  C CD2 ? LEU A 1  21 ?   0.045  10.667  14.299 1.000 96.000 ? 21  LEU A CD2 1 
ATOM 157  N N   ? ASP A 1  22 ?  -5.015  11.590  14.171 1.000 93.590 ? 22  ASP A N   1 
ATOM 158  C CA  ? ASP A 1  22 ?  -5.655  12.823  14.620 1.000 93.590 ? 22  ASP A CA  1 
ATOM 159  C C   ? ASP A 1  22 ?  -6.309  13.558  13.453 1.000 93.590 ? 22  ASP A C   1 
ATOM 160  C CB  ? ASP A 1  22 ?  -4.639  13.734  15.313 1.000 93.590 ? 22  ASP A CB  1 
ATOM 161  O O   ? ASP A 1  22 ?  -6.157  14.774  13.315 1.000 93.590 ? 22  ASP A O   1 
ATOM 162  C CG  ? ASP A 1  22 ?  -4.069  13.128  16.583 1.000 93.590 ? 22  ASP A CG  1 
ATOM 163  O OD1 ? ASP A 1  22 ?  -4.799  12.404  17.294 1.000 93.590 ? 22  ASP A OD1 1 
ATOM 164  O OD2 ? ASP A 1  22 ?  -2.881  13.380  16.878 1.000 93.590 ? 22  ASP A OD2 1 
ATOM 165  N N   ? GLY A 1  23 ?  -6.957  12.744  12.498 1.000 92.980 ? 23  GLY A N   1 
ATOM 166  C CA  ? GLY A 1  23 ?  -7.763  13.326  11.436 1.000 92.980 ? 23  GLY A CA  1 
ATOM 167  C C   ? GLY A 1  23 ?  -6.946  13.740  10.226 1.000 92.980 ? 23  GLY A C   1 
ATOM 168  O O   ? GLY A 1  23 ?  -7.498  14.216   9.232 1.000 92.980 ? 23  GLY A O   1 
ATOM 169  N N   ? GLN A 1  24 ?  -5.600  13.481  10.363 1.000 95.240 ? 24  GLN A N   1 
ATOM 170  C CA  ? GLN A 1  24 ?  -4.705  13.835   9.266 1.000 95.240 ? 24  GLN A CA  1 
ATOM 171  C C   ? GLN A 1  24 ?  -4.214  12.589   8.534 1.000 95.240 ? 24  GLN A C   1 
ATOM 172  C CB  ? GLN A 1  24 ?  -3.514  14.642   9.784 1.000 95.240 ? 24  GLN A CB  1 
ATOM 173  O O   ? GLN A 1  24 ?  -3.800  11.614   9.165 1.000 95.240 ? 24  GLN A O   1 
ATOM 174  C CG  ? GLN A 1  24 ?  -3.902  15.969  10.424 1.000 95.240 ? 24  GLN A CG  1 
ATOM 175  C CD  ? GLN A 1  24 ?  -4.371  16.995   9.409 1.000 95.240 ? 24  GLN A CD  1 
ATOM 176  N NE2 ? GLN A 1  24 ?  -5.063  18.025   9.884 1.000 95.240 ? 24  GLN A NE2 1 
ATOM 177  O OE1 ? GLN A 1  24 ?  -4.113  16.863   8.209 1.000 95.240 ? 24  GLN A OE1 1 
ATOM 178  N N   ? HIS A 1  25 ?  -4.188  12.736   7.204 1.000 96.680 ? 25  HIS A N   1 
ATOM 179  C CA  ? HIS A 1  25 ?  -3.715  11.640   6.366 1.000 96.680 ? 25  HIS A CA  1 
ATOM 180  C C   ? HIS A 1  25 ?  -2.223  11.394   6.571 1.000 96.680 ? 25  HIS A C   1 
ATOM 181  C CB  ? HIS A 1  25 ?  -4.001  11.931   4.891 1.000 96.680 ? 25  HIS A CB  1 
ATOM 182  O O   ? HIS A 1  25 ?  -1.416  12.320   6.457 1.000 96.680 ? 25  HIS A O   1 
ATOM 183  C CG  ? HIS A 1  25 ?  -3.520  10.861   3.964 1.000 96.680 ? 25  HIS A CG  1 
ATOM 184  C CD2 ? HIS A 1  25 ?  -2.404  10.781   3.201 1.000 96.680 ? 25  HIS A CD2 1 
ATOM 185  N ND1 ? HIS A 1  25 ?  -4.225   9.698   3.741 1.000 96.680 ? 25  HIS A ND1 1 
ATOM 186  C CE1 ? HIS A 1  25 ?  -3.560   8.947   2.878 1.000 96.680 ? 25  HIS A CE1 1 
ATOM 187  N NE2 ? HIS A 1  25 ?  -2.453   9.581   2.535 1.000 96.680 ? 25  HIS A NE2 1 
ATOM 188  N N   ? ILE A 1  26 ?  -1.847  10.071   6.811 1.000 96.860 ? 26  ILE A N   1 
ATOM 189  C CA  ? ILE A 1  26 ?  -0.427   9.803   7.016 1.000 96.860 ? 26  ILE A CA  1 
ATOM 190  C C   ? ILE A 1  26 ?   0.004   8.620   6.153 1.000 96.860 ? 26  ILE A C   1 
ATOM 191  C CB  ? ILE A 1  26 ?  -0.114   9.524   8.503 1.000 96.860 ? 26  ILE A CB  1 
ATOM 192  O O   ? ILE A 1  26 ?   1.196   8.430   5.900 1.000 96.860 ? 26  ILE A O   1 
ATOM 193  C CG1 ? ILE A 1  26 ?  -0.884   8.291   8.989 1.000 96.860 ? 26  ILE A CG1 1 
ATOM 194  C CG2 ? ILE A 1  26 ?  -0.441  10.749   9.363 1.000 96.860 ? 26  ILE A CG2 1 
ATOM 195  C CD1 ? ILE A 1  26 ?  -0.328   7.678  10.267 1.000 96.860 ? 26  ILE A CD1 1 
ATOM 196  N N   ? CYS A 1  27 ?  -0.903   7.866   5.644 1.000 97.850 ? 27  CYS A N   1 
ATOM 197  C CA  ? CYS A 1  27 ?  -0.633   6.732   4.767 1.000 97.850 ? 27  CYS A CA  1 
ATOM 198  C C   ? CYS A 1  27 ?  -1.902   6.279   4.054 1.000 97.850 ? 27  CYS A C   1 
ATOM 199  C CB  ? CYS A 1  27 ?  -0.042   5.568   5.563 1.000 97.850 ? 27  CYS A CB  1 
ATOM 200  O O   ? CYS A 1  27 ?  -3.004   6.691   4.418 1.000 97.850 ? 27  CYS A O   1 
ATOM 201  S SG  ? CYS A 1  27 ?   1.756   5.630   5.716 1.000 97.850 ? 27  CYS A SG  1 
ATOM 202  N N   ? GLY A 1  28 ?  -1.669   5.475   3.056 1.000 98.050 ? 28  GLY A N   1 
ATOM 203  C CA  ? GLY A 1  28 ?  -2.783   4.796   2.414 1.000 98.050 ? 28  GLY A CA  1 
ATOM 204  C C   ? GLY A 1  28 ?  -2.965   3.367   2.890 1.000 98.050 ? 28  GLY A C   1 
ATOM 205  O O   ? GLY A 1  28 ?  -2.160   2.861   3.675 1.000 98.050 ? 28  GLY A O   1 
ATOM 206  N N   ? GLY A 1  29 ?  -4.005   2.720   2.501 1.000 98.320 ? 29  GLY A N   1 
ATOM 207  C CA  ? GLY A 1  29 ?  -4.394   1.328   2.666 1.000 98.320 ? 29  GLY A CA  1 
ATOM 208  C C   ? GLY A 1  29 ?  -5.544   0.919   1.766 1.000 98.320 ? 29  GLY A C   1 
ATOM 209  O O   ? GLY A 1  29 ?  -6.068   1.739   1.008 1.000 98.320 ? 29  GLY A O   1 
ATOM 210  N N   ? PHE A 1  30 ?  -5.818  -0.362   1.851 1.000 98.660 ? 30  PHE A N   1 
ATOM 211  C CA  ? PHE A 1  30 ?  -6.964  -0.778   1.052 1.000 98.660 ? 30  PHE A CA  1 
ATOM 212  C C   ? PHE A 1  30 ?  -7.679  -1.956   1.704 1.000 98.660 ? 30  PHE A C   1 
ATOM 213  C CB  ? PHE A 1  30 ?  -6.526  -1.151  -0.367 1.000 98.660 ? 30  PHE A CB  1 
ATOM 214  O O   ? PHE A 1  30 ?  -7.056  -2.757   2.404 1.000 98.660 ? 30  PHE A O   1 
ATOM 215  C CG  ? PHE A 1  30 ?  -5.432  -2.183  -0.413 1.000 98.660 ? 30  PHE A CG  1 
ATOM 216  C CD1 ? PHE A 1  30 ?  -4.102  -1.815  -0.251 1.000 98.660 ? 30  PHE A CD1 1 
ATOM 217  C CD2 ? PHE A 1  30 ?  -5.734  -3.523  -0.619 1.000 98.660 ? 30  PHE A CD2 1 
ATOM 218  C CE1 ? PHE A 1  30 ?  -3.087  -2.768  -0.293 1.000 98.660 ? 30  PHE A CE1 1 
ATOM 219  C CE2 ? PHE A 1  30 ?  -4.725  -4.482  -0.662 1.000 98.660 ? 30  PHE A CE2 1 
ATOM 220  C CZ  ? PHE A 1  30 ?  -3.403  -4.102  -0.500 1.000 98.660 ? 30  PHE A CZ  1 
ATOM 221  N N   ? LEU A 1  31 ?  -9.023  -1.944   1.509 1.000 98.490 ? 31  LEU A N   1 
ATOM 222  C CA  ? LEU A 1  31 ?  -9.889  -2.962   2.094 1.000 98.490 ? 31  LEU A CA  1 
ATOM 223  C C   ? LEU A 1  31 ?  -9.748  -4.287   1.354 1.000 98.490 ? 31  LEU A C   1 
ATOM 224  C CB  ? LEU A 1  31 ? -11.349  -2.502   2.070 1.000 98.490 ? 31  LEU A CB  1 
ATOM 225  O O   ? LEU A 1  31 ?  -9.836  -4.328   0.124 1.000 98.490 ? 31  LEU A O   1 
ATOM 226  C CG  ? LEU A 1  31 ? -11.702  -1.318   2.971 1.000 98.490 ? 31  LEU A CG  1 
ATOM 227  C CD1 ? LEU A 1  31 ? -13.053  -0.733   2.572 1.000 98.490 ? 31  LEU A CD1 1 
ATOM 228  C CD2 ? LEU A 1  31 ? -11.710  -1.744   4.435 1.000 98.490 ? 31  LEU A CD2 1 
ATOM 229  N N   ? ILE A 1  32 ?  -9.555  -5.408   2.177 1.000 97.570 ? 32  ILE A N   1 
ATOM 230  C CA  ? ILE A 1  32 ?  -9.473  -6.729   1.563 1.000 97.570 ? 32  ILE A CA  1 
ATOM 231  C C   ? ILE A 1  32 ? -10.627  -7.600   2.055 1.000 97.570 ? 32  ILE A C   1 
ATOM 232  C CB  ? ILE A 1  32 ?  -8.120  -7.410   1.867 1.000 97.570 ? 32  ILE A CB  1 
ATOM 233  O O   ? ILE A 1  32 ? -10.933  -8.632   1.454 1.000 97.570 ? 32  ILE A O   1 
ATOM 234  C CG1 ? ILE A 1  32 ?  -7.889  -7.488   3.380 1.000 97.570 ? 32  ILE A CG1 1 
ATOM 235  C CG2 ? ILE A 1  32 ?  -6.974  -6.667   1.175 1.000 97.570 ? 32  ILE A CG2 1 
ATOM 236  C CD1 ? ILE A 1  32 ?  -6.688  -8.333   3.781 1.000 97.570 ? 32  ILE A CD1 1 
ATOM 237  N N   ? THR A 1  33 ? -11.338  -7.208   3.142 1.000 96.990 ? 33  THR A N   1 
ATOM 238  C CA  ? THR A 1  33 ? -12.606  -7.707   3.661 1.000 96.990 ? 33  THR A CA  1 
ATOM 239  C C   ? THR A 1  33 ? -13.384  -6.591   4.353 1.000 96.990 ? 33  THR A C   1 
ATOM 240  C CB  ? THR A 1  33 ? -12.387  -8.871   4.646 1.000 96.990 ? 33  THR A CB  1 
ATOM 241  O O   ? THR A 1  33 ? -12.949  -5.438   4.362 1.000 96.990 ? 33  THR A O   1 
ATOM 242  C CG2 ? THR A 1  33 ? -11.405  -9.892   4.082 1.000 96.990 ? 33  THR A CG2 1 
ATOM 243  O OG1 ? THR A 1  33 ? -11.867  -8.355   5.878 1.000 96.990 ? 33  THR A OG1 1 
ATOM 244  N N   ? GLU A 1  34 ? -14.605  -6.924   4.954 1.000 96.850 ? 34  GLU A N   1 
ATOM 245  C CA  ? GLU A 1  34 ? -15.432  -5.938   5.643 1.000 96.850 ? 34  GLU A CA  1 
ATOM 246  C C   ? GLU A 1  34 ? -14.749  -5.434   6.911 1.000 96.850 ? 34  GLU A C   1 
ATOM 247  C CB  ? GLU A 1  34 ? -16.802  -6.529   5.983 1.000 96.850 ? 34  GLU A CB  1 
ATOM 248  O O   ? GLU A 1  34 ? -15.147  -4.410   7.471 1.000 96.850 ? 34  GLU A O   1 
ATOM 249  C CG  ? GLU A 1  34 ? -16.741  -7.716   6.934 1.000 96.850 ? 34  GLU A CG  1 
ATOM 250  C CD  ? GLU A 1  34 ? -18.090  -8.385   7.146 1.000 96.850 ? 34  GLU A CD  1 
ATOM 251  O OE1 ? GLU A 1  34 ? -18.168  -9.360   7.928 1.000 96.850 ? 34  GLU A OE1 1 
ATOM 252  O OE2 ? GLU A 1  34 ? -19.077  -7.931   6.526 1.000 96.850 ? 34  GLU A OE2 1 
ATOM 253  N N   ? GLU A 1  35 ? -13.662  -6.125   7.362 1.000 96.940 ? 35  GLU A N   1 
ATOM 254  C CA  ? GLU A 1  35 ? -13.071  -5.746   8.642 1.000 96.940 ? 35  GLU A CA  1 
ATOM 255  C C   ? GLU A 1  35 ? -11.560  -5.572   8.523 1.000 96.940 ? 35  GLU A C   1 
ATOM 256  C CB  ? GLU A 1  35 ? -13.398  -6.788   9.715 1.000 96.940 ? 35  GLU A CB  1 
ATOM 257  O O   ? GLU A 1  35 ? -10.895  -5.196   9.490 1.000 96.940 ? 35  GLU A O   1 
ATOM 258  C CG  ? GLU A 1  35 ? -12.943  -8.197   9.363 1.000 96.940 ? 35  GLU A CG  1 
ATOM 259  C CD  ? GLU A 1  35 ? -13.368  -9.238  10.386 1.000 96.940 ? 35  GLU A CD  1 
ATOM 260  O OE1 ? GLU A 1  35 ? -14.171 -10.134  10.043 1.000 96.940 ? 35  GLU A OE1 1 
ATOM 261  O OE2 ? GLU A 1  35 ? -12.893  -9.155  11.541 1.000 96.940 ? 35  GLU A OE2 1 
ATOM 262  N N   ? PHE A 1  36 ? -11.016  -5.882   7.331 1.000 97.950 ? 36  PHE A N   1 
ATOM 263  C CA  ? PHE A 1  36 ?  -9.559  -5.908   7.288 1.000 97.950 ? 36  PHE A CA  1 
ATOM 264  C C   ? PHE A 1  36 ?  -9.030  -4.944   6.233 1.000 97.950 ? 36  PHE A C   1 
ATOM 265  C CB  ? PHE A 1  36 ?  -9.054  -7.326   7.004 1.000 97.950 ? 36  PHE A CB  1 
ATOM 266  O O   ? PHE A 1  36 ?  -9.547  -4.895   5.115 1.000 97.950 ? 36  PHE A O   1 
ATOM 267  C CG  ? PHE A 1  36 ?  -9.222  -8.274   8.160 1.000 97.950 ? 36  PHE A CG  1 
ATOM 268  C CD1 ? PHE A 1  36 ?  -8.366  -8.217   9.253 1.000 97.950 ? 36  PHE A CD1 1 
ATOM 269  C CD2 ? PHE A 1  36 ? -10.237  -9.222   8.154 1.000 97.950 ? 36  PHE A CD2 1 
ATOM 270  C CE1 ? PHE A 1  36 ?  -8.519  -9.094  10.326 1.000 97.950 ? 36  PHE A CE1 1 
ATOM 271  C CE2 ? PHE A 1  36 ? -10.396 -10.101   9.222 1.000 97.950 ? 36  PHE A CE2 1 
ATOM 272  C CZ  ? PHE A 1  36 ?  -9.536 -10.036  10.306 1.000 97.950 ? 36  PHE A CZ  1 
ATOM 273  N N   ? VAL A 1  37 ?  -7.999  -4.166   6.619 1.000 98.370 ? 37  VAL A N   1 
ATOM 274  C CA  ? VAL A 1  37 ?  -7.258  -3.235   5.775 1.000 98.370 ? 37  VAL A CA  1 
ATOM 275  C C   ? VAL A 1  37 ?  -5.810  -3.700   5.640 1.000 98.370 ? 37  VAL A C   1 
ATOM 276  C CB  ? VAL A 1  37 ?  -7.306  -1.797   6.338 1.000 98.370 ? 37  VAL A CB  1 
ATOM 277  O O   ? VAL A 1  37 ?  -5.164  -4.036   6.635 1.000 98.370 ? 37  VAL A O   1 
ATOM 278  C CG1 ? VAL A 1  37 ?  -6.403  -0.869   5.526 1.000 98.370 ? 37  VAL A CG1 1 
ATOM 279  C CG2 ? VAL A 1  37 ?  -8.742  -1.276   6.348 1.000 98.370 ? 37  VAL A CG2 1 
ATOM 280  N N   ? LEU A 1  38 ?  -5.374  -3.772   4.403 1.000 98.450 ? 38  LEU A N   1 
ATOM 281  C CA  ? LEU A 1  38 ?  -3.959  -4.028   4.153 1.000 98.450 ? 38  LEU A CA  1 
ATOM 282  C C   ? LEU A 1  38 ?  -3.195  -2.721   3.969 1.000 98.450 ? 38  LEU A C   1 
ATOM 283  C CB  ? LEU A 1  38 ?  -3.785  -4.913   2.916 1.000 98.450 ? 38  LEU A CB  1 
ATOM 284  O O   ? LEU A 1  38 ?  -3.670  -1.809   3.288 1.000 98.450 ? 38  LEU A O   1 
ATOM 285  C CG  ? LEU A 1  38 ?  -4.051  -6.407   3.108 1.000 98.450 ? 38  LEU A CG  1 
ATOM 286  C CD1 ? LEU A 1  38 ?  -4.007  -7.130   1.766 1.000 98.450 ? 38  LEU A CD1 1 
ATOM 287  C CD2 ? LEU A 1  38 ?  -3.042  -7.009   4.079 1.000 98.450 ? 38  LEU A CD2 1 
ATOM 288  N N   ? THR A 1  39 ?  -2.027  -2.644   4.579 1.000 98.500 ? 39  THR A N   1 
ATOM 289  C CA  ? THR A 1  39 ?  -1.195  -1.450   4.491 1.000 98.500 ? 39  THR A CA  1 
ATOM 290  C C   ? THR A 1  39 ?   0.278  -1.801   4.679 1.000 98.500 ? 39  THR A C   1 
ATOM 291  C CB  ? THR A 1  39 ?  -1.612  -0.400   5.538 1.000 98.500 ? 39  THR A CB  1 
ATOM 292  O O   ? THR A 1  39 ?   0.633  -2.977   4.781 1.000 98.500 ? 39  THR A O   1 
ATOM 293  C CG2 ? THR A 1  39 ?  -1.229  -0.844   6.945 1.000 98.500 ? 39  THR A CG2 1 
ATOM 294  O OG1 ? THR A 1  39 ?  -0.961   0.843   5.246 1.000 98.500 ? 39  THR A OG1 1 
ATOM 295  N N   ? ALA A 1  40 ?   1.115  -0.804   4.567 1.000 98.340 ? 40  ALA A N   1 
ATOM 296  C CA  ? ALA A 1  40 ?   2.542  -1.034   4.774 1.000 98.340 ? 40  ALA A CA  1 
ATOM 297  C C   ? ALA A 1  40 ?   2.883  -1.062   6.262 1.000 98.340 ? 40  ALA A C   1 
ATOM 298  C CB  ? ALA A 1  40 ?   3.363   0.040   4.064 1.000 98.340 ? 40  ALA A CB  1 
ATOM 299  O O   ? ALA A 1  40 ?   2.323  -0.295   7.048 1.000 98.340 ? 40  ALA A O   1 
ATOM 300  N N   ? ALA A 1  41 ?   3.816  -1.934   6.640 1.000 97.790 ? 41  ALA A N   1 
ATOM 301  C CA  ? ALA A 1  41 ?   4.229  -2.091   8.032 1.000 97.790 ? 41  ALA A CA  1 
ATOM 302  C C   ? ALA A 1  41 ?   4.879  -0.815   8.559 1.000 97.790 ? 41  ALA A C   1 
ATOM 303  C CB  ? ALA A 1  41 ?   5.188  -3.271   8.173 1.000 97.790 ? 41  ALA A CB  1 
ATOM 304  O O   ? ALA A 1  41 ?   4.820  -0.530   9.757 1.000 97.790 ? 41  ALA A O   1 
ATOM 305  N N   ? HIS A 1  42 ?   5.485  -0.060   7.654 1.000 96.530 ? 42  HIS A N   1 
ATOM 306  C CA  ? HIS A 1  42 ?   6.180   1.147   8.088 1.000 96.530 ? 42  HIS A CA  1 
ATOM 307  C C   ? HIS A 1  42 ?   5.200   2.291   8.329 1.000 96.530 ? 42  HIS A C   1 
ATOM 308  C CB  ? HIS A 1  42 ?   7.227   1.564   7.053 1.000 96.530 ? 42  HIS A CB  1 
ATOM 309  O O   ? HIS A 1  42 ?   5.587   3.352   8.824 1.000 96.530 ? 42  HIS A O   1 
ATOM 310  C CG  ? HIS A 1  42 ?   6.642   2.160   5.813 1.000 96.530 ? 42  HIS A CG  1 
ATOM 311  C CD2 ? HIS A 1  42 ?   6.241   3.424   5.538 1.000 96.530 ? 42  HIS A CD2 1 
ATOM 312  N ND1 ? HIS A 1  42 ?   6.408   1.424   4.672 1.000 96.530 ? 42  HIS A ND1 1 
ATOM 313  C CE1 ? HIS A 1  42 ?   5.888   2.212   3.746 1.000 96.530 ? 42  HIS A CE1 1 
ATOM 314  N NE2 ? HIS A 1  42 ?   5.776   3.431   4.246 1.000 96.530 ? 42  HIS A NE2 1 
ATOM 315  N N   ? CYS A 1  43 ?   3.895   2.042   8.084 1.000 95.110 ? 43  CYS A N   1 
ATOM 316  C CA  ? CYS A 1  43 ?   2.835   3.019   8.305 1.000 95.110 ? 43  CYS A CA  1 
ATOM 317  C C   ? CYS A 1  43 ?   2.219   2.851   9.689 1.000 95.110 ? 43  CYS A C   1 
ATOM 318  C CB  ? CYS A 1  43 ?   1.752   2.888   7.235 1.000 95.110 ? 43  CYS A CB  1 
ATOM 319  O O   ? CYS A 1  43 ?   1.031   3.117   9.880 1.000 95.110 ? 43  CYS A O   1 
ATOM 320  S SG  ? CYS A 1  43 ?   2.246   3.521   5.617 1.000 95.110 ? 43  CYS A SG  1 
ATOM 321  N N   ? TRP A 1  44 ?   3.056   2.628  10.719 1.000 89.730 ? 44  TRP A N   1 
ATOM 322  C CA  ? TRP A 1  44 ?   2.529   2.353  12.052 1.000 89.730 ? 44  TRP A CA  1 
ATOM 323  C C   ? TRP A 1  44 ?   2.674   3.571  12.957 1.000 89.730 ? 44  TRP A C   1 
ATOM 324  C CB  ? TRP A 1  44 ?   3.244   1.150  12.675 1.000 89.730 ? 44  TRP A CB  1 
ATOM 325  O O   ? TRP A 1  44 ?   3.757   4.153  13.058 1.000 89.730 ? 44  TRP A O   1 
ATOM 326  C CG  ? TRP A 1  44 ?   2.820   0.852  14.082 1.000 89.730 ? 44  TRP A CG  1 
ATOM 327  C CD1 ? TRP A 1  44 ?   1.611   0.362  14.492 1.000 89.730 ? 44  TRP A CD1 1 
ATOM 328  C CD2 ? TRP A 1  44 ?   3.603   1.030  15.266 1.000 89.730 ? 44  TRP A CD2 1 
ATOM 329  C CE2 ? TRP A 1  44 ?   2.805   0.626  16.359 1.000 89.730 ? 44  TRP A CE2 1 
ATOM 330  C CE3 ? TRP A 1  44 ?   4.904   1.491  15.509 1.000 89.730 ? 44  TRP A CE3 1 
ATOM 331  N NE1 ? TRP A 1  44 ?   1.596   0.224  15.860 1.000 89.730 ? 44  TRP A NE1 1 
ATOM 332  C CH2 ? TRP A 1  44 ?   4.543   1.126  17.887 1.000 89.730 ? 44  TRP A CH2 1 
ATOM 333  C CZ2 ? TRP A 1  44 ?   3.267   0.670  17.677 1.000 89.730 ? 44  TRP A CZ2 1 
ATOM 334  C CZ3 ? TRP A 1  44 ?   5.361   1.534  16.821 1.000 89.730 ? 44  TRP A CZ3 1 
ATOM 335  N N   ? GLU A 1  45 ?   1.504   3.847  13.654 1.000 89.700 ? 45  GLU A N   1 
ATOM 336  C CA  ? GLU A 1  45 ?   1.410   4.839  14.721 1.000 89.700 ? 45  GLU A CA  1 
ATOM 337  C C   ? GLU A 1  45 ?   0.367   4.435  15.759 1.000 89.700 ? 45  GLU A C   1 
ATOM 338  C CB  ? GLU A 1  45 ?   1.073   6.217  14.146 1.000 89.700 ? 45  GLU A CB  1 
ATOM 339  O O   ? GLU A 1  45 ?  -0.478   3.577  15.497 1.000 89.700 ? 45  GLU A O   1 
ATOM 340  C CG  ? GLU A 1  45 ?   2.088   6.726  13.132 1.000 89.700 ? 45  GLU A CG  1 
ATOM 341  C CD  ? GLU A 1  45 ?   3.392   7.183  13.767 1.000 89.700 ? 45  GLU A CD  1 
ATOM 342  O OE1 ? GLU A 1  45 ?   4.378   7.413  13.030 1.000 89.700 ? 45  GLU A OE1 1 
ATOM 343  O OE2 ? GLU A 1  45 ?   3.428   7.312  15.011 1.000 89.700 ? 45  GLU A OE2 1 
ATOM 344  N N   ? GLU A 1  46 ?   0.406   5.016  17.027 1.000 89.110 ? 46  GLU A N   1 
ATOM 345  C CA  ? GLU A 1  46 ?  -0.626   4.769  18.030 1.000 89.110 ? 46  GLU A CA  1 
ATOM 346  C C   ? GLU A 1  46 ?  -1.905   5.536  17.705 1.000 89.110 ? 46  GLU A C   1 
ATOM 347  C CB  ? GLU A 1  46 ?  -0.123   5.152  19.424 1.000 89.110 ? 46  GLU A CB  1 
ATOM 348  O O   ? GLU A 1  46 ?  -1.851   6.640  17.160 1.000 89.110 ? 46  GLU A O   1 
ATOM 349  C CG  ? GLU A 1  46 ?   0.961   4.229  19.962 1.000 89.110 ? 46  GLU A CG  1 
ATOM 350  C CD  ? GLU A 1  46 ?   1.385   4.566  21.382 1.000 89.110 ? 46  GLU A CD  1 
ATOM 351  O OE1 ? GLU A 1  46 ?   2.208   3.821  21.962 1.000 89.110 ? 46  GLU A OE1 1 
ATOM 352  O OE2 ? GLU A 1  46 ?   0.890   5.581  21.920 1.000 89.110 ? 46  GLU A OE2 1 
ATOM 353  N N   ? ASN A 1  47 ?  -3.155   4.868  17.887 1.000 90.780 ? 47  ASN A N   1 
ATOM 354  C CA  ? ASN A 1  47 ?  -4.457   5.523  17.825 1.000 90.780 ? 47  ASN A CA  1 
ATOM 355  C C   ? ASN A 1  47 ?  -4.806   5.943  16.400 1.000 90.780 ? 47  ASN A C   1 
ATOM 356  C CB  ? ASN A 1  47 ?  -4.494   6.734  18.759 1.000 90.780 ? 47  ASN A CB  1 
ATOM 357  O O   ? ASN A 1  47 ?  -5.138   7.104  16.154 1.000 90.780 ? 47  ASN A O   1 
ATOM 358  C CG  ? ASN A 1  47 ?  -4.307   6.354  20.215 1.000 90.780 ? 47  ASN A CG  1 
ATOM 359  N ND2 ? ASN A 1  47 ?  -3.552   7.166  20.947 1.000 90.780 ? 47  ASN A ND2 1 
ATOM 360  O OD1 ? ASN A 1  47 ?  -4.834   5.340  20.677 1.000 90.780 ? 47  ASN A OD1 1 
ATOM 361  N N   ? LEU A 1  48 ?  -4.743   5.110  15.455 1.000 95.720 ? 48  LEU A N   1 
ATOM 362  C CA  ? LEU A 1  48 ?  -5.041   5.356  14.048 1.000 95.720 ? 48  LEU A CA  1 
ATOM 363  C C   ? LEU A 1  48 ?  -6.523   5.144  13.761 1.000 95.720 ? 48  LEU A C   1 
ATOM 364  C CB  ? LEU A 1  48 ?  -4.200   4.441  13.154 1.000 95.720 ? 48  LEU A CB  1 
ATOM 365  O O   ? LEU A 1  48 ?  -7.167   4.300  14.389 1.000 95.720 ? 48  LEU A O   1 
ATOM 366  C CG  ? LEU A 1  48 ?  -2.685   4.651  13.203 1.000 95.720 ? 48  LEU A CG  1 
ATOM 367  C CD1 ? LEU A 1  48 ?  -1.972   3.545  12.432 1.000 95.720 ? 48  LEU A CD1 1 
ATOM 368  C CD2 ? LEU A 1  48 ?  -2.317   6.022  12.646 1.000 95.720 ? 48  LEU A CD2 1 
ATOM 369  N N   ? THR A 1  49 ?  -7.065   5.919  12.858 1.000 97.380 ? 49  THR A N   1 
ATOM 370  C CA  ? THR A 1  49 ?  -8.348   5.692  12.201 1.000 97.380 ? 49  THR A CA  1 
ATOM 371  C C   ? THR A 1  49 ?  -8.163   5.530  10.695 1.000 97.380 ? 49  THR A C   1 
ATOM 372  C CB  ? THR A 1  49 ?  -9.330   6.845  12.479 1.000 97.380 ? 49  THR A CB  1 
ATOM 373  O O   ? THR A 1  49 ?  -7.122   5.902  10.148 1.000 97.380 ? 49  THR A O   1 
ATOM 374  C CG2 ? THR A 1  49 ?  -9.591   6.996  13.974 1.000 97.380 ? 49  THR A CG2 1 
ATOM 375  O OG1 ? THR A 1  49 ?  -8.778   8.067  11.975 1.000 97.380 ? 49  THR A OG1 1 
ATOM 376  N N   ? VAL A 1  50 ?  -9.173   4.848  10.159 1.000 97.860 ? 50  VAL A N   1 
ATOM 377  C CA  ? VAL A 1  50 ?  -9.180   4.792   8.701 1.000 97.860 ? 50  VAL A CA  1 
ATOM 378  C C   ? VAL A 1  50 ? -10.419   5.504   8.162 1.000 97.860 ? 50  VAL A C   1 
ATOM 379  C CB  ? VAL A 1  50 ?  -9.138   3.334   8.189 1.000 97.860 ? 50  VAL A CB  1 
ATOM 380  O O   ? VAL A 1  50 ? -11.481   5.475   8.787 1.000 97.860 ? 50  VAL A O   1 
ATOM 381  C CG1 ? VAL A 1  50 ?  -7.876   2.626   8.679 1.000 97.860 ? 50  VAL A CG1 1 
ATOM 382  C CG2 ? VAL A 1  50 ? -10.387   2.576   8.634 1.000 97.860 ? 50  VAL A CG2 1 
ATOM 383  N N   ? VAL A 1  51 ? -10.228   6.240   7.090 1.000 98.140 ? 51  VAL A N   1 
ATOM 384  C CA  ? VAL A 1  51 ? -11.335   6.855   6.366 1.000 98.140 ? 51  VAL A CA  1 
ATOM 385  C C   ? VAL A 1  51 ? -11.664   6.029   5.125 1.000 98.140 ? 51  VAL A C   1 
ATOM 386  C CB  ? VAL A 1  51 ? -11.011   8.312   5.965 1.000 98.140 ? 51  VAL A CB  1 
ATOM 387  O O   ? VAL A 1  51 ? -10.801   5.808   4.271 1.000 98.140 ? 51  VAL A O   1 
ATOM 388  C CG1 ? VAL A 1  51 ? -12.172   8.929   5.188 1.000 98.140 ? 51  VAL A CG1 1 
ATOM 389  C CG2 ? VAL A 1  51 ? -10.690   9.146   7.204 1.000 98.140 ? 51  VAL A CG2 1 
ATOM 390  N N   ? VAL A 1  52 ? -12.922   5.554   5.071 1.000 97.820 ? 52  VAL A N   1 
ATOM 391  C CA  ? VAL A 1  52 ? -13.377   4.740   3.949 1.000 97.820 ? 52  VAL A CA  1 
ATOM 392  C C   ? VAL A 1  52 ? -14.382   5.528   3.112 1.000 97.820 ? 52  VAL A C   1 
ATOM 393  C CB  ? VAL A 1  52 ? -14.008   3.413   4.429 1.000 97.820 ? 52  VAL A CB  1 
ATOM 394  O O   ? VAL A 1  52 ? -15.009   6.468   3.606 1.000 97.820 ? 52  VAL A O   1 
ATOM 395  C CG1 ? VAL A 1  52 ? -12.990   2.582   5.209 1.000 97.820 ? 52  VAL A CG1 1 
ATOM 396  C CG2 ? VAL A 1  52 ? -15.244   3.689   5.283 1.000 97.820 ? 52  VAL A CG2 1 
ATOM 397  N N   ? GLY A 1  53 ? -14.418   5.306   1.774 1.000 96.440 ? 53  GLY A N   1 
ATOM 398  C CA  ? GLY A 1  53 ? -15.471   5.819   0.912 1.000 96.440 ? 53  GLY A CA  1 
ATOM 399  C C   ? GLY A 1  53 ? -15.258   7.264   0.504 1.000 96.440 ? 53  GLY A C   1 
ATOM 400  O O   ? GLY A 1  53 ? -16.133   7.877  -0.111 1.000 96.440 ? 53  GLY A O   1 
ATOM 401  N N   ? ALA A 1  54 ? -14.067   7.865   0.837 1.000 96.840 ? 54  ALA A N   1 
ATOM 402  C CA  ? ALA A 1  54 ? -13.809   9.274   0.549 1.000 96.840 ? 54  ALA A CA  1 
ATOM 403  C C   ? ALA A 1  54 ? -13.124   9.440  -0.804 1.000 96.840 ? 54  ALA A C   1 
ATOM 404  C CB  ? ALA A 1  54 ? -12.958   9.896   1.653 1.000 96.840 ? 54  ALA A CB  1 
ATOM 405  O O   ? ALA A 1  54 ? -12.173   8.721  -1.119 1.000 96.840 ? 54  ALA A O   1 
ATOM 406  N N   ? HIS A 1  55 ? -13.650  10.275  -1.641 1.000 97.350 ? 55  HIS A N   1 
ATOM 407  C CA  ? HIS A 1  55 ? -12.957  10.782  -2.820 1.000 97.350 ? 55  HIS A CA  1 
ATOM 408  C C   ? HIS A 1  55 ? -12.202  12.069  -2.504 1.000 97.350 ? 55  HIS A C   1 
ATOM 409  C CB  ? HIS A 1  55 ? -13.946  11.021  -3.962 1.000 97.350 ? 55  HIS A CB  1 
ATOM 410  O O   ? HIS A 1  55 ? -11.098  12.286  -3.008 1.000 97.350 ? 55  HIS A O   1 
ATOM 411  C CG  ? HIS A 1  55 ? -13.327  11.641  -5.173 1.000 97.350 ? 55  HIS A CG  1 
ATOM 412  C CD2 ? HIS A 1  55 ? -13.418  12.895  -5.675 1.000 97.350 ? 55  HIS A CD2 1 
ATOM 413  N ND1 ? HIS A 1  55 ? -12.499  10.943  -6.026 1.000 97.350 ? 55  HIS A ND1 1 
ATOM 414  C CE1 ? HIS A 1  55 ? -12.106  11.744  -7.002 1.000 97.350 ? 55  HIS A CE1 1 
ATOM 415  N NE2 ? HIS A 1  55 ? -12.649  12.934  -6.813 1.000 97.350 ? 55  HIS A NE2 1 
ATOM 416  N N   ? ASP A 1  56 ? -12.807  12.935  -1.688 1.000 97.330 ? 56  ASP A N   1 
ATOM 417  C CA  ? ASP A 1  56 ? -12.298  14.197  -1.160 1.000 97.330 ? 56  ASP A CA  1 
ATOM 418  C C   ? ASP A 1  56 ? -12.297  14.193   0.367 1.000 97.330 ? 56  ASP A C   1 
ATOM 419  C CB  ? ASP A 1  56 ? -13.128  15.371  -1.682 1.000 97.330 ? 56  ASP A CB  1 
ATOM 420  O O   ? ASP A 1  56 ? -13.358  14.171   0.994 1.000 97.330 ? 56  ASP A O   1 
ATOM 421  C CG  ? ASP A 1  56 ? -12.527  16.722  -1.337 1.000 97.330 ? 56  ASP A CG  1 
ATOM 422  O OD1 ? ASP A 1  56 ? -11.681  16.797  -0.419 1.000 97.330 ? 56  ASP A OD1 1 
ATOM 423  O OD2 ? ASP A 1  56 ? -12.905  17.722  -1.986 1.000 97.330 ? 56  ASP A OD2 1 
ATOM 424  N N   ? LEU A 1  57 ? -11.062  14.270   0.955 1.000 96.830 ? 57  LEU A N   1 
ATOM 425  C CA  ? LEU A 1  57 ? -10.918  14.129   2.400 1.000 96.830 ? 57  LEU A CA  1 
ATOM 426  C C   ? LEU A 1  57 ? -11.511  15.333   3.125 1.000 96.830 ? 57  LEU A C   1 
ATOM 427  C CB  ? LEU A 1  57 ?  -9.444  13.966   2.779 1.000 96.830 ? 57  LEU A CB  1 
ATOM 428  O O   ? LEU A 1  57 ? -11.811  15.258   4.319 1.000 96.830 ? 57  LEU A O   1 
ATOM 429  C CG  ? LEU A 1  57 ?  -8.790  12.637   2.398 1.000 96.830 ? 57  LEU A CG  1 
ATOM 430  C CD1 ? LEU A 1  57 ?  -7.315  12.642   2.785 1.000 96.830 ? 57  LEU A CD1 1 
ATOM 431  C CD2 ? LEU A 1  57 ?  -9.518  11.473   3.060 1.000 96.830 ? 57  LEU A CD2 1 
ATOM 432  N N   ? ARG A 1  58 ? -11.784  16.422   2.493 1.000 95.600 ? 58  ARG A N   1 
ATOM 433  C CA  ? ARG A 1  58 ? -12.425  17.588   3.094 1.000 95.600 ? 58  ARG A CA  1 
ATOM 434  C C   ? ARG A 1  58 ? -13.919  17.351   3.289 1.000 95.600 ? 58  ARG A C   1 
ATOM 435  C CB  ? ARG A 1  58 ? -12.200  18.830   2.230 1.000 95.600 ? 58  ARG A CB  1 
ATOM 436  O O   ? ARG A 1  58 ? -14.552  18.003   4.121 1.000 95.600 ? 58  ARG A O   1 
ATOM 437  C CG  ? ARG A 1  58 ? -10.756  19.305   2.198 1.000 95.600 ? 58  ARG A CG  1 
ATOM 438  C CD  ? ARG A 1  58 ? -10.564  20.462   1.228 1.000 95.600 ? 58  ARG A CD  1 
ATOM 439  N NE  ? ARG A 1  58 ? -10.811  20.055  -0.153 1.000 95.600 ? 58  ARG A NE  1 
ATOM 440  N NH1 ? ARG A 1  58 ? -10.239  22.095  -1.075 1.000 95.600 ? 58  ARG A NH1 1 
ATOM 441  N NH2 ? ARG A 1  58 ? -10.905  20.368  -2.426 1.000 95.600 ? 58  ARG A NH2 1 
ATOM 442  C CZ  ? ARG A 1  58 ? -10.651  20.840  -1.215 1.000 95.600 ? 58  ARG A CZ  1 
ATOM 443  N N   ? GLN A 1  59 ? -14.475  16.442   2.538 1.000 93.980 ? 59  GLN A N   1 
ATOM 444  C CA  ? GLN A 1  59 ? -15.915  16.206   2.539 1.000 93.980 ? 59  GLN A CA  1 
ATOM 445  C C   ? GLN A 1  59 ? -16.258  14.904   3.258 1.000 93.980 ? 59  GLN A C   1 
ATOM 446  C CB  ? GLN A 1  59 ? -16.456  16.174   1.109 1.000 93.980 ? 59  GLN A CB  1 
ATOM 447  O O   ? GLN A 1  59 ? -17.398  14.438   3.199 1.000 93.980 ? 59  GLN A O   1 
ATOM 448  C CG  ? GLN A 1  59 ? -16.308  17.495   0.366 1.000 93.980 ? 59  GLN A CG  1 
ATOM 449  C CD  ? GLN A 1  59 ? -16.895  17.450  -1.033 1.000 93.980 ? 59  GLN A CD  1 
ATOM 450  N NE2 ? GLN A 1  59 ? -16.574  18.453  -1.843 1.000 93.980 ? 59  GLN A NE2 1 
ATOM 451  O OE1 ? GLN A 1  59 ? -17.631  16.522  -1.382 1.000 93.980 ? 59  GLN A OE1 1 
ATOM 452  N N   ? SER A 1  60 ? -15.222  14.283   3.908 1.000 91.880 ? 60  SER A N   1 
ATOM 453  C CA  ? SER A 1  60 ? -15.470  13.026   4.608 1.000 91.880 ? 60  SER A CA  1 
ATOM 454  C C   ? SER A 1  60 ? -16.191  13.263   5.931 1.000 91.880 ? 60  SER A C   1 
ATOM 455  C CB  ? SER A 1  60 ? -14.157  12.284   4.859 1.000 91.880 ? 60  SER A CB  1 
ATOM 456  O O   ? SER A 1  60 ? -16.002  14.301   6.569 1.000 91.880 ? 60  SER A O   1 
ATOM 457  O OG  ? SER A 1  60 ? -13.322  13.021   5.735 1.000 91.880 ? 60  SER A OG  1 
ATOM 458  N N   ? MET A 1  61 ? -17.173  12.351   6.273 1.000 91.790 ? 61  MET A N   1 
ATOM 459  C CA  ? MET A 1  61 ? -17.963  12.439   7.498 1.000 91.790 ? 61  MET A CA  1 
ATOM 460  C C   ? MET A 1  61 ? -17.359  11.574   8.598 1.000 91.790 ? 61  MET A C   1 
ATOM 461  C CB  ? MET A 1  61 ? -19.410  12.019   7.236 1.000 91.790 ? 61  MET A CB  1 
ATOM 462  O O   ? MET A 1  61 ? -16.593  10.651   8.318 1.000 91.790 ? 61  MET A O   1 
ATOM 463  C CG  ? MET A 1  61 ? -20.138  12.910   6.243 1.000 91.790 ? 61  MET A CG  1 
ATOM 464  S SD  ? MET A 1  61 ? -21.878  12.391   5.976 1.000 91.790 ? 61  MET A SD  1 
ATOM 465  C CE  ? MET A 1  61 ? -21.617  10.900   4.975 1.000 91.790 ? 61  MET A CE  1 
ATOM 466  N N   ? ALA A 1  62 ? -17.718  11.931   9.907 1.000 90.230 ? 62  ALA A N   1 
ATOM 467  C CA  ? ALA A 1  62 ? -17.254  11.157  11.056 1.000 90.230 ? 62  ALA A CA  1 
ATOM 468  C C   ? ALA A 1  62 ? -17.615   9.682  10.906 1.000 90.230 ? 62  ALA A C   1 
ATOM 469  C CB  ? ALA A 1  62 ? -17.843  11.718  12.348 1.000 90.230 ? 62  ALA A CB  1 
ATOM 470  O O   ? ALA A 1  62 ? -16.866   8.806  11.342 1.000 90.230 ? 62  ALA A O   1 
ATOM 471  N N   ? SER A 1  63 ? -18.791   9.480  10.255 1.000 90.890 ? 63  SER A N   1 
ATOM 472  C CA  ? SER A 1  63 ? -19.277   8.112  10.108 1.000 90.890 ? 63  SER A CA  1 
ATOM 473  C C   ? SER A 1  63 ? -18.395   7.311   9.157 1.000 90.890 ? 63  SER A C   1 
ATOM 474  C CB  ? SER A 1  63 ? -20.721   8.108   9.602 1.000 90.890 ? 63  SER A CB  1 
ATOM 475  O O   ? SER A 1  63 ? -18.450   6.080   9.139 1.000 90.890 ? 63  SER A O   1 
ATOM 476  O OG  ? SER A 1  63 ? -20.817   8.765   8.350 1.000 90.890 ? 63  SER A OG  1 
ATOM 477  N N   ? ASP A 1  64 ? -17.531   7.944   8.297 1.000 94.160 ? 64  ASP A N   1 
ATOM 478  C CA  ? ASP A 1  64 ? -16.590   7.299   7.385 1.000 94.160 ? 64  ASP A CA  1 
ATOM 479  C C   ? ASP A 1  64 ? -15.295   6.927   8.105 1.000 94.160 ? 64  ASP A C   1 
ATOM 480  C CB  ? ASP A 1  64 ? -16.287   8.210   6.194 1.000 94.160 ? 64  ASP A CB  1 
ATOM 481  O O   ? ASP A 1  64 ? -14.491   6.151   7.585 1.000 94.160 ? 64  ASP A O   1 
ATOM 482  C CG  ? ASP A 1  64 ? -17.510   8.500   5.343 1.000 94.160 ? 64  ASP A CG  1 
ATOM 483  O OD1 ? ASP A 1  64 ? -18.415   7.642   5.264 1.000 94.160 ? 64  ASP A OD1 1 
ATOM 484  O OD2 ? ASP A 1  64 ? -17.568   9.595   4.742 1.000 94.160 ? 64  ASP A OD2 1 
ATOM 485  N N   ? ARG A 1  65 ? -15.064   7.453   9.210 1.000 96.960 ? 65  ARG A N   1 
ATOM 486  C CA  ? ARG A 1  65 ? -13.847   7.227   9.983 1.000 96.960 ? 65  ARG A CA  1 
ATOM 487  C C   ? ARG A 1  65 ? -14.036   6.091  10.982 1.000 96.960 ? 65  ARG A C   1 
ATOM 488  C CB  ? ARG A 1  65 ? -13.429   8.504  10.715 1.000 96.960 ? 65  ARG A CB  1 
ATOM 489  O O   ? ARG A 1  65 ? -14.904   6.162  11.854 1.000 96.960 ? 65  ARG A O   1 
ATOM 490  C CG  ? ARG A 1  65 ? -12.928   9.606   9.795 1.000 96.960 ? 65  ARG A CG  1 
ATOM 491  C CD  ? ARG A 1  65 ? -12.453  10.822  10.578 1.000 96.960 ? 65  ARG A CD  1 
ATOM 492  N NE  ? ARG A 1  65 ? -12.273  11.984   9.712 1.000 96.960 ? 65  ARG A NE  1 
ATOM 493  N NH1 ? ARG A 1  65 ? -10.142  11.405   9.032 1.000 96.960 ? 65  ARG A NH1 1 
ATOM 494  N NH2 ? ARG A 1  65 ? -11.121  13.321   8.242 1.000 96.960 ? 65  ARG A NH2 1 
ATOM 495  C CZ  ? ARG A 1  65 ? -11.179  12.234   8.997 1.000 96.960 ? 65  ARG A CZ  1 
ATOM 496  N N   ? ILE A 1  66 ? -13.278   5.103  10.846 1.000 97.150 ? 66  ILE A N   1 
ATOM 497  C CA  ? ILE A 1  66 ? -13.384   3.895  11.658 1.000 97.150 ? 66  ILE A CA  1 
ATOM 498  C C   ? ILE A 1  66 ? -12.089   3.682  12.438 1.000 97.150 ? 66  ILE A C   1 
ATOM 499  C CB  ? ILE A 1  66 ? -13.697   2.656  10.789 1.000 97.150 ? 66  ILE A CB  1 
ATOM 500  O O   ? ILE A 1  66 ? -10.998   3.724  11.865 1.000 97.150 ? 66  ILE A O   1 
ATOM 501  C CG1 ? ILE A 1  66 ? -14.953   2.900   9.944 1.000 97.150 ? 66  ILE A CG1 1 
ATOM 502  C CG2 ? ILE A 1  66 ? -13.859   1.410  11.664 1.000 97.150 ? 66  ILE A CG2 1 
ATOM 503  C CD1 ? ILE A 1  66 ? -15.240   1.800   8.931 1.000 97.150 ? 66  ILE A CD1 1 
ATOM 504  N N   ? GLU A 1  67 ? -12.250   3.399  13.759 1.000 96.950 ? 67  GLU A N   1 
ATOM 505  C CA  ? GLU A 1  67 ? -11.088   3.110  14.594 1.000 96.950 ? 67  GLU A CA  1 
ATOM 506  C C   ? GLU A 1  67 ? -10.487   1.749  14.254 1.000 96.950 ? 67  GLU A C   1 
ATOM 507  C CB  ? GLU A 1  67 ? -11.465   3.163  16.077 1.000 96.950 ? 67  GLU A CB  1 
ATOM 508  O O   ? GLU A 1  67 ? -11.212   0.815  13.904 1.000 96.950 ? 67  GLU A O   1 
ATOM 509  C CG  ? GLU A 1  67 ? -11.831   4.556  16.569 1.000 96.950 ? 67  GLU A CG  1 
ATOM 510  C CD  ? GLU A 1  67 ? -12.144   4.603  18.057 1.000 96.950 ? 67  GLU A CD  1 
ATOM 511  O OE1 ? GLU A 1  67 ? -12.567   5.672  18.554 1.000 96.950 ? 67  GLU A OE1 1 
ATOM 512  O OE2 ? GLU A 1  67 ? -11.963   3.565  18.730 1.000 96.950 ? 67  GLU A OE2 1 
ATOM 513  N N   ? VAL A 1  68 ?  -9.147   1.758  14.386 1.000 96.610 ? 68  VAL A N   1 
ATOM 514  C CA  ? VAL A 1  68 ?  -8.432   0.496  14.221 1.000 96.610 ? 68  VAL A CA  1 
ATOM 515  C C   ? VAL A 1  68 ?  -8.436  -0.277  15.538 1.000 96.610 ? 68  VAL A C   1 
ATOM 516  C CB  ? VAL A 1  68 ?  -6.982   0.724  13.741 1.000 96.610 ? 68  VAL A CB  1 
ATOM 517  O O   ? VAL A 1  68 ?  -8.019   0.247  16.573 1.000 96.610 ? 68  VAL A O   1 
ATOM 518  C CG1 ? VAL A 1  68 ?  -6.222  -0.600  13.670 1.000 96.610 ? 68  VAL A CG1 1 
ATOM 519  C CG2 ? VAL A 1  68 ?  -6.973   1.421  12.382 1.000 96.610 ? 68  VAL A CG2 1 
ATOM 520  N N   ? GLU A 1  69 ?  -9.020  -1.580  15.498 1.000 95.320 ? 69  GLU A N   1 
ATOM 521  C CA  ? GLU A 1  69 ?  -9.115  -2.434  16.679 1.000 95.320 ? 69  GLU A CA  1 
ATOM 522  C C   ? GLU A 1  69 ?  -7.757  -3.024  17.045 1.000 95.320 ? 69  GLU A C   1 
ATOM 523  C CB  ? GLU A 1  69 ? -10.132  -3.556  16.450 1.000 95.320 ? 69  GLU A CB  1 
ATOM 524  O O   ? GLU A 1  69 ?  -7.368  -3.023  18.215 1.000 95.320 ? 69  GLU A O   1 
ATOM 525  C CG  ? GLU A 1  69 ? -10.277  -4.504  17.631 1.000 95.320 ? 69  GLU A CG  1 
ATOM 526  C CD  ? GLU A 1  69 ? -11.323  -5.584  17.409 1.000 95.320 ? 69  GLU A CD  1 
ATOM 527  O OE1 ? GLU A 1  69 ? -11.743  -6.235  18.393 1.000 95.320 ? 69  GLU A OE1 1 
ATOM 528  O OE2 ? GLU A 1  69 ? -11.727  -5.782  16.241 1.000 95.320 ? 69  GLU A OE2 1 
ATOM 529  N N   ? SER A 1  70 ?  -7.130  -3.648  16.161 1.000 95.160 ? 70  SER A N   1 
ATOM 530  C CA  ? SER A 1  70 ?  -5.810  -4.238  16.358 1.000 95.160 ? 70  SER A CA  1 
ATOM 531  C C   ? SER A 1  70 ?  -4.972  -4.154  15.087 1.000 95.160 ? 70  SER A C   1 
ATOM 532  C CB  ? SER A 1  70 ?  -5.934  -5.696  16.802 1.000 95.160 ? 70  SER A CB  1 
ATOM 533  O O   ? SER A 1  70 ?  -5.510  -3.968  13.993 1.000 95.160 ? 70  SER A O   1 
ATOM 534  O OG  ? SER A 1  70 ?  -6.558  -6.476  15.796 1.000 95.160 ? 70  SER A OG  1 
ATOM 535  N N   ? TYR A 1  71 ?  -3.602  -4.208  15.310 1.000 93.380 ? 71  TYR A N   1 
ATOM 536  C CA  ? TYR A 1  71 ?  -2.625  -4.196  14.227 1.000 93.380 ? 71  TYR A CA  1 
ATOM 537  C C   ? TYR A 1  71 ?  -1.800  -5.478  14.223 1.000 93.380 ? 71  TYR A C   1 
ATOM 538  C CB  ? TYR A 1  71 ?  -1.701  -2.981  14.350 1.000 93.380 ? 71  TYR A CB  1 
ATOM 539  O O   ? TYR A 1  71 ?  -1.277  -5.890  15.261 1.000 93.380 ? 71  TYR A O   1 
ATOM 540  C CG  ? TYR A 1  71 ?  -2.412  -1.718  14.773 1.000 93.380 ? 71  TYR A CG  1 
ATOM 541  C CD1 ? TYR A 1  71 ?  -2.793  -0.762  13.834 1.000 93.380 ? 71  TYR A CD1 1 
ATOM 542  C CD2 ? TYR A 1  71 ?  -2.703  -1.478  16.112 1.000 93.380 ? 71  TYR A CD2 1 
ATOM 543  C CE1 ? TYR A 1  71 ?  -3.447   0.404  14.219 1.000 93.380 ? 71  TYR A CE1 1 
ATOM 544  C CE2 ? TYR A 1  71 ?  -3.356  -0.316  16.508 1.000 93.380 ? 71  TYR A CE2 1 
ATOM 545  O OH  ? TYR A 1  71 ?  -4.371   1.770  15.943 1.000 93.380 ? 71  TYR A OH  1 
ATOM 546  C CZ  ? TYR A 1  71 ?  -3.724   0.617  15.556 1.000 93.380 ? 71  TYR A CZ  1 
ATOM 547  N N   ? ILE A 1  72 ?  -1.760  -6.067  13.099 1.000 95.970 ? 72  ILE A N   1 
ATOM 548  C CA  ? ILE A 1  72 ?  -0.960  -7.282  12.985 1.000 95.970 ? 72  ILE A CA  1 
ATOM 549  C C   ? ILE A 1  72 ?   0.170  -7.063  11.981 1.000 95.970 ? 72  ILE A C   1 
ATOM 550  C CB  ? ILE A 1  72 ?  -1.825  -8.491  12.565 1.000 95.970 ? 72  ILE A CB  1 
ATOM 551  O O   ? ILE A 1  72 ?  -0.038  -7.172  10.771 1.000 95.970 ? 72  ILE A O   1 
ATOM 552  C CG1 ? ILE A 1  72 ?  -3.042  -8.623  13.487 1.000 95.970 ? 72  ILE A CG1 1 
ATOM 553  C CG2 ? ILE A 1  72 ?  -0.993  -9.777  12.568 1.000 95.970 ? 72  ILE A CG2 1 
ATOM 554  C CD1 ? ILE A 1  72 ?  -4.140  -9.524  12.937 1.000 95.970 ? 72  ILE A CD1 1 
ATOM 555  N N   ? ARG A 1  73 ?   1.319  -6.716  12.491 1.000 96.920 ? 73  ARG A N   1 
ATOM 556  C CA  ? ARG A 1  73 ?   2.516  -6.507  11.682 1.000 96.920 ? 73  ARG A CA  1 
ATOM 557  C C   ? ARG A 1  73 ?   3.213  -7.830  11.383 1.000 96.920 ? 73  ARG A C   1 
ATOM 558  C CB  ? ARG A 1  73 ?   3.483  -5.554  12.389 1.000 96.920 ? 73  ARG A CB  1 
ATOM 559  O O   ? ARG A 1  73 ?   3.254  -8.722  12.232 1.000 96.920 ? 73  ARG A O   1 
ATOM 560  C CG  ? ARG A 1  73 ?   4.650  -5.107  11.523 1.000 96.920 ? 73  ARG A CG  1 
ATOM 561  C CD  ? ARG A 1  73 ?   5.522  -4.083  12.236 1.000 96.920 ? 73  ARG A CD  1 
ATOM 562  N NE  ? ARG A 1  73 ?   5.638  -4.375  13.662 1.000 96.920 ? 73  ARG A NE  1 
ATOM 563  N NH1 ? ARG A 1  73 ?   6.971  -2.548  14.138 1.000 96.920 ? 73  ARG A NH1 1 
ATOM 564  N NH2 ? ARG A 1  73 ?   6.364  -3.996  15.808 1.000 96.920 ? 73  ARG A NH2 1 
ATOM 565  C CZ  ? ARG A 1  73 ?   6.324  -3.639  14.533 1.000 96.920 ? 73  ARG A CZ  1 
ATOM 566  N N   ? HIS A 1  74 ?   3.711  -7.852  10.083 1.000 97.550 ? 74  HIS A N   1 
ATOM 567  C CA  ? HIS A 1  74 ?   4.473  -9.066   9.810 1.000 97.550 ? 74  HIS A CA  1 
ATOM 568  C C   ? HIS A 1  74 ?   5.591  -9.255  10.830 1.000 97.550 ? 74  HIS A C   1 
ATOM 569  C CB  ? HIS A 1  74 ?   5.054  -9.027   8.395 1.000 97.550 ? 74  HIS A CB  1 
ATOM 570  O O   ? HIS A 1  74 ?   6.362  -8.329  11.092 1.000 97.550 ? 74  HIS A O   1 
ATOM 571  C CG  ? HIS A 1  74 ?   5.518 -10.360   7.901 1.000 97.550 ? 74  HIS A CG  1 
ATOM 572  C CD2 ? HIS A 1  74 ?   4.923 -11.261   7.083 1.000 97.550 ? 74  HIS A CD2 1 
ATOM 573  N ND1 ? HIS A 1  74 ?   6.735 -10.902   8.252 1.000 97.550 ? 74  HIS A ND1 1 
ATOM 574  C CE1 ? HIS A 1  74 ?   6.870 -12.081   7.669 1.000 97.550 ? 74  HIS A CE1 1 
ATOM 575  N NE2 ? HIS A 1  74 ?   5.784 -12.323   6.954 1.000 97.550 ? 74  HIS A NE2 1 
ATOM 576  N N   ? PRO A 1  75 ?   5.721 -10.452  11.465 1.000 96.230 ? 75  PRO A N   1 
ATOM 577  C CA  ? PRO A 1  75 ?   6.660 -10.701  12.561 1.000 96.230 ? 75  PRO A CA  1 
ATOM 578  C C   ? PRO A 1  75 ?   8.117 -10.522  12.142 1.000 96.230 ? 75  PRO A C   1 
ATOM 579  C CB  ? PRO A 1  75 ?   6.376 -12.156  12.945 1.000 96.230 ? 75  PRO A CB  1 
ATOM 580  O O   ? PRO A 1  75 ?   8.977 -10.252  12.985 1.000 96.230 ? 75  PRO A O   1 
ATOM 581  C CG  ? PRO A 1  75 ?   4.999 -12.425  12.432 1.000 96.230 ? 75  PRO A CG  1 
ATOM 582  C CD  ? PRO A 1  75 ?   4.745 -11.529  11.254 1.000 96.230 ? 75  PRO A CD  1 
ATOM 583  N N   ? SER A 1  76 ?   8.373 -10.637  10.877 1.000 96.720 ? 76  SER A N   1 
ATOM 584  C CA  ? SER A 1  76 ?   9.750 -10.542  10.402 1.000 96.720 ? 76  SER A CA  1 
ATOM 585  C C   ? SER A 1  76 ?  10.020  -9.188   9.755 1.000 96.720 ? 76  SER A C   1 
ATOM 586  C CB  ? SER A 1  76 ?  10.051 -11.661   9.405 1.000 96.720 ? 76  SER A CB  1 
ATOM 587  O O   ? SER A 1  76 ?  10.983  -9.035   9.002 1.000 96.720 ? 76  SER A O   1 
ATOM 588  O OG  ? SER A 1  76 ?   9.982 -12.929  10.035 1.000 96.720 ? 76  SER A OG  1 
ATOM 589  N N   ? TYR A 1  77 ?   9.106  -8.192   9.994 1.000 97.070 ? 77  TYR A N   1 
ATOM 590  C CA  ? TYR A 1  77 ?   9.357  -6.854   9.469 1.000 97.070 ? 77  TYR A CA  1 
ATOM 591  C C   ? TYR A 1  77 ?  10.688  -6.311   9.974 1.000 97.070 ? 77  TYR A C   1 
ATOM 592  C CB  ? TYR A 1  77 ?   8.223  -5.902   9.861 1.000 97.070 ? 77  TYR A CB  1 
ATOM 593  O O   ? TYR A 1  77 ?  10.969  -6.355  11.174 1.000 97.070 ? 77  TYR A O   1 
ATOM 594  C CG  ? TYR A 1  77 ?   8.491  -4.460   9.504 1.000 97.070 ? 77  TYR A CG  1 
ATOM 595  C CD1 ? TYR A 1  77 ?   8.559  -3.479  10.491 1.000 97.070 ? 77  TYR A CD1 1 
ATOM 596  C CD2 ? TYR A 1  77 ?   8.675  -4.075   8.181 1.000 97.070 ? 77  TYR A CD2 1 
ATOM 597  C CE1 ? TYR A 1  77 ?   8.804  -2.148  10.167 1.000 97.070 ? 77  TYR A CE1 1 
ATOM 598  C CE2 ? TYR A 1  77 ?   8.921  -2.748   7.845 1.000 97.070 ? 77  TYR A CE2 1 
ATOM 599  O OH  ? TYR A 1  77 ?   9.227  -0.478   8.517 1.000 97.070 ? 77  TYR A OH  1 
ATOM 600  C CZ  ? TYR A 1  77 ?   8.984  -1.793   8.844 1.000 97.070 ? 77  TYR A CZ  1 
ATOM 601  N N   ? ASN A 1  78 ?  11.485  -5.787   9.080 1.000 94.950 ? 78  ASN A N   1 
ATOM 602  C CA  ? ASN A 1  78 ?  12.780  -5.163   9.329 1.000 94.950 ? 78  ASN A CA  1 
ATOM 603  C C   ? ASN A 1  78 ?  12.799  -3.708   8.869 1.000 94.950 ? 78  ASN A C   1 
ATOM 604  C CB  ? ASN A 1  78 ?  13.897  -5.951   8.642 1.000 94.950 ? 78  ASN A CB  1 
ATOM 605  O O   ? ASN A 1  78 ?  12.813  -3.432   7.669 1.000 94.950 ? 78  ASN A O   1 
ATOM 606  C CG  ? ASN A 1  78 ?  15.278  -5.437   8.997 1.000 94.950 ? 78  ASN A CG  1 
ATOM 607  N ND2 ? ASN A 1  78 ?  16.171  -6.346   9.371 1.000 94.950 ? 78  ASN A ND2 1 
ATOM 608  O OD1 ? ASN A 1  78 ?  15.541  -4.233   8.936 1.000 94.950 ? 78  ASN A OD1 1 
ATOM 609  N N   ? SER A 1  79 ?  12.880  -2.755   9.805 1.000 93.680 ? 79  SER A N   1 
ATOM 610  C CA  ? SER A 1  79 ?  12.726  -1.335   9.509 1.000 93.680 ? 79  SER A CA  1 
ATOM 611  C C   ? SER A 1  79 ?  13.984  -0.765   8.862 1.000 93.680 ? 79  SER A C   1 
ATOM 612  C CB  ? SER A 1  79 ?  12.399  -0.554  10.783 1.000 93.680 ? 79  SER A CB  1 
ATOM 613  O O   ? SER A 1  79 ?  13.921   0.232   8.141 1.000 93.680 ? 79  SER A O   1 
ATOM 614  O OG  ? SER A 1  79 ?  13.432  -0.702  11.742 1.000 93.680 ? 79  SER A OG  1 
ATOM 615  N N   ? LYS A 1  80 ?  15.114  -1.444   9.116 1.000 91.540 ? 80  LYS A N   1 
ATOM 616  C CA  ? LYS A 1  80 ?  16.376  -0.990   8.538 1.000 91.540 ? 80  LYS A CA  1 
ATOM 617  C C   ? LYS A 1  80 ?  16.412  -1.239   7.033 1.000 91.540 ? 80  LYS A C   1 
ATOM 618  C CB  ? LYS A 1  80 ?  17.558  -1.687   9.214 1.000 91.540 ? 80  LYS A CB  1 
ATOM 619  O O   ? LYS A 1  80 ?  16.774  -0.350   6.260 1.000 91.540 ? 80  LYS A O   1 
ATOM 620  C CG  ? LYS A 1  80 ?  18.918  -1.211   8.725 1.000 91.540 ? 80  LYS A CG  1 
ATOM 621  C CD  ? LYS A 1  80 ?  20.052  -1.894   9.478 1.000 91.540 ? 80  LYS A CD  1 
ATOM 622  C CE  ? LYS A 1  80 ?  21.414  -1.433   8.977 1.000 91.540 ? 80  LYS A CE  1 
ATOM 623  N NZ  ? LYS A 1  80 ?  22.530  -2.091   9.721 1.000 91.540 ? 80  LYS A NZ  1 
ATOM 624  N N   ? PHE A 1  81 ?  15.880  -2.343   6.629 1.000 89.780 ? 81  PHE A N   1 
ATOM 625  C CA  ? PHE A 1  81 ?  16.010  -2.735   5.231 1.000 89.780 ? 81  PHE A CA  1 
ATOM 626  C C   ? PHE A 1  81 ?  14.653  -2.721   4.536 1.000 89.780 ? 81  PHE A C   1 
ATOM 627  C CB  ? PHE A 1  81 ?  16.643  -4.126   5.117 1.000 89.780 ? 81  PHE A CB  1 
ATOM 628  O O   ? PHE A 1  81 ?  14.564  -2.968   3.332 1.000 89.780 ? 81  PHE A O   1 
ATOM 629  C CG  ? PHE A 1  81 ?  18.043  -4.202   5.664 1.000 89.780 ? 81  PHE A CG  1 
ATOM 630  C CD1 ? PHE A 1  81 ?  19.095  -3.574   5.009 1.000 89.780 ? 81  PHE A CD1 1 
ATOM 631  C CD2 ? PHE A 1  81 ?  18.306  -4.902   6.834 1.000 89.780 ? 81  PHE A CD2 1 
ATOM 632  C CE1 ? PHE A 1  81 ?  20.392  -3.642   5.513 1.000 89.780 ? 81  PHE A CE1 1 
ATOM 633  C CE2 ? PHE A 1  81 ?  19.600  -4.975   7.344 1.000 89.780 ? 81  PHE A CE2 1 
ATOM 634  C CZ  ? PHE A 1  81 ?  20.641  -4.346   6.681 1.000 89.780 ? 81  PHE A CZ  1 
ATOM 635  N N   ? ILE A 1  82 ?  13.597  -2.309   5.350 1.000 93.140 ? 82  ILE A N   1 
ATOM 636  C CA  ? ILE A 1  82 ?  12.216  -2.252   4.884 1.000 93.140 ? 82  ILE A CA  1 
ATOM 637  C C   ? ILE A 1  82 ?  11.846  -3.568   4.204 1.000 93.140 ? 82  ILE A C   1 
ATOM 638  C CB  ? ILE A 1  82 ?  11.994  -1.067   3.917 1.000 93.140 ? 82  ILE A CB  1 
ATOM 639  O O   ? ILE A 1  82 ?  11.217  -3.570   3.143 1.000 93.140 ? 82  ILE A O   1 
ATOM 640  C CG1 ? ILE A 1  82 ?  12.421   0.249   4.578 1.000 93.140 ? 82  ILE A CG1 1 
ATOM 641  C CG2 ? ILE A 1  82 ?  10.531  -1.004   3.467 1.000 93.140 ? 82  ILE A CG2 1 
ATOM 642  C CD1 ? ILE A 1  82 ?  11.497   0.709   5.697 1.000 93.140 ? 82  ILE A CD1 1 
ATOM 643  N N   ? TRP A 1  83 ?  12.255  -4.763   4.831 1.000 95.100 ? 83  TRP A N   1 
ATOM 644  C CA  ? TRP A 1  83 ?  11.876  -6.113   4.430 1.000 95.100 ? 83  TRP A CA  1 
ATOM 645  C C   ? TRP A 1  83 ?  10.567  -6.531   5.091 1.000 95.100 ? 83  TRP A C   1 
ATOM 646  C CB  ? TRP A 1  83 ?  12.982  -7.111   4.784 1.000 95.100 ? 83  TRP A CB  1 
ATOM 647  O O   ? TRP A 1  83 ?  10.311  -6.187   6.248 1.000 95.100 ? 83  TRP A O   1 
ATOM 648  C CG  ? TRP A 1  83 ?  14.218  -6.973   3.947 1.000 95.100 ? 83  TRP A CG  1 
ATOM 649  C CD1 ? TRP A 1  83 ?  14.370  -6.211   2.821 1.000 95.100 ? 83  TRP A CD1 1 
ATOM 650  C CD2 ? TRP A 1  83 ?  15.475  -7.619   4.167 1.000 95.100 ? 83  TRP A CD2 1 
ATOM 651  C CE2 ? TRP A 1  83 ?  16.346  -7.202   3.135 1.000 95.100 ? 83  TRP A CE2 1 
ATOM 652  C CE3 ? TRP A 1  83 ?  15.952  -8.510   5.138 1.000 95.100 ? 83  TRP A CE3 1 
ATOM 653  N NE1 ? TRP A 1  83 ?  15.647  -6.345   2.329 1.000 95.100 ? 83  TRP A NE1 1 
ATOM 654  C CH2 ? TRP A 1  83 ?  18.107  -8.519   4.011 1.000 95.100 ? 83  TRP A CH2 1 
ATOM 655  C CZ2 ? TRP A 1  83 ?  17.667  -7.648   3.048 1.000 95.100 ? 83  TRP A CZ2 1 
ATOM 656  C CZ3 ? TRP A 1  83 ?  17.267  -8.951   5.049 1.000 95.100 ? 83  TRP A CZ3 1 
ATOM 657  N N   ? ASN A 1  84 ?   9.763  -7.301   4.441 1.000 96.920 ? 84  ASN A N   1 
ATOM 658  C CA  ? ASN A 1  84 ?   8.479  -7.761   4.959 1.000 96.920 ? 84  ASN A CA  1 
ATOM 659  C C   ? ASN A 1  84 ?   7.577  -6.590   5.342 1.000 96.920 ? 84  ASN A C   1 
ATOM 660  C CB  ? ASN A 1  84 ?   8.684  -8.687   6.159 1.000 96.920 ? 84  ASN A CB  1 
ATOM 661  O O   ? ASN A 1  84 ?   6.935  -6.614   6.393 1.000 96.920 ? 84  ASN A O   1 
ATOM 662  C CG  ? ASN A 1  84 ?   9.613  -9.845   5.851 1.000 96.920 ? 84  ASN A CG  1 
ATOM 663  N ND2 ? ASN A 1  84 ?  10.725  -9.922   6.573 1.000 96.920 ? 84  ASN A ND2 1 
ATOM 664  O OD1 ? ASN A 1  84 ?   9.334 -10.663   4.971 1.000 96.920 ? 84  ASN A OD1 1 
ATOM 665  N N   ? ASP A 1  85 ?   7.623  -5.495   4.635 1.000 97.850 ? 85  ASP A N   1 
ATOM 666  C CA  ? ASP A 1  85 ?   6.888  -4.257   4.877 1.000 97.850 ? 85  ASP A CA  1 
ATOM 667  C C   ? ASP A 1  85 ?   5.398  -4.440   4.596 1.000 97.850 ? 85  ASP A C   1 
ATOM 668  C CB  ? ASP A 1  85 ?   7.450  -3.122   4.019 1.000 97.850 ? 85  ASP A CB  1 
ATOM 669  O O   ? ASP A 1  85 ?   4.878  -3.916   3.609 1.000 97.850 ? 85  ASP A O   1 
ATOM 670  C CG  ? ASP A 1  85 ?   6.912  -1.758   4.413 1.000 97.850 ? 85  ASP A CG  1 
ATOM 671  O OD1 ? ASP A 1  85 ?   6.428  -1.600   5.555 1.000 97.850 ? 85  ASP A OD1 1 
ATOM 672  O OD2 ? ASP A 1  85 ?   6.969  -0.834   3.573 1.000 97.850 ? 85  ASP A OD2 1 
ATOM 673  N N   ? ILE A 1  86 ?   4.689  -5.226   5.362 1.000 98.220 ? 86  ILE A N   1 
ATOM 674  C CA  ? ILE A 1  86 ?   3.269  -5.522   5.206 1.000 98.220 ? 86  ILE A CA  1 
ATOM 675  C C   ? ILE A 1  86 ?   2.607  -5.611   6.579 1.000 98.220 ? 86  ILE A C   1 
ATOM 676  C CB  ? ILE A 1  86 ?   3.048  -6.832   4.418 1.000 98.220 ? 86  ILE A CB  1 
ATOM 677  O O   ? ILE A 1  86 ?   3.197  -6.134   7.528 1.000 98.220 ? 86  ILE A O   1 
ATOM 678  C CG1 ? ILE A 1  86 ?   1.551  -7.067   4.182 1.000 98.220 ? 86  ILE A CG1 1 
ATOM 679  C CG2 ? ILE A 1  86 ?   3.678  -8.018   5.154 1.000 98.220 ? 86  ILE A CG2 1 
ATOM 680  C CD1 ? ILE A 1  86 ?   1.249  -8.149   3.154 1.000 98.220 ? 86  ILE A CD1 1 
ATOM 681  N N   ? MET A 1  87 ?   1.372  -5.048   6.681 1.000 97.660 ? 87  MET A N   1 
ATOM 682  C CA  ? MET A 1  87 ?   0.601  -5.000   7.920 1.000 97.660 ? 87  MET A CA  1 
ATOM 683  C C   ? MET A 1  87 ?  -0.894  -5.096   7.634 1.000 97.660 ? 87  MET A C   1 
ATOM 684  C CB  ? MET A 1  87 ?   0.905  -3.717   8.694 1.000 97.660 ? 87  MET A CB  1 
ATOM 685  O O   ? MET A 1  87 ?  -1.374  -4.565   6.631 1.000 97.660 ? 87  MET A O   1 
ATOM 686  C CG  ? MET A 1  87 ?   0.184  -3.621  10.029 1.000 97.660 ? 87  MET A CG  1 
ATOM 687  S SD  ? MET A 1  87 ?   0.674  -2.135  10.988 1.000 97.660 ? 87  MET A SD  1 
ATOM 688  C CE  ? MET A 1  87 ?  -0.486  -0.917  10.306 1.000 97.660 ? 87  MET A CE  1 
ATOM 689  N N   ? VAL A 1  88 ?  -1.623  -5.769   8.537 1.000 98.000 ? 88  VAL A N   1 
ATOM 690  C CA  ? VAL A 1  88 ?  -3.076  -5.871   8.454 1.000 98.000 ? 88  VAL A CA  1 
ATOM 691  C C   ? VAL A 1  88 ?  -3.713  -5.166   9.649 1.000 98.000 ? 88  VAL A C   1 
ATOM 692  C CB  ? VAL A 1  88 ?  -3.539  -7.344   8.395 1.000 98.000 ? 88  VAL A CB  1 
ATOM 693  O O   ? VAL A 1  88 ?  -3.322  -5.398  10.795 1.000 98.000 ? 88  VAL A O   1 
ATOM 694  C CG1 ? VAL A 1  88 ?  -5.064  -7.429   8.375 1.000 98.000 ? 88  VAL A CG1 1 
ATOM 695  C CG2 ? VAL A 1  88 ?  -2.946  -8.041   7.172 1.000 98.000 ? 88  VAL A CG2 1 
ATOM 696  N N   ? PHE A 1  89 ?  -4.631  -4.224   9.333 1.000 97.440 ? 89  PHE A N   1 
ATOM 697  C CA  ? PHE A 1  89 ?  -5.469  -3.622  10.363 1.000 97.440 ? 89  PHE A CA  1 
ATOM 698  C C   ? PHE A 1  89 ?  -6.782  -4.382  10.506 1.000 97.440 ? 89  PHE A C   1 
ATOM 699  C CB  ? PHE A 1  89 ?  -5.747  -2.150  10.041 1.000 97.440 ? 89  PHE A CB  1 
ATOM 700  O O   ? PHE A 1  89 ?  -7.429  -4.706   9.508 1.000 97.440 ? 89  PHE A O   1 
ATOM 701  C CG  ? PHE A 1  89 ?  -4.510  -1.295   9.997 1.000 97.440 ? 89  PHE A CG  1 
ATOM 702  C CD1 ? PHE A 1  89 ?  -3.362  -1.671  10.684 1.000 97.440 ? 89  PHE A CD1 1 
ATOM 703  C CD2 ? PHE A 1  89 ?  -4.495  -0.113   9.267 1.000 97.440 ? 89  PHE A CD2 1 
ATOM 704  C CE1 ? PHE A 1  89 ?  -2.216  -0.881  10.644 1.000 97.440 ? 89  PHE A CE1 1 
ATOM 705  C CE2 ? PHE A 1  89 ?  -3.353   0.682   9.223 1.000 97.440 ? 89  PHE A CE2 1 
ATOM 706  C CZ  ? PHE A 1  89 ?  -2.215   0.297   9.913 1.000 97.440 ? 89  PHE A CZ  1 
ATOM 707  N N   ? LYS A 1  90 ?  -7.163  -4.733  11.801 1.000 97.200 ? 90  LYS A N   1 
ATOM 708  C CA  ? LYS A 1  90 ?  -8.541  -5.118  12.095 1.000 97.200 ? 90  LYS A CA  1 
ATOM 709  C C   ? LYS A 1  90 ?  -9.359  -3.917  12.561 1.000 97.200 ? 90  LYS A C   1 
ATOM 710  C CB  ? LYS A 1  90 ?  -8.577  -6.220  13.154 1.000 97.200 ? 90  LYS A CB  1 
ATOM 711  O O   ? LYS A 1  90 ?  -8.983  -3.237  13.518 1.000 97.200 ? 90  LYS A O   1 
ATOM 712  C CG  ? LYS A 1  90 ?  -9.964  -6.791  13.407 1.000 97.200 ? 90  LYS A CG  1 
ATOM 713  C CD  ? LYS A 1  90 ?  -9.917  -7.971  14.369 1.000 97.200 ? 90  LYS A CD  1 
ATOM 714  C CE  ? LYS A 1  90 ? -11.299  -8.572  14.587 1.000 97.200 ? 90  LYS A CE  1 
ATOM 715  N NZ  ? LYS A 1  90 ? -11.253  -9.746  15.509 1.000 97.200 ? 90  LYS A NZ  1 
ATOM 716  N N   ? LEU A 1  91 ? -10.429  -3.662  11.846 1.000 97.170 ? 91  LEU A N   1 
ATOM 717  C CA  ? LEU A 1  91 ? -11.247  -2.493  12.149 1.000 97.170 ? 91  LEU A CA  1 
ATOM 718  C C   ? LEU A 1  91 ? -12.210  -2.786  13.294 1.000 97.170 ? 91  LEU A C   1 
ATOM 719  C CB  ? LEU A 1  91 ? -12.030  -2.051  10.909 1.000 97.170 ? 91  LEU A CB  1 
ATOM 720  O O   ? LEU A 1  91 ? -12.688  -3.914  13.436 1.000 97.170 ? 91  LEU A O   1 
ATOM 721  C CG  ? LEU A 1  91 ? -11.202  -1.724   9.665 1.000 97.170 ? 91  LEU A CG  1 
ATOM 722  C CD1 ? LEU A 1  91 ? -12.115  -1.339   8.507 1.000 97.170 ? 91  LEU A CD1 1 
ATOM 723  C CD2 ? LEU A 1  91 ? -10.207  -0.607   9.963 1.000 97.170 ? 91  LEU A CD2 1 
ATOM 724  N N   ? LYS A 1  92 ? -12.497  -1.755  14.206 1.000 96.570 ? 92  LYS A N   1 
ATOM 725  C CA  ? LYS A 1  92 ? -13.382  -1.885  15.361 1.000 96.570 ? 92  LYS A CA  1 
ATOM 726  C C   ? LYS A 1  92 ? -14.820  -2.151  14.924 1.000 96.570 ? 92  LYS A C   1 
ATOM 727  C CB  ? LYS A 1  92 ? -13.322  -0.626  16.227 1.000 96.570 ? 92  LYS A CB  1 
ATOM 728  O O   ? LYS A 1  92 ? -15.596  -2.758  15.664 1.000 96.570 ? 92  LYS A O   1 
ATOM 729  C CG  ? LYS A 1  92 ? -12.121  -0.573  17.160 1.000 96.570 ? 92  LYS A CG  1 
ATOM 730  C CD  ? LYS A 1  92 ? -12.300   0.483  18.243 1.000 96.570 ? 92  LYS A CD  1 
ATOM 731  C CE  ? LYS A 1  92 ? -11.168   0.439  19.260 1.000 96.570 ? 92  LYS A CE  1 
ATOM 732  N NZ  ? LYS A 1  92 ? -11.371   1.431  20.358 1.000 96.570 ? 92  LYS A NZ  1 
ATOM 733  N N   ? GLU A 1  93 ? -15.145  -1.716  13.666 1.000 95.920 ? 93  GLU A N   1 
ATOM 734  C CA  ? GLU A 1  93 ? -16.471  -1.911  13.086 1.000 95.920 ? 93  GLU A CA  1 
ATOM 735  C C   ? GLU A 1  93 ? -16.377  -2.460  11.665 1.000 95.920 ? 93  GLU A C   1 
ATOM 736  C CB  ? GLU A 1  93 ? -17.260  -0.599  13.093 1.000 95.920 ? 93  GLU A CB  1 
ATOM 737  O O   ? GLU A 1  93 ? -15.471  -2.096  10.913 1.000 95.920 ? 93  GLU A O   1 
ATOM 738  C CG  ? GLU A 1  93 ? -17.482  -0.022  14.483 1.000 95.920 ? 93  GLU A CG  1 
ATOM 739  C CD  ? GLU A 1  93 ? -18.156   1.341  14.466 1.000 95.920 ? 93  GLU A CD  1 
ATOM 740  O OE1 ? GLU A 1  93 ? -18.049   2.083  15.468 1.000 95.920 ? 93  GLU A OE1 1 
ATOM 741  O OE2 ? GLU A 1  93 ? -18.797   1.668  13.443 1.000 95.920 ? 93  GLU A OE2 1 
ATOM 742  N N   ? ARG A 1  94 ? -17.429  -3.344  11.361 1.000 96.290 ? 94  ARG A N   1 
ATOM 743  C CA  ? ARG A 1  94 ? -17.515  -3.842   9.992 1.000 96.290 ? 94  ARG A CA  1 
ATOM 744  C C   ? ARG A 1  94 ? -17.960  -2.741   9.036 1.000 96.290 ? 94  ARG A C   1 
ATOM 745  C CB  ? ARG A 1  94 ? -18.479  -5.028   9.912 1.000 96.290 ? 94  ARG A CB  1 
ATOM 746  O O   ? ARG A 1  94 ? -18.887  -1.986   9.338 1.000 96.290 ? 94  ARG A O   1 
ATOM 747  C CG  ? ARG A 1  94 ? -18.026  -6.245  10.701 1.000 96.290 ? 94  ARG A CG  1 
ATOM 748  C CD  ? ARG A 1  94 ? -19.018  -7.394  10.586 1.000 96.290 ? 94  ARG A CD  1 
ATOM 749  N NE  ? ARG A 1  94 ? -18.525  -8.600  11.245 1.000 96.290 ? 94  ARG A NE  1 
ATOM 750  N NH1 ? ARG A 1  94 ? -20.342  -9.906  10.671 1.000 96.290 ? 94  ARG A NH1 1 
ATOM 751  N NH2 ? ARG A 1  94 ? -18.626 -10.799  11.899 1.000 96.290 ? 94  ARG A NH2 1 
ATOM 752  C CZ  ? ARG A 1  94 ? -19.166  -9.766  11.270 1.000 96.290 ? 94  ARG A CZ  1 
ATOM 753  N N   ? VAL A 1  95 ? -17.196  -2.708   7.889 1.000 96.060 ? 95  VAL A N   1 
ATOM 754  C CA  ? VAL A 1  95 ? -17.553  -1.729   6.867 1.000 96.060 ? 95  VAL A CA  1 
ATOM 755  C C   ? VAL A 1  95 ? -18.689  -2.273   6.005 1.000 96.060 ? 95  VAL A C   1 
ATOM 756  C CB  ? VAL A 1  95 ? -16.340  -1.364   5.982 1.000 96.060 ? 95  VAL A CB  1 
ATOM 757  O O   ? VAL A 1  95 ? -18.702  -3.456   5.657 1.000 96.060 ? 95  VAL A O   1 
ATOM 758  C CG1 ? VAL A 1  95 ? -16.741  -0.360   4.903 1.000 96.060 ? 95  VAL A CG1 1 
ATOM 759  C CG2 ? VAL A 1  95 ? -15.203  -0.808   6.838 1.000 96.060 ? 95  VAL A CG2 1 
ATOM 760  N N   ? THR A 1  96 ? -19.717  -1.442   5.727 1.000 95.280 ? 96  THR A N   1 
ATOM 761  C CA  ? THR A 1  96 ? -20.828  -1.812   4.857 1.000 95.280 ? 96  THR A CA  1 
ATOM 762  C C   ? THR A 1  96 ? -20.525  -1.444   3.407 1.000 95.280 ? 96  THR A C   1 
ATOM 763  C CB  ? THR A 1  96 ? -22.135  -1.129   5.300 1.000 95.280 ? 96  THR A CB  1 
ATOM 764  O O   ? THR A 1  96 ? -20.169  -0.301   3.112 1.000 95.280 ? 96  THR A O   1 
ATOM 765  C CG2 ? THR A 1  96 ? -23.308  -1.571   4.431 1.000 95.280 ? 96  THR A CG2 1 
ATOM 766  O OG1 ? THR A 1  96 ? -22.409  -1.474   6.664 1.000 95.280 ? 96  THR A OG1 1 
ATOM 767  N N   ? GLN A 1  97 ? -20.661  -2.445   2.596 1.000 95.550 ? 97  GLN A N   1 
ATOM 768  C CA  ? GLN A 1  97 ? -20.422  -2.225   1.174 1.000 95.550 ? 97  GLN A CA  1 
ATOM 769  C C   ? GLN A 1  97 ? -21.505  -1.338   0.565 1.000 95.550 ? 97  GLN A C   1 
ATOM 770  C CB  ? GLN A 1  97 ? -20.353  -3.558   0.428 1.000 95.550 ? 97  GLN A CB  1 
ATOM 771  O O   ? GLN A 1  97 ? -22.691  -1.515   0.848 1.000 95.550 ? 97  GLN A O   1 
ATOM 772  C CG  ? GLN A 1  97 ? -19.769  -3.448  -0.974 1.000 95.550 ? 97  GLN A CG  1 
ATOM 773  C CD  ? GLN A 1  97 ? -19.521  -4.801  -1.614 1.000 95.550 ? 97  GLN A CD  1 
ATOM 774  N NE2 ? GLN A 1  97 ? -19.101  -4.793  -2.875 1.000 95.550 ? 97  GLN A NE2 1 
ATOM 775  O OE1 ? GLN A 1  97 ? -19.706  -5.846  -0.981 1.000 95.550 ? 97  GLN A OE1 1 
ATOM 776  N N   ? ASN A 1  98 ? -21.130  -0.413  -0.292 1.000 95.710 ? 98  ASN A N   1 
ATOM 777  C CA  ? ASN A 1  98 ? -22.008   0.446  -1.080 1.000 95.710 ? 98  ASN A CA  1 
ATOM 778  C C   ? ASN A 1  98 ? -21.290   1.011  -2.303 1.000 95.710 ? 98  ASN A C   1 
ATOM 779  C CB  ? ASN A 1  98 ? -22.562   1.583  -0.218 1.000 95.710 ? 98  ASN A CB  1 
ATOM 780  O O   ? ASN A 1  98 ? -20.232   0.513  -2.691 1.000 95.710 ? 98  ASN A O   1 
ATOM 781  C CG  ? ASN A 1  98 ? -21.471   2.459   0.364 1.000 95.710 ? 98  ASN A CG  1 
ATOM 782  N ND2 ? ASN A 1  98 ? -21.539   2.704   1.668 1.000 95.710 ? 98  ASN A ND2 1 
ATOM 783  O OD1 ? ASN A 1  98 ? -20.575   2.914  -0.351 1.000 95.710 ? 98  ASN A OD1 1 
ATOM 784  N N   ? SER A 1  99 ? -21.947   1.992  -2.939 1.000 95.130 ? 99  SER A N   1 
ATOM 785  C CA  ? SER A 1  99 ? -21.416   2.493  -4.202 1.000 95.130 ? 99  SER A CA  1 
ATOM 786  C C   ? SER A 1  99 ? -20.064   3.169  -4.004 1.000 95.130 ? 99  SER A C   1 
ATOM 787  C CB  ? SER A 1  99 ? -22.397   3.475  -4.845 1.000 95.130 ? 99  SER A CB  1 
ATOM 788  O O   ? SER A 1  99 ? -19.297   3.328  -4.956 1.000 95.130 ? 99  SER A O   1 
ATOM 789  O OG  ? SER A 1  99 ? -22.662   4.562  -3.976 1.000 95.130 ? 99  SER A OG  1 
ATOM 790  N N   ? SER A 1 100 ? -19.629   3.478  -2.762 1.000 96.200 ? 100 SER A N   1 
ATOM 791  C CA  ? SER A 1 100 ? -18.402   4.221  -2.494 1.000 96.200 ? 100 SER A CA  1 
ATOM 792  C C   ? SER A 1 100 ? -17.407   3.377  -1.705 1.000 96.200 ? 100 SER A C   1 
ATOM 793  C CB  ? SER A 1 100 ? -18.710   5.508  -1.729 1.000 96.200 ? 100 SER A CB  1 
ATOM 794  O O   ? SER A 1 100 ? -16.232   3.735  -1.593 1.000 96.200 ? 100 SER A O   1 
ATOM 795  O OG  ? SER A 1 100 ? -19.631   6.311  -2.447 1.000 96.200 ? 100 SER A OG  1 
ATOM 796  N N   ? VAL A 1 101 ? -17.847   2.252  -1.129 1.000 97.730 ? 101 VAL A N   1 
ATOM 797  C CA  ? VAL A 1 101 ? -16.999   1.390  -0.312 1.000 97.730 ? 101 VAL A CA  1 
ATOM 798  C C   ? VAL A 1 101 ? -17.087  -0.049  -0.815 1.000 97.730 ? 101 VAL A C   1 
ATOM 799  C CB  ? VAL A 1 101 ? -17.392   1.459   1.181 1.000 97.730 ? 101 VAL A CB  1 
ATOM 800  O O   ? VAL A 1 101 ? -18.182  -0.603  -0.942 1.000 97.730 ? 101 VAL A O   1 
ATOM 801  C CG1 ? VAL A 1 101 ? -16.504   0.538   2.015 1.000 97.730 ? 101 VAL A CG1 1 
ATOM 802  C CG2 ? VAL A 1 101 ? -17.304   2.896   1.690 1.000 97.730 ? 101 VAL A CG2 1 
ATOM 803  N N   ? GLY A 1 102 ? -15.877  -0.569  -1.124 1.000 97.420 ? 102 GLY A N   1 
ATOM 804  C CA  ? GLY A 1 102 ? -15.746  -1.950  -1.559 1.000 97.420 ? 102 GLY A CA  1 
ATOM 805  C C   ? GLY A 1 102 ? -14.382  -2.543  -1.261 1.000 97.420 ? 102 GLY A C   1 
ATOM 806  O O   ? GLY A 1 102 ? -13.473  -1.833  -0.823 1.000 97.420 ? 102 GLY A O   1 
ATOM 807  N N   ? TRP A 1 103 ? -14.274  -3.935  -1.378 1.000 97.000 ? 103 TRP A N   1 
ATOM 808  C CA  ? TRP A 1 103 ? -12.988  -4.581  -1.136 1.000 97.000 ? 103 TRP A CA  1 
ATOM 809  C C   ? TRP A 1 103 ? -12.405  -5.136  -2.431 1.000 97.000 ? 103 TRP A C   1 
ATOM 810  C CB  ? TRP A 1 103 ? -13.135  -5.704  -0.105 1.000 97.000 ? 103 TRP A CB  1 
ATOM 811  O O   ? TRP A 1 103 ? -13.134  -5.360  -3.401 1.000 97.000 ? 103 TRP A O   1 
ATOM 812  C CG  ? TRP A 1 103 ? -14.318  -6.594  -0.339 1.000 97.000 ? 103 TRP A CG  1 
ATOM 813  C CD1 ? TRP A 1 103 ? -14.381  -7.681  -1.167 1.000 97.000 ? 103 TRP A CD1 1 
ATOM 814  C CD2 ? TRP A 1 103 ? -15.612  -6.471   0.259 1.000 97.000 ? 103 TRP A CD2 1 
ATOM 815  C CE2 ? TRP A 1 103 ? -16.411  -7.518  -0.251 1.000 97.000 ? 103 TRP A CE2 1 
ATOM 816  C CE3 ? TRP A 1 103 ? -16.174  -5.576   1.180 1.000 97.000 ? 103 TRP A CE3 1 
ATOM 817  N NE1 ? TRP A 1 103 ? -15.637  -8.240  -1.119 1.000 97.000 ? 103 TRP A NE1 1 
ATOM 818  C CH2 ? TRP A 1 103 ? -18.268  -6.804   1.031 1.000 97.000 ? 103 TRP A CH2 1 
ATOM 819  C CZ2 ? TRP A 1 103 ? -17.744  -7.693   0.129 1.000 97.000 ? 103 TRP A CZ2 1 
ATOM 820  C CZ3 ? TRP A 1 103 ? -17.500  -5.753   1.557 1.000 97.000 ? 103 TRP A CZ3 1 
ATOM 821  N N   ? ILE A 1 104 ? -11.064  -5.162  -2.475 1.000 98.000 ? 104 ILE A N   1 
ATOM 822  C CA  ? ILE A 1 104 ? -10.370  -5.588  -3.686 1.000 98.000 ? 104 ILE A CA  1 
ATOM 823  C C   ? ILE A 1 104 ?  -9.780  -6.982  -3.479 1.000 98.000 ? 104 ILE A C   1 
ATOM 824  C CB  ? ILE A 1 104 ?  -9.260  -4.589  -4.082 1.000 98.000 ? 104 ILE A CB  1 
ATOM 825  O O   ? ILE A 1 104 ?  -9.345  -7.321  -2.377 1.000 98.000 ? 104 ILE A O   1 
ATOM 826  C CG1 ? ILE A 1 104 ?  -8.741  -4.899  -5.491 1.000 98.000 ? 104 ILE A CG1 1 
ATOM 827  C CG2 ? ILE A 1 104 ?  -8.120  -4.616  -3.060 1.000 98.000 ? 104 ILE A CG2 1 
ATOM 828  C CD1 ? ILE A 1 104 ?  -7.873  -3.799  -6.087 1.000 98.000 ? 104 ILE A CD1 1 
ATOM 829  N N   ? SER A 1 105 ?  -9.804  -7.778  -4.603 1.000 97.180 ? 105 SER A N   1 
ATOM 830  C CA  ? SER A 1 105 ?  -9.110  -9.062  -4.574 1.000 97.180 ? 105 SER A CA  1 
ATOM 831  C C   ? SER A 1 105 ?  -7.597  -8.873  -4.582 1.000 97.180 ? 105 SER A C   1 
ATOM 832  C CB  ? SER A 1 105 ?  -9.531  -9.925  -5.765 1.000 97.180 ? 105 SER A CB  1 
ATOM 833  O O   ? SER A 1 105 ?  -7.091  -7.900  -5.145 1.000 97.180 ? 105 SER A O   1 
ATOM 834  O OG  ? SER A 1 105 ? -10.919 -10.203  -5.719 1.000 97.180 ? 105 SER A OG  1 
ATOM 835  N N   ? ILE A 1 106 ?  -6.937  -9.854  -3.903 1.000 96.280 ? 106 ILE A N   1 
ATOM 836  C CA  ? ILE A 1 106 ?  -5.482  -9.760  -3.932 1.000 96.280 ? 106 ILE A CA  1 
ATOM 837  C C   ? ILE A 1 106 ?  -4.907 -10.914  -4.750 1.000 96.280 ? 106 ILE A C   1 
ATOM 838  C CB  ? ILE A 1 106 ?  -4.887  -9.765  -2.506 1.000 96.280 ? 106 ILE A CB  1 
ATOM 839  O O   ? ILE A 1 106 ?  -5.470 -12.011  -4.769 1.000 96.280 ? 106 ILE A O   1 
ATOM 840  C CG1 ? ILE A 1 106 ?  -5.307 -11.034  -1.756 1.000 96.280 ? 106 ILE A CG1 1 
ATOM 841  C CG2 ? ILE A 1 106 ?  -5.312  -8.510  -1.739 1.000 96.280 ? 106 ILE A CG2 1 
ATOM 842  C CD1 ? ILE A 1 106 ?  -4.667 -11.183  -0.383 1.000 96.280 ? 106 ILE A CD1 1 
ATOM 843  N N   ? SER A 1 107 ?  -3.867 -10.663  -5.441 1.000 95.200 ? 107 SER A N   1 
ATOM 844  C CA  ? SER A 1 107 ?  -3.243 -11.626  -6.343 1.000 95.200 ? 107 SER A CA  1 
ATOM 845  C C   ? SER A 1 107 ?  -2.514 -12.718  -5.567 1.000 95.200 ? 107 SER A C   1 
ATOM 846  C CB  ? SER A 1 107 ?  -2.268 -10.922  -7.287 1.000 95.200 ? 107 SER A CB  1 
ATOM 847  O O   ? SER A 1 107 ?  -1.859 -12.440  -4.561 1.000 95.200 ? 107 SER A O   1 
ATOM 848  O OG  ? SER A 1 107 ?  -1.640 -11.856  -8.149 1.000 95.200 ? 107 SER A OG  1 
ATOM 849  N N   ? LYS A 1 108 ?  -2.596 -13.956  -6.092 1.000 93.740 ? 108 LYS A N   1 
ATOM 850  C CA  ? LYS A 1 108 ?  -1.873 -15.100  -5.544 1.000 93.740 ? 108 LYS A CA  1 
ATOM 851  C C   ? LYS A 1 108 ?  -0.638 -15.423  -6.382 1.000 93.740 ? 108 LYS A C   1 
ATOM 852  C CB  ? LYS A 1 108 ?  -2.786 -16.324  -5.463 1.000 93.740 ? 108 LYS A CB  1 
ATOM 853  O O   ? LYS A 1 108 ?   0.220 -16.200  -5.959 1.000 93.740 ? 108 LYS A O   1 
ATOM 854  C CG  ? LYS A 1 108 ?  -3.964 -16.156  -4.515 1.000 93.740 ? 108 LYS A CG  1 
ATOM 855  C CD  ? LYS A 1 108 ?  -4.831 -17.408  -4.474 1.000 93.740 ? 108 LYS A CD  1 
ATOM 856  C CE  ? LYS A 1 108 ?  -6.034 -17.226  -3.558 1.000 93.740 ? 108 LYS A CE  1 
ATOM 857  N NZ  ? LYS A 1 108 ?  -6.899 -18.443  -3.531 1.000 93.740 ? 108 LYS A NZ  1 
ATOM 858  N N   ? GLU A 1 109 ?  -0.586 -14.749  -7.504 1.000 93.050 ? 109 GLU A N   1 
ATOM 859  C CA  ? GLU A 1 109 ?   0.486 -15.073  -8.440 1.000 93.050 ? 109 GLU A CA  1 
ATOM 860  C C   ? GLU A 1 109 ?   1.349 -13.850  -8.736 1.000 93.050 ? 109 GLU A C   1 
ATOM 861  C CB  ? GLU A 1 109 ?  -0.089 -15.638  -9.742 1.000 93.050 ? 109 GLU A CB  1 
ATOM 862  O O   ? GLU A 1 109 ?   0.886 -12.713  -8.616 1.000 93.050 ? 109 GLU A O   1 
ATOM 863  C CG  ? GLU A 1 109 ?  -0.994 -16.845  -9.541 1.000 93.050 ? 109 GLU A CG  1 
ATOM 864  C CD  ? GLU A 1 109 ?  -0.238 -18.101  -9.139 1.000 93.050 ? 109 GLU A CD  1 
ATOM 865  O OE1 ? GLU A 1 109 ?  -0.833 -18.982  -8.477 1.000 93.050 ? 109 GLU A OE1 1 
ATOM 866  O OE2 ? GLU A 1 109 ?   0.959 -18.206  -9.489 1.000 93.050 ? 109 GLU A OE2 1 
ATOM 867  N N   ? HIS A 1 110 ?   2.521 -14.297  -9.255 1.000 90.580 ? 110 HIS A N   1 
ATOM 868  C CA  ? HIS A 1 110 ?   3.450 -13.274  -9.721 1.000 90.580 ? 110 HIS A CA  1 
ATOM 869  C C   ? HIS A 1 110 ?   2.924 -12.580 -10.973 1.000 90.580 ? 110 HIS A C   1 
ATOM 870  C CB  ? HIS A 1 110 ?   4.825 -13.886  -9.999 1.000 90.580 ? 110 HIS A CB  1 
ATOM 871  O O   ? HIS A 1 110 ?   2.305 -13.218 -11.828 1.000 90.580 ? 110 HIS A O   1 
ATOM 872  C CG  ? HIS A 1 110 ?   5.845 -12.891 -10.452 1.000 90.580 ? 110 HIS A CG  1 
ATOM 873  C CD2 ? HIS A 1 110 ?   6.350 -12.632 -11.681 1.000 90.580 ? 110 HIS A CD2 1 
ATOM 874  N ND1 ? HIS A 1 110 ?   6.469 -12.020  -9.586 1.000 90.580 ? 110 HIS A ND1 1 
ATOM 875  C CE1 ? HIS A 1 110 ?   7.317 -11.265 -10.266 1.000 90.580 ? 110 HIS A CE1 1 
ATOM 876  N NE2 ? HIS A 1 110 ?   7.263 -11.616 -11.539 1.000 90.580 ? 110 HIS A NE2 1 
ATOM 877  N N   ? VAL A 1 111 ?   3.213 -11.273 -11.043 1.000 94.480 ? 111 VAL A N   1 
ATOM 878  C CA  ? VAL A 1 111 ?   2.814 -10.482 -12.203 1.000 94.480 ? 111 VAL A CA  1 
ATOM 879  C C   ? VAL A 1 111 ?   4.026 -10.227 -13.096 1.000 94.480 ? 111 VAL A C   1 
ATOM 880  C CB  ? VAL A 1 111 ?   2.169  -9.143 -11.782 1.000 94.480 ? 111 VAL A CB  1 
ATOM 881  O O   ? VAL A 1 111 ?   5.108  -9.898 -12.605 1.000 94.480 ? 111 VAL A O   1 
ATOM 882  C CG1 ? VAL A 1 111 ?   1.759  -8.332 -13.010 1.000 94.480 ? 111 VAL A CG1 1 
ATOM 883  C CG2 ? VAL A 1 111 ?   0.965  -9.391 -10.876 1.000 94.480 ? 111 VAL A CG2 1 
ATOM 884  N N   ? ASP A 1 112 ?   3.849 -10.358 -14.430 1.000 93.670 ? 112 ASP A N   1 
ATOM 885  C CA  ? ASP A 1 112 ?   4.945 -10.245 -15.388 1.000 93.670 ? 112 ASP A CA  1 
ATOM 886  C C   ? ASP A 1 112 ?   5.344  -8.786 -15.596 1.000 93.670 ? 112 ASP A C   1 
ATOM 887  C CB  ? ASP A 1 112 ?   4.556 -10.880 -16.725 1.000 93.670 ? 112 ASP A CB  1 
ATOM 888  O O   ? ASP A 1 112 ?   4.521  -7.883 -15.437 1.000 93.670 ? 112 ASP A O   1 
ATOM 889  C CG  ? ASP A 1 112 ?   4.386 -12.387 -16.639 1.000 93.670 ? 112 ASP A CG  1 
ATOM 890  O OD1 ? ASP A 1 112 ?   5.054 -13.029 -15.800 1.000 93.670 ? 112 ASP A OD1 1 
ATOM 891  O OD2 ? ASP A 1 112 ?   3.580 -12.937 -17.419 1.000 93.670 ? 112 ASP A OD2 1 
ATOM 892  N N   ? ALA A 1 113 ?   6.603  -8.617 -15.995 1.000 96.500 ? 113 ALA A N   1 
ATOM 893  C CA  ? ALA A 1 113 ?   7.100  -7.298 -16.379 1.000 96.500 ? 113 ALA A CA  1 
ATOM 894  C C   ? ALA A 1 113 ?   6.266  -6.706 -17.511 1.000 96.500 ? 113 ALA A C   1 
ATOM 895  C CB  ? ALA A 1 113 ?   8.568  -7.382 -16.792 1.000 96.500 ? 113 ALA A CB  1 
ATOM 896  O O   ? ALA A 1 113 ?   5.691  -7.441 -18.317 1.000 96.500 ? 113 ALA A O   1 
ATOM 897  N N   ? ASN A 1 114 ?   6.132  -5.376 -17.548 1.000 97.050 ? 114 ASN A N   1 
ATOM 898  C CA  ? ASN A 1 114 ?   5.475  -4.572 -18.573 1.000 97.050 ? 114 ASN A CA  1 
ATOM 899  C C   ? ASN A 1 114 ?   3.955  -4.656 -18.463 1.000 97.050 ? 114 ASN A C   1 
ATOM 900  C CB  ? ASN A 1 114 ?   5.931  -5.003 -19.968 1.000 97.050 ? 114 ASN A CB  1 
ATOM 901  O O   ? ASN A 1 114 ?   3.238  -4.200 -19.355 1.000 97.050 ? 114 ASN A O   1 
ATOM 902  C CG  ? ASN A 1 114 ?   7.370  -4.623 -20.256 1.000 97.050 ? 114 ASN A CG  1 
ATOM 903  N ND2 ? ASN A 1 114 ?   8.107  -5.528 -20.888 1.000 97.050 ? 114 ASN A ND2 1 
ATOM 904  O OD1 ? ASN A 1 114 ?   7.815  -3.525 -19.911 1.000 97.050 ? 114 ASN A OD1 1 
ATOM 905  N N   ? THR A 1 115 ?   3.491  -5.366 -17.436 1.000 97.650 ? 115 THR A N   1 
ATOM 906  C CA  ? THR A 1 115 ?   2.070  -5.345 -17.107 1.000 97.650 ? 115 THR A CA  1 
ATOM 907  C C   ? THR A 1 115 ?   1.636  -3.948 -16.672 1.000 97.650 ? 115 THR A C   1 
ATOM 908  C CB  ? THR A 1 115 ?   1.738  -6.358 -15.996 1.000 97.650 ? 115 THR A CB  1 
ATOM 909  O O   ? THR A 1 115 ?   2.300  -3.315 -15.848 1.000 97.650 ? 115 THR A O   1 
ATOM 910  C CG2 ? THR A 1 115 ?   0.255  -6.323 -15.645 1.000 97.650 ? 115 THR A CG2 1 
ATOM 911  O OG1 ? THR A 1 115 ?   2.082  -7.676 -16.441 1.000 97.650 ? 115 THR A OG1 1 
ATOM 912  N N   ? LEU A 1 116 ?   0.510  -3.457 -17.276 1.000 97.670 ? 116 LEU A N   1 
ATOM 913  C CA  ? LEU A 1 116 ?  -0.052  -2.160 -16.918 1.000 97.670 ? 116 LEU A CA  1 
ATOM 914  C C   ? LEU A 1 116 ?  -0.810  -2.242 -15.597 1.000 97.670 ? 116 LEU A C   1 
ATOM 915  C CB  ? LEU A 1 116 ?  -0.983  -1.655 -18.024 1.000 97.670 ? 116 LEU A CB  1 
ATOM 916  O O   ? LEU A 1 116 ?  -1.711  -3.070 -15.444 1.000 97.670 ? 116 LEU A O   1 
ATOM 917  C CG  ? LEU A 1 116 ?  -1.643  -0.295 -17.786 1.000 97.670 ? 116 LEU A CG  1 
ATOM 918  C CD1 ? LEU A 1 116 ?  -0.586   0.803 -17.724 1.000 97.670 ? 116 LEU A CD1 1 
ATOM 919  C CD2 ? LEU A 1 116 ?  -2.666   0.001 -18.878 1.000 97.670 ? 116 LEU A CD2 1 
ATOM 920  N N   ? CYS A 1 117 ?  -0.506  -1.317 -14.727 1.000 98.060 ? 117 CYS A N   1 
ATOM 921  C CA  ? CYS A 1 117 ?  -1.119  -1.252 -13.405 1.000 98.060 ? 117 CYS A CA  1 
ATOM 922  C C   ? CYS A 1 117 ?  -1.487   0.182 -13.044 1.000 98.060 ? 117 CYS A C   1 
ATOM 923  C CB  ? CYS A 1 117 ?  -0.177  -1.828 -12.348 1.000 98.060 ? 117 CYS A CB  1 
ATOM 924  O O   ? CYS A 1 117 ?  -1.148   1.117 -13.772 1.000 98.060 ? 117 CYS A O   1 
ATOM 925  S SG  ? CYS A 1 117 ?   0.313  -3.537 -12.664 1.000 98.060 ? 117 CYS A SG  1 
ATOM 926  N N   ? SER A 1 118 ?  -2.153   0.306 -11.919 1.000 97.430 ? 118 SER A N   1 
ATOM 927  C CA  ? SER A 1 118 ?  -2.505   1.638 -11.437 1.000 97.430 ? 118 SER A CA  1 
ATOM 928  C C   ? SER A 1 118 ?  -2.225   1.777  -9.945 1.000 97.430 ? 118 SER A C   1 
ATOM 929  C CB  ? SER A 1 118 ?  -3.978   1.937 -11.718 1.000 97.430 ? 118 SER A CB  1 
ATOM 930  O O   ? SER A 1 118 ?  -2.246   0.789  -9.208 1.000 97.430 ? 118 SER A O   1 
ATOM 931  O OG  ? SER A 1 118 ?  -4.818   1.059 -10.989 1.000 97.430 ? 118 SER A OG  1 
ATOM 932  N N   ? VAL A 1 119 ?  -1.934   2.991  -9.540 1.000 97.280 ? 119 VAL A N   1 
ATOM 933  C CA  ? VAL A 1 119 ?  -1.730   3.359  -8.143 1.000 97.280 ? 119 VAL A CA  1 
ATOM 934  C C   ? VAL A 1 119 ?  -2.605   4.559  -7.791 1.000 97.280 ? 119 VAL A C   1 
ATOM 935  C CB  ? VAL A 1 119 ?  -0.247   3.676  -7.850 1.000 97.280 ? 119 VAL A CB  1 
ATOM 936  O O   ? VAL A 1 119 ?  -2.874   5.410  -8.642 1.000 97.280 ? 119 VAL A O   1 
ATOM 937  C CG1 ? VAL A 1 119 ?   0.213   4.894  -8.650 1.000 97.280 ? 119 VAL A CG1 1 
ATOM 938  C CG2 ? VAL A 1 119 ?  -0.035   3.905  -6.355 1.000 97.280 ? 119 VAL A CG2 1 
ATOM 939  N N   ? ALA A 1 120 ?  -3.042   4.571  -6.591 1.000 97.450 ? 120 ALA A N   1 
ATOM 940  C CA  ? ALA A 1 120 ?  -3.887   5.666  -6.120 1.000 97.450 ? 120 ALA A CA  1 
ATOM 941  C C   ? ALA A 1 120 ?  -3.516   6.073  -4.698 1.000 97.450 ? 120 ALA A C   1 
ATOM 942  C CB  ? ALA A 1 120 ?  -5.360   5.268  -6.189 1.000 97.450 ? 120 ALA A CB  1 
ATOM 943  O O   ? ALA A 1 120 ?  -3.023   5.254  -3.919 1.000 97.450 ? 120 ALA A O   1 
ATOM 944  N N   ? GLY A 1 121 ?  -3.733   7.439  -4.393 1.000 97.640 ? 121 GLY A N   1 
ATOM 945  C CA  ? GLY A 1 121 ?  -3.424   7.887  -3.045 1.000 97.640 ? 121 GLY A CA  1 
ATOM 946  C C   ? GLY A 1 121 ?  -3.671   9.369  -2.838 1.000 97.640 ? 121 GLY A C   1 
ATOM 947  O O   ? GLY A 1 121 ?  -3.950  10.097  -3.793 1.000 97.640 ? 121 GLY A O   1 
ATOM 948  N N   ? TRP A 1 122 ?  -3.615   9.844  -1.514 1.000 97.610 ? 122 TRP A N   1 
ATOM 949  C CA  ? TRP A 1 122 ?  -3.853  11.218  -1.087 1.000 97.610 ? 122 TRP A CA  1 
ATOM 950  C C   ? TRP A 1 122 ?  -2.563  11.867  -0.597 1.000 97.610 ? 122 TRP A C   1 
ATOM 951  C CB  ? TRP A 1 122 ?  -4.914  11.264   0.016 1.000 97.610 ? 122 TRP A CB  1 
ATOM 952  O O   ? TRP A 1 122 ?  -2.597  12.798   0.211 1.000 97.610 ? 122 TRP A O   1 
ATOM 953  C CG  ? TRP A 1 122 ?  -6.294  10.913  -0.452 1.000 97.610 ? 122 TRP A CG  1 
ATOM 954  C CD1 ? TRP A 1 122 ?  -7.230  11.765  -0.968 1.000 97.610 ? 122 TRP A CD1 1 
ATOM 955  C CD2 ? TRP A 1 122 ?  -6.896   9.615  -0.440 1.000 97.610 ? 122 TRP A CD2 1 
ATOM 956  C CE2 ? TRP A 1 122 ?  -8.200   9.754  -0.966 1.000 97.610 ? 122 TRP A CE2 1 
ATOM 957  C CE3 ? TRP A 1 122 ?  -6.458   8.346  -0.037 1.000 97.610 ? 122 TRP A CE3 1 
ATOM 958  N NE1 ? TRP A 1 122 ?  -8.378  11.074  -1.280 1.000 97.610 ? 122 TRP A NE1 1 
ATOM 959  C CH2 ? TRP A 1 122 ?  -8.618   7.440  -0.696 1.000 97.610 ? 122 TRP A CH2 1 
ATOM 960  C CZ2 ? TRP A 1 122 ?  -9.071   8.670  -1.098 1.000 97.610 ? 122 TRP A CZ2 1 
ATOM 961  C CZ3 ? TRP A 1 122 ?  -7.327   7.269  -0.170 1.000 97.610 ? 122 TRP A CZ3 1 
ATOM 962  N N   ? GLY A 1 123 ?  -1.424  11.340  -1.047 1.000 96.080 ? 123 GLY A N   1 
ATOM 963  C CA  ? GLY A 1 123 ?  -0.135  11.762  -0.522 1.000 96.080 ? 123 GLY A CA  1 
ATOM 964  C C   ? GLY A 1 123 ?   0.338  13.084  -1.094 1.000 96.080 ? 123 GLY A C   1 
ATOM 965  O O   ? GLY A 1 123 ?  -0.469  13.882  -1.577 1.000 96.080 ? 123 GLY A O   1 
ATOM 966  N N   ? LEU A 1 124 ?   1.645  13.428  -0.951 1.000 95.520 ? 124 LEU A N   1 
ATOM 967  C CA  ? LEU A 1 124 ?   2.312  14.669  -1.332 1.000 95.520 ? 124 LEU A CA  1 
ATOM 968  C C   ? LEU A 1 124 ?   2.405  14.791  -2.849 1.000 95.520 ? 124 LEU A C   1 
ATOM 969  C CB  ? LEU A 1 124 ?   3.711  14.736  -0.716 1.000 95.520 ? 124 LEU A CB  1 
ATOM 970  O O   ? LEU A 1 124 ?   2.874  13.872  -3.523 1.000 95.520 ? 124 LEU A O   1 
ATOM 971  C CG  ? LEU A 1 124 ?   4.436  16.079  -0.824 1.000 95.520 ? 124 LEU A CG  1 
ATOM 972  C CD1 ? LEU A 1 124 ?   3.681  17.153  -0.048 1.000 95.520 ? 124 LEU A CD1 1 
ATOM 973  C CD2 ? LEU A 1 124 ?   5.870  15.956  -0.320 1.000 95.520 ? 124 LEU A CD2 1 
ATOM 974  N N   ? LEU A 1 125 ?   1.950  15.989  -3.419 1.000 93.680 ? 125 LEU A N   1 
ATOM 975  C CA  ? LEU A 1 125 ?   2.041  16.289  -4.844 1.000 93.680 ? 125 LEU A CA  1 
ATOM 976  C C   ? LEU A 1 125 ?   3.382  16.934  -5.179 1.000 93.680 ? 125 LEU A C   1 
ATOM 977  C CB  ? LEU A 1 125 ?   0.897  17.211  -5.272 1.000 93.680 ? 125 LEU A CB  1 
ATOM 978  O O   ? LEU A 1 125 ?   4.144  17.294  -4.279 1.000 93.680 ? 125 LEU A O   1 
ATOM 979  C CG  ? LEU A 1 125 ?  -0.520  16.708  -4.992 1.000 93.680 ? 125 LEU A CG  1 
ATOM 980  C CD1 ? LEU A 1 125 ?  -1.543  17.783  -5.343 1.000 93.680 ? 125 LEU A CD1 1 
ATOM 981  C CD2 ? LEU A 1 125 ?  -0.796  15.426  -5.771 1.000 93.680 ? 125 LEU A CD2 1 
ATOM 982  N N   ? THR A 1 126 ?   3.626  17.190  -6.469 1.000 89.880 ? 126 THR A N   1 
ATOM 983  C CA  ? THR A 1 126 ?   4.900  17.703  -6.961 1.000 89.880 ? 126 THR A CA  1 
ATOM 984  C C   ? THR A 1 126 ?   5.109  19.148  -6.518 1.000 89.880 ? 126 THR A C   1 
ATOM 985  C CB  ? THR A 1 126 ?   4.981  17.617  -8.496 1.000 89.880 ? 126 THR A CB  1 
ATOM 986  O O   ? THR A 1 126 ?   6.246  19.614  -6.416 1.000 89.880 ? 126 THR A O   1 
ATOM 987  C CG2 ? THR A 1 126 ?   5.118  16.170  -8.959 1.000 89.880 ? 126 THR A CG2 1 
ATOM 988  O OG1 ? THR A 1 126 ?   3.792  18.178  -9.064 1.000 89.880 ? 126 THR A OG1 1 
ATOM 989  N N   ? ASN A 1 127 ?   4.042  19.796  -6.196 1.000 90.690 ? 127 ASN A N   1 
ATOM 990  C CA  ? ASN A 1 127 ?   4.129  21.195  -5.793 1.000 90.690 ? 127 ASN A CA  1 
ATOM 991  C C   ? ASN A 1 127 ?   4.350  21.333  -4.289 1.000 90.690 ? 127 ASN A C   1 
ATOM 992  C CB  ? ASN A 1 127 ?   2.871  21.956  -6.216 1.000 90.690 ? 127 ASN A CB  1 
ATOM 993  O O   ? ASN A 1 127 ?   4.389  22.446  -3.762 1.000 90.690 ? 127 ASN A O   1 
ATOM 994  C CG  ? ASN A 1 127 ?   1.627  21.475  -5.495 1.000 90.690 ? 127 ASN A CG  1 
ATOM 995  N ND2 ? ASN A 1 127 ?   0.496  22.109  -5.778 1.000 90.690 ? 127 ASN A ND2 1 
ATOM 996  O OD1 ? ASN A 1 127 ?   1.684  20.542  -4.690 1.000 90.690 ? 127 ASN A OD1 1 
ATOM 997  N N   ? GLY A 1 128 ?   4.421  20.153  -3.586 1.000 90.560 ? 128 GLY A N   1 
ATOM 998  C CA  ? GLY A 1 128 ?   4.780  20.158  -2.176 1.000 90.560 ? 128 GLY A CA  1 
ATOM 999  C C   ? GLY A 1 128 ?   3.576  20.177  -1.254 1.000 90.560 ? 128 GLY A C   1 
ATOM 1000 O O   ? GLY A 1 128 ?   3.726  20.194  -0.030 1.000 90.560 ? 128 GLY A O   1 
ATOM 1001 N N   ? THR A 1 129 ?   2.389  20.079  -1.808 1.000 93.660 ? 129 THR A N   1 
ATOM 1002 C CA  ? THR A 1 129 ?   1.157  20.100  -1.027 1.000 93.660 ? 129 THR A CA  1 
ATOM 1003 C C   ? THR A 1 129 ?   0.537  18.707  -0.958 1.000 93.660 ? 129 THR A C   1 
ATOM 1004 C CB  ? THR A 1 129 ?   0.137  21.090  -1.620 1.000 93.660 ? 129 THR A CB  1 
ATOM 1005 O O   ? THR A 1 129 ?   0.710  17.899  -1.872 1.000 93.660 ? 129 THR A O   1 
ATOM 1006 C CG2 ? THR A 1 129 ?   0.712  22.502  -1.680 1.000 93.660 ? 129 THR A CG2 1 
ATOM 1007 O OG1 ? THR A 1 129 ?  -0.213  20.671  -2.945 1.000 93.660 ? 129 THR A OG1 1 
ATOM 1008 N N   ? LEU A 1 130 ?  -0.196  18.462   0.232 1.000 95.100 ? 130 LEU A N   1 
ATOM 1009 C CA  ? LEU A 1 130 ?  -0.962  17.225   0.327 1.000 95.100 ? 130 LEU A CA  1 
ATOM 1010 C C   ? LEU A 1 130 ?  -2.250  17.319  -0.483 1.000 95.100 ? 130 LEU A C   1 
ATOM 1011 C CB  ? LEU A 1 130 ?  -1.287  16.907   1.789 1.000 95.100 ? 130 LEU A CB  1 
ATOM 1012 O O   ? LEU A 1 130 ?  -2.919  18.355  -0.477 1.000 95.100 ? 130 LEU A O   1 
ATOM 1013 C CG  ? LEU A 1 130 ?  -0.097  16.588   2.695 1.000 95.100 ? 130 LEU A CG  1 
ATOM 1014 C CD1 ? LEU A 1 130 ?  -0.557  16.436   4.141 1.000 95.100 ? 130 LEU A CD1 1 
ATOM 1015 C CD2 ? LEU A 1 130 ?   0.615  15.326   2.219 1.000 95.100 ? 130 LEU A CD2 1 
ATOM 1016 N N   ? SER A 1 131 ?  -2.561  16.269  -1.159 1.000 96.340 ? 131 SER A N   1 
ATOM 1017 C CA  ? SER A 1 131 ?  -3.797  16.246  -1.934 1.000 96.340 ? 131 SER A CA  1 
ATOM 1018 C C   ? SER A 1 131 ?  -4.991  15.874  -1.061 1.000 96.340 ? 131 SER A C   1 
ATOM 1019 C CB  ? SER A 1 131 ?  -3.681  15.263  -3.100 1.000 96.340 ? 131 SER A CB  1 
ATOM 1020 O O   ? SER A 1 131 ?  -4.929  14.912  -0.293 1.000 96.340 ? 131 SER A O   1 
ATOM 1021 O OG  ? SER A 1 131 ?  -4.899  15.192  -3.821 1.000 96.340 ? 131 SER A OG  1 
ATOM 1022 N N   ? ASP A 1 132 ?  -6.077  16.566  -1.177 1.000 96.120 ? 132 ASP A N   1 
ATOM 1023 C CA  ? ASP A 1 132 ?  -7.321  16.207  -0.502 1.000 96.120 ? 132 ASP A CA  1 
ATOM 1024 C C   ? ASP A 1 132 ?  -8.193  15.323  -1.392 1.000 96.120 ? 132 ASP A C   1 
ATOM 1025 C CB  ? ASP A 1 132 ?  -8.091  17.463  -0.092 1.000 96.120 ? 132 ASP A CB  1 
ATOM 1026 O O   ? ASP A 1 132 ?  -9.113  14.661  -0.907 1.000 96.120 ? 132 ASP A O   1 
ATOM 1027 C CG  ? ASP A 1 132 ?  -7.418  18.232   1.031 1.000 96.120 ? 132 ASP A CG  1 
ATOM 1028 O OD1 ? ASP A 1 132 ?  -6.948  17.603   2.004 1.000 96.120 ? 132 ASP A OD1 1 
ATOM 1029 O OD2 ? ASP A 1 132 ?  -7.359  19.477   0.944 1.000 96.120 ? 132 ASP A OD2 1 
ATOM 1030 N N   ? CYS A 1 133 ?  -7.915  15.356  -2.644 1.000 97.430 ? 133 CYS A N   1 
ATOM 1031 C CA  ? CYS A 1 133 ?  -8.621  14.506  -3.597 1.000 97.430 ? 133 CYS A CA  1 
ATOM 1032 C C   ? CYS A 1 133 ?  -7.778  13.293  -3.973 1.000 97.430 ? 133 CYS A C   1 
ATOM 1033 C CB  ? CYS A 1 133 ?  -8.984  15.296  -4.854 1.000 97.430 ? 133 CYS A CB  1 
ATOM 1034 O O   ? CYS A 1 133 ?  -6.553  13.385  -4.058 1.000 97.430 ? 133 CYS A O   1 
ATOM 1035 S SG  ? CYS A 1 133 ? -10.243  16.562  -4.580 1.000 97.430 ? 133 CYS A SG  1 
ATOM 1036 N N   ? LEU A 1 134 ?  -8.457  12.176  -4.115 1.000 98.050 ? 134 LEU A N   1 
ATOM 1037 C CA  ? LEU A 1 134 ?  -7.791  10.949  -4.536 1.000 98.050 ? 134 LEU A CA  1 
ATOM 1038 C C   ? LEU A 1 134 ?  -7.210  11.100  -5.938 1.000 98.050 ? 134 LEU A C   1 
ATOM 1039 C CB  ? LEU A 1 134 ?  -8.766   9.769  -4.499 1.000 98.050 ? 134 LEU A CB  1 
ATOM 1040 O O   ? LEU A 1 134 ?  -7.924  11.467  -6.874 1.000 98.050 ? 134 LEU A O   1 
ATOM 1041 C CG  ? LEU A 1 134 ?  -8.153   8.377  -4.656 1.000 98.050 ? 134 LEU A CG  1 
ATOM 1042 C CD1 ? LEU A 1 134 ?  -7.218   8.076  -3.490 1.000 98.050 ? 134 LEU A CD1 1 
ATOM 1043 C CD2 ? LEU A 1 134 ?  -9.247   7.319  -4.759 1.000 98.050 ? 134 LEU A CD2 1 
ATOM 1044 N N   ? MET A 1 135 ?  -5.877  10.820  -5.949 1.000 97.940 ? 135 MET A N   1 
ATOM 1045 C CA  ? MET A 1 135 ?  -5.158  10.890  -7.218 1.000 97.940 ? 135 MET A CA  1 
ATOM 1046 C C   ? MET A 1 135 ?  -4.832   9.493  -7.737 1.000 97.940 ? 135 MET A C   1 
ATOM 1047 C CB  ? MET A 1 135 ?  -3.872  11.704  -7.064 1.000 97.940 ? 135 MET A CB  1 
ATOM 1048 O O   ? MET A 1 135 ?  -4.753   8.540  -6.959 1.000 97.940 ? 135 MET A O   1 
ATOM 1049 C CG  ? MET A 1 135 ?  -4.081  13.064  -6.420 1.000 97.940 ? 135 MET A CG  1 
ATOM 1050 S SD  ? MET A 1 135 ?  -5.118  14.177  -7.446 1.000 97.940 ? 135 MET A SD  1 
ATOM 1051 C CE  ? MET A 1 135 ?  -4.009  14.434  -8.860 1.000 97.940 ? 135 MET A CE  1 
ATOM 1052 N N   ? GLU A 1 136 ?  -4.630   9.350  -9.073 1.000 97.500 ? 136 GLU A N   1 
ATOM 1053 C CA  ? GLU A 1 136 ?  -4.259   8.062  -9.650 1.000 97.500 ? 136 GLU A CA  1 
ATOM 1054 C C   ? GLU A 1 136 ?  -3.333   8.241 -10.850 1.000 97.500 ? 136 GLU A C   1 
ATOM 1055 C CB  ? GLU A 1 136 ?  -5.507   7.277 -10.062 1.000 97.500 ? 136 GLU A CB  1 
ATOM 1056 O O   ? GLU A 1 136 ?  -3.366   9.276 -11.518 1.000 97.500 ? 136 GLU A O   1 
ATOM 1057 C CG  ? GLU A 1 136 ?  -6.262   7.891 -11.232 1.000 97.500 ? 136 GLU A CG  1 
ATOM 1058 C CD  ? GLU A 1 136 ?  -7.495   7.098 -11.633 1.000 97.500 ? 136 GLU A CD  1 
ATOM 1059 O OE1 ? GLU A 1 136 ?  -8.196   7.506 -12.587 1.000 97.500 ? 136 GLU A OE1 1 
ATOM 1060 O OE2 ? GLU A 1 136 ?  -7.764   6.060 -10.988 1.000 97.500 ? 136 GLU A OE2 1 
ATOM 1061 N N   ? ALA A 1 137 ?  -2.538   7.210 -11.110 1.000 97.010 ? 137 ALA A N   1 
ATOM 1062 C CA  ? ALA A 1 137 ?  -1.644   7.153 -12.264 1.000 97.010 ? 137 ALA A CA  1 
ATOM 1063 C C   ? ALA A 1 137 ?  -1.465   5.717 -12.748 1.000 97.010 ? 137 ALA A C   1 
ATOM 1064 C CB  ? ALA A 1 137 ?  -0.289   7.767 -11.918 1.000 97.010 ? 137 ALA A CB  1 
ATOM 1065 O O   ? ALA A 1 137 ?  -1.537   4.774 -11.956 1.000 97.010 ? 137 ALA A O   1 
ATOM 1066 N N   ? ASN A 1 138 ?  -1.221   5.636 -14.071 1.000 97.050 ? 138 ASN A N   1 
ATOM 1067 C CA  ? ASN A 1 138 ?  -0.856   4.346 -14.646 1.000 97.050 ? 138 ASN A CA  1 
ATOM 1068 C C   ? ASN A 1 138 ?   0.654   4.124 -14.614 1.000 97.050 ? 138 ASN A C   1 
ATOM 1069 C CB  ? ASN A 1 138 ?  -1.379   4.230 -16.079 1.000 97.050 ? 138 ASN A CB  1 
ATOM 1070 O O   ? ASN A 1 138 ?   1.426   5.035 -14.920 1.000 97.050 ? 138 ASN A O   1 
ATOM 1071 C CG  ? ASN A 1 138 ?  -2.892   4.155 -16.145 1.000 97.050 ? 138 ASN A CG  1 
ATOM 1072 N ND2 ? ASN A 1 138 ?  -3.469   4.723 -17.197 1.000 97.050 ? 138 ASN A ND2 1 
ATOM 1073 O OD1 ? ASN A 1 138 ?  -3.536   3.591 -15.256 1.000 97.050 ? 138 ASN A OD1 1 
ATOM 1074 N N   ? VAL A 1 139 ?   1.011   2.845 -14.206 1.000 97.340 ? 139 VAL A N   1 
ATOM 1075 C CA  ? VAL A 1 139 ?   2.425   2.487 -14.142 1.000 97.340 ? 139 VAL A CA  1 
ATOM 1076 C C   ? VAL A 1 139 ?   2.634   1.098 -14.741 1.000 97.340 ? 139 VAL A C   1 
ATOM 1077 C CB  ? VAL A 1 139 ?   2.955   2.527 -12.691 1.000 97.340 ? 139 VAL A CB  1 
ATOM 1078 O O   ? VAL A 1 139 ?   1.683   0.324 -14.876 1.000 97.340 ? 139 VAL A O   1 
ATOM 1079 C CG1 ? VAL A 1 139 ?   2.889   3.946 -12.130 1.000 97.340 ? 139 VAL A CG1 1 
ATOM 1080 C CG2 ? VAL A 1 139 ?   2.164   1.563 -11.808 1.000 97.340 ? 139 VAL A CG2 1 
ATOM 1081 N N   ? TYR A 1 140 ?   3.943   0.811 -15.134 1.000 97.750 ? 140 TYR A N   1 
ATOM 1082 C CA  ? TYR A 1 140 ?   4.309  -0.509 -15.633 1.000 97.750 ? 140 TYR A CA  1 
ATOM 1083 C C   ? TYR A 1 140 ?   5.232  -1.226 -14.655 1.000 97.750 ? 140 TYR A C   1 
ATOM 1084 C CB  ? TYR A 1 140 ?   4.986  -0.398 -17.003 1.000 97.750 ? 140 TYR A CB  1 
ATOM 1085 O O   ? TYR A 1 140 ?   6.127  -0.611 -14.072 1.000 97.750 ? 140 TYR A O   1 
ATOM 1086 C CG  ? TYR A 1 140 ?   4.055   0.045 -18.106 1.000 97.750 ? 140 TYR A CG  1 
ATOM 1087 C CD1 ? TYR A 1 140 ?   3.303  -0.883 -18.822 1.000 97.750 ? 140 TYR A CD1 1 
ATOM 1088 C CD2 ? TYR A 1 140 ?   3.928   1.390 -18.434 1.000 97.750 ? 140 TYR A CD2 1 
ATOM 1089 C CE1 ? TYR A 1 140 ?   2.445  -0.480 -19.841 1.000 97.750 ? 140 TYR A CE1 1 
ATOM 1090 C CE2 ? TYR A 1 140 ?   3.073   1.804 -19.450 1.000 97.750 ? 140 TYR A CE2 1 
ATOM 1091 O OH  ? TYR A 1 140 ?   1.490   1.268 -21.154 1.000 97.750 ? 140 TYR A OH  1 
ATOM 1092 C CZ  ? TYR A 1 140 ?   2.337   0.863 -20.147 1.000 97.750 ? 140 TYR A CZ  1 
ATOM 1093 N N   ? ILE A 1 141 ?   4.966  -2.575 -14.589 1.000 97.680 ? 141 ILE A N   1 
ATOM 1094 C CA  ? ILE A 1 141 ?   5.860  -3.404 -13.790 1.000 97.680 ? 141 ILE A CA  1 
ATOM 1095 C C   ? ILE A 1 141 ?   7.213  -3.525 -14.487 1.000 97.680 ? 141 ILE A C   1 
ATOM 1096 C CB  ? ILE A 1 141 ?   5.259  -4.805 -13.540 1.000 97.680 ? 141 ILE A CB  1 
ATOM 1097 O O   ? ILE A 1 141 ?   7.277  -3.753 -15.698 1.000 97.680 ? 141 ILE A O   1 
ATOM 1098 C CG1 ? ILE A 1 141 ?   3.934  -4.690 -12.778 1.000 97.680 ? 141 ILE A CG1 1 
ATOM 1099 C CG2 ? ILE A 1 141 ?   6.252  -5.691 -12.781 1.000 97.680 ? 141 ILE A CG2 1 
ATOM 1100 C CD1 ? ILE A 1 141 ?   4.081  -4.170 -11.355 1.000 97.680 ? 141 ILE A CD1 1 
ATOM 1101 N N   ? ILE A 1 142 ?   8.241  -3.376 -13.630 1.000 96.190 ? 142 ILE A N   1 
ATOM 1102 C CA  ? ILE A 1 142 ?   9.608  -3.562 -14.105 1.000 96.190 ? 142 ILE A CA  1 
ATOM 1103 C C   ? ILE A 1 142 ?  10.095  -4.963 -13.741 1.000 96.190 ? 142 ILE A C   1 
ATOM 1104 C CB  ? ILE A 1 142 ?  10.560  -2.495 -13.520 1.000 96.190 ? 142 ILE A CB  1 
ATOM 1105 O O   ? ILE A 1 142 ?   9.690  -5.522 -12.719 1.000 96.190 ? 142 ILE A O   1 
ATOM 1106 C CG1 ? ILE A 1 142 ?  10.089  -1.089 -13.909 1.000 96.190 ? 142 ILE A CG1 1 
ATOM 1107 C CG2 ? ILE A 1 142 ?  11.998  -2.740 -13.986 1.000 96.190 ? 142 ILE A CG2 1 
ATOM 1108 C CD1 ? ILE A 1 142 ?  10.913   0.033 -13.291 1.000 96.190 ? 142 ILE A CD1 1 
ATOM 1109 N N   ? SER A 1 143 ?  11.115  -5.440 -14.545 1.000 96.080 ? 143 SER A N   1 
ATOM 1110 C CA  ? SER A 1 143 ?  11.677  -6.746 -14.214 1.000 96.080 ? 143 SER A CA  1 
ATOM 1111 C C   ? SER A 1 143 ?  12.444  -6.699 -12.897 1.000 96.080 ? 143 SER A C   1 
ATOM 1112 C CB  ? SER A 1 143 ?  12.597  -7.233 -15.334 1.000 96.080 ? 143 SER A CB  1 
ATOM 1113 O O   ? SER A 1 143 ?  13.058  -5.683 -12.566 1.000 96.080 ? 143 SER A O   1 
ATOM 1114 O OG  ? SER A 1 143 ?  13.794  -6.475 -15.367 1.000 96.080 ? 143 SER A OG  1 
ATOM 1115 N N   ? ASN A 1 144 ?  12.503  -7.798 -12.151 1.000 93.180 ? 144 ASN A N   1 
ATOM 1116 C CA  ? ASN A 1 144 ?  13.213  -7.879 -10.879 1.000 93.180 ? 144 ASN A CA  1 
ATOM 1117 C C   ? ASN A 1 144 ?  14.706  -7.614 -11.053 1.000 93.180 ? 144 ASN A C   1 
ATOM 1118 C CB  ? ASN A 1 144 ?  12.988  -9.243 -10.225 1.000 93.180 ? 144 ASN A CB  1 
ATOM 1119 O O   ? ASN A 1 144 ?  15.335  -6.993 -10.194 1.000 93.180 ? 144 ASN A O   1 
ATOM 1120 C CG  ? ASN A 1 144 ?  11.626  -9.359  -9.569 1.000 93.180 ? 144 ASN A CG  1 
ATOM 1121 N ND2 ? ASN A 1 144 ?  11.159 -10.588  -9.385 1.000 93.180 ? 144 ASN A ND2 1 
ATOM 1122 O OD1 ? ASN A 1 144 ?  10.998  -8.352  -9.232 1.000 93.180 ? 144 ASN A OD1 1 
ATOM 1123 N N   ? THR A 1 145 ?  15.242  -8.081 -12.174 1.000 93.900 ? 145 THR A N   1 
ATOM 1124 C CA  ? THR A 1 145 ?  16.657  -7.872 -12.460 1.000 93.900 ? 145 THR A CA  1 
ATOM 1125 C C   ? THR A 1 145 ?  16.968  -6.384 -12.593 1.000 93.900 ? 145 THR A C   1 
ATOM 1126 C CB  ? THR A 1 145 ?  17.082  -8.604 -13.746 1.000 93.900 ? 145 THR A CB  1 
ATOM 1127 O O   ? THR A 1 145 ?  17.945  -5.895 -12.021 1.000 93.900 ? 145 THR A O   1 
ATOM 1128 C CG2 ? THR A 1 145 ?  18.566  -8.400 -14.031 1.000 93.900 ? 145 THR A CG2 1 
ATOM 1129 O OG1 ? THR A 1 145 ?  16.824 -10.006 -13.598 1.000 93.900 ? 145 THR A OG1 1 
ATOM 1130 N N   ? GLU A 1 146 ?  16.154  -5.789 -13.388 1.000 95.290 ? 146 GLU A N   1 
ATOM 1131 C CA  ? GLU A 1 146 ?  16.313  -4.348 -13.562 1.000 95.290 ? 146 GLU A CA  1 
ATOM 1132 C C   ? GLU A 1 146 ?  16.141  -3.610 -12.237 1.000 95.290 ? 146 GLU A C   1 
ATOM 1133 C CB  ? GLU A 1 146 ?  15.313  -3.817 -14.592 1.000 95.290 ? 146 GLU A CB  1 
ATOM 1134 O O   ? GLU A 1 146 ?  16.921  -2.712 -11.915 1.000 95.290 ? 146 GLU A O   1 
ATOM 1135 C CG  ? GLU A 1 146 ?  15.439  -2.323 -14.858 1.000 95.290 ? 146 GLU A CG  1 
ATOM 1136 C CD  ? GLU A 1 146 ?  14.454  -1.814 -15.899 1.000 95.290 ? 146 GLU A CD  1 
ATOM 1137 O OE1 ? GLU A 1 146 ?  14.253  -0.582 -15.993 1.000 95.290 ? 146 GLU A OE1 1 
ATOM 1138 O OE2 ? GLU A 1 146 ?  13.879  -2.655 -16.627 1.000 95.290 ? 146 GLU A OE2 1 
ATOM 1139 N N   ? CYS A 1 147 ?  15.144  -3.961 -11.439 1.000 94.910 ? 147 CYS A N   1 
ATOM 1140 C CA  ? CYS A 1 147 ?  14.868  -3.320 -10.158 1.000 94.910 ? 147 CYS A CA  1 
ATOM 1141 C C   ? CYS A 1 147 ?  16.030  -3.513  -9.191 1.000 94.910 ? 147 CYS A C   1 
ATOM 1142 C CB  ? CYS A 1 147 ?  13.584  -3.878  -9.545 1.000 94.910 ? 147 CYS A CB  1 
ATOM 1143 O O   ? CYS A 1 147 ?  16.460  -2.563  -8.534 1.000 94.910 ? 147 CYS A O   1 
ATOM 1144 S SG  ? CYS A 1 147 ?  12.854  -2.808  -8.287 1.000 94.910 ? 147 CYS A SG  1 
ATOM 1145 N N   ? LYS A 1 148 ?  16.518  -4.632  -9.112 1.000 95.360 ? 148 LYS A N   1 
ATOM 1146 C CA  ? LYS A 1 148 ?  17.654  -4.949  -8.251 1.000 95.360 ? 148 LYS A CA  1 
ATOM 1147 C C   ? LYS A 1 148 ?  18.883  -4.132  -8.641 1.000 95.360 ? 148 LYS A C   1 
ATOM 1148 C CB  ? LYS A 1 148 ?  17.976  -6.442  -8.315 1.000 95.360 ? 148 LYS A CB  1 
ATOM 1149 O O   ? LYS A 1 148 ?  19.617  -3.653  -7.774 1.000 95.360 ? 148 LYS A O   1 
ATOM 1150 C CG  ? LYS A 1 148 ?  19.090  -6.876  -7.373 1.000 95.360 ? 148 LYS A CG  1 
ATOM 1151 C CD  ? LYS A 1 148 ?  19.333  -8.378  -7.450 1.000 95.360 ? 148 LYS A CD  1 
ATOM 1152 C CE  ? LYS A 1 148 ?  20.448  -8.813  -6.509 1.000 95.360 ? 148 LYS A CE  1 
ATOM 1153 N NZ  ? LYS A 1 148 ?  20.676 -10.288  -6.564 1.000 95.360 ? 148 LYS A NZ  1 
ATOM 1154 N N   ? SER A 1 149 ?  19.131  -3.973  -9.948 1.000 95.370 ? 149 SER A N   1 
ATOM 1155 C CA  ? SER A 1 149 ?  20.268  -3.206 -10.447 1.000 95.370 ? 149 SER A CA  1 
ATOM 1156 C C   ? SER A 1 149 ?  20.173  -1.742 -10.032 1.000 95.370 ? 149 SER A C   1 
ATOM 1157 C CB  ? SER A 1 149 ?  20.355  -3.307 -11.971 1.000 95.370 ? 149 SER A CB  1 
ATOM 1158 O O   ? SER A 1 149 ?  21.186  -1.112  -9.723 1.000 95.370 ? 149 SER A O   1 
ATOM 1159 O OG  ? SER A 1 149 ?  21.405  -2.495 -12.469 1.000 95.370 ? 149 SER A OG  1 
ATOM 1160 N N   ? LYS A 1 150 ?  19.000  -1.235  -9.869 1.000 94.970 ? 150 LYS A N   1 
ATOM 1161 C CA  ? LYS A 1 150 ?  18.780   0.176  -9.562 1.000 94.970 ? 150 LYS A CA  1 
ATOM 1162 C C   ? LYS A 1 150 ?  18.858   0.430  -8.060 1.000 94.970 ? 150 LYS A C   1 
ATOM 1163 C CB  ? LYS A 1 150 ?  17.426   0.638 -10.102 1.000 94.970 ? 150 LYS A CB  1 
ATOM 1164 O O   ? LYS A 1 150 ?  19.316   1.490  -7.627 1.000 94.970 ? 150 LYS A O   1 
ATOM 1165 C CG  ? LYS A 1 150 ?  17.363   0.727 -11.620 1.000 94.970 ? 150 LYS A CG  1 
ATOM 1166 C CD  ? LYS A 1 150 ?  16.108   1.455 -12.086 1.000 94.970 ? 150 LYS A CD  1 
ATOM 1167 C CE  ? LYS A 1 150 ?  16.095   1.637 -13.597 1.000 94.970 ? 150 LYS A CE  1 
ATOM 1168 N NZ  ? LYS A 1 150 ?  16.694   2.944 -14.003 1.000 94.970 ? 150 LYS A NZ  1 
ATOM 1169 N N   ? TRP A 1 151 ?  18.527  -0.504  -7.121 1.000 93.480 ? 151 TRP A N   1 
ATOM 1170 C CA  ? TRP A 1 151 ?  18.415  -0.288  -5.682 1.000 93.480 ? 151 TRP A CA  1 
ATOM 1171 C C   ? TRP A 1 151 ?  19.540  -0.999  -4.936 1.000 93.480 ? 151 TRP A C   1 
ATOM 1172 C CB  ? TRP A 1 151 ?  17.058  -0.777  -5.169 1.000 93.480 ? 151 TRP A CB  1 
ATOM 1173 O O   ? TRP A 1 151 ?  19.906  -0.601  -3.827 1.000 93.480 ? 151 TRP A O   1 
ATOM 1174 C CG  ? TRP A 1 151 ?  15.921   0.150  -5.478 1.000 93.480 ? 151 TRP A CG  1 
ATOM 1175 C CD1 ? TRP A 1 151 ?  14.996   0.016  -6.477 1.000 93.480 ? 151 TRP A CD1 1 
ATOM 1176 C CD2 ? TRP A 1 151 ?  15.591   1.358  -4.785 1.000 93.480 ? 151 TRP A CD2 1 
ATOM 1177 C CE2 ? TRP A 1 151 ?  14.453   1.906  -5.418 1.000 93.480 ? 151 TRP A CE2 1 
ATOM 1178 C CE3 ? TRP A 1 151 ?  16.147   2.031  -3.689 1.000 93.480 ? 151 TRP A CE3 1 
ATOM 1179 N NE1 ? TRP A 1 151 ?  14.111   1.069  -6.446 1.000 93.480 ? 151 TRP A NE1 1 
ATOM 1180 C CH2 ? TRP A 1 151 ?  14.425   3.734  -3.916 1.000 93.480 ? 151 TRP A CH2 1 
ATOM 1181 C CZ2 ? TRP A 1 151 ?  13.861   3.096  -4.990 1.000 93.480 ? 151 TRP A CZ2 1 
ATOM 1182 C CZ3 ? TRP A 1 151 ?  15.556   3.216  -3.265 1.000 93.480 ? 151 TRP A CZ3 1 
ATOM 1183 N N   ? GLY A 1 152 ?  20.385  -1.828  -5.507 1.000 88.420 ? 152 GLY A N   1 
ATOM 1184 C CA  ? GLY A 1 152 ?  21.444  -2.569  -4.842 1.000 88.420 ? 152 GLY A CA  1 
ATOM 1185 C C   ? GLY A 1 152 ?  20.952  -3.381  -3.659 1.000 88.420 ? 152 GLY A C   1 
ATOM 1186 O O   ? GLY A 1 152 ?  21.337  -4.540  -3.492 1.000 88.420 ? 152 GLY A O   1 
ATOM 1187 N N   ? ARG A 1 153 ?  20.130  -2.915  -2.714 1.000 86.320 ? 153 ARG A N   1 
ATOM 1188 C CA  ? ARG A 1 153 ?  19.480  -3.577  -1.587 1.000 86.320 ? 153 ARG A CA  1 
ATOM 1189 C C   ? ARG A 1 153 ?  17.993  -3.780  -1.854 1.000 86.320 ? 153 ARG A C   1 
ATOM 1190 C CB  ? ARG A 1 153 ?  19.677  -2.769  -0.302 1.000 86.320 ? 153 ARG A CB  1 
ATOM 1191 O O   ? ARG A 1 153 ?  17.181  -2.893  -1.580 1.000 86.320 ? 153 ARG A O   1 
ATOM 1192 C CG  ? ARG A 1 153 ?  21.118  -2.717   0.179 1.000 86.320 ? 153 ARG A CG  1 
ATOM 1193 C CD  ? ARG A 1 153 ?  21.248  -1.957   1.491 1.000 86.320 ? 153 ARG A CD  1 
ATOM 1194 N NE  ? ARG A 1 153 ?  22.617  -1.984   1.996 1.000 86.320 ? 153 ARG A NE  1 
ATOM 1195 N NH1 ? ARG A 1 153 ?  22.232  -0.489   3.715 1.000 86.320 ? 153 ARG A NH1 1 
ATOM 1196 N NH2 ? ARG A 1 153 ?  24.321  -1.386   3.416 1.000 86.320 ? 153 ARG A NH2 1 
ATOM 1197 C CZ  ? ARG A 1 153 ?  23.054  -1.286   3.041 1.000 86.320 ? 153 ARG A CZ  1 
ATOM 1198 N N   ? PHE A 1 154 ?  17.705  -4.890  -2.529 1.000 92.530 ? 154 PHE A N   1 
ATOM 1199 C CA  ? PHE A 1 154 ?  16.393  -5.253  -3.052 1.000 92.530 ? 154 PHE A CA  1 
ATOM 1200 C C   ? PHE A 1 154 ?  16.189  -6.762  -3.002 1.000 92.530 ? 154 PHE A C   1 
ATOM 1201 C CB  ? PHE A 1 154 ?  16.227  -4.748  -4.488 1.000 92.530 ? 154 PHE A CB  1 
ATOM 1202 O O   ? PHE A 1 154 ?  17.089  -7.528  -3.357 1.000 92.530 ? 154 PHE A O   1 
ATOM 1203 C CG  ? PHE A 1 154 ?  14.858  -4.994  -5.063 1.000 92.530 ? 154 PHE A CG  1 
ATOM 1204 C CD1 ? PHE A 1 154 ?  14.576  -6.174  -5.741 1.000 92.530 ? 154 PHE A CD1 1 
ATOM 1205 C CD2 ? PHE A 1 154 ?  13.854  -4.045  -4.926 1.000 92.530 ? 154 PHE A CD2 1 
ATOM 1206 C CE1 ? PHE A 1 154 ?  13.310  -6.404  -6.275 1.000 92.530 ? 154 PHE A CE1 1 
ATOM 1207 C CE2 ? PHE A 1 154 ?  12.586  -4.268  -5.457 1.000 92.530 ? 154 PHE A CE2 1 
ATOM 1208 C CZ  ? PHE A 1 154 ?  12.317  -5.448  -6.132 1.000 92.530 ? 154 PHE A CZ  1 
ATOM 1209 N N   ? SER A 1 155 ?  15.026  -7.180  -2.447 1.000 93.850 ? 155 SER A N   1 
ATOM 1210 C CA  ? SER A 1 155 ?  14.681  -8.597  -2.465 1.000 93.850 ? 155 SER A CA  1 
ATOM 1211 C C   ? SER A 1 155 ?  13.739  -8.922  -3.620 1.000 93.850 ? 155 SER A C   1 
ATOM 1212 C CB  ? SER A 1 155 ?  14.038  -9.010  -1.140 1.000 93.850 ? 155 SER A CB  1 
ATOM 1213 O O   ? SER A 1 155 ?  12.573  -8.522  -3.607 1.000 93.850 ? 155 SER A O   1 
ATOM 1214 O OG  ? SER A 1 155 ?  13.558 -10.341  -1.207 1.000 93.850 ? 155 SER A OG  1 
ATOM 1215 N N   ? VAL A 1 156 ?  14.219  -9.791  -4.562 1.000 92.350 ? 156 VAL A N   1 
ATOM 1216 C CA  ? VAL A 1 156 ?  13.465 -10.112  -5.770 1.000 92.350 ? 156 VAL A CA  1 
ATOM 1217 C C   ? VAL A 1 156 ?  12.270 -10.992  -5.414 1.000 92.350 ? 156 VAL A C   1 
ATOM 1218 C CB  ? VAL A 1 156 ?  14.351 -10.815  -6.822 1.000 92.350 ? 156 VAL A CB  1 
ATOM 1219 O O   ? VAL A 1 156 ?  11.276 -11.024  -6.143 1.000 92.350 ? 156 VAL A O   1 
ATOM 1220 C CG1 ? VAL A 1 156 ?  15.432  -9.867  -7.339 1.000 92.350 ? 156 VAL A CG1 1 
ATOM 1221 C CG2 ? VAL A 1 156 ?  14.980 -12.076  -6.232 1.000 92.350 ? 156 VAL A CG2 1 
ATOM 1222 N N   ? SER A 1 157 ?  12.374 -11.718  -4.303 1.000 92.900 ? 157 SER A N   1 
ATOM 1223 C CA  ? SER A 1 157 ?  11.305 -12.622  -3.893 1.000 92.900 ? 157 SER A CA  1 
ATOM 1224 C C   ? SER A 1 157 ?  10.219 -11.880  -3.121 1.000 92.900 ? 157 SER A C   1 
ATOM 1225 C CB  ? SER A 1 157 ?  11.864 -13.759  -3.036 1.000 92.900 ? 157 SER A CB  1 
ATOM 1226 O O   ? SER A 1 157 ?   9.100 -12.379  -2.979 1.000 92.900 ? 157 SER A O   1 
ATOM 1227 O OG  ? SER A 1 157 ?  12.440 -13.254  -1.844 1.000 92.900 ? 157 SER A OG  1 
ATOM 1228 N N   ? GLN A 1 158 ?  10.504 -10.657  -2.669 1.000 95.000 ? 158 GLN A N   1 
ATOM 1229 C CA  ? GLN A 1 158 ?   9.594  -9.996  -1.740 1.000 95.000 ? 158 GLN A CA  1 
ATOM 1230 C C   ? GLN A 1 158 ?   9.127  -8.651  -2.291 1.000 95.000 ? 158 GLN A C   1 
ATOM 1231 C CB  ? GLN A 1 158 ?  10.264  -9.801  -0.379 1.000 95.000 ? 158 GLN A CB  1 
ATOM 1232 O O   ? GLN A 1 158 ?   8.125  -8.100  -1.830 1.000 95.000 ? 158 GLN A O   1 
ATOM 1233 C CG  ? GLN A 1 158 ?  10.616 -11.104   0.325 1.000 95.000 ? 158 GLN A CG  1 
ATOM 1234 C CD  ? GLN A 1 158 ?  11.396 -10.886   1.608 1.000 95.000 ? 158 GLN A CD  1 
ATOM 1235 N NE2 ? GLN A 1 158 ?  11.584 -11.954   2.377 1.000 95.000 ? 158 GLN A NE2 1 
ATOM 1236 O OE1 ? GLN A 1 158 ?  11.829  -9.768   1.905 1.000 95.000 ? 158 GLN A OE1 1 
ATOM 1237 N N   ? MET A 1 159 ?   9.845  -8.202  -3.304 1.000 96.710 ? 159 MET A N   1 
ATOM 1238 C CA  ? MET A 1 159 ?   9.561  -6.839  -3.746 1.000 96.710 ? 159 MET A CA  1 
ATOM 1239 C C   ? MET A 1 159 ?   9.411  -6.780  -5.263 1.000 96.710 ? 159 MET A C   1 
ATOM 1240 C CB  ? MET A 1 159 ?  10.666  -5.885  -3.292 1.000 96.710 ? 159 MET A CB  1 
ATOM 1241 O O   ? MET A 1 159 ?   9.869  -7.678  -5.972 1.000 96.710 ? 159 MET A O   1 
ATOM 1242 C CG  ? MET A 1 159 ?  10.844  -5.826  -1.784 1.000 96.710 ? 159 MET A CG  1 
ATOM 1243 S SD  ? MET A 1 159 ?  12.304  -4.832  -1.286 1.000 96.710 ? 159 MET A SD  1 
ATOM 1244 C CE  ? MET A 1 159 ?  12.268  -5.088   0.510 1.000 96.710 ? 159 MET A CE  1 
ATOM 1245 N N   ? MET A 1 160 ?   8.749  -5.640  -5.717 1.000 96.820 ? 160 MET A N   1 
ATOM 1246 C CA  ? MET A 1 160 ?   8.622  -5.328  -7.138 1.000 96.820 ? 160 MET A CA  1 
ATOM 1247 C C   ? MET A 1 160 ?   8.676  -3.822  -7.371 1.000 96.820 ? 160 MET A C   1 
ATOM 1248 C CB  ? MET A 1 160 ?   7.318  -5.898  -7.699 1.000 96.820 ? 160 MET A CB  1 
ATOM 1249 O O   ? MET A 1 160 ?   8.401  -3.038  -6.461 1.000 96.820 ? 160 MET A O   1 
ATOM 1250 C CG  ? MET A 1 160 ?   6.069  -5.239  -7.137 1.000 96.820 ? 160 MET A CG  1 
ATOM 1251 S SD  ? MET A 1 160 ?   4.529  -6.090  -7.660 1.000 96.820 ? 160 MET A SD  1 
ATOM 1252 C CE  ? MET A 1 160 ?   4.671  -7.624  -6.701 1.000 96.820 ? 160 MET A CE  1 
ATOM 1253 N N   ? CYS A 1 161 ?   9.044  -3.423  -8.611 1.000 97.030 ? 161 CYS A N   1 
ATOM 1254 C CA  ? CYS A 1 161 ?   9.177  -2.015  -8.964 1.000 97.030 ? 161 CYS A CA  1 
ATOM 1255 C C   ? CYS A 1 161 ?   8.264  -1.656 -10.130 1.000 97.030 ? 161 CYS A C   1 
ATOM 1256 C CB  ? CYS A 1 161 ?  10.627  -1.685  -9.319 1.000 97.030 ? 161 CYS A CB  1 
ATOM 1257 O O   ? CYS A 1 161 ?   7.939  -2.512 -10.955 1.000 97.030 ? 161 CYS A O   1 
ATOM 1258 S SG  ? CYS A 1 161 ?  11.768  -1.823  -7.926 1.000 97.030 ? 161 CYS A SG  1 
ATOM 1259 N N   ? THR A 1 162 ?   7.924  -0.400 -10.110 1.000 97.280 ? 162 THR A N   1 
ATOM 1260 C CA  ? THR A 1 162 ?   7.163   0.127 -11.238 1.000 97.280 ? 162 THR A CA  1 
ATOM 1261 C C   ? THR A 1 162 ?   7.896   1.299 -11.884 1.000 97.280 ? 162 THR A C   1 
ATOM 1262 C CB  ? THR A 1 162 ?   5.756   0.575 -10.802 1.000 97.280 ? 162 THR A CB  1 
ATOM 1263 O O   ? THR A 1 162 ?   8.747   1.930 -11.252 1.000 97.280 ? 162 THR A O   1 
ATOM 1264 C CG2 ? THR A 1 162 ?   4.988  -0.574 -10.158 1.000 97.280 ? 162 THR A CG2 1 
ATOM 1265 O OG1 ? THR A 1 162 ?   5.873   1.646  -9.858 1.000 97.280 ? 162 THR A OG1 1 
ATOM 1266 N N   ? ARG A 1 163 ?   7.542   1.444 -13.150 1.000 95.040 ? 163 ARG A N   1 
ATOM 1267 C CA  ? ARG A 1 163 ?   8.000   2.605 -13.906 1.000 95.040 ? 163 ARG A CA  1 
ATOM 1268 C C   ? ARG A 1 163 ?   6.839   3.282 -14.626 1.000 95.040 ? 163 ARG A C   1 
ATOM 1269 C CB  ? ARG A 1 163 ?   9.077   2.199 -14.915 1.000 95.040 ? 163 ARG A CB  1 
ATOM 1270 O O   ? ARG A 1 163 ?   5.831   2.640 -14.930 1.000 95.040 ? 163 ARG A O   1 
ATOM 1271 C CG  ? ARG A 1 163 ?   8.570   1.295 -16.027 1.000 95.040 ? 163 ARG A CG  1 
ATOM 1272 C CD  ? ARG A 1 163 ?   9.685   0.901 -16.986 1.000 95.040 ? 163 ARG A CD  1 
ATOM 1273 N NE  ? ARG A 1 163 ?   9.204   0.003 -18.032 1.000 95.040 ? 163 ARG A NE  1 
ATOM 1274 N NH1 ? ARG A 1 163 ?   8.922   1.662 -19.614 1.000 95.040 ? 163 ARG A NH1 1 
ATOM 1275 N NH2 ? ARG A 1 163 ?   8.428  -0.516 -20.131 1.000 95.040 ? 163 ARG A NH2 1 
ATOM 1276 C CZ  ? ARG A 1 163 ?   8.852   0.385 -19.257 1.000 95.040 ? 163 ARG A CZ  1 
ATOM 1277 N N   ? GLY A 1 164 ?   6.884   4.609 -14.848 1.000 89.910 ? 164 GLY A N   1 
ATOM 1278 C CA  ? GLY A 1 164 ?   5.896   5.369 -15.597 1.000 89.910 ? 164 GLY A CA  1 
ATOM 1279 C C   ? GLY A 1 164 ?   6.066   6.869 -15.458 1.000 89.910 ? 164 GLY A C   1 
ATOM 1280 O O   ? GLY A 1 164 ?   7.039   7.337 -14.863 1.000 89.910 ? 164 GLY A O   1 
ATOM 1281 N N   ? HIS A 1 165 ?   5.241   7.612 -16.277 1.000 84.870 ? 165 HIS A N   1 
ATOM 1282 C CA  ? HIS A 1 165 ?   5.233   9.071 -16.283 1.000 84.870 ? 165 HIS A CA  1 
ATOM 1283 C C   ? HIS A 1 165 ?   4.623   9.624 -15.000 1.000 84.870 ? 165 HIS A C   1 
ATOM 1284 C CB  ? HIS A 1 165 ?   4.467   9.597 -17.498 1.000 84.870 ? 165 HIS A CB  1 
ATOM 1285 O O   ? HIS A 1 165 ?   4.582  10.840 -14.801 1.000 84.870 ? 165 HIS A O   1 
ATOM 1286 C CG  ? HIS A 1 165 ?   4.668  11.058 -17.747 1.000 84.870 ? 165 HIS A CG  1 
ATOM 1287 C CD2 ? HIS A 1 165 ?   5.624  11.719 -18.442 1.000 84.870 ? 165 HIS A CD2 1 
ATOM 1288 N ND1 ? HIS A 1 165 ?   3.818  12.021 -17.247 1.000 84.870 ? 165 HIS A ND1 1 
ATOM 1289 C CE1 ? HIS A 1 165 ?   4.245  13.215 -17.626 1.000 84.870 ? 165 HIS A CE1 1 
ATOM 1290 N NE2 ? HIS A 1 165 ?   5.339  13.059 -18.351 1.000 84.870 ? 165 HIS A NE2 1 
ATOM 1291 N N   ? GLY A 1 166 ?   4.295   8.743 -14.003 1.000 91.340 ? 166 GLY A N   1 
ATOM 1292 C CA  ? GLY A 1 166 ?   3.773   9.024 -12.675 1.000 91.340 ? 166 GLY A CA  1 
ATOM 1293 C C   ? GLY A 1 166 ?   4.128   7.957 -11.657 1.000 91.340 ? 166 GLY A C   1 
ATOM 1294 O O   ? GLY A 1 166 ?   4.745   6.945 -11.999 1.000 91.340 ? 166 GLY A O   1 
ATOM 1295 N N   ? GLY A 1 167 ?   3.789   8.257 -10.356 1.000 93.220 ? 167 GLY A N   1 
ATOM 1296 C CA  ? GLY A 1 167 ?   4.095   7.317  -9.289 1.000 93.220 ? 167 GLY A CA  1 
ATOM 1297 C C   ? GLY A 1 167 ?   3.738   7.841  -7.911 1.000 93.220 ? 167 GLY A C   1 
ATOM 1298 O O   ? GLY A 1 167 ?   3.218   8.951  -7.779 1.000 93.220 ? 167 GLY A O   1 
ATOM 1299 N N   ? SER A 1 168 ?   3.937   6.937  -7.018 1.000 95.270 ? 168 SER A N   1 
ATOM 1300 C CA  ? SER A 1 168 ?   3.601   7.271  -5.638 1.000 95.270 ? 168 SER A CA  1 
ATOM 1301 C C   ? SER A 1 168 ?   4.661   8.172  -5.014 1.000 95.270 ? 168 SER A C   1 
ATOM 1302 C CB  ? SER A 1 168 ?   3.442   6.001  -4.802 1.000 95.270 ? 168 SER A CB  1 
ATOM 1303 O O   ? SER A 1 168 ?   5.823   8.149  -5.425 1.000 95.270 ? 168 SER A O   1 
ATOM 1304 O OG  ? SER A 1 168 ?   4.660   5.278  -4.748 1.000 95.270 ? 168 SER A OG  1 
ATOM 1305 N N   ? CYS A 1 169 ?   4.218   8.918  -4.081 1.000 95.420 ? 169 CYS A N   1 
ATOM 1306 C CA  ? CYS A 1 169 ?   5.076   9.803  -3.302 1.000 95.420 ? 169 CYS A CA  1 
ATOM 1307 C C   ? CYS A 1 169 ?   4.797   9.659  -1.811 1.000 95.420 ? 169 CYS A C   1 
ATOM 1308 C CB  ? CYS A 1 169 ?   4.876  11.257  -3.729 1.000 95.420 ? 169 CYS A CB  1 
ATOM 1309 O O   ? CYS A 1 169 ?   4.000   8.813  -1.403 1.000 95.420 ? 169 CYS A O   1 
ATOM 1310 S SG  ? CYS A 1 169 ?   6.267  12.334  -3.318 1.000 95.420 ? 169 CYS A SG  1 
ATOM 1311 N N   ? ARG A 1 170 ?   5.423  10.612  -1.048 1.000 95.250 ? 170 ARG A N   1 
ATOM 1312 C CA  ? ARG A 1 170 ?   5.260  10.554   0.401 1.000 95.250 ? 170 ARG A CA  1 
ATOM 1313 C C   ? ARG A 1 170 ?   3.785  10.509   0.785 1.000 95.250 ? 170 ARG A C   1 
ATOM 1314 C CB  ? ARG A 1 170 ?   5.939  11.753   1.068 1.000 95.250 ? 170 ARG A CB  1 
ATOM 1315 O O   ? ARG A 1 170 ?   2.942  11.094   0.101 1.000 95.250 ? 170 ARG A O   1 
ATOM 1316 C CG  ? ARG A 1 170 ?   7.456  11.725   0.986 1.000 95.250 ? 170 ARG A CG  1 
ATOM 1317 C CD  ? ARG A 1 170 ?   8.089  12.766   1.899 1.000 95.250 ? 170 ARG A CD  1 
ATOM 1318 N NE  ? ARG A 1 170 ?   8.259  14.047   1.219 1.000 95.250 ? 170 ARG A NE  1 
ATOM 1319 N NH1 ? ARG A 1 170 ?  10.011  14.755   2.549 1.000 95.250 ? 170 ARG A NH1 1 
ATOM 1320 N NH2 ? ARG A 1 170 ?   9.235  16.094   0.858 1.000 95.250 ? 170 ARG A NH2 1 
ATOM 1321 C CZ  ? ARG A 1 170 ?   9.168  14.963   1.543 1.000 95.250 ? 170 ARG A CZ  1 
ATOM 1322 N N   ? TYR A 1 171 ?   3.435   9.627   1.797 1.000 96.470 ? 171 TYR A N   1 
ATOM 1323 C CA  ? TYR A 1 171 ?   2.120   9.516   2.419 1.000 96.470 ? 171 TYR A CA  1 
ATOM 1324 C C   ? TYR A 1 171 ?   1.225   8.564   1.634 1.000 96.470 ? 171 TYR A C   1 
ATOM 1325 C CB  ? TYR A 1 171 ?   1.455  10.892   2.523 1.000 96.470 ? 171 TYR A CB  1 
ATOM 1326 O O   ? TYR A 1 171 ?   0.123   8.231   2.077 1.000 96.470 ? 171 TYR A O   1 
ATOM 1327 C CG  ? TYR A 1 171 ?   2.168  11.841   3.456 1.000 96.470 ? 171 TYR A CG  1 
ATOM 1328 C CD1 ? TYR A 1 171 ?   2.190  11.612   4.830 1.000 96.470 ? 171 TYR A CD1 1 
ATOM 1329 C CD2 ? TYR A 1 171 ?   2.819  12.968   2.965 1.000 96.470 ? 171 TYR A CD2 1 
ATOM 1330 C CE1 ? TYR A 1 171 ?   2.844  12.485   5.693 1.000 96.470 ? 171 TYR A CE1 1 
ATOM 1331 C CE2 ? TYR A 1 171 ?   3.475  13.847   3.820 1.000 96.470 ? 171 TYR A CE2 1 
ATOM 1332 O OH  ? TYR A 1 171 ?   4.131  14.466   6.030 1.000 96.470 ? 171 TYR A OH  1 
ATOM 1333 C CZ  ? TYR A 1 171 ?   3.483  13.598   5.180 1.000 96.470 ? 171 TYR A CZ  1 
ATOM 1334 N N   ? ASP A 1 172 ?   1.691   8.090   0.541 1.000 96.830 ? 172 ASP A N   1 
ATOM 1335 C CA  ? ASP A 1 172 ?   0.931   7.095  -0.210 1.000 96.830 ? 172 ASP A CA  1 
ATOM 1336 C C   ? ASP A 1 172 ?   1.278   5.680   0.246 1.000 96.830 ? 172 ASP A C   1 
ATOM 1337 C CB  ? ASP A 1 172 ?   1.190   7.243  -1.711 1.000 96.830 ? 172 ASP A CB  1 
ATOM 1338 O O   ? ASP A 1 172 ?   0.772   4.702  -0.308 1.000 96.830 ? 172 ASP A O   1 
ATOM 1339 C CG  ? ASP A 1 172 ?   0.464   8.427  -2.324 1.000 96.830 ? 172 ASP A CG  1 
ATOM 1340 O OD1 ? ASP A 1 172 ?  -0.597   8.830  -1.801 1.000 96.830 ? 172 ASP A OD1 1 
ATOM 1341 O OD2 ? ASP A 1 172 ?   0.956   8.960  -3.342 1.000 96.830 ? 172 ASP A OD2 1 
ATOM 1342 N N   ? SER A 1 173 ?   2.337   5.698   1.128 1.000 97.500 ? 173 SER A N   1 
ATOM 1343 C CA  ? SER A 1 173 ?   2.693   4.380   1.642 1.000 97.500 ? 173 SER A CA  1 
ATOM 1344 C C   ? SER A 1 173 ?   1.454   3.603   2.076 1.000 97.500 ? 173 SER A C   1 
ATOM 1345 C CB  ? SER A 1 173 ?   3.663   4.507   2.818 1.000 97.500 ? 173 SER A CB  1 
ATOM 1346 O O   ? SER A 1 173 ?   0.494   4.188   2.581 1.000 97.500 ? 173 SER A O   1 
ATOM 1347 O OG  ? SER A 1 173 ?   4.890   5.079   2.399 1.000 97.500 ? 173 SER A OG  1 
ATOM 1348 N N   ? GLY A 1 174 ?   1.524   2.260   1.692 1.000 98.070 ? 174 GLY A N   1 
ATOM 1349 C CA  ? GLY A 1 174 ?   0.441   1.422   2.181 1.000 98.070 ? 174 GLY A CA  1 
ATOM 1350 C C   ? GLY A 1 174 ?  -0.703   1.288   1.193 1.000 98.070 ? 174 GLY A C   1 
ATOM 1351 O O   ? GLY A 1 174 ?  -1.507   0.359   1.289 1.000 98.070 ? 174 GLY A O   1 
ATOM 1352 N N   ? GLY A 1 175 ?  -0.771   2.147   0.242 1.000 97.870 ? 175 GLY A N   1 
ATOM 1353 C CA  ? GLY A 1 175 ?  -1.782   2.072  -0.800 1.000 97.870 ? 175 GLY A CA  1 
ATOM 1354 C C   ? GLY A 1 175 ?  -1.557   0.928  -1.770 1.000 97.870 ? 175 GLY A C   1 
ATOM 1355 O O   ? GLY A 1 175 ?  -0.437   0.431  -1.902 1.000 97.870 ? 175 GLY A O   1 
ATOM 1356 N N   ? PRO A 1 176 ?  -2.640   0.571  -2.592 1.000 97.970 ? 176 PRO A N   1 
ATOM 1357 C CA  ? PRO A 1 176 ?  -2.565  -0.615  -3.448 1.000 97.970 ? 176 PRO A CA  1 
ATOM 1358 C C   ? PRO A 1 176 ?  -1.973  -0.313  -4.823 1.000 97.970 ? 176 PRO A C   1 
ATOM 1359 C CB  ? PRO A 1 176 ?  -4.026  -1.057  -3.567 1.000 97.970 ? 176 PRO A CB  1 
ATOM 1360 O O   ? PRO A 1 176 ?  -2.252   0.740  -5.402 1.000 97.970 ? 176 PRO A O   1 
ATOM 1361 C CG  ? PRO A 1 176 ?  -4.815   0.210  -3.492 1.000 97.970 ? 176 PRO A CG  1 
ATOM 1362 C CD  ? PRO A 1 176 ?  -4.139   1.136  -2.522 1.000 97.970 ? 176 PRO A CD  1 
ATOM 1363 N N   ? LEU A 1 177 ?  -1.075  -1.130  -5.302 1.000 98.280 ? 177 LEU A N   1 
ATOM 1364 C CA  ? LEU A 1 177 ?  -0.774  -1.292  -6.720 1.000 98.280 ? 177 LEU A CA  1 
ATOM 1365 C C   ? LEU A 1 177 ?  -1.740  -2.276  -7.372 1.000 98.280 ? 177 LEU A C   1 
ATOM 1366 C CB  ? LEU A 1 177 ?   0.668  -1.772  -6.910 1.000 98.280 ? 177 LEU A CB  1 
ATOM 1367 O O   ? LEU A 1 177 ?  -1.772  -3.454  -7.009 1.000 98.280 ? 177 LEU A O   1 
ATOM 1368 C CG  ? LEU A 1 177 ?   1.156  -1.897  -8.354 1.000 98.280 ? 177 LEU A CG  1 
ATOM 1369 C CD1 ? LEU A 1 177 ?   1.281  -0.518  -8.992 1.000 98.280 ? 177 LEU A CD1 1 
ATOM 1370 C CD2 ? LEU A 1 177 ?   2.487  -2.639  -8.406 1.000 98.280 ? 177 LEU A CD2 1 
ATOM 1371 N N   ? VAL A 1 178 ?  -2.504  -1.769  -8.384 1.000 98.330 ? 178 VAL A N   1 
ATOM 1372 C CA  ? VAL A 1 178 ?  -3.609  -2.557  -8.918 1.000 98.330 ? 178 VAL A CA  1 
ATOM 1373 C C   ? VAL A 1 178 ?  -3.370  -2.846 -10.399 1.000 98.330 ? 178 VAL A C   1 
ATOM 1374 C CB  ? VAL A 1 178 ?  -4.963  -1.838  -8.728 1.000 98.330 ? 178 VAL A CB  1 
ATOM 1375 O O   ? VAL A 1 178 ?  -3.163  -1.925 -11.192 1.000 98.330 ? 178 VAL A O   1 
ATOM 1376 C CG1 ? VAL A 1 178 ?  -6.101  -2.662  -9.328 1.000 98.330 ? 178 VAL A CG1 1 
ATOM 1377 C CG2 ? VAL A 1 178 ?  -5.219  -1.566  -7.247 1.000 98.330 ? 178 VAL A CG2 1 
ATOM 1378 N N   ? CYS A 1 179 ?  -3.356  -4.080 -10.765 1.000 97.770 ? 179 CYS A N   1 
ATOM 1379 C CA  ? CYS A 1 179 ?  -3.317  -4.542 -12.148 1.000 97.770 ? 179 CYS A CA  1 
ATOM 1380 C C   ? CYS A 1 179 ?  -4.642  -5.183 -12.546 1.000 97.770 ? 179 CYS A C   1 
ATOM 1381 C CB  ? CYS A 1 179 ?  -2.177  -5.539 -12.349 1.000 97.770 ? 179 CYS A CB  1 
ATOM 1382 O O   ? CYS A 1 179 ?  -5.031  -6.211 -11.989 1.000 97.770 ? 179 CYS A O   1 
ATOM 1383 S SG  ? CYS A 1 179 ?  -0.558  -4.900 -11.867 1.000 97.770 ? 179 CYS A SG  1 
ATOM 1384 N N   ? GLY A 1 180 ?  -5.362  -4.493 -13.506 1.000 95.670 ? 180 GLY A N   1 
ATOM 1385 C CA  ? GLY A 1 180 ?  -6.731  -4.915 -13.752 1.000 95.670 ? 180 GLY A CA  1 
ATOM 1386 C C   ? GLY A 1 180 ?  -7.653  -4.669 -12.573 1.000 95.670 ? 180 GLY A C   1 
ATOM 1387 O O   ? GLY A 1 180 ?  -7.820  -3.528 -12.136 1.000 95.670 ? 180 GLY A O   1 
ATOM 1388 N N   ? ASP A 1 181 ?  -8.111  -5.725 -11.979 1.000 93.570 ? 181 ASP A N   1 
ATOM 1389 C CA  ? ASP A 1 181 ?  -9.034  -5.583 -10.857 1.000 93.570 ? 181 ASP A CA  1 
ATOM 1390 C C   ? ASP A 1 181 ?  -8.474  -6.241  -9.598 1.000 93.570 ? 181 ASP A C   1 
ATOM 1391 C CB  ? ASP A 1 181 ? -10.397  -6.185 -11.203 1.000 93.570 ? 181 ASP A CB  1 
ATOM 1392 O O   ? ASP A 1 181 ?  -9.225  -6.576  -8.680 1.000 93.570 ? 181 ASP A O   1 
ATOM 1393 C CG  ? ASP A 1 181 ? -11.135  -5.404 -12.277 1.000 93.570 ? 181 ASP A CG  1 
ATOM 1394 O OD1 ? ASP A 1 181 ? -10.967  -4.168 -12.356 1.000 93.570 ? 181 ASP A OD1 1 
ATOM 1395 O OD2 ? ASP A 1 181 ? -11.894  -6.030 -13.048 1.000 93.570 ? 181 ASP A OD2 1 
ATOM 1396 N N   ? THR A 1 182 ?  -7.159  -6.418  -9.575 1.000 97.550 ? 182 THR A N   1 
ATOM 1397 C CA  ? THR A 1 182 ?  -6.546  -7.157  -8.477 1.000 97.550 ? 182 THR A CA  1 
ATOM 1398 C C   ? THR A 1 182 ?  -5.354  -6.391  -7.909 1.000 97.550 ? 182 THR A C   1 
ATOM 1399 C CB  ? THR A 1 182 ?  -6.091  -8.556  -8.931 1.000 97.550 ? 182 THR A CB  1 
ATOM 1400 O O   ? THR A 1 182 ?  -4.556  -5.828  -8.660 1.000 97.550 ? 182 THR A O   1 
ATOM 1401 C CG2 ? THR A 1 182 ?  -5.496  -9.345  -7.769 1.000 97.550 ? 182 THR A CG2 1 
ATOM 1402 O OG1 ? THR A 1 182 ?  -7.216  -9.272  -9.453 1.000 97.550 ? 182 THR A OG1 1 
ATOM 1403 N N   ? ALA A 1 183 ?  -5.314  -6.388  -6.602 1.000 98.260 ? 183 ALA A N   1 
ATOM 1404 C CA  ? ALA A 1 183 ?  -4.156  -5.795  -5.938 1.000 98.260 ? 183 ALA A CA  1 
ATOM 1405 C C   ? ALA A 1 183 ?  -2.955  -6.735  -5.985 1.000 98.260 ? 183 ALA A C   1 
ATOM 1406 C CB  ? ALA A 1 183 ?  -4.495  -5.442  -4.491 1.000 98.260 ? 183 ALA A CB  1 
ATOM 1407 O O   ? ALA A 1 183 ?  -3.061  -7.906  -5.613 1.000 98.260 ? 183 ALA A O   1 
ATOM 1408 N N   ? VAL A 1 184 ?  -1.815  -6.188  -6.401 1.000 98.360 ? 184 VAL A N   1 
ATOM 1409 C CA  ? VAL A 1 184 ?  -0.654  -7.051  -6.594 1.000 98.360 ? 184 VAL A CA  1 
ATOM 1410 C C   ? VAL A 1 184 ?   0.505  -6.559  -5.729 1.000 98.360 ? 184 VAL A C   1 
ATOM 1411 C CB  ? VAL A 1 184 ?  -0.226  -7.104  -8.078 1.000 98.360 ? 184 VAL A CB  1 
ATOM 1412 O O   ? VAL A 1 184 ?   1.485  -7.279  -5.527 1.000 98.360 ? 184 VAL A O   1 
ATOM 1413 C CG1 ? VAL A 1 184 ?  -1.331  -7.718  -8.937 1.000 98.360 ? 184 VAL A CG1 1 
ATOM 1414 C CG2 ? VAL A 1 184 ?   0.130  -5.706  -8.580 1.000 98.360 ? 184 VAL A CG2 1 
ATOM 1415 N N   ? GLY A 1 185 ?   0.404  -5.333  -5.161 1.000 98.200 ? 185 GLY A N   1 
ATOM 1416 C CA  ? GLY A 1 185 ?   1.471  -4.767  -4.353 1.000 98.200 ? 185 GLY A CA  1 
ATOM 1417 C C   ? GLY A 1 185 ?   0.980  -3.738  -3.351 1.000 98.200 ? 185 GLY A C   1 
ATOM 1418 O O   ? GLY A 1 185 ?  -0.148  -3.252  -3.455 1.000 98.200 ? 185 GLY A O   1 
ATOM 1419 N N   ? ILE A 1 186 ?   1.898  -3.402  -2.412 1.000 98.610 ? 186 ILE A N   1 
ATOM 1420 C CA  ? ILE A 1 186 ?   1.692  -2.359  -1.414 1.000 98.610 ? 186 ILE A CA  1 
ATOM 1421 C C   ? ILE A 1 186 ?   2.760  -1.279  -1.569 1.000 98.610 ? 186 ILE A C   1 
ATOM 1422 C CB  ? ILE A 1 186 ?   1.716  -2.936   0.019 1.000 98.610 ? 186 ILE A CB  1 
ATOM 1423 O O   ? ILE A 1 186 ?   3.956  -1.579  -1.594 1.000 98.610 ? 186 ILE A O   1 
ATOM 1424 C CG1 ? ILE A 1 186 ?   0.671  -4.047   0.166 1.000 98.610 ? 186 ILE A CG1 1 
ATOM 1425 C CG2 ? ILE A 1 186 ?   1.486  -1.827   1.051 1.000 98.610 ? 186 ILE A CG2 1 
ATOM 1426 C CD1 ? ILE A 1 186 ?   0.838  -4.893   1.420 1.000 98.610 ? 186 ILE A CD1 1 
ATOM 1427 N N   ? THR A 1 187 ?   2.290  -0.050  -1.755 1.000 98.000 ? 187 THR A N   1 
ATOM 1428 C CA  ? THR A 1 187 ?   3.267   1.030  -1.835 1.000 98.000 ? 187 THR A CA  1 
ATOM 1429 C C   ? THR A 1 187 ?   4.207   0.999  -0.634 1.000 98.000 ? 187 THR A C   1 
ATOM 1430 C CB  ? THR A 1 187 ?   2.575   2.404  -1.914 1.000 98.000 ? 187 THR A CB  1 
ATOM 1431 O O   ? THR A 1 187 ?   3.767   1.142   0.509 1.000 98.000 ? 187 THR A O   1 
ATOM 1432 C CG2 ? THR A 1 187 ?   3.597   3.526  -2.065 1.000 98.000 ? 187 THR A CG2 1 
ATOM 1433 O OG1 ? THR A 1 187 ?   1.691   2.423  -3.041 1.000 98.000 ? 187 THR A OG1 1 
ATOM 1434 N N   ? SER A 1 188 ?   5.514   0.831  -0.851 1.000 97.150 ? 188 SER A N   1 
ATOM 1435 C CA  ? SER A 1 188 ?   6.481   0.647   0.226 1.000 97.150 ? 188 SER A CA  1 
ATOM 1436 C C   ? SER A 1 188 ?   7.458   1.816   0.297 1.000 97.150 ? 188 SER A C   1 
ATOM 1437 C CB  ? SER A 1 188 ?   7.251  -0.660   0.038 1.000 97.150 ? 188 SER A CB  1 
ATOM 1438 O O   ? SER A 1 188 ?   7.335   2.683   1.165 1.000 97.150 ? 188 SER A O   1 
ATOM 1439 O OG  ? SER A 1 188 ?   7.968  -0.996   1.214 1.000 97.150 ? 188 SER A OG  1 
ATOM 1440 N N   ? PHE A 1 189 ?   8.419   1.873  -0.601 1.000 95.670 ? 189 PHE A N   1 
ATOM 1441 C CA  ? PHE A 1 189 ?   9.401   2.948  -0.541 1.000 95.670 ? 189 PHE A CA  1 
ATOM 1442 C C   ? PHE A 1 189 ?   9.807   3.390  -1.942 1.000 95.670 ? 189 PHE A C   1 
ATOM 1443 C CB  ? PHE A 1 189 ?  10.637   2.506   0.249 1.000 95.670 ? 189 PHE A CB  1 
ATOM 1444 O O   ? PHE A 1 189 ?   9.478   2.727  -2.928 1.000 95.670 ? 189 PHE A O   1 
ATOM 1445 C CG  ? PHE A 1 189 ?  11.385   1.364  -0.384 1.000 95.670 ? 189 PHE A CG  1 
ATOM 1446 C CD1 ? PHE A 1 189 ?  11.040   0.048  -0.103 1.000 95.670 ? 189 PHE A CD1 1 
ATOM 1447 C CD2 ? PHE A 1 189 ?  12.434   1.607  -1.261 1.000 95.670 ? 189 PHE A CD2 1 
ATOM 1448 C CE1 ? PHE A 1 189 ?  11.731  -1.012  -0.687 1.000 95.670 ? 189 PHE A CE1 1 
ATOM 1449 C CE2 ? PHE A 1 189 ?  13.129   0.553  -1.849 1.000 95.670 ? 189 PHE A CE2 1 
ATOM 1450 C CZ  ? PHE A 1 189 ?  12.776  -0.755  -1.560 1.000 95.670 ? 189 PHE A CZ  1 
ATOM 1451 N N   ? GLY A 1 190 ?  10.438   4.502  -2.005 1.000 94.410 ? 190 GLY A N   1 
ATOM 1452 C CA  ? GLY A 1 190 ?  10.934   5.045  -3.260 1.000 94.410 ? 190 GLY A CA  1 
ATOM 1453 C C   ? GLY A 1 190 ?  11.950   6.155  -3.070 1.000 94.410 ? 190 GLY A C   1 
ATOM 1454 O O   ? GLY A 1 190 ?  12.350   6.451  -1.942 1.000 94.410 ? 190 GLY A O   1 
ATOM 1455 N N   ? ASP A 1 191 ?  12.311   6.753  -4.186 1.000 93.220 ? 191 ASP A N   1 
ATOM 1456 C CA  ? ASP A 1 191 ?  13.263   7.860  -4.192 1.000 93.220 ? 191 ASP A CA  1 
ATOM 1457 C C   ? ASP A 1 191 ?  12.646   9.119  -3.588 1.000 93.220 ? 191 ASP A C   1 
ATOM 1458 C CB  ? ASP A 1 191 ?  13.749   8.143  -5.615 1.000 93.220 ? 191 ASP A CB  1 
ATOM 1459 O O   ? ASP A 1 191 ?  11.466   9.403  -3.804 1.000 93.220 ? 191 ASP A O   1 
ATOM 1460 C CG  ? ASP A 1 191 ?  14.992   9.015  -5.655 1.000 93.220 ? 191 ASP A CG  1 
ATOM 1461 O OD1 ? ASP A 1 191 ?  14.875  10.250  -5.505 1.000 93.220 ? 191 ASP A OD1 1 
ATOM 1462 O OD2 ? ASP A 1 191 ?  16.098   8.462  -5.840 1.000 93.220 ? 191 ASP A OD2 1 
ATOM 1463 N N   ? PRO A 1 192 ?  13.439   9.873  -2.840 1.000 90.090 ? 192 PRO A N   1 
ATOM 1464 C CA  ? PRO A 1 192 ?  12.917  11.103  -2.239 1.000 90.090 ? 192 PRO A CA  1 
ATOM 1465 C C   ? PRO A 1 192 ?  12.387  12.089  -3.277 1.000 90.090 ? 192 PRO A C   1 
ATOM 1466 C CB  ? PRO A 1 192 ?  14.132  11.680  -1.508 1.000 90.090 ? 192 PRO A CB  1 
ATOM 1467 O O   ? PRO A 1 192 ?  11.574  12.957  -2.951 1.000 90.090 ? 192 PRO A O   1 
ATOM 1468 C CG  ? PRO A 1 192 ?  14.977  10.494  -1.175 1.000 90.090 ? 192 PRO A CG  1 
ATOM 1469 C CD  ? PRO A 1 192 ?  14.842   9.486  -2.280 1.000 90.090 ? 192 PRO A CD  1 
ATOM 1470 N N   ? LEU A 1 193 ?  12.939  11.985  -4.542 1.000 89.780 ? 193 LEU A N   1 
ATOM 1471 C CA  ? LEU A 1 193 ?  12.518  12.870  -5.622 1.000 89.780 ? 193 LEU A CA  1 
ATOM 1472 C C   ? LEU A 1 193 ?  11.207  12.392  -6.237 1.000 89.780 ? 193 LEU A C   1 
ATOM 1473 C CB  ? LEU A 1 193 ?  13.601  12.951  -6.701 1.000 89.780 ? 193 LEU A CB  1 
ATOM 1474 O O   ? LEU A 1 193 ?  10.626  13.076  -7.082 1.000 89.780 ? 193 LEU A O   1 
ATOM 1475 C CG  ? LEU A 1 193 ?  14.903  13.649  -6.304 1.000 89.780 ? 193 LEU A CG  1 
ATOM 1476 C CD1 ? LEU A 1 193 ?  15.935  13.519  -7.419 1.000 89.780 ? 193 LEU A CD1 1 
ATOM 1477 C CD2 ? LEU A 1 193 ?  14.645  15.116  -5.976 1.000 89.780 ? 193 LEU A CD2 1 
ATOM 1478 N N   ? CYS A 1 194 ?  10.687  11.439  -5.692 1.000 90.060 ? 194 CYS A N   1 
ATOM 1479 C CA  ? CYS A 1 194 ?   9.441  10.876  -6.198 1.000 90.060 ? 194 CYS A CA  1 
ATOM 1480 C C   ? CYS A 1 194 ?   9.525  10.626  -7.699 1.000 90.060 ? 194 CYS A C   1 
ATOM 1481 C CB  ? CYS A 1 194 ?   8.268  11.807  -5.892 1.000 90.060 ? 194 CYS A CB  1 
ATOM 1482 O O   ? CYS A 1 194 ?   9.990  11.485  -8.451 1.000 90.060 ? 194 CYS A O   1 
ATOM 1483 S SG  ? CYS A 1 194 ?   8.044  12.141  -4.131 1.000 90.060 ? 194 CYS A SG  1 
ATOM 1484 N N   ? ASN A 1 195 ?   9.146   9.427  -8.200 1.000 84.860 ? 195 ASN A N   1 
ATOM 1485 C CA  ? ASN A 1 195 ?   9.005   9.044  -9.601 1.000 84.860 ? 195 ASN A CA  1 
ATOM 1486 C C   ? ASN A 1 195 ?  10.303   9.257 -10.374 1.000 84.860 ? 195 ASN A C   1 
ATOM 1487 C CB  ? ASN A 1 195 ?   7.862   9.821 -10.257 1.000 84.860 ? 195 ASN A CB  1 
ATOM 1488 O O   ? ASN A 1 195 ?  10.287   9.783 -11.488 1.000 84.860 ? 195 ASN A O   1 
ATOM 1489 C CG  ? ASN A 1 195 ?   7.360   9.161 -11.526 1.000 84.860 ? 195 ASN A CG  1 
ATOM 1490 N ND2 ? ASN A 1 195 ?   6.871   9.967 -12.461 1.000 84.860 ? 195 ASN A ND2 1 
ATOM 1491 O OD1 ? ASN A 1 195 ?   7.410   7.936 -11.665 1.000 84.860 ? 195 ASN A OD1 1 
ATOM 1492 N N   ? SER A 1 196 ?  11.442   8.966  -9.769 1.000 90.120 ? 196 SER A N   1 
ATOM 1493 C CA  ? SER A 1 196 ?  12.774   9.019 -10.362 1.000 90.120 ? 196 SER A CA  1 
ATOM 1494 C C   ? SER A 1 196 ?  12.986   7.877 -11.349 1.000 90.120 ? 196 SER A C   1 
ATOM 1495 C CB  ? SER A 1 196 ?  13.847   8.970  -9.274 1.000 90.120 ? 196 SER A CB  1 
ATOM 1496 O O   ? SER A 1 196 ?  12.650   6.727 -11.058 1.000 90.120 ? 196 SER A O   1 
ATOM 1497 O OG  ? SER A 1 196 ?  15.129   8.757  -9.841 1.000 90.120 ? 196 SER A OG  1 
ATOM 1498 N N   ? PRO A 1 197 ?  13.508   8.259 -12.552 1.000 87.230 ? 197 PRO A N   1 
ATOM 1499 C CA  ? PRO A 1 197 ?  13.856   7.203 -13.506 1.000 87.230 ? 197 PRO A CA  1 
ATOM 1500 C C   ? PRO A 1 197 ?  15.022   6.340 -13.030 1.000 87.230 ? 197 PRO A C   1 
ATOM 1501 C CB  ? PRO A 1 197 ?  14.231   7.979 -14.771 1.000 87.230 ? 197 PRO A CB  1 
ATOM 1502 O O   ? PRO A 1 197 ?  15.142   5.181 -13.435 1.000 87.230 ? 197 PRO A O   1 
ATOM 1503 C CG  ? PRO A 1 197 ?  14.534   9.363 -14.294 1.000 87.230 ? 197 PRO A CG  1 
ATOM 1504 C CD  ? PRO A 1 197 ?  13.745   9.619 -13.042 1.000 87.230 ? 197 PRO A CD  1 
ATOM 1505 N N   ? LYS A 1 198 ?  15.878   6.869 -12.108 1.000 92.240 ? 198 LYS A N   1 
ATOM 1506 C CA  ? LYS A 1 198 ?  17.041   6.174 -11.563 1.000 92.240 ? 198 LYS A CA  1 
ATOM 1507 C C   ? LYS A 1 198 ?  16.631   5.195 -10.467 1.000 92.240 ? 198 LYS A C   1 
ATOM 1508 C CB  ? LYS A 1 198 ?  18.058   7.177 -11.016 1.000 92.240 ? 198 LYS A CB  1 
ATOM 1509 O O   ? LYS A 1 198 ?  17.177   4.093 -10.376 1.000 92.240 ? 198 LYS A O   1 
ATOM 1510 C CG  ? LYS A 1 198 ?  19.369   6.547 -10.568 1.000 92.240 ? 198 LYS A CG  1 
ATOM 1511 C CD  ? LYS A 1 198 ?  20.364   7.601 -10.100 1.000 92.240 ? 198 LYS A CD  1 
ATOM 1512 C CE  ? LYS A 1 198 ?  21.657   6.969  -9.603 1.000 92.240 ? 198 LYS A CE  1 
ATOM 1513 N NZ  ? LYS A 1 198 ?  22.631   7.998  -9.131 1.000 92.240 ? 198 LYS A NZ  1 
ATOM 1514 N N   ? HIS A 1 199 ?  15.653   5.588  -9.626 1.000 94.270 ? 199 HIS A N   1 
ATOM 1515 C CA  ? HIS A 1 199 ?  15.150   4.749  -8.543 1.000 94.270 ? 199 HIS A CA  1 
ATOM 1516 C C   ? HIS A 1 199 ?  13.628   4.664  -8.574 1.000 94.270 ? 199 HIS A C   1 
ATOM 1517 C CB  ? HIS A 1 199 ?  15.619   5.285  -7.189 1.000 94.270 ? 199 HIS A CB  1 
ATOM 1518 O O   ? HIS A 1 199 ?  12.942   5.542  -8.046 1.000 94.270 ? 199 HIS A O   1 
ATOM 1519 C CG  ? HIS A 1 199 ?  17.102   5.234  -7.004 1.000 94.270 ? 199 HIS A CG  1 
ATOM 1520 C CD2 ? HIS A 1 199 ?  17.940   4.185  -6.823 1.000 94.270 ? 199 HIS A CD2 1 
ATOM 1521 N ND1 ? HIS A 1 199 ?  17.890   6.364  -6.991 1.000 94.270 ? 199 HIS A ND1 1 
ATOM 1522 C CE1 ? HIS A 1 199 ?  19.152   6.012  -6.809 1.000 94.270 ? 199 HIS A CE1 1 
ATOM 1523 N NE2 ? HIS A 1 199 ?  19.209   4.696  -6.704 1.000 94.270 ? 199 HIS A NE2 1 
ATOM 1524 N N   ? PRO A 1 200 ?  13.127   3.608  -9.268 1.000 95.510 ? 200 PRO A N   1 
ATOM 1525 C CA  ? PRO A 1 200 ?  11.679   3.447  -9.417 1.000 95.510 ? 200 PRO A CA  1 
ATOM 1526 C C   ? PRO A 1 200 ?  10.969   3.231  -8.082 1.000 95.510 ? 200 PRO A C   1 
ATOM 1527 C CB  ? PRO A 1 200 ?  11.551   2.210 -10.309 1.000 95.510 ? 200 PRO A CB  1 
ATOM 1528 O O   ? PRO A 1 200 ?  11.622   2.995  -7.062 1.000 95.510 ? 200 PRO A O   1 
ATOM 1529 C CG  ? PRO A 1 200 ?  12.798   1.426 -10.055 1.000 95.510 ? 200 PRO A CG  1 
ATOM 1530 C CD  ? PRO A 1 200 ?  13.912   2.385  -9.749 1.000 95.510 ? 200 PRO A CD  1 
ATOM 1531 N N   ? ASN A 1 201 ?   9.620   3.379  -8.068 1.000 95.990 ? 201 ASN A N   1 
ATOM 1532 C CA  ? ASN A 1 201 ?   8.814   3.086  -6.888 1.000 95.990 ? 201 ASN A CA  1 
ATOM 1533 C C   ? ASN A 1 201 ?   8.827   1.596  -6.557 1.000 95.990 ? 201 ASN A C   1 
ATOM 1534 C CB  ? ASN A 1 201 ?   7.377   3.573  -7.085 1.000 95.990 ? 201 ASN A CB  1 
ATOM 1535 O O   ? ASN A 1 201 ?   8.686   0.756  -7.448 1.000 95.990 ? 201 ASN A O   1 
ATOM 1536 C CG  ? ASN A 1 201 ?   7.291   5.073  -7.287 1.000 95.990 ? 201 ASN A CG  1 
ATOM 1537 N ND2 ? ASN A 1 201 ?   7.976   5.826  -6.434 1.000 95.990 ? 201 ASN A ND2 1 
ATOM 1538 O OD1 ? ASN A 1 201 ?   6.615   5.551  -8.201 1.000 95.990 ? 201 ASN A OD1 1 
ATOM 1539 N N   ? VAL A 1 202 ?   8.977   1.287  -5.288 1.000 97.010 ? 202 VAL A N   1 
ATOM 1540 C CA  ? VAL A 1 202 ?   9.060  -0.096  -4.832 1.000 97.010 ? 202 VAL A CA  1 
ATOM 1541 C C   ? VAL A 1 202 ?   7.787  -0.469  -4.075 1.000 97.010 ? 202 VAL A C   1 
ATOM 1542 C CB  ? VAL A 1 202 ?  10.299  -0.325  -3.936 1.000 97.010 ? 202 VAL A CB  1 
ATOM 1543 O O   ? VAL A 1 202 ?   7.289   0.314  -3.262 1.000 97.010 ? 202 VAL A O   1 
ATOM 1544 C CG1 ? VAL A 1 202 ?  10.329  -1.761  -3.414 1.000 97.010 ? 202 VAL A CG1 1 
ATOM 1545 C CG2 ? VAL A 1 202 ?  11.579  -0.007  -4.706 1.000 97.010 ? 202 VAL A CG2 1 
ATOM 1546 N N   ? TYR A 1 203 ?   7.338  -1.621  -4.349 1.000 97.860 ? 203 TYR A N   1 
ATOM 1547 C CA  ? TYR A 1 203 ?   6.141  -2.177  -3.728 1.000 97.860 ? 203 TYR A CA  1 
ATOM 1548 C C   ? TYR A 1 203 ?   6.449  -3.503  -3.041 1.000 97.860 ? 203 TYR A C   1 
ATOM 1549 C CB  ? TYR A 1 203 ?   5.036  -2.373  -4.769 1.000 97.860 ? 203 TYR A CB  1 
ATOM 1550 O O   ? TYR A 1 203 ?   7.315  -4.256  -3.493 1.000 97.860 ? 203 TYR A O   1 
ATOM 1551 C CG  ? TYR A 1 203 ?   4.650  -1.104  -5.491 1.000 97.860 ? 203 TYR A CG  1 
ATOM 1552 C CD1 ? TYR A 1 203 ?   3.491  -0.410  -5.150 1.000 97.860 ? 203 TYR A CD1 1 
ATOM 1553 C CD2 ? TYR A 1 203 ?   5.443  -0.598  -6.515 1.000 97.860 ? 203 TYR A CD2 1 
ATOM 1554 C CE1 ? TYR A 1 203 ?   3.131   0.758  -5.814 1.000 97.860 ? 203 TYR A CE1 1 
ATOM 1555 C CE2 ? TYR A 1 203 ?   5.093   0.569  -7.186 1.000 97.860 ? 203 TYR A CE2 1 
ATOM 1556 O OH  ? TYR A 1 203 ?   3.585   2.395  -7.489 1.000 97.860 ? 203 TYR A OH  1 
ATOM 1557 C CZ  ? TYR A 1 203 ?   3.937   1.239  -6.828 1.000 97.860 ? 203 TYR A CZ  1 
ATOM 1558 N N   ? THR A 1 204 ?   5.774  -3.677  -1.857 1.000 98.010 ? 204 THR A N   1 
ATOM 1559 C CA  ? THR A 1 204 ?   5.768  -5.014  -1.276 1.000 98.010 ? 204 THR A CA  1 
ATOM 1560 C C   ? THR A 1 204 ?   4.934  -5.969  -2.125 1.000 98.010 ? 204 THR A C   1 
ATOM 1561 C CB  ? THR A 1 204 ?   5.223  -4.995   0.164 1.000 98.010 ? 204 THR A CB  1 
ATOM 1562 O O   ? THR A 1 204 ?   3.785  -5.671  -2.458 1.000 98.010 ? 204 THR A O   1 
ATOM 1563 C CG2 ? THR A 1 204 ?   5.190  -6.399   0.759 1.000 98.010 ? 204 THR A CG2 1 
ATOM 1564 O OG1 ? THR A 1 204 ?   6.063  -4.165   0.975 1.000 98.010 ? 204 THR A OG1 1 
ATOM 1565 N N   ? ASN A 1 205 ?   5.582  -7.135  -2.595 1.000 97.450 ? 205 ASN A N   1 
ATOM 1566 C CA  ? ASN A 1 205 ?   4.917  -8.144  -3.413 1.000 97.450 ? 205 ASN A CA  1 
ATOM 1567 C C   ? ASN A 1 205 ?   3.915  -8.956  -2.596 1.000 97.450 ? 205 ASN A C   1 
ATOM 1568 C CB  ? ASN A 1 205 ?   5.945  -9.070  -4.066 1.000 97.450 ? 205 ASN A CB  1 
ATOM 1569 O O   ? ASN A 1 205 ?   4.306  -9.801  -1.789 1.000 97.450 ? 205 ASN A O   1 
ATOM 1570 C CG  ? ASN A 1 205 ?   5.313 -10.063  -5.021 1.000 97.450 ? 205 ASN A CG  1 
ATOM 1571 N ND2 ? ASN A 1 205 ?   6.131 -10.940  -5.590 1.000 97.450 ? 205 ASN A ND2 1 
ATOM 1572 O OD1 ? ASN A 1 205 ?   4.101 -10.040  -5.247 1.000 97.450 ? 205 ASN A OD1 1 
ATOM 1573 N N   ? ILE A 1 206 ?   2.606  -8.739  -2.863 1.000 97.380 ? 206 ILE A N   1 
ATOM 1574 C CA  ? ILE A 1 206 ?   1.526  -9.328  -2.078 1.000 97.380 ? 206 ILE A CA  1 
ATOM 1575 C C   ? ILE A 1 206 ?   1.584 -10.850  -2.181 1.000 97.380 ? 206 ILE A C   1 
ATOM 1576 C CB  ? ILE A 1 206 ?   0.145  -8.812  -2.541 1.000 97.380 ? 206 ILE A CB  1 
ATOM 1577 O O   ? ILE A 1 206 ?   1.394 -11.554  -1.186 1.000 97.380 ? 206 ILE A O   1 
ATOM 1578 C CG1 ? ILE A 1 206 ?  -0.043  -7.347  -2.131 1.000 97.380 ? 206 ILE A CG1 1 
ATOM 1579 C CG2 ? ILE A 1 206 ?  -0.976  -9.688  -1.974 1.000 97.380 ? 206 ILE A CG2 1 
ATOM 1580 C CD1 ? ILE A 1 206 ?  -1.288  -6.695  -2.715 1.000 97.380 ? 206 ILE A CD1 1 
ATOM 1581 N N   ? SER A 1 207 ?   1.889 -11.429  -3.378 1.000 96.790 ? 207 SER A N   1 
ATOM 1582 C CA  ? SER A 1 207 ?   1.900 -12.874  -3.586 1.000 96.790 ? 207 SER A CA  1 
ATOM 1583 C C   ? SER A 1 207 ?   2.898 -13.558  -2.659 1.000 96.790 ? 207 SER A C   1 
ATOM 1584 C CB  ? SER A 1 207 ?   2.235 -13.203  -5.042 1.000 96.790 ? 207 SER A CB  1 
ATOM 1585 O O   ? SER A 1 207 ?   2.668 -14.684  -2.213 1.000 96.790 ? 207 SER A O   1 
ATOM 1586 O OG  ? SER A 1 207 ?   3.571 -12.839  -5.345 1.000 96.790 ? 207 SER A OG  1 
ATOM 1587 N N   ? ALA A 1 208 ?   3.945 -12.890  -2.327 1.000 96.600 ? 208 ALA A N   1 
ATOM 1588 C CA  ? ALA A 1 208 ?   4.985 -13.447  -1.466 1.000 96.600 ? 208 ALA A CA  1 
ATOM 1589 C C   ? ALA A 1 208 ?   4.476 -13.631  -0.040 1.000 96.600 ? 208 ALA A C   1 
ATOM 1590 C CB  ? ALA A 1 208 ?   6.220 -12.550  -1.476 1.000 96.600 ? 208 ALA A CB  1 
ATOM 1591 O O   ? ALA A 1 208 ?   5.057 -14.389   0.741 1.000 96.600 ? 208 ALA A O   1 
ATOM 1592 N N   ? TYR A 1 209 ?   3.335 -12.979   0.310 1.000 97.430 ? 209 TYR A N   1 
ATOM 1593 C CA  ? TYR A 1 209 ?   2.879 -12.961   1.695 1.000 97.430 ? 209 TYR A CA  1 
ATOM 1594 C C   ? TYR A 1 209 ?   1.457 -13.498   1.808 1.000 97.430 ? 209 TYR A C   1 
ATOM 1595 C CB  ? TYR A 1 209 ?   2.948 -11.541   2.265 1.000 97.430 ? 209 TYR A CB  1 
ATOM 1596 O O   ? TYR A 1 209 ?   0.795 -13.309   2.831 1.000 97.430 ? 209 TYR A O   1 
ATOM 1597 C CG  ? TYR A 1 209 ?   4.348 -10.982   2.335 1.000 97.430 ? 209 TYR A CG  1 
ATOM 1598 C CD1 ? TYR A 1 209 ?   5.150 -11.197   3.453 1.000 97.430 ? 209 TYR A CD1 1 
ATOM 1599 C CD2 ? TYR A 1 209 ?   4.871 -10.237   1.283 1.000 97.430 ? 209 TYR A CD2 1 
ATOM 1600 C CE1 ? TYR A 1 209 ?   6.441 -10.682   3.522 1.000 97.430 ? 209 TYR A CE1 1 
ATOM 1601 C CE2 ? TYR A 1 209 ?   6.160  -9.717   1.342 1.000 97.430 ? 209 TYR A CE2 1 
ATOM 1602 O OH  ? TYR A 1 209 ?   8.213  -9.433   2.526 1.000 97.430 ? 209 TYR A OH  1 
ATOM 1603 C CZ  ? TYR A 1 209 ?   6.936  -9.945   2.463 1.000 97.430 ? 209 TYR A CZ  1 
ATOM 1604 N N   ? ARG A 1 210 ?   1.001 -14.188   0.852 1.000 95.790 ? 210 ARG A N   1 
ATOM 1605 C CA  ? ARG A 1 210 ?  -0.374 -14.676   0.816 1.000 95.790 ? 210 ARG A CA  1 
ATOM 1606 C C   ? ARG A 1 210 ?  -0.645 -15.634   1.970 1.000 95.790 ? 210 ARG A C   1 
ATOM 1607 C CB  ? ARG A 1 210 ?  -0.664 -15.367  -0.518 1.000 95.790 ? 210 ARG A CB  1 
ATOM 1608 O O   ? ARG A 1 210 ?  -1.667 -15.521   2.650 1.000 95.790 ? 210 ARG A O   1 
ATOM 1609 C CG  ? ARG A 1 210 ?  -2.088 -15.884  -0.647 1.000 95.790 ? 210 ARG A CG  1 
ATOM 1610 C CD  ? ARG A 1 210 ?  -3.103 -14.749  -0.638 1.000 95.790 ? 210 ARG A CD  1 
ATOM 1611 N NE  ? ARG A 1 210 ?  -4.473 -15.252  -0.613 1.000 95.790 ? 210 ARG A NE  1 
ATOM 1612 N NH1 ? ARG A 1 210 ?  -5.398 -13.378  -1.597 1.000 95.790 ? 210 ARG A NH1 1 
ATOM 1613 N NH2 ? ARG A 1 210 ?  -6.735 -15.141  -0.998 1.000 95.790 ? 210 ARG A NH2 1 
ATOM 1614 C CZ  ? ARG A 1 210 ?  -5.532 -14.589  -1.069 1.000 95.790 ? 210 ARG A CZ  1 
ATOM 1615 N N   ? PRO A 1 211 ?   0.264 -16.603   2.120 1.000 95.800 ? 211 PRO A N   1 
ATOM 1616 C CA  ? PRO A 1 211 ?   0.031 -17.514   3.244 1.000 95.800 ? 211 PRO A CA  1 
ATOM 1617 C C   ? PRO A 1 211 ?  -0.124 -16.781   4.575 1.000 95.800 ? 211 PRO A C   1 
ATOM 1618 C CB  ? PRO A 1 211 ?   1.283 -18.395   3.249 1.000 95.800 ? 211 PRO A CB  1 
ATOM 1619 O O   ? PRO A 1 211 ?  -1.002 -17.120   5.372 1.000 95.800 ? 211 PRO A O   1 
ATOM 1620 C CG  ? PRO A 1 211 ?   1.721 -18.445   1.821 1.000 95.800 ? 211 PRO A CG  1 
ATOM 1621 C CD  ? PRO A 1 211 ?   1.491 -17.095   1.204 1.000 95.800 ? 211 PRO A CD  1 
ATOM 1622 N N   ? TRP A 1 212 ?   0.693 -15.820   4.819 1.000 97.170 ? 212 TRP A N   1 
ATOM 1623 C CA  ? TRP A 1 212 ?   0.635 -15.038   6.049 1.000 97.170 ? 212 TRP A CA  1 
ATOM 1624 C C   ? TRP A 1 212 ?  -0.659 -14.235   6.123 1.000 97.170 ? 212 TRP A C   1 
ATOM 1625 C CB  ? TRP A 1 212 ?   1.840 -14.098   6.147 1.000 97.170 ? 212 TRP A CB  1 
ATOM 1626 O O   ? TRP A 1 212 ?  -1.335 -14.229   7.155 1.000 97.170 ? 212 TRP A O   1 
ATOM 1627 C CG  ? TRP A 1 212 ?   1.789 -13.163   7.318 1.000 97.170 ? 212 TRP A CG  1 
ATOM 1628 C CD1 ? TRP A 1 212 ?   2.105 -13.451   8.616 1.000 97.170 ? 212 TRP A CD1 1 
ATOM 1629 C CD2 ? TRP A 1 212 ?   1.395 -11.788   7.296 1.000 97.170 ? 212 TRP A CD2 1 
ATOM 1630 C CE2 ? TRP A 1 212 ?   1.496 -11.303   8.619 1.000 97.170 ? 212 TRP A CE2 1 
ATOM 1631 C CE3 ? TRP A 1 212 ?   0.966 -10.917   6.285 1.000 97.170 ? 212 TRP A CE3 1 
ATOM 1632 N NE1 ? TRP A 1 212 ?   1.930 -12.336   9.404 1.000 97.170 ? 212 TRP A NE1 1 
ATOM 1633 C CH2 ? TRP A 1 212 ?   0.766  -9.153   7.949 1.000 97.170 ? 212 TRP A CH2 1 
ATOM 1634 C CZ2 ? TRP A 1 212 ?   1.183  -9.984   8.957 1.000 97.170 ? 212 TRP A CZ2 1 
ATOM 1635 C CZ3 ? TRP A 1 212 ?   0.655  -9.605   6.623 1.000 97.170 ? 212 TRP A CZ3 1 
ATOM 1636 N N   ? ILE A 1 213 ?  -1.041 -13.543   5.074 1.000 96.960 ? 213 ILE A N   1 
ATOM 1637 C CA  ? ILE A 1 213 ?  -2.249 -12.727   5.016 1.000 96.960 ? 213 ILE A CA  1 
ATOM 1638 C C   ? ILE A 1 213 ?  -3.473 -13.599   5.285 1.000 96.960 ? 213 ILE A C   1 
ATOM 1639 C CB  ? ILE A 1 213 ?  -2.386 -12.016   3.651 1.000 96.960 ? 213 ILE A CB  1 
ATOM 1640 O O   ? ILE A 1 213 ?  -4.334 -13.239   6.091 1.000 96.960 ? 213 ILE A O   1 
ATOM 1641 C CG1 ? ILE A 1 213 ?  -1.273 -10.977   3.476 1.000 96.960 ? 213 ILE A CG1 1 
ATOM 1642 C CG2 ? ILE A 1 213 ?  -3.767 -11.368   3.516 1.000 96.960 ? 213 ILE A CG2 1 
ATOM 1643 C CD1 ? ILE A 1 213 ?  -1.123 -10.464   2.050 1.000 96.960 ? 213 ILE A CD1 1 
ATOM 1644 N N   ? ASP A 1 214 ?  -3.563 -14.760   4.691 1.000 95.780 ? 214 ASP A N   1 
ATOM 1645 C CA  ? ASP A 1 214 ?  -4.680 -15.684   4.862 1.000 95.780 ? 214 ASP A CA  1 
ATOM 1646 C C   ? ASP A 1 214 ?  -4.788 -16.154   6.311 1.000 95.780 ? 214 ASP A C   1 
ATOM 1647 C CB  ? ASP A 1 214 ?  -4.528 -16.888   3.929 1.000 95.780 ? 214 ASP A CB  1 
ATOM 1648 O O   ? ASP A 1 214 ?  -5.892 -16.286   6.845 1.000 95.780 ? 214 ASP A O   1 
ATOM 1649 C CG  ? ASP A 1 214 ?  -4.750 -16.537   2.468 1.000 95.780 ? 214 ASP A CG  1 
ATOM 1650 O OD1 ? ASP A 1 214 ?  -5.330 -15.468   2.178 1.000 95.780 ? 214 ASP A OD1 1 
ATOM 1651 O OD2 ? ASP A 1 214 ?  -4.345 -17.339   1.599 1.000 95.780 ? 214 ASP A OD2 1 
ATOM 1652 N N   ? SER A 1 215 ?  -3.658 -16.415   6.874 1.000 95.510 ? 215 SER A N   1 
ATOM 1653 C CA  ? SER A 1 215 ?  -3.634 -16.861   8.264 1.000 95.510 ? 215 SER A CA  1 
ATOM 1654 C C   ? SER A 1 215 ?  -4.163 -15.779   9.200 1.000 95.510 ? 215 SER A C   1 
ATOM 1655 C CB  ? SER A 1 215 ?  -2.215 -17.254   8.677 1.000 95.510 ? 215 SER A CB  1 
ATOM 1656 O O   ? SER A 1 215 ?  -4.859 -16.079  10.173 1.000 95.510 ? 215 SER A O   1 
ATOM 1657 O OG  ? SER A 1 215 ?  -1.429 -16.103   8.934 1.000 95.510 ? 215 SER A OG  1 
ATOM 1658 N N   ? VAL A 1 216 ?  -3.836 -14.566   8.976 1.000 94.150 ? 216 VAL A N   1 
ATOM 1659 C CA  ? VAL A 1 216 ?  -4.264 -13.440   9.799 1.000 94.150 ? 216 VAL A CA  1 
ATOM 1660 C C   ? VAL A 1 216 ?  -5.771 -13.240   9.658 1.000 94.150 ? 216 VAL A C   1 
ATOM 1661 C CB  ? VAL A 1 216 ?  -3.517 -12.142   9.419 1.000 94.150 ? 216 VAL A CB  1 
ATOM 1662 O O   ? VAL A 1 216 ?  -6.477 -13.069  10.655 1.000 94.150 ? 216 VAL A O   1 
ATOM 1663 C CG1 ? VAL A 1 216 ?  -4.181 -10.927  10.065 1.000 94.150 ? 216 VAL A CG1 1 
ATOM 1664 C CG2 ? VAL A 1 216 ?  -2.048 -12.233   9.829 1.000 94.150 ? 216 VAL A CG2 1 
ATOM 1665 N N   ? ILE A 1 217 ?  -6.267 -13.305   8.435 1.000 91.920 ? 217 ILE A N   1 
ATOM 1666 C CA  ? ILE A 1 217 ?  -7.677 -13.054   8.158 1.000 91.920 ? 217 ILE A CA  1 
ATOM 1667 C C   ? ILE A 1 217 ?  -8.525 -14.190   8.726 1.000 91.920 ? 217 ILE A C   1 
ATOM 1668 C CB  ? ILE A 1 217 ?  -7.935 -12.899   6.642 1.000 91.920 ? 217 ILE A CB  1 
ATOM 1669 O O   ? ILE A 1 217 ?  -9.610 -13.955   9.262 1.000 91.920 ? 217 ILE A O   1 
ATOM 1670 C CG1 ? ILE A 1 217 ?  -7.309 -11.599   6.124 1.000 91.920 ? 217 ILE A CG1 1 
ATOM 1671 C CG2 ? ILE A 1 217 ?  -9.437 -12.940   6.343 1.000 91.920 ? 217 ILE A CG2 1 
ATOM 1672 C CD1 ? ILE A 1 217 ?  -7.378 -11.438   4.612 1.000 91.920 ? 217 ILE A CD1 1 
ATOM 1673 N N   ? LYS A 1 218 ?  -8.154 -15.434   8.635 1.000 88.490 ? 218 LYS A N   1 
ATOM 1674 C CA  ? LYS A 1 218 ?  -8.861 -16.614   9.126 1.000 88.490 ? 218 LYS A CA  1 
ATOM 1675 C C   ? LYS A 1 218 ?  -8.950 -16.607  10.649 1.000 88.490 ? 218 LYS A C   1 
ATOM 1676 C CB  ? LYS A 1 218 ?  -8.170 -17.892   8.647 1.000 88.490 ? 218 LYS A CB  1 
ATOM 1677 O O   ? LYS A 1 218 ?  -9.960 -17.025  11.219 1.000 88.490 ? 218 LYS A O   1 
ATOM 1678 C CG  ? LYS A 1 218 ?  -8.452 -18.240   7.193 1.000 88.490 ? 218 LYS A CG  1 
ATOM 1679 C CD  ? LYS A 1 218 ?  -7.768 -19.539   6.787 1.000 88.490 ? 218 LYS A CD  1 
ATOM 1680 C CE  ? LYS A 1 218 ?  -7.975 -19.843   5.309 1.000 88.490 ? 218 LYS A CE  1 
ATOM 1681 N NZ  ? LYS A 1 218 ?  -7.271 -21.094   4.897 1.000 88.490 ? 218 LYS A NZ  1 
ATOM 1682 N N   ? ASN A 1 219 ?  -7.977 -16.099  11.359 1.000 75.610 ? 219 ASN A N   1 
ATOM 1683 C CA  ? ASN A 1 219 ?  -7.862 -16.094  12.814 1.000 75.610 ? 219 ASN A CA  1 
ATOM 1684 C C   ? ASN A 1 219 ?  -8.499 -14.848  13.423 1.000 75.610 ? 219 ASN A C   1 
ATOM 1685 C CB  ? ASN A 1 219 ?  -6.395 -16.200  13.236 1.000 75.610 ? 219 ASN A CB  1 
ATOM 1686 O O   ? ASN A 1 219 ?  -8.606 -14.735  14.645 1.000 75.610 ? 219 ASN A O   1 
ATOM 1687 C CG  ? ASN A 1 219 ?  -5.801 -17.564  12.946 1.000 75.610 ? 219 ASN A CG  1 
ATOM 1688 N ND2 ? ASN A 1 219 ?  -4.488 -17.611  12.754 1.000 75.610 ? 219 ASN A ND2 1 
ATOM 1689 O OD1 ? ASN A 1 219 ?  -6.517 -18.568  12.894 1.000 75.610 ? 219 ASN A OD1 1 
ATOM 1690 N N   ? GLY A 1 220 ?  -8.968 -13.960  12.719 1.000 62.950 ? 220 GLY A N   1 
ATOM 1691 C CA  ? GLY A 1 220 ?  -9.621 -12.732  13.145 1.000 62.950 ? 220 GLY A CA  1 
ATOM 1692 C C   ? GLY A 1 220 ? -11.128 -12.766  12.969 1.000 62.950 ? 220 GLY A C   1 
ATOM 1693 O O   ? GLY A 1 220 ? -11.666 -13.691  12.357 1.000 62.950 ? 220 GLY A O   1 
# 
loop_
_struct_sheet_range.sheet_id 
_struct_sheet_range.id 
_struct_sheet_range.beg_label_comp_id 
_struct_sheet_range.beg_label_asym_id 
_struct_sheet_range.beg_label_seq_id 
_struct_sheet_range.pdbx_beg_PDB_ins_code 
_struct_sheet_range.end_label_comp_id 
_struct_sheet_range.end_label_asym_id 
_struct_sheet_range.end_label_seq_id 
_struct_sheet_range.pdbx_end_PDB_ins_code 
_struct_sheet_range.beg_auth_comp_id 
_struct_sheet_range.beg_auth_asym_id 
_struct_sheet_range.beg_auth_seq_id 
_struct_sheet_range.end_auth_comp_id 
_struct_sheet_range.end_auth_asym_id 
_struct_sheet_range.end_auth_seq_id 
A A ILE A   2 ? VAL A   3 ? ILE A 2   VAL A 3   
A B GLY A 167 ? SER A 168 ? GLY A 167 SER A 168 
B C SER A   6 ? VAL A   7 ? SER A 6   VAL A 7   
B D SER A 105 ? ILE A 106 ? SER A 105 ILE A 106 
B E LEU A 116 ? GLY A 121 ? LEU A 116 GLY A 121 
B F MET A 135 ? ILE A 142 ? MET A 135 ILE A 142 
B G MET A 159 ? ARG A 163 ? MET A 159 ARG A 163 
B H PRO A 176 ? CYS A 179 ? PRO A 176 CYS A 179 
B I THR A 182 ? PHE A 189 ? THR A 182 PHE A 189 
B J ASN A 201 ? ASN A 205 ? ASN A 201 ASN A 205 
C K MET A  16 ? LEU A  21 ? MET A 16  LEU A 21  
C L GLN A  24 ? LEU A  31 ? GLN A 24  LEU A 31  
C M PHE A  36 ? THR A  39 ? PHE A 36  THR A 39  
C N LEU A  48 ? VAL A  52 ? LEU A 48  VAL A 52  
C O ARG A  65 ? ARG A  73 ? ARG A 65  ARG A 73  
C P MET A  87 ? LEU A  91 ? MET A 87  LEU A 91  
D Q ASP A  56 ? ASP A  56 ? ASP A 56  ASP A 56  
D R CYS A 133 ? CYS A 133 ? CYS A 133 CYS A 133 
E S ASN A  78 ? ASN A  78 ? ASN A 78  ASN A 78  
E T TRP A  83 ? TRP A  83 ? TRP A 83  TRP A 83  
F U LEU A 124 ? LEU A 124 ? LEU A 124 LEU A 124 
F V LEU A 130 ? LEU A 130 ? LEU A 130 LEU A 130 
# 
loop_
_struct_conf.id 
_struct_conf.conf_type_id 
_struct_conf.beg_label_comp_id 
_struct_conf.beg_label_asym_id 
_struct_conf.beg_label_seq_id 
_struct_conf.pdbx_beg_PDB_ins_code 
_struct_conf.end_label_comp_id 
_struct_conf.end_label_asym_id 
_struct_conf.end_label_seq_id 
_struct_conf.pdbx_end_PDB_ins_code 
_struct_conf.beg_auth_comp_id 
_struct_conf.beg_auth_asym_id 
_struct_conf.beg_auth_seq_id 
_struct_conf.end_auth_comp_id 
_struct_conf.end_auth_asym_id 
_struct_conf.end_auth_seq_id 
STRN1         STRN         ILE A   2 ? VAL A   3 ? ILE A 2   VAL A 3   
TURN_TY1_P1   TURN_TY1_P   ASN A   4 ? ASN A   4 ? ASN A 4   ASN A 4   
STRN2         STRN         SER A   6 ? VAL A   7 ? SER A 6   VAL A 7   
HELX_LH_PP_P1 HELX_LH_PP_P ALA A   8 ? LYS A   9 ? ALA A 8   LYS A 9   
TURN_TY1_P2   TURN_TY1_P   PRO A  10 ? HIS A  11 ? PRO A 10  HIS A 11  
BEND1         BEND         SER A  12 ? SER A  12 ? SER A 12  SER A 12  
TURN_TY1_P3   TURN_TY1_P   PRO A  14 ? TYR A  15 ? PRO A 14  TYR A 15  
STRN3         STRN         MET A  16 ? LEU A  21 ? MET A 16  LEU A 21  
TURN_TY1_P4   TURN_TY1_P   ASP A  22 ? GLY A  23 ? ASP A 22  GLY A 23  
STRN4         STRN         GLN A  24 ? LEU A  31 ? GLN A 24  LEU A 31  
BEND2         BEND         ILE A  32 ? GLU A  35 ? ILE A 32  GLU A 35  
STRN5         STRN         PHE A  36 ? THR A  39 ? PHE A 36  THR A 39  
TURN_TY1_P5   TURN_TY1_P   ALA A  41 ? HIS A  42 ? ALA A 41  HIS A 42  
BEND3         BEND         GLU A  46 ? ASN A  47 ? GLU A 46  ASN A 47  
STRN6         STRN         LEU A  48 ? VAL A  52 ? LEU A 48  VAL A 52  
BEND4         BEND         GLY A  53 ? GLY A  53 ? GLY A 53  GLY A 53  
BEND5         BEND         HIS A  55 ? HIS A  55 ? HIS A 55  HIS A 55  
STRN7         STRN         ASP A  56 ? ASP A  56 ? ASP A 56  ASP A 56  
HELX_RH_3T_P1 HELX_RH_3T_P LEU A  57 ? GLN A  59 ? LEU A 57  GLN A 59  
HELX_RH_3T_P2 HELX_RH_3T_P ALA A  62 ? ASP A  64 ? ALA A 62  ASP A 64  
STRN8         STRN         ARG A  65 ? ARG A  73 ? ARG A 65  ARG A 73  
TURN_TY1_P6   TURN_TY1_P   PRO A  75 ? SER A  76 ? PRO A 75  SER A 76  
STRN9         STRN         ASN A  78 ? ASN A  78 ? ASN A 78  ASN A 78  
TURN_TY1_P7   TURN_TY1_P   SER A  79 ? ILE A  82 ? SER A 79  ILE A 82  
STRN10        STRN         TRP A  83 ? TRP A  83 ? TRP A 83  TRP A 83  
BEND6         BEND         ASN A  84 ? ASN A  84 ? ASN A 84  ASN A 84  
STRN11        STRN         MET A  87 ? LEU A  91 ? MET A 87  LEU A 91  
BEND7         BEND         LYS A  92 ? GLU A  93 ? LYS A 92  GLU A 93  
HELX_LH_PP_P2 HELX_LH_PP_P ARG A  94 ? GLN A  97 ? ARG A 94  GLN A 97  
BEND8         BEND         SER A  99 ? SER A 100 ? SER A 99  SER A 100 
STRN12        STRN         SER A 105 ? ILE A 106 ? SER A 105 ILE A 106 
BEND9         BEND         GLU A 109 ? GLU A 109 ? GLU A 109 GLU A 109 
HELX_LH_PP_P3 HELX_LH_PP_P HIS A 110 ? ASP A 112 ? HIS A 110 ASP A 112 
TURN_TY1_P8   TURN_TY1_P   ALA A 113 ? ASN A 114 ? ALA A 113 ASN A 114 
STRN13        STRN         LEU A 116 ? GLY A 121 ? LEU A 116 GLY A 121 
STRN14        STRN         LEU A 124 ? LEU A 124 ? LEU A 124 LEU A 124 
TURN_TY1_P9   TURN_TY1_P   THR A 126 ? ASN A 127 ? THR A 126 ASN A 127 
BEND10        BEND         GLY A 128 ? GLY A 128 ? GLY A 128 GLY A 128 
STRN15        STRN         LEU A 130 ? LEU A 130 ? LEU A 130 LEU A 130 
BEND11        BEND         ASP A 132 ? ASP A 132 ? ASP A 132 ASP A 132 
STRN16        STRN         CYS A 133 ? CYS A 133 ? CYS A 133 CYS A 133 
STRN17        STRN         MET A 135 ? ILE A 142 ? MET A 135 ILE A 142 
HELX_LH_PP_P4 HELX_LH_PP_P SER A 143 ? SER A 143 ? SER A 143 SER A 143 
HELX_RH_AL_P1 HELX_RH_AL_P ASN A 144 ? TRP A 151 ? ASN A 144 TRP A 151 
BEND12        BEND         GLY A 152 ? ARG A 153 ? GLY A 152 ARG A 153 
TURN_TY1_P10  TURN_TY1_P   VAL A 156 ? GLN A 158 ? VAL A 156 GLN A 158 
STRN18        STRN         MET A 159 ? ARG A 163 ? MET A 159 ARG A 163 
BEND13        BEND         GLY A 164 ? HIS A 165 ? GLY A 164 HIS A 165 
STRN19        STRN         GLY A 167 ? SER A 168 ? GLY A 167 SER A 168 
TURN_TY1_P11  TURN_TY1_P   ARG A 170 ? TYR A 171 ? ARG A 170 TYR A 171 
TURN_TY1_P12  TURN_TY1_P   SER A 173 ? GLY A 174 ? SER A 173 GLY A 174 
HELX_LH_PP_P5 HELX_LH_PP_P GLY A 175 ? GLY A 175 ? GLY A 175 GLY A 175 
STRN20        STRN         PRO A 176 ? CYS A 179 ? PRO A 176 CYS A 179 
TURN_TY1_P13  TURN_TY1_P   GLY A 180 ? ASP A 181 ? GLY A 180 ASP A 181 
STRN21        STRN         THR A 182 ? PHE A 189 ? THR A 182 PHE A 189 
TURN_TY1_P14  TURN_TY1_P   PRO A 192 ? LEU A 193 ? PRO A 192 LEU A 193 
BEND14        BEND         CYS A 194 ? ASN A 195 ? CYS A 194 ASN A 195 
BEND15        BEND         PRO A 197 ? HIS A 199 ? PRO A 197 HIS A 199 
STRN22        STRN         ASN A 201 ? ASN A 205 ? ASN A 201 ASN A 205 
HELX_RH_3T_P3 HELX_RH_3T_P ILE A 206 ? TYR A 209 ? ILE A 206 TYR A 209 
HELX_RH_AL_P2 HELX_RH_AL_P ARG A 210 ? ASN A 219 ? ARG A 210 ASN A 219 
# 
