# Supplementary material for: FlatProt: 2D visualization eases protein structure comparison
Source: BMC Bioinformatics. 2025 Aug 13;26:210. doi: 10.1186/s12859-025-06233-x (PMC12344939; doi:10.1186/s12859-025-06233-x)
Supplement: Supplementary file 1 — Supplementary Material 1 [file 12859_2025_6233_MOESM1_ESM.zip › KLK/structures/Crvi_A_02.cif]

data_Crvi_A_02
# 
_entry.id   Crvi_A_02 
# 
_entity.id                         1      
_entity.type                       polymer 
_entity.pdbx_description           polymer-1 
_entity.formula_weight             24598.3 
_entity.pdbx_number_of_molecules        1 
# 
loop_
_struct_sheet.id 
_struct_sheet.number_strands 
A 2 
B 8 
C 7 
# 
loop_
_struct_conf_type.id 
_struct_conf_type.criteria 
STRN         DSSP 
TURN_TY1_P   DSSP 
HELX_LH_PP_P DSSP 
BEND         DSSP 
HELX_RH_3T_P DSSP 
HELX_RH_AL_P DSSP 
# 
_struct_asym.id          A 
_struct_asym.entity_id   1 
# 
_software.pdbx_ordinal     1 
_software.name             dssp 
_software.version          4.4.10 
_software.date             ? 
_software.classification   'model annotation' 
# 
_entity_poly.entity_id                      1 
_entity_poly.type                           polypeptide(L) 
_entity_poly.nstd_linkage                   n 
_entity_poly.nstd_monomer                   n 
_entity_poly.pdbx_seq_one_letter_code       
;LVVGGDECNINEHRSLVLVYSDGIQCGGTLINQEWMLTAAHCNGKKMKIQFGLHSKKVPNKDKQTRVPKEKFFCLSSNNK
EWDKDIMLIRLNRPVNNSKHIAPLSLPSKPPSQDTVCNIMGWGTISPTKETYPDVPHCANINILDHAVCRPIYPGLEKSR
VLCAGILEGGKDTCGGDSGGPLICNGEIQGILSVGGDPCAQSHVPALYIKVFDYAEWIESIITGN
;
_entity_poly.pdbx_seq_one_letter_code_can   
;LVVGGDECNINEHRSLVLVYSDGIQCGGTLINQEWMLTAAHCNGKKMKIQFGLHSKKVPNKDKQTRVPKEKFFCLSSNNK
EWDKDIMLIRLNRPVNNSKHIAPLSLPSKPPSQDTVCNIMGWGTISPTKETYPDVPHCANINILDHAVCRPIYPGLEKSR
VLCAGILEGGKDTCGGDSGGPLICNGEIQGILSVGGDPCAQSHVPALYIKVFDYAEWIESIITGN
;
_entity_poly.pdbx_strand_id                 A 
# 
loop_
_dssp_struct_summary.entry_id 
_dssp_struct_summary.label_comp_id 
_dssp_struct_summary.label_asym_id 
_dssp_struct_summary.label_seq_id 
_dssp_struct_summary.secondary_structure 
_dssp_struct_summary.ss_bridge 
_dssp_struct_summary.helix_3_10 
_dssp_struct_summary.helix_alpha 
_dssp_struct_summary.helix_pi 
_dssp_struct_summary.helix_pp 
_dssp_struct_summary.bend 
_dssp_struct_summary.chirality 
_dssp_struct_summary.sheet 
_dssp_struct_summary.strand 
_dssp_struct_summary.ladder_1 
_dssp_struct_summary.ladder_2 
_dssp_struct_summary.accessibility 
_dssp_struct_summary.TCO 
_dssp_struct_summary.kappa 
_dssp_struct_summary.alpha 
_dssp_struct_summary.phi 
_dssp_struct_summary.psi 
_dssp_struct_summary.x_ca 
_dssp_struct_summary.y_ca 
_dssp_struct_summary.z_ca 
Crvi_A_02 LEU A 1   . . . . . . . . . . . . ? .      .     .      .      152.6  5.1   -10.9 -2.7  
Crvi_A_02 VAL A 2   E . > . . . . - A A A . ? -0.857 .     -139.8 -87.6  98.8   1.5   -12.3 -2.5  
Crvi_A_02 VAL A 3   E . 3 . . . S + A A A . ? -0.615 90.7  18.5   -59.2  133.7  1.8   -16.0 -1.4  
Crvi_A_02 GLY A 4   T . 3 . . . S + . . . . ? 0.553  108.1 113.2  81.8   3.5    -0.7  -18.0 -3.3  
Crvi_A_02 GLY A 5   . . < . . . . - . . . . ? -0.368 56.4  -130.8 -97.6  -178.1 -1.1  -15.2 -6.0  
Crvi_A_02 ASP A 6   E . . . . . . - B C B . ? -0.848 42.5  -67.9  -128.4 159.9  -0.2  -14.9 -9.7  
Crvi_A_02 GLU A 7   E . . . . > . - B C B . ? -0.310 60.0  -115.0 -48.2  128.0  1.7   -12.4 -11.8 
Crvi_A_02 CYS A 8   P . . . . P . - . . . . ? -0.430 32.2  -98.6  -64.3  147.0  -0.4  -9.2  -11.9 
Crvi_A_02 ASN A 9   P . > . . < . - . . . . ? -0.460 31.3  -122.8 -62.4  134.8  -1.7  -8.1  -15.2 
Crvi_A_02 ILE A 10  T . 3 . . . S + . . . . ? 0.789  112.2 38.4   -57.4  -19.0  0.6   -5.4  -16.8 
Crvi_A_02 ASN A 11  T . 3 . . . S + . . . . ? 0.436  100.6 73.0   -111.8 0.5    -2.4  -3.0  -16.9 
Crvi_A_02 GLU A 12  S . < . . . S + . . . . ? 0.513  93.8  51.1   -103.0 3.6    -4.2  -3.8  -13.6 
Crvi_A_02 HIS A 13  . . > . . . . + . . . . ? -0.173 57.2  139.1  -135.5 44.3   -1.7  -2.1  -11.1 
Crvi_A_02 ARG A 14  T . 3 . . . S + . . . . ? 0.636  76.4  48.5   -68.7  -15.7  -1.3  1.3   -12.4 
Crvi_A_02 SER A 15  T . 3 . . . S + . . . . ? 0.491  84.8  112.7  -101.3 -8.9   -1.4  2.8   -8.9  
Crvi_A_02 LEU A 16  E . < . . . . - C K J . ? -0.501 50.4  -162.7 -70.0  134.0  1.2   0.3   -7.4  
Crvi_A_02 VAL A 17  E . . . . . . - C K J . ? -0.947 13.0  -141.3 -122.5 133.3  4.5   1.9   -6.4  
Crvi_A_02 LEU A 18  E . . . . . . - C K J K ? -0.879 20.0  -164.1 -95.2  122.1  7.8   0.3   -5.7  
Crvi_A_02 VAL A 19  E . . . . . . - C K J K ? -0.920 9.1   -166.6 -111.8 120.5  9.7   1.8   -2.8  
Crvi_A_02 TYR A 20  E . . . . . . + C K J K ? -0.962 17.7  169.7  -104.0 113.5  13.4  1.2   -2.2  
Crvi_A_02 SER A 21  E . > . . . . - C K J K ? -0.950 64.6  -33.7  -131.7 117.3  14.4  2.4   1.3   
Crvi_A_02 ASP A 22  T . 3 . . . S - . . . . ? 0.868  124.7 -45.1  46.3   41.4   17.8  1.7   3.0   
Crvi_A_02 GLY A 23  T . 3 . . . S + . . . . ? 0.536  118.1 114.8  88.3   1.7    18.0  -1.7  1.3   
Crvi_A_02 ILE A 24  E . < . . . . - C L J . ? -0.914 58.5  -139.9 -109.9 140.0  14.4  -2.6  2.1   
Crvi_A_02 GLN A 25  E . . . . . . + C L J . ? -0.824 29.8  163.8  -97.1  128.1  11.7  -3.1  -0.5  
Crvi_A_02 CYS A 26  E . . . . . . - C L J . ? -0.869 27.8  -123.2 -133.0 169.4  8.2   -1.8  0.2   
Crvi_A_02 GLY A 27  E . . . . . . + C L J . ? -0.678 24.1  179.8  -108.9 166.4  5.1   -1.0  -1.6  
Crvi_A_02 GLY A 28  E . . . . . . - C L J . ? -0.927 22.2  -122.9 -152.3 174.5  3.0   2.2   -2.0  
Crvi_A_02 THR A 29  E . . . . . . - C L J L ? -0.986 15.2  -137.6 -133.0 122.2  -0.1  3.6   -3.6  
Crvi_A_02 LEU A 30  E . . . . . . + C L . L ? -0.647 24.8  172.7  -71.7  124.1  -0.3  6.6   -6.0  
Crvi_A_02 ILE A 31  . . . . . . . - . . . . ? 0.584  66.7  -13.5  -117.0 -10.3  -3.4  8.6   -4.9  
Crvi_A_02 ASN A 32  S . . . . . S - . . . . ? -0.925 86.0  -76.2  -166.7 -173.6 -2.8  11.7  -7.2  
Crvi_A_02 GLN A 33  S . . . . . S + . . . . ? 0.741  129.9 25.9   -67.8  -14.5  -0.1  13.2  -9.5  
Crvi_A_02 GLU A 34  S . . . . . S + . . . . ? 0.490  114.2 66.9   -123.7 -10.1  1.8   14.5  -6.4  
Crvi_A_02 TRP A 35  E . . . . . . + C M . M ? -0.950 48.3  179.8  -130.4 142.9  0.9   12.3  -3.6  
Crvi_A_02 MET A 36  E . . . . . . - C M L M ? -0.970 17.9  -138.2 -136.1 152.0  1.4   8.6   -2.5  
Crvi_A_02 LEU A 37  E . . . . . . + C M L M ? -0.873 33.4  143.8  -107.2 142.1  0.4   6.5   0.4   
Crvi_A_02 THR A 38  E . . . . . . - C M . M ? -0.918 50.8  -72.4  -159.4 176.5  2.6   3.9   2.2   
Crvi_A_02 ALA A 39  . . > . . . . - . . . . ? -0.653 32.2  -134.5 -79.6  142.3  3.4   2.4   5.6   
Crvi_A_02 ALA A 40  G . > . . . S + . . . . ? 0.846  105.3 63.3   -61.5  -35.4  5.3   4.6   8.1   
Crvi_A_02 HIS A 41  G . 3 . . . S + . . . . ? 0.619  89.8  69.4   -70.6  -4.7   7.6   1.6   8.9   
Crvi_A_02 CYS A 42  G . < . . . S + . . . . ? 0.494  75.2  124.2  -87.0  -2.0   8.8   1.8   5.3   
Crvi_A_02 ASN A 43  . . < . . . . + . . . . ? -0.333 32.9  161.1  -67.1  136.8  10.5  5.0   6.1   
Crvi_A_02 GLY A 44  . . . . . . . - . . . . ? -0.953 50.0  -114.7 -149.9 167.1  14.2  5.3   5.4   
Crvi_A_02 LYS A 45  S . . . . . S + . . . . ? 0.882  110.4 45.0   -71.5  -38.7  17.0  7.8   4.8   
Crvi_A_02 LYS A 46  S . . . . . S + . . . . ? -0.871 77.8  172.9  -112.1 91.2   17.6  6.8   1.1   
Crvi_A_02 MET A 47  E . . . . . . - C N K . ? -0.922 12.5  -179.3 -109.3 127.7  14.2  6.5   -0.5  
Crvi_A_02 LYS A 48  E . . . . . . - C N K . ? -0.998 11.1  -159.2 -118.7 130.1  13.6  5.9   -4.3  
Crvi_A_02 ILE A 49  E . . . . . . - C N K N ? -0.940 4.0   -162.6 -115.2 124.2  10.1  5.7   -5.6  
Crvi_A_02 GLN A 50  E . . . . . . - C N K N ? -0.924 6.1   -172.6 -114.1 128.5  9.3   4.0   -8.9  
Crvi_A_02 PHE A 51  E . . . . . . + C N . N ? -0.780 66.9  21.1   -112.3 150.5  6.1   4.4   -10.9 
Crvi_A_02 GLY A 52  S . . . . . S + . . . . ? 0.716  83.6  143.0  72.7   15.3   4.8   2.7   -14.0 
Crvi_A_02 LEU A 53  . . . . . . . + . . . . ? -0.845 16.3  158.0  -92.9  119.2  7.1   -0.4  -13.4 
Crvi_A_02 HIS A 54  S . . . . . S + . . . . ? 0.741  74.7  28.5   -100.2 -41.7  5.7   -3.9  -14.2 
Crvi_A_02 SER A 55  . . . . . . . - . . . . ? -0.987 60.7  -152.5 -124.1 131.6  9.1   -5.7  -14.5 
Crvi_A_02 LYS A 56  S . . . . . S + . . . . ? 0.774  104.2 43.5   -67.9  -20.3  12.4  -4.8  -12.8 
Crvi_A_02 LYS A 57  S . . . . . S + . . . . ? 0.854  125.3 29.8   -91.7  -38.1  14.2  -6.3  -15.7 
Crvi_A_02 VAL A 58  S . . . . . S - . . . . ? -0.795 83.1  -161.2 -126.8 85.2   12.2  -4.9  -18.5 
Crvi_A_02 PRO A 59  . . . . . . . - . . . . ? -0.341 23.0  -107.1 -71.4  148.6  10.7  -1.5  -17.4 
Crvi_A_02 ASN A 60  . . > . . . . - . . . . ? -0.314 29.9  -113.2 -61.2  157.9  7.7   0.2   -19.2 
Crvi_A_02 LYS A 61  T . 3 . . . S + . . . . ? 0.767  117.0 54.3   -63.7  -26.5  8.4   3.2   -21.4 
Crvi_A_02 ASP A 62  T . 3 . . . S + . . . . ? 0.131  77.1  142.6  -99.7  17.8   6.6   5.5   -19.0 
Crvi_A_02 LYS A 63  . . < . . . . - . . . . ? -0.417 29.7  -168.7 -59.1  131.6  8.6   4.4   -15.9 
Crvi_A_02 GLN A 64  E . . . . . . - C O N . ? -0.995 11.5  -155.1 -128.0 139.4  9.2   7.3   -13.6 
Crvi_A_02 THR A 65  E . . . . . . + C O N . ? -0.957 18.1  175.7  -115.3 131.6  11.5  7.6   -10.6 
Crvi_A_02 ARG A 66  E . . . . . . - C O N . ? -0.888 21.2  -145.8 -126.6 161.0  10.9  10.1  -7.8  
Crvi_A_02 VAL A 67  . . . . . . . - . . . . ? -0.905 40.0  -95.6  -117.1 149.3  12.4  11.1  -4.4  
Crvi_A_02 PRO A 68  E . . . . . . - C P O . ? -0.459 29.9  -173.6 -65.6  132.4  10.4  12.2  -1.5  
Crvi_A_02 LYS A 69  E . . . . . S - C P . . ? 0.836  76.2  -2.5   -80.8  -46.4  10.0  16.0  -1.1  
Crvi_A_02 GLU A 70  E . . . . . . - C P O . ? -0.991 63.2  -150.8 -147.5 146.9  8.2   15.8  2.2   
Crvi_A_02 LYS A 71  E . . . . . . - C P O . ? -0.980 6.5   -164.6 -125.5 135.8  6.9   13.0  4.4   
Crvi_A_02 PHE A 72  E . . . . . . - C P O . ? -0.976 7.1   -162.5 -121.2 129.8  3.9   13.2  6.8   
Crvi_A_02 PHE A 73  E . . . . . . - C P O . ? -0.887 27.7  -124.2 -113.9 138.4  3.2   10.6  9.5   
Crvi_A_02 CYS A 74  S . . . . . S - . . . . ? -0.806 71.9  -73.0  -83.2  88.3   0.1   9.9   11.4  
Crvi_A_02 LEU A 75  S . . . . . S + . . . . ? 0.407  80.1  144.3  17.8   71.2   1.7   10.5  15.0  
Crvi_A_02 SER A 76  . . . . . . . + . . . . ? -0.784 14.1  162.1  -121.3 93.0   3.9   7.5   15.6  
Crvi_A_02 SER A 77  S . . . . . S + . . . . ? 0.477  81.4  53.7   -67.1  -0.6   7.0   8.6   17.6  
Crvi_A_02 ASN A 78  S . > . . . S - . . . . ? -0.981 80.0  -143.4 -148.0 88.7   7.1   4.6   18.2  
Crvi_A_02 ASN A 79  T . 3 . . . S + . . . . ? 0.333  88.3  83.6   -20.7  13.9   7.0   2.1   15.2  
Crvi_A_02 LYS A 80  T . 3 . . . . + . . . . ? 0.576  58.9  90.0   -118.5 3.8    4.8   -0.2  17.6  
Crvi_A_02 GLU A 81  . . X . . . . - . . . . ? -0.760 53.4  -170.6 -104.4 89.0   1.3   1.2   17.1  
Crvi_A_02 TRP A 82  G . > . . . S + . . . . ? 0.745  82.9  64.5   -48.2  -17.7  -0.1  -0.8  14.2  
Crvi_A_02 ASP A 83  G . 3 . . . S + . . . . ? 0.481  107.2 40.5   -92.6  4.6    -3.2  1.6   14.1  
Crvi_A_02 LYS A 84  G . < . . . S + . . . . ? 0.087  74.4  122.1  -134.0 14.5   -1.0  4.5   13.2  
Crvi_A_02 ASP A 85  . . < . . . . + . . . . ? -0.581 43.5  119.4  -81.4  65.0   1.4   2.9   10.6  
Crvi_A_02 ILE A 86  . . . . . . . - . . . . ? -0.997 39.3  -171.4 -136.3 134.4  0.6   5.3   7.7   
Crvi_A_02 MET A 87  E . . . . . . - C Q M O ? -0.999 9.7   -155.4 -131.0 125.4  2.8   7.7   5.8   
Crvi_A_02 LEU A 88  E . . . . . . - C Q M O ? -0.915 15.0  -160.3 -97.8  130.6  1.9   10.3  3.2   
Crvi_A_02 ILE A 89  E . . . . . . - C Q M O ? -0.955 9.4   -152.3 -119.2 126.0  4.6   11.2  0.8   
Crvi_A_02 ARG A 90  E . . . . . . - C Q M O ? -0.836 25.6  -128.9 -87.1  129.8  4.8   14.4  -1.4  
Crvi_A_02 LEU A 91  E . . . . . . - C Q . O ? -0.459 10.7  -127.3 -77.8  146.8  6.7   13.9  -4.6  
Crvi_A_02 ASN A 92  S . . . . . S + . . . . ? 0.752  98.5  7.6    -68.5  -15.0  9.5   16.3  -5.5  
Crvi_A_02 ARG A 93  S . . . . . S - . . . . ? -0.973 92.7  -92.7  -157.6 151.2  7.6   16.6  -8.9  
Crvi_A_02 PRO A 94  P . . . . > . - . . . . ? -0.299 38.2  -123.3 -66.4  147.1  4.2   15.4  -10.3 
Crvi_A_02 VAL A 95  P . . . . P . - . . . . ? -0.588 22.4  -118.7 -82.1  153.4  4.0   12.1  -12.2 
Crvi_A_02 ASN A 96  P . . . . P . - . . . . ? -0.821 27.8  -119.7 -92.9  124.0  2.6   12.0  -15.8 
Crvi_A_02 ASN A 97  P . . . . < . + . . . . ? -0.353 47.8  152.8  -57.3  141.9  -0.5  9.9   -16.3 
Crvi_A_02 SER A 98  . . . . . . . - . . . . ? -0.871 62.5  -75.9  -152.9 -174.3 -0.0  7.1   -18.7 
Crvi_A_02 LYS A 99  S . . . . . S + . . . . ? 0.782  133.9 32.7   -59.9  -25.3  -1.2  3.7   -19.7 
Crvi_A_02 HIS A 100 S . . . . . S + . . . . ? 0.361  112.7 66.6   -118.2 2.5    0.8   2.3   -16.6 
Crvi_A_02 ILE A 101 . . . . . . . + . . . . ? -0.961 56.8  140.2  -132.0 112.8  0.5   5.2   -14.2 
Crvi_A_02 ALA A 102 . . . . . . . - . . . . ? -0.962 45.3  -113.5 -152.6 139.9  -2.8  6.2   -12.7 
Crvi_A_02 PRO A 103 P . . . . > . - . . . . ? -0.349 24.1  -133.8 -72.6  153.0  -4.0  7.3   -9.2  
Crvi_A_02 LEU A 104 P . . . . P . - . . . . ? -0.847 26.1  -116.1 -100.3 140.3  -6.2  5.2   -7.0  
Crvi_A_02 SER A 105 B . . . . P . - B D C . ? -0.413 24.3  -111.5 -77.4  147.3  -9.2  6.9   -5.4  
Crvi_A_02 LEU A 106 P . . . . P . - . . . . ? -0.426 46.9  -91.8  -68.7  148.6  -9.6  7.2   -1.6  
Crvi_A_02 PRO A 107 P . . . . < . - . . . . ? -0.405 26.9  -163.9 -67.0  139.0  -12.4 5.1   -0.2  
Crvi_A_02 SER A 108 S . . . . . S + . . . . ? 0.664  79.4  13.9   -91.6  -22.5  -15.8 6.8   0.1   
Crvi_A_02 LYS A 109 S . . . . . S - . . . . ? -0.980 88.3  -95.0  -147.4 155.3  -17.1 4.1   2.6   
Crvi_A_02 PRO A 110 P . . . . > . - . . . . ? -0.385 48.4  -102.9 -68.3  151.0  -15.5 1.3   4.7   
Crvi_A_02 PRO A 111 P . . . . P . - . . . . ? -0.416 34.9  -119.7 -70.4  148.9  -15.5 -2.2  3.2   
Crvi_A_02 SER A 112 P . > . . P . - . . . . ? -0.531 39.2  -84.5  -81.1  153.1  -18.1 -4.8  4.4   
Crvi_A_02 GLN A 113 T . 3 . . < S + . . . . ? -0.271 116.7 21.1   -52.0  135.2  -17.1 -8.0  6.1   
Crvi_A_02 ASP A 114 T . 3 . . . S + . . . . ? 0.485  84.7  152.2  82.5   0.3    -16.3 -10.8 3.5   
Crvi_A_02 THR A 115 . . < . . . . - . . . . ? -0.459 48.3  -124.4 -55.2  132.8  -15.7 -8.2  0.9   
Crvi_A_02 VAL A 116 E . . . . . . - B E D . ? -0.781 35.3  -173.1 -84.7  121.3  -13.2 -9.7  -1.7  
Crvi_A_02 CYS A 117 E . . . . . . - B E D . ? -0.841 20.4  -126.8 -118.5 150.6  -10.3 -7.4  -2.0  
Crvi_A_02 ASN A 118 E . . . . . . - B E D E ? -0.836 22.5  -170.1 -98.5  128.1  -7.3  -7.4  -4.3  
Crvi_A_02 ILE A 119 E . . . . . . + B E D E ? -0.902 8.3   173.4  -111.2 153.6  -3.7  -7.2  -2.9  
Crvi_A_02 MET A 120 E . . . . . . + B E D . ? -0.992 8.9   131.5  -156.9 152.1  -0.6  -6.7  -4.9  
Crvi_A_02 GLY A 121 E . . . . . . - B E D . ? -0.987 55.1  -104.1 177.8  -179.9 3.1   -6.2  -4.3  
Crvi_A_02 TRP A 122 S . . . . . S + . . . . ? -0.072 74.9  120.1  -112.8 17.3   6.8   -7.0  -5.0  
Crvi_A_02 GLY A 123 S . . . . . S - . . . . ? -0.039 73.1  -54.7  -77.7  -171.1 7.4   -9.0  -1.8  
Crvi_A_02 THR A 124 . . . . . . . - . . . . ? -0.344 35.2  -155.7 -68.9  144.2  8.5   -12.7 -1.2  
Crvi_A_02 ILE A 125 S . . . . . S + . . . . ? 0.185  76.4  71.9   -103.1 4.4    6.4   -15.5 -3.0  
Crvi_A_02 SER A 126 S . . . . . S - . . . . ? -0.998 72.3  -145.5 -123.9 134.4  7.4   -18.0 -0.5  
Crvi_A_02 PRO A 127 S . . . . . S + . . . . ? 0.757  104.6 23.3   -66.5  -17.1  6.3   -18.2 3.2   
Crvi_A_02 THR A 128 S . . . . . S + . . . . ? 0.508  115.1 66.7   -129.1 -13.6  9.7   -19.5 4.2   
Crvi_A_02 LYS A 129 S . . . . . S - . . . . ? -0.955 73.3  -131.7 -118.7 132.9  12.1  -18.3 1.5   
Crvi_A_02 GLU A 130 . . . . . . . + . . . . ? -0.726 47.3  150.2  -83.3  85.6   13.1  -14.8 0.8   
Crvi_A_02 THR A 131 . . . . . . . - . . . . ? -0.994 30.6  -156.8 -119.3 123.2  12.7  -14.7 -3.0  
Crvi_A_02 TYR A 132 . . . . . . . - . . . . ? -0.892 14.0  -140.1 -103.2 120.1  11.7  -11.4 -4.7  
Crvi_A_02 PRO A 133 . . . . . . . - . . . . ? -0.331 12.7  -130.2 -72.5  157.7  10.0  -11.7 -8.1  
Crvi_A_02 ASP A 134 S . . . . . S + . . . . ? 0.734  95.6  46.3   -76.8  -21.5  10.8  -9.3  -11.0 
Crvi_A_02 VAL A 135 S . . . . . S - . . . . ? -0.896 95.3  -103.0 -121.6 150.3  7.1   -8.7  -11.5 
Crvi_A_02 PRO A 136 . . . . . . . - . . . . ? -0.383 31.1  -139.9 -71.2  151.1  4.4   -8.0  -9.0  
Crvi_A_02 HIS A 137 E . . . . . . - B F B D ? -0.860 12.0  -157.6 -111.6 148.7  1.9   -10.7 -7.8  
Crvi_A_02 CYS A 138 E . . . . . . + B F B D ? -0.931 14.6  166.5  -126.2 145.5  -1.8  -10.3 -7.2  
Crvi_A_02 ALA A 139 E . . . . . . - B F . D ? -0.985 32.2  -114.5 -152.1 155.2  -4.3  -12.3 -5.1  
Crvi_A_02 ASN A 140 E . . . . . . + B F . D ? -0.802 34.8  173.5  -93.3  138.0  -7.7  -12.0 -3.7  
Crvi_A_02 ILE A 141 E . . . . . . - B F . D ? -0.875 23.3  -118.5 -136.4 166.3  -8.3  -11.9 0.0   
Crvi_A_02 ASN A 142 E . . . . . . - B F F D ? -0.856 19.5  -119.2 -110.0 144.7  -11.3 -11.3 2.4   
Crvi_A_02 ILE A 143 E . . . . . . - B F F . ? -0.658 40.3  -158.0 -71.0  131.9  -12.1 -8.8  4.9   
Crvi_A_02 LEU A 144 E . . . . . . - B F F . ? -0.745 22.8  -92.4  -113.4 160.4  -12.5 -10.5 8.2   
Crvi_A_02 ASP A 145 . . > > . . . - . . . . ? -0.465 33.6  -125.4 -65.8  136.5  -14.2 -9.8  11.5  
Crvi_A_02 HIS A 146 H . > > . . S + . . . . ? 0.774  108.8 70.5   -52.9  -30.7  -11.9 -8.1  13.9  
Crvi_A_02 ALA A 147 H . 3 4 . . S + . . . . ? 0.734  93.1  58.7   -60.2  -21.3  -12.7 -10.9 16.4  
Crvi_A_02 VAL A 148 H . < 4 . . S + . . . . ? 0.878  111.1 38.1   -74.5  -38.0  -10.7 -13.2 14.1  
Crvi_A_02 CYS A 149 H . X X . . S + . . . . ? 0.692  97.5  80.9   -90.5  -17.1  -7.5  -11.1 14.4  
Crvi_A_02 ARG A 150 T . 3 < . . S + . . . . ? 0.884  89.7  50.7   -64.3  -44.6  -7.8  -10.2 18.2  
Crvi_A_02 PRO A 151 T . 3 4 . . S + . . . . ? 0.821  116.2 43.7   -66.2  -23.5  -6.5  -13.4 19.6  
Crvi_A_02 ILE A 152 T . < 4 . . S + . . . . ? 0.825  119.8 39.8   -88.1  -38.5  -3.4  -13.1 17.3  
Crvi_A_02 TYR A 153 S . > < . . S - . . . . ? -0.790 78.8  -156.8 -118.7 84.0   -2.7  -9.5  17.8  
Crvi_A_02 PRO A 154 T . 3 . . . S + . . . . ? -0.339 81.1  30.3   -63.4  123.3  -3.2  -8.5  21.4  
Crvi_A_02 GLY A 155 T . 3 . . . S + . . . . ? 0.596  78.8  157.5  108.8  4.2    -4.0  -4.7  21.7  
Crvi_A_02 LEU A 156 . . < . . . . - . . . . ? -0.528 35.2  -143.3 -65.0  117.0  -5.6  -4.4  18.3  
Crvi_A_02 GLU A 157 . . > > . . . - . . . . ? -0.851 4.3   -144.9 -83.8  124.0  -7.9  -1.3  18.2  
Crvi_A_02 LYS A 158 T . 3 4 . . S + . . . . ? 0.803  89.3  63.2   -58.9  -23.4  -11.1 -2.0  16.2  
Crvi_A_02 SER A 159 T . 3 4 . . S + . . . . ? 0.648  107.3 33.4   -99.2  6.0    -11.3 1.6   14.8  
Crvi_A_02 ARG A 160 T . < 4 . . S + . . . . ? 0.469  102.8 63.7   -144.9 7.0    -8.1  1.9   12.7  
Crvi_A_02 VAL A 161 E . . < . . . - B G . G ? -0.945 59.6  -139.7 -135.1 146.4  -7.1  -1.5  11.1  
Crvi_A_02 LEU A 162 E . . . . . . - B G . G ? -0.915 13.9  -145.9 -99.1  133.6  -8.5  -3.9  8.6   
Crvi_A_02 CYS A 163 E . . . . . . + B G F G ? -0.918 30.4  166.1  -97.8  120.7  -8.3  -7.7  9.2   
Crvi_A_02 ALA A 164 E . . . . . . + B G F G ? -0.994 12.3  92.1   -141.2 141.6  -7.8  -9.5  6.0   
Crvi_A_02 GLY A 165 E . . . . . . - B G F . ? -0.967 66.4  -78.8  166.6  -179.9 -6.8  -13.0 4.9   
Crvi_A_02 ILE A 166 . . > . . . . - . . . . ? -0.983 30.7  -151.0 -109.3 114.6  -7.9  -16.6 4.0   
Crvi_A_02 LEU A 167 T . 3 . . . S + . . . . ? 0.805  99.5  52.2   -59.7  -31.7  -8.7  -18.6 7.2   
Crvi_A_02 GLU A 168 T . 3 . . . S - . . . . ? 0.617  111.2 -135.8 -76.6  -9.9   -7.7  -21.8 5.4   
Crvi_A_02 GLY A 169 . . < . . . . + . . . . ? -0.389 65.1  116.5  83.5   -179.5 -4.4  -20.1 4.5   
Crvi_A_02 GLY A 170 S . . . . . S + . . . . ? 0.094  72.1  61.6   107.3  -22.9  -2.7  -20.2 1.2   
Crvi_A_02 LYS A 171 . . . . . . . + . . . . ? -0.994 59.8  120.4  -140.3 135.9  -2.8  -16.6 0.2   
Crvi_A_02 ASP A 172 E . . . . . . - A B A . ? -0.974 58.1  -87.5  -177.8 158.8  -1.3  -13.5 1.9   
Crvi_A_02 THR A 173 E . . . . . . - A B A . ? -0.657 50.7  -174.6 -73.8  149.2  1.0   -10.5 1.7   
Crvi_A_02 CYS A 174 . . > . . . . - . . . . ? -0.635 34.9  -30.0  -137.9 -176.6 4.5   -11.3 2.6   
Crvi_A_02 GLY A 175 T . 3 . . . S + . . . . ? -0.104 122.8 23.7   -44.1  134.5  8.0   -9.8  3.2   
Crvi_A_02 GLY A 176 T . 3 . . . S + . . . . ? 0.256  96.8  93.9   94.5   -7.9   8.6   -6.7  1.0   
Crvi_A_02 ASP A 177 . . X . . . . + . . . . ? 0.324  48.4  138.0  -101.4 1.7    4.9   -5.8  0.5   
Crvi_A_02 SER A 178 T . 3 . . . S + . . . . ? -0.313 74.0  19.4   -48.7  132.2  4.7   -3.4  3.5   
Crvi_A_02 GLY A 179 T . 3 . . . S + . . . . ? 0.292  93.9  140.1  89.9   -14.9  2.8   -0.3  2.4   
Crvi_A_02 GLY A 180 . . < . . . . - . . . . ? -0.267 54.6  -94.1  -62.3  161.3  1.2   -2.1  -0.4  
Crvi_A_02 PRO A 181 E . . . . . . - B H . H ? -0.442 17.7  -156.6 -91.5  139.6  -2.5  -1.6  -1.3  
Crvi_A_02 LEU A 182 E . . . . . . - B H E H ? -0.982 26.2  -163.5 -97.2  110.7  -5.6  -3.5  -0.2  
Crvi_A_02 ILE A 183 E . . . . . . + B H E H ? -0.877 14.2  176.8  -110.4 121.2  -8.1  -2.7  -3.0  
Crvi_A_02 CYS A 184 E . > . . . S - B H . H ? -0.990 72.5  -13.6  -122.7 125.5  -11.8 -3.2  -2.6  
Crvi_A_02 ASN A 185 T . 3 . . . S - . . . . ? 0.886  129.1 -53.2  54.7   33.7   -14.4 -2.2  -5.3  
Crvi_A_02 GLY A 186 T . 3 . . . S + . . . . ? 0.552  118.1 102.0  86.1   7.1    -11.7 -0.1  -7.1  
Crvi_A_02 GLU A 187 E . < . . . S - B I C H ? -0.925 79.8  -105.9 -122.7 152.4  -10.7 1.9   -4.0  
Crvi_A_02 ILE A 188 E . . . . . . + B I . H ? -0.656 42.3  166.7  -78.3  110.8  -7.8  1.8   -1.6  
Crvi_A_02 GLN A 189 E . . . . . . + B I . . ? 0.681  57.7  8.6    -100.2 -19.9  -9.2  0.3   1.5   
Crvi_A_02 GLY A 190 E . . . . . . - B I I H ? -0.990 53.5  -134.6 -158.9 159.3  -6.0  -0.5  3.4   
Crvi_A_02 ILE A 191 E . . . . . . - B I I H ? -0.991 41.0  -109.8 -118.2 126.8  -2.2  -0.3  3.6   
Crvi_A_02 LEU A 192 E . . . . . . + B I I . ? -0.397 51.4  156.3  -59.9  122.5  -0.3  -3.4  4.5   
Crvi_A_02 SER A 193 E . . . . . . - B I . . ? 0.781  59.3  -0.8   -112.5 -53.8  1.1   -2.8  8.1   
Crvi_A_02 VAL A 194 E . . . . . . + B I I . ? -0.987 59.9  177.6  -145.8 146.9  1.7   -6.2  9.6   
Crvi_A_02 GLY A 195 . . . . . . . - . . . . ? -0.837 36.0  -74.1  -142.8 174.3  1.4   -9.8  8.7   
Crvi_A_02 GLY A 196 . . . . . . . - . . . . ? -0.249 46.4  -110.2 -65.6  155.5  2.0   -13.4 10.0  
Crvi_A_02 ASP A 197 S . . . . . S + . . . . ? -0.924 115.0 25.8   -130.4 112.5  5.5   -15.0 10.2  
Crvi_A_02 PRO A 198 S . . . . . S - . . . . ? 0.603  111.1 -128.0 -62.5  149.0  5.6   -17.2 8.1   
Crvi_A_02 CYS A 199 S . . . . . S + . . . . ? -0.269 84.2  34.9   -65.4  160.9  2.9   -15.4 5.8   
Crvi_A_02 ALA A 200 S . . . . . S + . . . . ? 0.768  80.6  156.9  69.0   23.0   -0.2  -17.3 4.4   
Crvi_A_02 GLN A 201 . . > . . . . - . . . . ? -0.607 52.8  -93.1  -75.9  146.4  -0.6  -19.4 7.6   
Crvi_A_02 SER A 202 T . 3 . . . S + . . . . ? -0.393 109.2 4.2    -57.8  130.7  -4.0  -20.9 8.5   
Crvi_A_02 HIS A 203 T . 3 . . . S + . . . . ? 0.731  103.1 112.8  70.7   16.3   -5.9  -18.6 10.8  
Crvi_A_02 VAL A 204 . . < . . . . - . . . . ? -0.798 46.8  -177.2 -120.1 90.1   -3.2  -15.9 10.6  
Crvi_A_02 PRO A 205 . . . . . . . - . . . . ? -0.361 23.1  -115.1 -81.4  165.5  -4.6  -12.9 8.8   
Crvi_A_02 ALA A 206 E . . . . . . - B J G . ? -0.656 22.0  -126.9 -96.0  154.5  -2.7  -9.7  7.9   
Crvi_A_02 LEU A 207 E . . . . . . - B J G I ? -0.900 22.6  -170.3 -105.8 131.4  -3.4  -6.2  9.3   
Crvi_A_02 TYR A 208 E . . . . . . - B J G I ? -0.953 30.6  -112.0 -118.7 137.3  -4.0  -3.3  7.1   
Crvi_A_02 ILE A 209 E . . . . . . - B J G I ? -0.600 37.1  -122.2 -65.3  125.7  -4.2  0.4   8.0   
Crvi_A_02 LYS A 210 E . > . . . . - B J . I ? -0.617 25.1  -166.7 -73.9  102.5  -7.9  1.4   7.4   
Crvi_A_02 VAL A 211 G . > . . . S + . . . . ? 0.833  80.1  67.4   -63.4  -36.0  -7.5  4.2   4.9   
Crvi_A_02 PHE A 212 G . > . . . S + . . . . ? 0.886  96.4  54.6   -53.8  -39.8  -11.1 5.4   5.3   
Crvi_A_02 ASP A 213 G . < . . . S + . . . . ? 0.636  112.4 44.8   -72.0  -11.3  -10.5 6.4   8.9   
Crvi_A_02 TYR A 214 G . < > . . S + . . . . ? 0.257  80.5  103.5  -114.5 8.7    -7.6  8.6   7.6   
Crvi_A_02 ALA A 215 H . < > . . S + . . . . ? 0.904  82.4  47.8   -61.9  -44.0  -9.3  10.2  4.7   
Crvi_A_02 GLU A 216 H . . > . . S + . . . . ? 0.909  113.4 48.3   -63.4  -44.3  -9.9  13.5  6.4   
Crvi_A_02 TRP A 217 H . . > . . S + . . . . ? 0.924  113.4 48.1   -59.5  -45.4  -6.2  13.6  7.6   
Crvi_A_02 ILE A 218 H . . X . . S + . . . . ? 0.943  112.9 47.5   -62.0  -47.2  -5.1  12.8  4.1   
Crvi_A_02 GLU A 219 H . . X . . S + . . . . ? 0.865  107.0 56.1   -66.7  -41.7  -7.2  15.4  2.5   
Crvi_A_02 SER A 220 H . . X . . S + . . . . ? 0.861  111.2 44.5   -58.9  -39.4  -6.2  18.1  4.9   
Crvi_A_02 ILE A 221 H . . X . . S + . . . . ? 0.926  113.4 49.5   -71.1  -45.9  -2.6  17.7  4.1   
Crvi_A_02 ILE A 222 H . . < . . S + . . . . ? 0.908  116.9 41.1   -63.1  -42.8  -3.2  17.5  0.3   
Crvi_A_02 THR A 223 H . . < . . S + . . . . ? 0.777  110.0 58.4   -76.2  -33.3  -5.4  20.7  0.2   
Crvi_A_02 GLY A 224 H . . < . . . . . . . . ? 0.596  .     .      -78.8  -5.7   -3.1  22.7  2.7   
Crvi_A_02 ASN A 225 . . . < . . . . . . . . ? -0.868 .     .      -115.6 .      -0.1  22.3  0.5   
# 
loop_
_dssp_struct_ladder.id 
_dssp_struct_ladder.sheet_id 
_dssp_struct_ladder.range_id_1 
_dssp_struct_ladder.range_id_2 
_dssp_struct_ladder.type 
_dssp_struct_ladder.beg_1_label_comp_id 
_dssp_struct_ladder.beg_1_label_asym_id 
_dssp_struct_ladder.beg_1_label_seq_id 
_dssp_struct_ladder.pdbx_beg_1_PDB_ins_code 
_dssp_struct_ladder.end_1_label_comp_id 
_dssp_struct_ladder.end_1_label_asym_id 
_dssp_struct_ladder.end_1_label_seq_id 
_dssp_struct_ladder.pdbx_end_1_PDB_ins_code 
_dssp_struct_ladder.beg_1_auth_comp_id 
_dssp_struct_ladder.beg_1_auth_asym_id 
_dssp_struct_ladder.beg_1_auth_seq_id 
_dssp_struct_ladder.end_1_auth_comp_id 
_dssp_struct_ladder.end_1_auth_asym_id 
_dssp_struct_ladder.end_1_auth_seq_id 
_dssp_struct_ladder.beg_2_label_comp_id 
_dssp_struct_ladder.beg_2_label_asym_id 
_dssp_struct_ladder.beg_2_label_seq_id 
_dssp_struct_ladder.pdbx_beg_2_PDB_ins_code 
_dssp_struct_ladder.end_2_label_comp_id 
_dssp_struct_ladder.end_2_label_asym_id 
_dssp_struct_ladder.end_2_label_seq_id 
_dssp_struct_ladder.pdbx_end_2_PDB_ins_code 
_dssp_struct_ladder.beg_2_auth_comp_id 
_dssp_struct_ladder.beg_2_auth_asym_id 
_dssp_struct_ladder.beg_2_auth_seq_id 
_dssp_struct_ladder.end_2_auth_comp_id 
_dssp_struct_ladder.end_2_auth_asym_id 
_dssp_struct_ladder.end_2_auth_seq_id 
A A A B anti-parallel VAL A 2   ? VAL A 3   ? VAL A 2   VAL A 3   THR A 173 ? ASP A 172 ? THR A 173 ASP A 172 
B B C F anti-parallel ASP A 6   ? GLU A 7   ? ASP A 6   GLU A 7   CYS A 138 ? HIS A 137 ? CYS A 138 HIS A 137 
C B D I parallel      SER A 105 ? SER A 105 ? SER A 105 SER A 105 GLU A 187 ? GLU A 187 ? GLU A 187 GLU A 187 
D B E F anti-parallel VAL A 116 ? GLY A 121 ? VAL A 116 GLY A 121 ASN A 142 ? HIS A 137 ? ASN A 142 HIS A 137 
E B E H anti-parallel ASN A 118 ? ILE A 119 ? ASN A 118 ILE A 119 ILE A 183 ? LEU A 182 ? ILE A 183 LEU A 182 
F B F G anti-parallel ASN A 142 ? LEU A 144 ? ASN A 142 LEU A 144 GLY A 165 ? CYS A 163 ? GLY A 165 CYS A 163 
G B G J anti-parallel VAL A 161 ? ALA A 164 ? VAL A 161 ALA A 164 ILE A 209 ? ALA A 206 ? ILE A 209 ALA A 206 
H B H I anti-parallel PRO A 181 ? CYS A 184 ? PRO A 181 CYS A 184 ILE A 191 ? GLU A 187 ? ILE A 191 GLU A 187 
I B I J anti-parallel GLY A 190 ? VAL A 194 ? GLY A 190 VAL A 194 LYS A 210 ? LEU A 207 ? LYS A 210 LEU A 207 
J C K L anti-parallel LEU A 16  ? SER A 21  ? LEU A 16  SER A 21  THR A 29  ? ILE A 24  ? THR A 29  ILE A 24  
K C K N anti-parallel LEU A 18  ? SER A 21  ? LEU A 18  SER A 21  GLN A 50  ? MET A 47  ? GLN A 50  MET A 47  
L C L M anti-parallel THR A 29  ? LEU A 30  ? THR A 29  LEU A 30  LEU A 37  ? MET A 36  ? LEU A 37  MET A 36  
M C M Q anti-parallel TRP A 35  ? THR A 38  ? TRP A 35  THR A 38  ARG A 90  ? MET A 87  ? ARG A 90  MET A 87  
N C N O anti-parallel ILE A 49  ? PHE A 51  ? ILE A 49  PHE A 51  ARG A 66  ? GLN A 64  ? ARG A 66  GLN A 64  
O C P Q anti-parallel PRO A 68  ? PHE A 73  ? PRO A 68  PHE A 73  LEU A 91  ? MET A 87  ? LEU A 91  MET A 87  
# 
loop_
_dssp_struct_bridge_pairs.id 
_dssp_struct_bridge_pairs.label_comp_id 
_dssp_struct_bridge_pairs.label_seq_id 
_dssp_struct_bridge_pairs.label_asym_id 
_dssp_struct_bridge_pairs.auth_seq_id 
_dssp_struct_bridge_pairs.auth_asym_id 
_dssp_struct_bridge_pairs.pdbx_PDB_ins_code 
_dssp_struct_bridge_pairs.acceptor_1_label_comp_id 
_dssp_struct_bridge_pairs.acceptor_1_label_seq_id 
_dssp_struct_bridge_pairs.acceptor_1_label_asym_id 
_dssp_struct_bridge_pairs.acceptor_1_auth_seq_id 
_dssp_struct_bridge_pairs.acceptor_1_auth_asym_id 
_dssp_struct_bridge_pairs.acceptor_1_pdbx_PDB_ins_code 
_dssp_struct_bridge_pairs.acceptor_1_energy 
_dssp_struct_bridge_pairs.acceptor_2_label_comp_id 
_dssp_struct_bridge_pairs.acceptor_2_label_seq_id 
_dssp_struct_bridge_pairs.acceptor_2_label_asym_id 
_dssp_struct_bridge_pairs.acceptor_2_auth_seq_id 
_dssp_struct_bridge_pairs.acceptor_2_auth_asym_id 
_dssp_struct_bridge_pairs.acceptor_2_pdbx_PDB_ins_code 
_dssp_struct_bridge_pairs.acceptor_2_energy 
_dssp_struct_bridge_pairs.donor_1_label_comp_id 
_dssp_struct_bridge_pairs.donor_1_label_seq_id 
_dssp_struct_bridge_pairs.donor_1_label_asym_id 
_dssp_struct_bridge_pairs.donor_1_auth_seq_id 
_dssp_struct_bridge_pairs.donor_1_auth_asym_id 
_dssp_struct_bridge_pairs.donor_1_pdbx_PDB_ins_code 
_dssp_struct_bridge_pairs.donor_1_energy 
_dssp_struct_bridge_pairs.donor_2_label_comp_id 
_dssp_struct_bridge_pairs.donor_2_label_seq_id 
_dssp_struct_bridge_pairs.donor_2_label_asym_id 
_dssp_struct_bridge_pairs.donor_2_auth_seq_id 
_dssp_struct_bridge_pairs.donor_2_auth_asym_id 
_dssp_struct_bridge_pairs.donor_2_pdbx_PDB_ins_code 
_dssp_struct_bridge_pairs.donor_2_energy 
1   LEU 1   A 1   A ? ?   ?   ? ?   ? ? ?    ?   ?   ? ?   ? ? ?    CYS 174 A 174 A ? -1.3 VAL 3   A 3   A ? -0.7 
2   VAL 2   A 2   A ? GLY 121 A 121 A ? -0.3 GLY 123 A 123 A ? -0.2 GLY 5   A 5   A ? -1.6 GLY 4   A 4   A ? -0.3 
3   VAL 3   A 3   A ? ASP 172 A 172 A ? -2.4 LEU 1   A 1   A ? -0.7 ASP 172 A 172 A ? -1.6 SER 126 A 126 A ? -0.1 
4   GLY 4   A 4   A ? ILE 125 A 125 A ? -0.3 GLY 5   A 5   A ? -0.3 VAL 3   A 3   A ? -0.2 ASP 6   A 6   A ? -0.1 
5   GLY 5   A 5   A ? VAL 2   A 2   A ? -1.6 ASP 172 A 172 A ? -0.2 GLU 7   A 7   A ? -0.3 GLY 4   A 4   A ? -0.3 
6   ASP 6   A 6   A ? CYS 138 A 138 A ? -2.3 GLY 4   A 4   A ? -0.1 CYS 138 A 138 A ? -3.6 VAL 2   A 2   A ? -0.1 
7   GLU 7   A 7   A ? GLY 5   A 5   A ? -0.3 HIS 137 A 137 A ? -0.3 HIS 137 A 137 A ? -0.3 ASN 9   A 9   A ? -0.1 
8   CYS 8   A 8   A ? PRO 136 A 136 A ? -3.0 GLY 121 A 121 A ? -0.1 ILE 10  A 10  A ? -0.2 GLU 7   A 7   A ? -0.1 
9   ASN 9   A 9   A ? ILE 10  A 10  A ? -0.1 GLU 7   A 7   A ? -0.1 GLU 12  A 12  A ? -1.8 HIS 13  A 13  A ? -0.5 
10  ILE 10  A 10  A ? ASN 11  A 11  A ? -0.3 CYS 8   A 8   A ? -0.2 HIS 13  A 13  A ? -0.2 ASN 9   A 9   A ? -0.1 
11  ASN 11  A 11  A ? GLU 12  A 12  A ? -0.1 HIS 13  A 13  A ? -0.1 ARG 14  A 14  A ? -0.3 ILE 10  A 10  A ? -0.3 
12  GLU 12  A 12  A ? ASN 9   A 9   A ? -1.8 HIS 13  A 13  A ? -0.2 ILE 10  A 10  A ? -0.2 ASN 11  A 11  A ? -0.1 
13  HIS 13  A 13  A ? ASN 9   A 9   A ? -0.5 ILE 10  A 10  A ? -0.2 LEU 16  A 16  A ? -1.6 GLU 12  A 12  A ? -0.2 
14  ARG 14  A 14  A ? ASN 11  A 11  A ? -0.3 SER 15  A 15  A ? -0.3 ALA 102 A 102 A ? -2.1 GLY 52  A 52  A ? -0.3 
15  SER 15  A 15  A ? ILE 101 A 101 A ? -0.2 GLU 12  A 12  A ? -0.1 LEU 30  A 30  A ? -2.6 ARG 14  A 14  A ? -0.3 
16  LEU 16  A 16  A ? HIS 13  A 13  A ? -1.6 THR 29  A 29  A ? -0.2 GLY 52  A 52  A ? -0.4 LEU 18  A 18  A ? -0.4 
17  VAL 17  A 17  A ? GLY 28  A 28  A ? -2.1 SER 15  A 15  A ? -0.2 GLY 28  A 28  A ? -1.4 VAL 19  A 19  A ? -0.6 
18  LEU 18  A 18  A ? GLN 50  A 50  A ? -2.1 LEU 16  A 16  A ? -0.4 GLN 50  A 50  A ? -2.9 TYR 20  A 20  A ? -0.5 
19  VAL 19  A 19  A ? CYS 26  A 26  A ? -3.0 VAL 17  A 17  A ? -0.6 CYS 26  A 26  A ? -2.8 SER 21  A 21  A ? -0.6 
20  TYR 20  A 20  A ? LYS 48  A 48  A ? -2.9 LEU 18  A 18  A ? -0.5 LYS 48  A 48  A ? -2.6 ASP 22  A 22  A ? -0.4 
21  SER 21  A 21  A ? ILE 24  A 24  A ? -3.3 VAL 19  A 19  A ? -0.6 ILE 24  A 24  A ? -2.5 MET 47  A 47  A ? -0.2 
22  ASP 22  A 22  A ? LYS 46  A 46  A ? -1.6 TYR 20  A 20  A ? -0.4 GLN 25  A 25  A ? -0.1 MET 47  A 47  A ? -0.1 
23  GLY 23  A 23  A ? ILE 24  A 24  A ? -0.3 LYS 46  A 46  A ? -0.3 GLN 25  A 25  A ? -0.4 ASP 22  A 22  A ? -0.3 
24  ILE 24  A 24  A ? SER 21  A 21  A ? -2.5 CYS 42  A 42  A ? -0.1 SER 21  A 21  A ? -3.3 CYS 26  A 26  A ? -0.5 
25  GLN 25  A 25  A ? GLY 23  A 23  A ? -0.4 TYR 20  A 20  A ? -0.2 SER 178 A 178 A ? -0.4 GLY 27  A 27  A ? -0.3 
26  CYS 26  A 26  A ? VAL 19  A 19  A ? -2.8 ILE 24  A 24  A ? -0.5 VAL 19  A 19  A ? -3.0 GLY 28  A 28  A ? -0.2 
27  GLY 27  A 27  A ? SER 178 A 178 A ? -3.6 GLN 25  A 25  A ? -0.3 ALA 39  A 39  A ? -0.5 THR 29  A 29  A ? -0.3 
28  GLY 28  A 28  A ? VAL 17  A 17  A ? -1.4 CYS 26  A 26  A ? -0.2 VAL 17  A 17  A ? -2.1 LEU 30  A 30  A ? -0.4 
29  THR 29  A 29  A ? LEU 37  A 37  A ? -2.9 GLY 27  A 27  A ? -0.3 LEU 37  A 37  A ? -3.4 ILE 31  A 31  A ? -0.4 
30  LEU 30  A 30  A ? SER 15  A 15  A ? -2.6 GLY 28  A 28  A ? -0.4 LEU 104 A 104 A ? -2.9 MET 36  A 36  A ? -0.2 
31  ILE 31  A 31  A ? TRP 35  A 35  A ? -2.3 THR 29  A 29  A ? -0.4 GLN 33  A 33  A ? -0.2 MET 36  A 36  A ? -0.2 
32  ASN 32  A 32  A ? TRP 35  A 35  A ? -1.6 SER 105 A 105 A ? -0.1 ILE 31  A 31  A ? -0.3 TRP 35  A 35  A ? -0.1 
33  GLN 33  A 33  A ? ILE 31  A 31  A ? -0.2 GLU 34  A 34  A ? -0.2 VAL 95  A 95  A ? -2.6 ARG 93  A 93  A ? -0.1 
34  GLU 34  A 34  A ? PRO 94  A 94  A ? -0.2 TRP 35  A 35  A ? -0.1 LEU 91  A 91  A ? -2.8 MET 36  A 36  A ? -0.4 
35  TRP 35  A 35  A ? ARG 90  A 90  A ? -0.2 ASN 32  A 32  A ? -0.1 ILE 31  A 31  A ? -2.3 ASN 32  A 32  A ? -1.6 
36  MET 36  A 36  A ? ILE 89  A 89  A ? -2.1 GLU 34  A 34  A ? -0.4 ILE 89  A 89  A ? -3.0 THR 38  A 38  A ? -0.4 
37  LEU 37  A 37  A ? THR 29  A 29  A ? -3.4 TRP 35  A 35  A ? -0.3 THR 29  A 29  A ? -2.9 ALA 39  A 39  A ? -0.3 
38  THR 38  A 38  A ? MET 87  A 87  A ? -2.3 MET 36  A 36  A ? -0.4 MET 87  A 87  A ? -3.1 ALA 40  A 40  A ? -0.3 
39  ALA 39  A 39  A ? GLY 27  A 27  A ? -0.5 LEU 37  A 37  A ? -0.3 CYS 42  A 42  A ? -1.4 ILE 86  A 86  A ? -0.2 
40  ALA 40  A 40  A ? THR 38  A 38  A ? -0.3 HIS 41  A 41  A ? -0.3 ASN 43  A 43  A ? -2.1 ALA 39  A 39  A ? -0.1 
41  HIS 41  A 41  A ? CYS 42  A 42  A ? -0.3 ASN 79  A 79  A ? -0.1 ALA 40  A 40  A ? -0.3 SER 178 A 178 A ? -0.1 
42  CYS 42  A 42  A ? ALA 39  A 39  A ? -1.4 GLY 27  A 27  A ? -0.1 HIS 41  A 41  A ? -0.3 ALA 40  A 40  A ? -0.2 
43  ASN 43  A 43  A ? ALA 40  A 40  A ? -2.1 ALA 39  A 39  A ? -0.1 LYS 45  A 45  A ? -0.3 SER 21  A 21  A ? -0.1 
44  GLY 44  A 44  A ? LYS 45  A 45  A ? -0.1 TYR 20  A 20  A ? -0.1 MET 47  A 47  A ? -0.2 CYS 42  A 42  A ? -0.0 
45  LYS 45  A 45  A ? ASN 43  A 43  A ? -0.3 LYS 46  A 46  A ? -0.2 MET 47  A 47  A ? -0.8 GLY 44  A 44  A ? -0.1 
46  LYS 46  A 46  A ? ASN 43  A 43  A ? -0.1 LYS 48  A 48  A ? -0.0 ASP 22  A 22  A ? -1.6 LYS 48  A 48  A ? -0.5 
47  MET 47  A 47  A ? LYS 45  A 45  A ? -0.8 SER 21  A 21  A ? -0.2 ILE 49  A 49  A ? -0.4 SER 21  A 21  A ? -0.2 
48  LYS 48  A 48  A ? TYR 20  A 20  A ? -2.6 LYS 46  A 46  A ? -0.5 TYR 20  A 20  A ? -2.9 GLN 50  A 50  A ? -0.5 
49  ILE 49  A 49  A ? ARG 66  A 66  A ? -3.2 MET 47  A 47  A ? -0.4 ARG 66  A 66  A ? -3.0 PHE 51  A 51  A ? -0.5 
50  GLN 50  A 50  A ? LEU 18  A 18  A ? -2.9 LYS 48  A 48  A ? -0.5 LEU 18  A 18  A ? -2.1 GLY 52  A 52  A ? -0.3 
51  PHE 51  A 51  A ? GLN 64  A 64  A ? -3.4 ILE 49  A 49  A ? -0.5 GLN 64  A 64  A ? -2.0 ILE 101 A 101 A ? -0.1 
52  GLY 52  A 52  A ? HIS 100 A 100 A ? -0.4 LEU 16  A 16  A ? -0.4 ASN 60  A 60  A ? -0.6 HIS 54  A 54  A ? -0.5 
53  LEU 53  A 53  A ? LEU 16  A 16  A ? -0.3 GLN 50  A 50  A ? -0.2 GLY 52  A 52  A ? -0.2 LYS 56  A 56  A ? -0.1 
54  HIS 54  A 54  A ? GLY 52  A 52  A ? -0.5 SER 55  A 55  A ? -0.3 LYS 56  A 56  A ? -0.4 LEU 53  A 53  A ? -0.2 
55  SER 55  A 55  A ? VAL 58  A 58  A ? -0.5 VAL 135 A 135 A ? -0.2 HIS 54  A 54  A ? -0.3 VAL 135 A 135 A ? -0.2 
56  LYS 56  A 56  A ? ASP 134 A 134 A ? -2.1 HIS 54  A 54  A ? -0.4 SER 55  A 55  A ? -0.1 VAL 135 A 135 A ? -0.1 
57  LYS 57  A 57  A ? VAL 58  A 58  A ? -0.3 ASP 134 A 134 A ? -0.2 LYS 56  A 56  A ? -0.2 VAL 135 A 135 A ? -0.0 
58  VAL 58  A 58  A ? ASP 134 A 134 A ? -0.1 ?   ?   ? ?   ? ? ?    SER 55  A 55  A ? -0.5 LYS 57  A 57  A ? -0.3 
59  PRO 59  A 59  A ? ?   ?   ? ?   ? ? ?    ?   ?   ? ?   ? ? ?    LEU 53  A 53  A ? -0.1 LYS 56  A 56  A ? -0.1 
60  ASN 60  A 60  A ? GLY 52  A 52  A ? -0.6 LYS 61  A 61  A ? -0.1 LYS 63  A 63  A ? -1.6 ?   ?   ? ?   ? ? ?    
61  LYS 61  A 61  A ? ASP 62  A 62  A ? -0.3 PRO 59  A 59  A ? -0.0 ASN 60  A 60  A ? -0.1 LEU 53  A 53  A ? -0.1 
62  ASP 62  A 62  A ? GLY 52  A 52  A ? -0.2 GLN 64  A 64  A ? -0.1 LYS 61  A 61  A ? -0.3 ASN 96  A 96  A ? -0.1 
63  LYS 63  A 63  A ? ASN 60  A 60  A ? -1.6 GLY 52  A 52  A ? -0.1 THR 65  A 65  A ? -0.4 GLY 52  A 52  A ? -0.2 
64  GLN 64  A 64  A ? PHE 51  A 51  A ? -2.0 ASP 62  A 62  A ? -0.1 PHE 51  A 51  A ? -3.4 ARG 66  A 66  A ? -0.4 
65  THR 65  A 65  A ? LYS 63  A 63  A ? -0.4 GLN 50  A 50  A ? -0.2 VAL 67  A 67  A ? -0.3 GLN 50  A 50  A ? -0.2 
66  ARG 66  A 66  A ? ILE 49  A 49  A ? -3.0 GLN 64  A 64  A ? -0.4 ILE 49  A 49  A ? -3.2 LEU 91  A 91  A ? -0.0 
67  VAL 67  A 67  A ? THR 65  A 65  A ? -0.3 LYS 48  A 48  A ? -0.2 ASN 92  A 92  A ? -1.6 ARG 93  A 93  A ? -0.2 
68  PRO 68  A 68  A ? ?   ?   ? ?   ? ? ?    ?   ?   ? ?   ? ? ?    LEU 91  A 91  A ? -0.2 LYS 71  A 71  A ? -0.1 
69  LYS 69  A 69  A ? ARG 90  A 90  A ? -3.2 GLU 70  A 70  A ? -0.4 LYS 71  A 71  A ? -0.3 LEU 91  A 91  A ? -0.2 
70  GLU 70  A 70  A ? ARG 90  A 90  A ? -1.2 PHE 72  A 72  A ? -0.0 ARG 90  A 90  A ? -2.9 PHE 72  A 72  A ? -0.4 
71  LYS 71  A 71  A ? LYS 69  A 69  A ? -0.3 ILE 89  A 89  A ? -0.2 PHE 73  A 73  A ? -0.4 ILE 89  A 89  A ? -0.2 
72  PHE 72  A 72  A ? LEU 88  A 88  A ? -3.1 GLU 70  A 70  A ? -0.4 LEU 88  A 88  A ? -2.8 CYS 74  A 74  A ? -0.4 
73  PHE 73  A 73  A ? LYS 71  A 71  A ? -0.4 MET 87  A 87  A ? -0.2 LEU 75  A 75  A ? -1.0 MET 87  A 87  A ? -0.2 
74  CYS 74  A 74  A ? ILE 86  A 86  A ? -1.6 PHE 72  A 72  A ? -0.4 ILE 86  A 86  A ? -0.3 ALA 40  A 40  A ? -0.1 
75  LEU 75  A 75  A ? PHE 73  A 73  A ? -1.0 SER 76  A 76  A ? -0.1 SER 77  A 77  A ? -0.3 CYS 74  A 74  A ? -0.1 
76  SER 76  A 76  A ? PHE 73  A 73  A ? -0.1 ASP 85  A 85  A ? -0.0 ASN 79  A 79  A ? -0.1 LEU 75  A 75  A ? -0.1 
77  SER 77  A 77  A ? LEU 75  A 75  A ? -0.3 ASN 78  A 78  A ? -0.1 ASN 79  A 79  A ? -0.4 LEU 75  A 75  A ? -0.1 
78  ASN 78  A 78  A ? ASN 79  A 79  A ? -0.1 LEU 75  A 75  A ? -0.1 GLU 81  A 81  A ? -1.4 SER 77  A 77  A ? -0.1 
79  ASN 79  A 79  A ? SER 77  A 77  A ? -0.4 LYS 80  A 80  A ? -0.2 HIS 41  A 41  A ? -0.1 ASN 78  A 78  A ? -0.1 
80  LYS 80  A 80  A ? GLU 81  A 81  A ? -0.1 LYS 84  A 84  A ? -0.0 TRP 82  A 82  A ? -1.0 ASN 79  A 79  A ? -0.2 
81  GLU 81  A 81  A ? ASN 78  A 78  A ? -1.4 TRP 82  A 82  A ? -0.2 LYS 84  A 84  A ? -2.1 ASP 85  A 85  A ? -0.1 
82  TRP 82  A 82  A ? LYS 80  A 80  A ? -1.0 ASP 83  A 83  A ? -0.2 ASP 85  A 85  A ? -0.8 GLU 81  A 81  A ? -0.2 
83  ASP 83  A 83  A ? LYS 84  A 84  A ? -0.2 LYS 80  A 80  A ? -0.1 TRP 82  A 82  A ? -0.2 LYS 210 A 210 A ? -0.1 
84  LYS 84  A 84  A ? GLU 81  A 81  A ? -2.1 ILE 209 A 209 A ? -0.0 ILE 86  A 86  A ? -1.7 CYS 74  A 74  A ? -0.3 
85  ASP 85  A 85  A ? TRP 82  A 82  A ? -0.8 GLU 81  A 81  A ? -0.1 MET 87  A 87  A ? -0.3 ILE 209 A 209 A ? -0.2 
86  ILE 86  A 86  A ? LYS 84  A 84  A ? -1.7 CYS 74  A 74  A ? -0.3 CYS 74  A 74  A ? -1.6 LEU 88  A 88  A ? -0.4 
87  MET 87  A 87  A ? THR 38  A 38  A ? -3.1 ASP 85  A 85  A ? -0.3 THR 38  A 38  A ? -2.3 ILE 89  A 89  A ? -0.5 
88  LEU 88  A 88  A ? PHE 72  A 72  A ? -2.8 ILE 86  A 86  A ? -0.4 PHE 72  A 72  A ? -3.1 ARG 90  A 90  A ? -0.5 
89  ILE 89  A 89  A ? MET 36  A 36  A ? -3.0 MET 87  A 87  A ? -0.5 MET 36  A 36  A ? -2.1 LEU 91  A 91  A ? -0.5 
90  ARG 90  A 90  A ? GLU 70  A 70  A ? -2.9 LEU 88  A 88  A ? -0.5 LYS 69  A 69  A ? -3.2 GLU 70  A 70  A ? -1.2 
91  LEU 91  A 91  A ? GLU 34  A 34  A ? -2.8 ILE 89  A 89  A ? -0.5 ARG 66  A 66  A ? -0.0 GLN 33  A 33  A ? -0.0 
92  ASN 92  A 92  A ? VAL 67  A 67  A ? -1.6 ARG 93  A 93  A ? -0.2 LEU 91  A 91  A ? -0.1 GLU 34  A 34  A ? -0.0 
93  ARG 93  A 93  A ? VAL 67  A 67  A ? -0.2 GLN 33  A 33  A ? -0.1 ASN 92  A 92  A ? -0.2 LYS 69  A 69  A ? -0.0 
94  PRO 94  A 94  A ? ?   ?   ? ?   ? ? ?    ?   ?   ? ?   ? ? ?    GLU 34  A 34  A ? -0.2 ASN 96  A 96  A ? -0.2 
95  VAL 95  A 95  A ? GLN 33  A 33  A ? -2.6 ASN 32  A 32  A ? -0.1 ASN 97  A 97  A ? -0.5 LEU 91  A 91  A ? -0.0 
96  ASN 96  A 96  A ? PRO 94  A 94  A ? -0.2 ASP 62  A 62  A ? -0.1 ILE 101 A 101 A ? -0.0 VAL 95  A 95  A ? -0.0 
97  ASN 97  A 97  A ? VAL 95  A 95  A ? -0.5 HIS 100 A 100 A ? -0.1 LYS 99  A 99  A ? -0.3 ALA 102 A 102 A ? -0.2 
98  SER 98  A 98  A ? ILE 101 A 101 A ? -2.1 ARG 14  A 14  A ? -0.1 ILE 101 A 101 A ? -0.5 GLY 52  A 52  A ? -0.1 
99  LYS 99  A 99  A ? ASN 97  A 97  A ? -0.3 HIS 100 A 100 A ? -0.2 ARG 14  A 14  A ? -0.1 ALA 102 A 102 A ? -0.1 
100 HIS 100 A 100 A ? ILE 101 A 101 A ? -0.1 GLY 52  A 52  A ? -0.1 ALA 102 A 102 A ? -0.5 GLY 52  A 52  A ? -0.4 
101 ILE 101 A 101 A ? SER 98  A 98  A ? -0.5 PHE 51  A 51  A ? -0.1 SER 98  A 98  A ? -2.1 SER 15  A 15  A ? -0.2 
102 ALA 102 A 102 A ? ARG 14  A 14  A ? -2.1 HIS 100 A 100 A ? -0.5 LEU 30  A 30  A ? -0.2 GLY 52  A 52  A ? -0.1 
103 PRO 103 A 103 A ? ?   ?   ? ?   ? ? ?    ?   ?   ? ?   ? ? ?    SER 105 A 105 A ? -0.4 ILE 31  A 31  A ? -0.3 
104 LEU 104 A 104 A ? LEU 30  A 30  A ? -2.9 SER 15  A 15  A ? -0.2 GLU 187 A 187 A ? -0.1 LEU 106 A 106 A ? -0.1 
105 SER 105 A 105 A ? GLY 186 A 186 A ? -0.5 PRO 103 A 103 A ? -0.4 ILE 188 A 188 A ? -2.0 ASN 32  A 32  A ? -0.1 
106 LEU 106 A 106 A ? ILE 31  A 31  A ? -0.2 GLU 187 A 187 A ? -0.2 GLN 189 A 189 A ? -0.1 SER 108 A 108 A ? -0.1 
107 PRO 107 A 107 A ? ?   ?   ? ?   ? ? ?    ?   ?   ? ?   ? ? ?    LEU 106 A 106 A ? -0.1 ALA 215 A 215 A ? -0.1 
108 SER 108 A 108 A ? LYS 109 A 109 A ? -0.3 LEU 106 A 106 A ? -0.1 LEU 106 A 106 A ? -0.0 ALA 215 A 215 A ? -0.0 
109 LYS 109 A 109 A ? ?   ?   ? ?   ? ? ?    ?   ?   ? ?   ? ? ?    SER 108 A 108 A ? -0.3 PHE 212 A 212 A ? -0.1 
110 PRO 110 A 110 A ? ?   ?   ? ?   ? ? ?    ?   ?   ? ?   ? ? ?    SER 112 A 112 A ? -0.1 GLN 189 A 189 A ? -0.0 
111 PRO 111 A 111 A ? ?   ?   ? ?   ? ? ?    ?   ?   ? ?   ? ? ?    GLN 113 A 113 A ? -0.2 ASP 114 A 114 A ? -0.1 
112 SER 112 A 112 A ? GLN 113 A 113 A ? -0.1 PRO 110 A 110 A ? -0.1 THR 115 A 115 A ? -2.0 ILE 143 A 143 A ? -0.3 
113 GLN 113 A 113 A ? ASP 114 A 114 A ? -0.2 PRO 111 A 111 A ? -0.2 LEU 144 A 144 A ? -0.2 SER 112 A 112 A ? -0.1 
114 ASP 114 A 114 A ? ILE 143 A 143 A ? -2.5 THR 115 A 115 A ? -0.3 GLN 113 A 113 A ? -0.2 VAL 116 A 116 A ? -0.1 
115 THR 115 A 115 A ? SER 112 A 112 A ? -2.0 VAL 116 A 116 A ? -0.1 ILE 143 A 143 A ? -2.0 CYS 117 A 117 A ? -0.6 
116 VAL 116 A 116 A ? ASN 142 A 142 A ? -0.2 ASP 114 A 114 A ? -0.1 ASN 185 A 185 A ? -0.5 ASN 118 A 118 A ? -0.3 
117 CYS 117 A 117 A ? ILE 141 A 141 A ? -3.7 THR 115 A 115 A ? -0.6 ILE 141 A 141 A ? -3.0 ILE 119 A 119 A ? -0.5 
118 ASN 118 A 118 A ? ILE 183 A 183 A ? -3.5 VAL 116 A 116 A ? -0.3 ILE 183 A 183 A ? -3.2 MET 120 A 120 A ? -0.4 
119 ILE 119 A 119 A ? ALA 139 A 139 A ? -2.8 CYS 117 A 117 A ? -0.5 ALA 139 A 139 A ? -1.8 GLY 121 A 121 A ? -0.3 
120 MET 120 A 120 A ? PRO 181 A 181 A ? -1.0 ASN 118 A 118 A ? -0.4 TRP 122 A 122 A ? -0.3 CYS 138 A 138 A ? -0.2 
121 GLY 121 A 121 A ? HIS 137 A 137 A ? -1.5 ILE 119 A 119 A ? -0.3 HIS 137 A 137 A ? -1.9 VAL 2   A 2   A ? -0.3 
122 TRP 122 A 122 A ? GLY 176 A 176 A ? -0.4 MET 120 A 120 A ? -0.3 ILE 125 A 125 A ? -0.1 ASP 177 A 177 A ? -0.1 
123 GLY 123 A 123 A ? THR 124 A 124 A ? -0.2 HIS 137 A 137 A ? -0.1 GLY 176 A 176 A ? -0.3 VAL 2   A 2   A ? -0.2 
124 THR 124 A 124 A ? GLY 175 A 175 A ? -2.7 LEU 1   A 1   A ? -0.3 TYR 132 A 132 A ? -0.2 GLY 123 A 123 A ? -0.2 
125 ILE 125 A 125 A ? THR 131 A 131 A ? -1.2 LYS 129 A 129 A ? -0.1 GLY 4   A 4   A ? -0.3 THR 124 A 124 A ? -0.1 
126 SER 126 A 126 A ? LYS 129 A 129 A ? -0.6 THR 131 A 131 A ? -0.3 THR 131 A 131 A ? -0.2 CYS 199 A 199 A ? -0.1 
127 PRO 127 A 127 A ? ?   ?   ? ?   ? ? ?    ?   ?   ? ?   ? ? ?    CYS 199 A 199 A ? -0.4 SER 126 A 126 A ? -0.1 
128 THR 128 A 128 A ? PRO 198 A 198 A ? -0.1 LYS 129 A 129 A ? -0.1 GLU 130 A 130 A ? -0.4 ASP 197 A 197 A ? -0.0 
129 LYS 129 A 129 A ? THR 131 A 131 A ? -0.1 ?   ?   ? ?   ? ? ?    THR 131 A 131 A ? -1.5 SER 126 A 126 A ? -0.6 
130 GLU 130 A 130 A ? THR 128 A 128 A ? -0.4 THR 124 A 124 A ? -0.1 TYR 132 A 132 A ? -0.4 GLY 123 A 123 A ? -0.0 
131 THR 131 A 131 A ? LYS 129 A 129 A ? -1.5 SER 126 A 126 A ? -0.2 ILE 125 A 125 A ? -1.2 SER 126 A 126 A ? -0.3 
132 TYR 132 A 132 A ? GLU 130 A 130 A ? -0.4 THR 124 A 124 A ? -0.2 THR 124 A 124 A ? -0.2 GLY 123 A 123 A ? -0.1 
133 PRO 133 A 133 A ? ?   ?   ? ?   ? ? ?    ?   ?   ? ?   ? ? ?    HIS 137 A 137 A ? -0.1 LYS 56  A 56  A ? -0.0 
134 ASP 134 A 134 A ? SER 55  A 55  A ? -0.1 PRO 136 A 136 A ? -0.1 LYS 56  A 56  A ? -2.1 LYS 57  A 57  A ? -0.2 
135 VAL 135 A 135 A ? SER 55  A 55  A ? -0.2 LYS 56  A 56  A ? -0.1 SER 55  A 55  A ? -0.2 HIS 54  A 54  A ? -0.1 
136 PRO 136 A 136 A ? ?   ?   ? ?   ? ? ?    ?   ?   ? ?   ? ? ?    CYS 8   A 8   A ? -3.0 CYS 138 A 138 A ? -0.3 
137 HIS 137 A 137 A ? GLY 121 A 121 A ? -1.9 GLU 7   A 7   A ? -0.3 GLY 121 A 121 A ? -1.5 ALA 139 A 139 A ? -0.3 
138 CYS 138 A 138 A ? ASP 6   A 6   A ? -3.6 PRO 136 A 136 A ? -0.3 ASP 6   A 6   A ? -2.3 ASN 140 A 140 A ? -0.3 
139 ALA 139 A 139 A ? ILE 119 A 119 A ? -1.8 HIS 137 A 137 A ? -0.3 ILE 119 A 119 A ? -2.8 ILE 141 A 141 A ? -0.4 
140 ASN 140 A 140 A ? CYS 138 A 138 A ? -0.3 ASN 118 A 118 A ? -0.2 ASN 142 A 142 A ? -0.3 ASN 118 A 118 A ? -0.2 
141 ILE 141 A 141 A ? CYS 117 A 117 A ? -3.0 ALA 139 A 139 A ? -0.4 CYS 117 A 117 A ? -3.7 ILE 143 A 143 A ? -0.4 
142 ASN 142 A 142 A ? GLY 165 A 165 A ? -1.0 ASN 140 A 140 A ? -0.3 GLY 165 A 165 A ? -2.1 LEU 144 A 144 A ? -0.4 
143 ILE 143 A 143 A ? THR 115 A 115 A ? -2.0 ILE 141 A 141 A ? -0.4 ASP 114 A 114 A ? -2.5 ASP 145 A 145 A ? -0.3 
144 LEU 144 A 144 A ? CYS 163 A 163 A ? -4.1 ASN 142 A 142 A ? -0.4 CYS 163 A 163 A ? -0.6 HIS 146 A 146 A ? -0.2 
145 ASP 145 A 145 A ? ILE 143 A 143 A ? -0.3 HIS 146 A 146 A ? -0.1 VAL 148 A 148 A ? -2.3 CYS 149 A 149 A ? -0.7 
146 HIS 146 A 146 A ? ALA 147 A 147 A ? -0.3 VAL 148 A 148 A ? -0.2 ARG 150 A 150 A ? -1.6 CYS 149 A 149 A ? -0.6 
147 ALA 147 A 147 A ? VAL 148 A 148 A ? -0.2 CYS 149 A 149 A ? -0.2 HIS 146 A 146 A ? -0.3 ASP 145 A 145 A ? -0.0 
148 VAL 148 A 148 A ? ASP 145 A 145 A ? -2.3 CYS 149 A 149 A ? -0.2 ILE 152 A 152 A ? -0.3 ALA 147 A 147 A ? -0.2 
149 CYS 149 A 149 A ? ASP 145 A 145 A ? -0.7 HIS 146 A 146 A ? -0.6 TYR 153 A 153 A ? -2.4 ILE 152 A 152 A ? -0.8 
150 ARG 150 A 150 A ? HIS 146 A 146 A ? -1.6 PRO 151 A 151 A ? -0.3 LEU 156 A 156 A ? -0.2 CYS 149 A 149 A ? -0.2 
151 PRO 151 A 151 A ? ?   ?   ? ?   ? ? ?    ?   ?   ? ?   ? ? ?    ARG 150 A 150 A ? -0.3 CYS 149 A 149 A ? -0.1 
152 ILE 152 A 152 A ? CYS 149 A 149 A ? -0.8 VAL 148 A 148 A ? -0.3 ARG 150 A 150 A ? -0.2 CYS 149 A 149 A ? -0.1 
153 TYR 153 A 153 A ? CYS 149 A 149 A ? -2.4 LEU 156 A 156 A ? -0.0 LEU 156 A 156 A ? -1.4 ILE 152 A 152 A ? -0.3 
154 PRO 154 A 154 A ? ?   ?   ? ?   ? ? ?    ?   ?   ? ?   ? ? ?    ARG 150 A 150 A ? -0.0 ILE 152 A 152 A ? -0.0 
155 GLY 155 A 155 A ? LEU 156 A 156 A ? -0.3 ARG 150 A 150 A ? -0.1 GLU 157 A 157 A ? -0.3 ARG 150 A 150 A ? -0.1 
156 LEU 156 A 156 A ? TYR 153 A 153 A ? -1.4 ARG 150 A 150 A ? -0.2 LYS 158 A 158 A ? -0.5 GLY 155 A 155 A ? -0.3 
157 GLU 157 A 157 A ? GLY 155 A 155 A ? -0.3 LYS 158 A 158 A ? -0.1 ARG 160 A 160 A ? -1.2 VAL 161 A 161 A ? -0.6 
158 LYS 158 A 158 A ? LEU 156 A 156 A ? -0.5 SER 159 A 159 A ? -0.2 VAL 161 A 161 A ? -0.4 GLU 157 A 157 A ? -0.1 
159 SER 159 A 159 A ? ARG 160 A 160 A ? -0.2 LEU 156 A 156 A ? -0.0 LYS 158 A 158 A ? -0.2 ASP 213 A 213 A ? -0.1 
160 ARG 160 A 160 A ? GLU 157 A 157 A ? -1.2 PHE 212 A 212 A ? -0.0 LYS 210 A 210 A ? -1.9 LEU 162 A 162 A ? -0.3 
161 VAL 161 A 161 A ? GLU 157 A 157 A ? -0.6 LYS 158 A 158 A ? -0.4 CYS 163 A 163 A ? -0.4 ILE 209 A 209 A ? -0.2 
162 LEU 162 A 162 A ? TYR 208 A 208 A ? -3.8 ARG 160 A 160 A ? -0.3 TYR 208 A 208 A ? -2.9 ALA 164 A 164 A ? -0.6 
163 CYS 163 A 163 A ? LEU 144 A 144 A ? -0.6 VAL 161 A 161 A ? -0.4 LEU 144 A 144 A ? -4.1 GLY 165 A 165 A ? -0.4 
164 ALA 164 A 164 A ? ALA 206 A 206 A ? -2.4 LEU 162 A 162 A ? -0.6 ALA 206 A 206 A ? -2.8 ILE 166 A 166 A ? -0.3 
165 GLY 165 A 165 A ? ASN 142 A 142 A ? -2.1 CYS 163 A 163 A ? -0.4 ASN 142 A 142 A ? -1.0 LEU 167 A 167 A ? -0.5 
166 ILE 166 A 166 A ? LYS 171 A 171 A ? -0.6 ALA 164 A 164 A ? -0.3 GLY 169 A 169 A ? -2.3 HIS 203 A 203 A ? -0.3 
167 LEU 167 A 167 A ? GLY 165 A 165 A ? -0.5 GLU 168 A 168 A ? -0.3 HIS 203 A 203 A ? -1.4 ILE 166 A 166 A ? -0.1 
168 GLU 168 A 168 A ? GLY 169 A 169 A ? -0.3 SER 202 A 202 A ? -0.2 LEU 167 A 167 A ? -0.3 SER 202 A 202 A ? -0.3 
169 GLY 169 A 169 A ? ILE 166 A 166 A ? -2.3 GLN 201 A 201 A ? -0.3 GLU 168 A 168 A ? -0.3 GLN 201 A 201 A ? -0.2 
170 GLY 170 A 170 A ? ALA 200 A 200 A ? -2.0 GLU 168 A 168 A ? -0.1 ASP 172 A 172 A ? -0.4 GLN 201 A 201 A ? -0.1 
171 LYS 171 A 171 A ? ILE 166 A 166 A ? -0.2 GLN 201 A 201 A ? -0.1 ILE 166 A 166 A ? -0.6 THR 173 A 173 A ? -0.3 
172 ASP 172 A 172 A ? VAL 3   A 3   A ? -1.6 GLY 170 A 170 A ? -0.4 VAL 3   A 3   A ? -2.4 CYS 174 A 174 A ? -0.3 
173 THR 173 A 173 A ? LYS 171 A 171 A ? -0.3 VAL 2   A 2   A ? -0.2 ALA 200 A 200 A ? -0.3 VAL 2   A 2   A ? -0.2 
174 CYS 174 A 174 A ? LEU 1   A 1   A ? -1.3 ASP 172 A 172 A ? -0.3 ASP 177 A 177 A ? -1.9 SER 178 A 178 A ? -0.1 
175 GLY 175 A 175 A ? GLY 176 A 176 A ? -0.2 THR 173 A 173 A ? -0.2 THR 124 A 124 A ? -2.7 CYS 174 A 174 A ? -0.2 
176 GLY 176 A 176 A ? GLY 123 A 123 A ? -0.3 GLN 25  A 25  A ? -0.1 TRP 122 A 122 A ? -0.4 GLY 175 A 175 A ? -0.2 
177 ASP 177 A 177 A ? CYS 174 A 174 A ? -1.9 LEU 1   A 1   A ? -0.2 GLY 180 A 180 A ? -2.7 LEU 192 A 192 A ? -0.3 
178 SER 178 A 178 A ? GLN 25  A 25  A ? -0.4 GLY 179 A 179 A ? -0.3 GLY 27  A 27  A ? -3.6 SER 193 A 193 A ? -0.2 
179 GLY 179 A 179 A ? LEU 192 A 192 A ? -2.8 GLY 180 A 180 A ? -0.3 SER 178 A 178 A ? -0.3 SER 193 A 193 A ? -0.1 
180 GLY 180 A 180 A ? ASP 177 A 177 A ? -2.7 ILE 191 A 191 A ? -0.1 LEU 192 A 192 A ? -3.0 GLY 179 A 179 A ? -0.3 
181 PRO 181 A 181 A ? ?   ?   ? ?   ? ? ?    ?   ?   ? ?   ? ? ?    MET 120 A 120 A ? -1.0 ILE 183 A 183 A ? -0.5 
182 LEU 182 A 182 A ? GLY 190 A 190 A ? -2.2 ILE 119 A 119 A ? -0.2 GLN 189 A 189 A ? -3.2 GLY 190 A 190 A ? -1.4 
183 ILE 183 A 183 A ? ASN 118 A 118 A ? -3.2 PRO 181 A 181 A ? -0.5 ASN 118 A 118 A ? -3.5 ASN 185 A 185 A ? -0.4 
184 CYS 184 A 184 A ? GLU 187 A 187 A ? -2.2 LEU 182 A 182 A ? -0.5 GLU 187 A 187 A ? -1.8 CYS 117 A 117 A ? -0.1 
185 ASN 185 A 185 A ? VAL 116 A 116 A ? -0.5 ILE 183 A 183 A ? -0.4 CYS 184 A 184 A ? -0.1 ILE 188 A 188 A ? -0.1 
186 GLY 186 A 186 A ? GLU 187 A 187 A ? -0.2 ILE 183 A 183 A ? -0.1 SER 105 A 105 A ? -0.5 ILE 188 A 188 A ? -0.3 
187 GLU 187 A 187 A ? CYS 184 A 184 A ? -1.8 LEU 104 A 104 A ? -0.1 CYS 184 A 184 A ? -2.2 GLN 189 A 189 A ? -0.8 
188 ILE 188 A 188 A ? SER 105 A 105 A ? -2.0 GLY 186 A 186 A ? -0.3 ILE 183 A 183 A ? -0.2 ILE 191 A 191 A ? -0.1 
189 GLN 189 A 189 A ? LEU 182 A 182 A ? -3.2 GLU 187 A 187 A ? -0.8 VAL 211 A 211 A ? -1.4 PHE 212 A 212 A ? -0.5 
190 GLY 190 A 190 A ? LEU 182 A 182 A ? -1.4 LYS 210 A 210 A ? -0.2 LEU 182 A 182 A ? -2.2 LEU 192 A 192 A ? -0.5 
191 ILE 191 A 191 A ? ILE 209 A 209 A ? -1.2 GLN 189 A 189 A ? -0.3 ILE 209 A 209 A ? -3.1 SER 193 A 193 A ? -0.3 
192 LEU 192 A 192 A ? GLY 180 A 180 A ? -3.0 GLY 190 A 190 A ? -0.5 GLY 179 A 179 A ? -2.8 TYR 208 A 208 A ? -0.2 
193 SER 193 A 193 A ? LEU 207 A 207 A ? -2.5 VAL 194 A 194 A ? -0.4 GLY 195 A 195 A ? -0.3 TYR 208 A 208 A ? -0.2 
194 VAL 194 A 194 A ? LEU 207 A 207 A ? -1.6 TRP 82  A 82  A ? -0.1 LEU 207 A 207 A ? -3.7 SER 193 A 193 A ? -0.4 
195 GLY 195 A 195 A ? SER 193 A 193 A ? -0.3 ALA 206 A 206 A ? -0.2 ALA 206 A 206 A ? -0.1 CYS 199 A 199 A ? -0.1 
196 GLY 196 A 196 A ? VAL 204 A 204 A ? -0.3 VAL 194 A 194 A ? -0.3 GLY 195 A 195 A ? -0.1 ALA 200 A 200 A ? -0.0 
197 ASP 197 A 197 A ? PRO 198 A 198 A ? -0.3 CYS 199 A 199 A ? -0.1 CYS 199 A 199 A ? -0.2 THR 128 A 128 A ? -0.1 
198 PRO 198 A 198 A ? ?   ?   ? ?   ? ? ?    ?   ?   ? ?   ? ? ?    GLN 201 A 201 A ? -0.5 ASP 197 A 197 A ? -0.3 
199 CYS 199 A 199 A ? PRO 127 A 127 A ? -0.4 ALA 200 A 200 A ? -0.2 CYS 174 A 174 A ? -0.1 GLY 170 A 170 A ? -0.1 
200 ALA 200 A 200 A ? THR 173 A 173 A ? -0.3 VAL 204 A 204 A ? -0.3 GLY 170 A 170 A ? -2.0 SER 202 A 202 A ? -0.2 
201 GLN 201 A 201 A ? PRO 198 A 198 A ? -0.5 VAL 204 A 204 A ? -0.4 VAL 204 A 204 A ? -1.7 GLY 169 A 169 A ? -0.3 
202 SER 202 A 202 A ? GLU 168 A 168 A ? -0.3 HIS 203 A 203 A ? -0.2 GLU 168 A 168 A ? -0.2 LEU 167 A 167 A ? -0.2 
203 HIS 203 A 203 A ? LEU 167 A 167 A ? -1.4 ILE 166 A 166 A ? -0.3 SER 202 A 202 A ? -0.2 LEU 167 A 167 A ? -0.1 
204 VAL 204 A 204 A ? GLN 201 A 201 A ? -1.7 ILE 166 A 166 A ? -0.3 GLN 201 A 201 A ? -0.4 GLY 196 A 196 A ? -0.3 
205 PRO 205 A 205 A ? ?   ?   ? ?   ? ? ?    ?   ?   ? ?   ? ? ?    GLY 165 A 165 A ? -0.2 LEU 207 A 207 A ? -0.2 
206 ALA 206 A 206 A ? ALA 164 A 164 A ? -2.8 GLY 195 A 195 A ? -0.1 ALA 164 A 164 A ? -2.4 TYR 208 A 208 A ? -0.5 
207 LEU 207 A 207 A ? VAL 194 A 194 A ? -3.7 PRO 205 A 205 A ? -0.2 SER 193 A 193 A ? -2.5 VAL 194 A 194 A ? -1.6 
208 TYR 208 A 208 A ? LEU 162 A 162 A ? -2.9 ALA 206 A 206 A ? -0.5 LEU 162 A 162 A ? -3.8 LYS 210 A 210 A ? -0.4 
209 ILE 209 A 209 A ? ILE 191 A 191 A ? -3.1 LEU 207 A 207 A ? -0.4 ILE 191 A 191 A ? -1.2 VAL 211 A 211 A ? -1.0 
210 LYS 210 A 210 A ? ARG 160 A 160 A ? -1.9 TYR 208 A 208 A ? -0.4 ASP 213 A 213 A ? -1.0 TYR 214 A 214 A ? -0.3 
211 VAL 211 A 211 A ? GLN 189 A 189 A ? -1.4 ILE 209 A 209 A ? -1.0 TYR 214 A 214 A ? -2.1 ALA 215 A 215 A ? -0.4 
212 PHE 212 A 212 A ? GLN 189 A 189 A ? -0.5 ASP 213 A 213 A ? -0.3 ALA 215 A 215 A ? -1.3 GLU 216 A 216 A ? -0.3 
213 ASP 213 A 213 A ? LYS 210 A 210 A ? -1.0 TYR 214 A 214 A ? -0.3 PHE 212 A 212 A ? -0.3 VAL 211 A 211 A ? -0.2 
214 TYR 214 A 214 A ? VAL 211 A 211 A ? -2.1 LYS 210 A 210 A ? -0.3 ILE 218 A 218 A ? -3.0 ASP 213 A 213 A ? -0.3 
215 ALA 215 A 215 A ? PHE 212 A 212 A ? -1.3 VAL 211 A 211 A ? -0.4 GLU 219 A 219 A ? -2.9 SER 220 A 220 A ? -0.2 
216 GLU 216 A 216 A ? PHE 212 A 212 A ? -0.3 ILE 218 A 218 A ? -0.2 SER 220 A 220 A ? -2.3 ALA 215 A 215 A ? -0.2 
217 TRP 217 A 217 A ? GLU 219 A 219 A ? -0.2 ILE 218 A 218 A ? -0.2 ILE 221 A 221 A ? -1.5 ALA 215 A 215 A ? -0.2 
218 ILE 218 A 218 A ? TYR 214 A 214 A ? -3.0 GLU 219 A 219 A ? -0.2 ILE 222 A 222 A ? -2.3 ILE 221 A 221 A ? -0.3 
219 GLU 219 A 219 A ? ALA 215 A 215 A ? -2.9 SER 220 A 220 A ? -0.2 THR 223 A 223 A ? -2.5 GLY 224 A 224 A ? -0.3 
220 SER 220 A 220 A ? GLU 216 A 216 A ? -2.3 ILE 221 A 221 A ? -0.2 GLY 224 A 224 A ? -1.3 GLU 219 A 219 A ? -0.2 
221 ILE 221 A 221 A ? TRP 217 A 217 A ? -1.5 ILE 218 A 218 A ? -0.3 ASN 225 A 225 A ? -0.7 GLU 219 A 219 A ? -0.2 
222 ILE 222 A 222 A ? ILE 218 A 218 A ? -2.3 THR 223 A 223 A ? -0.2 ASN 225 A 225 A ? -0.4 SER 220 A 220 A ? -0.2 
223 THR 223 A 223 A ? GLU 219 A 219 A ? -2.5 GLY 224 A 224 A ? -0.2 ILE 222 A 222 A ? -0.2 ILE 221 A 221 A ? -0.2 
224 GLY 224 A 224 A ? SER 220 A 220 A ? -1.3 GLU 219 A 219 A ? -0.3 THR 223 A 223 A ? -0.2 ILE 222 A 222 A ? -0.2 
225 ASN 225 A 225 A ? ILE 221 A 221 A ? -0.7 ILE 222 A 222 A ? -0.4 ILE 221 A 221 A ? -0.0 ?   ?   ? ?   ? ? ?    
# 
loop_
_dssp_statistics_histogram.entry_id 
_dssp_statistics_histogram.type 
_dssp_statistics_histogram.1 
_dssp_statistics_histogram.2 
_dssp_statistics_histogram.3 
_dssp_statistics_histogram.4 
_dssp_statistics_histogram.5 
_dssp_statistics_histogram.6 
_dssp_statistics_histogram.7 
_dssp_statistics_histogram.8 
_dssp_statistics_histogram.9 
_dssp_statistics_histogram.10 
_dssp_statistics_histogram.11 
_dssp_statistics_histogram.12 
_dssp_statistics_histogram.13 
_dssp_statistics_histogram.14 
_dssp_statistics_histogram.15 
_dssp_statistics_histogram.16 
_dssp_statistics_histogram.17 
_dssp_statistics_histogram.18 
_dssp_statistics_histogram.19 
_dssp_statistics_histogram.20 
_dssp_statistics_histogram.21 
_dssp_statistics_histogram.22 
_dssp_statistics_histogram.23 
_dssp_statistics_histogram.24 
_dssp_statistics_histogram.25 
_dssp_statistics_histogram.26 
_dssp_statistics_histogram.27 
_dssp_statistics_histogram.28 
_dssp_statistics_histogram.29 
_dssp_statistics_histogram.30 
Crvi_A_02 residues_per_alpha_helix        0 0 0 1 0 0 0 0 0 1 0 0 0 0 0 0 0 0 0 0 0 0 0 0 0 0 0 0 0 0 
Crvi_A_02 parallel_bridges_per_ladder     1 0 0 0 0 0 0 0 0 0 0 0 0 0 0 0 0 0 0 0 0 0 0 0 0 0 0 0 0 0 
Crvi_A_02 antiparallel_bridges_per_ladder 0 4 2 5 1 2 0 0 0 0 0 0 0 0 0 0 0 0 0 0 0 0 0 0 0 0 0 0 0 0 
Crvi_A_02 ladders_per_sheet               1 0 0 0 0 1 0 1 0 0 0 0 0 0 0 0 0 0 0 0 0 0 0 0 0 0 0 0 0 0 
# 
loop_
_dssp_statistics_hbond.entry_id 
_dssp_statistics_hbond.type 
_dssp_statistics_hbond.count 
_dssp_statistics_hbond.count_per_100 
Crvi_A_02 O(I)-->H-N(J)          140 62.2 
Crvi_A_02 'PARALLEL BRIDGES'     2   0.9  
Crvi_A_02 'ANTIPARALLEL BRIDGES' 67  29.8 
Crvi_A_02 O(I)-->H-N(I-5)        1   0.4  
Crvi_A_02 O(I)-->H-N(I-4)        1   0.4  
Crvi_A_02 O(I)-->H-N(I-3)        5   2.2  
Crvi_A_02 O(I)-->H-N(I-2)        0   0.0  
Crvi_A_02 O(I)-->H-N(I-1)        0   0.0  
Crvi_A_02 O(I)-->H-N(I+0)        0   0.0  
Crvi_A_02 O(I)-->H-N(I+1)        0   0.0  
Crvi_A_02 O(I)-->H-N(I+2)        20  8.9  
Crvi_A_02 O(I)-->H-N(I+3)        24  10.7 
Crvi_A_02 O(I)-->H-N(I+4)        12  5.3  
Crvi_A_02 O(I)-->H-N(I+5)        0   0.0  
# 
_dssp_statistics.entry_id                       Crvi_A_02 
_dssp_statistics.nr_of_residues                 225 
_dssp_statistics.nr_of_chains                   1 
_dssp_statistics.nr_of_ss_bridges_total         0 
_dssp_statistics.nr_of_ss_bridges_intra_chain   0 
_dssp_statistics.nr_of_ss_bridges_inter_chain   0 
# 
loop_
_chem_comp.id 
_chem_comp.type 
_chem_comp.mon_nstd_flag 
_chem_comp.name 
_chem_comp.formula 
_chem_comp.formula_weight 
ALA 'L-PEPTIDE LINKING' y ALANINE         'C3 H7 N O2'     89.093 
ARG 'L-PEPTIDE LINKING' y ARGININE        'C6 H15 N4 O2'  175.209 
ASN 'L-PEPTIDE LINKING' y ASPARAGINE      'C4 H8 N2 O3'   132.118 
ASP 'L-PEPTIDE LINKING' y 'ASPARTIC ACID' 'C4 H7 N O4'    133.103 
CYS 'L-PEPTIDE LINKING' y CYSTEINE        'C3 H7 N O2 S'  121.158 
GLN 'L-PEPTIDE LINKING' y GLUTAMINE       'C5 H10 N2 O3'  146.144 
GLU 'L-PEPTIDE LINKING' y 'GLUTAMIC ACID' 'C5 H9 N O4'    147.129 
GLY 'PEPTIDE LINKING'   y GLYCINE         'C2 H5 N O2'     75.067 
HIS 'L-PEPTIDE LINKING' y HISTIDINE       'C6 H10 N3 O2'  156.162 
ILE 'L-PEPTIDE LINKING' y ISOLEUCINE      'C6 H13 N O2'   131.173 
LEU 'L-PEPTIDE LINKING' y LEUCINE         'C6 H13 N O2'   131.173 
LYS 'L-PEPTIDE LINKING' y LYSINE          'C6 H15 N2 O2'  147.195 
MET 'L-PEPTIDE LINKING' y METHIONINE      'C5 H11 N O2 S' 149.211 
PHE 'L-PEPTIDE LINKING' y PHENYLALANINE   'C9 H11 N O2'   165.189 
PRO 'L-PEPTIDE LINKING' y PROLINE         'C5 H9 N O2'     115.13 
SER 'L-PEPTIDE LINKING' y SERINE          'C3 H7 N O3'    105.093 
THR 'L-PEPTIDE LINKING' y THREONINE       'C4 H9 N O3'    119.119 
TRP 'L-PEPTIDE LINKING' y TRYPTOPHAN      'C11 H12 N2 O2' 204.225 
TYR 'L-PEPTIDE LINKING' y TYROSINE        'C9 H11 N O3'   181.189 
VAL 'L-PEPTIDE LINKING' y VALINE          'C5 H11 N O2'   117.146 
# 
loop_
_atom_type.symbol 
N 
C 
O 
S 
# 
loop_
_entity_poly_seq.entity_id 
_entity_poly_seq.num 
_entity_poly_seq.mon_id 
_entity_poly_seq.hetero 
1   1 LEU n 
1   2 VAL n 
1   3 VAL n 
1   4 GLY n 
1   5 GLY n 
1   6 ASP n 
1   7 GLU n 
1   8 CYS n 
1   9 ASN n 
1  10 ILE n 
1  11 ASN n 
1  12 GLU n 
1  13 HIS n 
1  14 ARG n 
1  15 SER n 
1  16 LEU n 
1  17 VAL n 
1  18 LEU n 
1  19 VAL n 
1  20 TYR n 
1  21 SER n 
1  22 ASP n 
1  23 GLY n 
1  24 ILE n 
1  25 GLN n 
1  26 CYS n 
1  27 GLY n 
1  28 GLY n 
1  29 THR n 
1  30 LEU n 
1  31 ILE n 
1  32 ASN n 
1  33 GLN n 
1  34 GLU n 
1  35 TRP n 
1  36 MET n 
1  37 LEU n 
1  38 THR n 
1  39 ALA n 
1  40 ALA n 
1  41 HIS n 
1  42 CYS n 
1  43 ASN n 
1  44 GLY n 
1  45 LYS n 
1  46 LYS n 
1  47 MET n 
1  48 LYS n 
1  49 ILE n 
1  50 GLN n 
1  51 PHE n 
1  52 GLY n 
1  53 LEU n 
1  54 HIS n 
1  55 SER n 
1  56 LYS n 
1  57 LYS n 
1  58 VAL n 
1  59 PRO n 
1  60 ASN n 
1  61 LYS n 
1  62 ASP n 
1  63 LYS n 
1  64 GLN n 
1  65 THR n 
1  66 ARG n 
1  67 VAL n 
1  68 PRO n 
1  69 LYS n 
1  70 GLU n 
1  71 LYS n 
1  72 PHE n 
1  73 PHE n 
1  74 CYS n 
1  75 LEU n 
1  76 SER n 
1  77 SER n 
1  78 ASN n 
1  79 ASN n 
1  80 LYS n 
1  81 GLU n 
1  82 TRP n 
1  83 ASP n 
1  84 LYS n 
1  85 ASP n 
1  86 ILE n 
1  87 MET n 
1  88 LEU n 
1  89 ILE n 
1  90 ARG n 
1  91 LEU n 
1  92 ASN n 
1  93 ARG n 
1  94 PRO n 
1  95 VAL n 
1  96 ASN n 
1  97 ASN n 
1  98 SER n 
1  99 LYS n 
1 100 HIS n 
1 101 ILE n 
1 102 ALA n 
1 103 PRO n 
1 104 LEU n 
1 105 SER n 
1 106 LEU n 
1 107 PRO n 
1 108 SER n 
1 109 LYS n 
1 110 PRO n 
1 111 PRO n 
1 112 SER n 
1 113 GLN n 
1 114 ASP n 
1 115 THR n 
1 116 VAL n 
1 117 CYS n 
1 118 ASN n 
1 119 ILE n 
1 120 MET n 
1 121 GLY n 
1 122 TRP n 
1 123 GLY n 
1 124 THR n 
1 125 ILE n 
1 126 SER n 
1 127 PRO n 
1 128 THR n 
1 129 LYS n 
1 130 GLU n 
1 131 THR n 
1 132 TYR n 
1 133 PRO n 
1 134 ASP n 
1 135 VAL n 
1 136 PRO n 
1 137 HIS n 
1 138 CYS n 
1 139 ALA n 
1 140 ASN n 
1 141 ILE n 
1 142 ASN n 
1 143 ILE n 
1 144 LEU n 
1 145 ASP n 
1 146 HIS n 
1 147 ALA n 
1 148 VAL n 
1 149 CYS n 
1 150 ARG n 
1 151 PRO n 
1 152 ILE n 
1 153 TYR n 
1 154 PRO n 
1 155 GLY n 
1 156 LEU n 
1 157 GLU n 
1 158 LYS n 
1 159 SER n 
1 160 ARG n 
1 161 VAL n 
1 162 LEU n 
1 163 CYS n 
1 164 ALA n 
1 165 GLY n 
1 166 ILE n 
1 167 LEU n 
1 168 GLU n 
1 169 GLY n 
1 170 GLY n 
1 171 LYS n 
1 172 ASP n 
1 173 THR n 
1 174 CYS n 
1 175 GLY n 
1 176 GLY n 
1 177 ASP n 
1 178 SER n 
1 179 GLY n 
1 180 GLY n 
1 181 PRO n 
1 182 LEU n 
1 183 ILE n 
1 184 CYS n 
1 185 ASN n 
1 186 GLY n 
1 187 GLU n 
1 188 ILE n 
1 189 GLN n 
1 190 GLY n 
1 191 ILE n 
1 192 LEU n 
1 193 SER n 
1 194 VAL n 
1 195 GLY n 
1 196 GLY n 
1 197 ASP n 
1 198 PRO n 
1 199 CYS n 
1 200 ALA n 
1 201 GLN n 
1 202 SER n 
1 203 HIS n 
1 204 VAL n 
1 205 PRO n 
1 206 ALA n 
1 207 LEU n 
1 208 TYR n 
1 209 ILE n 
1 210 LYS n 
1 211 VAL n 
1 212 PHE n 
1 213 ASP n 
1 214 TYR n 
1 215 ALA n 
1 216 GLU n 
1 217 TRP n 
1 218 ILE n 
1 219 GLU n 
1 220 SER n 
1 221 ILE n 
1 222 ILE n 
1 223 THR n 
1 224 GLY n 
1 225 ASN n 
# 
loop_
_pdbx_poly_seq_scheme.asym_id 
_pdbx_poly_seq_scheme.entity_id 
_pdbx_poly_seq_scheme.seq_id 
_pdbx_poly_seq_scheme.mon_id 
_pdbx_poly_seq_scheme.ndb_seq_num 
_pdbx_poly_seq_scheme.pdb_seq_num 
_pdbx_poly_seq_scheme.auth_seq_num 
_pdbx_poly_seq_scheme.pdb_mon_id 
_pdbx_poly_seq_scheme.auth_mon_id 
_pdbx_poly_seq_scheme.pdb_strand_id 
_pdbx_poly_seq_scheme.pdb_ins_code 
_pdbx_poly_seq_scheme.hetero 
A 1   1 LEU   1 1   1   LEU LEU A ? n 
A 1   2 VAL   2 2   2   VAL VAL A ? n 
A 1   3 VAL   3 3   3   VAL VAL A ? n 
A 1   4 GLY   4 4   4   GLY GLY A ? n 
A 1   5 GLY   5 5   5   GLY GLY A ? n 
A 1   6 ASP   6 6   6   ASP ASP A ? n 
A 1   7 GLU   7 7   7   GLU GLU A ? n 
A 1   8 CYS   8 8   8   CYS CYS A ? n 
A 1   9 ASN   9 9   9   ASN ASN A ? n 
A 1  10 ILE  10 10  10  ILE ILE A ? n 
A 1  11 ASN  11 11  11  ASN ASN A ? n 
A 1  12 GLU  12 12  12  GLU GLU A ? n 
A 1  13 HIS  13 13  13  HIS HIS A ? n 
A 1  14 ARG  14 14  14  ARG ARG A ? n 
A 1  15 SER  15 15  15  SER SER A ? n 
A 1  16 LEU  16 16  16  LEU LEU A ? n 
A 1  17 VAL  17 17  17  VAL VAL A ? n 
A 1  18 LEU  18 18  18  LEU LEU A ? n 
A 1  19 VAL  19 19  19  VAL VAL A ? n 
A 1  20 TYR  20 20  20  TYR TYR A ? n 
A 1  21 SER  21 21  21  SER SER A ? n 
A 1  22 ASP  22 22  22  ASP ASP A ? n 
A 1  23 GLY  23 23  23  GLY GLY A ? n 
A 1  24 ILE  24 24  24  ILE ILE A ? n 
A 1  25 GLN  25 25  25  GLN GLN A ? n 
A 1  26 CYS  26 26  26  CYS CYS A ? n 
A 1  27 GLY  27 27  27  GLY GLY A ? n 
A 1  28 GLY  28 28  28  GLY GLY A ? n 
A 1  29 THR  29 29  29  THR THR A ? n 
A 1  30 LEU  30 30  30  LEU LEU A ? n 
A 1  31 ILE  31 31  31  ILE ILE A ? n 
A 1  32 ASN  32 32  32  ASN ASN A ? n 
A 1  33 GLN  33 33  33  GLN GLN A ? n 
A 1  34 GLU  34 34  34  GLU GLU A ? n 
A 1  35 TRP  35 35  35  TRP TRP A ? n 
A 1  36 MET  36 36  36  MET MET A ? n 
A 1  37 LEU  37 37  37  LEU LEU A ? n 
A 1  38 THR  38 38  38  THR THR A ? n 
A 1  39 ALA  39 39  39  ALA ALA A ? n 
A 1  40 ALA  40 40  40  ALA ALA A ? n 
A 1  41 HIS  41 41  41  HIS HIS A ? n 
A 1  42 CYS  42 42  42  CYS CYS A ? n 
A 1  43 ASN  43 43  43  ASN ASN A ? n 
A 1  44 GLY  44 44  44  GLY GLY A ? n 
A 1  45 LYS  45 45  45  LYS LYS A ? n 
A 1  46 LYS  46 46  46  LYS LYS A ? n 
A 1  47 MET  47 47  47  MET MET A ? n 
A 1  48 LYS  48 48  48  LYS LYS A ? n 
A 1  49 ILE  49 49  49  ILE ILE A ? n 
A 1  50 GLN  50 50  50  GLN GLN A ? n 
A 1  51 PHE  51 51  51  PHE PHE A ? n 
A 1  52 GLY  52 52  52  GLY GLY A ? n 
A 1  53 LEU  53 53  53  LEU LEU A ? n 
A 1  54 HIS  54 54  54  HIS HIS A ? n 
A 1  55 SER  55 55  55  SER SER A ? n 
A 1  56 LYS  56 56  56  LYS LYS A ? n 
A 1  57 LYS  57 57  57  LYS LYS A ? n 
A 1  58 VAL  58 58  58  VAL VAL A ? n 
A 1  59 PRO  59 59  59  PRO PRO A ? n 
A 1  60 ASN  60 60  60  ASN ASN A ? n 
A 1  61 LYS  61 61  61  LYS LYS A ? n 
A 1  62 ASP  62 62  62  ASP ASP A ? n 
A 1  63 LYS  63 63  63  LYS LYS A ? n 
A 1  64 GLN  64 64  64  GLN GLN A ? n 
A 1  65 THR  65 65  65  THR THR A ? n 
A 1  66 ARG  66 66  66  ARG ARG A ? n 
A 1  67 VAL  67 67  67  VAL VAL A ? n 
A 1  68 PRO  68 68  68  PRO PRO A ? n 
A 1  69 LYS  69 69  69  LYS LYS A ? n 
A 1  70 GLU  70 70  70  GLU GLU A ? n 
A 1  71 LYS  71 71  71  LYS LYS A ? n 
A 1  72 PHE  72 72  72  PHE PHE A ? n 
A 1  73 PHE  73 73  73  PHE PHE A ? n 
A 1  74 CYS  74 74  74  CYS CYS A ? n 
A 1  75 LEU  75 75  75  LEU LEU A ? n 
A 1  76 SER  76 76  76  SER SER A ? n 
A 1  77 SER  77 77  77  SER SER A ? n 
A 1  78 ASN  78 78  78  ASN ASN A ? n 
A 1  79 ASN  79 79  79  ASN ASN A ? n 
A 1  80 LYS  80 80  80  LYS LYS A ? n 
A 1  81 GLU  81 81  81  GLU GLU A ? n 
A 1  82 TRP  82 82  82  TRP TRP A ? n 
A 1  83 ASP  83 83  83  ASP ASP A ? n 
A 1  84 LYS  84 84  84  LYS LYS A ? n 
A 1  85 ASP  85 85  85  ASP ASP A ? n 
A 1  86 ILE  86 86  86  ILE ILE A ? n 
A 1  87 MET  87 87  87  MET MET A ? n 
A 1  88 LEU  88 88  88  LEU LEU A ? n 
A 1  89 ILE  89 89  89  ILE ILE A ? n 
A 1  90 ARG  90 90  90  ARG ARG A ? n 
A 1  91 LEU  91 91  91  LEU LEU A ? n 
A 1  92 ASN  92 92  92  ASN ASN A ? n 
A 1  93 ARG  93 93  93  ARG ARG A ? n 
A 1  94 PRO  94 94  94  PRO PRO A ? n 
A 1  95 VAL  95 95  95  VAL VAL A ? n 
A 1  96 ASN  96 96  96  ASN ASN A ? n 
A 1  97 ASN  97 97  97  ASN ASN A ? n 
A 1  98 SER  98 98  98  SER SER A ? n 
A 1  99 LYS  99 99  99  LYS LYS A ? n 
A 1 100 HIS 100 100 100 HIS HIS A ? n 
A 1 101 ILE 101 101 101 ILE ILE A ? n 
A 1 102 ALA 102 102 102 ALA ALA A ? n 
A 1 103 PRO 103 103 103 PRO PRO A ? n 
A 1 104 LEU 104 104 104 LEU LEU A ? n 
A 1 105 SER 105 105 105 SER SER A ? n 
A 1 106 LEU 106 106 106 LEU LEU A ? n 
A 1 107 PRO 107 107 107 PRO PRO A ? n 
A 1 108 SER 108 108 108 SER SER A ? n 
A 1 109 LYS 109 109 109 LYS LYS A ? n 
A 1 110 PRO 110 110 110 PRO PRO A ? n 
A 1 111 PRO 111 111 111 PRO PRO A ? n 
A 1 112 SER 112 112 112 SER SER A ? n 
A 1 113 GLN 113 113 113 GLN GLN A ? n 
A 1 114 ASP 114 114 114 ASP ASP A ? n 
A 1 115 THR 115 115 115 THR THR A ? n 
A 1 116 VAL 116 116 116 VAL VAL A ? n 
A 1 117 CYS 117 117 117 CYS CYS A ? n 
A 1 118 ASN 118 118 118 ASN ASN A ? n 
A 1 119 ILE 119 119 119 ILE ILE A ? n 
A 1 120 MET 120 120 120 MET MET A ? n 
A 1 121 GLY 121 121 121 GLY GLY A ? n 
A 1 122 TRP 122 122 122 TRP TRP A ? n 
A 1 123 GLY 123 123 123 GLY GLY A ? n 
A 1 124 THR 124 124 124 THR THR A ? n 
A 1 125 ILE 125 125 125 ILE ILE A ? n 
A 1 126 SER 126 126 126 SER SER A ? n 
A 1 127 PRO 127 127 127 PRO PRO A ? n 
A 1 128 THR 128 128 128 THR THR A ? n 
A 1 129 LYS 129 129 129 LYS LYS A ? n 
A 1 130 GLU 130 130 130 GLU GLU A ? n 
A 1 131 THR 131 131 131 THR THR A ? n 
A 1 132 TYR 132 132 132 TYR TYR A ? n 
A 1 133 PRO 133 133 133 PRO PRO A ? n 
A 1 134 ASP 134 134 134 ASP ASP A ? n 
A 1 135 VAL 135 135 135 VAL VAL A ? n 
A 1 136 PRO 136 136 136 PRO PRO A ? n 
A 1 137 HIS 137 137 137 HIS HIS A ? n 
A 1 138 CYS 138 138 138 CYS CYS A ? n 
A 1 139 ALA 139 139 139 ALA ALA A ? n 
A 1 140 ASN 140 140 140 ASN ASN A ? n 
A 1 141 ILE 141 141 141 ILE ILE A ? n 
A 1 142 ASN 142 142 142 ASN ASN A ? n 
A 1 143 ILE 143 143 143 ILE ILE A ? n 
A 1 144 LEU 144 144 144 LEU LEU A ? n 
A 1 145 ASP 145 145 145 ASP ASP A ? n 
A 1 146 HIS 146 146 146 HIS HIS A ? n 
A 1 147 ALA 147 147 147 ALA ALA A ? n 
A 1 148 VAL 148 148 148 VAL VAL A ? n 
A 1 149 CYS 149 149 149 CYS CYS A ? n 
A 1 150 ARG 150 150 150 ARG ARG A ? n 
A 1 151 PRO 151 151 151 PRO PRO A ? n 
A 1 152 ILE 152 152 152 ILE ILE A ? n 
A 1 153 TYR 153 153 153 TYR TYR A ? n 
A 1 154 PRO 154 154 154 PRO PRO A ? n 
A 1 155 GLY 155 155 155 GLY GLY A ? n 
A 1 156 LEU 156 156 156 LEU LEU A ? n 
A 1 157 GLU 157 157 157 GLU GLU A ? n 
A 1 158 LYS 158 158 158 LYS LYS A ? n 
A 1 159 SER 159 159 159 SER SER A ? n 
A 1 160 ARG 160 160 160 ARG ARG A ? n 
A 1 161 VAL 161 161 161 VAL VAL A ? n 
A 1 162 LEU 162 162 162 LEU LEU A ? n 
A 1 163 CYS 163 163 163 CYS CYS A ? n 
A 1 164 ALA 164 164 164 ALA ALA A ? n 
A 1 165 GLY 165 165 165 GLY GLY A ? n 
A 1 166 ILE 166 166 166 ILE ILE A ? n 
A 1 167 LEU 167 167 167 LEU LEU A ? n 
A 1 168 GLU 168 168 168 GLU GLU A ? n 
A 1 169 GLY 169 169 169 GLY GLY A ? n 
A 1 170 GLY 170 170 170 GLY GLY A ? n 
A 1 171 LYS 171 171 171 LYS LYS A ? n 
A 1 172 ASP 172 172 172 ASP ASP A ? n 
A 1 173 THR 173 173 173 THR THR A ? n 
A 1 174 CYS 174 174 174 CYS CYS A ? n 
A 1 175 GLY 175 175 175 GLY GLY A ? n 
A 1 176 GLY 176 176 176 GLY GLY A ? n 
A 1 177 ASP 177 177 177 ASP ASP A ? n 
A 1 178 SER 178 178 178 SER SER A ? n 
A 1 179 GLY 179 179 179 GLY GLY A ? n 
A 1 180 GLY 180 180 180 GLY GLY A ? n 
A 1 181 PRO 181 181 181 PRO PRO A ? n 
A 1 182 LEU 182 182 182 LEU LEU A ? n 
A 1 183 ILE 183 183 183 ILE ILE A ? n 
A 1 184 CYS 184 184 184 CYS CYS A ? n 
A 1 185 ASN 185 185 185 ASN ASN A ? n 
A 1 186 GLY 186 186 186 GLY GLY A ? n 
A 1 187 GLU 187 187 187 GLU GLU A ? n 
A 1 188 ILE 188 188 188 ILE ILE A ? n 
A 1 189 GLN 189 189 189 GLN GLN A ? n 
A 1 190 GLY 190 190 190 GLY GLY A ? n 
A 1 191 ILE 191 191 191 ILE ILE A ? n 
A 1 192 LEU 192 192 192 LEU LEU A ? n 
A 1 193 SER 193 193 193 SER SER A ? n 
A 1 194 VAL 194 194 194 VAL VAL A ? n 
A 1 195 GLY 195 195 195 GLY GLY A ? n 
A 1 196 GLY 196 196 196 GLY GLY A ? n 
A 1 197 ASP 197 197 197 ASP ASP A ? n 
A 1 198 PRO 198 198 198 PRO PRO A ? n 
A 1 199 CYS 199 199 199 CYS CYS A ? n 
A 1 200 ALA 200 200 200 ALA ALA A ? n 
A 1 201 GLN 201 201 201 GLN GLN A ? n 
A 1 202 SER 202 202 202 SER SER A ? n 
A 1 203 HIS 203 203 203 HIS HIS A ? n 
A 1 204 VAL 204 204 204 VAL VAL A ? n 
A 1 205 PRO 205 205 205 PRO PRO A ? n 
A 1 206 ALA 206 206 206 ALA ALA A ? n 
A 1 207 LEU 207 207 207 LEU LEU A ? n 
A 1 208 TYR 208 208 208 TYR TYR A ? n 
A 1 209 ILE 209 209 209 ILE ILE A ? n 
A 1 210 LYS 210 210 210 LYS LYS A ? n 
A 1 211 VAL 211 211 211 VAL VAL A ? n 
A 1 212 PHE 212 212 212 PHE PHE A ? n 
A 1 213 ASP 213 213 213 ASP ASP A ? n 
A 1 214 TYR 214 214 214 TYR TYR A ? n 
A 1 215 ALA 215 215 215 ALA ALA A ? n 
A 1 216 GLU 216 216 216 GLU GLU A ? n 
A 1 217 TRP 217 217 217 TRP TRP A ? n 
A 1 218 ILE 218 218 218 ILE ILE A ? n 
A 1 219 GLU 219 219 219 GLU GLU A ? n 
A 1 220 SER 220 220 220 SER SER A ? n 
A 1 221 ILE 221 221 221 ILE ILE A ? n 
A 1 222 ILE 222 222 222 ILE ILE A ? n 
A 1 223 THR 223 223 223 THR THR A ? n 
A 1 224 GLY 224 224 224 GLY GLY A ? n 
A 1 225 ASN 225 225 225 ASN ASN A ? n 
# 
loop_
_atom_site.group_PDB 
_atom_site.id 
_atom_site.type_symbol 
_atom_site.label_atom_id 
_atom_site.label_alt_id 
_atom_site.label_comp_id 
_atom_site.label_asym_id 
_atom_site.label_entity_id 
_atom_site.label_seq_id 
_atom_site.pdbx_PDB_ins_code 
_atom_site.Cartn_x 
_atom_site.Cartn_y 
_atom_site.Cartn_z 
_atom_site.occupancy 
_atom_site.B_iso_or_equiv 
_atom_site.pdbx_formal_charge 
_atom_site.auth_seq_id 
_atom_site.auth_comp_id 
_atom_site.auth_asym_id 
_atom_site.auth_atom_id 
_atom_site.pdbx_PDB_model_num 
ATOM 1    N N   ? LEU A 1   1 ?   5.924 -10.159  -1.710 1.000 68.330 ? 1   LEU A N   1 
ATOM 2    C CA  ? LEU A 1   1 ?   5.145 -10.937  -2.667 1.000 68.330 ? 1   LEU A CA  1 
ATOM 3    C C   ? LEU A 1   1 ?   3.873 -11.476  -2.021 1.000 68.330 ? 1   LEU A C   1 
ATOM 4    C CB  ? LEU A 1   1 ?   5.979 -12.095  -3.222 1.000 68.330 ? 1   LEU A CB  1 
ATOM 5    O O   ? LEU A 1   1 ?   3.794 -11.590  -0.796 1.000 68.330 ? 1   LEU A O   1 
ATOM 6    C CG  ? LEU A 1   1 ?   5.437 -12.778  -4.479 1.000 68.330 ? 1   LEU A CG  1 
ATOM 7    C CD1 ? LEU A 1   1 ?   5.882 -12.022  -5.727 1.000 68.330 ? 1   LEU A CD1 1 
ATOM 8    C CD2 ? LEU A 1   1 ?   5.895 -14.231  -4.537 1.000 68.330 ? 1   LEU A CD2 1 
ATOM 9    N N   ? VAL A 1   2 ?   2.833 -11.703  -2.785 1.000 86.380 ? 2   VAL A N   1 
ATOM 10   C CA  ? VAL A 1   2 ?   1.539 -12.292  -2.457 1.000 86.380 ? 2   VAL A CA  1 
ATOM 11   C C   ? VAL A 1   2 ?   1.614 -13.811  -2.596 1.000 86.380 ? 2   VAL A C   1 
ATOM 12   C CB  ? VAL A 1   2 ?   0.416 -11.730  -3.356 1.000 86.380 ? 2   VAL A CB  1 
ATOM 13   O O   ? VAL A 1   2 ?   1.815 -14.332  -3.695 1.000 86.380 ? 2   VAL A O   1 
ATOM 14   C CG1 ? VAL A 1   2 ?  -0.920 -12.397  -3.032 1.000 86.380 ? 2   VAL A CG1 1 
ATOM 15   C CG2 ? VAL A 1   2 ?   0.313 -10.214  -3.195 1.000 86.380 ? 2   VAL A CG2 1 
ATOM 16   N N   ? VAL A 1   3 ?   1.804 -14.562  -1.426 1.000 92.440 ? 3   VAL A N   1 
ATOM 17   C CA  ? VAL A 1   3 ?   1.760 -16.020  -1.436 1.000 92.440 ? 3   VAL A CA  1 
ATOM 18   C C   ? VAL A 1   3 ?   0.400 -16.493  -1.943 1.000 92.440 ? 3   VAL A C   1 
ATOM 19   C CB  ? VAL A 1   3 ?   2.040 -16.607  -0.034 1.000 92.440 ? 3   VAL A CB  1 
ATOM 20   O O   ? VAL A 1   3 ?  -0.639 -15.972  -1.529 1.000 92.440 ? 3   VAL A O   1 
ATOM 21   C CG1 ? VAL A 1   3 ?   1.912 -18.129  -0.050 1.000 92.440 ? 3   VAL A CG1 1 
ATOM 22   C CG2 ? VAL A 1   3 ?   3.426 -16.189   0.452 1.000 92.440 ? 3   VAL A CG2 1 
ATOM 23   N N   ? GLY A 1   4 ?   0.507 -17.460  -2.848 1.000 91.960 ? 4   GLY A N   1 
ATOM 24   C CA  ? GLY A 1   4 ?  -0.740 -18.014  -3.350 1.000 91.960 ? 4   GLY A CA  1 
ATOM 25   C C   ? GLY A 1   4 ?  -1.366 -17.175  -4.447 1.000 91.960 ? 4   GLY A C   1 
ATOM 26   O O   ? GLY A 1   4 ?  -2.486 -17.449  -4.883 1.000 91.960 ? 4   GLY A O   1 
ATOM 27   N N   ? GLY A 1   5 ?  -0.623 -16.011  -4.894 1.000 93.420 ? 5   GLY A N   1 
ATOM 28   C CA  ? GLY A 1   5 ?  -1.064 -15.167  -5.994 1.000 93.420 ? 5   GLY A CA  1 
ATOM 29   C C   ? GLY A 1   5 ?  -0.393 -15.505  -7.311 1.000 93.420 ? 5   GLY A C   1 
ATOM 30   O O   ? GLY A 1   5 ?   0.374 -16.467  -7.395 1.000 93.420 ? 5   GLY A O   1 
ATOM 31   N N   ? ASP A 1   6 ?  -0.719 -14.751  -8.348 1.000 94.290 ? 6   ASP A N   1 
ATOM 32   C CA  ? ASP A 1   6 ?  -0.150 -14.854  -9.688 1.000 94.290 ? 6   ASP A CA  1 
ATOM 33   C C   ? ASP A 1   6 ?   0.344 -13.495 -10.180 1.000 94.290 ? 6   ASP A C   1 
ATOM 34   C CB  ? ASP A 1   6 ?  -1.179 -15.425 -10.666 1.000 94.290 ? 6   ASP A CB  1 
ATOM 35   O O   ? ASP A 1   6 ?   0.025 -12.461  -9.590 1.000 94.290 ? 6   ASP A O   1 
ATOM 36   C CG  ? ASP A 1   6 ?  -1.677 -16.802 -10.264 1.000 94.290 ? 6   ASP A CG  1 
ATOM 37   O OD1 ? ASP A 1   6 ?  -0.852 -17.726 -10.102 1.000 94.290 ? 6   ASP A OD1 1 
ATOM 38   O OD2 ? ASP A 1   6 ?  -2.907 -16.966 -10.112 1.000 94.290 ? 6   ASP A OD2 1 
ATOM 39   N N   ? GLU A 1   7 ?   1.211 -13.620 -11.153 1.000 94.870 ? 7   GLU A N   1 
ATOM 40   C CA  ? GLU A 1   7 ?   1.676 -12.378 -11.763 1.000 94.870 ? 7   GLU A CA  1 
ATOM 41   C C   ? GLU A 1   7 ?   0.506 -11.459 -12.104 1.000 94.870 ? 7   GLU A C   1 
ATOM 42   C CB  ? GLU A 1   7 ?   2.498 -12.671 -13.021 1.000 94.870 ? 7   GLU A CB  1 
ATOM 43   O O   ? GLU A 1   7 ?  -0.498 -11.905 -12.662 1.000 94.870 ? 7   GLU A O   1 
ATOM 44   C CG  ? GLU A 1   7 ?   3.853 -13.304 -12.736 1.000 94.870 ? 7   GLU A CG  1 
ATOM 45   C CD  ? GLU A 1   7 ?   4.718 -13.452 -13.977 1.000 94.870 ? 7   GLU A CD  1 
ATOM 46   O OE1 ? GLU A 1   7 ?   5.861 -13.952 -13.865 1.000 94.870 ? 7   GLU A OE1 1 
ATOM 47   O OE2 ? GLU A 1   7 ?   4.251 -13.064 -15.071 1.000 94.870 ? 7   GLU A OE2 1 
ATOM 48   N N   ? CYS A 1   8 ?   0.661 -10.182 -11.599 1.000 93.690 ? 8   CYS A N   1 
ATOM 49   C CA  ? CYS A 1   8 ?  -0.353  -9.183 -11.916 1.000 93.690 ? 8   CYS A CA  1 
ATOM 50   C C   ? CYS A 1   8 ?  -0.386  -8.894 -13.412 1.000 93.690 ? 8   CYS A C   1 
ATOM 51   C CB  ? CYS A 1   8 ?  -0.092  -7.891 -11.143 1.000 93.690 ? 8   CYS A CB  1 
ATOM 52   O O   ? CYS A 1   8 ?   0.650  -8.930 -14.078 1.000 93.690 ? 8   CYS A O   1 
ATOM 53   S SG  ? CYS A 1   8 ?  -0.145  -8.092  -9.349 1.000 93.690 ? 8   CYS A SG  1 
ATOM 54   N N   ? ASN A 1   9 ?  -1.600  -8.598 -13.873 1.000 90.880 ? 9   ASN A N   1 
ATOM 55   C CA  ? ASN A 1   9 ?  -1.740  -8.091 -15.234 1.000 90.880 ? 9   ASN A CA  1 
ATOM 56   C C   ? ASN A 1   9 ?  -1.018  -6.759 -15.413 1.000 90.880 ? 9   ASN A C   1 
ATOM 57   C CB  ? ASN A 1   9 ?  -3.218  -7.948 -15.603 1.000 90.880 ? 9   ASN A CB  1 
ATOM 58   O O   ? ASN A 1   9 ?  -1.111  -5.877 -14.557 1.000 90.880 ? 9   ASN A O   1 
ATOM 59   C CG  ? ASN A 1   9 ?  -3.423  -7.574 -17.058 1.000 90.880 ? 9   ASN A CG  1 
ATOM 60   N ND2 ? ASN A 1   9 ?  -3.964  -8.502 -17.838 1.000 90.880 ? 9   ASN A ND2 1 
ATOM 61   O OD1 ? ASN A 1   9 ?  -3.097  -6.460 -17.477 1.000 90.880 ? 9   ASN A OD1 1 
ATOM 62   N N   ? ILE A 1  10 ?  -0.243  -6.549 -16.510 1.000 87.950 ? 10  ILE A N   1 
ATOM 63   C CA  ? ILE A 1  10 ?   0.598  -5.385 -16.768 1.000 87.950 ? 10  ILE A CA  1 
ATOM 64   C C   ? ILE A 1  10 ?  -0.251  -4.117 -16.734 1.000 87.950 ? 10  ILE A C   1 
ATOM 65   C CB  ? ILE A 1  10 ?   1.328  -5.505 -18.125 1.000 87.950 ? 10  ILE A CB  1 
ATOM 66   O O   ? ILE A 1  10 ?   0.243  -3.041 -16.388 1.000 87.950 ? 10  ILE A O   1 
ATOM 67   C CG1 ? ILE A 1  10 ?   2.379  -4.398 -18.266 1.000 87.950 ? 10  ILE A CG1 1 
ATOM 68   C CG2 ? ILE A 1  10 ?   0.326  -5.460 -19.283 1.000 87.950 ? 10  ILE A CG2 1 
ATOM 69   C CD1 ? ILE A 1  10 ?   3.353  -4.613 -19.416 1.000 87.950 ? 10  ILE A CD1 1 
ATOM 70   N N   ? ASN A 1  11 ?  -1.562  -4.180 -16.871 1.000 84.140 ? 11  ASN A N   1 
ATOM 71   C CA  ? ASN A 1  11 ?  -2.411  -2.994 -16.920 1.000 84.140 ? 11  ASN A CA  1 
ATOM 72   C C   ? ASN A 1  11 ?  -3.297  -2.887 -15.683 1.000 84.140 ? 11  ASN A C   1 
ATOM 73   C CB  ? ASN A 1  11 ?  -3.267  -2.999 -18.188 1.000 84.140 ? 11  ASN A CB  1 
ATOM 74   O O   ? ASN A 1  11 ?  -4.086  -1.949 -15.558 1.000 84.140 ? 11  ASN A O   1 
ATOM 75   C CG  ? ASN A 1  11 ?  -2.440  -2.878 -19.453 1.000 84.140 ? 11  ASN A CG  1 
ATOM 76   N ND2 ? ASN A 1  11 ?  -2.817  -3.627 -20.482 1.000 84.140 ? 11  ASN A ND2 1 
ATOM 77   O OD1 ? ASN A 1  11 ?  -1.470  -2.118 -19.504 1.000 84.140 ? 11  ASN A OD1 1 
ATOM 78   N N   ? GLU A 1  12 ?  -3.270  -3.743 -14.731 1.000 83.680 ? 12  GLU A N   1 
ATOM 79   C CA  ? GLU A 1  12 ?  -4.215  -3.849 -13.623 1.000 83.680 ? 12  GLU A CA  1 
ATOM 80   C C   ? GLU A 1  12 ?  -3.625  -3.278 -12.338 1.000 83.680 ? 12  GLU A C   1 
ATOM 81   C CB  ? GLU A 1  12 ?  -4.630  -5.307 -13.409 1.000 83.680 ? 12  GLU A CB  1 
ATOM 82   O O   ? GLU A 1  12 ?  -4.319  -3.166 -11.325 1.000 83.680 ? 12  GLU A O   1 
ATOM 83   C CG  ? GLU A 1  12 ?  -5.579  -5.839 -14.473 1.000 83.680 ? 12  GLU A CG  1 
ATOM 84   C CD  ? GLU A 1  12 ?  -6.062  -7.253 -14.194 1.000 83.680 ? 12  GLU A CD  1 
ATOM 85   O OE1 ? GLU A 1  12 ?  -7.037  -7.701 -14.840 1.000 83.680 ? 12  GLU A OE1 1 
ATOM 86   O OE2 ? GLU A 1  12 ?  -5.462  -7.919 -13.321 1.000 83.680 ? 12  GLU A OE2 1 
ATOM 87   N N   ? HIS A 1  13 ?  -2.311  -2.638 -12.282 1.000 89.940 ? 13  HIS A N   1 
ATOM 88   C CA  ? HIS A 1  13 ?  -1.684  -2.124 -11.070 1.000 89.940 ? 13  HIS A CA  1 
ATOM 89   C C   ? HIS A 1  13 ?  -1.067  -0.750 -11.309 1.000 89.940 ? 13  HIS A C   1 
ATOM 90   C CB  ? HIS A 1  13 ?  -0.617  -3.098 -10.565 1.000 89.940 ? 13  HIS A CB  1 
ATOM 91   O O   ? HIS A 1  13 ?   0.039  -0.472 -10.841 1.000 89.940 ? 13  HIS A O   1 
ATOM 92   C CG  ? HIS A 1  13 ?   0.415  -3.442 -11.592 1.000 89.940 ? 13  HIS A CG  1 
ATOM 93   C CD2 ? HIS A 1  13 ?   0.511  -4.494 -12.438 1.000 89.940 ? 13  HIS A CD2 1 
ATOM 94   N ND1 ? HIS A 1  13 ?   1.518  -2.652 -11.832 1.000 89.940 ? 13  HIS A ND1 1 
ATOM 95   C CE1 ? HIS A 1  13 ?   2.249  -3.205 -12.785 1.000 89.940 ? 13  HIS A CE1 1 
ATOM 96   N NE2 ? HIS A 1  13 ?   1.660  -4.324 -13.170 1.000 89.940 ? 13  HIS A NE2 1 
ATOM 97   N N   ? ARG A 1  14 ?  -1.735   0.029 -11.927 1.000 95.330 ? 14  ARG A N   1 
ATOM 98   C CA  ? ARG A 1  14 ?  -1.268   1.328 -12.400 1.000 95.330 ? 14  ARG A CA  1 
ATOM 99   C C   ? ARG A 1  14 ?  -1.029   2.282 -11.234 1.000 95.330 ? 14  ARG A C   1 
ATOM 100  C CB  ? ARG A 1  14 ?  -2.274   1.937 -13.378 1.000 95.330 ? 14  ARG A CB  1 
ATOM 101  O O   ? ARG A 1  14 ?  -0.347   3.297 -11.385 1.000 95.330 ? 14  ARG A O   1 
ATOM 102  C CG  ? ARG A 1  14 ?  -2.434   1.148 -14.668 1.000 95.330 ? 14  ARG A CG  1 
ATOM 103  C CD  ? ARG A 1  14 ?  -3.571   1.691 -15.523 1.000 95.330 ? 14  ARG A CD  1 
ATOM 104  N NE  ? ARG A 1  14 ?  -3.319   3.066 -15.944 1.000 95.330 ? 14  ARG A NE  1 
ATOM 105  N NH1 ? ARG A 1  14 ?  -5.450   3.425 -16.761 1.000 95.330 ? 14  ARG A NH1 1 
ATOM 106  N NH2 ? ARG A 1  14 ?  -3.883   5.094 -16.865 1.000 95.330 ? 14  ARG A NH2 1 
ATOM 107  C CZ  ? ARG A 1  14 ?  -4.218   3.858 -16.522 1.000 95.330 ? 14  ARG A CZ  1 
ATOM 108  N N   ? SER A 1  15 ?  -1.557   1.957 -10.054 1.000 96.730 ? 15  SER A N   1 
ATOM 109  C CA  ? SER A 1  15 ?  -1.379   2.784  -8.865 1.000 96.730 ? 15  SER A CA  1 
ATOM 110  C C   ? SER A 1  15 ?  -0.309   2.207  -7.945 1.000 96.730 ? 15  SER A C   1 
ATOM 111  C CB  ? SER A 1  15 ?  -2.698   2.919  -8.103 1.000 96.730 ? 15  SER A CB  1 
ATOM 112  O O   ? SER A 1  15 ?   0.070   2.834  -6.954 1.000 96.730 ? 15  SER A O   1 
ATOM 113  O OG  ? SER A 1  15 ?  -3.166   1.651  -7.678 1.000 96.730 ? 15  SER A OG  1 
ATOM 114  N N   ? LEU A 1  16 ?   0.165   0.983  -8.237 1.000 97.100 ? 16  LEU A N   1 
ATOM 115  C CA  ? LEU A 1  16 ?   1.168   0.318  -7.413 1.000 97.100 ? 16  LEU A CA  1 
ATOM 116  C C   ? LEU A 1  16 ?   2.522   1.007  -7.544 1.000 97.100 ? 16  LEU A C   1 
ATOM 117  C CB  ? LEU A 1  16 ?   1.293  -1.157  -7.806 1.000 97.100 ? 16  LEU A CB  1 
ATOM 118  O O   ? LEU A 1  16 ?   2.985   1.271  -8.656 1.000 97.100 ? 16  LEU A O   1 
ATOM 119  C CG  ? LEU A 1  16 ?   2.284  -1.993  -6.995 1.000 97.100 ? 16  LEU A CG  1 
ATOM 120  C CD1 ? LEU A 1  16 ?   1.838  -2.080  -5.540 1.000 97.100 ? 16  LEU A CD1 1 
ATOM 121  C CD2 ? LEU A 1  16 ?   2.429  -3.385  -7.600 1.000 97.100 ? 16  LEU A CD2 1 
ATOM 122  N N   ? VAL A 1  17 ?   3.188   1.251  -6.448 1.000 97.150 ? 17  VAL A N   1 
ATOM 123  C CA  ? VAL A 1  17 ?   4.468   1.949  -6.384 1.000 97.150 ? 17  VAL A CA  1 
ATOM 124  C C   ? VAL A 1  17 ?   5.510   1.057  -5.712 1.000 97.150 ? 17  VAL A C   1 
ATOM 125  C CB  ? VAL A 1  17 ?   4.346   3.290  -5.626 1.000 97.150 ? 17  VAL A CB  1 
ATOM 126  O O   ? VAL A 1  17 ?   5.238   0.448  -4.675 1.000 97.150 ? 17  VAL A O   1 
ATOM 127  C CG1 ? VAL A 1  17 ?   5.691   4.014  -5.592 1.000 97.150 ? 17  VAL A CG1 1 
ATOM 128  C CG2 ? VAL A 1  17 ?   3.278   4.171  -6.271 1.000 97.150 ? 17  VAL A CG2 1 
ATOM 129  N N   ? LEU A 1  18 ?   6.707   0.965  -6.317 1.000 96.780 ? 18  LEU A N   1 
ATOM 130  C CA  ? LEU A 1  18 ?   7.842   0.275  -5.713 1.000 96.780 ? 18  LEU A CA  1 
ATOM 131  C C   ? LEU A 1  18 ?   8.742   1.257  -4.971 1.000 96.780 ? 18  LEU A C   1 
ATOM 132  C CB  ? LEU A 1  18 ?   8.648  -0.468  -6.782 1.000 96.780 ? 18  LEU A CB  1 
ATOM 133  O O   ? LEU A 1  18 ?   9.263   2.201  -5.569 1.000 96.780 ? 18  LEU A O   1 
ATOM 134  C CG  ? LEU A 1  18 ?   9.861  -1.259  -6.288 1.000 96.780 ? 18  LEU A CG  1 
ATOM 135  C CD1 ? LEU A 1  18 ?   9.433  -2.295  -5.254 1.000 96.780 ? 18  LEU A CD1 1 
ATOM 136  C CD2 ? LEU A 1  18 ?  10.576  -1.926  -7.458 1.000 96.780 ? 18  LEU A CD2 1 
ATOM 137  N N   ? VAL A 1  19 ?   8.892   0.950  -3.675 1.000 96.500 ? 19  VAL A N   1 
ATOM 138  C CA  ? VAL A 1  19 ?   9.686   1.818  -2.812 1.000 96.500 ? 19  VAL A CA  1 
ATOM 139  C C   ? VAL A 1  19 ?  10.963   1.096  -2.387 1.000 96.500 ? 19  VAL A C   1 
ATOM 140  C CB  ? VAL A 1  19 ?   8.887   2.265  -1.567 1.000 96.500 ? 19  VAL A CB  1 
ATOM 141  O O   ? VAL A 1  19 ?  10.906  -0.006  -1.836 1.000 96.500 ? 19  VAL A O   1 
ATOM 142  C CG1 ? VAL A 1  19 ?   9.714   3.222  -0.710 1.000 96.500 ? 19  VAL A CG1 1 
ATOM 143  C CG2 ? VAL A 1  19 ?   7.571   2.918  -1.985 1.000 96.500 ? 19  VAL A CG2 1 
ATOM 144  N N   ? TYR A 1  20 ?  12.080   1.665  -2.719 1.000 95.230 ? 20  TYR A N   1 
ATOM 145  C CA  ? TYR A 1  20 ?  13.373   1.225  -2.208 1.000 95.230 ? 20  TYR A CA  1 
ATOM 146  C C   ? TYR A 1  20 ?  13.887   2.176  -1.133 1.000 95.230 ? 20  TYR A C   1 
ATOM 147  C CB  ? TYR A 1  20 ?  14.394   1.121  -3.345 1.000 95.230 ? 20  TYR A CB  1 
ATOM 148  O O   ? TYR A 1  20 ?  14.116   3.358  -1.400 1.000 95.230 ? 20  TYR A O   1 
ATOM 149  C CG  ? TYR A 1  20 ?  14.082   0.032  -4.343 1.000 95.230 ? 20  TYR A CG  1 
ATOM 150  C CD1 ? TYR A 1  20 ?  14.335  -1.305  -4.045 1.000 95.230 ? 20  TYR A CD1 1 
ATOM 151  C CD2 ? TYR A 1  20 ?  13.537   0.338  -5.585 1.000 95.230 ? 20  TYR A CD2 1 
ATOM 152  C CE1 ? TYR A 1  20 ?  14.051  -2.312  -4.962 1.000 95.230 ? 20  TYR A CE1 1 
ATOM 153  C CE2 ? TYR A 1  20 ?  13.249  -0.661  -6.509 1.000 95.230 ? 20  TYR A CE2 1 
ATOM 154  O OH  ? TYR A 1  20 ?  13.226  -2.973  -7.101 1.000 95.230 ? 20  TYR A OH  1 
ATOM 155  C CZ  ? TYR A 1  20 ?  13.509  -1.981  -6.189 1.000 95.230 ? 20  TYR A CZ  1 
ATOM 156  N N   ? SER A 1  21 ?  13.949   1.572   0.164 1.000 92.180 ? 21  SER A N   1 
ATOM 157  C CA  ? SER A 1  21 ?  14.402   2.377   1.293 1.000 92.180 ? 21  SER A CA  1 
ATOM 158  C C   ? SER A 1  21 ?  15.460   1.640   2.108 1.000 92.180 ? 21  SER A C   1 
ATOM 159  C CB  ? SER A 1  21 ?  13.223   2.751   2.192 1.000 92.180 ? 21  SER A CB  1 
ATOM 160  O O   ? SER A 1  21 ?  15.171   0.614   2.727 1.000 92.180 ? 21  SER A O   1 
ATOM 161  O OG  ? SER A 1  21 ?  13.655   3.546   3.284 1.000 92.180 ? 21  SER A OG  1 
ATOM 162  N N   ? ASP A 1  22 ?  16.686   2.189   2.175 1.000 91.340 ? 22  ASP A N   1 
ATOM 163  C CA  ? ASP A 1  22 ?  17.789   1.656   2.968 1.000 91.340 ? 22  ASP A CA  1 
ATOM 164  C C   ? ASP A 1  22 ?  17.927   0.148   2.772 1.000 91.340 ? 22  ASP A C   1 
ATOM 165  C CB  ? ASP A 1  22 ?  17.588   1.978   4.450 1.000 91.340 ? 22  ASP A CB  1 
ATOM 166  O O   ? ASP A 1  22 ?  18.083  -0.597   3.741 1.000 91.340 ? 22  ASP A O   1 
ATOM 167  C CG  ? ASP A 1  22 ?  17.562   3.469   4.735 1.000 91.340 ? 22  ASP A CG  1 
ATOM 168  O OD1 ? ASP A 1  22 ?  18.354   4.220   4.128 1.000 91.340 ? 22  ASP A OD1 1 
ATOM 169  O OD2 ? ASP A 1  22 ?  16.743   3.896   5.578 1.000 91.340 ? 22  ASP A OD2 1 
ATOM 170  N N   ? GLY A 1  23 ?  17.790  -0.340   1.569 1.000 84.320 ? 23  GLY A N   1 
ATOM 171  C CA  ? GLY A 1  23 ?  18.047  -1.739   1.268 1.000 84.320 ? 23  GLY A CA  1 
ATOM 172  C C   ? GLY A 1  23 ?  16.830  -2.624   1.460 1.000 84.320 ? 23  GLY A C   1 
ATOM 173  O O   ? GLY A 1  23 ?  16.922  -3.848   1.344 1.000 84.320 ? 23  GLY A O   1 
ATOM 174  N N   ? ILE A 1  24 ?  15.695  -1.884   1.855 1.000 88.110 ? 24  ILE A N   1 
ATOM 175  C CA  ? ILE A 1  24 ?  14.448  -2.613   2.057 1.000 88.110 ? 24  ILE A CA  1 
ATOM 176  C C   ? ILE A 1  24 ?  13.458  -2.258   0.949 1.000 88.110 ? 24  ILE A C   1 
ATOM 177  C CB  ? ILE A 1  24 ?  13.834  -2.309   3.442 1.000 88.110 ? 24  ILE A CB  1 
ATOM 178  O O   ? ILE A 1  24 ?  13.346  -1.094   0.558 1.000 88.110 ? 24  ILE A O   1 
ATOM 179  C CG1 ? ILE A 1  24 ?  14.801  -2.723   4.557 1.000 88.110 ? 24  ILE A CG1 1 
ATOM 180  C CG2 ? ILE A 1  24 ?  12.483  -3.013   3.599 1.000 88.110 ? 24  ILE A CG2 1 
ATOM 181  C CD1 ? ILE A 1  24 ?  14.400  -2.228   5.940 1.000 88.110 ? 24  ILE A CD1 1 
ATOM 182  N N   ? GLN A 1  25 ?  12.766  -3.255   0.506 1.000 92.710 ? 25  GLN A N   1 
ATOM 183  C CA  ? GLN A 1  25 ?  11.728  -3.103  -0.508 1.000 92.710 ? 25  GLN A CA  1 
ATOM 184  C C   ? GLN A 1  25 ?  10.345  -3.004   0.131 1.000 92.710 ? 25  GLN A C   1 
ATOM 185  C CB  ? GLN A 1  25 ?  11.767  -4.269  -1.497 1.000 92.710 ? 25  GLN A CB  1 
ATOM 186  O O   ? GLN A 1  25 ?   9.981  -3.835   0.965 1.000 92.710 ? 25  GLN A O   1 
ATOM 187  C CG  ? GLN A 1  25 ?  10.725  -4.173  -2.603 1.000 92.710 ? 25  GLN A CG  1 
ATOM 188  C CD  ? GLN A 1  25 ?  10.811  -5.320  -3.592 1.000 92.710 ? 25  GLN A CD  1 
ATOM 189  N NE2 ? GLN A 1  25 ?   9.733  -6.089  -3.703 1.000 92.710 ? 25  GLN A NE2 1 
ATOM 190  O OE1 ? GLN A 1  25 ?  11.838  -5.514  -4.251 1.000 92.710 ? 25  GLN A OE1 1 
ATOM 191  N N   ? CYS A 1  26 ?   9.608  -1.958  -0.256 1.000 95.260 ? 26  CYS A N   1 
ATOM 192  C CA  ? CYS A 1  26 ?   8.229  -1.756   0.176 1.000 95.260 ? 26  CYS A CA  1 
ATOM 193  C C   ? CYS A 1  26 ?   7.333  -1.404  -1.005 1.000 95.260 ? 26  CYS A C   1 
ATOM 194  C CB  ? CYS A 1  26 ?   8.154  -0.654   1.231 1.000 95.260 ? 26  CYS A CB  1 
ATOM 195  O O   ? CYS A 1  26 ?   7.824  -1.133  -2.103 1.000 95.260 ? 26  CYS A O   1 
ATOM 196  S SG  ? CYS A 1  26 ?   8.852  -1.126   2.829 1.000 95.260 ? 26  CYS A SG  1 
ATOM 197  N N   ? GLY A 1  27 ?   6.083  -1.443  -0.666 1.000 95.570 ? 27  GLY A N   1 
ATOM 198  C CA  ? GLY A 1  27 ?   5.105  -0.988  -1.642 1.000 95.570 ? 27  GLY A CA  1 
ATOM 199  C C   ? GLY A 1  27 ?   4.463   0.336  -1.269 1.000 95.570 ? 27  GLY A C   1 
ATOM 200  O O   ? GLY A 1  27 ?   4.620   0.812  -0.143 1.000 95.570 ? 27  GLY A O   1 
ATOM 201  N N   ? GLY A 1  28 ?   3.784   0.959  -2.194 1.000 96.790 ? 28  GLY A N   1 
ATOM 202  C CA  ? GLY A 1  28 ?   3.002   2.173  -2.021 1.000 96.790 ? 28  GLY A CA  1 
ATOM 203  C C   ? GLY A 1  28 ?   1.851   2.286  -3.003 1.000 96.790 ? 28  GLY A C   1 
ATOM 204  O O   ? GLY A 1  28 ?   1.674   1.421  -3.863 1.000 96.790 ? 28  GLY A O   1 
ATOM 205  N N   ? THR A 1  29 ?   1.082   3.356  -2.738 1.000 97.910 ? 29  THR A N   1 
ATOM 206  C CA  ? THR A 1  29 ?  -0.066   3.585  -3.608 1.000 97.910 ? 29  THR A CA  1 
ATOM 207  C C   ? THR A 1  29 ?  -0.130   5.046  -4.046 1.000 97.910 ? 29  THR A C   1 
ATOM 208  C CB  ? THR A 1  29 ?  -1.382   3.198  -2.909 1.000 97.910 ? 29  THR A CB  1 
ATOM 209  O O   ? THR A 1  29 ?  -0.155   5.950  -3.208 1.000 97.910 ? 29  THR A O   1 
ATOM 210  C CG2 ? THR A 1  29 ?  -2.570   3.343  -3.854 1.000 97.910 ? 29  THR A CG2 1 
ATOM 211  O OG1 ? THR A 1  29 ?  -1.300   1.837  -2.467 1.000 97.910 ? 29  THR A OG1 1 
ATOM 212  N N   ? LEU A 1  30 ?  -0.111   5.251  -5.395 1.000 98.200 ? 30  LEU A N   1 
ATOM 213  C CA  ? LEU A 1  30 ?  -0.310   6.583  -5.955 1.000 98.200 ? 30  LEU A CA  1 
ATOM 214  C C   ? LEU A 1  30 ?  -1.762   7.024  -5.803 1.000 98.200 ? 30  LEU A C   1 
ATOM 215  C CB  ? LEU A 1  30 ?   0.091   6.609  -7.432 1.000 98.200 ? 30  LEU A CB  1 
ATOM 216  O O   ? LEU A 1  30 ?  -2.676   6.336  -6.262 1.000 98.200 ? 30  LEU A O   1 
ATOM 217  C CG  ? LEU A 1  30 ?  -0.043   7.954  -8.148 1.000 98.200 ? 30  LEU A CG  1 
ATOM 218  C CD1 ? LEU A 1  30 ?   0.942   8.964  -7.566 1.000 98.200 ? 30  LEU A CD1 1 
ATOM 219  C CD2 ? LEU A 1  30 ?   0.178   7.787  -9.647 1.000 98.200 ? 30  LEU A CD2 1 
ATOM 220  N N   ? ILE A 1  31 ?  -2.015   8.213  -5.150 1.000 97.300 ? 31  ILE A N   1 
ATOM 221  C CA  ? ILE A 1  31 ?  -3.388   8.611  -4.857 1.000 97.300 ? 31  ILE A CA  1 
ATOM 222  C C   ? ILE A 1  31 ?  -3.721   9.903  -5.599 1.000 97.300 ? 31  ILE A C   1 
ATOM 223  C CB  ? ILE A 1  31 ?  -3.612   8.792  -3.339 1.000 97.300 ? 31  ILE A CB  1 
ATOM 224  O O   ? ILE A 1  31 ?  -4.892  10.262  -5.740 1.000 97.300 ? 31  ILE A O   1 
ATOM 225  C CG1 ? ILE A 1  31 ?  -2.612   9.805  -2.769 1.000 97.300 ? 31  ILE A CG1 1 
ATOM 226  C CG2 ? ILE A 1  31 ?  -3.503   7.448  -2.613 1.000 97.300 ? 31  ILE A CG2 1 
ATOM 227  C CD1 ? ILE A 1  31 ?  -2.886  10.198  -1.323 1.000 97.300 ? 31  ILE A CD1 1 
ATOM 228  N N   ? ASN A 1  32 ?  -2.737  10.615  -6.219 1.000 96.540 ? 32  ASN A N   1 
ATOM 229  C CA  ? ASN A 1  32 ?  -2.783  11.660  -7.236 1.000 96.540 ? 32  ASN A CA  1 
ATOM 230  C C   ? ASN A 1  32 ?  -1.406  11.917  -7.840 1.000 96.540 ? 32  ASN A C   1 
ATOM 231  C CB  ? ASN A 1  32 ?  -3.357  12.953  -6.652 1.000 96.540 ? 32  ASN A CB  1 
ATOM 232  O O   ? ASN A 1  32 ?  -0.468  11.153  -7.604 1.000 96.540 ? 32  ASN A O   1 
ATOM 233  C CG  ? ASN A 1  32 ?  -2.447  13.578  -5.613 1.000 96.540 ? 32  ASN A CG  1 
ATOM 234  N ND2 ? ASN A 1  32 ?  -3.036  14.306  -4.671 1.000 96.540 ? 32  ASN A ND2 1 
ATOM 235  O OD1 ? ASN A 1  32 ?  -1.226  13.407  -5.655 1.000 96.540 ? 32  ASN A OD1 1 
ATOM 236  N N   ? GLN A 1  33 ?  -1.295  13.007  -8.740 1.000 96.950 ? 33  GLN A N   1 
ATOM 237  C CA  ? GLN A 1  33 ?  -0.061  13.196  -9.496 1.000 96.950 ? 33  GLN A CA  1 
ATOM 238  C C   ? GLN A 1  33 ?   1.094  13.583  -8.575 1.000 96.950 ? 33  GLN A C   1 
ATOM 239  C CB  ? GLN A 1  33 ?  -0.250  14.262 -10.576 1.000 96.950 ? 33  GLN A CB  1 
ATOM 240  O O   ? GLN A 1  33 ?   2.262  13.431  -8.938 1.000 96.950 ? 33  GLN A O   1 
ATOM 241  C CG  ? GLN A 1  33 ?  -1.166  13.828 -11.713 1.000 96.950 ? 33  GLN A CG  1 
ATOM 242  C CD  ? GLN A 1  33 ?  -1.412  14.934 -12.722 1.000 96.950 ? 33  GLN A CD  1 
ATOM 243  N NE2 ? GLN A 1  33 ?  -1.538  14.562 -13.991 1.000 96.950 ? 33  GLN A NE2 1 
ATOM 244  O OE1 ? GLN A 1  33 ?  -1.490  16.114 -12.364 1.000 96.950 ? 33  GLN A OE1 1 
ATOM 245  N N   ? GLU A 1  34 ?   0.808  13.988  -7.316 1.000 97.070 ? 34  GLU A N   1 
ATOM 246  C CA  ? GLU A 1  34 ?   1.840  14.549  -6.449 1.000 97.070 ? 34  GLU A CA  1 
ATOM 247  C C   ? GLU A 1  34 ?   1.945  13.770  -5.141 1.000 97.070 ? 34  GLU A C   1 
ATOM 248  C CB  ? GLU A 1  34 ?   1.556  16.026  -6.161 1.000 97.070 ? 34  GLU A CB  1 
ATOM 249  O O   ? GLU A 1  34 ?   2.859  14.001  -4.347 1.000 97.070 ? 34  GLU A O   1 
ATOM 250  C CG  ? GLU A 1  34 ?   1.662  16.923  -7.386 1.000 97.070 ? 34  GLU A CG  1 
ATOM 251  C CD  ? GLU A 1  34 ?   1.478  18.398  -7.067 1.000 97.070 ? 34  GLU A CD  1 
ATOM 252  O OE1 ? GLU A 1  34 ?   2.292  19.226  -7.535 1.000 97.070 ? 34  GLU A OE1 1 
ATOM 253  O OE2 ? GLU A 1  34 ?   0.512  18.728  -6.343 1.000 97.070 ? 34  GLU A OE2 1 
ATOM 254  N N   ? TRP A 1  35 ?   0.952  12.865  -4.922 1.000 97.800 ? 35  TRP A N   1 
ATOM 255  C CA  ? TRP A 1  35 ?   0.897  12.274  -3.589 1.000 97.800 ? 35  TRP A CA  1 
ATOM 256  C C   ? TRP A 1  35 ?   0.799  10.754  -3.671 1.000 97.800 ? 35  TRP A C   1 
ATOM 257  C CB  ? TRP A 1  35 ?  -0.292  12.833  -2.802 1.000 97.800 ? 35  TRP A CB  1 
ATOM 258  O O   ? TRP A 1  35 ?   0.112  10.216  -4.543 1.000 97.800 ? 35  TRP A O   1 
ATOM 259  C CG  ? TRP A 1  35 ?  -0.142  14.274  -2.414 1.000 97.800 ? 35  TRP A CG  1 
ATOM 260  C CD1 ? TRP A 1  35 ?  -0.629  15.362  -3.084 1.000 97.800 ? 35  TRP A CD1 1 
ATOM 261  C CD2 ? TRP A 1  35 ?   0.547  14.783  -1.268 1.000 97.800 ? 35  TRP A CD2 1 
ATOM 262  C CE2 ? TRP A 1  35 ?   0.436  16.190  -1.305 1.000 97.800 ? 35  TRP A CE2 1 
ATOM 263  C CE3 ? TRP A 1  35 ?   1.246  14.184  -0.211 1.000 97.800 ? 35  TRP A CE3 1 
ATOM 264  N NE1 ? TRP A 1  35 ?  -0.285  16.518  -2.421 1.000 97.800 ? 35  TRP A NE1 1 
ATOM 265  C CH2 ? TRP A 1  35 ?   1.680  16.399   0.698 1.000 97.800 ? 35  TRP A CH2 1 
ATOM 266  C CZ2 ? TRP A 1  35 ?   1.001  17.009  -0.324 1.000 97.800 ? 35  TRP A CZ2 1 
ATOM 267  C CZ3 ? TRP A 1  35 ?   1.807  15.001   0.764 1.000 97.800 ? 35  TRP A CZ3 1 
ATOM 268  N N   ? MET A 1  36 ?   1.499  10.092  -2.697 1.000 97.310 ? 36  MET A N   1 
ATOM 269  C CA  ? MET A 1  36 ?   1.408   8.642  -2.550 1.000 97.310 ? 36  MET A CA  1 
ATOM 270  C C   ? MET A 1  36 ?   1.267   8.252  -1.083 1.000 97.310 ? 36  MET A C   1 
ATOM 271  C CB  ? MET A 1  36 ?   2.637   7.962  -3.156 1.000 97.310 ? 36  MET A CB  1 
ATOM 272  O O   ? MET A 1  36 ?   1.717   8.980  -0.196 1.000 97.310 ? 36  MET A O   1 
ATOM 273  C CG  ? MET A 1  36 ?   3.930   8.258  -2.414 1.000 97.310 ? 36  MET A CG  1 
ATOM 274  S SD  ? MET A 1  36 ?   5.226   6.997  -2.729 1.000 97.310 ? 36  MET A SD  1 
ATOM 275  C CE  ? MET A 1  36 ?   4.436   5.537  -1.996 1.000 97.310 ? 36  MET A CE  1 
ATOM 276  N N   ? LEU A 1  37 ?   0.578   7.049  -0.914 1.000 97.570 ? 37  LEU A N   1 
ATOM 277  C CA  ? LEU A 1  37 ?   0.387   6.467   0.410 1.000 97.570 ? 37  LEU A CA  1 
ATOM 278  C C   ? LEU A 1  37 ?   1.273   5.241   0.598 1.000 97.570 ? 37  LEU A C   1 
ATOM 279  C CB  ? LEU A 1  37 ?  -1.081   6.088   0.623 1.000 97.570 ? 37  LEU A CB  1 
ATOM 280  O O   ? LEU A 1  37 ?   1.438   4.441  -0.326 1.000 97.570 ? 37  LEU A O   1 
ATOM 281  C CG  ? LEU A 1  37 ?  -2.080   7.246   0.674 1.000 97.570 ? 37  LEU A CG  1 
ATOM 282  C CD1 ? LEU A 1  37 ?  -3.508   6.712   0.694 1.000 97.570 ? 37  LEU A CD1 1 
ATOM 283  C CD2 ? LEU A 1  37 ?  -1.815   8.127   1.890 1.000 97.570 ? 37  LEU A CD2 1 
ATOM 284  N N   ? THR A 1  38 ?   1.819   5.081   1.836 1.000 96.830 ? 38  THR A N   1 
ATOM 285  C CA  ? THR A 1  38 ?   2.604   3.905   2.194 1.000 96.830 ? 38  THR A CA  1 
ATOM 286  C C   ? THR A 1  38 ?   2.657   3.731   3.709 1.000 96.830 ? 38  THR A C   1 
ATOM 287  C CB  ? THR A 1  38 ?   4.036   3.998   1.635 1.000 96.830 ? 38  THR A CB  1 
ATOM 288  O O   ? THR A 1  38 ?   2.029   4.492   4.449 1.000 96.830 ? 38  THR A O   1 
ATOM 289  C CG2 ? THR A 1  38 ?   4.853   5.044   2.387 1.000 96.830 ? 38  THR A CG2 1 
ATOM 290  O OG1 ? THR A 1  38 ?   4.677   2.723   1.765 1.000 96.830 ? 38  THR A OG1 1 
ATOM 291  N N   ? ALA A 1  39 ?   3.277   2.663   4.152 1.000 94.840 ? 39  ALA A N   1 
ATOM 292  C CA  ? ALA A 1  39 ?   3.402   2.427   5.588 1.000 94.840 ? 39  ALA A CA  1 
ATOM 293  C C   ? ALA A 1  39 ?   4.531   3.263   6.184 1.000 94.840 ? 39  ALA A C   1 
ATOM 294  C CB  ? ALA A 1  39 ?   3.638   0.945   5.865 1.000 94.840 ? 39  ALA A CB  1 
ATOM 295  O O   ? ALA A 1  39 ?   5.583   3.430   5.563 1.000 94.840 ? 39  ALA A O   1 
ATOM 296  N N   ? ALA A 1  40 ?   4.324   3.768   7.394 1.000 93.710 ? 40  ALA A N   1 
ATOM 297  C CA  ? ALA A 1  40 ?   5.324   4.567   8.098 1.000 93.710 ? 40  ALA A CA  1 
ATOM 298  C C   ? ALA A 1  40 ?   6.593   3.758   8.350 1.000 93.710 ? 40  ALA A C   1 
ATOM 299  C CB  ? ALA A 1  40 ?   4.758   5.088   9.416 1.000 93.710 ? 40  ALA A CB  1 
ATOM 300  O O   ? ALA A 1  40 ?   7.701   4.298   8.301 1.000 93.710 ? 40  ALA A O   1 
ATOM 301  N N   ? HIS A 1  41 ?   6.427   2.479   8.610 1.000 91.100 ? 41  HIS A N   1 
ATOM 302  C CA  ? HIS A 1  41 ?   7.580   1.638   8.912 1.000 91.100 ? 41  HIS A CA  1 
ATOM 303  C C   ? HIS A 1  41 ?   8.436   1.411   7.671 1.000 91.100 ? 41  HIS A C   1 
ATOM 304  C CB  ? HIS A 1  41 ?   7.128   0.296   9.490 1.000 91.100 ? 41  HIS A CB  1 
ATOM 305  O O   ? HIS A 1  41 ?   9.547   0.884   7.766 1.000 91.100 ? 41  HIS A O   1 
ATOM 306  C CG  ? HIS A 1  41 ?   6.578  -0.644   8.465 1.000 91.100 ? 41  HIS A CG  1 
ATOM 307  C CD2 ? HIS A 1  41 ?   7.200  -1.495   7.615 1.000 91.100 ? 41  HIS A CD2 1 
ATOM 308  N ND1 ? HIS A 1  41 ?   5.228  -0.779   8.227 1.000 91.100 ? 41  HIS A ND1 1 
ATOM 309  C CE1 ? HIS A 1  41 ?   5.042  -1.675   7.272 1.000 91.100 ? 41  HIS A CE1 1 
ATOM 310  N NE2 ? HIS A 1  41 ?   6.223  -2.124   6.884 1.000 91.100 ? 41  HIS A NE2 1 
ATOM 311  N N   ? CYS A 1  42 ?   8.009   1.882   6.549 1.000 93.410 ? 42  CYS A N   1 
ATOM 312  C CA  ? CYS A 1  42 ?   8.759   1.772   5.303 1.000 93.410 ? 42  CYS A CA  1 
ATOM 313  C C   ? CYS A 1  42 ?   9.735   2.933   5.149 1.000 93.410 ? 42  CYS A C   1 
ATOM 314  C CB  ? CYS A 1  42 ?   7.809   1.731   4.106 1.000 93.410 ? 42  CYS A CB  1 
ATOM 315  O O   ? CYS A 1  42 ?  10.512   2.974   4.193 1.000 93.410 ? 42  CYS A O   1 
ATOM 316  S SG  ? CYS A 1  42 ?   6.943   0.157   3.918 1.000 93.410 ? 42  CYS A SG  1 
ATOM 317  N N   ? ASN A 1  43 ?   9.685   3.816   6.130 1.000 93.330 ? 43  ASN A N   1 
ATOM 318  C CA  ? ASN A 1  43 ?  10.490   5.032   6.083 1.000 93.330 ? 43  ASN A CA  1 
ATOM 319  C C   ? ASN A 1  43 ?  11.980   4.722   6.185 1.000 93.330 ? 43  ASN A C   1 
ATOM 320  C CB  ? ASN A 1  43 ?  10.070   5.997   7.194 1.000 93.330 ? 43  ASN A CB  1 
ATOM 321  O O   ? ASN A 1  43 ?  12.395   3.914   7.017 1.000 93.330 ? 43  ASN A O   1 
ATOM 322  C CG  ? ASN A 1  43 ?  10.860   7.291   7.172 1.000 93.330 ? 43  ASN A CG  1 
ATOM 323  N ND2 ? ASN A 1  43 ?  11.345   7.710   8.335 1.000 93.330 ? 43  ASN A ND2 1 
ATOM 324  O OD1 ? ASN A 1  43 ?  11.031   7.910   6.119 1.000 93.330 ? 43  ASN A OD1 1 
ATOM 325  N N   ? GLY A 1  44 ?  12.750   5.395   5.360 1.000 91.980 ? 44  GLY A N   1 
ATOM 326  C CA  ? GLY A 1  44 ?  14.200   5.294   5.371 1.000 91.980 ? 44  GLY A CA  1 
ATOM 327  C C   ? GLY A 1  44 ?  14.891   6.570   4.927 1.000 91.980 ? 44  GLY A C   1 
ATOM 328  O O   ? GLY A 1  44 ?  14.249   7.472   4.383 1.000 91.980 ? 44  GLY A O   1 
ATOM 329  N N   ? LYS A 1  45 ?  16.234   6.670   5.158 1.000 89.890 ? 45  LYS A N   1 
ATOM 330  C CA  ? LYS A 1  45 ?  17.039   7.845   4.838 1.000 89.890 ? 45  LYS A CA  1 
ATOM 331  C C   ? LYS A 1  45 ?  17.224   7.991   3.331 1.000 89.890 ? 45  LYS A C   1 
ATOM 332  C CB  ? LYS A 1  45 ?  18.402   7.766   5.528 1.000 89.890 ? 45  LYS A CB  1 
ATOM 333  O O   ? LYS A 1  45 ?  17.145   9.098   2.794 1.000 89.890 ? 45  LYS A O   1 
ATOM 334  C CG  ? LYS A 1  45 ?  18.343   7.946   7.038 1.000 89.890 ? 45  LYS A CG  1 
ATOM 335  C CD  ? LYS A 1  45 ?  19.734   7.926   7.658 1.000 89.890 ? 45  LYS A CD  1 
ATOM 336  C CE  ? LYS A 1  45 ?  19.672   8.030   9.176 1.000 89.890 ? 45  LYS A CE  1 
ATOM 337  N NZ  ? LYS A 1  45 ?  21.033   8.001   9.789 1.000 89.890 ? 45  LYS A NZ  1 
ATOM 338  N N   ? LYS A 1  46 ?  17.417   6.847   2.591 1.000 92.600 ? 46  LYS A N   1 
ATOM 339  C CA  ? LYS A 1  46 ?  17.592   6.795   1.142 1.000 92.600 ? 46  LYS A CA  1 
ATOM 340  C C   ? LYS A 1  46 ?  16.400   6.122   0.468 1.000 92.600 ? 46  LYS A C   1 
ATOM 341  C CB  ? LYS A 1  46 ?  18.883   6.058   0.783 1.000 92.600 ? 46  LYS A CB  1 
ATOM 342  O O   ? LYS A 1  46 ?  16.325   4.893   0.411 1.000 92.600 ? 46  LYS A O   1 
ATOM 343  C CG  ? LYS A 1  46 ?  20.144   6.721   1.317 1.000 92.600 ? 46  LYS A CG  1 
ATOM 344  C CD  ? LYS A 1  46 ?  21.393   5.939   0.933 1.000 92.600 ? 46  LYS A CD  1 
ATOM 345  C CE  ? LYS A 1  46 ?  22.650   6.568   1.517 1.000 92.600 ? 46  LYS A CE  1 
ATOM 346  N NZ  ? LYS A 1  46 ?  23.873   5.779   1.180 1.000 92.600 ? 46  LYS A NZ  1 
ATOM 347  N N   ? MET A 1  47 ?  15.467   7.042   0.125 1.000 95.130 ? 47  MET A N   1 
ATOM 348  C CA  ? MET A 1  47 ?  14.245   6.499  -0.462 1.000 95.130 ? 47  MET A CA  1 
ATOM 349  C C   ? MET A 1  47 ?  14.162   6.830  -1.948 1.000 95.130 ? 47  MET A C   1 
ATOM 350  C CB  ? MET A 1  47 ?  13.012   7.041   0.264 1.000 95.130 ? 47  MET A CB  1 
ATOM 351  O O   ? MET A 1  47 ?  14.381   7.975  -2.347 1.000 95.130 ? 47  MET A O   1 
ATOM 352  C CG  ? MET A 1  47 ?  12.838   6.492   1.670 1.000 95.130 ? 47  MET A CG  1 
ATOM 353  S SD  ? MET A 1  47 ?  11.320   7.120   2.487 1.000 95.130 ? 47  MET A SD  1 
ATOM 354  C CE  ? MET A 1  47 ?  10.054   6.243   1.528 1.000 95.130 ? 47  MET A CE  1 
ATOM 355  N N   ? LYS A 1  48 ?  13.936   5.773  -2.840 1.000 96.570 ? 48  LYS A N   1 
ATOM 356  C CA  ? LYS A 1  48 ?  13.624   5.884  -4.262 1.000 96.570 ? 48  LYS A CA  1 
ATOM 357  C C   ? LYS A 1  48 ?  12.259   5.277  -4.574 1.000 96.570 ? 48  LYS A C   1 
ATOM 358  C CB  ? LYS A 1  48 ?  14.705   5.204  -5.103 1.000 96.570 ? 48  LYS A CB  1 
ATOM 359  O O   ? LYS A 1  48 ?  11.964   4.154  -4.159 1.000 96.570 ? 48  LYS A O   1 
ATOM 360  C CG  ? LYS A 1  48 ?  16.045   5.925  -5.088 1.000 96.570 ? 48  LYS A CG  1 
ATOM 361  C CD  ? LYS A 1  48 ?  17.043   5.269  -6.034 1.000 96.570 ? 48  LYS A CD  1 
ATOM 362  C CE  ? LYS A 1  48 ?  18.397   5.964  -5.990 1.000 96.570 ? 48  LYS A CE  1 
ATOM 363  N NZ  ? LYS A 1  48 ?  19.398   5.284  -6.866 1.000 96.570 ? 48  LYS A NZ  1 
ATOM 364  N N   ? ILE A 1  49 ?  11.415   6.089  -5.317 1.000 97.540 ? 49  ILE A N   1 
ATOM 365  C CA  ? ILE A 1  49 ?  10.050   5.669  -5.613 1.000 97.540 ? 49  ILE A CA  1 
ATOM 366  C C   ? ILE A 1  49 ?   9.885   5.470  -7.118 1.000 97.540 ? 49  ILE A C   1 
ATOM 367  C CB  ? ILE A 1  49 ?   9.018   6.695  -5.091 1.000 97.540 ? 49  ILE A CB  1 
ATOM 368  O O   ? ILE A 1  49 ?  10.153   6.382  -7.903 1.000 97.540 ? 49  ILE A O   1 
ATOM 369  C CG1 ? ILE A 1  49 ?   9.262   6.990  -3.607 1.000 97.540 ? 49  ILE A CG1 1 
ATOM 370  C CG2 ? ILE A 1  49 ?   7.591   6.189  -5.322 1.000 97.540 ? 49  ILE A CG2 1 
ATOM 371  C CD1 ? ILE A 1  49 ?   8.592   8.265  -3.112 1.000 97.540 ? 49  ILE A CD1 1 
ATOM 372  N N   ? GLN A 1  50 ?   9.458   4.289  -7.461 1.000 97.320 ? 50  GLN A N   1 
ATOM 373  C CA  ? GLN A 1  50 ?   9.332   3.981  -8.881 1.000 97.320 ? 50  GLN A CA  1 
ATOM 374  C C   ? GLN A 1  50 ?   7.872   3.769  -9.271 1.000 97.320 ? 50  GLN A C   1 
ATOM 375  C CB  ? GLN A 1  50 ?  10.155   2.742  -9.238 1.000 97.320 ? 50  GLN A CB  1 
ATOM 376  O O   ? GLN A 1  50 ?   7.165   2.976  -8.646 1.000 97.320 ? 50  GLN A O   1 
ATOM 377  C CG  ? GLN A 1  50 ?  11.659   2.943  -9.104 1.000 97.320 ? 50  GLN A CG  1 
ATOM 378  C CD  ? GLN A 1  50 ?  12.453   1.716  -9.511 1.000 97.320 ? 50  GLN A CD  1 
ATOM 379  N NE2 ? GLN A 1  50 ?  13.497   1.922 -10.306 1.000 97.320 ? 50  GLN A NE2 1 
ATOM 380  O OE1 ? GLN A 1  50 ?  12.132   0.592  -9.113 1.000 97.320 ? 50  GLN A OE1 1 
ATOM 381  N N   ? PHE A 1  51 ?   7.412   4.504 -10.364 1.000 97.320 ? 51  PHE A N   1 
ATOM 382  C CA  ? PHE A 1  51 ?   6.065   4.446 -10.917 1.000 97.320 ? 51  PHE A CA  1 
ATOM 383  C C   ? PHE A 1  51 ?   6.076   3.819 -12.307 1.000 97.320 ? 51  PHE A C   1 
ATOM 384  C CB  ? PHE A 1  51 ?   5.446   5.846 -10.978 1.000 97.320 ? 51  PHE A CB  1 
ATOM 385  O O   ? PHE A 1  51 ?   7.093   3.858 -13.002 1.000 97.320 ? 51  PHE A O   1 
ATOM 386  C CG  ? PHE A 1  51 ?   5.448   6.568  -9.658 1.000 97.320 ? 51  PHE A CG  1 
ATOM 387  C CD1 ? PHE A 1  51 ?   4.321   6.560  -8.844 1.000 97.320 ? 51  PHE A CD1 1 
ATOM 388  C CD2 ? PHE A 1  51 ?   6.576   7.256  -9.230 1.000 97.320 ? 51  PHE A CD2 1 
ATOM 389  C CE1 ? PHE A 1  51 ?   4.320   7.228  -7.621 1.000 97.320 ? 51  PHE A CE1 1 
ATOM 390  C CE2 ? PHE A 1  51 ?   6.582   7.925  -8.010 1.000 97.320 ? 51  PHE A CE2 1 
ATOM 391  C CZ  ? PHE A 1  51 ?   5.453   7.911  -7.208 1.000 97.320 ? 51  PHE A CZ  1 
ATOM 392  N N   ? GLY A 1  52 ?   4.952   3.152 -12.672 1.000 95.470 ? 52  GLY A N   1 
ATOM 393  C CA  ? GLY A 1  52 ?   4.794   2.667 -14.034 1.000 95.470 ? 52  GLY A CA  1 
ATOM 394  C C   ? GLY A 1  52 ?   5.673   1.472 -14.349 1.000 95.470 ? 52  GLY A C   1 
ATOM 395  O O   ? GLY A 1  52 ?   5.955   1.192 -15.515 1.000 95.470 ? 52  GLY A O   1 
ATOM 396  N N   ? LEU A 1  53 ?   6.260   0.776 -13.249 1.000 93.610 ? 53  LEU A N   1 
ATOM 397  C CA  ? LEU A 1  53 ?   7.134  -0.387 -13.354 1.000 93.610 ? 53  LEU A CA  1 
ATOM 398  C C   ? LEU A 1  53 ?   6.331  -1.680 -13.260 1.000 93.610 ? 53  LEU A C   1 
ATOM 399  C CB  ? LEU A 1  53 ?   8.203  -0.356 -12.259 1.000 93.610 ? 53  LEU A CB  1 
ATOM 400  O O   ? LEU A 1  53 ?   5.623  -1.906 -12.276 1.000 93.610 ? 53  LEU A O   1 
ATOM 401  C CG  ? LEU A 1  53 ?   9.270  -1.450 -12.322 1.000 93.610 ? 53  LEU A CG  1 
ATOM 402  C CD1 ? LEU A 1  53 ?  10.146  -1.266 -13.557 1.000 93.610 ? 53  LEU A CD1 1 
ATOM 403  C CD2 ? LEU A 1  53 ?  10.118  -1.444 -11.054 1.000 93.610 ? 53  LEU A CD2 1 
ATOM 404  N N   ? HIS A 1  54 ?   6.327  -2.550 -14.267 1.000 93.640 ? 54  HIS A N   1 
ATOM 405  C CA  ? HIS A 1  54 ?   5.731  -3.879 -14.193 1.000 93.640 ? 54  HIS A CA  1 
ATOM 406  C C   ? HIS A 1  54 ?   6.794  -4.947 -13.956 1.000 93.640 ? 54  HIS A C   1 
ATOM 407  C CB  ? HIS A 1  54 ?   4.951  -4.189 -15.472 1.000 93.640 ? 54  HIS A CB  1 
ATOM 408  O O   ? HIS A 1  54 ?   6.581  -5.880 -13.179 1.000 93.640 ? 54  HIS A O   1 
ATOM 409  C CG  ? HIS A 1  54 ?   4.304  -5.537 -15.468 1.000 93.640 ? 54  HIS A CG  1 
ATOM 410  C CD2 ? HIS A 1  54 ?   4.534  -6.636 -16.225 1.000 93.640 ? 54  HIS A CD2 1 
ATOM 411  N ND1 ? HIS A 1  54 ?   3.282  -5.869 -14.606 1.000 93.640 ? 54  HIS A ND1 1 
ATOM 412  C CE1 ? HIS A 1  54 ?   2.911  -7.118 -14.833 1.000 93.640 ? 54  HIS A CE1 1 
ATOM 413  N NE2 ? HIS A 1  54 ?   3.655  -7.606 -15.811 1.000 93.640 ? 54  HIS A NE2 1 
ATOM 414  N N   ? SER A 1  55 ?   7.998  -4.798 -14.694 1.000 94.520 ? 55  SER A N   1 
ATOM 415  C CA  ? SER A 1  55 ?   9.136  -5.698 -14.543 1.000 94.520 ? 55  SER A CA  1 
ATOM 416  C C   ? SER A 1  55 ?  10.404  -4.930 -14.185 1.000 94.520 ? 55  SER A C   1 
ATOM 417  C CB  ? SER A 1  55 ?   9.361  -6.498 -15.827 1.000 94.520 ? 55  SER A CB  1 
ATOM 418  O O   ? SER A 1  55 ?  10.724  -3.920 -14.815 1.000 94.520 ? 55  SER A O   1 
ATOM 419  O OG  ? SER A 1  55 ?  10.578  -7.221 -15.762 1.000 94.520 ? 55  SER A OG  1 
ATOM 420  N N   ? LYS A 1  56 ?  11.135  -5.413 -13.137 1.000 92.720 ? 56  LYS A N   1 
ATOM 421  C CA  ? LYS A 1  56 ?  12.402  -4.794 -12.757 1.000 92.720 ? 56  LYS A CA  1 
ATOM 422  C C   ? LYS A 1  56 ?  13.465  -5.014 -13.830 1.000 92.720 ? 56  LYS A C   1 
ATOM 423  C CB  ? LYS A 1  56 ?  12.889  -5.347 -11.417 1.000 92.720 ? 56  LYS A CB  1 
ATOM 424  O O   ? LYS A 1  56 ?  14.403  -4.224 -13.953 1.000 92.720 ? 56  LYS A O   1 
ATOM 425  C CG  ? LYS A 1  56 ?  11.997  -4.986 -10.238 1.000 92.720 ? 56  LYS A CG  1 
ATOM 426  C CD  ? LYS A 1  56 ?  12.525  -5.576  -8.937 1.000 92.720 ? 56  LYS A CD  1 
ATOM 427  C CE  ? LYS A 1  56 ?  11.582  -5.300  -7.773 1.000 92.720 ? 56  LYS A CE  1 
ATOM 428  N NZ  ? LYS A 1  56 ?  12.071  -5.919  -6.505 1.000 92.720 ? 56  LYS A NZ  1 
ATOM 429  N N   ? LYS A 1  57 ?  13.277  -6.003 -14.675 1.000 94.100 ? 57  LYS A N   1 
ATOM 430  C CA  ? LYS A 1  57 ?  14.248  -6.332 -15.714 1.000 94.100 ? 57  LYS A CA  1 
ATOM 431  C C   ? LYS A 1  57 ?  13.933  -5.599 -17.014 1.000 94.100 ? 57  LYS A C   1 
ATOM 432  C CB  ? LYS A 1  57 ?  14.282  -7.842 -15.958 1.000 94.100 ? 57  LYS A CB  1 
ATOM 433  O O   ? LYS A 1  57 ?  14.841  -5.144 -17.713 1.000 94.100 ? 57  LYS A O   1 
ATOM 434  C CG  ? LYS A 1  57 ?  14.885  -8.641 -14.812 1.000 94.100 ? 57  LYS A CG  1 
ATOM 435  C CD  ? LYS A 1  57 ?  15.049 -10.110 -15.181 1.000 94.100 ? 57  LYS A CD  1 
ATOM 436  C CE  ? LYS A 1  57 ?  15.665 -10.908 -14.040 1.000 94.100 ? 57  LYS A CE  1 
ATOM 437  N NZ  ? LYS A 1  57 ?  15.841 -12.346 -14.402 1.000 94.100 ? 57  LYS A NZ  1 
ATOM 438  N N   ? VAL A 1  58 ?  12.619  -5.506 -17.277 1.000 93.470 ? 58  VAL A N   1 
ATOM 439  C CA  ? VAL A 1  58 ?  12.168  -4.867 -18.509 1.000 93.470 ? 58  VAL A CA  1 
ATOM 440  C C   ? VAL A 1  58 ?  11.154  -3.774 -18.182 1.000 93.470 ? 58  VAL A C   1 
ATOM 441  C CB  ? VAL A 1  58 ?  11.551  -5.892 -19.487 1.000 93.470 ? 58  VAL A CB  1 
ATOM 442  O O   ? VAL A 1  58 ?   9.945  -4.019 -18.183 1.000 93.470 ? 58  VAL A O   1 
ATOM 443  C CG1 ? VAL A 1  58 ?  11.215  -5.230 -20.822 1.000 93.470 ? 58  VAL A CG1 1 
ATOM 444  C CG2 ? VAL A 1  58 ?  12.502  -7.069 -19.695 1.000 93.470 ? 58  VAL A CG2 1 
ATOM 445  N N   ? PRO A 1  59 ?  11.661  -2.518 -17.854 1.000 91.990 ? 59  PRO A N   1 
ATOM 446  C CA  ? PRO A 1  59 ?  10.730  -1.466 -17.439 1.000 91.990 ? 59  PRO A CA  1 
ATOM 447  C C   ? PRO A 1  59 ?   9.880  -0.941 -18.594 1.000 91.990 ? 59  PRO A C   1 
ATOM 448  C CB  ? PRO A 1  59 ?  11.653  -0.371 -16.898 1.000 91.990 ? 59  PRO A CB  1 
ATOM 449  O O   ? PRO A 1  59 ?  10.316  -0.970 -19.748 1.000 91.990 ? 59  PRO A O   1 
ATOM 450  C CG  ? PRO A 1  59 ?  12.966  -1.051 -16.682 1.000 91.990 ? 59  PRO A CG  1 
ATOM 451  C CD  ? PRO A 1  59 ?  13.047  -2.237 -17.601 1.000 91.990 ? 59  PRO A CD  1 
ATOM 452  N N   ? ASN A 1  60 ?   8.563  -0.494 -18.235 1.000 92.770 ? 60  ASN A N   1 
ATOM 453  C CA  ? ASN A 1  60 ?   7.714   0.194 -19.202 1.000 92.770 ? 60  ASN A CA  1 
ATOM 454  C C   ? ASN A 1  60 ?   8.351   1.496 -19.680 1.000 92.770 ? 60  ASN A C   1 
ATOM 455  C CB  ? ASN A 1  60 ?   6.332   0.467 -18.605 1.000 92.770 ? 60  ASN A CB  1 
ATOM 456  O O   ? ASN A 1  60 ?   9.168   2.089 -18.973 1.000 92.770 ? 60  ASN A O   1 
ATOM 457  C CG  ? ASN A 1  60 ?   5.561  -0.805 -18.312 1.000 92.770 ? 60  ASN A CG  1 
ATOM 458  N ND2 ? ASN A 1  60 ?   4.786  -0.793 -17.234 1.000 92.770 ? 60  ASN A ND2 1 
ATOM 459  O OD1 ? ASN A 1  60 ?   5.661  -1.790 -19.048 1.000 92.770 ? 60  ASN A OD1 1 
ATOM 460  N N   ? LYS A 1  61 ?   7.929   1.972 -20.853 1.000 93.630 ? 61  LYS A N   1 
ATOM 461  C CA  ? LYS A 1  61 ?   8.435   3.218 -21.421 1.000 93.630 ? 61  LYS A CA  1 
ATOM 462  C C   ? LYS A 1  61 ?   8.077   4.410 -20.539 1.000 93.630 ? 61  LYS A C   1 
ATOM 463  C CB  ? LYS A 1  61 ?   7.884   3.426 -22.833 1.000 93.630 ? 61  LYS A CB  1 
ATOM 464  O O   ? LYS A 1  61 ?   8.773   5.427 -20.548 1.000 93.630 ? 61  LYS A O   1 
ATOM 465  C CG  ? LYS A 1  61 ?   6.370   3.565 -22.892 1.000 93.630 ? 61  LYS A CG  1 
ATOM 466  C CD  ? LYS A 1  61 ?   5.882   3.760 -24.322 1.000 93.630 ? 61  LYS A CD  1 
ATOM 467  C CE  ? LYS A 1  61 ?   4.367   3.903 -24.382 1.000 93.630 ? 61  LYS A CE  1 
ATOM 468  N NZ  ? LYS A 1  61 ?   3.885   4.114 -25.780 1.000 93.630 ? 61  LYS A NZ  1 
ATOM 469  N N   ? ASP A 1  62 ?   7.042   4.326 -19.798 1.000 93.790 ? 62  ASP A N   1 
ATOM 470  C CA  ? ASP A 1  62 ?   6.552   5.458 -19.018 1.000 93.790 ? 62  ASP A CA  1 
ATOM 471  C C   ? ASP A 1  62 ?   6.994   5.353 -17.560 1.000 93.790 ? 62  ASP A C   1 
ATOM 472  C CB  ? ASP A 1  62 ?   5.026   5.546 -19.100 1.000 93.790 ? 62  ASP A CB  1 
ATOM 473  O O   ? ASP A 1  62 ?   6.392   5.968 -16.678 1.000 93.790 ? 62  ASP A O   1 
ATOM 474  C CG  ? ASP A 1  62 ?   4.339   4.231 -18.776 1.000 93.790 ? 62  ASP A CG  1 
ATOM 475  O OD1 ? ASP A 1  62 ?   5.012   3.178 -18.760 1.000 93.790 ? 62  ASP A OD1 1 
ATOM 476  O OD2 ? ASP A 1  62 ?   3.112   4.248 -18.537 1.000 93.790 ? 62  ASP A OD2 1 
ATOM 477  N N   ? LYS A 1  63 ?   8.054   4.498 -17.219 1.000 95.780 ? 63  LYS A N   1 
ATOM 478  C CA  ? LYS A 1  63 ?   8.612   4.414 -15.873 1.000 95.780 ? 63  LYS A CA  1 
ATOM 479  C C   ? LYS A 1  63 ?   9.146   5.768 -15.413 1.000 95.780 ? 63  LYS A C   1 
ATOM 480  C CB  ? LYS A 1  63 ?   9.725   3.366 -15.817 1.000 95.780 ? 63  LYS A CB  1 
ATOM 481  O O   ? LYS A 1  63 ?   9.797   6.478 -16.182 1.000 95.780 ? 63  LYS A O   1 
ATOM 482  C CG  ? LYS A 1  63 ?  10.374   3.225 -14.448 1.000 95.780 ? 63  LYS A CG  1 
ATOM 483  C CD  ? LYS A 1  63 ?  11.611   2.338 -14.505 1.000 95.780 ? 63  LYS A CD  1 
ATOM 484  C CE  ? LYS A 1  63 ?  12.439   2.448 -13.232 1.000 95.780 ? 63  LYS A CE  1 
ATOM 485  N NZ  ? LYS A 1  63 ?  13.706   1.664 -13.325 1.000 95.780 ? 63  LYS A NZ  1 
ATOM 486  N N   ? GLN A 1  64 ?   8.717   6.064 -14.212 1.000 97.250 ? 64  GLN A N   1 
ATOM 487  C CA  ? GLN A 1  64 ?   9.195   7.299 -13.598 1.000 97.250 ? 64  GLN A CA  1 
ATOM 488  C C   ? GLN A 1  64 ?   9.763   7.038 -12.207 1.000 97.250 ? 64  GLN A C   1 
ATOM 489  C CB  ? GLN A 1  64 ?   8.069   8.331 -13.521 1.000 97.250 ? 64  GLN A CB  1 
ATOM 490  O O   ? GLN A 1  64 ?   9.210   6.244 -11.443 1.000 97.250 ? 64  GLN A O   1 
ATOM 491  C CG  ? GLN A 1  64 ?   7.483   8.706 -14.875 1.000 97.250 ? 64  GLN A CG  1 
ATOM 492  C CD  ? GLN A 1  64 ?   6.404   9.767 -14.775 1.000 97.250 ? 64  GLN A CD  1 
ATOM 493  N NE2 ? GLN A 1  64 ?   5.275   9.529 -15.434 1.000 97.250 ? 64  GLN A NE2 1 
ATOM 494  O OE1 ? GLN A 1  64 ?   6.583  10.793 -14.110 1.000 97.250 ? 64  GLN A OE1 1 
ATOM 495  N N   ? THR A 1  65 ?  10.918   7.728 -11.876 1.000 97.100 ? 65  THR A N   1 
ATOM 496  C CA  ? THR A 1  65 ?  11.531   7.640 -10.555 1.000 97.100 ? 65  THR A CA  1 
ATOM 497  C C   ? THR A 1  65 ?  11.485   8.991  -9.847 1.000 97.100 ? 65  THR A C   1 
ATOM 498  C CB  ? THR A 1  65 ?  12.990   7.156 -10.648 1.000 97.100 ? 65  THR A CB  1 
ATOM 499  O O   ? THR A 1  65 ?  11.824  10.019 -10.436 1.000 97.100 ? 65  THR A O   1 
ATOM 500  C CG2 ? THR A 1  65 ?  13.619   7.039  -9.263 1.000 97.100 ? 65  THR A CG2 1 
ATOM 501  O OG1 ? THR A 1  65 ?  13.021   5.872 -11.284 1.000 97.100 ? 65  THR A OG1 1 
ATOM 502  N N   ? ARG A 1  66 ?  11.017   8.870  -8.573 1.000 96.400 ? 66  ARG A N   1 
ATOM 503  C CA  ? ARG A 1  66 ?  10.944  10.075  -7.754 1.000 96.400 ? 66  ARG A CA  1 
ATOM 504  C C   ? ARG A 1  66 ?  11.672   9.881  -6.428 1.000 96.400 ? 66  ARG A C   1 
ATOM 505  C CB  ? ARG A 1  66 ?   9.486  10.465  -7.499 1.000 96.400 ? 66  ARG A CB  1 
ATOM 506  O O   ? ARG A 1  66 ?  11.887   8.748  -5.992 1.000 96.400 ? 66  ARG A O   1 
ATOM 507  C CG  ? ARG A 1  66 ?   8.704  10.784  -8.763 1.000 96.400 ? 66  ARG A CG  1 
ATOM 508  C CD  ? ARG A 1  66 ?   9.224  12.041  -9.446 1.000 96.400 ? 66  ARG A CD  1 
ATOM 509  N NE  ? ARG A 1  66 ?   8.416  12.395 -10.610 1.000 96.400 ? 66  ARG A NE  1 
ATOM 510  N NH1 ? ARG A 1  66 ?   9.535  10.999 -12.071 1.000 96.400 ? 66  ARG A NH1 1 
ATOM 511  N NH2 ? ARG A 1  66 ?   7.790  12.285 -12.817 1.000 96.400 ? 66  ARG A NH2 1 
ATOM 512  C CZ  ? ARG A 1  66 ?   8.582  11.893 -11.830 1.000 96.400 ? 66  ARG A CZ  1 
ATOM 513  N N   ? VAL A 1  67 ?  12.018  11.020  -5.768 1.000 95.900 ? 67  VAL A N   1 
ATOM 514  C CA  ? VAL A 1  67 ?  12.423  11.057  -4.367 1.000 95.900 ? 67  VAL A CA  1 
ATOM 515  C C   ? VAL A 1  67 ?  11.425  11.888  -3.562 1.000 95.900 ? 67  VAL A C   1 
ATOM 516  C CB  ? VAL A 1  67 ?  13.848  11.631  -4.202 1.000 95.900 ? 67  VAL A CB  1 
ATOM 517  O O   ? VAL A 1  67 ?  10.752  12.763  -4.111 1.000 95.900 ? 67  VAL A O   1 
ATOM 518  C CG1 ? VAL A 1  67 ?  14.870  10.755  -4.926 1.000 95.900 ? 67  VAL A CG1 1 
ATOM 519  C CG2 ? VAL A 1  67 ?  13.909  13.066  -4.721 1.000 95.900 ? 67  VAL A CG2 1 
ATOM 520  N N   ? PRO A 1  68 ?  11.318  11.474  -2.326 1.000 96.580 ? 68  PRO A N   1 
ATOM 521  C CA  ? PRO A 1  68 ?  10.357  12.225  -1.514 1.000 96.580 ? 68  PRO A CA  1 
ATOM 522  C C   ? PRO A 1  68 ?  10.778  13.676  -1.293 1.000 96.580 ? 68  PRO A C   1 
ATOM 523  C CB  ? PRO A 1  68 ?  10.335  11.455  -0.191 1.000 96.580 ? 68  PRO A CB  1 
ATOM 524  O O   ? PRO A 1  68 ?  11.951  13.948  -1.025 1.000 96.580 ? 68  PRO A O   1 
ATOM 525  C CG  ? PRO A 1  68 ?  10.807  10.081  -0.541 1.000 96.580 ? 68  PRO A CG  1 
ATOM 526  C CD  ? PRO A 1  68 ?  11.793  10.187  -1.669 1.000 96.580 ? 68  PRO A CD  1 
ATOM 527  N N   ? LYS A 1  69 ?   9.824  14.643  -1.506 1.000 96.330 ? 69  LYS A N   1 
ATOM 528  C CA  ? LYS A 1  69 ?  10.029  16.034  -1.114 1.000 96.330 ? 69  LYS A CA  1 
ATOM 529  C C   ? LYS A 1  69 ?   9.755  16.232   0.374 1.000 96.330 ? 69  LYS A C   1 
ATOM 530  C CB  ? LYS A 1  69 ?   9.136  16.962  -1.939 1.000 96.330 ? 69  LYS A CB  1 
ATOM 531  O O   ? LYS A 1  69 ?  10.526  16.895   1.070 1.000 96.330 ? 69  LYS A O   1 
ATOM 532  C CG  ? LYS A 1  69 ?   9.311  18.438  -1.615 1.000 96.330 ? 69  LYS A CG  1 
ATOM 533  C CD  ? LYS A 1  69 ?   8.462  19.315  -2.528 1.000 96.330 ? 69  LYS A CD  1 
ATOM 534  C CE  ? LYS A 1  69 ?   8.633  20.793  -2.202 1.000 96.330 ? 69  LYS A CE  1 
ATOM 535  N NZ  ? LYS A 1  69 ?   7.847  21.659  -3.131 1.000 96.330 ? 69  LYS A NZ  1 
ATOM 536  N N   ? GLU A 1  70 ?   8.653  15.683   0.826 1.000 95.490 ? 70  GLU A N   1 
ATOM 537  C CA  ? GLU A 1  70 ?   8.168  15.784   2.199 1.000 95.490 ? 70  GLU A CA  1 
ATOM 538  C C   ? GLU A 1  70 ?   7.422  14.519   2.615 1.000 95.490 ? 70  GLU A C   1 
ATOM 539  C CB  ? GLU A 1  70 ?   7.261  17.006   2.361 1.000 95.490 ? 70  GLU A CB  1 
ATOM 540  O O   ? GLU A 1  70 ?   6.753  13.888   1.794 1.000 95.490 ? 70  GLU A O   1 
ATOM 541  C CG  ? GLU A 1  70 ?   6.998  17.389   3.811 1.000 95.490 ? 70  GLU A CG  1 
ATOM 542  C CD  ? GLU A 1  70 ?   6.274  18.718   3.958 1.000 95.490 ? 70  GLU A CD  1 
ATOM 543  O OE1 ? GLU A 1  70 ?   6.269  19.286   5.074 1.000 95.490 ? 70  GLU A OE1 1 
ATOM 544  O OE2 ? GLU A 1  70 ?   5.708  19.196   2.950 1.000 95.490 ? 70  GLU A OE2 1 
ATOM 545  N N   ? LYS A 1  71 ?   7.541  14.201   3.871 1.000 94.770 ? 71  LYS A N   1 
ATOM 546  C CA  ? LYS A 1  71 ?   6.851  13.047   4.439 1.000 94.770 ? 71  LYS A CA  1 
ATOM 547  C C   ? LYS A 1  71 ?   6.012  13.448   5.649 1.000 94.770 ? 71  LYS A C   1 
ATOM 548  C CB  ? LYS A 1  71 ?   7.855  11.963   4.834 1.000 94.770 ? 71  LYS A CB  1 
ATOM 549  O O   ? LYS A 1  71 ?   6.471  14.205   6.506 1.000 94.770 ? 71  LYS A O   1 
ATOM 550  C CG  ? LYS A 1  71 ?   8.742  11.494   3.691 1.000 94.770 ? 71  LYS A CG  1 
ATOM 551  C CD  ? LYS A 1  71 ?   9.837  10.555   4.181 1.000 94.770 ? 71  LYS A CD  1 
ATOM 552  C CE  ? LYS A 1  71 ?  11.099  11.317   4.563 1.000 94.770 ? 71  LYS A CE  1 
ATOM 553  N NZ  ? LYS A 1  71 ?  12.183  10.399   5.022 1.000 94.770 ? 71  LYS A NZ  1 
ATOM 554  N N   ? PHE A 1  72 ?   4.783  12.922   5.695 1.000 94.600 ? 72  PHE A N   1 
ATOM 555  C CA  ? PHE A 1  72 ?   3.858  13.171   6.794 1.000 94.600 ? 72  PHE A CA  1 
ATOM 556  C C   ? PHE A 1  72 ?   3.447  11.865   7.463 1.000 94.600 ? 72  PHE A C   1 
ATOM 557  C CB  ? PHE A 1  72 ?   2.617  13.918   6.295 1.000 94.600 ? 72  PHE A CB  1 
ATOM 558  O O   ? PHE A 1  72 ?   3.048  10.914   6.787 1.000 94.600 ? 72  PHE A O   1 
ATOM 559  C CG  ? PHE A 1  72 ?   2.920  15.262   5.688 1.000 94.600 ? 72  PHE A CG  1 
ATOM 560  C CD1 ? PHE A 1  72 ?   2.777  16.425   6.434 1.000 94.600 ? 72  PHE A CD1 1 
ATOM 561  C CD2 ? PHE A 1  72 ?   3.348  15.361   4.371 1.000 94.600 ? 72  PHE A CD2 1 
ATOM 562  C CE1 ? PHE A 1  72 ?   3.057  17.670   5.875 1.000 94.600 ? 72  PHE A CE1 1 
ATOM 563  C CE2 ? PHE A 1  72 ?   3.630  16.601   3.805 1.000 94.600 ? 72  PHE A CE2 1 
ATOM 564  C CZ  ? PHE A 1  72 ?   3.483  17.755   4.559 1.000 94.600 ? 72  PHE A CZ  1 
ATOM 565  N N   ? PHE A 1  73 ?   3.550  11.811   8.769 1.000 91.250 ? 73  PHE A N   1 
ATOM 566  C CA  ? PHE A 1  73 ?   3.219  10.623   9.546 1.000 91.250 ? 73  PHE A CA  1 
ATOM 567  C C   ? PHE A 1  73 ?   2.007  10.877  10.435 1.000 91.250 ? 73  PHE A C   1 
ATOM 568  C CB  ? PHE A 1  73 ?   4.414  10.186  10.399 1.000 91.250 ? 73  PHE A CB  1 
ATOM 569  O O   ? PHE A 1  73 ?   1.852  11.970  10.984 1.000 91.250 ? 73  PHE A O   1 
ATOM 570  C CG  ? PHE A 1  73 ?   5.676   9.968   9.610 1.000 91.250 ? 73  PHE A CG  1 
ATOM 571  C CD1 ? PHE A 1  73 ?   5.991   8.710   9.109 1.000 91.250 ? 73  PHE A CD1 1 
ATOM 572  C CD2 ? PHE A 1  73 ?   6.549  11.021   9.368 1.000 91.250 ? 73  PHE A CD2 1 
ATOM 573  C CE1 ? PHE A 1  73 ?   7.159   8.506   8.378 1.000 91.250 ? 73  PHE A CE1 1 
ATOM 574  C CE2 ? PHE A 1  73 ?   7.718  10.824   8.638 1.000 91.250 ? 73  PHE A CE2 1 
ATOM 575  C CZ  ? PHE A 1  73 ?   8.021   9.565   8.145 1.000 91.250 ? 73  PHE A CZ  1 
ATOM 576  N N   ? CYS A 1  74 ?   1.186   9.860  10.447 1.000 81.440 ? 74  CYS A N   1 
ATOM 577  C CA  ? CYS A 1  74 ?   0.082   9.908  11.399 1.000 81.440 ? 74  CYS A CA  1 
ATOM 578  C C   ? CYS A 1  74 ?   0.530   9.435  12.777 1.000 81.440 ? 74  CYS A C   1 
ATOM 579  C CB  ? CYS A 1  74 ?  -1.084   9.050  10.910 1.000 81.440 ? 74  CYS A CB  1 
ATOM 580  O O   ? CYS A 1  74 ?   0.997   8.305  12.929 1.000 81.440 ? 74  CYS A O   1 
ATOM 581  S SG  ? CYS A 1  74 ?  -2.553   9.154  11.957 1.000 81.440 ? 74  CYS A SG  1 
ATOM 582  N N   ? LEU A 1  75 ?   1.094  10.461  13.696 1.000 66.300 ? 75  LEU A N   1 
ATOM 583  C CA  ? LEU A 1  75 ?   1.683  10.502  15.030 1.000 66.300 ? 75  LEU A CA  1 
ATOM 584  C C   ? LEU A 1  75 ?   2.134   9.112  15.468 1.000 66.300 ? 75  LEU A C   1 
ATOM 585  C CB  ? LEU A 1  75 ?   0.683  11.069  16.040 1.000 66.300 ? 75  LEU A CB  1 
ATOM 586  O O   ? LEU A 1  75 ?   1.306   8.271  15.826 1.000 66.300 ? 75  LEU A O   1 
ATOM 587  C CG  ? LEU A 1  75 ?   0.285  12.534  15.850 1.000 66.300 ? 75  LEU A CG  1 
ATOM 588  C CD1 ? LEU A 1  75 ?  -0.968  12.851  16.660 1.000 66.300 ? 75  LEU A CD1 1 
ATOM 589  C CD2 ? LEU A 1  75 ?   1.432  13.456  16.247 1.000 66.300 ? 75  LEU A CD2 1 
ATOM 590  N N   ? SER A 1  76 ?   3.198   8.544  14.896 1.000 56.630 ? 76  SER A N   1 
ATOM 591  C CA  ? SER A 1  76 ?   3.886   7.493  15.638 1.000 56.630 ? 76  SER A CA  1 
ATOM 592  C C   ? SER A 1  76 ?   5.349   7.853  15.878 1.000 56.630 ? 76  SER A C   1 
ATOM 593  C CB  ? SER A 1  76 ?   3.796   6.161  14.892 1.000 56.630 ? 76  SER A CB  1 
ATOM 594  O O   ? SER A 1  76 ?   6.085   8.144  14.933 1.000 56.630 ? 76  SER A O   1 
ATOM 595  O OG  ? SER A 1  76 ?   5.086   5.614  14.682 1.000 56.630 ? 76  SER A OG  1 
ATOM 596  N N   ? SER A 1  77 ?   5.661   8.469  17.021 1.000 47.350 ? 77  SER A N   1 
ATOM 597  C CA  ? SER A 1  77 ?   7.002   8.594  17.583 1.000 47.350 ? 77  SER A CA  1 
ATOM 598  C C   ? SER A 1  77 ?   7.547   7.238  18.017 1.000 47.350 ? 77  SER A C   1 
ATOM 599  C CB  ? SER A 1  77 ?   6.997   9.555  18.772 1.000 47.350 ? 77  SER A CB  1 
ATOM 600  O O   ? SER A 1  77 ?   8.761   7.062  18.141 1.000 47.350 ? 77  SER A O   1 
ATOM 601  O OG  ? SER A 1  77 ?   6.212   9.039  19.833 1.000 47.350 ? 77  SER A OG  1 
ATOM 602  N N   ? ASN A 1  78 ?   6.663   5.962  17.837 1.000 50.670 ? 78  ASN A N   1 
ATOM 603  C CA  ? ASN A 1  78 ?   7.100   4.632  18.247 1.000 50.670 ? 78  ASN A CA  1 
ATOM 604  C C   ? ASN A 1  78 ?   6.524   3.548  17.341 1.000 50.670 ? 78  ASN A C   1 
ATOM 605  C CB  ? ASN A 1  78 ?   6.715   4.366  19.704 1.000 50.670 ? 78  ASN A CB  1 
ATOM 606  O O   ? ASN A 1  78 ?   5.322   3.534  17.070 1.000 50.670 ? 78  ASN A O   1 
ATOM 607  C CG  ? ASN A 1  78 ?   7.833   4.696  20.673 1.000 50.670 ? 78  ASN A CG  1 
ATOM 608  N ND2 ? ASN A 1  78 ?   7.561   4.552  21.965 1.000 50.670 ? 78  ASN A ND2 1 
ATOM 609  O OD1 ? ASN A 1  78 ?   8.933   5.079  20.265 1.000 50.670 ? 78  ASN A OD1 1 
ATOM 610  N N   ? ASN A 1  79 ?   7.092   3.122  16.242 1.000 54.190 ? 79  ASN A N   1 
ATOM 611  C CA  ? ASN A 1  79 ?   7.001   2.069  15.236 1.000 54.190 ? 79  ASN A CA  1 
ATOM 612  C C   ? ASN A 1  79 ?   6.236   0.857  15.761 1.000 54.190 ? 79  ASN A C   1 
ATOM 613  C CB  ? ASN A 1  79 ?   8.397   1.654  14.767 1.000 54.190 ? 79  ASN A CB  1 
ATOM 614  O O   ? ASN A 1  79 ?   5.994  -0.097  15.020 1.000 54.190 ? 79  ASN A O   1 
ATOM 615  C CG  ? ASN A 1  79 ?   9.129   2.771  14.049 1.000 54.190 ? 79  ASN A CG  1 
ATOM 616  N ND2 ? ASN A 1  79 ?  10.438   2.615  13.888 1.000 54.190 ? 79  ASN A ND2 1 
ATOM 617  O OD1 ? ASN A 1  79 ?   8.523   3.766  13.644 1.000 54.190 ? 79  ASN A OD1 1 
ATOM 618  N N   ? LYS A 1  80 ?   5.446   1.012  17.014 1.000 54.200 ? 80  LYS A N   1 
ATOM 619  C CA  ? LYS A 1  80 ?   4.818  -0.183  17.569 1.000 54.200 ? 80  LYS A CA  1 
ATOM 620  C C   ? LYS A 1  80 ?   3.299  -0.037  17.612 1.000 54.200 ? 80  LYS A C   1 
ATOM 621  C CB  ? LYS A 1  80 ?   5.356  -0.471  18.972 1.000 54.200 ? 80  LYS A CB  1 
ATOM 622  O O   ? LYS A 1  80 ?   2.586  -0.999  17.903 1.000 54.200 ? 80  LYS A O   1 
ATOM 623  C CG  ? LYS A 1  80 ?   6.787  -0.986  18.992 1.000 54.200 ? 80  LYS A CG  1 
ATOM 624  C CD  ? LYS A 1  80 ?   7.201  -1.432  20.388 1.000 54.200 ? 80  LYS A CD  1 
ATOM 625  C CE  ? LYS A 1  80 ?   8.664  -1.855  20.430 1.000 54.200 ? 80  LYS A CE  1 
ATOM 626  N NZ  ? LYS A 1  80 ?   9.066  -2.321  21.791 1.000 54.200 ? 80  LYS A NZ  1 
ATOM 627  N N   ? GLU A 1  81 ?   2.735   1.105  17.075 1.000 68.870 ? 81  GLU A N   1 
ATOM 628  C CA  ? GLU A 1  81 ?   1.279   1.200  17.128 1.000 68.870 ? 81  GLU A CA  1 
ATOM 629  C C   ? GLU A 1  81 ?   0.658   0.932  15.760 1.000 68.870 ? 81  GLU A C   1 
ATOM 630  C CB  ? GLU A 1  81 ?   0.848   2.576  17.641 1.000 68.870 ? 81  GLU A CB  1 
ATOM 631  O O   ? GLU A 1  81 ?   0.832   1.721  14.829 1.000 68.870 ? 81  GLU A O   1 
ATOM 632  C CG  ? GLU A 1  81 ?   1.204   2.828  19.099 1.000 68.870 ? 81  GLU A CG  1 
ATOM 633  C CD  ? GLU A 1  81 ?   0.730   4.180  19.608 1.000 68.870 ? 81  GLU A CD  1 
ATOM 634  O OE1 ? GLU A 1  81 ?   0.996   4.513  20.785 1.000 68.870 ? 81  GLU A OE1 1 
ATOM 635  O OE2 ? GLU A 1  81 ?   0.088   4.912  18.823 1.000 68.870 ? 81  GLU A OE2 1 
ATOM 636  N N   ? TRP A 1  82 ?   0.371  -0.353  15.489 1.000 73.930 ? 82  TRP A N   1 
ATOM 637  C CA  ? TRP A 1  82 ?  -0.138  -0.833  14.208 1.000 73.930 ? 82  TRP A CA  1 
ATOM 638  C C   ? TRP A 1  82 ?  -1.305   0.025  13.730 1.000 73.930 ? 82  TRP A C   1 
ATOM 639  C CB  ? TRP A 1  82 ?  -0.575  -2.296  14.318 1.000 73.930 ? 82  TRP A CB  1 
ATOM 640  O O   ? TRP A 1  82 ?  -1.575   0.103  12.530 1.000 73.930 ? 82  TRP A O   1 
ATOM 641  C CG  ? TRP A 1  82 ?   0.379  -3.161  15.085 1.000 73.930 ? 82  TRP A CG  1 
ATOM 642  C CD1 ? TRP A 1  82 ?   1.745  -3.089  15.078 1.000 73.930 ? 82  TRP A CD1 1 
ATOM 643  C CD2 ? TRP A 1  82 ?   0.039  -4.234  15.969 1.000 73.930 ? 82  TRP A CD2 1 
ATOM 644  C CE2 ? TRP A 1  82 ?   1.249  -4.768  16.464 1.000 73.930 ? 82  TRP A CE2 1 
ATOM 645  C CE3 ? TRP A 1  82 ?  -1.174  -4.795  16.391 1.000 73.930 ? 82  TRP A CE3 1 
ATOM 646  N NE1 ? TRP A 1  82 ?   2.274  -4.052  15.905 1.000 73.930 ? 82  TRP A NE1 1 
ATOM 647  C CH2 ? TRP A 1  82 ?   0.081  -6.368  17.758 1.000 73.930 ? 82  TRP A CH2 1 
ATOM 648  C CZ2 ? TRP A 1  82 ?   1.281  -5.838  17.361 1.000 73.930 ? 82  TRP A CZ2 1 
ATOM 649  C CZ3 ? TRP A 1  82 ?  -1.139  -5.860  17.284 1.000 73.930 ? 82  TRP A CZ3 1 
ATOM 650  N N   ? ASP A 1  83 ?  -1.989   0.832  14.547 1.000 76.000 ? 83  ASP A N   1 
ATOM 651  C CA  ? ASP A 1  83 ?  -3.175   1.581  14.143 1.000 76.000 ? 83  ASP A CA  1 
ATOM 652  C C   ? ASP A 1  83 ?  -2.801   2.981  13.660 1.000 76.000 ? 83  ASP A C   1 
ATOM 653  C CB  ? ASP A 1  83 ?  -4.172   1.673  15.299 1.000 76.000 ? 83  ASP A CB  1 
ATOM 654  O O   ? ASP A 1  83 ?  -3.674   3.773  13.299 1.000 76.000 ? 83  ASP A O   1 
ATOM 655  C CG  ? ASP A 1  83 ?  -3.598   2.362  16.525 1.000 76.000 ? 83  ASP A CG  1 
ATOM 656  O OD1 ? ASP A 1  83 ?  -2.382   2.652  16.548 1.000 76.000 ? 83  ASP A OD1 1 
ATOM 657  O OD2 ? ASP A 1  83 ?  -4.367   2.614  17.477 1.000 76.000 ? 83  ASP A OD2 1 
ATOM 658  N N   ? LYS A 1  84 ?  -1.442   3.223  13.604 1.000 83.660 ? 84  LYS A N   1 
ATOM 659  C CA  ? LYS A 1  84 ?  -0.974   4.536  13.171 1.000 83.660 ? 84  LYS A CA  1 
ATOM 660  C C   ? LYS A 1  84 ?   0.157   4.409  12.154 1.000 83.660 ? 84  LYS A C   1 
ATOM 661  C CB  ? LYS A 1  84 ?  -0.510   5.364  14.370 1.000 83.660 ? 84  LYS A CB  1 
ATOM 662  O O   ? LYS A 1  84 ?   0.935   5.346  11.963 1.000 83.660 ? 84  LYS A O   1 
ATOM 663  C CG  ? LYS A 1  84 ?  -1.601   5.634  15.396 1.000 83.660 ? 84  LYS A CG  1 
ATOM 664  C CD  ? LYS A 1  84 ?  -1.065   6.411  16.591 1.000 83.660 ? 84  LYS A CD  1 
ATOM 665  C CE  ? LYS A 1  84 ?  -2.140   6.623  17.649 1.000 83.660 ? 84  LYS A CE  1 
ATOM 666  N NZ  ? LYS A 1  84 ?  -1.584   7.247  18.887 1.000 83.660 ? 84  LYS A NZ  1 
ATOM 667  N N   ? ASP A 1  85 ?   0.401   3.267  11.565 1.000 90.410 ? 85  ASP A N   1 
ATOM 668  C CA  ? ASP A 1  85 ?   1.449   2.932  10.606 1.000 90.410 ? 85  ASP A CA  1 
ATOM 669  C C   ? ASP A 1  85 ?   1.062   3.370   9.195 1.000 90.410 ? 85  ASP A C   1 
ATOM 670  C CB  ? ASP A 1  85 ?   1.737   1.429  10.629 1.000 90.410 ? 85  ASP A CB  1 
ATOM 671  O O   ? ASP A 1  85 ?   0.722   2.538   8.351 1.000 90.410 ? 85  ASP A O   1 
ATOM 672  C CG  ? ASP A 1  85 ?   2.977   1.051   9.839 1.000 90.410 ? 85  ASP A CG  1 
ATOM 673  O OD1 ? ASP A 1  85 ?   3.845   1.921   9.613 1.000 90.410 ? 85  ASP A OD1 1 
ATOM 674  O OD2 ? ASP A 1  85 ?   3.086  -0.128   9.436 1.000 90.410 ? 85  ASP A OD2 1 
ATOM 675  N N   ? ILE A 1  86 ?   0.925   4.729   8.953 1.000 93.170 ? 86  ILE A N   1 
ATOM 676  C CA  ? ILE A 1  86 ?   0.577   5.311   7.662 1.000 93.170 ? 86  ILE A CA  1 
ATOM 677  C C   ? ILE A 1  86 ?   1.464   6.523   7.387 1.000 93.170 ? 86  ILE A C   1 
ATOM 678  C CB  ? ILE A 1  86 ?  -0.914   5.715   7.607 1.000 93.170 ? 86  ILE A CB  1 
ATOM 679  O O   ? ILE A 1  86 ?   1.770   7.296   8.297 1.000 93.170 ? 86  ILE A O   1 
ATOM 680  C CG1 ? ILE A 1  86 ?  -1.279   6.218   6.206 1.000 93.170 ? 86  ILE A CG1 1 
ATOM 681  C CG2 ? ILE A 1  86 ?  -1.226   6.774   8.668 1.000 93.170 ? 86  ILE A CG2 1 
ATOM 682  C CD1 ? ILE A 1  86 ?  -2.777   6.351   5.967 1.000 93.170 ? 86  ILE A CD1 1 
ATOM 683  N N   ? MET A 1  87 ?   1.972   6.593   6.206 1.000 95.330 ? 87  MET A N   1 
ATOM 684  C CA  ? MET A 1  87 ?   2.843   7.678   5.764 1.000 95.330 ? 87  MET A CA  1 
ATOM 685  C C   ? MET A 1  87 ?   2.382   8.234   4.421 1.000 95.330 ? 87  MET A C   1 
ATOM 686  C CB  ? MET A 1  87 ?   4.291   7.198   5.662 1.000 95.330 ? 87  MET A CB  1 
ATOM 687  O O   ? MET A 1  87 ?   2.120   7.473   3.487 1.000 95.330 ? 87  MET A O   1 
ATOM 688  C CG  ? MET A 1  87 ?   5.262   8.270   5.194 1.000 95.330 ? 87  MET A CG  1 
ATOM 689  S SD  ? MET A 1  87 ?   6.994   7.668   5.121 1.000 95.330 ? 87  MET A SD  1 
ATOM 690  C CE  ? MET A 1  87 ?   6.908   6.626   3.638 1.000 95.330 ? 87  MET A CE  1 
ATOM 691  N N   ? LEU A 1  88 ?   2.176   9.544   4.436 1.000 96.510 ? 88  LEU A N   1 
ATOM 692  C CA  ? LEU A 1  88 ?   1.899  10.289   3.213 1.000 96.510 ? 88  LEU A CA  1 
ATOM 693  C C   ? LEU A 1  88 ?   3.166  10.949   2.679 1.000 96.510 ? 88  LEU A C   1 
ATOM 694  C CB  ? LEU A 1  88 ?   0.823  11.349   3.462 1.000 96.510 ? 88  LEU A CB  1 
ATOM 695  O O   ? LEU A 1  88 ?   3.890  11.608   3.429 1.000 96.510 ? 88  LEU A O   1 
ATOM 696  C CG  ? LEU A 1  88 ?   0.254  12.042   2.223 1.000 96.510 ? 88  LEU A CG  1 
ATOM 697  C CD1 ? LEU A 1  88 ?  -0.555  11.055   1.388 1.000 96.510 ? 88  LEU A CD1 1 
ATOM 698  C CD2 ? LEU A 1  88 ?  -0.602  13.239   2.625 1.000 96.510 ? 88  LEU A CD2 1 
ATOM 699  N N   ? ILE A 1  89 ?   3.361  10.708   1.358 1.000 97.150 ? 89  ILE A N   1 
ATOM 700  C CA  ? ILE A 1  89 ?   4.584  11.233   0.761 1.000 97.150 ? 89  ILE A CA  1 
ATOM 701  C C   ? ILE A 1  89 ?   4.234  12.217  -0.353 1.000 97.150 ? 89  ILE A C   1 
ATOM 702  C CB  ? ILE A 1  89 ?   5.477  10.098   0.211 1.000 97.150 ? 89  ILE A CB  1 
ATOM 703  O O   ? ILE A 1  89 ?   3.463  11.891  -1.259 1.000 97.150 ? 89  ILE A O   1 
ATOM 704  C CG1 ? ILE A 1  89 ?   5.890   9.149   1.342 1.000 97.150 ? 89  ILE A CG1 1 
ATOM 705  C CG2 ? ILE A 1  89 ?   6.707  10.673  -0.497 1.000 97.150 ? 89  ILE A CG2 1 
ATOM 706  C CD1 ? ILE A 1  89 ?   6.679   7.934   0.873 1.000 97.150 ? 89  ILE A CD1 1 
ATOM 707  N N   ? ARG A 1  90 ?   4.817  13.481  -0.247 1.000 97.580 ? 90  ARG A N   1 
ATOM 708  C CA  ? ARG A 1  90 ?   4.777  14.415  -1.368 1.000 97.580 ? 90  ARG A CA  1 
ATOM 709  C C   ? ARG A 1  90 ?   5.954  14.190  -2.310 1.000 97.580 ? 90  ARG A C   1 
ATOM 710  C CB  ? ARG A 1  90 ?   4.778  15.860  -0.864 1.000 97.580 ? 90  ARG A CB  1 
ATOM 711  O O   ? ARG A 1  90 ?   7.107  14.156  -1.875 1.000 97.580 ? 90  ARG A O   1 
ATOM 712  C CG  ? ARG A 1  90 ?   4.544  16.893  -1.955 1.000 97.580 ? 90  ARG A CG  1 
ATOM 713  C CD  ? ARG A 1  90 ?   4.433  18.300  -1.385 1.000 97.580 ? 90  ARG A CD  1 
ATOM 714  N NE  ? ARG A 1  90 ?   4.126  19.280  -2.423 1.000 97.580 ? 90  ARG A NE  1 
ATOM 715  N NH1 ? ARG A 1  90 ?   4.047  21.086  -0.985 1.000 97.580 ? 90  ARG A NH1 1 
ATOM 716  N NH2 ? ARG A 1  90 ?   3.675  21.383  -3.228 1.000 97.580 ? 90  ARG A NH2 1 
ATOM 717  C CZ  ? ARG A 1  90 ?   3.950  20.581  -2.210 1.000 97.580 ? 90  ARG A CZ  1 
ATOM 718  N N   ? LEU A 1  91 ?   5.645  14.077  -3.562 1.000 97.180 ? 91  LEU A N   1 
ATOM 719  C CA  ? LEU A 1  91 ?   6.683  13.868  -4.565 1.000 97.180 ? 91  LEU A CA  1 
ATOM 720  C C   ? LEU A 1  91 ?   7.406  15.174  -4.878 1.000 97.180 ? 91  LEU A C   1 
ATOM 721  C CB  ? LEU A 1  91 ?   6.081  13.284  -5.846 1.000 97.180 ? 91  LEU A CB  1 
ATOM 722  O O   ? LEU A 1  91 ?   6.808  16.251  -4.814 1.000 97.180 ? 91  LEU A O   1 
ATOM 723  C CG  ? LEU A 1  91 ?   5.247  12.013  -5.684 1.000 97.180 ? 91  LEU A CG  1 
ATOM 724  C CD1 ? LEU A 1  91 ?   4.657  11.592  -7.026 1.000 97.180 ? 91  LEU A CD1 1 
ATOM 725  C CD2 ? LEU A 1  91 ?   6.091  10.891  -5.090 1.000 97.180 ? 91  LEU A CD2 1 
ATOM 726  N N   ? ASN A 1  92 ?   8.759  15.081  -5.198 1.000 95.790 ? 92  ASN A N   1 
ATOM 727  C CA  ? ASN A 1  92 ?   9.536  16.277  -5.504 1.000 95.790 ? 92  ASN A CA  1 
ATOM 728  C C   ? ASN A 1  92 ?   9.102  16.905  -6.825 1.000 95.790 ? 92  ASN A C   1 
ATOM 729  C CB  ? ASN A 1  92 ?  11.031  15.951  -5.537 1.000 95.790 ? 92  ASN A CB  1 
ATOM 730  O O   ? ASN A 1  92 ?   9.314  18.098  -7.049 1.000 95.790 ? 92  ASN A O   1 
ATOM 731  C CG  ? ASN A 1  92 ?  11.379  14.912  -6.585 1.000 95.790 ? 92  ASN A CG  1 
ATOM 732  N ND2 ? ASN A 1  92 ?  12.659  14.820  -6.926 1.000 95.790 ? 92  ASN A ND2 1 
ATOM 733  O OD1 ? ASN A 1  92 ?  10.505  14.199  -7.084 1.000 95.790 ? 92  ASN A OD1 1 
ATOM 734  N N   ? ARG A 1  93 ?   8.336  16.206  -7.699 1.000 96.100 ? 93  ARG A N   1 
ATOM 735  C CA  ? ARG A 1  93 ?   7.641  16.633  -8.909 1.000 96.100 ? 93  ARG A CA  1 
ATOM 736  C C   ? ARG A 1  93 ?   6.498  15.683  -9.249 1.000 96.100 ? 93  ARG A C   1 
ATOM 737  C CB  ? ARG A 1  93 ?   8.616  16.722 -10.086 1.000 96.100 ? 93  ARG A CB  1 
ATOM 738  O O   ? ARG A 1  93 ?   6.563  14.491  -8.944 1.000 96.100 ? 93  ARG A O   1 
ATOM 739  C CG  ? ARG A 1  93 ?   9.225  15.386 -10.482 1.000 96.100 ? 93  ARG A CG  1 
ATOM 740  C CD  ? ARG A 1  93 ?  10.226  15.539 -11.619 1.000 96.100 ? 93  ARG A CD  1 
ATOM 741  N NE  ? ARG A 1  93 ?  10.803  14.254 -12.005 1.000 96.100 ? 93  ARG A NE  1 
ATOM 742  N NH1 ? ARG A 1  93 ?  12.882  15.112 -12.534 1.000 96.100 ? 93  ARG A NH1 1 
ATOM 743  N NH2 ? ARG A 1  93 ?  12.473  12.868 -12.756 1.000 96.100 ? 93  ARG A NH2 1 
ATOM 744  C CZ  ? ARG A 1  93 ?  12.051  14.081 -12.431 1.000 96.100 ? 93  ARG A CZ  1 
ATOM 745  N N   ? PRO A 1  94 ?   5.379  16.281  -9.962 1.000 96.930 ? 94  PRO A N   1 
ATOM 746  C CA  ? PRO A 1  94 ?   4.228  15.441 -10.300 1.000 96.930 ? 94  PRO A CA  1 
ATOM 747  C C   ? PRO A 1  94 ?   4.568  14.354 -11.317 1.000 96.930 ? 94  PRO A C   1 
ATOM 748  C CB  ? PRO A 1  94 ?   3.224  16.439 -10.884 1.000 96.930 ? 94  PRO A CB  1 
ATOM 749  O O   ? PRO A 1  94 ?   5.421  14.560 -12.184 1.000 96.930 ? 94  PRO A O   1 
ATOM 750  C CG  ? PRO A 1  94 ?   3.692  17.776 -10.407 1.000 96.930 ? 94  PRO A CG  1 
ATOM 751  C CD  ? PRO A 1  94 ?   5.181  17.720 -10.220 1.000 96.930 ? 94  PRO A CD  1 
ATOM 752  N N   ? VAL A 1  95 ?   3.884  13.178 -11.191 1.000 97.390 ? 95  VAL A N   1 
ATOM 753  C CA  ? VAL A 1  95 ?   4.003  12.131 -12.200 1.000 97.390 ? 95  VAL A CA  1 
ATOM 754  C C   ? VAL A 1  95 ?   3.073  12.435 -13.372 1.000 97.390 ? 95  VAL A C   1 
ATOM 755  C CB  ? VAL A 1  95 ?   3.683  10.738 -11.614 1.000 97.390 ? 95  VAL A CB  1 
ATOM 756  O O   ? VAL A 1  95 ?   2.040  13.088 -13.201 1.000 97.390 ? 95  VAL A O   1 
ATOM 757  C CG1 ? VAL A 1  95 ?   4.687  10.367 -10.524 1.000 97.390 ? 95  VAL A CG1 1 
ATOM 758  C CG2 ? VAL A 1  95 ?   2.258  10.706 -11.064 1.000 97.390 ? 95  VAL A CG2 1 
ATOM 759  N N   ? ASN A 1  96 ?   3.462  11.906 -14.609 1.000 96.640 ? 96  ASN A N   1 
ATOM 760  C CA  ? ASN A 1  96 ?   2.607  12.001 -15.787 1.000 96.640 ? 96  ASN A CA  1 
ATOM 761  C C   ? ASN A 1  96 ?   1.723  10.767 -15.939 1.000 96.640 ? 96  ASN A C   1 
ATOM 762  C CB  ? ASN A 1  96 ?   3.449  12.210 -17.047 1.000 96.640 ? 96  ASN A CB  1 
ATOM 763  O O   ? ASN A 1  96 ?   2.218   9.639 -15.936 1.000 96.640 ? 96  ASN A O   1 
ATOM 764  C CG  ? ASN A 1  96 ?   4.201  13.527 -17.035 1.000 96.640 ? 96  ASN A CG  1 
ATOM 765  N ND2 ? ASN A 1  96 ?   5.422  13.518 -17.558 1.000 96.640 ? 96  ASN A ND2 1 
ATOM 766  O OD1 ? ASN A 1  96 ?   3.689  14.544 -16.560 1.000 96.640 ? 96  ASN A OD1 1 
ATOM 767  N N   ? ASN A 1  97 ?   0.433  11.040 -16.001 1.000 95.410 ? 97  ASN A N   1 
ATOM 768  C CA  ? ASN A 1  97 ?  -0.462   9.919 -16.267 1.000 95.410 ? 97  ASN A CA  1 
ATOM 769  C C   ? ASN A 1  97 ?  -0.104   9.214 -17.572 1.000 95.410 ? 97  ASN A C   1 
ATOM 770  C CB  ? ASN A 1  97 ?  -1.918  10.389 -16.299 1.000 95.410 ? 97  ASN A CB  1 
ATOM 771  O O   ? ASN A 1  97 ?   0.291   9.860 -18.544 1.000 95.410 ? 97  ASN A O   1 
ATOM 772  C CG  ? ASN A 1  97 ?  -2.443  10.758 -14.926 1.000 95.410 ? 97  ASN A CG  1 
ATOM 773  N ND2 ? ASN A 1  97 ?  -3.612  11.386 -14.887 1.000 95.410 ? 97  ASN A ND2 1 
ATOM 774  O OD1 ? ASN A 1  97 ?  -1.803  10.481 -13.908 1.000 95.410 ? 97  ASN A OD1 1 
ATOM 775  N N   ? SER A 1  98 ?  -0.232   7.920 -17.523 1.000 95.280 ? 98  SER A N   1 
ATOM 776  C CA  ? SER A 1  98 ?  -0.015   7.084 -18.700 1.000 95.280 ? 98  SER A CA  1 
ATOM 777  C C   ? SER A 1  98 ?  -0.821   5.793 -18.616 1.000 95.280 ? 98  SER A C   1 
ATOM 778  C CB  ? SER A 1  98 ?   1.470   6.758 -18.860 1.000 95.280 ? 98  SER A CB  1 
ATOM 779  O O   ? SER A 1  98 ?  -1.628   5.616 -17.700 1.000 95.280 ? 98  SER A O   1 
ATOM 780  O OG  ? SER A 1  98 ?   1.881   5.797 -17.903 1.000 95.280 ? 98  SER A OG  1 
ATOM 781  N N   ? LYS A 1  99 ?  -0.549   4.963 -19.614 1.000 94.400 ? 99  LYS A N   1 
ATOM 782  C CA  ? LYS A 1  99 ?  -1.194   3.654 -19.664 1.000 94.400 ? 99  LYS A CA  1 
ATOM 783  C C   ? LYS A 1  99 ?  -0.860   2.828 -18.426 1.000 94.400 ? 99  LYS A C   1 
ATOM 784  C CB  ? LYS A 1  99 ?  -0.777   2.899 -20.927 1.000 94.400 ? 99  LYS A CB  1 
ATOM 785  O O   ? LYS A 1  99 ?  -1.660   1.996 -17.994 1.000 94.400 ? 99  LYS A O   1 
ATOM 786  C CG  ? LYS A 1  99 ?  -1.417   1.525 -21.066 1.000 94.400 ? 99  LYS A CG  1 
ATOM 787  C CD  ? LYS A 1  99 ?  -0.967   0.825 -22.342 1.000 94.400 ? 99  LYS A CD  1 
ATOM 788  C CE  ? LYS A 1  99 ?  -1.562  -0.572 -22.455 1.000 94.400 ? 99  LYS A CE  1 
ATOM 789  N NZ  ? LYS A 1  99 ?  -1.130  -1.259 -23.708 1.000 94.400 ? 99  LYS A NZ  1 
ATOM 790  N N   ? HIS A 1 100 ?   0.351   3.116 -17.732 1.000 95.630 ? 100 HIS A N   1 
ATOM 791  C CA  ? HIS A 1 100 ?   0.843   2.281 -16.642 1.000 95.630 ? 100 HIS A CA  1 
ATOM 792  C C   ? HIS A 1 100 ?   0.923   3.067 -15.338 1.000 95.630 ? 100 HIS A C   1 
ATOM 793  C CB  ? HIS A 1 100 ?   2.215   1.701 -16.989 1.000 95.630 ? 100 HIS A CB  1 
ATOM 794  O O   ? HIS A 1 100 ?   1.348   2.533 -14.311 1.000 95.630 ? 100 HIS A O   1 
ATOM 795  C CG  ? HIS A 1 100 ?   2.224   0.894 -18.249 1.000 95.630 ? 100 HIS A CG  1 
ATOM 796  C CD2 ? HIS A 1 100 ?   1.670  -0.306 -18.539 1.000 95.630 ? 100 HIS A CD2 1 
ATOM 797  N ND1 ? HIS A 1 100 ?   2.867   1.310 -19.394 1.000 95.630 ? 100 HIS A ND1 1 
ATOM 798  C CE1 ? HIS A 1 100 ?   2.706   0.398 -20.338 1.000 95.630 ? 100 HIS A CE1 1 
ATOM 799  N NE2 ? HIS A 1 100 ?   1.983  -0.593 -19.845 1.000 95.630 ? 100 HIS A NE2 1 
ATOM 800  N N   ? ILE A 1 101 ?   0.487   4.357 -15.387 1.000 97.040 ? 101 ILE A N   1 
ATOM 801  C CA  ? ILE A 1 101 ?   0.510   5.197 -14.195 1.000 97.040 ? 101 ILE A CA  1 
ATOM 802  C C   ? ILE A 1 101 ?  -0.837   5.899 -14.033 1.000 97.040 ? 101 ILE A C   1 
ATOM 803  C CB  ? ILE A 1 101 ?   1.652   6.236 -14.258 1.000 97.040 ? 101 ILE A CB  1 
ATOM 804  O O   ? ILE A 1 101 ?  -1.221   6.719 -14.870 1.000 97.040 ? 101 ILE A O   1 
ATOM 805  C CG1 ? ILE A 1 101 ?   2.999   5.537 -14.473 1.000 97.040 ? 101 ILE A CG1 1 
ATOM 806  C CG2 ? ILE A 1 101 ?   1.674   7.092 -12.988 1.000 97.040 ? 101 ILE A CG2 1 
ATOM 807  C CD1 ? ILE A 1 101 ?   4.152   6.489 -14.761 1.000 97.040 ? 101 ILE A CD1 1 
ATOM 808  N N   ? ALA A 1 102 ?  -1.524   5.514 -12.996 1.000 96.550 ? 102 ALA A N   1 
ATOM 809  C CA  ? ALA A 1 102 ?  -2.795   6.154 -12.669 1.000 96.550 ? 102 ALA A CA  1 
ATOM 810  C C   ? ALA A 1 102 ?  -3.082   6.071 -11.172 1.000 96.550 ? 102 ALA A C   1 
ATOM 811  C CB  ? ALA A 1 102 ?  -3.932   5.516 -13.462 1.000 96.550 ? 102 ALA A CB  1 
ATOM 812  O O   ? ALA A 1 102 ?  -2.852   5.033 -10.547 1.000 96.550 ? 102 ALA A O   1 
ATOM 813  N N   ? PRO A 1 103 ?  -3.658   7.309 -10.683 1.000 97.100 ? 103 PRO A N   1 
ATOM 814  C CA  ? PRO A 1 103 ?  -3.954   7.296  -9.248 1.000 97.100 ? 103 PRO A CA  1 
ATOM 815  C C   ? PRO A 1 103 ?  -5.160   6.426  -8.903 1.000 97.100 ? 103 PRO A C   1 
ATOM 816  C CB  ? PRO A 1 103 ?  -4.235   8.768  -8.933 1.000 97.100 ? 103 PRO A CB  1 
ATOM 817  O O   ? PRO A 1 103 ?  -6.050   6.238  -9.736 1.000 97.100 ? 103 PRO A O   1 
ATOM 818  C CG  ? PRO A 1 103 ?  -3.685   9.520 -10.101 1.000 97.100 ? 103 PRO A CG  1 
ATOM 819  C CD  ? PRO A 1 103 ?  -3.709   8.620 -11.303 1.000 97.100 ? 103 PRO A CD  1 
ATOM 820  N N   ? LEU A 1 104 ?  -5.112   5.917  -7.604 1.000 96.820 ? 104 LEU A N   1 
ATOM 821  C CA  ? LEU A 1 104 ?  -6.239   5.188  -7.034 1.000 96.820 ? 104 LEU A CA  1 
ATOM 822  C C   ? LEU A 1 104 ?  -7.058   6.087  -6.113 1.000 96.820 ? 104 LEU A C   1 
ATOM 823  C CB  ? LEU A 1 104 ?  -5.749   3.959  -6.263 1.000 96.820 ? 104 LEU A CB  1 
ATOM 824  O O   ? LEU A 1 104 ?  -6.497   6.870  -5.344 1.000 96.820 ? 104 LEU A O   1 
ATOM 825  C CG  ? LEU A 1 104 ?  -6.811   2.922  -5.895 1.000 96.820 ? 104 LEU A CG  1 
ATOM 826  C CD1 ? LEU A 1 104 ?  -7.407   2.303  -7.155 1.000 96.820 ? 104 LEU A CD1 1 
ATOM 827  C CD2 ? LEU A 1 104 ?  -6.216   1.845  -4.994 1.000 96.820 ? 104 LEU A CD2 1 
ATOM 828  N N   ? SER A 1 105 ?  -8.316   5.980  -6.147 1.000 96.110 ? 105 SER A N   1 
ATOM 829  C CA  ? SER A 1 105 ?  -9.185   6.865  -5.378 1.000 96.110 ? 105 SER A CA  1 
ATOM 830  C C   ? SER A 1 105 ?  -9.219   6.465  -3.907 1.000 96.110 ? 105 SER A C   1 
ATOM 831  C CB  ? SER A 1 105 ? -10.603   6.855  -5.951 1.000 96.110 ? 105 SER A CB  1 
ATOM 832  O O   ? SER A 1 105 ?  -9.133   5.280  -3.579 1.000 96.110 ? 105 SER A O   1 
ATOM 833  O OG  ? SER A 1 105 ? -10.610   7.337  -7.284 1.000 96.110 ? 105 SER A OG  1 
ATOM 834  N N   ? LEU A 1 106 ?  -9.365   7.469  -3.054 1.000 96.700 ? 106 LEU A N   1 
ATOM 835  C CA  ? LEU A 1 106 ?  -9.604   7.224  -1.636 1.000 96.700 ? 106 LEU A CA  1 
ATOM 836  C C   ? LEU A 1 106 ? -10.987   6.620  -1.414 1.000 96.700 ? 106 LEU A C   1 
ATOM 837  C CB  ? LEU A 1 106 ?  -9.468   8.522  -0.836 1.000 96.700 ? 106 LEU A CB  1 
ATOM 838  O O   ? LEU A 1 106 ? -11.916   6.887  -2.181 1.000 96.700 ? 106 LEU A O   1 
ATOM 839  C CG  ? LEU A 1 106 ?  -8.067   9.135  -0.772 1.000 96.700 ? 106 LEU A CG  1 
ATOM 840  C CD1 ? LEU A 1 106 ?  -8.114  10.492  -0.077 1.000 96.700 ? 106 LEU A CD1 1 
ATOM 841  C CD2 ? LEU A 1 106 ?  -7.104   8.194  -0.056 1.000 96.700 ? 106 LEU A CD2 1 
ATOM 842  N N   ? PRO A 1 107 ? -11.147   5.789  -0.403 1.000 96.340 ? 107 PRO A N   1 
ATOM 843  C CA  ? PRO A 1 107 ? -12.441   5.149  -0.155 1.000 96.340 ? 107 PRO A CA  1 
ATOM 844  C C   ? PRO A 1 107 ? -13.519   6.143   0.270 1.000 96.340 ? 107 PRO A C   1 
ATOM 845  C CB  ? PRO A 1 107 ? -12.134   4.160   0.973 1.000 96.340 ? 107 PRO A CB  1 
ATOM 846  O O   ? PRO A 1 107 ? -13.251   7.048   1.065 1.000 96.340 ? 107 PRO A O   1 
ATOM 847  C CG  ? PRO A 1 107 ? -10.964   4.752   1.692 1.000 96.340 ? 107 PRO A CG  1 
ATOM 848  C CD  ? PRO A 1 107 ? -10.131   5.512   0.701 1.000 96.340 ? 107 PRO A CD  1 
ATOM 849  N N   ? SER A 1 108 ? -14.704   5.972  -0.239 1.000 93.900 ? 108 SER A N   1 
ATOM 850  C CA  ? SER A 1 108 ? -15.849   6.795   0.138 1.000 93.900 ? 108 SER A CA  1 
ATOM 851  C C   ? SER A 1 108 ? -16.621   6.171   1.296 1.000 93.900 ? 108 SER A C   1 
ATOM 852  C CB  ? SER A 1 108 ? -16.781   6.997  -1.057 1.000 93.900 ? 108 SER A CB  1 
ATOM 853  O O   ? SER A 1 108 ? -17.340   6.867   2.016 1.000 93.900 ? 108 SER A O   1 
ATOM 854  O OG  ? SER A 1 108 ? -17.218   5.750  -1.570 1.000 93.900 ? 108 SER A OG  1 
ATOM 855  N N   ? LYS A 1 109 ? -16.488   4.858   1.491 1.000 95.240 ? 109 LYS A N   1 
ATOM 856  C CA  ? LYS A 1 109 ? -17.061   4.090   2.593 1.000 95.240 ? 109 LYS A CA  1 
ATOM 857  C C   ? LYS A 1 109 ? -16.154   2.926   2.982 1.000 95.240 ? 109 LYS A C   1 
ATOM 858  C CB  ? LYS A 1 109 ? -18.450   3.570   2.219 1.000 95.240 ? 109 LYS A CB  1 
ATOM 859  O O   ? LYS A 1 109 ? -15.363   2.448   2.166 1.000 95.240 ? 109 LYS A O   1 
ATOM 860  C CG  ? LYS A 1 109 ? -18.460   2.642   1.014 1.000 95.240 ? 109 LYS A CG  1 
ATOM 861  C CD  ? LYS A 1 109 ? -19.877   2.222   0.643 1.000 95.240 ? 109 LYS A CD  1 
ATOM 862  C CE  ? LYS A 1 109 ? -19.895   1.362  -0.613 1.000 95.240 ? 109 LYS A CE  1 
ATOM 863  N NZ  ? LYS A 1 109 ? -21.281   0.932  -0.969 1.000 95.240 ? 109 LYS A NZ  1 
ATOM 864  N N   ? PRO A 1 110 ? -16.325   2.497   4.313 1.000 94.480 ? 110 PRO A N   1 
ATOM 865  C CA  ? PRO A 1 110 ? -15.542   1.324   4.710 1.000 94.480 ? 110 PRO A CA  1 
ATOM 866  C C   ? PRO A 1 110 ? -16.002   0.045   4.014 1.000 94.480 ? 110 PRO A C   1 
ATOM 867  C CB  ? PRO A 1 110 ? -15.777   1.239   6.220 1.000 94.480 ? 110 PRO A CB  1 
ATOM 868  O O   ? PRO A 1 110 ? -17.179  -0.084   3.667 1.000 94.480 ? 110 PRO A O   1 
ATOM 869  C CG  ? PRO A 1 110 ? -17.127   1.845   6.432 1.000 94.480 ? 110 PRO A CG  1 
ATOM 870  C CD  ? PRO A 1 110 ? -17.329   2.929   5.412 1.000 94.480 ? 110 PRO A CD  1 
ATOM 871  N N   ? PRO A 1 111 ? -15.048  -0.911   3.815 1.000 94.860 ? 111 PRO A N   1 
ATOM 872  C CA  ? PRO A 1 111 ? -15.480  -2.176   3.216 1.000 94.860 ? 111 PRO A CA  1 
ATOM 873  C C   ? PRO A 1 111 ? -16.336  -3.015   4.162 1.000 94.860 ? 111 PRO A C   1 
ATOM 874  C CB  ? PRO A 1 111 ? -14.161  -2.885   2.900 1.000 94.860 ? 111 PRO A CB  1 
ATOM 875  O O   ? PRO A 1 111 ? -16.165  -2.945   5.382 1.000 94.860 ? 111 PRO A O   1 
ATOM 876  C CG  ? PRO A 1 111 ? -13.209  -2.404   3.948 1.000 94.860 ? 111 PRO A CG  1 
ATOM 877  C CD  ? PRO A 1 111 ? -13.524  -0.969   4.257 1.000 94.860 ? 111 PRO A CD  1 
ATOM 878  N N   ? SER A 1 112 ? -17.297  -3.822   3.645 1.000 94.270 ? 112 SER A N   1 
ATOM 879  C CA  ? SER A 1 112 ? -18.090  -4.752   4.444 1.000 94.270 ? 112 SER A CA  1 
ATOM 880  C C   ? SER A 1 112 ? -17.324  -6.043   4.711 1.000 94.270 ? 112 SER A C   1 
ATOM 881  C CB  ? SER A 1 112 ? -19.412  -5.069   3.743 1.000 94.270 ? 112 SER A CB  1 
ATOM 882  O O   ? SER A 1 112 ? -16.431  -6.412   3.945 1.000 94.270 ? 112 SER A O   1 
ATOM 883  O OG  ? SER A 1 112 ? -20.151  -3.884   3.504 1.000 94.270 ? 112 SER A OG  1 
ATOM 884  N N   ? GLN A 1 113 ? -17.670  -6.684   5.823 1.000 94.400 ? 113 GLN A N   1 
ATOM 885  C CA  ? GLN A 1 113 ? -17.127  -8.010   6.100 1.000 94.400 ? 113 GLN A CA  1 
ATOM 886  C C   ? GLN A 1 113 ? -17.337  -8.949   4.915 1.000 94.400 ? 113 GLN A C   1 
ATOM 887  C CB  ? GLN A 1 113 ? -17.768  -8.601   7.357 1.000 94.400 ? 113 GLN A CB  1 
ATOM 888  O O   ? GLN A 1 113 ? -18.356  -8.870   4.226 1.000 94.400 ? 113 GLN A O   1 
ATOM 889  C CG  ? GLN A 1 113 ? -17.166  -9.933   7.786 1.000 94.400 ? 113 GLN A CG  1 
ATOM 890  C CD  ? GLN A 1 113 ? -17.798 -10.482   9.051 1.000 94.400 ? 113 GLN A CD  1 
ATOM 891  N NE2 ? GLN A 1 113 ? -18.076 -11.781   9.059 1.000 94.400 ? 113 GLN A NE2 1 
ATOM 892  O OE1 ? GLN A 1 113 ? -18.035  -9.744  10.013 1.000 94.400 ? 113 GLN A OE1 1 
ATOM 893  N N   ? ASP A 1 114 ? -16.333  -9.721   4.519 1.000 94.980 ? 114 ASP A N   1 
ATOM 894  C CA  ? ASP A 1 114 ? -16.348 -10.774   3.509 1.000 94.980 ? 114 ASP A CA  1 
ATOM 895  C C   ? ASP A 1 114 ? -16.198 -10.191   2.106 1.000 94.980 ? 114 ASP A C   1 
ATOM 896  C CB  ? ASP A 1 114 ? -17.637 -11.592   3.603 1.000 94.980 ? 114 ASP A CB  1 
ATOM 897  O O   ? ASP A 1 114 ? -16.306 -10.913   1.112 1.000 94.980 ? 114 ASP A O   1 
ATOM 898  C CG  ? ASP A 1 114 ? -17.718 -12.428   4.869 1.000 94.980 ? 114 ASP A CG  1 
ATOM 899  O OD1 ? ASP A 1 114 ? -16.678 -12.958   5.317 1.000 94.980 ? 114 ASP A OD1 1 
ATOM 900  O OD2 ? ASP A 1 114 ? -18.831 -12.560   5.421 1.000 94.980 ? 114 ASP A OD2 1 
ATOM 901  N N   ? THR A 1 115 ? -16.078  -8.812   2.136 1.000 96.710 ? 115 THR A N   1 
ATOM 902  C CA  ? THR A 1 115 ? -15.718  -8.193   0.865 1.000 96.710 ? 115 THR A CA  1 
ATOM 903  C C   ? THR A 1 115 ? -14.433  -8.802   0.312 1.000 96.710 ? 115 THR A C   1 
ATOM 904  C CB  ? THR A 1 115 ? -15.546  -6.670   1.014 1.000 96.710 ? 115 THR A CB  1 
ATOM 905  O O   ? THR A 1 115 ? -13.464  -8.996   1.049 1.000 96.710 ? 115 THR A O   1 
ATOM 906  C CG2 ? THR A 1 115 ? -15.153  -6.029  -0.313 1.000 96.710 ? 115 THR A CG2 1 
ATOM 907  O OG1 ? THR A 1 115 ? -16.781  -6.097   1.462 1.000 96.710 ? 115 THR A OG1 1 
ATOM 908  N N   ? VAL A 1 116 ? -14.429  -9.165  -0.998 1.000 96.810 ? 116 VAL A N   1 
ATOM 909  C CA  ? VAL A 1 116 ? -13.231  -9.671  -1.660 1.000 96.810 ? 116 VAL A CA  1 
ATOM 910  C C   ? VAL A 1 116 ? -12.378  -8.502  -2.149 1.000 96.810 ? 116 VAL A C   1 
ATOM 911  C CB  ? VAL A 1 116 ? -13.585 -10.603  -2.841 1.000 96.810 ? 116 VAL A CB  1 
ATOM 912  O O   ? VAL A 1 116 ? -12.846  -7.666  -2.926 1.000 96.810 ? 116 VAL A O   1 
ATOM 913  C CG1 ? VAL A 1 116 ? -12.319 -11.088  -3.544 1.000 96.810 ? 116 VAL A CG1 1 
ATOM 914  C CG2 ? VAL A 1 116 ? -14.417 -11.788  -2.353 1.000 96.810 ? 116 VAL A CG2 1 
ATOM 915  N N   ? CYS A 1 117 ? -11.178  -8.474  -1.668 1.000 97.050 ? 117 CYS A N   1 
ATOM 916  C CA  ? CYS A 1 117 ? -10.253  -7.387  -1.971 1.000 97.050 ? 117 CYS A CA  1 
ATOM 917  C C   ? CYS A 1 117 ?  -9.019  -7.909  -2.697 1.000 97.050 ? 117 CYS A C   1 
ATOM 918  C CB  ? CYS A 1 117 ?  -9.836  -6.666  -0.690 1.000 97.050 ? 117 CYS A CB  1 
ATOM 919  O O   ? CYS A 1 117 ?  -8.638  -9.068  -2.529 1.000 97.050 ? 117 CYS A O   1 
ATOM 920  S SG  ? CYS A 1 117 ? -11.223  -5.992   0.251 1.000 97.050 ? 117 CYS A SG  1 
ATOM 921  N N   ? ASN A 1 118 ?  -8.466  -7.066  -3.500 1.000 95.950 ? 118 ASN A N   1 
ATOM 922  C CA  ? ASN A 1 118 ?  -7.262  -7.378  -4.262 1.000 95.950 ? 118 ASN A CA  1 
ATOM 923  C C   ? ASN A 1 118 ?  -6.011  -6.823  -3.586 1.000 95.950 ? 118 ASN A C   1 
ATOM 924  C CB  ? ASN A 1 118 ?  -7.376  -6.841  -5.690 1.000 95.950 ? 118 ASN A CB  1 
ATOM 925  O O   ? ASN A 1 118 ?  -5.986  -5.661  -3.176 1.000 95.950 ? 118 ASN A O   1 
ATOM 926  C CG  ? ASN A 1 118 ?  -6.148  -7.139  -6.527 1.000 95.950 ? 118 ASN A CG  1 
ATOM 927  N ND2 ? ASN A 1 118 ?  -6.054  -8.365  -7.027 1.000 95.950 ? 118 ASN A ND2 1 
ATOM 928  O OD1 ? ASN A 1 118 ?  -5.289  -6.275  -6.721 1.000 95.950 ? 118 ASN A OD1 1 
ATOM 929  N N   ? ILE A 1 119 ?  -5.010  -7.675  -3.381 1.000 95.860 ? 119 ILE A N   1 
ATOM 930  C CA  ? ILE A 1 119 ?  -3.708  -7.242  -2.887 1.000 95.860 ? 119 ILE A CA  1 
ATOM 931  C C   ? ILE A 1 119 ?  -2.661  -7.393  -3.988 1.000 95.860 ? 119 ILE A C   1 
ATOM 932  C CB  ? ILE A 1 119 ?  -3.286  -8.040  -1.633 1.000 95.860 ? 119 ILE A CB  1 
ATOM 933  O O   ? ILE A 1 119 ?  -2.781  -8.266  -4.851 1.000 95.860 ? 119 ILE A O   1 
ATOM 934  C CG1 ? ILE A 1 119 ?  -3.224  -9.539  -1.949 1.000 95.860 ? 119 ILE A CG1 1 
ATOM 935  C CG2 ? ILE A 1 119 ?  -4.244  -7.765  -0.470 1.000 95.860 ? 119 ILE A CG2 1 
ATOM 936  C CD1 ? ILE A 1 119 ?  -2.652 -10.386  -0.822 1.000 95.860 ? 119 ILE A CD1 1 
ATOM 937  N N   ? MET A 1 120 ?  -1.711  -6.627  -3.882 1.000 94.970 ? 120 MET A N   1 
ATOM 938  C CA  ? MET A 1 120 ?  -0.632  -6.709  -4.863 1.000 94.970 ? 120 MET A CA  1 
ATOM 939  C C   ? MET A 1 120 ?   0.663  -6.137  -4.296 1.000 94.970 ? 120 MET A C   1 
ATOM 940  C CB  ? MET A 1 120 ?  -1.014  -5.968  -6.146 1.000 94.970 ? 120 MET A CB  1 
ATOM 941  O O   ? MET A 1 120 ?   0.633  -5.247  -3.444 1.000 94.970 ? 120 MET A O   1 
ATOM 942  C CG  ? MET A 1 120 ?  -1.249  -4.479  -5.947 1.000 94.970 ? 120 MET A CG  1 
ATOM 943  S SD  ? MET A 1 120 ?  -1.934  -3.670  -7.445 1.000 94.970 ? 120 MET A SD  1 
ATOM 944  C CE  ? MET A 1 120 ?  -3.678  -4.149  -7.298 1.000 94.970 ? 120 MET A CE  1 
ATOM 945  N N   ? GLY A 1 121 ?   1.828  -6.628  -4.782 1.000 94.500 ? 121 GLY A N   1 
ATOM 946  C CA  ? GLY A 1 121 ?   3.105  -6.163  -4.264 1.000 94.500 ? 121 GLY A CA  1 
ATOM 947  C C   ? GLY A 1 121 ?   4.294  -6.865  -4.892 1.000 94.500 ? 121 GLY A C   1 
ATOM 948  O O   ? GLY A 1 121 ?   4.127  -7.726  -5.758 1.000 94.500 ? 121 GLY A O   1 
ATOM 949  N N   ? TRP A 1 122 ?   5.554  -6.486  -4.457 1.000 93.090 ? 122 TRP A N   1 
ATOM 950  C CA  ? TRP A 1 122 ?   6.826  -6.973  -4.982 1.000 93.090 ? 122 TRP A CA  1 
ATOM 951  C C   ? TRP A 1 122 ?   7.560  -7.810  -3.939 1.000 93.090 ? 122 TRP A C   1 
ATOM 952  C CB  ? TRP A 1 122 ?   7.707  -5.804  -5.429 1.000 93.090 ? 122 TRP A CB  1 
ATOM 953  O O   ? TRP A 1 122 ?   8.789  -7.900  -3.960 1.000 93.090 ? 122 TRP A O   1 
ATOM 954  C CG  ? TRP A 1 122 ?   7.169  -5.052  -6.609 1.000 93.090 ? 122 TRP A CG  1 
ATOM 955  C CD1 ? TRP A 1 122 ?   6.328  -3.975  -6.586 1.000 93.090 ? 122 TRP A CD1 1 
ATOM 956  C CD2 ? TRP A 1 122 ?   7.432  -5.326  -7.989 1.000 93.090 ? 122 TRP A CD2 1 
ATOM 957  C CE2 ? TRP A 1 122 ?   6.718  -4.373  -8.748 1.000 93.090 ? 122 TRP A CE2 1 
ATOM 958  C CE3 ? TRP A 1 122 ?   8.205  -6.285  -8.657 1.000 93.090 ? 122 TRP A CE3 1 
ATOM 959  N NE1 ? TRP A 1 122 ?   6.053  -3.561  -7.869 1.000 93.090 ? 122 TRP A NE1 1 
ATOM 960  C CH2 ? TRP A 1 122 ?   7.516  -5.302 -10.773 1.000 93.090 ? 122 TRP A CH2 1 
ATOM 961  C CZ2 ? TRP A 1 122 ?   6.753  -4.352 -10.144 1.000 93.090 ? 122 TRP A CZ2 1 
ATOM 962  C CZ3 ? TRP A 1 122 ?   8.238  -6.263 -10.047 1.000 93.090 ? 122 TRP A CZ3 1 
ATOM 963  N N   ? GLY A 1 123 ?   6.806  -8.254  -2.917 1.000 91.110 ? 123 GLY A N   1 
ATOM 964  C CA  ? GLY A 1 123 ?   7.413  -8.977  -1.812 1.000 91.110 ? 123 GLY A CA  1 
ATOM 965  C C   ? GLY A 1 123 ?   7.728 -10.423  -2.146 1.000 91.110 ? 123 GLY A C   1 
ATOM 966  O O   ? GLY A 1 123 ?   7.630 -10.833  -3.304 1.000 91.110 ? 123 GLY A O   1 
ATOM 967  N N   ? THR A 1 124 ?   8.148 -11.289  -1.081 1.000 91.730 ? 124 THR A N   1 
ATOM 968  C CA  ? THR A 1 124 ?   8.514 -12.692  -1.240 1.000 91.730 ? 124 THR A CA  1 
ATOM 969  C C   ? THR A 1 124 ?   7.290 -13.533  -1.592 1.000 91.730 ? 124 THR A C   1 
ATOM 970  C CB  ? THR A 1 124 ?   9.170 -13.247   0.038 1.000 91.730 ? 124 THR A CB  1 
ATOM 971  O O   ? THR A 1 124 ?   6.178 -13.234  -1.153 1.000 91.730 ? 124 THR A O   1 
ATOM 972  C CG2 ? THR A 1 124 ?  10.311 -12.348   0.505 1.000 91.730 ? 124 THR A CG2 1 
ATOM 973  O OG1 ? THR A 1 124 ?   8.186 -13.329   1.077 1.000 91.730 ? 124 THR A OG1 1 
ATOM 974  N N   ? ILE A 1 125 ?   7.459 -14.610  -2.481 1.000 89.600 ? 125 ILE A N   1 
ATOM 975  C CA  ? ILE A 1 125 ?   6.393 -15.478  -2.967 1.000 89.600 ? 125 ILE A CA  1 
ATOM 976  C C   ? ILE A 1 125 ?   6.440 -16.815  -2.230 1.000 89.600 ? 125 ILE A C   1 
ATOM 977  C CB  ? ILE A 1 125 ?   6.497 -15.703  -4.492 1.000 89.600 ? 125 ILE A CB  1 
ATOM 978  O O   ? ILE A 1 125 ?   5.773 -17.774  -2.627 1.000 89.600 ? 125 ILE A O   1 
ATOM 979  C CG1 ? ILE A 1 125 ?   7.878 -16.257  -4.857 1.000 89.600 ? 125 ILE A CG1 1 
ATOM 980  C CG2 ? ILE A 1 125 ?   6.210 -14.404  -5.250 1.000 89.600 ? 125 ILE A CG2 1 
ATOM 981  C CD1 ? ILE A 1 125 ?   7.992 -16.739  -6.297 1.000 89.600 ? 125 ILE A CD1 1 
ATOM 982  N N   ? SER A 1 126 ?   7.313 -16.848  -1.319 1.000 90.410 ? 126 SER A N   1 
ATOM 983  C CA  ? SER A 1 126 ?   7.445 -18.021  -0.461 1.000 90.410 ? 126 SER A CA  1 
ATOM 984  C C   ? SER A 1 126 ?   7.316 -17.646   1.012 1.000 90.410 ? 126 SER A C   1 
ATOM 985  C CB  ? SER A 1 126 ?   8.787 -18.714  -0.702 1.000 90.410 ? 126 SER A CB  1 
ATOM 986  O O   ? SER A 1 126 ?   7.933 -16.682   1.469 1.000 90.410 ? 126 SER A O   1 
ATOM 987  O OG  ? SER A 1 126 ?   9.017 -19.719   0.270 1.000 90.410 ? 126 SER A OG  1 
ATOM 988  N N   ? PRO A 1 127 ?   6.504 -18.460   1.764 1.000 88.030 ? 127 PRO A N   1 
ATOM 989  C CA  ? PRO A 1 127 ?   6.311 -18.188   3.190 1.000 88.030 ? 127 PRO A CA  1 
ATOM 990  C C   ? PRO A 1 127 ?   7.587 -18.385   4.007 1.000 88.030 ? 127 PRO A C   1 
ATOM 991  C CB  ? PRO A 1 127 ?   5.239 -19.201   3.600 1.000 88.030 ? 127 PRO A CB  1 
ATOM 992  O O   ? PRO A 1 127 ?   7.735 -17.794   5.079 1.000 88.030 ? 127 PRO A O   1 
ATOM 993  C CG  ? PRO A 1 127 ?   4.618 -19.641   2.314 1.000 88.030 ? 127 PRO A CG  1 
ATOM 994  C CD  ? PRO A 1 127 ?   5.631 -19.485   1.217 1.000 88.030 ? 127 PRO A CD  1 
ATOM 995  N N   ? THR A 1 128 ?   8.558 -19.082   3.444 1.000 88.930 ? 128 THR A N   1 
ATOM 996  C CA  ? THR A 1 128 ?   9.706 -19.486   4.248 1.000 88.930 ? 128 THR A CA  1 
ATOM 997  C C   ? THR A 1 128 ?  11.012 -19.099   3.559 1.000 88.930 ? 128 THR A C   1 
ATOM 998  C CB  ? THR A 1 128 ?   9.695 -21.002   4.517 1.000 88.930 ? 128 THR A CB  1 
ATOM 999  O O   ? THR A 1 128 ?  12.083 -19.162   4.166 1.000 88.930 ? 128 THR A O   1 
ATOM 1000 C CG2 ? THR A 1 128 ?   8.495 -21.400   5.370 1.000 88.930 ? 128 THR A CG2 1 
ATOM 1001 O OG1 ? THR A 1 128 ?   9.632 -21.702   3.268 1.000 88.930 ? 128 THR A OG1 1 
ATOM 1002 N N   ? LYS A 1 129 ?  10.964 -18.743   2.306 1.000 87.530 ? 129 LYS A N   1 
ATOM 1003 C CA  ? LYS A 1 129 ?  12.138 -18.347   1.532 1.000 87.530 ? 129 LYS A CA  1 
ATOM 1004 C C   ? LYS A 1 129 ?  12.011 -16.909   1.037 1.000 87.530 ? 129 LYS A C   1 
ATOM 1005 C CB  ? LYS A 1 129 ?  12.343 -19.292   0.347 1.000 87.530 ? 129 LYS A CB  1 
ATOM 1006 O O   ? LYS A 1 129 ?  10.949 -16.502   0.561 1.000 87.530 ? 129 LYS A O   1 
ATOM 1007 C CG  ? LYS A 1 129 ?  12.688 -20.719   0.746 1.000 87.530 ? 129 LYS A CG  1 
ATOM 1008 C CD  ? LYS A 1 129 ?  12.927 -21.599  -0.475 1.000 87.530 ? 129 LYS A CD  1 
ATOM 1009 C CE  ? LYS A 1 129 ?  13.180 -23.048  -0.080 1.000 87.530 ? 129 LYS A CE  1 
ATOM 1010 N NZ  ? LYS A 1 129 ?  13.349 -23.926  -1.276 1.000 87.530 ? 129 LYS A NZ  1 
ATOM 1011 N N   ? GLU A 1 130 ?  13.110 -16.188   1.251 1.000 85.670 ? 130 GLU A N   1 
ATOM 1012 C CA  ? GLU A 1 130 ?  13.115 -14.810   0.768 1.000 85.670 ? 130 GLU A CA  1 
ATOM 1013 C C   ? GLU A 1 130 ?  13.490 -14.744  -0.710 1.000 85.670 ? 130 GLU A C   1 
ATOM 1014 C CB  ? GLU A 1 130 ?  14.079 -13.954   1.594 1.000 85.670 ? 130 GLU A CB  1 
ATOM 1015 O O   ? GLU A 1 130 ?  14.672 -14.778  -1.058 1.000 85.670 ? 130 GLU A O   1 
ATOM 1016 C CG  ? GLU A 1 130 ?  13.626 -13.730   3.029 1.000 85.670 ? 130 GLU A CG  1 
ATOM 1017 C CD  ? GLU A 1 130 ?  14.472 -12.709   3.773 1.000 85.670 ? 130 GLU A CD  1 
ATOM 1018 O OE1 ? GLU A 1 130 ?  14.073 -12.279   4.879 1.000 85.670 ? 130 GLU A OE1 1 
ATOM 1019 O OE2 ? GLU A 1 130 ?  15.543 -12.335   3.245 1.000 85.670 ? 130 GLU A OE2 1 
ATOM 1020 N N   ? THR A 1 131 ?  12.519 -14.905  -1.526 1.000 87.550 ? 131 THR A N   1 
ATOM 1021 C CA  ? THR A 1 131 ?  12.686 -14.731  -2.965 1.000 87.550 ? 131 THR A CA  1 
ATOM 1022 C C   ? THR A 1 131 ?  11.780 -13.618  -3.484 1.000 87.550 ? 131 THR A C   1 
ATOM 1023 C CB  ? THR A 1 131 ?  12.387 -16.036  -3.724 1.000 87.550 ? 131 THR A CB  1 
ATOM 1024 O O   ? THR A 1 131 ?  10.568 -13.641  -3.259 1.000 87.550 ? 131 THR A O   1 
ATOM 1025 C CG2 ? THR A 1 131 ?  13.389 -17.127  -3.360 1.000 87.550 ? 131 THR A CG2 1 
ATOM 1026 O OG1 ? THR A 1 131 ?  11.067 -16.485  -3.390 1.000 87.550 ? 131 THR A OG1 1 
ATOM 1027 N N   ? TYR A 1 132 ?  12.484 -12.567  -4.167 1.000 90.810 ? 132 TYR A N   1 
ATOM 1028 C CA  ? TYR A 1 132 ?  11.727 -11.436  -4.692 1.000 90.810 ? 132 TYR A CA  1 
ATOM 1029 C C   ? TYR A 1 132 ?  11.552 -11.551  -6.201 1.000 90.810 ? 132 TYR A C   1 
ATOM 1030 C CB  ? TYR A 1 132 ?  12.423 -10.117  -4.346 1.000 90.810 ? 132 TYR A CB  1 
ATOM 1031 O O   ? TYR A 1 132 ?  12.535 -11.602  -6.945 1.000 90.810 ? 132 TYR A O   1 
ATOM 1032 C CG  ? TYR A 1 132 ?  12.545  -9.865  -2.863 1.000 90.810 ? 132 TYR A CG  1 
ATOM 1033 C CD1 ? TYR A 1 132 ?  11.523  -9.236  -2.156 1.000 90.810 ? 132 TYR A CD1 1 
ATOM 1034 C CD2 ? TYR A 1 132 ?  13.684 -10.255  -2.165 1.000 90.810 ? 132 TYR A CD2 1 
ATOM 1035 C CE1 ? TYR A 1 132 ?  11.632  -9.001  -0.789 1.000 90.810 ? 132 TYR A CE1 1 
ATOM 1036 C CE2 ? TYR A 1 132 ?  13.804 -10.025  -0.798 1.000 90.810 ? 132 TYR A CE2 1 
ATOM 1037 O OH  ? TYR A 1 132 ?  12.888  -9.168   1.232 1.000 90.810 ? 132 TYR A OH  1 
ATOM 1038 C CZ  ? TYR A 1 132 ?  12.774  -9.399  -0.120 1.000 90.810 ? 132 TYR A CZ  1 
ATOM 1039 N N   ? PRO A 1 133 ?  10.280 -11.605  -6.671 1.000 92.210 ? 133 PRO A N   1 
ATOM 1040 C CA  ? PRO A 1 133 ?  10.024 -11.723  -8.108 1.000 92.210 ? 133 PRO A CA  1 
ATOM 1041 C C   ? PRO A 1 133 ?  10.321 -10.433  -8.869 1.000 92.210 ? 133 PRO A C   1 
ATOM 1042 C CB  ? PRO A 1 133 ?   8.534 -12.066  -8.173 1.000 92.210 ? 133 PRO A CB  1 
ATOM 1043 O O   ? PRO A 1 133 ?  10.310  -9.349  -8.280 1.000 92.210 ? 133 PRO A O   1 
ATOM 1044 C CG  ? PRO A 1 133 ?   7.935 -11.394  -6.980 1.000 92.210 ? 133 PRO A CG  1 
ATOM 1045 C CD  ? PRO A 1 133 ?   8.921 -11.461  -5.850 1.000 92.210 ? 133 PRO A CD  1 
ATOM 1046 N N   ? ASP A 1 134 ?  10.575 -10.488 -10.189 1.000 92.920 ? 134 ASP A N   1 
ATOM 1047 C CA  ? ASP A 1 134 ?  10.825  -9.334 -11.048 1.000 92.920 ? 134 ASP A CA  1 
ATOM 1048 C C   ? ASP A 1 134 ?   9.525  -8.606 -11.381 1.000 92.920 ? 134 ASP A C   1 
ATOM 1049 C CB  ? ASP A 1 134 ?  11.530  -9.766 -12.335 1.000 92.920 ? 134 ASP A CB  1 
ATOM 1050 O O   ? ASP A 1 134 ?   9.537  -7.411 -11.684 1.000 92.920 ? 134 ASP A O   1 
ATOM 1051 C CG  ? ASP A 1 134 ?  12.977 -10.169 -12.112 1.000 92.920 ? 134 ASP A CG  1 
ATOM 1052 O OD1 ? ASP A 1 134 ?  13.633  -9.610 -11.206 1.000 92.920 ? 134 ASP A OD1 1 
ATOM 1053 O OD2 ? ASP A 1 134 ?  13.467 -11.050 -12.850 1.000 92.920 ? 134 ASP A OD2 1 
ATOM 1054 N N   ? VAL A 1 135 ?   8.426  -9.311 -11.255 1.000 94.090 ? 135 VAL A N   1 
ATOM 1055 C CA  ? VAL A 1 135 ?   7.111  -8.744 -11.535 1.000 94.090 ? 135 VAL A CA  1 
ATOM 1056 C C   ? VAL A 1 135 ?   6.230  -8.845 -10.292 1.000 94.090 ? 135 VAL A C   1 
ATOM 1057 C CB  ? VAL A 1 135 ?   6.431  -9.450 -12.729 1.000 94.090 ? 135 VAL A CB  1 
ATOM 1058 O O   ? VAL A 1 135 ?   6.359  -9.787  -9.506 1.000 94.090 ? 135 VAL A O   1 
ATOM 1059 C CG1 ? VAL A 1 135 ?   7.267  -9.290 -13.998 1.000 94.090 ? 135 VAL A CG1 1 
ATOM 1060 C CG2 ? VAL A 1 135 ?   6.206 -10.928 -12.417 1.000 94.090 ? 135 VAL A CG2 1 
ATOM 1061 N N   ? PRO A 1 136 ?   5.285  -7.893 -10.135 1.000 94.970 ? 136 PRO A N   1 
ATOM 1062 C CA  ? PRO A 1 136 ?   4.390  -7.982  -8.979 1.000 94.970 ? 136 PRO A CA  1 
ATOM 1063 C C   ? PRO A 1 136 ?   3.385  -9.126  -9.096 1.000 94.970 ? 136 PRO A C   1 
ATOM 1064 C CB  ? PRO A 1 136 ?   3.677  -6.627  -8.980 1.000 94.970 ? 136 PRO A CB  1 
ATOM 1065 O O   ? PRO A 1 136 ?   2.983  -9.487 -10.205 1.000 94.970 ? 136 PRO A O   1 
ATOM 1066 C CG  ? PRO A 1 136 ?   3.641  -6.216 -10.416 1.000 94.970 ? 136 PRO A CG  1 
ATOM 1067 C CD  ? PRO A 1 136 ?   4.903  -6.686 -11.079 1.000 94.970 ? 136 PRO A CD  1 
ATOM 1068 N N   ? HIS A 1 137 ?   2.982  -9.644  -7.916 1.000 95.430 ? 137 HIS A N   1 
ATOM 1069 C CA  ? HIS A 1 137 ?   1.944 -10.666  -7.842 1.000 95.430 ? 137 HIS A CA  1 
ATOM 1070 C C   ? HIS A 1 137 ?   0.677 -10.119  -7.194 1.000 95.430 ? 137 HIS A C   1 
ATOM 1071 C CB  ? HIS A 1 137 ?   2.447 -11.885  -7.065 1.000 95.430 ? 137 HIS A CB  1 
ATOM 1072 O O   ? HIS A 1 137 ?   0.746  -9.250  -6.322 1.000 95.430 ? 137 HIS A O   1 
ATOM 1073 C CG  ? HIS A 1 137 ?   3.357 -12.767  -7.858 1.000 95.430 ? 137 HIS A CG  1 
ATOM 1074 C CD2 ? HIS A 1 137 ?   4.334 -12.468  -8.746 1.000 95.430 ? 137 HIS A CD2 1 
ATOM 1075 N ND1 ? HIS A 1 137 ?   3.313 -14.143  -7.781 1.000 95.430 ? 137 HIS A ND1 1 
ATOM 1076 C CE1 ? HIS A 1 137 ?   4.227 -14.652  -8.590 1.000 95.430 ? 137 HIS A CE1 1 
ATOM 1077 N NE2 ? HIS A 1 137 ?   4.860 -13.658  -9.187 1.000 95.430 ? 137 HIS A NE2 1 
ATOM 1078 N N   ? CYS A 1 138 ?  -0.442 -10.698  -7.670 1.000 95.450 ? 138 CYS A N   1 
ATOM 1079 C CA  ? CYS A 1 138 ?  -1.757 -10.280  -7.197 1.000 95.450 ? 138 CYS A CA  1 
ATOM 1080 C C   ? CYS A 1 138 ?  -2.559 -11.472  -6.691 1.000 95.450 ? 138 CYS A C   1 
ATOM 1081 C CB  ? CYS A 1 138 ?  -2.527  -9.571  -8.311 1.000 95.450 ? 138 CYS A CB  1 
ATOM 1082 O O   ? CYS A 1 138 ?  -2.438 -12.578  -7.222 1.000 95.450 ? 138 CYS A O   1 
ATOM 1083 S SG  ? CYS A 1 138 ?  -1.705  -8.089  -8.935 1.000 95.450 ? 138 CYS A SG  1 
ATOM 1084 N N   ? ALA A 1 139 ?  -3.365 -11.237  -5.660 1.000 95.890 ? 139 ALA A N   1 
ATOM 1085 C CA  ? ALA A 1 139 ?  -4.263 -12.251  -5.112 1.000 95.890 ? 139 ALA A CA  1 
ATOM 1086 C C   ? ALA A 1 139 ?  -5.489 -11.609  -4.470 1.000 95.890 ? 139 ALA A C   1 
ATOM 1087 C CB  ? ALA A 1 139 ?  -3.527 -13.119  -4.095 1.000 95.890 ? 139 ALA A CB  1 
ATOM 1088 O O   ? ALA A 1 139 ?  -5.448 -10.444  -4.066 1.000 95.890 ? 139 ALA A O   1 
ATOM 1089 N N   ? ASN A 1 140 ?  -6.525 -12.437  -4.445 1.000 96.210 ? 140 ASN A N   1 
ATOM 1090 C CA  ? ASN A 1 140 ?  -7.722 -12.017  -3.723 1.000 96.210 ? 140 ASN A CA  1 
ATOM 1091 C C   ? ASN A 1 140 ?  -7.713 -12.521  -2.282 1.000 96.210 ? 140 ASN A C   1 
ATOM 1092 C CB  ? ASN A 1 140 ?  -8.981 -12.498  -4.446 1.000 96.210 ? 140 ASN A CB  1 
ATOM 1093 O O   ? ASN A 1 140 ?  -7.350 -13.670  -2.024 1.000 96.210 ? 140 ASN A O   1 
ATOM 1094 C CG  ? ASN A 1 140 ?  -9.186 -11.811  -5.782 1.000 96.210 ? 140 ASN A CG  1 
ATOM 1095 N ND2 ? ASN A 1 140 ?  -9.696 -12.553  -6.758 1.000 96.210 ? 140 ASN A ND2 1 
ATOM 1096 O OD1 ? ASN A 1 140 ?  -8.888 -10.624  -5.935 1.000 96.210 ? 140 ASN A OD1 1 
ATOM 1097 N N   ? ILE A 1 141 ?  -8.162 -11.530  -1.371 1.000 96.390 ? 141 ILE A N   1 
ATOM 1098 C CA  ? ILE A 1 141 ?  -8.341 -11.872   0.036 1.000 96.390 ? 141 ILE A CA  1 
ATOM 1099 C C   ? ILE A 1 141 ?  -9.649 -11.276   0.550 1.000 96.390 ? 141 ILE A C   1 
ATOM 1100 C CB  ? ILE A 1 141 ?  -7.154 -11.378   0.893 1.000 96.390 ? 141 ILE A CB  1 
ATOM 1101 O O   ? ILE A 1 141 ? -10.285 -10.473  -0.138 1.000 96.390 ? 141 ILE A O   1 
ATOM 1102 C CG1 ? ILE A 1 141 ?  -7.032  -9.852   0.809 1.000 96.390 ? 141 ILE A CG1 1 
ATOM 1103 C CG2 ? ILE A 1 141 ?  -5.852 -12.056   0.455 1.000 96.390 ? 141 ILE A CG2 1 
ATOM 1104 C CD1 ? ILE A 1 141 ?  -6.020  -9.257   1.778 1.000 96.390 ? 141 ILE A CD1 1 
ATOM 1105 N N   ? ASN A 1 142 ? -10.081 -11.798   1.814 1.000 96.850 ? 142 ASN A N   1 
ATOM 1106 C CA  ? ASN A 1 142 ? -11.349 -11.337   2.370 1.000 96.850 ? 142 ASN A CA  1 
ATOM 1107 C C   ? ASN A 1 142 ? -11.135 -10.455   3.596 1.000 96.850 ? 142 ASN A C   1 
ATOM 1108 C CB  ? ASN A 1 142 ? -12.246 -12.525   2.720 1.000 96.850 ? 142 ASN A CB  1 
ATOM 1109 O O   ? ASN A 1 142 ? -10.200 -10.674   4.369 1.000 96.850 ? 142 ASN A O   1 
ATOM 1110 C CG  ? ASN A 1 142 ? -12.589 -13.374   1.512 1.000 96.850 ? 142 ASN A CG  1 
ATOM 1111 N ND2 ? ASN A 1 142 ? -13.874 -13.445   1.183 1.000 96.850 ? 142 ASN A ND2 1 
ATOM 1112 O OD1 ? ASN A 1 142 ? -11.708 -13.962   0.880 1.000 96.850 ? 142 ASN A OD1 1 
ATOM 1113 N N   ? ILE A 1 143 ? -12.047  -9.506   3.625 1.000 97.330 ? 143 ILE A N   1 
ATOM 1114 C CA  ? ILE A 1 143 ? -12.148  -8.782   4.887 1.000 97.330 ? 143 ILE A CA  1 
ATOM 1115 C C   ? ILE A 1 143 ? -12.762  -9.686   5.954 1.000 97.330 ? 143 ILE A C   1 
ATOM 1116 C CB  ? ILE A 1 143 ? -12.984  -7.491   4.733 1.000 97.330 ? 143 ILE A CB  1 
ATOM 1117 O O   ? ILE A 1 143 ? -13.785 -10.333   5.714 1.000 97.330 ? 143 ILE A O   1 
ATOM 1118 C CG1 ? ILE A 1 143 ? -12.341  -6.559   3.700 1.000 97.330 ? 143 ILE A CG1 1 
ATOM 1119 C CG2 ? ILE A 1 143 ? -13.145  -6.787   6.083 1.000 97.330 ? 143 ILE A CG2 1 
ATOM 1120 C CD1 ? ILE A 1 143 ? -10.948  -6.078   4.084 1.000 97.330 ? 143 ILE A CD1 1 
ATOM 1121 N N   ? LEU A 1 144 ? -12.065  -9.670   7.104 1.000 95.860 ? 144 LEU A N   1 
ATOM 1122 C CA  ? LEU A 1 144 ? -12.516 -10.521   8.200 1.000 95.860 ? 144 LEU A CA  1 
ATOM 1123 C C   ? LEU A 1 144 ? -13.010  -9.681   9.373 1.000 95.860 ? 144 LEU A C   1 
ATOM 1124 C CB  ? LEU A 1 144 ? -11.387 -11.447   8.659 1.000 95.860 ? 144 LEU A CB  1 
ATOM 1125 O O   ? LEU A 1 144 ? -12.674  -8.499   9.481 1.000 95.860 ? 144 LEU A O   1 
ATOM 1126 C CG  ? LEU A 1 144 ? -10.761 -12.337   7.585 1.000 95.860 ? 144 LEU A CG  1 
ATOM 1127 C CD1 ? LEU A 1 144 ?  -9.530 -13.048   8.137 1.000 95.860 ? 144 LEU A CD1 1 
ATOM 1128 C CD2 ? LEU A 1 144 ? -11.779 -13.346   7.064 1.000 95.860 ? 144 LEU A CD2 1 
ATOM 1129 N N   ? ASP A 1 145 ? -13.800 -10.393  10.192 1.000 93.600 ? 145 ASP A N   1 
ATOM 1130 C CA  ? ASP A 1 145 ? -14.202  -9.783  11.456 1.000 93.600 ? 145 ASP A CA  1 
ATOM 1131 C C   ? ASP A 1 145 ? -12.998  -9.576  12.373 1.000 93.600 ? 145 ASP A C   1 
ATOM 1132 C CB  ? ASP A 1 145 ? -15.254 -10.645  12.157 1.000 93.600 ? 145 ASP A CB  1 
ATOM 1133 O O   ? ASP A 1 145 ? -12.114 -10.432  12.449 1.000 93.600 ? 145 ASP A O   1 
ATOM 1134 C CG  ? ASP A 1 145 ? -15.941  -9.925  13.305 1.000 93.600 ? 145 ASP A CG  1 
ATOM 1135 O OD1 ? ASP A 1 145 ? -15.316  -9.744  14.372 1.000 93.600 ? 145 ASP A OD1 1 
ATOM 1136 O OD2 ? ASP A 1 145 ? -17.118  -9.538  13.141 1.000 93.600 ? 145 ASP A OD2 1 
ATOM 1137 N N   ? HIS A 1 146 ? -12.992  -8.406  12.969 1.000 90.250 ? 146 HIS A N   1 
ATOM 1138 C CA  ? HIS A 1 146 ? -11.896  -8.071  13.870 1.000 90.250 ? 146 HIS A CA  1 
ATOM 1139 C C   ? HIS A 1 146 ? -11.706  -9.149  14.931 1.000 90.250 ? 146 HIS A C   1 
ATOM 1140 C CB  ? HIS A 1 146 ? -12.145  -6.717  14.537 1.000 90.250 ? 146 HIS A CB  1 
ATOM 1141 O O   ? HIS A 1 146 ? -10.599  -9.335  15.443 1.000 90.250 ? 146 HIS A O   1 
ATOM 1142 C CG  ? HIS A 1 146 ? -10.949  -6.169  15.249 1.000 90.250 ? 146 HIS A CG  1 
ATOM 1143 C CD2 ? HIS A 1 146 ?  -9.920  -5.410  14.805 1.000 90.250 ? 146 HIS A CD2 1 
ATOM 1144 N ND1 ? HIS A 1 146 ? -10.715  -6.393  16.588 1.000 90.250 ? 146 HIS A ND1 1 
ATOM 1145 C CE1 ? HIS A 1 146 ?  -9.590  -5.791  16.938 1.000 90.250 ? 146 HIS A CE1 1 
ATOM 1146 N NE2 ? HIS A 1 146 ?  -9.088  -5.188  15.874 1.000 90.250 ? 146 HIS A NE2 1 
ATOM 1147 N N   ? ALA A 1 147 ? -12.778  -9.847  15.346 1.000 91.430 ? 147 ALA A N   1 
ATOM 1148 C CA  ? ALA A 1 147 ? -12.735 -10.888  16.370 1.000 91.430 ? 147 ALA A CA  1 
ATOM 1149 C C   ? ALA A 1 147 ? -11.806 -12.026  15.956 1.000 91.430 ? 147 ALA A C   1 
ATOM 1150 C CB  ? ALA A 1 147 ? -14.138 -11.423  16.645 1.000 91.430 ? 147 ALA A CB  1 
ATOM 1151 O O   ? ALA A 1 147 ? -11.315 -12.775  16.804 1.000 91.430 ? 147 ALA A O   1 
ATOM 1152 N N   ? VAL A 1 148 ? -11.557 -12.131  14.640 1.000 92.710 ? 148 VAL A N   1 
ATOM 1153 C CA  ? VAL A 1 148 ? -10.698 -13.179  14.098 1.000 92.710 ? 148 VAL A CA  1 
ATOM 1154 C C   ? VAL A 1 148 ?  -9.237 -12.857  14.402 1.000 92.710 ? 148 VAL A C   1 
ATOM 1155 C CB  ? VAL A 1 148 ? -10.901 -13.349  12.576 1.000 92.710 ? 148 VAL A CB  1 
ATOM 1156 O O   ? VAL A 1 148 ?  -8.455 -13.750  14.736 1.000 92.710 ? 148 VAL A O   1 
ATOM 1157 C CG1 ? VAL A 1 148 ?  -9.884 -14.333  12.002 1.000 92.710 ? 148 VAL A CG1 1 
ATOM 1158 C CG2 ? VAL A 1 148 ? -12.326 -13.812  12.276 1.000 92.710 ? 148 VAL A CG2 1 
ATOM 1159 N N   ? CYS A 1 149 ?  -8.870 -11.545  14.324 1.000 92.030 ? 149 CYS A N   1 
ATOM 1160 C CA  ? CYS A 1 149 ?  -7.484 -11.103  14.428 1.000 92.030 ? 149 CYS A CA  1 
ATOM 1161 C C   ? CYS A 1 149 ?  -7.114 -10.802  15.875 1.000 92.030 ? 149 CYS A C   1 
ATOM 1162 C CB  ? CYS A 1 149 ?  -7.250  -9.865  13.563 1.000 92.030 ? 149 CYS A CB  1 
ATOM 1163 O O   ? CYS A 1 149 ?  -5.935 -10.813  16.234 1.000 92.030 ? 149 CYS A O   1 
ATOM 1164 S SG  ? CYS A 1 149 ?  -7.344 -10.187  11.789 1.000 92.030 ? 149 CYS A SG  1 
ATOM 1165 N N   ? ARG A 1 150 ?  -7.997 -10.619  16.804 1.000 89.910 ? 150 ARG A N   1 
ATOM 1166 C CA  ? ARG A 1 150 ?  -7.790 -10.151  18.171 1.000 89.910 ? 150 ARG A CA  1 
ATOM 1167 C C   ? ARG A 1 150 ?  -6.947 -11.142  18.967 1.000 89.910 ? 150 ARG A C   1 
ATOM 1168 C CB  ? ARG A 1 150 ?  -9.131  -9.923  18.871 1.000 89.910 ? 150 ARG A CB  1 
ATOM 1169 O O   ? ARG A 1 150 ?  -6.019 -10.746  19.676 1.000 89.910 ? 150 ARG A O   1 
ATOM 1170 C CG  ? ARG A 1 150 ?  -9.010  -9.258  20.233 1.000 89.910 ? 150 ARG A CG  1 
ATOM 1171 C CD  ? ARG A 1 150 ? -10.362  -9.137  20.923 1.000 89.910 ? 150 ARG A CD  1 
ATOM 1172 N NE  ? ARG A 1 150 ? -11.247  -8.214  20.218 1.000 89.910 ? 150 ARG A NE  1 
ATOM 1173 N NH1 ? ARG A 1 150 ? -13.172  -8.925  21.278 1.000 89.910 ? 150 ARG A NH1 1 
ATOM 1174 N NH2 ? ARG A 1 150 ? -13.271  -7.258  19.707 1.000 89.910 ? 150 ARG A NH2 1 
ATOM 1175 C CZ  ? ARG A 1 150 ? -12.561  -8.135  20.403 1.000 89.910 ? 150 ARG A CZ  1 
ATOM 1176 N N   ? PRO A 1 151 ?  -7.254 -12.425  18.843 1.000 91.160 ? 151 PRO A N   1 
ATOM 1177 C CA  ? PRO A 1 151 ?  -6.460 -13.385  19.613 1.000 91.160 ? 151 PRO A CA  1 
ATOM 1178 C C   ? PRO A 1 151 ?  -5.005 -13.449  19.155 1.000 91.160 ? 151 PRO A C   1 
ATOM 1179 C CB  ? PRO A 1 151 ?  -7.172 -14.716  19.358 1.000 91.160 ? 151 PRO A CB  1 
ATOM 1180 O O   ? PRO A 1 151 ?  -4.120 -13.786  19.945 1.000 91.160 ? 151 PRO A O   1 
ATOM 1181 C CG  ? PRO A 1 151 ?  -8.571 -14.337  18.992 1.000 91.160 ? 151 PRO A CG  1 
ATOM 1182 C CD  ? PRO A 1 151 ?  -8.534 -13.027  18.259 1.000 91.160 ? 151 PRO A CD  1 
ATOM 1183 N N   ? ILE A 1 152 ?  -4.756 -13.058  17.907 1.000 89.880 ? 152 ILE A N   1 
ATOM 1184 C CA  ? ILE A 1 152 ?  -3.425 -13.138  17.316 1.000 89.880 ? 152 ILE A CA  1 
ATOM 1185 C C   ? ILE A 1 152 ?  -2.647 -11.860  17.621 1.000 89.880 ? 152 ILE A C   1 
ATOM 1186 C CB  ? ILE A 1 152 ?  -3.496 -13.371  15.790 1.000 89.880 ? 152 ILE A CB  1 
ATOM 1187 O O   ? ILE A 1 152 ?  -1.433 -11.900  17.831 1.000 89.880 ? 152 ILE A O   1 
ATOM 1188 C CG1 ? ILE A 1 152 ?  -4.267 -14.660  15.483 1.000 89.880 ? 152 ILE A CG1 1 
ATOM 1189 C CG2 ? ILE A 1 152 ?  -2.090 -13.417  15.185 1.000 89.880 ? 152 ILE A CG2 1 
ATOM 1190 C CD1 ? ILE A 1 152 ?  -4.604 -14.843  14.009 1.000 89.880 ? 152 ILE A CD1 1 
ATOM 1191 N N   ? TYR A 1 153 ?  -3.319 -10.771  17.583 1.000 87.890 ? 153 TYR A N   1 
ATOM 1192 C CA  ? TYR A 1 153 ?  -2.711  -9.462  17.797 1.000 87.890 ? 153 TYR A CA  1 
ATOM 1193 C C   ? TYR A 1 153 ?  -3.316  -8.771  19.013 1.000 87.890 ? 153 TYR A C   1 
ATOM 1194 C CB  ? TYR A 1 153 ?  -2.884  -8.580  16.556 1.000 87.890 ? 153 TYR A CB  1 
ATOM 1195 O O   ? TYR A 1 153 ?  -4.257  -7.985  18.884 1.000 87.890 ? 153 TYR A O   1 
ATOM 1196 C CG  ? TYR A 1 153 ?  -2.383  -9.219  15.283 1.000 87.890 ? 153 TYR A CG  1 
ATOM 1197 C CD1 ? TYR A 1 153 ?  -1.021  -9.271  14.996 1.000 87.890 ? 153 TYR A CD1 1 
ATOM 1198 C CD2 ? TYR A 1 153 ?  -3.271  -9.770  14.365 1.000 87.890 ? 153 TYR A CD2 1 
ATOM 1199 C CE1 ? TYR A 1 153 ?  -0.556  -9.856  13.823 1.000 87.890 ? 153 TYR A CE1 1 
ATOM 1200 C CE2 ? TYR A 1 153 ?  -2.816 -10.358  13.190 1.000 87.890 ? 153 TYR A CE2 1 
ATOM 1201 O OH  ? TYR A 1 153 ?  -1.004 -10.978  11.765 1.000 87.890 ? 153 TYR A OH  1 
ATOM 1202 C CZ  ? TYR A 1 153 ?  -1.459 -10.397  12.928 1.000 87.890 ? 153 TYR A CZ  1 
ATOM 1203 N N   ? PRO A 1 154 ?  -2.708  -9.176  20.232 1.000 82.820 ? 154 PRO A N   1 
ATOM 1204 C CA  ? PRO A 1 154 ?  -3.238  -8.547  21.445 1.000 82.820 ? 154 PRO A CA  1 
ATOM 1205 C C   ? PRO A 1 154 ?  -3.017  -7.036  21.471 1.000 82.820 ? 154 PRO A C   1 
ATOM 1206 C CB  ? PRO A 1 154 ?  -2.456  -9.233  22.568 1.000 82.820 ? 154 PRO A CB  1 
ATOM 1207 O O   ? PRO A 1 154 ?  -1.995  -6.550  20.979 1.000 82.820 ? 154 PRO A O   1 
ATOM 1208 C CG  ? PRO A 1 154 ?  -1.872 -10.455  21.936 1.000 82.820 ? 154 PRO A CG  1 
ATOM 1209 C CD  ? PRO A 1 154 ?  -1.770 -10.224  20.456 1.000 82.820 ? 154 PRO A CD  1 
ATOM 1210 N N   ? GLY A 1 155 ?  -4.136  -6.120  21.619 1.000 78.470 ? 155 GLY A N   1 
ATOM 1211 C CA  ? GLY A 1 155 ?  -3.968  -4.678  21.690 1.000 78.470 ? 155 GLY A CA  1 
ATOM 1212 C C   ? GLY A 1 155 ?  -4.453  -3.959  20.446 1.000 78.470 ? 155 GLY A C   1 
ATOM 1213 O O   ? GLY A 1 155 ?  -4.215  -2.760  20.282 1.000 78.470 ? 155 GLY A O   1 
ATOM 1214 N N   ? LEU A 1 156 ?  -5.065  -4.876  19.510 1.000 77.300 ? 156 LEU A N   1 
ATOM 1215 C CA  ? LEU A 1 156 ?  -5.645  -4.387  18.264 1.000 77.300 ? 156 LEU A CA  1 
ATOM 1216 C C   ? LEU A 1 156 ?  -6.844  -3.485  18.540 1.000 77.300 ? 156 LEU A C   1 
ATOM 1217 C CB  ? LEU A 1 156 ?  -6.067  -5.557  17.372 1.000 77.300 ? 156 LEU A CB  1 
ATOM 1218 O O   ? LEU A 1 156 ?  -7.765  -3.873  19.262 1.000 77.300 ? 156 LEU A O   1 
ATOM 1219 C CG  ? LEU A 1 156 ?  -6.620  -5.194  15.993 1.000 77.300 ? 156 LEU A CG  1 
ATOM 1220 C CD1 ? LEU A 1 156 ?  -5.513  -4.629  15.110 1.000 77.300 ? 156 LEU A CD1 1 
ATOM 1221 C CD2 ? LEU A 1 156 ?  -7.264  -6.411  15.338 1.000 77.300 ? 156 LEU A CD2 1 
ATOM 1222 N N   ? GLU A 1 157 ?  -6.769  -2.201  18.157 1.000 73.640 ? 157 GLU A N   1 
ATOM 1223 C CA  ? GLU A 1 157 ?  -7.905  -1.286  18.220 1.000 73.640 ? 157 GLU A CA  1 
ATOM 1224 C C   ? GLU A 1 157 ?  -8.792  -1.423  16.986 1.000 73.640 ? 157 GLU A C   1 
ATOM 1225 C CB  ? GLU A 1 157 ?  -7.425   0.160  18.365 1.000 73.640 ? 157 GLU A CB  1 
ATOM 1226 O O   ? GLU A 1 157 ?  -8.308  -1.343  15.855 1.000 73.640 ? 157 GLU A O   1 
ATOM 1227 C CG  ? GLU A 1 157 ?  -6.726   0.446  19.686 1.000 73.640 ? 157 GLU A CG  1 
ATOM 1228 C CD  ? GLU A 1 157 ?  -7.676   0.476  20.873 1.000 73.640 ? 157 GLU A CD  1 
ATOM 1229 O OE1 ? GLU A 1 157 ?  -7.250   0.137  22.000 1.000 73.640 ? 157 GLU A OE1 1 
ATOM 1230 O OE2 ? GLU A 1 157 ?  -8.857   0.841  20.674 1.000 73.640 ? 157 GLU A OE2 1 
ATOM 1231 N N   ? LYS A 1 158 ? -10.055  -1.692  17.174 1.000 70.950 ? 158 LYS A N   1 
ATOM 1232 C CA  ? LYS A 1 158 ? -11.067  -2.023  16.175 1.000 70.950 ? 158 LYS A CA  1 
ATOM 1233 C C   ? LYS A 1 158 ? -11.213  -0.904  15.149 1.000 70.950 ? 158 LYS A C   1 
ATOM 1234 C CB  ? LYS A 1 158 ? -12.414  -2.298  16.847 1.000 70.950 ? 158 LYS A CB  1 
ATOM 1235 O O   ? LYS A 1 158 ? -11.422  -1.166  13.962 1.000 70.950 ? 158 LYS A O   1 
ATOM 1236 C CG  ? LYS A 1 158 ? -13.460  -2.890  15.915 1.000 70.950 ? 158 LYS A CG  1 
ATOM 1237 C CD  ? LYS A 1 158 ? -14.756  -3.200  16.654 1.000 70.950 ? 158 LYS A CD  1 
ATOM 1238 C CE  ? LYS A 1 158 ? -15.834  -3.707  15.706 1.000 70.950 ? 158 LYS A CE  1 
ATOM 1239 N NZ  ? LYS A 1 158 ? -17.114  -3.988  16.422 1.000 70.950 ? 158 LYS A NZ  1 
ATOM 1240 N N   ? SER A 1 159 ? -10.823   0.403  15.503 1.000 77.430 ? 159 SER A N   1 
ATOM 1241 C CA  ? SER A 1 159 ? -11.325   1.551  14.754 1.000 77.430 ? 159 SER A CA  1 
ATOM 1242 C C   ? SER A 1 159 ? -10.301   2.035  13.733 1.000 77.430 ? 159 SER A C   1 
ATOM 1243 C CB  ? SER A 1 159 ? -11.690   2.693  15.703 1.000 77.430 ? 159 SER A CB  1 
ATOM 1244 O O   ? SER A 1 159 ? -10.644   2.767  12.802 1.000 77.430 ? 159 SER A O   1 
ATOM 1245 O OG  ? SER A 1 159 ? -10.546   3.150  16.404 1.000 77.430 ? 159 SER A OG  1 
ATOM 1246 N N   ? ARG A 1 160 ?  -9.105   1.209  13.593 1.000 84.030 ? 160 ARG A N   1 
ATOM 1247 C CA  ? ARG A 1 160 ?  -8.128   1.855  12.722 1.000 84.030 ? 160 ARG A CA  1 
ATOM 1248 C C   ? ARG A 1 160 ?  -7.370   0.825  11.891 1.000 84.030 ? 160 ARG A C   1 
ATOM 1249 C CB  ? ARG A 1 160 ?  -7.145   2.691  13.544 1.000 84.030 ? 160 ARG A CB  1 
ATOM 1250 O O   ? ARG A 1 160 ?  -6.506   1.183  11.088 1.000 84.030 ? 160 ARG A O   1 
ATOM 1251 C CG  ? ARG A 1 160 ?  -7.784   3.880  14.245 1.000 84.030 ? 160 ARG A CG  1 
ATOM 1252 C CD  ? ARG A 1 160 ?  -6.748   4.737  14.959 1.000 84.030 ? 160 ARG A CD  1 
ATOM 1253 N NE  ? ARG A 1 160 ?  -7.362   5.881  15.627 1.000 84.030 ? 160 ARG A NE  1 
ATOM 1254 N NH1 ? ARG A 1 160 ?  -6.718   7.422  14.031 1.000 84.030 ? 160 ARG A NH1 1 
ATOM 1255 N NH2 ? ARG A 1 160 ?  -7.926   8.095  15.859 1.000 84.030 ? 160 ARG A NH2 1 
ATOM 1256 C CZ  ? ARG A 1 160 ?  -7.334   7.130  15.171 1.000 84.030 ? 160 ARG A CZ  1 
ATOM 1257 N N   ? VAL A 1 161 ?  -7.771  -0.495  11.936 1.000 91.410 ? 161 VAL A N   1 
ATOM 1258 C CA  ? VAL A 1 161 ?  -7.103  -1.523  11.145 1.000 91.410 ? 161 VAL A CA  1 
ATOM 1259 C C   ? VAL A 1 161 ?  -8.143  -2.420  10.478 1.000 91.410 ? 161 VAL A C   1 
ATOM 1260 C CB  ? VAL A 1 161 ?  -6.143  -2.371  12.009 1.000 91.410 ? 161 VAL A CB  1 
ATOM 1261 O O   ? VAL A 1 161 ?  -9.246  -2.596  11.001 1.000 91.410 ? 161 VAL A O   1 
ATOM 1262 C CG1 ? VAL A 1 161 ?  -5.021  -1.504  12.579 1.000 91.410 ? 161 VAL A CG1 1 
ATOM 1263 C CG2 ? VAL A 1 161 ?  -6.910  -3.065  13.133 1.000 91.410 ? 161 VAL A CG2 1 
ATOM 1264 N N   ? LEU A 1 162 ?  -7.788  -2.879   9.283 1.000 95.030 ? 162 LEU A N   1 
ATOM 1265 C CA  ? LEU A 1 162 ?  -8.524  -3.940   8.605 1.000 95.030 ? 162 LEU A CA  1 
ATOM 1266 C C   ? LEU A 1 162 ?  -7.833  -5.287   8.793 1.000 95.030 ? 162 LEU A C   1 
ATOM 1267 C CB  ? LEU A 1 162 ?  -8.661  -3.628   7.112 1.000 95.030 ? 162 LEU A CB  1 
ATOM 1268 O O   ? LEU A 1 162 ?  -6.609  -5.383   8.683 1.000 95.030 ? 162 LEU A O   1 
ATOM 1269 C CG  ? LEU A 1 162 ?  -9.459  -2.375   6.752 1.000 95.030 ? 162 LEU A CG  1 
ATOM 1270 C CD1 ? LEU A 1 162 ?  -9.247  -2.014   5.285 1.000 95.030 ? 162 LEU A CD1 1 
ATOM 1271 C CD2 ? LEU A 1 162 ? -10.941  -2.580   7.049 1.000 95.030 ? 162 LEU A CD2 1 
ATOM 1272 N N   ? CYS A 1 163 ?  -8.697  -6.266   9.137 1.000 95.030 ? 163 CYS A N   1 
ATOM 1273 C CA  ? CYS A 1 163 ?  -8.271  -7.660   9.187 1.000 95.030 ? 163 CYS A CA  1 
ATOM 1274 C C   ? CYS A 1 163 ?  -8.649  -8.392   7.905 1.000 95.030 ? 163 CYS A C   1 
ATOM 1275 C CB  ? CYS A 1 163 ?  -8.892  -8.368  10.391 1.000 95.030 ? 163 CYS A CB  1 
ATOM 1276 O O   ? CYS A 1 163 ?  -9.825  -8.453   7.543 1.000 95.030 ? 163 CYS A O   1 
ATOM 1277 S SG  ? CYS A 1 163 ?  -8.297 -10.056  10.630 1.000 95.030 ? 163 CYS A SG  1 
ATOM 1278 N N   ? ALA A 1 164 ?  -7.560  -8.917   7.242 1.000 96.180 ? 164 ALA A N   1 
ATOM 1279 C CA  ? ALA A 1 164 ?  -7.826  -9.549   5.952 1.000 96.180 ? 164 ALA A CA  1 
ATOM 1280 C C   ? ALA A 1 164 ?  -6.973 -10.801   5.769 1.000 96.180 ? 164 ALA A C   1 
ATOM 1281 C CB  ? ALA A 1 164 ?  -7.572  -8.564   4.814 1.000 96.180 ? 164 ALA A CB  1 
ATOM 1282 O O   ? ALA A 1 164 ?  -5.823 -10.847   6.213 1.000 96.180 ? 164 ALA A O   1 
ATOM 1283 N N   ? GLY A 1 165 ?  -7.534 -11.752   5.207 1.000 95.300 ? 165 GLY A N   1 
ATOM 1284 C CA  ? GLY A 1 165 ?  -6.832 -12.996   4.932 1.000 95.300 ? 165 GLY A CA  1 
ATOM 1285 C C   ? GLY A 1 165 ?  -7.759 -14.131   4.542 1.000 95.300 ? 165 GLY A C   1 
ATOM 1286 O O   ? GLY A 1 165 ?  -8.962 -13.926   4.369 1.000 95.300 ? 165 GLY A O   1 
ATOM 1287 N N   ? ILE A 1 166 ?  -7.205 -15.355   4.262 1.000 95.020 ? 166 ILE A N   1 
ATOM 1288 C CA  ? ILE A 1 166 ?  -7.907 -16.612   4.030 1.000 95.020 ? 166 ILE A CA  1 
ATOM 1289 C C   ? ILE A 1 166 ?  -7.683 -17.554   5.210 1.000 95.020 ? 166 ILE A C   1 
ATOM 1290 C CB  ? ILE A 1 166 ?  -7.447 -17.282   2.715 1.000 95.020 ? 166 ILE A CB  1 
ATOM 1291 O O   ? ILE A 1 166 ?  -6.548 -17.944   5.494 1.000 95.020 ? 166 ILE A O   1 
ATOM 1292 C CG1 ? ILE A 1 166 ?  -7.599 -16.310   1.539 1.000 95.020 ? 166 ILE A CG1 1 
ATOM 1293 C CG2 ? ILE A 1 166 ?  -8.232 -18.573   2.463 1.000 95.020 ? 166 ILE A CG2 1 
ATOM 1294 C CD1 ? ILE A 1 166 ?  -9.044 -16.008   1.169 1.000 95.020 ? 166 ILE A CD1 1 
ATOM 1295 N N   ? LEU A 1 167 ?  -8.772 -17.850   5.924 1.000 93.870 ? 167 LEU A N   1 
ATOM 1296 C CA  ? LEU A 1 167 ?  -8.664 -18.583   7.181 1.000 93.870 ? 167 LEU A CA  1 
ATOM 1297 C C   ? LEU A 1 167 ?  -8.021 -19.948   6.961 1.000 93.870 ? 167 LEU A C   1 
ATOM 1298 C CB  ? LEU A 1 167 ? -10.043 -18.753   7.823 1.000 93.870 ? 167 LEU A CB  1 
ATOM 1299 O O   ? LEU A 1 167 ?  -7.345 -20.471   7.849 1.000 93.870 ? 167 LEU A O   1 
ATOM 1300 C CG  ? LEU A 1 167 ? -10.713 -17.478   8.338 1.000 93.870 ? 167 LEU A CG  1 
ATOM 1301 C CD1 ? LEU A 1 167 ? -12.036 -17.813   9.019 1.000 93.870 ? 167 LEU A CD1 1 
ATOM 1302 C CD2 ? LEU A 1 167 ?  -9.787 -16.736   9.295 1.000 93.870 ? 167 LEU A CD2 1 
ATOM 1303 N N   ? GLU A 1 168 ?  -8.270 -20.521   5.764 1.000 94.750 ? 168 GLU A N   1 
ATOM 1304 C CA  ? GLU A 1 168 ?  -7.652 -21.805   5.450 1.000 94.750 ? 168 GLU A CA  1 
ATOM 1305 C C   ? GLU A 1 168 ?  -6.180 -21.635   5.085 1.000 94.750 ? 168 GLU A C   1 
ATOM 1306 C CB  ? GLU A 1 168 ?  -8.401 -22.498   4.309 1.000 94.750 ? 168 GLU A CB  1 
ATOM 1307 O O   ? GLU A 1 168 ?  -5.439 -22.617   4.998 1.000 94.750 ? 168 GLU A O   1 
ATOM 1308 C CG  ? GLU A 1 168 ?  -9.813 -22.934   4.675 1.000 94.750 ? 168 GLU A CG  1 
ATOM 1309 C CD  ? GLU A 1 168 ? -10.829 -21.806   4.593 1.000 94.750 ? 168 GLU A CD  1 
ATOM 1310 O OE1 ? GLU A 1 168 ? -11.970 -21.981   5.078 1.000 94.750 ? 168 GLU A OE1 1 
ATOM 1311 O OE2 ? GLU A 1 168 ? -10.482 -20.740   4.037 1.000 94.750 ? 168 GLU A OE2 1 
ATOM 1312 N N   ? GLY A 1 169 ?  -5.735 -20.363   4.903 1.000 93.570 ? 169 GLY A N   1 
ATOM 1313 C CA  ? GLY A 1 169 ?  -4.368 -20.091   4.490 1.000 93.570 ? 169 GLY A CA  1 
ATOM 1314 C C   ? GLY A 1 169 ?  -4.167 -20.188   2.989 1.000 93.570 ? 169 GLY A C   1 
ATOM 1315 O O   ? GLY A 1 169 ?  -5.137 -20.251   2.231 1.000 93.570 ? 169 GLY A O   1 
ATOM 1316 N N   ? GLY A 1 170 ?  -2.939 -19.958   2.585 1.000 92.330 ? 170 GLY A N   1 
ATOM 1317 C CA  ? GLY A 1 170 ?  -2.668 -20.186   1.175 1.000 92.330 ? 170 GLY A CA  1 
ATOM 1318 C C   ? GLY A 1 170 ?  -2.487 -18.902   0.387 1.000 92.330 ? 170 GLY A C   1 
ATOM 1319 O O   ? GLY A 1 170 ?  -1.823 -18.894  -0.652 1.000 92.330 ? 170 GLY A O   1 
ATOM 1320 N N   ? LYS A 1 171 ?  -2.996 -17.882   0.864 1.000 94.120 ? 171 LYS A N   1 
ATOM 1321 C CA  ? LYS A 1 171 ?  -2.830 -16.579   0.226 1.000 94.120 ? 171 LYS A CA  1 
ATOM 1322 C C   ? LYS A 1 171 ?  -2.620 -15.481   1.265 1.000 94.120 ? 171 LYS A C   1 
ATOM 1323 C CB  ? LYS A 1 171 ?  -4.043 -16.250  -0.646 1.000 94.120 ? 171 LYS A CB  1 
ATOM 1324 O O   ? LYS A 1 171 ?  -3.364 -15.395   2.244 1.000 94.120 ? 171 LYS A O   1 
ATOM 1325 C CG  ? LYS A 1 171 ?  -4.252 -17.213  -1.805 1.000 94.120 ? 171 LYS A CG  1 
ATOM 1326 C CD  ? LYS A 1 171 ?  -5.505 -16.868  -2.599 1.000 94.120 ? 171 LYS A CD  1 
ATOM 1327 C CE  ? LYS A 1 171 ?  -5.739 -17.857  -3.734 1.000 94.120 ? 171 LYS A CE  1 
ATOM 1328 N NZ  ? LYS A 1 171 ?  -7.192 -18.137  -3.933 1.000 94.120 ? 171 LYS A NZ  1 
ATOM 1329 N N   ? ASP A 1 172 ?  -1.641 -14.586   0.993 1.000 93.910 ? 172 ASP A N   1 
ATOM 1330 C CA  ? ASP A 1 172 ?  -1.340 -13.501   1.921 1.000 93.910 ? 172 ASP A CA  1 
ATOM 1331 C C   ? ASP A 1 172 ?  -0.239 -12.597   1.371 1.000 93.910 ? 172 ASP A C   1 
ATOM 1332 C CB  ? ASP A 1 172 ?  -0.929 -14.060   3.285 1.000 93.910 ? 172 ASP A CB  1 
ATOM 1333 O O   ? ASP A 1 172 ?   0.440 -12.954   0.406 1.000 93.910 ? 172 ASP A O   1 
ATOM 1334 C CG  ? ASP A 1 172 ?  -1.169 -13.084   4.423 1.000 93.910 ? 172 ASP A CG  1 
ATOM 1335 O OD1 ? ASP A 1 172 ?  -1.560 -11.926   4.161 1.000 93.910 ? 172 ASP A OD1 1 
ATOM 1336 O OD2 ? ASP A 1 172 ?  -0.963 -13.475   5.592 1.000 93.910 ? 172 ASP A OD2 1 
ATOM 1337 N N   ? THR A 1 173 ?  -0.201 -11.354   1.910 1.000 92.900 ? 173 THR A N   1 
ATOM 1338 C CA  ? THR A 1 173 ?   0.964 -10.514   1.660 1.000 92.900 ? 173 THR A CA  1 
ATOM 1339 C C   ? THR A 1 173 ?   2.164 -10.998   2.470 1.000 92.900 ? 173 THR A C   1 
ATOM 1340 C CB  ? THR A 1 173 ?   0.674  -9.040   1.998 1.000 92.900 ? 173 THR A CB  1 
ATOM 1341 O O   ? THR A 1 173 ?   2.004 -11.508   3.581 1.000 92.900 ? 173 THR A O   1 
ATOM 1342 C CG2 ? THR A 1 173 ?  -0.336  -8.441   1.024 1.000 92.900 ? 173 THR A CG2 1 
ATOM 1343 O OG1 ? THR A 1 173 ?   0.146  -8.956   3.327 1.000 92.900 ? 173 THR A OG1 1 
ATOM 1344 N N   ? CYS A 1 174 ?   3.339 -10.813   1.967 1.000 92.830 ? 174 CYS A N   1 
ATOM 1345 C CA  ? CYS A 1 174 ?   4.544 -11.325   2.609 1.000 92.830 ? 174 CYS A CA  1 
ATOM 1346 C C   ? CYS A 1 174 ?   5.665 -10.293   2.566 1.000 92.830 ? 174 CYS A C   1 
ATOM 1347 C CB  ? CYS A 1 174 ?   5.003 -12.618   1.935 1.000 92.830 ? 174 CYS A CB  1 
ATOM 1348 O O   ? CYS A 1 174 ?   5.439  -9.140   2.195 1.000 92.830 ? 174 CYS A O   1 
ATOM 1349 S SG  ? CYS A 1 174 ?   6.035 -13.661   2.988 1.000 92.830 ? 174 CYS A SG  1 
ATOM 1350 N N   ? GLY A 1 175 ?   6.828 -10.689   3.064 1.000 91.610 ? 175 GLY A N   1 
ATOM 1351 C CA  ? GLY A 1 175 ?   7.951  -9.769   3.161 1.000 91.610 ? 175 GLY A CA  1 
ATOM 1352 C C   ? GLY A 1 175 ?   8.141  -8.927   1.914 1.000 91.610 ? 175 GLY A C   1 
ATOM 1353 O O   ? GLY A 1 175 ?   8.067  -9.439   0.795 1.000 91.610 ? 175 GLY A O   1 
ATOM 1354 N N   ? GLY A 1 176 ?   8.371  -7.537   2.167 1.000 91.240 ? 176 GLY A N   1 
ATOM 1355 C CA  ? GLY A 1 176 ?   8.632  -6.654   1.042 1.000 91.240 ? 176 GLY A CA  1 
ATOM 1356 C C   ? GLY A 1 176 ?   7.386  -5.959   0.527 1.000 91.240 ? 176 GLY A C   1 
ATOM 1357 O O   ? GLY A 1 176 ?   7.475  -5.014  -0.259 1.000 91.240 ? 176 GLY A O   1 
ATOM 1358 N N   ? ASP A 1 177 ?   6.172  -6.321   1.015 1.000 93.640 ? 177 ASP A N   1 
ATOM 1359 C CA  ? ASP A 1 177 ?   4.924  -5.756   0.511 1.000 93.640 ? 177 ASP A CA  1 
ATOM 1360 C C   ? ASP A 1 177 ?   4.387  -4.682   1.454 1.000 93.640 ? 177 ASP A C   1 
ATOM 1361 C CB  ? ASP A 1 177 ?   3.878  -6.855   0.315 1.000 93.640 ? 177 ASP A CB  1 
ATOM 1362 O O   ? ASP A 1 177 ?   3.266  -4.200   1.280 1.000 93.640 ? 177 ASP A O   1 
ATOM 1363 C CG  ? ASP A 1 177 ?   4.161  -7.735  -0.890 1.000 93.640 ? 177 ASP A CG  1 
ATOM 1364 O OD1 ? ASP A 1 177 ?   4.771  -7.252  -1.868 1.000 93.640 ? 177 ASP A OD1 1 
ATOM 1365 O OD2 ? ASP A 1 177 ?   3.768  -8.921  -0.862 1.000 93.640 ? 177 ASP A OD2 1 
ATOM 1366 N N   ? SER A 1 178 ?   5.165  -4.425   2.544 1.000 94.110 ? 178 SER A N   1 
ATOM 1367 C CA  ? SER A 1 178 ?   4.742  -3.362   3.450 1.000 94.110 ? 178 SER A CA  1 
ATOM 1368 C C   ? SER A 1 178 ?   4.395  -2.089   2.685 1.000 94.110 ? 178 SER A C   1 
ATOM 1369 C CB  ? SER A 1 178 ?   5.834  -3.067   4.479 1.000 94.110 ? 178 SER A CB  1 
ATOM 1370 O O   ? SER A 1 178 ?   5.137  -1.674   1.792 1.000 94.110 ? 178 SER A O   1 
ATOM 1371 O OG  ? SER A 1 178 ?   5.995  -4.159   5.368 1.000 94.110 ? 178 SER A OG  1 
ATOM 1372 N N   ? GLY A 1 179 ?   3.181  -1.559   3.094 1.000 94.960 ? 179 GLY A N   1 
ATOM 1373 C CA  ? GLY A 1 179 ?   2.783  -0.328   2.429 1.000 94.960 ? 179 GLY A CA  1 
ATOM 1374 C C   ? GLY A 1 179 ?   1.966  -0.566   1.173 1.000 94.960 ? 179 GLY A C   1 
ATOM 1375 O O   ? GLY A 1 179 ?   1.379   0.367   0.622 1.000 94.960 ? 179 GLY A O   1 
ATOM 1376 N N   ? GLY A 1 180 ?   2.012  -1.763   0.741 1.000 95.390 ? 180 GLY A N   1 
ATOM 1377 C CA  ? GLY A 1 180 ?   1.231  -2.149  -0.423 1.000 95.390 ? 180 GLY A CA  1 
ATOM 1378 C C   ? GLY A 1 180 ?  -0.264  -2.004  -0.214 1.000 95.390 ? 180 GLY A C   1 
ATOM 1379 O O   ? GLY A 1 180 ?  -0.747  -2.074   0.918 1.000 95.390 ? 180 GLY A O   1 
ATOM 1380 N N   ? PRO A 1 181 ?  -1.068  -1.956  -1.361 1.000 96.540 ? 181 PRO A N   1 
ATOM 1381 C CA  ? PRO A 1 181 ?  -2.487  -1.603  -1.279 1.000 96.540 ? 181 PRO A CA  1 
ATOM 1382 C C   ? PRO A 1 181 ?  -3.389  -2.824  -1.109 1.000 96.540 ? 181 PRO A C   1 
ATOM 1383 C CB  ? PRO A 1 181 ?  -2.756  -0.908  -2.616 1.000 96.540 ? 181 PRO A CB  1 
ATOM 1384 O O   ? PRO A 1 181 ?  -3.090  -3.896  -1.641 1.000 96.540 ? 181 PRO A O   1 
ATOM 1385 C CG  ? PRO A 1 181 ?  -1.830  -1.570  -3.584 1.000 96.540 ? 181 PRO A CG  1 
ATOM 1386 C CD  ? PRO A 1 181 ?  -0.539  -1.872  -2.880 1.000 96.540 ? 181 PRO A CD  1 
ATOM 1387 N N   ? LEU A 1 182 ?  -4.413  -2.716  -0.267 1.000 97.180 ? 182 LEU A N   1 
ATOM 1388 C CA  ? LEU A 1 182 ?  -5.633  -3.514  -0.243 1.000 97.180 ? 182 LEU A CA  1 
ATOM 1389 C C   ? LEU A 1 182 ?  -6.767  -2.795  -0.967 1.000 97.180 ? 182 LEU A C   1 
ATOM 1390 C CB  ? LEU A 1 182 ?  -6.046  -3.821   1.199 1.000 97.180 ? 182 LEU A CB  1 
ATOM 1391 O O   ? LEU A 1 182 ?  -7.286  -1.791  -0.473 1.000 97.180 ? 182 LEU A O   1 
ATOM 1392 C CG  ? LEU A 1 182 ?  -7.211  -4.795   1.378 1.000 97.180 ? 182 LEU A CG  1 
ATOM 1393 C CD1 ? LEU A 1 182 ?  -6.776  -6.213   1.022 1.000 97.180 ? 182 LEU A CD1 1 
ATOM 1394 C CD2 ? LEU A 1 182 ?  -7.743  -4.736   2.806 1.000 97.180 ? 182 LEU A CD2 1 
ATOM 1395 N N   ? ILE A 1 183 ?  -7.164  -3.347  -2.145 1.000 97.090 ? 183 ILE A N   1 
ATOM 1396 C CA  ? ILE A 1 183 ?  -8.116  -2.670  -3.019 1.000 97.090 ? 183 ILE A CA  1 
ATOM 1397 C C   ? ILE A 1 183 ?  -9.442  -3.427  -3.022 1.000 97.090 ? 183 ILE A C   1 
ATOM 1398 C CB  ? ILE A 1 183 ?  -7.569  -2.541  -4.458 1.000 97.090 ? 183 ILE A CB  1 
ATOM 1399 O O   ? ILE A 1 183 ?  -9.487  -4.612  -3.359 1.000 97.090 ? 183 ILE A O   1 
ATOM 1400 C CG1 ? ILE A 1 183 ?  -6.235  -1.786  -4.457 1.000 97.090 ? 183 ILE A CG1 1 
ATOM 1401 C CG2 ? ILE A 1 183 ?  -8.591  -1.847  -5.364 1.000 97.090 ? 183 ILE A CG2 1 
ATOM 1402 C CD1 ? ILE A 1 183 ?  -5.508  -1.811  -5.795 1.000 97.090 ? 183 ILE A CD1 1 
ATOM 1403 N N   ? CYS A 1 184 ? -10.485  -2.720  -2.626 1.000 96.710 ? 184 CYS A N   1 
ATOM 1404 C CA  ? CYS A 1 184 ? -11.848  -3.238  -2.636 1.000 96.710 ? 184 CYS A CA  1 
ATOM 1405 C C   ? CYS A 1 184 ? -12.761  -2.354  -3.477 1.000 96.710 ? 184 CYS A C   1 
ATOM 1406 C CB  ? CYS A 1 184 ? -12.394  -3.340  -1.212 1.000 96.710 ? 184 CYS A CB  1 
ATOM 1407 O O   ? CYS A 1 184 ? -12.793  -1.135  -3.295 1.000 96.710 ? 184 CYS A O   1 
ATOM 1408 S SG  ? CYS A 1 184 ? -11.293  -4.207  -0.072 1.000 96.710 ? 184 CYS A SG  1 
ATOM 1409 N N   ? ASN A 1 185 ? -13.455  -2.980  -4.467 1.000 93.990 ? 185 ASN A N   1 
ATOM 1410 C CA  ? ASN A 1 185 ? -14.390  -2.247  -5.313 1.000 93.990 ? 185 ASN A CA  1 
ATOM 1411 C C   ? ASN A 1 185 ? -13.723  -1.044  -5.974 1.000 93.990 ? 185 ASN A C   1 
ATOM 1412 C CB  ? ASN A 1 185 ? -15.609  -1.799  -4.503 1.000 93.990 ? 185 ASN A CB  1 
ATOM 1413 O O   ? ASN A 1 185 ? -14.291   0.049  -6.000 1.000 93.990 ? 185 ASN A O   1 
ATOM 1414 C CG  ? ASN A 1 185 ? -16.362  -2.963  -3.889 1.000 93.990 ? 185 ASN A CG  1 
ATOM 1415 N ND2 ? ASN A 1 185 ? -16.804  -2.796  -2.649 1.000 93.990 ? 185 ASN A ND2 1 
ATOM 1416 O OD1 ? ASN A 1 185 ? -16.544  -4.005  -4.525 1.000 93.990 ? 185 ASN A OD1 1 
ATOM 1417 N N   ? GLY A 1 186 ? -12.456  -1.123  -6.315 1.000 93.570 ? 186 GLY A N   1 
ATOM 1418 C CA  ? GLY A 1 186 ? -11.743  -0.133  -7.107 1.000 93.570 ? 186 GLY A CA  1 
ATOM 1419 C C   ? GLY A 1 186 ? -11.174   1.000  -6.274 1.000 93.570 ? 186 GLY A C   1 
ATOM 1420 O O   ? GLY A 1 186 ? -10.701   2.000  -6.818 1.000 93.570 ? 186 GLY A O   1 
ATOM 1421 N N   ? GLU A 1 187 ? -11.246   0.913  -4.938 1.000 96.520 ? 187 GLU A N   1 
ATOM 1422 C CA  ? GLU A 1 187 ? -10.731   1.942  -4.040 1.000 96.520 ? 187 GLU A CA  1 
ATOM 1423 C C   ? GLU A 1 187 ?  -9.700   1.366  -3.073 1.000 96.520 ? 187 GLU A C   1 
ATOM 1424 C CB  ? GLU A 1 187 ? -11.874   2.597  -3.260 1.000 96.520 ? 187 GLU A CB  1 
ATOM 1425 O O   ? GLU A 1 187 ?  -9.768   0.189  -2.713 1.000 96.520 ? 187 GLU A O   1 
ATOM 1426 C CG  ? GLU A 1 187 ? -12.898   3.296  -4.142 1.000 96.520 ? 187 GLU A CG  1 
ATOM 1427 C CD  ? GLU A 1 187 ? -14.041   3.920  -3.356 1.000 96.520 ? 187 GLU A CD  1 
ATOM 1428 O OE1 ? GLU A 1 187 ? -14.408   5.083  -3.639 1.000 96.520 ? 187 GLU A OE1 1 
ATOM 1429 O OE2 ? GLU A 1 187 ? -14.572   3.241  -2.449 1.000 96.520 ? 187 GLU A OE2 1 
ATOM 1430 N N   ? ILE A 1 188 ?  -8.770   2.210  -2.617 1.000 97.070 ? 188 ILE A N   1 
ATOM 1431 C CA  ? ILE A 1 188 ?  -7.761   1.794  -1.649 1.000 97.070 ? 188 ILE A CA  1 
ATOM 1432 C C   ? ILE A 1 188 ?  -8.372   1.752  -0.251 1.000 97.070 ? 188 ILE A C   1 
ATOM 1433 C CB  ? ILE A 1 188 ?  -6.536   2.737  -1.670 1.000 97.070 ? 188 ILE A CB  1 
ATOM 1434 O O   ? ILE A 1 188 ?  -8.685   2.794   0.329 1.000 97.070 ? 188 ILE A O   1 
ATOM 1435 C CG1 ? ILE A 1 188 ?  -5.475   2.256  -0.674 1.000 97.070 ? 188 ILE A CG1 1 
ATOM 1436 C CG2 ? ILE A 1 188 ?  -6.959   4.178  -1.368 1.000 97.070 ? 188 ILE A CG2 1 
ATOM 1437 C CD1 ? ILE A 1 188 ?  -4.143   2.983  -0.790 1.000 97.070 ? 188 ILE A CD1 1 
ATOM 1438 N N   ? GLN A 1 189 ?  -8.506   0.509   0.254 1.000 97.580 ? 189 GLN A N   1 
ATOM 1439 C CA  ? GLN A 1 189 ?  -9.173   0.329   1.540 1.000 97.580 ? 189 GLN A CA  1 
ATOM 1440 C C   ? GLN A 1 189 ?  -8.159   0.147   2.665 1.000 97.580 ? 189 GLN A C   1 
ATOM 1441 C CB  ? GLN A 1 189 ? -10.123  -0.868   1.490 1.000 97.580 ? 189 GLN A CB  1 
ATOM 1442 O O   ? GLN A 1 189 ?  -8.468   0.398   3.832 1.000 97.580 ? 189 GLN A O   1 
ATOM 1443 C CG  ? GLN A 1 189 ? -11.302  -0.679   0.545 1.000 97.580 ? 189 GLN A CG  1 
ATOM 1444 C CD  ? GLN A 1 189 ? -12.298   0.349   1.047 1.000 97.580 ? 189 GLN A CD  1 
ATOM 1445 N NE2 ? GLN A 1 189 ? -12.952   1.043   0.122 1.000 97.580 ? 189 GLN A NE2 1 
ATOM 1446 O OE1 ? GLN A 1 189 ? -12.478   0.519   2.257 1.000 97.580 ? 189 GLN A OE1 1 
ATOM 1447 N N   ? GLY A 1 190 ?  -6.938  -0.225   2.341 1.000 96.110 ? 190 GLY A N   1 
ATOM 1448 C CA  ? GLY A 1 190 ?  -5.954  -0.501   3.375 1.000 96.110 ? 190 GLY A CA  1 
ATOM 1449 C C   ? GLY A 1 190 ?  -4.524  -0.414   2.876 1.000 96.110 ? 190 GLY A C   1 
ATOM 1450 O O   ? GLY A 1 190 ?  -4.274  -0.504   1.672 1.000 96.110 ? 190 GLY A O   1 
ATOM 1451 N N   ? ILE A 1 191 ?  -3.618  -0.228   3.832 1.000 95.970 ? 191 ILE A N   1 
ATOM 1452 C CA  ? ILE A 1 191 ?  -2.174  -0.294   3.634 1.000 95.970 ? 191 ILE A CA  1 
ATOM 1453 C C   ? ILE A 1 191 ?  -1.588  -1.419   4.483 1.000 95.970 ? 191 ILE A C   1 
ATOM 1454 C CB  ? ILE A 1 191 ?  -1.495   1.050   3.982 1.000 95.970 ? 191 ILE A CB  1 
ATOM 1455 O O   ? ILE A 1 191 ?  -1.841  -1.493   5.688 1.000 95.970 ? 191 ILE A O   1 
ATOM 1456 C CG1 ? ILE A 1 191 ?  -2.042   2.171   3.091 1.000 95.970 ? 191 ILE A CG1 1 
ATOM 1457 C CG2 ? ILE A 1 191 ?   0.026   0.936   3.846 1.000 95.970 ? 191 ILE A CG2 1 
ATOM 1458 C CD1 ? ILE A 1 191 ?  -1.634   3.569   3.535 1.000 95.970 ? 191 ILE A CD1 1 
ATOM 1459 N N   ? LEU A 1 192 ?  -0.860  -2.235   3.722 1.000 95.410 ? 192 LEU A N   1 
ATOM 1460 C CA  ? LEU A 1 192 ?  -0.295  -3.357   4.463 1.000 95.410 ? 192 LEU A CA  1 
ATOM 1461 C C   ? LEU A 1 192 ?   0.616  -2.866   5.583 1.000 95.410 ? 192 LEU A C   1 
ATOM 1462 C CB  ? LEU A 1 192 ?   0.485  -4.281   3.524 1.000 95.410 ? 192 LEU A CB  1 
ATOM 1463 O O   ? LEU A 1 192 ?   1.589  -2.152   5.330 1.000 95.410 ? 192 LEU A O   1 
ATOM 1464 C CG  ? LEU A 1 192 ?   1.188  -5.473   4.175 1.000 95.410 ? 192 LEU A CG  1 
ATOM 1465 C CD1 ? LEU A 1 192 ?   0.166  -6.407   4.815 1.000 95.410 ? 192 LEU A CD1 1 
ATOM 1466 C CD2 ? LEU A 1 192 ?   2.034  -6.221   3.150 1.000 95.410 ? 192 LEU A CD2 1 
ATOM 1467 N N   ? SER A 1 193 ?   0.312  -3.265   6.877 1.000 91.880 ? 193 SER A N   1 
ATOM 1468 C CA  ? SER A 1 193 ?   1.054  -2.841   8.060 1.000 91.880 ? 193 SER A CA  1 
ATOM 1469 C C   ? SER A 1 193 ?   1.803  -4.010   8.691 1.000 91.880 ? 193 SER A C   1 
ATOM 1470 C CB  ? SER A 1 193 ?   0.111  -2.215   9.088 1.000 91.880 ? 193 SER A CB  1 
ATOM 1471 O O   ? SER A 1 193 ?   3.032  -3.993   8.777 1.000 91.880 ? 193 SER A O   1 
ATOM 1472 O OG  ? SER A 1 193 ?   0.842  -1.661  10.168 1.000 91.880 ? 193 SER A OG  1 
ATOM 1473 N N   ? VAL A 1 194 ?   1.107  -5.034   8.970 1.000 89.430 ? 194 VAL A N   1 
ATOM 1474 C CA  ? VAL A 1 194 ?   1.698  -6.185   9.644 1.000 89.430 ? 194 VAL A CA  1 
ATOM 1475 C C   ? VAL A 1 194 ?   1.045  -7.470   9.140 1.000 89.430 ? 194 VAL A C   1 
ATOM 1476 C CB  ? VAL A 1 194 ?   1.553  -6.080  11.179 1.000 89.430 ? 194 VAL A CB  1 
ATOM 1477 O O   ? VAL A 1 194 ?  -0.154  -7.494   8.856 1.000 89.430 ? 194 VAL A O   1 
ATOM 1478 C CG1 ? VAL A 1 194 ?   0.080  -6.105  11.585 1.000 89.430 ? 194 VAL A CG1 1 
ATOM 1479 C CG2 ? VAL A 1 194 ?   2.319  -7.209  11.866 1.000 89.430 ? 194 VAL A CG2 1 
ATOM 1480 N N   ? GLY A 1 195 ?   1.875  -8.519   9.105 1.000 87.340 ? 195 GLY A N   1 
ATOM 1481 C CA  ? GLY A 1 195 ?   1.361  -9.823   8.716 1.000 87.340 ? 195 GLY A CA  1 
ATOM 1482 C C   ? GLY A 1 195 ?   1.983 -10.966   9.496 1.000 87.340 ? 195 GLY A C   1 
ATOM 1483 O O   ? GLY A 1 195 ?   2.834 -10.745  10.360 1.000 87.340 ? 195 GLY A O   1 
ATOM 1484 N N   ? GLY A 1 196 ?   1.480 -12.172   9.279 1.000 84.170 ? 196 GLY A N   1 
ATOM 1485 C CA  ? GLY A 1 196 ?   1.972 -13.363   9.953 1.000 84.170 ? 196 GLY A CA  1 
ATOM 1486 C C   ? GLY A 1 196 ?   3.400 -13.714   9.580 1.000 84.170 ? 196 GLY A C   1 
ATOM 1487 O O   ? GLY A 1 196 ?   3.899 -13.280   8.539 1.000 84.170 ? 196 GLY A O   1 
ATOM 1488 N N   ? ASP A 1 197 ?   4.137 -14.426  10.419 1.000 86.290 ? 197 ASP A N   1 
ATOM 1489 C CA  ? ASP A 1 197 ?   5.453 -15.008  10.172 1.000 86.290 ? 197 ASP A CA  1 
ATOM 1490 C C   ? ASP A 1 197 ?   5.488 -16.479  10.577 1.000 86.290 ? 197 ASP A C   1 
ATOM 1491 C CB  ? ASP A 1 197 ?   6.534 -14.229  10.924 1.000 86.290 ? 197 ASP A CB  1 
ATOM 1492 O O   ? ASP A 1 197 ?   5.434 -16.803  11.765 1.000 86.290 ? 197 ASP A O   1 
ATOM 1493 C CG  ? ASP A 1 197 ?   7.941 -14.668  10.561 1.000 86.290 ? 197 ASP A CG  1 
ATOM 1494 O OD1 ? ASP A 1 197 ?   8.127 -15.313   9.506 1.000 86.290 ? 197 ASP A OD1 1 
ATOM 1495 O OD2 ? ASP A 1 197 ?   8.873 -14.370  11.339 1.000 86.290 ? 197 ASP A OD2 1 
ATOM 1496 N N   ? PRO A 1 198 ?   5.626 -17.309   9.510 1.000 90.130 ? 198 PRO A N   1 
ATOM 1497 C CA  ? PRO A 1 198 ?   5.593 -17.165   8.053 1.000 90.130 ? 198 PRO A CA  1 
ATOM 1498 C C   ? PRO A 1 198 ?   4.239 -16.683   7.537 1.000 90.130 ? 198 PRO A C   1 
ATOM 1499 C CB  ? PRO A 1 198 ?   5.896 -18.579   7.552 1.000 90.130 ? 198 PRO A CB  1 
ATOM 1500 O O   ? PRO A 1 198 ?   3.223 -16.840   8.220 1.000 90.130 ? 198 PRO A O   1 
ATOM 1501 C CG  ? PRO A 1 198 ?   5.450 -19.480   8.658 1.000 90.130 ? 198 PRO A CG  1 
ATOM 1502 C CD  ? PRO A 1 198 ?   5.523 -18.719   9.951 1.000 90.130 ? 198 PRO A CD  1 
ATOM 1503 N N   ? CYS A 1 199 ?   4.182 -15.919   6.411 1.000 92.760 ? 199 CYS A N   1 
ATOM 1504 C CA  ? CYS A 1 199 ?   2.946 -15.424   5.813 1.000 92.760 ? 199 CYS A CA  1 
ATOM 1505 C C   ? CYS A 1 199 ?   2.093 -16.576   5.294 1.000 92.760 ? 199 CYS A C   1 
ATOM 1506 C CB  ? CYS A 1 199 ?   3.254 -14.453   4.674 1.000 92.760 ? 199 CYS A CB  1 
ATOM 1507 O O   ? CYS A 1 199 ?   2.577 -17.700   5.156 1.000 92.760 ? 199 CYS A O   1 
ATOM 1508 S SG  ? CYS A 1 199 ?   4.350 -15.135   3.411 1.000 92.760 ? 199 CYS A SG  1 
ATOM 1509 N N   ? ALA A 1 200 ?   0.714 -16.381   5.052 1.000 93.180 ? 200 ALA A N   1 
ATOM 1510 C CA  ? ALA A 1 200 ?  -0.248 -17.280   4.419 1.000 93.180 ? 200 ALA A CA  1 
ATOM 1511 C C   ? ALA A 1 200 ?  -0.524 -18.495   5.299 1.000 93.180 ? 200 ALA A C   1 
ATOM 1512 C CB  ? ALA A 1 200 ?   0.259 -17.723   3.049 1.000 93.180 ? 200 ALA A CB  1 
ATOM 1513 O O   ? ALA A 1 200 ?  -0.795 -19.587   4.793 1.000 93.180 ? 200 ALA A O   1 
ATOM 1514 N N   ? GLN A 1 201 ?  -0.279 -18.358   6.644 1.000 93.700 ? 201 GLN A N   1 
ATOM 1515 C CA  ? GLN A 1 201 ?  -0.613 -19.419   7.587 1.000 93.700 ? 201 GLN A CA  1 
ATOM 1516 C C   ? GLN A 1 201 ?  -2.115 -19.464   7.854 1.000 93.700 ? 201 GLN A C   1 
ATOM 1517 C CB  ? GLN A 1 201 ?   0.148 -19.231   8.900 1.000 93.700 ? 201 GLN A CB  1 
ATOM 1518 O O   ? GLN A 1 201 ?  -2.789 -18.433   7.814 1.000 93.700 ? 201 GLN A O   1 
ATOM 1519 C CG  ? GLN A 1 201 ?   1.662 -19.257   8.742 1.000 93.700 ? 201 GLN A CG  1 
ATOM 1520 C CD  ? GLN A 1 201 ?   2.195 -20.641   8.423 1.000 93.700 ? 201 GLN A CD  1 
ATOM 1521 N NE2 ? GLN A 1 201 ?   3.022 -20.734   7.387 1.000 93.700 ? 201 GLN A NE2 1 
ATOM 1522 O OE1 ? GLN A 1 201 ?   1.868 -21.619   9.103 1.000 93.700 ? 201 GLN A OE1 1 
ATOM 1523 N N   ? SER A 1 202 ?  -2.561 -20.738   8.072 1.000 93.600 ? 202 SER A N   1 
ATOM 1524 C CA  ? SER A 1 202 ?  -3.959 -20.891   8.460 1.000 93.600 ? 202 SER A CA  1 
ATOM 1525 C C   ? SER A 1 202 ?  -4.269 -20.109   9.732 1.000 93.600 ? 202 SER A C   1 
ATOM 1526 C CB  ? SER A 1 202 ?  -4.301 -22.368   8.663 1.000 93.600 ? 202 SER A CB  1 
ATOM 1527 O O   ? SER A 1 202 ?  -3.498 -20.146  10.693 1.000 93.600 ? 202 SER A O   1 
ATOM 1528 O OG  ? SER A 1 202 ?  -5.672 -22.528   8.981 1.000 93.600 ? 202 SER A OG  1 
ATOM 1529 N N   ? HIS A 1 203 ?  -5.362 -19.316   9.688 1.000 92.800 ? 203 HIS A N   1 
ATOM 1530 C CA  ? HIS A 1 203 ?  -5.931 -18.605  10.827 1.000 92.800 ? 203 HIS A CA  1 
ATOM 1531 C C   ? HIS A 1 203 ?  -5.032 -17.453  11.263 1.000 92.800 ? 203 HIS A C   1 
ATOM 1532 C CB  ? HIS A 1 203 ?  -6.161 -19.563  11.997 1.000 92.800 ? 203 HIS A CB  1 
ATOM 1533 O O   ? HIS A 1 203 ?  -5.032 -17.069  12.434 1.000 92.800 ? 203 HIS A O   1 
ATOM 1534 C CG  ? HIS A 1 203 ?  -7.123 -20.666  11.689 1.000 92.800 ? 203 HIS A CG  1 
ATOM 1535 C CD2 ? HIS A 1 203 ?  -6.947 -22.007  11.629 1.000 92.800 ? 203 HIS A CD2 1 
ATOM 1536 N ND1 ? HIS A 1 203 ?  -8.449 -20.436  11.392 1.000 92.800 ? 203 HIS A ND1 1 
ATOM 1537 C CE1 ? HIS A 1 203 ?  -9.049 -21.592  11.163 1.000 92.800 ? 203 HIS A CE1 1 
ATOM 1538 N NE2 ? HIS A 1 203 ?  -8.160 -22.561  11.300 1.000 92.800 ? 203 HIS A NE2 1 
ATOM 1539 N N   ? VAL A 1 204 ?  -4.107 -17.084  10.360 1.000 93.440 ? 204 VAL A N   1 
ATOM 1540 C CA  ? VAL A 1 204 ?  -3.231 -15.950  10.635 1.000 93.440 ? 204 VAL A CA  1 
ATOM 1541 C C   ? VAL A 1 204 ?  -3.422 -14.878   9.565 1.000 93.440 ? 204 VAL A C   1 
ATOM 1542 C CB  ? VAL A 1 204 ?  -1.748 -16.381  10.697 1.000 93.440 ? 204 VAL A CB  1 
ATOM 1543 O O   ? VAL A 1 204 ?  -2.745 -14.892   8.534 1.000 93.440 ? 204 VAL A O   1 
ATOM 1544 C CG1 ? VAL A 1 204 ?  -0.862 -15.208  11.114 1.000 93.440 ? 204 VAL A CG1 1 
ATOM 1545 C CG2 ? VAL A 1 204 ?  -1.574 -17.554  11.660 1.000 93.440 ? 204 VAL A CG2 1 
ATOM 1546 N N   ? PRO A 1 205 ?  -4.365 -13.934   9.795 1.000 94.410 ? 205 PRO A N   1 
ATOM 1547 C CA  ? PRO A 1 205 ?  -4.607 -12.866   8.822 1.000 94.410 ? 205 PRO A CA  1 
ATOM 1548 C C   ? PRO A 1 205 ?  -3.605 -11.720   8.941 1.000 94.410 ? 205 PRO A C   1 
ATOM 1549 C CB  ? PRO A 1 205 ?  -6.022 -12.392   9.164 1.000 94.410 ? 205 PRO A CB  1 
ATOM 1550 O O   ? PRO A 1 205 ?  -2.890 -11.623   9.942 1.000 94.410 ? 205 PRO A O   1 
ATOM 1551 C CG  ? PRO A 1 205 ?  -6.188 -12.700  10.617 1.000 94.410 ? 205 PRO A CG  1 
ATOM 1552 C CD  ? PRO A 1 205 ?  -5.352 -13.904  10.947 1.000 94.410 ? 205 PRO A CD  1 
ATOM 1553 N N   ? ALA A 1 206 ?  -3.549 -10.852   7.929 1.000 94.280 ? 206 ALA A N   1 
ATOM 1554 C CA  ? ALA A 1 206 ?  -2.717  -9.651   7.931 1.000 94.280 ? 206 ALA A CA  1 
ATOM 1555 C C   ? ALA A 1 206 ?  -3.519  -8.429   8.368 1.000 94.280 ? 206 ALA A C   1 
ATOM 1556 C CB  ? ALA A 1 206 ?  -2.112  -9.421   6.549 1.000 94.280 ? 206 ALA A CB  1 
ATOM 1557 O O   ? ALA A 1 206 ?  -4.746  -8.407   8.245 1.000 94.280 ? 206 ALA A O   1 
ATOM 1558 N N   ? LEU A 1 207 ?  -2.819  -7.452   8.899 1.000 94.340 ? 207 LEU A N   1 
ATOM 1559 C CA  ? LEU A 1 207 ?  -3.429  -6.192   9.308 1.000 94.340 ? 207 LEU A CA  1 
ATOM 1560 C C   ? LEU A 1 207 ?  -3.082  -5.077   8.328 1.000 94.340 ? 207 LEU A C   1 
ATOM 1561 C CB  ? LEU A 1 207 ?  -2.974  -5.809  10.718 1.000 94.340 ? 207 LEU A CB  1 
ATOM 1562 O O   ? LEU A 1 207 ?  -1.924  -4.932   7.930 1.000 94.340 ? 207 LEU A O   1 
ATOM 1563 C CG  ? LEU A 1 207 ?  -3.299  -6.807  11.831 1.000 94.340 ? 207 LEU A CG  1 
ATOM 1564 C CD1 ? LEU A 1 207 ?  -2.804  -6.283  13.175 1.000 94.340 ? 207 LEU A CD1 1 
ATOM 1565 C CD2 ? LEU A 1 207 ?  -4.797  -7.085  11.879 1.000 94.340 ? 207 LEU A CD2 1 
ATOM 1566 N N   ? TYR A 1 208 ?  -4.111  -4.413   7.966 1.000 95.260 ? 208 TYR A N   1 
ATOM 1567 C CA  ? TYR A 1 208 ?  -4.000  -3.254   7.086 1.000 95.260 ? 208 TYR A CA  1 
ATOM 1568 C C   ? TYR A 1 208 ?  -4.507  -1.994   7.777 1.000 95.260 ? 208 TYR A C   1 
ATOM 1569 C CB  ? TYR A 1 208 ?  -4.778  -3.487   5.788 1.000 95.260 ? 208 TYR A CB  1 
ATOM 1570 O O   ? TYR A 1 208 ?  -5.505  -2.034   8.501 1.000 95.260 ? 208 TYR A O   1 
ATOM 1571 C CG  ? TYR A 1 208 ?  -4.261  -4.646   4.970 1.000 95.260 ? 208 TYR A CG  1 
ATOM 1572 C CD1 ? TYR A 1 208 ?  -3.493  -4.430   3.829 1.000 95.260 ? 208 TYR A CD1 1 
ATOM 1573 C CD2 ? TYR A 1 208 ?  -4.541  -5.958   5.337 1.000 95.260 ? 208 TYR A CD2 1 
ATOM 1574 C CE1 ? TYR A 1 208 ?  -3.016  -5.495   3.071 1.000 95.260 ? 208 TYR A CE1 1 
ATOM 1575 C CE2 ? TYR A 1 208 ?  -4.070  -7.030   4.586 1.000 95.260 ? 208 TYR A CE2 1 
ATOM 1576 O OH  ? TYR A 1 208 ?  -2.840  -7.847   2.711 1.000 95.260 ? 208 TYR A OH  1 
ATOM 1577 C CZ  ? TYR A 1 208 ?  -3.309  -6.789   3.457 1.000 95.260 ? 208 TYR A CZ  1 
ATOM 1578 N N   ? ILE A 1 209 ?  -3.698  -0.892   7.558 1.000 94.070 ? 209 ILE A N   1 
ATOM 1579 C CA  ? ILE A 1 209 ?  -4.237   0.378   8.032 1.000 94.070 ? 209 ILE A CA  1 
ATOM 1580 C C   ? ILE A 1 209 ?  -5.492   0.735   7.239 1.000 94.070 ? 209 ILE A C   1 
ATOM 1581 C CB  ? ILE A 1 209 ?  -3.192   1.512   7.921 1.000 94.070 ? 209 ILE A CB  1 
ATOM 1582 O O   ? ILE A 1 209 ?  -5.472   0.747   6.006 1.000 94.070 ? 209 ILE A O   1 
ATOM 1583 C CG1 ? ILE A 1 209 ?  -1.951   1.178   8.756 1.000 94.070 ? 209 ILE A CG1 1 
ATOM 1584 C CG2 ? ILE A 1 209 ?  -3.799   2.850   8.354 1.000 94.070 ? 209 ILE A CG2 1 
ATOM 1585 C CD1 ? ILE A 1 209 ?  -2.241   0.946  10.232 1.000 94.070 ? 209 ILE A CD1 1 
ATOM 1586 N N   ? LYS A 1 210 ?  -6.632   0.996   7.995 1.000 94.790 ? 210 LYS A N   1 
ATOM 1587 C CA  ? LYS A 1 210 ?  -7.906   1.360   7.383 1.000 94.790 ? 210 LYS A CA  1 
ATOM 1588 C C   ? LYS A 1 210 ?  -7.875   2.793   6.860 1.000 94.790 ? 210 LYS A C   1 
ATOM 1589 C CB  ? LYS A 1 210 ?  -9.050   1.193   8.384 1.000 94.790 ? 210 LYS A CB  1 
ATOM 1590 O O   ? LYS A 1 210 ?  -8.040   3.744   7.627 1.000 94.790 ? 210 LYS A O   1 
ATOM 1591 C CG  ? LYS A 1 210 ? -10.436   1.337   7.772 1.000 94.790 ? 210 LYS A CG  1 
ATOM 1592 C CD  ? LYS A 1 210 ? -11.531   1.095   8.802 1.000 94.790 ? 210 LYS A CD  1 
ATOM 1593 C CE  ? LYS A 1 210 ? -12.917   1.264   8.196 1.000 94.790 ? 210 LYS A CE  1 
ATOM 1594 N NZ  ? LYS A 1 210 ? -13.995   0.984   9.192 1.000 94.790 ? 210 LYS A NZ  1 
ATOM 1595 N N   ? VAL A 1 211 ?  -7.722   2.956   5.553 1.000 95.600 ? 211 VAL A N   1 
ATOM 1596 C CA  ? VAL A 1 211 ?  -7.498   4.239   4.894 1.000 95.600 ? 211 VAL A CA  1 
ATOM 1597 C C   ? VAL A 1 211 ?  -8.710   5.145   5.102 1.000 95.600 ? 211 VAL A C   1 
ATOM 1598 C CB  ? VAL A 1 211 ?  -7.218   4.061   3.385 1.000 95.600 ? 211 VAL A CB  1 
ATOM 1599 O O   ? VAL A 1 211 ?  -8.563   6.356   5.284 1.000 95.600 ? 211 VAL A O   1 
ATOM 1600 C CG1 ? VAL A 1 211 ?  -7.187   5.415   2.679 1.000 95.600 ? 211 VAL A CG1 1 
ATOM 1601 C CG2 ? VAL A 1 211 ?  -5.903   3.314   3.172 1.000 95.600 ? 211 VAL A CG2 1 
ATOM 1602 N N   ? PHE A 1 212 ?  -9.907   4.588   5.111 1.000 95.270 ? 212 PHE A N   1 
ATOM 1603 C CA  ? PHE A 1 212 ? -11.132   5.360   5.282 1.000 95.270 ? 212 PHE A CA  1 
ATOM 1604 C C   ? PHE A 1 212 ? -11.061   6.215   6.542 1.000 95.270 ? 212 PHE A C   1 
ATOM 1605 C CB  ? PHE A 1 212 ? -12.349   4.432   5.346 1.000 95.270 ? 212 PHE A CB  1 
ATOM 1606 O O   ? PHE A 1 212 ? -11.467   7.379   6.531 1.000 95.270 ? 212 PHE A O   1 
ATOM 1607 C CG  ? PHE A 1 212 ? -13.657   5.157   5.508 1.000 95.270 ? 212 PHE A CG  1 
ATOM 1608 C CD1 ? PHE A 1 212 ? -14.311   5.174   6.735 1.000 95.270 ? 212 PHE A CD1 1 
ATOM 1609 C CD2 ? PHE A 1 212 ? -14.234   5.822   4.434 1.000 95.270 ? 212 PHE A CD2 1 
ATOM 1610 C CE1 ? PHE A 1 212 ? -15.522   5.844   6.888 1.000 95.270 ? 212 PHE A CE1 1 
ATOM 1611 C CE2 ? PHE A 1 212 ? -15.444   6.495   4.580 1.000 95.270 ? 212 PHE A CE2 1 
ATOM 1612 C CZ  ? PHE A 1 212 ? -16.087   6.503   5.808 1.000 95.270 ? 212 PHE A CZ  1 
ATOM 1613 N N   ? ASP A 1 213 ? -10.526   5.733   7.622 1.000 92.640 ? 213 ASP A N   1 
ATOM 1614 C CA  ? ASP A 1 213 ? -10.454   6.435   8.900 1.000 92.640 ? 213 ASP A CA  1 
ATOM 1615 C C   ? ASP A 1 213 ?  -9.437   7.572   8.845 1.000 92.640 ? 213 ASP A C   1 
ATOM 1616 C CB  ? ASP A 1 213 ? -10.097   5.464  10.027 1.000 92.640 ? 213 ASP A CB  1 
ATOM 1617 O O   ? ASP A 1 213 ?  -9.400   8.424   9.736 1.000 92.640 ? 213 ASP A O   1 
ATOM 1618 C CG  ? ASP A 1 213 ? -11.280   4.631  10.488 1.000 92.640 ? 213 ASP A CG  1 
ATOM 1619 O OD1 ? ASP A 1 213 ? -12.414   4.867  10.017 1.000 92.640 ? 213 ASP A OD1 1 
ATOM 1620 O OD2 ? ASP A 1 213 ? -11.077   3.731  11.333 1.000 92.640 ? 213 ASP A OD2 1 
ATOM 1621 N N   ? TYR A 1 214 ?  -8.596   7.637   7.771 1.000 92.870 ? 214 TYR A N   1 
ATOM 1622 C CA  ? TYR A 1 214 ?  -7.553   8.648   7.636 1.000 92.870 ? 214 TYR A CA  1 
ATOM 1623 C C   ? TYR A 1 214 ?  -7.841   9.574   6.460 1.000 92.870 ? 214 TYR A C   1 
ATOM 1624 C CB  ? TYR A 1 214 ?  -6.183   7.987   7.457 1.000 92.870 ? 214 TYR A CB  1 
ATOM 1625 O O   ? TYR A 1 214 ?  -6.997  10.390   6.084 1.000 92.870 ? 214 TYR A O   1 
ATOM 1626 C CG  ? TYR A 1 214 ?  -5.673   7.301   8.701 1.000 92.870 ? 214 TYR A CG  1 
ATOM 1627 C CD1 ? TYR A 1 214 ?  -4.840   7.968   9.596 1.000 92.870 ? 214 TYR A CD1 1 
ATOM 1628 C CD2 ? TYR A 1 214 ?  -6.022   5.985   8.984 1.000 92.870 ? 214 TYR A CD2 1 
ATOM 1629 C CE1 ? TYR A 1 214 ?  -4.366   7.340  10.743 1.000 92.870 ? 214 TYR A CE1 1 
ATOM 1630 C CE2 ? TYR A 1 214 ?  -5.553   5.346  10.127 1.000 92.870 ? 214 TYR A CE2 1 
ATOM 1631 O OH  ? TYR A 1 214 ?  -4.261   5.404  12.133 1.000 92.870 ? 214 TYR A OH  1 
ATOM 1632 C CZ  ? TYR A 1 214 ?  -4.728   6.031  11.000 1.000 92.870 ? 214 TYR A CZ  1 
ATOM 1633 N N   ? ALA A 1 215 ?  -8.980   9.457   5.898 1.000 92.890 ? 215 ALA A N   1 
ATOM 1634 C CA  ? ALA A 1 215 ?  -9.312  10.205   4.687 1.000 92.890 ? 215 ALA A CA  1 
ATOM 1635 C C   ? ALA A 1 215 ?  -9.271  11.709   4.942 1.000 92.890 ? 215 ALA A C   1 
ATOM 1636 C CB  ? ALA A 1 215 ? -10.687   9.793   4.168 1.000 92.890 ? 215 ALA A CB  1 
ATOM 1637 O O   ? ALA A 1 215 ?  -8.741  12.469   4.129 1.000 92.890 ? 215 ALA A O   1 
ATOM 1638 N N   ? GLU A 1 216 ?  -9.856  12.089   6.093 1.000 92.030 ? 216 GLU A N   1 
ATOM 1639 C CA  ? GLU A 1 216 ?  -9.863  13.507   6.440 1.000 92.030 ? 216 GLU A CA  1 
ATOM 1640 C C   ? GLU A 1 216 ?  -8.445  14.032   6.642 1.000 92.030 ? 216 GLU A C   1 
ATOM 1641 C CB  ? GLU A 1 216 ? -10.698  13.748   7.701 1.000 92.030 ? 216 GLU A CB  1 
ATOM 1642 O O   ? GLU A 1 216 ?  -8.111  15.126   6.183 1.000 92.030 ? 216 GLU A O   1 
ATOM 1643 C CG  ? GLU A 1 216 ? -12.199  13.640   7.474 1.000 92.030 ? 216 GLU A CG  1 
ATOM 1644 C CD  ? GLU A 1 216 ? -13.015  13.899   8.730 1.000 92.030 ? 216 GLU A CD  1 
ATOM 1645 O OE1 ? GLU A 1 216 ? -14.261  13.780   8.680 1.000 92.030 ? 216 GLU A OE1 1 
ATOM 1646 O OE2 ? GLU A 1 216 ? -12.405  14.226   9.772 1.000 92.030 ? 216 GLU A OE2 1 
ATOM 1647 N N   ? TRP A 1 217 ?  -7.650  13.255   7.351 1.000 93.200 ? 217 TRP A N   1 
ATOM 1648 C CA  ? TRP A 1 217 ?  -6.248  13.594   7.572 1.000 93.200 ? 217 TRP A CA  1 
ATOM 1649 C C   ? TRP A 1 217 ?  -5.502  13.712   6.247 1.000 93.200 ? 217 TRP A C   1 
ATOM 1650 C CB  ? TRP A 1 217 ?  -5.574  12.544   8.460 1.000 93.200 ? 217 TRP A CB  1 
ATOM 1651 O O   ? TRP A 1 217 ?  -4.769  14.678   6.025 1.000 93.200 ? 217 TRP A O   1 
ATOM 1652 C CG  ? TRP A 1 217 ?  -4.089  12.708   8.577 1.000 93.200 ? 217 TRP A CG  1 
ATOM 1653 C CD1 ? TRP A 1 217 ?  -3.417  13.591   9.377 1.000 93.200 ? 217 TRP A CD1 1 
ATOM 1654 C CD2 ? TRP A 1 217 ?  -3.090  11.972   7.865 1.000 93.200 ? 217 TRP A CD2 1 
ATOM 1655 C CE2 ? TRP A 1 217 ?  -1.832  12.460   8.284 1.000 93.200 ? 217 TRP A CE2 1 
ATOM 1656 C CE3 ? TRP A 1 217 ?  -3.136  10.945   6.913 1.000 93.200 ? 217 TRP A CE3 1 
ATOM 1657 N NE1 ? TRP A 1 217 ?  -2.060  13.446   9.206 1.000 93.200 ? 217 TRP A NE1 1 
ATOM 1658 C CH2 ? TRP A 1 217 ?  -0.704  10.950   6.852 1.000 93.200 ? 217 TRP A CH2 1 
ATOM 1659 C CZ2 ? TRP A 1 217 ?  -0.630  11.955   7.782 1.000 93.200 ? 217 TRP A CZ2 1 
ATOM 1660 C CZ3 ? TRP A 1 217 ?  -1.939  10.443   6.415 1.000 93.200 ? 217 TRP A CZ3 1 
ATOM 1661 N N   ? ILE A 1 218 ?  -5.702  12.792   5.371 1.000 94.960 ? 218 ILE A N   1 
ATOM 1662 C CA  ? ILE A 1 218 ?  -5.064  12.765   4.059 1.000 94.960 ? 218 ILE A CA  1 
ATOM 1663 C C   ? ILE A 1 218 ?  -5.477  13.997   3.259 1.000 94.960 ? 218 ILE A C   1 
ATOM 1664 C CB  ? ILE A 1 218 ?  -5.421  11.477   3.284 1.000 94.960 ? 218 ILE A CB  1 
ATOM 1665 O O   ? ILE A 1 218 ?  -4.626  14.713   2.725 1.000 94.960 ? 218 ILE A O   1 
ATOM 1666 C CG1 ? ILE A 1 218 ?  -4.831  10.249   3.987 1.000 94.960 ? 218 ILE A CG1 1 
ATOM 1667 C CG2 ? ILE A 1 218 ?  -4.932  11.566   1.835 1.000 94.960 ? 218 ILE A CG2 1 
ATOM 1668 C CD1 ? ILE A 1 218 ?  -5.403   8.924   3.502 1.000 94.960 ? 218 ILE A CD1 1 
ATOM 1669 N N   ? GLU A 1 219 ?  -6.711  14.261   3.256 1.000 94.660 ? 219 GLU A N   1 
ATOM 1670 C CA  ? GLU A 1 219 ?  -7.246  15.368   2.468 1.000 94.660 ? 219 GLU A CA  1 
ATOM 1671 C C   ? GLU A 1 219 ?  -6.759  16.712   3.003 1.000 94.660 ? 219 GLU A C   1 
ATOM 1672 C CB  ? GLU A 1 219 ?  -8.776  15.330   2.457 1.000 94.660 ? 219 GLU A CB  1 
ATOM 1673 O O   ? GLU A 1 219 ?  -6.469  17.626   2.228 1.000 94.660 ? 219 GLU A O   1 
ATOM 1674 C CG  ? GLU A 1 219 ?  -9.358  14.255   1.550 1.000 94.660 ? 219 GLU A CG  1 
ATOM 1675 C CD  ? GLU A 1 219 ? -10.878  14.215   1.566 1.000 94.660 ? 219 GLU A CD  1 
ATOM 1676 O OE1 ? GLU A 1 219 ? -11.471  13.397   0.826 1.000 94.660 ? 219 GLU A OE1 1 
ATOM 1677 O OE2 ? GLU A 1 219 ? -11.480  15.008   2.323 1.000 94.660 ? 219 GLU A OE2 1 
ATOM 1678 N N   ? SER A 1 220 ?  -6.721  16.902   4.291 1.000 94.360 ? 220 SER A N   1 
ATOM 1679 C CA  ? SER A 1 220 ?  -6.247  18.135   4.911 1.000 94.360 ? 220 SER A CA  1 
ATOM 1680 C C   ? SER A 1 220 ?  -4.805  18.434   4.514 1.000 94.360 ? 220 SER A C   1 
ATOM 1681 C CB  ? SER A 1 220 ?  -6.358  18.048   6.433 1.000 94.360 ? 220 SER A CB  1 
ATOM 1682 O O   ? SER A 1 220 ?  -4.433  19.596   4.335 1.000 94.360 ? 220 SER A O   1 
ATOM 1683 O OG  ? SER A 1 220 ?  -5.314  17.252   6.969 1.000 94.360 ? 220 SER A OG  1 
ATOM 1684 N N   ? ILE A 1 221 ?  -3.983  17.493   4.431 1.000 94.390 ? 221 ILE A N   1 
ATOM 1685 C CA  ? ILE A 1 221 ?  -2.581  17.659   4.062 1.000 94.390 ? 221 ILE A CA  1 
ATOM 1686 C C   ? ILE A 1 221 ?  -2.476  18.008   2.579 1.000 94.390 ? 221 ILE A C   1 
ATOM 1687 C CB  ? ILE A 1 221 ?  -1.760  16.388   4.373 1.000 94.390 ? 221 ILE A CB  1 
ATOM 1688 O O   ? ILE A 1 221 ?  -1.748  18.929   2.201 1.000 94.390 ? 221 ILE A O   1 
ATOM 1689 C CG1 ? ILE A 1 221 ?  -1.733  16.126   5.883 1.000 94.390 ? 221 ILE A CG1 1 
ATOM 1690 C CG2 ? ILE A 1 221 ?  -0.340  16.511   3.812 1.000 94.390 ? 221 ILE A CG2 1 
ATOM 1691 C CD1 ? ILE A 1 221 ?  -1.021  17.207   6.686 1.000 94.390 ? 221 ILE A CD1 1 
ATOM 1692 N N   ? ILE A 1 222 ?  -3.234  17.256   1.738 1.000 94.260 ? 222 ILE A N   1 
ATOM 1693 C CA  ? ILE A 1 222 ?  -3.174  17.452   0.293 1.000 94.260 ? 222 ILE A CA  1 
ATOM 1694 C C   ? ILE A 1 222 ?  -3.658  18.857  -0.058 1.000 94.260 ? 222 ILE A C   1 
ATOM 1695 C CB  ? ILE A 1 222 ?  -4.013  16.393  -0.456 1.000 94.260 ? 222 ILE A CB  1 
ATOM 1696 O O   ? ILE A 1 222 ?  -3.055  19.539  -0.890 1.000 94.260 ? 222 ILE A O   1 
ATOM 1697 C CG1 ? ILE A 1 222 ?  -3.353  15.014  -0.348 1.000 94.260 ? 222 ILE A CG1 1 
ATOM 1698 C CG2 ? ILE A 1 222 ?  -4.206  16.795  -1.922 1.000 94.260 ? 222 ILE A CG2 1 
ATOM 1699 C CD1 ? ILE A 1 222 ?  -4.170  13.886  -0.964 1.000 94.260 ? 222 ILE A CD1 1 
ATOM 1700 N N   ? THR A 1 223 ?  -4.756  19.405   0.535 1.000 90.230 ? 223 THR A N   1 
ATOM 1701 C CA  ? THR A 1 223 ?  -5.370  20.696   0.246 1.000 90.230 ? 223 THR A CA  1 
ATOM 1702 C C   ? THR A 1 223 ?  -4.550  21.833   0.850 1.000 90.230 ? 223 THR A C   1 
ATOM 1703 C CB  ? THR A 1 223 ?  -6.813  20.761   0.781 1.000 90.230 ? 223 THR A CB  1 
ATOM 1704 O O   ? THR A 1 223 ?  -4.565  22.955   0.340 1.000 90.230 ? 223 THR A O   1 
ATOM 1705 C CG2 ? THR A 1 223 ?  -7.708  19.751   0.071 1.000 90.230 ? 223 THR A CG2 1 
ATOM 1706 O OG1 ? THR A 1 223 ?  -6.809  20.475   2.185 1.000 90.230 ? 223 THR A OG1 1 
ATOM 1707 N N   ? GLY A 1 224 ?  -3.916  21.689   1.945 1.000 80.860 ? 224 GLY A N   1 
ATOM 1708 C CA  ? GLY A 1 224 ?  -3.139  22.665   2.693 1.000 80.860 ? 224 GLY A CA  1 
ATOM 1709 C C   ? GLY A 1 224 ?  -1.755  22.895   2.116 1.000 80.860 ? 224 GLY A C   1 
ATOM 1710 O O   ? GLY A 1 224 ?  -1.086  23.870   2.465 1.000 80.860 ? 224 GLY A O   1 
ATOM 1711 N N   ? ASN A 1 225 ?  -1.329  22.228   1.183 1.000 58.280 ? 225 ASN A N   1 
ATOM 1712 C CA  ? ASN A 1 225 ?  -0.057  22.349   0.478 1.000 58.280 ? 225 ASN A CA  1 
ATOM 1713 C C   ? ASN A 1 225 ?  -0.261  22.742  -0.983 1.000 58.280 ? 225 ASN A C   1 
ATOM 1714 C CB  ? ASN A 1 225 ?   0.735  21.044   0.571 1.000 58.280 ? 225 ASN A CB  1 
ATOM 1715 O O   ? ASN A 1 225 ?  -1.188  22.260  -1.636 1.000 58.280 ? 225 ASN A O   1 
ATOM 1716 C CG  ? ASN A 1 225 ?   1.477  20.903   1.886 1.000 58.280 ? 225 ASN A CG  1 
ATOM 1717 N ND2 ? ASN A 1 225 ?   1.681  19.666   2.322 1.000 58.280 ? 225 ASN A ND2 1 
ATOM 1718 O OD1 ? ASN A 1 225 ?   1.862  21.898   2.505 1.000 58.280 ? 225 ASN A OD1 1 
# 
loop_
_struct_sheet_range.sheet_id 
_struct_sheet_range.id 
_struct_sheet_range.beg_label_comp_id 
_struct_sheet_range.beg_label_asym_id 
_struct_sheet_range.beg_label_seq_id 
_struct_sheet_range.pdbx_beg_PDB_ins_code 
_struct_sheet_range.end_label_comp_id 
_struct_sheet_range.end_label_asym_id 
_struct_sheet_range.end_label_seq_id 
_struct_sheet_range.pdbx_end_PDB_ins_code 
_struct_sheet_range.beg_auth_comp_id 
_struct_sheet_range.beg_auth_asym_id 
_struct_sheet_range.beg_auth_seq_id 
_struct_sheet_range.end_auth_comp_id 
_struct_sheet_range.end_auth_asym_id 
_struct_sheet_range.end_auth_seq_id 
A A VAL A   2 ? VAL A   3 ? VAL A 2   VAL A 3   
A B ASP A 172 ? THR A 173 ? ASP A 172 THR A 173 
B C ASP A   6 ? GLU A   7 ? ASP A 6   GLU A 7   
B D SER A 105 ? SER A 105 ? SER A 105 SER A 105 
B E VAL A 116 ? GLY A 121 ? VAL A 116 GLY A 121 
B F HIS A 137 ? LEU A 144 ? HIS A 137 LEU A 144 
B G VAL A 161 ? GLY A 165 ? VAL A 161 GLY A 165 
B H PRO A 181 ? CYS A 184 ? PRO A 181 CYS A 184 
B I GLU A 187 ? VAL A 194 ? GLU A 187 VAL A 194 
B J ALA A 206 ? LYS A 210 ? ALA A 206 LYS A 210 
C K LEU A  16 ? SER A  21 ? LEU A 16  SER A 21  
C L ILE A  24 ? LEU A  30 ? ILE A 24  LEU A 30  
C M TRP A  35 ? THR A  38 ? TRP A 35  THR A 38  
C N MET A  47 ? PHE A  51 ? MET A 47  PHE A 51  
C O GLN A  64 ? ARG A  66 ? GLN A 64  ARG A 66  
C P PRO A  68 ? PHE A  73 ? PRO A 68  PHE A 73  
C Q MET A  87 ? LEU A  91 ? MET A 87  LEU A 91  
# 
loop_
_struct_conf.id 
_struct_conf.conf_type_id 
_struct_conf.beg_label_comp_id 
_struct_conf.beg_label_asym_id 
_struct_conf.beg_label_seq_id 
_struct_conf.pdbx_beg_PDB_ins_code 
_struct_conf.end_label_comp_id 
_struct_conf.end_label_asym_id 
_struct_conf.end_label_seq_id 
_struct_conf.pdbx_end_PDB_ins_code 
_struct_conf.beg_auth_comp_id 
_struct_conf.beg_auth_asym_id 
_struct_conf.beg_auth_seq_id 
_struct_conf.end_auth_comp_id 
_struct_conf.end_auth_asym_id 
_struct_conf.end_auth_seq_id 
STRN1         STRN         VAL A   2 ? VAL A   3 ? VAL A 2   VAL A 3   
TURN_TY1_P1   TURN_TY1_P   GLY A   4 ? GLY A   4 ? GLY A 4   GLY A 4   
STRN2         STRN         ASP A   6 ? GLU A   7 ? ASP A 6   GLU A 7   
HELX_LH_PP_P1 HELX_LH_PP_P CYS A   8 ? ASN A   9 ? CYS A 8   ASN A 9   
TURN_TY1_P2   TURN_TY1_P   ILE A  10 ? ASN A  11 ? ILE A 10  ASN A 11  
BEND1         BEND         GLU A  12 ? GLU A  12 ? GLU A 12  GLU A 12  
TURN_TY1_P3   TURN_TY1_P   ARG A  14 ? SER A  15 ? ARG A 14  SER A 15  
STRN3         STRN         LEU A  16 ? SER A  21 ? LEU A 16  SER A 21  
TURN_TY1_P4   TURN_TY1_P   ASP A  22 ? GLY A  23 ? ASP A 22  GLY A 23  
STRN4         STRN         ILE A  24 ? LEU A  30 ? ILE A 24  LEU A 30  
BEND2         BEND         ASN A  32 ? GLU A  34 ? ASN A 32  GLU A 34  
STRN5         STRN         TRP A  35 ? THR A  38 ? TRP A 35  THR A 38  
HELX_RH_3T_P1 HELX_RH_3T_P ALA A  40 ? CYS A  42 ? ALA A 40  CYS A 42  
BEND3         BEND         LYS A  45 ? LYS A  46 ? LYS A 45  LYS A 46  
STRN6         STRN         MET A  47 ? PHE A  51 ? MET A 47  PHE A 51  
BEND4         BEND         GLY A  52 ? GLY A  52 ? GLY A 52  GLY A 52  
BEND5         BEND         HIS A  54 ? HIS A  54 ? HIS A 54  HIS A 54  
BEND6         BEND         LYS A  56 ? VAL A  58 ? LYS A 56  VAL A 58  
TURN_TY1_P5   TURN_TY1_P   LYS A  61 ? ASP A  62 ? LYS A 61  ASP A 62  
STRN7         STRN         GLN A  64 ? ARG A  66 ? GLN A 64  ARG A 66  
STRN8         STRN         PRO A  68 ? PHE A  73 ? PRO A 68  PHE A 73  
BEND7         BEND         CYS A  74 ? LEU A  75 ? CYS A 74  LEU A 75  
BEND8         BEND         SER A  77 ? ASN A  78 ? SER A 77  ASN A 78  
TURN_TY1_P6   TURN_TY1_P   ASN A  79 ? LYS A  80 ? ASN A 79  LYS A 80  
HELX_RH_3T_P2 HELX_RH_3T_P TRP A  82 ? LYS A  84 ? TRP A 82  LYS A 84  
STRN9         STRN         MET A  87 ? LEU A  91 ? MET A 87  LEU A 91  
BEND9         BEND         ASN A  92 ? ARG A  93 ? ASN A 92  ARG A 93  
HELX_LH_PP_P2 HELX_LH_PP_P PRO A  94 ? ASN A  97 ? PRO A 94  ASN A 97  
BEND10        BEND         LYS A  99 ? HIS A 100 ? LYS A 99  HIS A 100 
HELX_LH_PP_P3 HELX_LH_PP_P PRO A 103 ? LEU A 104 ? PRO A 103 LEU A 104 
STRN10        STRN         SER A 105 ? SER A 105 ? SER A 105 SER A 105 
HELX_LH_PP_P4 HELX_LH_PP_P LEU A 106 ? PRO A 107 ? LEU A 106 PRO A 107 
BEND11        BEND         SER A 108 ? LYS A 109 ? SER A 108 LYS A 109 
HELX_LH_PP_P5 HELX_LH_PP_P PRO A 110 ? SER A 112 ? PRO A 110 SER A 112 
TURN_TY1_P7   TURN_TY1_P   GLN A 113 ? ASP A 114 ? GLN A 113 ASP A 114 
STRN11        STRN         VAL A 116 ? GLY A 121 ? VAL A 116 GLY A 121 
BEND12        BEND         TRP A 122 ? GLY A 123 ? TRP A 122 GLY A 123 
BEND13        BEND         ILE A 125 ? LYS A 129 ? ILE A 125 LYS A 129 
BEND14        BEND         ASP A 134 ? VAL A 135 ? ASP A 134 VAL A 135 
STRN12        STRN         HIS A 137 ? LEU A 144 ? HIS A 137 LEU A 144 
HELX_RH_AL_P1 HELX_RH_AL_P HIS A 146 ? CYS A 149 ? HIS A 146 CYS A 149 
TURN_TY1_P8   TURN_TY1_P   ARG A 150 ? ILE A 152 ? ARG A 150 ILE A 152 
BEND15        BEND         TYR A 153 ? TYR A 153 ? TYR A 153 TYR A 153 
TURN_TY1_P9   TURN_TY1_P   PRO A 154 ? GLY A 155 ? PRO A 154 GLY A 155 
TURN_TY1_P10  TURN_TY1_P   LYS A 158 ? ARG A 160 ? LYS A 158 ARG A 160 
STRN13        STRN         VAL A 161 ? GLY A 165 ? VAL A 161 GLY A 165 
TURN_TY1_P11  TURN_TY1_P   LEU A 167 ? GLU A 168 ? LEU A 167 GLU A 168 
BEND16        BEND         GLY A 170 ? GLY A 170 ? GLY A 170 GLY A 170 
STRN14        STRN         ASP A 172 ? THR A 173 ? ASP A 172 THR A 173 
TURN_TY1_P12  TURN_TY1_P   GLY A 175 ? GLY A 176 ? GLY A 175 GLY A 176 
TURN_TY1_P13  TURN_TY1_P   SER A 178 ? GLY A 179 ? SER A 178 GLY A 179 
STRN15        STRN         PRO A 181 ? CYS A 184 ? PRO A 181 CYS A 184 
TURN_TY1_P14  TURN_TY1_P   ASN A 185 ? GLY A 186 ? ASN A 185 GLY A 186 
STRN16        STRN         GLU A 187 ? VAL A 194 ? GLU A 187 VAL A 194 
BEND17        BEND         ASP A 197 ? ALA A 200 ? ASP A 197 ALA A 200 
TURN_TY1_P15  TURN_TY1_P   SER A 202 ? HIS A 203 ? SER A 202 HIS A 203 
STRN17        STRN         ALA A 206 ? LYS A 210 ? ALA A 206 LYS A 210 
HELX_RH_3T_P3 HELX_RH_3T_P VAL A 211 ? TYR A 214 ? VAL A 211 TYR A 214 
HELX_RH_AL_P2 HELX_RH_AL_P ALA A 215 ? GLY A 224 ? ALA A 215 GLY A 224 
# 
