# Supplementary material for: FlatProt: 2D visualization eases protein structure comparison
Source: BMC Bioinformatics. 2025 Aug 13;26:210. doi: 10.1186/s12859-025-06233-x (PMC12344939; doi:10.1186/s12859-025-06233-x)
Supplement: Supplementary file 1 — Supplementary Material 1 [file 12859_2025_6233_MOESM1_ESM.zip › KLK/structures/Calu_KLK13.cif]

data_Calu_KLK13
# 
_entry.id   Calu_KLK13 
# 
_entity.id                         1      
_entity.type                       polymer 
_entity.pdbx_description           polymer-1 
_entity.formula_weight             25054.6 
_entity.pdbx_number_of_molecules        1 
# 
loop_
_struct_sheet.id 
_struct_sheet.number_strands 
A 8 
B 6 
C 2 
D 2 
# 
loop_
_struct_conf_type.id 
_struct_conf_type.criteria 
TURN_TY1_P   DSSP 
STRN         DSSP 
HELX_LH_PP_P DSSP 
BEND         DSSP 
HELX_RH_3T_P DSSP 
HELX_RH_AL_P DSSP 
# 
_struct_asym.id          A 
_struct_asym.entity_id   1 
# 
_software.pdbx_ordinal     1 
_software.name             dssp 
_software.version          4.4.10 
_software.date             ? 
_software.classification   'model annotation' 
# 
_entity_poly.entity_id                      1 
_entity_poly.type                           polypeptide(L) 
_entity_poly.nstd_linkage                   n 
_entity_poly.nstd_monomer                   n 
_entity_poly.pdbx_seq_one_letter_code       
;FLPGGYTCRPHSQPWQAALLVQGRLFCGGVLVHPKWVLTAAHCLKDGYRVYLGKHALGRVEAGEQVREVVRSIPHPQYQH
LNHDHDIMLLELQSPVQPTNHIRVLPLSHNCLPAGTCCRVSGWGTTTSPQVSYPQTLQCANIQLRSDEECRQVYPGKITP
NMLCAGTKEGGKDSCEGDSGGPLICNGTLHGIISWGDFPCGQPNRPGVYTRVSQYVLWIRETIRNH
;
_entity_poly.pdbx_seq_one_letter_code_can   
;FLPGGYTCRPHSQPWQAALLVQGRLFCGGVLVHPKWVLTAAHCLKDGYRVYLGKHALGRVEAGEQVREVVRSIPHPQYQH
LNHDHDIMLLELQSPVQPTNHIRVLPLSHNCLPAGTCCRVSGWGTTTSPQVSYPQTLQCANIQLRSDEECRQVYPGKITP
NMLCAGTKEGGKDSCEGDSGGPLICNGTLHGIISWGDFPCGQPNRPGVYTRVSQYVLWIRETIRNH
;
_entity_poly.pdbx_strand_id                 A 
# 
loop_
_dssp_struct_summary.entry_id 
_dssp_struct_summary.label_comp_id 
_dssp_struct_summary.label_asym_id 
_dssp_struct_summary.label_seq_id 
_dssp_struct_summary.secondary_structure 
_dssp_struct_summary.ss_bridge 
_dssp_struct_summary.helix_3_10 
_dssp_struct_summary.helix_alpha 
_dssp_struct_summary.helix_pi 
_dssp_struct_summary.helix_pp 
_dssp_struct_summary.bend 
_dssp_struct_summary.chirality 
_dssp_struct_summary.sheet 
_dssp_struct_summary.strand 
_dssp_struct_summary.ladder_1 
_dssp_struct_summary.ladder_2 
_dssp_struct_summary.accessibility 
_dssp_struct_summary.TCO 
_dssp_struct_summary.kappa 
_dssp_struct_summary.alpha 
_dssp_struct_summary.phi 
_dssp_struct_summary.psi 
_dssp_struct_summary.x_ca 
_dssp_struct_summary.y_ca 
_dssp_struct_summary.z_ca 
Calu_KLK13 PHE A 1   . . . . . . . . . . . . ? .      .     .      .      126.7  1.4   11.3  -9.5  
Calu_KLK13 LEU A 2   . . > . . . . - . . . . ? -0.379 .     -126.0 -28.4  74.6   2.6   8.9   -12.0 
Calu_KLK13 PRO A 3   T . 3 . . . S + . . . . ? -0.654 109.0 35.0   -34.3  107.1  3.8   11.2  -14.9 
Calu_KLK13 GLY A 4   T . 3 . . . S + . . . . ? 0.565  91.9  131.1  114.2  2.0    1.5   9.4   -17.4 
Calu_KLK13 GLY A 5   . . < . . . . - . . . . ? -0.342 40.8  -151.9 -83.5  161.3  -1.4  8.6   -15.1 
Calu_KLK13 TYR A 6   E . . . . . . - A A A . ? -0.923 31.8  -83.9  -128.5 154.7  -5.1  9.4   -15.9 
Calu_KLK13 THR A 7   E . . . . > . - A A A . ? -0.577 53.7  -120.7 -59.4  123.8  -8.2  10.1  -13.9 
Calu_KLK13 CYS A 8   P . . . . P . - . . . . ? -0.382 26.5  -103.2 -65.0  141.5  -9.6  6.8   -12.7 
Calu_KLK13 ARG A 9   P . > . . P . - . . . . ? -0.487 56.2  -86.0  -59.8  134.4  -13.0 5.9   -13.8 
Calu_KLK13 PRO A 10  T . 3 . . < S - . . . . ? -0.253 109.0 -2.0   -48.7  126.8  -15.3 6.5   -10.7 
Calu_KLK13 HIS A 11  T . 3 . . . S + . . . . ? 0.623  91.3  125.0  70.0   12.4   -15.5 3.4   -8.4  
Calu_KLK13 SER A 12  S . < . . . S + . . . . ? 0.605  76.8  47.3   -72.6  -15.0  -13.2 1.5   -10.8 
Calu_KLK13 GLN A 13  . . > . . . . + . . . . ? -0.567 68.1  165.3  -122.5 70.4   -10.9 0.9   -7.7  
Calu_KLK13 PRO A 14  T . 3 . . . S + . . . . ? 0.555  73.5  56.4   -76.4  2.6    -13.4 -0.2  -5.0  
Calu_KLK13 TRP A 15  T . 3 . . . S + . . . . ? 0.515  78.9  113.4  -103.8 -17.8  -10.7 -1.4  -2.6  
Calu_KLK13 GLN A 16  E . < . . . . - B I I . ? -0.480 50.0  -162.5 -65.2  131.2  -8.7  1.9   -2.5  
Calu_KLK13 ALA A 17  E . . . . . . - B I I J ? -0.938 11.4  -145.9 -119.5 138.3  -8.7  3.5   0.9   
Calu_KLK13 ALA A 18  E . . . . . . - B I I J ? -0.910 8.9   -154.8 -101.2 122.6  -7.9  7.1   1.9   
Calu_KLK13 LEU A 19  E . . . . . . - B I I J ? -0.880 18.8  -170.4 -97.9  112.5  -6.3  7.6   5.2   
Calu_KLK13 LEU A 20  E . . . . . . - B I I J ? -0.840 16.3  -167.2 -112.3 138.6  -7.0  11.0  6.5   
Calu_KLK13 VAL A 21  E . > . . . S - B I I . ? -0.994 83.1  -15.9  -119.7 119.3  -5.6  12.9  9.5   
Calu_KLK13 GLN A 22  T . 3 . . . S - . . . . ? 0.883  130.6 -52.5  53.4   36.4   -7.4  16.1  10.5  
Calu_KLK13 GLY A 23  T . 3 . . . S + . . . . ? 0.455  116.2 112.2  86.6   2.9    -9.3  16.0  7.2   
Calu_KLK13 ARG A 24  E . < . . . S - B J I . ? -0.908 76.1  -106.0 -115.4 140.0  -6.1  15.8  5.1   
Calu_KLK13 LEU A 25  E . . . . . . + B J I . ? -0.419 44.0  163.6  -62.0  124.0  -4.9  12.9  3.0   
Calu_KLK13 PHE A 26  E . . . . . . - B J . . ? 0.796  59.8  -19.3  -105.7 -52.4  -2.0  11.2  4.8   
Calu_KLK13 CYS A 27  E . . . . . . - B J I . ? -0.940 59.3  -115.4 -148.5 164.6  -1.7  7.8   3.1   
Calu_KLK13 GLY A 28  E . . . . . . - B J I . ? -0.454 30.4  -177.6 -93.8  176.3  -3.5  5.4   1.0   
Calu_KLK13 GLY A 29  E . . . . . . - B J I . ? -0.959 21.6  -120.7 -162.8 175.1  -4.6  1.8   1.8   
Calu_KLK13 VAL A 30  E . . . . . . - B J I K ? -0.997 19.3  -130.7 -134.2 125.4  -6.2  -1.3  0.6   
Calu_KLK13 LEU A 31  E . . . . . . + B J . K ? -0.687 37.6  159.0  -72.1  115.4  -9.3  -3.0  1.9   
Calu_KLK13 VAL A 32  E . . . . . . + B J . . ? 0.471  69.3  18.9   -118.8 -6.6   -8.3  -6.7  2.3   
Calu_KLK13 HIS A 33  E . > . . . S - B J . K ? -0.953 85.2  -105.8 -160.4 147.8  -11.0 -7.7  4.8   
Calu_KLK13 PRO A 34  T . 3 . . . S + . . . . ? 0.777  125.8 27.1   -53.7  -17.8  -14.4 -6.1  5.8   
Calu_KLK13 LYS A 35  T . 3 . . . S + . . . . ? 0.280  115.1 74.0   -122.0 2.5    -12.7 -5.0  9.1   
Calu_KLK13 TRP A 36  E . < . . . . - B K K L ? -0.987 51.1  -170.0 -133.5 131.4  -9.1  -4.7  7.9   
Calu_KLK13 VAL A 37  E . . . . . . - B K K L ? -0.955 16.8  -143.9 -112.7 131.0  -7.1  -2.2  5.7   
Calu_KLK13 LEU A 38  E . . . . . . + B K K L ? -0.826 34.2  146.5  -93.6  135.3  -3.7  -2.9  4.5   
Calu_KLK13 THR A 39  E . . . . . . - B K . L ? -0.855 50.0  -67.5  -152.9 -179.1 -1.1  0.1   4.3   
Calu_KLK13 ALA A 40  . . > . . . . - . . . . ? -0.653 31.9  -136.9 -81.6  141.3  2.5   0.9   4.7   
Calu_KLK13 ALA A 41  G . > . . . S + . . . . ? 0.828  103.9 64.7   -64.7  -33.6  4.1   0.8   8.2   
Calu_KLK13 HIS A 42  G . 3 . . . S + . . . . ? 0.583  91.2  68.9   -70.1  -0.1   5.9   4.1   7.5   
Calu_KLK13 CYS A 43  G . < . . . . + . . . . ? 0.313  68.4  141.6  -96.2  4.1    2.4   5.7   7.4   
Calu_KLK13 LEU A 44  . . < . . . . + . . . . ? -0.328 19.4  145.7  -58.2  123.0  1.8   5.1   11.1  
Calu_KLK13 LYS A 45  . . . . . . . - . . . . ? -0.976 45.1  -107.1 -150.7 158.7  -0.0  8.1   12.7  
Calu_KLK13 ASP A 46  S . . . . . S + . . . . ? -0.605 92.5  30.8   -88.0  147.1  -2.7  8.7   15.4  
Calu_KLK13 GLY A 47  S . . . . . S + . . . . ? 0.796  77.4  176.6  84.8   28.9   -6.3  9.7   14.7  
Calu_KLK13 TYR A 48  . . . . . . . - . . . . ? -0.406 16.1  -168.9 -67.1  137.7  -6.8  7.9   11.4  
Calu_KLK13 ARG A 49  E . . . . . . - B L J M ? -0.995 13.8  -144.7 -120.3 138.5  -10.0 7.8   9.6   
Calu_KLK13 VAL A 50  E . . . . . . - B L J M ? -0.894 10.0  -161.3 -101.4 121.8  -10.4 5.5   6.8   
Calu_KLK13 TYR A 51  E . . . . . . - B L J M ? -0.926 12.1  -178.6 -103.1 124.7  -12.5 6.6   3.8   
Calu_KLK13 LEU A 52  E . . . . . . + B L J M ? -0.882 60.1  33.8   -121.4 149.1  -13.9 4.0   1.4   
Calu_KLK13 GLY A 53  S . . . . . S + . . . . ? 0.667  82.9  144.0  85.7   17.7   -15.9 4.3   -1.8  
Calu_KLK13 LYS A 54  . . . . . . . + . . . . ? -0.780 28.0  163.1  -99.3  134.7  -14.3 7.6   -2.7  
Calu_KLK13 HIS A 55  S . . . . . S + . . . . ? 0.643  83.6  35.7   -100.8 -34.5  -13.5 8.8   -6.2  
Calu_KLK13 ALA A 56  B . > . . . . - C O O . ? -0.977 68.1  -152.8 -124.2 126.7  -13.1 12.5  -5.1  
Calu_KLK13 LEU A 57  T . 3 . . . S + . . . . ? 0.787  96.7  51.4   -73.8  -13.5  -11.6 13.5  -1.6  
Calu_KLK13 GLY A 58  T . 3 . . . S + . . . . ? 0.416  103.0 68.2   -106.7 3.5    -13.6 16.8  -1.5  
Calu_KLK13 ARG A 59  S . < . . . S - . . . . ? -0.964 76.9  -127.2 -130.1 135.8  -16.9 15.3  -2.2  
Calu_KLK13 VAL A 60  . . . . . . . - . . . . ? -0.735 37.9  -159.2 -74.5  123.3  -19.3 13.1  -0.2  
Calu_KLK13 GLU A 61  . . > . . . . - . . . . ? -0.766 24.5  -95.9  -110.4 149.5  -20.1 10.1  -2.6  
Calu_KLK13 ALA A 62  T . 3 . . . S + . . . . ? -0.442 113.0 19.5   -59.2  126.1  -23.0 7.7   -2.6  
Calu_KLK13 GLY A 63  T . 3 . . . S + . . . . ? 0.491  87.7  149.2  95.3   -3.6   -21.9 4.5   -0.8  
Calu_KLK13 GLU A 64  . . < . . . . - . . . . ? -0.446 26.7  -166.2 -64.6  134.7  -19.0 6.2   1.0   
Calu_KLK13 GLN A 65  E . . . . . . - B M M . ? -1.000 6.3   -157.3 -125.9 134.4  -18.3 4.7   4.3   
Calu_KLK13 VAL A 66  E . . . . . . - B M M . ? -0.951 12.9  -173.8 -113.6 129.4  -16.1 6.2   7.0   
Calu_KLK13 ARG A 67  E . . . . . . - B M M . ? -0.979 20.0  -131.1 -127.8 140.1  -14.5 4.1   9.6   
Calu_KLK13 GLU A 68  E . . . . . . - B M M . ? -0.597 25.2  -125.4 -80.2  145.7  -12.4 4.9   12.8  
Calu_KLK13 VAL A 69  E . . . . . . + B M N . ? -0.809 28.7  175.4  -92.0  126.2  -9.2  3.0   13.3  
Calu_KLK13 VAL A 70  E . . . . . . + B M . . ? 0.723  69.4  23.3   -101.1 -24.1  -9.1  1.2   16.7  
Calu_KLK13 ARG A 71  E . . . . . . - B M N . ? -0.997 55.4  -162.9 -147.4 135.0  -5.7  -0.5  16.1  
Calu_KLK13 SER A 72  E . . . . . . - B M N . ? -0.986 13.2  -172.9 -113.2 119.7  -2.6  0.0   14.0  
Calu_KLK13 ILE A 73  E . . . . . . - B M N . ? -0.840 3.1   -167.2 -119.1 90.5   -0.4  -3.0  13.7  
Calu_KLK13 PRO A 74  E . . . . . . - B M N . ? -0.487 42.9  -88.7  -70.1  146.5  2.9   -2.5  12.0  
Calu_KLK13 HIS A 75  . . > . . . . - . . . . ? -0.357 36.7  -129.1 -51.3  134.5  4.8   -5.5  11.0  
Calu_KLK13 PRO A 76  T . 3 . . . S + . . . . ? 0.743  107.0 51.6   -62.2  -24.6  7.1   -6.4  14.0  
Calu_KLK13 GLN A 77  T . 3 . . . S + . . . . ? 0.204  77.6  140.8  -99.6  13.9   10.1  -6.6  11.9  
Calu_KLK13 TYR A 78  . . < . . . . - . . . . ? -0.415 38.5  -154.8 -58.8  127.3  9.7   -3.2  10.2  
Calu_KLK13 GLN A 79  B . . > > . . - D Q P . ? -0.934 7.5   -160.9 -108.6 119.8  13.0  -1.4  9.8   
Calu_KLK13 HIS A 80  T . . 4 5 . S + . . . . ? 0.860  85.1  57.4   -70.7  -33.4  12.8  2.4   9.6   
Calu_KLK13 LEU A 81  T . . 4 5 . S + . . . . ? 0.927  126.0 15.1   -70.6  -40.6  16.2  2.9   8.0   
Calu_KLK13 ASN A 82  T . . 4 5 . S - . . . . ? 0.384  97.5  -123.5 -120.5 7.3    15.7  0.9   5.0   
Calu_KLK13 HIS A 83  T . > < 5 . . + . . . . ? 0.761  51.4  164.3  56.6   22.8   11.9  0.5   5.1   
Calu_KLK13 ASP A 84  B . 3 . < . . + D R P . ? -0.523 66.6  17.9   -65.7  142.4  12.3  -3.3  5.1   
Calu_KLK13 HIS A 85  T . 3 . . . S + . . . . ? 0.891  82.7  172.5  62.0   32.4   9.0   -5.1  6.2   
Calu_KLK13 ASP A 86  . . < . . . . + . . . . ? -0.520 29.8  115.2  -75.6  72.4   7.1   -1.8  5.5   
Calu_KLK13 ILE A 87  . . . . . . . + . . . . ? -0.996 36.8  179.3  -146.4 139.2  3.5   -3.2  5.9   
Calu_KLK13 MET A 88  E . . . . . . - B N L N ? -0.999 18.1  -140.8 -144.6 143.1  0.8   -2.4  8.5   
Calu_KLK13 LEU A 89  E . . . . . . - B N L N ? -0.882 11.4  -154.0 -104.4 134.0  -2.8  -3.6  9.2   
Calu_KLK13 LEU A 90  E . . . . . . - B N L N ? -0.958 7.0   -149.0 -106.4 121.3  -5.4  -1.2  10.4  
Calu_KLK13 GLU A 91  E . . . . . . - B N L N ? -0.829 17.8  -139.3 -87.2  122.8  -8.3  -2.6  12.4  
Calu_KLK13 LEU A 92  E . . . . . . - B N . N ? -0.534 14.5  -125.1 -82.7  144.5  -11.5 -0.7  11.8  
Calu_KLK13 GLN A 93  S . . . . . S + . . . . ? 0.839  98.0  10.3   -55.6  -36.5  -13.8 0.1   14.7  
Calu_KLK13 SER A 94  S . . . . . S - . . . . ? -0.986 91.8  -96.7  -143.3 145.8  -16.7 -1.6  12.7  
Calu_KLK13 PRO A 95  P . . . . > . - . . . . ? -0.312 38.5  -119.6 -60.3  149.2  -16.7 -3.8  9.5   
Calu_KLK13 VAL A 96  P . . . . P . - . . . . ? -0.634 22.1  -121.3 -84.5  146.0  -17.5 -2.1  6.2   
Calu_KLK13 GLN A 97  P . . . . P . - . . . . ? -0.820 29.9  -120.8 -87.8  117.6  -20.5 -3.2  4.2   
Calu_KLK13 PRO A 98  P . . . . < . + . . . . ? -0.364 44.5  158.7  -58.6  138.7  -19.6 -4.4  0.8   
Calu_KLK13 THR A 99  . . . . . . . - . . . . ? -0.800 61.7  -83.6  -141.8 179.6  -21.2 -2.5  -2.1  
Calu_KLK13 ASN A 100 S . . . . . S + . . . . ? 0.704  134.1 44.5   -65.1  -7.3   -20.6 -1.9  -5.8  
Calu_KLK13 HIS A 101 S . . . . . S + . . . . ? 0.599  113.5 50.6   -110.4 -17.7  -18.2 0.9   -4.5  
Calu_KLK13 ILE A 102 . . . . . . . + . . . . ? -0.968 65.4  156.0  -132.8 115.7  -16.5 -1.1  -1.7  
Calu_KLK13 ARG A 103 . . . . . . . - . . . . ? -0.972 40.8  -111.2 -138.4 154.5  -14.9 -4.4  -2.2  
Calu_KLK13 VAL A 104 P . . . . > . - . . . . ? -0.650 29.2  -139.8 -82.3  138.3  -12.2 -6.6  -0.7  
Calu_KLK13 LEU A 105 P . . . . P . - . . . . ? -0.855 19.0  -124.5 -99.4  123.2  -9.0  -7.1  -2.8  
Calu_KLK13 PRO A 106 P . . . . P . - . . . . ? -0.392 22.3  -119.7 -66.5  150.5  -7.5  -10.6 -2.7  
Calu_KLK13 LEU A 107 B . . . . P . - A B B . ? -0.640 22.4  -128.2 -89.1  141.3  -3.9  -11.1 -1.7  
Calu_KLK13 SER A 108 P . . . . < . - . . . . ? -0.748 20.4  -175.5 -88.1  142.1  -1.4  -12.6 -4.1  
Calu_KLK13 HIS A 109 . . . . . . . + . . . . ? 0.515  62.1  86.4   -105.8 -6.9   0.8   -15.6 -3.2  
Calu_KLK13 ASN A 110 S . . . . . S - . . . . ? -0.680 71.2  -133.1 -105.7 148.0  2.7   -15.6 -6.4  
Calu_KLK13 CYS A 111 P . . . . > . - . . . . ? -0.782 28.4  -145.3 -89.4  129.6  5.7   -13.8 -7.7  
Calu_KLK13 LEU A 112 P . . . . P . - . . . . ? -0.683 18.6  -105.0 -94.9  150.5  5.2   -12.4 -11.1 
Calu_KLK13 PRO A 113 P . > . . P . - . . . . ? -0.387 44.6  -87.8  -69.4  155.5  7.8   -12.1 -13.9 
Calu_KLK13 ALA A 114 T . 3 . . < S + . . . . ? -0.265 112.9 38.4   -57.1  142.6  9.4   -8.8  -14.8 
Calu_KLK13 GLY A 115 T . 3 . . . S + . . . . ? 0.315  77.1  145.0  98.5   -14.9  7.5   -6.9  -17.5 
Calu_KLK13 THR A 116 . . < . . . . - . . . . ? -0.448 52.4  -121.7 -57.1  131.8  4.1   -7.8  -16.1 
Calu_KLK13 CYS A 117 E . . . . . . + A C C . ? -0.689 39.5  176.7  -80.3  127.2  1.7   -4.9  -16.5 
Calu_KLK13 CYS A 118 E . . . . . . - A C C . ? -0.806 23.4  -127.5 -130.7 164.4  0.2   -3.6  -13.3 
Calu_KLK13 ARG A 119 E . . . . . . - A C C D ? -0.948 17.2  -172.2 -118.9 139.7  -2.0  -0.9  -12.1 
Calu_KLK13 VAL A 120 E . . . . . . - A C C D ? -0.929 6.2   -175.0 -123.4 149.8  -1.5  1.7   -9.3  
Calu_KLK13 SER A 121 E . . . . . . + A C C . ? -0.986 17.0  119.9  -144.5 149.2  -3.9  4.1   -7.9  
Calu_KLK13 GLY A 122 E . . . . . . - A C C . ? -0.961 56.6  -111.0 173.3  174.7  -4.0  7.0   -5.3  
Calu_KLK13 TRP A 123 . . . . . . . + . . . . ? -0.061 69.0  129.2  -111.5 16.4   -4.5  10.7  -4.4  
Calu_KLK13 GLY A 124 S . . . . . S - . . . . ? -0.080 72.7  -53.1  -66.0  178.6  -0.9  11.5  -3.9  
Calu_KLK13 THR A 125 . . . . . . . - . . . . ? -0.255 40.2  -161.6 -59.2  137.5  0.9   14.5  -5.5  
Calu_KLK13 THR A 126 S . . . . . S + . . . . ? 0.446  75.8  51.0   -98.7  -7.6   0.6   14.7  -9.3  
Calu_KLK13 THR A 127 S . . . . . S - . . . . ? -0.948 77.9  -132.5 -130.6 137.9  3.6   17.0  -9.7  
Calu_KLK13 SER A 128 S . . . . . S + . . . . ? -0.946 89.4  2.7    -132.0 128.9  7.2   16.8  -8.3  
Calu_KLK13 PRO A 129 S . . . . . S + . . . . ? -0.998 128.4 65.6   -89.0  -13.5  8.9   18.8  -7.0  
Calu_KLK13 GLN A 130 S . . . . . S - . . . . ? -0.606 87.3  -133.1 -71.6  114.4  5.7   21.1  -7.1  
Calu_KLK13 VAL A 131 . . . . . . . + . . . . ? -0.740 34.5  166.6  -82.4  107.1  3.1   19.4  -4.9  
Calu_KLK13 SER A 132 . . . . . . . - . . . . ? -0.983 21.1  -155.4 -119.7 119.7  -0.4  19.2  -6.5  
Calu_KLK13 TYR A 133 . . . . . . . - . . . . ? -0.876 20.2  -131.2 -92.4  113.8  -2.9  16.9  -4.9  
Calu_KLK13 PRO A 134 . . . . . . . - . . . . ? -0.347 2.1   -140.9 -61.1  147.3  -5.5  15.8  -7.4  
Calu_KLK13 GLN A 135 S . . . . . S + . . . . ? 0.702  86.3  49.3   -79.6  -21.7  -9.1  16.2  -6.3  
Calu_KLK13 THR A 136 B . . . . . S - C P O . ? -0.834 101.6 -84.0  -120.0 156.5  -10.0 12.8  -8.0  
Calu_KLK13 LEU A 137 . . . . . . . - . . . . ? -0.335 44.1  -146.4 -59.4  132.9  -8.4  9.4   -7.8  
Calu_KLK13 GLN A 138 E . . . . . . - A D A C ? -0.827 13.3  -168.0 -106.5 147.1  -5.5  8.9   -10.2 
Calu_KLK13 CYS A 139 E . . . . . . + A D A C ? -0.936 5.7   178.5  -130.5 153.9  -4.5  5.6   -12.0 
Calu_KLK13 ALA A 140 E . . . . . . - A D . C ? -0.986 25.8  -128.5 -152.4 143.0  -1.5  4.5   -14.0 
Calu_KLK13 ASN A 141 E . . . . . . + A D . C ? -0.831 36.9  171.4  -89.5  132.6  -0.2  1.5   -15.8 
Calu_KLK13 ILE A 142 E . . . . . . - A D . C ? -0.910 25.2  -123.9 -139.5 164.5  3.2   0.3   -14.8 
Calu_KLK13 GLN A 143 E . . . . . . - A D . C ? -0.868 24.0  -115.8 -111.5 145.4  5.6   -2.6  -15.3 
Calu_KLK13 LEU A 144 E . . . . . . - A D E . ? -0.524 30.7  -144.0 -69.8  138.4  7.3   -4.8  -12.9 
Calu_KLK13 ARG A 145 E . . . . . . - A D E . ? -0.756 21.8  -101.7 -104.1 151.1  11.1  -4.6  -12.9 
Calu_KLK13 SER A 146 . . . > . . . - . . . . ? -0.374 25.4  -121.2 -66.3  153.0  13.5  -7.4  -12.3 
Calu_KLK13 ASP A 147 H . . > . . S + . . . . ? 0.872  113.7 55.4   -58.2  -38.4  15.1  -7.8  -8.9  
Calu_KLK13 GLU A 148 H . . > . . S + . . . . ? 0.918  107.2 47.3   -61.9  -48.8  18.5  -7.5  -10.6 
Calu_KLK13 GLU A 149 H . . > . . S + . . . . ? 0.901  110.5 53.2   -58.8  -44.4  17.7  -4.2  -12.1 
Calu_KLK13 CYS A 150 H . . X . . S + . . . . ? 0.923  109.8 47.5   -59.7  -41.9  16.3  -2.9  -8.8  
Calu_KLK13 ARG A 151 H . . < . . S + . . . . ? 0.819  110.2 53.5   -69.1  -34.2  19.6  -3.8  -7.0  
Calu_KLK13 GLN A 152 H . . < . . S + . . . . ? 0.893  113.5 41.7   -68.4  -37.8  21.6  -2.2  -9.7  
Calu_KLK13 VAL A 153 H . . < . . S + . . . . ? 0.846  126.0 33.9   -79.0  -37.4  19.7  1.0   -9.4  
Calu_KLK13 TYR A 154 S . > X . . S - . . . . ? -0.610 84.9  -156.9 -117.5 73.7   19.6  1.0   -5.6  
Calu_KLK13 PRO A 155 T . 3 4 . . S - . . . . ? -0.265 75.6  -5.2   -62.6  120.8  22.9  -0.7  -4.4  
Calu_KLK13 GLY A 156 T . 3 4 . . S + . . . . ? 0.469  118.9 84.3   82.8   5.2    22.6  -2.2  -0.8  
Calu_KLK13 LYS A 157 T . < 4 . . . + . . . . ? 0.654  64.8  86.6   -114.2 -23.7  19.1  -0.9  -0.4  
Calu_KLK13 ILE A 158 . . . < . . . - . . . . ? -0.712 55.8  -172.4 -88.1  127.1  16.8  -3.6  -2.1  
Calu_KLK13 THR A 159 . . > . . . . - . . . . ? -0.643 41.4  -103.4 -109.6 168.2  15.7  -6.6  0.1   
Calu_KLK13 PRO A 160 T . 3 . . . S + . . . . ? 0.662  120.0 63.6   -64.3  -11.6  13.9  -9.9  -0.8  
Calu_KLK13 ASN A 161 T . 3 . . . S + . . . . ? 0.315  95.7  77.3   -92.8  6.6    10.8  -8.3  0.7   
Calu_KLK13 MET A 162 E . < . . . . - A E . F ? -0.875 56.8  -168.3 -121.9 149.3  10.7  -5.5  -1.9  
Calu_KLK13 LEU A 163 E . . . . . . - A E . F ? -0.977 15.4  -135.1 -132.9 151.3  9.7   -5.3  -5.5  
Calu_KLK13 CYS A 164 E . . . . . . + A E E F ? -0.839 21.4  175.5  -107.5 140.8  10.3  -2.5  -8.1  
Calu_KLK13 ALA A 165 E . . . . . . + A E E F ? -0.994 24.8  97.7   -145.3 137.1  7.8   -1.1  -10.5 
Calu_KLK13 GLY A 166 . . . . . . . - . . . . ? -0.837 63.7  -82.2  162.3  163.7  8.0   1.7   -13.0 
Calu_KLK13 THR A 167 . . > . . . . - . . . . ? -0.727 29.0  -133.0 -92.5  140.1  8.6   2.6   -16.7 
Calu_KLK13 LYS A 168 T . 3 . . . S + . . . . ? 0.832  108.5 55.9   -56.7  -34.3  12.1  2.8   -18.0 
Calu_KLK13 GLU A 169 T . 3 . . . S - . . . . ? 0.631  107.9 -134.8 -76.3  -6.9   11.3  6.1   -19.7 
Calu_KLK13 GLY A 170 S . < . . . S + . . . . ? -0.384 70.3  105.3  73.4   173.2  10.2  7.5   -16.4 
Calu_KLK13 GLY A 171 . . . . . . . + . . . . ? 0.304  67.3  83.0   102.9  -12.8  7.1   9.4   -15.9 
Calu_KLK13 LYS A 172 . . . . . . . + . . . . ? -0.921 57.2  111.6  -132.6 103.9  5.1   6.8   -14.1 
Calu_KLK13 ASP A 173 . . . . . . . - . . . . ? -0.966 63.0  -93.6  -162.2 155.6  5.7   6.3   -10.3 
Calu_KLK13 SER A 174 . . . . . . . - . . . . ? -0.527 44.1  -173.3 -72.3  149.5  3.9   6.8   -6.9  
Calu_KLK13 CYS A 175 . . > . . . . - . . . . ? -0.613 37.9  -33.5  -130.0 -169.5 4.5   10.0  -5.1  
Calu_KLK13 GLU A 176 T . 3 . . . S + . . . . ? -0.242 125.2 21.7   -58.1  134.5  3.7   11.7  -1.8  
Calu_KLK13 GLY A 177 T . 3 . . . S + . . . . ? 0.065  101.3 88.7   97.3   -18.0  0.4   10.6  -0.3  
Calu_KLK13 ASP A 178 . . X . . . . + . . . . ? 0.487  54.5  129.3  -92.7  -4.9   0.2   7.4   -2.2  
Calu_KLK13 SER A 179 T . 3 . . . S + . . . . ? -0.296 74.6  21.4   -51.2  131.6  2.1   5.5   0.4   
Calu_KLK13 GLY A 180 T . 3 . . . S + . . . . ? 0.279  95.0  132.3  93.1   -11.9  0.2   2.4   1.3   
Calu_KLK13 GLY A 181 . . < . . . . - . . . . ? -0.248 58.7  -87.4  -72.3  170.5  -1.7  2.4   -1.9  
Calu_KLK13 PRO A 182 E . . . . . . - A F . G ? -0.514 19.3  -161.1 -96.0  138.8  -2.1  -0.7  -4.1  
Calu_KLK13 LEU A 183 E . . . . . . - A F D G ? -0.965 28.5  -167.5 -100.8 110.2  -0.0  -2.3  -6.9  
Calu_KLK13 ILE A 184 E . . . . . . + A F D G ? -0.853 15.6  176.6  -112.8 131.7  -2.5  -4.6  -8.7  
Calu_KLK13 CYS A 185 E . > . . . S - A F . G ? -0.997 73.0  -12.4  -134.1 124.4  -1.7  -7.2  -11.3 
Calu_KLK13 ASN A 186 T . 3 . . . S - . . . . ? 0.895  128.4 -53.4  56.6   34.5   -4.2  -9.6  -12.8 
Calu_KLK13 GLY A 187 T . 3 . . . S + . . . . ? 0.596  117.9 97.7   85.5   8.6    -6.9  -8.5  -10.3 
Calu_KLK13 THR A 188 E . < . . . S - A G . G ? -0.941 78.5  -101.9 -129.5 159.2  -4.8  -9.3  -7.1  
Calu_KLK13 LEU A 189 E . . . . . . + A G B G ? -0.646 42.4  159.9  -82.5  122.8  -2.7  -7.2  -4.7  
Calu_KLK13 HIS A 190 E . . . . . . + A G . . ? 0.620  59.0  16.7   -117.5 -18.7  1.1   -7.6  -5.4  
Calu_KLK13 GLY A 191 E . . . . . . - A G H G ? -0.996 51.6  -141.1 -157.0 155.8  2.6   -4.6  -3.7  
Calu_KLK13 ILE A 192 E . . . . . . - A G H G ? -0.988 41.2  -109.6 -117.7 125.4  2.2   -1.7  -1.2  
Calu_KLK13 ILE A 193 E . . . . . . + A G H . ? -0.378 51.6  158.0  -55.9  125.3  3.7   1.6   -2.2  
Calu_KLK13 SER A 194 E . . . . . . - A G . . ? 0.788  49.8  -29.1  -117.9 -63.4  6.7   2.0   0.2   
Calu_KLK13 TRP A 195 E . . . . . . + A G H . ? -0.952 49.0  166.4  -157.3 165.0  9.3   4.5   -1.1  
Calu_KLK13 GLY A 196 . . . . . . . - . . . . ? -0.964 41.8  -69.4  -169.3 175.8  10.9  6.0   -4.1  
Calu_KLK13 ASP A 197 . . . . . . . - . . . . ? -0.371 55.5  -93.1  -74.4  159.9  13.2  8.8   -5.2  
Calu_KLK13 PHE A 198 S . . . . . S + . . . . ? -0.990 114.2 41.2   -118.5 126.8  12.3  12.6  -5.3  
Calu_KLK13 PRO A 199 S . . . . . S - . . . . ? 0.531  104.6 -129.9 -62.7  138.2  11.2  13.9  -7.8  
Calu_KLK13 CYS A 200 S . . . . . S + . . . . ? -0.372 84.2  36.7   -60.1  150.1  9.0   10.7  -8.3  
Calu_KLK13 GLY A 201 S . . . . . S + . . . . ? 0.829  75.2  171.0  80.9   26.0   9.0   9.0   -11.8 
Calu_KLK13 GLN A 202 . . > . . . . - . . . . ? -0.499 45.1  -93.5  -67.4  139.7  12.7  9.5   -12.6 
Calu_KLK13 PRO A 203 T . 3 . . . S + . . . . ? -0.359 108.8 3.7    -54.1  133.6  13.9  7.6   -15.7 
Calu_KLK13 ASN A 204 T . 3 . . . S + . . . . ? 0.683  108.8 103.7  68.9   10.9   15.4  4.3   -14.8 
Calu_KLK13 ARG A 205 . . < . . . . - . . . . ? -0.797 56.1  -168.9 -123.0 85.9   14.5  4.8   -11.2 
Calu_KLK13 PRO A 206 . . . . . . . - . . . . ? -0.318 26.1  -102.0 -70.0  157.7  11.4  2.7   -10.3 
Calu_KLK13 GLY A 207 E . . . . . . - A H F . ? -0.445 33.2  -125.0 -69.3  158.3  9.3   3.0   -7.2  
Calu_KLK13 VAL A 208 E . . . . . . - A H F H ? -0.921 26.8  -172.5 -113.7 131.7  9.7   0.5   -4.5  
Calu_KLK13 TYR A 209 E . . . . . . - A H F H ? -0.851 32.1  -106.5 -120.2 147.3  6.8   -1.5  -3.1  
Calu_KLK13 THR A 210 E . . . . . . - A H F H ? -0.688 40.1  -121.7 -69.5  126.4  6.4   -3.9  -0.2  
Calu_KLK13 ARG A 211 E . > . . . . - A H . H ? -0.651 23.4  -164.7 -73.3  107.2  6.1   -7.4  -1.7  
Calu_KLK13 VAL A 212 G . > . . . S + . . . . ? 0.847  81.2  68.4   -66.5  -35.3  2.7   -8.7  -0.4  
Calu_KLK13 SER A 213 G . 3 . . . S + . . . . ? 0.781  95.4  58.1   -59.2  -22.8  3.4   -12.3 -1.3  
Calu_KLK13 GLN A 214 G . < . . . S + . . . . ? 0.612  112.2 39.8   -80.5  -9.1   6.1   -12.3 1.5   
Calu_KLK13 TYR A 215 S . < > . . S + . . . . ? 0.211  75.9  106.4  -129.6 11.9   3.4   -11.3 4.2   
Calu_KLK13 VAL A 216 H . . > . . S + . . . . ? 0.937  85.6  47.8   -61.0  -45.9  0.3   -13.2 3.4   
Calu_KLK13 LEU A 217 H . . > . . S + . . . . ? 0.926  113.1 48.2   -61.6  -45.3  0.8   -15.5 6.3   
Calu_KLK13 TRP A 218 H . . > . . S + . . . . ? 0.918  110.7 52.0   -59.8  -43.9  1.5   -12.6 8.7   
Calu_KLK13 ILE A 219 H . . X . . S + . . . . ? 0.947  112.3 44.1   -60.8  -49.5  -1.6  -10.8 7.4   
Calu_KLK13 ARG A 220 H . . X . . S + . . . . ? 0.905  114.6 49.1   -63.9  -45.4  -3.9  -13.7 7.9   
Calu_KLK13 GLU A 221 H . . X . . S + . . . . ? 0.885  111.0 49.9   -64.0  -41.9  -2.5  -14.5 11.4  
Calu_KLK13 THR A 222 H . . X . . S + . . . . ? 0.923  111.1 48.8   -62.8  -45.1  -2.8  -10.9 12.5  
Calu_KLK13 ILE A 223 H . > < . . S + . . . . ? 0.920  113.1 48.0   -61.7  -43.7  -6.4  -10.7 11.3  
Calu_KLK13 ARG A 224 H . 3 < . . S + . . . . ? 0.883  110.1 51.6   -64.5  -39.0  -7.3  -14.0 13.1  
Calu_KLK13 ASN A 225 H . 3 < . . . . . . . . ? 0.687  .     .      -77.6  -15.4  -5.6  -12.9 16.4  
Calu_KLK13 HIS A 226 . . < < . . . . . . . . ? 0.608  .     .      -126.7 .      -7.4  -9.7  16.5  
# 
loop_
_dssp_struct_ladder.id 
_dssp_struct_ladder.sheet_id 
_dssp_struct_ladder.range_id_1 
_dssp_struct_ladder.range_id_2 
_dssp_struct_ladder.type 
_dssp_struct_ladder.beg_1_label_comp_id 
_dssp_struct_ladder.beg_1_label_asym_id 
_dssp_struct_ladder.beg_1_label_seq_id 
_dssp_struct_ladder.pdbx_beg_1_PDB_ins_code 
_dssp_struct_ladder.end_1_label_comp_id 
_dssp_struct_ladder.end_1_label_asym_id 
_dssp_struct_ladder.end_1_label_seq_id 
_dssp_struct_ladder.pdbx_end_1_PDB_ins_code 
_dssp_struct_ladder.beg_1_auth_comp_id 
_dssp_struct_ladder.beg_1_auth_asym_id 
_dssp_struct_ladder.beg_1_auth_seq_id 
_dssp_struct_ladder.end_1_auth_comp_id 
_dssp_struct_ladder.end_1_auth_asym_id 
_dssp_struct_ladder.end_1_auth_seq_id 
_dssp_struct_ladder.beg_2_label_comp_id 
_dssp_struct_ladder.beg_2_label_asym_id 
_dssp_struct_ladder.beg_2_label_seq_id 
_dssp_struct_ladder.pdbx_beg_2_PDB_ins_code 
_dssp_struct_ladder.end_2_label_comp_id 
_dssp_struct_ladder.end_2_label_asym_id 
_dssp_struct_ladder.end_2_label_seq_id 
_dssp_struct_ladder.pdbx_end_2_PDB_ins_code 
_dssp_struct_ladder.beg_2_auth_comp_id 
_dssp_struct_ladder.beg_2_auth_asym_id 
_dssp_struct_ladder.beg_2_auth_seq_id 
_dssp_struct_ladder.end_2_auth_comp_id 
_dssp_struct_ladder.end_2_auth_asym_id 
_dssp_struct_ladder.end_2_auth_seq_id 
A A A D anti-parallel TYR A 6   ? THR A 7   ? TYR A 6   THR A 7   CYS A 139 ? GLN A 138 ? CYS A 139 GLN A 138 
B A B G parallel      LEU A 107 ? LEU A 107 ? LEU A 107 LEU A 107 LEU A 189 ? LEU A 189 ? LEU A 189 LEU A 189 
C A C D anti-parallel CYS A 117 ? GLY A 122 ? CYS A 117 GLY A 122 GLN A 143 ? GLN A 138 ? GLN A 143 GLN A 138 
D A C F anti-parallel ARG A 119 ? VAL A 120 ? ARG A 119 VAL A 120 ILE A 184 ? LEU A 183 ? ILE A 184 LEU A 183 
E A D E anti-parallel LEU A 144 ? ARG A 145 ? LEU A 144 ARG A 145 ALA A 165 ? CYS A 164 ? ALA A 165 CYS A 164 
F A E H anti-parallel MET A 162 ? ALA A 165 ? MET A 162 ALA A 165 THR A 210 ? GLY A 207 ? THR A 210 GLY A 207 
G A F G anti-parallel PRO A 182 ? CYS A 185 ? PRO A 182 CYS A 185 ILE A 192 ? THR A 188 ? ILE A 192 THR A 188 
H A G H anti-parallel GLY A 191 ? TRP A 195 ? GLY A 191 TRP A 195 ARG A 211 ? VAL A 208 ? ARG A 211 VAL A 208 
I B I J anti-parallel GLN A 16  ? VAL A 21  ? GLN A 16  VAL A 21  VAL A 30  ? ARG A 24  ? VAL A 30  ARG A 24  
J B I L anti-parallel ALA A 17  ? LEU A 20  ? ALA A 17  LEU A 20  LEU A 52  ? ARG A 49  ? LEU A 52  ARG A 49  
K B J K anti-parallel VAL A 30  ? HIS A 33  ? VAL A 30  HIS A 33  LEU A 38  ? TRP A 36  ? LEU A 38  TRP A 36  
L B K N anti-parallel TRP A 36  ? THR A 39  ? TRP A 36  THR A 39  GLU A 91  ? MET A 88  ? GLU A 91  MET A 88  
M B L M anti-parallel ARG A 49  ? LEU A 52  ? ARG A 49  LEU A 52  GLU A 68  ? GLN A 65  ? GLU A 68  GLN A 65  
N B M N anti-parallel VAL A 69  ? PRO A 74  ? VAL A 69  PRO A 74  LEU A 92  ? MET A 88  ? LEU A 92  MET A 88  
O C O P anti-parallel ALA A 56  ? ALA A 56  ? ALA A 56  ALA A 56  THR A 136 ? THR A 136 ? THR A 136 THR A 136 
P D Q R anti-parallel GLN A 79  ? GLN A 79  ? GLN A 79  GLN A 79  ASP A 84  ? ASP A 84  ? ASP A 84  ASP A 84  
# 
loop_
_dssp_struct_bridge_pairs.id 
_dssp_struct_bridge_pairs.label_comp_id 
_dssp_struct_bridge_pairs.label_seq_id 
_dssp_struct_bridge_pairs.label_asym_id 
_dssp_struct_bridge_pairs.auth_seq_id 
_dssp_struct_bridge_pairs.auth_asym_id 
_dssp_struct_bridge_pairs.pdbx_PDB_ins_code 
_dssp_struct_bridge_pairs.acceptor_1_label_comp_id 
_dssp_struct_bridge_pairs.acceptor_1_label_seq_id 
_dssp_struct_bridge_pairs.acceptor_1_label_asym_id 
_dssp_struct_bridge_pairs.acceptor_1_auth_seq_id 
_dssp_struct_bridge_pairs.acceptor_1_auth_asym_id 
_dssp_struct_bridge_pairs.acceptor_1_pdbx_PDB_ins_code 
_dssp_struct_bridge_pairs.acceptor_1_energy 
_dssp_struct_bridge_pairs.acceptor_2_label_comp_id 
_dssp_struct_bridge_pairs.acceptor_2_label_seq_id 
_dssp_struct_bridge_pairs.acceptor_2_label_asym_id 
_dssp_struct_bridge_pairs.acceptor_2_auth_seq_id 
_dssp_struct_bridge_pairs.acceptor_2_auth_asym_id 
_dssp_struct_bridge_pairs.acceptor_2_pdbx_PDB_ins_code 
_dssp_struct_bridge_pairs.acceptor_2_energy 
_dssp_struct_bridge_pairs.donor_1_label_comp_id 
_dssp_struct_bridge_pairs.donor_1_label_seq_id 
_dssp_struct_bridge_pairs.donor_1_label_asym_id 
_dssp_struct_bridge_pairs.donor_1_auth_seq_id 
_dssp_struct_bridge_pairs.donor_1_auth_asym_id 
_dssp_struct_bridge_pairs.donor_1_pdbx_PDB_ins_code 
_dssp_struct_bridge_pairs.donor_1_energy 
_dssp_struct_bridge_pairs.donor_2_label_comp_id 
_dssp_struct_bridge_pairs.donor_2_label_seq_id 
_dssp_struct_bridge_pairs.donor_2_label_asym_id 
_dssp_struct_bridge_pairs.donor_2_auth_seq_id 
_dssp_struct_bridge_pairs.donor_2_auth_asym_id 
_dssp_struct_bridge_pairs.donor_2_pdbx_PDB_ins_code 
_dssp_struct_bridge_pairs.donor_2_energy 
1   PHE 1   A 1   A ? ?   ?   ? ?   ? ? ?    ?   ?   ? ?   ? ? ?    SER 174 A 174 A ? -0.1 GLU 176 A 176 A ? -0.1 
2   LEU 2   A 2   A ? LYS 172 A 172 A ? -0.1 CYS 175 A 175 A ? -0.1 GLY 5   A 5   A ? -2.4 LYS 172 A 172 A ? -0.3 
3   PRO 3   A 3   A ? ?   ?   ? ?   ? ? ?    ?   ?   ? ?   ? ? ?    LEU 2   A 2   A ? -0.1 THR 127 A 127 A ? -0.1 
4   GLY 4   A 4   A ? GLY 5   A 5   A ? -0.3 LYS 172 A 172 A ? -0.1 ASN 141 A 141 A ? -0.3 LYS 172 A 172 A ? -0.1 
5   GLY 5   A 5   A ? LEU 2   A 2   A ? -2.4 GLY 171 A 171 A ? -0.2 THR 7   A 7   A ? -0.3 GLY 4   A 4   A ? -0.3 
6   TYR 6   A 6   A ? CYS 139 A 139 A ? -2.9 GLY 4   A 4   A ? -0.1 CYS 139 A 139 A ? -3.2 CYS 8   A 8   A ? -0.4 
7   THR 7   A 7   A ? GLY 5   A 5   A ? -0.3 GLN 138 A 138 A ? -0.2 GLN 138 A 138 A ? -0.2 LEU 137 A 137 A ? -0.1 
8   CYS 8   A 8   A ? LEU 137 A 137 A ? -2.4 TYR 6   A 6   A ? -0.4 LEU 137 A 137 A ? -0.1 HIS 11  A 11  A ? -0.1 
9   ARG 9   A 9   A ? PRO 10  A 10  A ? -0.1 HIS 11  A 11  A ? -0.1 SER 12  A 12  A ? -2.1 GLN 13  A 13  A ? -0.3 
10  PRO 10  A 10  A ? ?   ?   ? ?   ? ? ?    ?   ?   ? ?   ? ? ?    ARG 9   A 9   A ? -0.1 HIS 55  A 55  A ? -0.1 
11  HIS 11  A 11  A ? GLN 13  A 13  A ? -0.1 SER 12  A 12  A ? -0.1 HIS 55  A 55  A ? -0.1 ARG 9   A 9   A ? -0.1 
12  SER 12  A 12  A ? ARG 9   A 9   A ? -2.1 GLN 13  A 13  A ? -0.2 HIS 11  A 11  A ? -0.1 TRP 15  A 15  A ? -0.1 
13  GLN 13  A 13  A ? ARG 9   A 9   A ? -0.3 PRO 14  A 14  A ? -0.1 GLN 16  A 16  A ? -1.9 SER 12  A 12  A ? -0.2 
14  PRO 14  A 14  A ? ?   ?   ? ?   ? ? ?    ?   ?   ? ?   ? ? ?    ARG 103 A 103 A ? -1.6 GLY 53  A 53  A ? -0.2 
15  TRP 15  A 15  A ? ILE 102 A 102 A ? -0.2 VAL 104 A 104 A ? -0.1 LEU 31  A 31  A ? -2.6 ALA 17  A 17  A ? -0.2 
16  GLN 16  A 16  A ? GLN 13  A 13  A ? -1.9 VAL 30  A 30  A ? -0.2 GLY 53  A 53  A ? -0.6 ALA 18  A 18  A ? -0.4 
17  ALA 17  A 17  A ? GLY 29  A 29  A ? -2.7 TRP 15  A 15  A ? -0.2 GLY 29  A 29  A ? -1.4 LEU 19  A 19  A ? -0.6 
18  ALA 18  A 18  A ? TYR 51  A 51  A ? -2.5 GLN 16  A 16  A ? -0.4 TYR 51  A 51  A ? -2.8 LEU 20  A 20  A ? -0.8 
19  LEU 19  A 19  A ? CYS 27  A 27  A ? -3.0 ALA 17  A 17  A ? -0.6 PHE 26  A 26  A ? -3.4 CYS 27  A 27  A ? -1.4 
20  LEU 20  A 20  A ? ARG 49  A 49  A ? -2.6 ALA 18  A 18  A ? -0.8 ARG 49  A 49  A ? -1.6 GLN 22  A 22  A ? -0.5 
21  VAL 21  A 21  A ? ARG 24  A 24  A ? -2.6 LEU 19  A 19  A ? -0.4 ARG 24  A 24  A ? -1.8 TYR 48  A 48  A ? -0.1 
22  GLN 22  A 22  A ? GLY 47  A 47  A ? -0.5 LEU 20  A 20  A ? -0.5 VAL 21  A 21  A ? -0.1 LEU 25  A 25  A ? -0.1 
23  GLY 23  A 23  A ? ARG 24  A 24  A ? -0.2 ARG 49  A 49  A ? -0.0 LEU 25  A 25  A ? -0.4 GLN 22  A 22  A ? -0.3 
24  ARG 24  A 24  A ? VAL 21  A 21  A ? -1.8 LEU 25  A 25  A ? -0.0 VAL 21  A 21  A ? -2.6 GLY 23  A 23  A ? -0.2 
25  LEU 25  A 25  A ? GLY 23  A 23  A ? -0.4 LEU 20  A 20  A ? -0.2 LEU 20  A 20  A ? -0.2 GLY 28  A 28  A ? -0.1 
26  PHE 26  A 26  A ? LEU 19  A 19  A ? -3.4 CYS 27  A 27  A ? -0.5 GLY 28  A 28  A ? -0.3 GLY 177 A 177 A ? -0.3 
27  CYS 27  A 27  A ? LEU 19  A 19  A ? -1.4 ASP 178 A 178 A ? -0.1 LEU 19  A 19  A ? -3.0 PHE 26  A 26  A ? -0.5 
28  GLY 28  A 28  A ? SER 179 A 179 A ? -3.4 PHE 26  A 26  A ? -0.3 ALA 40  A 40  A ? -0.4 VAL 30  A 30  A ? -0.3 
29  GLY 29  A 29  A ? ALA 17  A 17  A ? -1.4 CYS 27  A 27  A ? -0.2 ALA 17  A 17  A ? -2.7 LEU 31  A 31  A ? -0.4 
30  VAL 30  A 30  A ? LEU 38  A 38  A ? -2.6 GLY 28  A 28  A ? -0.3 LEU 38  A 38  A ? -3.7 VAL 32  A 32  A ? -0.7 
31  LEU 31  A 31  A ? TRP 15  A 15  A ? -2.6 GLY 29  A 29  A ? -0.4 LEU 105 A 105 A ? -2.6 VAL 37  A 37  A ? -0.2 
32  VAL 32  A 32  A ? TRP 36  A 36  A ? -1.8 VAL 30  A 30  A ? -0.7 VAL 37  A 37  A ? -0.2 LEU 31  A 31  A ? -0.2 
33  HIS 33  A 33  A ? TRP 36  A 36  A ? -1.6 ARG 103 A 103 A ? -0.1 TRP 36  A 36  A ? -2.1 VAL 32  A 32  A ? -0.4 
34  PRO 34  A 34  A ? ?   ?   ? ?   ? ? ?    ?   ?   ? ?   ? ? ?    VAL 96  A 96  A ? -3.2 SER 94  A 94  A ? -0.1 
35  LYS 35  A 35  A ? PRO 95  A 95  A ? -0.2 TRP 36  A 36  A ? -0.1 LEU 92  A 92  A ? -2.4 VAL 37  A 37  A ? -0.4 
36  TRP 36  A 36  A ? HIS 33  A 33  A ? -2.1 GLU 91  A 91  A ? -0.2 VAL 32  A 32  A ? -1.8 HIS 33  A 33  A ? -1.6 
37  VAL 37  A 37  A ? LEU 90  A 90  A ? -2.1 LYS 35  A 35  A ? -0.4 LEU 90  A 90  A ? -3.1 THR 39  A 39  A ? -0.4 
38  LEU 38  A 38  A ? VAL 30  A 30  A ? -3.7 TRP 36  A 36  A ? -0.4 VAL 30  A 30  A ? -2.6 ALA 40  A 40  A ? -0.2 
39  THR 39  A 39  A ? MET 88  A 88  A ? -2.7 VAL 37  A 37  A ? -0.4 MET 88  A 88  A ? -2.8 ALA 41  A 41  A ? -0.3 
40  ALA 40  A 40  A ? GLY 28  A 28  A ? -0.4 ILE 87  A 87  A ? -0.2 CYS 43  A 43  A ? -1.5 ILE 87  A 87  A ? -0.3 
41  ALA 41  A 41  A ? THR 39  A 39  A ? -0.3 HIS 42  A 42  A ? -0.3 LEU 44  A 44  A ? -1.7 ALA 40  A 40  A ? -0.1 
42  HIS 42  A 42  A ? CYS 43  A 43  A ? -0.3 HIS 83  A 83  A ? -0.1 ALA 41  A 41  A ? -0.3 SER 179 A 179 A ? -0.0 
43  CYS 43  A 43  A ? ALA 40  A 40  A ? -1.5 GLY 28  A 28  A ? -0.1 HIS 42  A 42  A ? -0.3 ALA 41  A 41  A ? -0.2 
44  LEU 44  A 44  A ? ALA 41  A 41  A ? -1.7 THR 39  A 39  A ? -0.0 ASP 46  A 46  A ? -0.3 ALA 41  A 41  A ? -0.0 
45  LYS 45  A 45  A ? CYS 43  A 43  A ? -0.1 ?   ?   ? ?   ? ? ?    TYR 48  A 48  A ? -0.4 GLY 47  A 47  A ? -0.2 
46  ASP 46  A 46  A ? LEU 44  A 44  A ? -0.3 GLY 47  A 47  A ? -0.2 ?   ?   ? ?   ? ? ?    ?   ?   ? ?   ? ? ?    
47  GLY 47  A 47  A ? LYS 45  A 45  A ? -0.2 TYR 48  A 48  A ? -0.2 GLN 22  A 22  A ? -0.5 ASP 46  A 46  A ? -0.2 
48  TYR 48  A 48  A ? LYS 45  A 45  A ? -0.4 VAL 69  A 69  A ? -0.1 VAL 69  A 69  A ? -1.4 VAL 50  A 50  A ? -0.4 
49  ARG 49  A 49  A ? LEU 20  A 20  A ? -1.6 GLU 68  A 68  A ? -0.2 LEU 20  A 20  A ? -2.6 TYR 51  A 51  A ? -0.6 
50  VAL 50  A 50  A ? ARG 67  A 67  A ? -3.3 TYR 48  A 48  A ? -0.4 ARG 67  A 67  A ? -2.7 LEU 52  A 52  A ? -0.5 
51  TYR 51  A 51  A ? ALA 18  A 18  A ? -2.8 ARG 49  A 49  A ? -0.6 ALA 18  A 18  A ? -2.5 GLY 53  A 53  A ? -0.3 
52  LEU 52  A 52  A ? GLN 65  A 65  A ? -2.5 VAL 50  A 50  A ? -0.5 GLN 65  A 65  A ? -1.9 ALA 17  A 17  A ? -0.1 
53  GLY 53  A 53  A ? GLN 16  A 16  A ? -0.6 HIS 101 A 101 A ? -0.4 HIS 55  A 55  A ? -0.4 LEU 52  A 52  A ? -0.1 
54  LYS 54  A 54  A ? GLN 16  A 16  A ? -0.4 TYR 51  A 51  A ? -0.2 GLY 53  A 53  A ? -0.3 LEU 57  A 57  A ? -0.1 
55  HIS 55  A 55  A ? GLY 53  A 53  A ? -0.4 ALA 56  A 56  A ? -0.3 LEU 137 A 137 A ? -2.7 LEU 57  A 57  A ? -0.4 
56  ALA 56  A 56  A ? THR 136 A 136 A ? -0.2 ARG 59  A 59  A ? -0.2 ARG 59  A 59  A ? -1.2 HIS 55  A 55  A ? -0.3 
57  LEU 57  A 57  A ? GLN 135 A 135 A ? -1.3 HIS 55  A 55  A ? -0.4 THR 136 A 136 A ? -0.1 ALA 56  A 56  A ? -0.1 
58  GLY 58  A 58  A ? GLN 135 A 135 A ? -0.5 VAL 60  A 60  A ? -0.0 VAL 60  A 60  A ? -0.4 LEU 57  A 57  A ? -0.2 
59  ARG 59  A 59  A ? ALA 56  A 56  A ? -1.2 GLN 135 A 135 A ? -0.2 GLU 61  A 61  A ? -0.5 ALA 56  A 56  A ? -0.2 
60  VAL 60  A 60  A ? GLY 58  A 58  A ? -0.4 LYS 54  A 54  A ? -0.1 ALA 62  A 62  A ? -0.3 LEU 57  A 57  A ? -0.1 
61  GLU 61  A 61  A ? ARG 59  A 59  A ? -0.5 ALA 56  A 56  A ? -0.1 GLU 64  A 64  A ? -2.0 GLY 63  A 63  A ? -0.1 
62  ALA 62  A 62  A ? VAL 60  A 60  A ? -0.3 GLY 63  A 63  A ? -0.2 GLN 65  A 65  A ? -0.1 GLU 61  A 61  A ? -0.1 
63  GLY 63  A 63  A ? GLU 64  A 64  A ? -0.3 GLU 61  A 61  A ? -0.1 ALA 62  A 62  A ? -0.2 GLN 65  A 65  A ? -0.2 
64  GLU 64  A 64  A ? GLU 61  A 61  A ? -2.0 GLY 53  A 53  A ? -0.1 VAL 66  A 66  A ? -0.4 GLY 63  A 63  A ? -0.3 
65  GLN 65  A 65  A ? LEU 52  A 52  A ? -1.9 GLY 63  A 63  A ? -0.2 LEU 52  A 52  A ? -2.5 ARG 67  A 67  A ? -0.5 
66  VAL 66  A 66  A ? GLU 64  A 64  A ? -0.4 TYR 51  A 51  A ? -0.2 GLU 68  A 68  A ? -0.4 TYR 51  A 51  A ? -0.2 
67  ARG 67  A 67  A ? VAL 50  A 50  A ? -2.7 GLN 65  A 65  A ? -0.5 VAL 50  A 50  A ? -3.3 VAL 69  A 69  A ? -0.2 
68  GLU 68  A 68  A ? VAL 66  A 66  A ? -0.4 ARG 49  A 49  A ? -0.2 GLN 93  A 93  A ? -3.6 VAL 70  A 70  A ? -0.5 
69  VAL 69  A 69  A ? TYR 48  A 48  A ? -1.4 ARG 67  A 67  A ? -0.2 LEU 92  A 92  A ? -0.2 GLY 47  A 47  A ? -0.2 
70  VAL 70  A 70  A ? GLU 91  A 91  A ? -2.8 GLU 68  A 68  A ? -0.5 SER 72  A 72  A ? -0.3 LEU 92  A 92  A ? -0.2 
71  ARG 71  A 71  A ? GLU 91  A 91  A ? -1.4 ILE 73  A 73  A ? -0.0 GLU 91  A 91  A ? -2.8 ILE 73  A 73  A ? -0.5 
72  SER 72  A 72  A ? VAL 70  A 70  A ? -0.3 LEU 90  A 90  A ? -0.2 LEU 90  A 90  A ? -0.2 ALA 41  A 41  A ? -0.0 
73  ILE 73  A 73  A ? LEU 89  A 89  A ? -3.4 ARG 71  A 71  A ? -0.5 LEU 89  A 89  A ? -2.2 HIS 75  A 75  A ? -0.1 
74  PRO 74  A 74  A ? ?   ?   ? ?   ? ? ?    ?   ?   ? ?   ? ? ?    MET 88  A 88  A ? -0.2 ASP 86  A 86  A ? -0.1 
75  HIS 75  A 75  A ? ILE 87  A 87  A ? -2.9 HIS 85  A 85  A ? -0.3 TYR 78  A 78  A ? -2.0 ILE 87  A 87  A ? -0.1 
76  PRO 76  A 76  A ? ?   ?   ? ?   ? ? ?    ?   ?   ? ?   ? ? ?    HIS 75  A 75  A ? -0.1 HIS 85  A 85  A ? -0.0 
77  GLN 77  A 77  A ? HIS 85  A 85  A ? -0.1 GLN 79  A 79  A ? -0.1 GLN 79  A 79  A ? -0.1 HIS 75  A 75  A ? -0.1 
78  TYR 78  A 78  A ? HIS 75  A 75  A ? -2.0 ILE 87  A 87  A ? -0.1 HIS 80  A 80  A ? -0.5 HIS 85  A 85  A ? -0.2 
79  GLN 79  A 79  A ? ASP 84  A 84  A ? -2.7 GLN 77  A 77  A ? -0.1 HIS 83  A 83  A ? -1.5 ASP 84  A 84  A ? -0.7 
80  HIS 80  A 80  A ? TYR 78  A 78  A ? -0.5 LEU 81  A 81  A ? -0.2 GLN 79  A 79  A ? -0.1 TYR 78  A 78  A ? -0.0 
81  LEU 81  A 81  A ? ASN 82  A 82  A ? -0.2 HIS 83  A 83  A ? -0.1 HIS 80  A 80  A ? -0.2 GLN 79  A 79  A ? -0.0 
82  ASN 82  A 82  A ? GLN 79  A 79  A ? -0.1 ASP 84  A 84  A ? -0.1 LEU 81  A 81  A ? -0.2 HIS 80  A 80  A ? -0.2 
83  HIS 83  A 83  A ? GLN 79  A 79  A ? -1.5 ASP 84  A 84  A ? -0.2 ASP 86  A 86  A ? -0.8 HIS 80  A 80  A ? -0.2 
84  ASP 84  A 84  A ? GLN 79  A 79  A ? -0.7 HIS 85  A 85  A ? -0.2 GLN 79  A 79  A ? -2.7 HIS 83  A 83  A ? -0.2 
85  HIS 85  A 85  A ? TYR 78  A 78  A ? -0.2 ASP 86  A 86  A ? -0.2 ILE 87  A 87  A ? -1.9 HIS 75  A 75  A ? -0.3 
86  ASP 86  A 86  A ? HIS 83  A 83  A ? -0.8 ASN 161 A 161 A ? -0.1 MET 88  A 88  A ? -0.3 HIS 85  A 85  A ? -0.2 
87  ILE 87  A 87  A ? HIS 85  A 85  A ? -1.9 ALA 40  A 40  A ? -0.3 HIS 75  A 75  A ? -2.9 LEU 89  A 89  A ? -0.3 
88  MET 88  A 88  A ? THR 39  A 39  A ? -2.8 ASP 86  A 86  A ? -0.3 THR 39  A 39  A ? -2.7 LEU 90  A 90  A ? -0.4 
89  LEU 89  A 89  A ? ILE 73  A 73  A ? -2.2 ILE 87  A 87  A ? -0.3 ILE 73  A 73  A ? -3.4 GLU 91  A 91  A ? -0.5 
90  LEU 90  A 90  A ? VAL 37  A 37  A ? -3.1 MET 88  A 88  A ? -0.4 VAL 37  A 37  A ? -2.1 LEU 92  A 92  A ? -0.6 
91  GLU 91  A 91  A ? ARG 71  A 71  A ? -2.8 LEU 89  A 89  A ? -0.5 VAL 70  A 70  A ? -2.8 ARG 71  A 71  A ? -1.4 
92  LEU 92  A 92  A ? LYS 35  A 35  A ? -2.4 LEU 90  A 90  A ? -0.6 VAL 69  A 69  A ? -0.2 ARG 49  A 49  A ? -0.0 
93  GLN 93  A 93  A ? GLU 68  A 68  A ? -3.6 GLU 91  A 91  A ? -0.2 LEU 92  A 92  A ? -0.1 VAL 69  A 69  A ? -0.1 
94  SER 94  A 94  A ? GLU 68  A 68  A ? -0.3 PRO 34  A 34  A ? -0.1 GLN 93  A 93  A ? -0.2 LEU 92  A 92  A ? -0.0 
95  PRO 95  A 95  A ? ?   ?   ? ?   ? ? ?    ?   ?   ? ?   ? ? ?    GLN 97  A 97  A ? -0.3 LYS 35  A 35  A ? -0.2 
96  VAL 96  A 96  A ? PRO 34  A 34  A ? -3.2 HIS 33  A 33  A ? -0.1 TRP 36  A 36  A ? -0.1 ARG 67  A 67  A ? -0.0 
97  GLN 97  A 97  A ? PRO 95  A 95  A ? -0.3 ARG 103 A 103 A ? -0.0 ILE 102 A 102 A ? -0.1 THR 99  A 99  A ? -0.0 
98  PRO 98  A 98  A ? ?   ?   ? ?   ? ? ?    ?   ?   ? ?   ? ? ?    ASN 100 A 100 A ? -0.2 ARG 103 A 103 A ? -0.2 
99  THR 99  A 99  A ? ILE 102 A 102 A ? -2.0 PRO 14  A 14  A ? -0.1 ILE 102 A 102 A ? -0.3 GLY 53  A 53  A ? -0.0 
100 ASN 100 A 100 A ? PRO 98  A 98  A ? -0.2 HIS 101 A 101 A ? -0.2 ARG 103 A 103 A ? -0.1 GLY 53  A 53  A ? -0.0 
101 HIS 101 A 101 A ? ILE 102 A 102 A ? -0.2 GLY 63  A 63  A ? -0.1 ARG 103 A 103 A ? -0.5 GLY 53  A 53  A ? -0.4 
102 ILE 102 A 102 A ? THR 99  A 99  A ? -0.3 LEU 52  A 52  A ? -0.1 THR 99  A 99  A ? -2.0 VAL 104 A 104 A ? -0.3 
103 ARG 103 A 103 A ? PRO 14  A 14  A ? -1.6 HIS 101 A 101 A ? -0.5 LEU 105 A 105 A ? -0.3 LEU 31  A 31  A ? -0.2 
104 VAL 104 A 104 A ? ILE 102 A 102 A ? -0.3 VAL 32  A 32  A ? -0.1 VAL 32  A 32  A ? -0.2 TRP 15  A 15  A ? -0.1 
105 LEU 105 A 105 A ? LEU 31  A 31  A ? -2.6 ARG 103 A 103 A ? -0.3 THR 188 A 188 A ? -0.1 LEU 107 A 107 A ? -0.0 
106 PRO 106 A 106 A ? ?   ?   ? ?   ? ? ?    ?   ?   ? ?   ? ? ?    LEU 189 A 189 A ? -2.6 SER 108 A 108 A ? -0.3 
107 LEU 107 A 107 A ? THR 188 A 188 A ? -0.2 VAL 32  A 32  A ? -0.1 HIS 109 A 109 A ? -0.4 HIS 190 A 190 A ? -0.1 
108 SER 108 A 108 A ? LEU 189 A 189 A ? -1.9 PRO 106 A 106 A ? -0.3 VAL 216 A 216 A ? -0.1 LEU 107 A 107 A ? -0.0 
109 HIS 109 A 109 A ? LEU 107 A 107 A ? -0.4 GLN 214 A 214 A ? -0.1 CYS 111 A 111 A ? -0.3 SER 108 A 108 A ? -0.1 
110 ASN 110 A 110 A ? CYS 111 A 111 A ? -0.0 ?   ?   ? ?   ? ? ?    LEU 112 A 112 A ? -0.4 SER 213 A 213 A ? -0.2 
111 CYS 111 A 111 A ? HIS 109 A 109 A ? -0.3 SER 213 A 213 A ? -0.1 HIS 109 A 109 A ? -0.1 HIS 190 A 190 A ? -0.0 
112 LEU 112 A 112 A ? ASN 110 A 110 A ? -0.4 PRO 113 A 113 A ? -0.1 GLY 115 A 115 A ? -0.1 ALA 114 A 114 A ? -0.1 
113 PRO 113 A 113 A ? ?   ?   ? ?   ? ? ?    ?   ?   ? ?   ? ? ?    THR 116 A 116 A ? -1.4 LEU 144 A 144 A ? -0.2 
114 ALA 114 A 114 A ? GLY 115 A 115 A ? -0.2 GLN 143 A 143 A ? -0.1 ARG 145 A 145 A ? -0.2 CYS 117 A 117 A ? -0.1 
115 GLY 115 A 115 A ? LEU 144 A 144 A ? -2.8 THR 116 A 116 A ? -0.3 ALA 114 A 114 A ? -0.2 CYS 117 A 117 A ? -0.1 
116 THR 116 A 116 A ? PRO 113 A 113 A ? -1.4 CYS 117 A 117 A ? -0.1 LEU 144 A 144 A ? -2.1 CYS 118 A 118 A ? -0.5 
117 CYS 117 A 117 A ? GLN 143 A 143 A ? -0.2 GLY 115 A 115 A ? -0.1 ASN 186 A 186 A ? -0.4 ARG 119 A 119 A ? -0.3 
118 CYS 118 A 118 A ? ILE 142 A 142 A ? -4.1 THR 116 A 116 A ? -0.5 ILE 142 A 142 A ? -3.3 VAL 120 A 120 A ? -0.4 
119 ARG 119 A 119 A ? ILE 184 A 184 A ? -3.7 CYS 117 A 117 A ? -0.3 ILE 184 A 184 A ? -3.5 SER 121 A 121 A ? -0.3 
120 VAL 120 A 120 A ? ALA 140 A 140 A ? -2.4 CYS 118 A 118 A ? -0.4 ALA 140 A 140 A ? -1.8 GLY 122 A 122 A ? -0.3 
121 SER 121 A 121 A ? PRO 182 A 182 A ? -1.0 ARG 119 A 119 A ? -0.3 TRP 123 A 123 A ? -0.3 CYS 139 A 139 A ? -0.2 
122 GLY 122 A 122 A ? GLN 138 A 138 A ? -2.1 VAL 120 A 120 A ? -0.3 GLN 138 A 138 A ? -2.5 ASP 178 A 178 A ? -0.1 
123 TRP 123 A 123 A ? GLY 177 A 177 A ? -0.3 SER 121 A 121 A ? -0.3 THR 126 A 126 A ? -0.1 LEU 25  A 25  A ? -0.1 
124 GLY 124 A 124 A ? THR 125 A 125 A ? -0.2 TYR 133 A 133 A ? -0.1 GLY 177 A 177 A ? -0.3 GLU 176 A 176 A ? -0.1 
125 THR 125 A 125 A ? GLU 176 A 176 A ? -2.8 TYR 133 A 133 A ? -0.2 TYR 133 A 133 A ? -0.2 GLY 124 A 124 A ? -0.2 
126 THR 126 A 126 A ? SER 132 A 132 A ? -3.3 TRP 123 A 123 A ? -0.1 SER 128 A 128 A ? -0.3 THR 125 A 125 A ? -0.1 
127 THR 127 A 127 A ? SER 132 A 132 A ? -0.4 GLN 130 A 130 A ? -0.2 SER 132 A 132 A ? -0.4 CYS 200 A 200 A ? -0.1 
128 SER 128 A 128 A ? THR 126 A 126 A ? -0.3 VAL 131 A 131 A ? -0.1 VAL 131 A 131 A ? -0.1 PHE 198 A 198 A ? -0.0 
129 PRO 129 A 129 A ? ?   ?   ? ?   ? ? ?    ?   ?   ? ?   ? ? ?    VAL 131 A 131 A ? -0.4 THR 127 A 127 A ? -0.1 
130 GLN 130 A 130 A ? THR 126 A 126 A ? -0.1 VAL 131 A 131 A ? -0.1 SER 132 A 132 A ? -0.6 THR 127 A 127 A ? -0.2 
131 VAL 131 A 131 A ? PRO 129 A 129 A ? -0.4 THR 126 A 126 A ? -0.1 TYR 133 A 133 A ? -0.4 SER 128 A 128 A ? -0.1 
132 SER 132 A 132 A ? GLN 130 A 130 A ? -0.6 THR 127 A 127 A ? -0.4 THR 126 A 126 A ? -3.3 THR 127 A 127 A ? -0.4 
133 TYR 133 A 133 A ? VAL 131 A 131 A ? -0.4 THR 125 A 125 A ? -0.2 THR 125 A 125 A ? -0.2 GLY 124 A 124 A ? -0.1 
134 PRO 134 A 134 A ? ?   ?   ? ?   ? ? ?    ?   ?   ? ?   ? ? ?    LEU 57  A 57  A ? -0.2 GLN 138 A 138 A ? -0.1 
135 GLN 135 A 135 A ? ALA 56  A 56  A ? -0.1 LEU 57  A 57  A ? -0.1 LEU 57  A 57  A ? -1.3 GLY 58  A 58  A ? -0.5 
136 THR 136 A 136 A ? ALA 56  A 56  A ? -0.2 LEU 57  A 57  A ? -0.1 ALA 56  A 56  A ? -0.2 GLY 122 A 122 A ? -0.1 
137 LEU 137 A 137 A ? HIS 55  A 55  A ? -2.7 GLN 135 A 135 A ? -0.3 CYS 8   A 8   A ? -2.4 CYS 139 A 139 A ? -0.3 
138 GLN 138 A 138 A ? GLY 122 A 122 A ? -2.5 THR 7   A 7   A ? -0.2 GLY 122 A 122 A ? -2.1 ALA 140 A 140 A ? -0.3 
139 CYS 139 A 139 A ? TYR 6   A 6   A ? -3.2 LEU 137 A 137 A ? -0.3 TYR 6   A 6   A ? -2.9 ASN 141 A 141 A ? -0.3 
140 ALA 140 A 140 A ? VAL 120 A 120 A ? -1.8 GLN 138 A 138 A ? -0.3 VAL 120 A 120 A ? -2.4 ILE 142 A 142 A ? -0.5 
141 ASN 141 A 141 A ? GLY 4   A 4   A ? -0.3 CYS 139 A 139 A ? -0.3 GLN 143 A 143 A ? -0.3 ARG 119 A 119 A ? -0.2 
142 ILE 142 A 142 A ? CYS 118 A 118 A ? -3.3 ALA 140 A 140 A ? -0.5 CYS 118 A 118 A ? -4.1 LEU 144 A 144 A ? -0.4 
143 GLN 143 A 143 A ? ASN 141 A 141 A ? -0.3 CYS 117 A 117 A ? -0.2 GLY 166 A 166 A ? -2.5 CYS 117 A 117 A ? -0.2 
144 LEU 144 A 144 A ? THR 116 A 116 A ? -2.1 ILE 142 A 142 A ? -0.4 GLY 115 A 115 A ? -2.8 SER 146 A 146 A ? -0.3 
145 ARG 145 A 145 A ? CYS 164 A 164 A ? -2.8 ALA 114 A 114 A ? -0.2 CYS 164 A 164 A ? -0.5 ASP 147 A 147 A ? -0.1 
146 SER 146 A 146 A ? LEU 144 A 144 A ? -0.3 ASP 147 A 147 A ? -0.1 CYS 150 A 150 A ? -2.2 ARG 151 A 151 A ? -0.1 
147 ASP 147 A 147 A ? GLU 148 A 148 A ? -0.2 GLU 149 A 149 A ? -0.2 ARG 151 A 151 A ? -2.3 GLN 152 A 152 A ? -0.2 
148 GLU 148 A 148 A ? GLU 149 A 149 A ? -0.2 CYS 150 A 150 A ? -0.2 GLN 152 A 152 A ? -1.9 ASP 147 A 147 A ? -0.2 
149 GLU 149 A 149 A ? CYS 150 A 150 A ? -0.2 ARG 151 A 151 A ? -0.2 VAL 153 A 153 A ? -2.1 GLU 148 A 148 A ? -0.2 
150 CYS 150 A 150 A ? SER 146 A 146 A ? -2.2 ARG 151 A 151 A ? -0.2 TYR 154 A 154 A ? -2.4 GLU 148 A 148 A ? -0.2 
151 ARG 151 A 151 A ? ASP 147 A 147 A ? -2.3 GLN 152 A 152 A ? -0.2 CYS 150 A 150 A ? -0.2 GLU 149 A 149 A ? -0.2 
152 GLN 152 A 152 A ? GLU 148 A 148 A ? -1.9 ASP 147 A 147 A ? -0.2 ARG 151 A 151 A ? -0.2 CYS 150 A 150 A ? -0.2 
153 VAL 153 A 153 A ? GLU 149 A 149 A ? -2.1 TYR 154 A 154 A ? -0.3 ARG 151 A 151 A ? -0.2 GLN 152 A 152 A ? -0.2 
154 TYR 154 A 154 A ? CYS 150 A 150 A ? -2.4 GLU 149 A 149 A ? -0.2 LYS 157 A 157 A ? -1.9 ILE 158 A 158 A ? -0.9 
155 PRO 155 A 155 A ? ?   ?   ? ?   ? ? ?    ?   ?   ? ?   ? ? ?    GLN 152 A 152 A ? -0.1 ARG 151 A 151 A ? -0.1 
156 GLY 156 A 156 A ? ILE 158 A 158 A ? -0.2 ARG 151 A 151 A ? -0.1 ARG 151 A 151 A ? -0.1 GLN 152 A 152 A ? -0.1 
157 LYS 157 A 157 A ? TYR 154 A 154 A ? -1.9 ARG 151 A 151 A ? -0.2 THR 159 A 159 A ? -0.4 GLY 156 A 156 A ? -0.1 
158 ILE 158 A 158 A ? TYR 154 A 154 A ? -0.9 ARG 151 A 151 A ? -0.1 GLY 156 A 156 A ? -0.2 ASP 84  A 84  A ? -0.0 
159 THR 159 A 159 A ? LYS 157 A 157 A ? -0.4 ASN 82  A 82  A ? -0.1 MET 162 A 162 A ? -1.8 LYS 157 A 157 A ? -0.0 
160 PRO 160 A 160 A ? ?   ?   ? ?   ? ? ?    ?   ?   ? ?   ? ? ?    GLN 214 A 214 A ? -0.1 ILE 158 A 158 A ? -0.0 
161 ASN 161 A 161 A ? SER 213 A 213 A ? -0.0 THR 210 A 210 A ? -0.0 ARG 211 A 211 A ? -2.7 LEU 163 A 163 A ? -0.3 
162 MET 162 A 162 A ? THR 159 A 159 A ? -1.8 THR 210 A 210 A ? -0.2 CYS 164 A 164 A ? -0.3 THR 210 A 210 A ? -0.2 
163 LEU 163 A 163 A ? TYR 209 A 209 A ? -2.3 ASN 161 A 161 A ? -0.3 TYR 209 A 209 A ? -3.0 ALA 165 A 165 A ? -0.4 
164 CYS 164 A 164 A ? ARG 145 A 145 A ? -0.5 MET 162 A 162 A ? -0.3 ARG 145 A 145 A ? -2.8 GLY 166 A 166 A ? -0.4 
165 ALA 165 A 165 A ? GLY 207 A 207 A ? -2.1 LEU 163 A 163 A ? -0.4 GLY 207 A 207 A ? -2.2 THR 167 A 167 A ? -0.2 
166 GLY 166 A 166 A ? GLN 143 A 143 A ? -2.5 CYS 164 A 164 A ? -0.4 LYS 168 A 168 A ? -0.3 ASP 173 A 173 A ? -0.1 
167 THR 167 A 167 A ? LYS 172 A 172 A ? -0.8 ALA 165 A 165 A ? -0.2 GLY 170 A 170 A ? -1.3 ASN 204 A 204 A ? -0.5 
168 LYS 168 A 168 A ? GLY 166 A 166 A ? -0.3 GLU 169 A 169 A ? -0.3 ASN 204 A 204 A ? -1.0 THR 167 A 167 A ? -0.1 
169 GLU 169 A 169 A ? GLY 170 A 170 A ? -0.2 PRO 203 A 203 A ? -0.2 LYS 168 A 168 A ? -0.3 GLY 171 A 171 A ? -0.1 
170 GLY 170 A 170 A ? THR 167 A 167 A ? -1.3 GLN 202 A 202 A ? -0.2 GLU 169 A 169 A ? -0.2 GLN 202 A 202 A ? -0.2 
171 GLY 171 A 171 A ? GLY 201 A 201 A ? -3.1 GLU 169 A 169 A ? -0.1 ASP 173 A 173 A ? -0.4 GLY 5   A 5   A ? -0.2 
172 LYS 172 A 172 A ? LEU 2   A 2   A ? -0.3 THR 167 A 167 A ? -0.2 THR 167 A 167 A ? -0.8 SER 174 A 174 A ? -0.3 
173 ASP 173 A 173 A ? GLY 171 A 171 A ? -0.4 GLY 166 A 166 A ? -0.1 CYS 175 A 175 A ? -0.2 GLY 166 A 166 A ? -0.1 
174 SER 174 A 174 A ? LYS 172 A 172 A ? -0.3 TRP 195 A 195 A ? -0.1 GLY 201 A 201 A ? -0.2 GLU 176 A 176 A ? -0.2 
175 CYS 175 A 175 A ? ASP 173 A 173 A ? -0.2 GLU 176 A 176 A ? -0.2 ASP 178 A 178 A ? -2.2 SER 179 A 179 A ? -0.2 
176 GLU 176 A 176 A ? GLY 177 A 177 A ? -0.3 SER 174 A 174 A ? -0.2 THR 125 A 125 A ? -2.8 CYS 175 A 175 A ? -0.2 
177 GLY 177 A 177 A ? PHE 26  A 26  A ? -0.3 GLY 124 A 124 A ? -0.3 TRP 123 A 123 A ? -0.3 GLU 176 A 176 A ? -0.3 
178 ASP 178 A 178 A ? CYS 175 A 175 A ? -2.2 CYS 27  A 27  A ? -0.2 GLY 181 A 181 A ? -2.6 ILE 193 A 193 A ? -0.3 
179 SER 179 A 179 A ? GLY 180 A 180 A ? -0.3 CYS 175 A 175 A ? -0.2 GLY 28  A 28  A ? -3.4 SER 194 A 194 A ? -0.2 
180 GLY 180 A 180 A ? ILE 193 A 193 A ? -2.5 GLY 181 A 181 A ? -0.3 SER 179 A 179 A ? -0.3 SER 194 A 194 A ? -0.1 
181 GLY 181 A 181 A ? ASP 178 A 178 A ? -2.6 GLY 28  A 28  A ? -0.1 ILE 193 A 193 A ? -2.4 GLY 180 A 180 A ? -0.3 
182 PRO 182 A 182 A ? ?   ?   ? ?   ? ? ?    ?   ?   ? ?   ? ? ?    SER 121 A 121 A ? -1.0 ILE 184 A 184 A ? -0.5 
183 LEU 183 A 183 A ? GLY 191 A 191 A ? -2.2 GLY 181 A 181 A ? -0.2 HIS 190 A 190 A ? -2.9 GLY 191 A 191 A ? -1.3 
184 ILE 184 A 184 A ? ARG 119 A 119 A ? -3.5 PRO 182 A 182 A ? -0.5 ARG 119 A 119 A ? -3.7 ASN 186 A 186 A ? -0.4 
185 CYS 185 A 185 A ? THR 188 A 188 A ? -2.2 LEU 183 A 183 A ? -0.4 THR 188 A 188 A ? -1.3 CYS 118 A 118 A ? -0.1 
186 ASN 186 A 186 A ? ILE 184 A 184 A ? -0.4 CYS 117 A 117 A ? -0.4 CYS 185 A 185 A ? -0.1 LEU 189 A 189 A ? -0.1 
187 GLY 187 A 187 A ? THR 188 A 188 A ? -0.2 ILE 184 A 184 A ? -0.0 LEU 189 A 189 A ? -0.3 ASN 186 A 186 A ? -0.3 
188 THR 188 A 188 A ? CYS 185 A 185 A ? -1.3 LEU 105 A 105 A ? -0.1 CYS 185 A 185 A ? -2.2 HIS 190 A 190 A ? -0.5 
189 LEU 189 A 189 A ? PRO 106 A 106 A ? -2.6 GLY 187 A 187 A ? -0.3 SER 108 A 108 A ? -1.9 ILE 184 A 184 A ? -0.2 
190 HIS 190 A 190 A ? LEU 183 A 183 A ? -2.9 THR 188 A 188 A ? -0.5 VAL 212 A 212 A ? -1.5 SER 213 A 213 A ? -0.4 
191 GLY 191 A 191 A ? LEU 183 A 183 A ? -1.3 ARG 211 A 211 A ? -0.2 LEU 183 A 183 A ? -2.2 ILE 193 A 193 A ? -0.5 
192 ILE 192 A 192 A ? THR 210 A 210 A ? -1.4 HIS 190 A 190 A ? -0.3 THR 210 A 210 A ? -3.3 SER 194 A 194 A ? -0.2 
193 ILE 193 A 193 A ? GLY 181 A 181 A ? -2.4 GLY 191 A 191 A ? -0.5 GLY 180 A 180 A ? -2.5 TYR 209 A 209 A ? -0.2 
194 SER 194 A 194 A ? VAL 208 A 208 A ? -2.2 TRP 195 A 195 A ? -0.4 GLY 196 A 196 A ? -0.3 TYR 209 A 209 A ? -0.2 
195 TRP 195 A 195 A ? VAL 208 A 208 A ? -1.9 HIS 83  A 83  A ? -0.0 VAL 208 A 208 A ? -3.2 SER 194 A 194 A ? -0.4 
196 GLY 196 A 196 A ? SER 194 A 194 A ? -0.3 GLY 207 A 207 A ? -0.2 GLY 207 A 207 A ? -0.1 CYS 200 A 200 A ? -0.1 
197 ASP 197 A 197 A ? TRP 195 A 195 A ? -0.3 PRO 206 A 206 A ? -0.2 GLY 201 A 201 A ? -0.1 GLN 202 A 202 A ? -0.1 
198 PHE 198 A 198 A ? CYS 200 A 200 A ? -0.1 GLY 196 A 196 A ? -0.1 CYS 200 A 200 A ? -0.1 CYS 175 A 175 A ? -0.0 
199 PRO 199 A 199 A ? ?   ?   ? ?   ? ? ?    ?   ?   ? ?   ? ? ?    GLN 202 A 202 A ? -0.4 ASP 197 A 197 A ? -0.1 
200 CYS 200 A 200 A ? GLY 201 A 201 A ? -0.2 PHE 198 A 198 A ? -0.1 CYS 175 A 175 A ? -0.1 PHE 198 A 198 A ? -0.1 
201 GLY 201 A 201 A ? ARG 205 A 205 A ? -0.3 SER 174 A 174 A ? -0.2 GLY 171 A 171 A ? -3.1 CYS 200 A 200 A ? -0.2 
202 GLN 202 A 202 A ? ARG 205 A 205 A ? -0.4 PRO 199 A 199 A ? -0.4 ARG 205 A 205 A ? -2.0 GLY 170 A 170 A ? -0.2 
203 PRO 203 A 203 A ? ?   ?   ? ?   ? ? ?    ?   ?   ? ?   ? ? ?    GLU 169 A 169 A ? -0.2 LYS 168 A 168 A ? -0.1 
204 ASN 204 A 204 A ? LYS 168 A 168 A ? -1.0 THR 167 A 167 A ? -0.5 LYS 168 A 168 A ? -0.1 GLU 169 A 169 A ? -0.1 
205 ARG 205 A 205 A ? GLN 202 A 202 A ? -2.0 THR 167 A 167 A ? -0.3 GLN 202 A 202 A ? -0.4 GLY 201 A 201 A ? -0.3 
206 PRO 206 A 206 A ? ?   ?   ? ?   ? ? ?    ?   ?   ? ?   ? ? ?    GLY 166 A 166 A ? -0.3 ASP 197 A 197 A ? -0.2 
207 GLY 207 A 207 A ? ALA 165 A 165 A ? -2.2 LYS 172 A 172 A ? -0.2 ALA 165 A 165 A ? -2.1 TYR 209 A 209 A ? -0.5 
208 VAL 208 A 208 A ? TRP 195 A 195 A ? -3.2 CYS 164 A 164 A ? -0.2 SER 194 A 194 A ? -2.2 TRP 195 A 195 A ? -1.9 
209 TYR 209 A 209 A ? LEU 163 A 163 A ? -3.0 GLY 207 A 207 A ? -0.5 LEU 163 A 163 A ? -2.3 ARG 211 A 211 A ? -0.5 
210 THR 210 A 210 A ? ILE 192 A 192 A ? -3.3 VAL 208 A 208 A ? -0.3 ILE 192 A 192 A ? -1.4 VAL 212 A 212 A ? -0.8 
211 ARG 211 A 211 A ? ASN 161 A 161 A ? -2.7 TYR 209 A 209 A ? -0.5 GLN 214 A 214 A ? -1.3 GLY 191 A 191 A ? -0.2 
212 VAL 212 A 212 A ? HIS 190 A 190 A ? -1.5 THR 210 A 210 A ? -0.8 TYR 215 A 215 A ? -2.9 VAL 216 A 216 A ? -0.4 
213 SER 213 A 213 A ? HIS 190 A 190 A ? -0.4 GLN 214 A 214 A ? -0.3 VAL 216 A 216 A ? -0.5 VAL 212 A 212 A ? -0.3 
214 GLN 214 A 214 A ? ARG 211 A 211 A ? -1.3 TYR 215 A 215 A ? -0.2 SER 213 A 213 A ? -0.3 VAL 212 A 212 A ? -0.2 
215 TYR 215 A 215 A ? VAL 212 A 212 A ? -2.9 ARG 211 A 211 A ? -0.2 ILE 219 A 219 A ? -2.8 GLN 214 A 214 A ? -0.2 
216 VAL 216 A 216 A ? SER 213 A 213 A ? -0.5 VAL 212 A 212 A ? -0.4 ARG 220 A 220 A ? -2.4 GLU 221 A 221 A ? -0.2 
217 LEU 217 A 217 A ? SER 213 A 213 A ? -0.3 TRP 218 A 218 A ? -0.2 GLU 221 A 221 A ? -2.5 THR 222 A 222 A ? -0.2 
218 TRP 218 A 218 A ? ARG 220 A 220 A ? -0.2 ILE 219 A 219 A ? -0.2 THR 222 A 222 A ? -2.5 ILE 223 A 223 A ? -0.2 
219 ILE 219 A 219 A ? TYR 215 A 215 A ? -2.8 ARG 220 A 220 A ? -0.2 ILE 223 A 223 A ? -2.2 LEU 217 A 217 A ? -0.2 
220 ARG 220 A 220 A ? VAL 216 A 216 A ? -2.4 GLU 221 A 221 A ? -0.2 ARG 224 A 224 A ? -2.2 ILE 219 A 219 A ? -0.2 
221 GLU 221 A 221 A ? LEU 217 A 217 A ? -2.5 VAL 216 A 216 A ? -0.2 ASN 225 A 225 A ? -2.1 ARG 220 A 220 A ? -0.2 
222 THR 222 A 222 A ? TRP 218 A 218 A ? -2.5 LEU 217 A 217 A ? -0.2 HIS 226 A 226 A ? -1.0 ARG 220 A 220 A ? -0.2 
223 ILE 223 A 223 A ? ILE 219 A 219 A ? -2.2 TRP 218 A 218 A ? -0.2 HIS 226 A 226 A ? -0.5 GLU 221 A 221 A ? -0.2 
224 ARG 224 A 224 A ? ARG 220 A 220 A ? -2.2 ASN 225 A 225 A ? -0.2 ILE 223 A 223 A ? -0.2 THR 222 A 222 A ? -0.2 
225 ASN 225 A 225 A ? GLU 221 A 221 A ? -2.1 HIS 226 A 226 A ? -0.2 ARG 224 A 224 A ? -0.2 ILE 223 A 223 A ? -0.2 
226 HIS 226 A 226 A ? THR 222 A 222 A ? -1.0 ILE 223 A 223 A ? -0.5 ARG 224 A 224 A ? -0.2 ILE 223 A 223 A ? -0.2 
# 
loop_
_dssp_statistics_histogram.entry_id 
_dssp_statistics_histogram.type 
_dssp_statistics_histogram.1 
_dssp_statistics_histogram.2 
_dssp_statistics_histogram.3 
_dssp_statistics_histogram.4 
_dssp_statistics_histogram.5 
_dssp_statistics_histogram.6 
_dssp_statistics_histogram.7 
_dssp_statistics_histogram.8 
_dssp_statistics_histogram.9 
_dssp_statistics_histogram.10 
_dssp_statistics_histogram.11 
_dssp_statistics_histogram.12 
_dssp_statistics_histogram.13 
_dssp_statistics_histogram.14 
_dssp_statistics_histogram.15 
_dssp_statistics_histogram.16 
_dssp_statistics_histogram.17 
_dssp_statistics_histogram.18 
_dssp_statistics_histogram.19 
_dssp_statistics_histogram.20 
_dssp_statistics_histogram.21 
_dssp_statistics_histogram.22 
_dssp_statistics_histogram.23 
_dssp_statistics_histogram.24 
_dssp_statistics_histogram.25 
_dssp_statistics_histogram.26 
_dssp_statistics_histogram.27 
_dssp_statistics_histogram.28 
_dssp_statistics_histogram.29 
_dssp_statistics_histogram.30 
Calu_KLK13 residues_per_alpha_helix        0 0 0 0 0 0 1 0 0 1 0 0 0 0 0 0 0 0 0 0 0 0 0 0 0 0 0 0 0 0 
Calu_KLK13 parallel_bridges_per_ladder     1 0 0 0 0 0 0 0 0 0 0 0 0 0 0 0 0 0 0 0 0 0 0 0 0 0 0 0 0 0 
Calu_KLK13 antiparallel_bridges_per_ladder 2 3 1 6 1 2 0 0 0 0 0 0 0 0 0 0 0 0 0 0 0 0 0 0 0 0 0 0 0 0 
Calu_KLK13 ladders_per_sheet               0 0 0 0 0 1 0 1 0 0 0 0 0 0 0 0 0 0 0 0 0 0 0 0 0 0 0 0 0 0 
# 
loop_
_dssp_statistics_hbond.entry_id 
_dssp_statistics_hbond.type 
_dssp_statistics_hbond.count 
_dssp_statistics_hbond.count_per_100 
Calu_KLK13 O(I)-->H-N(J)          135 59.7 
Calu_KLK13 'PARALLEL BRIDGES'     2   0.9  
Calu_KLK13 'ANTIPARALLEL BRIDGES' 70  31.0 
Calu_KLK13 O(I)-->H-N(I-5)        2   0.9  
Calu_KLK13 O(I)-->H-N(I-4)        1   0.4  
Calu_KLK13 O(I)-->H-N(I-3)        4   1.8  
Calu_KLK13 O(I)-->H-N(I-2)        0   0.0  
Calu_KLK13 O(I)-->H-N(I-1)        0   0.0  
Calu_KLK13 O(I)-->H-N(I+0)        0   0.0  
Calu_KLK13 O(I)-->H-N(I+1)        0   0.0  
Calu_KLK13 O(I)-->H-N(I+2)        14  6.2  
Calu_KLK13 O(I)-->H-N(I+3)        22  9.7  
Calu_KLK13 O(I)-->H-N(I+4)        15  6.6  
Calu_KLK13 O(I)-->H-N(I+5)        1   0.4  
# 
_dssp_statistics.entry_id                       Calu_KLK13 
_dssp_statistics.nr_of_residues                 226 
_dssp_statistics.nr_of_chains                   1 
_dssp_statistics.nr_of_ss_bridges_total         0 
_dssp_statistics.nr_of_ss_bridges_intra_chain   0 
_dssp_statistics.nr_of_ss_bridges_inter_chain   0 
# 
loop_
_chem_comp.id 
_chem_comp.type 
_chem_comp.mon_nstd_flag 
_chem_comp.name 
_chem_comp.formula 
_chem_comp.formula_weight 
ALA 'L-PEPTIDE LINKING' y ALANINE         'C3 H7 N O2'     89.093 
ARG 'L-PEPTIDE LINKING' y ARGININE        'C6 H15 N4 O2'  175.209 
ASN 'L-PEPTIDE LINKING' y ASPARAGINE      'C4 H8 N2 O3'   132.118 
ASP 'L-PEPTIDE LINKING' y 'ASPARTIC ACID' 'C4 H7 N O4'    133.103 
CYS 'L-PEPTIDE LINKING' y CYSTEINE        'C3 H7 N O2 S'  121.158 
GLN 'L-PEPTIDE LINKING' y GLUTAMINE       'C5 H10 N2 O3'  146.144 
GLU 'L-PEPTIDE LINKING' y 'GLUTAMIC ACID' 'C5 H9 N O4'    147.129 
GLY 'PEPTIDE LINKING'   y GLYCINE         'C2 H5 N O2'     75.067 
HIS 'L-PEPTIDE LINKING' y HISTIDINE       'C6 H10 N3 O2'  156.162 
ILE 'L-PEPTIDE LINKING' y ISOLEUCINE      'C6 H13 N O2'   131.173 
LEU 'L-PEPTIDE LINKING' y LEUCINE         'C6 H13 N O2'   131.173 
LYS 'L-PEPTIDE LINKING' y LYSINE          'C6 H15 N2 O2'  147.195 
MET 'L-PEPTIDE LINKING' y METHIONINE      'C5 H11 N O2 S' 149.211 
PHE 'L-PEPTIDE LINKING' y PHENYLALANINE   'C9 H11 N O2'   165.189 
PRO 'L-PEPTIDE LINKING' y PROLINE         'C5 H9 N O2'     115.13 
SER 'L-PEPTIDE LINKING' y SERINE          'C3 H7 N O3'    105.093 
THR 'L-PEPTIDE LINKING' y THREONINE       'C4 H9 N O3'    119.119 
TRP 'L-PEPTIDE LINKING' y TRYPTOPHAN      'C11 H12 N2 O2' 204.225 
TYR 'L-PEPTIDE LINKING' y TYROSINE        'C9 H11 N O3'   181.189 
VAL 'L-PEPTIDE LINKING' y VALINE          'C5 H11 N O2'   117.146 
# 
loop_
_atom_type.symbol 
N 
C 
O 
S 
# 
loop_
_entity_poly_seq.entity_id 
_entity_poly_seq.num 
_entity_poly_seq.mon_id 
_entity_poly_seq.hetero 
1   1 PHE n 
1   2 LEU n 
1   3 PRO n 
1   4 GLY n 
1   5 GLY n 
1   6 TYR n 
1   7 THR n 
1   8 CYS n 
1   9 ARG n 
1  10 PRO n 
1  11 HIS n 
1  12 SER n 
1  13 GLN n 
1  14 PRO n 
1  15 TRP n 
1  16 GLN n 
1  17 ALA n 
1  18 ALA n 
1  19 LEU n 
1  20 LEU n 
1  21 VAL n 
1  22 GLN n 
1  23 GLY n 
1  24 ARG n 
1  25 LEU n 
1  26 PHE n 
1  27 CYS n 
1  28 GLY n 
1  29 GLY n 
1  30 VAL n 
1  31 LEU n 
1  32 VAL n 
1  33 HIS n 
1  34 PRO n 
1  35 LYS n 
1  36 TRP n 
1  37 VAL n 
1  38 LEU n 
1  39 THR n 
1  40 ALA n 
1  41 ALA n 
1  42 HIS n 
1  43 CYS n 
1  44 LEU n 
1  45 LYS n 
1  46 ASP n 
1  47 GLY n 
1  48 TYR n 
1  49 ARG n 
1  50 VAL n 
1  51 TYR n 
1  52 LEU n 
1  53 GLY n 
1  54 LYS n 
1  55 HIS n 
1  56 ALA n 
1  57 LEU n 
1  58 GLY n 
1  59 ARG n 
1  60 VAL n 
1  61 GLU n 
1  62 ALA n 
1  63 GLY n 
1  64 GLU n 
1  65 GLN n 
1  66 VAL n 
1  67 ARG n 
1  68 GLU n 
1  69 VAL n 
1  70 VAL n 
1  71 ARG n 
1  72 SER n 
1  73 ILE n 
1  74 PRO n 
1  75 HIS n 
1  76 PRO n 
1  77 GLN n 
1  78 TYR n 
1  79 GLN n 
1  80 HIS n 
1  81 LEU n 
1  82 ASN n 
1  83 HIS n 
1  84 ASP n 
1  85 HIS n 
1  86 ASP n 
1  87 ILE n 
1  88 MET n 
1  89 LEU n 
1  90 LEU n 
1  91 GLU n 
1  92 LEU n 
1  93 GLN n 
1  94 SER n 
1  95 PRO n 
1  96 VAL n 
1  97 GLN n 
1  98 PRO n 
1  99 THR n 
1 100 ASN n 
1 101 HIS n 
1 102 ILE n 
1 103 ARG n 
1 104 VAL n 
1 105 LEU n 
1 106 PRO n 
1 107 LEU n 
1 108 SER n 
1 109 HIS n 
1 110 ASN n 
1 111 CYS n 
1 112 LEU n 
1 113 PRO n 
1 114 ALA n 
1 115 GLY n 
1 116 THR n 
1 117 CYS n 
1 118 CYS n 
1 119 ARG n 
1 120 VAL n 
1 121 SER n 
1 122 GLY n 
1 123 TRP n 
1 124 GLY n 
1 125 THR n 
1 126 THR n 
1 127 THR n 
1 128 SER n 
1 129 PRO n 
1 130 GLN n 
1 131 VAL n 
1 132 SER n 
1 133 TYR n 
1 134 PRO n 
1 135 GLN n 
1 136 THR n 
1 137 LEU n 
1 138 GLN n 
1 139 CYS n 
1 140 ALA n 
1 141 ASN n 
1 142 ILE n 
1 143 GLN n 
1 144 LEU n 
1 145 ARG n 
1 146 SER n 
1 147 ASP n 
1 148 GLU n 
1 149 GLU n 
1 150 CYS n 
1 151 ARG n 
1 152 GLN n 
1 153 VAL n 
1 154 TYR n 
1 155 PRO n 
1 156 GLY n 
1 157 LYS n 
1 158 ILE n 
1 159 THR n 
1 160 PRO n 
1 161 ASN n 
1 162 MET n 
1 163 LEU n 
1 164 CYS n 
1 165 ALA n 
1 166 GLY n 
1 167 THR n 
1 168 LYS n 
1 169 GLU n 
1 170 GLY n 
1 171 GLY n 
1 172 LYS n 
1 173 ASP n 
1 174 SER n 
1 175 CYS n 
1 176 GLU n 
1 177 GLY n 
1 178 ASP n 
1 179 SER n 
1 180 GLY n 
1 181 GLY n 
1 182 PRO n 
1 183 LEU n 
1 184 ILE n 
1 185 CYS n 
1 186 ASN n 
1 187 GLY n 
1 188 THR n 
1 189 LEU n 
1 190 HIS n 
1 191 GLY n 
1 192 ILE n 
1 193 ILE n 
1 194 SER n 
1 195 TRP n 
1 196 GLY n 
1 197 ASP n 
1 198 PHE n 
1 199 PRO n 
1 200 CYS n 
1 201 GLY n 
1 202 GLN n 
1 203 PRO n 
1 204 ASN n 
1 205 ARG n 
1 206 PRO n 
1 207 GLY n 
1 208 VAL n 
1 209 TYR n 
1 210 THR n 
1 211 ARG n 
1 212 VAL n 
1 213 SER n 
1 214 GLN n 
1 215 TYR n 
1 216 VAL n 
1 217 LEU n 
1 218 TRP n 
1 219 ILE n 
1 220 ARG n 
1 221 GLU n 
1 222 THR n 
1 223 ILE n 
1 224 ARG n 
1 225 ASN n 
1 226 HIS n 
# 
loop_
_pdbx_poly_seq_scheme.asym_id 
_pdbx_poly_seq_scheme.entity_id 
_pdbx_poly_seq_scheme.seq_id 
_pdbx_poly_seq_scheme.mon_id 
_pdbx_poly_seq_scheme.ndb_seq_num 
_pdbx_poly_seq_scheme.pdb_seq_num 
_pdbx_poly_seq_scheme.auth_seq_num 
_pdbx_poly_seq_scheme.pdb_mon_id 
_pdbx_poly_seq_scheme.auth_mon_id 
_pdbx_poly_seq_scheme.pdb_strand_id 
_pdbx_poly_seq_scheme.pdb_ins_code 
_pdbx_poly_seq_scheme.hetero 
A 1   1 PHE   1 1   1   PHE PHE A ? n 
A 1   2 LEU   2 2   2   LEU LEU A ? n 
A 1   3 PRO   3 3   3   PRO PRO A ? n 
A 1   4 GLY   4 4   4   GLY GLY A ? n 
A 1   5 GLY   5 5   5   GLY GLY A ? n 
A 1   6 TYR   6 6   6   TYR TYR A ? n 
A 1   7 THR   7 7   7   THR THR A ? n 
A 1   8 CYS   8 8   8   CYS CYS A ? n 
A 1   9 ARG   9 9   9   ARG ARG A ? n 
A 1  10 PRO  10 10  10  PRO PRO A ? n 
A 1  11 HIS  11 11  11  HIS HIS A ? n 
A 1  12 SER  12 12  12  SER SER A ? n 
A 1  13 GLN  13 13  13  GLN GLN A ? n 
A 1  14 PRO  14 14  14  PRO PRO A ? n 
A 1  15 TRP  15 15  15  TRP TRP A ? n 
A 1  16 GLN  16 16  16  GLN GLN A ? n 
A 1  17 ALA  17 17  17  ALA ALA A ? n 
A 1  18 ALA  18 18  18  ALA ALA A ? n 
A 1  19 LEU  19 19  19  LEU LEU A ? n 
A 1  20 LEU  20 20  20  LEU LEU A ? n 
A 1  21 VAL  21 21  21  VAL VAL A ? n 
A 1  22 GLN  22 22  22  GLN GLN A ? n 
A 1  23 GLY  23 23  23  GLY GLY A ? n 
A 1  24 ARG  24 24  24  ARG ARG A ? n 
A 1  25 LEU  25 25  25  LEU LEU A ? n 
A 1  26 PHE  26 26  26  PHE PHE A ? n 
A 1  27 CYS  27 27  27  CYS CYS A ? n 
A 1  28 GLY  28 28  28  GLY GLY A ? n 
A 1  29 GLY  29 29  29  GLY GLY A ? n 
A 1  30 VAL  30 30  30  VAL VAL A ? n 
A 1  31 LEU  31 31  31  LEU LEU A ? n 
A 1  32 VAL  32 32  32  VAL VAL A ? n 
A 1  33 HIS  33 33  33  HIS HIS A ? n 
A 1  34 PRO  34 34  34  PRO PRO A ? n 
A 1  35 LYS  35 35  35  LYS LYS A ? n 
A 1  36 TRP  36 36  36  TRP TRP A ? n 
A 1  37 VAL  37 37  37  VAL VAL A ? n 
A 1  38 LEU  38 38  38  LEU LEU A ? n 
A 1  39 THR  39 39  39  THR THR A ? n 
A 1  40 ALA  40 40  40  ALA ALA A ? n 
A 1  41 ALA  41 41  41  ALA ALA A ? n 
A 1  42 HIS  42 42  42  HIS HIS A ? n 
A 1  43 CYS  43 43  43  CYS CYS A ? n 
A 1  44 LEU  44 44  44  LEU LEU A ? n 
A 1  45 LYS  45 45  45  LYS LYS A ? n 
A 1  46 ASP  46 46  46  ASP ASP A ? n 
A 1  47 GLY  47 47  47  GLY GLY A ? n 
A 1  48 TYR  48 48  48  TYR TYR A ? n 
A 1  49 ARG  49 49  49  ARG ARG A ? n 
A 1  50 VAL  50 50  50  VAL VAL A ? n 
A 1  51 TYR  51 51  51  TYR TYR A ? n 
A 1  52 LEU  52 52  52  LEU LEU A ? n 
A 1  53 GLY  53 53  53  GLY GLY A ? n 
A 1  54 LYS  54 54  54  LYS LYS A ? n 
A 1  55 HIS  55 55  55  HIS HIS A ? n 
A 1  56 ALA  56 56  56  ALA ALA A ? n 
A 1  57 LEU  57 57  57  LEU LEU A ? n 
A 1  58 GLY  58 58  58  GLY GLY A ? n 
A 1  59 ARG  59 59  59  ARG ARG A ? n 
A 1  60 VAL  60 60  60  VAL VAL A ? n 
A 1  61 GLU  61 61  61  GLU GLU A ? n 
A 1  62 ALA  62 62  62  ALA ALA A ? n 
A 1  63 GLY  63 63  63  GLY GLY A ? n 
A 1  64 GLU  64 64  64  GLU GLU A ? n 
A 1  65 GLN  65 65  65  GLN GLN A ? n 
A 1  66 VAL  66 66  66  VAL VAL A ? n 
A 1  67 ARG  67 67  67  ARG ARG A ? n 
A 1  68 GLU  68 68  68  GLU GLU A ? n 
A 1  69 VAL  69 69  69  VAL VAL A ? n 
A 1  70 VAL  70 70  70  VAL VAL A ? n 
A 1  71 ARG  71 71  71  ARG ARG A ? n 
A 1  72 SER  72 72  72  SER SER A ? n 
A 1  73 ILE  73 73  73  ILE ILE A ? n 
A 1  74 PRO  74 74  74  PRO PRO A ? n 
A 1  75 HIS  75 75  75  HIS HIS A ? n 
A 1  76 PRO  76 76  76  PRO PRO A ? n 
A 1  77 GLN  77 77  77  GLN GLN A ? n 
A 1  78 TYR  78 78  78  TYR TYR A ? n 
A 1  79 GLN  79 79  79  GLN GLN A ? n 
A 1  80 HIS  80 80  80  HIS HIS A ? n 
A 1  81 LEU  81 81  81  LEU LEU A ? n 
A 1  82 ASN  82 82  82  ASN ASN A ? n 
A 1  83 HIS  83 83  83  HIS HIS A ? n 
A 1  84 ASP  84 84  84  ASP ASP A ? n 
A 1  85 HIS  85 85  85  HIS HIS A ? n 
A 1  86 ASP  86 86  86  ASP ASP A ? n 
A 1  87 ILE  87 87  87  ILE ILE A ? n 
A 1  88 MET  88 88  88  MET MET A ? n 
A 1  89 LEU  89 89  89  LEU LEU A ? n 
A 1  90 LEU  90 90  90  LEU LEU A ? n 
A 1  91 GLU  91 91  91  GLU GLU A ? n 
A 1  92 LEU  92 92  92  LEU LEU A ? n 
A 1  93 GLN  93 93  93  GLN GLN A ? n 
A 1  94 SER  94 94  94  SER SER A ? n 
A 1  95 PRO  95 95  95  PRO PRO A ? n 
A 1  96 VAL  96 96  96  VAL VAL A ? n 
A 1  97 GLN  97 97  97  GLN GLN A ? n 
A 1  98 PRO  98 98  98  PRO PRO A ? n 
A 1  99 THR  99 99  99  THR THR A ? n 
A 1 100 ASN 100 100 100 ASN ASN A ? n 
A 1 101 HIS 101 101 101 HIS HIS A ? n 
A 1 102 ILE 102 102 102 ILE ILE A ? n 
A 1 103 ARG 103 103 103 ARG ARG A ? n 
A 1 104 VAL 104 104 104 VAL VAL A ? n 
A 1 105 LEU 105 105 105 LEU LEU A ? n 
A 1 106 PRO 106 106 106 PRO PRO A ? n 
A 1 107 LEU 107 107 107 LEU LEU A ? n 
A 1 108 SER 108 108 108 SER SER A ? n 
A 1 109 HIS 109 109 109 HIS HIS A ? n 
A 1 110 ASN 110 110 110 ASN ASN A ? n 
A 1 111 CYS 111 111 111 CYS CYS A ? n 
A 1 112 LEU 112 112 112 LEU LEU A ? n 
A 1 113 PRO 113 113 113 PRO PRO A ? n 
A 1 114 ALA 114 114 114 ALA ALA A ? n 
A 1 115 GLY 115 115 115 GLY GLY A ? n 
A 1 116 THR 116 116 116 THR THR A ? n 
A 1 117 CYS 117 117 117 CYS CYS A ? n 
A 1 118 CYS 118 118 118 CYS CYS A ? n 
A 1 119 ARG 119 119 119 ARG ARG A ? n 
A 1 120 VAL 120 120 120 VAL VAL A ? n 
A 1 121 SER 121 121 121 SER SER A ? n 
A 1 122 GLY 122 122 122 GLY GLY A ? n 
A 1 123 TRP 123 123 123 TRP TRP A ? n 
A 1 124 GLY 124 124 124 GLY GLY A ? n 
A 1 125 THR 125 125 125 THR THR A ? n 
A 1 126 THR 126 126 126 THR THR A ? n 
A 1 127 THR 127 127 127 THR THR A ? n 
A 1 128 SER 128 128 128 SER SER A ? n 
A 1 129 PRO 129 129 129 PRO PRO A ? n 
A 1 130 GLN 130 130 130 GLN GLN A ? n 
A 1 131 VAL 131 131 131 VAL VAL A ? n 
A 1 132 SER 132 132 132 SER SER A ? n 
A 1 133 TYR 133 133 133 TYR TYR A ? n 
A 1 134 PRO 134 134 134 PRO PRO A ? n 
A 1 135 GLN 135 135 135 GLN GLN A ? n 
A 1 136 THR 136 136 136 THR THR A ? n 
A 1 137 LEU 137 137 137 LEU LEU A ? n 
A 1 138 GLN 138 138 138 GLN GLN A ? n 
A 1 139 CYS 139 139 139 CYS CYS A ? n 
A 1 140 ALA 140 140 140 ALA ALA A ? n 
A 1 141 ASN 141 141 141 ASN ASN A ? n 
A 1 142 ILE 142 142 142 ILE ILE A ? n 
A 1 143 GLN 143 143 143 GLN GLN A ? n 
A 1 144 LEU 144 144 144 LEU LEU A ? n 
A 1 145 ARG 145 145 145 ARG ARG A ? n 
A 1 146 SER 146 146 146 SER SER A ? n 
A 1 147 ASP 147 147 147 ASP ASP A ? n 
A 1 148 GLU 148 148 148 GLU GLU A ? n 
A 1 149 GLU 149 149 149 GLU GLU A ? n 
A 1 150 CYS 150 150 150 CYS CYS A ? n 
A 1 151 ARG 151 151 151 ARG ARG A ? n 
A 1 152 GLN 152 152 152 GLN GLN A ? n 
A 1 153 VAL 153 153 153 VAL VAL A ? n 
A 1 154 TYR 154 154 154 TYR TYR A ? n 
A 1 155 PRO 155 155 155 PRO PRO A ? n 
A 1 156 GLY 156 156 156 GLY GLY A ? n 
A 1 157 LYS 157 157 157 LYS LYS A ? n 
A 1 158 ILE 158 158 158 ILE ILE A ? n 
A 1 159 THR 159 159 159 THR THR A ? n 
A 1 160 PRO 160 160 160 PRO PRO A ? n 
A 1 161 ASN 161 161 161 ASN ASN A ? n 
A 1 162 MET 162 162 162 MET MET A ? n 
A 1 163 LEU 163 163 163 LEU LEU A ? n 
A 1 164 CYS 164 164 164 CYS CYS A ? n 
A 1 165 ALA 165 165 165 ALA ALA A ? n 
A 1 166 GLY 166 166 166 GLY GLY A ? n 
A 1 167 THR 167 167 167 THR THR A ? n 
A 1 168 LYS 168 168 168 LYS LYS A ? n 
A 1 169 GLU 169 169 169 GLU GLU A ? n 
A 1 170 GLY 170 170 170 GLY GLY A ? n 
A 1 171 GLY 171 171 171 GLY GLY A ? n 
A 1 172 LYS 172 172 172 LYS LYS A ? n 
A 1 173 ASP 173 173 173 ASP ASP A ? n 
A 1 174 SER 174 174 174 SER SER A ? n 
A 1 175 CYS 175 175 175 CYS CYS A ? n 
A 1 176 GLU 176 176 176 GLU GLU A ? n 
A 1 177 GLY 177 177 177 GLY GLY A ? n 
A 1 178 ASP 178 178 178 ASP ASP A ? n 
A 1 179 SER 179 179 179 SER SER A ? n 
A 1 180 GLY 180 180 180 GLY GLY A ? n 
A 1 181 GLY 181 181 181 GLY GLY A ? n 
A 1 182 PRO 182 182 182 PRO PRO A ? n 
A 1 183 LEU 183 183 183 LEU LEU A ? n 
A 1 184 ILE 184 184 184 ILE ILE A ? n 
A 1 185 CYS 185 185 185 CYS CYS A ? n 
A 1 186 ASN 186 186 186 ASN ASN A ? n 
A 1 187 GLY 187 187 187 GLY GLY A ? n 
A 1 188 THR 188 188 188 THR THR A ? n 
A 1 189 LEU 189 189 189 LEU LEU A ? n 
A 1 190 HIS 190 190 190 HIS HIS A ? n 
A 1 191 GLY 191 191 191 GLY GLY A ? n 
A 1 192 ILE 192 192 192 ILE ILE A ? n 
A 1 193 ILE 193 193 193 ILE ILE A ? n 
A 1 194 SER 194 194 194 SER SER A ? n 
A 1 195 TRP 195 195 195 TRP TRP A ? n 
A 1 196 GLY 196 196 196 GLY GLY A ? n 
A 1 197 ASP 197 197 197 ASP ASP A ? n 
A 1 198 PHE 198 198 198 PHE PHE A ? n 
A 1 199 PRO 199 199 199 PRO PRO A ? n 
A 1 200 CYS 200 200 200 CYS CYS A ? n 
A 1 201 GLY 201 201 201 GLY GLY A ? n 
A 1 202 GLN 202 202 202 GLN GLN A ? n 
A 1 203 PRO 203 203 203 PRO PRO A ? n 
A 1 204 ASN 204 204 204 ASN ASN A ? n 
A 1 205 ARG 205 205 205 ARG ARG A ? n 
A 1 206 PRO 206 206 206 PRO PRO A ? n 
A 1 207 GLY 207 207 207 GLY GLY A ? n 
A 1 208 VAL 208 208 208 VAL VAL A ? n 
A 1 209 TYR 209 209 209 TYR TYR A ? n 
A 1 210 THR 210 210 210 THR THR A ? n 
A 1 211 ARG 211 211 211 ARG ARG A ? n 
A 1 212 VAL 212 212 212 VAL VAL A ? n 
A 1 213 SER 213 213 213 SER SER A ? n 
A 1 214 GLN 214 214 214 GLN GLN A ? n 
A 1 215 TYR 215 215 215 TYR TYR A ? n 
A 1 216 VAL 216 216 216 VAL VAL A ? n 
A 1 217 LEU 217 217 217 LEU LEU A ? n 
A 1 218 TRP 218 218 218 TRP TRP A ? n 
A 1 219 ILE 219 219 219 ILE ILE A ? n 
A 1 220 ARG 220 220 220 ARG ARG A ? n 
A 1 221 GLU 221 221 221 GLU GLU A ? n 
A 1 222 THR 222 222 222 THR THR A ? n 
A 1 223 ILE 223 223 223 ILE ILE A ? n 
A 1 224 ARG 224 224 224 ARG ARG A ? n 
A 1 225 ASN 225 225 225 ASN ASN A ? n 
A 1 226 HIS 226 226 226 HIS HIS A ? n 
# 
loop_
_atom_site.group_PDB 
_atom_site.id 
_atom_site.type_symbol 
_atom_site.label_atom_id 
_atom_site.label_alt_id 
_atom_site.label_comp_id 
_atom_site.label_asym_id 
_atom_site.label_entity_id 
_atom_site.label_seq_id 
_atom_site.pdbx_PDB_ins_code 
_atom_site.Cartn_x 
_atom_site.Cartn_y 
_atom_site.Cartn_z 
_atom_site.occupancy 
_atom_site.B_iso_or_equiv 
_atom_site.pdbx_formal_charge 
_atom_site.auth_seq_id 
_atom_site.auth_comp_id 
_atom_site.auth_asym_id 
_atom_site.auth_atom_id 
_atom_site.pdbx_PDB_model_num 
ATOM 1    N N   ? PHE A 1   1 ?   2.198  11.880  -8.389 1.000 48.710 ? 1   PHE A N   1 
ATOM 2    C CA  ? PHE A 1   1 ?   1.436  11.254  -9.462 1.000 48.710 ? 1   PHE A CA  1 
ATOM 3    C C   ? PHE A 1   1 ?   2.356  10.821 -10.598 1.000 48.710 ? 1   PHE A C   1 
ATOM 4    C CB  ? PHE A 1   1 ?   0.363  12.210  -9.991 1.000 48.710 ? 1   PHE A CB  1 
ATOM 5    O O   ? PHE A 1   1 ?   3.357  11.483 -10.879 1.000 48.710 ? 1   PHE A O   1 
ATOM 6    C CG  ? PHE A 1   1 ?  -0.461  11.638 -11.112 1.000 48.710 ? 1   PHE A CG  1 
ATOM 7    C CD1 ? PHE A 1   1 ?  -0.226  12.015 -12.429 1.000 48.710 ? 1   PHE A CD1 1 
ATOM 8    C CD2 ? PHE A 1   1 ?  -1.472  10.722 -10.850 1.000 48.710 ? 1   PHE A CD2 1 
ATOM 9    C CE1 ? PHE A 1   1 ?  -0.987  11.486 -13.469 1.000 48.710 ? 1   PHE A CE1 1 
ATOM 10   C CE2 ? PHE A 1   1 ?  -2.237  10.190 -11.884 1.000 48.710 ? 1   PHE A CE2 1 
ATOM 11   C CZ  ? PHE A 1   1 ?  -1.994  10.574 -13.192 1.000 48.710 ? 1   PHE A CZ  1 
ATOM 12   N N   ? LEU A 1   2 ?   2.191   9.652 -10.866 1.000 54.070 ? 2   LEU A N   1 
ATOM 13   C CA  ? LEU A 1   2 ?   2.612   8.901 -12.043 1.000 54.070 ? 2   LEU A CA  1 
ATOM 14   C C   ? LEU A 1   2 ?   2.704   9.809 -13.264 1.000 54.070 ? 2   LEU A C   1 
ATOM 15   C CB  ? LEU A 1   2 ?   1.641   7.750 -12.320 1.000 54.070 ? 2   LEU A CB  1 
ATOM 16   O O   ? LEU A 1   2 ?   1.682  10.264 -13.784 1.000 54.070 ? 2   LEU A O   1 
ATOM 17   C CG  ? LEU A 1   2 ?   1.573   6.649 -11.261 1.000 54.070 ? 2   LEU A CG  1 
ATOM 18   C CD1 ? LEU A 1   2 ?   0.330   5.791 -11.467 1.000 54.070 ? 2   LEU A CD1 1 
ATOM 19   C CD2 ? LEU A 1   2 ?   2.834   5.792 -11.300 1.000 54.070 ? 2   LEU A CD2 1 
ATOM 20   N N   ? PRO A 1   3 ?   3.744  10.744 -13.479 1.000 51.210 ? 3   PRO A N   1 
ATOM 21   C CA  ? PRO A 1   3 ?   3.795  11.237 -14.857 1.000 51.210 ? 3   PRO A CA  1 
ATOM 22   C C   ? PRO A 1   3 ?   3.396  10.175 -15.879 1.000 51.210 ? 3   PRO A C   1 
ATOM 23   C CB  ? PRO A 1   3 ?   5.262  11.640 -15.033 1.000 51.210 ? 3   PRO A CB  1 
ATOM 24   O O   ? PRO A 1   3 ?   3.786   9.011 -15.750 1.000 51.210 ? 3   PRO A O   1 
ATOM 25   C CG  ? PRO A 1   3 ?   5.836  11.603 -13.653 1.000 51.210 ? 3   PRO A CG  1 
ATOM 26   C CD  ? PRO A 1   3 ?   4.926  10.788 -12.780 1.000 51.210 ? 3   PRO A CD  1 
ATOM 27   N N   ? GLY A 1   4 ?   2.039  10.380 -16.511 1.000 64.340 ? 4   GLY A N   1 
ATOM 28   C CA  ? GLY A 1   4 ?   1.508   9.401 -17.446 1.000 64.340 ? 4   GLY A CA  1 
ATOM 29   C C   ? GLY A 1   4 ?   0.274   8.689 -16.926 1.000 64.340 ? 4   GLY A C   1 
ATOM 30   O O   ? GLY A 1   4 ?  -0.195   7.725 -17.535 1.000 64.340 ? 4   GLY A O   1 
ATOM 31   N N   ? GLY A 1   5 ?  -0.177   9.147 -15.613 1.000 78.260 ? 5   GLY A N   1 
ATOM 32   C CA  ? GLY A 1   5 ?  -1.412   8.623 -15.051 1.000 78.260 ? 5   GLY A CA  1 
ATOM 33   C C   ? GLY A 1   5 ?  -2.648   9.345 -15.551 1.000 78.260 ? 5   GLY A C   1 
ATOM 34   O O   ? GLY A 1   5 ?  -2.545  10.313 -16.308 1.000 78.260 ? 5   GLY A O   1 
ATOM 35   N N   ? TYR A 1   6 ?  -3.778   8.818 -15.450 1.000 88.990 ? 6   TYR A N   1 
ATOM 36   C CA  ? TYR A 1   6 ?  -5.068   9.351 -15.873 1.000 88.990 ? 6   TYR A CA  1 
ATOM 37   C C   ? TYR A 1   6 ?  -6.082   9.291 -14.736 1.000 88.990 ? 6   TYR A C   1 
ATOM 38   C CB  ? TYR A 1   6 ?  -5.598   8.579 -17.086 1.000 88.990 ? 6   TYR A CB  1 
ATOM 39   O O   ? TYR A 1   6 ?  -5.866   8.597 -13.740 1.000 88.990 ? 6   TYR A O   1 
ATOM 40   C CG  ? TYR A 1   6 ?  -5.787   7.104 -16.831 1.000 88.990 ? 6   TYR A CG  1 
ATOM 41   C CD1 ? TYR A 1   6 ?  -4.733   6.207 -16.998 1.000 88.990 ? 6   TYR A CD1 1 
ATOM 42   C CD2 ? TYR A 1   6 ?  -7.019   6.603 -16.424 1.000 88.990 ? 6   TYR A CD2 1 
ATOM 43   C CE1 ? TYR A 1   6 ?  -4.904   4.846 -16.766 1.000 88.990 ? 6   TYR A CE1 1 
ATOM 44   C CE2 ? TYR A 1   6 ?  -7.200   5.244 -16.190 1.000 88.990 ? 6   TYR A CE2 1 
ATOM 45   O OH  ? TYR A 1   6 ?  -6.313   3.029 -16.132 1.000 88.990 ? 6   TYR A OH  1 
ATOM 46   C CZ  ? TYR A 1   6 ?  -6.138   4.375 -16.362 1.000 88.990 ? 6   TYR A CZ  1 
ATOM 47   N N   ? THR A 1   7 ?  -7.062  10.205 -14.848 1.000 92.350 ? 7   THR A N   1 
ATOM 48   C CA  ? THR A 1   7 ?  -8.153  10.134 -13.883 1.000 92.350 ? 7   THR A CA  1 
ATOM 49   C C   ? THR A 1   7 ?  -8.856   8.782 -13.961 1.000 92.350 ? 7   THR A C   1 
ATOM 50   C CB  ? THR A 1   7 ?  -9.176  11.262 -14.113 1.000 92.350 ? 7   THR A CB  1 
ATOM 51   O O   ? THR A 1   7 ?  -9.298   8.367 -15.034 1.000 92.350 ? 7   THR A O   1 
ATOM 52   C CG2 ? THR A 1   7 ? -10.316  11.184 -13.103 1.000 92.350 ? 7   THR A CG2 1 
ATOM 53   O OG1 ? THR A 1   7 ?  -8.520  12.529 -13.978 1.000 92.350 ? 7   THR A OG1 1 
ATOM 54   N N   ? CYS A 1   8 ?  -8.918   8.077 -12.813 1.000 93.890 ? 8   CYS A N   1 
ATOM 55   C CA  ? CYS A 1   8 ?  -9.610   6.795 -12.744 1.000 93.890 ? 8   CYS A CA  1 
ATOM 56   C C   ? CYS A 1   8 ? -11.105   6.969 -12.986 1.000 93.890 ? 8   CYS A C   1 
ATOM 57   C CB  ? CYS A 1   8 ?  -9.378   6.132 -11.387 1.000 93.890 ? 8   CYS A CB  1 
ATOM 58   O O   ? CYS A 1   8 ? -11.688   7.982 -12.597 1.000 93.890 ? 8   CYS A O   1 
ATOM 59   S SG  ? CYS A 1   8 ?  -7.658   5.670 -11.087 1.000 93.890 ? 8   CYS A SG  1 
ATOM 60   N N   ? ARG A 1   9 ? -11.581   5.960 -13.714 1.000 94.500 ? 9   ARG A N   1 
ATOM 61   C CA  ? ARG A 1   9 ? -13.038   5.935 -13.776 1.000 94.500 ? 9   ARG A CA  1 
ATOM 62   C C   ? ARG A 1   9 ? -13.644   5.800 -12.383 1.000 94.500 ? 9   ARG A C   1 
ATOM 63   C CB  ? ARG A 1   9 ? -13.519   4.789 -14.670 1.000 94.500 ? 9   ARG A CB  1 
ATOM 64   O O   ? ARG A 1   9 ? -13.140   5.041 -11.552 1.000 94.500 ? 9   ARG A O   1 
ATOM 65   C CG  ? ARG A 1   9 ? -13.180   4.972 -16.141 1.000 94.500 ? 9   ARG A CG  1 
ATOM 66   C CD  ? ARG A 1   9 ? -13.697   3.815 -16.986 1.000 94.500 ? 9   ARG A CD  1 
ATOM 67   N NE  ? ARG A 1   9 ? -13.304   3.953 -18.385 1.000 94.500 ? 9   ARG A NE  1 
ATOM 68   N NH1 ? ARG A 1   9 ? -14.208   1.935 -19.053 1.000 94.500 ? 9   ARG A NH1 1 
ATOM 69   N NH2 ? ARG A 1   9 ? -13.153   3.283 -20.577 1.000 94.500 ? 9   ARG A NH2 1 
ATOM 70   C CZ  ? ARG A 1   9 ? -13.556   3.057 -19.335 1.000 94.500 ? 9   ARG A CZ  1 
ATOM 71   N N   ? PRO A 1  10 ? -14.683   6.608 -12.056 1.000 93.890 ? 10  PRO A N   1 
ATOM 72   C CA  ? PRO A 1  10 ? -15.316   6.503 -10.739 1.000 93.890 ? 10  PRO A CA  1 
ATOM 73   C C   ? PRO A 1  10 ? -15.658   5.063 -10.362 1.000 93.890 ? 10  PRO A C   1 
ATOM 74   C CB  ? PRO A 1  10 ? -16.586   7.344 -10.891 1.000 93.890 ? 10  PRO A CB  1 
ATOM 75   O O   ? PRO A 1  10 ? -16.190   4.315 -11.186 1.000 93.890 ? 10  PRO A O   1 
ATOM 76   C CG  ? PRO A 1  10 ? -16.255   8.349 -11.947 1.000 93.890 ? 10  PRO A CG  1 
ATOM 77   C CD  ? PRO A 1  10 ? -15.377   7.691 -12.973 1.000 93.890 ? 10  PRO A CD  1 
ATOM 78   N N   ? HIS A 1  11 ? -15.117   4.697  -9.080 1.000 91.840 ? 11  HIS A N   1 
ATOM 79   C CA  ? HIS A 1  11 ? -15.461   3.443  -8.418 1.000 91.840 ? 11  HIS A CA  1 
ATOM 80   C C   ? HIS A 1  11 ? -14.852   2.250  -9.147 1.000 91.840 ? 11  HIS A C   1 
ATOM 81   C CB  ? HIS A 1  11 ? -16.979   3.284  -8.327 1.000 91.840 ? 11  HIS A CB  1 
ATOM 82   O O   ? HIS A 1  11 ? -15.303   1.116  -8.975 1.000 91.840 ? 11  HIS A O   1 
ATOM 83   C CG  ? HIS A 1  11 ? -17.669   4.450  -7.695 1.000 91.840 ? 11  HIS A CG  1 
ATOM 84   C CD2 ? HIS A 1  11 ? -18.623   5.285  -8.171 1.000 91.840 ? 11  HIS A CD2 1 
ATOM 85   N ND1 ? HIS A 1  11 ? -17.390   4.874  -6.413 1.000 91.840 ? 11  HIS A ND1 1 
ATOM 86   C CE1 ? HIS A 1  11 ? -18.147   5.920  -6.127 1.000 91.840 ? 11  HIS A CE1 1 
ATOM 87   N NE2 ? HIS A 1  11 ? -18.904   6.190  -7.177 1.000 91.840 ? 11  HIS A NE2 1 
ATOM 88   N N   ? SER A 1  12 ? -13.929   2.502 -10.072 1.000 95.060 ? 12  SER A N   1 
ATOM 89   C CA  ? SER A 1  12 ? -13.172   1.457 -10.752 1.000 95.060 ? 12  SER A CA  1 
ATOM 90   C C   ? SER A 1  12 ? -12.142   0.826  -9.820 1.000 95.060 ? 12  SER A C   1 
ATOM 91   C CB  ? SER A 1  12 ? -12.473   2.019 -11.990 1.000 95.060 ? 12  SER A CB  1 
ATOM 92   O O   ? SER A 1  12 ? -11.604  -0.244 -10.114 1.000 95.060 ? 12  SER A O   1 
ATOM 93   O OG  ? SER A 1  12 ? -11.537   3.019 -11.629 1.000 95.060 ? 12  SER A OG  1 
ATOM 94   N N   ? GLN A 1  13 ? -11.820   1.404  -8.708 1.000 96.300 ? 13  GLN A N   1 
ATOM 95   C CA  ? GLN A 1  13 ? -10.914   0.917  -7.674 1.000 96.300 ? 13  GLN A CA  1 
ATOM 96   C C   ? GLN A 1  13 ? -11.619   0.822  -6.324 1.000 96.300 ? 13  GLN A C   1 
ATOM 97   C CB  ? GLN A 1  13 ?  -9.688   1.824  -7.563 1.000 96.300 ? 13  GLN A CB  1 
ATOM 98   O O   ? GLN A 1  13 ? -11.275   1.542  -5.386 1.000 96.300 ? 13  GLN A O   1 
ATOM 99   C CG  ? GLN A 1  13 ?  -8.956   2.035  -8.882 1.000 96.300 ? 13  GLN A CG  1 
ATOM 100  C CD  ? GLN A 1  13 ?  -8.600   0.731  -9.570 1.000 96.300 ? 13  GLN A CD  1 
ATOM 101  N NE2 ? GLN A 1  13 ?  -8.960   0.615 -10.844 1.000 96.300 ? 13  GLN A NE2 1 
ATOM 102  O OE1 ? GLN A 1  13 ?  -8.006  -0.166  -8.962 1.000 96.300 ? 13  GLN A OE1 1 
ATOM 103  N N   ? PRO A 1  14 ? -12.539  -0.109  -6.128 1.000 96.610 ? 14  PRO A N   1 
ATOM 104  C CA  ? PRO A 1  14 ? -13.430  -0.161  -4.966 1.000 96.610 ? 14  PRO A CA  1 
ATOM 105  C C   ? PRO A 1  14 ? -12.732  -0.673  -3.709 1.000 96.610 ? 14  PRO A C   1 
ATOM 106  C CB  ? PRO A 1  14 ? -14.532  -1.126  -5.410 1.000 96.610 ? 14  PRO A CB  1 
ATOM 107  O O   ? PRO A 1  14 ? -13.312  -0.643  -2.620 1.000 96.610 ? 14  PRO A O   1 
ATOM 108  C CG  ? PRO A 1  14 ? -13.870  -2.036  -6.394 1.000 96.610 ? 14  PRO A CG  1 
ATOM 109  C CD  ? PRO A 1  14 ? -12.866  -1.240  -7.178 1.000 96.610 ? 14  PRO A CD  1 
ATOM 110  N N   ? TRP A 1  15 ? -11.464  -0.954  -3.754 1.000 97.700 ? 15  TRP A N   1 
ATOM 111  C CA  ? TRP A 1  15 ? -10.652  -1.441  -2.644 1.000 97.700 ? 15  TRP A CA  1 
ATOM 112  C C   ? TRP A 1  15 ?  -9.776  -0.326  -2.081 1.000 97.700 ? 15  TRP A C   1 
ATOM 113  C CB  ? TRP A 1  15 ?  -9.779  -2.617  -3.091 1.000 97.700 ? 15  TRP A CB  1 
ATOM 114  O O   ? TRP A 1  15 ?  -9.156  -0.488  -1.027 1.000 97.700 ? 15  TRP A O   1 
ATOM 115  C CG  ? TRP A 1  15 ?  -9.174  -2.443  -4.452 1.000 97.700 ? 15  TRP A CG  1 
ATOM 116  C CD1 ? TRP A 1  15 ?  -7.955  -1.900  -4.749 1.000 97.700 ? 15  TRP A CD1 1 
ATOM 117  C CD2 ? TRP A 1  15 ?  -9.765  -2.812  -5.702 1.000 97.700 ? 15  TRP A CD2 1 
ATOM 118  C CE2 ? TRP A 1  15 ?  -8.846  -2.463  -6.717 1.000 97.700 ? 15  TRP A CE2 1 
ATOM 119  C CE3 ? TRP A 1  15 ? -10.982  -3.405  -6.063 1.000 97.700 ? 15  TRP A CE3 1 
ATOM 120  N NE1 ? TRP A 1  15 ?  -7.752  -1.909  -6.109 1.000 97.700 ? 15  TRP A NE1 1 
ATOM 121  C CH2 ? TRP A 1  15 ? -10.306  -3.269  -8.396 1.000 97.700 ? 15  TRP A CH2 1 
ATOM 122  C CZ2 ? TRP A 1  15 ?  -9.108  -2.688  -8.071 1.000 97.700 ? 15  TRP A CZ2 1 
ATOM 123  C CZ3 ? TRP A 1  15 ? -11.241  -3.628  -7.411 1.000 97.700 ? 15  TRP A CZ3 1 
ATOM 124  N N   ? GLN A 1  16 ?  -9.594   0.765  -2.882 1.000 97.500 ? 16  GLN A N   1 
ATOM 125  C CA  ? GLN A 1  16 ?  -8.720   1.873  -2.511 1.000 97.500 ? 16  GLN A CA  1 
ATOM 126  C C   ? GLN A 1  16 ?  -9.251   2.603  -1.280 1.000 97.500 ? 16  GLN A C   1 
ATOM 127  C CB  ? GLN A 1  16 ?  -8.568   2.851  -3.676 1.000 97.500 ? 16  GLN A CB  1 
ATOM 128  O O   ? GLN A 1  16 ? -10.429   2.962  -1.225 1.000 97.500 ? 16  GLN A O   1 
ATOM 129  C CG  ? GLN A 1  16 ?  -7.637   4.019  -3.381 1.000 97.500 ? 16  GLN A CG  1 
ATOM 130  C CD  ? GLN A 1  16 ?  -6.174   3.617  -3.377 1.000 97.500 ? 16  GLN A CD  1 
ATOM 131  N NE2 ? GLN A 1  16 ?  -5.369   4.316  -2.584 1.000 97.500 ? 16  GLN A NE2 1 
ATOM 132  O OE1 ? GLN A 1  16 ?  -5.771   2.684  -4.080 1.000 97.500 ? 16  GLN A OE1 1 
ATOM 133  N N   ? ALA A 1  17 ?  -8.366   2.836  -0.289 1.000 97.700 ? 17  ALA A N   1 
ATOM 134  C CA  ? ALA A 1  17 ?  -8.725   3.522   0.949 1.000 97.700 ? 17  ALA A CA  1 
ATOM 135  C C   ? ALA A 1  17 ?  -7.908   4.799   1.125 1.000 97.700 ? 17  ALA A C   1 
ATOM 136  C CB  ? ALA A 1  17 ?  -8.526   2.597   2.147 1.000 97.700 ? 17  ALA A CB  1 
ATOM 137  O O   ? ALA A 1  17 ?  -6.705   4.815   0.855 1.000 97.700 ? 17  ALA A O   1 
ATOM 138  N N   ? ALA A 1  18 ?  -8.601   5.826   1.571 1.000 97.280 ? 18  ALA A N   1 
ATOM 139  C CA  ? ALA A 1  18 ?  -7.935   7.074   1.937 1.000 97.280 ? 18  ALA A CA  1 
ATOM 140  C C   ? ALA A 1  18 ?  -7.778   7.187   3.451 1.000 97.280 ? 18  ALA A C   1 
ATOM 141  C CB  ? ALA A 1  18 ?  -8.711   8.271   1.395 1.000 97.280 ? 18  ALA A CB  1 
ATOM 142  O O   ? ALA A 1  18 ?  -8.762   7.111   4.191 1.000 97.280 ? 18  ALA A O   1 
ATOM 143  N N   ? LEU A 1  19 ?  -6.558   7.334   3.836 1.000 97.330 ? 19  LEU A N   1 
ATOM 144  C CA  ? LEU A 1  19 ?  -6.270   7.563   5.248 1.000 97.330 ? 19  LEU A CA  1 
ATOM 145  C C   ? LEU A 1  19 ?  -6.075   9.050   5.528 1.000 97.330 ? 19  LEU A C   1 
ATOM 146  C CB  ? LEU A 1  19 ?  -5.024   6.783   5.675 1.000 97.330 ? 19  LEU A CB  1 
ATOM 147  O O   ? LEU A 1  19 ?  -5.075   9.638   5.110 1.000 97.330 ? 19  LEU A O   1 
ATOM 148  C CG  ? LEU A 1  19 ?  -5.221   5.294   5.960 1.000 97.330 ? 19  LEU A CG  1 
ATOM 149  C CD1 ? LEU A 1  19 ?  -5.769   4.586   4.726 1.000 97.330 ? 19  LEU A CD1 1 
ATOM 150  C CD2 ? LEU A 1  19 ?  -3.910   4.657   6.410 1.000 97.330 ? 19  LEU A CD2 1 
ATOM 151  N N   ? LEU A 1  20 ?  -7.055   9.602   6.303 1.000 96.050 ? 20  LEU A N   1 
ATOM 152  C CA  ? LEU A 1  20 ?  -7.032  11.041   6.547 1.000 96.050 ? 20  LEU A CA  1 
ATOM 153  C C   ? LEU A 1  20 ?  -6.731  11.339   8.012 1.000 96.050 ? 20  LEU A C   1 
ATOM 154  C CB  ? LEU A 1  20 ?  -8.369  11.673   6.150 1.000 96.050 ? 20  LEU A CB  1 
ATOM 155  O O   ? LEU A 1  20 ?  -7.231  10.652   8.905 1.000 96.050 ? 20  LEU A O   1 
ATOM 156  C CG  ? LEU A 1  20 ?  -8.538  12.031   4.673 1.000 96.050 ? 20  LEU A CG  1 
ATOM 157  C CD1 ? LEU A 1  20 ?  -8.516  10.770   3.815 1.000 96.050 ? 20  LEU A CD1 1 
ATOM 158  C CD2 ? LEU A 1  20 ?  -9.831  12.810   4.455 1.000 96.050 ? 20  LEU A CD2 1 
ATOM 159  N N   ? VAL A 1  21 ?  -5.894  12.351   8.173 1.000 94.820 ? 21  VAL A N   1 
ATOM 160  C CA  ? VAL A 1  21 ?  -5.594  12.924   9.480 1.000 94.820 ? 21  VAL A CA  1 
ATOM 161  C C   ? VAL A 1  21 ?  -5.992  14.398   9.503 1.000 94.820 ? 21  VAL A C   1 
ATOM 162  C CB  ? VAL A 1  21 ?  -4.098  12.770   9.837 1.000 94.820 ? 21  VAL A CB  1 
ATOM 163  O O   ? VAL A 1  21 ?  -5.513  15.189   8.688 1.000 94.820 ? 21  VAL A O   1 
ATOM 164  C CG1 ? VAL A 1  21 ?  -3.796  13.414  11.189 1.000 94.820 ? 21  VAL A CG1 1 
ATOM 165  C CG2 ? VAL A 1  21 ?  -3.700  11.296   9.843 1.000 94.820 ? 21  VAL A CG2 1 
ATOM 166  N N   ? GLN A 1  22 ?  -6.924  14.710  10.420 1.000 92.070 ? 22  GLN A N   1 
ATOM 167  C CA  ? GLN A 1  22 ?  -7.441  16.070  10.531 1.000 92.070 ? 22  GLN A CA  1 
ATOM 168  C C   ? GLN A 1  22 ?  -7.953  16.575   9.185 1.000 92.070 ? 22  GLN A C   1 
ATOM 169  C CB  ? GLN A 1  22 ?  -6.362  17.012  11.069 1.000 92.070 ? 22  GLN A CB  1 
ATOM 170  O O   ? GLN A 1  22 ?  -7.688  17.717   8.803 1.000 92.070 ? 22  GLN A O   1 
ATOM 171  C CG  ? GLN A 1  22 ?  -5.904  16.678  12.482 1.000 92.070 ? 22  GLN A CG  1 
ATOM 172  C CD  ? GLN A 1  22 ?  -4.797  17.593  12.972 1.000 92.070 ? 22  GLN A CD  1 
ATOM 173  N NE2 ? GLN A 1  22 ?  -4.713  17.771  14.286 1.000 92.070 ? 22  GLN A NE2 1 
ATOM 174  O OE1 ? GLN A 1  22 ?  -4.023  18.134  12.176 1.000 92.070 ? 22  GLN A OE1 1 
ATOM 175  N N   ? GLY A 1  23 ?  -8.579  15.655   8.368 1.000 90.290 ? 23  GLY A N   1 
ATOM 176  C CA  ? GLY A 1  23 ?  -9.281  16.050   7.157 1.000 90.290 ? 23  GLY A CA  1 
ATOM 177  C C   ? GLY A 1  23 ?  -8.375  16.141   5.944 1.000 90.290 ? 23  GLY A C   1 
ATOM 178  O O   ? GLY A 1  23 ?  -8.826  16.485   4.850 1.000 90.290 ? 23  GLY A O   1 
ATOM 179  N N   ? ARG A 1  24 ?  -7.072  15.781   6.170 1.000 92.090 ? 24  ARG A N   1 
ATOM 180  C CA  ? ARG A 1  24 ?  -6.101  15.821   5.082 1.000 92.090 ? 24  ARG A CA  1 
ATOM 181  C C   ? ARG A 1  24 ?  -5.586  14.423   4.755 1.000 92.090 ? 24  ARG A C   1 
ATOM 182  C CB  ? ARG A 1  24 ?  -4.930  16.740   5.439 1.000 92.090 ? 24  ARG A CB  1 
ATOM 183  O O   ? ARG A 1  24 ?  -5.328  13.624   5.658 1.000 92.090 ? 24  ARG A O   1 
ATOM 184  C CG  ? ARG A 1  24 ?  -5.319  18.203   5.588 1.000 92.090 ? 24  ARG A CG  1 
ATOM 185  C CD  ? ARG A 1  24 ?  -4.108  19.082   5.867 1.000 92.090 ? 24  ARG A CD  1 
ATOM 186  N NE  ? ARG A 1  24 ?  -4.478  20.491   5.968 1.000 92.090 ? 24  ARG A NE  1 
ATOM 187  N NH1 ? ARG A 1  24 ?  -2.380  21.208   6.617 1.000 92.090 ? 24  ARG A NH1 1 
ATOM 188  N NH2 ? ARG A 1  24 ?  -4.089  22.717   6.381 1.000 92.090 ? 24  ARG A NH2 1 
ATOM 189  C CZ  ? ARG A 1  24 ?  -3.648  21.469   6.322 1.000 92.090 ? 24  ARG A CZ  1 
ATOM 190  N N   ? LEU A 1  25 ?  -5.437  14.200   3.405 1.000 93.710 ? 25  LEU A N   1 
ATOM 191  C CA  ? LEU A 1  25 ?  -4.914  12.913   2.959 1.000 93.710 ? 25  LEU A CA  1 
ATOM 192  C C   ? LEU A 1  25 ?  -3.500  12.690   3.482 1.000 93.710 ? 25  LEU A C   1 
ATOM 193  C CB  ? LEU A 1  25 ?  -4.924  12.832   1.430 1.000 93.710 ? 25  LEU A CB  1 
ATOM 194  O O   ? LEU A 1  25 ?  -2.609  13.510   3.247 1.000 93.710 ? 25  LEU A O   1 
ATOM 195  C CG  ? LEU A 1  25 ?  -4.371  11.545   0.816 1.000 93.710 ? 25  LEU A CG  1 
ATOM 196  C CD1 ? LEU A 1  25 ?  -5.303  10.374   1.109 1.000 93.710 ? 25  LEU A CD1 1 
ATOM 197  C CD2 ? LEU A 1  25 ?  -4.170  11.712  -0.686 1.000 93.710 ? 25  LEU A CD2 1 
ATOM 198  N N   ? PHE A 1  26 ?  -3.306  11.516   4.225 1.000 94.480 ? 26  PHE A N   1 
ATOM 199  C CA  ? PHE A 1  26 ?  -1.998  11.163   4.766 1.000 94.480 ? 26  PHE A CA  1 
ATOM 200  C C   ? PHE A 1  26 ?  -1.369  10.030   3.966 1.000 94.480 ? 26  PHE A C   1 
ATOM 201  C CB  ? PHE A 1  26 ?  -2.116  10.764   6.240 1.000 94.480 ? 26  PHE A CB  1 
ATOM 202  O O   ? PHE A 1  26 ?  -0.219  10.133   3.533 1.000 94.480 ? 26  PHE A O   1 
ATOM 203  C CG  ? PHE A 1  26 ?  -0.803  10.392   6.875 1.000 94.480 ? 26  PHE A CG  1 
ATOM 204  C CD1 ? PHE A 1  26 ?  -0.516   9.069   7.188 1.000 94.480 ? 26  PHE A CD1 1 
ATOM 205  C CD2 ? PHE A 1  26 ?   0.145  11.366   7.158 1.000 94.480 ? 26  PHE A CD2 1 
ATOM 206  C CE1 ? PHE A 1  26 ?   0.698   8.722   7.776 1.000 94.480 ? 26  PHE A CE1 1 
ATOM 207  C CE2 ? PHE A 1  26 ?   1.361  11.027   7.745 1.000 94.480 ? 26  PHE A CE2 1 
ATOM 208  C CZ  ? PHE A 1  26 ?   1.635   9.705   8.054 1.000 94.480 ? 26  PHE A CZ  1 
ATOM 209  N N   ? CYS A 1  27 ?  -2.100   8.986   3.807 1.000 96.670 ? 27  CYS A N   1 
ATOM 210  C CA  ? CYS A 1  27 ?  -1.662   7.801   3.079 1.000 96.670 ? 27  CYS A CA  1 
ATOM 211  C C   ? CYS A 1  27 ?  -2.839   7.113   2.398 1.000 96.670 ? 27  CYS A C   1 
ATOM 212  C CB  ? CYS A 1  27 ?  -0.962   6.822   4.020 1.000 96.670 ? 27  CYS A CB  1 
ATOM 213  O O   ? CYS A 1  27 ?  -3.997   7.415   2.694 1.000 96.670 ? 27  CYS A O   1 
ATOM 214  S SG  ? CYS A 1  27 ?   0.768   7.229   4.340 1.000 96.670 ? 27  CYS A SG  1 
ATOM 215  N N   ? GLY A 1  28 ?  -2.481   6.285   1.523 1.000 96.990 ? 28  GLY A N   1 
ATOM 216  C CA  ? GLY A 1  28 ?  -3.471   5.373   0.973 1.000 96.990 ? 28  GLY A CA  1 
ATOM 217  C C   ? GLY A 1  28 ?  -3.515   4.037   1.689 1.000 96.990 ? 28  GLY A C   1 
ATOM 218  O O   ? GLY A 1  28 ?  -2.743   3.800   2.621 1.000 96.990 ? 28  GLY A O   1 
ATOM 219  N N   ? GLY A 1  29 ?  -4.405   3.181   1.330 1.000 97.940 ? 29  GLY A N   1 
ATOM 220  C CA  ? GLY A 1  29 ?  -4.573   1.832   1.846 1.000 97.940 ? 29  GLY A CA  1 
ATOM 221  C C   ? GLY A 1  29 ?  -5.422   0.951   0.950 1.000 97.940 ? 29  GLY A C   1 
ATOM 222  O O   ? GLY A 1  29 ?  -5.932   1.408  -0.075 1.000 97.940 ? 29  GLY A O   1 
ATOM 223  N N   ? VAL A 1  30 ?  -5.485  -0.315   1.378 1.000 98.440 ? 30  VAL A N   1 
ATOM 224  C CA  ? VAL A 1  30 ?  -6.231  -1.290   0.589 1.000 98.440 ? 30  VAL A CA  1 
ATOM 225  C C   ? VAL A 1  30 ?  -7.120  -2.126   1.507 1.000 98.440 ? 30  VAL A C   1 
ATOM 226  C CB  ? VAL A 1  30 ?  -5.286  -2.209  -0.218 1.000 98.440 ? 30  VAL A CB  1 
ATOM 227  O O   ? VAL A 1  30 ?  -6.655  -2.657   2.518 1.000 98.440 ? 30  VAL A O   1 
ATOM 228  C CG1 ? VAL A 1  30 ?  -6.082  -3.095  -1.174 1.000 98.440 ? 30  VAL A CG1 1 
ATOM 229  C CG2 ? VAL A 1  30 ?  -4.261  -1.376  -0.986 1.000 98.440 ? 30  VAL A CG2 1 
ATOM 230  N N   ? LEU A 1  31 ?  -8.417  -2.150   1.187 1.000 98.420 ? 31  LEU A N   1 
ATOM 231  C CA  ? LEU A 1  31 ?  -9.337  -3.010   1.923 1.000 98.420 ? 31  LEU A CA  1 
ATOM 232  C C   ? LEU A 1  31 ?  -9.113  -4.476   1.568 1.000 98.420 ? 31  LEU A C   1 
ATOM 233  C CB  ? LEU A 1  31 ? -10.788  -2.618   1.631 1.000 98.420 ? 31  LEU A CB  1 
ATOM 234  O O   ? LEU A 1  31 ?  -9.391  -4.895   0.442 1.000 98.420 ? 31  LEU A O   1 
ATOM 235  C CG  ? LEU A 1  31 ? -11.862  -3.320   2.463 1.000 98.420 ? 31  LEU A CG  1 
ATOM 236  C CD1 ? LEU A 1  31 ? -11.737  -2.925   3.931 1.000 98.420 ? 31  LEU A CD1 1 
ATOM 237  C CD2 ? LEU A 1  31 ? -13.252  -2.990   1.932 1.000 98.420 ? 31  LEU A CD2 1 
ATOM 238  N N   ? VAL A 1  32 ?  -8.669  -5.335   2.547 1.000 98.190 ? 32  VAL A N   1 
ATOM 239  C CA  ? VAL A 1  32 ?  -8.304  -6.722   2.277 1.000 98.190 ? 32  VAL A CA  1 
ATOM 240  C C   ? VAL A 1  32 ?  -9.206  -7.660   3.076 1.000 98.190 ? 32  VAL A C   1 
ATOM 241  C CB  ? VAL A 1  32 ?  -6.821  -6.995   2.612 1.000 98.190 ? 32  VAL A CB  1 
ATOM 242  O O   ? VAL A 1  32 ?  -9.171  -8.878   2.885 1.000 98.190 ? 32  VAL A O   1 
ATOM 243  C CG1 ? VAL A 1  32 ?  -5.902  -6.231   1.659 1.000 98.190 ? 32  VAL A CG1 1 
ATOM 244  C CG2 ? VAL A 1  32 ?  -6.524  -6.617   4.062 1.000 98.190 ? 32  VAL A CG2 1 
ATOM 245  N N   ? HIS A 1  33 ? -10.021  -7.069   3.934 1.000 98.020 ? 33  HIS A N   1 
ATOM 246  C CA  ? HIS A 1  33 ? -11.032  -7.666   4.800 1.000 98.020 ? 33  HIS A CA  1 
ATOM 247  C C   ? HIS A 1  33 ? -12.050  -6.626   5.256 1.000 98.020 ? 33  HIS A C   1 
ATOM 248  C CB  ? HIS A 1  33 ? -10.375  -8.325   6.014 1.000 98.020 ? 33  HIS A CB  1 
ATOM 249  O O   ? HIS A 1  33 ? -11.712  -5.452   5.424 1.000 98.020 ? 33  HIS A O   1 
ATOM 250  C CG  ? HIS A 1  33 ? -11.321  -9.135   6.842 1.000 98.020 ? 33  HIS A CG  1 
ATOM 251  C CD2 ? HIS A 1  33 ? -11.539 -10.470   6.893 1.000 98.020 ? 33  HIS A CD2 1 
ATOM 252  N ND1 ? HIS A 1  33 ? -12.186  -8.568   7.752 1.000 98.020 ? 33  HIS A ND1 1 
ATOM 253  C CE1 ? HIS A 1  33 ? -12.896  -9.522   8.330 1.000 98.020 ? 33  HIS A CE1 1 
ATOM 254  N NE2 ? HIS A 1  33 ? -12.523 -10.686   7.826 1.000 98.020 ? 33  HIS A NE2 1 
ATOM 255  N N   ? PRO A 1  34 ? -13.400  -7.062   5.475 1.000 97.460 ? 34  PRO A N   1 
ATOM 256  C CA  ? PRO A 1  34 ? -14.419  -6.078   5.846 1.000 97.460 ? 34  PRO A CA  1 
ATOM 257  C C   ? PRO A 1  34 ? -14.022  -5.249   7.066 1.000 97.460 ? 34  PRO A C   1 
ATOM 258  C CB  ? PRO A 1  34 ? -15.648  -6.939   6.147 1.000 97.460 ? 34  PRO A CB  1 
ATOM 259  O O   ? PRO A 1  34 ? -14.505  -4.128   7.239 1.000 97.460 ? 34  PRO A O   1 
ATOM 260  C CG  ? PRO A 1  34 ? -15.520  -8.118   5.238 1.000 97.460 ? 34  PRO A CG  1 
ATOM 261  C CD  ? PRO A 1  34 ? -14.072  -8.513   5.169 1.000 97.460 ? 34  PRO A CD  1 
ATOM 262  N N   ? LYS A 1  35 ? -13.061  -5.691   7.851 1.000 98.010 ? 35  LYS A N   1 
ATOM 263  C CA  ? LYS A 1  35 ? -12.673  -4.976   9.063 1.000 98.010 ? 35  LYS A CA  1 
ATOM 264  C C   ? LYS A 1  35 ? -11.194  -4.598   9.029 1.000 98.010 ? 35  LYS A C   1 
ATOM 265  C CB  ? LYS A 1  35 ? -12.969  -5.821  10.303 1.000 98.010 ? 35  LYS A CB  1 
ATOM 266  O O   ? LYS A 1  35 ? -10.643  -4.135  10.030 1.000 98.010 ? 35  LYS A O   1 
ATOM 267  C CG  ? LYS A 1  35 ? -13.024  -5.022  11.597 1.000 98.010 ? 35  LYS A CG  1 
ATOM 268  C CD  ? LYS A 1  35 ? -13.481  -5.885  12.767 1.000 98.010 ? 35  LYS A CD  1 
ATOM 269  C CE  ? LYS A 1  35 ? -13.555  -5.082  14.059 1.000 98.010 ? 35  LYS A CE  1 
ATOM 270  N NZ  ? LYS A 1  35 ? -13.976  -5.930  15.214 1.000 98.010 ? 35  LYS A NZ  1 
ATOM 271  N N   ? TRP A 1  36 ? -10.517  -4.927   7.894 1.000 98.450 ? 36  TRP A N   1 
ATOM 272  C CA  ? TRP A 1  36 ?  -9.073  -4.715   7.902 1.000 98.450 ? 36  TRP A CA  1 
ATOM 273  C C   ? TRP A 1  36 ?  -8.618  -4.015   6.627 1.000 98.450 ? 36  TRP A C   1 
ATOM 274  C CB  ? TRP A 1  36 ?  -8.335  -6.048   8.059 1.000 98.450 ? 36  TRP A CB  1 
ATOM 275  O O   ? TRP A 1  36 ?  -9.019  -4.396   5.525 1.000 98.450 ? 36  TRP A O   1 
ATOM 276  C CG  ? TRP A 1  36 ?  -8.496  -6.678   9.410 1.000 98.450 ? 36  TRP A CG  1 
ATOM 277  C CD1 ? TRP A 1  36 ?  -9.468  -7.556   9.800 1.000 98.450 ? 36  TRP A CD1 1 
ATOM 278  C CD2 ? TRP A 1  36 ?  -7.659  -6.473  10.553 1.000 98.450 ? 36  TRP A CD2 1 
ATOM 279  C CE2 ? TRP A 1  36 ?  -8.184  -7.260  11.602 1.000 98.450 ? 36  TRP A CE2 1 
ATOM 280  C CE3 ? TRP A 1  36 ?  -6.515  -5.700  10.791 1.000 98.450 ? 36  TRP A CE3 1 
ATOM 281  N NE1 ? TRP A 1  36 ?  -9.286  -7.910  11.117 1.000 98.450 ? 36  TRP A NE1 1 
ATOM 282  C CH2 ? TRP A 1  36 ?  -6.484  -6.530  13.078 1.000 98.450 ? 36  TRP A CH2 1 
ATOM 283  C CZ2 ? TRP A 1  36 ?  -7.602  -7.295  12.871 1.000 98.450 ? 36  TRP A CZ2 1 
ATOM 284  C CZ3 ? TRP A 1  36 ?  -5.937  -5.737  12.055 1.000 98.450 ? 36  TRP A CZ3 1 
ATOM 285  N N   ? VAL A 1  37 ?  -7.802  -2.948   6.802 1.000 98.590 ? 37  VAL A N   1 
ATOM 286  C CA  ? VAL A 1  37 ?  -7.148  -2.203   5.731 1.000 98.590 ? 37  VAL A CA  1 
ATOM 287  C C   ? VAL A 1  37 ?  -5.637  -2.416   5.801 1.000 98.590 ? 37  VAL A C   1 
ATOM 288  C CB  ? VAL A 1  37 ?  -7.477  -0.695   5.805 1.000 98.590 ? 37  VAL A CB  1 
ATOM 289  O O   ? VAL A 1  37 ?  -5.045  -2.352   6.881 1.000 98.590 ? 37  VAL A O   1 
ATOM 290  C CG1 ? VAL A 1  37 ?  -6.645   0.090   4.792 1.000 98.590 ? 37  VAL A CG1 1 
ATOM 291  C CG2 ? VAL A 1  37 ?  -8.969  -0.463   5.570 1.000 98.590 ? 37  VAL A CG2 1 
ATOM 292  N N   ? LEU A 1  38 ?  -5.096  -2.739   4.667 1.000 98.600 ? 38  LEU A N   1 
ATOM 293  C CA  ? LEU A 1  38 ?  -3.651  -2.890   4.536 1.000 98.600 ? 38  LEU A CA  1 
ATOM 294  C C   ? LEU A 1  38 ?  -3.009  -1.590   4.063 1.000 98.600 ? 38  LEU A C   1 
ATOM 295  C CB  ? LEU A 1  38 ?  -3.317  -4.022   3.561 1.000 98.600 ? 38  LEU A CB  1 
ATOM 296  O O   ? LEU A 1  38 ?  -3.508  -0.948   3.135 1.000 98.600 ? 38  LEU A O   1 
ATOM 297  C CG  ? LEU A 1  38 ?  -1.870  -4.516   3.566 1.000 98.600 ? 38  LEU A CG  1 
ATOM 298  C CD1 ? LEU A 1  38 ?  -1.536  -5.164   4.906 1.000 98.600 ? 38  LEU A CD1 1 
ATOM 299  C CD2 ? LEU A 1  38 ?  -1.634  -5.494   2.420 1.000 98.600 ? 38  LEU A CD2 1 
ATOM 300  N N   ? THR A 1  39 ?  -1.855  -1.142   4.677 1.000 98.560 ? 39  THR A N   1 
ATOM 301  C CA  ? THR A 1  39 ?  -1.141   0.075   4.308 1.000 98.560 ? 39  THR A CA  1 
ATOM 302  C C   ? THR A 1  39 ?   0.341  -0.041   4.652 1.000 98.560 ? 39  THR A C   1 
ATOM 303  C CB  ? THR A 1  39 ?  -1.739   1.308   5.010 1.000 98.560 ? 39  THR A CB  1 
ATOM 304  O O   ? THR A 1  39 ?   0.805  -1.105   5.068 1.000 98.560 ? 39  THR A O   1 
ATOM 305  C CG2 ? THR A 1  39 ?  -1.429   1.296   6.503 1.000 98.560 ? 39  THR A CG2 1 
ATOM 306  O OG1 ? THR A 1  39 ?  -1.188   2.496   4.428 1.000 98.560 ? 39  THR A OG1 1 
ATOM 307  N N   ? ALA A 1  40 ?   1.083   0.955   4.400 1.000 98.350 ? 40  ALA A N   1 
ATOM 308  C CA  ? ALA A 1  40 ?   2.514   0.949   4.695 1.000 98.350 ? 40  ALA A CA  1 
ATOM 309  C C   ? ALA A 1  40 ?   2.772   1.273   6.164 1.000 98.350 ? 40  ALA A C   1 
ATOM 310  C CB  ? ALA A 1  40 ?   3.246   1.943   3.797 1.000 98.350 ? 40  ALA A CB  1 
ATOM 311  O O   ? ALA A 1  40 ?   2.114   2.145   6.738 1.000 98.350 ? 40  ALA A O   1 
ATOM 312  N N   ? ALA A 1  41 ?   3.767   0.578   6.759 1.000 98.160 ? 41  ALA A N   1 
ATOM 313  C CA  ? ALA A 1  41 ?   4.122   0.794   8.160 1.000 98.160 ? 41  ALA A CA  1 
ATOM 314  C C   ? ALA A 1  41 ?   4.665   2.203   8.377 1.000 98.160 ? 41  ALA A C   1 
ATOM 315  C CB  ? ALA A 1  41 ?   5.146  -0.244   8.614 1.000 98.160 ? 41  ALA A CB  1 
ATOM 316  O O   ? ALA A 1  41 ?   4.462   2.796   9.440 1.000 98.160 ? 41  ALA A O   1 
ATOM 317  N N   ? HIS A 1  42 ?   5.347   2.730   7.414 1.000 96.950 ? 42  HIS A N   1 
ATOM 318  C CA  ? HIS A 1  42 ?   5.929   4.061   7.542 1.000 96.950 ? 42  HIS A CA  1 
ATOM 319  C C   ? HIS A 1  42 ?   4.849   5.138   7.540 1.000 96.950 ? 42  HIS A C   1 
ATOM 320  C CB  ? HIS A 1  42 ?   6.929   4.319   6.413 1.000 96.950 ? 42  HIS A CB  1 
ATOM 321  O O   ? HIS A 1  42 ?   5.139   6.314   7.775 1.000 96.950 ? 42  HIS A O   1 
ATOM 322  C CG  ? HIS A 1  42 ?   6.285   4.625   5.099 1.000 96.950 ? 42  HIS A CG  1 
ATOM 323  C CD2 ? HIS A 1  42 ?   5.830   5.791   4.582 1.000 96.950 ? 42  HIS A CD2 1 
ATOM 324  N ND1 ? HIS A 1  42 ?   6.042   3.659   4.146 1.000 96.950 ? 42  HIS A ND1 1 
ATOM 325  C CE1 ? HIS A 1  42 ?   5.466   4.220   3.096 1.000 96.950 ? 42  HIS A CE1 1 
ATOM 326  N NE2 ? HIS A 1  42 ?   5.326   5.513   3.335 1.000 96.950 ? 42  HIS A NE2 1 
ATOM 327  N N   ? CYS A 1  43 ?   3.566   4.738   7.425 1.000 97.170 ? 43  CYS A N   1 
ATOM 328  C CA  ? CYS A 1  43 ?   2.433   5.657   7.425 1.000 97.170 ? 43  CYS A CA  1 
ATOM 329  C C   ? CYS A 1  43 ?   1.822   5.769   8.817 1.000 97.170 ? 43  CYS A C   1 
ATOM 330  C CB  ? CYS A 1  43 ?   1.370   5.198   6.428 1.000 97.170 ? 43  CYS A CB  1 
ATOM 331  O O   ? CYS A 1  43 ?   0.776   6.397   8.992 1.000 97.170 ? 43  CYS A O   1 
ATOM 332  S SG  ? CYS A 1  43 ?   1.807   5.510   4.703 1.000 97.170 ? 43  CYS A SG  1 
ATOM 333  N N   ? LEU A 1  44 ?   2.386   5.154   9.768 1.000 96.890 ? 44  LEU A N   1 
ATOM 334  C CA  ? LEU A 1  44 ?   1.820   5.107  11.112 1.000 96.890 ? 44  LEU A CA  1 
ATOM 335  C C   ? LEU A 1  44 ?   1.635   6.512  11.674 1.000 96.890 ? 44  LEU A C   1 
ATOM 336  C CB  ? LEU A 1  44 ?   2.716   4.286  12.042 1.000 96.890 ? 44  LEU A CB  1 
ATOM 337  O O   ? LEU A 1  44 ?   2.589   7.290  11.739 1.000 96.890 ? 44  LEU A O   1 
ATOM 338  C CG  ? LEU A 1  44 ?   2.228   4.120  13.482 1.000 96.890 ? 44  LEU A CG  1 
ATOM 339  C CD1 ? LEU A 1  44 ?   0.901   3.368  13.508 1.000 96.890 ? 44  LEU A CD1 1 
ATOM 340  C CD2 ? LEU A 1  44 ?   3.275   3.397  14.323 1.000 96.890 ? 44  LEU A CD2 1 
ATOM 341  N N   ? LYS A 1  45 ?   0.367   6.817  12.053 1.000 94.890 ? 45  LYS A N   1 
ATOM 342  C CA  ? LYS A 1  45 ?  -0.040   8.069  12.683 1.000 94.890 ? 45  LYS A CA  1 
ATOM 343  C C   ? LYS A 1  45 ?  -1.244   7.859  13.596 1.000 94.890 ? 45  LYS A C   1 
ATOM 344  C CB  ? LYS A 1  45 ?  -0.364   9.123  11.623 1.000 94.890 ? 45  LYS A CB  1 
ATOM 345  O O   ? LYS A 1  45 ?  -2.021   6.922  13.403 1.000 94.890 ? 45  LYS A O   1 
ATOM 346  C CG  ? LYS A 1  45 ?  -0.599  10.516  12.186 1.000 94.890 ? 45  LYS A CG  1 
ATOM 347  C CD  ? LYS A 1  45 ?   0.712  11.198  12.557 1.000 94.890 ? 45  LYS A CD  1 
ATOM 348  C CE  ? LYS A 1  45 ?   0.495  12.651  12.955 1.000 94.890 ? 45  LYS A CE  1 
ATOM 349  N NZ  ? LYS A 1  45 ?   1.777  13.322  13.326 1.000 94.890 ? 45  LYS A NZ  1 
ATOM 350  N N   ? ASP A 1  46 ?  -1.496   8.768  14.584 1.000 92.600 ? 46  ASP A N   1 
ATOM 351  C CA  ? ASP A 1  46 ?  -2.675   8.728  15.444 1.000 92.600 ? 46  ASP A CA  1 
ATOM 352  C C   ? ASP A 1  46 ?  -3.840   9.488  14.814 1.000 92.600 ? 46  ASP A C   1 
ATOM 353  C CB  ? ASP A 1  46 ?  -2.354   9.306  16.823 1.000 92.600 ? 46  ASP A CB  1 
ATOM 354  O O   ? ASP A 1  46 ?  -3.632  10.450  14.072 1.000 92.600 ? 46  ASP A O   1 
ATOM 355  C CG  ? ASP A 1  46 ?  -1.357   8.466  17.601 1.000 92.600 ? 46  ASP A CG  1 
ATOM 356  O OD1 ? ASP A 1  46 ?  -1.367   7.224  17.463 1.000 92.600 ? 46  ASP A OD1 1 
ATOM 357  O OD2 ? ASP A 1  46 ?  -0.555   9.052  18.361 1.000 92.600 ? 46  ASP A OD2 1 
ATOM 358  N N   ? GLY A 1  47 ?  -5.146   8.937  15.120 1.000 90.140 ? 47  GLY A N   1 
ATOM 359  C CA  ? GLY A 1  47 ?  -6.319   9.702  14.728 1.000 90.140 ? 47  GLY A CA  1 
ATOM 360  C C   ? GLY A 1  47 ?  -6.739   9.457  13.291 1.000 90.140 ? 47  GLY A C   1 
ATOM 361  O O   ? GLY A 1  47 ?  -7.309  10.340  12.646 1.000 90.140 ? 47  GLY A O   1 
ATOM 362  N N   ? TYR A 1  48 ?  -6.451   8.262  12.786 1.000 88.820 ? 48  TYR A N   1 
ATOM 363  C CA  ? TYR A 1  48 ?  -6.815   7.896  11.422 1.000 88.820 ? 48  TYR A CA  1 
ATOM 364  C C   ? TYR A 1  48 ?  -8.328   7.799  11.268 1.000 88.820 ? 48  TYR A C   1 
ATOM 365  C CB  ? TYR A 1  48 ?  -6.164   6.566  11.030 1.000 88.820 ? 48  TYR A CB  1 
ATOM 366  O O   ? TYR A 1  48 ?  -9.019   7.308  12.163 1.000 88.820 ? 48  TYR A O   1 
ATOM 367  C CG  ? TYR A 1  48 ?  -4.660   6.635  10.919 1.000 88.820 ? 48  TYR A CG  1 
ATOM 368  C CD1 ? TYR A 1  48 ?  -4.050   7.169   9.787 1.000 88.820 ? 48  TYR A CD1 1 
ATOM 369  C CD2 ? TYR A 1  48 ?  -3.847   6.165  11.945 1.000 88.820 ? 48  TYR A CD2 1 
ATOM 370  C CE1 ? TYR A 1  48 ?  -2.664   7.234   9.680 1.000 88.820 ? 48  TYR A CE1 1 
ATOM 371  C CE2 ? TYR A 1  48 ?  -2.461   6.225  11.849 1.000 88.820 ? 48  TYR A CE2 1 
ATOM 372  O OH  ? TYR A 1  48 ?  -0.508   6.821  10.613 1.000 88.820 ? 48  TYR A OH  1 
ATOM 373  C CZ  ? TYR A 1  48 ?  -1.880   6.760  10.714 1.000 88.820 ? 48  TYR A CZ  1 
ATOM 374  N N   ? ARG A 1  49 ?  -8.762   8.331  10.160 1.000 97.040 ? 49  ARG A N   1 
ATOM 375  C CA  ? ARG A 1  49 ? -10.026   7.829   9.631 1.000 97.040 ? 49  ARG A CA  1 
ATOM 376  C C   ? ARG A 1  49 ?  -9.842   7.246   8.235 1.000 97.040 ? 49  ARG A C   1 
ATOM 377  C CB  ? ARG A 1  49 ? -11.076   8.942   9.600 1.000 97.040 ? 49  ARG A CB  1 
ATOM 378  O O   ? ARG A 1  49 ?  -9.070   7.774   7.432 1.000 97.040 ? 49  ARG A O   1 
ATOM 379  C CG  ? ARG A 1  49 ? -11.535   9.395  10.977 1.000 97.040 ? 49  ARG A CG  1 
ATOM 380  C CD  ? ARG A 1  49 ? -12.525  10.548  10.890 1.000 97.040 ? 49  ARG A CD  1 
ATOM 381  N NE  ? ARG A 1  49 ? -13.836  10.099  10.431 1.000 97.040 ? 49  ARG A NE  1 
ATOM 382  N NH1 ? ARG A 1  49 ? -14.798  12.200  10.468 1.000 97.040 ? 49  ARG A NH1 1 
ATOM 383  N NH2 ? ARG A 1  49 ? -16.032  10.380   9.820 1.000 97.040 ? 49  ARG A NH2 1 
ATOM 384  C CZ  ? ARG A 1  49 ? -14.886  10.894  10.240 1.000 97.040 ? 49  ARG A CZ  1 
ATOM 385  N N   ? VAL A 1  50 ? -10.501   6.143   8.050 1.000 97.980 ? 50  VAL A N   1 
ATOM 386  C CA  ? VAL A 1  50 ? -10.415   5.484   6.751 1.000 97.980 ? 50  VAL A CA  1 
ATOM 387  C C   ? VAL A 1  50 ? -11.669   5.785   5.934 1.000 97.980 ? 50  VAL A C   1 
ATOM 388  C CB  ? VAL A 1  50 ? -10.229   3.957   6.901 1.000 97.980 ? 50  VAL A CB  1 
ATOM 389  O O   ? VAL A 1  50 ? -12.789   5.546   6.394 1.000 97.980 ? 50  VAL A O   1 
ATOM 390  C CG1 ? VAL A 1  50 ? -10.233   3.276   5.533 1.000 97.980 ? 50  VAL A CG1 1 
ATOM 391  C CG2 ? VAL A 1  50 ?  -8.935   3.648   7.651 1.000 97.980 ? 50  VAL A CG2 1 
ATOM 392  N N   ? TYR A 1  51 ? -11.439   6.374   4.772 1.000 97.660 ? 51  TYR A N   1 
ATOM 393  C CA  ? TYR A 1  51 ? -12.519   6.645   3.829 1.000 97.660 ? 51  TYR A CA  1 
ATOM 394  C C   ? TYR A 1  51 ? -12.509   5.639   2.684 1.000 97.660 ? 51  TYR A C   1 
ATOM 395  C CB  ? TYR A 1  51 ? -12.404   8.068   3.275 1.000 97.660 ? 51  TYR A CB  1 
ATOM 396  O O   ? TYR A 1  51 ? -11.493   5.470   2.007 1.000 97.660 ? 51  TYR A O   1 
ATOM 397  C CG  ? TYR A 1  51 ? -12.694   9.142   4.296 1.000 97.660 ? 51  TYR A CG  1 
ATOM 398  C CD1 ? TYR A 1  51 ? -13.853   9.911   4.217 1.000 97.660 ? 51  TYR A CD1 1 
ATOM 399  C CD2 ? TYR A 1  51 ? -11.809   9.391   5.339 1.000 97.660 ? 51  TYR A CD2 1 
ATOM 400  C CE1 ? TYR A 1  51 ? -14.122  10.903   5.154 1.000 97.660 ? 51  TYR A CE1 1 
ATOM 401  C CE2 ? TYR A 1  51 ? -12.068  10.380   6.282 1.000 97.660 ? 51  TYR A CE2 1 
ATOM 402  O OH  ? TYR A 1  51 ? -13.488  12.110   7.112 1.000 97.660 ? 51  TYR A OH  1 
ATOM 403  C CZ  ? TYR A 1  51 ? -13.226  11.130   6.182 1.000 97.660 ? 51  TYR A CZ  1 
ATOM 404  N N   ? LEU A 1  52 ? -13.685   4.931   2.458 1.000 97.550 ? 52  LEU A N   1 
ATOM 405  C CA  ? LEU A 1  52 ? -13.867   3.966   1.379 1.000 97.550 ? 52  LEU A CA  1 
ATOM 406  C C   ? LEU A 1  52 ? -15.026   4.372   0.475 1.000 97.550 ? 52  LEU A C   1 
ATOM 407  C CB  ? LEU A 1  52 ? -14.113   2.566   1.947 1.000 97.550 ? 52  LEU A CB  1 
ATOM 408  O O   ? LEU A 1  52 ? -15.939   5.079   0.910 1.000 97.550 ? 52  LEU A O   1 
ATOM 409  C CG  ? LEU A 1  52 ? -12.917   1.886   2.616 1.000 97.550 ? 52  LEU A CG  1 
ATOM 410  C CD1 ? LEU A 1  52 ? -13.381   1.042   3.799 1.000 97.550 ? 52  LEU A CD1 1 
ATOM 411  C CD2 ? LEU A 1  52 ? -12.155   1.031   1.609 1.000 97.550 ? 52  LEU A CD2 1 
ATOM 412  N N   ? GLY A 1  53 ? -14.873   3.988  -0.821 1.000 96.150 ? 53  GLY A N   1 
ATOM 413  C CA  ? GLY A 1  53 ? -15.941   4.282  -1.763 1.000 96.150 ? 53  GLY A CA  1 
ATOM 414  C C   ? GLY A 1  53 ? -15.839   5.671  -2.365 1.000 96.150 ? 53  GLY A C   1 
ATOM 415  O O   ? GLY A 1  53 ? -16.814   6.187  -2.916 1.000 96.150 ? 53  GLY A O   1 
ATOM 416  N N   ? LYS A 1  54 ? -14.521   6.254  -2.208 1.000 94.350 ? 54  LYS A N   1 
ATOM 417  C CA  ? LYS A 1  54 ? -14.322   7.612  -2.705 1.000 94.350 ? 54  LYS A CA  1 
ATOM 418  C C   ? LYS A 1  54 ? -13.650   7.603  -4.076 1.000 94.350 ? 54  LYS A C   1 
ATOM 419  C CB  ? LYS A 1  54 ? -13.486   8.428  -1.718 1.000 94.350 ? 54  LYS A CB  1 
ATOM 420  O O   ? LYS A 1  54 ? -12.705   6.846  -4.305 1.000 94.350 ? 54  LYS A O   1 
ATOM 421  C CG  ? LYS A 1  54 ? -14.162   8.653  -0.373 1.000 94.350 ? 54  LYS A CG  1 
ATOM 422  C CD  ? LYS A 1  54 ? -13.478   9.761   0.417 1.000 94.350 ? 54  LYS A CD  1 
ATOM 423  C CE  ? LYS A 1  54 ? -13.753  11.132  -0.186 1.000 94.350 ? 54  LYS A CE  1 
ATOM 424  N NZ  ? LYS A 1  54 ? -15.128  11.616   0.142 1.000 94.350 ? 54  LYS A NZ  1 
ATOM 425  N N   ? HIS A 1  55 ? -14.203   8.439  -4.991 1.000 95.270 ? 55  HIS A N   1 
ATOM 426  C CA  ? HIS A 1  55 ? -13.504   8.815  -6.214 1.000 95.270 ? 55  HIS A CA  1 
ATOM 427  C C   ? HIS A 1  55 ? -12.883  10.202  -6.091 1.000 95.270 ? 55  HIS A C   1 
ATOM 428  C CB  ? HIS A 1  55 ? -14.456   8.770  -7.411 1.000 95.270 ? 55  HIS A CB  1 
ATOM 429  O O   ? HIS A 1  55 ? -11.778  10.439  -6.584 1.000 95.270 ? 55  HIS A O   1 
ATOM 430  C CG  ? HIS A 1  55 ? -13.811   9.150  -8.705 1.000 95.270 ? 55  HIS A CG  1 
ATOM 431  C CD2 ? HIS A 1  55 ? -14.075  10.160  -9.567 1.000 95.270 ? 55  HIS A CD2 1 
ATOM 432  N ND1 ? HIS A 1  55 ? -12.757   8.447  -9.246 1.000 95.270 ? 55  HIS A ND1 1 
ATOM 433  C CE1 ? HIS A 1  55 ? -12.399   9.010 -10.388 1.000 95.270 ? 55  HIS A CE1 1 
ATOM 434  N NE2 ? HIS A 1  55 ? -13.184  10.052 -10.606 1.000 95.270 ? 55  HIS A NE2 1 
ATOM 435  N N   ? ALA A 1  56 ? -13.568  11.130  -5.350 1.000 94.500 ? 56  ALA A N   1 
ATOM 436  C CA  ? ALA A 1  56 ? -13.115  12.496  -5.100 1.000 94.500 ? 56  ALA A CA  1 
ATOM 437  C C   ? ALA A 1  56 ? -13.047  12.785  -3.603 1.000 94.500 ? 56  ALA A C   1 
ATOM 438  C CB  ? ALA A 1  56 ? -14.037  13.497  -5.791 1.000 94.500 ? 56  ALA A CB  1 
ATOM 439  O O   ? ALA A 1  56 ? -14.032  12.605  -2.884 1.000 94.500 ? 56  ALA A O   1 
ATOM 440  N N   ? LEU A 1  57 ? -11.839  13.298  -2.998 1.000 91.010 ? 57  LEU A N   1 
ATOM 441  C CA  ? LEU A 1  57 ? -11.563  13.477  -1.576 1.000 91.010 ? 57  LEU A CA  1 
ATOM 442  C C   ? LEU A 1  57 ? -12.330  14.671  -1.020 1.000 91.010 ? 57  LEU A C   1 
ATOM 443  C CB  ? LEU A 1  57 ? -10.062  13.664  -1.341 1.000 91.010 ? 57  LEU A CB  1 
ATOM 444  O O   ? LEU A 1  57 ? -12.686  14.691   0.161 1.000 91.010 ? 57  LEU A O   1 
ATOM 445  C CG  ? LEU A 1  57 ?  -9.192  12.414  -1.484 1.000 91.010 ? 57  LEU A CG  1 
ATOM 446  C CD1 ? LEU A 1  57 ?  -7.719  12.772  -1.313 1.000 91.010 ? 57  LEU A CD1 1 
ATOM 447  C CD2 ? LEU A 1  57 ?  -9.611  11.353  -0.473 1.000 91.010 ? 57  LEU A CD2 1 
ATOM 448  N N   ? GLY A 1  58 ? -12.903  15.545  -1.913 1.000 89.960 ? 58  GLY A N   1 
ATOM 449  C CA  ? GLY A 1  58 ? -13.551  16.773  -1.482 1.000 89.960 ? 58  GLY A CA  1 
ATOM 450  C C   ? GLY A 1  58 ? -15.064  16.715  -1.577 1.000 89.960 ? 58  GLY A C   1 
ATOM 451  O O   ? GLY A 1  58 ? -15.749  17.691  -1.264 1.000 89.960 ? 58  GLY A O   1 
ATOM 452  N N   ? ARG A 1  59 ? -15.492  15.497  -1.974 1.000 90.860 ? 59  ARG A N   1 
ATOM 453  C CA  ? ARG A 1  59 ? -16.926  15.328  -2.182 1.000 90.860 ? 59  ARG A CA  1 
ATOM 454  C C   ? ARG A 1  59 ? -17.442  14.090  -1.455 1.000 90.860 ? 59  ARG A C   1 
ATOM 455  C CB  ? ARG A 1  59 ? -17.246  15.229  -3.676 1.000 90.860 ? 59  ARG A CB  1 
ATOM 456  O O   ? ARG A 1  59 ? -16.781  13.050  -1.444 1.000 90.860 ? 59  ARG A O   1 
ATOM 457  C CG  ? ARG A 1  59 ? -18.733  15.187  -3.986 1.000 90.860 ? 59  ARG A CG  1 
ATOM 458  C CD  ? ARG A 1  59 ? -18.995  15.080  -5.482 1.000 90.860 ? 59  ARG A CD  1 
ATOM 459  N NE  ? ARG A 1  59 ? -20.297  14.480  -5.760 1.000 90.860 ? 59  ARG A NE  1 
ATOM 460  N NH1 ? ARG A 1  59 ? -19.970  14.329  -8.042 1.000 90.860 ? 59  ARG A NH1 1 
ATOM 461  N NH2 ? ARG A 1  59 ? -21.933  13.598  -7.109 1.000 90.860 ? 59  ARG A NH2 1 
ATOM 462  C CZ  ? ARG A 1  59 ? -20.730  14.137  -6.970 1.000 90.860 ? 59  ARG A CZ  1 
ATOM 463  N N   ? VAL A 1  60 ? -18.621  14.233  -0.763 1.000 92.510 ? 60  VAL A N   1 
ATOM 464  C CA  ? VAL A 1  60 ? -19.298  13.061  -0.217 1.000 92.510 ? 60  VAL A CA  1 
ATOM 465  C C   ? VAL A 1  60 ? -19.971  12.280  -1.343 1.000 92.510 ? 60  VAL A C   1 
ATOM 466  C CB  ? VAL A 1  60 ? -20.340  13.455   0.854 1.000 92.510 ? 60  VAL A CB  1 
ATOM 467  O O   ? VAL A 1  60 ? -20.779  12.833  -2.094 1.000 92.510 ? 60  VAL A O   1 
ATOM 468  C CG1 ? VAL A 1  60 ? -21.076  12.221   1.372 1.000 92.510 ? 60  VAL A CG1 1 
ATOM 469  C CG2 ? VAL A 1  60 ? -19.666  14.201   2.005 1.000 92.510 ? 60  VAL A CG2 1 
ATOM 470  N N   ? GLU A 1  61 ? -19.629  10.976  -1.491 1.000 93.210 ? 61  GLU A N   1 
ATOM 471  C CA  ? GLU A 1  61 ? -20.148  10.142  -2.571 1.000 93.210 ? 61  GLU A CA  1 
ATOM 472  C C   ? GLU A 1  61 ? -21.112   9.085  -2.039 1.000 93.210 ? 61  GLU A C   1 
ATOM 473  C CB  ? GLU A 1  61 ? -19.001   9.473  -3.332 1.000 93.210 ? 61  GLU A CB  1 
ATOM 474  O O   ? GLU A 1  61 ? -21.024   8.688  -0.876 1.000 93.210 ? 61  GLU A O   1 
ATOM 475  C CG  ? GLU A 1  61 ? -18.108  10.449  -4.084 1.000 93.210 ? 61  GLU A CG  1 
ATOM 476  C CD  ? GLU A 1  61 ? -17.052   9.764  -4.936 1.000 93.210 ? 61  GLU A CD  1 
ATOM 477  O OE1 ? GLU A 1  61 ? -17.097   9.895  -6.180 1.000 93.210 ? 61  GLU A OE1 1 
ATOM 478  O OE2 ? GLU A 1  61 ? -16.173   9.089  -4.354 1.000 93.210 ? 61  GLU A OE2 1 
ATOM 479  N N   ? ALA A 1  62 ? -22.066   8.775  -2.963 1.000 90.380 ? 62  ALA A N   1 
ATOM 480  C CA  ? ALA A 1  62 ? -22.993   7.703  -2.612 1.000 90.380 ? 62  ALA A CA  1 
ATOM 481  C C   ? ALA A 1  62 ? -22.247   6.398  -2.345 1.000 90.380 ? 62  ALA A C   1 
ATOM 482  C CB  ? ALA A 1  62 ? -24.024   7.505  -3.721 1.000 90.380 ? 62  ALA A CB  1 
ATOM 483  O O   ? ALA A 1  62 ? -21.374   6.006  -3.123 1.000 90.380 ? 62  ALA A O   1 
ATOM 484  N N   ? GLY A 1  63 ? -22.531   5.796  -1.088 1.000 90.210 ? 63  GLY A N   1 
ATOM 485  C CA  ? GLY A 1  63 ? -21.915   4.502  -0.844 1.000 90.210 ? 63  GLY A CA  1 
ATOM 486  C C   ? GLY A 1  63 ? -20.610   4.597  -0.076 1.000 90.210 ? 63  GLY A C   1 
ATOM 487  O O   ? GLY A 1  63 ? -19.969   3.581   0.197 1.000 90.210 ? 63  GLY A O   1 
ATOM 488  N N   ? GLU A 1  64 ? -20.196   5.921   0.187 1.000 95.490 ? 64  GLU A N   1 
ATOM 489  C CA  ? GLU A 1  64 ? -19.015   6.175   1.006 1.000 95.490 ? 64  GLU A CA  1 
ATOM 490  C C   ? GLU A 1  64 ? -19.221   5.690   2.438 1.000 95.490 ? 64  GLU A C   1 
ATOM 491  C CB  ? GLU A 1  64 ? -18.666   7.665   1.000 1.000 95.490 ? 64  GLU A CB  1 
ATOM 492  O O   ? GLU A 1  64 ? -20.317   5.814   2.989 1.000 95.490 ? 64  GLU A O   1 
ATOM 493  C CG  ? GLU A 1  64 ? -17.499   8.027   1.907 1.000 95.490 ? 64  GLU A CG  1 
ATOM 494  C CD  ? GLU A 1  64 ? -17.239   9.523   1.983 1.000 95.490 ? 64  GLU A CD  1 
ATOM 495  O OE1 ? GLU A 1  64 ? -16.865  10.020   3.069 1.000 95.490 ? 64  GLU A OE1 1 
ATOM 496  O OE2 ? GLU A 1  64 ? -17.413  10.204   0.947 1.000 95.490 ? 64  GLU A OE2 1 
ATOM 497  N N   ? GLN A 1  65 ? -18.288   5.065   2.906 1.000 97.470 ? 65  GLN A N   1 
ATOM 498  C CA  ? GLN A 1  65 ? -18.264   4.664   4.309 1.000 97.470 ? 65  GLN A CA  1 
ATOM 499  C C   ? GLN A 1  65 ? -16.986   5.139   4.995 1.000 97.470 ? 65  GLN A C   1 
ATOM 500  C CB  ? GLN A 1  65 ? -18.395   3.145   4.436 1.000 97.470 ? 65  GLN A CB  1 
ATOM 501  O O   ? GLN A 1  65 ? -15.893   5.017   4.437 1.000 97.470 ? 65  GLN A O   1 
ATOM 502  C CG  ? GLN A 1  65 ? -19.703   2.593   3.886 1.000 97.470 ? 65  GLN A CG  1 
ATOM 503  C CD  ? GLN A 1  65 ? -19.835   1.094   4.080 1.000 97.470 ? 65  GLN A CD  1 
ATOM 504  N NE2 ? GLN A 1  65 ? -20.040   0.370   2.985 1.000 97.470 ? 65  GLN A NE2 1 
ATOM 505  O OE1 ? GLN A 1  65 ? -19.753   0.591   5.205 1.000 97.470 ? 65  GLN A OE1 1 
ATOM 506  N N   ? VAL A 1  66 ? -17.170   5.718   6.223 1.000 97.470 ? 66  VAL A N   1 
ATOM 507  C CA  ? VAL A 1  66 ? -16.056   6.200   7.034 1.000 97.470 ? 66  VAL A CA  1 
ATOM 508  C C   ? VAL A 1  66 ? -15.935   5.356   8.300 1.000 97.470 ? 66  VAL A C   1 
ATOM 509  C CB  ? VAL A 1  66 ? -16.226   7.691   7.402 1.000 97.470 ? 66  VAL A CB  1 
ATOM 510  O O   ? VAL A 1  66 ? -16.923   5.136   9.005 1.000 97.470 ? 66  VAL A O   1 
ATOM 511  C CG1 ? VAL A 1  66 ? -15.008   8.200   8.172 1.000 97.470 ? 66  VAL A CG1 1 
ATOM 512  C CG2 ? VAL A 1  66 ? -16.455   8.528   6.145 1.000 97.470 ? 66  VAL A CG2 1 
ATOM 513  N N   ? ARG A 1  67 ? -14.685   4.933   8.454 1.000 97.640 ? 67  ARG A N   1 
ATOM 514  C CA  ? ARG A 1  67 ? -14.456   4.106   9.635 1.000 97.640 ? 67  ARG A CA  1 
ATOM 515  C C   ? ARG A 1  67 ? -13.291   4.641  10.460 1.000 97.640 ? 67  ARG A C   1 
ATOM 516  C CB  ? ARG A 1  67 ? -14.189   2.655   9.230 1.000 97.640 ? 67  ARG A CB  1 
ATOM 517  O O   ? ARG A 1  67 ? -12.272   5.061   9.908 1.000 97.640 ? 67  ARG A O   1 
ATOM 518  C CG  ? ARG A 1  67 ? -15.356   1.988   8.521 1.000 97.640 ? 67  ARG A CG  1 
ATOM 519  C CD  ? ARG A 1  67 ? -16.547   1.798   9.451 1.000 97.640 ? 67  ARG A CD  1 
ATOM 520  N NE  ? ARG A 1  67 ? -17.632   1.073   8.795 1.000 97.640 ? 67  ARG A NE  1 
ATOM 521  N NH1 ? ARG A 1  67 ? -18.530   2.936   7.764 1.000 97.640 ? 67  ARG A NH1 1 
ATOM 522  N NH2 ? ARG A 1  67 ? -19.493   0.878   7.464 1.000 97.640 ? 67  ARG A NH2 1 
ATOM 523  C CZ  ? ARG A 1  67 ? -18.549   1.631   8.009 1.000 97.640 ? 67  ARG A CZ  1 
ATOM 524  N N   ? GLU A 1  68 ? -13.537   4.565  11.850 1.000 97.220 ? 68  GLU A N   1 
ATOM 525  C CA  ? GLU A 1  68 ? -12.434   4.866  12.758 1.000 97.220 ? 68  GLU A CA  1 
ATOM 526  C C   ? GLU A 1  68 ? -11.498   3.670  12.904 1.000 97.220 ? 68  GLU A C   1 
ATOM 527  C CB  ? GLU A 1  68 ? -12.967   5.287  14.130 1.000 97.220 ? 68  GLU A CB  1 
ATOM 528  O O   ? GLU A 1  68 ? -11.939   2.520  12.859 1.000 97.220 ? 68  GLU A O   1 
ATOM 529  C CG  ? GLU A 1  68 ? -13.806   6.556  14.100 1.000 97.220 ? 68  GLU A CG  1 
ATOM 530  C CD  ? GLU A 1  68 ? -12.991   7.808  13.818 1.000 97.220 ? 68  GLU A CD  1 
ATOM 531  O OE1 ? GLU A 1  68 ? -13.526   8.754  13.196 1.000 97.220 ? 68  GLU A OE1 1 
ATOM 532  O OE2 ? GLU A 1  68 ? -11.807   7.844  14.222 1.000 97.220 ? 68  GLU A OE2 1 
ATOM 533  N N   ? VAL A 1  69 ? -10.214   4.076  13.059 1.000 97.350 ? 69  VAL A N   1 
ATOM 534  C CA  ? VAL A 1  69 ?  -9.213   3.037  13.275 1.000 97.350 ? 69  VAL A CA  1 
ATOM 535  C C   ? VAL A 1  69 ?  -9.025   2.802  14.772 1.000 97.350 ? 69  VAL A C   1 
ATOM 536  C CB  ? VAL A 1  69 ?  -7.862   3.405  12.620 1.000 97.350 ? 69  VAL A CB  1 
ATOM 537  O O   ? VAL A 1  69 ?  -8.766   3.742  15.526 1.000 97.350 ? 69  VAL A O   1 
ATOM 538  C CG1 ? VAL A 1  69 ?  -6.799   2.359  12.950 1.000 97.350 ? 69  VAL A CG1 1 
ATOM 539  C CG2 ? VAL A 1  69 ?  -8.025   3.547  11.108 1.000 97.350 ? 69  VAL A CG2 1 
ATOM 540  N N   ? VAL A 1  70 ?  -9.159   1.524  15.238 1.000 95.630 ? 70  VAL A N   1 
ATOM 541  C CA  ? VAL A 1  70 ?  -9.054   1.238  16.665 1.000 95.630 ? 70  VAL A CA  1 
ATOM 542  C C   ? VAL A 1  70 ?  -7.671   0.672  16.978 1.000 95.630 ? 70  VAL A C   1 
ATOM 543  C CB  ? VAL A 1  70 ? -10.151   0.253  17.129 1.000 95.630 ? 70  VAL A CB  1 
ATOM 544  O O   ? VAL A 1  70 ?  -7.179   0.804  18.101 1.000 95.630 ? 70  VAL A O   1 
ATOM 545  C CG1 ? VAL A 1  70 ? -11.533   0.894  17.020 1.000 95.630 ? 70  VAL A CG1 1 
ATOM 546  C CG2 ? VAL A 1  70 ? -10.090  -1.036  16.312 1.000 95.630 ? 70  VAL A CG2 1 
ATOM 547  N N   ? ARG A 1  71 ?  -7.056   0.085  15.936 1.000 95.640 ? 71  ARG A N   1 
ATOM 548  C CA  ? ARG A 1  71 ?  -5.725  -0.481  16.134 1.000 95.640 ? 71  ARG A CA  1 
ATOM 549  C C   ? ARG A 1  71 ?  -4.886  -0.364  14.866 1.000 95.640 ? 71  ARG A C   1 
ATOM 550  C CB  ? ARG A 1  71 ?  -5.822  -1.946  16.564 1.000 95.640 ? 71  ARG A CB  1 
ATOM 551  O O   ? ARG A 1  71 ?  -5.385  -0.593  13.762 1.000 95.640 ? 71  ARG A O   1 
ATOM 552  C CG  ? ARG A 1  71 ?  -6.354  -2.139  17.976 1.000 95.640 ? 71  ARG A CG  1 
ATOM 553  C CD  ? ARG A 1  71 ?  -6.186  -3.576  18.449 1.000 95.640 ? 71  ARG A CD  1 
ATOM 554  N NE  ? ARG A 1  71 ?  -7.125  -4.476  17.785 1.000 95.640 ? 71  ARG A NE  1 
ATOM 555  N NH1 ? ARG A 1  71 ?  -7.647  -5.672  19.692 1.000 95.640 ? 71  ARG A NH1 1 
ATOM 556  N NH2 ? ARG A 1  71 ?  -8.627  -6.211  17.691 1.000 95.640 ? 71  ARG A NH2 1 
ATOM 557  C CZ  ? ARG A 1  71 ?  -7.798  -5.451  18.391 1.000 95.640 ? 71  ARG A CZ  1 
ATOM 558  N N   ? SER A 1  72 ?  -3.627   0.064  15.056 1.000 97.590 ? 72  SER A N   1 
ATOM 559  C CA  ? SER A 1  72 ?  -2.620   0.029  14.001 1.000 97.590 ? 72  SER A CA  1 
ATOM 560  C C   ? SER A 1  72 ?  -1.510  -0.965  14.329 1.000 97.590 ? 72  SER A C   1 
ATOM 561  C CB  ? SER A 1  72 ?  -2.022   1.419  13.783 1.000 97.590 ? 72  SER A CB  1 
ATOM 562  O O   ? SER A 1  72 ?  -0.848  -0.846  15.362 1.000 97.590 ? 72  SER A O   1 
ATOM 563  O OG  ? SER A 1  72 ?  -3.037   2.364  13.493 1.000 97.590 ? 72  SER A OG  1 
ATOM 564  N N   ? ILE A 1  73 ?  -1.372  -1.945  13.446 1.000 98.070 ? 73  ILE A N   1 
ATOM 565  C CA  ? ILE A 1  73 ?  -0.437  -3.024  13.744 1.000 98.070 ? 73  ILE A CA  1 
ATOM 566  C C   ? ILE A 1  73 ?   0.653  -3.073  12.676 1.000 98.070 ? 73  ILE A C   1 
ATOM 567  C CB  ? ILE A 1  73 ?  -1.159  -4.387  13.836 1.000 98.070 ? 73  ILE A CB  1 
ATOM 568  O O   ? ILE A 1  73 ?   0.475  -3.695  11.626 1.000 98.070 ? 73  ILE A O   1 
ATOM 569  C CG1 ? ILE A 1  73 ?  -2.326  -4.308  14.826 1.000 98.070 ? 73  ILE A CG1 1 
ATOM 570  C CG2 ? ILE A 1  73 ?  -0.176  -5.493  14.235 1.000 98.070 ? 73  ILE A CG2 1 
ATOM 571  C CD1 ? ILE A 1  73 ?  -3.200  -5.554  14.853 1.000 98.070 ? 73  ILE A CD1 1 
ATOM 572  N N   ? PRO A 1  74 ?   1.811  -2.311  12.908 1.000 98.210 ? 74  PRO A N   1 
ATOM 573  C CA  ? PRO A 1  74 ?   2.922  -2.457  11.965 1.000 98.210 ? 74  PRO A CA  1 
ATOM 574  C C   ? PRO A 1  74 ?   3.611  -3.816  12.072 1.000 98.210 ? 74  PRO A C   1 
ATOM 575  C CB  ? PRO A 1  74 ?   3.875  -1.329  12.366 1.000 98.210 ? 74  PRO A CB  1 
ATOM 576  O O   ? PRO A 1  74 ?   3.611  -4.430  13.141 1.000 98.210 ? 74  PRO A O   1 
ATOM 577  C CG  ? PRO A 1  74 ?   3.594  -1.087  13.814 1.000 98.210 ? 74  PRO A CG  1 
ATOM 578  C CD  ? PRO A 1  74 ?   2.145  -1.384  14.074 1.000 98.210 ? 74  PRO A CD  1 
ATOM 579  N N   ? HIS A 1  75 ?   4.076  -4.281  10.920 1.000 98.330 ? 75  HIS A N   1 
ATOM 580  C CA  ? HIS A 1  75 ?   4.838  -5.522  10.994 1.000 98.330 ? 75  HIS A CA  1 
ATOM 581  C C   ? HIS A 1  75 ?   5.939  -5.432  12.045 1.000 98.330 ? 75  HIS A C   1 
ATOM 582  C CB  ? HIS A 1  75 ?   5.440  -5.862   9.629 1.000 98.330 ? 75  HIS A CB  1 
ATOM 583  O O   ? HIS A 1  75 ?   6.660  -4.434  12.110 1.000 98.330 ? 75  HIS A O   1 
ATOM 584  C CG  ? HIS A 1  75 ?   5.908  -7.278   9.516 1.000 98.330 ? 75  HIS A CG  1 
ATOM 585  C CD2 ? HIS A 1  75 ?   5.346  -8.355   8.918 1.000 98.330 ? 75  HIS A CD2 1 
ATOM 586  N ND1 ? HIS A 1  75 ?   7.093  -7.717  10.066 1.000 98.330 ? 75  HIS A ND1 1 
ATOM 587  C CE1 ? HIS A 1  75 ?   7.241  -9.006   9.808 1.000 98.330 ? 75  HIS A CE1 1 
ATOM 588  N NE2 ? HIS A 1  75 ?   6.194  -9.417   9.114 1.000 98.330 ? 75  HIS A NE2 1 
ATOM 589  N N   ? PRO A 1  76 ?   6.127  -6.457  12.916 1.000 97.450 ? 76  PRO A N   1 
ATOM 590  C CA  ? PRO A 1  76 ?   7.071  -6.422  14.035 1.000 97.450 ? 76  PRO A CA  1 
ATOM 591  C C   ? PRO A 1  76 ?   8.520  -6.261  13.581 1.000 97.450 ? 76  PRO A C   1 
ATOM 592  C CB  ? PRO A 1  76 ?   6.859  -7.775  14.718 1.000 97.450 ? 76  PRO A CB  1 
ATOM 593  O O   ? PRO A 1  76 ?   9.362  -5.787  14.348 1.000 97.450 ? 76  PRO A O   1 
ATOM 594  C CG  ? PRO A 1  76 ?   5.504  -8.221  14.271 1.000 97.450 ? 76  PRO A CG  1 
ATOM 595  C CD  ? PRO A 1  76 ?   5.191  -7.555  12.961 1.000 97.450 ? 76  PRO A CD  1 
ATOM 596  N N   ? GLN A 1  77 ?   8.769  -6.685  12.335 1.000 97.800 ? 77  GLN A N   1 
ATOM 597  C CA  ? GLN A 1  77 ?  10.149  -6.638  11.862 1.000 97.800 ? 77  GLN A CA  1 
ATOM 598  C C   ? GLN A 1  77 ?  10.390  -5.408  10.991 1.000 97.800 ? 77  GLN A C   1 
ATOM 599  C CB  ? GLN A 1  77 ?  10.494  -7.908  11.082 1.000 97.800 ? 77  GLN A CB  1 
ATOM 600  O O   ? GLN A 1  77 ?  11.383  -5.340  10.264 1.000 97.800 ? 77  GLN A O   1 
ATOM 601  C CG  ? GLN A 1  77 ?  10.465  -9.175  11.927 1.000 97.800 ? 77  GLN A CG  1 
ATOM 602  C CD  ? GLN A 1  77 ?  10.839 -10.415  11.138 1.000 97.800 ? 77  GLN A CD  1 
ATOM 603  N NE2 ? GLN A 1  77 ?  12.003 -10.981  11.440 1.000 97.800 ? 77  GLN A NE2 1 
ATOM 604  O OE1 ? GLN A 1  77 ?  10.089 -10.862  10.265 1.000 97.800 ? 77  GLN A OE1 1 
ATOM 605  N N   ? TYR A 1  78 ?   9.472  -4.407  10.990 1.000 97.870 ? 78  TYR A N   1 
ATOM 606  C CA  ? TYR A 1  78 ?   9.655  -3.184  10.217 1.000 97.870 ? 78  TYR A CA  1 
ATOM 607  C C   ? TYR A 1  78 ?  10.933  -2.463  10.631 1.000 97.870 ? 78  TYR A C   1 
ATOM 608  C CB  ? TYR A 1  78 ?   8.451  -2.253  10.389 1.000 97.870 ? 78  TYR A CB  1 
ATOM 609  O O   ? TYR A 1  78 ?  11.147  -2.198  11.816 1.000 97.870 ? 78  TYR A O   1 
ATOM 610  C CG  ? TYR A 1  78 ?   8.629  -0.904   9.737 1.000 97.870 ? 78  TYR A CG  1 
ATOM 611  C CD1 ? TYR A 1  78 ?   8.484   0.271  10.471 1.000 97.870 ? 78  TYR A CD1 1 
ATOM 612  C CD2 ? TYR A 1  78 ?   8.941  -0.800   8.386 1.000 97.870 ? 78  TYR A CD2 1 
ATOM 613  C CE1 ? TYR A 1  78 ?   8.645   1.517   9.874 1.000 97.870 ? 78  TYR A CE1 1 
ATOM 614  C CE2 ? TYR A 1  78 ?   9.104   0.440   7.778 1.000 97.870 ? 78  TYR A CE2 1 
ATOM 615  O OH  ? TYR A 1  78 ?   9.115   2.822   7.933 1.000 97.870 ? 78  TYR A OH  1 
ATOM 616  C CZ  ? TYR A 1  78 ?   8.955   1.591   8.529 1.000 97.870 ? 78  TYR A CZ  1 
ATOM 617  N N   ? GLN A 1  79 ?  11.733  -2.179   9.625 1.000 96.070 ? 79  GLN A N   1 
ATOM 618  C CA  ? GLN A 1  79 ?  12.975  -1.431   9.796 1.000 96.070 ? 79  GLN A CA  1 
ATOM 619  C C   ? GLN A 1  79 ?  12.856  -0.026   9.211 1.000 96.070 ? 79  GLN A C   1 
ATOM 620  C CB  ? GLN A 1  79 ?  14.143  -2.173   9.146 1.000 96.070 ? 79  GLN A CB  1 
ATOM 621  O O   ? GLN A 1  79 ?  12.765   0.139   7.993 1.000 96.070 ? 79  GLN A O   1 
ATOM 622  C CG  ? GLN A 1  79 ?  14.428  -3.534   9.765 1.000 96.070 ? 79  GLN A CG  1 
ATOM 623  C CD  ? GLN A 1  79 ?  15.507  -4.302   9.025 1.000 96.070 ? 79  GLN A CD  1 
ATOM 624  N NE2 ? GLN A 1  79 ?  16.113  -5.273   9.699 1.000 96.070 ? 79  GLN A NE2 1 
ATOM 625  O OE1 ? GLN A 1  79 ?  15.792  -4.026   7.855 1.000 96.070 ? 79  GLN A OE1 1 
ATOM 626  N N   ? HIS A 1  80 ?  13.025   1.035  10.027 1.000 92.450 ? 80  HIS A N   1 
ATOM 627  C CA  ? HIS A 1  80 ?  12.784   2.423   9.648 1.000 92.450 ? 80  HIS A CA  1 
ATOM 628  C C   ? HIS A 1  80 ?  13.842   2.917   8.666 1.000 92.450 ? 80  HIS A C   1 
ATOM 629  C CB  ? HIS A 1  80 ?  12.758   3.319  10.887 1.000 92.450 ? 80  HIS A CB  1 
ATOM 630  O O   ? HIS A 1  80 ?  13.524   3.632   7.713 1.000 92.450 ? 80  HIS A O   1 
ATOM 631  C CG  ? HIS A 1  80 ?  11.536   3.141  11.731 1.000 92.450 ? 80  HIS A CG  1 
ATOM 632  C CD2 ? HIS A 1  80 ?  11.354   2.497  12.908 1.000 92.450 ? 80  HIS A CD2 1 
ATOM 633  N ND1 ? HIS A 1  80 ?  10.309   3.661  11.382 1.000 92.450 ? 80  HIS A ND1 1 
ATOM 634  C CE1 ? HIS A 1  80 ?   9.423   3.344  12.311 1.000 92.450 ? 80  HIS A CE1 1 
ATOM 635  N NE2 ? HIS A 1  80 ?  10.032   2.638  13.248 1.000 92.450 ? 80  HIS A NE2 1 
ATOM 636  N N   ? LEU A 1  81 ?  15.066   2.433   8.802 1.000 89.860 ? 81  LEU A N   1 
ATOM 637  C CA  ? LEU A 1  81 ?  16.190   2.942   8.024 1.000 89.860 ? 81  LEU A CA  1 
ATOM 638  C C   ? LEU A 1  81 ?  16.069   2.532   6.560 1.000 89.860 ? 81  LEU A C   1 
ATOM 639  C CB  ? LEU A 1  81 ?  17.514   2.434   8.600 1.000 89.860 ? 81  LEU A CB  1 
ATOM 640  O O   ? LEU A 1  81 ?  16.204   3.367   5.664 1.000 89.860 ? 81  LEU A O   1 
ATOM 641  C CG  ? LEU A 1  81 ?  18.788   2.944   7.924 1.000 89.860 ? 81  LEU A CG  1 
ATOM 642  C CD1 ? LEU A 1  81 ?  18.891   4.459   8.062 1.000 89.860 ? 81  LEU A CD1 1 
ATOM 643  C CD2 ? LEU A 1  81 ?  20.017   2.263   8.516 1.000 89.860 ? 81  LEU A CD2 1 
ATOM 644  N N   ? ASN A 1  82 ?  15.664   1.351   6.361 1.000 91.700 ? 82  ASN A N   1 
ATOM 645  C CA  ? ASN A 1  82 ?  15.679   0.892   4.976 1.000 91.700 ? 82  ASN A CA  1 
ATOM 646  C C   ? ASN A 1  82 ?  14.285   0.493   4.502 1.000 91.700 ? 82  ASN A C   1 
ATOM 647  C CB  ? ASN A 1  82 ?  16.652  -0.277   4.809 1.000 91.700 ? 82  ASN A CB  1 
ATOM 648  O O   ? ASN A 1  82 ?  14.119   0.013   3.380 1.000 91.700 ? 82  ASN A O   1 
ATOM 649  C CG  ? ASN A 1  82 ?  16.266  -1.482   5.645 1.000 91.700 ? 82  ASN A CG  1 
ATOM 650  N ND2 ? ASN A 1  82 ?  17.182  -2.434   5.771 1.000 91.700 ? 82  ASN A ND2 1 
ATOM 651  O OD1 ? ASN A 1  82 ?  15.153  -1.556   6.172 1.000 91.700 ? 82  ASN A OD1 1 
ATOM 652  N N   ? HIS A 1  83 ?  13.301   0.794   5.402 1.000 95.380 ? 83  HIS A N   1 
ATOM 653  C CA  ? HIS A 1  83 ?  11.892   0.540   5.127 1.000 95.380 ? 83  HIS A CA  1 
ATOM 654  C C   ? HIS A 1  83 ?  11.651  -0.929   4.796 1.000 95.380 ? 83  HIS A C   1 
ATOM 655  C CB  ? HIS A 1  83 ?  11.402   1.424   3.978 1.000 95.380 ? 83  HIS A CB  1 
ATOM 656  O O   ? HIS A 1  83 ?  10.732  -1.257   4.042 1.000 95.380 ? 83  HIS A O   1 
ATOM 657  C CG  ? HIS A 1  83 ?  11.315   2.875   4.333 1.000 95.380 ? 83  HIS A CG  1 
ATOM 658  C CD2 ? HIS A 1  83 ?  11.869   3.966   3.753 1.000 95.380 ? 83  HIS A CD2 1 
ATOM 659  N ND1 ? HIS A 1  83 ?  10.588   3.336   5.408 1.000 95.380 ? 83  HIS A ND1 1 
ATOM 660  C CE1 ? HIS A 1  83 ?  10.697   4.652   5.475 1.000 95.380 ? 83  HIS A CE1 1 
ATOM 661  N NE2 ? HIS A 1  83 ?  11.469   5.059   4.482 1.000 95.380 ? 83  HIS A NE2 1 
ATOM 662  N N   ? ASP A 1  84 ?  12.512  -1.842   5.210 1.000 97.260 ? 84  ASP A N   1 
ATOM 663  C CA  ? ASP A 1  84 ?  12.267  -3.276   5.088 1.000 97.260 ? 84  ASP A CA  1 
ATOM 664  C C   ? ASP A 1  84 ?  11.091  -3.708   5.961 1.000 97.260 ? 84  ASP A C   1 
ATOM 665  C CB  ? ASP A 1  84 ?  13.521  -4.068   5.465 1.000 97.260 ? 84  ASP A CB  1 
ATOM 666  O O   ? ASP A 1  84 ?  10.873  -3.151   7.038 1.000 97.260 ? 84  ASP A O   1 
ATOM 667  C CG  ? ASP A 1  84 ?  13.535  -5.470   4.881 1.000 97.260 ? 84  ASP A CG  1 
ATOM 668  O OD1 ? ASP A 1  84 ?  12.783  -5.737   3.919 1.000 97.260 ? 84  ASP A OD1 1 
ATOM 669  O OD2 ? ASP A 1  84 ?  14.302  -6.315   5.389 1.000 97.260 ? 84  ASP A OD2 1 
ATOM 670  N N   ? HIS A 1  85 ?  10.238  -4.662   5.488 1.000 97.850 ? 85  HIS A N   1 
ATOM 671  C CA  ? HIS A 1  85 ?   9.027  -5.099   6.174 1.000 97.850 ? 85  HIS A CA  1 
ATOM 672  C C   ? HIS A 1  85 ?   8.038  -3.949   6.331 1.000 97.850 ? 85  HIS A C   1 
ATOM 673  C CB  ? HIS A 1  85 ?   9.370  -5.688   7.543 1.000 97.850 ? 85  HIS A CB  1 
ATOM 674  O O   ? HIS A 1  85 ?   7.416  -3.800   7.385 1.000 97.850 ? 85  HIS A O   1 
ATOM 675  C CG  ? HIS A 1  85 ?  10.287  -6.868   7.476 1.000 97.850 ? 85  HIS A CG  1 
ATOM 676  C CD2 ? HIS A 1  85 ?  11.580  -7.011   7.850 1.000 97.850 ? 85  HIS A CD2 1 
ATOM 677  N ND1 ? HIS A 1  85 ?   9.894  -8.088   6.971 1.000 97.850 ? 85  HIS A ND1 1 
ATOM 678  C CE1 ? HIS A 1  85 ?  10.909  -8.933   7.037 1.000 97.850 ? 85  HIS A CE1 1 
ATOM 679  N NE2 ? HIS A 1  85 ?  11.944  -8.304   7.567 1.000 97.850 ? 85  HIS A NE2 1 
ATOM 680  N N   ? ASP A 1  86 ?   7.970  -3.017   5.431 1.000 98.320 ? 86  ASP A N   1 
ATOM 681  C CA  ? ASP A 1  86 ?   7.143  -1.814   5.466 1.000 98.320 ? 86  ASP A CA  1 
ATOM 682  C C   ? ASP A 1  86 ?   5.683  -2.143   5.165 1.000 98.320 ? 86  ASP A C   1 
ATOM 683  C CB  ? ASP A 1  86 ?   7.664  -0.775   4.471 1.000 98.320 ? 86  ASP A CB  1 
ATOM 684  O O   ? ASP A 1  86 ?   5.184  -1.843   4.078 1.000 98.320 ? 86  ASP A O   1 
ATOM 685  C CG  ? ASP A 1  86 ?   7.021   0.589   4.647 1.000 98.320 ? 86  ASP A CG  1 
ATOM 686  O OD1 ? ASP A 1  86 ?   6.408   0.842   5.706 1.000 98.320 ? 86  ASP A OD1 1 
ATOM 687  O OD2 ? ASP A 1  86 ?   7.125   1.417   3.716 1.000 98.320 ? 86  ASP A OD2 1 
ATOM 688  N N   ? ILE A 1  87 ?   4.942  -2.789   6.084 1.000 98.510 ? 87  ILE A N   1 
ATOM 689  C CA  ? ILE A 1  87 ?   3.550  -3.200   5.939 1.000 98.510 ? 87  ILE A CA  1 
ATOM 690  C C   ? ILE A 1  87 ?   2.843  -3.113   7.289 1.000 98.510 ? 87  ILE A C   1 
ATOM 691  C CB  ? ILE A 1  87 ?   3.440  -4.631   5.367 1.000 98.510 ? 87  ILE A CB  1 
ATOM 692  O O   ? ILE A 1  87 ?   3.432  -3.426   8.327 1.000 98.510 ? 87  ILE A O   1 
ATOM 693  C CG1 ? ILE A 1  87 ?   1.984  -4.955   5.014 1.000 98.510 ? 87  ILE A CG1 1 
ATOM 694  C CG2 ? ILE A 1  87 ?   4.002  -5.654   6.360 1.000 98.510 ? 87  ILE A CG2 1 
ATOM 695  C CD1 ? ILE A 1  87 ?   1.818  -6.195   4.146 1.000 98.510 ? 87  ILE A CD1 1 
ATOM 696  N N   ? MET A 1  88 ?   1.609  -2.631   7.250 1.000 98.410 ? 88  MET A N   1 
ATOM 697  C CA  ? MET A 1  88 ?   0.843  -2.438   8.477 1.000 98.410 ? 88  MET A CA  1 
ATOM 698  C C   ? MET A 1  88 ?  -0.636  -2.733   8.247 1.000 98.410 ? 88  MET A C   1 
ATOM 699  C CB  ? MET A 1  88 ?   1.016  -1.012   9.002 1.000 98.410 ? 88  MET A CB  1 
ATOM 700  O O   ? MET A 1  88 ?  -1.180  -2.411   7.189 1.000 98.410 ? 88  MET A O   1 
ATOM 701  C CG  ? MET A 1  88 ?   0.240  -0.729  10.278 1.000 98.410 ? 88  MET A CG  1 
ATOM 702  S SD  ? MET A 1  88 ?   0.446   1.000  10.857 1.000 98.410 ? 88  MET A SD  1 
ATOM 703  C CE  ? MET A 1  88 ?  -0.535   1.876   9.606 1.000 98.410 ? 88  MET A CE  1 
ATOM 704  N N   ? LEU A 1  89 ?  -1.324  -3.331   9.232 1.000 98.540 ? 89  LEU A N   1 
ATOM 705  C CA  ? LEU A 1  89 ?  -2.766  -3.557   9.227 1.000 98.540 ? 89  LEU A CA  1 
ATOM 706  C C   ? LEU A 1  89 ?  -3.474  -2.572  10.150 1.000 98.540 ? 89  LEU A C   1 
ATOM 707  C CB  ? LEU A 1  89 ?  -3.084  -4.993   9.653 1.000 98.540 ? 89  LEU A CB  1 
ATOM 708  O O   ? LEU A 1  89 ?  -3.001  -2.301  11.256 1.000 98.540 ? 89  LEU A O   1 
ATOM 709  C CG  ? LEU A 1  89 ?  -2.874  -6.077   8.595 1.000 98.540 ? 89  LEU A CG  1 
ATOM 710  C CD1 ? LEU A 1  89 ?  -2.873  -7.457   9.243 1.000 98.540 ? 89  LEU A CD1 1 
ATOM 711  C CD2 ? LEU A 1  89 ?  -3.949  -5.988   7.517 1.000 98.540 ? 89  LEU A CD2 1 
ATOM 712  N N   ? LEU A 1  90 ?  -4.537  -2.048   9.560 1.000 98.370 ? 90  LEU A N   1 
ATOM 713  C CA  ? LEU A 1  90 ?  -5.424  -1.205  10.354 1.000 98.370 ? 90  LEU A CA  1 
ATOM 714  C C   ? LEU A 1  90 ?  -6.725  -1.934  10.675 1.000 98.370 ? 90  LEU A C   1 
ATOM 715  C CB  ? LEU A 1  90 ?  -5.726   0.101   9.614 1.000 98.370 ? 90  LEU A CB  1 
ATOM 716  O O   ? LEU A 1  90 ?  -7.419  -2.401   9.769 1.000 98.370 ? 90  LEU A O   1 
ATOM 717  C CG  ? LEU A 1  90 ?  -4.516   0.919   9.162 1.000 98.370 ? 90  LEU A CG  1 
ATOM 718  C CD1 ? LEU A 1  90 ?  -4.970   2.146   8.377 1.000 98.370 ? 90  LEU A CD1 1 
ATOM 719  C CD2 ? LEU A 1  90 ?  -3.668   1.329  10.361 1.000 98.370 ? 90  LEU A CD2 1 
ATOM 720  N N   ? GLU A 1  91 ?  -7.020  -2.091  12.002 1.000 98.110 ? 91  GLU A N   1 
ATOM 721  C CA  ? GLU A 1  91 ?  -8.314  -2.627  12.413 1.000 98.110 ? 91  GLU A CA  1 
ATOM 722  C C   ? GLU A 1  91 ?  -9.356  -1.519  12.539 1.000 98.110 ? 91  GLU A C   1 
ATOM 723  C CB  ? GLU A 1  91 ?  -8.186  -3.383  13.738 1.000 98.110 ? 91  GLU A CB  1 
ATOM 724  O O   ? GLU A 1  91 ?  -9.155  -0.552  13.277 1.000 98.110 ? 91  GLU A O   1 
ATOM 725  C CG  ? GLU A 1  91 ?  -9.461  -4.096  14.165 1.000 98.110 ? 91  GLU A CG  1 
ATOM 726  C CD  ? GLU A 1  91 ?  -9.315  -4.853  15.475 1.000 98.110 ? 91  GLU A CD  1 
ATOM 727  O OE1 ? GLU A 1  91 ? -10.260  -5.575  15.867 1.000 98.110 ? 91  GLU A OE1 1 
ATOM 728  O OE2 ? GLU A 1  91 ?  -8.248  -4.724  16.115 1.000 98.110 ? 91  GLU A OE2 1 
ATOM 729  N N   ? LEU A 1  92 ? -10.399  -1.711  11.795 1.000 98.000 ? 92  LEU A N   1 
ATOM 730  C CA  ? LEU A 1  92 ? -11.472  -0.723  11.801 1.000 98.000 ? 92  LEU A CA  1 
ATOM 731  C C   ? LEU A 1  92 ? -12.409  -0.946  12.983 1.000 98.000 ? 92  LEU A C   1 
ATOM 732  C CB  ? LEU A 1  92 ? -12.261  -0.780  10.491 1.000 98.000 ? 92  LEU A CB  1 
ATOM 733  O O   ? LEU A 1  92 ? -12.599  -2.082  13.424 1.000 98.000 ? 92  LEU A O   1 
ATOM 734  C CG  ? LEU A 1  92 ? -11.445  -0.669   9.202 1.000 98.000 ? 92  LEU A CG  1 
ATOM 735  C CD1 ? LEU A 1  92 ? -12.353  -0.816   7.986 1.000 98.000 ? 92  LEU A CD1 1 
ATOM 736  C CD2 ? LEU A 1  92 ? -10.693   0.657   9.158 1.000 98.000 ? 92  LEU A CD2 1 
ATOM 737  N N   ? GLN A 1  93 ? -12.926   0.163  13.554 1.000 97.040 ? 93  GLN A N   1 
ATOM 738  C CA  ? GLN A 1  93 ? -13.824   0.107  14.703 1.000 97.040 ? 93  GLN A CA  1 
ATOM 739  C C   ? GLN A 1  93 ? -15.035  -0.775  14.412 1.000 97.040 ? 93  GLN A C   1 
ATOM 740  C CB  ? GLN A 1  93 ? -14.281   1.513  15.097 1.000 97.040 ? 93  GLN A CB  1 
ATOM 741  O O   ? GLN A 1  93 ? -15.532  -1.469  15.301 1.000 97.040 ? 93  GLN A O   1 
ATOM 742  C CG  ? GLN A 1  93 ? -15.145   1.550  16.350 1.000 97.040 ? 93  GLN A CG  1 
ATOM 743  C CD  ? GLN A 1  93 ? -15.489   2.962  16.783 1.000 97.040 ? 93  GLN A CD  1 
ATOM 744  N NE2 ? GLN A 1  93 ? -15.726   3.144  18.078 1.000 97.040 ? 93  GLN A NE2 1 
ATOM 745  O OE1 ? GLN A 1  93 ? -15.542   3.883  15.961 1.000 97.040 ? 93  GLN A OE1 1 
ATOM 746  N N   ? SER A 1  94 ? -15.573  -0.779  13.189 1.000 97.240 ? 94  SER A N   1 
ATOM 747  C CA  ? SER A 1  94 ? -16.663  -1.618  12.702 1.000 97.240 ? 94  SER A CA  1 
ATOM 748  C C   ? SER A 1  94 ? -16.440  -2.026  11.250 1.000 97.240 ? 94  SER A C   1 
ATOM 749  C CB  ? SER A 1  94 ? -18.001  -0.892  12.837 1.000 97.240 ? 94  SER A CB  1 
ATOM 750  O O   ? SER A 1  94 ? -15.785  -1.308  10.491 1.000 97.240 ? 94  SER A O   1 
ATOM 751  O OG  ? SER A 1  94 ? -18.014   0.289  12.053 1.000 97.240 ? 94  SER A OG  1 
ATOM 752  N N   ? PRO A 1  95 ? -16.907  -3.322  10.903 1.000 97.660 ? 95  PRO A N   1 
ATOM 753  C CA  ? PRO A 1  95 ? -16.723  -3.778   9.523 1.000 97.660 ? 95  PRO A CA  1 
ATOM 754  C C   ? PRO A 1  95 ? -17.430  -2.884   8.507 1.000 97.660 ? 95  PRO A C   1 
ATOM 755  C CB  ? PRO A 1  95 ? -17.331  -5.182   9.532 1.000 97.660 ? 95  PRO A CB  1 
ATOM 756  O O   ? PRO A 1  95 ? -18.456  -2.276   8.823 1.000 97.660 ? 95  PRO A O   1 
ATOM 757  C CG  ? PRO A 1  95 ? -17.454  -5.536  10.979 1.000 97.660 ? 95  PRO A CG  1 
ATOM 758  C CD  ? PRO A 1  95 ? -17.537  -4.266  11.775 1.000 97.660 ? 95  PRO A CD  1 
ATOM 759  N N   ? VAL A 1  96 ? -16.849  -2.802   7.313 1.000 97.400 ? 96  VAL A N   1 
ATOM 760  C CA  ? VAL A 1  96 ? -17.493  -2.096   6.211 1.000 97.400 ? 96  VAL A CA  1 
ATOM 761  C C   ? VAL A 1  96 ? -18.475  -3.027   5.503 1.000 97.400 ? 96  VAL A C   1 
ATOM 762  C CB  ? VAL A 1  96 ? -16.457  -1.549   5.204 1.000 97.400 ? 96  VAL A CB  1 
ATOM 763  O O   ? VAL A 1  96 ? -18.267  -4.242   5.462 1.000 97.400 ? 96  VAL A O   1 
ATOM 764  C CG1 ? VAL A 1  96 ? -15.545  -0.520   5.872 1.000 97.400 ? 96  VAL A CG1 1 
ATOM 765  C CG2 ? VAL A 1  96 ? -15.634  -2.692   4.612 1.000 97.400 ? 96  VAL A CG2 1 
ATOM 766  N N   ? GLN A 1  97 ? -19.575  -2.467   5.010 1.000 96.400 ? 97  GLN A N   1 
ATOM 767  C CA  ? GLN A 1  97 ? -20.539  -3.226   4.219 1.000 96.400 ? 97  GLN A CA  1 
ATOM 768  C C   ? GLN A 1  97 ? -20.165  -3.215   2.739 1.000 96.400 ? 97  GLN A C   1 
ATOM 769  C CB  ? GLN A 1  97 ? -21.949  -2.666   4.408 1.000 96.400 ? 97  GLN A CB  1 
ATOM 770  O O   ? GLN A 1  97 ? -20.051  -2.149   2.130 1.000 96.400 ? 97  GLN A O   1 
ATOM 771  C CG  ? GLN A 1  97 ? -22.480  -2.804   5.829 1.000 96.400 ? 97  GLN A CG  1 
ATOM 772  C CD  ? GLN A 1  97 ? -22.580  -4.248   6.280 1.000 96.400 ? 97  GLN A CD  1 
ATOM 773  N NE2 ? GLN A 1  97 ? -22.617  -4.459   7.592 1.000 96.400 ? 97  GLN A NE2 1 
ATOM 774  O OE1 ? GLN A 1  97 ? -22.626  -5.168   5.457 1.000 96.400 ? 97  GLN A OE1 1 
ATOM 775  N N   ? PRO A 1  98 ? -19.896  -4.391   2.216 1.000 94.200 ? 98  PRO A N   1 
ATOM 776  C CA  ? PRO A 1  98 ? -19.563  -4.433   0.791 1.000 94.200 ? 98  PRO A CA  1 
ATOM 777  C C   ? PRO A 1  98 ? -20.674  -3.868  -0.092 1.000 94.200 ? 98  PRO A C   1 
ATOM 778  C CB  ? PRO A 1  98 ? -19.356  -5.925   0.521 1.000 94.200 ? 98  PRO A CB  1 
ATOM 779  O O   ? PRO A 1  98 ? -21.855  -4.116   0.163 1.000 94.200 ? 98  PRO A O   1 
ATOM 780  C CG  ? PRO A 1  98 ? -19.042  -6.515   1.858 1.000 94.200 ? 98  PRO A CG  1 
ATOM 781  C CD  ? PRO A 1  98 ? -19.793  -5.747   2.906 1.000 94.200 ? 98  PRO A CD  1 
ATOM 782  N N   ? THR A 1  99 ? -20.333  -3.123  -1.081 1.000 95.840 ? 99  THR A N   1 
ATOM 783  C CA  ? THR A 1  99 ? -21.178  -2.528  -2.110 1.000 95.840 ? 99  THR A CA  1 
ATOM 784  C C   ? THR A 1  99 ? -20.481  -2.558  -3.467 1.000 95.840 ? 99  THR A C   1 
ATOM 785  C CB  ? THR A 1  99 ? -21.553  -1.077  -1.754 1.000 95.840 ? 99  THR A CB  1 
ATOM 786  O O   ? THR A 1  99 ? -19.369  -3.076  -3.588 1.000 95.840 ? 99  THR A O   1 
ATOM 787  C CG2 ? THR A 1  99 ? -22.030  -0.971  -0.310 1.000 95.840 ? 99  THR A CG2 1 
ATOM 788  O OG1 ? THR A 1  99 ? -20.406  -0.237  -1.930 1.000 95.840 ? 99  THR A OG1 1 
ATOM 789  N N   ? ASN A 1 100 ? -21.206  -2.022  -4.513 1.000 94.370 ? 100 ASN A N   1 
ATOM 790  C CA  ? ASN A 1 100 ? -20.564  -1.881  -5.815 1.000 94.370 ? 100 ASN A CA  1 
ATOM 791  C C   ? ASN A 1 100 ? -19.413  -0.880  -5.767 1.000 94.370 ? 100 ASN A C   1 
ATOM 792  C CB  ? ASN A 1 100 ? -21.586  -1.464  -6.875 1.000 94.370 ? 100 ASN A CB  1 
ATOM 793  O O   ? ASN A 1 100 ? -18.547  -0.881  -6.644 1.000 94.370 ? 100 ASN A O   1 
ATOM 794  C CG  ? ASN A 1 100 ? -22.557  -2.576  -7.219 1.000 94.370 ? 100 ASN A CG  1 
ATOM 795  N ND2 ? ASN A 1 100 ? -23.746  -2.203  -7.679 1.000 94.370 ? 100 ASN A ND2 1 
ATOM 796  O OD1 ? ASN A 1 100 ? -22.242  -3.759  -7.072 1.000 94.370 ? 100 ASN A OD1 1 
ATOM 797  N N   ? HIS A 1 101 ? -19.232  -0.160  -4.628 1.000 95.400 ? 101 HIS A N   1 
ATOM 798  C CA  ? HIS A 1 101 ? -18.225   0.883  -4.472 1.000 95.400 ? 101 HIS A CA  1 
ATOM 799  C C   ? HIS A 1 101 ? -17.123   0.446  -3.513 1.000 95.400 ? 101 HIS A C   1 
ATOM 800  C CB  ? HIS A 1 101 ? -18.869   2.179  -3.976 1.000 95.400 ? 101 HIS A CB  1 
ATOM 801  O O   ? HIS A 1 101 ? -16.045   1.043  -3.486 1.000 95.400 ? 101 HIS A O   1 
ATOM 802  C CG  ? HIS A 1 101 ? -19.885   2.743  -4.918 1.000 95.400 ? 101 HIS A CG  1 
ATOM 803  C CD2 ? HIS A 1 101 ? -19.742   3.516  -6.020 1.000 95.400 ? 101 HIS A CD2 1 
ATOM 804  N ND1 ? HIS A 1 101 ? -21.238   2.528  -4.770 1.000 95.400 ? 101 HIS A ND1 1 
ATOM 805  C CE1 ? HIS A 1 101 ? -21.885   3.146  -5.743 1.000 95.400 ? 101 HIS A CE1 1 
ATOM 806  N NE2 ? HIS A 1 101 ? -21.001   3.754  -6.515 1.000 95.400 ? 101 HIS A NE2 1 
ATOM 807  N N   ? ILE A 1 102 ? -17.415  -0.581  -2.722 1.000 97.440 ? 102 ILE A N   1 
ATOM 808  C CA  ? ILE A 1 102 ? -16.478  -1.062  -1.712 1.000 97.440 ? 102 ILE A CA  1 
ATOM 809  C C   ? ILE A 1 102 ? -16.366  -2.582  -1.795 1.000 97.440 ? 102 ILE A C   1 
ATOM 810  C CB  ? ILE A 1 102 ? -16.910  -0.633  -0.292 1.000 97.440 ? 102 ILE A CB  1 
ATOM 811  O O   ? ILE A 1 102 ? -17.340  -3.297  -1.552 1.000 97.440 ? 102 ILE A O   1 
ATOM 812  C CG1 ? ILE A 1 102 ? -17.048   0.892  -0.213 1.000 97.440 ? 102 ILE A CG1 1 
ATOM 813  C CG2 ? ILE A 1 102 ? -15.916  -1.147   0.753 1.000 97.440 ? 102 ILE A CG2 1 
ATOM 814  C CD1 ? ILE A 1 102 ? -17.740   1.387   1.050 1.000 97.440 ? 102 ILE A CD1 1 
ATOM 815  N N   ? ARG A 1 103 ? -15.139  -2.991  -2.146 1.000 97.200 ? 103 ARG A N   1 
ATOM 816  C CA  ? ARG A 1 103 ? -14.881  -4.425  -2.234 1.000 97.200 ? 103 ARG A CA  1 
ATOM 817  C C   ? ARG A 1 103 ? -13.521  -4.774  -1.639 1.000 97.200 ? 103 ARG A C   1 
ATOM 818  C CB  ? ARG A 1 103 ? -14.954  -4.895  -3.688 1.000 97.200 ? 103 ARG A CB  1 
ATOM 819  O O   ? ARG A 1 103 ? -12.612  -3.941  -1.622 1.000 97.200 ? 103 ARG A O   1 
ATOM 820  C CG  ? ARG A 1 103 ? -16.333  -4.758  -4.312 1.000 97.200 ? 103 ARG A CG  1 
ATOM 821  C CD  ? ARG A 1 103 ? -16.359  -5.276  -5.744 1.000 97.200 ? 103 ARG A CD  1 
ATOM 822  N NE  ? ARG A 1 103 ? -17.669  -5.087  -6.361 1.000 97.200 ? 103 ARG A NE  1 
ATOM 823  N NH1 ? ARG A 1 103 ? -17.099  -6.092  -8.362 1.000 97.200 ? 103 ARG A NH1 1 
ATOM 824  N NH2 ? ARG A 1 103 ? -19.211  -5.258  -8.054 1.000 97.200 ? 103 ARG A NH2 1 
ATOM 825  C CZ  ? ARG A 1 103 ? -17.990  -5.479  -7.591 1.000 97.200 ? 103 ARG A CZ  1 
ATOM 826  N N   ? VAL A 1 104 ? -13.452  -6.076  -1.185 1.000 97.700 ? 104 VAL A N   1 
ATOM 827  C CA  ? VAL A 1 104 ? -12.180  -6.591  -0.690 1.000 97.700 ? 104 VAL A CA  1 
ATOM 828  C C   ? VAL A 1 104 ? -11.314  -7.044  -1.863 1.000 97.700 ? 104 VAL A C   1 
ATOM 829  C CB  ? VAL A 1 104 ? -12.387  -7.757   0.303 1.000 97.700 ? 104 VAL A CB  1 
ATOM 830  O O   ? VAL A 1 104 ? -11.810  -7.671  -2.802 1.000 97.700 ? 104 VAL A O   1 
ATOM 831  C CG1 ? VAL A 1 104 ? -11.057  -8.439   0.619 1.000 97.700 ? 104 VAL A CG1 1 
ATOM 832  C CG2 ? VAL A 1 104 ? -13.052  -7.255   1.583 1.000 97.700 ? 104 VAL A CG2 1 
ATOM 833  N N   ? LEU A 1 105 ? -10.002  -6.704  -1.758 1.000 97.490 ? 105 LEU A N   1 
ATOM 834  C CA  ? LEU A 1 105 ?  -9.036  -7.100  -2.777 1.000 97.490 ? 105 LEU A CA  1 
ATOM 835  C C   ? LEU A 1 105 ?  -8.254  -8.332  -2.336 1.000 97.490 ? 105 LEU A C   1 
ATOM 836  C CB  ? LEU A 1 105 ?  -8.071  -5.949  -3.077 1.000 97.490 ? 105 LEU A CB  1 
ATOM 837  O O   ? LEU A 1 105 ?  -7.668  -8.346  -1.251 1.000 97.490 ? 105 LEU A O   1 
ATOM 838  C CG  ? LEU A 1 105 ?  -7.123  -6.151  -4.260 1.000 97.490 ? 105 LEU A CG  1 
ATOM 839  C CD1 ? LEU A 1 105 ?  -7.915  -6.327  -5.551 1.000 97.490 ? 105 LEU A CD1 1 
ATOM 840  C CD2 ? LEU A 1 105 ?  -6.156  -4.977  -4.376 1.000 97.490 ? 105 LEU A CD2 1 
ATOM 841  N N   ? PRO A 1 106 ?  -8.296  -9.368  -3.127 1.000 97.160 ? 106 PRO A N   1 
ATOM 842  C CA  ? PRO A 1 106 ?  -7.539 -10.563  -2.745 1.000 97.160 ? 106 PRO A CA  1 
ATOM 843  C C   ? PRO A 1 106 ?  -6.029 -10.337  -2.765 1.000 97.160 ? 106 PRO A C   1 
ATOM 844  C CB  ? PRO A 1 106 ?  -7.952 -11.594  -3.799 1.000 97.160 ? 106 PRO A CB  1 
ATOM 845  O O   ? PRO A 1 106 ?  -5.530  -9.550  -3.574 1.000 97.160 ? 106 PRO A O   1 
ATOM 846  C CG  ? PRO A 1 106 ?  -8.386 -10.782  -4.977 1.000 97.160 ? 106 PRO A CG  1 
ATOM 847  C CD  ? PRO A 1 106 ?  -8.900  -9.461  -4.482 1.000 97.160 ? 106 PRO A CD  1 
ATOM 848  N N   ? LEU A 1 107 ?  -5.316 -11.144  -1.828 1.000 97.270 ? 107 LEU A N   1 
ATOM 849  C CA  ? LEU A 1 107 ?  -3.862 -11.080  -1.735 1.000 97.270 ? 107 LEU A CA  1 
ATOM 850  C C   ? LEU A 1 107 ?  -3.212 -12.076  -2.689 1.000 97.270 ? 107 LEU A C   1 
ATOM 851  C CB  ? LEU A 1 107 ?  -3.404 -11.357  -0.300 1.000 97.270 ? 107 LEU A CB  1 
ATOM 852  O O   ? LEU A 1 107 ?  -3.718 -13.185  -2.876 1.000 97.270 ? 107 LEU A O   1 
ATOM 853  C CG  ? LEU A 1 107 ?  -4.032 -10.488   0.791 1.000 97.270 ? 107 LEU A CG  1 
ATOM 854  C CD1 ? LEU A 1 107 ?  -3.567 -10.950   2.168 1.000 97.270 ? 107 LEU A CD1 1 
ATOM 855  C CD2 ? LEU A 1 107 ?  -3.688  -9.019   0.569 1.000 97.270 ? 107 LEU A CD2 1 
ATOM 856  N N   ? SER A 1 108 ?  -2.154 -11.696  -3.288 1.000 94.730 ? 108 SER A N   1 
ATOM 857  C CA  ? SER A 1 108 ?  -1.401 -12.605  -4.146 1.000 94.730 ? 108 SER A CA  1 
ATOM 858  C C   ? SER A 1 108 ?  -0.369 -13.393  -3.346 1.000 94.730 ? 108 SER A C   1 
ATOM 859  C CB  ? SER A 1 108 ?  -0.706 -11.831  -5.267 1.000 94.730 ? 108 SER A CB  1 
ATOM 860  O O   ? SER A 1 108 ?   0.333 -12.831  -2.504 1.000 94.730 ? 108 SER A O   1 
ATOM 861  O OG  ? SER A 1 108 ?   0.086 -12.698  -6.060 1.000 94.730 ? 108 SER A OG  1 
ATOM 862  N N   ? HIS A 1 109 ?  -0.222 -14.701  -3.749 1.000 93.340 ? 109 HIS A N   1 
ATOM 863  C CA  ? HIS A 1 109 ?   0.785 -15.571  -3.152 1.000 93.340 ? 109 HIS A CA  1 
ATOM 864  C C   ? HIS A 1 109 ?   1.954 -15.796  -4.105 1.000 93.340 ? 109 HIS A C   1 
ATOM 865  C CB  ? HIS A 1 109 ?   0.166 -16.912  -2.754 1.000 93.340 ? 109 HIS A CB  1 
ATOM 866  O O   ? HIS A 1 109 ?   2.999 -16.312  -3.702 1.000 93.340 ? 109 HIS A O   1 
ATOM 867  C CG  ? HIS A 1 109 ?  -0.818 -16.810  -1.633 1.000 93.340 ? 109 HIS A CG  1 
ATOM 868  C CD2 ? HIS A 1 109 ?  -2.156 -16.600  -1.640 1.000 93.340 ? 109 HIS A CD2 1 
ATOM 869  N ND1 ? HIS A 1 109 ?  -0.453 -16.925  -0.309 1.000 93.340 ? 109 HIS A ND1 1 
ATOM 870  C CE1 ? HIS A 1 109 ?  -1.527 -16.790   0.451 1.000 93.340 ? 109 HIS A CE1 1 
ATOM 871  N NE2 ? HIS A 1 109 ?  -2.573 -16.592  -0.332 1.000 93.340 ? 109 HIS A NE2 1 
ATOM 872  N N   ? ASN A 1 110 ?   1.724 -15.277  -5.299 1.000 91.660 ? 110 ASN A N   1 
ATOM 873  C CA  ? ASN A 1 110 ?   2.677 -15.588  -6.359 1.000 91.660 ? 110 ASN A CA  1 
ATOM 874  C C   ? ASN A 1 110 ?   3.574 -14.394  -6.675 1.000 91.660 ? 110 ASN A C   1 
ATOM 875  C CB  ? ASN A 1 110 ?   1.946 -16.051  -7.620 1.000 91.660 ? 110 ASN A CB  1 
ATOM 876  O O   ? ASN A 1 110 ?   3.129 -13.246  -6.616 1.000 91.660 ? 110 ASN A O   1 
ATOM 877  C CG  ? ASN A 1 110 ?   1.095 -17.283  -7.383 1.000 91.660 ? 110 ASN A CG  1 
ATOM 878  N ND2 ? ASN A 1 110 ?  -0.119 -17.279  -7.920 1.000 91.660 ? 110 ASN A ND2 1 
ATOM 879  O OD1 ? ASN A 1 110 ?   1.525 -18.232  -6.721 1.000 91.660 ? 110 ASN A OD1 1 
ATOM 880  N N   ? CYS A 1 111 ?   4.813 -14.784  -7.070 1.000 89.570 ? 111 CYS A N   1 
ATOM 881  C CA  ? CYS A 1 111 ?   5.721 -13.801  -7.651 1.000 89.570 ? 111 CYS A CA  1 
ATOM 882  C C   ? CYS A 1 111 ?   5.542 -13.721  -9.163 1.000 89.570 ? 111 CYS A C   1 
ATOM 883  C CB  ? CYS A 1 111 ?   7.171 -14.149  -7.318 1.000 89.570 ? 111 CYS A CB  1 
ATOM 884  O O   ? CYS A 1 111 ?   5.472 -14.748  -9.839 1.000 89.570 ? 111 CYS A O   1 
ATOM 885  S SG  ? CYS A 1 111 ?   7.553 -14.064  -5.554 1.000 89.570 ? 111 CYS A SG  1 
ATOM 886  N N   ? LEU A 1 112 ?   5.377 -12.566  -9.718 1.000 92.900 ? 112 LEU A N   1 
ATOM 887  C CA  ? LEU A 1 112 ?   5.169 -12.373 -11.149 1.000 92.900 ? 112 LEU A CA  1 
ATOM 888  C C   ? LEU A 1 112 ?   6.487 -12.072 -11.854 1.000 92.900 ? 112 LEU A C   1 
ATOM 889  C CB  ? LEU A 1 112 ?   4.173 -11.238 -11.397 1.000 92.900 ? 112 LEU A CB  1 
ATOM 890  O O   ? LEU A 1 112 ?   7.410 -11.525 -11.246 1.000 92.900 ? 112 LEU A O   1 
ATOM 891  C CG  ? LEU A 1 112 ?   2.752 -11.456 -10.876 1.000 92.900 ? 112 LEU A CG  1 
ATOM 892  C CD1 ? LEU A 1 112 ?   1.904 -10.209 -11.108 1.000 92.900 ? 112 LEU A CD1 1 
ATOM 893  C CD2 ? LEU A 1 112 ?   2.118 -12.672 -11.544 1.000 92.900 ? 112 LEU A CD2 1 
ATOM 894  N N   ? PRO A 1 113 ?   6.573 -12.460 -13.111 1.000 93.950 ? 113 PRO A N   1 
ATOM 895  C CA  ? PRO A 1 113 ?   7.781 -12.126 -13.869 1.000 93.950 ? 113 PRO A CA  1 
ATOM 896  C C   ? PRO A 1 113 ?   7.899 -10.632 -14.162 1.000 93.950 ? 113 PRO A C   1 
ATOM 897  C CB  ? PRO A 1 113 ?   7.617 -12.925 -15.164 1.000 93.950 ? 113 PRO A CB  1 
ATOM 898  O O   ? PRO A 1 113 ?   6.887  -9.929 -14.226 1.000 93.950 ? 113 PRO A O   1 
ATOM 899  C CG  ? PRO A 1 113 ?   6.139 -13.054 -15.349 1.000 93.950 ? 113 PRO A CG  1 
ATOM 900  C CD  ? PRO A 1 113 ?   5.493 -13.114 -13.995 1.000 93.950 ? 113 PRO A CD  1 
ATOM 901  N N   ? ALA A 1 114 ?   9.191 -10.199 -14.375 1.000 94.770 ? 114 ALA A N   1 
ATOM 902  C CA  ? ALA A 1 114 ?   9.437  -8.833 -14.831 1.000 94.770 ? 114 ALA A CA  1 
ATOM 903  C C   ? ALA A 1 114 ?   8.704  -8.551 -16.139 1.000 94.770 ? 114 ALA A C   1 
ATOM 904  C CB  ? ALA A 1 114 ?  10.935  -8.591 -15.001 1.000 94.770 ? 114 ALA A CB  1 
ATOM 905  O O   ? ALA A 1 114 ?   8.533  -9.447 -16.968 1.000 94.770 ? 114 ALA A O   1 
ATOM 906  N N   ? GLY A 1 115 ?   8.188  -7.297 -16.253 1.000 94.550 ? 115 GLY A N   1 
ATOM 907  C CA  ? GLY A 1 115 ?   7.502  -6.905 -17.474 1.000 94.550 ? 115 GLY A CA  1 
ATOM 908  C C   ? GLY A 1 115 ?   5.992  -7.000 -17.367 1.000 94.550 ? 115 GLY A C   1 
ATOM 909  O O   ? GLY A 1 115 ?   5.272  -6.564 -18.267 1.000 94.550 ? 115 GLY A O   1 
ATOM 910  N N   ? THR A 1 116 ?   5.544  -7.705 -16.323 1.000 96.020 ? 116 THR A N   1 
ATOM 911  C CA  ? THR A 1 116 ?   4.108  -7.785 -16.077 1.000 96.020 ? 116 THR A CA  1 
ATOM 912  C C   ? THR A 1 116 ?   3.508  -6.390 -15.918 1.000 96.020 ? 116 THR A C   1 
ATOM 913  C CB  ? THR A 1 116 ?   3.802  -8.623 -14.822 1.000 96.020 ? 116 THR A CB  1 
ATOM 914  O O   ? THR A 1 116 ?   4.049  -5.555 -15.190 1.000 96.020 ? 116 THR A O   1 
ATOM 915  C CG2 ? THR A 1 116 ?   2.299  -8.741 -14.592 1.000 96.020 ? 116 THR A CG2 1 
ATOM 916  O OG1 ? THR A 1 116 ?   4.354  -9.936 -14.985 1.000 96.020 ? 116 THR A OG1 1 
ATOM 917  N N   ? CYS A 1 117 ?   2.425  -6.147 -16.610 1.000 94.590 ? 117 CYS A N   1 
ATOM 918  C CA  ? CYS A 1 117 ?   1.707  -4.879 -16.540 1.000 94.590 ? 117 CYS A CA  1 
ATOM 919  C C   ? CYS A 1 117 ?   0.815  -4.824 -15.305 1.000 94.590 ? 117 CYS A C   1 
ATOM 920  C CB  ? CYS A 1 117 ?   0.866  -4.669 -17.798 1.000 94.590 ? 117 CYS A CB  1 
ATOM 921  O O   ? CYS A 1 117 ?  -0.040  -5.691 -15.114 1.000 94.590 ? 117 CYS A O   1 
ATOM 922  S SG  ? CYS A 1 117 ?   0.095  -3.038 -17.894 1.000 94.590 ? 117 CYS A SG  1 
ATOM 923  N N   ? CYS A 1 118 ?   0.971  -3.794 -14.548 1.000 95.550 ? 118 CYS A N   1 
ATOM 924  C CA  ? CYS A 1 118 ?   0.244  -3.620 -13.296 1.000 95.550 ? 118 CYS A CA  1 
ATOM 925  C C   ? CYS A 1 118 ?  -0.388  -2.235 -13.220 1.000 95.550 ? 118 CYS A C   1 
ATOM 926  C CB  ? CYS A 1 118 ?   1.173  -3.832 -12.101 1.000 95.550 ? 118 CYS A CB  1 
ATOM 927  O O   ? CYS A 1 118 ?  -0.033  -1.343 -13.993 1.000 95.550 ? 118 CYS A O   1 
ATOM 928  S SG  ? CYS A 1 118 ?   2.002  -5.436 -12.100 1.000 95.550 ? 118 CYS A SG  1 
ATOM 929  N N   ? ARG A 1 119 ?  -1.302  -2.196 -12.268 1.000 95.090 ? 119 ARG A N   1 
ATOM 930  C CA  ? ARG A 1 119 ?  -2.001  -0.931 -12.069 1.000 95.090 ? 119 ARG A CA  1 
ATOM 931  C C   ? ARG A 1 119 ?  -1.760  -0.387 -10.665 1.000 95.090 ? 119 ARG A C   1 
ATOM 932  C CB  ? ARG A 1 119 ?  -3.502  -1.101 -12.315 1.000 95.090 ? 119 ARG A CB  1 
ATOM 933  O O   ? ARG A 1 119 ?  -1.806  -1.137  -9.687 1.000 95.090 ? 119 ARG A O   1 
ATOM 934  C CG  ? ARG A 1 119 ?  -4.302   0.182 -12.155 1.000 95.090 ? 119 ARG A CG  1 
ATOM 935  C CD  ? ARG A 1 119 ?  -5.705   0.047 -12.729 1.000 95.090 ? 119 ARG A CD  1 
ATOM 936  N NE  ? ARG A 1 119 ?  -5.681  -0.099 -14.182 1.000 95.090 ? 119 ARG A NE  1 
ATOM 937  N NH1 ? ARG A 1 119 ?  -7.707  -1.201 -14.312 1.000 95.090 ? 119 ARG A NH1 1 
ATOM 938  N NH2 ? ARG A 1 119 ?  -6.510  -0.766 -16.217 1.000 95.090 ? 119 ARG A NH2 1 
ATOM 939  C CZ  ? ARG A 1 119 ?  -6.633  -0.688 -14.900 1.000 95.090 ? 119 ARG A CZ  1 
ATOM 940  N N   ? VAL A 1 120 ?  -1.566   0.966 -10.580 1.000 95.110 ? 120 VAL A N   1 
ATOM 941  C CA  ? VAL A 1 120 ?  -1.457   1.661  -9.301 1.000 95.110 ? 120 VAL A CA  1 
ATOM 942  C C   ? VAL A 1 120 ?  -2.511   2.763  -9.221 1.000 95.110 ? 120 VAL A C   1 
ATOM 943  C CB  ? VAL A 1 120 ?  -0.046   2.258  -9.098 1.000 95.110 ? 120 VAL A CB  1 
ATOM 944  O O   ? VAL A 1 120 ?  -2.895   3.339 -10.241 1.000 95.110 ? 120 VAL A O   1 
ATOM 945  C CG1 ? VAL A 1 120 ?   1.007   1.152  -9.058 1.000 95.110 ? 120 VAL A CG1 1 
ATOM 946  C CG2 ? VAL A 1 120 ?   0.272   3.264 -10.203 1.000 95.110 ? 120 VAL A CG2 1 
ATOM 947  N N   ? SER A 1 121 ?  -2.950   3.042  -8.050 1.000 95.210 ? 121 SER A N   1 
ATOM 948  C CA  ? SER A 1 121 ?  -3.944   4.093  -7.857 1.000 95.210 ? 121 SER A CA  1 
ATOM 949  C C   ? SER A 1 121 ?  -3.709   4.842  -6.549 1.000 95.210 ? 121 SER A C   1 
ATOM 950  C CB  ? SER A 1 121 ?  -5.356   3.506  -7.871 1.000 95.210 ? 121 SER A CB  1 
ATOM 951  O O   ? SER A 1 121 ?  -3.135   4.292  -5.607 1.000 95.210 ? 121 SER A O   1 
ATOM 952  O OG  ? SER A 1 121 ?  -5.517   2.557  -6.830 1.000 95.210 ? 121 SER A OG  1 
ATOM 953  N N   ? GLY A 1 122 ?  -4.092   6.189  -6.556 1.000 94.890 ? 122 GLY A N   1 
ATOM 954  C CA  ? GLY A 1 122 ?  -3.954   6.978  -5.342 1.000 94.890 ? 122 GLY A CA  1 
ATOM 955  C C   ? GLY A 1 122 ?  -4.255   8.450  -5.550 1.000 94.890 ? 122 GLY A C   1 
ATOM 956  O O   ? GLY A 1 122 ?  -4.557   8.876  -6.666 1.000 94.890 ? 122 GLY A O   1 
ATOM 957  N N   ? TRP A 1 123 ?  -4.257   9.249  -4.419 1.000 93.230 ? 123 TRP A N   1 
ATOM 958  C CA  ? TRP A 1 123 ?  -4.533  10.682  -4.408 1.000 93.230 ? 123 TRP A CA  1 
ATOM 959  C C   ? TRP A 1 123 ?  -3.277  11.475  -4.061 1.000 93.230 ? 123 TRP A C   1 
ATOM 960  C CB  ? TRP A 1 123 ?  -5.649  11.008  -3.412 1.000 93.230 ? 123 TRP A CB  1 
ATOM 961  O O   ? TRP A 1 123 ?  -3.364  12.585  -3.531 1.000 93.230 ? 123 TRP A O   1 
ATOM 962  C CG  ? TRP A 1 123 ?  -6.998  10.495  -3.820 1.000 93.230 ? 123 TRP A CG  1 
ATOM 963  C CD1 ? TRP A 1 123 ?  -7.901  11.112  -4.640 1.000 93.230 ? 123 TRP A CD1 1 
ATOM 964  C CD2 ? TRP A 1 123 ?  -7.598   9.258  -3.421 1.000 93.230 ? 123 TRP A CD2 1 
ATOM 965  C CE2 ? TRP A 1 123 ?  -8.866   9.191  -4.038 1.000 93.230 ? 123 TRP A CE2 1 
ATOM 966  C CE3 ? TRP A 1 123 ?  -7.185   8.199  -2.602 1.000 93.230 ? 123 TRP A CE3 1 
ATOM 967  N NE1 ? TRP A 1 123 ?  -9.027  10.333  -4.775 1.000 93.230 ? 123 TRP A NE1 1 
ATOM 968  C CH2 ? TRP A 1 123 ?  -9.298   7.082  -3.055 1.000 93.230 ? 123 TRP A CH2 1 
ATOM 969  C CZ2 ? TRP A 1 123 ?  -9.726   8.105  -3.861 1.000 93.230 ? 123 TRP A CZ2 1 
ATOM 970  C CZ3 ? TRP A 1 123 ?  -8.042   7.119  -2.427 1.000 93.230 ? 123 TRP A CZ3 1 
ATOM 971  N N   ? GLY A 1 124 ?  -2.110  10.810  -4.167 1.000 85.810 ? 124 GLY A N   1 
ATOM 972  C CA  ? GLY A 1 124 ?  -0.863  11.499  -3.874 1.000 85.810 ? 124 GLY A CA  1 
ATOM 973  C C   ? GLY A 1 124 ?  -0.549  12.610  -4.858 1.000 85.810 ? 124 GLY A C   1 
ATOM 974  O O   ? GLY A 1 124 ?  -1.332  12.876  -5.772 1.000 85.810 ? 124 GLY A O   1 
ATOM 975  N N   ? THR A 1 125 ?   0.569  13.315  -4.643 1.000 80.570 ? 125 THR A N   1 
ATOM 976  C CA  ? THR A 1 125 ?   0.949  14.460  -5.463 1.000 80.570 ? 125 THR A CA  1 
ATOM 977  C C   ? THR A 1 125 ?   1.102  14.051  -6.925 1.000 80.570 ? 125 THR A C   1 
ATOM 978  C CB  ? THR A 1 125 ?   2.261  15.093  -4.964 1.000 80.570 ? 125 THR A CB  1 
ATOM 979  O O   ? THR A 1 125 ?   1.567  12.949  -7.221 1.000 80.570 ? 125 THR A O   1 
ATOM 980  C CG2 ? THR A 1 125 ?   2.180  15.430  -3.479 1.000 80.570 ? 125 THR A CG2 1 
ATOM 981  O OG1 ? THR A 1 125 ?   3.339  14.173  -5.175 1.000 80.570 ? 125 THR A OG1 1 
ATOM 982  N N   ? THR A 1 126 ?   0.573  14.924  -7.864 1.000 72.740 ? 126 THR A N   1 
ATOM 983  C CA  ? THR A 1 126 ?   0.593  14.663  -9.299 1.000 72.740 ? 126 THR A CA  1 
ATOM 984  C C   ? THR A 1 126 ?   1.748  15.401  -9.968 1.000 72.740 ? 126 THR A C   1 
ATOM 985  C CB  ? THR A 1 126 ?  -0.735  15.076  -9.960 1.000 72.740 ? 126 THR A CB  1 
ATOM 986  O O   ? THR A 1 126 ?   2.005  15.214 -11.159 1.000 72.740 ? 126 THR A O   1 
ATOM 987  C CG2 ? THR A 1 126 ?  -1.889  14.211  -9.464 1.000 72.740 ? 126 THR A CG2 1 
ATOM 988  O OG1 ? THR A 1 126 ?  -1.011  16.447  -9.648 1.000 72.740 ? 126 THR A OG1 1 
ATOM 989  N N   ? THR A 1 127 ?   2.467  16.301  -9.178 1.000 65.250 ? 127 THR A N   1 
ATOM 990  C CA  ? THR A 1 127 ?   3.638  17.025  -9.660 1.000 65.250 ? 127 THR A CA  1 
ATOM 991  C C   ? THR A 1 127 ?   4.795  16.901  -8.673 1.000 65.250 ? 127 THR A C   1 
ATOM 992  C CB  ? THR A 1 127 ?   3.317  18.513  -9.895 1.000 65.250 ? 127 THR A CB  1 
ATOM 993  O O   ? THR A 1 127 ?   4.579  16.692  -7.478 1.000 65.250 ? 127 THR A O   1 
ATOM 994  C CG2 ? THR A 1 127 ?   2.287  18.684 -11.007 1.000 65.250 ? 127 THR A CG2 1 
ATOM 995  O OG1 ? THR A 1 127 ?   2.797  19.080  -8.686 1.000 65.250 ? 127 THR A OG1 1 
ATOM 996  N N   ? SER A 1 128 ?   5.982  16.700  -9.087 1.000 67.810 ? 128 SER A N   1 
ATOM 997  C CA  ? SER A 1 128 ?   7.226  16.779  -8.328 1.000 67.810 ? 128 SER A CA  1 
ATOM 998  C C   ? SER A 1 128 ?   8.275  17.601  -9.070 1.000 67.810 ? 128 SER A C   1 
ATOM 999  C CB  ? SER A 1 128 ?   7.772  15.379  -8.045 1.000 67.810 ? 128 SER A CB  1 
ATOM 1000 O O   ? SER A 1 128 ?   8.492  17.405 -10.268 1.000 67.810 ? 128 SER A O   1 
ATOM 1001 O OG  ? SER A 1 128 ?   9.028  15.451  -7.393 1.000 67.810 ? 128 SER A OG  1 
ATOM 1002 N N   ? PRO A 1 129 ?   8.858  18.560  -8.403 1.000 65.210 ? 129 PRO A N   1 
ATOM 1003 C CA  ? PRO A 1 129 ?   8.867  18.786  -6.955 1.000 65.210 ? 129 PRO A CA  1 
ATOM 1004 C C   ? PRO A 1 129 ?   7.694  19.643  -6.485 1.000 65.210 ? 129 PRO A C   1 
ATOM 1005 C CB  ? PRO A 1 129 ?  10.198  19.503  -6.718 1.000 65.210 ? 129 PRO A CB  1 
ATOM 1006 O O   ? PRO A 1 129 ?   7.455  19.761  -5.280 1.000 65.210 ? 129 PRO A O   1 
ATOM 1007 C CG  ? PRO A 1 129 ?  10.465  20.242  -7.990 1.000 65.210 ? 129 PRO A CG  1 
ATOM 1008 C CD  ? PRO A 1 129 ?   9.838  19.482  -9.124 1.000 65.210 ? 129 PRO A CD  1 
ATOM 1009 N N   ? GLN A 1 130 ?   6.909  20.363  -7.427 1.000 68.910 ? 130 GLN A N   1 
ATOM 1010 C CA  ? GLN A 1 130 ?   5.714  21.149  -7.140 1.000 68.910 ? 130 GLN A CA  1 
ATOM 1011 C C   ? GLN A 1 130 ?   4.532  20.248  -6.794 1.000 68.910 ? 130 GLN A C   1 
ATOM 1012 C CB  ? GLN A 1 130 ?   5.361  22.044  -8.329 1.000 68.910 ? 130 GLN A CB  1 
ATOM 1013 O O   ? GLN A 1 130 ?   4.226  19.306  -7.528 1.000 68.910 ? 130 GLN A O   1 
ATOM 1014 C CG  ? GLN A 1 130 ?   6.368  23.158  -8.580 1.000 68.910 ? 130 GLN A CG  1 
ATOM 1015 C CD  ? GLN A 1 130 ?   7.521  22.720  -9.463 1.000 68.910 ? 130 GLN A CD  1 
ATOM 1016 N NE2 ? GLN A 1 130 ?   8.518  23.586  -9.610 1.000 68.910 ? 130 GLN A NE2 1 
ATOM 1017 O OE1 ? GLN A 1 130 ?   7.517  21.612 -10.008 1.000 68.910 ? 130 GLN A OE1 1 
ATOM 1018 N N   ? VAL A 1 131 ?   4.058  20.343  -5.511 1.000 75.380 ? 131 VAL A N   1 
ATOM 1019 C CA  ? VAL A 1 131 ?   3.085  19.441  -4.903 1.000 75.380 ? 131 VAL A CA  1 
ATOM 1020 C C   ? VAL A 1 131 ?   1.672  19.861  -5.303 1.000 75.380 ? 131 VAL A C   1 
ATOM 1021 C CB  ? VAL A 1 131 ?   3.218  19.416  -3.364 1.000 75.380 ? 131 VAL A CB  1 
ATOM 1022 O O   ? VAL A 1 131 ?   1.262  20.998  -5.058 1.000 75.380 ? 131 VAL A O   1 
ATOM 1023 C CG1 ? VAL A 1 131 ?   2.185  18.475  -2.748 1.000 75.380 ? 131 VAL A CG1 1 
ATOM 1024 C CG2 ? VAL A 1 131 ?   4.631  19.002  -2.959 1.000 75.380 ? 131 VAL A CG2 1 
ATOM 1025 N N   ? SER A 1 132 ?   1.055  19.068  -6.192 1.000 80.280 ? 132 SER A N   1 
ATOM 1026 C CA  ? SER A 1 132 ?  -0.367  19.202  -6.491 1.000 80.280 ? 132 SER A CA  1 
ATOM 1027 C C   ? SER A 1 132 ?  -1.124  17.919  -6.165 1.000 80.280 ? 132 SER A C   1 
ATOM 1028 C CB  ? SER A 1 132 ?  -0.574  19.565  -7.962 1.000 80.280 ? 132 SER A CB  1 
ATOM 1029 O O   ? SER A 1 132 ?  -0.751  16.838  -6.625 1.000 80.280 ? 132 SER A O   1 
ATOM 1030 O OG  ? SER A 1 132 ?  -1.954  19.637  -8.273 1.000 80.280 ? 132 SER A OG  1 
ATOM 1031 N N   ? TYR A 1 133 ?  -2.093  18.064  -5.241 1.000 84.730 ? 133 TYR A N   1 
ATOM 1032 C CA  ? TYR A 1 133 ?  -2.937  16.925  -4.899 1.000 84.730 ? 133 TYR A CA  1 
ATOM 1033 C C   ? TYR A 1 133 ?  -4.200  16.906  -5.751 1.000 84.730 ? 133 TYR A C   1 
ATOM 1034 C CB  ? TYR A 1 133 ?  -3.310  16.959  -3.414 1.000 84.730 ? 133 TYR A CB  1 
ATOM 1035 O O   ? TYR A 1 133 ?  -4.996  17.847  -5.713 1.000 84.730 ? 133 TYR A O   1 
ATOM 1036 C CG  ? TYR A 1 133 ?  -2.151  16.673  -2.490 1.000 84.730 ? 133 TYR A CG  1 
ATOM 1037 C CD1 ? TYR A 1 133 ?  -1.863  15.372  -2.083 1.000 84.730 ? 133 TYR A CD1 1 
ATOM 1038 C CD2 ? TYR A 1 133 ?  -1.342  17.703  -2.021 1.000 84.730 ? 133 TYR A CD2 1 
ATOM 1039 C CE1 ? TYR A 1 133 ?  -0.797  15.105  -1.230 1.000 84.730 ? 133 TYR A CE1 1 
ATOM 1040 C CE2 ? TYR A 1 133 ?  -0.274  17.447  -1.168 1.000 84.730 ? 133 TYR A CE2 1 
ATOM 1041 O OH  ? TYR A 1 133 ?   1.047  15.888   0.065 1.000 84.730 ? 133 TYR A OH  1 
ATOM 1042 C CZ  ? TYR A 1 133 ?  -0.009  16.147  -0.779 1.000 84.730 ? 133 TYR A CZ  1 
ATOM 1043 N N   ? PRO A 1 134 ?  -4.293  15.892  -6.588 1.000 87.200 ? 134 PRO A N   1 
ATOM 1044 C CA  ? PRO A 1 134 ?  -5.512  15.812  -7.396 1.000 87.200 ? 134 PRO A CA  1 
ATOM 1045 C C   ? PRO A 1 134 ?  -6.774  15.672  -6.548 1.000 87.200 ? 134 PRO A C   1 
ATOM 1046 C CB  ? PRO A 1 134 ?  -5.287  14.562  -8.251 1.000 87.200 ? 134 PRO A CB  1 
ATOM 1047 O O   ? PRO A 1 134 ?  -6.727  15.106  -5.453 1.000 87.200 ? 134 PRO A O   1 
ATOM 1048 C CG  ? PRO A 1 134 ?  -4.421  13.677  -7.413 1.000 87.200 ? 134 PRO A CG  1 
ATOM 1049 C CD  ? PRO A 1 134 ?  -3.475  14.540  -6.629 1.000 87.200 ? 134 PRO A CD  1 
ATOM 1050 N N   ? GLN A 1 135 ?  -7.872  16.241  -7.037 1.000 87.710 ? 135 GLN A N   1 
ATOM 1051 C CA  ? GLN A 1 135 ?  -9.145  16.166  -6.329 1.000 87.710 ? 135 GLN A CA  1 
ATOM 1052 C C   ? GLN A 1 135 ?  -9.823  14.818  -6.558 1.000 87.710 ? 135 GLN A C   1 
ATOM 1053 C CB  ? GLN A 1 135 ? -10.072  17.301  -6.768 1.000 87.710 ? 135 GLN A CB  1 
ATOM 1054 O O   ? GLN A 1 135 ? -10.668  14.399  -5.764 1.000 87.710 ? 135 GLN A O   1 
ATOM 1055 C CG  ? GLN A 1 135 ?  -9.594  18.683  -6.344 1.000 87.710 ? 135 GLN A CG  1 
ATOM 1056 C CD  ? GLN A 1 135 ?  -9.550  18.852  -4.837 1.000 87.710 ? 135 GLN A CD  1 
ATOM 1057 N NE2 ? GLN A 1 135 ?  -8.452  19.404  -4.334 1.000 87.710 ? 135 GLN A NE2 1 
ATOM 1058 O OE1 ? GLN A 1 135 ? -10.496  18.489  -4.130 1.000 87.710 ? 135 GLN A OE1 1 
ATOM 1059 N N   ? THR A 1 136 ?  -9.436  14.137  -7.659 1.000 93.610 ? 136 THR A N   1 
ATOM 1060 C CA  ? THR A 1 136 ? -10.010  12.836  -7.986 1.000 93.610 ? 136 THR A CA  1 
ATOM 1061 C C   ? THR A 1 136 ?  -8.926  11.763  -8.034 1.000 93.610 ? 136 THR A C   1 
ATOM 1062 C CB  ? THR A 1 136 ? -10.756  12.877  -9.333 1.000 93.610 ? 136 THR A CB  1 
ATOM 1063 O O   ? THR A 1 136 ?  -7.746  12.073  -8.211 1.000 93.610 ? 136 THR A O   1 
ATOM 1064 C CG2 ? THR A 1 136 ? -11.911  13.872  -9.291 1.000 93.610 ? 136 THR A CG2 1 
ATOM 1065 O OG1 ? THR A 1 136 ?  -9.842  13.266 -10.366 1.000 93.610 ? 136 THR A OG1 1 
ATOM 1066 N N   ? LEU A 1 137 ?  -9.334  10.509  -7.838 1.000 94.860 ? 137 LEU A N   1 
ATOM 1067 C CA  ? LEU A 1 137 ?  -8.436   9.360  -7.830 1.000 94.860 ? 137 LEU A CA  1 
ATOM 1068 C C   ? LEU A 1 137 ?  -7.700   9.235  -9.160 1.000 94.860 ? 137 LEU A C   1 
ATOM 1069 C CB  ? LEU A 1 137 ?  -9.213   8.073  -7.540 1.000 94.860 ? 137 LEU A CB  1 
ATOM 1070 O O   ? LEU A 1 137 ?  -8.315   9.327 -10.225 1.000 94.860 ? 137 LEU A O   1 
ATOM 1071 C CG  ? LEU A 1 137 ?  -8.376   6.821  -7.272 1.000 94.860 ? 137 LEU A CG  1 
ATOM 1072 C CD1 ? LEU A 1 137 ?  -7.537   7.006  -6.012 1.000 94.860 ? 137 LEU A CD1 1 
ATOM 1073 C CD2 ? LEU A 1 137 ?  -9.274   5.595  -7.148 1.000 94.860 ? 137 LEU A CD2 1 
ATOM 1074 N N   ? GLN A 1 138 ?  -6.376   9.030  -9.003 1.000 94.790 ? 138 GLN A N   1 
ATOM 1075 C CA  ? GLN A 1 138 ?  -5.534   8.855 -10.182 1.000 94.790 ? 138 GLN A CA  1 
ATOM 1076 C C   ? GLN A 1 138 ?  -5.106   7.399 -10.342 1.000 94.790 ? 138 GLN A C   1 
ATOM 1077 C CB  ? GLN A 1 138 ?  -4.303   9.759 -10.101 1.000 94.790 ? 138 GLN A CB  1 
ATOM 1078 O O   ? GLN A 1 138 ?  -4.882   6.700  -9.351 1.000 94.790 ? 138 GLN A O   1 
ATOM 1079 C CG  ? GLN A 1 138 ?  -4.633  11.237  -9.944 1.000 94.790 ? 138 GLN A CG  1 
ATOM 1080 C CD  ? GLN A 1 138 ?  -5.407  11.793 -11.125 1.000 94.790 ? 138 GLN A CD  1 
ATOM 1081 N NE2 ? GLN A 1 138 ?  -6.527  12.450 -10.844 1.000 94.790 ? 138 GLN A NE2 1 
ATOM 1082 O OE1 ? GLN A 1 138 ?  -5.000  11.635 -12.281 1.000 94.790 ? 138 GLN A OE1 1 
ATOM 1083 N N   ? CYS A 1 139 ?  -4.952   6.952 -11.709 1.000 93.820 ? 139 CYS A N   1 
ATOM 1084 C CA  ? CYS A 1 139 ?  -4.482   5.612 -12.044 1.000 93.820 ? 139 CYS A CA  1 
ATOM 1085 C C   ? CYS A 1 139 ?  -3.358   5.668 -13.071 1.000 93.820 ? 139 CYS A C   1 
ATOM 1086 C CB  ? CYS A 1 139 ?  -5.632   4.759 -12.580 1.000 93.820 ? 139 CYS A CB  1 
ATOM 1087 O O   ? CYS A 1 139 ?  -3.278   6.613 -13.858 1.000 93.820 ? 139 CYS A O   1 
ATOM 1088 S SG  ? CYS A 1 139 ?  -6.897   4.385 -11.346 1.000 93.820 ? 139 CYS A SG  1 
ATOM 1089 N N   ? ALA A 1 140 ?  -2.549   4.610 -12.999 1.000 91.850 ? 140 ALA A N   1 
ATOM 1090 C CA  ? ALA A 1 140 ?  -1.476   4.475 -13.981 1.000 91.850 ? 140 ALA A CA  1 
ATOM 1091 C C   ? ALA A 1 140 ?  -1.114   3.009 -14.201 1.000 91.850 ? 140 ALA A C   1 
ATOM 1092 C CB  ? ALA A 1 140 ?  -0.246   5.263 -13.537 1.000 91.850 ? 140 ALA A CB  1 
ATOM 1093 O O   ? ALA A 1 140 ?  -1.164   2.204 -13.267 1.000 91.850 ? 140 ALA A O   1 
ATOM 1094 N N   ? ASN A 1 141 ?  -0.818   2.760 -15.455 1.000 91.730 ? 141 ASN A N   1 
ATOM 1095 C CA  ? ASN A 1 141 ?  -0.229   1.462 -15.766 1.000 91.730 ? 141 ASN A CA  1 
ATOM 1096 C C   ? ASN A 1 141 ?   1.293   1.500 -15.674 1.000 91.730 ? 141 ASN A C   1 
ATOM 1097 C CB  ? ASN A 1 141 ?  -0.666   0.993 -17.156 1.000 91.730 ? 141 ASN A CB  1 
ATOM 1098 O O   ? ASN A 1 141 ?   1.929   2.410 -16.208 1.000 91.730 ? 141 ASN A O   1 
ATOM 1099 C CG  ? ASN A 1 141 ?  -2.158   0.745 -17.246 1.000 91.730 ? 141 ASN A CG  1 
ATOM 1100 N ND2 ? ASN A 1 141 ?  -2.758   1.139 -18.363 1.000 91.730 ? 141 ASN A ND2 1 
ATOM 1101 O OD1 ? ASN A 1 141 ?  -2.768   0.204 -16.320 1.000 91.730 ? 141 ASN A OD1 1 
ATOM 1102 N N   ? ILE A 1 142 ?   1.773   0.396 -14.928 1.000 93.050 ? 142 ILE A N   1 
ATOM 1103 C CA  ? ILE A 1 142 ?   3.221   0.320 -14.770 1.000 93.050 ? 142 ILE A CA  1 
ATOM 1104 C C   ? ILE A 1 142 ?   3.681  -1.129 -14.915 1.000 93.050 ? 142 ILE A C   1 
ATOM 1105 C CB  ? ILE A 1 142 ?   3.671   0.891 -13.407 1.000 93.050 ? 142 ILE A CB  1 
ATOM 1106 O O   ? ILE A 1 142 ?   2.865  -2.053 -14.873 1.000 93.050 ? 142 ILE A O   1 
ATOM 1107 C CG1 ? ILE A 1 142 ?   3.108   0.044 -12.260 1.000 93.050 ? 142 ILE A CG1 1 
ATOM 1108 C CG2 ? ILE A 1 142 ?   3.244   2.355 -13.267 1.000 93.050 ? 142 ILE A CG2 1 
ATOM 1109 C CD1 ? ILE A 1 142 ?   3.692   0.382 -10.895 1.000 93.050 ? 142 ILE A CD1 1 
ATOM 1110 N N   ? GLN A 1 143 ?   5.084  -1.242 -15.124 1.000 93.760 ? 143 GLN A N   1 
ATOM 1111 C CA  ? GLN A 1 143 ?   5.621  -2.587 -15.305 1.000 93.760 ? 143 GLN A CA  1 
ATOM 1112 C C   ? GLN A 1 143 ?   6.490  -2.996 -14.119 1.000 93.760 ? 143 GLN A C   1 
ATOM 1113 C CB  ? GLN A 1 143 ?   6.427  -2.673 -16.601 1.000 93.760 ? 143 GLN A CB  1 
ATOM 1114 O O   ? GLN A 1 143 ?   7.195  -2.165 -13.543 1.000 93.760 ? 143 GLN A O   1 
ATOM 1115 C CG  ? GLN A 1 143 ?   5.592  -2.476 -17.859 1.000 93.760 ? 143 GLN A CG  1 
ATOM 1116 C CD  ? GLN A 1 143 ?   6.417  -2.558 -19.130 1.000 93.760 ? 143 GLN A CD  1 
ATOM 1117 N NE2 ? GLN A 1 143 ?   5.789  -2.991 -20.218 1.000 93.760 ? 143 GLN A NE2 1 
ATOM 1118 O OE1 ? GLN A 1 143 ?   7.609  -2.233 -19.134 1.000 93.760 ? 143 GLN A OE1 1 
ATOM 1119 N N   ? LEU A 1 144 ?   6.388  -4.258 -13.862 1.000 95.560 ? 144 LEU A N   1 
ATOM 1120 C CA  ? LEU A 1 144 ?   7.316  -4.824 -12.889 1.000 95.560 ? 144 LEU A CA  1 
ATOM 1121 C C   ? LEU A 1 144 ?   8.734  -4.863 -13.448 1.000 95.560 ? 144 LEU A C   1 
ATOM 1122 C CB  ? LEU A 1 144 ?   6.874  -6.233 -12.485 1.000 95.560 ? 144 LEU A CB  1 
ATOM 1123 O O   ? LEU A 1 144 ?   8.934  -5.177 -14.623 1.000 95.560 ? 144 LEU A O   1 
ATOM 1124 C CG  ? LEU A 1 144 ?   5.569  -6.334 -11.695 1.000 95.560 ? 144 LEU A CG  1 
ATOM 1125 C CD1 ? LEU A 1 144 ?   5.305  -7.781 -11.290 1.000 95.560 ? 144 LEU A CD1 1 
ATOM 1126 C CD2 ? LEU A 1 144 ?   5.614  -5.430 -10.468 1.000 95.560 ? 144 LEU A CD2 1 
ATOM 1127 N N   ? ARG A 1 145 ?   9.678  -4.486 -12.505 1.000 94.900 ? 145 ARG A N   1 
ATOM 1128 C CA  ? ARG A 1 145 ?  11.093  -4.556 -12.854 1.000 94.900 ? 145 ARG A CA  1 
ATOM 1129 C C   ? ARG A 1 145 ?  11.760  -5.762 -12.202 1.000 94.900 ? 145 ARG A C   1 
ATOM 1130 C CB  ? ARG A 1 145 ?  11.814  -3.271 -12.439 1.000 94.900 ? 145 ARG A CB  1 
ATOM 1131 O O   ? ARG A 1 145 ?  11.293  -6.255 -11.172 1.000 94.900 ? 145 ARG A O   1 
ATOM 1132 C CG  ? ARG A 1 145 ?  11.135  -2.000 -12.923 1.000 94.900 ? 145 ARG A CG  1 
ATOM 1133 C CD  ? ARG A 1 145 ?  11.198  -1.869 -14.439 1.000 94.900 ? 145 ARG A CD  1 
ATOM 1134 N NE  ? ARG A 1 145 ?  12.575  -1.772 -14.915 1.000 94.900 ? 145 ARG A NE  1 
ATOM 1135 N NH1 ? ARG A 1 145 ?  12.005  -1.444 -17.129 1.000 94.900 ? 145 ARG A NH1 1 
ATOM 1136 N NH2 ? ARG A 1 145 ?  14.209  -1.500 -16.505 1.000 94.900 ? 145 ARG A NH2 1 
ATOM 1137 C CZ  ? ARG A 1 145 ?  12.926  -1.572 -16.182 1.000 94.900 ? 145 ARG A CZ  1 
ATOM 1138 N N   ? SER A 1 146 ?  12.785  -6.228 -12.903 1.000 95.140 ? 146 SER A N   1 
ATOM 1139 C CA  ? SER A 1 146 ?  13.491  -7.370 -12.332 1.000 95.140 ? 146 SER A CA  1 
ATOM 1140 C C   ? SER A 1 146 ?  14.203  -6.990 -11.038 1.000 95.140 ? 146 SER A C   1 
ATOM 1141 C CB  ? SER A 1 146 ?  14.502  -7.930 -13.334 1.000 95.140 ? 146 SER A CB  1 
ATOM 1142 O O   ? SER A 1 146 ?  14.602  -5.838 -10.858 1.000 95.140 ? 146 SER A O   1 
ATOM 1143 O OG  ? SER A 1 146 ?  15.576  -7.025 -13.525 1.000 95.140 ? 146 SER A OG  1 
ATOM 1144 N N   ? ASP A 1 147 ?  14.396  -8.010 -10.138 1.000 94.570 ? 147 ASP A N   1 
ATOM 1145 C CA  ? ASP A 1 147 ?  15.140  -7.802  -8.899 1.000 94.570 ? 147 ASP A CA  1 
ATOM 1146 C C   ? ASP A 1 147 ?  16.557  -7.310  -9.185 1.000 94.570 ? 147 ASP A C   1 
ATOM 1147 C CB  ? ASP A 1 147 ?  15.187  -9.092  -8.078 1.000 94.570 ? 147 ASP A CB  1 
ATOM 1148 O O   ? ASP A 1 147 ?  17.078  -6.452  -8.470 1.000 94.570 ? 147 ASP A O   1 
ATOM 1149 C CG  ? ASP A 1 147 ?  13.860  -9.425  -7.419 1.000 94.570 ? 147 ASP A CG  1 
ATOM 1150 O OD1 ? ASP A 1 147 ?  12.911  -8.618  -7.518 1.000 94.570 ? 147 ASP A OD1 1 
ATOM 1151 O OD2 ? ASP A 1 147 ?  13.764 -10.502  -6.793 1.000 94.570 ? 147 ASP A OD2 1 
ATOM 1152 N N   ? GLU A 1 148 ?  17.156  -7.822 -10.200 1.000 95.010 ? 148 GLU A N   1 
ATOM 1153 C CA  ? GLU A 1 148 ?  18.515  -7.452 -10.583 1.000 95.010 ? 148 GLU A CA  1 
ATOM 1154 C C   ? GLU A 1 148 ?  18.603  -5.971 -10.942 1.000 95.010 ? 148 GLU A C   1 
ATOM 1155 C CB  ? GLU A 1 148 ?  18.995  -8.307 -11.758 1.000 95.010 ? 148 GLU A CB  1 
ATOM 1156 O O   ? GLU A 1 148 ?  19.516  -5.272 -10.495 1.000 95.010 ? 148 GLU A O   1 
ATOM 1157 C CG  ? GLU A 1 148 ?  19.221  -9.770 -11.402 1.000 95.010 ? 148 GLU A CG  1 
ATOM 1158 C CD  ? GLU A 1 148 ?  17.945 -10.595 -11.419 1.000 95.010 ? 148 GLU A CD  1 
ATOM 1159 O OE1 ? GLU A 1 148 ?  17.938 -11.715 -10.859 1.000 95.010 ? 148 GLU A OE1 1 
ATOM 1160 O OE2 ? GLU A 1 148 ?  16.943 -10.119 -11.998 1.000 95.010 ? 148 GLU A OE2 1 
ATOM 1161 N N   ? GLU A 1 149 ?  17.700  -5.582 -11.752 1.000 93.400 ? 149 GLU A N   1 
ATOM 1162 C CA  ? GLU A 1 149 ?  17.661  -4.171 -12.125 1.000 93.400 ? 149 GLU A CA  1 
ATOM 1163 C C   ? GLU A 1 149 ?  17.487  -3.280 -10.898 1.000 93.400 ? 149 GLU A C   1 
ATOM 1164 C CB  ? GLU A 1 149 ?  16.535  -3.911 -13.129 1.000 93.400 ? 149 GLU A CB  1 
ATOM 1165 O O   ? GLU A 1 149 ?  18.133  -2.237 -10.785 1.000 93.400 ? 149 GLU A O   1 
ATOM 1166 C CG  ? GLU A 1 149 ?  16.468  -2.471 -13.618 1.000 93.400 ? 149 GLU A CG  1 
ATOM 1167 C CD  ? GLU A 1 149 ?  15.358  -2.233 -14.630 1.000 93.400 ? 149 GLU A CD  1 
ATOM 1168 O OE1 ? GLU A 1 149 ?  15.019  -1.056 -14.893 1.000 93.400 ? 149 GLU A OE1 1 
ATOM 1169 O OE2 ? GLU A 1 149 ?  14.823  -3.230 -15.163 1.000 93.400 ? 149 GLU A OE2 1 
ATOM 1170 N N   ? CYS A 1 150 ?  16.588  -3.693 -10.050 1.000 94.030 ? 150 CYS A N   1 
ATOM 1171 C CA  ? CYS A 1 150 ?  16.318  -2.927  -8.838 1.000 94.030 ? 150 CYS A CA  1 
ATOM 1172 C C   ? CYS A 1 150 ?  17.571  -2.802  -7.981 1.000 94.030 ? 150 CYS A C   1 
ATOM 1173 C CB  ? CYS A 1 150 ?  15.198  -3.581  -8.029 1.000 94.030 ? 150 CYS A CB  1 
ATOM 1174 O O   ? CYS A 1 150 ?  17.899  -1.712  -7.508 1.000 94.030 ? 150 CYS A O   1 
ATOM 1175 S SG  ? CYS A 1 150 ?  14.373  -2.454  -6.884 1.000 94.030 ? 150 CYS A SG  1 
ATOM 1176 N N   ? ARG A 1 151 ?  18.335  -3.793  -7.819 1.000 95.380 ? 151 ARG A N   1 
ATOM 1177 C CA  ? ARG A 1 151 ?  19.552  -3.823  -7.013 1.000 95.380 ? 151 ARG A CA  1 
ATOM 1178 C C   ? ARG A 1 151 ?  20.648  -2.971  -7.646 1.000 95.380 ? 151 ARG A C   1 
ATOM 1179 C CB  ? ARG A 1 151 ?  20.043  -5.260  -6.834 1.000 95.380 ? 151 ARG A CB  1 
ATOM 1180 O O   ? ARG A 1 151 ?  21.470  -2.384  -6.940 1.000 95.380 ? 151 ARG A O   1 
ATOM 1181 C CG  ? ARG A 1 151 ?  19.199  -6.084  -5.874 1.000 95.380 ? 151 ARG A CG  1 
ATOM 1182 C CD  ? ARG A 1 151 ?  19.809  -7.456  -5.622 1.000 95.380 ? 151 ARG A CD  1 
ATOM 1183 N NE  ? ARG A 1 151 ?  18.878  -8.341  -4.927 1.000 95.380 ? 151 ARG A NE  1 
ATOM 1184 N NH1 ? ARG A 1 151 ?  18.365  -9.606  -6.791 1.000 95.380 ? 151 ARG A NH1 1 
ATOM 1185 N NH2 ? ARG A 1 151 ?  17.391 -10.084  -4.771 1.000 95.380 ? 151 ARG A NH2 1 
ATOM 1186 C CZ  ? ARG A 1 151 ?  18.214  -9.341  -5.498 1.000 95.380 ? 151 ARG A CZ  1 
ATOM 1187 N N   ? GLN A 1 152 ?  20.617  -2.989  -8.953 1.000 95.000 ? 152 GLN A N   1 
ATOM 1188 C CA  ? GLN A 1 152 ?  21.607  -2.195  -9.674 1.000 95.000 ? 152 GLN A CA  1 
ATOM 1189 C C   ? GLN A 1 152 ?  21.358  -0.701  -9.484 1.000 95.000 ? 152 GLN A C   1 
ATOM 1190 C CB  ? GLN A 1 152 ?  21.594  -2.544 -11.163 1.000 95.000 ? 152 GLN A CB  1 
ATOM 1191 O O   ? GLN A 1 152 ?  22.301   0.072  -9.302 1.000 95.000 ? 152 GLN A O   1 
ATOM 1192 C CG  ? GLN A 1 152 ?  22.233  -3.888 -11.485 1.000 95.000 ? 152 GLN A CG  1 
ATOM 1193 C CD  ? GLN A 1 152 ?  22.151  -4.240 -12.958 1.000 95.000 ? 152 GLN A CD  1 
ATOM 1194 N NE2 ? GLN A 1 152 ?  22.839  -5.305 -13.354 1.000 95.000 ? 152 GLN A NE2 1 
ATOM 1195 O OE1 ? GLN A 1 152 ?  21.472  -3.560 -13.735 1.000 95.000 ? 152 GLN A OE1 1 
ATOM 1196 N N   ? VAL A 1 153 ?  20.103  -0.397  -9.467 1.000 93.070 ? 153 VAL A N   1 
ATOM 1197 C CA  ? VAL A 1 153 ?  19.717   1.008  -9.386 1.000 93.070 ? 153 VAL A CA  1 
ATOM 1198 C C   ? VAL A 1 153 ?  19.845   1.497  -7.945 1.000 93.070 ? 153 VAL A C   1 
ATOM 1199 C CB  ? VAL A 1 153 ?  18.277   1.231  -9.899 1.000 93.070 ? 153 VAL A CB  1 
ATOM 1200 O O   ? VAL A 1 153 ?  20.220   2.647  -7.705 1.000 93.070 ? 153 VAL A O   1 
ATOM 1201 C CG1 ? VAL A 1 153 ?  17.825   2.666  -9.631 1.000 93.070 ? 153 VAL A CG1 1 
ATOM 1202 C CG2 ? VAL A 1 153 ?  18.186   0.908 -11.390 1.000 93.070 ? 153 VAL A CG2 1 
ATOM 1203 N N   ? TYR A 1 154 ?  19.514   0.658  -7.028 1.000 93.920 ? 154 TYR A N   1 
ATOM 1204 C CA  ? TYR A 1 154 ?  19.554   0.969  -5.604 1.000 93.920 ? 154 TYR A CA  1 
ATOM 1205 C C   ? TYR A 1 154 ?  20.547   0.069  -4.877 1.000 93.920 ? 154 TYR A C   1 
ATOM 1206 C CB  ? TYR A 1 154 ?  18.163   0.821  -4.981 1.000 93.920 ? 154 TYR A CB  1 
ATOM 1207 O O   ? TYR A 1 154 ?  20.153  -0.777  -4.071 1.000 93.920 ? 154 TYR A O   1 
ATOM 1208 C CG  ? TYR A 1 154 ?  17.112   1.688  -5.630 1.000 93.920 ? 154 TYR A CG  1 
ATOM 1209 C CD1 ? TYR A 1 154 ?  17.170   3.077  -5.535 1.000 93.920 ? 154 TYR A CD1 1 
ATOM 1210 C CD2 ? TYR A 1 154 ?  16.059   1.121  -6.340 1.000 93.920 ? 154 TYR A CD2 1 
ATOM 1211 C CE1 ? TYR A 1 154 ?  16.203   3.880  -6.130 1.000 93.920 ? 154 TYR A CE1 1 
ATOM 1212 C CE2 ? TYR A 1 154 ?  15.086   1.915  -6.939 1.000 93.920 ? 154 TYR A CE2 1 
ATOM 1213 O OH  ? TYR A 1 154 ?  14.206   4.081  -7.421 1.000 93.920 ? 154 TYR A OH  1 
ATOM 1214 C CZ  ? TYR A 1 154 ?  15.166   3.291  -6.829 1.000 93.920 ? 154 TYR A CZ  1 
ATOM 1215 N N   ? PRO A 1 155 ?  21.885   0.232  -4.995 1.000 93.950 ? 155 PRO A N   1 
ATOM 1216 C CA  ? PRO A 1 155 ?  22.871  -0.669  -4.393 1.000 93.950 ? 155 PRO A CA  1 
ATOM 1217 C C   ? PRO A 1 155 ?  22.795  -0.693  -2.868 1.000 93.950 ? 155 PRO A C   1 
ATOM 1218 C CB  ? PRO A 1 155 ?  24.209  -0.092  -4.864 1.000 93.950 ? 155 PRO A CB  1 
ATOM 1219 O O   ? PRO A 1 155 ?  22.875   0.357  -2.226 1.000 93.950 ? 155 PRO A O   1 
ATOM 1220 C CG  ? PRO A 1 155 ?  23.923   1.345  -5.156 1.000 93.950 ? 155 PRO A CG  1 
ATOM 1221 C CD  ? PRO A 1 155 ?  22.473   1.478  -5.524 1.000 93.950 ? 155 PRO A CD  1 
ATOM 1222 N N   ? GLY A 1 156 ?  22.522  -2.007  -2.264 1.000 93.040 ? 156 GLY A N   1 
ATOM 1223 C CA  ? GLY A 1 156 ?  22.578  -2.204  -0.824 1.000 93.040 ? 156 GLY A CA  1 
ATOM 1224 C C   ? GLY A 1 156 ?  21.301  -1.794  -0.116 1.000 93.040 ? 156 GLY A C   1 
ATOM 1225 O O   ? GLY A 1 156 ?  21.218  -1.859   1.113 1.000 93.040 ? 156 GLY A O   1 
ATOM 1226 N N   ? LYS A 1 157 ?  20.278  -1.418  -0.947 1.000 93.730 ? 157 LYS A N   1 
ATOM 1227 C CA  ? LYS A 1 157 ?  19.059  -0.879  -0.352 1.000 93.730 ? 157 LYS A CA  1 
ATOM 1228 C C   ? LYS A 1 157 ?  17.872  -1.809  -0.592 1.000 93.730 ? 157 LYS A C   1 
ATOM 1229 C CB  ? LYS A 1 157 ?  18.757   0.511  -0.912 1.000 93.730 ? 157 LYS A CB  1 
ATOM 1230 O O   ? LYS A 1 157 ?  16.890  -1.776   0.153 1.000 93.730 ? 157 LYS A O   1 
ATOM 1231 C CG  ? LYS A 1 157 ?  19.766   1.575  -0.506 1.000 93.730 ? 157 LYS A CG  1 
ATOM 1232 C CD  ? LYS A 1 157 ?  19.294   2.970  -0.893 1.000 93.730 ? 157 LYS A CD  1 
ATOM 1233 C CE  ? LYS A 1 157 ?  20.240   4.045  -0.373 1.000 93.730 ? 157 LYS A CE  1 
ATOM 1234 N NZ  ? LYS A 1 157 ?  19.753   5.418  -0.705 1.000 93.730 ? 157 LYS A NZ  1 
ATOM 1235 N N   ? ILE A 1 158 ?  17.910  -2.685  -1.667 1.000 95.940 ? 158 ILE A N   1 
ATOM 1236 C CA  ? ILE A 1 158 ?  16.823  -3.575  -2.061 1.000 95.940 ? 158 ILE A CA  1 
ATOM 1237 C C   ? ILE A 1 158 ?  16.942  -4.898  -1.309 1.000 95.940 ? 158 ILE A C   1 
ATOM 1238 C CB  ? ILE A 1 158 ?  16.820  -3.823  -3.586 1.000 95.940 ? 158 ILE A CB  1 
ATOM 1239 O O   ? ILE A 1 158 ?  17.984  -5.556  -1.359 1.000 95.940 ? 158 ILE A O   1 
ATOM 1240 C CG1 ? ILE A 1 158 ?  16.677  -2.497  -4.343 1.000 95.940 ? 158 ILE A CG1 1 
ATOM 1241 C CG2 ? ILE A 1 158 ?  15.704  -4.797  -3.973 1.000 95.940 ? 158 ILE A CG2 1 
ATOM 1242 C CD1 ? ILE A 1 158 ?  15.406  -1.727  -4.007 1.000 95.940 ? 158 ILE A CD1 1 
ATOM 1243 N N   ? THR A 1 159 ?  15.809  -5.346  -0.607 1.000 96.050 ? 159 THR A N   1 
ATOM 1244 C CA  ? THR A 1 159 ?  15.726  -6.621   0.098 1.000 96.050 ? 159 THR A CA  1 
ATOM 1245 C C   ? THR A 1 159 ?  14.786  -7.580  -0.626 1.000 96.050 ? 159 THR A C   1 
ATOM 1246 C CB  ? THR A 1 159 ?  15.248  -6.426   1.549 1.000 96.050 ? 159 THR A CB  1 
ATOM 1247 O O   ? THR A 1 159 ?  14.060  -7.176  -1.536 1.000 96.050 ? 159 THR A O   1 
ATOM 1248 C CG2 ? THR A 1 159 ?  15.994  -5.280   2.225 1.000 96.050 ? 159 THR A CG2 1 
ATOM 1249 O OG1 ? THR A 1 159 ?  13.845  -6.135   1.549 1.000 96.050 ? 159 THR A OG1 1 
ATOM 1250 N N   ? PRO A 1 160 ?  14.805  -8.900  -0.217 1.000 95.620 ? 160 PRO A N   1 
ATOM 1251 C CA  ? PRO A 1 160 ?  13.893  -9.868  -0.830 1.000 95.620 ? 160 PRO A CA  1 
ATOM 1252 C C   ? PRO A 1 160 ?  12.425  -9.555  -0.547 1.000 95.620 ? 160 PRO A C   1 
ATOM 1253 C CB  ? PRO A 1 160 ?  14.302 -11.195  -0.186 1.000 95.620 ? 160 PRO A CB  1 
ATOM 1254 O O   ? PRO A 1 160 ?  11.535 -10.116  -1.192 1.000 95.620 ? 160 PRO A O   1 
ATOM 1255 C CG  ? PRO A 1 160 ?  15.740 -11.015   0.179 1.000 95.620 ? 160 PRO A CG  1 
ATOM 1256 C CD  ? PRO A 1 160 ?  15.951  -9.588   0.598 1.000 95.620 ? 160 PRO A CD  1 
ATOM 1257 N N   ? ASN A 1 161 ?  12.116  -8.639   0.373 1.000 97.040 ? 161 ASN A N   1 
ATOM 1258 C CA  ? ASN A 1 161 ?  10.754  -8.276   0.749 1.000 97.040 ? 161 ASN A CA  1 
ATOM 1259 C C   ? ASN A 1 161 ?  10.246  -7.087  -0.062 1.000 97.040 ? 161 ASN A C   1 
ATOM 1260 C CB  ? ASN A 1 161 ?  10.674  -7.969   2.246 1.000 97.040 ? 161 ASN A CB  1 
ATOM 1261 O O   ? ASN A 1 161 ?   9.171  -6.554   0.216 1.000 97.040 ? 161 ASN A O   1 
ATOM 1262 C CG  ? ASN A 1 161 ?  11.014  -9.169   3.107 1.000 97.040 ? 161 ASN A CG  1 
ATOM 1263 N ND2 ? ASN A 1 161 ?  11.813  -8.948   4.145 1.000 97.040 ? 161 ASN A ND2 1 
ATOM 1264 O OD1 ? ASN A 1 161 ?  10.565 -10.287   2.842 1.000 97.040 ? 161 ASN A OD1 1 
ATOM 1265 N N   ? MET A 1 162 ?  11.075  -6.698  -1.046 1.000 97.130 ? 162 MET A N   1 
ATOM 1266 C CA  ? MET A 1 162 ?  10.730  -5.529  -1.851 1.000 97.130 ? 162 MET A CA  1 
ATOM 1267 C C   ? MET A 1 162 ?  10.643  -5.893  -3.330 1.000 97.130 ? 162 MET A C   1 
ATOM 1268 C CB  ? MET A 1 162 ?  11.756  -4.413  -1.647 1.000 97.130 ? 162 MET A CB  1 
ATOM 1269 O O   ? MET A 1 162 ?  11.293  -6.838  -3.780 1.000 97.130 ? 162 MET A O   1 
ATOM 1270 C CG  ? MET A 1 162 ?  11.776  -3.850  -0.236 1.000 97.130 ? 162 MET A CG  1 
ATOM 1271 S SD  ? MET A 1 162 ?  13.080  -2.579  -0.005 1.000 97.130 ? 162 MET A SD  1 
ATOM 1272 C CE  ? MET A 1 162 ?  12.826  -2.175   1.746 1.000 97.130 ? 162 MET A CE  1 
ATOM 1273 N N   ? LEU A 1 163 ?   9.749  -5.150  -4.041 1.000 95.740 ? 163 LEU A N   1 
ATOM 1274 C CA  ? LEU A 1 163 ?   9.677  -5.256  -5.494 1.000 95.740 ? 163 LEU A CA  1 
ATOM 1275 C C   ? LEU A 1 163 ?   9.645  -3.875  -6.140 1.000 95.740 ? 163 LEU A C   1 
ATOM 1276 C CB  ? LEU A 1 163 ?   8.440  -6.056  -5.913 1.000 95.740 ? 163 LEU A CB  1 
ATOM 1277 O O   ? LEU A 1 163 ?   9.196  -2.907  -5.522 1.000 95.740 ? 163 LEU A O   1 
ATOM 1278 C CG  ? LEU A 1 163 ?   7.084  -5.415  -5.612 1.000 95.740 ? 163 LEU A CG  1 
ATOM 1279 C CD1 ? LEU A 1 163 ?   6.592  -4.625  -6.820 1.000 95.740 ? 163 LEU A CD1 1 
ATOM 1280 C CD2 ? LEU A 1 163 ?   6.067  -6.478  -5.211 1.000 95.740 ? 163 LEU A CD2 1 
ATOM 1281 N N   ? CYS A 1 164 ?  10.165  -3.799  -7.374 1.000 95.330 ? 164 CYS A N   1 
ATOM 1282 C CA  ? CYS A 1 164 ?  10.266  -2.544  -8.110 1.000 95.330 ? 164 CYS A CA  1 
ATOM 1283 C C   ? CYS A 1 164 ?   9.251  -2.495  -9.247 1.000 95.330 ? 164 CYS A C   1 
ATOM 1284 C CB  ? CYS A 1 164 ?  11.677  -2.360  -8.667 1.000 95.330 ? 164 CYS A CB  1 
ATOM 1285 O O   ? CYS A 1 164 ?   9.004  -3.505  -9.908 1.000 95.330 ? 164 CYS A O   1 
ATOM 1286 S SG  ? CYS A 1 164 ?  12.945  -2.187  -7.392 1.000 95.330 ? 164 CYS A SG  1 
ATOM 1287 N N   ? ALA A 1 165 ?   8.675  -1.313  -9.433 1.000 94.610 ? 165 ALA A N   1 
ATOM 1288 C CA  ? ALA A 1 165 ?   7.756  -1.072 -10.542 1.000 94.610 ? 165 ALA A CA  1 
ATOM 1289 C C   ? ALA A 1 165 ?   7.892   0.354 -11.068 1.000 94.610 ? 165 ALA A C   1 
ATOM 1290 C CB  ? ALA A 1 165 ?   6.316  -1.340 -10.109 1.000 94.610 ? 165 ALA A CB  1 
ATOM 1291 O O   ? ALA A 1 165 ?   8.116   1.289 -10.295 1.000 94.610 ? 165 ALA A O   1 
ATOM 1292 N N   ? GLY A 1 166 ?   7.886   0.416 -12.308 1.000 90.940 ? 166 GLY A N   1 
ATOM 1293 C CA  ? GLY A 1 166 ?   8.024   1.688 -13.000 1.000 90.940 ? 166 GLY A CA  1 
ATOM 1294 C C   ? GLY A 1 166 ?   8.417   1.535 -14.457 1.000 90.940 ? 166 GLY A C   1 
ATOM 1295 O O   ? GLY A 1 166 ?   8.791   0.444 -14.893 1.000 90.940 ? 166 GLY A O   1 
ATOM 1296 N N   ? THR A 1 167 ?   8.245   2.608 -15.275 1.000 85.140 ? 167 THR A N   1 
ATOM 1297 C CA  ? THR A 1 167 ?   8.614   2.574 -16.686 1.000 85.140 ? 167 THR A CA  1 
ATOM 1298 C C   ? THR A 1 167 ?  10.039   3.082 -16.885 1.000 85.140 ? 167 THR A C   1 
ATOM 1299 C CB  ? THR A 1 167 ?   7.644   3.412 -17.538 1.000 85.140 ? 167 THR A CB  1 
ATOM 1300 O O   ? THR A 1 167 ?  10.499   3.959 -16.150 1.000 85.140 ? 167 THR A O   1 
ATOM 1301 C CG2 ? THR A 1 167 ?   6.215   2.890 -17.420 1.000 85.140 ? 167 THR A CG2 1 
ATOM 1302 O OG1 ? THR A 1 167 ?   7.681   4.774 -17.094 1.000 85.140 ? 167 THR A OG1 1 
ATOM 1303 N N   ? LYS A 1 168 ?  10.741   2.418 -17.767 1.000 82.540 ? 168 LYS A N   1 
ATOM 1304 C CA  ? LYS A 1 168 ?  12.134   2.761 -18.038 1.000 82.540 ? 168 LYS A CA  1 
ATOM 1305 C C   ? LYS A 1 168 ?  12.268   4.221 -18.461 1.000 82.540 ? 168 LYS A C   1 
ATOM 1306 C CB  ? LYS A 1 168 ?  12.711   1.847 -19.120 1.000 82.540 ? 168 LYS A CB  1 
ATOM 1307 O O   ? LYS A 1 168 ?  13.263   4.876 -18.143 1.000 82.540 ? 168 LYS A O   1 
ATOM 1308 C CG  ? LYS A 1 168 ?  12.998   0.430 -18.644 1.000 82.540 ? 168 LYS A CG  1 
ATOM 1309 C CD  ? LYS A 1 168 ?  13.703  -0.388 -19.719 1.000 82.540 ? 168 LYS A CD  1 
ATOM 1310 C CE  ? LYS A 1 168 ?  14.011  -1.799 -19.236 1.000 82.540 ? 168 LYS A CE  1 
ATOM 1311 N NZ  ? LYS A 1 168 ?  14.680  -2.613 -20.295 1.000 82.540 ? 168 LYS A NZ  1 
ATOM 1312 N N   ? GLU A 1 169 ?  11.276   4.703 -19.164 1.000 82.070 ? 169 GLU A N   1 
ATOM 1313 C CA  ? GLU A 1 169 ?  11.264   6.066 -19.685 1.000 82.070 ? 169 GLU A CA  1 
ATOM 1314 C C   ? GLU A 1 169 ?  10.953   7.076 -18.585 1.000 82.070 ? 169 GLU A C   1 
ATOM 1315 C CB  ? GLU A 1 169 ?  10.248   6.198 -20.823 1.000 82.070 ? 169 GLU A CB  1 
ATOM 1316 O O   ? GLU A 1 169 ?  11.180   8.276 -18.753 1.000 82.070 ? 169 GLU A O   1 
ATOM 1317 C CG  ? GLU A 1 169 ?  10.571   5.341 -22.038 1.000 82.070 ? 169 GLU A CG  1 
ATOM 1318 C CD  ? GLU A 1 169 ?  10.143   3.890 -21.880 1.000 82.070 ? 169 GLU A CD  1 
ATOM 1319 O OE1 ? GLU A 1 169 ?  10.668   3.019 -22.610 1.000 82.070 ? 169 GLU A OE1 1 
ATOM 1320 O OE2 ? GLU A 1 169 ?   9.275   3.623 -21.019 1.000 82.070 ? 169 GLU A OE2 1 
ATOM 1321 N N   ? GLY A 1 170 ?  10.622   6.582 -17.445 1.000 79.980 ? 170 GLY A N   1 
ATOM 1322 C CA  ? GLY A 1 170 ?  10.203   7.478 -16.380 1.000 79.980 ? 170 GLY A CA  1 
ATOM 1323 C C   ? GLY A 1 170 ?   8.818   8.057 -16.596 1.000 79.980 ? 170 GLY A C   1 
ATOM 1324 O O   ? GLY A 1 170 ?   8.073   7.590 -17.461 1.000 79.980 ? 170 GLY A O   1 
ATOM 1325 N N   ? GLY A 1 171 ?   8.342   8.743 -15.633 1.000 72.270 ? 171 GLY A N   1 
ATOM 1326 C CA  ? GLY A 1 171 ?   7.084   9.428 -15.883 1.000 72.270 ? 171 GLY A CA  1 
ATOM 1327 C C   ? GLY A 1 171 ?   5.890   8.732 -15.256 1.000 72.270 ? 171 GLY A C   1 
ATOM 1328 O O   ? GLY A 1 171 ?   4.805   9.309 -15.167 1.000 72.270 ? 171 GLY A O   1 
ATOM 1329 N N   ? LYS A 1 172 ?   6.164   7.509 -14.834 1.000 72.160 ? 172 LYS A N   1 
ATOM 1330 C CA  ? LYS A 1 172 ?   5.121   6.755 -14.145 1.000 72.160 ? 172 LYS A CA  1 
ATOM 1331 C C   ? LYS A 1 172 ?   5.658   6.116 -12.867 1.000 72.160 ? 172 LYS A C   1 
ATOM 1332 C CB  ? LYS A 1 172 ?   4.538   5.681 -15.064 1.000 72.160 ? 172 LYS A CB  1 
ATOM 1333 O O   ? LYS A 1 172 ?   6.435   5.160 -12.925 1.000 72.160 ? 172 LYS A O   1 
ATOM 1334 C CG  ? LYS A 1 172 ?   3.864   6.233 -16.311 1.000 72.160 ? 172 LYS A CG  1 
ATOM 1335 C CD  ? LYS A 1 172 ?   3.362   5.115 -17.216 1.000 72.160 ? 172 LYS A CD  1 
ATOM 1336 C CE  ? LYS A 1 172 ?   2.782   5.663 -18.513 1.000 72.160 ? 172 LYS A CE  1 
ATOM 1337 N NZ  ? LYS A 1 172 ?   2.343   4.568 -19.430 1.000 72.160 ? 172 LYS A NZ  1 
ATOM 1338 N N   ? ASP A 1 173 ?   5.279   6.764 -11.641 1.000 77.060 ? 173 ASP A N   1 
ATOM 1339 C CA  ? ASP A 1 173 ?   5.676   6.308 -10.313 1.000 77.060 ? 173 ASP A CA  1 
ATOM 1340 C C   ? ASP A 1 173 ?   4.783   6.917  -9.233 1.000 77.060 ? 173 ASP A C   1 
ATOM 1341 C CB  ? ASP A 1 173 ?   7.141   6.656 -10.042 1.000 77.060 ? 173 ASP A CB  1 
ATOM 1342 O O   ? ASP A 1 173 ?   4.059   7.881  -9.491 1.000 77.060 ? 173 ASP A O   1 
ATOM 1343 C CG  ? ASP A 1 173 ?   7.743   5.845  -8.907 1.000 77.060 ? 173 ASP A CG  1 
ATOM 1344 O OD1 ? ASP A 1 173 ?   7.106   4.872  -8.448 1.000 77.060 ? 173 ASP A OD1 1 
ATOM 1345 O OD2 ? ASP A 1 173 ?   8.863   6.184  -8.467 1.000 77.060 ? 173 ASP A OD2 1 
ATOM 1346 N N   ? SER A 1 174 ?   4.684   6.217  -8.043 1.000 77.400 ? 174 SER A N   1 
ATOM 1347 C CA  ? SER A 1 174 ?   3.929   6.751  -6.914 1.000 77.400 ? 174 SER A CA  1 
ATOM 1348 C C   ? SER A 1 174 ?   4.661   7.919  -6.263 1.000 77.400 ? 174 SER A C   1 
ATOM 1349 C CB  ? SER A 1 174 ?   3.670   5.658  -5.877 1.000 77.400 ? 174 SER A CB  1 
ATOM 1350 O O   ? SER A 1 174 ?   5.890   7.997  -6.318 1.000 77.400 ? 174 SER A O   1 
ATOM 1351 O OG  ? SER A 1 174 ?   4.891   5.143  -5.374 1.000 77.400 ? 174 SER A OG  1 
ATOM 1352 N N   ? CYS A 1 175 ?   3.923   8.796  -5.735 1.000 83.820 ? 175 CYS A N   1 
ATOM 1353 C CA  ? CYS A 1 175 ?   4.475   9.983  -5.092 1.000 83.820 ? 175 CYS A CA  1 
ATOM 1354 C C   ? CYS A 1 175 ?   3.879  10.177  -3.702 1.000 83.820 ? 175 CYS A C   1 
ATOM 1355 C CB  ? CYS A 1 175 ?   4.216  11.224  -5.945 1.000 83.820 ? 175 CYS A CB  1 
ATOM 1356 O O   ? CYS A 1 175 ?   3.201   9.288  -3.183 1.000 83.820 ? 175 CYS A O   1 
ATOM 1357 S SG  ? CYS A 1 175 ?   5.401  11.443  -7.290 1.000 83.820 ? 175 CYS A SG  1 
ATOM 1358 N N   ? GLU A 1 176 ?   4.178  11.402  -3.121 1.000 83.300 ? 176 GLU A N   1 
ATOM 1359 C CA  ? GLU A 1 176 ?   3.731  11.669  -1.757 1.000 83.300 ? 176 GLU A CA  1 
ATOM 1360 C C   ? GLU A 1 176 ?   2.215  11.543  -1.639 1.000 83.300 ? 176 GLU A C   1 
ATOM 1361 C CB  ? GLU A 1 176 ?   4.180  13.061  -1.307 1.000 83.300 ? 176 GLU A CB  1 
ATOM 1362 O O   ? GLU A 1 176 ?   1.478  12.012  -2.508 1.000 83.300 ? 176 GLU A O   1 
ATOM 1363 C CG  ? GLU A 1 176 ?   5.687  13.198  -1.141 1.000 83.300 ? 176 GLU A CG  1 
ATOM 1364 C CD  ? GLU A 1 176 ?   6.241  12.373   0.009 1.000 83.300 ? 176 GLU A CD  1 
ATOM 1365 O OE1 ? GLU A 1 176 ?   7.425  11.970  -0.049 1.000 83.300 ? 176 GLU A OE1 1 
ATOM 1366 O OE2 ? GLU A 1 176 ?   5.485  12.125   0.974 1.000 83.300 ? 176 GLU A OE2 1 
ATOM 1367 N N   ? GLY A 1 177 ?   1.866  10.810  -0.508 1.000 83.900 ? 177 GLY A N   1 
ATOM 1368 C CA  ? GLY A 1 177 ?   0.443  10.631  -0.267 1.000 83.900 ? 177 GLY A CA  1 
ATOM 1369 C C   ? GLY A 1 177 ?  -0.085   9.301  -0.771 1.000 83.900 ? 177 GLY A C   1 
ATOM 1370 O O   ? GLY A 1 177 ?  -1.105   8.808  -0.285 1.000 83.900 ? 177 GLY A O   1 
ATOM 1371 N N   ? ASP A 1 178 ?   0.689   8.677  -1.662 1.000 91.620 ? 178 ASP A N   1 
ATOM 1372 C CA  ? ASP A 1 178 ?   0.248   7.404  -2.225 1.000 91.620 ? 178 ASP A CA  1 
ATOM 1373 C C   ? ASP A 1 178 ?   0.794   6.228  -1.419 1.000 91.620 ? 178 ASP A C   1 
ATOM 1374 C CB  ? ASP A 1 178 ?   0.682   7.286  -3.688 1.000 91.620 ? 178 ASP A CB  1 
ATOM 1375 O O   ? ASP A 1 178 ?   0.487   5.071  -1.714 1.000 91.620 ? 178 ASP A O   1 
ATOM 1376 C CG  ? ASP A 1 178 ?  -0.159   8.133  -4.627 1.000 91.620 ? 178 ASP A CG  1 
ATOM 1377 O OD1 ? ASP A 1 178 ?  -1.345   8.385  -4.323 1.000 91.620 ? 178 ASP A OD1 1 
ATOM 1378 O OD2 ? ASP A 1 178 ?   0.367   8.549  -5.681 1.000 91.620 ? 178 ASP A OD2 1 
ATOM 1379 N N   ? SER A 1 179 ?   1.652   6.601  -0.424 1.000 94.690 ? 179 SER A N   1 
ATOM 1380 C CA  ? SER A 1 179 ?   2.133   5.527   0.439 1.000 94.690 ? 179 SER A CA  1 
ATOM 1381 C C   ? SER A 1 179 ?   0.976   4.694   0.981 1.000 94.690 ? 179 SER A C   1 
ATOM 1382 C CB  ? SER A 1 179 ?   2.950   6.096   1.600 1.000 94.690 ? 179 SER A CB  1 
ATOM 1383 O O   ? SER A 1 179 ?  -0.039   5.241   1.417 1.000 94.690 ? 179 SER A O   1 
ATOM 1384 O OG  ? SER A 1 179 ?   4.151   6.682   1.129 1.000 94.690 ? 179 SER A OG  1 
ATOM 1385 N N   ? GLY A 1 180 ?   1.265   3.304   0.793 1.000 96.690 ? 180 GLY A N   1 
ATOM 1386 C CA  ? GLY A 1 180 ?   0.229   2.436   1.330 1.000 96.690 ? 180 GLY A CA  1 
ATOM 1387 C C   ? GLY A 1 180 ?  -0.816   2.048   0.301 1.000 96.690 ? 180 GLY A C   1 
ATOM 1388 O O   ? GLY A 1 180 ?  -1.620   1.143   0.536 1.000 96.690 ? 180 GLY A O   1 
ATOM 1389 N N   ? GLY A 1 181 ?  -0.803   2.694  -0.804 1.000 96.080 ? 181 GLY A N   1 
ATOM 1390 C CA  ? GLY A 1 181 ?  -1.689   2.392  -1.917 1.000 96.080 ? 181 GLY A CA  1 
ATOM 1391 C C   ? GLY A 1 181 ?  -1.329   1.105  -2.634 1.000 96.080 ? 181 GLY A C   1 
ATOM 1392 O O   ? GLY A 1 181 ?  -0.224   0.583  -2.467 1.000 96.080 ? 181 GLY A O   1 
ATOM 1393 N N   ? PRO A 1 182 ?  -2.224   0.629  -3.573 1.000 97.090 ? 182 PRO A N   1 
ATOM 1394 C CA  ? PRO A 1 182 ?  -2.117  -0.728  -4.113 1.000 97.090 ? 182 PRO A CA  1 
ATOM 1395 C C   ? PRO A 1 182 ?  -1.366  -0.776  -5.442 1.000 97.090 ? 182 PRO A C   1 
ATOM 1396 C CB  ? PRO A 1 182 ?  -3.577  -1.151  -4.296 1.000 97.090 ? 182 PRO A CB  1 
ATOM 1397 O O   ? PRO A 1 182 ?  -1.525   0.117  -6.278 1.000 97.090 ? 182 PRO A O   1 
ATOM 1398 C CG  ? PRO A 1 182 ?  -4.305   0.116  -4.612 1.000 97.090 ? 182 PRO A CG  1 
ATOM 1399 C CD  ? PRO A 1 182 ?  -3.701   1.228  -3.803 1.000 97.090 ? 182 PRO A CD  1 
ATOM 1400 N N   ? LEU A 1 183 ?  -0.508  -1.766  -5.637 1.000 97.040 ? 183 LEU A N   1 
ATOM 1401 C CA  ? LEU A 1 183 ?  -0.020  -2.276  -6.914 1.000 97.040 ? 183 LEU A CA  1 
ATOM 1402 C C   ? LEU A 1 183 ?  -0.751  -3.557  -7.302 1.000 97.040 ? 183 LEU A C   1 
ATOM 1403 C CB  ? LEU A 1 183 ?   1.487  -2.534  -6.848 1.000 97.040 ? 183 LEU A CB  1 
ATOM 1404 O O   ? LEU A 1 183 ?  -0.499  -4.619  -6.727 1.000 97.040 ? 183 LEU A O   1 
ATOM 1405 C CG  ? LEU A 1 183 ?   2.164  -2.940  -8.158 1.000 97.040 ? 183 LEU A CG  1 
ATOM 1406 C CD1 ? LEU A 1 183 ?   2.361  -1.720  -9.052 1.000 97.040 ? 183 LEU A CD1 1 
ATOM 1407 C CD2 ? LEU A 1 183 ?   3.496  -3.628  -7.882 1.000 97.040 ? 183 LEU A CD2 1 
ATOM 1408 N N   ? ILE A 1 184 ?  -1.592  -3.473  -8.343 1.000 97.070 ? 184 ILE A N   1 
ATOM 1409 C CA  ? ILE A 1 184 ?  -2.488  -4.563  -8.712 1.000 97.070 ? 184 ILE A CA  1 
ATOM 1410 C C   ? ILE A 1 184 ?  -2.067  -5.143 -10.061 1.000 97.070 ? 184 ILE A C   1 
ATOM 1411 C CB  ? ILE A 1 184 ?  -3.958  -4.092  -8.767 1.000 97.070 ? 184 ILE A CB  1 
ATOM 1412 O O   ? ILE A 1 184 ?  -1.888  -4.404 -11.032 1.000 97.070 ? 184 ILE A O   1 
ATOM 1413 C CG1 ? ILE A 1 184 ?  -4.382  -3.505  -7.416 1.000 97.070 ? 184 ILE A CG1 1 
ATOM 1414 C CG2 ? ILE A 1 184 ?  -4.880  -5.244  -9.177 1.000 97.070 ? 184 ILE A CG2 1 
ATOM 1415 C CD1 ? ILE A 1 184 ?  -5.714  -2.768  -7.451 1.000 97.070 ? 184 ILE A CD1 1 
ATOM 1416 N N   ? CYS A 1 185 ?  -1.986  -6.466 -10.062 1.000 96.220 ? 185 CYS A N   1 
ATOM 1417 C CA  ? CYS A 1 185 ?  -1.694  -7.224 -11.273 1.000 96.220 ? 185 CYS A CA  1 
ATOM 1418 C C   ? CYS A 1 185 ?  -2.639  -8.412 -11.413 1.000 96.220 ? 185 CYS A C   1 
ATOM 1419 C CB  ? CYS A 1 185 ?  -0.246  -7.711 -11.266 1.000 96.220 ? 185 CYS A CB  1 
ATOM 1420 O O   ? CYS A 1 185 ?  -2.773  -9.216 -10.488 1.000 96.220 ? 185 CYS A O   1 
ATOM 1421 S SG  ? CYS A 1 185 ?   0.958  -6.408 -10.925 1.000 96.220 ? 185 CYS A SG  1 
ATOM 1422 N N   ? ASN A 1 186 ?  -3.319  -8.455 -12.561 1.000 93.600 ? 186 ASN A N   1 
ATOM 1423 C CA  ? ASN A 1 186 ?  -4.239  -9.551 -12.844 1.000 93.600 ? 186 ASN A CA  1 
ATOM 1424 C C   ? ASN A 1 186 ?  -5.305  -9.680 -11.760 1.000 93.600 ? 186 ASN A C   1 
ATOM 1425 C CB  ? ASN A 1 186 ?  -3.475 -10.867 -12.997 1.000 93.600 ? 186 ASN A CB  1 
ATOM 1426 O O   ? ASN A 1 186 ?  -5.588 -10.784 -11.290 1.000 93.600 ? 186 ASN A O   1 
ATOM 1427 C CG  ? ASN A 1 186 ?  -2.522 -10.855 -14.176 1.000 93.600 ? 186 ASN A CG  1 
ATOM 1428 N ND2 ? ASN A 1 186 ?  -1.444 -11.623 -14.075 1.000 93.600 ? 186 ASN A ND2 1 
ATOM 1429 O OD1 ? ASN A 1 186 ?  -2.753 -10.161 -15.170 1.000 93.600 ? 186 ASN A OD1 1 
ATOM 1430 N N   ? GLY A 1 187 ?  -5.759  -8.568 -11.166 1.000 94.030 ? 187 GLY A N   1 
ATOM 1431 C CA  ? GLY A 1 187 ?  -6.904  -8.547 -10.270 1.000 94.030 ? 187 GLY A CA  1 
ATOM 1432 C C   ? GLY A 1 187 ?  -6.545  -8.881  -8.835 1.000 94.030 ? 187 GLY A C   1 
ATOM 1433 O O   ? GLY A 1 187 ?  -7.427  -9.123  -8.009 1.000 94.030 ? 187 GLY A O   1 
ATOM 1434 N N   ? THR A 1 188 ?  -5.235  -8.984  -8.483 1.000 97.060 ? 188 THR A N   1 
ATOM 1435 C CA  ? THR A 1 188 ?  -4.801  -9.280  -7.122 1.000 97.060 ? 188 THR A CA  1 
ATOM 1436 C C   ? THR A 1 188 ?  -3.750  -8.275  -6.659 1.000 97.060 ? 188 THR A C   1 
ATOM 1437 C CB  ? THR A 1 188 ?  -4.234 -10.708  -7.014 1.000 97.060 ? 188 THR A CB  1 
ATOM 1438 O O   ? THR A 1 188 ?  -3.067  -7.660  -7.480 1.000 97.060 ? 188 THR A O   1 
ATOM 1439 C CG2 ? THR A 1 188 ?  -5.298 -11.749  -7.344 1.000 97.060 ? 188 THR A CG2 1 
ATOM 1440 O OG1 ? THR A 1 188 ?  -3.140 -10.851  -7.930 1.000 97.060 ? 188 THR A OG1 1 
ATOM 1441 N N   ? LEU A 1 189 ?  -3.606  -8.176  -5.330 1.000 98.020 ? 189 LEU A N   1 
ATOM 1442 C CA  ? LEU A 1 189 ?  -2.674  -7.242  -4.706 1.000 98.020 ? 189 LEU A CA  1 
ATOM 1443 C C   ? LEU A 1 189 ?  -1.263  -7.819  -4.679 1.000 98.020 ? 189 LEU A C   1 
ATOM 1444 C CB  ? LEU A 1 189 ?  -3.127  -6.902  -3.284 1.000 98.020 ? 189 LEU A CB  1 
ATOM 1445 O O   ? LEU A 1 189 ?  -1.029  -8.869  -4.075 1.000 98.020 ? 189 LEU A O   1 
ATOM 1446 C CG  ? LEU A 1 189 ?  -2.252  -5.914  -2.512 1.000 98.020 ? 189 LEU A CG  1 
ATOM 1447 C CD1 ? LEU A 1 189 ?  -2.258  -4.552  -3.197 1.000 98.020 ? 189 LEU A CD1 1 
ATOM 1448 C CD2 ? LEU A 1 189 ?  -2.727  -5.794  -1.068 1.000 98.020 ? 189 LEU A CD2 1 
ATOM 1449 N N   ? HIS A 1 190 ?  -0.302  -7.091  -5.276 1.000 97.920 ? 190 HIS A N   1 
ATOM 1450 C CA  ? HIS A 1 190 ?   1.065  -7.593  -5.356 1.000 97.920 ? 190 HIS A CA  1 
ATOM 1451 C C   ? HIS A 1 190 ?   2.031  -6.686  -4.601 1.000 97.920 ? 190 HIS A C   1 
ATOM 1452 C CB  ? HIS A 1 190 ?   1.503  -7.726  -6.816 1.000 97.920 ? 190 HIS A CB  1 
ATOM 1453 O O   ? HIS A 1 190 ?   3.118  -7.117  -4.211 1.000 97.920 ? 190 HIS A O   1 
ATOM 1454 C CG  ? HIS A 1 190 ?   1.014  -8.975  -7.477 1.000 97.920 ? 190 HIS A CG  1 
ATOM 1455 C CD2 ? HIS A 1 190 ?  -0.177  -9.271  -8.049 1.000 97.920 ? 190 HIS A CD2 1 
ATOM 1456 N ND1 ? HIS A 1 190 ?   1.793 -10.106  -7.601 1.000 97.920 ? 190 HIS A ND1 1 
ATOM 1457 C CE1 ? HIS A 1 190 ?   1.099 -11.045  -8.223 1.000 97.920 ? 190 HIS A CE1 1 
ATOM 1458 N NE2 ? HIS A 1 190 ?  -0.099 -10.564  -8.505 1.000 97.920 ? 190 HIS A NE2 1 
ATOM 1459 N N   ? GLY A 1 191 ?   1.640  -5.483  -4.339 1.000 97.400 ? 191 GLY A N   1 
ATOM 1460 C CA  ? GLY A 1 191 ?   2.555  -4.563  -3.683 1.000 97.400 ? 191 GLY A CA  1 
ATOM 1461 C C   ? GLY A 1 191 ?   1.847  -3.436  -2.954 1.000 97.400 ? 191 GLY A C   1 
ATOM 1462 O O   ? GLY A 1 191 ?   0.713  -3.088  -3.289 1.000 97.400 ? 191 GLY A O   1 
ATOM 1463 N N   ? ILE A 1 192 ?   2.581  -2.905  -1.955 1.000 97.990 ? 192 ILE A N   1 
ATOM 1464 C CA  ? ILE A 1 192 ?   2.193  -1.697  -1.236 1.000 97.990 ? 192 ILE A CA  1 
ATOM 1465 C C   ? ILE A 1 192 ?   3.244  -0.610  -1.449 1.000 97.990 ? 192 ILE A C   1 
ATOM 1466 C CB  ? ILE A 1 192 ?   2.005  -1.973   0.273 1.000 97.990 ? 192 ILE A CB  1 
ATOM 1467 O O   ? ILE A 1 192 ?   4.440  -0.848  -1.258 1.000 97.990 ? 192 ILE A O   1 
ATOM 1468 C CG1 ? ILE A 1 192 ?   0.932  -3.046   0.490 1.000 97.990 ? 192 ILE A CG1 1 
ATOM 1469 C CG2 ? ILE A 1 192 ?   1.649  -0.683   1.018 1.000 97.990 ? 192 ILE A CG2 1 
ATOM 1470 C CD1 ? ILE A 1 192 ?  -0.456  -2.637   0.019 1.000 97.990 ? 192 ILE A CD1 1 
ATOM 1471 N N   ? ILE A 1 193 ?   2.731   0.477  -1.903 1.000 96.800 ? 193 ILE A N   1 
ATOM 1472 C CA  ? ILE A 1 193 ?   3.659   1.572  -2.165 1.000 96.800 ? 193 ILE A CA  1 
ATOM 1473 C C   ? ILE A 1 193 ?   4.450   1.893  -0.899 1.000 96.800 ? 193 ILE A C   1 
ATOM 1474 C CB  ? ILE A 1 193 ?   2.918   2.832  -2.668 1.000 96.800 ? 193 ILE A CB  1 
ATOM 1475 O O   ? ILE A 1 193 ?   3.868   2.220   0.138 1.000 96.800 ? 193 ILE A O   1 
ATOM 1476 C CG1 ? ILE A 1 193 ?   2.161   2.525  -3.965 1.000 96.800 ? 193 ILE A CG1 1 
ATOM 1477 C CG2 ? ILE A 1 193 ?   3.899   3.992  -2.867 1.000 96.800 ? 193 ILE A CG2 1 
ATOM 1478 C CD1 ? ILE A 1 193 ?   1.222   3.637  -4.411 1.000 96.800 ? 193 ILE A CD1 1 
ATOM 1479 N N   ? SER A 1 194 ?   5.784   1.874  -1.005 1.000 96.310 ? 194 SER A N   1 
ATOM 1480 C CA  ? SER A 1 194 ?   6.650   2.033   0.159 1.000 96.310 ? 194 SER A CA  1 
ATOM 1481 C C   ? SER A 1 194 ?   7.518   3.281   0.036 1.000 96.310 ? 194 SER A C   1 
ATOM 1482 C CB  ? SER A 1 194 ?   7.537   0.801   0.341 1.000 96.310 ? 194 SER A CB  1 
ATOM 1483 O O   ? SER A 1 194 ?   7.353   4.236   0.798 1.000 96.310 ? 194 SER A O   1 
ATOM 1484 O OG  ? SER A 1 194 ?   8.238   0.862   1.571 1.000 96.310 ? 194 SER A OG  1 
ATOM 1485 N N   ? TRP A 1 195 ?   8.401   3.327  -0.964 1.000 94.010 ? 195 TRP A N   1 
ATOM 1486 C CA  ? TRP A 1 195 ?   9.298   4.470  -1.097 1.000 94.010 ? 195 TRP A CA  1 
ATOM 1487 C C   ? TRP A 1 195 ?   9.797   4.606  -2.532 1.000 94.010 ? 195 TRP A C   1 
ATOM 1488 C CB  ? TRP A 1 195 ?  10.487   4.335  -0.141 1.000 94.010 ? 195 TRP A CB  1 
ATOM 1489 O O   ? TRP A 1 195 ?   9.591   3.711  -3.355 1.000 94.010 ? 195 TRP A O   1 
ATOM 1490 C CG  ? TRP A 1 195 ?  11.292   3.087  -0.343 1.000 94.010 ? 195 TRP A CG  1 
ATOM 1491 C CD1 ? TRP A 1 195 ?  11.086   1.869   0.244 1.000 94.010 ? 195 TRP A CD1 1 
ATOM 1492 C CD2 ? TRP A 1 195 ?  12.437   2.936  -1.188 1.000 94.010 ? 195 TRP A CD2 1 
ATOM 1493 C CE2 ? TRP A 1 195 ?  12.874   1.598  -1.065 1.000 94.010 ? 195 TRP A CE2 1 
ATOM 1494 C CE3 ? TRP A 1 195 ?  13.136   3.803  -2.039 1.000 94.010 ? 195 TRP A CE3 1 
ATOM 1495 N NE1 ? TRP A 1 195 ?  12.034   0.970  -0.187 1.000 94.010 ? 195 TRP A NE1 1 
ATOM 1496 C CH2 ? TRP A 1 195 ?  14.646   1.976  -2.588 1.000 94.010 ? 195 TRP A CH2 1 
ATOM 1497 C CZ2 ? TRP A 1 195 ?  13.980   1.107  -1.763 1.000 94.010 ? 195 TRP A CZ2 1 
ATOM 1498 C CZ3 ? TRP A 1 195 ?  14.237   3.312  -2.732 1.000 94.010 ? 195 TRP A CZ3 1 
ATOM 1499 N N   ? GLY A 1 196 ?  10.325   5.679  -2.840 1.000 88.720 ? 196 GLY A N   1 
ATOM 1500 C CA  ? GLY A 1 196 ?  10.944   5.988  -4.119 1.000 88.720 ? 196 GLY A CA  1 
ATOM 1501 C C   ? GLY A 1 196 ?  11.727   7.287  -4.106 1.000 88.720 ? 196 GLY A C   1 
ATOM 1502 O O   ? GLY A 1 196 ?  11.802   7.962  -3.077 1.000 88.720 ? 196 GLY A O   1 
ATOM 1503 N N   ? ASP A 1 197 ?  12.378   7.610  -5.155 1.000 85.530 ? 197 ASP A N   1 
ATOM 1504 C CA  ? ASP A 1 197 ?  13.215   8.802  -5.248 1.000 85.530 ? 197 ASP A CA  1 
ATOM 1505 C C   ? ASP A 1 197 ?  12.363  10.063  -5.368 1.000 85.530 ? 197 ASP A C   1 
ATOM 1506 C CB  ? ASP A 1 197 ?  14.170   8.696  -6.438 1.000 85.530 ? 197 ASP A CB  1 
ATOM 1507 O O   ? ASP A 1 197 ?  11.206   9.999  -5.789 1.000 85.530 ? 197 ASP A O   1 
ATOM 1508 C CG  ? ASP A 1 197 ?  15.385   7.832  -6.150 1.000 85.530 ? 197 ASP A CG  1 
ATOM 1509 O OD1 ? ASP A 1 197 ?  15.667   7.552  -4.965 1.000 85.530 ? 197 ASP A OD1 1 
ATOM 1510 O OD2 ? ASP A 1 197 ?  16.068   7.429  -7.116 1.000 85.530 ? 197 ASP A OD2 1 
ATOM 1511 N N   ? PHE A 1 198 ?  12.850  11.274  -5.074 1.000 80.260 ? 198 PHE A N   1 
ATOM 1512 C CA  ? PHE A 1 198 ?  12.301  12.607  -5.291 1.000 80.260 ? 198 PHE A CA  1 
ATOM 1513 C C   ? PHE A 1 198 ?  13.206  13.424  -6.205 1.000 80.260 ? 198 PHE A C   1 
ATOM 1514 C CB  ? PHE A 1 198 ?  12.109  13.335  -3.956 1.000 80.260 ? 198 PHE A CB  1 
ATOM 1515 O O   ? PHE A 1 198 ?  14.400  13.571  -5.935 1.000 80.260 ? 198 PHE A O   1 
ATOM 1516 C CG  ? PHE A 1 198 ?  11.333  14.619  -4.071 1.000 80.260 ? 198 PHE A CG  1 
ATOM 1517 C CD1 ? PHE A 1 198 ?  11.990  15.843  -4.115 1.000 80.260 ? 198 PHE A CD1 1 
ATOM 1518 C CD2 ? PHE A 1 198 ?   9.946  14.603  -4.135 1.000 80.260 ? 198 PHE A CD2 1 
ATOM 1519 C CE1 ? PHE A 1 198 ?  11.274  17.033  -4.221 1.000 80.260 ? 198 PHE A CE1 1 
ATOM 1520 C CE2 ? PHE A 1 198 ?   9.224  15.788  -4.241 1.000 80.260 ? 198 PHE A CE2 1 
ATOM 1521 C CZ  ? PHE A 1 198 ?   9.890  17.002  -4.283 1.000 80.260 ? 198 PHE A CZ  1 
ATOM 1522 N N   ? PRO A 1 199 ?  12.533  13.914  -7.218 1.000 81.870 ? 199 PRO A N   1 
ATOM 1523 C CA  ? PRO A 1 199 ?  11.179  13.853  -7.773 1.000 81.870 ? 199 PRO A CA  1 
ATOM 1524 C C   ? PRO A 1 199 ?  10.785  12.446  -8.216 1.000 81.870 ? 199 PRO A C   1 
ATOM 1525 C CB  ? PRO A 1 199 ?  11.245  14.805  -8.970 1.000 81.870 ? 199 PRO A CB  1 
ATOM 1526 O O   ? PRO A 1 199 ?  11.647  11.654  -8.606 1.000 81.870 ? 199 PRO A O   1 
ATOM 1527 C CG  ? PRO A 1 199 ?  12.691  14.849  -9.343 1.000 81.870 ? 199 PRO A CG  1 
ATOM 1528 C CD  ? PRO A 1 199 ?  13.509  14.563  -8.116 1.000 81.870 ? 199 PRO A CD  1 
ATOM 1529 N N   ? CYS A 1 200 ?   9.484  11.967  -7.935 1.000 84.480 ? 200 CYS A N   1 
ATOM 1530 C CA  ? CYS A 1 200 ?   8.955  10.667  -8.332 1.000 84.480 ? 200 CYS A CA  1 
ATOM 1531 C C   ? CYS A 1 200 ?   8.967  10.514  -9.849 1.000 84.480 ? 200 CYS A C   1 
ATOM 1532 C CB  ? CYS A 1 200 ?   7.533  10.482  -7.803 1.000 84.480 ? 200 CYS A CB  1 
ATOM 1533 O O   ? CYS A 1 200 ?   8.890  11.504 -10.578 1.000 84.480 ? 200 CYS A O   1 
ATOM 1534 S SG  ? CYS A 1 200 ?   7.370  10.790  -6.031 1.000 84.480 ? 200 CYS A SG  1 
ATOM 1535 N N   ? GLY A 1 201 ?   9.118   9.236 -10.348 1.000 81.620 ? 201 GLY A N   1 
ATOM 1536 C CA  ? GLY A 1 201 ?   8.956   8.954 -11.765 1.000 81.620 ? 201 GLY A CA  1 
ATOM 1537 C C   ? GLY A 1 201 ?  10.188   9.289 -12.585 1.000 81.620 ? 201 GLY A C   1 
ATOM 1538 O O   ? GLY A 1 201 ?  10.078   9.700 -13.742 1.000 81.620 ? 201 GLY A O   1 
ATOM 1539 N N   ? GLN A 1 202 ?  11.410   9.263 -11.917 1.000 84.270 ? 202 GLN A N   1 
ATOM 1540 C CA  ? GLN A 1 202 ?  12.678   9.473 -12.607 1.000 84.270 ? 202 GLN A CA  1 
ATOM 1541 C C   ? GLN A 1 202 ?  12.982   8.322 -13.561 1.000 84.270 ? 202 GLN A C   1 
ATOM 1542 C CB  ? GLN A 1 202 ?  13.817   9.634 -11.599 1.000 84.270 ? 202 GLN A CB  1 
ATOM 1543 O O   ? GLN A 1 202 ?  12.642   7.170 -13.282 1.000 84.270 ? 202 GLN A O   1 
ATOM 1544 C CG  ? GLN A 1 202 ?  13.674  10.853 -10.699 1.000 84.270 ? 202 GLN A CG  1 
ATOM 1545 C CD  ? GLN A 1 202 ?  14.862  11.043  -9.774 1.000 84.270 ? 202 GLN A CD  1 
ATOM 1546 N NE2 ? GLN A 1 202 ?  14.589  11.396  -8.523 1.000 84.270 ? 202 GLN A NE2 1 
ATOM 1547 O OE1 ? GLN A 1 202 ?  16.016  10.874 -10.181 1.000 84.270 ? 202 GLN A OE1 1 
ATOM 1548 N N   ? PRO A 1 203 ?  13.524   8.722 -14.760 1.000 86.500 ? 203 PRO A N   1 
ATOM 1549 C CA  ? PRO A 1 203 ?  13.910   7.641 -15.669 1.000 86.500 ? 203 PRO A CA  1 
ATOM 1550 C C   ? PRO A 1 203 ?  14.850   6.629 -15.017 1.000 86.500 ? 203 PRO A C   1 
ATOM 1551 C CB  ? PRO A 1 203 ?  14.609   8.376 -16.815 1.000 86.500 ? 203 PRO A CB  1 
ATOM 1552 O O   ? PRO A 1 203 ?  15.759   7.014 -14.277 1.000 86.500 ? 203 PRO A O   1 
ATOM 1553 C CG  ? PRO A 1 203 ?  14.046   9.760 -16.781 1.000 86.500 ? 203 PRO A CG  1 
ATOM 1554 C CD  ? PRO A 1 203 ?  13.737  10.114 -15.354 1.000 86.500 ? 203 PRO A CD  1 
ATOM 1555 N N   ? ASN A 1 204 ?  14.555   5.361 -15.204 1.000 87.450 ? 204 ASN A N   1 
ATOM 1556 C CA  ? ASN A 1 204 ?  15.408   4.256 -14.780 1.000 87.450 ? 204 ASN A CA  1 
ATOM 1557 C C   ? ASN A 1 204 ?  15.456   4.136 -13.260 1.000 87.450 ? 204 ASN A C   1 
ATOM 1558 C CB  ? ASN A 1 204 ?  16.820   4.421 -15.345 1.000 87.450 ? 204 ASN A CB  1 
ATOM 1559 O O   ? ASN A 1 204 ?  16.394   3.558 -12.708 1.000 87.450 ? 204 ASN A O   1 
ATOM 1560 C CG  ? ASN A 1 204 ?  16.866   4.279 -16.854 1.000 87.450 ? 204 ASN A CG  1 
ATOM 1561 N ND2 ? ASN A 1 204 ?  17.656   5.124 -17.505 1.000 87.450 ? 204 ASN A ND2 1 
ATOM 1562 O OD1 ? ASN A 1 204 ?  16.196   3.417 -17.429 1.000 87.450 ? 204 ASN A OD1 1 
ATOM 1563 N N   ? ARG A 1 205 ?  14.557   4.888 -12.635 1.000 90.170 ? 205 ARG A N   1 
ATOM 1564 C CA  ? ARG A 1 205 ?  14.455   4.801 -11.182 1.000 90.170 ? 205 ARG A CA  1 
ATOM 1565 C C   ? ARG A 1 205 ?  13.041   4.420 -10.755 1.000 90.170 ? 205 ARG A C   1 
ATOM 1566 C CB  ? ARG A 1 205 ?  14.859   6.126 -10.533 1.000 90.170 ? 205 ARG A CB  1 
ATOM 1567 O O   ? ARG A 1 205 ?  12.184   5.288 -10.583 1.000 90.170 ? 205 ARG A O   1 
ATOM 1568 C CG  ? ARG A 1 205 ?  16.286   6.553 -10.840 1.000 90.170 ? 205 ARG A CG  1 
ATOM 1569 C CD  ? ARG A 1 205 ?  17.266   6.035  -9.797 1.000 90.170 ? 205 ARG A CD  1 
ATOM 1570 N NE  ? ARG A 1 205 ?  18.561   6.702  -9.897 1.000 90.170 ? 205 ARG A NE  1 
ATOM 1571 N NH1 ? ARG A 1 205 ?  19.247   6.140  -7.764 1.000 90.170 ? 205 ARG A NH1 1 
ATOM 1572 N NH2 ? ARG A 1 205 ?  20.618   7.372  -9.126 1.000 90.170 ? 205 ARG A NH2 1 
ATOM 1573 C CZ  ? ARG A 1 205 ?  19.472   6.737  -8.929 1.000 90.170 ? 205 ARG A CZ  1 
ATOM 1574 N N   ? PRO A 1 206 ?  12.710   3.128 -10.703 1.000 92.900 ? 206 PRO A N   1 
ATOM 1575 C CA  ? PRO A 1 206 ?  11.357   2.692 -10.349 1.000 92.900 ? 206 PRO A CA  1 
ATOM 1576 C C   ? PRO A 1 206 ?  11.024   2.940  -8.880 1.000 92.900 ? 206 PRO A C   1 
ATOM 1577 C CB  ? PRO A 1 206 ?  11.378   1.193 -10.659 1.000 92.900 ? 206 PRO A CB  1 
ATOM 1578 O O   ? PRO A 1 206 ?  11.928   3.112  -8.058 1.000 92.900 ? 206 PRO A O   1 
ATOM 1579 C CG  ? PRO A 1 206 ?  12.799   0.779 -10.450 1.000 92.900 ? 206 PRO A CG  1 
ATOM 1580 C CD  ? PRO A 1 206 ?  13.692   1.908 -10.878 1.000 92.900 ? 206 PRO A CD  1 
ATOM 1581 N N   ? GLY A 1 207 ?   9.719   3.013  -8.592 1.000 93.850 ? 207 GLY A N   1 
ATOM 1582 C CA  ? GLY A 1 207 ?   9.278   2.979  -7.207 1.000 93.850 ? 207 GLY A CA  1 
ATOM 1583 C C   ? GLY A 1 207 ?   9.480   1.626  -6.550 1.000 93.850 ? 207 GLY A C   1 
ATOM 1584 O O   ? GLY A 1 207 ?   9.546   0.602  -7.232 1.000 93.850 ? 207 GLY A O   1 
ATOM 1585 N N   ? VAL A 1 208 ?   9.523   1.689  -5.236 1.000 96.120 ? 208 VAL A N   1 
ATOM 1586 C CA  ? VAL A 1 208 ?   9.707   0.466  -4.462 1.000 96.120 ? 208 VAL A CA  1 
ATOM 1587 C C   ? VAL A 1 208 ?   8.449   0.175  -3.647 1.000 96.120 ? 208 VAL A C   1 
ATOM 1588 C CB  ? VAL A 1 208 ?  10.936   0.563  -3.530 1.000 96.120 ? 208 VAL A CB  1 
ATOM 1589 O O   ? VAL A 1 208 ?   7.912   1.066  -2.983 1.000 96.120 ? 208 VAL A O   1 
ATOM 1590 C CG1 ? VAL A 1 208 ?  11.083  -0.709  -2.696 1.000 96.120 ? 208 VAL A CG1 1 
ATOM 1591 C CG2 ? VAL A 1 208 ?  12.202   0.823  -4.343 1.000 96.120 ? 208 VAL A CG2 1 
ATOM 1592 N N   ? TYR A 1 209 ?   8.028  -1.040  -3.742 1.000 97.440 ? 209 TYR A N   1 
ATOM 1593 C CA  ? TYR A 1 209 ?   6.821  -1.522  -3.081 1.000 97.440 ? 209 TYR A CA  1 
ATOM 1594 C C   ? TYR A 1 209 ?   7.143  -2.661  -2.120 1.000 97.440 ? 209 TYR A C   1 
ATOM 1595 C CB  ? TYR A 1 209 ?   5.791  -1.987  -4.115 1.000 97.440 ? 209 TYR A CB  1 
ATOM 1596 O O   ? TYR A 1 209 ?   8.125  -3.381  -2.309 1.000 97.440 ? 209 TYR A O   1 
ATOM 1597 C CG  ? TYR A 1 209 ?   5.381  -0.910  -5.090 1.000 97.440 ? 209 TYR A CG  1 
ATOM 1598 C CD1 ? TYR A 1 209 ?   4.125  -0.312  -5.011 1.000 97.440 ? 209 TYR A CD1 1 
ATOM 1599 C CD2 ? TYR A 1 209 ?   6.248  -0.488  -6.093 1.000 97.440 ? 209 TYR A CD2 1 
ATOM 1600 C CE1 ? TYR A 1 209 ?   3.743   0.680  -5.908 1.000 97.440 ? 209 TYR A CE1 1 
ATOM 1601 C CE2 ? TYR A 1 209 ?   5.876   0.502  -6.995 1.000 97.440 ? 209 TYR A CE2 1 
ATOM 1602 O OH  ? TYR A 1 209 ?   4.250   2.061  -7.786 1.000 97.440 ? 209 TYR A OH  1 
ATOM 1603 C CZ  ? TYR A 1 209 ?   4.624   1.080  -6.895 1.000 97.440 ? 209 TYR A CZ  1 
ATOM 1604 N N   ? THR A 1 210 ?   6.329  -2.680  -1.029 1.000 97.840 ? 210 THR A N   1 
ATOM 1605 C CA  ? THR A 1 210 ?   6.394  -3.878  -0.200 1.000 97.840 ? 210 THR A CA  1 
ATOM 1606 C C   ? THR A 1 210 ?   5.793  -5.075  -0.930 1.000 97.840 ? 210 THR A C   1 
ATOM 1607 C CB  ? THR A 1 210 ?   5.664  -3.671   1.140 1.000 97.840 ? 210 THR A CB  1 
ATOM 1608 O O   ? THR A 1 210 ?   4.687  -4.989  -1.469 1.000 97.840 ? 210 THR A O   1 
ATOM 1609 C CG2 ? THR A 1 210 ?   5.719  -4.931   1.997 1.000 97.840 ? 210 THR A CG2 1 
ATOM 1610 O OG1 ? THR A 1 210 ?   6.284  -2.594   1.854 1.000 97.840 ? 210 THR A OG1 1 
ATOM 1611 N N   ? ARG A 1 211 ?   6.564  -6.188  -1.032 1.000 97.500 ? 211 ARG A N   1 
ATOM 1612 C CA  ? ARG A 1 211 ?   6.127  -7.419  -1.683 1.000 97.500 ? 211 ARG A CA  1 
ATOM 1613 C C   ? ARG A 1 211 ?   5.107  -8.159  -0.825 1.000 97.500 ? 211 ARG A C   1 
ATOM 1614 C CB  ? ARG A 1 211 ?   7.323  -8.327  -1.976 1.000 97.500 ? 211 ARG A CB  1 
ATOM 1615 O O   ? ARG A 1 211 ?   5.465  -8.779   0.178 1.000 97.500 ? 211 ARG A O   1 
ATOM 1616 C CG  ? ARG A 1 211 ?   6.968  -9.580  -2.760 1.000 97.500 ? 211 ARG A CG  1 
ATOM 1617 C CD  ? ARG A 1 211 ?   8.178 -10.482  -2.959 1.000 97.500 ? 211 ARG A CD  1 
ATOM 1618 N NE  ? ARG A 1 211 ?   9.211  -9.830  -3.758 1.000 97.500 ? 211 ARG A NE  1 
ATOM 1619 N NH1 ? ARG A 1 211 ?   8.163 -10.192  -5.785 1.000 97.500 ? 211 ARG A NH1 1 
ATOM 1620 N NH2 ? ARG A 1 211 ?  10.175  -9.095  -5.709 1.000 97.500 ? 211 ARG A NH2 1 
ATOM 1621 C CZ  ? ARG A 1 211 ?   9.181  -9.707  -5.082 1.000 97.500 ? 211 ARG A CZ  1 
ATOM 1622 N N   ? VAL A 1 212 ?   3.848  -8.149  -1.215 1.000 97.680 ? 212 VAL A N   1 
ATOM 1623 C CA  ? VAL A 1 212 ?   2.731  -8.660  -0.428 1.000 97.680 ? 212 VAL A CA  1 
ATOM 1624 C C   ? VAL A 1 212 ?   2.856 -10.174  -0.275 1.000 97.680 ? 212 VAL A C   1 
ATOM 1625 C CB  ? VAL A 1 212 ?   1.372  -8.299  -1.070 1.000 97.680 ? 212 VAL A CB  1 
ATOM 1626 O O   ? VAL A 1 212 ?   2.537 -10.726   0.780 1.000 97.680 ? 212 VAL A O   1 
ATOM 1627 C CG1 ? VAL A 1 212 ?   0.239  -9.082  -0.410 1.000 97.680 ? 212 VAL A CG1 1 
ATOM 1628 C CG2 ? VAL A 1 212 ?   1.118  -6.796  -0.970 1.000 97.680 ? 212 VAL A CG2 1 
ATOM 1629 N N   ? SER A 1 213 ?   3.353 -10.892  -1.281 1.000 97.130 ? 213 SER A N   1 
ATOM 1630 C CA  ? SER A 1 213 ?   3.437 -12.349  -1.262 1.000 97.130 ? 213 SER A CA  1 
ATOM 1631 C C   ? SER A 1 213 ?   4.284 -12.838  -0.091 1.000 97.130 ? 213 SER A C   1 
ATOM 1632 C CB  ? SER A 1 213 ?   4.021 -12.869  -2.576 1.000 97.130 ? 213 SER A CB  1 
ATOM 1633 O O   ? SER A 1 213 ?   4.097 -13.957   0.392 1.000 97.130 ? 213 SER A O   1 
ATOM 1634 O OG  ? SER A 1 213 ?   5.310 -12.327  -2.804 1.000 97.130 ? 213 SER A OG  1 
ATOM 1635 N N   ? GLN A 1 214 ?   5.177 -11.956   0.423 1.000 97.110 ? 214 GLN A N   1 
ATOM 1636 C CA  ? GLN A 1 214 ?   6.054 -12.324   1.529 1.000 97.110 ? 214 GLN A CA  1 
ATOM 1637 C C   ? GLN A 1 214 ?   5.323 -12.233   2.865 1.000 97.110 ? 214 GLN A C   1 
ATOM 1638 C CB  ? GLN A 1 214 ?   7.297 -11.433   1.549 1.000 97.110 ? 214 GLN A CB  1 
ATOM 1639 O O   ? GLN A 1 214 ?   5.825 -12.707   3.887 1.000 97.110 ? 214 GLN A O   1 
ATOM 1640 C CG  ? GLN A 1 214 ?   8.221 -11.640   0.356 1.000 97.110 ? 214 GLN A CG  1 
ATOM 1641 C CD  ? GLN A 1 214 ?   8.781 -13.049   0.285 1.000 97.110 ? 214 GLN A CD  1 
ATOM 1642 N NE2 ? GLN A 1 214 ?   8.863 -13.593  -0.924 1.000 97.110 ? 214 GLN A NE2 1 
ATOM 1643 O OE1 ? GLN A 1 214 ?   9.137 -13.642   1.308 1.000 97.110 ? 214 GLN A OE1 1 
ATOM 1644 N N   ? TYR A 1 215 ?   4.035 -11.642   2.878 1.000 97.880 ? 215 TYR A N   1 
ATOM 1645 C CA  ? TYR A 1 215 ?   3.429 -11.293   4.158 1.000 97.880 ? 215 TYR A CA  1 
ATOM 1646 C C   ? TYR A 1 215 ?   2.013 -11.845   4.260 1.000 97.880 ? 215 TYR A C   1 
ATOM 1647 C CB  ? TYR A 1 215 ?   3.412  -9.773   4.347 1.000 97.880 ? 215 TYR A CB  1 
ATOM 1648 O O   ? TYR A 1 215 ?   1.245 -11.443   5.137 1.000 97.880 ? 215 TYR A O   1 
ATOM 1649 C CG  ? TYR A 1 215 ?   4.787  -9.152   4.395 1.000 97.880 ? 215 TYR A CG  1 
ATOM 1650 C CD1 ? TYR A 1 215 ?   5.540  -9.170   5.567 1.000 97.880 ? 215 TYR A CD1 1 
ATOM 1651 C CD2 ? TYR A 1 215 ?   5.335  -8.545   3.270 1.000 97.880 ? 215 TYR A CD2 1 
ATOM 1652 C CE1 ? TYR A 1 215 ?   6.807  -8.597   5.617 1.000 97.880 ? 215 TYR A CE1 1 
ATOM 1653 C CE2 ? TYR A 1 215 ?   6.600  -7.969   3.308 1.000 97.880 ? 215 TYR A CE2 1 
ATOM 1654 O OH  ? TYR A 1 215 ?   8.581  -7.431   4.527 1.000 97.880 ? 215 TYR A OH  1 
ATOM 1655 C CZ  ? TYR A 1 215 ?   7.328  -8.000   4.484 1.000 97.880 ? 215 TYR A CZ  1 
ATOM 1656 N N   ? VAL A 1 216 ?   1.666 -12.697   3.365 1.000 97.850 ? 216 VAL A N   1 
ATOM 1657 C CA  ? VAL A 1 216 ?   0.304 -13.220   3.361 1.000 97.850 ? 216 VAL A CA  1 
ATOM 1658 C C   ? VAL A 1 216 ?   0.028 -13.954   4.671 1.000 97.850 ? 216 VAL A C   1 
ATOM 1659 C CB  ? VAL A 1 216 ?   0.062 -14.163   2.161 1.000 97.850 ? 216 VAL A CB  1 
ATOM 1660 O O   ? VAL A 1 216 ?  -1.022 -13.763   5.288 1.000 97.850 ? 216 VAL A O   1 
ATOM 1661 C CG1 ? VAL A 1 216 ?  -1.252 -14.925   2.329 1.000 97.850 ? 216 VAL A CG1 1 
ATOM 1662 C CG2 ? VAL A 1 216 ?   0.061 -13.373   0.853 1.000 97.850 ? 216 VAL A CG2 1 
ATOM 1663 N N   ? LEU A 1 217 ?   0.975 -14.795   5.085 1.000 97.560 ? 217 LEU A N   1 
ATOM 1664 C CA  ? LEU A 1 217 ?   0.798 -15.538   6.328 1.000 97.560 ? 217 LEU A CA  1 
ATOM 1665 C C   ? LEU A 1 217 ?   0.677 -14.589   7.515 1.000 97.560 ? 217 LEU A C   1 
ATOM 1666 C CB  ? LEU A 1 217 ?   1.966 -16.503   6.547 1.000 97.560 ? 217 LEU A CB  1 
ATOM 1667 O O   ? LEU A 1 217 ?  -0.193 -14.767   8.371 1.000 97.560 ? 217 LEU A O   1 
ATOM 1668 C CG  ? LEU A 1 217 ?   2.036 -17.708   5.608 1.000 97.560 ? 217 LEU A CG  1 
ATOM 1669 C CD1 ? LEU A 1 217 ?   3.287 -18.532   5.895 1.000 97.560 ? 217 LEU A CD1 1 
ATOM 1670 C CD2 ? LEU A 1 217 ?   0.782 -18.565   5.745 1.000 97.560 ? 217 LEU A CD2 1 
ATOM 1671 N N   ? TRP A 1 218 ?   1.507 -13.613   7.596 1.000 98.140 ? 218 TRP A N   1 
ATOM 1672 C CA  ? TRP A 1 218 ?   1.460 -12.621   8.664 1.000 98.140 ? 218 TRP A CA  1 
ATOM 1673 C C   ? TRP A 1 218 ?   0.123 -11.888   8.667 1.000 98.140 ? 218 TRP A C   1 
ATOM 1674 C CB  ? TRP A 1 218 ?   2.607 -11.617   8.518 1.000 98.140 ? 218 TRP A CB  1 
ATOM 1675 O O   ? TRP A 1 218 ?  -0.484 -11.693   9.723 1.000 98.140 ? 218 TRP A O   1 
ATOM 1676 C CG  ? TRP A 1 218 ?   2.520 -10.453   9.458 1.000 98.140 ? 218 TRP A CG  1 
ATOM 1677 C CD1 ? TRP A 1 218 ?   2.919 -10.418  10.766 1.000 98.140 ? 218 TRP A CD1 1 
ATOM 1678 C CD2 ? TRP A 1 218 ?   1.997  -9.154   9.164 1.000 98.140 ? 218 TRP A CD2 1 
ATOM 1679 C CE2 ? TRP A 1 218 ?   2.111  -8.381  10.340 1.000 98.140 ? 218 TRP A CE2 1 
ATOM 1680 C CE3 ? TRP A 1 218 ?   1.443  -8.568   8.018 1.000 98.140 ? 218 TRP A CE3 1 
ATOM 1681 N NE1 ? TRP A 1 218 ?   2.676  -9.174  11.302 1.000 98.140 ? 218 TRP A NE1 1 
ATOM 1682 C CH2 ? TRP A 1 218 ?   1.152  -6.502   9.267 1.000 98.140 ? 218 TRP A CH2 1 
ATOM 1683 C CZ2 ? TRP A 1 218 ?   1.690  -7.050  10.403 1.000 98.140 ? 218 TRP A CZ2 1 
ATOM 1684 C CZ3 ? TRP A 1 218 ?   1.025  -7.244   8.082 1.000 98.140 ? 218 TRP A CZ3 1 
ATOM 1685 N N   ? ILE A 1 219 ?  -0.339 -11.510   7.522 1.000 98.340 ? 219 ILE A N   1 
ATOM 1686 C CA  ? ILE A 1 219 ?  -1.597 -10.784   7.380 1.000 98.340 ? 219 ILE A CA  1 
ATOM 1687 C C   ? ILE A 1 219 ?  -2.746 -11.635   7.915 1.000 98.340 ? 219 ILE A C   1 
ATOM 1688 C CB  ? ILE A 1 219 ?  -1.860 -10.392   5.908 1.000 98.340 ? 219 ILE A CB  1 
ATOM 1689 O O   ? ILE A 1 219 ?  -3.539 -11.171   8.738 1.000 98.340 ? 219 ILE A O   1 
ATOM 1690 C CG1 ? ILE A 1 219 ?  -0.821  -9.369   5.435 1.000 98.340 ? 219 ILE A CG1 1 
ATOM 1691 C CG2 ? ILE A 1 219 ?  -3.281  -9.848   5.741 1.000 98.340 ? 219 ILE A CG2 1 
ATOM 1692 C CD1 ? ILE A 1 219 ?  -0.788  -9.173   3.925 1.000 98.340 ? 219 ILE A CD1 1 
ATOM 1693 N N   ? ARG A 1 220 ?  -2.866 -12.831   7.543 1.000 97.940 ? 220 ARG A N   1 
ATOM 1694 C CA  ? ARG A 1 220 ?  -3.942 -13.732   7.941 1.000 97.940 ? 220 ARG A CA  1 
ATOM 1695 C C   ? ARG A 1 220 ?  -3.908 -13.998   9.442 1.000 97.940 ? 220 ARG A C   1 
ATOM 1696 C CB  ? ARG A 1 220 ?  -3.849 -15.053   7.173 1.000 97.940 ? 220 ARG A CB  1 
ATOM 1697 O O   ? ARG A 1 220 ?  -4.948 -13.984  10.104 1.000 97.940 ? 220 ARG A O   1 
ATOM 1698 C CG  ? ARG A 1 220 ?  -4.230 -14.940   5.705 1.000 97.940 ? 220 ARG A CG  1 
ATOM 1699 C CD  ? ARG A 1 220 ?  -4.169 -16.288   5.001 1.000 97.940 ? 220 ARG A CD  1 
ATOM 1700 N NE  ? ARG A 1 220 ?  -4.611 -16.192   3.613 1.000 97.940 ? 220 ARG A NE  1 
ATOM 1701 N NH1 ? ARG A 1 220 ?  -3.957 -18.332   3.040 1.000 97.940 ? 220 ARG A NH1 1 
ATOM 1702 N NH2 ? ARG A 1 220 ?  -4.936 -16.971   1.477 1.000 97.940 ? 220 ARG A NH2 1 
ATOM 1703 C CZ  ? ARG A 1 220 ?  -4.500 -17.165   2.713 1.000 97.940 ? 220 ARG A CZ  1 
ATOM 1704 N N   ? GLU A 1 221 ?  -2.691 -14.267   9.936 1.000 98.110 ? 221 GLU A N   1 
ATOM 1705 C CA  ? GLU A 1 221 ?  -2.523 -14.534  11.361 1.000 98.110 ? 221 GLU A CA  1 
ATOM 1706 C C   ? GLU A 1 221 ?  -2.882 -13.309  12.198 1.000 98.110 ? 221 GLU A C   1 
ATOM 1707 C CB  ? GLU A 1 221 ?  -1.087 -14.973  11.661 1.000 98.110 ? 221 GLU A CB  1 
ATOM 1708 O O   ? GLU A 1 221 ?  -3.504 -13.434  13.255 1.000 98.110 ? 221 GLU A O   1 
ATOM 1709 C CG  ? GLU A 1 221 ?  -0.776 -16.396  11.222 1.000 98.110 ? 221 GLU A CG  1 
ATOM 1710 C CD  ? GLU A 1 221 ?   0.686 -16.774  11.405 1.000 98.110 ? 221 GLU A CD  1 
ATOM 1711 O OE1 ? GLU A 1 221 ?   1.042 -17.951  11.171 1.000 98.110 ? 221 GLU A OE1 1 
ATOM 1712 O OE2 ? GLU A 1 221 ?   1.481 -15.886  11.786 1.000 98.110 ? 221 GLU A OE2 1 
ATOM 1713 N N   ? THR A 1 222 ?  -2.482 -12.162  11.776 1.000 97.940 ? 222 THR A N   1 
ATOM 1714 C CA  ? THR A 1 222 ?  -2.786 -10.928  12.492 1.000 97.940 ? 222 THR A CA  1 
ATOM 1715 C C   ? THR A 1 222 ?  -4.292 -10.686  12.537 1.000 97.940 ? 222 THR A C   1 
ATOM 1716 C CB  ? THR A 1 222 ?  -2.089  -9.719  11.842 1.000 97.940 ? 222 THR A CB  1 
ATOM 1717 O O   ? THR A 1 222 ?  -4.838 -10.332  13.584 1.000 97.940 ? 222 THR A O   1 
ATOM 1718 C CG2 ? THR A 1 222 ?  -2.394  -8.433  12.604 1.000 97.940 ? 222 THR A CG2 1 
ATOM 1719 O OG1 ? THR A 1 222 ?  -0.672  -9.936  11.840 1.000 97.940 ? 222 THR A OG1 1 
ATOM 1720 N N   ? ILE A 1 223 ?  -4.980 -10.863  11.415 1.000 97.720 ? 223 ILE A N   1 
ATOM 1721 C CA  ? ILE A 1 223 ?  -6.427 -10.691  11.339 1.000 97.720 ? 223 ILE A CA  1 
ATOM 1722 C C   ? ILE A 1 223 ?  -7.114 -11.692  12.266 1.000 97.720 ? 223 ILE A C   1 
ATOM 1723 C CB  ? ILE A 1 223 ?  -6.942 -10.861   9.892 1.000 97.720 ? 223 ILE A CB  1 
ATOM 1724 O O   ? ILE A 1 223 ?  -8.039 -11.334  12.999 1.000 97.720 ? 223 ILE A O   1 
ATOM 1725 C CG1 ? ILE A 1 223 ?  -6.523  -9.662   9.033 1.000 97.720 ? 223 ILE A CG1 1 
ATOM 1726 C CG2 ? ILE A 1 223 ?  -8.463 -11.040   9.878 1.000 97.720 ? 223 ILE A CG2 1 
ATOM 1727 C CD1 ? ILE A 1 223 ?  -6.853  -9.816   7.555 1.000 97.720 ? 223 ILE A CD1 1 
ATOM 1728 N N   ? ARG A 1 224 ?  -6.729 -12.907  12.312 1.000 97.100 ? 224 ARG A N   1 
ATOM 1729 C CA  ? ARG A 1 224 ?  -7.301 -13.966  13.137 1.000 97.100 ? 224 ARG A CA  1 
ATOM 1730 C C   ? ARG A 1 224 ?  -7.105 -13.671  14.620 1.000 97.100 ? 224 ARG A C   1 
ATOM 1731 C CB  ? ARG A 1 224 ?  -6.677 -15.318  12.785 1.000 97.100 ? 224 ARG A CB  1 
ATOM 1732 O O   ? ARG A 1 224 ?  -8.005 -13.903  15.429 1.000 97.100 ? 224 ARG A O   1 
ATOM 1733 C CG  ? ARG A 1 224 ?  -7.335 -16.499  13.480 1.000 97.100 ? 224 ARG A CG  1 
ATOM 1734 C CD  ? ARG A 1 224 ?  -6.660 -17.815  13.117 1.000 97.100 ? 224 ARG A CD  1 
ATOM 1735 N NE  ? ARG A 1 224 ?  -5.228 -17.783  13.404 1.000 97.100 ? 224 ARG A NE  1 
ATOM 1736 N NH1 ? ARG A 1 224 ?  -4.789 -19.857  12.487 1.000 97.100 ? 224 ARG A NH1 1 
ATOM 1737 N NH2 ? ARG A 1 224 ?  -3.090 -18.621  13.404 1.000 97.100 ? 224 ARG A NH2 1 
ATOM 1738 C CZ  ? ARG A 1 224 ?  -4.372 -18.754  13.098 1.000 97.100 ? 224 ARG A CZ  1 
ATOM 1739 N N   ? ASN A 1 225 ?  -5.966 -13.145  14.957 1.000 95.790 ? 225 ASN A N   1 
ATOM 1740 C CA  ? ASN A 1 225 ?  -5.602 -12.921  16.352 1.000 95.790 ? 225 ASN A CA  1 
ATOM 1741 C C   ? ASN A 1 225 ?  -6.297 -11.688  16.922 1.000 95.790 ? 225 ASN A C   1 
ATOM 1742 C CB  ? ASN A 1 225 ?  -4.084 -12.789  16.497 1.000 95.790 ? 225 ASN A CB  1 
ATOM 1743 O O   ? ASN A 1 225 ?  -6.400 -11.535  18.141 1.000 95.790 ? 225 ASN A O   1 
ATOM 1744 C CG  ? ASN A 1 225 ?  -3.364 -14.111  16.316 1.000 95.790 ? 225 ASN A CG  1 
ATOM 1745 N ND2 ? ASN A 1 225 ?  -2.083 -14.046  15.972 1.000 95.790 ? 225 ASN A ND2 1 
ATOM 1746 O OD1 ? ASN A 1 225 ?  -3.954 -15.181  16.482 1.000 95.790 ? 225 ASN A OD1 1 
ATOM 1747 N N   ? HIS A 1 226 ?  -6.819 -10.887  16.013 1.000 91.610 ? 226 HIS A N   1 
ATOM 1748 C CA  ? HIS A 1 226 ?  -7.448  -9.653  16.469 1.000 91.610 ? 226 HIS A CA  1 
ATOM 1749 C C   ? HIS A 1 226 ?  -8.870  -9.528  15.932 1.000 91.610 ? 226 HIS A C   1 
ATOM 1750 C CB  ? HIS A 1 226 ?  -6.618  -8.440  16.046 1.000 91.610 ? 226 HIS A CB  1 
ATOM 1751 O O   ? HIS A 1 226 ?  -9.709  -8.856  16.535 1.000 91.610 ? 226 HIS A O   1 
ATOM 1752 C CG  ? HIS A 1 226 ?  -5.278  -8.370  16.707 1.000 91.610 ? 226 HIS A CG  1 
ATOM 1753 C CD2 ? HIS A 1 226 ?  -4.041  -8.659  16.240 1.000 91.610 ? 226 HIS A CD2 1 
ATOM 1754 N ND1 ? HIS A 1 226 ?  -5.113  -7.962  18.013 1.000 91.610 ? 226 HIS A ND1 1 
ATOM 1755 C CE1 ? HIS A 1 226 ?  -3.828  -8.003  18.321 1.000 91.610 ? 226 HIS A CE1 1 
ATOM 1756 N NE2 ? HIS A 1 226 ?  -3.155  -8.423  17.263 1.000 91.610 ? 226 HIS A NE2 1 
# 
loop_
_struct_sheet_range.sheet_id 
_struct_sheet_range.id 
_struct_sheet_range.beg_label_comp_id 
_struct_sheet_range.beg_label_asym_id 
_struct_sheet_range.beg_label_seq_id 
_struct_sheet_range.pdbx_beg_PDB_ins_code 
_struct_sheet_range.end_label_comp_id 
_struct_sheet_range.end_label_asym_id 
_struct_sheet_range.end_label_seq_id 
_struct_sheet_range.pdbx_end_PDB_ins_code 
_struct_sheet_range.beg_auth_comp_id 
_struct_sheet_range.beg_auth_asym_id 
_struct_sheet_range.beg_auth_seq_id 
_struct_sheet_range.end_auth_comp_id 
_struct_sheet_range.end_auth_asym_id 
_struct_sheet_range.end_auth_seq_id 
A A TYR A   6 ? THR A   7 ? TYR A 6   THR A 7   
A B LEU A 107 ? LEU A 107 ? LEU A 107 LEU A 107 
A C CYS A 117 ? GLY A 122 ? CYS A 117 GLY A 122 
A D GLN A 138 ? ARG A 145 ? GLN A 138 ARG A 145 
A E MET A 162 ? ALA A 165 ? MET A 162 ALA A 165 
A F PRO A 182 ? CYS A 185 ? PRO A 182 CYS A 185 
A G THR A 188 ? TRP A 195 ? THR A 188 TRP A 195 
A H GLY A 207 ? ARG A 211 ? GLY A 207 ARG A 211 
B I GLN A  16 ? VAL A  21 ? GLN A 16  VAL A 21  
B J ARG A  24 ? HIS A  33 ? ARG A 24  HIS A 33  
B K TRP A  36 ? THR A  39 ? TRP A 36  THR A 39  
B L ARG A  49 ? LEU A  52 ? ARG A 49  LEU A 52  
B M GLN A  65 ? PRO A  74 ? GLN A 65  PRO A 74  
B N MET A  88 ? LEU A  92 ? MET A 88  LEU A 92  
C O ALA A  56 ? ALA A  56 ? ALA A 56  ALA A 56  
C P THR A 136 ? THR A 136 ? THR A 136 THR A 136 
D Q GLN A  79 ? GLN A  79 ? GLN A 79  GLN A 79  
D R ASP A  84 ? ASP A  84 ? ASP A 84  ASP A 84  
# 
loop_
_struct_conf.id 
_struct_conf.conf_type_id 
_struct_conf.beg_label_comp_id 
_struct_conf.beg_label_asym_id 
_struct_conf.beg_label_seq_id 
_struct_conf.pdbx_beg_PDB_ins_code 
_struct_conf.end_label_comp_id 
_struct_conf.end_label_asym_id 
_struct_conf.end_label_seq_id 
_struct_conf.pdbx_end_PDB_ins_code 
_struct_conf.beg_auth_comp_id 
_struct_conf.beg_auth_asym_id 
_struct_conf.beg_auth_seq_id 
_struct_conf.end_auth_comp_id 
_struct_conf.end_auth_asym_id 
_struct_conf.end_auth_seq_id 
TURN_TY1_P1   TURN_TY1_P   PRO A   3 ? GLY A   4 ? PRO A 3   GLY A 4   
STRN1         STRN         TYR A   6 ? THR A   7 ? TYR A 6   THR A 7   
HELX_LH_PP_P1 HELX_LH_PP_P CYS A   8 ? ARG A   9 ? CYS A 8   ARG A 9   
TURN_TY1_P2   TURN_TY1_P   PRO A  10 ? HIS A  11 ? PRO A 10  HIS A 11  
BEND1         BEND         SER A  12 ? SER A  12 ? SER A 12  SER A 12  
TURN_TY1_P3   TURN_TY1_P   PRO A  14 ? TRP A  15 ? PRO A 14  TRP A 15  
STRN2         STRN         GLN A  16 ? VAL A  21 ? GLN A 16  VAL A 21  
TURN_TY1_P4   TURN_TY1_P   GLN A  22 ? GLY A  23 ? GLN A 22  GLY A 23  
STRN3         STRN         ARG A  24 ? HIS A  33 ? ARG A 24  HIS A 33  
TURN_TY1_P5   TURN_TY1_P   PRO A  34 ? LYS A  35 ? PRO A 34  LYS A 35  
STRN4         STRN         TRP A  36 ? THR A  39 ? TRP A 36  THR A 39  
HELX_RH_3T_P1 HELX_RH_3T_P ALA A  41 ? CYS A  43 ? ALA A 41  CYS A 43  
BEND2         BEND         ASP A  46 ? GLY A  47 ? ASP A 46  GLY A 47  
STRN5         STRN         ARG A  49 ? LEU A  52 ? ARG A 49  LEU A 52  
BEND3         BEND         GLY A  53 ? GLY A  53 ? GLY A 53  GLY A 53  
BEND4         BEND         HIS A  55 ? HIS A  55 ? HIS A 55  HIS A 55  
STRN6         STRN         ALA A  56 ? ALA A  56 ? ALA A 56  ALA A 56  
TURN_TY1_P6   TURN_TY1_P   LEU A  57 ? GLY A  58 ? LEU A 57  GLY A 58  
BEND5         BEND         ARG A  59 ? ARG A  59 ? ARG A 59  ARG A 59  
TURN_TY1_P7   TURN_TY1_P   ALA A  62 ? GLY A  63 ? ALA A 62  GLY A 63  
STRN7         STRN         GLN A  65 ? PRO A  74 ? GLN A 65  PRO A 74  
TURN_TY1_P8   TURN_TY1_P   PRO A  76 ? GLN A  77 ? PRO A 76  GLN A 77  
STRN8         STRN         GLN A  79 ? GLN A  79 ? GLN A 79  GLN A 79  
TURN_TY1_P9   TURN_TY1_P   HIS A  80 ? HIS A  83 ? HIS A 80  HIS A 83  
STRN9         STRN         ASP A  84 ? ASP A  84 ? ASP A 84  ASP A 84  
TURN_TY1_P10  TURN_TY1_P   HIS A  85 ? HIS A  85 ? HIS A 85  HIS A 85  
STRN10        STRN         MET A  88 ? LEU A  92 ? MET A 88  LEU A 92  
BEND6         BEND         GLN A  93 ? SER A  94 ? GLN A 93  SER A 94  
HELX_LH_PP_P2 HELX_LH_PP_P PRO A  95 ? PRO A  98 ? PRO A 95  PRO A 98  
BEND7         BEND         ASN A 100 ? HIS A 101 ? ASN A 100 HIS A 101 
HELX_LH_PP_P3 HELX_LH_PP_P VAL A 104 ? PRO A 106 ? VAL A 104 PRO A 106 
STRN11        STRN         LEU A 107 ? LEU A 107 ? LEU A 107 LEU A 107 
HELX_LH_PP_P4 HELX_LH_PP_P SER A 108 ? SER A 108 ? SER A 108 SER A 108 
BEND8         BEND         ASN A 110 ? ASN A 110 ? ASN A 110 ASN A 110 
HELX_LH_PP_P5 HELX_LH_PP_P CYS A 111 ? PRO A 113 ? CYS A 111 PRO A 113 
TURN_TY1_P11  TURN_TY1_P   ALA A 114 ? GLY A 115 ? ALA A 114 GLY A 115 
STRN12        STRN         CYS A 117 ? GLY A 122 ? CYS A 117 GLY A 122 
BEND9         BEND         GLY A 124 ? GLY A 124 ? GLY A 124 GLY A 124 
BEND10        BEND         THR A 126 ? GLN A 130 ? THR A 126 GLN A 130 
BEND11        BEND         GLN A 135 ? GLN A 135 ? GLN A 135 GLN A 135 
STRN13        STRN         THR A 136 ? THR A 136 ? THR A 136 THR A 136 
STRN14        STRN         GLN A 138 ? ARG A 145 ? GLN A 138 ARG A 145 
HELX_RH_AL_P1 HELX_RH_AL_P ASP A 147 ? VAL A 153 ? ASP A 147 VAL A 153 
BEND12        BEND         TYR A 154 ? TYR A 154 ? TYR A 154 TYR A 154 
TURN_TY1_P12  TURN_TY1_P   PRO A 155 ? LYS A 157 ? PRO A 155 LYS A 157 
TURN_TY1_P13  TURN_TY1_P   PRO A 160 ? ASN A 161 ? PRO A 160 ASN A 161 
STRN15        STRN         MET A 162 ? ALA A 165 ? MET A 162 ALA A 165 
TURN_TY1_P14  TURN_TY1_P   LYS A 168 ? GLU A 169 ? LYS A 168 GLU A 169 
BEND13        BEND         GLY A 170 ? GLY A 170 ? GLY A 170 GLY A 170 
TURN_TY1_P15  TURN_TY1_P   GLU A 176 ? GLY A 177 ? GLU A 176 GLY A 177 
TURN_TY1_P16  TURN_TY1_P   SER A 179 ? GLY A 180 ? SER A 179 GLY A 180 
STRN16        STRN         PRO A 182 ? CYS A 185 ? PRO A 182 CYS A 185 
TURN_TY1_P17  TURN_TY1_P   ASN A 186 ? GLY A 187 ? ASN A 186 GLY A 187 
STRN17        STRN         THR A 188 ? TRP A 195 ? THR A 188 TRP A 195 
BEND14        BEND         PHE A 198 ? GLY A 201 ? PHE A 198 GLY A 201 
TURN_TY1_P18  TURN_TY1_P   PRO A 203 ? ASN A 204 ? PRO A 203 ASN A 204 
STRN18        STRN         GLY A 207 ? ARG A 211 ? GLY A 207 ARG A 211 
HELX_RH_3T_P2 HELX_RH_3T_P VAL A 212 ? GLN A 214 ? VAL A 212 GLN A 214 
BEND15        BEND         TYR A 215 ? TYR A 215 ? TYR A 215 TYR A 215 
HELX_RH_AL_P2 HELX_RH_AL_P VAL A 216 ? ASN A 225 ? VAL A 216 ASN A 225 
# 
