# Supplementary material for: FlatProt: 2D visualization eases protein structure comparison
Source: BMC Bioinformatics. 2025 Aug 13;26:210. doi: 10.1186/s12859-025-06233-x (PMC12344939; doi:10.1186/s12859-025-06233-x)
Supplement: Supplementary file 1 — Supplementary Material 1 [file 12859_2025_6233_MOESM1_ESM.zip › KLK/structures/XB17329844_Xenopus_tropicalis_GeneID=100497492.cif]

data_XB17329844_Xenopus_tropicalis_GeneID=100497492
# 
_entry.id   ? 
# 
_entity.id                         1      
_entity.type                       polymer 
_entity.pdbx_description           polymer-1 
_entity.formula_weight             24783.2 
_entity.pdbx_number_of_molecules        1 
# 
loop_
_struct_sheet.id 
_struct_sheet.number_strands 
A 2 
B 7 
C 6 
D 2 
E 2 
F 2 
# 
loop_
_struct_conf_type.id 
_struct_conf_type.criteria 
STRN         DSSP 
TURN_TY1_P   DSSP 
HELX_LH_PP_P DSSP 
BEND         DSSP 
HELX_RH_3T_P DSSP 
HELX_RH_AL_P DSSP 
# 
_struct_asym.id          A 
_struct_asym.entity_id   1 
# 
_software.pdbx_ordinal     1 
_software.name             dssp 
_software.version          4.4.10 
_software.date             ? 
_software.classification   'model annotation' 
# 
_entity_poly.entity_id                      1 
_entity_poly.type                           polypeptide(L) 
_entity_poly.nstd_linkage                   n 
_entity_poly.nstd_monomer                   n 
_entity_poly.pdbx_seq_one_letter_code       
;RIVGGHEAKPHSRPYMVSLQRDKSHFCGGTLIHPKWVLTAAHCQMDLTRVVLGAHWLYWSDRPVQVFRTLKFVQHPQFNP
QTFQSDLLLLKLNDSVHFSPAVRTIPLPATDVIPGTACSVAGWGLTSDSGTRPFALMEADVDVISRMSCNKTWLGGIDES
MLCTATPGPFKGFCDGDSGGPLVCGDRVEGVVSFSGSYCGDPHTPDVYTRVTSFLDWIQETISEF
;
_entity_poly.pdbx_seq_one_letter_code_can   
;RIVGGHEAKPHSRPYMVSLQRDKSHFCGGTLIHPKWVLTAAHCQMDLTRVVLGAHWLYWSDRPVQVFRTLKFVQHPQFNP
QTFQSDLLLLKLNDSVHFSPAVRTIPLPATDVIPGTACSVAGWGLTSDSGTRPFALMEADVDVISRMSCNKTWLGGIDES
MLCTATPGPFKGFCDGDSGGPLVCGDRVEGVVSFSGSYCGDPHTPDVYTRVTSFLDWIQETISEF
;
_entity_poly.pdbx_strand_id                 A 
# 
loop_
_dssp_struct_summary.entry_id 
_dssp_struct_summary.label_comp_id 
_dssp_struct_summary.label_asym_id 
_dssp_struct_summary.label_seq_id 
_dssp_struct_summary.secondary_structure 
_dssp_struct_summary.ss_bridge 
_dssp_struct_summary.helix_3_10 
_dssp_struct_summary.helix_alpha 
_dssp_struct_summary.helix_pi 
_dssp_struct_summary.helix_pp 
_dssp_struct_summary.bend 
_dssp_struct_summary.chirality 
_dssp_struct_summary.sheet 
_dssp_struct_summary.strand 
_dssp_struct_summary.ladder_1 
_dssp_struct_summary.ladder_2 
_dssp_struct_summary.accessibility 
_dssp_struct_summary.TCO 
_dssp_struct_summary.kappa 
_dssp_struct_summary.alpha 
_dssp_struct_summary.phi 
_dssp_struct_summary.psi 
_dssp_struct_summary.x_ca 
_dssp_struct_summary.y_ca 
_dssp_struct_summary.z_ca 
XB17329844_Xenopus_tropicalis_GeneID=100497492 ARG A 1   . . . . . . . . . . . . ? .      .     .      .      138.6  0.5   9.8   
-9.1  
XB17329844_Xenopus_tropicalis_GeneID=100497492 ILE A 2   E . > . . . . - A A A . ? -0.841 .     -131.5 -80.6  106.6  1.3   6.6   
-10.8 
XB17329844_Xenopus_tropicalis_GeneID=100497492 VAL A 3   E . 3 . . . S + A A A . ? -0.593 86.2  6.0    -67.2  130.0  4.3   7.6   
-12.9 
XB17329844_Xenopus_tropicalis_GeneID=100497492 GLY A 4   T . 3 . . . S + . . . . ? 0.693  110.3 120.3  73.1   13.7   4.2   6.4   
-16.5 
XB17329844_Xenopus_tropicalis_GeneID=100497492 GLY A 5   . . < . . . . - . . . . ? -0.217 53.4  -131.5 -102.3 -171.8 0.6   5.1   
-15.9 
XB17329844_Xenopus_tropicalis_GeneID=100497492 HIS A 6   E . . . . . . - B C B . ? -0.915 37.9  -76.9  -136.9 157.5  -2.9  5.8   
-17.3 
XB17329844_Xenopus_tropicalis_GeneID=100497492 GLU A 7   E . . . . > . - B C B . ? -0.443 54.8  -118.3 -54.1  133.3  -6.3  6.5   
-15.9 
XB17329844_Xenopus_tropicalis_GeneID=100497492 ALA A 8   P . . . . P . - . . . . ? -0.445 31.1  -96.4  -71.0  144.2  -7.9  3.3   
-14.6 
XB17329844_Xenopus_tropicalis_GeneID=100497492 LYS A 9   P . > . . P . - . . . . ? -0.469 61.0  -87.7  -56.4  129.1  -11.1 2.0   
-16.1 
XB17329844_Xenopus_tropicalis_GeneID=100497492 PRO A 10  T . 3 . . < S - . . . . ? -0.229 106.8 -5.4   -46.9  123.0  -13.8 3.3   
-13.8 
XB17329844_Xenopus_tropicalis_GeneID=100497492 HIS A 11  T . 3 . . . S + . . . . ? 0.661  91.7  125.6  70.4   14.6   -14.4 0.8   
-10.9 
XB17329844_Xenopus_tropicalis_GeneID=100497492 SER A 12  S . < . . . S + . . . . ? 0.564  73.4  52.4   -76.9  -8.2   -12.0 -1.7  
-12.4 
XB17329844_Xenopus_tropicalis_GeneID=100497492 ARG A 13  . . > . . . . + . . . . ? -0.598 65.3  166.0  -123.8 71.8   -10.2 -1.7  
-9.0  
XB17329844_Xenopus_tropicalis_GeneID=100497492 PRO A 14  T . 3 . . . S + . . . . ? 0.604  72.9  59.0   -74.3  -6.1   -13.1 -2.3  
-6.5  
XB17329844_Xenopus_tropicalis_GeneID=100497492 TYR A 15  T . 3 . . . S + . . . . ? 0.484  78.3  116.4  -95.2  -11.8  -10.6 -3.0  
-3.6  
XB17329844_Xenopus_tropicalis_GeneID=100497492 MET A 16  E . < . . . . - C J I . ? -0.459 47.9  -163.1 -67.0  134.5  -8.9  0.4   
-3.8  
XB17329844_Xenopus_tropicalis_GeneID=100497492 VAL A 17  E . . . . . . - C J I J ? -0.960 11.4  -148.5 -123.9 134.8  -9.3  2.6   
-0.8  
XB17329844_Xenopus_tropicalis_GeneID=100497492 SER A 18  E . . . . . . - C J I J ? -0.913 8.5   -155.4 -101.5 118.0  -8.8  6.3   
-0.3  
XB17329844_Xenopus_tropicalis_GeneID=100497492 LEU A 19  E . . . . . . - C J I J ? -0.832 22.8  -163.9 -89.0  125.6  -7.6  7.5   
3.0   
XB17329844_Xenopus_tropicalis_GeneID=100497492 GLN A 20  E . . . . . . - C J I J ? -0.877 24.0  -164.9 -123.0 143.4  -8.6  11.0  
3.5   
XB17329844_Xenopus_tropicalis_GeneID=100497492 ARG A 21  E . > . . . S - C J I . ? -0.999 90.3  -12.4  -115.9 126.5  -7.8  14.0  
5.8   
XB17329844_Xenopus_tropicalis_GeneID=100497492 ASP A 22  T . 3 . . . S - . . . . ? 0.917  132.0 -55.7  48.8   36.1   -10.3 16.9  
5.8   
XB17329844_Xenopus_tropicalis_GeneID=100497492 LYS A 23  T . 3 . . . S + . . . . ? 0.564  116.3 121.3  76.8   6.6    -11.8 15.1  
2.6   
XB17329844_Xenopus_tropicalis_GeneID=100497492 SER A 24  E . < . . . . - C K I . ? -0.928 67.4  -118.0 -105.9 138.5  -8.4  15.2  
1.0   
XB17329844_Xenopus_tropicalis_GeneID=100497492 HIS A 25  E . . . . . . + C K I . ? -0.419 44.2  152.6  -68.7  134.1  -6.6  12.1  
-0.2  
XB17329844_Xenopus_tropicalis_GeneID=100497492 PHE A 26  E . . . . . . + C K . . ? 0.545  63.6  10.2   -134.0 -25.4  -3.3  11.4  
1.5   
XB17329844_Xenopus_tropicalis_GeneID=100497492 CYS A 27  E . . . . . . - C K I . ? -0.977 63.4  -128.2 -147.9 161.7  -2.8  7.6   
1.3   
XB17329844_Xenopus_tropicalis_GeneID=100497492 GLY A 28  E . . . . . . - C K I . ? -0.491 22.1  -175.7 -101.6 176.3  -4.2  4.6   
-0.3  
XB17329844_Xenopus_tropicalis_GeneID=100497492 GLY A 29  E . . . . . . - C K I . ? -0.945 22.1  -117.3 -158.4 174.6  -5.4  1.2   
1.1   
XB17329844_Xenopus_tropicalis_GeneID=100497492 THR A 30  E . . . . . . - C K I K ? -0.994 17.0  -136.0 -128.9 122.6  -6.7  -2.2  
0.3   
XB17329844_Xenopus_tropicalis_GeneID=100497492 LEU A 31  E . . . . . . + C K . K ? -0.699 38.2  156.5  -73.1  112.0  -10.1 -3.6  
1.2   
XB17329844_Xenopus_tropicalis_GeneID=100497492 ILE A 32  E . . . . . . + C K . . ? 0.475  66.4  20.6   -117.6 -6.6   -9.2  -7.3  
2.3   
XB17329844_Xenopus_tropicalis_GeneID=100497492 HIS A 33  E . > . . . S - C K . K ? -0.968 85.9  -101.9 -159.2 155.0  -12.2 -7.8  
4.6   
XB17329844_Xenopus_tropicalis_GeneID=100497492 PRO A 34  T . 3 . . . S + . . . . ? 0.770  126.2 20.9   -56.7  -17.7  -15.8 -6.4  
5.0   
XB17329844_Xenopus_tropicalis_GeneID=100497492 LYS A 35  T . 3 . . . S + . . . . ? 0.292  114.2 81.1   -127.3 1.9    -14.5 -4.4  
8.0   
XB17329844_Xenopus_tropicalis_GeneID=100497492 TRP A 36  E . < . . . . - C L K L ? -0.971 48.4  -169.9 -127.8 133.7  -10.8 -4.3  
7.4   
XB17329844_Xenopus_tropicalis_GeneID=100497492 VAL A 37  E . . . . . . - C L K L ? -0.965 15.0  -146.0 -115.3 129.1  -8.5  -2.2  
5.3   
XB17329844_Xenopus_tropicalis_GeneID=100497492 LEU A 38  E . . . . . . + C L K L ? -0.870 35.5  145.4  -92.8  128.9  -4.8  -3.0  
4.8   
XB17329844_Xenopus_tropicalis_GeneID=100497492 THR A 39  E . . . . . . - C L . L ? -0.824 50.2  -70.2  -149.5 -177.6 -2.4  0.1   
4.4   
XB17329844_Xenopus_tropicalis_GeneID=100497492 ALA A 40  . . > . . . . - . . . . ? -0.678 30.5  -136.5 -86.2  140.9  1.0   1.3   
5.2   
XB17329844_Xenopus_tropicalis_GeneID=100497492 ALA A 41  G . > . . . S + . . . . ? 0.802  105.5 63.5   -62.1  -32.9  2.0   2.0   
8.9   
XB17329844_Xenopus_tropicalis_GeneID=100497492 HIS A 42  G . 3 . . . S + . . . . ? 0.577  94.9  63.7   -72.8  -1.0   3.8   5.2   
7.8   
XB17329844_Xenopus_tropicalis_GeneID=100497492 CYS A 43  G . < . . . S + . . . . ? 0.482  73.3  132.1  -93.3  -10.1  0.3   6.4   
6.7   
XB17329844_Xenopus_tropicalis_GeneID=100497492 GLN A 44  . . < . . . . + . . . . ? -0.237 25.3  162.8  -55.9  125.7  -1.1  6.3   
10.3  
XB17329844_Xenopus_tropicalis_GeneID=100497492 MET A 45  . . . . . . . - . . . . ? -0.980 44.6  -112.2 -146.8 133.5  -3.0  9.5   
11.3  
XB17329844_Xenopus_tropicalis_GeneID=100497492 ASP A 46  S . . . . . S + . . . . ? -0.451 102.5 23.5   -62.9  103.8  -5.5  10.1  
14.2  
XB17329844_Xenopus_tropicalis_GeneID=100497492 LEU A 47  S . . . . . S + . . . . ? 0.986  77.0  175.8  104.5  70.2   -9.0  10.7  
12.3  
XB17329844_Xenopus_tropicalis_GeneID=100497492 THR A 48  . . . . . . . - . . . . ? -0.858 23.2  -145.9 -110.9 122.3  -8.9  9.1   
9.0   
XB17329844_Xenopus_tropicalis_GeneID=100497492 ARG A 49  E . . . . . . - C M J M ? -0.805 14.8  -150.3 -77.6  126.7  -11.9 9.0   
6.6   
XB17329844_Xenopus_tropicalis_GeneID=100497492 VAL A 50  E . . . . . . - C M J M ? -0.943 12.9  -167.5 -103.8 116.3  -12.0 5.7   
4.6   
XB17329844_Xenopus_tropicalis_GeneID=100497492 VAL A 51  E . . . . . . - C M J M ? -0.928 4.8   -174.7 -111.7 124.4  -13.6 6.1   
1.1   
XB17329844_Xenopus_tropicalis_GeneID=100497492 LEU A 52  E . . . . . . + C M J M ? -0.878 62.0  27.8   -116.0 144.9  -14.6 3.1   
-1.0  
XB17329844_Xenopus_tropicalis_GeneID=100497492 GLY A 53  S . . . . . S + . . . . ? 0.521  79.0  143.1  91.8   9.0    -15.9 3.0   
-4.6  
XB17329844_Xenopus_tropicalis_GeneID=100497492 ALA A 54  . . . . . . . + . . . . ? -0.685 22.8  164.3  -91.1  123.4  -14.3 6.2   
-5.8  
XB17329844_Xenopus_tropicalis_GeneID=100497492 HIS A 55  S . . . . . S + . . . . ? 0.734  80.8  45.1   -91.0  -41.5  -13.0 6.5   
-9.3  
XB17329844_Xenopus_tropicalis_GeneID=100497492 TRP A 56  B . . . . . S - D P O . ? -0.872 78.6  -143.7 -102.2 136.2  -12.9 10.4  
-9.0  
XB17329844_Xenopus_tropicalis_GeneID=100497492 LEU A 57  S . . . . . S + . . . . ? 0.854  97.9  19.5   -70.9  -28.1  -11.4 11.9  
-5.8  
XB17329844_Xenopus_tropicalis_GeneID=100497492 TYR A 58  S . . . . . S + . . . . ? 0.600  128.3 41.4   -124.2 -9.4   -13.8 14.9  
-5.6  
XB17329844_Xenopus_tropicalis_GeneID=100497492 TRP A 59  . . . . . . . - . . . . ? -0.999 62.0  -166.1 -147.0 120.8  -16.7 13.8  
-7.8  
XB17329844_Xenopus_tropicalis_GeneID=100497492 SER A 60  . . . . . . . - . . . . ? -0.979 20.6  -163.6 -110.9 133.6  -18.4 10.4  
-8.0  
XB17329844_Xenopus_tropicalis_GeneID=100497492 ASP A 61  S . . . . . S + . . . . ? 0.545  90.0  44.8   -77.9  -6.6   -20.8 9.2   
-10.8 
XB17329844_Xenopus_tropicalis_GeneID=100497492 ARG A 62  S . . . . . S - . . . . ? -0.901 104.1 -88.4  -133.4 150.4  -21.7 6.4   
-8.2  
XB17329844_Xenopus_tropicalis_GeneID=100497492 PRO A 63  P . . . . > . - . . . . ? -0.456 42.5  -149.0 -63.1  125.2  -22.3 6.4   
-4.5  
XB17329844_Xenopus_tropicalis_GeneID=100497492 VAL A 64  P . . . . P . - . . . . ? -0.664 11.6  -126.3 -84.8  150.4  -19.1 6.1   
-2.5  
XB17329844_Xenopus_tropicalis_GeneID=100497492 GLN A 65  E . . . . < . - C N M . ? -0.943 24.7  -161.4 -97.5  127.7  -19.0 4.4   
0.9   
XB17329844_Xenopus_tropicalis_GeneID=100497492 VAL A 66  E . . . . . . + C N M . ? -0.941 11.7  177.7  -116.0 130.1  -17.5 6.4   
3.7   
XB17329844_Xenopus_tropicalis_GeneID=100497492 PHE A 67  E . . . . . . - C N M . ? -0.940 23.5  -135.9 -127.9 152.0  -16.2 5.0   
6.9   
XB17329844_Xenopus_tropicalis_GeneID=100497492 ARG A 68  E . . . . . . - C N M . ? -0.738 35.9  -107.2 -93.8  153.8  -14.5 6.1   
10.1  
XB17329844_Xenopus_tropicalis_GeneID=100497492 THR A 69  E . . . . . . - C N N . ? -0.728 28.6  -174.8 -85.8  123.8  -11.7 4.1   
11.6  
XB17329844_Xenopus_tropicalis_GeneID=100497492 LEU A 70  E . . . . . S + C N . . ? 0.823  72.5  4.4    -78.3  -35.6  -12.7 2.2   
14.8  
XB17329844_Xenopus_tropicalis_GeneID=100497492 LYS A 71  E . . . . . . - C N N . ? -0.995 56.0  -148.3 -153.1 147.1  -9.2  1.0   
15.4  
XB17329844_Xenopus_tropicalis_GeneID=100497492 PHE A 72  E . . . . . . - C N N . ? -0.980 13.3  -171.4 -115.6 120.3  -5.7  1.2   
14.1  
XB17329844_Xenopus_tropicalis_GeneID=100497492 VAL A 73  E . . . . . . - C N N . ? -0.869 8.8   -165.5 -115.4 97.7   -3.5  -1.8  
14.5  
XB17329844_Xenopus_tropicalis_GeneID=100497492 GLN A 74  E . . . . . . - C N N . ? -0.600 34.6  -100.2 -81.0  137.8  0.1   -1.0  
13.6  
XB17329844_Xenopus_tropicalis_GeneID=100497492 HIS A 75  . . > . . . . - . . . . ? -0.391 31.2  -134.5 -55.0  132.8  2.5   -3.9  
13.1  
XB17329844_Xenopus_tropicalis_GeneID=100497492 PRO A 76  T . 3 . . . S + . . . . ? 0.745  102.4 50.6   -64.5  -23.0  4.5   -4.2  
16.4  
XB17329844_Xenopus_tropicalis_GeneID=100497492 GLN A 77  T . 3 . . . S + . . . . ? 0.222  77.0  137.5  -101.8 11.0   7.8   -4.5  
14.6  
XB17329844_Xenopus_tropicalis_GeneID=100497492 PHE A 78  . . < . . . . - . . . . ? -0.443 37.6  -160.9 -58.7  128.6  7.3   -1.5  
12.3  
XB17329844_Xenopus_tropicalis_GeneID=100497492 ASN A 79  B . . > > . . - E R P . ? -0.949 10.5  -160.6 -112.6 115.0  10.5  0.5   
12.1  
XB17329844_Xenopus_tropicalis_GeneID=100497492 PRO A 80  T . . 4 5 . S + . . . . ? 0.674  90.8  52.9   -75.2  -11.5  10.1  4.2   
11.0  
XB17329844_Xenopus_tropicalis_GeneID=100497492 GLN A 81  T . . 4 5 . S + . . . . ? 0.902  125.8 19.7   -87.9  -38.8  13.8  4.4   
10.0  
XB17329844_Xenopus_tropicalis_GeneID=100497492 THR A 82  T . . 4 5 . S - . . . . ? 0.558  95.6  -129.6 -107.6 -12.8  14.0  1.4   
7.8   
XB17329844_Xenopus_tropicalis_GeneID=100497492 PHE A 83  T . > < 5 . . + . . . . ? 0.681  47.8  164.9  66.7   17.8   10.3  1.0   
7.1   
XB17329844_Xenopus_tropicalis_GeneID=100497492 GLN A 84  B . 3 . < . . + E S P . ? -0.472 67.1  8.5    -62.0  133.3  10.6  -2.6  
8.1   
XB17329844_Xenopus_tropicalis_GeneID=100497492 SER A 85  T . 3 . . . S + . . . . ? 0.854  79.7  178.7  64.0   32.8   7.1   -4.2  
8.7   
XB17329844_Xenopus_tropicalis_GeneID=100497492 ASP A 86  . . < . . . . + . . . . ? -0.381 30.5  130.0  -66.2  64.8   5.4   -1.1  
7.3   
XB17329844_Xenopus_tropicalis_GeneID=100497492 LEU A 87  . . . . . . . + . . . . ? -0.990 32.3  180.0  -130.5 138.3  1.9   -2.5  
7.7   
XB17329844_Xenopus_tropicalis_GeneID=100497492 LEU A 88  E . . . . . . - C O L N ? -0.999 13.7  -152.6 -138.2 130.7  -1.3  -1.1  
9.3   
XB17329844_Xenopus_tropicalis_GeneID=100497492 LEU A 89  E . . . . . . - C O L N ? -0.930 9.9   -157.8 -103.1 129.2  -4.8  -2.6  
9.6   
XB17329844_Xenopus_tropicalis_GeneID=100497492 LEU A 90  E . . . . . . - C O L N ? -0.949 5.0   -151.3 -106.1 118.2  -7.7  -0.3  
9.9   
XB17329844_Xenopus_tropicalis_GeneID=100497492 LYS A 91  E . . . . . . - C O L N ? -0.827 20.1  -135.4 -85.9  121.6  -10.9 -1.6  
11.5  
XB17329844_Xenopus_tropicalis_GeneID=100497492 LEU A 92  E . . . . . . - C O . N ? -0.454 13.6  -124.0 -76.3  150.2  -13.9 0.2   
10.0  
XB17329844_Xenopus_tropicalis_GeneID=100497492 ASN A 93  S . . . . . S + . . . . ? 0.605  95.3  11.6   -72.8  -4.2   -16.8 1.5   
12.3  
XB17329844_Xenopus_tropicalis_GeneID=100497492 ASP A 94  S . . . . . S - . . . . ? -0.954 91.2  -84.5  -158.0 169.9  -19.2 -0.7  
10.1  
XB17329844_Xenopus_tropicalis_GeneID=100497492 SER A 95  P . . . . > . - . . . . ? -0.655 43.8  -114.5 -89.1  140.5  -19.2 -3.4  
7.4   
XB17329844_Xenopus_tropicalis_GeneID=100497492 VAL A 96  P . . . . P . - . . . . ? -0.378 19.4  -131.4 -70.8  142.4  -18.9 -2.6  
3.8   
XB17329844_Xenopus_tropicalis_GeneID=100497492 HIS A 97  P . . . . P . - . . . . ? -0.901 29.1  -127.4 -88.9  120.2  -21.8 -3.2  
1.4   
XB17329844_Xenopus_tropicalis_GeneID=100497492 PHE A 98  P . . . . < . + . . . . ? -0.452 41.7  150.2  -75.5  142.9  -20.4 -5.1  
-1.7  
XB17329844_Xenopus_tropicalis_GeneID=100497492 SER A 99  B . > . . . . - F T Q . ? -0.887 64.4  -83.1  -154.4 169.8  -21.1 -3.7  
-5.2  
XB17329844_Xenopus_tropicalis_GeneID=100497492 PRO A 100 T . 3 . . . S + . . . . ? 0.784  133.5 45.9   -53.3  -22.3  -19.4 -3.8  
-8.6  
XB17329844_Xenopus_tropicalis_GeneID=100497492 ALA A 101 T . 3 . . . S + . . . . ? 0.582  113.5 52.2   -98.4  -11.0  -17.5 -0.8  
-7.3  
XB17329844_Xenopus_tropicalis_GeneID=100497492 VAL A 102 B . < . . . . + F U Q . ? -0.951 66.5  136.1  -136.0 112.2  -16.6 -2.3  
-3.9  
XB17329844_Xenopus_tropicalis_GeneID=100497492 ARG A 103 . . . . . . . - . . . . ? -0.972 46.3  -111.3 -146.1 157.0  -15.0 -5.7  
-3.4  
XB17329844_Xenopus_tropicalis_GeneID=100497492 THR A 104 . . . . . . . - . . . . ? -0.550 24.5  -138.4 -82.9  158.9  -12.3 -7.3  
-1.4  
XB17329844_Xenopus_tropicalis_GeneID=100497492 ILE A 105 . . . . . . . - . . . . ? -0.960 26.3  -109.7 -117.5 136.6  -9.1  -8.6  
-3.0  
XB17329844_Xenopus_tropicalis_GeneID=100497492 PRO A 106 P . . . . > . - . . . . ? -0.312 25.9  -119.3 -66.0  150.1  -7.7  -12.0 
-1.9  
XB17329844_Xenopus_tropicalis_GeneID=100497492 LEU A 107 P . . . . P . - . . . . ? -0.533 38.5  -99.8  -78.8  148.6  -4.4  -12.3 
0.2   
XB17329844_Xenopus_tropicalis_GeneID=100497492 PRO A 108 P . . . . < . - . . . . ? -0.392 22.1  -160.2 -71.5  150.2  -1.6  -14.2 
-1.3  
XB17329844_Xenopus_tropicalis_GeneID=100497492 ALA A 109 S . . . . . S + . . . . ? 0.769  74.6  16.0   -94.2  -35.9  -0.9  -17.9 
-0.4  
XB17329844_Xenopus_tropicalis_GeneID=100497492 THR A 110 S . . . . . S - . . . . ? -0.851 94.2  -72.3  -133.2 173.0  2.7   -18.0 
-1.6  
XB17329844_Xenopus_tropicalis_GeneID=100497492 ASP A 111 P . . . . > . - . . . . ? -0.309 46.6  -117.4 -68.2  145.4  5.6   -15.8 
-2.5  
XB17329844_Xenopus_tropicalis_GeneID=100497492 VAL A 112 P . . . . P . - . . . . ? -0.588 29.9  -129.7 -82.3  138.8  5.4   -13.9 
-5.8  
XB17329844_Xenopus_tropicalis_GeneID=100497492 ILE A 113 P . > . . P . - . . . . ? -0.704 28.4  -95.3  -91.5  144.4  8.2   -14.9 
-8.3  
XB17329844_Xenopus_tropicalis_GeneID=100497492 PRO A 114 T . 3 . . < S + . . . . ? -0.290 110.2 36.4   -54.7  140.1  10.4  -12.4 
-10.0 
XB17329844_Xenopus_tropicalis_GeneID=100497492 GLY A 115 T . 3 . . . S + . . . . ? 0.247  81.3  140.2  98.0   -13.5  9.2   -11.4 
-13.5 
XB17329844_Xenopus_tropicalis_GeneID=100497492 THR A 116 . . < . . . . - . . . . ? -0.489 54.7  -121.8 -64.4  130.8  5.5   -11.6 
-12.5 
XB17329844_Xenopus_tropicalis_GeneID=100497492 ALA A 117 E . . . . . . + B D C . ? -0.612 41.6  167.5  -75.7  134.7  3.4   -8.9  
-14.1 
XB17329844_Xenopus_tropicalis_GeneID=100497492 CYS A 118 E . . . . . . - B D C . ? -0.830 24.1  -137.4 -139.9 171.6  1.6   -6.7  
-11.6 
XB17329844_Xenopus_tropicalis_GeneID=100497492 SER A 119 E . . . . . . - B D C D ? -0.979 6.2   -161.5 -135.7 148.3  -0.3  -3.4  
-11.3 
XB17329844_Xenopus_tropicalis_GeneID=100497492 VAL A 120 E . . . . . . - B D C D ? -0.966 11.5  -171.0 -124.8 141.8  -0.4  -0.5  
-8.9  
XB17329844_Xenopus_tropicalis_GeneID=100497492 ALA A 121 E . . . . . . + B D C . ? -0.972 17.3  128.2  -135.1 149.6  -3.1  2.0   
-8.5  
XB17329844_Xenopus_tropicalis_GeneID=100497492 GLY A 122 E . . . . . . - B D C . ? -0.977 54.8  -116.0 177.8  173.4  -3.6  5.3   
-6.6  
XB17329844_Xenopus_tropicalis_GeneID=100497492 TRP A 123 S . . . . . S + . . . . ? -0.027 73.6  116.2  -111.9 15.3   -4.5  9.0   
-6.4  
XB17329844_Xenopus_tropicalis_GeneID=100497492 GLY A 124 S . . . . . S - . . . . ? 0.086  77.8  -48.1  -69.3  -167.5 -1.0  10.2  
-5.4  
XB17329844_Xenopus_tropicalis_GeneID=100497492 LEU A 125 . . . . . . . - . . . . ? -0.373 39.2  -149.1 -63.7  150.5  1.3   12.5  
-7.5  
XB17329844_Xenopus_tropicalis_GeneID=100497492 THR A 126 S . . . . . S + . . . . ? 0.420  77.8  2.8    -102.1 -3.3   1.8   11.7  
-11.1 
XB17329844_Xenopus_tropicalis_GeneID=100497492 SER A 127 S . > . . . S - . . . . ? -0.960 81.6  -94.6  -165.1 171.9  5.4   13.1  
-11.2 
XB17329844_Xenopus_tropicalis_GeneID=100497492 ASP A 128 T . 3 . . . S + . . . . ? 0.636  114.1 74.8   -68.6  -15.0  8.0   14.7  
-9.0  
XB17329844_Xenopus_tropicalis_GeneID=100497492 SER A 129 T . 3 . . . S - . . . . ? 0.492  115.6 -106.9 -84.4  -0.6   6.7   18.2  
-10.1 
XB17329844_Xenopus_tropicalis_GeneID=100497492 GLY A 130 . . < . . . . + . . . . ? 0.682  58.7  162.2  91.8   21.2   3.6   17.7  
-7.8  
XB17329844_Xenopus_tropicalis_GeneID=100497492 THR A 131 . . . . . . . - . . . . ? -0.638 21.6  -158.6 -78.9  121.9  0.8   17.0  
-10.3 
XB17329844_Xenopus_tropicalis_GeneID=100497492 ARG A 132 . . . . . . . - . . . . ? -0.900 10.8  -134.6 -104.0 131.3  -2.3  15.4  
-8.6  
XB17329844_Xenopus_tropicalis_GeneID=100497492 PRO A 133 . . . . . . . - . . . . ? -0.453 4.3   -149.3 -82.1  151.2  -4.8  13.4  
-10.8 
XB17329844_Xenopus_tropicalis_GeneID=100497492 PHE A 134 S . . . . . S + . . . . ? 0.748  84.0  49.1   -82.7  -27.7  -8.6  13.8  
-10.4 
XB17329844_Xenopus_tropicalis_GeneID=100497492 ALA A 135 B . . . . . S - D Q O . ? -0.756 102.5 -83.1  -113.4 155.0  -9.2  10.2  
-11.4 
XB17329844_Xenopus_tropicalis_GeneID=100497492 LEU A 136 . . . . . . . - . . . . ? -0.392 47.7  -155.1 -56.4  130.7  -7.7  6.8   
-10.2 
XB17329844_Xenopus_tropicalis_GeneID=100497492 MET A 137 E . . . . . . - B E B C ? -0.793 11.0  -171.2 -110.7 155.3  -4.5  6.1   
-12.0 
XB17329844_Xenopus_tropicalis_GeneID=100497492 GLU A 138 E . . . . . . - B E B C ? -0.988 5.0   -171.3 -144.3 152.1  -2.7  2.7   
-12.6 
XB17329844_Xenopus_tropicalis_GeneID=100497492 ALA A 139 E . . . . . . - B E . C ? -0.994 22.8  -124.0 -140.2 147.0  0.6   1.4   
-13.9 
XB17329844_Xenopus_tropicalis_GeneID=100497492 ASP A 140 E . . . . . . + B E . C ? -0.762 35.0  172.1  -91.5  137.3  2.0   -1.9  
-14.9 
XB17329844_Xenopus_tropicalis_GeneID=100497492 VAL A 141 E . . . . . . - B E . C ? -0.899 25.2  -127.2 -140.2 162.1  5.2   -3.2  
-13.2 
XB17329844_Xenopus_tropicalis_GeneID=100497492 ASP A 142 E . . . . . . - B E E C ? -0.953 23.9  -120.0 -114.4 139.1  7.3   -6.3  
-12.9 
XB17329844_Xenopus_tropicalis_GeneID=100497492 VAL A 143 E . . . . . . - B E E . ? -0.517 33.1  -162.1 -69.4  135.5  8.4   -8.0  
-9.8  
XB17329844_Xenopus_tropicalis_GeneID=100497492 ILE A 144 E . . . . . . - B E E . ? -0.835 28.4  -87.0  -117.2 163.3  12.2  -8.1  
-9.5  
XB17329844_Xenopus_tropicalis_GeneID=100497492 SER A 145 . . . > . . . - . . . . ? -0.329 28.1  -131.5 -68.6  145.5  14.4  -10.2 
-7.4  
XB17329844_Xenopus_tropicalis_GeneID=100497492 ARG A 146 H . . > . . S + . . . . ? 0.846  107.8 59.1   -60.7  -40.8  15.2  -9.0  
-3.9  
XB17329844_Xenopus_tropicalis_GeneID=100497492 MET A 147 H . . > . . S + . . . . ? 0.936  108.7 43.1   -55.3  -50.8  18.8  -9.7  
-4.5  
XB17329844_Xenopus_tropicalis_GeneID=100497492 SER A 148 H . . > . . S + . . . . ? 0.888  115.8 50.1   -61.4  -41.4  18.9  -7.3  
-7.5  
XB17329844_Xenopus_tropicalis_GeneID=100497492 CYS A 149 H . . X . . S + . . . . ? 0.926  108.7 50.7   -62.7  -45.6  16.8  -4.8  
-5.5  
XB17329844_Xenopus_tropicalis_GeneID=100497492 ASN A 150 H . . < > . S + . . . . ? 0.799  102.4 61.2   -65.7  -33.4  19.1  -5.0  
-2.5  
XB17329844_Xenopus_tropicalis_GeneID=100497492 LYS A 151 H . > < 5 . S + . . . . ? 0.906  107.3 46.4   -59.9  -35.9  22.2  -4.3  
-4.7  
XB17329844_Xenopus_tropicalis_GeneID=100497492 THR A 152 H . 3 < 5 . S + . . . . ? 0.833  113.0 48.3   -75.3  -31.1  20.6  -1.0  
-5.6  
XB17329844_Xenopus_tropicalis_GeneID=100497492 TRP A 153 T . > < 5 . S - . . . . ? 0.163  108.3 -121.3 -100.1 16.9   19.7  -0.2  
-2.0  
XB17329844_Xenopus_tropicalis_GeneID=100497492 LEU A 154 T . < . 5 . S - . . . . ? 0.833  79.0  -42.6  49.1   37.3   23.2  -1.0  
-0.6  
XB17329844_Xenopus_tropicalis_GeneID=100497492 GLY A 155 T . 3 . < . S + . . . . ? 0.519  108.8 117.5  97.1   9.8    21.8  -3.7  
1.8   
XB17329844_Xenopus_tropicalis_GeneID=100497492 GLY A 156 . . < . . . . + . . . . ? 0.451  53.4  87.5   -91.9  -1.3   18.7  -1.8  
3.0   
XB17329844_Xenopus_tropicalis_GeneID=100497492 ILE A 157 . . . . . . . - . . . . ? -0.889 59.0  -174.2 -104.0 128.5  16.2  -4.3  
1.6   
XB17329844_Xenopus_tropicalis_GeneID=100497492 ASP A 158 . . > . . . . - . . . . ? -0.397 42.6  -84.4  -115.8 -171.8 15.2  -7.3  
3.8   
XB17329844_Xenopus_tropicalis_GeneID=100497492 GLU A 159 T . 3 . . . S + . . . . ? 0.659  123.2 59.3   -68.3  -19.0  13.1  -10.5 
3.5   
XB17329844_Xenopus_tropicalis_GeneID=100497492 SER A 160 T . 3 . . . S + . . . . ? 0.372  94.4  87.8   -89.9  4.0    9.9   -8.7  
4.3   
XB17329844_Xenopus_tropicalis_GeneID=100497492 MET A 161 E . < . . . . - B F . F ? -0.843 55.1  -165.3 -114.9 146.6  10.3  -6.4  
1.3   
XB17329844_Xenopus_tropicalis_GeneID=100497492 LEU A 162 E . . . . . . - B F . F ? -0.961 8.6   -156.9 -125.3 141.5  9.3   -6.7  
-2.4  
XB17329844_Xenopus_tropicalis_GeneID=100497492 CYS A 163 E . . . . . . - B F E F ? -0.914 4.3   -162.4 -125.3 151.4  10.5  -4.6  
-5.4  
XB17329844_Xenopus_tropicalis_GeneID=100497492 THR A 164 E . . . . . . + B F E F ? -0.949 12.0  167.5  -129.3 146.4  9.2   -3.7  
-8.8  
XB17329844_Xenopus_tropicalis_GeneID=100497492 ALA A 165 E . . . . . . - B F E . ? -0.972 18.8  -148.0 -150.7 146.9  10.8  -2.4  
-11.9 
XB17329844_Xenopus_tropicalis_GeneID=100497492 THR A 166 . . . . . . . - . . . . ? -0.993 22.8  -124.6 -121.4 128.2  9.8   -2.0  
-15.6 
XB17329844_Xenopus_tropicalis_GeneID=100497492 PRO A 167 S . . . . . S + . . . . ? -0.542 85.7  12.4   -63.4  112.6  12.1  -2.2  
-18.6 
XB17329844_Xenopus_tropicalis_GeneID=100497492 GLY A 168 S . . . . . S + . . . . ? -0.846 106.7 33.3   130.2  -145.6 11.5  1.2   
-20.3 
XB17329844_Xenopus_tropicalis_GeneID=100497492 PRO A 169 S . . . . . S - . . . . ? -0.138 96.0  -84.9  -56.5  139.0  9.7   4.5   
-19.4 
XB17329844_Xenopus_tropicalis_GeneID=100497492 PHE A 170 . . . . . . . + . . . . ? -0.427 61.1  178.4  -42.3  106.6  9.9   5.5   
-15.6 
XB17329844_Xenopus_tropicalis_GeneID=100497492 LYS A 171 . . . . . . . + . . . . ? -0.997 22.6  73.7   -121.7 143.4  6.9   3.5   
-14.0 
XB17329844_Xenopus_tropicalis_GeneID=100497492 GLY A 172 E . . . . . S - A B A . ? -0.993 70.1  -46.3  158.4  -163.0 5.8   3.3   
-10.4 
XB17329844_Xenopus_tropicalis_GeneID=100497492 PHE A 173 E . . . . . . - A B A . ? -0.723 40.2  -167.7 -104.6 160.0  4.2   5.0   
-7.5  
XB17329844_Xenopus_tropicalis_GeneID=100497492 CYS A 174 . . > . . . . - . . . . ? -0.710 44.2  -40.7  -131.7 -175.9 4.6   8.4   
-6.2  
XB17329844_Xenopus_tropicalis_GeneID=100497492 ASP A 175 T . 3 . . . S + . . . . ? -0.208 121.9 29.2   -54.7  134.9  3.7   10.5  
-3.1  
XB17329844_Xenopus_tropicalis_GeneID=100497492 GLY A 176 T . 3 . . . S + . . . . ? 0.087  95.9  88.5   101.7  -15.1  0.2   9.8   
-1.9  
XB17329844_Xenopus_tropicalis_GeneID=100497492 ASP A 177 . . X . . . . + . . . . ? 0.417  55.8  131.8  -93.9  -6.3   -0.0  6.2   
-3.1  
XB17329844_Xenopus_tropicalis_GeneID=100497492 SER A 178 T . 3 . . . S + . . . . ? -0.246 70.7  22.8   -46.0  136.3  1.5   5.0   
0.1   
XB17329844_Xenopus_tropicalis_GeneID=100497492 GLY A 179 T . 3 . . . S + . . . . ? 0.189  93.2  127.6  91.5   -18.9  -0.6  2.1   
1.5   
XB17329844_Xenopus_tropicalis_GeneID=100497492 GLY A 180 . . < . . . . - . . . . ? -0.266 62.2  -92.9  -69.2  167.1  -2.1  1.2   
-1.9  
XB17329844_Xenopus_tropicalis_GeneID=100497492 PRO A 181 E . . . . . . - B G . G ? -0.542 14.3  -147.9 -93.6  134.3  -2.0  -2.4  
-3.3  
XB17329844_Xenopus_tropicalis_GeneID=100497492 LEU A 182 E . . . . . . - B G D G ? -0.944 31.1  -161.0 -82.9  115.4  0.5   -4.1  
-5.6  
XB17329844_Xenopus_tropicalis_GeneID=100497492 VAL A 183 E . . . . . . - B G D G ? -0.878 19.7  -177.7 -113.0 122.1  -1.7  -6.5  
-7.4  
XB17329844_Xenopus_tropicalis_GeneID=100497492 CYS A 184 E . > . . . S - B G . G ? -0.976 71.4  -41.3  -114.4 111.5  -0.5  -9.5  
-9.3  
XB17329844_Xenopus_tropicalis_GeneID=100497492 GLY A 185 T . 3 . . . S - . . . . ? -0.538 124.6 -24.6  68.5   -111.3 -3.4  -11.4 
-11.0 
XB17329844_Xenopus_tropicalis_GeneID=100497492 ASP A 186 T . 3 . . . S + . . . . ? 0.078  121.4 74.3   -124.3 21.6   -6.2  -11.4 
-8.5  
XB17329844_Xenopus_tropicalis_GeneID=100497492 ARG A 187 E . < . . . S - B H G . ? -0.956 78.6  -109.9 -136.3 158.1  -4.4  -11.0 
-5.3  
XB17329844_Xenopus_tropicalis_GeneID=100497492 VAL A 188 E . . . . . . + B H G . ? -0.777 33.6  169.9  -89.8  120.1  -2.5  -8.3  
-3.3  
XB17329844_Xenopus_tropicalis_GeneID=100497492 GLU A 189 E . . . . . . + B H . . ? 0.619  60.8  10.3   -105.9 -18.1  1.2   -9.0  
-3.2  
XB17329844_Xenopus_tropicalis_GeneID=100497492 GLY A 190 E . . . . . . - B H G H ? -0.984 57.7  -129.7 -157.4 161.5  2.5   -5.8  
-1.7  
XB17329844_Xenopus_tropicalis_GeneID=100497492 VAL A 191 E . . . . . . - B H G H ? -0.979 42.7  -105.4 -116.8 124.6  1.7   -2.6  
0.1   
XB17329844_Xenopus_tropicalis_GeneID=100497492 VAL A 192 E . . . . . . + B H . H ? -0.345 54.5  158.0  -50.5  119.0  3.2   0.6   
-1.3  
XB17329844_Xenopus_tropicalis_GeneID=100497492 SER A 193 E . . . . . . - B H . . ? 0.785  47.8  -31.2  -114.9 -68.5  6.0   1.5   
1.2   
XB17329844_Xenopus_tropicalis_GeneID=100497492 PHE A 194 E . . . . . . - B H . H ? -0.980 42.2  -163.5 -155.7 162.8  8.7   3.8   
-0.2  
XB17329844_Xenopus_tropicalis_GeneID=100497492 SER A 195 . . . . . . . - . . . . ? -0.845 32.8  -90.1  -137.9 169.6  10.8  4.8   
-3.2  
XB17329844_Xenopus_tropicalis_GeneID=100497492 GLY A 196 . . . . . . . - . . . . ? 0.137  63.0  -71.3  -65.2  -164.2 14.1  6.7   
-3.9  
XB17329844_Xenopus_tropicalis_GeneID=100497492 SER A 197 S . . . . . S + . . . . ? 0.815  122.1 49.1   -66.5  -31.0  14.4  10.5  
-4.5  
XB17329844_Xenopus_tropicalis_GeneID=100497492 TYR A 198 S . > . . . S - . . . . ? -0.936 90.3  -118.6 -116.6 130.9  12.6  10.3  
-7.9  
XB17329844_Xenopus_tropicalis_GeneID=100497492 CYS A 199 T . 3 . . . S + . . . . ? -0.395 97.3  10.8   -62.0  137.4  9.4   8.5   
-8.5  
XB17329844_Xenopus_tropicalis_GeneID=100497492 GLY A 200 T . 3 . . . S + . . . . ? 0.704  84.9  163.1  72.8   15.4   9.6   5.6   
-10.9 
XB17329844_Xenopus_tropicalis_GeneID=100497492 ASP A 201 . . X . . . . - . . . . ? -0.634 33.5  -152.8 -70.9  120.4  13.5  5.7   
-10.9 
XB17329844_Xenopus_tropicalis_GeneID=100497492 PRO A 202 T . 3 . . . S + . . . . ? 0.695  93.7  60.0   -70.4  -16.1  14.8  2.5   
-12.4 
XB17329844_Xenopus_tropicalis_GeneID=100497492 HIS A 203 T . 3 . . . S + . . . . ? 0.667  114.5 36.6   -81.6  -23.0  18.1  2.9   
-10.3 
XB17329844_Xenopus_tropicalis_GeneID=100497492 THR A 204 S . < . . . S - . . . . ? -0.778 92.8  -151.3 -126.2 79.7   16.0  2.8   
-7.1  
XB17329844_Xenopus_tropicalis_GeneID=100497492 PRO A 205 . . . . . . . - . . . . ? -0.153 28.7  -92.1  -50.9  152.0  13.2  0.4   
-7.7  
XB17329844_Xenopus_tropicalis_GeneID=100497492 ASP A 206 E . . . . . . - B I F . ? -0.455 42.0  -142.6 -66.4  137.8  9.9   0.9   
-5.9  
XB17329844_Xenopus_tropicalis_GeneID=100497492 VAL A 207 E . . . . . . - B I F H ? -0.884 17.1  -173.1 -113.2 133.8  9.7   -1.0  
-2.6  
XB17329844_Xenopus_tropicalis_GeneID=100497492 TYR A 208 E . . . . . . - B I F H ? -0.857 33.2  -109.5 -119.2 145.8  6.6   -2.7  
-1.2  
XB17329844_Xenopus_tropicalis_GeneID=100497492 THR A 209 E . . . . . . - B I F H ? -0.771 42.3  -122.2 -72.3  122.9  5.9   -4.3  
2.1   
XB17329844_Xenopus_tropicalis_GeneID=100497492 ARG A 210 E . > . . . . - B I . H ? -0.598 20.3  -160.3 -71.5  113.7  5.6   -8.0  
1.2   
XB17329844_Xenopus_tropicalis_GeneID=100497492 VAL A 211 G . > . . . S + . . . . ? 0.886  86.4  62.1   -65.2  -41.3  2.2   -9.2  
2.3   
XB17329844_Xenopus_tropicalis_GeneID=100497492 THR A 212 G . > . . . S + . . . . ? 0.793  95.4  63.4   -59.5  -24.4  3.0   -12.9 
2.4   
XB17329844_Xenopus_tropicalis_GeneID=100497492 SER A 213 G . < . . . S + . . . . ? 0.684  111.8 35.9   -72.5  -14.2  5.6   -12.1 
5.2   
XB17329844_Xenopus_tropicalis_GeneID=100497492 PHE A 214 G . < > . . S + . . . . ? 0.036  75.7  116.1  -132.2 25.0   2.9   -11.0 
7.5   
XB17329844_Xenopus_tropicalis_GeneID=100497492 LEU A 215 H . < > . . S + . . . . ? 0.903  79.7  53.3   -62.9  -40.4  -0.1  -13.3 
6.7   
XB17329844_Xenopus_tropicalis_GeneID=100497492 ASP A 216 H . . > . . S + . . . . ? 0.921  111.3 45.2   -61.9  -44.3  -0.0  -14.7 
10.2  
XB17329844_Xenopus_tropicalis_GeneID=100497492 TRP A 217 H . . > . . S + . . . . ? 0.916  113.0 50.6   -64.2  -45.1  -0.2  -11.3 
11.8  
XB17329844_Xenopus_tropicalis_GeneID=100497492 ILE A 218 H . . X . . S + . . . . ? 0.950  114.5 43.2   -59.7  -48.8  -2.9  -10.1 
9.4   
XB17329844_Xenopus_tropicalis_GeneID=100497492 GLN A 219 H . . X . . S + . . . . ? 0.901  114.0 50.1   -66.5  -45.2  -5.1  -13.1 
10.1  
XB17329844_Xenopus_tropicalis_GeneID=100497492 GLU A 220 H . . X . . S + . . . . ? 0.896  112.0 48.4   -60.4  -43.1  -4.5  -13.1 
13.9  
XB17329844_Xenopus_tropicalis_GeneID=100497492 THR A 221 H . . X . . S + . . . . ? 0.934  112.4 47.2   -64.2  -48.4  -5.3  -9.4  
14.1  
XB17329844_Xenopus_tropicalis_GeneID=100497492 ILE A 222 H . . < . . S + . . . . ? 0.904  113.1 50.0   -61.2  -40.9  -8.5  -9.7  
12.1  
XB17329844_Xenopus_tropicalis_GeneID=100497492 SER A 223 H . . < . . S + . . . . ? 0.811  104.1 58.2   -68.5  -35.6  -9.6  -12.8 
14.2  
XB17329844_Xenopus_tropicalis_GeneID=100497492 GLU A 224 H . . < . . . . . . . . ? 0.826  .     .      -65.6  -28.2  -9.0  -11.0 
17.5  
XB17329844_Xenopus_tropicalis_GeneID=100497492 PHE A 225 . . . < . . . . . . . . ? 0.695  .     .      -112.1 .      -11.4 -8.2  
16.6  
# 
loop_
_dssp_struct_ladder.id 
_dssp_struct_ladder.sheet_id 
_dssp_struct_ladder.range_id_1 
_dssp_struct_ladder.range_id_2 
_dssp_struct_ladder.type 
_dssp_struct_ladder.beg_1_label_comp_id 
_dssp_struct_ladder.beg_1_label_asym_id 
_dssp_struct_ladder.beg_1_label_seq_id 
_dssp_struct_ladder.pdbx_beg_1_PDB_ins_code 
_dssp_struct_ladder.end_1_label_comp_id 
_dssp_struct_ladder.end_1_label_asym_id 
_dssp_struct_ladder.end_1_label_seq_id 
_dssp_struct_ladder.pdbx_end_1_PDB_ins_code 
_dssp_struct_ladder.beg_1_auth_comp_id 
_dssp_struct_ladder.beg_1_auth_asym_id 
_dssp_struct_ladder.beg_1_auth_seq_id 
_dssp_struct_ladder.end_1_auth_comp_id 
_dssp_struct_ladder.end_1_auth_asym_id 
_dssp_struct_ladder.end_1_auth_seq_id 
_dssp_struct_ladder.beg_2_label_comp_id 
_dssp_struct_ladder.beg_2_label_asym_id 
_dssp_struct_ladder.beg_2_label_seq_id 
_dssp_struct_ladder.pdbx_beg_2_PDB_ins_code 
_dssp_struct_ladder.end_2_label_comp_id 
_dssp_struct_ladder.end_2_label_asym_id 
_dssp_struct_ladder.end_2_label_seq_id 
_dssp_struct_ladder.pdbx_end_2_PDB_ins_code 
_dssp_struct_ladder.beg_2_auth_comp_id 
_dssp_struct_ladder.beg_2_auth_asym_id 
_dssp_struct_ladder.beg_2_auth_seq_id 
_dssp_struct_ladder.end_2_auth_comp_id 
_dssp_struct_ladder.end_2_auth_asym_id 
_dssp_struct_ladder.end_2_auth_seq_id 
A A A B anti-parallel ILE A 2   ? VAL A 3   ? ILE A 2   VAL A 3   PHE A 173 ? GLY A 172 ? PHE A 173 GLY A 172 
B B C E anti-parallel HIS A 6   ? GLU A 7   ? HIS A 6   GLU A 7   GLU A 138 ? MET A 137 ? GLU A 138 MET A 137 
C B D E anti-parallel ALA A 117 ? GLY A 122 ? ALA A 117 GLY A 122 ASP A 142 ? MET A 137 ? ASP A 142 MET A 137 
D B D G anti-parallel SER A 119 ? VAL A 120 ? SER A 119 VAL A 120 VAL A 183 ? LEU A 182 ? VAL A 183 LEU A 182 
E B E F anti-parallel ASP A 142 ? ILE A 144 ? ASP A 142 ILE A 144 ALA A 165 ? CYS A 163 ? ALA A 165 CYS A 163 
F B F I anti-parallel MET A 161 ? THR A 164 ? MET A 161 THR A 164 THR A 209 ? ASP A 206 ? THR A 209 ASP A 206 
G B G H anti-parallel PRO A 181 ? CYS A 184 ? PRO A 181 CYS A 184 VAL A 191 ? ARG A 187 ? VAL A 191 ARG A 187 
H B H I anti-parallel GLY A 190 ? PHE A 194 ? GLY A 190 PHE A 194 ARG A 210 ? VAL A 207 ? ARG A 210 VAL A 207 
I C J K anti-parallel MET A 16  ? ARG A 21  ? MET A 16  ARG A 21  THR A 30  ? SER A 24  ? THR A 30  SER A 24  
J C J M anti-parallel VAL A 17  ? GLN A 20  ? VAL A 17  GLN A 20  LEU A 52  ? ARG A 49  ? LEU A 52  ARG A 49  
K C K L anti-parallel THR A 30  ? HIS A 33  ? THR A 30  HIS A 33  LEU A 38  ? TRP A 36  ? LEU A 38  TRP A 36  
L C L O anti-parallel TRP A 36  ? THR A 39  ? TRP A 36  THR A 39  LYS A 91  ? LEU A 88  ? LYS A 91  LEU A 88  
M C M N anti-parallel ARG A 49  ? LEU A 52  ? ARG A 49  LEU A 52  ARG A 68  ? GLN A 65  ? ARG A 68  GLN A 65  
N C N O anti-parallel THR A 69  ? GLN A 74  ? THR A 69  GLN A 74  LEU A 92  ? LEU A 88  ? LEU A 92  LEU A 88  
O D P Q anti-parallel TRP A 56  ? TRP A 56  ? TRP A 56  TRP A 56  ALA A 135 ? ALA A 135 ? ALA A 135 ALA A 135 
P E R S anti-parallel ASN A 79  ? ASN A 79  ? ASN A 79  ASN A 79  GLN A 84  ? GLN A 84  ? GLN A 84  GLN A 84  
Q F T U anti-parallel SER A 99  ? SER A 99  ? SER A 99  SER A 99  VAL A 102 ? VAL A 102 ? VAL A 102 VAL A 102 
# 
loop_
_dssp_struct_bridge_pairs.id 
_dssp_struct_bridge_pairs.label_comp_id 
_dssp_struct_bridge_pairs.label_seq_id 
_dssp_struct_bridge_pairs.label_asym_id 
_dssp_struct_bridge_pairs.auth_seq_id 
_dssp_struct_bridge_pairs.auth_asym_id 
_dssp_struct_bridge_pairs.pdbx_PDB_ins_code 
_dssp_struct_bridge_pairs.acceptor_1_label_comp_id 
_dssp_struct_bridge_pairs.acceptor_1_label_seq_id 
_dssp_struct_bridge_pairs.acceptor_1_label_asym_id 
_dssp_struct_bridge_pairs.acceptor_1_auth_seq_id 
_dssp_struct_bridge_pairs.acceptor_1_auth_asym_id 
_dssp_struct_bridge_pairs.acceptor_1_pdbx_PDB_ins_code 
_dssp_struct_bridge_pairs.acceptor_1_energy 
_dssp_struct_bridge_pairs.acceptor_2_label_comp_id 
_dssp_struct_bridge_pairs.acceptor_2_label_seq_id 
_dssp_struct_bridge_pairs.acceptor_2_label_asym_id 
_dssp_struct_bridge_pairs.acceptor_2_auth_seq_id 
_dssp_struct_bridge_pairs.acceptor_2_auth_asym_id 
_dssp_struct_bridge_pairs.acceptor_2_pdbx_PDB_ins_code 
_dssp_struct_bridge_pairs.acceptor_2_energy 
_dssp_struct_bridge_pairs.donor_1_label_comp_id 
_dssp_struct_bridge_pairs.donor_1_label_seq_id 
_dssp_struct_bridge_pairs.donor_1_label_asym_id 
_dssp_struct_bridge_pairs.donor_1_auth_seq_id 
_dssp_struct_bridge_pairs.donor_1_auth_asym_id 
_dssp_struct_bridge_pairs.donor_1_pdbx_PDB_ins_code 
_dssp_struct_bridge_pairs.donor_1_energy 
_dssp_struct_bridge_pairs.donor_2_label_comp_id 
_dssp_struct_bridge_pairs.donor_2_label_seq_id 
_dssp_struct_bridge_pairs.donor_2_label_asym_id 
_dssp_struct_bridge_pairs.donor_2_auth_seq_id 
_dssp_struct_bridge_pairs.donor_2_auth_asym_id 
_dssp_struct_bridge_pairs.donor_2_pdbx_PDB_ins_code 
_dssp_struct_bridge_pairs.donor_2_energy 
1   ARG 1   A 1   A ? ?   ?   ? ?   ? ? ?    ?   ?   ? ?   ? ? ?    VAL 3   A 3   A ? -0.7 CYS 174 A 174 A ? -0.6 
2   ILE 2   A 2   A ? GLY 122 A 122 A ? -0.3 GLY 124 A 124 A ? -0.3 GLY 5   A 5   A ? -1.4 PHE 173 A 173 A ? -0.2 
3   VAL 3   A 3   A ? GLY 172 A 172 A ? -1.6 ARG 1   A 1   A ? -0.7 GLY 172 A 172 A ? -1.8 SER 127 A 127 A ? -0.1 
4   GLY 4   A 4   A ? THR 126 A 126 A ? -0.4 ILE 2   A 2   A ? -0.2 VAL 3   A 3   A ? -0.3 ASP 140 A 140 A ? -0.2 
5   GLY 5   A 5   A ? ILE 2   A 2   A ? -1.4 THR 126 A 126 A ? -0.1 GLU 7   A 7   A ? -0.3 ALA 139 A 139 A ? -0.2 
6   HIS 6   A 6   A ? GLU 138 A 138 A ? -2.5 VAL 3   A 3   A ? -0.1 GLU 138 A 138 A ? -2.7 ALA 8   A 8   A ? -0.1 
7   GLU 7   A 7   A ? GLY 5   A 5   A ? -0.3 MET 137 A 137 A ? -0.2 MET 137 A 137 A ? -0.3 LYS 9   A 9   A ? -0.1 
8   ALA 8   A 8   A ? LEU 136 A 136 A ? -2.8 HIS 6   A 6   A ? -0.1 LEU 136 A 136 A ? -0.1 HIS 11  A 11  A ? -0.1 
9   LYS 9   A 9   A ? PRO 10  A 10  A ? -0.1 GLU 7   A 7   A ? -0.1 SER 12  A 12  A ? -2.2 ARG 13  A 13  A ? -0.3 
10  PRO 10  A 10  A ? ?   ?   ? ?   ? ? ?    ?   ?   ? ?   ? ? ?    LYS 9   A 9   A ? -0.1 HIS 55  A 55  A ? -0.1 
11  HIS 11  A 11  A ? ARG 13  A 13  A ? -0.1 SER 12  A 12  A ? -0.1 LYS 9   A 9   A ? -0.1 HIS 55  A 55  A ? -0.1 
12  SER 12  A 12  A ? LYS 9   A 9   A ? -2.2 ARG 13  A 13  A ? -0.2 HIS 11  A 11  A ? -0.1 TYR 15  A 15  A ? -0.1 
13  ARG 13  A 13  A ? LYS 9   A 9   A ? -0.3 PRO 14  A 14  A ? -0.1 MET 16  A 16  A ? -1.9 SER 12  A 12  A ? -0.2 
14  PRO 14  A 14  A ? ?   ?   ? ?   ? ? ?    ?   ?   ? ?   ? ? ?    ARG 103 A 103 A ? -1.7 GLY 53  A 53  A ? -0.2 
15  TYR 15  A 15  A ? VAL 102 A 102 A ? -0.2 THR 104 A 104 A ? -0.1 LEU 31  A 31  A ? -2.5 VAL 17  A 17  A ? -0.2 
16  MET 16  A 16  A ? ARG 13  A 13  A ? -1.9 THR 30  A 30  A ? -0.2 GLY 53  A 53  A ? -0.7 SER 18  A 18  A ? -0.4 
17  VAL 17  A 17  A ? GLY 29  A 29  A ? -2.0 TYR 15  A 15  A ? -0.2 GLY 29  A 29  A ? -1.3 LEU 19  A 19  A ? -0.6 
18  SER 18  A 18  A ? VAL 51  A 51  A ? -2.7 MET 16  A 16  A ? -0.4 VAL 51  A 51  A ? -2.8 GLN 20  A 20  A ? -0.6 
19  LEU 19  A 19  A ? CYS 27  A 27  A ? -3.0 VAL 17  A 17  A ? -0.6 PHE 26  A 26  A ? -2.7 CYS 27  A 27  A ? -1.4 
20  GLN 20  A 20  A ? ARG 49  A 49  A ? -3.4 SER 18  A 18  A ? -0.6 ARG 49  A 49  A ? -2.4 ASP 22  A 22  A ? -0.4 
21  ARG 21  A 21  A ? SER 24  A 24  A ? -3.3 LEU 19  A 19  A ? -0.4 SER 24  A 24  A ? -2.5 THR 48  A 48  A ? -0.1 
22  ASP 22  A 22  A ? GLN 20  A 20  A ? -0.4 LYS 23  A 23  A ? -0.3 ARG 21  A 21  A ? -0.1 HIS 25  A 25  A ? -0.1 
23  LYS 23  A 23  A ? SER 24  A 24  A ? -0.2 GLN 20  A 20  A ? -0.1 HIS 25  A 25  A ? -0.5 ASP 22  A 22  A ? -0.3 
24  SER 24  A 24  A ? ARG 21  A 21  A ? -2.5 TYR 58  A 58  A ? -0.0 ARG 21  A 21  A ? -3.3 LYS 23  A 23  A ? -0.2 
25  HIS 25  A 25  A ? LYS 23  A 23  A ? -0.5 GLN 20  A 20  A ? -0.2 GLN 20  A 20  A ? -0.2 GLY 28  A 28  A ? -0.1 
26  PHE 26  A 26  A ? LEU 19  A 19  A ? -2.7 CYS 27  A 27  A ? -0.5 GLY 28  A 28  A ? -0.3 SER 178 A 178 A ? -0.3 
27  CYS 27  A 27  A ? LEU 19  A 19  A ? -1.4 ASP 177 A 177 A ? -0.1 LEU 19  A 19  A ? -3.0 PHE 26  A 26  A ? -0.5 
28  GLY 28  A 28  A ? SER 178 A 178 A ? -3.8 PHE 26  A 26  A ? -0.3 ALA 40  A 40  A ? -0.4 THR 30  A 30  A ? -0.3 
29  GLY 29  A 29  A ? VAL 17  A 17  A ? -1.3 CYS 27  A 27  A ? -0.2 VAL 17  A 17  A ? -2.0 LEU 31  A 31  A ? -0.4 
30  THR 30  A 30  A ? LEU 38  A 38  A ? -2.5 GLY 28  A 28  A ? -0.3 LEU 38  A 38  A ? -3.4 ILE 32  A 32  A ? -0.8 
31  LEU 31  A 31  A ? TYR 15  A 15  A ? -2.5 GLY 29  A 29  A ? -0.4 ILE 105 A 105 A ? -1.7 VAL 37  A 37  A ? -0.2 
32  ILE 32  A 32  A ? TRP 36  A 36  A ? -1.6 THR 30  A 30  A ? -0.8 VAL 37  A 37  A ? -0.2 LEU 31  A 31  A ? -0.2 
33  HIS 33  A 33  A ? TRP 36  A 36  A ? -1.5 THR 30  A 30  A ? -0.1 TRP 36  A 36  A ? -1.4 ILE 32  A 32  A ? -0.3 
34  PRO 34  A 34  A ? ?   ?   ? ?   ? ? ?    ?   ?   ? ?   ? ? ?    VAL 96  A 96  A ? -2.7 ASP 94  A 94  A ? -0.1 
35  LYS 35  A 35  A ? SER 95  A 95  A ? -0.2 TRP 36  A 36  A ? -0.1 LEU 92  A 92  A ? -2.8 VAL 37  A 37  A ? -0.4 
36  TRP 36  A 36  A ? HIS 33  A 33  A ? -1.4 LYS 91  A 91  A ? -0.2 ILE 32  A 32  A ? -1.6 HIS 33  A 33  A ? -1.5 
37  VAL 37  A 37  A ? LEU 90  A 90  A ? -2.2 LYS 35  A 35  A ? -0.4 LEU 90  A 90  A ? -3.0 THR 39  A 39  A ? -0.5 
38  LEU 38  A 38  A ? THR 30  A 30  A ? -3.4 TRP 36  A 36  A ? -0.4 THR 30  A 30  A ? -2.5 ALA 40  A 40  A ? -0.2 
39  THR 39  A 39  A ? LEU 88  A 88  A ? -2.9 VAL 37  A 37  A ? -0.5 LEU 88  A 88  A ? -2.7 ALA 41  A 41  A ? -0.3 
40  ALA 40  A 40  A ? GLY 28  A 28  A ? -0.4 LEU 87  A 87  A ? -0.2 CYS 43  A 43  A ? -1.8 LEU 87  A 87  A ? -0.3 
41  ALA 41  A 41  A ? THR 39  A 39  A ? -0.3 HIS 42  A 42  A ? -0.3 GLN 44  A 44  A ? -1.6 ALA 40  A 40  A ? -0.1 
42  HIS 42  A 42  A ? CYS 43  A 43  A ? -0.3 ASP 86  A 86  A ? -0.1 ALA 41  A 41  A ? -0.3 SER 178 A 178 A ? -0.1 
43  CYS 43  A 43  A ? ALA 40  A 40  A ? -1.8 GLY 28  A 28  A ? -0.1 HIS 42  A 42  A ? -0.3 ALA 41  A 41  A ? -0.2 
44  GLN 44  A 44  A ? ALA 41  A 41  A ? -1.6 ALA 40  A 40  A ? -0.2 ASP 46  A 46  A ? -0.3 ALA 41  A 41  A ? -0.0 
45  MET 45  A 45  A ? ?   ?   ? ?   ? ? ?    ?   ?   ? ?   ? ? ?    THR 48  A 48  A ? -0.3 LEU 47  A 47  A ? -0.2 
46  ASP 46  A 46  A ? GLN 44  A 44  A ? -0.3 LEU 47  A 47  A ? -0.2 ?   ?   ? ?   ? ? ?    ?   ?   ? ?   ? ? ?    
47  LEU 47  A 47  A ? THR 48  A 48  A ? -0.2 MET 45  A 45  A ? -0.2 ARG 49  A 49  A ? -0.5 ASP 46  A 46  A ? -0.2 
48  THR 48  A 48  A ? MET 45  A 45  A ? -0.3 ARG 21  A 21  A ? -0.1 THR 69  A 69  A ? -0.9 VAL 50  A 50  A ? -0.4 
49  ARG 49  A 49  A ? GLN 20  A 20  A ? -2.4 LEU 47  A 47  A ? -0.5 GLN 20  A 20  A ? -3.4 VAL 51  A 51  A ? -0.6 
50  VAL 50  A 50  A ? PHE 67  A 67  A ? -3.4 THR 48  A 48  A ? -0.4 PHE 67  A 67  A ? -2.8 LEU 52  A 52  A ? -0.5 
51  VAL 51  A 51  A ? SER 18  A 18  A ? -2.8 ARG 49  A 49  A ? -0.6 SER 18  A 18  A ? -2.7 GLY 53  A 53  A ? -0.3 
52  LEU 52  A 52  A ? GLN 65  A 65  A ? -2.8 VAL 50  A 50  A ? -0.5 GLN 65  A 65  A ? -2.3 VAL 17  A 17  A ? -0.1 
53  GLY 53  A 53  A ? MET 16  A 16  A ? -0.7 ALA 101 A 101 A ? -0.4 HIS 55  A 55  A ? -0.5 ARG 62  A 62  A ? -0.2 
54  ALA 54  A 54  A ? MET 16  A 16  A ? -0.3 VAL 51  A 51  A ? -0.2 GLY 53  A 53  A ? -0.3 LEU 57  A 57  A ? -0.1 
55  HIS 55  A 55  A ? GLY 53  A 53  A ? -0.5 TRP 56  A 56  A ? -0.3 LEU 136 A 136 A ? -2.3 LEU 57  A 57  A ? -0.4 
56  TRP 56  A 56  A ? TRP 59  A 59  A ? -0.4 ALA 135 A 135 A ? -0.2 HIS 55  A 55  A ? -0.3 ALA 135 A 135 A ? -0.2 
57  LEU 57  A 57  A ? PHE 134 A 134 A ? -2.2 HIS 55  A 55  A ? -0.4 TRP 56  A 56  A ? -0.1 ALA 135 A 135 A ? -0.1 
58  TYR 58  A 58  A ? PHE 134 A 134 A ? -0.4 TRP 59  A 59  A ? -0.2 SER 60  A 60  A ? -0.4 LEU 57  A 57  A ? -0.2 
59  TRP 59  A 59  A ? PHE 134 A 134 A ? -0.3 ?   ?   ? ?   ? ? ?    ASP 61  A 61  A ? -0.4 TRP 56  A 56  A ? -0.4 
60  SER 60  A 60  A ? TYR 58  A 58  A ? -0.4 HIS 55  A 55  A ? -0.1 VAL 64  A 64  A ? -0.1 ALA 54  A 54  A ? -0.1 
61  ASP 61  A 61  A ? TRP 59  A 59  A ? -0.4 PRO 63  A 63  A ? -0.1 SER 60  A 60  A ? -0.1 ALA 54  A 54  A ? -0.1 
62  ARG 62  A 62  A ? GLY 53  A 53  A ? -0.2 TRP 59  A 59  A ? -0.1 VAL 64  A 64  A ? -0.2 HIS 55  A 55  A ? -0.1 
63  PRO 63  A 63  A ? ?   ?   ? ?   ? ? ?    ?   ?   ? ?   ? ? ?    GLN 65  A 65  A ? -0.3 ASP 61  A 61  A ? -0.1 
64  VAL 64  A 64  A ? ARG 62  A 62  A ? -0.2 SER 60  A 60  A ? -0.1 VAL 66  A 66  A ? -0.5 GLY 53  A 53  A ? -0.2 
65  GLN 65  A 65  A ? LEU 52  A 52  A ? -2.3 PRO 63  A 63  A ? -0.3 LEU 52  A 52  A ? -2.8 PHE 67  A 67  A ? -0.5 
66  VAL 66  A 66  A ? VAL 64  A 64  A ? -0.5 VAL 51  A 51  A ? -0.2 ARG 68  A 68  A ? -0.3 VAL 51  A 51  A ? -0.2 
67  PHE 67  A 67  A ? VAL 50  A 50  A ? -2.8 GLN 65  A 65  A ? -0.5 VAL 50  A 50  A ? -3.4 THR 69  A 69  A ? -0.3 
68  ARG 68  A 68  A ? VAL 66  A 66  A ? -0.3 ARG 49  A 49  A ? -0.2 ASN 93  A 93  A ? -2.3 LEU 70  A 70  A ? -0.5 
69  THR 69  A 69  A ? THR 48  A 48  A ? -0.9 PHE 67  A 67  A ? -0.3 LEU 92  A 92  A ? -0.2 PHE 72  A 72  A ? -0.1 
70  LEU 70  A 70  A ? LYS 91  A 91  A ? -3.8 ARG 68  A 68  A ? -0.5 PHE 72  A 72  A ? -0.3 LEU 92  A 92  A ? -0.2 
71  LYS 71  A 71  A ? LYS 91  A 91  A ? -1.3 VAL 73  A 73  A ? -0.0 LYS 91  A 91  A ? -2.7 VAL 73  A 73  A ? -0.5 
72  PHE 72  A 72  A ? LEU 70  A 70  A ? -0.3 LEU 90  A 90  A ? -0.2 GLN 74  A 74  A ? -0.7 LEU 90  A 90  A ? -0.2 
73  VAL 73  A 73  A ? LEU 89  A 89  A ? -2.9 LYS 71  A 71  A ? -0.5 LEU 89  A 89  A ? -2.2 HIS 75  A 75  A ? -0.2 
74  GLN 74  A 74  A ? PHE 72  A 72  A ? -0.7 LEU 88  A 88  A ? -0.2 LEU 88  A 88  A ? -0.2 ASP 86  A 86  A ? -0.1 
75  HIS 75  A 75  A ? LEU 87  A 87  A ? -2.6 SER 85  A 85  A ? -0.3 PHE 78  A 78  A ? -2.0 GLN 74  A 74  A ? -0.1 
76  PRO 76  A 76  A ? ?   ?   ? ?   ? ? ?    ?   ?   ? ?   ? ? ?    HIS 75  A 75  A ? -0.2 GLN 74  A 74  A ? -0.0 
77  GLN 77  A 77  A ? SER 85  A 85  A ? -0.1 ASN 79  A 79  A ? -0.1 ASN 79  A 79  A ? -0.2 ASP 86  A 86  A ? -0.1 
78  PHE 78  A 78  A ? HIS 75  A 75  A ? -2.0 SER 85  A 85  A ? -0.1 SER 85  A 85  A ? -0.2 ASP 86  A 86  A ? -0.1 
79  ASN 79  A 79  A ? GLN 84  A 84  A ? -2.1 GLN 77  A 77  A ? -0.2 PHE 83  A 83  A ? -2.8 GLN 84  A 84  A ? -0.5 
80  PRO 80  A 80  A ? ?   ?   ? ?   ? ? ?    ?   ?   ? ?   ? ? ?    ASN 79  A 79  A ? -0.1 PHE 78  A 78  A ? -0.0 
81  GLN 81  A 81  A ? THR 82  A 82  A ? -0.1 GLN 84  A 84  A ? -0.1 ASN 79  A 79  A ? -0.0 ?   ?   ? ?   ? ? ?    
82  THR 82  A 82  A ? GLN 84  A 84  A ? -0.1 ASN 79  A 79  A ? -0.1 SER 85  A 85  A ? -0.1 GLN 81  A 81  A ? -0.1 
83  PHE 83  A 83  A ? ASN 79  A 79  A ? -2.8 GLN 84  A 84  A ? -0.2 ASP 86  A 86  A ? -1.1 SER 85  A 85  A ? -0.2 
84  GLN 84  A 84  A ? ASN 79  A 79  A ? -0.5 SER 85  A 85  A ? -0.3 ASN 79  A 79  A ? -2.1 PHE 83  A 83  A ? -0.2 
85  SER 85  A 85  A ? PHE 78  A 78  A ? -0.2 ASP 86  A 86  A ? -0.2 LEU 87  A 87  A ? -2.7 HIS 75  A 75  A ? -0.3 
86  ASP 86  A 86  A ? PHE 83  A 83  A ? -1.1 GLN 77  A 77  A ? -0.1 LEU 88  A 88  A ? -0.4 SER 85  A 85  A ? -0.2 
87  LEU 87  A 87  A ? SER 85  A 85  A ? -2.7 ALA 40  A 40  A ? -0.3 HIS 75  A 75  A ? -2.6 LEU 89  A 89  A ? -0.4 
88  LEU 88  A 88  A ? THR 39  A 39  A ? -2.7 ASP 86  A 86  A ? -0.4 THR 39  A 39  A ? -2.9 LEU 90  A 90  A ? -0.5 
89  LEU 89  A 89  A ? VAL 73  A 73  A ? -2.2 LEU 87  A 87  A ? -0.4 VAL 73  A 73  A ? -2.9 LYS 91  A 91  A ? -0.5 
90  LEU 90  A 90  A ? VAL 37  A 37  A ? -3.0 LEU 88  A 88  A ? -0.5 VAL 37  A 37  A ? -2.2 LEU 92  A 92  A ? -0.6 
91  LYS 91  A 91  A ? LYS 71  A 71  A ? -2.7 LEU 89  A 89  A ? -0.5 LEU 70  A 70  A ? -3.8 LYS 71  A 71  A ? -1.3 
92  LEU 92  A 92  A ? LYS 35  A 35  A ? -2.8 LEU 90  A 90  A ? -0.6 THR 69  A 69  A ? -0.2 PHE 67  A 67  A ? -0.0 
93  ASN 93  A 93  A ? ARG 68  A 68  A ? -2.3 LYS 91  A 91  A ? -0.1 SER 95  A 95  A ? -0.3 LEU 92  A 92  A ? -0.1 
94  ASP 94  A 94  A ? ARG 68  A 68  A ? -0.2 PRO 34  A 34  A ? -0.1 VAL 96  A 96  A ? -0.3 LEU 92  A 92  A ? -0.1 
95  SER 95  A 95  A ? ASN 93  A 93  A ? -0.3 VAL 96  A 96  A ? -0.1 LYS 35  A 35  A ? -0.2 HIS 97  A 97  A ? -0.1 
96  VAL 96  A 96  A ? PRO 34  A 34  A ? -2.7 ASP 94  A 94  A ? -0.3 PHE 98  A 98  A ? -0.6 SER 95  A 95  A ? -0.1 
97  HIS 97  A 97  A ? SER 95  A 95  A ? -0.1 ARG 103 A 103 A ? -0.0 SER 99  A 99  A ? -0.2 VAL 96  A 96  A ? -0.1 
98  PHE 98  A 98  A ? VAL 96  A 96  A ? -0.6 ALA 101 A 101 A ? -0.1 ARG 103 A 103 A ? -0.2 ?   ?   ? ?   ? ? ?    
99  SER 99  A 99  A ? VAL 102 A 102 A ? -1.9 HIS 97  A 97  A ? -0.2 VAL 102 A 102 A ? -1.2 GLY 53  A 53  A ? -0.0 
100 PRO 100 A 100 A ? ?   ?   ? ?   ? ? ?    ?   ?   ? ?   ? ? ?    ARG 103 A 103 A ? -0.1 GLY 53  A 53  A ? -0.1 
101 ALA 101 A 101 A ? VAL 102 A 102 A ? -0.2 ARG 13  A 13  A ? -0.1 ARG 103 A 103 A ? -0.4 GLY 53  A 53  A ? -0.4 
102 VAL 102 A 102 A ? SER 99  A 99  A ? -1.2 LEU 52  A 52  A ? -0.1 SER 99  A 99  A ? -1.9 THR 104 A 104 A ? -0.3 
103 ARG 103 A 103 A ? PRO 14  A 14  A ? -1.7 ALA 101 A 101 A ? -0.4 LEU 31  A 31  A ? -0.2 ILE 105 A 105 A ? -0.2 
104 THR 104 A 104 A ? VAL 102 A 102 A ? -0.3 ILE 32  A 32  A ? -0.1 ILE 32  A 32  A ? -0.2 TYR 15  A 15  A ? -0.1 
105 ILE 105 A 105 A ? LEU 31  A 31  A ? -1.7 ARG 103 A 103 A ? -0.2 ARG 187 A 187 A ? -0.1 VAL 188 A 188 A ? -0.0 
106 PRO 106 A 106 A ? ?   ?   ? ?   ? ? ?    ?   ?   ? ?   ? ? ?    VAL 188 A 188 A ? -2.1 HIS 33  A 33  A ? -0.1 
107 LEU 107 A 107 A ? ARG 187 A 187 A ? -0.2 ILE 32  A 32  A ? -0.2 GLU 189 A 189 A ? -0.1 ALA 109 A 109 A ? -0.1 
108 PRO 108 A 108 A ? ?   ?   ? ?   ? ? ?    ?   ?   ? ?   ? ? ?    LEU 107 A 107 A ? -0.1 ASP 111 A 111 A ? -0.1 
109 ALA 109 A 109 A ? THR 110 A 110 A ? -0.2 LEU 107 A 107 A ? -0.1 ASP 111 A 111 A ? -0.3 LEU 215 A 215 A ? -0.0 
110 THR 110 A 110 A ? ASP 111 A 111 A ? -0.0 ?   ?   ? ?   ? ? ?    ALA 109 A 109 A ? -0.2 THR 212 A 212 A ? -0.1 
111 ASP 111 A 111 A ? ALA 109 A 109 A ? -0.3 VAL 112 A 112 A ? -0.1 ILE 113 A 113 A ? -0.3 ALA 109 A 109 A ? -0.1 
112 VAL 112 A 112 A ? GLU 189 A 189 A ? -0.1 ILE 113 A 113 A ? -0.0 ASP 111 A 111 A ? -0.1 GLY 115 A 115 A ? -0.0 
113 ILE 113 A 113 A ? ASP 111 A 111 A ? -0.3 PRO 114 A 114 A ? -0.1 THR 116 A 116 A ? -1.6 VAL 143 A 143 A ? -0.2 
114 PRO 114 A 114 A ? ?   ?   ? ?   ? ? ?    ?   ?   ? ?   ? ? ?    ILE 144 A 144 A ? -0.2 ALA 117 A 117 A ? -0.1 
115 GLY 115 A 115 A ? VAL 143 A 143 A ? -3.5 THR 116 A 116 A ? -0.3 ALA 117 A 117 A ? -0.2 ILE 144 A 144 A ? -0.1 
116 THR 116 A 116 A ? ILE 113 A 113 A ? -1.6 ALA 117 A 117 A ? -0.1 VAL 143 A 143 A ? -2.3 GLY 115 A 115 A ? -0.3 
117 ALA 117 A 117 A ? GLY 115 A 115 A ? -0.2 ASP 142 A 142 A ? -0.2 GLY 185 A 185 A ? -0.4 SER 119 A 119 A ? -0.3 
118 CYS 118 A 118 A ? VAL 141 A 141 A ? -3.3 THR 116 A 116 A ? -0.3 VAL 141 A 141 A ? -2.6 VAL 120 A 120 A ? -0.3 
119 SER 119 A 119 A ? VAL 183 A 183 A ? -2.9 ALA 117 A 117 A ? -0.3 VAL 183 A 183 A ? -3.4 ALA 121 A 121 A ? -0.4 
120 VAL 120 A 120 A ? ALA 139 A 139 A ? -2.2 CYS 118 A 118 A ? -0.3 ALA 139 A 139 A ? -2.1 GLY 122 A 122 A ? -0.3 
121 ALA 121 A 121 A ? PRO 181 A 181 A ? -0.8 SER 119 A 119 A ? -0.4 TRP 123 A 123 A ? -0.3 GLU 138 A 138 A ? -0.2 
122 GLY 122 A 122 A ? MET 137 A 137 A ? -2.3 VAL 120 A 120 A ? -0.3 MET 137 A 137 A ? -2.3 ILE 2   A 2   A ? -0.3 
123 TRP 123 A 123 A ? GLY 176 A 176 A ? -0.3 ALA 121 A 121 A ? -0.3 THR 126 A 126 A ? -0.1 ASP 177 A 177 A ? -0.1 
124 GLY 124 A 124 A ? LEU 125 A 125 A ? -0.2 CYS 174 A 174 A ? -0.1 GLY 176 A 176 A ? -0.3 ILE 2   A 2   A ? -0.3 
125 LEU 125 A 125 A ? ASP 175 A 175 A ? -3.4 ARG 1   A 1   A ? -0.3 ARG 132 A 132 A ? -0.2 CYS 174 A 174 A ? -0.2 
126 THR 126 A 126 A ? THR 131 A 131 A ? -3.3 ARG 1   A 1   A ? -0.2 GLY 4   A 4   A ? -0.4 ASP 128 A 128 A ? -0.3 
127 SER 127 A 127 A ? THR 131 A 131 A ? -0.4 VAL 3   A 3   A ? -0.1 GLY 130 A 130 A ? -1.4 THR 131 A 131 A ? -0.2 
128 ASP 128 A 128 A ? THR 126 A 126 A ? -0.3 SER 129 A 129 A ? -0.2 LEU 125 A 125 A ? -0.0 VAL 3   A 3   A ? -0.0 
129 SER 129 A 129 A ? THR 131 A 131 A ? -0.1 GLY 130 A 130 A ? -0.0 ASP 128 A 128 A ? -0.2 ?   ?   ? ?   ? ? ?    
130 GLY 130 A 130 A ? SER 127 A 127 A ? -1.4 THR 131 A 131 A ? -0.2 ARG 132 A 132 A ? -0.4 ASP 128 A 128 A ? -0.1 
131 THR 131 A 131 A ? SER 127 A 127 A ? -0.2 ARG 132 A 132 A ? -0.0 THR 126 A 126 A ? -3.3 SER 127 A 127 A ? -0.4 
132 ARG 132 A 132 A ? GLY 130 A 130 A ? -0.4 LEU 125 A 125 A ? -0.2 LEU 125 A 125 A ? -0.2 PHE 134 A 134 A ? -0.1 
133 PRO 133 A 133 A ? ?   ?   ? ?   ? ? ?    ?   ?   ? ?   ? ? ?    LEU 57  A 57  A ? -0.1 MET 137 A 137 A ? -0.1 
134 PHE 134 A 134 A ? ARG 132 A 132 A ? -0.1 TRP 56  A 56  A ? -0.1 LEU 57  A 57  A ? -2.2 TYR 58  A 58  A ? -0.4 
135 ALA 135 A 135 A ? TRP 56  A 56  A ? -0.2 LEU 57  A 57  A ? -0.1 TRP 56  A 56  A ? -0.2 MET 137 A 137 A ? -0.1 
136 LEU 136 A 136 A ? HIS 55  A 55  A ? -2.3 PHE 134 A 134 A ? -0.3 ALA 8   A 8   A ? -2.8 GLU 138 A 138 A ? -0.3 
137 MET 137 A 137 A ? GLY 122 A 122 A ? -2.3 GLU 7   A 7   A ? -0.3 GLY 122 A 122 A ? -2.3 ALA 139 A 139 A ? -0.3 
138 GLU 138 A 138 A ? HIS 6   A 6   A ? -2.7 LEU 136 A 136 A ? -0.3 HIS 6   A 6   A ? -2.5 ASP 140 A 140 A ? -0.3 
139 ALA 139 A 139 A ? VAL 120 A 120 A ? -2.1 MET 137 A 137 A ? -0.3 VAL 120 A 120 A ? -2.2 VAL 141 A 141 A ? -0.4 
140 ASP 140 A 140 A ? GLU 138 A 138 A ? -0.3 GLY 4   A 4   A ? -0.2 ASP 142 A 142 A ? -0.3 SER 119 A 119 A ? -0.2 
141 VAL 141 A 141 A ? CYS 118 A 118 A ? -2.6 ALA 139 A 139 A ? -0.4 CYS 118 A 118 A ? -3.3 VAL 143 A 143 A ? -0.4 
142 ASP 142 A 142 A ? ALA 165 A 165 A ? -1.0 ASP 140 A 140 A ? -0.3 ALA 165 A 165 A ? -2.9 ILE 144 A 144 A ? -0.2 
143 VAL 143 A 143 A ? THR 116 A 116 A ? -2.3 VAL 141 A 141 A ? -0.4 GLY 115 A 115 A ? -3.5 SER 145 A 145 A ? -0.3 
144 ILE 144 A 144 A ? CYS 163 A 163 A ? -2.3 PRO 114 A 114 A ? -0.2 CYS 163 A 163 A ? -0.6 ARG 146 A 146 A ? -0.1 
145 SER 145 A 145 A ? VAL 143 A 143 A ? -0.3 ARG 146 A 146 A ? -0.1 CYS 149 A 149 A ? -2.3 ASN 150 A 150 A ? -0.2 
146 ARG 146 A 146 A ? MET 147 A 147 A ? -0.2 SER 148 A 148 A ? -0.2 ASN 150 A 150 A ? -3.4 LYS 151 A 151 A ? -0.2 
147 MET 147 A 147 A ? CYS 149 A 149 A ? -0.2 SER 148 A 148 A ? -0.2 LYS 151 A 151 A ? -1.7 ARG 146 A 146 A ? -0.2 
148 SER 148 A 148 A ? CYS 149 A 149 A ? -0.2 ASN 150 A 150 A ? -0.2 THR 152 A 152 A ? -1.2 ARG 146 A 146 A ? -0.2 
149 CYS 149 A 149 A ? SER 145 A 145 A ? -2.3 ASN 150 A 150 A ? -0.2 TRP 153 A 153 A ? -1.5 THR 152 A 152 A ? -0.4 
150 ASN 150 A 150 A ? ARG 146 A 146 A ? -3.4 LYS 151 A 151 A ? -0.2 GLY 155 A 155 A ? -2.2 GLY 156 A 156 A ? -0.4 
151 LYS 151 A 151 A ? MET 147 A 147 A ? -1.7 THR 152 A 152 A ? -0.2 LEU 154 A 154 A ? -0.8 ASN 150 A 150 A ? -0.2 
152 THR 152 A 152 A ? SER 148 A 148 A ? -1.2 CYS 149 A 149 A ? -0.4 ASN 150 A 150 A ? -0.2 LYS 151 A 151 A ? -0.2 
153 TRP 153 A 153 A ? CYS 149 A 149 A ? -1.5 SER 148 A 148 A ? -0.1 GLY 156 A 156 A ? -1.4 THR 152 A 152 A ? -0.3 
154 LEU 154 A 154 A ? LYS 151 A 151 A ? -0.8 GLY 155 A 155 A ? -0.3 LYS 151 A 151 A ? -0.2 THR 152 A 152 A ? -0.1 
155 GLY 155 A 155 A ? ASN 150 A 150 A ? -2.2 CYS 149 A 149 A ? -0.1 LEU 154 A 154 A ? -0.3 LYS 151 A 151 A ? -0.1 
156 GLY 156 A 156 A ? TRP 153 A 153 A ? -1.4 ASN 150 A 150 A ? -0.4 ASP 158 A 158 A ? -0.5 LEU 154 A 154 A ? -0.1 
157 ILE 157 A 157 A ? ASN 150 A 150 A ? -0.1 ARG 146 A 146 A ? -0.1 GLU 159 A 159 A ? -0.1 ASN 150 A 150 A ? -0.1 
158 ASP 158 A 158 A ? GLY 156 A 156 A ? -0.5 LEU 162 A 162 A ? -0.0 MET 161 A 161 A ? -1.9 GLY 156 A 156 A ? -0.0 
159 GLU 159 A 159 A ? SER 160 A 160 A ? -0.3 ILE 157 A 157 A ? -0.1 SER 213 A 213 A ? -0.1 ARG 146 A 146 A ? -0.0 
160 SER 160 A 160 A ? SER 213 A 213 A ? -0.1 THR 212 A 212 A ? -0.0 ARG 210 A 210 A ? -2.8 LEU 162 A 162 A ? -0.3 
161 MET 161 A 161 A ? ASP 158 A 158 A ? -1.9 THR 209 A 209 A ? -0.2 CYS 163 A 163 A ? -0.3 THR 209 A 209 A ? -0.2 
162 LEU 162 A 162 A ? TYR 208 A 208 A ? -2.5 SER 160 A 160 A ? -0.3 TYR 208 A 208 A ? -3.4 THR 164 A 164 A ? -0.3 
163 CYS 163 A 163 A ? ILE 144 A 144 A ? -0.6 MET 161 A 161 A ? -0.3 ILE 144 A 144 A ? -2.3 ALA 165 A 165 A ? -0.4 
164 THR 164 A 164 A ? ASP 206 A 206 A ? -1.8 LEU 162 A 162 A ? -0.3 ASP 206 A 206 A ? -1.1 THR 166 A 166 A ? -0.3 
165 ALA 165 A 165 A ? ASP 142 A 142 A ? -2.9 CYS 163 A 163 A ? -0.4 ASP 142 A 142 A ? -1.0 GLY 172 A 172 A ? -0.1 
166 THR 166 A 166 A ? THR 164 A 164 A ? -0.3 LYS 171 A 171 A ? -0.2 GLY 168 A 168 A ? -0.4 LYS 171 A 171 A ? -0.2 
167 PRO 167 A 167 A ? ?   ?   ? ?   ? ? ?    ?   ?   ? ?   ? ? ?    ALA 165 A 165 A ? -0.0 ?   ?   ? ?   ? ? ?    
168 GLY 168 A 168 A ? THR 166 A 166 A ? -0.4 LYS 171 A 171 A ? -0.0 LYS 171 A 171 A ? -0.1 THR 166 A 166 A ? -0.1 
169 PRO 169 A 169 A ? ?   ?   ? ?   ? ? ?    ?   ?   ? ?   ? ? ?    LYS 171 A 171 A ? -0.1 THR 166 A 166 A ? -0.1 
170 PHE 170 A 170 A ? CYS 199 A 199 A ? -0.1 ALA 165 A 165 A ? -0.0 GLY 172 A 172 A ? -0.4 ASP 201 A 201 A ? -0.2 
171 LYS 171 A 171 A ? GLY 200 A 200 A ? -0.4 THR 166 A 166 A ? -0.2 PHE 173 A 173 A ? -0.3 THR 166 A 166 A ? -0.2 
172 GLY 172 A 172 A ? VAL 3   A 3   A ? -1.8 PHE 170 A 170 A ? -0.4 VAL 3   A 3   A ? -1.6 CYS 174 A 174 A ? -0.3 
173 PHE 173 A 173 A ? LYS 171 A 171 A ? -0.3 ILE 2   A 2   A ? -0.2 GLY 200 A 200 A ? -0.5 ASP 175 A 175 A ? -0.2 
174 CYS 174 A 174 A ? ARG 1   A 1   A ? -0.6 GLY 172 A 172 A ? -0.3 ASP 177 A 177 A ? -2.0 SER 178 A 178 A ? -0.1 
175 ASP 175 A 175 A ? GLY 176 A 176 A ? -0.3 PHE 173 A 173 A ? -0.2 LEU 125 A 125 A ? -3.4 CYS 174 A 174 A ? -0.1 
176 GLY 176 A 176 A ? GLY 124 A 124 A ? -0.3 PHE 26  A 26  A ? -0.2 TRP 123 A 123 A ? -0.3 ASP 175 A 175 A ? -0.3 
177 ASP 177 A 177 A ? CYS 174 A 174 A ? -2.0 CYS 27  A 27  A ? -0.2 GLY 180 A 180 A ? -2.3 VAL 192 A 192 A ? -0.3 
178 SER 178 A 178 A ? PHE 26  A 26  A ? -0.3 GLY 179 A 179 A ? -0.3 GLY 28  A 28  A ? -3.8 SER 193 A 193 A ? -0.2 
179 GLY 179 A 179 A ? VAL 192 A 192 A ? -2.5 GLY 180 A 180 A ? -0.3 SER 178 A 178 A ? -0.3 SER 193 A 193 A ? -0.1 
180 GLY 180 A 180 A ? ASP 177 A 177 A ? -2.3 VAL 191 A 191 A ? -0.1 VAL 192 A 192 A ? -3.0 GLY 179 A 179 A ? -0.3 
181 PRO 181 A 181 A ? ?   ?   ? ?   ? ? ?    ?   ?   ? ?   ? ? ?    ALA 121 A 121 A ? -0.8 VAL 183 A 183 A ? -0.7 
182 LEU 182 A 182 A ? GLY 190 A 190 A ? -2.7 GLY 180 A 180 A ? -0.2 GLU 189 A 189 A ? -3.4 GLY 190 A 190 A ? -1.3 
183 VAL 183 A 183 A ? SER 119 A 119 A ? -3.4 PRO 181 A 181 A ? -0.7 SER 119 A 119 A ? -2.9 GLY 185 A 185 A ? -0.5 
184 CYS 184 A 184 A ? ARG 187 A 187 A ? -1.9 LEU 182 A 182 A ? -0.5 ARG 187 A 187 A ? -1.2 ASP 186 A 186 A ? -0.5 
185 GLY 185 A 185 A ? VAL 183 A 183 A ? -0.5 ALA 117 A 117 A ? -0.4 SER 119 A 119 A ? -0.0 VAL 183 A 183 A ? -0.0 
186 ASP 186 A 186 A ? CYS 184 A 184 A ? -0.5 VAL 188 A 188 A ? -0.0 VAL 188 A 188 A ? -0.3 GLY 185 A 185 A ? -0.2 
187 ARG 187 A 187 A ? CYS 184 A 184 A ? -1.2 ILE 105 A 105 A ? -0.1 CYS 184 A 184 A ? -1.9 GLU 189 A 189 A ? -0.5 
188 VAL 188 A 188 A ? PRO 106 A 106 A ? -2.1 ASP 186 A 186 A ? -0.3 VAL 183 A 183 A ? -0.2 VAL 191 A 191 A ? -0.1 
189 GLU 189 A 189 A ? LEU 182 A 182 A ? -3.4 ARG 187 A 187 A ? -0.5 VAL 211 A 211 A ? -1.3 THR 212 A 212 A ? -0.4 
190 GLY 190 A 190 A ? LEU 182 A 182 A ? -1.3 ARG 210 A 210 A ? -0.2 LEU 182 A 182 A ? -2.7 VAL 192 A 192 A ? -0.5 
191 VAL 191 A 191 A ? THR 209 A 209 A ? -1.6 GLU 189 A 189 A ? -0.3 THR 209 A 209 A ? -2.8 LEU 162 A 162 A ? -0.1 
192 VAL 192 A 192 A ? GLY 180 A 180 A ? -3.0 GLY 190 A 190 A ? -0.5 GLY 179 A 179 A ? -2.5 TYR 208 A 208 A ? -0.2 
193 SER 193 A 193 A ? VAL 207 A 207 A ? -1.8 PHE 194 A 194 A ? -0.3 SER 195 A 195 A ? -0.3 TYR 208 A 208 A ? -0.2 
194 PHE 194 A 194 A ? VAL 207 A 207 A ? -1.6 SER 178 A 178 A ? -0.0 VAL 207 A 207 A ? -2.6 SER 193 A 193 A ? -0.3 
195 SER 195 A 195 A ? SER 193 A 193 A ? -0.3 GLY 196 A 196 A ? -0.2 CYS 199 A 199 A ? -0.1 ASP 206 A 206 A ? -0.1 
196 GLY 196 A 196 A ? THR 204 A 204 A ? -0.7 TYR 198 A 198 A ? -0.4 SER 195 A 195 A ? -0.2 GLY 200 A 200 A ? -0.1 
197 SER 197 A 197 A ? TYR 198 A 198 A ? -0.1 CYS 199 A 199 A ? -0.1 CYS 199 A 199 A ? -0.5 GLY 196 A 196 A ? -0.1 
198 TYR 198 A 198 A ? THR 204 A 204 A ? -0.1 CYS 174 A 174 A ? -0.0 ASP 201 A 201 A ? -1.4 GLY 196 A 196 A ? -0.4 
199 CYS 199 A 199 A ? SER 197 A 197 A ? -0.5 GLY 200 A 200 A ? -0.2 ASP 128 A 128 A ? -0.2 CYS 174 A 174 A ? -0.1 
200 GLY 200 A 200 A ? PHE 173 A 173 A ? -0.5 ASP 201 A 201 A ? -0.2 LYS 171 A 171 A ? -0.4 CYS 199 A 199 A ? -0.2 
201 ASP 201 A 201 A ? TYR 198 A 198 A ? -1.4 THR 204 A 204 A ? -0.3 THR 204 A 204 A ? -0.9 GLY 200 A 200 A ? -0.2 
202 PRO 202 A 202 A ? ?   ?   ? ?   ? ? ?    ?   ?   ? ?   ? ? ?    ASP 201 A 201 A ? -0.1 GLY 200 A 200 A ? -0.1 
203 HIS 203 A 203 A ? THR 204 A 204 A ? -0.3 THR 152 A 152 A ? -0.0 ASP 201 A 201 A ? -0.0 GLY 200 A 200 A ? -0.0 
204 THR 204 A 204 A ? ASP 201 A 201 A ? -0.9 TYR 198 A 198 A ? -0.1 GLY 196 A 196 A ? -0.7 ASP 201 A 201 A ? -0.3 
205 PRO 205 A 205 A ? ?   ?   ? ?   ? ? ?    ?   ?   ? ?   ? ? ?    ALA 165 A 165 A ? -0.2 VAL 207 A 207 A ? -0.2 
206 ASP 206 A 206 A ? THR 164 A 164 A ? -1.1 SER 195 A 195 A ? -0.1 THR 164 A 164 A ? -1.8 TYR 208 A 208 A ? -0.4 
207 VAL 207 A 207 A ? PHE 194 A 194 A ? -2.6 CYS 163 A 163 A ? -0.2 SER 193 A 193 A ? -1.8 PHE 194 A 194 A ? -1.6 
208 TYR 208 A 208 A ? LEU 162 A 162 A ? -3.4 ASP 206 A 206 A ? -0.4 LEU 162 A 162 A ? -2.5 ARG 210 A 210 A ? -0.6 
209 THR 209 A 209 A ? VAL 191 A 191 A ? -2.8 VAL 207 A 207 A ? -0.3 VAL 191 A 191 A ? -1.6 VAL 211 A 211 A ? -0.7 
210 ARG 210 A 210 A ? SER 160 A 160 A ? -2.8 TYR 208 A 208 A ? -0.6 SER 213 A 213 A ? -1.0 PHE 214 A 214 A ? -0.3 
211 VAL 211 A 211 A ? GLU 189 A 189 A ? -1.3 THR 209 A 209 A ? -0.7 PHE 214 A 214 A ? -2.5 ILE 218 A 218 A ? -0.2 
212 THR 212 A 212 A ? GLU 189 A 189 A ? -0.4 SER 213 A 213 A ? -0.3 LEU 215 A 215 A ? -0.9 VAL 211 A 211 A ? -0.3 
213 SER 213 A 213 A ? ARG 210 A 210 A ? -1.0 PHE 214 A 214 A ? -0.2 THR 212 A 212 A ? -0.3 VAL 211 A 211 A ? -0.2 
214 PHE 214 A 214 A ? VAL 211 A 211 A ? -2.5 ARG 210 A 210 A ? -0.3 ILE 218 A 218 A ? -2.5 SER 213 A 213 A ? -0.2 
215 LEU 215 A 215 A ? THR 212 A 212 A ? -0.9 ASP 216 A 216 A ? -0.2 GLN 219 A 219 A ? -2.9 GLU 220 A 220 A ? -0.3 
216 ASP 216 A 216 A ? THR 212 A 212 A ? -0.2 TRP 217 A 217 A ? -0.2 GLU 220 A 220 A ? -2.5 THR 221 A 221 A ? -0.2 
217 TRP 217 A 217 A ? GLN 219 A 219 A ? -0.2 ILE 218 A 218 A ? -0.2 THR 221 A 221 A ? -2.5 ASP 216 A 216 A ? -0.2 
218 ILE 218 A 218 A ? PHE 214 A 214 A ? -2.5 GLN 219 A 219 A ? -0.2 ILE 222 A 222 A ? -2.4 SER 223 A 223 A ? -0.2 
219 GLN 219 A 219 A ? LEU 215 A 215 A ? -2.9 GLU 220 A 220 A ? -0.2 SER 223 A 223 A ? -2.3 ILE 218 A 218 A ? -0.2 
220 GLU 220 A 220 A ? ASP 216 A 216 A ? -2.5 LEU 215 A 215 A ? -0.3 GLU 224 A 224 A ? -1.7 GLN 219 A 219 A ? -0.2 
221 THR 221 A 221 A ? TRP 217 A 217 A ? -2.5 ASP 216 A 216 A ? -0.2 PHE 225 A 225 A ? -1.1 GLN 219 A 219 A ? -0.2 
222 ILE 222 A 222 A ? ILE 218 A 218 A ? -2.4 SER 223 A 223 A ? -0.2 PHE 225 A 225 A ? -0.4 GLU 220 A 220 A ? -0.2 
223 SER 223 A 223 A ? GLN 219 A 219 A ? -2.3 GLU 224 A 224 A ? -0.2 ILE 222 A 222 A ? -0.2 THR 221 A 221 A ? -0.2 
224 GLU 224 A 224 A ? GLU 220 A 220 A ? -1.7 GLN 219 A 219 A ? -0.2 SER 223 A 223 A ? -0.2 ILE 222 A 222 A ? -0.2 
225 PHE 225 A 225 A ? THR 221 A 221 A ? -1.1 ILE 222 A 222 A ? -0.4 SER 223 A 223 A ? -0.2 GLU 224 A 224 A ? -0.2 
# 
loop_
_dssp_statistics_histogram.entry_id 
_dssp_statistics_histogram.type 
_dssp_statistics_histogram.1 
_dssp_statistics_histogram.2 
_dssp_statistics_histogram.3 
_dssp_statistics_histogram.4 
_dssp_statistics_histogram.5 
_dssp_statistics_histogram.6 
_dssp_statistics_histogram.7 
_dssp_statistics_histogram.8 
_dssp_statistics_histogram.9 
_dssp_statistics_histogram.10 
_dssp_statistics_histogram.11 
_dssp_statistics_histogram.12 
_dssp_statistics_histogram.13 
_dssp_statistics_histogram.14 
_dssp_statistics_histogram.15 
_dssp_statistics_histogram.16 
_dssp_statistics_histogram.17 
_dssp_statistics_histogram.18 
_dssp_statistics_histogram.19 
_dssp_statistics_histogram.20 
_dssp_statistics_histogram.21 
_dssp_statistics_histogram.22 
_dssp_statistics_histogram.23 
_dssp_statistics_histogram.24 
_dssp_statistics_histogram.25 
_dssp_statistics_histogram.26 
_dssp_statistics_histogram.27 
_dssp_statistics_histogram.28 
_dssp_statistics_histogram.29 
_dssp_statistics_histogram.30 
XB17329844_Xenopus_tropicalis_GeneID=100497492 residues_per_alpha_helix        0 0 0 0 0 0 1 0 0 1 0 0 0 0 0 0 0 0 0 0 0 0 0 0 0 0 
0 0 0 0 
XB17329844_Xenopus_tropicalis_GeneID=100497492 parallel_bridges_per_ladder     0 0 0 0 0 0 0 0 0 0 0 0 0 0 0 0 0 0 0 0 0 0 0 0 0 0 
0 0 0 0 
XB17329844_Xenopus_tropicalis_GeneID=100497492 antiparallel_bridges_per_ladder 3 3 2 6 1 2 0 0 0 0 0 0 0 0 0 0 0 0 0 0 0 0 0 0 0 0 
0 0 0 0 
XB17329844_Xenopus_tropicalis_GeneID=100497492 ladders_per_sheet               1 0 0 0 0 1 1 0 0 0 0 0 0 0 0 0 0 0 0 0 0 0 0 0 0 0 
0 0 0 0 
# 
loop_
_dssp_statistics_hbond.entry_id 
_dssp_statistics_hbond.type 
_dssp_statistics_hbond.count 
_dssp_statistics_hbond.count_per_100 
XB17329844_Xenopus_tropicalis_GeneID=100497492 O(I)-->H-N(J)          141 62.7 
XB17329844_Xenopus_tropicalis_GeneID=100497492 'PARALLEL BRIDGES'     0   0.0  
XB17329844_Xenopus_tropicalis_GeneID=100497492 'ANTIPARALLEL BRIDGES' 76  33.8 
XB17329844_Xenopus_tropicalis_GeneID=100497492 O(I)-->H-N(I-5)        2   0.9  
XB17329844_Xenopus_tropicalis_GeneID=100497492 O(I)-->H-N(I-4)        1   0.4  
XB17329844_Xenopus_tropicalis_GeneID=100497492 O(I)-->H-N(I-3)        4   1.8  
XB17329844_Xenopus_tropicalis_GeneID=100497492 O(I)-->H-N(I-2)        0   0.0  
XB17329844_Xenopus_tropicalis_GeneID=100497492 O(I)-->H-N(I-1)        0   0.0  
XB17329844_Xenopus_tropicalis_GeneID=100497492 O(I)-->H-N(I+0)        0   0.0  
XB17329844_Xenopus_tropicalis_GeneID=100497492 O(I)-->H-N(I+1)        0   0.0  
XB17329844_Xenopus_tropicalis_GeneID=100497492 O(I)-->H-N(I+2)        18  8.0  
XB17329844_Xenopus_tropicalis_GeneID=100497492 O(I)-->H-N(I+3)        23  10.2 
XB17329844_Xenopus_tropicalis_GeneID=100497492 O(I)-->H-N(I+4)        14  6.2  
XB17329844_Xenopus_tropicalis_GeneID=100497492 O(I)-->H-N(I+5)        2   0.9  
# 
_dssp_statistics.entry_id                       XB17329844_Xenopus_tropicalis_GeneID=100497492 
_dssp_statistics.nr_of_residues                 225 
_dssp_statistics.nr_of_chains                   1 
_dssp_statistics.nr_of_ss_bridges_total         0 
_dssp_statistics.nr_of_ss_bridges_intra_chain   0 
_dssp_statistics.nr_of_ss_bridges_inter_chain   0 
# 
loop_
_chem_comp.id 
_chem_comp.type 
_chem_comp.mon_nstd_flag 
_chem_comp.name 
_chem_comp.formula 
_chem_comp.formula_weight 
ALA 'L-PEPTIDE LINKING' y ALANINE         'C3 H7 N O2'     89.093 
ARG 'L-PEPTIDE LINKING' y ARGININE        'C6 H15 N4 O2'  175.209 
ASN 'L-PEPTIDE LINKING' y ASPARAGINE      'C4 H8 N2 O3'   132.118 
ASP 'L-PEPTIDE LINKING' y 'ASPARTIC ACID' 'C4 H7 N O4'    133.103 
CYS 'L-PEPTIDE LINKING' y CYSTEINE        'C3 H7 N O2 S'  121.158 
GLN 'L-PEPTIDE LINKING' y GLUTAMINE       'C5 H10 N2 O3'  146.144 
GLU 'L-PEPTIDE LINKING' y 'GLUTAMIC ACID' 'C5 H9 N O4'    147.129 
GLY 'PEPTIDE LINKING'   y GLYCINE         'C2 H5 N O2'     75.067 
HIS 'L-PEPTIDE LINKING' y HISTIDINE       'C6 H10 N3 O2'  156.162 
ILE 'L-PEPTIDE LINKING' y ISOLEUCINE      'C6 H13 N O2'   131.173 
LEU 'L-PEPTIDE LINKING' y LEUCINE         'C6 H13 N O2'   131.173 
LYS 'L-PEPTIDE LINKING' y LYSINE          'C6 H15 N2 O2'  147.195 
MET 'L-PEPTIDE LINKING' y METHIONINE      'C5 H11 N O2 S' 149.211 
PHE 'L-PEPTIDE LINKING' y PHENYLALANINE   'C9 H11 N O2'   165.189 
PRO 'L-PEPTIDE LINKING' y PROLINE         'C5 H9 N O2'     115.13 
SER 'L-PEPTIDE LINKING' y SERINE          'C3 H7 N O3'    105.093 
THR 'L-PEPTIDE LINKING' y THREONINE       'C4 H9 N O3'    119.119 
TRP 'L-PEPTIDE LINKING' y TRYPTOPHAN      'C11 H12 N2 O2' 204.225 
TYR 'L-PEPTIDE LINKING' y TYROSINE        'C9 H11 N O3'   181.189 
VAL 'L-PEPTIDE LINKING' y VALINE          'C5 H11 N O2'   117.146 
# 
loop_
_atom_type.symbol 
N 
C 
O 
S 
# 
loop_
_entity_poly_seq.entity_id 
_entity_poly_seq.num 
_entity_poly_seq.mon_id 
_entity_poly_seq.hetero 
1   1 ARG n 
1   2 ILE n 
1   3 VAL n 
1   4 GLY n 
1   5 GLY n 
1   6 HIS n 
1   7 GLU n 
1   8 ALA n 
1   9 LYS n 
1  10 PRO n 
1  11 HIS n 
1  12 SER n 
1  13 ARG n 
1  14 PRO n 
1  15 TYR n 
1  16 MET n 
1  17 VAL n 
1  18 SER n 
1  19 LEU n 
1  20 GLN n 
1  21 ARG n 
1  22 ASP n 
1  23 LYS n 
1  24 SER n 
1  25 HIS n 
1  26 PHE n 
1  27 CYS n 
1  28 GLY n 
1  29 GLY n 
1  30 THR n 
1  31 LEU n 
1  32 ILE n 
1  33 HIS n 
1  34 PRO n 
1  35 LYS n 
1  36 TRP n 
1  37 VAL n 
1  38 LEU n 
1  39 THR n 
1  40 ALA n 
1  41 ALA n 
1  42 HIS n 
1  43 CYS n 
1  44 GLN n 
1  45 MET n 
1  46 ASP n 
1  47 LEU n 
1  48 THR n 
1  49 ARG n 
1  50 VAL n 
1  51 VAL n 
1  52 LEU n 
1  53 GLY n 
1  54 ALA n 
1  55 HIS n 
1  56 TRP n 
1  57 LEU n 
1  58 TYR n 
1  59 TRP n 
1  60 SER n 
1  61 ASP n 
1  62 ARG n 
1  63 PRO n 
1  64 VAL n 
1  65 GLN n 
1  66 VAL n 
1  67 PHE n 
1  68 ARG n 
1  69 THR n 
1  70 LEU n 
1  71 LYS n 
1  72 PHE n 
1  73 VAL n 
1  74 GLN n 
1  75 HIS n 
1  76 PRO n 
1  77 GLN n 
1  78 PHE n 
1  79 ASN n 
1  80 PRO n 
1  81 GLN n 
1  82 THR n 
1  83 PHE n 
1  84 GLN n 
1  85 SER n 
1  86 ASP n 
1  87 LEU n 
1  88 LEU n 
1  89 LEU n 
1  90 LEU n 
1  91 LYS n 
1  92 LEU n 
1  93 ASN n 
1  94 ASP n 
1  95 SER n 
1  96 VAL n 
1  97 HIS n 
1  98 PHE n 
1  99 SER n 
1 100 PRO n 
1 101 ALA n 
1 102 VAL n 
1 103 ARG n 
1 104 THR n 
1 105 ILE n 
1 106 PRO n 
1 107 LEU n 
1 108 PRO n 
1 109 ALA n 
1 110 THR n 
1 111 ASP n 
1 112 VAL n 
1 113 ILE n 
1 114 PRO n 
1 115 GLY n 
1 116 THR n 
1 117 ALA n 
1 118 CYS n 
1 119 SER n 
1 120 VAL n 
1 121 ALA n 
1 122 GLY n 
1 123 TRP n 
1 124 GLY n 
1 125 LEU n 
1 126 THR n 
1 127 SER n 
1 128 ASP n 
1 129 SER n 
1 130 GLY n 
1 131 THR n 
1 132 ARG n 
1 133 PRO n 
1 134 PHE n 
1 135 ALA n 
1 136 LEU n 
1 137 MET n 
1 138 GLU n 
1 139 ALA n 
1 140 ASP n 
1 141 VAL n 
1 142 ASP n 
1 143 VAL n 
1 144 ILE n 
1 145 SER n 
1 146 ARG n 
1 147 MET n 
1 148 SER n 
1 149 CYS n 
1 150 ASN n 
1 151 LYS n 
1 152 THR n 
1 153 TRP n 
1 154 LEU n 
1 155 GLY n 
1 156 GLY n 
1 157 ILE n 
1 158 ASP n 
1 159 GLU n 
1 160 SER n 
1 161 MET n 
1 162 LEU n 
1 163 CYS n 
1 164 THR n 
1 165 ALA n 
1 166 THR n 
1 167 PRO n 
1 168 GLY n 
1 169 PRO n 
1 170 PHE n 
1 171 LYS n 
1 172 GLY n 
1 173 PHE n 
1 174 CYS n 
1 175 ASP n 
1 176 GLY n 
1 177 ASP n 
1 178 SER n 
1 179 GLY n 
1 180 GLY n 
1 181 PRO n 
1 182 LEU n 
1 183 VAL n 
1 184 CYS n 
1 185 GLY n 
1 186 ASP n 
1 187 ARG n 
1 188 VAL n 
1 189 GLU n 
1 190 GLY n 
1 191 VAL n 
1 192 VAL n 
1 193 SER n 
1 194 PHE n 
1 195 SER n 
1 196 GLY n 
1 197 SER n 
1 198 TYR n 
1 199 CYS n 
1 200 GLY n 
1 201 ASP n 
1 202 PRO n 
1 203 HIS n 
1 204 THR n 
1 205 PRO n 
1 206 ASP n 
1 207 VAL n 
1 208 TYR n 
1 209 THR n 
1 210 ARG n 
1 211 VAL n 
1 212 THR n 
1 213 SER n 
1 214 PHE n 
1 215 LEU n 
1 216 ASP n 
1 217 TRP n 
1 218 ILE n 
1 219 GLN n 
1 220 GLU n 
1 221 THR n 
1 222 ILE n 
1 223 SER n 
1 224 GLU n 
1 225 PHE n 
# 
loop_
_pdbx_poly_seq_scheme.asym_id 
_pdbx_poly_seq_scheme.entity_id 
_pdbx_poly_seq_scheme.seq_id 
_pdbx_poly_seq_scheme.mon_id 
_pdbx_poly_seq_scheme.ndb_seq_num 
_pdbx_poly_seq_scheme.pdb_seq_num 
_pdbx_poly_seq_scheme.auth_seq_num 
_pdbx_poly_seq_scheme.pdb_mon_id 
_pdbx_poly_seq_scheme.auth_mon_id 
_pdbx_poly_seq_scheme.pdb_strand_id 
_pdbx_poly_seq_scheme.pdb_ins_code 
_pdbx_poly_seq_scheme.hetero 
A 1   1 ARG   1 1   1   ARG ARG A ? n 
A 1   2 ILE   2 2   2   ILE ILE A ? n 
A 1   3 VAL   3 3   3   VAL VAL A ? n 
A 1   4 GLY   4 4   4   GLY GLY A ? n 
A 1   5 GLY   5 5   5   GLY GLY A ? n 
A 1   6 HIS   6 6   6   HIS HIS A ? n 
A 1   7 GLU   7 7   7   GLU GLU A ? n 
A 1   8 ALA   8 8   8   ALA ALA A ? n 
A 1   9 LYS   9 9   9   LYS LYS A ? n 
A 1  10 PRO  10 10  10  PRO PRO A ? n 
A 1  11 HIS  11 11  11  HIS HIS A ? n 
A 1  12 SER  12 12  12  SER SER A ? n 
A 1  13 ARG  13 13  13  ARG ARG A ? n 
A 1  14 PRO  14 14  14  PRO PRO A ? n 
A 1  15 TYR  15 15  15  TYR TYR A ? n 
A 1  16 MET  16 16  16  MET MET A ? n 
A 1  17 VAL  17 17  17  VAL VAL A ? n 
A 1  18 SER  18 18  18  SER SER A ? n 
A 1  19 LEU  19 19  19  LEU LEU A ? n 
A 1  20 GLN  20 20  20  GLN GLN A ? n 
A 1  21 ARG  21 21  21  ARG ARG A ? n 
A 1  22 ASP  22 22  22  ASP ASP A ? n 
A 1  23 LYS  23 23  23  LYS LYS A ? n 
A 1  24 SER  24 24  24  SER SER A ? n 
A 1  25 HIS  25 25  25  HIS HIS A ? n 
A 1  26 PHE  26 26  26  PHE PHE A ? n 
A 1  27 CYS  27 27  27  CYS CYS A ? n 
A 1  28 GLY  28 28  28  GLY GLY A ? n 
A 1  29 GLY  29 29  29  GLY GLY A ? n 
A 1  30 THR  30 30  30  THR THR A ? n 
A 1  31 LEU  31 31  31  LEU LEU A ? n 
A 1  32 ILE  32 32  32  ILE ILE A ? n 
A 1  33 HIS  33 33  33  HIS HIS A ? n 
A 1  34 PRO  34 34  34  PRO PRO A ? n 
A 1  35 LYS  35 35  35  LYS LYS A ? n 
A 1  36 TRP  36 36  36  TRP TRP A ? n 
A 1  37 VAL  37 37  37  VAL VAL A ? n 
A 1  38 LEU  38 38  38  LEU LEU A ? n 
A 1  39 THR  39 39  39  THR THR A ? n 
A 1  40 ALA  40 40  40  ALA ALA A ? n 
A 1  41 ALA  41 41  41  ALA ALA A ? n 
A 1  42 HIS  42 42  42  HIS HIS A ? n 
A 1  43 CYS  43 43  43  CYS CYS A ? n 
A 1  44 GLN  44 44  44  GLN GLN A ? n 
A 1  45 MET  45 45  45  MET MET A ? n 
A 1  46 ASP  46 46  46  ASP ASP A ? n 
A 1  47 LEU  47 47  47  LEU LEU A ? n 
A 1  48 THR  48 48  48  THR THR A ? n 
A 1  49 ARG  49 49  49  ARG ARG A ? n 
A 1  50 VAL  50 50  50  VAL VAL A ? n 
A 1  51 VAL  51 51  51  VAL VAL A ? n 
A 1  52 LEU  52 52  52  LEU LEU A ? n 
A 1  53 GLY  53 53  53  GLY GLY A ? n 
A 1  54 ALA  54 54  54  ALA ALA A ? n 
A 1  55 HIS  55 55  55  HIS HIS A ? n 
A 1  56 TRP  56 56  56  TRP TRP A ? n 
A 1  57 LEU  57 57  57  LEU LEU A ? n 
A 1  58 TYR  58 58  58  TYR TYR A ? n 
A 1  59 TRP  59 59  59  TRP TRP A ? n 
A 1  60 SER  60 60  60  SER SER A ? n 
A 1  61 ASP  61 61  61  ASP ASP A ? n 
A 1  62 ARG  62 62  62  ARG ARG A ? n 
A 1  63 PRO  63 63  63  PRO PRO A ? n 
A 1  64 VAL  64 64  64  VAL VAL A ? n 
A 1  65 GLN  65 65  65  GLN GLN A ? n 
A 1  66 VAL  66 66  66  VAL VAL A ? n 
A 1  67 PHE  67 67  67  PHE PHE A ? n 
A 1  68 ARG  68 68  68  ARG ARG A ? n 
A 1  69 THR  69 69  69  THR THR A ? n 
A 1  70 LEU  70 70  70  LEU LEU A ? n 
A 1  71 LYS  71 71  71  LYS LYS A ? n 
A 1  72 PHE  72 72  72  PHE PHE A ? n 
A 1  73 VAL  73 73  73  VAL VAL A ? n 
A 1  74 GLN  74 74  74  GLN GLN A ? n 
A 1  75 HIS  75 75  75  HIS HIS A ? n 
A 1  76 PRO  76 76  76  PRO PRO A ? n 
A 1  77 GLN  77 77  77  GLN GLN A ? n 
A 1  78 PHE  78 78  78  PHE PHE A ? n 
A 1  79 ASN  79 79  79  ASN ASN A ? n 
A 1  80 PRO  80 80  80  PRO PRO A ? n 
A 1  81 GLN  81 81  81  GLN GLN A ? n 
A 1  82 THR  82 82  82  THR THR A ? n 
A 1  83 PHE  83 83  83  PHE PHE A ? n 
A 1  84 GLN  84 84  84  GLN GLN A ? n 
A 1  85 SER  85 85  85  SER SER A ? n 
A 1  86 ASP  86 86  86  ASP ASP A ? n 
A 1  87 LEU  87 87  87  LEU LEU A ? n 
A 1  88 LEU  88 88  88  LEU LEU A ? n 
A 1  89 LEU  89 89  89  LEU LEU A ? n 
A 1  90 LEU  90 90  90  LEU LEU A ? n 
A 1  91 LYS  91 91  91  LYS LYS A ? n 
A 1  92 LEU  92 92  92  LEU LEU A ? n 
A 1  93 ASN  93 93  93  ASN ASN A ? n 
A 1  94 ASP  94 94  94  ASP ASP A ? n 
A 1  95 SER  95 95  95  SER SER A ? n 
A 1  96 VAL  96 96  96  VAL VAL A ? n 
A 1  97 HIS  97 97  97  HIS HIS A ? n 
A 1  98 PHE  98 98  98  PHE PHE A ? n 
A 1  99 SER  99 99  99  SER SER A ? n 
A 1 100 PRO 100 100 100 PRO PRO A ? n 
A 1 101 ALA 101 101 101 ALA ALA A ? n 
A 1 102 VAL 102 102 102 VAL VAL A ? n 
A 1 103 ARG 103 103 103 ARG ARG A ? n 
A 1 104 THR 104 104 104 THR THR A ? n 
A 1 105 ILE 105 105 105 ILE ILE A ? n 
A 1 106 PRO 106 106 106 PRO PRO A ? n 
A 1 107 LEU 107 107 107 LEU LEU A ? n 
A 1 108 PRO 108 108 108 PRO PRO A ? n 
A 1 109 ALA 109 109 109 ALA ALA A ? n 
A 1 110 THR 110 110 110 THR THR A ? n 
A 1 111 ASP 111 111 111 ASP ASP A ? n 
A 1 112 VAL 112 112 112 VAL VAL A ? n 
A 1 113 ILE 113 113 113 ILE ILE A ? n 
A 1 114 PRO 114 114 114 PRO PRO A ? n 
A 1 115 GLY 115 115 115 GLY GLY A ? n 
A 1 116 THR 116 116 116 THR THR A ? n 
A 1 117 ALA 117 117 117 ALA ALA A ? n 
A 1 118 CYS 118 118 118 CYS CYS A ? n 
A 1 119 SER 119 119 119 SER SER A ? n 
A 1 120 VAL 120 120 120 VAL VAL A ? n 
A 1 121 ALA 121 121 121 ALA ALA A ? n 
A 1 122 GLY 122 122 122 GLY GLY A ? n 
A 1 123 TRP 123 123 123 TRP TRP A ? n 
A 1 124 GLY 124 124 124 GLY GLY A ? n 
A 1 125 LEU 125 125 125 LEU LEU A ? n 
A 1 126 THR 126 126 126 THR THR A ? n 
A 1 127 SER 127 127 127 SER SER A ? n 
A 1 128 ASP 128 128 128 ASP ASP A ? n 
A 1 129 SER 129 129 129 SER SER A ? n 
A 1 130 GLY 130 130 130 GLY GLY A ? n 
A 1 131 THR 131 131 131 THR THR A ? n 
A 1 132 ARG 132 132 132 ARG ARG A ? n 
A 1 133 PRO 133 133 133 PRO PRO A ? n 
A 1 134 PHE 134 134 134 PHE PHE A ? n 
A 1 135 ALA 135 135 135 ALA ALA A ? n 
A 1 136 LEU 136 136 136 LEU LEU A ? n 
A 1 137 MET 137 137 137 MET MET A ? n 
A 1 138 GLU 138 138 138 GLU GLU A ? n 
A 1 139 ALA 139 139 139 ALA ALA A ? n 
A 1 140 ASP 140 140 140 ASP ASP A ? n 
A 1 141 VAL 141 141 141 VAL VAL A ? n 
A 1 142 ASP 142 142 142 ASP ASP A ? n 
A 1 143 VAL 143 143 143 VAL VAL A ? n 
A 1 144 ILE 144 144 144 ILE ILE A ? n 
A 1 145 SER 145 145 145 SER SER A ? n 
A 1 146 ARG 146 146 146 ARG ARG A ? n 
A 1 147 MET 147 147 147 MET MET A ? n 
A 1 148 SER 148 148 148 SER SER A ? n 
A 1 149 CYS 149 149 149 CYS CYS A ? n 
A 1 150 ASN 150 150 150 ASN ASN A ? n 
A 1 151 LYS 151 151 151 LYS LYS A ? n 
A 1 152 THR 152 152 152 THR THR A ? n 
A 1 153 TRP 153 153 153 TRP TRP A ? n 
A 1 154 LEU 154 154 154 LEU LEU A ? n 
A 1 155 GLY 155 155 155 GLY GLY A ? n 
A 1 156 GLY 156 156 156 GLY GLY A ? n 
A 1 157 ILE 157 157 157 ILE ILE A ? n 
A 1 158 ASP 158 158 158 ASP ASP A ? n 
A 1 159 GLU 159 159 159 GLU GLU A ? n 
A 1 160 SER 160 160 160 SER SER A ? n 
A 1 161 MET 161 161 161 MET MET A ? n 
A 1 162 LEU 162 162 162 LEU LEU A ? n 
A 1 163 CYS 163 163 163 CYS CYS A ? n 
A 1 164 THR 164 164 164 THR THR A ? n 
A 1 165 ALA 165 165 165 ALA ALA A ? n 
A 1 166 THR 166 166 166 THR THR A ? n 
A 1 167 PRO 167 167 167 PRO PRO A ? n 
A 1 168 GLY 168 168 168 GLY GLY A ? n 
A 1 169 PRO 169 169 169 PRO PRO A ? n 
A 1 170 PHE 170 170 170 PHE PHE A ? n 
A 1 171 LYS 171 171 171 LYS LYS A ? n 
A 1 172 GLY 172 172 172 GLY GLY A ? n 
A 1 173 PHE 173 173 173 PHE PHE A ? n 
A 1 174 CYS 174 174 174 CYS CYS A ? n 
A 1 175 ASP 175 175 175 ASP ASP A ? n 
A 1 176 GLY 176 176 176 GLY GLY A ? n 
A 1 177 ASP 177 177 177 ASP ASP A ? n 
A 1 178 SER 178 178 178 SER SER A ? n 
A 1 179 GLY 179 179 179 GLY GLY A ? n 
A 1 180 GLY 180 180 180 GLY GLY A ? n 
A 1 181 PRO 181 181 181 PRO PRO A ? n 
A 1 182 LEU 182 182 182 LEU LEU A ? n 
A 1 183 VAL 183 183 183 VAL VAL A ? n 
A 1 184 CYS 184 184 184 CYS CYS A ? n 
A 1 185 GLY 185 185 185 GLY GLY A ? n 
A 1 186 ASP 186 186 186 ASP ASP A ? n 
A 1 187 ARG 187 187 187 ARG ARG A ? n 
A 1 188 VAL 188 188 188 VAL VAL A ? n 
A 1 189 GLU 189 189 189 GLU GLU A ? n 
A 1 190 GLY 190 190 190 GLY GLY A ? n 
A 1 191 VAL 191 191 191 VAL VAL A ? n 
A 1 192 VAL 192 192 192 VAL VAL A ? n 
A 1 193 SER 193 193 193 SER SER A ? n 
A 1 194 PHE 194 194 194 PHE PHE A ? n 
A 1 195 SER 195 195 195 SER SER A ? n 
A 1 196 GLY 196 196 196 GLY GLY A ? n 
A 1 197 SER 197 197 197 SER SER A ? n 
A 1 198 TYR 198 198 198 TYR TYR A ? n 
A 1 199 CYS 199 199 199 CYS CYS A ? n 
A 1 200 GLY 200 200 200 GLY GLY A ? n 
A 1 201 ASP 201 201 201 ASP ASP A ? n 
A 1 202 PRO 202 202 202 PRO PRO A ? n 
A 1 203 HIS 203 203 203 HIS HIS A ? n 
A 1 204 THR 204 204 204 THR THR A ? n 
A 1 205 PRO 205 205 205 PRO PRO A ? n 
A 1 206 ASP 206 206 206 ASP ASP A ? n 
A 1 207 VAL 207 207 207 VAL VAL A ? n 
A 1 208 TYR 208 208 208 TYR TYR A ? n 
A 1 209 THR 209 209 209 THR THR A ? n 
A 1 210 ARG 210 210 210 ARG ARG A ? n 
A 1 211 VAL 211 211 211 VAL VAL A ? n 
A 1 212 THR 212 212 212 THR THR A ? n 
A 1 213 SER 213 213 213 SER SER A ? n 
A 1 214 PHE 214 214 214 PHE PHE A ? n 
A 1 215 LEU 215 215 215 LEU LEU A ? n 
A 1 216 ASP 216 216 216 ASP ASP A ? n 
A 1 217 TRP 217 217 217 TRP TRP A ? n 
A 1 218 ILE 218 218 218 ILE ILE A ? n 
A 1 219 GLN 219 219 219 GLN GLN A ? n 
A 1 220 GLU 220 220 220 GLU GLU A ? n 
A 1 221 THR 221 221 221 THR THR A ? n 
A 1 222 ILE 222 222 222 ILE ILE A ? n 
A 1 223 SER 223 223 223 SER SER A ? n 
A 1 224 GLU 224 224 224 GLU GLU A ? n 
A 1 225 PHE 225 225 225 PHE PHE A ? n 
# 
loop_
_atom_site.group_PDB 
_atom_site.id 
_atom_site.type_symbol 
_atom_site.label_atom_id 
_atom_site.label_alt_id 
_atom_site.label_comp_id 
_atom_site.label_asym_id 
_atom_site.label_entity_id 
_atom_site.label_seq_id 
_atom_site.pdbx_PDB_ins_code 
_atom_site.Cartn_x 
_atom_site.Cartn_y 
_atom_site.Cartn_z 
_atom_site.occupancy 
_atom_site.B_iso_or_equiv 
_atom_site.pdbx_formal_charge 
_atom_site.auth_seq_id 
_atom_site.auth_comp_id 
_atom_site.auth_asym_id 
_atom_site.auth_atom_id 
_atom_site.pdbx_PDB_model_num 
ATOM 1    N N   ? ARG A 1   1 ?   0.493  10.173  -7.735 1.000 62.990 ? 1   ARG A N   1 
ATOM 2    C CA  ? ARG A 1   1 ?   0.458   9.781  -9.140 1.000 62.990 ? 1   ARG A CA  1 
ATOM 3    C C   ? ARG A 1   1 ?   1.211   8.473  -9.362 1.000 62.990 ? 1   ARG A C   1 
ATOM 4    C CB  ? ARG A 1   1 ?   1.049  10.883 -10.021 1.000 62.990 ? 1   ARG A CB  1 
ATOM 5    O O   ? ARG A 1   1 ?   2.250   8.237  -8.743 1.000 62.990 ? 1   ARG A O   1 
ATOM 6    C CG  ? ARG A 1   1 ?   0.997  10.576 -11.509 1.000 62.990 ? 1   ARG A CG  1 
ATOM 7    C CD  ? ARG A 1   1 ?   1.532  11.732 -12.343 1.000 62.990 ? 1   ARG A CD  1 
ATOM 8    N NE  ? ARG A 1   1 ?   1.634  11.377 -13.755 1.000 62.990 ? 1   ARG A NE  1 
ATOM 9    N NH1 ? ARG A 1   1 ?   2.286  13.481 -14.451 1.000 62.990 ? 1   ARG A NH1 1 
ATOM 10   N NH2 ? ARG A 1   1 ?   2.050  11.787 -15.976 1.000 62.990 ? 1   ARG A NH2 1 
ATOM 11   C CZ  ? ARG A 1   1 ?   1.990  12.216 -14.724 1.000 62.990 ? 1   ARG A CZ  1 
ATOM 12   N N   ? ILE A 1   2 ?   0.593   7.690 -10.176 1.000 87.070 ? 2   ILE A N   1 
ATOM 13   C CA  ? ILE A 1   2 ?   1.294   6.554 -10.765 1.000 87.070 ? 2   ILE A CA  1 
ATOM 14   C C   ? ILE A 1   2 ?   2.141   7.027 -11.945 1.000 87.070 ? 2   ILE A C   1 
ATOM 15   C CB  ? ILE A 1   2 ?   0.308   5.455 -11.219 1.000 87.070 ? 2   ILE A CB  1 
ATOM 16   O O   ? ILE A 1   2 ?   1.614   7.575 -12.915 1.000 87.070 ? 2   ILE A O   1 
ATOM 17   C CG1 ? ILE A 1   2 ?  -0.534   4.970 -10.033 1.000 87.070 ? 2   ILE A CG1 1 
ATOM 18   C CG2 ? ILE A 1   2 ?   1.060   4.290 -11.869 1.000 87.070 ? 2   ILE A CG2 1 
ATOM 19   C CD1 ? ILE A 1   2 ?   0.279   4.321  -8.921 1.000 87.070 ? 2   ILE A CD1 1 
ATOM 20   N N   ? VAL A 1   3 ?   3.425   7.107 -11.866 1.000 87.860 ? 3   VAL A N   1 
ATOM 21   C CA  ? VAL A 1   3 ?   4.338   7.577 -12.903 1.000 87.860 ? 3   VAL A CA  1 
ATOM 22   C C   ? VAL A 1   3 ?   4.336   6.599 -14.076 1.000 87.860 ? 3   VAL A C   1 
ATOM 23   C CB  ? VAL A 1   3 ?   5.773   7.753 -12.358 1.000 87.860 ? 3   VAL A CB  1 
ATOM 24   O O   ? VAL A 1   3 ?   4.420   5.384 -13.879 1.000 87.860 ? 3   VAL A O   1 
ATOM 25   C CG1 ? VAL A 1   3 ?   6.722   8.201 -13.468 1.000 87.860 ? 3   VAL A CG1 1 
ATOM 26   C CG2 ? VAL A 1   3 ?   5.786   8.753 -11.204 1.000 87.860 ? 3   VAL A CG2 1 
ATOM 27   N N   ? GLY A 1   4 ?   4.140   7.294 -15.337 1.000 87.580 ? 4   GLY A N   1 
ATOM 28   C CA  ? GLY A 1   4 ?   4.206   6.447 -16.517 1.000 87.580 ? 4   GLY A CA  1 
ATOM 29   C C   ? GLY A 1   4 ?   2.988   5.558 -16.682 1.000 87.580 ? 4   GLY A C   1 
ATOM 30   O O   ? GLY A 1   4 ?   3.027   4.573 -17.423 1.000 87.580 ? 4   GLY A O   1 
ATOM 31   N N   ? GLY A 1   5 ?   1.822   5.891 -15.849 1.000 91.700 ? 5   GLY A N   1 
ATOM 32   C CA  ? GLY A 1   5 ?   0.579   5.139 -15.906 1.000 91.700 ? 5   GLY A CA  1 
ATOM 33   C C   ? GLY A 1   5 ?  -0.508   5.841 -16.697 1.000 91.700 ? 5   GLY A C   1 
ATOM 34   O O   ? GLY A 1   5 ?  -0.227   6.764 -17.464 1.000 91.700 ? 5   GLY A O   1 
ATOM 35   N N   ? HIS A 1   6 ?  -1.679   5.300 -16.644 1.000 94.190 ? 6   HIS A N   1 
ATOM 36   C CA  ? HIS A 1   6 ?  -2.873   5.809 -17.309 1.000 94.190 ? 6   HIS A CA  1 
ATOM 37   C C   ? HIS A 1   6 ?  -4.087   5.744 -16.388 1.000 94.190 ? 6   HIS A C   1 
ATOM 38   C CB  ? HIS A 1   6 ?  -3.147   5.024 -18.594 1.000 94.190 ? 6   HIS A CB  1 
ATOM 39   O O   ? HIS A 1   6 ?  -4.043   5.094 -15.341 1.000 94.190 ? 6   HIS A O   1 
ATOM 40   C CG  ? HIS A 1   6 ?  -3.417   3.571 -18.363 1.000 94.190 ? 6   HIS A CG  1 
ATOM 41   C CD2 ? HIS A 1   6 ?  -4.581   2.899 -18.199 1.000 94.190 ? 6   HIS A CD2 1 
ATOM 42   N ND1 ? HIS A 1   6 ?  -2.413   2.632 -18.274 1.000 94.190 ? 6   HIS A ND1 1 
ATOM 43   C CE1 ? HIS A 1   6 ?  -2.949   1.441 -18.066 1.000 94.190 ? 6   HIS A CE1 1 
ATOM 44   N NE2 ? HIS A 1   6 ?  -4.263   1.575 -18.017 1.000 94.190 ? 6   HIS A NE2 1 
ATOM 45   N N   ? GLU A 1   7 ?  -5.086   6.583 -16.696 1.000 95.720 ? 7   GLU A N   1 
ATOM 46   C CA  ? GLU A 1   7 ?  -6.325   6.515 -15.927 1.000 95.720 ? 7   GLU A CA  1 
ATOM 47   C C   ? GLU A 1   7 ?  -6.893   5.099 -15.919 1.000 95.720 ? 7   GLU A C   1 
ATOM 48   C CB  ? GLU A 1   7 ?  -7.360   7.494 -16.487 1.000 95.720 ? 7   GLU A CB  1 
ATOM 49   O O   ? GLU A 1   7 ?  -6.966   4.448 -16.963 1.000 95.720 ? 7   GLU A O   1 
ATOM 50   C CG  ? GLU A 1   7 ?  -8.665   7.524 -15.704 1.000 95.720 ? 7   GLU A CG  1 
ATOM 51   C CD  ? GLU A 1   7 ?  -9.661   8.542 -16.237 1.000 95.720 ? 7   GLU A CD  1 
ATOM 52   O OE1 ? GLU A 1   7 ? -10.876   8.399 -15.970 1.000 95.720 ? 7   GLU A OE1 1 
ATOM 53   O OE2 ? GLU A 1   7 ?  -9.223   9.488 -16.928 1.000 95.720 ? 7   GLU A OE2 1 
ATOM 54   N N   ? ALA A 1   8 ?  -7.305   4.567 -14.759 1.000 95.580 ? 8   ALA A N   1 
ATOM 55   C CA  ? ALA A 1   8 ?  -7.949   3.263 -14.625 1.000 95.580 ? 8   ALA A CA  1 
ATOM 56   C C   ? ALA A 1   8 ?  -9.364   3.289 -15.195 1.000 95.580 ? 8   ALA A C   1 
ATOM 57   C CB  ? ALA A 1   8 ?  -7.976   2.831 -13.161 1.000 95.580 ? 8   ALA A CB  1 
ATOM 58   O O   ? ALA A 1   8 ? -10.043   4.318 -15.141 1.000 95.580 ? 8   ALA A O   1 
ATOM 59   N N   ? LYS A 1   9 ?  -9.663   2.101 -15.792 1.000 95.070 ? 9   LYS A N   1 
ATOM 60   C CA  ? LYS A 1   9 ? -11.080   1.993 -16.126 1.000 95.070 ? 9   LYS A CA  1 
ATOM 61   C C   ? LYS A 1   9 ? -11.953   2.189 -14.890 1.000 95.070 ? 9   LYS A C   1 
ATOM 62   C CB  ? LYS A 1   9 ? -11.378   0.638 -16.769 1.000 95.070 ? 9   LYS A CB  1 
ATOM 63   O O   ? LYS A 1   9 ? -11.675   1.623 -13.831 1.000 95.070 ? 9   LYS A O   1 
ATOM 64   C CG  ? LYS A 1   9 ? -12.802   0.499 -17.289 1.000 95.070 ? 9   LYS A CG  1 
ATOM 65   C CD  ? LYS A 1   9 ? -13.038  -0.870 -17.914 1.000 95.070 ? 9   LYS A CD  1 
ATOM 66   C CE  ? LYS A 1   9 ? -14.481  -1.037 -18.368 1.000 95.070 ? 9   LYS A CE  1 
ATOM 67   N NZ  ? LYS A 1   9 ? -14.718  -2.379 -18.979 1.000 95.070 ? 9   LYS A NZ  1 
ATOM 68   N N   ? PRO A 1  10 ? -12.942   3.078 -14.992 1.000 93.690 ? 10  PRO A N   1 
ATOM 69   C CA  ? PRO A 1  10 ? -13.798   3.298 -13.824 1.000 93.690 ? 10  PRO A CA  1 
ATOM 70   C C   ? PRO A 1  10 ? -14.269   1.994 -13.183 1.000 93.690 ? 10  PRO A C   1 
ATOM 71   C CB  ? PRO A 1  10 ? -14.981   4.082 -14.397 1.000 93.690 ? 10  PRO A CB  1 
ATOM 72   O O   ? PRO A 1  10 ? -14.708   1.080 -13.885 1.000 93.690 ? 10  PRO A O   1 
ATOM 73   C CG  ? PRO A 1  10 ? -14.423   4.804 -15.581 1.000 93.690 ? 10  PRO A CG  1 
ATOM 74   C CD  ? PRO A 1  10 ? -13.420   3.913 -16.253 1.000 93.690 ? 10  PRO A CD  1 
ATOM 75   N N   ? HIS A 1  11 ? -13.908   1.890 -11.785 1.000 92.540 ? 11  HIS A N   1 
ATOM 76   C CA  ? HIS A 1  11 ? -14.415   0.835 -10.914 1.000 92.540 ? 11  HIS A CA  1 
ATOM 77   C C   ? HIS A 1  11 ? -13.811  -0.517 -11.277 1.000 92.540 ? 11  HIS A C   1 
ATOM 78   C CB  ? HIS A 1  11 ? -15.941   0.766 -10.991 1.000 92.540 ? 11  HIS A CB  1 
ATOM 79   O O   ? HIS A 1  11 ? -14.395  -1.562 -10.982 1.000 92.540 ? 11  HIS A O   1 
ATOM 80   C CG  ? HIS A 1  11 ? -16.616   2.073 -10.720 1.000 92.540 ? 11  HIS A CG  1 
ATOM 81   C CD2 ? HIS A 1  11 ? -17.432   2.828 -11.492 1.000 92.540 ? 11  HIS A CD2 1 
ATOM 82   N ND1 ? HIS A 1  11 ? -16.477   2.749  -9.527 1.000 92.540 ? 11  HIS A ND1 1 
ATOM 83   C CE1 ? HIS A 1  11 ? -17.182   3.867  -9.577 1.000 92.540 ? 11  HIS A CE1 1 
ATOM 84   N NE2 ? HIS A 1  11 ? -17.771   3.939 -10.758 1.000 92.540 ? 11  HIS A NE2 1 
ATOM 85   N N   ? SER A 1  12 ? -12.776  -0.529 -12.044 1.000 95.200 ? 12  SER A N   1 
ATOM 86   C CA  ? SER A 1  12 ? -12.018  -1.731 -12.375 1.000 95.200 ? 12  SER A CA  1 
ATOM 87   C C   ? SER A 1  12 ? -11.114  -2.150 -11.220 1.000 95.200 ? 12  SER A C   1 
ATOM 88   C CB  ? SER A 1  12 ? -11.179  -1.506 -13.634 1.000 95.200 ? 12  SER A CB  1 
ATOM 89   O O   ? SER A 1  12 ? -10.585  -3.264 -11.211 1.000 95.200 ? 12  SER A O   1 
ATOM 90   O OG  ? SER A 1  12 ? -10.244  -0.460 -13.435 1.000 95.200 ? 12  SER A OG  1 
ATOM 91   N N   ? ARG A 1  13 ? -10.970  -1.384 -10.192 1.000 96.560 ? 13  ARG A N   1 
ATOM 92   C CA  ? ARG A 1  13 ? -10.218  -1.657  -8.972 1.000 96.560 ? 13  ARG A CA  1 
ATOM 93   C C   ? ARG A 1  13 ? -11.108  -1.525  -7.740 1.000 96.560 ? 13  ARG A C   1 
ATOM 94   C CB  ? ARG A 1  13 ?  -9.019  -0.714  -8.856 1.000 96.560 ? 13  ARG A CB  1 
ATOM 95   O O   ? ARG A 1  13 ? -10.923  -0.615  -6.929 1.000 96.560 ? 13  ARG A O   1 
ATOM 96   C CG  ? ARG A 1  13 ?  -8.102  -0.731 -10.068 1.000 96.560 ? 13  ARG A CG  1 
ATOM 97   C CD  ? ARG A 1  13 ?  -7.415  -2.079 -10.238 1.000 96.560 ? 13  ARG A CD  1 
ATOM 98   N NE  ? ARG A 1  13 ?  -6.477  -2.069 -11.356 1.000 96.560 ? 13  ARG A NE  1 
ATOM 99   N NH1 ? ARG A 1  13 ?  -8.043  -2.672 -12.944 1.000 96.560 ? 13  ARG A NH1 1 
ATOM 100  N NH2 ? ARG A 1  13 ?  -5.864  -2.312 -13.556 1.000 96.560 ? 13  ARG A NH2 1 
ATOM 101  C CZ  ? ARG A 1  13 ?  -6.797  -2.351 -12.616 1.000 96.560 ? 13  ARG A CZ  1 
ATOM 102  N N   ? PRO A 1  14 ? -11.992  -2.417  -7.520 1.000 96.510 ? 14  PRO A N   1 
ATOM 103  C CA  ? PRO A 1  14 ? -13.051  -2.284  -6.517 1.000 96.510 ? 14  PRO A CA  1 
ATOM 104  C C   ? PRO A 1  14 ? -12.537  -2.457  -5.090 1.000 96.510 ? 14  PRO A C   1 
ATOM 105  C CB  ? PRO A 1  14 ? -14.027  -3.405  -6.885 1.000 96.510 ? 14  PRO A CB  1 
ATOM 106  O O   ? PRO A 1  14 ? -13.253  -2.157  -4.131 1.000 96.510 ? 14  PRO A O   1 
ATOM 107  C CG  ? PRO A 1  14 ? -13.188  -4.431  -7.576 1.000 96.510 ? 14  PRO A CG  1 
ATOM 108  C CD  ? PRO A 1  14 ? -12.138  -3.723  -8.383 1.000 96.510 ? 14  PRO A CD  1 
ATOM 109  N N   ? TYR A 1  15 ? -11.240  -2.828  -4.934 1.000 98.120 ? 15  TYR A N   1 
ATOM 110  C CA  ? TYR A 1  15 ? -10.602  -3.015  -3.635 1.000 98.120 ? 15  TYR A CA  1 
ATOM 111  C C   ? TYR A 1  15 ?  -9.865  -1.754  -3.203 1.000 98.120 ? 15  TYR A C   1 
ATOM 112  C CB  ? TYR A 1  15 ?  -9.631  -4.199  -3.679 1.000 98.120 ? 15  TYR A CB  1 
ATOM 113  O O   ? TYR A 1  15 ?  -9.359  -1.677  -2.081 1.000 98.120 ? 15  TYR A O   1 
ATOM 114  C CG  ? TYR A 1  15 ?  -8.720  -4.192  -4.882 1.000 98.120 ? 15  TYR A CG  1 
ATOM 115  C CD1 ? TYR A 1  15 ?  -8.978  -5.009  -5.981 1.000 98.120 ? 15  TYR A CD1 1 
ATOM 116  C CD2 ? TYR A 1  15 ?  -7.599  -3.370  -4.924 1.000 98.120 ? 15  TYR A CD2 1 
ATOM 117  C CE1 ? TYR A 1  15 ?  -8.140  -5.008  -7.091 1.000 98.120 ? 15  TYR A CE1 1 
ATOM 118  C CE2 ? TYR A 1  15 ?  -6.754  -3.361  -6.029 1.000 98.120 ? 15  TYR A CE2 1 
ATOM 119  O OH  ? TYR A 1  15 ?  -6.200  -4.176  -8.202 1.000 98.120 ? 15  TYR A OH  1 
ATOM 120  C CZ  ? TYR A 1  15 ?  -7.033  -4.181  -7.106 1.000 98.120 ? 15  TYR A CZ  1 
ATOM 121  N N   ? MET A 1  16 ?  -9.683  -0.779  -4.106 1.000 97.710 ? 16  MET A N   1 
ATOM 122  C CA  ? MET A 1  16 ?  -8.916   0.436  -3.848 1.000 97.710 ? 16  MET A CA  1 
ATOM 123  C C   ? MET A 1  16 ?  -9.613   1.309  -2.809 1.000 97.710 ? 16  MET A C   1 
ATOM 124  C CB  ? MET A 1  16 ?  -8.709   1.227  -5.140 1.000 97.710 ? 16  MET A CB  1 
ATOM 125  O O   ? MET A 1  16 ? -10.818   1.553  -2.904 1.000 97.710 ? 16  MET A O   1 
ATOM 126  C CG  ? MET A 1  16 ?  -7.737   2.387  -5.000 1.000 97.710 ? 16  MET A CG  1 
ATOM 127  S SD  ? MET A 1  16 ?  -6.027   1.831  -4.632 1.000 97.710 ? 16  MET A SD  1 
ATOM 128  C CE  ? MET A 1  16 ?  -5.436   3.240  -3.654 1.000 97.710 ? 16  MET A CE  1 
ATOM 129  N N   ? VAL A 1  17 ?  -8.812   1.805  -1.845 1.000 97.790 ? 17  VAL A N   1 
ATOM 130  C CA  ? VAL A 1  17 ?  -9.323   2.624  -0.750 1.000 97.790 ? 17  VAL A CA  1 
ATOM 131  C C   ? VAL A 1  17 ?  -8.586   3.960  -0.717 1.000 97.790 ? 17  VAL A C   1 
ATOM 132  C CB  ? VAL A 1  17 ?  -9.184   1.904   0.610 1.000 97.790 ? 17  VAL A CB  1 
ATOM 133  O O   ? VAL A 1  17 ?  -7.358   4.002  -0.821 1.000 97.790 ? 17  VAL A O   1 
ATOM 134  C CG1 ? VAL A 1  17 ?  -9.601   2.826   1.754 1.000 97.790 ? 17  VAL A CG1 1 
ATOM 135  C CG2 ? VAL A 1  17 ? -10.015   0.622   0.622 1.000 97.790 ? 17  VAL A CG2 1 
ATOM 136  N N   ? SER A 1  18 ?  -9.386   5.000  -0.559 1.000 96.930 ? 18  SER A N   1 
ATOM 137  C CA  ? SER A 1  18 ?  -8.808   6.322  -0.336 1.000 96.930 ? 18  SER A CA  1 
ATOM 138  C C   ? SER A 1  18 ?  -8.869   6.711   1.137 1.000 96.930 ? 18  SER A C   1 
ATOM 139  C CB  ? SER A 1  18 ?  -9.531   7.372  -1.180 1.000 96.930 ? 18  SER A CB  1 
ATOM 140  O O   ? SER A 1  18 ?  -9.954   6.820   1.711 1.000 96.930 ? 18  SER A O   1 
ATOM 141  O OG  ? SER A 1  18 ?  -8.950   8.652  -0.996 1.000 96.930 ? 18  SER A OG  1 
ATOM 142  N N   ? LEU A 1  19 ?  -7.681   6.899   1.700 1.000 96.950 ? 19  LEU A N   1 
ATOM 143  C CA  ? LEU A 1  19 ?  -7.617   7.473   3.039 1.000 96.950 ? 19  LEU A CA  1 
ATOM 144  C C   ? LEU A 1  19 ?  -7.558   8.996   2.976 1.000 96.950 ? 19  LEU A C   1 
ATOM 145  C CB  ? LEU A 1  19 ?  -6.399   6.935   3.795 1.000 96.950 ? 19  LEU A CB  1 
ATOM 146  O O   ? LEU A 1  19 ?  -6.690   9.561   2.306 1.000 96.950 ? 19  LEU A O   1 
ATOM 147  C CG  ? LEU A 1  19 ?  -6.302   5.415   3.929 1.000 96.950 ? 19  LEU A CG  1 
ATOM 148  C CD1 ? LEU A 1  19 ?  -5.125   5.035   4.821 1.000 96.950 ? 19  LEU A CD1 1 
ATOM 149  C CD2 ? LEU A 1  19 ?  -7.604   4.842   4.480 1.000 96.950 ? 19  LEU A CD2 1 
ATOM 150  N N   ? GLN A 1  20 ?  -8.518   9.601   3.704 1.000 94.960 ? 20  GLN A N   1 
ATOM 151  C CA  ? GLN A 1  20 ?  -8.649  11.044   3.529 1.000 94.960 ? 20  GLN A CA  1 
ATOM 152  C C   ? GLN A 1  20 ?  -8.496  11.775   4.860 1.000 94.960 ? 20  GLN A C   1 
ATOM 153  C CB  ? GLN A 1  20 ?  -9.997  11.388   2.893 1.000 94.960 ? 20  GLN A CB  1 
ATOM 154  O O   ? GLN A 1  20 ?  -8.884  11.255   5.908 1.000 94.960 ? 20  GLN A O   1 
ATOM 155  C CG  ? GLN A 1  20 ? -10.146  10.889   1.462 1.000 94.960 ? 20  GLN A CG  1 
ATOM 156  C CD  ? GLN A 1  20 ? -11.467  11.294   0.834 1.000 94.960 ? 20  GLN A CD  1 
ATOM 157  N NE2 ? GLN A 1  20 ? -11.693  10.861  -0.401 1.000 94.960 ? 20  GLN A NE2 1 
ATOM 158  O OE1 ? GLN A 1  20 ? -12.277  11.990   1.455 1.000 94.960 ? 20  GLN A OE1 1 
ATOM 159  N N   ? ARG A 1  21 ?  -7.852  12.937   4.725 1.000 91.500 ? 21  ARG A N   1 
ATOM 160  C CA  ? ARG A 1  21 ?  -7.821  13.955   5.771 1.000 91.500 ? 21  ARG A CA  1 
ATOM 161  C C   ? ARG A 1  21 ?  -8.519  15.231   5.313 1.000 91.500 ? 21  ARG A C   1 
ATOM 162  C CB  ? ARG A 1  21 ?  -6.379  14.264   6.178 1.000 91.500 ? 21  ARG A CB  1 
ATOM 163  O O   ? ARG A 1  21 ?  -8.184  15.787   4.265 1.000 91.500 ? 21  ARG A O   1 
ATOM 164  C CG  ? ARG A 1  21 ?  -6.261  15.246   7.332 1.000 91.500 ? 21  ARG A CG  1 
ATOM 165  C CD  ? ARG A 1  21 ?  -4.809  15.588   7.636 1.000 91.500 ? 21  ARG A CD  1 
ATOM 166  N NE  ? ARG A 1  21 ?  -4.099  14.453   8.219 1.000 91.500 ? 21  ARG A NE  1 
ATOM 167  N NH1 ? ARG A 1  21 ?  -2.005  15.414   8.054 1.000 91.500 ? 21  ARG A NH1 1 
ATOM 168  N NH2 ? ARG A 1  21 ?  -2.241  13.315   8.943 1.000 91.500 ? 21  ARG A NH2 1 
ATOM 169  C CZ  ? ARG A 1  21 ?  -2.783  14.397   8.404 1.000 91.500 ? 21  ARG A CZ  1 
ATOM 170  N N   ? ASP A 1  22 ?  -9.488  15.667   6.152 1.000 88.440 ? 22  ASP A N   1 
ATOM 171  C CA  ? ASP A 1  22 ? -10.252  16.853   5.777 1.000 88.440 ? 22  ASP A CA  1 
ATOM 172  C C   ? ASP A 1  22 ? -10.757  16.749   4.340 1.000 88.440 ? 22  ASP A C   1 
ATOM 173  C CB  ? ASP A 1  22 ?  -9.402  18.114   5.946 1.000 88.440 ? 22  ASP A CB  1 
ATOM 174  O O   ? ASP A 1  22 ? -10.609  17.688   3.555 1.000 88.440 ? 22  ASP A O   1 
ATOM 175  C CG  ? ASP A 1  22 ?  -8.990  18.362   7.387 1.000 88.440 ? 22  ASP A CG  1 
ATOM 176  O OD1 ? ASP A 1  22 ?  -9.806  18.126   8.304 1.000 88.440 ? 22  ASP A OD1 1 
ATOM 177  O OD2 ? ASP A 1  22 ?  -7.840  18.801   7.606 1.000 88.440 ? 22  ASP A OD2 1 
ATOM 178  N N   ? LYS A 1  23 ? -11.153  15.427   3.901 1.000 89.240 ? 23  LYS A N   1 
ATOM 179  C CA  ? LYS A 1  23 ? -11.780  15.130   2.616 1.000 89.240 ? 23  LYS A CA  1 
ATOM 180  C C   ? LYS A 1  23 ? -10.754  15.148   1.487 1.000 89.240 ? 23  LYS A C   1 
ATOM 181  C CB  ? LYS A 1  23 ? -12.900  16.130   2.322 1.000 89.240 ? 23  LYS A CB  1 
ATOM 182  O O   ? LYS A 1  23 ? -11.119  15.134   0.309 1.000 89.240 ? 23  LYS A O   1 
ATOM 183  C CG  ? LYS A 1  23 ? -14.082  16.032   3.275 1.000 89.240 ? 23  LYS A CG  1 
ATOM 184  C CD  ? LYS A 1  23 ? -15.188  17.009   2.895 1.000 89.240 ? 23  LYS A CD  1 
ATOM 185  C CE  ? LYS A 1  23 ? -16.340  16.965   3.890 1.000 89.240 ? 23  LYS A CE  1 
ATOM 186  N NZ  ? LYS A 1  23 ? -17.414  17.941   3.538 1.000 89.240 ? 23  LYS A NZ  1 
ATOM 187  N N   ? SER A 1  24 ?  -9.457  15.294   1.967 1.000 91.830 ? 24  SER A N   1 
ATOM 188  C CA  ? SER A 1  24 ?  -8.377  15.231   0.987 1.000 91.830 ? 24  SER A CA  1 
ATOM 189  C C   ? SER A 1  24 ?  -7.622  13.910   1.082 1.000 91.830 ? 24  SER A C   1 
ATOM 190  C CB  ? SER A 1  24 ?  -7.408  16.397   1.183 1.000 91.830 ? 24  SER A CB  1 
ATOM 191  O O   ? SER A 1  24 ?  -7.276  13.463   2.178 1.000 91.830 ? 24  SER A O   1 
ATOM 192  O OG  ? SER A 1  24 ?  -6.373  16.359   0.215 1.000 91.830 ? 24  SER A OG  1 
ATOM 193  N N   ? HIS A 1  25 ?  -7.317  13.386  -0.101 1.000 93.850 ? 25  HIS A N   1 
ATOM 194  C CA  ? HIS A 1  25 ?  -6.577  12.132  -0.193 1.000 93.850 ? 25  HIS A CA  1 
ATOM 195  C C   ? HIS A 1  25 ?  -5.139  12.305   0.284 1.000 93.850 ? 25  HIS A C   1 
ATOM 196  C CB  ? HIS A 1  25 ?  -6.593  11.605  -1.630 1.000 93.850 ? 25  HIS A CB  1 
ATOM 197  O O   ? HIS A 1  25 ?  -4.447  13.235  -0.137 1.000 93.850 ? 25  HIS A O   1 
ATOM 198  C CG  ? HIS A 1  25 ?  -5.743  10.392  -1.833 1.000 93.850 ? 25  HIS A CG  1 
ATOM 199  C CD2 ? HIS A 1  25 ?  -4.484  10.259  -2.314 1.000 93.850 ? 25  HIS A CD2 1 
ATOM 200  N ND1 ? HIS A 1  25 ?  -6.177   9.120  -1.529 1.000 93.850 ? 25  HIS A ND1 1 
ATOM 201  C CE1 ? HIS A 1  25 ?  -5.218   8.254  -1.814 1.000 93.850 ? 25  HIS A CE1 1 
ATOM 202  N NE2 ? HIS A 1  25 ?  -4.181   8.920  -2.292 1.000 93.850 ? 25  HIS A NE2 1 
ATOM 203  N N   ? PHE A 1  26 ?  -4.686  11.355   1.114 1.000 94.620 ? 26  PHE A N   1 
ATOM 204  C CA  ? PHE A 1  26 ?  -3.285  11.447   1.508 1.000 94.620 ? 26  PHE A CA  1 
ATOM 205  C C   ? PHE A 1  26 ?  -2.602  10.089   1.400 1.000 94.620 ? 26  PHE A C   1 
ATOM 206  C CB  ? PHE A 1  26 ?  -3.161  11.985   2.938 1.000 94.620 ? 26  PHE A CB  1 
ATOM 207  O O   ? PHE A 1  26 ?  -1.378  10.012   1.272 1.000 94.620 ? 26  PHE A O   1 
ATOM 208  C CG  ? PHE A 1  26 ?  -3.517  10.978   3.998 1.000 94.620 ? 26  PHE A CG  1 
ATOM 209  C CD1 ? PHE A 1  26 ?  -4.835  10.817   4.409 1.000 94.620 ? 26  PHE A CD1 1 
ATOM 210  C CD2 ? PHE A 1  26 ?  -2.533  10.191   4.584 1.000 94.620 ? 26  PHE A CD2 1 
ATOM 211  C CE1 ? PHE A 1  26 ?  -5.167   9.886   5.390 1.000 94.620 ? 26  PHE A CE1 1 
ATOM 212  C CE2 ? PHE A 1  26 ?  -2.858   9.259   5.564 1.000 94.620 ? 26  PHE A CE2 1 
ATOM 213  C CZ  ? PHE A 1  26 ?  -4.175   9.108   5.967 1.000 94.620 ? 26  PHE A CZ  1 
ATOM 214  N N   ? CYS A 1  27 ?  -3.325   8.975   1.493 1.000 96.950 ? 27  CYS A N   1 
ATOM 215  C CA  ? CYS A 1  27 ?  -2.801   7.624   1.328 1.000 96.950 ? 27  CYS A CA  1 
ATOM 216  C C   ? CYS A 1  27 ?  -3.853   6.702   0.724 1.000 96.950 ? 27  CYS A C   1 
ATOM 217  C CB  ? CYS A 1  27 ?  -2.329   7.064   2.670 1.000 96.950 ? 27  CYS A CB  1 
ATOM 218  O O   ? CYS A 1  27 ?  -5.045   7.015   0.743 1.000 96.950 ? 27  CYS A O   1 
ATOM 219  S SG  ? CYS A 1  27 ?  -0.607   7.452   3.055 1.000 96.950 ? 27  CYS A SG  1 
ATOM 220  N N   ? GLY A 1  28 ?  -3.329   5.604   0.207 1.000 97.270 ? 28  GLY A N   1 
ATOM 221  C CA  ? GLY A 1  28 ?  -4.227   4.562  -0.264 1.000 97.270 ? 28  GLY A CA  1 
ATOM 222  C C   ? GLY A 1  28 ?  -4.357   3.403   0.706 1.000 97.270 ? 28  GLY A C   1 
ATOM 223  O O   ? GLY A 1  28 ?  -3.717   3.394   1.760 1.000 97.270 ? 28  GLY A O   1 
ATOM 224  N N   ? GLY A 1  29 ?  -5.181   2.453   0.432 1.000 98.100 ? 29  GLY A N   1 
ATOM 225  C CA  ? GLY A 1  29 ?  -5.396   1.205   1.147 1.000 98.100 ? 29  GLY A CA  1 
ATOM 226  C C   ? GLY A 1  29 ?  -6.035   0.129   0.290 1.000 98.100 ? 29  GLY A C   1 
ATOM 227  O O   ? GLY A 1  29 ?  -6.352   0.364  -0.878 1.000 98.100 ? 29  GLY A O   1 
ATOM 228  N N   ? THR A 1  30 ?  -6.112  -1.045   0.949 1.000 98.530 ? 30  THR A N   1 
ATOM 229  C CA  ? THR A 1  30 ?  -6.692  -2.196   0.265 1.000 98.530 ? 30  THR A CA  1 
ATOM 230  C C   ? THR A 1  30 ?  -7.775  -2.844   1.122 1.000 98.530 ? 30  THR A C   1 
ATOM 231  C CB  ? THR A 1  30 ?  -5.615  -3.240  -0.083 1.000 98.530 ? 30  THR A CB  1 
ATOM 232  O O   ? THR A 1  30 ?  -7.535  -3.184   2.283 1.000 98.530 ? 30  THR A O   1 
ATOM 233  C CG2 ? THR A 1  30 ?  -6.202  -4.380  -0.909 1.000 98.530 ? 30  THR A CG2 1 
ATOM 234  O OG1 ? THR A 1  30 ?  -4.571  -2.608  -0.835 1.000 98.530 ? 30  THR A OG1 1 
ATOM 235  N N   ? LEU A 1  31 ?  -9.010  -2.925   0.533 1.000 98.530 ? 31  LEU A N   1 
ATOM 236  C CA  ? LEU A 1  31 ? -10.080  -3.647   1.214 1.000 98.530 ? 31  LEU A CA  1 
ATOM 237  C C   ? LEU A 1  31 ?  -9.846  -5.153   1.150 1.000 98.530 ? 31  LEU A C   1 
ATOM 238  C CB  ? LEU A 1  31 ? -11.437  -3.303   0.596 1.000 98.530 ? 31  LEU A CB  1 
ATOM 239  O O   ? LEU A 1  31 ?  -9.952  -5.756   0.080 1.000 98.530 ? 31  LEU A O   1 
ATOM 240  C CG  ? LEU A 1  31 ? -12.668  -3.880   1.297 1.000 98.530 ? 31  LEU A CG  1 
ATOM 241  C CD1 ? LEU A 1  31 ? -12.786  -3.317   2.709 1.000 98.530 ? 31  LEU A CD1 1 
ATOM 242  C CD2 ? LEU A 1  31 ? -13.929  -3.587   0.491 1.000 98.530 ? 31  LEU A CD2 1 
ATOM 243  N N   ? ILE A 1  32 ?  -9.541  -5.854   2.330 1.000 98.260 ? 32  ILE A N   1 
ATOM 244  C CA  ? ILE A 1  32 ?  -9.157  -7.261   2.337 1.000 98.260 ? 32  ILE A CA  1 
ATOM 245  C C   ? ILE A 1  32 ? -10.185  -8.073   3.121 1.000 98.260 ? 32  ILE A C   1 
ATOM 246  C CB  ? ILE A 1  32 ?  -7.747  -7.459   2.936 1.000 98.260 ? 32  ILE A CB  1 
ATOM 247  O O   ? ILE A 1  32 ? -10.134  -9.305   3.135 1.000 98.260 ? 32  ILE A O   1 
ATOM 248  C CG1 ? ILE A 1  32 ?  -7.672  -6.844   4.338 1.000 98.260 ? 32  ILE A CG1 1 
ATOM 249  C CG2 ? ILE A 1  32 ?  -6.680  -6.859   2.017 1.000 98.260 ? 32  ILE A CG2 1 
ATOM 250  C CD1 ? ILE A 1  32 ?  -6.440  -7.258   5.131 1.000 98.260 ? 32  ILE A CD1 1 
ATOM 251  N N   ? HIS A 1  33 ? -11.133  -7.324   3.751 1.000 97.910 ? 33  HIS A N   1 
ATOM 252  C CA  ? HIS A 1  33 ? -12.235  -7.825   4.564 1.000 97.910 ? 33  HIS A CA  1 
ATOM 253  C C   ? HIS A 1  33 ? -13.351  -6.791   4.676 1.000 97.910 ? 33  HIS A C   1 
ATOM 254  C CB  ? HIS A 1  33 ? -11.738  -8.214   5.958 1.000 97.910 ? 33  HIS A CB  1 
ATOM 255  O O   ? HIS A 1  33 ? -13.097  -5.587   4.600 1.000 97.910 ? 33  HIS A O   1 
ATOM 256  C CG  ? HIS A 1  33 ? -12.748  -8.965   6.766 1.000 97.910 ? 33  HIS A CG  1 
ATOM 257  C CD2 ? HIS A 1  33 ? -12.892 -10.290   7.000 1.000 97.910 ? 33  HIS A CD2 1 
ATOM 258  N ND1 ? HIS A 1  33 ? -13.771  -8.339   7.446 1.000 97.910 ? 33  HIS A ND1 1 
ATOM 259  C CE1 ? HIS A 1  33 ? -14.501  -9.251   8.066 1.000 97.910 ? 33  HIS A CE1 1 
ATOM 260  N NE2 ? HIS A 1  33 ? -13.989 -10.443   7.811 1.000 97.910 ? 33  HIS A NE2 1 
ATOM 261  N N   ? PRO A 1  34 ? -14.717  -7.314   4.952 1.000 97.280 ? 34  PRO A N   1 
ATOM 262  C CA  ? PRO A 1  34 ? -15.826  -6.358   4.990 1.000 97.280 ? 34  PRO A CA  1 
ATOM 263  C C   ? PRO A 1  34 ? -15.607  -5.240   6.007 1.000 97.280 ? 34  PRO A C   1 
ATOM 264  C CB  ? PRO A 1  34 ? -17.026  -7.225   5.381 1.000 97.280 ? 34  PRO A CB  1 
ATOM 265  O O   ? PRO A 1  34 ? -16.179  -4.155   5.871 1.000 97.280 ? 34  PRO A O   1 
ATOM 266  C CG  ? PRO A 1  34 ? -16.697  -8.588   4.863 1.000 97.280 ? 34  PRO A CG  1 
ATOM 267  C CD  ? PRO A 1  34 ? -15.217  -8.804   4.995 1.000 97.280 ? 34  PRO A CD  1 
ATOM 268  N N   ? LYS A 1  35 ? -14.702  -5.443   6.934 1.000 97.840 ? 35  LYS A N   1 
ATOM 269  C CA  ? LYS A 1  35 ? -14.511  -4.440   7.978 1.000 97.840 ? 35  LYS A CA  1 
ATOM 270  C C   ? LYS A 1  35 ? -13.046  -4.027   8.082 1.000 97.840 ? 35  LYS A C   1 
ATOM 271  C CB  ? LYS A 1  35 ? -15.004  -4.968   9.326 1.000 97.840 ? 35  LYS A CB  1 
ATOM 272  O O   ? LYS A 1  35 ? -12.664  -3.301   9.003 1.000 97.840 ? 35  LYS A O   1 
ATOM 273  C CG  ? LYS A 1  35 ? -16.513  -5.139   9.410 1.000 97.840 ? 35  LYS A CG  1 
ATOM 274  C CD  ? LYS A 1  35 ? -16.955  -5.530  10.815 1.000 97.840 ? 35  LYS A CD  1 
ATOM 275  C CE  ? LYS A 1  35 ? -18.472  -5.574  10.933 1.000 97.840 ? 35  LYS A CE  1 
ATOM 276  N NZ  ? LYS A 1  35 ? -18.910  -5.888  12.326 1.000 97.840 ? 35  LYS A NZ  1 
ATOM 277  N N   ? TRP A 1  36 ? -12.193  -4.587   7.214 1.000 98.270 ? 36  TRP A N   1 
ATOM 278  C CA  ? TRP A 1  36 ? -10.769  -4.347   7.420 1.000 98.270 ? 36  TRP A CA  1 
ATOM 279  C C   ? TRP A 1  36 ? -10.115  -3.826   6.144 1.000 98.270 ? 36  TRP A C   1 
ATOM 280  C CB  ? TRP A 1  36 ? -10.068  -5.628   7.881 1.000 98.270 ? 36  TRP A CB  1 
ATOM 281  O O   ? TRP A 1  36 ? -10.366  -4.345   5.054 1.000 98.270 ? 36  TRP A O   1 
ATOM 282  C CG  ? TRP A 1  36 ? -10.402  -6.033   9.286 1.000 98.270 ? 36  TRP A CG  1 
ATOM 283  C CD1 ? TRP A 1  36 ? -11.387  -6.893   9.683 1.000 98.270 ? 36  TRP A CD1 1 
ATOM 284  C CD2 ? TRP A 1  36 ?  -9.752  -5.588  10.480 1.000 98.270 ? 36  TRP A CD2 1 
ATOM 285  C CE2 ? TRP A 1  36 ? -10.395  -6.221  11.567 1.000 98.270 ? 36  TRP A CE2 1 
ATOM 286  C CE3 ? TRP A 1  36 ?  -8.685  -4.716  10.737 1.000 98.270 ? 36  TRP A CE3 1 
ATOM 287  N NE1 ? TRP A 1  36 ? -11.388  -7.011  11.054 1.000 98.270 ? 36  TRP A NE1 1 
ATOM 288  C CH2 ? TRP A 1  36 ?  -8.961  -5.150  13.115 1.000 98.270 ? 36  TRP A CH2 1 
ATOM 289  C CZ2 ? TRP A 1  36 ? -10.006  -6.008  12.891 1.000 98.270 ? 36  TRP A CZ2 1 
ATOM 290  C CZ3 ? TRP A 1  36 ?  -8.300  -4.506  12.056 1.000 98.270 ? 36  TRP A CZ3 1 
ATOM 291  N N   ? VAL A 1  37 ?  -9.316  -2.774   6.339 1.000 98.440 ? 37  VAL A N   1 
ATOM 292  C CA  ? VAL A 1  37 ?  -8.495  -2.171   5.294 1.000 98.440 ? 37  VAL A CA  1 
ATOM 293  C C   ? VAL A 1  37 ?  -7.016  -2.345   5.635 1.000 98.440 ? 37  VAL A C   1 
ATOM 294  C CB  ? VAL A 1  37 ?  -8.826  -0.674   5.104 1.000 98.440 ? 37  VAL A CB  1 
ATOM 295  O O   ? VAL A 1  37 ?  -6.602  -2.107   6.772 1.000 98.440 ? 37  VAL A O   1 
ATOM 296  C CG1 ? VAL A 1  37 ?  -7.826  -0.016   4.156 1.000 98.440 ? 37  VAL A CG1 1 
ATOM 297  C CG2 ? VAL A 1  37 ? -10.252  -0.506   4.583 1.000 98.440 ? 37  VAL A CG2 1 
ATOM 298  N N   ? LEU A 1  38 ?  -6.273  -2.855   4.665 1.000 98.590 ? 38  LEU A N   1 
ATOM 299  C CA  ? LEU A 1  38 ?  -4.822  -2.973   4.758 1.000 98.590 ? 38  LEU A CA  1 
ATOM 300  C C   ? LEU A 1  38 ?  -4.138  -1.750   4.156 1.000 98.590 ? 38  LEU A C   1 
ATOM 301  C CB  ? LEU A 1  38 ?  -4.340  -4.242   4.050 1.000 98.590 ? 38  LEU A CB  1 
ATOM 302  O O   ? LEU A 1  38 ?  -4.422  -1.372   3.017 1.000 98.590 ? 38  LEU A O   1 
ATOM 303  C CG  ? LEU A 1  38 ?  -2.832  -4.496   4.064 1.000 98.590 ? 38  LEU A CG  1 
ATOM 304  C CD1 ? LEU A 1  38 ?  -2.344  -4.709   5.494 1.000 98.590 ? 38  LEU A CD1 1 
ATOM 305  C CD2 ? LEU A 1  38 ?  -2.483  -5.695   3.190 1.000 98.590 ? 38  LEU A CD2 1 
ATOM 306  N N   ? THR A 1  39 ?  -3.164  -1.075   4.909 1.000 98.530 ? 39  THR A N   1 
ATOM 307  C CA  ? THR A 1  39 ?  -2.446   0.101   4.430 1.000 98.530 ? 39  THR A CA  1 
ATOM 308  C C   ? THR A 1  39 ?  -1.044   0.160   5.031 1.000 98.530 ? 39  THR A C   1 
ATOM 309  C CB  ? THR A 1  39 ?  -3.207   1.396   4.768 1.000 98.530 ? 39  THR A CB  1 
ATOM 310  O O   ? THR A 1  39 ?  -0.616  -0.773   5.714 1.000 98.530 ? 39  THR A O   1 
ATOM 311  C CG2 ? THR A 1  39 ?  -3.164   1.685   6.265 1.000 98.530 ? 39  THR A CG2 1 
ATOM 312  O OG1 ? THR A 1  39 ?  -2.610   2.492   4.064 1.000 98.530 ? 39  THR A OG1 1 
ATOM 313  N N   ? ALA A 1  40 ?  -0.326   1.164   4.731 1.000 98.330 ? 40  ALA A N   1 
ATOM 314  C CA  ? ALA A 1  40 ?   1.034   1.289   5.250 1.000 98.330 ? 40  ALA A CA  1 
ATOM 315  C C   ? ALA A 1  40 ?   1.038   1.948   6.626 1.000 98.330 ? 40  ALA A C   1 
ATOM 316  C CB  ? ALA A 1  40 ?   1.903   2.084   4.279 1.000 98.330 ? 40  ALA A CB  1 
ATOM 317  O O   ? ALA A 1  40 ?   0.276   2.886   6.874 1.000 98.330 ? 40  ALA A O   1 
ATOM 318  N N   ? ALA A 1  41 ?   1.904   1.456   7.516 1.000 97.720 ? 41  ALA A N   1 
ATOM 319  C CA  ? ALA A 1  41 ?   2.018   1.979   8.875 1.000 97.720 ? 41  ALA A CA  1 
ATOM 320  C C   ? ALA A 1  41 ?   2.449   3.443   8.865 1.000 97.720 ? 41  ALA A C   1 
ATOM 321  C CB  ? ALA A 1  41 ?   3.003   1.142   9.687 1.000 97.720 ? 41  ALA A CB  1 
ATOM 322  O O   ? ALA A 1  41 ?   2.082   4.210   9.758 1.000 97.720 ? 41  ALA A O   1 
ATOM 323  N N   ? HIS A 1  42 ?   3.249   3.787   7.888 1.000 96.750 ? 42  HIS A N   1 
ATOM 324  C CA  ? HIS A 1  42 ?   3.751   5.155   7.820 1.000 96.750 ? 42  HIS A CA  1 
ATOM 325  C C   ? HIS A 1  42 ?   2.655   6.124   7.391 1.000 96.750 ? 42  HIS A C   1 
ATOM 326  C CB  ? HIS A 1  42 ?   4.937   5.244   6.857 1.000 96.750 ? 42  HIS A CB  1 
ATOM 327  O O   ? HIS A 1  42 ?   2.853   7.341   7.409 1.000 96.750 ? 42  HIS A O   1 
ATOM 328  C CG  ? HIS A 1  42 ?   4.546   5.163   5.416 1.000 96.750 ? 42  HIS A CG  1 
ATOM 329  C CD2 ? HIS A 1  42 ?   4.164   6.125   4.543 1.000 96.750 ? 42  HIS A CD2 1 
ATOM 330  N ND1 ? HIS A 1  42 ?   4.517   3.975   4.718 1.000 96.750 ? 42  HIS A ND1 1 
ATOM 331  C CE1 ? HIS A 1  42 ?   4.135   4.211   3.474 1.000 96.750 ? 42  HIS A CE1 1 
ATOM 332  N NE2 ? HIS A 1  42 ?   3.914   5.508   3.342 1.000 96.750 ? 42  HIS A NE2 1 
ATOM 333  N N   ? CYS A 1  43 ?   1.418   5.573   7.125 1.000 95.870 ? 43  CYS A N   1 
ATOM 334  C CA  ? CYS A 1  43 ?   0.264   6.373   6.729 1.000 95.870 ? 43  CYS A CA  1 
ATOM 335  C C   ? CYS A 1  43 ?  -0.575   6.757   7.942 1.000 95.870 ? 43  CYS A C   1 
ATOM 336  C CB  ? CYS A 1  43 ?  -0.597   5.610   5.723 1.000 95.870 ? 43  CYS A CB  1 
ATOM 337  O O   ? CYS A 1  43 ?  -1.537   7.517   7.822 1.000 95.870 ? 43  CYS A O   1 
ATOM 338  S SG  ? CYS A 1  43 ?   0.113   5.536   4.064 1.000 95.870 ? 43  CYS A SG  1 
ATOM 339  N N   ? GLN A 1  44 ?  -0.295   6.188   9.065 1.000 90.180 ? 44  GLN A N   1 
ATOM 340  C CA  ? GLN A 1  44 ?  -1.120   6.297  10.264 1.000 90.180 ? 44  GLN A CA  1 
ATOM 341  C C   ? GLN A 1  44 ?  -1.336   7.757  10.653 1.000 90.180 ? 44  GLN A C   1 
ATOM 342  C CB  ? GLN A 1  44 ?  -0.483   5.532  11.426 1.000 90.180 ? 44  GLN A CB  1 
ATOM 343  O O   ? GLN A 1  44 ?  -0.375   8.519  10.779 1.000 90.180 ? 44  GLN A O   1 
ATOM 344  C CG  ? GLN A 1  44 ?  -1.325   5.527  12.694 1.000 90.180 ? 44  GLN A CG  1 
ATOM 345  C CD  ? GLN A 1  44 ?  -0.687   4.735  13.820 1.000 90.180 ? 44  GLN A CD  1 
ATOM 346  N NE2 ? GLN A 1  44 ?  -0.985   5.117  15.057 1.000 90.180 ? 44  GLN A NE2 1 
ATOM 347  O OE1 ? GLN A 1  44 ?   0.067   3.787  13.579 1.000 90.180 ? 44  GLN A OE1 1 
ATOM 348  N N   ? MET A 1  45 ?  -2.605   8.155  10.800 1.000 83.650 ? 45  MET A N   1 
ATOM 349  C CA  ? MET A 1  45 ?  -3.020   9.466  11.290 1.000 83.650 ? 45  MET A CA  1 
ATOM 350  C C   ? MET A 1  45 ?  -4.319   9.364  12.084 1.000 83.650 ? 45  MET A C   1 
ATOM 351  C CB  ? MET A 1  45 ?  -3.193  10.446  10.129 1.000 83.650 ? 45  MET A CB  1 
ATOM 352  O O   ? MET A 1  45 ?  -5.214   8.598  11.721 1.000 83.650 ? 45  MET A O   1 
ATOM 353  C CG  ? MET A 1  45 ?  -1.914  10.703   9.349 1.000 83.650 ? 45  MET A CG  1 
ATOM 354  S SD  ? MET A 1  45 ?  -2.124  11.993   8.060 1.000 83.650 ? 45  MET A SD  1 
ATOM 355  C CE  ? MET A 1  45 ?  -0.511  11.886   7.235 1.000 83.650 ? 45  MET A CE  1 
ATOM 356  N N   ? ASP A 1  46 ?  -4.350  10.082  13.382 1.000 77.560 ? 46  ASP A N   1 
ATOM 357  C CA  ? ASP A 1  46 ?  -5.540  10.146  14.224 1.000 77.560 ? 46  ASP A CA  1 
ATOM 358  C C   ? ASP A 1  46 ?  -6.678  10.874  13.512 1.000 77.560 ? 46  ASP A C   1 
ATOM 359  C CB  ? ASP A 1  46 ?  -5.223  10.837  15.551 1.000 77.560 ? 46  ASP A CB  1 
ATOM 360  O O   ? ASP A 1  46 ?  -6.444  11.841  12.784 1.000 77.560 ? 46  ASP A O   1 
ATOM 361  C CG  ? ASP A 1  46 ?  -4.339   9.999  16.459 1.000 77.560 ? 46  ASP A CG  1 
ATOM 362  O OD1 ? ASP A 1  46 ?  -4.300   8.760  16.298 1.000 77.560 ? 46  ASP A OD1 1 
ATOM 363  O OD2 ? ASP A 1  46 ?  -3.678  10.583  17.345 1.000 77.560 ? 46  ASP A OD2 1 
ATOM 364  N N   ? LEU A 1  47 ?  -7.786  10.197  12.938 1.000 75.220 ? 47  LEU A N   1 
ATOM 365  C CA  ? LEU A 1  47 ?  -8.994  10.743  12.329 1.000 75.220 ? 47  LEU A CA  1 
ATOM 366  C C   ? LEU A 1  47 ?  -8.934  10.631  10.809 1.000 75.220 ? 47  LEU A C   1 
ATOM 367  C CB  ? LEU A 1  47 ?  -9.187  12.206  12.737 1.000 75.220 ? 47  LEU A CB  1 
ATOM 368  O O   ? LEU A 1  47 ?  -8.900  11.645  10.108 1.000 75.220 ? 47  LEU A O   1 
ATOM 369  C CG  ? LEU A 1  47 ?  -9.410  12.470  14.227 1.000 75.220 ? 47  LEU A CG  1 
ATOM 370  C CD1 ? LEU A 1  47 ?  -9.459  13.970  14.498 1.000 75.220 ? 47  LEU A CD1 1 
ATOM 371  C CD2 ? LEU A 1  47 ? -10.690  11.792  14.704 1.000 75.220 ? 47  LEU A CD2 1 
ATOM 372  N N   ? THR A 1  48 ?  -9.038   9.390  10.393 1.000 88.390 ? 48  THR A N   1 
ATOM 373  C CA  ? THR A 1  48 ?  -8.949   9.117   8.962 1.000 88.390 ? 48  THR A CA  1 
ATOM 374  C C   ? THR A 1  48 ? -10.300   8.667   8.413 1.000 88.390 ? 48  THR A C   1 
ATOM 375  C CB  ? THR A 1  48 ?  -7.886   8.043   8.664 1.000 88.390 ? 48  THR A CB  1 
ATOM 376  O O   ? THR A 1  48 ? -10.963   7.813   9.005 1.000 88.390 ? 48  THR A O   1 
ATOM 377  C CG2 ? THR A 1  48 ?  -7.729   7.828   7.162 1.000 88.390 ? 48  THR A CG2 1 
ATOM 378  O OG1 ? THR A 1  48 ?  -6.629   8.459   9.210 1.000 88.390 ? 48  THR A OG1 1 
ATOM 379  N N   ? ARG A 1  49 ? -10.782   9.423   7.416 1.000 94.920 ? 49  ARG A N   1 
ATOM 380  C CA  ? ARG A 1  49 ? -11.915   9.005   6.597 1.000 94.920 ? 49  ARG A CA  1 
ATOM 381  C C   ? ARG A 1  49 ? -11.490   7.971   5.559 1.000 94.920 ? 49  ARG A C   1 
ATOM 382  C CB  ? ARG A 1  49 ? -12.553  10.211   5.904 1.000 94.920 ? 49  ARG A CB  1 
ATOM 383  O O   ? ARG A 1  49 ? -10.474   8.145   4.883 1.000 94.920 ? 49  ARG A O   1 
ATOM 384  C CG  ? ARG A 1  49 ? -13.886   9.907   5.240 1.000 94.920 ? 49  ARG A CG  1 
ATOM 385  C CD  ? ARG A 1  49 ? -14.550  11.168   4.704 1.000 94.920 ? 49  ARG A CD  1 
ATOM 386  N NE  ? ARG A 1  49 ? -15.737  10.857   3.912 1.000 94.920 ? 49  ARG A NE  1 
ATOM 387  N NH1 ? ARG A 1  49 ? -14.642  10.889   1.878 1.000 94.920 ? 49  ARG A NH1 1 
ATOM 388  N NH2 ? ARG A 1  49 ? -16.890  10.447   1.969 1.000 94.920 ? 49  ARG A NH2 1 
ATOM 389  C CZ  ? ARG A 1  49 ? -15.753  10.732   2.588 1.000 94.920 ? 49  ARG A CZ  1 
ATOM 390  N N   ? VAL A 1  50 ? -12.228   6.778   5.541 1.000 96.800 ? 50  VAL A N   1 
ATOM 391  C CA  ? VAL A 1  50 ? -11.975   5.719   4.570 1.000 96.800 ? 50  VAL A CA  1 
ATOM 392  C C   ? VAL A 1  50 ? -13.055   5.738   3.491 1.000 96.800 ? 50  VAL A C   1 
ATOM 393  C CB  ? VAL A 1  50 ? -11.920   4.330   5.245 1.000 96.800 ? 50  VAL A CB  1 
ATOM 394  O O   ? VAL A 1  50 ? -14.240   5.563   3.787 1.000 96.800 ? 50  VAL A O   1 
ATOM 395  C CG1 ? VAL A 1  50 ? -11.686   3.234   4.207 1.000 96.800 ? 50  VAL A CG1 1 
ATOM 396  C CG2 ? VAL A 1  50 ? -10.830   4.300   6.314 1.000 96.800 ? 50  VAL A CG2 1 
ATOM 397  N N   ? VAL A 1  51 ? -12.642   6.011   2.255 1.000 96.790 ? 51  VAL A N   1 
ATOM 398  C CA  ? VAL A 1  51 ? -13.580   6.148   1.146 1.000 96.790 ? 51  VAL A CA  1 
ATOM 399  C C   ? VAL A 1  51 ? -13.401   4.988   0.171 1.000 96.790 ? 51  VAL A C   1 
ATOM 400  C CB  ? VAL A 1  51 ? -13.397   7.495   0.411 1.000 96.790 ? 51  VAL A CB  1 
ATOM 401  O O   ? VAL A 1  51 ? -12.294   4.743  -0.316 1.000 96.790 ? 51  VAL A O   1 
ATOM 402  C CG1 ? VAL A 1  51 ? -14.407   7.631  -0.727 1.000 96.790 ? 51  VAL A CG1 1 
ATOM 403  C CG2 ? VAL A 1  51 ? -13.531   8.660   1.391 1.000 96.790 ? 51  VAL A CG2 1 
ATOM 404  N N   ? LEU A 1  52 ? -14.543   4.232  -0.110 1.000 96.830 ? 52  LEU A N   1 
ATOM 405  C CA  ? LEU A 1  52 ? -14.568   3.109  -1.041 1.000 96.830 ? 52  LEU A CA  1 
ATOM 406  C C   ? LEU A 1  52 ? -15.479   3.407  -2.227 1.000 96.830 ? 52  LEU A C   1 
ATOM 407  C CB  ? LEU A 1  52 ? -15.034   1.835  -0.332 1.000 96.830 ? 52  LEU A CB  1 
ATOM 408  O O   ? LEU A 1  52 ? -16.465   4.135  -2.090 1.000 96.830 ? 52  LEU A O   1 
ATOM 409  C CG  ? LEU A 1  52 ? -14.156   1.340   0.819 1.000 96.830 ? 52  LEU A CG  1 
ATOM 410  C CD1 ? LEU A 1  52 ? -14.759   1.750   2.159 1.000 96.830 ? 52  LEU A CD1 1 
ATOM 411  C CD2 ? LEU A 1  52 ? -13.981  -0.173   0.746 1.000 96.830 ? 52  LEU A CD2 1 
ATOM 412  N N   ? GLY A 1  53 ? -15.047   2.879  -3.432 1.000 94.930 ? 53  GLY A N   1 
ATOM 413  C CA  ? GLY A 1  53 ? -15.930   2.962  -4.585 1.000 94.930 ? 53  GLY A CA  1 
ATOM 414  C C   ? GLY A 1  53 ? -15.702   4.207  -5.422 1.000 94.930 ? 53  GLY A C   1 
ATOM 415  O O   ? GLY A 1  53 ? -16.445   4.467  -6.371 1.000 94.930 ? 53  GLY A O   1 
ATOM 416  N N   ? ALA A 1  54 ? -14.604   4.965  -5.109 1.000 93.730 ? 54  ALA A N   1 
ATOM 417  C CA  ? ALA A 1  54 ? -14.326   6.223  -5.796 1.000 93.730 ? 54  ALA A CA  1 
ATOM 418  C C   ? ALA A 1  54 ? -13.435   5.997  -7.015 1.000 93.730 ? 54  ALA A C   1 
ATOM 419  C CB  ? ALA A 1  54 ? -13.673   7.219  -4.841 1.000 93.730 ? 54  ALA A CB  1 
ATOM 420  O O   ? ALA A 1  54 ? -12.386   5.356  -6.914 1.000 93.730 ? 54  ALA A O   1 
ATOM 421  N N   ? HIS A 1  55 ? -13.870   6.398  -8.159 1.000 94.690 ? 55  HIS A N   1 
ATOM 422  C CA  ? HIS A 1  55 ? -12.992   6.541  -9.316 1.000 94.690 ? 55  HIS A CA  1 
ATOM 423  C C   ? HIS A 1  55 ? -12.412   7.949  -9.397 1.000 94.690 ? 55  HIS A C   1 
ATOM 424  C CB  ? HIS A 1  55 ? -13.746   6.208 -10.605 1.000 94.690 ? 55  HIS A CB  1 
ATOM 425  O O   ? HIS A 1  55 ? -11.219   8.119  -9.656 1.000 94.690 ? 55  HIS A O   1 
ATOM 426  C CG  ? HIS A 1  55 ? -12.897   6.289 -11.834 1.000 94.690 ? 55  HIS A CG  1 
ATOM 427  C CD2 ? HIS A 1  55 ? -12.887   7.183 -12.850 1.000 94.690 ? 55  HIS A CD2 1 
ATOM 428  N ND1 ? HIS A 1  55 ? -11.916   5.366 -12.122 1.000 94.690 ? 55  HIS A ND1 1 
ATOM 429  C CE1 ? HIS A 1  55 ? -11.337   5.690 -13.266 1.000 94.690 ? 55  HIS A CE1 1 
ATOM 430  N NE2 ? HIS A 1  55 ? -11.908   6.789 -13.728 1.000 94.690 ? 55  HIS A NE2 1 
ATOM 431  N N   ? TRP A 1  56 ? -13.282   8.970  -9.117 1.000 92.920 ? 56  TRP A N   1 
ATOM 432  C CA  ? TRP A 1  56 ? -12.872  10.367  -9.010 1.000 92.920 ? 56  TRP A CA  1 
ATOM 433  C C   ? TRP A 1  56 ? -12.769  10.794  -7.550 1.000 92.920 ? 56  TRP A C   1 
ATOM 434  C CB  ? TRP A 1  56 ? -13.855  11.275  -9.754 1.000 92.920 ? 56  TRP A CB  1 
ATOM 435  O O   ? TRP A 1  56 ? -13.667  10.516  -6.751 1.000 92.920 ? 56  TRP A O   1 
ATOM 436  C CG  ? TRP A 1  56 ? -13.936  11.008 -11.227 1.000 92.920 ? 56  TRP A CG  1 
ATOM 437  C CD1 ? TRP A 1  56 ? -14.770  10.129 -11.860 1.000 92.920 ? 56  TRP A CD1 1 
ATOM 438  C CD2 ? TRP A 1  56 ? -13.149  11.624 -12.251 1.000 92.920 ? 56  TRP A CD2 1 
ATOM 439  C CE2 ? TRP A 1  56 ? -13.560  11.070 -13.483 1.000 92.920 ? 56  TRP A CE2 1 
ATOM 440  C CE3 ? TRP A 1  56 ? -12.136  12.592 -12.246 1.000 92.920 ? 56  TRP A CE3 1 
ATOM 441  N NE1 ? TRP A 1  56 ? -14.549  10.161 -13.217 1.000 92.920 ? 56  TRP A NE1 1 
ATOM 442  C CH2 ? TRP A 1  56 ? -12.002  12.401 -14.668 1.000 92.920 ? 56  TRP A CH2 1 
ATOM 443  C CZ2 ? TRP A 1  56 ? -12.992  11.452 -14.701 1.000 92.920 ? 56  TRP A CZ2 1 
ATOM 444  C CZ3 ? TRP A 1  56 ? -11.571  12.971 -13.458 1.000 92.920 ? 56  TRP A CZ3 1 
ATOM 445  N N   ? LEU A 1  57 ? -11.711  11.528  -7.144 1.000 85.430 ? 57  LEU A N   1 
ATOM 446  C CA  ? LEU A 1  57 ? -11.402  11.887  -5.764 1.000 85.430 ? 57  LEU A CA  1 
ATOM 447  C C   ? LEU A 1  57 ? -12.396  12.916  -5.235 1.000 85.430 ? 57  LEU A C   1 
ATOM 448  C CB  ? LEU A 1  57 ?  -9.977  12.435  -5.658 1.000 85.430 ? 57  LEU A CB  1 
ATOM 449  O O   ? LEU A 1  57 ? -12.787  12.864  -4.066 1.000 85.430 ? 57  LEU A O   1 
ATOM 450  C CG  ? LEU A 1  57 ?  -8.857  11.398  -5.564 1.000 85.430 ? 57  LEU A CG  1 
ATOM 451  C CD1 ? LEU A 1  57 ?  -7.495  12.086  -5.573 1.000 85.430 ? 57  LEU A CD1 1 
ATOM 452  C CD2 ? LEU A 1  57 ?  -9.022  10.544  -4.312 1.000 85.430 ? 57  LEU A CD2 1 
ATOM 453  N N   ? TYR A 1  58 ? -12.979  13.739  -6.049 1.000 81.120 ? 58  TYR A N   1 
ATOM 454  C CA  ? TYR A 1  58 ? -13.784  14.851  -5.555 1.000 81.120 ? 58  TYR A CA  1 
ATOM 455  C C   ? TYR A 1  58 ? -15.193  14.803  -6.133 1.000 81.120 ? 58  TYR A C   1 
ATOM 456  C CB  ? TYR A 1  58 ? -13.124  16.189  -5.900 1.000 81.120 ? 58  TYR A CB  1 
ATOM 457  O O   ? TYR A 1  58 ? -16.102  15.466  -5.627 1.000 81.120 ? 58  TYR A O   1 
ATOM 458  C CG  ? TYR A 1  58 ? -11.711  16.319  -5.384 1.000 81.120 ? 58  TYR A CG  1 
ATOM 459  C CD1 ? TYR A 1  58 ? -11.456  16.435  -4.019 1.000 81.120 ? 58  TYR A CD1 1 
ATOM 460  C CD2 ? TYR A 1  58 ? -10.630  16.328  -6.259 1.000 81.120 ? 58  TYR A CD2 1 
ATOM 461  C CE1 ? TYR A 1  58 ? -10.156  16.558  -3.539 1.000 81.120 ? 58  TYR A CE1 1 
ATOM 462  C CE2 ? TYR A 1  58 ?  -9.326  16.450  -5.790 1.000 81.120 ? 58  TYR A CE2 1 
ATOM 463  O OH  ? TYR A 1  58 ?  -7.811  16.685  -3.961 1.000 81.120 ? 58  TYR A OH  1 
ATOM 464  C CZ  ? TYR A 1  58 ?  -9.100  16.564  -4.430 1.000 81.120 ? 58  TYR A CZ  1 
ATOM 465  N N   ? TRP A 1  59 ? -15.383  13.881  -7.137 1.000 77.400 ? 59  TRP A N   1 
ATOM 466  C CA  ? TRP A 1  59 ? -16.697  13.775  -7.762 1.000 77.400 ? 59  TRP A CA  1 
ATOM 467  C C   ? TRP A 1  59 ? -16.986  12.337  -8.181 1.000 77.400 ? 59  TRP A C   1 
ATOM 468  C CB  ? TRP A 1  59 ? -16.793  14.703  -8.976 1.000 77.400 ? 59  TRP A CB  1 
ATOM 469  O O   ? TRP A 1  59 ? -16.094  11.632  -8.658 1.000 77.400 ? 59  TRP A O   1 
ATOM 470  C CG  ? TRP A 1  59 ? -15.574  14.691  -9.849 1.000 77.400 ? 59  TRP A CG  1 
ATOM 471  C CD1 ? TRP A 1  59 ? -14.938  13.595 -10.362 1.000 77.400 ? 59  TRP A CD1 1 
ATOM 472  C CD2 ? TRP A 1  59 ? -14.841  15.832 -10.306 1.000 77.400 ? 59  TRP A CD2 1 
ATOM 473  C CE2 ? TRP A 1  59 ? -13.771  15.352 -11.094 1.000 77.400 ? 59  TRP A CE2 1 
ATOM 474  C CE3 ? TRP A 1  59 ? -14.985  17.214 -10.127 1.000 77.400 ? 59  TRP A CE3 1 
ATOM 475  N NE1 ? TRP A 1  59 ? -13.853  13.986 -11.112 1.000 77.400 ? 59  TRP A NE1 1 
ATOM 476  C CH2 ? TRP A 1  59 ? -13.014  17.555 -11.511 1.000 77.400 ? 59  TRP A CH2 1 
ATOM 477  C CZ2 ? TRP A 1  59 ? -12.850  16.208 -11.703 1.000 77.400 ? 59  TRP A CZ2 1 
ATOM 478  C CZ3 ? TRP A 1  59 ? -14.067  18.064 -10.733 1.000 77.400 ? 59  TRP A CZ3 1 
ATOM 479  N N   ? SER A 1  60 ? -18.095  11.729  -7.638 1.000 74.330 ? 60  SER A N   1 
ATOM 480  C CA  ? SER A 1  60 ? -18.392  10.357  -8.035 1.000 74.330 ? 60  SER A CA  1 
ATOM 481  C C   ? SER A 1  60 ? -19.653  10.289  -8.890 1.000 74.330 ? 60  SER A C   1 
ATOM 482  C CB  ? SER A 1  60 ? -18.553   9.465  -6.803 1.000 74.330 ? 60  SER A CB  1 
ATOM 483  O O   ? SER A 1  60 ? -20.610  11.028  -8.652 1.000 74.330 ? 60  SER A O   1 
ATOM 484  O OG  ? SER A 1  60 ? -18.989   8.169  -7.173 1.000 74.330 ? 60  SER A OG  1 
ATOM 485  N N   ? ASP A 1  61 ? -19.603   9.556  -9.999 1.000 71.160 ? 61  ASP A N   1 
ATOM 486  C CA  ? ASP A 1  61 ? -20.788   9.226 -10.786 1.000 71.160 ? 61  ASP A CA  1 
ATOM 487  C C   ? ASP A 1  61 ? -21.584   8.098 -10.134 1.000 71.160 ? 61  ASP A C   1 
ATOM 488  C CB  ? ASP A 1  61 ? -20.394   8.836 -12.212 1.000 71.160 ? 61  ASP A CB  1 
ATOM 489  O O   ? ASP A 1  61 ? -22.734   7.849 -10.503 1.000 71.160 ? 61  ASP A O   1 
ATOM 490  C CG  ? ASP A 1  61 ? -19.399   7.690 -12.259 1.000 71.160 ? 61  ASP A CG  1 
ATOM 491  O OD1 ? ASP A 1  61 ? -18.707   7.440 -11.248 1.000 71.160 ? 61  ASP A OD1 1 
ATOM 492  O OD2 ? ASP A 1  61 ? -19.303   7.032 -13.318 1.000 71.160 ? 61  ASP A OD2 1 
ATOM 493  N N   ? ARG A 1  62 ? -21.092   7.414  -9.007 1.000 80.550 ? 62  ARG A N   1 
ATOM 494  C CA  ? ARG A 1  62 ? -21.670   6.374  -8.161 1.000 80.550 ? 62  ARG A CA  1 
ATOM 495  C C   ? ARG A 1  62 ? -21.476   6.700  -6.684 1.000 80.550 ? 62  ARG A C   1 
ATOM 496  C CB  ? ARG A 1  62 ? -21.050   5.013  -8.483 1.000 80.550 ? 62  ARG A CB  1 
ATOM 497  O O   ? ARG A 1  62 ? -20.562   7.443  -6.321 1.000 80.550 ? 62  ARG A O   1 
ATOM 498  C CG  ? ARG A 1  62 ? -21.388   4.495  -9.872 1.000 80.550 ? 62  ARG A CG  1 
ATOM 499  C CD  ? ARG A 1  62 ? -21.237   2.983  -9.963 1.000 80.550 ? 62  ARG A CD  1 
ATOM 500  N NE  ? ARG A 1  62 ? -21.472   2.498 -11.320 1.000 80.550 ? 62  ARG A NE  1 
ATOM 501  N NH1 ? ARG A 1  62 ? -22.750   0.685 -10.672 1.000 80.550 ? 62  ARG A NH1 1 
ATOM 502  N NH2 ? ARG A 1  62 ? -22.336   1.066 -12.895 1.000 80.550 ? 62  ARG A NH2 1 
ATOM 503  C CZ  ? ARG A 1  62 ? -22.185   1.418 -11.626 1.000 80.550 ? 62  ARG A CZ  1 
ATOM 504  N N   ? PRO A 1  63 ? -22.496   6.176  -5.898 1.000 85.060 ? 63  PRO A N   1 
ATOM 505  C CA  ? PRO A 1  63 ? -22.339   6.426  -4.463 1.000 85.060 ? 63  PRO A CA  1 
ATOM 506  C C   ? PRO A 1  63 ? -21.091   5.766  -3.882 1.000 85.060 ? 63  PRO A C   1 
ATOM 507  C CB  ? PRO A 1  63 ? -23.609   5.822  -3.858 1.000 85.060 ? 63  PRO A CB  1 
ATOM 508  O O   ? PRO A 1  63 ? -20.784   4.618  -4.216 1.000 85.060 ? 63  PRO A O   1 
ATOM 509  C CG  ? PRO A 1  63 ? -24.537   5.645  -5.017 1.000 85.060 ? 63  PRO A CG  1 
ATOM 510  C CD  ? PRO A 1  63 ? -23.720   5.570  -6.275 1.000 85.060 ? 63  PRO A CD  1 
ATOM 511  N N   ? VAL A 1  64 ? -20.226   6.568  -3.221 1.000 93.700 ? 64  VAL A N   1 
ATOM 512  C CA  ? VAL A 1  64 ? -19.092   6.054  -2.460 1.000 93.700 ? 64  VAL A CA  1 
ATOM 513  C C   ? VAL A 1  64 ? -19.545   5.672  -1.053 1.000 93.700 ? 64  VAL A C   1 
ATOM 514  C CB  ? VAL A 1  64 ? -17.943   7.085  -2.388 1.000 93.700 ? 64  VAL A CB  1 
ATOM 515  O O   ? VAL A 1  64 ? -20.585   6.137  -0.581 1.000 93.700 ? 64  VAL A O   1 
ATOM 516  C CG1 ? VAL A 1  64 ? -17.410   7.398  -3.785 1.000 93.700 ? 64  VAL A CG1 1 
ATOM 517  C CG2 ? VAL A 1  64 ? -18.415   8.362  -1.695 1.000 93.700 ? 64  VAL A CG2 1 
ATOM 518  N N   ? GLN A 1  65 ? -18.854   4.682  -0.493 1.000 95.980 ? 65  GLN A N   1 
ATOM 519  C CA  ? GLN A 1  65 ? -19.042   4.354   0.917 1.000 95.980 ? 65  GLN A CA  1 
ATOM 520  C C   ? GLN A 1  65 ? -17.965   5.004   1.781 1.000 95.980 ? 65  GLN A C   1 
ATOM 521  C CB  ? GLN A 1  65 ? -19.036   2.838   1.121 1.000 95.980 ? 65  GLN A CB  1 
ATOM 522  O O   ? GLN A 1  65 ? -16.773   4.881   1.493 1.000 95.980 ? 65  GLN A O   1 
ATOM 523  C CG  ? GLN A 1  65 ? -20.130   2.110   0.354 1.000 95.980 ? 65  GLN A CG  1 
ATOM 524  C CD  ? GLN A 1  65 ? -20.082   0.606   0.548 1.000 95.980 ? 65  GLN A CD  1 
ATOM 525  N NE2 ? GLN A 1  65 ? -20.067  -0.135  -0.555 1.000 95.980 ? 65  GLN A NE2 1 
ATOM 526  O OE1 ? GLN A 1  65 ? -20.058   0.114   1.681 1.000 95.980 ? 65  GLN A OE1 1 
ATOM 527  N N   ? VAL A 1  66 ? -18.418   5.707   2.796 1.000 96.030 ? 66  VAL A N   1 
ATOM 528  C CA  ? VAL A 1  66 ? -17.492   6.436   3.657 1.000 96.030 ? 66  VAL A CA  1 
ATOM 529  C C   ? VAL A 1  66 ? -17.544   5.865   5.072 1.000 96.030 ? 66  VAL A C   1 
ATOM 530  C CB  ? VAL A 1  66 ? -17.809   7.948   3.680 1.000 96.030 ? 66  VAL A CB  1 
ATOM 531  O O   ? VAL A 1  66 ? -18.626   5.687   5.637 1.000 96.030 ? 66  VAL A O   1 
ATOM 532  C CG1 ? VAL A 1  66 ? -16.827   8.691   4.584 1.000 96.030 ? 66  VAL A CG1 1 
ATOM 533  C CG2 ? VAL A 1  66 ? -17.776   8.521   2.265 1.000 96.030 ? 66  VAL A CG2 1 
ATOM 534  N N   ? PHE A 1  67 ? -16.339   5.576   5.602 1.000 96.700 ? 67  PHE A N   1 
ATOM 535  C CA  ? PHE A 1  67 ? -16.224   5.012   6.942 1.000 96.700 ? 67  PHE A CA  1 
ATOM 536  C C   ? PHE A 1  67 ? -15.251   5.824   7.789 1.000 96.700 ? 67  PHE A C   1 
ATOM 537  C CB  ? PHE A 1  67 ? -15.768   3.551   6.874 1.000 96.700 ? 67  PHE A CB  1 
ATOM 538  O O   ? PHE A 1  67 ? -14.300   6.408   7.264 1.000 96.700 ? 67  PHE A O   1 
ATOM 539  C CG  ? PHE A 1  67 ? -16.723   2.651   6.138 1.000 96.700 ? 67  PHE A CG  1 
ATOM 540  C CD1 ? PHE A 1  67 ? -17.703   1.944   6.825 1.000 96.700 ? 67  PHE A CD1 1 
ATOM 541  C CD2 ? PHE A 1  67 ? -16.641   2.511   4.759 1.000 96.700 ? 67  PHE A CD2 1 
ATOM 542  C CE1 ? PHE A 1  67 ? -18.589   1.110   6.146 1.000 96.700 ? 67  PHE A CE1 1 
ATOM 543  C CE2 ? PHE A 1  67 ? -17.523   1.680   4.074 1.000 96.700 ? 67  PHE A CE2 1 
ATOM 544  C CZ  ? PHE A 1  67 ? -18.495   0.979   4.769 1.000 96.700 ? 67  PHE A CZ  1 
ATOM 545  N N   ? ARG A 1  68 ? -15.526   5.771   9.134 1.000 94.710 ? 68  ARG A N   1 
ATOM 546  C CA  ? ARG A 1  68 ? -14.512   6.140  10.117 1.000 94.710 ? 68  ARG A CA  1 
ATOM 547  C C   ? ARG A 1  68 ? -13.741   4.915  10.595 1.000 94.710 ? 68  ARG A C   1 
ATOM 548  C CB  ? ARG A 1  68 ? -15.153   6.854  11.309 1.000 94.710 ? 68  ARG A CB  1 
ATOM 549  O O   ? ARG A 1  68 ? -14.256   3.796  10.554 1.000 94.710 ? 68  ARG A O   1 
ATOM 550  C CG  ? ARG A 1  68 ? -15.788   8.190  10.958 1.000 94.710 ? 68  ARG A CG  1 
ATOM 551  C CD  ? ARG A 1  68 ? -16.363   8.882  12.186 1.000 94.710 ? 68  ARG A CD  1 
ATOM 552  N NE  ? ARG A 1  68 ? -16.875  10.211  11.867 1.000 94.710 ? 68  ARG A NE  1 
ATOM 553  N NH1 ? ARG A 1  68 ? -17.653  10.650  13.997 1.000 94.710 ? 68  ARG A NH1 1 
ATOM 554  N NH2 ? ARG A 1  68 ? -17.904  12.210  12.336 1.000 94.710 ? 68  ARG A NH2 1 
ATOM 555  C CZ  ? ARG A 1  68 ? -17.476  11.021  12.734 1.000 94.710 ? 68  ARG A CZ  1 
ATOM 556  N N   ? THR A 1  69 ? -12.479   5.241  11.030 1.000 93.910 ? 69  THR A N   1 
ATOM 557  C CA  ? THR A 1  69 ? -11.695   4.133  11.562 1.000 93.910 ? 69  THR A CA  1 
ATOM 558  C C   ? THR A 1  69 ? -11.998   3.917  13.042 1.000 93.910 ? 69  THR A C   1 
ATOM 559  C CB  ? THR A 1  69 ? -10.186   4.376  11.375 1.000 93.910 ? 69  THR A CB  1 
ATOM 560  O O   ? THR A 1  69 ? -11.969   4.863  13.832 1.000 93.910 ? 69  THR A O   1 
ATOM 561  C CG2 ? THR A 1  69 ?  -9.813   4.408   9.896 1.000 93.910 ? 69  THR A CG2 1 
ATOM 562  O OG1 ? THR A 1  69 ?  -9.832   5.630  11.972 1.000 93.910 ? 69  THR A OG1 1 
ATOM 563  N N   ? LEU A 1  70 ? -12.434   2.618  13.384 1.000 94.040 ? 70  LEU A N   1 
ATOM 564  C CA  ? LEU A 1  70 ? -12.717   2.235  14.763 1.000 94.040 ? 70  LEU A CA  1 
ATOM 565  C C   ? LEU A 1  70 ? -11.426   1.956  15.525 1.000 94.040 ? 70  LEU A C   1 
ATOM 566  C CB  ? LEU A 1  70 ? -13.624   1.002  14.802 1.000 94.040 ? 70  LEU A CB  1 
ATOM 567  O O   ? LEU A 1  70 ? -11.315   2.287  16.708 1.000 94.040 ? 70  LEU A O   1 
ATOM 568  C CG  ? LEU A 1  70 ? -14.089   0.546  16.186 1.000 94.040 ? 70  LEU A CG  1 
ATOM 569  C CD1 ? LEU A 1  70 ? -14.961   1.618  16.831 1.000 94.040 ? 70  LEU A CD1 1 
ATOM 570  C CD2 ? LEU A 1  70 ? -14.842  -0.776  16.088 1.000 94.040 ? 70  LEU A CD2 1 
ATOM 571  N N   ? LYS A 1  71 ? -10.467   1.384  14.790 1.000 94.280 ? 71  LYS A N   1 
ATOM 572  C CA  ? LYS A 1  71 ?  -9.188   0.997  15.379 1.000 94.280 ? 71  LYS A CA  1 
ATOM 573  C C   ? LYS A 1  71 ?  -8.076   1.002  14.334 1.000 94.280 ? 71  LYS A C   1 
ATOM 574  C CB  ? LYS A 1  71 ?  -9.291  -0.384  16.028 1.000 94.280 ? 71  LYS A CB  1 
ATOM 575  O O   ? LYS A 1  71 ?  -8.309   0.663  13.172 1.000 94.280 ? 71  LYS A O   1 
ATOM 576  C CG  ? LYS A 1  71 ?  -8.053  -0.794  16.811 1.000 94.280 ? 71  LYS A CG  1 
ATOM 577  C CD  ? LYS A 1  71 ?  -8.051  -0.190  18.209 1.000 94.280 ? 71  LYS A CD  1 
ATOM 578  C CE  ? LYS A 1  71 ?  -6.848  -0.656  19.019 1.000 94.280 ? 71  LYS A CE  1 
ATOM 579  N NZ  ? LYS A 1  71 ?  -6.875  -0.117  20.412 1.000 94.280 ? 71  LYS A NZ  1 
ATOM 580  N N   ? PHE A 1  72 ?  -6.896   1.358  14.887 1.000 95.680 ? 72  PHE A N   1 
ATOM 581  C CA  ? PHE A 1  72 ?  -5.665   1.225  14.118 1.000 95.680 ? 72  PHE A CA  1 
ATOM 582  C C   ? PHE A 1  72 ?  -4.736   0.199  14.757 1.000 95.680 ? 72  PHE A C   1 
ATOM 583  C CB  ? PHE A 1  72 ?  -4.953   2.576  14.001 1.000 95.680 ? 72  PHE A CB  1 
ATOM 584  O O   ? PHE A 1  72 ?  -4.390   0.316  15.934 1.000 95.680 ? 72  PHE A O   1 
ATOM 585  C CG  ? PHE A 1  72 ?  -5.798   3.655  13.379 1.000 95.680 ? 72  PHE A CG  1 
ATOM 586  C CD1 ? PHE A 1  72 ?  -5.618   4.019  12.050 1.000 95.680 ? 72  PHE A CD1 1 
ATOM 587  C CD2 ? PHE A 1  72 ?  -6.773   4.306  14.125 1.000 95.680 ? 72  PHE A CD2 1 
ATOM 588  C CE1 ? PHE A 1  72 ?  -6.399   5.017  11.472 1.000 95.680 ? 72  PHE A CE1 1 
ATOM 589  C CE2 ? PHE A 1  72 ?  -7.557   5.305  13.554 1.000 95.680 ? 72  PHE A CE2 1 
ATOM 590  C CZ  ? PHE A 1  72 ?  -7.368   5.659  12.228 1.000 95.680 ? 72  PHE A CZ  1 
ATOM 591  N N   ? VAL A 1  73 ?  -4.436  -0.804  13.995 1.000 96.990 ? 73  VAL A N   1 
ATOM 592  C CA  ? VAL A 1  73 ?  -3.524  -1.811  14.528 1.000 96.990 ? 73  VAL A CA  1 
ATOM 593  C C   ? VAL A 1  73 ?  -2.233  -1.821  13.713 1.000 96.990 ? 73  VAL A C   1 
ATOM 594  C CB  ? VAL A 1  73 ?  -4.166  -3.216  14.526 1.000 96.990 ? 73  VAL A CB  1 
ATOM 595  O O   ? VAL A 1  73 ?  -2.177  -2.415  12.633 1.000 96.990 ? 73  VAL A O   1 
ATOM 596  C CG1 ? VAL A 1  73 ?  -3.251  -4.230  15.210 1.000 96.990 ? 73  VAL A CG1 1 
ATOM 597  C CG2 ? VAL A 1  73 ?  -5.532  -3.179  15.209 1.000 96.990 ? 73  VAL A CG2 1 
ATOM 598  N N   ? GLN A 1  74 ?  -1.199  -1.100  14.270 1.000 97.300 ? 74  GLN A N   1 
ATOM 599  C CA  ? GLN A 1  74 ?   0.109  -1.043  13.626 1.000 97.300 ? 74  GLN A CA  1 
ATOM 600  C C   ? GLN A 1  74 ?   0.932  -2.289  13.941 1.000 97.300 ? 74  GLN A C   1 
ATOM 601  C CB  ? GLN A 1  74 ?   0.869   0.211  14.061 1.000 97.300 ? 74  GLN A CB  1 
ATOM 602  O O   ? GLN A 1  74 ?   0.893  -2.797  15.063 1.000 97.300 ? 74  GLN A O   1 
ATOM 603  C CG  ? GLN A 1  74 ?   2.176   0.430  13.311 1.000 97.300 ? 74  GLN A CG  1 
ATOM 604  C CD  ? GLN A 1  74 ?   2.887   1.703  13.730 1.000 97.300 ? 74  GLN A CD  1 
ATOM 605  N NE2 ? GLN A 1  74 ?   3.215   2.547  12.758 1.000 97.300 ? 74  GLN A NE2 1 
ATOM 606  O OE1 ? GLN A 1  74 ?   3.139   1.927  14.919 1.000 97.300 ? 74  GLN A OE1 1 
ATOM 607  N N   ? HIS A 1  75 ?   1.609  -2.762  12.792 1.000 97.760 ? 75  HIS A N   1 
ATOM 608  C CA  ? HIS A 1  75 ?   2.475  -3.901  13.075 1.000 97.760 ? 75  HIS A CA  1 
ATOM 609  C C   ? HIS A 1  75 ?   3.466  -3.577  14.188 1.000 97.760 ? 75  HIS A C   1 
ATOM 610  C CB  ? HIS A 1  75 ?   3.226  -4.330  11.813 1.000 97.760 ? 75  HIS A CB  1 
ATOM 611  O O   ? HIS A 1  75 ?   4.127  -2.537  14.153 1.000 97.760 ? 75  HIS A O   1 
ATOM 612  C CG  ? HIS A 1  75 ?   3.821  -5.699  11.904 1.000 97.760 ? 75  HIS A CG  1 
ATOM 613  C CD2 ? HIS A 1  75 ?   3.432  -6.875  11.359 1.000 97.760 ? 75  HIS A CD2 1 
ATOM 614  N ND1 ? HIS A 1  75 ?   4.958  -5.968  12.634 1.000 97.760 ? 75  HIS A ND1 1 
ATOM 615  C CE1 ? HIS A 1  75 ?   5.245  -7.256  12.532 1.000 97.760 ? 75  HIS A CE1 1 
ATOM 616  N NE2 ? HIS A 1  75 ?   4.334  -7.829  11.764 1.000 97.760 ? 75  HIS A NE2 1 
ATOM 617  N N   ? PRO A 1  76 ?   3.633  -4.450  15.187 1.000 96.600 ? 76  PRO A N   1 
ATOM 618  C CA  ? PRO A 1  76 ?   4.453  -4.176  16.370 1.000 96.600 ? 76  PRO A CA  1 
ATOM 619  C C   ? PRO A 1  76 ?   5.932  -4.001  16.034 1.000 96.600 ? 76  PRO A C   1 
ATOM 620  C CB  ? PRO A 1  76 ?   4.234  -5.413  17.245 1.000 96.600 ? 76  PRO A CB  1 
ATOM 621  O O   ? PRO A 1  76 ?   6.667  -3.353  16.785 1.000 96.600 ? 76  PRO A O   1 
ATOM 622  C CG  ? PRO A 1  76 ?   3.727  -6.460  16.306 1.000 96.600 ? 76  PRO A CG  1 
ATOM 623  C CD  ? PRO A 1  76 ?   2.975  -5.781  15.197 1.000 96.600 ? 76  PRO A CD  1 
ATOM 624  N N   ? GLN A 1  77 ?   6.345  -4.559  14.908 1.000 97.000 ? 77  GLN A N   1 
ATOM 625  C CA  ? GLN A 1  77 ?   7.765  -4.516  14.575 1.000 97.000 ? 77  GLN A CA  1 
ATOM 626  C C   ? GLN A 1  77 ?   8.054  -3.438  13.534 1.000 97.000 ? 77  GLN A C   1 
ATOM 627  C CB  ? GLN A 1  77 ?   8.239  -5.878  14.066 1.000 97.000 ? 77  GLN A CB  1 
ATOM 628  O O   ? GLN A 1  77 ?   9.125  -3.427  12.925 1.000 97.000 ? 77  GLN A O   1 
ATOM 629  C CG  ? GLN A 1  77 ?   8.197  -6.977  15.119 1.000 97.000 ? 77  GLN A CG  1 
ATOM 630  C CD  ? GLN A 1  77 ?   8.679  -8.315  14.591 1.000 97.000 ? 77  GLN A CD  1 
ATOM 631  N NE2 ? GLN A 1  77 ?   9.627  -8.924  15.295 1.000 97.000 ? 77  GLN A NE2 1 
ATOM 632  O OE1 ? GLN A 1  77 ?   8.202  -8.797  13.558 1.000 97.000 ? 77  GLN A OE1 1 
ATOM 633  N N   ? PHE A 1  78 ?   7.031  -2.573  13.280 1.000 97.460 ? 78  PHE A N   1 
ATOM 634  C CA  ? PHE A 1  78 ?   7.270  -1.483  12.340 1.000 97.460 ? 78  PHE A CA  1 
ATOM 635  C C   ? PHE A 1  78 ?   8.424  -0.606  12.810 1.000 97.460 ? 78  PHE A C   1 
ATOM 636  C CB  ? PHE A 1  78 ?   6.005  -0.637  12.164 1.000 97.460 ? 78  PHE A CB  1 
ATOM 637  O O   ? PHE A 1  78 ?   8.444  -0.160  13.959 1.000 97.460 ? 78  PHE A O   1 
ATOM 638  C CG  ? PHE A 1  78 ?   6.227   0.632  11.385 1.000 97.460 ? 78  PHE A CG  1 
ATOM 639  C CD1 ? PHE A 1  78 ?   5.915   1.867  11.938 1.000 97.460 ? 78  PHE A CD1 1 
ATOM 640  C CD2 ? PHE A 1  78 ?   6.748   0.588  10.099 1.000 97.460 ? 78  PHE A CD2 1 
ATOM 641  C CE1 ? PHE A 1  78 ?   6.120   3.043  11.220 1.000 97.460 ? 78  PHE A CE1 1 
ATOM 642  C CE2 ? PHE A 1  78 ?   6.956   1.758   9.374 1.000 97.460 ? 78  PHE A CE2 1 
ATOM 643  C CZ  ? PHE A 1  78 ?   6.640   2.985   9.936 1.000 97.460 ? 78  PHE A CZ  1 
ATOM 644  N N   ? ASN A 1  79 ?   9.363  -0.380  11.936 1.000 96.690 ? 79  ASN A N   1 
ATOM 645  C CA  ? ASN A 1  79 ?  10.505   0.506  12.140 1.000 96.690 ? 79  ASN A CA  1 
ATOM 646  C C   ? ASN A 1  79 ?  10.433   1.732  11.234 1.000 96.690 ? 79  ASN A C   1 
ATOM 647  C CB  ? ASN A 1  79 ?  11.817  -0.248  11.909 1.000 96.690 ? 79  ASN A CB  1 
ATOM 648  O O   ? ASN A 1  79 ?  10.607   1.622  10.019 1.000 96.690 ? 79  ASN A O   1 
ATOM 649  C CG  ? ASN A 1  79 ?  13.036   0.583  12.258 1.000 96.690 ? 79  ASN A CG  1 
ATOM 650  N ND2 ? ASN A 1  79 ?  14.045  -0.059  12.836 1.000 96.690 ? 79  ASN A ND2 1 
ATOM 651  O OD1 ? ASN A 1  79 ?  13.071   1.791  12.011 1.000 96.690 ? 79  ASN A OD1 1 
ATOM 652  N N   ? PRO A 1  80 ?  10.292   2.939  11.744 1.000 94.980 ? 80  PRO A N   1 
ATOM 653  C CA  ? PRO A 1  80 ?  10.072   4.155  10.958 1.000 94.980 ? 80  PRO A CA  1 
ATOM 654  C C   ? PRO A 1  80 ?  11.339   4.643  10.258 1.000 94.980 ? 80  PRO A C   1 
ATOM 655  C CB  ? PRO A 1  80 ?   9.600   5.169  12.003 1.000 94.980 ? 80  PRO A CB  1 
ATOM 656  O O   ? PRO A 1  80 ?  11.263   5.453   9.331 1.000 94.980 ? 80  PRO A O   1 
ATOM 657  C CG  ? PRO A 1  80 ?  10.160   4.673  13.297 1.000 94.980 ? 80  PRO A CG  1 
ATOM 658  C CD  ? PRO A 1  80 ?  10.150   3.171  13.277 1.000 94.980 ? 80  PRO A CD  1 
ATOM 659  N N   ? GLN A 1  81 ?  12.506   4.018  10.679 1.000 94.400 ? 81  GLN A N   1 
ATOM 660  C CA  ? GLN A 1  81 ?  13.762   4.380  10.029 1.000 94.400 ? 81  GLN A CA  1 
ATOM 661  C C   ? GLN A 1  81 ?  14.007   3.522   8.790 1.000 94.400 ? 81  GLN A C   1 
ATOM 662  C CB  ? GLN A 1  81 ?  14.932   4.240  11.004 1.000 94.400 ? 81  GLN A CB  1 
ATOM 663  O O   ? GLN A 1  81 ?  14.373   4.040   7.733 1.000 94.400 ? 81  GLN A O   1 
ATOM 664  C CG  ? GLN A 1  81 ?  14.930   5.278  12.118 1.000 94.400 ? 81  GLN A CG  1 
ATOM 665  C CD  ? GLN A 1  81 ?  14.111   4.847  13.320 1.000 94.400 ? 81  GLN A CD  1 
ATOM 666  N NE2 ? GLN A 1  81 ?  13.984   5.735  14.301 1.000 94.400 ? 81  GLN A NE2 1 
ATOM 667  O OE1 ? GLN A 1  81 ?  13.595   3.726  13.367 1.000 94.400 ? 81  GLN A OE1 1 
ATOM 668  N N   ? THR A 1  82 ?  13.667   2.290   8.908 1.000 95.010 ? 82  THR A N   1 
ATOM 669  C CA  ? THR A 1  82 ?  13.990   1.351   7.839 1.000 95.010 ? 82  THR A CA  1 
ATOM 670  C C   ? THR A 1  82 ?  12.734   0.956   7.068 1.000 95.010 ? 82  THR A C   1 
ATOM 671  C CB  ? THR A 1  82 ?  14.675   0.088   8.393 1.000 95.010 ? 82  THR A CB  1 
ATOM 672  O O   ? THR A 1  82 ?  12.821   0.348   5.998 1.000 95.010 ? 82  THR A O   1 
ATOM 673  C CG2 ? THR A 1  82 ?  15.928   0.444   9.186 1.000 95.010 ? 82  THR A CG2 1 
ATOM 674  O OG1 ? THR A 1  82 ?  13.761  -0.607   9.251 1.000 95.010 ? 82  THR A OG1 1 
ATOM 675  N N   ? PHE A 1  83 ?  11.608   1.290   7.629 1.000 96.190 ? 83  PHE A N   1 
ATOM 676  C CA  ? PHE A 1  83 ?  10.297   0.973   7.075 1.000 96.190 ? 83  PHE A CA  1 
ATOM 677  C C   ? PHE A 1  83 ?  10.051  -0.531   7.094 1.000 96.190 ? 83  PHE A C   1 
ATOM 678  C CB  ? PHE A 1  83 ?  10.174   1.507   5.644 1.000 96.190 ? 83  PHE A CB  1 
ATOM 679  O O   ? PHE A 1  83 ?   9.212  -1.037   6.345 1.000 96.190 ? 83  PHE A O   1 
ATOM 680  C CG  ? PHE A 1  83 ?  10.045   3.004   5.564 1.000 96.190 ? 83  PHE A CG  1 
ATOM 681  C CD1 ? PHE A 1  83 ?   8.808   3.618   5.715 1.000 96.190 ? 83  PHE A CD1 1 
ATOM 682  C CD2 ? PHE A 1  83 ?  11.162   3.798   5.339 1.000 96.190 ? 83  PHE A CD2 1 
ATOM 683  C CE1 ? PHE A 1  83 ?   8.685   5.004   5.641 1.000 96.190 ? 83  PHE A CE1 1 
ATOM 684  C CE2 ? PHE A 1  83 ?  11.048   5.183   5.264 1.000 96.190 ? 83  PHE A CE2 1 
ATOM 685  C CZ  ? PHE A 1  83 ?   9.809   5.784   5.414 1.000 96.190 ? 83  PHE A CZ  1 
ATOM 686  N N   ? GLN A 1  84 ?  10.800  -1.217   7.869 1.000 96.810 ? 84  GLN A N   1 
ATOM 687  C CA  ? GLN A 1  84 ?  10.571  -2.643   8.076 1.000 96.810 ? 84  GLN A CA  1 
ATOM 688  C C   ? GLN A 1  84 ?   9.203  -2.895   8.704 1.000 96.810 ? 84  GLN A C   1 
ATOM 689  C CB  ? GLN A 1  84 ?  11.670  -3.242   8.956 1.000 96.810 ? 84  GLN A CB  1 
ATOM 690  O O   ? GLN A 1  84 ?   8.803  -2.194   9.636 1.000 96.810 ? 84  GLN A O   1 
ATOM 691  C CG  ? GLN A 1  84 ?  11.579  -4.754   9.112 1.000 96.810 ? 84  GLN A CG  1 
ATOM 692  C CD  ? GLN A 1  84 ?  12.671  -5.320   9.999 1.000 96.810 ? 84  GLN A CD  1 
ATOM 693  N NE2 ? GLN A 1  84 ?  13.274  -6.422   9.567 1.000 96.810 ? 84  GLN A NE2 1 
ATOM 694  O OE1 ? GLN A 1  84 ?  12.971  -4.770  11.064 1.000 96.810 ? 84  GLN A OE1 1 
ATOM 695  N N   ? SER A 1  85 ?   8.442  -3.847   8.175 1.000 97.450 ? 85  SER A N   1 
ATOM 696  C CA  ? SER A 1  85 ?   7.116  -4.214   8.663 1.000 97.450 ? 85  SER A CA  1 
ATOM 697  C C   ? SER A 1  85 ?   6.131  -3.060   8.507 1.000 97.450 ? 85  SER A C   1 
ATOM 698  C CB  ? SER A 1  85 ?   7.184  -4.641  10.130 1.000 97.450 ? 85  SER A CB  1 
ATOM 699  O O   ? SER A 1  85 ?   5.279  -2.843   9.371 1.000 97.450 ? 85  SER A O   1 
ATOM 700  O OG  ? SER A 1  85 ?   8.096  -5.714  10.299 1.000 97.450 ? 85  SER A OG  1 
ATOM 701  N N   ? ASP A 1  86 ?   6.228  -2.252   7.544 1.000 98.150 ? 86  ASP A N   1 
ATOM 702  C CA  ? ASP A 1  86 ?   5.419  -1.070   7.263 1.000 98.150 ? 86  ASP A CA  1 
ATOM 703  C C   ? ASP A 1  86 ?   3.979  -1.456   6.935 1.000 98.150 ? 86  ASP A C   1 
ATOM 704  C CB  ? ASP A 1  86 ?   6.025  -0.266   6.110 1.000 98.150 ? 86  ASP A CB  1 
ATOM 705  O O   ? ASP A 1  86 ?   3.537  -1.311   5.793 1.000 98.150 ? 86  ASP A O   1 
ATOM 706  C CG  ? ASP A 1  86 ?   5.423   1.121   5.975 1.000 98.150 ? 86  ASP A CG  1 
ATOM 707  O OD1 ? ASP A 1  86 ?   4.759   1.594   6.923 1.000 98.150 ? 86  ASP A OD1 1 
ATOM 708  O OD2 ? ASP A 1  86 ?   5.611   1.747   4.909 1.000 98.150 ? 86  ASP A OD2 1 
ATOM 709  N N   ? LEU A 1  87 ?   3.220  -2.030   7.871 1.000 98.330 ? 87  LEU A N   1 
ATOM 710  C CA  ? LEU A 1  87 ?   1.851  -2.501   7.688 1.000 98.330 ? 87  LEU A CA  1 
ATOM 711  C C   ? LEU A 1  87 ?   0.944  -1.977   8.796 1.000 98.330 ? 87  LEU A C   1 
ATOM 712  C CB  ? LEU A 1  87 ?   1.810  -4.031   7.660 1.000 98.330 ? 87  LEU A CB  1 
ATOM 713  O O   ? LEU A 1  87 ?   1.333  -1.957   9.966 1.000 98.330 ? 87  LEU A O   1 
ATOM 714  C CG  ? LEU A 1  87 ?   2.215  -4.696   6.343 1.000 98.330 ? 87  LEU A CG  1 
ATOM 715  C CD1 ? LEU A 1  87 ?   2.277  -6.210   6.511 1.000 98.330 ? 87  LEU A CD1 1 
ATOM 716  C CD2 ? LEU A 1  87 ?   1.243  -4.316   5.231 1.000 98.330 ? 87  LEU A CD2 1 
ATOM 717  N N   ? LEU A 1  88 ?  -0.215  -1.583   8.374 1.000 98.120 ? 88  LEU A N   1 
ATOM 718  C CA  ? LEU A 1  88 ?  -1.263  -1.096   9.265 1.000 98.120 ? 88  LEU A CA  1 
ATOM 719  C C   ? LEU A 1  88 ?  -2.625  -1.644   8.852 1.000 98.120 ? 88  LEU A C   1 
ATOM 720  C CB  ? LEU A 1  88 ?  -1.295   0.434   9.269 1.000 98.120 ? 88  LEU A CB  1 
ATOM 721  O O   ? LEU A 1  88 ?  -2.968  -1.639   7.668 1.000 98.120 ? 88  LEU A O   1 
ATOM 722  C CG  ? LEU A 1  88 ?  -2.413   1.087  10.083 1.000 98.120 ? 88  LEU A CG  1 
ATOM 723  C CD1 ? LEU A 1  88 ?  -2.168   0.887  11.575 1.000 98.120 ? 88  LEU A CD1 1 
ATOM 724  C CD2 ? LEU A 1  88 ?  -2.524   2.570   9.747 1.000 98.120 ? 88  LEU A CD2 1 
ATOM 725  N N   ? LEU A 1  89 ?  -3.381  -2.205   9.853 1.000 98.200 ? 89  LEU A N   1 
ATOM 726  C CA  ? LEU A 1  89 ?  -4.767  -2.603   9.634 1.000 98.200 ? 89  LEU A CA  1 
ATOM 727  C C   ? LEU A 1  89 ?  -5.727  -1.590  10.247 1.000 98.200 ? 89  LEU A C   1 
ATOM 728  C CB  ? LEU A 1  89 ?  -5.026  -3.991  10.224 1.000 98.200 ? 89  LEU A CB  1 
ATOM 729  O O   ? LEU A 1  89 ?  -5.542  -1.165  11.390 1.000 98.200 ? 89  LEU A O   1 
ATOM 730  C CG  ? LEU A 1  89 ?  -4.428  -5.175   9.462 1.000 98.200 ? 89  LEU A CG  1 
ATOM 731  C CD1 ? LEU A 1  89 ?  -4.479  -6.437  10.317 1.000 98.200 ? 89  LEU A CD1 1 
ATOM 732  C CD2 ? LEU A 1  89 ?  -5.163  -5.387   8.142 1.000 98.200 ? 89  LEU A CD2 1 
ATOM 733  N N   ? LEU A 1  90 ?  -6.686  -1.165   9.399 1.000 97.550 ? 90  LEU A N   1 
ATOM 734  C CA  ? LEU A 1  90 ?  -7.741  -0.265   9.854 1.000 97.550 ? 90  LEU A CA  1 
ATOM 735  C C   ? LEU A 1  90 ?  -9.065  -1.009   9.996 1.000 97.550 ? 90  LEU A C   1 
ATOM 736  C CB  ? LEU A 1  90 ?  -7.902   0.907   8.882 1.000 97.550 ? 90  LEU A CB  1 
ATOM 737  O O   ? LEU A 1  90 ?  -9.555  -1.602   9.033 1.000 97.550 ? 90  LEU A O   1 
ATOM 738  C CG  ? LEU A 1  90 ?  -6.621   1.650   8.498 1.000 97.550 ? 90  LEU A CG  1 
ATOM 739  C CD1 ? LEU A 1  90 ?  -6.920   2.711   7.444 1.000 97.550 ? 90  LEU A CD1 1 
ATOM 740  C CD2 ? LEU A 1  90 ?  -5.978   2.278   9.729 1.000 97.550 ? 90  LEU A CD2 1 
ATOM 741  N N   ? LYS A 1  91 ?  -9.590  -1.038  11.265 1.000 97.120 ? 91  LYS A N   1 
ATOM 742  C CA  ? LYS A 1  91 ? -10.934  -1.574  11.463 1.000 97.120 ? 91  LYS A CA  1 
ATOM 743  C C   ? LYS A 1  91 ? -11.993  -0.498  11.241 1.000 97.120 ? 91  LYS A C   1 
ATOM 744  C CB  ? LYS A 1  91 ? -11.075  -2.167  12.866 1.000 97.120 ? 91  LYS A CB  1 
ATOM 745  O O   ? LYS A 1  91 ? -11.956   0.558  11.877 1.000 97.120 ? 91  LYS A O   1 
ATOM 746  C CG  ? LYS A 1  91 ? -12.383  -2.910  13.095 1.000 97.120 ? 91  LYS A CG  1 
ATOM 747  C CD  ? LYS A 1  91 ? -12.413  -3.578  14.464 1.000 97.120 ? 91  LYS A CD  1 
ATOM 748  C CE  ? LYS A 1  91 ? -13.676  -4.407  14.654 1.000 97.120 ? 91  LYS A CE  1 
ATOM 749  N NZ  ? LYS A 1  91 ? -13.706  -5.072  15.991 1.000 97.120 ? 91  LYS A NZ  1 
ATOM 750  N N   ? LEU A 1  92 ? -12.859  -0.766  10.318 1.000 97.030 ? 92  LEU A N   1 
ATOM 751  C CA  ? LEU A 1  92 ? -13.918   0.182   9.988 1.000 97.030 ? 92  LEU A CA  1 
ATOM 752  C C   ? LEU A 1  92 ? -15.018   0.157  11.044 1.000 97.030 ? 92  LEU A C   1 
ATOM 753  C CB  ? LEU A 1  92 ? -14.509  -0.133   8.611 1.000 97.030 ? 92  LEU A CB  1 
ATOM 754  O O   ? LEU A 1  92 ? -15.250  -0.873  11.681 1.000 97.030 ? 92  LEU A O   1 
ATOM 755  C CG  ? LEU A 1  92 ? -13.515  -0.232   7.453 1.000 97.030 ? 92  LEU A CG  1 
ATOM 756  C CD1 ? LEU A 1  92 ? -14.241  -0.582   6.159 1.000 97.030 ? 92  LEU A CD1 1 
ATOM 757  C CD2 ? LEU A 1  92 ? -12.739   1.072   7.301 1.000 97.030 ? 92  LEU A CD2 1 
ATOM 758  N N   ? ASN A 1  93 ? -15.721   1.362  11.247 1.000 95.800 ? 93  ASN A N   1 
ATOM 759  C CA  ? ASN A 1  93 ? -16.758   1.484  12.266 1.000 95.800 ? 93  ASN A CA  1 
ATOM 760  C C   ? ASN A 1  93 ? -18.028   0.739  11.866 1.000 95.800 ? 93  ASN A C   1 
ATOM 761  C CB  ? ASN A 1  93 ? -17.071   2.956  12.542 1.000 95.800 ? 93  ASN A CB  1 
ATOM 762  O O   ? ASN A 1  93 ? -18.930   0.556  12.685 1.000 95.800 ? 93  ASN A O   1 
ATOM 763  C CG  ? ASN A 1  93 ? -17.612   3.676  11.322 1.000 95.800 ? 93  ASN A CG  1 
ATOM 764  N ND2 ? ASN A 1  93 ? -18.420   4.704  11.551 1.000 95.800 ? 93  ASN A ND2 1 
ATOM 765  O OD1 ? ASN A 1  93 ? -17.307   3.310  10.184 1.000 95.800 ? 93  ASN A OD1 1 
ATOM 766  N N   ? ASP A 1  94 ? -18.142   0.119  10.614 1.000 96.910 ? 94  ASP A N   1 
ATOM 767  C CA  ? ASP A 1  94 ? -19.226  -0.699  10.077 1.000 96.910 ? 94  ASP A CA  1 
ATOM 768  C C   ? ASP A 1  94 ? -18.730  -1.591   8.941 1.000 96.910 ? 94  ASP A C   1 
ATOM 769  C CB  ? ASP A 1  94 ? -20.374   0.186   9.588 1.000 96.910 ? 94  ASP A CB  1 
ATOM 770  O O   ? ASP A 1  94 ? -17.622  -1.402   8.434 1.000 96.910 ? 94  ASP A O   1 
ATOM 771  C CG  ? ASP A 1  94 ? -21.723  -0.509   9.643 1.000 96.910 ? 94  ASP A CG  1 
ATOM 772  O OD1 ? ASP A 1  94 ? -21.765  -1.747   9.812 1.000 96.910 ? 94  ASP A OD1 1 
ATOM 773  O OD2 ? ASP A 1  94 ? -22.754   0.186   9.512 1.000 96.910 ? 94  ASP A OD2 1 
ATOM 774  N N   ? SER A 1  95 ? -19.579  -2.530   8.513 1.000 97.050 ? 95  SER A N   1 
ATOM 775  C CA  ? SER A 1  95 ? -19.235  -3.429   7.417 1.000 97.050 ? 95  SER A CA  1 
ATOM 776  C C   ? SER A 1  95 ? -19.636  -2.838   6.070 1.000 97.050 ? 95  SER A C   1 
ATOM 777  C CB  ? SER A 1  95 ? -19.910  -4.789   7.607 1.000 97.050 ? 95  SER A CB  1 
ATOM 778  O O   ? SER A 1  95 ? -20.696  -2.219   5.948 1.000 97.050 ? 95  SER A O   1 
ATOM 779  O OG  ? SER A 1  95 ? -19.397  -5.449   8.751 1.000 97.050 ? 95  SER A OG  1 
ATOM 780  N N   ? VAL A 1  96 ? -18.671  -3.102   5.119 1.000 97.300 ? 96  VAL A N   1 
ATOM 781  C CA  ? VAL A 1  96 ? -18.875  -2.580   3.771 1.000 97.300 ? 96  VAL A CA  1 
ATOM 782  C C   ? VAL A 1  96 ? -20.008  -3.343   3.087 1.000 97.300 ? 96  VAL A C   1 
ATOM 783  C CB  ? VAL A 1  96 ? -17.585  -2.672   2.926 1.000 97.300 ? 96  VAL A CB  1 
ATOM 784  O O   ? VAL A 1  96 ? -20.192  -4.539   3.327 1.000 97.300 ? 96  VAL A O   1 
ATOM 785  C CG1 ? VAL A 1  96 ? -16.457  -1.870   3.574 1.000 97.300 ? 96  VAL A CG1 1 
ATOM 786  C CG2 ? VAL A 1  96 ? -17.170  -4.130   2.742 1.000 97.300 ? 96  VAL A CG2 1 
ATOM 787  N N   ? HIS A 1  97 ? -20.846  -2.635   2.285 1.000 96.900 ? 97  HIS A N   1 
ATOM 788  C CA  ? HIS A 1  97 ? -21.791  -3.247   1.357 1.000 96.900 ? 97  HIS A CA  1 
ATOM 789  C C   ? HIS A 1  97 ? -21.149  -3.485  -0.006 1.000 96.900 ? 97  HIS A C   1 
ATOM 790  C CB  ? HIS A 1  97 ? -23.036  -2.373   1.206 1.000 96.900 ? 97  HIS A CB  1 
ATOM 791  O O   ? HIS A 1  97 ? -20.706  -2.539  -0.661 1.000 96.900 ? 97  HIS A O   1 
ATOM 792  C CG  ? HIS A 1  97 ? -23.809  -2.204   2.475 1.000 96.900 ? 97  HIS A CG  1 
ATOM 793  C CD2 ? HIS A 1  97 ? -23.920  -1.148   3.315 1.000 96.900 ? 97  HIS A CD2 1 
ATOM 794  N ND1 ? HIS A 1  97 ? -24.588  -3.207   3.010 1.000 96.900 ? 97  HIS A ND1 1 
ATOM 795  C CE1 ? HIS A 1  97 ? -25.146  -2.774   4.128 1.000 96.900 ? 97  HIS A CE1 1 
ATOM 796  N NE2 ? HIS A 1  97 ? -24.757  -1.527   4.336 1.000 96.900 ? 97  HIS A NE2 1 
ATOM 797  N N   ? PHE A 1  98 ? -21.116  -4.719  -0.408 1.000 96.660 ? 98  PHE A N   1 
ATOM 798  C CA  ? PHE A 1  98 ? -20.444  -5.059  -1.656 1.000 96.660 ? 98  PHE A CA  1 
ATOM 799  C C   ? PHE A 1  98 ? -21.291  -4.650  -2.855 1.000 96.660 ? 98  PHE A C   1 
ATOM 800  C CB  ? PHE A 1  98 ? -20.143  -6.560  -1.714 1.000 96.660 ? 98  PHE A CB  1 
ATOM 801  O O   ? PHE A 1  98 ? -22.516  -4.788  -2.833 1.000 96.660 ? 98  PHE A O   1 
ATOM 802  C CG  ? PHE A 1  98 ? -19.118  -7.012  -0.709 1.000 96.660 ? 98  PHE A CG  1 
ATOM 803  C CD1 ? PHE A 1  98 ? -18.015  -6.219  -0.415 1.000 96.660 ? 98  PHE A CD1 1 
ATOM 804  C CD2 ? PHE A 1  98 ? -19.257  -8.231  -0.059 1.000 96.660 ? 98  PHE A CD2 1 
ATOM 805  C CE1 ? PHE A 1  98 ? -17.065  -6.635   0.515 1.000 96.660 ? 98  PHE A CE1 1 
ATOM 806  C CE2 ? PHE A 1  98 ? -18.312  -8.654   0.872 1.000 96.660 ? 98  PHE A CE2 1 
ATOM 807  C CZ  ? PHE A 1  98 ? -17.216  -7.855   1.156 1.000 96.660 ? 98  PHE A CZ  1 
ATOM 808  N N   ? SER A 1  99 ? -20.630  -4.171  -3.937 1.000 95.180 ? 99  SER A N   1 
ATOM 809  C CA  ? SER A 1  99 ? -21.138  -3.734  -5.233 1.000 95.180 ? 99  SER A CA  1 
ATOM 810  C C   ? SER A 1  99 ? -20.074  -3.872  -6.318 1.000 95.180 ? 99  SER A C   1 
ATOM 811  C CB  ? SER A 1  99 ? -21.618  -2.284  -5.161 1.000 95.180 ? 99  SER A CB  1 
ATOM 812  O O   ? SER A 1  99 ? -18.929  -4.226  -6.030 1.000 95.180 ? 99  SER A O   1 
ATOM 813  O OG  ? SER A 1  99 ? -20.520  -1.396  -5.038 1.000 95.180 ? 99  SER A OG  1 
ATOM 814  N N   ? PRO A 1 100 ? -20.453  -3.711  -7.566 1.000 94.050 ? 100 PRO A N   1 
ATOM 815  C CA  ? PRO A 1 100 ? -19.438  -3.756  -8.621 1.000 94.050 ? 100 PRO A CA  1 
ATOM 816  C C   ? PRO A 1 100 ? -18.281  -2.791  -8.369 1.000 94.050 ? 100 PRO A C   1 
ATOM 817  C CB  ? PRO A 1 100 ? -20.217  -3.358  -9.877 1.000 94.050 ? 100 PRO A CB  1 
ATOM 818  O O   ? PRO A 1 100 ? -17.177  -3.000  -8.877 1.000 94.050 ? 100 PRO A O   1 
ATOM 819  C CG  ? PRO A 1 100 ? -21.613  -3.828  -9.625 1.000 94.050 ? 100 PRO A CG  1 
ATOM 820  C CD  ? PRO A 1 100 ? -21.944  -3.588  -8.180 1.000 94.050 ? 100 PRO A CD  1 
ATOM 821  N N   ? ALA A 1 101 ? -18.468  -1.779  -7.594 1.000 94.460 ? 101 ALA A N   1 
ATOM 822  C CA  ? ALA A 1 101 ? -17.454  -0.757  -7.347 1.000 94.460 ? 101 ALA A CA  1 
ATOM 823  C C   ? ALA A 1 101 ? -16.719  -1.020  -6.035 1.000 94.460 ? 101 ALA A C   1 
ATOM 824  C CB  ? ALA A 1 101 ? -18.090   0.630  -7.328 1.000 94.460 ? 101 ALA A CB  1 
ATOM 825  O O   ? ALA A 1 101 ? -15.679  -0.414  -5.767 1.000 94.460 ? 101 ALA A O   1 
ATOM 826  N N   ? VAL A 1 102 ? -17.223  -1.970  -5.189 1.000 97.130 ? 102 VAL A N   1 
ATOM 827  C CA  ? VAL A 1 102 ? -16.606  -2.263  -3.899 1.000 97.130 ? 102 VAL A CA  1 
ATOM 828  C C   ? VAL A 1 102 ? -16.533  -3.774  -3.693 1.000 97.130 ? 102 VAL A C   1 
ATOM 829  C CB  ? VAL A 1 102 ? -17.381  -1.603  -2.736 1.000 97.130 ? 102 VAL A CB  1 
ATOM 830  O O   ? VAL A 1 102 ? -17.564  -4.442  -3.578 1.000 97.130 ? 102 VAL A O   1 
ATOM 831  C CG1 ? VAL A 1 102 ? -16.722  -1.926  -1.397 1.000 97.130 ? 102 VAL A CG1 1 
ATOM 832  C CG2 ? VAL A 1 102 ? -17.467  -0.092  -2.943 1.000 97.130 ? 102 VAL A CG2 1 
ATOM 833  N N   ? ARG A 1 103 ? -15.298  -4.276  -3.698 1.000 97.620 ? 103 ARG A N   1 
ATOM 834  C CA  ? ARG A 1 103 ? -15.019  -5.684  -3.433 1.000 97.620 ? 103 ARG A CA  1 
ATOM 835  C C   ? ARG A 1 103 ? -13.692  -5.851  -2.701 1.000 97.620 ? 103 ARG A C   1 
ATOM 836  C CB  ? ARG A 1 103 ? -15.003  -6.484  -4.737 1.000 97.620 ? 103 ARG A CB  1 
ATOM 837  O O   ? ARG A 1 103 ? -12.838  -4.963  -2.741 1.000 97.620 ? 103 ARG A O   1 
ATOM 838  C CG  ? ARG A 1 103 ? -16.363  -6.598  -5.407 1.000 97.620 ? 103 ARG A CG  1 
ATOM 839  C CD  ? ARG A 1 103 ? -16.321  -7.523  -6.615 1.000 97.620 ? 103 ARG A CD  1 
ATOM 840  N NE  ? ARG A 1 103 ? -17.590  -7.524  -7.337 1.000 97.620 ? 103 ARG A NE  1 
ATOM 841  N NH1 ? ARG A 1 103 ? -17.183  -9.498  -8.466 1.000 97.620 ? 103 ARG A NH1 1 
ATOM 842  N NH2 ? ARG A 1 103 ? -19.147  -8.365  -8.802 1.000 97.620 ? 103 ARG A NH2 1 
ATOM 843  C CZ  ? ARG A 1 103 ? -17.971  -8.462  -8.200 1.000 97.620 ? 103 ARG A CZ  1 
ATOM 844  N N   ? THR A 1 104 ? -13.634  -6.997  -2.028 1.000 98.320 ? 104 THR A N   1 
ATOM 845  C CA  ? THR A 1 104 ? -12.342  -7.337  -1.442 1.000 98.320 ? 104 THR A CA  1 
ATOM 846  C C   ? THR A 1 104 ? -11.434  -7.993  -2.479 1.000 98.320 ? 104 THR A C   1 
ATOM 847  C CB  ? THR A 1 104 ? -12.507  -8.277  -0.233 1.000 98.320 ? 104 THR A CB  1 
ATOM 848  O O   ? THR A 1 104 ? -11.912  -8.520  -3.486 1.000 98.320 ? 104 THR A O   1 
ATOM 849  C CG2 ? THR A 1 104 ? -13.383  -7.641   0.841 1.000 98.320 ? 104 THR A CG2 1 
ATOM 850  O OG1 ? THR A 1 104 ? -13.113  -9.501  -0.666 1.000 98.320 ? 104 THR A OG1 1 
ATOM 851  N N   ? ILE A 1 105 ? -10.120  -7.920  -2.159 1.000 98.290 ? 105 ILE A N   1 
ATOM 852  C CA  ? ILE A 1 105 ?  -9.131  -8.642  -2.952 1.000 98.290 ? 105 ILE A CA  1 
ATOM 853  C C   ? ILE A 1 105 ?  -8.428  -9.680  -2.079 1.000 98.290 ? 105 ILE A C   1 
ATOM 854  C CB  ? ILE A 1 105 ?  -8.098  -7.680  -3.579 1.000 98.290 ? 105 ILE A CB  1 
ATOM 855  O O   ? ILE A 1 105 ?  -8.119  -9.414  -0.915 1.000 98.290 ? 105 ILE A O   1 
ATOM 856  C CG1 ? ILE A 1 105 ?  -7.250  -8.415  -4.624 1.000 98.290 ? 105 ILE A CG1 1 
ATOM 857  C CG2 ? ILE A 1 105 ?  -7.213  -7.057  -2.496 1.000 98.290 ? 105 ILE A CG2 1 
ATOM 858  C CD1 ? ILE A 1 105 ?  -6.466  -7.491  -5.546 1.000 98.290 ? 105 ILE A CD1 1 
ATOM 859  N N   ? PRO A 1 106 ?  -8.252 -10.900  -2.663 1.000 97.840 ? 106 PRO A N   1 
ATOM 860  C CA  ? PRO A 1 106 ?  -7.679 -11.981  -1.859 1.000 97.840 ? 106 PRO A CA  1 
ATOM 861  C C   ? PRO A 1 106 ?  -6.230 -11.715  -1.458 1.000 97.840 ? 106 PRO A C   1 
ATOM 862  C CB  ? PRO A 1 106 ?  -7.775 -13.197  -2.784 1.000 97.840 ? 106 PRO A CB  1 
ATOM 863  O O   ? PRO A 1 106 ?  -5.484 -11.081  -2.209 1.000 97.840 ? 106 PRO A O   1 
ATOM 864  C CG  ? PRO A 1 106 ?  -8.787 -12.814  -3.815 1.000 97.840 ? 106 PRO A CG  1 
ATOM 865  C CD  ? PRO A 1 106 ?  -8.757 -11.322  -3.980 1.000 97.840 ? 106 PRO A CD  1 
ATOM 866  N N   ? LEU A 1 107 ?  -5.826 -12.294  -0.219 1.000 97.820 ? 107 LEU A N   1 
ATOM 867  C CA  ? LEU A 1 107 ?  -4.440 -12.320   0.235 1.000 97.820 ? 107 LEU A CA  1 
ATOM 868  C C   ? LEU A 1 107 ?  -3.660 -13.429  -0.463 1.000 97.820 ? 107 LEU A C   1 
ATOM 869  C CB  ? LEU A 1 107 ?  -4.376 -12.513   1.752 1.000 97.820 ? 107 LEU A CB  1 
ATOM 870  O O   ? LEU A 1 107 ?  -4.228 -14.463  -0.820 1.000 97.820 ? 107 LEU A O   1 
ATOM 871  C CG  ? LEU A 1 107 ?  -4.978 -11.394   2.604 1.000 97.820 ? 107 LEU A CG  1 
ATOM 872  C CD1 ? LEU A 1 107 ?  -5.081 -11.834   4.061 1.000 97.820 ? 107 LEU A CD1 1 
ATOM 873  C CD2 ? LEU A 1 107 ?  -4.148 -10.122   2.481 1.000 97.820 ? 107 LEU A CD2 1 
ATOM 874  N N   ? PRO A 1 108 ?  -2.373 -13.205  -0.670 1.000 96.950 ? 108 PRO A N   1 
ATOM 875  C CA  ? PRO A 1 108 ?  -1.575 -14.236  -1.337 1.000 96.950 ? 108 PRO A CA  1 
ATOM 876  C C   ? PRO A 1 108 ?  -1.331 -15.457  -0.452 1.000 96.950 ? 108 PRO A C   1 
ATOM 877  C CB  ? PRO A 1 108 ?  -0.260 -13.517  -1.649 1.000 96.950 ? 108 PRO A CB  1 
ATOM 878  O O   ? PRO A 1 108 ?  -1.275 -15.334   0.774 1.000 96.950 ? 108 PRO A O   1 
ATOM 879  C CG  ? PRO A 1 108 ?  -0.114 -12.499  -0.564 1.000 96.950 ? 108 PRO A CG  1 
ATOM 880  C CD  ? PRO A 1 108 ?  -1.478 -11.978  -0.214 1.000 96.950 ? 108 PRO A CD  1 
ATOM 881  N N   ? ALA A 1 109 ?  -1.188 -16.647  -1.112 1.000 93.820 ? 109 ALA A N   1 
ATOM 882  C CA  ? ALA A 1 109 ?  -0.900 -17.890  -0.402 1.000 93.820 ? 109 ALA A CA  1 
ATOM 883  C C   ? ALA A 1 109 ?   0.601 -18.165  -0.365 1.000 93.820 ? 109 ALA A C   1 
ATOM 884  C CB  ? ALA A 1 109 ?  -1.636 -19.058  -1.054 1.000 93.820 ? 109 ALA A CB  1 
ATOM 885  O O   ? ALA A 1 109 ?   1.116 -18.701   0.619 1.000 93.820 ? 109 ALA A O   1 
ATOM 886  N N   ? THR A 1 110 ?   1.288 -17.801  -1.466 1.000 94.290 ? 110 THR A N   1 
ATOM 887  C CA  ? THR A 1 110 ?   2.726 -18.008  -1.588 1.000 94.290 ? 110 THR A CA  1 
ATOM 888  C C   ? THR A 1 110 ?   3.412 -16.748  -2.108 1.000 94.290 ? 110 THR A C   1 
ATOM 889  C CB  ? THR A 1 110 ?   3.043 -19.191  -2.521 1.000 94.290 ? 110 THR A CB  1 
ATOM 890  O O   ? THR A 1 110 ?   2.746 -15.817  -2.567 1.000 94.290 ? 110 THR A O   1 
ATOM 891  C CG2 ? THR A 1 110 ?   2.409 -20.480  -2.009 1.000 94.290 ? 110 THR A CG2 1 
ATOM 892  O OG1 ? THR A 1 110 ?   2.535 -18.908  -3.831 1.000 94.290 ? 110 THR A OG1 1 
ATOM 893  N N   ? ASP A 1 111 ?   4.741 -16.906  -2.069 1.000 93.620 ? 111 ASP A N   1 
ATOM 894  C CA  ? ASP A 1 111 ?   5.555 -15.793  -2.547 1.000 93.620 ? 111 ASP A CA  1 
ATOM 895  C C   ? ASP A 1 111 ?   5.397 -15.605  -4.054 1.000 93.620 ? 111 ASP A C   1 
ATOM 896  C CB  ? ASP A 1 111 ?   7.028 -16.015  -2.195 1.000 93.620 ? 111 ASP A CB  1 
ATOM 897  O O   ? ASP A 1 111 ?   5.250 -16.579  -4.794 1.000 93.620 ? 111 ASP A O   1 
ATOM 898  C CG  ? ASP A 1 111 ?   7.327 -15.790  -0.724 1.000 93.620 ? 111 ASP A CG  1 
ATOM 899  O OD1 ? ASP A 1 111 ?   6.453 -15.271   0.004 1.000 93.620 ? 111 ASP A OD1 1 
ATOM 900  O OD2 ? ASP A 1 111 ?   8.447 -16.133  -0.288 1.000 93.620 ? 111 ASP A OD2 1 
ATOM 901  N N   ? VAL A 1 112 ?   5.463 -14.270  -4.404 1.000 96.280 ? 112 VAL A N   1 
ATOM 902  C CA  ? VAL A 1 112 ?   5.414 -13.935  -5.824 1.000 96.280 ? 112 VAL A CA  1 
ATOM 903  C C   ? VAL A 1 112 ?   6.803 -14.092  -6.439 1.000 96.280 ? 112 VAL A C   1 
ATOM 904  C CB  ? VAL A 1 112 ?   4.890 -12.500  -6.051 1.000 96.280 ? 112 VAL A CB  1 
ATOM 905  O O   ? VAL A 1 112 ?   7.813 -13.825  -5.784 1.000 96.280 ? 112 VAL A O   1 
ATOM 906  C CG1 ? VAL A 1 112 ?   5.845 -11.473  -5.445 1.000 96.280 ? 112 VAL A CG1 1 
ATOM 907  C CG2 ? VAL A 1 112 ?   4.692 -12.234  -7.542 1.000 96.280 ? 112 VAL A CG2 1 
ATOM 908  N N   ? ILE A 1 113 ?   6.910 -14.653  -7.661 1.000 95.060 ? 113 ILE A N   1 
ATOM 909  C CA  ? ILE A 1 113 ?   8.201 -14.915  -8.286 1.000 95.060 ? 113 ILE A CA  1 
ATOM 910  C C   ? ILE A 1 113 ?   8.615 -13.718  -9.139 1.000 95.060 ? 113 ILE A C   1 
ATOM 911  C CB  ? ILE A 1 113 ?   8.162 -16.198  -9.147 1.000 95.060 ? 113 ILE A CB  1 
ATOM 912  O O   ? ILE A 1 113 ?   7.767 -13.052  -9.738 1.000 95.060 ? 113 ILE A O   1 
ATOM 913  C CG1 ? ILE A 1 113 ?   7.115 -16.064 -10.258 1.000 95.060 ? 113 ILE A CG1 1 
ATOM 914  C CG2 ? ILE A 1 113 ?   7.881 -17.425  -8.275 1.000 95.060 ? 113 ILE A CG2 1 
ATOM 915  C CD1 ? ILE A 1 113 ?   7.193 -17.154 -11.318 1.000 95.060 ? 113 ILE A CD1 1 
ATOM 916  N N   ? PRO A 1 114 ?   9.912 -13.434  -9.168 1.000 96.350 ? 114 PRO A N   1 
ATOM 917  C CA  ? PRO A 1 114 ?  10.410 -12.368 -10.040 1.000 96.350 ? 114 PRO A CA  1 
ATOM 918  C C   ? PRO A 1 114 ?  10.001 -12.559 -11.498 1.000 96.350 ? 114 PRO A C   1 
ATOM 919  C CB  ? PRO A 1 114 ?  11.930 -12.464  -9.882 1.000 96.350 ? 114 PRO A CB  1 
ATOM 920  O O   ? PRO A 1 114 ?   9.987 -13.688 -11.997 1.000 96.350 ? 114 PRO A O   1 
ATOM 921  C CG  ? PRO A 1 114 ?  12.137 -13.034  -8.516 1.000 96.350 ? 114 PRO A CG  1 
ATOM 922  C CD  ? PRO A 1 114 ?  11.051 -14.036  -8.247 1.000 96.350 ? 114 PRO A CD  1 
ATOM 923  N N   ? GLY A 1 115 ?   9.638 -11.408 -12.156 1.000 95.700 ? 115 GLY A N   1 
ATOM 924  C CA  ? GLY A 1 115 ?   9.176 -11.433 -13.535 1.000 95.700 ? 115 GLY A CA  1 
ATOM 925  C C   ? GLY A 1 115 ?   7.664 -11.411 -13.658 1.000 95.700 ? 115 GLY A C   1 
ATOM 926  O O   ? GLY A 1 115 ?   7.128 -11.252 -14.756 1.000 95.700 ? 115 GLY A O   1 
ATOM 927  N N   ? THR A 1 116 ?   6.975 -11.650 -12.548 1.000 97.080 ? 116 THR A N   1 
ATOM 928  C CA  ? THR A 1 116 ?   5.517 -11.622 -12.520 1.000 97.080 ? 116 THR A CA  1 
ATOM 929  C C   ? THR A 1 116 ?   4.997 -10.220 -12.823 1.000 97.080 ? 116 THR A C   1 
ATOM 930  C CB  ? THR A 1 116 ?   4.976 -12.089 -11.156 1.000 97.080 ? 116 THR A CB  1 
ATOM 931  O O   ? THR A 1 116 ?   5.452  -9.241 -12.226 1.000 97.080 ? 116 THR A O   1 
ATOM 932  C CG2 ? THR A 1 116 ?   3.451 -12.098 -11.143 1.000 97.080 ? 116 THR A CG2 1 
ATOM 933  O OG1 ? THR A 1 116 ?   5.453 -13.414 -10.888 1.000 97.080 ? 116 THR A OG1 1 
ATOM 934  N N   ? ALA A 1 117 ?   4.055 -10.136 -13.734 1.000 96.450 ? 117 ALA A N   1 
ATOM 935  C CA  ? ALA A 1 117 ?   3.411  -8.866 -14.061 1.000 96.450 ? 117 ALA A CA  1 
ATOM 936  C C   ? ALA A 1 117 ?   2.415  -8.462 -12.978 1.000 96.450 ? 117 ALA A C   1 
ATOM 937  C CB  ? ALA A 1 117 ?   2.713  -8.956 -15.415 1.000 96.450 ? 117 ALA A CB  1 
ATOM 938  O O   ? ALA A 1 117 ?   1.565  -9.262 -12.578 1.000 96.450 ? 117 ALA A O   1 
ATOM 939  N N   ? CYS A 1 118 ?   2.485  -7.207 -12.609 1.000 97.260 ? 118 CYS A N   1 
ATOM 940  C CA  ? CYS A 1 118 ?   1.621  -6.671 -11.564 1.000 97.260 ? 118 CYS A CA  1 
ATOM 941  C C   ? CYS A 1 118 ?   1.135  -5.271 -11.923 1.000 97.260 ? 118 CYS A C   1 
ATOM 942  C CB  ? CYS A 1 118 ?   2.356  -6.637 -10.225 1.000 97.260 ? 118 CYS A CB  1 
ATOM 943  O O   ? CYS A 1 118 ?   1.603  -4.678 -12.896 1.000 97.260 ? 118 CYS A O   1 
ATOM 944  S SG  ? CYS A 1 118 ?   2.924  -8.258  -9.665 1.000 97.260 ? 118 CYS A SG  1 
ATOM 945  N N   ? SER A 1 119 ?   0.210  -4.782 -11.113 1.000 96.610 ? 119 SER A N   1 
ATOM 946  C CA  ? SER A 1 119 ?  -0.285  -3.421 -11.288 1.000 96.610 ? 119 SER A CA  1 
ATOM 947  C C   ? SER A 1 119 ?  -0.384  -2.692  -9.951 1.000 96.610 ? 119 SER A C   1 
ATOM 948  C CB  ? SER A 1 119 ?  -1.651  -3.431 -11.974 1.000 96.610 ? 119 SER A CB  1 
ATOM 949  O O   ? SER A 1 119 ?  -0.611  -3.317  -8.913 1.000 96.610 ? 119 SER A O   1 
ATOM 950  O OG  ? SER A 1 119 ?  -2.630  -4.022 -11.137 1.000 96.610 ? 119 SER A OG  1 
ATOM 951  N N   ? VAL A 1 120 ?  -0.186  -1.438  -9.989 1.000 96.820 ? 120 VAL A N   1 
ATOM 952  C CA  ? VAL A 1 120 ?  -0.354  -0.540  -8.851 1.000 96.820 ? 120 VAL A CA  1 
ATOM 953  C C   ? VAL A 1 120 ?  -1.322   0.583  -9.218 1.000 96.820 ? 120 VAL A C   1 
ATOM 954  C CB  ? VAL A 1 120 ?   0.997   0.051  -8.390 1.000 96.820 ? 120 VAL A CB  1 
ATOM 955  O O   ? VAL A 1 120 ?  -1.347   1.040 -10.363 1.000 96.820 ? 120 VAL A O   1 
ATOM 956  C CG1 ? VAL A 1 120 ?   1.655   0.841  -9.520 1.000 96.820 ? 120 VAL A CG1 1 
ATOM 957  C CG2 ? VAL A 1 120 ?   0.800   0.936  -7.160 1.000 96.820 ? 120 VAL A CG2 1 
ATOM 958  N N   ? ALA A 1 121 ?  -2.132   0.950  -8.280 1.000 96.170 ? 121 ALA A N   1 
ATOM 959  C CA  ? ALA A 1 121 ?  -3.118   2.002  -8.515 1.000 96.170 ? 121 ALA A CA  1 
ATOM 960  C C   ? ALA A 1 121 ?  -3.154   2.989  -7.352 1.000 96.170 ? 121 ALA A C   1 
ATOM 961  C CB  ? ALA A 1 121 ?  -4.502   1.395  -8.736 1.000 96.170 ? 121 ALA A CB  1 
ATOM 962  O O   ? ALA A 1 121 ?  -2.855   2.627  -6.212 1.000 96.170 ? 121 ALA A O   1 
ATOM 963  N N   ? GLY A 1 122 ?  -3.496   4.275  -7.710 1.000 95.850 ? 122 GLY A N   1 
ATOM 964  C CA  ? GLY A 1 122 ?  -3.589   5.256  -6.642 1.000 95.850 ? 122 GLY A CA  1 
ATOM 965  C C   ? GLY A 1 122 ?  -3.919   6.651  -7.140 1.000 95.850 ? 122 GLY A C   1 
ATOM 966  O O   ? GLY A 1 122 ?  -4.001   6.881  -8.348 1.000 95.850 ? 122 GLY A O   1 
ATOM 967  N N   ? TRP A 1 123 ?  -4.161   7.599  -6.171 1.000 94.960 ? 123 TRP A N   1 
ATOM 968  C CA  ? TRP A 1 123 ?  -4.510   8.990  -6.440 1.000 94.960 ? 123 TRP A CA  1 
ATOM 969  C C   ? TRP A 1 123 ?  -3.385   9.926  -6.014 1.000 94.960 ? 123 TRP A C   1 
ATOM 970  C CB  ? TRP A 1 123 ?  -5.807   9.368  -5.718 1.000 94.960 ? 123 TRP A CB  1 
ATOM 971  O O   ? TRP A 1 123 ?  -3.620  11.105  -5.740 1.000 94.960 ? 123 TRP A O   1 
ATOM 972  C CG  ? TRP A 1 123 ?  -7.028   8.693  -6.266 1.000 94.960 ? 123 TRP A CG  1 
ATOM 973  C CD1 ? TRP A 1 123 ?  -7.792   9.103  -7.323 1.000 94.960 ? 123 TRP A CD1 1 
ATOM 974  C CD2 ? TRP A 1 123 ?  -7.629   7.489  -5.780 1.000 94.960 ? 123 TRP A CD2 1 
ATOM 975  C CE2 ? TRP A 1 123 ?  -8.755   7.227  -6.591 1.000 94.960 ? 123 TRP A CE2 1 
ATOM 976  C CE3 ? TRP A 1 123 ?  -7.323   6.605  -4.736 1.000 94.960 ? 123 TRP A CE3 1 
ATOM 977  N NE1 ? TRP A 1 123 ?  -8.833   8.225  -7.523 1.000 94.960 ? 123 TRP A NE1 1 
ATOM 978  C CH2 ? TRP A 1 123 ?  -9.256   5.267  -5.362 1.000 94.960 ? 123 TRP A CH2 1 
ATOM 979  C CZ2 ? TRP A 1 123 ?  -9.578   6.115  -6.390 1.000 94.960 ? 123 TRP A CZ2 1 
ATOM 980  C CZ3 ? TRP A 1 123 ?  -8.143   5.500  -4.538 1.000 94.960 ? 123 TRP A CZ3 1 
ATOM 981  N N   ? GLY A 1 124 ?  -2.156   9.349  -5.775 1.000 93.380 ? 124 GLY A N   1 
ATOM 982  C CA  ? GLY A 1 124 ?  -1.022  10.188  -5.422 1.000 93.380 ? 124 GLY A CA  1 
ATOM 983  C C   ? GLY A 1 124 ?  -0.541  11.055  -6.571 1.000 93.380 ? 124 GLY A C   1 
ATOM 984  O O   ? GLY A 1 124 ?  -1.262  11.250  -7.552 1.000 93.380 ? 124 GLY A O   1 
ATOM 985  N N   ? LEU A 1 125 ?   0.688  11.685  -6.417 1.000 92.160 ? 125 LEU A N   1 
ATOM 986  C CA  ? LEU A 1 125 ?   1.299  12.512  -7.452 1.000 92.160 ? 125 LEU A CA  1 
ATOM 987  C C   ? LEU A 1 125 ?   1.620  11.683  -8.691 1.000 92.160 ? 125 LEU A C   1 
ATOM 988  C CB  ? LEU A 1 125 ?   2.574  13.176  -6.924 1.000 92.160 ? 125 LEU A CB  1 
ATOM 989  O O   ? LEU A 1 125 ?   1.939  10.497  -8.584 1.000 92.160 ? 125 LEU A O   1 
ATOM 990  C CG  ? LEU A 1 125 ?   2.414  14.064  -5.688 1.000 92.160 ? 125 LEU A CG  1 
ATOM 991  C CD1 ? LEU A 1 125 ?   3.764  14.638  -5.270 1.000 92.160 ? 125 LEU A CD1 1 
ATOM 992  C CD2 ? LEU A 1 125 ?   1.412  15.181  -5.958 1.000 92.160 ? 125 LEU A CD2 1 
ATOM 993  N N   ? THR A 1 126 ?   1.578  12.392  -9.848 1.000 87.450 ? 126 THR A N   1 
ATOM 994  C CA  ? THR A 1 126 ?   1.826  11.713 -11.114 1.000 87.450 ? 126 THR A CA  1 
ATOM 995  C C   ? THR A 1 126 ?   3.240  11.994 -11.612 1.000 87.450 ? 126 THR A C   1 
ATOM 996  C CB  ? THR A 1 126 ?   0.806  12.141 -12.186 1.000 87.450 ? 126 THR A CB  1 
ATOM 997  O O   ? THR A 1 126 ?   3.654  11.474 -12.650 1.000 87.450 ? 126 THR A O   1 
ATOM 998  C CG2 ? THR A 1 126 ?  -0.609  11.732 -11.794 1.000 87.450 ? 126 THR A CG2 1 
ATOM 999  O OG1 ? THR A 1 126 ?   0.855  13.564 -12.342 1.000 87.450 ? 126 THR A OG1 1 
ATOM 1000 N N   ? SER A 1 127 ?   3.973  12.793 -10.944 1.000 86.890 ? 127 SER A N   1 
ATOM 1001 C CA  ? SER A 1 127 ?   5.375  13.119 -11.183 1.000 86.890 ? 127 SER A CA  1 
ATOM 1002 C C   ? SER A 1 127 ?   5.993  13.818  -9.977 1.000 86.890 ? 127 SER A C   1 
ATOM 1003 C CB  ? SER A 1 127 ?   5.516  14.004 -12.422 1.000 86.890 ? 127 SER A CB  1 
ATOM 1004 O O   ? SER A 1 127 ?   5.290  14.165  -9.026 1.000 86.890 ? 127 SER A O   1 
ATOM 1005 O OG  ? SER A 1 127 ?   5.022  15.308 -12.169 1.000 86.890 ? 127 SER A OG  1 
ATOM 1006 N N   ? ASP A 1 128 ?   7.281  14.000 -10.031 1.000 86.080 ? 128 ASP A N   1 
ATOM 1007 C CA  ? ASP A 1 128 ?   8.024  14.668  -8.968 1.000 86.080 ? 128 ASP A CA  1 
ATOM 1008 C C   ? ASP A 1 128 ?   7.673  16.153  -8.902 1.000 86.080 ? 128 ASP A C   1 
ATOM 1009 C CB  ? ASP A 1 128 ?   9.530  14.492  -9.172 1.000 86.080 ? 128 ASP A CB  1 
ATOM 1010 O O   ? ASP A 1 128 ?   7.970  16.823  -7.911 1.000 86.080 ? 128 ASP A O   1 
ATOM 1011 C CG  ? ASP A 1 128 ?   9.985  13.052  -9.019 1.000 86.080 ? 128 ASP A CG  1 
ATOM 1012 O OD1 ? ASP A 1 128 ?   9.708  12.433  -7.968 1.000 86.080 ? 128 ASP A OD1 1 
ATOM 1013 O OD2 ? ASP A 1 128 ?  10.629  12.531  -9.955 1.000 86.080 ? 128 ASP A OD2 1 
ATOM 1014 N N   ? SER A 1 129 ?   7.012  16.740  -9.959 1.000 85.790 ? 129 SER A N   1 
ATOM 1015 C CA  ? SER A 1 129 ?   6.679  18.154 -10.092 1.000 85.790 ? 129 SER A CA  1 
ATOM 1016 C C   ? SER A 1 129 ?   5.374  18.485  -9.374 1.000 85.790 ? 129 SER A C   1 
ATOM 1017 C CB  ? SER A 1 129 ?   6.572  18.544 -11.567 1.000 85.790 ? 129 SER A CB  1 
ATOM 1018 O O   ? SER A 1 129 ?   4.984  19.652  -9.291 1.000 85.790 ? 129 SER A O   1 
ATOM 1019 O OG  ? SER A 1 129 ?   5.578  17.772 -12.220 1.000 85.790 ? 129 SER A OG  1 
ATOM 1020 N N   ? GLY A 1 130 ?   4.701  17.434  -8.728 1.000 83.890 ? 130 GLY A N   1 
ATOM 1021 C CA  ? GLY A 1 130 ?   3.602  17.671  -7.806 1.000 83.890 ? 130 GLY A CA  1 
ATOM 1022 C C   ? GLY A 1 130 ?   2.243  17.654  -8.481 1.000 83.890 ? 130 GLY A C   1 
ATOM 1023 O O   ? GLY A 1 130 ?   1.268  18.177  -7.939 1.000 83.890 ? 130 GLY A O   1 
ATOM 1024 N N   ? THR A 1 131 ?   2.071  17.073  -9.603 1.000 85.420 ? 131 THR A N   1 
ATOM 1025 C CA  ? THR A 1 131 ?   0.791  16.984 -10.297 1.000 85.420 ? 131 THR A CA  1 
ATOM 1026 C C   ? THR A 1 131 ?  -0.080  15.891  -9.686 1.000 85.420 ? 131 THR A C   1 
ATOM 1027 C CB  ? THR A 1 131 ?   0.988  16.708 -11.799 1.000 85.420 ? 131 THR A CB  1 
ATOM 1028 O O   ? THR A 1 131 ?   0.329  14.730  -9.617 1.000 85.420 ? 131 THR A O   1 
ATOM 1029 C CG2 ? THR A 1 131 ?  -0.343  16.743 -12.543 1.000 85.420 ? 131 THR A CG2 1 
ATOM 1030 O OG1 ? THR A 1 131 ?   1.858  17.704 -12.352 1.000 85.420 ? 131 THR A OG1 1 
ATOM 1031 N N   ? ARG A 1 132 ?  -1.326  16.311  -9.203 1.000 87.370 ? 132 ARG A N   1 
ATOM 1032 C CA  ? ARG A 1 132 ?  -2.280  15.360  -8.642 1.000 87.370 ? 132 ARG A CA  1 
ATOM 1033 C C   ? ARG A 1 132 ?  -3.409  15.073  -9.626 1.000 87.370 ? 132 ARG A C   1 
ATOM 1034 C CB  ? ARG A 1 132 ?  -2.855  15.888  -7.325 1.000 87.370 ? 132 ARG A CB  1 
ATOM 1035 O O   ? ARG A 1 132 ?  -4.045  15.997 -10.137 1.000 87.370 ? 132 ARG A O   1 
ATOM 1036 C CG  ? ARG A 1 132 ?  -1.879  15.833  -6.161 1.000 87.370 ? 132 ARG A CG  1 
ATOM 1037 C CD  ? ARG A 1 132 ?  -2.530  16.273  -4.857 1.000 87.370 ? 132 ARG A CD  1 
ATOM 1038 N NE  ? ARG A 1 132 ?  -1.549  16.416  -3.786 1.000 87.370 ? 132 ARG A NE  1 
ATOM 1039 N NH1 ? ARG A 1 132 ?  -3.023  17.368  -2.283 1.000 87.370 ? 132 ARG A NH1 1 
ATOM 1040 N NH2 ? ARG A 1 132 ?  -0.838  17.017  -1.686 1.000 87.370 ? 132 ARG A NH2 1 
ATOM 1041 C CZ  ? ARG A 1 132 ?  -1.805  16.933  -2.587 1.000 87.370 ? 132 ARG A CZ  1 
ATOM 1042 N N   ? PRO A 1 133 ?  -3.701  13.716  -9.829 1.000 90.440 ? 133 PRO A N   1 
ATOM 1043 C CA  ? PRO A 1 133 ?  -4.785  13.394 -10.760 1.000 90.440 ? 133 PRO A CA  1 
ATOM 1044 C C   ? PRO A 1 133 ?  -6.166  13.492 -10.114 1.000 90.440 ? 133 PRO A C   1 
ATOM 1045 C CB  ? PRO A 1 133 ?  -4.478  11.954 -11.175 1.000 90.440 ? 133 PRO A CB  1 
ATOM 1046 O O   ? PRO A 1 133 ?  -6.295  13.331  -8.898 1.000 90.440 ? 133 PRO A O   1 
ATOM 1047 C CG  ? PRO A 1 133 ?  -3.852  11.333  -9.968 1.000 90.440 ? 133 PRO A CG  1 
ATOM 1048 C CD  ? PRO A 1 133 ?  -3.016  12.372  -9.277 1.000 90.440 ? 133 PRO A CD  1 
ATOM 1049 N N   ? PHE A 1 134 ?  -7.199  13.801 -10.875 1.000 89.140 ? 134 PHE A N   1 
ATOM 1050 C CA  ? PHE A 1 134 ?  -8.580  13.822 -10.406 1.000 89.140 ? 134 PHE A CA  1 
ATOM 1051 C C   ? PHE A 1 134 ?  -9.180  12.421 -10.426 1.000 89.140 ? 134 PHE A C   1 
ATOM 1052 C CB  ? PHE A 1 134 ?  -9.426  14.768 -11.265 1.000 89.140 ? 134 PHE A CB  1 
ATOM 1053 O O   ? PHE A 1 134 ? -10.063  12.107  -9.626 1.000 89.140 ? 134 PHE A O   1 
ATOM 1054 C CG  ? PHE A 1 134 ?  -9.052  16.218 -11.119 1.000 89.140 ? 134 PHE A CG  1 
ATOM 1055 C CD1 ? PHE A 1 134 ?  -9.360  16.917  -9.959 1.000 89.140 ? 134 PHE A CD1 1 
ATOM 1056 C CD2 ? PHE A 1 134 ?  -8.391  16.883 -12.144 1.000 89.140 ? 134 PHE A CD2 1 
ATOM 1057 C CE1 ? PHE A 1 134 ?  -9.015  18.259  -9.821 1.000 89.140 ? 134 PHE A CE1 1 
ATOM 1058 C CE2 ? PHE A 1 134 ?  -8.043  18.224 -12.014 1.000 89.140 ? 134 PHE A CE2 1 
ATOM 1059 C CZ  ? PHE A 1 134 ?  -8.357  18.911 -10.853 1.000 89.140 ? 134 PHE A CZ  1 
ATOM 1060 N N   ? ALA A 1 135 ?  -8.741  11.526 -11.278 1.000 94.430 ? 135 ALA A N   1 
ATOM 1061 C CA  ? ALA A 1 135 ?  -9.220  10.152 -11.408 1.000 94.430 ? 135 ALA A CA  1 
ATOM 1062 C C   ? ALA A 1 135 ?  -8.140   9.153 -11.003 1.000 94.430 ? 135 ALA A C   1 
ATOM 1063 C CB  ? ALA A 1 135 ?  -9.681   9.883 -12.838 1.000 94.430 ? 135 ALA A CB  1 
ATOM 1064 O O   ? ALA A 1 135 ?  -6.951   9.483 -10.998 1.000 94.430 ? 135 ALA A O   1 
ATOM 1065 N N   ? LEU A 1 136 ?  -8.603   7.940 -10.577 1.000 95.720 ? 136 LEU A N   1 
ATOM 1066 C CA  ? LEU A 1 136 ?  -7.712   6.840 -10.224 1.000 95.720 ? 136 LEU A CA  1 
ATOM 1067 C C   ? LEU A 1 136 ?  -6.785   6.497 -11.385 1.000 95.720 ? 136 LEU A C   1 
ATOM 1068 C CB  ? LEU A 1 136 ?  -8.521   5.604  -9.819 1.000 95.720 ? 136 LEU A CB  1 
ATOM 1069 O O   ? LEU A 1 136 ?  -7.238   6.339 -12.521 1.000 95.720 ? 136 LEU A O   1 
ATOM 1070 C CG  ? LEU A 1 136 ?  -7.730   4.445  -9.212 1.000 95.720 ? 136 LEU A CG  1 
ATOM 1071 C CD1 ? LEU A 1 136 ?  -7.138   4.853  -7.867 1.000 95.720 ? 136 LEU A CD1 1 
ATOM 1072 C CD2 ? LEU A 1 136 ?  -8.616   3.213  -9.061 1.000 95.720 ? 136 LEU A CD2 1 
ATOM 1073 N N   ? MET A 1 137 ?  -5.470   6.417 -10.972 1.000 96.340 ? 137 MET A N   1 
ATOM 1074 C CA  ? MET A 1 137 ?  -4.460   6.073 -11.969 1.000 96.340 ? 137 MET A CA  1 
ATOM 1075 C C   ? MET A 1 137 ?  -3.892   4.682 -11.710 1.000 96.340 ? 137 MET A C   1 
ATOM 1076 C CB  ? MET A 1 137 ?  -3.332   7.107 -11.972 1.000 96.340 ? 137 MET A CB  1 
ATOM 1077 O O   ? MET A 1 137 ?  -3.909   4.201 -10.576 1.000 96.340 ? 137 MET A O   1 
ATOM 1078 C CG  ? MET A 1 137 ?  -3.816   8.541 -12.111 1.000 96.340 ? 137 MET A CG  1 
ATOM 1079 S SD  ? MET A 1 137 ?  -4.721   8.829 -13.681 1.000 96.340 ? 137 MET A SD  1 
ATOM 1080 C CE  ? MET A 1 137 ?  -3.351   8.710 -14.866 1.000 96.340 ? 137 MET A CE  1 
ATOM 1081 N N   ? GLU A 1 138 ?  -3.364   4.032 -12.784 1.000 96.080 ? 138 GLU A N   1 
ATOM 1082 C CA  ? GLU A 1 138 ?  -2.732   2.725 -12.625 1.000 96.080 ? 138 GLU A CA  1 
ATOM 1083 C C   ? GLU A 1 138 ?  -1.537   2.572 -13.562 1.000 96.080 ? 138 GLU A C   1 
ATOM 1084 C CB  ? GLU A 1 138 ?  -3.744   1.604 -12.876 1.000 96.080 ? 138 GLU A CB  1 
ATOM 1085 O O   ? GLU A 1 138 ?  -1.478   3.216 -14.611 1.000 96.080 ? 138 GLU A O   1 
ATOM 1086 C CG  ? GLU A 1 138 ?  -4.207   1.506 -14.322 1.000 96.080 ? 138 GLU A CG  1 
ATOM 1087 C CD  ? GLU A 1 138 ?  -5.205   0.384 -14.558 1.000 96.080 ? 138 GLU A CD  1 
ATOM 1088 O OE1 ? GLU A 1 138 ?  -5.671   0.218 -15.708 1.000 96.080 ? 138 GLU A OE1 1 
ATOM 1089 O OE2 ? GLU A 1 138 ?  -5.525  -0.334 -13.584 1.000 96.080 ? 138 GLU A OE2 1 
ATOM 1090 N N   ? ALA A 1 139 ?  -0.579   1.745 -13.137 1.000 95.070 ? 139 ALA A N   1 
ATOM 1091 C CA  ? ALA A 1 139 ?   0.605   1.421 -13.929 1.000 95.070 ? 139 ALA A CA  1 
ATOM 1092 C C   ? ALA A 1 139 ?   0.966  -0.055 -13.796 1.000 95.070 ? 139 ALA A C   1 
ATOM 1093 C CB  ? ALA A 1 139 ?   1.783   2.294 -13.506 1.000 95.070 ? 139 ALA A CB  1 
ATOM 1094 O O   ? ALA A 1 139 ?   0.778  -0.654 -12.734 1.000 95.070 ? 139 ALA A O   1 
ATOM 1095 N N   ? ASP A 1 140 ?   1.483  -0.542 -14.879 1.000 94.900 ? 140 ASP A N   1 
ATOM 1096 C CA  ? ASP A 1 140 ?   1.976  -1.916 -14.871 1.000 94.900 ? 140 ASP A CA  1 
ATOM 1097 C C   ? ASP A 1 140 ?   3.456  -1.966 -14.499 1.000 94.900 ? 140 ASP A C   1 
ATOM 1098 C CB  ? ASP A 1 140 ?   1.753  -2.574 -16.234 1.000 94.900 ? 140 ASP A CB  1 
ATOM 1099 O O   ? ASP A 1 140 ?   4.256  -1.176 -15.003 1.000 94.900 ? 140 ASP A O   1 
ATOM 1100 C CG  ? ASP A 1 140 ?   0.284  -2.715 -16.592 1.000 94.900 ? 140 ASP A CG  1 
ATOM 1101 O OD1 ? ASP A 1 140 ?  -0.540  -2.983 -15.691 1.000 94.900 ? 140 ASP A OD1 1 
ATOM 1102 O OD2 ? ASP A 1 140 ?  -0.052  -2.561 -17.786 1.000 94.900 ? 140 ASP A OD2 1 
ATOM 1103 N N   ? VAL A 1 141 ?   3.776  -2.977 -13.619 1.000 95.810 ? 141 VAL A N   1 
ATOM 1104 C CA  ? VAL A 1 141 ?   5.154  -3.153 -13.169 1.000 95.810 ? 141 VAL A CA  1 
ATOM 1105 C C   ? VAL A 1 141 ?   5.488  -4.641 -13.099 1.000 95.810 ? 141 VAL A C   1 
ATOM 1106 C CB  ? VAL A 1 141 ?   5.392  -2.487 -11.795 1.000 95.810 ? 141 VAL A CB  1 
ATOM 1107 O O   ? VAL A 1 141 ?   4.592  -5.488 -13.139 1.000 95.810 ? 141 VAL A O   1 
ATOM 1108 C CG1 ? VAL A 1 141 ?   5.224  -0.972 -11.894 1.000 95.810 ? 141 VAL A CG1 1 
ATOM 1109 C CG2 ? VAL A 1 141 ?   4.440  -3.067 -10.750 1.000 95.810 ? 141 VAL A CG2 1 
ATOM 1110 N N   ? ASP A 1 142 ?   6.852  -4.886 -13.069 1.000 95.760 ? 142 ASP A N   1 
ATOM 1111 C CA  ? ASP A 1 142 ?   7.302  -6.266 -12.914 1.000 95.760 ? 142 ASP A CA  1 
ATOM 1112 C C   ? ASP A 1 142 ?   8.029  -6.460 -11.585 1.000 95.760 ? 142 ASP A C   1 
ATOM 1113 C CB  ? ASP A 1 142 ?   8.214  -6.667 -14.076 1.000 95.760 ? 142 ASP A CB  1 
ATOM 1114 O O   ? ASP A 1 142 ?   8.828  -5.613 -11.179 1.000 95.760 ? 142 ASP A O   1 
ATOM 1115 C CG  ? ASP A 1 142 ?   7.498  -6.675 -15.415 1.000 95.760 ? 142 ASP A CG  1 
ATOM 1116 O OD1 ? ASP A 1 142 ?   6.310  -7.058 -15.469 1.000 95.760 ? 142 ASP A OD1 1 
ATOM 1117 O OD2 ? ASP A 1 142 ?   8.130  -6.297 -16.426 1.000 95.760 ? 142 ASP A OD2 1 
ATOM 1118 N N   ? VAL A 1 143 ?   7.685  -7.612 -11.030 1.000 97.200 ? 143 VAL A N   1 
ATOM 1119 C CA  ? VAL A 1 143 ?   8.422  -7.980  -9.826 1.000 97.200 ? 143 VAL A CA  1 
ATOM 1120 C C   ? VAL A 1 143 ?   9.866  -8.319 -10.186 1.000 97.200 ? 143 VAL A C   1 
ATOM 1121 C CB  ? VAL A 1 143 ?   7.761  -9.171  -9.097 1.000 97.200 ? 143 VAL A CB  1 
ATOM 1122 O O   ? VAL A 1 143 ?  10.120  -9.013 -11.174 1.000 97.200 ? 143 VAL A O   1 
ATOM 1123 C CG1 ? VAL A 1 143 ?   8.618  -9.626  -7.918 1.000 97.200 ? 143 VAL A CG1 1 
ATOM 1124 C CG2 ? VAL A 1 143 ?   6.356  -8.796  -8.628 1.000 97.200 ? 143 VAL A CG2 1 
ATOM 1125 N N   ? ILE A 1 144 ?  10.831  -7.774  -9.341 1.000 96.300 ? 144 ILE A N   1 
ATOM 1126 C CA  ? ILE A 1 144 ?  12.237  -8.112  -9.533 1.000 96.300 ? 144 ILE A CA  1 
ATOM 1127 C C   ? ILE A 1 144 ?  12.765  -8.843  -8.301 1.000 96.300 ? 144 ILE A C   1 
ATOM 1128 C CB  ? ILE A 1 144 ?  13.088  -6.853  -9.814 1.000 96.300 ? 144 ILE A CB  1 
ATOM 1129 O O   ? ILE A 1 144 ?  12.172  -8.765  -7.223 1.000 96.300 ? 144 ILE A O   1 
ATOM 1130 C CG1 ? ILE A 1 144 ?  13.040  -5.898  -8.616 1.000 96.300 ? 144 ILE A CG1 1 
ATOM 1131 C CG2 ? ILE A 1 144 ?  12.612  -6.153 -11.091 1.000 96.300 ? 144 ILE A CG2 1 
ATOM 1132 C CD1 ? ILE A 1 144 ?  14.031  -4.745  -8.703 1.000 96.300 ? 144 ILE A CD1 1 
ATOM 1133 N N   ? SER A 1 145 ?  13.882  -9.463  -8.552 1.000 95.870 ? 145 SER A N   1 
ATOM 1134 C CA  ? SER A 1 145 ?  14.427 -10.246  -7.447 1.000 95.870 ? 145 SER A CA  1 
ATOM 1135 C C   ? SER A 1 145 ?  14.913  -9.343  -6.317 1.000 95.870 ? 145 SER A C   1 
ATOM 1136 C CB  ? SER A 1 145 ?  15.574 -11.132  -7.931 1.000 95.870 ? 145 SER A CB  1 
ATOM 1137 O O   ? SER A 1 145 ?  15.443  -8.259  -6.567 1.000 95.870 ? 145 SER A O   1 
ATOM 1138 O OG  ? SER A 1 145 ?  16.730 -10.357  -8.201 1.000 95.870 ? 145 SER A OG  1 
ATOM 1139 N N   ? ARG A 1 146 ?  14.777  -9.773  -5.104 1.000 94.910 ? 146 ARG A N   1 
ATOM 1140 C CA  ? ARG A 1 146 ?  15.209  -9.035  -3.921 1.000 94.910 ? 146 ARG A CA  1 
ATOM 1141 C C   ? ARG A 1 146 ?  16.713  -8.784  -3.951 1.000 94.910 ? 146 ARG A C   1 
ATOM 1142 C CB  ? ARG A 1 146 ?  14.830  -9.793  -2.647 1.000 94.910 ? 146 ARG A CB  1 
ATOM 1143 O O   ? ARG A 1 146 ?  17.179  -7.727  -3.521 1.000 94.910 ? 146 ARG A O   1 
ATOM 1144 C CG  ? ARG A 1 146 ?  14.529  -8.890  -1.460 1.000 94.910 ? 146 ARG A CG  1 
ATOM 1145 C CD  ? ARG A 1 146 ?  14.211  -9.694  -0.207 1.000 94.910 ? 146 ARG A CD  1 
ATOM 1146 N NE  ? ARG A 1 146 ?  13.041 -10.546  -0.396 1.000 94.910 ? 146 ARG A NE  1 
ATOM 1147 N NH1 ? ARG A 1 146 ?  13.838 -12.281   0.904 1.000 94.910 ? 146 ARG A NH1 1 
ATOM 1148 N NH2 ? ARG A 1 146 ?  11.784 -12.446  -0.101 1.000 94.910 ? 146 ARG A NH2 1 
ATOM 1149 C CZ  ? ARG A 1 146 ?  12.890 -11.756   0.136 1.000 94.910 ? 146 ARG A CZ  1 
ATOM 1150 N N   ? MET A 1 147 ?  17.377  -9.810  -4.378 1.000 94.110 ? 147 MET A N   1 
ATOM 1151 C CA  ? MET A 1 147 ?  18.827  -9.685  -4.490 1.000 94.110 ? 147 MET A CA  1 
ATOM 1152 C C   ? MET A 1 147 ?  19.204  -8.493  -5.364 1.000 94.110 ? 147 MET A C   1 
ATOM 1153 C CB  ? MET A 1 147 ?  19.435 -10.966  -5.063 1.000 94.110 ? 147 MET A CB  1 
ATOM 1154 O O   ? MET A 1 147 ?  20.040  -7.674  -4.977 1.000 94.110 ? 147 MET A O   1 
ATOM 1155 C CG  ? MET A 1 147 ?  20.954 -10.950  -5.124 1.000 94.110 ? 147 MET A CG  1 
ATOM 1156 S SD  ? MET A 1 147 ?  21.648 -12.511  -5.794 1.000 94.110 ? 147 MET A SD  1 
ATOM 1157 C CE  ? MET A 1 147 ?  20.316 -13.665  -5.361 1.000 94.110 ? 147 MET A CE  1 
ATOM 1158 N N   ? SER A 1 148 ?  18.627  -8.393  -6.555 1.000 93.740 ? 148 SER A N   1 
ATOM 1159 C CA  ? SER A 1 148 ?  18.877  -7.269  -7.452 1.000 93.740 ? 148 SER A CA  1 
ATOM 1160 C C   ? SER A 1 148 ?  18.442  -5.951  -6.820 1.000 93.740 ? 148 SER A C   1 
ATOM 1161 C CB  ? SER A 1 148 ?  18.151  -7.472  -8.782 1.000 93.740 ? 148 SER A CB  1 
ATOM 1162 O O   ? SER A 1 148 ?  19.124  -4.934  -6.961 1.000 93.740 ? 148 SER A O   1 
ATOM 1163 O OG  ? SER A 1 148 ?  18.666  -8.598  -9.470 1.000 93.740 ? 148 SER A OG  1 
ATOM 1164 N N   ? CYS A 1 149 ?  17.341  -5.986  -6.188 1.000 94.920 ? 149 CYS A N   1 
ATOM 1165 C CA  ? CYS A 1 149 ?  16.802  -4.816  -5.502 1.000 94.920 ? 149 CYS A CA  1 
ATOM 1166 C C   ? CYS A 1 149 ?  17.733  -4.363  -4.384 1.000 94.920 ? 149 CYS A C   1 
ATOM 1167 C CB  ? CYS A 1 149 ?  15.416  -5.120  -4.933 1.000 94.920 ? 149 CYS A CB  1 
ATOM 1168 O O   ? CYS A 1 149 ?  18.048  -3.177  -4.275 1.000 94.920 ? 149 CYS A O   1 
ATOM 1169 S SG  ? CYS A 1 149 ?  14.571  -3.672  -4.261 1.000 94.920 ? 149 CYS A SG  1 
ATOM 1170 N N   ? ASN A 1 150 ?  18.206  -5.239  -3.608 1.000 94.850 ? 150 ASN A N   1 
ATOM 1171 C CA  ? ASN A 1 150 ?  19.070  -4.977  -2.461 1.000 94.850 ? 150 ASN A CA  1 
ATOM 1172 C C   ? ASN A 1 150 ?  20.421  -4.415  -2.893 1.000 94.850 ? 150 ASN A C   1 
ATOM 1173 C CB  ? ASN A 1 150 ?  19.263  -6.249  -1.633 1.000 94.850 ? 150 ASN A CB  1 
ATOM 1174 O O   ? ASN A 1 150 ?  21.027  -3.620  -2.173 1.000 94.850 ? 150 ASN A O   1 
ATOM 1175 C CG  ? ASN A 1 150 ?  19.658  -5.958  -0.199 1.000 94.850 ? 150 ASN A CG  1 
ATOM 1176 N ND2 ? ASN A 1 150 ?  20.392  -6.879   0.413 1.000 94.850 ? 150 ASN A ND2 1 
ATOM 1177 O OD1 ? ASN A 1 150 ?  19.304  -4.913   0.355 1.000 94.850 ? 150 ASN A OD1 1 
ATOM 1178 N N   ? LYS A 1 151 ?  20.920  -4.872  -4.105 1.000 94.140 ? 151 LYS A N   1 
ATOM 1179 C CA  ? LYS A 1 151 ?  22.160  -4.334  -4.657 1.000 94.140 ? 151 LYS A CA  1 
ATOM 1180 C C   ? LYS A 1 151 ?  22.052  -2.830  -4.891 1.000 94.140 ? 151 LYS A C   1 
ATOM 1181 C CB  ? LYS A 1 151 ?  22.517  -5.043  -5.965 1.000 94.140 ? 151 LYS A CB  1 
ATOM 1182 O O   ? LYS A 1 151 ?  22.985  -2.082  -4.591 1.000 94.140 ? 151 LYS A O   1 
ATOM 1183 C CG  ? LYS A 1 151 ?  23.036  -6.461  -5.779 1.000 94.140 ? 151 LYS A CG  1 
ATOM 1184 C CD  ? LYS A 1 151 ?  23.376  -7.112  -7.113 1.000 94.140 ? 151 LYS A CD  1 
ATOM 1185 C CE  ? LYS A 1 151 ?  23.803  -8.563  -6.936 1.000 94.140 ? 151 LYS A CE  1 
ATOM 1186 N NZ  ? LYS A 1 151 ?  24.039  -9.235  -8.249 1.000 94.140 ? 151 LYS A NZ  1 
ATOM 1187 N N   ? THR A 1 152 ?  20.853  -2.411  -5.294 1.000 92.860 ? 152 THR A N   1 
ATOM 1188 C CA  ? THR A 1 152 ?  20.587  -1.007  -5.589 1.000 92.860 ? 152 THR A CA  1 
ATOM 1189 C C   ? THR A 1 152 ?  20.461  -0.198  -4.301 1.000 92.860 ? 152 THR A C   1 
ATOM 1190 C CB  ? THR A 1 152 ?  19.305  -0.845  -6.427 1.000 92.860 ? 152 THR A CB  1 
ATOM 1191 O O   ? THR A 1 152 ?  20.870   0.964  -4.249 1.000 92.860 ? 152 THR A O   1 
ATOM 1192 C CG2 ? THR A 1 152 ?  19.096   0.608  -6.838 1.000 92.860 ? 152 THR A CG2 1 
ATOM 1193 O OG1 ? THR A 1 152 ?  19.406  -1.654  -7.605 1.000 92.860 ? 152 THR A OG1 1 
ATOM 1194 N N   ? TRP A 1 153 ?  19.987  -0.847  -3.291 1.000 94.170 ? 153 TRP A N   1 
ATOM 1195 C CA  ? TRP A 1 153 ?  19.711  -0.169  -2.028 1.000 94.170 ? 153 TRP A CA  1 
ATOM 1196 C C   ? TRP A 1 153 ?  20.835  -0.409  -1.025 1.000 94.170 ? 153 TRP A C   1 
ATOM 1197 C CB  ? TRP A 1 153 ?  18.378  -0.643  -1.444 1.000 94.170 ? 153 TRP A CB  1 
ATOM 1198 O O   ? TRP A 1 153 ?  20.660  -0.188   0.176 1.000 94.170 ? 153 TRP A O   1 
ATOM 1199 C CG  ? TRP A 1 153 ?  17.175  -0.130  -2.177 1.000 94.170 ? 153 TRP A CG  1 
ATOM 1200 C CD1 ? TRP A 1 153 ?  16.447  -0.790  -3.128 1.000 94.170 ? 153 TRP A CD1 1 
ATOM 1201 C CD2 ? TRP A 1 153 ?  16.563   1.154  -2.022 1.000 94.170 ? 153 TRP A CD2 1 
ATOM 1202 C CE2 ? TRP A 1 153 ?  15.467   1.205  -2.911 1.000 94.170 ? 153 TRP A CE2 1 
ATOM 1203 C CE3 ? TRP A 1 153 ?  16.836   2.268  -1.217 1.000 94.170 ? 153 TRP A CE3 1 
ATOM 1204 N NE1 ? TRP A 1 153 ?  15.418   0.008  -3.573 1.000 94.170 ? 153 TRP A NE1 1 
ATOM 1205 C CH2 ? TRP A 1 153 ?  14.931   3.403  -2.217 1.000 94.170 ? 153 TRP A CH2 1 
ATOM 1206 C CZ2 ? TRP A 1 153 ?  14.642   2.327  -3.017 1.000 94.170 ? 153 TRP A CZ2 1 
ATOM 1207 C CZ3 ? TRP A 1 153 ?  16.014   3.384  -1.323 1.000 94.170 ? 153 TRP A CZ3 1 
ATOM 1208 N N   ? LEU A 1 154 ?  21.985  -0.838  -1.394 1.000 93.290 ? 154 LEU A N   1 
ATOM 1209 C CA  ? LEU A 1 154 ?  23.206  -1.013  -0.615 1.000 93.290 ? 154 LEU A CA  1 
ATOM 1210 C C   ? LEU A 1 154 ?  22.923  -1.771   0.678 1.000 93.290 ? 154 LEU A C   1 
ATOM 1211 C CB  ? LEU A 1 154 ?  23.838   0.345  -0.296 1.000 93.290 ? 154 LEU A CB  1 
ATOM 1212 O O   ? LEU A 1 154 ?  23.433  -1.408   1.740 1.000 93.290 ? 154 LEU A O   1 
ATOM 1213 C CG  ? LEU A 1 154 ?  24.240   1.204  -1.496 1.000 93.290 ? 154 LEU A CG  1 
ATOM 1214 C CD1 ? LEU A 1 154 ?  24.770   2.555  -1.027 1.000 93.290 ? 154 LEU A CD1 1 
ATOM 1215 C CD2 ? LEU A 1 154 ?  25.280   0.482  -2.347 1.000 93.290 ? 154 LEU A CD2 1 
ATOM 1216 N N   ? GLY A 1 155 ?  22.003  -2.785   0.650 1.000 92.750 ? 155 GLY A N   1 
ATOM 1217 C CA  ? GLY A 1 155 ?  21.773  -3.670   1.780 1.000 92.750 ? 155 GLY A CA  1 
ATOM 1218 C C   ? GLY A 1 155 ?  20.591  -3.252   2.634 1.000 92.750 ? 155 GLY A C   1 
ATOM 1219 O O   ? GLY A 1 155 ?  20.347  -3.834   3.693 1.000 92.750 ? 155 GLY A O   1 
ATOM 1220 N N   ? GLY A 1 156 ?  19.817  -2.358   2.250 1.000 92.530 ? 156 GLY A N   1 
ATOM 1221 C CA  ? GLY A 1 156 ?  18.716  -1.774   3.000 1.000 92.530 ? 156 GLY A CA  1 
ATOM 1222 C C   ? GLY A 1 156 ?  17.392  -2.473   2.758 1.000 92.530 ? 156 GLY A C   1 
ATOM 1223 O O   ? GLY A 1 156 ?  16.378  -2.122   3.365 1.000 92.530 ? 156 GLY A O   1 
ATOM 1224 N N   ? ILE A 1 157 ?  17.382  -3.500   1.887 1.000 95.190 ? 157 ILE A N   1 
ATOM 1225 C CA  ? ILE A 1 157 ?  16.192  -4.289   1.587 1.000 95.190 ? 157 ILE A CA  1 
ATOM 1226 C C   ? ILE A 1 157 ?  16.278  -5.640   2.292 1.000 95.190 ? 157 ILE A C   1 
ATOM 1227 C CB  ? ILE A 1 157 ?  16.015  -4.488   0.065 1.000 95.190 ? 157 ILE A CB  1 
ATOM 1228 O O   ? ILE A 1 157 ?  17.249  -6.380   2.114 1.000 95.190 ? 157 ILE A O   1 
ATOM 1229 C CG1 ? ILE A 1 157 ?  15.960  -3.133  -0.649 1.000 95.190 ? 157 ILE A CG1 1 
ATOM 1230 C CG2 ? ILE A 1 157 ?  14.759  -5.314  -0.229 1.000 95.190 ? 157 ILE A CG2 1 
ATOM 1231 C CD1 ? ILE A 1 157 ?  14.866  -2.207  -0.135 1.000 95.190 ? 157 ILE A CD1 1 
ATOM 1232 N N   ? ASP A 1 158 ?  15.148  -6.053   3.100 1.000 93.860 ? 158 ASP A N   1 
ATOM 1233 C CA  ? ASP A 1 158 ?  15.174  -7.336   3.795 1.000 93.860 ? 158 ASP A CA  1 
ATOM 1234 C C   ? ASP A 1 158 ?  14.092  -8.272   3.261 1.000 93.860 ? 158 ASP A C   1 
ATOM 1235 C CB  ? ASP A 1 158 ?  14.998  -7.135   5.301 1.000 93.860 ? 158 ASP A CB  1 
ATOM 1236 O O   ? ASP A 1 158 ?  13.486  -8.000   2.222 1.000 93.860 ? 158 ASP A O   1 
ATOM 1237 C CG  ? ASP A 1 158 ?  13.613  -6.637   5.675 1.000 93.860 ? 158 ASP A CG  1 
ATOM 1238 O OD1 ? ASP A 1 158 ?  12.706  -6.656   4.817 1.000 93.860 ? 158 ASP A OD1 1 
ATOM 1239 O OD2 ? ASP A 1 158 ?  13.429  -6.218   6.839 1.000 93.860 ? 158 ASP A OD2 1 
ATOM 1240 N N   ? GLU A 1 159 ?  13.904  -9.451   3.960 1.000 94.800 ? 159 GLU A N   1 
ATOM 1241 C CA  ? GLU A 1 159 ?  13.067 -10.539   3.464 1.000 94.800 ? 159 GLU A CA  1 
ATOM 1242 C C   ? GLU A 1 159 ?  11.593 -10.141   3.455 1.000 94.800 ? 159 GLU A C   1 
ATOM 1243 C CB  ? GLU A 1 159 ?  13.267 -11.800   4.308 1.000 94.800 ? 159 GLU A CB  1 
ATOM 1244 O O   ? GLU A 1 159 ?  10.774 -10.788   2.799 1.000 94.800 ? 159 GLU A O   1 
ATOM 1245 C CG  ? GLU A 1 159 ?  14.641 -12.435   4.148 1.000 94.800 ? 159 GLU A CG  1 
ATOM 1246 C CD  ? GLU A 1 159 ?  14.852 -13.072   2.784 1.000 94.800 ? 159 GLU A CD  1 
ATOM 1247 O OE1 ? GLU A 1 159 ?  16.019 -13.200   2.348 1.000 94.800 ? 159 GLU A OE1 1 
ATOM 1248 O OE2 ? GLU A 1 159 ?  13.843 -13.445   2.145 1.000 94.800 ? 159 GLU A OE2 1 
ATOM 1249 N N   ? SER A 1 160 ?  11.258  -9.155   4.182 1.000 96.210 ? 160 SER A N   1 
ATOM 1250 C CA  ? SER A 1 160 ?   9.864  -8.734   4.282 1.000 96.210 ? 160 SER A CA  1 
ATOM 1251 C C   ? SER A 1 160 ?   9.520  -7.700   3.216 1.000 96.210 ? 160 SER A C   1 
ATOM 1252 C CB  ? SER A 1 160 ?   9.575  -8.163   5.671 1.000 96.210 ? 160 SER A CB  1 
ATOM 1253 O O   ? SER A 1 160 ?   8.413  -7.159   3.202 1.000 96.210 ? 160 SER A O   1 
ATOM 1254 O OG  ? SER A 1 160 ?  10.235  -6.921   5.851 1.000 96.210 ? 160 SER A OG  1 
ATOM 1255 N N   ? MET A 1 161 ?  10.528  -7.399   2.295 1.000 97.710 ? 161 MET A N   1 
ATOM 1256 C CA  ? MET A 1 161 ?  10.324  -6.371   1.278 1.000 97.710 ? 161 MET A CA  1 
ATOM 1257 C C   ? MET A 1 161 ?  10.328  -6.979  -0.120 1.000 97.710 ? 161 MET A C   1 
ATOM 1258 C CB  ? MET A 1 161 ?  11.402  -5.290   1.381 1.000 97.710 ? 161 MET A CB  1 
ATOM 1259 O O   ? MET A 1 161 ?  10.996  -7.987  -0.361 1.000 97.710 ? 161 MET A O   1 
ATOM 1260 C CG  ? MET A 1 161 ?  11.350  -4.494   2.675 1.000 97.710 ? 161 MET A CG  1 
ATOM 1261 S SD  ? MET A 1 161 ?  12.710  -3.268   2.800 1.000 97.710 ? 161 MET A SD  1 
ATOM 1262 C CE  ? MET A 1 161 ?  12.301  -2.499   4.392 1.000 97.710 ? 161 MET A CE  1 
ATOM 1263 N N   ? LEU A 1 162 ?   9.487  -6.336  -0.979 1.000 97.290 ? 162 LEU A N   1 
ATOM 1264 C CA  ? LEU A 1 162 ?   9.272  -6.690  -2.377 1.000 97.290 ? 162 LEU A CA  1 
ATOM 1265 C C   ? LEU A 1 162 ?   9.518  -5.490  -3.286 1.000 97.290 ? 162 LEU A C   1 
ATOM 1266 C CB  ? LEU A 1 162 ?   7.850  -7.219  -2.585 1.000 97.290 ? 162 LEU A CB  1 
ATOM 1267 O O   ? LEU A 1 162 ?   9.158  -4.362  -2.942 1.000 97.290 ? 162 LEU A O   1 
ATOM 1268 C CG  ? LEU A 1 162 ?   7.442  -7.520  -4.028 1.000 97.290 ? 162 LEU A CG  1 
ATOM 1269 C CD1 ? LEU A 1 162 ?   8.080  -8.823  -4.498 1.000 97.290 ? 162 LEU A CD1 1 
ATOM 1270 C CD2 ? LEU A 1 162 ?   5.924  -7.587  -4.151 1.000 97.290 ? 162 LEU A CD2 1 
ATOM 1271 N N   ? CYS A 1 163 ?  10.151  -5.725  -4.508 1.000 97.040 ? 163 CYS A N   1 
ATOM 1272 C CA  ? CYS A 1 163 ?  10.467  -4.610  -5.393 1.000 97.040 ? 163 CYS A CA  1 
ATOM 1273 C C   ? CYS A 1 163 ?   9.879  -4.831  -6.782 1.000 97.040 ? 163 CYS A C   1 
ATOM 1274 C CB  ? CYS A 1 163 ?  11.980  -4.418  -5.495 1.000 97.040 ? 163 CYS A CB  1 
ATOM 1275 O O   ? CYS A 1 163 ?   9.739  -5.972  -7.226 1.000 97.040 ? 163 CYS A O   1 
ATOM 1276 S SG  ? CYS A 1 163 ?  12.771  -4.025  -3.920 1.000 97.040 ? 163 CYS A SG  1 
ATOM 1277 N N   ? THR A 1 164 ?   9.598  -3.692  -7.405 1.000 96.290 ? 164 THR A N   1 
ATOM 1278 C CA  ? THR A 1 164 ?   9.159  -3.736  -8.796 1.000 96.290 ? 164 THR A CA  1 
ATOM 1279 C C   ? THR A 1 164 ?   9.978  -2.774  -9.652 1.000 96.290 ? 164 THR A C   1 
ATOM 1280 C CB  ? THR A 1 164 ?   7.663  -3.392  -8.920 1.000 96.290 ? 164 THR A CB  1 
ATOM 1281 O O   ? THR A 1 164 ?  10.485  -1.768  -9.152 1.000 96.290 ? 164 THR A O   1 
ATOM 1282 C CG2 ? THR A 1 164 ?   6.811  -4.324  -8.064 1.000 96.290 ? 164 THR A CG2 1 
ATOM 1283 O OG1 ? THR A 1 164 ?   7.452  -2.041  -8.493 1.000 96.290 ? 164 THR A OG1 1 
ATOM 1284 N N   ? ALA A 1 165 ?  10.152  -3.221 -10.848 1.000 92.930 ? 165 ALA A N   1 
ATOM 1285 C CA  ? ALA A 1 165 ?  10.802  -2.404 -11.869 1.000 92.930 ? 165 ALA A CA  1 
ATOM 1286 C C   ? ALA A 1 165 ?  10.291  -2.756 -13.262 1.000 92.930 ? 165 ALA A C   1 
ATOM 1287 C CB  ? ALA A 1 165 ?  12.318  -2.576 -11.803 1.000 92.930 ? 165 ALA A CB  1 
ATOM 1288 O O   ? ALA A 1 165 ?   9.840  -3.880 -13.499 1.000 92.930 ? 165 ALA A O   1 
ATOM 1289 N N   ? THR A 1 166 ?  10.194  -1.740 -14.265 1.000 87.060 ? 166 THR A N   1 
ATOM 1290 C CA  ? THR A 1 166 ?   9.799  -1.983 -15.648 1.000 87.060 ? 166 THR A CA  1 
ATOM 1291 C C   ? THR A 1 166 ?  10.895  -1.535 -16.610 1.000 87.060 ? 166 THR A C   1 
ATOM 1292 C CB  ? THR A 1 166 ?   8.484  -1.258 -15.990 1.000 87.060 ? 166 THR A CB  1 
ATOM 1293 O O   ? THR A 1 166 ?  11.468  -0.456 -16.448 1.000 87.060 ? 166 THR A O   1 
ATOM 1294 C CG2 ? THR A 1 166 ?   7.976  -1.661 -17.370 1.000 87.060 ? 166 THR A CG2 1 
ATOM 1295 O OG1 ? THR A 1 166 ?   7.493  -1.592 -15.011 1.000 87.060 ? 166 THR A OG1 1 
ATOM 1296 N N   ? PRO A 1 167 ?  11.218  -2.611 -17.532 1.000 77.390 ? 167 PRO A N   1 
ATOM 1297 C CA  ? PRO A 1 167 ?  12.150  -2.178 -18.575 1.000 77.390 ? 167 PRO A CA  1 
ATOM 1298 C C   ? PRO A 1 167 ?  11.565  -1.092 -19.475 1.000 77.390 ? 167 PRO A C   1 
ATOM 1299 C CB  ? PRO A 1 167 ?  12.413  -3.461 -19.369 1.000 77.390 ? 167 PRO A CB  1 
ATOM 1300 O O   ? PRO A 1 167 ?  10.402  -1.178 -19.878 1.000 77.390 ? 167 PRO A O   1 
ATOM 1301 C CG  ? PRO A 1 167 ?  11.940  -4.564 -18.478 1.000 77.390 ? 167 PRO A CG  1 
ATOM 1302 C CD  ? PRO A 1 167 ?  10.909  -4.010 -17.537 1.000 77.390 ? 167 PRO A CD  1 
ATOM 1303 N N   ? GLY A 1 168 ?  12.016   0.135 -19.495 1.000 79.810 ? 168 GLY A N   1 
ATOM 1304 C CA  ? GLY A 1 168 ?  11.497   1.220 -20.314 1.000 79.810 ? 168 GLY A CA  1 
ATOM 1305 C C   ? GLY A 1 168 ?  11.220   2.484 -19.522 1.000 79.810 ? 168 GLY A C   1 
ATOM 1306 O O   ? GLY A 1 168 ?  11.991   2.846 -18.631 1.000 79.810 ? 168 GLY A O   1 
ATOM 1307 N N   ? PRO A 1 169 ?   9.980   3.272 -20.058 1.000 77.190 ? 169 PRO A N   1 
ATOM 1308 C CA  ? PRO A 1 169 ?   9.666   4.543 -19.402 1.000 77.190 ? 169 PRO A CA  1 
ATOM 1309 C C   ? PRO A 1 169 ?   9.456   4.395 -17.897 1.000 77.190 ? 169 PRO A C   1 
ATOM 1310 C CB  ? PRO A 1 169 ?   8.373   4.985 -20.093 1.000 77.190 ? 169 PRO A CB  1 
ATOM 1311 O O   ? PRO A 1 169 ?   9.143   3.302 -17.418 1.000 77.190 ? 169 PRO A O   1 
ATOM 1312 C CG  ? PRO A 1 169 ?   7.774   3.724 -20.626 1.000 77.190 ? 169 PRO A CG  1 
ATOM 1313 C CD  ? PRO A 1 169 ?   8.878   2.733 -20.860 1.000 77.190 ? 169 PRO A CD  1 
ATOM 1314 N N   ? PHE A 1 170 ?   9.989   5.369 -17.071 1.000 82.860 ? 170 PHE A N   1 
ATOM 1315 C CA  ? PHE A 1 170 ?   9.850   5.465 -15.623 1.000 82.860 ? 170 PHE A CA  1 
ATOM 1316 C C   ? PHE A 1 170 ?   8.421   5.151 -15.195 1.000 82.860 ? 170 PHE A C   1 
ATOM 1317 C CB  ? PHE A 1 170 ?  10.251   6.860 -15.134 1.000 82.860 ? 170 PHE A CB  1 
ATOM 1318 O O   ? PHE A 1 170 ?   7.481   5.835 -15.605 1.000 82.860 ? 170 PHE A O   1 
ATOM 1319 C CG  ? PHE A 1 170 ?  11.673   7.231 -15.457 1.000 82.860 ? 170 PHE A CG  1 
ATOM 1320 C CD1 ? PHE A 1 170 ?  12.732   6.493 -14.943 1.000 82.860 ? 170 PHE A CD1 1 
ATOM 1321 C CD2 ? PHE A 1 170 ?  11.950   8.318 -16.275 1.000 82.860 ? 170 PHE A CD2 1 
ATOM 1322 C CE1 ? PHE A 1 170 ?  14.050   6.835 -15.240 1.000 82.860 ? 170 PHE A CE1 1 
ATOM 1323 C CE2 ? PHE A 1 170 ?  13.264   8.666 -16.576 1.000 82.860 ? 170 PHE A CE2 1 
ATOM 1324 C CZ  ? PHE A 1 170 ?  14.312   7.923 -16.057 1.000 82.860 ? 170 PHE A CZ  1 
ATOM 1325 N N   ? LYS A 1 171 ?   8.223   3.871 -14.555 1.000 88.710 ? 171 LYS A N   1 
ATOM 1326 C CA  ? LYS A 1 171 ?   6.911   3.501 -14.032 1.000 88.710 ? 171 LYS A CA  1 
ATOM 1327 C C   ? LYS A 1 171 ?   6.981   3.195 -12.539 1.000 88.710 ? 171 LYS A C   1 
ATOM 1328 C CB  ? LYS A 1 171 ?   6.352   2.295 -14.789 1.000 88.710 ? 171 LYS A CB  1 
ATOM 1329 O O   ? LYS A 1 171 ?   7.940   2.578 -12.070 1.000 88.710 ? 171 LYS A O   1 
ATOM 1330 C CG  ? LYS A 1 171 ?   6.068   2.565 -16.259 1.000 88.710 ? 171 LYS A CG  1 
ATOM 1331 C CD  ? LYS A 1 171 ?   5.482   1.339 -16.949 1.000 88.710 ? 171 LYS A CD  1 
ATOM 1332 C CE  ? LYS A 1 171 ?   5.224   1.599 -18.427 1.000 88.710 ? 171 LYS A CE  1 
ATOM 1333 N NZ  ? LYS A 1 171 ?   4.669   0.393 -19.112 1.000 88.710 ? 171 LYS A NZ  1 
ATOM 1334 N N   ? GLY A 1 172 ?   5.904   3.597 -11.850 1.000 92.300 ? 172 GLY A N   1 
ATOM 1335 C CA  ? GLY A 1 172 ?   5.848   3.312 -10.425 1.000 92.300 ? 172 GLY A CA  1 
ATOM 1336 C C   ? GLY A 1 172 ?   4.897   4.222  -9.672 1.000 92.300 ? 172 GLY A C   1 
ATOM 1337 O O   ? GLY A 1 172 ?   3.938   4.740 -10.248 1.000 92.300 ? 172 GLY A O   1 
ATOM 1338 N N   ? PHE A 1 173 ?   5.094   4.220  -8.384 1.000 94.450 ? 173 PHE A N   1 
ATOM 1339 C CA  ? PHE A 1 173 ?   4.224   5.039  -7.548 1.000 94.450 ? 173 PHE A CA  1 
ATOM 1340 C C   ? PHE A 1 173 ?   4.951   6.294  -7.078 1.000 94.450 ? 173 PHE A C   1 
ATOM 1341 C CB  ? PHE A 1 173 ?   3.725   4.238  -6.342 1.000 94.450 ? 173 PHE A CB  1 
ATOM 1342 O O   ? PHE A 1 173 ?   6.179   6.369  -7.148 1.000 94.450 ? 173 PHE A O   1 
ATOM 1343 C CG  ? PHE A 1 173 ?   4.806   3.894  -5.353 1.000 94.450 ? 173 PHE A CG  1 
ATOM 1344 C CD1 ? PHE A 1 173 ?   5.402   2.639  -5.362 1.000 94.450 ? 173 PHE A CD1 1 
ATOM 1345 C CD2 ? PHE A 1 173 ?   5.226   4.826  -4.413 1.000 94.450 ? 173 PHE A CD2 1 
ATOM 1346 C CE1 ? PHE A 1 173 ?   6.403   2.318  -4.448 1.000 94.450 ? 173 PHE A CE1 1 
ATOM 1347 C CE2 ? PHE A 1 173 ?   6.225   4.513  -3.496 1.000 94.450 ? 173 PHE A CE2 1 
ATOM 1348 C CZ  ? PHE A 1 173 ?   6.812   3.258  -3.514 1.000 94.450 ? 173 PHE A CZ  1 
ATOM 1349 N N   ? CYS A 1 174 ?   4.139   7.168  -6.722 1.000 93.790 ? 174 CYS A N   1 
ATOM 1350 C CA  ? CYS A 1 174 ?   4.624   8.433  -6.182 1.000 93.790 ? 174 CYS A CA  1 
ATOM 1351 C C   ? CYS A 1 174 ?   3.898   8.789  -4.890 1.000 93.790 ? 174 CYS A C   1 
ATOM 1352 C CB  ? CYS A 1 174 ?   4.444   9.556  -7.204 1.000 93.790 ? 174 CYS A CB  1 
ATOM 1353 O O   ? CYS A 1 174 ?   3.097   7.999  -4.386 1.000 93.790 ? 174 CYS A O   1 
ATOM 1354 S SG  ? CYS A 1 174 ?   5.569  10.948  -6.961 1.000 93.790 ? 174 CYS A SG  1 
ATOM 1355 N N   ? ASP A 1 175 ?   4.247  10.005  -4.386 1.000 92.150 ? 175 ASP A N   1 
ATOM 1356 C CA  ? ASP A 1 175 ?   3.689  10.453  -3.114 1.000 92.150 ? 175 ASP A CA  1 
ATOM 1357 C C   ? ASP A 1 175 ?   2.163  10.409  -3.138 1.000 92.150 ? 175 ASP A C   1 
ATOM 1358 C CB  ? ASP A 1 175 ?   4.170  11.868  -2.785 1.000 92.150 ? 175 ASP A CB  1 
ATOM 1359 O O   ? ASP A 1 175 ?   1.540  10.812  -4.123 1.000 92.150 ? 175 ASP A O   1 
ATOM 1360 C CG  ? ASP A 1 175 ?   5.635  11.920  -2.392 1.000 92.150 ? 175 ASP A CG  1 
ATOM 1361 O OD1 ? ASP A 1 175 ?   6.247  10.851  -2.176 1.000 92.150 ? 175 ASP A OD1 1 
ATOM 1362 O OD2 ? ASP A 1 175 ?   6.183  13.039  -2.295 1.000 92.150 ? 175 ASP A OD2 1 
ATOM 1363 N N   ? GLY A 1 176 ?   1.657   9.856  -2.001 1.000 92.230 ? 176 GLY A N   1 
ATOM 1364 C CA  ? GLY A 1 176 ?   0.208   9.790  -1.899 1.000 92.230 ? 176 GLY A CA  1 
ATOM 1365 C C   ? GLY A 1 176 ?  -0.349   8.410  -2.194 1.000 92.230 ? 176 GLY A C   1 
ATOM 1366 O O   ? GLY A 1 176 ?  -1.456   8.077  -1.765 1.000 92.230 ? 176 GLY A O   1 
ATOM 1367 N N   ? ASP A 1 177 ?   0.440   7.588  -2.768 1.000 95.520 ? 177 ASP A N   1 
ATOM 1368 C CA  ? ASP A 1 177 ?  -0.004   6.238  -3.103 1.000 95.520 ? 177 ASP A CA  1 
ATOM 1369 C C   ? ASP A 1 177 ?   0.359   5.250  -1.997 1.000 95.520 ? 177 ASP A C   1 
ATOM 1370 C CB  ? ASP A 1 177 ?   0.605   5.787  -4.433 1.000 95.520 ? 177 ASP A CB  1 
ATOM 1371 O O   ? ASP A 1 177 ?   0.100   4.051  -2.119 1.000 95.520 ? 177 ASP A O   1 
ATOM 1372 C CG  ? ASP A 1 177 ?   0.055   6.549  -5.626 1.000 95.520 ? 177 ASP A CG  1 
ATOM 1373 O OD1 ? ASP A 1 177 ?  -1.166   6.815  -5.669 1.000 95.520 ? 177 ASP A OD1 1 
ATOM 1374 O OD2 ? ASP A 1 177 ?   0.848   6.884  -6.532 1.000 95.520 ? 177 ASP A OD2 1 
ATOM 1375 N N   ? SER A 1 178 ?   1.124   5.824  -1.034 1.000 96.910 ? 178 SER A N   1 
ATOM 1376 C CA  ? SER A 1 178 ?   1.454   4.976   0.107 1.000 96.910 ? 178 SER A CA  1 
ATOM 1377 C C   ? SER A 1 178 ?   0.225   4.231   0.616 1.000 96.910 ? 178 SER A C   1 
ATOM 1378 C CB  ? SER A 1 178 ?   2.058   5.811   1.237 1.000 96.910 ? 178 SER A CB  1 
ATOM 1379 O O   ? SER A 1 178 ?  -0.879   4.780   0.632 1.000 96.910 ? 178 SER A O   1 
ATOM 1380 O OG  ? SER A 1 178 ?   3.311   6.348   0.851 1.000 96.910 ? 178 SER A OG  1 
ATOM 1381 N N   ? GLY A 1 179 ?   0.528   2.894   0.892 1.000 97.800 ? 179 GLY A N   1 
ATOM 1382 C CA  ? GLY A 1 179 ?  -0.571   2.141   1.475 1.000 97.800 ? 179 GLY A CA  1 
ATOM 1383 C C   ? GLY A 1 179 ?  -1.431   1.442   0.440 1.000 97.800 ? 179 GLY A C   1 
ATOM 1384 O O   ? GLY A 1 179 ?  -2.156   0.498   0.763 1.000 97.800 ? 179 GLY A O   1 
ATOM 1385 N N   ? GLY A 1 180 ?  -1.367   1.851  -0.766 1.000 97.540 ? 180 GLY A N   1 
ATOM 1386 C CA  ? GLY A 1 180 ?  -2.083   1.203  -1.853 1.000 97.540 ? 180 GLY A CA  1 
ATOM 1387 C C   ? GLY A 1 180 ?  -1.539  -0.172  -2.190 1.000 97.540 ? 180 GLY A C   1 
ATOM 1388 O O   ? GLY A 1 180 ?  -0.402  -0.498  -1.842 1.000 97.540 ? 180 GLY A O   1 
ATOM 1389 N N   ? PRO A 1 181 ?  -2.312  -0.997  -3.021 1.000 97.900 ? 181 PRO A N   1 
ATOM 1390 C CA  ? PRO A 1 181 ?  -1.968  -2.400  -3.260 1.000 97.900 ? 181 PRO A CA  1 
ATOM 1391 C C   ? PRO A 1 181 ?  -1.118  -2.595  -4.513 1.000 97.900 ? 181 PRO A C   1 
ATOM 1392 C CB  ? PRO A 1 181 ?  -3.333  -3.076  -3.415 1.000 97.900 ? 181 PRO A CB  1 
ATOM 1393 O O   ? PRO A 1 181 ?  -1.342  -1.927  -5.525 1.000 97.900 ? 181 PRO A O   1 
ATOM 1394 C CG  ? PRO A 1 181 ?  -4.205  -2.036  -4.042 1.000 97.900 ? 181 PRO A CG  1 
ATOM 1395 C CD  ? PRO A 1 181 ?  -3.838  -0.698  -3.469 1.000 97.900 ? 181 PRO A CD  1 
ATOM 1396 N N   ? LEU A 1 182 ?  -0.059  -3.390  -4.424 1.000 98.260 ? 182 LEU A N   1 
ATOM 1397 C CA  ? LEU A 1 182 ?   0.532  -4.066  -5.574 1.000 98.260 ? 182 LEU A CA  1 
ATOM 1398 C C   ? LEU A 1 182 ?  -0.219  -5.354  -5.893 1.000 98.260 ? 182 LEU A C   1 
ATOM 1399 C CB  ? LEU A 1 182 ?   2.009  -4.373  -5.314 1.000 98.260 ? 182 LEU A CB  1 
ATOM 1400 O O   ? LEU A 1 182 ?  -0.184  -6.307  -5.112 1.000 98.260 ? 182 LEU A O   1 
ATOM 1401 C CG  ? LEU A 1 182 ?   2.791  -4.979  -6.481 1.000 98.260 ? 182 LEU A CG  1 
ATOM 1402 C CD1 ? LEU A 1 182 ?   3.022  -3.932  -7.565 1.000 98.260 ? 182 LEU A CD1 1 
ATOM 1403 C CD2 ? LEU A 1 182 ?   4.117  -5.555  -5.995 1.000 98.260 ? 182 LEU A CD2 1 
ATOM 1404 N N   ? VAL A 1 183 ?  -0.841  -5.359  -7.085 1.000 98.230 ? 183 VAL A N   1 
ATOM 1405 C CA  ? VAL A 1 183 ?  -1.736  -6.463  -7.413 1.000 98.230 ? 183 VAL A CA  1 
ATOM 1406 C C   ? VAL A 1 183 ?  -1.144  -7.286  -8.555 1.000 98.230 ? 183 VAL A C   1 
ATOM 1407 C CB  ? VAL A 1 183 ?  -3.145  -5.957  -7.796 1.000 98.230 ? 183 VAL A CB  1 
ATOM 1408 O O   ? VAL A 1 183 ?  -0.837  -6.749  -9.622 1.000 98.230 ? 183 VAL A O   1 
ATOM 1409 C CG1 ? VAL A 1 183 ?  -4.045  -7.122  -8.204 1.000 98.230 ? 183 VAL A CG1 1 
ATOM 1410 C CG2 ? VAL A 1 183 ?  -3.765  -5.180  -6.636 1.000 98.230 ? 183 VAL A CG2 1 
ATOM 1411 N N   ? CYS A 1 184 ?  -0.939  -8.536  -8.336 1.000 97.780 ? 184 CYS A N   1 
ATOM 1412 C CA  ? CYS A 1 184 ?  -0.516  -9.520  -9.327 1.000 97.780 ? 184 CYS A CA  1 
ATOM 1413 C C   ? CYS A 1 184 ?  -1.605 -10.559  -9.564 1.000 97.780 ? 184 CYS A C   1 
ATOM 1414 C CB  ? CYS A 1 184 ?   0.772 -10.211  -8.881 1.000 97.780 ? 184 CYS A CB  1 
ATOM 1415 O O   ? CYS A 1 184 ?  -1.960 -11.311  -8.654 1.000 97.780 ? 184 CYS A O   1 
ATOM 1416 S SG  ? CYS A 1 184 ?   2.087  -9.065  -8.410 1.000 97.780 ? 184 CYS A SG  1 
ATOM 1417 N N   ? GLY A 1 185 ?  -2.218 -10.521 -10.817 1.000 95.540 ? 185 GLY A N   1 
ATOM 1418 C CA  ? GLY A 1 185 ?  -3.383 -11.365 -11.030 1.000 95.540 ? 185 GLY A CA  1 
ATOM 1419 C C   ? GLY A 1 185 ?  -4.594 -10.923 -10.231 1.000 95.540 ? 185 GLY A C   1 
ATOM 1420 O O   ? GLY A 1 185 ?  -5.064  -9.793 -10.379 1.000 95.540 ? 185 GLY A O   1 
ATOM 1421 N N   ? ASP A 1 186 ?  -4.988 -11.690  -9.264 1.000 94.520 ? 186 ASP A N   1 
ATOM 1422 C CA  ? ASP A 1 186 ?  -6.193 -11.358  -8.509 1.000 94.520 ? 186 ASP A CA  1 
ATOM 1423 C C   ? ASP A 1 186 ?  -5.896 -11.264  -7.014 1.000 94.520 ? 186 ASP A C   1 
ATOM 1424 C CB  ? ASP A 1 186 ?  -7.289 -12.394  -8.764 1.000 94.520 ? 186 ASP A CB  1 
ATOM 1425 O O   ? ASP A 1 186 ?  -6.795 -11.425  -6.187 1.000 94.520 ? 186 ASP A O   1 
ATOM 1426 C CG  ? ASP A 1 186 ?  -6.887 -13.797  -8.344 1.000 94.520 ? 186 ASP A CG  1 
ATOM 1427 O OD1 ? ASP A 1 186 ?  -5.711 -14.012  -7.980 1.000 94.520 ? 186 ASP A OD1 1 
ATOM 1428 O OD2 ? ASP A 1 186 ?  -7.755 -14.697  -8.380 1.000 94.520 ? 186 ASP A OD2 1 
ATOM 1429 N N   ? ARG A 1 187 ?  -4.712 -11.058  -6.703 1.000 97.860 ? 187 ARG A N   1 
ATOM 1430 C CA  ? ARG A 1 187 ?  -4.363 -11.005  -5.287 1.000 97.860 ? 187 ARG A CA  1 
ATOM 1431 C C   ? ARG A 1 187 ?  -3.419  -9.843  -4.999 1.000 97.860 ? 187 ARG A C   1 
ATOM 1432 C CB  ? ARG A 1 187 ?  -3.724 -12.322  -4.841 1.000 97.860 ? 187 ARG A CB  1 
ATOM 1433 O O   ? ARG A 1 187 ?  -2.710  -9.376  -5.893 1.000 97.860 ? 187 ARG A O   1 
ATOM 1434 C CG  ? ARG A 1 187 ?  -2.455 -12.679  -5.599 1.000 97.860 ? 187 ARG A CG  1 
ATOM 1435 C CD  ? ARG A 1 187 ?  -1.957 -14.072  -5.240 1.000 97.860 ? 187 ARG A CD  1 
ATOM 1436 N NE  ? ARG A 1 187 ?  -0.773 -14.437  -6.013 1.000 97.860 ? 187 ARG A NE  1 
ATOM 1437 N NH1 ? ARG A 1 187 ?  -1.433 -16.620  -6.383 1.000 97.860 ? 187 ARG A NH1 1 
ATOM 1438 N NH2 ? ARG A 1 187 ?   0.561 -15.862  -7.224 1.000 97.860 ? 187 ARG A NH2 1 
ATOM 1439 C CZ  ? ARG A 1 187 ?  -0.551 -15.639  -6.538 1.000 97.860 ? 187 ARG A CZ  1 
ATOM 1440 N N   ? VAL A 1 188 ?  -3.377  -9.400  -3.728 1.000 98.140 ? 188 VAL A N   1 
ATOM 1441 C CA  ? VAL A 1 188 ?  -2.492  -8.339  -3.258 1.000 98.140 ? 188 VAL A CA  1 
ATOM 1442 C C   ? VAL A 1 188 ?  -1.169  -8.939  -2.788 1.000 98.140 ? 188 VAL A C   1 
ATOM 1443 C CB  ? VAL A 1 188 ?  -3.142  -7.522  -2.118 1.000 98.140 ? 188 VAL A CB  1 
ATOM 1444 O O   ? VAL A 1 188 ?  -1.148  -9.787  -1.893 1.000 98.140 ? 188 VAL A O   1 
ATOM 1445 C CG1 ? VAL A 1 188 ?  -3.536  -8.434  -0.957 1.000 98.140 ? 188 VAL A CG1 1 
ATOM 1446 C CG2 ? VAL A 1 188 ?  -2.192  -6.425  -1.641 1.000 98.140 ? 188 VAL A CG2 1 
ATOM 1447 N N   ? GLU A 1 189 ?  -0.095  -8.476  -3.468 1.000 98.250 ? 189 GLU A N   1 
ATOM 1448 C CA  ? GLU A 1 189 ?   1.223  -9.044  -3.201 1.000 98.250 ? 189 GLU A CA  1 
ATOM 1449 C C   ? GLU A 1 189 ?   2.087  -8.080  -2.395 1.000 98.250 ? 189 GLU A C   1 
ATOM 1450 C CB  ? GLU A 1 189 ?   1.926  -9.411  -4.511 1.000 98.250 ? 189 GLU A CB  1 
ATOM 1451 O O   ? GLU A 1 189 ?   3.059  -8.492  -1.757 1.000 98.250 ? 189 GLU A O   1 
ATOM 1452 C CG  ? GLU A 1 189 ?   1.241 -10.529  -5.284 1.000 98.250 ? 189 GLU A CG  1 
ATOM 1453 C CD  ? GLU A 1 189 ?   1.412 -11.896  -4.639 1.000 98.250 ? 189 GLU A CD  1 
ATOM 1454 O OE1 ? GLU A 1 189 ?   0.850 -12.886  -5.159 1.000 98.250 ? 189 GLU A OE1 1 
ATOM 1455 O OE2 ? GLU A 1 189 ?   2.113 -11.976  -3.606 1.000 98.250 ? 189 GLU A OE2 1 
ATOM 1456 N N   ? GLY A 1 190 ?   1.727  -6.833  -2.375 1.000 98.280 ? 190 GLY A N   1 
ATOM 1457 C CA  ? GLY A 1 190 ?   2.509  -5.826  -1.675 1.000 98.280 ? 190 GLY A CA  1 
ATOM 1458 C C   ? GLY A 1 190 ?   1.701  -4.598  -1.300 1.000 98.280 ? 190 GLY A C   1 
ATOM 1459 O O   ? GLY A 1 190 ?   0.627  -4.361  -1.856 1.000 98.280 ? 190 GLY A O   1 
ATOM 1460 N N   ? VAL A 1 191 ?   2.248  -3.866  -0.362 1.000 98.660 ? 191 VAL A N   1 
ATOM 1461 C CA  ? VAL A 1 191 ?   1.713  -2.574   0.054 1.000 98.660 ? 191 VAL A CA  1 
ATOM 1462 C C   ? VAL A 1 191 ?   2.729  -1.473  -0.245 1.000 98.660 ? 191 VAL A C   1 
ATOM 1463 C CB  ? VAL A 1 191 ?   1.347  -2.568   1.555 1.000 98.660 ? 191 VAL A CB  1 
ATOM 1464 O O   ? VAL A 1 191 ?   3.903  -1.590   0.114 1.000 98.660 ? 191 VAL A O   1 
ATOM 1465 C CG1 ? VAL A 1 191 ?   0.883  -1.179   1.992 1.000 98.660 ? 191 VAL A CG1 1 
ATOM 1466 C CG2 ? VAL A 1 191 ?   0.268  -3.610   1.845 1.000 98.660 ? 191 VAL A CG2 1 
ATOM 1467 N N   ? VAL A 1 192 ?   2.314  -0.483  -0.981 1.000 98.260 ? 192 VAL A N   1 
ATOM 1468 C CA  ? VAL A 1 192 ?   3.198   0.624  -1.332 1.000 98.260 ? 192 VAL A CA  1 
ATOM 1469 C C   ? VAL A 1 192 ?   3.869   1.169  -0.074 1.000 98.260 ? 192 VAL A C   1 
ATOM 1470 C CB  ? VAL A 1 192 ?   2.434   1.752  -2.060 1.000 98.260 ? 192 VAL A CB  1 
ATOM 1471 O O   ? VAL A 1 192 ?   3.195   1.666   0.831 1.000 98.260 ? 192 VAL A O   1 
ATOM 1472 C CG1 ? VAL A 1 192 ?   3.349   2.949  -2.311 1.000 98.260 ? 192 VAL A CG1 1 
ATOM 1473 C CG2 ? VAL A 1 192 ?   1.849   1.238  -3.374 1.000 98.260 ? 192 VAL A CG2 1 
ATOM 1474 N N   ? SER A 1 193 ?   5.215   1.098  -0.041 1.000 97.730 ? 193 SER A N   1 
ATOM 1475 C CA  ? SER A 1 193 ?   5.962   1.467   1.157 1.000 97.730 ? 193 SER A CA  1 
ATOM 1476 C C   ? SER A 1 193 ?   6.832   2.695   0.910 1.000 97.730 ? 193 SER A C   1 
ATOM 1477 C CB  ? SER A 1 193 ?   6.833   0.301   1.627 1.000 97.730 ? 193 SER A CB  1 
ATOM 1478 O O   ? SER A 1 193 ?   6.541   3.781   1.416 1.000 97.730 ? 193 SER A O   1 
ATOM 1479 O OG  ? SER A 1 193 ?   7.389   0.571   2.902 1.000 97.730 ? 193 SER A OG  1 
ATOM 1480 N N   ? PHE A 1 194 ?   7.896   2.588   0.074 1.000 96.190 ? 194 PHE A N   1 
ATOM 1481 C CA  ? PHE A 1 194 ?   8.742   3.753  -0.160 1.000 96.190 ? 194 PHE A CA  1 
ATOM 1482 C C   ? PHE A 1 194 ?   9.460   3.641  -1.499 1.000 96.190 ? 194 PHE A C   1 
ATOM 1483 C CB  ? PHE A 1 194 ?   9.763   3.913   0.971 1.000 96.190 ? 194 PHE A CB  1 
ATOM 1484 O O   ? PHE A 1 194 ?   9.521   2.560  -2.089 1.000 96.190 ? 194 PHE A O   1 
ATOM 1485 C CG  ? PHE A 1 194 ?  10.778   2.804   1.034 1.000 96.190 ? 194 PHE A CG  1 
ATOM 1486 C CD1 ? PHE A 1 194 ?  10.538   1.665   1.792 1.000 96.190 ? 194 PHE A CD1 1 
ATOM 1487 C CD2 ? PHE A 1 194 ?  11.974   2.900   0.333 1.000 96.190 ? 194 PHE A CD2 1 
ATOM 1488 C CE1 ? PHE A 1 194 ?  11.476   0.636   1.852 1.000 96.190 ? 194 PHE A CE1 1 
ATOM 1489 C CE2 ? PHE A 1 194 ?  12.916   1.877   0.388 1.000 96.190 ? 194 PHE A CE2 1 
ATOM 1490 C CZ  ? PHE A 1 194 ?  12.666   0.747   1.149 1.000 96.190 ? 194 PHE A CZ  1 
ATOM 1491 N N   ? SER A 1 195 ?   9.971   4.754  -1.995 1.000 93.940 ? 195 SER A N   1 
ATOM 1492 C CA  ? SER A 1 195 ?  10.792   4.847  -3.197 1.000 93.940 ? 195 SER A CA  1 
ATOM 1493 C C   ? SER A 1 195 ?  11.965   5.800  -2.994 1.000 93.940 ? 195 SER A C   1 
ATOM 1494 C CB  ? SER A 1 195 ?   9.951   5.308  -4.388 1.000 93.940 ? 195 SER A CB  1 
ATOM 1495 O O   ? SER A 1 195 ?  12.093   6.418  -1.935 1.000 93.940 ? 195 SER A O   1 
ATOM 1496 O OG  ? SER A 1 195 ?   9.512   6.643  -4.207 1.000 93.940 ? 195 SER A OG  1 
ATOM 1497 N N   ? GLY A 1 196 ?  12.948   5.818  -3.971 1.000 91.200 ? 196 GLY A N   1 
ATOM 1498 C CA  ? GLY A 1 196 ?  14.067   6.747  -3.940 1.000 91.200 ? 196 GLY A CA  1 
ATOM 1499 C C   ? GLY A 1 196 ?  13.645   8.195  -4.095 1.000 91.200 ? 196 GLY A C   1 
ATOM 1500 O O   ? GLY A 1 196 ?  12.466   8.523  -3.948 1.000 91.200 ? 196 GLY A O   1 
ATOM 1501 N N   ? SER A 1 197 ?  14.596   9.051  -4.397 1.000 88.590 ? 197 SER A N   1 
ATOM 1502 C CA  ? SER A 1 197 ?  14.382  10.493  -4.470 1.000 88.590 ? 197 SER A CA  1 
ATOM 1503 C C   ? SER A 1 197 ?  13.454  10.856  -5.624 1.000 88.590 ? 197 SER A C   1 
ATOM 1504 C CB  ? SER A 1 197 ?  15.715  11.226  -4.627 1.000 88.590 ? 197 SER A CB  1 
ATOM 1505 O O   ? SER A 1 197 ?  12.681  11.812  -5.530 1.000 88.590 ? 197 SER A O   1 
ATOM 1506 O OG  ? SER A 1 197 ?  16.519  11.059  -3.472 1.000 88.590 ? 197 SER A OG  1 
ATOM 1507 N N   ? TYR A 1 198 ?  13.510  10.036  -6.703 1.000 90.260 ? 198 TYR A N   1 
ATOM 1508 C CA  ? TYR A 1 198 ?  12.646  10.264  -7.855 1.000 90.260 ? 198 TYR A CA  1 
ATOM 1509 C C   ? TYR A 1 198 ?  11.687   9.097  -8.057 1.000 90.260 ? 198 TYR A C   1 
ATOM 1510 C CB  ? TYR A 1 198 ?  13.482  10.477  -9.121 1.000 90.260 ? 198 TYR A CB  1 
ATOM 1511 O O   ? TYR A 1 198 ?  12.096   7.934  -8.013 1.000 90.260 ? 198 TYR A O   1 
ATOM 1512 C CG  ? TYR A 1 198 ?  14.383  11.686  -9.057 1.000 90.260 ? 198 TYR A CG  1 
ATOM 1513 C CD1 ? TYR A 1 198 ?  13.875  12.969  -9.251 1.000 90.260 ? 198 TYR A CD1 1 
ATOM 1514 C CD2 ? TYR A 1 198 ?  15.743  11.549  -8.803 1.000 90.260 ? 198 TYR A CD2 1 
ATOM 1515 C CE1 ? TYR A 1 198 ?  14.702  14.086  -9.194 1.000 90.260 ? 198 TYR A CE1 1 
ATOM 1516 C CE2 ? TYR A 1 198 ?  16.580  12.659  -8.744 1.000 90.260 ? 198 TYR A CE2 1 
ATOM 1517 O OH  ? TYR A 1 198 ?  16.873  15.024  -8.884 1.000 90.260 ? 198 TYR A OH  1 
ATOM 1518 C CZ  ? TYR A 1 198 ?  16.050  13.921  -8.941 1.000 90.260 ? 198 TYR A CZ  1 
ATOM 1519 N N   ? CYS A 1 199 ?  10.412   9.495  -8.218 1.000 90.330 ? 199 CYS A N   1 
ATOM 1520 C CA  ? CYS A 1 199 ?   9.418   8.456  -8.466 1.000 90.330 ? 199 CYS A CA  1 
ATOM 1521 C C   ? CYS A 1 199 ?   9.716   7.714  -9.763 1.000 90.330 ? 199 CYS A C   1 
ATOM 1522 C CB  ? CYS A 1 199 ?   8.015   9.059  -8.523 1.000 90.330 ? 199 CYS A CB  1 
ATOM 1523 O O   ? CYS A 1 199 ?  10.101   8.328 -10.760 1.000 90.330 ? 199 CYS A O   1 
ATOM 1524 S SG  ? CYS A 1 199 ?   7.557   9.978  -7.037 1.000 90.330 ? 199 CYS A SG  1 
ATOM 1525 N N   ? GLY A 1 200 ?   9.571   6.360  -9.720 1.000 86.980 ? 200 GLY A N   1 
ATOM 1526 C CA  ? GLY A 1 200 ?   9.647   5.571 -10.939 1.000 86.980 ? 200 GLY A CA  1 
ATOM 1527 C C   ? GLY A 1 200 ?  11.056   5.457 -11.488 1.000 86.980 ? 200 GLY A C   1 
ATOM 1528 O O   ? GLY A 1 200 ?  11.245   5.161 -12.670 1.000 86.980 ? 200 GLY A O   1 
ATOM 1529 N N   ? ASP A 1 201 ?  12.048   5.818 -10.582 1.000 89.720 ? 201 ASP A N   1 
ATOM 1530 C CA  ? ASP A 1 201 ?  13.463   5.718 -10.925 1.000 89.720 ? 201 ASP A CA  1 
ATOM 1531 C C   ? ASP A 1 201 ?  13.908   4.259 -11.004 1.000 89.720 ? 201 ASP A C   1 
ATOM 1532 C CB  ? ASP A 1 201 ?  14.317   6.474  -9.906 1.000 89.720 ? 201 ASP A CB  1 
ATOM 1533 O O   ? ASP A 1 201 ?  13.815   3.523 -10.019 1.000 89.720 ? 201 ASP A O   1 
ATOM 1534 C CG  ? ASP A 1 201 ?  15.790   6.509 -10.276 1.000 89.720 ? 201 ASP A CG  1 
ATOM 1535 O OD1 ? ASP A 1 201 ?  16.187   5.852 -11.262 1.000 89.720 ? 201 ASP A OD1 1 
ATOM 1536 O OD2 ? ASP A 1 201 ?  16.561   7.197  -9.572 1.000 89.720 ? 201 ASP A OD2 1 
ATOM 1537 N N   ? PRO A 1 202 ?  14.387   3.884 -12.177 1.000 85.180 ? 202 PRO A N   1 
ATOM 1538 C CA  ? PRO A 1 202 ?  14.784   2.486 -12.360 1.000 85.180 ? 202 PRO A CA  1 
ATOM 1539 C C   ? PRO A 1 202 ?  16.046   2.124 -11.581 1.000 85.180 ? 202 PRO A C   1 
ATOM 1540 C CB  ? PRO A 1 202 ?  15.024   2.382 -13.868 1.000 85.180 ? 202 PRO A CB  1 
ATOM 1541 O O   ? PRO A 1 202 ?  16.325   0.942 -11.364 1.000 85.180 ? 202 PRO A O   1 
ATOM 1542 C CG  ? PRO A 1 202 ?  15.267   3.787 -14.314 1.000 85.180 ? 202 PRO A CG  1 
ATOM 1543 C CD  ? PRO A 1 202 ?  14.494   4.712 -13.418 1.000 85.180 ? 202 PRO A CD  1 
ATOM 1544 N N   ? HIS A 1 203 ?  16.875   3.096 -11.081 1.000 88.500 ? 203 HIS A N   1 
ATOM 1545 C CA  ? HIS A 1 203 ?  18.076   2.856 -10.289 1.000 88.500 ? 203 HIS A CA  1 
ATOM 1546 C C   ? HIS A 1 203 ?  17.730   2.609  -8.825 1.000 88.500 ? 203 HIS A C   1 
ATOM 1547 C CB  ? HIS A 1 203 ?  19.041   4.036 -10.409 1.000 88.500 ? 203 HIS A CB  1 
ATOM 1548 O O   ? HIS A 1 203 ?  18.550   2.083  -8.069 1.000 88.500 ? 203 HIS A O   1 
ATOM 1549 C CG  ? HIS A 1 203 ?  19.538   4.266 -11.801 1.000 88.500 ? 203 HIS A CG  1 
ATOM 1550 C CD2 ? HIS A 1 203 ?  19.419   5.337 -12.622 1.000 88.500 ? 203 HIS A CD2 1 
ATOM 1551 N ND1 ? HIS A 1 203 ?  20.252   3.319 -12.502 1.000 88.500 ? 203 HIS A ND1 1 
ATOM 1552 C CE1 ? HIS A 1 203 ?  20.553   3.799 -13.697 1.000 88.500 ? 203 HIS A CE1 1 
ATOM 1553 N NE2 ? HIS A 1 203 ?  20.059   5.021 -13.795 1.000 88.500 ? 203 HIS A NE2 1 
ATOM 1554 N N   ? THR A 1 204 ?  16.581   3.087  -8.407 1.000 91.940 ? 204 THR A N   1 
ATOM 1555 C CA  ? THR A 1 204 ?  16.020   2.818  -7.087 1.000 91.940 ? 204 THR A CA  1 
ATOM 1556 C C   ? THR A 1 204 ?  14.603   2.263  -7.205 1.000 91.940 ? 204 THR A C   1 
ATOM 1557 C CB  ? THR A 1 204 ?  16.005   4.089  -6.217 1.000 91.940 ? 204 THR A CB  1 
ATOM 1558 O O   ? THR A 1 204 ?  13.631   3.020  -7.188 1.000 91.940 ? 204 THR A O   1 
ATOM 1559 C CG2 ? THR A 1 204 ?  17.420   4.503  -5.825 1.000 91.940 ? 204 THR A CG2 1 
ATOM 1560 O OG1 ? THR A 1 204 ?  15.393   5.156  -6.951 1.000 91.940 ? 204 THR A OG1 1 
ATOM 1561 N N   ? PRO A 1 205 ?  14.518   0.974  -7.501 1.000 94.940 ? 205 PRO A N   1 
ATOM 1562 C CA  ? PRO A 1 205 ?  13.200   0.369  -7.708 1.000 94.940 ? 205 PRO A CA  1 
ATOM 1563 C C   ? PRO A 1 205 ?  12.228   0.669  -6.569 1.000 94.940 ? 205 PRO A C   1 
ATOM 1564 C CB  ? PRO A 1 205 ?  13.507  -1.128  -7.783 1.000 94.940 ? 205 PRO A CB  1 
ATOM 1565 O O   ? PRO A 1 205 ?  12.652   0.881  -5.430 1.000 94.940 ? 205 PRO A O   1 
ATOM 1566 C CG  ? PRO A 1 205 ?  14.956  -1.203  -8.142 1.000 94.940 ? 205 PRO A CG  1 
ATOM 1567 C CD  ? PRO A 1 205 ?  15.653  -0.003  -7.568 1.000 94.940 ? 205 PRO A CD  1 
ATOM 1568 N N   ? ASP A 1 206 ?  10.931   0.695  -6.857 1.000 95.860 ? 206 ASP A N   1 
ATOM 1569 C CA  ? ASP A 1 206 ?   9.883   0.895  -5.862 1.000 95.860 ? 206 ASP A CA  1 
ATOM 1570 C C   ? ASP A 1 206 ?   9.816  -0.281  -4.891 1.000 95.860 ? 206 ASP A C   1 
ATOM 1571 C CB  ? ASP A 1 206 ?   8.527   1.094  -6.542 1.000 95.860 ? 206 ASP A CB  1 
ATOM 1572 O O   ? ASP A 1 206 ?   9.879  -1.440  -5.306 1.000 95.860 ? 206 ASP A O   1 
ATOM 1573 C CG  ? ASP A 1 206 ?   8.441   2.392  -7.325 1.000 95.860 ? 206 ASP A CG  1 
ATOM 1574 O OD1 ? ASP A 1 206 ?   9.049   3.400  -6.904 1.000 95.860 ? 206 ASP A OD1 1 
ATOM 1575 O OD2 ? ASP A 1 206 ?   7.757   2.409  -8.371 1.000 95.860 ? 206 ASP A OD2 1 
ATOM 1576 N N   ? VAL A 1 207 ?   9.654   0.036  -3.633 1.000 97.640 ? 207 VAL A N   1 
ATOM 1577 C CA  ? VAL A 1 207 ?   9.678  -0.980  -2.586 1.000 97.640 ? 207 VAL A CA  1 
ATOM 1578 C C   ? VAL A 1 207 ?   8.295  -1.102  -1.952 1.000 97.640 ? 207 VAL A C   1 
ATOM 1579 C CB  ? VAL A 1 207 ?  10.733  -0.655  -1.505 1.000 97.640 ? 207 VAL A CB  1 
ATOM 1580 O O   ? VAL A 1 207 ?   7.665  -0.094  -1.622 1.000 97.640 ? 207 VAL A O   1 
ATOM 1581 C CG1 ? VAL A 1 207 ?  10.740  -1.728  -0.417 1.000 97.640 ? 207 VAL A CG1 1 
ATOM 1582 C CG2 ? VAL A 1 207 ?  12.118  -0.520  -2.135 1.000 97.640 ? 207 VAL A CG2 1 
ATOM 1583 N N   ? TYR A 1 208 ?   7.870  -2.283  -1.796 1.000 98.350 ? 208 TYR A N   1 
ATOM 1584 C CA  ? TYR A 1 208 ?   6.600  -2.658  -1.186 1.000 98.350 ? 208 TYR A CA  1 
ATOM 1585 C C   ? TYR A 1 208 ?   6.823  -3.520   0.052 1.000 98.350 ? 208 TYR A C   1 
ATOM 1586 C CB  ? TYR A 1 208 ?   5.721  -3.407  -2.192 1.000 98.350 ? 208 TYR A CB  1 
ATOM 1587 O O   ? TYR A 1 208 ?   7.837  -4.214   0.158 1.000 98.350 ? 208 TYR A O   1 
ATOM 1588 C CG  ? TYR A 1 208 ?   5.478  -2.645  -3.471 1.000 98.350 ? 208 TYR A CG  1 
ATOM 1589 C CD1 ? TYR A 1 208 ?   4.268  -1.991  -3.696 1.000 98.350 ? 208 TYR A CD1 1 
ATOM 1590 C CD2 ? TYR A 1 208 ?   6.455  -2.577  -4.458 1.000 98.350 ? 208 TYR A CD2 1 
ATOM 1591 C CE1 ? TYR A 1 208 ?   4.039  -1.288  -4.874 1.000 98.350 ? 208 TYR A CE1 1 
ATOM 1592 C CE2 ? TYR A 1 208 ?   6.237  -1.878  -5.640 1.000 98.350 ? 208 TYR A CE2 1 
ATOM 1593 O OH  ? TYR A 1 208 ?   4.806  -0.543  -7.007 1.000 98.350 ? 208 TYR A OH  1 
ATOM 1594 C CZ  ? TYR A 1 208 ?   5.028  -1.237  -5.839 1.000 98.350 ? 208 TYR A CZ  1 
ATOM 1595 N N   ? THR A 1 209 ?   5.876  -3.305   1.062 1.000 98.330 ? 209 THR A N   1 
ATOM 1596 C CA  ? THR A 1 209 ?   5.853  -4.314   2.115 1.000 98.330 ? 209 THR A CA  1 
ATOM 1597 C C   ? THR A 1 209 ?   5.250  -5.618   1.601 1.000 98.330 ? 209 THR A C   1 
ATOM 1598 C CB  ? THR A 1 209 ?   5.057  -3.826   3.340 1.000 98.330 ? 209 THR A CB  1 
ATOM 1599 O O   ? THR A 1 209 ?   4.146  -5.624   1.051 1.000 98.330 ? 209 THR A O   1 
ATOM 1600 C CG2 ? THR A 1 209 ?   5.073  -4.864   4.456 1.000 98.330 ? 209 THR A CG2 1 
ATOM 1601 O OG1 ? THR A 1 209 ?   5.639  -2.609   3.826 1.000 98.330 ? 209 THR A OG1 1 
ATOM 1602 N N   ? ARG A 1 210 ?   6.024  -6.729   1.706 1.000 98.080 ? 210 ARG A N   1 
ATOM 1603 C CA  ? ARG A 1 210 ?   5.606  -8.042   1.224 1.000 98.080 ? 210 ARG A CA  1 
ATOM 1604 C C   ? ARG A 1 210 ?   4.510  -8.626   2.108 1.000 98.080 ? 210 ARG A C   1 
ATOM 1605 C CB  ? ARG A 1 210 ?   6.799  -8.999   1.167 1.000 98.080 ? 210 ARG A CB  1 
ATOM 1606 O O   ? ARG A 1 210 ?   4.765  -9.007   3.253 1.000 98.080 ? 210 ARG A O   1 
ATOM 1607 C CG  ? ARG A 1 210 ?   6.483 -10.339   0.522 1.000 98.080 ? 210 ARG A CG  1 
ATOM 1608 C CD  ? ARG A 1 210 ?   7.733 -11.190   0.349 1.000 98.080 ? 210 ARG A CD  1 
ATOM 1609 N NE  ? ARG A 1 210 ?   8.338 -11.528   1.634 1.000 98.080 ? 210 ARG A NE  1 
ATOM 1610 N NH1 ? ARG A 1 210 ?  10.339 -12.253   0.736 1.000 98.080 ? 210 ARG A NH1 1 
ATOM 1611 N NH2 ? ARG A 1 210 ?  10.013 -12.296   3.004 1.000 98.080 ? 210 ARG A NH2 1 
ATOM 1612 C CZ  ? ARG A 1 210 ?   9.562 -12.025   1.788 1.000 98.080 ? 210 ARG A CZ  1 
ATOM 1613 N N   ? VAL A 1 211 ?   3.335  -8.769   1.556 1.000 98.150 ? 211 VAL A N   1 
ATOM 1614 C CA  ? VAL A 1 211 ?   2.156  -9.177   2.313 1.000 98.150 ? 211 VAL A CA  1 
ATOM 1615 C C   ? VAL A 1 211 ?   2.341 -10.601   2.831 1.000 98.150 ? 211 VAL A C   1 
ATOM 1616 C CB  ? VAL A 1 211 ?   0.872  -9.083   1.458 1.000 98.150 ? 211 VAL A CB  1 
ATOM 1617 O O   ? VAL A 1 211 ?   2.013 -10.897   3.982 1.000 98.150 ? 211 VAL A O   1 
ATOM 1618 C CG1 ? VAL A 1 211 ?  -0.312  -9.710   2.192 1.000 98.150 ? 211 VAL A CG1 1 
ATOM 1619 C CG2 ? VAL A 1 211 ?   0.574  -7.628   1.102 1.000 98.150 ? 211 VAL A CG2 1 
ATOM 1620 N N   ? THR A 1 212 ?   2.887 -11.499   2.030 1.000 97.510 ? 212 THR A N   1 
ATOM 1621 C CA  ? THR A 1 212 ?   3.033 -12.903   2.398 1.000 97.510 ? 212 THR A CA  1 
ATOM 1622 C C   ? THR A 1 212 ?   3.882 -13.047   3.658 1.000 97.510 ? 212 THR A C   1 
ATOM 1623 C CB  ? THR A 1 212 ?   3.665 -13.718   1.254 1.000 97.510 ? 212 THR A CB  1 
ATOM 1624 O O   ? THR A 1 212 ?   3.725 -14.008   4.413 1.000 97.510 ? 212 THR A O   1 
ATOM 1625 C CG2 ? THR A 1 212 ?   2.701 -13.858   0.081 1.000 97.510 ? 212 THR A CG2 1 
ATOM 1626 O OG1 ? THR A 1 212 ?   4.854 -13.058   0.806 1.000 97.510 ? 212 THR A OG1 1 
ATOM 1627 N N   ? SER A 1 213 ?   4.760 -12.098   3.996 1.000 97.410 ? 213 SER A N   1 
ATOM 1628 C CA  ? SER A 1 213 ?   5.641 -12.135   5.158 1.000 97.410 ? 213 SER A CA  1 
ATOM 1629 C C   ? SER A 1 213 ?   4.861 -11.913   6.450 1.000 97.410 ? 213 SER A C   1 
ATOM 1630 C CB  ? SER A 1 213 ?   6.743 -11.083   5.030 1.000 97.410 ? 213 SER A CB  1 
ATOM 1631 O O   ? SER A 1 213 ?   5.352 -12.219   7.538 1.000 97.410 ? 213 SER A O   1 
ATOM 1632 O OG  ? SER A 1 213 ?   7.620 -11.400   3.963 1.000 97.410 ? 213 SER A OG  1 
ATOM 1633 N N   ? PHE A 1 214 ?   3.570 -11.419   6.272 1.000 97.890 ? 214 PHE A N   1 
ATOM 1634 C CA  ? PHE A 1 214 ?   2.864 -10.993   7.474 1.000 97.890 ? 214 PHE A CA  1 
ATOM 1635 C C   ? PHE A 1 214 ?   1.453 -11.570   7.506 1.000 97.890 ? 214 PHE A C   1 
ATOM 1636 C CB  ? PHE A 1 214 ?   2.808  -9.465   7.553 1.000 97.890 ? 214 PHE A CB  1 
ATOM 1637 O O   ? PHE A 1 214 ?   0.555 -10.994   8.123 1.000 97.890 ? 214 PHE A O   1 
ATOM 1638 C CG  ? PHE A 1 214 ?   4.161  -8.807   7.559 1.000 97.890 ? 214 PHE A CG  1 
ATOM 1639 C CD1 ? PHE A 1 214 ?   4.932  -8.782   8.715 1.000 97.890 ? 214 PHE A CD1 1 
ATOM 1640 C CD2 ? PHE A 1 214 ?   4.663  -8.214   6.408 1.000 97.890 ? 214 PHE A CD2 1 
ATOM 1641 C CE1 ? PHE A 1 214 ?   6.185  -8.174   8.724 1.000 97.890 ? 214 PHE A CE1 1 
ATOM 1642 C CE2 ? PHE A 1 214 ?   5.914  -7.605   6.409 1.000 97.890 ? 214 PHE A CE2 1 
ATOM 1643 C CZ  ? PHE A 1 214 ?   6.673  -7.585   7.568 1.000 97.890 ? 214 PHE A CZ  1 
ATOM 1644 N N   ? LEU A 1 215 ?   1.207 -12.688   6.836 1.000 97.440 ? 215 LEU A N   1 
ATOM 1645 C CA  ? LEU A 1 215 ?  -0.123 -13.281   6.746 1.000 97.440 ? 215 LEU A CA  1 
ATOM 1646 C C   ? LEU A 1 215 ?  -0.626 -13.700   8.123 1.000 97.440 ? 215 LEU A C   1 
ATOM 1647 C CB  ? LEU A 1 215 ?  -0.109 -14.489   5.805 1.000 97.440 ? 215 LEU A CB  1 
ATOM 1648 O O   ? LEU A 1 215 ?  -1.797 -13.495   8.450 1.000 97.440 ? 215 LEU A O   1 
ATOM 1649 C CG  ? LEU A 1 215 ?  -0.012 -14.183   4.310 1.000 97.440 ? 215 LEU A CG  1 
ATOM 1650 C CD1 ? LEU A 1 215 ?   0.147 -15.475   3.514 1.000 97.440 ? 215 LEU A CD1 1 
ATOM 1651 C CD2 ? LEU A 1 215 ?  -1.239 -13.408   3.842 1.000 97.440 ? 215 LEU A CD2 1 
ATOM 1652 N N   ? ASP A 1 216 ?   0.349 -14.261   8.883 1.000 97.120 ? 216 ASP A N   1 
ATOM 1653 C CA  ? ASP A 1 216 ?  -0.029 -14.712  10.219 1.000 97.120 ? 216 ASP A CA  1 
ATOM 1654 C C   ? ASP A 1 216 ?  -0.512 -13.544  11.076 1.000 97.120 ? 216 ASP A C   1 
ATOM 1655 C CB  ? ASP A 1 216 ?   1.148 -15.413  10.901 1.000 97.120 ? 216 ASP A CB  1 
ATOM 1656 O O   ? ASP A 1 216 ?  -1.537 -13.647  11.753 1.000 97.120 ? 216 ASP A O   1 
ATOM 1657 C CG  ? ASP A 1 216 ?   1.430 -16.791  10.328 1.000 97.120 ? 216 ASP A CG  1 
ATOM 1658 O OD1 ? ASP A 1 216 ?   0.569 -17.340   9.607 1.000 97.120 ? 216 ASP A OD1 1 
ATOM 1659 O OD2 ? ASP A 1 216 ?   2.522 -17.334  10.602 1.000 97.120 ? 216 ASP A OD2 1 
ATOM 1660 N N   ? TRP A 1 217 ?   0.200 -12.503  10.997 1.000 98.040 ? 217 TRP A N   1 
ATOM 1661 C CA  ? TRP A 1 217 ?  -0.151 -11.312  11.764 1.000 98.040 ? 217 TRP A CA  1 
ATOM 1662 C C   ? TRP A 1 217 ?  -1.491 -10.746  11.308 1.000 98.040 ? 217 TRP A C   1 
ATOM 1663 C CB  ? TRP A 1 217 ?   0.940 -10.246  11.631 1.000 98.040 ? 217 TRP A CB  1 
ATOM 1664 O O   ? TRP A 1 217 ?  -2.339 -10.398  12.133 1.000 98.040 ? 217 TRP A O   1 
ATOM 1665 C CG  ? TRP A 1 217 ?   0.562  -8.913  12.206 1.000 98.040 ? 217 TRP A CG  1 
ATOM 1666 C CD1 ? TRP A 1 217 ?   0.582  -8.549  13.523 1.000 98.040 ? 217 TRP A CD1 1 
ATOM 1667 C CD2 ? TRP A 1 217 ?   0.103  -7.769  11.479 1.000 98.040 ? 217 TRP A CD2 1 
ATOM 1668 C CE2 ? TRP A 1 217 ?  -0.137  -6.744  12.421 1.000 98.040 ? 217 TRP A CE2 1 
ATOM 1669 C CE3 ? TRP A 1 217 ?  -0.128  -7.510  10.121 1.000 98.040 ? 217 TRP A CE3 1 
ATOM 1670 N NE1 ? TRP A 1 217 ?   0.163  -7.245  13.660 1.000 98.040 ? 217 TRP A NE1 1 
ATOM 1671 C CH2 ? TRP A 1 217 ?  -0.815  -5.253  10.713 1.000 98.040 ? 217 TRP A CH2 1 
ATOM 1672 C CZ2 ? TRP A 1 217 ?  -0.597  -5.479  12.048 1.000 98.040 ? 217 TRP A CZ2 1 
ATOM 1673 C CZ3 ? TRP A 1 217 ?  -0.586  -6.251   9.752 1.000 98.040 ? 217 TRP A CZ3 1 
ATOM 1674 N N   ? ILE A 1 218 ?  -1.698 -10.652  10.004 1.000 98.110 ? 218 ILE A N   1 
ATOM 1675 C CA  ? ILE A 1 218 ?  -2.929 -10.114   9.436 1.000 98.110 ? 218 ILE A CA  1 
ATOM 1676 C C   ? ILE A 1 218 ?  -4.120 -10.950   9.899 1.000 98.110 ? 218 ILE A C   1 
ATOM 1677 C CB  ? ILE A 1 218 ?  -2.869 -10.076   7.892 1.000 98.110 ? 218 ILE A CB  1 
ATOM 1678 O O   ? ILE A 1 218 ?  -5.103 -10.411  10.413 1.000 98.110 ? 218 ILE A O   1 
ATOM 1679 C CG1 ? ILE A 1 218 ?  -1.820  -9.061   7.423 1.000 98.110 ? 218 ILE A CG1 1 
ATOM 1680 C CG2 ? ILE A 1 218 ?  -4.246  -9.751   7.306 1.000 98.110 ? 218 ILE A CG2 1 
ATOM 1681 C CD1 ? ILE A 1 218 ?  -1.498  -9.144   5.938 1.000 98.110 ? 218 ILE A CD1 1 
ATOM 1682 N N   ? GLN A 1 219 ?  -4.015 -12.213   9.783 1.000 97.530 ? 219 GLN A N   1 
ATOM 1683 C CA  ? GLN A 1 219 ?  -5.106 -13.118  10.130 1.000 97.530 ? 219 GLN A CA  1 
ATOM 1684 C C   ? GLN A 1 219 ?  -5.388 -13.091  11.630 1.000 97.530 ? 219 GLN A C   1 
ATOM 1685 C CB  ? GLN A 1 219 ?  -4.784 -14.545   9.683 1.000 97.530 ? 219 GLN A CB  1 
ATOM 1686 O O   ? GLN A 1 219 ?  -6.547 -13.062  12.049 1.000 97.530 ? 219 GLN A O   1 
ATOM 1687 C CG  ? GLN A 1 219 ?  -4.832 -14.742   8.174 1.000 97.530 ? 219 GLN A CG  1 
ATOM 1688 C CD  ? GLN A 1 219 ?  -4.348 -16.115   7.745 1.000 97.530 ? 219 GLN A CD  1 
ATOM 1689 N NE2 ? GLN A 1 219 ?  -4.632 -16.482   6.500 1.000 97.530 ? 219 GLN A NE2 1 
ATOM 1690 O OE1 ? GLN A 1 219 ?  -3.724 -16.839   8.526 1.000 97.530 ? 219 GLN A OE1 1 
ATOM 1691 N N   ? GLU A 1 220 ?  -4.340 -13.142  12.433 1.000 97.460 ? 220 GLU A N   1 
ATOM 1692 C CA  ? GLU A 1 220 ?  -4.472 -13.095  13.886 1.000 97.460 ? 220 GLU A CA  1 
ATOM 1693 C C   ? GLU A 1 220 ?  -5.136 -11.798  14.338 1.000 97.460 ? 220 GLU A C   1 
ATOM 1694 C CB  ? GLU A 1 220 ?  -3.103 -13.246  14.556 1.000 97.460 ? 220 GLU A CB  1 
ATOM 1695 O O   ? GLU A 1 220 ?  -5.990 -11.808  15.227 1.000 97.460 ? 220 GLU A O   1 
ATOM 1696 C CG  ? GLU A 1 220 ?  -2.553 -14.664  14.517 1.000 97.460 ? 220 GLU A CG  1 
ATOM 1697 C CD  ? GLU A 1 220 ?  -1.125 -14.767  15.028 1.000 97.460 ? 220 GLU A CD  1 
ATOM 1698 O OE1 ? GLU A 1 220 ?  -0.515 -15.855  14.911 1.000 97.460 ? 220 GLU A OE1 1 
ATOM 1699 O OE2 ? GLU A 1 220 ?  -0.611 -13.753  15.551 1.000 97.460 ? 220 GLU A OE2 1 
ATOM 1700 N N   ? THR A 1 221 ?  -4.748 -10.726  13.770 1.000 96.820 ? 221 THR A N   1 
ATOM 1701 C CA  ? THR A 1 221 ?  -5.298  -9.426  14.135 1.000 96.820 ? 221 THR A CA  1 
ATOM 1702 C C   ? THR A 1 221 ?  -6.785  -9.355  13.802 1.000 96.820 ? 221 THR A C   1 
ATOM 1703 C CB  ? THR A 1 221 ?  -4.554  -8.283  13.420 1.000 96.820 ? 221 THR A CB  1 
ATOM 1704 O O   ? THR A 1 221 ?  -7.592  -8.925  14.629 1.000 96.820 ? 221 THR A O   1 
ATOM 1705 C CG2 ? THR A 1 221 ?  -5.132  -6.925  13.803 1.000 96.820 ? 221 THR A CG2 1 
ATOM 1706 O OG1 ? THR A 1 221 ?  -3.168  -8.321  13.785 1.000 96.820 ? 221 THR A OG1 1 
ATOM 1707 N N   ? ILE A 1 222 ?  -7.148  -9.762  12.566 1.000 96.630 ? 222 ILE A N   1 
ATOM 1708 C CA  ? ILE A 1 222 ?  -8.538  -9.735  12.123 1.000 96.630 ? 222 ILE A CA  1 
ATOM 1709 C C   ? ILE A 1 222 ?  -9.382 -10.644  13.014 1.000 96.630 ? 222 ILE A C   1 
ATOM 1710 C CB  ? ILE A 1 222 ?  -8.668 -10.164  10.644 1.000 96.630 ? 222 ILE A CB  1 
ATOM 1711 O O   ? ILE A 1 222 ? -10.496 -10.284  13.402 1.000 96.630 ? 222 ILE A O   1 
ATOM 1712 C CG1 ? ILE A 1 222 ?  -8.118  -9.071   9.721 1.000 96.630 ? 222 ILE A CG1 1 
ATOM 1713 C CG2 ? ILE A 1 222 ? -10.125 -10.489  10.302 1.000 96.630 ? 222 ILE A CG2 1 
ATOM 1714 C CD1 ? ILE A 1 222 ?  -8.067  -9.469   8.252 1.000 96.630 ? 222 ILE A CD1 1 
ATOM 1715 N N   ? SER A 1 223 ?  -8.897 -11.807  13.390 1.000 95.330 ? 223 SER A N   1 
ATOM 1716 C CA  ? SER A 1 223 ?  -9.617 -12.789  14.194 1.000 95.330 ? 223 SER A CA  1 
ATOM 1717 C C   ? SER A 1 223 ?  -9.828 -12.290  15.619 1.000 95.330 ? 223 SER A C   1 
ATOM 1718 C CB  ? SER A 1 223 ?  -8.863 -14.119  14.217 1.000 95.330 ? 223 SER A CB  1 
ATOM 1719 O O   ? SER A 1 223 ? -10.822 -12.634  16.262 1.000 95.330 ? 223 SER A O   1 
ATOM 1720 O OG  ? SER A 1 223 ?  -7.649 -13.997  14.938 1.000 95.330 ? 223 SER A OG  1 
ATOM 1721 N N   ? GLU A 1 224 ?  -8.902 -11.574  16.175 1.000 92.290 ? 224 GLU A N   1 
ATOM 1722 C CA  ? GLU A 1 224 ?  -8.965 -11.039  17.532 1.000 92.290 ? 224 GLU A CA  1 
ATOM 1723 C C   ? GLU A 1 224 ? -10.080 -10.006  17.667 1.000 92.290 ? 224 GLU A C   1 
ATOM 1724 C CB  ? GLU A 1 224 ?  -7.623 -10.419  17.928 1.000 92.290 ? 224 GLU A CB  1 
ATOM 1725 O O   ? GLU A 1 224 ? -10.699  -9.887  18.727 1.000 92.290 ? 224 GLU A O   1 
ATOM 1726 C CG  ? GLU A 1 224 ?  -7.573  -9.929  19.368 1.000 92.290 ? 224 GLU A CG  1 
ATOM 1727 C CD  ? GLU A 1 224 ?  -6.215  -9.373  19.766 1.000 92.290 ? 224 GLU A CD  1 
ATOM 1728 O OE1 ? GLU A 1 224 ?  -6.091  -8.809  20.877 1.000 92.290 ? 224 GLU A OE1 1 
ATOM 1729 O OE2 ? GLU A 1 224 ?  -5.266  -9.502  18.960 1.000 92.290 ? 224 GLU A OE2 1 
ATOM 1730 N N   ? PHE A 1 225 ? -10.449  -9.296  16.591 1.000 86.740 ? 225 PHE A N   1 
ATOM 1731 C CA  ? PHE A 1 225 ? -11.442  -8.228  16.634 1.000 86.740 ? 225 PHE A CA  1 
ATOM 1732 C C   ? PHE A 1 225 ? -12.700  -8.627  15.873 1.000 86.740 ? 225 PHE A C   1 
ATOM 1733 C CB  ? PHE A 1 225 ? -10.865  -6.933  16.053 1.000 86.740 ? 225 PHE A CB  1 
ATOM 1734 O O   ? PHE A 1 225 ? -13.794  -8.149  16.177 1.000 86.740 ? 225 PHE A O   1 
ATOM 1735 C CG  ? PHE A 1 225 ?  -9.796  -6.308  16.908 1.000 86.740 ? 225 PHE A CG  1 
ATOM 1736 C CD1 ? PHE A 1 225 ? -10.129  -5.423  17.926 1.000 86.740 ? 225 PHE A CD1 1 
ATOM 1737 C CD2 ? PHE A 1 225 ?  -8.456  -6.605  16.693 1.000 86.740 ? 225 PHE A CD2 1 
ATOM 1738 C CE1 ? PHE A 1 225 ?  -9.142  -4.843  18.719 1.000 86.740 ? 225 PHE A CE1 1 
ATOM 1739 C CE2 ? PHE A 1 225 ?  -7.464  -6.029  17.481 1.000 86.740 ? 225 PHE A CE2 1 
ATOM 1740 C CZ  ? PHE A 1 225 ?  -7.809  -5.147  18.493 1.000 86.740 ? 225 PHE A CZ  1 
# 
loop_
_struct_sheet_range.sheet_id 
_struct_sheet_range.id 
_struct_sheet_range.beg_label_comp_id 
_struct_sheet_range.beg_label_asym_id 
_struct_sheet_range.beg_label_seq_id 
_struct_sheet_range.pdbx_beg_PDB_ins_code 
_struct_sheet_range.end_label_comp_id 
_struct_sheet_range.end_label_asym_id 
_struct_sheet_range.end_label_seq_id 
_struct_sheet_range.pdbx_end_PDB_ins_code 
_struct_sheet_range.beg_auth_comp_id 
_struct_sheet_range.beg_auth_asym_id 
_struct_sheet_range.beg_auth_seq_id 
_struct_sheet_range.end_auth_comp_id 
_struct_sheet_range.end_auth_asym_id 
_struct_sheet_range.end_auth_seq_id 
A A ILE A   2 ? VAL A   3 ? ILE A 2   VAL A 3   
A B GLY A 172 ? PHE A 173 ? GLY A 172 PHE A 173 
B C HIS A   6 ? GLU A   7 ? HIS A 6   GLU A 7   
B D ALA A 117 ? GLY A 122 ? ALA A 117 GLY A 122 
B E MET A 137 ? ILE A 144 ? MET A 137 ILE A 144 
B F MET A 161 ? ALA A 165 ? MET A 161 ALA A 165 
B G PRO A 181 ? CYS A 184 ? PRO A 181 CYS A 184 
B H ARG A 187 ? PHE A 194 ? ARG A 187 PHE A 194 
B I ASP A 206 ? ARG A 210 ? ASP A 206 ARG A 210 
C J MET A  16 ? ARG A  21 ? MET A 16  ARG A 21  
C K SER A  24 ? HIS A  33 ? SER A 24  HIS A 33  
C L TRP A  36 ? THR A  39 ? TRP A 36  THR A 39  
C M ARG A  49 ? LEU A  52 ? ARG A 49  LEU A 52  
C N GLN A  65 ? GLN A  74 ? GLN A 65  GLN A 74  
C O LEU A  88 ? LEU A  92 ? LEU A 88  LEU A 92  
D P TRP A  56 ? TRP A  56 ? TRP A 56  TRP A 56  
D Q ALA A 135 ? ALA A 135 ? ALA A 135 ALA A 135 
E R ASN A  79 ? ASN A  79 ? ASN A 79  ASN A 79  
E S GLN A  84 ? GLN A  84 ? GLN A 84  GLN A 84  
F T SER A  99 ? SER A  99 ? SER A 99  SER A 99  
F U VAL A 102 ? VAL A 102 ? VAL A 102 VAL A 102 
# 
loop_
_struct_conf.id 
_struct_conf.conf_type_id 
_struct_conf.beg_label_comp_id 
_struct_conf.beg_label_asym_id 
_struct_conf.beg_label_seq_id 
_struct_conf.pdbx_beg_PDB_ins_code 
_struct_conf.end_label_comp_id 
_struct_conf.end_label_asym_id 
_struct_conf.end_label_seq_id 
_struct_conf.pdbx_end_PDB_ins_code 
_struct_conf.beg_auth_comp_id 
_struct_conf.beg_auth_asym_id 
_struct_conf.beg_auth_seq_id 
_struct_conf.end_auth_comp_id 
_struct_conf.end_auth_asym_id 
_struct_conf.end_auth_seq_id 
STRN1         STRN         ILE A   2 ? VAL A   3 ? ILE A 2   VAL A 3   
TURN_TY1_P1   TURN_TY1_P   GLY A   4 ? GLY A   4 ? GLY A 4   GLY A 4   
STRN2         STRN         HIS A   6 ? GLU A   7 ? HIS A 6   GLU A 7   
HELX_LH_PP_P1 HELX_LH_PP_P ALA A   8 ? LYS A   9 ? ALA A 8   LYS A 9   
TURN_TY1_P2   TURN_TY1_P   PRO A  10 ? HIS A  11 ? PRO A 10  HIS A 11  
BEND1         BEND         SER A  12 ? SER A  12 ? SER A 12  SER A 12  
TURN_TY1_P3   TURN_TY1_P   PRO A  14 ? TYR A  15 ? PRO A 14  TYR A 15  
STRN3         STRN         MET A  16 ? ARG A  21 ? MET A 16  ARG A 21  
TURN_TY1_P4   TURN_TY1_P   ASP A  22 ? LYS A  23 ? ASP A 22  LYS A 23  
STRN4         STRN         SER A  24 ? HIS A  33 ? SER A 24  HIS A 33  
TURN_TY1_P5   TURN_TY1_P   PRO A  34 ? LYS A  35 ? PRO A 34  LYS A 35  
STRN5         STRN         TRP A  36 ? THR A  39 ? TRP A 36  THR A 39  
HELX_RH_3T_P1 HELX_RH_3T_P ALA A  41 ? CYS A  43 ? ALA A 41  CYS A 43  
BEND2         BEND         ASP A  46 ? LEU A  47 ? ASP A 46  LEU A 47  
STRN6         STRN         ARG A  49 ? LEU A  52 ? ARG A 49  LEU A 52  
BEND3         BEND         GLY A  53 ? GLY A  53 ? GLY A 53  GLY A 53  
BEND4         BEND         HIS A  55 ? HIS A  55 ? HIS A 55  HIS A 55  
STRN7         STRN         TRP A  56 ? TRP A  56 ? TRP A 56  TRP A 56  
BEND5         BEND         LEU A  57 ? TYR A  58 ? LEU A 57  TYR A 58  
BEND6         BEND         ASP A  61 ? ARG A  62 ? ASP A 61  ARG A 62  
HELX_LH_PP_P2 HELX_LH_PP_P PRO A  63 ? VAL A  64 ? PRO A 63  VAL A 64  
STRN8         STRN         GLN A  65 ? GLN A  74 ? GLN A 65  GLN A 74  
TURN_TY1_P6   TURN_TY1_P   PRO A  76 ? GLN A  77 ? PRO A 76  GLN A 77  
STRN9         STRN         ASN A  79 ? ASN A  79 ? ASN A 79  ASN A 79  
TURN_TY1_P7   TURN_TY1_P   PRO A  80 ? PHE A  83 ? PRO A 80  PHE A 83  
STRN10        STRN         GLN A  84 ? GLN A  84 ? GLN A 84  GLN A 84  
TURN_TY1_P8   TURN_TY1_P   SER A  85 ? SER A  85 ? SER A 85  SER A 85  
STRN11        STRN         LEU A  88 ? LEU A  92 ? LEU A 88  LEU A 92  
BEND7         BEND         ASN A  93 ? ASP A  94 ? ASN A 93  ASP A 94  
HELX_LH_PP_P3 HELX_LH_PP_P SER A  95 ? PHE A  98 ? SER A 95  PHE A 98  
STRN12        STRN         SER A  99 ? SER A  99 ? SER A 99  SER A 99  
TURN_TY1_P9   TURN_TY1_P   PRO A 100 ? ALA A 101 ? PRO A 100 ALA A 101 
STRN13        STRN         VAL A 102 ? VAL A 102 ? VAL A 102 VAL A 102 
HELX_LH_PP_P4 HELX_LH_PP_P PRO A 106 ? PRO A 108 ? PRO A 106 PRO A 108 
BEND8         BEND         ALA A 109 ? THR A 110 ? ALA A 109 THR A 110 
HELX_LH_PP_P5 HELX_LH_PP_P ASP A 111 ? ILE A 113 ? ASP A 111 ILE A 113 
TURN_TY1_P10  TURN_TY1_P   PRO A 114 ? GLY A 115 ? PRO A 114 GLY A 115 
STRN14        STRN         ALA A 117 ? GLY A 122 ? ALA A 117 GLY A 122 
BEND9         BEND         TRP A 123 ? GLY A 124 ? TRP A 123 GLY A 124 
BEND10        BEND         THR A 126 ? SER A 127 ? THR A 126 SER A 127 
TURN_TY1_P11  TURN_TY1_P   ASP A 128 ? SER A 129 ? ASP A 128 SER A 129 
BEND11        BEND         PHE A 134 ? PHE A 134 ? PHE A 134 PHE A 134 
STRN15        STRN         ALA A 135 ? ALA A 135 ? ALA A 135 ALA A 135 
STRN16        STRN         MET A 137 ? ILE A 144 ? MET A 137 ILE A 144 
HELX_RH_AL_P1 HELX_RH_AL_P ARG A 146 ? THR A 152 ? ARG A 146 THR A 152 
TURN_TY1_P12  TURN_TY1_P   TRP A 153 ? GLY A 155 ? TRP A 153 GLY A 155 
TURN_TY1_P13  TURN_TY1_P   GLU A 159 ? SER A 160 ? GLU A 159 SER A 160 
STRN17        STRN         MET A 161 ? ALA A 165 ? MET A 161 ALA A 165 
BEND12        BEND         PRO A 167 ? PRO A 169 ? PRO A 167 PRO A 169 
STRN18        STRN         GLY A 172 ? PHE A 173 ? GLY A 172 PHE A 173 
TURN_TY1_P14  TURN_TY1_P   ASP A 175 ? GLY A 176 ? ASP A 175 GLY A 176 
TURN_TY1_P15  TURN_TY1_P   SER A 178 ? GLY A 179 ? SER A 178 GLY A 179 
STRN19        STRN         PRO A 181 ? CYS A 184 ? PRO A 181 CYS A 184 
TURN_TY1_P16  TURN_TY1_P   GLY A 185 ? ASP A 186 ? GLY A 185 ASP A 186 
STRN20        STRN         ARG A 187 ? PHE A 194 ? ARG A 187 PHE A 194 
BEND13        BEND         SER A 197 ? TYR A 198 ? SER A 197 TYR A 198 
TURN_TY1_P17  TURN_TY1_P   CYS A 199 ? GLY A 200 ? CYS A 199 GLY A 200 
TURN_TY1_P18  TURN_TY1_P   PRO A 202 ? HIS A 203 ? PRO A 202 HIS A 203 
BEND14        BEND         THR A 204 ? THR A 204 ? THR A 204 THR A 204 
STRN21        STRN         ASP A 206 ? ARG A 210 ? ASP A 206 ARG A 210 
HELX_RH_3T_P2 HELX_RH_3T_P VAL A 211 ? PHE A 214 ? VAL A 211 PHE A 214 
HELX_RH_AL_P2 HELX_RH_AL_P LEU A 215 ? GLU A 224 ? LEU A 215 GLU A 224 
# 
