# Supplementary material for: FlatProt: 2D visualization eases protein structure comparison
Source: BMC Bioinformatics. 2025 Aug 13;26:210. doi: 10.1186/s12859-025-06233-x (PMC12344939; doi:10.1186/s12859-025-06233-x)
Supplement: Supplementary file 1 — Supplementary Material 1 [file 12859_2025_6233_MOESM1_ESM.zip › KLK/structures/Pelodiscus_sinensis_GeneID=102454962.cif]

data_Pelodiscus_sinensis_GeneID=102454962
# 
_entry.id   ? 
# 
_entity.id                         1      
_entity.type                       polymer 
_entity.pdbx_description           polymer-1 
_entity.formula_weight             23707.3 
_entity.pdbx_number_of_molecules        1 
# 
loop_
_struct_sheet.id 
_struct_sheet.number_strands 
A 2 
B 7 
C 6 
D 2 
E 2 
F 2 
# 
loop_
_struct_conf_type.id 
_struct_conf_type.criteria 
STRN         DSSP 
TURN_TY1_P   DSSP 
HELX_LH_PP_P DSSP 
BEND         DSSP 
HELX_RH_3T_P DSSP 
HELX_RH_AL_P DSSP 
# 
_struct_asym.id          A 
_struct_asym.entity_id   1 
# 
_software.pdbx_ordinal     1 
_software.name             dssp 
_software.version          4.4.10 
_software.date             ? 
_software.classification   'model annotation' 
# 
_entity_poly.entity_id                      1 
_entity_poly.type                           polypeptide(L) 
_entity_poly.nstd_linkage                   n 
_entity_poly.nstd_monomer                   n 
_entity_poly.pdbx_seq_one_letter_code       
;QIVGGHEAKPHSRPYMAALKVSGDFGCGGFLVAPDWVMTAAHCMGDITVILGAHNIHEPEESQQVLGVESYHMHPEYNNV
LINNDILLLKLTARAKLNKYVQVIPLPKSDLPPDTRCSLAGWGLIDKERITNRLFETNVTIYSRRKCLNVYPHLTDGMIC
AGSFHQLKDSSQGDSGGPLVCNGVAQGVVSFGYSFPPAVYTRIANYLQWIRKVMG
;
_entity_poly.pdbx_seq_one_letter_code_can   
;QIVGGHEAKPHSRPYMAALKVSGDFGCGGFLVAPDWVMTAAHCMGDITVILGAHNIHEPEESQQVLGVESYHMHPEYNNV
LINNDILLLKLTARAKLNKYVQVIPLPKSDLPPDTRCSLAGWGLIDKERITNRLFETNVTIYSRRKCLNVYPHLTDGMIC
AGSFHQLKDSSQGDSGGPLVCNGVAQGVVSFGYSFPPAVYTRIANYLQWIRKVMG
;
_entity_poly.pdbx_strand_id                 A 
# 
loop_
_dssp_struct_summary.entry_id 
_dssp_struct_summary.label_comp_id 
_dssp_struct_summary.label_asym_id 
_dssp_struct_summary.label_seq_id 
_dssp_struct_summary.secondary_structure 
_dssp_struct_summary.ss_bridge 
_dssp_struct_summary.helix_3_10 
_dssp_struct_summary.helix_alpha 
_dssp_struct_summary.helix_pi 
_dssp_struct_summary.helix_pp 
_dssp_struct_summary.bend 
_dssp_struct_summary.chirality 
_dssp_struct_summary.sheet 
_dssp_struct_summary.strand 
_dssp_struct_summary.ladder_1 
_dssp_struct_summary.ladder_2 
_dssp_struct_summary.accessibility 
_dssp_struct_summary.TCO 
_dssp_struct_summary.kappa 
_dssp_struct_summary.alpha 
_dssp_struct_summary.phi 
_dssp_struct_summary.psi 
_dssp_struct_summary.x_ca 
_dssp_struct_summary.y_ca 
_dssp_struct_summary.z_ca 
Pelodiscus_sinensis_GeneID=102454962 GLN A 1   . . . . . . . . . . . . ? .      .     .      .      120.0  1.1   -10.5 -9.8  
Pelodiscus_sinensis_GeneID=102454962 ILE A 2   E . > . . . . - A A A . ? -0.863 .     -170.5 -94.0  77.7   4.3   -10.4 -7.7  
Pelodiscus_sinensis_GeneID=102454962 VAL A 3   E . 3 . . . . + A A A . ? -0.717 67.4  11.8   -76.0  127.7  6.5   -11.8 -10.5 
Pelodiscus_sinensis_GeneID=102454962 GLY A 4   T . 3 . . . S + . . . . ? 0.678  102.9 126.9  81.7   10.7   10.1  -12.8 -9.5  
Pelodiscus_sinensis_GeneID=102454962 GLY A 5   . . < . . . . - . . . . ? -0.277 49.8  -137.4 -92.9  177.6  9.2   -12.4 -5.8  
Pelodiscus_sinensis_GeneID=102454962 HIS A 6   E . . . . . . - B C B . ? -0.923 37.4  -78.5  -128.4 154.8  9.6   -14.8 -2.9  
Pelodiscus_sinensis_GeneID=102454962 GLU A 7   E . . . . > . - B C B . ? -0.415 55.0  -117.8 -54.2  133.3  7.4   -15.8 -0.1  
Pelodiscus_sinensis_GeneID=102454962 ALA A 8   P . . . . P . - . . . . ? -0.440 28.4  -100.0 -71.6  141.6  7.5   -13.1 2.6   
Pelodiscus_sinensis_GeneID=102454962 LYS A 9   P . > . . < . - . . . . ? -0.514 60.0  -88.2  -56.5  125.5  8.8   -13.8 6.0   
Pelodiscus_sinensis_GeneID=102454962 PRO A 10  T . 3 . . . S - . . . . ? -0.216 107.7 -3.2   -44.4  123.6  5.6   -14.2 8.0   
Pelodiscus_sinensis_GeneID=102454962 HIS A 11  T . 3 . . . S + . . . . ? 0.628  90.0  127.3  71.7   14.5   4.4   -10.9 9.4   
Pelodiscus_sinensis_GeneID=102454962 SER A 12  S . < . . . S + . . . . ? 0.620  75.8  49.0   -74.4  -12.3  7.4   -9.0  8.0   
Pelodiscus_sinensis_GeneID=102454962 ARG A 13  . . > . . . . + . . . . ? -0.630 68.0  169.0  -123.6 74.2   4.9   -6.6  6.4   
Pelodiscus_sinensis_GeneID=102454962 PRO A 14  T . 3 . . . S + . . . . ? 0.596  72.4  60.6   -75.5  -4.0   2.6   -5.7  9.3   
Pelodiscus_sinensis_GeneID=102454962 TYR A 15  T . 3 . . . S + . . . . ? 0.543  78.8  116.4  -94.4  -12.0  0.9   -2.9  7.3   
Pelodiscus_sinensis_GeneID=102454962 MET A 16  E . < . . . . - C J I . ? -0.352 46.6  -163.7 -66.9  138.9  -0.4  -5.2  4.5   
Pelodiscus_sinensis_GeneID=102454962 ALA A 17  E . . . . . . - C J I J ? -0.987 11.7  -148.6 -124.5 133.8  -4.1  -5.5  4.1   
Pelodiscus_sinensis_GeneID=102454962 ALA A 18  E . . . . . . - C J I J ? -0.898 17.0  -154.9 -95.9  124.8  -6.1  -8.2  2.2   
Pelodiscus_sinensis_GeneID=102454962 LEU A 19  E . . . . . . - C J I J ? -0.905 6.5   -155.4 -106.2 118.1  -9.3  -6.9  0.7   
Pelodiscus_sinensis_GeneID=102454962 LYS A 20  E . . . . . . - C J I J ? -0.857 15.4  -165.5 -86.3  103.8  -12.1 -9.3  -0.1  
Pelodiscus_sinensis_GeneID=102454962 VAL A 21  E . > . . . S - C J I J ? -0.883 72.9  -12.5  -95.6  116.2  -14.1 -7.5  -2.8  
Pelodiscus_sinensis_GeneID=102454962 SER A 22  T . 3 . . . S - . . . . ? 0.848  133.4 -50.2  61.4   30.0   -17.6 -9.1  -3.3  
Pelodiscus_sinensis_GeneID=102454962 GLY A 23  T . 3 . . . S + . . . . ? 0.293  123.1 79.7   101.3  -9.6   -16.7 -12.1 -1.1  
Pelodiscus_sinensis_GeneID=102454962 ASP A 24  E . < . . . S - C K I . ? -0.869 96.7  -78.5  -125.3 157.4  -13.3 -13.1 -2.8  
Pelodiscus_sinensis_GeneID=102454962 PHE A 25  E . . . . . . + C K I . ? -0.446 61.6  156.5  -54.7  124.8  -9.9  -11.9 -2.6  
Pelodiscus_sinensis_GeneID=102454962 GLY A 26  E . . . . . . - C K . . ? 0.762  50.3  -7.4   -120.9 -43.4  -10.0 -8.8  -4.8  
Pelodiscus_sinensis_GeneID=102454962 CYS A 27  E . . . . . . - C K I . ? -0.897 57.3  -114.6 -150.5 163.3  -7.2  -6.3  -3.9  
Pelodiscus_sinensis_GeneID=102454962 GLY A 28  E . . . . . . + C K I . ? -0.461 31.8  171.2  -91.7  175.4  -4.5  -5.4  -1.6  
Pelodiscus_sinensis_GeneID=102454962 GLY A 29  E . . . . . . - C K I . ? -0.949 20.3  -131.1 -167.4 175.5  -4.3  -2.4  0.8   
Pelodiscus_sinensis_GeneID=102454962 PHE A 30  E . . . . . . - C K I K ? -0.994 22.7  -113.0 -149.6 142.5  -2.2  -1.0  3.6   
Pelodiscus_sinensis_GeneID=102454962 LEU A 31  E . . . . . . + C K . K ? -0.648 33.2  167.0  -75.1  120.6  -3.0  0.5   7.0   
Pelodiscus_sinensis_GeneID=102454962 VAL A 32  E . . . . . S + C K . . ? 0.576  75.4  7.3    -111.7 -12.1  -2.1  4.3   7.2   
Pelodiscus_sinensis_GeneID=102454962 ALA A 33  E . > . . . S - C K . K ? -0.947 89.5  -93.6  -159.0 161.3  -4.0  4.8   10.5  
Pelodiscus_sinensis_GeneID=102454962 PRO A 34  T . 3 . . . S + . . . . ? 0.759  128.9 25.1   -56.2  -17.6  -5.6  2.5   13.1  
Pelodiscus_sinensis_GeneID=102454962 ASP A 35  T . 3 . . . S + . . . . ? 0.181  111.3 84.1   -129.3 13.4   -8.9  3.0   11.3  
Pelodiscus_sinensis_GeneID=102454962 TRP A 36  E . < . . . . - C L K L ? -0.987 48.0  -176.3 -129.2 129.0  -7.8  3.9   7.8   
Pelodiscus_sinensis_GeneID=102454962 VAL A 37  E . . . . . . - C L K L ? -0.962 13.7  -149.9 -117.1 134.8  -6.8  1.6   4.9   
Pelodiscus_sinensis_GeneID=102454962 MET A 38  E . . . . . . + C L K L ? -0.893 29.8  144.3  -105.1 139.1  -5.5  2.9   1.6   
Pelodiscus_sinensis_GeneID=102454962 THR A 39  E . . . . . . - C L . L ? -0.844 51.1  -64.6  -153.8 -176.3 -6.1  1.0   -1.7  
Pelodiscus_sinensis_GeneID=102454962 ALA A 40  . . > . . . . - . . . . ? -0.657 34.6  -133.0 -84.1  143.5  -6.7  1.6   -5.4  
Pelodiscus_sinensis_GeneID=102454962 ALA A 41  G . > . . . S + . . . . ? 0.792  106.1 62.7   -65.1  -29.5  -10.0 3.3   -6.5  
Pelodiscus_sinensis_GeneID=102454962 HIS A 42  G . 3 . . . S + . . . . ? 0.588  89.6  72.5   -76.4  -1.8   -10.5 0.6   -9.2  
Pelodiscus_sinensis_GeneID=102454962 CYS A 43  G . < . . . S + . . . . ? 0.231  71.6  140.5  -94.9  21.4   -10.8 -1.9  -6.3  
Pelodiscus_sinensis_GeneID=102454962 MET A 44  . . < . . . . + . . . . ? -0.151 22.8  85.2   -71.0  149.7  -14.2 -0.6  -5.2  
Pelodiscus_sinensis_GeneID=102454962 GLY A 45  S . . . . . S - . . . . ? -0.976 89.8  -23.2  154.0  -168.8 -17.1 -3.0  -4.1  
Pelodiscus_sinensis_GeneID=102454962 ASP A 46  S . . . . . S - . . . . ? -0.730 77.3  -167.6 -68.9  99.6   -18.4 -4.8  -1.0  
Pelodiscus_sinensis_GeneID=102454962 ILE A 47  E . . . . . . - C M J . ? -0.821 24.3  -175.8 -109.3 129.9  -15.0 -4.8  0.8   
Pelodiscus_sinensis_GeneID=102454962 THR A 48  E . . . . . . - C M J M ? -0.986 22.3  -140.3 -110.1 136.5  -13.9 -6.7  3.9   
Pelodiscus_sinensis_GeneID=102454962 VAL A 49  E . . . . . . - C M J M ? -0.848 11.9  -165.5 -106.5 128.0  -10.5 -6.0  5.3   
Pelodiscus_sinensis_GeneID=102454962 ILE A 50  E . . . . . . - C M J M ? -0.959 11.6  -175.7 -110.6 120.1  -8.1  -8.7  6.7   
Pelodiscus_sinensis_GeneID=102454962 LEU A 51  E . . . . . . + C M J M ? -0.794 61.5  25.9   -110.2 150.6  -5.1  -7.5  8.7   
Pelodiscus_sinensis_GeneID=102454962 GLY A 52  S . . . . . S + . . . . ? 0.648  83.1  144.4  80.0   17.2   -2.2  -9.5  10.2  
Pelodiscus_sinensis_GeneID=102454962 ALA A 53  . . . . . . . + . . . . ? -0.741 28.9  168.0  -96.7  128.4  -2.5  -12.3 7.6   
Pelodiscus_sinensis_GeneID=102454962 HIS A 54  S . . . . . S + . . . . ? 0.705  90.6  29.2   -90.1  -41.4  0.5   -14.2 6.2   
Pelodiscus_sinensis_GeneID=102454962 ASN A 55  B . . . . . S - D P O . ? -0.981 72.5  -160.2 -116.9 120.8  -2.0  -16.8 4.7   
Pelodiscus_sinensis_GeneID=102454962 ILE A 56  S . . . . . S + . . . . ? 0.679  90.4  44.9   -83.3  -7.7   -5.4  -15.4 3.8   
Pelodiscus_sinensis_GeneID=102454962 HIS A 57  S . . . . . S + . . . . ? 0.682  100.8 76.9   -109.3 -16.0  -7.2  -18.9 3.8   
Pelodiscus_sinensis_GeneID=102454962 GLU A 58  S . . . . . S - . . . . ? -0.805 88.3  -115.0 -102.5 128.4  -5.7  -20.3 7.0   
Pelodiscus_sinensis_GeneID=102454962 PRO A 59  . . . . . . . - . . . . ? -0.487 38.5  -175.7 -59.5  121.7  -7.0  -19.1 10.3  
Pelodiscus_sinensis_GeneID=102454962 GLU A 60  . . > . . . . - . . . . ? -0.984 32.6  -135.2 -119.4 135.5  -4.2  -17.2 12.1  
Pelodiscus_sinensis_GeneID=102454962 GLU A 61  T . 3 . . . S + . . . . ? 0.764  107.3 61.8   -57.0  -21.7  -4.4  -15.8 15.6  
Pelodiscus_sinensis_GeneID=102454962 SER A 62  T . 3 . . . S + . . . . ? 0.629  81.8  108.1  -79.7  -17.3  -2.8  -12.7 14.2  
Pelodiscus_sinensis_GeneID=102454962 GLN A 63  . . < . . . . - . . . . ? -0.441 47.1  -167.7 -77.3  133.4  -5.7  -12.0 11.8  
Pelodiscus_sinensis_GeneID=102454962 GLN A 64  E . . . . . . - C N M . ? -0.996 5.9   -158.7 -114.6 121.2  -8.1  -9.1  12.3  
Pelodiscus_sinensis_GeneID=102454962 VAL A 65  E . . . . . . + C N M . ? -0.928 19.4  175.5  -104.1 117.4  -11.3 -9.0  10.1  
Pelodiscus_sinensis_GeneID=102454962 LEU A 66  E . . . . . . - C N M . ? -0.931 23.1  -131.7 -124.6 143.2  -12.8 -5.6  9.9   
Pelodiscus_sinensis_GeneID=102454962 GLY A 67  E . . . . . . - C N M . ? -0.382 26.6  -111.2 -81.9  169.5  -15.7 -4.2  8.0   
Pelodiscus_sinensis_GeneID=102454962 VAL A 68  E . . . . . . - C N N . ? -0.934 24.4  -174.6 -107.7 121.5  -15.7 -1.0  6.0   
Pelodiscus_sinensis_GeneID=102454962 GLU A 69  E . . . . . . - C N . . ? 0.871  69.6  -2.2   -78.7  -47.2  -17.7 2.0   7.3   
Pelodiscus_sinensis_GeneID=102454962 SER A 70  E . . . . . . - C N N . ? -0.991 59.4  -135.5 -150.1 152.5  -17.2 4.4   4.4   
Pelodiscus_sinensis_GeneID=102454962 TYR A 71  E . . . . . . - C N N . ? -0.931 11.4  -168.8 -108.9 134.2  -15.4 4.7   1.0   
Pelodiscus_sinensis_GeneID=102454962 HIS A 72  E . . . . . . - C N N . ? -0.784 10.4  -177.0 -125.6 89.2   -13.6 7.8   -0.1  
Pelodiscus_sinensis_GeneID=102454962 MET A 73  E . . . . . . - C N N . ? -0.597 41.6  -96.5  -81.9  138.4  -12.7 7.7   -3.7  
Pelodiscus_sinensis_GeneID=102454962 HIS A 74  . . > . . . . - . . . . ? -0.378 33.6  -133.4 -53.9  133.3  -10.7 10.5  -5.2  
Pelodiscus_sinensis_GeneID=102454962 PRO A 75  T . 3 . . . S + . . . . ? 0.738  103.8 49.8   -64.6  -23.0  -13.3 12.8  -6.8  
Pelodiscus_sinensis_GeneID=102454962 GLU A 76  T . 3 . . . S + . . . . ? 0.155  76.9  142.3  -103.8 17.0   -11.4 13.2  -10.0 
Pelodiscus_sinensis_GeneID=102454962 TYR A 77  . . < . . . . - . . . . ? -0.440 35.0  -160.4 -59.4  127.5  -10.8 9.4   -10.4 
Pelodiscus_sinensis_GeneID=102454962 ASN A 78  B . . > > . . - E R P . ? -0.949 11.3  -168.4 -114.2 112.3  -11.1 8.6   -14.2 
Pelodiscus_sinensis_GeneID=102454962 ASN A 79  T . . 4 5 . S + . . . . ? 0.671  87.1  54.9   -82.1  -11.5  -11.8 4.9   -14.9 
Pelodiscus_sinensis_GeneID=102454962 VAL A 80  T . . 4 5 . S + . . . . ? 0.955  123.5 22.9   -83.9  -47.7  -11.0 5.4   -18.6 
Pelodiscus_sinensis_GeneID=102454962 LEU A 81  T . . 4 5 . S - . . . . ? 0.524  100.9 -132.0 -96.2  -1.6   -7.5  6.9   -18.2 
Pelodiscus_sinensis_GeneID=102454962 ILE A 82  T . . < 5 . . + . . . . ? 0.893  51.5  157.3  47.9   43.4   -7.2  5.2   -14.7 
Pelodiscus_sinensis_GeneID=102454962 ASN A 83  B . . . < . . + E S P . ? -0.712 57.4  17.9   -91.3  148.0  -5.9  8.7   -13.3 
Pelodiscus_sinensis_GeneID=102454962 ASN A 84  S . . . . . S + . . . . ? 0.894  77.2  174.8  61.5   33.1   -6.2  9.6   -9.6  
Pelodiscus_sinensis_GeneID=102454962 ASP A 85  . . . . . . . + . . . . ? -0.516 28.7  125.1  -72.4  66.6   -6.6  5.8   -8.8  
Pelodiscus_sinensis_GeneID=102454962 ILE A 86  . . . . . . . - . . . . ? -0.999 35.7  -174.3 -135.4 134.2  -6.6  6.1   -4.9  
Pelodiscus_sinensis_GeneID=102454962 LEU A 87  E . . . . . . - C O L N ? -0.999 10.1  -156.2 -134.0 128.4  -9.2  5.0   -2.4  
Pelodiscus_sinensis_GeneID=102454962 LEU A 88  E . . . . . . - C O L N ? -0.922 10.9  -158.1 -104.5 129.0  -9.4  5.5   1.4   
Pelodiscus_sinensis_GeneID=102454962 LEU A 89  E . . . . . . - C O L N ? -0.935 6.4   -151.4 -107.4 123.9  -11.3 3.1   3.5   
Pelodiscus_sinensis_GeneID=102454962 LYS A 90  E . . . . . . - C O L N ? -0.884 24.3  -135.9 -89.5  122.1  -12.7 4.0   6.9   
Pelodiscus_sinensis_GeneID=102454962 LEU A 91  E . . . . . . - C O . N ? -0.406 12.9  -124.8 -79.7  151.9  -12.9 0.8   9.0   
Pelodiscus_sinensis_GeneID=102454962 THR A 92  S . . . . . S + . . . . ? 0.698  98.0  16.2   -65.8  -20.2  -16.0 -0.1  11.2  
Pelodiscus_sinensis_GeneID=102454962 ALA A 93  S . . . . . S - . . . . ? -0.987 91.7  -93.9  -150.3 151.6  -13.5 -0.3  14.2  
Pelodiscus_sinensis_GeneID=102454962 ARG A 94  . . . . . . . - . . . . ? -0.439 46.5  -113.7 -64.8  134.7  -9.9  0.7   15.0  
Pelodiscus_sinensis_GeneID=102454962 ALA A 95  . . . . . . . - . . . . ? -0.459 25.9  -116.7 -65.0  138.4  -7.3  -2.0  14.3  
Pelodiscus_sinensis_GeneID=102454962 LYS A 96  . . . . . . . - . . . . ? -0.758 33.0  -140.1 -76.1  106.8  -5.5  -3.4  17.3  
Pelodiscus_sinensis_GeneID=102454962 LEU A 97  . . . . . . . + . . . . ? -0.568 44.1  124.3  -76.5  134.3  -1.9  -2.4  16.8  
Pelodiscus_sinensis_GeneID=102454962 ASN A 98  S . . . . . S - . . . . ? -0.816 78.2  -54.3  -162.6 -164.3 0.8   -5.1  17.7  
Pelodiscus_sinensis_GeneID=102454962 LYS A 99  S . . . . . S + . . . . ? 0.725  135.6 41.6   -65.2  -11.5  3.7   -7.0  16.3  
Pelodiscus_sinensis_GeneID=102454962 TYR A 100 S . . . . . S + . . . . ? 0.691  115.5 46.8   -106.8 -26.8  1.3   -8.3  13.4  
Pelodiscus_sinensis_GeneID=102454962 VAL A 101 . . . . . . . + . . . . ? -0.972 68.0  152.7  -128.7 113.2  -0.6  -5.1  12.6  
Pelodiscus_sinensis_GeneID=102454962 GLN A 102 . . . . . . . - . . . . ? -0.943 39.6  -112.0 -135.2 162.1  1.2   -1.8  12.2  
Pelodiscus_sinensis_GeneID=102454962 VAL A 103 . . . . . . . - . . . . ? -0.667 23.6  -140.9 -90.3  145.7  0.7   1.5   10.3  
Pelodiscus_sinensis_GeneID=102454962 ILE A 104 . . . . . . . - . . . . ? -0.903 26.1  -113.9 -105.5 133.1  3.0   2.6   7.5   
Pelodiscus_sinensis_GeneID=102454962 PRO A 105 P . . . . > . - . . . . ? -0.348 23.4  -121.9 -66.9  151.2  4.0   6.2   7.3   
Pelodiscus_sinensis_GeneID=102454962 LEU A 106 P . . . . P . - . . . . ? -0.597 36.8  -98.6  -85.8  148.7  2.9   8.6   4.4   
Pelodiscus_sinensis_GeneID=102454962 PRO A 107 P . . . . < . - . . . . ? -0.285 18.7  -157.5 -65.7  153.5  5.6   10.3  2.4   
Pelodiscus_sinensis_GeneID=102454962 LYS A 108 S . . . . . S - . . . . ? 0.670  76.4  -2.5   -96.8  -27.0  6.6   13.9  3.0   
Pelodiscus_sinensis_GeneID=102454962 SER A 109 S . . . . . S - . . . . ? -0.920 85.9  -72.3  -152.5 178.3  8.0   14.4  -0.5  
Pelodiscus_sinensis_GeneID=102454962 ASP A 110 . . . . . . . - . . . . ? -0.278 44.5  -120.9 -76.1  162.9  8.6   12.8  -3.9  
Pelodiscus_sinensis_GeneID=102454962 LEU A 111 . . . . . . . - . . . . ? -0.795 21.9  -116.9 -106.4 144.0  11.4  10.2  -4.5  
Pelodiscus_sinensis_GeneID=102454962 PRO A 112 . . > . . . . - . . . . ? -0.391 42.7  -86.8  -70.0  156.8  14.3  10.5  -7.0  
Pelodiscus_sinensis_GeneID=102454962 PRO A 113 T . 3 . . . S + . . . . ? -0.228 112.1 33.4   -56.9  150.4  14.7  8.1   -9.9  
Pelodiscus_sinensis_GeneID=102454962 ASP A 114 T . 3 . . . S + . . . . ? 0.501  80.1  148.8  83.5   0.6    16.6  4.8   -9.2  
Pelodiscus_sinensis_GeneID=102454962 THR A 115 . . < . . . . - . . . . ? -0.543 48.7  -121.8 -60.9  136.2  15.3  4.7   -5.6  
Pelodiscus_sinensis_GeneID=102454962 ARG A 116 E . . . . . . + B D C . ? -0.654 37.8  175.3  -84.3  137.0  14.9  1.0   -4.4  
Pelodiscus_sinensis_GeneID=102454962 CYS A 117 E . . . . . . - B D C . ? -0.865 20.4  -135.0 -138.8 163.1  11.4  0.0   -3.3  
Pelodiscus_sinensis_GeneID=102454962 SER A 118 E . . . . . . - B D C D ? -0.926 11.1  -163.8 -124.4 154.6  9.6   -3.0  -2.1  
Pelodiscus_sinensis_GeneID=102454962 LEU A 119 E . . . . . . - B D C D ? -0.955 4.3   -174.1 -130.0 149.6  6.1   -4.6  -2.9  
Pelodiscus_sinensis_GeneID=102454962 ALA A 120 E . . . . . . + B D C . ? -0.996 17.0  137.6  -143.4 146.2  4.0   -7.1  -1.2  
Pelodiscus_sinensis_GeneID=102454962 GLY A 121 E . . . . . . - B D C . ? -0.984 50.7  -124.7 -177.3 167.2  0.8   -8.8  -2.1  
Pelodiscus_sinensis_GeneID=102454962 TRP A 122 S . . . . . S + . . . . ? 0.148  75.7  108.6  -107.9 8.3    -1.3  -12.1 -2.2  
Pelodiscus_sinensis_GeneID=102454962 GLY A 123 S . . . . . S - . . . . ? 0.343  83.9  -34.4  -72.6  -163.6 -2.0  -11.9 -6.0  
Pelodiscus_sinensis_GeneID=102454962 LEU A 124 E . . . . . . - F T Q . ? -0.490 45.2  -169.7 -59.9  125.2  -0.6  -14.1 -8.9  
Pelodiscus_sinensis_GeneID=102454962 ILE A 125 E . . . . . S - F T . . ? 0.617  74.7  -5.7   -96.2  -11.5  3.1   -15.1 -8.1  
Pelodiscus_sinensis_GeneID=102454962 ASP A 126 E . > . . . S - F T Q . ? -0.927 91.8  -76.2  -169.7 168.9  3.5   -16.5 -11.8 
Pelodiscus_sinensis_GeneID=102454962 LYS A 127 T . 3 . . . S + . . . . ? 0.799  130.4 18.7   -49.2  -7.9   1.4   -17.2 -15.1 
Pelodiscus_sinensis_GeneID=102454962 GLU A 128 T . 3 . . . S + . . . . ? 0.462  106.4 85.1   -149.1 1.0    -0.2  -20.3 -13.4 
Pelodiscus_sinensis_GeneID=102454962 ARG A 129 E . < . . . . - F U Q . ? -0.935 43.1  -174.2 -128.4 115.5  0.3   -20.1 -9.6  
Pelodiscus_sinensis_GeneID=102454962 ILE A 130 E . . . . . . - F U Q . ? -0.874 14.5  -163.6 -93.5  123.7  -2.0  -18.4 -7.1  
Pelodiscus_sinensis_GeneID=102454962 THR A 131 . . . . . . . - . . . . ? -0.949 22.6  -153.7 -108.3 145.0  -0.7  -18.5 -3.6  
Pelodiscus_sinensis_GeneID=102454962 ASN A 132 S . . . . . S + . . . . ? 0.434  76.4  88.9   -88.7  0.6    -2.7  -17.7 -0.4  
Pelodiscus_sinensis_GeneID=102454962 ARG A 133 B . . . . . S - D Q O . ? -0.657 90.1  -98.0  -100.4 152.0  0.6   -16.7 1.2   
Pelodiscus_sinensis_GeneID=102454962 LEU A 134 . . . . . . . - . . . . ? -0.501 41.6  -168.5 -71.0  130.8  2.1   -13.2 1.2   
Pelodiscus_sinensis_GeneID=102454962 PHE A 135 E . . . . . . - B E B C ? -0.831 2.9   -167.0 -117.2 158.5  4.8   -12.6 -1.4  
Pelodiscus_sinensis_GeneID=102454962 GLU A 136 E . . . . . . + B E B C ? -0.979 8.6   172.7  -145.4 156.7  7.2   -9.8  -1.9  
Pelodiscus_sinensis_GeneID=102454962 THR A 137 E . . . . . . - B E . C ? -0.940 27.3  -111.9 -153.1 167.6  9.7   -8.4  -4.4  
Pelodiscus_sinensis_GeneID=102454962 ASN A 138 E . . . . . . + B E . C ? -0.885 30.0  175.6  -109.5 144.5  11.9  -5.4  -5.0  
Pelodiscus_sinensis_GeneID=102454962 VAL A 139 E . . . . . . - B E . C ? -0.917 20.2  -133.3 -138.5 164.4  11.6  -2.7  -7.7  
Pelodiscus_sinensis_GeneID=102454962 THR A 140 E . . . . . . - B E . C ? -0.947 27.2  -109.5 -120.3 144.6  13.3  0.5   -8.7  
Pelodiscus_sinensis_GeneID=102454962 ILE A 141 B . . . . > . - B E E . ? -0.528 34.0  -142.6 -71.4  130.2  11.8  3.9   -9.6  
Pelodiscus_sinensis_GeneID=102454962 TYR A 142 P . . . . P . - . . . . ? -0.643 21.1  -103.0 -91.1  148.8  12.0  4.8   -13.2 
Pelodiscus_sinensis_GeneID=102454962 SER A 143 P . . > . < . - . . . . ? -0.442 27.4  -124.0 -66.5  147.6  12.7  8.2   -14.6 
Pelodiscus_sinensis_GeneID=102454962 ARG A 144 H . . > . . S + . . . . ? 0.889  109.2 56.7   -57.2  -43.9  9.6   9.9   -15.9 
Pelodiscus_sinensis_GeneID=102454962 ARG A 145 H . . > . . S + . . . . ? 0.925  109.6 44.5   -56.8  -45.7  11.3  10.4  -19.3 
Pelodiscus_sinensis_GeneID=102454962 LYS A 146 H . > 4 . . S + . . . . ? 0.880  111.6 54.4   -69.2  -31.6  12.0  6.7   -19.8 
Pelodiscus_sinensis_GeneID=102454962 CYS A 147 H . > X . . S + . . . . ? 0.819  95.6  64.4   -77.3  -29.7  8.5   5.8   -18.6 
Pelodiscus_sinensis_GeneID=102454962 LEU A 148 H . 3 < . . S + . . . . ? 0.730  91.0  67.8   -68.3  -19.6  6.7   8.0   -21.1 
Pelodiscus_sinensis_GeneID=102454962 ASN A 149 T . < < . . S + . . . . ? 0.844  114.9 27.7   -68.0  -25.6  8.2   5.8   -23.9 
Pelodiscus_sinensis_GeneID=102454962 VAL A 150 T . < 4 . . S + . . . . ? 0.815  132.1 35.2   -103.1 -41.9  6.0   3.0   -22.6 
Pelodiscus_sinensis_GeneID=102454962 TYR A 151 . . > < . . . + . . . . ? -0.799 63.1  179.3  -118.2 86.9   3.1   5.0   -21.0 
Pelodiscus_sinensis_GeneID=102454962 PRO A 152 T . 3 . . . S + . . . . ? 0.711  82.5  56.0   -66.5  -11.3  2.5   8.1   -23.2 
Pelodiscus_sinensis_GeneID=102454962 HIS A 153 T . 3 . . . S + . . . . ? 0.168  73.5  141.6  -105.1 13.9   -0.4  9.2   -20.9 
Pelodiscus_sinensis_GeneID=102454962 LEU A 154 . . < . . . . - . . . . ? -0.427 34.4  -161.7 -59.1  122.1  1.7   9.2   -17.7 
Pelodiscus_sinensis_GeneID=102454962 THR A 155 . . > . . . . - . . . . ? -0.569 34.6  -100.3 -98.9  172.6  0.6   12.2  -15.5 
Pelodiscus_sinensis_GeneID=102454962 ASP A 156 T . 3 . . . S + . . . . ? 0.658  119.8 66.8   -66.0  -14.6  2.4   13.9  -12.5 
Pelodiscus_sinensis_GeneID=102454962 GLY A 157 T . 3 . . . S + . . . . ? 0.362  93.9  75.7   -87.8  9.6    0.1   11.9  -10.3 
Pelodiscus_sinensis_GeneID=102454962 MET A 158 E . < . . . . - B F . F ? -0.899 58.8  -156.9 -131.0 148.0  1.8   8.6   -11.3 
Pelodiscus_sinensis_GeneID=102454962 ILE A 159 E . . . . . . - B F . F ? -0.964 9.9   -149.1 -121.8 141.0  5.1   6.7   -10.6 
Pelodiscus_sinensis_GeneID=102454962 CYS A 160 E . . . . . . + B F . F ? -0.930 24.7  166.5  -109.6 125.6  6.7   4.1   -12.8 
Pelodiscus_sinensis_GeneID=102454962 ALA A 161 E . . . . . . + B F E F ? -0.983 25.6  60.5   -140.3 155.2  8.7   1.3   -11.1 
Pelodiscus_sinensis_GeneID=102454962 GLY A 162 S . . . . . S - . . . . ? -0.717 71.9  -76.0  118.4  177.9  10.1  -2.0  -12.1 
Pelodiscus_sinensis_GeneID=102454962 SER A 163 . . . . . . . - . . . . ? -0.988 11.3  -157.6 -123.3 135.2  12.6  -3.4  -14.6 
Pelodiscus_sinensis_GeneID=102454962 PHE A 164 S . . . . . S + . . . . ? 0.612  101.8 49.5   -74.0  -13.1  12.3  -4.0  -18.5 
Pelodiscus_sinensis_GeneID=102454962 HIS A 165 S . . . . . S + . . . . ? 0.478  109.1 52.2   -109.9 -9.2   15.2  -6.5  -18.1 
Pelodiscus_sinensis_GeneID=102454962 GLN A 166 S . . . . . S - . . . . ? -0.991 78.6  -129.7 -135.5 121.5  13.9  -8.6  -15.2 
Pelodiscus_sinensis_GeneID=102454962 LEU A 167 . . . . . . . + . . . . ? -0.437 67.3  128.1  -62.5  54.3   10.5  -10.2 -14.9 
Pelodiscus_sinensis_GeneID=102454962 LYS A 168 . . . . . . . + . . . . ? -0.944 36.3  128.1  -112.3 97.8   10.1  -8.5  -11.4 
Pelodiscus_sinensis_GeneID=102454962 ASP A 169 E . . . . . . - A B A . ? -0.956 64.0  -131.8 -146.7 157.7  6.7   -6.7  -11.5 
Pelodiscus_sinensis_GeneID=102454962 SER A 170 E . . . . . . + A B A . ? -0.986 55.2  142.0  -96.7  72.3   3.3   -6.1  -9.8  
Pelodiscus_sinensis_GeneID=102454962 SER A 171 . . . . . . . + . . . . ? 0.591  62.7  13.3   -117.2 13.7   1.4   -6.6  -13.1 
Pelodiscus_sinensis_GeneID=102454962 GLN A 172 S . . . . . S + . . . . ? -0.911 119.1 15.4   177.2  93.6   -2.0  -8.6  -12.1 
Pelodiscus_sinensis_GeneID=102454962 GLY A 173 S . . . . . S + . . . . ? 0.195  97.8  79.6   130.1  1.9    -3.5  -9.2  -8.5  
Pelodiscus_sinensis_GeneID=102454962 ASP A 174 . . > . . . . + . . . . ? 0.082  57.2  151.8  -119.1 13.8   -1.8  -6.7  -6.1  
Pelodiscus_sinensis_GeneID=102454962 SER A 175 T . 3 . . . . + . . . . ? -0.247 69.4  23.5   -41.5  130.2  -3.9  -3.7  -7.1  
Pelodiscus_sinensis_GeneID=102454962 GLY A 176 T . 3 . . . S + . . . . ? 0.210  92.5  128.0  96.7   -15.6  -4.1  -1.5  -4.2  
Pelodiscus_sinensis_GeneID=102454962 GLY A 177 . . < . . . . - . . . . ? -0.314 61.9  -95.2  -71.0  165.2  -1.0  -2.7  -2.5  
Pelodiscus_sinensis_GeneID=102454962 PRO A 178 E . . . . . . - B G . G ? -0.575 14.1  -144.6 -92.9  131.9  1.8   -0.3  -1.3  
Pelodiscus_sinensis_GeneID=102454962 LEU A 179 E . . . . . . - B G D G ? -0.903 31.2  -160.7 -78.0  112.7  5.0   0.7   -3.1  
Pelodiscus_sinensis_GeneID=102454962 VAL A 180 E . . . . . . + B G D G ? -0.885 16.7  175.4  -110.8 122.7  7.3   1.0   -0.1  
Pelodiscus_sinensis_GeneID=102454962 CYS A 181 E . > . . . S - B G . G ? -0.990 72.4  -13.1  -126.8 124.9  10.6  3.0   -0.3  
Pelodiscus_sinensis_GeneID=102454962 ASN A 182 T . 3 . . . S - . . . . ? 0.890  130.3 -53.1  54.1   34.7   12.9  3.6   2.7   
Pelodiscus_sinensis_GeneID=102454962 GLY A 183 T . 3 . . . S + . . . . ? 0.594  117.9 108.4  82.7   10.9   10.1  2.4   5.0   
Pelodiscus_sinensis_GeneID=102454962 VAL A 184 E . < . . . S - B H G . ? -0.950 74.9  -113.5 -125.5 144.9  7.5   4.8   3.6   
Pelodiscus_sinensis_GeneID=102454962 ALA A 185 E . . . . . . + B H G . ? -0.663 41.1  164.1  -77.8  114.9  4.4   4.3   1.4   
Pelodiscus_sinensis_GeneID=102454962 GLN A 186 E . . . . . . + B H . . ? 0.637  56.8  9.6    -108.8 -16.0  5.2   6.0   -1.9  
Pelodiscus_sinensis_GeneID=102454962 GLY A 187 E . . . . . . - B H G H ? -0.981 57.2  -125.6 -159.9 161.5  2.6   4.6   -4.2  
Pelodiscus_sinensis_GeneID=102454962 VAL A 188 E . . . . . . - B H G H ? -0.980 41.0  -111.7 -113.1 122.4  -0.5  2.6   -4.7  
Pelodiscus_sinensis_GeneID=102454962 VAL A 189 E . . . . . . + B H . H ? -0.378 52.8  158.5  -54.3  119.6  -0.4  -0.3  -7.2  
Pelodiscus_sinensis_GeneID=102454962 SER A 190 E . . . . . . - B H . . ? 0.798  47.6  -33.5  -113.6 -70.5  -2.6  1.0   -10.0 
Pelodiscus_sinensis_GeneID=102454962 PHE A 191 E . . . . . . + B H . H ? -0.943 50.2  165.2  -152.6 168.9  -2.1  -0.6  -13.5 
Pelodiscus_sinensis_GeneID=102454962 GLY A 192 E . . . . . . - B H . H ? -0.970 36.2  -96.5  -174.8 164.8  0.5   -2.0  -15.8 
Pelodiscus_sinensis_GeneID=102454962 TYR A 193 . . . . . . . - . . . . ? -0.328 55.3  -87.9  -82.3  173.2  1.0   -4.1  -18.9 
Pelodiscus_sinensis_GeneID=102454962 SER A 194 S . . . . . S + . . . . ? 0.548  118.2 54.4   -62.3  3.5    1.7   -7.9  -18.8 
Pelodiscus_sinensis_GeneID=102454962 PHE A 195 S . . . . . S - . . . . ? -0.961 97.3  -63.3  -141.9 137.4  5.4   -6.6  -18.6 
Pelodiscus_sinensis_GeneID=102454962 PRO A 196 S . . . . > S + . . . . ? -0.313 90.2  68.4   -49.9  148.2  7.3   -4.2  -16.1 
Pelodiscus_sinensis_GeneID=102454962 PRO A 197 P . . . . P . - . . . . ? 0.531  64.5  -165.0 -90.9  158.8  7.3   -1.4  -15.4 
Pelodiscus_sinensis_GeneID=102454962 ALA A 198 E . . . . < . - B I F H ? -0.674 18.1  -119.9 -100.6 161.6  4.0   -1.0  -13.5 
Pelodiscus_sinensis_GeneID=102454962 VAL A 199 E . . . . . . - B I F H ? -0.904 25.2  -167.7 -109.0 136.4  2.3   2.3   -12.7 
Pelodiscus_sinensis_GeneID=102454962 TYR A 200 E . . . . . . - B I F H ? -0.906 29.7  -109.7 -120.4 143.5  1.5   3.4   -9.2  
Pelodiscus_sinensis_GeneID=102454962 THR A 201 E . . . . . . - B I F H ? -0.679 39.1  -123.1 -70.2  126.6  -0.6  6.2   -7.9  
Pelodiscus_sinensis_GeneID=102454962 ARG A 202 E . > . . . . - B I . H ? -0.650 21.4  -164.9 -77.3  111.2  1.8   8.8   -6.5  
Pelodiscus_sinensis_GeneID=102454962 ILE A 203 G . > . . . S + . . . . ? 0.887  83.8  62.6   -67.2  -38.7  0.8   9.4   -2.8  
Pelodiscus_sinensis_GeneID=102454962 ALA A 204 G . > . . . S + . . . . ? 0.828  98.0  58.0   -58.0  -30.4  2.8   12.6  -2.4  
Pelodiscus_sinensis_GeneID=102454962 ASN A 205 G . < . . . S + . . . . ? 0.664  111.5 41.4   -73.4  -14.6  0.6   14.2  -5.1  
Pelodiscus_sinensis_GeneID=102454962 TYR A 206 G . < > . . S + . . . . ? 0.132  76.4  110.6  -122.6 18.5   -2.6  13.5  -3.0  
Pelodiscus_sinensis_GeneID=102454962 LEU A 207 H . < > . . S + . . . . ? 0.882  79.4  53.4   -64.3  -39.8  -1.4  14.3  0.6   
Pelodiscus_sinensis_GeneID=102454962 GLN A 208 H . . > . . S + . . . . ? 0.938  113.5 42.1   -60.8  -47.6  -3.6  17.4  0.7   
Pelodiscus_sinensis_GeneID=102454962 TRP A 209 H . . > . . S + . . . . ? 0.913  113.8 53.5   -62.3  -42.4  -6.7  15.3  -0.2  
Pelodiscus_sinensis_GeneID=102454962 ILE A 210 H . . X . . S + . . . . ? 0.925  109.5 47.1   -61.9  -47.8  -5.7  12.5  2.0   
Pelodiscus_sinensis_GeneID=102454962 ARG A 211 H . . X . . S + . . . . ? 0.882  111.0 52.1   -63.8  -41.7  -5.3  14.7  5.1   
Pelodiscus_sinensis_GeneID=102454962 LYS A 212 H . . < . . S + . . . . ? 0.921  112.5 44.8   -61.0  -44.6  -8.7  16.4  4.4   
Pelodiscus_sinensis_GeneID=102454962 VAL A 213 H . . < . . S + . . . . ? 0.920  111.6 51.7   -68.7  -42.6  -10.5 13.0  4.2   
Pelodiscus_sinensis_GeneID=102454962 MET A 214 H . . < . . . . . . . . ? 0.681  .     .      -82.3  -1.3   -8.8  11.5  7.3   
Pelodiscus_sinensis_GeneID=102454962 GLY A 215 . . . < . . . . . . . . ? 0.508  .     .      69.1   .      -9.7  14.5  9.4   
# 
loop_
_dssp_struct_ladder.id 
_dssp_struct_ladder.sheet_id 
_dssp_struct_ladder.range_id_1 
_dssp_struct_ladder.range_id_2 
_dssp_struct_ladder.type 
_dssp_struct_ladder.beg_1_label_comp_id 
_dssp_struct_ladder.beg_1_label_asym_id 
_dssp_struct_ladder.beg_1_label_seq_id 
_dssp_struct_ladder.pdbx_beg_1_PDB_ins_code 
_dssp_struct_ladder.end_1_label_comp_id 
_dssp_struct_ladder.end_1_label_asym_id 
_dssp_struct_ladder.end_1_label_seq_id 
_dssp_struct_ladder.pdbx_end_1_PDB_ins_code 
_dssp_struct_ladder.beg_1_auth_comp_id 
_dssp_struct_ladder.beg_1_auth_asym_id 
_dssp_struct_ladder.beg_1_auth_seq_id 
_dssp_struct_ladder.end_1_auth_comp_id 
_dssp_struct_ladder.end_1_auth_asym_id 
_dssp_struct_ladder.end_1_auth_seq_id 
_dssp_struct_ladder.beg_2_label_comp_id 
_dssp_struct_ladder.beg_2_label_asym_id 
_dssp_struct_ladder.beg_2_label_seq_id 
_dssp_struct_ladder.pdbx_beg_2_PDB_ins_code 
_dssp_struct_ladder.end_2_label_comp_id 
_dssp_struct_ladder.end_2_label_asym_id 
_dssp_struct_ladder.end_2_label_seq_id 
_dssp_struct_ladder.pdbx_end_2_PDB_ins_code 
_dssp_struct_ladder.beg_2_auth_comp_id 
_dssp_struct_ladder.beg_2_auth_asym_id 
_dssp_struct_ladder.beg_2_auth_seq_id 
_dssp_struct_ladder.end_2_auth_comp_id 
_dssp_struct_ladder.end_2_auth_asym_id 
_dssp_struct_ladder.end_2_auth_seq_id 
A A A B anti-parallel ILE A 2   ? VAL A 3   ? ILE A 2   VAL A 3   SER A 170 ? ASP A 169 ? SER A 170 ASP A 169 
B B C E anti-parallel HIS A 6   ? GLU A 7   ? HIS A 6   GLU A 7   GLU A 136 ? PHE A 135 ? GLU A 136 PHE A 135 
C B D E anti-parallel ARG A 116 ? GLY A 121 ? ARG A 116 GLY A 121 THR A 140 ? PHE A 135 ? THR A 140 PHE A 135 
D B D G anti-parallel SER A 118 ? LEU A 119 ? SER A 118 LEU A 119 VAL A 180 ? LEU A 179 ? VAL A 180 LEU A 179 
E B E F anti-parallel ILE A 141 ? ILE A 141 ? ILE A 141 ILE A 141 ALA A 161 ? ALA A 161 ? ALA A 161 ALA A 161 
F B F I anti-parallel MET A 158 ? ALA A 161 ? MET A 158 ALA A 161 THR A 201 ? ALA A 198 ? THR A 201 ALA A 198 
G B G H anti-parallel PRO A 178 ? CYS A 181 ? PRO A 178 CYS A 181 VAL A 188 ? VAL A 184 ? VAL A 188 VAL A 184 
H B H I anti-parallel GLY A 187 ? GLY A 192 ? GLY A 187 GLY A 192 ARG A 202 ? ALA A 198 ? ARG A 202 ALA A 198 
I C J K anti-parallel MET A 16  ? VAL A 21  ? MET A 16  VAL A 21  PHE A 30  ? ASP A 24  ? PHE A 30  ASP A 24  
J C J M anti-parallel ALA A 17  ? VAL A 21  ? ALA A 17  VAL A 21  LEU A 51  ? ILE A 47  ? LEU A 51  ILE A 47  
K C K L anti-parallel PHE A 30  ? ALA A 33  ? PHE A 30  ALA A 33  MET A 38  ? TRP A 36  ? MET A 38  TRP A 36  
L C L O anti-parallel TRP A 36  ? THR A 39  ? TRP A 36  THR A 39  LYS A 90  ? LEU A 87  ? LYS A 90  LEU A 87  
M C M N anti-parallel THR A 48  ? LEU A 51  ? THR A 48  LEU A 51  GLY A 67  ? GLN A 64  ? GLY A 67  GLN A 64  
N C N O anti-parallel VAL A 68  ? MET A 73  ? VAL A 68  MET A 73  LEU A 91  ? LEU A 87  ? LEU A 91  LEU A 87  
O D P Q anti-parallel ASN A 55  ? ASN A 55  ? ASN A 55  ASN A 55  ARG A 133 ? ARG A 133 ? ARG A 133 ARG A 133 
P E R S anti-parallel ASN A 78  ? ASN A 78  ? ASN A 78  ASN A 78  ASN A 83  ? ASN A 83  ? ASN A 83  ASN A 83  
Q F T U anti-parallel LEU A 124 ? ASP A 126 ? LEU A 124 ASP A 126 ILE A 130 ? ARG A 129 ? ILE A 130 ARG A 129 
# 
loop_
_dssp_struct_bridge_pairs.id 
_dssp_struct_bridge_pairs.label_comp_id 
_dssp_struct_bridge_pairs.label_seq_id 
_dssp_struct_bridge_pairs.label_asym_id 
_dssp_struct_bridge_pairs.auth_seq_id 
_dssp_struct_bridge_pairs.auth_asym_id 
_dssp_struct_bridge_pairs.pdbx_PDB_ins_code 
_dssp_struct_bridge_pairs.acceptor_1_label_comp_id 
_dssp_struct_bridge_pairs.acceptor_1_label_seq_id 
_dssp_struct_bridge_pairs.acceptor_1_label_asym_id 
_dssp_struct_bridge_pairs.acceptor_1_auth_seq_id 
_dssp_struct_bridge_pairs.acceptor_1_auth_asym_id 
_dssp_struct_bridge_pairs.acceptor_1_pdbx_PDB_ins_code 
_dssp_struct_bridge_pairs.acceptor_1_energy 
_dssp_struct_bridge_pairs.acceptor_2_label_comp_id 
_dssp_struct_bridge_pairs.acceptor_2_label_seq_id 
_dssp_struct_bridge_pairs.acceptor_2_label_asym_id 
_dssp_struct_bridge_pairs.acceptor_2_auth_seq_id 
_dssp_struct_bridge_pairs.acceptor_2_auth_asym_id 
_dssp_struct_bridge_pairs.acceptor_2_pdbx_PDB_ins_code 
_dssp_struct_bridge_pairs.acceptor_2_energy 
_dssp_struct_bridge_pairs.donor_1_label_comp_id 
_dssp_struct_bridge_pairs.donor_1_label_seq_id 
_dssp_struct_bridge_pairs.donor_1_label_asym_id 
_dssp_struct_bridge_pairs.donor_1_auth_seq_id 
_dssp_struct_bridge_pairs.donor_1_auth_asym_id 
_dssp_struct_bridge_pairs.donor_1_pdbx_PDB_ins_code 
_dssp_struct_bridge_pairs.donor_1_energy 
_dssp_struct_bridge_pairs.donor_2_label_comp_id 
_dssp_struct_bridge_pairs.donor_2_label_seq_id 
_dssp_struct_bridge_pairs.donor_2_label_asym_id 
_dssp_struct_bridge_pairs.donor_2_auth_seq_id 
_dssp_struct_bridge_pairs.donor_2_auth_asym_id 
_dssp_struct_bridge_pairs.donor_2_pdbx_PDB_ins_code 
_dssp_struct_bridge_pairs.donor_2_energy 
1   GLN 1   A 1   A ? ?   ?   ? ?   ? ? ?    ?   ?   ? ?   ? ? ?    SER 171 A 171 A ? -1.3 VAL 3   A 3   A ? -0.8 
2   ILE 2   A 2   A ? LEU 124 A 124 A ? -2.5 SER 170 A 170 A ? -0.2 GLY 5   A 5   A ? -1.0 GLY 4   A 4   A ? -0.4 
3   VAL 3   A 3   A ? ASP 169 A 169 A ? -2.3 GLN 1   A 1   A ? -0.8 ASP 169 A 169 A ? -0.9 ASP 126 A 126 A ? -0.1 
4   GLY 4   A 4   A ? ILE 125 A 125 A ? -0.6 ILE 2   A 2   A ? -0.4 VAL 3   A 3   A ? -0.2 ASN 138 A 138 A ? -0.2 
5   GLY 5   A 5   A ? ILE 2   A 2   A ? -1.0 ILE 125 A 125 A ? -0.3 GLU 7   A 7   A ? -0.3 THR 137 A 137 A ? -0.2 
6   HIS 6   A 6   A ? GLU 136 A 136 A ? -2.3 GLY 4   A 4   A ? -0.1 GLU 136 A 136 A ? -2.7 ALA 8   A 8   A ? -0.1 
7   GLU 7   A 7   A ? GLY 5   A 5   A ? -0.3 PHE 135 A 135 A ? -0.2 PHE 135 A 135 A ? -0.3 LYS 9   A 9   A ? -0.1 
8   ALA 8   A 8   A ? LEU 134 A 134 A ? -2.8 HIS 54  A 54  A ? -0.1 LEU 134 A 134 A ? -0.1 HIS 11  A 11  A ? -0.1 
9   LYS 9   A 9   A ? PRO 10  A 10  A ? -0.1 GLU 7   A 7   A ? -0.1 SER 12  A 12  A ? -2.3 ARG 13  A 13  A ? -0.3 
10  PRO 10  A 10  A ? ?   ?   ? ?   ? ? ?    ?   ?   ? ?   ? ? ?    LYS 9   A 9   A ? -0.1 HIS 54  A 54  A ? -0.1 
11  HIS 11  A 11  A ? ARG 13  A 13  A ? -0.1 SER 12  A 12  A ? -0.1 HIS 54  A 54  A ? -0.1 LYS 9   A 9   A ? -0.1 
12  SER 12  A 12  A ? LYS 9   A 9   A ? -2.3 ARG 13  A 13  A ? -0.2 HIS 11  A 11  A ? -0.1 TYR 15  A 15  A ? -0.1 
13  ARG 13  A 13  A ? LYS 9   A 9   A ? -0.3 PRO 14  A 14  A ? -0.1 MET 16  A 16  A ? -1.9 SER 12  A 12  A ? -0.2 
14  PRO 14  A 14  A ? ?   ?   ? ?   ? ? ?    ?   ?   ? ?   ? ? ?    GLN 102 A 102 A ? -1.8 GLY 52  A 52  A ? -0.2 
15  TYR 15  A 15  A ? VAL 101 A 101 A ? -0.2 VAL 103 A 103 A ? -0.1 LEU 31  A 31  A ? -2.3 ILE 104 A 104 A ? -0.2 
16  MET 16  A 16  A ? ARG 13  A 13  A ? -1.9 PHE 30  A 30  A ? -0.2 GLY 52  A 52  A ? -0.7 ALA 18  A 18  A ? -0.4 
17  ALA 17  A 17  A ? GLY 29  A 29  A ? -3.1 LEU 51  A 51  A ? -0.1 GLY 29  A 29  A ? -1.5 LEU 19  A 19  A ? -0.5 
18  ALA 18  A 18  A ? ILE 50  A 50  A ? -2.7 MET 16  A 16  A ? -0.4 ILE 50  A 50  A ? -2.9 LYS 20  A 20  A ? -0.6 
19  LEU 19  A 19  A ? CYS 27  A 27  A ? -2.9 ALA 17  A 17  A ? -0.5 GLY 26  A 26  A ? -3.0 CYS 27  A 27  A ? -1.5 
20  LYS 20  A 20  A ? THR 48  A 48  A ? -2.9 ALA 18  A 18  A ? -0.6 THR 48  A 48  A ? -1.6 SER 22  A 22  A ? -0.6 
21  VAL 21  A 21  A ? ASP 24  A 24  A ? -2.0 LEU 19  A 19  A ? -0.8 ASP 24  A 24  A ? -1.3 ILE 47  A 47  A ? -0.2 
22  SER 22  A 22  A ? ASP 46  A 46  A ? -2.5 LYS 20  A 20  A ? -0.6 VAL 21  A 21  A ? -0.2 ILE 47  A 47  A ? -0.1 
23  GLY 23  A 23  A ? ASP 46  A 46  A ? -0.6 LYS 20  A 20  A ? -0.3 PHE 25  A 25  A ? -0.3 SER 22  A 22  A ? -0.3 
24  ASP 24  A 24  A ? VAL 21  A 21  A ? -1.3 LEU 19  A 19  A ? -0.0 VAL 21  A 21  A ? -2.0 GLY 26  A 26  A ? -0.3 
25  PHE 25  A 25  A ? GLY 23  A 23  A ? -0.3 LYS 20  A 20  A ? -0.3 LYS 20  A 20  A ? -0.3 GLY 28  A 28  A ? -0.1 
26  GLY 26  A 26  A ? LEU 19  A 19  A ? -3.0 CYS 27  A 27  A ? -0.4 GLY 28  A 28  A ? -0.3 SER 175 A 175 A ? -0.2 
27  CYS 27  A 27  A ? LEU 19  A 19  A ? -1.5 ASP 174 A 174 A ? -0.1 LEU 19  A 19  A ? -2.9 GLY 26  A 26  A ? -0.4 
28  GLY 28  A 28  A ? SER 175 A 175 A ? -3.7 GLY 26  A 26  A ? -0.3 ALA 40  A 40  A ? -0.4 PHE 30  A 30  A ? -0.3 
29  GLY 29  A 29  A ? ALA 17  A 17  A ? -1.5 CYS 27  A 27  A ? -0.2 ALA 17  A 17  A ? -3.1 LEU 31  A 31  A ? -0.3 
30  PHE 30  A 30  A ? MET 38  A 38  A ? -2.0 GLY 28  A 28  A ? -0.3 MET 38  A 38  A ? -3.0 VAL 32  A 32  A ? -0.5 
31  LEU 31  A 31  A ? TYR 15  A 15  A ? -2.3 GLY 29  A 29  A ? -0.3 ILE 104 A 104 A ? -2.5 VAL 37  A 37  A ? -0.2 
32  VAL 32  A 32  A ? TRP 36  A 36  A ? -2.1 PHE 30  A 30  A ? -0.5 VAL 37  A 37  A ? -0.2 LEU 106 A 106 A ? -0.2 
33  ALA 33  A 33  A ? TRP 36  A 36  A ? -1.5 GLN 102 A 102 A ? -0.1 TRP 36  A 36  A ? -2.2 VAL 32  A 32  A ? -0.4 
34  PRO 34  A 34  A ? ?   ?   ? ?   ? ? ?    ?   ?   ? ?   ? ? ?    ALA 95  A 95  A ? -4.1 ALA 93  A 93  A ? -0.1 
35  ASP 35  A 35  A ? ARG 94  A 94  A ? -0.2 THR 92  A 92  A ? -0.1 LEU 91  A 91  A ? -2.4 VAL 37  A 37  A ? -0.4 
36  TRP 36  A 36  A ? ALA 33  A 33  A ? -2.2 LYS 90  A 90  A ? -0.2 VAL 32  A 32  A ? -2.1 ALA 33  A 33  A ? -1.5 
37  VAL 37  A 37  A ? LEU 89  A 89  A ? -2.3 ASP 35  A 35  A ? -0.4 LEU 89  A 89  A ? -3.6 THR 39  A 39  A ? -0.4 
38  MET 38  A 38  A ? PHE 30  A 30  A ? -3.0 TRP 36  A 36  A ? -0.4 PHE 30  A 30  A ? -2.0 ALA 40  A 40  A ? -0.2 
39  THR 39  A 39  A ? LEU 87  A 87  A ? -2.8 VAL 37  A 37  A ? -0.4 LEU 87  A 87  A ? -2.8 ALA 41  A 41  A ? -0.3 
40  ALA 40  A 40  A ? GLY 28  A 28  A ? -0.4 MET 38  A 38  A ? -0.2 CYS 43  A 43  A ? -1.8 ILE 86  A 86  A ? -0.2 
41  ALA 41  A 41  A ? THR 39  A 39  A ? -0.3 HIS 42  A 42  A ? -0.3 MET 44  A 44  A ? -1.1 ALA 40  A 40  A ? -0.1 
42  HIS 42  A 42  A ? CYS 43  A 43  A ? -0.3 ASP 85  A 85  A ? -0.1 ALA 41  A 41  A ? -0.3 SER 175 A 175 A ? -0.0 
43  CYS 43  A 43  A ? ALA 40  A 40  A ? -1.8 GLY 28  A 28  A ? -0.1 HIS 42  A 42  A ? -0.3 ALA 41  A 41  A ? -0.2 
44  MET 44  A 44  A ? ALA 41  A 41  A ? -1.1 VAL 21  A 21  A ? -0.1 ASP 46  A 46  A ? -0.3 VAL 21  A 21  A ? -0.0 
45  GLY 45  A 45  A ? VAL 21  A 21  A ? -0.0 ILE 47  A 47  A ? -0.0 ILE 47  A 47  A ? -1.1 CYS 43  A 43  A ? -0.0 
46  ASP 46  A 46  A ? MET 44  A 44  A ? -0.3 THR 48  A 48  A ? -0.0 SER 22  A 22  A ? -2.5 GLY 23  A 23  A ? -0.6 
47  ILE 47  A 47  A ? GLY 45  A 45  A ? -1.1 VAL 21  A 21  A ? -0.2 VAL 68  A 68  A ? -0.6 VAL 49  A 49  A ? -0.4 
48  THR 48  A 48  A ? LYS 20  A 20  A ? -1.6 ASP 46  A 46  A ? -0.4 LYS 20  A 20  A ? -2.9 ILE 50  A 50  A ? -0.5 
49  VAL 49  A 49  A ? LEU 66  A 66  A ? -3.0 ILE 47  A 47  A ? -0.4 LEU 66  A 66  A ? -3.0 LEU 51  A 51  A ? -0.5 
50  ILE 50  A 50  A ? ALA 18  A 18  A ? -2.9 THR 48  A 48  A ? -0.5 ALA 18  A 18  A ? -2.7 GLY 52  A 52  A ? -0.3 
51  LEU 51  A 51  A ? GLN 64  A 64  A ? -3.0 VAL 49  A 49  A ? -0.5 GLN 64  A 64  A ? -2.5 ALA 17  A 17  A ? -0.1 
52  GLY 52  A 52  A ? MET 16  A 16  A ? -0.7 TYR 100 A 100 A ? -0.3 HIS 54  A 54  A ? -0.4 SER 62  A 62  A ? -0.2 
53  ALA 53  A 53  A ? MET 16  A 16  A ? -0.3 ILE 50  A 50  A ? -0.2 GLY 52  A 52  A ? -0.2 ILE 56  A 56  A ? -0.2 
54  HIS 54  A 54  A ? GLY 52  A 52  A ? -0.4 ASN 55  A 55  A ? -0.3 LEU 134 A 134 A ? -2.2 ILE 56  A 56  A ? -0.4 
55  ASN 55  A 55  A ? GLU 58  A 58  A ? -0.2 ARG 133 A 133 A ? -0.2 GLU 58  A 58  A ? -0.3 HIS 54  A 54  A ? -0.3 
56  ILE 56  A 56  A ? ASN 132 A 132 A ? -2.5 HIS 54  A 54  A ? -0.4 ARG 133 A 133 A ? -0.1 ASN 55  A 55  A ? -0.1 
57  HIS 57  A 57  A ? ASN 132 A 132 A ? -0.3 PRO 59  A 59  A ? -0.1 ILE 56  A 56  A ? -0.2 ARG 133 A 133 A ? -0.1 
58  GLU 58  A 58  A ? ASN 55  A 55  A ? -0.3 ASN 132 A 132 A ? -0.2 ASN 55  A 55  A ? -0.2 GLU 60  A 60  A ? -0.2 
59  PRO 59  A 59  A ? ?   ?   ? ?   ? ? ?    ?   ?   ? ?   ? ? ?    GLU 61  A 61  A ? -0.4 HIS 57  A 57  A ? -0.1 
60  GLU 60  A 60  A ? GLU 58  A 58  A ? -0.2 ILE 56  A 56  A ? -0.1 GLN 63  A 63  A ? -1.8 ALA 53  A 53  A ? -0.0 
61  GLU 61  A 61  A ? PRO 59  A 59  A ? -0.4 SER 62  A 62  A ? -0.3 GLU 60  A 60  A ? -0.1 ALA 53  A 53  A ? -0.1 
62  SER 62  A 62  A ? GLY 52  A 52  A ? -0.2 GLN 64  A 64  A ? -0.0 GLU 61  A 61  A ? -0.3 GLN 64  A 64  A ? -0.2 
63  GLN 63  A 63  A ? GLU 60  A 60  A ? -1.8 GLY 52  A 52  A ? -0.1 VAL 65  A 65  A ? -0.5 GLY 52  A 52  A ? -0.2 
64  GLN 64  A 64  A ? LEU 51  A 51  A ? -2.5 SER 62  A 62  A ? -0.2 LEU 51  A 51  A ? -3.0 LEU 66  A 66  A ? -0.6 
65  VAL 65  A 65  A ? GLN 63  A 63  A ? -0.5 ILE 50  A 50  A ? -0.2 GLY 67  A 67  A ? -0.4 ILE 50  A 50  A ? -0.2 
66  LEU 66  A 66  A ? VAL 49  A 49  A ? -3.0 GLN 64  A 64  A ? -0.6 VAL 49  A 49  A ? -3.0 VAL 68  A 68  A ? -0.1 
67  GLY 67  A 67  A ? VAL 65  A 65  A ? -0.4 THR 48  A 48  A ? -0.2 THR 92  A 92  A ? -2.3 GLU 69  A 69  A ? -0.5 
68  VAL 68  A 68  A ? ILE 47  A 47  A ? -0.6 LEU 91  A 91  A ? -0.3 LEU 91  A 91  A ? -0.2 TYR 71  A 71  A ? -0.1 
69  GLU 69  A 69  A ? LYS 90  A 90  A ? -3.2 GLY 67  A 67  A ? -0.5 TYR 71  A 71  A ? -0.3 LEU 91  A 91  A ? -0.2 
70  SER 70  A 70  A ? LYS 90  A 90  A ? -1.4 HIS 72  A 72  A ? -0.0 LYS 90  A 90  A ? -2.7 HIS 72  A 72  A ? -0.4 
71  TYR 71  A 71  A ? GLU 69  A 69  A ? -0.3 LEU 89  A 89  A ? -0.2 MET 73  A 73  A ? -0.5 LEU 89  A 89  A ? -0.2 
72  HIS 72  A 72  A ? LEU 88  A 88  A ? -2.6 SER 70  A 70  A ? -0.4 LEU 88  A 88  A ? -2.0 HIS 74  A 74  A ? -0.3 
73  MET 73  A 73  A ? TYR 71  A 71  A ? -0.5 LEU 87  A 87  A ? -0.2 LEU 87  A 87  A ? -0.2 ASP 85  A 85  A ? -0.1 
74  HIS 74  A 74  A ? ILE 86  A 86  A ? -2.0 ASN 84  A 84  A ? -0.3 TYR 77  A 77  A ? -2.1 MET 73  A 73  A ? -0.1 
75  PRO 75  A 75  A ? ?   ?   ? ?   ? ? ?    ?   ?   ? ?   ? ? ?    HIS 74  A 74  A ? -0.2 MET 73  A 73  A ? -0.0 
76  GLU 76  A 76  A ? ASN 84  A 84  A ? -0.1 ASN 78  A 78  A ? -0.1 ASN 78  A 78  A ? -0.2 ASN 83  A 83  A ? -0.1 
77  TYR 77  A 77  A ? HIS 74  A 74  A ? -2.1 ILE 86  A 86  A ? -0.1 ASN 79  A 79  A ? -0.5 ASN 84  A 84  A ? -0.2 
78  ASN 78  A 78  A ? ASN 83  A 83  A ? -1.8 GLU 76  A 76  A ? -0.2 ILE 82  A 82  A ? -1.6 ASN 83  A 83  A ? -1.1 
79  ASN 79  A 79  A ? TYR 77  A 77  A ? -0.5 LEU 81  A 81  A ? -0.2 ASN 78  A 78  A ? -0.1 TYR 77  A 77  A ? -0.0 
80  VAL 80  A 80  A ? LEU 81  A 81  A ? -0.1 ASN 83  A 83  A ? -0.0 ASN 79  A 79  A ? -0.2 ASN 78  A 78  A ? -0.0 
81  LEU 81  A 81  A ? ASN 83  A 83  A ? -0.1 HIS 153 A 153 A ? -0.0 ASN 79  A 79  A ? -0.2 VAL 80  A 80  A ? -0.1 
82  ILE 82  A 82  A ? ASN 78  A 78  A ? -1.6 ASN 83  A 83  A ? -0.2 ASP 85  A 85  A ? -0.4 ASN 84  A 84  A ? -0.3 
83  ASN 83  A 83  A ? ASN 78  A 78  A ? -1.1 ASN 84  A 84  A ? -0.2 ASN 78  A 78  A ? -1.8 ILE 82  A 82  A ? -0.2 
84  ASN 84  A 84  A ? ILE 82  A 82  A ? -0.3 ASP 85  A 85  A ? -0.2 ILE 86  A 86  A ? -1.9 HIS 74  A 74  A ? -0.3 
85  ASP 85  A 85  A ? ILE 82  A 82  A ? -0.4 VAL 188 A 188 A ? -0.1 LEU 87  A 87  A ? -0.4 THR 201 A 201 A ? -0.2 
86  ILE 86  A 86  A ? ASN 84  A 84  A ? -1.9 ALA 40  A 40  A ? -0.2 HIS 74  A 74  A ? -2.0 LEU 88  A 88  A ? -0.4 
87  LEU 87  A 87  A ? THR 39  A 39  A ? -2.8 ASP 85  A 85  A ? -0.4 THR 39  A 39  A ? -2.8 LEU 89  A 89  A ? -0.5 
88  LEU 88  A 88  A ? HIS 72  A 72  A ? -2.0 ILE 86  A 86  A ? -0.4 HIS 72  A 72  A ? -2.6 LYS 90  A 90  A ? -0.5 
89  LEU 89  A 89  A ? VAL 37  A 37  A ? -3.6 LEU 87  A 87  A ? -0.5 VAL 37  A 37  A ? -2.3 LEU 91  A 91  A ? -0.6 
90  LYS 90  A 90  A ? SER 70  A 70  A ? -2.7 LEU 88  A 88  A ? -0.5 GLU 69  A 69  A ? -3.2 SER 70  A 70  A ? -1.4 
91  LEU 91  A 91  A ? ASP 35  A 35  A ? -2.4 LEU 89  A 89  A ? -0.6 VAL 68  A 68  A ? -0.3 ARG 94  A 94  A ? -0.1 
92  THR 92  A 92  A ? GLY 67  A 67  A ? -2.3 ALA 93  A 93  A ? -0.1 ARG 94  A 94  A ? -0.3 VAL 68  A 68  A ? -0.1 
93  ALA 93  A 93  A ? GLY 67  A 67  A ? -0.4 PRO 34  A 34  A ? -0.1 ALA 95  A 95  A ? -0.1 THR 92  A 92  A ? -0.1 
94  ARG 94  A 94  A ? THR 92  A 92  A ? -0.3 ALA 95  A 95  A ? -0.1 ASP 35  A 35  A ? -0.2 LYS 96  A 96  A ? -0.1 
95  ALA 95  A 95  A ? PRO 34  A 34  A ? -4.1 ALA 93  A 93  A ? -0.1 LEU 97  A 97  A ? -0.9 ARG 94  A 94  A ? -0.1 
96  LYS 96  A 96  A ? ARG 94  A 94  A ? -0.1 GLN 102 A 102 A ? -0.0 ASN 98  A 98  A ? -0.3 VAL 101 A 101 A ? -0.1 
97  LEU 97  A 97  A ? ALA 95  A 95  A ? -0.9 TYR 100 A 100 A ? -0.1 LYS 99  A 99  A ? -0.2 GLN 102 A 102 A ? -0.2 
98  ASN 98  A 98  A ? VAL 101 A 101 A ? -1.9 LYS 96  A 96  A ? -0.3 VAL 101 A 101 A ? -0.3 LEU 97  A 97  A ? -0.0 
99  LYS 99  A 99  A ? LEU 97  A 97  A ? -0.2 TYR 100 A 100 A ? -0.2 GLN 102 A 102 A ? -0.1 LEU 97  A 97  A ? -0.1 
100 TYR 100 A 100 A ? VAL 101 A 101 A ? -0.3 SER 62  A 62  A ? -0.1 GLN 102 A 102 A ? -0.5 GLY 52  A 52  A ? -0.3 
101 VAL 101 A 101 A ? ASN 98  A 98  A ? -0.3 LYS 96  A 96  A ? -0.1 ASN 98  A 98  A ? -1.9 VAL 103 A 103 A ? -0.3 
102 GLN 102 A 102 A ? PRO 14  A 14  A ? -1.8 TYR 100 A 100 A ? -0.5 LEU 31  A 31  A ? -0.3 ILE 104 A 104 A ? -0.3 
103 VAL 103 A 103 A ? VAL 101 A 101 A ? -0.3 VAL 32  A 32  A ? -0.1 VAL 32  A 32  A ? -0.2 TYR 15  A 15  A ? -0.1 
104 ILE 104 A 104 A ? LEU 31  A 31  A ? -2.5 GLN 102 A 102 A ? -0.3 VAL 184 A 184 A ? -0.1 PHE 30  A 30  A ? -0.0 
105 PRO 105 A 105 A ? ?   ?   ? ?   ? ? ?    ?   ?   ? ?   ? ? ?    ALA 185 A 185 A ? -2.5 ALA 33  A 33  A ? -0.1 
106 LEU 106 A 106 A ? VAL 184 A 184 A ? -0.2 VAL 32  A 32  A ? -0.2 GLN 186 A 186 A ? -0.1 VAL 32  A 32  A ? -0.0 
107 PRO 107 A 107 A ? ?   ?   ? ?   ? ? ?    ?   ?   ? ?   ? ? ?    LEU 106 A 106 A ? -0.1 ASP 110 A 110 A ? -0.1 
108 LYS 108 A 108 A ? SER 109 A 109 A ? -0.2 ASP 110 A 110 A ? -0.1 ASP 110 A 110 A ? -0.3 LEU 207 A 207 A ? -0.0 
109 SER 109 A 109 A ? ASP 110 A 110 A ? -0.0 ASN 205 A 205 A ? -0.0 LYS 108 A 108 A ? -0.2 ALA 204 A 204 A ? -0.1 
110 ASP 110 A 110 A ? LYS 108 A 108 A ? -0.3 PRO 107 A 107 A ? -0.1 LYS 108 A 108 A ? -0.1 GLN 186 A 186 A ? -0.0 
111 LEU 111 A 111 A ? GLN 186 A 186 A ? -0.1 THR 115 A 115 A ? -0.0 ASP 114 A 114 A ? -0.1 ASP 110 A 110 A ? -0.1 
112 PRO 112 A 112 A ? ?   ?   ? ?   ? ? ?    ?   ?   ? ?   ? ? ?    THR 115 A 115 A ? -1.2 ILE 141 A 141 A ? -0.2 
113 PRO 113 A 113 A ? ?   ?   ? ?   ? ? ?    ?   ?   ? ?   ? ? ?    TYR 142 A 142 A ? -0.2 ARG 116 A 116 A ? -0.1 
114 ASP 114 A 114 A ? ILE 141 A 141 A ? -3.0 THR 115 A 115 A ? -0.3 ARG 116 A 116 A ? -0.2 TYR 142 A 142 A ? -0.1 
115 THR 115 A 115 A ? PRO 112 A 112 A ? -1.2 ILE 141 A 141 A ? -0.1 ILE 141 A 141 A ? -2.4 CYS 117 A 117 A ? -0.3 
116 ARG 116 A 116 A ? ASP 114 A 114 A ? -0.2 THR 140 A 140 A ? -0.2 ASN 182 A 182 A ? -0.5 SER 118 A 118 A ? -0.3 
117 CYS 117 A 117 A ? VAL 139 A 139 A ? -3.7 THR 115 A 115 A ? -0.3 VAL 139 A 139 A ? -2.7 LEU 119 A 119 A ? -0.3 
118 SER 118 A 118 A ? VAL 180 A 180 A ? -3.4 ARG 116 A 116 A ? -0.3 VAL 180 A 180 A ? -3.2 ALA 120 A 120 A ? -0.3 
119 LEU 119 A 119 A ? THR 137 A 137 A ? -2.7 CYS 117 A 117 A ? -0.3 THR 137 A 137 A ? -1.9 GLY 121 A 121 A ? -0.3 
120 ALA 120 A 120 A ? PRO 178 A 178 A ? -0.5 SER 118 A 118 A ? -0.3 TRP 122 A 122 A ? -0.3 GLU 136 A 136 A ? -0.2 
121 GLY 121 A 121 A ? PHE 135 A 135 A ? -2.3 LEU 119 A 119 A ? -0.3 PHE 135 A 135 A ? -2.6 ASP 174 A 174 A ? -0.1 
122 TRP 122 A 122 A ? GLY 173 A 173 A ? -0.3 ALA 120 A 120 A ? -0.3 THR 131 A 131 A ? -0.3 ILE 125 A 125 A ? -0.1 
123 GLY 123 A 123 A ? LEU 124 A 124 A ? -0.2 PHE 135 A 135 A ? -0.1 THR 131 A 131 A ? -0.8 GLY 173 A 173 A ? -0.2 
124 LEU 124 A 124 A ? GLN 172 A 172 A ? -1.0 ILE 130 A 130 A ? -0.2 ILE 2   A 2   A ? -2.5 ILE 130 A 130 A ? -0.2 
125 ILE 125 A 125 A ? ARG 129 A 129 A ? -2.2 GLN 1   A 1   A ? -0.3 GLY 4   A 4   A ? -0.6 GLY 5   A 5   A ? -0.3 
126 ASP 126 A 126 A ? ARG 129 A 129 A ? -1.0 VAL 3   A 3   A ? -0.1 ARG 129 A 129 A ? -0.6 ILE 125 A 125 A ? -0.3 
127 LYS 127 A 127 A ? GLU 128 A 128 A ? -0.2 ILE 125 A 125 A ? -0.2 ILE 130 A 130 A ? -0.0 LEU 124 A 124 A ? -0.0 
128 GLU 128 A 128 A ? ARG 129 A 129 A ? -0.1 ILE 130 A 130 A ? -0.0 ILE 130 A 130 A ? -0.5 LYS 127 A 127 A ? -0.2 
129 ARG 129 A 129 A ? ASP 126 A 126 A ? -0.6 THR 131 A 131 A ? -0.0 ILE 125 A 125 A ? -2.2 ASP 126 A 126 A ? -1.0 
130 ILE 130 A 130 A ? GLU 128 A 128 A ? -0.5 LEU 124 A 124 A ? -0.2 ASN 132 A 132 A ? -0.4 LEU 124 A 124 A ? -0.2 
131 THR 131 A 131 A ? GLY 123 A 123 A ? -0.8 ARG 129 A 129 A ? -0.5 PHE 135 A 135 A ? -0.1 ARG 129 A 129 A ? -0.0 
132 ASN 132 A 132 A ? ILE 130 A 130 A ? -0.4 LEU 134 A 134 A ? -0.1 ILE 56  A 56  A ? -2.5 HIS 57  A 57  A ? -0.3 
133 ARG 133 A 133 A ? ASN 55  A 55  A ? -0.2 ILE 56  A 56  A ? -0.1 PHE 135 A 135 A ? -0.2 ASN 55  A 55  A ? -0.2 
134 LEU 134 A 134 A ? HIS 54  A 54  A ? -2.2 ASN 132 A 132 A ? -0.3 ALA 8   A 8   A ? -2.8 GLU 136 A 136 A ? -0.3 
135 PHE 135 A 135 A ? GLY 121 A 121 A ? -2.6 GLU 7   A 7   A ? -0.3 GLY 121 A 121 A ? -2.3 THR 137 A 137 A ? -0.3 
136 GLU 136 A 136 A ? HIS 6   A 6   A ? -2.7 LEU 134 A 134 A ? -0.3 HIS 6   A 6   A ? -2.3 ASN 138 A 138 A ? -0.3 
137 THR 137 A 137 A ? LEU 119 A 119 A ? -1.9 PHE 135 A 135 A ? -0.3 LEU 119 A 119 A ? -2.7 VAL 139 A 139 A ? -0.4 
138 ASN 138 A 138 A ? GLU 136 A 136 A ? -0.3 SER 118 A 118 A ? -0.2 THR 140 A 140 A ? -0.3 SER 118 A 118 A ? -0.2 
139 VAL 139 A 139 A ? CYS 117 A 117 A ? -2.7 THR 137 A 137 A ? -0.4 CYS 117 A 117 A ? -3.7 ILE 141 A 141 A ? -0.4 
140 THR 140 A 140 A ? ASN 138 A 138 A ? -0.3 ARG 116 A 116 A ? -0.2 GLY 162 A 162 A ? -2.2 TYR 142 A 142 A ? -0.3 
141 ILE 141 A 141 A ? THR 115 A 115 A ? -2.4 VAL 139 A 139 A ? -0.4 ASP 114 A 114 A ? -3.0 SER 143 A 143 A ? -0.3 
142 TYR 142 A 142 A ? CYS 160 A 160 A ? -3.2 THR 140 A 140 A ? -0.3 CYS 160 A 160 A ? -0.4 ARG 144 A 144 A ? -0.1 
143 SER 143 A 143 A ? ILE 141 A 141 A ? -0.3 ARG 144 A 144 A ? -0.1 CYS 147 A 147 A ? -2.0 LEU 148 A 148 A ? -0.2 
144 ARG 144 A 144 A ? ARG 145 A 145 A ? -0.2 LYS 146 A 146 A ? -0.2 LEU 148 A 148 A ? -1.9 SER 143 A 143 A ? -0.1 
145 ARG 145 A 145 A ? LYS 146 A 146 A ? -0.2 CYS 147 A 147 A ? -0.2 ASN 149 A 149 A ? -0.6 ARG 144 A 144 A ? -0.2 
146 LYS 146 A 146 A ? CYS 147 A 147 A ? -0.2 LEU 148 A 148 A ? -0.2 ASN 149 A 149 A ? -0.9 VAL 150 A 150 A ? -0.5 
147 CYS 147 A 147 A ? SER 143 A 143 A ? -2.0 LEU 148 A 148 A ? -0.3 TYR 151 A 151 A ? -2.9 VAL 150 A 150 A ? -1.3 
148 LEU 148 A 148 A ? ARG 144 A 144 A ? -1.9 ASN 149 A 149 A ? -0.3 CYS 147 A 147 A ? -0.3 LYS 146 A 146 A ? -0.2 
149 ASN 149 A 149 A ? LYS 146 A 146 A ? -0.9 ARG 145 A 145 A ? -0.6 LEU 148 A 148 A ? -0.3 CYS 147 A 147 A ? -0.2 
150 VAL 150 A 150 A ? CYS 147 A 147 A ? -1.3 LYS 146 A 146 A ? -0.5 LEU 148 A 148 A ? -0.2 ASN 149 A 149 A ? -0.2 
151 TYR 151 A 151 A ? CYS 147 A 147 A ? -2.9 PRO 152 A 152 A ? -0.1 LEU 154 A 154 A ? -1.8 VAL 150 A 150 A ? -0.2 
152 PRO 152 A 152 A ? ?   ?   ? ?   ? ? ?    ?   ?   ? ?   ? ? ?    TYR 151 A 151 A ? -0.1 LEU 148 A 148 A ? -0.1 
153 HIS 153 A 153 A ? THR 155 A 155 A ? -0.0 LEU 81  A 81  A ? -0.0 THR 155 A 155 A ? -0.2 LEU 148 A 148 A ? -0.1 
154 LEU 154 A 154 A ? TYR 151 A 151 A ? -1.8 ARG 144 A 144 A ? -0.1 ASP 156 A 156 A ? -0.2 ASN 83  A 83  A ? -0.0 
155 THR 155 A 155 A ? HIS 153 A 153 A ? -0.2 ASP 156 A 156 A ? -0.0 MET 158 A 158 A ? -1.6 HIS 153 A 153 A ? -0.0 
156 ASP 156 A 156 A ? GLY 157 A 157 A ? -0.3 LEU 154 A 154 A ? -0.2 ASN 205 A 205 A ? -0.1 LEU 154 A 154 A ? -0.1 
157 GLY 157 A 157 A ? ASN 205 A 205 A ? -0.1 ALA 204 A 204 A ? -0.1 ARG 202 A 202 A ? -3.0 ILE 159 A 159 A ? -0.3 
158 MET 158 A 158 A ? THR 155 A 155 A ? -1.6 THR 201 A 201 A ? -0.2 CYS 160 A 160 A ? -0.4 THR 201 A 201 A ? -0.2 
159 ILE 159 A 159 A ? TYR 200 A 200 A ? -2.6 GLY 157 A 157 A ? -0.3 TYR 200 A 200 A ? -3.1 ALA 161 A 161 A ? -0.5 
160 CYS 160 A 160 A ? TYR 142 A 142 A ? -0.4 MET 158 A 158 A ? -0.4 TYR 142 A 142 A ? -3.2 GLY 162 A 162 A ? -0.3 
161 ALA 161 A 161 A ? ALA 198 A 198 A ? -2.0 ILE 159 A 159 A ? -0.5 ALA 198 A 198 A ? -2.3 SER 163 A 163 A ? -0.2 
162 GLY 162 A 162 A ? THR 140 A 140 A ? -2.2 CYS 160 A 160 A ? -0.3 PHE 164 A 164 A ? -0.4 ASP 169 A 169 A ? -0.1 
163 SER 163 A 163 A ? LYS 168 A 168 A ? -0.8 GLN 166 A 166 A ? -0.4 LYS 168 A 168 A ? -0.4 GLN 166 A 166 A ? -0.2 
164 PHE 164 A 164 A ? GLY 162 A 162 A ? -0.4 HIS 165 A 165 A ? -0.2 SER 163 A 163 A ? -0.1 LEU 167 A 167 A ? -0.0 
165 HIS 165 A 165 A ? GLN 166 A 166 A ? -0.1 LYS 168 A 168 A ? -0.1 LEU 167 A 167 A ? -0.4 PHE 164 A 164 A ? -0.2 
166 GLN 166 A 166 A ? SER 163 A 163 A ? -0.2 LYS 168 A 168 A ? -0.1 LYS 168 A 168 A ? -2.9 SER 163 A 163 A ? -0.4 
167 LEU 167 A 167 A ? HIS 165 A 165 A ? -0.4 PHE 195 A 195 A ? -0.1 ASP 169 A 169 A ? -0.5 PHE 164 A 164 A ? -0.1 
168 LYS 168 A 168 A ? GLN 166 A 166 A ? -2.9 SER 163 A 163 A ? -0.4 SER 163 A 163 A ? -0.8 SER 170 A 170 A ? -0.3 
169 ASP 169 A 169 A ? VAL 3   A 3   A ? -0.9 LEU 167 A 167 A ? -0.5 VAL 3   A 3   A ? -2.3 SER 171 A 171 A ? -0.6 
170 SER 170 A 170 A ? LYS 168 A 168 A ? -0.3 ILE 2   A 2   A ? -0.2 ILE 2   A 2   A ? -0.2 VAL 199 A 199 A ? -0.1 
171 SER 171 A 171 A ? GLN 1   A 1   A ? -1.3 ASP 169 A 169 A ? -0.6 GLY 173 A 173 A ? -0.3 GLY 192 A 192 A ? -0.2 
172 GLN 172 A 172 A ? LEU 124 A 124 A ? -0.2 GLN 1   A 1   A ? -0.1 LEU 124 A 124 A ? -1.0 SER 171 A 171 A ? -0.2 
173 GLY 173 A 173 A ? SER 171 A 171 A ? -0.3 GLY 123 A 123 A ? -0.2 TRP 122 A 122 A ? -0.3 ILE 2   A 2   A ? -0.1 
174 ASP 174 A 174 A ? GLN 1   A 1   A ? -0.1 GLY 121 A 121 A ? -0.1 GLY 177 A 177 A ? -2.7 VAL 189 A 189 A ? -0.3 
175 SER 175 A 175 A ? GLY 176 A 176 A ? -0.3 GLY 26  A 26  A ? -0.2 GLY 28  A 28  A ? -3.7 SER 190 A 190 A ? -0.2 
176 GLY 176 A 176 A ? VAL 189 A 189 A ? -2.6 GLY 177 A 177 A ? -0.3 SER 175 A 175 A ? -0.3 PHE 30  A 30  A ? -0.1 
177 GLY 177 A 177 A ? ASP 174 A 174 A ? -2.7 VAL 188 A 188 A ? -0.1 VAL 189 A 189 A ? -2.9 GLY 176 A 176 A ? -0.3 
178 PRO 178 A 178 A ? ?   ?   ? ?   ? ? ?    ?   ?   ? ?   ? ? ?    VAL 180 A 180 A ? -0.7 ALA 120 A 120 A ? -0.5 
179 LEU 179 A 179 A ? GLY 187 A 187 A ? -2.4 GLY 177 A 177 A ? -0.3 GLN 186 A 186 A ? -3.7 GLY 187 A 187 A ? -1.2 
180 VAL 180 A 180 A ? SER 118 A 118 A ? -3.2 PRO 178 A 178 A ? -0.7 SER 118 A 118 A ? -3.4 ASN 182 A 182 A ? -0.4 
181 CYS 181 A 181 A ? VAL 184 A 184 A ? -2.7 LEU 179 A 179 A ? -0.6 VAL 184 A 184 A ? -1.6 CYS 117 A 117 A ? -0.2 
182 ASN 182 A 182 A ? ARG 116 A 116 A ? -0.5 VAL 180 A 180 A ? -0.4 CYS 181 A 181 A ? -0.2 ALA 185 A 185 A ? -0.1 
183 GLY 183 A 183 A ? VAL 184 A 184 A ? -0.2 VAL 180 A 180 A ? -0.1 ALA 185 A 185 A ? -0.4 ASN 182 A 182 A ? -0.3 
184 VAL 184 A 184 A ? CYS 181 A 181 A ? -1.6 ILE 104 A 104 A ? -0.1 CYS 181 A 181 A ? -2.7 GLN 186 A 186 A ? -0.7 
185 ALA 185 A 185 A ? PRO 105 A 105 A ? -2.5 GLY 183 A 183 A ? -0.4 VAL 180 A 180 A ? -0.2 VAL 188 A 188 A ? -0.1 
186 GLN 186 A 186 A ? LEU 179 A 179 A ? -3.7 VAL 184 A 184 A ? -0.7 ILE 203 A 203 A ? -1.4 ALA 204 A 204 A ? -0.4 
187 GLY 187 A 187 A ? LEU 179 A 179 A ? -1.2 ARG 202 A 202 A ? -0.2 LEU 179 A 179 A ? -2.4 VAL 189 A 189 A ? -0.5 
188 VAL 188 A 188 A ? THR 201 A 201 A ? -1.6 GLN 186 A 186 A ? -0.3 THR 201 A 201 A ? -3.0 SER 190 A 190 A ? -0.2 
189 VAL 189 A 189 A ? GLY 177 A 177 A ? -2.9 GLY 187 A 187 A ? -0.5 GLY 176 A 176 A ? -2.6 TYR 200 A 200 A ? -0.2 
190 SER 190 A 190 A ? VAL 199 A 199 A ? -2.1 PHE 191 A 191 A ? -0.3 GLY 192 A 192 A ? -0.3 TYR 200 A 200 A ? -0.2 
191 PHE 191 A 191 A ? VAL 199 A 199 A ? -1.4 ILE 82  A 82  A ? -0.1 VAL 199 A 199 A ? -3.7 SER 190 A 190 A ? -0.3 
192 GLY 192 A 192 A ? SER 190 A 190 A ? -0.3 ALA 198 A 198 A ? -0.3 ALA 198 A 198 A ? -0.2 SER 194 A 194 A ? -0.1 
193 TYR 193 A 193 A ? PRO 197 A 197 A ? -0.7 PHE 195 A 195 A ? -0.6 VAL 199 A 199 A ? -0.0 ?   ?   ? ?   ? ? ?    
194 SER 194 A 194 A ? GLY 192 A 192 A ? -0.1 PRO 196 A 196 A ? -0.0 SER 171 A 171 A ? -0.1 GLN 172 A 172 A ? -0.1 
195 PHE 195 A 195 A ? PRO 197 A 197 A ? -0.2 SER 171 A 171 A ? -0.1 TYR 193 A 193 A ? -0.6 PHE 164 A 164 A ? -0.1 
196 PRO 196 A 196 A ? ?   ?   ? ?   ? ? ?    ?   ?   ? ?   ? ? ?    GLY 162 A 162 A ? -0.1 ALA 198 A 198 A ? -0.1 
197 PRO 197 A 197 A ? ?   ?   ? ?   ? ? ?    ?   ?   ? ?   ? ? ?    TYR 193 A 193 A ? -0.7 VAL 199 A 199 A ? -0.2 
198 ALA 198 A 198 A ? ALA 161 A 161 A ? -2.3 GLY 192 A 192 A ? -0.2 ALA 161 A 161 A ? -2.0 TYR 200 A 200 A ? -0.4 
199 VAL 199 A 199 A ? PHE 191 A 191 A ? -3.7 PRO 197 A 197 A ? -0.2 SER 190 A 190 A ? -2.1 PHE 191 A 191 A ? -1.4 
200 TYR 200 A 200 A ? ILE 159 A 159 A ? -3.1 ALA 198 A 198 A ? -0.4 ILE 159 A 159 A ? -2.6 ARG 202 A 202 A ? -0.5 
201 THR 201 A 201 A ? VAL 188 A 188 A ? -3.0 VAL 199 A 199 A ? -0.3 VAL 188 A 188 A ? -1.6 ILE 203 A 203 A ? -0.7 
202 ARG 202 A 202 A ? GLY 157 A 157 A ? -3.0 TYR 200 A 200 A ? -0.5 ASN 205 A 205 A ? -0.7 TYR 206 A 206 A ? -0.3 
203 ILE 203 A 203 A ? GLN 186 A 186 A ? -1.4 THR 201 A 201 A ? -0.7 TYR 206 A 206 A ? -2.5 LEU 207 A 207 A ? -0.2 
204 ALA 204 A 204 A ? GLN 186 A 186 A ? -0.4 ASN 205 A 205 A ? -0.3 LEU 207 A 207 A ? -1.0 GLN 208 A 208 A ? -0.3 
205 ASN 205 A 205 A ? ARG 202 A 202 A ? -0.7 TYR 206 A 206 A ? -0.2 ALA 204 A 204 A ? -0.3 ILE 203 A 203 A ? -0.2 
206 TYR 206 A 206 A ? ILE 203 A 203 A ? -2.5 ARG 202 A 202 A ? -0.3 ILE 210 A 210 A ? -2.8 ASN 205 A 205 A ? -0.2 
207 LEU 207 A 207 A ? ALA 204 A 204 A ? -1.0 GLN 208 A 208 A ? -0.2 ARG 211 A 211 A ? -2.7 LYS 212 A 212 A ? -0.2 
208 GLN 208 A 208 A ? ALA 204 A 204 A ? -0.3 ILE 210 A 210 A ? -0.2 LYS 212 A 212 A ? -1.8 LEU 207 A 207 A ? -0.2 
209 TRP 209 A 209 A ? ARG 211 A 211 A ? -0.2 ILE 210 A 210 A ? -0.2 VAL 213 A 213 A ? -2.2 LEU 207 A 207 A ? -0.2 
210 ILE 210 A 210 A ? TYR 206 A 206 A ? -2.8 ARG 211 A 211 A ? -0.2 MET 214 A 214 A ? -2.4 GLN 208 A 208 A ? -0.2 
211 ARG 211 A 211 A ? LEU 207 A 207 A ? -2.7 LYS 212 A 212 A ? -0.2 GLY 215 A 215 A ? -1.0 ILE 210 A 210 A ? -0.2 
212 LYS 212 A 212 A ? GLN 208 A 208 A ? -1.8 LEU 207 A 207 A ? -0.2 GLY 215 A 215 A ? -0.3 ARG 211 A 211 A ? -0.2 
213 VAL 213 A 213 A ? TRP 209 A 209 A ? -2.2 MET 214 A 214 A ? -0.2 ARG 211 A 211 A ? -0.2 LYS 212 A 212 A ? -0.2 
214 MET 214 A 214 A ? ILE 210 A 210 A ? -2.4 TRP 209 A 209 A ? -0.2 VAL 213 A 213 A ? -0.2 LYS 212 A 212 A ? -0.2 
215 GLY 215 A 215 A ? ARG 211 A 211 A ? -1.0 LYS 212 A 212 A ? -0.3 LYS 212 A 212 A ? -0.1 VAL 213 A 213 A ? -0.1 
# 
loop_
_dssp_statistics_histogram.entry_id 
_dssp_statistics_histogram.type 
_dssp_statistics_histogram.1 
_dssp_statistics_histogram.2 
_dssp_statistics_histogram.3 
_dssp_statistics_histogram.4 
_dssp_statistics_histogram.5 
_dssp_statistics_histogram.6 
_dssp_statistics_histogram.7 
_dssp_statistics_histogram.8 
_dssp_statistics_histogram.9 
_dssp_statistics_histogram.10 
_dssp_statistics_histogram.11 
_dssp_statistics_histogram.12 
_dssp_statistics_histogram.13 
_dssp_statistics_histogram.14 
_dssp_statistics_histogram.15 
_dssp_statistics_histogram.16 
_dssp_statistics_histogram.17 
_dssp_statistics_histogram.18 
_dssp_statistics_histogram.19 
_dssp_statistics_histogram.20 
_dssp_statistics_histogram.21 
_dssp_statistics_histogram.22 
_dssp_statistics_histogram.23 
_dssp_statistics_histogram.24 
_dssp_statistics_histogram.25 
_dssp_statistics_histogram.26 
_dssp_statistics_histogram.27 
_dssp_statistics_histogram.28 
_dssp_statistics_histogram.29 
_dssp_statistics_histogram.30 
Pelodiscus_sinensis_GeneID=102454962 residues_per_alpha_helix        0 0 0 0 1 0 0 1 0 0 0 0 0 0 0 0 0 0 0 0 0 0 0 0 0 0 0 0 0 0 
Pelodiscus_sinensis_GeneID=102454962 parallel_bridges_per_ladder     0 0 0 0 0 0 0 0 0 0 0 0 0 0 0 0 0 0 0 0 0 0 0 0 0 0 0 0 0 0 
Pelodiscus_sinensis_GeneID=102454962 antiparallel_bridges_per_ladder 3 4 1 4 3 2 0 0 0 0 0 0 0 0 0 0 0 0 0 0 0 0 0 0 0 0 0 0 0 0 
Pelodiscus_sinensis_GeneID=102454962 ladders_per_sheet               2 0 0 0 0 1 1 0 0 0 0 0 0 0 0 0 0 0 0 0 0 0 0 0 0 0 0 0 0 0 
# 
loop_
_dssp_statistics_hbond.entry_id 
_dssp_statistics_hbond.type 
_dssp_statistics_hbond.count 
_dssp_statistics_hbond.count_per_100 
Pelodiscus_sinensis_GeneID=102454962 O(I)-->H-N(J)          141 65.6 
Pelodiscus_sinensis_GeneID=102454962 'PARALLEL BRIDGES'     0   0.0  
Pelodiscus_sinensis_GeneID=102454962 'ANTIPARALLEL BRIDGES' 78  36.3 
Pelodiscus_sinensis_GeneID=102454962 O(I)-->H-N(I-5)        2   0.9  
Pelodiscus_sinensis_GeneID=102454962 O(I)-->H-N(I-4)        3   1.4  
Pelodiscus_sinensis_GeneID=102454962 O(I)-->H-N(I-3)        5   2.3  
Pelodiscus_sinensis_GeneID=102454962 O(I)-->H-N(I-2)        1   0.5  
Pelodiscus_sinensis_GeneID=102454962 O(I)-->H-N(I-1)        0   0.0  
Pelodiscus_sinensis_GeneID=102454962 O(I)-->H-N(I+0)        0   0.0  
Pelodiscus_sinensis_GeneID=102454962 O(I)-->H-N(I+1)        0   0.0  
Pelodiscus_sinensis_GeneID=102454962 O(I)-->H-N(I+2)        20  9.3  
Pelodiscus_sinensis_GeneID=102454962 O(I)-->H-N(I+3)        20  9.3  
Pelodiscus_sinensis_GeneID=102454962 O(I)-->H-N(I+4)        11  5.1  
Pelodiscus_sinensis_GeneID=102454962 O(I)-->H-N(I+5)        1   0.5  
# 
_dssp_statistics.entry_id                       Pelodiscus_sinensis_GeneID=102454962 
_dssp_statistics.nr_of_residues                 215 
_dssp_statistics.nr_of_chains                   1 
_dssp_statistics.nr_of_ss_bridges_total         0 
_dssp_statistics.nr_of_ss_bridges_intra_chain   0 
_dssp_statistics.nr_of_ss_bridges_inter_chain   0 
# 
loop_
_chem_comp.id 
_chem_comp.type 
_chem_comp.mon_nstd_flag 
_chem_comp.name 
_chem_comp.formula 
_chem_comp.formula_weight 
ALA 'L-PEPTIDE LINKING' y ALANINE         'C3 H7 N O2'     89.093 
ARG 'L-PEPTIDE LINKING' y ARGININE        'C6 H15 N4 O2'  175.209 
ASN 'L-PEPTIDE LINKING' y ASPARAGINE      'C4 H8 N2 O3'   132.118 
ASP 'L-PEPTIDE LINKING' y 'ASPARTIC ACID' 'C4 H7 N O4'    133.103 
CYS 'L-PEPTIDE LINKING' y CYSTEINE        'C3 H7 N O2 S'  121.158 
GLN 'L-PEPTIDE LINKING' y GLUTAMINE       'C5 H10 N2 O3'  146.144 
GLU 'L-PEPTIDE LINKING' y 'GLUTAMIC ACID' 'C5 H9 N O4'    147.129 
GLY 'PEPTIDE LINKING'   y GLYCINE         'C2 H5 N O2'     75.067 
HIS 'L-PEPTIDE LINKING' y HISTIDINE       'C6 H10 N3 O2'  156.162 
ILE 'L-PEPTIDE LINKING' y ISOLEUCINE      'C6 H13 N O2'   131.173 
LEU 'L-PEPTIDE LINKING' y LEUCINE         'C6 H13 N O2'   131.173 
LYS 'L-PEPTIDE LINKING' y LYSINE          'C6 H15 N2 O2'  147.195 
MET 'L-PEPTIDE LINKING' y METHIONINE      'C5 H11 N O2 S' 149.211 
PHE 'L-PEPTIDE LINKING' y PHENYLALANINE   'C9 H11 N O2'   165.189 
PRO 'L-PEPTIDE LINKING' y PROLINE         'C5 H9 N O2'     115.13 
SER 'L-PEPTIDE LINKING' y SERINE          'C3 H7 N O3'    105.093 
THR 'L-PEPTIDE LINKING' y THREONINE       'C4 H9 N O3'    119.119 
TRP 'L-PEPTIDE LINKING' y TRYPTOPHAN      'C11 H12 N2 O2' 204.225 
TYR 'L-PEPTIDE LINKING' y TYROSINE        'C9 H11 N O3'   181.189 
VAL 'L-PEPTIDE LINKING' y VALINE          'C5 H11 N O2'   117.146 
# 
loop_
_atom_type.symbol 
N 
C 
O 
S 
# 
loop_
_entity_poly_seq.entity_id 
_entity_poly_seq.num 
_entity_poly_seq.mon_id 
_entity_poly_seq.hetero 
1   1 GLN n 
1   2 ILE n 
1   3 VAL n 
1   4 GLY n 
1   5 GLY n 
1   6 HIS n 
1   7 GLU n 
1   8 ALA n 
1   9 LYS n 
1  10 PRO n 
1  11 HIS n 
1  12 SER n 
1  13 ARG n 
1  14 PRO n 
1  15 TYR n 
1  16 MET n 
1  17 ALA n 
1  18 ALA n 
1  19 LEU n 
1  20 LYS n 
1  21 VAL n 
1  22 SER n 
1  23 GLY n 
1  24 ASP n 
1  25 PHE n 
1  26 GLY n 
1  27 CYS n 
1  28 GLY n 
1  29 GLY n 
1  30 PHE n 
1  31 LEU n 
1  32 VAL n 
1  33 ALA n 
1  34 PRO n 
1  35 ASP n 
1  36 TRP n 
1  37 VAL n 
1  38 MET n 
1  39 THR n 
1  40 ALA n 
1  41 ALA n 
1  42 HIS n 
1  43 CYS n 
1  44 MET n 
1  45 GLY n 
1  46 ASP n 
1  47 ILE n 
1  48 THR n 
1  49 VAL n 
1  50 ILE n 
1  51 LEU n 
1  52 GLY n 
1  53 ALA n 
1  54 HIS n 
1  55 ASN n 
1  56 ILE n 
1  57 HIS n 
1  58 GLU n 
1  59 PRO n 
1  60 GLU n 
1  61 GLU n 
1  62 SER n 
1  63 GLN n 
1  64 GLN n 
1  65 VAL n 
1  66 LEU n 
1  67 GLY n 
1  68 VAL n 
1  69 GLU n 
1  70 SER n 
1  71 TYR n 
1  72 HIS n 
1  73 MET n 
1  74 HIS n 
1  75 PRO n 
1  76 GLU n 
1  77 TYR n 
1  78 ASN n 
1  79 ASN n 
1  80 VAL n 
1  81 LEU n 
1  82 ILE n 
1  83 ASN n 
1  84 ASN n 
1  85 ASP n 
1  86 ILE n 
1  87 LEU n 
1  88 LEU n 
1  89 LEU n 
1  90 LYS n 
1  91 LEU n 
1  92 THR n 
1  93 ALA n 
1  94 ARG n 
1  95 ALA n 
1  96 LYS n 
1  97 LEU n 
1  98 ASN n 
1  99 LYS n 
1 100 TYR n 
1 101 VAL n 
1 102 GLN n 
1 103 VAL n 
1 104 ILE n 
1 105 PRO n 
1 106 LEU n 
1 107 PRO n 
1 108 LYS n 
1 109 SER n 
1 110 ASP n 
1 111 LEU n 
1 112 PRO n 
1 113 PRO n 
1 114 ASP n 
1 115 THR n 
1 116 ARG n 
1 117 CYS n 
1 118 SER n 
1 119 LEU n 
1 120 ALA n 
1 121 GLY n 
1 122 TRP n 
1 123 GLY n 
1 124 LEU n 
1 125 ILE n 
1 126 ASP n 
1 127 LYS n 
1 128 GLU n 
1 129 ARG n 
1 130 ILE n 
1 131 THR n 
1 132 ASN n 
1 133 ARG n 
1 134 LEU n 
1 135 PHE n 
1 136 GLU n 
1 137 THR n 
1 138 ASN n 
1 139 VAL n 
1 140 THR n 
1 141 ILE n 
1 142 TYR n 
1 143 SER n 
1 144 ARG n 
1 145 ARG n 
1 146 LYS n 
1 147 CYS n 
1 148 LEU n 
1 149 ASN n 
1 150 VAL n 
1 151 TYR n 
1 152 PRO n 
1 153 HIS n 
1 154 LEU n 
1 155 THR n 
1 156 ASP n 
1 157 GLY n 
1 158 MET n 
1 159 ILE n 
1 160 CYS n 
1 161 ALA n 
1 162 GLY n 
1 163 SER n 
1 164 PHE n 
1 165 HIS n 
1 166 GLN n 
1 167 LEU n 
1 168 LYS n 
1 169 ASP n 
1 170 SER n 
1 171 SER n 
1 172 GLN n 
1 173 GLY n 
1 174 ASP n 
1 175 SER n 
1 176 GLY n 
1 177 GLY n 
1 178 PRO n 
1 179 LEU n 
1 180 VAL n 
1 181 CYS n 
1 182 ASN n 
1 183 GLY n 
1 184 VAL n 
1 185 ALA n 
1 186 GLN n 
1 187 GLY n 
1 188 VAL n 
1 189 VAL n 
1 190 SER n 
1 191 PHE n 
1 192 GLY n 
1 193 TYR n 
1 194 SER n 
1 195 PHE n 
1 196 PRO n 
1 197 PRO n 
1 198 ALA n 
1 199 VAL n 
1 200 TYR n 
1 201 THR n 
1 202 ARG n 
1 203 ILE n 
1 204 ALA n 
1 205 ASN n 
1 206 TYR n 
1 207 LEU n 
1 208 GLN n 
1 209 TRP n 
1 210 ILE n 
1 211 ARG n 
1 212 LYS n 
1 213 VAL n 
1 214 MET n 
1 215 GLY n 
# 
loop_
_pdbx_poly_seq_scheme.asym_id 
_pdbx_poly_seq_scheme.entity_id 
_pdbx_poly_seq_scheme.seq_id 
_pdbx_poly_seq_scheme.mon_id 
_pdbx_poly_seq_scheme.ndb_seq_num 
_pdbx_poly_seq_scheme.pdb_seq_num 
_pdbx_poly_seq_scheme.auth_seq_num 
_pdbx_poly_seq_scheme.pdb_mon_id 
_pdbx_poly_seq_scheme.auth_mon_id 
_pdbx_poly_seq_scheme.pdb_strand_id 
_pdbx_poly_seq_scheme.pdb_ins_code 
_pdbx_poly_seq_scheme.hetero 
A 1   1 GLN   1 1   1   GLN GLN A ? n 
A 1   2 ILE   2 2   2   ILE ILE A ? n 
A 1   3 VAL   3 3   3   VAL VAL A ? n 
A 1   4 GLY   4 4   4   GLY GLY A ? n 
A 1   5 GLY   5 5   5   GLY GLY A ? n 
A 1   6 HIS   6 6   6   HIS HIS A ? n 
A 1   7 GLU   7 7   7   GLU GLU A ? n 
A 1   8 ALA   8 8   8   ALA ALA A ? n 
A 1   9 LYS   9 9   9   LYS LYS A ? n 
A 1  10 PRO  10 10  10  PRO PRO A ? n 
A 1  11 HIS  11 11  11  HIS HIS A ? n 
A 1  12 SER  12 12  12  SER SER A ? n 
A 1  13 ARG  13 13  13  ARG ARG A ? n 
A 1  14 PRO  14 14  14  PRO PRO A ? n 
A 1  15 TYR  15 15  15  TYR TYR A ? n 
A 1  16 MET  16 16  16  MET MET A ? n 
A 1  17 ALA  17 17  17  ALA ALA A ? n 
A 1  18 ALA  18 18  18  ALA ALA A ? n 
A 1  19 LEU  19 19  19  LEU LEU A ? n 
A 1  20 LYS  20 20  20  LYS LYS A ? n 
A 1  21 VAL  21 21  21  VAL VAL A ? n 
A 1  22 SER  22 22  22  SER SER A ? n 
A 1  23 GLY  23 23  23  GLY GLY A ? n 
A 1  24 ASP  24 24  24  ASP ASP A ? n 
A 1  25 PHE  25 25  25  PHE PHE A ? n 
A 1  26 GLY  26 26  26  GLY GLY A ? n 
A 1  27 CYS  27 27  27  CYS CYS A ? n 
A 1  28 GLY  28 28  28  GLY GLY A ? n 
A 1  29 GLY  29 29  29  GLY GLY A ? n 
A 1  30 PHE  30 30  30  PHE PHE A ? n 
A 1  31 LEU  31 31  31  LEU LEU A ? n 
A 1  32 VAL  32 32  32  VAL VAL A ? n 
A 1  33 ALA  33 33  33  ALA ALA A ? n 
A 1  34 PRO  34 34  34  PRO PRO A ? n 
A 1  35 ASP  35 35  35  ASP ASP A ? n 
A 1  36 TRP  36 36  36  TRP TRP A ? n 
A 1  37 VAL  37 37  37  VAL VAL A ? n 
A 1  38 MET  38 38  38  MET MET A ? n 
A 1  39 THR  39 39  39  THR THR A ? n 
A 1  40 ALA  40 40  40  ALA ALA A ? n 
A 1  41 ALA  41 41  41  ALA ALA A ? n 
A 1  42 HIS  42 42  42  HIS HIS A ? n 
A 1  43 CYS  43 43  43  CYS CYS A ? n 
A 1  44 MET  44 44  44  MET MET A ? n 
A 1  45 GLY  45 45  45  GLY GLY A ? n 
A 1  46 ASP  46 46  46  ASP ASP A ? n 
A 1  47 ILE  47 47  47  ILE ILE A ? n 
A 1  48 THR  48 48  48  THR THR A ? n 
A 1  49 VAL  49 49  49  VAL VAL A ? n 
A 1  50 ILE  50 50  50  ILE ILE A ? n 
A 1  51 LEU  51 51  51  LEU LEU A ? n 
A 1  52 GLY  52 52  52  GLY GLY A ? n 
A 1  53 ALA  53 53  53  ALA ALA A ? n 
A 1  54 HIS  54 54  54  HIS HIS A ? n 
A 1  55 ASN  55 55  55  ASN ASN A ? n 
A 1  56 ILE  56 56  56  ILE ILE A ? n 
A 1  57 HIS  57 57  57  HIS HIS A ? n 
A 1  58 GLU  58 58  58  GLU GLU A ? n 
A 1  59 PRO  59 59  59  PRO PRO A ? n 
A 1  60 GLU  60 60  60  GLU GLU A ? n 
A 1  61 GLU  61 61  61  GLU GLU A ? n 
A 1  62 SER  62 62  62  SER SER A ? n 
A 1  63 GLN  63 63  63  GLN GLN A ? n 
A 1  64 GLN  64 64  64  GLN GLN A ? n 
A 1  65 VAL  65 65  65  VAL VAL A ? n 
A 1  66 LEU  66 66  66  LEU LEU A ? n 
A 1  67 GLY  67 67  67  GLY GLY A ? n 
A 1  68 VAL  68 68  68  VAL VAL A ? n 
A 1  69 GLU  69 69  69  GLU GLU A ? n 
A 1  70 SER  70 70  70  SER SER A ? n 
A 1  71 TYR  71 71  71  TYR TYR A ? n 
A 1  72 HIS  72 72  72  HIS HIS A ? n 
A 1  73 MET  73 73  73  MET MET A ? n 
A 1  74 HIS  74 74  74  HIS HIS A ? n 
A 1  75 PRO  75 75  75  PRO PRO A ? n 
A 1  76 GLU  76 76  76  GLU GLU A ? n 
A 1  77 TYR  77 77  77  TYR TYR A ? n 
A 1  78 ASN  78 78  78  ASN ASN A ? n 
A 1  79 ASN  79 79  79  ASN ASN A ? n 
A 1  80 VAL  80 80  80  VAL VAL A ? n 
A 1  81 LEU  81 81  81  LEU LEU A ? n 
A 1  82 ILE  82 82  82  ILE ILE A ? n 
A 1  83 ASN  83 83  83  ASN ASN A ? n 
A 1  84 ASN  84 84  84  ASN ASN A ? n 
A 1  85 ASP  85 85  85  ASP ASP A ? n 
A 1  86 ILE  86 86  86  ILE ILE A ? n 
A 1  87 LEU  87 87  87  LEU LEU A ? n 
A 1  88 LEU  88 88  88  LEU LEU A ? n 
A 1  89 LEU  89 89  89  LEU LEU A ? n 
A 1  90 LYS  90 90  90  LYS LYS A ? n 
A 1  91 LEU  91 91  91  LEU LEU A ? n 
A 1  92 THR  92 92  92  THR THR A ? n 
A 1  93 ALA  93 93  93  ALA ALA A ? n 
A 1  94 ARG  94 94  94  ARG ARG A ? n 
A 1  95 ALA  95 95  95  ALA ALA A ? n 
A 1  96 LYS  96 96  96  LYS LYS A ? n 
A 1  97 LEU  97 97  97  LEU LEU A ? n 
A 1  98 ASN  98 98  98  ASN ASN A ? n 
A 1  99 LYS  99 99  99  LYS LYS A ? n 
A 1 100 TYR 100 100 100 TYR TYR A ? n 
A 1 101 VAL 101 101 101 VAL VAL A ? n 
A 1 102 GLN 102 102 102 GLN GLN A ? n 
A 1 103 VAL 103 103 103 VAL VAL A ? n 
A 1 104 ILE 104 104 104 ILE ILE A ? n 
A 1 105 PRO 105 105 105 PRO PRO A ? n 
A 1 106 LEU 106 106 106 LEU LEU A ? n 
A 1 107 PRO 107 107 107 PRO PRO A ? n 
A 1 108 LYS 108 108 108 LYS LYS A ? n 
A 1 109 SER 109 109 109 SER SER A ? n 
A 1 110 ASP 110 110 110 ASP ASP A ? n 
A 1 111 LEU 111 111 111 LEU LEU A ? n 
A 1 112 PRO 112 112 112 PRO PRO A ? n 
A 1 113 PRO 113 113 113 PRO PRO A ? n 
A 1 114 ASP 114 114 114 ASP ASP A ? n 
A 1 115 THR 115 115 115 THR THR A ? n 
A 1 116 ARG 116 116 116 ARG ARG A ? n 
A 1 117 CYS 117 117 117 CYS CYS A ? n 
A 1 118 SER 118 118 118 SER SER A ? n 
A 1 119 LEU 119 119 119 LEU LEU A ? n 
A 1 120 ALA 120 120 120 ALA ALA A ? n 
A 1 121 GLY 121 121 121 GLY GLY A ? n 
A 1 122 TRP 122 122 122 TRP TRP A ? n 
A 1 123 GLY 123 123 123 GLY GLY A ? n 
A 1 124 LEU 124 124 124 LEU LEU A ? n 
A 1 125 ILE 125 125 125 ILE ILE A ? n 
A 1 126 ASP 126 126 126 ASP ASP A ? n 
A 1 127 LYS 127 127 127 LYS LYS A ? n 
A 1 128 GLU 128 128 128 GLU GLU A ? n 
A 1 129 ARG 129 129 129 ARG ARG A ? n 
A 1 130 ILE 130 130 130 ILE ILE A ? n 
A 1 131 THR 131 131 131 THR THR A ? n 
A 1 132 ASN 132 132 132 ASN ASN A ? n 
A 1 133 ARG 133 133 133 ARG ARG A ? n 
A 1 134 LEU 134 134 134 LEU LEU A ? n 
A 1 135 PHE 135 135 135 PHE PHE A ? n 
A 1 136 GLU 136 136 136 GLU GLU A ? n 
A 1 137 THR 137 137 137 THR THR A ? n 
A 1 138 ASN 138 138 138 ASN ASN A ? n 
A 1 139 VAL 139 139 139 VAL VAL A ? n 
A 1 140 THR 140 140 140 THR THR A ? n 
A 1 141 ILE 141 141 141 ILE ILE A ? n 
A 1 142 TYR 142 142 142 TYR TYR A ? n 
A 1 143 SER 143 143 143 SER SER A ? n 
A 1 144 ARG 144 144 144 ARG ARG A ? n 
A 1 145 ARG 145 145 145 ARG ARG A ? n 
A 1 146 LYS 146 146 146 LYS LYS A ? n 
A 1 147 CYS 147 147 147 CYS CYS A ? n 
A 1 148 LEU 148 148 148 LEU LEU A ? n 
A 1 149 ASN 149 149 149 ASN ASN A ? n 
A 1 150 VAL 150 150 150 VAL VAL A ? n 
A 1 151 TYR 151 151 151 TYR TYR A ? n 
A 1 152 PRO 152 152 152 PRO PRO A ? n 
A 1 153 HIS 153 153 153 HIS HIS A ? n 
A 1 154 LEU 154 154 154 LEU LEU A ? n 
A 1 155 THR 155 155 155 THR THR A ? n 
A 1 156 ASP 156 156 156 ASP ASP A ? n 
A 1 157 GLY 157 157 157 GLY GLY A ? n 
A 1 158 MET 158 158 158 MET MET A ? n 
A 1 159 ILE 159 159 159 ILE ILE A ? n 
A 1 160 CYS 160 160 160 CYS CYS A ? n 
A 1 161 ALA 161 161 161 ALA ALA A ? n 
A 1 162 GLY 162 162 162 GLY GLY A ? n 
A 1 163 SER 163 163 163 SER SER A ? n 
A 1 164 PHE 164 164 164 PHE PHE A ? n 
A 1 165 HIS 165 165 165 HIS HIS A ? n 
A 1 166 GLN 166 166 166 GLN GLN A ? n 
A 1 167 LEU 167 167 167 LEU LEU A ? n 
A 1 168 LYS 168 168 168 LYS LYS A ? n 
A 1 169 ASP 169 169 169 ASP ASP A ? n 
A 1 170 SER 170 170 170 SER SER A ? n 
A 1 171 SER 171 171 171 SER SER A ? n 
A 1 172 GLN 172 172 172 GLN GLN A ? n 
A 1 173 GLY 173 173 173 GLY GLY A ? n 
A 1 174 ASP 174 174 174 ASP ASP A ? n 
A 1 175 SER 175 175 175 SER SER A ? n 
A 1 176 GLY 176 176 176 GLY GLY A ? n 
A 1 177 GLY 177 177 177 GLY GLY A ? n 
A 1 178 PRO 178 178 178 PRO PRO A ? n 
A 1 179 LEU 179 179 179 LEU LEU A ? n 
A 1 180 VAL 180 180 180 VAL VAL A ? n 
A 1 181 CYS 181 181 181 CYS CYS A ? n 
A 1 182 ASN 182 182 182 ASN ASN A ? n 
A 1 183 GLY 183 183 183 GLY GLY A ? n 
A 1 184 VAL 184 184 184 VAL VAL A ? n 
A 1 185 ALA 185 185 185 ALA ALA A ? n 
A 1 186 GLN 186 186 186 GLN GLN A ? n 
A 1 187 GLY 187 187 187 GLY GLY A ? n 
A 1 188 VAL 188 188 188 VAL VAL A ? n 
A 1 189 VAL 189 189 189 VAL VAL A ? n 
A 1 190 SER 190 190 190 SER SER A ? n 
A 1 191 PHE 191 191 191 PHE PHE A ? n 
A 1 192 GLY 192 192 192 GLY GLY A ? n 
A 1 193 TYR 193 193 193 TYR TYR A ? n 
A 1 194 SER 194 194 194 SER SER A ? n 
A 1 195 PHE 195 195 195 PHE PHE A ? n 
A 1 196 PRO 196 196 196 PRO PRO A ? n 
A 1 197 PRO 197 197 197 PRO PRO A ? n 
A 1 198 ALA 198 198 198 ALA ALA A ? n 
A 1 199 VAL 199 199 199 VAL VAL A ? n 
A 1 200 TYR 200 200 200 TYR TYR A ? n 
A 1 201 THR 201 201 201 THR THR A ? n 
A 1 202 ARG 202 202 202 ARG ARG A ? n 
A 1 203 ILE 203 203 203 ILE ILE A ? n 
A 1 204 ALA 204 204 204 ALA ALA A ? n 
A 1 205 ASN 205 205 205 ASN ASN A ? n 
A 1 206 TYR 206 206 206 TYR TYR A ? n 
A 1 207 LEU 207 207 207 LEU LEU A ? n 
A 1 208 GLN 208 208 208 GLN GLN A ? n 
A 1 209 TRP 209 209 209 TRP TRP A ? n 
A 1 210 ILE 210 210 210 ILE ILE A ? n 
A 1 211 ARG 211 211 211 ARG ARG A ? n 
A 1 212 LYS 212 212 212 LYS LYS A ? n 
A 1 213 VAL 213 213 213 VAL VAL A ? n 
A 1 214 MET 214 214 214 MET MET A ? n 
A 1 215 GLY 215 215 215 GLY GLY A ? n 
# 
loop_
_atom_site.group_PDB 
_atom_site.id 
_atom_site.type_symbol 
_atom_site.label_atom_id 
_atom_site.label_alt_id 
_atom_site.label_comp_id 
_atom_site.label_asym_id 
_atom_site.label_entity_id 
_atom_site.label_seq_id 
_atom_site.pdbx_PDB_ins_code 
_atom_site.Cartn_x 
_atom_site.Cartn_y 
_atom_site.Cartn_z 
_atom_site.occupancy 
_atom_site.B_iso_or_equiv 
_atom_site.pdbx_formal_charge 
_atom_site.auth_seq_id 
_atom_site.auth_comp_id 
_atom_site.auth_asym_id 
_atom_site.auth_atom_id 
_atom_site.pdbx_PDB_model_num 
ATOM 1    N N   ? GLN A 1   1 ?   0.064  -9.516  -9.642 1.000 61.940 ? 1   GLN A N   1 
ATOM 2    C CA  ? GLN A 1   1 ?   1.129 -10.505  -9.775 1.000 61.940 ? 1   GLN A CA  1 
ATOM 3    C C   ? GLN A 1   1 ?   2.432  -9.997  -9.166 1.000 61.940 ? 1   GLN A C   1 
ATOM 4    C CB  ? GLN A 1   1 ?   1.343 -10.870 -11.245 1.000 61.940 ? 1   GLN A CB  1 
ATOM 5    O O   ? GLN A 1   1 ?   2.843  -8.863  -9.424 1.000 61.940 ? 1   GLN A O   1 
ATOM 6    C CG  ? GLN A 1   1 ?   2.315 -12.022 -11.457 1.000 61.940 ? 1   GLN A CG  1 
ATOM 7    C CD  ? GLN A 1   1 ?   2.479 -12.390 -12.920 1.000 61.940 ? 1   GLN A CD  1 
ATOM 8    N NE2 ? GLN A 1   1 ?   2.997 -13.587 -13.176 1.000 61.940 ? 1   GLN A NE2 1 
ATOM 9    O OE1 ? GLN A 1   1 ?   2.141 -11.606 -13.813 1.000 61.940 ? 1   GLN A OE1 1 
ATOM 10   N N   ? ILE A 1   2 ?   2.974 -10.683  -8.174 1.000 65.610 ? 2   ILE A N   1 
ATOM 11   C CA  ? ILE A 1   2 ?   4.325 -10.407  -7.699 1.000 65.610 ? 2   ILE A CA  1 
ATOM 12   C C   ? ILE A 1   2 ?   5.318 -11.330  -8.404 1.000 65.610 ? 2   ILE A C   1 
ATOM 13   C CB  ? ILE A 1   2 ?   4.432 -10.576  -6.167 1.000 65.610 ? 2   ILE A CB  1 
ATOM 14   O O   ? ILE A 1   2 ?   5.529 -12.467  -7.976 1.000 65.610 ? 2   ILE A O   1 
ATOM 15   C CG1 ? ILE A 1   2 ?   3.372  -9.723  -5.461 1.000 65.610 ? 2   ILE A CG1 1 
ATOM 16   C CG2 ? ILE A 1   2 ?   5.838 -10.216  -5.680 1.000 65.610 ? 2   ILE A CG2 1 
ATOM 17   C CD1 ? ILE A 1   2 ?   3.578  -8.223  -5.620 1.000 65.610 ? 2   ILE A CD1 1 
ATOM 18   N N   ? VAL A 1   3 ?   5.681 -11.055  -9.640 1.000 67.020 ? 3   VAL A N   1 
ATOM 19   C CA  ? VAL A 1   3 ?   6.542 -11.846 -10.512 1.000 67.020 ? 3   VAL A CA  1 
ATOM 20   C C   ? VAL A 1   3 ?   8.000 -11.678 -10.091 1.000 67.020 ? 3   VAL A C   1 
ATOM 21   C CB  ? VAL A 1   3 ?   6.367 -11.449 -11.995 1.000 67.020 ? 3   VAL A CB  1 
ATOM 22   O O   ? VAL A 1   3 ?   8.468 -10.555  -9.887 1.000 67.020 ? 3   VAL A O   1 
ATOM 23   C CG1 ? VAL A 1   3 ?   7.269 -12.295 -12.891 1.000 67.020 ? 3   VAL A CG1 1 
ATOM 24   C CG2 ? VAL A 1   3 ?   4.905 -11.591 -12.416 1.000 67.020 ? 3   VAL A CG2 1 
ATOM 25   N N   ? GLY A 1   4 ?   8.709 -12.849  -9.873 1.000 70.330 ? 4   GLY A N   1 
ATOM 26   C CA  ? GLY A 1   4 ?  10.116 -12.815  -9.509 1.000 70.330 ? 4   GLY A CA  1 
ATOM 27   C C   ? GLY A 1   4 ?  10.344 -12.562  -8.030 1.000 70.330 ? 4   GLY A C   1 
ATOM 28   O O   ? GLY A 1   4 ?  11.441 -12.175  -7.623 1.000 70.330 ? 4   GLY A O   1 
ATOM 29   N N   ? GLY A 1   5 ?   9.130 -12.649  -7.233 1.000 80.360 ? 5   GLY A N   1 
ATOM 30   C CA  ? GLY A 1   5 ?   9.209 -12.450  -5.795 1.000 80.360 ? 5   GLY A CA  1 
ATOM 31   C C   ? GLY A 1   5 ?   9.385 -13.744  -5.022 1.000 80.360 ? 5   GLY A C   1 
ATOM 32   O O   ? GLY A 1   5 ?   9.595 -14.804  -5.615 1.000 80.360 ? 5   GLY A O   1 
ATOM 33   N N   ? HIS A 1   6 ?   9.506 -13.716  -3.835 1.000 87.890 ? 6   HIS A N   1 
ATOM 34   C CA  ? HIS A 1   6 ?   9.603 -14.829  -2.896 1.000 87.890 ? 6   HIS A CA  1 
ATOM 35   C C   ? HIS A 1   6 ?   8.600 -14.679  -1.758 1.000 87.890 ? 6   HIS A C   1 
ATOM 36   C CB  ? HIS A 1   6 ?  11.023 -14.932  -2.335 1.000 87.890 ? 6   HIS A CB  1 
ATOM 37   O O   ? HIS A 1   6 ?   8.073 -13.588  -1.529 1.000 87.890 ? 6   HIS A O   1 
ATOM 38   C CG  ? HIS A 1   6 ?  11.457 -13.721  -1.573 1.000 87.890 ? 6   HIS A CG  1 
ATOM 39   C CD2 ? HIS A 1   6 ?  11.434 -13.449  -0.247 1.000 87.890 ? 6   HIS A CD2 1 
ATOM 40   N ND1 ? HIS A 1   6 ?  11.988 -12.607  -2.186 1.000 87.890 ? 6   HIS A ND1 1 
ATOM 41   C CE1 ? HIS A 1   6 ?  12.275 -11.701  -1.267 1.000 87.890 ? 6   HIS A CE1 1 
ATOM 42   N NE2 ? HIS A 1   6 ?  11.949 -12.187  -0.082 1.000 87.890 ? 6   HIS A NE2 1 
ATOM 43   N N   ? GLU A 1   7 ?   8.266 -15.844  -1.204 1.000 91.930 ? 7   GLU A N   1 
ATOM 44   C CA  ? GLU A 1   7 ?   7.372 -15.759  -0.053 1.000 91.930 ? 7   GLU A CA  1 
ATOM 45   C C   ? GLU A 1   7 ?   7.934 -14.826   1.015 1.000 91.930 ? 7   GLU A C   1 
ATOM 46   C CB  ? GLU A 1   7 ?   7.125 -17.149   0.540 1.000 91.930 ? 7   GLU A CB  1 
ATOM 47   O O   ? GLU A 1   7 ?   9.116 -14.905   1.357 1.000 91.930 ? 7   GLU A O   1 
ATOM 48   C CG  ? GLU A 1   7 ?   6.119 -17.161   1.681 1.000 91.930 ? 7   GLU A CG  1 
ATOM 49   C CD  ? GLU A 1   7 ?   5.814 -18.559   2.197 1.000 91.930 ? 7   GLU A CD  1 
ATOM 50   O OE1 ? GLU A 1   7 ?   5.173 -18.685   3.265 1.000 91.930 ? 7   GLU A OE1 1 
ATOM 51   O OE2 ? GLU A 1   7 ?   6.221 -19.535   1.529 1.000 91.930 ? 7   GLU A OE2 1 
ATOM 52   N N   ? ALA A 1   8 ?   7.109 -13.971   1.508 1.000 93.560 ? 8   ALA A N   1 
ATOM 53   C CA  ? ALA A 1   8 ?   7.506 -13.058   2.577 1.000 93.560 ? 8   ALA A CA  1 
ATOM 54   C C   ? ALA A 1   8 ?   7.676 -13.802   3.898 1.000 93.560 ? 8   ALA A C   1 
ATOM 55   C CB  ? ALA A 1   8 ?   6.480 -11.938   2.729 1.000 93.560 ? 8   ALA A CB  1 
ATOM 56   O O   ? ALA A 1   8 ?   6.968 -14.775   4.165 1.000 93.560 ? 8   ALA A O   1 
ATOM 57   N N   ? LYS A 1   9 ?   8.719 -13.326   4.589 1.000 95.060 ? 9   LYS A N   1 
ATOM 58   C CA  ? LYS A 1   9 ?   8.761 -13.807   5.967 1.000 95.060 ? 9   LYS A CA  1 
ATOM 59   C C   ? LYS A 1   9 ?   7.469 -13.472   6.706 1.000 95.060 ? 9   LYS A C   1 
ATOM 60   C CB  ? LYS A 1   9 ?   9.958 -13.209   6.707 1.000 95.060 ? 9   LYS A CB  1 
ATOM 61   O O   ? LYS A 1   9 ?   6.990 -12.337   6.646 1.000 95.060 ? 9   LYS A O   1 
ATOM 62   C CG  ? LYS A 1   9 ?  10.171 -13.779   8.102 1.000 95.060 ? 9   LYS A CG  1 
ATOM 63   C CD  ? LYS A 1   9 ?  11.374 -13.144   8.788 1.000 95.060 ? 9   LYS A CD  1 
ATOM 64   C CE  ? LYS A 1   9 ?  11.533 -13.644  10.217 1.000 95.060 ? 9   LYS A CE  1 
ATOM 65   N NZ  ? LYS A 1   9 ?  12.702 -13.013  10.898 1.000 95.060 ? 9   LYS A NZ  1 
ATOM 66   N N   ? PRO A 1  10 ?   6.812 -14.518   7.297 1.000 94.630 ? 10  PRO A N   1 
ATOM 67   C CA  ? PRO A 1  10 ?   5.563 -14.238   8.009 1.000 94.630 ? 10  PRO A CA  1 
ATOM 68   C C   ? PRO A 1  10 ?   5.654 -12.998   8.896 1.000 94.630 ? 10  PRO A C   1 
ATOM 69   C CB  ? PRO A 1  10 ?   5.348 -15.498   8.852 1.000 94.630 ? 10  PRO A CB  1 
ATOM 70   O O   ? PRO A 1  10 ?   6.625 -12.838   9.641 1.000 94.630 ? 10  PRO A O   1 
ATOM 71   C CG  ? PRO A 1  10 ?   6.020 -16.590   8.085 1.000 94.630 ? 10  PRO A CG  1 
ATOM 72   C CD  ? PRO A 1  10 ?   7.264 -16.034   7.453 1.000 94.630 ? 10  PRO A CD  1 
ATOM 73   N N   ? HIS A 1  11 ?   4.645 -12.048   8.560 1.000 94.110 ? 11  HIS A N   1 
ATOM 74   C CA  ? HIS A 1  11 ?   4.405 -10.875   9.393 1.000 94.110 ? 11  HIS A CA  1 
ATOM 75   C C   ? HIS A 1  11 ?   5.538  -9.863   9.259 1.000 94.110 ? 11  HIS A C   1 
ATOM 76   C CB  ? HIS A 1  11 ?   4.236 -11.283  10.858 1.000 94.110 ? 11  HIS A CB  1 
ATOM 77   O O   ? HIS A 1  11 ?   5.715  -9.005  10.126 1.000 94.110 ? 11  HIS A O   1 
ATOM 78   C CG  ? HIS A 1  11 ?   3.187 -12.327  11.072 1.000 94.110 ? 11  HIS A CG  1 
ATOM 79   C CD2 ? HIS A 1  11 ?   1.836 -12.250  11.036 1.000 94.110 ? 11  HIS A CD2 1 
ATOM 80   N ND1 ? HIS A 1  11 ?   3.491 -13.638  11.369 1.000 94.110 ? 11  HIS A ND1 1 
ATOM 81   C CE1 ? HIS A 1  11 ?   2.369 -14.324  11.505 1.000 94.110 ? 11  HIS A CE1 1 
ATOM 82   N NE2 ? HIS A 1  11 ?   1.350 -13.506  11.308 1.000 94.110 ? 11  HIS A NE2 1 
ATOM 83   N N   ? SER A 1  12 ?   6.377  -9.967   8.299 1.000 95.880 ? 12  SER A N   1 
ATOM 84   C CA  ? SER A 1  12 ?   7.434  -9.013   7.981 1.000 95.880 ? 12  SER A CA  1 
ATOM 85   C C   ? SER A 1  12 ?   6.867  -7.756   7.331 1.000 95.880 ? 12  SER A C   1 
ATOM 86   C CB  ? SER A 1  12 ?   8.473  -9.651   7.057 1.000 95.880 ? 12  SER A CB  1 
ATOM 87   O O   ? SER A 1  12 ?   7.543  -6.727   7.261 1.000 95.880 ? 12  SER A O   1 
ATOM 88   O OG  ? SER A 1  12 ?   7.878 -10.054   5.835 1.000 95.880 ? 12  SER A OG  1 
ATOM 89   N N   ? ARG A 1  13 ?   5.655  -7.703   6.906 1.000 96.460 ? 13  ARG A N   1 
ATOM 90   C CA  ? ARG A 1  13 ?   4.913  -6.574   6.354 1.000 96.460 ? 13  ARG A CA  1 
ATOM 91   C C   ? ARG A 1  13 ?   3.634  -6.321   7.144 1.000 96.460 ? 13  ARG A C   1 
ATOM 92   C CB  ? ARG A 1  13 ?   4.580  -6.818   4.880 1.000 96.460 ? 13  ARG A CB  1 
ATOM 93   O O   ? ARG A 1  13 ?   2.532  -6.562   6.646 1.000 96.460 ? 13  ARG A O   1 
ATOM 94   C CG  ? ARG A 1  13 ?   5.788  -7.157   4.023 1.000 96.460 ? 13  ARG A CG  1 
ATOM 95   C CD  ? ARG A 1  13 ?   6.763  -5.991   3.935 1.000 96.460 ? 13  ARG A CD  1 
ATOM 96   N NE  ? ARG A 1  13 ?   7.892  -6.297   3.062 1.000 96.460 ? 13  ARG A NE  1 
ATOM 97   N NH1 ? ARG A 1  13 ?   9.232  -7.138   4.745 1.000 96.460 ? 13  ARG A NH1 1 
ATOM 98   N NH2 ? ARG A 1  13 ?  10.001  -7.072   2.587 1.000 96.460 ? 13  ARG A NH2 1 
ATOM 99   C CZ  ? ARG A 1  13 ?   9.039  -6.835   3.467 1.000 96.460 ? 13  ARG A CZ  1 
ATOM 100  N N   ? PRO A 1  14 ?   3.709  -5.774   8.319 1.000 97.280 ? 14  PRO A N   1 
ATOM 101  C CA  ? PRO A 1  14 ?   2.595  -5.709   9.268 1.000 97.280 ? 14  PRO A CA  1 
ATOM 102  C C   ? PRO A 1  14 ?   1.557  -4.656   8.887 1.000 97.280 ? 14  PRO A C   1 
ATOM 103  C CB  ? PRO A 1  14 ?   3.279  -5.348  10.589 1.000 97.280 ? 14  PRO A CB  1 
ATOM 104  O O   ? PRO A 1  14 ?   0.466  -4.623   9.463 1.000 97.280 ? 14  PRO A O   1 
ATOM 105  C CG  ? PRO A 1  14 ?   4.517  -4.611  10.190 1.000 97.280 ? 14  PRO A CG  1 
ATOM 106  C CD  ? PRO A 1  14 ?   5.051  -5.224   8.927 1.000 97.280 ? 14  PRO A CD  1 
ATOM 107  N N   ? TYR A 1  15 ?   1.821  -3.879   7.807 1.000 98.010 ? 15  TYR A N   1 
ATOM 108  C CA  ? TYR A 1  15 ?   0.904  -2.855   7.322 1.000 98.010 ? 15  TYR A CA  1 
ATOM 109  C C   ? TYR A 1  15 ?   0.007  -3.404   6.219 1.000 98.010 ? 15  TYR A C   1 
ATOM 110  C CB  ? TYR A 1  15 ?   1.679  -1.638   6.807 1.000 98.010 ? 15  TYR A CB  1 
ATOM 111  O O   ? TYR A 1  15 ?  -0.950  -2.746   5.803 1.000 98.010 ? 15  TYR A O   1 
ATOM 112  C CG  ? TYR A 1  15 ?   2.827  -1.993   5.894 1.000 98.010 ? 15  TYR A CG  1 
ATOM 113  C CD1 ? TYR A 1  15 ?   4.139  -2.003   6.363 1.000 98.010 ? 15  TYR A CD1 1 
ATOM 114  C CD2 ? TYR A 1  15 ?   2.603  -2.318   4.560 1.000 98.010 ? 15  TYR A CD2 1 
ATOM 115  C CE1 ? TYR A 1  15 ?   5.200  -2.328   5.524 1.000 98.010 ? 15  TYR A CE1 1 
ATOM 116  C CE2 ? TYR A 1  15 ?   3.657  -2.644   3.712 1.000 98.010 ? 15  TYR A CE2 1 
ATOM 117  O OH  ? TYR A 1  15 ?   5.997  -2.968   3.369 1.000 98.010 ? 15  TYR A OH  1 
ATOM 118  C CZ  ? TYR A 1  15 ?   4.950  -2.646   4.203 1.000 98.010 ? 15  TYR A CZ  1 
ATOM 119  N N   ? MET A 1  16 ?   0.322  -4.583   5.694 1.000 97.210 ? 16  MET A N   1 
ATOM 120  C CA  ? MET A 1  16 ?  -0.379  -5.153   4.547 1.000 97.210 ? 16  MET A CA  1 
ATOM 121  C C   ? MET A 1  16 ?  -1.819  -5.502   4.909 1.000 97.210 ? 16  MET A C   1 
ATOM 122  C CB  ? MET A 1  16 ?   0.347  -6.398   4.035 1.000 97.210 ? 16  MET A CB  1 
ATOM 123  O O   ? MET A 1  16 ?  -2.084  -6.012   5.999 1.000 97.210 ? 16  MET A O   1 
ATOM 124  C CG  ? MET A 1  16 ?   1.562  -6.088   3.175 1.000 97.210 ? 16  MET A CG  1 
ATOM 125  S SD  ? MET A 1  16 ?   1.135  -5.117   1.679 1.000 97.210 ? 16  MET A SD  1 
ATOM 126  C CE  ? MET A 1  16 ?   0.229  -6.371   0.731 1.000 97.210 ? 16  MET A CE  1 
ATOM 127  N N   ? ALA A 1  17 ?  -2.717  -5.194   3.951 1.000 96.760 ? 17  ALA A N   1 
ATOM 128  C CA  ? ALA A 1  17 ?  -4.131  -5.536   4.076 1.000 96.760 ? 17  ALA A CA  1 
ATOM 129  C C   ? ALA A 1  17 ?  -4.604  -6.360   2.882 1.000 96.760 ? 17  ALA A C   1 
ATOM 130  C CB  ? ALA A 1  17 ?  -4.975  -4.271   4.214 1.000 96.760 ? 17  ALA A CB  1 
ATOM 131  O O   ? ALA A 1  17 ?  -4.296  -6.034   1.734 1.000 96.760 ? 17  ALA A O   1 
ATOM 132  N N   ? ALA A 1  18 ?  -5.335  -7.438   3.188 1.000 95.430 ? 18  ALA A N   1 
ATOM 133  C CA  ? ALA A 1  18 ?  -6.051  -8.191   2.162 1.000 95.430 ? 18  ALA A CA  1 
ATOM 134  C C   ? ALA A 1  18 ?  -7.507  -7.743   2.067 1.000 95.430 ? 18  ALA A C   1 
ATOM 135  C CB  ? ALA A 1  18 ?  -5.976  -9.689   2.452 1.000 95.430 ? 18  ALA A CB  1 
ATOM 136  O O   ? ALA A 1  18 ?  -8.221  -7.717   3.072 1.000 95.430 ? 18  ALA A O   1 
ATOM 137  N N   ? LEU A 1  19 ?  -7.902  -7.358   0.866 1.000 95.480 ? 19  LEU A N   1 
ATOM 138  C CA  ? LEU A 1  19 ?  -9.270  -6.893   0.669 1.000 95.480 ? 19  LEU A CA  1 
ATOM 139  C C   ? LEU A 1  19 ? -10.099  -7.938  -0.069 1.000 95.480 ? 19  LEU A C   1 
ATOM 140  C CB  ? LEU A 1  19 ?  -9.281  -5.574  -0.108 1.000 95.480 ? 19  LEU A CB  1 
ATOM 141  O O   ? LEU A 1  19 ?  -9.750  -8.342  -1.181 1.000 95.480 ? 19  LEU A O   1 
ATOM 142  C CG  ? LEU A 1  19 ?  -8.985  -4.309   0.699 1.000 95.480 ? 19  LEU A CG  1 
ATOM 143  C CD1 ? LEU A 1  19 ?  -7.643  -4.438   1.412 1.000 95.480 ? 19  LEU A CD1 1 
ATOM 144  C CD2 ? LEU A 1  19 ?  -8.999  -3.081  -0.206 1.000 95.480 ? 19  LEU A CD2 1 
ATOM 145  N N   ? LYS A 1  20 ? -11.150  -8.432   0.597 1.000 93.610 ? 20  LYS A N   1 
ATOM 146  C CA  ? LYS A 1  20 ? -12.149  -9.271  -0.059 1.000 93.610 ? 20  LYS A CA  1 
ATOM 147  C C   ? LYS A 1  20 ? -13.233  -8.422  -0.718 1.000 93.610 ? 20  LYS A C   1 
ATOM 148  C CB  ? LYS A 1  20 ? -12.778 -10.240   0.943 1.000 93.610 ? 20  LYS A CB  1 
ATOM 149  O O   ? LYS A 1  20 ? -14.025  -7.775  -0.030 1.000 93.610 ? 20  LYS A O   1 
ATOM 150  C CG  ? LYS A 1  20 ? -11.804 -11.260   1.513 1.000 93.610 ? 20  LYS A CG  1 
ATOM 151  C CD  ? LYS A 1  20 ? -12.528 -12.347   2.297 1.000 93.610 ? 20  LYS A CD  1 
ATOM 152  C CE  ? LYS A 1  20 ? -11.576 -13.452   2.732 1.000 93.610 ? 20  LYS A CE  1 
ATOM 153  N NZ  ? LYS A 1  20 ? -12.286 -14.535   3.476 1.000 93.610 ? 20  LYS A NZ  1 
ATOM 154  N N   ? VAL A 1  21 ? -13.144  -8.318  -2.022 1.000 91.940 ? 21  VAL A N   1 
ATOM 155  C CA  ? VAL A 1  21 ? -14.110  -7.541  -2.792 1.000 91.940 ? 21  VAL A CA  1 
ATOM 156  C C   ? VAL A 1  21 ? -15.203  -8.462  -3.331 1.000 91.940 ? 21  VAL A C   1 
ATOM 157  C CB  ? VAL A 1  21 ? -13.431  -6.783  -3.955 1.000 91.940 ? 21  VAL A CB  1 
ATOM 158  O O   ? VAL A 1  21 ? -14.915  -9.425  -4.045 1.000 91.940 ? 21  VAL A O   1 
ATOM 159  C CG1 ? VAL A 1  21 ? -14.440  -5.897  -4.684 1.000 91.940 ? 21  VAL A CG1 1 
ATOM 160  C CG2 ? VAL A 1  21 ? -12.260  -5.950  -3.436 1.000 91.940 ? 21  VAL A CG2 1 
ATOM 161  N N   ? SER A 1  22 ? -16.453  -8.274  -2.903 1.000 90.720 ? 22  SER A N   1 
ATOM 162  C CA  ? SER A 1  22 ? -17.606  -9.081  -3.289 1.000 90.720 ? 22  SER A CA  1 
ATOM 163  C C   ? SER A 1  22 ? -17.428 -10.536  -2.867 1.000 90.720 ? 22  SER A C   1 
ATOM 164  C CB  ? SER A 1  22 ? -17.834  -9.003  -4.799 1.000 90.720 ? 22  SER A CB  1 
ATOM 165  O O   ? SER A 1  22 ? -17.819 -11.451  -3.595 1.000 90.720 ? 22  SER A O   1 
ATOM 166  O OG  ? SER A 1  22 ? -18.089  -7.669  -5.201 1.000 90.720 ? 22  SER A OG  1 
ATOM 167  N N   ? GLY A 1  23 ? -16.691 -10.784  -1.763 1.000 84.310 ? 23  GLY A N   1 
ATOM 168  C CA  ? GLY A 1  23 ? -16.678 -12.099  -1.143 1.000 84.310 ? 23  GLY A CA  1 
ATOM 169  C C   ? GLY A 1  23 ? -15.441 -12.908  -1.485 1.000 84.310 ? 23  GLY A C   1 
ATOM 170  O O   ? GLY A 1  23 ? -15.202 -13.964  -0.897 1.000 84.310 ? 23  GLY A O   1 
ATOM 171  N N   ? ASP A 1  24 ? -14.581 -12.477  -2.443 1.000 85.710 ? 24  ASP A N   1 
ATOM 172  C CA  ? ASP A 1  24 ? -13.317 -13.104  -2.815 1.000 85.710 ? 24  ASP A CA  1 
ATOM 173  C C   ? ASP A 1  24 ? -12.163 -12.107  -2.732 1.000 85.710 ? 24  ASP A C   1 
ATOM 174  C CB  ? ASP A 1  24 ? -13.403 -13.692  -4.225 1.000 85.710 ? 24  ASP A CB  1 
ATOM 175  O O   ? ASP A 1  24 ? -12.385 -10.894  -2.708 1.000 85.710 ? 24  ASP A O   1 
ATOM 176  C CG  ? ASP A 1  24 ? -14.394 -14.838  -4.330 1.000 85.710 ? 24  ASP A CG  1 
ATOM 177  O OD1 ? ASP A 1  24 ? -14.353 -15.759  -3.487 1.000 85.710 ? 24  ASP A OD1 1 
ATOM 178  O OD2 ? ASP A 1  24 ? -15.222 -14.820  -5.267 1.000 85.710 ? 24  ASP A OD2 1 
ATOM 179  N N   ? PHE A 1  25 ? -10.977 -12.809  -2.583 1.000 84.150 ? 25  PHE A N   1 
ATOM 180  C CA  ? PHE A 1  25 ?  -9.851 -11.884  -2.619 1.000 84.150 ? 25  PHE A CA  1 
ATOM 181  C C   ? PHE A 1  25 ?  -9.883 -11.040  -3.887 1.000 84.150 ? 25  PHE A C   1 
ATOM 182  C CB  ? PHE A 1  25 ?  -8.525 -12.646  -2.528 1.000 84.150 ? 25  PHE A CB  1 
ATOM 183  O O   ? PHE A 1  25 ?  -9.884 -11.577  -4.997 1.000 84.150 ? 25  PHE A O   1 
ATOM 184  C CG  ? PHE A 1  25 ?  -7.310 -11.764  -2.625 1.000 84.150 ? 25  PHE A CG  1 
ATOM 185  C CD1 ? PHE A 1  25 ?  -6.570 -11.702  -3.799 1.000 84.150 ? 25  PHE A CD1 1 
ATOM 186  C CD2 ? PHE A 1  25 ?  -6.907 -10.996  -1.540 1.000 84.150 ? 25  PHE A CD2 1 
ATOM 187  C CE1 ? PHE A 1  25 ?  -5.444 -10.887  -3.891 1.000 84.150 ? 25  PHE A CE1 1 
ATOM 188  C CE2 ? PHE A 1  25 ?  -5.784 -10.178  -1.624 1.000 84.150 ? 25  PHE A CE2 1 
ATOM 189  C CZ  ? PHE A 1  25 ?  -5.053 -10.126  -2.801 1.000 84.150 ? 25  PHE A CZ  1 
ATOM 190  N N   ? GLY A 1  26 ?  -9.865  -9.718  -3.654 1.000 87.140 ? 26  GLY A N   1 
ATOM 191  C CA  ? GLY A 1  26 ? -10.008  -8.828  -4.794 1.000 87.140 ? 26  GLY A CA  1 
ATOM 192  C C   ? GLY A 1  26 ?  -8.831  -7.887  -4.968 1.000 87.140 ? 26  GLY A C   1 
ATOM 193  O O   ? GLY A 1  26 ?  -8.252  -7.802  -6.053 1.000 87.140 ? 26  GLY A O   1 
ATOM 194  N N   ? CYS A 1  27 ?  -8.278  -7.252  -3.905 1.000 93.370 ? 27  CYS A N   1 
ATOM 195  C CA  ? CYS A 1  27 ?  -7.215  -6.253  -3.941 1.000 93.370 ? 27  CYS A CA  1 
ATOM 196  C C   ? CYS A 1  27 ?  -6.382  -6.297  -2.666 1.000 93.370 ? 27  CYS A C   1 
ATOM 197  C CB  ? CYS A 1  27 ?  -7.800  -4.854  -4.131 1.000 93.370 ? 27  CYS A CB  1 
ATOM 198  O O   ? CYS A 1  27 ?  -6.789  -6.905  -1.674 1.000 93.370 ? 27  CYS A O   1 
ATOM 199  S SG  ? CYS A 1  27 ?  -8.388  -4.533  -5.809 1.000 93.370 ? 27  CYS A SG  1 
ATOM 200  N N   ? GLY A 1  28 ?  -5.271  -5.699  -2.798 1.000 94.680 ? 28  GLY A N   1 
ATOM 201  C CA  ? GLY A 1  28 ?  -4.493  -5.391  -1.609 1.000 94.680 ? 28  GLY A CA  1 
ATOM 202  C C   ? GLY A 1  28 ?  -4.794  -4.018  -1.038 1.000 94.680 ? 28  GLY A C   1 
ATOM 203  O O   ? GLY A 1  28 ?  -5.586  -3.263  -1.606 1.000 94.680 ? 28  GLY A O   1 
ATOM 204  N N   ? GLY A 1  29 ?  -4.238  -3.670   0.058 1.000 96.630 ? 29  GLY A N   1 
ATOM 205  C CA  ? GLY A 1  29 ?  -4.262  -2.402   0.769 1.000 96.630 ? 29  GLY A CA  1 
ATOM 206  C C   ? GLY A 1  29 ?  -3.226  -2.319   1.875 1.000 96.630 ? 29  GLY A C   1 
ATOM 207  O O   ? GLY A 1  29 ?  -2.480  -3.273   2.107 1.000 96.630 ? 29  GLY A O   1 
ATOM 208  N N   ? PHE A 1  30 ?  -3.180  -1.118   2.468 1.000 98.310 ? 30  PHE A N   1 
ATOM 209  C CA  ? PHE A 1  30 ?  -2.241  -0.974   3.574 1.000 98.310 ? 30  PHE A CA  1 
ATOM 210  C C   ? PHE A 1  30 ?  -2.752   0.040   4.590 1.000 98.310 ? 30  PHE A C   1 
ATOM 211  C CB  ? PHE A 1  30 ?  -0.862  -0.551   3.058 1.000 98.310 ? 30  PHE A CB  1 
ATOM 212  O O   ? PHE A 1  30 ?  -3.457   0.985   4.231 1.000 98.310 ? 30  PHE A O   1 
ATOM 213  C CG  ? PHE A 1  30 ?  -0.891   0.671   2.180 1.000 98.310 ? 30  PHE A CG  1 
ATOM 214  C CD1 ? PHE A 1  30 ?  -1.161   0.562   0.822 1.000 98.310 ? 30  PHE A CD1 1 
ATOM 215  C CD2 ? PHE A 1  30 ?  -0.648   1.930   2.714 1.000 98.310 ? 30  PHE A CD2 1 
ATOM 216  C CE1 ? PHE A 1  30 ?  -1.189   1.692   0.007 1.000 98.310 ? 30  PHE A CE1 1 
ATOM 217  C CE2 ? PHE A 1  30 ?  -0.674   3.064   1.906 1.000 98.310 ? 30  PHE A CE2 1 
ATOM 218  C CZ  ? PHE A 1  30 ?  -0.943   2.942   0.553 1.000 98.310 ? 30  PHE A CZ  1 
ATOM 219  N N   ? LEU A 1  31 ?  -2.486  -0.299   5.851 1.000 98.520 ? 31  LEU A N   1 
ATOM 220  C CA  ? LEU A 1  31 ?  -2.950   0.480   6.993 1.000 98.520 ? 31  LEU A CA  1 
ATOM 221  C C   ? LEU A 1  31 ?  -2.130   1.757   7.149 1.000 98.520 ? 31  LEU A C   1 
ATOM 222  C CB  ? LEU A 1  31 ?  -2.871  -0.350   8.277 1.000 98.520 ? 31  LEU A CB  1 
ATOM 223  O O   ? LEU A 1  31 ?  -0.915   1.699   7.352 1.000 98.520 ? 31  LEU A O   1 
ATOM 224  C CG  ? LEU A 1  31 ?  -3.609   0.210   9.494 1.000 98.520 ? 31  LEU A CG  1 
ATOM 225  C CD1 ? LEU A 1  31 ?  -5.114   0.205   9.249 1.000 98.520 ? 31  LEU A CD1 1 
ATOM 226  C CD2 ? LEU A 1  31 ?  -3.263  -0.590  10.745 1.000 98.520 ? 31  LEU A CD2 1 
ATOM 227  N N   ? VAL A 1  32 ?  -2.811   2.980   7.088 1.000 98.260 ? 32  VAL A N   1 
ATOM 228  C CA  ? VAL A 1  32 ?  -2.119   4.263   7.165 1.000 98.260 ? 32  VAL A CA  1 
ATOM 229  C C   ? VAL A 1  32 ?  -2.472   4.962   8.476 1.000 98.260 ? 32  VAL A C   1 
ATOM 230  C CB  ? VAL A 1  32 ?  -2.471   5.171   5.965 1.000 98.260 ? 32  VAL A CB  1 
ATOM 231  O O   ? VAL A 1  32 ?  -1.777   5.890   8.898 1.000 98.260 ? 32  VAL A O   1 
ATOM 232  C CG1 ? VAL A 1  32 ?  -1.903   4.596   4.669 1.000 98.260 ? 32  VAL A CG1 1 
ATOM 233  C CG2 ? VAL A 1  32 ?  -3.984   5.348   5.857 1.000 98.260 ? 32  VAL A CG2 1 
ATOM 234  N N   ? ALA A 1  33 ?  -3.476   4.458   9.164 1.000 98.240 ? 33  ALA A N   1 
ATOM 235  C CA  ? ALA A 1  33 ?  -3.951   4.771  10.509 1.000 98.240 ? 33  ALA A CA  1 
ATOM 236  C C   ? ALA A 1  33 ?  -4.781   3.623  11.079 1.000 98.240 ? 33  ALA A C   1 
ATOM 237  C CB  ? ALA A 1  33 ?  -4.768   6.060  10.499 1.000 98.240 ? 33  ALA A CB  1 
ATOM 238  O O   ? ALA A 1  33 ?  -5.246   2.757  10.335 1.000 98.240 ? 33  ALA A O   1 
ATOM 239  N N   ? PRO A 1  34 ?  -4.954   3.603  12.460 1.000 98.010 ? 34  PRO A N   1 
ATOM 240  C CA  ? PRO A 1  34 ?  -5.622   2.459  13.084 1.000 98.010 ? 34  PRO A CA  1 
ATOM 241  C C   ? PRO A 1  34 ?  -7.014   2.203  12.511 1.000 98.010 ? 34  PRO A C   1 
ATOM 242  C CB  ? PRO A 1  34 ?  -5.704   2.861  14.559 1.000 98.010 ? 34  PRO A CB  1 
ATOM 243  O O   ? PRO A 1  34 ?  -7.518   1.079  12.582 1.000 98.010 ? 34  PRO A O   1 
ATOM 244  C CG  ? PRO A 1  34 ?  -4.519   3.744  14.781 1.000 98.010 ? 34  PRO A CG  1 
ATOM 245  C CD  ? PRO A 1  34 ?  -4.297   4.565  13.543 1.000 98.010 ? 34  PRO A CD  1 
ATOM 246  N N   ? ASP A 1  35 ?  -7.583   3.199  11.828 1.000 98.270 ? 35  ASP A N   1 
ATOM 247  C CA  ? ASP A 1  35 ?  -8.936   3.010  11.313 1.000 98.270 ? 35  ASP A CA  1 
ATOM 248  C C   ? ASP A 1  35 ?  -9.014   3.363   9.830 1.000 98.270 ? 35  ASP A C   1 
ATOM 249  C CB  ? ASP A 1  35 ?  -9.935   3.854  12.108 1.000 98.270 ? 35  ASP A CB  1 
ATOM 250  O O   ? ASP A 1  35 ? -10.103   3.573   9.292 1.000 98.270 ? 35  ASP A O   1 
ATOM 251  C CG  ? ASP A 1  35 ?  -9.580   5.330  12.129 1.000 98.270 ? 35  ASP A CG  1 
ATOM 252  O OD1 ? ASP A 1  35 ?  -8.443   5.689  11.752 1.000 98.270 ? 35  ASP A OD1 1 
ATOM 253  O OD2 ? ASP A 1  35 ? -10.443   6.141  12.529 1.000 98.270 ? 35  ASP A OD2 1 
ATOM 254  N N   ? TRP A 1  36 ?  -7.777   3.491   9.238 1.000 98.620 ? 36  TRP A N   1 
ATOM 255  C CA  ? TRP A 1  36 ?  -7.770   3.889   7.834 1.000 98.620 ? 36  TRP A CA  1 
ATOM 256  C C   ? TRP A 1  36 ?  -6.903   2.948   7.005 1.000 98.620 ? 36  TRP A C   1 
ATOM 257  C CB  ? TRP A 1  36 ?  -7.269   5.329   7.685 1.000 98.620 ? 36  TRP A CB  1 
ATOM 258  O O   ? TRP A 1  36 ?  -5.756   2.672   7.365 1.000 98.620 ? 36  TRP A O   1 
ATOM 259  C CG  ? TRP A 1  36 ?  -8.262   6.367   8.117 1.000 98.620 ? 36  TRP A CG  1 
ATOM 260  C CD1 ? TRP A 1  36 ?  -8.324   6.992   9.331 1.000 98.620 ? 36  TRP A CD1 1 
ATOM 261  C CD2 ? TRP A 1  36 ?  -9.338   6.896   7.337 1.000 98.620 ? 36  TRP A CD2 1 
ATOM 262  C CE2 ? TRP A 1  36 ? -10.013   7.840   8.142 1.000 98.620 ? 36  TRP A CE2 1 
ATOM 263  C CE3 ? TRP A 1  36 ?  -9.798   6.663   6.034 1.000 98.620 ? 36  TRP A CE3 1 
ATOM 264  N NE1 ? TRP A 1  36 ?  -9.375   7.880   9.352 1.000 98.620 ? 36  TRP A NE1 1 
ATOM 265  C CH2 ? TRP A 1  36 ? -11.553   8.306   6.407 1.000 98.620 ? 36  TRP A CH2 1 
ATOM 266  C CZ2 ? TRP A 1  36 ? -11.124   8.553   7.685 1.000 98.620 ? 36  TRP A CZ2 1 
ATOM 267  C CZ3 ? TRP A 1  36 ? -10.904   7.373   5.581 1.000 98.620 ? 36  TRP A CZ3 1 
ATOM 268  N N   ? VAL A 1  37 ?  -7.479   2.442   5.903 1.000 98.610 ? 37  VAL A N   1 
ATOM 269  C CA  ? VAL A 1  37 ?  -6.793   1.625   4.907 1.000 98.610 ? 37  VAL A CA  1 
ATOM 270  C C   ? VAL A 1  37 ?  -6.790   2.346   3.561 1.000 98.610 ? 37  VAL A C   1 
ATOM 271  C CB  ? VAL A 1  37 ?  -7.448   0.233   4.765 1.000 98.610 ? 37  VAL A CB  1 
ATOM 272  O O   ? VAL A 1  37 ?  -7.800   2.929   3.159 1.000 98.610 ? 37  VAL A O   1 
ATOM 273  C CG1 ? VAL A 1  37 ?  -6.881  -0.509   3.556 1.000 98.610 ? 37  VAL A CG1 1 
ATOM 274  C CG2 ? VAL A 1  37 ?  -7.246  -0.583   6.041 1.000 98.610 ? 37  VAL A CG2 1 
ATOM 275  N N   ? MET A 1  38 ?  -5.622   2.304   2.984 1.000 98.530 ? 38  MET A N   1 
ATOM 276  C CA  ? MET A 1  38 ?  -5.490   2.865   1.642 1.000 98.530 ? 38  MET A CA  1 
ATOM 277  C C   ? MET A 1  38 ?  -5.392   1.759   0.597 1.000 98.530 ? 38  MET A C   1 
ATOM 278  C CB  ? MET A 1  38 ?  -4.262   3.774   1.558 1.000 98.530 ? 38  MET A CB  1 
ATOM 279  O O   ? MET A 1  38 ?  -4.717   0.752   0.814 1.000 98.530 ? 38  MET A O   1 
ATOM 280  C CG  ? MET A 1  38 ?  -4.135   4.511   0.234 1.000 98.530 ? 38  MET A CG  1 
ATOM 281  S SD  ? MET A 1  38 ?  -2.630   5.557   0.154 1.000 98.530 ? 38  MET A SD  1 
ATOM 282  C CE  ? MET A 1  38 ?  -3.032   6.793   1.420 1.000 98.530 ? 38  MET A CE  1 
ATOM 283  N N   ? THR A 1  39 ?  -6.091   1.927  -0.614 1.000 97.850 ? 39  THR A N   1 
ATOM 284  C CA  ? THR A 1  39 ?  -6.094   0.972  -1.716 1.000 97.850 ? 39  THR A CA  1 
ATOM 285  C C   ? THR A 1  39 ?  -6.367   1.676  -3.042 1.000 97.850 ? 39  THR A C   1 
ATOM 286  C CB  ? THR A 1  39 ?  -7.141  -0.135  -1.494 1.000 97.850 ? 39  THR A CB  1 
ATOM 287  O O   ? THR A 1  39 ?  -6.410   2.907  -3.099 1.000 97.850 ? 39  THR A O   1 
ATOM 288  C CG2 ? THR A 1  39 ?  -8.558   0.413  -1.635 1.000 97.850 ? 39  THR A CG2 1 
ATOM 289  O OG1 ? THR A 1  39 ?  -6.944  -1.173  -2.461 1.000 97.850 ? 39  THR A OG1 1 
ATOM 290  N N   ? ALA A 1  40 ?  -6.472   0.969  -4.086 1.000 96.940 ? 40  ALA A N   1 
ATOM 291  C CA  ? ALA A 1  40 ?  -6.732   1.556  -5.398 1.000 96.940 ? 40  ALA A CA  1 
ATOM 292  C C   ? ALA A 1  40 ?  -8.226   1.789  -5.607 1.000 96.940 ? 40  ALA A C   1 
ATOM 293  C CB  ? ALA A 1  40 ?  -6.176   0.661  -6.502 1.000 96.940 ? 40  ALA A CB  1 
ATOM 294  O O   ? ALA A 1  40 ?  -9.051   0.967  -5.202 1.000 96.940 ? 40  ALA A O   1 
ATOM 295  N N   ? ALA A 1  41 ?  -8.564   2.892  -6.285 1.000 96.700 ? 41  ALA A N   1 
ATOM 296  C CA  ? ALA A 1  41 ?  -9.952   3.280  -6.524 1.000 96.700 ? 41  ALA A CA  1 
ATOM 297  C C   ? ALA A 1  41 ? -10.660   2.264  -7.415 1.000 96.700 ? 41  ALA A C   1 
ATOM 298  C CB  ? ALA A 1  41 ? -10.014   4.670  -7.154 1.000 96.700 ? 41  ALA A CB  1 
ATOM 299  O O   ? ALA A 1  41 ? -11.873   2.071  -7.304 1.000 96.700 ? 41  ALA A O   1 
ATOM 300  N N   ? HIS A 1  42 ?  -9.931   1.605  -8.283 1.000 94.010 ? 42  HIS A N   1 
ATOM 301  C CA  ? HIS A 1  42 ? -10.544   0.645  -9.193 1.000 94.010 ? 42  HIS A CA  1 
ATOM 302  C C   ? HIS A 1  42 ? -10.879  -0.658  -8.475 1.000 94.010 ? 42  HIS A C   1 
ATOM 303  C CB  ? HIS A 1  42 ?  -9.621   0.367 -10.381 1.000 94.010 ? 42  HIS A CB  1 
ATOM 304  O O   ? HIS A 1  42 ? -11.529  -1.538  -9.046 1.000 94.010 ? 42  HIS A O   1 
ATOM 305  C CG  ? HIS A 1  42 ?  -8.416  -0.445 -10.027 1.000 94.010 ? 42  HIS A CG  1 
ATOM 306  C CD2 ? HIS A 1  42 ?  -8.255  -1.782  -9.889 1.000 94.010 ? 42  HIS A CD2 1 
ATOM 307  N ND1 ? HIS A 1  42 ?  -7.187   0.121  -9.765 1.000 94.010 ? 42  HIS A ND1 1 
ATOM 308  C CE1 ? HIS A 1  42 ?  -6.319  -0.836  -9.482 1.000 94.010 ? 42  HIS A CE1 1 
ATOM 309  N NE2 ? HIS A 1  42 ?  -6.942  -2.000  -9.550 1.000 94.010 ? 42  HIS A NE2 1 
ATOM 310  N N   ? CYS A 1  43 ? -10.539  -0.764  -7.143 1.000 93.590 ? 43  CYS A N   1 
ATOM 311  C CA  ? CYS A 1  43 ? -10.819  -1.935  -6.320 1.000 93.590 ? 43  CYS A CA  1 
ATOM 312  C C   ? CYS A 1  43 ? -12.125  -1.764  -5.553 1.000 93.590 ? 43  CYS A C   1 
ATOM 313  C CB  ? CYS A 1  43 ?  -9.672  -2.189  -5.341 1.000 93.590 ? 43  CYS A CB  1 
ATOM 314  O O   ? CYS A 1  43 ? -12.420  -2.537  -4.641 1.000 93.590 ? 43  CYS A O   1 
ATOM 315  S SG  ? CYS A 1  43 ?  -8.160  -2.782  -6.131 1.000 93.590 ? 43  CYS A SG  1 
ATOM 316  N N   ? MET A 1  44 ? -13.025  -0.912  -5.965 1.000 91.290 ? 44  MET A N   1 
ATOM 317  C CA  ? MET A 1  44 ? -14.249  -0.583  -5.239 1.000 91.290 ? 44  MET A CA  1 
ATOM 318  C C   ? MET A 1  44 ? -15.231  -1.749  -5.274 1.000 91.290 ? 44  MET A C   1 
ATOM 319  C CB  ? MET A 1  44 ? -14.902   0.669  -5.826 1.000 91.290 ? 44  MET A CB  1 
ATOM 320  O O   ? MET A 1  44 ? -15.208  -2.558  -6.203 1.000 91.290 ? 44  MET A O   1 
ATOM 321  C CG  ? MET A 1  44 ? -14.220   1.965  -5.418 1.000 91.290 ? 44  MET A CG  1 
ATOM 322  S SD  ? MET A 1  44 ? -14.688   2.503  -3.727 1.000 91.290 ? 44  MET A SD  1 
ATOM 323  C CE  ? MET A 1  44 ? -16.292   3.278  -4.069 1.000 91.290 ? 44  MET A CE  1 
ATOM 324  N N   ? GLY A 1  45 ? -16.057  -1.931  -4.277 1.000 91.360 ? 45  GLY A N   1 
ATOM 325  C CA  ? GLY A 1  45 ? -17.075  -2.958  -4.116 1.000 91.360 ? 45  GLY A CA  1 
ATOM 326  C C   ? GLY A 1  45 ? -17.395  -3.257  -2.664 1.000 91.360 ? 45  GLY A C   1 
ATOM 327  O O   ? GLY A 1  45 ? -17.151  -2.429  -1.785 1.000 91.360 ? 45  GLY A O   1 
ATOM 328  N N   ? ASP A 1  46 ? -18.121  -4.305  -2.395 1.000 94.180 ? 46  ASP A N   1 
ATOM 329  C CA  ? ASP A 1  46 ? -18.356  -4.785  -1.037 1.000 94.180 ? 46  ASP A CA  1 
ATOM 330  C C   ? ASP A 1  46 ? -17.077  -5.352  -0.426 1.000 94.180 ? 46  ASP A C   1 
ATOM 331  C CB  ? ASP A 1  46 ? -19.460  -5.845  -1.026 1.000 94.180 ? 46  ASP A CB  1 
ATOM 332  O O   ? ASP A 1  46 ? -16.680  -6.477  -0.738 1.000 94.180 ? 46  ASP A O   1 
ATOM 333  C CG  ? ASP A 1  46 ? -19.917  -6.210   0.375 1.000 94.180 ? 46  ASP A CG  1 
ATOM 334  O OD1 ? ASP A 1  46 ? -19.574  -5.488   1.336 1.000 94.180 ? 46  ASP A OD1 1 
ATOM 335  O OD2 ? ASP A 1  46 ? -20.623  -7.231   0.519 1.000 94.180 ? 46  ASP A OD2 1 
ATOM 336  N N   ? ILE A 1  47 ? -16.412  -4.515   0.415 1.000 96.120 ? 47  ILE A N   1 
ATOM 337  C CA  ? ILE A 1  47 ? -15.047  -4.818   0.831 1.000 96.120 ? 47  ILE A CA  1 
ATOM 338  C C   ? ILE A 1  47 ? -15.034  -5.218   2.305 1.000 96.120 ? 47  ILE A C   1 
ATOM 339  C CB  ? ILE A 1  47 ? -14.104  -3.618   0.593 1.000 96.120 ? 47  ILE A CB  1 
ATOM 340  O O   ? ILE A 1  47 ? -15.665  -4.562   3.138 1.000 96.120 ? 47  ILE A O   1 
ATOM 341  C CG1 ? ILE A 1  47 ? -14.000  -3.309  -0.905 1.000 96.120 ? 47  ILE A CG1 1 
ATOM 342  C CG2 ? ILE A 1  47 ? -12.721  -3.890   1.193 1.000 96.120 ? 47  ILE A CG2 1 
ATOM 343  C CD1 ? ILE A 1  47 ? -13.285  -2.003  -1.220 1.000 96.120 ? 47  ILE A CD1 1 
ATOM 344  N N   ? THR A 1  48 ? -14.413  -6.313   2.613 1.000 96.790 ? 48  THR A N   1 
ATOM 345  C CA  ? THR A 1  48 ? -13.950  -6.731   3.931 1.000 96.790 ? 48  THR A CA  1 
ATOM 346  C C   ? THR A 1  48 ? -12.426  -6.696   4.006 1.000 96.790 ? 48  THR A C   1 
ATOM 347  C CB  ? THR A 1  48 ? -14.450  -8.146   4.275 1.000 96.790 ? 48  THR A CB  1 
ATOM 348  O O   ? THR A 1  48 ? -11.744  -7.165   3.093 1.000 96.790 ? 48  THR A O   1 
ATOM 349  C CG2 ? THR A 1  48 ? -14.003  -8.563   5.673 1.000 96.790 ? 48  THR A CG2 1 
ATOM 350  O OG1 ? THR A 1  48 ? -15.882  -8.168   4.218 1.000 96.790 ? 48  THR A OG1 1 
ATOM 351  N N   ? VAL A 1  49 ? -11.906  -6.149   5.169 1.000 97.410 ? 49  VAL A N   1 
ATOM 352  C CA  ? VAL A 1  49 ? -10.464  -5.972   5.300 1.000 97.410 ? 49  VAL A CA  1 
ATOM 353  C C   ? VAL A 1  49 ?  -9.900  -7.013   6.264 1.000 97.410 ? 49  VAL A C   1 
ATOM 354  C CB  ? VAL A 1  49 ? -10.109  -4.549   5.787 1.000 97.410 ? 49  VAL A CB  1 
ATOM 355  O O   ? VAL A 1  49 ? -10.396  -7.165   7.383 1.000 97.410 ? 49  VAL A O   1 
ATOM 356  C CG1 ? VAL A 1  49 ?  -8.602  -4.409   5.995 1.000 97.410 ? 49  VAL A CG1 1 
ATOM 357  C CG2 ? VAL A 1  49 ? -10.613  -3.504   4.792 1.000 97.410 ? 49  VAL A CG2 1 
ATOM 358  N N   ? ILE A 1  50 ?  -8.868  -7.725   5.807 1.000 97.120 ? 50  ILE A N   1 
ATOM 359  C CA  ? ILE A 1  50 ?  -8.143  -8.665   6.655 1.000 97.120 ? 50  ILE A CA  1 
ATOM 360  C C   ? ILE A 1  50 ?  -6.741  -8.129   6.938 1.000 97.120 ? 50  ILE A C   1 
ATOM 361  C CB  ? ILE A 1  50 ?  -8.061 -10.065   6.007 1.000 97.120 ? 50  ILE A CB  1 
ATOM 362  O O   ? ILE A 1  50 ?  -5.956  -7.908   6.013 1.000 97.120 ? 50  ILE A O   1 
ATOM 363  C CG1 ? ILE A 1  50 ?  -9.463 -10.570   5.648 1.000 97.120 ? 50  ILE A CG1 1 
ATOM 364  C CG2 ? ILE A 1  50 ?  -7.345 -11.049   6.936 1.000 97.120 ? 50  ILE A CG2 1 
ATOM 365  C CD1 ? ILE A 1  50 ?  -9.468 -11.844   4.815 1.000 97.120 ? 50  ILE A CD1 1 
ATOM 366  N N   ? LEU A 1  51 ?  -6.415  -7.912   8.266 1.000 97.740 ? 51  LEU A N   1 
ATOM 367  C CA  ? LEU A 1  51 ?  -5.101  -7.471   8.722 1.000 97.740 ? 51  LEU A CA  1 
ATOM 368  C C   ? LEU A 1  51 ?  -4.382  -8.588   9.470 1.000 97.740 ? 51  LEU A C   1 
ATOM 369  C CB  ? LEU A 1  51 ?  -5.231  -6.239   9.621 1.000 97.740 ? 51  LEU A CB  1 
ATOM 370  O O   ? LEU A 1  51 ?  -5.024  -9.488  10.016 1.000 97.740 ? 51  LEU A O   1 
ATOM 371  C CG  ? LEU A 1  51 ?  -5.829  -4.988   8.975 1.000 97.740 ? 51  LEU A CG  1 
ATOM 372  C CD1 ? LEU A 1  51 ?  -6.329  -4.025  10.048 1.000 97.740 ? 51  LEU A CD1 1 
ATOM 373  C CD2 ? LEU A 1  51 ?  -4.802  -4.308   8.076 1.000 97.740 ? 51  LEU A CD2 1 
ATOM 374  N N   ? GLY A 1  52 ?  -3.017  -8.572   9.403 1.000 96.810 ? 52  GLY A N   1 
ATOM 375  C CA  ? GLY A 1  52 ?  -2.230  -9.485  10.216 1.000 96.810 ? 52  GLY A CA  1 
ATOM 376  C C   ? GLY A 1  52 ?  -2.148 -10.883   9.634 1.000 96.810 ? 52  GLY A C   1 
ATOM 377  O O   ? GLY A 1  52 ?  -1.767 -11.829  10.328 1.000 96.810 ? 52  GLY A O   1 
ATOM 378  N N   ? ALA A 1  53 ?  -2.484 -11.012   8.298 1.000 95.350 ? 53  ALA A N   1 
ATOM 379  C CA  ? ALA A 1  53 ?  -2.511 -12.319   7.645 1.000 95.350 ? 53  ALA A CA  1 
ATOM 380  C C   ? ALA A 1  53 ?  -1.206 -12.587   6.901 1.000 95.350 ? 53  ALA A C   1 
ATOM 381  C CB  ? ALA A 1  53 ?  -3.695 -12.410   6.686 1.000 95.350 ? 53  ALA A CB  1 
ATOM 382  O O   ? ALA A 1  53 ?  -0.704 -11.720   6.182 1.000 95.350 ? 53  ALA A O   1 
ATOM 383  N N   ? HIS A 1  54 ?  -0.574 -13.717   7.134 1.000 95.060 ? 54  HIS A N   1 
ATOM 384  C CA  ? HIS A 1  54 ?   0.455 -14.247   6.247 1.000 95.060 ? 54  HIS A CA  1 
ATOM 385  C C   ? HIS A 1  54 ?  -0.151 -15.157   5.183 1.000 95.060 ? 54  HIS A C   1 
ATOM 386  C CB  ? HIS A 1  54 ?   1.513 -15.009   7.048 1.000 95.060 ? 54  HIS A CB  1 
ATOM 387  O O   ? HIS A 1  54 ?   0.264 -15.124   4.022 1.000 95.060 ? 54  HIS A O   1 
ATOM 388  C CG  ? HIS A 1  54 ?   2.638 -15.531   6.211 1.000 95.060 ? 54  HIS A CG  1 
ATOM 389  C CD2 ? HIS A 1  54 ?   3.043 -16.797   5.957 1.000 95.060 ? 54  HIS A CD2 1 
ATOM 390  N ND1 ? HIS A 1  54 ?   3.498 -14.704   5.522 1.000 95.060 ? 54  HIS A ND1 1 
ATOM 391  C CE1 ? HIS A 1  54 ?   4.386 -15.443   4.878 1.000 95.060 ? 54  HIS A CE1 1 
ATOM 392  N NE2 ? HIS A 1  54 ?   4.132 -16.716   5.125 1.000 95.060 ? 54  HIS A NE2 1 
ATOM 393  N N   ? ASN A 1  55 ?  -1.102 -15.982   5.592 1.000 93.720 ? 55  ASN A N   1 
ATOM 394  C CA  ? ASN A 1  55 ?  -1.952 -16.813   4.747 1.000 93.720 ? 55  ASN A CA  1 
ATOM 395  C C   ? ASN A 1  55 ?  -3.421 -16.420   4.871 1.000 93.720 ? 55  ASN A C   1 
ATOM 396  C CB  ? ASN A 1  55 ?  -1.767 -18.293   5.089 1.000 93.720 ? 55  ASN A CB  1 
ATOM 397  O O   ? ASN A 1  55 ?  -4.021 -16.572   5.937 1.000 93.720 ? 55  ASN A O   1 
ATOM 398  C CG  ? ASN A 1  55 ?  -2.465 -19.212   4.106 1.000 93.720 ? 55  ASN A CG  1 
ATOM 399  N ND2 ? ASN A 1  55 ?  -1.813 -20.316   3.762 1.000 93.720 ? 55  ASN A ND2 1 
ATOM 400  O OD1 ? ASN A 1  55 ?  -3.580 -18.931   3.659 1.000 93.720 ? 55  ASN A OD1 1 
ATOM 401  N N   ? ILE A 1  56 ?  -4.057 -16.028   3.748 1.000 91.210 ? 56  ILE A N   1 
ATOM 402  C CA  ? ILE A 1  56 ?  -5.384 -15.427   3.819 1.000 91.210 ? 56  ILE A CA  1 
ATOM 403  C C   ? ILE A 1  56 ?  -6.444 -16.523   3.896 1.000 91.210 ? 56  ILE A C   1 
ATOM 404  C CB  ? ILE A 1  56 ?  -5.653 -14.506   2.607 1.000 91.210 ? 56  ILE A CB  1 
ATOM 405  O O   ? ILE A 1  56 ?  -7.594 -16.259   4.255 1.000 91.210 ? 56  ILE A O   1 
ATOM 406  C CG1 ? ILE A 1  56 ?  -5.481 -15.284   1.297 1.000 91.210 ? 56  ILE A CG1 1 
ATOM 407  C CG2 ? ILE A 1  56 ?  -4.731 -13.283   2.643 1.000 91.210 ? 56  ILE A CG2 1 
ATOM 408  C CD1 ? ILE A 1  56 ?  -5.922 -14.516   0.059 1.000 91.210 ? 56  ILE A CD1 1 
ATOM 409  N N   ? HIS A 1  57 ?  -6.223 -17.785   3.758 1.000 87.370 ? 57  HIS A N   1 
ATOM 410  C CA  ? HIS A 1  57 ?  -7.185 -18.882   3.761 1.000 87.370 ? 57  HIS A CA  1 
ATOM 411  C C   ? HIS A 1  57 ?  -7.056 -19.723   5.027 1.000 87.370 ? 57  HIS A C   1 
ATOM 412  C CB  ? HIS A 1  57 ?  -6.997 -19.762   2.524 1.000 87.370 ? 57  HIS A CB  1 
ATOM 413  O O   ? HIS A 1  57 ?  -7.997 -20.420   5.412 1.000 87.370 ? 57  HIS A O   1 
ATOM 414  C CG  ? HIS A 1  57 ?  -7.492 -19.133   1.260 1.000 87.370 ? 57  HIS A CG  1 
ATOM 415  C CD2 ? HIS A 1  57 ?  -6.838 -18.779   0.129 1.000 87.370 ? 57  HIS A CD2 1 
ATOM 416  N ND1 ? HIS A 1  57 ?  -8.814 -18.796   1.065 1.000 87.370 ? 57  HIS A ND1 1 
ATOM 417  C CE1 ? HIS A 1  57 ?  -8.952 -18.261  -0.136 1.000 87.370 ? 57  HIS A CE1 1 
ATOM 418  N NE2 ? HIS A 1  57 ?  -7.768 -18.238  -0.725 1.000 87.370 ? 57  HIS A NE2 1 
ATOM 419  N N   ? GLU A 1  58 ?  -5.879 -19.552   5.769 1.000 90.230 ? 58  GLU A N   1 
ATOM 420  C CA  ? GLU A 1  58 ?  -5.691 -20.275   7.024 1.000 90.230 ? 58  GLU A CA  1 
ATOM 421  C C   ? GLU A 1  58 ?  -5.933 -19.366   8.225 1.000 90.230 ? 58  GLU A C   1 
ATOM 422  C CB  ? GLU A 1  58 ?  -4.285 -20.876   7.093 1.000 90.230 ? 58  GLU A CB  1 
ATOM 423  O O   ? GLU A 1  58 ?  -5.466 -18.225   8.252 1.000 90.230 ? 58  GLU A O   1 
ATOM 424  C CG  ? GLU A 1  58 ?  -4.000 -21.900   6.004 1.000 90.230 ? 58  GLU A CG  1 
ATOM 425  C CD  ? GLU A 1  58 ?  -4.553 -23.281   6.319 1.000 90.230 ? 58  GLU A CD  1 
ATOM 426  O OE1 ? GLU A 1  58 ?  -4.561 -24.152   5.420 1.000 90.230 ? 58  GLU A OE1 1 
ATOM 427  O OE2 ? GLU A 1  58 ?  -4.984 -23.493   7.475 1.000 90.230 ? 58  GLU A OE2 1 
ATOM 428  N N   ? PRO A 1  59 ?  -6.801 -19.896   9.100 1.000 88.580 ? 59  PRO A N   1 
ATOM 429  C CA  ? PRO A 1  59 ?  -6.988 -19.105  10.318 1.000 88.580 ? 59  PRO A CA  1 
ATOM 430  C C   ? PRO A 1  59 ?  -5.690 -18.908  11.099 1.000 88.580 ? 59  PRO A C   1 
ATOM 431  C CB  ? PRO A 1  59 ?  -7.990 -19.934  11.126 1.000 88.580 ? 59  PRO A CB  1 
ATOM 432  O O   ? PRO A 1  59 ?  -4.945 -19.867  11.317 1.000 88.580 ? 59  PRO A O   1 
ATOM 433  C CG  ? PRO A 1  59 ?  -8.614 -20.857  10.129 1.000 88.580 ? 59  PRO A CG  1 
ATOM 434  C CD  ? PRO A 1  59 ?  -7.631 -21.095   9.019 1.000 88.580 ? 59  PRO A CD  1 
ATOM 435  N N   ? GLU A 1  60 ?  -5.323 -17.619  11.302 1.000 94.380 ? 60  GLU A N   1 
ATOM 436  C CA  ? GLU A 1  60 ?  -4.174 -17.224  12.112 1.000 94.380 ? 60  GLU A CA  1 
ATOM 437  C C   ? GLU A 1  60 ?  -4.601 -16.356  13.291 1.000 94.380 ? 60  GLU A C   1 
ATOM 438  C CB  ? GLU A 1  60 ?  -3.144 -16.481  11.257 1.000 94.380 ? 60  GLU A CB  1 
ATOM 439  O O   ? GLU A 1  60 ?  -5.502 -15.524  13.162 1.000 94.380 ? 60  GLU A O   1 
ATOM 440  C CG  ? GLU A 1  60 ?  -2.610 -17.297  10.089 1.000 94.380 ? 60  GLU A CG  1 
ATOM 441  C CD  ? GLU A 1  60 ?  -1.706 -16.499   9.163 1.000 94.380 ? 60  GLU A CD  1 
ATOM 442  O OE1 ? GLU A 1  60 ?  -0.727 -17.070   8.630 1.000 94.380 ? 60  GLU A OE1 1 
ATOM 443  O OE2 ? GLU A 1  60 ?  -1.978 -15.293   8.970 1.000 94.380 ? 60  GLU A OE2 1 
ATOM 444  N N   ? GLU A 1  61 ?  -4.074 -16.620  14.464 1.000 93.900 ? 61  GLU A N   1 
ATOM 445  C CA  ? GLU A 1  61 ?  -4.415 -15.836  15.648 1.000 93.900 ? 61  GLU A CA  1 
ATOM 446  C C   ? GLU A 1  61 ?  -4.121 -14.354  15.432 1.000 93.900 ? 61  GLU A C   1 
ATOM 447  C CB  ? GLU A 1  61 ?  -3.653 -16.351  16.871 1.000 93.900 ? 61  GLU A CB  1 
ATOM 448  O O   ? GLU A 1  61 ?  -4.714 -13.497  16.091 1.000 93.900 ? 61  GLU A O   1 
ATOM 449  C CG  ? GLU A 1  61 ?  -4.130 -17.709  17.367 1.000 93.900 ? 61  GLU A CG  1 
ATOM 450  C CD  ? GLU A 1  61 ?  -3.458 -18.146  18.659 1.000 93.900 ? 61  GLU A CD  1 
ATOM 451  O OE1 ? GLU A 1  61 ?  -3.851 -19.192  19.223 1.000 93.900 ? 61  GLU A OE1 1 
ATOM 452  O OE2 ? GLU A 1  61 ?  -2.533 -17.436  19.111 1.000 93.900 ? 61  GLU A OE2 1 
ATOM 453  N N   ? SER A 1  62 ?  -3.291 -14.056  14.537 1.000 95.340 ? 62  SER A N   1 
ATOM 454  C CA  ? SER A 1  62 ?  -2.814 -12.707  14.250 1.000 95.340 ? 62  SER A CA  1 
ATOM 455  C C   ? SER A 1  62 ?  -3.826 -11.929  13.416 1.000 95.340 ? 62  SER A C   1 
ATOM 456  C CB  ? SER A 1  62 ?  -1.471 -12.756  13.521 1.000 95.340 ? 62  SER A CB  1 
ATOM 457  O O   ? SER A 1  62 ?  -3.757 -10.701  13.333 1.000 95.340 ? 62  SER A O   1 
ATOM 458  O OG  ? SER A 1  62 ?  -1.595 -13.435  12.283 1.000 95.340 ? 62  SER A OG  1 
ATOM 459  N N   ? GLN A 1  63 ?  -4.826 -12.586  12.737 1.000 96.320 ? 63  GLN A N   1 
ATOM 460  C CA  ? GLN A 1  63 ?  -5.718 -11.958  11.768 1.000 96.320 ? 63  GLN A CA  1 
ATOM 461  C C   ? GLN A 1  63 ?  -6.802 -11.142  12.465 1.000 96.320 ? 63  GLN A C   1 
ATOM 462  C CB  ? GLN A 1  63 ?  -6.355 -13.013  10.862 1.000 96.320 ? 63  GLN A CB  1 
ATOM 463  O O   ? GLN A 1  63 ?  -7.379 -11.588  13.459 1.000 96.320 ? 63  GLN A O   1 
ATOM 464  C CG  ? GLN A 1  63 ?  -5.375 -13.669   9.898 1.000 96.320 ? 63  GLN A CG  1 
ATOM 465  C CD  ? GLN A 1  63 ?  -6.035 -14.700   9.002 1.000 96.320 ? 63  GLN A CD  1 
ATOM 466  N NE2 ? GLN A 1  63 ?  -5.406 -14.989   7.868 1.000 96.320 ? 63  GLN A NE2 1 
ATOM 467  O OE1 ? GLN A 1  63 ?  -7.100 -15.234   9.328 1.000 96.320 ? 63  GLN A OE1 1 
ATOM 468  N N   ? GLN A 1  64 ?  -6.988  -9.975  11.985 1.000 97.430 ? 64  GLN A N   1 
ATOM 469  C CA  ? GLN A 1  64 ?  -8.113  -9.104  12.309 1.000 97.430 ? 64  GLN A CA  1 
ATOM 470  C C   ? GLN A 1  64 ?  -8.998  -8.872  11.087 1.000 97.430 ? 64  GLN A C   1 
ATOM 471  C CB  ? GLN A 1  64 ?  -7.616  -7.766  12.859 1.000 97.430 ? 64  GLN A CB  1 
ATOM 472  O O   ? GLN A 1  64 ?  -8.515  -8.442  10.037 1.000 97.430 ? 64  GLN A O   1 
ATOM 473  C CG  ? GLN A 1  64 ?  -6.675  -7.902  14.048 1.000 97.430 ? 64  GLN A CG  1 
ATOM 474  C CD  ? GLN A 1  64 ?  -6.173  -6.563  14.555 1.000 97.430 ? 64  GLN A CD  1 
ATOM 475  N NE2 ? GLN A 1  64 ?  -4.878  -6.486  14.844 1.000 97.430 ? 64  GLN A NE2 1 
ATOM 476  O OE1 ? GLN A 1  64 ?  -6.941  -5.605  14.685 1.000 97.430 ? 64  GLN A OE1 1 
ATOM 477  N N   ? VAL A 1  65 ? -10.308  -9.257  11.224 1.000 96.990 ? 65  VAL A N   1 
ATOM 478  C CA  ? VAL A 1  65 ? -11.262  -9.035  10.143 1.000 96.990 ? 65  VAL A CA  1 
ATOM 479  C C   ? VAL A 1  65 ? -12.165  -7.852  10.485 1.000 96.990 ? 65  VAL A C   1 
ATOM 480  C CB  ? VAL A 1  65 ? -12.115 -10.295   9.870 1.000 96.990 ? 65  VAL A CB  1 
ATOM 481  O O   ? VAL A 1  65 ? -12.883  -7.881  11.487 1.000 96.990 ? 65  VAL A O   1 
ATOM 482  C CG1 ? VAL A 1  65 ? -13.064 -10.060   8.696 1.000 96.990 ? 65  VAL A CG1 1 
ATOM 483  C CG2 ? VAL A 1  65 ? -11.215 -11.499   9.600 1.000 96.990 ? 65  VAL A CG2 1 
ATOM 484  N N   ? LEU A 1  66 ? -12.057  -6.856   9.662 1.000 97.660 ? 66  LEU A N   1 
ATOM 485  C CA  ? LEU A 1  66 ? -12.791  -5.621   9.913 1.000 97.660 ? 66  LEU A CA  1 
ATOM 486  C C   ? LEU A 1  66 ? -13.658  -5.250   8.715 1.000 97.660 ? 66  LEU A C   1 
ATOM 487  C CB  ? LEU A 1  66 ? -11.824  -4.478  10.232 1.000 97.660 ? 66  LEU A CB  1 
ATOM 488  O O   ? LEU A 1  66 ? -13.277  -5.495   7.568 1.000 97.660 ? 66  LEU A O   1 
ATOM 489  C CG  ? LEU A 1  66 ? -10.920  -4.674  11.450 1.000 97.660 ? 66  LEU A CG  1 
ATOM 490  C CD1 ? LEU A 1  66 ?  -9.733  -3.719  11.388 1.000 97.660 ? 66  LEU A CD1 1 
ATOM 491  C CD2 ? LEU A 1  66 ? -11.709  -4.471  12.739 1.000 97.660 ? 66  LEU A CD2 1 
ATOM 492  N N   ? GLY A 1  67 ? -14.876  -4.691   9.033 1.000 97.540 ? 67  GLY A N   1 
ATOM 493  C CA  ? GLY A 1  67 ? -15.715  -4.150   7.976 1.000 97.540 ? 67  GLY A CA  1 
ATOM 494  C C   ? GLY A 1  67 ? -15.319  -2.746   7.559 1.000 97.540 ? 67  GLY A C   1 
ATOM 495  O O   ? GLY A 1  67 ? -14.483  -2.113   8.208 1.000 97.540 ? 67  GLY A O   1 
ATOM 496  N N   ? VAL A 1  68 ? -15.909  -2.313   6.470 1.000 98.040 ? 68  VAL A N   1 
ATOM 497  C CA  ? VAL A 1  68 ? -15.675  -0.970   5.952 1.000 98.040 ? 68  VAL A CA  1 
ATOM 498  C C   ? VAL A 1  68 ? -16.909  -0.102   6.190 1.000 98.040 ? 68  VAL A C   1 
ATOM 499  C CB  ? VAL A 1  68 ? -15.322  -0.994   4.448 1.000 98.040 ? 68  VAL A CB  1 
ATOM 500  O O   ? VAL A 1  68 ? -18.012  -0.450   5.763 1.000 98.040 ? 68  VAL A O   1 
ATOM 501  C CG1 ? VAL A 1  68 ? -15.182   0.426   3.903 1.000 98.040 ? 68  VAL A CG1 1 
ATOM 502  C CG2 ? VAL A 1  68 ? -14.038  -1.788   4.215 1.000 98.040 ? 68  VAL A CG2 1 
ATOM 503  N N   ? GLU A 1  69 ? -16.662   1.033   6.950 1.000 97.270 ? 69  GLU A N   1 
ATOM 504  C CA  ? GLU A 1  69 ? -17.719   1.980   7.293 1.000 97.270 ? 69  GLU A CA  1 
ATOM 505  C C   ? GLU A 1  69 ? -18.035   2.904   6.120 1.000 97.270 ? 69  GLU A C   1 
ATOM 506  C CB  ? GLU A 1  69 ? -17.324   2.806   8.521 1.000 97.270 ? 69  GLU A CB  1 
ATOM 507  O O   ? GLU A 1  69 ? -19.203   3.165   5.826 1.000 97.270 ? 69  GLU A O   1 
ATOM 508  C CG  ? GLU A 1  69 ? -18.376   3.820   8.944 1.000 97.270 ? 69  GLU A CG  1 
ATOM 509  C CD  ? GLU A 1  69 ? -17.954   4.658  10.141 1.000 97.270 ? 69  GLU A CD  1 
ATOM 510  O OE1 ? GLU A 1  69 ? -18.808   5.372  10.713 1.000 97.270 ? 69  GLU A OE1 1 
ATOM 511  O OE2 ? GLU A 1  69 ? -16.759   4.600  10.509 1.000 97.270 ? 69  GLU A OE2 1 
ATOM 512  N N   ? SER A 1  70 ? -17.051   3.446   5.513 1.000 97.580 ? 70  SER A N   1 
ATOM 513  C CA  ? SER A 1  70 ? -17.226   4.356   4.385 1.000 97.580 ? 70  SER A CA  1 
ATOM 514  C C   ? SER A 1  70 ? -16.043   4.281   3.426 1.000 97.580 ? 70  SER A C   1 
ATOM 515  C CB  ? SER A 1  70 ? -17.404   5.793   4.877 1.000 97.580 ? 70  SER A CB  1 
ATOM 516  O O   ? SER A 1  70 ? -14.938   3.903   3.823 1.000 97.580 ? 70  SER A O   1 
ATOM 517  O OG  ? SER A 1  70 ? -16.277   6.210   5.628 1.000 97.580 ? 70  SER A OG  1 
ATOM 518  N N   ? TYR A 1  71 ? -16.414   4.626   2.056 1.000 97.370 ? 71  TYR A N   1 
ATOM 519  C CA  ? TYR A 1  71 ? -15.439   4.693   0.973 1.000 97.370 ? 71  TYR A CA  1 
ATOM 520  C C   ? TYR A 1  71 ? -15.198   6.135   0.544 1.000 97.370 ? 71  TYR A C   1 
ATOM 521  C CB  ? TYR A 1  71 ? -15.908   3.862  -0.225 1.000 97.370 ? 71  TYR A CB  1 
ATOM 522  O O   ? TYR A 1  71 ? -16.148   6.897   0.346 1.000 97.370 ? 71  TYR A O   1 
ATOM 523  C CG  ? TYR A 1  71 ? -16.226   2.427   0.118 1.000 97.370 ? 71  TYR A CG  1 
ATOM 524  C CD1 ? TYR A 1  71 ? -15.326   1.405  -0.174 1.000 97.370 ? 71  TYR A CD1 1 
ATOM 525  C CD2 ? TYR A 1  71 ? -17.427   2.091   0.734 1.000 97.370 ? 71  TYR A CD2 1 
ATOM 526  C CE1 ? TYR A 1  71 ? -15.616   0.081   0.139 1.000 97.370 ? 71  TYR A CE1 1 
ATOM 527  C CE2 ? TYR A 1  71 ? -17.727   0.770   1.051 1.000 97.370 ? 71  TYR A CE2 1 
ATOM 528  O OH  ? TYR A 1  71 ? -17.109  -1.535   1.062 1.000 97.370 ? 71  TYR A OH  1 
ATOM 529  C CZ  ? TYR A 1  71 ? -16.817  -0.226   0.750 1.000 97.370 ? 71  TYR A CZ  1 
ATOM 530  N N   ? HIS A 1  72 ? -13.925   6.452   0.392 1.000 98.050 ? 72  HIS A N   1 
ATOM 531  C CA  ? HIS A 1  72 ? -13.597   7.790  -0.087 1.000 98.050 ? 72  HIS A CA  1 
ATOM 532  C C   ? HIS A 1  72 ? -12.703   7.729  -1.321 1.000 98.050 ? 72  HIS A C   1 
ATOM 533  C CB  ? HIS A 1  72 ? -12.914   8.601   1.016 1.000 98.050 ? 72  HIS A CB  1 
ATOM 534  O O   ? HIS A 1  72 ? -11.476   7.724  -1.204 1.000 98.050 ? 72  HIS A O   1 
ATOM 535  C CG  ? HIS A 1  72 ? -13.748   8.759   2.248 1.000 98.050 ? 72  HIS A CG  1 
ATOM 536  C CD2 ? HIS A 1  72 ? -13.897   7.958   3.329 1.000 98.050 ? 72  HIS A CD2 1 
ATOM 537  N ND1 ? HIS A 1  72 ? -14.558   9.853   2.463 1.000 98.050 ? 72  HIS A ND1 1 
ATOM 538  C CE1 ? HIS A 1  72 ? -15.171   9.717   3.627 1.000 98.050 ? 72  HIS A CE1 1 
ATOM 539  N NE2 ? HIS A 1  72 ? -14.787   8.576   4.173 1.000 98.050 ? 72  HIS A NE2 1 
ATOM 540  N N   ? MET A 1  73 ? -13.383   7.678  -2.459 1.000 97.580 ? 73  MET A N   1 
ATOM 541  C CA  ? MET A 1  73 ? -12.696   7.673  -3.748 1.000 97.580 ? 73  MET A CA  1 
ATOM 542  C C   ? MET A 1  73 ? -12.313   9.089  -4.166 1.000 97.580 ? 73  MET A C   1 
ATOM 543  C CB  ? MET A 1  73 ? -13.572   7.029  -4.823 1.000 97.580 ? 73  MET A CB  1 
ATOM 544  O O   ? MET A 1  73 ? -13.070  10.034  -3.938 1.000 97.580 ? 73  MET A O   1 
ATOM 545  C CG  ? MET A 1  73 ? -12.891   6.904  -6.176 1.000 97.580 ? 73  MET A CG  1 
ATOM 546  S SD  ? MET A 1  73 ? -13.989   6.174  -7.452 1.000 97.580 ? 73  MET A SD  1 
ATOM 547  C CE  ? MET A 1  73 ? -14.841   4.917  -6.459 1.000 97.580 ? 73  MET A CE  1 
ATOM 548  N N   ? HIS A 1  74 ? -11.038   9.158  -4.721 1.000 97.810 ? 74  HIS A N   1 
ATOM 549  C CA  ? HIS A 1  74 ? -10.696  10.491  -5.204 1.000 97.810 ? 74  HIS A CA  1 
ATOM 550  C C   ? HIS A 1  74 ? -11.752  11.014  -6.173 1.000 97.810 ? 74  HIS A C   1 
ATOM 551  C CB  ? HIS A 1  74 ?  -9.323  10.481  -5.879 1.000 97.810 ? 74  HIS A CB  1 
ATOM 552  O O   ? HIS A 1  74 ? -12.155  10.306  -7.099 1.000 97.810 ? 74  HIS A O   1 
ATOM 553  C CG  ? HIS A 1  74 ?  -8.737  11.844  -6.066 1.000 97.810 ? 74  HIS A CG  1 
ATOM 554  C CD2 ? HIS A 1  74 ?  -7.767  12.496  -5.382 1.000 97.810 ? 74  HIS A CD2 1 
ATOM 555  N ND1 ? HIS A 1  74 ?  -9.154  12.704  -7.059 1.000 97.810 ? 74  HIS A ND1 1 
ATOM 556  C CE1 ? HIS A 1  74 ?  -8.462  13.828  -6.979 1.000 97.810 ? 74  HIS A CE1 1 
ATOM 557  N NE2 ? HIS A 1  74 ?  -7.614  13.728  -5.970 1.000 97.810 ? 74  HIS A NE2 1 
ATOM 558  N N   ? PRO A 1  75 ? -12.214  12.287  -6.012 1.000 96.260 ? 75  PRO A N   1 
ATOM 559  C CA  ? PRO A 1  75 ? -13.324  12.837  -6.795 1.000 96.260 ? 75  PRO A CA  1 
ATOM 560  C C   ? PRO A 1  75 ? -13.001  12.943  -8.283 1.000 96.260 ? 75  PRO A C   1 
ATOM 561  C CB  ? PRO A 1  75 ? -13.534  14.223  -6.181 1.000 96.260 ? 75  PRO A CB  1 
ATOM 562  O O   ? PRO A 1  75 ? -13.911  12.965  -9.116 1.000 96.260 ? 75  PRO A O   1 
ATOM 563  C CG  ? PRO A 1  75 ? -12.908  14.141  -4.827 1.000 96.260 ? 75  PRO A CG  1 
ATOM 564  C CD  ? PRO A 1  75 ? -11.839  13.087  -4.859 1.000 96.260 ? 75  PRO A CD  1 
ATOM 565  N N   ? GLU A 1  76 ? -11.737  12.996  -8.563 1.000 96.410 ? 76  GLU A N   1 
ATOM 566  C CA  ? GLU A 1  76 ? -11.356  13.170  -9.962 1.000 96.410 ? 76  GLU A CA  1 
ATOM 567  C C   ? GLU A 1  76 ? -10.863  11.859 -10.567 1.000 96.410 ? 76  GLU A C   1 
ATOM 568  C CB  ? GLU A 1  76 ? -10.279  14.249 -10.095 1.000 96.410 ? 76  GLU A CB  1 
ATOM 569  O O   ? GLU A 1  76 ? -10.182  11.861 -11.594 1.000 96.410 ? 76  GLU A O   1 
ATOM 570  C CG  ? GLU A 1  76 ? -10.760  15.647  -9.732 1.000 96.410 ? 76  GLU A CG  1 
ATOM 571  C CD  ? GLU A 1  76 ?  -9.711  16.722  -9.968 1.000 96.410 ? 76  GLU A CD  1 
ATOM 572  O OE1 ? GLU A 1  76 ? -10.076  17.917 -10.051 1.000 96.410 ? 76  GLU A OE1 1 
ATOM 573  O OE2 ? GLU A 1  76 ?  -8.516  16.367 -10.070 1.000 96.410 ? 76  GLU A OE2 1 
ATOM 574  N N   ? TYR A 1  77 ? -11.197  10.732  -9.863 1.000 96.450 ? 77  TYR A N   1 
ATOM 575  C CA  ? TYR A 1  77 ? -10.835   9.441 -10.437 1.000 96.450 ? 77  TYR A CA  1 
ATOM 576  C C   ? TYR A 1  77 ? -11.484   9.250 -11.803 1.000 96.450 ? 77  TYR A C   1 
ATOM 577  C CB  ? TYR A 1  77 ? -11.246   8.301  -9.500 1.000 96.450 ? 77  TYR A CB  1 
ATOM 578  O O   ? TYR A 1  77 ? -12.694   9.436 -11.954 1.000 96.450 ? 77  TYR A O   1 
ATOM 579  C CG  ? TYR A 1  77 ? -11.046   6.927 -10.092 1.000 96.450 ? 77  TYR A CG  1 
ATOM 580  C CD1 ? TYR A 1  77 ? -12.123   6.060 -10.269 1.000 96.450 ? 77  TYR A CD1 1 
ATOM 581  C CD2 ? TYR A 1  77 ?  -9.782   6.492 -10.474 1.000 96.450 ? 77  TYR A CD2 1 
ATOM 582  C CE1 ? TYR A 1  77 ? -11.943   4.792 -10.812 1.000 96.450 ? 77  TYR A CE1 1 
ATOM 583  C CE2 ? TYR A 1  77 ?  -9.591   5.226 -11.018 1.000 96.450 ? 77  TYR A CE2 1 
ATOM 584  O OH  ? TYR A 1  77 ? -10.492   3.131 -11.721 1.000 96.450 ? 77  TYR A OH  1 
ATOM 585  C CZ  ? TYR A 1  77 ? -10.676   4.385 -11.183 1.000 96.450 ? 77  TYR A CZ  1 
ATOM 586  N N   ? ASN A 1  78 ? -10.686   8.922 -12.791 1.000 92.810 ? 78  ASN A N   1 
ATOM 587  C CA  ? ASN A 1  78 ? -11.066   8.643 -14.171 1.000 92.810 ? 78  ASN A CA  1 
ATOM 588  C C   ? ASN A 1  78 ? -10.805   7.185 -14.541 1.000 92.810 ? 78  ASN A C   1 
ATOM 589  C CB  ? ASN A 1  78 ? -10.326   9.575 -15.132 1.000 92.810 ? 78  ASN A CB  1 
ATOM 590  O O   ? ASN A 1  78 ?  -9.654   6.782 -14.715 1.000 92.810 ? 78  ASN A O   1 
ATOM 591  C CG  ? ASN A 1  78 ? -10.769   9.402 -16.571 1.000 92.810 ? 78  ASN A CG  1 
ATOM 592  N ND2 ? ASN A 1  78 ? -10.976  10.515 -17.266 1.000 92.810 ? 78  ASN A ND2 1 
ATOM 593  O OD1 ? ASN A 1  78 ? -10.925   8.278 -17.055 1.000 92.810 ? 78  ASN A OD1 1 
ATOM 594  N N   ? ASN A 1  79 ? -11.882   6.380 -14.781 1.000 91.280 ? 79  ASN A N   1 
ATOM 595  C CA  ? ASN A 1  79 ? -11.776   4.935 -14.945 1.000 91.280 ? 79  ASN A CA  1 
ATOM 596  C C   ? ASN A 1  79 ? -11.361   4.561 -16.366 1.000 91.280 ? 79  ASN A C   1 
ATOM 597  C CB  ? ASN A 1  79 ? -13.097   4.254 -14.581 1.000 91.280 ? 79  ASN A CB  1 
ATOM 598  O O   ? ASN A 1  79 ? -10.904   3.443 -16.610 1.000 91.280 ? 79  ASN A O   1 
ATOM 599  C CG  ? ASN A 1  79 ? -14.224   4.625 -15.525 1.000 91.280 ? 79  ASN A CG  1 
ATOM 600  N ND2 ? ASN A 1  79 ? -15.399   4.047 -15.302 1.000 91.280 ? 79  ASN A ND2 1 
ATOM 601  O OD1 ? ASN A 1  79 ? -14.041   5.423 -16.448 1.000 91.280 ? 79  ASN A OD1 1 
ATOM 602  N N   ? VAL A 1  80 ? -11.433   5.663 -17.235 1.000 87.040 ? 80  VAL A N   1 
ATOM 603  C CA  ? VAL A 1  80 ? -10.992   5.431 -18.607 1.000 87.040 ? 80  VAL A CA  1 
ATOM 604  C C   ? VAL A 1  80 ?  -9.475   5.577 -18.693 1.000 87.040 ? 80  VAL A C   1 
ATOM 605  C CB  ? VAL A 1  80 ? -11.678   6.401 -19.595 1.000 87.040 ? 80  VAL A CB  1 
ATOM 606  O O   ? VAL A 1  80 ?  -8.781   4.659 -19.137 1.000 87.040 ? 80  VAL A O   1 
ATOM 607  C CG1 ? VAL A 1  80 ? -11.135   6.203 -21.010 1.000 87.040 ? 80  VAL A CG1 1 
ATOM 608  C CG2 ? VAL A 1  80 ? -13.193   6.206 -19.569 1.000 87.040 ? 80  VAL A CG2 1 
ATOM 609  N N   ? LEU A 1  81 ?  -8.963   6.614 -18.140 1.000 86.870 ? 81  LEU A N   1 
ATOM 610  C CA  ? LEU A 1  81 ?  -7.536   6.908 -18.209 1.000 86.870 ? 81  LEU A CA  1 
ATOM 611  C C   ? LEU A 1  81 ?  -6.816   6.408 -16.961 1.000 86.870 ? 81  LEU A C   1 
ATOM 612  C CB  ? LEU A 1  81 ?  -7.306   8.413 -18.376 1.000 86.870 ? 81  LEU A CB  1 
ATOM 613  O O   ? LEU A 1  81 ?  -5.585   6.439 -16.895 1.000 86.870 ? 81  LEU A O   1 
ATOM 614  C CG  ? LEU A 1  81 ?  -7.811   9.035 -19.679 1.000 86.870 ? 81  LEU A CG  1 
ATOM 615  C CD1 ? LEU A 1  81 ?  -7.629  10.549 -19.649 1.000 86.870 ? 81  LEU A CD1 1 
ATOM 616  C CD2 ? LEU A 1  81 ?  -7.088   8.428 -20.877 1.000 86.870 ? 81  LEU A CD2 1 
ATOM 617  N N   ? ILE A 1  82 ?  -7.624   5.794 -15.959 1.000 89.420 ? 82  ILE A N   1 
ATOM 618  C CA  ? ILE A 1  82 ?  -7.178   5.249 -14.682 1.000 89.420 ? 82  ILE A CA  1 
ATOM 619  C C   ? ILE A 1  82 ?  -6.267   6.255 -13.982 1.000 89.420 ? 82  ILE A C   1 
ATOM 620  C CB  ? ILE A 1  82 ?  -6.446   3.901 -14.867 1.000 89.420 ? 82  ILE A CB  1 
ATOM 621  O O   ? ILE A 1  82 ?  -5.179   5.901 -13.522 1.000 89.420 ? 82  ILE A O   1 
ATOM 622  C CG1 ? ILE A 1  82 ?  -7.345   2.902 -15.605 1.000 89.420 ? 82  ILE A CG1 1 
ATOM 623  C CG2 ? ILE A 1  82 ?  -5.998   3.340 -13.514 1.000 89.420 ? 82  ILE A CG2 1 
ATOM 624  C CD1 ? ILE A 1  82 ?  -6.771   1.494 -15.683 1.000 89.420 ? 82  ILE A CD1 1 
ATOM 625  N N   ? ASN A 1  83 ?  -6.607   7.592 -13.963 1.000 93.070 ? 83  ASN A N   1 
ATOM 626  C CA  ? ASN A 1  83 ?  -5.945   8.680 -13.251 1.000 93.070 ? 83  ASN A CA  1 
ATOM 627  C C   ? ASN A 1  83 ?  -6.548   8.890 -11.864 1.000 93.070 ? 83  ASN A C   1 
ATOM 628  C CB  ? ASN A 1  83 ?  -6.017   9.975 -14.062 1.000 93.070 ? 83  ASN A CB  1 
ATOM 629  O O   ? ASN A 1  83 ?  -7.727   8.607 -11.646 1.000 93.070 ? 83  ASN A O   1 
ATOM 630  C CG  ? ASN A 1  83 ?  -5.075   9.972 -15.251 1.000 93.070 ? 83  ASN A CG  1 
ATOM 631  N ND2 ? ASN A 1  83 ?  -5.266  10.920 -16.160 1.000 93.070 ? 83  ASN A ND2 1 
ATOM 632  O OD1 ? ASN A 1  83 ?  -4.185   9.123 -15.351 1.000 93.070 ? 83  ASN A OD1 1 
ATOM 633  N N   ? ASN A 1  84 ?  -5.732   9.309 -10.930 1.000 96.140 ? 84  ASN A N   1 
ATOM 634  C CA  ? ASN A 1  84 ?  -6.191   9.555  -9.567 1.000 96.140 ? 84  ASN A CA  1 
ATOM 635  C C   ? ASN A 1  84 ?  -6.733   8.283  -8.920 1.000 96.140 ? 84  ASN A C   1 
ATOM 636  C CB  ? ASN A 1  84 ?  -7.254  10.655  -9.549 1.000 96.140 ? 84  ASN A CB  1 
ATOM 637  O O   ? ASN A 1  84 ?  -7.769   8.315  -8.253 1.000 96.140 ? 84  ASN A O   1 
ATOM 638  C CG  ? ASN A 1  84 ?  -6.786  11.930 -10.223 1.000 96.140 ? 84  ASN A CG  1 
ATOM 639  N ND2 ? ASN A 1  84 ?  -7.604  12.457 -11.127 1.000 96.140 ? 84  ASN A ND2 1 
ATOM 640  O OD1 ? ASN A 1  84 ?  -5.699  12.436  -9.935 1.000 96.140 ? 84  ASN A OD1 1 
ATOM 641  N N   ? ASP A 1  85 ?  -6.222   7.099  -9.211 1.000 96.980 ? 85  ASP A N   1 
ATOM 642  C CA  ? ASP A 1  85 ?  -6.634   5.772  -8.764 1.000 96.980 ? 85  ASP A CA  1 
ATOM 643  C C   ? ASP A 1  85 ?  -6.269   5.548  -7.298 1.000 96.980 ? 85  ASP A C   1 
ATOM 644  C CB  ? ASP A 1  85 ?  -5.994   4.690  -9.636 1.000 96.980 ? 85  ASP A CB  1 
ATOM 645  O O   ? ASP A 1  85 ?  -5.338   4.801  -6.992 1.000 96.980 ? 85  ASP A O   1 
ATOM 646  C CG  ? ASP A 1  85 ?  -6.597   3.314  -9.412 1.000 96.980 ? 85  ASP A CG  1 
ATOM 647  O OD1 ? ASP A 1  85 ?  -7.715   3.221  -8.860 1.000 96.980 ? 85  ASP A OD1 1 
ATOM 648  O OD2 ? ASP A 1  85 ?  -5.947   2.314  -9.787 1.000 96.980 ? 85  ASP A OD2 1 
ATOM 649  N N   ? ILE A 1  86 ?  -6.846   6.235  -6.366 1.000 97.940 ? 86  ILE A N   1 
ATOM 650  C CA  ? ILE A 1  86 ?  -6.594   6.147  -4.932 1.000 97.940 ? 86  ILE A CA  1 
ATOM 651  C C   ? ILE A 1  86 ?  -7.921   6.131  -4.175 1.000 97.940 ? 86  ILE A C   1 
ATOM 652  C CB  ? ILE A 1  86 ?  -5.711   7.315  -4.441 1.000 97.940 ? 86  ILE A CB  1 
ATOM 653  O O   ? ILE A 1  86 ?  -8.850   6.862  -4.524 1.000 97.940 ? 86  ILE A O   1 
ATOM 654  C CG1 ? ILE A 1  86 ?  -5.339   7.120  -2.966 1.000 97.940 ? 86  ILE A CG1 1 
ATOM 655  C CG2 ? ILE A 1  86 ?  -6.421   8.655  -4.654 1.000 97.940 ? 86  ILE A CG2 1 
ATOM 656  C CD1 ? ILE A 1  86 ?  -4.210   8.023  -2.488 1.000 97.940 ? 86  ILE A CD1 1 
ATOM 657  N N   ? LEU A 1  87 ?  -7.994   5.191  -3.206 1.000 98.110 ? 87  LEU A N   1 
ATOM 658  C CA  ? LEU A 1  87 ?  -9.186   4.972  -2.393 1.000 98.110 ? 87  LEU A CA  1 
ATOM 659  C C   ? LEU A 1  87 ?  -8.822   4.845  -0.918 1.000 98.110 ? 87  LEU A C   1 
ATOM 660  C CB  ? LEU A 1  87 ?  -9.929   3.717  -2.858 1.000 98.110 ? 87  LEU A CB  1 
ATOM 661  O O   ? LEU A 1  87 ?  -7.930   4.073  -0.559 1.000 98.110 ? 87  LEU A O   1 
ATOM 662  C CG  ? LEU A 1  87 ? -11.137   3.295  -2.021 1.000 98.110 ? 87  LEU A CG  1 
ATOM 663  C CD1 ? LEU A 1  87 ? -12.234   4.351  -2.103 1.000 98.110 ? 87  LEU A CD1 1 
ATOM 664  C CD2 ? LEU A 1  87 ? -11.659   1.937  -2.480 1.000 98.110 ? 87  LEU A CD2 1 
ATOM 665  N N   ? LEU A 1  88 ?  -9.526   5.656  -0.054 1.000 98.570 ? 88  LEU A N   1 
ATOM 666  C CA  ? LEU A 1  88 ?  -9.396   5.539   1.395 1.000 98.570 ? 88  LEU A CA  1 
ATOM 667  C C   ? LEU A 1  88 ? -10.614   4.844   1.995 1.000 98.570 ? 88  LEU A C   1 
ATOM 668  C CB  ? LEU A 1  88 ?  -9.218   6.921   2.030 1.000 98.570 ? 88  LEU A CB  1 
ATOM 669  O O   ? LEU A 1  88 ? -11.753   5.197   1.681 1.000 98.570 ? 88  LEU A O   1 
ATOM 670  C CG  ? LEU A 1  88 ?  -7.891   7.629   1.751 1.000 98.570 ? 88  LEU A CG  1 
ATOM 671  C CD1 ? LEU A 1  88 ?  -7.986   9.102   2.134 1.000 98.570 ? 88  LEU A CD1 1 
ATOM 672  C CD2 ? LEU A 1  88 ?  -6.753   6.948   2.503 1.000 98.570 ? 88  LEU A CD2 1 
ATOM 673  N N   ? LEU A 1  89 ? -10.296   3.832   2.795 1.000 98.490 ? 89  LEU A N   1 
ATOM 674  C CA  ? LEU A 1  89 ? -11.345   3.097   3.495 1.000 98.490 ? 89  LEU A CA  1 
ATOM 675  C C   ? LEU A 1  89 ? -11.344   3.433   4.982 1.000 98.490 ? 89  LEU A C   1 
ATOM 676  C CB  ? LEU A 1  89 ? -11.163   1.589   3.300 1.000 98.490 ? 89  LEU A CB  1 
ATOM 677  O O   ? LEU A 1  89 ? -10.308   3.339   5.644 1.000 98.490 ? 89  LEU A O   1 
ATOM 678  C CG  ? LEU A 1  89 ? -10.997   1.107   1.858 1.000 98.490 ? 89  LEU A CG  1 
ATOM 679  C CD1 ? LEU A 1  89 ? -10.673  -0.383   1.832 1.000 98.490 ? 89  LEU A CD1 1 
ATOM 680  C CD2 ? LEU A 1  89 ? -12.255   1.400   1.048 1.000 98.490 ? 89  LEU A CD2 1 
ATOM 681  N N   ? LYS A 1  90 ? -12.545   3.908   5.484 1.000 98.460 ? 90  LYS A N   1 
ATOM 682  C CA  ? LYS A 1  90 ? -12.727   4.004   6.929 1.000 98.460 ? 90  LYS A CA  1 
ATOM 683  C C   ? LYS A 1  90 ? -13.298   2.709   7.499 1.000 98.460 ? 90  LYS A C   1 
ATOM 684  C CB  ? LYS A 1  90 ? -13.643   5.179   7.278 1.000 98.460 ? 90  LYS A CB  1 
ATOM 685  O O   ? LYS A 1  90 ? -14.373   2.266   7.090 1.000 98.460 ? 90  LYS A O   1 
ATOM 686  C CG  ? LYS A 1  90 ? -13.827   5.398   8.773 1.000 98.460 ? 90  LYS A CG  1 
ATOM 687  C CD  ? LYS A 1  90 ? -12.574   5.986   9.409 1.000 98.460 ? 90  LYS A CD  1 
ATOM 688  C CE  ? LYS A 1  90 ? -12.817   6.384  10.859 1.000 98.460 ? 90  LYS A CE  1 
ATOM 689  N NZ  ? LYS A 1  90 ? -11.550   6.778  11.545 1.000 98.460 ? 90  LYS A NZ  1 
ATOM 690  N N   ? LEU A 1  91 ? -12.527   2.117   8.470 1.000 98.420 ? 91  LEU A N   1 
ATOM 691  C CA  ? LEU A 1  91 ? -12.905   0.824   9.030 1.000 98.420 ? 91  LEU A CA  1 
ATOM 692  C C   ? LEU A 1  91 ? -14.000   0.986  10.079 1.000 98.420 ? 91  LEU A C   1 
ATOM 693  C CB  ? LEU A 1  91 ? -11.689   0.131   9.648 1.000 98.420 ? 91  LEU A CB  1 
ATOM 694  O O   ? LEU A 1  91 ? -14.102   2.035  10.720 1.000 98.420 ? 91  LEU A O   1 
ATOM 695  C CG  ? LEU A 1  91 ? -10.499  -0.109   8.717 1.000 98.420 ? 91  LEU A CG  1 
ATOM 696  C CD1 ? LEU A 1  91 ?  -9.335  -0.718   9.490 1.000 98.420 ? 91  LEU A CD1 1 
ATOM 697  C CD2 ? LEU A 1  91 ? -10.904  -1.009   7.554 1.000 98.420 ? 91  LEU A CD2 1 
ATOM 698  N N   ? THR A 1  92 ? -14.883  -0.086  10.279 1.000 97.890 ? 92  THR A N   1 
ATOM 699  C CA  ? THR A 1  92 ? -15.979  -0.073  11.241 1.000 97.890 ? 92  THR A CA  1 
ATOM 700  C C   ? THR A 1  92 ? -15.445  -0.010  12.669 1.000 97.890 ? 92  THR A C   1 
ATOM 701  C CB  ? THR A 1  92 ? -16.878  -1.313  11.080 1.000 97.890 ? 92  THR A CB  1 
ATOM 702  O O   ? THR A 1  92 ? -16.170   0.367  13.592 1.000 97.890 ? 92  THR A O   1 
ATOM 703  C CG2 ? THR A 1  92 ? -17.639  -1.274   9.759 1.000 97.890 ? 92  THR A CG2 1 
ATOM 704  O OG1 ? THR A 1  92 ? -16.065  -2.493  11.115 1.000 97.890 ? 92  THR A OG1 1 
ATOM 705  N N   ? ALA A 1  93 ? -14.151  -0.389  12.916 1.000 97.830 ? 93  ALA A N   1 
ATOM 706  C CA  ? ALA A 1  93 ? -13.452  -0.336  14.198 1.000 97.830 ? 93  ALA A CA  1 
ATOM 707  C C   ? ALA A 1  93 ? -11.954  -0.124  13.997 1.000 97.830 ? 93  ALA A C   1 
ATOM 708  C CB  ? ALA A 1  93 ? -13.704  -1.615  14.994 1.000 97.830 ? 93  ALA A CB  1 
ATOM 709  O O   ? ALA A 1  93 ? -11.398  -0.514  12.968 1.000 97.830 ? 93  ALA A O   1 
ATOM 710  N N   ? ARG A 1  94 ? -11.321   0.541  15.053 1.000 98.190 ? 94  ARG A N   1 
ATOM 711  C CA  ? ARG A 1  94 ?  -9.873   0.721  15.024 1.000 98.190 ? 94  ARG A CA  1 
ATOM 712  C C   ? ARG A 1  94 ?  -9.153  -0.621  15.096 1.000 98.190 ? 94  ARG A C   1 
ATOM 713  C CB  ? ARG A 1  94 ?  -9.421   1.621  16.176 1.000 98.190 ? 94  ARG A CB  1 
ATOM 714  O O   ? ARG A 1  94 ?  -9.543  -1.501  15.867 1.000 98.190 ? 94  ARG A O   1 
ATOM 715  C CG  ? ARG A 1  94 ?  -9.910   3.056  16.065 1.000 98.190 ? 94  ARG A CG  1 
ATOM 716  C CD  ? ARG A 1  94 ?  -9.421   3.910  17.226 1.000 98.190 ? 94  ARG A CD  1 
ATOM 717  N NE  ? ARG A 1  94 ?  -8.024   4.300  17.058 1.000 98.190 ? 94  ARG A NE  1 
ATOM 718  N NH1 ? ARG A 1  94 ?  -8.073   5.948  18.676 1.000 98.190 ? 94  ARG A NH1 1 
ATOM 719  N NH2 ? ARG A 1  94 ?  -6.140   5.532  17.515 1.000 98.190 ? 94  ARG A NH2 1 
ATOM 720  C CZ  ? ARG A 1  94 ?  -7.415   5.259  17.750 1.000 98.190 ? 94  ARG A CZ  1 
ATOM 721  N N   ? ALA A 1  95 ?  -8.121  -0.794  14.221 1.000 98.100 ? 95  ALA A N   1 
ATOM 722  C CA  ? ALA A 1  95 ?  -7.278  -1.986  14.284 1.000 98.100 ? 95  ALA A CA  1 
ATOM 723  C C   ? ALA A 1  95 ?  -6.490  -2.033  15.589 1.000 98.100 ? 95  ALA A C   1 
ATOM 724  C CB  ? ALA A 1  95 ?  -6.327  -2.029  13.090 1.000 98.100 ? 95  ALA A CB  1 
ATOM 725  O O   ? ALA A 1  95 ?  -6.044  -0.998  16.090 1.000 98.100 ? 95  ALA A O   1 
ATOM 726  N N   ? LYS A 1  96 ?  -6.396  -3.222  16.193 1.000 98.070 ? 96  LYS A N   1 
ATOM 727  C CA  ? LYS A 1  96 ?  -5.514  -3.423  17.340 1.000 98.070 ? 96  LYS A CA  1 
ATOM 728  C C   ? LYS A 1  96 ?  -4.056  -3.524  16.901 1.000 98.070 ? 96  LYS A C   1 
ATOM 729  C CB  ? LYS A 1  96 ?  -5.917  -4.679  18.114 1.000 98.070 ? 96  LYS A CB  1 
ATOM 730  O O   ? LYS A 1  96 ?  -3.651  -4.522  16.301 1.000 98.070 ? 96  LYS A O   1 
ATOM 731  C CG  ? LYS A 1  96 ?  -5.164  -4.868  19.422 1.000 98.070 ? 96  LYS A CG  1 
ATOM 732  C CD  ? LYS A 1  96 ?  -5.650  -6.101  20.173 1.000 98.070 ? 96  LYS A CD  1 
ATOM 733  C CE  ? LYS A 1  96 ?  -4.860  -6.322  21.457 1.000 98.070 ? 96  LYS A CE  1 
ATOM 734  N NZ  ? LYS A 1  96 ?  -5.332  -7.531  22.196 1.000 98.070 ? 96  LYS A NZ  1 
ATOM 735  N N   ? LEU A 1  97 ?  -3.302  -2.441  17.192 1.000 98.230 ? 97  LEU A N   1 
ATOM 736  C CA  ? LEU A 1  97 ?  -1.906  -2.433  16.770 1.000 98.230 ? 97  LEU A CA  1 
ATOM 737  C C   ? LEU A 1  97 ?  -1.057  -3.312  17.683 1.000 98.230 ? 97  LEU A C   1 
ATOM 738  C CB  ? LEU A 1  97 ?  -1.356  -1.004  16.763 1.000 98.230 ? 97  LEU A CB  1 
ATOM 739  O O   ? LEU A 1  97 ?  -1.163  -3.227  18.908 1.000 98.230 ? 97  LEU A O   1 
ATOM 740  C CG  ? LEU A 1  97 ?  -2.116   0.010  15.907 1.000 98.230 ? 97  LEU A CG  1 
ATOM 741  C CD1 ? LEU A 1  97 ?  -1.406   1.359  15.928 1.000 98.230 ? 97  LEU A CD1 1 
ATOM 742  C CD2 ? LEU A 1  97 ?  -2.264  -0.500  14.477 1.000 98.230 ? 97  LEU A CD2 1 
ATOM 743  N N   ? ASN A 1  98 ?  -0.149  -4.186  17.060 1.000 97.460 ? 98  ASN A N   1 
ATOM 744  C CA  ? ASN A 1  98 ?   0.779  -5.108  17.706 1.000 97.460 ? 98  ASN A CA  1 
ATOM 745  C C   ? ASN A 1  98 ?   1.874  -5.565  16.747 1.000 97.460 ? 98  ASN A C   1 
ATOM 746  C CB  ? ASN A 1  98 ?   0.029  -6.316  18.272 1.000 97.460 ? 98  ASN A CB  1 
ATOM 747  O O   ? ASN A 1  98 ?   2.100  -4.936  15.712 1.000 97.460 ? 98  ASN A O   1 
ATOM 748  C CG  ? ASN A 1  98 ?  -0.742  -7.073  17.210 1.000 97.460 ? 98  ASN A CG  1 
ATOM 749  N ND2 ? ASN A 1  98 ?  -1.892  -7.619  17.588 1.000 97.460 ? 98  ASN A ND2 1 
ATOM 750  O OD1 ? ASN A 1  98 ?  -0.308  -7.169  16.059 1.000 97.460 ? 98  ASN A OD1 1 
ATOM 751  N N   ? LYS A 1  99 ?   2.541  -6.612  17.133 1.000 96.880 ? 99  LYS A N   1 
ATOM 752  C CA  ? LYS A 1  99 ?   3.670  -7.041  16.313 1.000 96.880 ? 99  LYS A CA  1 
ATOM 753  C C   ? LYS A 1  99 ?   3.205  -7.508  14.937 1.000 96.880 ? 99  LYS A C   1 
ATOM 754  C CB  ? LYS A 1  99 ?   4.446  -8.160  17.011 1.000 96.880 ? 99  LYS A CB  1 
ATOM 755  O O   ? LYS A 1  99 ?   4.002  -7.586  14.000 1.000 96.880 ? 99  LYS A O   1 
ATOM 756  C CG  ? LYS A 1  99 ?   3.651  -9.444  17.194 1.000 96.880 ? 99  LYS A CG  1 
ATOM 757  C CD  ? LYS A 1  99 ?   4.476 -10.518  17.890 1.000 96.880 ? 99  LYS A CD  1 
ATOM 758  C CE  ? LYS A 1  99 ?   3.667 -11.789  18.113 1.000 96.880 ? 99  LYS A CE  1 
ATOM 759  N NZ  ? LYS A 1  99 ?   4.471 -12.845  18.799 1.000 96.880 ? 99  LYS A NZ  1 
ATOM 760  N N   ? TYR A 1 100 ?   1.853  -7.725  14.649 1.000 97.210 ? 100 TYR A N   1 
ATOM 761  C CA  ? TYR A 1 100 ?   1.322  -8.275  13.407 1.000 97.210 ? 100 TYR A CA  1 
ATOM 762  C C   ? TYR A 1 100 ?   0.650  -7.190  12.573 1.000 97.210 ? 100 TYR A C   1 
ATOM 763  C CB  ? TYR A 1 100 ?   0.325  -9.401  13.700 1.000 97.210 ? 100 TYR A CB  1 
ATOM 764  O O   ? TYR A 1 100 ?   0.522  -7.326  11.354 1.000 97.210 ? 100 TYR A O   1 
ATOM 765  C CG  ? TYR A 1 100 ?   0.859 -10.454  14.641 1.000 97.210 ? 100 TYR A CG  1 
ATOM 766  C CD1 ? TYR A 1 100 ?   1.978 -11.212  14.306 1.000 97.210 ? 100 TYR A CD1 1 
ATOM 767  C CD2 ? TYR A 1 100 ?   0.244 -10.692  15.865 1.000 97.210 ? 100 TYR A CD2 1 
ATOM 768  C CE1 ? TYR A 1 100 ?   2.472 -12.185  15.170 1.000 97.210 ? 100 TYR A CE1 1 
ATOM 769  C CE2 ? TYR A 1 100 ?   0.729 -11.662  16.737 1.000 97.210 ? 100 TYR A CE2 1 
ATOM 770  O OH  ? TYR A 1 100 ?   2.326 -13.364  17.239 1.000 97.210 ? 100 TYR A OH  1 
ATOM 771  C CZ  ? TYR A 1 100 ?   1.842 -12.402  16.381 1.000 97.210 ? 100 TYR A CZ  1 
ATOM 772  N N   ? VAL A 1 101 ?   0.175  -6.182  13.259 1.000 98.320 ? 101 VAL A N   1 
ATOM 773  C CA  ? VAL A 1 101 ?  -0.558  -5.107  12.599 1.000 98.320 ? 101 VAL A CA  1 
ATOM 774  C C   ? VAL A 1 101 ?   0.032  -3.757  13.000 1.000 98.320 ? 101 VAL A C   1 
ATOM 775  C CB  ? VAL A 1 101 ?  -2.064  -5.153  12.940 1.000 98.320 ? 101 VAL A CB  1 
ATOM 776  O O   ? VAL A 1 101 ?  -0.001  -3.382  14.174 1.000 98.320 ? 101 VAL A O   1 
ATOM 777  C CG1 ? VAL A 1 101 ?  -2.813  -4.027  12.232 1.000 98.320 ? 101 VAL A CG1 1 
ATOM 778  C CG2 ? VAL A 1 101 ?  -2.654  -6.511  12.564 1.000 98.320 ? 101 VAL A CG2 1 
ATOM 779  N N   ? GLN A 1 102 ?   0.621  -3.132  11.961 1.000 98.350 ? 102 GLN A N   1 
ATOM 780  C CA  ? GLN A 1 102 ?   1.181  -1.800  12.162 1.000 98.350 ? 102 GLN A CA  1 
ATOM 781  C C   ? GLN A 1 102 ?   0.801  -0.865  11.017 1.000 98.350 ? 102 GLN A C   1 
ATOM 782  C CB  ? GLN A 1 102 ?   2.702  -1.871  12.299 1.000 98.350 ? 102 GLN A CB  1 
ATOM 783  O O   ? GLN A 1 102 ?   0.434  -1.321   9.932 1.000 98.350 ? 102 GLN A O   1 
ATOM 784  C CG  ? GLN A 1 102 ?   3.176  -2.748  13.451 1.000 98.350 ? 102 GLN A CG  1 
ATOM 785  C CD  ? GLN A 1 102 ?   3.010  -2.080  14.803 1.000 98.350 ? 102 GLN A CD  1 
ATOM 786  N NE2 ? GLN A 1 102 ?   3.180  -2.853  15.871 1.000 98.350 ? 102 GLN A NE2 1 
ATOM 787  O OE1 ? GLN A 1 102 ?   2.733  -0.880  14.888 1.000 98.350 ? 102 GLN A OE1 1 
ATOM 788  N N   ? VAL A 1 103 ?   0.960   0.492  11.336 1.000 98.440 ? 103 VAL A N   1 
ATOM 789  C CA  ? VAL A 1 103 ?   0.720   1.513  10.322 1.000 98.440 ? 103 VAL A CA  1 
ATOM 790  C C   ? VAL A 1 103 ?   2.016   1.812   9.572 1.000 98.440 ? 103 VAL A C   1 
ATOM 791  C CB  ? VAL A 1 103 ?   0.152   2.808  10.944 1.000 98.440 ? 103 VAL A CB  1 
ATOM 792  O O   ? VAL A 1 103 ?   3.102   1.772  10.156 1.000 98.440 ? 103 VAL A O   1 
ATOM 793  C CG1 ? VAL A 1 103 ?  -1.137   2.520  11.710 1.000 98.440 ? 103 VAL A CG1 1 
ATOM 794  C CG2 ? VAL A 1 103 ?   1.188   3.457  11.861 1.000 98.440 ? 103 VAL A CG2 1 
ATOM 795  N N   ? ILE A 1 104 ?   1.870   2.114   8.264 1.000 98.330 ? 104 ILE A N   1 
ATOM 796  C CA  ? ILE A 1 104 ?   3.005   2.574   7.471 1.000 98.330 ? 104 ILE A CA  1 
ATOM 797  C C   ? ILE A 1 104 ?   2.883   4.074   7.217 1.000 98.330 ? 104 ILE A C   1 
ATOM 798  C CB  ? ILE A 1 104 ?   3.106   1.809   6.132 1.000 98.330 ? 104 ILE A CB  1 
ATOM 799  O O   ? ILE A 1 104 ?   1.795   4.574   6.922 1.000 98.330 ? 104 ILE A O   1 
ATOM 800  C CG1 ? ILE A 1 104 ?   4.427   2.139   5.427 1.000 98.330 ? 104 ILE A CG1 1 
ATOM 801  C CG2 ? ILE A 1 104 ?   1.909   2.134   5.234 1.000 98.330 ? 104 ILE A CG2 1 
ATOM 802  C CD1 ? ILE A 1 104 ?   4.781   1.182   4.297 1.000 98.330 ? 104 ILE A CD1 1 
ATOM 803  N N   ? PRO A 1 105 ?   4.055   4.789   7.451 1.000 97.750 ? 105 PRO A N   1 
ATOM 804  C CA  ? PRO A 1 105 ?   3.990   6.244   7.294 1.000 97.750 ? 105 PRO A CA  1 
ATOM 805  C C   ? PRO A 1 105 ?   3.752   6.672   5.848 1.000 97.750 ? 105 PRO A C   1 
ATOM 806  C CB  ? PRO A 1 105 ?   5.363   6.712   7.783 1.000 97.750 ? 105 PRO A CB  1 
ATOM 807  O O   ? PRO A 1 105 ?   4.172   5.979   4.918 1.000 97.750 ? 105 PRO A O   1 
ATOM 808  C CG  ? PRO A 1 105 ?   6.258   5.529   7.601 1.000 97.750 ? 105 PRO A CG  1 
ATOM 809  C CD  ? PRO A 1 105 ?   5.432   4.281   7.736 1.000 97.750 ? 105 PRO A CD  1 
ATOM 810  N N   ? LEU A 1 106 ?   3.054   7.926   5.732 1.000 97.510 ? 106 LEU A N   1 
ATOM 811  C CA  ? LEU A 1 106 ?   2.873   8.559   4.430 1.000 97.510 ? 106 LEU A CA  1 
ATOM 812  C C   ? LEU A 1 106 ?   4.083   9.414   4.068 1.000 97.510 ? 106 LEU A C   1 
ATOM 813  C CB  ? LEU A 1 106 ?   1.606   9.418   4.423 1.000 97.510 ? 106 LEU A CB  1 
ATOM 814  O O   ? LEU A 1 106 ?   4.758   9.947   4.951 1.000 97.510 ? 106 LEU A O   1 
ATOM 815  C CG  ? LEU A 1 106 ?   0.283   8.676   4.622 1.000 97.510 ? 106 LEU A CG  1 
ATOM 816  C CD1 ? LEU A 1 106 ?  -0.875   9.666   4.685 1.000 97.510 ? 106 LEU A CD1 1 
ATOM 817  C CD2 ? LEU A 1 106 ?   0.065   7.661   3.505 1.000 97.510 ? 106 LEU A CD2 1 
ATOM 818  N N   ? PRO A 1 107 ?   4.383   9.521   2.788 1.000 96.280 ? 107 PRO A N   1 
ATOM 819  C CA  ? PRO A 1 107 ?   5.550  10.296   2.361 1.000 96.280 ? 107 PRO A CA  1 
ATOM 820  C C   ? PRO A 1 107 ?   5.409  11.787   2.658 1.000 96.280 ? 107 PRO A C   1 
ATOM 821  C CB  ? PRO A 1 107 ?   5.609  10.043   0.853 1.000 96.280 ? 107 PRO A CB  1 
ATOM 822  O O   ? PRO A 1 107 ?   4.291  12.307   2.707 1.000 96.280 ? 107 PRO A O   1 
ATOM 823  C CG  ? PRO A 1 107 ?   4.189   9.809   0.449 1.000 96.280 ? 107 PRO A CG  1 
ATOM 824  C CD  ? PRO A 1 107 ?   3.490   9.083   1.562 1.000 96.280 ? 107 PRO A CD  1 
ATOM 825  N N   ? LYS A 1 108 ?   6.567  12.472   2.827 1.000 91.610 ? 108 LYS A N   1 
ATOM 826  C CA  ? LYS A 1 108 ?   6.614  13.922   2.989 1.000 91.610 ? 108 LYS A CA  1 
ATOM 827  C C   ? LYS A 1 108 ?   6.914  14.614   1.662 1.000 91.610 ? 108 LYS A C   1 
ATOM 828  C CB  ? LYS A 1 108 ?   7.661  14.313   4.033 1.000 91.610 ? 108 LYS A CB  1 
ATOM 829  O O   ? LYS A 1 108 ?   6.529  15.767   1.456 1.000 91.610 ? 108 LYS A O   1 
ATOM 830  C CG  ? LYS A 1 108 ?   7.330  13.853   5.445 1.000 91.610 ? 108 LYS A CG  1 
ATOM 831  C CD  ? LYS A 1 108 ?   8.387  14.307   6.443 1.000 91.610 ? 108 LYS A CD  1 
ATOM 832  C CE  ? LYS A 1 108 ?   8.083  13.803   7.848 1.000 91.610 ? 108 LYS A CE  1 
ATOM 833  N NZ  ? LYS A 1 108 ?   9.127  14.230   8.827 1.000 91.610 ? 108 LYS A NZ  1 
ATOM 834  N N   ? SER A 1 109 ?   7.619  13.878   0.767 1.000 90.060 ? 109 SER A N   1 
ATOM 835  C CA  ? SER A 1 109 ?   7.980  14.394  -0.549 1.000 90.060 ? 109 SER A CA  1 
ATOM 836  C C   ? SER A 1 109 ?   8.134  13.265  -1.563 1.000 90.060 ? 109 SER A C   1 
ATOM 837  C CB  ? SER A 1 109 ?   9.278  15.200  -0.471 1.000 90.060 ? 109 SER A CB  1 
ATOM 838  O O   ? SER A 1 109 ?   8.050  12.088  -1.207 1.000 90.060 ? 109 SER A O   1 
ATOM 839  O OG  ? SER A 1 109 ?  10.360  14.374  -0.075 1.000 90.060 ? 109 SER A OG  1 
ATOM 840  N N   ? ASP A 1 110 ?   8.432  13.734  -2.790 1.000 87.100 ? 110 ASP A N   1 
ATOM 841  C CA  ? ASP A 1 110 ?   8.645  12.787  -3.880 1.000 87.100 ? 110 ASP A CA  1 
ATOM 842  C C   ? ASP A 1 110 ?  10.014  12.120  -3.768 1.000 87.100 ? 110 ASP A C   1 
ATOM 843  C CB  ? ASP A 1 110 ?   8.511  13.488  -5.234 1.000 87.100 ? 110 ASP A CB  1 
ATOM 844  O O   ? ASP A 1 110 ?  10.902  12.624  -3.078 1.000 87.100 ? 110 ASP A O   1 
ATOM 845  C CG  ? ASP A 1 110 ?   7.066  13.734  -5.633 1.000 87.100 ? 110 ASP A CG  1 
ATOM 846  O OD1 ? ASP A 1 110 ?   6.162  13.058  -5.098 1.000 87.100 ? 110 ASP A OD1 1 
ATOM 847  O OD2 ? ASP A 1 110 ?   6.831  14.610  -6.494 1.000 87.100 ? 110 ASP A OD2 1 
ATOM 848  N N   ? LEU A 1 111 ?  10.193  10.927  -4.526 1.000 88.210 ? 111 LEU A N   1 
ATOM 849  C CA  ? LEU A 1 111 ?  11.439  10.170  -4.527 1.000 88.210 ? 111 LEU A CA  1 
ATOM 850  C C   ? LEU A 1 111 ?  12.190  10.361  -5.841 1.000 88.210 ? 111 LEU A C   1 
ATOM 851  C CB  ? LEU A 1 111 ?  11.163   8.682  -4.296 1.000 88.210 ? 111 LEU A CB  1 
ATOM 852  O O   ? LEU A 1 111 ?  11.572  10.500  -6.899 1.000 88.210 ? 111 LEU A O   1 
ATOM 853  C CG  ? LEU A 1 111 ?  10.651   8.295  -2.907 1.000 88.210 ? 111 LEU A CG  1 
ATOM 854  C CD1 ? LEU A 1 111 ?  10.177   6.846  -2.901 1.000 88.210 ? 111 LEU A CD1 1 
ATOM 855  C CD2 ? LEU A 1 111 ?  11.736   8.512  -1.858 1.000 88.210 ? 111 LEU A CD2 1 
ATOM 856  N N   ? PRO A 1 112 ?  13.530  10.405  -5.754 1.000 89.690 ? 112 PRO A N   1 
ATOM 857  C CA  ? PRO A 1 112 ?  14.307  10.454  -6.995 1.000 89.690 ? 112 PRO A CA  1 
ATOM 858  C C   ? PRO A 1 112 ?  14.257   9.142  -7.775 1.000 89.690 ? 112 PRO A C   1 
ATOM 859  C CB  ? PRO A 1 112 ?  15.729  10.748  -6.510 1.000 89.690 ? 112 PRO A CB  1 
ATOM 860  O O   ? PRO A 1 112 ?  13.990   8.086  -7.196 1.000 89.690 ? 112 PRO A O   1 
ATOM 861  C CG  ? PRO A 1 112 ?  15.779  10.200  -5.121 1.000 89.690 ? 112 PRO A CG  1 
ATOM 862  C CD  ? PRO A 1 112 ?  14.410  10.314  -4.513 1.000 89.690 ? 112 PRO A CD  1 
ATOM 863  N N   ? PRO A 1 113 ?  14.521   9.300  -9.110 1.000 90.220 ? 113 PRO A N   1 
ATOM 864  C CA  ? PRO A 1 113 ?  14.653   8.064  -9.883 1.000 90.220 ? 113 PRO A CA  1 
ATOM 865  C C   ? PRO A 1 113 ?  15.732   7.135  -9.331 1.000 90.220 ? 113 PRO A C   1 
ATOM 866  C CB  ? PRO A 1 113 ?  15.024   8.561 -11.283 1.000 90.220 ? 113 PRO A CB  1 
ATOM 867  O O   ? PRO A 1 113 ?  16.664   7.593  -8.665 1.000 90.220 ? 113 PRO A O   1 
ATOM 868  C CG  ? PRO A 1 113 ?  14.556   9.980 -11.320 1.000 90.220 ? 113 PRO A CG  1 
ATOM 869  C CD  ? PRO A 1 113 ?  14.635  10.546  -9.932 1.000 90.220 ? 113 PRO A CD  1 
ATOM 870  N N   ? ASP A 1 114 ?  15.603   5.810  -9.490 1.000 90.640 ? 114 ASP A N   1 
ATOM 871  C CA  ? ASP A 1 114 ?  16.564   4.757  -9.178 1.000 90.640 ? 114 ASP A CA  1 
ATOM 872  C C   ? ASP A 1 114 ?  16.493   4.368  -7.703 1.000 90.640 ? 114 ASP A C   1 
ATOM 873  C CB  ? ASP A 1 114 ?  17.983   5.201  -9.538 1.000 90.640 ? 114 ASP A CB  1 
ATOM 874  O O   ? ASP A 1 114 ?  17.334   3.610  -7.214 1.000 90.640 ? 114 ASP A O   1 
ATOM 875  C CG  ? ASP A 1 114 ?  18.196   5.355 -11.033 1.000 90.640 ? 114 ASP A CG  1 
ATOM 876  O OD1 ? ASP A 1 114 ?  17.681   4.524 -11.811 1.000 90.640 ? 114 ASP A OD1 1 
ATOM 877  O OD2 ? ASP A 1 114 ?  18.887   6.316 -11.437 1.000 90.640 ? 114 ASP A OD2 1 
ATOM 878  N N   ? THR A 1 115 ?  15.551   5.073  -7.024 1.000 94.090 ? 115 THR A N   1 
ATOM 879  C CA  ? THR A 1 115 ?  15.276   4.673  -5.648 1.000 94.090 ? 115 THR A CA  1 
ATOM 880  C C   ? THR A 1 115 ?  14.768   3.235  -5.594 1.000 94.090 ? 115 THR A C   1 
ATOM 881  C CB  ? THR A 1 115 ?  14.246   5.609  -4.989 1.000 94.090 ? 115 THR A CB  1 
ATOM 882  O O   ? THR A 1 115 ?  13.891   2.851  -6.370 1.000 94.090 ? 115 THR A O   1 
ATOM 883  C CG2 ? THR A 1 115 ?  13.998   5.217  -3.536 1.000 94.090 ? 115 THR A CG2 1 
ATOM 884  O OG1 ? THR A 1 115 ?  14.736   6.955  -5.032 1.000 94.090 ? 115 THR A OG1 1 
ATOM 885  N N   ? ARG A 1 116 ?  15.279   2.414  -4.623 1.000 93.710 ? 116 ARG A N   1 
ATOM 886  C CA  ? ARG A 1 116 ?  14.859   1.031  -4.426 1.000 93.710 ? 116 ARG A CA  1 
ATOM 887  C C   ? ARG A 1 116 ?  13.604   0.957  -3.563 1.000 93.710 ? 116 ARG A C   1 
ATOM 888  C CB  ? ARG A 1 116 ?  15.983   0.213  -3.787 1.000 93.710 ? 116 ARG A CB  1 
ATOM 889  O O   ? ARG A 1 116 ?  13.527   1.601  -2.514 1.000 93.710 ? 116 ARG A O   1 
ATOM 890  C CG  ? ARG A 1 116 ?  17.193   0.019  -4.687 1.000 93.710 ? 116 ARG A CG  1 
ATOM 891  C CD  ? ARG A 1 116 ?  18.237  -0.882  -4.043 1.000 93.710 ? 116 ARG A CD  1 
ATOM 892  N NE  ? ARG A 1 116 ?  19.451  -0.962  -4.849 1.000 93.710 ? 116 ARG A NE  1 
ATOM 893  N NH1 ? ARG A 1 116 ?  19.732  -3.238  -4.575 1.000 93.710 ? 116 ARG A NH1 1 
ATOM 894  N NH2 ? ARG A 1 116 ?  21.227  -2.038  -5.831 1.000 93.710 ? 116 ARG A NH2 1 
ATOM 895  C CZ  ? ARG A 1 116 ?  20.134  -2.079  -5.083 1.000 93.710 ? 116 ARG A CZ  1 
ATOM 896  N N   ? CYS A 1 117 ?  12.729   0.123  -3.987 1.000 94.260 ? 117 CYS A N   1 
ATOM 897  C CA  ? CYS A 1 117 ?  11.443   0.001  -3.309 1.000 94.260 ? 117 CYS A CA  1 
ATOM 898  C C   ? CYS A 1 117 ?  11.023  -1.460  -3.194 1.000 94.260 ? 117 CYS A C   1 
ATOM 899  C CB  ? CYS A 1 117 ?  10.367   0.792  -4.053 1.000 94.260 ? 117 CYS A CB  1 
ATOM 900  O O   ? CYS A 1 117 ?  11.577  -2.325  -3.875 1.000 94.260 ? 117 CYS A O   1 
ATOM 901  S SG  ? CYS A 1 117 ?  10.775   2.537  -4.282 1.000 94.260 ? 117 CYS A SG  1 
ATOM 902  N N   ? SER A 1 118 ?  10.075  -1.654  -2.303 1.000 93.250 ? 118 SER A N   1 
ATOM 903  C CA  ? SER A 1 118 ?   9.559  -3.010  -2.144 1.000 93.250 ? 118 SER A CA  1 
ATOM 904  C C   ? SER A 1 118 ?   8.047  -3.052  -2.333 1.000 93.250 ? 118 SER A C   1 
ATOM 905  C CB  ? SER A 1 118 ?   9.925  -3.565  -0.767 1.000 93.250 ? 118 SER A CB  1 
ATOM 906  O O   ? SER A 1 118 ?   7.357  -2.060  -2.087 1.000 93.250 ? 118 SER A O   1 
ATOM 907  O OG  ? SER A 1 118 ?   9.289  -2.823   0.259 1.000 93.250 ? 118 SER A OG  1 
ATOM 908  N N   ? LEU A 1 119 ?   7.558  -4.256  -2.738 1.000 91.470 ? 119 LEU A N   1 
ATOM 909  C CA  ? LEU A 1 119 ?   6.142  -4.560  -2.919 1.000 91.470 ? 119 LEU A CA  1 
ATOM 910  C C   ? LEU A 1 119 ?   5.766  -5.851  -2.199 1.000 91.470 ? 119 LEU A C   1 
ATOM 911  C CB  ? LEU A 1 119 ?   5.804  -4.674  -4.407 1.000 91.470 ? 119 LEU A CB  1 
ATOM 912  O O   ? LEU A 1 119 ?   6.580  -6.772  -2.102 1.000 91.470 ? 119 LEU A O   1 
ATOM 913  C CG  ? LEU A 1 119 ?   6.125  -3.454  -5.271 1.000 91.470 ? 119 LEU A CG  1 
ATOM 914  C CD1 ? LEU A 1 119 ?   6.052  -3.818  -6.751 1.000 91.470 ? 119 LEU A CD1 1 
ATOM 915  C CD2 ? LEU A 1 119 ?   5.175  -2.306  -4.950 1.000 91.470 ? 119 LEU A CD2 1 
ATOM 916  N N   ? ALA A 1 120 ?   4.573  -5.877  -1.789 1.000 91.380 ? 120 ALA A N   1 
ATOM 917  C CA  ? ALA A 1 120 ?   4.036  -7.099  -1.196 1.000 91.380 ? 120 ALA A CA  1 
ATOM 918  C C   ? ALA A 1 120 ?   2.571  -7.295  -1.577 1.000 91.380 ? 120 ALA A C   1 
ATOM 919  C CB  ? ALA A 1 120 ?   4.187  -7.064   0.323 1.000 91.380 ? 120 ALA A CB  1 
ATOM 920  O O   ? ALA A 1 120 ?   1.831  -6.323  -1.744 1.000 91.380 ? 120 ALA A O   1 
ATOM 921  N N   ? GLY A 1 121 ?   2.197  -8.542  -1.726 1.000 90.020 ? 121 GLY A N   1 
ATOM 922  C CA  ? GLY A 1 121 ?   0.817  -8.828  -2.087 1.000 90.020 ? 121 GLY A CA  1 
ATOM 923  C C   ? GLY A 1 121 ?   0.516 -10.313  -2.160 1.000 90.020 ? 121 GLY A C   1 
ATOM 924  O O   ? GLY A 1 121 ?   1.419 -11.142  -2.035 1.000 90.020 ? 121 GLY A O   1 
ATOM 925  N N   ? TRP A 1 122 ?  -0.797 -10.738  -2.228 1.000 86.060 ? 122 TRP A N   1 
ATOM 926  C CA  ? TRP A 1 122 ?  -1.291 -12.110  -2.198 1.000 86.060 ? 122 TRP A CA  1 
ATOM 927  C C   ? TRP A 1 122 ?  -1.797 -12.536  -3.572 1.000 86.060 ? 122 TRP A C   1 
ATOM 928  C CB  ? TRP A 1 122 ?  -2.407 -12.259  -1.160 1.000 86.060 ? 122 TRP A CB  1 
ATOM 929  O O   ? TRP A 1 122 ?  -2.471 -13.561  -3.702 1.000 86.060 ? 122 TRP A O   1 
ATOM 930  C CG  ? TRP A 1 122 ?  -1.933 -12.171   0.259 1.000 86.060 ? 122 TRP A CG  1 
ATOM 931  C CD1 ? TRP A 1 122 ?  -1.530 -13.204   1.059 1.000 86.060 ? 122 TRP A CD1 1 
ATOM 932  C CD2 ? TRP A 1 122 ?  -1.819 -10.984   1.050 1.000 86.060 ? 122 TRP A CD2 1 
ATOM 933  C CE2 ? TRP A 1 122 ?  -1.339 -11.372   2.320 1.000 86.060 ? 122 TRP A CE2 1 
ATOM 934  C CE3 ? TRP A 1 122 ?  -2.075  -9.628   0.806 1.000 86.060 ? 122 TRP A CE3 1 
ATOM 935  N NE1 ? TRP A 1 122 ?  -1.171 -12.730   2.299 1.000 86.060 ? 122 TRP A NE1 1 
ATOM 936  C CH2 ? TRP A 1 122 ?  -1.368  -9.131   3.081 1.000 86.060 ? 122 TRP A CH2 1 
ATOM 937  C CZ2 ? TRP A 1 122 ?  -1.109 -10.451   3.345 1.000 86.060 ? 122 TRP A CZ2 1 
ATOM 938  C CZ3 ? TRP A 1 122 ?  -1.846  -8.713   1.828 1.000 86.060 ? 122 TRP A CZ3 1 
ATOM 939  N N   ? GLY A 1 123 ?  -1.548 -11.661  -4.624 1.000 70.520 ? 123 GLY A N   1 
ATOM 940  C CA  ? GLY A 1 123 ?  -1.988 -11.906  -5.989 1.000 70.520 ? 123 GLY A CA  1 
ATOM 941  C C   ? GLY A 1 123 ?  -1.197 -12.999  -6.683 1.000 70.520 ? 123 GLY A C   1 
ATOM 942  O O   ? GLY A 1 123 ?  -0.697 -13.919  -6.033 1.000 70.520 ? 123 GLY A O   1 
ATOM 943  N N   ? LEU A 1 124 ?  -1.251 -13.120  -8.052 1.000 66.690 ? 124 LEU A N   1 
ATOM 944  C CA  ? LEU A 1 124 ?  -0.555 -14.109  -8.867 1.000 66.690 ? 124 LEU A CA  1 
ATOM 945  C C   ? LEU A 1 124 ?   0.955 -13.997  -8.687 1.000 66.690 ? 124 LEU A C   1 
ATOM 946  C CB  ? LEU A 1 124 ?  -0.918 -13.938 -10.344 1.000 66.690 ? 124 LEU A CB  1 
ATOM 947  O O   ? LEU A 1 124 ?   1.505 -12.894  -8.693 1.000 66.690 ? 124 LEU A O   1 
ATOM 948  C CG  ? LEU A 1 124 ?  -2.366 -14.250 -10.727 1.000 66.690 ? 124 LEU A CG  1 
ATOM 949  C CD1 ? LEU A 1 124 ?  -2.637 -13.824 -12.166 1.000 66.690 ? 124 LEU A CD1 1 
ATOM 950  C CD2 ? LEU A 1 124 ?  -2.661 -15.734 -10.539 1.000 66.690 ? 124 LEU A CD2 1 
ATOM 951  N N   ? ILE A 1 125 ?   1.642 -15.088  -8.321 1.000 62.140 ? 125 ILE A N   1 
ATOM 952  C CA  ? ILE A 1 125 ?   3.079 -15.128  -8.072 1.000 62.140 ? 125 ILE A CA  1 
ATOM 953  C C   ? ILE A 1 125 ?   3.806 -15.609  -9.325 1.000 62.140 ? 125 ILE A C   1 
ATOM 954  C CB  ? ILE A 1 125 ?   3.420 -16.038  -6.871 1.000 62.140 ? 125 ILE A CB  1 
ATOM 955  O O   ? ILE A 1 125 ?   5.001 -15.355  -9.493 1.000 62.140 ? 125 ILE A O   1 
ATOM 956  C CG1 ? ILE A 1 125 ?   2.885 -17.455  -7.106 1.000 62.140 ? 125 ILE A CG1 1 
ATOM 957  C CG2 ? ILE A 1 125 ?   2.860 -15.450  -5.572 1.000 62.140 ? 125 ILE A CG2 1 
ATOM 958  C CD1 ? ILE A 1 125 ?   3.346 -18.471  -6.070 1.000 62.140 ? 125 ILE A CD1 1 
ATOM 959  N N   ? ASP A 1 126 ?   3.082 -16.178 -10.433 1.000 60.270 ? 126 ASP A N   1 
ATOM 960  C CA  ? ASP A 1 126 ?   3.483 -16.520 -11.794 1.000 60.270 ? 126 ASP A CA  1 
ATOM 961  C C   ? ASP A 1 126 ?   2.269 -16.865 -12.655 1.000 60.270 ? 126 ASP A C   1 
ATOM 962  C CB  ? ASP A 1 126 ?   4.470 -17.689 -11.785 1.000 60.270 ? 126 ASP A CB  1 
ATOM 963  O O   ? ASP A 1 126 ?   1.128 -16.747 -12.203 1.000 60.270 ? 126 ASP A O   1 
ATOM 964  C CG  ? ASP A 1 126 ?   5.378 -17.708 -13.002 1.000 60.270 ? 126 ASP A CG  1 
ATOM 965  O OD1 ? ASP A 1 126 ?   5.376 -16.730 -13.780 1.000 60.270 ? 126 ASP A OD1 1 
ATOM 966  O OD2 ? ASP A 1 126 ?   6.101 -18.711 -13.185 1.000 60.270 ? 126 ASP A OD2 1 
ATOM 967  N N   ? LYS A 1 127 ?   2.411 -17.001 -14.098 1.000 60.440 ? 127 LYS A N   1 
ATOM 968  C CA  ? LYS A 1 127 ?   1.375 -17.164 -15.114 1.000 60.440 ? 127 LYS A CA  1 
ATOM 969  C C   ? LYS A 1 127 ?   0.395 -18.268 -14.727 1.000 60.440 ? 127 LYS A C   1 
ATOM 970  C CB  ? LYS A 1 127 ?   2.001 -17.472 -16.475 1.000 60.440 ? 127 LYS A CB  1 
ATOM 971  O O   ? LYS A 1 127 ?  -0.791 -18.194 -15.055 1.000 60.440 ? 127 LYS A O   1 
ATOM 972  C CG  ? LYS A 1 127 ?   2.686 -16.279 -17.126 1.000 60.440 ? 127 LYS A CG  1 
ATOM 973  C CD  ? LYS A 1 127 ?   3.138 -16.599 -18.544 1.000 60.440 ? 127 LYS A CD  1 
ATOM 974  C CE  ? LYS A 1 127 ?   3.852 -15.417 -19.185 1.000 60.440 ? 127 LYS A CE  1 
ATOM 975  N NZ  ? LYS A 1 127 ?   4.312 -15.732 -20.571 1.000 60.440 ? 127 LYS A NZ  1 
ATOM 976  N N   ? GLU A 1 128 ?   0.671 -19.090 -13.590 1.000 60.290 ? 128 GLU A N   1 
ATOM 977  C CA  ? GLU A 1 128 ?  -0.159 -20.276 -13.401 1.000 60.290 ? 128 GLU A CA  1 
ATOM 978  C C   ? GLU A 1 128 ?  -0.318 -20.608 -11.920 1.000 60.290 ? 128 GLU A C   1 
ATOM 979  C CB  ? GLU A 1 128 ?   0.435 -21.473 -14.147 1.000 60.290 ? 128 GLU A CB  1 
ATOM 980  O O   ? GLU A 1 128 ?  -1.067 -21.519 -11.559 1.000 60.290 ? 128 GLU A O   1 
ATOM 981  C CG  ? GLU A 1 128 ?   0.438 -21.315 -15.661 1.000 60.290 ? 128 GLU A CG  1 
ATOM 982  C CD  ? GLU A 1 128 ?   0.942 -22.550 -16.392 1.000 60.290 ? 128 GLU A CD  1 
ATOM 983  O OE1 ? GLU A 1 128 ?   0.976 -22.542 -17.644 1.000 60.290 ? 128 GLU A OE1 1 
ATOM 984  O OE2 ? GLU A 1 128 ?   1.304 -23.533 -15.708 1.000 60.290 ? 128 GLU A OE2 1 
ATOM 985  N N   ? ARG A 1 129 ?   0.329 -19.723 -10.960 1.000 65.020 ? 129 ARG A N   1 
ATOM 986  C CA  ? ARG A 1 129 ?   0.266 -20.131  -9.561 1.000 65.020 ? 129 ARG A CA  1 
ATOM 987  C C   ? ARG A 1 129 ?  -0.254 -18.998  -8.683 1.000 65.020 ? 129 ARG A C   1 
ATOM 988  C CB  ? ARG A 1 129 ?   1.642 -20.585  -9.070 1.000 65.020 ? 129 ARG A CB  1 
ATOM 989  O O   ? ARG A 1 129 ?   0.287 -17.890  -8.704 1.000 65.020 ? 129 ARG A O   1 
ATOM 990  C CG  ? ARG A 1 129 ?   2.085 -21.926  -9.633 1.000 65.020 ? 129 ARG A CG  1 
ATOM 991  C CD  ? ARG A 1 129 ?   3.422 -22.368  -9.052 1.000 65.020 ? 129 ARG A CD  1 
ATOM 992  N NE  ? ARG A 1 129 ?   3.245 -23.309  -7.950 1.000 65.020 ? 129 ARG A NE  1 
ATOM 993  N NH1 ? ARG A 1 129 ?   5.494 -23.794  -7.732 1.000 65.020 ? 129 ARG A NH1 1 
ATOM 994  N NH2 ? ARG A 1 129 ?   3.961 -24.798  -6.355 1.000 65.020 ? 129 ARG A NH2 1 
ATOM 995  C CZ  ? ARG A 1 129 ?   4.234 -23.965  -7.348 1.000 65.020 ? 129 ARG A CZ  1 
ATOM 996  N N   ? ILE A 1 130 ?  -1.434 -19.267  -8.095 1.000 70.800 ? 130 ILE A N   1 
ATOM 997  C CA  ? ILE A 1 130 ?  -1.986 -18.396  -7.063 1.000 70.800 ? 130 ILE A CA  1 
ATOM 998  C C   ? ILE A 1 130 ?  -1.575 -18.905  -5.683 1.000 70.800 ? 130 ILE A C   1 
ATOM 999  C CB  ? ILE A 1 130 ?  -3.525 -18.306  -7.164 1.000 70.800 ? 130 ILE A CB  1 
ATOM 1000 O O   ? ILE A 1 130 ?  -1.544 -20.115  -5.445 1.000 70.800 ? 130 ILE A O   1 
ATOM 1001 C CG1 ? ILE A 1 130 ?  -3.940 -17.764  -8.536 1.000 70.800 ? 130 ILE A CG1 1 
ATOM 1002 C CG2 ? ILE A 1 130 ?  -4.090 -17.435  -6.038 1.000 70.800 ? 130 ILE A CG2 1 
ATOM 1003 C CD1 ? ILE A 1 130 ?  -5.435 -17.852  -8.811 1.000 70.800 ? 130 ILE A CD1 1 
ATOM 1004 N N   ? THR A 1 131 ?  -0.951 -18.074  -4.930 1.000 77.790 ? 131 THR A N   1 
ATOM 1005 C CA  ? THR A 1 131 ?  -0.653 -18.460  -3.555 1.000 77.790 ? 131 THR A CA  1 
ATOM 1006 C C   ? THR A 1 131 ?  -1.528 -17.685  -2.574 1.000 77.790 ? 131 THR A C   1 
ATOM 1007 C CB  ? THR A 1 131 ?   0.831 -18.227  -3.218 1.000 77.790 ? 131 THR A CB  1 
ATOM 1008 O O   ? THR A 1 131 ?  -1.941 -16.558  -2.859 1.000 77.790 ? 131 THR A O   1 
ATOM 1009 C CG2 ? THR A 1 131 ?   1.237 -16.783  -3.494 1.000 77.790 ? 131 THR A CG2 1 
ATOM 1010 O OG1 ? THR A 1 131 ?   1.052 -18.517  -1.832 1.000 77.790 ? 131 THR A OG1 1 
ATOM 1011 N N   ? ASN A 1 132 ?  -1.891 -18.390  -1.492 1.000 85.930 ? 132 ASN A N   1 
ATOM 1012 C CA  ? ASN A 1 132 ?  -2.650 -17.749  -0.423 1.000 85.930 ? 132 ASN A CA  1 
ATOM 1013 C C   ? ASN A 1 132 ?  -1.730 -17.113   0.614 1.000 85.930 ? 132 ASN A C   1 
ATOM 1014 C CB  ? ASN A 1 132 ?  -3.590 -18.755   0.246 1.000 85.930 ? 132 ASN A CB  1 
ATOM 1015 O O   ? ASN A 1 132 ?  -2.199 -16.462   1.550 1.000 85.930 ? 132 ASN A O   1 
ATOM 1016 C CG  ? ASN A 1 132 ?  -4.635 -19.301  -0.707 1.000 85.930 ? 132 ASN A CG  1 
ATOM 1017 N ND2 ? ASN A 1 132 ?  -4.987 -20.570  -0.537 1.000 85.930 ? 132 ASN A ND2 1 
ATOM 1018 O OD1 ? ASN A 1 132 ?  -5.122 -18.588  -1.589 1.000 85.930 ? 132 ASN A OD1 1 
ATOM 1019 N N   ? ARG A 1 133 ?  -0.416 -17.253   0.339 1.000 91.520 ? 133 ARG A N   1 
ATOM 1020 C CA  ? ARG A 1 133 ?   0.593 -16.680   1.223 1.000 91.520 ? 133 ARG A CA  1 
ATOM 1021 C C   ? ARG A 1 133 ?   1.129 -15.366   0.664 1.000 91.520 ? 133 ARG A C   1 
ATOM 1022 C CB  ? ARG A 1 133 ?   1.744 -17.666   1.437 1.000 91.520 ? 133 ARG A CB  1 
ATOM 1023 O O   ? ARG A 1 133 ?   1.126 -15.155  -0.551 1.000 91.520 ? 133 ARG A O   1 
ATOM 1024 C CG  ? ARG A 1 133 ?   1.332 -18.950   2.139 1.000 91.520 ? 133 ARG A CG  1 
ATOM 1025 C CD  ? ARG A 1 133 ?   2.514 -19.889   2.336 1.000 91.520 ? 133 ARG A CD  1 
ATOM 1026 N NE  ? ARG A 1 133 ?   2.124 -21.105   3.044 1.000 91.520 ? 133 ARG A NE  1 
ATOM 1027 N NH1 ? ARG A 1 133 ?   4.221 -22.070   2.966 1.000 91.520 ? 133 ARG A NH1 1 
ATOM 1028 N NH2 ? ARG A 1 133 ?   2.484 -23.172   3.977 1.000 91.520 ? 133 ARG A NH2 1 
ATOM 1029 C CZ  ? ARG A 1 133 ?   2.944 -22.113   3.328 1.000 91.520 ? 133 ARG A CZ  1 
ATOM 1030 N N   ? LEU A 1 134 ?   1.559 -14.522   1.583 1.000 92.120 ? 134 LEU A N   1 
ATOM 1031 C CA  ? LEU A 1 134 ?   2.081 -13.212   1.211 1.000 92.120 ? 134 LEU A CA  1 
ATOM 1032 C C   ? LEU A 1 134 ?   3.437 -13.342   0.525 1.000 92.120 ? 134 LEU A C   1 
ATOM 1033 C CB  ? LEU A 1 134 ?   2.204 -12.314   2.445 1.000 92.120 ? 134 LEU A CB  1 
ATOM 1034 O O   ? LEU A 1 134 ?   4.330 -14.025   1.031 1.000 92.120 ? 134 LEU A O   1 
ATOM 1035 C CG  ? LEU A 1 134 ?   2.534 -10.843   2.183 1.000 92.120 ? 134 LEU A CG  1 
ATOM 1036 C CD1 ? LEU A 1 134 ?   1.386 -10.167   1.440 1.000 92.120 ? 134 LEU A CD1 1 
ATOM 1037 C CD2 ? LEU A 1 134 ?   2.830 -10.120   3.492 1.000 92.120 ? 134 LEU A CD2 1 
ATOM 1038 N N   ? PHE A 1 135 ?   3.533 -12.663  -0.614 1.000 92.210 ? 135 PHE A N   1 
ATOM 1039 C CA  ? PHE A 1 135 ?   4.771 -12.629  -1.385 1.000 92.210 ? 135 PHE A CA  1 
ATOM 1040 C C   ? PHE A 1 135 ?   5.316 -11.208  -1.470 1.000 92.210 ? 135 PHE A C   1 
ATOM 1041 C CB  ? PHE A 1 135 ?   4.544 -13.189  -2.792 1.000 92.210 ? 135 PHE A CB  1 
ATOM 1042 O O   ? PHE A 1 135 ?   4.565 -10.240  -1.335 1.000 92.210 ? 135 PHE A O   1 
ATOM 1043 C CG  ? PHE A 1 135 ?   4.730 -14.680  -2.889 1.000 92.210 ? 135 PHE A CG  1 
ATOM 1044 C CD1 ? PHE A 1 135 ?   5.670 -15.222  -3.756 1.000 92.210 ? 135 PHE A CD1 1 
ATOM 1045 C CD2 ? PHE A 1 135 ?   3.963 -15.538  -2.111 1.000 92.210 ? 135 PHE A CD2 1 
ATOM 1046 C CE1 ? PHE A 1 135 ?   5.843 -16.602  -3.848 1.000 92.210 ? 135 PHE A CE1 1 
ATOM 1047 C CE2 ? PHE A 1 135 ?   4.131 -16.917  -2.198 1.000 92.210 ? 135 PHE A CE2 1 
ATOM 1048 C CZ  ? PHE A 1 135 ?   5.071 -17.447  -3.067 1.000 92.210 ? 135 PHE A CZ  1 
ATOM 1049 N N   ? GLU A 1 136 ?   6.615 -11.114  -1.742 1.000 90.990 ? 136 GLU A N   1 
ATOM 1050 C CA  ? GLU A 1 136 ?   7.229  -9.794  -1.854 1.000 90.990 ? 136 GLU A CA  1 
ATOM 1051 C C   ? GLU A 1 136 ?   8.330  -9.785  -2.910 1.000 90.990 ? 136 GLU A C   1 
ATOM 1052 C CB  ? GLU A 1 136 ?   7.792  -9.347  -0.502 1.000 90.990 ? 136 GLU A CB  1 
ATOM 1053 O O   ? GLU A 1 136 ?   8.912 -10.828  -3.217 1.000 90.990 ? 136 GLU A O   1 
ATOM 1054 C CG  ? GLU A 1 136 ?   8.978 -10.173  -0.027 1.000 90.990 ? 136 GLU A CG  1 
ATOM 1055 C CD  ? GLU A 1 136 ?   9.509  -9.736   1.329 1.000 90.990 ? 136 GLU A CD  1 
ATOM 1056 O OE1 ? GLU A 1 136 ?  10.637 -10.135   1.697 1.000 90.990 ? 136 GLU A OE1 1 
ATOM 1057 O OE2 ? GLU A 1 136 ?   8.791  -8.988   2.029 1.000 90.990 ? 136 GLU A OE2 1 
ATOM 1058 N N   ? THR A 1 137 ?   8.595  -8.591  -3.415 1.000 88.690 ? 137 THR A N   1 
ATOM 1059 C CA  ? THR A 1 137 ?   9.663  -8.370  -4.383 1.000 88.690 ? 137 THR A CA  1 
ATOM 1060 C C   ? THR A 1 137 ?  10.183  -6.938  -4.299 1.000 88.690 ? 137 THR A C   1 
ATOM 1061 C CB  ? THR A 1 137 ?   9.186  -8.662  -5.818 1.000 88.690 ? 137 THR A CB  1 
ATOM 1062 O O   ? THR A 1 137 ?   9.593  -6.098  -3.617 1.000 88.690 ? 137 THR A O   1 
ATOM 1063 C CG2 ? THR A 1 137 ?   8.202  -7.600  -6.297 1.000 88.690 ? 137 THR A CG2 1 
ATOM 1064 O OG1 ? THR A 1 137 ?  10.318  -8.681  -6.697 1.000 88.690 ? 137 THR A OG1 1 
ATOM 1065 N N   ? ASN A 1 138 ?  11.356  -6.714  -4.976 1.000 89.570 ? 138 ASN A N   1 
ATOM 1066 C CA  ? ASN A 1 138 ?  11.942  -5.379  -5.047 1.000 89.570 ? 138 ASN A CA  1 
ATOM 1067 C C   ? ASN A 1 138 ?  11.832  -4.793  -6.451 1.000 89.570 ? 138 ASN A C   1 
ATOM 1068 C CB  ? ASN A 1 138 ?  13.404  -5.410  -4.597 1.000 89.570 ? 138 ASN A CB  1 
ATOM 1069 O O   ? ASN A 1 138 ?  11.931  -5.519  -7.441 1.000 89.570 ? 138 ASN A O   1 
ATOM 1070 C CG  ? ASN A 1 138 ?  13.559  -5.793  -3.139 1.000 89.570 ? 138 ASN A CG  1 
ATOM 1071 N ND2 ? ASN A 1 138 ?  14.637  -6.501  -2.823 1.000 89.570 ? 138 ASN A ND2 1 
ATOM 1072 O OD1 ? ASN A 1 138 ?  12.717  -5.456  -2.303 1.000 89.570 ? 138 ASN A OD1 1 
ATOM 1073 N N   ? VAL A 1 139 ?  11.610  -3.396  -6.431 1.000 90.000 ? 139 VAL A N   1 
ATOM 1074 C CA  ? VAL A 1 139 ?  11.581  -2.672  -7.698 1.000 90.000 ? 139 VAL A CA  1 
ATOM 1075 C C   ? VAL A 1 139 ?  12.329  -1.348  -7.554 1.000 90.000 ? 139 VAL A C   1 
ATOM 1076 C CB  ? VAL A 1 139 ?  10.133  -2.418  -8.173 1.000 90.000 ? 139 VAL A CB  1 
ATOM 1077 O O   ? VAL A 1 139 ?  12.621  -0.912  -6.438 1.000 90.000 ? 139 VAL A O   1 
ATOM 1078 C CG1 ? VAL A 1 139 ?   9.417  -3.738  -8.454 1.000 90.000 ? 139 VAL A CG1 1 
ATOM 1079 C CG2 ? VAL A 1 139 ?   9.367  -1.601  -7.134 1.000 90.000 ? 139 VAL A CG2 1 
ATOM 1080 N N   ? THR A 1 140 ?  12.647  -0.761  -8.720 1.000 91.370 ? 140 THR A N   1 
ATOM 1081 C CA  ? THR A 1 140 ?  13.306   0.540  -8.720 1.000 91.370 ? 140 THR A CA  1 
ATOM 1082 C C   ? THR A 1 140 ?  12.462   1.575  -9.459 1.000 91.370 ? 140 THR A C   1 
ATOM 1083 C CB  ? THR A 1 140 ?  14.703   0.459  -9.363 1.000 91.370 ? 140 THR A CB  1 
ATOM 1084 O O   ? THR A 1 140 ?  11.807   1.254 -10.453 1.000 91.370 ? 140 THR A O   1 
ATOM 1085 C CG2 ? THR A 1 140 ?  15.647  -0.393  -8.521 1.000 91.370 ? 140 THR A CG2 1 
ATOM 1086 O OG1 ? THR A 1 140 ?  14.589  -0.121 -10.668 1.000 91.370 ? 140 THR A OG1 1 
ATOM 1087 N N   ? ILE A 1 141 ?  12.523   2.790  -8.941 1.000 91.850 ? 141 ILE A N   1 
ATOM 1088 C CA  ? ILE A 1 141 ?  11.788   3.887  -9.559 1.000 91.850 ? 141 ILE A CA  1 
ATOM 1089 C C   ? ILE A 1 141 ?  12.447   4.269 -10.882 1.000 91.850 ? 141 ILE A C   1 
ATOM 1090 C CB  ? ILE A 1 141 ?  11.712   5.115  -8.624 1.000 91.850 ? 141 ILE A CB  1 
ATOM 1091 O O   ? ILE A 1 141 ?  13.662   4.477 -10.941 1.000 91.850 ? 141 ILE A O   1 
ATOM 1092 C CG1 ? ILE A 1 141 ?  10.920   4.772  -7.357 1.000 91.850 ? 141 ILE A CG1 1 
ATOM 1093 C CG2 ? ILE A 1 141 ?  11.090   6.310  -9.352 1.000 91.850 ? 141 ILE A CG2 1 
ATOM 1094 C CD1 ? ILE A 1 141 ?  10.766   5.938  -6.389 1.000 91.850 ? 141 ILE A CD1 1 
ATOM 1095 N N   ? TYR A 1 142 ?  11.592   4.344 -11.887 1.000 89.460 ? 142 TYR A N   1 
ATOM 1096 C CA  ? TYR A 1 142 ?  12.033   4.754 -13.215 1.000 89.460 ? 142 TYR A CA  1 
ATOM 1097 C C   ? TYR A 1 142 ?  11.905   6.262 -13.392 1.000 89.460 ? 142 TYR A C   1 
ATOM 1098 C CB  ? TYR A 1 142 ?  11.225   4.031 -14.297 1.000 89.460 ? 142 TYR A CB  1 
ATOM 1099 O O   ? TYR A 1 142 ?  11.020   6.889 -12.804 1.000 89.460 ? 142 TYR A O   1 
ATOM 1100 C CG  ? TYR A 1 142 ?  11.990   2.932 -14.994 1.000 89.460 ? 142 TYR A CG  1 
ATOM 1101 C CD1 ? TYR A 1 142 ?  12.295   3.022 -16.350 1.000 89.460 ? 142 TYR A CD1 1 
ATOM 1102 C CD2 ? TYR A 1 142 ?  12.408   1.802 -14.299 1.000 89.460 ? 142 TYR A CD2 1 
ATOM 1103 C CE1 ? TYR A 1 142 ?  12.998   2.011 -16.997 1.000 89.460 ? 142 TYR A CE1 1 
ATOM 1104 C CE2 ? TYR A 1 142 ?  13.112   0.786 -14.936 1.000 89.460 ? 142 TYR A CE2 1 
ATOM 1105 O OH  ? TYR A 1 142 ?  14.098  -0.105 -16.919 1.000 89.460 ? 142 TYR A OH  1 
ATOM 1106 C CZ  ? TYR A 1 142 ?  13.402   0.899 -16.283 1.000 89.460 ? 142 TYR A CZ  1 
ATOM 1107 N N   ? SER A 1 143 ?  12.864   6.768 -14.238 1.000 89.640 ? 143 SER A N   1 
ATOM 1108 C CA  ? SER A 1 143 ?  12.682   8.176 -14.575 1.000 89.640 ? 143 SER A CA  1 
ATOM 1109 C C   ? SER A 1 143 ?  11.422   8.387 -15.407 1.000 89.640 ? 143 SER A C   1 
ATOM 1110 C CB  ? SER A 1 143 ?  13.899   8.707 -15.334 1.000 89.640 ? 143 SER A CB  1 
ATOM 1111 O O   ? SER A 1 143 ?  11.043   7.523 -16.200 1.000 89.640 ? 143 SER A O   1 
ATOM 1112 O OG  ? SER A 1 143 ?  13.941   8.180 -16.649 1.000 89.640 ? 143 SER A OG  1 
ATOM 1113 N N   ? ARG A 1 144 ?  10.840   9.520 -15.201 1.000 88.760 ? 144 ARG A N   1 
ATOM 1114 C CA  ? ARG A 1 144 ?   9.622   9.874 -15.923 1.000 88.760 ? 144 ARG A CA  1 
ATOM 1115 C C   ? ARG A 1 144 ?   9.845   9.826 -17.430 1.000 88.760 ? 144 ARG A C   1 
ATOM 1116 C CB  ? ARG A 1 144 ?   9.137  11.265 -15.509 1.000 88.760 ? 144 ARG A CB  1 
ATOM 1117 O O   ? ARG A 1 144 ?   9.005   9.311 -18.171 1.000 88.760 ? 144 ARG A O   1 
ATOM 1118 C CG  ? ARG A 1 144 ?   7.797  11.655 -16.112 1.000 88.760 ? 144 ARG A CG  1 
ATOM 1119 C CD  ? ARG A 1 144 ?   7.323  13.010 -15.605 1.000 88.760 ? 144 ARG A CD  1 
ATOM 1120 N NE  ? ARG A 1 144 ?   6.057  13.402 -16.218 1.000 88.760 ? 144 ARG A NE  1 
ATOM 1121 N NH1 ? ARG A 1 144 ?   4.741  12.149 -14.792 1.000 88.760 ? 144 ARG A NH1 1 
ATOM 1122 N NH2 ? ARG A 1 144 ?   3.772  13.404 -16.447 1.000 88.760 ? 144 ARG A NH2 1 
ATOM 1123 C CZ  ? ARG A 1 144 ?   4.859  12.984 -15.817 1.000 88.760 ? 144 ARG A CZ  1 
ATOM 1124 N N   ? ARG A 1 145 ?  10.945  10.349 -17.918 1.000 88.760 ? 145 ARG A N   1 
ATOM 1125 C CA  ? ARG A 1 145 ?  11.281  10.392 -19.337 1.000 88.760 ? 145 ARG A CA  1 
ATOM 1126 C C   ? ARG A 1 145 ?  11.283   8.992 -19.942 1.000 88.760 ? 145 ARG A C   1 
ATOM 1127 C CB  ? ARG A 1 145 ?  12.644  11.056 -19.547 1.000 88.760 ? 145 ARG A CB  1 
ATOM 1128 O O   ? ARG A 1 145 ?  10.673   8.762 -20.988 1.000 88.760 ? 145 ARG A O   1 
ATOM 1129 C CG  ? ARG A 1 145 ?  13.031  11.219 -21.009 1.000 88.760 ? 145 ARG A CG  1 
ATOM 1130 C CD  ? ARG A 1 145 ?  14.367  11.932 -21.162 1.000 88.760 ? 145 ARG A CD  1 
ATOM 1131 N NE  ? ARG A 1 145 ?  15.458  11.168 -20.563 1.000 88.760 ? 145 ARG A NE  1 
ATOM 1132 N NH1 ? ARG A 1 145 ?  17.138  12.509 -21.409 1.000 88.760 ? 145 ARG A NH1 1 
ATOM 1133 N NH2 ? ARG A 1 145 ?  17.659  10.696 -20.107 1.000 88.760 ? 145 ARG A NH2 1 
ATOM 1134 C CZ  ? ARG A 1 145 ?  16.749  11.459 -20.694 1.000 88.760 ? 145 ARG A CZ  1 
ATOM 1135 N N   ? LYS A 1 146 ?  11.860   8.102 -19.301 1.000 87.330 ? 146 LYS A N   1 
ATOM 1136 C CA  ? LYS A 1 146 ?  11.951   6.722 -19.768 1.000 87.330 ? 146 LYS A CA  1 
ATOM 1137 C C   ? LYS A 1 146 ?  10.587   6.038 -19.734 1.000 87.330 ? 146 LYS A C   1 
ATOM 1138 C CB  ? LYS A 1 146 ?  12.953   5.934 -18.923 1.000 87.330 ? 146 LYS A CB  1 
ATOM 1139 O O   ? LYS A 1 146 ?  10.242   5.283 -20.645 1.000 87.330 ? 146 LYS A O   1 
ATOM 1140 C CG  ? LYS A 1 146 ?  14.406   6.313 -19.172 1.000 87.330 ? 146 LYS A CG  1 
ATOM 1141 C CD  ? LYS A 1 146 ?  15.355   5.477 -18.323 1.000 87.330 ? 146 LYS A CD  1 
ATOM 1142 C CE  ? LYS A 1 146 ?  16.805   5.894 -18.528 1.000 87.330 ? 146 LYS A CE  1 
ATOM 1143 N NZ  ? LYS A 1 146 ?  17.735   5.109 -17.663 1.000 87.330 ? 146 LYS A NZ  1 
ATOM 1144 N N   ? CYS A 1 147 ?   9.826   6.463 -18.795 1.000 88.950 ? 147 CYS A N   1 
ATOM 1145 C CA  ? CYS A 1 147 ?   8.530   5.825 -18.594 1.000 88.950 ? 147 CYS A CA  1 
ATOM 1146 C C   ? CYS A 1 147 ?   7.523   6.296 -19.636 1.000 88.950 ? 147 CYS A C   1 
ATOM 1147 C CB  ? CYS A 1 147 ?   8.000   6.117 -17.191 1.000 88.950 ? 147 CYS A CB  1 
ATOM 1148 O O   ? CYS A 1 147 ?   6.639   5.537 -20.039 1.000 88.950 ? 147 CYS A O   1 
ATOM 1149 S SG  ? CYS A 1 147 ?   6.739   4.951 -16.631 1.000 88.950 ? 147 CYS A SG  1 
ATOM 1150 N N   ? LEU A 1 148 ?   7.639   7.426 -20.102 1.000 91.340 ? 148 LEU A N   1 
ATOM 1151 C CA  ? LEU A 1 148 ?   6.725   8.009 -21.079 1.000 91.340 ? 148 LEU A CA  1 
ATOM 1152 C C   ? LEU A 1 148 ?   6.844   7.300 -22.425 1.000 91.340 ? 148 LEU A C   1 
ATOM 1153 C CB  ? LEU A 1 148 ?   7.005   9.504 -21.250 1.000 91.340 ? 148 LEU A CB  1 
ATOM 1154 O O   ? LEU A 1 148 ?   5.920   7.347 -23.240 1.000 91.340 ? 148 LEU A O   1 
ATOM 1155 C CG  ? LEU A 1 148 ?   6.442  10.427 -20.168 1.000 91.340 ? 148 LEU A CG  1 
ATOM 1156 C CD1 ? LEU A 1 148 ?   7.042  11.823 -20.298 1.000 91.340 ? 148 LEU A CD1 1 
ATOM 1157 C CD2 ? LEU A 1 148 ?   4.920  10.483 -20.252 1.000 91.340 ? 148 LEU A CD2 1 
ATOM 1158 N N   ? ASN A 1 149 ?   7.997   6.581 -22.638 1.000 88.760 ? 149 ASN A N   1 
ATOM 1159 C CA  ? ASN A 1 149 ?   8.157   5.796 -23.857 1.000 88.760 ? 149 ASN A CA  1 
ATOM 1160 C C   ? ASN A 1 149 ?   7.198   4.609 -23.889 1.000 88.760 ? 149 ASN A C   1 
ATOM 1161 C CB  ? ASN A 1 149 ?   9.602   5.315 -24.001 1.000 88.760 ? 149 ASN A CB  1 
ATOM 1162 O O   ? ASN A 1 149 ?   6.732   4.210 -24.958 1.000 88.760 ? 149 ASN A O   1 
ATOM 1163 C CG  ? ASN A 1 149 ?  10.556   6.434 -24.369 1.000 88.760 ? 149 ASN A CG  1 
ATOM 1164 N ND2 ? ASN A 1 149 ?  11.794   6.336 -23.899 1.000 88.760 ? 149 ASN A ND2 1 
ATOM 1165 O OD1 ? ASN A 1 149 ?  10.183   7.378 -25.069 1.000 88.760 ? 149 ASN A OD1 1 
ATOM 1166 N N   ? VAL A 1 150 ?   6.822   4.192 -22.704 1.000 86.340 ? 150 VAL A N   1 
ATOM 1167 C CA  ? VAL A 1 150 ?   5.964   3.021 -22.560 1.000 86.340 ? 150 VAL A CA  1 
ATOM 1168 C C   ? VAL A 1 150 ?   4.534   3.461 -22.255 1.000 86.340 ? 150 VAL A C   1 
ATOM 1169 C CB  ? VAL A 1 150 ?   6.478   2.074 -21.452 1.000 86.340 ? 150 VAL A CB  1 
ATOM 1170 O O   ? VAL A 1 150 ?   3.577   2.892 -22.784 1.000 86.340 ? 150 VAL A O   1 
ATOM 1171 C CG1 ? VAL A 1 150 ?   5.583   0.841 -21.337 1.000 86.340 ? 150 VAL A CG1 1 
ATOM 1172 C CG2 ? VAL A 1 150 ?   7.924   1.665 -21.728 1.000 86.340 ? 150 VAL A CG2 1 
ATOM 1173 N N   ? TYR A 1 151 ?   4.395   4.421 -21.421 1.000 90.240 ? 151 TYR A N   1 
ATOM 1174 C CA  ? TYR A 1 151 ?   3.104   4.969 -21.019 1.000 90.240 ? 151 TYR A CA  1 
ATOM 1175 C C   ? TYR A 1 151 ?   2.991   6.438 -21.407 1.000 90.240 ? 151 TYR A C   1 
ATOM 1176 C CB  ? TYR A 1 151 ?   2.899   4.810 -19.510 1.000 90.240 ? 151 TYR A CB  1 
ATOM 1177 O O   ? TYR A 1 151 ?   3.289   7.324 -20.603 1.000 90.240 ? 151 TYR A O   1 
ATOM 1178 C CG  ? TYR A 1 151 ?   2.891   3.374 -19.046 1.000 90.240 ? 151 TYR A CG  1 
ATOM 1179 C CD1 ? TYR A 1 151 ?   1.770   2.568 -19.232 1.000 90.240 ? 151 TYR A CD1 1 
ATOM 1180 C CD2 ? TYR A 1 151 ?   4.003   2.821 -18.420 1.000 90.240 ? 151 TYR A CD2 1 
ATOM 1181 C CE1 ? TYR A 1 151 ?   1.757   1.244 -18.804 1.000 90.240 ? 151 TYR A CE1 1 
ATOM 1182 C CE2 ? TYR A 1 151 ?   4.001   1.498 -17.988 1.000 90.240 ? 151 TYR A CE2 1 
ATOM 1183 O OH  ? TYR A 1 151 ?   2.868  -0.590 -17.759 1.000 90.240 ? 151 TYR A OH  1 
ATOM 1184 C CZ  ? TYR A 1 151 ?   2.876   0.719 -18.185 1.000 90.240 ? 151 TYR A CZ  1 
ATOM 1185 N N   ? PRO A 1 152 ?   2.529   6.751 -22.684 1.000 90.180 ? 152 PRO A N   1 
ATOM 1186 C CA  ? PRO A 1 152 ?   2.482   8.125 -23.188 1.000 90.180 ? 152 PRO A CA  1 
ATOM 1187 C C   ? PRO A 1 152 ?   1.475   8.994 -22.440 1.000 90.180 ? 152 PRO A C   1 
ATOM 1188 C CB  ? PRO A 1 152 ?   2.071   7.949 -24.652 1.000 90.180 ? 152 PRO A CB  1 
ATOM 1189 O O   ? PRO A 1 152 ?   1.562  10.224 -22.483 1.000 90.180 ? 152 PRO A O   1 
ATOM 1190 C CG  ? PRO A 1 152 ?   2.471   6.551 -24.996 1.000 90.180 ? 152 PRO A CG  1 
ATOM 1191 C CD  ? PRO A 1 152 ?   2.389   5.712 -23.753 1.000 90.180 ? 152 PRO A CD  1 
ATOM 1192 N N   ? HIS A 1 153 ?   0.624   8.430 -21.626 1.000 89.000 ? 153 HIS A N   1 
ATOM 1193 C CA  ? HIS A 1 153 ?  -0.394   9.183 -20.902 1.000 89.000 ? 153 HIS A CA  1 
ATOM 1194 C C   ? HIS A 1 153 ?  -0.025   9.336 -19.430 1.000 89.000 ? 153 HIS A C   1 
ATOM 1195 C CB  ? HIS A 1 153 ?  -1.758   8.502 -21.033 1.000 89.000 ? 153 HIS A CB  1 
ATOM 1196 O O   ? HIS A 1 153 ?  -0.884   9.633 -18.598 1.000 89.000 ? 153 HIS A O   1 
ATOM 1197 C CG  ? HIS A 1 153 ?  -2.192   8.295 -22.449 1.000 89.000 ? 153 HIS A CG  1 
ATOM 1198 C CD2 ? HIS A 1 153 ?  -2.454   7.163 -23.143 1.000 89.000 ? 153 HIS A CD2 1 
ATOM 1199 N ND1 ? HIS A 1 153 ?  -2.400   9.340 -23.324 1.000 89.000 ? 153 HIS A ND1 1 
ATOM 1200 C CE1 ? HIS A 1 153 ?  -2.773   8.857 -24.497 1.000 89.000 ? 153 HIS A CE1 1 
ATOM 1201 N NE2 ? HIS A 1 153 ?  -2.813   7.538 -24.414 1.000 89.000 ? 153 HIS A NE2 1 
ATOM 1202 N N   ? LEU A 1 154 ?   1.259   9.046 -19.042 1.000 90.710 ? 154 LEU A N   1 
ATOM 1203 C CA  ? LEU A 1 154 ?   1.714   9.183 -17.662 1.000 90.710 ? 154 LEU A CA  1 
ATOM 1204 C C   ? LEU A 1 154 ?   1.545  10.618 -17.174 1.000 90.710 ? 154 LEU A C   1 
ATOM 1205 C CB  ? LEU A 1 154 ?   3.179   8.758 -17.536 1.000 90.710 ? 154 LEU A CB  1 
ATOM 1206 O O   ? LEU A 1 154 ?   1.981  11.560 -17.840 1.000 90.710 ? 154 LEU A O   1 
ATOM 1207 C CG  ? LEU A 1 154 ?   3.662   8.398 -16.130 1.000 90.710 ? 154 LEU A CG  1 
ATOM 1208 C CD1 ? LEU A 1 154 ?   3.033   7.086 -15.673 1.000 90.710 ? 154 LEU A CD1 1 
ATOM 1209 C CD2 ? LEU A 1 154 ?   5.184   8.310 -16.094 1.000 90.710 ? 154 LEU A CD2 1 
ATOM 1210 N N   ? THR A 1 155 ?   0.781  10.860 -16.071 1.000 92.500 ? 155 THR A N   1 
ATOM 1211 C CA  ? THR A 1 155 ?   0.597  12.174 -15.466 1.000 92.500 ? 155 THR A CA  1 
ATOM 1212 C C   ? THR A 1 155 ?   1.518  12.349 -14.262 1.000 92.500 ? 155 THR A C   1 
ATOM 1213 C CB  ? THR A 1 155 ?  -0.865  12.391 -15.034 1.000 92.500 ? 155 THR A CB  1 
ATOM 1214 O O   ? THR A 1 155 ?   2.198  11.406 -13.852 1.000 92.500 ? 155 THR A O   1 
ATOM 1215 C CG2 ? THR A 1 155 ?  -1.827  12.100 -16.182 1.000 92.500 ? 155 THR A CG2 1 
ATOM 1216 O OG1 ? THR A 1 155 ?  -1.168  11.519 -13.939 1.000 92.500 ? 155 THR A OG1 1 
ATOM 1217 N N   ? ASP A 1 156 ?   1.558  13.613 -13.689 1.000 91.040 ? 156 ASP A N   1 
ATOM 1218 C CA  ? ASP A 1 156 ?   2.371  13.928 -12.518 1.000 91.040 ? 156 ASP A CA  1 
ATOM 1219 C C   ? ASP A 1 156 ?   1.873  13.178 -11.285 1.000 91.040 ? 156 ASP A C   1 
ATOM 1220 C CB  ? ASP A 1 156 ?   2.370  15.435 -12.253 1.000 91.040 ? 156 ASP A CB  1 
ATOM 1221 O O   ? ASP A 1 156 ?   2.589  13.068 -10.287 1.000 91.040 ? 156 ASP A O   1 
ATOM 1222 C CG  ? ASP A 1 156 ?   3.207  16.214 -13.253 1.000 91.040 ? 156 ASP A CG  1 
ATOM 1223 O OD1 ? ASP A 1 156 ?   4.055  15.607 -13.942 1.000 91.040 ? 156 ASP A OD1 1 
ATOM 1224 O OD2 ? ASP A 1 156 ?   3.019  17.446 -13.350 1.000 91.040 ? 156 ASP A OD2 1 
ATOM 1225 N N   ? GLY A 1 157 ?   0.719  12.657 -11.370 1.000 93.720 ? 157 GLY A N   1 
ATOM 1226 C CA  ? GLY A 1 157 ?   0.136  11.914 -10.264 1.000 93.720 ? 157 GLY A CA  1 
ATOM 1227 C C   ? GLY A 1 157 ?   0.508  10.443 -10.272 1.000 93.720 ? 157 GLY A C   1 
ATOM 1228 O O   ? GLY A 1 157 ?   0.013   9.669  -9.450 1.000 93.720 ? 157 GLY A O   1 
ATOM 1229 N N   ? MET A 1 158 ?   1.434  10.045 -11.115 1.000 94.810 ? 158 MET A N   1 
ATOM 1230 C CA  ? MET A 1 158 ?   1.778   8.635 -11.276 1.000 94.810 ? 158 MET A CA  1 
ATOM 1231 C C   ? MET A 1 158 ?   3.287   8.431 -11.206 1.000 94.810 ? 158 MET A C   1 
ATOM 1232 C CB  ? MET A 1 158 ?   1.238   8.098 -12.603 1.000 94.810 ? 158 MET A CB  1 
ATOM 1233 O O   ? MET A 1 158 ?   4.056   9.325 -11.563 1.000 94.810 ? 158 MET A O   1 
ATOM 1234 C CG  ? MET A 1 158 ?  -0.277   8.137 -12.709 1.000 94.810 ? 158 MET A CG  1 
ATOM 1235 S SD  ? MET A 1 158 ?  -0.875   7.706 -14.390 1.000 94.810 ? 158 MET A SD  1 
ATOM 1236 C CE  ? MET A 1 158 ?  -2.668   7.808 -14.128 1.000 94.810 ? 158 MET A CE  1 
ATOM 1237 N N   ? ILE A 1 159 ?   3.661   7.163 -10.639 1.000 92.900 ? 159 ILE A N   1 
ATOM 1238 C CA  ? ILE A 1 159 ?   5.050   6.719 -10.580 1.000 92.900 ? 159 ILE A CA  1 
ATOM 1239 C C   ? ILE A 1 159 ?   5.199   5.392 -11.322 1.000 92.900 ? 159 ILE A C   1 
ATOM 1240 C CB  ? ILE A 1 159 ?   5.535   6.574  -9.120 1.000 92.900 ? 159 ILE A CB  1 
ATOM 1241 O O   ? ILE A 1 159 ?   4.308   4.542 -11.270 1.000 92.900 ? 159 ILE A O   1 
ATOM 1242 C CG1 ? ILE A 1 159 ?   5.337   7.890  -8.359 1.000 92.900 ? 159 ILE A CG1 1 
ATOM 1243 C CG2 ? ILE A 1 159 ?   7.001   6.133  -9.080 1.000 92.900 ? 159 ILE A CG2 1 
ATOM 1244 C CD1 ? ILE A 1 159 ?   5.440   7.752  -6.846 1.000 92.900 ? 159 ILE A CD1 1 
ATOM 1245 N N   ? CYS A 1 160 ?   6.316   5.294 -12.021 1.000 91.940 ? 160 CYS A N   1 
ATOM 1246 C CA  ? CYS A 1 160 ?   6.650   4.082 -12.761 1.000 91.940 ? 160 CYS A CA  1 
ATOM 1247 C C   ? CYS A 1 160 ?   7.814   3.347 -12.106 1.000 91.940 ? 160 CYS A C   1 
ATOM 1248 C CB  ? CYS A 1 160 ?   6.998   4.418 -14.211 1.000 91.940 ? 160 CYS A CB  1 
ATOM 1249 O O   ? CYS A 1 160 ?   8.837   3.955 -11.787 1.000 91.940 ? 160 CYS A O   1 
ATOM 1250 S SG  ? CYS A 1 160 ?   7.159   2.967 -15.275 1.000 91.940 ? 160 CYS A SG  1 
ATOM 1251 N N   ? ALA A 1 161 ?   7.629   2.096 -11.800 1.000 90.750 ? 161 ALA A N   1 
ATOM 1252 C CA  ? ALA A 1 161 ?   8.666   1.307 -11.140 1.000 90.750 ? 161 ALA A CA  1 
ATOM 1253 C C   ? ALA A 1 161 ?   8.721  -0.109 -11.708 1.000 90.750 ? 161 ALA A C   1 
ATOM 1254 C CB  ? ALA A 1 161 ?   8.425   1.264  -9.633 1.000 90.750 ? 161 ALA A CB  1 
ATOM 1255 O O   ? ALA A 1 161 ?   7.724  -0.616 -12.226 1.000 90.750 ? 161 ALA A O   1 
ATOM 1256 N N   ? GLY A 1 162 ?   9.861  -0.694 -11.577 1.000 84.250 ? 162 GLY A N   1 
ATOM 1257 C CA  ? GLY A 1 162 ?  10.121  -2.017 -12.121 1.000 84.250 ? 162 GLY A CA  1 
ATOM 1258 C C   ? GLY A 1 162 ?  11.229  -2.029 -13.158 1.000 84.250 ? 162 GLY A C   1 
ATOM 1259 O O   ? GLY A 1 162 ?  11.912  -1.022 -13.355 1.000 84.250 ? 162 GLY A O   1 
ATOM 1260 N N   ? SER A 1 163 ?  11.561  -3.212 -13.676 1.000 72.020 ? 163 SER A N   1 
ATOM 1261 C CA  ? SER A 1 163 ?  12.642  -3.371 -14.643 1.000 72.020 ? 163 SER A CA  1 
ATOM 1262 C C   ? SER A 1 163 ?  12.143  -4.026 -15.927 1.000 72.020 ? 163 SER A C   1 
ATOM 1263 C CB  ? SER A 1 163 ?  13.779  -4.201 -14.046 1.000 72.020 ? 163 SER A CB  1 
ATOM 1264 O O   ? SER A 1 163 ?  11.362  -4.979 -15.881 1.000 72.020 ? 163 SER A O   1 
ATOM 1265 O OG  ? SER A 1 163 ?  14.749  -4.509 -15.032 1.000 72.020 ? 163 SER A OG  1 
ATOM 1266 N N   ? PHE A 1 164 ?  12.593  -3.430 -17.131 1.000 62.180 ? 164 PHE A N   1 
ATOM 1267 C CA  ? PHE A 1 164 ?  12.292  -3.953 -18.458 1.000 62.180 ? 164 PHE A CA  1 
ATOM 1268 C C   ? PHE A 1 164 ?  13.110  -5.207 -18.744 1.000 62.180 ? 164 PHE A C   1 
ATOM 1269 C CB  ? PHE A 1 164 ?  12.564  -2.892 -19.529 1.000 62.180 ? 164 PHE A CB  1 
ATOM 1270 O O   ? PHE A 1 164 ?  12.792  -5.966 -19.661 1.000 62.180 ? 164 PHE A O   1 
ATOM 1271 C CG  ? PHE A 1 164 ?  11.569  -1.764 -19.533 1.000 62.180 ? 164 PHE A CG  1 
ATOM 1272 C CD1 ? PHE A 1 164 ?  10.321  -1.922 -20.124 1.000 62.180 ? 164 PHE A CD1 1 
ATOM 1273 C CD2 ? PHE A 1 164 ?  11.881  -0.545 -18.946 1.000 62.180 ? 164 PHE A CD2 1 
ATOM 1274 C CE1 ? PHE A 1 164 ?   9.397  -0.879 -20.129 1.000 62.180 ? 164 PHE A CE1 1 
ATOM 1275 C CE2 ? PHE A 1 164 ?  10.963   0.501 -18.947 1.000 62.180 ? 164 PHE A CE2 1 
ATOM 1276 C CZ  ? PHE A 1 164 ?   9.722   0.333 -19.540 1.000 62.180 ? 164 PHE A CZ  1 
ATOM 1277 N N   ? HIS A 1 165 ?  14.167  -5.478 -17.876 1.000 54.050 ? 165 HIS A N   1 
ATOM 1278 C CA  ? HIS A 1 165 ?  15.182  -6.492 -18.141 1.000 54.050 ? 165 HIS A CA  1 
ATOM 1279 C C   ? HIS A 1 165 ?  15.034  -7.679 -17.195 1.000 54.050 ? 165 HIS A C   1 
ATOM 1280 C CB  ? HIS A 1 165 ?  16.583  -5.892 -18.016 1.000 54.050 ? 165 HIS A CB  1 
ATOM 1281 O O   ? HIS A 1 165 ?  15.698  -8.703 -17.370 1.000 54.050 ? 165 HIS A O   1 
ATOM 1282 C CG  ? HIS A 1 165 ?  16.856  -4.796 -18.996 1.000 54.050 ? 165 HIS A CG  1 
ATOM 1283 C CD2 ? HIS A 1 165 ?  17.031  -3.465 -18.816 1.000 54.050 ? 165 HIS A CD2 1 
ATOM 1284 N ND1 ? HIS A 1 165 ?  16.975  -5.021 -20.350 1.000 54.050 ? 165 HIS A ND1 1 
ATOM 1285 C CE1 ? HIS A 1 165 ?  17.212  -3.873 -20.962 1.000 54.050 ? 165 HIS A CE1 1 
ATOM 1286 N NE2 ? HIS A 1 165 ?  17.251  -2.913 -20.054 1.000 54.050 ? 165 HIS A NE2 1 
ATOM 1287 N N   ? GLN A 1 166 ?  14.130  -7.499 -16.160 1.000 53.910 ? 166 GLN A N   1 
ATOM 1288 C CA  ? GLN A 1 166 ?  13.884  -8.554 -15.183 1.000 53.910 ? 166 GLN A CA  1 
ATOM 1289 C C   ? GLN A 1 166 ?  12.391  -8.717 -14.913 1.000 53.910 ? 166 GLN A C   1 
ATOM 1290 C CB  ? GLN A 1 166 ?  14.624  -8.260 -13.877 1.000 53.910 ? 166 GLN A CB  1 
ATOM 1291 O O   ? GLN A 1 166 ?  11.650  -7.733 -14.880 1.000 53.910 ? 166 GLN A O   1 
ATOM 1292 C CG  ? GLN A 1 166 ?  16.141  -8.295 -14.008 1.000 53.910 ? 166 GLN A CG  1 
ATOM 1293 C CD  ? GLN A 1 166 ?  16.850  -7.953 -12.712 1.000 53.910 ? 166 GLN A CD  1 
ATOM 1294 N NE2 ? GLN A 1 166 ?  18.179  -7.969 -12.741 1.000 53.910 ? 166 GLN A NE2 1 
ATOM 1295 O OE1 ? GLN A 1 166 ?  16.210  -7.676 -11.693 1.000 53.910 ? 166 GLN A OE1 1 
ATOM 1296 N N   ? LEU A 1 167 ?  11.888  -9.902 -15.154 1.000 54.190 ? 167 LEU A N   1 
ATOM 1297 C CA  ? LEU A 1 167 ?  10.479 -10.163 -14.883 1.000 54.190 ? 167 LEU A CA  1 
ATOM 1298 C C   ? LEU A 1 167 ?  10.171 -10.004 -13.398 1.000 54.190 ? 167 LEU A C   1 
ATOM 1299 C CB  ? LEU A 1 167 ?  10.096 -11.571 -15.348 1.000 54.190 ? 167 LEU A CB  1 
ATOM 1300 O O   ? LEU A 1 167 ?   9.809 -10.973 -12.728 1.000 54.190 ? 167 LEU A O   1 
ATOM 1301 C CG  ? LEU A 1 167 ?   9.981 -11.779 -16.859 1.000 54.190 ? 167 LEU A CG  1 
ATOM 1302 C CD1 ? LEU A 1 167 ?   9.909 -13.267 -17.185 1.000 54.190 ? 167 LEU A CD1 1 
ATOM 1303 C CD2 ? LEU A 1 167 ?   8.762 -11.046 -17.409 1.000 54.190 ? 167 LEU A CD2 1 
ATOM 1304 N N   ? LYS A 1 168 ?  10.512  -8.826 -12.794 1.000 52.160 ? 168 LYS A N   1 
ATOM 1305 C CA  ? LYS A 1 168 ?  10.098  -8.539 -11.424 1.000 52.160 ? 168 LYS A CA  1 
ATOM 1306 C C   ? LYS A 1 168 ?   9.083  -7.400 -11.383 1.000 52.160 ? 168 LYS A C   1 
ATOM 1307 C CB  ? LYS A 1 168 ?  11.310  -8.193 -10.558 1.000 52.160 ? 168 LYS A CB  1 
ATOM 1308 O O   ? LYS A 1 168 ?   9.419  -6.252 -11.681 1.000 52.160 ? 168 LYS A O   1 
ATOM 1309 C CG  ? LYS A 1 168 ?  12.269  -9.355 -10.343 1.000 52.160 ? 168 LYS A CG  1 
ATOM 1310 C CD  ? LYS A 1 168 ?  13.376  -8.992  -9.362 1.000 52.160 ? 168 LYS A CD  1 
ATOM 1311 C CE  ? LYS A 1 168 ?  14.344 -10.150  -9.156 1.000 52.160 ? 168 LYS A CE  1 
ATOM 1312 N NZ  ? LYS A 1 168 ?  15.428  -9.800  -8.191 1.000 52.160 ? 168 LYS A NZ  1 
ATOM 1313 N N   ? ASP A 1 169 ?   7.742  -7.724 -11.306 1.000 55.170 ? 169 ASP A N   1 
ATOM 1314 C CA  ? ASP A 1 169 ?   6.712  -6.704 -11.482 1.000 55.170 ? 169 ASP A CA  1 
ATOM 1315 C C   ? ASP A 1 169 ?   5.490  -7.002 -10.617 1.000 55.170 ? 169 ASP A C   1 
ATOM 1316 C CB  ? ASP A 1 169 ?   6.304  -6.602 -12.953 1.000 55.170 ? 169 ASP A CB  1 
ATOM 1317 O O   ? ASP A 1 169 ?   5.382  -8.085 -10.038 1.000 55.170 ? 169 ASP A O   1 
ATOM 1318 C CG  ? ASP A 1 169 ?   5.656  -5.273 -13.298 1.000 55.170 ? 169 ASP A CG  1 
ATOM 1319 O OD1 ? ASP A 1 169 ?   5.550  -4.398 -12.411 1.000 55.170 ? 169 ASP A OD1 1 
ATOM 1320 O OD2 ? ASP A 1 169 ?   5.246  -5.099 -14.466 1.000 55.170 ? 169 ASP A OD2 1 
ATOM 1321 N N   ? SER A 1 170 ?   4.691  -5.987 -10.314 1.000 52.900 ? 170 SER A N   1 
ATOM 1322 C CA  ? SER A 1 170 ?   3.323  -6.093  -9.818 1.000 52.900 ? 170 SER A CA  1 
ATOM 1323 C C   ? SER A 1 170 ?   2.311  -5.951 -10.950 1.000 52.900 ? 170 SER A C   1 
ATOM 1324 C CB  ? SER A 1 170 ?   3.056  -5.032  -8.749 1.000 52.900 ? 170 SER A CB  1 
ATOM 1325 O O   ? SER A 1 170 ?   2.334  -4.964 -11.689 1.000 52.900 ? 170 SER A O   1 
ATOM 1326 O OG  ? SER A 1 170 ?   3.216  -3.729  -9.282 1.000 52.900 ? 170 SER A OG  1 
ATOM 1327 N N   ? SER A 1 171 ?   2.092  -6.833 -11.840 1.000 52.130 ? 171 SER A N   1 
ATOM 1328 C CA  ? SER A 1 171 ?   1.429  -6.556 -13.110 1.000 52.130 ? 171 SER A CA  1 
ATOM 1329 C C   ? SER A 1 171 ?   0.122  -7.330 -13.232 1.000 52.130 ? 171 SER A C   1 
ATOM 1330 C CB  ? SER A 1 171 ?   2.349  -6.903 -14.281 1.000 52.130 ? 171 SER A CB  1 
ATOM 1331 O O   ? SER A 1 171 ?  -0.842  -6.842 -13.826 1.000 52.130 ? 171 SER A O   1 
ATOM 1332 O OG  ? SER A 1 171 ?   2.657  -8.286 -14.285 1.000 52.130 ? 171 SER A OG  1 
ATOM 1333 N N   ? GLN A 1 172 ?  -0.652  -8.079 -12.065 1.000 54.060 ? 172 GLN A N   1 
ATOM 1334 C CA  ? GLN A 1 172 ?  -2.026  -8.571 -12.065 1.000 54.060 ? 172 GLN A CA  1 
ATOM 1335 C C   ? GLN A 1 172 ?  -2.353  -9.293 -10.762 1.000 54.060 ? 172 GLN A C   1 
ATOM 1336 C CB  ? GLN A 1 172 ?  -2.263  -9.502 -13.255 1.000 54.060 ? 172 GLN A CB  1 
ATOM 1337 O O   ? GLN A 1 172 ?  -1.629 -10.203 -10.352 1.000 54.060 ? 172 GLN A O   1 
ATOM 1338 C CG  ? GLN A 1 172 ?  -2.184  -8.805 -14.607 1.000 54.060 ? 172 GLN A CG  1 
ATOM 1339 C CD  ? GLN A 1 172 ?  -3.444  -8.981 -15.433 1.000 54.060 ? 172 GLN A CD  1 
ATOM 1340 N NE2 ? GLN A 1 172 ?  -3.280  -9.113 -16.745 1.000 54.060 ? 172 GLN A NE2 1 
ATOM 1341 O OE1 ? GLN A 1 172 ?  -4.556  -8.999 -14.896 1.000 54.060 ? 172 GLN A OE1 1 
ATOM 1342 N N   ? GLY A 1 173 ?  -2.976  -8.479  -9.708 1.000 55.080 ? 173 GLY A N   1 
ATOM 1343 C CA  ? GLY A 1 173 ?  -3.512  -9.154  -8.537 1.000 55.080 ? 173 GLY A CA  1 
ATOM 1344 C C   ? GLY A 1 173 ?  -3.042  -8.546  -7.229 1.000 55.080 ? 173 GLY A C   1 
ATOM 1345 O O   ? GLY A 1 173 ?  -3.598  -8.836  -6.168 1.000 55.080 ? 173 GLY A O   1 
ATOM 1346 N N   ? ASP A 1 174 ?  -2.219  -7.430  -7.309 1.000 74.950 ? 174 ASP A N   1 
ATOM 1347 C CA  ? ASP A 1 174 ?  -1.799  -6.741  -6.092 1.000 74.950 ? 174 ASP A CA  1 
ATOM 1348 C C   ? ASP A 1 174 ?  -2.284  -5.293  -6.085 1.000 74.950 ? 174 ASP A C   1 
ATOM 1349 C CB  ? ASP A 1 174 ?  -0.276  -6.785  -5.949 1.000 74.950 ? 174 ASP A CB  1 
ATOM 1350 O O   ? ASP A 1 174 ?  -1.693  -4.437  -5.424 1.000 74.950 ? 174 ASP A O   1 
ATOM 1351 C CG  ? ASP A 1 174 ?   0.263  -8.196  -5.791 1.000 74.950 ? 174 ASP A CG  1 
ATOM 1352 O OD1 ? ASP A 1 174 ?  -0.351  -9.006  -5.064 1.000 74.950 ? 174 ASP A OD1 1 
ATOM 1353 O OD2 ? ASP A 1 174 ?   1.314  -8.500  -6.398 1.000 74.950 ? 174 ASP A OD2 1 
ATOM 1354 N N   ? SER A 1 175 ?  -3.301  -5.058  -7.117 1.000 88.830 ? 175 SER A N   1 
ATOM 1355 C CA  ? SER A 1 175 ?  -3.912  -3.733  -7.095 1.000 88.830 ? 175 SER A CA  1 
ATOM 1356 C C   ? SER A 1 175 ?  -4.205  -3.283  -5.667 1.000 88.830 ? 175 SER A C   1 
ATOM 1357 C CB  ? SER A 1 175 ?  -5.202  -3.724  -7.916 1.000 88.830 ? 175 SER A CB  1 
ATOM 1358 O O   ? SER A 1 175 ?  -4.612  -4.089  -4.828 1.000 88.830 ? 175 SER A O   1 
ATOM 1359 O OG  ? SER A 1 175 ?  -4.923  -3.907  -9.293 1.000 88.830 ? 175 SER A OG  1 
ATOM 1360 N N   ? GLY A 1 176 ?  -3.730  -2.069  -5.484 1.000 93.490 ? 176 GLY A N   1 
ATOM 1361 C CA  ? GLY A 1 176 ?  -4.108  -1.519  -4.192 1.000 93.490 ? 176 GLY A CA  1 
ATOM 1362 C C   ? GLY A 1 176 ?  -3.035  -1.691  -3.133 1.000 93.490 ? 176 GLY A C   1 
ATOM 1363 O O   ? GLY A 1 176 ?  -3.053  -1.009  -2.106 1.000 93.490 ? 176 GLY A O   1 
ATOM 1364 N N   ? GLY A 1 177 ?  -2.081  -2.532  -3.355 1.000 93.940 ? 177 GLY A N   1 
ATOM 1365 C CA  ? GLY A 1 177 ?  -0.955  -2.707  -2.452 1.000 93.940 ? 177 GLY A CA  1 
ATOM 1366 C C   ? GLY A 1 177 ?   0.004  -1.532  -2.459 1.000 93.940 ? 177 GLY A C   1 
ATOM 1367 O O   ? GLY A 1 177 ?   0.056  -0.772  -3.428 1.000 93.940 ? 177 GLY A O   1 
ATOM 1368 N N   ? PRO A 1 178 ?   0.921  -1.468  -1.411 1.000 95.570 ? 178 PRO A N   1 
ATOM 1369 C CA  ? PRO A 1 178 ?   1.799  -0.304  -1.273 1.000 95.570 ? 178 PRO A CA  1 
ATOM 1370 C C   ? PRO A 1 178 ?   3.147  -0.496  -1.965 1.000 95.570 ? 178 PRO A C   1 
ATOM 1371 C CB  ? PRO A 1 178 ?   1.976  -0.172   0.241 1.000 95.570 ? 178 PRO A CB  1 
ATOM 1372 O O   ? PRO A 1 178 ?   3.742  -1.573  -1.876 1.000 95.570 ? 178 PRO A O   1 
ATOM 1373 C CG  ? PRO A 1 178 ?   1.896  -1.572   0.758 1.000 95.570 ? 178 PRO A CG  1 
ATOM 1374 C CD  ? PRO A 1 178 ?   0.891  -2.327  -0.064 1.000 95.570 ? 178 PRO A CD  1 
ATOM 1375 N N   ? LEU A 1 179 ?   3.571   0.510  -2.761 1.000 95.200 ? 179 LEU A N   1 
ATOM 1376 C CA  ? LEU A 1 179 ?   4.980   0.701  -3.084 1.000 95.200 ? 179 LEU A CA  1 
ATOM 1377 C C   ? LEU A 1 179 ?   5.720   1.359  -1.924 1.000 95.200 ? 179 LEU A C   1 
ATOM 1378 C CB  ? LEU A 1 179 ?   5.130   1.550  -4.349 1.000 95.200 ? 179 LEU A CB  1 
ATOM 1379 O O   ? LEU A 1 179 ?   5.483   2.530  -1.617 1.000 95.200 ? 179 LEU A O   1 
ATOM 1380 C CG  ? LEU A 1 179 ?   6.551   1.711  -4.893 1.000 95.200 ? 179 LEU A CG  1 
ATOM 1381 C CD1 ? LEU A 1 179 ?   7.005   0.426  -5.576 1.000 95.200 ? 179 LEU A CD1 1 
ATOM 1382 C CD2 ? LEU A 1 179 ?   6.624   2.890  -5.858 1.000 95.200 ? 179 LEU A CD2 1 
ATOM 1383 N N   ? VAL A 1 180 ?   6.663   0.531  -1.304 1.000 96.710 ? 180 VAL A N   1 
ATOM 1384 C CA  ? VAL A 1 180 ?   7.315   1.002  -0.087 1.000 96.710 ? 180 VAL A CA  1 
ATOM 1385 C C   ? VAL A 1 180 ?   8.788   1.291  -0.369 1.000 96.710 ? 180 VAL A C   1 
ATOM 1386 C CB  ? VAL A 1 180 ?   7.183  -0.023   1.061 1.000 96.710 ? 180 VAL A CB  1 
ATOM 1387 O O   ? VAL A 1 180 ?   9.533   0.401  -0.784 1.000 96.710 ? 180 VAL A O   1 
ATOM 1388 C CG1 ? VAL A 1 180 ?   7.850   0.501   2.332 1.000 96.710 ? 180 VAL A CG1 1 
ATOM 1389 C CG2 ? VAL A 1 180 ?   5.713  -0.348   1.320 1.000 96.710 ? 180 VAL A CG2 1 
ATOM 1390 N N   ? CYS A 1 181 ?   9.190   2.513  -0.105 1.000 96.400 ? 181 CYS A N   1 
ATOM 1391 C CA  ? CYS A 1 181 ?  10.564   2.973  -0.272 1.000 96.400 ? 181 CYS A CA  1 
ATOM 1392 C C   ? CYS A 1 181 ?  11.084   3.612   1.011 1.000 96.400 ? 181 CYS A C   1 
ATOM 1393 C CB  ? CYS A 1 181 ?  10.658   3.972  -1.424 1.000 96.400 ? 181 CYS A CB  1 
ATOM 1394 O O   ? CYS A 1 181 ?  10.450   4.513   1.563 1.000 96.400 ? 181 CYS A O   1 
ATOM 1395 S SG  ? CYS A 1 181 ?   9.839   3.419  -2.936 1.000 96.400 ? 181 CYS A SG  1 
ATOM 1396 N N   ? ASN A 1 182 ?  12.254   3.045   1.469 1.000 94.940 ? 182 ASN A N   1 
ATOM 1397 C CA  ? ASN A 1 182 ?  12.860   3.570   2.688 1.000 94.940 ? 182 ASN A CA  1 
ATOM 1398 C C   ? ASN A 1 182 ?  11.868   3.578   3.848 1.000 94.940 ? 182 ASN A C   1 
ATOM 1399 C CB  ? ASN A 1 182 ?  13.411   4.977   2.451 1.000 94.940 ? 182 ASN A CB  1 
ATOM 1400 O O   ? ASN A 1 182 ?  11.776   4.562   4.584 1.000 94.940 ? 182 ASN A O   1 
ATOM 1401 C CG  ? ASN A 1 182 ?  14.469   5.014   1.365 1.000 94.940 ? 182 ASN A CG  1 
ATOM 1402 N ND2 ? ASN A 1 182 ?  14.509   6.108   0.613 1.000 94.940 ? 182 ASN A ND2 1 
ATOM 1403 O OD1 ? ASN A 1 182 ?  15.243   4.067   1.202 1.000 94.940 ? 182 ASN A OD1 1 
ATOM 1404 N N   ? GLY A 1 183 ?  10.985   2.549   3.864 1.000 95.520 ? 183 GLY A N   1 
ATOM 1405 C CA  ? GLY A 1 183 ?  10.080   2.356   4.986 1.000 95.520 ? 183 GLY A CA  1 
ATOM 1406 C C   ? GLY A 1 183 ?   8.835   3.218   4.904 1.000 95.520 ? 183 GLY A C   1 
ATOM 1407 O O   ? GLY A 1 183 ?   8.089   3.336   5.878 1.000 95.520 ? 183 GLY A O   1 
ATOM 1408 N N   ? VAL A 1 184 ?   8.591   3.866   3.749 1.000 97.440 ? 184 VAL A N   1 
ATOM 1409 C CA  ? VAL A 1 184 ?   7.471   4.784   3.573 1.000 97.440 ? 184 VAL A CA  1 
ATOM 1410 C C   ? VAL A 1 184 ?   6.639   4.358   2.366 1.000 97.440 ? 184 VAL A C   1 
ATOM 1411 C CB  ? VAL A 1 184 ?   7.954   6.242   3.400 1.000 97.440 ? 184 VAL A CB  1 
ATOM 1412 O O   ? VAL A 1 184 ?   7.184   3.907   1.356 1.000 97.440 ? 184 VAL A O   1 
ATOM 1413 C CG1 ? VAL A 1 184 ?   6.770   7.178   3.162 1.000 97.440 ? 184 VAL A CG1 1 
ATOM 1414 C CG2 ? VAL A 1 184 ?   8.753   6.687   4.623 1.000 97.440 ? 184 VAL A CG2 1 
ATOM 1415 N N   ? ALA A 1 185 ?   5.327   4.573   2.511 1.000 97.310 ? 185 ALA A N   1 
ATOM 1416 C CA  ? ALA A 1 185 ?   4.431   4.299   1.391 1.000 97.310 ? 185 ALA A CA  1 
ATOM 1417 C C   ? ALA A 1 185 ?   4.494   5.416   0.352 1.000 97.310 ? 185 ALA A C   1 
ATOM 1418 C CB  ? ALA A 1 185 ?   2.998   4.119   1.887 1.000 97.310 ? 185 ALA A CB  1 
ATOM 1419 O O   ? ALA A 1 185 ?   4.059   6.540   0.614 1.000 97.310 ? 185 ALA A O   1 
ATOM 1420 N N   ? GLN A 1 186 ?   4.996   5.025  -0.849 1.000 97.040 ? 186 GLN A N   1 
ATOM 1421 C CA  ? GLN A 1 186 ?   5.237   6.037  -1.872 1.000 97.040 ? 186 GLN A CA  1 
ATOM 1422 C C   ? GLN A 1 186 ?   4.228   5.920  -3.011 1.000 97.040 ? 186 GLN A C   1 
ATOM 1423 C CB  ? GLN A 1 186 ?   6.661   5.920  -2.418 1.000 97.040 ? 186 GLN A CB  1 
ATOM 1424 O O   ? GLN A 1 186 ?   4.018   6.876  -3.761 1.000 97.040 ? 186 GLN A O   1 
ATOM 1425 C CG  ? GLN A 1 186 ?   7.740   6.265  -1.400 1.000 97.040 ? 186 GLN A CG  1 
ATOM 1426 C CD  ? GLN A 1 186 ?   7.845   7.755  -1.136 1.000 97.040 ? 186 GLN A CD  1 
ATOM 1427 N NE2 ? GLN A 1 186 ?   8.639   8.126  -0.138 1.000 97.040 ? 186 GLN A NE2 1 
ATOM 1428 O OE1 ? GLN A 1 186 ?   7.217   8.566  -1.825 1.000 97.040 ? 186 GLN A OE1 1 
ATOM 1429 N N   ? GLY A 1 187 ?   3.546   4.832  -3.107 1.000 95.790 ? 187 GLY A N   1 
ATOM 1430 C CA  ? GLY A 1 187 ?   2.618   4.616  -4.206 1.000 95.790 ? 187 GLY A CA  1 
ATOM 1431 C C   ? GLY A 1 187 ?   1.582   3.548  -3.911 1.000 95.790 ? 187 GLY A C   1 
ATOM 1432 O O   ? GLY A 1 187 ?   1.750   2.751  -2.986 1.000 95.790 ? 187 GLY A O   1 
ATOM 1433 N N   ? VAL A 1 188 ?   0.510   3.603  -4.713 1.000 96.580 ? 188 VAL A N   1 
ATOM 1434 C CA  ? VAL A 1 188 ?  -0.535   2.585  -4.717 1.000 96.580 ? 188 VAL A CA  1 
ATOM 1435 C C   ? VAL A 1 188 ?  -0.521   1.836  -6.048 1.000 96.580 ? 188 VAL A C   1 
ATOM 1436 C CB  ? VAL A 1 188 ?  -1.930   3.201  -4.467 1.000 96.580 ? 188 VAL A CB  1 
ATOM 1437 O O   ? VAL A 1 188 ?  -0.603   2.450  -7.114 1.000 96.580 ? 188 VAL A O   1 
ATOM 1438 C CG1 ? VAL A 1 188 ?  -3.003   2.115  -4.435 1.000 96.580 ? 188 VAL A CG1 1 
ATOM 1439 C CG2 ? VAL A 1 188 ?  -1.934   4.000  -3.165 1.000 96.580 ? 188 VAL A CG2 1 
ATOM 1440 N N   ? VAL A 1 189 ?  -0.355   0.526  -5.955 1.000 93.880 ? 189 VAL A N   1 
ATOM 1441 C CA  ? VAL A 1 189 ?  -0.351  -0.254  -7.188 1.000 93.880 ? 189 VAL A CA  1 
ATOM 1442 C C   ? VAL A 1 189 ?  -1.623   0.030  -7.983 1.000 93.880 ? 189 VAL A C   1 
ATOM 1443 C CB  ? VAL A 1 189 ?  -0.228  -1.768  -6.901 1.000 93.880 ? 189 VAL A CB  1 
ATOM 1444 O O   ? VAL A 1 189 ?  -2.731  -0.226  -7.506 1.000 93.880 ? 189 VAL A O   1 
ATOM 1445 C CG1 ? VAL A 1 189 ?  -0.287  -2.570  -8.200 1.000 93.880 ? 189 VAL A CG1 1 
ATOM 1446 C CG2 ? VAL A 1 189 ?   1.066  -2.064  -6.145 1.000 93.880 ? 189 VAL A CG2 1 
ATOM 1447 N N   ? SER A 1 190 ?  -1.498   0.550  -9.222 1.000 93.020 ? 190 SER A N   1 
ATOM 1448 C CA  ? SER A 1 190 ?  -2.627   1.010 -10.025 1.000 93.020 ? 190 SER A CA  1 
ATOM 1449 C C   ? SER A 1 190 ?  -2.818   0.136 -11.260 1.000 93.020 ? 190 SER A C   1 
ATOM 1450 C CB  ? SER A 1 190 ?  -2.427   2.466 -10.446 1.000 93.020 ? 190 SER A CB  1 
ATOM 1451 O O   ? SER A 1 190 ?  -3.755  -0.663 -11.323 1.000 93.020 ? 190 SER A O   1 
ATOM 1452 O OG  ? SER A 1 190 ?  -3.628   3.007 -10.969 1.000 93.020 ? 190 SER A OG  1 
ATOM 1453 N N   ? PHE A 1 191 ?  -1.911   0.214 -12.243 1.000 89.510 ? 191 PHE A N   1 
ATOM 1454 C CA  ? PHE A 1 191 ?  -2.088  -0.563 -13.464 1.000 89.510 ? 191 PHE A CA  1 
ATOM 1455 C C   ? PHE A 1 191 ?  -0.743  -0.874 -14.108 1.000 89.510 ? 191 PHE A C   1 
ATOM 1456 C CB  ? PHE A 1 191 ?  -2.983   0.187 -14.455 1.000 89.510 ? 191 PHE A CB  1 
ATOM 1457 O O   ? PHE A 1 191 ?   0.284  -0.315 -13.716 1.000 89.510 ? 191 PHE A O   1 
ATOM 1458 C CG  ? PHE A 1 191 ?  -2.385   1.472 -14.961 1.000 89.510 ? 191 PHE A CG  1 
ATOM 1459 C CD1 ? PHE A 1 191 ?  -2.569   2.662 -14.266 1.000 89.510 ? 191 PHE A CD1 1 
ATOM 1460 C CD2 ? PHE A 1 191 ?  -1.639   1.491 -16.131 1.000 89.510 ? 191 PHE A CD2 1 
ATOM 1461 C CE1 ? PHE A 1 191 ?  -2.017   3.853 -14.731 1.000 89.510 ? 191 PHE A CE1 1 
ATOM 1462 C CE2 ? PHE A 1 191 ?  -1.083   2.678 -16.603 1.000 89.510 ? 191 PHE A CE2 1 
ATOM 1463 C CZ  ? PHE A 1 191 ?  -1.275   3.857 -15.902 1.000 89.510 ? 191 PHE A CZ  1 
ATOM 1464 N N   ? GLY A 1 192 ?  -0.680  -1.647 -14.982 1.000 83.270 ? 192 GLY A N   1 
ATOM 1465 C CA  ? GLY A 1 192 ?   0.489  -1.997 -15.773 1.000 83.270 ? 192 GLY A CA  1 
ATOM 1466 C C   ? GLY A 1 192 ?   0.175  -2.952 -16.910 1.000 83.270 ? 192 GLY A C   1 
ATOM 1467 O O   ? GLY A 1 192 ?  -0.949  -3.443 -17.022 1.000 83.270 ? 192 GLY A O   1 
ATOM 1468 N N   ? TYR A 1 193 ?   1.110  -3.062 -17.844 1.000 75.230 ? 193 TYR A N   1 
ATOM 1469 C CA  ? TYR A 1 193 ?   0.984  -4.057 -18.904 1.000 75.230 ? 193 TYR A CA  1 
ATOM 1470 C C   ? TYR A 1 193 ?   1.458  -5.425 -18.427 1.000 75.230 ? 193 TYR A C   1 
ATOM 1471 C CB  ? TYR A 1 193 ?   1.782  -3.629 -20.139 1.000 75.230 ? 193 TYR A CB  1 
ATOM 1472 O O   ? TYR A 1 193 ?   1.855  -5.583 -17.270 1.000 75.230 ? 193 TYR A O   1 
ATOM 1473 C CG  ? TYR A 1 193 ?   1.268  -2.367 -20.788 1.000 75.230 ? 193 TYR A CG  1 
ATOM 1474 C CD1 ? TYR A 1 193 ?  -0.028  -2.300 -21.295 1.000 75.230 ? 193 TYR A CD1 1 
ATOM 1475 C CD2 ? TYR A 1 193 ?   2.075  -1.240 -20.896 1.000 75.230 ? 193 TYR A CD2 1 
ATOM 1476 C CE1 ? TYR A 1 193 ?  -0.507  -1.140 -21.895 1.000 75.230 ? 193 TYR A CE1 1 
ATOM 1477 C CE2 ? TYR A 1 193 ?   1.608  -0.075 -21.494 1.000 75.230 ? 193 TYR A CE2 1 
ATOM 1478 O OH  ? TYR A 1 193 ?  -0.151   1.117 -22.582 1.000 75.230 ? 193 TYR A OH  1 
ATOM 1479 C CZ  ? TYR A 1 193 ?   0.317  -0.034 -21.989 1.000 75.230 ? 193 TYR A CZ  1 
ATOM 1480 N N   ? SER A 1 194 ?   1.328  -6.506 -19.140 1.000 65.650 ? 194 SER A N   1 
ATOM 1481 C CA  ? SER A 1 194 ?   1.734  -7.876 -18.846 1.000 65.650 ? 194 SER A CA  1 
ATOM 1482 C C   ? SER A 1 194 ?   3.247  -7.982 -18.684 1.000 65.650 ? 194 SER A C   1 
ATOM 1483 C CB  ? SER A 1 194 ?   1.264  -8.823 -19.952 1.000 65.650 ? 194 SER A CB  1 
ATOM 1484 O O   ? SER A 1 194 ?   3.762  -9.028 -18.284 1.000 65.650 ? 194 SER A O   1 
ATOM 1485 O OG  ? SER A 1 194 ?  -0.150  -8.831 -20.039 1.000 65.650 ? 194 SER A OG  1 
ATOM 1486 N N   ? PHE A 1 195 ?   3.997  -6.702 -18.769 1.000 65.490 ? 195 PHE A N   1 
ATOM 1487 C CA  ? PHE A 1 195 ?   5.443  -6.627 -18.602 1.000 65.490 ? 195 PHE A CA  1 
ATOM 1488 C C   ? PHE A 1 195 ?   5.835  -5.370 -17.834 1.000 65.490 ? 195 PHE A C   1 
ATOM 1489 C CB  ? PHE A 1 195 ?   6.145  -6.650 -19.964 1.000 65.490 ? 195 PHE A CB  1 
ATOM 1490 O O   ? PHE A 1 195 ?   5.160  -4.343 -17.928 1.000 65.490 ? 195 PHE A O   1 
ATOM 1491 C CG  ? PHE A 1 195 ?   7.646  -6.590 -19.875 1.000 65.490 ? 195 PHE A CG  1 
ATOM 1492 C CD1 ? PHE A 1 195 ?   8.309  -5.369 -19.893 1.000 65.490 ? 195 PHE A CD1 1 
ATOM 1493 C CD2 ? PHE A 1 195 ?   8.394  -7.756 -19.772 1.000 65.490 ? 195 PHE A CD2 1 
ATOM 1494 C CE1 ? PHE A 1 195 ?   9.698  -5.311 -19.811 1.000 65.490 ? 195 PHE A CE1 1 
ATOM 1495 C CE2 ? PHE A 1 195 ?   9.783  -7.705 -19.690 1.000 65.490 ? 195 PHE A CE2 1 
ATOM 1496 C CZ  ? PHE A 1 195 ?  10.433  -6.482 -19.710 1.000 65.490 ? 195 PHE A CZ  1 
ATOM 1497 N N   ? PRO A 1 196 ?   6.840  -5.383 -16.795 1.000 74.260 ? 196 PRO A N   1 
ATOM 1498 C CA  ? PRO A 1 196 ?   7.346  -4.171 -16.148 1.000 74.260 ? 196 PRO A CA  1 
ATOM 1499 C C   ? PRO A 1 196 ?   7.775  -3.101 -17.150 1.000 74.260 ? 196 PRO A C   1 
ATOM 1500 C CB  ? PRO A 1 196 ?   8.546  -4.676 -15.342 1.000 74.260 ? 196 PRO A CB  1 
ATOM 1501 O O   ? PRO A 1 196 ?   8.146  -3.424 -18.282 1.000 74.260 ? 196 PRO A O   1 
ATOM 1502 C CG  ? PRO A 1 196 ?   8.348  -6.154 -15.249 1.000 74.260 ? 196 PRO A CG  1 
ATOM 1503 C CD  ? PRO A 1 196 ?   7.560  -6.606 -16.445 1.000 74.260 ? 196 PRO A CD  1 
ATOM 1504 N N   ? PRO A 1 197 ?   7.608  -1.975 -16.739 1.000 84.060 ? 197 PRO A N   1 
ATOM 1505 C CA  ? PRO A 1 197 ?   7.282  -1.444 -15.413 1.000 84.060 ? 197 PRO A CA  1 
ATOM 1506 C C   ? PRO A 1 197 ?   5.779  -1.304 -15.187 1.000 84.060 ? 197 PRO A C   1 
ATOM 1507 C CB  ? PRO A 1 197 ?   7.966  -0.075 -15.404 1.000 84.060 ? 197 PRO A CB  1 
ATOM 1508 O O   ? PRO A 1 197 ?   5.000  -1.355 -16.142 1.000 84.060 ? 197 PRO A O   1 
ATOM 1509 C CG  ? PRO A 1 197 ?   7.889   0.400 -16.819 1.000 84.060 ? 197 PRO A CG  1 
ATOM 1510 C CD  ? PRO A 1 197 ?   8.010  -0.789 -17.728 1.000 84.060 ? 197 PRO A CD  1 
ATOM 1511 N N   ? ALA A 1 198 ?   5.344  -1.255 -13.938 1.000 88.730 ? 198 ALA A N   1 
ATOM 1512 C CA  ? ALA A 1 198 ?   3.965  -0.980 -13.544 1.000 88.730 ? 198 ALA A CA  1 
ATOM 1513 C C   ? ALA A 1 198 ?   3.802   0.470 -13.097 1.000 88.730 ? 198 ALA A C   1 
ATOM 1514 C CB  ? ALA A 1 198 ?   3.530  -1.929 -12.430 1.000 88.730 ? 198 ALA A CB  1 
ATOM 1515 O O   ? ALA A 1 198 ?   4.791   1.171 -12.868 1.000 88.730 ? 198 ALA A O   1 
ATOM 1516 N N   ? VAL A 1 199 ?   2.584   0.888 -13.093 1.000 92.410 ? 199 VAL A N   1 
ATOM 1517 C CA  ? VAL A 1 199 ?   2.275   2.264 -12.717 1.000 92.410 ? 199 VAL A CA  1 
ATOM 1518 C C   ? VAL A 1 199 ?   1.583   2.285 -11.356 1.000 92.410 ? 199 VAL A C   1 
ATOM 1519 C CB  ? VAL A 1 199 ?   1.387   2.956 -13.776 1.000 92.410 ? 199 VAL A CB  1 
ATOM 1520 O O   ? VAL A 1 199 ?   0.719   1.450 -11.078 1.000 92.410 ? 199 VAL A O   1 
ATOM 1521 C CG1 ? VAL A 1 199 ?   0.977   4.351 -13.308 1.000 92.410 ? 199 VAL A CG1 1 
ATOM 1522 C CG2 ? VAL A 1 199 ?   2.117   3.032 -15.116 1.000 92.410 ? 199 VAL A CG2 1 
ATOM 1523 N N   ? TYR A 1 200 ?   2.017   3.205 -10.568 1.000 94.450 ? 200 TYR A N   1 
ATOM 1524 C CA  ? TYR A 1 200 ?   1.496   3.423  -9.223 1.000 94.450 ? 200 TYR A CA  1 
ATOM 1525 C C   ? TYR A 1 200 ?   0.928   4.830  -9.079 1.000 94.450 ? 200 TYR A C   1 
ATOM 1526 C CB  ? TYR A 1 200 ?   2.591   3.193  -8.178 1.000 94.450 ? 200 TYR A CB  1 
ATOM 1527 O O   ? TYR A 1 200 ?   1.410   5.769  -9.718 1.000 94.450 ? 200 TYR A O   1 
ATOM 1528 C CG  ? TYR A 1 200 ?   3.326   1.885  -8.347 1.000 94.450 ? 200 TYR A CG  1 
ATOM 1529 C CD1 ? TYR A 1 200 ?   3.060   0.802  -7.513 1.000 94.450 ? 200 TYR A CD1 1 
ATOM 1530 C CD2 ? TYR A 1 200 ?   4.288   1.731  -9.340 1.000 94.450 ? 200 TYR A CD2 1 
ATOM 1531 C CE1 ? TYR A 1 200 ?   3.736  -0.405  -7.663 1.000 94.450 ? 200 TYR A CE1 1 
ATOM 1532 C CE2 ? TYR A 1 200 ?   4.970   0.529  -9.500 1.000 94.450 ? 200 TYR A CE2 1 
ATOM 1533 O OH  ? TYR A 1 200 ?   5.359  -1.724  -8.812 1.000 94.450 ? 200 TYR A OH  1 
ATOM 1534 C CZ  ? TYR A 1 200 ?   4.687  -0.532  -8.658 1.000 94.450 ? 200 TYR A CZ  1 
ATOM 1535 N N   ? THR A 1 201 ?  -0.183   4.864  -8.284 1.000 96.110 ? 201 THR A N   1 
ATOM 1536 C CA  ? THR A 1 201 ?  -0.645   6.196  -7.910 1.000 96.110 ? 201 THR A CA  1 
ATOM 1537 C C   ? THR A 1 201 ?   0.327   6.851  -6.932 1.000 96.110 ? 201 THR A C   1 
ATOM 1538 C CB  ? THR A 1 201 ?  -2.051   6.145  -7.284 1.000 96.110 ? 201 THR A CB  1 
ATOM 1539 O O   ? THR A 1 201 ?   0.695   6.252  -5.920 1.000 96.110 ? 201 THR A O   1 
ATOM 1540 C CG2 ? THR A 1 201 ?  -2.522   7.537  -6.876 1.000 96.110 ? 201 THR A CG2 1 
ATOM 1541 O OG1 ? THR A 1 201 ?  -2.972   5.601  -8.237 1.000 96.110 ? 201 THR A OG1 1 
ATOM 1542 N N   ? ARG A 1 202 ?   0.795   8.095  -7.270 1.000 96.220 ? 202 ARG A N   1 
ATOM 1543 C CA  ? ARG A 1 202 ?   1.760   8.841  -6.468 1.000 96.220 ? 202 ARG A CA  1 
ATOM 1544 C C   ? ARG A 1 202 ?   1.091   9.470  -5.251 1.000 96.220 ? 202 ARG A C   1 
ATOM 1545 C CB  ? ARG A 1 202 ?   2.437   9.924  -7.312 1.000 96.220 ? 202 ARG A CB  1 
ATOM 1546 O O   ? ARG A 1 202 ?   0.354  10.450  -5.378 1.000 96.220 ? 202 ARG A O   1 
ATOM 1547 C CG  ? ARG A 1 202 ?   3.560  10.653  -6.592 1.000 96.220 ? 202 ARG A CG  1 
ATOM 1548 C CD  ? ARG A 1 202 ?   4.132  11.782  -7.437 1.000 96.220 ? 202 ARG A CD  1 
ATOM 1549 N NE  ? ARG A 1 202 ?   4.769  11.278  -8.651 1.000 96.220 ? 202 ARG A NE  1 
ATOM 1550 N NH1 ? ARG A 1 202 ?   6.911  11.308  -7.787 1.000 96.220 ? 202 ARG A NH1 1 
ATOM 1551 N NH2 ? ARG A 1 202 ?   6.547  10.603  -9.938 1.000 96.220 ? 202 ARG A NH2 1 
ATOM 1552 C CZ  ? ARG A 1 202 ?   6.074  11.064  -8.789 1.000 96.220 ? 202 ARG A CZ  1 
ATOM 1553 N N   ? ILE A 1 203 ?   1.438   8.950  -4.033 1.000 97.270 ? 203 ILE A N   1 
ATOM 1554 C CA  ? ILE A 1 203 ?   0.766   9.352  -2.802 1.000 97.270 ? 203 ILE A CA  1 
ATOM 1555 C C   ? ILE A 1 203 ?   1.085  10.813  -2.494 1.000 97.270 ? 203 ILE A C   1 
ATOM 1556 C CB  ? ILE A 1 203 ?   1.176   8.452  -1.614 1.000 97.270 ? 203 ILE A CB  1 
ATOM 1557 O O   ? ILE A 1 203 ?   0.202  11.577  -2.096 1.000 97.270 ? 203 ILE A O   1 
ATOM 1558 C CG1 ? ILE A 1 203 ?   0.632   7.032  -1.808 1.000 97.270 ? 203 ILE A CG1 1 
ATOM 1559 C CG2 ? ILE A 1 203 ?   0.689   9.050  -0.291 1.000 97.270 ? 203 ILE A CG2 1 
ATOM 1560 C CD1 ? ILE A 1 203 ?   1.135   6.031  -0.777 1.000 97.270 ? 203 ILE A CD1 1 
ATOM 1561 N N   ? ALA A 1 204 ?   2.321  11.256  -2.733 1.000 96.200 ? 204 ALA A N   1 
ATOM 1562 C CA  ? ALA A 1 204 ?   2.754  12.615  -2.417 1.000 96.200 ? 204 ALA A CA  1 
ATOM 1563 C C   ? ALA A 1 204 ?   1.885  13.647  -3.129 1.000 96.200 ? 204 ALA A C   1 
ATOM 1564 C CB  ? ALA A 1 204 ?   4.221  12.808  -2.794 1.000 96.200 ? 204 ALA A CB  1 
ATOM 1565 O O   ? ALA A 1 204 ?   1.637  14.732  -2.598 1.000 96.200 ? 204 ALA A O   1 
ATOM 1566 N N   ? ASN A 1 205 ?   1.379  13.319  -4.255 1.000 96.100 ? 205 ASN A N   1 
ATOM 1567 C CA  ? ASN A 1 205 ?   0.561  14.225  -5.055 1.000 96.100 ? 205 ASN A CA  1 
ATOM 1568 C C   ? ASN A 1 205 ?  -0.826  14.411  -4.448 1.000 96.100 ? 205 ASN A C   1 
ATOM 1569 C CB  ? ASN A 1 205 ?   0.448  13.716  -6.494 1.000 96.100 ? 205 ASN A CB  1 
ATOM 1570 O O   ? ASN A 1 205 ?  -1.542  15.350  -4.801 1.000 96.100 ? 205 ASN A O   1 
ATOM 1571 C CG  ? ASN A 1 205 ?   0.025  14.800  -7.465 1.000 96.100 ? 205 ASN A CG  1 
ATOM 1572 N ND2 ? ASN A 1 205 ?  -1.051  14.550  -8.202 1.000 96.100 ? 205 ASN A ND2 1 
ATOM 1573 O OD1 ? ASN A 1 205 ?   0.661  15.854  -7.553 1.000 96.100 ? 205 ASN A OD1 1 
ATOM 1574 N N   ? TYR A 1 206 ?  -1.179  13.500  -3.486 1.000 96.800 ? 206 TYR A N   1 
ATOM 1575 C CA  ? TYR A 1 206 ?  -2.552  13.504  -2.994 1.000 96.800 ? 206 TYR A CA  1 
ATOM 1576 C C   ? TYR A 1 206 ?  -2.590  13.708  -1.484 1.000 96.800 ? 206 TYR A C   1 
ATOM 1577 C CB  ? TYR A 1 206 ?  -3.259  12.196  -3.361 1.000 96.800 ? 206 TYR A CB  1 
ATOM 1578 O O   ? TYR A 1 206 ?  -3.592  13.401  -0.835 1.000 96.800 ? 206 TYR A O   1 
ATOM 1579 C CG  ? TYR A 1 206 ?  -3.304  11.927  -4.846 1.000 96.800 ? 206 TYR A CG  1 
ATOM 1580 C CD1 ? TYR A 1 206 ?  -4.331  12.440  -5.635 1.000 96.800 ? 206 TYR A CD1 1 
ATOM 1581 C CD2 ? TYR A 1 206 ?  -2.322  11.158  -5.462 1.000 96.800 ? 206 TYR A CD2 1 
ATOM 1582 C CE1 ? TYR A 1 206 ?  -4.378  12.193  -7.004 1.000 96.800 ? 206 TYR A CE1 1 
ATOM 1583 C CE2 ? TYR A 1 206 ?  -2.360  10.905  -6.829 1.000 96.800 ? 206 TYR A CE2 1 
ATOM 1584 O OH  ? TYR A 1 206 ?  -3.432  11.179  -8.944 1.000 96.800 ? 206 TYR A OH  1 
ATOM 1585 C CZ  ? TYR A 1 206 ?  -3.390  11.427  -7.590 1.000 96.800 ? 206 TYR A CZ  1 
ATOM 1586 N N   ? LEU A 1 207 ?  -1.517  14.213  -0.889 1.000 96.410 ? 207 LEU A N   1 
ATOM 1587 C CA  ? LEU A 1 207 ?  -1.412  14.328   0.562 1.000 96.410 ? 207 LEU A CA  1 
ATOM 1588 C C   ? LEU A 1 207 ?  -2.458  15.295   1.108 1.000 96.410 ? 207 LEU A C   1 
ATOM 1589 C CB  ? LEU A 1 207 ?  -0.010  14.794   0.962 1.000 96.410 ? 207 LEU A CB  1 
ATOM 1590 O O   ? LEU A 1 207 ?  -3.033  15.057   2.172 1.000 96.410 ? 207 LEU A O   1 
ATOM 1591 C CG  ? LEU A 1 207 ?   1.097  13.740   0.906 1.000 96.410 ? 207 LEU A CG  1 
ATOM 1592 C CD1 ? LEU A 1 207 ?   2.455  14.384   1.163 1.000 96.410 ? 207 LEU A CD1 1 
ATOM 1593 C CD2 ? LEU A 1 207 ?   0.827  12.627   1.913 1.000 96.410 ? 207 LEU A CD2 1 
ATOM 1594 N N   ? GLN A 1 208 ?  -2.627  16.406   0.297 1.000 96.020 ? 208 GLN A N   1 
ATOM 1595 C CA  ? GLN A 1 208 ?  -3.624  17.377   0.735 1.000 96.020 ? 208 GLN A CA  1 
ATOM 1596 C C   ? GLN A 1 208 ?  -5.011  16.745   0.810 1.000 96.020 ? 208 GLN A C   1 
ATOM 1597 C CB  ? GLN A 1 208 ?  -3.647  18.584  -0.203 1.000 96.020 ? 208 GLN A CB  1 
ATOM 1598 O O   ? GLN A 1 208 ?  -5.723  16.913   1.803 1.000 96.020 ? 208 GLN A O   1 
ATOM 1599 C CG  ? GLN A 1 208 ?  -4.582  19.698   0.250 1.000 96.020 ? 208 GLN A CG  1 
ATOM 1600 C CD  ? GLN A 1 208 ?  -4.578  20.887  -0.692 1.000 96.020 ? 208 GLN A CD  1 
ATOM 1601 N NE2 ? GLN A 1 208 ?  -5.188  21.987  -0.261 1.000 96.020 ? 208 GLN A NE2 1 
ATOM 1602 O OE1 ? GLN A 1 208 ?  -4.030  20.819  -1.796 1.000 96.020 ? 208 GLN A OE1 1 
ATOM 1603 N N   ? TRP A 1 209 ?  -5.417  16.041  -0.184 1.000 97.660 ? 209 TRP A N   1 
ATOM 1604 C CA  ? TRP A 1 209 ?  -6.697  15.344  -0.247 1.000 97.660 ? 209 TRP A CA  1 
ATOM 1605 C C   ? TRP A 1 209 ?  -6.792  14.281   0.843 1.000 97.660 ? 209 TRP A C   1 
ATOM 1606 C CB  ? TRP A 1 209 ?  -6.892  14.701  -1.623 1.000 97.660 ? 209 TRP A CB  1 
ATOM 1607 O O   ? TRP A 1 209 ?  -7.812  14.174   1.527 1.000 97.660 ? 209 TRP A O   1 
ATOM 1608 C CG  ? TRP A 1 209 ?  -8.074  13.782  -1.703 1.000 97.660 ? 209 TRP A CG  1 
ATOM 1609 C CD1 ? TRP A 1 209 ?  -9.385  14.136  -1.856 1.000 97.660 ? 209 TRP A CD1 1 
ATOM 1610 C CD2 ? TRP A 1 209 ?  -8.050  12.353  -1.629 1.000 97.660 ? 209 TRP A CD2 1 
ATOM 1611 C CE2 ? TRP A 1 209 ?  -9.385  11.906  -1.746 1.000 97.660 ? 209 TRP A CE2 1 
ATOM 1612 C CE3 ? TRP A 1 209 ?  -7.029  11.406  -1.477 1.000 97.660 ? 209 TRP A CE3 1 
ATOM 1613 N NE1 ? TRP A 1 209 ? -10.179  13.013  -1.883 1.000 97.660 ? 209 TRP A NE1 1 
ATOM 1614 C CH2 ? TRP A 1 209 ?  -8.707   9.646  -1.564 1.000 97.660 ? 209 TRP A CH2 1 
ATOM 1615 C CZ2 ? TRP A 1 209 ?  -9.725  10.552  -1.714 1.000 97.660 ? 209 TRP A CZ2 1 
ATOM 1616 C CZ3 ? TRP A 1 209 ?  -7.369  10.058  -1.446 1.000 97.660 ? 209 TRP A CZ3 1 
ATOM 1617 N N   ? ILE A 1 210 ?  -5.725  13.545   1.054 1.000 97.880 ? 210 ILE A N   1 
ATOM 1618 C CA  ? ILE A 1 210 ?  -5.661  12.474   2.042 1.000 97.880 ? 210 ILE A CA  1 
ATOM 1619 C C   ? ILE A 1 210 ?  -5.881  13.048   3.440 1.000 97.880 ? 210 ILE A C   1 
ATOM 1620 C CB  ? ILE A 1 210 ?  -4.311  11.726   1.977 1.000 97.880 ? 210 ILE A CB  1 
ATOM 1621 O O   ? ILE A 1 210 ?  -6.687  12.525   4.213 1.000 97.880 ? 210 ILE A O   1 
ATOM 1622 C CG1 ? ILE A 1 210 ?  -4.189  10.958   0.656 1.000 97.880 ? 210 ILE A CG1 1 
ATOM 1623 C CG2 ? ILE A 1 210 ?  -4.157  10.783   3.174 1.000 97.880 ? 210 ILE A CG2 1 
ATOM 1624 C CD1 ? ILE A 1 210 ?  -2.776  10.489   0.339 1.000 97.880 ? 210 ILE A CD1 1 
ATOM 1625 N N   ? ARG A 1 211 ?  -5.222  14.090   3.779 1.000 96.830 ? 211 ARG A N   1 
ATOM 1626 C CA  ? ARG A 1 211 ?  -5.328  14.724   5.089 1.000 96.830 ? 211 ARG A CA  1 
ATOM 1627 C C   ? ARG A 1 211 ?  -6.733  15.268   5.322 1.000 96.830 ? 211 ARG A C   1 
ATOM 1628 C CB  ? ARG A 1 211 ?  -4.300  15.850   5.227 1.000 96.830 ? 211 ARG A CB  1 
ATOM 1629 O O   ? ARG A 1 211 ?  -7.269  15.165   6.428 1.000 96.830 ? 211 ARG A O   1 
ATOM 1630 C CG  ? ARG A 1 211 ?  -2.867  15.362   5.370 1.000 96.830 ? 211 ARG A CG  1 
ATOM 1631 C CD  ? ARG A 1 211 ?  -1.888  16.520   5.505 1.000 96.830 ? 211 ARG A CD  1 
ATOM 1632 N NE  ? ARG A 1 211 ?  -0.509  16.051   5.597 1.000 96.830 ? 211 ARG A NE  1 
ATOM 1633 N NH1 ? ARG A 1 211 ?   0.435  18.152   5.417 1.000 96.830 ? 211 ARG A NH1 1 
ATOM 1634 N NH2 ? ARG A 1 211 ?   1.773  16.305   5.646 1.000 96.830 ? 211 ARG A NH2 1 
ATOM 1635 C CZ  ? ARG A 1 211 ?   0.564  16.837   5.553 1.000 96.830 ? 211 ARG A CZ  1 
ATOM 1636 N N   ? LYS A 1 212 ?  -7.295  15.857   4.343 1.000 97.570 ? 212 LYS A N   1 
ATOM 1637 C CA  ? LYS A 1 212 ?  -8.655  16.383   4.410 1.000 97.570 ? 212 LYS A CA  1 
ATOM 1638 C C   ? LYS A 1 212 ?  -9.662  15.270   4.684 1.000 97.570 ? 212 LYS A C   1 
ATOM 1639 C CB  ? LYS A 1 212 ?  -9.016  17.108   3.113 1.000 97.570 ? 212 LYS A CB  1 
ATOM 1640 O O   ? LYS A 1 212 ? -10.539  15.415   5.539 1.000 97.570 ? 212 LYS A O   1 
ATOM 1641 C CG  ? LYS A 1 212 ? -10.399  17.741   3.121 1.000 97.570 ? 212 LYS A CG  1 
ATOM 1642 C CD  ? LYS A 1 212 ? -10.691  18.464   1.812 1.000 97.570 ? 212 LYS A CD  1 
ATOM 1643 C CE  ? LYS A 1 212 ? -12.103  19.034   1.790 1.000 97.570 ? 212 LYS A CE  1 
ATOM 1644 N NZ  ? LYS A 1 212 ? -12.398  19.732   0.503 1.000 97.570 ? 212 LYS A NZ  1 
ATOM 1645 N N   ? VAL A 1 213 ?  -9.556  14.177   4.039 1.000 97.570 ? 213 VAL A N   1 
ATOM 1646 C CA  ? VAL A 1 213 ? -10.471  13.048   4.167 1.000 97.570 ? 213 VAL A CA  1 
ATOM 1647 C C   ? VAL A 1 213 ? -10.313  12.408   5.545 1.000 97.570 ? 213 VAL A C   1 
ATOM 1648 C CB  ? VAL A 1 213 ? -10.234  11.996   3.061 1.000 97.570 ? 213 VAL A CB  1 
ATOM 1649 O O   ? VAL A 1 213 ? -11.305  12.111   6.216 1.000 97.570 ? 213 VAL A O   1 
ATOM 1650 C CG1 ? VAL A 1 213 ? -11.026  10.722   3.348 1.000 97.570 ? 213 VAL A CG1 1 
ATOM 1651 C CG2 ? VAL A 1 213 ? -10.610  12.566   1.694 1.000 97.570 ? 213 VAL A CG2 1 
ATOM 1652 N N   ? MET A 1 214 ?  -9.084  12.241   6.021 1.000 96.620 ? 214 MET A N   1 
ATOM 1653 C CA  ? MET A 1 214 ?  -8.817  11.514   7.259 1.000 96.620 ? 214 MET A CA  1 
ATOM 1654 C C   ? MET A 1 214 ?  -9.024  12.413   8.473 1.000 96.620 ? 214 MET A C   1 
ATOM 1655 C CB  ? MET A 1 214 ?  -7.393  10.955   7.259 1.000 96.620 ? 214 MET A CB  1 
ATOM 1656 O O   ? MET A 1 214 ?  -9.162  11.925   9.596 1.000 96.620 ? 214 MET A O   1 
ATOM 1657 C CG  ? MET A 1 214 ?  -7.174   9.835   6.255 1.000 96.620 ? 214 MET A CG  1 
ATOM 1658 S SD  ? MET A 1 214 ?  -5.421   9.301   6.168 1.000 96.620 ? 214 MET A SD  1 
ATOM 1659 C CE  ? MET A 1 214 ?  -5.212   8.618   7.836 1.000 96.620 ? 214 MET A CE  1 
ATOM 1660 N N   ? GLY A 1 215 ?  -9.373  13.679   8.273 1.000 84.990 ? 215 GLY A N   1 
ATOM 1661 C CA  ? GLY A 1 215 ?  -9.728  14.516   9.408 1.000 84.990 ? 215 GLY A CA  1 
ATOM 1662 C C   ? GLY A 1 215 ?  -8.547  14.839  10.304 1.000 84.990 ? 215 GLY A C   1 
ATOM 1663 O O   ? GLY A 1 215 ?  -7.795  13.944  10.695 1.000 84.990 ? 215 GLY A O   1 
# 
loop_
_struct_sheet_range.sheet_id 
_struct_sheet_range.id 
_struct_sheet_range.beg_label_comp_id 
_struct_sheet_range.beg_label_asym_id 
_struct_sheet_range.beg_label_seq_id 
_struct_sheet_range.pdbx_beg_PDB_ins_code 
_struct_sheet_range.end_label_comp_id 
_struct_sheet_range.end_label_asym_id 
_struct_sheet_range.end_label_seq_id 
_struct_sheet_range.pdbx_end_PDB_ins_code 
_struct_sheet_range.beg_auth_comp_id 
_struct_sheet_range.beg_auth_asym_id 
_struct_sheet_range.beg_auth_seq_id 
_struct_sheet_range.end_auth_comp_id 
_struct_sheet_range.end_auth_asym_id 
_struct_sheet_range.end_auth_seq_id 
A A ILE A   2 ? VAL A   3 ? ILE A 2   VAL A 3   
A B ASP A 169 ? SER A 170 ? ASP A 169 SER A 170 
B C HIS A   6 ? GLU A   7 ? HIS A 6   GLU A 7   
B D ARG A 116 ? GLY A 121 ? ARG A 116 GLY A 121 
B E PHE A 135 ? ILE A 141 ? PHE A 135 ILE A 141 
B F MET A 158 ? ALA A 161 ? MET A 158 ALA A 161 
B G PRO A 178 ? CYS A 181 ? PRO A 178 CYS A 181 
B H VAL A 184 ? GLY A 192 ? VAL A 184 GLY A 192 
B I ALA A 198 ? ARG A 202 ? ALA A 198 ARG A 202 
C J MET A  16 ? VAL A  21 ? MET A 16  VAL A 21  
C K ASP A  24 ? ALA A  33 ? ASP A 24  ALA A 33  
C L TRP A  36 ? THR A  39 ? TRP A 36  THR A 39  
C M ILE A  47 ? LEU A  51 ? ILE A 47  LEU A 51  
C N GLN A  64 ? MET A  73 ? GLN A 64  MET A 73  
C O LEU A  87 ? LEU A  91 ? LEU A 87  LEU A 91  
D P ASN A  55 ? ASN A  55 ? ASN A 55  ASN A 55  
D Q ARG A 133 ? ARG A 133 ? ARG A 133 ARG A 133 
E R ASN A  78 ? ASN A  78 ? ASN A 78  ASN A 78  
E S ASN A  83 ? ASN A  83 ? ASN A 83  ASN A 83  
F T LEU A 124 ? ASP A 126 ? LEU A 124 ASP A 126 
F U ARG A 129 ? ILE A 130 ? ARG A 129 ILE A 130 
# 
loop_
_struct_conf.id 
_struct_conf.conf_type_id 
_struct_conf.beg_label_comp_id 
_struct_conf.beg_label_asym_id 
_struct_conf.beg_label_seq_id 
_struct_conf.pdbx_beg_PDB_ins_code 
_struct_conf.end_label_comp_id 
_struct_conf.end_label_asym_id 
_struct_conf.end_label_seq_id 
_struct_conf.pdbx_end_PDB_ins_code 
_struct_conf.beg_auth_comp_id 
_struct_conf.beg_auth_asym_id 
_struct_conf.beg_auth_seq_id 
_struct_conf.end_auth_comp_id 
_struct_conf.end_auth_asym_id 
_struct_conf.end_auth_seq_id 
STRN1         STRN         ILE A   2 ? VAL A   3 ? ILE A 2   VAL A 3   
TURN_TY1_P1   TURN_TY1_P   GLY A   4 ? GLY A   4 ? GLY A 4   GLY A 4   
STRN2         STRN         HIS A   6 ? GLU A   7 ? HIS A 6   GLU A 7   
HELX_LH_PP_P1 HELX_LH_PP_P ALA A   8 ? LYS A   9 ? ALA A 8   LYS A 9   
TURN_TY1_P2   TURN_TY1_P   PRO A  10 ? HIS A  11 ? PRO A 10  HIS A 11  
BEND1         BEND         SER A  12 ? SER A  12 ? SER A 12  SER A 12  
TURN_TY1_P3   TURN_TY1_P   PRO A  14 ? TYR A  15 ? PRO A 14  TYR A 15  
STRN3         STRN         MET A  16 ? VAL A  21 ? MET A 16  VAL A 21  
TURN_TY1_P4   TURN_TY1_P   SER A  22 ? GLY A  23 ? SER A 22  GLY A 23  
STRN4         STRN         ASP A  24 ? ALA A  33 ? ASP A 24  ALA A 33  
TURN_TY1_P5   TURN_TY1_P   PRO A  34 ? ASP A  35 ? PRO A 34  ASP A 35  
STRN5         STRN         TRP A  36 ? THR A  39 ? TRP A 36  THR A 39  
HELX_RH_3T_P1 HELX_RH_3T_P ALA A  41 ? CYS A  43 ? ALA A 41  CYS A 43  
BEND2         BEND         GLY A  45 ? ASP A  46 ? GLY A 45  ASP A 46  
STRN6         STRN         ILE A  47 ? LEU A  51 ? ILE A 47  LEU A 51  
BEND3         BEND         GLY A  52 ? GLY A  52 ? GLY A 52  GLY A 52  
BEND4         BEND         HIS A  54 ? HIS A  54 ? HIS A 54  HIS A 54  
STRN7         STRN         ASN A  55 ? ASN A  55 ? ASN A 55  ASN A 55  
BEND5         BEND         ILE A  56 ? GLU A  58 ? ILE A 56  GLU A 58  
TURN_TY1_P6   TURN_TY1_P   GLU A  61 ? SER A  62 ? GLU A 61  SER A 62  
STRN8         STRN         GLN A  64 ? MET A  73 ? GLN A 64  MET A 73  
TURN_TY1_P7   TURN_TY1_P   PRO A  75 ? GLU A  76 ? PRO A 75  GLU A 76  
STRN9         STRN         ASN A  78 ? ASN A  78 ? ASN A 78  ASN A 78  
TURN_TY1_P8   TURN_TY1_P   ASN A  79 ? ILE A  82 ? ASN A 79  ILE A 82  
STRN10        STRN         ASN A  83 ? ASN A  83 ? ASN A 83  ASN A 83  
BEND6         BEND         ASN A  84 ? ASN A  84 ? ASN A 84  ASN A 84  
STRN11        STRN         LEU A  87 ? LEU A  91 ? LEU A 87  LEU A 91  
BEND7         BEND         THR A  92 ? ALA A  93 ? THR A 92  ALA A 93  
BEND8         BEND         ASN A  98 ? TYR A 100 ? ASN A 98  TYR A 100 
HELX_LH_PP_P2 HELX_LH_PP_P PRO A 105 ? PRO A 107 ? PRO A 105 PRO A 107 
BEND9         BEND         LYS A 108 ? SER A 109 ? LYS A 108 SER A 109 
TURN_TY1_P9   TURN_TY1_P   PRO A 113 ? ASP A 114 ? PRO A 113 ASP A 114 
STRN12        STRN         ARG A 116 ? GLY A 121 ? ARG A 116 GLY A 121 
BEND10        BEND         TRP A 122 ? GLY A 123 ? TRP A 122 GLY A 123 
STRN13        STRN         LEU A 124 ? ASP A 126 ? LEU A 124 ASP A 126 
TURN_TY1_P10  TURN_TY1_P   LYS A 127 ? GLU A 128 ? LYS A 127 GLU A 128 
STRN14        STRN         ARG A 129 ? ILE A 130 ? ARG A 129 ILE A 130 
BEND11        BEND         ASN A 132 ? ASN A 132 ? ASN A 132 ASN A 132 
STRN15        STRN         ARG A 133 ? ARG A 133 ? ARG A 133 ARG A 133 
STRN16        STRN         PHE A 135 ? THR A 140 ? PHE A 135 THR A 140 
STRN17        STRN         ILE A 141 ? ILE A 141 ? ILE A 141 ILE A 141 
HELX_LH_PP_P3 HELX_LH_PP_P TYR A 142 ? SER A 143 ? TYR A 142 SER A 143 
HELX_RH_AL_P1 HELX_RH_AL_P ARG A 144 ? LEU A 148 ? ARG A 144 LEU A 148 
TURN_TY1_P11  TURN_TY1_P   ASN A 149 ? VAL A 150 ? ASN A 149 VAL A 150 
TURN_TY1_P12  TURN_TY1_P   PRO A 152 ? HIS A 153 ? PRO A 152 HIS A 153 
TURN_TY1_P13  TURN_TY1_P   ASP A 156 ? GLY A 157 ? ASP A 156 GLY A 157 
STRN18        STRN         MET A 158 ? ALA A 161 ? MET A 158 ALA A 161 
BEND12        BEND         GLY A 162 ? GLY A 162 ? GLY A 162 GLY A 162 
BEND13        BEND         PHE A 164 ? GLN A 166 ? PHE A 164 GLN A 166 
STRN19        STRN         ASP A 169 ? SER A 170 ? ASP A 169 SER A 170 
BEND14        BEND         GLN A 172 ? GLY A 173 ? GLN A 172 GLY A 173 
TURN_TY1_P14  TURN_TY1_P   SER A 175 ? GLY A 176 ? SER A 175 GLY A 176 
STRN20        STRN         PRO A 178 ? CYS A 181 ? PRO A 178 CYS A 181 
TURN_TY1_P15  TURN_TY1_P   ASN A 182 ? GLY A 183 ? ASN A 182 GLY A 183 
STRN21        STRN         VAL A 184 ? GLY A 192 ? VAL A 184 GLY A 192 
BEND15        BEND         SER A 194 ? PRO A 196 ? SER A 194 PRO A 196 
HELX_LH_PP_P4 HELX_LH_PP_P PRO A 197 ? PRO A 197 ? PRO A 197 PRO A 197 
STRN22        STRN         ALA A 198 ? ARG A 202 ? ALA A 198 ARG A 202 
HELX_RH_3T_P2 HELX_RH_3T_P ILE A 203 ? TYR A 206 ? ILE A 203 TYR A 206 
HELX_RH_AL_P2 HELX_RH_AL_P LEU A 207 ? MET A 214 ? LEU A 207 MET A 214 
# 
