# Supplementary material for: FlatProt: 2D visualization eases protein structure comparison
Source: BMC Bioinformatics. 2025 Aug 13;26:210. doi: 10.1186/s12859-025-06233-x (PMC12344939; doi:10.1186/s12859-025-06233-x)
Supplement: Supplementary file 1 — Supplementary Material 1 [file 12859_2025_6233_MOESM1_ESM.zip › KLK/structures/Latimeria_chalumnae_GeneID=102366350.cif]

data_Latimeria_chalumnae_GeneID=102366350
# 
_entry.id   ? 
# 
_entity.id                         1      
_entity.type                       polymer 
_entity.pdbx_description           polymer-1 
_entity.formula_weight             25186.4 
_entity.pdbx_number_of_molecules        1 
# 
loop_
_struct_sheet.id 
_struct_sheet.number_strands 
A 2 
B 8 
C 6 
D 2 
E 2 
# 
loop_
_struct_conf_type.id 
_struct_conf_type.criteria 
STRN         DSSP 
TURN_TY1_P   DSSP 
HELX_LH_PP_P DSSP 
BEND         DSSP 
HELX_RH_3T_P DSSP 
HELX_RH_AL_P DSSP 
# 
_struct_asym.id          A 
_struct_asym.entity_id   1 
# 
_software.pdbx_ordinal     1 
_software.name             dssp 
_software.version          4.4.10 
_software.date             ? 
_software.classification   'model annotation' 
# 
_entity_poly.entity_id                      1 
_entity_poly.type                           polypeptide(L) 
_entity_poly.nstd_linkage                   n 
_entity_poly.nstd_monomer                   n 
_entity_poly.pdbx_seq_one_letter_code       
;KIINGYQCYPHSKPWQVFLTYNGNRWCGGSLINEWWIVSAAHCYANILKVHLGEHDTTQSEGTEQHLNVAKVISHPYYNS
QNLDNDIMLIKLAQSAHFDYYVQPIHLPSRCAAAGTWCTVSGWGNLLTNGVSYPKALQCLDQPIISDDQCRRAYPYYFTA
NMMCSGFMEGGKSSCQGDSGGPLACDGELQGVVSWGYDCAMKGHPSVYVKVCRYNTWIHQVMASN
;
_entity_poly.pdbx_seq_one_letter_code_can   
;KIINGYQCYPHSKPWQVFLTYNGNRWCGGSLINEWWIVSAAHCYANILKVHLGEHDTTQSEGTEQHLNVAKVISHPYYNS
QNLDNDIMLIKLAQSAHFDYYVQPIHLPSRCAAAGTWCTVSGWGNLLTNGVSYPKALQCLDQPIISDDQCRRAYPYYFTA
NMMCSGFMEGGKSSCQGDSGGPLACDGELQGVVSWGYDCAMKGHPSVYVKVCRYNTWIHQVMASN
;
_entity_poly.pdbx_strand_id                 A 
# 
loop_
_dssp_struct_summary.entry_id 
_dssp_struct_summary.label_comp_id 
_dssp_struct_summary.label_asym_id 
_dssp_struct_summary.label_seq_id 
_dssp_struct_summary.secondary_structure 
_dssp_struct_summary.ss_bridge 
_dssp_struct_summary.helix_3_10 
_dssp_struct_summary.helix_alpha 
_dssp_struct_summary.helix_pi 
_dssp_struct_summary.helix_pp 
_dssp_struct_summary.bend 
_dssp_struct_summary.chirality 
_dssp_struct_summary.sheet 
_dssp_struct_summary.strand 
_dssp_struct_summary.ladder_1 
_dssp_struct_summary.ladder_2 
_dssp_struct_summary.accessibility 
_dssp_struct_summary.TCO 
_dssp_struct_summary.kappa 
_dssp_struct_summary.alpha 
_dssp_struct_summary.phi 
_dssp_struct_summary.psi 
_dssp_struct_summary.x_ca 
_dssp_struct_summary.y_ca 
_dssp_struct_summary.z_ca 
Latimeria_chalumnae_GeneID=102366350 LYS A 1   . . . . . . . . . . . . ? .      .     .      .      114.9  -5.3  -1.8  -11.2 
Latimeria_chalumnae_GeneID=102366350 ILE A 2   E . > . . . . - A A A . ? -0.940 .     -159.1 -108.9 97.3   -3.7  -5.1  -10.7 
Latimeria_chalumnae_GeneID=102366350 ILE A 3   E . 3 . . . S - A A A . ? -0.798 72.1  -5.4   -84.7  125.9  -3.0  -6.3  -14.3 
Latimeria_chalumnae_GeneID=102366350 ASN A 4   T . 3 . . . S + . . . . ? 0.853  101.1 139.0  60.6   29.5   -2.6  -10.1 -14.8 
Latimeria_chalumnae_GeneID=102366350 GLY A 5   . . < . . . . - . . . . ? -0.169 46.7  -121.0 -83.2  -171.7 -2.7  -10.6 -10.9 
Latimeria_chalumnae_GeneID=102366350 TYR A 6   E . . . . . . - B C B . ? -0.948 28.4  -91.2  -134.0 149.5  -4.4  -13.4 -9.1  
Latimeria_chalumnae_GeneID=102366350 GLN A 7   E . . . . > . - B C B . ? -0.556 50.1  -122.1 -58.0  127.0  -7.1  -13.6 -6.6  
Latimeria_chalumnae_GeneID=102366350 CYS A 8   P . . . . P . - . . . . ? -0.393 30.0  -95.3  -65.6  145.7  -5.4  -13.6 -3.2  
Latimeria_chalumnae_GeneID=102366350 TYR A 9   P . > . . P . - . . . . ? -0.446 61.4  -85.7  -57.8  133.9  -6.0  -16.4 -0.8  
Latimeria_chalumnae_GeneID=102366350 PRO A 10  T . 3 . . < S - . . . . ? -0.270 108.6 -3.3   -48.9  126.3  -8.8  -15.3 1.5   
Latimeria_chalumnae_GeneID=102366350 HIS A 11  T . 3 . . . S + . . . . ? 0.615  91.3  126.7  71.4   12.7   -7.4  -13.2 4.5   
Latimeria_chalumnae_GeneID=102366350 SER A 12  S . < . . . S + . . . . ? 0.626  74.5  47.7   -74.1  -14.1  -3.8  -13.8 3.4   
Latimeria_chalumnae_GeneID=102366350 LYS A 13  . . > . . . . + . . . . ? -0.552 65.1  164.0  -125.3 70.1   -3.3  -10.0 3.5   
Latimeria_chalumnae_GeneID=102366350 PRO A 14  T . 3 . . . S + . . . . ? 0.619  73.8  59.0   -72.8  -5.6   -4.8  -9.0  6.9   
Latimeria_chalumnae_GeneID=102366350 TRP A 15  T . 3 . . . S + . . . . ? 0.538  77.1  113.2  -94.6  -16.6  -3.0  -5.5  6.8   
Latimeria_chalumnae_GeneID=102366350 GLN A 16  E . < . . . . - C K J . ? -0.502 54.0  -155.9 -63.6  129.3  -4.7  -4.4  3.5   
Latimeria_chalumnae_GeneID=102366350 VAL A 17  E . . . . . . - C K J . ? -0.896 9.9   -150.0 -114.8 134.9  -7.1  -1.5  4.0   
Latimeria_chalumnae_GeneID=102366350 PHE A 18  E . . . . . . - C K J K ? -0.925 15.8  -159.3 -102.2 117.6  -10.0 -0.5  1.9   
Latimeria_chalumnae_GeneID=102366350 LEU A 19  E . . . . . . - C K J K ? -0.872 7.6   -170.8 -103.4 134.2  -10.8 3.3   1.9   
Latimeria_chalumnae_GeneID=102366350 THR A 20  E . . . . . . - C K J K ? -0.929 10.3  -172.7 -122.6 144.8  -14.2 4.8   1.0   
Latimeria_chalumnae_GeneID=102366350 TYR A 21  E . > . . . S - C K J . ? -0.979 79.0  -10.6  -133.4 121.6  -15.4 8.3   0.4   
Latimeria_chalumnae_GeneID=102366350 ASN A 22  T . 3 . . . S - . . . . ? 0.867  130.2 -55.3  57.8   32.2   -19.2 9.2   -0.1  
Latimeria_chalumnae_GeneID=102366350 GLY A 23  T . 3 . . . S + . . . . ? 0.409  115.2 115.8  87.1   0.1    -19.9 5.4   -0.4  
Latimeria_chalumnae_GeneID=102366350 ASN A 24  E . < . . . S - C L J . ? -0.844 74.1  -110.6 -110.6 139.8  -17.4 4.9   -3.3  
Latimeria_chalumnae_GeneID=102366350 ARG A 25  E . . . . . . + C L J . ? -0.486 48.0  160.2  -61.1  126.6  -14.2 2.9   -3.3  
Latimeria_chalumnae_GeneID=102366350 TRP A 26  E . . . . . . - C L . . ? 0.764  48.0  -21.9  -121.6 -50.3  -11.5 5.4   -3.4  
Latimeria_chalumnae_GeneID=102366350 CYS A 27  E . . . . . . - C L J . ? -0.908 51.0  -117.2 -159.5 169.9  -8.0  4.1   -2.2  
Latimeria_chalumnae_GeneID=102366350 GLY A 28  E . . . . . . - C L J . ? -0.529 25.1  -179.5 -109.4 -179.0 -6.2  1.5   -0.2  
Latimeria_chalumnae_GeneID=102366350 GLY A 29  E . . . . . . - C L J . ? -0.953 25.4  -110.0 -164.4 177.3  -3.9  1.6   2.8   
Latimeria_chalumnae_GeneID=102366350 SER A 30  E . . . . . . - C L J L ? -0.994 20.8  -134.9 -128.5 121.7  -1.8  -0.4  5.2   
Latimeria_chalumnae_GeneID=102366350 LEU A 31  E . . . . . . + C L . L ? -0.638 28.7  170.7  -69.3  121.1  -2.6  -1.0  8.8   
Latimeria_chalumnae_GeneID=102366350 ILE A 32  . . . . . . . - . . . . ? 0.615  64.7  -13.8  -115.2 -13.8  0.7   -0.4  10.6  
Latimeria_chalumnae_GeneID=102366350 ASN A 33  S . . . . . S - . . . . ? -0.922 87.6  -71.7  -164.6 -170.7 -0.7  -0.6  14.3  
Latimeria_chalumnae_GeneID=102366350 GLU A 34  S . . . . . S + . . . . ? 0.704  130.0 24.8   -68.7  -7.3   -4.0  -0.5  16.3  
Latimeria_chalumnae_GeneID=102366350 TRP A 35  S . . . . . S + . . . . ? 0.592  111.0 70.5   -127.3 -15.7  -4.5  3.2   15.5  
Latimeria_chalumnae_GeneID=102366350 TRP A 36  E . . . . . . - C M . M ? -0.892 44.9  -173.4 -129.4 143.4  -2.6  4.1   12.3  
Latimeria_chalumnae_GeneID=102366350 ILE A 37  E . . . . . . - C M L M ? -0.956 17.4  -143.0 -123.2 138.1  -2.8  3.4   8.6   
Latimeria_chalumnae_GeneID=102366350 VAL A 38  E . . . . . . + C M L M ? -0.909 35.0  149.7  -100.5 133.1  -0.3  4.3   6.0   
Latimeria_chalumnae_GeneID=102366350 SER A 39  E . . . . . . - C M . M ? -0.810 49.3  -73.7  -145.6 178.8  -1.6  5.5   2.5   
Latimeria_chalumnae_GeneID=102366350 ALA A 40  . . > . . . . - . . . . ? -0.709 32.1  -134.9 -82.0  141.3  -0.8  7.7   -0.4  
Latimeria_chalumnae_GeneID=102366350 ALA A 41  G . > . . . S + . . . . ? 0.827  104.6 63.3   -63.9  -33.6  -1.1  11.5  0.1   
Latimeria_chalumnae_GeneID=102366350 HIS A 42  G . 3 . . . S + . . . . ? 0.601  91.0  70.0   -72.2  -2.3   -2.8  11.9  -3.2  
Latimeria_chalumnae_GeneID=102366350 CYS A 43  G . < . . . S + . . . . ? 0.379  72.4  137.5  -92.9  6.5    -5.6  9.7   -1.8  
Latimeria_chalumnae_GeneID=102366350 TYR A 44  . . < . . . . + . . . . ? -0.238 23.9  169.8  -63.6  134.3  -6.7  12.5  0.6   
Latimeria_chalumnae_GeneID=102366350 ALA A 45  . . . . . . . - . . . . ? -0.970 41.5  -123.5 -141.7 153.5  -10.4 13.1  1.1   
Latimeria_chalumnae_GeneID=102366350 ASN A 46  S . . . . . S + . . . . ? 0.848  105.4 33.5   -65.7  -31.7  -12.5 15.3  3.6   
Latimeria_chalumnae_GeneID=102366350 ILE A 47  S . . . . . S + . . . . ? -0.930 77.2  175.5  -131.2 104.2  -14.6 12.2  4.8   
Latimeria_chalumnae_GeneID=102366350 LEU A 48  . . . . . . . - . . . . ? -0.895 13.4  -163.5 -113.2 139.9  -12.8 8.9   4.9   
Latimeria_chalumnae_GeneID=102366350 LYS A 49  E . . . . . . - C N K N ? -0.959 13.5  -142.2 -115.2 143.7  -14.0 5.5   6.1   
Latimeria_chalumnae_GeneID=102366350 VAL A 50  E . . . . . . - C N K N ? -0.914 10.1  -166.2 -112.3 129.8  -11.7 2.6   6.8   
Latimeria_chalumnae_GeneID=102366350 HIS A 51  E . . . . . . - C N K N ? -0.972 10.9  -177.8 -116.4 116.8  -12.6 -1.0  6.1   
Latimeria_chalumnae_GeneID=102366350 LEU A 52  E . . . . . . + C N . N ? -0.818 61.7  25.4   -110.1 147.0  -10.4 -3.8  7.7   
Latimeria_chalumnae_GeneID=102366350 GLY A 53  S . . . . . S + . . . . ? 0.625  80.0  149.4  84.1   13.4   -10.6 -7.5  7.3   
Latimeria_chalumnae_GeneID=102366350 GLU A 54  . . . . . . . + . . . . ? -0.649 16.5  155.2  -84.3  130.9  -12.3 -7.4  3.8   
Latimeria_chalumnae_GeneID=102366350 HIS A 55  S . . . . . S + . . . . ? 0.602  80.2  31.4   -108.3 -46.0  -11.6 -10.2 1.2   
Latimeria_chalumnae_GeneID=102366350 ASP A 56  B . > . . . . - D Q P . ? -0.964 68.0  -161.0 -114.4 116.6  -14.9 -9.8  -0.8  
Latimeria_chalumnae_GeneID=102366350 THR A 57  T . 3 . . . S + . . . . ? 0.521  87.5  57.1   -80.9  -0.5   -16.2 -6.2  -1.0  
Latimeria_chalumnae_GeneID=102366350 THR A 58  T . 3 . . . S + . . . . ? 0.475  103.0 59.7   -107.2 -4.9   -19.7 -7.3  -2.0  
Latimeria_chalumnae_GeneID=102366350 GLN A 59  S . < . . . S - . . . . ? -0.953 77.7  -125.5 -128.6 143.1  -20.4 -9.6  0.9   
Latimeria_chalumnae_GeneID=102366350 SER A 60  . . . . . . . + . . . . ? -0.828 30.1  177.9  -79.1  107.8  -20.6 -9.2  4.7   
Latimeria_chalumnae_GeneID=102366350 GLU A 61  . . . . . . . - . . . . ? 0.489  41.8  -121.5 -95.1  -3.5   -18.1 -11.9 5.7   
Latimeria_chalumnae_GeneID=102366350 GLY A 62  S . . . . . S + . . . . ? 0.502  97.8  87.4   77.6   3.1    -18.4 -11.2 9.4   
Latimeria_chalumnae_GeneID=102366350 THR A 63  . . . . . . . + . . . . ? 0.452  64.0  110.0  -108.8 -5.9   -14.6 -10.5 9.6   
Latimeria_chalumnae_GeneID=102366350 GLU A 64  . . . . . . . - . . . . ? -0.466 48.8  -160.2 -88.7  140.2  -14.8 -6.7  8.7   
Latimeria_chalumnae_GeneID=102366350 GLN A 65  E . . . . . . - C O N . ? -0.990 6.4   -162.0 -110.0 121.9  -14.2 -3.7  11.0  
Latimeria_chalumnae_GeneID=102366350 HIS A 66  E . . . . . . + C O N . ? -0.953 19.8  179.8  -106.3 110.5  -15.6 -0.4  9.7   
Latimeria_chalumnae_GeneID=102366350 LEU A 67  E . . . . . . - C O N . ? -0.892 25.4  -124.2 -118.8 144.5  -13.9 2.5   11.5  
Latimeria_chalumnae_GeneID=102366350 ASN A 68  E . . . . . . - C O N . ? -0.491 28.5  -119.2 -78.6  154.7  -14.2 6.3   11.4  
Latimeria_chalumnae_GeneID=102366350 VAL A 69  E . . . . . . - C O O . ? -0.837 23.7  -176.1 -98.5  128.3  -11.2 8.4   10.7  
Latimeria_chalumnae_GeneID=102366350 ALA A 70  E . . . . . . - C O . . ? 0.846  69.9  -2.0   -84.9  -39.2  -10.1 10.9  13.4  
Latimeria_chalumnae_GeneID=102366350 LYS A 71  E . . . . . . - C O O . ? -0.997 51.2  -153.2 -156.5 145.7  -7.3  12.6  11.4  
Latimeria_chalumnae_GeneID=102366350 VAL A 72  E . . . . . . - C O O . ? -0.992 15.7  -170.4 -122.5 124.7  -5.5  12.5  8.1   
Latimeria_chalumnae_GeneID=102366350 ILE A 73  E . . . . . . - C O O . ? -0.935 4.2   -161.5 -122.4 109.8  -1.9  13.8  8.0   
Latimeria_chalumnae_GeneID=102366350 SER A 74  E . . . . . . - C O O . ? -0.600 39.1  -91.4  -85.0  147.6  -0.1  14.3  4.7   
Latimeria_chalumnae_GeneID=102366350 HIS A 75  . . > . . . . - . . . . ? -0.345 36.2  -129.8 -53.3  133.7  3.6   14.5  4.5   
Latimeria_chalumnae_GeneID=102366350 PRO A 76  T . 3 . . . S + . . . . ? 0.743  106.2 48.0   -63.1  -23.2  4.5   18.3  4.8   
Latimeria_chalumnae_GeneID=102366350 TYR A 77  T . 3 . . . S + . . . . ? 0.072  76.9  145.5  -107.7 17.9   6.7   18.2  1.7   
Latimeria_chalumnae_GeneID=102366350 TYR A 78  . . < . . . . - . . . . ? -0.453 36.1  -154.7 -53.8  127.1  4.2   16.4  -0.5  
Latimeria_chalumnae_GeneID=102366350 ASN A 79  B . . > > . . - E S Q . ? -0.928 12.0  -167.2 -111.3 113.7  4.6   17.7  -4.1  
Latimeria_chalumnae_GeneID=102366350 SER A 80  T . . 4 5 . S + . . . . ? 0.655  83.3  63.9   -80.9  -11.1  1.5   17.4  -6.3  
Latimeria_chalumnae_GeneID=102366350 GLN A 81  T . . 4 5 . S + . . . . ? 0.929  126.0 8.8    -77.2  -41.6  3.5   18.1  -9.5  
Latimeria_chalumnae_GeneID=102366350 ASN A 82  T . . 4 5 . S - . . . . ? 0.297  97.7  -120.1 -124.5 8.0    5.7   15.1  -9.4  
Latimeria_chalumnae_GeneID=102366350 LEU A 83  T . > < 5 . . + . . . . ? 0.706  53.8  163.4  60.9   19.3   4.0   13.2  -6.5  
Latimeria_chalumnae_GeneID=102366350 ASP A 84  B . 3 . < . . + E T Q . ? -0.506 67.2  17.4   -62.0  138.0  7.3   13.3  -4.5  
Latimeria_chalumnae_GeneID=102366350 ASN A 85  T . 3 . . . S + . . . . ? 0.858  80.2  169.9  66.4   29.5   6.7   12.5  -0.8  
Latimeria_chalumnae_GeneID=102366350 ASP A 86  . . < . . . . + . . . . ? -0.503 32.1  115.7  -71.1  67.8   3.3   11.0  -1.7  
Latimeria_chalumnae_GeneID=102366350 ILE A 87  . . . . . . . + . . . . ? -0.997 36.8  176.5  -142.6 137.0  2.7   9.5   1.8   
Latimeria_chalumnae_GeneID=102366350 MET A 88  E . . . . . . - C P M O ? -0.980 21.9  -134.5 -140.9 151.9  0.1   10.1  4.5   
Latimeria_chalumnae_GeneID=102366350 LEU A 89  E . . . . . . - C P M O ? -0.935 13.6  -156.4 -107.0 134.8  -0.9  8.8   7.9   
Latimeria_chalumnae_GeneID=102366350 ILE A 90  E . . . . . . - C P M O ? -0.969 7.4   -151.6 -111.8 116.1  -4.6  8.1   8.8   
Latimeria_chalumnae_GeneID=102366350 LYS A 91  E . . . . . . - C P M O ? -0.794 15.6  -133.2 -88.3  127.9  -5.5  8.1   12.5  
Latimeria_chalumnae_GeneID=102366350 LEU A 92  E . . . . . . - C P . O ? -0.523 6.1   -137.9 -78.9  141.4  -8.4  5.9   13.4  
Latimeria_chalumnae_GeneID=102366350 ALA A 93  S . . . . . S + . . . . ? 0.765  94.9  24.3   -66.4  -26.9  -11.2 7.3   15.7  
Latimeria_chalumnae_GeneID=102366350 GLN A 94  S . . . . . S - . . . . ? -0.980 97.9  -93.8  -136.9 154.0  -11.1 4.0   17.5  
Latimeria_chalumnae_GeneID=102366350 SER A 95  . . . . . . . - . . . . ? -0.320 40.3  -115.7 -68.7  142.3  -8.4  1.2   17.9  
Latimeria_chalumnae_GeneID=102366350 ALA A 96  . . . . . . . - . . . . ? -0.513 25.0  -126.1 -68.3  140.8  -8.5  -1.7  15.4  
Latimeria_chalumnae_GeneID=102366350 HIS A 97  . . . . . . . - . . . . ? -0.849 25.2  -138.9 -90.8  114.7  -9.2  -5.1  17.0  
Latimeria_chalumnae_GeneID=102366350 PHE A 98  . . . . . . . + . . . . ? -0.594 42.5  125.4  -80.1  137.7  -6.5  -7.5  16.1  
Latimeria_chalumnae_GeneID=102366350 ASP A 99  S . . . . . S - . . . . ? -0.817 76.7  -56.3  -161.2 -163.3 -7.4  -11.1 15.1  
Latimeria_chalumnae_GeneID=102366350 TYR A 100 S . . . . . S + . . . . ? 0.821  135.2 41.2   -61.2  -22.4  -6.8  -13.6 12.3  
Latimeria_chalumnae_GeneID=102366350 TYR A 101 S . . . . . S + . . . . ? 0.651  114.9 49.3   -104.4 -20.0  -8.4  -11.2 9.8   
Latimeria_chalumnae_GeneID=102366350 VAL A 102 . . . . . . . + . . . . ? -0.950 66.5  148.3  -132.2 105.9  -6.9  -7.9  11.0  
Latimeria_chalumnae_GeneID=102366350 GLN A 103 . . . . . . . - . . . . ? -0.993 41.8  -114.5 -135.8 148.2  -3.2  -7.7  11.5  
Latimeria_chalumnae_GeneID=102366350 PRO A 104 P . . . . > . - . . . . ? -0.460 23.3  -131.2 -78.0  153.5  -0.6  -4.9  11.2  
Latimeria_chalumnae_GeneID=102366350 ILE A 105 P . . . . P . - . . . . ? -0.829 30.0  -111.4 -98.3  141.4  2.2   -5.0  8.6   
Latimeria_chalumnae_GeneID=102366350 HIS A 106 B . . . . P . - B D C . ? -0.447 23.1  -119.5 -74.0  141.6  5.7   -4.2  9.9   
Latimeria_chalumnae_GeneID=102366350 LEU A 107 P . . . . P . - . . . . ? -0.595 39.1  -106.5 -73.5  138.9  7.6   -1.0  8.9   
Latimeria_chalumnae_GeneID=102366350 PRO A 108 P . . . . < . - . . . . ? -0.429 17.5  -156.3 -70.9  140.8  10.8  -1.8  7.1   
Latimeria_chalumnae_GeneID=102366350 SER A 109 S . . . . . S + . . . . ? 0.705  82.8  15.2   -83.0  -22.8  14.1  -1.3  9.0   
Latimeria_chalumnae_GeneID=102366350 ARG A 110 S . . . . . S - . . . . ? -0.968 90.2  -90.9  -145.6 162.4  15.9  -1.0  5.6   
Latimeria_chalumnae_GeneID=102366350 CYS A 111 P . . . . > . - . . . . ? -0.451 46.6  -108.1 -75.3  143.2  15.1  -0.4  2.0   
Latimeria_chalumnae_GeneID=102366350 ALA A 112 P . . . . P . - . . . . ? -0.413 34.7  -123.6 -65.2  141.4  14.5  -3.5  -0.2  
Latimeria_chalumnae_GeneID=102366350 ALA A 113 P . > . . P . - . . . . ? -0.544 35.3  -83.8  -83.7  153.5  17.3  -4.2  -2.7  
Latimeria_chalumnae_GeneID=102366350 ALA A 114 T . 3 . . < S + . . . . ? -0.290 118.7 32.1   -52.5  136.8  16.8  -4.5  -6.5  
Latimeria_chalumnae_GeneID=102366350 GLY A 115 T . 3 . . . S + . . . . ? 0.269  84.1  137.5  96.4   -15.8  15.6  -8.0  -7.4  
Latimeria_chalumnae_GeneID=102366350 THR A 116 . . < . . . . - . . . . ? -0.522 54.3  -125.9 -63.2  133.5  13.7  -8.4  -4.1  
Latimeria_chalumnae_GeneID=102366350 TRP A 117 E . . . . . . + B E D . ? -0.677 35.2  176.2  -86.1  136.5  10.3  -10.1 -4.7  
Latimeria_chalumnae_GeneID=102366350 CYS A 118 E . . . . . . - B E D . ? -0.888 23.8  -132.2 -138.2 158.8  7.3   -8.3  -3.3  
Latimeria_chalumnae_GeneID=102366350 THR A 119 E . . . . . . - B E D E ? -0.972 11.9  -163.5 -118.5 130.4  3.6   -8.6  -3.3  
Latimeria_chalumnae_GeneID=102366350 VAL A 120 E . . . . . . - B E D E ? -0.872 12.8  -171.8 -105.4 141.1  1.1   -5.8  -4.0  
Latimeria_chalumnae_GeneID=102366350 SER A 121 E . . . . . . + B E D . ? -0.977 20.4  111.7  -134.6 147.0  -2.5  -6.3  -3.0  
Latimeria_chalumnae_GeneID=102366350 GLY A 122 E . . . . . . - B E D . ? -0.975 61.6  -103.4 171.3  178.0  -5.7  -4.3  -3.6  
Latimeria_chalumnae_GeneID=102366350 TRP A 123 . . . . . . . + . . . . ? -0.128 68.8  133.9  -114.2 25.8   -9.2  -4.1  -5.2  
Latimeria_chalumnae_GeneID=102366350 GLY A 124 . . . . . . . - . . . . ? -0.037 66.1  -52.8  -71.8  -179.0 -8.2  -1.8  -8.0  
Latimeria_chalumnae_GeneID=102366350 ASN A 125 . . . . . . . - . . . . ? -0.262 40.2  -161.1 -61.1  137.6  -9.1  -2.0  -11.8 
Latimeria_chalumnae_GeneID=102366350 LEU A 126 . . . . . . . + . . . . ? 0.491  64.6  77.3   -99.5  -10.4  -8.3  -5.5  -13.5 
Latimeria_chalumnae_GeneID=102366350 LEU A 127 . . . . . . . - . . . . ? -0.781 64.9  -147.8 -111.2 145.9  -8.3  -4.3  -17.2 
Latimeria_chalumnae_GeneID=102366350 THR A 128 S . . . . . S + . . . . ? 0.793  101.4 28.2   -71.4  -35.3  -5.7  -2.4  -19.3 
Latimeria_chalumnae_GeneID=102366350 ASN A 129 S . . . . . S + . . . . ? -0.989 120.8 9.1    -127.2 130.3  -8.7  -0.8  -21.1 
Latimeria_chalumnae_GeneID=102366350 GLY A 130 S . . . . . S - . . . . ? -0.417 90.6  -67.2  96.6   -173.4 -12.2 -0.3  -19.4 
Latimeria_chalumnae_GeneID=102366350 VAL A 131 . . . . . . . + . . . . ? -0.990 48.8  157.8  -126.8 119.6  -13.3 -0.7  -15.8 
Latimeria_chalumnae_GeneID=102366350 SER A 132 . . . . . . . - . . . . ? -0.762 16.5  -169.5 -139.4 94.3   -13.4 -4.0  -13.9 
Latimeria_chalumnae_GeneID=102366350 TYR A 133 . . . . . . . - . . . . ? -0.768 24.6  -129.5 -83.1  117.9  -13.3 -3.8  -10.1 
Latimeria_chalumnae_GeneID=102366350 PRO A 134 . . . . . . . - . . . . ? -0.383 2.7   -145.3 -66.3  143.1  -12.8 -7.3  -8.7  
Latimeria_chalumnae_GeneID=102366350 LYS A 135 S . . . . . S + . . . . ? 0.851  86.0  55.3   -69.7  -36.6  -15.1 -8.4  -5.9  
Latimeria_chalumnae_GeneID=102366350 ALA A 136 B . . . . . S - D R P . ? -0.682 102.8 -87.8  -101.9 153.0  -12.3 -10.3 -4.3  
Latimeria_chalumnae_GeneID=102366350 LEU A 137 . . . . . . . - . . . . ? -0.320 44.0  -146.3 -58.1  133.0  -8.9  -9.1  -3.2  
Latimeria_chalumnae_GeneID=102366350 GLN A 138 E . . . . . . - B F B D ? -0.796 12.1  -164.2 -106.7 148.8  -6.2  -9.2  -5.9  
Latimeria_chalumnae_GeneID=102366350 CYS A 139 E . . . . . . - B F B D ? -0.940 6.7   -173.6 -129.2 153.8  -2.5  -9.9  -5.6  
Latimeria_chalumnae_GeneID=102366350 LEU A 140 E . . . . . . - B F . D ? -0.946 13.6  -147.8 -147.4 125.0  0.5   -9.5  -7.8  
Latimeria_chalumnae_GeneID=102366350 ASP A 141 E . . . . . . + B F . D ? -0.781 30.8  156.9  -92.6  133.7  4.1   -10.6 -7.3  
Latimeria_chalumnae_GeneID=102366350 GLN A 142 E . . . . . . - B F . D ? -0.992 35.0  -114.1 -155.2 152.5  6.8   -8.4  -8.7  
Latimeria_chalumnae_GeneID=102366350 PRO A 143 E . . . . > . - B F . D ? -0.567 34.1  -105.1 -86.3  156.6  10.5  -7.6  -8.2  
Latimeria_chalumnae_GeneID=102366350 ILE A 144 E . . . . P . - B F F . ? -0.604 35.5  -139.1 -74.0  136.2  12.0  -4.4  -7.2  
Latimeria_chalumnae_GeneID=102366350 ILE A 145 E . . . . P . - B F F . ? -0.739 23.2  -101.8 -96.9  148.7  13.6  -2.5  -10.0 
Latimeria_chalumnae_GeneID=102366350 SER A 146 P . . > . < . - . . . . ? -0.268 24.9  -121.3 -65.8  154.2  16.9  -0.7  -9.7  
Latimeria_chalumnae_GeneID=102366350 ASP A 147 H . . > . . S + . . . . ? 0.867  113.0 55.9   -60.5  -38.2  16.9  3.1   -9.2  
Latimeria_chalumnae_GeneID=102366350 ASP A 148 H . . > . . S + . . . . ? 0.928  108.1 46.2   -61.3  -48.0  19.0  3.4   -12.4 
Latimeria_chalumnae_GeneID=102366350 GLN A 149 H . . > . . S + . . . . ? 0.899  112.7 51.3   -61.8  -39.2  16.5  1.5   -14.4 
Latimeria_chalumnae_GeneID=102366350 CYS A 150 H . . X . . S + . . . . ? 0.901  107.9 51.3   -67.5  -38.6  13.7  3.6   -12.9 
Latimeria_chalumnae_GeneID=102366350 ARG A 151 H . . < . . S + . . . . ? 0.852  108.6 51.8   -65.8  -37.5  15.3  6.8   -13.7 
Latimeria_chalumnae_GeneID=102366350 ARG A 152 H . . < . . S + . . . . ? 0.873  113.0 45.3   -66.2  -34.6  15.8  5.7   -17.3 
Latimeria_chalumnae_GeneID=102366350 ALA A 153 H . . < . . S + . . . . ? 0.839  134.0 17.9   -75.9  -30.6  12.1  4.9   -17.4 
Latimeria_chalumnae_GeneID=102366350 TYR A 154 S . > X . . S + . . . . ? -0.587 71.4  168.5  -137.8 66.1   11.2  8.3   -15.7 
Latimeria_chalumnae_GeneID=102366350 PRO A 155 T . 3 4 . . S + . . . . ? 0.839  81.1  29.9   -63.2  -27.2  14.2  10.8  -15.9 
Latimeria_chalumnae_GeneID=102366350 TYR A 156 T . 3 4 . . S + . . . . ? 0.592  124.7 43.2   -113.7 -4.5   12.4  13.9  -14.8 
Latimeria_chalumnae_GeneID=102366350 TYR A 157 T . < 4 . . S + . . . . ? 0.690  88.0  93.8   -117.1 -19.8  9.9   12.5  -12.4 
Latimeria_chalumnae_GeneID=102366350 PHE A 158 . . . < . . . + . . . . ? -0.597 51.7  179.1  -88.4  124.7  11.8  9.9   -10.4 
Latimeria_chalumnae_GeneID=102366350 THR A 159 . . > . . . . - . . . . ? -0.653 45.6  -98.6  -114.9 176.8  13.2  11.0  -7.1  
Latimeria_chalumnae_GeneID=102366350 ALA A 160 T . 3 . . . S + . . . . ? 0.618  119.2 62.8   -70.8  -13.0  15.2  9.4   -4.2  
Latimeria_chalumnae_GeneID=102366350 ASN A 161 T . 3 . . . S + . . . . ? 0.287  95.8  78.2   -95.0  8.4    11.9  9.0   -2.2  
Latimeria_chalumnae_GeneID=102366350 MET A 162 E . < . . . . - B G . G ? -0.814 56.6  -165.9 -119.2 156.8  10.5  6.7   -4.9  
Latimeria_chalumnae_GeneID=102366350 MET A 163 E . . . . . . - B G . G ? -0.979 12.8  -139.5 -137.5 148.6  10.9  3.0   -5.8  
Latimeria_chalumnae_GeneID=102366350 CYS A 164 E . . . . . . + B G F G ? -0.870 18.8  179.1  -107.6 142.2  9.9   1.0   -8.9  
Latimeria_chalumnae_GeneID=102366350 SER A 165 E . . . . . . + B G F G ? -0.985 36.3  52.0   -136.7 146.0  8.5   -2.5  -9.0  
Latimeria_chalumnae_GeneID=102366350 GLY A 166 S . . . . . S - . . . . ? -0.857 83.4  -42.4  131.2  -163.6 7.4   -4.7  -11.8 
Latimeria_chalumnae_GeneID=102366350 PHE A 167 . . > . . . . - . . . . ? -0.924 30.3  -150.3 -111.6 126.5  8.6   -6.1  -15.1 
Latimeria_chalumnae_GeneID=102366350 MET A 168 T . 3 . . . S + . . . . ? 0.809  100.7 58.0   -64.3  -30.9  10.4  -4.0  -17.7 
Latimeria_chalumnae_GeneID=102366350 GLU A 169 T . 3 . . . S - . . . . ? 0.629  107.3 -139.0 -75.1  -10.4  9.0   -6.2  -20.5 
Latimeria_chalumnae_GeneID=102366350 GLY A 170 . . < . . . . + . . . . ? -0.446 63.7  120.8  82.8   -173.7 5.5   -5.2  -19.2 
Latimeria_chalumnae_GeneID=102366350 GLY A 171 S . . . . . S + . . . . ? 0.082  76.7  54.7   103.8  -20.4  2.5   -7.4  -18.9 
Latimeria_chalumnae_GeneID=102366350 LYS A 172 . . . . . . . + . . . . ? -0.993 61.4  142.7  -144.9 138.0  2.0   -7.0  -15.2 
Latimeria_chalumnae_GeneID=102366350 SER A 173 E . . . . . . - A B A . ? -0.991 45.3  -120.6 -168.7 146.1  1.6   -3.9  -13.0 
Latimeria_chalumnae_GeneID=102366350 SER A 174 E . . . . . . + A B A . ? -0.856 53.6  150.9  -83.3  130.3  -0.2  -2.3  -10.0 
Latimeria_chalumnae_GeneID=102366350 CYS A 175 . . > . . . . - . . . . ? -0.561 37.5  -4.6   -139.1 -155.4 -2.1  0.7   -11.3 
Latimeria_chalumnae_GeneID=102366350 GLN A 176 T . 3 . . . S + . . . . ? -0.156 116.6 33.2   -49.8  132.8  -5.1  3.0   -10.8 
Latimeria_chalumnae_GeneID=102366350 GLY A 177 T . 3 . . . S + . . . . ? 0.158  104.3 71.9   103.7  -10.7  -7.4  2.0   -8.1  
Latimeria_chalumnae_GeneID=102366350 ASP A 178 . . X . . . . + . . . . ? 0.126  64.3  145.4  -114.3 7.4    -4.9  0.5   -5.8  
Latimeria_chalumnae_GeneID=102366350 SER A 179 T . 3 . . . S + . . . . ? -0.308 72.1  19.0   -46.6  131.1  -3.4  3.9   -4.9  
Latimeria_chalumnae_GeneID=102366350 GLY A 180 T . 3 . . . S + . . . . ? 0.253  96.4  131.7  92.4   -13.2  -2.3  3.8   -1.3  
Latimeria_chalumnae_GeneID=102366350 GLY A 181 . . < . . . . - . . . . ? -0.240 59.9  -89.0  -73.5  167.9  -2.2  0.0   -1.2  
Latimeria_chalumnae_GeneID=102366350 PRO A 182 E . . . . . . - B H . H ? -0.524 20.6  -163.0 -91.8  132.8  0.7   -2.0  0.2   
Latimeria_chalumnae_GeneID=102366350 LEU A 183 E . . . . . . - B H E H ? -0.971 26.7  -167.1 -99.1  107.3  3.9   -3.3  -1.5  
Latimeria_chalumnae_GeneID=102366350 ALA A 184 E . . . . . . - B H E H ? -0.859 14.3  -175.7 -108.8 129.1  5.1   -6.0  0.9   
Latimeria_chalumnae_GeneID=102366350 CYS A 185 E . > . . . S - B H . H ? -0.994 75.2  -17.4  -122.8 120.2  8.5   -7.6  0.8   
Latimeria_chalumnae_GeneID=102366350 ASP A 186 T . 3 . . . S - . . . . ? 0.889  129.9 -50.4  54.1   36.9   9.4   -10.4 3.2   
Latimeria_chalumnae_GeneID=102366350 GLY A 187 T . 3 . . . S + . . . . ? 0.567  117.6 108.0  84.6   6.0    6.5   -9.4  5.5   
Latimeria_chalumnae_GeneID=102366350 GLU A 188 E . < . . . S - B I C H ? -0.916 76.3  -110.5 -117.7 150.8  7.4   -5.7  5.6   
Latimeria_chalumnae_GeneID=102366350 LEU A 189 E . . . . . . + B I . H ? -0.663 44.3  161.6  -77.5  104.8  5.8   -2.6  4.1   
Latimeria_chalumnae_GeneID=102366350 GLN A 190 E . . . . . . + B I . . ? 0.713  58.1  13.5   -100.6 -23.1  8.3   -1.5  1.5   
Latimeria_chalumnae_GeneID=102366350 GLY A 191 E . . . . . . - B I I H ? -0.989 53.2  -139.7 -154.1 156.2  6.1   0.7   -0.7  
Latimeria_chalumnae_GeneID=102366350 VAL A 192 E . . . . . . - B I I H ? -0.987 41.8  -109.3 -115.7 123.4  2.9   2.6   -1.1  
Latimeria_chalumnae_GeneID=102366350 VAL A 193 E . . . . . . + B I I . ? -0.364 55.4  154.2  -53.4  122.7  1.2   2.4   -4.5  
Latimeria_chalumnae_GeneID=102366350 SER A 194 E . . . . . . - B I . . ? 0.768  46.9  -39.8  -120.9 -63.8  1.7   6.0   -5.8  
Latimeria_chalumnae_GeneID=102366350 TRP A 195 E . . . . . . + B I I . ? -0.958 41.4  176.7  -163.4 169.4  1.8   6.4   -9.6  
Latimeria_chalumnae_GeneID=102366350 GLY A 196 . . . . . . . - . . . . ? -0.875 28.5  -118.2 -177.6 150.4  2.8   5.1   -13.0 
Latimeria_chalumnae_GeneID=102366350 TYR A 197 S . . . . . S - . . . . ? -0.893 90.1  -7.9   -98.9  125.6  2.5   5.9   -16.7 
Latimeria_chalumnae_GeneID=102366350 ASP A 198 S . > . . . S - . . . . ? 0.918  89.6  -128.5 61.5   63.0   0.8   3.4   -19.0 
Latimeria_chalumnae_GeneID=102366350 CYS A 199 T . 3 . . . S + . . . . ? -0.026 84.5  9.9    -52.4  133.9  0.4   0.4   -16.5 
Latimeria_chalumnae_GeneID=102366350 ALA A 200 T . 3 . . . S + . . . . ? 0.601  97.4  135.2  73.9   6.3    1.7   -3.0  -17.6 
Latimeria_chalumnae_GeneID=102366350 MET A 201 . . X . . . . - . . . . ? -0.696 68.4  -90.9  -83.1  145.5  3.4   -1.4  -20.7 
Latimeria_chalumnae_GeneID=102366350 LYS A 202 T . 3 . . . S + . . . . ? -0.333 113.6 13.9   -52.7  126.2  6.9   -2.3  -21.8 
Latimeria_chalumnae_GeneID=102366350 GLY A 203 T . 3 . . . S + . . . . ? 0.541  105.1 99.6   87.1   7.6    9.4   0.1   -20.1 
Latimeria_chalumnae_GeneID=102366350 HIS A 204 . . < . . . . + . . . . ? -0.673 49.3  178.5  -131.1 74.2   6.8   1.5   -17.6 
Latimeria_chalumnae_GeneID=102366350 PRO A 205 . . . . . . . - . . . . ? -0.249 38.0  -91.3  -66.4  166.9  7.1   -0.1  -14.2 
Latimeria_chalumnae_GeneID=102366350 SER A 206 E . . . . . . - B J G . ? -0.574 37.0  -139.1 -79.2  142.6  4.9   0.9   -11.2 
Latimeria_chalumnae_GeneID=102366350 VAL A 207 E . . . . . . - B J G I ? -0.904 21.5  -174.8 -109.4 133.2  6.2   3.7   -8.9  
Latimeria_chalumnae_GeneID=102366350 TYR A 208 E . . . . . . - B J G I ? -0.859 34.7  -103.4 -122.8 149.5  5.8   3.5   -5.1  
Latimeria_chalumnae_GeneID=102366350 VAL A 209 E . . . . . . - B J G I ? -0.673 40.7  -124.0 -66.5  129.6  6.5   5.7   -2.2  
Latimeria_chalumnae_GeneID=102366350 LYS A 210 E . > . . . . - B J . I ? -0.687 27.9  -170.2 -80.7  94.6   9.7   4.3   -0.6  
Latimeria_chalumnae_GeneID=102366350 VAL A 211 G . > . . . S + . . . . ? 0.831  77.4  67.0   -62.1  -39.0  8.4   3.7   3.0   
Latimeria_chalumnae_GeneID=102366350 CYS A 212 G . > . . . S + . . . . ? 0.790  96.8  57.9   -56.4  -21.2  11.9  2.9   4.5   
Latimeria_chalumnae_GeneID=102366350 ARG A 213 G . < . . . S + . . . . ? 0.576  107.0 48.3   -84.0  -7.1   12.8  6.6   3.8   
Latimeria_chalumnae_GeneID=102366350 TYR A 214 G . < > . . S + . . . . ? 0.160  73.0  106.2  -121.0 13.3   9.8   7.8   6.0   
Latimeria_chalumnae_GeneID=102366350 ASN A 215 H . < > . . S + . . . . ? 0.916  83.6  49.8   -59.8  -43.1  10.2  5.7   9.2   
Latimeria_chalumnae_GeneID=102366350 THR A 216 H . . > . . S + . . . . ? 0.949  114.1 44.7   -61.3  -46.8  11.4  8.7   11.1  
Latimeria_chalumnae_GeneID=102366350 TRP A 217 H . . > . . S + . . . . ? 0.916  112.8 51.5   -61.7  -46.2  8.5   10.8  9.9   
Latimeria_chalumnae_GeneID=102366350 ILE A 218 H . . X . . S + . . . . ? 0.940  111.7 46.4   -58.5  -48.5  6.0   8.0   10.6  
Latimeria_chalumnae_GeneID=102366350 HIS A 219 H . . X . . S + . . . . ? 0.880  111.5 51.8   -65.3  -39.6  7.2   7.5   14.1  
Latimeria_chalumnae_GeneID=102366350 GLN A 220 H . . X . . S + . . . . ? 0.915  110.6 47.0   -63.1  -47.9  7.2   11.3  14.8  
Latimeria_chalumnae_GeneID=102366350 VAL A 221 H . . X . . S + . . . . ? 0.935  112.6 50.2   -60.2  -46.2  3.7   11.8  13.6  
Latimeria_chalumnae_GeneID=102366350 MET A 222 H . > < . . S + . . . . ? 0.900  112.8 47.1   -62.2  -36.8  2.5   8.7   15.6  
Latimeria_chalumnae_GeneID=102366350 ALA A 223 H . 3 < . . S + . . . . ? 0.834  109.4 52.5   -74.2  -32.9  4.2   10.0  18.8  
Latimeria_chalumnae_GeneID=102366350 SER A 224 H . 3 < . . . . . . . . ? 0.537  .     .      -87.1  -2.8   2.9   13.6  18.5  
Latimeria_chalumnae_GeneID=102366350 ASN A 225 . . < < . . . . . . . . ? 0.610  .     .      -127.7 .      -0.8  12.5  18.2  
# 
loop_
_dssp_struct_ladder.id 
_dssp_struct_ladder.sheet_id 
_dssp_struct_ladder.range_id_1 
_dssp_struct_ladder.range_id_2 
_dssp_struct_ladder.type 
_dssp_struct_ladder.beg_1_label_comp_id 
_dssp_struct_ladder.beg_1_label_asym_id 
_dssp_struct_ladder.beg_1_label_seq_id 
_dssp_struct_ladder.pdbx_beg_1_PDB_ins_code 
_dssp_struct_ladder.end_1_label_comp_id 
_dssp_struct_ladder.end_1_label_asym_id 
_dssp_struct_ladder.end_1_label_seq_id 
_dssp_struct_ladder.pdbx_end_1_PDB_ins_code 
_dssp_struct_ladder.beg_1_auth_comp_id 
_dssp_struct_ladder.beg_1_auth_asym_id 
_dssp_struct_ladder.beg_1_auth_seq_id 
_dssp_struct_ladder.end_1_auth_comp_id 
_dssp_struct_ladder.end_1_auth_asym_id 
_dssp_struct_ladder.end_1_auth_seq_id 
_dssp_struct_ladder.beg_2_label_comp_id 
_dssp_struct_ladder.beg_2_label_asym_id 
_dssp_struct_ladder.beg_2_label_seq_id 
_dssp_struct_ladder.pdbx_beg_2_PDB_ins_code 
_dssp_struct_ladder.end_2_label_comp_id 
_dssp_struct_ladder.end_2_label_asym_id 
_dssp_struct_ladder.end_2_label_seq_id 
_dssp_struct_ladder.pdbx_end_2_PDB_ins_code 
_dssp_struct_ladder.beg_2_auth_comp_id 
_dssp_struct_ladder.beg_2_auth_asym_id 
_dssp_struct_ladder.beg_2_auth_seq_id 
_dssp_struct_ladder.end_2_auth_comp_id 
_dssp_struct_ladder.end_2_auth_asym_id 
_dssp_struct_ladder.end_2_auth_seq_id 
A A A B anti-parallel ILE A 2   ? ILE A 3   ? ILE A 2   ILE A 3   SER A 174 ? SER A 173 ? SER A 174 SER A 173 
B B C F anti-parallel TYR A 6   ? GLN A 7   ? TYR A 6   GLN A 7   CYS A 139 ? GLN A 138 ? CYS A 139 GLN A 138 
C B D I parallel      HIS A 106 ? HIS A 106 ? HIS A 106 HIS A 106 GLU A 188 ? GLU A 188 ? GLU A 188 GLU A 188 
D B E F anti-parallel TRP A 117 ? GLY A 122 ? TRP A 117 GLY A 122 PRO A 143 ? GLN A 138 ? PRO A 143 GLN A 138 
E B E H anti-parallel THR A 119 ? VAL A 120 ? THR A 119 VAL A 120 ALA A 184 ? LEU A 183 ? ALA A 184 LEU A 183 
F B F G anti-parallel ILE A 144 ? ILE A 145 ? ILE A 144 ILE A 145 SER A 165 ? CYS A 164 ? SER A 165 CYS A 164 
G B G J anti-parallel MET A 162 ? SER A 165 ? MET A 162 SER A 165 VAL A 209 ? SER A 206 ? VAL A 209 SER A 206 
H B H I anti-parallel PRO A 182 ? CYS A 185 ? PRO A 182 CYS A 185 VAL A 192 ? GLU A 188 ? VAL A 192 GLU A 188 
I B I J anti-parallel GLY A 191 ? TRP A 195 ? GLY A 191 TRP A 195 LYS A 210 ? VAL A 207 ? LYS A 210 VAL A 207 
J C K L anti-parallel GLN A 16  ? TYR A 21  ? GLN A 16  TYR A 21  SER A 30  ? ASN A 24  ? SER A 30  ASN A 24  
K C K N anti-parallel PHE A 18  ? THR A 20  ? PHE A 18  THR A 20  HIS A 51  ? LYS A 49  ? HIS A 51  LYS A 49  
L C L M anti-parallel SER A 30  ? LEU A 31  ? SER A 30  LEU A 31  VAL A 38  ? ILE A 37  ? VAL A 38  ILE A 37  
M C M P anti-parallel TRP A 36  ? SER A 39  ? TRP A 36  SER A 39  LYS A 91  ? MET A 88  ? LYS A 91  MET A 88  
N C N O anti-parallel LYS A 49  ? LEU A 52  ? LYS A 49  LEU A 52  ASN A 68  ? GLN A 65  ? ASN A 68  GLN A 65  
O C O P anti-parallel VAL A 69  ? SER A 74  ? VAL A 69  SER A 74  LEU A 92  ? MET A 88  ? LEU A 92  MET A 88  
P D Q R anti-parallel ASP A 56  ? ASP A 56  ? ASP A 56  ASP A 56  ALA A 136 ? ALA A 136 ? ALA A 136 ALA A 136 
Q E S T anti-parallel ASN A 79  ? ASN A 79  ? ASN A 79  ASN A 79  ASP A 84  ? ASP A 84  ? ASP A 84  ASP A 84  
# 
loop_
_dssp_struct_bridge_pairs.id 
_dssp_struct_bridge_pairs.label_comp_id 
_dssp_struct_bridge_pairs.label_seq_id 
_dssp_struct_bridge_pairs.label_asym_id 
_dssp_struct_bridge_pairs.auth_seq_id 
_dssp_struct_bridge_pairs.auth_asym_id 
_dssp_struct_bridge_pairs.pdbx_PDB_ins_code 
_dssp_struct_bridge_pairs.acceptor_1_label_comp_id 
_dssp_struct_bridge_pairs.acceptor_1_label_seq_id 
_dssp_struct_bridge_pairs.acceptor_1_label_asym_id 
_dssp_struct_bridge_pairs.acceptor_1_auth_seq_id 
_dssp_struct_bridge_pairs.acceptor_1_auth_asym_id 
_dssp_struct_bridge_pairs.acceptor_1_pdbx_PDB_ins_code 
_dssp_struct_bridge_pairs.acceptor_1_energy 
_dssp_struct_bridge_pairs.acceptor_2_label_comp_id 
_dssp_struct_bridge_pairs.acceptor_2_label_seq_id 
_dssp_struct_bridge_pairs.acceptor_2_label_asym_id 
_dssp_struct_bridge_pairs.acceptor_2_auth_seq_id 
_dssp_struct_bridge_pairs.acceptor_2_auth_asym_id 
_dssp_struct_bridge_pairs.acceptor_2_pdbx_PDB_ins_code 
_dssp_struct_bridge_pairs.acceptor_2_energy 
_dssp_struct_bridge_pairs.donor_1_label_comp_id 
_dssp_struct_bridge_pairs.donor_1_label_seq_id 
_dssp_struct_bridge_pairs.donor_1_label_asym_id 
_dssp_struct_bridge_pairs.donor_1_auth_seq_id 
_dssp_struct_bridge_pairs.donor_1_auth_asym_id 
_dssp_struct_bridge_pairs.donor_1_pdbx_PDB_ins_code 
_dssp_struct_bridge_pairs.donor_1_energy 
_dssp_struct_bridge_pairs.donor_2_label_comp_id 
_dssp_struct_bridge_pairs.donor_2_label_seq_id 
_dssp_struct_bridge_pairs.donor_2_label_asym_id 
_dssp_struct_bridge_pairs.donor_2_auth_seq_id 
_dssp_struct_bridge_pairs.donor_2_auth_asym_id 
_dssp_struct_bridge_pairs.donor_2_pdbx_PDB_ins_code 
_dssp_struct_bridge_pairs.donor_2_energy 
1   LYS 1   A 1   A ? ?   ?   ? ?   ? ? ?    ?   ?   ? ?   ? ? ?    CYS 175 A 175 A ? -3.6 ILE 3   A 3   A ? -0.6 
2   ILE 2   A 2   A ? ASN 125 A 125 A ? -1.6 SER 174 A 174 A ? -0.3 GLY 5   A 5   A ? -0.7 ASN 4   A 4   A ? -0.5 
3   ILE 3   A 3   A ? SER 173 A 173 A ? -2.7 LYS 1   A 1   A ? -0.6 SER 173 A 173 A ? -0.9 LEU 127 A 127 A ? -0.1 
4   ASN 4   A 4   A ? ILE 2   A 2   A ? -0.5 LEU 126 A 126 A ? -0.4 ILE 3   A 3   A ? -0.2 TYR 6   A 6   A ? -0.1 
5   GLY 5   A 5   A ? ILE 2   A 2   A ? -0.7 LEU 140 A 140 A ? -0.1 GLN 7   A 7   A ? -0.3 LEU 140 A 140 A ? -0.2 
6   TYR 6   A 6   A ? CYS 139 A 139 A ? -3.0 ASN 4   A 4   A ? -0.1 CYS 139 A 139 A ? -3.5 CYS 8   A 8   A ? -0.4 
7   GLN 7   A 7   A ? GLY 5   A 5   A ? -0.3 GLN 138 A 138 A ? -0.2 GLN 138 A 138 A ? -0.3 LEU 137 A 137 A ? -0.1 
8   CYS 8   A 8   A ? LEU 137 A 137 A ? -2.3 TYR 6   A 6   A ? -0.4 LEU 137 A 137 A ? -0.1 HIS 11  A 11  A ? -0.1 
9   TYR 9   A 9   A ? PRO 10  A 10  A ? -0.1 HIS 11  A 11  A ? -0.1 SER 12  A 12  A ? -2.0 LYS 13  A 13  A ? -0.3 
10  PRO 10  A 10  A ? ?   ?   ? ?   ? ? ?    ?   ?   ? ?   ? ? ?    TYR 9   A 9   A ? -0.1 HIS 55  A 55  A ? -0.1 
11  HIS 11  A 11  A ? LYS 13  A 13  A ? -0.1 SER 12  A 12  A ? -0.1 HIS 55  A 55  A ? -0.1 TYR 9   A 9   A ? -0.1 
12  SER 12  A 12  A ? TYR 9   A 9   A ? -2.0 LYS 13  A 13  A ? -0.2 HIS 11  A 11  A ? -0.1 TRP 15  A 15  A ? -0.1 
13  LYS 13  A 13  A ? TYR 9   A 9   A ? -0.3 PRO 14  A 14  A ? -0.1 GLN 16  A 16  A ? -1.9 SER 12  A 12  A ? -0.2 
14  PRO 14  A 14  A ? ?   ?   ? ?   ? ? ?    ?   ?   ? ?   ? ? ?    GLN 103 A 103 A ? -0.9 GLY 53  A 53  A ? -0.3 
15  TRP 15  A 15  A ? VAL 102 A 102 A ? -0.2 PRO 104 A 104 A ? -0.1 LEU 31  A 31  A ? -2.4 VAL 17  A 17  A ? -0.2 
16  GLN 16  A 16  A ? LYS 13  A 13  A ? -1.9 SER 30  A 30  A ? -0.2 GLY 53  A 53  A ? -0.5 PHE 18  A 18  A ? -0.4 
17  VAL 17  A 17  A ? GLY 29  A 29  A ? -2.4 TRP 15  A 15  A ? -0.2 GLY 29  A 29  A ? -1.2 LEU 19  A 19  A ? -0.5 
18  PHE 18  A 18  A ? HIS 51  A 51  A ? -2.4 GLN 16  A 16  A ? -0.4 HIS 51  A 51  A ? -2.6 THR 20  A 20  A ? -0.4 
19  LEU 19  A 19  A ? CYS 27  A 27  A ? -3.2 VAL 17  A 17  A ? -0.5 TRP 26  A 26  A ? -2.5 CYS 27  A 27  A ? -1.1 
20  THR 20  A 20  A ? LYS 49  A 49  A ? -2.1 PHE 18  A 18  A ? -0.4 LYS 49  A 49  A ? -2.3 ASN 22  A 22  A ? -0.3 
21  TYR 21  A 21  A ? ASN 24  A 24  A ? -2.2 LEU 19  A 19  A ? -0.3 ASN 24  A 24  A ? -1.9 LEU 48  A 48  A ? -0.1 
22  ASN 22  A 22  A ? THR 20  A 20  A ? -0.3 ILE 47  A 47  A ? -0.3 ARG 25  A 25  A ? -0.1 LEU 48  A 48  A ? -0.1 
23  GLY 23  A 23  A ? ASN 24  A 24  A ? -0.2 ?   ?   ? ?   ? ? ?    ARG 25  A 25  A ? -0.4 ASN 22  A 22  A ? -0.3 
24  ASN 24  A 24  A ? TYR 21  A 21  A ? -1.9 ARG 25  A 25  A ? -0.0 TYR 21  A 21  A ? -2.2 TRP 26  A 26  A ? -0.3 
25  ARG 25  A 25  A ? GLY 23  A 23  A ? -0.4 THR 20  A 20  A ? -0.2 THR 20  A 20  A ? -0.2 GLY 28  A 28  A ? -0.1 
26  TRP 26  A 26  A ? LEU 19  A 19  A ? -2.5 CYS 27  A 27  A ? -0.4 GLY 28  A 28  A ? -0.3 SER 179 A 179 A ? -0.2 
27  CYS 27  A 27  A ? LEU 19  A 19  A ? -1.1 ASP 178 A 178 A ? -0.1 LEU 19  A 19  A ? -3.2 TRP 26  A 26  A ? -0.4 
28  GLY 28  A 28  A ? SER 179 A 179 A ? -3.6 TRP 26  A 26  A ? -0.3 ALA 40  A 40  A ? -0.4 SER 30  A 30  A ? -0.3 
29  GLY 29  A 29  A ? VAL 17  A 17  A ? -1.2 CYS 27  A 27  A ? -0.2 VAL 17  A 17  A ? -2.4 LEU 31  A 31  A ? -0.4 
30  SER 30  A 30  A ? VAL 38  A 38  A ? -2.4 GLY 28  A 28  A ? -0.3 VAL 38  A 38  A ? -3.0 ILE 32  A 32  A ? -0.5 
31  LEU 31  A 31  A ? TRP 15  A 15  A ? -2.4 GLY 29  A 29  A ? -0.4 ILE 105 A 105 A ? -2.9 ILE 37  A 37  A ? -0.2 
32  ILE 32  A 32  A ? TRP 36  A 36  A ? -2.4 SER 30  A 30  A ? -0.5 GLU 34  A 34  A ? -0.2 LEU 107 A 107 A ? -0.2 
33  ASN 33  A 33  A ? TRP 36  A 36  A ? -1.4 GLN 103 A 103 A ? -0.1 ILE 32  A 32  A ? -0.3 ALA 96  A 96  A ? -0.1 
34  GLU 34  A 34  A ? ILE 32  A 32  A ? -0.2 TRP 35  A 35  A ? -0.2 ALA 96  A 96  A ? -3.4 GLN 94  A 94  A ? -0.1 
35  TRP 35  A 35  A ? SER 95  A 95  A ? -0.2 TRP 36  A 36  A ? -0.1 LEU 92  A 92  A ? -2.9 ILE 37  A 37  A ? -0.4 
36  TRP 36  A 36  A ? LYS 91  A 91  A ? -0.2 ALA 96  A 96  A ? -0.0 ILE 32  A 32  A ? -2.4 ASN 33  A 33  A ? -1.4 
37  ILE 37  A 37  A ? ILE 90  A 90  A ? -1.9 TRP 35  A 35  A ? -0.4 ILE 90  A 90  A ? -2.7 SER 39  A 39  A ? -0.5 
38  VAL 38  A 38  A ? SER 30  A 30  A ? -3.0 TRP 36  A 36  A ? -0.4 SER 30  A 30  A ? -2.4 ALA 40  A 40  A ? -0.2 
39  SER 39  A 39  A ? MET 88  A 88  A ? -2.3 ILE 37  A 37  A ? -0.5 MET 88  A 88  A ? -2.5 ALA 41  A 41  A ? -0.4 
40  ALA 40  A 40  A ? GLY 28  A 28  A ? -0.4 VAL 38  A 38  A ? -0.2 CYS 43  A 43  A ? -1.5 ILE 87  A 87  A ? -0.3 
41  ALA 41  A 41  A ? SER 39  A 39  A ? -0.4 HIS 42  A 42  A ? -0.3 TYR 44  A 44  A ? -1.7 ALA 40  A 40  A ? -0.1 
42  HIS 42  A 42  A ? CYS 43  A 43  A ? -0.3 LEU 83  A 83  A ? -0.1 ALA 41  A 41  A ? -0.3 SER 179 A 179 A ? -0.0 
43  CYS 43  A 43  A ? ALA 40  A 40  A ? -1.5 GLY 28  A 28  A ? -0.1 HIS 42  A 42  A ? -0.3 ALA 41  A 41  A ? -0.2 
44  TYR 44  A 44  A ? ALA 41  A 41  A ? -1.7 ALA 40  A 40  A ? -0.0 ASN 46  A 46  A ? -0.3 ALA 41  A 41  A ? -0.0 
45  ALA 45  A 45  A ? ASN 46  A 46  A ? -0.1 ?   ?   ? ?   ? ? ?    LEU 48  A 48  A ? -0.2 CYS 43  A 43  A ? -0.0 
46  ASN 46  A 46  A ? TYR 44  A 44  A ? -0.3 ILE 47  A 47  A ? -0.2 LEU 48  A 48  A ? -0.5 ALA 45  A 45  A ? -0.1 
47  ILE 47  A 47  A ? LYS 49  A 49  A ? -0.0 TYR 44  A 44  A ? -0.0 LYS 49  A 49  A ? -0.4 ASN 22  A 22  A ? -0.3 
48  LEU 48  A 48  A ? ASN 46  A 46  A ? -0.5 ALA 45  A 45  A ? -0.2 VAL 69  A 69  A ? -0.9 VAL 50  A 50  A ? -0.4 
49  LYS 49  A 49  A ? THR 20  A 20  A ? -2.3 ILE 47  A 47  A ? -0.4 THR 20  A 20  A ? -2.1 HIS 51  A 51  A ? -0.5 
50  VAL 50  A 50  A ? LEU 67  A 67  A ? -2.8 LEU 48  A 48  A ? -0.4 LEU 67  A 67  A ? -2.7 LEU 52  A 52  A ? -0.5 
51  HIS 51  A 51  A ? PHE 18  A 18  A ? -2.6 LYS 49  A 49  A ? -0.5 PHE 18  A 18  A ? -2.4 GLY 53  A 53  A ? -0.3 
52  LEU 52  A 52  A ? GLN 65  A 65  A ? -2.8 VAL 50  A 50  A ? -0.5 GLN 65  A 65  A ? -2.0 VAL 102 A 102 A ? -0.1 
53  GLY 53  A 53  A ? GLN 16  A 16  A ? -0.5 TYR 101 A 101 A ? -0.3 HIS 55  A 55  A ? -0.3 THR 63  A 63  A ? -0.2 
54  GLU 54  A 54  A ? GLN 16  A 16  A ? -0.3 HIS 51  A 51  A ? -0.2 GLY 53  A 53  A ? -0.3 THR 57  A 57  A ? -0.1 
55  HIS 55  A 55  A ? GLY 53  A 53  A ? -0.3 ASP 56  A 56  A ? -0.3 LEU 137 A 137 A ? -2.2 THR 57  A 57  A ? -0.5 
56  ASP 56  A 56  A ? ALA 136 A 136 A ? -0.2 GLN 59  A 59  A ? -0.2 GLN 59  A 59  A ? -1.4 HIS 55  A 55  A ? -0.3 
57  THR 57  A 57  A ? LYS 135 A 135 A ? -2.5 HIS 55  A 55  A ? -0.5 ALA 136 A 136 A ? -0.1 ASP 56  A 56  A ? -0.1 
58  THR 58  A 58  A ? LYS 135 A 135 A ? -0.3 GLN 59  A 59  A ? -0.0 SER 60  A 60  A ? -0.4 THR 57  A 57  A ? -0.3 
59  GLN 59  A 59  A ? ASP 56  A 56  A ? -1.4 LYS 135 A 135 A ? -0.2 GLU 61  A 61  A ? -0.9 ASP 56  A 56  A ? -0.2 
60  SER 60  A 60  A ? THR 58  A 58  A ? -0.4 GLU 61  A 61  A ? -0.1 THR 57  A 57  A ? -0.1 GLU 54  A 54  A ? -0.0 
61  GLU 61  A 61  A ? GLN 59  A 59  A ? -0.9 ASP 56  A 56  A ? -0.1 SER 60  A 60  A ? -0.1 THR 57  A 57  A ? -0.0 
62  GLY 62  A 62  A ? THR 63  A 63  A ? -0.1 GLN 59  A 59  A ? -0.0 SER 60  A 60  A ? -0.1 GLY 53  A 53  A ? -0.0 
63  THR 63  A 63  A ? GLY 53  A 53  A ? -0.2 TYR 101 A 101 A ? -0.1 GLN 65  A 65  A ? -0.2 TYR 101 A 101 A ? -0.1 
64  GLU 64  A 64  A ? GLY 53  A 53  A ? -0.0 HIS 51  A 51  A ? -0.0 HIS 66  A 66  A ? -0.4 GLY 53  A 53  A ? -0.2 
65  GLN 65  A 65  A ? LEU 52  A 52  A ? -2.0 THR 63  A 63  A ? -0.2 LEU 52  A 52  A ? -2.8 LEU 67  A 67  A ? -0.6 
66  HIS 66  A 66  A ? GLU 64  A 64  A ? -0.4 HIS 51  A 51  A ? -0.2 ASN 68  A 68  A ? -0.4 HIS 51  A 51  A ? -0.2 
67  LEU 67  A 67  A ? VAL 50  A 50  A ? -2.7 GLN 65  A 65  A ? -0.6 VAL 50  A 50  A ? -2.8 VAL 69  A 69  A ? -0.2 
68  ASN 68  A 68  A ? HIS 66  A 66  A ? -0.4 LYS 49  A 49  A ? -0.2 ALA 93  A 93  A ? -2.8 GLN 94  A 94  A ? -0.5 
69  VAL 69  A 69  A ? LEU 48  A 48  A ? -0.9 LEU 92  A 92  A ? -0.2 LEU 92  A 92  A ? -0.2 VAL 72  A 72  A ? -0.1 
70  ALA 70  A 70  A ? LYS 91  A 91  A ? -2.9 ASN 68  A 68  A ? -0.4 VAL 72  A 72  A ? -0.3 LEU 92  A 92  A ? -0.2 
71  LYS 71  A 71  A ? LYS 91  A 91  A ? -1.5 ILE 73  A 73  A ? -0.0 LYS 91  A 91  A ? -3.2 ILE 73  A 73  A ? -0.4 
72  VAL 72  A 72  A ? ALA 70  A 70  A ? -0.3 ILE 90  A 90  A ? -0.2 SER 74  A 74  A ? -0.6 ILE 90  A 90  A ? -0.2 
73  ILE 73  A 73  A ? LEU 89  A 89  A ? -3.6 LYS 71  A 71  A ? -0.4 LEU 89  A 89  A ? -2.9 HIS 75  A 75  A ? -0.2 
74  SER 74  A 74  A ? VAL 72  A 72  A ? -0.6 MET 88  A 88  A ? -0.2 MET 88  A 88  A ? -0.2 ASP 86  A 86  A ? -0.1 
75  HIS 75  A 75  A ? ILE 87  A 87  A ? -2.5 ASN 85  A 85  A ? -0.3 TYR 78  A 78  A ? -2.0 SER 74  A 74  A ? -0.1 
76  PRO 76  A 76  A ? ?   ?   ? ?   ? ? ?    ?   ?   ? ?   ? ? ?    HIS 75  A 75  A ? -0.1 SER 74  A 74  A ? -0.0 
77  TYR 77  A 77  A ? ASN 85  A 85  A ? -0.1 ASN 79  A 79  A ? -0.1 ASN 79  A 79  A ? -0.2 HIS 75  A 75  A ? -0.1 
78  TYR 78  A 78  A ? HIS 75  A 75  A ? -2.0 ILE 87  A 87  A ? -0.1 SER 80  A 80  A ? -0.5 ASN 85  A 85  A ? -0.2 
79  ASN 79  A 79  A ? ASP 84  A 84  A ? -2.7 TYR 77  A 77  A ? -0.2 LEU 83  A 83  A ? -1.7 ASP 84  A 84  A ? -0.6 
80  SER 80  A 80  A ? TYR 78  A 78  A ? -0.5 GLN 81  A 81  A ? -0.2 ASN 79  A 79  A ? -0.1 TYR 78  A 78  A ? -0.0 
81  GLN 81  A 81  A ? ASN 82  A 82  A ? -0.1 ASP 84  A 84  A ? -0.1 SER 80  A 80  A ? -0.2 ASN 79  A 79  A ? -0.0 
82  ASN 82  A 82  A ? ASN 79  A 79  A ? -0.3 ASP 84  A 84  A ? -0.1 SER 80  A 80  A ? -0.2 GLN 81  A 81  A ? -0.1 
83  LEU 83  A 83  A ? ASN 79  A 79  A ? -1.7 ASP 84  A 84  A ? -0.2 ASP 86  A 86  A ? -0.9 SER 80  A 80  A ? -0.2 
84  ASP 84  A 84  A ? ASN 79  A 79  A ? -0.6 ASN 85  A 85  A ? -0.2 ASN 79  A 79  A ? -2.7 LEU 83  A 83  A ? -0.2 
85  ASN 85  A 85  A ? TYR 78  A 78  A ? -0.2 ASP 86  A 86  A ? -0.2 ILE 87  A 87  A ? -2.1 HIS 75  A 75  A ? -0.3 
86  ASP 86  A 86  A ? LEU 83  A 83  A ? -0.9 ASN 161 A 161 A ? -0.1 MET 88  A 88  A ? -0.3 ASN 85  A 85  A ? -0.2 
87  ILE 87  A 87  A ? ASN 85  A 85  A ? -2.1 ALA 40  A 40  A ? -0.3 HIS 75  A 75  A ? -2.5 LEU 89  A 89  A ? -0.3 
88  MET 88  A 88  A ? SER 39  A 39  A ? -2.5 ASP 86  A 86  A ? -0.3 SER 39  A 39  A ? -2.3 ILE 90  A 90  A ? -0.4 
89  LEU 89  A 89  A ? ILE 73  A 73  A ? -2.9 ILE 87  A 87  A ? -0.3 ILE 73  A 73  A ? -3.6 LYS 91  A 91  A ? -0.5 
90  ILE 90  A 90  A ? ILE 37  A 37  A ? -2.7 MET 88  A 88  A ? -0.4 ILE 37  A 37  A ? -1.9 LEU 92  A 92  A ? -0.5 
91  LYS 91  A 91  A ? LYS 71  A 71  A ? -3.2 LEU 89  A 89  A ? -0.5 ALA 70  A 70  A ? -2.9 LYS 71  A 71  A ? -1.5 
92  LEU 92  A 92  A ? TRP 35  A 35  A ? -2.9 ILE 90  A 90  A ? -0.5 VAL 69  A 69  A ? -0.2 SER 95  A 95  A ? -0.1 
93  ALA 93  A 93  A ? ASN 68  A 68  A ? -2.8 LYS 91  A 91  A ? -0.2 SER 95  A 95  A ? -0.3 VAL 69  A 69  A ? -0.1 
94  GLN 94  A 94  A ? ASN 68  A 68  A ? -0.5 GLU 34  A 34  A ? -0.1 ALA 93  A 93  A ? -0.2 ALA 70  A 70  A ? -0.1 
95  SER 95  A 95  A ? ALA 93  A 93  A ? -0.3 ALA 96  A 96  A ? -0.1 TRP 35  A 35  A ? -0.2 HIS 97  A 97  A ? -0.2 
96  ALA 96  A 96  A ? GLU 34  A 34  A ? -3.4 ASN 33  A 33  A ? -0.1 PHE 98  A 98  A ? -0.7 SER 95  A 95  A ? -0.1 
97  HIS 97  A 97  A ? SER 95  A 95  A ? -0.2 GLN 103 A 103 A ? -0.0 ASP 99  A 99  A ? -0.3 VAL 102 A 102 A ? -0.1 
98  PHE 98  A 98  A ? ALA 96  A 96  A ? -0.7 TYR 101 A 101 A ? -0.1 TYR 100 A 100 A ? -0.2 GLN 103 A 103 A ? -0.2 
99  ASP 99  A 99  A ? VAL 102 A 102 A ? -1.7 HIS 97  A 97  A ? -0.3 VAL 102 A 102 A ? -0.4 ?   ?   ? ?   ? ? ?    
100 TYR 100 A 100 A ? PHE 98  A 98  A ? -0.2 TYR 101 A 101 A ? -0.2 GLN 103 A 103 A ? -0.1 GLY 53  A 53  A ? -0.0 
101 TYR 101 A 101 A ? VAL 102 A 102 A ? -0.2 THR 63  A 63  A ? -0.1 GLN 103 A 103 A ? -0.5 GLY 53  A 53  A ? -0.3 
102 VAL 102 A 102 A ? ASP 99  A 99  A ? -0.4 LEU 52  A 52  A ? -0.1 ASP 99  A 99  A ? -1.7 TYR 101 A 101 A ? -0.2 
103 GLN 103 A 103 A ? PRO 14  A 14  A ? -0.9 TYR 101 A 101 A ? -0.5 LEU 31  A 31  A ? -0.2 ILE 105 A 105 A ? -0.1 
104 PRO 104 A 104 A ? ?   ?   ? ?   ? ? ?    ?   ?   ? ?   ? ? ?    HIS 106 A 106 A ? -0.4 ILE 32  A 32  A ? -0.3 
105 ILE 105 A 105 A ? LEU 31  A 31  A ? -2.9 TRP 15  A 15  A ? -0.2 GLU 188 A 188 A ? -0.1 LEU 107 A 107 A ? -0.1 
106 HIS 106 A 106 A ? GLY 187 A 187 A ? -1.0 PRO 104 A 104 A ? -0.4 LEU 189 A 189 A ? -3.0 ASN 33  A 33  A ? -0.1 
107 LEU 107 A 107 A ? GLU 188 A 188 A ? -0.2 ILE 32  A 32  A ? -0.2 SER 109 A 109 A ? -0.1 GLN 190 A 190 A ? -0.1 
108 PRO 108 A 108 A ? ?   ?   ? ?   ? ? ?    ?   ?   ? ?   ? ? ?    CYS 111 A 111 A ? -0.1 ASN 215 A 215 A ? -0.1 
109 SER 109 A 109 A ? ARG 110 A 110 A ? -0.2 LEU 107 A 107 A ? -0.1 CYS 111 A 111 A ? -0.3 LEU 107 A 107 A ? -0.0 
110 ARG 110 A 110 A ? LEU 107 A 107 A ? -0.0 ARG 213 A 213 A ? -0.0 SER 109 A 109 A ? -0.2 ALA 112 A 112 A ? -0.2 
111 CYS 111 A 111 A ? SER 109 A 109 A ? -0.3 CYS 212 A 212 A ? -0.1 ALA 113 A 113 A ? -0.1 GLN 190 A 190 A ? -0.1 
112 ALA 112 A 112 A ? ARG 110 A 110 A ? -0.2 GLN 190 A 190 A ? -0.1 ALA 114 A 114 A ? -0.2 CYS 111 A 111 A ? -0.1 
113 ALA 113 A 113 A ? ALA 114 A 114 A ? -0.1 CYS 111 A 111 A ? -0.1 THR 116 A 116 A ? -2.1 ILE 144 A 144 A ? -0.3 
114 ALA 114 A 114 A ? GLY 115 A 115 A ? -0.2 ALA 112 A 112 A ? -0.2 ILE 145 A 145 A ? -0.2 ALA 113 A 113 A ? -0.1 
115 GLY 115 A 115 A ? ILE 144 A 144 A ? -2.9 THR 116 A 116 A ? -0.3 ALA 114 A 114 A ? -0.2 TRP 117 A 117 A ? -0.2 
116 THR 116 A 116 A ? ALA 113 A 113 A ? -2.1 PRO 143 A 143 A ? -0.1 ILE 144 A 144 A ? -2.3 CYS 118 A 118 A ? -0.4 
117 TRP 117 A 117 A ? GLY 115 A 115 A ? -0.2 PRO 143 A 143 A ? -0.2 ASP 186 A 186 A ? -0.5 THR 119 A 119 A ? -0.3 
118 CYS 118 A 118 A ? GLN 142 A 142 A ? -2.9 THR 116 A 116 A ? -0.4 GLN 142 A 142 A ? -2.9 VAL 120 A 120 A ? -0.5 
119 THR 119 A 119 A ? ALA 184 A 184 A ? -3.3 TRP 117 A 117 A ? -0.3 ALA 184 A 184 A ? -3.3 SER 121 A 121 A ? -0.4 
120 VAL 120 A 120 A ? LEU 140 A 140 A ? -2.6 CYS 118 A 118 A ? -0.5 LEU 140 A 140 A ? -2.0 GLY 122 A 122 A ? -0.3 
121 SER 121 A 121 A ? PRO 182 A 182 A ? -1.3 THR 119 A 119 A ? -0.4 TRP 123 A 123 A ? -0.3 CYS 139 A 139 A ? -0.2 
122 GLY 122 A 122 A ? GLN 138 A 138 A ? -2.1 VAL 120 A 120 A ? -0.3 GLN 138 A 138 A ? -2.7 ASP 178 A 178 A ? -0.1 
123 TRP 123 A 123 A ? GLY 177 A 177 A ? -0.4 SER 121 A 121 A ? -0.3 LEU 126 A 126 A ? -0.1 ASP 178 A 178 A ? -0.1 
124 GLY 124 A 124 A ? ASN 125 A 125 A ? -0.2 TYR 133 A 133 A ? -0.1 ILE 2   A 2   A ? -0.2 GLY 177 A 177 A ? -0.2 
125 ASN 125 A 125 A ? GLN 176 A 176 A ? -1.2 TYR 133 A 133 A ? -0.2 ILE 2   A 2   A ? -1.6 TYR 133 A 133 A ? -0.2 
126 LEU 126 A 126 A ? SER 132 A 132 A ? -1.9 LYS 1   A 1   A ? -0.2 ASN 4   A 4   A ? -0.4 THR 128 A 128 A ? -0.3 
127 LEU 127 A 127 A ? GLY 130 A 130 A ? -0.2 SER 132 A 132 A ? -0.2 SER 132 A 132 A ? -0.1 GLY 130 A 130 A ? -0.1 
128 THR 128 A 128 A ? LEU 126 A 126 A ? -0.3 ASN 129 A 129 A ? -0.3 GLY 130 A 130 A ? -0.3 LEU 127 A 127 A ? -0.1 
129 ASN 129 A 129 A ? LEU 126 A 126 A ? -0.1 VAL 131 A 131 A ? -0.0 THR 128 A 128 A ? -0.3 VAL 131 A 131 A ? -0.1 
130 GLY 130 A 130 A ? THR 128 A 128 A ? -0.3 LEU 127 A 127 A ? -0.1 SER 132 A 132 A ? -0.4 LEU 127 A 127 A ? -0.2 
131 VAL 131 A 131 A ? ASN 129 A 129 A ? -0.1 LEU 126 A 126 A ? -0.1 TYR 133 A 133 A ? -0.3 THR 128 A 128 A ? -0.1 
132 SER 132 A 132 A ? GLY 130 A 130 A ? -0.4 LEU 127 A 127 A ? -0.1 LEU 126 A 126 A ? -1.9 LEU 127 A 127 A ? -0.2 
133 TYR 133 A 133 A ? VAL 131 A 131 A ? -0.3 ASN 125 A 125 A ? -0.2 ASN 125 A 125 A ? -0.2 GLY 124 A 124 A ? -0.1 
134 PRO 134 A 134 A ? ?   ?   ? ?   ? ? ?    ?   ?   ? ?   ? ? ?    THR 57  A 57  A ? -0.2 GLN 138 A 138 A ? -0.1 
135 LYS 135 A 135 A ? ASP 56  A 56  A ? -0.1 LEU 137 A 137 A ? -0.1 THR 57  A 57  A ? -2.5 THR 58  A 58  A ? -0.3 
136 ALA 136 A 136 A ? ASP 56  A 56  A ? -0.2 THR 57  A 57  A ? -0.1 ASP 56  A 56  A ? -0.2 HIS 55  A 55  A ? -0.1 
137 LEU 137 A 137 A ? HIS 55  A 55  A ? -2.2 LYS 135 A 135 A ? -0.3 CYS 8   A 8   A ? -2.3 CYS 139 A 139 A ? -0.3 
138 GLN 138 A 138 A ? GLY 122 A 122 A ? -2.7 GLN 7   A 7   A ? -0.3 GLY 122 A 122 A ? -2.1 LEU 140 A 140 A ? -0.3 
139 CYS 139 A 139 A ? TYR 6   A 6   A ? -3.5 LEU 137 A 137 A ? -0.3 TYR 6   A 6   A ? -3.0 ASP 141 A 141 A ? -0.3 
140 LEU 140 A 140 A ? VAL 120 A 120 A ? -2.0 GLN 138 A 138 A ? -0.3 VAL 120 A 120 A ? -2.6 GLN 142 A 142 A ? -0.4 
141 ASP 141 A 141 A ? CYS 139 A 139 A ? -0.3 THR 119 A 119 A ? -0.2 THR 119 A 119 A ? -0.2 TRP 117 A 117 A ? -0.1 
142 GLN 142 A 142 A ? CYS 118 A 118 A ? -2.9 LEU 140 A 140 A ? -0.4 CYS 118 A 118 A ? -2.9 ILE 144 A 144 A ? -0.2 
143 PRO 143 A 143 A ? ?   ?   ? ?   ? ? ?    ?   ?   ? ?   ? ? ?    GLY 166 A 166 A ? -2.6 ILE 145 A 145 A ? -0.3 
144 ILE 144 A 144 A ? THR 116 A 116 A ? -2.3 ALA 113 A 113 A ? -0.3 GLY 115 A 115 A ? -2.9 SER 146 A 146 A ? -0.3 
145 ILE 145 A 145 A ? CYS 164 A 164 A ? -3.0 PRO 143 A 143 A ? -0.3 CYS 164 A 164 A ? -0.6 PHE 167 A 167 A ? -0.0 
146 SER 146 A 146 A ? ILE 144 A 144 A ? -0.3 ASP 147 A 147 A ? -0.1 CYS 150 A 150 A ? -2.2 ARG 151 A 151 A ? -0.2 
147 ASP 147 A 147 A ? ASP 148 A 148 A ? -0.2 GLN 149 A 149 A ? -0.2 ARG 151 A 151 A ? -2.6 ARG 152 A 152 A ? -0.2 
148 ASP 148 A 148 A ? CYS 150 A 150 A ? -0.2 GLN 149 A 149 A ? -0.2 ARG 152 A 152 A ? -1.9 ASP 147 A 147 A ? -0.2 
149 GLN 149 A 149 A ? CYS 150 A 150 A ? -0.2 ARG 151 A 151 A ? -0.2 ALA 153 A 153 A ? -1.9 ASP 148 A 148 A ? -0.2 
150 CYS 150 A 150 A ? SER 146 A 146 A ? -2.2 ARG 151 A 151 A ? -0.2 TYR 154 A 154 A ? -2.5 ASP 148 A 148 A ? -0.2 
151 ARG 151 A 151 A ? ASP 147 A 147 A ? -2.6 ALA 153 A 153 A ? -0.2 CYS 150 A 150 A ? -0.2 GLN 149 A 149 A ? -0.2 
152 ARG 152 A 152 A ? ASP 148 A 148 A ? -1.9 ALA 153 A 153 A ? -0.2 ARG 151 A 151 A ? -0.2 CYS 150 A 150 A ? -0.2 
153 ALA 153 A 153 A ? GLN 149 A 149 A ? -1.9 TYR 154 A 154 A ? -0.2 ARG 151 A 151 A ? -0.2 ARG 152 A 152 A ? -0.2 
154 TYR 154 A 154 A ? CYS 150 A 150 A ? -2.5 GLN 149 A 149 A ? -0.1 PHE 158 A 158 A ? -2.1 TYR 157 A 157 A ? -0.7 
155 PRO 155 A 155 A ? ?   ?   ? ?   ? ? ?    ?   ?   ? ?   ? ? ?    TYR 154 A 154 A ? -0.1 ARG 152 A 152 A ? -0.1 
156 TYR 156 A 156 A ? TYR 157 A 157 A ? -0.1 ARG 151 A 151 A ? -0.0 ARG 151 A 151 A ? -0.1 TYR 154 A 154 A ? -0.0 
157 TYR 157 A 157 A ? TYR 154 A 154 A ? -0.7 ARG 151 A 151 A ? -0.1 THR 159 A 159 A ? -0.4 TYR 156 A 156 A ? -0.1 
158 PHE 158 A 158 A ? TYR 154 A 154 A ? -2.1 ARG 151 A 151 A ? -0.2 ALA 160 A 160 A ? -0.2 ASP 84  A 84  A ? -0.0 
159 THR 159 A 159 A ? TYR 157 A 157 A ? -0.4 ASN 82  A 82  A ? -0.1 MET 162 A 162 A ? -1.4 TYR 157 A 157 A ? -0.0 
160 ALA 160 A 160 A ? ASN 161 A 161 A ? -0.3 PHE 158 A 158 A ? -0.2 PHE 158 A 158 A ? -0.0 ARG 213 A 213 A ? -0.0 
161 ASN 161 A 161 A ? VAL 209 A 209 A ? -0.0 MET 163 A 163 A ? -0.0 LYS 210 A 210 A ? -2.3 MET 163 A 163 A ? -0.3 
162 MET 162 A 162 A ? THR 159 A 159 A ? -1.4 VAL 209 A 209 A ? -0.2 CYS 164 A 164 A ? -0.3 VAL 209 A 209 A ? -0.2 
163 MET 163 A 163 A ? TYR 208 A 208 A ? -2.1 ASN 161 A 161 A ? -0.3 TYR 208 A 208 A ? -3.1 SER 165 A 165 A ? -0.4 
164 CYS 164 A 164 A ? ILE 145 A 145 A ? -0.6 MET 162 A 162 A ? -0.3 ILE 145 A 145 A ? -3.0 GLY 166 A 166 A ? -0.3 
165 SER 165 A 165 A ? SER 206 A 206 A ? -2.0 MET 163 A 163 A ? -0.4 SER 206 A 206 A ? -1.9 PHE 167 A 167 A ? -0.3 
166 GLY 166 A 166 A ? PRO 143 A 143 A ? -2.6 CYS 164 A 164 A ? -0.3 MET 168 A 168 A ? -0.5 SER 173 A 173 A ? -0.1 
167 PHE 167 A 167 A ? LYS 172 A 172 A ? -0.7 SER 165 A 165 A ? -0.3 GLY 170 A 170 A ? -1.4 HIS 204 A 204 A ? -0.3 
168 MET 168 A 168 A ? GLY 166 A 166 A ? -0.5 GLU 169 A 169 A ? -0.3 GLY 203 A 203 A ? -2.8 HIS 204 A 204 A ? -0.2 
169 GLU 169 A 169 A ? GLY 170 A 170 A ? -0.3 LYS 202 A 202 A ? -0.2 LYS 202 A 202 A ? -0.3 MET 168 A 168 A ? -0.3 
170 GLY 170 A 170 A ? PHE 167 A 167 A ? -1.4 MET 201 A 201 A ? -0.2 GLU 169 A 169 A ? -0.3 MET 201 A 201 A ? -0.2 
171 GLY 171 A 171 A ? ALA 200 A 200 A ? -3.1 GLU 169 A 169 A ? -0.1 SER 173 A 173 A ? -0.3 MET 201 A 201 A ? -0.1 
172 LYS 172 A 172 A ? PHE 167 A 167 A ? -0.2 MET 201 A 201 A ? -0.1 PHE 167 A 167 A ? -0.7 SER 174 A 174 A ? -0.3 
173 SER 173 A 173 A ? ILE 3   A 3   A ? -0.9 GLY 171 A 171 A ? -0.3 ILE 3   A 3   A ? -2.7 CYS 175 A 175 A ? -0.5 
174 SER 174 A 174 A ? LYS 172 A 172 A ? -0.3 ILE 2   A 2   A ? -0.2 ILE 2   A 2   A ? -0.3 GLN 176 A 176 A ? -0.2 
175 CYS 175 A 175 A ? LYS 1   A 1   A ? -3.6 SER 173 A 173 A ? -0.5 ASP 178 A 178 A ? -1.6 GLY 124 A 124 A ? -0.1 
176 GLN 176 A 176 A ? GLY 177 A 177 A ? -0.2 SER 174 A 174 A ? -0.2 ASN 125 A 125 A ? -1.2 CYS 175 A 175 A ? -0.2 
177 GLY 177 A 177 A ? GLY 124 A 124 A ? -0.2 TRP 26  A 26  A ? -0.2 TRP 123 A 123 A ? -0.4 GLN 176 A 176 A ? -0.2 
178 ASP 178 A 178 A ? CYS 175 A 175 A ? -1.6 GLY 122 A 122 A ? -0.1 GLY 181 A 181 A ? -2.5 VAL 193 A 193 A ? -0.3 
179 SER 179 A 179 A ? GLY 180 A 180 A ? -0.3 TRP 26  A 26  A ? -0.2 GLY 28  A 28  A ? -3.6 SER 194 A 194 A ? -0.2 
180 GLY 180 A 180 A ? VAL 193 A 193 A ? -2.7 GLY 181 A 181 A ? -0.3 SER 179 A 179 A ? -0.3 VAL 17  A 17  A ? -0.1 
181 GLY 181 A 181 A ? ASP 178 A 178 A ? -2.5 GLY 28  A 28  A ? -0.1 VAL 193 A 193 A ? -2.5 GLY 180 A 180 A ? -0.3 
182 PRO 182 A 182 A ? ?   ?   ? ?   ? ? ?    ?   ?   ? ?   ? ? ?    SER 121 A 121 A ? -1.3 ALA 184 A 184 A ? -0.6 
183 LEU 183 A 183 A ? GLY 191 A 191 A ? -2.5 GLY 181 A 181 A ? -0.2 GLN 190 A 190 A ? -2.6 GLY 191 A 191 A ? -1.7 
184 ALA 184 A 184 A ? THR 119 A 119 A ? -3.3 PRO 182 A 182 A ? -0.6 THR 119 A 119 A ? -3.3 ASP 186 A 186 A ? -0.4 
185 CYS 185 A 185 A ? GLU 188 A 188 A ? -2.5 LEU 183 A 183 A ? -0.5 GLU 188 A 188 A ? -1.8 CYS 118 A 118 A ? -0.2 
186 ASP 186 A 186 A ? TRP 117 A 117 A ? -0.5 ALA 184 A 184 A ? -0.4 CYS 185 A 185 A ? -0.1 LEU 189 A 189 A ? -0.1 
187 GLY 187 A 187 A ? GLU 188 A 188 A ? -0.2 ALA 184 A 184 A ? -0.0 HIS 106 A 106 A ? -1.0 LEU 189 A 189 A ? -0.3 
188 GLU 188 A 188 A ? CYS 185 A 185 A ? -1.8 ILE 105 A 105 A ? -0.1 CYS 185 A 185 A ? -2.5 GLN 190 A 190 A ? -0.9 
189 LEU 189 A 189 A ? HIS 106 A 106 A ? -3.0 GLY 187 A 187 A ? -0.3 ALA 184 A 184 A ? -0.2 VAL 192 A 192 A ? -0.1 
190 GLN 190 A 190 A ? LEU 183 A 183 A ? -2.6 GLU 188 A 188 A ? -0.9 VAL 211 A 211 A ? -1.2 CYS 212 A 212 A ? -0.5 
191 GLY 191 A 191 A ? LEU 183 A 183 A ? -1.7 LYS 210 A 210 A ? -0.2 LEU 183 A 183 A ? -2.5 VAL 193 A 193 A ? -0.4 
192 VAL 192 A 192 A ? VAL 209 A 209 A ? -1.3 GLN 190 A 190 A ? -0.3 VAL 209 A 209 A ? -2.7 SER 194 A 194 A ? -0.2 
193 VAL 193 A 193 A ? GLY 181 A 181 A ? -2.5 GLY 191 A 191 A ? -0.4 GLY 180 A 180 A ? -2.7 TYR 208 A 208 A ? -0.2 
194 SER 194 A 194 A ? VAL 207 A 207 A ? -1.8 TRP 195 A 195 A ? -0.4 GLY 196 A 196 A ? -0.3 TYR 208 A 208 A ? -0.2 
195 TRP 195 A 195 A ? VAL 207 A 207 A ? -1.9 GLN 176 A 176 A ? -0.0 VAL 207 A 207 A ? -2.8 SER 194 A 194 A ? -0.4 
196 GLY 196 A 196 A ? SER 194 A 194 A ? -0.3 SER 206 A 206 A ? -0.2 ASP 198 A 198 A ? -0.5 CYS 199 A 199 A ? -0.2 
197 TYR 197 A 197 A ? PRO 205 A 205 A ? -0.4 TRP 195 A 195 A ? -0.3 MET 201 A 201 A ? -0.3 ALA 200 A 200 A ? -0.1 
198 ASP 198 A 198 A ? GLY 196 A 196 A ? -0.5 CYS 199 A 199 A ? -0.1 MET 201 A 201 A ? -1.7 TYR 197 A 197 A ? -0.2 
199 CYS 199 A 199 A ? ALA 200 A 200 A ? -0.3 GLY 196 A 196 A ? -0.2 SER 173 A 173 A ? -0.1 LYS 202 A 202 A ? -0.1 
200 ALA 200 A 200 A ? HIS 204 A 204 A ? -0.5 LYS 172 A 172 A ? -0.3 GLY 171 A 171 A ? -3.1 LYS 202 A 202 A ? -0.3 
201 MET 201 A 201 A ? ASP 198 A 198 A ? -1.7 HIS 204 A 204 A ? -0.4 HIS 204 A 204 A ? -2.0 GLY 170 A 170 A ? -0.2 
202 LYS 202 A 202 A ? GLU 169 A 169 A ? -0.3 ALA 200 A 200 A ? -0.3 GLU 169 A 169 A ? -0.2 MET 168 A 168 A ? -0.1 
203 GLY 203 A 203 A ? MET 168 A 168 A ? -2.8 PHE 167 A 167 A ? -0.2 LYS 202 A 202 A ? -0.3 MET 168 A 168 A ? -0.1 
204 HIS 204 A 204 A ? MET 201 A 201 A ? -2.0 PHE 167 A 167 A ? -0.3 ALA 200 A 200 A ? -0.5 MET 201 A 201 A ? -0.4 
205 PRO 205 A 205 A ? ?   ?   ? ?   ? ? ?    ?   ?   ? ?   ? ? ?    TYR 197 A 197 A ? -0.4 VAL 207 A 207 A ? -0.2 
206 SER 206 A 206 A ? SER 165 A 165 A ? -1.9 GLY 196 A 196 A ? -0.1 SER 165 A 165 A ? -2.0 TYR 208 A 208 A ? -0.5 
207 VAL 207 A 207 A ? TRP 195 A 195 A ? -2.8 PRO 205 A 205 A ? -0.2 TRP 195 A 195 A ? -1.9 SER 194 A 194 A ? -1.8 
208 TYR 208 A 208 A ? MET 163 A 163 A ? -3.1 SER 206 A 206 A ? -0.5 MET 163 A 163 A ? -2.1 LYS 210 A 210 A ? -0.4 
209 VAL 209 A 209 A ? VAL 192 A 192 A ? -2.7 VAL 207 A 207 A ? -0.3 VAL 192 A 192 A ? -1.3 VAL 211 A 211 A ? -1.1 
210 LYS 210 A 210 A ? ASN 161 A 161 A ? -2.3 TYR 208 A 208 A ? -0.4 ARG 213 A 213 A ? -1.5 GLY 191 A 191 A ? -0.2 
211 VAL 211 A 211 A ? GLN 190 A 190 A ? -1.2 VAL 209 A 209 A ? -1.1 TYR 214 A 214 A ? -3.1 ASN 215 A 215 A ? -0.2 
212 CYS 212 A 212 A ? GLN 190 A 190 A ? -0.5 ARG 213 A 213 A ? -0.3 ASN 215 A 215 A ? -0.7 VAL 211 A 211 A ? -0.3 
213 ARG 213 A 213 A ? LYS 210 A 210 A ? -1.5 TYR 214 A 214 A ? -0.2 CYS 212 A 212 A ? -0.3 VAL 211 A 211 A ? -0.2 
214 TYR 214 A 214 A ? VAL 211 A 211 A ? -3.1 LYS 210 A 210 A ? -0.2 ILE 218 A 218 A ? -3.0 ARG 213 A 213 A ? -0.2 
215 ASN 215 A 215 A ? CYS 212 A 212 A ? -0.7 VAL 211 A 211 A ? -0.2 HIS 219 A 219 A ? -2.6 GLN 220 A 220 A ? -0.2 
216 THR 216 A 216 A ? CYS 212 A 212 A ? -0.2 TRP 217 A 217 A ? -0.2 GLN 220 A 220 A ? -2.2 ASN 215 A 215 A ? -0.2 
217 TRP 217 A 217 A ? HIS 219 A 219 A ? -0.2 ILE 218 A 218 A ? -0.2 VAL 221 A 221 A ? -2.4 ASN 215 A 215 A ? -0.2 
218 ILE 218 A 218 A ? TYR 214 A 214 A ? -3.0 HIS 219 A 219 A ? -0.2 MET 222 A 222 A ? -2.4 TRP 217 A 217 A ? -0.2 
219 HIS 219 A 219 A ? ASN 215 A 215 A ? -2.6 GLN 220 A 220 A ? -0.2 ALA 223 A 223 A ? -2.1 ILE 218 A 218 A ? -0.2 
220 GLN 220 A 220 A ? THR 216 A 216 A ? -2.2 ASN 215 A 215 A ? -0.2 SER 224 A 224 A ? -1.8 HIS 219 A 219 A ? -0.2 
221 VAL 221 A 221 A ? TRP 217 A 217 A ? -2.4 ALA 223 A 223 A ? -0.2 ASN 225 A 225 A ? -0.6 HIS 219 A 219 A ? -0.2 
222 MET 222 A 222 A ? ILE 218 A 218 A ? -2.4 ALA 223 A 223 A ? -0.2 ASN 225 A 225 A ? -0.7 GLN 220 A 220 A ? -0.2 
223 ALA 223 A 223 A ? HIS 219 A 219 A ? -2.1 SER 224 A 224 A ? -0.2 MET 222 A 222 A ? -0.2 VAL 221 A 221 A ? -0.2 
224 SER 224 A 224 A ? GLN 220 A 220 A ? -1.8 HIS 219 A 219 A ? -0.2 ALA 223 A 223 A ? -0.2 MET 222 A 222 A ? -0.2 
225 ASN 225 A 225 A ? MET 222 A 222 A ? -0.7 VAL 221 A 221 A ? -0.6 ALA 223 A 223 A ? -0.2 SER 224 A 224 A ? -0.2 
# 
loop_
_dssp_statistics_histogram.entry_id 
_dssp_statistics_histogram.type 
_dssp_statistics_histogram.1 
_dssp_statistics_histogram.2 
_dssp_statistics_histogram.3 
_dssp_statistics_histogram.4 
_dssp_statistics_histogram.5 
_dssp_statistics_histogram.6 
_dssp_statistics_histogram.7 
_dssp_statistics_histogram.8 
_dssp_statistics_histogram.9 
_dssp_statistics_histogram.10 
_dssp_statistics_histogram.11 
_dssp_statistics_histogram.12 
_dssp_statistics_histogram.13 
_dssp_statistics_histogram.14 
_dssp_statistics_histogram.15 
_dssp_statistics_histogram.16 
_dssp_statistics_histogram.17 
_dssp_statistics_histogram.18 
_dssp_statistics_histogram.19 
_dssp_statistics_histogram.20 
_dssp_statistics_histogram.21 
_dssp_statistics_histogram.22 
_dssp_statistics_histogram.23 
_dssp_statistics_histogram.24 
_dssp_statistics_histogram.25 
_dssp_statistics_histogram.26 
_dssp_statistics_histogram.27 
_dssp_statistics_histogram.28 
_dssp_statistics_histogram.29 
_dssp_statistics_histogram.30 
Latimeria_chalumnae_GeneID=102366350 residues_per_alpha_helix        0 0 0 0 0 0 1 0 0 1 0 0 0 0 0 0 0 0 0 0 0 0 0 0 0 0 0 0 0 0 
Latimeria_chalumnae_GeneID=102366350 parallel_bridges_per_ladder     1 0 0 0 0 0 0 0 0 0 0 0 0 0 0 0 0 0 0 0 0 0 0 0 0 0 0 0 0 0 
Latimeria_chalumnae_GeneID=102366350 antiparallel_bridges_per_ladder 2 5 1 5 1 2 0 0 0 0 0 0 0 0 0 0 0 0 0 0 0 0 0 0 0 0 0 0 0 0 
Latimeria_chalumnae_GeneID=102366350 ladders_per_sheet               1 0 0 0 0 1 0 1 0 0 0 0 0 0 0 0 0 0 0 0 0 0 0 0 0 0 0 0 0 0 
# 
loop_
_dssp_statistics_hbond.entry_id 
_dssp_statistics_hbond.type 
_dssp_statistics_hbond.count 
_dssp_statistics_hbond.count_per_100 
Latimeria_chalumnae_GeneID=102366350 O(I)-->H-N(J)          137 60.9 
Latimeria_chalumnae_GeneID=102366350 'PARALLEL BRIDGES'     2   0.9  
Latimeria_chalumnae_GeneID=102366350 'ANTIPARALLEL BRIDGES' 70  31.1 
Latimeria_chalumnae_GeneID=102366350 O(I)-->H-N(I-5)        2   0.9  
Latimeria_chalumnae_GeneID=102366350 O(I)-->H-N(I-4)        1   0.4  
Latimeria_chalumnae_GeneID=102366350 O(I)-->H-N(I-3)        4   1.8  
Latimeria_chalumnae_GeneID=102366350 O(I)-->H-N(I-2)        0   0.0  
Latimeria_chalumnae_GeneID=102366350 O(I)-->H-N(I-1)        0   0.0  
Latimeria_chalumnae_GeneID=102366350 O(I)-->H-N(I+0)        0   0.0  
Latimeria_chalumnae_GeneID=102366350 O(I)-->H-N(I+1)        0   0.0  
Latimeria_chalumnae_GeneID=102366350 O(I)-->H-N(I+2)        13  5.8  
Latimeria_chalumnae_GeneID=102366350 O(I)-->H-N(I+3)        22  9.8  
Latimeria_chalumnae_GeneID=102366350 O(I)-->H-N(I+4)        15  6.7  
Latimeria_chalumnae_GeneID=102366350 O(I)-->H-N(I+5)        1   0.4  
# 
_dssp_statistics.entry_id                       Latimeria_chalumnae_GeneID=102366350 
_dssp_statistics.nr_of_residues                 225 
_dssp_statistics.nr_of_chains                   1 
_dssp_statistics.nr_of_ss_bridges_total         0 
_dssp_statistics.nr_of_ss_bridges_intra_chain   0 
_dssp_statistics.nr_of_ss_bridges_inter_chain   0 
# 
loop_
_chem_comp.id 
_chem_comp.type 
_chem_comp.mon_nstd_flag 
_chem_comp.name 
_chem_comp.formula 
_chem_comp.formula_weight 
ALA 'L-PEPTIDE LINKING' y ALANINE         'C3 H7 N O2'     89.093 
ARG 'L-PEPTIDE LINKING' y ARGININE        'C6 H15 N4 O2'  175.209 
ASN 'L-PEPTIDE LINKING' y ASPARAGINE      'C4 H8 N2 O3'   132.118 
ASP 'L-PEPTIDE LINKING' y 'ASPARTIC ACID' 'C4 H7 N O4'    133.103 
CYS 'L-PEPTIDE LINKING' y CYSTEINE        'C3 H7 N O2 S'  121.158 
GLN 'L-PEPTIDE LINKING' y GLUTAMINE       'C5 H10 N2 O3'  146.144 
GLU 'L-PEPTIDE LINKING' y 'GLUTAMIC ACID' 'C5 H9 N O4'    147.129 
GLY 'PEPTIDE LINKING'   y GLYCINE         'C2 H5 N O2'     75.067 
HIS 'L-PEPTIDE LINKING' y HISTIDINE       'C6 H10 N3 O2'  156.162 
ILE 'L-PEPTIDE LINKING' y ISOLEUCINE      'C6 H13 N O2'   131.173 
LEU 'L-PEPTIDE LINKING' y LEUCINE         'C6 H13 N O2'   131.173 
LYS 'L-PEPTIDE LINKING' y LYSINE          'C6 H15 N2 O2'  147.195 
MET 'L-PEPTIDE LINKING' y METHIONINE      'C5 H11 N O2 S' 149.211 
PHE 'L-PEPTIDE LINKING' y PHENYLALANINE   'C9 H11 N O2'   165.189 
PRO 'L-PEPTIDE LINKING' y PROLINE         'C5 H9 N O2'     115.13 
SER 'L-PEPTIDE LINKING' y SERINE          'C3 H7 N O3'    105.093 
THR 'L-PEPTIDE LINKING' y THREONINE       'C4 H9 N O3'    119.119 
TRP 'L-PEPTIDE LINKING' y TRYPTOPHAN      'C11 H12 N2 O2' 204.225 
TYR 'L-PEPTIDE LINKING' y TYROSINE        'C9 H11 N O3'   181.189 
VAL 'L-PEPTIDE LINKING' y VALINE          'C5 H11 N O2'   117.146 
# 
loop_
_atom_type.symbol 
N 
C 
O 
S 
# 
loop_
_entity_poly_seq.entity_id 
_entity_poly_seq.num 
_entity_poly_seq.mon_id 
_entity_poly_seq.hetero 
1   1 LYS n 
1   2 ILE n 
1   3 ILE n 
1   4 ASN n 
1   5 GLY n 
1   6 TYR n 
1   7 GLN n 
1   8 CYS n 
1   9 TYR n 
1  10 PRO n 
1  11 HIS n 
1  12 SER n 
1  13 LYS n 
1  14 PRO n 
1  15 TRP n 
1  16 GLN n 
1  17 VAL n 
1  18 PHE n 
1  19 LEU n 
1  20 THR n 
1  21 TYR n 
1  22 ASN n 
1  23 GLY n 
1  24 ASN n 
1  25 ARG n 
1  26 TRP n 
1  27 CYS n 
1  28 GLY n 
1  29 GLY n 
1  30 SER n 
1  31 LEU n 
1  32 ILE n 
1  33 ASN n 
1  34 GLU n 
1  35 TRP n 
1  36 TRP n 
1  37 ILE n 
1  38 VAL n 
1  39 SER n 
1  40 ALA n 
1  41 ALA n 
1  42 HIS n 
1  43 CYS n 
1  44 TYR n 
1  45 ALA n 
1  46 ASN n 
1  47 ILE n 
1  48 LEU n 
1  49 LYS n 
1  50 VAL n 
1  51 HIS n 
1  52 LEU n 
1  53 GLY n 
1  54 GLU n 
1  55 HIS n 
1  56 ASP n 
1  57 THR n 
1  58 THR n 
1  59 GLN n 
1  60 SER n 
1  61 GLU n 
1  62 GLY n 
1  63 THR n 
1  64 GLU n 
1  65 GLN n 
1  66 HIS n 
1  67 LEU n 
1  68 ASN n 
1  69 VAL n 
1  70 ALA n 
1  71 LYS n 
1  72 VAL n 
1  73 ILE n 
1  74 SER n 
1  75 HIS n 
1  76 PRO n 
1  77 TYR n 
1  78 TYR n 
1  79 ASN n 
1  80 SER n 
1  81 GLN n 
1  82 ASN n 
1  83 LEU n 
1  84 ASP n 
1  85 ASN n 
1  86 ASP n 
1  87 ILE n 
1  88 MET n 
1  89 LEU n 
1  90 ILE n 
1  91 LYS n 
1  92 LEU n 
1  93 ALA n 
1  94 GLN n 
1  95 SER n 
1  96 ALA n 
1  97 HIS n 
1  98 PHE n 
1  99 ASP n 
1 100 TYR n 
1 101 TYR n 
1 102 VAL n 
1 103 GLN n 
1 104 PRO n 
1 105 ILE n 
1 106 HIS n 
1 107 LEU n 
1 108 PRO n 
1 109 SER n 
1 110 ARG n 
1 111 CYS n 
1 112 ALA n 
1 113 ALA n 
1 114 ALA n 
1 115 GLY n 
1 116 THR n 
1 117 TRP n 
1 118 CYS n 
1 119 THR n 
1 120 VAL n 
1 121 SER n 
1 122 GLY n 
1 123 TRP n 
1 124 GLY n 
1 125 ASN n 
1 126 LEU n 
1 127 LEU n 
1 128 THR n 
1 129 ASN n 
1 130 GLY n 
1 131 VAL n 
1 132 SER n 
1 133 TYR n 
1 134 PRO n 
1 135 LYS n 
1 136 ALA n 
1 137 LEU n 
1 138 GLN n 
1 139 CYS n 
1 140 LEU n 
1 141 ASP n 
1 142 GLN n 
1 143 PRO n 
1 144 ILE n 
1 145 ILE n 
1 146 SER n 
1 147 ASP n 
1 148 ASP n 
1 149 GLN n 
1 150 CYS n 
1 151 ARG n 
1 152 ARG n 
1 153 ALA n 
1 154 TYR n 
1 155 PRO n 
1 156 TYR n 
1 157 TYR n 
1 158 PHE n 
1 159 THR n 
1 160 ALA n 
1 161 ASN n 
1 162 MET n 
1 163 MET n 
1 164 CYS n 
1 165 SER n 
1 166 GLY n 
1 167 PHE n 
1 168 MET n 
1 169 GLU n 
1 170 GLY n 
1 171 GLY n 
1 172 LYS n 
1 173 SER n 
1 174 SER n 
1 175 CYS n 
1 176 GLN n 
1 177 GLY n 
1 178 ASP n 
1 179 SER n 
1 180 GLY n 
1 181 GLY n 
1 182 PRO n 
1 183 LEU n 
1 184 ALA n 
1 185 CYS n 
1 186 ASP n 
1 187 GLY n 
1 188 GLU n 
1 189 LEU n 
1 190 GLN n 
1 191 GLY n 
1 192 VAL n 
1 193 VAL n 
1 194 SER n 
1 195 TRP n 
1 196 GLY n 
1 197 TYR n 
1 198 ASP n 
1 199 CYS n 
1 200 ALA n 
1 201 MET n 
1 202 LYS n 
1 203 GLY n 
1 204 HIS n 
1 205 PRO n 
1 206 SER n 
1 207 VAL n 
1 208 TYR n 
1 209 VAL n 
1 210 LYS n 
1 211 VAL n 
1 212 CYS n 
1 213 ARG n 
1 214 TYR n 
1 215 ASN n 
1 216 THR n 
1 217 TRP n 
1 218 ILE n 
1 219 HIS n 
1 220 GLN n 
1 221 VAL n 
1 222 MET n 
1 223 ALA n 
1 224 SER n 
1 225 ASN n 
# 
loop_
_pdbx_poly_seq_scheme.asym_id 
_pdbx_poly_seq_scheme.entity_id 
_pdbx_poly_seq_scheme.seq_id 
_pdbx_poly_seq_scheme.mon_id 
_pdbx_poly_seq_scheme.ndb_seq_num 
_pdbx_poly_seq_scheme.pdb_seq_num 
_pdbx_poly_seq_scheme.auth_seq_num 
_pdbx_poly_seq_scheme.pdb_mon_id 
_pdbx_poly_seq_scheme.auth_mon_id 
_pdbx_poly_seq_scheme.pdb_strand_id 
_pdbx_poly_seq_scheme.pdb_ins_code 
_pdbx_poly_seq_scheme.hetero 
A 1   1 LYS   1 1   1   LYS LYS A ? n 
A 1   2 ILE   2 2   2   ILE ILE A ? n 
A 1   3 ILE   3 3   3   ILE ILE A ? n 
A 1   4 ASN   4 4   4   ASN ASN A ? n 
A 1   5 GLY   5 5   5   GLY GLY A ? n 
A 1   6 TYR   6 6   6   TYR TYR A ? n 
A 1   7 GLN   7 7   7   GLN GLN A ? n 
A 1   8 CYS   8 8   8   CYS CYS A ? n 
A 1   9 TYR   9 9   9   TYR TYR A ? n 
A 1  10 PRO  10 10  10  PRO PRO A ? n 
A 1  11 HIS  11 11  11  HIS HIS A ? n 
A 1  12 SER  12 12  12  SER SER A ? n 
A 1  13 LYS  13 13  13  LYS LYS A ? n 
A 1  14 PRO  14 14  14  PRO PRO A ? n 
A 1  15 TRP  15 15  15  TRP TRP A ? n 
A 1  16 GLN  16 16  16  GLN GLN A ? n 
A 1  17 VAL  17 17  17  VAL VAL A ? n 
A 1  18 PHE  18 18  18  PHE PHE A ? n 
A 1  19 LEU  19 19  19  LEU LEU A ? n 
A 1  20 THR  20 20  20  THR THR A ? n 
A 1  21 TYR  21 21  21  TYR TYR A ? n 
A 1  22 ASN  22 22  22  ASN ASN A ? n 
A 1  23 GLY  23 23  23  GLY GLY A ? n 
A 1  24 ASN  24 24  24  ASN ASN A ? n 
A 1  25 ARG  25 25  25  ARG ARG A ? n 
A 1  26 TRP  26 26  26  TRP TRP A ? n 
A 1  27 CYS  27 27  27  CYS CYS A ? n 
A 1  28 GLY  28 28  28  GLY GLY A ? n 
A 1  29 GLY  29 29  29  GLY GLY A ? n 
A 1  30 SER  30 30  30  SER SER A ? n 
A 1  31 LEU  31 31  31  LEU LEU A ? n 
A 1  32 ILE  32 32  32  ILE ILE A ? n 
A 1  33 ASN  33 33  33  ASN ASN A ? n 
A 1  34 GLU  34 34  34  GLU GLU A ? n 
A 1  35 TRP  35 35  35  TRP TRP A ? n 
A 1  36 TRP  36 36  36  TRP TRP A ? n 
A 1  37 ILE  37 37  37  ILE ILE A ? n 
A 1  38 VAL  38 38  38  VAL VAL A ? n 
A 1  39 SER  39 39  39  SER SER A ? n 
A 1  40 ALA  40 40  40  ALA ALA A ? n 
A 1  41 ALA  41 41  41  ALA ALA A ? n 
A 1  42 HIS  42 42  42  HIS HIS A ? n 
A 1  43 CYS  43 43  43  CYS CYS A ? n 
A 1  44 TYR  44 44  44  TYR TYR A ? n 
A 1  45 ALA  45 45  45  ALA ALA A ? n 
A 1  46 ASN  46 46  46  ASN ASN A ? n 
A 1  47 ILE  47 47  47  ILE ILE A ? n 
A 1  48 LEU  48 48  48  LEU LEU A ? n 
A 1  49 LYS  49 49  49  LYS LYS A ? n 
A 1  50 VAL  50 50  50  VAL VAL A ? n 
A 1  51 HIS  51 51  51  HIS HIS A ? n 
A 1  52 LEU  52 52  52  LEU LEU A ? n 
A 1  53 GLY  53 53  53  GLY GLY A ? n 
A 1  54 GLU  54 54  54  GLU GLU A ? n 
A 1  55 HIS  55 55  55  HIS HIS A ? n 
A 1  56 ASP  56 56  56  ASP ASP A ? n 
A 1  57 THR  57 57  57  THR THR A ? n 
A 1  58 THR  58 58  58  THR THR A ? n 
A 1  59 GLN  59 59  59  GLN GLN A ? n 
A 1  60 SER  60 60  60  SER SER A ? n 
A 1  61 GLU  61 61  61  GLU GLU A ? n 
A 1  62 GLY  62 62  62  GLY GLY A ? n 
A 1  63 THR  63 63  63  THR THR A ? n 
A 1  64 GLU  64 64  64  GLU GLU A ? n 
A 1  65 GLN  65 65  65  GLN GLN A ? n 
A 1  66 HIS  66 66  66  HIS HIS A ? n 
A 1  67 LEU  67 67  67  LEU LEU A ? n 
A 1  68 ASN  68 68  68  ASN ASN A ? n 
A 1  69 VAL  69 69  69  VAL VAL A ? n 
A 1  70 ALA  70 70  70  ALA ALA A ? n 
A 1  71 LYS  71 71  71  LYS LYS A ? n 
A 1  72 VAL  72 72  72  VAL VAL A ? n 
A 1  73 ILE  73 73  73  ILE ILE A ? n 
A 1  74 SER  74 74  74  SER SER A ? n 
A 1  75 HIS  75 75  75  HIS HIS A ? n 
A 1  76 PRO  76 76  76  PRO PRO A ? n 
A 1  77 TYR  77 77  77  TYR TYR A ? n 
A 1  78 TYR  78 78  78  TYR TYR A ? n 
A 1  79 ASN  79 79  79  ASN ASN A ? n 
A 1  80 SER  80 80  80  SER SER A ? n 
A 1  81 GLN  81 81  81  GLN GLN A ? n 
A 1  82 ASN  82 82  82  ASN ASN A ? n 
A 1  83 LEU  83 83  83  LEU LEU A ? n 
A 1  84 ASP  84 84  84  ASP ASP A ? n 
A 1  85 ASN  85 85  85  ASN ASN A ? n 
A 1  86 ASP  86 86  86  ASP ASP A ? n 
A 1  87 ILE  87 87  87  ILE ILE A ? n 
A 1  88 MET  88 88  88  MET MET A ? n 
A 1  89 LEU  89 89  89  LEU LEU A ? n 
A 1  90 ILE  90 90  90  ILE ILE A ? n 
A 1  91 LYS  91 91  91  LYS LYS A ? n 
A 1  92 LEU  92 92  92  LEU LEU A ? n 
A 1  93 ALA  93 93  93  ALA ALA A ? n 
A 1  94 GLN  94 94  94  GLN GLN A ? n 
A 1  95 SER  95 95  95  SER SER A ? n 
A 1  96 ALA  96 96  96  ALA ALA A ? n 
A 1  97 HIS  97 97  97  HIS HIS A ? n 
A 1  98 PHE  98 98  98  PHE PHE A ? n 
A 1  99 ASP  99 99  99  ASP ASP A ? n 
A 1 100 TYR 100 100 100 TYR TYR A ? n 
A 1 101 TYR 101 101 101 TYR TYR A ? n 
A 1 102 VAL 102 102 102 VAL VAL A ? n 
A 1 103 GLN 103 103 103 GLN GLN A ? n 
A 1 104 PRO 104 104 104 PRO PRO A ? n 
A 1 105 ILE 105 105 105 ILE ILE A ? n 
A 1 106 HIS 106 106 106 HIS HIS A ? n 
A 1 107 LEU 107 107 107 LEU LEU A ? n 
A 1 108 PRO 108 108 108 PRO PRO A ? n 
A 1 109 SER 109 109 109 SER SER A ? n 
A 1 110 ARG 110 110 110 ARG ARG A ? n 
A 1 111 CYS 111 111 111 CYS CYS A ? n 
A 1 112 ALA 112 112 112 ALA ALA A ? n 
A 1 113 ALA 113 113 113 ALA ALA A ? n 
A 1 114 ALA 114 114 114 ALA ALA A ? n 
A 1 115 GLY 115 115 115 GLY GLY A ? n 
A 1 116 THR 116 116 116 THR THR A ? n 
A 1 117 TRP 117 117 117 TRP TRP A ? n 
A 1 118 CYS 118 118 118 CYS CYS A ? n 
A 1 119 THR 119 119 119 THR THR A ? n 
A 1 120 VAL 120 120 120 VAL VAL A ? n 
A 1 121 SER 121 121 121 SER SER A ? n 
A 1 122 GLY 122 122 122 GLY GLY A ? n 
A 1 123 TRP 123 123 123 TRP TRP A ? n 
A 1 124 GLY 124 124 124 GLY GLY A ? n 
A 1 125 ASN 125 125 125 ASN ASN A ? n 
A 1 126 LEU 126 126 126 LEU LEU A ? n 
A 1 127 LEU 127 127 127 LEU LEU A ? n 
A 1 128 THR 128 128 128 THR THR A ? n 
A 1 129 ASN 129 129 129 ASN ASN A ? n 
A 1 130 GLY 130 130 130 GLY GLY A ? n 
A 1 131 VAL 131 131 131 VAL VAL A ? n 
A 1 132 SER 132 132 132 SER SER A ? n 
A 1 133 TYR 133 133 133 TYR TYR A ? n 
A 1 134 PRO 134 134 134 PRO PRO A ? n 
A 1 135 LYS 135 135 135 LYS LYS A ? n 
A 1 136 ALA 136 136 136 ALA ALA A ? n 
A 1 137 LEU 137 137 137 LEU LEU A ? n 
A 1 138 GLN 138 138 138 GLN GLN A ? n 
A 1 139 CYS 139 139 139 CYS CYS A ? n 
A 1 140 LEU 140 140 140 LEU LEU A ? n 
A 1 141 ASP 141 141 141 ASP ASP A ? n 
A 1 142 GLN 142 142 142 GLN GLN A ? n 
A 1 143 PRO 143 143 143 PRO PRO A ? n 
A 1 144 ILE 144 144 144 ILE ILE A ? n 
A 1 145 ILE 145 145 145 ILE ILE A ? n 
A 1 146 SER 146 146 146 SER SER A ? n 
A 1 147 ASP 147 147 147 ASP ASP A ? n 
A 1 148 ASP 148 148 148 ASP ASP A ? n 
A 1 149 GLN 149 149 149 GLN GLN A ? n 
A 1 150 CYS 150 150 150 CYS CYS A ? n 
A 1 151 ARG 151 151 151 ARG ARG A ? n 
A 1 152 ARG 152 152 152 ARG ARG A ? n 
A 1 153 ALA 153 153 153 ALA ALA A ? n 
A 1 154 TYR 154 154 154 TYR TYR A ? n 
A 1 155 PRO 155 155 155 PRO PRO A ? n 
A 1 156 TYR 156 156 156 TYR TYR A ? n 
A 1 157 TYR 157 157 157 TYR TYR A ? n 
A 1 158 PHE 158 158 158 PHE PHE A ? n 
A 1 159 THR 159 159 159 THR THR A ? n 
A 1 160 ALA 160 160 160 ALA ALA A ? n 
A 1 161 ASN 161 161 161 ASN ASN A ? n 
A 1 162 MET 162 162 162 MET MET A ? n 
A 1 163 MET 163 163 163 MET MET A ? n 
A 1 164 CYS 164 164 164 CYS CYS A ? n 
A 1 165 SER 165 165 165 SER SER A ? n 
A 1 166 GLY 166 166 166 GLY GLY A ? n 
A 1 167 PHE 167 167 167 PHE PHE A ? n 
A 1 168 MET 168 168 168 MET MET A ? n 
A 1 169 GLU 169 169 169 GLU GLU A ? n 
A 1 170 GLY 170 170 170 GLY GLY A ? n 
A 1 171 GLY 171 171 171 GLY GLY A ? n 
A 1 172 LYS 172 172 172 LYS LYS A ? n 
A 1 173 SER 173 173 173 SER SER A ? n 
A 1 174 SER 174 174 174 SER SER A ? n 
A 1 175 CYS 175 175 175 CYS CYS A ? n 
A 1 176 GLN 176 176 176 GLN GLN A ? n 
A 1 177 GLY 177 177 177 GLY GLY A ? n 
A 1 178 ASP 178 178 178 ASP ASP A ? n 
A 1 179 SER 179 179 179 SER SER A ? n 
A 1 180 GLY 180 180 180 GLY GLY A ? n 
A 1 181 GLY 181 181 181 GLY GLY A ? n 
A 1 182 PRO 182 182 182 PRO PRO A ? n 
A 1 183 LEU 183 183 183 LEU LEU A ? n 
A 1 184 ALA 184 184 184 ALA ALA A ? n 
A 1 185 CYS 185 185 185 CYS CYS A ? n 
A 1 186 ASP 186 186 186 ASP ASP A ? n 
A 1 187 GLY 187 187 187 GLY GLY A ? n 
A 1 188 GLU 188 188 188 GLU GLU A ? n 
A 1 189 LEU 189 189 189 LEU LEU A ? n 
A 1 190 GLN 190 190 190 GLN GLN A ? n 
A 1 191 GLY 191 191 191 GLY GLY A ? n 
A 1 192 VAL 192 192 192 VAL VAL A ? n 
A 1 193 VAL 193 193 193 VAL VAL A ? n 
A 1 194 SER 194 194 194 SER SER A ? n 
A 1 195 TRP 195 195 195 TRP TRP A ? n 
A 1 196 GLY 196 196 196 GLY GLY A ? n 
A 1 197 TYR 197 197 197 TYR TYR A ? n 
A 1 198 ASP 198 198 198 ASP ASP A ? n 
A 1 199 CYS 199 199 199 CYS CYS A ? n 
A 1 200 ALA 200 200 200 ALA ALA A ? n 
A 1 201 MET 201 201 201 MET MET A ? n 
A 1 202 LYS 202 202 202 LYS LYS A ? n 
A 1 203 GLY 203 203 203 GLY GLY A ? n 
A 1 204 HIS 204 204 204 HIS HIS A ? n 
A 1 205 PRO 205 205 205 PRO PRO A ? n 
A 1 206 SER 206 206 206 SER SER A ? n 
A 1 207 VAL 207 207 207 VAL VAL A ? n 
A 1 208 TYR 208 208 208 TYR TYR A ? n 
A 1 209 VAL 209 209 209 VAL VAL A ? n 
A 1 210 LYS 210 210 210 LYS LYS A ? n 
A 1 211 VAL 211 211 211 VAL VAL A ? n 
A 1 212 CYS 212 212 212 CYS CYS A ? n 
A 1 213 ARG 213 213 213 ARG ARG A ? n 
A 1 214 TYR 214 214 214 TYR TYR A ? n 
A 1 215 ASN 215 215 215 ASN ASN A ? n 
A 1 216 THR 216 216 216 THR THR A ? n 
A 1 217 TRP 217 217 217 TRP TRP A ? n 
A 1 218 ILE 218 218 218 ILE ILE A ? n 
A 1 219 HIS 219 219 219 HIS HIS A ? n 
A 1 220 GLN 220 220 220 GLN GLN A ? n 
A 1 221 VAL 221 221 221 VAL VAL A ? n 
A 1 222 MET 222 222 222 MET MET A ? n 
A 1 223 ALA 223 223 223 ALA ALA A ? n 
A 1 224 SER 224 224 224 SER SER A ? n 
A 1 225 ASN 225 225 225 ASN ASN A ? n 
# 
loop_
_atom_site.group_PDB 
_atom_site.id 
_atom_site.type_symbol 
_atom_site.label_atom_id 
_atom_site.label_alt_id 
_atom_site.label_comp_id 
_atom_site.label_asym_id 
_atom_site.label_entity_id 
_atom_site.label_seq_id 
_atom_site.pdbx_PDB_ins_code 
_atom_site.Cartn_x 
_atom_site.Cartn_y 
_atom_site.Cartn_z 
_atom_site.occupancy 
_atom_site.B_iso_or_equiv 
_atom_site.pdbx_formal_charge 
_atom_site.auth_seq_id 
_atom_site.auth_comp_id 
_atom_site.auth_asym_id 
_atom_site.auth_atom_id 
_atom_site.pdbx_PDB_model_num 
ATOM 1    N N   ? LYS A 1   1 ?  -5.420  -0.814 -10.087 1.000 69.800 ? 1   LYS A N   1 
ATOM 2    C CA  ? LYS A 1   1 ?  -5.273  -1.770 -11.181 1.000 69.800 ? 1   LYS A CA  1 
ATOM 3    C C   ? LYS A 1   1 ?  -4.262  -2.857 -10.830 1.000 69.800 ? 1   LYS A C   1 
ATOM 4    C CB  ? LYS A 1   1 ?  -4.849  -1.055 -12.465 1.000 69.800 ? 1   LYS A CB  1 
ATOM 5    O O   ? LYS A 1   1 ?  -3.124  -2.559 -10.463 1.000 69.800 ? 1   LYS A O   1 
ATOM 6    C CG  ? LYS A 1   1 ?  -4.919  -1.926 -13.711 1.000 69.800 ? 1   LYS A CG  1 
ATOM 7    C CD  ? LYS A 1   1 ?  -4.672  -1.114 -14.976 1.000 69.800 ? 1   LYS A CD  1 
ATOM 8    C CE  ? LYS A 1   1 ?  -4.691  -1.994 -16.218 1.000 69.800 ? 1   LYS A CE  1 
ATOM 9    N NZ  ? LYS A 1   1 ?  -4.481  -1.197 -17.464 1.000 69.800 ? 1   LYS A NZ  1 
ATOM 10   N N   ? ILE A 1   2 ?  -4.589  -3.988 -10.712 1.000 81.250 ? 2   ILE A N   1 
ATOM 11   C CA  ? ILE A 1   2 ?  -3.665  -5.117 -10.718 1.000 81.250 ? 2   ILE A CA  1 
ATOM 12   C C   ? ILE A 1   2 ?  -3.830  -5.912 -12.012 1.000 81.250 ? 2   ILE A C   1 
ATOM 13   C CB  ? ILE A 1   2 ?  -3.886  -6.034  -9.494 1.000 81.250 ? 2   ILE A CB  1 
ATOM 14   O O   ? ILE A 1   2 ?  -4.846  -6.582 -12.211 1.000 81.250 ? 2   ILE A O   1 
ATOM 15   C CG1 ? ILE A 1   2 ?  -3.622  -5.264  -8.195 1.000 81.250 ? 2   ILE A CG1 1 
ATOM 16   C CG2 ? ILE A 1   2 ?  -2.997  -7.278  -9.584 1.000 81.250 ? 2   ILE A CG2 1 
ATOM 17   C CD1 ? ILE A 1   2 ?  -3.819  -6.092  -6.933 1.000 81.250 ? 2   ILE A CD1 1 
ATOM 18   N N   ? ILE A 1   3 ?  -3.011  -5.674 -12.970 1.000 83.540 ? 3   ILE A N   1 
ATOM 19   C CA  ? ILE A 1   3 ?  -3.045  -6.308 -14.284 1.000 83.540 ? 3   ILE A CA  1 
ATOM 20   C C   ? ILE A 1   3 ?  -2.303  -7.641 -14.233 1.000 83.540 ? 3   ILE A C   1 
ATOM 21   C CB  ? ILE A 1   3 ?  -2.430  -5.394 -15.368 1.000 83.540 ? 3   ILE A CB  1 
ATOM 22   O O   ? ILE A 1   3 ?  -1.153  -7.703 -13.790 1.000 83.540 ? 3   ILE A O   1 
ATOM 23   C CG1 ? ILE A 1   3 ?  -3.185  -4.061 -15.433 1.000 83.540 ? 3   ILE A CG1 1 
ATOM 24   C CG2 ? ILE A 1   3 ?  -2.436  -6.094 -16.730 1.000 83.540 ? 3   ILE A CG2 1 
ATOM 25   C CD1 ? ILE A 1   3 ?  -2.596  -3.064 -16.422 1.000 83.540 ? 3   ILE A CD1 1 
ATOM 26   N N   ? ASN A 1   4 ?  -3.108  -8.713 -14.702 1.000 85.740 ? 4   ASN A N   1 
ATOM 27   C CA  ? ASN A 1   4 ?  -2.577 -10.070 -14.769 1.000 85.740 ? 4   ASN A CA  1 
ATOM 28   C C   ? ASN A 1   4 ?  -2.154 -10.575 -13.392 1.000 85.740 ? 4   ASN A C   1 
ATOM 29   C CB  ? ASN A 1   4 ?  -1.400 -10.138 -15.744 1.000 85.740 ? 4   ASN A CB  1 
ATOM 30   O O   ? ASN A 1   4 ?  -1.113 -11.220 -13.256 1.000 85.740 ? 4   ASN A O   1 
ATOM 31   C CG  ? ASN A 1   4 ?  -1.834 -10.032 -17.193 1.000 85.740 ? 4   ASN A CG  1 
ATOM 32   N ND2 ? ASN A 1   4 ?  -0.910  -9.641 -18.062 1.000 85.740 ? 4   ASN A ND2 1 
ATOM 33   O OD1 ? ASN A 1   4 ?  -2.991 -10.299 -17.527 1.000 85.740 ? 4   ASN A OD1 1 
ATOM 34   N N   ? GLY A 1   5 ?  -2.827 -10.087 -12.280 1.000 89.140 ? 5   GLY A N   1 
ATOM 35   C CA  ? GLY A 1   5 ?  -2.680 -10.619 -10.935 1.000 89.140 ? 5   GLY A CA  1 
ATOM 36   C C   ? GLY A 1   5 ?  -3.548 -11.836 -10.677 1.000 89.140 ? 5   GLY A C   1 
ATOM 37   O O   ? GLY A 1   5 ?  -4.055 -12.454 -11.615 1.000 89.140 ? 5   GLY A O   1 
ATOM 38   N N   ? TYR A 1   6 ?  -3.590 -12.227  -9.553 1.000 93.140 ? 6   TYR A N   1 
ATOM 39   C CA  ? TYR A 1   6 ?  -4.400 -13.369  -9.145 1.000 93.140 ? 6   TYR A CA  1 
ATOM 40   C C   ? TYR A 1   6 ?  -5.180 -13.058  -7.873 1.000 93.140 ? 6   TYR A C   1 
ATOM 41   C CB  ? TYR A 1   6 ?  -3.518 -14.603  -8.928 1.000 93.140 ? 6   TYR A CB  1 
ATOM 42   O O   ? TYR A 1   6 ?  -4.830 -12.135  -7.133 1.000 93.140 ? 6   TYR A O   1 
ATOM 43   C CG  ? TYR A 1   6 ?  -2.453 -14.410  -7.876 1.000 93.140 ? 6   TYR A CG  1 
ATOM 44   C CD1 ? TYR A 1   6 ?  -1.191 -13.926  -8.215 1.000 93.140 ? 6   TYR A CD1 1 
ATOM 45   C CD2 ? TYR A 1   6 ?  -2.705 -14.711  -6.542 1.000 93.140 ? 6   TYR A CD2 1 
ATOM 46   C CE1 ? TYR A 1   6 ?  -0.206 -13.749  -7.250 1.000 93.140 ? 6   TYR A CE1 1 
ATOM 47   C CE2 ? TYR A 1   6 ?  -1.727 -14.537  -5.568 1.000 93.140 ? 6   TYR A CE2 1 
ATOM 48   O OH  ? TYR A 1   6 ?   0.489 -13.882  -4.971 1.000 93.140 ? 6   TYR A OH  1 
ATOM 49   C CZ  ? TYR A 1   6 ?  -0.483 -14.056  -5.931 1.000 93.140 ? 6   TYR A CZ  1 
ATOM 50   N N   ? GLN A 1   7 ?  -6.341 -13.712  -7.812 1.000 95.100 ? 7   GLN A N   1 
ATOM 51   C CA  ? GLN A 1   7 ?  -7.071 -13.561  -6.557 1.000 95.100 ? 7   GLN A CA  1 
ATOM 52   C C   ? GLN A 1   7 ?  -6.229 -14.026  -5.373 1.000 95.100 ? 7   GLN A C   1 
ATOM 53   C CB  ? GLN A 1   7 ?  -8.387 -14.338  -6.604 1.000 95.100 ? 7   GLN A CB  1 
ATOM 54   O O   ? GLN A 1   7 ?  -5.696 -15.138  -5.381 1.000 95.100 ? 7   GLN A O   1 
ATOM 55   C CG  ? GLN A 1   7 ?  -9.239 -14.180  -5.352 1.000 95.100 ? 7   GLN A CG  1 
ATOM 56   C CD  ? GLN A 1   7 ? -10.557 -14.927  -5.441 1.000 95.100 ? 7   GLN A CD  1 
ATOM 57   N NE2 ? GLN A 1   7 ? -10.897 -15.658  -4.385 1.000 95.100 ? 7   GLN A NE2 1 
ATOM 58   O OE1 ? GLN A 1   7 ? -11.264 -14.846  -6.450 1.000 95.100 ? 7   GLN A OE1 1 
ATOM 59   N N   ? CYS A 1   8 ?  -6.070 -13.221  -4.384 1.000 95.280 ? 8   CYS A N   1 
ATOM 60   C CA  ? CYS A 1   8 ?  -5.377 -13.576  -3.150 1.000 95.280 ? 8   CYS A CA  1 
ATOM 61   C C   ? CYS A 1   8 ?  -6.138 -14.656  -2.389 1.000 95.280 ? 8   CYS A C   1 
ATOM 62   C CB  ? CYS A 1   8 ?  -5.197 -12.345  -2.263 1.000 95.280 ? 8   CYS A CB  1 
ATOM 63   O O   ? CYS A 1   8 ?  -7.368 -14.708  -2.442 1.000 95.280 ? 8   CYS A O   1 
ATOM 64   S SG  ? CYS A 1   8 ?  -4.122 -11.083  -2.980 1.000 95.280 ? 8   CYS A SG  1 
ATOM 65   N N   ? TYR A 1   9 ?  -5.275 -15.529  -1.723 1.000 95.170 ? 9   TYR A N   1 
ATOM 66   C CA  ? TYR A 1   9 ?  -5.955 -16.411  -0.781 1.000 95.170 ? 9   TYR A CA  1 
ATOM 67   C C   ? TYR A 1   9 ?  -6.721 -15.606   0.262 1.000 95.170 ? 9   TYR A C   1 
ATOM 68   C CB  ? TYR A 1   9 ?  -4.950 -17.338  -0.091 1.000 95.170 ? 9   TYR A CB  1 
ATOM 69   O O   ? TYR A 1   9 ?  -6.234 -14.582   0.746 1.000 95.170 ? 9   TYR A O   1 
ATOM 70   C CG  ? TYR A 1   9 ?  -4.303 -18.333  -1.023 1.000 95.170 ? 9   TYR A CG  1 
ATOM 71   C CD1 ? TYR A 1   9 ?  -5.059 -19.317  -1.656 1.000 95.170 ? 9   TYR A CD1 1 
ATOM 72   C CD2 ? TYR A 1   9 ?  -2.935 -18.294  -1.270 1.000 95.170 ? 9   TYR A CD2 1 
ATOM 73   C CE1 ? TYR A 1   9 ?  -4.467 -20.238  -2.515 1.000 95.170 ? 9   TYR A CE1 1 
ATOM 74   C CE2 ? TYR A 1   9 ?  -2.332 -19.209  -2.126 1.000 95.170 ? 9   TYR A CE2 1 
ATOM 75   O OH  ? TYR A 1   9 ?  -2.514 -21.085  -3.592 1.000 95.170 ? 9   TYR A OH  1 
ATOM 76   C CZ  ? TYR A 1   9 ?  -3.105 -20.176  -2.743 1.000 95.170 ? 9   TYR A CZ  1 
ATOM 77   N N   ? PRO A 1  10 ?  -8.004 -16.016   0.522 1.000 94.590 ? 10  PRO A N   1 
ATOM 78   C CA  ? PRO A 1  10 ?  -8.768 -15.277   1.530 1.000 94.590 ? 10  PRO A CA  1 
ATOM 79   C C   ? PRO A 1  10 ?  -7.989 -15.073   2.827 1.000 94.590 ? 10  PRO A C   1 
ATOM 80   C CB  ? PRO A 1  10 ?  -9.994 -16.163   1.762 1.000 94.590 ? 10  PRO A CB  1 
ATOM 81   O O   ? PRO A 1  10 ?  -7.363 -16.010   3.330 1.000 94.590 ? 10  PRO A O   1 
ATOM 82   C CG  ? PRO A 1  10 ? -10.185 -16.897   0.475 1.000 94.590 ? 10  PRO A CG  1 
ATOM 83   C CD  ? PRO A 1  10 ?  -8.833 -17.223  -0.093 1.000 94.590 ? 10  PRO A CD  1 
ATOM 84   N N   ? HIS A 1  11 ?  -7.932 -13.654   3.225 1.000 92.030 ? 11  HIS A N   1 
ATOM 85   C CA  ? HIS A 1  11 ?  -7.417 -13.224   4.520 1.000 92.030 ? 11  HIS A CA  1 
ATOM 86   C C   ? HIS A 1  11 ?  -5.904 -13.397   4.597 1.000 92.030 ? 11  HIS A C   1 
ATOM 87   C CB  ? HIS A 1  11 ?  -8.092 -14.002   5.651 1.000 92.030 ? 11  HIS A CB  1 
ATOM 88   O O   ? HIS A 1  11 ?  -5.333 -13.427   5.689 1.000 92.030 ? 11  HIS A O   1 
ATOM 89   C CG  ? HIS A 1  11 ?  -9.585 -14.018   5.560 1.000 92.030 ? 11  HIS A CG  1 
ATOM 90   C CD2 ? HIS A 1  11 ? -10.461 -15.048   5.504 1.000 92.030 ? 11  HIS A CD2 1 
ATOM 91   N ND1 ? HIS A 1  11 ? -10.340 -12.866   5.513 1.000 92.030 ? 11  HIS A ND1 1 
ATOM 92   C CE1 ? HIS A 1  11 ? -11.620 -13.189   5.433 1.000 92.030 ? 11  HIS A CE1 1 
ATOM 93   N NE2 ? HIS A 1  11 ? -11.721 -14.507   5.426 1.000 92.030 ? 11  HIS A NE2 1 
ATOM 94   N N   ? SER A 1  12 ?  -5.235 -13.636   3.514 1.000 95.690 ? 12  SER A N   1 
ATOM 95   C CA  ? SER A 1  12 ?  -3.784 -13.758   3.416 1.000 95.690 ? 12  SER A CA  1 
ATOM 96   C C   ? SER A 1  12 ?  -3.105 -12.397   3.526 1.000 95.690 ? 12  SER A C   1 
ATOM 97   C CB  ? SER A 1  12 ?  -3.390 -14.429   2.099 1.000 95.690 ? 12  SER A CB  1 
ATOM 98   O O   ? SER A 1  12 ?  -1.899 -12.317   3.769 1.000 95.690 ? 12  SER A O   1 
ATOM 99   O OG  ? SER A 1  12 ?  -3.808 -13.648   0.993 1.000 95.690 ? 12  SER A OG  1 
ATOM 100  N N   ? LYS A 1  13 ?  -3.781 -11.322   3.415 1.000 97.010 ? 13  LYS A N   1 
ATOM 101  C CA  ? LYS A 1  13 ?  -3.291  -9.952   3.540 1.000 97.010 ? 13  LYS A CA  1 
ATOM 102  C C   ? LYS A 1  13 ?  -4.089  -9.176   4.584 1.000 97.010 ? 13  LYS A C   1 
ATOM 103  C CB  ? LYS A 1  13 ?  -3.356  -9.234   2.191 1.000 97.010 ? 13  LYS A CB  1 
ATOM 104  O O   ? LYS A 1  13 ?  -4.782  -8.212   4.253 1.000 97.010 ? 13  LYS A O   1 
ATOM 105  C CG  ? LYS A 1  13 ?  -2.682  -9.989   1.055 1.000 97.010 ? 13  LYS A CG  1 
ATOM 106  C CD  ? LYS A 1  13 ?  -1.216 -10.268   1.361 1.000 97.010 ? 13  LYS A CD  1 
ATOM 107  C CE  ? LYS A 1  13 ?  -0.547 -11.047   0.237 1.000 97.010 ? 13  LYS A CE  1 
ATOM 108  N NZ  ? LYS A 1  13 ?   0.107 -12.292   0.738 1.000 97.010 ? 13  LYS A NZ  1 
ATOM 109  N N   ? PRO A 1  14 ?  -3.931  -9.506   5.854 1.000 97.270 ? 14  PRO A N   1 
ATOM 110  C CA  ? PRO A 1  14 ?  -4.781  -8.956   6.913 1.000 97.270 ? 14  PRO A CA  1 
ATOM 111  C C   ? PRO A 1  14 ?  -4.474  -7.491   7.215 1.000 97.270 ? 14  PRO A C   1 
ATOM 112  C CB  ? PRO A 1  14 ?  -4.458  -9.841   8.119 1.000 97.270 ? 14  PRO A CB  1 
ATOM 113  O O   ? PRO A 1  14 ?  -5.242  -6.827   7.915 1.000 97.270 ? 14  PRO A O   1 
ATOM 114  C CG  ? PRO A 1  14 ?  -3.064 -10.322   7.878 1.000 97.270 ? 14  PRO A CG  1 
ATOM 115  C CD  ? PRO A 1  14 ?  -2.887 -10.553   6.405 1.000 97.270 ? 14  PRO A CD  1 
ATOM 116  N N   ? TRP A 1  15 ?  -3.421  -6.925   6.587 1.000 98.170 ? 15  TRP A N   1 
ATOM 117  C CA  ? TRP A 1  15 ?  -3.030  -5.532   6.780 1.000 98.170 ? 15  TRP A CA  1 
ATOM 118  C C   ? TRP A 1  15 ?  -3.644  -4.640   5.707 1.000 98.170 ? 15  TRP A C   1 
ATOM 119  C CB  ? TRP A 1  15 ?  -1.505  -5.394   6.766 1.000 98.170 ? 15  TRP A CB  1 
ATOM 120  O O   ? TRP A 1  15 ?  -3.569  -3.412   5.793 1.000 98.170 ? 15  TRP A O   1 
ATOM 121  C CG  ? TRP A 1  15 ?  -0.846  -6.045   5.587 1.000 98.170 ? 15  TRP A CG  1 
ATOM 122  C CD1 ? TRP A 1  15 ?  -0.665  -5.508   4.343 1.000 98.170 ? 15  TRP A CD1 1 
ATOM 123  C CD2 ? TRP A 1  15 ?  -0.284  -7.360   5.542 1.000 98.170 ? 15  TRP A CD2 1 
ATOM 124  C CE2 ? TRP A 1  15 ?   0.222  -7.554   4.237 1.000 98.170 ? 15  TRP A CE2 1 
ATOM 125  C CE3 ? TRP A 1  15 ?  -0.157  -8.395   6.479 1.000 98.170 ? 15  TRP A CE3 1 
ATOM 126  N NE1 ? TRP A 1  15 ?  -0.024  -6.410   3.526 1.000 98.170 ? 15  TRP A NE1 1 
ATOM 127  C CH2 ? TRP A 1  15 ?   0.955  -9.737   4.782 1.000 98.170 ? 15  TRP A CH2 1 
ATOM 128  C CZ2 ? TRP A 1  15 ?   0.845  -8.742   3.846 1.000 98.170 ? 15  TRP A CZ2 1 
ATOM 129  C CZ3 ? TRP A 1  15 ?   0.463  -9.576   6.088 1.000 98.170 ? 15  TRP A CZ3 1 
ATOM 130  N N   ? GLN A 1  16 ?  -4.151  -5.214   4.552 1.000 97.510 ? 16  GLN A N   1 
ATOM 131  C CA  ? GLN A 1  16 ?  -4.725  -4.440   3.456 1.000 97.510 ? 16  GLN A CA  1 
ATOM 132  C C   ? GLN A 1  16 ?  -5.978  -3.695   3.906 1.000 97.510 ? 16  GLN A C   1 
ATOM 133  C CB  ? GLN A 1  16 ?  -5.051  -5.348   2.270 1.000 97.510 ? 16  GLN A CB  1 
ATOM 134  O O   ? GLN A 1  16 ?  -6.900  -4.299   4.460 1.000 97.510 ? 16  GLN A O   1 
ATOM 135  C CG  ? GLN A 1  16 ?  -5.685  -4.619   1.093 1.000 97.510 ? 16  GLN A CG  1 
ATOM 136  C CD  ? GLN A 1  16 ?  -4.734  -3.644   0.425 1.000 97.510 ? 16  GLN A CD  1 
ATOM 137  N NE2 ? GLN A 1  16 ?  -5.263  -2.822  -0.475 1.000 97.510 ? 16  GLN A NE2 1 
ATOM 138  O OE1 ? GLN A 1  16 ?  -3.534  -3.629   0.716 1.000 97.510 ? 16  GLN A OE1 1 
ATOM 139  N N   ? VAL A 1  17 ?  -5.998  -2.384   3.611 1.000 96.960 ? 17  VAL A N   1 
ATOM 140  C CA  ? VAL A 1  17 ?  -7.094  -1.512   4.021 1.000 96.960 ? 17  VAL A CA  1 
ATOM 141  C C   ? VAL A 1  17 ?  -7.833  -0.996   2.788 1.000 96.960 ? 17  VAL A C   1 
ATOM 142  C CB  ? VAL A 1  17 ?  -6.588  -0.327   4.874 1.000 96.960 ? 17  VAL A CB  1 
ATOM 143  O O   ? VAL A 1  17 ?  -7.207  -0.600   1.803 1.000 96.960 ? 17  VAL A O   1 
ATOM 144  C CG1 ? VAL A 1  17 ?  -7.730   0.637   5.190 1.000 96.960 ? 17  VAL A CG1 1 
ATOM 145  C CG2 ? VAL A 1  17 ?  -5.942  -0.835   6.162 1.000 96.960 ? 17  VAL A CG2 1 
ATOM 146  N N   ? PHE A 1  18 ?  -9.109  -1.061   2.913 1.000 93.560 ? 18  PHE A N   1 
ATOM 147  C CA  ? PHE A 1  18 ? -10.039  -0.522   1.928 1.000 93.560 ? 18  PHE A CA  1 
ATOM 148  C C   ? PHE A 1  18 ? -10.614   0.809   2.397 1.000 93.560 ? 18  PHE A C   1 
ATOM 149  C CB  ? PHE A 1  18 ? -11.172  -1.516   1.655 1.000 93.560 ? 18  PHE A CB  1 
ATOM 150  O O   ? PHE A 1  18 ? -11.228   0.884   3.464 1.000 93.560 ? 18  PHE A O   1 
ATOM 151  C CG  ? PHE A 1  18 ? -12.167  -1.036   0.633 1.000 93.560 ? 18  PHE A CG  1 
ATOM 152  C CD1 ? PHE A 1  18 ? -13.530  -1.067   0.903 1.000 93.560 ? 18  PHE A CD1 1 
ATOM 153  C CD2 ? PHE A 1  18 ? -11.740  -0.554  -0.597 1.000 93.560 ? 18  PHE A CD2 1 
ATOM 154  C CE1 ? PHE A 1  18 ? -14.454  -0.623  -0.041 1.000 93.560 ? 18  PHE A CE1 1 
ATOM 155  C CE2 ? PHE A 1  18 ? -12.657  -0.109  -1.545 1.000 93.560 ? 18  PHE A CE2 1 
ATOM 156  C CZ  ? PHE A 1  18 ? -14.014  -0.145  -1.265 1.000 93.560 ? 18  PHE A CZ  1 
ATOM 157  N N   ? LEU A 1  19 ? -10.325   1.985   1.585 1.000 95.140 ? 19  LEU A N   1 
ATOM 158  C CA  ? LEU A 1  19 ? -10.810   3.314   1.943 1.000 95.140 ? 19  LEU A CA  1 
ATOM 159  C C   ? LEU A 1  19 ? -11.998   3.711   1.073 1.000 95.140 ? 19  LEU A C   1 
ATOM 160  C CB  ? LEU A 1  19 ?  -9.691   4.349   1.803 1.000 95.140 ? 19  LEU A CB  1 
ATOM 161  O O   ? LEU A 1  19 ? -11.977   3.509  -0.143 1.000 95.140 ? 19  LEU A O   1 
ATOM 162  C CG  ? LEU A 1  19 ?  -8.431   4.102   2.634 1.000 95.140 ? 19  LEU A CG  1 
ATOM 163  C CD1 ? LEU A 1  19 ?  -7.348   5.112   2.268 1.000 95.140 ? 19  LEU A CD1 1 
ATOM 164  C CD2 ? LEU A 1  19 ?  -8.750   4.169   4.123 1.000 95.140 ? 19  LEU A CD2 1 
ATOM 165  N N   ? THR A 1  20 ? -13.073   4.261   1.735 1.000 93.890 ? 20  THR A N   1 
ATOM 166  C CA  ? THR A 1  20 ? -14.227   4.768   1.000 1.000 93.890 ? 20  THR A CA  1 
ATOM 167  C C   ? THR A 1  20 ? -14.474   6.237   1.328 1.000 93.890 ? 20  THR A C   1 
ATOM 168  C CB  ? THR A 1  20 ? -15.493   3.949   1.314 1.000 93.890 ? 20  THR A CB  1 
ATOM 169  O O   ? THR A 1  20 ? -14.132   6.702   2.417 1.000 93.890 ? 20  THR A O   1 
ATOM 170  C CG2 ? THR A 1  20 ? -15.302   2.480   0.950 1.000 93.890 ? 20  THR A CG2 1 
ATOM 171  O OG1 ? THR A 1  20 ? -15.785   4.049   2.713 1.000 93.890 ? 20  THR A OG1 1 
ATOM 172  N N   ? TYR A 1  21 ? -14.921   6.967   0.312 1.000 91.030 ? 21  TYR A N   1 
ATOM 173  C CA  ? TYR A 1  21 ? -15.398   8.343   0.402 1.000 91.030 ? 21  TYR A CA  1 
ATOM 174  C C   ? TYR A 1  21 ? -16.712   8.515  -0.351 1.000 91.030 ? 21  TYR A C   1 
ATOM 175  C CB  ? TYR A 1  21 ? -14.349   9.312  -0.152 1.000 91.030 ? 21  TYR A CB  1 
ATOM 176  O O   ? TYR A 1  21 ? -16.823   8.126  -1.516 1.000 91.030 ? 21  TYR A O   1 
ATOM 177  C CG  ? TYR A 1  21 ? -14.896  10.683  -0.470 1.000 91.030 ? 21  TYR A CG  1 
ATOM 178  C CD1 ? TYR A 1  21 ? -15.131  11.072  -1.787 1.000 91.030 ? 21  TYR A CD1 1 
ATOM 179  C CD2 ? TYR A 1  21 ? -15.179  11.591   0.545 1.000 91.030 ? 21  TYR A CD2 1 
ATOM 180  C CE1 ? TYR A 1  21 ? -15.634  12.334  -2.085 1.000 91.030 ? 21  TYR A CE1 1 
ATOM 181  C CE2 ? TYR A 1  21 ? -15.681  12.856   0.258 1.000 91.030 ? 21  TYR A CE2 1 
ATOM 182  O OH  ? TYR A 1  21 ? -16.404  14.468  -1.347 1.000 91.030 ? 21  TYR A OH  1 
ATOM 183  C CZ  ? TYR A 1  21 ? -15.906  13.217  -1.057 1.000 91.030 ? 21  TYR A CZ  1 
ATOM 184  N N   ? ASN A 1  22 ? -17.872   8.998   0.413 1.000 88.630 ? 22  ASN A N   1 
ATOM 185  C CA  ? ASN A 1  22 ? -19.213   9.169  -0.138 1.000 88.630 ? 22  ASN A CA  1 
ATOM 186  C C   ? ASN A 1  22 ? -19.751   7.863  -0.717 1.000 88.630 ? 22  ASN A C   1 
ATOM 187  C CB  ? ASN A 1  22 ? -19.220  10.266  -1.205 1.000 88.630 ? 22  ASN A CB  1 
ATOM 188  O O   ? ASN A 1  22 ? -20.360   7.859  -1.788 1.000 88.630 ? 22  ASN A O   1 
ATOM 189  C CG  ? ASN A 1  22 ? -19.049  11.653  -0.617 1.000 88.630 ? 22  ASN A CG  1 
ATOM 190  N ND2 ? ASN A 1  22 ? -18.580  12.589  -1.434 1.000 88.630 ? 22  ASN A ND2 1 
ATOM 191  O OD1 ? ASN A 1  22 ? -19.335  11.881   0.561 1.000 88.630 ? 22  ASN A OD1 1 
ATOM 192  N N   ? GLY A 1  23 ? -19.327   6.699  -0.078 1.000 83.740 ? 23  GLY A N   1 
ATOM 193  C CA  ? GLY A 1  23 ? -19.904   5.415  -0.444 1.000 83.740 ? 23  GLY A CA  1 
ATOM 194  C C   ? GLY A 1  23 ? -19.191   4.751  -1.607 1.000 83.740 ? 23  GLY A C   1 
ATOM 195  O O   ? GLY A 1  23 ? -19.529   3.629  -1.991 1.000 83.740 ? 23  GLY A O   1 
ATOM 196  N N   ? ASN A 1  24 ? -18.112   5.463  -2.131 1.000 86.970 ? 24  ASN A N   1 
ATOM 197  C CA  ? ASN A 1  24 ? -17.366   4.920  -3.261 1.000 86.970 ? 24  ASN A CA  1 
ATOM 198  C C   ? ASN A 1  24 ? -15.961   4.488  -2.850 1.000 86.970 ? 24  ASN A C   1 
ATOM 199  C CB  ? ASN A 1  24 ? -17.296   5.942  -4.399 1.000 86.970 ? 24  ASN A CB  1 
ATOM 200  O O   ? ASN A 1  24 ? -15.310   5.160  -2.048 1.000 86.970 ? 24  ASN A O   1 
ATOM 201  C CG  ? ASN A 1  24 ? -18.662   6.285  -4.960 1.000 86.970 ? 24  ASN A CG  1 
ATOM 202  N ND2 ? ASN A 1  24 ? -18.949   7.577  -5.071 1.000 86.970 ? 24  ASN A ND2 1 
ATOM 203  O OD1 ? ASN A 1  24 ? -19.452   5.397  -5.290 1.000 86.970 ? 24  ASN A OD1 1 
ATOM 204  N N   ? ARG A 1  25 ? -15.601   3.347  -3.432 1.000 86.670 ? 25  ARG A N   1 
ATOM 205  C CA  ? ARG A 1  25 ? -14.222   2.898  -3.271 1.000 86.670 ? 25  ARG A CA  1 
ATOM 206  C C   ? ARG A 1  25 ? -13.243   3.911  -3.855 1.000 86.670 ? 25  ARG A C   1 
ATOM 207  C CB  ? ARG A 1  25 ? -14.020   1.533  -3.933 1.000 86.670 ? 25  ARG A CB  1 
ATOM 208  O O   ? ARG A 1  25 ? -13.384   4.324  -5.008 1.000 86.670 ? 25  ARG A O   1 
ATOM 209  C CG  ? ARG A 1  25 ? -12.621   0.964  -3.757 1.000 86.670 ? 25  ARG A CG  1 
ATOM 210  C CD  ? ARG A 1  25 ? -12.467  -0.380  -4.455 1.000 86.670 ? 25  ARG A CD  1 
ATOM 211  N NE  ? ARG A 1  25 ? -13.690  -1.173  -4.372 1.000 86.670 ? 25  ARG A NE  1 
ATOM 212  N NH1 ? ARG A 1  25 ? -12.839  -2.985  -5.527 1.000 86.670 ? 25  ARG A NH1 1 
ATOM 213  N NH2 ? ARG A 1  25 ? -14.996  -3.025  -4.750 1.000 86.670 ? 25  ARG A NH2 1 
ATOM 214  C CZ  ? ARG A 1  25 ? -13.839  -2.392  -4.883 1.000 86.670 ? 25  ARG A CZ  1 
ATOM 215  N N   ? TRP A 1  26 ? -12.323   4.285  -3.030 1.000 86.400 ? 26  TRP A N   1 
ATOM 216  C CA  ? TRP A 1  26 ? -11.508   5.442  -3.385 1.000 86.400 ? 26  TRP A CA  1 
ATOM 217  C C   ? TRP A 1  26 ? -10.030   5.073  -3.434 1.000 86.400 ? 26  TRP A C   1 
ATOM 218  C CB  ? TRP A 1  26 ? -11.730   6.583  -2.388 1.000 86.400 ? 26  TRP A CB  1 
ATOM 219  O O   ? TRP A 1  26 ?  -9.353   5.325  -4.433 1.000 86.400 ? 26  TRP A O   1 
ATOM 220  C CG  ? TRP A 1  26 ? -10.765   7.720  -2.538 1.000 86.400 ? 26  TRP A CG  1 
ATOM 221  C CD1 ? TRP A 1  26 ?  -9.772   8.079  -1.669 1.000 86.400 ? 26  TRP A CD1 1 
ATOM 222  C CD2 ? TRP A 1  26 ? -10.703   8.650  -3.624 1.000 86.400 ? 26  TRP A CD2 1 
ATOM 223  C CE2 ? TRP A 1  26 ?  -9.648   9.547  -3.346 1.000 86.400 ? 26  TRP A CE2 1 
ATOM 224  C CE3 ? TRP A 1  26 ? -11.438   8.812  -4.806 1.000 86.400 ? 26  TRP A CE3 1 
ATOM 225  N NE1 ? TRP A 1  26 ?  -9.097   9.177  -2.149 1.000 86.400 ? 26  TRP A NE1 1 
ATOM 226  C CH2 ? TRP A 1  26 ? -10.045  10.728  -5.359 1.000 86.400 ? 26  TRP A CH2 1 
ATOM 227  C CZ2 ? TRP A 1  26 ?  -9.310  10.592  -4.210 1.000 86.400 ? 26  TRP A CZ2 1 
ATOM 228  C CZ3 ? TRP A 1  26 ? -11.100   9.853  -5.663 1.000 86.400 ? 26  TRP A CZ3 1 
ATOM 229  N N   ? CYS A 1  27 ?  -9.399   4.377  -2.353 1.000 94.190 ? 27  CYS A N   1 
ATOM 230  C CA  ? CYS A 1  27 ?  -7.980   4.081  -2.189 1.000 94.190 ? 27  CYS A CA  1 
ATOM 231  C C   ? CYS A 1  27 ?  -7.772   2.929  -1.213 1.000 94.190 ? 27  CYS A C   1 
ATOM 232  C CB  ? CYS A 1  27 ?  -7.227   5.318  -1.699 1.000 94.190 ? 27  CYS A CB  1 
ATOM 233  O O   ? CYS A 1  27 ?  -8.727   2.449  -0.600 1.000 94.190 ? 27  CYS A O   1 
ATOM 234  S SG  ? CYS A 1  27 ?  -6.732   6.440  -3.024 1.000 94.190 ? 27  CYS A SG  1 
ATOM 235  N N   ? GLY A 1  28 ?  -6.550   2.516  -1.214 1.000 95.270 ? 28  GLY A N   1 
ATOM 236  C CA  ? GLY A 1  28 ?  -6.151   1.526  -0.226 1.000 95.270 ? 28  GLY A CA  1 
ATOM 237  C C   ? GLY A 1  28 ?  -5.231   2.086   0.842 1.000 95.270 ? 28  GLY A C   1 
ATOM 238  O O   ? GLY A 1  28 ?  -4.972   3.291   0.877 1.000 95.270 ? 28  GLY A O   1 
ATOM 239  N N   ? GLY A 1  29 ?  -4.799   1.282   1.762 1.000 97.150 ? 29  GLY A N   1 
ATOM 240  C CA  ? GLY A 1  29 ?  -3.859   1.581   2.831 1.000 97.150 ? 29  GLY A CA  1 
ATOM 241  C C   ? GLY A 1  29 ?  -3.291   0.339   3.491 1.000 97.150 ? 29  GLY A C   1 
ATOM 242  O O   ? GLY A 1  29 ?  -3.608  -0.783   3.091 1.000 97.150 ? 29  GLY A O   1 
ATOM 243  N N   ? SER A 1  30 ?  -2.390   0.658   4.426 1.000 98.410 ? 30  SER A N   1 
ATOM 244  C CA  ? SER A 1  30 ?  -1.777  -0.413   5.205 1.000 98.410 ? 30  SER A CA  1 
ATOM 245  C C   ? SER A 1  30 ?  -1.881  -0.138   6.701 1.000 98.410 ? 30  SER A C   1 
ATOM 246  C CB  ? SER A 1  30 ?  -0.311  -0.592   4.811 1.000 98.410 ? 30  SER A CB  1 
ATOM 247  O O   ? SER A 1  30 ?  -1.463   0.922   7.173 1.000 98.410 ? 30  SER A O   1 
ATOM 248  O OG  ? SER A 1  30 ?  -0.181  -0.743   3.408 1.000 98.410 ? 30  SER A OG  1 
ATOM 249  N N   ? LEU A 1  31 ?  -2.539  -1.129   7.357 1.000 98.630 ? 31  LEU A N   1 
ATOM 250  C CA  ? LEU A 1  31 ?  -2.584  -1.042   8.812 1.000 98.630 ? 31  LEU A CA  1 
ATOM 251  C C   ? LEU A 1  31 ?  -1.204  -1.283   9.414 1.000 98.630 ? 31  LEU A C   1 
ATOM 252  C CB  ? LEU A 1  31 ?  -3.585  -2.052   9.379 1.000 98.630 ? 31  LEU A CB  1 
ATOM 253  O O   ? LEU A 1  31 ?  -0.604  -2.338   9.198 1.000 98.630 ? 31  LEU A O   1 
ATOM 254  C CG  ? LEU A 1  31 ?  -3.775  -2.039  10.897 1.000 98.630 ? 31  LEU A CG  1 
ATOM 255  C CD1 ? LEU A 1  31 ?  -4.426  -0.733  11.339 1.000 98.630 ? 31  LEU A CD1 1 
ATOM 256  C CD2 ? LEU A 1  31 ?  -4.610  -3.235  11.342 1.000 98.630 ? 31  LEU A CD2 1 
ATOM 257  N N   ? ILE A 1  32 ?  -0.662  -0.314  10.173 1.000 98.460 ? 32  ILE A N   1 
ATOM 258  C CA  ? ILE A 1  32 ?   0.718  -0.430  10.632 1.000 98.460 ? 32  ILE A CA  1 
ATOM 259  C C   ? ILE A 1  32 ?   0.748  -0.546  12.154 1.000 98.460 ? 32  ILE A C   1 
ATOM 260  C CB  ? ILE A 1  32 ?   1.571   0.772  10.169 1.000 98.460 ? 32  ILE A CB  1 
ATOM 261  O O   ? ILE A 1  32 ?   1.748  -0.981  12.730 1.000 98.460 ? 32  ILE A O   1 
ATOM 262  C CG1 ? ILE A 1  32 ?   0.937   2.088  10.635 1.000 98.460 ? 32  ILE A CG1 1 
ATOM 263  C CG2 ? ILE A 1  32 ?   1.745   0.757   8.647 1.000 98.460 ? 32  ILE A CG2 1 
ATOM 264  C CD1 ? ILE A 1  32 ?   1.821   3.310  10.426 1.000 98.460 ? 32  ILE A CD1 1 
ATOM 265  N N   ? ASN A 1  33 ?  -0.391  -0.244  12.891 1.000 98.000 ? 33  ASN A N   1 
ATOM 266  C CA  ? ASN A 1  33 ?  -0.710  -0.566  14.277 1.000 98.000 ? 33  ASN A CA  1 
ATOM 267  C C   ? ASN A 1  33 ?  -2.196  -0.380  14.569 1.000 98.000 ? 33  ASN A C   1 
ATOM 268  C CB  ? ASN A 1  33 ?   0.130   0.285  15.233 1.000 98.000 ? 33  ASN A CB  1 
ATOM 269  O O   ? ASN A 1  33 ?  -2.999  -0.226  13.647 1.000 98.000 ? 33  ASN A O   1 
ATOM 270  C CG  ? ASN A 1  33 ?  -0.311   1.735  15.263 1.000 98.000 ? 33  ASN A CG  1 
ATOM 271  N ND2 ? ASN A 1  33 ?   0.507   2.591  15.864 1.000 98.000 ? 33  ASN A ND2 1 
ATOM 272  O OD1 ? ASN A 1  33 ?  -1.378   2.083  14.752 1.000 98.000 ? 33  ASN A OD1 1 
ATOM 273  N N   ? GLU A 1  34 ?  -2.593  -0.468  15.960 1.000 98.090 ? 34  GLU A N   1 
ATOM 274  C CA  ? GLU A 1  34 ?  -4.018  -0.498  16.278 1.000 98.090 ? 34  GLU A CA  1 
ATOM 275  C C   ? GLU A 1  34 ?  -4.680   0.843  15.975 1.000 98.090 ? 34  GLU A C   1 
ATOM 276  C CB  ? GLU A 1  34 ?  -4.233  -0.870  17.748 1.000 98.090 ? 34  GLU A CB  1 
ATOM 277  O O   ? GLU A 1  34 ?  -5.907   0.932  15.898 1.000 98.090 ? 34  GLU A O   1 
ATOM 278  C CG  ? GLU A 1  34 ?  -3.597   0.104  18.728 1.000 98.090 ? 34  GLU A CG  1 
ATOM 279  C CD  ? GLU A 1  34 ?  -3.153  -0.554  20.025 1.000 98.090 ? 34  GLU A CD  1 
ATOM 280  O OE1 ? GLU A 1  34 ?  -2.872   0.170  21.007 1.000 98.090 ? 34  GLU A OE1 1 
ATOM 281  O OE2 ? GLU A 1  34 ?  -3.084  -1.803  20.058 1.000 98.090 ? 34  GLU A OE2 1 
ATOM 282  N N   ? TRP A 1  35 ?  -3.896   1.916  15.612 1.000 98.480 ? 35  TRP A N   1 
ATOM 283  C CA  ? TRP A 1  35 ?  -4.473   3.250  15.482 1.000 98.480 ? 35  TRP A CA  1 
ATOM 284  C C   ? TRP A 1  35 ?  -4.140   3.857  14.124 1.000 98.480 ? 35  TRP A C   1 
ATOM 285  C CB  ? TRP A 1  35 ?  -3.970   4.165  16.602 1.000 98.480 ? 35  TRP A CB  1 
ATOM 286  O O   ? TRP A 1  35 ?  -4.776   4.823  13.696 1.000 98.480 ? 35  TRP A O   1 
ATOM 287  C CG  ? TRP A 1  35 ?  -4.447   3.774  17.969 1.000 98.480 ? 35  TRP A CG  1 
ATOM 288  C CD1 ? TRP A 1  35 ?  -3.761   3.056  18.907 1.000 98.480 ? 35  TRP A CD1 1 
ATOM 289  C CD2 ? TRP A 1  35 ?  -5.720   4.078  18.547 1.000 98.480 ? 35  TRP A CD2 1 
ATOM 290  C CE2 ? TRP A 1  35 ?  -5.736   3.512  19.842 1.000 98.480 ? 35  TRP A CE2 1 
ATOM 291  C CE3 ? TRP A 1  35 ?  -6.849   4.775  18.097 1.000 98.480 ? 35  TRP A CE3 1 
ATOM 292  N NE1 ? TRP A 1  35 ?  -4.530   2.895  20.036 1.000 98.480 ? 35  TRP A NE1 1 
ATOM 293  C CH2 ? TRP A 1  35 ?  -7.931   4.310  20.226 1.000 98.480 ? 35  TRP A CH2 1 
ATOM 294  C CZ2 ? TRP A 1  35 ?  -6.840   3.623  20.691 1.000 98.480 ? 35  TRP A CZ2 1 
ATOM 295  C CZ3 ? TRP A 1  35 ?  -7.946   4.884  18.944 1.000 98.480 ? 35  TRP A CZ3 1 
ATOM 296  N N   ? TRP A 1  36 ?  -3.146   3.268  13.425 1.000 98.620 ? 36  TRP A N   1 
ATOM 297  C CA  ? TRP A 1  36 ?  -2.614   4.054  12.317 1.000 98.620 ? 36  TRP A CA  1 
ATOM 298  C C   ? TRP A 1  36 ?  -2.578   3.232  11.033 1.000 98.620 ? 36  TRP A C   1 
ATOM 299  C CB  ? TRP A 1  36 ?  -1.210   4.569  12.648 1.000 98.620 ? 36  TRP A CB  1 
ATOM 300  O O   ? TRP A 1  36 ?  -2.285   2.034  11.064 1.000 98.620 ? 36  TRP A O   1 
ATOM 301  C CG  ? TRP A 1  36 ?  -1.183   5.617  13.719 1.000 98.620 ? 36  TRP A CG  1 
ATOM 302  C CD1 ? TRP A 1  36 ?  -0.957   5.425  15.054 1.000 98.620 ? 36  TRP A CD1 1 
ATOM 303  C CD2 ? TRP A 1  36 ?  -1.393   7.022  13.545 1.000 98.620 ? 36  TRP A CD2 1 
ATOM 304  C CE2 ? TRP A 1  36 ?  -1.280   7.622  14.819 1.000 98.620 ? 36  TRP A CE2 1 
ATOM 305  C CE3 ? TRP A 1  36 ?  -1.666   7.832  12.435 1.000 98.620 ? 36  TRP A CE3 1 
ATOM 306  N NE1 ? TRP A 1  36 ?  -1.014   6.627  15.721 1.000 98.620 ? 36  TRP A NE1 1 
ATOM 307  C CH2 ? TRP A 1  36 ?  -1.697   9.767  13.909 1.000 98.620 ? 36  TRP A CH2 1 
ATOM 308  C CZ2 ? TRP A 1  36 ?  -1.431   8.997  15.012 1.000 98.620 ? 36  TRP A CZ2 1 
ATOM 309  C CZ3 ? TRP A 1  36 ?  -1.816   9.200  12.629 1.000 98.620 ? 36  TRP A CZ3 1 
ATOM 310  N N   ? ILE A 1  37 ?  -2.858   3.919   9.951 1.000 98.650 ? 37  ILE A N   1 
ATOM 311  C CA  ? ILE A 1  37 ?  -2.801   3.420   8.581 1.000 98.650 ? 37  ILE A CA  1 
ATOM 312  C C   ? ILE A 1  37 ?  -1.861   4.292   7.752 1.000 98.650 ? 37  ILE A C   1 
ATOM 313  C CB  ? ILE A 1  37 ?  -4.204   3.380   7.935 1.000 98.650 ? 37  ILE A CB  1 
ATOM 314  O O   ? ILE A 1  37 ?  -1.840   5.515   7.908 1.000 98.650 ? 37  ILE A O   1 
ATOM 315  C CG1 ? ILE A 1  37 ?  -5.091   2.351   8.647 1.000 98.650 ? 37  ILE A CG1 1 
ATOM 316  C CG2 ? ILE A 1  37 ?  -4.101   3.072   6.439 1.000 98.650 ? 37  ILE A CG2 1 
ATOM 317  C CD1 ? ILE A 1  37 ?  -6.572   2.478   8.318 1.000 98.650 ? 37  ILE A CD1 1 
ATOM 318  N N   ? VAL A 1  38 ?  -1.069   3.620   6.936 1.000 98.490 ? 38  VAL A N   1 
ATOM 319  C CA  ? VAL A 1  38 ?  -0.262   4.334   5.952 1.000 98.490 ? 38  VAL A CA  1 
ATOM 320  C C   ? VAL A 1  38 ?  -0.931   4.257   4.581 1.000 98.490 ? 38  VAL A C   1 
ATOM 321  C CB  ? VAL A 1  38 ?   1.174   3.768   5.877 1.000 98.490 ? 38  VAL A CB  1 
ATOM 322  O O   ? VAL A 1  38 ?  -1.379   3.188   4.161 1.000 98.490 ? 38  VAL A O   1 
ATOM 323  C CG1 ? VAL A 1  38 ?   1.950   4.416   4.731 1.000 98.490 ? 38  VAL A CG1 1 
ATOM 324  C CG2 ? VAL A 1  38 ?   1.899   3.978   7.204 1.000 98.490 ? 38  VAL A CG2 1 
ATOM 325  N N   ? SER A 1  39 ?  -1.053   5.393   3.838 1.000 97.970 ? 39  SER A N   1 
ATOM 326  C CA  ? SER A 1  39 ?  -1.627   5.497   2.500 1.000 97.970 ? 39  SER A CA  1 
ATOM 327  C C   ? SER A 1  39 ?  -0.910   6.558   1.672 1.000 97.970 ? 39  SER A C   1 
ATOM 328  C CB  ? SER A 1  39 ?  -3.119   5.824   2.581 1.000 97.970 ? 39  SER A CB  1 
ATOM 329  O O   ? SER A 1  39 ?   0.100   7.116   2.107 1.000 97.970 ? 39  SER A O   1 
ATOM 330  O OG  ? SER A 1  39 ?  -3.741   5.648   1.320 1.000 97.970 ? 39  SER A OG  1 
ATOM 331  N N   ? ALA A 1  40 ?  -1.332   6.694   0.491 1.000 97.700 ? 40  ALA A N   1 
ATOM 332  C CA  ? ALA A 1  40 ?  -0.766   7.727  -0.374 1.000 97.700 ? 40  ALA A CA  1 
ATOM 333  C C   ? ALA A 1  40 ?  -1.407   9.084  -0.099 1.000 97.700 ? 40  ALA A C   1 
ATOM 334  C CB  ? ALA A 1  40 ?  -0.943   7.346  -1.842 1.000 97.700 ? 40  ALA A CB  1 
ATOM 335  O O   ? ALA A 1  40 ?  -2.617   9.173   0.120 1.000 97.700 ? 40  ALA A O   1 
ATOM 336  N N   ? ALA A 1  41 ?  -0.622  10.128  -0.132 1.000 97.610 ? 41  ALA A N   1 
ATOM 337  C CA  ? ALA A 1  41 ?  -1.101  11.485   0.120 1.000 97.610 ? 41  ALA A CA  1 
ATOM 338  C C   ? ALA A 1  41 ?  -2.105  11.919  -0.943 1.000 97.610 ? 41  ALA A C   1 
ATOM 339  C CB  ? ALA A 1  41 ?   0.071  12.462   0.172 1.000 97.610 ? 41  ALA A CB  1 
ATOM 340  O O   ? ALA A 1  41 ?  -3.036  12.675  -0.656 1.000 97.610 ? 41  ALA A O   1 
ATOM 341  N N   ? HIS A 1  42 ?  -1.943  11.485  -2.144 1.000 95.530 ? 42  HIS A N   1 
ATOM 342  C CA  ? HIS A 1  42 ?  -2.829  11.888  -3.231 1.000 95.530 ? 42  HIS A CA  1 
ATOM 343  C C   ? HIS A 1  42 ?  -4.200  11.235  -3.095 1.000 95.530 ? 42  HIS A C   1 
ATOM 344  C CB  ? HIS A 1  42 ?  -2.210  11.535  -4.584 1.000 95.530 ? 42  HIS A CB  1 
ATOM 345  O O   ? HIS A 1  42 ?  -5.130  11.577  -3.829 1.000 95.530 ? 42  HIS A O   1 
ATOM 346  C CG  ? HIS A 1  42 ?  -2.296  10.080  -4.922 1.000 95.530 ? 42  HIS A CG  1 
ATOM 347  C CD2 ? HIS A 1  42 ?  -3.292   9.355  -5.483 1.000 95.530 ? 42  HIS A CD2 1 
ATOM 348  N ND1 ? HIS A 1  42 ?  -1.266   9.198  -4.677 1.000 95.530 ? 42  HIS A ND1 1 
ATOM 349  C CE1 ? HIS A 1  42 ?  -1.626   7.989  -5.075 1.000 95.530 ? 42  HIS A CE1 1 
ATOM 350  N NE2 ? HIS A 1  42 ?  -2.851   8.057  -5.568 1.000 95.530 ? 42  HIS A NE2 1 
ATOM 351  N N   ? CYS A 1  43 ?  -4.344  10.389  -2.063 1.000 95.030 ? 43  CYS A N   1 
ATOM 352  C CA  ? CYS A 1  43 ?  -5.605   9.714  -1.777 1.000 95.030 ? 43  CYS A CA  1 
ATOM 353  C C   ? CYS A 1  43 ?  -6.437  10.512  -0.779 1.000 95.030 ? 43  CYS A C   1 
ATOM 354  C CB  ? CYS A 1  43 ?  -5.349   8.309  -1.234 1.000 95.030 ? 43  CYS A CB  1 
ATOM 355  O O   ? CYS A 1  43 ?  -7.523  10.082  -0.387 1.000 95.030 ? 43  CYS A O   1 
ATOM 356  S SG  ? CYS A 1  43 ?  -4.830   7.124  -2.494 1.000 95.030 ? 43  CYS A SG  1 
ATOM 357  N N   ? TYR A 1  44 ?  -6.055  11.687  -0.402 1.000 94.240 ? 44  TYR A N   1 
ATOM 358  C CA  ? TYR A 1  44 ?  -6.722  12.482   0.624 1.000 94.240 ? 44  TYR A CA  1 
ATOM 359  C C   ? TYR A 1  44 ?  -8.140  12.845   0.197 1.000 94.240 ? 44  TYR A C   1 
ATOM 360  C CB  ? TYR A 1  44 ?  -5.925  13.756   0.921 1.000 94.240 ? 44  TYR A CB  1 
ATOM 361  O O   ? TYR A 1  44 ?  -8.371  13.217  -0.956 1.000 94.240 ? 44  TYR A O   1 
ATOM 362  C CG  ? TYR A 1  44 ?  -6.627  14.706   1.859 1.000 94.240 ? 44  TYR A CG  1 
ATOM 363  C CD1 ? TYR A 1  44 ?  -7.426  15.737   1.369 1.000 94.240 ? 44  TYR A CD1 1 
ATOM 364  C CD2 ? TYR A 1  44 ?  -6.492  14.577   3.238 1.000 94.240 ? 44  TYR A CD2 1 
ATOM 365  C CE1 ? TYR A 1  44 ?  -8.074  16.617   2.231 1.000 94.240 ? 44  TYR A CE1 1 
ATOM 366  C CE2 ? TYR A 1  44 ?  -7.134  15.452   4.108 1.000 94.240 ? 44  TYR A CE2 1 
ATOM 367  O OH  ? TYR A 1  44 ?  -8.561  17.334   4.453 1.000 94.240 ? 44  TYR A OH  1 
ATOM 368  C CZ  ? TYR A 1  44 ?  -7.922  16.466   3.596 1.000 94.240 ? 44  TYR A CZ  1 
ATOM 369  N N   ? ALA A 1  45 ?  -9.058  12.651   1.183 1.000 92.290 ? 45  ALA A N   1 
ATOM 370  C CA  ? ALA A 1  45 ? -10.441  13.111   1.091 1.000 92.290 ? 45  ALA A CA  1 
ATOM 371  C C   ? ALA A 1  45 ? -10.937  13.631   2.437 1.000 92.290 ? 45  ALA A C   1 
ATOM 372  C CB  ? ALA A 1  45 ? -11.345  11.985   0.594 1.000 92.290 ? 45  ALA A CB  1 
ATOM 373  O O   ? ALA A 1  45 ? -10.423  13.241   3.488 1.000 92.290 ? 45  ALA A O   1 
ATOM 374  N N   ? ASN A 1  46 ? -11.975  14.603   2.389 1.000 86.460 ? 46  ASN A N   1 
ATOM 375  C CA  ? ASN A 1  46 ? -12.493  15.255   3.587 1.000 86.460 ? 46  ASN A CA  1 
ATOM 376  C C   ? ASN A 1  46 ? -13.203  14.262   4.503 1.000 86.460 ? 46  ASN A C   1 
ATOM 377  C CB  ? ASN A 1  46 ? -13.437  16.398   3.210 1.000 86.460 ? 46  ASN A CB  1 
ATOM 378  O O   ? ASN A 1  46 ? -13.117  14.370   5.727 1.000 86.460 ? 46  ASN A O   1 
ATOM 379  C CG  ? ASN A 1  46 ? -12.697  17.643   2.760 1.000 86.460 ? 46  ASN A CG  1 
ATOM 380  N ND2 ? ASN A 1  46 ? -13.376  18.496   2.002 1.000 86.460 ? 46  ASN A ND2 1 
ATOM 381  O OD1 ? ASN A 1  46 ? -11.523  17.835   3.090 1.000 86.460 ? 46  ASN A OD1 1 
ATOM 382  N N   ? ILE A 1  47 ? -13.821  13.249   4.011 1.000 88.470 ? 47  ILE A N   1 
ATOM 383  C CA  ? ILE A 1  47 ? -14.550  12.239   4.771 1.000 88.470 ? 47  ILE A CA  1 
ATOM 384  C C   ? ILE A 1  47 ? -14.125  10.845   4.317 1.000 88.470 ? 47  ILE A C   1 
ATOM 385  C CB  ? ILE A 1  47 ? -16.078  12.410   4.617 1.000 88.470 ? 47  ILE A CB  1 
ATOM 386  O O   ? ILE A 1  47 ? -14.496  10.399   3.228 1.000 88.470 ? 47  ILE A O   1 
ATOM 387  C CG1 ? ILE A 1  47 ? -16.504  13.818   5.049 1.000 88.470 ? 47  ILE A CG1 1 
ATOM 388  C CG2 ? ILE A 1  47 ? -16.825  11.341   5.419 1.000 88.470 ? 47  ILE A CG2 1 
ATOM 389  C CD1 ? ILE A 1  47 ? -17.950  14.157   4.713 1.000 88.470 ? 47  ILE A CD1 1 
ATOM 390  N N   ? LEU A 1  48 ? -13.278  10.192   5.190 1.000 93.470 ? 48  LEU A N   1 
ATOM 391  C CA  ? LEU A 1  48 ? -12.795   8.855   4.863 1.000 93.470 ? 48  LEU A CA  1 
ATOM 392  C C   ? LEU A 1  48 ? -13.357   7.821   5.833 1.000 93.470 ? 48  LEU A C   1 
ATOM 393  C CB  ? LEU A 1  48 ? -11.265   8.816   4.888 1.000 93.470 ? 48  LEU A CB  1 
ATOM 394  O O   ? LEU A 1  48 ? -13.519   8.104   7.023 1.000 93.470 ? 48  LEU A O   1 
ATOM 395  C CG  ? LEU A 1  48 ? -10.550   9.546   3.749 1.000 93.470 ? 48  LEU A CG  1 
ATOM 396  C CD1 ? LEU A 1  48 ?  -9.053   9.625   4.028 1.000 93.470 ? 48  LEU A CD1 1 
ATOM 397  C CD2 ? LEU A 1  48 ? -10.815   8.851   2.418 1.000 93.470 ? 48  LEU A CD2 1 
ATOM 398  N N   ? LYS A 1  49 ? -13.705   6.712   5.305 1.000 95.710 ? 49  LYS A N   1 
ATOM 399  C CA  ? LYS A 1  49 ? -14.017   5.521   6.090 1.000 95.710 ? 49  LYS A CA  1 
ATOM 400  C C   ? LYS A 1  49 ? -13.013   4.405   5.818 1.000 95.710 ? 49  LYS A C   1 
ATOM 401  C CB  ? LYS A 1  49 ? -15.435   5.035   5.787 1.000 95.710 ? 49  LYS A CB  1 
ATOM 402  O O   ? LYS A 1  49 ? -12.531   4.256   4.692 1.000 95.710 ? 49  LYS A O   1 
ATOM 403  C CG  ? LYS A 1  49 ? -16.528   5.975   6.274 1.000 95.710 ? 49  LYS A CG  1 
ATOM 404  C CD  ? LYS A 1  49 ? -17.907   5.338   6.155 1.000 95.710 ? 49  LYS A CD  1 
ATOM 405  C CE  ? LYS A 1  49 ? -18.996   6.254   6.696 1.000 95.710 ? 49  LYS A CE  1 
ATOM 406  N NZ  ? LYS A 1  49 ? -20.350   5.633   6.583 1.000 95.710 ? 49  LYS A NZ  1 
ATOM 407  N N   ? VAL A 1  50 ? -12.739   3.685   6.936 1.000 96.830 ? 50  VAL A N   1 
ATOM 408  C CA  ? VAL A 1  50 ? -11.740   2.626   6.844 1.000 96.830 ? 50  VAL A CA  1 
ATOM 409  C C   ? VAL A 1  50 ? -12.413   1.265   7.012 1.000 96.830 ? 50  VAL A C   1 
ATOM 410  C CB  ? VAL A 1  50 ? -10.626   2.803   7.899 1.000 96.830 ? 50  VAL A CB  1 
ATOM 411  O O   ? VAL A 1  50 ? -13.213   1.070   7.930 1.000 96.830 ? 50  VAL A O   1 
ATOM 412  C CG1 ? VAL A 1  50 ?  -9.707   1.583   7.925 1.000 96.830 ? 50  VAL A CG1 1 
ATOM 413  C CG2 ? VAL A 1  50 ?  -9.824   4.073   7.620 1.000 96.830 ? 50  VAL A CG2 1 
ATOM 414  N N   ? HIS A 1  51 ? -12.082   0.372   6.036 1.000 96.830 ? 51  HIS A N   1 
ATOM 415  C CA  ? HIS A 1  51 ? -12.587  -0.995   6.090 1.000 96.830 ? 51  HIS A CA  1 
ATOM 416  C C   ? HIS A 1  51 ? -11.448  -1.998   6.243 1.000 96.830 ? 51  HIS A C   1 
ATOM 417  C CB  ? HIS A 1  51 ? -13.403  -1.314   4.836 1.000 96.830 ? 51  HIS A CB  1 
ATOM 418  O O   ? HIS A 1  51 ? -10.564  -2.074   5.386 1.000 96.830 ? 51  HIS A O   1 
ATOM 419  C CG  ? HIS A 1  51 ? -14.460  -0.300   4.534 1.000 96.830 ? 51  HIS A CG  1 
ATOM 420  C CD2 ? HIS A 1  51 ? -14.401   0.871   3.859 1.000 96.830 ? 51  HIS A CD2 1 
ATOM 421  N ND1 ? HIS A 1  51 ? -15.766  -0.440   4.951 1.000 96.830 ? 51  HIS A ND1 1 
ATOM 422  C CE1 ? HIS A 1  51 ? -16.467   0.604   4.542 1.000 96.830 ? 51  HIS A CE1 1 
ATOM 423  N NE2 ? HIS A 1  51 ? -15.662   1.415   3.877 1.000 96.830 ? 51  HIS A NE2 1 
ATOM 424  N N   ? LEU A 1  52 ? -11.433  -2.749   7.398 1.000 97.480 ? 52  LEU A N   1 
ATOM 425  C CA  ? LEU A 1  52 ? -10.434  -3.769   7.696 1.000 97.480 ? 52  LEU A CA  1 
ATOM 426  C C   ? LEU A 1  52 ? -11.048  -5.163   7.644 1.000 97.480 ? 52  LEU A C   1 
ATOM 427  C CB  ? LEU A 1  52 ?  -9.812  -3.523   9.073 1.000 97.480 ? 52  LEU A CB  1 
ATOM 428  O O   ? LEU A 1  52 ? -12.249  -5.326   7.871 1.000 97.480 ? 52  LEU A O   1 
ATOM 429  C CG  ? LEU A 1  52 ?  -9.125  -2.172   9.276 1.000 97.480 ? 52  LEU A CG  1 
ATOM 430  C CD1 ? LEU A 1  52 ?  -8.995  -1.861  10.763 1.000 97.480 ? 52  LEU A CD1 1 
ATOM 431  C CD2 ? LEU A 1  52 ?  -7.758  -2.161   8.601 1.000 97.480 ? 52  LEU A CD2 1 
ATOM 432  N N   ? GLY A 1  53 ? -10.210  -6.159   7.208 1.000 96.440 ? 53  GLY A N   1 
ATOM 433  C CA  ? GLY A 1  53 ? -10.633  -7.547   7.302 1.000 96.440 ? 53  GLY A CA  1 
ATOM 434  C C   ? GLY A 1  53 ? -11.489  -7.990   6.131 1.000 96.440 ? 53  GLY A C   1 
ATOM 435  O O   ? GLY A 1  53 ? -12.127  -9.044   6.186 1.000 96.440 ? 53  GLY A O   1 
ATOM 436  N N   ? GLU A 1  54 ? -11.496  -7.110   5.011 1.000 94.790 ? 54  GLU A N   1 
ATOM 437  C CA  ? GLU A 1  54 ? -12.275  -7.407   3.813 1.000 94.790 ? 54  GLU A CA  1 
ATOM 438  C C   ? GLU A 1  54 ? -11.508  -8.329   2.870 1.000 94.790 ? 54  GLU A C   1 
ATOM 439  C CB  ? GLU A 1  54 ? -12.660  -6.115   3.088 1.000 94.790 ? 54  GLU A CB  1 
ATOM 440  O O   ? GLU A 1  54 ? -10.315  -8.127   2.630 1.000 94.790 ? 54  GLU A O   1 
ATOM 441  C CG  ? GLU A 1  54 ? -13.632  -5.240   3.865 1.000 94.790 ? 54  GLU A CG  1 
ATOM 442  C CD  ? GLU A 1  54 ? -15.057  -5.770   3.855 1.000 94.790 ? 54  GLU A CD  1 
ATOM 443  O OE1 ? GLU A 1  54 ? -15.923  -5.197   4.555 1.000 94.790 ? 54  GLU A OE1 1 
ATOM 444  O OE2 ? GLU A 1  54 ? -15.310  -6.767   3.142 1.000 94.790 ? 54  GLU A OE2 1 
ATOM 445  N N   ? HIS A 1  55 ? -12.133  -9.428   2.376 1.000 95.460 ? 55  HIS A N   1 
ATOM 446  C CA  ? HIS A 1  55 ? -11.631 -10.195   1.242 1.000 95.460 ? 55  HIS A CA  1 
ATOM 447  C C   ? HIS A 1  55 ? -12.498  -9.981   0.005 1.000 95.460 ? 55  HIS A C   1 
ATOM 448  C CB  ? HIS A 1  55 ? -11.568 -11.684   1.588 1.000 95.460 ? 55  HIS A CB  1 
ATOM 449  O O   ? HIS A 1  55 ? -11.979  -9.831  -1.103 1.000 95.460 ? 55  HIS A O   1 
ATOM 450  C CG  ? HIS A 1  55 ? -11.090 -12.542   0.460 1.000 95.460 ? 55  HIS A CG  1 
ATOM 451  C CD2 ? HIS A 1  55 ? -11.743 -13.445  -0.309 1.000 95.460 ? 55  HIS A CD2 1 
ATOM 452  N ND1 ? HIS A 1  55 ?  -9.786 -12.525   0.013 1.000 95.460 ? 55  HIS A ND1 1 
ATOM 453  C CE1 ? HIS A 1  55 ?  -9.658 -13.383  -0.986 1.000 95.460 ? 55  HIS A CE1 1 
ATOM 454  N NE2 ? HIS A 1  55 ? -10.831 -13.954  -1.201 1.000 95.460 ? 55  HIS A NE2 1 
ATOM 455  N N   ? ASP A 1  56 ? -13.843 -10.049   0.177 1.000 94.800 ? 56  ASP A N   1 
ATOM 456  C CA  ? ASP A 1  56 ? -14.858  -9.780  -0.838 1.000 94.800 ? 56  ASP A CA  1 
ATOM 457  C C   ? ASP A 1  56 ? -15.680  -8.545  -0.478 1.000 94.800 ? 56  ASP A C   1 
ATOM 458  C CB  ? ASP A 1  56 ? -15.776 -10.991  -1.013 1.000 94.800 ? 56  ASP A CB  1 
ATOM 459  O O   ? ASP A 1  56 ? -16.463  -8.570   0.474 1.000 94.800 ? 56  ASP A O   1 
ATOM 460  C CG  ? ASP A 1  56 ? -16.726 -10.850  -2.189 1.000 94.800 ? 56  ASP A CG  1 
ATOM 461  O OD1 ? ASP A 1  56 ? -17.035  -9.707  -2.590 1.000 94.800 ? 56  ASP A OD1 1 
ATOM 462  O OD2 ? ASP A 1  56 ? -17.173 -11.891  -2.717 1.000 94.800 ? 56  ASP A OD2 1 
ATOM 463  N N   ? THR A 1  57 ? -15.603  -7.497  -1.310 1.000 91.680 ? 57  THR A N   1 
ATOM 464  C CA  ? THR A 1  57 ? -16.164  -6.195  -0.968 1.000 91.680 ? 57  THR A CA  1 
ATOM 465  C C   ? THR A 1  57 ? -17.668  -6.168  -1.228 1.000 91.680 ? 57  THR A C   1 
ATOM 466  C CB  ? THR A 1  57 ? -15.483  -5.067  -1.765 1.000 91.680 ? 57  THR A CB  1 
ATOM 467  O O   ? THR A 1  57 ? -18.339  -5.180  -0.922 1.000 91.680 ? 57  THR A O   1 
ATOM 468  C CG2 ? THR A 1  57 ? -13.992  -4.995  -1.451 1.000 91.680 ? 57  THR A CG2 1 
ATOM 469  O OG1 ? THR A 1  57 ? -15.654  -5.309  -3.167 1.000 91.680 ? 57  THR A OG1 1 
ATOM 470  N N   ? THR A 1  58 ? -18.295  -7.241  -1.716 1.000 91.440 ? 58  THR A N   1 
ATOM 471  C CA  ? THR A 1  58 ? -19.716  -7.271  -2.045 1.000 91.440 ? 58  THR A CA  1 
ATOM 472  C C   ? THR A 1  58 ? -20.490  -8.095  -1.019 1.000 91.440 ? 58  THR A C   1 
ATOM 473  C CB  ? THR A 1  58 ? -19.952  -7.848  -3.453 1.000 91.440 ? 58  THR A CB  1 
ATOM 474  O O   ? THR A 1  58 ? -21.719  -8.179  -1.083 1.000 91.440 ? 58  THR A O   1 
ATOM 475  C CG2 ? THR A 1  58 ? -19.121  -7.108  -4.496 1.000 91.440 ? 58  THR A CG2 1 
ATOM 476  O OG1 ? THR A 1  58 ? -19.587  -9.234  -3.463 1.000 91.440 ? 58  THR A OG1 1 
ATOM 477  N N   ? GLN A 1  59 ? -19.739  -8.709  -0.095 1.000 91.870 ? 59  GLN A N   1 
ATOM 478  C CA  ? GLN A 1  59 ? -20.388  -9.553   0.902 1.000 91.870 ? 59  GLN A CA  1 
ATOM 479  C C   ? GLN A 1  59 ? -19.951  -9.172   2.314 1.000 91.870 ? 59  GLN A C   1 
ATOM 480  C CB  ? GLN A 1  59 ? -20.083 -11.028   0.638 1.000 91.870 ? 59  GLN A CB  1 
ATOM 481  O O   ? GLN A 1  59 ? -18.811  -8.752   2.524 1.000 91.870 ? 59  GLN A O   1 
ATOM 482  C CG  ? GLN A 1  59 ? -20.528 -11.512  -0.735 1.000 91.870 ? 59  GLN A CG  1 
ATOM 483  C CD  ? GLN A 1  59 ? -20.302 -12.999  -0.935 1.000 91.870 ? 59  GLN A CD  1 
ATOM 484  N NE2 ? GLN A 1  59 ? -19.891 -13.380  -2.140 1.000 91.870 ? 59  GLN A NE2 1 
ATOM 485  O OE1 ? GLN A 1  59 ? -20.493 -13.799  -0.013 1.000 91.870 ? 59  GLN A OE1 1 
ATOM 486  N N   ? SER A 1  60 ? -20.901  -9.251   3.234 1.000 92.250 ? 60  SER A N   1 
ATOM 487  C CA  ? SER A 1  60 ? -20.558  -9.217   4.652 1.000 92.250 ? 60  SER A CA  1 
ATOM 488  C C   ? SER A 1  60 ? -20.047 -10.572   5.130 1.000 92.250 ? 60  SER A C   1 
ATOM 489  C CB  ? SER A 1  60 ? -21.769  -8.797   5.487 1.000 92.250 ? 60  SER A CB  1 
ATOM 490  O O   ? SER A 1  60 ? -20.811 -11.536   5.211 1.000 92.250 ? 60  SER A O   1 
ATOM 491  O OG  ? SER A 1  60 ? -21.418  -8.671   6.855 1.000 92.250 ? 60  SER A OG  1 
ATOM 492  N N   ? GLU A 1  61 ? -18.732 -10.614   5.378 1.000 92.920 ? 61  GLU A N   1 
ATOM 493  C CA  ? GLU A 1  61 ? -18.087 -11.890   5.673 1.000 92.920 ? 61  GLU A CA  1 
ATOM 494  C C   ? GLU A 1  61 ? -17.986 -12.123   7.178 1.000 92.920 ? 61  GLU A C   1 
ATOM 495  C CB  ? GLU A 1  61 ? -16.696 -11.948   5.037 1.000 92.920 ? 61  GLU A CB  1 
ATOM 496  O O   ? GLU A 1  61 ? -17.561 -13.193   7.619 1.000 92.920 ? 61  GLU A O   1 
ATOM 497  C CG  ? GLU A 1  61 ? -16.711 -11.887   3.517 1.000 92.920 ? 61  GLU A CG  1 
ATOM 498  C CD  ? GLU A 1  61 ? -15.323 -11.784   2.906 1.000 92.920 ? 61  GLU A CD  1 
ATOM 499  O OE1 ? GLU A 1  61 ? -14.967 -12.634   2.059 1.000 92.920 ? 61  GLU A OE1 1 
ATOM 500  O OE2 ? GLU A 1  61 ? -14.585 -10.844   3.278 1.000 92.920 ? 61  GLU A OE2 1 
ATOM 501  N N   ? GLY A 1  62 ? -18.447 -11.062   8.000 1.000 93.480 ? 62  GLY A N   1 
ATOM 502  C CA  ? GLY A 1  62 ? -18.399 -11.188   9.448 1.000 93.480 ? 62  GLY A CA  1 
ATOM 503  C C   ? GLY A 1  62 ? -17.009 -10.975  10.019 1.000 93.480 ? 62  GLY A C   1 
ATOM 504  O O   ? GLY A 1  62 ? -16.802 -11.108  11.227 1.000 93.480 ? 62  GLY A O   1 
ATOM 505  N N   ? THR A 1  63 ? -16.033 -10.653   9.242 1.000 92.960 ? 63  THR A N   1 
ATOM 506  C CA  ? THR A 1  63 ? -14.639 -10.466   9.627 1.000 92.960 ? 63  THR A CA  1 
ATOM 507  C C   ? THR A 1  63 ? -14.257  -8.989   9.573 1.000 92.960 ? 63  THR A C   1 
ATOM 508  C CB  ? THR A 1  63 ? -13.695 -11.276   8.719 1.000 92.960 ? 63  THR A CB  1 
ATOM 509  O O   ? THR A 1  63 ? -13.163  -8.610   9.996 1.000 92.960 ? 63  THR A O   1 
ATOM 510  C CG2 ? THR A 1  63 ? -14.021 -12.765   8.777 1.000 92.960 ? 63  THR A CG2 1 
ATOM 511  O OG1 ? THR A 1  63 ? -13.833 -10.820   7.368 1.000 92.960 ? 63  THR A OG1 1 
ATOM 512  N N   ? GLU A 1  64 ? -15.126  -8.124   9.100 1.000 94.950 ? 64  GLU A N   1 
ATOM 513  C CA  ? GLU A 1  64 ? -14.814  -6.743   8.743 1.000 94.950 ? 64  GLU A CA  1 
ATOM 514  C C   ? GLU A 1  64 ? -14.975  -5.814   9.943 1.000 94.950 ? 64  GLU A C   1 
ATOM 515  C CB  ? GLU A 1  64 ? -15.704  -6.272   7.590 1.000 94.950 ? 64  GLU A CB  1 
ATOM 516  O O   ? GLU A 1  64 ? -15.875  -6.001  10.764 1.000 94.950 ? 64  GLU A O   1 
ATOM 517  C CG  ? GLU A 1  64 ? -15.577  -7.117   6.331 1.000 94.950 ? 64  GLU A CG  1 
ATOM 518  C CD  ? GLU A 1  64 ? -16.511  -8.317   6.316 1.000 94.950 ? 64  GLU A CD  1 
ATOM 519  O OE1 ? GLU A 1  64 ? -16.590  -9.012   5.278 1.000 94.950 ? 64  GLU A OE1 1 
ATOM 520  O OE2 ? GLU A 1  64 ? -17.169  -8.563   7.351 1.000 94.950 ? 64  GLU A OE2 1 
ATOM 521  N N   ? GLN A 1  65 ? -14.074  -4.857  10.093 1.000 97.030 ? 65  GLN A N   1 
ATOM 522  C CA  ? GLN A 1  65 ? -14.167  -3.681  10.952 1.000 97.030 ? 65  GLN A CA  1 
ATOM 523  C C   ? GLN A 1  65 ? -14.323  -2.408  10.126 1.000 97.030 ? 65  GLN A C   1 
ATOM 524  C CB  ? GLN A 1  65 ? -12.935  -3.575  11.852 1.000 97.030 ? 65  GLN A CB  1 
ATOM 525  O O   ? GLN A 1  65 ? -13.548  -2.163   9.199 1.000 97.030 ? 65  GLN A O   1 
ATOM 526  C CG  ? GLN A 1  65 ? -12.677  -4.819  12.691 1.000 97.030 ? 65  GLN A CG  1 
ATOM 527  C CD  ? GLN A 1  65 ? -11.444  -4.692  13.567 1.000 97.030 ? 65  GLN A CD  1 
ATOM 528  N NE2 ? GLN A 1  65 ? -10.646  -5.752  13.624 1.000 97.030 ? 65  GLN A NE2 1 
ATOM 529  O OE1 ? GLN A 1  65 ? -11.212  -3.649  14.186 1.000 97.030 ? 65  GLN A OE1 1 
ATOM 530  N N   ? HIS A 1  66 ? -15.424  -1.664  10.370 1.000 96.280 ? 66  HIS A N   1 
ATOM 531  C CA  ? HIS A 1  66 ? -15.640  -0.366   9.741 1.000 96.280 ? 66  HIS A CA  1 
ATOM 532  C C   ? HIS A 1  66 ? -15.427   0.770  10.735 1.000 96.280 ? 66  HIS A C   1 
ATOM 533  C CB  ? HIS A 1  66 ? -17.047  -0.287   9.146 1.000 96.280 ? 66  HIS A CB  1 
ATOM 534  O O   ? HIS A 1  66 ? -16.174   0.898  11.708 1.000 96.280 ? 66  HIS A O   1 
ATOM 535  C CG  ? HIS A 1  66 ? -17.375  -1.420   8.227 1.000 96.280 ? 66  HIS A CG  1 
ATOM 536  C CD2 ? HIS A 1  66 ? -18.087  -2.554   8.432 1.000 96.280 ? 66  HIS A CD2 1 
ATOM 537  N ND1 ? HIS A 1  66 ? -16.949  -1.463   6.917 1.000 96.280 ? 66  HIS A ND1 1 
ATOM 538  C CE1 ? HIS A 1  66 ? -17.386  -2.577   6.355 1.000 96.280 ? 66  HIS A CE1 1 
ATOM 539  N NE2 ? HIS A 1  66 ? -18.079  -3.257   7.252 1.000 96.280 ? 66  HIS A NE2 1 
ATOM 540  N N   ? LEU A 1  67 ? -14.357   1.490  10.501 1.000 96.850 ? 67  LEU A N   1 
ATOM 541  C CA  ? LEU A 1  67 ? -13.934   2.489  11.476 1.000 96.850 ? 67  LEU A CA  1 
ATOM 542  C C   ? LEU A 1  67 ? -13.947   3.886  10.865 1.000 96.850 ? 67  LEU A C   1 
ATOM 543  C CB  ? LEU A 1  67 ? -12.534   2.163  12.004 1.000 96.850 ? 67  LEU A CB  1 
ATOM 544  O O   ? LEU A 1  67 ? -13.643   4.053   9.681 1.000 96.850 ? 67  LEU A O   1 
ATOM 545  C CG  ? LEU A 1  67 ? -12.343   0.770  12.606 1.000 96.850 ? 67  LEU A CG  1 
ATOM 546  C CD1 ? LEU A 1  67 ? -10.887   0.560  13.007 1.000 96.850 ? 67  LEU A CD1 1 
ATOM 547  C CD2 ? LEU A 1  67 ? -13.266   0.574  13.804 1.000 96.850 ? 67  LEU A CD2 1 
ATOM 548  N N   ? ASN A 1  68 ? -14.336   4.883  11.782 1.000 96.020 ? 68  ASN A N   1 
ATOM 549  C CA  ? ASN A 1  68 ? -14.208   6.283  11.394 1.000 96.020 ? 68  ASN A CA  1 
ATOM 550  C C   ? ASN A 1  68 ? -12.766   6.769  11.515 1.000 96.020 ? 68  ASN A C   1 
ATOM 551  C CB  ? ASN A 1  68 ? -15.136   7.161  12.235 1.000 96.020 ? 68  ASN A CB  1 
ATOM 552  O O   ? ASN A 1  68 ? -11.975   6.197  12.268 1.000 96.020 ? 68  ASN A O   1 
ATOM 553  C CG  ? ASN A 1  68 ? -16.603   6.897  11.955 1.000 96.020 ? 68  ASN A CG  1 
ATOM 554  N ND2 ? ASN A 1  68 ? -17.419   6.915  13.002 1.000 96.020 ? 68  ASN A ND2 1 
ATOM 555  O OD1 ? ASN A 1  68 ? -16.998   6.677  10.807 1.000 96.020 ? 68  ASN A OD1 1 
ATOM 556  N N   ? VAL A 1  69 ? -12.533   7.831  10.660 1.000 96.390 ? 69  VAL A N   1 
ATOM 557  C CA  ? VAL A 1  69 ? -11.209   8.445  10.652 1.000 96.390 ? 69  VAL A CA  1 
ATOM 558  C C   ? VAL A 1  69 ? -11.219   9.706  11.514 1.000 96.390 ? 69  VAL A C   1 
ATOM 559  C CB  ? VAL A 1  69 ? -10.749   8.785   9.217 1.000 96.390 ? 69  VAL A CB  1 
ATOM 560  O O   ? VAL A 1  69 ? -12.130  10.531  11.408 1.000 96.390 ? 69  VAL A O   1 
ATOM 561  C CG1 ? VAL A 1  69 ?  -9.476   9.629   9.243 1.000 96.390 ? 69  VAL A CG1 1 
ATOM 562  C CG2 ? VAL A 1  69 ? -10.529   7.506   8.411 1.000 96.390 ? 69  VAL A CG2 1 
ATOM 563  N N   ? ALA A 1  70 ? -10.207   9.773  12.481 1.000 96.380 ? 70  ALA A N   1 
ATOM 564  C CA  ? ALA A 1  70 ? -10.097  10.933  13.361 1.000 96.380 ? 70  ALA A CA  1 
ATOM 565  C C   ? ALA A 1  70 ?  -9.300  12.052  12.695 1.000 96.380 ? 70  ALA A C   1 
ATOM 566  C CB  ? ALA A 1  70 ?  -9.448  10.537  14.685 1.000 96.380 ? 70  ALA A CB  1 
ATOM 567  O O   ? ALA A 1  70 ?  -9.661  13.227  12.800 1.000 96.380 ? 70  ALA A O   1 
ATOM 568  N N   ? LYS A 1  71 ?  -8.254  11.599  11.991 1.000 96.260 ? 71  LYS A N   1 
ATOM 569  C CA  ? LYS A 1  71 ?  -7.336  12.580  11.419 1.000 96.260 ? 71  LYS A CA  1 
ATOM 570  C C   ? LYS A 1  71 ?  -6.585  11.998  10.224 1.000 96.260 ? 71  LYS A C   1 
ATOM 571  C CB  ? LYS A 1  71 ?  -6.343  13.066  12.476 1.000 96.260 ? 71  LYS A CB  1 
ATOM 572  O O   ? LYS A 1  71 ?  -6.249  10.812  10.213 1.000 96.260 ? 71  LYS A O   1 
ATOM 573  C CG  ? LYS A 1  71 ?  -5.538  14.287  12.054 1.000 96.260 ? 71  LYS A CG  1 
ATOM 574  C CD  ? LYS A 1  71 ?  -4.705  14.833  13.206 1.000 96.260 ? 71  LYS A CD  1 
ATOM 575  C CE  ? LYS A 1  71 ?  -4.007  16.131  12.826 1.000 96.260 ? 71  LYS A CE  1 
ATOM 576  N NZ  ? LYS A 1  71 ?  -3.252  16.711  13.977 1.000 96.260 ? 71  LYS A NZ  1 
ATOM 577  N N   ? VAL A 1  72 ?  -6.307  12.868   9.228 1.000 97.130 ? 72  VAL A N   1 
ATOM 578  C CA  ? VAL A 1  72 ?  -5.460  12.529   8.090 1.000 97.130 ? 72  VAL A CA  1 
ATOM 579  C C   ? VAL A 1  72 ?  -4.289  13.505   8.008 1.000 97.130 ? 72  VAL A C   1 
ATOM 580  C CB  ? VAL A 1  72 ?  -6.256  12.539   6.766 1.000 97.130 ? 72  VAL A CB  1 
ATOM 581  O O   ? VAL A 1  72 ?  -4.489  14.721   7.951 1.000 97.130 ? 72  VAL A O   1 
ATOM 582  C CG1 ? VAL A 1  72 ?  -5.358  12.149   5.593 1.000 97.130 ? 72  VAL A CG1 1 
ATOM 583  C CG2 ? VAL A 1  72 ?  -7.457  11.600   6.859 1.000 97.130 ? 72  VAL A CG2 1 
ATOM 584  N N   ? ILE A 1  73 ?  -3.098  12.941   8.001 1.000 97.760 ? 73  ILE A N   1 
ATOM 585  C CA  ? ILE A 1  73 ?  -1.900  13.774   8.011 1.000 97.760 ? 73  ILE A CA  1 
ATOM 586  C C   ? ILE A 1  73 ?  -1.037  13.451   6.793 1.000 97.760 ? 73  ILE A C   1 
ATOM 587  C CB  ? ILE A 1  73 ?  -1.087  13.579   9.311 1.000 97.760 ? 73  ILE A CB  1 
ATOM 588  O O   ? ILE A 1  73 ?  -0.437  12.376   6.717 1.000 97.760 ? 73  ILE A O   1 
ATOM 589  C CG1 ? ILE A 1  73 ?  -1.979  13.805  10.537 1.000 97.760 ? 73  ILE A CG1 1 
ATOM 590  C CG2 ? ILE A 1  73 ?   0.124  14.516   9.335 1.000 97.760 ? 73  ILE A CG2 1 
ATOM 591  C CD1 ? ILE A 1  73 ?  -1.343  13.375  11.852 1.000 97.760 ? 73  ILE A CD1 1 
ATOM 592  N N   ? SER A 1  74 ?  -0.982  14.446   5.809 1.000 97.900 ? 74  SER A N   1 
ATOM 593  C CA  ? SER A 1  74 ?  -0.105  14.288   4.654 1.000 97.900 ? 74  SER A CA  1 
ATOM 594  C C   ? SER A 1  74 ?   1.311  14.760   4.966 1.000 97.900 ? 74  SER A C   1 
ATOM 595  C CB  ? SER A 1  74 ?  -0.655  15.060   3.454 1.000 97.900 ? 74  SER A CB  1 
ATOM 596  O O   ? SER A 1  74 ?   1.505  15.658   5.787 1.000 97.900 ? 74  SER A O   1 
ATOM 597  O OG  ? SER A 1  74 ?  -1.914  14.543   3.057 1.000 97.900 ? 74  SER A OG  1 
ATOM 598  N N   ? HIS A 1  75 ?   2.241  14.047   4.293 1.000 98.270 ? 75  HIS A N   1 
ATOM 599  C CA  ? HIS A 1  75 ?   3.613  14.516   4.451 1.000 98.270 ? 75  HIS A CA  1 
ATOM 600  C C   ? HIS A 1  75 ?   3.730  16.000   4.117 1.000 98.270 ? 75  HIS A C   1 
ATOM 601  C CB  ? HIS A 1  75 ?   4.562  13.703   3.569 1.000 98.270 ? 75  HIS A CB  1 
ATOM 602  O O   ? HIS A 1  75 ?   3.191  16.457   3.106 1.000 98.270 ? 75  HIS A O   1 
ATOM 603  C CG  ? HIS A 1  75 ?   6.002  13.839   3.952 1.000 98.270 ? 75  HIS A CG  1 
ATOM 604  C CD2 ? HIS A 1  75 ?   6.824  13.002   4.628 1.000 98.270 ? 75  HIS A CD2 1 
ATOM 605  N ND1 ? HIS A 1  75 ?   6.754  14.949   3.637 1.000 98.270 ? 75  HIS A ND1 1 
ATOM 606  C CE1 ? HIS A 1  75 ?   7.982  14.788   4.103 1.000 98.270 ? 75  HIS A CE1 1 
ATOM 607  N NE2 ? HIS A 1  75 ?   8.050  13.615   4.709 1.000 98.270 ? 75  HIS A NE2 1 
ATOM 608  N N   ? PRO A 1  76 ?   4.404  16.840   4.917 1.000 97.430 ? 76  PRO A N   1 
ATOM 609  C CA  ? PRO A 1  76 ?   4.466  18.295   4.763 1.000 97.430 ? 76  PRO A CA  1 
ATOM 610  C C   ? PRO A 1  76 ?   5.132  18.723   3.457 1.000 97.430 ? 76  PRO A C   1 
ATOM 611  C CB  ? PRO A 1  76 ?   5.295  18.743   5.970 1.000 97.430 ? 76  PRO A CB  1 
ATOM 612  O O   ? PRO A 1  76 ?   4.889  19.830   2.969 1.000 97.430 ? 76  PRO A O   1 
ATOM 613  C CG  ? PRO A 1  76 ?   6.012  17.511   6.419 1.000 97.430 ? 76  PRO A CG  1 
ATOM 614  C CD  ? PRO A 1  76 ?   5.154  16.318   6.106 1.000 97.430 ? 76  PRO A CD  1 
ATOM 615  N N   ? TYR A 1  77 ?   5.964  17.826   2.901 1.000 97.740 ? 77  TYR A N   1 
ATOM 616  C CA  ? TYR A 1  77 ?   6.688  18.205   1.693 1.000 97.740 ? 77  TYR A CA  1 
ATOM 617  C C   ? TYR A 1  77 ?   6.128  17.483   0.473 1.000 97.740 ? 77  TYR A C   1 
ATOM 618  C CB  ? TYR A 1  77 ?   8.181  17.899   1.841 1.000 97.740 ? 77  TYR A CB  1 
ATOM 619  O O   ? TYR A 1  77 ?   6.831  17.297  -0.523 1.000 97.740 ? 77  TYR A O   1 
ATOM 620  C CG  ? TYR A 1  77 ?   8.861  18.704   2.921 1.000 97.740 ? 77  TYR A CG  1 
ATOM 621  C CD1 ? TYR A 1  77 ?   8.958  20.091   2.827 1.000 97.740 ? 77  TYR A CD1 1 
ATOM 622  C CD2 ? TYR A 1  77 ?   9.410  18.081   4.037 1.000 97.740 ? 77  TYR A CD2 1 
ATOM 623  C CE1 ? TYR A 1  77 ?   9.586  20.837   3.819 1.000 97.740 ? 77  TYR A CE1 1 
ATOM 624  C CE2 ? TYR A 1  77 ?  10.040  18.817   5.035 1.000 97.740 ? 77  TYR A CE2 1 
ATOM 625  O OH  ? TYR A 1  77 ?  10.745  20.926   5.903 1.000 97.740 ? 77  TYR A OH  1 
ATOM 626  C CZ  ? TYR A 1  77 ?  10.122  20.192   4.918 1.000 97.740 ? 77  TYR A CZ  1 
ATOM 627  N N   ? TYR A 1  78 ?   4.866  16.944   0.630 1.000 97.970 ? 78  TYR A N   1 
ATOM 628  C CA  ? TYR A 1  78 ?   4.197  16.356  -0.525 1.000 97.970 ? 78  TYR A CA  1 
ATOM 629  C C   ? TYR A 1  78 ?   4.146  17.343  -1.686 1.000 97.970 ? 78  TYR A C   1 
ATOM 630  C CB  ? TYR A 1  78 ?   2.779  15.910  -0.156 1.000 97.970 ? 78  TYR A CB  1 
ATOM 631  O O   ? TYR A 1  78 ?   3.699  18.481  -1.522 1.000 97.970 ? 78  TYR A O   1 
ATOM 632  C CG  ? TYR A 1  78 ?   1.948  15.486  -1.342 1.000 97.970 ? 78  TYR A CG  1 
ATOM 633  C CD1 ? TYR A 1  78 ?   0.721  16.088  -1.609 1.000 97.970 ? 78  TYR A CD1 1 
ATOM 634  C CD2 ? TYR A 1  78 ?   2.388  14.481  -2.197 1.000 97.970 ? 78  TYR A CD2 1 
ATOM 635  C CE1 ? TYR A 1  78 ?  -0.049  15.699  -2.700 1.000 97.970 ? 78  TYR A CE1 1 
ATOM 636  C CE2 ? TYR A 1  78 ?   1.626  14.083  -3.291 1.000 97.970 ? 78  TYR A CE2 1 
ATOM 637  O OH  ? TYR A 1  78 ?  -0.347  14.308  -4.616 1.000 97.970 ? 78  TYR A OH  1 
ATOM 638  C CZ  ? TYR A 1  78 ?   0.411  14.697  -3.534 1.000 97.970 ? 78  TYR A CZ  1 
ATOM 639  N N   ? ASN A 1  79 ?   4.610  16.922  -2.850 1.000 96.830 ? 79  ASN A N   1 
ATOM 640  C CA  ? ASN A 1  79 ?   4.634  17.690  -4.090 1.000 96.830 ? 79  ASN A CA  1 
ATOM 641  C C   ? ASN A 1  79 ?   3.662  17.123  -5.120 1.000 96.830 ? 79  ASN A C   1 
ATOM 642  C CB  ? ASN A 1  79 ?   6.051  17.736  -4.666 1.000 96.830 ? 79  ASN A CB  1 
ATOM 643  O O   ? ASN A 1  79 ?   3.912  16.065  -5.699 1.000 96.830 ? 79  ASN A O   1 
ATOM 644  C CG  ? ASN A 1  79 ?   6.159  18.636  -5.880 1.000 96.830 ? 79  ASN A CG  1 
ATOM 645  N ND2 ? ASN A 1  79 ?   7.315  19.268  -6.050 1.000 96.830 ? 79  ASN A ND2 1 
ATOM 646  O OD1 ? ASN A 1  79 ?   5.211  18.765  -6.660 1.000 96.830 ? 79  ASN A OD1 1 
ATOM 647  N N   ? SER A 1  80 ?   2.607  17.868  -5.472 1.000 95.180 ? 80  SER A N   1 
ATOM 648  C CA  ? SER A 1  80 ?   1.526  17.353  -6.306 1.000 95.180 ? 80  SER A CA  1 
ATOM 649  C C   ? SER A 1  80 ?   1.904  17.385  -7.783 1.000 95.180 ? 80  SER A C   1 
ATOM 650  C CB  ? SER A 1  80 ?   0.245  18.157  -6.081 1.000 95.180 ? 80  SER A CB  1 
ATOM 651  O O   ? SER A 1  80 ?   1.253  16.744  -8.610 1.000 95.180 ? 80  SER A O   1 
ATOM 652  O OG  ? SER A 1  80 ?   0.451  19.526  -6.383 1.000 95.180 ? 80  SER A OG  1 
ATOM 653  N N   ? GLN A 1  81 ?   3.015  18.071  -8.070 1.000 92.300 ? 81  GLN A N   1 
ATOM 654  C CA  ? GLN A 1  81 ?   3.465  18.142  -9.456 1.000 92.300 ? 81  GLN A CA  1 
ATOM 655  C C   ? GLN A 1  81 ?   4.147  16.845  -9.881 1.000 92.300 ? 81  GLN A C   1 
ATOM 656  C CB  ? GLN A 1  81 ?   4.417  19.324  -9.652 1.000 92.300 ? 81  GLN A CB  1 
ATOM 657  O O   ? GLN A 1  81 ?   3.871  16.316 -10.960 1.000 92.300 ? 81  GLN A O   1 
ATOM 658  C CG  ? GLN A 1  81 ?   3.741  20.683  -9.539 1.000 92.300 ? 81  GLN A CG  1 
ATOM 659  C CD  ? GLN A 1  81 ?   4.678  21.833  -9.858 1.000 92.300 ? 81  GLN A CD  1 
ATOM 660  N NE2 ? GLN A 1  81 ?   4.117  22.941 -10.331 1.000 92.300 ? 81  GLN A NE2 1 
ATOM 661  O OE1 ? GLN A 1  81 ?   5.895  21.727  -9.681 1.000 92.300 ? 81  GLN A OE1 1 
ATOM 662  N N   ? ASN A 1  82 ?   4.963  16.322  -8.958 1.000 92.750 ? 82  ASN A N   1 
ATOM 663  C CA  ? ASN A 1  82 ?   5.714  15.134  -9.352 1.000 92.750 ? 82  ASN A CA  1 
ATOM 664  C C   ? ASN A 1  82 ?   5.472  13.974  -8.391 1.000 92.750 ? 82  ASN A C   1 
ATOM 665  C CB  ? ASN A 1  82 ?   7.209  15.449  -9.439 1.000 92.750 ? 82  ASN A CB  1 
ATOM 666  O O   ? ASN A 1  82 ?   6.141  12.943  -8.475 1.000 92.750 ? 82  ASN A O   1 
ATOM 667  C CG  ? ASN A 1  82 ?   7.796  15.868  -8.105 1.000 92.750 ? 82  ASN A CG  1 
ATOM 668  N ND2 ? ASN A 1  82 ?   8.992  16.444  -8.139 1.000 92.750 ? 82  ASN A ND2 1 
ATOM 669  O OD1 ? ASN A 1  82 ?   7.181  15.674  -7.054 1.000 92.750 ? 82  ASN A OD1 1 
ATOM 670  N N   ? LEU A 1  83 ?   4.519  14.179  -7.486 1.000 95.660 ? 83  LEU A N   1 
ATOM 671  C CA  ? LEU A 1  83 ?   4.045  13.203  -6.509 1.000 95.660 ? 83  LEU A CA  1 
ATOM 672  C C   ? LEU A 1  83 ?   5.175  12.771  -5.581 1.000 95.660 ? 83  LEU A C   1 
ATOM 673  C CB  ? LEU A 1  83 ?   3.454  11.981  -7.216 1.000 95.660 ? 83  LEU A CB  1 
ATOM 674  O O   ? LEU A 1  83 ?   5.146  11.667  -5.032 1.000 95.660 ? 83  LEU A O   1 
ATOM 675  C CG  ? LEU A 1  83 ?   2.201  12.225  -8.059 1.000 95.660 ? 83  LEU A CG  1 
ATOM 676  C CD1 ? LEU A 1  83 ?   1.715  10.918  -8.676 1.000 95.660 ? 83  LEU A CD1 1 
ATOM 677  C CD2 ? LEU A 1  83 ?   1.104  12.864  -7.214 1.000 95.660 ? 83  LEU A CD2 1 
ATOM 678  N N   ? ASP A 1  84 ?   6.283  13.563  -5.478 1.000 97.250 ? 84  ASP A N   1 
ATOM 679  C CA  ? ASP A 1  84 ?   7.328  13.345  -4.483 1.000 97.250 ? 84  ASP A CA  1 
ATOM 680  C C   ? ASP A 1  84 ?   6.775  13.484  -3.066 1.000 97.250 ? 84  ASP A C   1 
ATOM 681  C CB  ? ASP A 1  84 ?   8.484  14.325  -4.695 1.000 97.250 ? 84  ASP A CB  1 
ATOM 682  O O   ? ASP A 1  84 ?   5.917  14.331  -2.810 1.000 97.250 ? 84  ASP A O   1 
ATOM 683  C CG  ? ASP A 1  84 ?   9.772  13.875  -4.028 1.000 97.250 ? 84  ASP A CG  1 
ATOM 684  O OD1 ? ASP A 1  84 ?   9.944  12.660  -3.790 1.000 97.250 ? 84  ASP A OD1 1 
ATOM 685  O OD2 ? ASP A 1  84 ?  10.622  14.744  -3.736 1.000 97.250 ? 84  ASP A OD2 1 
ATOM 686  N N   ? ASN A 1  85 ?   7.191  12.571  -2.135 1.000 98.040 ? 85  ASN A N   1 
ATOM 687  C CA  ? ASN A 1  85 ?   6.714  12.539  -0.757 1.000 98.040 ? 85  ASN A CA  1 
ATOM 688  C C   ? ASN A 1  85 ?   5.233  12.176  -0.684 1.000 98.040 ? 85  ASN A C   1 
ATOM 689  C CB  ? ASN A 1  85 ?   6.964  13.884  -0.071 1.000 98.040 ? 85  ASN A CB  1 
ATOM 690  O O   ? ASN A 1  85 ?   4.496  12.718   0.141 1.000 98.040 ? 85  ASN A O   1 
ATOM 691  C CG  ? ASN A 1  85 ?   8.438  14.230   0.016 1.000 98.040 ? 85  ASN A CG  1 
ATOM 692  N ND2 ? ASN A 1  85 ?   8.795  15.424  -0.441 1.000 98.040 ? 85  ASN A ND2 1 
ATOM 693  O OD1 ? ASN A 1  85 ?   9.249  13.429   0.489 1.000 98.040 ? 85  ASN A OD1 1 
ATOM 694  N N   ? ASP A 1  86 ?   4.706  11.419  -1.591 1.000 98.050 ? 86  ASP A N   1 
ATOM 695  C CA  ? ASP A 1  86 ?   3.316  10.982  -1.674 1.000 98.050 ? 86  ASP A CA  1 
ATOM 696  C C   ? ASP A 1  86 ?   2.995   9.962  -0.584 1.000 98.050 ? 86  ASP A C   1 
ATOM 697  C CB  ? ASP A 1  86 ?   3.021  10.388  -3.053 1.000 98.050 ? 86  ASP A CB  1 
ATOM 698  O O   ? ASP A 1  86 ?   2.840   8.772  -0.866 1.000 98.050 ? 86  ASP A O   1 
ATOM 699  C CG  ? ASP A 1  86 ?   1.540  10.158  -3.296 1.000 98.050 ? 86  ASP A CG  1 
ATOM 700  O OD1 ? ASP A 1  86 ?   0.706  10.723  -2.556 1.000 98.050 ? 86  ASP A OD1 1 
ATOM 701  O OD2 ? ASP A 1  86 ?   1.204   9.403  -4.234 1.000 98.050 ? 86  ASP A OD2 1 
ATOM 702  N N   ? ILE A 1  87 ?   2.977  10.325   0.663 1.000 98.500 ? 87  ILE A N   1 
ATOM 703  C CA  ? ILE A 1  87 ?   2.724   9.461   1.811 1.000 98.500 ? 87  ILE A CA  1 
ATOM 704  C C   ? ILE A 1  87 ?   1.906  10.217   2.856 1.000 98.500 ? 87  ILE A C   1 
ATOM 705  C CB  ? ILE A 1  87 ?   4.042   8.946   2.432 1.000 98.500 ? 87  ILE A CB  1 
ATOM 706  O O   ? ILE A 1  87 ?   2.105  11.417   3.060 1.000 98.500 ? 87  ILE A O   1 
ATOM 707  C CG1 ? ILE A 1  87 ?   3.752   7.862   3.477 1.000 98.500 ? 87  ILE A CG1 1 
ATOM 708  C CG2 ? ILE A 1  87 ?   4.837  10.101   3.048 1.000 98.500 ? 87  ILE A CG2 1 
ATOM 709  C CD1 ? ILE A 1  87 ?   4.976   7.054   3.887 1.000 98.500 ? 87  ILE A CD1 1 
ATOM 710  N N   ? MET A 1  88 ?   0.901   9.547   3.435 1.000 98.140 ? 88  MET A N   1 
ATOM 711  C CA  ? MET A 1  88 ?   0.072  10.138   4.482 1.000 98.140 ? 88  MET A CA  1 
ATOM 712  C C   ? MET A 1  88 ?  -0.255   9.111   5.561 1.000 98.140 ? 88  MET A C   1 
ATOM 713  C CB  ? MET A 1  88 ?  -1.220  10.704   3.891 1.000 98.140 ? 88  MET A CB  1 
ATOM 714  O O   ? MET A 1  88 ?  -0.209   7.905   5.311 1.000 98.140 ? 88  MET A O   1 
ATOM 715  C CG  ? MET A 1  88 ?  -2.190   9.639   3.405 1.000 98.140 ? 88  MET A CG  1 
ATOM 716  S SD  ? MET A 1  88 ?  -3.761  10.352   2.780 1.000 98.140 ? 88  MET A SD  1 
ATOM 717  C CE  ? MET A 1  88 ?  -4.648   8.832   2.335 1.000 98.140 ? 88  MET A CE  1 
ATOM 718  N N   ? LEU A 1  89 ?  -0.474   9.607   6.801 1.000 98.530 ? 89  LEU A N   1 
ATOM 719  C CA  ? LEU A 1  89 ?  -0.947   8.785   7.909 1.000 98.530 ? 89  LEU A CA  1 
ATOM 720  C C   ? LEU A 1  89 ?  -2.405   9.094   8.232 1.000 98.530 ? 89  LEU A C   1 
ATOM 721  C CB  ? LEU A 1  89 ?  -0.078   9.007   9.151 1.000 98.530 ? 89  LEU A CB  1 
ATOM 722  O O   ? LEU A 1  89 ?  -2.812  10.258   8.228 1.000 98.530 ? 89  LEU A O   1 
ATOM 723  C CG  ? LEU A 1  89 ?   1.320   8.389   9.119 1.000 98.530 ? 89  LEU A CG  1 
ATOM 724  C CD1 ? LEU A 1  89 ?   2.060   8.686  10.420 1.000 98.530 ? 89  LEU A CD1 1 
ATOM 725  C CD2 ? LEU A 1  89 ?   1.235   6.886   8.877 1.000 98.530 ? 89  LEU A CD2 1 
ATOM 726  N N   ? ILE A 1  90 ?  -3.145   7.992   8.413 1.000 98.310 ? 90  ILE A N   1 
ATOM 727  C CA  ? ILE A 1  90 ?  -4.554   8.076   8.782 1.000 98.310 ? 90  ILE A CA  1 
ATOM 728  C C   ? ILE A 1  90 ?  -4.745   7.558  10.206 1.000 98.310 ? 90  ILE A C   1 
ATOM 729  C CB  ? ILE A 1  90 ?  -5.444   7.283   7.799 1.000 98.310 ? 90  ILE A CB  1 
ATOM 730  O O   ? ILE A 1  90 ?  -4.457   6.394  10.494 1.000 98.310 ? 90  ILE A O   1 
ATOM 731  C CG1 ? ILE A 1  90 ?  -5.255   7.802   6.369 1.000 98.310 ? 90  ILE A CG1 1 
ATOM 732  C CG2 ? ILE A 1  90 ?  -6.915   7.361   8.220 1.000 98.310 ? 90  ILE A CG2 1 
ATOM 733  C CD1 ? ILE A 1  90 ?  -5.828   6.886   5.297 1.000 98.310 ? 90  ILE A CD1 1 
ATOM 734  N N   ? LYS A 1  91 ?  -5.191   8.480  11.128 1.000 98.170 ? 91  LYS A N   1 
ATOM 735  C CA  ? LYS A 1  91 ?  -5.486   8.087  12.502 1.000 98.170 ? 91  LYS A CA  1 
ATOM 736  C C   ? LYS A 1  91 ?  -6.931   7.618  12.642 1.000 98.170 ? 91  LYS A C   1 
ATOM 737  C CB  ? LYS A 1  91 ?  -5.216   9.247  13.462 1.000 98.170 ? 91  LYS A CB  1 
ATOM 738  O O   ? LYS A 1  91 ?  -7.860   8.330  12.256 1.000 98.170 ? 91  LYS A O   1 
ATOM 739  C CG  ? LYS A 1  91 ?  -5.344   8.876  14.932 1.000 98.170 ? 91  LYS A CG  1 
ATOM 740  C CD  ? LYS A 1  91 ?  -4.956  10.038  15.838 1.000 98.170 ? 91  LYS A CD  1 
ATOM 741  C CE  ? LYS A 1  91 ?  -5.002   9.642  17.308 1.000 98.170 ? 91  LYS A CE  1 
ATOM 742  N NZ  ? LYS A 1  91 ?  -4.623  10.779  18.199 1.000 98.170 ? 91  LYS A NZ  1 
ATOM 743  N N   ? LEU A 1  92 ?  -7.068   6.412  13.228 1.000 98.180 ? 92  LEU A N   1 
ATOM 744  C CA  ? LEU A 1  92 ?  -8.401   5.859  13.445 1.000 98.180 ? 92  LEU A CA  1 
ATOM 745  C C   ? LEU A 1  92 ?  -9.060   6.492  14.666 1.000 98.180 ? 92  LEU A C   1 
ATOM 746  C CB  ? LEU A 1  92 ?  -8.328   4.340  13.620 1.000 98.180 ? 92  LEU A CB  1 
ATOM 747  O O   ? LEU A 1  92 ?  -8.388   6.789  15.656 1.000 98.180 ? 92  LEU A O   1 
ATOM 748  C CG  ? LEU A 1  92 ?  -7.704   3.553  12.466 1.000 98.180 ? 92  LEU A CG  1 
ATOM 749  C CD1 ? LEU A 1  92 ?  -7.615   2.073  12.821 1.000 98.180 ? 92  LEU A CD1 1 
ATOM 750  C CD2 ? LEU A 1  92 ?  -8.509   3.754  11.186 1.000 98.180 ? 92  LEU A CD2 1 
ATOM 751  N N   ? ALA A 1  93 ? -10.413   6.775  14.621 1.000 97.400 ? 93  ALA A N   1 
ATOM 752  C CA  ? ALA A 1  93 ? -11.168   7.330  15.741 1.000 97.400 ? 93  ALA A CA  1 
ATOM 753  C C   ? ALA A 1  93 ? -11.243   6.336  16.897 1.000 97.400 ? 93  ALA A C   1 
ATOM 754  C CB  ? ALA A 1  93 ? -12.572   7.727  15.292 1.000 97.400 ? 93  ALA A CB  1 
ATOM 755  O O   ? ALA A 1  93 ? -11.394   6.732  18.055 1.000 97.400 ? 93  ALA A O   1 
ATOM 756  N N   ? GLN A 1  94 ? -11.158   5.057  16.576 1.000 97.440 ? 94  GLN A N   1 
ATOM 757  C CA  ? GLN A 1  94 ? -11.069   3.954  17.527 1.000 97.440 ? 94  GLN A CA  1 
ATOM 758  C C   ? GLN A 1  94 ? -10.029   2.929  17.085 1.000 97.440 ? 94  GLN A C   1 
ATOM 759  C CB  ? GLN A 1  94 ? -12.432   3.280  17.696 1.000 97.440 ? 94  GLN A CB  1 
ATOM 760  O O   ? GLN A 1  94 ?  -9.785   2.761  15.888 1.000 97.440 ? 94  GLN A O   1 
ATOM 761  C CG  ? GLN A 1  94 ? -12.970   2.651  16.418 1.000 97.440 ? 94  GLN A CG  1 
ATOM 762  C CD  ? GLN A 1  94 ? -14.407   2.184  16.554 1.000 97.440 ? 94  GLN A CD  1 
ATOM 763  N NE2 ? GLN A 1  94 ? -14.688   0.981  16.065 1.000 97.440 ? 94  GLN A NE2 1 
ATOM 764  O OE1 ? GLN A 1  94 ? -15.258   2.899  17.093 1.000 97.440 ? 94  GLN A OE1 1 
ATOM 765  N N   ? SER A 1  95 ?  -9.480   2.186  18.220 1.000 97.860 ? 95  SER A N   1 
ATOM 766  C CA  ? SER A 1  95 ?  -8.433   1.222  17.900 1.000 97.860 ? 95  SER A CA  1 
ATOM 767  C C   ? SER A 1  95 ?  -8.990   0.043  17.109 1.000 97.860 ? 95  SER A C   1 
ATOM 768  C CB  ? SER A 1  95 ?  -7.760   0.717  19.177 1.000 97.860 ? 95  SER A CB  1 
ATOM 769  O O   ? SER A 1  95 ? -10.119  -0.393  17.346 1.000 97.860 ? 95  SER A O   1 
ATOM 770  O OG  ? SER A 1  95 ?  -8.649  -0.091  19.929 1.000 97.860 ? 95  SER A OG  1 
ATOM 771  N N   ? ALA A 1  96 ?  -8.161  -0.429  16.133 1.000 98.120 ? 96  ALA A N   1 
ATOM 772  C CA  ? ALA A 1  96 ?  -8.487  -1.674  15.442 1.000 98.120 ? 96  ALA A CA  1 
ATOM 773  C C   ? ALA A 1  96 ?  -8.366  -2.870  16.382 1.000 98.120 ? 96  ALA A C   1 
ATOM 774  C CB  ? ALA A 1  96 ?  -7.581  -1.861  14.228 1.000 98.120 ? 96  ALA A CB  1 
ATOM 775  O O   ? ALA A 1  96 ?  -7.481  -2.907  17.240 1.000 98.120 ? 96  ALA A O   1 
ATOM 776  N N   ? HIS A 1  97 ?  -9.290  -3.812  16.252 1.000 97.780 ? 97  HIS A N   1 
ATOM 777  C CA  ? HIS A 1  97 ?  -9.222  -5.060  17.004 1.000 97.780 ? 97  HIS A CA  1 
ATOM 778  C C   ? HIS A 1  97 ?  -8.460  -6.130  16.228 1.000 97.780 ? 97  HIS A C   1 
ATOM 779  C CB  ? HIS A 1  97 ? -10.627  -5.559  17.343 1.000 97.780 ? 97  HIS A CB  1 
ATOM 780  O O   ? HIS A 1  97 ?  -8.891  -6.547  15.151 1.000 97.780 ? 97  HIS A O   1 
ATOM 781  C CG  ? HIS A 1  97 ? -10.639  -6.819  18.149 1.000 97.780 ? 97  HIS A CG  1 
ATOM 782  C CD2 ? HIS A 1  97 ? -10.468  -7.027  19.476 1.000 97.780 ? 97  HIS A CD2 1 
ATOM 783  N ND1 ? HIS A 1  97 ? -10.842  -8.060  17.586 1.000 97.780 ? 97  HIS A ND1 1 
ATOM 784  C CE1 ? HIS A 1  97 ? -10.797  -8.980  18.536 1.000 97.780 ? 97  HIS A CE1 1 
ATOM 785  N NE2 ? HIS A 1  97 ? -10.571  -8.379  19.692 1.000 97.780 ? 97  HIS A NE2 1 
ATOM 786  N N   ? PHE A 1  98 ?  -7.350  -6.516  16.756 1.000 97.880 ? 98  PHE A N   1 
ATOM 787  C CA  ? PHE A 1  98 ?  -6.509  -7.481  16.059 1.000 97.880 ? 98  PHE A CA  1 
ATOM 788  C C   ? PHE A 1  98 ?  -7.030  -8.899  16.261 1.000 97.880 ? 98  PHE A C   1 
ATOM 789  C CB  ? PHE A 1  98 ?  -5.059  -7.381  16.542 1.000 97.880 ? 98  PHE A CB  1 
ATOM 790  O O   ? PHE A 1  98 ?  -7.359  -9.291  17.382 1.000 97.880 ? 98  PHE A O   1 
ATOM 791  C CG  ? PHE A 1  98 ?  -4.394  -6.075  16.199 1.000 97.880 ? 98  PHE A CG  1 
ATOM 792  C CD1 ? PHE A 1  98 ?  -4.950  -5.223  15.253 1.000 97.880 ? 98  PHE A CD1 1 
ATOM 793  C CD2 ? PHE A 1  98 ?  -3.212  -5.699  16.824 1.000 97.880 ? 98  PHE A CD2 1 
ATOM 794  C CE1 ? PHE A 1  98 ?  -4.336  -4.014  14.933 1.000 97.880 ? 98  PHE A CE1 1 
ATOM 795  C CE2 ? PHE A 1  98 ?  -2.593  -4.492  16.510 1.000 97.880 ? 98  PHE A CE2 1 
ATOM 796  C CZ  ? PHE A 1  98 ?  -3.156  -3.652  15.564 1.000 97.880 ? 98  PHE A CZ  1 
ATOM 797  N N   ? ASP A 1  99 ?  -7.040  -9.726  15.171 1.000 96.630 ? 99  ASP A N   1 
ATOM 798  C CA  ? ASP A 1  99 ?  -7.353 -11.149  15.087 1.000 96.630 ? 99  ASP A CA  1 
ATOM 799  C C   ? ASP A 1  99 ?  -6.803 -11.758  13.799 1.000 96.630 ? 99  ASP A C   1 
ATOM 800  C CB  ? ASP A 1  99 ?  -8.865 -11.371  15.169 1.000 96.630 ? 99  ASP A CB  1 
ATOM 801  O O   ? ASP A 1  99 ?  -5.932 -11.172  13.152 1.000 96.630 ? 99  ASP A O   1 
ATOM 802  C CG  ? ASP A 1  99 ?  -9.628 -10.679  14.054 1.000 96.630 ? 99  ASP A CG  1 
ATOM 803  O OD1 ? ASP A 1  99 ?  -9.026 -10.370  13.003 1.000 96.630 ? 99  ASP A OD1 1 
ATOM 804  O OD2 ? ASP A 1  99 ? -10.842 -10.437  14.229 1.000 96.630 ? 99  ASP A OD2 1 
ATOM 805  N N   ? TYR A 1 100 ?  -7.329 -12.910  13.499 1.000 96.540 ? 100 TYR A N   1 
ATOM 806  C CA  ? TYR A 1 100 ?  -6.824 -13.610  12.323 1.000 96.540 ? 100 TYR A CA  1 
ATOM 807  C C   ? TYR A 1 100 ?  -7.048 -12.786  11.060 1.000 96.540 ? 100 TYR A C   1 
ATOM 808  C CB  ? TYR A 1 100 ?  -7.499 -14.978  12.180 1.000 96.540 ? 100 TYR A CB  1 
ATOM 809  O O   ? TYR A 1 100 ?  -6.265 -12.868  10.111 1.000 96.540 ? 100 TYR A O   1 
ATOM 810  C CG  ? TYR A 1 100 ?  -7.024 -15.768  10.985 1.000 96.540 ? 100 TYR A CG  1 
ATOM 811  C CD1 ? TYR A 1 100 ?  -7.804 -15.867   9.836 1.000 96.540 ? 100 TYR A CD1 1 
ATOM 812  C CD2 ? TYR A 1 100 ?  -5.794 -16.417  11.003 1.000 96.540 ? 100 TYR A CD2 1 
ATOM 813  C CE1 ? TYR A 1 100 ?  -7.371 -16.596   8.733 1.000 96.540 ? 100 TYR A CE1 1 
ATOM 814  C CE2 ? TYR A 1 100 ?  -5.351 -17.148   9.906 1.000 96.540 ? 100 TYR A CE2 1 
ATOM 815  O OH  ? TYR A 1 100 ?  -5.711 -17.954   7.689 1.000 96.540 ? 100 TYR A OH  1 
ATOM 816  C CZ  ? TYR A 1 100 ?  -6.145 -17.232   8.777 1.000 96.540 ? 100 TYR A CZ  1 
ATOM 817  N N   ? TYR A 1 101 ?  -7.965 -11.858  10.996 1.000 96.920 ? 101 TYR A N   1 
ATOM 818  C CA  ? TYR A 1 101 ?  -8.422 -11.164   9.797 1.000 96.920 ? 101 TYR A CA  1 
ATOM 819  C C   ? TYR A 1 101 ?  -7.855  -9.750   9.736 1.000 96.920 ? 101 TYR A C   1 
ATOM 820  C CB  ? TYR A 1 101 ?  -9.952 -11.115   9.754 1.000 96.920 ? 101 TYR A CB  1 
ATOM 821  O O   ? TYR A 1 101 ?  -7.821  -9.134   8.669 1.000 96.920 ? 101 TYR A O   1 
ATOM 822  C CG  ? TYR A 1 101 ? -10.607 -12.463   9.935 1.000 96.920 ? 101 TYR A CG  1 
ATOM 823  C CD1 ? TYR A 1 101 ? -10.552 -13.427   8.931 1.000 96.920 ? 101 TYR A CD1 1 
ATOM 824  C CD2 ? TYR A 1 101 ? -11.283 -12.775  11.110 1.000 96.920 ? 101 TYR A CD2 1 
ATOM 825  C CE1 ? TYR A 1 101 ? -11.156 -14.670   9.093 1.000 96.920 ? 101 TYR A CE1 1 
ATOM 826  C CE2 ? TYR A 1 101 ? -11.890 -14.014  11.283 1.000 96.920 ? 101 TYR A CE2 1 
ATOM 827  O OH  ? TYR A 1 101 ? -12.421 -16.182  10.436 1.000 96.920 ? 101 TYR A OH  1 
ATOM 828  C CZ  ? TYR A 1 101 ? -11.821 -14.954  10.271 1.000 96.920 ? 101 TYR A CZ  1 
ATOM 829  N N   ? VAL A 1 102 ?  -7.431  -9.248  10.873 1.000 98.160 ? 102 VAL A N   1 
ATOM 830  C CA  ? VAL A 1 102 ?  -6.898  -7.893  10.966 1.000 98.160 ? 102 VAL A CA  1 
ATOM 831  C C   ? VAL A 1 102 ?  -5.584  -7.906  11.744 1.000 98.160 ? 102 VAL A C   1 
ATOM 832  C CB  ? VAL A 1 102 ?  -7.905  -6.933  11.638 1.000 98.160 ? 102 VAL A CB  1 
ATOM 833  O O   ? VAL A 1 102 ?  -5.572  -8.159  12.951 1.000 98.160 ? 102 VAL A O   1 
ATOM 834  C CG1 ? VAL A 1 102 ?  -7.332  -5.519  11.718 1.000 98.160 ? 102 VAL A CG1 1 
ATOM 835  C CG2 ? VAL A 1 102 ?  -9.231  -6.933  10.879 1.000 98.160 ? 102 VAL A CG2 1 
ATOM 836  N N   ? GLN A 1 103 ?  -4.495  -7.741  10.960 1.000 98.160 ? 103 GLN A N   1 
ATOM 837  C CA  ? GLN A 1 103 ?  -3.160  -7.650  11.542 1.000 98.160 ? 103 GLN A CA  1 
ATOM 838  C C   ? GLN A 1 103 ?  -2.356  -6.524  10.899 1.000 98.160 ? 103 GLN A C   1 
ATOM 839  C CB  ? GLN A 1 103 ?  -2.417  -8.978  11.391 1.000 98.160 ? 103 GLN A CB  1 
ATOM 840  O O   ? GLN A 1 103 ?  -2.512  -6.242   9.709 1.000 98.160 ? 103 GLN A O   1 
ATOM 841  C CG  ? GLN A 1 103 ?  -3.079 -10.140  12.119 1.000 98.160 ? 103 GLN A CG  1 
ATOM 842  C CD  ? GLN A 1 103 ?  -2.936 -10.047  13.626 1.000 98.160 ? 103 GLN A CD  1 
ATOM 843  N NE2 ? GLN A 1 103 ?  -3.997 -10.395  14.346 1.000 98.160 ? 103 GLN A NE2 1 
ATOM 844  O OE1 ? GLN A 1 103 ?  -1.879  -9.666  14.140 1.000 98.160 ? 103 GLN A OE1 1 
ATOM 845  N N   ? PRO A 1 104 ?  -1.470  -5.952  11.794 1.000 98.310 ? 104 PRO A N   1 
ATOM 846  C CA  ? PRO A 1 104 ?  -0.630  -4.904  11.210 1.000 98.310 ? 104 PRO A CA  1 
ATOM 847  C C   ? PRO A 1 104 ?   0.524  -5.466  10.382 1.000 98.310 ? 104 PRO A C   1 
ATOM 848  C CB  ? PRO A 1 104 ?  -0.106  -4.150  12.435 1.000 98.310 ? 104 PRO A CB  1 
ATOM 849  O O   ? PRO A 1 104 ?   0.994  -6.576  10.645 1.000 98.310 ? 104 PRO A O   1 
ATOM 850  C CG  ? PRO A 1 104 ?  -0.014  -5.183  13.511 1.000 98.310 ? 104 PRO A CG  1 
ATOM 851  C CD  ? PRO A 1 104 ?  -1.161  -6.139  13.352 1.000 98.310 ? 104 PRO A CD  1 
ATOM 852  N N   ? ILE A 1 105 ?   1.017  -4.648   9.357 1.000 98.510 ? 105 ILE A N   1 
ATOM 853  C CA  ? ILE A 1 105 ?   2.241  -4.974   8.632 1.000 98.510 ? 105 ILE A CA  1 
ATOM 854  C C   ? ILE A 1 105 ?   3.411  -4.183   9.214 1.000 98.510 ? 105 ILE A C   1 
ATOM 855  C CB  ? ILE A 1 105 ?   2.097  -4.684   7.122 1.000 98.510 ? 105 ILE A CB  1 
ATOM 856  O O   ? ILE A 1 105 ?   3.254  -3.022   9.598 1.000 98.510 ? 105 ILE A O   1 
ATOM 857  C CG1 ? ILE A 1 105 ?   3.287  -5.267   6.350 1.000 98.510 ? 105 ILE A CG1 1 
ATOM 858  C CG2 ? ILE A 1 105 ?   1.967  -3.179   6.870 1.000 98.510 ? 105 ILE A CG2 1 
ATOM 859  C CD1 ? ILE A 1 105 ?   3.086  -5.308   4.842 1.000 98.510 ? 105 ILE A CD1 1 
ATOM 860  N N   ? HIS A 1 106 ?   4.571  -4.822   9.299 1.000 97.920 ? 106 HIS A N   1 
ATOM 861  C CA  ? HIS A 1 106 ?   5.739  -4.197   9.908 1.000 97.920 ? 106 HIS A CA  1 
ATOM 862  C C   ? HIS A 1 106 ?   6.336  -3.134   8.991 1.000 97.920 ? 106 HIS A C   1 
ATOM 863  C CB  ? HIS A 1 106 ?   6.795  -5.250  10.246 1.000 97.920 ? 106 HIS A CB  1 
ATOM 864  O O   ? HIS A 1 106 ?   6.375  -3.311   7.771 1.000 97.920 ? 106 HIS A O   1 
ATOM 865  C CG  ? HIS A 1 106 ?   6.384  -6.182  11.341 1.000 97.920 ? 106 HIS A CG  1 
ATOM 866  C CD2 ? HIS A 1 106 ?   5.542  -6.008  12.387 1.000 97.920 ? 106 HIS A CD2 1 
ATOM 867  N ND1 ? HIS A 1 106 ?   6.860  -7.472  11.439 1.000 97.920 ? 106 HIS A ND1 1 
ATOM 868  C CE1 ? HIS A 1 106 ?   6.326  -8.052  12.501 1.000 97.920 ? 106 HIS A CE1 1 
ATOM 869  N NE2 ? HIS A 1 106 ?   5.523  -7.186  13.093 1.000 97.920 ? 106 HIS A NE2 1 
ATOM 870  N N   ? LEU A 1 107 ?   6.790  -2.018   9.664 1.000 98.360 ? 107 LEU A N   1 
ATOM 871  C CA  ? LEU A 1 107 ?   7.582  -1.032   8.937 1.000 98.360 ? 107 LEU A CA  1 
ATOM 872  C C   ? LEU A 1 107 ?   8.989  -1.556   8.668 1.000 98.360 ? 107 LEU A C   1 
ATOM 873  C CB  ? LEU A 1 107 ?   7.655   0.281   9.721 1.000 98.360 ? 107 LEU A CB  1 
ATOM 874  O O   ? LEU A 1 107 ?   9.585  -2.213   9.524 1.000 98.360 ? 107 LEU A O   1 
ATOM 875  C CG  ? LEU A 1 107 ?   6.339   1.042   9.892 1.000 98.360 ? 107 LEU A CG  1 
ATOM 876  C CD1 ? LEU A 1 107 ?   6.526   2.214  10.850 1.000 98.360 ? 107 LEU A CD1 1 
ATOM 877  C CD2 ? LEU A 1 107 ?   5.821   1.525   8.542 1.000 98.360 ? 107 LEU A CD2 1 
ATOM 878  N N   ? PRO A 1 108 ?   9.485  -1.294   7.470 1.000 97.790 ? 108 PRO A N   1 
ATOM 879  C CA  ? PRO A 1 108 ?  10.806  -1.827   7.130 1.000 97.790 ? 108 PRO A CA  1 
ATOM 880  C C   ? PRO A 1 108 ?  11.935  -1.131   7.887 1.000 97.790 ? 108 PRO A C   1 
ATOM 881  C CB  ? PRO A 1 108 ?  10.915  -1.567   5.626 1.000 97.790 ? 108 PRO A CB  1 
ATOM 882  O O   ? PRO A 1 108 ?  11.890   0.085   8.090 1.000 97.790 ? 108 PRO A O   1 
ATOM 883  C CG  ? PRO A 1 108 ?  10.077  -0.353   5.386 1.000 97.790 ? 108 PRO A CG  1 
ATOM 884  C CD  ? PRO A 1 108 ?   8.895  -0.400   6.311 1.000 97.790 ? 108 PRO A CD  1 
ATOM 885  N N   ? SER A 1 109 ?  12.938  -1.890   8.319 1.000 95.840 ? 109 SER A N   1 
ATOM 886  C CA  ? SER A 1 109 ?  14.123  -1.333   8.963 1.000 95.840 ? 109 SER A CA  1 
ATOM 887  C C   ? SER A 1 109 ?  15.135  -0.846   7.932 1.000 95.840 ? 109 SER A C   1 
ATOM 888  C CB  ? SER A 1 109 ?  14.774  -2.370   9.878 1.000 95.840 ? 109 SER A CB  1 
ATOM 889  O O   ? SER A 1 109 ?  15.965   0.017   8.228 1.000 95.840 ? 109 SER A O   1 
ATOM 890  O OG  ? SER A 1 109 ?  15.110  -3.541   9.153 1.000 95.840 ? 109 SER A OG  1 
ATOM 891  N N   ? ARG A 1 110 ?  15.062  -1.379   6.723 1.000 97.010 ? 110 ARG A N   1 
ATOM 892  C CA  ? ARG A 1 110 ?  15.888  -0.982   5.588 1.000 97.010 ? 110 ARG A CA  1 
ATOM 893  C C   ? ARG A 1 110 ?  15.108  -1.081   4.282 1.000 97.010 ? 110 ARG A C   1 
ATOM 894  C CB  ? ARG A 1 110 ?  17.150  -1.845   5.512 1.000 97.010 ? 110 ARG A CB  1 
ATOM 895  O O   ? ARG A 1 110 ?  14.108  -1.797   4.203 1.000 97.010 ? 110 ARG A O   1 
ATOM 896  C CG  ? ARG A 1 110 ?  16.873  -3.321   5.275 1.000 97.010 ? 110 ARG A CG  1 
ATOM 897  C CD  ? ARG A 1 110 ?  18.154  -4.143   5.277 1.000 97.010 ? 110 ARG A CD  1 
ATOM 898  N NE  ? ARG A 1 110 ?  17.890  -5.553   5.009 1.000 97.010 ? 110 ARG A NE  1 
ATOM 899  N NH1 ? ARG A 1 110 ?  19.510  -6.344   6.455 1.000 97.010 ? 110 ARG A NH1 1 
ATOM 900  N NH2 ? ARG A 1 110 ?  18.219  -7.813   5.258 1.000 97.010 ? 110 ARG A NH2 1 
ATOM 901  C CZ  ? ARG A 1 110 ?  18.540  -6.567   5.575 1.000 97.010 ? 110 ARG A CZ  1 
ATOM 902  N N   ? CYS A 1 111 ?  15.726  -0.360   3.300 1.000 97.730 ? 111 CYS A N   1 
ATOM 903  C CA  ? CYS A 1 111 ?  15.090  -0.402   1.988 1.000 97.730 ? 111 CYS A CA  1 
ATOM 904  C C   ? CYS A 1 111 ?  15.352  -1.735   1.297 1.000 97.730 ? 111 CYS A C   1 
ATOM 905  C CB  ? CYS A 1 111 ?  15.592   0.745   1.111 1.000 97.730 ? 111 CYS A CB  1 
ATOM 906  O O   ? CYS A 1 111 ?  16.436  -2.306   1.431 1.000 97.730 ? 111 CYS A O   1 
ATOM 907  S SG  ? CYS A 1 111 ?  15.186   2.383   1.754 1.000 97.730 ? 111 CYS A SG  1 
ATOM 908  N N   ? ALA A 1 112 ?  14.350  -2.249   0.558 1.000 97.330 ? 112 ALA A N   1 
ATOM 909  C CA  ? ALA A 1 112 ?  14.506  -3.468  -0.231 1.000 97.330 ? 112 ALA A CA  1 
ATOM 910  C C   ? ALA A 1 112 ?  15.517  -3.268  -1.356 1.000 97.330 ? 112 ALA A C   1 
ATOM 911  C CB  ? ALA A 1 112 ?  13.160  -3.907  -0.802 1.000 97.330 ? 112 ALA A CB  1 
ATOM 912  O O   ? ALA A 1 112 ?  15.577  -2.196  -1.962 1.000 97.330 ? 112 ALA A O   1 
ATOM 913  N N   ? ALA A 1 113 ?  16.301  -4.243  -1.619 1.000 96.870 ? 113 ALA A N   1 
ATOM 914  C CA  ? ALA A 1 113 ?  17.267  -4.198  -2.714 1.000 96.870 ? 113 ALA A CA  1 
ATOM 915  C C   ? ALA A 1 113 ?  16.612  -4.579  -4.039 1.000 96.870 ? 113 ALA A C   1 
ATOM 916  C CB  ? ALA A 1 113 ?  18.446  -5.122  -2.422 1.000 96.870 ? 113 ALA A CB  1 
ATOM 917  O O   ? ALA A 1 113 ?  15.617  -5.307  -4.060 1.000 96.870 ? 113 ALA A O   1 
ATOM 918  N N   ? ALA A 1 114 ?  17.209  -4.047  -5.173 1.000 97.360 ? 114 ALA A N   1 
ATOM 919  C CA  ? ALA A 1 114 ?  16.762  -4.483  -6.493 1.000 97.360 ? 114 ALA A CA  1 
ATOM 920  C C   ? ALA A 1 114 ?  16.782  -6.004  -6.605 1.000 97.360 ? 114 ALA A C   1 
ATOM 921  C CB  ? ALA A 1 114 ?  17.634  -3.861  -7.582 1.000 97.360 ? 114 ALA A CB  1 
ATOM 922  O O   ? ALA A 1 114 ?  17.694  -6.659  -6.095 1.000 97.360 ? 114 ALA A O   1 
ATOM 923  N N   ? GLY A 1 115 ?  15.701  -6.538  -7.208 1.000 96.940 ? 115 GLY A N   1 
ATOM 924  C CA  ? GLY A 1 115 ?  15.606  -7.979  -7.378 1.000 96.940 ? 115 GLY A CA  1 
ATOM 925  C C   ? GLY A 1 115 ?  14.795  -8.657  -6.290 1.000 96.940 ? 115 GLY A C   1 
ATOM 926  O O   ? GLY A 1 115 ?  14.459  -9.837  -6.403 1.000 96.940 ? 115 GLY A O   1 
ATOM 927  N N   ? THR A 1 116 ?  14.573  -7.908  -5.174 1.000 97.880 ? 116 THR A N   1 
ATOM 928  C CA  ? THR A 1 116 ?  13.717  -8.417  -4.108 1.000 97.880 ? 116 THR A CA  1 
ATOM 929  C C   ? THR A 1 116 ?  12.289  -8.612  -4.608 1.000 97.880 ? 116 THR A C   1 
ATOM 930  C CB  ? THR A 1 116 ?  13.713  -7.469  -2.894 1.000 97.880 ? 116 THR A CB  1 
ATOM 931  O O   ? THR A 1 116 ?  11.716  -7.717  -5.232 1.000 97.880 ? 116 THR A O   1 
ATOM 932  C CG2 ? THR A 1 116 ?  12.851  -8.024  -1.766 1.000 97.880 ? 116 THR A CG2 1 
ATOM 933  O OG1 ? THR A 1 116 ?  15.055  -7.305  -2.419 1.000 97.880 ? 116 THR A OG1 1 
ATOM 934  N N   ? TRP A 1 117 ?  11.706  -9.788  -4.278 1.000 97.260 ? 117 TRP A N   1 
ATOM 935  C CA  ? TRP A 1 117 ?  10.329 -10.069  -4.672 1.000 97.260 ? 117 TRP A CA  1 
ATOM 936  C C   ? TRP A 1 117 ?   9.346  -9.516  -3.645 1.000 97.260 ? 117 TRP A C   1 
ATOM 937  C CB  ? TRP A 1 117 ?  10.114 -11.575  -4.843 1.000 97.260 ? 117 TRP A CB  1 
ATOM 938  O O   ? TRP A 1 117 ?   9.519  -9.715  -2.441 1.000 97.260 ? 117 TRP A O   1 
ATOM 939  C CG  ? TRP A 1 117 ?  10.649 -12.124  -6.132 1.000 97.260 ? 117 TRP A CG  1 
ATOM 940  C CD1 ? TRP A 1 117 ?  11.874 -12.693  -6.340 1.000 97.260 ? 117 TRP A CD1 1 
ATOM 941  C CD2 ? TRP A 1 117 ?   9.975 -12.151  -7.393 1.000 97.260 ? 117 TRP A CD2 1 
ATOM 942  C CE2 ? TRP A 1 117 ?  10.852 -12.752  -8.323 1.000 97.260 ? 117 TRP A CE2 1 
ATOM 943  C CE3 ? TRP A 1 117 ?   8.712 -11.725  -7.828 1.000 97.260 ? 117 TRP A CE3 1 
ATOM 944  N NE1 ? TRP A 1 117 ?  12.003 -13.073  -7.656 1.000 97.260 ? 117 TRP A NE1 1 
ATOM 945  C CH2 ? TRP A 1 117 ?   9.265 -12.512 -10.063 1.000 97.260 ? 117 TRP A CH2 1 
ATOM 946  C CZ2 ? TRP A 1 117 ?  10.505 -12.938  -9.664 1.000 97.260 ? 117 TRP A CZ2 1 
ATOM 947  C CZ3 ? TRP A 1 117 ?   8.370 -11.911  -9.163 1.000 97.260 ? 117 TRP A CZ3 1 
ATOM 948  N N   ? CYS A 1 118 ?   8.326  -8.917  -4.162 1.000 97.570 ? 118 CYS A N   1 
ATOM 949  C CA  ? CYS A 1 118 ?   7.331  -8.262  -3.321 1.000 97.570 ? 118 CYS A CA  1 
ATOM 950  C C   ? CYS A 1 118 ?   5.921  -8.538  -3.829 1.000 97.570 ? 118 CYS A C   1 
ATOM 951  C CB  ? CYS A 1 118 ?   7.578  -6.754  -3.273 1.000 97.570 ? 118 CYS A CB  1 
ATOM 952  O O   ? CYS A 1 118 ?   5.737  -8.920  -4.986 1.000 97.570 ? 118 CYS A O   1 
ATOM 953  S SG  ? CYS A 1 118 ?   9.224  -6.306  -2.680 1.000 97.570 ? 118 CYS A SG  1 
ATOM 954  N N   ? THR A 1 119 ?   5.036  -8.367  -2.916 1.000 96.930 ? 119 THR A N   1 
ATOM 955  C CA  ? THR A 1 119 ?   3.635  -8.565  -3.271 1.000 96.930 ? 119 THR A CA  1 
ATOM 956  C C   ? THR A 1 119 ?   2.841  -7.276  -3.079 1.000 96.930 ? 119 THR A C   1 
ATOM 957  C CB  ? THR A 1 119 ?   3.001  -9.692  -2.435 1.000 96.930 ? 119 THR A CB  1 
ATOM 958  O O   ? THR A 1 119 ?   2.922  -6.642  -2.024 1.000 96.930 ? 119 THR A O   1 
ATOM 959  C CG2 ? THR A 1 119 ?   1.534  -9.891  -2.803 1.000 96.930 ? 119 THR A CG2 1 
ATOM 960  O OG1 ? THR A 1 119 ?   3.712 -10.913  -2.672 1.000 96.930 ? 119 THR A OG1 1 
ATOM 961  N N   ? VAL A 1 120 ?   2.087  -6.932  -4.127 1.000 95.930 ? 120 VAL A N   1 
ATOM 962  C CA  ? VAL A 1 120 ?   1.124  -5.840  -4.028 1.000 95.930 ? 120 VAL A CA  1 
ATOM 963  C C   ? VAL A 1 120 ?  -0.292  -6.405  -3.951 1.000 95.930 ? 120 VAL A C   1 
ATOM 964  C CB  ? VAL A 1 120 ?   1.245  -4.866  -5.221 1.000 95.930 ? 120 VAL A CB  1 
ATOM 965  O O   ? VAL A 1 120 ?  -0.593  -7.429  -4.570 1.000 95.930 ? 120 VAL A O   1 
ATOM 966  C CG1 ? VAL A 1 120 ?   0.993  -5.594  -6.540 1.000 95.930 ? 120 VAL A CG1 1 
ATOM 967  C CG2 ? VAL A 1 120 ?   0.274  -3.698  -5.057 1.000 95.930 ? 120 VAL A CG2 1 
ATOM 968  N N   ? SER A 1 121 ?  -1.136  -5.800  -3.133 1.000 95.670 ? 121 SER A N   1 
ATOM 969  C CA  ? SER A 1 121 ?  -2.514  -6.255  -2.975 1.000 95.670 ? 121 SER A CA  1 
ATOM 970  C C   ? SER A 1 121 ?  -3.490  -5.084  -3.007 1.000 95.670 ? 121 SER A C   1 
ATOM 971  C CB  ? SER A 1 121 ?  -2.676  -7.029  -1.665 1.000 95.670 ? 121 SER A CB  1 
ATOM 972  O O   ? SER A 1 121 ?  -3.138  -3.965  -2.629 1.000 95.670 ? 121 SER A O   1 
ATOM 973  O OG  ? SER A 1 121 ?  -2.349  -6.211  -0.555 1.000 95.670 ? 121 SER A OG  1 
ATOM 974  N N   ? GLY A 1 122 ?  -4.706  -5.359  -3.556 1.000 94.590 ? 122 GLY A N   1 
ATOM 975  C CA  ? GLY A 1 122 ?  -5.720  -4.318  -3.620 1.000 94.590 ? 122 GLY A CA  1 
ATOM 976  C C   ? GLY A 1 122 ?  -6.932  -4.716  -4.441 1.000 94.590 ? 122 GLY A C   1 
ATOM 977  O O   ? GLY A 1 122 ?  -7.024  -5.851  -4.912 1.000 94.590 ? 122 GLY A O   1 
ATOM 978  N N   ? TRP A 1 123 ?  -7.923  -3.833  -4.514 1.000 92.390 ? 123 TRP A N   1 
ATOM 979  C CA  ? TRP A 1 123 ?  -9.182  -4.051  -5.220 1.000 92.390 ? 123 TRP A CA  1 
ATOM 980  C C   ? TRP A 1 123 ?  -9.311  -3.104  -6.408 1.000 92.390 ? 123 TRP A C   1 
ATOM 981  C CB  ? TRP A 1 123 ? -10.370  -3.865  -4.271 1.000 92.390 ? 123 TRP A CB  1 
ATOM 982  O O   ? TRP A 1 123 ? -10.417  -2.694  -6.766 1.000 92.390 ? 123 TRP A O   1 
ATOM 983  C CG  ? TRP A 1 123 ? -10.478  -4.924  -3.216 1.000 92.390 ? 123 TRP A CG  1 
ATOM 984  C CD1 ? TRP A 1 123 ? -11.181  -6.094  -3.292 1.000 92.390 ? 123 TRP A CD1 1 
ATOM 985  C CD2 ? TRP A 1 123 ?  -9.867  -4.907  -1.922 1.000 92.390 ? 123 TRP A CD2 1 
ATOM 986  C CE2 ? TRP A 1 123 ? -10.242  -6.100  -1.267 1.000 92.390 ? 123 TRP A CE2 1 
ATOM 987  C CE3 ? TRP A 1 123 ?  -9.036  -3.997  -1.254 1.000 92.390 ? 123 TRP A CE3 1 
ATOM 988  N NE1 ? TRP A 1 123 ? -11.043  -6.806  -2.123 1.000 92.390 ? 123 TRP A NE1 1 
ATOM 989  C CH2 ? TRP A 1 123 ?  -9.003  -5.500   0.659 1.000 92.390 ? 123 TRP A CH2 1 
ATOM 990  C CZ2 ? TRP A 1 123 ?  -9.814  -6.407   0.027 1.000 92.390 ? 123 TRP A CZ2 1 
ATOM 991  C CZ3 ? TRP A 1 123 ?  -8.612  -4.305   0.034 1.000 92.390 ? 123 TRP A CZ3 1 
ATOM 992  N N   ? GLY A 1 124 ?  -8.180  -2.706  -6.880 1.000 84.210 ? 124 GLY A N   1 
ATOM 993  C CA  ? GLY A 1 124 ?  -8.160  -1.775  -7.997 1.000 84.210 ? 124 GLY A CA  1 
ATOM 994  C C   ? GLY A 1 124 ?  -8.583  -2.408  -9.309 1.000 84.210 ? 124 GLY A C   1 
ATOM 995  O O   ? GLY A 1 124 ?  -8.956  -3.583  -9.346 1.000 84.210 ? 124 GLY A O   1 
ATOM 996  N N   ? ASN A 1 125 ?  -8.601  -1.690 -10.445 1.000 80.410 ? 125 ASN A N   1 
ATOM 997  C CA  ? ASN A 1 125 ?  -9.051  -2.047 -11.787 1.000 80.410 ? 125 ASN A CA  1 
ATOM 998  C C   ? ASN A 1 125 ?  -8.250  -3.216 -12.353 1.000 80.410 ? 125 ASN A C   1 
ATOM 999  C CB  ? ASN A 1 125 ?  -8.962  -0.839 -12.722 1.000 80.410 ? 125 ASN A CB  1 
ATOM 1000 O O   ? ASN A 1 125 ?  -7.028  -3.270 -12.199 1.000 80.410 ? 125 ASN A O   1 
ATOM 1001 C CG  ? ASN A 1 125 ?  -9.752  -1.032 -14.001 1.000 80.410 ? 125 ASN A CG  1 
ATOM 1002 N ND2 ? ASN A 1 125 ?  -9.390  -0.289 -15.040 1.000 80.410 ? 125 ASN A ND2 1 
ATOM 1003 O OD1 ? ASN A 1 125 ? -10.681  -1.843 -14.055 1.000 80.410 ? 125 ASN A OD1 1 
ATOM 1004 N N   ? LEU A 1 126 ?  -8.916  -4.262 -13.060 1.000 80.210 ? 126 LEU A N   1 
ATOM 1005 C CA  ? LEU A 1 126 ?  -8.286  -5.484 -13.549 1.000 80.210 ? 126 LEU A CA  1 
ATOM 1006 C C   ? LEU A 1 126 ?  -7.967  -5.373 -15.036 1.000 80.210 ? 126 LEU A C   1 
ATOM 1007 C CB  ? LEU A 1 126 ?  -9.193  -6.692 -13.299 1.000 80.210 ? 126 LEU A CB  1 
ATOM 1008 O O   ? LEU A 1 126 ?  -7.324  -6.258 -15.605 1.000 80.210 ? 126 LEU A O   1 
ATOM 1009 C CG  ? LEU A 1 126 ?  -9.503  -7.016 -11.837 1.000 80.210 ? 126 LEU A CG  1 
ATOM 1010 C CD1 ? LEU A 1 126 ? -10.397  -8.248 -11.745 1.000 80.210 ? 126 LEU A CD1 1 
ATOM 1011 C CD2 ? LEU A 1 126 ?  -8.213  -7.224 -11.050 1.000 80.210 ? 126 LEU A CD2 1 
ATOM 1012 N N   ? LEU A 1 127 ?  -8.437  -4.390 -15.699 1.000 73.220 ? 127 LEU A N   1 
ATOM 1013 C CA  ? LEU A 1 127 ?  -8.318  -4.313 -17.151 1.000 73.220 ? 127 LEU A CA  1 
ATOM 1014 C C   ? LEU A 1 127 ?  -7.367  -3.193 -17.560 1.000 73.220 ? 127 LEU A C   1 
ATOM 1015 C CB  ? LEU A 1 127 ?  -9.691  -4.092 -17.790 1.000 73.220 ? 127 LEU A CB  1 
ATOM 1016 O O   ? LEU A 1 127 ?  -7.216  -2.206 -16.836 1.000 73.220 ? 127 LEU A O   1 
ATOM 1017 C CG  ? LEU A 1 127 ? -10.748  -5.162 -17.515 1.000 73.220 ? 127 LEU A CG  1 
ATOM 1018 C CD1 ? LEU A 1 127 ? -12.085  -4.758 -18.127 1.000 73.220 ? 127 LEU A CD1 1 
ATOM 1019 C CD2 ? LEU A 1 127 ? -10.294  -6.514 -18.055 1.000 73.220 ? 127 LEU A CD2 1 
ATOM 1020 N N   ? THR A 1 128 ?  -6.596  -3.381 -18.678 1.000 69.800 ? 128 THR A N   1 
ATOM 1021 C CA  ? THR A 1 128 ?  -5.728  -2.385 -19.298 1.000 69.800 ? 128 THR A CA  1 
ATOM 1022 C C   ? THR A 1 128 ?  -6.554  -1.303 -19.988 1.000 69.800 ? 128 THR A C   1 
ATOM 1023 C CB  ? THR A 1 128 ?  -4.774  -3.034 -20.318 1.000 69.800 ? 128 THR A CB  1 
ATOM 1024 O O   ? THR A 1 128 ?  -6.167  -0.132 -19.998 1.000 69.800 ? 128 THR A O   1 
ATOM 1025 C CG2 ? THR A 1 128 ?  -3.726  -3.895 -19.620 1.000 69.800 ? 128 THR A CG2 1 
ATOM 1026 O OG1 ? THR A 1 128 ?  -5.530  -3.856 -21.216 1.000 69.800 ? 128 THR A OG1 1 
ATOM 1027 N N   ? ASN A 1 129 ?  -7.695  -1.674 -20.573 1.000 70.810 ? 129 ASN A N   1 
ATOM 1028 C CA  ? ASN A 1 129 ?  -8.738  -0.828 -21.144 1.000 70.810 ? 129 ASN A CA  1 
ATOM 1029 C C   ? ASN A 1 129 ? -10.111  -1.171 -20.575 1.000 70.810 ? 129 ASN A C   1 
ATOM 1030 C CB  ? ASN A 1 129 ?  -8.750  -0.948 -22.670 1.000 70.810 ? 129 ASN A CB  1 
ATOM 1031 O O   ? ASN A 1 129 ? -10.436  -2.345 -20.391 1.000 70.810 ? 129 ASN A O   1 
ATOM 1032 C CG  ? ASN A 1 129 ?  -9.563   0.145 -23.335 1.000 70.810 ? 129 ASN A CG  1 
ATOM 1033 N ND2 ? ASN A 1 129 ?  -9.706   0.060 -24.652 1.000 70.810 ? 129 ASN A ND2 1 
ATOM 1034 O OD1 ? ASN A 1 129 ? -10.057   1.060 -22.670 1.000 70.810 ? 129 ASN A OD1 1 
ATOM 1035 N N   ? GLY A 1 130 ? -10.917  -0.117 -20.084 1.000 75.960 ? 130 GLY A N   1 
ATOM 1036 C CA  ? GLY A 1 130 ? -12.200  -0.325 -19.430 1.000 75.960 ? 130 GLY A CA  1 
ATOM 1037 C C   ? GLY A 1 130 ? -12.103  -0.336 -17.916 1.000 75.960 ? 130 GLY A C   1 
ATOM 1038 O O   ? GLY A 1 130 ? -11.060   0.003 -17.353 1.000 75.960 ? 130 GLY A O   1 
ATOM 1039 N N   ? VAL A 1 131 ? -13.263  -0.672 -17.214 1.000 77.040 ? 131 VAL A N   1 
ATOM 1040 C CA  ? VAL A 1 131 ? -13.299  -0.714 -15.756 1.000 77.040 ? 131 VAL A CA  1 
ATOM 1041 C C   ? VAL A 1 131 ? -13.834  -2.066 -15.290 1.000 77.040 ? 131 VAL A C   1 
ATOM 1042 C CB  ? VAL A 1 131 ? -14.162   0.429 -15.176 1.000 77.040 ? 131 VAL A CB  1 
ATOM 1043 O O   ? VAL A 1 131 ? -14.912  -2.492 -15.711 1.000 77.040 ? 131 VAL A O   1 
ATOM 1044 C CG1 ? VAL A 1 131 ? -14.222   0.341 -13.652 1.000 77.040 ? 131 VAL A CG1 1 
ATOM 1045 C CG2 ? VAL A 1 131 ? -13.614   1.786 -15.614 1.000 77.040 ? 131 VAL A CG2 1 
ATOM 1046 N N   ? SER A 1 132 ? -13.001  -2.799 -14.528 1.000 82.520 ? 132 SER A N   1 
ATOM 1047 C CA  ? SER A 1 132 ? -13.425  -4.035 -13.879 1.000 82.520 ? 132 SER A CA  1 
ATOM 1048 C C   ? SER A 1 132 ? -12.859  -4.141 -12.466 1.000 82.520 ? 132 SER A C   1 
ATOM 1049 C CB  ? SER A 1 132 ? -12.991  -5.249 -14.702 1.000 82.520 ? 132 SER A CB  1 
ATOM 1050 O O   ? SER A 1 132 ? -11.703  -4.528 -12.282 1.000 82.520 ? 132 SER A O   1 
ATOM 1051 O OG  ? SER A 1 132 ? -13.448  -6.451 -14.105 1.000 82.520 ? 132 SER A OG  1 
ATOM 1052 N N   ? TYR A 1 133 ? -13.693  -3.690 -11.525 1.000 86.150 ? 133 TYR A N   1 
ATOM 1053 C CA  ? TYR A 1 133 ? -13.285  -3.813 -10.130 1.000 86.150 ? 133 TYR A CA  1 
ATOM 1054 C C   ? TYR A 1 133 ? -13.598  -5.204  -9.591 1.000 86.150 ? 133 TYR A C   1 
ATOM 1055 C CB  ? TYR A 1 133 ? -13.979  -2.752  -9.271 1.000 86.150 ? 133 TYR A CB  1 
ATOM 1056 O O   ? TYR A 1 133 ? -14.750  -5.642  -9.617 1.000 86.150 ? 133 TYR A O   1 
ATOM 1057 C CG  ? TYR A 1 133 ? -13.545  -1.340  -9.582 1.000 86.150 ? 133 TYR A CG  1 
ATOM 1058 C CD1 ? TYR A 1 133 ? -12.220  -0.945  -9.414 1.000 86.150 ? 133 TYR A CD1 1 
ATOM 1059 C CD2 ? TYR A 1 133 ? -14.459  -0.399 -10.043 1.000 86.150 ? 133 TYR A CD2 1 
ATOM 1060 C CE1 ? TYR A 1 133 ? -11.816   0.356  -9.697 1.000 86.150 ? 133 TYR A CE1 1 
ATOM 1061 C CE2 ? TYR A 1 133 ? -14.066   0.905 -10.330 1.000 86.150 ? 133 TYR A CE2 1 
ATOM 1062 O OH  ? TYR A 1 133 ? -12.351   2.561 -10.436 1.000 86.150 ? 133 TYR A OH  1 
ATOM 1063 C CZ  ? TYR A 1 133 ? -12.745   1.272 -10.154 1.000 86.150 ? 133 TYR A CZ  1 
ATOM 1064 N N   ? PRO A 1 134 ? -12.534  -5.946  -9.185 1.000 89.280 ? 134 PRO A N   1 
ATOM 1065 C CA  ? PRO A 1 134 ? -12.777  -7.293  -8.664 1.000 89.280 ? 134 PRO A CA  1 
ATOM 1066 C C   ? PRO A 1 134 ? -13.549  -7.286  -7.346 1.000 89.280 ? 134 PRO A C   1 
ATOM 1067 C CB  ? PRO A 1 134 ? -11.367  -7.855  -8.468 1.000 89.280 ? 134 PRO A CB  1 
ATOM 1068 O O   ? PRO A 1 134 ? -13.418  -6.348  -6.556 1.000 89.280 ? 134 PRO A O   1 
ATOM 1069 C CG  ? PRO A 1 134 ? -10.522  -6.664  -8.151 1.000 89.280 ? 134 PRO A CG  1 
ATOM 1070 C CD  ? PRO A 1 134 ? -11.020  -5.498  -8.955 1.000 89.280 ? 134 PRO A CD  1 
ATOM 1071 N N   ? LYS A 1 135 ? -14.423  -8.250  -7.176 1.000 92.050 ? 135 LYS A N   1 
ATOM 1072 C CA  ? LYS A 1 135 ? -15.122  -8.402  -5.903 1.000 92.050 ? 135 LYS A CA  1 
ATOM 1073 C C   ? LYS A 1 135 ? -14.171  -8.872  -4.806 1.000 92.050 ? 135 LYS A C   1 
ATOM 1074 C CB  ? LYS A 1 135 ? -16.286  -9.384  -6.044 1.000 92.050 ? 135 LYS A CB  1 
ATOM 1075 O O   ? LYS A 1 135 ? -14.284  -8.446  -3.655 1.000 92.050 ? 135 LYS A O   1 
ATOM 1076 C CG  ? LYS A 1 135 ? -17.375  -8.920  -7.001 1.000 92.050 ? 135 LYS A CG  1 
ATOM 1077 C CD  ? LYS A 1 135 ? -18.478  -9.961  -7.139 1.000 92.050 ? 135 LYS A CD  1 
ATOM 1078 C CE  ? LYS A 1 135 ? -19.542  -9.521  -8.136 1.000 92.050 ? 135 LYS A CE  1 
ATOM 1079 N NZ  ? LYS A 1 135 ? -20.584 -10.572  -8.334 1.000 92.050 ? 135 LYS A NZ  1 
ATOM 1080 N N   ? ALA A 1 136 ? -13.255  -9.734  -5.234 1.000 94.850 ? 136 ALA A N   1 
ATOM 1081 C CA  ? ALA A 1 136 ? -12.304 -10.307  -4.285 1.000 94.850 ? 136 ALA A CA  1 
ATOM 1082 C C   ? ALA A 1 136 ? -10.945  -9.622  -4.389 1.000 94.850 ? 136 ALA A C   1 
ATOM 1083 C CB  ? ALA A 1 136 ? -12.159 -11.809  -4.518 1.000 94.850 ? 136 ALA A CB  1 
ATOM 1084 O O   ? ALA A 1 136 ? -10.585  -9.101  -5.447 1.000 94.850 ? 136 ALA A O   1 
ATOM 1085 N N   ? LEU A 1 137 ? -10.209  -9.640  -3.267 1.000 95.260 ? 137 LEU A N   1 
ATOM 1086 C CA  ? LEU A 1 137 ?  -8.870  -9.068  -3.180 1.000 95.260 ? 137 LEU A CA  1 
ATOM 1087 C C   ? LEU A 1 137 ?  -7.937  -9.711  -4.200 1.000 95.260 ? 137 LEU A C   1 
ATOM 1088 C CB  ? LEU A 1 137 ?  -8.302  -9.246  -1.769 1.000 95.260 ? 137 LEU A CB  1 
ATOM 1089 O O   ? LEU A 1 137 ?  -7.904 -10.936  -4.332 1.000 95.260 ? 137 LEU A O   1 
ATOM 1090 C CG  ? LEU A 1 137 ?  -6.973  -8.547  -1.480 1.000 95.260 ? 137 LEU A CG  1 
ATOM 1091 C CD1 ? LEU A 1 137 ?  -7.137  -7.034  -1.576 1.000 95.260 ? 137 LEU A CD1 1 
ATOM 1092 C CD2 ? LEU A 1 137 ?  -6.446  -8.947  -0.106 1.000 95.260 ? 137 LEU A CD2 1 
ATOM 1093 N N   ? GLN A 1 138 ?  -7.207  -8.761  -4.892 1.000 95.810 ? 138 GLN A N   1 
ATOM 1094 C CA  ? GLN A 1 138 ?  -6.250  -9.207  -5.900 1.000 95.810 ? 138 GLN A CA  1 
ATOM 1095 C C   ? GLN A 1 138 ?  -4.815  -9.043  -5.407 1.000 95.810 ? 138 GLN A C   1 
ATOM 1096 C CB  ? GLN A 1 138 ?  -6.447  -8.436  -7.206 1.000 95.810 ? 138 GLN A CB  1 
ATOM 1097 O O   ? GLN A 1 138 ?  -4.520  -8.131  -4.632 1.000 95.810 ? 138 GLN A O   1 
ATOM 1098 C CG  ? GLN A 1 138 ?  -7.841  -8.582  -7.802 1.000 95.810 ? 138 GLN A CG  1 
ATOM 1099 C CD  ? GLN A 1 138 ?  -8.168 -10.012  -8.188 1.000 95.810 ? 138 GLN A CD  1 
ATOM 1100 N NE2 ? GLN A 1 138 ?  -9.275 -10.529  -7.667 1.000 95.810 ? 138 GLN A NE2 1 
ATOM 1101 O OE1 ? GLN A 1 138 ?  -7.432 -10.647  -8.950 1.000 95.810 ? 138 GLN A OE1 1 
ATOM 1102 N N   ? CYS A 1 139 ?  -3.893  -9.980  -5.894 1.000 95.450 ? 139 CYS A N   1 
ATOM 1103 C CA  ? CYS A 1 139 ?  -2.465  -9.915  -5.604 1.000 95.450 ? 139 CYS A CA  1 
ATOM 1104 C C   ? CYS A 1 139 ?  -1.644 -10.015  -6.884 1.000 95.450 ? 139 CYS A C   1 
ATOM 1105 C CB  ? CYS A 1 139 ?  -2.062 -11.032  -4.641 1.000 95.450 ? 139 CYS A CB  1 
ATOM 1106 O O   ? CYS A 1 139 ?  -2.096 -10.594  -7.873 1.000 95.450 ? 139 CYS A O   1 
ATOM 1107 S SG  ? CYS A 1 139 ?  -2.759 -10.850  -2.984 1.000 95.450 ? 139 CYS A SG  1 
ATOM 1108 N N   ? LEU A 1 140 ?  -0.430  -9.394  -6.711 1.000 94.310 ? 140 LEU A N   1 
ATOM 1109 C CA  ? LEU A 1 140 ?   0.546  -9.465  -7.793 1.000 94.310 ? 140 LEU A CA  1 
ATOM 1110 C C   ? LEU A 1 140 ?   1.968  -9.489  -7.242 1.000 94.310 ? 140 LEU A C   1 
ATOM 1111 C CB  ? LEU A 1 140 ?   0.376  -8.280  -8.747 1.000 94.310 ? 140 LEU A CB  1 
ATOM 1112 O O   ? LEU A 1 140 ?   2.365  -8.591  -6.497 1.000 94.310 ? 140 LEU A O   1 
ATOM 1113 C CG  ? LEU A 1 140 ?   1.439  -8.129  -9.836 1.000 94.310 ? 140 LEU A CG  1 
ATOM 1114 C CD1 ? LEU A 1 140 ?   1.413  -9.332 -10.774 1.000 94.310 ? 140 LEU A CD1 1 
ATOM 1115 C CD2 ? LEU A 1 140 ?   1.228  -6.834 -10.614 1.000 94.310 ? 140 LEU A CD2 1 
ATOM 1116 N N   ? ASP A 1 141 ?   2.690 -10.503  -7.645 1.000 95.260 ? 141 ASP A N   1 
ATOM 1117 C CA  ? ASP A 1 141 ?   4.094 -10.591  -7.256 1.000 95.260 ? 141 ASP A CA  1 
ATOM 1118 C C   ? ASP A 1 141 ?   4.997  -9.952  -8.309 1.000 95.260 ? 141 ASP A C   1 
ATOM 1119 C CB  ? ASP A 1 141 ?   4.499 -12.050  -7.032 1.000 95.260 ? 141 ASP A CB  1 
ATOM 1120 O O   ? ASP A 1 141 ?   4.852 -10.219  -9.504 1.000 95.260 ? 141 ASP A O   1 
ATOM 1121 C CG  ? ASP A 1 141 ?   3.760 -12.699  -5.875 1.000 95.260 ? 141 ASP A CG  1 
ATOM 1122 O OD1 ? ASP A 1 141 ?   3.439 -12.002  -4.889 1.000 95.260 ? 141 ASP A OD1 1 
ATOM 1123 O OD2 ? ASP A 1 141 ?   3.499 -13.919  -5.950 1.000 95.260 ? 141 ASP A OD2 1 
ATOM 1124 N N   ? GLN A 1 142 ?   5.915  -9.147  -7.757 1.000 95.320 ? 142 GLN A N   1 
ATOM 1125 C CA  ? GLN A 1 142 ?   6.813  -8.441  -8.664 1.000 95.320 ? 142 GLN A CA  1 
ATOM 1126 C C   ? GLN A 1 142 ?   8.123  -8.080  -7.971 1.000 95.320 ? 142 GLN A C   1 
ATOM 1127 C CB  ? GLN A 1 142 ?   6.142  -7.179  -9.210 1.000 95.320 ? 142 GLN A CB  1 
ATOM 1128 O O   ? GLN A 1 142 ?   8.164  -7.931  -6.748 1.000 95.320 ? 142 GLN A O   1 
ATOM 1129 C CG  ? GLN A 1 142 ?   5.769  -6.167  -8.134 1.000 95.320 ? 142 GLN A CG  1 
ATOM 1130 C CD  ? GLN A 1 142 ?   4.878  -5.056  -8.657 1.000 95.320 ? 142 GLN A CD  1 
ATOM 1131 N NE2 ? GLN A 1 142 ?   4.379  -4.221  -7.752 1.000 95.320 ? 142 GLN A NE2 1 
ATOM 1132 O OE1 ? GLN A 1 142 ?   4.641  -4.949  -9.865 1.000 95.320 ? 142 GLN A OE1 1 
ATOM 1133 N N   ? PRO A 1 143 ?   9.215  -7.973  -8.817 1.000 96.760 ? 143 PRO A N   1 
ATOM 1134 C CA  ? PRO A 1 143 ?  10.511  -7.611  -8.237 1.000 96.760 ? 143 PRO A CA  1 
ATOM 1135 C C   ? PRO A 1 143 ?  10.705  -6.101  -8.123 1.000 96.760 ? 143 PRO A C   1 
ATOM 1136 C CB  ? PRO A 1 143 ?  11.517  -8.219  -9.217 1.000 96.760 ? 143 PRO A CB  1 
ATOM 1137 O O   ? PRO A 1 143 ?  10.125  -5.340  -8.901 1.000 96.760 ? 143 PRO A O   1 
ATOM 1138 C CG  ? PRO A 1 143 ?  10.852  -8.130 -10.553 1.000 96.760 ? 143 PRO A CG  1 
ATOM 1139 C CD  ? PRO A 1 143 ?   9.386  -8.399 -10.374 1.000 96.760 ? 143 PRO A CD  1 
ATOM 1140 N N   ? ILE A 1 144 ?  11.585  -5.783  -7.198 1.000 97.560 ? 144 ILE A N   1 
ATOM 1141 C CA  ? ILE A 1 144 ?  12.046  -4.400  -7.150 1.000 97.560 ? 144 ILE A CA  1 
ATOM 1142 C C   ? ILE A 1 144 ?  13.002  -4.134  -8.310 1.000 97.560 ? 144 ILE A C   1 
ATOM 1143 C CB  ? ILE A 1 144 ?  12.734  -4.080  -5.804 1.000 97.560 ? 144 ILE A CB  1 
ATOM 1144 O O   ? ILE A 1 144 ?  13.896  -4.938  -8.583 1.000 97.560 ? 144 ILE A O   1 
ATOM 1145 C CG1 ? ILE A 1 144 ?  11.747  -4.257  -4.644 1.000 97.560 ? 144 ILE A CG1 1 
ATOM 1146 C CG2 ? ILE A 1 144 ?  13.314  -2.663  -5.818 1.000 97.560 ? 144 ILE A CG2 1 
ATOM 1147 C CD1 ? ILE A 1 144 ?  10.570  -3.292  -4.680 1.000 97.560 ? 144 ILE A CD1 1 
ATOM 1148 N N   ? ILE A 1 145 ?  12.750  -2.950  -8.913 1.000 95.890 ? 145 ILE A N   1 
ATOM 1149 C CA  ? ILE A 1 145 ?  13.611  -2.503 -10.002 1.000 95.890 ? 145 ILE A CA  1 
ATOM 1150 C C   ? ILE A 1 145 ?  14.668  -1.542  -9.463 1.000 95.890 ? 145 ILE A C   1 
ATOM 1151 C CB  ? ILE A 1 145 ?  12.796  -1.828 -11.128 1.000 95.890 ? 145 ILE A CB  1 
ATOM 1152 O O   ? ILE A 1 145 ?  14.395  -0.757  -8.552 1.000 95.890 ? 145 ILE A O   1 
ATOM 1153 C CG1 ? ILE A 1 145 ?  11.773  -2.810 -11.710 1.000 95.890 ? 145 ILE A CG1 1 
ATOM 1154 C CG2 ? ILE A 1 145 ?  13.725  -1.292 -12.221 1.000 95.890 ? 145 ILE A CG2 1 
ATOM 1155 C CD1 ? ILE A 1 145 ?  10.883  -2.210 -12.789 1.000 95.890 ? 145 ILE A CD1 1 
ATOM 1156 N N   ? SER A 1 146 ?  15.835  -1.603 -10.148 1.000 96.820 ? 146 SER A N   1 
ATOM 1157 C CA  ? SER A 1 146 ?  16.903  -0.720  -9.689 1.000 96.820 ? 146 SER A CA  1 
ATOM 1158 C C   ? SER A 1 146 ?  16.535   0.745  -9.897 1.000 96.820 ? 146 SER A C   1 
ATOM 1159 C CB  ? SER A 1 146 ?  18.210  -1.035 -10.417 1.000 96.820 ? 146 SER A CB  1 
ATOM 1160 O O   ? SER A 1 146 ?  15.828   1.084 -10.848 1.000 96.820 ? 146 SER A O   1 
ATOM 1161 O OG  ? SER A 1 146 ?  18.141  -0.629 -11.773 1.000 96.820 ? 146 SER A OG  1 
ATOM 1162 N N   ? ASP A 1 147 ?  17.107   1.636  -9.100 1.000 95.990 ? 147 ASP A N   1 
ATOM 1163 C CA  ? ASP A 1 147 ?  16.879   3.072  -9.236 1.000 95.990 ? 147 ASP A CA  1 
ATOM 1164 C C   ? ASP A 1 147 ?  17.325   3.572 -10.608 1.000 95.990 ? 147 ASP A C   1 
ATOM 1165 C CB  ? ASP A 1 147 ?  17.612   3.838  -8.133 1.000 95.990 ? 147 ASP A CB  1 
ATOM 1166 O O   ? ASP A 1 147 ?  16.675   4.434 -11.202 1.000 95.990 ? 147 ASP A O   1 
ATOM 1167 C CG  ? ASP A 1 147 ?  16.896   3.779  -6.794 1.000 95.990 ? 147 ASP A CG  1 
ATOM 1168 O OD1 ? ASP A 1 147 ?  15.859   3.091  -6.687 1.000 95.990 ? 147 ASP A OD1 1 
ATOM 1169 O OD2 ? ASP A 1 147 ?  17.373   4.430  -5.839 1.000 95.990 ? 147 ASP A OD2 1 
ATOM 1170 N N   ? ASP A 1 148 ?  18.439   3.027 -11.106 1.000 95.970 ? 148 ASP A N   1 
ATOM 1171 C CA  ? ASP A 1 148 ?  18.954   3.423 -12.413 1.000 95.970 ? 148 ASP A CA  1 
ATOM 1172 C C   ? ASP A 1 148 ?  17.946   3.113 -13.517 1.000 95.970 ? 148 ASP A C   1 
ATOM 1173 C CB  ? ASP A 1 148 ?  20.283   2.722 -12.702 1.000 95.970 ? 148 ASP A CB  1 
ATOM 1174 O O   ? ASP A 1 148 ?  17.681   3.955 -14.378 1.000 95.970 ? 148 ASP A O   1 
ATOM 1175 C CG  ? ASP A 1 148 ?  20.885   3.121 -14.037 1.000 95.970 ? 148 ASP A CG  1 
ATOM 1176 O OD1 ? ASP A 1 148 ?  21.280   4.295 -14.202 1.000 95.970 ? 148 ASP A OD1 1 
ATOM 1177 O OD2 ? ASP A 1 148 ?  20.963   2.253 -14.934 1.000 95.970 ? 148 ASP A OD2 1 
ATOM 1178 N N   ? GLN A 1 149 ?  17.463   1.933 -13.457 1.000 95.190 ? 149 GLN A N   1 
ATOM 1179 C CA  ? GLN A 1 149 ?  16.460   1.547 -14.443 1.000 95.190 ? 149 GLN A CA  1 
ATOM 1180 C C   ? GLN A 1 149 ?  15.215   2.422 -14.332 1.000 95.190 ? 149 GLN A C   1 
ATOM 1181 C CB  ? GLN A 1 149 ?  16.083   0.074 -14.278 1.000 95.190 ? 149 GLN A CB  1 
ATOM 1182 O O   ? GLN A 1 149 ?  14.643   2.828 -15.346 1.000 95.190 ? 149 GLN A O   1 
ATOM 1183 C CG  ? GLN A 1 149 ?  17.154  -0.893 -14.765 1.000 95.190 ? 149 GLN A CG  1 
ATOM 1184 C CD  ? GLN A 1 149 ?  16.774  -2.346 -14.551 1.000 95.190 ? 149 GLN A CD  1 
ATOM 1185 N NE2 ? GLN A 1 149 ?  16.819  -3.135 -15.619 1.000 95.190 ? 149 GLN A NE2 1 
ATOM 1186 O OE1 ? GLN A 1 149 ?  16.443  -2.757 -13.434 1.000 95.190 ? 149 GLN A OE1 1 
ATOM 1187 N N   ? CYS A 1 150 ?  14.829   2.737 -13.143 1.000 94.790 ? 150 CYS A N   1 
ATOM 1188 C CA  ? CYS A 1 150 ?  13.656   3.574 -12.915 1.000 94.790 ? 150 CYS A CA  1 
ATOM 1189 C C   ? CYS A 1 150 ?  13.898   4.996 -13.407 1.000 94.790 ? 150 CYS A C   1 
ATOM 1190 C CB  ? CYS A 1 150 ?  13.292   3.594 -11.431 1.000 94.790 ? 150 CYS A CB  1 
ATOM 1191 O O   ? CYS A 1 150 ?  13.017   5.605 -14.017 1.000 94.790 ? 150 CYS A O   1 
ATOM 1192 S SG  ? CYS A 1 150 ?  12.362   2.143 -10.891 1.000 94.790 ? 150 CYS A SG  1 
ATOM 1193 N N   ? ARG A 1 151 ?  14.989   5.496 -13.241 1.000 95.470 ? 151 ARG A N   1 
ATOM 1194 C CA  ? ARG A 1 151 ?  15.346   6.834 -13.703 1.000 95.470 ? 151 ARG A CA  1 
ATOM 1195 C C   ? ARG A 1 151 ?  15.344   6.905 -15.226 1.000 95.470 ? 151 ARG A C   1 
ATOM 1196 C CB  ? ARG A 1 151 ?  16.717   7.242 -13.161 1.000 95.470 ? 151 ARG A CB  1 
ATOM 1197 O O   ? ARG A 1 151 ?  14.986   7.934 -15.804 1.000 95.470 ? 151 ARG A O   1 
ATOM 1198 C CG  ? ARG A 1 151 ?  16.697   7.688 -11.708 1.000 95.470 ? 151 ARG A CG  1 
ATOM 1199 C CD  ? ARG A 1 151 ?  18.064   8.177 -11.248 1.000 95.470 ? 151 ARG A CD  1 
ATOM 1200 N NE  ? ARG A 1 151 ?  18.185   8.151  -9.794 1.000 95.470 ? 151 ARG A NE  1 
ATOM 1201 N NH1 ? ARG A 1 151 ?  20.229   7.076  -9.775 1.000 95.470 ? 151 ARG A NH1 1 
ATOM 1202 N NH2 ? ARG A 1 151 ?  19.218   7.659  -7.802 1.000 95.470 ? 151 ARG A NH2 1 
ATOM 1203 C CZ  ? ARG A 1 151 ?  19.211   7.629  -9.127 1.000 95.470 ? 151 ARG A CZ  1 
ATOM 1204 N N   ? ARG A 1 152 ?  15.804   5.805 -15.830 1.000 95.070 ? 152 ARG A N   1 
ATOM 1205 C CA  ? ARG A 1 152 ?  15.778   5.741 -17.287 1.000 95.070 ? 152 ARG A CA  1 
ATOM 1206 C C   ? ARG A 1 152 ?  14.345   5.719 -17.809 1.000 95.070 ? 152 ARG A C   1 
ATOM 1207 C CB  ? ARG A 1 152 ?  16.537   4.509 -17.785 1.000 95.070 ? 152 ARG A CB  1 
ATOM 1208 O O   ? ARG A 1 152 ?  14.044   6.326 -18.839 1.000 95.070 ? 152 ARG A O   1 
ATOM 1209 C CG  ? ARG A 1 152 ?  18.049   4.643 -17.706 1.000 95.070 ? 152 ARG A CG  1 
ATOM 1210 C CD  ? ARG A 1 152 ?  18.755   3.435 -18.306 1.000 95.070 ? 152 ARG A CD  1 
ATOM 1211 N NE  ? ARG A 1 152 ?  19.301   2.562 -17.272 1.000 95.070 ? 152 ARG A NE  1 
ATOM 1212 N NH1 ? ARG A 1 152 ?  20.163   1.008 -18.748 1.000 95.070 ? 152 ARG A NH1 1 
ATOM 1213 N NH2 ? ARG A 1 152 ?  20.413   0.710 -16.489 1.000 95.070 ? 152 ARG A NH2 1 
ATOM 1214 C CZ  ? ARG A 1 152 ?  19.958   1.429 -17.505 1.000 95.070 ? 152 ARG A CZ  1 
ATOM 1215 N N   ? ALA A 1 153 ?  13.530   5.051 -16.991 1.000 93.550 ? 153 ALA A N   1 
ATOM 1216 C CA  ? ALA A 1 153 ?  12.130   4.943 -17.394 1.000 93.550 ? 153 ALA A CA  1 
ATOM 1217 C C   ? ALA A 1 153 ?  11.389   6.256 -17.158 1.000 93.550 ? 153 ALA A C   1 
ATOM 1218 C CB  ? ALA A 1 153 ?  11.445   3.806 -16.639 1.000 93.550 ? 153 ALA A CB  1 
ATOM 1219 O O   ? ALA A 1 153 ?  10.491   6.615 -17.923 1.000 93.550 ? 153 ALA A O   1 
ATOM 1220 N N   ? TYR A 1 154 ?  11.871   7.015 -16.077 1.000 93.350 ? 154 TYR A N   1 
ATOM 1221 C CA  ? TYR A 1 154 ?  11.215   8.252 -15.667 1.000 93.350 ? 154 TYR A CA  1 
ATOM 1222 C C   ? TYR A 1 154 ?  12.241   9.332 -15.343 1.000 93.350 ? 154 TYR A C   1 
ATOM 1223 C CB  ? TYR A 1 154 ?  10.314   8.006 -14.453 1.000 93.350 ? 154 TYR A CB  1 
ATOM 1224 O O   ? TYR A 1 154 ?  12.400   9.717 -14.182 1.000 93.350 ? 154 TYR A O   1 
ATOM 1225 C CG  ? TYR A 1 154 ?   9.307   6.901 -14.659 1.000 93.350 ? 154 TYR A CG  1 
ATOM 1226 C CD1 ? TYR A 1 154 ?   8.246   7.056 -15.549 1.000 93.350 ? 154 TYR A CD1 1 
ATOM 1227 C CD2 ? TYR A 1 154 ?   9.412   5.702 -13.964 1.000 93.350 ? 154 TYR A CD2 1 
ATOM 1228 C CE1 ? TYR A 1 154 ?   7.314   6.041 -15.741 1.000 93.350 ? 154 TYR A CE1 1 
ATOM 1229 C CE2 ? TYR A 1 154 ?   8.486   4.680 -14.147 1.000 93.350 ? 154 TYR A CE2 1 
ATOM 1230 O OH  ? TYR A 1 154 ?   6.523   3.850 -15.222 1.000 93.350 ? 154 TYR A OH  1 
ATOM 1231 C CZ  ? TYR A 1 154 ?   7.443   4.858 -15.037 1.000 93.350 ? 154 TYR A CZ  1 
ATOM 1232 N N   ? PRO A 1 155 ?  13.074   9.929 -16.150 1.000 90.820 ? 155 PRO A N   1 
ATOM 1233 C CA  ? PRO A 1 155 ?  14.250  10.774 -15.930 1.000 90.820 ? 155 PRO A CA  1 
ATOM 1234 C C   ? PRO A 1 155 ?  13.912  12.080 -15.214 1.000 90.820 ? 155 PRO A C   1 
ATOM 1235 C CB  ? PRO A 1 155 ?  14.760  11.044 -17.347 1.000 90.820 ? 155 PRO A CB  1 
ATOM 1236 O O   ? PRO A 1 155 ?  14.687  12.547 -14.376 1.000 90.820 ? 155 PRO A O   1 
ATOM 1237 C CG  ? PRO A 1 155 ?  14.196   9.935 -18.175 1.000 90.820 ? 155 PRO A CG  1 
ATOM 1238 C CD  ? PRO A 1 155 ?  12.928   9.455 -17.528 1.000 90.820 ? 155 PRO A CD  1 
ATOM 1239 N N   ? TYR A 1 156 ?  12.717  12.626 -15.315 1.000 88.500 ? 156 TYR A N   1 
ATOM 1240 C CA  ? TYR A 1 156 ?  12.422  13.939 -14.753 1.000 88.500 ? 156 TYR A CA  1 
ATOM 1241 C C   ? TYR A 1 156 ?  11.422  13.829 -13.608 1.000 88.500 ? 156 TYR A C   1 
ATOM 1242 C CB  ? TYR A 1 156 ?  11.876  14.877 -15.833 1.000 88.500 ? 156 TYR A CB  1 
ATOM 1243 O O   ? TYR A 1 156 ?  11.205  14.793 -12.870 1.000 88.500 ? 156 TYR A O   1 
ATOM 1244 C CG  ? TYR A 1 156 ?  12.834  15.106 -16.978 1.000 88.500 ? 156 TYR A CG  1 
ATOM 1245 C CD1 ? TYR A 1 156 ?  14.026  15.800 -16.786 1.000 88.500 ? 156 TYR A CD1 1 
ATOM 1246 C CD2 ? TYR A 1 156 ?  12.548  14.629 -18.253 1.000 88.500 ? 156 TYR A CD2 1 
ATOM 1247 C CE1 ? TYR A 1 156 ?  14.910  16.015 -17.839 1.000 88.500 ? 156 TYR A CE1 1 
ATOM 1248 C CE2 ? TYR A 1 156 ?  13.424  14.838 -19.312 1.000 88.500 ? 156 TYR A CE2 1 
ATOM 1249 O OH  ? TYR A 1 156 ?  15.473  15.740 -20.141 1.000 88.500 ? 156 TYR A OH  1 
ATOM 1250 C CZ  ? TYR A 1 156 ?  14.601  15.530 -19.096 1.000 88.500 ? 156 TYR A CZ  1 
ATOM 1251 N N   ? TYR A 1 157 ?  10.948  12.651 -13.394 1.000 91.090 ? 157 TYR A N   1 
ATOM 1252 C CA  ? TYR A 1 157 ?   9.851  12.496 -12.444 1.000 91.090 ? 157 TYR A CA  1 
ATOM 1253 C C   ? TYR A 1 157 ?  10.273  11.634 -11.260 1.000 91.090 ? 157 TYR A C   1 
ATOM 1254 C CB  ? TYR A 1 157 ?   8.629  11.878 -13.130 1.000 91.090 ? 157 TYR A CB  1 
ATOM 1255 O O   ? TYR A 1 157 ?   9.720  11.759 -10.165 1.000 91.090 ? 157 TYR A O   1 
ATOM 1256 C CG  ? TYR A 1 157 ?   7.962  12.797 -14.125 1.000 91.090 ? 157 TYR A CG  1 
ATOM 1257 C CD1 ? TYR A 1 157 ?   7.220  13.896 -13.699 1.000 91.090 ? 157 TYR A CD1 1 
ATOM 1258 C CD2 ? TYR A 1 157 ?   8.073  12.568 -15.492 1.000 91.090 ? 157 TYR A CD2 1 
ATOM 1259 C CE1 ? TYR A 1 157 ?   6.602  14.745 -14.612 1.000 91.090 ? 157 TYR A CE1 1 
ATOM 1260 C CE2 ? TYR A 1 157 ?   7.459  13.410 -16.414 1.000 91.090 ? 157 TYR A CE2 1 
ATOM 1261 O OH  ? TYR A 1 157 ?   6.118  15.331 -16.873 1.000 91.090 ? 157 TYR A OH  1 
ATOM 1262 C CZ  ? TYR A 1 157 ?   6.728  14.494 -15.965 1.000 91.090 ? 157 TYR A CZ  1 
ATOM 1263 N N   ? PHE A 1 158 ?  11.366  10.832 -11.454 1.000 95.020 ? 158 PHE A N   1 
ATOM 1264 C CA  ? PHE A 1 158 ?  11.775   9.869 -10.438 1.000 95.020 ? 158 PHE A CA  1 
ATOM 1265 C C   ? PHE A 1 158 ?  12.728  10.511  -9.437 1.000 95.020 ? 158 PHE A C   1 
ATOM 1266 C CB  ? PHE A 1 158 ?  12.438   8.650 -11.087 1.000 95.020 ? 158 PHE A CB  1 
ATOM 1267 O O   ? PHE A 1 158 ?  13.737  11.103  -9.823 1.000 95.020 ? 158 PHE A O   1 
ATOM 1268 C CG  ? PHE A 1 158 ?  12.701   7.521 -10.129 1.000 95.020 ? 158 PHE A CG  1 
ATOM 1269 C CD1 ? PHE A 1 158 ?  13.983   7.285  -9.646 1.000 95.020 ? 158 PHE A CD1 1 
ATOM 1270 C CD2 ? PHE A 1 158 ?  11.667   6.694  -9.710 1.000 95.020 ? 158 PHE A CD2 1 
ATOM 1271 C CE1 ? PHE A 1 158 ?  14.230   6.240  -8.759 1.000 95.020 ? 158 PHE A CE1 1 
ATOM 1272 C CE2 ? PHE A 1 158 ?  11.906   5.648  -8.823 1.000 95.020 ? 158 PHE A CE2 1 
ATOM 1273 C CZ  ? PHE A 1 158 ?  13.189   5.422  -8.350 1.000 95.020 ? 158 PHE A CZ  1 
ATOM 1274 N N   ? THR A 1 159 ?  12.413  10.458  -8.137 1.000 96.440 ? 159 THR A N   1 
ATOM 1275 C CA  ? THR A 1 159 ?  13.229  11.021  -7.066 1.000 96.440 ? 159 THR A CA  1 
ATOM 1276 C C   ? THR A 1 159 ?  13.764   9.919  -6.157 1.000 96.440 ? 159 THR A C   1 
ATOM 1277 C CB  ? THR A 1 159 ?  12.430  12.037  -6.230 1.000 96.440 ? 159 THR A CB  1 
ATOM 1278 O O   ? THR A 1 159 ?  13.407   8.749  -6.314 1.000 96.440 ? 159 THR A O   1 
ATOM 1279 C CG2 ? THR A 1 159 ?  11.665  13.007  -7.125 1.000 96.440 ? 159 THR A CG2 1 
ATOM 1280 O OG1 ? THR A 1 159 ?  11.497  11.335  -5.399 1.000 96.440 ? 159 THR A OG1 1 
ATOM 1281 N N   ? ALA A 1 160 ?  14.606  10.368  -5.157 1.000 96.480 ? 160 ALA A N   1 
ATOM 1282 C CA  ? ALA A 1 160 ?  15.228   9.441  -4.215 1.000 96.480 ? 160 ALA A CA  1 
ATOM 1283 C C   ? ALA A 1 160 ?  14.196   8.867  -3.248 1.000 96.480 ? 160 ALA A C   1 
ATOM 1284 C CB  ? ALA A 1 160 ?  16.346  10.137  -3.443 1.000 96.480 ? 160 ALA A CB  1 
ATOM 1285 O O   ? ALA A 1 160 ?  14.468   7.887  -2.550 1.000 96.480 ? 160 ALA A O   1 
ATOM 1286 N N   ? ASN A 1 161 ?  12.988   9.422  -3.173 1.000 97.790 ? 161 ASN A N   1 
ATOM 1287 C CA  ? ASN A 1 161 ?  11.946   8.991  -2.248 1.000 97.790 ? 161 ASN A CA  1 
ATOM 1288 C C   ? ASN A 1 161 ?  10.989   7.999  -2.904 1.000 97.790 ? 161 ASN A C   1 
ATOM 1289 C CB  ? ASN A 1 161 ?  11.173  10.197  -1.710 1.000 97.790 ? 161 ASN A CB  1 
ATOM 1290 O O   ? ASN A 1 161 ?   9.946   7.668  -2.338 1.000 97.790 ? 161 ASN A O   1 
ATOM 1291 C CG  ? ASN A 1 161 ?  12.035  11.112  -0.863 1.000 97.790 ? 161 ASN A CG  1 
ATOM 1292 N ND2 ? ASN A 1 161 ?  11.883  12.416  -1.056 1.000 97.790 ? 161 ASN A ND2 1 
ATOM 1293 O OD1 ? ASN A 1 161 ?  12.831  10.650  -0.041 1.000 97.790 ? 161 ASN A OD1 1 
ATOM 1294 N N   ? MET A 1 162 ?  11.360   7.575  -4.105 1.000 97.770 ? 162 MET A N   1 
ATOM 1295 C CA  ? MET A 1 162 ?  10.525   6.655  -4.872 1.000 97.770 ? 162 MET A CA  1 
ATOM 1296 C C   ? MET A 1 162 ?  11.266   5.352  -5.152 1.000 97.770 ? 162 MET A C   1 
ATOM 1297 C CB  ? MET A 1 162 ?  10.085   7.299  -6.188 1.000 97.770 ? 162 MET A CB  1 
ATOM 1298 O O   ? MET A 1 162 ?  12.496   5.307  -5.094 1.000 97.770 ? 162 MET A O   1 
ATOM 1299 C CG  ? MET A 1 162 ?   9.246   8.554  -6.006 1.000 97.770 ? 162 MET A CG  1 
ATOM 1300 S SD  ? MET A 1 162 ?   8.873   9.387  -7.598 1.000 97.770 ? 162 MET A SD  1 
ATOM 1301 C CE  ? MET A 1 162 ?   8.044  10.882  -6.990 1.000 97.770 ? 162 MET A CE  1 
ATOM 1302 N N   ? MET A 1 163 ?  10.451   4.283  -5.401 1.000 97.340 ? 163 MET A N   1 
ATOM 1303 C CA  ? MET A 1 163 ?  10.948   2.985  -5.847 1.000 97.340 ? 163 MET A CA  1 
ATOM 1304 C C   ? MET A 1 163 ?  10.062   2.413  -6.949 1.000 97.340 ? 163 MET A C   1 
ATOM 1305 C CB  ? MET A 1 163 ?  11.022   2.005  -4.675 1.000 97.340 ? 163 MET A CB  1 
ATOM 1306 O O   ? MET A 1 163 ?   8.867   2.705  -7.005 1.000 97.340 ? 163 MET A O   1 
ATOM 1307 C CG  ? MET A 1 163 ?   9.665   1.626  -4.106 1.000 97.340 ? 163 MET A CG  1 
ATOM 1308 S SD  ? MET A 1 163 ?   9.796   0.487  -2.673 1.000 97.340 ? 163 MET A SD  1 
ATOM 1309 C CE  ? MET A 1 163 ?  11.506  -0.087  -2.876 1.000 97.340 ? 163 MET A CE  1 
ATOM 1310 N N   ? CYS A 1 164 ?  10.681   1.653  -7.846 1.000 95.890 ? 164 CYS A N   1 
ATOM 1311 C CA  ? CYS A 1 164 ?   9.949   0.984  -8.915 1.000 95.890 ? 164 CYS A CA  1 
ATOM 1312 C C   ? CYS A 1 164 ?   9.868  -0.517  -8.664 1.000 95.890 ? 164 CYS A C   1 
ATOM 1313 C CB  ? CYS A 1 164 ?  10.613   1.249 -10.266 1.000 95.890 ? 164 CYS A CB  1 
ATOM 1314 O O   ? CYS A 1 164 ?  10.802  -1.112  -8.123 1.000 95.890 ? 164 CYS A O   1 
ATOM 1315 S SG  ? CYS A 1 164 ?  10.436   2.951 -10.843 1.000 95.890 ? 164 CYS A SG  1 
ATOM 1316 N N   ? SER A 1 165 ?   8.754  -1.084  -8.991 1.000 95.170 ? 165 SER A N   1 
ATOM 1317 C CA  ? SER A 1 165 ?   8.541  -2.527  -8.958 1.000 95.170 ? 165 SER A CA  1 
ATOM 1318 C C   ? SER A 1 165 ?   7.793  -3.004 -10.199 1.000 95.170 ? 165 SER A C   1 
ATOM 1319 C CB  ? SER A 1 165 ?   7.768  -2.926  -7.701 1.000 95.170 ? 165 SER A CB  1 
ATOM 1320 O O   ? SER A 1 165 ?   7.004  -2.256 -10.780 1.000 95.170 ? 165 SER A O   1 
ATOM 1321 O OG  ? SER A 1 165 ?   7.399  -4.294  -7.751 1.000 95.170 ? 165 SER A OG  1 
ATOM 1322 N N   ? GLY A 1 166 ?   8.115  -4.181 -10.638 1.000 93.450 ? 166 GLY A N   1 
ATOM 1323 C CA  ? GLY A 1 166 ?   7.426  -4.740 -11.790 1.000 93.450 ? 166 GLY A CA  1 
ATOM 1324 C C   ? GLY A 1 166 ?   8.371  -5.295 -12.840 1.000 93.450 ? 166 GLY A C   1 
ATOM 1325 O O   ? GLY A 1 166 ?   9.533  -5.583 -12.546 1.000 93.450 ? 166 GLY A O   1 
ATOM 1326 N N   ? PHE A 1 167 ?   7.862  -5.498 -13.996 1.000 92.190 ? 167 PHE A N   1 
ATOM 1327 C CA  ? PHE A 1 167 ?   8.590  -6.126 -15.092 1.000 92.190 ? 167 PHE A CA  1 
ATOM 1328 C C   ? PHE A 1 167 ?   8.866  -5.122 -16.204 1.000 92.190 ? 167 PHE A C   1 
ATOM 1329 C CB  ? PHE A 1 167 ?   7.807  -7.320 -15.646 1.000 92.190 ? 167 PHE A CB  1 
ATOM 1330 O O   ? PHE A 1 167 ?   7.945  -4.476 -16.708 1.000 92.190 ? 167 PHE A O   1 
ATOM 1331 C CG  ? PHE A 1 167 ?   7.466  -8.356 -14.609 1.000 92.190 ? 167 PHE A CG  1 
ATOM 1332 C CD1 ? PHE A 1 167 ?   8.380  -9.347 -14.269 1.000 92.190 ? 167 PHE A CD1 1 
ATOM 1333 C CD2 ? PHE A 1 167 ?   6.232  -8.339 -13.973 1.000 92.190 ? 167 PHE A CD2 1 
ATOM 1334 C CE1 ? PHE A 1 167 ?   8.067 -10.307 -13.310 1.000 92.190 ? 167 PHE A CE1 1 
ATOM 1335 C CE2 ? PHE A 1 167 ?   5.912  -9.295 -13.013 1.000 92.190 ? 167 PHE A CE2 1 
ATOM 1336 C CZ  ? PHE A 1 167 ?   6.831 -10.279 -12.683 1.000 92.190 ? 167 PHE A CZ  1 
ATOM 1337 N N   ? MET A 1 168 ?  10.065  -4.976 -16.607 1.000 90.580 ? 168 MET A N   1 
ATOM 1338 C CA  ? MET A 1 168 ?  10.447  -4.041 -17.661 1.000 90.580 ? 168 MET A CA  1 
ATOM 1339 C C   ? MET A 1 168 ?   9.816  -4.433 -18.993 1.000 90.580 ? 168 MET A C   1 
ATOM 1340 C CB  ? MET A 1 168 ?  11.969  -3.980 -17.801 1.000 90.580 ? 168 MET A CB  1 
ATOM 1341 O O   ? MET A 1 168 ?   9.544  -3.574 -19.833 1.000 90.580 ? 168 MET A O   1 
ATOM 1342 C CG  ? MET A 1 168 ?  12.667  -3.325 -16.621 1.000 90.580 ? 168 MET A CG  1 
ATOM 1343 S SD  ? MET A 1 168 ?  12.028  -1.641 -16.271 1.000 90.580 ? 168 MET A SD  1 
ATOM 1344 C CE  ? MET A 1 168 ?  12.622  -0.761 -17.743 1.000 90.580 ? 168 MET A CE  1 
ATOM 1345 N N   ? GLU A 1 169 ?   9.598  -5.661 -19.234 1.000 90.690 ? 169 GLU A N   1 
ATOM 1346 C CA  ? GLU A 1 169 ?   8.988  -6.152 -20.466 1.000 90.690 ? 169 GLU A CA  1 
ATOM 1347 C C   ? GLU A 1 169 ?   7.486  -5.885 -20.483 1.000 90.690 ? 169 GLU A C   1 
ATOM 1348 C CB  ? GLU A 1 169 ?   9.259  -7.648 -20.641 1.000 90.690 ? 169 GLU A CB  1 
ATOM 1349 O O   ? GLU A 1 169 ?   6.841  -5.999 -21.528 1.000 90.690 ? 169 GLU A O   1 
ATOM 1350 C CG  ? GLU A 1 169 ?  10.720  -7.982 -20.905 1.000 90.690 ? 169 GLU A CG  1 
ATOM 1351 C CD  ? GLU A 1 169 ?  11.542  -8.126 -19.633 1.000 90.690 ? 169 GLU A CD  1 
ATOM 1352 O OE1 ? GLU A 1 169 ?  12.784  -8.251 -19.724 1.000 90.690 ? 169 GLU A OE1 1 
ATOM 1353 O OE2 ? GLU A 1 169 ?  10.938  -8.114 -18.537 1.000 90.690 ? 169 GLU A OE2 1 
ATOM 1354 N N   ? GLY A 1 170 ?   6.973  -5.470 -19.324 1.000 89.300 ? 170 GLY A N   1 
ATOM 1355 C CA  ? GLY A 1 170 ?   5.549  -5.195 -19.217 1.000 89.300 ? 170 GLY A CA  1 
ATOM 1356 C C   ? GLY A 1 170 ?   4.717  -6.439 -18.971 1.000 89.300 ? 170 GLY A C   1 
ATOM 1357 O O   ? GLY A 1 170 ?   5.242  -7.466 -18.534 1.000 89.300 ? 170 GLY A O   1 
ATOM 1358 N N   ? GLY A 1 171 ?   3.383  -6.275 -18.992 1.000 84.240 ? 171 GLY A N   1 
ATOM 1359 C CA  ? GLY A 1 171 ?   2.522  -7.444 -18.924 1.000 84.240 ? 171 GLY A CA  1 
ATOM 1360 C C   ? GLY A 1 171 ?   1.889  -7.640 -17.559 1.000 84.240 ? 171 GLY A C   1 
ATOM 1361 O O   ? GLY A 1 171 ?   0.827  -8.255 -17.444 1.000 84.240 ? 171 GLY A O   1 
ATOM 1362 N N   ? LYS A 1 172 ?   2.529  -7.007 -16.551 1.000 82.540 ? 172 LYS A N   1 
ATOM 1363 C CA  ? LYS A 1 172 ?   1.998  -7.029 -15.191 1.000 82.540 ? 172 LYS A CA  1 
ATOM 1364 C C   ? LYS A 1 172 ?   2.270  -5.710 -14.474 1.000 82.540 ? 172 LYS A C   1 
ATOM 1365 C CB  ? LYS A 1 172 ?   2.601  -8.190 -14.398 1.000 82.540 ? 172 LYS A CB  1 
ATOM 1366 O O   ? LYS A 1 172 ?   3.390  -5.197 -14.509 1.000 82.540 ? 172 LYS A O   1 
ATOM 1367 C CG  ? LYS A 1 172 ?   2.285  -9.563 -14.974 1.000 82.540 ? 172 LYS A CG  1 
ATOM 1368 C CD  ? LYS A 1 172 ?   2.867 -10.677 -14.113 1.000 82.540 ? 172 LYS A CD  1 
ATOM 1369 C CE  ? LYS A 1 172 ?   2.549 -12.051 -14.687 1.000 82.540 ? 172 LYS A CE  1 
ATOM 1370 N NZ  ? LYS A 1 172 ?   3.070 -13.148 -13.817 1.000 82.540 ? 172 LYS A NZ  1 
ATOM 1371 N N   ? SER A 1 173 ?   1.306  -5.178 -13.725 1.000 80.590 ? 173 SER A N   1 
ATOM 1372 C CA  ? SER A 1 173 ?   1.558  -3.927 -13.017 1.000 80.590 ? 173 SER A CA  1 
ATOM 1373 C C   ? SER A 1 173 ?   0.453  -3.631 -12.009 1.000 80.590 ? 173 SER A C   1 
ATOM 1374 C CB  ? SER A 1 173 ?   1.682  -2.767 -14.005 1.000 80.590 ? 173 SER A CB  1 
ATOM 1375 O O   ? SER A 1 173 ?  -0.665  -4.135 -12.138 1.000 80.590 ? 173 SER A O   1 
ATOM 1376 O OG  ? SER A 1 173 ?   2.016  -1.566 -13.331 1.000 80.590 ? 173 SER A OG  1 
ATOM 1377 N N   ? SER A 1 174 ?   0.822  -3.005 -10.875 1.000 77.400 ? 174 SER A N   1 
ATOM 1378 C CA  ? SER A 1 174 ?  -0.168  -2.328 -10.044 1.000 77.400 ? 174 SER A CA  1 
ATOM 1379 C C   ? SER A 1 174 ?  -0.456  -0.922 -10.560 1.000 77.400 ? 174 SER A C   1 
ATOM 1380 C CB  ? SER A 1 174 ?   0.306  -2.260  -8.592 1.000 77.400 ? 174 SER A CB  1 
ATOM 1381 O O   ? SER A 1 174 ?   0.450  -0.230 -11.029 1.000 77.400 ? 174 SER A O   1 
ATOM 1382 O OG  ? SER A 1 174 ?   1.507  -1.514  -8.490 1.000 77.400 ? 174 SER A OG  1 
ATOM 1383 N N   ? CYS A 1 175 ?  -1.693  -0.608 -10.708 1.000 71.320 ? 175 CYS A N   1 
ATOM 1384 C CA  ? CYS A 1 175 ?  -2.056   0.671 -11.306 1.000 71.320 ? 175 CYS A CA  1 
ATOM 1385 C C   ? CYS A 1 175 ?  -3.235   1.301 -10.574 1.000 71.320 ? 175 CYS A C   1 
ATOM 1386 C CB  ? CYS A 1 175 ?  -2.399   0.493 -12.785 1.000 71.320 ? 175 CYS A CB  1 
ATOM 1387 O O   ? CYS A 1 175 ?  -3.401   1.103  -9.369 1.000 71.320 ? 175 CYS A O   1 
ATOM 1388 S SG  ? CYS A 1 175 ?  -2.227   2.004 -13.760 1.000 71.320 ? 175 CYS A SG  1 
ATOM 1389 N N   ? GLN A 1 176 ?  -3.970   2.188 -11.351 1.000 68.440 ? 176 GLN A N   1 
ATOM 1390 C CA  ? GLN A 1 176 ?  -5.072   3.003 -10.849 1.000 68.440 ? 176 GLN A CA  1 
ATOM 1391 C C   ? GLN A 1 176 ?  -6.072   2.156 -10.069 1.000 68.440 ? 176 GLN A C   1 
ATOM 1392 C CB  ? GLN A 1 176 ?  -5.777   3.721 -12.001 1.000 68.440 ? 176 GLN A CB  1 
ATOM 1393 O O   ? GLN A 1 176 ?  -6.428   1.055 -10.496 1.000 68.440 ? 176 GLN A O   1 
ATOM 1394 C CG  ? GLN A 1 176 ?  -4.970   4.865 -12.600 1.000 68.440 ? 176 GLN A CG  1 
ATOM 1395 C CD  ? GLN A 1 176 ?  -3.901   4.386 -13.565 1.000 68.440 ? 176 GLN A CD  1 
ATOM 1396 N NE2 ? GLN A 1 176 ?  -3.089   5.315 -14.059 1.000 68.440 ? 176 GLN A NE2 1 
ATOM 1397 O OE1 ? GLN A 1 176 ?  -3.804   3.192 -13.863 1.000 68.440 ? 176 GLN A OE1 1 
ATOM 1398 N N   ? GLY A 1 177 ?  -6.451   2.650  -8.899 1.000 70.970 ? 177 GLY A N   1 
ATOM 1399 C CA  ? GLY A 1 177 ?  -7.448   1.977  -8.082 1.000 70.970 ? 177 GLY A CA  1 
ATOM 1400 C C   ? GLY A 1 177 ?  -6.850   1.233  -6.903 1.000 70.970 ? 177 GLY A C   1 
ATOM 1401 O O   ? GLY A 1 177 ?  -7.561   0.879  -5.961 1.000 70.970 ? 177 GLY A O   1 
ATOM 1402 N N   ? ASP A 1 178 ?  -5.560   1.111  -6.899 1.000 85.380 ? 178 ASP A N   1 
ATOM 1403 C CA  ? ASP A 1 178 ?  -4.859   0.497  -5.776 1.000 85.380 ? 178 ASP A CA  1 
ATOM 1404 C C   ? ASP A 1 178 ?  -3.976   1.514  -5.057 1.000 85.380 ? 178 ASP A C   1 
ATOM 1405 C CB  ? ASP A 1 178 ?  -4.016  -0.688  -6.252 1.000 85.380 ? 178 ASP A CB  1 
ATOM 1406 O O   ? ASP A 1 178 ?  -3.069   1.139  -4.310 1.000 85.380 ? 178 ASP A O   1 
ATOM 1407 C CG  ? ASP A 1 178 ?  -4.855  -1.878  -6.682 1.000 85.380 ? 178 ASP A CG  1 
ATOM 1408 O OD1 ? ASP A 1 178 ?  -5.772  -2.280  -5.933 1.000 85.380 ? 178 ASP A OD1 1 
ATOM 1409 O OD2 ? ASP A 1 178 ?  -4.595  -2.421  -7.777 1.000 85.380 ? 178 ASP A OD2 1 
ATOM 1410 N N   ? SER A 1 179 ?  -4.176   2.856  -5.547 1.000 92.730 ? 179 SER A N   1 
ATOM 1411 C CA  ? SER A 1 179 ?  -3.432   3.905  -4.857 1.000 92.730 ? 179 SER A CA  1 
ATOM 1412 C C   ? SER A 1 179 ?  -3.543   3.757  -3.343 1.000 92.730 ? 179 SER A C   1 
ATOM 1413 C CB  ? SER A 1 179 ?  -3.933   5.286  -5.281 1.000 92.730 ? 179 SER A CB  1 
ATOM 1414 O O   ? SER A 1 179 ?  -4.616   3.447  -2.822 1.000 92.730 ? 179 SER A O   1 
ATOM 1415 O OG  ? SER A 1 179 ?  -3.597   5.550  -6.632 1.000 92.730 ? 179 SER A OG  1 
ATOM 1416 N N   ? GLY A 1 180 ?  -2.325   3.829  -2.759 1.000 95.140 ? 180 GLY A N   1 
ATOM 1417 C CA  ? GLY A 1 180 ?  -2.344   3.788  -1.305 1.000 95.140 ? 180 GLY A CA  1 
ATOM 1418 C C   ? GLY A 1 180 ?  -2.194   2.386  -0.745 1.000 95.140 ? 180 GLY A C   1 
ATOM 1419 O O   ? GLY A 1 180 ?  -1.924   2.213   0.445 1.000 95.140 ? 180 GLY A O   1 
ATOM 1420 N N   ? GLY A 1 181 ?  -2.335   1.421  -1.574 1.000 95.180 ? 181 GLY A N   1 
ATOM 1421 C CA  ? GLY A 1 181 ?  -2.214   0.026  -1.182 1.000 95.180 ? 181 GLY A CA  1 
ATOM 1422 C C   ? GLY A 1 181 ?  -0.781  -0.396  -0.915 1.000 95.180 ? 181 GLY A C   1 
ATOM 1423 O O   ? GLY A 1 181 ?   0.159   0.280  -1.336 1.000 95.180 ? 181 GLY A O   1 
ATOM 1424 N N   ? PRO A 1 182 ?  -0.561  -1.604  -0.300 1.000 97.180 ? 182 PRO A N   1 
ATOM 1425 C CA  ? PRO A 1 182 ?   0.744  -2.025   0.214 1.000 97.180 ? 182 PRO A CA  1 
ATOM 1426 C C   ? PRO A 1 182 ?   1.556  -2.812  -0.811 1.000 97.180 ? 182 PRO A C   1 
ATOM 1427 C CB  ? PRO A 1 182 ?   0.383  -2.902   1.416 1.000 97.180 ? 182 PRO A CB  1 
ATOM 1428 O O   ? PRO A 1 182 ?   1.009  -3.667  -1.512 1.000 97.180 ? 182 PRO A O   1 
ATOM 1429 C CG  ? PRO A 1 182 ?  -0.931  -3.518   1.058 1.000 97.180 ? 182 PRO A CG  1 
ATOM 1430 C CD  ? PRO A 1 182 ?  -1.735  -2.512   0.286 1.000 97.180 ? 182 PRO A CD  1 
ATOM 1431 N N   ? LEU A 1 183 ?   2.810  -2.473  -0.977 1.000 97.670 ? 183 LEU A N   1 
ATOM 1432 C CA  ? LEU A 1 183 ?   3.857  -3.324  -1.533 1.000 97.670 ? 183 LEU A CA  1 
ATOM 1433 C C   ? LEU A 1 183 ?   4.695  -3.949  -0.423 1.000 97.670 ? 183 LEU A C   1 
ATOM 1434 C CB  ? LEU A 1 183 ?   4.756  -2.521  -2.477 1.000 97.670 ? 183 LEU A CB  1 
ATOM 1435 O O   ? LEU A 1 183 ?   5.485  -3.260   0.227 1.000 97.670 ? 183 LEU A O   1 
ATOM 1436 C CG  ? LEU A 1 183 ?   5.778  -3.322  -3.284 1.000 97.670 ? 183 LEU A CG  1 
ATOM 1437 C CD1 ? LEU A 1 183 ?   5.083  -4.104  -4.393 1.000 97.670 ? 183 LEU A CD1 1 
ATOM 1438 C CD2 ? LEU A 1 183 ?   6.845  -2.398  -3.863 1.000 97.670 ? 183 LEU A CD2 1 
ATOM 1439 N N   ? ALA A 1 184 ?   4.492  -5.266  -0.218 1.000 97.980 ? 184 ALA A N   1 
ATOM 1440 C CA  ? ALA A 1 184 ?   5.107  -5.968   0.905 1.000 97.980 ? 184 ALA A CA  1 
ATOM 1441 C C   ? ALA A 1 184 ?   6.212  -6.906   0.426 1.000 97.980 ? 184 ALA A C   1 
ATOM 1442 C CB  ? ALA A 1 184 ?   4.054  -6.748   1.687 1.000 97.980 ? 184 ALA A CB  1 
ATOM 1443 O O   ? ALA A 1 184 ?   6.007  -7.693  -0.502 1.000 97.980 ? 184 ALA A O   1 
ATOM 1444 N N   ? CYS A 1 185 ?   7.371  -6.785   1.042 1.000 97.580 ? 185 CYS A N   1 
ATOM 1445 C CA  ? CYS A 1 185 ?   8.537  -7.630   0.808 1.000 97.580 ? 185 CYS A CA  1 
ATOM 1446 C C   ? CYS A 1 185 ?   8.994  -8.297   2.100 1.000 97.580 ? 185 CYS A C   1 
ATOM 1447 C CB  ? CYS A 1 185 ?   9.682  -6.811   0.214 1.000 97.580 ? 185 CYS A CB  1 
ATOM 1448 O O   ? CYS A 1 185 ?   9.258  -7.619   3.094 1.000 97.580 ? 185 CYS A O   1 
ATOM 1449 S SG  ? CYS A 1 185 ?   9.193  -5.789  -1.193 1.000 97.580 ? 185 CYS A SG  1 
ATOM 1450 N N   ? ASP A 1 186 ?   8.981  -9.673   2.065 1.000 94.130 ? 186 ASP A N   1 
ATOM 1451 C CA  ? ASP A 1 186 ?   9.434 -10.422   3.233 1.000 94.130 ? 186 ASP A CA  1 
ATOM 1452 C C   ? ASP A 1 186 ?   8.683  -9.989   4.490 1.000 94.130 ? 186 ASP A C   1 
ATOM 1453 C CB  ? ASP A 1 186 ?  10.940 -10.244   3.433 1.000 94.130 ? 186 ASP A CB  1 
ATOM 1454 O O   ? ASP A 1 186 ?   9.291  -9.776   5.540 1.000 94.130 ? 186 ASP A O   1 
ATOM 1455 C CG  ? ASP A 1 186 ?  11.762 -10.807   2.286 1.000 94.130 ? 186 ASP A CG  1 
ATOM 1456 O OD1 ? ASP A 1 186 ?  11.389 -11.862   1.730 1.000 94.130 ? 186 ASP A OD1 1 
ATOM 1457 O OD2 ? ASP A 1 186 ?  12.792 -10.190   1.938 1.000 94.130 ? 186 ASP A OD2 1 
ATOM 1458 N N   ? GLY A 1 187 ?   7.402  -9.689   4.348 1.000 94.380 ? 187 GLY A N   1 
ATOM 1459 C CA  ? GLY A 1 187 ?   6.535  -9.425   5.486 1.000 94.380 ? 187 GLY A CA  1 
ATOM 1460 C C   ? GLY A 1 187 ?   6.602  -7.989   5.968 1.000 94.380 ? 187 GLY A C   1 
ATOM 1461 O O   ? GLY A 1 187 ?   6.069  -7.659   7.029 1.000 94.380 ? 187 GLY A O   1 
ATOM 1462 N N   ? GLU A 1 188 ?   7.323  -7.123   5.248 1.000 98.200 ? 188 GLU A N   1 
ATOM 1463 C CA  ? GLU A 1 188 ?   7.441  -5.717   5.623 1.000 98.200 ? 188 GLU A CA  1 
ATOM 1464 C C   ? GLU A 1 188 ?   6.857  -4.807   4.546 1.000 98.200 ? 188 GLU A C   1 
ATOM 1465 C CB  ? GLU A 1 188 ?   8.904  -5.351   5.884 1.000 98.200 ? 188 GLU A CB  1 
ATOM 1466 O O   ? GLU A 1 188 ?   6.900  -5.136   3.358 1.000 98.200 ? 188 GLU A O   1 
ATOM 1467 C CG  ? GLU A 1 188 ?   9.530  -6.107   7.047 1.000 98.200 ? 188 GLU A CG  1 
ATOM 1468 C CD  ? GLU A 1 188 ?  10.978  -5.720   7.304 1.000 98.200 ? 188 GLU A CD  1 
ATOM 1469 O OE1 ? GLU A 1 188 ?  11.441  -5.840   8.461 1.000 98.200 ? 188 GLU A OE1 1 
ATOM 1470 O OE2 ? GLU A 1 188 ?  11.654  -5.294   6.342 1.000 98.200 ? 188 GLU A OE2 1 
ATOM 1471 N N   ? LEU A 1 189 ?   6.357  -3.649   4.957 1.000 98.510 ? 189 LEU A N   1 
ATOM 1472 C CA  ? LEU A 1 189 ?   5.832  -2.622   4.065 1.000 98.510 ? 189 LEU A CA  1 
ATOM 1473 C C   ? LEU A 1 189 ?   6.966  -1.842   3.408 1.000 98.510 ? 189 LEU A C   1 
ATOM 1474 C CB  ? LEU A 1 189 ?   4.915  -1.664   4.830 1.000 98.510 ? 189 LEU A CB  1 
ATOM 1475 O O   ? LEU A 1 189 ?   7.584  -0.984   4.042 1.000 98.510 ? 189 LEU A O   1 
ATOM 1476 C CG  ? LEU A 1 189 ?   4.278  -0.538   4.015 1.000 98.510 ? 189 LEU A CG  1 
ATOM 1477 C CD1 ? LEU A 1 189 ?   3.392  -1.116   2.916 1.000 98.510 ? 189 LEU A CD1 1 
ATOM 1478 C CD2 ? LEU A 1 189 ?   3.478   0.392   4.920 1.000 98.510 ? 189 LEU A CD2 1 
ATOM 1479 N N   ? GLN A 1 190 ?   7.189  -2.135   2.155 1.000 98.460 ? 190 GLN A N   1 
ATOM 1480 C CA  ? GLN A 1 190 ?   8.318  -1.533   1.454 1.000 98.460 ? 190 GLN A CA  1 
ATOM 1481 C C   ? GLN A 1 190 ?   7.864  -0.369   0.578 1.000 98.460 ? 190 GLN A C   1 
ATOM 1482 C CB  ? GLN A 1 190 ?   9.042  -2.578   0.604 1.000 98.460 ? 190 GLN A CB  1 
ATOM 1483 O O   ? GLN A 1 190 ?   8.644   0.543   0.294 1.000 98.460 ? 190 GLN A O   1 
ATOM 1484 C CG  ? GLN A 1 190 ?   9.795  -3.620   1.421 1.000 98.460 ? 190 GLN A CG  1 
ATOM 1485 C CD  ? GLN A 1 190 ?  10.989  -3.039   2.156 1.000 98.460 ? 190 GLN A CD  1 
ATOM 1486 N NE2 ? GLN A 1 190 ?  11.299  -3.601   3.319 1.000 98.460 ? 190 GLN A NE2 1 
ATOM 1487 O OE1 ? GLN A 1 190 ?  11.626  -2.094   1.681 1.000 98.460 ? 190 GLN A OE1 1 
ATOM 1488 N N   ? GLY A 1 191 ?   6.623  -0.357   0.201 1.000 97.850 ? 191 GLY A N   1 
ATOM 1489 C CA  ? GLY A 1 191 ?   6.135   0.681  -0.694 1.000 97.850 ? 191 GLY A CA  1 
ATOM 1490 C C   ? GLY A 1 191 ?   4.648   0.942  -0.550 1.000 97.850 ? 191 GLY A C   1 
ATOM 1491 O O   ? GLY A 1 191 ?   3.902   0.075  -0.089 1.000 97.850 ? 191 GLY A O   1 
ATOM 1492 N N   ? VAL A 1 192 ?   4.251   2.160  -0.944 1.000 97.960 ? 192 VAL A N   1 
ATOM 1493 C CA  ? VAL A 1 192 ?   2.861   2.580  -1.088 1.000 97.960 ? 192 VAL A CA  1 
ATOM 1494 C C   ? VAL A 1 192 ?   2.567   2.899  -2.552 1.000 97.960 ? 192 VAL A C   1 
ATOM 1495 C CB  ? VAL A 1 192 ?   2.544   3.805  -0.201 1.000 97.960 ? 192 VAL A CB  1 
ATOM 1496 O O   ? VAL A 1 192 ?   3.291   3.673  -3.183 1.000 97.960 ? 192 VAL A O   1 
ATOM 1497 C CG1 ? VAL A 1 192 ?   1.119   4.297  -0.449 1.000 97.960 ? 192 VAL A CG1 1 
ATOM 1498 C CG2 ? VAL A 1 192 ?   2.746   3.463   1.273 1.000 97.960 ? 192 VAL A CG2 1 
ATOM 1499 N N   ? VAL A 1 193 ?   1.556   2.213  -3.096 1.000 95.860 ? 193 VAL A N   1 
ATOM 1500 C CA  ? VAL A 1 193 ?   1.218   2.446  -4.497 1.000 95.860 ? 193 VAL A CA  1 
ATOM 1501 C C   ? VAL A 1 193 ?   0.994   3.937  -4.733 1.000 95.860 ? 193 VAL A C   1 
ATOM 1502 C CB  ? VAL A 1 193 ?  -0.033   1.645  -4.920 1.000 95.860 ? 193 VAL A CB  1 
ATOM 1503 O O   ? VAL A 1 193 ?   0.117   4.546  -4.115 1.000 95.860 ? 193 VAL A O   1 
ATOM 1504 C CG1 ? VAL A 1 193 ?  -0.389   1.929  -6.378 1.000 95.860 ? 193 VAL A CG1 1 
ATOM 1505 C CG2 ? VAL A 1 193 ?   0.192   0.150  -4.704 1.000 95.860 ? 193 VAL A CG2 1 
ATOM 1506 N N   ? SER A 1 194 ?   1.735   4.533  -5.647 1.000 94.680 ? 194 SER A N   1 
ATOM 1507 C CA  ? SER A 1 194 ?   1.704   5.981  -5.829 1.000 94.680 ? 194 SER A CA  1 
ATOM 1508 C C   ? SER A 1 194 ?   1.281   6.351  -7.246 1.000 94.680 ? 194 SER A C   1 
ATOM 1509 C CB  ? SER A 1 194 ?   3.072   6.590  -5.520 1.000 94.680 ? 194 SER A CB  1 
ATOM 1510 O O   ? SER A 1 194 ?   0.219   6.943  -7.448 1.000 94.680 ? 194 SER A O   1 
ATOM 1511 O OG  ? SER A 1 194 ?   2.996   8.004  -5.479 1.000 94.680 ? 194 SER A OG  1 
ATOM 1512 N N   ? TRP A 1 195 ?   2.074   5.982  -8.257 1.000 92.160 ? 195 TRP A N   1 
ATOM 1513 C CA  ? TRP A 1 195 ?   1.756   6.395  -9.620 1.000 92.160 ? 195 TRP A CA  1 
ATOM 1514 C C   ? TRP A 1 195 ?   2.521   5.553 -10.636 1.000 92.160 ? 195 TRP A C   1 
ATOM 1515 C CB  ? TRP A 1 195 ?   2.078   7.878  -9.822 1.000 92.160 ? 195 TRP A CB  1 
ATOM 1516 O O   ? TRP A 1 195 ?   3.367   4.736 -10.263 1.000 92.160 ? 195 TRP A O   1 
ATOM 1517 C CG  ? TRP A 1 195 ?   3.525   8.220  -9.626 1.000 92.160 ? 195 TRP A CG  1 
ATOM 1518 C CD1 ? TRP A 1 195 ?   4.153   8.499  -8.445 1.000 92.160 ? 195 TRP A CD1 1 
ATOM 1519 C CD2 ? TRP A 1 195 ?   4.523   8.323 -10.646 1.000 92.160 ? 195 TRP A CD2 1 
ATOM 1520 C CE2 ? TRP A 1 195 ?   5.736   8.668 -10.010 1.000 92.160 ? 195 TRP A CE2 1 
ATOM 1521 C CE3 ? TRP A 1 195 ?   4.510   8.156 -12.037 1.000 92.160 ? 195 TRP A CE3 1 
ATOM 1522 N NE1 ? TRP A 1 195 ?   5.483   8.769  -8.668 1.000 92.160 ? 195 TRP A NE1 1 
ATOM 1523 C CH2 ? TRP A 1 195 ?   6.886   8.680 -12.078 1.000 92.160 ? 195 TRP A CH2 1 
ATOM 1524 C CZ2 ? TRP A 1 195 ?   6.926   8.849 -10.719 1.000 92.160 ? 195 TRP A CZ2 1 
ATOM 1525 C CZ3 ? TRP A 1 195 ?   5.695   8.338 -12.741 1.000 92.160 ? 195 TRP A CZ3 1 
ATOM 1526 N N   ? GLY A 1 196 ?   2.186   5.669 -11.835 1.000 83.590 ? 196 GLY A N   1 
ATOM 1527 C CA  ? GLY A 1 196 ?   2.832   5.101 -13.008 1.000 83.590 ? 196 GLY A CA  1 
ATOM 1528 C C   ? GLY A 1 196 ?   2.169   5.508 -14.310 1.000 83.590 ? 196 GLY A C   1 
ATOM 1529 O O   ? GLY A 1 196 ?   1.013   5.936 -14.317 1.000 83.590 ? 196 GLY A O   1 
ATOM 1530 N N   ? TYR A 1 197 ?   3.019   5.570 -15.397 1.000 80.190 ? 197 TYR A N   1 
ATOM 1531 C CA  ? TYR A 1 197 ?   2.476   5.901 -16.709 1.000 80.190 ? 197 TYR A CA  1 
ATOM 1532 C C   ? TYR A 1 197 ?   2.252   4.644 -17.540 1.000 80.190 ? 197 TYR A C   1 
ATOM 1533 C CB  ? TYR A 1 197 ?   3.413   6.858 -17.453 1.000 80.190 ? 197 TYR A CB  1 
ATOM 1534 O O   ? TYR A 1 197 ?   3.092   3.741 -17.551 1.000 80.190 ? 197 TYR A O   1 
ATOM 1535 C CG  ? TYR A 1 197 ?   3.628   8.172 -16.742 1.000 80.190 ? 197 TYR A CG  1 
ATOM 1536 C CD1 ? TYR A 1 197 ?   2.555   9.010 -16.446 1.000 80.190 ? 197 TYR A CD1 1 
ATOM 1537 C CD2 ? TYR A 1 197 ?   4.904   8.579 -16.365 1.000 80.190 ? 197 TYR A CD2 1 
ATOM 1538 C CE1 ? TYR A 1 197 ?   2.749  10.223 -15.793 1.000 80.190 ? 197 TYR A CE1 1 
ATOM 1539 C CE2 ? TYR A 1 197 ?   5.109   9.789 -15.711 1.000 80.190 ? 197 TYR A CE2 1 
ATOM 1540 O OH  ? TYR A 1 197 ?   4.224  11.802 -14.783 1.000 80.190 ? 197 TYR A OH  1 
ATOM 1541 C CZ  ? TYR A 1 197 ?   4.027  10.603 -15.430 1.000 80.190 ? 197 TYR A CZ  1 
ATOM 1542 N N   ? ASP A 1 198 ?   0.936   4.451 -18.073 1.000 74.170 ? 198 ASP A N   1 
ATOM 1543 C CA  ? ASP A 1 198 ?   0.765   3.366 -19.035 1.000 74.170 ? 198 ASP A CA  1 
ATOM 1544 C C   ? ASP A 1 198 ?   1.097   2.016 -18.404 1.000 74.170 ? 198 ASP A C   1 
ATOM 1545 C CB  ? ASP A 1 198 ?   1.640   3.600 -20.268 1.000 74.170 ? 198 ASP A CB  1 
ATOM 1546 O O   ? ASP A 1 198 ?   1.996   1.311 -18.869 1.000 74.170 ? 198 ASP A O   1 
ATOM 1547 C CG  ? ASP A 1 198 ?   1.229   4.827 -21.063 1.000 74.170 ? 198 ASP A CG  1 
ATOM 1548 O OD1 ? ASP A 1 198 ?   0.017   5.118 -21.152 1.000 74.170 ? 198 ASP A OD1 1 
ATOM 1549 O OD2 ? ASP A 1 198 ?   2.125   5.507 -21.607 1.000 74.170 ? 198 ASP A OD2 1 
ATOM 1550 N N   ? CYS A 1 199 ?   0.300   1.630 -17.364 1.000 76.940 ? 199 CYS A N   1 
ATOM 1551 C CA  ? CYS A 1 199 ?   0.440   0.446 -16.523 1.000 76.940 ? 199 CYS A CA  1 
ATOM 1552 C C   ? CYS A 1 199 ?   0.550  -0.815 -17.370 1.000 76.940 ? 199 CYS A C   1 
ATOM 1553 C CB  ? CYS A 1 199 ?  -0.744   0.327 -15.564 1.000 76.940 ? 199 CYS A CB  1 
ATOM 1554 O O   ? CYS A 1 199 ?  -0.122  -0.940 -18.395 1.000 76.940 ? 199 CYS A O   1 
ATOM 1555 S SG  ? CYS A 1 199 ?  -0.832   1.658 -14.346 1.000 76.940 ? 199 CYS A SG  1 
ATOM 1556 N N   ? ALA A 1 200 ?   1.516  -1.659 -17.014 1.000 77.620 ? 200 ALA A N   1 
ATOM 1557 C CA  ? ALA A 1 200 ?   1.733  -2.985 -17.588 1.000 77.620 ? 200 ALA A CA  1 
ATOM 1558 C C   ? ALA A 1 200 ?   2.330  -2.885 -18.989 1.000 77.620 ? 200 ALA A C   1 
ATOM 1559 C CB  ? ALA A 1 200 ?   0.424  -3.769 -17.626 1.000 77.620 ? 200 ALA A CB  1 
ATOM 1560 O O   ? ALA A 1 200 ?   2.311  -3.856 -19.749 1.000 77.620 ? 200 ALA A O   1 
ATOM 1561 N N   ? MET A 1 201 ?   2.712  -1.576 -19.468 1.000 85.930 ? 201 MET A N   1 
ATOM 1562 C CA  ? MET A 1 201 ?   3.391  -1.353 -20.741 1.000 85.930 ? 201 MET A CA  1 
ATOM 1563 C C   ? MET A 1 201 ?   4.894  -1.567 -20.600 1.000 85.930 ? 201 MET A C   1 
ATOM 1564 C CB  ? MET A 1 201 ?   3.109   0.057 -21.262 1.000 85.930 ? 201 MET A CB  1 
ATOM 1565 O O   ? MET A 1 201 ?   5.463  -1.322 -19.535 1.000 85.930 ? 201 MET A O   1 
ATOM 1566 C CG  ? MET A 1 201 ?   1.681   0.260 -21.739 1.000 85.930 ? 201 MET A CG  1 
ATOM 1567 S SD  ? MET A 1 201 ?   1.432   1.893 -22.539 1.000 85.930 ? 201 MET A SD  1 
ATOM 1568 C CE  ? MET A 1 201 ?   2.408   1.660 -24.051 1.000 85.930 ? 201 MET A CE  1 
ATOM 1569 N N   ? LYS A 1 202 ?   5.463  -2.098 -21.704 1.000 90.370 ? 202 LYS A N   1 
ATOM 1570 C CA  ? LYS A 1 202 ?   6.913  -2.256 -21.765 1.000 90.370 ? 202 LYS A CA  1 
ATOM 1571 C C   ? LYS A 1 202 ?   7.623  -0.943 -21.447 1.000 90.370 ? 202 LYS A C   1 
ATOM 1572 C CB  ? LYS A 1 202 ?   7.341  -2.762 -23.143 1.000 90.370 ? 202 LYS A CB  1 
ATOM 1573 O O   ? LYS A 1 202 ?   7.252   0.112 -21.967 1.000 90.370 ? 202 LYS A O   1 
ATOM 1574 C CG  ? LYS A 1 202 ?   8.832  -3.039 -23.266 1.000 90.370 ? 202 LYS A CG  1 
ATOM 1575 C CD  ? LYS A 1 202 ?   9.195  -3.538 -24.658 1.000 90.370 ? 202 LYS A CD  1 
ATOM 1576 C CE  ? LYS A 1 202 ?  10.696  -3.755 -24.802 1.000 90.370 ? 202 LYS A CE  1 
ATOM 1577 N NZ  ? LYS A 1 202 ?  11.054  -4.272 -26.156 1.000 90.370 ? 202 LYS A NZ  1 
ATOM 1578 N N   ? GLY A 1 203 ?   8.559  -1.035 -20.437 1.000 91.220 ? 203 GLY A N   1 
ATOM 1579 C CA  ? GLY A 1 203 ?   9.392   0.115 -20.121 1.000 91.220 ? 203 GLY A CA  1 
ATOM 1580 C C   ? GLY A 1 203 ?   8.752   1.059 -19.122 1.000 91.220 ? 203 GLY A C   1 
ATOM 1581 O O   ? GLY A 1 203 ?   9.271   2.147 -18.867 1.000 91.220 ? 203 GLY A O   1 
ATOM 1582 N N   ? HIS A 1 204 ?   7.563   0.622 -18.533 1.000 90.160 ? 204 HIS A N   1 
ATOM 1583 C CA  ? HIS A 1 204 ?   6.831   1.504 -17.631 1.000 90.160 ? 204 HIS A CA  1 
ATOM 1584 C C   ? HIS A 1 204 ?   6.460   0.786 -16.338 1.000 90.160 ? 204 HIS A C   1 
ATOM 1585 C CB  ? HIS A 1 204 ?   5.571   2.041 -18.314 1.000 90.160 ? 204 HIS A CB  1 
ATOM 1586 O O   ? HIS A 1 204 ?   5.318   0.351 -16.170 1.000 90.160 ? 204 HIS A O   1 
ATOM 1587 C CG  ? HIS A 1 204 ?   5.854   2.952 -19.465 1.000 90.160 ? 204 HIS A CG  1 
ATOM 1588 C CD2 ? HIS A 1 204 ?   5.882   2.718 -20.798 1.000 90.160 ? 204 HIS A CD2 1 
ATOM 1589 N ND1 ? HIS A 1 204 ?   6.159   4.286 -19.301 1.000 90.160 ? 204 HIS A ND1 1 
ATOM 1590 C CE1 ? HIS A 1 204 ?   6.361   4.834 -20.488 1.000 90.160 ? 204 HIS A CE1 1 
ATOM 1591 N NE2 ? HIS A 1 204 ?   6.199   3.904 -21.413 1.000 90.160 ? 204 HIS A NE2 1 
ATOM 1592 N N   ? PRO A 1 205 ?   7.412   0.555 -15.448 1.000 93.080 ? 205 PRO A N   1 
ATOM 1593 C CA  ? PRO A 1 205 ?   7.097  -0.074 -14.163 1.000 93.080 ? 205 PRO A CA  1 
ATOM 1594 C C   ? PRO A 1 205 ?   6.223   0.807 -13.273 1.000 93.080 ? 205 PRO A C   1 
ATOM 1595 C CB  ? PRO A 1 205 ?   8.474  -0.292 -13.531 1.000 93.080 ? 205 PRO A CB  1 
ATOM 1596 O O   ? PRO A 1 205 ?   6.061   1.999 -13.547 1.000 93.080 ? 205 PRO A O   1 
ATOM 1597 C CG  ? PRO A 1 205 ?   9.313   0.832 -14.046 1.000 93.080 ? 205 PRO A CG  1 
ATOM 1598 C CD  ? PRO A 1 205 ?   8.914   1.114 -15.466 1.000 93.080 ? 205 PRO A CD  1 
ATOM 1599 N N   ? SER A 1 206 ?   5.651   0.194 -12.177 1.000 93.010 ? 206 SER A N   1 
ATOM 1600 C CA  ? SER A 1 206 ?   4.878   0.928 -11.180 1.000 93.010 ? 206 SER A CA  1 
ATOM 1601 C C   ? SER A 1 206 ?   5.791   1.659 -10.201 1.000 93.010 ? 206 SER A C   1 
ATOM 1602 C CB  ? SER A 1 206 ?   3.952  -0.019 -10.416 1.000 93.010 ? 206 SER A CB  1 
ATOM 1603 O O   ? SER A 1 206 ?   6.857   1.153  -9.842 1.000 93.010 ? 206 SER A O   1 
ATOM 1604 O OG  ? SER A 1 206 ?   3.014  -0.621 -11.292 1.000 93.010 ? 206 SER A OG  1 
ATOM 1605 N N   ? VAL A 1 207 ?   5.371   2.846  -9.808 1.000 95.200 ? 207 VAL A N   1 
ATOM 1606 C CA  ? VAL A 1 207 ?   6.156   3.667  -8.892 1.000 95.200 ? 207 VAL A CA  1 
ATOM 1607 C C   ? VAL A 1 207 ?   5.468   3.724  -7.531 1.000 95.200 ? 207 VAL A C   1 
ATOM 1608 C CB  ? VAL A 1 207 ?   6.364   5.094  -9.446 1.000 95.200 ? 207 VAL A CB  1 
ATOM 1609 O O   ? VAL A 1 207 ?   4.258   3.950  -7.449 1.000 95.200 ? 207 VAL A O   1 
ATOM 1610 C CG1 ? VAL A 1 207 ?   7.173   5.941  -8.465 1.000 95.200 ? 207 VAL A CG1 1 
ATOM 1611 C CG2 ? VAL A 1 207 ?   7.055   5.043 -10.807 1.000 95.200 ? 207 VAL A CG2 1 
ATOM 1612 N N   ? TYR A 1 208 ?   6.242   3.520  -6.501 1.000 97.230 ? 208 TYR A N   1 
ATOM 1613 C CA  ? TYR A 1 208 ?   5.787   3.485  -5.116 1.000 97.230 ? 208 TYR A CA  1 
ATOM 1614 C C   ? TYR A 1 208 ?   6.526   4.516  -4.272 1.000 97.230 ? 208 TYR A C   1 
ATOM 1615 C CB  ? TYR A 1 208 ?   5.982   2.087  -4.522 1.000 97.230 ? 208 TYR A CB  1 
ATOM 1616 O O   ? TYR A 1 208 ?   7.656   4.894  -4.592 1.000 97.230 ? 208 TYR A O   1 
ATOM 1617 C CG  ? TYR A 1 208 ?   5.309   0.991  -5.313 1.000 97.230 ? 208 TYR A CG  1 
ATOM 1618 C CD1 ? TYR A 1 208 ?   4.117   0.420  -4.875 1.000 97.230 ? 208 TYR A CD1 1 
ATOM 1619 C CD2 ? TYR A 1 208 ?   5.865   0.525  -6.499 1.000 97.230 ? 208 TYR A CD2 1 
ATOM 1620 C CE1 ? TYR A 1 208 ?   3.495  -0.591  -5.600 1.000 97.230 ? 208 TYR A CE1 1 
ATOM 1621 C CE2 ? TYR A 1 208 ?   5.252  -0.486  -7.232 1.000 97.230 ? 208 TYR A CE2 1 
ATOM 1622 O OH  ? TYR A 1 208 ?   3.457  -2.037  -7.497 1.000 97.230 ? 208 TYR A OH  1 
ATOM 1623 C CZ  ? TYR A 1 208 ?   4.069  -1.036  -6.776 1.000 97.230 ? 208 TYR A CZ  1 
ATOM 1624 N N   ? VAL A 1 209 ?   5.751   4.990  -3.241 1.000 97.810 ? 209 VAL A N   1 
ATOM 1625 C CA  ? VAL A 1 209 ?   6.481   5.693  -2.191 1.000 97.810 ? 209 VAL A CA  1 
ATOM 1626 C C   ? VAL A 1 209 ?   7.395   4.716  -1.454 1.000 97.810 ? 209 VAL A C   1 
ATOM 1627 C CB  ? VAL A 1 209 ?   5.521   6.380  -1.194 1.000 97.810 ? 209 VAL A CB  1 
ATOM 1628 O O   ? VAL A 1 209 ?   6.964   3.630  -1.060 1.000 97.810 ? 209 VAL A O   1 
ATOM 1629 C CG1 ? VAL A 1 209 ?   6.301   7.030  -0.053 1.000 97.810 ? 209 VAL A CG1 1 
ATOM 1630 C CG2 ? VAL A 1 209 ?   4.658   7.415  -1.913 1.000 97.810 ? 209 VAL A CG2 1 
ATOM 1631 N N   ? LYS A 1 210 ?   8.705   5.092  -1.305 1.000 97.870 ? 210 LYS A N   1 
ATOM 1632 C CA  ? LYS A 1 210 ?   9.705   4.284  -0.614 1.000 97.870 ? 210 LYS A CA  1 
ATOM 1633 C C   ? LYS A 1 210 ?   9.603   4.457   0.898 1.000 97.870 ? 210 LYS A C   1 
ATOM 1634 C CB  ? LYS A 1 210 ?  11.113   4.650  -1.089 1.000 97.870 ? 210 LYS A CB  1 
ATOM 1635 O O   ? LYS A 1 210 ?  10.166   5.399   1.460 1.000 97.870 ? 210 LYS A O   1 
ATOM 1636 C CG  ? LYS A 1 210 ?  12.182   3.643  -0.690 1.000 97.870 ? 210 LYS A CG  1 
ATOM 1637 C CD  ? LYS A 1 210 ?  13.544   4.021  -1.257 1.000 97.870 ? 210 LYS A CD  1 
ATOM 1638 C CE  ? LYS A 1 210 ?  13.762   3.419  -2.638 1.000 97.870 ? 210 LYS A CE  1 
ATOM 1639 N NZ  ? LYS A 1 210 ?  15.069   3.840  -3.227 1.000 97.870 ? 210 LYS A NZ  1 
ATOM 1640 N N   ? VAL A 1 211 ?   8.838   3.530   1.616 1.000 98.460 ? 211 VAL A N   1 
ATOM 1641 C CA  ? VAL A 1 211 ?   8.415   3.669   3.005 1.000 98.460 ? 211 VAL A CA  1 
ATOM 1642 C C   ? VAL A 1 211 ?   9.640   3.732   3.915 1.000 98.460 ? 211 VAL A C   1 
ATOM 1643 C CB  ? VAL A 1 211 ?   7.490   2.509   3.436 1.000 98.460 ? 211 VAL A CB  1 
ATOM 1644 O O   ? VAL A 1 211 ?   9.654   4.479   4.896 1.000 98.460 ? 211 VAL A O   1 
ATOM 1645 C CG1 ? VAL A 1 211 ?   7.192   2.583   4.932 1.000 98.460 ? 211 VAL A CG1 1 
ATOM 1646 C CG2 ? VAL A 1 211 ?   6.194   2.532   2.628 1.000 98.460 ? 211 VAL A CG2 1 
ATOM 1647 N N   ? CYS A 1 212 ?  10.718   2.947   3.664 1.000 98.170 ? 212 CYS A N   1 
ATOM 1648 C CA  ? CYS A 1 212 ?  11.896   2.906   4.522 1.000 98.170 ? 212 CYS A CA  1 
ATOM 1649 C C   ? CYS A 1 212 ?  12.496   4.297   4.691 1.000 98.170 ? 212 CYS A C   1 
ATOM 1650 C CB  ? CYS A 1 212 ?  12.946   1.955   3.947 1.000 98.170 ? 212 CYS A CB  1 
ATOM 1651 O O   ? CYS A 1 212 ?  13.157   4.575   5.693 1.000 98.170 ? 212 CYS A O   1 
ATOM 1652 S SG  ? CYS A 1 212 ?  13.698   2.543   2.413 1.000 98.170 ? 212 CYS A SG  1 
ATOM 1653 N N   ? ARG A 1 213 ?  12.214   5.234   3.781 1.000 97.990 ? 213 ARG A N   1 
ATOM 1654 C CA  ? ARG A 1 213 ?  12.766   6.583   3.834 1.000 97.990 ? 213 ARG A CA  1 
ATOM 1655 C C   ? ARG A 1 213 ?  11.942   7.476   4.756 1.000 97.990 ? 213 ARG A C   1 
ATOM 1656 C CB  ? ARG A 1 213 ?  12.831   7.194   2.433 1.000 97.990 ? 213 ARG A CB  1 
ATOM 1657 O O   ? ARG A 1 213 ?  12.339   8.604   5.054 1.000 97.990 ? 213 ARG A O   1 
ATOM 1658 C CG  ? ARG A 1 213 ?  13.868   6.550   1.527 1.000 97.990 ? 213 ARG A CG  1 
ATOM 1659 C CD  ? ARG A 1 213 ?  14.427   7.541   0.515 1.000 97.990 ? 213 ARG A CD  1 
ATOM 1660 N NE  ? ARG A 1 213 ?  15.543   6.973  -0.236 1.000 97.990 ? 213 ARG A NE  1 
ATOM 1661 N NH1 ? ARG A 1 213 ?  16.242   8.990  -1.120 1.000 97.990 ? 213 ARG A NH1 1 
ATOM 1662 N NH2 ? ARG A 1 213 ?  17.362   7.057  -1.635 1.000 97.990 ? 213 ARG A NH2 1 
ATOM 1663 C CZ  ? ARG A 1 213 ?  16.380   7.674  -0.995 1.000 97.990 ? 213 ARG A CZ  1 
ATOM 1664 N N   ? TYR A 1 214 ?  10.746   6.903   5.245 1.000 98.380 ? 214 TYR A N   1 
ATOM 1665 C CA  ? TYR A 1 214 ?   9.822   7.758   5.983 1.000 98.380 ? 214 TYR A CA  1 
ATOM 1666 C C   ? TYR A 1 214 ?   9.587   7.221   7.390 1.000 98.380 ? 214 TYR A C   1 
ATOM 1667 C CB  ? TYR A 1 214 ?   8.489   7.877   5.239 1.000 98.380 ? 214 TYR A CB  1 
ATOM 1668 O O   ? TYR A 1 214 ?   8.619   7.602   8.053 1.000 98.380 ? 214 TYR A O   1 
ATOM 1669 C CG  ? TYR A 1 214 ?   8.586   8.629   3.934 1.000 98.380 ? 214 TYR A CG  1 
ATOM 1670 C CD1 ? TYR A 1 214 ?   8.461  10.016   3.896 1.000 98.380 ? 214 TYR A CD1 1 
ATOM 1671 C CD2 ? TYR A 1 214 ?   8.803   7.954   2.737 1.000 98.380 ? 214 TYR A CD2 1 
ATOM 1672 C CE1 ? TYR A 1 214 ?   8.549  10.713   2.695 1.000 98.380 ? 214 TYR A CE1 1 
ATOM 1673 C CE2 ? TYR A 1 214 ?   8.892   8.641   1.531 1.000 98.380 ? 214 TYR A CE2 1 
ATOM 1674 O OH  ? TYR A 1 214 ?   8.851  10.703   0.329 1.000 98.380 ? 214 TYR A OH  1 
ATOM 1675 C CZ  ? TYR A 1 214 ?   8.764  10.018   1.520 1.000 98.380 ? 214 TYR A CZ  1 
ATOM 1676 N N   ? ASN A 1 215 ?  10.391   6.288   7.843 1.000 98.050 ? 215 ASN A N   1 
ATOM 1677 C CA  ? ASN A 1 215 ?  10.203   5.703   9.166 1.000 98.050 ? 215 ASN A CA  1 
ATOM 1678 C C   ? ASN A 1 215 ?  10.290   6.760  10.264 1.000 98.050 ? 215 ASN A C   1 
ATOM 1679 C CB  ? ASN A 1 215 ?  11.228   4.594   9.414 1.000 98.050 ? 215 ASN A CB  1 
ATOM 1680 O O   ? ASN A 1 215 ?   9.493   6.752  11.203 1.000 98.050 ? 215 ASN A O   1 
ATOM 1681 C CG  ? ASN A 1 215 ?  10.841   3.284   8.757 1.000 98.050 ? 215 ASN A CG  1 
ATOM 1682 N ND2 ? ASN A 1 215 ?  11.796   2.367   8.654 1.000 98.050 ? 215 ASN A ND2 1 
ATOM 1683 O OD1 ? ASN A 1 215 ?   9.694   3.098   8.343 1.000 98.050 ? 215 ASN A OD1 1 
ATOM 1684 N N   ? THR A 1 216 ?  11.296   7.649  10.103 1.000 97.960 ? 216 THR A N   1 
ATOM 1685 C CA  ? THR A 1 216 ?  11.443   8.708  11.096 1.000 97.960 ? 216 THR A CA  1 
ATOM 1686 C C   ? THR A 1 216 ?  10.199   9.590  11.134 1.000 97.960 ? 216 THR A C   1 
ATOM 1687 C CB  ? THR A 1 216 ?  12.682   9.575  10.807 1.000 97.960 ? 216 THR A CB  1 
ATOM 1688 O O   ? THR A 1 216 ?   9.652   9.854  12.207 1.000 97.960 ? 216 THR A O   1 
ATOM 1689 C CG2 ? THR A 1 216 ?  12.798  10.719  11.809 1.000 97.960 ? 216 THR A CG2 1 
ATOM 1690 O OG1 ? THR A 1 216 ?  13.858   8.761  10.891 1.000 97.960 ? 216 THR A OG1 1 
ATOM 1691 N N   ? TRP A 1 217 ?   9.741   9.983  10.002 1.000 98.380 ? 217 TRP A N   1 
ATOM 1692 C CA  ? TRP A 1 217 ?   8.548  10.815   9.895 1.000 98.380 ? 217 TRP A CA  1 
ATOM 1693 C C   ? TRP A 1 217 ?   7.328  10.094  10.458 1.000 98.380 ? 217 TRP A C   1 
ATOM 1694 C CB  ? TRP A 1 217 ?   8.295  11.209   8.436 1.000 98.380 ? 217 TRP A CB  1 
ATOM 1695 O O   ? TRP A 1 217 ?   6.549  10.677  11.216 1.000 98.380 ? 217 TRP A O   1 
ATOM 1696 C CG  ? TRP A 1 217 ?   7.002  11.934   8.216 1.000 98.380 ? 217 TRP A CG  1 
ATOM 1697 C CD1 ? TRP A 1 217 ?   6.739  13.249   8.481 1.000 98.380 ? 217 TRP A CD1 1 
ATOM 1698 C CD2 ? TRP A 1 217 ?   5.792  11.381   7.690 1.000 98.380 ? 217 TRP A CD2 1 
ATOM 1699 C CE2 ? TRP A 1 217 ?   4.835  12.420   7.662 1.000 98.380 ? 217 TRP A CE2 1 
ATOM 1700 C CE3 ? TRP A 1 217 ?   5.423  10.107   7.237 1.000 98.380 ? 217 TRP A CE3 1 
ATOM 1701 N NE1 ? TRP A 1 217 ?   5.438  13.548   8.150 1.000 98.380 ? 217 TRP A NE1 1 
ATOM 1702 C CH2 ? TRP A 1 217 ?   3.197  10.967   6.762 1.000 98.380 ? 217 TRP A CH2 1 
ATOM 1703 C CZ2 ? TRP A 1 217 ?   3.532  12.223   7.199 1.000 98.380 ? 217 TRP A CZ2 1 
ATOM 1704 C CZ3 ? TRP A 1 217 ?   4.126   9.913   6.777 1.000 98.380 ? 217 TRP A CZ3 1 
ATOM 1705 N N   ? ILE A 1 218 ?   7.146   8.851  10.100 1.000 98.510 ? 218 ILE A N   1 
ATOM 1706 C CA  ? ILE A 1 218 ?   6.017   8.044  10.552 1.000 98.510 ? 218 ILE A CA  1 
ATOM 1707 C C   ? ILE A 1 218 ?   6.015   7.967  12.077 1.000 98.510 ? 218 ILE A C   1 
ATOM 1708 C CB  ? ILE A 1 218 ?   6.059   6.624   9.944 1.000 98.510 ? 218 ILE A CB  1 
ATOM 1709 O O   ? ILE A 1 218 ?   4.991   8.221  12.715 1.000 98.510 ? 218 ILE A O   1 
ATOM 1710 C CG1 ? ILE A 1 218 ?   5.756   6.676   8.442 1.000 98.510 ? 218 ILE A CG1 1 
ATOM 1711 C CG2 ? ILE A 1 218 ?   5.079   5.697  10.669 1.000 98.510 ? 218 ILE A CG2 1 
ATOM 1712 C CD1 ? ILE A 1 218 ?   6.031   5.371   7.709 1.000 98.510 ? 218 ILE A CD1 1 
ATOM 1713 N N   ? HIS A 1 219 ?   7.108   7.671  12.643 1.000 98.260 ? 219 HIS A N   1 
ATOM 1714 C CA  ? HIS A 1 219 ?   7.217   7.526  14.090 1.000 98.260 ? 219 HIS A CA  1 
ATOM 1715 C C   ? HIS A 1 219 ?   6.967   8.853  14.797 1.000 98.260 ? 219 HIS A C   1 
ATOM 1716 C CB  ? HIS A 1 219 ?   8.593   6.979  14.472 1.000 98.260 ? 219 HIS A CB  1 
ATOM 1717 O O   ? HIS A 1 219 ?   6.325   8.890  15.850 1.000 98.260 ? 219 HIS A O   1 
ATOM 1718 C CG  ? HIS A 1 219 ?   8.764   5.523  14.175 1.000 98.260 ? 219 HIS A CG  1 
ATOM 1719 C CD2 ? HIS A 1 219 ?   9.703   4.866  13.454 1.000 98.260 ? 219 HIS A CD2 1 
ATOM 1720 N ND1 ? HIS A 1 219 ?   7.895   4.561  14.644 1.000 98.260 ? 219 HIS A ND1 1 
ATOM 1721 C CE1 ? HIS A 1 219 ?   8.294   3.373  14.223 1.000 98.260 ? 219 HIS A CE1 1 
ATOM 1722 N NE2 ? HIS A 1 219 ?   9.389   3.530  13.499 1.000 98.260 ? 219 HIS A NE2 1 
ATOM 1723 N N   ? GLN A 1 220 ?   7.452   9.923  14.259 1.000 98.160 ? 220 GLN A N   1 
ATOM 1724 C CA  ? GLN A 1 220 ?   7.244  11.253  14.821 1.000 98.160 ? 220 GLN A CA  1 
ATOM 1725 C C   ? GLN A 1 220 ?   5.765  11.627  14.816 1.000 98.160 ? 220 GLN A C   1 
ATOM 1726 C CB  ? GLN A 1 220 ?   8.051  12.296  14.046 1.000 98.160 ? 220 GLN A CB  1 
ATOM 1727 O O   ? GLN A 1 220 ?   5.249  12.152  15.805 1.000 98.160 ? 220 GLN A O   1 
ATOM 1728 C CG  ? GLN A 1 220 ?   9.543  12.272  14.353 1.000 98.160 ? 220 GLN A CG  1 
ATOM 1729 C CD  ? GLN A 1 220 ?  10.347  13.167  13.429 1.000 98.160 ? 220 GLN A CD  1 
ATOM 1730 N NE2 ? GLN A 1 220 ?  11.621  13.361  13.752 1.000 98.160 ? 220 GLN A NE2 1 
ATOM 1731 O OE1 ? GLN A 1 220 ?   9.828  13.679  12.432 1.000 98.160 ? 220 GLN A OE1 1 
ATOM 1732 N N   ? VAL A 1 221 ?   5.101  11.439  13.728 1.000 97.950 ? 221 VAL A N   1 
ATOM 1733 C CA  ? VAL A 1 221 ?   3.679  11.752  13.624 1.000 97.950 ? 221 VAL A CA  1 
ATOM 1734 C C   ? VAL A 1 221 ?   2.893  10.925  14.638 1.000 97.950 ? 221 VAL A C   1 
ATOM 1735 C CB  ? VAL A 1 221 ?   3.144  11.496  12.198 1.000 97.950 ? 221 VAL A CB  1 
ATOM 1736 O O   ? VAL A 1 221 ?   2.032  11.453  15.346 1.000 97.950 ? 221 VAL A O   1 
ATOM 1737 C CG1 ? VAL A 1 221 ?   1.618  11.571  12.172 1.000 97.950 ? 221 VAL A CG1 1 
ATOM 1738 C CG2 ? VAL A 1 221 ?   3.747  12.498  11.214 1.000 97.950 ? 221 VAL A CG2 1 
ATOM 1739 N N   ? MET A 1 222 ?   3.193   9.570  14.726 1.000 97.900 ? 222 MET A N   1 
ATOM 1740 C CA  ? MET A 1 222 ?   2.481   8.691  15.649 1.000 97.900 ? 222 MET A CA  1 
ATOM 1741 C C   ? MET A 1 222 ?   2.704   9.125  17.094 1.000 97.900 ? 222 MET A C   1 
ATOM 1742 C CB  ? MET A 1 222 ?   2.929   7.240  15.464 1.000 97.900 ? 222 MET A CB  1 
ATOM 1743 O O   ? MET A 1 222 ?   1.772   9.115  17.900 1.000 97.900 ? 222 MET A O   1 
ATOM 1744 C CG  ? MET A 1 222 ?   2.421   6.601  14.181 1.000 97.900 ? 222 MET A CG  1 
ATOM 1745 S SD  ? MET A 1 222 ?   2.926   4.844  14.023 1.000 97.900 ? 222 MET A SD  1 
ATOM 1746 C CE  ? MET A 1 222 ?   4.731   5.029  14.020 1.000 97.900 ? 222 MET A CE  1 
ATOM 1747 N N   ? ALA A 1 223 ?   3.853   9.588  17.468 1.000 97.110 ? 223 ALA A N   1 
ATOM 1748 C CA  ? ALA A 1 223 ?   4.212   9.996  18.824 1.000 97.110 ? 223 ALA A CA  1 
ATOM 1749 C C   ? ALA A 1 223 ?   3.565  11.330  19.184 1.000 97.110 ? 223 ALA A C   1 
ATOM 1750 C CB  ? ALA A 1 223 ?   5.730  10.088  18.968 1.000 97.110 ? 223 ALA A CB  1 
ATOM 1751 O O   ? ALA A 1 223 ?   3.202  11.559  20.340 1.000 97.110 ? 223 ALA A O   1 
ATOM 1752 N N   ? SER A 1 224 ?   3.372  12.219  18.296 1.000 95.140 ? 224 SER A N   1 
ATOM 1753 C CA  ? SER A 1 224 ?   2.888  13.577  18.526 1.000 95.140 ? 224 SER A CA  1 
ATOM 1754 C C   ? SER A 1 224 ?   1.364  13.629  18.525 1.000 95.140 ? 224 SER A C   1 
ATOM 1755 C CB  ? SER A 1 224 ?   3.440  14.530  17.465 1.000 95.140 ? 224 SER A CB  1 
ATOM 1756 O O   ? SER A 1 224 ?   0.773  14.663  18.840 1.000 95.140 ? 224 SER A O   1 
ATOM 1757 O OG  ? SER A 1 224 ?   4.856  14.566  17.509 1.000 95.140 ? 224 SER A OG  1 
ATOM 1758 N N   ? ASN A 1 225 ?   0.610  12.532  18.274 1.000 90.550 ? 225 ASN A N   1 
ATOM 1759 C CA  ? ASN A 1 225 ?  -0.846  12.498  18.186 1.000 90.550 ? 225 ASN A CA  1 
ATOM 1760 C C   ? ASN A 1 225 ?  -1.437  11.423  19.093 1.000 90.550 ? 225 ASN A C   1 
ATOM 1761 C CB  ? ASN A 1 225 ?  -1.291  12.276  16.739 1.000 90.550 ? 225 ASN A CB  1 
ATOM 1762 O O   ? ASN A 1 225 ?  -2.588  11.530  19.521 1.000 90.550 ? 225 ASN A O   1 
ATOM 1763 C CG  ? ASN A 1 225 ?  -1.195  13.535  15.899 1.000 90.550 ? 225 ASN A CG  1 
ATOM 1764 N ND2 ? ASN A 1 225 ?  -0.080  13.695  15.197 1.000 90.550 ? 225 ASN A ND2 1 
ATOM 1765 O OD1 ? ASN A 1 225 ?  -2.116  14.356  15.882 1.000 90.550 ? 225 ASN A OD1 1 
# 
loop_
_struct_sheet_range.sheet_id 
_struct_sheet_range.id 
_struct_sheet_range.beg_label_comp_id 
_struct_sheet_range.beg_label_asym_id 
_struct_sheet_range.beg_label_seq_id 
_struct_sheet_range.pdbx_beg_PDB_ins_code 
_struct_sheet_range.end_label_comp_id 
_struct_sheet_range.end_label_asym_id 
_struct_sheet_range.end_label_seq_id 
_struct_sheet_range.pdbx_end_PDB_ins_code 
_struct_sheet_range.beg_auth_comp_id 
_struct_sheet_range.beg_auth_asym_id 
_struct_sheet_range.beg_auth_seq_id 
_struct_sheet_range.end_auth_comp_id 
_struct_sheet_range.end_auth_asym_id 
_struct_sheet_range.end_auth_seq_id 
A A ILE A   2 ? ILE A   3 ? ILE A 2   ILE A 3   
A B SER A 173 ? SER A 174 ? SER A 173 SER A 174 
B C TYR A   6 ? GLN A   7 ? TYR A 6   GLN A 7   
B D HIS A 106 ? HIS A 106 ? HIS A 106 HIS A 106 
B E TRP A 117 ? GLY A 122 ? TRP A 117 GLY A 122 
B F GLN A 138 ? ILE A 145 ? GLN A 138 ILE A 145 
B G MET A 162 ? SER A 165 ? MET A 162 SER A 165 
B H PRO A 182 ? CYS A 185 ? PRO A 182 CYS A 185 
B I GLU A 188 ? TRP A 195 ? GLU A 188 TRP A 195 
B J SER A 206 ? LYS A 210 ? SER A 206 LYS A 210 
C K GLN A  16 ? TYR A  21 ? GLN A 16  TYR A 21  
C L ASN A  24 ? LEU A  31 ? ASN A 24  LEU A 31  
C M TRP A  36 ? SER A  39 ? TRP A 36  SER A 39  
C N LYS A  49 ? LEU A  52 ? LYS A 49  LEU A 52  
C O GLN A  65 ? SER A  74 ? GLN A 65  SER A 74  
C P MET A  88 ? LEU A  92 ? MET A 88  LEU A 92  
D Q ASP A  56 ? ASP A  56 ? ASP A 56  ASP A 56  
D R ALA A 136 ? ALA A 136 ? ALA A 136 ALA A 136 
E S ASN A  79 ? ASN A  79 ? ASN A 79  ASN A 79  
E T ASP A  84 ? ASP A  84 ? ASP A 84  ASP A 84  
# 
loop_
_struct_conf.id 
_struct_conf.conf_type_id 
_struct_conf.beg_label_comp_id 
_struct_conf.beg_label_asym_id 
_struct_conf.beg_label_seq_id 
_struct_conf.pdbx_beg_PDB_ins_code 
_struct_conf.end_label_comp_id 
_struct_conf.end_label_asym_id 
_struct_conf.end_label_seq_id 
_struct_conf.pdbx_end_PDB_ins_code 
_struct_conf.beg_auth_comp_id 
_struct_conf.beg_auth_asym_id 
_struct_conf.beg_auth_seq_id 
_struct_conf.end_auth_comp_id 
_struct_conf.end_auth_asym_id 
_struct_conf.end_auth_seq_id 
STRN1         STRN         ILE A   2 ? ILE A   3 ? ILE A 2   ILE A 3   
TURN_TY1_P1   TURN_TY1_P   ASN A   4 ? ASN A   4 ? ASN A 4   ASN A 4   
STRN2         STRN         TYR A   6 ? GLN A   7 ? TYR A 6   GLN A 7   
HELX_LH_PP_P1 HELX_LH_PP_P CYS A   8 ? TYR A   9 ? CYS A 8   TYR A 9   
TURN_TY1_P2   TURN_TY1_P   PRO A  10 ? HIS A  11 ? PRO A 10  HIS A 11  
BEND1         BEND         SER A  12 ? SER A  12 ? SER A 12  SER A 12  
TURN_TY1_P3   TURN_TY1_P   PRO A  14 ? TRP A  15 ? PRO A 14  TRP A 15  
STRN3         STRN         GLN A  16 ? TYR A  21 ? GLN A 16  TYR A 21  
TURN_TY1_P4   TURN_TY1_P   ASN A  22 ? GLY A  23 ? ASN A 22  GLY A 23  
STRN4         STRN         ASN A  24 ? LEU A  31 ? ASN A 24  LEU A 31  
BEND2         BEND         ASN A  33 ? TRP A  35 ? ASN A 33  TRP A 35  
STRN5         STRN         TRP A  36 ? SER A  39 ? TRP A 36  SER A 39  
HELX_RH_3T_P1 HELX_RH_3T_P ALA A  41 ? CYS A  43 ? ALA A 41  CYS A 43  
BEND3         BEND         ASN A  46 ? ILE A  47 ? ASN A 46  ILE A 47  
STRN6         STRN         LYS A  49 ? LEU A  52 ? LYS A 49  LEU A 52  
BEND4         BEND         GLY A  53 ? GLY A  53 ? GLY A 53  GLY A 53  
BEND5         BEND         HIS A  55 ? HIS A  55 ? HIS A 55  HIS A 55  
STRN7         STRN         ASP A  56 ? ASP A  56 ? ASP A 56  ASP A 56  
TURN_TY1_P5   TURN_TY1_P   THR A  57 ? THR A  58 ? THR A 57  THR A 58  
BEND6         BEND         GLN A  59 ? GLN A  59 ? GLN A 59  GLN A 59  
BEND7         BEND         GLY A  62 ? GLY A  62 ? GLY A 62  GLY A 62  
STRN8         STRN         GLN A  65 ? SER A  74 ? GLN A 65  SER A 74  
TURN_TY1_P6   TURN_TY1_P   PRO A  76 ? TYR A  77 ? PRO A 76  TYR A 77  
STRN9         STRN         ASN A  79 ? ASN A  79 ? ASN A 79  ASN A 79  
TURN_TY1_P7   TURN_TY1_P   SER A  80 ? LEU A  83 ? SER A 80  LEU A 83  
STRN10        STRN         ASP A  84 ? ASP A  84 ? ASP A 84  ASP A 84  
TURN_TY1_P8   TURN_TY1_P   ASN A  85 ? ASN A  85 ? ASN A 85  ASN A 85  
STRN11        STRN         MET A  88 ? LEU A  92 ? MET A 88  LEU A 92  
BEND8         BEND         ALA A  93 ? GLN A  94 ? ALA A 93  GLN A 94  
BEND9         BEND         ASP A  99 ? TYR A 101 ? ASP A 99  TYR A 101 
HELX_LH_PP_P2 HELX_LH_PP_P PRO A 104 ? ILE A 105 ? PRO A 104 ILE A 105 
STRN12        STRN         HIS A 106 ? HIS A 106 ? HIS A 106 HIS A 106 
HELX_LH_PP_P3 HELX_LH_PP_P LEU A 107 ? PRO A 108 ? LEU A 107 PRO A 108 
BEND10        BEND         SER A 109 ? ARG A 110 ? SER A 109 ARG A 110 
HELX_LH_PP_P4 HELX_LH_PP_P CYS A 111 ? ALA A 113 ? CYS A 111 ALA A 113 
TURN_TY1_P9   TURN_TY1_P   ALA A 114 ? GLY A 115 ? ALA A 114 GLY A 115 
STRN13        STRN         TRP A 117 ? GLY A 122 ? TRP A 117 GLY A 122 
BEND11        BEND         THR A 128 ? GLY A 130 ? THR A 128 GLY A 130 
BEND12        BEND         LYS A 135 ? LYS A 135 ? LYS A 135 LYS A 135 
STRN14        STRN         ALA A 136 ? ALA A 136 ? ALA A 136 ALA A 136 
STRN15        STRN         GLN A 138 ? ILE A 145 ? GLN A 138 ILE A 145 
HELX_LH_PP_P5 HELX_LH_PP_P SER A 146 ? SER A 146 ? SER A 146 SER A 146 
HELX_RH_AL_P1 HELX_RH_AL_P ASP A 147 ? ALA A 153 ? ASP A 147 ALA A 153 
BEND13        BEND         TYR A 154 ? TYR A 154 ? TYR A 154 TYR A 154 
TURN_TY1_P10  TURN_TY1_P   PRO A 155 ? TYR A 157 ? PRO A 155 TYR A 157 
TURN_TY1_P11  TURN_TY1_P   ALA A 160 ? ASN A 161 ? ALA A 160 ASN A 161 
STRN16        STRN         MET A 162 ? SER A 165 ? MET A 162 SER A 165 
BEND14        BEND         GLY A 166 ? GLY A 166 ? GLY A 166 GLY A 166 
TURN_TY1_P12  TURN_TY1_P   MET A 168 ? GLU A 169 ? MET A 168 GLU A 169 
BEND15        BEND         GLY A 171 ? GLY A 171 ? GLY A 171 GLY A 171 
STRN17        STRN         SER A 173 ? SER A 174 ? SER A 173 SER A 174 
TURN_TY1_P13  TURN_TY1_P   GLN A 176 ? GLY A 177 ? GLN A 176 GLY A 177 
TURN_TY1_P14  TURN_TY1_P   SER A 179 ? GLY A 180 ? SER A 179 GLY A 180 
STRN18        STRN         PRO A 182 ? CYS A 185 ? PRO A 182 CYS A 185 
TURN_TY1_P15  TURN_TY1_P   ASP A 186 ? GLY A 187 ? ASP A 186 GLY A 187 
STRN19        STRN         GLU A 188 ? TRP A 195 ? GLU A 188 TRP A 195 
BEND16        BEND         TYR A 197 ? ASP A 198 ? TYR A 197 ASP A 198 
TURN_TY1_P16  TURN_TY1_P   CYS A 199 ? ALA A 200 ? CYS A 199 ALA A 200 
TURN_TY1_P17  TURN_TY1_P   LYS A 202 ? GLY A 203 ? LYS A 202 GLY A 203 
STRN20        STRN         SER A 206 ? LYS A 210 ? SER A 206 LYS A 210 
HELX_RH_3T_P2 HELX_RH_3T_P VAL A 211 ? TYR A 214 ? VAL A 211 TYR A 214 
HELX_RH_AL_P2 HELX_RH_AL_P ASN A 215 ? SER A 224 ? ASN A 215 SER A 224 
# 
