# Supplementary material for: FlatProt: 2D visualization eases protein structure comparison
Source: BMC Bioinformatics. 2025 Aug 13;26:210. doi: 10.1186/s12859-025-06233-x (PMC12344939; doi:10.1186/s12859-025-06233-x)
Supplement: Supplementary file 1 — Supplementary Material 1 [file 12859_2025_6233_MOESM1_ESM.zip › KLK/structures/Alsi_A_05.cif]

data_Alsi_A_05
# 
_entry.id   Alsi_A_05 
# 
_entity.id                         1      
_entity.type                       polymer 
_entity.pdbx_description           polymer-1 
_entity.formula_weight             24549.4 
_entity.pdbx_number_of_molecules        1 
# 
loop_
_struct_sheet.id 
_struct_sheet.number_strands 
A 2 
B 8 
C 6 
D 2 
E 2 
# 
loop_
_struct_conf_type.id 
_struct_conf_type.criteria 
STRN         DSSP 
TURN_TY1_P   DSSP 
HELX_LH_PP_P DSSP 
BEND         DSSP 
HELX_RH_3T_P DSSP 
HELX_RH_AL_P DSSP 
# 
_struct_asym.id          A 
_struct_asym.entity_id   1 
# 
_software.pdbx_ordinal     1 
_software.name             dssp 
_software.version          4.4.10 
_software.date             ? 
_software.classification   'model annotation' 
# 
_entity_poly.entity_id                      1 
_entity_poly.type                           polypeptide(L) 
_entity_poly.nstd_linkage                   n 
_entity_poly.nstd_monomer                   n 
_entity_poly.pdbx_seq_one_letter_code       
;RIINGYPCVLNSRPWQAYVTGIVSCGGTLVSPSWVLTAAHCNVGELTVVLGKYRLRQSGAMEQKFNVTRVVPHPCYNKKT
LDNDIMLLQLSGPVARSKRVWPVTLPRSCPNPGESCIVSGWGTTRSPGVRFPTVLHCAEIQILPNRSCHESYPQLFTSNM
ICAGMPGRRIDSCQGDSGGPLTCDDVLQGIVSWGPMVCGQPQHPGVYTRVCNYLPWIRSIIGNN
;
_entity_poly.pdbx_seq_one_letter_code_can   
;RIINGYPCVLNSRPWQAYVTGIVSCGGTLVSPSWVLTAAHCNVGELTVVLGKYRLRQSGAMEQKFNVTRVVPHPCYNKKT
LDNDIMLLQLSGPVARSKRVWPVTLPRSCPNPGESCIVSGWGTTRSPGVRFPTVLHCAEIQILPNRSCHESYPQLFTSNM
ICAGMPGRRIDSCQGDSGGPLTCDDVLQGIVSWGPMVCGQPQHPGVYTRVCNYLPWIRSIIGNN
;
_entity_poly.pdbx_strand_id                 A 
# 
loop_
_dssp_struct_summary.entry_id 
_dssp_struct_summary.label_comp_id 
_dssp_struct_summary.label_asym_id 
_dssp_struct_summary.label_seq_id 
_dssp_struct_summary.secondary_structure 
_dssp_struct_summary.ss_bridge 
_dssp_struct_summary.helix_3_10 
_dssp_struct_summary.helix_alpha 
_dssp_struct_summary.helix_pi 
_dssp_struct_summary.helix_pp 
_dssp_struct_summary.bend 
_dssp_struct_summary.chirality 
_dssp_struct_summary.sheet 
_dssp_struct_summary.strand 
_dssp_struct_summary.ladder_1 
_dssp_struct_summary.ladder_2 
_dssp_struct_summary.accessibility 
_dssp_struct_summary.TCO 
_dssp_struct_summary.kappa 
_dssp_struct_summary.alpha 
_dssp_struct_summary.phi 
_dssp_struct_summary.psi 
_dssp_struct_summary.x_ca 
_dssp_struct_summary.y_ca 
_dssp_struct_summary.z_ca 
Alsi_A_05 ARG A 1   . . . . . . . . . . . . ? .      .     .      .      123.7  -5.8  4.1   -10.5 
Alsi_A_05 ILE A 2   E . > . . . . - A A A . ? -0.931 .     -140.6 -95.6  105.5  -5.6  0.5   -11.8 
Alsi_A_05 ILE A 3   E . 3 . . . S + A A A . ? -0.725 86.1  0.5    -68.7  122.2  -5.1  0.7   -15.6 
Alsi_A_05 ASN A 4   T . 3 . . . S + . . . . ? 0.859  103.7 143.2  66.6   29.3   -7.1  -2.1  -17.4 
Alsi_A_05 GLY A 5   . . < . . . . - . . . . ? -0.273 41.1  -132.8 -89.0  179.7  -8.4  -3.3  -13.9 
Alsi_A_05 TYR A 6   E . . . . . . - B C B . ? -0.954 32.3  -82.8  -135.4 149.1  -11.8 -4.7  -13.0 
Alsi_A_05 PRO A 7   E . . . . > . - B C B . ? -0.452 55.4  -119.2 -52.0  127.6  -14.3 -4.1  -10.3 
Alsi_A_05 CYS A 8   P . . . . P . - . . . . ? -0.389 29.4  -97.1  -64.5  150.6  -13.2 -6.2  -7.4  
Alsi_A_05 VAL A 9   P . > . . P . - . . . . ? -0.506 54.0  -91.8  -66.2  134.1  -15.4 -8.9  -6.0  
Alsi_A_05 LEU A 10  T . 3 . . < S + . . . . ? -0.260 109.0 2.9    -48.7  129.4  -17.3 -7.6  -3.0  
Alsi_A_05 ASN A 11  T . 3 . . . S + . . . . ? 0.524  93.7  120.3  74.0   2.7    -15.4 -8.4  0.3   
Alsi_A_05 SER A 12  S . < . . . S + . . . . ? 0.688  78.3  40.7   -72.3  -14.8  -12.5 -9.9  -1.7  
Alsi_A_05 ARG A 13  . . > . . . . + . . . . ? -0.524 63.9  160.1  -131.4 69.9   -10.2 -7.3  -0.1  
Alsi_A_05 PRO A 14  T . 3 . . . S + . . . . ? 0.638  74.8  58.0   -73.0  -9.5   -11.2 -6.9  3.5   
Alsi_A_05 TRP A 15  T . 3 . . . S + . . . . ? 0.507  78.0  114.5  -94.9  -13.9  -7.8  -5.4  4.4   
Alsi_A_05 GLN A 16  E . < . . . . - C K J . ? -0.470 49.6  -162.8 -64.4  131.2  -8.1  -2.5  1.9   
Alsi_A_05 ALA A 17  E . . . . . . - C K J K ? -0.915 18.0  -140.9 -119.8 141.0  -8.2  0.9   3.6   
Alsi_A_05 TYR A 18  E . . . . . . - C K J K ? -0.934 18.9  -161.8 -97.1  111.3  -9.3  4.3   2.4   
Alsi_A_05 VAL A 19  E . . . . . . - C K J K ? -0.880 10.2  -166.2 -98.7  111.7  -7.0  6.9   3.8   
Alsi_A_05 THR A 20  E . . . . . . + C K . K ? -0.822 30.9  108.3  -107.7 138.1  -8.6  10.3  3.6   
Alsi_A_05 GLY A 21  S . . . . . S - . . . . ? -0.716 89.9  -38.2  -160.7 -139.7 -6.9  13.8  4.1   
Alsi_A_05 ILE A 22  S . . . . . S + . . . . ? 0.908  139.7 28.5   -66.7  -45.0  -6.0  16.6  1.8   
Alsi_A_05 VAL A 23  S . . . . . S - . . . . ? -0.959 92.0  -124.7 -115.7 134.2  -5.1  13.9  -0.7  
Alsi_A_05 SER A 24  . . . . . . . + . . . . ? -0.636 36.0  170.7  -78.4  137.7  -6.8  10.6  -0.7  
Alsi_A_05 CYS A 25  E . . . . . . - C L J . ? -0.858 29.2  -112.5 -132.7 166.9  -4.6  7.4   -0.5  
Alsi_A_05 GLY A 26  E . . . . . . - C L J . ? -0.542 31.1  -176.4 -92.9  168.0  -4.9  3.7   -0.0  
Alsi_A_05 GLY A 27  E . . . . . . - C L J . ? -0.942 20.3  -125.8 -154.2 171.6  -3.8  1.7   3.0   
Alsi_A_05 THR A 28  E . . . . . . - C L J L ? -0.986 16.9  -133.5 -133.1 120.8  -3.6  -1.8  4.3   
Alsi_A_05 LEU A 29  E . . . . . . + C L . L ? -0.624 34.2  163.2  -68.1  117.7  -5.0  -3.1  7.5   
Alsi_A_05 VAL A 30  E . . . . . . + C L . . ? 0.535  66.2  10.4   -117.7 -12.1  -2.0  -5.2  9.0   
Alsi_A_05 SER A 31  E . > . . . S - C L . L ? -0.943 89.2  -89.6  -155.5 169.4  -3.3  -5.4  12.7  
Alsi_A_05 PRO A 32  T . 3 . . . S + . . . . ? 0.768  128.4 19.9   -57.9  -15.7  -6.5  -4.6  14.7  
Alsi_A_05 SER A 33  T . 3 . . . S + . . . . ? 0.255  112.3 80.5   -136.0 7.9    -5.2  -1.1  15.2  
Alsi_A_05 TRP A 34  E . < . . . . - C M L M ? -0.983 48.1  -169.8 -129.8 135.6  -2.5  -0.5  12.5  
Alsi_A_05 VAL A 35  E . . . . . . - C M L M ? -0.970 15.5  -143.7 -117.7 131.1  -2.7  0.4   8.8   
Alsi_A_05 LEU A 36  E . . . . . . + C M L M ? -0.843 34.0  150.3  -92.2  134.0  0.2   0.3   6.4   
Alsi_A_05 THR A 37  E . . . . . . - C M . M ? -0.848 49.1  -73.0  -149.4 176.6  0.4   3.1   3.7   
Alsi_A_05 ALA A 38  . . > . . . . - . . . . ? -0.671 32.2  -136.2 -78.4  141.5  2.9   5.1   1.7   
Alsi_A_05 ALA A 39  G . > . . . S + . . . . ? 0.803  103.0 65.9   -66.1  -30.6  5.0   7.7   3.5   
Alsi_A_05 HIS A 40  G . 3 . . . S + . . . . ? 0.620  86.3  73.6   -71.6  -3.5   4.5   10.2  0.7   
Alsi_A_05 CYS A 41  G . < . . . . + . . . . ? 0.556  63.5  120.2  -82.1  -7.2   0.7   10.2  1.6   
Alsi_A_05 ASN A 42  . . < . . . . + . . . . ? -0.391 26.0  142.7  -69.4  88.0   1.5   12.3  4.7   
Alsi_A_05 VAL A 43  . . . . . . . - . . . . ? -0.869 64.0  -68.1  -131.4 68.8   -0.6  15.4  4.1   
Alsi_A_05 GLY A 44  S . . . . . S + . . . . ? -0.226 100.6 7.8    94.2   -156.3 -2.2  16.7  7.4   
Alsi_A_05 GLU A 45  S . . . . . S - . . . . ? -0.588 74.8  -152.3 -70.2  126.2  -4.8  15.1  9.6   
Alsi_A_05 LEU A 46  . . . . . . . - . . . . ? -0.814 13.6  -167.6 -108.7 140.7  -5.6  11.6  8.4   
Alsi_A_05 THR A 47  E . . . . . . - C N K N ? -0.965 11.1  -148.2 -121.1 142.0  -8.8  9.5   8.6   
Alsi_A_05 VAL A 48  E . . . . . . - C N K N ? -0.960 7.9   -167.1 -114.1 127.2  -9.0  5.8   7.9   
Alsi_A_05 VAL A 49  E . . . . . . - C N K N ? -0.971 8.4   -170.6 -111.9 121.1  -12.1 4.2   6.5   
Alsi_A_05 LEU A 50  E . . . . . . + C N K N ? -0.807 66.1  30.7   -107.5 149.6  -12.4 0.3   6.5   
Alsi_A_05 GLY A 51  S . . . . . S + . . . . ? 0.653  79.7  151.1  81.2   16.0   -15.0 -1.9  4.8   
Alsi_A_05 LYS A 52  . . . . . . . + . . . . ? -0.705 12.4  154.9  -86.5  124.5  -15.5 0.7   2.0   
Alsi_A_05 TYR A 53  . . . . . . . + . . . . ? 0.672  67.7  46.3   -115.8 -37.6  -16.6 -0.8  -1.4  
Alsi_A_05 ARG A 54  B . > . . . . - D Q P . ? -0.933 66.4  -154.7 -113.0 125.3  -18.3 2.2   -3.0  
Alsi_A_05 LEU A 55  T . 3 . . . S + . . . . ? 0.834  95.8  43.8   -70.4  -26.0  -16.5 5.7   -2.9  
Alsi_A_05 ARG A 56  T . 3 . . . S + . . . . ? 0.362  108.5 67.7   -105.2 7.5    -19.7 7.7   -3.2  
Alsi_A_05 GLN A 57  . . < . . . . - . . . . ? -0.994 69.4  -143.0 -135.5 124.3  -21.8 5.6   -0.7  
Alsi_A_05 SER A 58  . . . . . . . - . . . . ? -0.749 27.1  -153.5 -80.5  123.7  -21.4 5.2   3.0   
Alsi_A_05 GLY A 59  . . > . . . . - . . . . ? -0.729 23.6  -119.5 -101.2 154.8  -22.2 1.6   3.9   
Alsi_A_05 ALA A 60  T . 3 . . . S + . . . . ? 0.745  114.5 52.1   -60.3  -16.7  -23.5 0.1   7.3   
Alsi_A_05 MET A 61  T . 3 . . . S + . . . . ? 0.348  82.3  116.0  -111.9 6.3    -20.4 -2.0  7.6   
Alsi_A_05 GLU A 62  . . < . . . . - . . . . ? -0.528 50.2  -156.8 -76.1  134.8  -17.8 0.9   7.1   
Alsi_A_05 GLN A 63  E . . . . . . - C O N . ? -0.990 4.7   -159.3 -114.3 123.4  -15.7 1.6   10.1  
Alsi_A_05 LYS A 64  E . . . . . . - C O N . ? -0.879 11.8  -178.9 -108.7 132.4  -14.2 5.0   10.4  
Alsi_A_05 PHE A 65  E . . . . . . - C O N . ? -0.985 24.0  -131.7 -131.7 138.3  -11.1 5.8   12.6  
Alsi_A_05 ASN A 66  E . . . . . . - C O N . ? -0.607 31.9  -117.5 -76.1  149.5  -9.1  8.9   13.5  
Alsi_A_05 VAL A 67  E . . . . . . + C O O . ? -0.820 32.8  176.6  -90.2  121.5  -5.3  8.5   13.1  
Alsi_A_05 THR A 68  E . . . . . . + C O . . ? 0.683  69.4  28.4   -96.1  -23.0  -3.7  8.9   16.6  
Alsi_A_05 ARG A 69  E . . . . . . - C O O . ? -0.990 58.7  -165.1 -146.1 134.1  -0.2  8.2   15.5  
Alsi_A_05 VAL A 70  E . . . . . . - C O O . ? -0.979 11.0  -179.4 -116.3 120.8  1.8   8.6   12.2  
Alsi_A_05 VAL A 71  E . . . . . . - C O O . ? -0.826 4.1   -172.1 -125.1 88.0   5.1   6.8   11.9  
Alsi_A_05 PRO A 72  E . . . . . . - C O O . ? -0.548 44.1  -90.1  -72.2  146.9  7.0   7.2   8.6   
Alsi_A_05 HIS A 73  . . > . . . . - . . . . ? -0.366 36.5  -129.5 -52.8  134.4  10.0  5.1   8.1   
Alsi_A_05 PRO A 74  T . 3 . . . S + . . . . ? 0.763  106.8 49.6   -62.6  -23.3  13.0  7.1   9.5   
Alsi_A_05 CYS A 75  T . 3 . . . S + . . . . ? 0.181  77.0  141.4  -104.6 16.6   15.0  6.6   6.4   
Alsi_A_05 TYR A 76  . . < . . . . - . . . . ? -0.438 39.1  -154.1 -59.2  124.1  12.2  7.8   4.0   
Alsi_A_05 ASN A 77  . . . > . . . - . . . . ? -0.915 9.0   -164.0 -104.2 115.6  13.8  9.8   1.2   
Alsi_A_05 LYS A 78  T . . 4 . . S + . . . . ? 0.712  87.8  52.7   -75.8  -21.9  11.4  12.3  -0.4  
Alsi_A_05 LYS A 79  T . . 4 . . S + . . . . ? 0.934  125.1 21.2   -80.2  -44.5  13.6  12.8  -3.4  
Alsi_A_05 THR A 80  T . . 4 . . S - . . . . ? 0.598  95.1  -131.7 -100.1 -10.6  14.1  9.3   -4.4  
Alsi_A_05 LEU A 81  . . > < . . . + . . . . ? 0.673  51.4  157.6  61.7   15.1   11.0  7.9   -2.6  
Alsi_A_05 ASP A 82  T . 3 . . . . + . . . . ? -0.512 64.8  19.3   -63.6  138.2  13.3  5.2   -1.2  
Alsi_A_05 ASN A 83  T . 3 . . . S + . . . . ? 0.865  80.1  172.3  67.7   31.0   11.8  3.7   2.0   
Alsi_A_05 ASP A 84  . . < . . . . + . . . . ? -0.487 30.3  118.0  -72.6  72.1   8.4   5.0   1.1   
Alsi_A_05 ILE A 85  . . . . . . . + . . . . ? -0.998 35.0  177.4  -145.2 139.7  6.4   3.2   4.0   
Alsi_A_05 MET A 86  E . . . . . . - C P M O ? -0.998 18.9  -141.2 -146.4 140.3  4.4   4.5   6.9   
Alsi_A_05 LEU A 87  E . . . . . . - C P M O ? -0.883 12.5  -156.9 -103.0 136.0  2.3   3.1   9.8   
Alsi_A_05 LEU A 88  E . . . . . . - C P M O ? -0.968 7.2   -147.3 -112.6 121.9  -0.9  4.6   11.0  
Alsi_A_05 GLN A 89  E . . . . . . - C P M O ? -0.808 19.5  -136.3 -87.9  127.0  -2.2  3.9   14.5  
Alsi_A_05 LEU A 90  E . . . . . . - C P . O ? -0.468 18.4  -117.6 -83.4  149.4  -6.0  3.9   14.7  
Alsi_A_05 SER A 91  S . . . . . S - . . . . ? 0.677  95.0  -4.1   -61.6  -9.2   -7.9  5.7   17.6  
Alsi_A_05 GLY A 92  S . . . . . S - . . . . ? -0.978 91.3  -66.6  -172.0 169.1  -9.3  2.1   18.5  
Alsi_A_05 PRO A 93  . . . . . . . - . . . . ? -0.384 50.0  -116.1 -71.3  148.5  -9.4  -1.5  17.6  
Alsi_A_05 VAL A 94  . . . . . . . - . . . . ? -0.569 19.9  -126.2 -82.0  137.5  -11.1 -2.6  14.5  
Alsi_A_05 ALA A 95  . . . . . . . - . . . . ? -0.813 32.9  -126.4 -79.4  115.2  -14.3 -4.9  14.7  
Alsi_A_05 ARG A 96  . . . . . . . + . . . . ? -0.379 44.4  148.1  -65.6  141.6  -13.5 -7.9  12.5  
Alsi_A_05 SER A 97  . . . . . . . - . . . . ? -0.859 64.9  -80.5  -155.6 -179.7 -16.1 -8.8  9.8   
Alsi_A_05 LYS A 98  S . . . . . S + . . . . ? 0.739  132.9 39.3   -62.9  -16.6  -16.5 -10.3 6.3   
Alsi_A_05 ARG A 99  S . . . . . S + . . . . ? 0.554  114.4 55.1   -112.5 -11.7  -15.4 -6.8  5.0   
Alsi_A_05 VAL A 100 . . . . . . . + . . . . ? -0.951 64.5  133.5  -133.3 109.6  -12.8 -5.9  7.6   
Alsi_A_05 TRP A 101 . . . . . . . - . . . . ? -0.938 51.2  -110.3 -156.1 136.4  -9.9  -8.2  8.2   
Alsi_A_05 PRO A 102 P . . . . > . - . . . . ? -0.372 32.9  -126.1 -69.2  148.6  -6.1  -7.8  8.5   
Alsi_A_05 VAL A 103 P . . . . P . - . . . . ? -0.566 28.7  -102.3 -86.0  154.8  -3.9  -9.1  5.7   
Alsi_A_05 THR A 104 B . . . . P . - B D C . ? -0.539 30.6  -126.8 -77.7  134.5  -1.0  -11.5 6.4   
Alsi_A_05 LEU A 105 P . . . . P . - . . . . ? -0.584 35.0  -102.3 -77.7  145.3  2.5   -10.1 6.4   
Alsi_A_05 PRO A 106 P . . . . < . - . . . . ? -0.325 16.9  -156.0 -69.3  149.6  5.0   -11.9 4.1   
Alsi_A_05 ARG A 107 S . . . . . S + . . . . ? 0.637  82.7  12.8   -92.0  -21.2  7.6   -14.4 5.5   
Alsi_A_05 SER A 108 S . . . . . S - . . . . ? -0.936 90.9  -85.5  -148.9 166.2  9.8   -13.8 2.4   
Alsi_A_05 CYS A 109 P . . . . > . - . . . . ? -0.453 53.5  -98.8  -75.0  148.9  10.2  -11.5 -0.5  
Alsi_A_05 PRO A 110 P . . . . P . - . . . . ? -0.303 34.5  -127.9 -65.0  151.2  8.1   -12.2 -3.7  
Alsi_A_05 ASN A 111 P . > . . P . - . . . . ? -0.762 32.0  -92.2  -95.7  146.2  9.7   -14.0 -6.6  
Alsi_A_05 PRO A 112 T . 3 . . < S + . . . . ? -0.305 112.8 28.6   -54.5  137.3  9.7   -12.8 -10.2 
Alsi_A_05 GLY A 113 T . 3 . . . S + . . . . ? 0.230  82.6  140.6  97.3   -17.9  6.7   -14.2 -12.1 
Alsi_A_05 GLU A 114 . . < . . . . - . . . . ? -0.430 55.7  -120.0 -58.8  133.3  4.5   -14.5 -9.0  
Alsi_A_05 SER A 115 E . . . . . . + B E D . ? -0.683 41.5  174.5  -78.9  127.5  0.9   -13.5 -9.8  
Alsi_A_05 CYS A 116 E . . . . . . - B E D . ? -0.844 25.9  -134.0 -133.8 165.7  -0.3  -10.7 -7.7  
Alsi_A_05 ILE A 117 E . . . . . . - B E D E ? -0.986 10.4  -163.7 -125.0 130.4  -3.3  -8.4  -7.2  
Alsi_A_05 VAL A 118 E . . . . . . - B E D E ? -0.912 14.9  -172.9 -106.6 138.8  -3.3  -4.6  -6.8  
Alsi_A_05 SER A 119 E . . . . . . + B E D . ? -0.967 19.7  109.6  -133.7 148.8  -6.4  -2.9  -5.4  
Alsi_A_05 GLY A 120 E . . . . . . - B E D . ? -0.973 62.6  -101.9 169.0  179.3  -7.5  0.7   -5.0  
Alsi_A_05 TRP A 121 S . . . . . S + . . . . ? -0.080 71.3  127.4  -114.5 20.9   -9.7  3.6   -5.9  
Alsi_A_05 GLY A 122 S . . . . . S - . . . . ? -0.066 71.8  -52.5  -72.5  178.6  -7.1  5.6   -8.0  
Alsi_A_05 THR A 123 . . . . . . . - . . . . ? -0.245 38.8  -159.2 -59.4  141.4  -7.5  6.9   -11.7 
Alsi_A_05 THR A 124 S . . . . . S + . . . . ? 0.350  72.8  54.3   -103.8 3.1    -8.6  4.2   -14.3 
Alsi_A_05 ARG A 125 S . . . . . S - . . . . ? -0.988 71.4  -135.8 -139.9 146.3  -7.3  6.3   -17.4 
Alsi_A_05 SER A 126 S . . . . . S + . . . . ? -0.952 97.3  24.0   -148.4 124.5  -3.9  7.9   -18.5 
Alsi_A_05 PRO A 127 S . . . . . S + . . . . ? 0.577  128.3 53.1   -83.8  114.5  -3.5  10.7  -19.7 
Alsi_A_05 GLY A 128 S . . . . . S - . . . . ? -0.484 77.4  -109.7 160.3  151.6  -7.0  11.5  -17.8 
Alsi_A_05 VAL A 129 . . . . . . . + . . . . ? -0.968 41.9  154.1  -109.6 104.8  -8.7  11.4  -14.4 
Alsi_A_05 ARG A 130 . . . . . . . - . . . . ? -0.939 24.7  -157.7 -125.2 122.2  -11.5 8.8   -14.0 
Alsi_A_05 PHE A 131 . . . . . . . - . . . . ? -0.847 19.8  -125.2 -97.5  124.7  -12.3 7.5   -10.5 
Alsi_A_05 PRO A 132 . . . . . . . - . . . . ? -0.370 8.2   -139.6 -63.8  146.0  -14.1 4.1   -10.3 
Alsi_A_05 THR A 133 S . . . . . S + . . . . ? 0.710  87.8  37.8   -76.6  -19.6  -17.3 4.2   -8.2  
Alsi_A_05 VAL A 134 B . . . . . S - D R P . ? -0.810 105.5 -75.3  -126.6 163.9  -16.3 0.8   -6.7  
Alsi_A_05 LEU A 135 . . . . . . . - . . . . ? -0.390 52.0  -152.5 -57.0  134.4  -13.1 -0.8  -5.6  
Alsi_A_05 HIS A 136 E . . . . . . - B F B D ? -0.845 10.3  -163.1 -116.4 152.6  -11.0 -2.0  -8.5  
Alsi_A_05 CYS A 137 E . . . . . . - B F B D ? -0.913 2.5   -165.3 -130.2 154.4  -8.4  -4.8  -8.9  
Alsi_A_05 ALA A 138 E . . . . . . - B F . D ? -0.992 19.5  -130.8 -141.9 135.1  -5.7  -5.6  -11.4 
Alsi_A_05 GLU A 139 E . . . . . . + B F . D ? -0.732 39.4  163.6  -83.4  129.5  -3.8  -8.7  -12.0 
Alsi_A_05 ILE A 140 E . . . . . . - B F . D ? -0.860 27.5  -131.2 -141.9 166.6  -0.1  -8.2  -12.1 
Alsi_A_05 GLN A 141 E . . . . . . - B F F D ? -0.957 26.4  -110.8 -120.2 149.4  3.3   -10.0 -12.0 
Alsi_A_05 ILE A 142 E . . . . > . - B F F . ? -0.588 38.7  -148.5 -71.2  128.4  6.4   -9.5  -10.2 
Alsi_A_05 LEU A 143 P . . . . P . - . . . . ? -0.672 24.1  -93.1  -97.7  153.5  9.1   -8.4  -12.6 
Alsi_A_05 PRO A 144 P . > > . < . - . . . . ? -0.366 33.5  -120.6 -59.4  146.0  12.7  -9.1  -12.4 
Alsi_A_05 ASN A 145 H . 3 > . . S + . . . . ? 0.831  111.8 64.8   -55.3  -35.3  14.7  -6.3  -10.7 
Alsi_A_05 ARG A 146 H . 3 > . . S + . . . . ? 0.854  94.1  59.8   -57.9  -38.0  16.8  -6.0  -13.9 
Alsi_A_05 SER A 147 H . < > . . S + . . . . ? 0.904  110.2 41.4   -58.4  -39.4  13.6  -4.8  -15.8 
Alsi_A_05 CYS A 148 H . . X . . S + . . . . ? 0.848  109.5 56.5   -81.7  -36.2  13.2  -1.9  -13.4 
Alsi_A_05 HIS A 149 H . . < . . S + . . . . ? 0.891  109.7 47.7   -60.9  -37.2  16.8  -1.0  -13.2 
Alsi_A_05 GLU A 150 H . . < . . S + . . . . ? 0.871  117.2 42.5   -71.3  -32.6  16.8  -0.7  -17.0 
Alsi_A_05 SER A 151 H . . < . . S + . . . . ? 0.809  127.4 28.3   -84.5  -31.9  13.7  1.4   -16.9 
Alsi_A_05 TYR A 152 S . > X . . S - . . . . ? -0.572 79.7  -163.4 -132.1 71.1   14.6  3.6   -13.9 
Alsi_A_05 PRO A 153 T . 3 4 . . S - . . . . ? -0.287 75.1  -2.2   -63.8  126.5  18.4  3.9   -13.8 
Alsi_A_05 GLN A 154 T . 3 4 . . S + . . . . ? 0.283  123.7 74.0   87.3   -13.7  19.7  5.2   -10.4 
Alsi_A_05 LEU A 155 T . < 4 . . S + . . . . ? 0.742  76.5  81.0   -101.7 -27.1  16.2  5.6   -9.0  
Alsi_A_05 PHE A 156 . . . < . . . + . . . . ? -0.647 61.4  179.2  -87.0  122.6  15.4  1.9   -8.4  
Alsi_A_05 THR A 157 . . > . . . . - . . . . ? -0.627 46.0  -97.1  -115.7 178.2  16.8  0.4   -5.2  
Alsi_A_05 SER A 158 T . 3 . . . S + . . . . ? 0.561  118.0 67.7   -72.4  -7.8   16.8  -3.0  -3.3  
Alsi_A_05 ASN A 159 T . 3 . . . S + . . . . ? 0.338  94.4  74.3   -91.3  7.3    13.9  -1.6  -1.2  
Alsi_A_05 MET A 160 E . < . . . . - B G . G ? -0.861 61.5  -155.0 -125.6 152.1  11.6  -1.6  -4.2  
Alsi_A_05 ILE A 161 E . . . . . . - B G . G ? -0.973 12.2  -142.0 -124.8 145.4  9.6   -4.1  -6.2  
Alsi_A_05 CYS A 162 E . . . . . . + B G . G ? -0.872 20.6  177.7  -106.1 137.8  8.4   -3.9  -9.8  
Alsi_A_05 ALA A 163 E . . . . . . + B G F G ? -0.994 16.9  119.9  -141.9 140.1  5.2   -5.2  -11.0 
Alsi_A_05 GLY A 164 E . . . . . . - B G F . ? -0.959 57.0  -95.9  -175.3 174.4  3.5   -5.1  -14.3 
Alsi_A_05 MET A 165 . . > . . . . - . . . . ? -0.960 39.0  -127.4 -113.0 107.0  2.1   -7.3  -16.9 
Alsi_A_05 PRO A 166 T . 3 . . . S + . . . . ? -0.326 95.0  9.6    -50.7  128.3  4.5   -7.9  -19.8 
Alsi_A_05 GLY A 167 T . 3 . . . S + . . . . ? 0.476  115.8 91.1   86.3   -6.1   2.7   -7.1  -23.1 
Alsi_A_05 ARG A 168 S . < . . . S - . . . . ? -0.941 77.3  -130.8 -125.2 140.4  -0.3  -5.6  -21.3 
Alsi_A_05 ARG A 169 . . . . . . . + . . . . ? -0.534 58.0  141.0  -82.4  55.4   -0.9  -1.9  -20.3 
Alsi_A_05 ILE A 170 . . . . . . . + . . . . ? -0.947 20.1  136.3  -104.1 127.6  -1.9  -2.9  -16.7 
Alsi_A_05 ASP A 171 E . . . . . . - A B A . ? -0.985 54.2  -102.3 -161.1 154.2  -0.6  -0.6  -13.9 
Alsi_A_05 SER A 172 E . . . . . . - A B A . ? -0.702 47.3  -172.6 -76.7  141.4  -1.4  1.2   -10.6 
Alsi_A_05 CYS A 173 . . > . . . . - . . . . ? -0.674 33.2  -36.9  -127.6 -173.9 -2.0  4.9   -11.2 
Alsi_A_05 GLN A 174 T . 3 . . . S + . . . . ? -0.167 121.3 29.3   -52.2  134.6  -2.6  8.2   -9.3  
Alsi_A_05 GLY A 175 T . 3 . . . S + . . . . ? 0.199  96.3  87.8   99.4   -9.1   -4.7  7.8   -6.2  
Alsi_A_05 ASP A 176 . . X . . . . + . . . . ? 0.300  55.2  139.6  -100.7 1.0    -3.7  4.2   -5.3  
Alsi_A_05 SER A 177 T . 3 . . . S + . . . . ? -0.290 73.2  15.7   -47.4  129.3  -0.7  5.4   -3.4  
Alsi_A_05 GLY A 178 T . 3 . . . S + . . . . ? 0.244  95.8  134.7  91.6   -15.8  -0.4  3.4   -0.3  
Alsi_A_05 GLY A 179 . . < . . . . - . . . . ? -0.263 57.8  -92.1  -67.8  164.4  -2.7  0.6   -1.6  
Alsi_A_05 PRO A 180 E . . . . . . - B H . H ? -0.490 20.7  -160.7 -92.3  138.1  -1.9  -3.1  -1.3  
Alsi_A_05 LEU A 181 E . . . . . . - B H E H ? -0.985 26.8  -173.4 -101.1 114.0  -0.1  -5.5  -3.7  
Alsi_A_05 THR A 182 E . . . . . . - B H E H ? -0.906 21.0  -165.1 -119.9 136.2  -1.0  -9.0  -2.6  
Alsi_A_05 CYS A 183 E . > . . . S - B H . H ? -0.987 87.8  -16.5  -113.7 116.7  0.2   -12.5 -3.8  
Alsi_A_05 ASP A 184 T . 3 . . . S - . . . . ? 0.916  131.0 -54.4  53.0   36.0   -2.1  -15.3 -2.7  
Alsi_A_05 ASP A 185 T . 3 . . . S + . . . . ? 0.724  112.7 124.0  73.9   18.8   -3.6  -12.8 -0.1  
Alsi_A_05 VAL A 186 E . < . . . . - B I C H ? -0.968 68.3  -115.1 -108.0 135.5  -0.1  -12.0 1.3   
Alsi_A_05 LEU A 187 E . . . . . . + B I . H ? -0.549 46.3  156.2  -73.3  119.9  1.1   -8.4  1.4   
Alsi_A_05 GLN A 188 E . . . . . . + B I . . ? 0.655  58.3  6.9    -116.7 -23.5  4.1   -8.1  -0.8  
Alsi_A_05 GLY A 189 E . . . . . . - B I I H ? -0.978 52.6  -132.5 -157.4 163.4  4.1   -4.4  -1.7  
Alsi_A_05 ILE A 190 E . . . . . . - B I I H ? -0.990 39.8  -108.4 -122.5 128.6  2.8   -0.8  -1.3  
Alsi_A_05 VAL A 191 E . . . . . . + B I I . ? -0.391 55.1  153.7  -54.9  124.6  1.9   1.3   -4.2  
Alsi_A_05 SER A 192 E . . . . . . - B I . . ? 0.740  48.7  -30.0  -122.3 -67.7  4.6   3.9   -4.2  
Alsi_A_05 TRP A 193 E . . . . . . + B I I . ? -0.949 49.3  158.2  -155.6 166.8  5.5   5.6   -7.6  
Alsi_A_05 GLY A 194 . . . . . . . - . . . . ? -0.957 52.2  -40.9  -174.9 179.1  5.7   5.1   -11.4 
Alsi_A_05 PRO A 195 . . . . . . . - . . . . ? -0.228 53.5  -114.4 -56.9  157.1  5.7   7.0   -14.6 
Alsi_A_05 MET A 196 S . . . . . S + . . . . ? 0.866  112.9 55.2   -57.9  -37.6  3.4   10.1  -15.0 
Alsi_A_05 VAL A 197 S . . . . . S - . . . . ? -0.892 90.4  -145.9 -99.6  115.4  1.6   8.0   -17.6 
Alsi_A_05 CYS A 198 S . . . . . S + . . . . ? -0.364 72.6  37.3   -76.0  155.5  0.5   4.7   -16.2 
Alsi_A_05 GLY A 199 . . . . . . . + . . . . ? 0.775  68.7  157.3  82.3   20.6   0.4   1.4   -18.1 
Alsi_A_05 GLN A 200 B . > . . . . - E S Q . ? -0.774 41.7  -141.6 -82.1  117.9  3.5   2.0   -20.1 
Alsi_A_05 PRO A 201 T . 3 . . . S + . . . . ? 0.813  103.1 43.8   -51.1  -24.2  4.8   -1.4  -21.3 
Alsi_A_05 GLN A 202 T . 3 . . . S + . . . . ? 0.440  110.9 58.8   -103.2 2.1    8.5   -0.2  -20.7 
Alsi_A_05 HIS A 203 B . < . . . S - E T Q . ? -0.765 73.0  -167.3 -136.6 82.6   7.7   1.5   -17.4 
Alsi_A_05 PRO A 204 . . . . . . . - . . . . ? -0.223 31.8  -92.7  -64.0  160.2  6.4   -0.8  -14.7 
Alsi_A_05 GLY A 205 E . . . . . . - B J G . ? -0.462 37.0  -135.9 -68.7  148.6  4.8   0.3   -11.5 
Alsi_A_05 VAL A 206 E . . . . . . - B J G I ? -0.930 22.4  -175.8 -114.2 131.7  7.1   0.6   -8.4  
Alsi_A_05 TYR A 207 E . . . . . . - B J G I ? -0.873 33.9  -103.6 -123.0 147.7  6.1   -0.6  -5.0  
Alsi_A_05 THR A 208 E . . . . . . - B J G I ? -0.647 39.0  -122.6 -68.7  129.2  7.6   -0.5  -1.6  
Alsi_A_05 ARG A 209 E . > . . . . - B J . I ? -0.673 25.6  -168.1 -77.3  102.1  9.1   -4.0  -0.8  
Alsi_A_05 VAL A 210 G . > . . . S + . . . . ? 0.857  78.4  65.7   -65.1  -41.0  7.3   -5.0  2.4   
Alsi_A_05 CYS A 211 G . > . . . S + . . . . ? 0.809  96.5  59.6   -56.8  -24.4  9.5   -8.0  3.3   
Alsi_A_05 ASN A 212 G . < . . . S + . . . . ? 0.612  107.9 45.0   -77.2  -11.2  12.5  -5.6  3.8   
Alsi_A_05 TYR A 213 G . < > . . S + . . . . ? 0.190  75.8  108.6  -120.1 14.6   10.6  -3.7  6.5   
Alsi_A_05 LEU A 214 H . < > . . S + . . . . ? 0.912  80.6  50.5   -63.4  -45.6  9.2   -6.6  8.6   
Alsi_A_05 PRO A 215 H . . > . . S + . . . . ? 0.925  114.6 45.0   -58.2  -42.3  11.5  -6.0  11.5  
Alsi_A_05 TRP A 216 H . . > . . S + . . . . ? 0.923  113.9 49.5   -63.9  -45.9  10.6  -2.3  11.5  
Alsi_A_05 ILE A 217 H . . X . . S + . . . . ? 0.941  113.2 46.2   -59.7  -47.6  6.8   -3.1  11.1  
Alsi_A_05 ARG A 218 H . . X . . S + . . . . ? 0.854  108.8 55.6   -66.7  -39.4  6.9   -5.5  14.0  
Alsi_A_05 SER A 219 H . . X . . S + . . . . ? 0.870  112.6 41.5   -62.5  -39.8  8.9   -3.2  16.2  
Alsi_A_05 ILE A 220 H . . < . . S + . . . . ? 0.929  120.0 42.5   -74.0  -45.2  6.3   -0.4  15.9  
Alsi_A_05 ILE A 221 H . > < . . S + . . . . ? 0.870  111.5 54.6   -70.6  -45.3  3.2   -2.7  16.2  
Alsi_A_05 GLY A 222 H . 3 < . . S + . . . . ? 0.717  94.9  69.2   -61.4  -21.8  4.7   -4.9  19.1  
Alsi_A_05 ASN A 223 T . 3 < . . . . . . . . ? 0.364  .     .      -84.8  15.9   5.3   -1.7  21.2  
Alsi_A_05 ASN A 224 . . < . . . . . . . . . ? -0.697 .     .      -101.0 .      1.4   -1.4  21.4  
# 
loop_
_dssp_struct_ladder.id 
_dssp_struct_ladder.sheet_id 
_dssp_struct_ladder.range_id_1 
_dssp_struct_ladder.range_id_2 
_dssp_struct_ladder.type 
_dssp_struct_ladder.beg_1_label_comp_id 
_dssp_struct_ladder.beg_1_label_asym_id 
_dssp_struct_ladder.beg_1_label_seq_id 
_dssp_struct_ladder.pdbx_beg_1_PDB_ins_code 
_dssp_struct_ladder.end_1_label_comp_id 
_dssp_struct_ladder.end_1_label_asym_id 
_dssp_struct_ladder.end_1_label_seq_id 
_dssp_struct_ladder.pdbx_end_1_PDB_ins_code 
_dssp_struct_ladder.beg_1_auth_comp_id 
_dssp_struct_ladder.beg_1_auth_asym_id 
_dssp_struct_ladder.beg_1_auth_seq_id 
_dssp_struct_ladder.end_1_auth_comp_id 
_dssp_struct_ladder.end_1_auth_asym_id 
_dssp_struct_ladder.end_1_auth_seq_id 
_dssp_struct_ladder.beg_2_label_comp_id 
_dssp_struct_ladder.beg_2_label_asym_id 
_dssp_struct_ladder.beg_2_label_seq_id 
_dssp_struct_ladder.pdbx_beg_2_PDB_ins_code 
_dssp_struct_ladder.end_2_label_comp_id 
_dssp_struct_ladder.end_2_label_asym_id 
_dssp_struct_ladder.end_2_label_seq_id 
_dssp_struct_ladder.pdbx_end_2_PDB_ins_code 
_dssp_struct_ladder.beg_2_auth_comp_id 
_dssp_struct_ladder.beg_2_auth_asym_id 
_dssp_struct_ladder.beg_2_auth_seq_id 
_dssp_struct_ladder.end_2_auth_comp_id 
_dssp_struct_ladder.end_2_auth_asym_id 
_dssp_struct_ladder.end_2_auth_seq_id 
A A A B anti-parallel ILE A 2   ? ILE A 3   ? ILE A 2   ILE A 3   SER A 172 ? ASP A 171 ? SER A 172 ASP A 171 
B B C F anti-parallel TYR A 6   ? PRO A 7   ? TYR A 6   PRO A 7   CYS A 137 ? HIS A 136 ? CYS A 137 HIS A 136 
C B D I parallel      THR A 104 ? THR A 104 ? THR A 104 THR A 104 VAL A 186 ? VAL A 186 ? VAL A 186 VAL A 186 
D B E F anti-parallel SER A 115 ? GLY A 120 ? SER A 115 GLY A 120 GLN A 141 ? HIS A 136 ? GLN A 141 HIS A 136 
E B E H anti-parallel ILE A 117 ? VAL A 118 ? ILE A 117 VAL A 118 THR A 182 ? LEU A 181 ? THR A 182 LEU A 181 
F B F G anti-parallel GLN A 141 ? ILE A 142 ? GLN A 141 ILE A 142 GLY A 164 ? ALA A 163 ? GLY A 164 ALA A 163 
G B G J anti-parallel MET A 160 ? ALA A 163 ? MET A 160 ALA A 163 THR A 208 ? GLY A 205 ? THR A 208 GLY A 205 
H B H I anti-parallel PRO A 180 ? CYS A 183 ? PRO A 180 CYS A 183 ILE A 190 ? VAL A 186 ? ILE A 190 VAL A 186 
I B I J anti-parallel GLY A 189 ? TRP A 193 ? GLY A 189 TRP A 193 ARG A 209 ? VAL A 206 ? ARG A 209 VAL A 206 
J C K L anti-parallel GLN A 16  ? VAL A 19  ? GLN A 16  VAL A 19  THR A 28  ? CYS A 25  ? THR A 28  CYS A 25  
K C K N anti-parallel ALA A 17  ? THR A 20  ? ALA A 17  THR A 20  LEU A 50  ? THR A 47  ? LEU A 50  THR A 47  
L C L M anti-parallel THR A 28  ? SER A 31  ? THR A 28  SER A 31  LEU A 36  ? TRP A 34  ? LEU A 36  TRP A 34  
M C M P anti-parallel TRP A 34  ? THR A 37  ? TRP A 34  THR A 37  GLN A 89  ? MET A 86  ? GLN A 89  MET A 86  
N C N O anti-parallel THR A 47  ? LEU A 50  ? THR A 47  LEU A 50  ASN A 66  ? GLN A 63  ? ASN A 66  GLN A 63  
O C O P anti-parallel VAL A 67  ? PRO A 72  ? VAL A 67  PRO A 72  LEU A 90  ? MET A 86  ? LEU A 90  MET A 86  
P D Q R anti-parallel ARG A 54  ? ARG A 54  ? ARG A 54  ARG A 54  VAL A 134 ? VAL A 134 ? VAL A 134 VAL A 134 
Q E S T anti-parallel GLN A 200 ? GLN A 200 ? GLN A 200 GLN A 200 HIS A 203 ? HIS A 203 ? HIS A 203 HIS A 203 
# 
loop_
_dssp_struct_bridge_pairs.id 
_dssp_struct_bridge_pairs.label_comp_id 
_dssp_struct_bridge_pairs.label_seq_id 
_dssp_struct_bridge_pairs.label_asym_id 
_dssp_struct_bridge_pairs.auth_seq_id 
_dssp_struct_bridge_pairs.auth_asym_id 
_dssp_struct_bridge_pairs.pdbx_PDB_ins_code 
_dssp_struct_bridge_pairs.acceptor_1_label_comp_id 
_dssp_struct_bridge_pairs.acceptor_1_label_seq_id 
_dssp_struct_bridge_pairs.acceptor_1_label_asym_id 
_dssp_struct_bridge_pairs.acceptor_1_auth_seq_id 
_dssp_struct_bridge_pairs.acceptor_1_auth_asym_id 
_dssp_struct_bridge_pairs.acceptor_1_pdbx_PDB_ins_code 
_dssp_struct_bridge_pairs.acceptor_1_energy 
_dssp_struct_bridge_pairs.acceptor_2_label_comp_id 
_dssp_struct_bridge_pairs.acceptor_2_label_seq_id 
_dssp_struct_bridge_pairs.acceptor_2_label_asym_id 
_dssp_struct_bridge_pairs.acceptor_2_auth_seq_id 
_dssp_struct_bridge_pairs.acceptor_2_auth_asym_id 
_dssp_struct_bridge_pairs.acceptor_2_pdbx_PDB_ins_code 
_dssp_struct_bridge_pairs.acceptor_2_energy 
_dssp_struct_bridge_pairs.donor_1_label_comp_id 
_dssp_struct_bridge_pairs.donor_1_label_seq_id 
_dssp_struct_bridge_pairs.donor_1_label_asym_id 
_dssp_struct_bridge_pairs.donor_1_auth_seq_id 
_dssp_struct_bridge_pairs.donor_1_auth_asym_id 
_dssp_struct_bridge_pairs.donor_1_pdbx_PDB_ins_code 
_dssp_struct_bridge_pairs.donor_1_energy 
_dssp_struct_bridge_pairs.donor_2_label_comp_id 
_dssp_struct_bridge_pairs.donor_2_label_seq_id 
_dssp_struct_bridge_pairs.donor_2_label_asym_id 
_dssp_struct_bridge_pairs.donor_2_auth_seq_id 
_dssp_struct_bridge_pairs.donor_2_auth_asym_id 
_dssp_struct_bridge_pairs.donor_2_pdbx_PDB_ins_code 
_dssp_struct_bridge_pairs.donor_2_energy 
1   ARG 1   A 1   A ? ?   ?   ? ?   ? ? ?    ?   ?   ? ?   ? ? ?    CYS 173 A 173 A ? -3.3 ILE 3   A 3   A ? -0.6 
2   ILE 2   A 2   A ? GLY 122 A 122 A ? -0.5 SER 172 A 172 A ? -0.3 GLY 5   A 5   A ? -1.1 ASN 4   A 4   A ? -0.4 
3   ILE 3   A 3   A ? ASP 171 A 171 A ? -3.4 ARG 1   A 1   A ? -0.6 ASP 171 A 171 A ? -0.9 ARG 125 A 125 A ? -0.1 
4   ASN 4   A 4   A ? THR 124 A 124 A ? -0.5 ILE 2   A 2   A ? -0.4 ILE 3   A 3   A ? -0.3 TYR 6   A 6   A ? -0.1 
5   GLY 5   A 5   A ? ILE 2   A 2   A ? -1.1 ALA 138 A 138 A ? -0.1 ALA 138 A 138 A ? -0.3 ASN 4   A 4   A ? -0.1 
6   TYR 6   A 6   A ? CYS 137 A 137 A ? -3.2 ASN 4   A 4   A ? -0.1 CYS 137 A 137 A ? -3.7 CYS 8   A 8   A ? -0.1 
7   PRO 7   A 7   A ? ?   ?   ? ?   ? ? ?    ?   ?   ? ?   ? ? ?    HIS 136 A 136 A ? -0.3 LEU 135 A 135 A ? -0.1 
8   CYS 8   A 8   A ? LEU 135 A 135 A ? -2.8 TYR 6   A 6   A ? -0.1 LEU 10  A 10  A ? -0.2 LEU 135 A 135 A ? -0.1 
9   VAL 9   A 9   A ? LEU 10  A 10  A ? -0.1 PRO 7   A 7   A ? -0.1 SER 12  A 12  A ? -2.2 ARG 13  A 13  A ? -0.3 
10  LEU 10  A 10  A ? ASN 11  A 11  A ? -0.3 CYS 8   A 8   A ? -0.2 VAL 9   A 9   A ? -0.1 TYR 53  A 53  A ? -0.0 
11  ASN 11  A 11  A ? ARG 13  A 13  A ? -0.1 SER 12  A 12  A ? -0.1 LEU 10  A 10  A ? -0.3 VAL 9   A 9   A ? -0.1 
12  SER 12  A 12  A ? VAL 9   A 9   A ? -2.2 ARG 13  A 13  A ? -0.3 LEU 10  A 10  A ? -0.1 ASN 11  A 11  A ? -0.1 
13  ARG 13  A 13  A ? VAL 9   A 9   A ? -0.3 PRO 14  A 14  A ? -0.1 GLN 16  A 16  A ? -1.7 SER 12  A 12  A ? -0.3 
14  PRO 14  A 14  A ? ?   ?   ? ?   ? ? ?    ?   ?   ? ?   ? ? ?    TRP 101 A 101 A ? -1.6 GLY 51  A 51  A ? -0.2 
15  TRP 15  A 15  A ? VAL 100 A 100 A ? -0.2 SER 12  A 12  A ? -0.1 LEU 29  A 29  A ? -3.0 ALA 17  A 17  A ? -0.2 
16  GLN 16  A 16  A ? ARG 13  A 13  A ? -1.7 THR 28  A 28  A ? -0.2 GLY 51  A 51  A ? -0.6 TYR 18  A 18  A ? -0.4 
17  ALA 17  A 17  A ? GLY 27  A 27  A ? -2.6 TRP 15  A 15  A ? -0.2 GLY 27  A 27  A ? -1.6 VAL 19  A 19  A ? -0.7 
18  TYR 18  A 18  A ? VAL 49  A 49  A ? -2.9 GLN 16  A 16  A ? -0.4 VAL 49  A 49  A ? -3.0 THR 20  A 20  A ? -0.7 
19  VAL 19  A 19  A ? CYS 25  A 25  A ? -2.8 ALA 17  A 17  A ? -0.7 CYS 25  A 25  A ? -2.8 GLY 21  A 21  A ? -0.4 
20  THR 20  A 20  A ? THR 47  A 47  A ? -3.2 TYR 18  A 18  A ? -0.7 THR 47  A 47  A ? -2.7 ILE 22  A 22  A ? -0.2 
21  GLY 21  A 21  A ? VAL 19  A 19  A ? -0.4 LEU 46  A 46  A ? -0.2 SER 24  A 24  A ? -0.1 GLY 44  A 44  A ? -0.1 
22  ILE 22  A 22  A ? VAL 43  A 43  A ? -1.1 VAL 23  A 23  A ? -0.3 SER 24  A 24  A ? -0.4 GLY 44  A 44  A ? -0.1 
23  VAL 23  A 23  A ? VAL 43  A 43  A ? -0.3 CYS 41  A 41  A ? -0.3 CYS 25  A 25  A ? -0.3 ILE 22  A 22  A ? -0.3 
24  SER 24  A 24  A ? ILE 22  A 22  A ? -0.4 THR 20  A 20  A ? -0.2 GLY 26  A 26  A ? -0.3 SER 177 A 177 A ? -0.2 
25  CYS 25  A 25  A ? VAL 19  A 19  A ? -2.8 VAL 23  A 23  A ? -0.3 VAL 19  A 19  A ? -2.8 GLY 27  A 27  A ? -0.2 
26  GLY 26  A 26  A ? SER 177 A 177 A ? -4.1 SER 24  A 24  A ? -0.3 ALA 38  A 38  A ? -0.5 THR 28  A 28  A ? -0.3 
27  GLY 27  A 27  A ? ALA 17  A 17  A ? -1.6 CYS 25  A 25  A ? -0.2 ALA 17  A 17  A ? -2.6 LEU 29  A 29  A ? -0.4 
28  THR 28  A 28  A ? LEU 36  A 36  A ? -2.5 GLY 26  A 26  A ? -0.3 LEU 36  A 36  A ? -3.6 VAL 30  A 30  A ? -0.6 
29  LEU 29  A 29  A ? TRP 15  A 15  A ? -3.0 GLY 27  A 27  A ? -0.4 VAL 103 A 103 A ? -2.4 VAL 35  A 35  A ? -0.2 
30  VAL 30  A 30  A ? TRP 34  A 34  A ? -2.1 THR 28  A 28  A ? -0.6 VAL 35  A 35  A ? -0.2 LEU 29  A 29  A ? -0.2 
31  SER 31  A 31  A ? TRP 34  A 34  A ? -1.5 TRP 101 A 101 A ? -0.0 TRP 34  A 34  A ? -0.9 VAL 30  A 30  A ? -0.3 
32  PRO 32  A 32  A ? ?   ?   ? ?   ? ? ?    ?   ?   ? ?   ? ? ?    VAL 94  A 94  A ? -2.4 GLY 92  A 92  A ? -0.1 
33  SER 33  A 33  A ? PRO 93  A 93  A ? -0.2 TRP 34  A 34  A ? -0.1 LEU 90  A 90  A ? -2.7 VAL 35  A 35  A ? -0.4 
34  TRP 34  A 34  A ? SER 31  A 31  A ? -0.9 GLN 89  A 89  A ? -0.2 VAL 30  A 30  A ? -2.1 SER 31  A 31  A ? -1.5 
35  VAL 35  A 35  A ? LEU 88  A 88  A ? -2.2 SER 33  A 33  A ? -0.4 LEU 88  A 88  A ? -3.0 THR 37  A 37  A ? -0.4 
36  LEU 36  A 36  A ? THR 28  A 28  A ? -3.6 TRP 34  A 34  A ? -0.4 THR 28  A 28  A ? -2.5 ALA 38  A 38  A ? -0.2 
37  THR 37  A 37  A ? MET 86  A 86  A ? -2.6 VAL 35  A 35  A ? -0.4 MET 86  A 86  A ? -2.5 ALA 39  A 39  A ? -0.3 
38  ALA 38  A 38  A ? GLY 26  A 26  A ? -0.5 LEU 36  A 36  A ? -0.2 CYS 41  A 41  A ? -1.5 ILE 85  A 85  A ? -0.3 
39  ALA 39  A 39  A ? THR 37  A 37  A ? -0.3 HIS 40  A 40  A ? -0.3 ASN 42  A 42  A ? -1.6 ALA 38  A 38  A ? -0.1 
40  HIS 40  A 40  A ? CYS 41  A 41  A ? -0.3 LEU 81  A 81  A ? -0.1 ALA 39  A 39  A ? -0.3 SER 177 A 177 A ? -0.0 
41  CYS 41  A 41  A ? ALA 38  A 38  A ? -1.5 ASN 42  A 42  A ? -0.1 VAL 43  A 43  A ? -1.4 HIS 40  A 40  A ? -0.3 
42  ASN 42  A 42  A ? ALA 39  A 39  A ? -1.6 ALA 38  A 38  A ? -0.1 GLY 44  A 44  A ? -0.4 GLU 45  A 45  A ? -0.1 
43  VAL 43  A 43  A ? CYS 41  A 41  A ? -1.4 VAL 23  A 23  A ? -0.2 ILE 22  A 22  A ? -1.1 VAL 23  A 23  A ? -0.3 
44  GLY 44  A 44  A ? ASN 42  A 42  A ? -0.4 GLY 21  A 21  A ? -0.1 LEU 46  A 46  A ? -0.4 VAL 43  A 43  A ? -0.2 
45  GLU 45  A 45  A ? ASN 42  A 42  A ? -0.1 LEU 46  A 46  A ? -0.0 THR 47  A 47  A ? -0.3 ILE 22  A 22  A ? -0.1 
46  LEU 46  A 46  A ? GLY 44  A 44  A ? -0.4 VAL 67  A 67  A ? -0.2 VAL 67  A 67  A ? -1.7 VAL 48  A 48  A ? -0.3 
47  THR 47  A 47  A ? THR 20  A 20  A ? -2.7 GLU 45  A 45  A ? -0.3 THR 20  A 20  A ? -3.2 VAL 49  A 49  A ? -0.5 
48  VAL 48  A 48  A ? PHE 65  A 65  A ? -3.1 LEU 46  A 46  A ? -0.3 PHE 65  A 65  A ? -2.9 LEU 50  A 50  A ? -0.5 
49  VAL 49  A 49  A ? TYR 18  A 18  A ? -3.0 THR 47  A 47  A ? -0.5 TYR 18  A 18  A ? -2.9 LYS 52  A 52  A ? -0.3 
50  LEU 50  A 50  A ? GLN 63  A 63  A ? -3.0 VAL 48  A 48  A ? -0.5 GLN 63  A 63  A ? -2.6 ALA 17  A 17  A ? -0.1 
51  GLY 51  A 51  A ? GLN 16  A 16  A ? -0.6 ARG 99  A 99  A ? -0.5 TYR 53  A 53  A ? -0.4 MET 61  A 61  A ? -0.2 
52  LYS 52  A 52  A ? GLN 16  A 16  A ? -0.3 VAL 49  A 49  A ? -0.3 GLY 51  A 51  A ? -0.3 LEU 55  A 55  A ? -0.1 
53  TYR 53  A 53  A ? GLY 51  A 51  A ? -0.4 ARG 54  A 54  A ? -0.3 LEU 135 A 135 A ? -1.7 LEU 55  A 55  A ? -0.5 
54  ARG 54  A 54  A ? GLN 57  A 57  A ? -0.4 VAL 134 A 134 A ? -0.2 GLN 57  A 57  A ? -1.0 TYR 53  A 53  A ? -0.3 
55  LEU 55  A 55  A ? THR 133 A 133 A ? -1.6 TYR 53  A 53  A ? -0.5 ARG 54  A 54  A ? -0.1 VAL 134 A 134 A ? -0.1 
56  ARG 56  A 56  A ? THR 133 A 133 A ? -0.5 GLN 57  A 57  A ? -0.1 SER 58  A 58  A ? -0.4 LEU 55  A 55  A ? -0.2 
57  GLN 57  A 57  A ? ARG 54  A 54  A ? -1.0 THR 133 A 133 A ? -0.2 GLY 59  A 59  A ? -0.5 ARG 54  A 54  A ? -0.4 
58  SER 58  A 58  A ? ARG 56  A 56  A ? -0.4 LYS 52  A 52  A ? -0.1 ALA 60  A 60  A ? -0.3 LEU 55  A 55  A ? -0.1 
59  GLY 59  A 59  A ? GLN 57  A 57  A ? -0.5 ARG 54  A 54  A ? -0.1 GLU 62  A 62  A ? -1.5 LYS 52  A 52  A ? -0.0 
60  ALA 60  A 60  A ? SER 58  A 58  A ? -0.3 MET 61  A 61  A ? -0.2 GLY 59  A 59  A ? -0.1 SER 58  A 58  A ? -0.0 
61  MET 61  A 61  A ? GLY 51  A 51  A ? -0.2 GLN 63  A 63  A ? -0.1 ALA 60  A 60  A ? -0.2 GLN 63  A 63  A ? -0.2 
62  GLU 62  A 62  A ? GLY 59  A 59  A ? -1.5 VAL 49  A 49  A ? -0.0 LYS 64  A 64  A ? -0.5 GLY 51  A 51  A ? -0.2 
63  GLN 63  A 63  A ? LEU 50  A 50  A ? -2.6 MET 61  A 61  A ? -0.2 LEU 50  A 50  A ? -3.0 PHE 65  A 65  A ? -0.5 
64  LYS 64  A 64  A ? GLU 62  A 62  A ? -0.5 VAL 49  A 49  A ? -0.2 ASN 66  A 66  A ? -0.4 VAL 49  A 49  A ? -0.2 
65  PHE 65  A 65  A ? VAL 48  A 48  A ? -2.9 GLN 63  A 63  A ? -0.5 VAL 48  A 48  A ? -3.1 VAL 67  A 67  A ? -0.2 
66  ASN 66  A 66  A ? LYS 64  A 64  A ? -0.4 THR 47  A 47  A ? -0.2 SER 91  A 91  A ? -2.1 THR 68  A 68  A ? -0.6 
67  VAL 67  A 67  A ? LEU 46  A 46  A ? -1.7 PHE 65  A 65  A ? -0.2 LEU 90  A 90  A ? -0.2 LEU 46  A 46  A ? -0.2 
68  THR 68  A 68  A ? GLN 89  A 89  A ? -2.7 ASN 66  A 66  A ? -0.6 VAL 70  A 70  A ? -0.3 LEU 90  A 90  A ? -0.2 
69  ARG 69  A 69  A ? GLN 89  A 89  A ? -1.2 VAL 71  A 71  A ? -0.0 GLN 89  A 89  A ? -3.1 VAL 71  A 71  A ? -0.5 
70  VAL 70  A 70  A ? THR 68  A 68  A ? -0.3 LEU 88  A 88  A ? -0.2 LEU 88  A 88  A ? -0.2 VAL 67  A 67  A ? -0.0 
71  VAL 71  A 71  A ? LEU 87  A 87  A ? -2.9 ARG 69  A 69  A ? -0.5 LEU 87  A 87  A ? -2.3 HIS 73  A 73  A ? -0.2 
72  PRO 72  A 72  A ? ?   ?   ? ?   ? ? ?    ?   ?   ? ?   ? ? ?    MET 86  A 86  A ? -0.2 ASP 84  A 84  A ? -0.1 
73  HIS 73  A 73  A ? ILE 85  A 85  A ? -2.8 ASN 83  A 83  A ? -0.3 TYR 76  A 76  A ? -2.1 ILE 85  A 85  A ? -0.1 
74  PRO 74  A 74  A ? ?   ?   ? ?   ? ? ?    ?   ?   ? ?   ? ? ?    HIS 73  A 73  A ? -0.1 ASN 83  A 83  A ? -0.0 
75  CYS 75  A 75  A ? ASN 83  A 83  A ? -0.1 ASN 77  A 77  A ? -0.1 ASN 77  A 77  A ? -0.2 HIS 73  A 73  A ? -0.1 
76  TYR 76  A 76  A ? HIS 73  A 73  A ? -2.1 ILE 85  A 85  A ? -0.1 LYS 78  A 78  A ? -0.6 ASN 83  A 83  A ? -0.2 
77  ASN 77  A 77  A ? ASP 82  A 82  A ? -2.6 CYS 75  A 75  A ? -0.2 LEU 81  A 81  A ? -2.4 ASP 82  A 82  A ? -0.4 
78  LYS 78  A 78  A ? TYR 76  A 76  A ? -0.6 LYS 79  A 79  A ? -0.2 ASN 77  A 77  A ? -0.1 TYR 76  A 76  A ? -0.0 
79  LYS 79  A 79  A ? THR 80  A 80  A ? -0.1 ASP 82  A 82  A ? -0.1 LYS 78  A 78  A ? -0.2 ASN 77  A 77  A ? -0.0 
80  THR 80  A 80  A ? ASP 82  A 82  A ? -0.1 PHE 156 A 156 A ? -0.0 LYS 78  A 78  A ? -0.2 LYS 79  A 79  A ? -0.1 
81  LEU 81  A 81  A ? ASN 77  A 77  A ? -2.4 ASP 82  A 82  A ? -0.2 ASP 84  A 84  A ? -0.9 LYS 78  A 78  A ? -0.2 
82  ASP 82  A 82  A ? ASN 77  A 77  A ? -0.4 ASN 83  A 83  A ? -0.2 ASN 77  A 77  A ? -2.6 LEU 81  A 81  A ? -0.2 
83  ASN 83  A 83  A ? TYR 76  A 76  A ? -0.2 ASP 84  A 84  A ? -0.2 ILE 85  A 85  A ? -2.0 HIS 73  A 73  A ? -0.3 
84  ASP 84  A 84  A ? LEU 81  A 81  A ? -0.9 ASN 159 A 159 A ? -0.1 MET 86  A 86  A ? -0.3 ASN 83  A 83  A ? -0.2 
85  ILE 85  A 85  A ? ASN 83  A 83  A ? -2.0 ALA 38  A 38  A ? -0.3 HIS 73  A 73  A ? -2.8 LEU 87  A 87  A ? -0.3 
86  MET 86  A 86  A ? THR 37  A 37  A ? -2.5 ASP 84  A 84  A ? -0.3 THR 37  A 37  A ? -2.6 LEU 88  A 88  A ? -0.4 
87  LEU 87  A 87  A ? VAL 71  A 71  A ? -2.3 ILE 85  A 85  A ? -0.3 VAL 71  A 71  A ? -2.9 GLN 89  A 89  A ? -0.5 
88  LEU 88  A 88  A ? VAL 35  A 35  A ? -3.0 MET 86  A 86  A ? -0.4 VAL 35  A 35  A ? -2.2 LEU 90  A 90  A ? -0.5 
89  GLN 89  A 89  A ? ARG 69  A 69  A ? -3.1 LEU 87  A 87  A ? -0.5 THR 68  A 68  A ? -2.7 ARG 69  A 69  A ? -1.2 
90  LEU 90  A 90  A ? SER 33  A 33  A ? -2.7 LEU 88  A 88  A ? -0.5 VAL 67  A 67  A ? -0.2 THR 47  A 47  A ? -0.0 
91  SER 91  A 91  A ? ASN 66  A 66  A ? -2.1 GLN 89  A 89  A ? -0.1 LEU 90  A 90  A ? -0.1 VAL 67  A 67  A ? -0.1 
92  GLY 92  A 92  A ? ASN 66  A 66  A ? -0.2 PRO 32  A 32  A ? -0.1 LEU 90  A 90  A ? -0.1 VAL 94  A 94  A ? -0.1 
93  PRO 93  A 93  A ? ?   ?   ? ?   ? ? ?    ?   ?   ? ?   ? ? ?    ALA 95  A 95  A ? -0.2 SER 33  A 33  A ? -0.2 
94  VAL 94  A 94  A ? PRO 32  A 32  A ? -2.4 GLY 92  A 92  A ? -0.1 ARG 96  A 96  A ? -0.7 SER 33  A 33  A ? -0.0 
95  ALA 95  A 95  A ? PRO 93  A 93  A ? -0.2 TRP 101 A 101 A ? -0.0 SER 97  A 97  A ? -0.1 VAL 100 A 100 A ? -0.1 
96  ARG 96  A 96  A ? VAL 94  A 94  A ? -0.7 ARG 99  A 99  A ? -0.1 LYS 98  A 98  A ? -0.2 TRP 101 A 101 A ? -0.2 
97  SER 97  A 97  A ? VAL 100 A 100 A ? -2.4 PRO 14  A 14  A ? -0.1 VAL 100 A 100 A ? -0.2 GLY 51  A 51  A ? -0.1 
98  LYS 98  A 98  A ? ARG 96  A 96  A ? -0.2 ARG 99  A 99  A ? -0.2 TRP 101 A 101 A ? -0.1 ARG 96  A 96  A ? -0.1 
99  ARG 99  A 99  A ? VAL 100 A 100 A ? -0.2 MET 61  A 61  A ? -0.1 TRP 101 A 101 A ? -0.5 GLY 51  A 51  A ? -0.5 
100 VAL 100 A 100 A ? SER 97  A 97  A ? -0.2 LEU 50  A 50  A ? -0.1 SER 97  A 97  A ? -2.4 ARG 99  A 99  A ? -0.2 
101 TRP 101 A 101 A ? PRO 14  A 14  A ? -1.6 ARG 99  A 99  A ? -0.5 LEU 29  A 29  A ? -0.2 GLY 51  A 51  A ? -0.1 
102 PRO 102 A 102 A ? ?   ?   ? ?   ? ? ?    ?   ?   ? ?   ? ? ?    VAL 30  A 30  A ? -0.2 THR 104 A 104 A ? -0.2 
103 VAL 103 A 103 A ? LEU 29  A 29  A ? -2.4 TRP 15  A 15  A ? -0.2 LEU 105 A 105 A ? -0.2 VAL 186 A 186 A ? -0.1 
104 THR 104 A 104 A ? ASP 185 A 185 A ? -0.9 PRO 102 A 102 A ? -0.2 LEU 187 A 187 A ? -2.6 VAL 103 A 103 A ? -0.1 
105 LEU 105 A 105 A ? VAL 103 A 103 A ? -0.2 VAL 186 A 186 A ? -0.2 GLN 188 A 188 A ? -0.1 THR 104 A 104 A ? -0.1 
106 PRO 106 A 106 A ? ?   ?   ? ?   ? ? ?    ?   ?   ? ?   ? ? ?    LEU 105 A 105 A ? -0.1 CYS 109 A 109 A ? -0.1 
107 ARG 107 A 107 A ? SER 108 A 108 A ? -0.2 CYS 109 A 109 A ? -0.0 CYS 109 A 109 A ? -0.3 LEU 105 A 105 A ? -0.0 
108 SER 108 A 108 A ? ?   ?   ? ?   ? ? ?    ?   ?   ? ?   ? ? ?    ARG 107 A 107 A ? -0.2 CYS 211 A 211 A ? -0.1 
109 CYS 109 A 109 A ? ARG 107 A 107 A ? -0.3 PRO 110 A 110 A ? -0.1 GLN 188 A 188 A ? -0.1 ARG 107 A 107 A ? -0.0 
110 PRO 110 A 110 A ? ?   ?   ? ?   ? ? ?    ?   ?   ? ?   ? ? ?    CYS 109 A 109 A ? -0.1 GLY 113 A 113 A ? -0.0 
111 ASN 111 A 111 A ? PRO 112 A 112 A ? -0.1 PRO 144 A 144 A ? -0.0 GLU 114 A 114 A ? -2.0 ILE 142 A 142 A ? -0.3 
112 PRO 112 A 112 A ? ?   ?   ? ?   ? ? ?    ?   ?   ? ?   ? ? ?    LEU 143 A 143 A ? -0.2 SER 115 A 115 A ? -0.1 
113 GLY 113 A 113 A ? ILE 142 A 142 A ? -3.3 GLU 114 A 114 A ? -0.3 SER 115 A 115 A ? -0.1 LEU 143 A 143 A ? -0.1 
114 GLU 114 A 114 A ? ASN 111 A 111 A ? -2.0 ILE 142 A 142 A ? -0.1 ILE 142 A 142 A ? -1.9 CYS 116 A 116 A ? -0.4 
115 SER 115 A 115 A ? GLN 141 A 141 A ? -0.2 GLY 113 A 113 A ? -0.1 ASP 184 A 184 A ? -0.4 ILE 117 A 117 A ? -0.3 
116 CYS 116 A 116 A ? ILE 140 A 140 A ? -3.9 GLU 114 A 114 A ? -0.4 ILE 140 A 140 A ? -3.2 VAL 118 A 118 A ? -0.4 
117 ILE 117 A 117 A ? THR 182 A 182 A ? -3.4 SER 115 A 115 A ? -0.3 THR 182 A 182 A ? -3.1 SER 119 A 119 A ? -0.4 
118 VAL 118 A 118 A ? ALA 138 A 138 A ? -2.5 CYS 116 A 116 A ? -0.4 ALA 138 A 138 A ? -2.1 GLY 120 A 120 A ? -0.3 
119 SER 119 A 119 A ? PRO 180 A 180 A ? -1.5 ILE 117 A 117 A ? -0.4 TRP 121 A 121 A ? -0.3 CYS 137 A 137 A ? -0.2 
120 GLY 120 A 120 A ? HIS 136 A 136 A ? -2.1 VAL 118 A 118 A ? -0.3 HIS 136 A 136 A ? -2.0 ILE 2   A 2   A ? -0.2 
121 TRP 121 A 121 A ? GLY 175 A 175 A ? -0.4 SER 119 A 119 A ? -0.3 ASP 176 A 176 A ? -0.1 THR 124 A 124 A ? -0.1 
122 GLY 122 A 122 A ? THR 123 A 123 A ? -0.2 HIS 136 A 136 A ? -0.1 ILE 2   A 2   A ? -0.5 GLY 175 A 175 A ? -0.3 
123 THR 123 A 123 A ? GLN 174 A 174 A ? -3.4 ARG 1   A 1   A ? -0.3 PHE 131 A 131 A ? -0.2 CYS 173 A 173 A ? -0.2 
124 THR 124 A 124 A ? ARG 130 A 130 A ? -2.2 ARG 1   A 1   A ? -0.2 ASN 4   A 4   A ? -0.5 SER 126 A 126 A ? -0.3 
125 ARG 125 A 125 A ? GLY 128 A 128 A ? -0.4 ARG 130 A 130 A ? -0.3 GLY 128 A 128 A ? -0.3 ARG 130 A 130 A ? -0.3 
126 SER 126 A 126 A ? THR 124 A 124 A ? -0.3 PRO 127 A 127 A ? -0.3 VAL 197 A 197 A ? -0.1 VAL 129 A 129 A ? -0.1 
127 PRO 127 A 127 A ? ?   ?   ? ?   ? ? ?    ?   ?   ? ?   ? ? ?    SER 126 A 126 A ? -0.3 VAL 129 A 129 A ? -0.1 
128 GLY 128 A 128 A ? ARG 125 A 125 A ? -0.3 SER 126 A 126 A ? -0.1 ARG 130 A 130 A ? -0.6 ARG 125 A 125 A ? -0.4 
129 VAL 129 A 129 A ? PRO 127 A 127 A ? -0.1 THR 124 A 124 A ? -0.1 PHE 131 A 131 A ? -0.4 SER 126 A 126 A ? -0.1 
130 ARG 130 A 130 A ? GLY 128 A 128 A ? -0.6 ARG 125 A 125 A ? -0.3 THR 124 A 124 A ? -2.2 ARG 125 A 125 A ? -0.3 
131 PHE 131 A 131 A ? VAL 129 A 129 A ? -0.4 THR 123 A 123 A ? -0.2 THR 123 A 123 A ? -0.1 GLY 122 A 122 A ? -0.1 
132 PRO 132 A 132 A ? ?   ?   ? ?   ? ? ?    ?   ?   ? ?   ? ? ?    LEU 55  A 55  A ? -0.2 HIS 136 A 136 A ? -0.1 
133 THR 133 A 133 A ? ARG 54  A 54  A ? -0.1 LEU 55  A 55  A ? -0.1 LEU 55  A 55  A ? -1.6 ARG 56  A 56  A ? -0.5 
134 VAL 134 A 134 A ? ARG 54  A 54  A ? -0.2 LEU 55  A 55  A ? -0.1 ARG 54  A 54  A ? -0.2 HIS 136 A 136 A ? -0.1 
135 LEU 135 A 135 A ? TYR 53  A 53  A ? -1.7 THR 133 A 133 A ? -0.3 CYS 8   A 8   A ? -2.8 CYS 137 A 137 A ? -0.3 
136 HIS 136 A 136 A ? GLY 120 A 120 A ? -2.0 PRO 7   A 7   A ? -0.3 GLY 120 A 120 A ? -2.1 ALA 138 A 138 A ? -0.3 
137 CYS 137 A 137 A ? TYR 6   A 6   A ? -3.7 LEU 135 A 135 A ? -0.3 TYR 6   A 6   A ? -3.2 GLU 139 A 139 A ? -0.4 
138 ALA 138 A 138 A ? VAL 118 A 118 A ? -2.1 HIS 136 A 136 A ? -0.3 VAL 118 A 118 A ? -2.5 ILE 140 A 140 A ? -0.5 
139 GLU 139 A 139 A ? CYS 137 A 137 A ? -0.4 ILE 117 A 117 A ? -0.2 GLN 141 A 141 A ? -0.3 ILE 117 A 117 A ? -0.2 
140 ILE 140 A 140 A ? CYS 116 A 116 A ? -3.2 ALA 138 A 138 A ? -0.5 CYS 116 A 116 A ? -3.9 ILE 142 A 142 A ? -0.4 
141 GLN 141 A 141 A ? GLY 164 A 164 A ? -1.9 GLU 139 A 139 A ? -0.3 GLY 164 A 164 A ? -2.2 LEU 143 A 143 A ? -0.4 
142 ILE 142 A 142 A ? GLU 114 A 114 A ? -1.9 ILE 140 A 140 A ? -0.4 GLY 113 A 113 A ? -3.3 ALA 163 A 163 A ? -0.2 
143 LEU 143 A 143 A ? CYS 162 A 162 A ? -2.9 GLN 141 A 141 A ? -0.4 CYS 162 A 162 A ? -0.5 CYS 148 A 148 A ? -0.0 
144 PRO 144 A 144 A ? ?   ?   ? ?   ? ? ?    ?   ?   ? ?   ? ? ?    SER 147 A 147 A ? -1.2 CYS 148 A 148 A ? -0.9 
145 ASN 145 A 145 A ? ARG 146 A 146 A ? -0.3 SER 147 A 147 A ? -0.2 HIS 149 A 149 A ? -2.3 CYS 148 A 148 A ? -0.5 
146 ARG 146 A 146 A ? SER 147 A 147 A ? -0.2 CYS 148 A 148 A ? -0.2 GLU 150 A 150 A ? -2.1 ASN 145 A 145 A ? -0.3 
147 SER 147 A 147 A ? PRO 144 A 144 A ? -1.2 CYS 148 A 148 A ? -0.2 SER 151 A 151 A ? -1.3 ARG 146 A 146 A ? -0.2 
148 CYS 148 A 148 A ? PRO 144 A 144 A ? -0.9 ASN 145 A 145 A ? -0.5 TYR 152 A 152 A ? -3.1 ARG 146 A 146 A ? -0.2 
149 HIS 149 A 149 A ? ASN 145 A 145 A ? -2.3 SER 151 A 151 A ? -0.2 CYS 148 A 148 A ? -0.2 SER 147 A 147 A ? -0.2 
150 GLU 150 A 150 A ? ARG 146 A 146 A ? -2.1 ASN 145 A 145 A ? -0.2 CYS 148 A 148 A ? -0.2 HIS 149 A 149 A ? -0.2 
151 SER 151 A 151 A ? SER 147 A 147 A ? -1.3 TYR 152 A 152 A ? -0.2 HIS 149 A 149 A ? -0.2 GLU 150 A 150 A ? -0.2 
152 TYR 152 A 152 A ? CYS 148 A 148 A ? -3.1 SER 147 A 147 A ? -0.1 PHE 156 A 156 A ? -1.8 LEU 155 A 155 A ? -1.4 
153 PRO 153 A 153 A ? ?   ?   ? ?   ? ? ?    ?   ?   ? ?   ? ? ?    GLU 150 A 150 A ? -0.1 HIS 149 A 149 A ? -0.1 
154 GLN 154 A 154 A ? PHE 156 A 156 A ? -0.2 LEU 155 A 155 A ? -0.2 HIS 149 A 149 A ? -0.1 THR 157 A 157 A ? -0.0 
155 LEU 155 A 155 A ? TYR 152 A 152 A ? -1.4 HIS 149 A 149 A ? -0.1 THR 157 A 157 A ? -0.4 GLN 154 A 154 A ? -0.2 
156 PHE 156 A 156 A ? TYR 152 A 152 A ? -1.8 CYS 148 A 148 A ? -0.2 GLN 154 A 154 A ? -0.2 SER 158 A 158 A ? -0.2 
157 THR 157 A 157 A ? LEU 155 A 155 A ? -0.4 ILE 161 A 161 A ? -0.0 MET 160 A 160 A ? -1.3 LEU 155 A 155 A ? -0.0 
158 SER 158 A 158 A ? ASN 159 A 159 A ? -0.3 PHE 156 A 156 A ? -0.2 ASN 212 A 212 A ? -0.1 PHE 156 A 156 A ? -0.0 
159 ASN 159 A 159 A ? THR 208 A 208 A ? -0.0 CYS 211 A 211 A ? -0.0 ARG 209 A 209 A ? -2.5 ILE 161 A 161 A ? -0.3 
160 MET 160 A 160 A ? THR 157 A 157 A ? -1.3 THR 208 A 208 A ? -0.2 CYS 162 A 162 A ? -0.3 THR 208 A 208 A ? -0.2 
161 ILE 161 A 161 A ? TYR 207 A 207 A ? -2.6 ASN 159 A 159 A ? -0.3 TYR 207 A 207 A ? -3.0 ALA 163 A 163 A ? -0.4 
162 CYS 162 A 162 A ? LEU 143 A 143 A ? -0.5 MET 160 A 160 A ? -0.3 LEU 143 A 143 A ? -2.9 GLY 164 A 164 A ? -0.4 
163 ALA 163 A 163 A ? GLY 205 A 205 A ? -2.1 ILE 161 A 161 A ? -0.4 GLY 205 A 205 A ? -1.5 MET 165 A 165 A ? -0.3 
164 GLY 164 A 164 A ? GLN 141 A 141 A ? -2.2 CYS 162 A 162 A ? -0.4 GLN 141 A 141 A ? -1.9 ASP 171 A 171 A ? -0.1 
165 MET 165 A 165 A ? ILE 170 A 170 A ? -0.6 ARG 168 A 168 A ? -0.4 ARG 168 A 168 A ? -2.4 ILE 170 A 170 A ? -0.4 
166 PRO 166 A 166 A ? ?   ?   ? ?   ? ? ?    ?   ?   ? ?   ? ? ?    ARG 169 A 169 A ? -0.1 GLN 202 A 202 A ? -0.1 
167 GLY 167 A 167 A ? ARG 168 A 168 A ? -0.2 PRO 201 A 201 A ? -0.2 ARG 169 A 169 A ? -0.3 ?   ?   ? ?   ? ? ?    
168 ARG 168 A 168 A ? MET 165 A 165 A ? -2.4 ILE 170 A 170 A ? -0.1 ILE 170 A 170 A ? -1.4 MET 165 A 165 A ? -0.4 
169 ARG 169 A 169 A ? GLY 167 A 167 A ? -0.3 PRO 166 A 166 A ? -0.1 ASP 171 A 171 A ? -0.5 GLN 200 A 200 A ? -0.1 
170 ILE 170 A 170 A ? ARG 168 A 168 A ? -1.4 MET 165 A 165 A ? -0.4 MET 165 A 165 A ? -0.6 SER 172 A 172 A ? -0.3 
171 ASP 171 A 171 A ? ILE 3   A 3   A ? -0.9 ARG 169 A 169 A ? -0.5 ILE 3   A 3   A ? -3.4 CYS 173 A 173 A ? -0.3 
172 SER 172 A 172 A ? ILE 170 A 170 A ? -0.3 ILE 2   A 2   A ? -0.3 ILE 2   A 2   A ? -0.3 GLY 199 A 199 A ? -0.2 
173 CYS 173 A 173 A ? ARG 1   A 1   A ? -3.3 ASP 171 A 171 A ? -0.3 ASP 176 A 176 A ? -1.8 GLY 122 A 122 A ? -0.1 
174 GLN 174 A 174 A ? GLY 175 A 175 A ? -0.3 SER 172 A 172 A ? -0.2 THR 123 A 123 A ? -3.4 CYS 173 A 173 A ? -0.2 
175 GLY 175 A 175 A ? GLY 122 A 122 A ? -0.3 SER 24  A 24  A ? -0.1 TRP 121 A 121 A ? -0.4 GLN 174 A 174 A ? -0.3 
176 ASP 176 A 176 A ? CYS 173 A 173 A ? -1.8 ARG 1   A 1   A ? -0.1 GLY 179 A 179 A ? -2.8 VAL 191 A 191 A ? -0.3 
177 SER 177 A 177 A ? GLY 178 A 178 A ? -0.3 SER 24  A 24  A ? -0.2 GLY 26  A 26  A ? -4.1 SER 192 A 192 A ? -0.2 
178 GLY 178 A 178 A ? VAL 191 A 191 A ? -2.8 GLY 179 A 179 A ? -0.3 SER 177 A 177 A ? -0.3 SER 192 A 192 A ? -0.1 
179 GLY 179 A 179 A ? ASP 176 A 176 A ? -2.8 GLY 26  A 26  A ? -0.1 VAL 191 A 191 A ? -2.7 GLY 178 A 178 A ? -0.3 
180 PRO 180 A 180 A ? ?   ?   ? ?   ? ? ?    ?   ?   ? ?   ? ? ?    SER 119 A 119 A ? -1.5 THR 182 A 182 A ? -0.5 
181 LEU 181 A 181 A ? GLY 189 A 189 A ? -2.4 GLY 179 A 179 A ? -0.2 GLN 188 A 188 A ? -3.1 GLY 189 A 189 A ? -1.7 
182 THR 182 A 182 A ? ILE 117 A 117 A ? -3.1 PRO 180 A 180 A ? -0.5 ILE 117 A 117 A ? -3.4 ASP 184 A 184 A ? -0.5 
183 CYS 183 A 183 A ? VAL 186 A 186 A ? -2.4 LEU 181 A 181 A ? -0.4 VAL 186 A 186 A ? -1.0 CYS 116 A 116 A ? -0.2 
184 ASP 184 A 184 A ? THR 182 A 182 A ? -0.5 SER 115 A 115 A ? -0.4 CYS 183 A 183 A ? -0.2 LEU 187 A 187 A ? -0.1 
185 ASP 185 A 185 A ? VAL 186 A 186 A ? -0.2 THR 182 A 182 A ? -0.1 THR 104 A 104 A ? -0.9 LEU 187 A 187 A ? -0.4 
186 VAL 186 A 186 A ? CYS 183 A 183 A ? -1.0 VAL 103 A 103 A ? -0.1 CYS 183 A 183 A ? -2.4 GLN 188 A 188 A ? -0.5 
187 LEU 187 A 187 A ? THR 104 A 104 A ? -2.6 ASP 185 A 185 A ? -0.4 THR 182 A 182 A ? -0.2 ILE 190 A 190 A ? -0.1 
188 GLN 188 A 188 A ? LEU 181 A 181 A ? -3.1 VAL 186 A 186 A ? -0.5 VAL 210 A 210 A ? -1.4 CYS 211 A 211 A ? -0.4 
189 GLY 189 A 189 A ? LEU 181 A 181 A ? -1.7 ARG 209 A 209 A ? -0.2 LEU 181 A 181 A ? -2.4 VAL 191 A 191 A ? -0.4 
190 ILE 190 A 190 A ? THR 208 A 208 A ? -1.1 GLN 188 A 188 A ? -0.3 THR 208 A 208 A ? -2.7 SER 192 A 192 A ? -0.2 
191 VAL 191 A 191 A ? GLY 179 A 179 A ? -2.7 GLY 189 A 189 A ? -0.4 GLY 178 A 178 A ? -2.8 TYR 207 A 207 A ? -0.2 
192 SER 192 A 192 A ? VAL 206 A 206 A ? -1.9 TRP 193 A 193 A ? -0.4 GLY 194 A 194 A ? -0.3 TYR 207 A 207 A ? -0.2 
193 TRP 193 A 193 A ? VAL 206 A 206 A ? -1.7 SER 177 A 177 A ? -0.0 VAL 206 A 206 A ? -2.7 SER 192 A 192 A ? -0.4 
194 GLY 194 A 194 A ? SER 192 A 192 A ? -0.3 GLY 205 A 205 A ? -0.2 GLY 205 A 205 A ? -0.1 CYS 198 A 198 A ? -0.1 
195 PRO 195 A 195 A ? ?   ?   ? ?   ? ? ?    ?   ?   ? ?   ? ? ?    GLY 199 A 199 A ? -0.1 VAL 206 A 206 A ? -0.1 
196 MET 196 A 196 A ? VAL 197 A 197 A ? -0.1 CYS 198 A 198 A ? -0.1 CYS 198 A 198 A ? -0.6 GLN 174 A 174 A ? -0.2 
197 VAL 197 A 197 A ? SER 126 A 126 A ? -0.1 PRO 127 A 127 A ? -0.1 GLN 200 A 200 A ? -0.5 MET 196 A 196 A ? -0.1 
198 CYS 198 A 198 A ? MET 196 A 196 A ? -0.6 GLY 199 A 199 A ? -0.2 CYS 173 A 173 A ? -0.1 SER 126 A 126 A ? -0.1 
199 GLY 199 A 199 A ? GLN 200 A 200 A ? -0.3 HIS 203 A 203 A ? -0.2 CYS 198 A 198 A ? -0.2 ASP 171 A 171 A ? -0.1 
200 GLN 200 A 200 A ? HIS 203 A 203 A ? -0.6 VAL 197 A 197 A ? -0.5 HIS 203 A 203 A ? -2.1 GLY 199 A 199 A ? -0.3 
201 PRO 201 A 201 A ? ?   ?   ? ?   ? ? ?    ?   ?   ? ?   ? ? ?    GLY 167 A 167 A ? -0.2 GLN 200 A 200 A ? -0.1 
202 GLN 202 A 202 A ? HIS 203 A 203 A ? -0.2 PRO 166 A 166 A ? -0.1 GLN 200 A 200 A ? -0.0 GLY 199 A 199 A ? -0.0 
203 HIS 203 A 203 A ? GLN 200 A 200 A ? -2.1 VAL 197 A 197 A ? -0.1 GLN 200 A 200 A ? -0.6 GLY 199 A 199 A ? -0.2 
204 PRO 204 A 204 A ? ?   ?   ? ?   ? ? ?    ?   ?   ? ?   ? ? ?    GLY 164 A 164 A ? -0.2 VAL 206 A 206 A ? -0.1 
205 GLY 205 A 205 A ? ALA 163 A 163 A ? -1.5 GLY 194 A 194 A ? -0.1 ALA 163 A 163 A ? -2.1 TYR 207 A 207 A ? -0.5 
206 VAL 206 A 206 A ? TRP 193 A 193 A ? -2.7 CYS 162 A 162 A ? -0.2 SER 192 A 192 A ? -1.9 TRP 193 A 193 A ? -1.7 
207 TYR 207 A 207 A ? ILE 161 A 161 A ? -3.0 GLY 205 A 205 A ? -0.5 ILE 161 A 161 A ? -2.6 ARG 209 A 209 A ? -0.4 
208 THR 208 A 208 A ? ILE 190 A 190 A ? -2.7 VAL 206 A 206 A ? -0.3 ILE 190 A 190 A ? -1.1 VAL 210 A 210 A ? -1.0 
209 ARG 209 A 209 A ? ASN 159 A 159 A ? -2.5 TYR 207 A 207 A ? -0.4 ASN 212 A 212 A ? -1.1 TYR 213 A 213 A ? -0.2 
210 VAL 210 A 210 A ? GLN 188 A 188 A ? -1.4 THR 208 A 208 A ? -1.0 TYR 213 A 213 A ? -2.7 LEU 214 A 214 A ? -0.2 
211 CYS 211 A 211 A ? GLN 188 A 188 A ? -0.4 ASN 212 A 212 A ? -0.3 LEU 214 A 214 A ? -0.8 VAL 210 A 210 A ? -0.3 
212 ASN 212 A 212 A ? ARG 209 A 209 A ? -1.1 TYR 213 A 213 A ? -0.2 CYS 211 A 211 A ? -0.3 VAL 210 A 210 A ? -0.2 
213 TYR 213 A 213 A ? VAL 210 A 210 A ? -2.7 ARG 209 A 209 A ? -0.2 ILE 217 A 217 A ? -3.1 ASN 212 A 212 A ? -0.2 
214 LEU 214 A 214 A ? CYS 211 A 211 A ? -0.8 PRO 215 A 215 A ? -0.2 ARG 218 A 218 A ? -3.0 SER 219 A 219 A ? -0.3 
215 PRO 215 A 215 A ? ?   ?   ? ?   ? ? ?    ?   ?   ? ?   ? ? ?    SER 219 A 219 A ? -2.0 LEU 214 A 214 A ? -0.2 
216 TRP 216 A 216 A ? ARG 218 A 218 A ? -0.2 ILE 217 A 217 A ? -0.2 ILE 220 A 220 A ? -1.7 LEU 214 A 214 A ? -0.2 
217 ILE 217 A 217 A ? TYR 213 A 213 A ? -3.1 ARG 218 A 218 A ? -0.2 ILE 221 A 221 A ? -2.5 GLY 222 A 222 A ? -0.2 
218 ARG 218 A 218 A ? LEU 214 A 214 A ? -3.0 SER 219 A 219 A ? -0.2 GLY 222 A 222 A ? -2.8 ILE 217 A 217 A ? -0.2 
219 SER 219 A 219 A ? PRO 215 A 215 A ? -2.0 LEU 214 A 214 A ? -0.3 ASN 223 A 223 A ? -0.7 ARG 218 A 218 A ? -0.2 
220 ILE 220 A 220 A ? TRP 216 A 216 A ? -1.7 ILE 217 A 217 A ? -0.2 ASN 223 A 223 A ? -0.3 ARG 218 A 218 A ? -0.2 
221 ILE 221 A 221 A ? ILE 217 A 217 A ? -2.5 GLY 222 A 222 A ? -0.2 ASN 224 A 224 A ? -1.3 SER 219 A 219 A ? -0.2 
222 GLY 222 A 222 A ? ARG 218 A 218 A ? -2.8 ASN 223 A 223 A ? -0.3 ILE 221 A 221 A ? -0.2 ILE 220 A 220 A ? -0.2 
223 ASN 223 A 223 A ? SER 219 A 219 A ? -0.7 ILE 220 A 220 A ? -0.3 GLY 222 A 222 A ? -0.3 ILE 221 A 221 A ? -0.2 
224 ASN 224 A 224 A ? ILE 221 A 221 A ? -1.3 ?   ?   ? ?   ? ? ?    ILE 221 A 221 A ? -0.0 ILE 220 A 220 A ? -0.0 
# 
loop_
_dssp_statistics_histogram.entry_id 
_dssp_statistics_histogram.type 
_dssp_statistics_histogram.1 
_dssp_statistics_histogram.2 
_dssp_statistics_histogram.3 
_dssp_statistics_histogram.4 
_dssp_statistics_histogram.5 
_dssp_statistics_histogram.6 
_dssp_statistics_histogram.7 
_dssp_statistics_histogram.8 
_dssp_statistics_histogram.9 
_dssp_statistics_histogram.10 
_dssp_statistics_histogram.11 
_dssp_statistics_histogram.12 
_dssp_statistics_histogram.13 
_dssp_statistics_histogram.14 
_dssp_statistics_histogram.15 
_dssp_statistics_histogram.16 
_dssp_statistics_histogram.17 
_dssp_statistics_histogram.18 
_dssp_statistics_histogram.19 
_dssp_statistics_histogram.20 
_dssp_statistics_histogram.21 
_dssp_statistics_histogram.22 
_dssp_statistics_histogram.23 
_dssp_statistics_histogram.24 
_dssp_statistics_histogram.25 
_dssp_statistics_histogram.26 
_dssp_statistics_histogram.27 
_dssp_statistics_histogram.28 
_dssp_statistics_histogram.29 
_dssp_statistics_histogram.30 
Alsi_A_05 residues_per_alpha_helix        0 0 0 0 0 0 1 0 1 0 0 0 0 0 0 0 0 0 0 0 0 0 0 0 0 0 0 0 0 0 
Alsi_A_05 parallel_bridges_per_ladder     1 0 0 0 0 0 0 0 0 0 0 0 0 0 0 0 0 0 0 0 0 0 0 0 0 0 0 0 0 0 
Alsi_A_05 antiparallel_bridges_per_ladder 2 4 1 7 1 1 0 0 0 0 0 0 0 0 0 0 0 0 0 0 0 0 0 0 0 0 0 0 0 0 
Alsi_A_05 ladders_per_sheet               1 0 0 0 0 1 0 1 0 0 0 0 0 0 0 0 0 0 0 0 0 0 0 0 0 0 0 0 0 0 
# 
loop_
_dssp_statistics_hbond.entry_id 
_dssp_statistics_hbond.type 
_dssp_statistics_hbond.count 
_dssp_statistics_hbond.count_per_100 
Alsi_A_05 O(I)-->H-N(J)          138 61.6 
Alsi_A_05 'PARALLEL BRIDGES'     2   0.9  
Alsi_A_05 'ANTIPARALLEL BRIDGES' 71  31.7 
Alsi_A_05 O(I)-->H-N(I-5)        2   0.9  
Alsi_A_05 O(I)-->H-N(I-4)        1   0.4  
Alsi_A_05 O(I)-->H-N(I-3)        4   1.8  
Alsi_A_05 O(I)-->H-N(I-2)        0   0.0  
Alsi_A_05 O(I)-->H-N(I-1)        0   0.0  
Alsi_A_05 O(I)-->H-N(I+0)        0   0.0  
Alsi_A_05 O(I)-->H-N(I+1)        0   0.0  
Alsi_A_05 O(I)-->H-N(I+2)        16  7.1  
Alsi_A_05 O(I)-->H-N(I+3)        23  10.3 
Alsi_A_05 O(I)-->H-N(I+4)        14  6.2  
Alsi_A_05 O(I)-->H-N(I+5)        0   0.0  
# 
_dssp_statistics.entry_id                       Alsi_A_05 
_dssp_statistics.nr_of_residues                 224 
_dssp_statistics.nr_of_chains                   1 
_dssp_statistics.nr_of_ss_bridges_total         0 
_dssp_statistics.nr_of_ss_bridges_intra_chain   0 
_dssp_statistics.nr_of_ss_bridges_inter_chain   0 
# 
loop_
_chem_comp.id 
_chem_comp.type 
_chem_comp.mon_nstd_flag 
_chem_comp.name 
_chem_comp.formula 
_chem_comp.formula_weight 
ALA 'L-PEPTIDE LINKING' y ALANINE         'C3 H7 N O2'     89.093 
ARG 'L-PEPTIDE LINKING' y ARGININE        'C6 H15 N4 O2'  175.209 
ASN 'L-PEPTIDE LINKING' y ASPARAGINE      'C4 H8 N2 O3'   132.118 
ASP 'L-PEPTIDE LINKING' y 'ASPARTIC ACID' 'C4 H7 N O4'    133.103 
CYS 'L-PEPTIDE LINKING' y CYSTEINE        'C3 H7 N O2 S'  121.158 
GLN 'L-PEPTIDE LINKING' y GLUTAMINE       'C5 H10 N2 O3'  146.144 
GLU 'L-PEPTIDE LINKING' y 'GLUTAMIC ACID' 'C5 H9 N O4'    147.129 
GLY 'PEPTIDE LINKING'   y GLYCINE         'C2 H5 N O2'     75.067 
HIS 'L-PEPTIDE LINKING' y HISTIDINE       'C6 H10 N3 O2'  156.162 
ILE 'L-PEPTIDE LINKING' y ISOLEUCINE      'C6 H13 N O2'   131.173 
LEU 'L-PEPTIDE LINKING' y LEUCINE         'C6 H13 N O2'   131.173 
LYS 'L-PEPTIDE LINKING' y LYSINE          'C6 H15 N2 O2'  147.195 
MET 'L-PEPTIDE LINKING' y METHIONINE      'C5 H11 N O2 S' 149.211 
PHE 'L-PEPTIDE LINKING' y PHENYLALANINE   'C9 H11 N O2'   165.189 
PRO 'L-PEPTIDE LINKING' y PROLINE         'C5 H9 N O2'     115.13 
SER 'L-PEPTIDE LINKING' y SERINE          'C3 H7 N O3'    105.093 
THR 'L-PEPTIDE LINKING' y THREONINE       'C4 H9 N O3'    119.119 
TRP 'L-PEPTIDE LINKING' y TRYPTOPHAN      'C11 H12 N2 O2' 204.225 
TYR 'L-PEPTIDE LINKING' y TYROSINE        'C9 H11 N O3'   181.189 
VAL 'L-PEPTIDE LINKING' y VALINE          'C5 H11 N O2'   117.146 
# 
loop_
_atom_type.symbol 
N 
C 
O 
S 
# 
loop_
_entity_poly_seq.entity_id 
_entity_poly_seq.num 
_entity_poly_seq.mon_id 
_entity_poly_seq.hetero 
1   1 ARG n 
1   2 ILE n 
1   3 ILE n 
1   4 ASN n 
1   5 GLY n 
1   6 TYR n 
1   7 PRO n 
1   8 CYS n 
1   9 VAL n 
1  10 LEU n 
1  11 ASN n 
1  12 SER n 
1  13 ARG n 
1  14 PRO n 
1  15 TRP n 
1  16 GLN n 
1  17 ALA n 
1  18 TYR n 
1  19 VAL n 
1  20 THR n 
1  21 GLY n 
1  22 ILE n 
1  23 VAL n 
1  24 SER n 
1  25 CYS n 
1  26 GLY n 
1  27 GLY n 
1  28 THR n 
1  29 LEU n 
1  30 VAL n 
1  31 SER n 
1  32 PRO n 
1  33 SER n 
1  34 TRP n 
1  35 VAL n 
1  36 LEU n 
1  37 THR n 
1  38 ALA n 
1  39 ALA n 
1  40 HIS n 
1  41 CYS n 
1  42 ASN n 
1  43 VAL n 
1  44 GLY n 
1  45 GLU n 
1  46 LEU n 
1  47 THR n 
1  48 VAL n 
1  49 VAL n 
1  50 LEU n 
1  51 GLY n 
1  52 LYS n 
1  53 TYR n 
1  54 ARG n 
1  55 LEU n 
1  56 ARG n 
1  57 GLN n 
1  58 SER n 
1  59 GLY n 
1  60 ALA n 
1  61 MET n 
1  62 GLU n 
1  63 GLN n 
1  64 LYS n 
1  65 PHE n 
1  66 ASN n 
1  67 VAL n 
1  68 THR n 
1  69 ARG n 
1  70 VAL n 
1  71 VAL n 
1  72 PRO n 
1  73 HIS n 
1  74 PRO n 
1  75 CYS n 
1  76 TYR n 
1  77 ASN n 
1  78 LYS n 
1  79 LYS n 
1  80 THR n 
1  81 LEU n 
1  82 ASP n 
1  83 ASN n 
1  84 ASP n 
1  85 ILE n 
1  86 MET n 
1  87 LEU n 
1  88 LEU n 
1  89 GLN n 
1  90 LEU n 
1  91 SER n 
1  92 GLY n 
1  93 PRO n 
1  94 VAL n 
1  95 ALA n 
1  96 ARG n 
1  97 SER n 
1  98 LYS n 
1  99 ARG n 
1 100 VAL n 
1 101 TRP n 
1 102 PRO n 
1 103 VAL n 
1 104 THR n 
1 105 LEU n 
1 106 PRO n 
1 107 ARG n 
1 108 SER n 
1 109 CYS n 
1 110 PRO n 
1 111 ASN n 
1 112 PRO n 
1 113 GLY n 
1 114 GLU n 
1 115 SER n 
1 116 CYS n 
1 117 ILE n 
1 118 VAL n 
1 119 SER n 
1 120 GLY n 
1 121 TRP n 
1 122 GLY n 
1 123 THR n 
1 124 THR n 
1 125 ARG n 
1 126 SER n 
1 127 PRO n 
1 128 GLY n 
1 129 VAL n 
1 130 ARG n 
1 131 PHE n 
1 132 PRO n 
1 133 THR n 
1 134 VAL n 
1 135 LEU n 
1 136 HIS n 
1 137 CYS n 
1 138 ALA n 
1 139 GLU n 
1 140 ILE n 
1 141 GLN n 
1 142 ILE n 
1 143 LEU n 
1 144 PRO n 
1 145 ASN n 
1 146 ARG n 
1 147 SER n 
1 148 CYS n 
1 149 HIS n 
1 150 GLU n 
1 151 SER n 
1 152 TYR n 
1 153 PRO n 
1 154 GLN n 
1 155 LEU n 
1 156 PHE n 
1 157 THR n 
1 158 SER n 
1 159 ASN n 
1 160 MET n 
1 161 ILE n 
1 162 CYS n 
1 163 ALA n 
1 164 GLY n 
1 165 MET n 
1 166 PRO n 
1 167 GLY n 
1 168 ARG n 
1 169 ARG n 
1 170 ILE n 
1 171 ASP n 
1 172 SER n 
1 173 CYS n 
1 174 GLN n 
1 175 GLY n 
1 176 ASP n 
1 177 SER n 
1 178 GLY n 
1 179 GLY n 
1 180 PRO n 
1 181 LEU n 
1 182 THR n 
1 183 CYS n 
1 184 ASP n 
1 185 ASP n 
1 186 VAL n 
1 187 LEU n 
1 188 GLN n 
1 189 GLY n 
1 190 ILE n 
1 191 VAL n 
1 192 SER n 
1 193 TRP n 
1 194 GLY n 
1 195 PRO n 
1 196 MET n 
1 197 VAL n 
1 198 CYS n 
1 199 GLY n 
1 200 GLN n 
1 201 PRO n 
1 202 GLN n 
1 203 HIS n 
1 204 PRO n 
1 205 GLY n 
1 206 VAL n 
1 207 TYR n 
1 208 THR n 
1 209 ARG n 
1 210 VAL n 
1 211 CYS n 
1 212 ASN n 
1 213 TYR n 
1 214 LEU n 
1 215 PRO n 
1 216 TRP n 
1 217 ILE n 
1 218 ARG n 
1 219 SER n 
1 220 ILE n 
1 221 ILE n 
1 222 GLY n 
1 223 ASN n 
1 224 ASN n 
# 
loop_
_pdbx_poly_seq_scheme.asym_id 
_pdbx_poly_seq_scheme.entity_id 
_pdbx_poly_seq_scheme.seq_id 
_pdbx_poly_seq_scheme.mon_id 
_pdbx_poly_seq_scheme.ndb_seq_num 
_pdbx_poly_seq_scheme.pdb_seq_num 
_pdbx_poly_seq_scheme.auth_seq_num 
_pdbx_poly_seq_scheme.pdb_mon_id 
_pdbx_poly_seq_scheme.auth_mon_id 
_pdbx_poly_seq_scheme.pdb_strand_id 
_pdbx_poly_seq_scheme.pdb_ins_code 
_pdbx_poly_seq_scheme.hetero 
A 1   1 ARG   1 1   1   ARG ARG A ? n 
A 1   2 ILE   2 2   2   ILE ILE A ? n 
A 1   3 ILE   3 3   3   ILE ILE A ? n 
A 1   4 ASN   4 4   4   ASN ASN A ? n 
A 1   5 GLY   5 5   5   GLY GLY A ? n 
A 1   6 TYR   6 6   6   TYR TYR A ? n 
A 1   7 PRO   7 7   7   PRO PRO A ? n 
A 1   8 CYS   8 8   8   CYS CYS A ? n 
A 1   9 VAL   9 9   9   VAL VAL A ? n 
A 1  10 LEU  10 10  10  LEU LEU A ? n 
A 1  11 ASN  11 11  11  ASN ASN A ? n 
A 1  12 SER  12 12  12  SER SER A ? n 
A 1  13 ARG  13 13  13  ARG ARG A ? n 
A 1  14 PRO  14 14  14  PRO PRO A ? n 
A 1  15 TRP  15 15  15  TRP TRP A ? n 
A 1  16 GLN  16 16  16  GLN GLN A ? n 
A 1  17 ALA  17 17  17  ALA ALA A ? n 
A 1  18 TYR  18 18  18  TYR TYR A ? n 
A 1  19 VAL  19 19  19  VAL VAL A ? n 
A 1  20 THR  20 20  20  THR THR A ? n 
A 1  21 GLY  21 21  21  GLY GLY A ? n 
A 1  22 ILE  22 22  22  ILE ILE A ? n 
A 1  23 VAL  23 23  23  VAL VAL A ? n 
A 1  24 SER  24 24  24  SER SER A ? n 
A 1  25 CYS  25 25  25  CYS CYS A ? n 
A 1  26 GLY  26 26  26  GLY GLY A ? n 
A 1  27 GLY  27 27  27  GLY GLY A ? n 
A 1  28 THR  28 28  28  THR THR A ? n 
A 1  29 LEU  29 29  29  LEU LEU A ? n 
A 1  30 VAL  30 30  30  VAL VAL A ? n 
A 1  31 SER  31 31  31  SER SER A ? n 
A 1  32 PRO  32 32  32  PRO PRO A ? n 
A 1  33 SER  33 33  33  SER SER A ? n 
A 1  34 TRP  34 34  34  TRP TRP A ? n 
A 1  35 VAL  35 35  35  VAL VAL A ? n 
A 1  36 LEU  36 36  36  LEU LEU A ? n 
A 1  37 THR  37 37  37  THR THR A ? n 
A 1  38 ALA  38 38  38  ALA ALA A ? n 
A 1  39 ALA  39 39  39  ALA ALA A ? n 
A 1  40 HIS  40 40  40  HIS HIS A ? n 
A 1  41 CYS  41 41  41  CYS CYS A ? n 
A 1  42 ASN  42 42  42  ASN ASN A ? n 
A 1  43 VAL  43 43  43  VAL VAL A ? n 
A 1  44 GLY  44 44  44  GLY GLY A ? n 
A 1  45 GLU  45 45  45  GLU GLU A ? n 
A 1  46 LEU  46 46  46  LEU LEU A ? n 
A 1  47 THR  47 47  47  THR THR A ? n 
A 1  48 VAL  48 48  48  VAL VAL A ? n 
A 1  49 VAL  49 49  49  VAL VAL A ? n 
A 1  50 LEU  50 50  50  LEU LEU A ? n 
A 1  51 GLY  51 51  51  GLY GLY A ? n 
A 1  52 LYS  52 52  52  LYS LYS A ? n 
A 1  53 TYR  53 53  53  TYR TYR A ? n 
A 1  54 ARG  54 54  54  ARG ARG A ? n 
A 1  55 LEU  55 55  55  LEU LEU A ? n 
A 1  56 ARG  56 56  56  ARG ARG A ? n 
A 1  57 GLN  57 57  57  GLN GLN A ? n 
A 1  58 SER  58 58  58  SER SER A ? n 
A 1  59 GLY  59 59  59  GLY GLY A ? n 
A 1  60 ALA  60 60  60  ALA ALA A ? n 
A 1  61 MET  61 61  61  MET MET A ? n 
A 1  62 GLU  62 62  62  GLU GLU A ? n 
A 1  63 GLN  63 63  63  GLN GLN A ? n 
A 1  64 LYS  64 64  64  LYS LYS A ? n 
A 1  65 PHE  65 65  65  PHE PHE A ? n 
A 1  66 ASN  66 66  66  ASN ASN A ? n 
A 1  67 VAL  67 67  67  VAL VAL A ? n 
A 1  68 THR  68 68  68  THR THR A ? n 
A 1  69 ARG  69 69  69  ARG ARG A ? n 
A 1  70 VAL  70 70  70  VAL VAL A ? n 
A 1  71 VAL  71 71  71  VAL VAL A ? n 
A 1  72 PRO  72 72  72  PRO PRO A ? n 
A 1  73 HIS  73 73  73  HIS HIS A ? n 
A 1  74 PRO  74 74  74  PRO PRO A ? n 
A 1  75 CYS  75 75  75  CYS CYS A ? n 
A 1  76 TYR  76 76  76  TYR TYR A ? n 
A 1  77 ASN  77 77  77  ASN ASN A ? n 
A 1  78 LYS  78 78  78  LYS LYS A ? n 
A 1  79 LYS  79 79  79  LYS LYS A ? n 
A 1  80 THR  80 80  80  THR THR A ? n 
A 1  81 LEU  81 81  81  LEU LEU A ? n 
A 1  82 ASP  82 82  82  ASP ASP A ? n 
A 1  83 ASN  83 83  83  ASN ASN A ? n 
A 1  84 ASP  84 84  84  ASP ASP A ? n 
A 1  85 ILE  85 85  85  ILE ILE A ? n 
A 1  86 MET  86 86  86  MET MET A ? n 
A 1  87 LEU  87 87  87  LEU LEU A ? n 
A 1  88 LEU  88 88  88  LEU LEU A ? n 
A 1  89 GLN  89 89  89  GLN GLN A ? n 
A 1  90 LEU  90 90  90  LEU LEU A ? n 
A 1  91 SER  91 91  91  SER SER A ? n 
A 1  92 GLY  92 92  92  GLY GLY A ? n 
A 1  93 PRO  93 93  93  PRO PRO A ? n 
A 1  94 VAL  94 94  94  VAL VAL A ? n 
A 1  95 ALA  95 95  95  ALA ALA A ? n 
A 1  96 ARG  96 96  96  ARG ARG A ? n 
A 1  97 SER  97 97  97  SER SER A ? n 
A 1  98 LYS  98 98  98  LYS LYS A ? n 
A 1  99 ARG  99 99  99  ARG ARG A ? n 
A 1 100 VAL 100 100 100 VAL VAL A ? n 
A 1 101 TRP 101 101 101 TRP TRP A ? n 
A 1 102 PRO 102 102 102 PRO PRO A ? n 
A 1 103 VAL 103 103 103 VAL VAL A ? n 
A 1 104 THR 104 104 104 THR THR A ? n 
A 1 105 LEU 105 105 105 LEU LEU A ? n 
A 1 106 PRO 106 106 106 PRO PRO A ? n 
A 1 107 ARG 107 107 107 ARG ARG A ? n 
A 1 108 SER 108 108 108 SER SER A ? n 
A 1 109 CYS 109 109 109 CYS CYS A ? n 
A 1 110 PRO 110 110 110 PRO PRO A ? n 
A 1 111 ASN 111 111 111 ASN ASN A ? n 
A 1 112 PRO 112 112 112 PRO PRO A ? n 
A 1 113 GLY 113 113 113 GLY GLY A ? n 
A 1 114 GLU 114 114 114 GLU GLU A ? n 
A 1 115 SER 115 115 115 SER SER A ? n 
A 1 116 CYS 116 116 116 CYS CYS A ? n 
A 1 117 ILE 117 117 117 ILE ILE A ? n 
A 1 118 VAL 118 118 118 VAL VAL A ? n 
A 1 119 SER 119 119 119 SER SER A ? n 
A 1 120 GLY 120 120 120 GLY GLY A ? n 
A 1 121 TRP 121 121 121 TRP TRP A ? n 
A 1 122 GLY 122 122 122 GLY GLY A ? n 
A 1 123 THR 123 123 123 THR THR A ? n 
A 1 124 THR 124 124 124 THR THR A ? n 
A 1 125 ARG 125 125 125 ARG ARG A ? n 
A 1 126 SER 126 126 126 SER SER A ? n 
A 1 127 PRO 127 127 127 PRO PRO A ? n 
A 1 128 GLY 128 128 128 GLY GLY A ? n 
A 1 129 VAL 129 129 129 VAL VAL A ? n 
A 1 130 ARG 130 130 130 ARG ARG A ? n 
A 1 131 PHE 131 131 131 PHE PHE A ? n 
A 1 132 PRO 132 132 132 PRO PRO A ? n 
A 1 133 THR 133 133 133 THR THR A ? n 
A 1 134 VAL 134 134 134 VAL VAL A ? n 
A 1 135 LEU 135 135 135 LEU LEU A ? n 
A 1 136 HIS 136 136 136 HIS HIS A ? n 
A 1 137 CYS 137 137 137 CYS CYS A ? n 
A 1 138 ALA 138 138 138 ALA ALA A ? n 
A 1 139 GLU 139 139 139 GLU GLU A ? n 
A 1 140 ILE 140 140 140 ILE ILE A ? n 
A 1 141 GLN 141 141 141 GLN GLN A ? n 
A 1 142 ILE 142 142 142 ILE ILE A ? n 
A 1 143 LEU 143 143 143 LEU LEU A ? n 
A 1 144 PRO 144 144 144 PRO PRO A ? n 
A 1 145 ASN 145 145 145 ASN ASN A ? n 
A 1 146 ARG 146 146 146 ARG ARG A ? n 
A 1 147 SER 147 147 147 SER SER A ? n 
A 1 148 CYS 148 148 148 CYS CYS A ? n 
A 1 149 HIS 149 149 149 HIS HIS A ? n 
A 1 150 GLU 150 150 150 GLU GLU A ? n 
A 1 151 SER 151 151 151 SER SER A ? n 
A 1 152 TYR 152 152 152 TYR TYR A ? n 
A 1 153 PRO 153 153 153 PRO PRO A ? n 
A 1 154 GLN 154 154 154 GLN GLN A ? n 
A 1 155 LEU 155 155 155 LEU LEU A ? n 
A 1 156 PHE 156 156 156 PHE PHE A ? n 
A 1 157 THR 157 157 157 THR THR A ? n 
A 1 158 SER 158 158 158 SER SER A ? n 
A 1 159 ASN 159 159 159 ASN ASN A ? n 
A 1 160 MET 160 160 160 MET MET A ? n 
A 1 161 ILE 161 161 161 ILE ILE A ? n 
A 1 162 CYS 162 162 162 CYS CYS A ? n 
A 1 163 ALA 163 163 163 ALA ALA A ? n 
A 1 164 GLY 164 164 164 GLY GLY A ? n 
A 1 165 MET 165 165 165 MET MET A ? n 
A 1 166 PRO 166 166 166 PRO PRO A ? n 
A 1 167 GLY 167 167 167 GLY GLY A ? n 
A 1 168 ARG 168 168 168 ARG ARG A ? n 
A 1 169 ARG 169 169 169 ARG ARG A ? n 
A 1 170 ILE 170 170 170 ILE ILE A ? n 
A 1 171 ASP 171 171 171 ASP ASP A ? n 
A 1 172 SER 172 172 172 SER SER A ? n 
A 1 173 CYS 173 173 173 CYS CYS A ? n 
A 1 174 GLN 174 174 174 GLN GLN A ? n 
A 1 175 GLY 175 175 175 GLY GLY A ? n 
A 1 176 ASP 176 176 176 ASP ASP A ? n 
A 1 177 SER 177 177 177 SER SER A ? n 
A 1 178 GLY 178 178 178 GLY GLY A ? n 
A 1 179 GLY 179 179 179 GLY GLY A ? n 
A 1 180 PRO 180 180 180 PRO PRO A ? n 
A 1 181 LEU 181 181 181 LEU LEU A ? n 
A 1 182 THR 182 182 182 THR THR A ? n 
A 1 183 CYS 183 183 183 CYS CYS A ? n 
A 1 184 ASP 184 184 184 ASP ASP A ? n 
A 1 185 ASP 185 185 185 ASP ASP A ? n 
A 1 186 VAL 186 186 186 VAL VAL A ? n 
A 1 187 LEU 187 187 187 LEU LEU A ? n 
A 1 188 GLN 188 188 188 GLN GLN A ? n 
A 1 189 GLY 189 189 189 GLY GLY A ? n 
A 1 190 ILE 190 190 190 ILE ILE A ? n 
A 1 191 VAL 191 191 191 VAL VAL A ? n 
A 1 192 SER 192 192 192 SER SER A ? n 
A 1 193 TRP 193 193 193 TRP TRP A ? n 
A 1 194 GLY 194 194 194 GLY GLY A ? n 
A 1 195 PRO 195 195 195 PRO PRO A ? n 
A 1 196 MET 196 196 196 MET MET A ? n 
A 1 197 VAL 197 197 197 VAL VAL A ? n 
A 1 198 CYS 198 198 198 CYS CYS A ? n 
A 1 199 GLY 199 199 199 GLY GLY A ? n 
A 1 200 GLN 200 200 200 GLN GLN A ? n 
A 1 201 PRO 201 201 201 PRO PRO A ? n 
A 1 202 GLN 202 202 202 GLN GLN A ? n 
A 1 203 HIS 203 203 203 HIS HIS A ? n 
A 1 204 PRO 204 204 204 PRO PRO A ? n 
A 1 205 GLY 205 205 205 GLY GLY A ? n 
A 1 206 VAL 206 206 206 VAL VAL A ? n 
A 1 207 TYR 207 207 207 TYR TYR A ? n 
A 1 208 THR 208 208 208 THR THR A ? n 
A 1 209 ARG 209 209 209 ARG ARG A ? n 
A 1 210 VAL 210 210 210 VAL VAL A ? n 
A 1 211 CYS 211 211 211 CYS CYS A ? n 
A 1 212 ASN 212 212 212 ASN ASN A ? n 
A 1 213 TYR 213 213 213 TYR TYR A ? n 
A 1 214 LEU 214 214 214 LEU LEU A ? n 
A 1 215 PRO 215 215 215 PRO PRO A ? n 
A 1 216 TRP 216 216 216 TRP TRP A ? n 
A 1 217 ILE 217 217 217 ILE ILE A ? n 
A 1 218 ARG 218 218 218 ARG ARG A ? n 
A 1 219 SER 219 219 219 SER SER A ? n 
A 1 220 ILE 220 220 220 ILE ILE A ? n 
A 1 221 ILE 221 221 221 ILE ILE A ? n 
A 1 222 GLY 222 222 222 GLY GLY A ? n 
A 1 223 ASN 223 223 223 ASN ASN A ? n 
A 1 224 ASN 224 224 224 ASN ASN A ? n 
# 
loop_
_atom_site.group_PDB 
_atom_site.id 
_atom_site.type_symbol 
_atom_site.label_atom_id 
_atom_site.label_alt_id 
_atom_site.label_comp_id 
_atom_site.label_asym_id 
_atom_site.label_entity_id 
_atom_site.label_seq_id 
_atom_site.pdbx_PDB_ins_code 
_atom_site.Cartn_x 
_atom_site.Cartn_y 
_atom_site.Cartn_z 
_atom_site.occupancy 
_atom_site.B_iso_or_equiv 
_atom_site.pdbx_formal_charge 
_atom_site.auth_seq_id 
_atom_site.auth_comp_id 
_atom_site.auth_asym_id 
_atom_site.auth_atom_id 
_atom_site.pdbx_PDB_model_num 
ATOM 1    N N   ? ARG A 1   1 ?  -5.208   4.519  -9.219 1.000 56.130 ? 1   ARG A N   1 
ATOM 2    C CA  ? ARG A 1   1 ?  -5.827   4.062 -10.458 1.000 56.130 ? 1   ARG A CA  1 
ATOM 3    C C   ? ARG A 1   1 ?  -5.175   2.775 -10.954 1.000 56.130 ? 1   ARG A C   1 
ATOM 4    C CB  ? ARG A 1   1 ?  -5.737   5.144 -11.536 1.000 56.130 ? 1   ARG A CB  1 
ATOM 5    O O   ? ARG A 1   1 ?  -3.948   2.684 -11.028 1.000 56.130 ? 1   ARG A O   1 
ATOM 6    C CG  ? ARG A 1   1 ?  -6.667   4.916 -12.717 1.000 56.130 ? 1   ARG A CG  1 
ATOM 7    C CD  ? ARG A 1   1 ?  -6.662   6.099 -13.676 1.000 56.130 ? 1   ARG A CD  1 
ATOM 8    N NE  ? ARG A 1   1 ?  -7.379   5.795 -14.911 1.000 56.130 ? 1   ARG A NE  1 
ATOM 9    N NH1 ? ARG A 1   1 ?  -7.425   7.978 -15.665 1.000 56.130 ? 1   ARG A NH1 1 
ATOM 10   N NH2 ? ARG A 1   1 ?  -8.376   6.308 -16.915 1.000 56.130 ? 1   ARG A NH2 1 
ATOM 11   C CZ  ? ARG A 1   1 ?  -7.725   6.694 -15.828 1.000 56.130 ? 1   ARG A CZ  1 
ATOM 12   N N   ? ILE A 1   2 ?  -6.022   1.691 -11.150 1.000 66.120 ? 2   ILE A N   1 
ATOM 13   C CA  ? ILE A 1   2 ?  -5.557   0.463 -11.785 1.000 66.120 ? 2   ILE A CA  1 
ATOM 14   C C   ? ILE A 1   2 ?  -5.891   0.494 -13.275 1.000 66.120 ? 2   ILE A C   1 
ATOM 15   C CB  ? ILE A 1   2 ?  -6.178  -0.787 -11.123 1.000 66.120 ? 2   ILE A CB  1 
ATOM 16   O O   ? ILE A 1   2 ?  -7.058   0.617 -13.653 1.000 66.120 ? 2   ILE A O   1 
ATOM 17   C CG1 ? ILE A 1   2 ?  -5.797  -0.849  -9.639 1.000 66.120 ? 2   ILE A CG1 1 
ATOM 18   C CG2 ? ILE A 1   2 ?  -5.741  -2.059 -11.854 1.000 66.120 ? 2   ILE A CG2 1 
ATOM 19   C CD1 ? ILE A 1   2 ?  -6.447  -1.999  -8.881 1.000 66.120 ? 2   ILE A CD1 1 
ATOM 20   N N   ? ILE A 1   3 ?  -4.945   0.708 -14.192 1.000 72.720 ? 3   ILE A N   1 
ATOM 21   C CA  ? ILE A 1   3 ?  -5.105   0.689 -15.642 1.000 72.720 ? 3   ILE A CA  1 
ATOM 22   C C   ? ILE A 1   3 ?  -5.387  -0.737 -16.111 1.000 72.720 ? 3   ILE A C   1 
ATOM 23   C CB  ? ILE A 1   3 ?  -3.856   1.251 -16.356 1.000 72.720 ? 3   ILE A CB  1 
ATOM 24   O O   ? ILE A 1   3 ?  -4.651  -1.666 -15.770 1.000 72.720 ? 3   ILE A O   1 
ATOM 25   C CG1 ? ILE A 1   3 ?  -3.560   2.676 -15.873 1.000 72.720 ? 3   ILE A CG1 1 
ATOM 26   C CG2 ? ILE A 1   3 ?  -4.041   1.216 -17.876 1.000 72.720 ? 3   ILE A CG2 1 
ATOM 27   C CD1 ? ILE A 1   3 ?  -4.629   3.692 -16.250 1.000 72.720 ? 3   ILE A CD1 1 
ATOM 28   N N   ? ASN A 1   4 ?  -6.691  -0.800 -16.856 1.000 73.330 ? 4   ASN A N   1 
ATOM 29   C CA  ? ASN A 1   4 ?  -7.123  -2.090 -17.383 1.000 73.330 ? 4   ASN A CA  1 
ATOM 30   C C   ? ASN A 1   4 ?  -7.449  -3.073 -16.263 1.000 73.330 ? 4   ASN A C   1 
ATOM 31   C CB  ? ASN A 1   4 ?  -6.056  -2.675 -18.310 1.000 73.330 ? 4   ASN A CB  1 
ATOM 32   O O   ? ASN A 1   4 ?  -7.128  -4.259 -16.359 1.000 73.330 ? 4   ASN A O   1 
ATOM 33   C CG  ? ASN A 1   4 ?  -5.920  -1.901 -19.607 1.000 73.330 ? 4   ASN A CG  1 
ATOM 34   N ND2 ? ASN A 1   4 ?  -4.708  -1.861 -20.149 1.000 73.330 ? 4   ASN A ND2 1 
ATOM 35   O OD1 ? ASN A 1   4 ?  -6.895  -1.344 -20.116 1.000 73.330 ? 4   ASN A OD1 1 
ATOM 36   N N   ? GLY A 1   5 ?  -7.912  -2.548 -15.048 1.000 81.070 ? 5   GLY A N   1 
ATOM 37   C CA  ? GLY A 1   5 ?  -8.380  -3.341 -13.923 1.000 81.070 ? 5   GLY A CA  1 
ATOM 38   C C   ? GLY A 1   5 ?  -9.865  -3.647 -13.985 1.000 81.070 ? 5   GLY A C   1 
ATOM 39   O O   ? GLY A 1   5 ? -10.515  -3.391 -15.001 1.000 81.070 ? 5   GLY A O   1 
ATOM 40   N N   ? TYR A 1   6 ? -10.381  -4.306 -13.109 1.000 89.550 ? 6   TYR A N   1 
ATOM 41   C CA  ? TYR A 1   6 ? -11.778  -4.717 -13.029 1.000 89.550 ? 6   TYR A CA  1 
ATOM 42   C C   ? TYR A 1   6 ? -12.328  -4.509 -11.623 1.000 89.550 ? 6   TYR A C   1 
ATOM 43   C CB  ? TYR A 1   6 ? -11.931  -6.186 -13.437 1.000 89.550 ? 6   TYR A CB  1 
ATOM 44   O O   ? TYR A 1   6 ? -11.564  -4.411 -10.659 1.000 89.550 ? 6   TYR A O   1 
ATOM 45   C CG  ? TYR A 1   6 ? -11.100  -7.136 -12.608 1.000 89.550 ? 6   TYR A CG  1 
ATOM 46   C CD1 ? TYR A 1   6 ?  -9.796  -7.455 -12.977 1.000 89.550 ? 6   TYR A CD1 1 
ATOM 47   C CD2 ? TYR A 1   6 ? -11.618  -7.716 -11.456 1.000 89.550 ? 6   TYR A CD2 1 
ATOM 48   C CE1 ? TYR A 1   6 ?  -9.027  -8.331 -12.218 1.000 89.550 ? 6   TYR A CE1 1 
ATOM 49   C CE2 ? TYR A 1   6 ? -10.859  -8.594 -10.689 1.000 89.550 ? 6   TYR A CE2 1 
ATOM 50   O OH  ? TYR A 1   6 ?  -8.810  -9.762 -10.321 1.000 89.550 ? 6   TYR A OH  1 
ATOM 51   C CZ  ? TYR A 1   6 ?  -9.567  -8.894 -11.077 1.000 89.550 ? 6   TYR A CZ  1 
ATOM 52   N N   ? PRO A 1   7 ? -13.736  -4.205 -11.620 1.000 91.220 ? 7   PRO A N   1 
ATOM 53   C CA  ? PRO A 1   7 ? -14.297  -4.139 -10.269 1.000 91.220 ? 7   PRO A CA  1 
ATOM 54   C C   ? PRO A 1   7 ? -13.977  -5.378  -9.436 1.000 91.220 ? 7   PRO A C   1 
ATOM 55   C CB  ? PRO A 1   7 ? -15.803  -4.022 -10.518 1.000 91.220 ? 7   PRO A CB  1 
ATOM 56   O O   ? PRO A 1   7 ? -14.127  -6.505  -9.916 1.000 91.220 ? 7   PRO A O   1 
ATOM 57   C CG  ? PRO A 1   7 ? -15.920  -3.476 -11.904 1.000 91.220 ? 7   PRO A CG  1 
ATOM 58   C CD  ? PRO A 1   7 ? -14.773  -3.998 -12.721 1.000 91.220 ? 7   PRO A CD  1 
ATOM 59   N N   ? CYS A 1   8 ? -13.437  -5.143  -8.266 1.000 92.270 ? 8   CYS A N   1 
ATOM 60   C CA  ? CYS A 1   8 ? -13.161  -6.248  -7.355 1.000 92.270 ? 8   CYS A CA  1 
ATOM 61   C C   ? CYS A 1   8 ? -14.453  -6.925  -6.913 1.000 92.270 ? 8   CYS A C   1 
ATOM 62   C CB  ? CYS A 1   8 ? -12.389  -5.755  -6.132 1.000 92.270 ? 8   CYS A CB  1 
ATOM 63   O O   ? CYS A 1   8 ? -15.505  -6.286  -6.852 1.000 92.270 ? 8   CYS A O   1 
ATOM 64   S SG  ? CYS A 1   8 ? -10.746  -5.113  -6.520 1.000 92.270 ? 8   CYS A SG  1 
ATOM 65   N N   ? VAL A 1   9 ? -14.272  -8.235  -6.636 1.000 92.400 ? 9   VAL A N   1 
ATOM 66   C CA  ? VAL A 1   9 ? -15.398  -8.944  -6.038 1.000 92.400 ? 9   VAL A CA  1 
ATOM 67   C C   ? VAL A 1   9 ? -15.671  -8.393  -4.640 1.000 92.400 ? 9   VAL A C   1 
ATOM 68   C CB  ? VAL A 1   9 ? -15.140 -10.466  -5.970 1.000 92.400 ? 9   VAL A CB  1 
ATOM 69   O O   ? VAL A 1   9 ? -14.739  -8.135  -3.875 1.000 92.400 ? 9   VAL A O   1 
ATOM 70   C CG1 ? VAL A 1   9 ? -16.296 -11.179  -5.272 1.000 92.400 ? 9   VAL A CG1 1 
ATOM 71   C CG2 ? VAL A 1   9 ? -14.927 -11.033  -7.373 1.000 92.400 ? 9   VAL A CG2 1 
ATOM 72   N N   ? LEU A 1  10 ? -16.960  -8.137  -4.340 1.000 89.970 ? 10  LEU A N   1 
ATOM 73   C CA  ? LEU A 1  10 ? -17.340  -7.647  -3.019 1.000 89.970 ? 10  LEU A CA  1 
ATOM 74   C C   ? LEU A 1  10 ? -16.702  -8.492  -1.922 1.000 89.970 ? 10  LEU A C   1 
ATOM 75   C CB  ? LEU A 1  10 ? -18.863  -7.652  -2.863 1.000 89.970 ? 10  LEU A CB  1 
ATOM 76   O O   ? LEU A 1  10 ? -16.737  -9.724  -1.981 1.000 89.970 ? 10  LEU A O   1 
ATOM 77   C CG  ? LEU A 1  10 ? -19.411  -7.093  -1.549 1.000 89.970 ? 10  LEU A CG  1 
ATOM 78   C CD1 ? LEU A 1  10 ? -19.033  -5.623  -1.399 1.000 89.970 ? 10  LEU A CD1 1 
ATOM 79   C CD2 ? LEU A 1  10 ? -20.924  -7.270  -1.482 1.000 89.970 ? 10  LEU A CD2 1 
ATOM 80   N N   ? ASN A 1  11 ? -16.021  -7.811  -0.917 1.000 90.900 ? 11  ASN A N   1 
ATOM 81   C CA  ? ASN A 1  11 ? -15.439  -8.412   0.278 1.000 90.900 ? 11  ASN A CA  1 
ATOM 82   C C   ? ASN A 1  11 ? -14.163  -9.184  -0.048 1.000 90.900 ? 11  ASN A C   1 
ATOM 83   C CB  ? ASN A 1  11 ? -16.452  -9.328   0.966 1.000 90.900 ? 11  ASN A CB  1 
ATOM 84   O O   ? ASN A 1  11 ? -13.622  -9.887   0.808 1.000 90.900 ? 11  ASN A O   1 
ATOM 85   C CG  ? ASN A 1  11 ? -17.669  -8.578   1.471 1.000 90.900 ? 11  ASN A CG  1 
ATOM 86   N ND2 ? ASN A 1  11 ? -18.798  -9.270   1.560 1.000 90.900 ? 11  ASN A ND2 1 
ATOM 87   O OD1 ? ASN A 1  11 ? -17.595  -7.385   1.778 1.000 90.900 ? 11  ASN A OD1 1 
ATOM 88   N N   ? SER A 1  12 ? -13.731  -9.178  -1.256 1.000 93.810 ? 12  SER A N   1 
ATOM 89   C CA  ? SER A 1  12 ? -12.545  -9.921  -1.668 1.000 93.810 ? 12  SER A CA  1 
ATOM 90   C C   ? SER A 1  12 ? -11.272  -9.269  -1.139 1.000 93.810 ? 12  SER A C   1 
ATOM 91   C CB  ? SER A 1  12 ? -12.479 -10.024  -3.193 1.000 93.810 ? 12  SER A CB  1 
ATOM 92   O O   ? SER A 1  12 ? -10.214  -9.900  -1.104 1.000 93.810 ? 12  SER A O   1 
ATOM 93   O OG  ? SER A 1  12 ? -12.389  -8.737  -3.780 1.000 93.810 ? 12  SER A OG  1 
ATOM 94   N N   ? ARG A 1  13 ? -11.309  -8.040  -0.670 1.000 95.550 ? 13  ARG A N   1 
ATOM 95   C CA  ? ARG A 1  13 ? -10.174  -7.295  -0.133 1.000 95.550 ? 13  ARG A CA  1 
ATOM 96   C C   ? ARG A 1  13 ? -10.523  -6.656   1.207 1.000 95.550 ? 13  ARG A C   1 
ATOM 97   C CB  ? ARG A 1  13 ?  -9.720  -6.221  -1.124 1.000 95.550 ? 13  ARG A CB  1 
ATOM 98   O O   ? ARG A 1  13 ? -10.548  -5.430   1.328 1.000 95.550 ? 13  ARG A O   1 
ATOM 99   C CG  ? ARG A 1  13 ?  -9.419  -6.753  -2.516 1.000 95.550 ? 13  ARG A CG  1 
ATOM 100  C CD  ? ARG A 1  13 ?  -8.319  -7.804  -2.492 1.000 95.550 ? 13  ARG A CD  1 
ATOM 101  N NE  ? ARG A 1  13 ?  -8.019  -8.302  -3.831 1.000 95.550 ? 13  ARG A NE  1 
ATOM 102  N NH1 ? ARG A 1  13 ?  -8.890 -10.411  -3.467 1.000 95.550 ? 13  ARG A NH1 1 
ATOM 103  N NH2 ? ARG A 1  13 ?  -7.982  -9.877  -5.503 1.000 95.550 ? 13  ARG A NH2 1 
ATOM 104  C CZ  ? ARG A 1  13 ?  -8.298  -9.529  -4.264 1.000 95.550 ? 13  ARG A CZ  1 
ATOM 105  N N   ? PRO A 1  14 ? -10.687  -7.428   2.234 1.000 95.600 ? 14  PRO A N   1 
ATOM 106  C CA  ? PRO A 1  14 ? -11.168  -6.936   3.527 1.000 95.600 ? 14  PRO A CA  1 
ATOM 107  C C   ? PRO A 1  14 ? -10.118  -6.118   4.275 1.000 95.600 ? 14  PRO A C   1 
ATOM 108  C CB  ? PRO A 1  14 ? -11.505  -8.220   4.290 1.000 95.600 ? 14  PRO A CB  1 
ATOM 109  O O   ? PRO A 1  14 ? -10.443  -5.429   5.245 1.000 95.600 ? 14  PRO A O   1 
ATOM 110  C CG  ? PRO A 1  14 ? -10.625  -9.265   3.685 1.000 95.600 ? 14  PRO A CG  1 
ATOM 111  C CD  ? PRO A 1  14 ? -10.483  -8.980   2.218 1.000 95.600 ? 14  PRO A CD  1 
ATOM 112  N N   ? TRP A 1  15 ?  -8.874  -6.127   3.764 1.000 97.450 ? 15  TRP A N   1 
ATOM 113  C CA  ? TRP A 1  15 ?  -7.761  -5.415   4.383 1.000 97.450 ? 15  TRP A CA  1 
ATOM 114  C C   ? TRP A 1  15 ?  -7.580  -4.037   3.756 1.000 97.450 ? 15  TRP A C   1 
ATOM 115  C CB  ? TRP A 1  15 ?  -6.467  -6.223   4.253 1.000 97.450 ? 15  TRP A CB  1 
ATOM 116  O O   ? TRP A 1  15 ?  -6.787  -3.226   4.241 1.000 97.450 ? 15  TRP A O   1 
ATOM 117  C CG  ? TRP A 1  15 ?  -6.216  -6.754   2.874 1.000 97.450 ? 15  TRP A CG  1 
ATOM 118  C CD1 ? TRP A 1  15 ?  -5.620  -6.096   1.834 1.000 97.450 ? 15  TRP A CD1 1 
ATOM 119  C CD2 ? TRP A 1  15 ?  -6.560  -8.053   2.383 1.000 97.450 ? 15  TRP A CD2 1 
ATOM 120  C CE2 ? TRP A 1  15 ?  -6.141  -8.115   1.035 1.000 97.450 ? 15  TRP A CE2 1 
ATOM 121  C CE3 ? TRP A 1  15 ?  -7.181  -9.172   2.952 1.000 97.450 ? 15  TRP A CE3 1 
ATOM 122  N NE1 ? TRP A 1  15 ?  -5.572  -6.909   0.725 1.000 97.450 ? 15  TRP A NE1 1 
ATOM 123  C CH2 ? TRP A 1  15 ?  -6.935 -10.335   0.830 1.000 97.450 ? 15  TRP A CH2 1 
ATOM 124  C CZ2 ? TRP A 1  15 ?  -6.325  -9.254   0.248 1.000 97.450 ? 15  TRP A CZ2 1 
ATOM 125  C CZ3 ? TRP A 1  15 ?  -7.363 -10.305   2.167 1.000 97.450 ? 15  TRP A CZ3 1 
ATOM 126  N N   ? GLN A 1  16 ?  -8.203  -3.750   2.597 1.000 96.540 ? 16  GLN A N   1 
ATOM 127  C CA  ? GLN A 1  16 ?  -8.063  -2.477   1.897 1.000 96.540 ? 16  GLN A CA  1 
ATOM 128  C C   ? GLN A 1  16 ?  -8.630  -1.328   2.726 1.000 96.540 ? 16  GLN A C   1 
ATOM 129  C CB  ? GLN A 1  16 ?  -8.755  -2.533   0.535 1.000 96.540 ? 16  GLN A CB  1 
ATOM 130  O O   ? GLN A 1  16 ?  -9.751  -1.416   3.233 1.000 96.540 ? 16  GLN A O   1 
ATOM 131  C CG  ? GLN A 1  16 ?  -8.644  -1.242  -0.265 1.000 96.540 ? 16  GLN A CG  1 
ATOM 132  C CD  ? GLN A 1  16 ?  -7.236  -0.982  -0.767 1.000 96.540 ? 16  GLN A CD  1 
ATOM 133  N NE2 ? GLN A 1  16 ?  -6.887   0.291  -0.918 1.000 96.540 ? 16  GLN A NE2 1 
ATOM 134  O OE1 ? GLN A 1  16 ?  -6.469  -1.917  -1.017 1.000 96.540 ? 16  GLN A OE1 1 
ATOM 135  N N   ? ALA A 1  17 ?  -7.827  -0.243   2.854 1.000 96.480 ? 17  ALA A N   1 
ATOM 136  C CA  ? ALA A 1  17 ?  -8.239   0.941   3.605 1.000 96.480 ? 17  ALA A CA  1 
ATOM 137  C C   ? ALA A 1  17 ?  -8.263   2.177   2.711 1.000 96.480 ? 17  ALA A C   1 
ATOM 138  C CB  ? ALA A 1  17 ?  -7.309   1.166   4.795 1.000 96.480 ? 17  ALA A CB  1 
ATOM 139  O O   ? ALA A 1  17 ?  -7.445   2.305   1.797 1.000 96.480 ? 17  ALA A O   1 
ATOM 140  N N   ? TYR A 1  18 ?  -9.279   2.949   2.984 1.000 95.470 ? 18  TYR A N   1 
ATOM 141  C CA  ? TYR A 1  18 ?  -9.343   4.278   2.386 1.000 95.470 ? 18  TYR A CA  1 
ATOM 142  C C   ? TYR A 1  18 ?  -8.819   5.336   3.351 1.000 95.470 ? 18  TYR A C   1 
ATOM 143  C CB  ? TYR A 1  18 ? -10.780   4.614   1.974 1.000 95.470 ? 18  TYR A CB  1 
ATOM 144  O O   ? TYR A 1  18 ?  -9.406   5.563   4.411 1.000 95.470 ? 18  TYR A O   1 
ATOM 145  C CG  ? TYR A 1  18 ? -10.901   5.897   1.188 1.000 95.470 ? 18  TYR A CG  1 
ATOM 146  C CD1 ? TYR A 1  18 ? -11.658   6.963   1.670 1.000 95.470 ? 18  TYR A CD1 1 
ATOM 147  C CD2 ? TYR A 1  18 ? -10.261   6.046  -0.038 1.000 95.470 ? 18  TYR A CD2 1 
ATOM 148  C CE1 ? TYR A 1  18 ? -11.775   8.146   0.948 1.000 95.470 ? 18  TYR A CE1 1 
ATOM 149  C CE2 ? TYR A 1  18 ? -10.371   7.225  -0.768 1.000 95.470 ? 18  TYR A CE2 1 
ATOM 150  O OH  ? TYR A 1  18 ? -11.240   9.437  -0.986 1.000 95.470 ? 18  TYR A OH  1 
ATOM 151  C CZ  ? TYR A 1  18 ? -11.128   8.268  -0.268 1.000 95.470 ? 18  TYR A CZ  1 
ATOM 152  N N   ? VAL A 1  19 ?  -7.663   5.887   2.970 1.000 95.090 ? 19  VAL A N   1 
ATOM 153  C CA  ? VAL A 1  19 ?  -7.026   6.905   3.799 1.000 95.090 ? 19  VAL A CA  1 
ATOM 154  C C   ? VAL A 1  19 ?  -7.350   8.293   3.253 1.000 95.090 ? 19  VAL A C   1 
ATOM 155  C CB  ? VAL A 1  19 ?  -5.495   6.703   3.867 1.000 95.090 ? 19  VAL A CB  1 
ATOM 156  O O   ? VAL A 1  19 ?  -6.963   8.633   2.133 1.000 95.090 ? 19  VAL A O   1 
ATOM 157  C CG1 ? VAL A 1  19 ?  -4.858   7.727   4.806 1.000 95.090 ? 19  VAL A CG1 1 
ATOM 158  C CG2 ? VAL A 1  19 ?  -5.164   5.282   4.318 1.000 95.090 ? 19  VAL A CG2 1 
ATOM 159  N N   ? THR A 1  20 ?  -8.154   9.022   4.060 1.000 91.280 ? 20  THR A N   1 
ATOM 160  C CA  ? THR A 1  20 ?  -8.605  10.330   3.597 1.000 91.280 ? 20  THR A CA  1 
ATOM 161  C C   ? THR A 1  20 ?  -7.900  11.446   4.363 1.000 91.280 ? 20  THR A C   1 
ATOM 162  C CB  ? THR A 1  20 ? -10.130  10.482   3.750 1.000 91.280 ? 20  THR A CB  1 
ATOM 163  O O   ? THR A 1  20 ?  -7.576  11.289   5.542 1.000 91.280 ? 20  THR A O   1 
ATOM 164  C CG2 ? THR A 1  20 ? -10.864   9.283   3.158 1.000 91.280 ? 20  THR A CG2 1 
ATOM 165  O OG1 ? THR A 1  20 ? -10.456  10.589   5.141 1.000 91.280 ? 20  THR A OG1 1 
ATOM 166  N N   ? GLY A 1  21 ?  -7.473  12.523   3.670 1.000 86.240 ? 21  GLY A N   1 
ATOM 167  C CA  ? GLY A 1  21 ?  -6.874  13.790   4.059 1.000 86.240 ? 21  GLY A CA  1 
ATOM 168  C C   ? GLY A 1  21 ?  -6.988  14.858   2.987 1.000 86.240 ? 21  GLY A C   1 
ATOM 169  O O   ? GLY A 1  21 ?  -8.047  15.022   2.377 1.000 86.240 ? 21  GLY A O   1 
ATOM 170  N N   ? ILE A 1  22 ?  -5.966  15.584   2.837 1.000 82.130 ? 22  ILE A N   1 
ATOM 171  C CA  ? ILE A 1  22 ?  -5.956  16.560   1.754 1.000 82.130 ? 22  ILE A CA  1 
ATOM 172  C C   ? ILE A 1  22 ?  -5.951  15.838   0.408 1.000 82.130 ? 22  ILE A C   1 
ATOM 173  C CB  ? ILE A 1  22 ?  -4.740  17.508   1.858 1.000 82.130 ? 22  ILE A CB  1 
ATOM 174  O O   ? ILE A 1  22 ?  -6.659  16.236  -0.520 1.000 82.130 ? 22  ILE A O   1 
ATOM 175  C CG1 ? ILE A 1  22 ?  -4.870  18.410   3.091 1.000 82.130 ? 22  ILE A CG1 1 
ATOM 176  C CG2 ? ILE A 1  22 ?  -4.595  18.343   0.582 1.000 82.130 ? 22  ILE A CG2 1 
ATOM 177  C CD1 ? ILE A 1  22 ?  -3.627  19.238   3.386 1.000 82.130 ? 22  ILE A CD1 1 
ATOM 178  N N   ? VAL A 1  23 ?  -5.077  14.841   0.419 1.000 82.690 ? 23  VAL A N   1 
ATOM 179  C CA  ? VAL A 1  23 ?  -5.063  13.941  -0.729 1.000 82.690 ? 23  VAL A CA  1 
ATOM 180  C C   ? VAL A 1  23 ?  -5.469  12.536  -0.290 1.000 82.690 ? 23  VAL A C   1 
ATOM 181  C CB  ? VAL A 1  23 ?  -3.675  13.907  -1.408 1.000 82.690 ? 23  VAL A CB  1 
ATOM 182  O O   ? VAL A 1  23 ?  -5.075  12.077   0.785 1.000 82.690 ? 23  VAL A O   1 
ATOM 183  C CG1 ? VAL A 1  23 ?  -3.665  12.915  -2.569 1.000 82.690 ? 23  VAL A CG1 1 
ATOM 184  C CG2 ? VAL A 1  23 ?  -3.284  15.303  -1.890 1.000 82.690 ? 23  VAL A CG2 1 
ATOM 185  N N   ? SER A 1  24 ?  -6.352  11.910  -1.053 1.000 89.730 ? 24  SER A N   1 
ATOM 186  C CA  ? SER A 1  24 ?  -6.779  10.554  -0.725 1.000 89.730 ? 24  SER A CA  1 
ATOM 187  C C   ? SER A 1  24 ?  -5.734   9.527  -1.150 1.000 89.730 ? 24  SER A C   1 
ATOM 188  C CB  ? SER A 1  24 ?  -8.118  10.236  -1.392 1.000 89.730 ? 24  SER A CB  1 
ATOM 189  O O   ? SER A 1  24 ?  -5.130   9.654  -2.218 1.000 89.730 ? 24  SER A O   1 
ATOM 190  O OG  ? SER A 1  24 ?  -9.133  11.105  -0.921 1.000 89.730 ? 24  SER A OG  1 
ATOM 191  N N   ? CYS A 1  25 ?  -5.452   8.484  -0.273 1.000 93.760 ? 25  CYS A N   1 
ATOM 192  C CA  ? CYS A 1  25 ?  -4.553   7.357  -0.491 1.000 93.760 ? 25  CYS A CA  1 
ATOM 193  C C   ? CYS A 1  25 ?  -5.219   6.044  -0.096 1.000 93.760 ? 25  CYS A C   1 
ATOM 194  C CB  ? CYS A 1  25 ?  -3.260   7.542   0.301 1.000 93.760 ? 25  CYS A CB  1 
ATOM 195  O O   ? CYS A 1  25 ?  -6.285   6.045   0.522 1.000 93.760 ? 25  CYS A O   1 
ATOM 196  S SG  ? CYS A 1  25 ?  -2.169   8.814  -0.372 1.000 93.760 ? 25  CYS A SG  1 
ATOM 197  N N   ? GLY A 1  26 ?  -4.567   5.064  -0.521 1.000 94.800 ? 26  GLY A N   1 
ATOM 198  C CA  ? GLY A 1  26 ?  -4.921   3.748  -0.014 1.000 94.800 ? 26  GLY A CA  1 
ATOM 199  C C   ? GLY A 1  26 ?  -4.103   3.335   1.195 1.000 94.800 ? 26  GLY A C   1 
ATOM 200  O O   ? GLY A 1  26 ?  -3.126   4.000   1.547 1.000 94.800 ? 26  GLY A O   1 
ATOM 201  N N   ? GLY A 1  27 ?  -4.487   2.314   1.852 1.000 96.800 ? 27  GLY A N   1 
ATOM 202  C CA  ? GLY A 1  27 ?  -3.806   1.680   2.969 1.000 96.800 ? 27  GLY A CA  1 
ATOM 203  C C   ? GLY A 1  27 ?  -4.151   0.210   3.122 1.000 96.800 ? 27  GLY A C   1 
ATOM 204  O O   ? GLY A 1  27 ?  -5.000  -0.312   2.396 1.000 96.800 ? 27  GLY A O   1 
ATOM 205  N N   ? THR A 1  28 ?  -3.385  -0.395   4.035 1.000 98.250 ? 28  THR A N   1 
ATOM 206  C CA  ? THR A 1  28 ?  -3.596  -1.819   4.268 1.000 98.250 ? 28  THR A CA  1 
ATOM 207  C C   ? THR A 1  28 ?  -3.668  -2.117   5.763 1.000 98.250 ? 28  THR A C   1 
ATOM 208  C CB  ? THR A 1  28 ?  -2.477  -2.662   3.628 1.000 98.250 ? 28  THR A CB  1 
ATOM 209  O O   ? THR A 1  28 ?  -2.748  -1.785   6.513 1.000 98.250 ? 28  THR A O   1 
ATOM 210  C CG2 ? THR A 1  28 ?  -2.757  -4.154   3.779 1.000 98.250 ? 28  THR A CG2 1 
ATOM 211  O OG1 ? THR A 1  28 ?  -2.386  -2.343   2.233 1.000 98.250 ? 28  THR A OG1 1 
ATOM 212  N N   ? LEU A 1  29 ?  -4.826  -2.685   6.162 1.000 98.250 ? 29  LEU A N   1 
ATOM 213  C CA  ? LEU A 1  29 ?  -4.959  -3.127   7.546 1.000 98.250 ? 29  LEU A CA  1 
ATOM 214  C C   ? LEU A 1  29 ?  -4.046  -4.316   7.827 1.000 98.250 ? 29  LEU A C   1 
ATOM 215  C CB  ? LEU A 1  29 ?  -6.412  -3.502   7.851 1.000 98.250 ? 29  LEU A CB  1 
ATOM 216  O O   ? LEU A 1  29 ?  -4.201  -5.380   7.224 1.000 98.250 ? 29  LEU A O   1 
ATOM 217  C CG  ? LEU A 1  29 ?  -6.715  -3.927   9.288 1.000 98.250 ? 29  LEU A CG  1 
ATOM 218  C CD1 ? LEU A 1  29 ?  -6.529  -2.749  10.239 1.000 98.250 ? 29  LEU A CD1 1 
ATOM 219  C CD2 ? LEU A 1  29 ?  -8.130  -4.487   9.394 1.000 98.250 ? 29  LEU A CD2 1 
ATOM 220  N N   ? VAL A 1  30 ?  -3.030  -4.185   8.784 1.000 97.670 ? 30  VAL A N   1 
ATOM 221  C CA  ? VAL A 1  30 ?  -2.027  -5.222   9.005 1.000 97.670 ? 30  VAL A CA  1 
ATOM 222  C C   ? VAL A 1  30 ?  -2.141  -5.755  10.432 1.000 97.670 ? 30  VAL A C   1 
ATOM 223  C CB  ? VAL A 1  30 ?  -0.598  -4.694   8.746 1.000 97.670 ? 30  VAL A CB  1 
ATOM 224  O O   ? VAL A 1  30 ?  -1.558  -6.791  10.762 1.000 97.670 ? 30  VAL A O   1 
ATOM 225  C CG1 ? VAL A 1  30 ?  -0.392  -4.402   7.261 1.000 97.670 ? 30  VAL A CG1 1 
ATOM 226  C CG2 ? VAL A 1  30 ?  -0.332  -3.444   9.582 1.000 97.670 ? 30  VAL A CG2 1 
ATOM 227  N N   ? SER A 1  31 ?  -2.950  -5.012  11.312 1.000 96.270 ? 31  SER A N   1 
ATOM 228  C CA  ? SER A 1  31 ?  -3.339  -5.400  12.664 1.000 96.270 ? 31  SER A CA  1 
ATOM 229  C C   ? SER A 1  31 ?  -4.634  -4.715  13.086 1.000 96.270 ? 31  SER A C   1 
ATOM 230  C CB  ? SER A 1  31 ?  -2.227  -5.064  13.659 1.000 96.270 ? 31  SER A CB  1 
ATOM 231  O O   ? SER A 1  31 ?  -5.135  -3.836  12.381 1.000 96.270 ? 31  SER A O   1 
ATOM 232  O OG  ? SER A 1  31 ?  -2.225  -3.679  13.962 1.000 96.270 ? 31  SER A OG  1 
ATOM 233  N N   ? PRO A 1  32 ?  -5.236  -5.164  14.254 1.000 95.490 ? 32  PRO A N   1 
ATOM 234  C CA  ? PRO A 1  32 ?  -6.518  -4.595  14.677 1.000 95.490 ? 32  PRO A CA  1 
ATOM 235  C C   ? PRO A 1  32 ?  -6.457  -3.081  14.866 1.000 95.490 ? 32  PRO A C   1 
ATOM 236  C CB  ? PRO A 1  32 ?  -6.796  -5.301  16.006 1.000 95.490 ? 32  PRO A CB  1 
ATOM 237  O O   ? PRO A 1  32 ?  -7.484  -2.403  14.785 1.000 95.490 ? 32  PRO A O   1 
ATOM 238  C CG  ? PRO A 1  32 ?  -6.138  -6.636  15.874 1.000 95.490 ? 32  PRO A CG  1 
ATOM 239  C CD  ? PRO A 1  32 ?  -4.851  -6.462  15.120 1.000 95.490 ? 32  PRO A CD  1 
ATOM 240  N N   ? SER A 1  33 ?  -5.218  -2.512  14.952 1.000 96.920 ? 33  SER A N   1 
ATOM 241  C CA  ? SER A 1  33 ?  -5.154  -1.082  15.239 1.000 96.920 ? 33  SER A CA  1 
ATOM 242  C C   ? SER A 1  33 ?  -4.131  -0.385  14.348 1.000 96.920 ? 33  SER A C   1 
ATOM 243  C CB  ? SER A 1  33 ?  -4.807  -0.845  16.709 1.000 96.920 ? 33  SER A CB  1 
ATOM 244  O O   ? SER A 1  33 ?  -3.767   0.767  14.595 1.000 96.920 ? 33  SER A O   1 
ATOM 245  O OG  ? SER A 1  33 ?  -5.818  -1.366  17.555 1.000 96.920 ? 33  SER A OG  1 
ATOM 246  N N   ? TRP A 1  34 ?  -3.588  -1.150  13.347 1.000 98.000 ? 34  TRP A N   1 
ATOM 247  C CA  ? TRP A 1  34 ?  -2.536  -0.530  12.549 1.000 98.000 ? 34  TRP A CA  1 
ATOM 248  C C   ? TRP A 1  34 ?  -2.822  -0.681  11.059 1.000 98.000 ? 34  TRP A C   1 
ATOM 249  C CB  ? TRP A 1  34 ?  -1.173  -1.143  12.884 1.000 98.000 ? 34  TRP A CB  1 
ATOM 250  O O   ? TRP A 1  34 ?  -3.242  -1.748  10.606 1.000 98.000 ? 34  TRP A O   1 
ATOM 251  C CG  ? TRP A 1  34 ?  -0.645  -0.753  14.232 1.000 98.000 ? 34  TRP A CG  1 
ATOM 252  C CD1 ? TRP A 1  34 ?  -0.816  -1.425  15.410 1.000 98.000 ? 34  TRP A CD1 1 
ATOM 253  C CD2 ? TRP A 1  34 ?   0.138   0.404  14.540 1.000 98.000 ? 34  TRP A CD2 1 
ATOM 254  C CE2 ? TRP A 1  34 ?   0.407   0.370  15.926 1.000 98.000 ? 34  TRP A CE2 1 
ATOM 255  C CE3 ? TRP A 1  34 ?   0.640   1.467  13.777 1.000 98.000 ? 34  TRP A CE3 1 
ATOM 256  N NE1 ? TRP A 1  34 ?  -0.186  -0.755  16.433 1.000 98.000 ? 34  TRP A NE1 1 
ATOM 257  C CH2 ? TRP A 1  34 ?   1.636   2.389  15.797 1.000 98.000 ? 34  TRP A CH2 1 
ATOM 258  C CZ2 ? TRP A 1  34 ?   1.157   1.360  16.566 1.000 98.000 ? 34  TRP A CZ2 1 
ATOM 259  C CZ3 ? TRP A 1  34 ?   1.386   2.451  14.416 1.000 98.000 ? 34  TRP A CZ3 1 
ATOM 260  N N   ? VAL A 1  35 ?  -2.636   0.399  10.302 1.000 98.430 ? 35  VAL A N   1 
ATOM 261  C CA  ? VAL A 1  35 ?  -2.747   0.450   8.848 1.000 98.430 ? 35  VAL A CA  1 
ATOM 262  C C   ? VAL A 1  35 ?  -1.399   0.833   8.239 1.000 98.430 ? 35  VAL A C   1 
ATOM 263  C CB  ? VAL A 1  35 ?  -3.838   1.447   8.396 1.000 98.430 ? 35  VAL A CB  1 
ATOM 264  O O   ? VAL A 1  35 ?  -0.726   1.742   8.729 1.000 98.430 ? 35  VAL A O   1 
ATOM 265  C CG1 ? VAL A 1  35 ?  -3.753   1.695   6.891 1.000 98.430 ? 35  VAL A CG1 1 
ATOM 266  C CG2 ? VAL A 1  35 ?  -5.223   0.929   8.778 1.000 98.430 ? 35  VAL A CG2 1 
ATOM 267  N N   ? LEU A 1  36 ?  -0.987   0.033   7.220 1.000 98.270 ? 36  LEU A N   1 
ATOM 268  C CA  ? LEU A 1  36 ?   0.208   0.328   6.437 1.000 98.270 ? 36  LEU A CA  1 
ATOM 269  C C   ? LEU A 1  36 ?  -0.141   1.151   5.202 1.000 98.270 ? 36  LEU A C   1 
ATOM 270  C CB  ? LEU A 1  36 ?   0.909  -0.968   6.020 1.000 98.270 ? 36  LEU A CB  1 
ATOM 271  O O   ? LEU A 1  36 ?  -1.094   0.833   4.488 1.000 98.270 ? 36  LEU A O   1 
ATOM 272  C CG  ? LEU A 1  36 ?   1.685  -1.702   7.115 1.000 98.270 ? 36  LEU A CG  1 
ATOM 273  C CD1 ? LEU A 1  36 ?   2.165  -3.057   6.606 1.000 98.270 ? 36  LEU A CD1 1 
ATOM 274  C CD2 ? LEU A 1  36 ?   2.861  -0.858   7.595 1.000 98.270 ? 36  LEU A CD2 1 
ATOM 275  N N   ? THR A 1  37 ?   0.646   2.262   4.897 1.000 97.850 ? 37  THR A N   1 
ATOM 276  C CA  ? THR A 1  37 ?   0.437   3.116   3.733 1.000 97.850 ? 37  THR A CA  1 
ATOM 277  C C   ? THR A 1  37 ?   1.760   3.705   3.250 1.000 97.850 ? 37  THR A C   1 
ATOM 278  C CB  ? THR A 1  37 ?  -0.551   4.254   4.045 1.000 97.850 ? 37  THR A CB  1 
ATOM 279  O O   ? THR A 1  37 ?   2.822   3.378   3.783 1.000 97.850 ? 37  THR A O   1 
ATOM 280  C CG2 ? THR A 1  37 ?   0.070   5.279   4.989 1.000 97.850 ? 37  THR A CG2 1 
ATOM 281  O OG1 ? THR A 1  37 ?  -0.920   4.907   2.824 1.000 97.850 ? 37  THR A OG1 1 
ATOM 282  N N   ? ALA A 1  38 ?   1.717   4.413   2.203 1.000 97.150 ? 38  ALA A N   1 
ATOM 283  C CA  ? ALA A 1  38 ?   2.925   5.059   1.696 1.000 97.150 ? 38  ALA A CA  1 
ATOM 284  C C   ? ALA A 1  38 ?   3.252   6.316   2.495 1.000 97.150 ? 38  ALA A C   1 
ATOM 285  C CB  ? ALA A 1  38 ?   2.766   5.399   0.216 1.000 97.150 ? 38  ALA A CB  1 
ATOM 286  O O   ? ALA A 1  38 ?   2.356   7.089   2.842 1.000 97.150 ? 38  ALA A O   1 
ATOM 287  N N   ? ALA A 1  39 ?   4.538   6.556   2.743 1.000 96.690 ? 39  ALA A N   1 
ATOM 288  C CA  ? ALA A 1  39 ?   4.984   7.719   3.504 1.000 96.690 ? 39  ALA A CA  1 
ATOM 289  C C   ? ALA A 1  39 ?   4.688   9.014   2.752 1.000 96.690 ? 39  ALA A C   1 
ATOM 290  C CB  ? ALA A 1  39 ?   6.476   7.615   3.810 1.000 96.690 ? 39  ALA A CB  1 
ATOM 291  O O   ? ALA A 1  39 ?   4.465  10.059   3.366 1.000 96.690 ? 39  ALA A O   1 
ATOM 292  N N   ? HIS A 1  40 ?   4.698   8.971   1.459 1.000 94.300 ? 40  HIS A N   1 
ATOM 293  C CA  ? HIS A 1  40 ?   4.463  10.172   0.665 1.000 94.300 ? 40  HIS A CA  1 
ATOM 294  C C   ? HIS A 1  40 ?   3.003  10.605   0.739 1.000 94.300 ? 40  HIS A C   1 
ATOM 295  C CB  ? HIS A 1  40 ?   4.869   9.939  -0.792 1.000 94.300 ? 40  HIS A CB  1 
ATOM 296  O O   ? HIS A 1  40 ?   2.651  11.697   0.287 1.000 94.300 ? 40  HIS A O   1 
ATOM 297  C CG  ? HIS A 1  40 ?   3.879   9.129  -1.568 1.000 94.300 ? 40  HIS A CG  1 
ATOM 298  C CD2 ? HIS A 1  40 ?   2.775   9.498  -2.258 1.000 94.300 ? 40  HIS A CD2 1 
ATOM 299  N ND1 ? HIS A 1  40 ?   3.972   7.759  -1.690 1.000 94.300 ? 40  HIS A ND1 1 
ATOM 300  C CE1 ? HIS A 1  40 ?   2.964   7.320  -2.425 1.000 94.300 ? 40  HIS A CE1 1 
ATOM 301  N NE2 ? HIS A 1  40 ?   2.223   8.355  -2.783 1.000 94.300 ? 40  HIS A NE2 1 
ATOM 302  N N   ? CYS A 1  41 ?   2.152   9.838   1.418 1.000 93.330 ? 41  CYS A N   1 
ATOM 303  C CA  ? CYS A 1  41 ?   0.741  10.160   1.602 1.000 93.330 ? 41  CYS A CA  1 
ATOM 304  C C   ? CYS A 1  41 ?   0.551  11.144   2.750 1.000 93.330 ? 41  CYS A C   1 
ATOM 305  C CB  ? CYS A 1  41 ?  -0.068   8.891   1.866 1.000 93.330 ? 41  CYS A CB  1 
ATOM 306  O O   ? CYS A 1  41 ?  -0.552  11.650   2.963 1.000 93.330 ? 41  CYS A O   1 
ATOM 307  S SG  ? CYS A 1  41 ?  -0.333   7.877   0.395 1.000 93.330 ? 41  CYS A SG  1 
ATOM 308  N N   ? ASN A 1  42 ?   1.541  11.468   3.495 1.000 89.170 ? 42  ASN A N   1 
ATOM 309  C CA  ? ASN A 1  42 ?   1.487  12.257   4.721 1.000 89.170 ? 42  ASN A CA  1 
ATOM 310  C C   ? ASN A 1  42 ?   1.140  13.715   4.434 1.000 89.170 ? 42  ASN A C   1 
ATOM 311  C CB  ? ASN A 1  42 ?   2.815  12.167   5.477 1.000 89.170 ? 42  ASN A CB  1 
ATOM 312  O O   ? ASN A 1  42 ?   2.031  14.551   4.277 1.000 89.170 ? 42  ASN A O   1 
ATOM 313  C CG  ? ASN A 1  42 ?   2.743  12.785   6.859 1.000 89.170 ? 42  ASN A CG  1 
ATOM 314  N ND2 ? ASN A 1  42 ?   3.901  13.001   7.473 1.000 89.170 ? 42  ASN A ND2 1 
ATOM 315  O OD1 ? ASN A 1  42 ?   1.657  13.066   7.371 1.000 89.170 ? 42  ASN A OD1 1 
ATOM 316  N N   ? VAL A 1  43 ?  -0.226  13.998   4.399 1.000 82.610 ? 43  VAL A N   1 
ATOM 317  C CA  ? VAL A 1  43 ?  -0.636  15.357   4.061 1.000 82.610 ? 43  VAL A CA  1 
ATOM 318  C C   ? VAL A 1  43 ?  -1.664  15.854   5.075 1.000 82.610 ? 43  VAL A C   1 
ATOM 319  C CB  ? VAL A 1  43 ?  -1.217  15.436   2.631 1.000 82.610 ? 43  VAL A CB  1 
ATOM 320  O O   ? VAL A 1  43 ?  -2.847  15.519   4.984 1.000 82.610 ? 43  VAL A O   1 
ATOM 321  C CG1 ? VAL A 1  43 ?  -0.129  15.178   1.591 1.000 82.610 ? 43  VAL A CG1 1 
ATOM 322  C CG2 ? VAL A 1  43 ?  -2.365  14.441   2.467 1.000 82.610 ? 43  VAL A CG2 1 
ATOM 323  N N   ? GLY A 1  44 ?  -1.278  16.112   6.404 1.000 86.410 ? 44  GLY A N   1 
ATOM 324  C CA  ? GLY A 1  44 ?  -2.196  16.653   7.394 1.000 86.410 ? 44  GLY A CA  1 
ATOM 325  C C   ? GLY A 1  44 ?  -2.871  15.582   8.230 1.000 86.410 ? 44  GLY A C   1 
ATOM 326  O O   ? GLY A 1  44 ?  -2.297  14.516   8.465 1.000 86.410 ? 44  GLY A O   1 
ATOM 327  N N   ? GLU A 1  45 ?  -4.041  16.004   8.755 1.000 91.050 ? 45  GLU A N   1 
ATOM 328  C CA  ? GLU A 1  45 ?  -4.824  15.088   9.577 1.000 91.050 ? 45  GLU A CA  1 
ATOM 329  C C   ? GLU A 1  45 ?  -5.432  13.971   8.733 1.000 91.050 ? 45  GLU A C   1 
ATOM 330  C CB  ? GLU A 1  45 ?  -5.926  15.843  10.324 1.000 91.050 ? 45  GLU A CB  1 
ATOM 331  O O   ? GLU A 1  45 ?  -6.081  14.236   7.719 1.000 91.050 ? 45  GLU A O   1 
ATOM 332  C CG  ? GLU A 1  45 ?  -5.408  16.758  11.424 1.000 91.050 ? 45  GLU A CG  1 
ATOM 333  C CD  ? GLU A 1  45 ?  -6.517  17.448  12.203 1.000 91.050 ? 45  GLU A CD  1 
ATOM 334  O OE1 ? GLU A 1  45 ?  -6.213  18.197  13.158 1.000 91.050 ? 45  GLU A OE1 1 
ATOM 335  O OE2 ? GLU A 1  45 ?  -7.701  17.236  11.855 1.000 91.050 ? 45  GLU A OE2 1 
ATOM 336  N N   ? LEU A 1  46 ?  -5.179  12.762   9.131 1.000 94.820 ? 46  LEU A N   1 
ATOM 337  C CA  ? LEU A 1  46 ?  -5.584  11.594   8.356 1.000 94.820 ? 46  LEU A CA  1 
ATOM 338  C C   ? LEU A 1  46 ?  -6.729  10.857   9.043 1.000 94.820 ? 46  LEU A C   1 
ATOM 339  C CB  ? LEU A 1  46 ?  -4.399  10.647   8.154 1.000 94.820 ? 46  LEU A CB  1 
ATOM 340  O O   ? LEU A 1  46 ?  -6.775  10.782  10.273 1.000 94.820 ? 46  LEU A O   1 
ATOM 341  C CG  ? LEU A 1  46 ?  -3.186  11.224   7.423 1.000 94.820 ? 46  LEU A CG  1 
ATOM 342  C CD1 ? LEU A 1  46 ?  -2.026  10.235   7.459 1.000 94.820 ? 46  LEU A CD1 1 
ATOM 343  C CD2 ? LEU A 1  46 ?  -3.548  11.580   5.985 1.000 94.820 ? 46  LEU A CD2 1 
ATOM 344  N N   ? THR A 1  47 ?  -7.699  10.367   8.206 1.000 95.850 ? 47  THR A N   1 
ATOM 345  C CA  ? THR A 1  47 ?  -8.763   9.453   8.606 1.000 95.850 ? 47  THR A CA  1 
ATOM 346  C C   ? THR A 1  47 ?  -8.703   8.164   7.793 1.000 95.850 ? 47  THR A C   1 
ATOM 347  C CB  ? THR A 1  47 ? -10.149  10.103   8.442 1.000 95.850 ? 47  THR A CB  1 
ATOM 348  O O   ? THR A 1  47 ?  -8.339   8.183   6.615 1.000 95.850 ? 47  THR A O   1 
ATOM 349  C CG2 ? THR A 1  47 ? -11.256   9.166   8.914 1.000 95.850 ? 47  THR A CG2 1 
ATOM 350  O OG1 ? THR A 1  47 ? -10.199  11.310   9.214 1.000 95.850 ? 47  THR A OG1 1 
ATOM 351  N N   ? VAL A 1  48 ?  -9.002   7.067   8.540 1.000 97.110 ? 48  VAL A N   1 
ATOM 352  C CA  ? VAL A 1  48 ?  -8.997   5.773   7.866 1.000 97.110 ? 48  VAL A CA  1 
ATOM 353  C C   ? VAL A 1  48 ? -10.412   5.199   7.838 1.000 97.110 ? 48  VAL A C   1 
ATOM 354  C CB  ? VAL A 1  48 ?  -8.032   4.780   8.552 1.000 97.110 ? 48  VAL A CB  1 
ATOM 355  O O   ? VAL A 1  48 ? -11.090   5.153   8.867 1.000 97.110 ? 48  VAL A O   1 
ATOM 356  C CG1 ? VAL A 1  48 ?  -8.214   3.373   7.986 1.000 97.110 ? 48  VAL A CG1 1 
ATOM 357  C CG2 ? VAL A 1  48 ?  -6.586   5.243   8.388 1.000 97.110 ? 48  VAL A CG2 1 
ATOM 358  N N   ? VAL A 1  49 ? -10.861   4.829   6.617 1.000 96.410 ? 49  VAL A N   1 
ATOM 359  C CA  ? VAL A 1  49 ? -12.147   4.160   6.453 1.000 96.410 ? 49  VAL A CA  1 
ATOM 360  C C   ? VAL A 1  49 ? -11.926   2.717   6.003 1.000 96.410 ? 49  VAL A C   1 
ATOM 361  C CB  ? VAL A 1  49 ? -13.048   4.901   5.440 1.000 96.410 ? 49  VAL A CB  1 
ATOM 362  O O   ? VAL A 1  49 ? -11.293   2.471   4.974 1.000 96.410 ? 49  VAL A O   1 
ATOM 363  C CG1 ? VAL A 1  49 ? -14.425   4.245   5.360 1.000 96.410 ? 49  VAL A CG1 1 
ATOM 364  C CG2 ? VAL A 1  49 ? -13.177   6.375   5.820 1.000 96.410 ? 49  VAL A CG2 1 
ATOM 365  N N   ? LEU A 1  50 ? -12.433   1.720   6.818 1.000 96.390 ? 50  LEU A N   1 
ATOM 366  C CA  ? LEU A 1  50 ? -12.380   0.297   6.501 1.000 96.390 ? 50  LEU A CA  1 
ATOM 367  C C   ? LEU A 1  50 ? -13.761  -0.227   6.120 1.000 96.390 ? 50  LEU A C   1 
ATOM 368  C CB  ? LEU A 1  50 ? -11.830  -0.497   7.689 1.000 96.390 ? 50  LEU A CB  1 
ATOM 369  O O   ? LEU A 1  50 ? -14.778   0.317   6.557 1.000 96.390 ? 50  LEU A O   1 
ATOM 370  C CG  ? LEU A 1  50 ? -10.368  -0.241   8.057 1.000 96.390 ? 50  LEU A CG  1 
ATOM 371  C CD1 ? LEU A 1  50 ? -10.106  -0.647   9.503 1.000 96.390 ? 50  LEU A CD1 1 
ATOM 372  C CD2 ? LEU A 1  50 ?  -9.438  -0.991   7.109 1.000 96.390 ? 50  LEU A CD2 1 
ATOM 373  N N   ? GLY A 1  51 ? -13.763  -1.289   5.207 1.000 94.060 ? 51  GLY A N   1 
ATOM 374  C CA  ? GLY A 1  51 ? -15.028  -1.878   4.796 1.000 94.060 ? 51  GLY A CA  1 
ATOM 375  C C   ? GLY A 1  51 ? -15.730  -1.086   3.709 1.000 94.060 ? 51  GLY A C   1 
ATOM 376  O O   ? GLY A 1  51 ? -16.920  -1.285   3.459 1.000 94.060 ? 51  GLY A O   1 
ATOM 377  N N   ? LYS A 1  52 ? -14.966  -0.188   3.060 1.000 91.460 ? 52  LYS A N   1 
ATOM 378  C CA  ? LYS A 1  52 ? -15.474   0.663   1.987 1.000 91.460 ? 52  LYS A CA  1 
ATOM 379  C C   ? LYS A 1  52 ? -15.388  -0.044   0.638 1.000 91.460 ? 52  LYS A C   1 
ATOM 380  C CB  ? LYS A 1  52 ? -14.702   1.983   1.938 1.000 91.460 ? 52  LYS A CB  1 
ATOM 381  O O   ? LYS A 1  52 ? -14.325  -0.540   0.257 1.000 91.460 ? 52  LYS A O   1 
ATOM 382  C CG  ? LYS A 1  52 ? -15.324   3.029   1.025 1.000 91.460 ? 52  LYS A CG  1 
ATOM 383  C CD  ? LYS A 1  52 ? -14.656   4.388   1.196 1.000 91.460 ? 52  LYS A CD  1 
ATOM 384  C CE  ? LYS A 1  52 ? -15.334   5.456   0.348 1.000 91.460 ? 52  LYS A CE  1 
ATOM 385  N NZ  ? LYS A 1  52 ? -16.607   5.930   0.969 1.000 91.460 ? 52  LYS A NZ  1 
ATOM 386  N N   ? TYR A 1  53 ? -16.510  -0.155  -0.070 1.000 89.660 ? 53  TYR A N   1 
ATOM 387  C CA  ? TYR A 1  53 ? -16.552  -0.777  -1.388 1.000 89.660 ? 53  TYR A CA  1 
ATOM 388  C C   ? TYR A 1  53 ? -16.945   0.236  -2.457 1.000 89.660 ? 53  TYR A C   1 
ATOM 389  C CB  ? TYR A 1  53 ? -17.534  -1.953  -1.397 1.000 89.660 ? 53  TYR A CB  1 
ATOM 390  O O   ? TYR A 1  53 ? -16.364   0.256  -3.545 1.000 89.660 ? 53  TYR A O   1 
ATOM 391  C CG  ? TYR A 1  53 ? -17.608  -2.672  -2.723 1.000 89.660 ? 53  TYR A CG  1 
ATOM 392  C CD1 ? TYR A 1  53 ? -18.753  -2.601  -3.513 1.000 89.660 ? 53  TYR A CD1 1 
ATOM 393  C CD2 ? TYR A 1  53 ? -16.534  -3.424  -3.187 1.000 89.660 ? 53  TYR A CD2 1 
ATOM 394  C CE1 ? TYR A 1  53 ? -18.827  -3.263  -4.734 1.000 89.660 ? 53  TYR A CE1 1 
ATOM 395  C CE2 ? TYR A 1  53 ? -16.597  -4.090  -4.406 1.000 89.660 ? 53  TYR A CE2 1 
ATOM 396  O OH  ? TYR A 1  53 ? -17.813  -4.661  -6.380 1.000 89.660 ? 53  TYR A OH  1 
ATOM 397  C CZ  ? TYR A 1  53 ? -17.745  -4.003  -5.172 1.000 89.660 ? 53  TYR A CZ  1 
ATOM 398  N N   ? ARG A 1  54 ? -17.856   1.142  -2.140 1.000 89.610 ? 54  ARG A N   1 
ATOM 399  C CA  ? ARG A 1  54 ? -18.286   2.220  -3.025 1.000 89.610 ? 54  ARG A CA  1 
ATOM 400  C C   ? ARG A 1  54 ? -17.860   3.579  -2.479 1.000 89.610 ? 54  ARG A C   1 
ATOM 401  C CB  ? ARG A 1  54 ? -19.804   2.185  -3.218 1.000 89.610 ? 54  ARG A CB  1 
ATOM 402  O O   ? ARG A 1  54 ? -18.187   3.927  -1.343 1.000 89.610 ? 54  ARG A O   1 
ATOM 403  C CG  ? ARG A 1  54 ? -20.306   0.941  -3.933 1.000 89.610 ? 54  ARG A CG  1 
ATOM 404  C CD  ? ARG A 1  54 ? -21.810   0.989  -4.160 1.000 89.610 ? 54  ARG A CD  1 
ATOM 405  N NE  ? ARG A 1  54 ? -22.302  -0.240  -4.778 1.000 89.610 ? 54  ARG A NE  1 
ATOM 406  N NH1 ? ARG A 1  54 ? -22.279   0.591  -6.933 1.000 89.610 ? 54  ARG A NH1 1 
ATOM 407  N NH2 ? ARG A 1  54 ? -22.962  -1.561  -6.536 1.000 89.610 ? 54  ARG A NH2 1 
ATOM 408  C CZ  ? ARG A 1  54 ? -22.513  -0.401  -6.081 1.000 89.610 ? 54  ARG A CZ  1 
ATOM 409  N N   ? LEU A 1  55 ? -17.111   4.408  -3.318 1.000 83.570 ? 55  LEU A N   1 
ATOM 410  C CA  ? LEU A 1  55 ? -16.498   5.655  -2.874 1.000 83.570 ? 55  LEU A CA  1 
ATOM 411  C C   ? LEU A 1  55 ? -17.558   6.716  -2.604 1.000 83.570 ? 55  LEU A C   1 
ATOM 412  C CB  ? LEU A 1  55 ? -15.503   6.165  -3.921 1.000 83.570 ? 55  LEU A CB  1 
ATOM 413  O O   ? LEU A 1  55 ? -17.405   7.536  -1.695 1.000 83.570 ? 55  LEU A O   1 
ATOM 414  C CG  ? LEU A 1  55 ? -14.125   5.503  -3.926 1.000 83.570 ? 55  LEU A CG  1 
ATOM 415  C CD1 ? LEU A 1  55 ? -13.266   6.074  -5.050 1.000 83.570 ? 55  LEU A CD1 1 
ATOM 416  C CD2 ? LEU A 1  55 ? -13.438   5.686  -2.576 1.000 83.570 ? 55  LEU A CD2 1 
ATOM 417  N N   ? ARG A 1  56 ? -18.746   6.634  -3.263 1.000 83.630 ? 56  ARG A N   1 
ATOM 418  C CA  ? ARG A 1  56 ? -19.749   7.692  -3.196 1.000 83.630 ? 56  ARG A CA  1 
ATOM 419  C C   ? ARG A 1  56 ? -20.914   7.286  -2.299 1.000 83.630 ? 56  ARG A C   1 
ATOM 420  C CB  ? ARG A 1  56 ? -20.262   8.036  -4.596 1.000 83.630 ? 56  ARG A CB  1 
ATOM 421  O O   ? ARG A 1  56 ? -21.900   8.016  -2.186 1.000 83.630 ? 56  ARG A O   1 
ATOM 422  C CG  ? ARG A 1  56 ? -19.202   8.631  -5.511 1.000 83.630 ? 56  ARG A CG  1 
ATOM 423  C CD  ? ARG A 1  56 ? -19.798   9.108  -6.828 1.000 83.630 ? 56  ARG A CD  1 
ATOM 424  N NE  ? ARG A 1  56 ? -18.798   9.764  -7.666 1.000 83.630 ? 56  ARG A NE  1 
ATOM 425  N NH1 ? ARG A 1  56 ? -20.211  10.076  -9.467 1.000 83.630 ? 56  ARG A NH1 1 
ATOM 426  N NH2 ? ARG A 1  56 ? -18.035  10.791  -9.573 1.000 83.630 ? 56  ARG A NH2 1 
ATOM 427  C CZ  ? ARG A 1  56 ? -19.017  10.209  -8.900 1.000 83.630 ? 56  ARG A CZ  1 
ATOM 428  N N   ? GLN A 1  57 ? -20.716   6.109  -1.621 1.000 83.640 ? 57  GLN A N   1 
ATOM 429  C CA  ? GLN A 1  57 ? -21.766   5.600  -0.746 1.000 83.640 ? 57  GLN A CA  1 
ATOM 430  C C   ? GLN A 1  57 ? -21.190   5.116   0.581 1.000 83.640 ? 57  GLN A C   1 
ATOM 431  C CB  ? GLN A 1  57 ? -22.534   4.468  -1.430 1.000 83.640 ? 57  GLN A CB  1 
ATOM 432  O O   ? GLN A 1  57 ? -20.218   4.358   0.602 1.000 83.640 ? 57  GLN A O   1 
ATOM 433  C CG  ? GLN A 1  57 ? -23.726   3.961  -0.630 1.000 83.640 ? 57  GLN A CG  1 
ATOM 434  C CD  ? GLN A 1  57 ? -24.474   2.845  -1.333 1.000 83.640 ? 57  GLN A CD  1 
ATOM 435  N NE2 ? GLN A 1  57 ? -25.521   2.336  -0.692 1.000 83.640 ? 57  GLN A NE2 1 
ATOM 436  O OE1 ? GLN A 1  57 ? -24.115   2.443  -2.445 1.000 83.640 ? 57  GLN A OE1 1 
ATOM 437  N N   ? SER A 1  58 ? -21.759   5.715   1.692 1.000 80.200 ? 58  SER A N   1 
ATOM 438  C CA  ? SER A 1  58 ? -21.413   5.179   3.004 1.000 80.200 ? 58  SER A CA  1 
ATOM 439  C C   ? SER A 1  58 ? -22.227   3.930   3.323 1.000 80.200 ? 58  SER A C   1 
ATOM 440  C CB  ? SER A 1  58 ? -21.637   6.234   4.089 1.000 80.200 ? 58  SER A CB  1 
ATOM 441  O O   ? SER A 1  58 ? -23.431   3.882   3.059 1.000 80.200 ? 58  SER A O   1 
ATOM 442  O OG  ? SER A 1  58 ? -20.726   7.310   3.940 1.000 80.200 ? 58  SER A OG  1 
ATOM 443  N N   ? GLY A 1  59 ? -21.504   2.820   3.619 1.000 78.910 ? 59  GLY A N   1 
ATOM 444  C CA  ? GLY A 1  59 ? -22.184   1.569   3.918 1.000 78.910 ? 59  GLY A CA  1 
ATOM 445  C C   ? GLY A 1  59 ? -22.255   1.269   5.403 1.000 78.910 ? 59  GLY A C   1 
ATOM 446  O O   ? GLY A 1  59 ? -21.533   1.873   6.199 1.000 78.910 ? 59  GLY A O   1 
ATOM 447  N N   ? ALA A 1  60 ? -23.233   0.481   5.892 1.000 76.980 ? 60  ALA A N   1 
ATOM 448  C CA  ? ALA A 1  60 ? -23.532   0.092   7.268 1.000 76.980 ? 60  ALA A CA  1 
ATOM 449  C C   ? ALA A 1  60 ? -22.360  -0.661   7.892 1.000 76.980 ? 60  ALA A C   1 
ATOM 450  C CB  ? ALA A 1  60 ? -24.796  -0.763   7.316 1.000 76.980 ? 60  ALA A CB  1 
ATOM 451  O O   ? ALA A 1  60 ? -22.166  -0.621   9.109 1.000 76.980 ? 60  ALA A O   1 
ATOM 452  N N   ? MET A 1  61 ? -21.424  -1.160   7.116 1.000 83.230 ? 61  MET A N   1 
ATOM 453  C CA  ? MET A 1  61 ? -20.360  -2.031   7.606 1.000 83.230 ? 61  MET A CA  1 
ATOM 454  C C   ? MET A 1  61 ? -19.007  -1.332   7.531 1.000 83.230 ? 61  MET A C   1 
ATOM 455  C CB  ? MET A 1  61 ? -20.321  -3.335   6.807 1.000 83.230 ? 61  MET A CB  1 
ATOM 456  O O   ? MET A 1  61 ? -17.974  -1.938   7.821 1.000 83.230 ? 61  MET A O   1 
ATOM 457  C CG  ? MET A 1  61 ? -21.560  -4.197   6.980 1.000 83.230 ? 61  MET A CG  1 
ATOM 458  S SD  ? MET A 1  61 ? -21.378  -5.853   6.209 1.000 83.230 ? 61  MET A SD  1 
ATOM 459  C CE  ? MET A 1  61 ? -23.068  -6.484   6.403 1.000 83.230 ? 61  MET A CE  1 
ATOM 460  N N   ? GLU A 1  62 ? -19.049   0.067   7.140 1.000 93.040 ? 62  GLU A N   1 
ATOM 461  C CA  ? GLU A 1  62 ? -17.839   0.884   7.149 1.000 93.040 ? 62  GLU A CA  1 
ATOM 462  C C   ? GLU A 1  62 ? -17.453   1.282   8.571 1.000 93.040 ? 62  GLU A C   1 
ATOM 463  C CB  ? GLU A 1  62 ? -18.026   2.134   6.285 1.000 93.040 ? 62  GLU A CB  1 
ATOM 464  O O   ? GLU A 1  62 ? -18.322   1.526   9.410 1.000 93.040 ? 62  GLU A O   1 
ATOM 465  C CG  ? GLU A 1  62 ? -18.247   1.834   4.810 1.000 93.040 ? 62  GLU A CG  1 
ATOM 466  C CD  ? GLU A 1  62 ? -18.429   3.084   3.964 1.000 93.040 ? 62  GLU A CD  1 
ATOM 467  O OE1 ? GLU A 1  62 ? -18.639   2.961   2.736 1.000 93.040 ? 62  GLU A OE1 1 
ATOM 468  O OE2 ? GLU A 1  62 ? -18.361   4.196   4.534 1.000 93.040 ? 62  GLU A OE2 1 
ATOM 469  N N   ? GLN A 1  63 ? -16.231   1.151   8.844 1.000 95.890 ? 63  GLN A N   1 
ATOM 470  C CA  ? GLN A 1  63 ? -15.674   1.607  10.113 1.000 95.890 ? 63  GLN A CA  1 
ATOM 471  C C   ? GLN A 1  63 ? -14.693   2.756   9.902 1.000 95.890 ? 63  GLN A C   1 
ATOM 472  C CB  ? GLN A 1  63 ? -14.983   0.454  10.842 1.000 95.890 ? 63  GLN A CB  1 
ATOM 473  O O   ? GLN A 1  63 ? -13.723   2.622   9.153 1.000 95.890 ? 63  GLN A O   1 
ATOM 474  C CG  ? GLN A 1  63 ? -15.893  -0.737  11.113 1.000 95.890 ? 63  GLN A CG  1 
ATOM 475  C CD  ? GLN A 1  63 ? -15.176  -1.876  11.812 1.000 95.890 ? 63  GLN A CD  1 
ATOM 476  N NE2 ? GLN A 1  63 ? -15.346  -3.089  11.295 1.000 95.890 ? 63  GLN A NE2 1 
ATOM 477  O OE1 ? GLN A 1  63 ? -14.476  -1.669  12.808 1.000 95.890 ? 63  GLN A OE1 1 
ATOM 478  N N   ? LYS A 1  64 ? -15.002   3.842  10.577 1.000 96.090 ? 64  LYS A N   1 
ATOM 479  C CA  ? LYS A 1  64 ? -14.189   5.044  10.423 1.000 96.090 ? 64  LYS A CA  1 
ATOM 480  C C   ? LYS A 1  64 ? -13.360   5.312  11.676 1.000 96.090 ? 64  LYS A C   1 
ATOM 481  C CB  ? LYS A 1  64 ? -15.072   6.253  10.110 1.000 96.090 ? 64  LYS A CB  1 
ATOM 482  O O   ? LYS A 1  64 ? -13.881   5.271  12.792 1.000 96.090 ? 64  LYS A O   1 
ATOM 483  C CG  ? LYS A 1  64 ? -14.295   7.510   9.746 1.000 96.090 ? 64  LYS A CG  1 
ATOM 484  C CD  ? LYS A 1  64 ? -15.225   8.643   9.333 1.000 96.090 ? 64  LYS A CD  1 
ATOM 485  C CE  ? LYS A 1  64 ? -14.449   9.903   8.976 1.000 96.090 ? 64  LYS A CE  1 
ATOM 486  N NZ  ? LYS A 1  64 ? -15.355  11.005   8.533 1.000 96.090 ? 64  LYS A NZ  1 
ATOM 487  N N   ? PHE A 1  65 ? -12.053   5.588  11.470 1.000 97.080 ? 65  PHE A N   1 
ATOM 488  C CA  ? PHE A 1  65 ? -11.123   5.813  12.570 1.000 97.080 ? 65  PHE A CA  1 
ATOM 489  C C   ? PHE A 1  65 ? -10.300   7.074  12.332 1.000 97.080 ? 65  PHE A C   1 
ATOM 490  C CB  ? PHE A 1  65 ? -10.195   4.607  12.747 1.000 97.080 ? 65  PHE A CB  1 
ATOM 491  O O   ? PHE A 1  65 ?  -9.839   7.320  11.216 1.000 97.080 ? 65  PHE A O   1 
ATOM 492  C CG  ? PHE A 1  65 ? -10.915   3.337  13.111 1.000 97.080 ? 65  PHE A CG  1 
ATOM 493  C CD1 ? PHE A 1  65 ? -11.042   2.949  14.439 1.000 97.080 ? 65  PHE A CD1 1 
ATOM 494  C CD2 ? PHE A 1  65 ? -11.464   2.529  12.123 1.000 97.080 ? 65  PHE A CD2 1 
ATOM 495  C CE1 ? PHE A 1  65 ? -11.708   1.774  14.779 1.000 97.080 ? 65  PHE A CE1 1 
ATOM 496  C CE2 ? PHE A 1  65 ? -12.131   1.353  12.455 1.000 97.080 ? 65  PHE A CE2 1 
ATOM 497  C CZ  ? PHE A 1  65 ? -12.250   0.976  13.783 1.000 97.080 ? 65  PHE A CZ  1 
ATOM 498  N N   ? ASN A 1  66 ? -10.133   7.860  13.493 1.000 96.160 ? 66  ASN A N   1 
ATOM 499  C CA  ? ASN A 1  66 ?  -9.073   8.862  13.463 1.000 96.160 ? 66  ASN A CA  1 
ATOM 500  C C   ? ASN A 1  66 ?  -7.696   8.226  13.633 1.000 96.160 ? 66  ASN A C   1 
ATOM 501  C CB  ? ASN A 1  66 ?  -9.305   9.922  14.541 1.000 96.160 ? 66  ASN A CB  1 
ATOM 502  O O   ? ASN A 1  66 ?  -7.563   7.189  14.285 1.000 96.160 ? 66  ASN A O   1 
ATOM 503  C CG  ? ASN A 1  66 ? -10.528  10.775  14.266 1.000 96.160 ? 66  ASN A CG  1 
ATOM 504  N ND2 ? ASN A 1  66 ? -11.237  11.154  15.324 1.000 96.160 ? 66  ASN A ND2 1 
ATOM 505  O OD1 ? ASN A 1  66 ? -10.834  11.091  13.114 1.000 96.160 ? 66  ASN A OD1 1 
ATOM 506  N N   ? VAL A 1  67 ?  -6.702   8.928  12.978 1.000 97.010 ? 67  VAL A N   1 
ATOM 507  C CA  ? VAL A 1  67 ?  -5.319   8.492  13.144 1.000 97.010 ? 67  VAL A CA  1 
ATOM 508  C C   ? VAL A 1  67 ?  -4.692   9.209  14.338 1.000 97.010 ? 67  VAL A C   1 
ATOM 509  C CB  ? VAL A 1  67 ?  -4.486   8.751  11.869 1.000 97.010 ? 67  VAL A CB  1 
ATOM 510  O O   ? VAL A 1  67 ?  -4.652  10.441  14.379 1.000 97.010 ? 67  VAL A O   1 
ATOM 511  C CG1 ? VAL A 1  67 ?  -3.014   8.418  12.110 1.000 97.010 ? 67  VAL A CG1 1 
ATOM 512  C CG2 ? VAL A 1  67 ?  -5.036   7.938  10.699 1.000 97.010 ? 67  VAL A CG2 1 
ATOM 513  N N   ? THR A 1  68 ?  -4.192   8.379  15.382 1.000 95.640 ? 68  THR A N   1 
ATOM 514  C CA  ? THR A 1  68 ?  -3.666   8.947  16.618 1.000 95.640 ? 68  THR A CA  1 
ATOM 515  C C   ? THR A 1  68 ?  -2.146   9.073  16.552 1.000 95.640 ? 68  THR A C   1 
ATOM 516  C CB  ? THR A 1  68 ?  -4.060   8.093  17.838 1.000 95.640 ? 68  THR A CB  1 
ATOM 517  O O   ? THR A 1  68 ?  -1.552   9.872  17.279 1.000 95.640 ? 68  THR A O   1 
ATOM 518  C CG2 ? THR A 1  68 ?  -5.569   8.115  18.060 1.000 95.640 ? 68  THR A CG2 1 
ATOM 519  O OG1 ? THR A 1  68 ?  -3.640   6.740  17.623 1.000 95.640 ? 68  THR A OG1 1 
ATOM 520  N N   ? ARG A 1  69 ?  -1.605   8.219  15.653 1.000 95.640 ? 69  ARG A N   1 
ATOM 521  C CA  ? ARG A 1  69 ?  -0.155   8.231  15.482 1.000 95.640 ? 69  ARG A CA  1 
ATOM 522  C C   ? ARG A 1  69 ?   0.227   7.936  14.035 1.000 95.640 ? 69  ARG A C   1 
ATOM 523  C CB  ? ARG A 1  69 ?   0.506   7.216  16.416 1.000 95.640 ? 69  ARG A CB  1 
ATOM 524  O O   ? ARG A 1  69 ?  -0.316   7.016  13.419 1.000 95.640 ? 69  ARG A O   1 
ATOM 525  C CG  ? ARG A 1  69 ?   2.025   7.279  16.419 1.000 95.640 ? 69  ARG A CG  1 
ATOM 526  C CD  ? ARG A 1  69 ?   2.628   6.297  17.414 1.000 95.640 ? 69  ARG A CD  1 
ATOM 527  N NE  ? ARG A 1  69 ?   4.087   6.316  17.372 1.000 95.640 ? 69  ARG A NE  1 
ATOM 528  N NH1 ? ARG A 1  69 ?   4.359   4.561  18.850 1.000 95.640 ? 69  ARG A NH1 1 
ATOM 529  N NH2 ? ARG A 1  69 ?   6.192   5.597  17.944 1.000 95.640 ? 69  ARG A NH2 1 
ATOM 530  C CZ  ? ARG A 1  69 ?   4.876   5.492  18.056 1.000 95.640 ? 69  ARG A CZ  1 
ATOM 531  N N   ? VAL A 1  70 ?   1.209   8.810  13.521 1.000 96.420 ? 70  VAL A N   1 
ATOM 532  C CA  ? VAL A 1  70 ?   1.784   8.634  12.191 1.000 96.420 ? 70  VAL A CA  1 
ATOM 533  C C   ? VAL A 1  70 ?   3.278   8.339  12.309 1.000 96.420 ? 70  VAL A C   1 
ATOM 534  C CB  ? VAL A 1  70 ?   1.555   9.879  11.305 1.000 96.420 ? 70  VAL A CB  1 
ATOM 535  O O   ? VAL A 1  70 ?   4.036   9.148  12.850 1.000 96.420 ? 70  VAL A O   1 
ATOM 536  C CG1 ? VAL A 1  70 ?   2.164   9.673   9.918 1.000 96.420 ? 70  VAL A CG1 1 
ATOM 537  C CG2 ? VAL A 1  70 ?   0.063  10.188  11.196 1.000 96.420 ? 70  VAL A CG2 1 
ATOM 538  N N   ? VAL A 1  71 ?   3.679   7.169  11.781 1.000 97.250 ? 71  VAL A N   1 
ATOM 539  C CA  ? VAL A 1  71 ?   5.073   6.769  11.943 1.000 97.250 ? 71  VAL A CA  1 
ATOM 540  C C   ? VAL A 1  71 ?   5.690   6.478  10.577 1.000 97.250 ? 71  VAL A C   1 
ATOM 541  C CB  ? VAL A 1  71 ?   5.207   5.535  12.863 1.000 97.250 ? 71  VAL A CB  1 
ATOM 542  O O   ? VAL A 1  71 ?   5.589   5.358  10.070 1.000 97.250 ? 71  VAL A O   1 
ATOM 543  C CG1 ? VAL A 1  71 ?   6.676   5.240  13.161 1.000 97.250 ? 71  VAL A CG1 1 
ATOM 544  C CG2 ? VAL A 1  71 ?   4.427   5.749  14.159 1.000 97.250 ? 71  VAL A CG2 1 
ATOM 545  N N   ? PRO A 1  72 ?   6.273   7.535   9.861 1.000 97.440 ? 72  PRO A N   1 
ATOM 546  C CA  ? PRO A 1  72 ?   7.002   7.238   8.625 1.000 97.440 ? 72  PRO A CA  1 
ATOM 547  C C   ? PRO A 1  72 ?   8.342   6.552   8.881 1.000 97.440 ? 72  PRO A C   1 
ATOM 548  C CB  ? PRO A 1  72 ?   7.208   8.619   7.997 1.000 97.440 ? 72  PRO A CB  1 
ATOM 549  O O   ? PRO A 1  72 ?   8.961   6.768   9.926 1.000 97.440 ? 72  PRO A O   1 
ATOM 550  C CG  ? PRO A 1  72 ?   7.212   9.568   9.152 1.000 97.440 ? 72  PRO A CG  1 
ATOM 551  C CD  ? PRO A 1  72 ?   6.303   9.025  10.218 1.000 97.440 ? 72  PRO A CD  1 
ATOM 552  N N   ? HIS A 1  73 ?   8.698   5.679   7.931 1.000 97.960 ? 73  HIS A N   1 
ATOM 553  C CA  ? HIS A 1  73 ?  10.026   5.097   8.089 1.000 97.960 ? 73  HIS A CA  1 
ATOM 554  C C   ? HIS A 1  73 ?  11.086   6.180   8.256 1.000 97.960 ? 73  HIS A C   1 
ATOM 555  C CB  ? HIS A 1  73 ?  10.367   4.207   6.893 1.000 97.960 ? 73  HIS A CB  1 
ATOM 556  O O   ? HIS A 1  73 ?  11.096   7.165   7.514 1.000 97.960 ? 73  HIS A O   1 
ATOM 557  C CG  ? HIS A 1  73 ?  11.517   3.283   7.141 1.000 97.960 ? 73  HIS A CG  1 
ATOM 558  C CD2 ? HIS A 1  73 ?  11.547   1.966   7.453 1.000 97.960 ? 73  HIS A CD2 1 
ATOM 559  N ND1 ? HIS A 1  73 ?  12.830   3.696   7.080 1.000 97.960 ? 73  HIS A ND1 1 
ATOM 560  C CE1 ? HIS A 1  73 ?  13.621   2.669   7.344 1.000 97.960 ? 73  HIS A CE1 1 
ATOM 561  N NE2 ? HIS A 1  73 ?  12.867   1.608   7.574 1.000 97.960 ? 73  HIS A NE2 1 
ATOM 562  N N   ? PRO A 1  74 ?  12.045   6.071   9.229 1.000 97.020 ? 74  PRO A N   1 
ATOM 563  C CA  ? PRO A 1  74 ?  13.029   7.109   9.545 1.000 97.020 ? 74  PRO A CA  1 
ATOM 564  C C   ? PRO A 1  74 ?  13.964   7.412   8.377 1.000 97.020 ? 74  PRO A C   1 
ATOM 565  C CB  ? PRO A 1  74 ?  13.804   6.512  10.723 1.000 97.020 ? 74  PRO A CB  1 
ATOM 566  O O   ? PRO A 1  74 ?  14.506   8.516   8.285 1.000 97.020 ? 74  PRO A O   1 
ATOM 567  C CG  ? PRO A 1  74 ?  13.531   5.044  10.655 1.000 97.020 ? 74  PRO A CG  1 
ATOM 568  C CD  ? PRO A 1  74 ?  12.171   4.839  10.053 1.000 97.020 ? 74  PRO A CD  1 
ATOM 569  N N   ? CYS A 1  75 ?  14.099   6.463   7.495 1.000 97.410 ? 75  CYS A N   1 
ATOM 570  C CA  ? CYS A 1  75 ?  15.036   6.648   6.392 1.000 97.410 ? 75  CYS A CA  1 
ATOM 571  C C   ? CYS A 1  75 ?  14.298   6.954   5.095 1.000 97.410 ? 75  CYS A C   1 
ATOM 572  C CB  ? CYS A 1  75 ?  15.906   5.404   6.213 1.000 97.410 ? 75  CYS A CB  1 
ATOM 573  O O   ? CYS A 1  75 ?  14.867   6.833   4.008 1.000 97.410 ? 75  CYS A O   1 
ATOM 574  S SG  ? CYS A 1  75 ?  17.038   5.103   7.589 1.000 97.410 ? 75  CYS A SG  1 
ATOM 575  N N   ? TYR A 1  76 ?  12.989   7.353   5.201 1.000 97.470 ? 76  TYR A N   1 
ATOM 576  C CA  ? TYR A 1  76 ?  12.247   7.768   4.016 1.000 97.470 ? 76  TYR A CA  1 
ATOM 577  C C   ? TYR A 1  76 ?  12.924   8.952   3.335 1.000 97.470 ? 76  TYR A C   1 
ATOM 578  C CB  ? TYR A 1  76 ?  10.805   8.133   4.384 1.000 97.470 ? 76  TYR A CB  1 
ATOM 579  O O   ? TYR A 1  76 ?  13.190   9.973   3.973 1.000 97.470 ? 76  TYR A O   1 
ATOM 580  C CG  ? TYR A 1  76 ?  10.035   8.775   3.257 1.000 97.470 ? 76  TYR A CG  1 
ATOM 581  C CD1 ? TYR A 1  76 ?   9.413  10.010   3.427 1.000 97.470 ? 76  TYR A CD1 1 
ATOM 582  C CD2 ? TYR A 1  76 ?   9.925   8.149   2.020 1.000 97.470 ? 76  TYR A CD2 1 
ATOM 583  C CE1 ? TYR A 1  76 ?   8.700  10.605   2.391 1.000 97.470 ? 76  TYR A CE1 1 
ATOM 584  C CE2 ? TYR A 1  76 ?   9.215   8.734   0.977 1.000 97.470 ? 76  TYR A CE2 1 
ATOM 585  O OH  ? TYR A 1  76 ?   7.903  10.545   0.143 1.000 97.470 ? 76  TYR A OH  1 
ATOM 586  C CZ  ? TYR A 1  76 ?   8.607   9.961   1.172 1.000 97.470 ? 76  TYR A CZ  1 
ATOM 587  N N   ? ASN A 1  77 ?  13.236   8.791   2.067 1.000 96.560 ? 77  ASN A N   1 
ATOM 588  C CA  ? ASN A 1  77 ?  13.830   9.820   1.220 1.000 96.560 ? 77  ASN A CA  1 
ATOM 589  C C   ? ASN A 1  77 ?  12.804  10.420   0.263 1.000 96.560 ? 77  ASN A C   1 
ATOM 590  C CB  ? ASN A 1  77 ?  15.017   9.252   0.438 1.000 96.560 ? 77  ASN A CB  1 
ATOM 591  O O   ? ASN A 1  77 ?  12.380   9.764  -0.690 1.000 96.560 ? 77  ASN A O   1 
ATOM 592  C CG  ? ASN A 1  77 ?  15.777  10.318  -0.326 1.000 96.560 ? 77  ASN A CG  1 
ATOM 593  N ND2 ? ASN A 1  77 ?  17.101  10.227  -0.313 1.000 96.560 ? 77  ASN A ND2 1 
ATOM 594  O OD1 ? ASN A 1  77 ?  15.178  11.217  -0.923 1.000 96.560 ? 77  ASN A OD1 1 
ATOM 595  N N   ? LYS A 1  78 ?  12.476  11.679   0.368 1.000 94.100 ? 78  LYS A N   1 
ATOM 596  C CA  ? LYS A 1  78 ?  11.387  12.331  -0.352 1.000 94.100 ? 78  LYS A CA  1 
ATOM 597  C C   ? LYS A 1  78 ?  11.765  12.585  -1.809 1.000 94.100 ? 78  LYS A C   1 
ATOM 598  C CB  ? LYS A 1  78 ?  11.007  13.648   0.327 1.000 94.100 ? 78  LYS A CB  1 
ATOM 599  O O   ? LYS A 1  78 ?  10.891  12.743  -2.664 1.000 94.100 ? 78  LYS A O   1 
ATOM 600  C CG  ? LYS A 1  78 ?  12.137  14.665   0.382 1.000 94.100 ? 78  LYS A CG  1 
ATOM 601  C CD  ? LYS A 1  78 ?  11.707  15.940   1.096 1.000 94.100 ? 78  LYS A CD  1 
ATOM 602  C CE  ? LYS A 1  78 ?  12.826  16.973   1.119 1.000 94.100 ? 78  LYS A CE  1 
ATOM 603  N NZ  ? LYS A 1  78 ?  12.407  18.228   1.814 1.000 94.100 ? 78  LYS A NZ  1 
ATOM 604  N N   ? LYS A 1  79 ?  13.129  12.610  -2.014 1.000 92.540 ? 79  LYS A N   1 
ATOM 605  C CA  ? LYS A 1  79 ?  13.596  12.846  -3.377 1.000 92.540 ? 79  LYS A CA  1 
ATOM 606  C C   ? LYS A 1  79 ?  13.530  11.569  -4.209 1.000 92.540 ? 79  LYS A C   1 
ATOM 607  C CB  ? LYS A 1  79 ?  15.024  13.392  -3.368 1.000 92.540 ? 79  LYS A CB  1 
ATOM 608  O O   ? LYS A 1  79 ?  12.989  11.571  -5.317 1.000 92.540 ? 79  LYS A O   1 
ATOM 609  C CG  ? LYS A 1  79 ?  15.550  13.774  -4.744 1.000 92.540 ? 79  LYS A CG  1 
ATOM 610  C CD  ? LYS A 1  79 ?  16.951  14.366  -4.663 1.000 92.540 ? 79  LYS A CD  1 
ATOM 611  C CE  ? LYS A 1  79 ?  17.514  14.664  -6.046 1.000 92.540 ? 79  LYS A CE  1 
ATOM 612  N NZ  ? LYS A 1  79 ?  18.899  15.217  -5.973 1.000 92.540 ? 79  LYS A NZ  1 
ATOM 613  N N   ? THR A 1  80 ?  13.958  10.509  -3.649 1.000 93.700 ? 80  THR A N   1 
ATOM 614  C CA  ? THR A 1  80 ?  14.060   9.264  -4.403 1.000 93.700 ? 80  THR A CA  1 
ATOM 615  C C   ? THR A 1  80 ?  12.872   8.353  -4.106 1.000 93.700 ? 80  THR A C   1 
ATOM 616  C CB  ? THR A 1  80 ?  15.372   8.523  -4.083 1.000 93.700 ? 80  THR A CB  1 
ATOM 617  O O   ? THR A 1  80 ?  12.643   7.372  -4.816 1.000 93.700 ? 80  THR A O   1 
ATOM 618  C CG2 ? THR A 1  80 ?  16.582   9.422  -4.313 1.000 93.700 ? 80  THR A CG2 1 
ATOM 619  O OG1 ? THR A 1  80 ?  15.355   8.104  -2.713 1.000 93.700 ? 80  THR A OG1 1 
ATOM 620  N N   ? LEU A 1  81 ?  12.108   8.708  -3.111 1.000 95.360 ? 81  LEU A N   1 
ATOM 621  C CA  ? LEU A 1  81 ?  10.978   7.939  -2.601 1.000 95.360 ? 81  LEU A CA  1 
ATOM 622  C C   ? LEU A 1  81 ?  11.436   6.582  -2.077 1.000 95.360 ? 81  LEU A C   1 
ATOM 623  C CB  ? LEU A 1  81 ?   9.923   7.747  -3.694 1.000 95.360 ? 81  LEU A CB  1 
ATOM 624  O O   ? LEU A 1  81 ?  10.636   5.650  -1.971 1.000 95.360 ? 81  LEU A O   1 
ATOM 625  C CG  ? LEU A 1  81 ?   9.218   9.012  -4.185 1.000 95.360 ? 81  LEU A CG  1 
ATOM 626  C CD1 ? LEU A 1  81 ?   8.157   8.659  -5.222 1.000 95.360 ? 81  LEU A CD1 1 
ATOM 627  C CD2 ? LEU A 1  81 ?   8.598   9.768  -3.014 1.000 95.360 ? 81  LEU A CD2 1 
ATOM 628  N N   ? ASP A 1  82 ?  12.725   6.395  -1.859 1.000 96.880 ? 82  ASP A N   1 
ATOM 629  C CA  ? ASP A 1  82 ?  13.256   5.207  -1.198 1.000 96.880 ? 82  ASP A CA  1 
ATOM 630  C C   ? ASP A 1  82 ?  12.762   5.114   0.244 1.000 96.880 ? 82  ASP A C   1 
ATOM 631  C CB  ? ASP A 1  82 ?  14.786   5.213  -1.230 1.000 96.880 ? 82  ASP A CB  1 
ATOM 632  O O   ? ASP A 1  82 ?  12.643   6.130   0.932 1.000 96.880 ? 82  ASP A O   1 
ATOM 633  C CG  ? ASP A 1  82 ?  15.387   3.826  -1.085 1.000 96.880 ? 82  ASP A CG  1 
ATOM 634  O OD1 ? ASP A 1  82 ?  14.692   2.827  -1.368 1.000 96.880 ? 82  ASP A OD1 1 
ATOM 635  O OD2 ? ASP A 1  82 ?  16.566   3.731  -0.681 1.000 96.880 ? 82  ASP A OD2 1 
ATOM 636  N N   ? ASN A 1  83 ?  12.381   3.918   0.720 1.000 97.650 ? 83  ASN A N   1 
ATOM 637  C CA  ? ASN A 1  83 ?  11.827   3.681   2.049 1.000 97.650 ? 83  ASN A CA  1 
ATOM 638  C C   ? ASN A 1  83 ?  10.446   4.314   2.201 1.000 97.650 ? 83  ASN A C   1 
ATOM 639  C CB  ? ASN A 1  83 ?  12.775   4.210   3.127 1.000 97.650 ? 83  ASN A CB  1 
ATOM 640  O O   ? ASN A 1  83 ?  10.119   4.852   3.260 1.000 97.650 ? 83  ASN A O   1 
ATOM 641  C CG  ? ASN A 1  83 ?  14.130   3.530   3.098 1.000 97.650 ? 83  ASN A CG  1 
ATOM 642  N ND2 ? ASN A 1  83 ?  15.191   4.326   3.049 1.000 97.650 ? 83  ASN A ND2 1 
ATOM 643  O OD1 ? ASN A 1  83 ?  14.221   2.300   3.118 1.000 97.650 ? 83  ASN A OD1 1 
ATOM 644  N N   ? ASP A 1  84 ?   9.672   4.418   1.178 1.000 97.790 ? 84  ASP A N   1 
ATOM 645  C CA  ? ASP A 1  84 ?   8.351   5.037   1.134 1.000 97.790 ? 84  ASP A CA  1 
ATOM 646  C C   ? ASP A 1  84 ?   7.313   4.169   1.841 1.000 97.790 ? 84  ASP A C   1 
ATOM 647  C CB  ? ASP A 1  84 ?   7.926   5.291  -0.314 1.000 97.790 ? 84  ASP A CB  1 
ATOM 648  O O   ? ASP A 1  84 ?   6.463   3.556   1.192 1.000 97.790 ? 84  ASP A O   1 
ATOM 649  C CG  ? ASP A 1  84 ?   6.684   6.158  -0.424 1.000 97.790 ? 84  ASP A CG  1 
ATOM 650  O OD1 ? ASP A 1  84 ?   6.345   6.865   0.549 1.000 97.790 ? 84  ASP A OD1 1 
ATOM 651  O OD2 ? ASP A 1  84 ?   6.036   6.131  -1.493 1.000 97.790 ? 84  ASP A OD2 1 
ATOM 652  N N   ? ILE A 1  85 ?   7.324   4.069   3.189 1.000 98.210 ? 85  ILE A N   1 
ATOM 653  C CA  ? ILE A 1  85 ?   6.426   3.244   3.991 1.000 98.210 ? 85  ILE A CA  1 
ATOM 654  C C   ? ILE A 1  85 ?   6.116   3.951   5.309 1.000 98.210 ? 85  ILE A C   1 
ATOM 655  C CB  ? ILE A 1  85 ?   7.031   1.848   4.260 1.000 98.210 ? 85  ILE A CB  1 
ATOM 656  O O   ? ILE A 1  85 ?   6.990   4.594   5.896 1.000 98.210 ? 85  ILE A O   1 
ATOM 657  C CG1 ? ILE A 1  85 ?   6.009   0.951   4.967 1.000 98.210 ? 85  ILE A CG1 1 
ATOM 658  C CG2 ? ILE A 1  85 ?   8.317   1.967   5.084 1.000 98.210 ? 85  ILE A CG2 1 
ATOM 659  C CD1 ? ILE A 1  85 ?   6.410  -0.517   5.024 1.000 98.210 ? 85  ILE A CD1 1 
ATOM 660  N N   ? MET A 1  86 ?   4.867   3.861   5.722 1.000 97.870 ? 86  MET A N   1 
ATOM 661  C CA  ? MET A 1  86 ?   4.406   4.549   6.925 1.000 97.870 ? 86  MET A CA  1 
ATOM 662  C C   ? MET A 1  86 ?   3.333   3.734   7.640 1.000 97.870 ? 86  MET A C   1 
ATOM 663  C CB  ? MET A 1  86 ?   3.865   5.937   6.578 1.000 97.870 ? 86  MET A CB  1 
ATOM 664  O O   ? MET A 1  86 ?   2.480   3.121   6.995 1.000 97.870 ? 86  MET A O   1 
ATOM 665  C CG  ? MET A 1  86 ?   3.333   6.704   7.778 1.000 97.870 ? 86  MET A CG  1 
ATOM 666  S SD  ? MET A 1  86 ?   2.685   8.360   7.322 1.000 97.870 ? 86  MET A SD  1 
ATOM 667  C CE  ? MET A 1  86 ?   1.177   7.880   6.435 1.000 97.870 ? 86  MET A CE  1 
ATOM 668  N N   ? LEU A 1  87 ?   3.348   3.684   8.982 1.000 98.110 ? 87  LEU A N   1 
ATOM 669  C CA  ? LEU A 1  87 ?   2.318   3.055   9.802 1.000 98.110 ? 87  LEU A CA  1 
ATOM 670  C C   ? LEU A 1  87 ?   1.403   4.105  10.425 1.000 98.110 ? 87  LEU A C   1 
ATOM 671  C CB  ? LEU A 1  87 ?   2.956   2.200  10.900 1.000 98.110 ? 87  LEU A CB  1 
ATOM 672  O O   ? LEU A 1  87 ?   1.873   5.142  10.898 1.000 98.110 ? 87  LEU A O   1 
ATOM 673  C CG  ? LEU A 1  87 ?   3.486   0.831  10.472 1.000 98.110 ? 87  LEU A CG  1 
ATOM 674  C CD1 ? LEU A 1  87 ?   4.453   0.286  11.518 1.000 98.110 ? 87  LEU A CD1 1 
ATOM 675  C CD2 ? LEU A 1  87 ?   2.334  -0.141  10.242 1.000 98.110 ? 87  LEU A CD2 1 
ATOM 676  N N   ? LEU A 1  88 ?   0.111   3.795  10.359 1.000 98.020 ? 88  LEU A N   1 
ATOM 677  C CA  ? LEU A 1  88 ?  -0.907   4.626  10.992 1.000 98.020 ? 88  LEU A CA  1 
ATOM 678  C C   ? LEU A 1  88 ?  -1.564   3.891  12.155 1.000 98.020 ? 88  LEU A C   1 
ATOM 679  C CB  ? LEU A 1  88 ?  -1.969   5.044   9.972 1.000 98.020 ? 88  LEU A CB  1 
ATOM 680  O O   ? LEU A 1  88 ?  -2.086   2.787  11.981 1.000 98.020 ? 88  LEU A O   1 
ATOM 681  C CG  ? LEU A 1  88 ?  -1.454   5.671   8.675 1.000 98.020 ? 88  LEU A CG  1 
ATOM 682  C CD1 ? LEU A 1  88 ?  -2.614   5.953   7.726 1.000 98.020 ? 88  LEU A CD1 1 
ATOM 683  C CD2 ? LEU A 1  88 ?  -0.674   6.948   8.970 1.000 98.020 ? 88  LEU A CD2 1 
ATOM 684  N N   ? GLN A 1  89 ?  -1.481   4.517  13.406 1.000 97.650 ? 89  GLN A N   1 
ATOM 685  C CA  ? GLN A 1  89 ?  -2.200   3.945  14.540 1.000 97.650 ? 89  GLN A CA  1 
ATOM 686  C C   ? GLN A 1  89 ?  -3.626   4.484  14.615 1.000 97.650 ? 89  GLN A C   1 
ATOM 687  C CB  ? GLN A 1  89 ?  -1.460   4.234  15.847 1.000 97.650 ? 89  GLN A CB  1 
ATOM 688  O O   ? GLN A 1  89 ?  -3.837   5.698  14.606 1.000 97.650 ? 89  GLN A O   1 
ATOM 689  C CG  ? GLN A 1  89 ?  -2.027   3.493  17.051 1.000 97.650 ? 89  GLN A CG  1 
ATOM 690  C CD  ? GLN A 1  89 ?  -1.200   3.696  18.307 1.000 97.650 ? 89  GLN A CD  1 
ATOM 691  N NE2 ? GLN A 1  89 ?  -1.304   2.759  19.243 1.000 97.650 ? 89  GLN A NE2 1 
ATOM 692  O OE1 ? GLN A 1  89 ?  -0.473   4.686  18.435 1.000 97.650 ? 89  GLN A OE1 1 
ATOM 693  N N   ? LEU A 1  90 ?  -4.580   3.545  14.676 1.000 97.660 ? 90  LEU A N   1 
ATOM 694  C CA  ? LEU A 1  90 ?  -5.990   3.919  14.706 1.000 97.660 ? 90  LEU A CA  1 
ATOM 695  C C   ? LEU A 1  90 ?  -6.431   4.266  16.124 1.000 97.660 ? 90  LEU A C   1 
ATOM 696  C CB  ? LEU A 1  90 ?  -6.857   2.785  14.152 1.000 97.660 ? 90  LEU A CB  1 
ATOM 697  O O   ? LEU A 1  90 ?  -5.839   3.790  17.096 1.000 97.660 ? 90  LEU A O   1 
ATOM 698  C CG  ? LEU A 1  90 ?  -6.468   2.244  12.776 1.000 97.660 ? 90  LEU A CG  1 
ATOM 699  C CD1 ? LEU A 1  90 ?  -7.409   1.118  12.363 1.000 97.660 ? 90  LEU A CD1 1 
ATOM 700  C CD2 ? LEU A 1  90 ?  -6.477   3.363  11.739 1.000 97.660 ? 90  LEU A CD2 1 
ATOM 701  N N   ? SER A 1  91 ?  -7.429   5.199  16.299 1.000 96.670 ? 91  SER A N   1 
ATOM 702  C CA  ? SER A 1  91 ?  -7.930   5.697  17.576 1.000 96.670 ? 91  SER A CA  1 
ATOM 703  C C   ? SER A 1  91 ?  -8.535   4.572  18.409 1.000 96.670 ? 91  SER A C   1 
ATOM 704  C CB  ? SER A 1  91 ?  -8.971   6.794  17.353 1.000 96.670 ? 91  SER A CB  1 
ATOM 705  O O   ? SER A 1  91 ?  -8.686   4.705  19.625 1.000 96.670 ? 91  SER A O   1 
ATOM 706  O OG  ? SER A 1  91 ? -10.043   6.316  16.559 1.000 96.670 ? 91  SER A OG  1 
ATOM 707  N N   ? GLY A 1  92 ?  -8.731   3.328  17.866 1.000 95.510 ? 92  GLY A N   1 
ATOM 708  C CA  ? GLY A 1  92 ?  -9.259   2.136  18.510 1.000 95.510 ? 92  GLY A CA  1 
ATOM 709  C C   ? GLY A 1  92 ?  -9.150   0.894  17.645 1.000 95.510 ? 92  GLY A C   1 
ATOM 710  O O   ? GLY A 1  92 ?  -8.872   0.987  16.448 1.000 95.510 ? 92  GLY A O   1 
ATOM 711  N N   ? PRO A 1  93 ?  -9.440  -0.295  18.385 1.000 94.890 ? 93  PRO A N   1 
ATOM 712  C CA  ? PRO A 1  93 ?  -9.366  -1.536  17.611 1.000 94.890 ? 93  PRO A CA  1 
ATOM 713  C C   ? PRO A 1  93 ? -10.516  -1.680  16.617 1.000 94.890 ? 93  PRO A C   1 
ATOM 714  C CB  ? PRO A 1  93 ?  -9.432  -2.625  18.684 1.000 94.890 ? 93  PRO A CB  1 
ATOM 715  O O   ? PRO A 1  93 ? -11.628  -1.216  16.883 1.000 94.890 ? 93  PRO A O   1 
ATOM 716  C CG  ? PRO A 1  93 ? -10.226  -2.020  19.795 1.000 94.890 ? 93  PRO A CG  1 
ATOM 717  C CD  ? PRO A 1  93 ?  -9.909  -0.553  19.864 1.000 94.890 ? 93  PRO A CD  1 
ATOM 718  N N   ? VAL A 1  94 ? -10.125  -2.369  15.510 1.000 96.210 ? 94  VAL A N   1 
ATOM 719  C CA  ? VAL A 1  94 ? -11.119  -2.625  14.473 1.000 96.210 ? 94  VAL A CA  1 
ATOM 720  C C   ? VAL A 1  94 ? -11.960  -3.842  14.852 1.000 96.210 ? 94  VAL A C   1 
ATOM 721  C CB  ? VAL A 1  94 ? -10.457  -2.844  13.094 1.000 96.210 ? 94  VAL A CB  1 
ATOM 722  O O   ? VAL A 1  94 ? -11.446  -4.806  15.425 1.000 96.210 ? 94  VAL A O   1 
ATOM 723  C CG1 ? VAL A 1  94 ?  -9.532  -1.679  12.748 1.000 96.210 ? 94  VAL A CG1 1 
ATOM 724  C CG2 ? VAL A 1  94 ?  -9.689  -4.164  13.075 1.000 96.210 ? 94  VAL A CG2 1 
ATOM 725  N N   ? ALA A 1  95 ? -13.389  -3.744  14.622 1.000 95.810 ? 95  ALA A N   1 
ATOM 726  C CA  ? ALA A 1  95 ? -14.263  -4.908  14.738 1.000 95.810 ? 95  ALA A CA  1 
ATOM 727  C C   ? ALA A 1  95 ? -14.186  -5.779  13.488 1.000 95.810 ? 95  ALA A C   1 
ATOM 728  C CB  ? ALA A 1  95 ? -15.704  -4.469  14.989 1.000 95.810 ? 95  ALA A CB  1 
ATOM 729  O O   ? ALA A 1  95 ? -14.556  -5.342  12.395 1.000 95.810 ? 95  ALA A O   1 
ATOM 730  N N   ? ARG A 1  96 ? -13.688  -6.989  13.654 1.000 94.080 ? 96  ARG A N   1 
ATOM 731  C CA  ? ARG A 1  96 ? -13.533  -7.897  12.522 1.000 94.080 ? 96  ARG A CA  1 
ATOM 732  C C   ? ARG A 1  96 ? -14.889  -8.291  11.946 1.000 94.080 ? 96  ARG A C   1 
ATOM 733  C CB  ? ARG A 1  96 ? -12.757  -9.148  12.938 1.000 94.080 ? 96  ARG A CB  1 
ATOM 734  O O   ? ARG A 1  96 ? -15.836  -8.547  12.692 1.000 94.080 ? 96  ARG A O   1 
ATOM 735  C CG  ? ARG A 1  96 ? -11.303  -8.882  13.291 1.000 94.080 ? 96  ARG A CG  1 
ATOM 736  C CD  ? ARG A 1  96 ? -10.539 -10.174  13.550 1.000 94.080 ? 96  ARG A CD  1 
ATOM 737  N NE  ? ARG A 1  96 ?  -9.132  -9.919  13.845 1.000 94.080 ? 96  ARG A NE  1 
ATOM 738  N NH1 ? ARG A 1  96 ?  -8.606 -12.128  14.267 1.000 94.080 ? 96  ARG A NH1 1 
ATOM 739  N NH2 ? ARG A 1  96 ?  -6.991 -10.510  14.426 1.000 94.080 ? 96  ARG A NH2 1 
ATOM 740  C CZ  ? ARG A 1  96 ?  -8.246 -10.853  14.179 1.000 94.080 ? 96  ARG A CZ  1 
ATOM 741  N N   ? SER A 1  97 ? -14.928  -8.387  10.611 1.000 93.990 ? 97  SER A N   1 
ATOM 742  C CA  ? SER A 1  97 ? -16.093  -8.792   9.832 1.000 93.990 ? 97  SER A CA  1 
ATOM 743  C C   ? SER A 1  97 ? -15.682  -9.366   8.480 1.000 93.990 ? 97  SER A C   1 
ATOM 744  C CB  ? SER A 1  97 ? -17.038  -7.607   9.625 1.000 93.990 ? 97  SER A CB  1 
ATOM 745  O O   ? SER A 1  97 ? -14.491  -9.504   8.195 1.000 93.990 ? 97  SER A O   1 
ATOM 746  O OG  ? SER A 1  97 ? -16.490  -6.682   8.703 1.000 93.990 ? 97  SER A OG  1 
ATOM 747  N N   ? LYS A 1  98 ? -16.685  -9.766   7.677 1.000 92.370 ? 98  LYS A N   1 
ATOM 748  C CA  ? LYS A 1  98 ? -16.451 -10.280   6.331 1.000 92.370 ? 98  LYS A CA  1 
ATOM 749  C C   ? LYS A 1  98 ? -15.821  -9.214   5.438 1.000 92.370 ? 98  LYS A C   1 
ATOM 750  C CB  ? LYS A 1  98 ? -17.757 -10.777   5.710 1.000 92.370 ? 98  LYS A CB  1 
ATOM 751  O O   ? LYS A 1  98 ? -15.150  -9.537   4.455 1.000 92.370 ? 98  LYS A O   1 
ATOM 752  C CG  ? LYS A 1  98 ? -18.295 -12.053   6.341 1.000 92.370 ? 98  LYS A CG  1 
ATOM 753  C CD  ? LYS A 1  98 ? -19.545 -12.547   5.624 1.000 92.370 ? 98  LYS A CD  1 
ATOM 754  C CE  ? LYS A 1  98 ? -20.115 -13.794   6.286 1.000 92.370 ? 98  LYS A CE  1 
ATOM 755  N NZ  ? LYS A 1  98 ? -21.360 -14.262   5.608 1.000 92.370 ? 98  LYS A NZ  1 
ATOM 756  N N   ? ARG A 1  99 ? -15.880  -7.896   5.845 1.000 91.970 ? 99  ARG A N   1 
ATOM 757  C CA  ? ARG A 1  99 ? -15.414  -6.780   5.028 1.000 91.970 ? 99  ARG A CA  1 
ATOM 758  C C   ? ARG A 1  99 ? -14.184  -6.124   5.647 1.000 91.970 ? 99  ARG A C   1 
ATOM 759  C CB  ? ARG A 1  99 ? -16.526  -5.744   4.847 1.000 91.970 ? 99  ARG A CB  1 
ATOM 760  O O   ? ARG A 1  99 ? -13.503  -5.330   4.995 1.000 91.970 ? 99  ARG A O   1 
ATOM 761  C CG  ? ARG A 1  99 ? -17.694  -6.234   4.007 1.000 91.970 ? 99  ARG A CG  1 
ATOM 762  C CD  ? ARG A 1  99 ? -18.718  -5.133   3.769 1.000 91.970 ? 99  ARG A CD  1 
ATOM 763  N NE  ? ARG A 1  99 ? -19.785  -5.574   2.874 1.000 91.970 ? 99  ARG A NE  1 
ATOM 764  N NH1 ? ARG A 1  99 ? -20.899  -3.550   2.869 1.000 91.970 ? 99  ARG A NH1 1 
ATOM 765  N NH2 ? ARG A 1  99 ? -21.712  -5.314   1.652 1.000 91.970 ? 99  ARG A NH2 1 
ATOM 766  C CZ  ? ARG A 1  99 ? -20.796  -4.812   2.467 1.000 91.970 ? 99  ARG A CZ  1 
ATOM 767  N N   ? VAL A 1 100 ? -13.922  -6.504   6.884 1.000 95.950 ? 100 VAL A N   1 
ATOM 768  C CA  ? VAL A 1 100 ? -12.772  -5.920   7.566 1.000 95.950 ? 100 VAL A CA  1 
ATOM 769  C C   ? VAL A 1 100 ? -11.958  -7.020   8.244 1.000 95.950 ? 100 VAL A C   1 
ATOM 770  C CB  ? VAL A 1 100 ? -13.206  -4.862   8.605 1.000 95.950 ? 100 VAL A CB  1 
ATOM 771  O O   ? VAL A 1 100 ? -12.433  -7.663   9.183 1.000 95.950 ? 100 VAL A O   1 
ATOM 772  C CG1 ? VAL A 1 100 ? -11.989  -4.262   9.307 1.000 95.950 ? 100 VAL A CG1 1 
ATOM 773  C CG2 ? VAL A 1 100 ? -14.034  -3.766   7.936 1.000 95.950 ? 100 VAL A CG2 1 
ATOM 774  N N   ? TRP A 1 101 ? -10.803  -7.208   7.637 1.000 95.510 ? 101 TRP A N   1 
ATOM 775  C CA  ? TRP A 1 101 ?  -9.881  -8.215   8.152 1.000 95.510 ? 101 TRP A CA  1 
ATOM 776  C C   ? TRP A 1 101 ?  -8.447  -7.903   7.739 1.000 95.510 ? 101 TRP A C   1 
ATOM 777  C CB  ? TRP A 1 101 ? -10.276  -9.610   7.657 1.000 95.510 ? 101 TRP A CB  1 
ATOM 778  O O   ? TRP A 1 101 ?  -8.187  -7.567   6.582 1.000 95.510 ? 101 TRP A O   1 
ATOM 779  C CG  ? TRP A 1 101 ?  -9.521 -10.726   8.314 1.000 95.510 ? 101 TRP A CG  1 
ATOM 780  C CD1 ? TRP A 1 101 ?  -8.383 -11.330   7.859 1.000 95.510 ? 101 TRP A CD1 1 
ATOM 781  C CD2 ? TRP A 1 101 ?  -9.855 -11.374   9.545 1.000 95.510 ? 101 TRP A CD2 1 
ATOM 782  C CE2 ? TRP A 1 101 ?  -8.873 -12.363   9.776 1.000 95.510 ? 101 TRP A CE2 1 
ATOM 783  C CE3 ? TRP A 1 101 ? -10.889 -11.214  10.477 1.000 95.510 ? 101 TRP A CE3 1 
ATOM 784  N NE1 ? TRP A 1 101 ?  -7.988 -12.316   8.733 1.000 95.510 ? 101 TRP A NE1 1 
ATOM 785  C CH2 ? TRP A 1 101 ?  -9.919 -13.012  11.798 1.000 95.510 ? 101 TRP A CH2 1 
ATOM 786  C CZ2 ? TRP A 1 101 ?  -8.896 -13.190  10.902 1.000 95.510 ? 101 TRP A CZ2 1 
ATOM 787  C CZ3 ? TRP A 1 101 ? -10.910 -12.037  11.597 1.000 95.510 ? 101 TRP A CZ3 1 
ATOM 788  N N   ? PRO A 1 102 ?  -7.489  -8.087   8.846 1.000 97.240 ? 102 PRO A N   1 
ATOM 789  C CA  ? PRO A 1 102 ?  -6.104  -7.786   8.476 1.000 97.240 ? 102 PRO A CA  1 
ATOM 790  C C   ? PRO A 1 102 ?  -5.519  -8.806   7.501 1.000 97.240 ? 102 PRO A C   1 
ATOM 791  C CB  ? PRO A 1 102 ?  -5.365  -7.825   9.816 1.000 97.240 ? 102 PRO A CB  1 
ATOM 792  O O   ? PRO A 1 102 ?  -5.850  -9.992   7.571 1.000 97.240 ? 102 PRO A O   1 
ATOM 793  C CG  ? PRO A 1 102 ?  -6.431  -7.639  10.846 1.000 97.240 ? 102 PRO A CG  1 
ATOM 794  C CD  ? PRO A 1 102 ?  -7.716  -8.204  10.311 1.000 97.240 ? 102 PRO A CD  1 
ATOM 795  N N   ? VAL A 1 103 ?  -4.561  -8.273   6.603 1.000 97.700 ? 103 VAL A N   1 
ATOM 796  C CA  ? VAL A 1 103 ?  -3.857  -9.140   5.664 1.000 97.700 ? 103 VAL A CA  1 
ATOM 797  C C   ? VAL A 1 103 ?  -2.626  -9.742   6.339 1.000 97.700 ? 103 VAL A C   1 
ATOM 798  C CB  ? VAL A 1 103 ?  -3.443  -8.375   4.386 1.000 97.700 ? 103 VAL A CB  1 
ATOM 799  O O   ? VAL A 1 103 ?  -2.038  -9.128   7.232 1.000 97.700 ? 103 VAL A O   1 
ATOM 800  C CG1 ? VAL A 1 103 ?  -2.383  -7.323   4.706 1.000 97.700 ? 103 VAL A CG1 1 
ATOM 801  C CG2 ? VAL A 1 103 ?  -2.933  -9.348   3.325 1.000 97.700 ? 103 VAL A CG2 1 
ATOM 802  N N   ? THR A 1 104 ?  -2.199 -10.883   5.849 1.000 97.140 ? 104 THR A N   1 
ATOM 803  C CA  ? THR A 1 104 ?  -1.000 -11.531   6.369 1.000 97.140 ? 104 THR A CA  1 
ATOM 804  C C   ? THR A 1 104 ?   0.258 -10.855   5.830 1.000 97.140 ? 104 THR A C   1 
ATOM 805  C CB  ? THR A 1 104 ?  -0.974 -13.028   6.011 1.000 97.140 ? 104 THR A CB  1 
ATOM 806  O O   ? THR A 1 104 ?   0.337 -10.536   4.642 1.000 97.140 ? 104 THR A O   1 
ATOM 807  C CG2 ? THR A 1 104 ?   0.262 -13.710   6.588 1.000 97.140 ? 104 THR A CG2 1 
ATOM 808  O OG1 ? THR A 1 104 ?  -2.146 -13.660   6.541 1.000 97.140 ? 104 THR A OG1 1 
ATOM 809  N N   ? LEU A 1 105 ?   1.236 -10.612   6.819 1.000 97.550 ? 105 LEU A N   1 
ATOM 810  C CA  ? LEU A 1 105 ?   2.536 -10.103   6.396 1.000 97.550 ? 105 LEU A CA  1 
ATOM 811  C C   ? LEU A 1 105 ?   3.393 -11.220   5.811 1.000 97.550 ? 105 LEU A C   1 
ATOM 812  C CB  ? LEU A 1 105 ?   3.264  -9.449   7.574 1.000 97.550 ? 105 LEU A CB  1 
ATOM 813  O O   ? LEU A 1 105 ?   3.300 -12.371   6.243 1.000 97.550 ? 105 LEU A O   1 
ATOM 814  C CG  ? LEU A 1 105 ?   2.658  -8.151   8.109 1.000 97.550 ? 105 LEU A CG  1 
ATOM 815  C CD1 ? LEU A 1 105 ?   3.384  -7.710   9.376 1.000 97.550 ? 105 LEU A CD1 1 
ATOM 816  C CD2 ? LEU A 1 105 ?   2.712  -7.057   7.048 1.000 97.550 ? 105 LEU A CD2 1 
ATOM 817  N N   ? PRO A 1 106 ?   4.213 -10.908   4.799 1.000 97.240 ? 106 PRO A N   1 
ATOM 818  C CA  ? PRO A 1 106 ?   4.997 -11.935   4.109 1.000 97.240 ? 106 PRO A CA  1 
ATOM 819  C C   ? PRO A 1 106 ?   6.106 -12.518   4.983 1.000 97.240 ? 106 PRO A C   1 
ATOM 820  C CB  ? PRO A 1 106 ?   5.585 -11.185   2.911 1.000 97.240 ? 106 PRO A CB  1 
ATOM 821  O O   ? PRO A 1 106 ?   6.662 -11.815   5.831 1.000 97.240 ? 106 PRO A O   1 
ATOM 822  C CG  ? PRO A 1 106 ?   5.702  -9.767   3.368 1.000 97.240 ? 106 PRO A CG  1 
ATOM 823  C CD  ? PRO A 1 106 ?   4.549  -9.463   4.282 1.000 97.240 ? 106 PRO A CD  1 
ATOM 824  N N   ? ARG A 1 107 ?   6.476 -13.766   4.795 1.000 95.850 ? 107 ARG A N   1 
ATOM 825  C CA  ? ARG A 1 107 ?   7.591 -14.432   5.461 1.000 95.850 ? 107 ARG A CA  1 
ATOM 826  C C   ? ARG A 1 107 ?   8.871 -14.308   4.641 1.000 95.850 ? 107 ARG A C   1 
ATOM 827  C CB  ? ARG A 1 107 ?   7.267 -15.907   5.707 1.000 95.850 ? 107 ARG A CB  1 
ATOM 828  O O   ? ARG A 1 107 ?   9.973 -14.446   5.176 1.000 95.850 ? 107 ARG A O   1 
ATOM 829  C CG  ? ARG A 1 107 ?   6.151 -16.132   6.715 1.000 95.850 ? 107 ARG A CG  1 
ATOM 830  C CD  ? ARG A 1 107 ?   5.903 -17.614   6.959 1.000 95.850 ? 107 ARG A CD  1 
ATOM 831  N NE  ? ARG A 1 107 ?   4.784 -17.830   7.872 1.000 95.850 ? 107 ARG A NE  1 
ATOM 832  N NH1 ? ARG A 1 107 ?   4.794 -20.132   7.669 1.000 95.850 ? 107 ARG A NH1 1 
ATOM 833  N NH2 ? ARG A 1 107 ?   3.263 -19.103   9.030 1.000 95.850 ? 107 ARG A NH2 1 
ATOM 834  C CZ  ? ARG A 1 107 ?   4.283 -19.021   8.188 1.000 95.850 ? 107 ARG A CZ  1 
ATOM 835  N N   ? SER A 1 108 ?   8.694 -14.048   3.347 1.000 96.360 ? 108 SER A N   1 
ATOM 836  C CA  ? SER A 1 108 ?   9.785 -13.832   2.402 1.000 96.360 ? 108 SER A CA  1 
ATOM 837  C C   ? SER A 1 108 ?   9.375 -12.865   1.296 1.000 96.360 ? 108 SER A C   1 
ATOM 838  C CB  ? SER A 1 108 ?  10.234 -15.159   1.788 1.000 96.360 ? 108 SER A CB  1 
ATOM 839  O O   ? SER A 1 108 ?   8.193 -12.543   1.152 1.000 96.360 ? 108 SER A O   1 
ATOM 840  O OG  ? SER A 1 108 ?   9.187 -15.744   1.033 1.000 96.360 ? 108 SER A OG  1 
ATOM 841  N N   ? CYS A 1 109 ?  10.455 -12.430   0.600 1.000 96.960 ? 109 CYS A N   1 
ATOM 842  C CA  ? CYS A 1 109 ?  10.187 -11.515  -0.504 1.000 96.960 ? 109 CYS A CA  1 
ATOM 843  C C   ? CYS A 1 109 ?   9.606 -12.259  -1.700 1.000 96.960 ? 109 CYS A C   1 
ATOM 844  C CB  ? CYS A 1 109 ?  11.465 -10.785  -0.918 1.000 96.960 ? 109 CYS A CB  1 
ATOM 845  O O   ? CYS A 1 109 ?   9.890 -13.441  -1.899 1.000 96.960 ? 109 CYS A O   1 
ATOM 846  S SG  ? CYS A 1 109 ?  12.074  -9.623   0.323 1.000 96.960 ? 109 CYS A SG  1 
ATOM 847  N N   ? PRO A 1 110 ?   8.730 -11.558  -2.499 1.000 95.770 ? 110 PRO A N   1 
ATOM 848  C CA  ? PRO A 1 110 ?   8.143 -12.209  -3.671 1.000 95.770 ? 110 PRO A CA  1 
ATOM 849  C C   ? PRO A 1 110 ?   9.182 -12.565  -4.732 1.000 95.770 ? 110 PRO A C   1 
ATOM 850  C CB  ? PRO A 1 110 ?   7.159 -11.163  -4.201 1.000 95.770 ? 110 PRO A CB  1 
ATOM 851  O O   ? PRO A 1 110 ?  10.223 -11.909  -4.825 1.000 95.770 ? 110 PRO A O   1 
ATOM 852  C CG  ? PRO A 1 110 ?   7.766  -9.847  -3.832 1.000 95.770 ? 110 PRO A CG  1 
ATOM 853  C CD  ? PRO A 1 110 ?   8.442  -9.991  -2.499 1.000 95.770 ? 110 PRO A CD  1 
ATOM 854  N N   ? ASN A 1 111 ?   8.922 -13.611  -5.504 1.000 95.090 ? 111 ASN A N   1 
ATOM 855  C CA  ? ASN A 1 111 ?   9.749 -14.018  -6.636 1.000 95.090 ? 111 ASN A CA  1 
ATOM 856  C C   ? ASN A 1 111 ?   9.212 -13.460  -7.951 1.000 95.090 ? 111 ASN A C   1 
ATOM 857  C CB  ? ASN A 1 111 ?   9.849 -15.543  -6.707 1.000 95.090 ? 111 ASN A CB  1 
ATOM 858  O O   ? ASN A 1 111 ?   7.999 -13.327  -8.125 1.000 95.090 ? 111 ASN A O   1 
ATOM 859  C CG  ? ASN A 1 111 ?  10.514 -16.142  -5.484 1.000 95.090 ? 111 ASN A CG  1 
ATOM 860  N ND2 ? ASN A 1 111 ?   9.849 -17.107  -4.859 1.000 95.090 ? 111 ASN A ND2 1 
ATOM 861  O OD1 ? ASN A 1 111 ?  11.617 -15.741  -5.103 1.000 95.090 ? 111 ASN A OD1 1 
ATOM 862  N N   ? PRO A 1 112 ?  10.205 -13.160  -8.837 1.000 95.260 ? 112 PRO A N   1 
ATOM 863  C CA  ? PRO A 1 112 ?   9.723 -12.771 -10.164 1.000 95.260 ? 112 PRO A CA  1 
ATOM 864  C C   ? PRO A 1 112 ?   8.791 -13.810 -10.782 1.000 95.260 ? 112 PRO A C   1 
ATOM 865  C CB  ? PRO A 1 112 ?  11.010 -12.637 -10.981 1.000 95.260 ? 112 PRO A CB  1 
ATOM 866  O O   ? PRO A 1 112 ?   9.021 -15.014 -10.638 1.000 95.260 ? 112 PRO A O   1 
ATOM 867  C CG  ? PRO A 1 112 ?  12.066 -12.296  -9.979 1.000 95.260 ? 112 PRO A CG  1 
ATOM 868  C CD  ? PRO A 1 112 ?  11.769 -13.034  -8.705 1.000 95.260 ? 112 PRO A CD  1 
ATOM 869  N N   ? GLY A 1 113 ?   7.640 -13.312 -11.433 1.000 94.050 ? 113 GLY A N   1 
ATOM 870  C CA  ? GLY A 1 113 ?   6.688 -14.189 -12.096 1.000 94.050 ? 113 GLY A CA  1 
ATOM 871  C C   ? GLY A 1 113 ?   5.484 -14.522 -11.236 1.000 94.050 ? 113 GLY A C   1 
ATOM 872  O O   ? GLY A 1 113 ?   4.491 -15.061 -11.730 1.000 94.050 ? 113 GLY A O   1 
ATOM 873  N N   ? GLU A 1 114 ?   5.634 -14.301  -9.940 1.000 95.400 ? 114 GLU A N   1 
ATOM 874  C CA  ? GLU A 1 114 ?   4.507 -14.519  -9.039 1.000 95.400 ? 114 GLU A CA  1 
ATOM 875  C C   ? GLU A 1 114 ?   3.314 -13.651  -9.426 1.000 95.400 ? 114 GLU A C   1 
ATOM 876  C CB  ? GLU A 1 114 ?   4.915 -14.237  -7.590 1.000 95.400 ? 114 GLU A CB  1 
ATOM 877  O O   ? GLU A 1 114 ?   3.472 -12.463  -9.717 1.000 95.400 ? 114 GLU A O   1 
ATOM 878  C CG  ? GLU A 1 114 ?   3.921 -14.753  -6.560 1.000 95.400 ? 114 GLU A CG  1 
ATOM 879  C CD  ? GLU A 1 114 ?   4.491 -14.811  -5.152 1.000 95.400 ? 114 GLU A CD  1 
ATOM 880  O OE1 ? GLU A 1 114 ?   3.740 -15.137  -4.205 1.000 95.400 ? 114 GLU A OE1 1 
ATOM 881  O OE2 ? GLU A 1 114 ?   5.700 -14.527  -4.994 1.000 95.400 ? 114 GLU A OE2 1 
ATOM 882  N N   ? SER A 1 115 ?   2.101 -14.225  -9.483 1.000 94.610 ? 115 SER A N   1 
ATOM 883  C CA  ? SER A 1 115 ?   0.851 -13.530  -9.773 1.000 94.610 ? 115 SER A CA  1 
ATOM 884  C C   ? SER A 1 115 ?   0.334 -12.787  -8.545 1.000 94.610 ? 115 SER A C   1 
ATOM 885  C CB  ? SER A 1 115 ?  -0.208 -14.515 -10.267 1.000 94.610 ? 115 SER A CB  1 
ATOM 886  O O   ? SER A 1 115 ?   0.182 -13.378  -7.474 1.000 94.610 ? 115 SER A O   1 
ATOM 887  O OG  ? SER A 1 115 ?   0.171 -15.080 -11.511 1.000 94.610 ? 115 SER A OG  1 
ATOM 888  N N   ? CYS A 1 116 ?   0.067 -11.512  -8.765 1.000 96.020 ? 116 CYS A N   1 
ATOM 889  C CA  ? CYS A 1 116 ?  -0.350 -10.653  -7.662 1.000 96.020 ? 116 CYS A CA  1 
ATOM 890  C C   ? CYS A 1 116 ?  -1.554  -9.807  -8.055 1.000 96.020 ? 116 CYS A C   1 
ATOM 891  C CB  ? CYS A 1 116 ?   0.801  -9.747  -7.225 1.000 96.020 ? 116 CYS A CB  1 
ATOM 892  O O   ? CYS A 1 116 ?  -1.881  -9.697  -9.238 1.000 96.020 ? 116 CYS A O   1 
ATOM 893  S SG  ? CYS A 1 116 ?   2.274 -10.646  -6.694 1.000 96.020 ? 116 CYS A SG  1 
ATOM 894  N N   ? ILE A 1 117 ?  -2.129  -9.258  -7.009 1.000 94.870 ? 117 ILE A N   1 
ATOM 895  C CA  ? ILE A 1 117 ?  -3.281  -8.387  -7.215 1.000 94.870 ? 117 ILE A CA  1 
ATOM 896  C C   ? ILE A 1 117 ?  -3.023  -7.029  -6.566 1.000 94.870 ? 117 ILE A C   1 
ATOM 897  C CB  ? ILE A 1 117 ?  -4.574  -9.015  -6.649 1.000 94.870 ? 117 ILE A CB  1 
ATOM 898  O O   ? ILE A 1 117 ?  -2.596  -6.957  -5.411 1.000 94.870 ? 117 ILE A O   1 
ATOM 899  C CG1 ? ILE A 1 117 ?  -4.905 -10.315  -7.390 1.000 94.870 ? 117 ILE A CG1 1 
ATOM 900  C CG2 ? ILE A 1 117 ?  -5.738  -8.024  -6.735 1.000 94.870 ? 117 ILE A CG2 1 
ATOM 901  C CD1 ? ILE A 1 117 ?  -5.356 -10.110  -8.829 1.000 94.870 ? 117 ILE A CD1 1 
ATOM 902  N N   ? VAL A 1 118 ?  -3.253  -5.964  -7.326 1.000 94.780 ? 118 VAL A N   1 
ATOM 903  C CA  ? VAL A 1 118 ?  -3.258  -4.610  -6.782 1.000 94.780 ? 118 VAL A CA  1 
ATOM 904  C C   ? VAL A 1 118 ?  -4.692  -4.089  -6.705 1.000 94.780 ? 118 VAL A C   1 
ATOM 905  C CB  ? VAL A 1 118 ?  -2.388  -3.655  -7.628 1.000 94.780 ? 118 VAL A CB  1 
ATOM 906  O O   ? VAL A 1 118 ?  -5.507  -4.366  -7.588 1.000 94.780 ? 118 VAL A O   1 
ATOM 907  C CG1 ? VAL A 1 118 ?  -2.886  -3.607  -9.072 1.000 94.780 ? 118 VAL A CG1 1 
ATOM 908  C CG2 ? VAL A 1 118 ?  -2.382  -2.255  -7.015 1.000 94.780 ? 118 VAL A CG2 1 
ATOM 909  N N   ? SER A 1 119 ?  -5.015  -3.414  -5.626 1.000 94.300 ? 119 SER A N   1 
ATOM 910  C CA  ? SER A 1 119 ?  -6.374  -2.914  -5.447 1.000 94.300 ? 119 SER A CA  1 
ATOM 911  C C   ? SER A 1 119 ?  -6.372  -1.461  -4.984 1.000 94.300 ? 119 SER A C   1 
ATOM 912  C CB  ? SER A 1 119 ?  -7.134  -3.778  -4.439 1.000 94.300 ? 119 SER A CB  1 
ATOM 913  O O   ? SER A 1 119 ?  -5.425  -1.012  -4.335 1.000 94.300 ? 119 SER A O   1 
ATOM 914  O OG  ? SER A 1 119 ?  -6.496  -3.755  -3.174 1.000 94.300 ? 119 SER A OG  1 
ATOM 915  N N   ? GLY A 1 120 ?  -7.391  -0.723  -5.378 1.000 92.830 ? 120 GLY A N   1 
ATOM 916  C CA  ? GLY A 1 120 ?  -7.497   0.668  -4.968 1.000 92.830 ? 120 GLY A CA  1 
ATOM 917  C C   ? GLY A 1 120 ?  -8.573   1.431  -5.718 1.000 92.830 ? 120 GLY A C   1 
ATOM 918  O O   ? GLY A 1 120 ?  -9.314   0.849  -6.514 1.000 92.830 ? 120 GLY A O   1 
ATOM 919  N N   ? TRP A 1 121 ?  -8.730   2.743  -5.364 1.000 89.210 ? 121 TRP A N   1 
ATOM 920  C CA  ? TRP A 1 121 ?  -9.738   3.625  -5.943 1.000 89.210 ? 121 TRP A CA  1 
ATOM 921  C C   ? TRP A 1 121 ?  -9.086   4.747  -6.744 1.000 89.210 ? 121 TRP A C   1 
ATOM 922  C CB  ? TRP A 1 121 ? -10.631   4.215  -4.848 1.000 89.210 ? 121 TRP A CB  1 
ATOM 923  O O   ? TRP A 1 121 ?  -9.647   5.838  -6.866 1.000 89.210 ? 121 TRP A O   1 
ATOM 924  C CG  ? TRP A 1 121 ? -11.532   3.213  -4.191 1.000 89.210 ? 121 TRP A CG  1 
ATOM 925  C CD1 ? TRP A 1 121 ? -12.803   2.878  -4.567 1.000 89.210 ? 121 TRP A CD1 1 
ATOM 926  C CD2 ? TRP A 1 121 ? -11.231   2.419  -3.040 1.000 89.210 ? 121 TRP A CD2 1 
ATOM 927  C CE2 ? TRP A 1 121 ? -12.367   1.623  -2.773 1.000 89.210 ? 121 TRP A CE2 1 
ATOM 928  C CE3 ? TRP A 1 121 ? -10.110   2.302  -2.207 1.000 89.210 ? 121 TRP A CE3 1 
ATOM 929  N NE1 ? TRP A 1 121 ? -13.311   1.922  -3.718 1.000 89.210 ? 121 TRP A NE1 1 
ATOM 930  C CH2 ? TRP A 1 121 ? -11.303   0.627  -0.908 1.000 89.210 ? 121 TRP A CH2 1 
ATOM 931  C CZ2 ? TRP A 1 121 ? -12.414   0.721  -1.706 1.000 89.210 ? 121 TRP A CZ2 1 
ATOM 932  C CZ3 ? TRP A 1 121 ? -10.158   1.404  -1.147 1.000 89.210 ? 121 TRP A CZ3 1 
ATOM 933  N N   ? GLY A 1 122 ?  -7.804   4.570  -7.186 1.000 76.630 ? 122 GLY A N   1 
ATOM 934  C CA  ? GLY A 1 122 ?  -7.076   5.555  -7.971 1.000 76.630 ? 122 GLY A CA  1 
ATOM 935  C C   ? GLY A 1 122 ?  -7.573   5.664  -9.400 1.000 76.630 ? 122 GLY A C   1 
ATOM 936  O O   ? GLY A 1 122 ?  -8.559   5.023  -9.770 1.000 76.630 ? 122 GLY A O   1 
ATOM 937  N N   ? THR A 1 123 ?  -7.009   6.586 -10.302 1.000 69.200 ? 123 THR A N   1 
ATOM 938  C CA  ? THR A 1 123 ?  -7.467   6.876 -11.656 1.000 69.200 ? 123 THR A CA  1 
ATOM 939  C C   ? THR A 1 123 ?  -7.434   5.618 -12.519 1.000 69.200 ? 123 THR A C   1 
ATOM 940  C CB  ? THR A 1 123 ?  -6.610   7.975 -12.312 1.000 69.200 ? 123 THR A CB  1 
ATOM 941  O O   ? THR A 1 123 ?  -6.565   4.761 -12.343 1.000 69.200 ? 123 THR A O   1 
ATOM 942  C CG2 ? THR A 1 123 ?  -6.622   9.252 -11.479 1.000 69.200 ? 123 THR A CG2 1 
ATOM 943  O OG1 ? THR A 1 123 ?  -5.260   7.510 -12.435 1.000 69.200 ? 123 THR A OG1 1 
ATOM 944  N N   ? THR A 1 124 ?  -8.477   5.406 -13.445 1.000 67.850 ? 124 THR A N   1 
ATOM 945  C CA  ? THR A 1 124 ?  -8.613   4.237 -14.307 1.000 67.850 ? 124 THR A CA  1 
ATOM 946  C C   ? THR A 1 124 ?  -8.207   4.570 -15.739 1.000 67.850 ? 124 THR A C   1 
ATOM 947  C CB  ? THR A 1 124 ? -10.055   3.697 -14.291 1.000 67.850 ? 124 THR A CB  1 
ATOM 948  O O   ? THR A 1 124 ?  -8.262   3.711 -16.622 1.000 67.850 ? 124 THR A O   1 
ATOM 949  C CG2 ? THR A 1 124 ? -10.430   3.168 -12.911 1.000 67.850 ? 124 THR A CG2 1 
ATOM 950  O OG1 ? THR A 1 124 ? -10.958   4.751 -14.648 1.000 67.850 ? 124 THR A OG1 1 
ATOM 951  N N   ? ARG A 1 125 ?  -7.719   5.826 -16.060 1.000 60.500 ? 125 ARG A N   1 
ATOM 952  C CA  ? ARG A 1 125 ?  -7.262   6.273 -17.372 1.000 60.500 ? 125 ARG A CA  1 
ATOM 953  C C   ? ARG A 1 125 ?  -6.015   7.144 -17.249 1.000 60.500 ? 125 ARG A C   1 
ATOM 954  C CB  ? ARG A 1 125 ?  -8.369   7.043 -18.095 1.000 60.500 ? 125 ARG A CB  1 
ATOM 955  O O   ? ARG A 1 125 ?  -5.857   7.876 -16.271 1.000 60.500 ? 125 ARG A O   1 
ATOM 956  C CG  ? ARG A 1 125 ?  -9.514   6.167 -18.578 1.000 60.500 ? 125 ARG A CG  1 
ATOM 957  C CD  ? ARG A 1 125 ? -10.527   6.960 -19.392 1.000 60.500 ? 125 ARG A CD  1 
ATOM 958  N NE  ? ARG A 1 125 ? -11.619   6.114 -19.865 1.000 60.500 ? 125 ARG A NE  1 
ATOM 959  N NH1 ? ARG A 1 125 ? -12.544   7.723 -21.240 1.000 60.500 ? 125 ARG A NH1 1 
ATOM 960  N NH2 ? ARG A 1 125 ? -13.501   5.645 -21.095 1.000 60.500 ? 125 ARG A NH2 1 
ATOM 961  C CZ  ? ARG A 1 125 ? -12.552   6.496 -20.732 1.000 60.500 ? 125 ARG A CZ  1 
ATOM 962  N N   ? SER A 1 126 ?  -5.057   7.022 -18.352 1.000 70.620 ? 126 SER A N   1 
ATOM 963  C CA  ? SER A 1 126 ?  -3.876   7.871 -18.474 1.000 70.620 ? 126 SER A CA  1 
ATOM 964  C C   ? SER A 1 126 ?  -3.515   8.109 -19.937 1.000 70.620 ? 126 SER A C   1 
ATOM 965  C CB  ? SER A 1 126 ?  -2.688   7.246 -17.743 1.000 70.620 ? 126 SER A CB  1 
ATOM 966  O O   ? SER A 1 126 ?  -3.425   7.163 -20.721 1.000 70.620 ? 126 SER A O   1 
ATOM 967  O OG  ? SER A 1 126 ?  -1.544   8.077 -17.838 1.000 70.620 ? 126 SER A OG  1 
ATOM 968  N N   ? PRO A 1 127 ?  -3.382   9.443 -20.499 1.000 62.310 ? 127 PRO A N   1 
ATOM 969  C CA  ? PRO A 1 127 ?  -3.476  10.673 -19.710 1.000 62.310 ? 127 PRO A CA  1 
ATOM 970  C C   ? PRO A 1 127 ?  -4.918  11.127 -19.495 1.000 62.310 ? 127 PRO A C   1 
ATOM 971  C CB  ? PRO A 1 127 ?  -2.703  11.691 -20.551 1.000 62.310 ? 127 PRO A CB  1 
ATOM 972  O O   ? PRO A 1 127 ?  -5.809  10.749 -20.260 1.000 62.310 ? 127 PRO A O   1 
ATOM 973  C CG  ? PRO A 1 127 ?  -2.901  11.249 -21.965 1.000 62.310 ? 127 PRO A CG  1 
ATOM 974  C CD  ? PRO A 1 127 ?  -3.039   9.753 -21.981 1.000 62.310 ? 127 PRO A CD  1 
ATOM 975  N N   ? GLY A 1 128 ?  -5.689  11.206 -18.197 1.000 66.030 ? 128 GLY A N   1 
ATOM 976  C CA  ? GLY A 1 128 ?  -7.046  11.540 -17.797 1.000 66.030 ? 128 GLY A CA  1 
ATOM 977  C C   ? GLY A 1 128 ?  -7.411  11.008 -16.423 1.000 66.030 ? 128 GLY A C   1 
ATOM 978  O O   ? GLY A 1 128 ?  -6.702  10.165 -15.870 1.000 66.030 ? 128 GLY A O   1 
ATOM 979  N N   ? VAL A 1 129 ?  -8.366  11.773 -15.765 1.000 69.130 ? 129 VAL A N   1 
ATOM 980  C CA  ? VAL A 1 129 ?  -8.745  11.398 -14.407 1.000 69.130 ? 129 VAL A CA  1 
ATOM 981  C C   ? VAL A 1 129 ? -10.166  10.838 -14.403 1.000 69.130 ? 129 VAL A C   1 
ATOM 982  C CB  ? VAL A 1 129 ?  -8.642  12.597 -13.438 1.000 69.130 ? 129 VAL A CB  1 
ATOM 983  O O   ? VAL A 1 129 ? -11.107  11.512 -14.829 1.000 69.130 ? 129 VAL A O   1 
ATOM 984  C CG1 ? VAL A 1 129 ?  -9.072  12.190 -12.029 1.000 69.130 ? 129 VAL A CG1 1 
ATOM 985  C CG2 ? VAL A 1 129 ?  -7.219  13.152 -13.426 1.000 69.130 ? 129 VAL A CG2 1 
ATOM 986  N N   ? ARG A 1 130 ? -10.247   9.475 -14.271 1.000 72.470 ? 130 ARG A N   1 
ATOM 987  C CA  ? ARG A 1 130 ? -11.531   8.847 -13.976 1.000 72.470 ? 130 ARG A CA  1 
ATOM 988  C C   ? ARG A 1 130 ? -11.440   7.973 -12.731 1.000 72.470 ? 130 ARG A C   1 
ATOM 989  C CB  ? ARG A 1 130 ? -12.009   8.015 -15.168 1.000 72.470 ? 130 ARG A CB  1 
ATOM 990  O O   ? ARG A 1 130 ? -10.600   7.073 -12.657 1.000 72.470 ? 130 ARG A O   1 
ATOM 991  C CG  ? ARG A 1 130 ? -13.450   7.543 -15.051 1.000 72.470 ? 130 ARG A CG  1 
ATOM 992  C CD  ? ARG A 1 130 ? -13.895   6.780 -16.291 1.000 72.470 ? 130 ARG A CD  1 
ATOM 993  N NE  ? ARG A 1 130 ? -15.219   6.189 -16.114 1.000 72.470 ? 130 ARG A NE  1 
ATOM 994  N NH1 ? ARG A 1 130 ? -15.298   5.227 -18.212 1.000 72.470 ? 130 ARG A NH1 1 
ATOM 995  N NH2 ? ARG A 1 130 ? -17.056   4.975 -16.764 1.000 72.470 ? 130 ARG A NH2 1 
ATOM 996  C CZ  ? ARG A 1 130 ? -15.855   5.465 -17.030 1.000 72.470 ? 130 ARG A CZ  1 
ATOM 997  N N   ? PHE A 1 131 ? -12.297   8.303 -11.743 1.000 73.460 ? 131 PHE A N   1 
ATOM 998  C CA  ? PHE A 1 131 ? -12.307   7.521 -10.512 1.000 73.460 ? 131 PHE A CA  1 
ATOM 999  C C   ? PHE A 1 131 ? -13.418   6.478 -10.542 1.000 73.460 ? 131 PHE A C   1 
ATOM 1000 C CB  ? PHE A 1 131 ? -12.476   8.434  -9.294 1.000 73.460 ? 131 PHE A CB  1 
ATOM 1001 O O   ? PHE A 1 131 ? -14.576   6.806 -10.806 1.000 73.460 ? 131 PHE A O   1 
ATOM 1002 C CG  ? PHE A 1 131 ? -11.353   9.419  -9.113 1.000 73.460 ? 131 PHE A CG  1 
ATOM 1003 C CD1 ? PHE A 1 131 ? -10.163   9.033  -8.509 1.000 73.460 ? 131 PHE A CD1 1 
ATOM 1004 C CD2 ? PHE A 1 131 ? -11.488  10.732  -9.546 1.000 73.460 ? 131 PHE A CD2 1 
ATOM 1005 C CE1 ? PHE A 1 131 ?  -9.121   9.942  -8.339 1.000 73.460 ? 131 PHE A CE1 1 
ATOM 1006 C CE2 ? PHE A 1 131 ? -10.451  11.646  -9.380 1.000 73.460 ? 131 PHE A CE2 1 
ATOM 1007 C CZ  ? PHE A 1 131 ?  -9.269  11.250  -8.776 1.000 73.460 ? 131 PHE A CZ  1 
ATOM 1008 N N   ? PRO A 1 132 ? -13.029   5.126 -10.328 1.000 77.380 ? 132 PRO A N   1 
ATOM 1009 C CA  ? PRO A 1 132 ? -14.107   4.136 -10.267 1.000 77.380 ? 132 PRO A CA  1 
ATOM 1010 C C   ? PRO A 1 132 ? -15.048   4.360  -9.084 1.000 77.380 ? 132 PRO A C   1 
ATOM 1011 C CB  ? PRO A 1 132 ? -13.358   2.808 -10.125 1.000 77.380 ? 132 PRO A CB  1 
ATOM 1012 O O   ? PRO A 1 132 ? -14.638   4.915  -8.061 1.000 77.380 ? 132 PRO A O   1 
ATOM 1013 C CG  ? PRO A 1 132 ? -12.087   3.160  -9.422 1.000 77.380 ? 132 PRO A CG  1 
ATOM 1014 C CD  ? PRO A 1 132 ? -11.673   4.539  -9.847 1.000 77.380 ? 132 PRO A CD  1 
ATOM 1015 N N   ? THR A 1 133 ? -16.303   4.058  -9.289 1.000 82.900 ? 133 THR A N   1 
ATOM 1016 C CA  ? THR A 1 133 ? -17.302   4.215  -8.237 1.000 82.900 ? 133 THR A CA  1 
ATOM 1017 C C   ? THR A 1 133 ? -17.195   3.086  -7.216 1.000 82.900 ? 133 THR A C   1 
ATOM 1018 C CB  ? THR A 1 133 ? -18.726   4.250  -8.821 1.000 82.900 ? 133 THR A CB  1 
ATOM 1019 O O   ? THR A 1 133 ? -17.623   3.236  -6.070 1.000 82.900 ? 133 THR A O   1 
ATOM 1020 C CG2 ? THR A 1 133 ? -18.932   5.481  -9.697 1.000 82.900 ? 133 THR A CG2 1 
ATOM 1021 O OG1 ? THR A 1 133 ? -18.941   3.074  -9.611 1.000 82.900 ? 133 THR A OG1 1 
ATOM 1022 N N   ? VAL A 1 134 ? -16.552   1.962  -7.610 1.000 90.360 ? 134 VAL A N   1 
ATOM 1023 C CA  ? VAL A 1 134 ? -16.349   0.826  -6.717 1.000 90.360 ? 134 VAL A CA  1 
ATOM 1024 C C   ? VAL A 1 134 ? -14.868   0.455  -6.680 1.000 90.360 ? 134 VAL A C   1 
ATOM 1025 C CB  ? VAL A 1 134 ? -17.193  -0.394  -7.149 1.000 90.360 ? 134 VAL A CB  1 
ATOM 1026 O O   ? VAL A 1 134 ? -14.088   0.906  -7.522 1.000 90.360 ? 134 VAL A O   1 
ATOM 1027 C CG1 ? VAL A 1 134 ? -18.681  -0.050  -7.144 1.000 90.360 ? 134 VAL A CG1 1 
ATOM 1028 C CG2 ? VAL A 1 134 ? -16.758  -0.880  -8.531 1.000 90.360 ? 134 VAL A CG2 1 
ATOM 1029 N N   ? LEU A 1 135 ? -14.453  -0.338  -5.672 1.000 91.640 ? 135 LEU A N   1 
ATOM 1030 C CA  ? LEU A 1 135 ? -13.088  -0.840  -5.560 1.000 91.640 ? 135 LEU A CA  1 
ATOM 1031 C C   ? LEU A 1 135 ? -12.693  -1.623  -6.808 1.000 91.640 ? 135 LEU A C   1 
ATOM 1032 C CB  ? LEU A 1 135 ? -12.943  -1.726  -4.320 1.000 91.640 ? 135 LEU A CB  1 
ATOM 1033 O O   ? LEU A 1 135 ? -13.437  -2.496  -7.260 1.000 91.640 ? 135 LEU A O   1 
ATOM 1034 C CG  ? LEU A 1 135 ? -11.539  -2.260  -4.029 1.000 91.640 ? 135 LEU A CG  1 
ATOM 1035 C CD1 ? LEU A 1 135 ? -10.588  -1.108  -3.721 1.000 91.640 ? 135 LEU A CD1 1 
ATOM 1036 C CD2 ? LEU A 1 135 ? -11.574  -3.254  -2.873 1.000 91.640 ? 135 LEU A CD2 1 
ATOM 1037 N N   ? HIS A 1 136 ? -11.480  -1.327  -7.295 1.000 93.210 ? 136 HIS A N   1 
ATOM 1038 C CA  ? HIS A 1 136 ? -10.974  -1.990  -8.491 1.000 93.210 ? 136 HIS A CA  1 
ATOM 1039 C C   ? HIS A 1 136 ?  -9.733  -2.820  -8.178 1.000 93.210 ? 136 HIS A C   1 
ATOM 1040 C CB  ? HIS A 1 136 ? -10.657  -0.963  -9.580 1.000 93.210 ? 136 HIS A CB  1 
ATOM 1041 O O   ? HIS A 1 136 ?  -8.958  -2.472  -7.284 1.000 93.210 ? 136 HIS A O   1 
ATOM 1042 C CG  ? HIS A 1 136 ? -11.851  -0.551 -10.381 1.000 93.210 ? 136 HIS A CG  1 
ATOM 1043 C CD2 ? HIS A 1 136 ? -13.099  -0.193  -9.998 1.000 93.210 ? 136 HIS A CD2 1 
ATOM 1044 N ND1 ? HIS A 1 136 ? -11.834  -0.477 -11.757 1.000 93.210 ? 136 HIS A ND1 1 
ATOM 1045 C CE1 ? HIS A 1 136 ? -13.023  -0.090 -12.186 1.000 93.210 ? 136 HIS A CE1 1 
ATOM 1046 N NE2 ? HIS A 1 136 ? -13.809   0.089 -11.138 1.000 93.210 ? 136 HIS A NE2 1 
ATOM 1047 N N   ? CYS A 1 137 ?  -9.577  -3.864  -9.021 1.000 93.200 ? 137 CYS A N   1 
ATOM 1048 C CA  ? CYS A 1 137 ?  -8.424  -4.752  -8.927 1.000 93.200 ? 137 CYS A CA  1 
ATOM 1049 C C   ? CYS A 1 137 ?  -7.764  -4.936 -10.288 1.000 93.200 ? 137 CYS A C   1 
ATOM 1050 C CB  ? CYS A 1 137 ?  -8.839  -6.112  -8.364 1.000 93.200 ? 137 CYS A CB  1 
ATOM 1051 O O   ? CYS A 1 137 ?  -8.419  -4.805 -11.323 1.000 93.200 ? 137 CYS A O   1 
ATOM 1052 S SG  ? CYS A 1 137 ?  -9.472  -6.037  -6.674 1.000 93.200 ? 137 CYS A SG  1 
ATOM 1053 N N   ? ALA A 1 138 ?  -6.488  -5.247 -10.154 1.000 91.120 ? 138 ALA A N   1 
ATOM 1054 C CA  ? ALA A 1 138 ?  -5.742  -5.604 -11.359 1.000 91.120 ? 138 ALA A CA  1 
ATOM 1055 C C   ? ALA A 1 138 ?  -4.757  -6.735 -11.078 1.000 91.120 ? 138 ALA A C   1 
ATOM 1056 C CB  ? ALA A 1 138 ?  -5.006  -4.385 -11.910 1.000 91.120 ? 138 ALA A CB  1 
ATOM 1057 O O   ? ALA A 1 138 ?  -4.057  -6.719 -10.063 1.000 91.120 ? 138 ALA A O   1 
ATOM 1058 N N   ? GLU A 1 139 ?  -4.809  -7.654 -12.045 1.000 91.240 ? 139 GLU A N   1 
ATOM 1059 C CA  ? GLU A 1 139 ?  -3.823  -8.728 -11.969 1.000 91.240 ? 139 GLU A CA  1 
ATOM 1060 C C   ? GLU A 1 139 ?  -2.493  -8.300 -12.583 1.000 91.240 ? 139 GLU A C   1 
ATOM 1061 C CB  ? GLU A 1 139 ?  -4.344  -9.987 -12.667 1.000 91.240 ? 139 GLU A CB  1 
ATOM 1062 O O   ? GLU A 1 139 ?  -2.454  -7.810 -13.713 1.000 91.240 ? 139 GLU A O   1 
ATOM 1063 C CG  ? GLU A 1 139 ?  -5.559 -10.606 -11.993 1.000 91.240 ? 139 GLU A CG  1 
ATOM 1064 C CD  ? GLU A 1 139 ?  -6.069 -11.851 -12.701 1.000 91.240 ? 139 GLU A CD  1 
ATOM 1065 O OE1 ? GLU A 1 139 ?  -7.134 -12.379 -12.308 1.000 91.240 ? 139 GLU A OE1 1 
ATOM 1066 O OE2 ? GLU A 1 139 ?  -5.398 -12.302 -13.655 1.000 91.240 ? 139 GLU A OE2 1 
ATOM 1067 N N   ? ILE A 1 140 ?  -1.422  -8.574 -11.683 1.000 92.890 ? 140 ILE A N   1 
ATOM 1068 C CA  ? ILE A 1 140 ?  -0.094  -8.190 -12.150 1.000 92.890 ? 140 ILE A CA  1 
ATOM 1069 C C   ? ILE A 1 140 ?   0.928  -9.239 -11.718 1.000 92.890 ? 140 ILE A C   1 
ATOM 1070 C CB  ? ILE A 1 140 ?   0.310  -6.797 -11.618 1.000 92.890 ? 140 ILE A CB  1 
ATOM 1071 O O   ? ILE A 1 140 ?   0.599 -10.166 -10.975 1.000 92.890 ? 140 ILE A O   1 
ATOM 1072 C CG1 ? ILE A 1 140 ?   0.407  -6.816 -10.088 1.000 92.890 ? 140 ILE A CG1 1 
ATOM 1073 C CG2 ? ILE A 1 140 ?  -0.682  -5.730 -12.091 1.000 92.890 ? 140 ILE A CG2 1 
ATOM 1074 C CD1 ? ILE A 1 140 ?   0.998  -5.548  -9.489 1.000 92.890 ? 140 ILE A CD1 1 
ATOM 1075 N N   ? GLN A 1 141 ?   2.178  -9.114 -12.371 1.000 94.360 ? 141 GLN A N   1 
ATOM 1076 C CA  ? GLN A 1 141 ?   3.253 -10.029 -12.001 1.000 94.360 ? 141 GLN A CA  1 
ATOM 1077 C C   ? GLN A 1 141 ?   4.464  -9.268 -11.469 1.000 94.360 ? 141 GLN A C   1 
ATOM 1078 C CB  ? GLN A 1 141 ?   3.659 -10.893 -13.196 1.000 94.360 ? 141 GLN A CB  1 
ATOM 1079 O O   ? GLN A 1 141 ?   4.742  -8.150 -11.907 1.000 94.360 ? 141 GLN A O   1 
ATOM 1080 C CG  ? GLN A 1 141 ?   2.562 -11.834 -13.675 1.000 94.360 ? 141 GLN A CG  1 
ATOM 1081 C CD  ? GLN A 1 141 ?   2.999 -12.699 -14.842 1.000 94.360 ? 141 GLN A CD  1 
ATOM 1082 N NE2 ? GLN A 1 141 ?   2.229 -13.743 -15.128 1.000 94.360 ? 141 GLN A NE2 1 
ATOM 1083 O OE1 ? GLN A 1 141 ?   4.020 -12.430 -15.483 1.000 94.360 ? 141 GLN A OE1 1 
ATOM 1084 N N   ? ILE A 1 142 ?   5.079 -10.002 -10.600 1.000 95.320 ? 142 ILE A N   1 
ATOM 1085 C CA  ? ILE A 1 142 ?   6.365  -9.473 -10.158 1.000 95.320 ? 142 ILE A CA  1 
ATOM 1086 C C   ? ILE A 1 142 ?   7.386  -9.590 -11.287 1.000 95.320 ? 142 ILE A C   1 
ATOM 1087 C CB  ? ILE A 1 142 ?   6.873 -10.205  -8.896 1.000 95.320 ? 142 ILE A CB  1 
ATOM 1088 O O   ? ILE A 1 142 ?   7.549 -10.661 -11.877 1.000 95.320 ? 142 ILE A O   1 
ATOM 1089 C CG1 ? ILE A 1 142 ?   5.841 -10.104  -7.768 1.000 95.320 ? 142 ILE A CG1 1 
ATOM 1090 C CG2 ? ILE A 1 142 ?   8.226  -9.640  -8.453 1.000 95.320 ? 142 ILE A CG2 1 
ATOM 1091 C CD1 ? ILE A 1 142 ?   5.522  -8.677  -7.346 1.000 95.320 ? 142 ILE A CD1 1 
ATOM 1092 N N   ? LEU A 1 143 ?   8.042  -8.444 -11.571 1.000 94.260 ? 143 LEU A N   1 
ATOM 1093 C CA  ? LEU A 1 143 ?   9.061  -8.428 -12.616 1.000 94.260 ? 143 LEU A CA  1 
ATOM 1094 C C   ? LEU A 1 143 ?  10.456  -8.563 -12.016 1.000 94.260 ? 143 LEU A C   1 
ATOM 1095 C CB  ? LEU A 1 143 ?   8.967  -7.140 -13.437 1.000 94.260 ? 143 LEU A CB  1 
ATOM 1096 O O   ? LEU A 1 143 ?  10.673  -8.216 -10.852 1.000 94.260 ? 143 LEU A O   1 
ATOM 1097 C CG  ? LEU A 1 143 ?   7.619  -6.854 -14.099 1.000 94.260 ? 143 LEU A CG  1 
ATOM 1098 C CD1 ? LEU A 1 143 ?   7.657  -5.511 -14.821 1.000 94.260 ? 143 LEU A CD1 1 
ATOM 1099 C CD2 ? LEU A 1 143 ?   7.248  -7.975 -15.063 1.000 94.260 ? 143 LEU A CD2 1 
ATOM 1100 N N   ? PRO A 1 144 ?  11.346  -9.110 -12.867 1.000 93.780 ? 144 PRO A N   1 
ATOM 1101 C CA  ? PRO A 1 144 ?  12.728  -9.127 -12.383 1.000 93.780 ? 144 PRO A CA  1 
ATOM 1102 C C   ? PRO A 1 144 ?  13.265  -7.729 -12.082 1.000 93.780 ? 144 PRO A C   1 
ATOM 1103 C CB  ? PRO A 1 144 ?  13.499  -9.770 -13.539 1.000 93.780 ? 144 PRO A CB  1 
ATOM 1104 O O   ? PRO A 1 144 ?  12.929  -6.771 -12.783 1.000 93.780 ? 144 PRO A O   1 
ATOM 1105 C CG  ? PRO A 1 144 ?  12.459 -10.486 -14.339 1.000 93.780 ? 144 PRO A CG  1 
ATOM 1106 C CD  ? PRO A 1 144 ?  11.151  -9.766 -14.176 1.000 93.780 ? 144 PRO A CD  1 
ATOM 1107 N N   ? ASN A 1 145 ?  14.123  -7.624 -11.062 1.000 92.190 ? 145 ASN A N   1 
ATOM 1108 C CA  ? ASN A 1 145 ?  14.706  -6.340 -10.685 1.000 92.190 ? 145 ASN A CA  1 
ATOM 1109 C C   ? ASN A 1 145 ?  15.409  -5.676 -11.865 1.000 92.190 ? 145 ASN A C   1 
ATOM 1110 C CB  ? ASN A 1 145 ?  15.678  -6.514  -9.517 1.000 92.190 ? 145 ASN A CB  1 
ATOM 1111 O O   ? ASN A 1 145 ?  15.402  -4.450 -11.988 1.000 92.190 ? 145 ASN A O   1 
ATOM 1112 C CG  ? ASN A 1 145 ?  14.969  -6.687  -8.188 1.000 92.190 ? 145 ASN A CG  1 
ATOM 1113 N ND2 ? ASN A 1 145 ?  15.741  -6.883  -7.125 1.000 92.190 ? 145 ASN A ND2 1 
ATOM 1114 O OD1 ? ASN A 1 145 ?  13.738  -6.645  -8.117 1.000 92.190 ? 145 ASN A OD1 1 
ATOM 1115 N N   ? ARG A 1 146 ?  16.022  -6.471 -12.711 1.000 91.620 ? 146 ARG A N   1 
ATOM 1116 C CA  ? ARG A 1 146 ?  16.757  -5.962 -13.865 1.000 91.620 ? 146 ARG A CA  1 
ATOM 1117 C C   ? ARG A 1 146 ?  15.854  -5.127 -14.765 1.000 91.620 ? 146 ARG A C   1 
ATOM 1118 C CB  ? ARG A 1 146 ?  17.371  -7.115 -14.663 1.000 91.620 ? 146 ARG A CB  1 
ATOM 1119 O O   ? ARG A 1 146 ?  16.290  -4.123 -15.333 1.000 91.620 ? 146 ARG A O   1 
ATOM 1120 C CG  ? ARG A 1 146 ?  16.345  -8.046 -15.289 1.000 91.620 ? 146 ARG A CG  1 
ATOM 1121 C CD  ? ARG A 1 146 ?  17.005  -9.134 -16.123 1.000 91.620 ? 146 ARG A CD  1 
ATOM 1122 N NE  ? ARG A 1 146 ?  16.022 -10.057 -16.681 1.000 91.620 ? 146 ARG A NE  1 
ATOM 1123 N NH1 ? ARG A 1 146 ?  17.581 -11.568 -17.470 1.000 91.620 ? 146 ARG A NH1 1 
ATOM 1124 N NH2 ? ARG A 1 146 ?  15.343 -11.958 -17.777 1.000 91.620 ? 146 ARG A NH2 1 
ATOM 1125 C CZ  ? ARG A 1 146 ?  16.317 -11.192 -17.308 1.000 91.620 ? 146 ARG A CZ  1 
ATOM 1126 N N   ? SER A 1 147 ?  14.600  -5.537 -14.928 1.000 89.270 ? 147 SER A N   1 
ATOM 1127 C CA  ? SER A 1 147 ?  13.636  -4.820 -15.756 1.000 89.270 ? 147 SER A CA  1 
ATOM 1128 C C   ? SER A 1 147 ?  13.451  -3.385 -15.272 1.000 89.270 ? 147 SER A C   1 
ATOM 1129 C CB  ? SER A 1 147 ?  12.289  -5.543 -15.759 1.000 89.270 ? 147 SER A CB  1 
ATOM 1130 O O   ? SER A 1 147 ?  13.408  -2.453 -16.078 1.000 89.270 ? 147 SER A O   1 
ATOM 1131 O OG  ? SER A 1 147 ?  12.422  -6.852 -16.284 1.000 89.270 ? 147 SER A OG  1 
ATOM 1132 N N   ? CYS A 1 148 ?  13.427  -3.194 -14.002 1.000 89.400 ? 148 CYS A N   1 
ATOM 1133 C CA  ? CYS A 1 148 ?  13.211  -1.882 -13.401 1.000 89.400 ? 148 CYS A CA  1 
ATOM 1134 C C   ? CYS A 1 148 ?  14.504  -1.076 -13.373 1.000 89.400 ? 148 CYS A C   1 
ATOM 1135 C CB  ? CYS A 1 148 ?  12.658  -2.027 -11.984 1.000 89.400 ? 148 CYS A CB  1 
ATOM 1136 O O   ? CYS A 1 148 ?  14.486   0.141 -13.563 1.000 89.400 ? 148 CYS A O   1 
ATOM 1137 S SG  ? CYS A 1 148 ?  10.944  -2.594 -11.925 1.000 89.400 ? 148 CYS A SG  1 
ATOM 1138 N N   ? HIS A 1 149 ?  15.559  -1.680 -13.165 1.000 91.650 ? 149 HIS A N   1 
ATOM 1139 C CA  ? HIS A 1 149 ?  16.841  -0.985 -13.218 1.000 91.650 ? 149 HIS A CA  1 
ATOM 1140 C C   ? HIS A 1 149 ?  17.089  -0.391 -14.600 1.000 91.650 ? 149 HIS A C   1 
ATOM 1141 C CB  ? HIS A 1 149 ?  17.980  -1.934 -12.842 1.000 91.650 ? 149 HIS A CB  1 
ATOM 1142 O O   ? HIS A 1 149 ?  17.631   0.711 -14.719 1.000 91.650 ? 149 HIS A O   1 
ATOM 1143 C CG  ? HIS A 1 149 ?  18.204  -2.048 -11.367 1.000 91.650 ? 149 HIS A CG  1 
ATOM 1144 C CD2 ? HIS A 1 149 ?  18.060  -3.098 -10.525 1.000 91.650 ? 149 HIS A CD2 1 
ATOM 1145 N ND1 ? HIS A 1 149 ?  18.626  -0.988 -10.594 1.000 91.650 ? 149 HIS A ND1 1 
ATOM 1146 C CE1 ? HIS A 1 149 ?  18.734  -1.383  -9.337 1.000 91.650 ? 149 HIS A CE1 1 
ATOM 1147 N NE2 ? HIS A 1 149 ?  18.396  -2.659  -9.268 1.000 91.650 ? 149 HIS A NE2 1 
ATOM 1148 N N   ? GLU A 1 150 ?  16.659  -1.141 -15.613 1.000 91.230 ? 150 GLU A N   1 
ATOM 1149 C CA  ? GLU A 1 150 ?  16.811  -0.664 -16.984 1.000 91.230 ? 150 GLU A CA  1 
ATOM 1150 C C   ? GLU A 1 150 ?  15.859   0.492 -17.275 1.000 91.230 ? 150 GLU A C   1 
ATOM 1151 C CB  ? GLU A 1 150 ?  16.575  -1.804 -17.979 1.000 91.230 ? 150 GLU A CB  1 
ATOM 1152 O O   ? GLU A 1 150 ?  16.221   1.440 -17.975 1.000 91.230 ? 150 GLU A O   1 
ATOM 1153 C CG  ? GLU A 1 150 ?  17.687  -2.842 -18.001 1.000 91.230 ? 150 GLU A CG  1 
ATOM 1154 C CD  ? GLU A 1 150 ?  17.369  -4.044 -18.876 1.000 91.230 ? 150 GLU A CD  1 
ATOM 1155 O OE1 ? GLU A 1 150 ?  18.216  -4.960 -18.979 1.000 91.230 ? 150 GLU A OE1 1 
ATOM 1156 O OE2 ? GLU A 1 150 ?  16.265  -4.069 -19.464 1.000 91.230 ? 150 GLU A OE2 1 
ATOM 1157 N N   ? SER A 1 151 ?  14.700   0.445 -16.638 1.000 88.300 ? 151 SER A N   1 
ATOM 1158 C CA  ? SER A 1 151 ?  13.653   1.433 -16.880 1.000 88.300 ? 151 SER A CA  1 
ATOM 1159 C C   ? SER A 1 151 ?  13.868   2.684 -16.034 1.000 88.300 ? 151 SER A C   1 
ATOM 1160 C CB  ? SER A 1 151 ?  12.276   0.839 -16.585 1.000 88.300 ? 151 SER A CB  1 
ATOM 1161 O O   ? SER A 1 151 ?  13.538   3.793 -16.461 1.000 88.300 ? 151 SER A O   1 
ATOM 1162 O OG  ? SER A 1 151 ?  11.966  -0.195 -17.504 1.000 88.300 ? 151 SER A OG  1 
ATOM 1163 N N   ? TYR A 1 152 ?  14.431   2.545 -14.852 1.000 90.950 ? 152 TYR A N   1 
ATOM 1164 C CA  ? TYR A 1 152 ?  14.631   3.634 -13.902 1.000 90.950 ? 152 TYR A CA  1 
ATOM 1165 C C   ? TYR A 1 152 ?  16.056   3.630 -13.360 1.000 90.950 ? 152 TYR A C   1 
ATOM 1166 C CB  ? TYR A 1 152 ?  13.632   3.529 -12.746 1.000 90.950 ? 152 TYR A CB  1 
ATOM 1167 O O   ? TYR A 1 152 ?  16.275   3.367 -12.175 1.000 90.950 ? 152 TYR A O   1 
ATOM 1168 C CG  ? TYR A 1 152 ?  12.196   3.411 -13.193 1.000 90.950 ? 152 TYR A CG  1 
ATOM 1169 C CD1 ? TYR A 1 152 ?  11.546   4.480 -13.805 1.000 90.950 ? 152 TYR A CD1 1 
ATOM 1170 C CD2 ? TYR A 1 152 ?  11.485   2.230 -13.005 1.000 90.950 ? 152 TYR A CD2 1 
ATOM 1171 C CE1 ? TYR A 1 152 ?  10.222   4.377 -14.217 1.000 90.950 ? 152 TYR A CE1 1 
ATOM 1172 C CE2 ? TYR A 1 152 ?  10.160   2.115 -13.413 1.000 90.950 ? 152 TYR A CE2 1 
ATOM 1173 O OH  ? TYR A 1 152 ?   8.227   3.083 -14.424 1.000 90.950 ? 152 TYR A OH  1 
ATOM 1174 C CZ  ? TYR A 1 152 ?   9.538   3.192 -14.018 1.000 90.950 ? 152 TYR A CZ  1 
ATOM 1175 N N   ? PRO A 1 153 ?  17.010   4.001 -14.229 1.000 90.190 ? 153 PRO A N   1 
ATOM 1176 C CA  ? PRO A 1 153 ?  18.399   3.945 -13.766 1.000 90.190 ? 153 PRO A CA  1 
ATOM 1177 C C   ? PRO A 1 153 ?  18.676   4.909 -12.615 1.000 90.190 ? 153 PRO A C   1 
ATOM 1178 C CB  ? PRO A 1 153 ?  19.201   4.333 -15.010 1.000 90.190 ? 153 PRO A CB  1 
ATOM 1179 O O   ? PRO A 1 153 ?  18.228   6.058 -12.646 1.000 90.190 ? 153 PRO A O   1 
ATOM 1180 C CG  ? PRO A 1 153 ?  18.226   4.240 -16.138 1.000 90.190 ? 153 PRO A CG  1 
ATOM 1181 C CD  ? PRO A 1 153 ?  16.836   4.330 -15.576 1.000 90.190 ? 153 PRO A CD  1 
ATOM 1182 N N   ? GLN A 1 154 ?  19.237   4.400 -11.474 1.000 86.270 ? 154 GLN A N   1 
ATOM 1183 C CA  ? GLN A 1 154 ?  19.742   5.220 -10.378 1.000 86.270 ? 154 GLN A CA  1 
ATOM 1184 C C   ? GLN A 1 154 ?  18.633   5.551  -9.383 1.000 86.270 ? 154 GLN A C   1 
ATOM 1185 C CB  ? GLN A 1 154 ?  20.369   6.508 -10.914 1.000 86.270 ? 154 GLN A CB  1 
ATOM 1186 O O   ? GLN A 1 154 ?  18.902   6.060  -8.293 1.000 86.270 ? 154 GLN A O   1 
ATOM 1187 C CG  ? GLN A 1 154 ?  21.551   6.275 -11.846 1.000 86.270 ? 154 GLN A CG  1 
ATOM 1188 C CD  ? GLN A 1 154 ?  22.709   5.573 -11.162 1.000 86.270 ? 154 GLN A CD  1 
ATOM 1189 N NE2 ? GLN A 1 154 ?  23.508   4.851 -11.940 1.000 86.270 ? 154 GLN A NE2 1 
ATOM 1190 O OE1 ? GLN A 1 154 ?  22.884   5.679  -9.944 1.000 86.270 ? 154 GLN A OE1 1 
ATOM 1191 N N   ? LEU A 1 155 ?  17.379   5.291  -9.836 1.000 90.490 ? 155 LEU A N   1 
ATOM 1192 C CA  ? LEU A 1 155 ?  16.235   5.616  -8.991 1.000 90.490 ? 155 LEU A CA  1 
ATOM 1193 C C   ? LEU A 1 155 ?  15.688   4.366  -8.312 1.000 90.490 ? 155 LEU A C   1 
ATOM 1194 C CB  ? LEU A 1 155 ?  15.134   6.288  -9.815 1.000 90.490 ? 155 LEU A CB  1 
ATOM 1195 O O   ? LEU A 1 155 ?  15.189   4.434  -7.186 1.000 90.490 ? 155 LEU A O   1 
ATOM 1196 C CG  ? LEU A 1 155 ?  13.964   6.881  -9.028 1.000 90.490 ? 155 LEU A CG  1 
ATOM 1197 C CD1 ? LEU A 1 155 ?  14.449   8.015  -8.131 1.000 90.490 ? 155 LEU A CD1 1 
ATOM 1198 C CD2 ? LEU A 1 155 ?  12.874   7.370  -9.976 1.000 90.490 ? 155 LEU A CD2 1 
ATOM 1199 N N   ? PHE A 1 156 ?  15.866   3.148  -8.926 1.000 94.040 ? 156 PHE A N   1 
ATOM 1200 C CA  ? PHE A 1 156 ?  15.367   1.876  -8.418 1.000 94.040 ? 156 PHE A CA  1 
ATOM 1201 C C   ? PHE A 1 156 ?  16.364   1.252  -7.449 1.000 94.040 ? 156 PHE A C   1 
ATOM 1202 C CB  ? PHE A 1 156 ?  15.081   0.909  -9.572 1.000 94.040 ? 156 PHE A CB  1 
ATOM 1203 O O   ? PHE A 1 156 ?  17.531   1.052  -7.794 1.000 94.040 ? 156 PHE A O   1 
ATOM 1204 C CG  ? PHE A 1 156 ?  14.337  -0.330  -9.155 1.000 94.040 ? 156 PHE A CG  1 
ATOM 1205 C CD1 ? PHE A 1 156 ?  15.012  -1.527  -8.950 1.000 94.040 ? 156 PHE A CD1 1 
ATOM 1206 C CD2 ? PHE A 1 156 ?  12.961  -0.299  -8.968 1.000 94.040 ? 156 PHE A CD2 1 
ATOM 1207 C CE1 ? PHE A 1 156 ?  14.326  -2.677  -8.564 1.000 94.040 ? 156 PHE A CE1 1 
ATOM 1208 C CE2 ? PHE A 1 156 ?  12.268  -1.443  -8.582 1.000 94.040 ? 156 PHE A CE2 1 
ATOM 1209 C CZ  ? PHE A 1 156 ?  12.953  -2.631  -8.382 1.000 94.040 ? 156 PHE A CZ  1 
ATOM 1210 N N   ? THR A 1 157 ?  15.945   0.966  -6.186 1.000 95.470 ? 157 THR A N   1 
ATOM 1211 C CA  ? THR A 1 157 ?  16.802   0.388  -5.158 1.000 95.470 ? 157 THR A CA  1 
ATOM 1212 C C   ? THR A 1 157 ?  16.307  -0.999  -4.757 1.000 95.470 ? 157 THR A C   1 
ATOM 1213 C CB  ? THR A 1 157 ?  16.869   1.292  -3.913 1.000 95.470 ? 157 THR A CB  1 
ATOM 1214 O O   ? THR A 1 157 ?  15.270  -1.457  -5.239 1.000 95.470 ? 157 THR A O   1 
ATOM 1215 C CG2 ? THR A 1 157 ?  17.124   2.745  -4.301 1.000 95.470 ? 157 THR A CG2 1 
ATOM 1216 O OG1 ? THR A 1 157 ?  15.627   1.209  -3.203 1.000 95.470 ? 157 THR A OG1 1 
ATOM 1217 N N   ? SER A 1 158 ?  17.099  -1.644  -3.799 1.000 95.690 ? 158 SER A N   1 
ATOM 1218 C CA  ? SER A 1 158 ?  16.768  -2.975  -3.299 1.000 95.690 ? 158 SER A CA  1 
ATOM 1219 C C   ? SER A 1 158 ?  15.555  -2.932  -2.376 1.000 95.690 ? 158 SER A C   1 
ATOM 1220 C CB  ? SER A 1 158 ?  17.960  -3.582  -2.559 1.000 95.690 ? 158 SER A CB  1 
ATOM 1221 O O   ? SER A 1 158 ?  15.019  -3.976  -1.999 1.000 95.690 ? 158 SER A O   1 
ATOM 1222 O OG  ? SER A 1 158 ?  18.321  -2.784  -1.445 1.000 95.690 ? 158 SER A OG  1 
ATOM 1223 N N   ? ASN A 1 159 ?  15.066  -1.767  -2.017 1.000 97.170 ? 159 ASN A N   1 
ATOM 1224 C CA  ? ASN A 1 159 ?  13.900  -1.601  -1.155 1.000 97.170 ? 159 ASN A CA  1 
ATOM 1225 C C   ? ASN A 1 159 ?  12.611  -1.509  -1.966 1.000 97.170 ? 159 ASN A C   1 
ATOM 1226 C CB  ? ASN A 1 159 ?  14.060  -0.363  -0.269 1.000 97.170 ? 159 ASN A CB  1 
ATOM 1227 O O   ? ASN A 1 159 ?  11.541  -1.251  -1.412 1.000 97.170 ? 159 ASN A O   1 
ATOM 1228 C CG  ? ASN A 1 159 ?  15.139  -0.532   0.782 1.000 97.170 ? 159 ASN A CG  1 
ATOM 1229 N ND2 ? ASN A 1 159 ?  15.916   0.521   1.008 1.000 97.170 ? 159 ASN A ND2 1 
ATOM 1230 O OD1 ? ASN A 1 159 ?  15.275  -1.600   1.384 1.000 97.170 ? 159 ASN A OD1 1 
ATOM 1231 N N   ? MET A 1 160 ?  12.700  -1.736  -3.258 1.000 97.200 ? 160 MET A N   1 
ATOM 1232 C CA  ? MET A 1 160 ?  11.556  -1.581  -4.152 1.000 97.200 ? 160 MET A CA  1 
ATOM 1233 C C   ? MET A 1 160 ?  11.316  -2.856  -4.953 1.000 97.200 ? 160 MET A C   1 
ATOM 1234 C CB  ? MET A 1 160 ?  11.770  -0.400  -5.101 1.000 97.200 ? 160 MET A CB  1 
ATOM 1235 O O   ? MET A 1 160 ?  12.238  -3.646  -5.164 1.000 97.200 ? 160 MET A O   1 
ATOM 1236 C CG  ? MET A 1 160 ?  11.918   0.936  -4.392 1.000 97.200 ? 160 MET A CG  1 
ATOM 1237 S SD  ? MET A 1 160 ?  12.415   2.285  -5.532 1.000 97.200 ? 160 MET A SD  1 
ATOM 1238 C CE  ? MET A 1 160 ?  12.657   3.635  -4.344 1.000 97.200 ? 160 MET A CE  1 
ATOM 1239 N N   ? ILE A 1 161 ?  10.013  -3.057  -5.337 1.000 95.250 ? 161 ILE A N   1 
ATOM 1240 C CA  ? ILE A 1 161 ?   9.621  -4.137  -6.237 1.000 95.250 ? 161 ILE A CA  1 
ATOM 1241 C C   ? ILE A 1 161 ?   8.864  -3.563  -7.433 1.000 95.250 ? 161 ILE A C   1 
ATOM 1242 C CB  ? ILE A 1 161 ?   8.755  -5.191  -5.510 1.000 95.250 ? 161 ILE A CB  1 
ATOM 1243 O O   ? ILE A 1 161 ?   8.135  -2.577  -7.299 1.000 95.250 ? 161 ILE A O   1 
ATOM 1244 C CG1 ? ILE A 1 161 ?   7.924  -5.989  -6.522 1.000 95.250 ? 161 ILE A CG1 1 
ATOM 1245 C CG2 ? ILE A 1 161 ?   7.855  -4.524  -4.466 1.000 95.250 ? 161 ILE A CG2 1 
ATOM 1246 C CD1 ? ILE A 1 161 ?   7.210  -7.193  -5.924 1.000 95.250 ? 161 ILE A CD1 1 
ATOM 1247 N N   ? CYS A 1 162 ?   9.103  -4.242  -8.590 1.000 92.880 ? 162 CYS A N   1 
ATOM 1248 C CA  ? CYS A 1 162 ?   8.439  -3.855  -9.830 1.000 92.880 ? 162 CYS A CA  1 
ATOM 1249 C C   ? CYS A 1 162 ?   7.346  -4.852 -10.197 1.000 92.880 ? 162 CYS A C   1 
ATOM 1250 C CB  ? CYS A 1 162 ?   9.451  -3.750 -10.971 1.000 92.880 ? 162 CYS A CB  1 
ATOM 1251 O O   ? CYS A 1 162 ?   7.544  -6.064 -10.091 1.000 92.880 ? 162 CYS A O   1 
ATOM 1252 S SG  ? CYS A 1 162 ?  10.512  -2.292 -10.870 1.000 92.880 ? 162 CYS A SG  1 
ATOM 1253 N N   ? ALA A 1 163 ?   6.319  -4.300 -10.601 1.000 92.650 ? 163 ALA A N   1 
ATOM 1254 C CA  ? ALA A 1 163 ?   5.219  -5.165 -11.018 1.000 92.650 ? 163 ALA A CA  1 
ATOM 1255 C C   ? ALA A 1 163 ?   4.508  -4.597 -12.242 1.000 92.650 ? 163 ALA A C   1 
ATOM 1256 C CB  ? ALA A 1 163 ?   4.229  -5.357  -9.872 1.000 92.650 ? 163 ALA A CB  1 
ATOM 1257 O O   ? ALA A 1 163 ?   4.433  -3.378 -12.414 1.000 92.650 ? 163 ALA A O   1 
ATOM 1258 N N   ? GLY A 1 164 ?   4.201  -5.400 -13.025 1.000 88.540 ? 164 GLY A N   1 
ATOM 1259 C CA  ? GLY A 1 164 ?   3.483  -5.122 -14.259 1.000 88.540 ? 164 GLY A CA  1 
ATOM 1260 C C   ? GLY A 1 164 ?   3.117  -6.375 -15.032 1.000 88.540 ? 164 GLY A C   1 
ATOM 1261 O O   ? GLY A 1 164 ?   3.381  -7.490 -14.578 1.000 88.540 ? 164 GLY A O   1 
ATOM 1262 N N   ? MET A 1 165 ?   2.408  -6.224 -16.044 1.000 83.300 ? 165 MET A N   1 
ATOM 1263 C CA  ? MET A 1 165 ?   2.082  -7.347 -16.919 1.000 83.300 ? 165 MET A CA  1 
ATOM 1264 C C   ? MET A 1 165 ?   2.736  -7.179 -18.286 1.000 83.300 ? 165 MET A C   1 
ATOM 1265 C CB  ? MET A 1 165 ?   0.567  -7.486 -17.076 1.000 83.300 ? 165 MET A CB  1 
ATOM 1266 O O   ? MET A 1 165 ?   2.408  -6.250 -19.026 1.000 83.300 ? 165 MET A O   1 
ATOM 1267 C CG  ? MET A 1 165 ?   0.129  -8.832 -17.628 1.000 83.300 ? 165 MET A CG  1 
ATOM 1268 S SD  ? MET A 1 165 ?  -1.618  -9.223 -17.223 1.000 83.300 ? 165 MET A SD  1 
ATOM 1269 C CE  ? MET A 1 165 ?  -1.395 -10.082 -15.640 1.000 83.300 ? 165 MET A CE  1 
ATOM 1270 N N   ? PRO A 1 166 ?   3.812  -8.032 -18.509 1.000 72.790 ? 166 PRO A N   1 
ATOM 1271 C CA  ? PRO A 1 166 ?   4.473  -7.922 -19.811 1.000 72.790 ? 166 PRO A CA  1 
ATOM 1272 C C   ? PRO A 1 166 ?   3.491  -7.982 -20.979 1.000 72.790 ? 166 PRO A C   1 
ATOM 1273 C CB  ? PRO A 1 166 ?   5.419  -9.125 -19.830 1.000 72.790 ? 166 PRO A CB  1 
ATOM 1274 O O   ? PRO A 1 166 ?   2.613  -8.848 -21.007 1.000 72.790 ? 166 PRO A O   1 
ATOM 1275 C CG  ? PRO A 1 166 ?   5.649  -9.453 -18.390 1.000 72.790 ? 166 PRO A CG  1 
ATOM 1276 C CD  ? PRO A 1 166 ?   4.403  -9.119 -17.620 1.000 72.790 ? 166 PRO A CD  1 
ATOM 1277 N N   ? GLY A 1 167 ?   3.529  -7.005 -21.936 1.000 67.430 ? 167 GLY A N   1 
ATOM 1278 C CA  ? GLY A 1 167 ?   2.717  -7.102 -23.138 1.000 67.430 ? 167 GLY A CA  1 
ATOM 1279 C C   ? GLY A 1 167 ?   1.316  -6.550 -22.958 1.000 67.430 ? 167 GLY A C   1 
ATOM 1280 O O   ? GLY A 1 167 ?   0.518  -6.547 -23.898 1.000 67.430 ? 167 GLY A O   1 
ATOM 1281 N N   ? ARG A 1 168 ?   0.974  -6.156 -21.620 1.000 67.930 ? 168 ARG A N   1 
ATOM 1282 C CA  ? ARG A 1 168 ?  -0.319  -5.558 -21.306 1.000 67.930 ? 168 ARG A CA  1 
ATOM 1283 C C   ? ARG A 1 168 ?  -0.145  -4.219 -20.597 1.000 67.930 ? 168 ARG A C   1 
ATOM 1284 C CB  ? ARG A 1 168 ?  -1.153  -6.504 -20.440 1.000 67.930 ? 168 ARG A CB  1 
ATOM 1285 O O   ? ARG A 1 168 ?   0.870  -3.987 -19.937 1.000 67.930 ? 168 ARG A O   1 
ATOM 1286 C CG  ? ARG A 1 168 ?  -1.523  -7.807 -21.131 1.000 67.930 ? 168 ARG A CG  1 
ATOM 1287 C CD  ? ARG A 1 168 ?  -2.456  -8.654 -20.277 1.000 67.930 ? 168 ARG A CD  1 
ATOM 1288 N NE  ? ARG A 1 168 ?  -3.825  -8.147 -20.308 1.000 67.930 ? 168 ARG A NE  1 
ATOM 1289 N NH1 ? ARG A 1 168 ?  -4.683  -9.784 -18.922 1.000 67.930 ? 168 ARG A NH1 1 
ATOM 1290 N NH2 ? ARG A 1 168 ?  -6.055  -8.151 -19.762 1.000 67.930 ? 168 ARG A NH2 1 
ATOM 1291 C CZ  ? ARG A 1 168 ?  -4.851  -8.695 -19.664 1.000 67.930 ? 168 ARG A CZ  1 
ATOM 1292 N N   ? ARG A 1 169 ?  -0.918  -3.250 -20.883 1.000 67.660 ? 169 ARG A N   1 
ATOM 1293 C CA  ? ARG A 1 169 ?  -0.898  -1.927 -20.268 1.000 67.660 ? 169 ARG A CA  1 
ATOM 1294 C C   ? ARG A 1 169 ?  -1.661  -1.924 -18.948 1.000 67.660 ? 169 ARG A C   1 
ATOM 1295 C CB  ? ARG A 1 169 ?  -1.490  -0.884 -21.218 1.000 67.660 ? 169 ARG A CB  1 
ATOM 1296 O O   ? ARG A 1 169 ?  -2.694  -1.262 -18.823 1.000 67.660 ? 169 ARG A O   1 
ATOM 1297 C CG  ? ARG A 1 169 ?  -0.682  -0.679 -22.490 1.000 67.660 ? 169 ARG A CG  1 
ATOM 1298 C CD  ? ARG A 1 169 ?  -1.282   0.409 -23.370 1.000 67.660 ? 169 ARG A CD  1 
ATOM 1299 N NE  ? ARG A 1 169 ?  -0.437   0.692 -24.527 1.000 67.660 ? 169 ARG A NE  1 
ATOM 1300 N NH1 ? ARG A 1 169 ?  -1.433   2.719 -25.017 1.000 67.660 ? 169 ARG A NH1 1 
ATOM 1301 N NH2 ? ARG A 1 169 ?   0.291   1.940 -26.312 1.000 67.660 ? 169 ARG A NH2 1 
ATOM 1302 C CZ  ? ARG A 1 169 ?  -0.528   1.783 -25.283 1.000 67.660 ? 169 ARG A CZ  1 
ATOM 1303 N N   ? ILE A 1 170 ?  -1.237  -2.861 -18.018 1.000 65.140 ? 170 ILE A N   1 
ATOM 1304 C CA  ? ILE A 1 170 ?  -1.864  -2.930 -16.703 1.000 65.140 ? 170 ILE A CA  1 
ATOM 1305 C C   ? ILE A 1 170 ?  -0.941  -2.308 -15.658 1.000 65.140 ? 170 ILE A C   1 
ATOM 1306 C CB  ? ILE A 1 170 ?  -2.207  -4.386 -16.316 1.000 65.140 ? 170 ILE A CB  1 
ATOM 1307 O O   ? ILE A 1 170 ?   0.239  -2.657 -15.577 1.000 65.140 ? 170 ILE A O   1 
ATOM 1308 C CG1 ? ILE A 1 170 ?  -3.230  -4.972 -17.297 1.000 65.140 ? 170 ILE A CG1 1 
ATOM 1309 C CG2 ? ILE A 1 170 ?  -2.727  -4.455 -14.877 1.000 65.140 ? 170 ILE A CG2 1 
ATOM 1310 C CD1 ? ILE A 1 170 ?  -3.482  -6.462 -17.111 1.000 65.140 ? 170 ILE A CD1 1 
ATOM 1311 N N   ? ASP A 1 171 ?  -1.410  -1.323 -14.808 1.000 70.980 ? 171 ASP A N   1 
ATOM 1312 C CA  ? ASP A 1 171 ?  -0.576  -0.603 -13.851 1.000 70.980 ? 171 ASP A CA  1 
ATOM 1313 C C   ? ASP A 1 171 ?  -1.427   0.057 -12.768 1.000 70.980 ? 171 ASP A C   1 
ATOM 1314 C CB  ? ASP A 1 171 ?   0.274   0.450 -14.566 1.000 70.980 ? 171 ASP A CB  1 
ATOM 1315 O O   ? ASP A 1 171 ?  -2.638   0.215 -12.933 1.000 70.980 ? 171 ASP A O   1 
ATOM 1316 C CG  ? ASP A 1 171 ?   1.520   0.834 -13.787 1.000 70.980 ? 171 ASP A CG  1 
ATOM 1317 O OD1 ? ASP A 1 171 ?   1.729   0.310 -12.672 1.000 70.980 ? 171 ASP A OD1 1 
ATOM 1318 O OD2 ? ASP A 1 171 ?   2.298   1.672 -14.292 1.000 70.980 ? 171 ASP A OD2 1 
ATOM 1319 N N   ? SER A 1 172 ?  -0.829   0.301 -11.514 1.000 70.000 ? 172 SER A N   1 
ATOM 1320 C CA  ? SER A 1 172 ?  -1.424   1.225 -10.554 1.000 70.000 ? 172 SER A CA  1 
ATOM 1321 C C   ? SER A 1 172 ?  -1.166   2.675 -10.950 1.000 70.000 ? 172 SER A C   1 
ATOM 1322 C CB  ? SER A 1 172 ?  -0.877   0.966  -9.150 1.000 70.000 ? 172 SER A CB  1 
ATOM 1323 O O   ? SER A 1 172 ?  -0.159   2.979 -11.592 1.000 70.000 ? 172 SER A O   1 
ATOM 1324 O OG  ? SER A 1 172 ?   0.534   1.099  -9.128 1.000 70.000 ? 172 SER A OG  1 
ATOM 1325 N N   ? CYS A 1 173 ?  -2.134   3.466 -10.745 1.000 74.730 ? 173 CYS A N   1 
ATOM 1326 C CA  ? CYS A 1 173 ?  -2.035   4.860 -11.164 1.000 74.730 ? 173 CYS A CA  1 
ATOM 1327 C C   ? CYS A 1 173 ?  -2.363   5.800 -10.011 1.000 74.730 ? 173 CYS A C   1 
ATOM 1328 C CB  ? CYS A 1 173 ?  -2.972   5.134 -12.340 1.000 74.730 ? 173 CYS A CB  1 
ATOM 1329 O O   ? CYS A 1 173 ?  -2.519   5.360  -8.871 1.000 74.730 ? 173 CYS A O   1 
ATOM 1330 S SG  ? CYS A 1 173 ?  -2.465   6.533 -13.364 1.000 74.730 ? 173 CYS A SG  1 
ATOM 1331 N N   ? GLN A 1 174 ?  -2.432   7.137 -10.306 1.000 68.470 ? 174 GLN A N   1 
ATOM 1332 C CA  ? GLN A 1 174 ?  -2.636   8.165  -9.291 1.000 68.470 ? 174 GLN A CA  1 
ATOM 1333 C C   ? GLN A 1 174 ?  -3.852   7.850  -8.426 1.000 68.470 ? 174 GLN A C   1 
ATOM 1334 C CB  ? GLN A 1 174 ?  -2.797   9.539  -9.943 1.000 68.470 ? 174 GLN A CB  1 
ATOM 1335 O O   ? GLN A 1 174 ?  -4.904   7.464  -8.941 1.000 68.470 ? 174 GLN A O   1 
ATOM 1336 C CG  ? GLN A 1 174 ?  -1.518  10.077 -10.569 1.000 68.470 ? 174 GLN A CG  1 
ATOM 1337 C CD  ? GLN A 1 174 ?  -1.255   9.505 -11.950 1.000 68.470 ? 174 GLN A CD  1 
ATOM 1338 N NE2 ? GLN A 1 174 ?  -0.027   9.661 -12.432 1.000 68.470 ? 174 GLN A NE2 1 
ATOM 1339 O OE1 ? GLN A 1 174 ?  -2.148   8.926 -12.577 1.000 68.470 ? 174 GLN A OE1 1 
ATOM 1340 N N   ? GLY A 1 175 ?  -3.597   8.029  -7.075 1.000 67.800 ? 175 GLY A N   1 
ATOM 1341 C CA  ? GLY A 1 175 ?  -4.727   7.820  -6.184 1.000 67.800 ? 175 GLY A CA  1 
ATOM 1342 C C   ? GLY A 1 175 ?  -4.724   6.453  -5.526 1.000 67.800 ? 175 GLY A C   1 
ATOM 1343 O O   ? GLY A 1 175 ?  -5.419   6.236  -4.531 1.000 67.800 ? 175 GLY A O   1 
ATOM 1344 N N   ? ASP A 1 176 ?  -3.836   5.538  -5.950 1.000 85.030 ? 176 ASP A N   1 
ATOM 1345 C CA  ? ASP A 1 176 ?  -3.700   4.218  -5.342 1.000 85.030 ? 176 ASP A CA  1 
ATOM 1346 C C   ? ASP A 1 176 ?  -2.506   4.171  -4.392 1.000 85.030 ? 176 ASP A C   1 
ATOM 1347 C CB  ? ASP A 1 176 ?  -3.556   3.143  -6.422 1.000 85.030 ? 176 ASP A CB  1 
ATOM 1348 O O   ? ASP A 1 176 ?  -2.134   3.101  -3.907 1.000 85.030 ? 176 ASP A O   1 
ATOM 1349 C CG  ? ASP A 1 176 ?  -4.854   2.864  -7.158 1.000 85.030 ? 176 ASP A CG  1 
ATOM 1350 O OD1 ? ASP A 1 176 ?  -5.934   2.916  -6.532 1.000 85.030 ? 176 ASP A OD1 1 
ATOM 1351 O OD2 ? ASP A 1 176 ?  -4.796   2.586  -8.376 1.000 85.030 ? 176 ASP A OD2 1 
ATOM 1352 N N   ? SER A 1 177 ?  -1.850   5.378  -4.309 1.000 91.560 ? 177 SER A N   1 
ATOM 1353 C CA  ? SER A 1 177 ?  -0.732   5.431  -3.373 1.000 91.560 ? 177 SER A CA  1 
ATOM 1354 C C   ? SER A 1 177 ?  -1.113   4.831  -2.023 1.000 91.560 ? 177 SER A C   1 
ATOM 1355 C CB  ? SER A 1 177 ?  -0.259   6.872  -3.185 1.000 91.560 ? 177 SER A CB  1 
ATOM 1356 O O   ? SER A 1 177 ?  -2.195   5.104  -1.500 1.000 91.560 ? 177 SER A O   1 
ATOM 1357 O OG  ? SER A 1 177 ?   0.323   7.371  -4.377 1.000 91.560 ? 177 SER A OG  1 
ATOM 1358 N N   ? GLY A 1 178 ?  -0.168   3.912  -1.655 1.000 94.110 ? 178 GLY A N   1 
ATOM 1359 C CA  ? GLY A 1 178 ?  -0.411   3.366  -0.330 1.000 94.110 ? 178 GLY A CA  1 
ATOM 1360 C C   ? GLY A 1 178 ?  -1.250   2.102  -0.350 1.000 94.110 ? 178 GLY A C   1 
ATOM 1361 O O   ? GLY A 1 178 ?  -1.300   1.368   0.639 1.000 94.110 ? 178 GLY A O   1 
ATOM 1362 N N   ? GLY A 1 179 ?  -1.887   1.840  -1.416 1.000 94.430 ? 179 GLY A N   1 
ATOM 1363 C CA  ? GLY A 1 179 ?  -2.697   0.647  -1.596 1.000 94.430 ? 179 GLY A CA  1 
ATOM 1364 C C   ? GLY A 1 179 ?  -1.878  -0.629  -1.642 1.000 94.430 ? 179 GLY A C   1 
ATOM 1365 O O   ? GLY A 1 179 ?  -0.688  -0.598  -1.963 1.000 94.430 ? 179 GLY A O   1 
ATOM 1366 N N   ? PRO A 1 180 ?  -2.564  -1.795  -1.478 1.000 96.660 ? 180 PRO A N   1 
ATOM 1367 C CA  ? PRO A 1 180 ?  -1.858  -3.064  -1.285 1.000 96.660 ? 180 PRO A CA  1 
ATOM 1368 C C   ? PRO A 1 180 ?  -1.609  -3.806  -2.597 1.000 96.660 ? 180 PRO A C   1 
ATOM 1369 C CB  ? PRO A 1 180 ?  -2.802  -3.859  -0.379 1.000 96.660 ? 180 PRO A CB  1 
ATOM 1370 O O   ? PRO A 1 180 ?  -2.472  -3.817  -3.478 1.000 96.660 ? 180 PRO A O   1 
ATOM 1371 C CG  ? PRO A 1 180 ?  -4.172  -3.389  -0.749 1.000 96.660 ? 180 PRO A CG  1 
ATOM 1372 C CD  ? PRO A 1 180 ?  -4.104  -1.922  -1.064 1.000 96.660 ? 180 PRO A CD  1 
ATOM 1373 N N   ? LEU A 1 181 ?  -0.424  -4.386  -2.781 1.000 96.920 ? 181 LEU A N   1 
ATOM 1374 C CA  ? LEU A 1 181 ?  -0.070  -5.464  -3.698 1.000 96.920 ? 181 LEU A CA  1 
ATOM 1375 C C   ? LEU A 1 181 ?   0.014  -6.797  -2.963 1.000 96.920 ? 181 LEU A C   1 
ATOM 1376 C CB  ? LEU A 1 181 ?   1.263  -5.164  -4.388 1.000 96.920 ? 181 LEU A CB  1 
ATOM 1377 O O   ? LEU A 1 181 ?   0.899  -6.996  -2.128 1.000 96.920 ? 181 LEU A O   1 
ATOM 1378 C CG  ? LEU A 1 181 ?   1.714  -6.162  -5.456 1.000 96.920 ? 181 LEU A CG  1 
ATOM 1379 C CD1 ? LEU A 1 181 ?   0.906  -5.970  -6.736 1.000 96.920 ? 181 LEU A CD1 1 
ATOM 1380 C CD2 ? LEU A 1 181 ?   3.206  -6.013  -5.732 1.000 96.920 ? 181 LEU A CD2 1 
ATOM 1381 N N   ? THR A 1 182 ?  -0.950  -7.747  -3.326 1.000 97.500 ? 182 THR A N   1 
ATOM 1382 C CA  ? THR A 1 182 ?  -1.029  -9.017  -2.613 1.000 97.500 ? 182 THR A CA  1 
ATOM 1383 C C   ? THR A 1 182 ?  -0.805 -10.187  -3.566 1.000 97.500 ? 182 THR A C   1 
ATOM 1384 C CB  ? THR A 1 182 ?  -2.389  -9.178  -1.909 1.000 97.500 ? 182 THR A CB  1 
ATOM 1385 O O   ? THR A 1 182 ?  -1.288 -10.173  -4.700 1.000 97.500 ? 182 THR A O   1 
ATOM 1386 C CG2 ? THR A 1 182 ?  -2.616  -8.066  -0.890 1.000 97.500 ? 182 THR A CG2 1 
ATOM 1387 O OG1 ? THR A 1 182 ?  -3.435  -9.136  -2.887 1.000 97.500 ? 182 THR A OG1 1 
ATOM 1388 N N   ? CYS A 1 183 ?  -0.012 -11.157  -3.146 1.000 96.770 ? 183 CYS A N   1 
ATOM 1389 C CA  ? CYS A 1 183 ?   0.179 -12.454  -3.787 1.000 96.770 ? 183 CYS A CA  1 
ATOM 1390 C C   ? CYS A 1 183 ?  -0.356 -13.580  -2.910 1.000 96.770 ? 183 CYS A C   1 
ATOM 1391 C CB  ? CYS A 1 183 ?   1.658 -12.689  -4.090 1.000 96.770 ? 183 CYS A CB  1 
ATOM 1392 O O   ? CYS A 1 183 ?   0.130 -13.789  -1.797 1.000 96.770 ? 183 CYS A O   1 
ATOM 1393 S SG  ? CYS A 1 183 ?   2.433 -11.349  -5.021 1.000 96.770 ? 183 CYS A SG  1 
ATOM 1394 N N   ? ASP A 1 184 ?  -1.431 -14.310  -3.464 1.000 94.200 ? 184 ASP A N   1 
ATOM 1395 C CA  ? ASP A 1 184 ?  -2.081 -15.349  -2.671 1.000 94.200 ? 184 ASP A CA  1 
ATOM 1396 C C   ? ASP A 1 184 ?  -2.525 -14.807  -1.314 1.000 94.200 ? 184 ASP A C   1 
ATOM 1397 C CB  ? ASP A 1 184 ?  -1.144 -16.544  -2.479 1.000 94.200 ? 184 ASP A CB  1 
ATOM 1398 O O   ? ASP A 1 184 ?  -2.299 -15.442  -0.282 1.000 94.200 ? 184 ASP A O   1 
ATOM 1399 C CG  ? ASP A 1 184 ?  -0.876 -17.301  -3.768 1.000 94.200 ? 184 ASP A CG  1 
ATOM 1400 O OD1 ? ASP A 1 184 ?  -1.764 -17.341  -4.647 1.000 94.200 ? 184 ASP A OD1 1 
ATOM 1401 O OD2 ? ASP A 1 184 ?   0.231 -17.865  -3.904 1.000 94.200 ? 184 ASP A OD2 1 
ATOM 1402 N N   ? ASP A 1 185 ?  -2.985 -13.505  -1.272 1.000 93.000 ? 185 ASP A N   1 
ATOM 1403 C CA  ? ASP A 1 185 ?  -3.566 -12.835  -0.113 1.000 93.000 ? 185 ASP A CA  1 
ATOM 1404 C C   ? ASP A 1 185 ?  -2.492 -12.484   0.914 1.000 93.000 ? 185 ASP A C   1 
ATOM 1405 C CB  ? ASP A 1 185 ?  -4.643 -13.712   0.530 1.000 93.000 ? 185 ASP A CB  1 
ATOM 1406 O O   ? ASP A 1 185 ?  -2.779 -12.378   2.108 1.000 93.000 ? 185 ASP A O   1 
ATOM 1407 C CG  ? ASP A 1 185 ?  -5.897 -13.828  -0.317 1.000 93.000 ? 185 ASP A CG  1 
ATOM 1408 O OD1 ? ASP A 1 185 ?  -6.241 -12.863  -1.034 1.000 93.000 ? 185 ASP A OD1 1 
ATOM 1409 O OD2 ? ASP A 1 185 ?  -6.550 -14.892  -0.266 1.000 93.000 ? 185 ASP A OD2 1 
ATOM 1410 N N   ? VAL A 1 186 ?  -1.260 -12.453   0.522 1.000 97.700 ? 186 VAL A N   1 
ATOM 1411 C CA  ? VAL A 1 186 ?  -0.136 -12.003   1.337 1.000 97.700 ? 186 VAL A CA  1 
ATOM 1412 C C   ? VAL A 1 186 ?   0.361 -10.650   0.831 1.000 97.700 ? 186 VAL A C   1 
ATOM 1413 C CB  ? VAL A 1 186 ?   1.017 -13.030   1.332 1.000 97.700 ? 186 VAL A CB  1 
ATOM 1414 O O   ? VAL A 1 186 ?   0.545 -10.461  -0.373 1.000 97.700 ? 186 VAL A O   1 
ATOM 1415 C CG1 ? VAL A 1 186 ?   2.218 -12.498   2.111 1.000 97.700 ? 186 VAL A CG1 1 
ATOM 1416 C CG2 ? VAL A 1 186 ?   0.547 -14.363   1.912 1.000 97.700 ? 186 VAL A CG2 1 
ATOM 1417 N N   ? LEU A 1 187 ?   0.612  -9.747   1.789 1.000 98.200 ? 187 LEU A N   1 
ATOM 1418 C CA  ? LEU A 1 187 ?   1.076  -8.412   1.428 1.000 98.200 ? 187 LEU A CA  1 
ATOM 1419 C C   ? LEU A 1 187 ?   2.529  -8.448   0.966 1.000 98.200 ? 187 LEU A C   1 
ATOM 1420 C CB  ? LEU A 1 187 ?   0.929  -7.454   2.613 1.000 98.200 ? 187 LEU A CB  1 
ATOM 1421 O O   ? LEU A 1 187 ?   3.422  -8.802   1.740 1.000 98.200 ? 187 LEU A O   1 
ATOM 1422 C CG  ? LEU A 1 187 ?   1.375  -6.010   2.377 1.000 98.200 ? 187 LEU A CG  1 
ATOM 1423 C CD1 ? LEU A 1 187 ?   0.516  -5.360   1.298 1.000 98.200 ? 187 LEU A CD1 1 
ATOM 1424 C CD2 ? LEU A 1 187 ?   1.309  -5.211   3.674 1.000 98.200 ? 187 LEU A CD2 1 
ATOM 1425 N N   ? GLN A 1 188 ?   2.737  -8.024  -0.275 1.000 98.140 ? 188 GLN A N   1 
ATOM 1426 C CA  ? GLN A 1 188 ?   4.090  -8.076  -0.820 1.000 98.140 ? 188 GLN A CA  1 
ATOM 1427 C C   ? GLN A 1 188 ?   4.609  -6.677  -1.138 1.000 98.140 ? 188 GLN A C   1 
ATOM 1428 C CB  ? GLN A 1 188 ?   4.130  -8.950  -2.075 1.000 98.140 ? 188 GLN A CB  1 
ATOM 1429 O O   ? GLN A 1 188 ?   5.820  -6.444  -1.141 1.000 98.140 ? 188 GLN A O   1 
ATOM 1430 C CG  ? GLN A 1 188 ?   3.844 -10.421  -1.809 1.000 98.140 ? 188 GLN A CG  1 
ATOM 1431 C CD  ? GLN A 1 188 ?   4.961 -11.108  -1.046 1.000 98.140 ? 188 GLN A CD  1 
ATOM 1432 N NE2 ? GLN A 1 188 ?   4.664 -12.274  -0.481 1.000 98.140 ? 188 GLN A NE2 1 
ATOM 1433 O OE1 ? GLN A 1 188 ?   6.082 -10.596  -0.966 1.000 98.140 ? 188 GLN A OE1 1 
ATOM 1434 N N   ? GLY A 1 189 ?   3.731  -5.705  -1.358 1.000 97.410 ? 189 GLY A N   1 
ATOM 1435 C CA  ? GLY A 1 189 ?   4.141  -4.363  -1.740 1.000 97.410 ? 189 GLY A CA  1 
ATOM 1436 C C   ? GLY A 1 189 ?   3.100  -3.307  -1.418 1.000 97.410 ? 189 GLY A C   1 
ATOM 1437 O O   ? GLY A 1 189 ?   1.935  -3.629  -1.178 1.000 97.410 ? 189 GLY A O   1 
ATOM 1438 N N   ? ILE A 1 190 ?   3.606  -2.022  -1.433 1.000 97.290 ? 190 ILE A N   1 
ATOM 1439 C CA  ? ILE A 1 190 ?   2.763  -0.838  -1.301 1.000 97.290 ? 190 ILE A CA  1 
ATOM 1440 C C   ? ILE A 1 190 ?   2.954   0.070  -2.513 1.000 97.290 ? 190 ILE A C   1 
ATOM 1441 C CB  ? ILE A 1 190 ?   3.074  -0.066   0.001 1.000 97.290 ? 190 ILE A CB  1 
ATOM 1442 O O   ? ILE A 1 190 ?   4.086   0.350  -2.915 1.000 97.290 ? 190 ILE A O   1 
ATOM 1443 C CG1 ? ILE A 1 190 ?   2.833  -0.961   1.223 1.000 97.290 ? 190 ILE A CG1 1 
ATOM 1444 C CG2 ? ILE A 1 190 ?   2.235   1.212   0.084 1.000 97.290 ? 190 ILE A CG2 1 
ATOM 1445 C CD1 ? ILE A 1 190 ?   3.354  -0.378   2.529 1.000 97.290 ? 190 ILE A CD1 1 
ATOM 1446 N N   ? VAL A 1 191 ?   1.811   0.406  -3.069 1.000 95.790 ? 191 VAL A N   1 
ATOM 1447 C CA  ? VAL A 1 191 ?   1.897   1.290  -4.227 1.000 95.790 ? 191 VAL A CA  1 
ATOM 1448 C C   ? VAL A 1 191 ?   2.680   2.549  -3.860 1.000 95.790 ? 191 VAL A C   1 
ATOM 1449 C CB  ? VAL A 1 191 ?   0.496   1.669  -4.757 1.000 95.790 ? 191 VAL A CB  1 
ATOM 1450 O O   ? VAL A 1 191 ?   2.304   3.273  -2.935 1.000 95.790 ? 191 VAL A O   1 
ATOM 1451 C CG1 ? VAL A 1 191 ?   0.609   2.614  -5.952 1.000 95.790 ? 191 VAL A CG1 1 
ATOM 1452 C CG2 ? VAL A 1 191 ?  -0.288   0.414  -5.136 1.000 95.790 ? 191 VAL A CG2 1 
ATOM 1453 N N   ? SER A 1 192 ?   3.737   2.851  -4.605 1.000 94.060 ? 192 SER A N   1 
ATOM 1454 C CA  ? SER A 1 192 ?   4.633   3.947  -4.250 1.000 94.060 ? 192 SER A CA  1 
ATOM 1455 C C   ? SER A 1 192 ?   4.724   4.974  -5.373 1.000 94.060 ? 192 SER A C   1 
ATOM 1456 C CB  ? SER A 1 192 ?   6.029   3.413  -3.922 1.000 94.060 ? 192 SER A CB  1 
ATOM 1457 O O   ? SER A 1 192 ?   4.237   6.098  -5.235 1.000 94.060 ? 192 SER A O   1 
ATOM 1458 O OG  ? SER A 1 192 ?   6.838   4.432  -3.360 1.000 94.060 ? 192 SER A OG  1 
ATOM 1459 N N   ? TRP A 1 193 ?   5.320   4.598  -6.514 1.000 91.860 ? 193 TRP A N   1 
ATOM 1460 C CA  ? TRP A 1 193 ?   5.494   5.581  -7.578 1.000 91.860 ? 193 TRP A CA  1 
ATOM 1461 C C   ? TRP A 1 193 ?   5.610   4.898  -8.937 1.000 91.860 ? 193 TRP A C   1 
ATOM 1462 C CB  ? TRP A 1 193 ?   6.732   6.443  -7.318 1.000 91.860 ? 193 TRP A CB  1 
ATOM 1463 O O   ? TRP A 1 193 ?   5.722   3.672  -9.015 1.000 91.860 ? 193 TRP A O   1 
ATOM 1464 C CG  ? TRP A 1 193 ?   8.012   5.666  -7.252 1.000 91.860 ? 193 TRP A CG  1 
ATOM 1465 C CD1 ? TRP A 1 193 ?   8.533   5.027  -6.161 1.000 91.860 ? 193 TRP A CD1 1 
ATOM 1466 C CD2 ? TRP A 1 193 ?   8.937   5.450  -8.322 1.000 91.860 ? 193 TRP A CD2 1 
ATOM 1467 C CE2 ? TRP A 1 193 ?   9.996   4.669  -7.809 1.000 91.860 ? 193 TRP A CE2 1 
ATOM 1468 C CE3 ? TRP A 1 193 ?   8.971   5.840  -9.668 1.000 91.860 ? 193 TRP A CE3 1 
ATOM 1469 N NE1 ? TRP A 1 193 ?   9.726   4.425  -6.489 1.000 91.860 ? 193 TRP A NE1 1 
ATOM 1470 C CH2 ? TRP A 1 193 ?  11.089   4.667  -9.908 1.000 91.860 ? 193 TRP A CH2 1 
ATOM 1471 C CZ2 ? TRP A 1 193 ?  11.080   4.272  -8.596 1.000 91.860 ? 193 TRP A CZ2 1 
ATOM 1472 C CZ3 ? TRP A 1 193 ?  10.051   5.443 -10.449 1.000 91.860 ? 193 TRP A CZ3 1 
ATOM 1473 N N   ? GLY A 1 194 ?   5.522   5.531  -9.973 1.000 85.330 ? 194 GLY A N   1 
ATOM 1474 C CA  ? GLY A 1 194 ?   5.654   5.118 -11.361 1.000 85.330 ? 194 GLY A CA  1 
ATOM 1475 C C   ? GLY A 1 194 ?   5.586   6.277 -12.337 1.000 85.330 ? 194 GLY A C   1 
ATOM 1476 O O   ? GLY A 1 194 ?   5.605   7.440 -11.930 1.000 85.330 ? 194 GLY A O   1 
ATOM 1477 N N   ? PRO A 1 195 ?   5.721   5.925 -13.586 1.000 80.100 ? 195 PRO A N   1 
ATOM 1478 C CA  ? PRO A 1 195 ?   5.700   7.023 -14.554 1.000 80.100 ? 195 PRO A CA  1 
ATOM 1479 C C   ? PRO A 1 195 ?   4.427   7.862 -14.466 1.000 80.100 ? 195 PRO A C   1 
ATOM 1480 C CB  ? PRO A 1 195 ?   5.789   6.306 -15.903 1.000 80.100 ? 195 PRO A CB  1 
ATOM 1481 O O   ? PRO A 1 195 ?   3.411   7.397 -13.943 1.000 80.100 ? 195 PRO A O   1 
ATOM 1482 C CG  ? PRO A 1 195 ?   5.159   4.971 -15.668 1.000 80.100 ? 195 PRO A CG  1 
ATOM 1483 C CD  ? PRO A 1 195 ?   5.448   4.549 -14.256 1.000 80.100 ? 195 PRO A CD  1 
ATOM 1484 N N   ? MET A 1 196 ?   4.537   9.139 -14.957 1.000 71.950 ? 196 MET A N   1 
ATOM 1485 C CA  ? MET A 1 196 ?   3.405  10.062 -14.954 1.000 71.950 ? 196 MET A CA  1 
ATOM 1486 C C   ? MET A 1 196 ?   2.227   9.481 -15.729 1.000 71.950 ? 196 MET A C   1 
ATOM 1487 C CB  ? MET A 1 196 ?   3.809  11.411 -15.551 1.000 71.950 ? 196 MET A CB  1 
ATOM 1488 O O   ? MET A 1 196 ?   1.075   9.629 -15.319 1.000 71.950 ? 196 MET A O   1 
ATOM 1489 C CG  ? MET A 1 196 ?   2.751  12.491 -15.396 1.000 71.950 ? 196 MET A CG  1 
ATOM 1490 S SD  ? MET A 1 196 ?   3.352  14.145 -15.918 1.000 71.950 ? 196 MET A SD  1 
ATOM 1491 C CE  ? MET A 1 196 ?   3.593  13.853 -17.692 1.000 71.950 ? 196 MET A CE  1 
ATOM 1492 N N   ? VAL A 1 197 ?   2.631   8.783 -16.840 1.000 75.460 ? 197 VAL A N   1 
ATOM 1493 C CA  ? VAL A 1 197 ?   1.643   8.039 -17.615 1.000 75.460 ? 197 VAL A CA  1 
ATOM 1494 C C   ? VAL A 1 197 ?   1.697   6.560 -17.238 1.000 75.460 ? 197 VAL A C   1 
ATOM 1495 C CB  ? VAL A 1 197 ?   1.867   8.211 -19.134 1.000 75.460 ? 197 VAL A CB  1 
ATOM 1496 O O   ? VAL A 1 197 ?   2.731   5.909 -17.401 1.000 75.460 ? 197 VAL A O   1 
ATOM 1497 C CG1 ? VAL A 1 197 ?   0.812   7.440 -19.926 1.000 75.460 ? 197 VAL A CG1 1 
ATOM 1498 C CG2 ? VAL A 1 197 ?   1.848   9.691 -19.512 1.000 75.460 ? 197 VAL A CG2 1 
ATOM 1499 N N   ? CYS A 1 198 ?   0.578   6.060 -16.641 1.000 79.610 ? 198 CYS A N   1 
ATOM 1500 C CA  ? CYS A 1 198 ?   0.523   4.683 -16.162 1.000 79.610 ? 198 CYS A CA  1 
ATOM 1501 C C   ? CYS A 1 198 ?   0.351   3.708 -17.321 1.000 79.610 ? 198 CYS A C   1 
ATOM 1502 C CB  ? CYS A 1 198 ?  -0.621   4.508 -15.163 1.000 79.610 ? 198 CYS A CB  1 
ATOM 1503 O O   ? CYS A 1 198 ?  -0.111   4.092 -18.397 1.000 79.610 ? 198 CYS A O   1 
ATOM 1504 S SG  ? CYS A 1 198 ?  -0.500   5.591 -13.722 1.000 79.610 ? 198 CYS A SG  1 
ATOM 1505 N N   ? GLY A 1 199 ?   0.756   2.492 -17.153 1.000 70.900 ? 199 GLY A N   1 
ATOM 1506 C CA  ? GLY A 1 199 ?   0.415   1.443 -18.101 1.000 70.900 ? 199 GLY A CA  1 
ATOM 1507 C C   ? GLY A 1 199 ?   1.324   1.417 -19.315 1.000 70.900 ? 199 GLY A C   1 
ATOM 1508 O O   ? GLY A 1 199 ?   0.917   0.975 -20.392 1.000 70.900 ? 199 GLY A O   1 
ATOM 1509 N N   ? GLN A 1 200 ?   2.522   2.047 -19.099 1.000 77.050 ? 200 GLN A N   1 
ATOM 1510 C CA  ? GLN A 1 200 ?   3.535   2.004 -20.147 1.000 77.050 ? 200 GLN A CA  1 
ATOM 1511 C C   ? GLN A 1 200 ?   4.321   0.697 -20.100 1.000 77.050 ? 200 GLN A C   1 
ATOM 1512 C CB  ? GLN A 1 200 ?   4.488   3.194 -20.022 1.000 77.050 ? 200 GLN A CB  1 
ATOM 1513 O O   ? GLN A 1 200 ?   4.844   0.318 -19.050 1.000 77.050 ? 200 GLN A O   1 
ATOM 1514 C CG  ? GLN A 1 200 ?   3.805   4.547 -20.168 1.000 77.050 ? 200 GLN A CG  1 
ATOM 1515 C CD  ? GLN A 1 200 ?   4.788   5.703 -20.178 1.000 77.050 ? 200 GLN A CD  1 
ATOM 1516 N NE2 ? GLN A 1 200 ?   4.266   6.925 -20.166 1.000 77.050 ? 200 GLN A NE2 1 
ATOM 1517 O OE1 ? GLN A 1 200 ?   6.006   5.499 -20.197 1.000 77.050 ? 200 GLN A OE1 1 
ATOM 1518 N N   ? PRO A 1 201 ?   4.211  -0.080 -21.210 1.000 73.570 ? 201 PRO A N   1 
ATOM 1519 C CA  ? PRO A 1 201 ?   4.808  -1.416 -21.283 1.000 73.570 ? 201 PRO A CA  1 
ATOM 1520 C C   ? PRO A 1 201 ?   6.283  -1.425 -20.885 1.000 73.570 ? 201 PRO A C   1 
ATOM 1521 C CB  ? PRO A 1 201 ?   4.637  -1.799 -22.755 1.000 73.570 ? 201 PRO A CB  1 
ATOM 1522 O O   ? PRO A 1 201 ?   6.761  -2.398 -20.296 1.000 73.570 ? 201 PRO A O   1 
ATOM 1523 C CG  ? PRO A 1 201 ?   3.478  -0.983 -23.230 1.000 73.570 ? 201 PRO A CG  1 
ATOM 1524 C CD  ? PRO A 1 201 ?   3.449   0.301 -22.452 1.000 73.570 ? 201 PRO A CD  1 
ATOM 1525 N N   ? GLN A 1 202 ?   7.032  -0.253 -21.000 1.000 79.210 ? 202 GLN A N   1 
ATOM 1526 C CA  ? GLN A 1 202 ?   8.460  -0.186 -20.711 1.000 79.210 ? 202 GLN A CA  1 
ATOM 1527 C C   ? GLN A 1 202 ?   8.717   0.465 -19.355 1.000 79.210 ? 202 GLN A C   1 
ATOM 1528 C CB  ? GLN A 1 202 ?   9.195   0.584 -21.810 1.000 79.210 ? 202 GLN A CB  1 
ATOM 1529 O O   ? GLN A 1 202 ?   9.867   0.599 -18.932 1.000 79.210 ? 202 GLN A O   1 
ATOM 1530 C CG  ? GLN A 1 202 ?   9.186  -0.116 -23.162 1.000 79.210 ? 202 GLN A CG  1 
ATOM 1531 C CD  ? GLN A 1 202 ?   9.942   0.655 -24.227 1.000 79.210 ? 202 GLN A CD  1 
ATOM 1532 N NE2 ? GLN A 1 202 ?  10.268  -0.017 -25.327 1.000 79.210 ? 202 GLN A NE2 1 
ATOM 1533 O OE1 ? GLN A 1 202 ?  10.231   1.845 -24.064 1.000 79.210 ? 202 GLN A OE1 1 
ATOM 1534 N N   ? HIS A 1 203 ?   7.609   0.821 -18.643 1.000 82.700 ? 203 HIS A N   1 
ATOM 1535 C CA  ? HIS A 1 203 ?   7.741   1.508 -17.363 1.000 82.700 ? 203 HIS A CA  1 
ATOM 1536 C C   ? HIS A 1 203 ?   6.782   0.933 -16.327 1.000 82.700 ? 203 HIS A C   1 
ATOM 1537 C CB  ? HIS A 1 203 ?   7.493   3.008 -17.533 1.000 82.700 ? 203 HIS A CB  1 
ATOM 1538 O O   ? HIS A 1 203 ?   5.659   1.420 -16.176 1.000 82.700 ? 203 HIS A O   1 
ATOM 1539 C CG  ? HIS A 1 203 ?   8.555   3.706 -18.322 1.000 82.700 ? 203 HIS A CG  1 
ATOM 1540 C CD2 ? HIS A 1 203 ?   9.632   4.424 -17.924 1.000 82.700 ? 203 HIS A CD2 1 
ATOM 1541 N ND1 ? HIS A 1 203 ?   8.575   3.712 -19.700 1.000 82.700 ? 203 HIS A ND1 1 
ATOM 1542 C CE1 ? HIS A 1 203 ?   9.622   4.405 -20.116 1.000 82.700 ? 203 HIS A CE1 1 
ATOM 1543 N NE2 ? HIS A 1 203 ?  10.280   4.848 -19.058 1.000 82.700 ? 203 HIS A NE2 1 
ATOM 1544 N N   ? PRO A 1 204 ?   7.215  -0.176 -15.709 1.000 88.350 ? 204 PRO A N   1 
ATOM 1545 C CA  ? PRO A 1 204 ?   6.360  -0.824 -14.712 1.000 88.350 ? 204 PRO A CA  1 
ATOM 1546 C C   ? PRO A 1 204 ?   6.106   0.058 -13.491 1.000 88.350 ? 204 PRO A C   1 
ATOM 1547 C CB  ? PRO A 1 204 ?   7.153  -2.075 -14.326 1.000 88.350 ? 204 PRO A CB  1 
ATOM 1548 O O   ? PRO A 1 204 ?   6.853   1.007 -13.244 1.000 88.350 ? 204 PRO A O   1 
ATOM 1549 C CG  ? PRO A 1 204 ?   8.577  -1.730 -14.619 1.000 88.350 ? 204 PRO A CG  1 
ATOM 1550 C CD  ? PRO A 1 204 ?   8.606  -0.749 -15.755 1.000 88.350 ? 204 PRO A CD  1 
ATOM 1551 N N   ? GLY A 1 205 ?   5.028  -0.280 -12.750 1.000 91.340 ? 205 GLY A N   1 
ATOM 1552 C CA  ? GLY A 1 205 ?   4.811   0.343 -11.454 1.000 91.340 ? 205 GLY A CA  1 
ATOM 1553 C C   ? GLY A 1 205 ?   5.832  -0.074 -10.413 1.000 91.340 ? 205 GLY A C   1 
ATOM 1554 O O   ? GLY A 1 205 ?   6.333  -1.200 -10.443 1.000 91.340 ? 205 GLY A O   1 
ATOM 1555 N N   ? VAL A 1 206 ?   6.120   0.879  -9.478 1.000 94.580 ? 206 VAL A N   1 
ATOM 1556 C CA  ? VAL A 1 206 ?   7.091   0.621  -8.420 1.000 94.580 ? 206 VAL A CA  1 
ATOM 1557 C C   ? VAL A 1 206 ?   6.387   0.609  -7.065 1.000 94.580 ? 206 VAL A C   1 
ATOM 1558 C CB  ? VAL A 1 206 ?   8.225   1.669  -8.423 1.000 94.580 ? 206 VAL A CB  1 
ATOM 1559 O O   ? VAL A 1 206 ?   5.592   1.503  -6.764 1.000 94.580 ? 206 VAL A O   1 
ATOM 1560 C CG1 ? VAL A 1 206 ?   9.195   1.419  -7.269 1.000 94.580 ? 206 VAL A CG1 1 
ATOM 1561 C CG2 ? VAL A 1 206 ?   8.965   1.651  -9.759 1.000 94.580 ? 206 VAL A CG2 1 
ATOM 1562 N N   ? TYR A 1 207 ?   6.671  -0.391  -6.314 1.000 96.790 ? 207 TYR A N   1 
ATOM 1563 C CA  ? TYR A 1 207 ?   6.080  -0.625  -5.001 1.000 96.790 ? 207 TYR A CA  1 
ATOM 1564 C C   ? TYR A 1 207 ?   7.158  -0.728  -3.929 1.000 96.790 ? 207 TYR A C   1 
ATOM 1565 C CB  ? TYR A 1 207 ?   5.231  -1.900  -5.013 1.000 96.790 ? 207 TYR A CB  1 
ATOM 1566 O O   ? TYR A 1 207 ?   8.297  -1.103  -4.218 1.000 96.790 ? 207 TYR A O   1 
ATOM 1567 C CG  ? TYR A 1 207 ?   4.195  -1.929  -6.110 1.000 96.790 ? 207 TYR A CG  1 
ATOM 1568 C CD1 ? TYR A 1 207 ?   2.847  -1.721  -5.827 1.000 96.790 ? 207 TYR A CD1 1 
ATOM 1569 C CD2 ? TYR A 1 207 ?   4.561  -2.165  -7.431 1.000 96.790 ? 207 TYR A CD2 1 
ATOM 1570 C CE1 ? TYR A 1 207 ?   1.888  -1.749  -6.834 1.000 96.790 ? 207 TYR A CE1 1 
ATOM 1571 C CE2 ? TYR A 1 207 ?   3.610  -2.195  -8.446 1.000 96.790 ? 207 TYR A CE2 1 
ATOM 1572 O OH  ? TYR A 1 207 ?   1.334  -2.015  -9.139 1.000 96.790 ? 207 TYR A OH  1 
ATOM 1573 C CZ  ? TYR A 1 207 ?   2.279  -1.986  -8.138 1.000 96.790 ? 207 TYR A CZ  1 
ATOM 1574 N N   ? THR A 1 208 ?   6.759  -0.264  -2.729 1.000 97.740 ? 208 THR A N   1 
ATOM 1575 C CA  ? THR A 1 208 ?   7.646  -0.525  -1.601 1.000 97.740 ? 208 THR A CA  1 
ATOM 1576 C C   ? THR A 1 208 ?   7.671  -2.013  -1.266 1.000 97.740 ? 208 THR A C   1 
ATOM 1577 C CB  ? THR A 1 208 ?   7.218   0.277  -0.357 1.000 97.740 ? 208 THR A CB  1 
ATOM 1578 O O   ? THR A 1 208 ?   6.621  -2.652  -1.171 1.000 97.740 ? 208 THR A O   1 
ATOM 1579 C CG2 ? THR A 1 208 ?   8.127  -0.024   0.830 1.000 97.740 ? 208 THR A CG2 1 
ATOM 1580 O OG1 ? THR A 1 208 ?   7.285   1.677  -0.653 1.000 97.740 ? 208 THR A OG1 1 
ATOM 1581 N N   ? ARG A 1 209 ?   8.898  -2.624  -1.149 1.000 97.840 ? 209 ARG A N   1 
ATOM 1582 C CA  ? ARG A 1 209 ?   9.094  -4.034  -0.829 1.000 97.840 ? 209 ARG A CA  1 
ATOM 1583 C C   ? ARG A 1 209 ?   8.883  -4.293   0.659 1.000 97.840 ? 209 ARG A C   1 
ATOM 1584 C CB  ? ARG A 1 209 ?  10.493  -4.492  -1.248 1.000 97.840 ? 209 ARG A CB  1 
ATOM 1585 O O   ? ARG A 1 209 ?   9.775  -4.036   1.471 1.000 97.840 ? 209 ARG A O   1 
ATOM 1586 C CG  ? ARG A 1 209 ?  10.738  -5.980  -1.055 1.000 97.840 ? 209 ARG A CG  1 
ATOM 1587 C CD  ? ARG A 1 209 ?  12.146  -6.378  -1.472 1.000 97.840 ? 209 ARG A CD  1 
ATOM 1588 N NE  ? ARG A 1 209 ?  12.339  -6.249  -2.913 1.000 97.840 ? 209 ARG A NE  1 
ATOM 1589 N NH1 ? ARG A 1 209 ?  12.753  -8.494  -3.269 1.000 97.840 ? 209 ARG A NH1 1 
ATOM 1590 N NH2 ? ARG A 1 209 ?  12.777  -7.026  -5.030 1.000 97.840 ? 209 ARG A NH2 1 
ATOM 1591 C CZ  ? ARG A 1 209 ?  12.623  -7.256  -3.734 1.000 97.840 ? 209 ARG A CZ  1 
ATOM 1592 N N   ? VAL A 1 210 ?   7.730  -4.835   1.029 1.000 98.210 ? 210 VAL A N   1 
ATOM 1593 C CA  ? VAL A 1 210 ?   7.286  -4.952   2.415 1.000 98.210 ? 210 VAL A CA  1 
ATOM 1594 C C   ? VAL A 1 210 ?   8.215  -5.894   3.177 1.000 98.210 ? 210 VAL A C   1 
ATOM 1595 C CB  ? VAL A 1 210 ?   5.828  -5.454   2.504 1.000 98.210 ? 210 VAL A CB  1 
ATOM 1596 O O   ? VAL A 1 210 ?   8.548  -5.643   4.338 1.000 98.210 ? 210 VAL A O   1 
ATOM 1597 C CG1 ? VAL A 1 210 ?   5.457  -5.781   3.949 1.000 98.210 ? 210 VAL A CG1 1 
ATOM 1598 C CG2 ? VAL A 1 210 ?   4.870  -4.414   1.925 1.000 98.210 ? 210 VAL A CG2 1 
ATOM 1599 N N   ? CYS A 1 211 ?   8.680  -7.044   2.610 1.000 97.990 ? 211 CYS A N   1 
ATOM 1600 C CA  ? CYS A 1 211 ?   9.500  -8.036   3.295 1.000 97.990 ? 211 CYS A CA  1 
ATOM 1601 C C   ? CYS A 1 211 ?  10.772  -7.404   3.849 1.000 97.990 ? 211 CYS A C   1 
ATOM 1602 C CB  ? CYS A 1 211 ?   9.859  -9.181   2.349 1.000 97.990 ? 211 CYS A CB  1 
ATOM 1603 O O   ? CYS A 1 211 ?  11.314  -7.869   4.853 1.000 97.990 ? 211 CYS A O   1 
ATOM 1604 S SG  ? CYS A 1 211 ?  10.921  -8.685   0.975 1.000 97.990 ? 211 CYS A SG  1 
ATOM 1605 N N   ? ASN A 1 212 ?  11.245  -6.294   3.292 1.000 97.990 ? 212 ASN A N   1 
ATOM 1606 C CA  ? ASN A 1 212 ?  12.455  -5.624   3.756 1.000 97.990 ? 212 ASN A CA  1 
ATOM 1607 C C   ? ASN A 1 212 ?  12.200  -4.825   5.031 1.000 97.990 ? 212 ASN A C   1 
ATOM 1608 C CB  ? ASN A 1 212 ?  13.017  -4.713   2.662 1.000 97.990 ? 212 ASN A CB  1 
ATOM 1609 O O   ? ASN A 1 212 ?  13.140  -4.350   5.669 1.000 97.990 ? 212 ASN A O   1 
ATOM 1610 C CG  ? ASN A 1 212 ?  13.745  -5.482   1.578 1.000 97.990 ? 212 ASN A CG  1 
ATOM 1611 N ND2 ? ASN A 1 212 ?  14.050  -4.808   0.475 1.000 97.990 ? 212 ASN A ND2 1 
ATOM 1612 O OD1 ? ASN A 1 212 ?  14.030  -6.673   1.730 1.000 97.990 ? 212 ASN A OD1 1 
ATOM 1613 N N   ? TYR A 1 213 ?  10.910  -4.657   5.399 1.000 98.160 ? 213 TYR A N   1 
ATOM 1614 C CA  ? TYR A 1 213 ?  10.593  -3.743   6.492 1.000 98.160 ? 213 TYR A CA  1 
ATOM 1615 C C   ? TYR A 1 213 ?   9.890  -4.476   7.628 1.000 98.160 ? 213 TYR A C   1 
ATOM 1616 C CB  ? TYR A 1 213 ?   9.716  -2.591   5.992 1.000 98.160 ? 213 TYR A CB  1 
ATOM 1617 O O   ? TYR A 1 213 ?   9.286  -3.847   8.501 1.000 98.160 ? 213 TYR A O   1 
ATOM 1618 C CG  ? TYR A 1 213 ?  10.376  -1.741   4.934 1.000 98.160 ? 213 TYR A CG  1 
ATOM 1619 C CD1 ? TYR A 1 213 ?  11.215  -0.685   5.285 1.000 98.160 ? 213 TYR A CD1 1 
ATOM 1620 C CD2 ? TYR A 1 213 ?  10.162  -1.989   3.583 1.000 98.160 ? 213 TYR A CD2 1 
ATOM 1621 C CE1 ? TYR A 1 213 ?  11.824   0.103   4.314 1.000 98.160 ? 213 TYR A CE1 1 
ATOM 1622 C CE2 ? TYR A 1 213 ?  10.766  -1.208   2.603 1.000 98.160 ? 213 TYR A CE2 1 
ATOM 1623 O OH  ? TYR A 1 213 ?  12.195   0.610   2.012 1.000 98.160 ? 213 TYR A OH  1 
ATOM 1624 C CZ  ? TYR A 1 213 ?  11.594  -0.166   2.978 1.000 98.160 ? 213 TYR A CZ  1 
ATOM 1625 N N   ? LEU A 1 214 ?   9.919  -5.778   7.642 1.000 97.690 ? 214 LEU A N   1 
ATOM 1626 C CA  ? LEU A 1 214 ?   9.172  -6.575   8.609 1.000 97.690 ? 214 LEU A CA  1 
ATOM 1627 C C   ? LEU A 1 214 ?   9.661  -6.307  10.028 1.000 97.690 ? 214 LEU A C   1 
ATOM 1628 C CB  ? LEU A 1 214 ?   9.299  -8.066   8.286 1.000 97.690 ? 214 LEU A CB  1 
ATOM 1629 O O   ? LEU A 1 214 ?   8.855  -6.153  10.949 1.000 97.690 ? 214 LEU A O   1 
ATOM 1630 C CG  ? LEU A 1 214 ?   8.580  -8.551   7.026 1.000 97.690 ? 214 LEU A CG  1 
ATOM 1631 C CD1 ? LEU A 1 214 ?   8.866 -10.030   6.789 1.000 97.690 ? 214 LEU A CD1 1 
ATOM 1632 C CD2 ? LEU A 1 214 ?   7.080  -8.301   7.137 1.000 97.690 ? 214 LEU A CD2 1 
ATOM 1633 N N   ? PRO A 1 215 ?  11.041  -6.294  10.170 1.000 96.710 ? 215 PRO A N   1 
ATOM 1634 C CA  ? PRO A 1 215 ?  11.518  -5.980  11.519 1.000 96.710 ? 215 PRO A CA  1 
ATOM 1635 C C   ? PRO A 1 215 ?  11.026  -4.624  12.019 1.000 96.710 ? 215 PRO A C   1 
ATOM 1636 C CB  ? PRO A 1 215 ?  13.041  -5.984  11.363 1.000 96.710 ? 215 PRO A CB  1 
ATOM 1637 O O   ? PRO A 1 215 ?  10.631  -4.496  13.181 1.000 96.710 ? 215 PRO A O   1 
ATOM 1638 C CG  ? PRO A 1 215 ?  13.309  -6.945  10.251 1.000 96.710 ? 215 PRO A CG  1 
ATOM 1639 C CD  ? PRO A 1 215 ?  12.229  -6.793   9.218 1.000 96.710 ? 215 PRO A CD  1 
ATOM 1640 N N   ? TRP A 1 216 ?  11.055  -3.631  11.150 1.000 97.700 ? 216 TRP A N   1 
ATOM 1641 C CA  ? TRP A 1 216 ?  10.587  -2.289  11.479 1.000 97.700 ? 216 TRP A CA  1 
ATOM 1642 C C   ? TRP A 1 216 ?   9.093  -2.293  11.785 1.000 97.700 ? 216 TRP A C   1 
ATOM 1643 C CB  ? TRP A 1 216 ?  10.882  -1.320  10.330 1.000 97.700 ? 216 TRP A CB  1 
ATOM 1644 O O   ? TRP A 1 216 ?   8.655  -1.711  12.781 1.000 97.700 ? 216 TRP A O   1 
ATOM 1645 C CG  ? TRP A 1 216 ?  10.317   0.054  10.533 1.000 97.700 ? 216 TRP A CG  1 
ATOM 1646 C CD1 ? TRP A 1 216 ?  10.840   1.055  11.304 1.000 97.700 ? 216 TRP A CD1 1 
ATOM 1647 C CD2 ? TRP A 1 216 ?   9.116   0.577   9.957 1.000 97.700 ? 216 TRP A CD2 1 
ATOM 1648 C CE2 ? TRP A 1 216 ?   8.972   1.903  10.423 1.000 97.700 ? 216 TRP A CE2 1 
ATOM 1649 C CE3 ? TRP A 1 216 ?   8.147   0.053   9.091 1.000 97.700 ? 216 TRP A CE3 1 
ATOM 1650 N NE1 ? TRP A 1 216 ?  10.036   2.169  11.242 1.000 97.700 ? 216 TRP A NE1 1 
ATOM 1651 C CH2 ? TRP A 1 216 ?   6.962   2.175   9.202 1.000 97.700 ? 216 TRP A CH2 1 
ATOM 1652 C CZ2 ? TRP A 1 216 ?   7.896   2.712  10.050 1.000 97.700 ? 216 TRP A CZ2 1 
ATOM 1653 C CZ3 ? TRP A 1 216 ?   7.077   0.860   8.722 1.000 97.700 ? 216 TRP A CZ3 1 
ATOM 1654 N N   ? ILE A 1 217 ?   8.293  -2.960  10.960 1.000 97.640 ? 217 ILE A N   1 
ATOM 1655 C CA  ? ILE A 1 217 ?   6.846  -3.060  11.124 1.000 97.640 ? 217 ILE A CA  1 
ATOM 1656 C C   ? ILE A 1 217 ?   6.523  -3.714  12.466 1.000 97.640 ? 217 ILE A C   1 
ATOM 1657 C CB  ? ILE A 1 217 ?   6.200  -3.856   9.969 1.000 97.640 ? 217 ILE A CB  1 
ATOM 1658 O O   ? ILE A 1 217 ?   5.725  -3.187  13.245 1.000 97.640 ? 217 ILE A O   1 
ATOM 1659 C CG1 ? ILE A 1 217 ?   6.340  -3.091   8.649 1.000 97.640 ? 217 ILE A CG1 1 
ATOM 1660 C CG2 ? ILE A 1 217 ?   4.729  -4.155  10.276 1.000 97.640 ? 217 ILE A CG2 1 
ATOM 1661 C CD1 ? ILE A 1 217 ?   6.010  -3.920   7.415 1.000 97.640 ? 217 ILE A CD1 1 
ATOM 1662 N N   ? ARG A 1 218 ?   7.152  -4.785  12.778 1.000 96.210 ? 218 ARG A N   1 
ATOM 1663 C CA  ? ARG A 1 218 ?   6.893  -5.548  13.995 1.000 96.210 ? 218 ARG A CA  1 
ATOM 1664 C C   ? ARG A 1 218 ?   7.291  -4.755  15.235 1.000 96.210 ? 218 ARG A C   1 
ATOM 1665 C CB  ? ARG A 1 218 ?   7.642  -6.882  13.963 1.000 96.210 ? 218 ARG A CB  1 
ATOM 1666 O O   ? ARG A 1 218 ?   6.622  -4.830  16.268 1.000 96.210 ? 218 ARG A O   1 
ATOM 1667 C CG  ? ARG A 1 218 ?   7.062  -7.892  12.986 1.000 96.210 ? 218 ARG A CG  1 
ATOM 1668 C CD  ? ARG A 1 218 ?   7.860  -9.188  12.974 1.000 96.210 ? 218 ARG A CD  1 
ATOM 1669 N NE  ? ARG A 1 218 ?   7.317 -10.146  12.016 1.000 96.210 ? 218 ARG A NE  1 
ATOM 1670 N NH1 ? ARG A 1 218 ?   9.273 -11.358  11.806 1.000 96.210 ? 218 ARG A NH1 1 
ATOM 1671 N NH2 ? ARG A 1 218 ?   7.409 -11.968  10.619 1.000 96.210 ? 218 ARG A NH2 1 
ATOM 1672 C CZ  ? ARG A 1 218 ?   8.001 -11.155  11.482 1.000 96.210 ? 218 ARG A CZ  1 
ATOM 1673 N N   ? SER A 1 219 ?   8.405  -4.049  15.130 1.000 95.930 ? 219 SER A N   1 
ATOM 1674 C CA  ? SER A 1 219 ?   8.873  -3.237  16.249 1.000 95.930 ? 219 SER A CA  1 
ATOM 1675 C C   ? SER A 1 219 ?   7.869  -2.141  16.594 1.000 95.930 ? 219 SER A C   1 
ATOM 1676 C CB  ? SER A 1 219 ?  10.231  -2.612  15.927 1.000 95.930 ? 219 SER A CB  1 
ATOM 1677 O O   ? SER A 1 219 ?   7.669  -1.823  17.768 1.000 95.930 ? 219 SER A O   1 
ATOM 1678 O OG  ? SER A 1 219 ?  10.076  -1.458  15.119 1.000 95.930 ? 219 SER A OG  1 
ATOM 1679 N N   ? ILE A 1 220 ?   7.279  -1.533  15.676 1.000 95.810 ? 220 ILE A N   1 
ATOM 1680 C CA  ? ILE A 1 220 ?   6.325  -0.450  15.889 1.000 95.810 ? 220 ILE A CA  1 
ATOM 1681 C C   ? ILE A 1 220 ?   5.007  -1.017  16.411 1.000 95.810 ? 220 ILE A C   1 
ATOM 1682 C CB  ? ILE A 1 220 ?   6.086   0.356  14.592 1.000 95.810 ? 220 ILE A CB  1 
ATOM 1683 O O   ? ILE A 1 220 ?   4.441  -0.501  17.377 1.000 95.810 ? 220 ILE A O   1 
ATOM 1684 C CG1 ? ILE A 1 220 ?   7.385   1.026  14.132 1.000 95.810 ? 220 ILE A CG1 1 
ATOM 1685 C CG2 ? ILE A 1 220 ?   4.977   1.392  14.797 1.000 95.810 ? 220 ILE A CG2 1 
ATOM 1686 C CD1 ? ILE A 1 220 ?   7.962   2.013  15.138 1.000 95.810 ? 220 ILE A CD1 1 
ATOM 1687 N N   ? ILE A 1 221 ?   4.518  -2.134  15.778 1.000 94.060 ? 221 ILE A N   1 
ATOM 1688 C CA  ? ILE A 1 221 ?   3.236  -2.722  16.152 1.000 94.060 ? 221 ILE A CA  1 
ATOM 1689 C C   ? ILE A 1 221 ?   3.351  -3.380  17.525 1.000 94.060 ? 221 ILE A C   1 
ATOM 1690 C CB  ? ILE A 1 221 ?   2.758  -3.750  15.103 1.000 94.060 ? 221 ILE A CB  1 
ATOM 1691 O O   ? ILE A 1 221 ?   2.411  -3.339  18.321 1.000 94.060 ? 221 ILE A O   1 
ATOM 1692 C CG1 ? ILE A 1 221 ?   2.394  -3.045  13.791 1.000 94.060 ? 221 ILE A CG1 1 
ATOM 1693 C CG2 ? ILE A 1 221 ?   1.571  -4.557  15.639 1.000 94.060 ? 221 ILE A CG2 1 
ATOM 1694 C CD1 ? ILE A 1 221 ?   2.071  -3.995  12.646 1.000 94.060 ? 221 ILE A CD1 1 
ATOM 1695 N N   ? GLY A 1 222 ?   4.409  -4.174  17.850 1.000 84.890 ? 222 GLY A N   1 
ATOM 1696 C CA  ? GLY A 1 222 ?   4.687  -4.881  19.090 1.000 84.890 ? 222 GLY A CA  1 
ATOM 1697 C C   ? GLY A 1 222 ?   4.840  -3.956  20.283 1.000 84.890 ? 222 GLY A C   1 
ATOM 1698 O O   ? GLY A 1 222 ?   4.631  -4.369  21.425 1.000 84.890 ? 222 GLY A O   1 
ATOM 1699 N N   ? ASN A 1 223 ?   5.148  -2.676  20.126 1.000 65.180 ? 223 ASN A N   1 
ATOM 1700 C CA  ? ASN A 1 223 ?   5.281  -1.661  21.165 1.000 65.180 ? 223 ASN A CA  1 
ATOM 1701 C C   ? ASN A 1 223 ?   3.931  -1.045  21.521 1.000 65.180 ? 223 ASN A C   1 
ATOM 1702 C CB  ? ASN A 1 223 ?   6.263  -0.571  20.729 1.000 65.180 ? 223 ASN A CB  1 
ATOM 1703 O O   ? ASN A 1 223 ?   3.861  -0.116  22.329 1.000 65.180 ? 223 ASN A O   1 
ATOM 1704 C CG  ? ASN A 1 223 ?   7.705  -1.036  20.769 1.000 65.180 ? 223 ASN A CG  1 
ATOM 1705 N ND2 ? ASN A 1 223 ?   8.556  -0.399  19.973 1.000 65.180 ? 223 ASN A ND2 1 
ATOM 1706 O OD1 ? ASN A 1 223 ?   8.052  -1.961  21.508 1.000 65.180 ? 223 ASN A OD1 1 
ATOM 1707 N N   ? ASN A 1 224 ?   2.814  -1.678  21.134 1.000 54.260 ? 224 ASN A N   1 
ATOM 1708 C CA  ? ASN A 1 224 ?   1.418  -1.384  21.438 1.000 54.260 ? 224 ASN A CA  1 
ATOM 1709 C C   ? ASN A 1 224 ?   0.877  -2.301  22.531 1.000 54.260 ? 224 ASN A C   1 
ATOM 1710 C CB  ? ASN A 1 224 ?   0.559  -1.496  20.177 1.000 54.260 ? 224 ASN A CB  1 
ATOM 1711 O O   ? ASN A 1 224 ?   1.246  -3.475  22.601 1.000 54.260 ? 224 ASN A O   1 
ATOM 1712 C CG  ? ASN A 1 224 ?   0.232  -0.146  19.570 1.000 54.260 ? 224 ASN A CG  1 
ATOM 1713 N ND2 ? ASN A 1 224 ?  -0.110  -0.139  18.287 1.000 54.260 ? 224 ASN A ND2 1 
ATOM 1714 O OD1 ? ASN A 1 224 ?   0.288   0.883  20.249 1.000 54.260 ? 224 ASN A OD1 1 
# 
loop_
_struct_sheet_range.sheet_id 
_struct_sheet_range.id 
_struct_sheet_range.beg_label_comp_id 
_struct_sheet_range.beg_label_asym_id 
_struct_sheet_range.beg_label_seq_id 
_struct_sheet_range.pdbx_beg_PDB_ins_code 
_struct_sheet_range.end_label_comp_id 
_struct_sheet_range.end_label_asym_id 
_struct_sheet_range.end_label_seq_id 
_struct_sheet_range.pdbx_end_PDB_ins_code 
_struct_sheet_range.beg_auth_comp_id 
_struct_sheet_range.beg_auth_asym_id 
_struct_sheet_range.beg_auth_seq_id 
_struct_sheet_range.end_auth_comp_id 
_struct_sheet_range.end_auth_asym_id 
_struct_sheet_range.end_auth_seq_id 
A A ILE A   2 ? ILE A   3 ? ILE A 2   ILE A 3   
A B ASP A 171 ? SER A 172 ? ASP A 171 SER A 172 
B C TYR A   6 ? PRO A   7 ? TYR A 6   PRO A 7   
B D THR A 104 ? THR A 104 ? THR A 104 THR A 104 
B E SER A 115 ? GLY A 120 ? SER A 115 GLY A 120 
B F HIS A 136 ? ILE A 142 ? HIS A 136 ILE A 142 
B G MET A 160 ? GLY A 164 ? MET A 160 GLY A 164 
B H PRO A 180 ? CYS A 183 ? PRO A 180 CYS A 183 
B I VAL A 186 ? TRP A 193 ? VAL A 186 TRP A 193 
B J GLY A 205 ? ARG A 209 ? GLY A 205 ARG A 209 
C K GLN A  16 ? THR A  20 ? GLN A 16  THR A 20  
C L CYS A  25 ? SER A  31 ? CYS A 25  SER A 31  
C M TRP A  34 ? THR A  37 ? TRP A 34  THR A 37  
C N THR A  47 ? LEU A  50 ? THR A 47  LEU A 50  
C O GLN A  63 ? PRO A  72 ? GLN A 63  PRO A 72  
C P MET A  86 ? LEU A  90 ? MET A 86  LEU A 90  
D Q ARG A  54 ? ARG A  54 ? ARG A 54  ARG A 54  
D R VAL A 134 ? VAL A 134 ? VAL A 134 VAL A 134 
E S GLN A 200 ? GLN A 200 ? GLN A 200 GLN A 200 
E T HIS A 203 ? HIS A 203 ? HIS A 203 HIS A 203 
# 
loop_
_struct_conf.id 
_struct_conf.conf_type_id 
_struct_conf.beg_label_comp_id 
_struct_conf.beg_label_asym_id 
_struct_conf.beg_label_seq_id 
_struct_conf.pdbx_beg_PDB_ins_code 
_struct_conf.end_label_comp_id 
_struct_conf.end_label_asym_id 
_struct_conf.end_label_seq_id 
_struct_conf.pdbx_end_PDB_ins_code 
_struct_conf.beg_auth_comp_id 
_struct_conf.beg_auth_asym_id 
_struct_conf.beg_auth_seq_id 
_struct_conf.end_auth_comp_id 
_struct_conf.end_auth_asym_id 
_struct_conf.end_auth_seq_id 
STRN1         STRN         ILE A   2 ? ILE A   3 ? ILE A 2   ILE A 3   
TURN_TY1_P1   TURN_TY1_P   ASN A   4 ? ASN A   4 ? ASN A 4   ASN A 4   
STRN2         STRN         TYR A   6 ? PRO A   7 ? TYR A 6   PRO A 7   
HELX_LH_PP_P1 HELX_LH_PP_P CYS A   8 ? VAL A   9 ? CYS A 8   VAL A 9   
TURN_TY1_P2   TURN_TY1_P   LEU A  10 ? ASN A  11 ? LEU A 10  ASN A 11  
BEND1         BEND         SER A  12 ? SER A  12 ? SER A 12  SER A 12  
TURN_TY1_P3   TURN_TY1_P   PRO A  14 ? TRP A  15 ? PRO A 14  TRP A 15  
STRN3         STRN         GLN A  16 ? THR A  20 ? GLN A 16  THR A 20  
BEND2         BEND         GLY A  21 ? VAL A  23 ? GLY A 21  VAL A 23  
STRN4         STRN         CYS A  25 ? SER A  31 ? CYS A 25  SER A 31  
TURN_TY1_P4   TURN_TY1_P   PRO A  32 ? SER A  33 ? PRO A 32  SER A 33  
STRN5         STRN         TRP A  34 ? THR A  37 ? TRP A 34  THR A 37  
HELX_RH_3T_P1 HELX_RH_3T_P ALA A  39 ? CYS A  41 ? ALA A 39  CYS A 41  
BEND3         BEND         GLY A  44 ? GLU A  45 ? GLY A 44  GLU A 45  
STRN6         STRN         THR A  47 ? LEU A  50 ? THR A 47  LEU A 50  
BEND4         BEND         GLY A  51 ? GLY A  51 ? GLY A 51  GLY A 51  
STRN7         STRN         ARG A  54 ? ARG A  54 ? ARG A 54  ARG A 54  
TURN_TY1_P5   TURN_TY1_P   LEU A  55 ? ARG A  56 ? LEU A 55  ARG A 56  
TURN_TY1_P6   TURN_TY1_P   ALA A  60 ? MET A  61 ? ALA A 60  MET A 61  
STRN8         STRN         GLN A  63 ? PRO A  72 ? GLN A 63  PRO A 72  
TURN_TY1_P7   TURN_TY1_P   PRO A  74 ? CYS A  75 ? PRO A 74  CYS A 75  
TURN_TY1_P8   TURN_TY1_P   LYS A  78 ? THR A  80 ? LYS A 78  THR A 80  
TURN_TY1_P9   TURN_TY1_P   ASP A  82 ? ASN A  83 ? ASP A 82  ASN A 83  
STRN9         STRN         MET A  86 ? LEU A  90 ? MET A 86  LEU A 90  
BEND5         BEND         SER A  91 ? GLY A  92 ? SER A 91  GLY A 92  
BEND6         BEND         LYS A  98 ? ARG A  99 ? LYS A 98  ARG A 99  
HELX_LH_PP_P2 HELX_LH_PP_P PRO A 102 ? VAL A 103 ? PRO A 102 VAL A 103 
STRN10        STRN         THR A 104 ? THR A 104 ? THR A 104 THR A 104 
HELX_LH_PP_P3 HELX_LH_PP_P LEU A 105 ? PRO A 106 ? LEU A 105 PRO A 106 
BEND7         BEND         ARG A 107 ? SER A 108 ? ARG A 107 SER A 108 
HELX_LH_PP_P4 HELX_LH_PP_P CYS A 109 ? ASN A 111 ? CYS A 109 ASN A 111 
TURN_TY1_P10  TURN_TY1_P   PRO A 112 ? GLY A 113 ? PRO A 112 GLY A 113 
STRN11        STRN         SER A 115 ? GLY A 120 ? SER A 115 GLY A 120 
BEND8         BEND         TRP A 121 ? GLY A 122 ? TRP A 121 GLY A 122 
BEND9         BEND         THR A 124 ? GLY A 128 ? THR A 124 GLY A 128 
BEND10        BEND         THR A 133 ? THR A 133 ? THR A 133 THR A 133 
STRN12        STRN         VAL A 134 ? VAL A 134 ? VAL A 134 VAL A 134 
STRN13        STRN         HIS A 136 ? ILE A 142 ? HIS A 136 ILE A 142 
HELX_LH_PP_P5 HELX_LH_PP_P LEU A 143 ? PRO A 144 ? LEU A 143 PRO A 144 
HELX_RH_AL_P1 HELX_RH_AL_P ASN A 145 ? SER A 151 ? ASN A 145 SER A 151 
BEND11        BEND         TYR A 152 ? TYR A 152 ? TYR A 152 TYR A 152 
TURN_TY1_P11  TURN_TY1_P   PRO A 153 ? LEU A 155 ? PRO A 153 LEU A 155 
TURN_TY1_P12  TURN_TY1_P   SER A 158 ? ASN A 159 ? SER A 158 ASN A 159 
STRN14        STRN         MET A 160 ? GLY A 164 ? MET A 160 GLY A 164 
TURN_TY1_P13  TURN_TY1_P   PRO A 166 ? GLY A 167 ? PRO A 166 GLY A 167 
BEND12        BEND         ARG A 168 ? ARG A 168 ? ARG A 168 ARG A 168 
STRN15        STRN         ASP A 171 ? SER A 172 ? ASP A 171 SER A 172 
TURN_TY1_P14  TURN_TY1_P   GLN A 174 ? GLY A 175 ? GLN A 174 GLY A 175 
TURN_TY1_P15  TURN_TY1_P   SER A 177 ? GLY A 178 ? SER A 177 GLY A 178 
STRN16        STRN         PRO A 180 ? CYS A 183 ? PRO A 180 CYS A 183 
TURN_TY1_P16  TURN_TY1_P   ASP A 184 ? ASP A 185 ? ASP A 184 ASP A 185 
STRN17        STRN         VAL A 186 ? TRP A 193 ? VAL A 186 TRP A 193 
BEND13        BEND         MET A 196 ? CYS A 198 ? MET A 196 CYS A 198 
STRN18        STRN         GLN A 200 ? GLN A 200 ? GLN A 200 GLN A 200 
TURN_TY1_P17  TURN_TY1_P   PRO A 201 ? GLN A 202 ? PRO A 201 GLN A 202 
STRN19        STRN         HIS A 203 ? HIS A 203 ? HIS A 203 HIS A 203 
STRN20        STRN         GLY A 205 ? ARG A 209 ? GLY A 205 ARG A 209 
HELX_RH_3T_P2 HELX_RH_3T_P VAL A 210 ? TYR A 213 ? VAL A 210 TYR A 213 
HELX_RH_AL_P2 HELX_RH_AL_P LEU A 214 ? GLY A 222 ? LEU A 214 GLY A 222 
TURN_TY1_P18  TURN_TY1_P   ASN A 223 ? ASN A 223 ? ASN A 223 ASN A 223 
# 
