# Supplementary material for: FlatProt: 2D visualization eases protein structure comparison
Source: BMC Bioinformatics. 2025 Aug 13;26:210. doi: 10.1186/s12859-025-06233-x (PMC12344939; doi:10.1186/s12859-025-06233-x)
Supplement: Supplementary file 1 — Supplementary Material 1 [file 12859_2025_6233_MOESM1_ESM.zip › KLK/structures/MumuKlk1.cif]

data_MumuKlk1
# 
_entry.id   MumuKlk1 
# 
_entity.id                         1      
_entity.type                       polymer 
_entity.pdbx_description           polymer-1 
_entity.formula_weight             20058.7 
_entity.pdbx_number_of_molecules        1 
# 
loop_
_struct_sheet.id 
_struct_sheet.number_strands 
A 2 
B 4 
C 6 
D 2 
# 
loop_
_struct_conf_type.id 
_struct_conf_type.criteria 
STRN         DSSP 
TURN_TY1_P   DSSP 
HELX_LH_PP_P DSSP 
BEND         DSSP 
HELX_RH_3T_P DSSP 
HELX_RH_AL_P DSSP 
# 
_struct_asym.id          A 
_struct_asym.entity_id   1 
# 
_software.pdbx_ordinal     1 
_software.name             dssp 
_software.version          4.4.10 
_software.date             ? 
_software.classification   'model annotation' 
# 
_entity_poly.entity_id                      1 
_entity_poly.type                           polypeptide(L) 
_entity_poly.nstd_linkage                   n 
_entity_poly.nstd_monomer                   n 
_entity_poly.pdbx_seq_one_letter_code       
;RIVGGFNCEKNSQPWQVAVYRFTKYQCGGILLNANWVLTAAHCHNDKYQVWLGKNNFLEDEPSAQHRLVSKAIPHPDFNE
DDYSNDLMLLRLKKPADITDVVKPIDLPTEEPKLGSTCLASGWGSITPVKYEYPDELQCVNLKLLPNEDCAKAHIEKVTD
DMLCAGDMDGGKDTCAEAH
;
_entity_poly.pdbx_seq_one_letter_code_can   
;RIVGGFNCEKNSQPWQVAVYRFTKYQCGGILLNANWVLTAAHCHNDKYQVWLGKNNFLEDEPSAQHRLVSKAIPHPDFNE
DDYSNDLMLLRLKKPADITDVVKPIDLPTEEPKLGSTCLASGWGSITPVKYEYPDELQCVNLKLLPNEDCAKAHIEKVTD
DMLCAGDMDGGKDTCAEAH
;
_entity_poly.pdbx_strand_id                 A 
# 
loop_
_dssp_struct_summary.entry_id 
_dssp_struct_summary.label_comp_id 
_dssp_struct_summary.label_asym_id 
_dssp_struct_summary.label_seq_id 
_dssp_struct_summary.secondary_structure 
_dssp_struct_summary.ss_bridge 
_dssp_struct_summary.helix_3_10 
_dssp_struct_summary.helix_alpha 
_dssp_struct_summary.helix_pi 
_dssp_struct_summary.helix_pp 
_dssp_struct_summary.bend 
_dssp_struct_summary.chirality 
_dssp_struct_summary.sheet 
_dssp_struct_summary.strand 
_dssp_struct_summary.ladder_1 
_dssp_struct_summary.ladder_2 
_dssp_struct_summary.accessibility 
_dssp_struct_summary.TCO 
_dssp_struct_summary.kappa 
_dssp_struct_summary.alpha 
_dssp_struct_summary.phi 
_dssp_struct_summary.psi 
_dssp_struct_summary.x_ca 
_dssp_struct_summary.y_ca 
_dssp_struct_summary.z_ca 
MumuKlk1 ARG A 1   . . . . . . . . . . . . ? .      .     .      .      134.1  3.9   -9.8  -7.3  
MumuKlk1 ILE A 2   . . > . . . . - . . . . ? -0.900 .     -177.3 -116.8 87.9   6.4   -9.7  -4.4  
MumuKlk1 VAL A 3   B . 3 . . . . + A A A . ? -0.867 67.4  8.0    -94.3  126.9  9.1   -12.1 -5.7  
MumuKlk1 GLY A 4   T . 3 . . . S + . . . . ? 0.749  100.9 135.2  80.6   14.5   12.1  -12.9 -3.5  
MumuKlk1 GLY A 5   . . < . . . . - . . . . ? -0.177 44.5  -134.4 -88.6  -176.2 10.4  -11.0 -0.6  
MumuKlk1 PHE A 6   E . . . . . . - B C B . ? -0.903 35.5  -77.1  -133.5 159.1  10.1  -11.9 3.1   
MumuKlk1 ASN A 7   E . . . . > . - B C B . ? -0.512 53.5  -121.6 -59.1  125.8  7.3   -11.9 5.7   
MumuKlk1 CYS A 8   P . . . . P . - . . . . ? -0.453 32.0  -98.5  -65.2  142.0  6.9   -8.3  6.8   
MumuKlk1 GLU A 9   P . > . . P . - . . . . ? -0.432 56.2  -87.9  -56.2  135.3  7.4   -7.8  10.5  
MumuKlk1 LYS A 10  T . 3 . . < S - . . . . ? -0.239 108.9 -2.6   -50.3  127.5  4.0   -7.7  12.1  
MumuKlk1 ASN A 11  T . 3 . . . S + . . . . ? 0.580  93.9  124.7  68.8   11.1   2.5   -4.1  12.0  
MumuKlk1 SER A 12  S . < . . . S + . . . . ? 0.663  73.3  48.4   -75.7  -14.9  5.8   -2.7  10.4  
MumuKlk1 GLN A 13  . . > . . . . + . . . . ? -0.557 64.6  162.1  -122.7 71.2   3.7   -1.3  7.5   
MumuKlk1 PRO A 14  T . 3 . . . S + . . . . ? 0.636  74.9  57.5   -73.9  -7.1   0.8   0.6   9.3   
MumuKlk1 TRP A 15  T . 3 . . . S + . . . . ? 0.521  79.3  114.5  -95.4  -13.6  0.1   2.6   6.2   
MumuKlk1 GLN A 16  E . < . . . . - C G E . ? -0.464 48.3  -165.7 -65.2  134.0  -0.5  -0.5  4.0   
MumuKlk1 VAL A 17  E . . . . . . - C G E F ? -0.962 16.4  -145.0 -127.5 133.9  -4.2  -0.8  2.8   
MumuKlk1 ALA A 18  E . . . . . . - C G E F ? -0.898 16.9  -152.7 -95.1  122.0  -6.0  -3.7  1.2   
MumuKlk1 VAL A 19  E . . . . . . - C G E F ? -0.867 17.2  -168.9 -99.7  125.5  -8.5  -2.6  -1.4  
MumuKlk1 TYR A 20  E . . . . . . - C G E F ? -0.828 26.7  -153.8 -116.0 148.4  -11.5 -4.9  -1.9  
MumuKlk1 ARG A 21  E . > . . . S - C G E F ? -0.977 79.3  -52.9  -112.6 108.7  -14.3 -5.3  -4.2  
MumuKlk1 PHE A 22  T . 3 . . . S - . . . . ? -0.451 124.2 -20.3  57.0   -110.3 -17.0 -7.0  -2.2  
MumuKlk1 THR A 23  T . 3 . . . S + . . . . ? 0.413  119.7 94.7   -110.8 9.0    -15.2 -10.0 -0.7  
MumuKlk1 LYS A 24  E . < . . . S - C H E . ? -0.854 74.7  -124.6 -112.2 130.3  -12.3 -10.1 -3.2  
MumuKlk1 TYR A 25  E . . . . . . + C H E . ? -0.496 36.2  165.9  -66.1  131.8  -8.9  -8.5  -2.8  
MumuKlk1 GLN A 26  E . . . . . . - C H . . ? 0.791  51.5  -13.0  -116.3 -46.7  -8.2  -6.2  -5.7  
MumuKlk1 CYS A 27  E . . . . . . - C H E . ? -0.952 56.9  -108.0 -153.0 163.4  -5.3  -3.9  -5.0  
MumuKlk1 GLY A 28  E . . . . . . + C H E . ? -0.625 37.5  176.8  -90.9  159.4  -2.9  -2.5  -2.5  
MumuKlk1 GLY A 29  E . . . . . . - C H E G ? -0.912 24.3  -119.6 -149.5 179.4  -3.0  1.1   -1.2  
MumuKlk1 ILE A 30  E . . . . . . - C H E G ? -0.998 20.0  -129.7 -132.0 132.7  -1.5  3.6   1.1   
MumuKlk1 LEU A 31  E . . . . . . + C H . G ? -0.730 25.7  176.7  -78.7  118.6  -3.2  5.6   3.9   
MumuKlk1 LEU A 32  . . . . . . . - . . . . ? 0.791  67.1  -26.4  -92.5  -35.7  -2.3  9.4   3.4   
MumuKlk1 ASN A 33  S . . . . . S - . . . . ? -0.877 87.1  -65.8  -158.1 -168.3 -4.4  10.6  6.3   
MumuKlk1 ALA A 34  S . . . . . S + . . . . ? 0.745  131.9 29.0   -66.5  -10.1  -7.4  9.7   8.3   
MumuKlk1 ASN A 35  S . . . . . S + . . . . ? 0.594  108.0 70.0   -125.5 -12.8  -9.6  10.2  5.2   
MumuKlk1 TRP A 36  E . . . . . . - C I . H ? -0.925 47.2  -171.6 -127.7 135.0  -7.7  9.4   2.1   
MumuKlk1 VAL A 37  E . . . . . . - C I G H ? -0.971 15.7  -146.4 -117.1 130.3  -6.2  6.3   0.6   
MumuKlk1 LEU A 38  E . . . . . . + C I G H ? -0.876 33.7  148.0  -95.1  128.4  -3.9  6.4   -2.4  
MumuKlk1 THR A 39  E . . . . . . - C I G H ? -0.785 50.1  -66.9  -143.7 -175.6 -4.1  3.4   -4.9  
MumuKlk1 ALA A 40  . . > . . . . - . . . . ? -0.679 29.5  -140.8 -85.6  138.3  -3.7  2.6   -8.6  
MumuKlk1 ALA A 41  G . > . . . S + . . . . ? 0.791  103.6 63.2   -63.2  -31.5  -6.2  4.2   -11.1 
MumuKlk1 HIS A 42  G . 3 . . . S + . . . . ? 0.576  91.3  68.7   -74.1  -2.6   -6.2  0.9   -13.1 
MumuKlk1 CYS A 43  G . < . . . S + . . . . ? 0.265  73.0  141.6  -92.9  9.4    -7.7  -0.7  -9.9  
MumuKlk1 HIS A 44  . . < . . . . + . . . . ? -0.276 19.4  149.1  -61.8  131.4  -10.8 1.3   -10.5 
MumuKlk1 ASN A 45  . . . . . . . - . . . . ? -0.895 50.6  -85.3  -148.6 173.3  -14.1 -0.6  -9.8  
MumuKlk1 ASP A 46  S . . . . . S + . . . . ? -0.703 101.6 8.4    -89.9  120.8  -17.8 -0.1  -8.6  
MumuKlk1 LYS A 47  S . . . . . S - . . . . ? 0.964  76.5  -155.4 80.1   93.1   -18.1 -0.1  -4.7  
MumuKlk1 TYR A 48  E . . . . . . - C J F . ? -0.644 13.9  -178.4 -98.5  139.3  -14.7 -0.0  -2.8  
MumuKlk1 GLN A 49  E . . . . . . - C J F I ? -0.965 10.8  -155.9 -130.7 147.2  -14.0 -1.2  0.7   
MumuKlk1 VAL A 50  E . . . . . . - C J F I ? -0.959 7.5   -150.0 -123.6 144.8  -10.7 -1.0  2.3   
MumuKlk1 TRP A 51  E . . . . . . - C J F I ? -0.976 17.4  -168.2 -108.3 122.7  -9.1  -2.9  5.2   
MumuKlk1 LEU A 52  E . . . . . . + C J F I ? -0.866 66.4  22.7   -108.4 144.9  -6.6  -1.0  7.4   
MumuKlk1 GLY A 53  S . . . . . S + . . . . ? 0.679  82.8  145.0  81.5   15.7   -4.2  -2.6  10.0  
MumuKlk1 LYS A 54  . . . . . . . + . . . . ? -0.778 18.9  161.8  -91.5  130.6  -4.2  -6.1  8.4   
MumuKlk1 ASN A 55  S . . . . . S + . . . . ? 0.643  74.3  36.0   -106.9 -35.4  -1.1  -8.2  8.4   
MumuKlk1 ASN A 56  B . > . . . . - D M K . ? -0.987 63.8  -154.2 -125.9 125.2  -2.7  -11.7 7.7   
MumuKlk1 PHE A 57  T . 3 . . . S + . . . . ? 0.752  96.4  51.2   -70.0  -18.1  -5.8  -12.1 5.3   
MumuKlk1 LEU A 58  T . 3 . . . S + . . . . ? 0.683  98.4  78.8   -98.1  -11.1  -6.9  -15.3 7.0   
MumuKlk1 GLU A 59  S . < . . . S - . . . . ? -0.725 77.0  -129.9 -107.2 136.8  -6.9  -13.9 10.6  
MumuKlk1 ASP A 60  . . . . . . . - . . . . ? -0.791 29.4  -163.2 -76.3  98.7   -9.4  -11.7 12.2  
MumuKlk1 GLU A 61  . . > . . . . - . . . . ? -0.837 12.8  -152.7 -92.2  108.7  -7.2  -9.0  13.6  
MumuKlk1 PRO A 62  T . 3 . . . S + . . . . ? 0.778  97.5  56.7   -52.7  -24.6  -9.1  -7.0  16.2  
MumuKlk1 SER A 63  T . 3 . . . S + . . . . ? 0.596  85.8  106.6  -83.1  -11.5  -6.9  -4.0  15.4  
MumuKlk1 ALA A 64  . . < . . . . - . . . . ? -0.428 59.2  -149.2 -73.2  140.5  -8.0  -4.2  11.6  
MumuKlk1 GLN A 65  E . . . . . . - C K I . ? -0.966 3.8   -151.8 -115.7 128.9  -10.5 -1.5  10.5  
MumuKlk1 HIS A 66  E . . . . . . - C K I . ? -0.913 20.9  -179.8 -99.9  124.1  -13.0 -1.9  7.8   
MumuKlk1 ARG A 67  E . . . . . . - C K I . ? -0.981 21.7  -135.6 -128.4 138.5  -14.0 1.3   5.9   
MumuKlk1 LEU A 68  E . . . . . . - C K I . ? -0.611 24.3  -122.8 -85.4  151.9  -16.4 2.0   3.2   
MumuKlk1 VAL A 69  E . . . . . . - C K J . ? -0.841 24.9  -179.8 -98.3  126.2  -15.3 4.2   0.2   
MumuKlk1 SER A 70  E . . . . . S + C K . . ? 0.729  71.8  20.5   -92.2  -26.3  -17.5 7.4   -0.4  
MumuKlk1 LYS A 71  E . . . . . . - C K J . ? -0.996 55.4  -163.2 -150.6 135.6  -15.5 8.7   -3.4  
MumuKlk1 ALA A 72  E . . . . . . - C K J . ? -0.986 13.3  -176.7 -118.4 118.8  -13.1 7.3   -6.0  
MumuKlk1 ILE A 73  E . . . . . . - C K J . ? -0.869 9.0   -158.9 -122.2 97.2   -11.1 10.0  -7.9  
MumuKlk1 PRO A 74  E . . . . . . - C K J . ? -0.406 41.6  -87.6  -70.0  146.9  -8.7  8.7   -10.7 
MumuKlk1 HIS A 75  . . > . . . . - . . . . ? -0.349 36.3  -131.8 -48.9  128.8  -5.9  11.0  -11.7 
MumuKlk1 PRO A 76  T . 3 . . . S + . . . . ? 0.774  106.8 47.6   -60.1  -24.6  -7.4  13.3  -14.5 
MumuKlk1 ASP A 77  T . 3 . . . S + . . . . ? 0.128  78.5  142.1  -103.5 13.2   -4.4  12.6  -16.7 
MumuKlk1 PHE A 78  . . < . . . . - . . . . ? -0.473 37.8  -155.6 -56.6  128.7  -4.5  8.8   -16.2 
MumuKlk1 ASN A 79  . . . > . . . - . . . . ? -0.931 13.0  -165.9 -112.3 115.5  -3.6  7.2   -19.6 
MumuKlk1 GLU A 80  T . . 4 . . S + . . . . ? 0.680  85.8  61.3   -77.2  -15.8  -4.8  3.7   -20.1 
MumuKlk1 ASP A 81  T . . 4 . . S + . . . . ? 0.918  128.2 7.6    -78.2  -41.4  -2.5  3.2   -23.1 
MumuKlk1 ASP A 82  T . . 4 . . S - . . . . ? 0.365  97.3  -121.6 -124.4 2.7    0.7   3.6   -21.2 
MumuKlk1 TYR A 83  . . > < . . . + . . . . ? 0.724  49.2  168.7  65.7   20.5   -0.6  3.8   -17.7 
MumuKlk1 SER A 84  T . 3 . . . . + . . . . ? -0.493 67.2  14.8   -62.0  135.3  0.9   7.2   -17.2 
MumuKlk1 ASN A 85  T . 3 . . . S + . . . . ? 0.891  77.0  177.1  65.8   38.4   -0.4  8.8   -14.0 
MumuKlk1 ASP A 86  . . < . . . . + . . . . ? -0.479 35.4  123.7  -71.7  62.6   -1.8  5.4   -12.7 
MumuKlk1 LEU A 87  . . . . . . . + . . . . ? -0.992 35.3  177.9  -129.6 138.9  -2.9  7.1   -9.4  
MumuKlk1 MET A 88  E . . . . . . - C L H J ? -0.998 18.9  -140.1 -141.5 140.8  -6.3  7.3   -7.7  
MumuKlk1 LEU A 89  E . . . . . . - C L H J ? -0.848 11.7  -159.8 -100.6 133.4  -7.6  8.7   -4.5  
MumuKlk1 LEU A 90  E . . . . . . - C L H J ? -0.973 6.6   -150.8 -110.8 125.0  -10.2 7.0   -2.3  
MumuKlk1 ARG A 91  E . . . . . . - C L H J ? -0.851 18.2  -131.6 -92.9  127.6  -12.2 9.0   0.2   
MumuKlk1 LEU A 92  E . . . . . . - C L . J ? -0.534 4.6   -139.9 -76.8  137.2  -13.3 7.0   3.3   
MumuKlk1 LYS A 93  S . . . . . S + . . . . ? 0.895  97.7  27.3   -58.6  -41.9  -16.9 7.3   4.3   
MumuKlk1 LYS A 94  S . . . . . S - . . . . ? -0.988 98.2  -107.4 -120.5 135.7  -15.6 7.3   7.9   
MumuKlk1 PRO A 95  . . . . . . . - . . . . ? -0.231 39.6  -105.9 -60.1  148.3  -12.1 8.6   9.0   
MumuKlk1 ALA A 96  . . . . . . . - . . . . ? -0.421 27.8  -117.5 -66.8  141.2  -9.6  5.9   10.0  
MumuKlk1 ASP A 97  . . . . . . . - . . . . ? -0.805 31.1  -133.5 -77.5  113.0  -8.8  5.6   13.7  
MumuKlk1 ILE A 98  . . . . . . . + . . . . ? -0.618 45.4  144.4  -76.4  122.6  -5.1  6.4   13.9  
MumuKlk1 THR A 99  . . . . . . . - . . . . ? -0.664 66.5  -78.7  -137.9 -171.0 -3.3  3.8   16.1  
MumuKlk1 ASP A 100 S . . . . . S + . . . . ? 0.731  132.4 38.1   -72.5  -14.2  0.1   1.9   16.3  
MumuKlk1 VAL A 101 S . . . . . S + . . . . ? 0.524  117.8 50.6   -116.4 -9.8   -1.1  -0.5  13.5  
MumuKlk1 VAL A 102 S . . . . . S + . . . . ? -0.919 71.8  146.3  -130.2 106.3  -2.9  2.1   11.3  
MumuKlk1 LYS A 103 . . . . . . . - . . . . ? -0.999 45.4  -110.9 -144.9 142.7  -0.9  5.2   10.5  
MumuKlk1 PRO A 104 P . . . . > . - . . . . ? -0.373 29.9  -130.2 -69.8  149.5  -0.6  7.6   7.6   
MumuKlk1 ILE A 105 P . . . . P . - . . . . ? -0.788 20.1  -119.1 -94.8  147.3  2.5   7.7   5.5   
MumuKlk1 ASP A 106 P . . . . P . - . . . . ? -0.602 27.3  -118.6 -80.8  142.3  4.3   10.9  4.7   
MumuKlk1 LEU A 107 P . . . . P . - . . . . ? -0.611 34.6  -104.1 -78.6  137.5  4.6   11.9  1.1   
MumuKlk1 PRO A 108 P . . . . < . - . . . . ? -0.276 23.7  -161.6 -59.2  145.9  8.1   12.2  -0.1  
MumuKlk1 THR A 109 S . . . . . S + . . . . ? 0.509  75.3  35.7   -103.6 -13.8  9.4   15.8  -0.5  
MumuKlk1 GLU A 110 S . . . . . S - . . . . ? -0.974 88.8  -100.3 -138.4 158.5  12.3  14.7  -2.8  
MumuKlk1 GLU A 111 P . . . . > . - . . . . ? -0.517 44.5  -109.1 -74.8  139.3  13.0  12.2  -5.4  
MumuKlk1 PRO A 112 P . . . . P . - . . . . ? -0.336 35.7  -106.0 -68.1  148.5  14.9  9.2   -4.4  
MumuKlk1 LYS A 113 P . > . . P . - . . . . ? -0.554 37.7  -100.4 -74.6  137.6  18.5  8.8   -5.6  
MumuKlk1 LEU A 114 T . 3 . . < S + . . . . ? -0.352 111.0 25.8   -55.1  133.0  19.3  6.3   -8.3  
MumuKlk1 GLY A 115 T . 3 . . . S + . . . . ? 0.270  90.1  132.4  96.1   -16.1  20.7  3.1   -6.7  
MumuKlk1 SER A 116 . . < . . . . - . . . . ? -0.350 60.0  -114.3 -65.5  154.0  19.0  3.7   -3.4  
MumuKlk1 THR A 117 E . . . . . . - B D C . ? -0.790 30.5  -166.1 -92.8  130.7  17.1  0.8   -1.8  
MumuKlk1 CYS A 118 E . . . . . . - B D C . ? -0.914 15.5  -133.6 -115.0 144.3  13.3  1.0   -1.4  
MumuKlk1 LEU A 119 E . . . . . . - B D C . ? -0.899 22.5  -171.4 -95.8  124.8  11.1  -1.2  0.6   
MumuKlk1 ALA A 120 E . . . . . . - B D C . ? -0.926 1.0   -171.2 -115.1 138.5  8.0   -2.4  -1.0  
MumuKlk1 SER A 121 E . . . . . . + B D C . ? -0.969 20.7  123.8  -127.3 147.5  5.1   -4.3  0.7   
MumuKlk1 GLY A 122 E . . . . . . - B D C . ? -0.975 58.9  -110.5 177.0  171.9  2.0   -6.0  -0.6  
MumuKlk1 TRP A 123 . . . . . . . + . . . . ? -0.076 67.8  131.2  -109.2 26.7   -0.1  -9.1  -0.9  
MumuKlk1 GLY A 124 S . . . . . S - . . . . ? -0.106 71.7  -59.5  -72.2  173.7  0.7   -9.8  -4.6  
MumuKlk1 SER A 125 . . . . . . . - . . . . ? -0.332 40.7  -161.3 -56.8  135.9  1.7   -13.2 -6.0  
MumuKlk1 ILE A 126 S . . . . . S + . . . . ? 0.406  73.2  62.6   -102.4 -4.2   5.0   -14.5 -4.4  
MumuKlk1 THR A 127 S . . > . . S - . . . . ? -0.956 77.4  -135.5 -123.4 144.9  5.7   -17.0 -7.2  
MumuKlk1 PRO A 128 T . . 4 . . S + . . . . ? 0.825  99.9  16.4   -71.8  -13.8  6.4   -16.2 -10.8 
MumuKlk1 VAL A 129 T . . 4 . . S + . . . . ? 0.741  117.4 58.9   -138.0 -18.6  4.1   -18.9 -12.3 
MumuKlk1 LYS A 130 T . . 4 . . S - . . . . ? 0.555  85.0  -135.7 -114.6 20.9   1.7   -20.3 -9.7  
MumuKlk1 TYR A 131 . . . < . . . + . . . . ? 0.958  39.3  175.4  27.4   43.0   -0.2  -16.9 -8.7  
MumuKlk1 GLU A 132 P . . . . > . - . . . . ? -0.820 19.0  -151.3 -78.0  117.8  0.2   -18.0 -5.1  
MumuKlk1 TYR A 133 P . . . . P . - . . . . ? -0.852 13.8  -127.4 -94.5  123.3  -1.1  -15.2 -2.9  
MumuKlk1 PRO A 134 P . . . . < . - . . . . ? -0.365 2.3   -147.1 -65.6  146.8  0.5   -15.0 0.5   
MumuKlk1 ASP A 135 S . . . . . S + . . . . ? 0.803  86.1  60.1   -75.7  -31.1  -1.7  -14.9 3.6   
MumuKlk1 GLU A 136 B . . . . . S - D N K . ? -0.697 101.8 -93.6  -101.2 145.8  0.8   -12.7 5.3   
MumuKlk1 LEU A 137 . . . . . . . - . . . . ? -0.366 44.6  -143.6 -56.0  131.8  2.0   -9.2  4.2   
MumuKlk1 GLN A 138 E . . . . . . - B E B C ? -0.795 12.9  -162.7 -106.2 146.7  5.1   -9.5  2.1   
MumuKlk1 CYS A 139 E . . . . . . - B E B C ? -0.946 6.9   -178.8 -124.6 149.7  8.2   -7.2  1.9   
MumuKlk1 VAL A 140 E . . . . . . - B E . C ? -0.994 23.4  -132.6 -147.7 138.2  10.9  -6.8  -0.6  
MumuKlk1 ASN A 141 E . . . . . . - B E . C ? -0.832 31.1  -172.8 -89.2  126.5  13.9  -4.6  -0.9  
MumuKlk1 LEU A 142 E . . . . . . - B E . C ? -0.932 18.8  -135.4 -123.5 148.4  14.3  -3.0  -4.3  
MumuKlk1 LYS A 143 E . . . . . . - B E D C ? -0.827 26.0  -120.2 -98.4  137.5  17.0  -1.0  -6.0  
MumuKlk1 LEU A 144 E . . . . . . - B E D . ? -0.598 36.6  -171.3 -75.1  134.2  16.1  2.0   -7.9  
MumuKlk1 LEU A 145 E . . . . . . - B E D . ? -0.821 29.9  -92.6  -122.9 159.7  17.1  1.8   -11.6 
MumuKlk1 PRO A 146 . . > > . . . - . . . . ? -0.436 36.3  -120.3 -67.1  146.6  17.3  4.1   -14.5 
MumuKlk1 ASN A 147 H . 3 > . . S + . . . . ? 0.789  110.1 68.0   -58.7  -28.1  14.1  4.0   -16.7 
MumuKlk1 GLU A 148 H . 3 > . . S + . . . . ? 0.863  97.4  52.5   -59.9  -38.7  16.3  2.9   -19.6 
MumuKlk1 ASP A 149 H . < > . . S + . . . . ? 0.887  110.4 46.8   -65.4  -39.5  16.9  -0.3  -17.9 
MumuKlk1 CYS A 150 H . . X . . S + . . . . ? 0.886  107.3 56.9   -68.0  -39.0  13.1  -0.8  -17.4 
MumuKlk1 ALA A 151 H . . < . . S + . . . . ? 0.848  109.3 46.2   -63.0  -34.2  12.4  0.1   -21.0 
MumuKlk1 LYS A 152 H . . < . . S + . . . . ? 0.822  118.9 41.2   -75.8  -30.7  14.7  -2.7  -22.2 
MumuKlk1 ALA A 153 H . . < . . S + . . . . ? 0.703  105.5 72.7   -92.3  -25.2  13.3  -5.2  -19.8 
MumuKlk1 HIS A 154 . . . < . . . - . . . . ? -0.734 62.3  -150.5 -103.6 141.9  9.5   -4.3  -20.2 
MumuKlk1 ILE A 155 S . . . . . S + . . . . ? 0.758  82.0  72.5   -76.9  -22.2  7.2   -5.0  -23.1 
MumuKlk1 GLU A 156 S . . . . . S - . . . . ? -0.495 100.4 -85.1  -94.4  157.2  5.1   -1.8  -22.3 
MumuKlk1 LYS A 157 . . . . . . . - . . . . ? -0.432 36.5  -147.5 -64.3  125.6  6.1   1.7   -22.7 
MumuKlk1 VAL A 158 . . . . . . . - . . . . ? -0.923 20.0  -164.3 -97.0  114.9  8.1   3.1   -19.8 
MumuKlk1 THR A 159 . . > . . . . - . . . . ? -0.514 34.0  -107.8 -95.9  168.8  7.3   6.9   -19.3 
MumuKlk1 ASP A 160 T . 3 . . . S + . . . . ? 0.639  117.2 64.8   -68.8  -9.4   9.2   9.6   -17.4 
MumuKlk1 ASP A 161 T . 3 . . . S + . . . . ? 0.318  88.9  87.4   -99.1  8.3    6.4   9.5   -14.8 
MumuKlk1 MET A 162 . . < . . . . - . . . . ? -0.813 69.4  -137.1 -111.3 143.5  7.3   5.9   -13.8 
MumuKlk1 LEU A 163 . . . . . . . - . . . . ? -0.899 13.7  -147.1 -98.7  131.8  9.7   4.7   -11.2 
MumuKlk1 CYS A 164 E . . . . . . + B F D . ? -0.903 28.4  158.8  -102.4 122.6  11.9  1.8   -12.0 
MumuKlk1 ALA A 165 E . . . . . . + B F D . ? -0.998 19.9  79.7   -143.9 138.4  12.9  -0.6  -9.2  
MumuKlk1 GLY A 166 E . . . . . S - B F D . ? -0.942 71.2  -69.0  156.0  -179.1 14.0  -4.1  -9.0  
MumuKlk1 ASP A 167 . . > . . . . - . . . . ? -0.972 24.8  -158.2 -108.1 124.1  16.9  -6.4  -9.3  
MumuKlk1 MET A 168 T . 3 . . . S + . . . . ? 0.706  89.7  66.8   -72.8  -16.1  18.4  -7.0  -12.8 
MumuKlk1 ASP A 169 T . 3 . . . S - . . . . ? 0.430  114.2 -107.9 -90.0  9.0    19.9  -10.3 -11.7 
MumuKlk1 GLY A 170 S . < . . . S + . . . . ? -0.050 86.2  91.2   70.2   116.5  16.5  -11.9 -11.2 
MumuKlk1 GLY A 171 S . . . . . S + . . . . ? 0.132  77.7  49.5   146.5  -9.8   15.2  -12.6 -7.7  
MumuKlk1 LYS A 172 . . . . . . . + . . . . ? -0.942 58.5  139.9  -156.2 117.3  13.2  -9.6  -6.4  
MumuKlk1 ASP A 173 B . . . . . . - A B A . ? -0.987 39.8  -153.9 -156.8 146.1  10.4  -7.8  -8.3  
MumuKlk1 THR A 174 . . . . . . . + . . . . ? 0.350  69.8  105.7  -101.8 8.0    6.9   -6.2  -7.5  
MumuKlk1 CYS A 175 . . . . . . . - . . . . ? -0.674 66.5  -139.0 -104.3 124.2  5.8   -6.7  -11.1 
MumuKlk1 ALA A 176 . . . . . . . - . . . . ? -0.726 43.7  -94.0  -63.2  89.2   3.3   -9.4  -12.1 
MumuKlk1 GLU A 177 S . . . . . S - . . . . ? 0.133  78.1  -7.5   34.1   95.6   4.4   -11.0 -15.5 
MumuKlk1 ALA A 178 . . . . . . . . . . . . ? 0.549  .     .      73.3   67.0   3.2   -9.8  -18.8 
MumuKlk1 HIS A 179 . . . . . . . . . . . . ? -0.538 .     .      -116.1 .      0.7   -7.6  -19.8 
# 
loop_
_dssp_struct_ladder.id 
_dssp_struct_ladder.sheet_id 
_dssp_struct_ladder.range_id_1 
_dssp_struct_ladder.range_id_2 
_dssp_struct_ladder.type 
_dssp_struct_ladder.beg_1_label_comp_id 
_dssp_struct_ladder.beg_1_label_asym_id 
_dssp_struct_ladder.beg_1_label_seq_id 
_dssp_struct_ladder.pdbx_beg_1_PDB_ins_code 
_dssp_struct_ladder.end_1_label_comp_id 
_dssp_struct_ladder.end_1_label_asym_id 
_dssp_struct_ladder.end_1_label_seq_id 
_dssp_struct_ladder.pdbx_end_1_PDB_ins_code 
_dssp_struct_ladder.beg_1_auth_comp_id 
_dssp_struct_ladder.beg_1_auth_asym_id 
_dssp_struct_ladder.beg_1_auth_seq_id 
_dssp_struct_ladder.end_1_auth_comp_id 
_dssp_struct_ladder.end_1_auth_asym_id 
_dssp_struct_ladder.end_1_auth_seq_id 
_dssp_struct_ladder.beg_2_label_comp_id 
_dssp_struct_ladder.beg_2_label_asym_id 
_dssp_struct_ladder.beg_2_label_seq_id 
_dssp_struct_ladder.pdbx_beg_2_PDB_ins_code 
_dssp_struct_ladder.end_2_label_comp_id 
_dssp_struct_ladder.end_2_label_asym_id 
_dssp_struct_ladder.end_2_label_seq_id 
_dssp_struct_ladder.pdbx_end_2_PDB_ins_code 
_dssp_struct_ladder.beg_2_auth_comp_id 
_dssp_struct_ladder.beg_2_auth_asym_id 
_dssp_struct_ladder.beg_2_auth_seq_id 
_dssp_struct_ladder.end_2_auth_comp_id 
_dssp_struct_ladder.end_2_auth_asym_id 
_dssp_struct_ladder.end_2_auth_seq_id 
A A A B anti-parallel VAL A 3   ? VAL A 3   ? VAL A 3   VAL A 3   ASP A 173 ? ASP A 173 ? ASP A 173 ASP A 173 
B B C E anti-parallel PHE A 6   ? ASN A 7   ? PHE A 6   ASN A 7   CYS A 139 ? GLN A 138 ? CYS A 139 GLN A 138 
C B D E anti-parallel THR A 117 ? GLY A 122 ? THR A 117 GLY A 122 LYS A 143 ? GLN A 138 ? LYS A 143 GLN A 138 
D B E F anti-parallel LYS A 143 ? LEU A 145 ? LYS A 143 LEU A 145 GLY A 166 ? CYS A 164 ? GLY A 166 CYS A 164 
E C G H anti-parallel GLN A 16  ? ARG A 21  ? GLN A 16  ARG A 21  ILE A 30  ? LYS A 24  ? ILE A 30  LYS A 24  
F C G J anti-parallel VAL A 17  ? ARG A 21  ? VAL A 17  ARG A 21  LEU A 52  ? TYR A 48  ? LEU A 52  TYR A 48  
G C H I anti-parallel GLY A 29  ? LEU A 31  ? GLY A 29  LEU A 31  THR A 39  ? VAL A 37  ? THR A 39  VAL A 37  
H C I L anti-parallel TRP A 36  ? THR A 39  ? TRP A 36  THR A 39  ARG A 91  ? MET A 88  ? ARG A 91  MET A 88  
I C J K anti-parallel GLN A 49  ? LEU A 52  ? GLN A 49  LEU A 52  LEU A 68  ? GLN A 65  ? LEU A 68  GLN A 65  
J C K L anti-parallel VAL A 69  ? PRO A 74  ? VAL A 69  PRO A 74  LEU A 92  ? MET A 88  ? LEU A 92  MET A 88  
K D M N anti-parallel ASN A 56  ? ASN A 56  ? ASN A 56  ASN A 56  GLU A 136 ? GLU A 136 ? GLU A 136 GLU A 136 
# 
loop_
_dssp_struct_bridge_pairs.id 
_dssp_struct_bridge_pairs.label_comp_id 
_dssp_struct_bridge_pairs.label_seq_id 
_dssp_struct_bridge_pairs.label_asym_id 
_dssp_struct_bridge_pairs.auth_seq_id 
_dssp_struct_bridge_pairs.auth_asym_id 
_dssp_struct_bridge_pairs.pdbx_PDB_ins_code 
_dssp_struct_bridge_pairs.acceptor_1_label_comp_id 
_dssp_struct_bridge_pairs.acceptor_1_label_seq_id 
_dssp_struct_bridge_pairs.acceptor_1_label_asym_id 
_dssp_struct_bridge_pairs.acceptor_1_auth_seq_id 
_dssp_struct_bridge_pairs.acceptor_1_auth_asym_id 
_dssp_struct_bridge_pairs.acceptor_1_pdbx_PDB_ins_code 
_dssp_struct_bridge_pairs.acceptor_1_energy 
_dssp_struct_bridge_pairs.acceptor_2_label_comp_id 
_dssp_struct_bridge_pairs.acceptor_2_label_seq_id 
_dssp_struct_bridge_pairs.acceptor_2_label_asym_id 
_dssp_struct_bridge_pairs.acceptor_2_auth_seq_id 
_dssp_struct_bridge_pairs.acceptor_2_auth_asym_id 
_dssp_struct_bridge_pairs.acceptor_2_pdbx_PDB_ins_code 
_dssp_struct_bridge_pairs.acceptor_2_energy 
_dssp_struct_bridge_pairs.donor_1_label_comp_id 
_dssp_struct_bridge_pairs.donor_1_label_seq_id 
_dssp_struct_bridge_pairs.donor_1_label_asym_id 
_dssp_struct_bridge_pairs.donor_1_auth_seq_id 
_dssp_struct_bridge_pairs.donor_1_auth_asym_id 
_dssp_struct_bridge_pairs.donor_1_pdbx_PDB_ins_code 
_dssp_struct_bridge_pairs.donor_1_energy 
_dssp_struct_bridge_pairs.donor_2_label_comp_id 
_dssp_struct_bridge_pairs.donor_2_label_seq_id 
_dssp_struct_bridge_pairs.donor_2_label_asym_id 
_dssp_struct_bridge_pairs.donor_2_auth_seq_id 
_dssp_struct_bridge_pairs.donor_2_auth_asym_id 
_dssp_struct_bridge_pairs.donor_2_pdbx_PDB_ins_code 
_dssp_struct_bridge_pairs.donor_2_energy 
1   ARG 1   A 1   A ? ?   ?   ? ?   ? ? ?    ?   ?   ? ?   ? ? ?    VAL 3   A 3   A ? -0.4 ILE 126 A 126 A ? -0.2 
2   ILE 2   A 2   A ? SER 125 A 125 A ? -2.2 GLY 124 A 124 A ? -0.2 GLY 5   A 5   A ? -0.6 GLY 4   A 4   A ? -0.5 
3   VAL 3   A 3   A ? ASP 173 A 173 A ? -2.5 ARG 1   A 1   A ? -0.4 ASP 173 A 173 A ? -1.1 THR 127 A 127 A ? -0.1 
4   GLY 4   A 4   A ? ILE 126 A 126 A ? -0.5 ILE 2   A 2   A ? -0.5 ASN 141 A 141 A ? -0.2 VAL 3   A 3   A ? -0.2 
5   GLY 5   A 5   A ? ILE 2   A 2   A ? -0.6 VAL 140 A 140 A ? -0.1 ASN 7   A 7   A ? -0.3 VAL 140 A 140 A ? -0.2 
6   PHE 6   A 6   A ? CYS 139 A 139 A ? -2.9 GLY 4   A 4   A ? -0.1 CYS 139 A 139 A ? -3.3 CYS 8   A 8   A ? -0.2 
7   ASN 7   A 7   A ? GLY 5   A 5   A ? -0.3 GLN 138 A 138 A ? -0.2 GLN 138 A 138 A ? -0.2 GLU 9   A 9   A ? -0.1 
8   CYS 8   A 8   A ? LEU 137 A 137 A ? -2.8 PHE 6   A 6   A ? -0.2 LEU 137 A 137 A ? -0.1 ASN 11  A 11  A ? -0.1 
9   GLU 9   A 9   A ? LYS 10  A 10  A ? -0.1 ASN 7   A 7   A ? -0.1 SER 12  A 12  A ? -2.4 GLN 13  A 13  A ? -0.3 
10  LYS 10  A 10  A ? ASN 11  A 11  A ? -0.3 SER 12  A 12  A ? -0.1 GLU 9   A 9   A ? -0.1 ASN 55  A 55  A ? -0.0 
11  ASN 11  A 11  A ? GLN 13  A 13  A ? -0.1 SER 12  A 12  A ? -0.1 LYS 10  A 10  A ? -0.3 GLU 9   A 9   A ? -0.1 
12  SER 12  A 12  A ? GLU 9   A 9   A ? -2.4 GLN 13  A 13  A ? -0.3 LYS 10  A 10  A ? -0.1 ASN 11  A 11  A ? -0.1 
13  GLN 13  A 13  A ? GLU 9   A 9   A ? -0.3 PRO 14  A 14  A ? -0.1 GLN 16  A 16  A ? -1.8 SER 12  A 12  A ? -0.3 
14  PRO 14  A 14  A ? ?   ?   ? ?   ? ? ?    ?   ?   ? ?   ? ? ?    LYS 103 A 103 A ? -1.4 GLY 53  A 53  A ? -0.3 
15  TRP 15  A 15  A ? VAL 102 A 102 A ? -0.2 SER 12  A 12  A ? -0.1 LEU 31  A 31  A ? -2.2 VAL 17  A 17  A ? -0.2 
16  GLN 16  A 16  A ? GLN 13  A 13  A ? -1.8 ILE 30  A 30  A ? -0.2 GLY 53  A 53  A ? -0.7 ALA 18  A 18  A ? -0.4 
17  VAL 17  A 17  A ? GLY 29  A 29  A ? -2.4 TRP 15  A 15  A ? -0.2 GLY 29  A 29  A ? -2.0 VAL 19  A 19  A ? -0.6 
18  ALA 18  A 18  A ? TRP 51  A 51  A ? -2.4 GLN 16  A 16  A ? -0.4 TRP 51  A 51  A ? -2.5 TYR 20  A 20  A ? -0.5 
19  VAL 19  A 19  A ? CYS 27  A 27  A ? -3.2 VAL 17  A 17  A ? -0.6 GLN 26  A 26  A ? -3.5 CYS 27  A 27  A ? -1.7 
20  TYR 20  A 20  A ? GLN 49  A 49  A ? -3.7 ALA 18  A 18  A ? -0.5 GLN 49  A 49  A ? -1.9 PHE 22  A 22  A ? -0.5 
21  ARG 21  A 21  A ? LYS 24  A 24  A ? -2.8 VAL 19  A 19  A ? -0.3 LYS 24  A 24  A ? -2.4 THR 23  A 23  A ? -0.5 
22  PHE 22  A 22  A ? LYS 47  A 47  A ? -0.6 TYR 20  A 20  A ? -0.5 TYR 20  A 20  A ? -0.0 GLN 49  A 49  A ? -0.0 
23  THR 23  A 23  A ? ARG 21  A 21  A ? -0.5 TYR 20  A 20  A ? -0.1 TYR 25  A 25  A ? -0.5 PHE 22  A 22  A ? -0.3 
24  LYS 24  A 24  A ? ARG 21  A 21  A ? -2.4 TYR 25  A 25  A ? -0.0 ARG 21  A 21  A ? -2.8 GLN 26  A 26  A ? -0.2 
25  TYR 25  A 25  A ? THR 23  A 23  A ? -0.5 TYR 20  A 20  A ? -0.2 TYR 20  A 20  A ? -0.2 GLY 28  A 28  A ? -0.1 
26  GLN 26  A 26  A ? VAL 19  A 19  A ? -3.5 CYS 27  A 27  A ? -0.4 GLY 28  A 28  A ? -0.3 TYR 20  A 20  A ? -0.2 
27  CYS 27  A 27  A ? VAL 19  A 19  A ? -1.7 CYS 43  A 43  A ? -0.0 VAL 19  A 19  A ? -3.2 GLN 26  A 26  A ? -0.4 
28  GLY 28  A 28  A ? GLN 26  A 26  A ? -0.3 ALA 18  A 18  A ? -0.2 ALA 40  A 40  A ? -0.5 ILE 30  A 30  A ? -0.3 
29  GLY 29  A 29  A ? VAL 17  A 17  A ? -2.0 CYS 27  A 27  A ? -0.2 VAL 17  A 17  A ? -2.4 LEU 31  A 31  A ? -0.4 
30  ILE 30  A 30  A ? LEU 38  A 38  A ? -2.5 GLY 28  A 28  A ? -0.3 LEU 38  A 38  A ? -3.4 LEU 32  A 32  A ? -0.6 
31  LEU 31  A 31  A ? TRP 15  A 15  A ? -2.2 GLY 29  A 29  A ? -0.4 ILE 105 A 105 A ? -2.5 VAL 37  A 37  A ? -0.2 
32  LEU 32  A 32  A ? TRP 36  A 36  A ? -2.7 ILE 30  A 30  A ? -0.6 ALA 34  A 34  A ? -0.3 VAL 37  A 37  A ? -0.2 
33  ASN 33  A 33  A ? TRP 36  A 36  A ? -1.3 PRO 104 A 104 A ? -0.1 LEU 32  A 32  A ? -0.3 TRP 36  A 36  A ? -0.2 
34  ALA 34  A 34  A ? LEU 32  A 32  A ? -0.3 ASN 35  A 35  A ? -0.2 ALA 96  A 96  A ? -3.4 LYS 94  A 94  A ? -0.0 
35  ASN 35  A 35  A ? PRO 95  A 95  A ? -0.2 TRP 36  A 36  A ? -0.1 LEU 92  A 92  A ? -2.6 VAL 37  A 37  A ? -0.4 
36  TRP 36  A 36  A ? ARG 91  A 91  A ? -0.2 ASN 33  A 33  A ? -0.2 LEU 32  A 32  A ? -2.7 ASN 33  A 33  A ? -1.3 
37  VAL 37  A 37  A ? LEU 90  A 90  A ? -2.4 ASN 35  A 35  A ? -0.4 LEU 90  A 90  A ? -3.1 THR 39  A 39  A ? -0.5 
38  LEU 38  A 38  A ? ILE 30  A 30  A ? -3.4 TRP 36  A 36  A ? -0.4 ILE 30  A 30  A ? -2.5 ALA 40  A 40  A ? -0.2 
39  THR 39  A 39  A ? MET 88  A 88  A ? -2.6 VAL 37  A 37  A ? -0.5 MET 88  A 88  A ? -2.6 ALA 41  A 41  A ? -0.3 
40  ALA 40  A 40  A ? GLY 28  A 28  A ? -0.5 LEU 87  A 87  A ? -0.2 CYS 43  A 43  A ? -1.7 LEU 87  A 87  A ? -0.3 
41  ALA 41  A 41  A ? THR 39  A 39  A ? -0.3 HIS 42  A 42  A ? -0.3 HIS 44  A 44  A ? -1.5 ALA 40  A 40  A ? -0.1 
42  HIS 42  A 42  A ? CYS 43  A 43  A ? -0.3 TYR 83  A 83  A ? -0.1 ALA 41  A 41  A ? -0.3 ASP 86  A 86  A ? -0.0 
43  CYS 43  A 43  A ? ALA 40  A 40  A ? -1.7 ASN 45  A 45  A ? -0.0 HIS 42  A 42  A ? -0.3 ALA 41  A 41  A ? -0.2 
44  HIS 44  A 44  A ? ALA 41  A 41  A ? -1.5 THR 39  A 39  A ? -0.0 ASP 46  A 46  A ? -0.2 ALA 41  A 41  A ? -0.1 
45  ASN 45  A 45  A ? ?   ?   ? ?   ? ? ?    ?   ?   ? ?   ? ? ?    LYS 47  A 47  A ? -0.4 TYR 48  A 48  A ? -0.2 
46  ASP 46  A 46  A ? HIS 44  A 44  A ? -0.2 LYS 47  A 47  A ? -0.2 ?   ?   ? ?   ? ? ?    ?   ?   ? ?   ? ? ?    
47  LYS 47  A 47  A ? ASN 45  A 45  A ? -0.4 TYR 48  A 48  A ? -0.1 PHE 22  A 22  A ? -0.6 GLN 49  A 49  A ? -0.3 
48  TYR 48  A 48  A ? VAL 69  A 69  A ? -0.2 ASN 45  A 45  A ? -0.2 VAL 69  A 69  A ? -2.0 VAL 50  A 50  A ? -0.3 
49  GLN 49  A 49  A ? TYR 20  A 20  A ? -1.9 LYS 47  A 47  A ? -0.3 TYR 20  A 20  A ? -3.7 TRP 51  A 51  A ? -0.4 
50  VAL 50  A 50  A ? ARG 67  A 67  A ? -3.0 TYR 48  A 48  A ? -0.3 ARG 67  A 67  A ? -2.7 LEU 52  A 52  A ? -0.5 
51  TRP 51  A 51  A ? ALA 18  A 18  A ? -2.5 GLN 49  A 49  A ? -0.4 ALA 18  A 18  A ? -2.4 GLY 53  A 53  A ? -0.3 
52  LEU 52  A 52  A ? GLN 65  A 65  A ? -2.9 VAL 50  A 50  A ? -0.5 GLN 65  A 65  A ? -2.8 VAL 17  A 17  A ? -0.1 
53  GLY 53  A 53  A ? GLN 16  A 16  A ? -0.7 TRP 51  A 51  A ? -0.3 ASN 55  A 55  A ? -0.4 LEU 52  A 52  A ? -0.1 
54  LYS 54  A 54  A ? GLN 16  A 16  A ? -0.3 TRP 51  A 51  A ? -0.2 GLY 53  A 53  A ? -0.3 PHE 57  A 57  A ? -0.1 
55  ASN 55  A 55  A ? GLY 53  A 53  A ? -0.4 ASN 56  A 56  A ? -0.3 LEU 137 A 137 A ? -2.5 PHE 57  A 57  A ? -0.4 
56  ASN 56  A 56  A ? GLU 136 A 136 A ? -0.2 GLU 59  A 59  A ? -0.2 GLU 59  A 59  A ? -0.8 ASN 55  A 55  A ? -0.3 
57  PHE 57  A 57  A ? ASP 135 A 135 A ? -2.7 ASN 55  A 55  A ? -0.4 GLU 136 A 136 A ? -0.1 ASN 56  A 56  A ? -0.1 
58  LEU 58  A 58  A ? ASP 135 A 135 A ? -0.3 ASP 60  A 60  A ? -0.1 ASP 60  A 60  A ? -0.4 PHE 57  A 57  A ? -0.2 
59  GLU 59  A 59  A ? ASN 56  A 56  A ? -0.8 ASP 135 A 135 A ? -0.2 GLU 61  A 61  A ? -1.1 ASN 56  A 56  A ? -0.2 
60  ASP 60  A 60  A ? LEU 58  A 58  A ? -0.4 LYS 54  A 54  A ? -0.0 PHE 57  A 57  A ? -0.1 SER 63  A 63  A ? -0.1 
61  GLU 61  A 61  A ? GLU 59  A 59  A ? -1.1 ASN 56  A 56  A ? -0.2 ALA 64  A 64  A ? -2.7 GLU 59  A 59  A ? -0.0 
62  PRO 62  A 62  A ? ?   ?   ? ?   ? ? ?    ?   ?   ? ?   ? ? ?    GLU 61  A 61  A ? -0.2 ASP 60  A 60  A ? -0.0 
63  SER 63  A 63  A ? GLY 53  A 53  A ? -0.1 ASP 60  A 60  A ? -0.1 GLN 65  A 65  A ? -0.1 VAL 101 A 101 A ? -0.1 
64  ALA 64  A 64  A ? GLU 61  A 61  A ? -2.7 GLY 53  A 53  A ? -0.1 HIS 66  A 66  A ? -0.5 GLY 53  A 53  A ? -0.2 
65  GLN 65  A 65  A ? LEU 52  A 52  A ? -2.8 SER 63  A 63  A ? -0.1 LEU 52  A 52  A ? -2.9 ARG 67  A 67  A ? -0.6 
66  HIS 66  A 66  A ? ALA 64  A 64  A ? -0.5 TRP 51  A 51  A ? -0.2 LEU 68  A 68  A ? -0.4 TRP 51  A 51  A ? -0.2 
67  ARG 67  A 67  A ? VAL 50  A 50  A ? -2.7 GLN 65  A 65  A ? -0.6 VAL 50  A 50  A ? -3.0 VAL 69  A 69  A ? -0.2 
68  LEU 68  A 68  A ? HIS 66  A 66  A ? -0.4 GLN 49  A 49  A ? -0.2 LYS 93  A 93  A ? -3.6 LYS 94  A 94  A ? -0.5 
69  VAL 69  A 69  A ? TYR 48  A 48  A ? -2.0 LEU 92  A 92  A ? -0.3 LEU 92  A 92  A ? -0.2 TYR 48  A 48  A ? -0.2 
70  SER 70  A 70  A ? ARG 91  A 91  A ? -2.9 LEU 68  A 68  A ? -0.5 ALA 72  A 72  A ? -0.3 LEU 92  A 92  A ? -0.2 
71  LYS 71  A 71  A ? ARG 91  A 91  A ? -1.3 ILE 73  A 73  A ? -0.0 ARG 91  A 91  A ? -3.2 ILE 73  A 73  A ? -0.5 
72  ALA 72  A 72  A ? SER 70  A 70  A ? -0.3 LEU 90  A 90  A ? -0.2 LEU 90  A 90  A ? -0.2 VAL 69  A 69  A ? -0.0 
73  ILE 73  A 73  A ? LEU 89  A 89  A ? -3.4 LYS 71  A 71  A ? -0.5 LEU 89  A 89  A ? -2.6 HIS 75  A 75  A ? -0.1 
74  PRO 74  A 74  A ? ?   ?   ? ?   ? ? ?    ?   ?   ? ?   ? ? ?    MET 88  A 88  A ? -0.3 ASP 86  A 86  A ? -0.1 
75  HIS 75  A 75  A ? LEU 87  A 87  A ? -3.1 ASN 85  A 85  A ? -0.3 PHE 78  A 78  A ? -2.2 LEU 87  A 87  A ? -0.0 
76  PRO 76  A 76  A ? ?   ?   ? ?   ? ? ?    ?   ?   ? ?   ? ? ?    HIS 75  A 75  A ? -0.2 ASN 85  A 85  A ? -0.0 
77  ASP 77  A 77  A ? ASN 85  A 85  A ? -0.1 ASN 79  A 79  A ? -0.1 ASN 79  A 79  A ? -0.2 HIS 75  A 75  A ? -0.1 
78  PHE 78  A 78  A ? HIS 75  A 75  A ? -2.2 LEU 87  A 87  A ? -0.1 GLU 80  A 80  A ? -0.5 ASN 85  A 85  A ? -0.2 
79  ASN 79  A 79  A ? SER 84  A 84  A ? -2.7 ASP 77  A 77  A ? -0.2 TYR 83  A 83  A ? -2.3 SER 84  A 84  A ? -0.5 
80  GLU 80  A 80  A ? PHE 78  A 78  A ? -0.5 ASP 81  A 81  A ? -0.2 ASN 79  A 79  A ? -0.1 PHE 78  A 78  A ? -0.0 
81  ASP 81  A 81  A ? ASP 82  A 82  A ? -0.1 SER 84  A 84  A ? -0.1 GLU 80  A 80  A ? -0.2 LYS 157 A 157 A ? -0.2 
82  ASP 82  A 82  A ? ASN 79  A 79  A ? -0.2 SER 84  A 84  A ? -0.1 THR 159 A 159 A ? -0.2 GLU 80  A 80  A ? -0.2 
83  TYR 83  A 83  A ? ASN 79  A 79  A ? -2.3 SER 84  A 84  A ? -0.2 ASP 86  A 86  A ? -0.9 GLU 80  A 80  A ? -0.2 
84  SER 84  A 84  A ? ASN 79  A 79  A ? -0.5 ASN 85  A 85  A ? -0.2 ASN 79  A 79  A ? -2.7 TYR 83  A 83  A ? -0.2 
85  ASN 85  A 85  A ? PHE 78  A 78  A ? -0.2 ASP 86  A 86  A ? -0.2 LEU 87  A 87  A ? -2.5 HIS 75  A 75  A ? -0.3 
86  ASP 86  A 86  A ? TYR 83  A 83  A ? -0.9 PHE 78  A 78  A ? -0.1 MET 88  A 88  A ? -0.4 ASN 85  A 85  A ? -0.2 
87  LEU 87  A 87  A ? ASN 85  A 85  A ? -2.5 ALA 40  A 40  A ? -0.3 HIS 75  A 75  A ? -3.1 LEU 89  A 89  A ? -0.3 
88  MET 88  A 88  A ? THR 39  A 39  A ? -2.6 ASP 86  A 86  A ? -0.4 THR 39  A 39  A ? -2.6 LEU 90  A 90  A ? -0.4 
89  LEU 89  A 89  A ? ILE 73  A 73  A ? -2.6 LEU 87  A 87  A ? -0.3 ILE 73  A 73  A ? -3.4 ARG 91  A 91  A ? -0.5 
90  LEU 90  A 90  A ? VAL 37  A 37  A ? -3.1 MET 88  A 88  A ? -0.4 VAL 37  A 37  A ? -2.4 LEU 92  A 92  A ? -0.5 
91  ARG 91  A 91  A ? LYS 71  A 71  A ? -3.2 LEU 89  A 89  A ? -0.5 SER 70  A 70  A ? -2.9 LYS 71  A 71  A ? -1.3 
92  LEU 92  A 92  A ? ASN 35  A 35  A ? -2.6 LEU 90  A 90  A ? -0.5 VAL 69  A 69  A ? -0.3 GLN 49  A 49  A ? -0.0 
93  LYS 93  A 93  A ? LEU 68  A 68  A ? -3.6 ARG 91  A 91  A ? -0.2 LEU 92  A 92  A ? -0.1 VAL 69  A 69  A ? -0.1 
94  LYS 94  A 94  A ? LEU 68  A 68  A ? -0.5 ALA 34  A 34  A ? -0.0 LYS 93  A 93  A ? -0.2 SER 70  A 70  A ? -0.0 
95  PRO 95  A 95  A ? ?   ?   ? ?   ? ? ?    ?   ?   ? ?   ? ? ?    ASN 35  A 35  A ? -0.2 ALA 34  A 34  A ? -0.1 
96  ALA 96  A 96  A ? ALA 34  A 34  A ? -3.4 ASN 33  A 33  A ? -0.2 ILE 98  A 98  A ? -0.8 TRP 36  A 36  A ? -0.0 
97  ASP 97  A 97  A ? PRO 95  A 95  A ? -0.1 LYS 103 A 103 A ? -0.0 THR 99  A 99  A ? -0.5 ALA 96  A 96  A ? -0.1 
98  ILE 98  A 98  A ? ALA 96  A 96  A ? -0.8 VAL 101 A 101 A ? -0.1 ASP 100 A 100 A ? -0.2 LYS 103 A 103 A ? -0.2 
99  THR 99  A 99  A ? VAL 102 A 102 A ? -2.2 ASP 97  A 97  A ? -0.5 VAL 102 A 102 A ? -0.1 GLY 53  A 53  A ? -0.0 
100 ASP 100 A 100 A ? VAL 101 A 101 A ? -0.2 ILE 98  A 98  A ? -0.2 LYS 103 A 103 A ? -0.1 ILE 98  A 98  A ? -0.1 
101 VAL 101 A 101 A ? VAL 102 A 102 A ? -0.2 SER 63  A 63  A ? -0.1 LYS 103 A 103 A ? -0.4 GLY 53  A 53  A ? -0.2 
102 VAL 102 A 102 A ? THR 99  A 99  A ? -0.1 LEU 52  A 52  A ? -0.1 THR 99  A 99  A ? -2.2 VAL 101 A 101 A ? -0.2 
103 LYS 103 A 103 A ? PRO 14  A 14  A ? -1.4 VAL 101 A 101 A ? -0.4 LEU 31  A 31  A ? -0.3 GLY 53  A 53  A ? -0.1 
104 PRO 104 A 104 A ? ?   ?   ? ?   ? ? ?    ?   ?   ? ?   ? ? ?    ASP 106 A 106 A ? -0.4 LEU 32  A 32  A ? -0.2 
105 ILE 105 A 105 A ? LEU 31  A 31  A ? -2.5 TRP 15  A 15  A ? -0.2 LEU 107 A 107 A ? -0.3 ILE 30  A 30  A ? -0.0 
106 ASP 106 A 106 A ? PRO 104 A 104 A ? -0.4 LEU 107 A 107 A ? -0.1 THR 109 A 109 A ? -0.1 ASN 33  A 33  A ? -0.1 
107 LEU 107 A 107 A ? ILE 105 A 105 A ? -0.3 LEU 32  A 32  A ? -0.1 ASP 106 A 106 A ? -0.1 LEU 32  A 32  A ? -0.0 
108 PRO 108 A 108 A ? ?   ?   ? ?   ? ? ?    ?   ?   ? ?   ? ? ?    LEU 107 A 107 A ? -0.1 GLU 111 A 111 A ? -0.1 
109 THR 109 A 109 A ? GLU 110 A 110 A ? -0.2 ASP 106 A 106 A ? -0.1 GLU 111 A 111 A ? -0.3 LEU 107 A 107 A ? -0.0 
110 GLU 110 A 110 A ? ?   ?   ? ?   ? ? ?    ?   ?   ? ?   ? ? ?    THR 109 A 109 A ? -0.2 ?   ?   ? ?   ? ? ?    
111 GLU 111 A 111 A ? THR 109 A 109 A ? -0.3 PRO 112 A 112 A ? -0.1 THR 109 A 109 A ? -0.0 LYS 113 A 113 A ? -0.0 
112 PRO 112 A 112 A ? ?   ?   ? ?   ? ? ?    ?   ?   ? ?   ? ? ?    LEU 114 A 114 A ? -0.2 GLU 111 A 111 A ? -0.1 
113 LYS 113 A 113 A ? LEU 114 A 114 A ? -0.1 THR 117 A 117 A ? -0.1 SER 116 A 116 A ? -2.2 LEU 144 A 144 A ? -0.2 
114 LEU 114 A 114 A ? GLY 115 A 115 A ? -0.2 PRO 112 A 112 A ? -0.2 LEU 145 A 145 A ? -0.2 LYS 113 A 113 A ? -0.1 
115 GLY 115 A 115 A ? LEU 144 A 144 A ? -1.6 SER 116 A 116 A ? -0.3 LEU 114 A 114 A ? -0.2 LEU 145 A 145 A ? -0.1 
116 SER 116 A 116 A ? LYS 113 A 113 A ? -2.2 LYS 143 A 143 A ? -0.1 LEU 144 A 144 A ? -2.7 CYS 118 A 118 A ? -0.4 
117 THR 117 A 117 A ? LYS 143 A 143 A ? -0.2 LEU 114 A 114 A ? -0.1 LEU 119 A 119 A ? -0.4 LYS 143 A 143 A ? -0.2 
118 CYS 118 A 118 A ? LEU 142 A 142 A ? -4.0 SER 116 A 116 A ? -0.4 LEU 142 A 142 A ? -3.7 ALA 120 A 120 A ? -0.6 
119 LEU 119 A 119 A ? THR 117 A 117 A ? -0.4 ASN 141 A 141 A ? -0.2 SER 121 A 121 A ? -0.4 ASN 141 A 141 A ? -0.2 
120 ALA 120 A 120 A ? VAL 140 A 140 A ? -2.9 CYS 118 A 118 A ? -0.6 VAL 140 A 140 A ? -2.4 GLY 122 A 122 A ? -0.3 
121 SER 121 A 121 A ? LEU 119 A 119 A ? -0.4 CYS 139 A 139 A ? -0.2 TRP 123 A 123 A ? -0.3 CYS 139 A 139 A ? -0.2 
122 GLY 122 A 122 A ? GLN 138 A 138 A ? -2.2 ALA 120 A 120 A ? -0.3 GLN 138 A 138 A ? -2.3 ALA 18  A 18  A ? -0.1 
123 TRP 123 A 123 A ? SER 121 A 121 A ? -0.3 LEU 137 A 137 A ? -0.2 ILE 126 A 126 A ? -0.1 ILE 2   A 2   A ? -0.1 
124 GLY 124 A 124 A ? SER 125 A 125 A ? -0.2 GLN 138 A 138 A ? -0.1 ILE 2   A 2   A ? -0.2 GLY 122 A 122 A ? -0.1 
125 SER 125 A 125 A ? TYR 133 A 133 A ? -0.2 ILE 126 A 126 A ? -0.1 ILE 2   A 2   A ? -2.2 TYR 133 A 133 A ? -0.2 
126 ILE 126 A 126 A ? GLU 132 A 132 A ? -2.5 ARG 1   A 1   A ? -0.2 GLY 4   A 4   A ? -0.5 SER 125 A 125 A ? -0.1 
127 THR 127 A 127 A ? GLU 132 A 132 A ? -0.5 VAL 3   A 3   A ? -0.1 TYR 131 A 131 A ? -0.5 GLU 132 A 132 A ? -0.2 
128 PRO 128 A 128 A ? ?   ?   ? ?   ? ? ?    ?   ?   ? ?   ? ? ?    GLU 177 A 177 A ? -0.2 THR 127 A 127 A ? -0.1 
129 VAL 129 A 129 A ? LYS 130 A 130 A ? -0.0 GLU 177 A 177 A ? -0.0 SER 125 A 125 A ? -0.0 THR 127 A 127 A ? -0.0 
130 LYS 130 A 130 A ? GLU 132 A 132 A ? -0.1 TYR 131 A 131 A ? -0.0 TYR 133 A 133 A ? -0.2 VAL 129 A 129 A ? -0.0 
131 TYR 131 A 131 A ? THR 127 A 127 A ? -0.5 GLU 132 A 132 A ? -0.2 TYR 133 A 133 A ? -0.6 SER 125 A 125 A ? -0.0 
132 GLU 132 A 132 A ? THR 127 A 127 A ? -0.2 GLY 124 A 124 A ? -0.0 ILE 126 A 126 A ? -2.5 THR 127 A 127 A ? -0.5 
133 TYR 133 A 133 A ? TYR 131 A 131 A ? -0.6 SER 125 A 125 A ? -0.2 SER 125 A 125 A ? -0.2 GLY 124 A 124 A ? -0.1 
134 PRO 134 A 134 A ? ?   ?   ? ?   ? ? ?    ?   ?   ? ?   ? ? ?    PHE 57  A 57  A ? -0.1 GLN 138 A 138 A ? -0.1 
135 ASP 135 A 135 A ? ASN 56  A 56  A ? -0.1 LEU 137 A 137 A ? -0.1 PHE 57  A 57  A ? -2.7 LEU 137 A 137 A ? -0.3 
136 GLU 136 A 136 A ? ASN 56  A 56  A ? -0.2 PHE 57  A 57  A ? -0.1 ASN 56  A 56  A ? -0.2 ASN 55  A 55  A ? -0.0 
137 LEU 137 A 137 A ? ASN 55  A 55  A ? -2.5 ASP 135 A 135 A ? -0.3 CYS 8   A 8   A ? -2.8 CYS 139 A 139 A ? -0.3 
138 GLN 138 A 138 A ? GLY 122 A 122 A ? -2.3 ASN 7   A 7   A ? -0.2 GLY 122 A 122 A ? -2.2 VAL 140 A 140 A ? -0.3 
139 CYS 139 A 139 A ? PHE 6   A 6   A ? -3.3 LEU 137 A 137 A ? -0.3 PHE 6   A 6   A ? -2.9 ASN 141 A 141 A ? -0.3 
140 VAL 140 A 140 A ? ALA 120 A 120 A ? -2.4 GLN 138 A 138 A ? -0.3 ALA 120 A 120 A ? -2.9 LEU 142 A 142 A ? -0.5 
141 ASN 141 A 141 A ? CYS 139 A 139 A ? -0.3 GLY 4   A 4   A ? -0.2 LYS 143 A 143 A ? -0.4 LEU 119 A 119 A ? -0.2 
142 LEU 142 A 142 A ? CYS 118 A 118 A ? -3.7 VAL 140 A 140 A ? -0.5 CYS 118 A 118 A ? -4.0 LEU 144 A 144 A ? -0.4 
143 LYS 143 A 143 A ? GLY 166 A 166 A ? -0.5 ASN 141 A 141 A ? -0.4 GLY 166 A 166 A ? -2.4 LEU 145 A 145 A ? -0.3 
144 LEU 144 A 144 A ? SER 116 A 116 A ? -2.7 LEU 142 A 142 A ? -0.4 GLY 115 A 115 A ? -1.6 ALA 165 A 165 A ? -0.3 
145 LEU 145 A 145 A ? CYS 164 A 164 A ? -3.1 LYS 143 A 143 A ? -0.3 CYS 164 A 164 A ? -0.6 ASN 147 A 147 A ? -0.1 
146 PRO 146 A 146 A ? ?   ?   ? ?   ? ? ?    ?   ?   ? ?   ? ? ?    ASP 149 A 149 A ? -1.3 CYS 150 A 150 A ? -1.1 
147 ASN 147 A 147 A ? GLU 148 A 148 A ? -0.3 ASP 149 A 149 A ? -0.2 ALA 151 A 151 A ? -2.6 LYS 152 A 152 A ? -0.2 
148 GLU 148 A 148 A ? ASP 149 A 149 A ? -0.2 CYS 150 A 150 A ? -0.2 LYS 152 A 152 A ? -1.5 ASN 147 A 147 A ? -0.3 
149 ASP 149 A 149 A ? PRO 146 A 146 A ? -1.3 CYS 150 A 150 A ? -0.2 ALA 153 A 153 A ? -1.4 GLU 148 A 148 A ? -0.2 
150 CYS 150 A 150 A ? PRO 146 A 146 A ? -1.1 ALA 151 A 151 A ? -0.2 HIS 154 A 154 A ? -2.7 GLU 148 A 148 A ? -0.2 
151 ALA 151 A 151 A ? ASN 147 A 147 A ? -2.6 LYS 152 A 152 A ? -0.2 CYS 150 A 150 A ? -0.2 ASP 149 A 149 A ? -0.2 
152 LYS 152 A 152 A ? GLU 148 A 148 A ? -1.5 ASN 147 A 147 A ? -0.2 ALA 151 A 151 A ? -0.2 CYS 150 A 150 A ? -0.2 
153 ALA 153 A 153 A ? ASP 149 A 149 A ? -1.4 GLU 148 A 148 A ? -0.1 ILE 155 A 155 A ? -0.3 ALA 151 A 151 A ? -0.2 
154 HIS 154 A 154 A ? CYS 150 A 150 A ? -2.7 GLU 156 A 156 A ? -0.1 VAL 158 A 158 A ? -0.1 ?   ?   ? ?   ? ? ?    
155 ILE 155 A 155 A ? ALA 153 A 153 A ? -0.3 HIS 179 A 179 A ? -0.1 LYS 157 A 157 A ? -0.2 HIS 154 A 154 A ? -0.1 
156 GLU 156 A 156 A ? HIS 179 A 179 A ? -0.2 LYS 157 A 157 A ? -0.1 VAL 158 A 158 A ? -0.1 HIS 154 A 154 A ? -0.1 
157 LYS 157 A 157 A ? ASP 81  A 81  A ? -0.2 ILE 155 A 155 A ? -0.2 THR 159 A 159 A ? -0.6 GLU 156 A 156 A ? -0.1 
158 VAL 158 A 158 A ? GLU 156 A 156 A ? -0.1 HIS 154 A 154 A ? -0.1 ASP 160 A 160 A ? -0.2 ALA 151 A 151 A ? -0.1 
159 THR 159 A 159 A ? LYS 157 A 157 A ? -0.6 ASP 82  A 82  A ? -0.2 MET 162 A 162 A ? -1.5 ALA 151 A 151 A ? -0.0 
160 ASP 160 A 160 A ? ASP 161 A 161 A ? -0.3 VAL 158 A 158 A ? -0.2 THR 159 A 159 A ? -0.1 ASN 147 A 147 A ? -0.0 
161 ASP 161 A 161 A ? LEU 163 A 163 A ? -0.1 ?   ?   ? ?   ? ? ?    LEU 163 A 163 A ? -0.3 ASP 160 A 160 A ? -0.3 
162 MET 162 A 162 A ? THR 159 A 159 A ? -1.5 SER 84  A 84  A ? -0.1 CYS 164 A 164 A ? -0.5 ASN 147 A 147 A ? -0.1 
163 LEU 163 A 163 A ? ASP 161 A 161 A ? -0.3 PRO 146 A 146 A ? -0.0 ALA 165 A 165 A ? -0.6 ASP 161 A 161 A ? -0.1 
164 CYS 164 A 164 A ? LEU 145 A 145 A ? -0.6 MET 162 A 162 A ? -0.5 LEU 145 A 145 A ? -3.1 GLY 166 A 166 A ? -0.4 
165 ALA 165 A 165 A ? LEU 163 A 163 A ? -0.6 LEU 144 A 144 A ? -0.3 THR 174 A 174 A ? -0.3 ASP 167 A 167 A ? -0.3 
166 GLY 166 A 166 A ? LYS 143 A 143 A ? -2.4 CYS 164 A 164 A ? -0.4 LYS 143 A 143 A ? -0.5 MET 168 A 168 A ? -0.5 
167 ASP 167 A 167 A ? LYS 172 A 172 A ? -1.4 ALA 165 A 165 A ? -0.3 GLY 170 A 170 A ? -1.2 LYS 172 A 172 A ? -0.3 
168 MET 168 A 168 A ? GLY 166 A 166 A ? -0.5 ASP 169 A 169 A ? -0.2 ASP 167 A 167 A ? -0.1 GLY 171 A 171 A ? -0.1 
169 ASP 169 A 169 A ? GLY 170 A 170 A ? -0.2 LYS 172 A 172 A ? -0.0 MET 168 A 168 A ? -0.2 GLY 171 A 171 A ? -0.1 
170 GLY 170 A 170 A ? ASP 167 A 167 A ? -1.2 LYS 172 A 172 A ? -0.2 ASP 169 A 169 A ? -0.2 MET 168 A 168 A ? -0.1 
171 GLY 171 A 171 A ? MET 168 A 168 A ? -0.1 ASP 169 A 169 A ? -0.1 ASP 173 A 173 A ? -0.3 MET 168 A 168 A ? -0.1 
172 LYS 172 A 172 A ? ASP 167 A 167 A ? -0.3 VAL 140 A 140 A ? -0.1 ASP 167 A 167 A ? -1.4 THR 174 A 174 A ? -0.3 
173 ASP 173 A 173 A ? VAL 3   A 3   A ? -1.1 GLY 171 A 171 A ? -0.3 VAL 3   A 3   A ? -2.5 GLY 166 A 166 A ? -0.1 
174 THR 174 A 174 A ? ALA 165 A 165 A ? -0.3 LYS 172 A 172 A ? -0.3 ALA 176 A 176 A ? -0.4 SER 125 A 125 A ? -0.1 
175 CYS 175 A 175 A ? VAL 3   A 3   A ? -0.1 GLY 124 A 124 A ? -0.1 GLU 177 A 177 A ? -0.5 ALA 178 A 178 A ? -0.1 
176 ALA 176 A 176 A ? THR 174 A 174 A ? -0.4 GLU 177 A 177 A ? -0.1 THR 174 A 174 A ? -0.1 HIS 179 A 179 A ? -0.0 
177 GLU 177 A 177 A ? CYS 175 A 175 A ? -0.5 PRO 128 A 128 A ? -0.2 ALA 176 A 176 A ? -0.1 VAL 129 A 129 A ? -0.0 
178 ALA 178 A 178 A ? CYS 175 A 175 A ? -0.1 GLU 156 A 156 A ? -0.0 GLU 177 A 177 A ? -0.1 HIS 154 A 154 A ? -0.0 
179 HIS 179 A 179 A ? ALA 176 A 176 A ? -0.0 ?   ?   ? ?   ? ? ?    GLU 156 A 156 A ? -0.2 ILE 155 A 155 A ? -0.1 
# 
loop_
_dssp_statistics_histogram.entry_id 
_dssp_statistics_histogram.type 
_dssp_statistics_histogram.1 
_dssp_statistics_histogram.2 
_dssp_statistics_histogram.3 
_dssp_statistics_histogram.4 
_dssp_statistics_histogram.5 
_dssp_statistics_histogram.6 
_dssp_statistics_histogram.7 
_dssp_statistics_histogram.8 
_dssp_statistics_histogram.9 
_dssp_statistics_histogram.10 
_dssp_statistics_histogram.11 
_dssp_statistics_histogram.12 
_dssp_statistics_histogram.13 
_dssp_statistics_histogram.14 
_dssp_statistics_histogram.15 
_dssp_statistics_histogram.16 
_dssp_statistics_histogram.17 
_dssp_statistics_histogram.18 
_dssp_statistics_histogram.19 
_dssp_statistics_histogram.20 
_dssp_statistics_histogram.21 
_dssp_statistics_histogram.22 
_dssp_statistics_histogram.23 
_dssp_statistics_histogram.24 
_dssp_statistics_histogram.25 
_dssp_statistics_histogram.26 
_dssp_statistics_histogram.27 
_dssp_statistics_histogram.28 
_dssp_statistics_histogram.29 
_dssp_statistics_histogram.30 
MumuKlk1 residues_per_alpha_helix        0 0 0 0 0 0 1 0 0 0 0 0 0 0 0 0 0 0 0 0 0 0 0 0 0 0 0 0 0 0 
MumuKlk1 parallel_bridges_per_ladder     0 0 0 0 0 0 0 0 0 0 0 0 0 0 0 0 0 0 0 0 0 0 0 0 0 0 0 0 0 0 
MumuKlk1 antiparallel_bridges_per_ladder 2 1 2 2 2 2 0 0 0 0 0 0 0 0 0 0 0 0 0 0 0 0 0 0 0 0 0 0 0 0 
MumuKlk1 ladders_per_sheet               0 0 1 0 0 1 0 0 0 0 0 0 0 0 0 0 0 0 0 0 0 0 0 0 0 0 0 0 0 0 
# 
loop_
_dssp_statistics_hbond.entry_id 
_dssp_statistics_hbond.type 
_dssp_statistics_hbond.count 
_dssp_statistics_hbond.count_per_100 
MumuKlk1 O(I)-->H-N(J)          100 55.9 
MumuKlk1 'PARALLEL BRIDGES'     0   0.0  
MumuKlk1 'ANTIPARALLEL BRIDGES' 52  29.1 
MumuKlk1 O(I)-->H-N(I-5)        2   1.1  
MumuKlk1 O(I)-->H-N(I-4)        1   0.6  
MumuKlk1 O(I)-->H-N(I-3)        3   1.7  
MumuKlk1 O(I)-->H-N(I-2)        0   0.0  
MumuKlk1 O(I)-->H-N(I-1)        0   0.0  
MumuKlk1 O(I)-->H-N(I+0)        0   0.0  
MumuKlk1 O(I)-->H-N(I+1)        0   0.0  
MumuKlk1 O(I)-->H-N(I+2)        17  9.5  
MumuKlk1 O(I)-->H-N(I+3)        14  7.8  
MumuKlk1 O(I)-->H-N(I+4)        7   3.9  
MumuKlk1 O(I)-->H-N(I+5)        0   0.0  
# 
_dssp_statistics.entry_id                       MumuKlk1 
_dssp_statistics.nr_of_residues                 179 
_dssp_statistics.nr_of_chains                   1 
_dssp_statistics.nr_of_ss_bridges_total         0 
_dssp_statistics.nr_of_ss_bridges_intra_chain   0 
_dssp_statistics.nr_of_ss_bridges_inter_chain   0 
# 
loop_
_chem_comp.id 
_chem_comp.type 
_chem_comp.mon_nstd_flag 
_chem_comp.name 
_chem_comp.formula 
_chem_comp.formula_weight 
ALA 'L-PEPTIDE LINKING' y ALANINE         'C3 H7 N O2'     89.093 
ARG 'L-PEPTIDE LINKING' y ARGININE        'C6 H15 N4 O2'  175.209 
ASN 'L-PEPTIDE LINKING' y ASPARAGINE      'C4 H8 N2 O3'   132.118 
ASP 'L-PEPTIDE LINKING' y 'ASPARTIC ACID' 'C4 H7 N O4'    133.103 
CYS 'L-PEPTIDE LINKING' y CYSTEINE        'C3 H7 N O2 S'  121.158 
GLN 'L-PEPTIDE LINKING' y GLUTAMINE       'C5 H10 N2 O3'  146.144 
GLU 'L-PEPTIDE LINKING' y 'GLUTAMIC ACID' 'C5 H9 N O4'    147.129 
GLY 'PEPTIDE LINKING'   y GLYCINE         'C2 H5 N O2'     75.067 
HIS 'L-PEPTIDE LINKING' y HISTIDINE       'C6 H10 N3 O2'  156.162 
ILE 'L-PEPTIDE LINKING' y ISOLEUCINE      'C6 H13 N O2'   131.173 
LEU 'L-PEPTIDE LINKING' y LEUCINE         'C6 H13 N O2'   131.173 
LYS 'L-PEPTIDE LINKING' y LYSINE          'C6 H15 N2 O2'  147.195 
MET 'L-PEPTIDE LINKING' y METHIONINE      'C5 H11 N O2 S' 149.211 
PHE 'L-PEPTIDE LINKING' y PHENYLALANINE   'C9 H11 N O2'   165.189 
PRO 'L-PEPTIDE LINKING' y PROLINE         'C5 H9 N O2'     115.13 
SER 'L-PEPTIDE LINKING' y SERINE          'C3 H7 N O3'    105.093 
THR 'L-PEPTIDE LINKING' y THREONINE       'C4 H9 N O3'    119.119 
TRP 'L-PEPTIDE LINKING' y TRYPTOPHAN      'C11 H12 N2 O2' 204.225 
TYR 'L-PEPTIDE LINKING' y TYROSINE        'C9 H11 N O3'   181.189 
VAL 'L-PEPTIDE LINKING' y VALINE          'C5 H11 N O2'   117.146 
# 
loop_
_atom_type.symbol 
N 
C 
O 
S 
# 
loop_
_entity_poly_seq.entity_id 
_entity_poly_seq.num 
_entity_poly_seq.mon_id 
_entity_poly_seq.hetero 
1   1 ARG n 
1   2 ILE n 
1   3 VAL n 
1   4 GLY n 
1   5 GLY n 
1   6 PHE n 
1   7 ASN n 
1   8 CYS n 
1   9 GLU n 
1  10 LYS n 
1  11 ASN n 
1  12 SER n 
1  13 GLN n 
1  14 PRO n 
1  15 TRP n 
1  16 GLN n 
1  17 VAL n 
1  18 ALA n 
1  19 VAL n 
1  20 TYR n 
1  21 ARG n 
1  22 PHE n 
1  23 THR n 
1  24 LYS n 
1  25 TYR n 
1  26 GLN n 
1  27 CYS n 
1  28 GLY n 
1  29 GLY n 
1  30 ILE n 
1  31 LEU n 
1  32 LEU n 
1  33 ASN n 
1  34 ALA n 
1  35 ASN n 
1  36 TRP n 
1  37 VAL n 
1  38 LEU n 
1  39 THR n 
1  40 ALA n 
1  41 ALA n 
1  42 HIS n 
1  43 CYS n 
1  44 HIS n 
1  45 ASN n 
1  46 ASP n 
1  47 LYS n 
1  48 TYR n 
1  49 GLN n 
1  50 VAL n 
1  51 TRP n 
1  52 LEU n 
1  53 GLY n 
1  54 LYS n 
1  55 ASN n 
1  56 ASN n 
1  57 PHE n 
1  58 LEU n 
1  59 GLU n 
1  60 ASP n 
1  61 GLU n 
1  62 PRO n 
1  63 SER n 
1  64 ALA n 
1  65 GLN n 
1  66 HIS n 
1  67 ARG n 
1  68 LEU n 
1  69 VAL n 
1  70 SER n 
1  71 LYS n 
1  72 ALA n 
1  73 ILE n 
1  74 PRO n 
1  75 HIS n 
1  76 PRO n 
1  77 ASP n 
1  78 PHE n 
1  79 ASN n 
1  80 GLU n 
1  81 ASP n 
1  82 ASP n 
1  83 TYR n 
1  84 SER n 
1  85 ASN n 
1  86 ASP n 
1  87 LEU n 
1  88 MET n 
1  89 LEU n 
1  90 LEU n 
1  91 ARG n 
1  92 LEU n 
1  93 LYS n 
1  94 LYS n 
1  95 PRO n 
1  96 ALA n 
1  97 ASP n 
1  98 ILE n 
1  99 THR n 
1 100 ASP n 
1 101 VAL n 
1 102 VAL n 
1 103 LYS n 
1 104 PRO n 
1 105 ILE n 
1 106 ASP n 
1 107 LEU n 
1 108 PRO n 
1 109 THR n 
1 110 GLU n 
1 111 GLU n 
1 112 PRO n 
1 113 LYS n 
1 114 LEU n 
1 115 GLY n 
1 116 SER n 
1 117 THR n 
1 118 CYS n 
1 119 LEU n 
1 120 ALA n 
1 121 SER n 
1 122 GLY n 
1 123 TRP n 
1 124 GLY n 
1 125 SER n 
1 126 ILE n 
1 127 THR n 
1 128 PRO n 
1 129 VAL n 
1 130 LYS n 
1 131 TYR n 
1 132 GLU n 
1 133 TYR n 
1 134 PRO n 
1 135 ASP n 
1 136 GLU n 
1 137 LEU n 
1 138 GLN n 
1 139 CYS n 
1 140 VAL n 
1 141 ASN n 
1 142 LEU n 
1 143 LYS n 
1 144 LEU n 
1 145 LEU n 
1 146 PRO n 
1 147 ASN n 
1 148 GLU n 
1 149 ASP n 
1 150 CYS n 
1 151 ALA n 
1 152 LYS n 
1 153 ALA n 
1 154 HIS n 
1 155 ILE n 
1 156 GLU n 
1 157 LYS n 
1 158 VAL n 
1 159 THR n 
1 160 ASP n 
1 161 ASP n 
1 162 MET n 
1 163 LEU n 
1 164 CYS n 
1 165 ALA n 
1 166 GLY n 
1 167 ASP n 
1 168 MET n 
1 169 ASP n 
1 170 GLY n 
1 171 GLY n 
1 172 LYS n 
1 173 ASP n 
1 174 THR n 
1 175 CYS n 
1 176 ALA n 
1 177 GLU n 
1 178 ALA n 
1 179 HIS n 
# 
loop_
_pdbx_poly_seq_scheme.asym_id 
_pdbx_poly_seq_scheme.entity_id 
_pdbx_poly_seq_scheme.seq_id 
_pdbx_poly_seq_scheme.mon_id 
_pdbx_poly_seq_scheme.ndb_seq_num 
_pdbx_poly_seq_scheme.pdb_seq_num 
_pdbx_poly_seq_scheme.auth_seq_num 
_pdbx_poly_seq_scheme.pdb_mon_id 
_pdbx_poly_seq_scheme.auth_mon_id 
_pdbx_poly_seq_scheme.pdb_strand_id 
_pdbx_poly_seq_scheme.pdb_ins_code 
_pdbx_poly_seq_scheme.hetero 
A 1   1 ARG   1 1   1   ARG ARG A ? n 
A 1   2 ILE   2 2   2   ILE ILE A ? n 
A 1   3 VAL   3 3   3   VAL VAL A ? n 
A 1   4 GLY   4 4   4   GLY GLY A ? n 
A 1   5 GLY   5 5   5   GLY GLY A ? n 
A 1   6 PHE   6 6   6   PHE PHE A ? n 
A 1   7 ASN   7 7   7   ASN ASN A ? n 
A 1   8 CYS   8 8   8   CYS CYS A ? n 
A 1   9 GLU   9 9   9   GLU GLU A ? n 
A 1  10 LYS  10 10  10  LYS LYS A ? n 
A 1  11 ASN  11 11  11  ASN ASN A ? n 
A 1  12 SER  12 12  12  SER SER A ? n 
A 1  13 GLN  13 13  13  GLN GLN A ? n 
A 1  14 PRO  14 14  14  PRO PRO A ? n 
A 1  15 TRP  15 15  15  TRP TRP A ? n 
A 1  16 GLN  16 16  16  GLN GLN A ? n 
A 1  17 VAL  17 17  17  VAL VAL A ? n 
A 1  18 ALA  18 18  18  ALA ALA A ? n 
A 1  19 VAL  19 19  19  VAL VAL A ? n 
A 1  20 TYR  20 20  20  TYR TYR A ? n 
A 1  21 ARG  21 21  21  ARG ARG A ? n 
A 1  22 PHE  22 22  22  PHE PHE A ? n 
A 1  23 THR  23 23  23  THR THR A ? n 
A 1  24 LYS  24 24  24  LYS LYS A ? n 
A 1  25 TYR  25 25  25  TYR TYR A ? n 
A 1  26 GLN  26 26  26  GLN GLN A ? n 
A 1  27 CYS  27 27  27  CYS CYS A ? n 
A 1  28 GLY  28 28  28  GLY GLY A ? n 
A 1  29 GLY  29 29  29  GLY GLY A ? n 
A 1  30 ILE  30 30  30  ILE ILE A ? n 
A 1  31 LEU  31 31  31  LEU LEU A ? n 
A 1  32 LEU  32 32  32  LEU LEU A ? n 
A 1  33 ASN  33 33  33  ASN ASN A ? n 
A 1  34 ALA  34 34  34  ALA ALA A ? n 
A 1  35 ASN  35 35  35  ASN ASN A ? n 
A 1  36 TRP  36 36  36  TRP TRP A ? n 
A 1  37 VAL  37 37  37  VAL VAL A ? n 
A 1  38 LEU  38 38  38  LEU LEU A ? n 
A 1  39 THR  39 39  39  THR THR A ? n 
A 1  40 ALA  40 40  40  ALA ALA A ? n 
A 1  41 ALA  41 41  41  ALA ALA A ? n 
A 1  42 HIS  42 42  42  HIS HIS A ? n 
A 1  43 CYS  43 43  43  CYS CYS A ? n 
A 1  44 HIS  44 44  44  HIS HIS A ? n 
A 1  45 ASN  45 45  45  ASN ASN A ? n 
A 1  46 ASP  46 46  46  ASP ASP A ? n 
A 1  47 LYS  47 47  47  LYS LYS A ? n 
A 1  48 TYR  48 48  48  TYR TYR A ? n 
A 1  49 GLN  49 49  49  GLN GLN A ? n 
A 1  50 VAL  50 50  50  VAL VAL A ? n 
A 1  51 TRP  51 51  51  TRP TRP A ? n 
A 1  52 LEU  52 52  52  LEU LEU A ? n 
A 1  53 GLY  53 53  53  GLY GLY A ? n 
A 1  54 LYS  54 54  54  LYS LYS A ? n 
A 1  55 ASN  55 55  55  ASN ASN A ? n 
A 1  56 ASN  56 56  56  ASN ASN A ? n 
A 1  57 PHE  57 57  57  PHE PHE A ? n 
A 1  58 LEU  58 58  58  LEU LEU A ? n 
A 1  59 GLU  59 59  59  GLU GLU A ? n 
A 1  60 ASP  60 60  60  ASP ASP A ? n 
A 1  61 GLU  61 61  61  GLU GLU A ? n 
A 1  62 PRO  62 62  62  PRO PRO A ? n 
A 1  63 SER  63 63  63  SER SER A ? n 
A 1  64 ALA  64 64  64  ALA ALA A ? n 
A 1  65 GLN  65 65  65  GLN GLN A ? n 
A 1  66 HIS  66 66  66  HIS HIS A ? n 
A 1  67 ARG  67 67  67  ARG ARG A ? n 
A 1  68 LEU  68 68  68  LEU LEU A ? n 
A 1  69 VAL  69 69  69  VAL VAL A ? n 
A 1  70 SER  70 70  70  SER SER A ? n 
A 1  71 LYS  71 71  71  LYS LYS A ? n 
A 1  72 ALA  72 72  72  ALA ALA A ? n 
A 1  73 ILE  73 73  73  ILE ILE A ? n 
A 1  74 PRO  74 74  74  PRO PRO A ? n 
A 1  75 HIS  75 75  75  HIS HIS A ? n 
A 1  76 PRO  76 76  76  PRO PRO A ? n 
A 1  77 ASP  77 77  77  ASP ASP A ? n 
A 1  78 PHE  78 78  78  PHE PHE A ? n 
A 1  79 ASN  79 79  79  ASN ASN A ? n 
A 1  80 GLU  80 80  80  GLU GLU A ? n 
A 1  81 ASP  81 81  81  ASP ASP A ? n 
A 1  82 ASP  82 82  82  ASP ASP A ? n 
A 1  83 TYR  83 83  83  TYR TYR A ? n 
A 1  84 SER  84 84  84  SER SER A ? n 
A 1  85 ASN  85 85  85  ASN ASN A ? n 
A 1  86 ASP  86 86  86  ASP ASP A ? n 
A 1  87 LEU  87 87  87  LEU LEU A ? n 
A 1  88 MET  88 88  88  MET MET A ? n 
A 1  89 LEU  89 89  89  LEU LEU A ? n 
A 1  90 LEU  90 90  90  LEU LEU A ? n 
A 1  91 ARG  91 91  91  ARG ARG A ? n 
A 1  92 LEU  92 92  92  LEU LEU A ? n 
A 1  93 LYS  93 93  93  LYS LYS A ? n 
A 1  94 LYS  94 94  94  LYS LYS A ? n 
A 1  95 PRO  95 95  95  PRO PRO A ? n 
A 1  96 ALA  96 96  96  ALA ALA A ? n 
A 1  97 ASP  97 97  97  ASP ASP A ? n 
A 1  98 ILE  98 98  98  ILE ILE A ? n 
A 1  99 THR  99 99  99  THR THR A ? n 
A 1 100 ASP 100 100 100 ASP ASP A ? n 
A 1 101 VAL 101 101 101 VAL VAL A ? n 
A 1 102 VAL 102 102 102 VAL VAL A ? n 
A 1 103 LYS 103 103 103 LYS LYS A ? n 
A 1 104 PRO 104 104 104 PRO PRO A ? n 
A 1 105 ILE 105 105 105 ILE ILE A ? n 
A 1 106 ASP 106 106 106 ASP ASP A ? n 
A 1 107 LEU 107 107 107 LEU LEU A ? n 
A 1 108 PRO 108 108 108 PRO PRO A ? n 
A 1 109 THR 109 109 109 THR THR A ? n 
A 1 110 GLU 110 110 110 GLU GLU A ? n 
A 1 111 GLU 111 111 111 GLU GLU A ? n 
A 1 112 PRO 112 112 112 PRO PRO A ? n 
A 1 113 LYS 113 113 113 LYS LYS A ? n 
A 1 114 LEU 114 114 114 LEU LEU A ? n 
A 1 115 GLY 115 115 115 GLY GLY A ? n 
A 1 116 SER 116 116 116 SER SER A ? n 
A 1 117 THR 117 117 117 THR THR A ? n 
A 1 118 CYS 118 118 118 CYS CYS A ? n 
A 1 119 LEU 119 119 119 LEU LEU A ? n 
A 1 120 ALA 120 120 120 ALA ALA A ? n 
A 1 121 SER 121 121 121 SER SER A ? n 
A 1 122 GLY 122 122 122 GLY GLY A ? n 
A 1 123 TRP 123 123 123 TRP TRP A ? n 
A 1 124 GLY 124 124 124 GLY GLY A ? n 
A 1 125 SER 125 125 125 SER SER A ? n 
A 1 126 ILE 126 126 126 ILE ILE A ? n 
A 1 127 THR 127 127 127 THR THR A ? n 
A 1 128 PRO 128 128 128 PRO PRO A ? n 
A 1 129 VAL 129 129 129 VAL VAL A ? n 
A 1 130 LYS 130 130 130 LYS LYS A ? n 
A 1 131 TYR 131 131 131 TYR TYR A ? n 
A 1 132 GLU 132 132 132 GLU GLU A ? n 
A 1 133 TYR 133 133 133 TYR TYR A ? n 
A 1 134 PRO 134 134 134 PRO PRO A ? n 
A 1 135 ASP 135 135 135 ASP ASP A ? n 
A 1 136 GLU 136 136 136 GLU GLU A ? n 
A 1 137 LEU 137 137 137 LEU LEU A ? n 
A 1 138 GLN 138 138 138 GLN GLN A ? n 
A 1 139 CYS 139 139 139 CYS CYS A ? n 
A 1 140 VAL 140 140 140 VAL VAL A ? n 
A 1 141 ASN 141 141 141 ASN ASN A ? n 
A 1 142 LEU 142 142 142 LEU LEU A ? n 
A 1 143 LYS 143 143 143 LYS LYS A ? n 
A 1 144 LEU 144 144 144 LEU LEU A ? n 
A 1 145 LEU 145 145 145 LEU LEU A ? n 
A 1 146 PRO 146 146 146 PRO PRO A ? n 
A 1 147 ASN 147 147 147 ASN ASN A ? n 
A 1 148 GLU 148 148 148 GLU GLU A ? n 
A 1 149 ASP 149 149 149 ASP ASP A ? n 
A 1 150 CYS 150 150 150 CYS CYS A ? n 
A 1 151 ALA 151 151 151 ALA ALA A ? n 
A 1 152 LYS 152 152 152 LYS LYS A ? n 
A 1 153 ALA 153 153 153 ALA ALA A ? n 
A 1 154 HIS 154 154 154 HIS HIS A ? n 
A 1 155 ILE 155 155 155 ILE ILE A ? n 
A 1 156 GLU 156 156 156 GLU GLU A ? n 
A 1 157 LYS 157 157 157 LYS LYS A ? n 
A 1 158 VAL 158 158 158 VAL VAL A ? n 
A 1 159 THR 159 159 159 THR THR A ? n 
A 1 160 ASP 160 160 160 ASP ASP A ? n 
A 1 161 ASP 161 161 161 ASP ASP A ? n 
A 1 162 MET 162 162 162 MET MET A ? n 
A 1 163 LEU 163 163 163 LEU LEU A ? n 
A 1 164 CYS 164 164 164 CYS CYS A ? n 
A 1 165 ALA 165 165 165 ALA ALA A ? n 
A 1 166 GLY 166 166 166 GLY GLY A ? n 
A 1 167 ASP 167 167 167 ASP ASP A ? n 
A 1 168 MET 168 168 168 MET MET A ? n 
A 1 169 ASP 169 169 169 ASP ASP A ? n 
A 1 170 GLY 170 170 170 GLY GLY A ? n 
A 1 171 GLY 171 171 171 GLY GLY A ? n 
A 1 172 LYS 172 172 172 LYS LYS A ? n 
A 1 173 ASP 173 173 173 ASP ASP A ? n 
A 1 174 THR 174 174 174 THR THR A ? n 
A 1 175 CYS 175 175 175 CYS CYS A ? n 
A 1 176 ALA 176 176 176 ALA ALA A ? n 
A 1 177 GLU 177 177 177 GLU GLU A ? n 
A 1 178 ALA 178 178 178 ALA ALA A ? n 
A 1 179 HIS 179 179 179 HIS HIS A ? n 
# 
loop_
_atom_site.group_PDB 
_atom_site.id 
_atom_site.type_symbol 
_atom_site.label_atom_id 
_atom_site.label_alt_id 
_atom_site.label_comp_id 
_atom_site.label_asym_id 
_atom_site.label_entity_id 
_atom_site.label_seq_id 
_atom_site.pdbx_PDB_ins_code 
_atom_site.Cartn_x 
_atom_site.Cartn_y 
_atom_site.Cartn_z 
_atom_site.occupancy 
_atom_site.B_iso_or_equiv 
_atom_site.pdbx_formal_charge 
_atom_site.auth_seq_id 
_atom_site.auth_comp_id 
_atom_site.auth_asym_id 
_atom_site.auth_atom_id 
_atom_site.pdbx_PDB_model_num 
ATOM 1    N N   ? ARG A 1   1 ?   2.871  -8.750  -7.621 1.000 63.330 ? 1   ARG A N   1 
ATOM 2    C CA  ? ARG A 1   1 ?   3.870  -9.757  -7.279 1.000 63.330 ? 1   ARG A CA  1 
ATOM 3    C C   ? ARG A 1   1 ?   4.893  -9.200  -6.294 1.000 63.330 ? 1   ARG A C   1 
ATOM 4    C CB  ? ARG A 1   1 ?   4.577 -10.263  -8.538 1.000 63.330 ? 1   ARG A CB  1 
ATOM 5    O O   ? ARG A 1   1 ?   5.312  -8.047  -6.412 1.000 63.330 ? 1   ARG A O   1 
ATOM 6    C CG  ? ARG A 1   1 ?   5.484 -11.459  -8.297 1.000 63.330 ? 1   ARG A CG  1 
ATOM 7    C CD  ? ARG A 1   1 ?   6.110 -11.962  -9.591 1.000 63.330 ? 1   ARG A CD  1 
ATOM 8    N NE  ? ARG A 1   1 ?   7.092 -13.013  -9.341 1.000 63.330 ? 1   ARG A NE  1 
ATOM 9    N NH1 ? ARG A 1   1 ?   7.439 -13.505 -11.571 1.000 63.330 ? 1   ARG A NH1 1 
ATOM 10   N NH2 ? ARG A 1   1 ?   8.579 -14.654  -9.949 1.000 63.330 ? 1   ARG A NH2 1 
ATOM 11   C CZ  ? ARG A 1   1 ?   7.701 -13.721 -10.288 1.000 63.330 ? 1   ARG A CZ  1 
ATOM 12   N N   ? ILE A 1   2 ?   5.259  -9.901  -5.227 1.000 63.980 ? 2   ILE A N   1 
ATOM 13   C CA  ? ILE A 1   2 ?   6.443  -9.711  -4.396 1.000 63.980 ? 2   ILE A CA  1 
ATOM 14   C C   ? ILE A 1   2 ?   7.338 -10.945  -4.484 1.000 63.980 ? 2   ILE A C   1 
ATOM 15   C CB  ? ILE A 1   2 ?   6.062  -9.428  -2.926 1.000 63.980 ? 2   ILE A CB  1 
ATOM 16   O O   ? ILE A 1   2 ?   7.062 -11.966  -3.850 1.000 63.980 ? 2   ILE A O   1 
ATOM 17   C CG1 ? ILE A 1   2 ?   5.074  -8.258  -2.845 1.000 63.980 ? 2   ILE A CG1 1 
ATOM 18   C CG2 ? ILE A 1   2 ?   7.313  -9.147  -2.088 1.000 63.980 ? 2   ILE A CG2 1 
ATOM 19   C CD1 ? ILE A 1   2 ?   5.687  -6.906  -3.182 1.000 63.980 ? 2   ILE A CD1 1 
ATOM 20   N N   ? VAL A 1   3 ?   8.232 -10.984  -5.457 1.000 66.850 ? 3   VAL A N   1 
ATOM 21   C CA  ? VAL A 1   3 ?   9.103 -12.124  -5.726 1.000 66.850 ? 3   VAL A CA  1 
ATOM 22   C C   ? VAL A 1   3 ?  10.443 -11.929  -5.018 1.000 66.850 ? 3   VAL A C   1 
ATOM 23   C CB  ? VAL A 1   3 ?   9.325 -12.323  -7.242 1.000 66.850 ? 3   VAL A CB  1 
ATOM 24   O O   ? VAL A 1   3 ?  11.051 -10.860  -5.111 1.000 66.850 ? 3   VAL A O   1 
ATOM 25   C CG1 ? VAL A 1   3 ?  10.231 -13.526  -7.501 1.000 66.850 ? 3   VAL A CG1 1 
ATOM 26   C CG2 ? VAL A 1   3 ?   7.987 -12.493  -7.959 1.000 66.850 ? 3   VAL A CG2 1 
ATOM 27   N N   ? GLY A 1   4 ?  10.805 -12.998  -4.219 1.000 73.120 ? 4   GLY A N   1 
ATOM 28   C CA  ? GLY A 1   4 ?  12.072 -12.915  -3.511 1.000 73.120 ? 4   GLY A CA  1 
ATOM 29   C C   ? GLY A 1   4 ?  11.993 -12.090  -2.241 1.000 73.120 ? 4   GLY A C   1 
ATOM 30   O O   ? GLY A 1   4 ?  13.004 -11.559  -1.775 1.000 73.120 ? 4   GLY A O   1 
ATOM 31   N N   ? GLY A 1   5 ?  10.659 -11.829  -1.804 1.000 83.070 ? 5   GLY A N   1 
ATOM 32   C CA  ? GLY A 1   5 ?  10.436 -11.045  -0.599 1.000 83.070 ? 5   GLY A CA  1 
ATOM 33   C C   ? GLY A 1   5 ?  10.399 -11.887   0.662 1.000 83.070 ? 5   GLY A C   1 
ATOM 34   O O   ? GLY A 1   5 ?  10.762 -13.065   0.639 1.000 83.070 ? 5   GLY A O   1 
ATOM 35   N N   ? PHE A 1   6 ?  10.139 -11.330   1.777 1.000 89.800 ? 6   PHE A N   1 
ATOM 36   C CA  ? PHE A 1   6 ?  10.053 -11.945   3.097 1.000 89.800 ? 6   PHE A CA  1 
ATOM 37   C C   ? PHE A 1   6 ?   8.804 -11.475   3.833 1.000 89.800 ? 6   PHE A C   1 
ATOM 38   C CB  ? PHE A 1   6 ?  11.302 -11.623   3.923 1.000 89.800 ? 6   PHE A CB  1 
ATOM 39   O O   ? PHE A 1   6 ?   8.170 -10.497   3.429 1.000 89.800 ? 6   PHE A O   1 
ATOM 40   C CG  ? PHE A 1   6 ?  11.562 -10.149   4.082 1.000 89.800 ? 6   PHE A CG  1 
ATOM 41   C CD1 ? PHE A 1   6 ?  12.328  -9.460   3.149 1.000 89.800 ? 6   PHE A CD1 1 
ATOM 42   C CD2 ? PHE A 1   6 ?  11.040  -9.452   5.164 1.000 89.800 ? 6   PHE A CD2 1 
ATOM 43   C CE1 ? PHE A 1   6 ?  12.570  -8.096   3.293 1.000 89.800 ? 6   PHE A CE1 1 
ATOM 44   C CE2 ? PHE A 1   6 ?  11.277  -8.089   5.314 1.000 89.800 ? 6   PHE A CE2 1 
ATOM 45   C CZ  ? PHE A 1   6 ?  12.043  -7.413   4.379 1.000 89.800 ? 6   PHE A CZ  1 
ATOM 46   N N   ? ASN A 1   7 ?   8.443 -12.343   4.843 1.000 92.000 ? 7   ASN A N   1 
ATOM 47   C CA  ? ASN A 1   7 ?   7.341 -11.877   5.679 1.000 92.000 ? 7   ASN A CA  1 
ATOM 48   C C   ? ASN A 1   7 ?   7.672 -10.548   6.352 1.000 92.000 ? 7   ASN A C   1 
ATOM 49   C CB  ? ASN A 1   7 ?   6.982 -12.930   6.730 1.000 92.000 ? 7   ASN A CB  1 
ATOM 50   O O   ? ASN A 1   7 ?   8.733 -10.404   6.963 1.000 92.000 ? 7   ASN A O   1 
ATOM 51   C CG  ? ASN A 1   7 ?   6.307 -14.147   6.130 1.000 92.000 ? 7   ASN A CG  1 
ATOM 52   N ND2 ? ASN A 1   7 ?   6.221 -15.221   6.906 1.000 92.000 ? 7   ASN A ND2 1 
ATOM 53   O OD1 ? ASN A 1   7 ?   5.866 -14.122   4.978 1.000 92.000 ? 7   ASN A OD1 1 
ATOM 54   N N   ? CYS A 1   8 ?   6.732  -9.588   6.112 1.000 93.280 ? 8   CYS A N   1 
ATOM 55   C CA  ? CYS A 1   8 ?   6.916  -8.326   6.821 1.000 93.280 ? 8   CYS A CA  1 
ATOM 56   C C   ? CYS A 1   8 ?   6.770  -8.520   8.325 1.000 93.280 ? 8   CYS A C   1 
ATOM 57   C CB  ? CYS A 1   8 ?   5.910  -7.285   6.332 1.000 93.280 ? 8   CYS A CB  1 
ATOM 58   O O   ? CYS A 1   8 ?   5.975  -9.348   8.775 1.000 93.280 ? 8   CYS A O   1 
ATOM 59   S SG  ? CYS A 1   8 ?   6.121  -6.828   4.597 1.000 93.280 ? 8   CYS A SG  1 
ATOM 60   N N   ? GLU A 1   9 ?   7.650  -7.763   9.052 1.000 93.640 ? 9   GLU A N   1 
ATOM 61   C CA  ? GLU A 1   9 ?   7.411  -7.755  10.492 1.000 93.640 ? 9   GLU A CA  1 
ATOM 62   C C   ? GLU A 1   9 ?   5.993  -7.292  10.813 1.000 93.640 ? 9   GLU A C   1 
ATOM 63   C CB  ? GLU A 1   9 ?   8.430  -6.860  11.201 1.000 93.640 ? 9   GLU A CB  1 
ATOM 64   O O   ? GLU A 1   9 ?   5.489  -6.347  10.202 1.000 93.640 ? 9   GLU A O   1 
ATOM 65   C CG  ? GLU A 1   9 ?   8.354  -6.924  12.720 1.000 93.640 ? 9   GLU A CG  1 
ATOM 66   C CD  ? GLU A 1   9 ?   9.369  -6.027  13.410 1.000 93.640 ? 9   GLU A CD  1 
ATOM 67   O OE1 ? GLU A 1   9 ?   9.329  -5.912  14.656 1.000 93.640 ? 9   GLU A OE1 1 
ATOM 68   O OE2 ? GLU A 1   9 ?  10.211  -5.434  12.699 1.000 93.640 ? 9   GLU A OE2 1 
ATOM 69   N N   ? LYS A 1  10 ?   5.366  -8.011  11.716 1.000 91.750 ? 10  LYS A N   1 
ATOM 70   C CA  ? LYS A 1  10 ?   4.001  -7.657  12.096 1.000 91.750 ? 10  LYS A CA  1 
ATOM 71   C C   ? LYS A 1  10 ?   3.894  -6.175  12.443 1.000 91.750 ? 10  LYS A C   1 
ATOM 72   C CB  ? LYS A 1  10 ?   3.535  -8.508  13.278 1.000 91.750 ? 10  LYS A CB  1 
ATOM 73   O O   ? LYS A 1  10 ?   4.735  -5.641  13.170 1.000 91.750 ? 10  LYS A O   1 
ATOM 74   C CG  ? LYS A 1  10 ?   2.053  -8.368  13.595 1.000 91.750 ? 10  LYS A CG  1 
ATOM 75   C CD  ? LYS A 1  10 ?   1.622  -9.335  14.691 1.000 91.750 ? 10  LYS A CD  1 
ATOM 76   C CE  ? LYS A 1  10 ?   0.139  -9.198  15.007 1.000 91.750 ? 10  LYS A CE  1 
ATOM 77   N NZ  ? LYS A 1  10 ?  -0.297 -10.172  16.052 1.000 91.750 ? 10  LYS A NZ  1 
ATOM 78   N N   ? ASN A 1  11 ?   2.903  -5.487  11.777 1.000 90.350 ? 11  ASN A N   1 
ATOM 79   C CA  ? ASN A 1  11 ?   2.539  -4.098  12.037 1.000 90.350 ? 11  ASN A CA  1 
ATOM 80   C C   ? ASN A 1  11 ?   3.642  -3.138  11.600 1.000 90.350 ? 11  ASN A C   1 
ATOM 81   C CB  ? ASN A 1  11 ?   2.218  -3.896  13.520 1.000 90.350 ? 11  ASN A CB  1 
ATOM 82   O O   ? ASN A 1  11 ?   3.628  -1.962  11.965 1.000 90.350 ? 11  ASN A O   1 
ATOM 83   C CG  ? ASN A 1  11 ?   1.038  -4.731  13.980 1.000 90.350 ? 11  ASN A CG  1 
ATOM 84   N ND2 ? ASN A 1  11 ?   1.075  -5.169  15.233 1.000 90.350 ? 11  ASN A ND2 1 
ATOM 85   O OD1 ? ASN A 1  11 ?   0.102  -4.979  13.216 1.000 90.350 ? 11  ASN A OD1 1 
ATOM 86   N N   ? SER A 1  12 ?   4.671  -3.568  10.858 1.000 94.430 ? 12  SER A N   1 
ATOM 87   C CA  ? SER A 1  12 ?   5.779  -2.735  10.403 1.000 94.430 ? 12  SER A CA  1 
ATOM 88   C C   ? SER A 1  12 ?   5.356  -1.838   9.244 1.000 94.430 ? 12  SER A C   1 
ATOM 89   C CB  ? SER A 1  12 ?   6.964  -3.604   9.979 1.000 94.430 ? 12  SER A CB  1 
ATOM 90   O O   ? SER A 1  12 ?   6.048  -0.872   8.916 1.000 94.430 ? 12  SER A O   1 
ATOM 91   O OG  ? SER A 1  12 ?   6.611  -4.441   8.891 1.000 94.430 ? 12  SER A OG  1 
ATOM 92   N N   ? GLN A 1  13 ?   4.267  -2.052   8.594 1.000 95.870 ? 13  GLN A N   1 
ATOM 93   C CA  ? GLN A 1  13 ?   3.707  -1.259   7.504 1.000 95.870 ? 13  GLN A CA  1 
ATOM 94   C C   ? GLN A 1  13 ?   2.297  -0.782   7.839 1.000 95.870 ? 13  GLN A C   1 
ATOM 95   C CB  ? GLN A 1  13 ?   3.694  -2.067   6.205 1.000 95.870 ? 13  GLN A CB  1 
ATOM 96   O O   ? GLN A 1  13 ?   1.329  -1.185   7.191 1.000 95.870 ? 13  GLN A O   1 
ATOM 97   C CG  ? GLN A 1  13 ?   5.080  -2.348   5.641 1.000 95.870 ? 13  GLN A CG  1 
ATOM 98   C CD  ? GLN A 1  13 ?   5.978  -3.073   6.625 1.000 95.870 ? 13  GLN A CD  1 
ATOM 99   N NE2 ? GLN A 1  13 ?   7.229  -2.636   6.720 1.000 95.870 ? 13  GLN A NE2 1 
ATOM 100  O OE1 ? GLN A 1  13 ?   5.551  -4.019   7.296 1.000 95.870 ? 13  GLN A OE1 1 
ATOM 101  N N   ? PRO A 1  14 ?   2.147   0.186   8.789 1.000 96.440 ? 14  PRO A N   1 
ATOM 102  C CA  ? PRO A 1  14 ?   0.845   0.613   9.306 1.000 96.440 ? 14  PRO A CA  1 
ATOM 103  C C   ? PRO A 1  14 ?   0.066   1.469   8.310 1.000 96.440 ? 14  PRO A C   1 
ATOM 104  C CB  ? PRO A 1  14 ?   1.209   1.422  10.553 1.000 96.440 ? 14  PRO A CB  1 
ATOM 105  O O   ? PRO A 1  14 ?  -1.137   1.682   8.482 1.000 96.440 ? 14  PRO A O   1 
ATOM 106  C CG  ? PRO A 1  14 ?   2.592   1.925  10.292 1.000 96.440 ? 14  PRO A CG  1 
ATOM 107  C CD  ? PRO A 1  14 ?   3.347   0.871   9.534 1.000 96.440 ? 14  PRO A CD  1 
ATOM 108  N N   ? TRP A 1  15 ?   0.716   1.819   7.214 1.000 97.270 ? 15  TRP A N   1 
ATOM 109  C CA  ? TRP A 1  15 ?   0.091   2.618   6.165 1.000 97.270 ? 15  TRP A CA  1 
ATOM 110  C C   ? TRP A 1  15 ?  -0.469   1.726   5.062 1.000 97.270 ? 15  TRP A C   1 
ATOM 111  C CB  ? TRP A 1  15 ?   1.095   3.612   5.574 1.000 97.270 ? 15  TRP A CB  1 
ATOM 112  O O   ? TRP A 1  15 ?  -1.172   2.201   4.167 1.000 97.270 ? 15  TRP A O   1 
ATOM 113  C CG  ? TRP A 1  15 ?   2.433   3.012   5.261 1.000 97.270 ? 15  TRP A CG  1 
ATOM 114  C CD1 ? TRP A 1  15 ?   2.802   2.378   4.108 1.000 97.270 ? 15  TRP A CD1 1 
ATOM 115  C CD2 ? TRP A 1  15 ?   3.579   2.988   6.117 1.000 97.270 ? 15  TRP A CD2 1 
ATOM 116  C CE2 ? TRP A 1  15 ?   4.610   2.322   5.417 1.000 97.270 ? 15  TRP A CE2 1 
ATOM 117  C CE3 ? TRP A 1  15 ?   3.836   3.466   7.410 1.000 97.270 ? 15  TRP A CE3 1 
ATOM 118  N NE1 ? TRP A 1  15 ?   4.110   1.960   4.195 1.000 97.270 ? 15  TRP A NE1 1 
ATOM 119  C CH2 ? TRP A 1  15 ?   6.102   2.599   7.233 1.000 97.270 ? 15  TRP A CH2 1 
ATOM 120  C CZ2 ? TRP A 1  15 ?   5.878   2.122   5.968 1.000 97.270 ? 15  TRP A CZ2 1 
ATOM 121  C CZ3 ? TRP A 1  15 ?   5.098   3.265   7.956 1.000 97.270 ? 15  TRP A CZ3 1 
ATOM 122  N N   ? GLN A 1  16 ?  -0.108   0.406   5.003 1.000 96.760 ? 16  GLN A N   1 
ATOM 123  C CA  ? GLN A 1  16 ?  -0.543  -0.528   3.971 1.000 96.760 ? 16  GLN A CA  1 
ATOM 124  C C   ? GLN A 1  16 ?  -2.050  -0.759   4.038 1.000 96.760 ? 16  GLN A C   1 
ATOM 125  C CB  ? GLN A 1  16 ?   0.198  -1.859   4.104 1.000 96.760 ? 16  GLN A CB  1 
ATOM 126  O O   ? GLN A 1  16 ?  -2.595  -1.030   5.110 1.000 96.760 ? 16  GLN A O   1 
ATOM 127  C CG  ? GLN A 1  16 ?  -0.166  -2.876   3.030 1.000 96.760 ? 16  GLN A CG  1 
ATOM 128  C CD  ? GLN A 1  16 ?   0.414  -2.528   1.672 1.000 96.760 ? 16  GLN A CD  1 
ATOM 129  N NE2 ? GLN A 1  16 ?  -0.388  -2.692   0.625 1.000 96.760 ? 16  GLN A NE2 1 
ATOM 130  O OE1 ? GLN A 1  16 ?   1.572  -2.114   1.564 1.000 96.760 ? 16  GLN A OE1 1 
ATOM 131  N N   ? VAL A 1  17 ?  -2.701  -0.708   2.846 1.000 96.640 ? 17  VAL A N   1 
ATOM 132  C CA  ? VAL A 1  17 ?  -4.151  -0.834   2.754 1.000 96.640 ? 17  VAL A CA  1 
ATOM 133  C C   ? VAL A 1  17 ?  -4.512  -1.923   1.746 1.000 96.640 ? 17  VAL A C   1 
ATOM 134  C CB  ? VAL A 1  17 ?  -4.813   0.504   2.352 1.000 96.640 ? 17  VAL A CB  1 
ATOM 135  O O   ? VAL A 1  17 ?  -3.931  -1.991   0.661 1.000 96.640 ? 17  VAL A O   1 
ATOM 136  C CG1 ? VAL A 1  17 ?  -6.308   0.313   2.102 1.000 96.640 ? 17  VAL A CG1 1 
ATOM 137  C CG2 ? VAL A 1  17 ?  -4.578   1.559   3.431 1.000 96.640 ? 17  VAL A CG2 1 
ATOM 138  N N   ? ALA A 1  18 ?  -5.426  -2.749   2.162 1.000 95.360 ? 18  ALA A N   1 
ATOM 139  C CA  ? ALA A 1  18 ?  -6.020  -3.705   1.232 1.000 95.360 ? 18  ALA A CA  1 
ATOM 140  C C   ? ALA A 1  18 ?  -7.321  -3.164   0.645 1.000 95.360 ? 18  ALA A C   1 
ATOM 141  C CB  ? ALA A 1  18 ?  -6.268  -5.041   1.927 1.000 95.360 ? 18  ALA A CB  1 
ATOM 142  O O   ? ALA A 1  18 ?  -8.251  -2.832   1.384 1.000 95.360 ? 18  ALA A O   1 
ATOM 143  N N   ? VAL A 1  19 ?  -7.325  -3.087  -0.657 1.000 95.360 ? 19  VAL A N   1 
ATOM 144  C CA  ? VAL A 1  19 ?  -8.510  -2.607  -1.360 1.000 95.360 ? 19  VAL A CA  1 
ATOM 145  C C   ? VAL A 1  19 ?  -9.308  -3.793  -1.898 1.000 95.360 ? 19  VAL A C   1 
ATOM 146  C CB  ? VAL A 1  19 ?  -8.138  -1.649  -2.513 1.000 95.360 ? 19  VAL A CB  1 
ATOM 147  O O   ? VAL A 1  19 ?  -8.775  -4.623  -2.638 1.000 95.360 ? 19  VAL A O   1 
ATOM 148  C CG1 ? VAL A 1  19 ?  -9.394  -1.111  -3.196 1.000 95.360 ? 19  VAL A CG1 1 
ATOM 149  C CG2 ? VAL A 1  19 ?  -7.275  -0.500  -1.993 1.000 95.360 ? 19  VAL A CG2 1 
ATOM 150  N N   ? TYR A 1  20 ? -10.636  -3.794  -1.494 1.000 93.080 ? 20  TYR A N   1 
ATOM 151  C CA  ? TYR A 1  20 ? -11.518  -4.899  -1.853 1.000 93.080 ? 20  TYR A CA  1 
ATOM 152  C C   ? TYR A 1  20 ? -12.646  -4.423  -2.761 1.000 93.080 ? 20  TYR A C   1 
ATOM 153  C CB  ? TYR A 1  20 ? -12.100  -5.553  -0.597 1.000 93.080 ? 20  TYR A CB  1 
ATOM 154  O O   ? TYR A 1  20 ? -13.087  -3.276  -2.664 1.000 93.080 ? 20  TYR A O   1 
ATOM 155  C CG  ? TYR A 1  20 ? -11.147  -6.499   0.092 1.000 93.080 ? 20  TYR A CG  1 
ATOM 156  C CD1 ? TYR A 1  20 ? -11.334  -7.878   0.027 1.000 93.080 ? 20  TYR A CD1 1 
ATOM 157  C CD2 ? TYR A 1  20 ? -10.058  -6.017   0.810 1.000 93.080 ? 20  TYR A CD2 1 
ATOM 158  C CE1 ? TYR A 1  20 ? -10.459  -8.754   0.661 1.000 93.080 ? 20  TYR A CE1 1 
ATOM 159  C CE2 ? TYR A 1  20 ?  -9.177  -6.883   1.449 1.000 93.080 ? 20  TYR A CE2 1 
ATOM 160  O OH  ? TYR A 1  20 ?  -8.516  -9.110   1.999 1.000 93.080 ? 20  TYR A OH  1 
ATOM 161  C CZ  ? TYR A 1  20 ?  -9.385  -8.247   1.369 1.000 93.080 ? 20  TYR A CZ  1 
ATOM 162  N N   ? ARG A 1  21 ? -12.993  -5.367  -3.575 1.000 90.780 ? 21  ARG A N   1 
ATOM 163  C CA  ? ARG A 1  21 ? -14.300  -5.316  -4.221 1.000 90.780 ? 21  ARG A CA  1 
ATOM 164  C C   ? ARG A 1  21 ? -15.203  -6.439  -3.721 1.000 90.780 ? 21  ARG A C   1 
ATOM 165  C CB  ? ARG A 1  21 ? -14.153  -5.400  -5.742 1.000 90.780 ? 21  ARG A CB  1 
ATOM 166  O O   ? ARG A 1  21 ? -14.954  -7.613  -4.001 1.000 90.780 ? 21  ARG A O   1 
ATOM 167  C CG  ? ARG A 1  21 ? -15.462  -5.241  -6.498 1.000 90.780 ? 21  ARG A CG  1 
ATOM 168  C CD  ? ARG A 1  21 ? -15.279  -5.451  -7.994 1.000 90.780 ? 21  ARG A CD  1 
ATOM 169  N NE  ? ARG A 1  21 ? -16.547  -5.357  -8.711 1.000 90.780 ? 21  ARG A NE  1 
ATOM 170  N NH1 ? ARG A 1  21 ? -16.022  -6.976 -10.273 1.000 90.780 ? 21  ARG A NH1 1 
ATOM 171  N NH2 ? ARG A 1  21 ? -18.053  -5.917 -10.352 1.000 90.780 ? 21  ARG A NH2 1 
ATOM 172  C CZ  ? ARG A 1  21 ? -16.871  -6.083  -9.777 1.000 90.780 ? 21  ARG A CZ  1 
ATOM 173  N N   ? PHE A 1  22 ? -16.229  -5.992  -2.910 1.000 87.680 ? 22  PHE A N   1 
ATOM 174  C CA  ? PHE A 1  22 ? -17.024  -6.980  -2.190 1.000 87.680 ? 22  PHE A CA  1 
ATOM 175  C C   ? PHE A 1  22 ? -16.136  -7.852  -1.311 1.000 87.680 ? 22  PHE A C   1 
ATOM 176  C CB  ? PHE A 1  22 ? -17.813  -7.854  -3.170 1.000 87.680 ? 22  PHE A CB  1 
ATOM 177  O O   ? PHE A 1  22 ? -15.511  -7.360  -0.369 1.000 87.680 ? 22  PHE A O   1 
ATOM 178  C CG  ? PHE A 1  22 ? -18.781  -7.083  -4.027 1.000 87.680 ? 22  PHE A CG  1 
ATOM 179  C CD1 ? PHE A 1  22 ? -19.918  -6.510  -3.472 1.000 87.680 ? 22  PHE A CD1 1 
ATOM 180  C CD2 ? PHE A 1  22 ? -18.552  -6.932  -5.389 1.000 87.680 ? 22  PHE A CD2 1 
ATOM 181  C CE1 ? PHE A 1  22 ? -20.816  -5.797  -4.263 1.000 87.680 ? 22  PHE A CE1 1 
ATOM 182  C CE2 ? PHE A 1  22 ? -19.445  -6.220  -6.185 1.000 87.680 ? 22  PHE A CE2 1 
ATOM 183  C CZ  ? PHE A 1  22 ? -20.576  -5.654  -5.620 1.000 87.680 ? 22  PHE A CZ  1 
ATOM 184  N N   ? THR A 1  23 ? -15.923  -9.135  -1.591 1.000 85.700 ? 23  THR A N   1 
ATOM 185  C CA  ? THR A 1  23 ? -15.163 -10.021  -0.716 1.000 85.700 ? 23  THR A CA  1 
ATOM 186  C C   ? THR A 1  23 ? -13.834 -10.407  -1.358 1.000 85.700 ? 23  THR A C   1 
ATOM 187  C CB  ? THR A 1  23 ? -15.963 -11.293  -0.379 1.000 85.700 ? 23  THR A CB  1 
ATOM 188  O O   ? THR A 1  23 ? -13.069 -11.190  -0.791 1.000 85.700 ? 23  THR A O   1 
ATOM 189  C CG2 ? THR A 1  23 ? -17.243 -10.954   0.378 1.000 85.700 ? 23  THR A CG2 1 
ATOM 190  O OG1 ? THR A 1  23 ? -16.304 -11.971  -1.594 1.000 85.700 ? 23  THR A OG1 1 
ATOM 191  N N   ? LYS A 1  24 ? -13.533  -9.730  -2.480 1.000 88.780 ? 24  LYS A N   1 
ATOM 192  C CA  ? LYS A 1  24 ? -12.329 -10.109  -3.212 1.000 88.780 ? 24  LYS A CA  1 
ATOM 193  C C   ? LYS A 1  24 ? -11.274  -9.009  -3.144 1.000 88.780 ? 24  LYS A C   1 
ATOM 194  C CB  ? LYS A 1  24 ? -12.664 -10.423  -4.671 1.000 88.780 ? 24  LYS A CB  1 
ATOM 195  O O   ? LYS A 1  24 ? -11.561  -7.847  -3.441 1.000 88.780 ? 24  LYS A O   1 
ATOM 196  C CG  ? LYS A 1  24 ? -11.479 -10.919  -5.486 1.000 88.780 ? 24  LYS A CG  1 
ATOM 197  C CD  ? LYS A 1  24 ? -11.878 -11.228  -6.923 1.000 88.780 ? 24  LYS A CD  1 
ATOM 198  C CE  ? LYS A 1  24 ? -10.680 -11.663  -7.756 1.000 88.780 ? 24  LYS A CE  1 
ATOM 199  N NZ  ? LYS A 1  24 ? -11.061 -11.938  -9.174 1.000 88.780 ? 24  LYS A NZ  1 
ATOM 200  N N   ? TYR A 1  25 ? -10.043  -9.418  -2.784 1.000 90.100 ? 25  TYR A N   1 
ATOM 201  C CA  ? TYR A 1  25 ?  -8.913  -8.495  -2.793 1.000 90.100 ? 25  TYR A CA  1 
ATOM 202  C C   ? TYR A 1  25 ?  -8.583  -8.050  -4.213 1.000 90.100 ? 25  TYR A C   1 
ATOM 203  C CB  ? TYR A 1  25 ?  -7.684  -9.143  -2.150 1.000 90.100 ? 25  TYR A CB  1 
ATOM 204  O O   ? TYR A 1  25 ?  -8.403  -8.883  -5.105 1.000 90.100 ? 25  TYR A O   1 
ATOM 205  C CG  ? TYR A 1  25 ?  -6.427  -8.317  -2.275 1.000 90.100 ? 25  TYR A CG  1 
ATOM 206  C CD1 ? TYR A 1  25 ?  -5.451  -8.635  -3.217 1.000 90.100 ? 25  TYR A CD1 1 
ATOM 207  C CD2 ? TYR A 1  25 ?  -6.211  -7.218  -1.450 1.000 90.100 ? 25  TYR A CD2 1 
ATOM 208  C CE1 ? TYR A 1  25 ?  -4.290  -7.878  -3.334 1.000 90.100 ? 25  TYR A CE1 1 
ATOM 209  C CE2 ? TYR A 1  25 ?  -5.054  -6.453  -1.558 1.000 90.100 ? 25  TYR A CE2 1 
ATOM 210  O OH  ? TYR A 1  25 ?  -2.954  -6.037  -2.614 1.000 90.100 ? 25  TYR A OH  1 
ATOM 211  C CZ  ? TYR A 1  25 ?  -4.101  -6.790  -2.502 1.000 90.100 ? 25  TYR A CZ  1 
ATOM 212  N N   ? GLN A 1  26 ?  -8.416  -6.666  -4.394 1.000 89.950 ? 26  GLN A N   1 
ATOM 213  C CA  ? GLN A 1  26 ?  -8.230  -6.154  -5.748 1.000 89.950 ? 26  GLN A CA  1 
ATOM 214  C C   ? GLN A 1  26 ?  -6.856  -5.510  -5.908 1.000 89.950 ? 26  GLN A C   1 
ATOM 215  C CB  ? GLN A 1  26 ?  -9.326  -5.146  -6.097 1.000 89.950 ? 26  GLN A CB  1 
ATOM 216  O O   ? GLN A 1  26 ?  -6.173  -5.733  -6.910 1.000 89.950 ? 26  GLN A O   1 
ATOM 217  C CG  ? GLN A 1  26 ? -10.702  -5.772  -6.278 1.000 89.950 ? 26  GLN A CG  1 
ATOM 218  C CD  ? GLN A 1  26 ? -10.797  -6.631  -7.525 1.000 89.950 ? 26  GLN A CD  1 
ATOM 219  N NE2 ? GLN A 1  26 ? -11.396  -7.810  -7.389 1.000 89.950 ? 26  GLN A NE2 1 
ATOM 220  O OE1 ? GLN A 1  26 ? -10.337  -6.238  -8.601 1.000 89.950 ? 26  GLN A OE1 1 
ATOM 221  N N   ? CYS A 1  27 ?  -6.546  -4.694  -4.927 1.000 93.690 ? 27  CYS A N   1 
ATOM 222  C CA  ? CYS A 1  27 ?  -5.325  -3.901  -5.020 1.000 93.690 ? 27  CYS A CA  1 
ATOM 223  C C   ? CYS A 1  27 ?  -4.789  -3.561  -3.634 1.000 93.690 ? 27  CYS A C   1 
ATOM 224  C CB  ? CYS A 1  27 ?  -5.578  -2.616  -5.808 1.000 93.690 ? 27  CYS A CB  1 
ATOM 225  O O   ? CYS A 1  27 ?  -5.492  -3.721  -2.635 1.000 93.690 ? 27  CYS A O   1 
ATOM 226  S SG  ? CYS A 1  27 ?  -5.870  -2.888  -7.570 1.000 93.690 ? 27  CYS A SG  1 
ATOM 227  N N   ? GLY A 1  28 ?  -3.499  -3.151  -3.677 1.000 94.200 ? 28  GLY A N   1 
ATOM 228  C CA  ? GLY A 1  28 ?  -2.930  -2.498  -2.509 1.000 94.200 ? 28  GLY A CA  1 
ATOM 229  C C   ? GLY A 1  28 ?  -3.087  -0.989  -2.533 1.000 94.200 ? 28  GLY A C   1 
ATOM 230  O O   ? GLY A 1  28 ?  -3.362  -0.405  -3.584 1.000 94.200 ? 28  GLY A O   1 
ATOM 231  N N   ? GLY A 1  29 ?  -2.994  -0.369  -1.378 1.000 95.720 ? 29  GLY A N   1 
ATOM 232  C CA  ? GLY A 1  29 ?  -3.028   1.079  -1.246 1.000 95.720 ? 29  GLY A CA  1 
ATOM 233  C C   ? GLY A 1  29 ?  -2.218   1.590  -0.070 1.000 95.720 ? 29  GLY A C   1 
ATOM 234  O O   ? GLY A 1  29 ?  -1.597   0.805   0.651 1.000 95.720 ? 29  GLY A O   1 
ATOM 235  N N   ? ILE A 1  30 ?  -2.263   2.984   0.018 1.000 97.190 ? 30  ILE A N   1 
ATOM 236  C CA  ? ILE A 1  30 ?  -1.544   3.644   1.102 1.000 97.190 ? 30  ILE A CA  1 
ATOM 237  C C   ? ILE A 1  30 ?  -2.456   4.666   1.778 1.000 97.190 ? 30  ILE A C   1 
ATOM 238  C CB  ? ILE A 1  30 ?  -0.257   4.329   0.592 1.000 97.190 ? 30  ILE A CB  1 
ATOM 239  O O   ? ILE A 1  30 ?  -3.146   5.434   1.103 1.000 97.190 ? 30  ILE A O   1 
ATOM 240  C CG1 ? ILE A 1  30 ?   0.688   3.294  -0.031 1.000 97.190 ? 30  ILE A CG1 1 
ATOM 241  C CG2 ? ILE A 1  30 ?   0.436   5.090   1.726 1.000 97.190 ? 30  ILE A CG2 1 
ATOM 242  C CD1 ? ILE A 1  30 ?   1.771   3.897  -0.914 1.000 97.190 ? 30  ILE A CD1 1 
ATOM 243  N N   ? LEU A 1  31 ?  -2.450   4.595   3.139 1.000 98.090 ? 31  LEU A N   1 
ATOM 244  C CA  ? LEU A 1  31 ?  -3.187   5.594   3.905 1.000 98.090 ? 31  LEU A CA  1 
ATOM 245  C C   ? LEU A 1  31 ?  -2.404   6.900   3.991 1.000 98.090 ? 31  LEU A C   1 
ATOM 246  C CB  ? LEU A 1  31 ?  -3.490   5.074   5.313 1.000 98.090 ? 31  LEU A CB  1 
ATOM 247  O O   ? LEU A 1  31 ?  -1.311   6.937   4.560 1.000 98.090 ? 31  LEU A O   1 
ATOM 248  C CG  ? LEU A 1  31 ?  -4.323   5.991   6.210 1.000 98.090 ? 31  LEU A CG  1 
ATOM 249  C CD1 ? LEU A 1  31 ?  -5.721   6.175   5.627 1.000 98.090 ? 31  LEU A CD1 1 
ATOM 250  C CD2 ? LEU A 1  31 ?  -4.398   5.430   7.626 1.000 98.090 ? 31  LEU A CD2 1 
ATOM 251  N N   ? LEU A 1  32 ?  -2.983   8.074   3.430 1.000 97.240 ? 32  LEU A N   1 
ATOM 252  C CA  ? LEU A 1  32 ?  -2.296   9.360   3.375 1.000 97.240 ? 32  LEU A CA  1 
ATOM 253  C C   ? LEU A 1  32 ?  -2.629  10.206   4.599 1.000 97.240 ? 32  LEU A C   1 
ATOM 254  C CB  ? LEU A 1  32 ?  -2.675  10.116   2.099 1.000 97.240 ? 32  LEU A CB  1 
ATOM 255  O O   ? LEU A 1  32 ?  -1.796  10.989   5.063 1.000 97.240 ? 32  LEU A O   1 
ATOM 256  C CG  ? LEU A 1  32 ?  -2.220   9.490   0.780 1.000 97.240 ? 32  LEU A CG  1 
ATOM 257  C CD1 ? LEU A 1  32 ?  -2.723  10.315  -0.400 1.000 97.240 ? 32  LEU A CD1 1 
ATOM 258  C CD2 ? LEU A 1  32 ?  -0.701   9.365   0.743 1.000 97.240 ? 32  LEU A CD2 1 
ATOM 259  N N   ? ASN A 1  33 ?  -3.824  10.089   5.035 1.000 97.340 ? 33  ASN A N   1 
ATOM 260  C CA  ? ASN A 1  33 ?  -4.366  10.637   6.274 1.000 97.340 ? 33  ASN A CA  1 
ATOM 261  C C   ? ASN A 1  33 ?  -5.612   9.879   6.725 1.000 97.340 ? 33  ASN A C   1 
ATOM 262  C CB  ? ASN A 1  33 ?  -4.680  12.126   6.111 1.000 97.340 ? 33  ASN A CB  1 
ATOM 263  O O   ? ASN A 1  33 ?  -5.911   8.804   6.203 1.000 97.340 ? 33  ASN A O   1 
ATOM 264  C CG  ? ASN A 1  33 ?  -5.734  12.387   5.053 1.000 97.340 ? 33  ASN A CG  1 
ATOM 265  N ND2 ? ASN A 1  33 ?  -5.525  13.426   4.252 1.000 97.340 ? 33  ASN A ND2 1 
ATOM 266  O OD1 ? ASN A 1  33 ?  -6.728  11.663   4.956 1.000 97.340 ? 33  ASN A OD1 1 
ATOM 267  N N   ? ALA A 1  34 ?  -6.312  10.485   7.726 1.000 97.820 ? 34  ALA A N   1 
ATOM 268  C CA  ? ALA A 1  34 ?  -7.409   9.728   8.323 1.000 97.820 ? 34  ALA A CA  1 
ATOM 269  C C   ? ALA A 1  34 ?  -8.536   9.510   7.317 1.000 97.820 ? 34  ALA A C   1 
ATOM 270  C CB  ? ALA A 1  34 ?  -7.938  10.446   9.562 1.000 97.820 ? 34  ALA A CB  1 
ATOM 271  O O   ? ALA A 1  34 ?  -9.357   8.605   7.483 1.000 97.820 ? 34  ALA A O   1 
ATOM 272  N N   ? ASN A 1  35 ?  -8.472  10.210   6.118 1.000 97.940 ? 35  ASN A N   1 
ATOM 273  C CA  ? ASN A 1  35 ?  -9.639  10.195   5.242 1.000 97.940 ? 35  ASN A CA  1 
ATOM 274  C C   ? ASN A 1  35 ?  -9.277   9.724   3.836 1.000 97.940 ? 35  ASN A C   1 
ATOM 275  C CB  ? ASN A 1  35 ? -10.287  11.580   5.188 1.000 97.940 ? 35  ASN A CB  1 
ATOM 276  O O   ? ASN A 1  35 ? -10.159   9.381   3.046 1.000 97.940 ? 35  ASN A O   1 
ATOM 277  C CG  ? ASN A 1  35 ? -10.903  11.988   6.512 1.000 97.940 ? 35  ASN A CG  1 
ATOM 278  N ND2 ? ASN A 1  35 ? -10.997  13.292   6.744 1.000 97.940 ? 35  ASN A ND2 1 
ATOM 279  O OD1 ? ASN A 1  35 ? -11.289  11.139   7.319 1.000 97.940 ? 35  ASN A OD1 1 
ATOM 280  N N   ? TRP A 1  36 ?  -7.991   9.662   3.545 1.000 97.970 ? 36  TRP A N   1 
ATOM 281  C CA  ? TRP A 1  36 ?  -7.653   9.438   2.143 1.000 97.970 ? 36  TRP A CA  1 
ATOM 282  C C   ? TRP A 1  36 ?  -6.693   8.262   1.995 1.000 97.970 ? 36  TRP A C   1 
ATOM 283  C CB  ? TRP A 1  36 ?  -7.036  10.698   1.530 1.000 97.970 ? 36  TRP A CB  1 
ATOM 284  O O   ? TRP A 1  36 ?  -5.738   8.132   2.764 1.000 97.970 ? 36  TRP A O   1 
ATOM 285  C CG  ? TRP A 1  36 ?  -8.010  11.820   1.332 1.000 97.970 ? 36  TRP A CG  1 
ATOM 286  C CD1 ? TRP A 1  36 ?  -8.140  12.944   2.099 1.000 97.970 ? 36  TRP A CD1 1 
ATOM 287  C CD2 ? TRP A 1  36 ?  -8.996  11.922   0.300 1.000 97.970 ? 36  TRP A CD2 1 
ATOM 288  C CE2 ? TRP A 1  36 ?  -9.689  13.136   0.502 1.000 97.970 ? 36  TRP A CE2 1 
ATOM 289  C CE3 ? TRP A 1  36 ?  -9.361  11.104  -0.778 1.000 97.970 ? 36  TRP A CE3 1 
ATOM 290  N NE1 ? TRP A 1  36 ?  -9.148  13.740   1.605 1.000 97.970 ? 36  TRP A NE1 1 
ATOM 291  C CH2 ? TRP A 1  36 ? -11.063  12.733  -1.382 1.000 97.970 ? 36  TRP A CH2 1 
ATOM 292  C CZ2 ? TRP A 1  36 ? -10.727  13.552  -0.335 1.000 97.970 ? 36  TRP A CZ2 1 
ATOM 293  C CZ3 ? TRP A 1  36 ? -10.394  11.520  -1.610 1.000 97.970 ? 36  TRP A CZ3 1 
ATOM 294  N N   ? VAL A 1  37 ?  -7.025   7.410   0.995 1.000 97.920 ? 37  VAL A N   1 
ATOM 295  C CA  ? VAL A 1  37 ?  -6.191   6.288   0.579 1.000 97.920 ? 37  VAL A CA  1 
ATOM 296  C C   ? VAL A 1  37 ?  -5.741   6.487  -0.867 1.000 97.920 ? 37  VAL A C   1 
ATOM 297  C CB  ? VAL A 1  37 ?  -6.935   4.942   0.725 1.000 97.920 ? 37  VAL A CB  1 
ATOM 298  O O   ? VAL A 1  37 ?  -6.543   6.854  -1.728 1.000 97.920 ? 37  VAL A O   1 
ATOM 299  C CG1 ? VAL A 1  37 ?  -6.117   3.804   0.116 1.000 97.920 ? 37  VAL A CG1 1 
ATOM 300  C CG2 ? VAL A 1  37 ?  -7.239   4.658   2.195 1.000 97.920 ? 37  VAL A CG2 1 
ATOM 301  N N   ? LEU A 1  38 ?  -4.432   6.332  -1.075 1.000 97.220 ? 38  LEU A N   1 
ATOM 302  C CA  ? LEU A 1  38 ?  -3.857   6.360  -2.415 1.000 97.220 ? 38  LEU A CA  1 
ATOM 303  C C   ? LEU A 1  38 ?  -3.711   4.949  -2.974 1.000 97.220 ? 38  LEU A C   1 
ATOM 304  C CB  ? LEU A 1  38 ?  -2.495   7.059  -2.399 1.000 97.220 ? 38  LEU A CB  1 
ATOM 305  O O   ? LEU A 1  38 ?  -3.179   4.063  -2.302 1.000 97.220 ? 38  LEU A O   1 
ATOM 306  C CG  ? LEU A 1  38 ?  -1.795   7.211  -3.751 1.000 97.220 ? 38  LEU A CG  1 
ATOM 307  C CD1 ? LEU A 1  38 ?  -2.548   8.203  -4.630 1.000 97.220 ? 38  LEU A CD1 1 
ATOM 308  C CD2 ? LEU A 1  38 ?  -0.348   7.651  -3.557 1.000 97.220 ? 38  LEU A CD2 1 
ATOM 309  N N   ? THR A 1  39 ?  -4.226   4.655  -4.231 1.000 96.340 ? 39  THR A N   1 
ATOM 310  C CA  ? THR A 1  39 ?  -4.129   3.375  -4.924 1.000 96.340 ? 39  THR A CA  1 
ATOM 311  C C   ? THR A 1  39 ?  -3.952   3.584  -6.425 1.000 96.340 ? 39  THR A C   1 
ATOM 312  C CB  ? THR A 1  39 ?  -5.373   2.505  -4.667 1.000 96.340 ? 39  THR A CB  1 
ATOM 313  O O   ? THR A 1  39 ?  -3.744   4.711  -6.880 1.000 96.340 ? 39  THR A O   1 
ATOM 314  C CG2 ? THR A 1  39 ?  -6.601   3.082  -5.364 1.000 96.340 ? 39  THR A CG2 1 
ATOM 315  O OG1 ? THR A 1  39 ?  -5.134   1.182  -5.161 1.000 96.340 ? 39  THR A OG1 1 
ATOM 316  N N   ? ALA A 1  40 ?  -3.942   2.529  -7.157 1.000 95.060 ? 40  ALA A N   1 
ATOM 317  C CA  ? ALA A 1  40 ?  -3.729   2.638  -8.598 1.000 95.060 ? 40  ALA A CA  1 
ATOM 318  C C   ? ALA A 1  40 ?  -5.041   2.911  -9.327 1.000 95.060 ? 40  ALA A C   1 
ATOM 319  C CB  ? ALA A 1  40 ?  -3.078   1.367  -9.138 1.000 95.060 ? 40  ALA A CB  1 
ATOM 320  O O   ? ALA A 1  40 ?  -6.072   2.313  -9.008 1.000 95.060 ? 40  ALA A O   1 
ATOM 321  N N   ? ALA A 1  41 ?  -4.983   3.816 -10.317 1.000 95.460 ? 41  ALA A N   1 
ATOM 322  C CA  ? ALA A 1  41 ?  -6.158   4.155 -11.116 1.000 95.460 ? 41  ALA A CA  1 
ATOM 323  C C   ? ALA A 1  41 ?  -6.655   2.944 -11.900 1.000 95.460 ? 41  ALA A C   1 
ATOM 324  C CB  ? ALA A 1  41 ?  -5.842   5.307 -12.066 1.000 95.460 ? 41  ALA A CB  1 
ATOM 325  O O   ? ALA A 1  41 ?  -7.849   2.832 -12.192 1.000 95.460 ? 41  ALA A O   1 
ATOM 326  N N   ? HIS A 1  42 ?  -5.779   2.093 -12.279 1.000 92.590 ? 42  HIS A N   1 
ATOM 327  C CA  ? HIS A 1  42 ?  -6.156   0.929 -13.073 1.000 92.590 ? 42  HIS A CA  1 
ATOM 328  C C   ? HIS A 1  42 ?  -6.872  -0.112 -12.218 1.000 92.590 ? 42  HIS A C   1 
ATOM 329  C CB  ? HIS A 1  42 ?  -4.923   0.308 -13.732 1.000 92.590 ? 42  HIS A CB  1 
ATOM 330  O O   ? HIS A 1  42 ?  -7.385  -1.104 -12.740 1.000 92.590 ? 42  HIS A O   1 
ATOM 331  C CG  ? HIS A 1  42 ?  -4.064  -0.470 -12.786 1.000 92.590 ? 42  HIS A CG  1 
ATOM 332  C CD2 ? HIS A 1  42 ?  -4.140  -1.756 -12.369 1.000 92.590 ? 42  HIS A CD2 1 
ATOM 333  N ND1 ? HIS A 1  42 ?  -2.973   0.080 -12.149 1.000 92.590 ? 42  HIS A ND1 1 
ATOM 334  C CE1 ? HIS A 1  42 ?  -2.413  -0.838 -11.379 1.000 92.590 ? 42  HIS A CE1 1 
ATOM 335  N NE2 ? HIS A 1  42 ?  -3.102  -1.960 -11.494 1.000 92.590 ? 42  HIS A NE2 1 
ATOM 336  N N   ? CYS A 1  43 ?  -6.981   0.207 -10.857 1.000 92.370 ? 43  CYS A N   1 
ATOM 337  C CA  ? CYS A 1  43 ?  -7.697  -0.660  -9.928 1.000 92.370 ? 43  CYS A CA  1 
ATOM 338  C C   ? CYS A 1  43 ?  -9.152  -0.226  -9.790 1.000 92.370 ? 43  CYS A C   1 
ATOM 339  C CB  ? CYS A 1  43 ?  -7.021  -0.651  -8.557 1.000 92.370 ? 43  CYS A CB  1 
ATOM 340  O O   ? CYS A 1  43 ?  -9.871  -0.719  -8.918 1.000 92.370 ? 43  CYS A O   1 
ATOM 341  S SG  ? CYS A 1  43 ?  -5.430  -1.506  -8.524 1.000 92.370 ? 43  CYS A SG  1 
ATOM 342  N N   ? HIS A 1  44 ?  -9.528   0.673 -10.634 1.000 90.580 ? 44  HIS A N   1 
ATOM 343  C CA  ? HIS A 1  44 ? -10.846   1.285 -10.518 1.000 90.580 ? 44  HIS A CA  1 
ATOM 344  C C   ? HIS A 1  44 ? -11.952   0.246 -10.671 1.000 90.580 ? 44  HIS A C   1 
ATOM 345  C CB  ? HIS A 1  44 ? -11.017   2.392 -11.560 1.000 90.580 ? 44  HIS A CB  1 
ATOM 346  O O   ? HIS A 1  44 ? -11.909  -0.582 -11.585 1.000 90.580 ? 44  HIS A O   1 
ATOM 347  C CG  ? HIS A 1  44 ? -12.336   3.093 -11.479 1.000 90.580 ? 44  HIS A CG  1 
ATOM 348  C CD2 ? HIS A 1  44 ? -13.505   2.864 -12.121 1.000 90.580 ? 44  HIS A CD2 1 
ATOM 349  N ND1 ? HIS A 1  44 ? -12.552   4.178 -10.658 1.000 90.580 ? 44  HIS A ND1 1 
ATOM 350  C CE1 ? HIS A 1  44 ? -13.802   4.587 -10.798 1.000 90.580 ? 44  HIS A CE1 1 
ATOM 351  N NE2 ? HIS A 1  44 ? -14.402   3.806 -11.681 1.000 90.580 ? 44  HIS A NE2 1 
ATOM 352  N N   ? ASN A 1  45 ? -12.923   0.255  -9.748 1.000 87.850 ? 45  ASN A N   1 
ATOM 353  C CA  ? ASN A 1  45 ? -14.116  -0.586  -9.753 1.000 87.850 ? 45  ASN A CA  1 
ATOM 354  C C   ? ASN A 1  45 ? -15.303   0.122  -9.107 1.000 87.850 ? 45  ASN A C   1 
ATOM 355  C CB  ? ASN A 1  45 ? -13.839  -1.914  -9.045 1.000 87.850 ? 45  ASN A CB  1 
ATOM 356  O O   ? ASN A 1  45 ? -15.176   1.254  -8.638 1.000 87.850 ? 45  ASN A O   1 
ATOM 357  C CG  ? ASN A 1  45 ? -14.717  -3.041  -9.552 1.000 87.850 ? 45  ASN A CG  1 
ATOM 358  N ND2 ? ASN A 1  45 ? -14.098  -4.053 -10.148 1.000 87.850 ? 45  ASN A ND2 1 
ATOM 359  O OD1 ? ASN A 1  45 ? -15.942  -3.001  -9.411 1.000 87.850 ? 45  ASN A OD1 1 
ATOM 360  N N   ? ASP A 1  46 ? -16.574  -0.621  -9.224 1.000 80.940 ? 46  ASP A N   1 
ATOM 361  C CA  ? ASP A 1  46 ? -17.759  -0.096  -8.553 1.000 80.940 ? 46  ASP A CA  1 
ATOM 362  C C   ? ASP A 1  46 ? -17.873  -0.644  -7.132 1.000 80.940 ? 46  ASP A C   1 
ATOM 363  C CB  ? ASP A 1  46 ? -19.021  -0.434  -9.349 1.000 80.940 ? 46  ASP A CB  1 
ATOM 364  O O   ? ASP A 1  46 ? -17.419  -1.755  -6.851 1.000 80.940 ? 46  ASP A O   1 
ATOM 365  C CG  ? ASP A 1  46 ? -19.230  -1.928  -9.525 1.000 80.940 ? 46  ASP A CG  1 
ATOM 366  O OD1 ? ASP A 1  46 ? -18.326  -2.716  -9.171 1.000 80.940 ? 46  ASP A OD1 1 
ATOM 367  O OD2 ? ASP A 1  46 ? -20.306  -2.320 -10.024 1.000 80.940 ? 46  ASP A OD2 1 
ATOM 368  N N   ? LYS A 1  47 ? -17.887   0.258  -6.080 1.000 84.130 ? 47  LYS A N   1 
ATOM 369  C CA  ? LYS A 1  47 ? -18.080  -0.070  -4.671 1.000 84.130 ? 47  LYS A CA  1 
ATOM 370  C C   ? LYS A 1  47 ? -16.789  -0.588  -4.045 1.000 84.130 ? 47  LYS A C   1 
ATOM 371  C CB  ? LYS A 1  47 ? -19.194  -1.106  -4.509 1.000 84.130 ? 47  LYS A CB  1 
ATOM 372  O O   ? LYS A 1  47 ? -16.566  -1.798  -3.980 1.000 84.130 ? 47  LYS A O   1 
ATOM 373  C CG  ? LYS A 1  47 ? -20.572  -0.602  -4.911 1.000 84.130 ? 47  LYS A CG  1 
ATOM 374  C CD  ? LYS A 1  47 ? -21.655  -1.626  -4.598 1.000 84.130 ? 47  LYS A CD  1 
ATOM 375  C CE  ? LYS A 1  47 ? -23.031  -1.136  -5.030 1.000 84.130 ? 47  LYS A CE  1 
ATOM 376  N NZ  ? LYS A 1  47 ? -24.100  -2.125  -4.699 1.000 84.130 ? 47  LYS A NZ  1 
ATOM 377  N N   ? TYR A 1  48 ? -15.998   0.290  -3.439 1.000 88.970 ? 48  TYR A N   1 
ATOM 378  C CA  ? TYR A 1  48 ? -14.744  -0.019  -2.762 1.000 88.970 ? 48  TYR A CA  1 
ATOM 379  C C   ? TYR A 1  48 ? -14.950  -0.131  -1.256 1.000 88.970 ? 48  TYR A C   1 
ATOM 380  C CB  ? TYR A 1  48 ? -13.691   1.051  -3.065 1.000 88.970 ? 48  TYR A CB  1 
ATOM 381  O O   ? TYR A 1  48 ? -15.807   0.551  -0.688 1.000 88.970 ? 48  TYR A O   1 
ATOM 382  C CG  ? TYR A 1  48 ? -13.227   1.056  -4.502 1.000 88.970 ? 48  TYR A CG  1 
ATOM 383  C CD1 ? TYR A 1  48 ? -12.473   0.003  -5.014 1.000 88.970 ? 48  TYR A CD1 1 
ATOM 384  C CD2 ? TYR A 1  48 ? -13.541   2.113  -5.349 1.000 88.970 ? 48  TYR A CD2 1 
ATOM 385  C CE1 ? TYR A 1  48 ? -12.042   0.004  -6.337 1.000 88.970 ? 48  TYR A CE1 1 
ATOM 386  C CE2 ? TYR A 1  48 ? -13.116   2.125  -6.673 1.000 88.970 ? 48  TYR A CE2 1 
ATOM 387  O OH  ? TYR A 1  48 ? -11.944   1.074  -8.467 1.000 88.970 ? 48  TYR A OH  1 
ATOM 388  C CZ  ? TYR A 1  48 ? -12.368   1.068  -7.157 1.000 88.970 ? 48  TYR A CZ  1 
ATOM 389  N N   ? GLN A 1  49 ? -14.243  -1.148  -0.774 1.000 93.690 ? 49  GLN A N   1 
ATOM 390  C CA  ? GLN A 1  49 ? -13.982  -1.171   0.661 1.000 93.690 ? 49  GLN A CA  1 
ATOM 391  C C   ? GLN A 1  49 ? -12.503  -1.416   0.947 1.000 93.690 ? 49  GLN A C   1 
ATOM 392  C CB  ? GLN A 1  49 ? -14.834  -2.242   1.345 1.000 93.690 ? 49  GLN A CB  1 
ATOM 393  O O   ? GLN A 1  49 ? -11.788  -1.973   0.112 1.000 93.690 ? 49  GLN A O   1 
ATOM 394  C CG  ? GLN A 1  49 ? -14.565  -3.655   0.843 1.000 93.690 ? 49  GLN A CG  1 
ATOM 395  C CD  ? GLN A 1  49 ? -15.439  -4.694   1.520 1.000 93.690 ? 49  GLN A CD  1 
ATOM 396  N NE2 ? GLN A 1  49 ? -15.308  -5.946   1.095 1.000 93.690 ? 49  GLN A NE2 1 
ATOM 397  O OE1 ? GLN A 1  49 ? -16.224  -4.374   2.418 1.000 93.690 ? 49  GLN A OE1 1 
ATOM 398  N N   ? VAL A 1  50 ? -12.130  -0.779   2.053 1.000 95.960 ? 50  VAL A N   1 
ATOM 399  C CA  ? VAL A 1  50 ? -10.711  -0.956   2.345 1.000 95.960 ? 50  VAL A CA  1 
ATOM 400  C C   ? VAL A 1  50 ? -10.541  -1.541   3.745 1.000 95.960 ? 50  VAL A C   1 
ATOM 401  C CB  ? VAL A 1  50 ?  -9.936   0.375   2.225 1.000 95.960 ? 50  VAL A CB  1 
ATOM 402  O O   ? VAL A 1  50 ? -11.374  -1.313   4.625 1.000 95.960 ? 50  VAL A O   1 
ATOM 403  C CG1 ? VAL A 1  50 ? -10.070   0.954   0.818 1.000 95.960 ? 50  VAL A CG1 1 
ATOM 404  C CG2 ? VAL A 1  50 ? -10.432   1.376   3.267 1.000 95.960 ? 50  VAL A CG2 1 
ATOM 405  N N   ? TRP A 1  51 ?  -9.545  -2.378   3.895 1.000 96.060 ? 51  TRP A N   1 
ATOM 406  C CA  ? TRP A 1  51 ?  -9.106  -2.898   5.186 1.000 96.060 ? 51  TRP A CA  1 
ATOM 407  C C   ? TRP A 1  51 ?  -7.769  -2.289   5.592 1.000 96.060 ? 51  TRP A C   1 
ATOM 408  C CB  ? TRP A 1  51 ?  -8.994  -4.424   5.141 1.000 96.060 ? 51  TRP A CB  1 
ATOM 409  O O   ? TRP A 1  51 ?  -6.812  -2.300   4.813 1.000 96.060 ? 51  TRP A O   1 
ATOM 410  C CG  ? TRP A 1  51 ? -10.312  -5.134   5.224 1.000 96.060 ? 51  TRP A CG  1 
ATOM 411  C CD1 ? TRP A 1  51 ? -11.100  -5.534   4.181 1.000 96.060 ? 51  TRP A CD1 1 
ATOM 412  C CD2 ? TRP A 1  51 ? -10.998  -5.525   6.418 1.000 96.060 ? 51  TRP A CD2 1 
ATOM 413  C CE2 ? TRP A 1  51 ? -12.197  -6.158   6.022 1.000 96.060 ? 51  TRP A CE2 1 
ATOM 414  C CE3 ? TRP A 1  51 ? -10.715  -5.402   7.784 1.000 96.060 ? 51  TRP A CE3 1 
ATOM 415  N NE1 ? TRP A 1  51 ? -12.235  -6.150   4.654 1.000 96.060 ? 51  TRP A NE1 1 
ATOM 416  C CH2 ? TRP A 1  51 ? -12.811  -6.533   8.277 1.000 96.060 ? 51  TRP A CH2 1 
ATOM 417  C CZ2 ? TRP A 1  51 ? -13.113  -6.667   6.947 1.000 96.060 ? 51  TRP A CZ2 1 
ATOM 418  C CZ3 ? TRP A 1  51 ? -11.627  -5.909   8.703 1.000 96.060 ? 51  TRP A CZ3 1 
ATOM 419  N N   ? LEU A 1  52 ?  -7.769  -1.617   6.834 1.000 96.820 ? 52  LEU A N   1 
ATOM 420  C CA  ? LEU A 1  52 ?  -6.566  -1.047   7.431 1.000 96.820 ? 52  LEU A CA  1 
ATOM 421  C C   ? LEU A 1  52 ?  -6.118  -1.864   8.638 1.000 96.820 ? 52  LEU A C   1 
ATOM 422  C CB  ? LEU A 1  52 ?  -6.811   0.406   7.847 1.000 96.820 ? 52  LEU A CB  1 
ATOM 423  O O   ? LEU A 1  52 ?  -6.944  -2.470   9.324 1.000 96.820 ? 52  LEU A O   1 
ATOM 424  C CG  ? LEU A 1  52 ?  -7.313   1.349   6.752 1.000 96.820 ? 52  LEU A CG  1 
ATOM 425  C CD1 ? LEU A 1  52 ?  -8.809   1.600   6.913 1.000 96.820 ? 52  LEU A CD1 1 
ATOM 426  C CD2 ? LEU A 1  52 ?  -6.539   2.662   6.780 1.000 96.820 ? 52  LEU A CD2 1 
ATOM 427  N N   ? GLY A 1  53 ?  -4.722  -1.933   8.786 1.000 95.180 ? 53  GLY A N   1 
ATOM 428  C CA  ? GLY A 1  53 ?  -4.206  -2.564   9.990 1.000 95.180 ? 53  GLY A CA  1 
ATOM 429  C C   ? GLY A 1  53 ?  -4.180  -4.079   9.906 1.000 95.180 ? 53  GLY A C   1 
ATOM 430  O O   ? GLY A 1  53 ?  -4.081  -4.761  10.928 1.000 95.180 ? 53  GLY A O   1 
ATOM 431  N N   ? LYS A 1  54 ?  -4.317  -4.641   8.581 1.000 92.530 ? 54  LYS A N   1 
ATOM 432  C CA  ? LYS A 1  54 ?  -4.248  -6.081   8.350 1.000 92.530 ? 54  LYS A CA  1 
ATOM 433  C C   ? LYS A 1  54 ?  -2.820  -6.521   8.039 1.000 92.530 ? 54  LYS A C   1 
ATOM 434  C CB  ? LYS A 1  54 ?  -5.181  -6.487   7.208 1.000 92.530 ? 54  LYS A CB  1 
ATOM 435  O O   ? LYS A 1  54 ?  -2.130  -5.887   7.238 1.000 92.530 ? 54  LYS A O   1 
ATOM 436  C CG  ? LYS A 1  54 ?  -6.648  -6.563   7.604 1.000 92.530 ? 54  LYS A CG  1 
ATOM 437  C CD  ? LYS A 1  54 ?  -7.355  -7.721   6.911 1.000 92.530 ? 54  LYS A CD  1 
ATOM 438  C CE  ? LYS A 1  54 ?  -8.101  -8.598   7.907 1.000 92.530 ? 54  LYS A CE  1 
ATOM 439  N NZ  ? LYS A 1  54 ?  -9.382  -9.116   7.339 1.000 92.530 ? 54  LYS A NZ  1 
ATOM 440  N N   ? ASN A 1  55 ?  -2.358  -7.560   8.732 1.000 92.150 ? 55  ASN A N   1 
ATOM 441  C CA  ? ASN A 1  55 ?  -1.089  -8.198   8.398 1.000 92.150 ? 55  ASN A CA  1 
ATOM 442  C C   ? ASN A 1  55 ?  -1.300  -9.558   7.740 1.000 92.150 ? 55  ASN A C   1 
ATOM 443  C CB  ? ASN A 1  55 ?  -0.216  -8.342   9.646 1.000 92.150 ? 55  ASN A CB  1 
ATOM 444  O O   ? ASN A 1  55 ?  -0.524  -9.960   6.872 1.000 92.150 ? 55  ASN A O   1 
ATOM 445  C CG  ? ASN A 1  55 ?   1.193  -8.802   9.324 1.000 92.150 ? 55  ASN A CG  1 
ATOM 446  N ND2 ? ASN A 1  55 ?   1.506 -10.044   9.675 1.000 92.150 ? 55  ASN A ND2 1 
ATOM 447  O OD1 ? ASN A 1  55 ?   1.993  -8.047   8.765 1.000 92.150 ? 55  ASN A OD1 1 
ATOM 448  N N   ? ASN A 1  56 ?  -2.360 -10.341   8.162 1.000 91.280 ? 56  ASN A N   1 
ATOM 449  C CA  ? ASN A 1  56 ?  -2.736 -11.655   7.650 1.000 91.280 ? 56  ASN A CA  1 
ATOM 450  C C   ? ASN A 1  56 ?  -4.196 -11.687   7.208 1.000 91.280 ? 56  ASN A C   1 
ATOM 451  C CB  ? ASN A 1  56 ?  -2.477 -12.735   8.702 1.000 91.280 ? 56  ASN A CB  1 
ATOM 452  O O   ? ASN A 1  56 ?  -5.097 -11.422   8.006 1.000 91.280 ? 56  ASN A O   1 
ATOM 453  C CG  ? ASN A 1  56 ?  -2.656 -14.138   8.156 1.000 91.280 ? 56  ASN A CG  1 
ATOM 454  N ND2 ? ASN A 1  56 ?  -1.712 -15.019   8.463 1.000 91.280 ? 56  ASN A ND2 1 
ATOM 455  O OD1 ? ASN A 1  56 ?  -3.635 -14.427   7.463 1.000 91.280 ? 56  ASN A OD1 1 
ATOM 456  N N   ? PHE A 1  57 ?  -4.440 -12.119   5.857 1.000 85.290 ? 57  PHE A N   1 
ATOM 457  C CA  ? PHE A 1  57 ?  -5.772 -12.086   5.264 1.000 85.290 ? 57  PHE A CA  1 
ATOM 458  C C   ? PHE A 1  57 ?  -6.673 -13.137   5.898 1.000 85.290 ? 57  PHE A C   1 
ATOM 459  C CB  ? PHE A 1  57 ?  -5.692 -12.306   3.750 1.000 85.290 ? 57  PHE A CB  1 
ATOM 460  O O   ? PHE A 1  57 ?  -7.898 -12.994   5.900 1.000 85.290 ? 57  PHE A O   1 
ATOM 461  C CG  ? PHE A 1  57 ?  -5.372 -11.059   2.971 1.000 85.290 ? 57  PHE A CG  1 
ATOM 462  C CD1 ? PHE A 1  57 ?  -5.866  -9.825   3.373 1.000 85.290 ? 57  PHE A CD1 1 
ATOM 463  C CD2 ? PHE A 1  57 ?  -4.575 -11.122   1.835 1.000 85.290 ? 57  PHE A CD2 1 
ATOM 464  C CE1 ? PHE A 1  57 ?  -5.571  -8.669   2.654 1.000 85.290 ? 57  PHE A CE1 1 
ATOM 465  C CE2 ? PHE A 1  57 ?  -4.275  -9.972   1.111 1.000 85.290 ? 57  PHE A CE2 1 
ATOM 466  C CZ  ? PHE A 1  57 ?  -4.775  -8.746   1.521 1.000 85.290 ? 57  PHE A CZ  1 
ATOM 467  N N   ? LEU A 1  58 ?  -6.138 -14.135   6.570 1.000 85.650 ? 58  LEU A N   1 
ATOM 468  C CA  ? LEU A 1  58 ?  -6.911 -15.278   7.044 1.000 85.650 ? 58  LEU A CA  1 
ATOM 469  C C   ? LEU A 1  58 ?  -7.291 -15.107   8.511 1.000 85.650 ? 58  LEU A C   1 
ATOM 470  C CB  ? LEU A 1  58 ?  -6.119 -16.575   6.858 1.000 85.650 ? 58  LEU A CB  1 
ATOM 471  O O   ? LEU A 1  58 ?  -8.215 -15.763   8.997 1.000 85.650 ? 58  LEU A O   1 
ATOM 472  C CG  ? LEU A 1  58 ?  -5.834 -16.995   5.415 1.000 85.650 ? 58  LEU A CG  1 
ATOM 473  C CD1 ? LEU A 1  58 ?  -5.037 -18.295   5.388 1.000 85.650 ? 58  LEU A CD1 1 
ATOM 474  C CD2 ? LEU A 1  58 ?  -7.136 -17.143   4.634 1.000 85.650 ? 58  LEU A CD2 1 
ATOM 475  N N   ? GLU A 1  59 ?  -6.646 -14.077   9.129 1.000 89.000 ? 59  GLU A N   1 
ATOM 476  C CA  ? GLU A 1  59 ?  -6.886 -13.888  10.556 1.000 89.000 ? 59  GLU A CA  1 
ATOM 477  C C   ? GLU A 1  59 ?  -7.760 -12.663  10.812 1.000 89.000 ? 59  GLU A C   1 
ATOM 478  C CB  ? GLU A 1  59 ?  -5.561 -13.756  11.311 1.000 89.000 ? 59  GLU A CB  1 
ATOM 479  O O   ? GLU A 1  59 ?  -7.652 -11.659  10.105 1.000 89.000 ? 59  GLU A O   1 
ATOM 480  C CG  ? GLU A 1  59 ?  -4.721 -15.025  11.307 1.000 89.000 ? 59  GLU A CG  1 
ATOM 481  C CD  ? GLU A 1  59 ?  -3.474 -14.922  12.170 1.000 89.000 ? 59  GLU A CD  1 
ATOM 482  O OE1 ? GLU A 1  59 ?  -2.679 -15.888  12.206 1.000 89.000 ? 59  GLU A OE1 1 
ATOM 483  O OE2 ? GLU A 1  59 ?  -3.290 -13.866  12.816 1.000 89.000 ? 59  GLU A OE2 1 
ATOM 484  N N   ? ASP A 1  60 ?  -8.682 -12.877  11.708 1.000 88.530 ? 60  ASP A N   1 
ATOM 485  C CA  ? ASP A 1  60 ?  -9.433 -11.729  12.203 1.000 88.530 ? 60  ASP A CA  1 
ATOM 486  C C   ? ASP A 1  60 ?  -8.603 -10.914  13.193 1.000 88.530 ? 60  ASP A C   1 
ATOM 487  C CB  ? ASP A 1  60 ? -10.738 -12.184  12.861 1.000 88.530 ? 60  ASP A CB  1 
ATOM 488  O O   ? ASP A 1  60 ?  -8.422 -11.322  14.342 1.000 88.530 ? 60  ASP A O   1 
ATOM 489  C CG  ? ASP A 1  60 ? -11.690 -11.036  13.147 1.000 88.530 ? 60  ASP A CG  1 
ATOM 490  O OD1 ? ASP A 1  60 ? -11.458  -9.913  12.650 1.000 88.530 ? 60  ASP A OD1 1 
ATOM 491  O OD2 ? ASP A 1  60 ? -12.679 -11.256  13.879 1.000 88.530 ? 60  ASP A OD2 1 
ATOM 492  N N   ? GLU A 1  61 ?  -8.017  -9.857  12.726 1.000 92.000 ? 61  GLU A N   1 
ATOM 493  C CA  ? GLU A 1  61 ?  -7.183  -8.994  13.557 1.000 92.000 ? 61  GLU A CA  1 
ATOM 494  C C   ? GLU A 1  61 ?  -7.999  -7.855  14.162 1.000 92.000 ? 61  GLU A C   1 
ATOM 495  C CB  ? GLU A 1  61 ?  -6.015  -8.430  12.744 1.000 92.000 ? 61  GLU A CB  1 
ATOM 496  O O   ? GLU A 1  61 ?  -8.560  -7.032  13.436 1.000 92.000 ? 61  GLU A O   1 
ATOM 497  C CG  ? GLU A 1  61 ?  -5.050  -9.491  12.235 1.000 92.000 ? 61  GLU A CG  1 
ATOM 498  C CD  ? GLU A 1  61 ?  -3.920  -8.921  11.393 1.000 92.000 ? 61  GLU A CD  1 
ATOM 499  O OE1 ? GLU A 1  61 ?  -2.755  -8.938  11.849 1.000 92.000 ? 61  GLU A OE1 1 
ATOM 500  O OE2 ? GLU A 1  61 ?  -4.203  -8.452  10.268 1.000 92.000 ? 61  GLU A OE2 1 
ATOM 501  N N   ? PRO A 1  62 ?  -8.192  -8.005  15.509 1.000 89.960 ? 62  PRO A N   1 
ATOM 502  C CA  ? PRO A 1  62 ?  -9.054  -7.042  16.199 1.000 89.960 ? 62  PRO A CA  1 
ATOM 503  C C   ? PRO A 1  62 ?  -8.645  -5.593  15.939 1.000 89.960 ? 62  PRO A C   1 
ATOM 504  C CB  ? PRO A 1  62 ?  -8.874  -7.403  17.675 1.000 89.960 ? 62  PRO A CB  1 
ATOM 505  O O   ? PRO A 1  62 ?  -9.488  -4.694  15.981 1.000 89.960 ? 62  PRO A O   1 
ATOM 506  C CG  ? PRO A 1  62 ?  -8.455  -8.838  17.669 1.000 89.960 ? 62  PRO A CG  1 
ATOM 507  C CD  ? PRO A 1  62 ?  -7.658  -9.096  16.423 1.000 89.960 ? 62  PRO A CD  1 
ATOM 508  N N   ? SER A 1  63 ?  -7.441  -5.369  15.617 1.000 89.650 ? 63  SER A N   1 
ATOM 509  C CA  ? SER A 1  63 ?  -6.914  -4.028  15.383 1.000 89.650 ? 63  SER A CA  1 
ATOM 510  C C   ? SER A 1  63 ?  -7.214  -3.556  13.965 1.000 89.650 ? 63  SER A C   1 
ATOM 511  C CB  ? SER A 1  63 ?  -5.406  -3.994  15.632 1.000 89.650 ? 63  SER A CB  1 
ATOM 512  O O   ? SER A 1  63 ?  -7.046  -2.376  13.649 1.000 89.650 ? 63  SER A O   1 
ATOM 513  O OG  ? SER A 1  63 ?  -4.734  -4.902  14.776 1.000 89.650 ? 63  SER A OG  1 
ATOM 514  N N   ? ALA A 1  64 ?  -7.705  -4.514  13.016 1.000 94.360 ? 64  ALA A N   1 
ATOM 515  C CA  ? ALA A 1  64 ?  -8.025  -4.176  11.632 1.000 94.360 ? 64  ALA A CA  1 
ATOM 516  C C   ? ALA A 1  64 ?  -9.316  -3.366  11.549 1.000 94.360 ? 64  ALA A C   1 
ATOM 517  C CB  ? ALA A 1  64 ?  -8.141  -5.444  10.788 1.000 94.360 ? 64  ALA A CB  1 
ATOM 518  O O   ? ALA A 1  64 ? -10.238  -3.574  12.342 1.000 94.360 ? 64  ALA A O   1 
ATOM 519  N N   ? GLN A 1  65 ?  -9.329  -2.393  10.683 1.000 95.560 ? 65  GLN A N   1 
ATOM 520  C CA  ? GLN A 1  65 ? -10.468  -1.509  10.457 1.000 95.560 ? 65  GLN A CA  1 
ATOM 521  C C   ? GLN A 1  65 ? -11.023  -1.676   9.045 1.000 95.560 ? 65  GLN A C   1 
ATOM 522  C CB  ? GLN A 1  65 ? -10.071  -0.051  10.697 1.000 95.560 ? 65  GLN A CB  1 
ATOM 523  O O   ? GLN A 1  65 ? -10.266  -1.679   8.072 1.000 95.560 ? 65  GLN A O   1 
ATOM 524  C CG  ? GLN A 1  65 ?  -9.301   0.172  11.991 1.000 95.560 ? 65  GLN A CG  1 
ATOM 525  C CD  ? GLN A 1  65 ?  -8.815   1.601  12.146 1.000 95.560 ? 65  GLN A CD  1 
ATOM 526  N NE2 ? GLN A 1  65 ?  -7.721   1.779  12.878 1.000 95.560 ? 65  GLN A NE2 1 
ATOM 527  O OE1 ? GLN A 1  65 ?  -9.418   2.537  11.610 1.000 95.560 ? 65  GLN A OE1 1 
ATOM 528  N N   ? HIS A 1  66 ? -12.292  -1.871   9.077 1.000 95.420 ? 66  HIS A N   1 
ATOM 529  C CA  ? HIS A 1  66 ? -13.017  -1.919   7.812 1.000 95.420 ? 66  HIS A CA  1 
ATOM 530  C C   ? HIS A 1  66 ? -13.711  -0.592   7.524 1.000 95.420 ? 66  HIS A C   1 
ATOM 531  C CB  ? HIS A 1  66 ? -14.040  -3.056   7.824 1.000 95.420 ? 66  HIS A CB  1 
ATOM 532  O O   ? HIS A 1  66 ? -14.476  -0.094   8.353 1.000 95.420 ? 66  HIS A O   1 
ATOM 533  C CG  ? HIS A 1  66 ? -14.813  -3.180   6.549 1.000 95.420 ? 66  HIS A CG  1 
ATOM 534  C CD2 ? HIS A 1  66 ? -14.412  -3.479   5.292 1.000 95.420 ? 66  HIS A CD2 1 
ATOM 535  N ND1 ? HIS A 1  66 ? -16.176  -2.983   6.483 1.000 95.420 ? 66  HIS A ND1 1 
ATOM 536  C CE1 ? HIS A 1  66 ? -16.579  -3.157   5.236 1.000 95.420 ? 66  HIS A CE1 1 
ATOM 537  N NE2 ? HIS A 1  66 ? -15.528  -3.459   4.493 1.000 95.420 ? 66  HIS A NE2 1 
ATOM 538  N N   ? ARG A 1  67 ? -13.378  -0.022   6.324 1.000 96.210 ? 67  ARG A N   1 
ATOM 539  C CA  ? ARG A 1  67 ? -13.955   1.265   5.948 1.000 96.210 ? 67  ARG A CA  1 
ATOM 540  C C   ? ARG A 1  67 ? -14.578   1.200   4.557 1.000 96.210 ? 67  ARG A C   1 
ATOM 541  C CB  ? ARG A 1  67 ? -12.893   2.365   5.995 1.000 96.210 ? 67  ARG A CB  1 
ATOM 542  O O   ? ARG A 1  67 ? -14.009   0.598   3.644 1.000 96.210 ? 67  ARG A O   1 
ATOM 543  C CG  ? ARG A 1  67 ? -12.317   2.606   7.381 1.000 96.210 ? 67  ARG A CG  1 
ATOM 544  C CD  ? ARG A 1  67 ? -13.348   3.214   8.322 1.000 96.210 ? 67  ARG A CD  1 
ATOM 545  N NE  ? ARG A 1  67 ? -12.761   3.558   9.614 1.000 96.210 ? 67  ARG A NE  1 
ATOM 546  N NH1 ? ARG A 1  67 ? -13.033   1.455  10.531 1.000 96.210 ? 67  ARG A NH1 1 
ATOM 547  N NH2 ? ARG A 1  67 ? -12.077   3.134  11.765 1.000 96.210 ? 67  ARG A NH2 1 
ATOM 548  C CZ  ? ARG A 1  67 ? -12.625   2.715  10.634 1.000 96.210 ? 67  ARG A CZ  1 
ATOM 549  N N   ? LEU A 1  68 ? -15.778   1.856   4.473 1.000 96.020 ? 68  LEU A N   1 
ATOM 550  C CA  ? LEU A 1  68 ? -16.371   2.013   3.150 1.000 96.020 ? 68  LEU A CA  1 
ATOM 551  C C   ? LEU A 1  68 ? -15.819   3.250   2.450 1.000 96.020 ? 68  LEU A C   1 
ATOM 552  C CB  ? LEU A 1  68 ? -17.896   2.109   3.254 1.000 96.020 ? 68  LEU A CB  1 
ATOM 553  O O   ? LEU A 1  68 ? -15.390   4.201   3.108 1.000 96.020 ? 68  LEU A O   1 
ATOM 554  C CG  ? LEU A 1  68 ? -18.616   0.879   3.809 1.000 96.020 ? 68  LEU A CG  1 
ATOM 555  C CD1 ? LEU A 1  68 ? -20.105   1.167   3.973 1.000 96.020 ? 68  LEU A CD1 1 
ATOM 556  C CD2 ? LEU A 1  68 ? -18.396  -0.325   2.900 1.000 96.020 ? 68  LEU A CD2 1 
ATOM 557  N N   ? VAL A 1  69 ? -15.823   3.147   1.054 1.000 96.260 ? 69  VAL A N   1 
ATOM 558  C CA  ? VAL A 1  69 ? -15.321   4.249   0.239 1.000 96.260 ? 69  VAL A CA  1 
ATOM 559  C C   ? VAL A 1  69 ? -16.489   5.097  -0.260 1.000 96.260 ? 69  VAL A C   1 
ATOM 560  C CB  ? VAL A 1  69 ? -14.486   3.737  -0.956 1.000 96.260 ? 69  VAL A CB  1 
ATOM 561  O O   ? VAL A 1  69 ? -17.459   4.568  -0.808 1.000 96.260 ? 69  VAL A O   1 
ATOM 562  C CG1 ? VAL A 1  69 ? -14.124   4.886  -1.894 1.000 96.260 ? 69  VAL A CG1 1 
ATOM 563  C CG2 ? VAL A 1  69 ? -13.226   3.029  -0.461 1.000 96.260 ? 69  VAL A CG2 1 
ATOM 564  N N   ? SER A 1  70 ? -16.445   6.483   0.001 1.000 95.620 ? 70  SER A N   1 
ATOM 565  C CA  ? SER A 1  70 ? -17.511   7.395  -0.400 1.000 95.620 ? 70  SER A CA  1 
ATOM 566  C C   ? SER A 1  70 ? -17.237   7.997  -1.774 1.000 95.620 ? 70  SER A C   1 
ATOM 567  C CB  ? SER A 1  70 ? -17.677   8.512   0.631 1.000 95.620 ? 70  SER A CB  1 
ATOM 568  O O   ? SER A 1  70 ? -18.168   8.357  -2.497 1.000 95.620 ? 70  SER A O   1 
ATOM 569  O OG  ? SER A 1  70 ? -16.470   9.239   0.784 1.000 95.620 ? 70  SER A OG  1 
ATOM 570  N N   ? LYS A 1  71 ? -15.915   8.078  -2.143 1.000 95.440 ? 71  LYS A N   1 
ATOM 571  C CA  ? LYS A 1  71 ? -15.529   8.696  -3.408 1.000 95.440 ? 71  LYS A CA  1 
ATOM 572  C C   ? LYS A 1  71 ? -14.241   8.081  -3.950 1.000 95.440 ? 71  LYS A C   1 
ATOM 573  C CB  ? LYS A 1  71 ? -15.357  10.206  -3.237 1.000 95.440 ? 71  LYS A CB  1 
ATOM 574  O O   ? LYS A 1  71 ? -13.302   7.828  -3.193 1.000 95.440 ? 71  LYS A O   1 
ATOM 575  C CG  ? LYS A 1  71 ? -15.249  10.969  -4.549 1.000 95.440 ? 71  LYS A CG  1 
ATOM 576  C CD  ? LYS A 1  71 ? -15.268  12.475  -4.323 1.000 95.440 ? 71  LYS A CD  1 
ATOM 577  C CE  ? LYS A 1  71 ? -15.233  13.239  -5.640 1.000 95.440 ? 71  LYS A CE  1 
ATOM 578  N NZ  ? LYS A 1  71 ? -15.285  14.716  -5.424 1.000 95.440 ? 71  LYS A NZ  1 
ATOM 579  N N   ? ALA A 1  72 ? -14.249   7.791  -5.302 1.000 95.820 ? 72  ALA A N   1 
ATOM 580  C CA  ? ALA A 1  72 ? -13.065   7.347  -6.033 1.000 95.820 ? 72  ALA A CA  1 
ATOM 581  C C   ? ALA A 1  72 ? -12.697   8.338  -7.134 1.000 95.820 ? 72  ALA A C   1 
ATOM 582  C CB  ? ALA A 1  72 ? -13.294   5.959  -6.625 1.000 95.820 ? 72  ALA A CB  1 
ATOM 583  O O   ? ALA A 1  72 ? -13.492   8.590  -8.041 1.000 95.820 ? 72  ALA A O   1 
ATOM 584  N N   ? ILE A 1  73 ? -11.479   8.900  -7.008 1.000 96.590 ? 73  ILE A N   1 
ATOM 585  C CA  ? ILE A 1  73 ? -11.067   9.966  -7.915 1.000 96.590 ? 73  ILE A CA  1 
ATOM 586  C C   ? ILE A 1  73 ?  -9.786   9.559  -8.640 1.000 96.590 ? 73  ILE A C   1 
ATOM 587  C CB  ? ILE A 1  73 ? -10.856  11.299  -7.161 1.000 96.590 ? 73  ILE A CB  1 
ATOM 588  O O   ? ILE A 1  73 ?  -8.686   9.715  -8.105 1.000 96.590 ? 73  ILE A O   1 
ATOM 589  C CG1 ? ILE A 1  73 ? -12.082  11.625  -6.301 1.000 96.590 ? 73  ILE A CG1 1 
ATOM 590  C CG2 ? ILE A 1  73 ? -10.558  12.434  -8.145 1.000 96.590 ? 73  ILE A CG2 1 
ATOM 591  C CD1 ? ILE A 1  73 ? -11.850  12.743  -5.293 1.000 96.590 ? 73  ILE A CD1 1 
ATOM 592  N N   ? PRO A 1  74 ?  -9.953   9.013  -9.937 1.000 96.450 ? 74  PRO A N   1 
ATOM 593  C CA  ? PRO A 1  74 ?  -8.731   8.714 -10.688 1.000 96.450 ? 74  PRO A CA  1 
ATOM 594  C C   ? PRO A 1  74 ?  -7.989   9.972 -11.133 1.000 96.450 ? 74  PRO A C   1 
ATOM 595  C CB  ? PRO A 1  74 ?  -9.245   7.927 -11.897 1.000 96.450 ? 74  PRO A CB  1 
ATOM 596  O O   ? PRO A 1  74 ?  -8.607  11.023 -11.323 1.000 96.450 ? 74  PRO A O   1 
ATOM 597  C CG  ? PRO A 1  74 ? -10.676   8.335 -12.038 1.000 96.450 ? 74  PRO A CG  1 
ATOM 598  C CD  ? PRO A 1  74 ? -11.192   8.741 -10.687 1.000 96.450 ? 74  PRO A CD  1 
ATOM 599  N N   ? HIS A 1  75 ?  -6.685   9.873 -11.177 1.000 96.470 ? 75  HIS A N   1 
ATOM 600  C CA  ? HIS A 1  75 ?  -5.915  10.990 -11.711 1.000 96.470 ? 75  HIS A CA  1 
ATOM 601  C C   ? HIS A 1  75 ?  -6.481  11.461 -13.046 1.000 96.470 ? 75  HIS A C   1 
ATOM 602  C CB  ? HIS A 1  75 ?  -4.445  10.598 -11.874 1.000 96.470 ? 75  HIS A CB  1 
ATOM 603  O O   ? HIS A 1  75 ?  -6.722  10.651 -13.944 1.000 96.470 ? 75  HIS A O   1 
ATOM 604  C CG  ? HIS A 1  75 ?  -3.530  11.767 -12.062 1.000 96.470 ? 75  HIS A CG  1 
ATOM 605  C CD2 ? HIS A 1  75 ?  -2.597  12.306 -11.242 1.000 96.470 ? 75  HIS A CD2 1 
ATOM 606  N ND1 ? HIS A 1  75 ?  -3.520  12.526 -13.211 1.000 96.470 ? 75  HIS A ND1 1 
ATOM 607  C CE1 ? HIS A 1  75 ?  -2.616  13.484 -13.091 1.000 96.470 ? 75  HIS A CE1 1 
ATOM 608  N NE2 ? HIS A 1  75 ?  -2.042  13.373 -11.905 1.000 96.470 ? 75  HIS A NE2 1 
ATOM 609  N N   ? PRO A 1  76 ?  -6.758  12.777 -13.243 1.000 96.010 ? 76  PRO A N   1 
ATOM 610  C CA  ? PRO A 1  76 ?  -7.390  13.300 -14.456 1.000 96.010 ? 76  PRO A CA  1 
ATOM 611  C C   ? PRO A 1  76 ?  -6.574  13.018 -15.715 1.000 96.010 ? 76  PRO A C   1 
ATOM 612  C CB  ? PRO A 1  76 ?  -7.477  14.805 -14.187 1.000 96.010 ? 76  PRO A CB  1 
ATOM 613  O O   ? PRO A 1  76 ?  -7.131  12.947 -16.813 1.000 96.010 ? 76  PRO A O   1 
ATOM 614  C CG  ? PRO A 1  76 ?  -6.484  15.057 -13.099 1.000 96.010 ? 76  PRO A CG  1 
ATOM 615  C CD  ? PRO A 1  76 ?  -6.369  13.815 -12.262 1.000 96.010 ? 76  PRO A CD  1 
ATOM 616  N N   ? ASP A 1  77 ?  -5.236  12.831 -15.532 1.000 96.010 ? 77  ASP A N   1 
ATOM 617  C CA  ? ASP A 1  77 ?  -4.373  12.624 -16.692 1.000 96.010 ? 77  ASP A CA  1 
ATOM 618  C C   ? ASP A 1  77 ?  -3.988  11.154 -16.834 1.000 96.010 ? 77  ASP A C   1 
ATOM 619  C CB  ? ASP A 1  77 ?  -3.116  13.490 -16.586 1.000 96.010 ? 77  ASP A CB  1 
ATOM 620  O O   ? ASP A 1  77 ?  -2.998  10.826 -17.492 1.000 96.010 ? 77  ASP A O   1 
ATOM 621  C CG  ? ASP A 1  77 ?  -3.409  14.976 -16.684 1.000 96.010 ? 77  ASP A CG  1 
ATOM 622  O OD1 ? ASP A 1  77 ?  -4.385  15.362 -17.363 1.000 96.010 ? 77  ASP A OD1 1 
ATOM 623  O OD2 ? ASP A 1  77 ?  -2.656  15.770 -16.079 1.000 96.010 ? 77  ASP A OD2 1 
ATOM 624  N N   ? PHE A 1  78 ?  -4.731  10.266 -16.051 1.000 94.610 ? 78  PHE A N   1 
ATOM 625  C CA  ? PHE A 1  78 ?  -4.459   8.843 -16.213 1.000 94.610 ? 78  PHE A CA  1 
ATOM 626  C C   ? PHE A 1  78 ?  -4.640   8.419 -17.665 1.000 94.610 ? 78  PHE A C   1 
ATOM 627  C CB  ? PHE A 1  78 ?  -5.373   8.013 -15.306 1.000 94.610 ? 78  PHE A CB  1 
ATOM 628  O O   ? PHE A 1  78 ?  -5.680   8.688 -18.271 1.000 94.610 ? 78  PHE A O   1 
ATOM 629  C CG  ? PHE A 1  78 ?  -5.289   6.531 -15.552 1.000 94.610 ? 78  PHE A CG  1 
ATOM 630  C CD1 ? PHE A 1  78 ?  -6.431   5.796 -15.848 1.000 94.610 ? 78  PHE A CD1 1 
ATOM 631  C CD2 ? PHE A 1  78 ?  -4.068   5.872 -15.487 1.000 94.610 ? 78  PHE A CD2 1 
ATOM 632  C CE1 ? PHE A 1  78 ?  -6.356   4.424 -16.076 1.000 94.610 ? 78  PHE A CE1 1 
ATOM 633  C CE2 ? PHE A 1  78 ?  -3.986   4.502 -15.714 1.000 94.610 ? 78  PHE A CE2 1 
ATOM 634  C CZ  ? PHE A 1  78 ?  -5.131   3.779 -16.008 1.000 94.610 ? 78  PHE A CZ  1 
ATOM 635  N N   ? ASN A 1  79 ?  -3.583   7.730 -18.189 1.000 92.280 ? 79  ASN A N   1 
ATOM 636  C CA  ? ASN A 1  79 ?  -3.552   7.230 -19.559 1.000 92.280 ? 79  ASN A CA  1 
ATOM 637  C C   ? ASN A 1  79 ?  -3.587   5.705 -19.600 1.000 92.280 ? 79  ASN A C   1 
ATOM 638  C CB  ? ASN A 1  79 ?  -2.315   7.753 -20.293 1.000 92.280 ? 79  ASN A CB  1 
ATOM 639  O O   ? ASN A 1  79 ?  -2.615   5.047 -19.225 1.000 92.280 ? 79  ASN A O   1 
ATOM 640  C CG  ? ASN A 1  79 ?  -2.320   7.404 -21.768 1.000 92.280 ? 79  ASN A CG  1 
ATOM 641  N ND2 ? ASN A 1  79 ?  -1.885   8.342 -22.601 1.000 92.280 ? 79  ASN A ND2 1 
ATOM 642  O OD1 ? ASN A 1  79 ?  -2.714   6.301 -22.157 1.000 92.280 ? 79  ASN A OD1 1 
ATOM 643  N N   ? GLU A 1  80 ?  -4.603   5.121 -20.134 1.000 90.040 ? 80  GLU A N   1 
ATOM 644  C CA  ? GLU A 1  80 ?  -4.832   3.679 -20.104 1.000 90.040 ? 80  GLU A CA  1 
ATOM 645  C C   ? GLU A 1  80 ?  -3.949   2.959 -21.118 1.000 90.040 ? 80  GLU A C   1 
ATOM 646  C CB  ? GLU A 1  80 ?  -6.306   3.363 -20.372 1.000 90.040 ? 80  GLU A CB  1 
ATOM 647  O O   ? GLU A 1  80 ?  -3.744   1.747 -21.021 1.000 90.040 ? 80  GLU A O   1 
ATOM 648  C CG  ? GLU A 1  80 ?  -7.230   3.708 -19.212 1.000 90.040 ? 80  GLU A CG  1 
ATOM 649  C CD  ? GLU A 1  80 ?  -8.674   3.301 -19.455 1.000 90.040 ? 80  GLU A CD  1 
ATOM 650  O OE1 ? GLU A 1  80 ?  -9.509   3.450 -18.534 1.000 90.040 ? 80  GLU A OE1 1 
ATOM 651  O OE2 ? GLU A 1  80 ?  -8.973   2.828 -20.574 1.000 90.040 ? 80  GLU A OE2 1 
ATOM 652  N N   ? ASP A 1  81 ?  -3.396   3.734 -22.050 1.000 88.670 ? 81  ASP A N   1 
ATOM 653  C CA  ? ASP A 1  81 ?  -2.535   3.154 -23.075 1.000 88.670 ? 81  ASP A CA  1 
ATOM 654  C C   ? ASP A 1  81 ?  -1.140   2.868 -22.523 1.000 88.670 ? 81  ASP A C   1 
ATOM 655  C CB  ? ASP A 1  81 ?  -2.441   4.084 -24.286 1.000 88.670 ? 81  ASP A CB  1 
ATOM 656  O O   ? ASP A 1  81 ?  -0.583   1.792 -22.754 1.000 88.670 ? 81  ASP A O   1 
ATOM 657  C CG  ? ASP A 1  81 ?  -3.751   4.205 -25.044 1.000 88.670 ? 81  ASP A CG  1 
ATOM 658  O OD1 ? ASP A 1  81 ?  -4.544   3.239 -25.051 1.000 88.670 ? 81  ASP A OD1 1 
ATOM 659  O OD2 ? ASP A 1  81 ?  -3.992   5.277 -25.641 1.000 88.670 ? 81  ASP A OD2 1 
ATOM 660  N N   ? ASP A 1  82 ?  -0.633   3.820 -21.718 1.000 88.470 ? 82  ASP A N   1 
ATOM 661  C CA  ? ASP A 1  82 ?   0.728   3.606 -21.234 1.000 88.470 ? 82  ASP A CA  1 
ATOM 662  C C   ? ASP A 1  82 ?   0.782   3.651 -19.709 1.000 88.470 ? 82  ASP A C   1 
ATOM 663  C CB  ? ASP A 1  82 ?   1.677   4.651 -21.825 1.000 88.470 ? 82  ASP A CB  1 
ATOM 664  O O   ? ASP A 1  82 ?   1.861   3.567 -19.118 1.000 88.470 ? 82  ASP A O   1 
ATOM 665  C CG  ? ASP A 1  82 ?   1.299   6.073 -21.453 1.000 88.470 ? 82  ASP A CG  1 
ATOM 666  O OD1 ? ASP A 1  82 ?   0.509   6.266 -20.504 1.000 88.470 ? 82  ASP A OD1 1 
ATOM 667  O OD2 ? ASP A 1  82 ?   1.793   7.010 -22.117 1.000 88.470 ? 82  ASP A OD2 1 
ATOM 668  N N   ? TYR A 1  83 ?  -0.408   3.814 -19.149 1.000 89.280 ? 83  TYR A N   1 
ATOM 669  C CA  ? TYR A 1  83 ?  -0.611   3.765 -17.705 1.000 89.280 ? 83  TYR A CA  1 
ATOM 670  C C   ? TYR A 1  83 ?   0.094   4.926 -17.015 1.000 89.280 ? 83  TYR A C   1 
ATOM 671  C CB  ? TYR A 1  83 ?  -0.107   2.435 -17.136 1.000 89.280 ? 83  TYR A CB  1 
ATOM 672  O O   ? TYR A 1  83 ?   0.465   4.827 -15.843 1.000 89.280 ? 83  TYR A O   1 
ATOM 673  C CG  ? TYR A 1  83 ?  -0.942   1.245 -17.542 1.000 89.280 ? 83  TYR A CG  1 
ATOM 674  C CD1 ? TYR A 1  83 ?  -2.119   0.931 -16.866 1.000 89.280 ? 83  TYR A CD1 1 
ATOM 675  C CD2 ? TYR A 1  83 ?  -0.555   0.432 -18.602 1.000 89.280 ? 83  TYR A CD2 1 
ATOM 676  C CE1 ? TYR A 1  83 ?  -2.890  -0.165 -17.236 1.000 89.280 ? 83  TYR A CE1 1 
ATOM 677  C CE2 ? TYR A 1  83 ?  -1.319  -0.668 -18.980 1.000 89.280 ? 83  TYR A CE2 1 
ATOM 678  O OH  ? TYR A 1  83 ?  -3.243  -2.044 -18.663 1.000 89.280 ? 83  TYR A OH  1 
ATOM 679  C CZ  ? TYR A 1  83 ?  -2.483  -0.957 -18.293 1.000 89.280 ? 83  TYR A CZ  1 
ATOM 680  N N   ? SER A 1  84 ?   0.372   5.948 -17.795 1.000 91.380 ? 84  SER A N   1 
ATOM 681  C CA  ? SER A 1  84 ?   0.896   7.170 -17.193 1.000 91.380 ? 84  SER A CA  1 
ATOM 682  C C   ? SER A 1  84 ?  -0.104   7.778 -16.215 1.000 91.380 ? 84  SER A C   1 
ATOM 683  C CB  ? SER A 1  84 ?   1.248   8.192 -18.275 1.000 91.380 ? 84  SER A CB  1 
ATOM 684  O O   ? SER A 1  84 ?  -1.310   7.781 -16.473 1.000 91.380 ? 84  SER A O   1 
ATOM 685  O OG  ? SER A 1  84 ?   2.267   7.693 -19.125 1.000 91.380 ? 84  SER A OG  1 
ATOM 686  N N   ? ASN A 1  85 ?   0.395   8.195 -15.042 1.000 92.980 ? 85  ASN A N   1 
ATOM 687  C CA  ? ASN A 1  85 ?  -0.408   8.795 -13.982 1.000 92.980 ? 85  ASN A CA  1 
ATOM 688  C C   ? ASN A 1  85 ?  -1.403   7.795 -13.398 1.000 92.980 ? 85  ASN A C   1 
ATOM 689  C CB  ? ASN A 1  85 ?  -1.143  10.033 -14.501 1.000 92.980 ? 85  ASN A CB  1 
ATOM 690  O O   ? ASN A 1  85 ?  -2.570   8.127 -13.186 1.000 92.980 ? 85  ASN A O   1 
ATOM 691  C CG  ? ASN A 1  85 ?  -0.198  11.095 -15.027 1.000 92.980 ? 85  ASN A CG  1 
ATOM 692  N ND2 ? ASN A 1  85 ?  -0.388  11.489 -16.281 1.000 92.980 ? 85  ASN A ND2 1 
ATOM 693  O OD1 ? ASN A 1  85 ?   0.697  11.556 -14.314 1.000 92.980 ? 85  ASN A OD1 1 
ATOM 694  N N   ? ASP A 1  86 ?  -1.004   6.512 -13.241 1.000 93.730 ? 86  ASP A N   1 
ATOM 695  C CA  ? ASP A 1  86 ?  -1.815   5.431 -12.690 1.000 93.730 ? 86  ASP A CA  1 
ATOM 696  C C   ? ASP A 1  86 ?  -2.008   5.602 -11.185 1.000 93.730 ? 86  ASP A C   1 
ATOM 697  C CB  ? ASP A 1  86 ?  -1.174   4.074 -12.987 1.000 93.730 ? 86  ASP A CB  1 
ATOM 698  O O   ? ASP A 1  86 ?  -1.460   4.834 -10.392 1.000 93.730 ? 86  ASP A O   1 
ATOM 699  C CG  ? ASP A 1  86 ?  -2.079   2.903 -12.644 1.000 93.730 ? 86  ASP A CG  1 
ATOM 700  O OD1 ? ASP A 1  86 ?  -3.305   3.100 -12.506 1.000 93.730 ? 86  ASP A OD1 1 
ATOM 701  O OD2 ? ASP A 1  86 ?  -1.560   1.774 -12.508 1.000 93.730 ? 86  ASP A OD2 1 
ATOM 702  N N   ? LEU A 1  87 ?  -2.657   6.695 -10.816 1.000 95.240 ? 87  LEU A N   1 
ATOM 703  C CA  ? LEU A 1  87 ?  -2.920   7.066  -9.429 1.000 95.240 ? 87  LEU A CA  1 
ATOM 704  C C   ? LEU A 1  87 ?  -4.394   7.402  -9.227 1.000 95.240 ? 87  LEU A C   1 
ATOM 705  C CB  ? LEU A 1  87 ?  -2.052   8.258  -9.019 1.000 95.240 ? 87  LEU A CB  1 
ATOM 706  O O   ? LEU A 1  87 ?  -5.011   8.045 -10.079 1.000 95.240 ? 87  LEU A O   1 
ATOM 707  C CG  ? LEU A 1  87 ?  -0.539   8.029  -9.024 1.000 95.240 ? 87  LEU A CG  1 
ATOM 708  C CD1 ? LEU A 1  87 ?   0.198   9.357  -8.890 1.000 95.240 ? 87  LEU A CD1 1 
ATOM 709  C CD2 ? LEU A 1  87 ?  -0.140   7.074  -7.904 1.000 95.240 ? 87  LEU A CD2 1 
ATOM 710  N N   ? MET A 1  88 ?  -4.954   6.954  -8.112 1.000 96.330 ? 88  MET A N   1 
ATOM 711  C CA  ? MET A 1  88 ?  -6.335   7.257  -7.749 1.000 96.330 ? 88  MET A CA  1 
ATOM 712  C C   ? MET A 1  88 ?  -6.463   7.501  -6.249 1.000 96.330 ? 88  MET A C   1 
ATOM 713  C CB  ? MET A 1  88 ?  -7.266   6.121  -8.175 1.000 96.330 ? 88  MET A CB  1 
ATOM 714  O O   ? MET A 1  88 ?  -5.841   6.802  -5.447 1.000 96.330 ? 88  MET A O   1 
ATOM 715  C CG  ? MET A 1  88 ?  -8.728   6.367  -7.839 1.000 96.330 ? 88  MET A CG  1 
ATOM 716  S SD  ? MET A 1  88 ?  -9.826   5.034  -8.461 1.000 96.330 ? 88  MET A SD  1 
ATOM 717  C CE  ? MET A 1  88 ?  -9.303   3.664  -7.392 1.000 96.330 ? 88  MET A CE  1 
ATOM 718  N N   ? LEU A 1  89 ?  -7.277   8.466  -5.891 1.000 97.250 ? 89  LEU A N   1 
ATOM 719  C CA  ? LEU A 1  89 ?  -7.590   8.739  -4.492 1.000 97.250 ? 89  LEU A CA  1 
ATOM 720  C C   ? LEU A 1  89 ?  -8.945   8.151  -4.113 1.000 97.250 ? 89  LEU A C   1 
ATOM 721  C CB  ? LEU A 1  89 ?  -7.583  10.247  -4.225 1.000 97.250 ? 89  LEU A CB  1 
ATOM 722  O O   ? LEU A 1  89 ?  -9.910   8.265  -4.872 1.000 97.250 ? 89  LEU A O   1 
ATOM 723  C CG  ? LEU A 1  89 ?  -6.226  10.946  -4.321 1.000 97.250 ? 89  LEU A CG  1 
ATOM 724  C CD1 ? LEU A 1  89 ?  -6.402  12.459  -4.243 1.000 97.250 ? 89  LEU A CD1 1 
ATOM 725  C CD2 ? LEU A 1  89 ?  -5.291  10.453  -3.222 1.000 97.250 ? 89  LEU A CD2 1 
ATOM 726  N N   ? LEU A 1  90 ?  -8.910   7.475  -2.945 1.000 97.460 ? 90  LEU A N   1 
ATOM 727  C CA  ? LEU A 1  90 ? -10.153   6.997  -2.349 1.000 97.460 ? 90  LEU A CA  1 
ATOM 728  C C   ? LEU A 1  90 ? -10.476   7.768  -1.074 1.000 97.460 ? 90  LEU A C   1 
ATOM 729  C CB  ? LEU A 1  90 ? -10.061   5.499  -2.045 1.000 97.460 ? 90  LEU A CB  1 
ATOM 730  O O   ? LEU A 1  90 ?  -9.640   7.863  -0.172 1.000 97.460 ? 90  LEU A O   1 
ATOM 731  C CG  ? LEU A 1  90 ?  -9.718   4.588  -3.224 1.000 97.460 ? 90  LEU A CG  1 
ATOM 732  C CD1 ? LEU A 1  90 ?  -9.579   3.143  -2.754 1.000 97.460 ? 90  LEU A CD1 1 
ATOM 733  C CD2 ? LEU A 1  90 ? -10.779   4.701  -4.314 1.000 97.460 ? 90  LEU A CD2 1 
ATOM 734  N N   ? ARG A 1  91 ? -11.709   8.357  -1.040 1.000 97.530 ? 91  ARG A N   1 
ATOM 735  C CA  ? ARG A 1  91 ? -12.157   8.985   0.199 1.000 97.530 ? 91  ARG A CA  1 
ATOM 736  C C   ? ARG A 1  91 ? -12.963   8.007   1.047 1.000 97.530 ? 91  ARG A C   1 
ATOM 737  C CB  ? ARG A 1  91 ? -12.994  10.231  -0.101 1.000 97.530 ? 91  ARG A CB  1 
ATOM 738  O O   ? ARG A 1  91 ? -13.920   7.398   0.563 1.000 97.530 ? 91  ARG A O   1 
ATOM 739  C CG  ? ARG A 1  91 ? -13.343  11.049   1.131 1.000 97.530 ? 91  ARG A CG  1 
ATOM 740  C CD  ? ARG A 1  91 ? -14.101  12.319   0.769 1.000 97.530 ? 91  ARG A CD  1 
ATOM 741  N NE  ? ARG A 1  91 ? -14.383  13.133   1.947 1.000 97.530 ? 91  ARG A NE  1 
ATOM 742  N NH1 ? ARG A 1  91 ? -15.658  14.694   0.819 1.000 97.530 ? 91  ARG A NH1 1 
ATOM 743  N NH2 ? ARG A 1  91 ? -15.310  14.907   3.074 1.000 97.530 ? 91  ARG A NH2 1 
ATOM 744  C CZ  ? ARG A 1  91 ? -15.117  14.243   1.944 1.000 97.530 ? 91  ARG A CZ  1 
ATOM 745  N N   ? LEU A 1  92 ? -12.549   7.868   2.345 1.000 97.710 ? 92  LEU A N   1 
ATOM 746  C CA  ? LEU A 1  92 ? -13.260   6.973   3.251 1.000 97.710 ? 92  LEU A CA  1 
ATOM 747  C C   ? LEU A 1  92 ? -14.564   7.603   3.727 1.000 97.710 ? 92  LEU A C   1 
ATOM 748  C CB  ? LEU A 1  92 ? -12.381   6.619   4.454 1.000 97.710 ? 92  LEU A CB  1 
ATOM 749  O O   ? LEU A 1  92 ? -14.615   8.806   3.993 1.000 97.710 ? 92  LEU A O   1 
ATOM 750  C CG  ? LEU A 1  92 ? -11.014   6.010   4.138 1.000 97.710 ? 92  LEU A CG  1 
ATOM 751  C CD1 ? LEU A 1  92 ? -10.245   5.738   5.427 1.000 97.710 ? 92  LEU A CD1 1 
ATOM 752  C CD2 ? LEU A 1  92 ? -11.173   4.729   3.325 1.000 97.710 ? 92  LEU A CD2 1 
ATOM 753  N N   ? LYS A 1  93 ? -15.646   6.777   3.755 1.000 97.050 ? 93  LYS A N   1 
ATOM 754  C CA  ? LYS A 1  93 ? -16.920   7.270   4.270 1.000 97.050 ? 93  LYS A CA  1 
ATOM 755  C C   ? LYS A 1  93 ? -16.782   7.750   5.712 1.000 97.050 ? 93  LYS A C   1 
ATOM 756  C CB  ? LYS A 1  93 ? -17.992   6.182   4.181 1.000 97.050 ? 93  LYS A CB  1 
ATOM 757  O O   ? LYS A 1  93 ? -17.358   8.773   6.089 1.000 97.050 ? 93  LYS A O   1 
ATOM 758  C CG  ? LYS A 1  93 ? -19.403   6.679   4.457 1.000 97.050 ? 93  LYS A CG  1 
ATOM 759  C CD  ? LYS A 1  93 ? -20.448   5.646   4.057 1.000 97.050 ? 93  LYS A CD  1 
ATOM 760  C CE  ? LYS A 1  93 ? -21.863   6.171   4.263 1.000 97.050 ? 93  LYS A CE  1 
ATOM 761  N NZ  ? LYS A 1  93 ? -22.890   5.192   3.799 1.000 97.050 ? 93  LYS A NZ  1 
ATOM 762  N N   ? LYS A 1  94 ? -16.016   6.975   6.581 1.000 97.480 ? 94  LYS A N   1 
ATOM 763  C CA  ? LYS A 1  94 ? -15.603   7.314   7.940 1.000 97.480 ? 94  LYS A CA  1 
ATOM 764  C C   ? LYS A 1  94 ? -14.083   7.325   8.066 1.000 97.480 ? 94  LYS A C   1 
ATOM 765  C CB  ? LYS A 1  94 ? -16.205   6.330   8.945 1.000 97.480 ? 94  LYS A CB  1 
ATOM 766  O O   ? LYS A 1  94 ? -13.407   6.419   7.574 1.000 97.480 ? 94  LYS A O   1 
ATOM 767  C CG  ? LYS A 1  94 ? -15.968   6.708  10.399 1.000 97.480 ? 94  LYS A CG  1 
ATOM 768  C CD  ? LYS A 1  94 ? -16.597   5.698  11.350 1.000 97.480 ? 94  LYS A CD  1 
ATOM 769  C CE  ? LYS A 1  94 ? -16.300   6.037  12.804 1.000 97.480 ? 94  LYS A CE  1 
ATOM 770  N NZ  ? LYS A 1  94 ? -16.922   5.053  13.740 1.000 97.480 ? 94  LYS A NZ  1 
ATOM 771  N N   ? PRO A 1  95 ? -13.591   8.506   8.830 1.000 97.960 ? 95  PRO A N   1 
ATOM 772  C CA  ? PRO A 1  95 ? -12.133   8.566   8.964 1.000 97.960 ? 95  PRO A CA  1 
ATOM 773  C C   ? PRO A 1  95 ? -11.557   7.351   9.688 1.000 97.960 ? 95  PRO A C   1 
ATOM 774  C CB  ? PRO A 1  95 ? -11.905   9.844   9.774 1.000 97.960 ? 95  PRO A CB  1 
ATOM 775  O O   ? PRO A 1  95 ? -12.217   6.775  10.557 1.000 97.960 ? 95  PRO A O   1 
ATOM 776  C CG  ? PRO A 1  95 ? -13.169  10.626   9.619 1.000 97.960 ? 95  PRO A CG  1 
ATOM 777  C CD  ? PRO A 1  95 ? -14.302   9.663   9.405 1.000 97.960 ? 95  PRO A CD  1 
ATOM 778  N N   ? ALA A 1  96 ? -10.290   6.947   9.309 1.000 97.910 ? 96  ALA A N   1 
ATOM 779  C CA  ? ALA A 1  96 ?  -9.576   5.884  10.012 1.000 97.910 ? 96  ALA A CA  1 
ATOM 780  C C   ? ALA A 1  96 ?  -9.219   6.309  11.433 1.000 97.910 ? 96  ALA A C   1 
ATOM 781  C CB  ? ALA A 1  96 ?  -8.316   5.492   9.244 1.000 97.910 ? 96  ALA A CB  1 
ATOM 782  O O   ? ALA A 1  96 ?  -8.942   7.484  11.685 1.000 97.910 ? 96  ALA A O   1 
ATOM 783  N N   ? ASP A 1  97 ?  -9.339   5.342  12.364 1.000 97.610 ? 97  ASP A N   1 
ATOM 784  C CA  ? ASP A 1  97 ?  -8.776   5.561  13.692 1.000 97.610 ? 97  ASP A CA  1 
ATOM 785  C C   ? ASP A 1  97 ?  -7.261   5.369  13.685 1.000 97.610 ? 97  ASP A C   1 
ATOM 786  C CB  ? ASP A 1  97 ?  -9.421   4.617  14.710 1.000 97.610 ? 97  ASP A CB  1 
ATOM 787  O O   ? ASP A 1  97 ?  -6.771   4.262  13.452 1.000 97.610 ? 97  ASP A O   1 
ATOM 788  C CG  ? ASP A 1  97 ? -10.918   4.830  14.850 1.000 97.610 ? 97  ASP A CG  1 
ATOM 789  O OD1 ? ASP A 1  97 ? -11.367   5.996  14.893 1.000 97.610 ? 97  ASP A OD1 1 
ATOM 790  O OD2 ? ASP A 1  97 ? -11.654   3.823  14.922 1.000 97.610 ? 97  ASP A OD2 1 
ATOM 791  N N   ? ILE A 1  98 ?  -6.518   6.507  13.915 1.000 97.320 ? 98  ILE A N   1 
ATOM 792  C CA  ? ILE A 1  98 ?  -5.063   6.402  13.879 1.000 97.320 ? 98  ILE A CA  1 
ATOM 793  C C   ? ILE A 1  98 ?  -4.560   5.751  15.165 1.000 97.320 ? 98  ILE A C   1 
ATOM 794  C CB  ? ILE A 1  98 ?  -4.402   7.785  13.683 1.000 97.320 ? 98  ILE A CB  1 
ATOM 795  O O   ? ILE A 1  98 ?  -4.799   6.263  16.262 1.000 97.320 ? 98  ILE A O   1 
ATOM 796  C CG1 ? ILE A 1  98 ?  -4.962   8.473  12.433 1.000 97.320 ? 98  ILE A CG1 1 
ATOM 797  C CG2 ? ILE A 1  98 ?  -2.879   7.648  13.598 1.000 97.320 ? 98  ILE A CG2 1 
ATOM 798  C CD1 ? ILE A 1  98 ?  -4.823   7.650  11.159 1.000 97.320 ? 98  ILE A CD1 1 
ATOM 799  N N   ? THR A 1  99 ?  -3.823   4.618  14.988 1.000 96.510 ? 99  THR A N   1 
ATOM 800  C CA  ? THR A 1  99 ?  -3.254   3.806  16.057 1.000 96.510 ? 99  THR A CA  1 
ATOM 801  C C   ? THR A 1  99 ?  -1.834   3.369  15.707 1.000 96.510 ? 99  THR A C   1 
ATOM 802  C CB  ? THR A 1  99 ?  -4.121   2.565  16.338 1.000 96.510 ? 99  THR A CB  1 
ATOM 803  O O   ? THR A 1  99 ?  -1.272   3.811  14.703 1.000 96.510 ? 99  THR A O   1 
ATOM 804  C CG2 ? THR A 1  99 ?  -5.591   2.944  16.486 1.000 96.510 ? 99  THR A CG2 1 
ATOM 805  O OG1 ? THR A 1  99 ?  -3.984   1.638  15.254 1.000 96.510 ? 99  THR A OG1 1 
ATOM 806  N N   ? ASP A 1 100 ?  -1.289   2.458  16.542 1.000 94.670 ? 100 ASP A N   1 
ATOM 807  C CA  ? ASP A 1 100 ?   0.060   1.947  16.316 1.000 94.670 ? 100 ASP A CA  1 
ATOM 808  C C   ? ASP A 1 100 ?   0.095   0.999  15.119 1.000 94.670 ? 100 ASP A C   1 
ATOM 809  C CB  ? ASP A 1 100 ?   0.581   1.235  17.566 1.000 94.670 ? 100 ASP A CB  1 
ATOM 810  O O   ? ASP A 1 100 ?   1.148   0.795  14.512 1.000 94.670 ? 100 ASP A O   1 
ATOM 811  C CG  ? ASP A 1 100 ?   0.900   2.190  18.703 1.000 94.670 ? 100 ASP A CG  1 
ATOM 812  O OD1 ? ASP A 1 100 ?   1.122   3.393  18.445 1.000 94.670 ? 100 ASP A OD1 1 
ATOM 813  O OD2 ? ASP A 1 100 ?   0.933   1.735  19.866 1.000 94.670 ? 100 ASP A OD2 1 
ATOM 814  N N   ? VAL A 1 101 ?  -1.049   0.525  14.623 1.000 95.470 ? 101 VAL A N   1 
ATOM 815  C CA  ? VAL A 1 101 ?  -1.089  -0.459  13.546 1.000 95.470 ? 101 VAL A CA  1 
ATOM 816  C C   ? VAL A 1 101 ?  -1.759   0.149  12.316 1.000 95.470 ? 101 VAL A C   1 
ATOM 817  C CB  ? VAL A 1 101 ?  -1.833  -1.743  13.978 1.000 95.470 ? 101 VAL A CB  1 
ATOM 818  O O   ? VAL A 1 101 ?  -1.741  -0.445  11.235 1.000 95.470 ? 101 VAL A O   1 
ATOM 819  C CG1 ? VAL A 1 101 ?  -1.105  -2.425  15.135 1.000 95.470 ? 101 VAL A CG1 1 
ATOM 820  C CG2 ? VAL A 1 101 ?  -3.274  -1.419  14.366 1.000 95.470 ? 101 VAL A CG2 1 
ATOM 821  N N   ? VAL A 1 102 ?  -2.374   1.337  12.415 1.000 97.650 ? 102 VAL A N   1 
ATOM 822  C CA  ? VAL A 1 102 ?  -2.939   2.129  11.327 1.000 97.650 ? 102 VAL A CA  1 
ATOM 823  C C   ? VAL A 1 102 ?  -2.438   3.568  11.421 1.000 97.650 ? 102 VAL A C   1 
ATOM 824  C CB  ? VAL A 1 102 ?  -4.483   2.099  11.346 1.000 97.650 ? 102 VAL A CB  1 
ATOM 825  O O   ? VAL A 1 102 ?  -2.874   4.328  12.290 1.000 97.650 ? 102 VAL A O   1 
ATOM 826  C CG1 ? VAL A 1 102 ?  -5.053   2.888  10.169 1.000 97.650 ? 102 VAL A CG1 1 
ATOM 827  C CG2 ? VAL A 1 102 ?  -4.989   0.657  11.322 1.000 97.650 ? 102 VAL A CG2 1 
ATOM 828  N N   ? LYS A 1 103 ?  -1.513   3.901  10.492 1.000 97.360 ? 103 LYS A N   1 
ATOM 829  C CA  ? LYS A 1 103 ?  -0.942   5.245  10.485 1.000 97.360 ? 103 LYS A CA  1 
ATOM 830  C C   ? LYS A 1 103 ?  -0.665   5.717   9.061 1.000 97.360 ? 103 LYS A C   1 
ATOM 831  C CB  ? LYS A 1 103 ?   0.344   5.287  11.311 1.000 97.360 ? 103 LYS A CB  1 
ATOM 832  O O   ? LYS A 1 103 ?  -0.271   4.923   8.204 1.000 97.360 ? 103 LYS A O   1 
ATOM 833  C CG  ? LYS A 1 103 ?   0.138   5.002  12.792 1.000 97.360 ? 103 LYS A CG  1 
ATOM 834  C CD  ? LYS A 1 103 ?   1.456   5.031  13.555 1.000 97.360 ? 103 LYS A CD  1 
ATOM 835  C CE  ? LYS A 1 103 ?   1.262   4.675  15.022 1.000 97.360 ? 103 LYS A CE  1 
ATOM 836  N NZ  ? LYS A 1 103 ?   2.545   4.742  15.784 1.000 97.360 ? 103 LYS A NZ  1 
ATOM 837  N N   ? PRO A 1 104 ?  -0.937   7.080   8.918 1.000 97.680 ? 104 PRO A N   1 
ATOM 838  C CA  ? PRO A 1 104 ?  -0.637   7.615   7.588 1.000 97.680 ? 104 PRO A CA  1 
ATOM 839  C C   ? PRO A 1 104 ?   0.862   7.676   7.301 1.000 97.680 ? 104 PRO A C   1 
ATOM 840  C CB  ? PRO A 1 104 ?  -1.242   9.021   7.629 1.000 97.680 ? 104 PRO A CB  1 
ATOM 841  O O   ? PRO A 1 104 ?   1.668   7.790   8.228 1.000 97.680 ? 104 PRO A O   1 
ATOM 842  C CG  ? PRO A 1 104 ?  -2.197   8.992   8.778 1.000 97.680 ? 104 PRO A CG  1 
ATOM 843  C CD  ? PRO A 1 104 ?  -1.712   7.980   9.776 1.000 97.680 ? 104 PRO A CD  1 
ATOM 844  N N   ? ILE A 1 105 ?   1.127   7.513   5.951 1.000 95.850 ? 105 ILE A N   1 
ATOM 845  C CA  ? ILE A 1 105 ?   2.512   7.689   5.526 1.000 95.850 ? 105 ILE A CA  1 
ATOM 846  C C   ? ILE A 1 105 ?   2.726   9.123   5.046 1.000 95.850 ? 105 ILE A C   1 
ATOM 847  C CB  ? ILE A 1 105 ?   2.893   6.689   4.413 1.000 95.850 ? 105 ILE A CB  1 
ATOM 848  O O   ? ILE A 1 105 ?   1.826   9.729   4.460 1.000 95.850 ? 105 ILE A O   1 
ATOM 849  C CG1 ? ILE A 1 105 ?   4.410   6.689   4.191 1.000 95.850 ? 105 ILE A CG1 1 
ATOM 850  C CG2 ? ILE A 1 105 ?   2.149   7.016   3.115 1.000 95.850 ? 105 ILE A CG2 1 
ATOM 851  C CD1 ? ILE A 1 105 ?   4.915   5.515   3.363 1.000 95.850 ? 105 ILE A CD1 1 
ATOM 852  N N   ? ASP A 1 106 ?   3.955   9.601   5.287 1.000 91.840 ? 106 ASP A N   1 
ATOM 853  C CA  ? ASP A 1 106 ?   4.295  10.914   4.745 1.000 91.840 ? 106 ASP A CA  1 
ATOM 854  C C   ? ASP A 1 106 ?   4.683  10.816   3.272 1.000 91.840 ? 106 ASP A C   1 
ATOM 855  C CB  ? ASP A 1 106 ?   5.433  11.548   5.548 1.000 91.840 ? 106 ASP A CB  1 
ATOM 856  O O   ? ASP A 1 106 ?   5.316   9.843   2.855 1.000 91.840 ? 106 ASP A O   1 
ATOM 857  C CG  ? ASP A 1 106 ?   5.029  11.905   6.968 1.000 91.840 ? 106 ASP A CG  1 
ATOM 858  O OD1 ? ASP A 1 106 ?   3.873  12.329   7.185 1.000 91.840 ? 106 ASP A OD1 1 
ATOM 859  O OD2 ? ASP A 1 106 ?   5.875  11.764   7.877 1.000 91.840 ? 106 ASP A OD2 1 
ATOM 860  N N   ? LEU A 1 107 ?   4.258  11.825   2.552 1.000 90.440 ? 107 LEU A N   1 
ATOM 861  C CA  ? LEU A 1 107 ?   4.647  11.870   1.147 1.000 90.440 ? 107 LEU A CA  1 
ATOM 862  C C   ? LEU A 1 107 ?   6.079  12.372   0.995 1.000 90.440 ? 107 LEU A C   1 
ATOM 863  C CB  ? LEU A 1 107 ?   3.693  12.768   0.355 1.000 90.440 ? 107 LEU A CB  1 
ATOM 864  O O   ? LEU A 1 107 ?   6.495  13.297   1.697 1.000 90.440 ? 107 LEU A O   1 
ATOM 865  C CG  ? LEU A 1 107 ?   2.256  12.265   0.206 1.000 90.440 ? 107 LEU A CG  1 
ATOM 866  C CD1 ? LEU A 1 107 ?   1.391  13.324  -0.471 1.000 90.440 ? 107 LEU A CD1 1 
ATOM 867  C CD2 ? LEU A 1 107 ?   2.225  10.960  -0.582 1.000 90.440 ? 107 LEU A CD2 1 
ATOM 868  N N   ? PRO A 1 108 ?   6.755  11.711   0.134 1.000 89.200 ? 108 PRO A N   1 
ATOM 869  C CA  ? PRO A 1 108 ?   8.135  12.157  -0.067 1.000 89.200 ? 108 PRO A CA  1 
ATOM 870  C C   ? PRO A 1 108 ?   8.225  13.611  -0.526 1.000 89.200 ? 108 PRO A C   1 
ATOM 871  C CB  ? PRO A 1 108 ?   8.657  11.210  -1.151 1.000 89.200 ? 108 PRO A CB  1 
ATOM 872  O O   ? PRO A 1 108 ?   7.339  14.094  -1.236 1.000 89.200 ? 108 PRO A O   1 
ATOM 873  C CG  ? PRO A 1 108 ?   7.441  10.799  -1.917 1.000 89.200 ? 108 PRO A CG  1 
ATOM 874  C CD  ? PRO A 1 108 ?   6.276  10.748  -0.971 1.000 89.200 ? 108 PRO A CD  1 
ATOM 875  N N   ? THR A 1 109 ?   9.230  14.366  -0.138 1.000 91.920 ? 109 THR A N   1 
ATOM 876  C CA  ? THR A 1 109 ?   9.434  15.762  -0.508 1.000 91.920 ? 109 THR A CA  1 
ATOM 877  C C   ? THR A 1 109 ?  10.521  15.886  -1.572 1.000 91.920 ? 109 THR A C   1 
ATOM 878  C CB  ? THR A 1 109 ?   9.812  16.615   0.717 1.000 91.920 ? 109 THR A CB  1 
ATOM 879  O O   ? THR A 1 109 ?  10.701  16.954  -2.162 1.000 91.920 ? 109 THR A O   1 
ATOM 880  C CG2 ? THR A 1 109 ?   8.654  16.699   1.706 1.000 91.920 ? 109 THR A CG2 1 
ATOM 881  O OG1 ? THR A 1 109 ?  10.943  16.027   1.371 1.000 91.920 ? 109 THR A OG1 1 
ATOM 882  N N   ? GLU A 1 110 ?  11.241  14.778  -1.724 1.000 91.240 ? 110 GLU A N   1 
ATOM 883  C CA  ? GLU A 1 110 ?  12.275  14.744  -2.754 1.000 91.240 ? 110 GLU A CA  1 
ATOM 884  C C   ? GLU A 1 110 ?  12.276  13.407  -3.490 1.000 91.240 ? 110 GLU A C   1 
ATOM 885  C CB  ? GLU A 1 110 ?  13.652  15.009  -2.142 1.000 91.240 ? 110 GLU A CB  1 
ATOM 886  O O   ? GLU A 1 110 ?  11.827  12.394  -2.949 1.000 91.240 ? 110 GLU A O   1 
ATOM 887  C CG  ? GLU A 1 110 ?  14.067  13.988  -1.093 1.000 91.240 ? 110 GLU A CG  1 
ATOM 888  C CD  ? GLU A 1 110 ?  15.392  14.318  -0.424 1.000 91.240 ? 110 GLU A CD  1 
ATOM 889  O OE1 ? GLU A 1 110 ?  15.962  13.439   0.260 1.000 91.240 ? 110 GLU A OE1 1 
ATOM 890  O OE2 ? GLU A 1 110 ?  15.863  15.466  -0.586 1.000 91.240 ? 110 GLU A OE2 1 
ATOM 891  N N   ? GLU A 1 111 ?  12.825  13.464  -4.642 1.000 87.820 ? 111 GLU A N   1 
ATOM 892  C CA  ? GLU A 1 111 ?  12.973  12.242  -5.427 1.000 87.820 ? 111 GLU A CA  1 
ATOM 893  C C   ? GLU A 1 111 ?  14.094  11.365  -4.877 1.000 87.820 ? 111 GLU A C   1 
ATOM 894  C CB  ? GLU A 1 111 ?  13.240  12.576  -6.897 1.000 87.820 ? 111 GLU A CB  1 
ATOM 895  O O   ? GLU A 1 111 ?  15.157  11.867  -4.506 1.000 87.820 ? 111 GLU A O   1 
ATOM 896  C CG  ? GLU A 1 111 ?  13.215  11.365  -7.817 1.000 87.820 ? 111 GLU A CG  1 
ATOM 897  C CD  ? GLU A 1 111 ?  13.343  11.726  -9.288 1.000 87.820 ? 111 GLU A CD  1 
ATOM 898  O OE1 ? GLU A 1 111 ?  13.319  10.811 -10.143 1.000 87.820 ? 111 GLU A OE1 1 
ATOM 899  O OE2 ? GLU A 1 111 ?  13.469  12.934  -9.589 1.000 87.820 ? 111 GLU A OE2 1 
ATOM 900  N N   ? PRO A 1 112 ?  13.838  10.055  -4.856 1.000 90.340 ? 112 PRO A N   1 
ATOM 901  C CA  ? PRO A 1 112 ?  14.894   9.152  -4.391 1.000 90.340 ? 112 PRO A CA  1 
ATOM 902  C C   ? PRO A 1 112 ?  16.083   9.093  -5.348 1.000 90.340 ? 112 PRO A C   1 
ATOM 903  C CB  ? PRO A 1 112 ?  14.189   7.796  -4.313 1.000 90.340 ? 112 PRO A CB  1 
ATOM 904  O O   ? PRO A 1 112 ?  15.922   9.306  -6.552 1.000 90.340 ? 112 PRO A O   1 
ATOM 905  C CG  ? PRO A 1 112 ?  13.086   7.879  -5.319 1.000 90.340 ? 112 PRO A CG  1 
ATOM 906  C CD  ? PRO A 1 112 ?  12.599   9.298  -5.375 1.000 90.340 ? 112 PRO A CD  1 
ATOM 907  N N   ? LYS A 1 113 ?  17.283   8.880  -4.812 1.000 92.780 ? 113 LYS A N   1 
ATOM 908  C CA  ? LYS A 1 113 ?  18.508   8.766  -5.599 1.000 92.780 ? 113 LYS A CA  1 
ATOM 909  C C   ? LYS A 1 113 ?  18.576   7.422  -6.318 1.000 92.780 ? 113 LYS A C   1 
ATOM 910  C CB  ? LYS A 1 113 ?  19.737   8.946  -4.707 1.000 92.780 ? 113 LYS A CB  1 
ATOM 911  O O   ? LYS A 1 113 ?  18.212   6.389  -5.752 1.000 92.780 ? 113 LYS A O   1 
ATOM 912  C CG  ? LYS A 1 113 ?  19.875  10.342  -4.117 1.000 92.780 ? 113 LYS A CG  1 
ATOM 913  C CD  ? LYS A 1 113 ?  21.134  10.469  -3.269 1.000 92.780 ? 113 LYS A CD  1 
ATOM 914  C CE  ? LYS A 1 113 ?  21.231  11.840  -2.613 1.000 92.780 ? 113 LYS A CE  1 
ATOM 915  N NZ  ? LYS A 1 113 ?  22.431  11.948  -1.731 1.000 92.780 ? 113 LYS A NZ  1 
ATOM 916  N N   ? LEU A 1 114 ?  19.017   7.533  -7.595 1.000 92.450 ? 114 LEU A N   1 
ATOM 917  C CA  ? LEU A 1 114 ?  19.251   6.286  -8.316 1.000 92.450 ? 114 LEU A CA  1 
ATOM 918  C C   ? LEU A 1 114 ?  20.211   5.385  -7.547 1.000 92.450 ? 114 LEU A C   1 
ATOM 919  C CB  ? LEU A 1 114 ?  19.808   6.571  -9.713 1.000 92.450 ? 114 LEU A CB  1 
ATOM 920  O O   ? LEU A 1 114 ?  21.201   5.861  -6.986 1.000 92.450 ? 114 LEU A O   1 
ATOM 921  C CG  ? LEU A 1 114 ?  18.834   7.188 -10.719 1.000 92.450 ? 114 LEU A CG  1 
ATOM 922  C CD1 ? LEU A 1 114 ?  19.536   7.444 -12.048 1.000 92.450 ? 114 LEU A CD1 1 
ATOM 923  C CD2 ? LEU A 1 114 ?  17.622   6.284 -10.913 1.000 92.450 ? 114 LEU A CD2 1 
ATOM 924  N N   ? GLY A 1 115 ?  19.844   4.069  -7.417 1.000 91.230 ? 115 GLY A N   1 
ATOM 925  C CA  ? GLY A 1 115 ?  20.683   3.103  -6.727 1.000 91.230 ? 115 GLY A CA  1 
ATOM 926  C C   ? GLY A 1 115 ?  20.287   2.897  -5.277 1.000 91.230 ? 115 GLY A C   1 
ATOM 927  O O   ? GLY A 1 115 ?  20.773   1.974  -4.620 1.000 91.230 ? 115 GLY A O   1 
ATOM 928  N N   ? SER A 1 116 ?  19.470   3.862  -4.757 1.000 93.170 ? 116 SER A N   1 
ATOM 929  C CA  ? SER A 1 116 ?  18.980   3.689  -3.393 1.000 93.170 ? 116 SER A CA  1 
ATOM 930  C C   ? SER A 1 116 ?  18.053   2.482  -3.288 1.000 93.170 ? 116 SER A C   1 
ATOM 931  C CB  ? SER A 1 116 ?  18.248   4.946  -2.922 1.000 93.170 ? 116 SER A CB  1 
ATOM 932  O O   ? SER A 1 116 ?  17.479   2.045  -4.287 1.000 93.170 ? 116 SER A O   1 
ATOM 933  O OG  ? SER A 1 116 ?  17.101   5.189  -3.718 1.000 93.170 ? 116 SER A OG  1 
ATOM 934  N N   ? THR A 1 117 ?  17.984   1.915  -2.086 1.000 91.290 ? 117 THR A N   1 
ATOM 935  C CA  ? THR A 1 117 ?  17.120   0.772  -1.810 1.000 91.290 ? 117 THR A CA  1 
ATOM 936  C C   ? THR A 1 117 ?  15.764   1.234  -1.285 1.000 91.290 ? 117 THR A C   1 
ATOM 937  C CB  ? THR A 1 117 ?  17.768  -0.185  -0.792 1.000 91.290 ? 117 THR A CB  1 
ATOM 938  O O   ? THR A 1 117 ?  15.692   2.119  -0.430 1.000 91.290 ? 117 THR A O   1 
ATOM 939  C CG2 ? THR A 1 117 ?  16.866  -1.382  -0.512 1.000 91.290 ? 117 THR A CG2 1 
ATOM 940  O OG1 ? THR A 1 117 ?  19.017  -0.655  -1.315 1.000 91.290 ? 117 THR A OG1 1 
ATOM 941  N N   ? CYS A 1 118 ?  14.706   0.711  -1.867 1.000 90.780 ? 118 CYS A N   1 
ATOM 942  C CA  ? CYS A 1 118 ?  13.343   0.975  -1.419 1.000 90.780 ? 118 CYS A CA  1 
ATOM 943  C C   ? CYS A 1 118 ?  12.686  -0.295  -0.893 1.000 90.780 ? 118 CYS A C   1 
ATOM 944  C CB  ? CYS A 1 118 ?  12.508   1.559  -2.558 1.000 90.780 ? 118 CYS A CB  1 
ATOM 945  O O   ? CYS A 1 118 ?  12.999  -1.396  -1.351 1.000 90.780 ? 118 CYS A O   1 
ATOM 946  S SG  ? CYS A 1 118 ?  13.261   2.998  -3.349 1.000 90.780 ? 118 CYS A SG  1 
ATOM 947  N N   ? LEU A 1 119 ?  11.879  -0.098   0.127 1.000 91.150 ? 119 LEU A N   1 
ATOM 948  C CA  ? LEU A 1 119 ?  11.067  -1.191   0.649 1.000 91.150 ? 119 LEU A CA  1 
ATOM 949  C C   ? LEU A 1 119 ?   9.665  -1.161   0.049 1.000 91.150 ? 119 LEU A C   1 
ATOM 950  C CB  ? LEU A 1 119 ?  10.982  -1.115   2.176 1.000 91.150 ? 119 LEU A CB  1 
ATOM 951  O O   ? LEU A 1 119 ?   8.986  -0.133   0.098 1.000 91.150 ? 119 LEU A O   1 
ATOM 952  C CG  ? LEU A 1 119 ?  10.180  -2.219   2.867 1.000 91.150 ? 119 LEU A CG  1 
ATOM 953  C CD1 ? LEU A 1 119 ?  10.933  -3.544   2.797 1.000 91.150 ? 119 LEU A CD1 1 
ATOM 954  C CD2 ? LEU A 1 119 ?   9.886  -1.841   4.315 1.000 91.150 ? 119 LEU A CD2 1 
ATOM 955  N N   ? ALA A 1 120 ?   9.310  -2.273  -0.529 1.000 91.070 ? 120 ALA A N   1 
ATOM 956  C CA  ? ALA A 1 120 ?   7.952  -2.432  -1.043 1.000 91.070 ? 120 ALA A CA  1 
ATOM 957  C C   ? ALA A 1 120 ?   7.202  -3.523  -0.283 1.000 91.070 ? 120 ALA A C   1 
ATOM 958  C CB  ? ALA A 1 120 ?   7.982  -2.752  -2.535 1.000 91.070 ? 120 ALA A CB  1 
ATOM 959  O O   ? ALA A 1 120 ?   7.798  -4.519   0.134 1.000 91.070 ? 120 ALA A O   1 
ATOM 960  N N   ? SER A 1 121 ?   5.927  -3.279   0.028 1.000 93.050 ? 121 SER A N   1 
ATOM 961  C CA  ? SER A 1 121 ?   5.084  -4.259   0.704 1.000 93.050 ? 121 SER A CA  1 
ATOM 962  C C   ? SER A 1 121 ?   3.782  -4.488  -0.057 1.000 93.050 ? 121 SER A C   1 
ATOM 963  C CB  ? SER A 1 121 ?   4.776  -3.808   2.133 1.000 93.050 ? 121 SER A CB  1 
ATOM 964  O O   ? SER A 1 121 ?   3.293  -3.590  -0.745 1.000 93.050 ? 121 SER A O   1 
ATOM 965  O OG  ? SER A 1 121 ?   4.041  -2.596   2.129 1.000 93.050 ? 121 SER A OG  1 
ATOM 966  N N   ? GLY A 1 122 ?   3.285  -5.722   0.024 1.000 91.620 ? 122 GLY A N   1 
ATOM 967  C CA  ? GLY A 1 122 ?   2.031  -6.029  -0.646 1.000 91.620 ? 122 GLY A CA  1 
ATOM 968  C C   ? GLY A 1 122 ?   1.632  -7.487  -0.524 1.000 91.620 ? 122 GLY A C   1 
ATOM 969  O O   ? GLY A 1 122 ?   2.360  -8.289   0.065 1.000 91.620 ? 122 GLY A O   1 
ATOM 970  N N   ? TRP A 1 123 ?   0.431  -7.768  -0.970 1.000 90.090 ? 123 TRP A N   1 
ATOM 971  C CA  ? TRP A 1 123 ?  -0.116  -9.119  -0.923 1.000 90.090 ? 123 TRP A CA  1 
ATOM 972  C C   ? TRP A 1 123 ?  -0.206  -9.720  -2.322 1.000 90.090 ? 123 TRP A C   1 
ATOM 973  C CB  ? TRP A 1 123 ?  -1.500  -9.117  -0.266 1.000 90.090 ? 123 TRP A CB  1 
ATOM 974  O O   ? TRP A 1 123 ?  -1.070 -10.557  -2.591 1.000 90.090 ? 123 TRP A O   1 
ATOM 975  C CG  ? TRP A 1 123 ?  -1.472  -8.853   1.210 1.000 90.090 ? 123 TRP A CG  1 
ATOM 976  C CD1 ? TRP A 1 123 ?  -1.319  -9.773   2.209 1.000 90.090 ? 123 TRP A CD1 1 
ATOM 977  C CD2 ? TRP A 1 123 ?  -1.607  -7.581   1.853 1.000 90.090 ? 123 TRP A CD2 1 
ATOM 978  C CE2 ? TRP A 1 123 ?  -1.525  -7.806   3.245 1.000 90.090 ? 123 TRP A CE2 1 
ATOM 979  C CE3 ? TRP A 1 123 ?  -1.788  -6.272   1.386 1.000 90.090 ? 123 TRP A CE3 1 
ATOM 980  N NE1 ? TRP A 1 123 ?  -1.350  -9.150   3.435 1.000 90.090 ? 123 TRP A NE1 1 
ATOM 981  C CH2 ? TRP A 1 123 ?  -1.796  -5.498   3.692 1.000 90.090 ? 123 TRP A CH2 1 
ATOM 982  C CZ2 ? TRP A 1 123 ?  -1.619  -6.769   4.175 1.000 90.090 ? 123 TRP A CZ2 1 
ATOM 983  C CZ3 ? TRP A 1 123 ?  -1.881  -5.241   2.314 1.000 90.090 ? 123 TRP A CZ3 1 
ATOM 984  N N   ? GLY A 1 124 ?   0.636  -9.278  -3.226 1.000 80.200 ? 124 GLY A N   1 
ATOM 985  C CA  ? GLY A 1 124 ?   0.664  -9.833  -4.570 1.000 80.200 ? 124 GLY A CA  1 
ATOM 986  C C   ? GLY A 1 124 ?   1.252 -11.230  -4.626 1.000 80.200 ? 124 GLY A C   1 
ATOM 987  O O   ? GLY A 1 124 ?   1.654 -11.782  -3.599 1.000 80.200 ? 124 GLY A O   1 
ATOM 988  N N   ? SER A 1 125 ?   1.209 -11.888  -5.795 1.000 76.550 ? 125 SER A N   1 
ATOM 989  C CA  ? SER A 1 125 ?   1.726 -13.239  -5.986 1.000 76.550 ? 125 SER A CA  1 
ATOM 990  C C   ? SER A 1 125 ?   3.199 -13.327  -5.601 1.000 76.550 ? 125 SER A C   1 
ATOM 991  C CB  ? SER A 1 125 ?   1.543 -13.683  -7.438 1.000 76.550 ? 125 SER A CB  1 
ATOM 992  O O   ? SER A 1 125 ?   3.983 -12.430  -5.917 1.000 76.550 ? 125 SER A O   1 
ATOM 993  O OG  ? SER A 1 125 ?   2.171 -14.934  -7.665 1.000 76.550 ? 125 SER A OG  1 
ATOM 994  N N   ? ILE A 1 126 ?   3.600 -14.369  -4.878 1.000 73.450 ? 126 ILE A N   1 
ATOM 995  C CA  ? ILE A 1 126 ?   4.962 -14.529  -4.380 1.000 73.450 ? 126 ILE A CA  1 
ATOM 996  C C   ? ILE A 1 126 ?   5.714 -15.535  -5.249 1.000 73.450 ? 126 ILE A C   1 
ATOM 997  C CB  ? ILE A 1 126 ?   4.974 -14.981  -2.903 1.000 73.450 ? 126 ILE A CB  1 
ATOM 998  O O   ? ILE A 1 126 ?   6.896 -15.800  -5.020 1.000 73.450 ? 126 ILE A O   1 
ATOM 999  C CG1 ? ILE A 1 126 ?   4.149 -16.262  -2.729 1.000 73.450 ? 126 ILE A CG1 1 
ATOM 1000 C CG2 ? ILE A 1 126 ?   4.453 -13.866  -1.992 1.000 73.450 ? 126 ILE A CG2 1 
ATOM 1001 C CD1 ? ILE A 1 126 ?   4.268 -16.893  -1.349 1.000 73.450 ? 126 ILE A CD1 1 
ATOM 1002 N N   ? THR A 1 127 ?   5.047 -16.129  -6.190 1.000 68.160 ? 127 THR A N   1 
ATOM 1003 C CA  ? THR A 1 127 ?   5.688 -17.011  -7.160 1.000 68.160 ? 127 THR A CA  1 
ATOM 1004 C C   ? THR A 1 127 ?   5.420 -16.535  -8.584 1.000 68.160 ? 127 THR A C   1 
ATOM 1005 C CB  ? THR A 1 127 ?   5.203 -18.463  -7.000 1.000 68.160 ? 127 THR A CB  1 
ATOM 1006 O O   ? THR A 1 127 ?   4.377 -15.936  -8.858 1.000 68.160 ? 127 THR A O   1 
ATOM 1007 C CG2 ? THR A 1 127 ?   5.451 -18.974  -5.585 1.000 68.160 ? 127 THR A CG2 1 
ATOM 1008 O OG1 ? THR A 1 127 ?   3.798 -18.524  -7.279 1.000 68.160 ? 127 THR A OG1 1 
ATOM 1009 N N   ? PRO A 1 128 ?   6.381 -16.699  -9.464 1.000 62.160 ? 128 PRO A N   1 
ATOM 1010 C CA  ? PRO A 1 128 ?   6.371 -16.171 -10.830 1.000 62.160 ? 128 PRO A CA  1 
ATOM 1011 C C   ? PRO A 1 128 ?   5.386 -16.903 -11.738 1.000 62.160 ? 128 PRO A C   1 
ATOM 1012 C CB  ? PRO A 1 128 ?   7.812 -16.384 -11.301 1.000 62.160 ? 128 PRO A CB  1 
ATOM 1013 O O   ? PRO A 1 128 ?   4.765 -16.285 -12.606 1.000 62.160 ? 128 PRO A O   1 
ATOM 1014 C CG  ? PRO A 1 128 ?   8.578 -16.699 -10.057 1.000 62.160 ? 128 PRO A CG  1 
ATOM 1015 C CD  ? PRO A 1 128 ?   7.606 -17.111  -8.989 1.000 62.160 ? 128 PRO A CD  1 
ATOM 1016 N N   ? VAL A 1 129 ?   4.824 -18.105 -11.365 1.000 62.510 ? 129 VAL A N   1 
ATOM 1017 C CA  ? VAL A 1 129 ?   4.105 -18.914 -12.344 1.000 62.510 ? 129 VAL A CA  1 
ATOM 1018 C C   ? VAL A 1 129 ?   2.835 -19.481 -11.713 1.000 62.510 ? 129 VAL A C   1 
ATOM 1019 C CB  ? VAL A 1 129 ?   4.986 -20.059 -12.890 1.000 62.510 ? 129 VAL A CB  1 
ATOM 1020 O O   ? VAL A 1 129 ?   1.813 -19.631 -12.386 1.000 62.510 ? 129 VAL A O   1 
ATOM 1021 C CG1 ? VAL A 1 129 ?   4.265 -20.806 -14.012 1.000 62.510 ? 129 VAL A CG1 1 
ATOM 1022 C CG2 ? VAL A 1 129 ?   6.325 -19.514 -13.382 1.000 62.510 ? 129 VAL A CG2 1 
ATOM 1023 N N   ? LYS A 1 130 ?   2.717 -19.526 -10.308 1.000 60.890 ? 130 LYS A N   1 
ATOM 1024 C CA  ? LYS A 1 130 ?   1.651 -20.280  -9.655 1.000 60.890 ? 130 LYS A CA  1 
ATOM 1025 C C   ? LYS A 1 130 ?   0.698 -19.351  -8.909 1.000 60.890 ? 130 LYS A C   1 
ATOM 1026 C CB  ? LYS A 1 130 ?   2.236 -21.313  -8.692 1.000 60.890 ? 130 LYS A CB  1 
ATOM 1027 O O   ? LYS A 1 130 ?  -0.365 -19.779  -8.454 1.000 60.890 ? 130 LYS A O   1 
ATOM 1028 C CG  ? LYS A 1 130 ?   2.897 -22.498  -9.382 1.000 60.890 ? 130 LYS A CG  1 
ATOM 1029 C CD  ? LYS A 1 130 ?   3.349 -23.549  -8.377 1.000 60.890 ? 130 LYS A CD  1 
ATOM 1030 C CE  ? LYS A 1 130 ?   4.035 -24.722  -9.064 1.000 60.890 ? 130 LYS A CE  1 
ATOM 1031 N NZ  ? LYS A 1 130 ?   4.437 -25.778  -8.087 1.000 60.890 ? 130 LYS A NZ  1 
ATOM 1032 N N   ? TYR A 1 131 ?   0.672 -17.911  -9.321 1.000 66.010 ? 131 TYR A N   1 
ATOM 1033 C CA  ? TYR A 1 131 ?  -0.209 -16.920  -8.714 1.000 66.010 ? 131 TYR A CA  1 
ATOM 1034 C C   ? TYR A 1 131 ?  -0.555 -17.303  -7.280 1.000 66.010 ? 131 TYR A C   1 
ATOM 1035 C CB  ? TYR A 1 131 ?  -1.491 -16.765  -9.537 1.000 66.010 ? 131 TYR A CB  1 
ATOM 1036 O O   ? TYR A 1 131 ?  -1.732 -17.409  -6.926 1.000 66.010 ? 131 TYR A O   1 
ATOM 1037 C CG  ? TYR A 1 131 ?  -1.262 -16.197 -10.917 1.000 66.010 ? 131 TYR A CG  1 
ATOM 1038 C CD1 ? TYR A 1 131 ?  -1.098 -14.827 -11.110 1.000 66.010 ? 131 TYR A CD1 1 
ATOM 1039 C CD2 ? TYR A 1 131 ?  -1.209 -17.029 -12.030 1.000 66.010 ? 131 TYR A CD2 1 
ATOM 1040 C CE1 ? TYR A 1 131 ?  -0.888 -14.300 -12.380 1.000 66.010 ? 131 TYR A CE1 1 
ATOM 1041 C CE2 ? TYR A 1 131 ?  -1.000 -16.513 -13.305 1.000 66.010 ? 131 TYR A CE2 1 
ATOM 1042 O OH  ? TYR A 1 131 ?  -0.633 -14.632 -14.729 1.000 66.010 ? 131 TYR A OH  1 
ATOM 1043 C CZ  ? TYR A 1 131 ?  -0.840 -15.149 -13.469 1.000 66.010 ? 131 TYR A CZ  1 
ATOM 1044 N N   ? GLU A 1 132 ?   0.402 -17.754  -6.510 1.000 73.150 ? 132 GLU A N   1 
ATOM 1045 C CA  ? GLU A 1 132 ?   0.182 -17.998  -5.088 1.000 73.150 ? 132 GLU A CA  1 
ATOM 1046 C C   ? GLU A 1 132 ?   0.204 -16.695  -4.294 1.000 73.150 ? 132 GLU A C   1 
ATOM 1047 C CB  ? GLU A 1 132 ?   1.233 -18.967  -4.539 1.000 73.150 ? 132 GLU A CB  1 
ATOM 1048 O O   ? GLU A 1 132 ?   1.176 -15.939  -4.359 1.000 73.150 ? 132 GLU A O   1 
ATOM 1049 C CG  ? GLU A 1 132 ?   1.095 -20.387  -5.067 1.000 73.150 ? 132 GLU A CG  1 
ATOM 1050 C CD  ? GLU A 1 132 ?   2.108 -21.350  -4.469 1.000 73.150 ? 132 GLU A CD  1 
ATOM 1051 O OE1 ? GLU A 1 132 ?   2.086 -22.551  -4.823 1.000 73.150 ? 132 GLU A OE1 1 
ATOM 1052 O OE2 ? GLU A 1 132 ?   2.931 -20.900  -3.641 1.000 73.150 ? 132 GLU A OE2 1 
ATOM 1053 N N   ? TYR A 1 133 ?  -0.979 -16.428  -3.674 1.000 80.510 ? 133 TYR A N   1 
ATOM 1054 C CA  ? TYR A 1 133 ?  -1.103 -15.219  -2.866 1.000 80.510 ? 133 TYR A CA  1 
ATOM 1055 C C   ? TYR A 1 133 ?  -0.819 -15.514  -1.398 1.000 80.510 ? 133 TYR A C   1 
ATOM 1056 C CB  ? TYR A 1 133 ?  -2.501 -14.613  -3.016 1.000 80.510 ? 133 TYR A CB  1 
ATOM 1057 O O   ? TYR A 1 133 ?  -1.390 -16.443  -0.823 1.000 80.510 ? 133 TYR A O   1 
ATOM 1058 C CG  ? TYR A 1 133 ?  -2.817 -14.156  -4.419 1.000 80.510 ? 133 TYR A CG  1 
ATOM 1059 C CD1 ? TYR A 1 133 ?  -2.405 -12.905  -4.875 1.000 80.510 ? 133 TYR A CD1 1 
ATOM 1060 C CD2 ? TYR A 1 133 ?  -3.530 -14.972  -5.291 1.000 80.510 ? 133 TYR A CD2 1 
ATOM 1061 C CE1 ? TYR A 1 133 ?  -2.696 -12.479  -6.166 1.000 80.510 ? 133 TYR A CE1 1 
ATOM 1062 C CE2 ? TYR A 1 133 ?  -3.826 -14.556  -6.585 1.000 80.510 ? 133 TYR A CE2 1 
ATOM 1063 O OH  ? TYR A 1 133 ?  -3.696 -12.893  -8.293 1.000 80.510 ? 133 TYR A OH  1 
ATOM 1064 C CZ  ? TYR A 1 133 ?  -3.405 -13.310  -7.013 1.000 80.510 ? 133 TYR A CZ  1 
ATOM 1065 N N   ? PRO A 1 134 ?   0.185 -14.756  -0.865 1.000 83.580 ? 134 PRO A N   1 
ATOM 1066 C CA  ? PRO A 1 134 ?   0.504 -14.986   0.546 1.000 83.580 ? 134 PRO A CA  1 
ATOM 1067 C C   ? PRO A 1 134 ?  -0.638 -14.592   1.480 1.000 83.580 ? 134 PRO A C   1 
ATOM 1068 C CB  ? PRO A 1 134 ?   1.730 -14.100   0.779 1.000 83.580 ? 134 PRO A CB  1 
ATOM 1069 O O   ? PRO A 1 134 ?  -1.434 -13.710   1.150 1.000 83.580 ? 134 PRO A O   1 
ATOM 1070 C CG  ? PRO A 1 134 ?   1.550 -12.945  -0.152 1.000 83.580 ? 134 PRO A CG  1 
ATOM 1071 C CD  ? PRO A 1 134 ?   0.891 -13.442  -1.407 1.000 83.580 ? 134 PRO A CD  1 
ATOM 1072 N N   ? ASP A 1 135 ?  -0.777 -15.310   2.573 1.000 88.540 ? 135 ASP A N   1 
ATOM 1073 C CA  ? ASP A 1 135 ?  -1.724 -14.919   3.613 1.000 88.540 ? 135 ASP A CA  1 
ATOM 1074 C C   ? ASP A 1 135 ?  -1.189 -13.744   4.429 1.000 88.540 ? 135 ASP A C   1 
ATOM 1075 C CB  ? ASP A 1 135 ?  -2.028 -16.103   4.534 1.000 88.540 ? 135 ASP A CB  1 
ATOM 1076 O O   ? ASP A 1 135 ?  -1.958 -12.888   4.871 1.000 88.540 ? 135 ASP A O   1 
ATOM 1077 C CG  ? ASP A 1 135 ?  -2.716 -17.251   3.816 1.000 88.540 ? 135 ASP A CG  1 
ATOM 1078 O OD1 ? ASP A 1 135 ?  -3.583 -16.998   2.951 1.000 88.540 ? 135 ASP A OD1 1 
ATOM 1079 O OD2 ? ASP A 1 135 ?  -2.391 -18.419   4.120 1.000 88.540 ? 135 ASP A OD2 1 
ATOM 1080 N N   ? GLU A 1 136 ?   0.146 -13.707   4.544 1.000 91.880 ? 136 GLU A N   1 
ATOM 1081 C CA  ? GLU A 1 136 ?   0.823 -12.668   5.314 1.000 91.880 ? 136 GLU A CA  1 
ATOM 1082 C C   ? GLU A 1 136 ?   1.399 -11.590   4.400 1.000 91.880 ? 136 GLU A C   1 
ATOM 1083 C CB  ? GLU A 1 136 ?   1.932 -13.274   6.177 1.000 91.880 ? 136 GLU A CB  1 
ATOM 1084 O O   ? GLU A 1 136 ?   1.809 -11.878   3.274 1.000 91.880 ? 136 GLU A O   1 
ATOM 1085 C CG  ? GLU A 1 136 ?   1.427 -14.237   7.241 1.000 91.880 ? 136 GLU A CG  1 
ATOM 1086 C CD  ? GLU A 1 136 ?   2.539 -14.831   8.090 1.000 91.880 ? 136 GLU A CD  1 
ATOM 1087 O OE1 ? GLU A 1 136 ?   2.242 -15.427   9.150 1.000 91.880 ? 136 GLU A OE1 1 
ATOM 1088 O OE2 ? GLU A 1 136 ?   3.718 -14.698   7.693 1.000 91.880 ? 136 GLU A OE2 1 
ATOM 1089 N N   ? LEU A 1 137 ?   1.385 -10.355   4.894 1.000 93.140 ? 137 LEU A N   1 
ATOM 1090 C CA  ? LEU A 1 137 ?   1.995  -9.242   4.174 1.000 93.140 ? 137 LEU A CA  1 
ATOM 1091 C C   ? LEU A 1 137 ?   3.461  -9.530   3.868 1.000 93.140 ? 137 LEU A C   1 
ATOM 1092 C CB  ? LEU A 1 137 ?   1.875  -7.949   4.985 1.000 93.140 ? 137 LEU A CB  1 
ATOM 1093 O O   ? LEU A 1 137 ?   4.208  -9.967   4.746 1.000 93.140 ? 137 LEU A O   1 
ATOM 1094 C CG  ? LEU A 1 137 ?   2.313  -6.664   4.281 1.000 93.140 ? 137 LEU A CG  1 
ATOM 1095 C CD1 ? LEU A 1 137 ?   1.445  -6.410   3.053 1.000 93.140 ? 137 LEU A CD1 1 
ATOM 1096 C CD2 ? LEU A 1 137 ?   2.251  -5.480   5.240 1.000 93.140 ? 137 LEU A CD2 1 
ATOM 1097 N N   ? GLN A 1 138 ?   3.771  -9.262   2.532 1.000 93.710 ? 138 GLN A N   1 
ATOM 1098 C CA  ? GLN A 1 138 ?   5.131  -9.518   2.070 1.000 93.710 ? 138 GLN A CA  1 
ATOM 1099 C C   ? GLN A 1 138 ?   5.899  -8.215   1.871 1.000 93.710 ? 138 GLN A C   1 
ATOM 1100 C CB  ? GLN A 1 138 ?   5.115 -10.323   0.770 1.000 93.710 ? 138 GLN A CB  1 
ATOM 1101 O O   ? GLN A 1 138 ?   5.316  -7.195   1.499 1.000 93.710 ? 138 GLN A O   1 
ATOM 1102 C CG  ? GLN A 1 138 ?   4.426 -11.676   0.892 1.000 93.710 ? 138 GLN A CG  1 
ATOM 1103 C CD  ? GLN A 1 138 ?   5.156 -12.623   1.825 1.000 93.710 ? 138 GLN A CD  1 
ATOM 1104 N NE2 ? GLN A 1 138 ?   4.461 -13.094   2.855 1.000 93.710 ? 138 GLN A NE2 1 
ATOM 1105 O OE1 ? GLN A 1 138 ?   6.335 -12.931   1.622 1.000 93.710 ? 138 GLN A OE1 1 
ATOM 1106 N N   ? CYS A 1 139 ?   7.274  -8.293   2.150 1.000 92.780 ? 139 CYS A N   1 
ATOM 1107 C CA  ? CYS A 1 139 ?   8.175  -7.173   1.902 1.000 92.780 ? 139 CYS A CA  1 
ATOM 1108 C C   ? CYS A 1 139 ?   9.330  -7.591   1.000 1.000 92.780 ? 139 CYS A C   1 
ATOM 1109 C CB  ? CYS A 1 139 ?   8.719  -6.621   3.220 1.000 92.780 ? 139 CYS A CB  1 
ATOM 1110 O O   ? CYS A 1 139 ?   9.754  -8.748   1.024 1.000 92.780 ? 139 CYS A O   1 
ATOM 1111 S SG  ? CYS A 1 139 ?   7.467  -5.817   4.244 1.000 92.780 ? 139 CYS A SG  1 
ATOM 1112 N N   ? VAL A 1 140 ?   9.731  -6.530   0.268 1.000 90.770 ? 140 VAL A N   1 
ATOM 1113 C CA  ? VAL A 1 140 ?  10.882  -6.789  -0.589 1.000 90.770 ? 140 VAL A CA  1 
ATOM 1114 C C   ? VAL A 1 140 ?  11.722  -5.521  -0.724 1.000 90.770 ? 140 VAL A C   1 
ATOM 1115 C CB  ? VAL A 1 140 ?  10.450  -7.293  -1.985 1.000 90.770 ? 140 VAL A CB  1 
ATOM 1116 O O   ? VAL A 1 140 ?  11.181  -4.415  -0.796 1.000 90.770 ? 140 VAL A O   1 
ATOM 1117 C CG1 ? VAL A 1 140 ?   9.625  -6.231  -2.710 1.000 90.770 ? 140 VAL A CG1 1 
ATOM 1118 C CG2 ? VAL A 1 140 ?  11.672  -7.683  -2.813 1.000 90.770 ? 140 VAL A CG2 1 
ATOM 1119 N N   ? ASN A 1 141 ?  13.021  -5.719  -0.663 1.000 90.160 ? 141 ASN A N   1 
ATOM 1120 C CA  ? ASN A 1 141 ?  13.948  -4.621  -0.916 1.000 90.160 ? 141 ASN A CA  1 
ATOM 1121 C C   ? ASN A 1 141 ?  14.303  -4.517  -2.396 1.000 90.160 ? 141 ASN A C   1 
ATOM 1122 C CB  ? ASN A 1 141 ?  15.217  -4.786  -0.076 1.000 90.160 ? 141 ASN A CB  1 
ATOM 1123 O O   ? ASN A 1 141 ?  14.704  -5.505  -3.014 1.000 90.160 ? 141 ASN A O   1 
ATOM 1124 C CG  ? ASN A 1 141 ?  14.953  -4.660   1.411 1.000 90.160 ? 141 ASN A CG  1 
ATOM 1125 N ND2 ? ASN A 1 141 ?  15.459  -5.612   2.186 1.000 90.160 ? 141 ASN A ND2 1 
ATOM 1126 O OD1 ? ASN A 1 141 ?  14.300  -3.715   1.860 1.000 90.160 ? 141 ASN A OD1 1 
ATOM 1127 N N   ? LEU A 1 142 ?  14.074  -3.233  -2.894 1.000 89.210 ? 142 LEU A N   1 
ATOM 1128 C CA  ? LEU A 1 142 ?  14.335  -2.998  -4.309 1.000 89.210 ? 142 LEU A CA  1 
ATOM 1129 C C   ? LEU A 1 142 ?  15.334  -1.861  -4.496 1.000 89.210 ? 142 LEU A C   1 
ATOM 1130 C CB  ? LEU A 1 142 ?  13.033  -2.675  -5.048 1.000 89.210 ? 142 LEU A CB  1 
ATOM 1131 O O   ? LEU A 1 142 ?  15.354  -0.911  -3.710 1.000 89.210 ? 142 LEU A O   1 
ATOM 1132 C CG  ? LEU A 1 142 ?  11.907  -3.702  -4.917 1.000 89.210 ? 142 LEU A CG  1 
ATOM 1133 C CD1 ? LEU A 1 142 ?  10.595  -3.117  -5.428 1.000 89.210 ? 142 LEU A CD1 1 
ATOM 1134 C CD2 ? LEU A 1 142 ?  12.258  -4.981  -5.669 1.000 89.210 ? 142 LEU A CD2 1 
ATOM 1135 N N   ? LYS A 1 143 ?  16.099  -2.057  -5.619 1.000 91.300 ? 143 LYS A N   1 
ATOM 1136 C CA  ? LYS A 1 143 ?  16.992  -0.969  -6.006 1.000 91.300 ? 143 LYS A CA  1 
ATOM 1137 C C   ? LYS A 1 143 ?  16.373  -0.115  -7.108 1.000 91.300 ? 143 LYS A C   1 
ATOM 1138 C CB  ? LYS A 1 143 ?  18.342  -1.520  -6.467 1.000 91.300 ? 143 LYS A CB  1 
ATOM 1139 O O   ? LYS A 1 143 ?  15.784  -0.643  -8.054 1.000 91.300 ? 143 LYS A O   1 
ATOM 1140 C CG  ? LYS A 1 143 ?  19.197  -2.086  -5.342 1.000 91.300 ? 143 LYS A CG  1 
ATOM 1141 C CD  ? LYS A 1 143 ?  20.591  -2.455  -5.830 1.000 91.300 ? 143 LYS A CD  1 
ATOM 1142 C CE  ? LYS A 1 143 ?  21.444  -3.031  -4.708 1.000 91.300 ? 143 LYS A CE  1 
ATOM 1143 N NZ  ? LYS A 1 143 ?  22.811  -3.397  -5.183 1.000 91.300 ? 143 LYS A NZ  1 
ATOM 1144 N N   ? LEU A 1 144 ?  16.576   1.136  -6.867 1.000 91.090 ? 144 LEU A N   1 
ATOM 1145 C CA  ? LEU A 1 144 ?  16.113   2.045  -7.910 1.000 91.090 ? 144 LEU A CA  1 
ATOM 1146 C C   ? LEU A 1 144 ?  17.052   2.017  -9.111 1.000 91.090 ? 144 LEU A C   1 
ATOM 1147 C CB  ? LEU A 1 144 ?  16.000   3.472  -7.368 1.000 91.090 ? 144 LEU A CB  1 
ATOM 1148 O O   ? LEU A 1 144 ?  18.273   2.090  -8.951 1.000 91.090 ? 144 LEU A O   1 
ATOM 1149 C CG  ? LEU A 1 144 ?  14.845   3.741  -6.402 1.000 91.090 ? 144 LEU A CG  1 
ATOM 1150 C CD1 ? LEU A 1 144 ?  14.841   5.205  -5.976 1.000 91.090 ? 144 LEU A CD1 1 
ATOM 1151 C CD2 ? LEU A 1 144 ?  13.514   3.361  -7.042 1.000 91.090 ? 144 LEU A CD2 1 
ATOM 1152 N N   ? LEU A 1 145 ?  16.393   1.932 -10.302 1.000 90.740 ? 145 LEU A N   1 
ATOM 1153 C CA  ? LEU A 1 145 ?  17.138   1.833 -11.552 1.000 90.740 ? 145 LEU A CA  1 
ATOM 1154 C C   ? LEU A 1 145 ?  16.759   2.964 -12.502 1.000 90.740 ? 145 LEU A C   1 
ATOM 1155 C CB  ? LEU A 1 145 ?  16.881   0.481 -12.223 1.000 90.740 ? 145 LEU A CB  1 
ATOM 1156 O O   ? LEU A 1 145 ?  15.684   3.554 -12.374 1.000 90.740 ? 145 LEU A O   1 
ATOM 1157 C CG  ? LEU A 1 145 ?  17.142  -0.761 -11.368 1.000 90.740 ? 145 LEU A CG  1 
ATOM 1158 C CD1 ? LEU A 1 145 ?  16.600  -2.006 -12.063 1.000 90.740 ? 145 LEU A CD1 1 
ATOM 1159 C CD2 ? LEU A 1 145 ?  18.632  -0.909 -11.080 1.000 90.740 ? 145 LEU A CD2 1 
ATOM 1160 N N   ? PRO A 1 146 ?  17.674   3.164 -13.420 1.000 90.890 ? 146 PRO A N   1 
ATOM 1161 C CA  ? PRO A 1 146 ?  17.283   4.109 -14.469 1.000 90.890 ? 146 PRO A CA  1 
ATOM 1162 C C   ? PRO A 1 146 ?  16.151   3.581 -15.347 1.000 90.890 ? 146 PRO A C   1 
ATOM 1163 C CB  ? PRO A 1 146 ?  18.568   4.283 -15.282 1.000 90.890 ? 146 PRO A CB  1 
ATOM 1164 O O   ? PRO A 1 146 ?  16.076   2.377 -15.608 1.000 90.890 ? 146 PRO A O   1 
ATOM 1165 C CG  ? PRO A 1 146 ?  19.659   3.802 -14.381 1.000 90.890 ? 146 PRO A CG  1 
ATOM 1166 C CD  ? PRO A 1 146 ?  19.082   2.792 -13.431 1.000 90.890 ? 146 PRO A CD  1 
ATOM 1167 N N   ? ASN A 1 147 ?  15.280   4.413 -15.834 1.000 88.760 ? 147 ASN A N   1 
ATOM 1168 C CA  ? ASN A 1 147 ?  14.130   4.047 -16.654 1.000 88.760 ? 147 ASN A CA  1 
ATOM 1169 C C   ? ASN A 1 147 ?  14.557   3.317 -17.924 1.000 88.760 ? 147 ASN A C   1 
ATOM 1170 C CB  ? ASN A 1 147 ?  13.305   5.287 -17.006 1.000 88.760 ? 147 ASN A CB  1 
ATOM 1171 O O   ? ASN A 1 147 ?  13.817   2.478 -18.441 1.000 88.760 ? 147 ASN A O   1 
ATOM 1172 C CG  ? ASN A 1 147 ?  12.353   5.690 -15.897 1.000 88.760 ? 147 ASN A CG  1 
ATOM 1173 N ND2 ? ASN A 1 147 ?  11.573   6.737 -16.136 1.000 88.760 ? 147 ASN A ND2 1 
ATOM 1174 O OD1 ? ASN A 1 147 ?  12.320   5.065 -14.833 1.000 88.760 ? 147 ASN A OD1 1 
ATOM 1175 N N   ? GLU A 1 148 ?  15.772   3.591 -18.425 1.000 88.330 ? 148 GLU A N   1 
ATOM 1176 C CA  ? GLU A 1 148 ?  16.292   2.939 -19.623 1.000 88.330 ? 148 GLU A CA  1 
ATOM 1177 C C   ? GLU A 1 148 ?  16.373   1.426 -19.437 1.000 88.330 ? 148 GLU A C   1 
ATOM 1178 C CB  ? GLU A 1 148 ?  17.671   3.498 -19.985 1.000 88.330 ? 148 GLU A CB  1 
ATOM 1179 O O   ? GLU A 1 148 ?  16.116   0.666 -20.373 1.000 88.330 ? 148 GLU A O   1 
ATOM 1180 C CG  ? GLU A 1 148 ?  17.653   4.966 -20.385 1.000 88.330 ? 148 GLU A CG  1 
ATOM 1181 C CD  ? GLU A 1 148 ?  19.041   5.545 -20.608 1.000 88.330 ? 148 GLU A CD  1 
ATOM 1182 O OE1 ? GLU A 1 148 ?  19.164   6.779 -20.778 1.000 88.330 ? 148 GLU A OE1 1 
ATOM 1183 O OE2 ? GLU A 1 148 ?  20.013   4.757 -20.613 1.000 88.330 ? 148 GLU A OE2 1 
ATOM 1184 N N   ? ASP A 1 149 ?  16.768   1.108 -18.216 1.000 88.240 ? 149 ASP A N   1 
ATOM 1185 C CA  ? ASP A 1 149 ?  16.855  -0.314 -17.895 1.000 88.240 ? 149 ASP A CA  1 
ATOM 1186 C C   ? ASP A 1 149 ?  15.475  -0.968 -17.920 1.000 88.240 ? 149 ASP A C   1 
ATOM 1187 C CB  ? ASP A 1 149 ?  17.508  -0.516 -16.526 1.000 88.240 ? 149 ASP A CB  1 
ATOM 1188 O O   ? ASP A 1 149 ?  15.323  -2.089 -18.408 1.000 88.240 ? 149 ASP A O   1 
ATOM 1189 C CG  ? ASP A 1 149 ?  18.990  -0.183 -16.521 1.000 88.240 ? 149 ASP A CG  1 
ATOM 1190 O OD1 ? ASP A 1 149 ?  19.592  -0.065 -17.610 1.000 88.240 ? 149 ASP A OD1 1 
ATOM 1191 O OD2 ? ASP A 1 149 ?  19.560  -0.039 -15.418 1.000 88.240 ? 149 ASP A OD2 1 
ATOM 1192 N N   ? CYS A 1 150 ?  14.500  -0.319 -17.451 1.000 86.570 ? 150 CYS A N   1 
ATOM 1193 C CA  ? CYS A 1 150 ?  13.125  -0.805 -17.446 1.000 86.570 ? 150 CYS A CA  1 
ATOM 1194 C C   ? CYS A 1 150 ?  12.568  -0.883 -18.862 1.000 86.570 ? 150 CYS A C   1 
ATOM 1195 C CB  ? CYS A 1 150 ?  12.240   0.099 -16.588 1.000 86.570 ? 150 CYS A CB  1 
ATOM 1196 O O   ? CYS A 1 150 ?  11.871  -1.838 -19.208 1.000 86.570 ? 150 CYS A O   1 
ATOM 1197 S SG  ? CYS A 1 150 ?  12.618   0.027 -14.824 1.000 86.570 ? 150 CYS A SG  1 
ATOM 1198 N N   ? ALA A 1 151 ?  12.889   0.057 -19.653 1.000 87.320 ? 151 ALA A N   1 
ATOM 1199 C CA  ? ALA A 1 151 ?  12.414   0.115 -21.033 1.000 87.320 ? 151 ALA A CA  1 
ATOM 1200 C C   ? ALA A 1 151 ?  12.921  -1.077 -21.839 1.000 87.320 ? 151 ALA A C   1 
ATOM 1201 C CB  ? ALA A 1 151 ?  12.851   1.422 -21.691 1.000 87.320 ? 151 ALA A CB  1 
ATOM 1202 O O   ? ALA A 1 151 ?  12.213  -1.596 -22.705 1.000 87.320 ? 151 ALA A O   1 
ATOM 1203 N N   ? LYS A 1 152 ?  14.133  -1.515 -21.513 1.000 85.620 ? 152 LYS A N   1 
ATOM 1204 C CA  ? LYS A 1 152 ?  14.742  -2.652 -22.197 1.000 85.620 ? 152 LYS A CA  1 
ATOM 1205 C C   ? LYS A 1 152 ?  14.128  -3.968 -21.728 1.000 85.620 ? 152 LYS A C   1 
ATOM 1206 C CB  ? LYS A 1 152 ?  16.254  -2.668 -21.970 1.000 85.620 ? 152 LYS A CB  1 
ATOM 1207 O O   ? LYS A 1 152 ?  14.011  -4.917 -22.506 1.000 85.620 ? 152 LYS A O   1 
ATOM 1208 C CG  ? LYS A 1 152 ?  17.000  -1.555 -22.691 1.000 85.620 ? 152 LYS A CG  1 
ATOM 1209 C CD  ? LYS A 1 152 ?  18.496  -1.608 -22.405 1.000 85.620 ? 152 LYS A CD  1 
ATOM 1210 C CE  ? LYS A 1 152 ?  19.224  -0.417 -23.011 1.000 85.620 ? 152 LYS A CE  1 
ATOM 1211 N NZ  ? LYS A 1 152 ?  20.668  -0.398 -22.630 1.000 85.620 ? 152 LYS A NZ  1 
ATOM 1212 N N   ? ALA A 1 153 ?  13.713  -3.946 -20.473 1.000 80.500 ? 153 ALA A N   1 
ATOM 1213 C CA  ? ALA A 1 153 ?  13.261  -5.164 -19.805 1.000 80.500 ? 153 ALA A CA  1 
ATOM 1214 C C   ? ALA A 1 153 ?  11.752  -5.342 -19.950 1.000 80.500 ? 153 ALA A C   1 
ATOM 1215 C CB  ? ALA A 1 153 ?  13.651  -5.137 -18.329 1.000 80.500 ? 153 ALA A CB  1 
ATOM 1216 O O   ? ALA A 1 153 ?  11.244  -6.463 -19.880 1.000 80.500 ? 153 ALA A O   1 
ATOM 1217 N N   ? HIS A 1 154 ?  10.933  -4.229 -20.158 1.000 76.830 ? 154 HIS A N   1 
ATOM 1218 C CA  ? HIS A 1 154 ?   9.475  -4.266 -20.173 1.000 76.830 ? 154 HIS A CA  1 
ATOM 1219 C C   ? HIS A 1 154 ?   8.937  -4.191 -21.598 1.000 76.830 ? 154 HIS A C   1 
ATOM 1220 C CB  ? HIS A 1 154 ?   8.902  -3.122 -19.334 1.000 76.830 ? 154 HIS A CB  1 
ATOM 1221 O O   ? HIS A 1 154 ?   9.514  -3.510 -22.449 1.000 76.830 ? 154 HIS A O   1 
ATOM 1222 C CG  ? HIS A 1 154 ?   9.038  -3.333 -17.860 1.000 76.830 ? 154 HIS A CG  1 
ATOM 1223 C CD2 ? HIS A 1 154 ?   9.923  -2.831 -16.967 1.000 76.830 ? 154 HIS A CD2 1 
ATOM 1224 N ND1 ? HIS A 1 154 ?   8.192  -4.154 -17.145 1.000 76.830 ? 154 HIS A ND1 1 
ATOM 1225 C CE1 ? HIS A 1 154 ?   8.553  -4.146 -15.872 1.000 76.830 ? 154 HIS A CE1 1 
ATOM 1226 N NE2 ? HIS A 1 154 ?   9.601  -3.351 -15.738 1.000 76.830 ? 154 HIS A NE2 1 
ATOM 1227 N N   ? ILE A 1 155 ?   7.872  -4.950 -21.835 1.000 76.560 ? 155 ILE A N   1 
ATOM 1228 C CA  ? ILE A 1 155 ?   7.205  -4.996 -23.131 1.000 76.560 ? 155 ILE A CA  1 
ATOM 1229 C C   ? ILE A 1 155 ?   6.348  -3.746 -23.314 1.000 76.560 ? 155 ILE A C   1 
ATOM 1230 C CB  ? ILE A 1 155 ?   6.338  -6.266 -23.276 1.000 76.560 ? 155 ILE A CB  1 
ATOM 1231 O O   ? ILE A 1 155 ?   6.143  -3.285 -24.440 1.000 76.560 ? 155 ILE A O   1 
ATOM 1232 C CG1 ? ILE A 1 155 ?   7.210  -7.523 -23.168 1.000 76.560 ? 155 ILE A CG1 1 
ATOM 1233 C CG2 ? ILE A 1 155 ?   5.568  -6.246 -24.600 1.000 76.560 ? 155 ILE A CG2 1 
ATOM 1234 C CD1 ? ILE A 1 155 ?   6.418  -8.814 -23.010 1.000 76.560 ? 155 ILE A CD1 1 
ATOM 1235 N N   ? GLU A 1 156 ?   5.939  -3.055 -22.240 1.000 78.700 ? 156 GLU A N   1 
ATOM 1236 C CA  ? GLU A 1 156 ?   5.130  -1.840 -22.272 1.000 78.700 ? 156 GLU A CA  1 
ATOM 1237 C C   ? GLU A 1 156 ?   6.006  -0.592 -22.230 1.000 78.700 ? 156 GLU A C   1 
ATOM 1238 C CB  ? GLU A 1 156 ?   4.137  -1.825 -21.107 1.000 78.700 ? 156 GLU A CB  1 
ATOM 1239 O O   ? GLU A 1 156 ?   7.158  -0.650 -21.794 1.000 78.700 ? 156 GLU A O   1 
ATOM 1240 C CG  ? GLU A 1 156 ?   3.107  -2.944 -21.162 1.000 78.700 ? 156 GLU A CG  1 
ATOM 1241 C CD  ? GLU A 1 156 ?   2.057  -2.848 -20.066 1.000 78.700 ? 156 GLU A CD  1 
ATOM 1242 O OE1 ? GLU A 1 156 ?   1.125  -3.683 -20.044 1.000 78.700 ? 156 GLU A OE1 1 
ATOM 1243 O OE2 ? GLU A 1 156 ?   2.168  -1.929 -19.223 1.000 78.700 ? 156 GLU A OE2 1 
ATOM 1244 N N   ? LYS A 1 157 ?   5.406   0.434 -22.715 1.000 85.440 ? 157 LYS A N   1 
ATOM 1245 C CA  ? LYS A 1 157 ?   6.083   1.727 -22.727 1.000 85.440 ? 157 LYS A CA  1 
ATOM 1246 C C   ? LYS A 1 157 ?   6.348   2.222 -21.308 1.000 85.440 ? 157 LYS A C   1 
ATOM 1247 C CB  ? LYS A 1 157 ?   5.256   2.759 -23.496 1.000 85.440 ? 157 LYS A CB  1 
ATOM 1248 O O   ? LYS A 1 157 ?   5.455   2.196 -20.459 1.000 85.440 ? 157 LYS A O   1 
ATOM 1249 C CG  ? LYS A 1 157 ?   5.958   4.094 -23.692 1.000 85.440 ? 157 LYS A CG  1 
ATOM 1250 C CD  ? LYS A 1 157 ?   5.119   5.050 -24.530 1.000 85.440 ? 157 LYS A CD  1 
ATOM 1251 C CE  ? LYS A 1 157 ?   5.814   6.392 -24.713 1.000 85.440 ? 157 LYS A CE  1 
ATOM 1252 N NZ  ? LYS A 1 157 ?   5.004   7.325 -25.553 1.000 85.440 ? 157 LYS A NZ  1 
ATOM 1253 N N   ? VAL A 1 158 ?   7.704   2.535 -21.074 1.000 87.040 ? 158 VAL A N   1 
ATOM 1254 C CA  ? VAL A 1 158 ?   8.128   3.130 -19.811 1.000 87.040 ? 158 VAL A CA  1 
ATOM 1255 C C   ? VAL A 1 158 ?   8.237   4.645 -19.964 1.000 87.040 ? 158 VAL A C   1 
ATOM 1256 C CB  ? VAL A 1 158 ?   9.475   2.544 -19.332 1.000 87.040 ? 158 VAL A CB  1 
ATOM 1257 O O   ? VAL A 1 158 ?   9.005   5.138 -20.795 1.000 87.040 ? 158 VAL A O   1 
ATOM 1258 C CG1 ? VAL A 1 158 ?   9.915   3.201 -18.025 1.000 87.040 ? 158 VAL A CG1 1 
ATOM 1259 C CG2 ? VAL A 1 158 ?   9.368   1.030 -19.163 1.000 87.040 ? 158 VAL A CG2 1 
ATOM 1260 N N   ? THR A 1 159 ?   7.362   5.423 -19.226 1.000 86.740 ? 159 THR A N   1 
ATOM 1261 C CA  ? THR A 1 159 ?   7.339   6.878 -19.325 1.000 86.740 ? 159 THR A CA  1 
ATOM 1262 C C   ? THR A 1 159 ?   8.180   7.509 -18.218 1.000 86.740 ? 159 THR A C   1 
ATOM 1263 C CB  ? THR A 1 159 ?   5.900   7.421 -19.252 1.000 86.740 ? 159 THR A CB  1 
ATOM 1264 O O   ? THR A 1 159 ?   8.608   6.821 -17.289 1.000 86.740 ? 159 THR A O   1 
ATOM 1265 C CG2 ? THR A 1 159 ?   4.989   6.698 -20.239 1.000 86.740 ? 159 THR A CG2 1 
ATOM 1266 O OG1 ? THR A 1 159 ?   5.392   7.234 -17.925 1.000 86.740 ? 159 THR A OG1 1 
ATOM 1267 N N   ? ASP A 1 160 ?   8.445   8.856 -18.322 1.000 86.040 ? 160 ASP A N   1 
ATOM 1268 C CA  ? ASP A 1 160 ?   9.232   9.608 -17.350 1.000 86.040 ? 160 ASP A CA  1 
ATOM 1269 C C   ? ASP A 1 160 ?   8.490   9.732 -16.021 1.000 86.040 ? 160 ASP A C   1 
ATOM 1270 C CB  ? ASP A 1 160 ?   9.573  10.997 -17.894 1.000 86.040 ? 160 ASP A CB  1 
ATOM 1271 O O   ? ASP A 1 160 ?   9.089  10.073 -14.999 1.000 86.040 ? 160 ASP A O   1 
ATOM 1272 C CG  ? ASP A 1 160 ?  10.596  10.960 -19.015 1.000 86.040 ? 160 ASP A CG  1 
ATOM 1273 O OD1 ? ASP A 1 160 ?  11.341   9.963 -19.129 1.000 86.040 ? 160 ASP A OD1 1 
ATOM 1274 O OD2 ? ASP A 1 160 ?  10.661  11.939 -19.790 1.000 86.040 ? 160 ASP A OD2 1 
ATOM 1275 N N   ? ASP A 1 161 ?   7.275   9.356 -15.989 1.000 84.300 ? 161 ASP A N   1 
ATOM 1276 C CA  ? ASP A 1 161 ?   6.429   9.490 -14.807 1.000 84.300 ? 161 ASP A CA  1 
ATOM 1277 C C   ? ASP A 1 161 ?   6.345   8.172 -14.040 1.000 84.300 ? 161 ASP A C   1 
ATOM 1278 C CB  ? ASP A 1 161 ?   5.027   9.960 -15.200 1.000 84.300 ? 161 ASP A CB  1 
ATOM 1279 O O   ? ASP A 1 161 ?   5.581   8.054 -13.080 1.000 84.300 ? 161 ASP A O   1 
ATOM 1280 C CG  ? ASP A 1 161 ?   5.017  11.353 -15.804 1.000 84.300 ? 161 ASP A CG  1 
ATOM 1281 O OD1 ? ASP A 1 161 ?   5.761  12.233 -15.321 1.000 84.300 ? 161 ASP A OD1 1 
ATOM 1282 O OD2 ? ASP A 1 161 ?   4.255  11.573 -16.770 1.000 84.300 ? 161 ASP A OD2 1 
ATOM 1283 N N   ? MET A 1 162 ?   7.176   7.172 -14.453 1.000 87.910 ? 162 MET A N   1 
ATOM 1284 C CA  ? MET A 1 162 ?   7.260   5.866 -13.806 1.000 87.910 ? 162 MET A CA  1 
ATOM 1285 C C   ? MET A 1 162 ?   8.602   5.692 -13.103 1.000 87.910 ? 162 MET A C   1 
ATOM 1286 C CB  ? MET A 1 162 ?   7.056   4.745 -14.827 1.000 87.910 ? 162 MET A CB  1 
ATOM 1287 O O   ? MET A 1 162 ?   9.605   6.274 -13.519 1.000 87.910 ? 162 MET A O   1 
ATOM 1288 C CG  ? MET A 1 162 ?   5.667   4.723 -15.443 1.000 87.910 ? 162 MET A CG  1 
ATOM 1289 S SD  ? MET A 1 162 ?   5.484   3.414 -16.717 1.000 87.910 ? 162 MET A SD  1 
ATOM 1290 C CE  ? MET A 1 162 ?   3.757   3.684 -17.207 1.000 87.910 ? 162 MET A CE  1 
ATOM 1291 N N   ? LEU A 1 163 ?   8.522   5.003 -11.933 1.000 87.880 ? 163 LEU A N   1 
ATOM 1292 C CA  ? LEU A 1 163 ?   9.725   4.650 -11.188 1.000 87.880 ? 163 LEU A CA  1 
ATOM 1293 C C   ? LEU A 1 163 ?  10.135   3.208 -11.469 1.000 87.880 ? 163 LEU A C   1 
ATOM 1294 C CB  ? LEU A 1 163 ?   9.503   4.846  -9.686 1.000 87.880 ? 163 LEU A CB  1 
ATOM 1295 O O   ? LEU A 1 163 ?   9.291   2.309 -11.477 1.000 87.880 ? 163 LEU A O   1 
ATOM 1296 C CG  ? LEU A 1 163 ?  10.717   4.614  -8.785 1.000 87.880 ? 163 LEU A CG  1 
ATOM 1297 C CD1 ? LEU A 1 163 ?  11.728   5.742  -8.958 1.000 87.880 ? 163 LEU A CD1 1 
ATOM 1298 C CD2 ? LEU A 1 163 ?  10.285   4.495  -7.327 1.000 87.880 ? 163 LEU A CD2 1 
ATOM 1299 N N   ? CYS A 1 164 ?  11.382   3.079 -11.750 1.000 89.270 ? 164 CYS A N   1 
ATOM 1300 C CA  ? CYS A 1 164 ?  11.918   1.750 -12.019 1.000 89.270 ? 164 CYS A CA  1 
ATOM 1301 C C   ? CYS A 1 164 ?  12.683   1.216 -10.814 1.000 89.270 ? 164 CYS A C   1 
ATOM 1302 C CB  ? CYS A 1 164 ?  12.832   1.779 -13.243 1.000 89.270 ? 164 CYS A CB  1 
ATOM 1303 O O   ? CYS A 1 164 ?  13.630   1.850 -10.344 1.000 89.270 ? 164 CYS A O   1 
ATOM 1304 S SG  ? CYS A 1 164 ?  13.324   0.140 -13.823 1.000 89.270 ? 164 CYS A SG  1 
ATOM 1305 N N   ? ALA A 1 165 ?  12.223   0.027 -10.333 1.000 87.850 ? 165 ALA A N   1 
ATOM 1306 C CA  ? ALA A 1 165 ?  12.852  -0.578  -9.162 1.000 87.850 ? 165 ALA A CA  1 
ATOM 1307 C C   ? ALA A 1 165 ?  12.890  -2.098  -9.283 1.000 87.850 ? 165 ALA A C   1 
ATOM 1308 C CB  ? ALA A 1 165 ?  12.114  -0.166  -7.890 1.000 87.850 ? 165 ALA A CB  1 
ATOM 1309 O O   ? ALA A 1 165 ?  11.959  -2.708  -9.816 1.000 87.850 ? 165 ALA A O   1 
ATOM 1310 N N   ? GLY A 1 166 ?  13.892  -2.664  -8.938 1.000 84.130 ? 166 GLY A N   1 
ATOM 1311 C CA  ? GLY A 1 166 ?  14.044  -4.110  -8.983 1.000 84.130 ? 166 GLY A CA  1 
ATOM 1312 C C   ? GLY A 1 166 ?  15.492  -4.555  -9.068 1.000 84.130 ? 166 GLY A C   1 
ATOM 1313 O O   ? GLY A 1 166 ?  16.407  -3.745  -8.903 1.000 84.130 ? 166 GLY A O   1 
ATOM 1314 N N   ? ASP A 1 167 ?  15.626  -5.858  -9.127 1.000 75.360 ? 167 ASP A N   1 
ATOM 1315 C CA  ? ASP A 1 167 ?  16.948  -6.450  -9.305 1.000 75.360 ? 167 ASP A CA  1 
ATOM 1316 C C   ? ASP A 1 167 ?  17.104  -7.033 -10.708 1.000 75.360 ? 167 ASP A C   1 
ATOM 1317 C CB  ? ASP A 1 167 ?  17.196  -7.535  -8.255 1.000 75.360 ? 167 ASP A CB  1 
ATOM 1318 O O   ? ASP A 1 167 ?  16.271  -7.826 -11.153 1.000 75.360 ? 167 ASP A O   1 
ATOM 1319 C CG  ? ASP A 1 167 ?  18.666  -7.875  -8.090 1.000 75.360 ? 167 ASP A CG  1 
ATOM 1320 O OD1 ? ASP A 1 167 ?  19.474  -7.542  -8.984 1.000 75.360 ? 167 ASP A OD1 1 
ATOM 1321 O OD2 ? ASP A 1 167 ?  19.021  -8.484  -7.057 1.000 75.360 ? 167 ASP A OD2 1 
ATOM 1322 N N   ? MET A 1 168 ?  18.142  -6.568 -11.406 1.000 67.490 ? 168 MET A N   1 
ATOM 1323 C CA  ? MET A 1 168 ?  18.371  -6.963 -12.793 1.000 67.490 ? 168 MET A CA  1 
ATOM 1324 C C   ? MET A 1 168 ?  18.868  -8.402 -12.874 1.000 67.490 ? 168 MET A C   1 
ATOM 1325 C CB  ? MET A 1 168 ?  19.377  -6.024 -13.460 1.000 67.490 ? 168 MET A CB  1 
ATOM 1326 O O   ? MET A 1 168 ?  18.751  -9.046 -13.918 1.000 67.490 ? 168 MET A O   1 
ATOM 1327 C CG  ? MET A 1 168 ?  18.862  -4.606 -13.647 1.000 67.490 ? 168 MET A CG  1 
ATOM 1328 S SD  ? MET A 1 168 ?  17.367  -4.536 -14.710 1.000 67.490 ? 168 MET A SD  1 
ATOM 1329 C CE  ? MET A 1 168 ?  18.120  -4.805 -16.339 1.000 67.490 ? 168 MET A CE  1 
ATOM 1330 N N   ? ASP A 1 169 ?  19.344  -9.006 -11.765 1.000 61.110 ? 169 ASP A N   1 
ATOM 1331 C CA  ? ASP A 1 169 ?  19.919 -10.344 -11.676 1.000 61.110 ? 169 ASP A CA  1 
ATOM 1332 C C   ? ASP A 1 169 ?  18.843 -11.386 -11.381 1.000 61.110 ? 169 ASP A C   1 
ATOM 1333 C CB  ? ASP A 1 169 ?  21.007 -10.391 -10.601 1.000 61.110 ? 169 ASP A CB  1 
ATOM 1334 O O   ? ASP A 1 169 ?  19.134 -12.582 -11.302 1.000 61.110 ? 169 ASP A O   1 
ATOM 1335 C CG  ? ASP A 1 169 ?  22.239  -9.583 -10.967 1.000 61.110 ? 169 ASP A CG  1 
ATOM 1336 O OD1 ? ASP A 1 169 ?  22.550  -9.456 -12.171 1.000 61.110 ? 169 ASP A OD1 1 
ATOM 1337 O OD2 ? ASP A 1 169 ?  22.906  -9.070 -10.043 1.000 61.110 ? 169 ASP A OD2 1 
ATOM 1338 N N   ? GLY A 1 170 ?  17.557 -10.891 -11.456 1.000 59.240 ? 170 GLY A N   1 
ATOM 1339 C CA  ? GLY A 1 170 ?  16.541 -11.903 -11.217 1.000 59.240 ? 170 GLY A CA  1 
ATOM 1340 C C   ? GLY A 1 170 ?  16.493 -12.371  -9.774 1.000 59.240 ? 170 GLY A C   1 
ATOM 1341 O O   ? GLY A 1 170 ?  17.374 -12.040  -8.979 1.000 59.240 ? 170 GLY A O   1 
ATOM 1342 N N   ? GLY A 1 171 ?  15.269 -12.089  -9.076 1.000 57.070 ? 171 GLY A N   1 
ATOM 1343 C CA  ? GLY A 1 171 ?  15.212 -12.599  -7.715 1.000 57.070 ? 171 GLY A CA  1 
ATOM 1344 C C   ? GLY A 1 171 ?  14.418 -11.709  -6.777 1.000 57.070 ? 171 GLY A C   1 
ATOM 1345 O O   ? GLY A 1 171 ?  13.902 -12.175  -5.759 1.000 57.070 ? 171 GLY A O   1 
ATOM 1346 N N   ? LYS A 1 172 ?  14.033 -10.488  -7.205 1.000 57.240 ? 172 LYS A N   1 
ATOM 1347 C CA  ? LYS A 1 172 ?  13.178  -9.596  -6.428 1.000 57.240 ? 172 LYS A CA  1 
ATOM 1348 C C   ? LYS A 1 172 ?  12.450  -8.606  -7.333 1.000 57.240 ? 172 LYS A C   1 
ATOM 1349 C CB  ? LYS A 1 172 ?  13.999  -8.842  -5.381 1.000 57.240 ? 172 LYS A CB  1 
ATOM 1350 O O   ? LYS A 1 172 ?  13.085  -7.851  -8.073 1.000 57.240 ? 172 LYS A O   1 
ATOM 1351 C CG  ? LYS A 1 172 ?  14.661  -9.743  -4.349 1.000 57.240 ? 172 LYS A CG  1 
ATOM 1352 C CD  ? LYS A 1 172 ?  15.445  -8.935  -3.322 1.000 57.240 ? 172 LYS A CD  1 
ATOM 1353 C CE  ? LYS A 1 172 ?  16.169  -9.838  -2.333 1.000 57.240 ? 172 LYS A CE  1 
ATOM 1354 N NZ  ? LYS A 1 172 ?  16.961  -9.050  -1.342 1.000 57.240 ? 172 LYS A NZ  1 
ATOM 1355 N N   ? ASP A 1 173 ?  11.173  -8.607  -7.411 1.000 57.280 ? 173 ASP A N   1 
ATOM 1356 C CA  ? ASP A 1 173 ?  10.375  -7.752  -8.284 1.000 57.280 ? 173 ASP A CA  1 
ATOM 1357 C C   ? ASP A 1 173 ?   8.955  -7.591  -7.747 1.000 57.280 ? 173 ASP A C   1 
ATOM 1358 C CB  ? ASP A 1 173 ?  10.339  -8.319  -9.705 1.000 57.280 ? 173 ASP A CB  1 
ATOM 1359 O O   ? ASP A 1 173 ?   8.500  -8.395  -6.929 1.000 57.280 ? 173 ASP A O   1 
ATOM 1360 C CG  ? ASP A 1 173 ?   9.971  -7.280 -10.749 1.000 57.280 ? 173 ASP A CG  1 
ATOM 1361 O OD1 ? ASP A 1 173 ?   9.613  -6.141 -10.378 1.000 57.280 ? 173 ASP A OD1 1 
ATOM 1362 O OD2 ? ASP A 1 173 ?  10.036  -7.604 -11.955 1.000 57.280 ? 173 ASP A OD2 1 
ATOM 1363 N N   ? THR A 1 174 ?   8.292  -6.437  -7.917 1.000 56.600 ? 174 THR A N   1 
ATOM 1364 C CA  ? THR A 1 174 ?   6.913  -6.174  -7.519 1.000 56.600 ? 174 THR A CA  1 
ATOM 1365 C C   ? THR A 1 174 ?   5.980  -6.244  -8.725 1.000 56.600 ? 174 THR A C   1 
ATOM 1366 C CB  ? THR A 1 174 ?   6.780  -4.797  -6.843 1.000 56.600 ? 174 THR A CB  1 
ATOM 1367 O O   ? THR A 1 174 ?   4.766  -6.078  -8.587 1.000 56.600 ? 174 THR A O   1 
ATOM 1368 C CG2 ? THR A 1 174 ?   7.498  -4.773  -5.498 1.000 56.600 ? 174 THR A CG2 1 
ATOM 1369 O OG1 ? THR A 1 174 ?   7.351  -3.796  -7.695 1.000 56.600 ? 174 THR A OG1 1 
ATOM 1370 N N   ? CYS A 1 175 ?   6.666  -6.737  -9.925 1.000 61.370 ? 175 CYS A N   1 
ATOM 1371 C CA  ? CYS A 1 175 ?   5.788  -6.691 -11.088 1.000 61.370 ? 175 CYS A CA  1 
ATOM 1372 C C   ? CYS A 1 175 ?   5.283  -8.084 -11.446 1.000 61.370 ? 175 CYS A C   1 
ATOM 1373 C CB  ? CYS A 1 175 ?   6.515  -6.079 -12.285 1.000 61.370 ? 175 CYS A CB  1 
ATOM 1374 O O   ? CYS A 1 175 ?   6.009  -9.069 -11.297 1.000 61.370 ? 175 CYS A O   1 
ATOM 1375 S SG  ? CYS A 1 175 ?   6.810  -4.304 -12.129 1.000 61.370 ? 175 CYS A SG  1 
ATOM 1376 N N   ? ALA A 1 176 ?   3.998  -8.317 -11.524 1.000 48.920 ? 176 ALA A N   1 
ATOM 1377 C CA  ? ALA A 1 176 ?   3.271  -9.426 -12.137 1.000 48.920 ? 176 ALA A CA  1 
ATOM 1378 C C   ? ALA A 1 176 ?   3.505  -9.469 -13.644 1.000 48.920 ? 176 ALA A C   1 
ATOM 1379 C CB  ? ALA A 1 176 ?   1.779  -9.315 -11.835 1.000 48.920 ? 176 ALA A CB  1 
ATOM 1380 O O   ? ALA A 1 176 ?   3.533  -8.427 -14.304 1.000 48.920 ? 176 ALA A O   1 
ATOM 1381 N N   ? GLU A 1 177 ?   4.626 -10.221 -14.269 1.000 34.210 ? 177 GLU A N   1 
ATOM 1382 C CA  ? GLU A 1 177 ?   4.438 -11.046 -15.458 1.000 34.210 ? 177 GLU A CA  1 
ATOM 1383 C C   ? GLU A 1 177 ?   3.389 -10.443 -16.388 1.000 34.210 ? 177 GLU A C   1 
ATOM 1384 C CB  ? GLU A 1 177 ?   4.038 -12.471 -15.067 1.000 34.210 ? 177 GLU A CB  1 
ATOM 1385 O O   ? GLU A 1 177 ?   2.366  -9.930 -15.929 1.000 34.210 ? 177 GLU A O   1 
ATOM 1386 C CG  ? GLU A 1 177 ?   5.137 -13.244 -14.353 1.000 34.210 ? 177 GLU A CG  1 
ATOM 1387 C CD  ? GLU A 1 177 ?   5.140 -14.727 -14.686 1.000 34.210 ? 177 GLU A CD  1 
ATOM 1388 O OE1 ? GLU A 1 177 ?   6.127 -15.422 -14.352 1.000 34.210 ? 177 GLU A OE1 1 
ATOM 1389 O OE2 ? GLU A 1 177 ?   4.148 -15.199 -15.286 1.000 34.210 ? 177 GLU A OE2 1 
ATOM 1390 N N   ? ALA A 1 178 ?   3.732  -9.631 -17.468 1.000 24.510 ? 178 ALA A N   1 
ATOM 1391 C CA  ? ALA A 1 178 ?   3.156  -9.802 -18.799 1.000 24.510 ? 178 ALA A CA  1 
ATOM 1392 C C   ? ALA A 1 178 ?   1.708  -9.321 -18.836 1.000 24.510 ? 178 ALA A C   1 
ATOM 1393 C CB  ? ALA A 1 178 ?   3.238 -11.264 -19.231 1.000 24.510 ? 178 ALA A CB  1 
ATOM 1394 O O   ? ALA A 1 178 ?   0.818  -9.967 -18.278 1.000 24.510 ? 178 ALA A O   1 
ATOM 1395 N N   ? HIS A 1 179 ?   1.512  -8.145 -18.694 1.000 32.380 ? 179 HIS A N   1 
ATOM 1396 C CA  ? HIS A 1 179 ?   0.746  -7.551 -19.784 1.000 32.380 ? 179 HIS A CA  1 
ATOM 1397 C C   ? HIS A 1 179 ?   1.571  -6.513 -20.537 1.000 32.380 ? 179 HIS A C   1 
ATOM 1398 C CB  ? HIS A 1 179 ?  -0.539  -6.914 -19.250 1.000 32.380 ? 179 HIS A CB  1 
ATOM 1399 O O   ? HIS A 1 179 ?   2.313  -5.741 -19.925 1.000 32.380 ? 179 HIS A O   1 
ATOM 1400 C CG  ? HIS A 1 179 ?  -1.430  -7.875 -18.529 1.000 32.380 ? 179 HIS A CG  1 
ATOM 1401 C CD2 ? HIS A 1 179 ?  -1.662  -8.052 -17.207 1.000 32.380 ? 179 HIS A CD2 1 
ATOM 1402 N ND1 ? HIS A 1 179 ?  -2.211  -8.801 -19.186 1.000 32.380 ? 179 HIS A ND1 1 
ATOM 1403 C CE1 ? HIS A 1 179 ?  -2.886  -9.509 -18.296 1.000 32.380 ? 179 HIS A CE1 1 
ATOM 1404 N NE2 ? HIS A 1 179 ?  -2.571  -9.074 -17.088 1.000 32.380 ? 179 HIS A NE2 1 
# 
loop_
_struct_sheet_range.sheet_id 
_struct_sheet_range.id 
_struct_sheet_range.beg_label_comp_id 
_struct_sheet_range.beg_label_asym_id 
_struct_sheet_range.beg_label_seq_id 
_struct_sheet_range.pdbx_beg_PDB_ins_code 
_struct_sheet_range.end_label_comp_id 
_struct_sheet_range.end_label_asym_id 
_struct_sheet_range.end_label_seq_id 
_struct_sheet_range.pdbx_end_PDB_ins_code 
_struct_sheet_range.beg_auth_comp_id 
_struct_sheet_range.beg_auth_asym_id 
_struct_sheet_range.beg_auth_seq_id 
_struct_sheet_range.end_auth_comp_id 
_struct_sheet_range.end_auth_asym_id 
_struct_sheet_range.end_auth_seq_id 
A A VAL A   3 ? VAL A   3 ? VAL A 3   VAL A 3   
A B ASP A 173 ? ASP A 173 ? ASP A 173 ASP A 173 
B C PHE A   6 ? ASN A   7 ? PHE A 6   ASN A 7   
B D THR A 117 ? GLY A 122 ? THR A 117 GLY A 122 
B E GLN A 138 ? LEU A 145 ? GLN A 138 LEU A 145 
B F CYS A 164 ? GLY A 166 ? CYS A 164 GLY A 166 
C G GLN A  16 ? ARG A  21 ? GLN A 16  ARG A 21  
C H LYS A  24 ? LEU A  31 ? LYS A 24  LEU A 31  
C I TRP A  36 ? THR A  39 ? TRP A 36  THR A 39  
C J TYR A  48 ? LEU A  52 ? TYR A 48  LEU A 52  
C K GLN A  65 ? PRO A  74 ? GLN A 65  PRO A 74  
C L MET A  88 ? LEU A  92 ? MET A 88  LEU A 92  
D M ASN A  56 ? ASN A  56 ? ASN A 56  ASN A 56  
D N GLU A 136 ? GLU A 136 ? GLU A 136 GLU A 136 
# 
loop_
_struct_conf.id 
_struct_conf.conf_type_id 
_struct_conf.beg_label_comp_id 
_struct_conf.beg_label_asym_id 
_struct_conf.beg_label_seq_id 
_struct_conf.pdbx_beg_PDB_ins_code 
_struct_conf.end_label_comp_id 
_struct_conf.end_label_asym_id 
_struct_conf.end_label_seq_id 
_struct_conf.pdbx_end_PDB_ins_code 
_struct_conf.beg_auth_comp_id 
_struct_conf.beg_auth_asym_id 
_struct_conf.beg_auth_seq_id 
_struct_conf.end_auth_comp_id 
_struct_conf.end_auth_asym_id 
_struct_conf.end_auth_seq_id 
STRN1         STRN         VAL A   3 ? VAL A   3 ? VAL A 3   VAL A 3   
TURN_TY1_P1   TURN_TY1_P   GLY A   4 ? GLY A   4 ? GLY A 4   GLY A 4   
STRN2         STRN         PHE A   6 ? ASN A   7 ? PHE A 6   ASN A 7   
HELX_LH_PP_P1 HELX_LH_PP_P CYS A   8 ? GLU A   9 ? CYS A 8   GLU A 9   
TURN_TY1_P2   TURN_TY1_P   LYS A  10 ? ASN A  11 ? LYS A 10  ASN A 11  
BEND1         BEND         SER A  12 ? SER A  12 ? SER A 12  SER A 12  
TURN_TY1_P3   TURN_TY1_P   PRO A  14 ? TRP A  15 ? PRO A 14  TRP A 15  
STRN3         STRN         GLN A  16 ? ARG A  21 ? GLN A 16  ARG A 21  
TURN_TY1_P4   TURN_TY1_P   PHE A  22 ? THR A  23 ? PHE A 22  THR A 23  
STRN4         STRN         LYS A  24 ? LEU A  31 ? LYS A 24  LEU A 31  
BEND2         BEND         ASN A  33 ? ASN A  35 ? ASN A 33  ASN A 35  
STRN5         STRN         TRP A  36 ? THR A  39 ? TRP A 36  THR A 39  
HELX_RH_3T_P1 HELX_RH_3T_P ALA A  41 ? CYS A  43 ? ALA A 41  CYS A 43  
BEND3         BEND         ASP A  46 ? LYS A  47 ? ASP A 46  LYS A 47  
STRN6         STRN         TYR A  48 ? LEU A  52 ? TYR A 48  LEU A 52  
BEND4         BEND         GLY A  53 ? GLY A  53 ? GLY A 53  GLY A 53  
BEND5         BEND         ASN A  55 ? ASN A  55 ? ASN A 55  ASN A 55  
STRN7         STRN         ASN A  56 ? ASN A  56 ? ASN A 56  ASN A 56  
TURN_TY1_P5   TURN_TY1_P   PHE A  57 ? LEU A  58 ? PHE A 57  LEU A 58  
BEND6         BEND         GLU A  59 ? GLU A  59 ? GLU A 59  GLU A 59  
TURN_TY1_P6   TURN_TY1_P   PRO A  62 ? SER A  63 ? PRO A 62  SER A 63  
STRN8         STRN         GLN A  65 ? PRO A  74 ? GLN A 65  PRO A 74  
TURN_TY1_P7   TURN_TY1_P   PRO A  76 ? ASP A  77 ? PRO A 76  ASP A 77  
TURN_TY1_P8   TURN_TY1_P   GLU A  80 ? ASP A  82 ? GLU A 80  ASP A 82  
TURN_TY1_P9   TURN_TY1_P   SER A  84 ? ASN A  85 ? SER A 84  ASN A 85  
STRN9         STRN         MET A  88 ? LEU A  92 ? MET A 88  LEU A 92  
BEND7         BEND         LYS A  93 ? LYS A  94 ? LYS A 93  LYS A 94  
BEND8         BEND         ASP A 100 ? VAL A 102 ? ASP A 100 VAL A 102 
HELX_LH_PP_P2 HELX_LH_PP_P PRO A 104 ? PRO A 108 ? PRO A 104 PRO A 108 
BEND9         BEND         THR A 109 ? GLU A 110 ? THR A 109 GLU A 110 
HELX_LH_PP_P3 HELX_LH_PP_P GLU A 111 ? LYS A 113 ? GLU A 111 LYS A 113 
TURN_TY1_P10  TURN_TY1_P   LEU A 114 ? GLY A 115 ? LEU A 114 GLY A 115 
STRN10        STRN         THR A 117 ? GLY A 122 ? THR A 117 GLY A 122 
BEND10        BEND         GLY A 124 ? GLY A 124 ? GLY A 124 GLY A 124 
BEND11        BEND         ILE A 126 ? THR A 127 ? ILE A 126 THR A 127 
TURN_TY1_P11  TURN_TY1_P   PRO A 128 ? LYS A 130 ? PRO A 128 LYS A 130 
HELX_LH_PP_P4 HELX_LH_PP_P GLU A 132 ? PRO A 134 ? GLU A 132 PRO A 134 
BEND12        BEND         ASP A 135 ? ASP A 135 ? ASP A 135 ASP A 135 
STRN11        STRN         GLU A 136 ? GLU A 136 ? GLU A 136 GLU A 136 
STRN12        STRN         GLN A 138 ? LEU A 145 ? GLN A 138 LEU A 145 
HELX_RH_AL_P1 HELX_RH_AL_P ASN A 147 ? ALA A 153 ? ASN A 147 ALA A 153 
BEND13        BEND         ILE A 155 ? GLU A 156 ? ILE A 155 GLU A 156 
TURN_TY1_P12  TURN_TY1_P   ASP A 160 ? ASP A 161 ? ASP A 160 ASP A 161 
STRN13        STRN         CYS A 164 ? GLY A 166 ? CYS A 164 GLY A 166 
TURN_TY1_P13  TURN_TY1_P   MET A 168 ? ASP A 169 ? MET A 168 ASP A 169 
BEND14        BEND         GLY A 170 ? GLY A 171 ? GLY A 170 GLY A 171 
STRN14        STRN         ASP A 173 ? ASP A 173 ? ASP A 173 ASP A 173 
BEND15        BEND         GLU A 177 ? GLU A 177 ? GLU A 177 GLU A 177 
# 
