# Supplementary material for: FlatProt: 2D visualization eases protein structure comparison
Source: BMC Bioinformatics. 2025 Aug 13;26:210. doi: 10.1186/s12859-025-06233-x (PMC12344939; doi:10.1186/s12859-025-06233-x)
Supplement: Supplementary file 1 — Supplementary Material 1 [file 12859_2025_6233_MOESM1_ESM.zip › KLK/structures/gzmk_Danio_rerio_GeneID=794999_isoform=X1.cif]

data_gzmk_Danio_rerio_GeneID=794999_isoform=X1
# 
_entry.id   ? 
# 
_entity.id                         1      
_entity.type                       polymer 
_entity.pdbx_description           polymer-1 
_entity.formula_weight             24289.4 
_entity.pdbx_number_of_molecules        1 
# 
loop_
_struct_sheet.id 
_struct_sheet.number_strands 
A 2 
B 7 
C 6 
D 2 
E 2 
F 2 
# 
loop_
_struct_conf_type.id 
_struct_conf_type.criteria 
STRN         DSSP 
TURN_TY1_P   DSSP 
BEND         DSSP 
HELX_RH_3T_P DSSP 
HELX_LH_PP_P DSSP 
HELX_RH_AL_P DSSP 
# 
_struct_asym.id          A 
_struct_asym.entity_id   1 
# 
_software.pdbx_ordinal     1 
_software.name             dssp 
_software.version          4.4.10 
_software.date             ? 
_software.classification   'model annotation' 
# 
_entity_poly.entity_id                      1 
_entity_poly.type                           polypeptide(L) 
_entity_poly.nstd_linkage                   n 
_entity_poly.nstd_monomer                   n 
_entity_poly.pdbx_seq_one_letter_code       
;SIVGGKDVKKALSWMVSIQKEKIHICGGILIHKQWVLTSAQCKESSVTVLIGSLSLSKGSQRIGILNYEIPKTFNEKTKE
DDIMLIRLSKKVKAKPYKIPKKDVPPGTKCVVRGWGTTDYKDEQASDKLQMLEVLVVDRDQCNRYYNRVITKDMLCAGNT
QQHRGTCWGDSGGPLECKKNLVGVISGSQGCGIPKKPTVYTFLSRHISWINSILRQQ
;
_entity_poly.pdbx_seq_one_letter_code_can   
;SIVGGKDVKKALSWMVSIQKEKIHICGGILIHKQWVLTSAQCKESSVTVLIGSLSLSKGSQRIGILNYEIPKTFNEKTKE
DDIMLIRLSKKVKAKPYKIPKKDVPPGTKCVVRGWGTTDYKDEQASDKLQMLEVLVVDRDQCNRYYNRVITKDMLCAGNT
QQHRGTCWGDSGGPLECKKNLVGVISGSQGCGIPKKPTVYTFLSRHISWINSILRQQ
;
_entity_poly.pdbx_strand_id                 A 
# 
loop_
_dssp_struct_summary.entry_id 
_dssp_struct_summary.label_comp_id 
_dssp_struct_summary.label_asym_id 
_dssp_struct_summary.label_seq_id 
_dssp_struct_summary.secondary_structure 
_dssp_struct_summary.ss_bridge 
_dssp_struct_summary.helix_3_10 
_dssp_struct_summary.helix_alpha 
_dssp_struct_summary.helix_pi 
_dssp_struct_summary.helix_pp 
_dssp_struct_summary.bend 
_dssp_struct_summary.chirality 
_dssp_struct_summary.sheet 
_dssp_struct_summary.strand 
_dssp_struct_summary.ladder_1 
_dssp_struct_summary.ladder_2 
_dssp_struct_summary.accessibility 
_dssp_struct_summary.TCO 
_dssp_struct_summary.kappa 
_dssp_struct_summary.alpha 
_dssp_struct_summary.phi 
_dssp_struct_summary.psi 
_dssp_struct_summary.x_ca 
_dssp_struct_summary.y_ca 
_dssp_struct_summary.z_ca 
gzmk_Danio_rerio_GeneID=794999_isoform=X1 SER A 1   . . . . . . . . . . . . ? .      .     .      .      108.4  7.7   -7.8  2.7   
gzmk_Danio_rerio_GeneID=794999_isoform=X1 ILE A 2   E . > . . . . - A A A . ? -0.918 .     -161.7 -94.2  83.2   9.9   -5.0  2.7   
gzmk_Danio_rerio_GeneID=794999_isoform=X1 VAL A 3   E . 3 . . . S + A A A . ? -0.720 78.3  12.3   -68.0  125.1  13.2  -6.9  2.4   
gzmk_Danio_rerio_GeneID=794999_isoform=X1 GLY A 4   T . 3 . . . S + . . . . ? 0.689  103.5 132.8  82.4   12.8   16.1  -4.7  3.4   
gzmk_Danio_rerio_GeneID=794999_isoform=X1 GLY A 5   . . < . . . . - . . . . ? -0.215 48.9  -126.0 -88.9  -179.6 13.7  -2.1  4.9   
gzmk_Danio_rerio_GeneID=794999_isoform=X1 LYS A 6   E . . . . . . - B C B . ? -0.904 31.3  -85.2  -123.3 160.8  13.7  -0.3  8.2   
gzmk_Danio_rerio_GeneID=794999_isoform=X1 ASP A 7   E . . . . . . - B C B . ? -0.367 38.6  -122.1 -67.1  136.3  11.2  0.2   11.0  
gzmk_Danio_rerio_GeneID=794999_isoform=X1 VAL A 8   . . . . . . . - . . . . ? -0.709 17.9  -155.8 -73.7  137.3  8.7   3.0   10.7  
gzmk_Danio_rerio_GeneID=794999_isoform=X1 LYS A 9   S . . . . . S + . . . . ? 0.754  70.8  45.4   -93.2  -23.7  9.1   5.2   13.7  
gzmk_Danio_rerio_GeneID=794999_isoform=X1 LYS A 10  S . . . . . S - . . . . ? -0.961 84.7  -110.5 -128.9 142.6  5.6   6.7   13.8  
gzmk_Danio_rerio_GeneID=794999_isoform=X1 ALA A 11  . . . . . . . - . . . . ? -0.353 26.5  -143.8 -64.6  143.5  2.2   5.3   13.5  
gzmk_Danio_rerio_GeneID=794999_isoform=X1 LEU A 12  . . > . . . . - . . . . ? -0.954 2.2   -153.7 -112.2 112.3  0.4   6.2   10.3  
gzmk_Danio_rerio_GeneID=794999_isoform=X1 SER A 13  T . 3 . . . S + . . . . ? 0.673  95.4  48.7   -63.8  -13.1  -3.3  6.7   10.8  
gzmk_Danio_rerio_GeneID=794999_isoform=X1 TRP A 14  T . 3 . . . S + . . . . ? 0.549  86.0  99.6   -104.0 -16.7  -4.0  5.7   7.1   
gzmk_Danio_rerio_GeneID=794999_isoform=X1 MET A 15  E . < . . . . - C J I . ? -0.660 56.0  -169.0 -77.0  132.7  -1.9  2.5   6.9   
gzmk_Danio_rerio_GeneID=794999_isoform=X1 VAL A 16  E . . . . . . - C J I J ? -0.902 21.5  -149.1 -129.3 145.2  -4.0  -0.6  7.3   
gzmk_Danio_rerio_GeneID=794999_isoform=X1 SER A 17  E . . . . . . - C J I J ? -0.971 14.8  -148.0 -106.0 122.6  -3.5  -4.3  7.8   
gzmk_Danio_rerio_GeneID=794999_isoform=X1 ILE A 18  E . . . . . . - C J I J ? -0.846 27.9  -166.7 -88.6  121.9  -6.0  -6.7  6.2   
gzmk_Danio_rerio_GeneID=794999_isoform=X1 GLN A 19  E . . . . . . - C J I J ? -0.892 27.8  -159.5 -124.4 138.1  -6.3  -9.7  8.5   
gzmk_Danio_rerio_GeneID=794999_isoform=X1 LYS A 20  E . > . . . S - C J I J ? -0.982 94.6  -18.0  -105.7 117.0  -7.7  -13.1 8.5   
gzmk_Danio_rerio_GeneID=794999_isoform=X1 GLU A 21  T . 3 . . . S - . . . . ? 0.915  130.3 -53.7  50.5   40.4   -8.2  -14.4 12.0  
gzmk_Danio_rerio_GeneID=794999_isoform=X1 LYS A 22  T . 3 . . . S + . . . . ? 0.596  112.4 126.1  75.0   10.2   -5.7  -11.6 13.1  
gzmk_Danio_rerio_GeneID=794999_isoform=X1 ILE A 23  E . < . . . . - C K I . ? -0.926 66.1  -119.2 -102.2 129.0  -3.2  -12.8 10.7  
gzmk_Danio_rerio_GeneID=794999_isoform=X1 HIS A 24  E . . . . . . + C K I . ? -0.411 44.8  154.5  -65.7  131.6  -1.8  -10.3 8.2   
gzmk_Danio_rerio_GeneID=794999_isoform=X1 ILE A 25  E . . . . . . + C K . . ? 0.602  63.6  2.4    -127.9 -31.3  -2.5  -11.1 4.6   
gzmk_Danio_rerio_GeneID=794999_isoform=X1 CYS A 26  E . . . . . . - C K I . ? -0.980 63.0  -123.2 -149.3 162.2  -2.5  -7.8  2.7   
gzmk_Danio_rerio_GeneID=794999_isoform=X1 GLY A 27  E . . . . . . + C K I . ? -0.480 28.5  177.4  -96.5  174.7  -1.9  -4.1  3.2   
gzmk_Danio_rerio_GeneID=794999_isoform=X1 GLY A 28  E . . . . . . - C K I . ? -0.969 23.9  -119.9 -167.0 173.3  -4.2  -1.1  2.5   
gzmk_Danio_rerio_GeneID=794999_isoform=X1 ILE A 29  E . . . . . . - C K I K ? -0.998 19.4  -131.8 -129.8 126.1  -4.7  2.6   2.7   
gzmk_Danio_rerio_GeneID=794999_isoform=X1 LEU A 30  E . . . . . . + C K . K ? -0.718 36.2  162.2  -71.9  114.0  -7.4  4.5   4.5   
gzmk_Danio_rerio_GeneID=794999_isoform=X1 ILE A 31  E . . . . . . + C K . . ? 0.482  67.4  15.6   -117.0 -6.0   -8.6  6.9   1.7   
gzmk_Danio_rerio_GeneID=794999_isoform=X1 HIS A 32  E . > . . . S - C K . K ? -0.946 90.1  -94.8  -157.0 164.1  -12.0 7.8   3.4   
gzmk_Danio_rerio_GeneID=794999_isoform=X1 LYS A 33  T . 3 . . . S + . . . . ? 0.756  127.6 18.8   -60.0  -16.3  -13.5 7.4   7.0   
gzmk_Danio_rerio_GeneID=794999_isoform=X1 GLN A 34  T . 3 . . . S + . . . . ? 0.164  113.2 86.2   -135.9 10.5   -15.2 4.1   5.8   
gzmk_Danio_rerio_GeneID=794999_isoform=X1 TRP A 35  E . < . . . . - C L K L ? -0.987 49.4  -169.9 -129.4 130.5  -13.1 3.2   2.8   
gzmk_Danio_rerio_GeneID=794999_isoform=X1 VAL A 36  E . . . . . . - C L K L ? -0.944 15.2  -144.3 -112.5 130.1  -9.8  1.3   2.4   
gzmk_Danio_rerio_GeneID=794999_isoform=X1 LEU A 37  E . . . . . . + C L K L ? -0.843 37.8  138.8  -92.5  131.6  -7.9  1.1   -0.8  
gzmk_Danio_rerio_GeneID=794999_isoform=X1 THR A 38  E . . . . . . - C L . L ? -0.870 53.3  -68.2  -157.1 179.8  -6.1  -2.2  -1.6  
gzmk_Danio_rerio_GeneID=794999_isoform=X1 SER A 39  . . > . . . . - . . . . ? -0.662 34.6  -131.8 -81.4  143.2  -5.3  -4.7  -4.3  
gzmk_Danio_rerio_GeneID=794999_isoform=X1 ALA A 40  G . > . . . S + . . . . ? 0.769  105.7 66.6   -64.2  -25.7  -8.1  -6.8  -5.9  
gzmk_Danio_rerio_GeneID=794999_isoform=X1 GLN A 41  G . 3 . . . S + . . . . ? 0.612  86.9  70.4   -72.9  -7.1   -6.0  -9.8  -5.4  
gzmk_Danio_rerio_GeneID=794999_isoform=X1 CYS A 42  G . < . . . . + . . . . ? 0.362  66.8  136.3  -90.2  1.2    -6.4  -9.4  -1.7  
gzmk_Danio_rerio_GeneID=794999_isoform=X1 LYS A 43  . . < . . . . + . . . . ? -0.376 26.5  159.1  -59.5  123.9  -10.0 -10.4 -1.8  
gzmk_Danio_rerio_GeneID=794999_isoform=X1 GLU A 44  . . . . . . . - . . . . ? -0.995 39.4  -112.7 -147.0 147.0  -10.7 -12.7 1.1   
gzmk_Danio_rerio_GeneID=794999_isoform=X1 SER A 45  S . . . . . S + . . . . ? -0.470 93.7  11.9   -80.1  142.5  -13.7 -13.9 3.1   
gzmk_Danio_rerio_GeneID=794999_isoform=X1 SER A 46  S . . . . . S + . . . . ? 0.875  87.5  155.3  67.7   40.8   -14.1 -13.0 6.9   
gzmk_Danio_rerio_GeneID=794999_isoform=X1 VAL A 47  E . . . . . . - C M J . ? -0.712 27.7  -157.7 -99.4  152.5  -11.3 -10.4 7.0   
gzmk_Danio_rerio_GeneID=794999_isoform=X1 THR A 48  E . . . . . . - C M J M ? -0.852 16.0  -125.1 -119.0 160.6  -10.9 -7.4  9.4   
gzmk_Danio_rerio_GeneID=794999_isoform=X1 VAL A 49  E . . . . . . - C M J M ? -0.962 12.9  -159.3 -113.0 120.8  -9.0  -4.2  9.0   
gzmk_Danio_rerio_GeneID=794999_isoform=X1 LEU A 50  E . . . . . . - C M J M ? -0.934 20.9  -158.6 -92.9  126.6  -6.3  -3.1  11.5  
gzmk_Danio_rerio_GeneID=794999_isoform=X1 ILE A 51  E . . . . . . - C M J . ? -0.846 54.4  -4.8   -118.0 138.9  -5.7  0.7   11.3  
gzmk_Danio_rerio_GeneID=794999_isoform=X1 GLY A 52  S . . . . . S + . . . . ? 0.808  86.0  142.0  64.3   34.9   -2.9  3.0   12.3  
gzmk_Danio_rerio_GeneID=794999_isoform=X1 SER A 53  . . . . . . . - . . . . ? -0.888 43.5  -165.9 -112.6 140.3  -0.7  0.3   14.0  
gzmk_Danio_rerio_GeneID=794999_isoform=X1 LEU A 54  S . . . . . S + . . . . ? 0.553  86.2  46.1   -89.5  -17.0  3.1   -0.0  14.1  
gzmk_Danio_rerio_GeneID=794999_isoform=X1 SER A 55  B . . > . . . - D P O . ? -0.996 65.9  -153.2 -134.8 129.9  2.7   -3.6  15.5  
gzmk_Danio_rerio_GeneID=794999_isoform=X1 LEU A 56  T . . 4 . . S + . . . . ? 0.841  100.5 47.5   -67.8  -29.0  0.4   -6.3  14.3  
gzmk_Danio_rerio_GeneID=794999_isoform=X1 SER A 57  T . . 4 . . S + . . . . ? 0.735  116.3 41.3   -86.7  -19.0  0.4   -7.9  17.8  
gzmk_Danio_rerio_GeneID=794999_isoform=X1 LYS A 58  T . . 4 . . S + . . . . ? 0.472  85.9  114.4  -111.2 -2.7   -0.2  -4.7  19.8  
gzmk_Danio_rerio_GeneID=794999_isoform=X1 GLY A 59  . . . < . . . + . . . . ? -0.482 36.5  179.9  -78.1  139.1  -2.9  -3.0  17.5  
gzmk_Danio_rerio_GeneID=794999_isoform=X1 SER A 60  . . . . . . . + . . . . ? 0.543  54.5  88.8   -120.0 -2.3   -6.4  -2.6  18.9  
gzmk_Danio_rerio_GeneID=794999_isoform=X1 GLN A 61  . . . . . . . + . . . . ? -0.614 49.2  160.0  -101.8 82.3   -8.5  -0.9  16.2  
gzmk_Danio_rerio_GeneID=794999_isoform=X1 ARG A 62  E . . . . . . - C N M . ? -0.901 16.7  -169.2 -104.4 125.4  -9.9  -3.8  14.1  
gzmk_Danio_rerio_GeneID=794999_isoform=X1 ILE A 63  E . . . . . . - C N M . ? -0.947 18.0  -122.6 -120.1 136.8  -12.9 -3.0  12.0  
gzmk_Danio_rerio_GeneID=794999_isoform=X1 GLY A 64  E . . . . . . - C N M . ? -0.261 26.6  -115.9 -71.5  164.4  -15.2 -5.4  10.2  
gzmk_Danio_rerio_GeneID=794999_isoform=X1 ILE A 65  E . . . . . . - C N N . ? -0.845 20.6  -172.8 -106.7 135.5  -15.9 -5.2  6.4   
gzmk_Danio_rerio_GeneID=794999_isoform=X1 LEU A 66  E . . . . . . - C N . . ? 0.858  65.7  -38.9  -88.1  -49.1  -19.3 -4.4  4.9   
gzmk_Danio_rerio_GeneID=794999_isoform=X1 ASN A 67  E . . . . . . - C N N . ? -0.960 53.1  -110.3 -166.4 173.5  -18.5 -5.1  1.2   
gzmk_Danio_rerio_GeneID=794999_isoform=X1 TYR A 68  E . . . . . . - C N N . ? -0.932 11.6  -155.1 -118.0 147.1  -15.9 -4.8  -1.7  
gzmk_Danio_rerio_GeneID=794999_isoform=X1 GLU A 69  E . . . . . . + C N N . ? -0.988 18.3  177.7  -117.2 118.7  -15.8 -2.7  -4.9  
gzmk_Danio_rerio_GeneID=794999_isoform=X1 ILE A 70  . . . . . . . - . . . . ? -0.969 35.3  -108.1 -119.6 134.4  -13.7 -4.1  -7.7  
gzmk_Danio_rerio_GeneID=794999_isoform=X1 PRO A 71  . . > . . . . - . . . . ? -0.351 22.4  -133.2 -56.7  141.0  -13.3 -2.5  -11.2 
gzmk_Danio_rerio_GeneID=794999_isoform=X1 LYS A 72  T . 3 . . . S + . . . . ? 0.740  105.7 62.4   -64.4  -20.8  -15.2 -4.5  -13.8 
gzmk_Danio_rerio_GeneID=794999_isoform=X1 THR A 73  T . 3 . . . S + . . . . ? 0.394  73.3  127.8  -86.9  -4.1   -12.1 -4.2  -15.9 
gzmk_Danio_rerio_GeneID=794999_isoform=X1 PHE A 74  . . < . . . . - . . . . ? -0.435 43.6  -160.7 -57.8  129.2  -10.0 -6.1  -13.4 
gzmk_Danio_rerio_GeneID=794999_isoform=X1 ASN A 75  B . . > > . . - E R P . ? -0.960 10.6  -160.1 -115.6 120.2  -8.2  -9.0  -15.1 
gzmk_Danio_rerio_GeneID=794999_isoform=X1 GLU A 76  T . . 4 5 . S + . . . . ? 0.819  90.6  48.9   -71.2  -30.9  -6.9  -11.8 -12.9 
gzmk_Danio_rerio_GeneID=794999_isoform=X1 LYS A 77  T . . 4 5 . S + . . . . ? 0.944  124.2 26.6   -77.4  -44.2  -4.4  -13.1 -15.4 
gzmk_Danio_rerio_GeneID=794999_isoform=X1 THR A 78  T . . 4 5 . S - . . . . ? 0.620  96.5  -131.0 -95.9  -10.3  -2.7  -9.8  -16.3 
gzmk_Danio_rerio_GeneID=794999_isoform=X1 LYS A 79  T . > < 5 . . + . . . . ? 0.723  46.5  167.0  61.6   18.6   -3.5  -8.1  -13.1 
gzmk_Danio_rerio_GeneID=794999_isoform=X1 GLU A 80  B . 3 . < . . + E S P . ? -0.506 67.9  7.4    -59.5  131.9  -4.8  -5.2  -15.1 
gzmk_Danio_rerio_GeneID=794999_isoform=X1 ASP A 81  T . 3 . . . S + . . . . ? 0.858  81.0  176.7  63.1   35.4   -6.7  -2.8  -12.9 
gzmk_Danio_rerio_GeneID=794999_isoform=X1 ASP A 82  . . < . . . . + . . . . ? -0.479 33.5  116.1  -72.1  72.6   -5.7  -4.7  -9.8  
gzmk_Danio_rerio_GeneID=794999_isoform=X1 ILE A 83  . . . . . . . - . . . . ? -0.988 38.1  -177.0 -143.1 146.1  -7.4  -2.3  -7.2  
gzmk_Danio_rerio_GeneID=794999_isoform=X1 MET A 84  E . . . . . . - C O L . ? -0.997 17.9  -142.5 -147.3 138.8  -10.2 -2.7  -4.7  
gzmk_Danio_rerio_GeneID=794999_isoform=X1 LEU A 85  E . . . . . . - C O L N ? -0.932 14.9  -154.8 -101.5 130.3  -12.1 -0.6  -2.3  
gzmk_Danio_rerio_GeneID=794999_isoform=X1 ILE A 86  E . . . . . . - C O L N ? -0.940 6.5   -147.1 -105.0 121.4  -13.1 -2.1  1.0   
gzmk_Danio_rerio_GeneID=794999_isoform=X1 ARG A 87  E . . . . . . - C O L N ? -0.807 18.5  -137.9 -86.6  123.8  -16.2 -0.6  2.8   
gzmk_Danio_rerio_GeneID=794999_isoform=X1 LEU A 88  E . . . . . . - C O . N ? -0.458 14.2  -123.8 -80.1  152.0  -15.8 -0.7  6.6   
gzmk_Danio_rerio_GeneID=794999_isoform=X1 SER A 89  S . . . . . S + . . . . ? 0.703  95.2  18.4   -69.7  -17.3  -18.7 -1.8  8.9   
gzmk_Danio_rerio_GeneID=794999_isoform=X1 LYS A 90  S . . . . . S - . . . . ? -0.986 88.7  -95.0  -149.5 159.1  -18.2 1.6   10.7  
gzmk_Danio_rerio_GeneID=794999_isoform=X1 LYS A 91  . . . . . . . - . . . . ? -0.448 39.1  -142.8 -70.5  141.8  -16.6 5.0   10.4  
gzmk_Danio_rerio_GeneID=794999_isoform=X1 VAL A 92  . . . . . . . - . . . . ? -0.827 14.8  -129.9 -110.1 145.7  -13.1 5.4   11.9  
gzmk_Danio_rerio_GeneID=794999_isoform=X1 LYS A 93  S . . . . . S + . . . . ? -0.626 72.0  114.2  -87.0  51.8   -11.6 8.5   13.7  
gzmk_Danio_rerio_GeneID=794999_isoform=X1 ALA A 94  S . . . . . S - . . . . ? -0.982 73.8  -105.2 -123.2 148.7  -8.3  8.4   11.5  
gzmk_Danio_rerio_GeneID=794999_isoform=X1 LYS A 95  P . . . . > . - . . . . ? -0.671 37.3  -129.9 -77.5  118.5  -7.1  10.8  8.9   
gzmk_Danio_rerio_GeneID=794999_isoform=X1 PRO A 96  P . . . . P . - . . . . ? -0.376 19.9  -116.3 -67.1  151.6  -7.5  9.6   5.4   
gzmk_Danio_rerio_GeneID=794999_isoform=X1 TYR A 97  P . . . . P . - . . . . ? -0.701 29.4  -123.2 -87.5  134.9  -4.6  9.6   3.0   
gzmk_Danio_rerio_GeneID=794999_isoform=X1 LYS A 98  P . . . . < . - . . . . ? -0.505 11.4  -144.6 -82.4  139.7  -5.0  11.8  -0.0  
gzmk_Danio_rerio_GeneID=794999_isoform=X1 ILE A 99  . . . . . . . - . . . . ? -0.916 18.9  -150.1 -100.9 104.0  -4.7  10.5  -3.6  
gzmk_Danio_rerio_GeneID=794999_isoform=X1 PRO A 100 . . . . . . . - . . . . ? -0.512 11.9  -134.0 -75.5  159.7  -3.1  13.0  -5.8  
gzmk_Danio_rerio_GeneID=794999_isoform=X1 LYS A 101 . . . . . . . + . . . . ? 0.410  68.4  109.8  -93.3  7.3    -3.9  13.3  -9.6  
gzmk_Danio_rerio_GeneID=794999_isoform=X1 LYS A 102 . . . . . . . - . . . . ? -0.585 61.6  -133.1 -103.9 143.0  -0.3  13.6  -10.7 
gzmk_Danio_rerio_GeneID=794999_isoform=X1 ASP A 103 . . . . . . . - . . . . ? -0.390 18.3  -133.9 -71.9  159.5  1.8   11.2  -12.6 
gzmk_Danio_rerio_GeneID=794999_isoform=X1 VAL A 104 . . . . . . . - . . . . ? -0.966 14.8  -134.3 -122.8 129.7  5.3   10.4  -11.5 
gzmk_Danio_rerio_GeneID=794999_isoform=X1 PRO A 105 . . > . . . . - . . . . ? -0.444 37.5  -83.9  -74.1  158.4  8.3   10.2  -14.0 
gzmk_Danio_rerio_GeneID=794999_isoform=X1 PRO A 106 T . 3 . . . S + . . . . ? -0.293 115.8 36.7   -55.0  144.2  10.9  7.5   -14.0 
gzmk_Danio_rerio_GeneID=794999_isoform=X1 GLY A 107 T . 3 . . . S + . . . . ? 0.319  81.1  142.1  93.5   -10.9  13.7  8.0   -11.5 
gzmk_Danio_rerio_GeneID=794999_isoform=X1 THR A 108 . . < . . . . - . . . . ? -0.490 53.9  -121.4 -64.3  133.1  11.3  9.5   -8.9  
gzmk_Danio_rerio_GeneID=794999_isoform=X1 LYS A 109 E . . . . . . + B D C . ? -0.656 40.1  175.4  -78.8  130.1  12.2  8.5   -5.3  
gzmk_Danio_rerio_GeneID=794999_isoform=X1 CYS A 110 E . . . . . . - B D C D ? -0.858 25.3  -133.6 -134.9 163.1  9.4   6.8   -3.6  
gzmk_Danio_rerio_GeneID=794999_isoform=X1 VAL A 111 E . . . . . . - B D C D ? -0.972 14.0  -164.1 -121.8 133.4  8.6   5.0   -0.3  
gzmk_Danio_rerio_GeneID=794999_isoform=X1 VAL A 112 E . . . . . . - B D C D ? -0.919 7.9   -168.1 -112.2 146.1  6.9   1.7   0.1   
gzmk_Danio_rerio_GeneID=794999_isoform=X1 ARG A 113 E . . . . . . + B D C . ? -0.971 19.2  126.6  -133.6 147.9  5.4   0.4   3.4   
gzmk_Danio_rerio_GeneID=794999_isoform=X1 GLY A 114 E . . . . . . - B D C . ? -0.968 54.2  -122.1 175.6  169.4  4.1   -2.9  4.6   
gzmk_Danio_rerio_GeneID=794999_isoform=X1 TRP A 115 . . . . . . . + . . . . ? 0.004  67.7  126.9  -109.9 9.4    3.9   -5.8  7.1   
gzmk_Danio_rerio_GeneID=794999_isoform=X1 GLY A 116 S . . . . . S - . . . . ? 0.106  74.3  -56.9  -56.3  -174.9 4.8   -8.4  4.5   
gzmk_Danio_rerio_GeneID=794999_isoform=X1 THR A 117 B . . . . . . - F T Q . ? -0.364 36.9  -156.0 -66.2  144.8  7.7   -10.9 5.0   
gzmk_Danio_rerio_GeneID=794999_isoform=X1 THR A 118 S . . . . . S + . . . . ? 0.415  83.4  48.0   -101.7 -5.8   11.1  -9.4  5.6   
gzmk_Danio_rerio_GeneID=794999_isoform=X1 ASP A 119 S . > . . . S - . . . . ? -0.975 73.8  -142.7 -138.6 127.7  12.8  -12.6 4.3   
gzmk_Danio_rerio_GeneID=794999_isoform=X1 TYR A 120 T . 3 . . . S + . . . . ? 0.700  107.0 52.6   -64.6  -16.2  12.0  -14.3 1.1   
gzmk_Danio_rerio_GeneID=794999_isoform=X1 LYS A 121 T . 3 . . . S + . . . . ? 0.537  98.7  80.6   -92.8  -9.0   12.6  -17.6 2.8   
gzmk_Danio_rerio_GeneID=794999_isoform=X1 ASP A 122 . . < . . . . - . . . . ? -0.844 56.4  -166.5 -106.1 137.5  10.2  -16.7 5.7   
gzmk_Danio_rerio_GeneID=794999_isoform=X1 GLU A 123 . . . . . . . + . . . . ? 0.510  61.1  98.8   -101.0 1.2    6.6   -17.0 5.4   
gzmk_Danio_rerio_GeneID=794999_isoform=X1 GLN A 124 S . . . . > S - . . . . ? -0.713 71.3  -127.3 -98.6  131.9  5.8   -15.0 8.5   
gzmk_Danio_rerio_GeneID=794999_isoform=X1 ALA A 125 B . . . . P . - F U Q . ? -0.330 33.6  -99.5  -64.7  152.1  4.8   -11.4 8.3   
gzmk_Danio_rerio_GeneID=794999_isoform=X1 SER A 126 P . . . . < . - . . . . ? -0.460 16.6  -145.6 -69.0  137.3  6.8   -8.9  10.3  
gzmk_Danio_rerio_GeneID=794999_isoform=X1 ASP A 127 S . . . . . S + . . . . ? 0.796  85.0  66.2   -72.5  -25.9  5.2   -7.8  13.4  
gzmk_Danio_rerio_GeneID=794999_isoform=X1 LYS A 128 B . . . . . S - D Q O . ? -0.761 94.4  -108.1 -101.7 135.0  6.7   -4.3  12.9  
gzmk_Danio_rerio_GeneID=794999_isoform=X1 LEU A 129 . . . . . . . - . . . . ? -0.479 41.7  -154.8 -61.5  129.9  5.7   -1.9  10.1  
gzmk_Danio_rerio_GeneID=794999_isoform=X1 GLN A 130 E . . . . . . - B E B C ? -0.746 12.0  -164.3 -112.1 156.1  8.5   -1.7  7.5   
gzmk_Danio_rerio_GeneID=794999_isoform=X1 MET A 131 E . . . . . . - B E B C ? -0.983 5.4   -178.2 -139.1 152.5  9.6   0.9   4.9   
gzmk_Danio_rerio_GeneID=794999_isoform=X1 LEU A 132 E . . . . . . - B E . C ? -0.985 24.2  -129.4 -148.4 133.3  11.9  0.9   1.9   
gzmk_Danio_rerio_GeneID=794999_isoform=X1 GLU A 133 E . . . . . . + B E . C ? -0.706 35.8  173.3  -81.4  134.5  13.0  3.6   -0.5  
gzmk_Danio_rerio_GeneID=794999_isoform=X1 VAL A 134 E . . . . . . - B E . C ? -0.868 25.8  -124.9 -136.9 164.3  12.6  2.7   -4.3  
gzmk_Danio_rerio_GeneID=794999_isoform=X1 LEU A 135 E . . . . . . - B E E C ? -0.933 27.4  -114.5 -112.6 139.6  12.9  4.3   -7.7  
gzmk_Danio_rerio_GeneID=794999_isoform=X1 VAL A 136 E . . . . . . - B E E . ? -0.512 33.8  -141.7 -66.9  135.2  10.3  4.5   -10.3 
gzmk_Danio_rerio_GeneID=794999_isoform=X1 VAL A 137 E . . . . . . - B E E . ? -0.822 22.3  -100.8 -104.6 141.6  11.3  2.4   -13.4 
gzmk_Danio_rerio_GeneID=794999_isoform=X1 ASP A 138 . . . > . . . - . . . . ? -0.332 28.9  -132.3 -57.9  132.0  10.7  3.4   -17.0 
gzmk_Danio_rerio_GeneID=794999_isoform=X1 ARG A 139 H . . > . . S + . . . . ? 0.852  105.9 52.6   -59.3  -40.6  7.7   1.4   -18.2 
gzmk_Danio_rerio_GeneID=794999_isoform=X1 ASP A 140 H . . > . . S + . . . . ? 0.920  111.9 46.4   -59.7  -44.1  9.5   0.4   -21.5 
gzmk_Danio_rerio_GeneID=794999_isoform=X1 GLN A 141 H . . > . . S + . . . . ? 0.883  111.2 52.1   -63.7  -40.2  12.4  -0.8  -19.4 
gzmk_Danio_rerio_GeneID=794999_isoform=X1 CYS A 142 H . > X . . S + . . . . ? 0.909  105.8 54.0   -62.2  -42.3  9.9   -2.6  -17.1 
gzmk_Danio_rerio_GeneID=794999_isoform=X1 ASN A 143 H . 3 X > . S + . . . . ? 0.767  96.7  66.5   -65.1  -29.4  8.3   -4.3  -20.1 
gzmk_Danio_rerio_GeneID=794999_isoform=X1 ARG A 144 H . 3 < 5 . S + . . . . ? 0.885  110.1 39.0   -60.8  -25.3  11.7  -5.7  -21.2 
gzmk_Danio_rerio_GeneID=794999_isoform=X1 TYR A 145 H . < < 5 . S + . . . . ? 0.850  119.0 43.3   -90.6  -38.0  11.5  -7.7  -18.1 
gzmk_Danio_rerio_GeneID=794999_isoform=X1 TYR A 146 H . > < 5 . S - . . . . ? 0.217  109.0 -114.3 -101.2 16.4   7.9   -8.6  -18.1 
gzmk_Danio_rerio_GeneID=794999_isoform=X1 ASN A 147 T . 3 < 5 . S - . . . . ? 0.905  73.8  -53.8  52.8   43.9   7.8   -9.5  -21.8 
gzmk_Danio_rerio_GeneID=794999_isoform=X1 ARG A 148 T . 3 . < . S + . . . . ? 0.711  107.8 119.3  73.0   26.4   5.3   -6.5  -22.7 
gzmk_Danio_rerio_GeneID=794999_isoform=X1 VAL A 149 . . < . . . . + . . . . ? 0.609  43.1  101.9  -94.1  -13.5  2.7   -7.5  -20.1 
gzmk_Danio_rerio_GeneID=794999_isoform=X1 ILE A 150 . . . . . . . - . . . . ? -0.622 61.1  -162.0 -77.3  118.4  3.1   -4.1  -18.3 
gzmk_Danio_rerio_GeneID=794999_isoform=X1 THR A 151 . . > . . . . - . . . . ? -0.306 35.9  -97.2  -94.5  177.3  0.1   -1.9  -19.3 
gzmk_Danio_rerio_GeneID=794999_isoform=X1 LYS A 152 T . 3 . . . S + . . . . ? 0.666  122.9 62.8   -67.7  -16.5  -0.5  1.8   -19.1 
gzmk_Danio_rerio_GeneID=794999_isoform=X1 ASP A 153 T . 3 . . . S + . . . . ? 0.484  96.7  77.5   -85.8  -1.5   -2.3  1.2   -15.8 
gzmk_Danio_rerio_GeneID=794999_isoform=X1 MET A 154 E . < . . . . - B F . F ? -0.811 56.6  -166.5 -119.0 147.5  0.8   -0.2  -14.2 
gzmk_Danio_rerio_GeneID=794999_isoform=X1 LEU A 155 E . . . . . . - B F . F ? -0.955 11.5  -145.7 -125.3 147.8  4.0   1.3   -12.7 
gzmk_Danio_rerio_GeneID=794999_isoform=X1 CYS A 156 E . . . . . . + B F E F ? -0.935 20.7  168.4  -114.3 140.0  7.3   -0.4  -11.8 
gzmk_Danio_rerio_GeneID=794999_isoform=X1 ALA A 157 E . . . . . . + B F E F ? -0.994 13.9  122.9  -146.7 142.6  9.5   0.5   -8.9  
gzmk_Danio_rerio_GeneID=794999_isoform=X1 GLY A 158 E . . . . . . - B F E . ? -0.976 45.7  -91.2  -176.4 -177.8 12.4  -1.2  -7.3  
gzmk_Danio_rerio_GeneID=794999_isoform=X1 ASN A 159 . . . . . . . - . . . . ? -0.853 15.9  -139.7 -117.2 153.8  16.1  -1.1  -6.2  
gzmk_Danio_rerio_GeneID=794999_isoform=X1 THR A 160 S . . . . . S + . . . . ? 0.590  78.9  96.5   -84.8  -10.7  19.3  -2.2  -8.0  
gzmk_Danio_rerio_GeneID=794999_isoform=X1 GLN A 161 S . > . . . S - . . . . ? -0.563 83.0  -107.5 -83.8  143.2  20.6  -3.7  -4.6  
gzmk_Danio_rerio_GeneID=794999_isoform=X1 GLN A 162 T . 3 . . . S + . . . . ? -0.325 98.0  17.1   -67.6  139.1  20.2  -7.4  -3.9  
gzmk_Danio_rerio_GeneID=794999_isoform=X1 HIS A 163 T . 3 . . . S + . . . . ? 0.779  93.7  117.4  75.3   23.7   17.6  -8.4  -1.2  
gzmk_Danio_rerio_GeneID=794999_isoform=X1 ARG A 164 . . < . . . . + . . . . ? -0.976 44.7  76.2   -120.6 116.8  15.7  -5.1  -1.3  
gzmk_Danio_rerio_GeneID=794999_isoform=X1 GLY A 165 E . . . . . S - A B A . ? -0.986 75.9  -61.3  168.9  178.9  12.1  -5.3  -2.4  
gzmk_Danio_rerio_GeneID=794999_isoform=X1 THR A 166 E . . . . . . + A B A . ? -0.758 50.5  173.2  -91.5  144.3  8.5   -6.1  -1.7  
gzmk_Danio_rerio_GeneID=794999_isoform=X1 CYS A 167 . . > . . . . - . . . . ? -0.573 39.3  -25.3  -135.1 -164.9 7.4   -9.6  -0.9  
gzmk_Danio_rerio_GeneID=794999_isoform=X1 TRP A 168 T . 3 . . . S + . . . . ? -0.170 121.1 23.7   -54.9  133.4  4.5   -11.8 0.2   
gzmk_Danio_rerio_GeneID=794999_isoform=X1 GLY A 169 T . 3 . . . S + . . . . ? 0.247  94.3  94.3   99.2   -6.8   1.9   -10.0 2.2   
gzmk_Danio_rerio_GeneID=794999_isoform=X1 ASP A 170 . . X . . . . + . . . . ? 0.511  50.2  129.9  -95.0  -9.2   2.6   -6.4  1.0   
gzmk_Danio_rerio_GeneID=794999_isoform=X1 SER A 171 T . 3 . . . S + . . . . ? -0.222 73.9  23.1   -45.0  132.3  -0.0  -6.7  -1.7  
gzmk_Danio_rerio_GeneID=794999_isoform=X1 GLY A 172 T . 3 . . . S + . . . . ? 0.304  93.0  134.6  93.8   -11.3  -2.2  -3.7  -1.4  
gzmk_Danio_rerio_GeneID=794999_isoform=X1 GLY A 173 . . < . . . . - . . . . ? -0.272 57.4  -92.0  -71.3  166.7  0.4   -1.5  0.3   
gzmk_Danio_rerio_GeneID=794999_isoform=X1 PRO A 174 E . . . . . . - B G . G ? -0.511 18.7  -156.2 -92.2  138.0  1.2   2.1   -0.7  
gzmk_Danio_rerio_GeneID=794999_isoform=X1 LEU A 175 E . . . . . . - B G D G ? -0.968 23.8  -166.7 -100.6 112.3  3.8   3.5   -3.1  
gzmk_Danio_rerio_GeneID=794999_isoform=X1 GLU A 176 E . . . . . . - B G D G ? -0.886 11.0  -179.6 -110.5 127.1  4.4   7.1   -2.0  
gzmk_Danio_rerio_GeneID=794999_isoform=X1 CYS A 177 E . > . . . S - B G D G ? -0.992 73.6  -13.7  -125.9 130.8  6.3   9.7   -4.0  
gzmk_Danio_rerio_GeneID=794999_isoform=X1 LYS A 178 T . 3 . . . S - . . . . ? 0.903  130.5 -53.9  46.8   35.8   7.0   13.2  -2.9  
gzmk_Danio_rerio_GeneID=794999_isoform=X1 LYS A 179 T . 3 . . . S + . . . . ? 0.597  116.6 114.2  81.9   7.0    4.4   12.6  -0.1  
gzmk_Danio_rerio_GeneID=794999_isoform=X1 ASN A 180 E . < . . . S - B H G . ? -0.934 72.0  -119.0 -109.8 146.6  1.7   11.5  -2.5  
gzmk_Danio_rerio_GeneID=794999_isoform=X1 LEU A 181 E . . . . . . + B H G . ? -0.687 42.6  160.2  -75.8  121.2  0.0   8.2   -2.9  
gzmk_Danio_rerio_GeneID=794999_isoform=X1 VAL A 182 E . . . . . . + B H . . ? 0.600  54.5  6.9    -122.6 -17.0  0.8   7.2   -6.5  
gzmk_Danio_rerio_GeneID=794999_isoform=X1 GLY A 183 E . . . . . . - B H G H ? -0.992 52.1  -131.5 -162.4 164.6  0.3   3.3   -6.5  
gzmk_Danio_rerio_GeneID=794999_isoform=X1 VAL A 184 E . . . . . . - B H G H ? -0.971 43.1  -102.4 -121.8 133.4  -0.9  0.2   -4.9  
gzmk_Danio_rerio_GeneID=794999_isoform=X1 ILE A 185 E . . . . . . + B H . H ? -0.416 44.3  168.5  -58.2  123.6  1.2   -2.9  -4.8  
gzmk_Danio_rerio_GeneID=794999_isoform=X1 SER A 186 E . . . . . . - B H . . ? 0.741  51.7  -77.8  -108.3 -32.3  -0.2  -5.3  -7.5  
gzmk_Danio_rerio_GeneID=794999_isoform=X1 GLY A 187 E . . . . . . - B H . H ? -0.943 33.4  -137.6 155.3  176.0  2.6   -7.9  -7.7  
gzmk_Danio_rerio_GeneID=794999_isoform=X1 SER A 188 . . . . . . . - . . . . ? -0.965 30.4  -113.5 -160.3 155.3  6.1   -9.0  -8.9  
gzmk_Danio_rerio_GeneID=794999_isoform=X1 GLN A 189 S . . . . . S - . . . . ? -0.862 94.8  -19.9  -91.0  63.2   7.9   -12.1 -10.3 
gzmk_Danio_rerio_GeneID=794999_isoform=X1 GLY A 190 S . . . . . S - . . . . ? -0.161 74.6  -89.9  125.5  168.1  10.1  -12.6 -7.1  
gzmk_Danio_rerio_GeneID=794999_isoform=X1 CYS A 191 S . . . . . S - . . . . ? -0.986 94.0  -4.8   -124.3 123.9  11.4  -10.7 -4.0  
gzmk_Danio_rerio_GeneID=794999_isoform=X1 GLY A 192 S . . . . . S + . . . . ? 0.788  82.6  150.2  79.9   16.1   14.5  -8.8  -3.6  
gzmk_Danio_rerio_GeneID=794999_isoform=X1 ILE A 193 . . > . . . . - . . . . ? -0.902 51.6  -123.3 -91.4  118.9  15.9  -9.6  -7.2  
gzmk_Danio_rerio_GeneID=794999_isoform=X1 PRO A 194 T . 3 . . . S + . . . . ? -0.379 100.4 22.7   -61.8  104.0  18.1  -6.9  -8.6  
gzmk_Danio_rerio_GeneID=794999_isoform=X1 LYS A 195 T . 3 . . . S + . . . . ? 0.600  98.4  95.1   119.0  7.7    16.3  -6.1  -12.0 
gzmk_Danio_rerio_GeneID=794999_isoform=X1 LYS A 196 . . < . . . . - . . . . ? -0.727 61.6  -164.4 -125.2 78.7   12.7  -7.3  -11.2 
gzmk_Danio_rerio_GeneID=794999_isoform=X1 PRO A 197 P . . . . > . - . . . . ? -0.179 24.9  -103.1 -60.6  155.5  10.9  -4.3  -10.0 
gzmk_Danio_rerio_GeneID=794999_isoform=X1 THR A 198 E . . . . P . - B I F . ? -0.617 33.6  -127.9 -75.6  138.8  7.6   -4.5  -8.2  
gzmk_Danio_rerio_GeneID=794999_isoform=X1 VAL A 199 E . . . . < . - B I F H ? -0.773 25.4  -168.1 -94.2  134.5  4.5   -3.8  -10.2 
gzmk_Danio_rerio_GeneID=794999_isoform=X1 TYR A 200 E . . . . . . - B I F H ? -0.906 28.8  -115.5 -120.2 142.2  2.0   -1.3  -8.9  
gzmk_Danio_rerio_GeneID=794999_isoform=X1 THR A 201 E . . . . . . - B I F H ? -0.764 38.9  -126.8 -72.0  120.0  -1.5  -0.4  -9.9  
gzmk_Danio_rerio_GeneID=794999_isoform=X1 PHE A 202 E . > . . . . - B I . H ? -0.635 17.6  -157.9 -73.6  118.2  -1.2  3.3   -11.1 
gzmk_Danio_rerio_GeneID=794999_isoform=X1 LEU A 203 G . > . . . S + . . . . ? 0.763  82.0  70.9   -75.2  -31.1  -3.8  5.3   -9.2  
gzmk_Danio_rerio_GeneID=794999_isoform=X1 SER A 204 G . > . . . S + . . . . ? 0.832  97.1  54.4   -58.6  -23.2  -4.1  8.3   -11.6 
gzmk_Danio_rerio_GeneID=794999_isoform=X1 ARG A 205 G . < . . . S + . . . . ? 0.589  112.9 42.2   -84.0  -11.1  -5.9  5.9   -14.1 
gzmk_Danio_rerio_GeneID=794999_isoform=X1 HIS A 206 G . < > . . S + . . . . ? 0.266  79.3  103.1  -121.7 11.2   -8.5  5.0   -11.4 
gzmk_Danio_rerio_GeneID=794999_isoform=X1 ILE A 207 H . < > . . S + . . . . ? 0.892  83.0  51.0   -65.1  -41.9  -9.3  8.3   -9.8  
gzmk_Danio_rerio_GeneID=794999_isoform=X1 SER A 208 H . . > . . S + . . . . ? 0.927  112.8 46.1   -61.1  -44.2  -12.5 8.6   -11.7 
gzmk_Danio_rerio_GeneID=794999_isoform=X1 TRP A 209 H . . > . . S + . . . . ? 0.923  113.1 49.6   -63.0  -44.7  -13.6 5.1   -10.6 
gzmk_Danio_rerio_GeneID=794999_isoform=X1 ILE A 210 H . . X . . S + . . . . ? 0.938  111.7 48.4   -61.5  -46.5  -12.5 5.8   -7.0  
gzmk_Danio_rerio_GeneID=794999_isoform=X1 ASN A 211 H . . X . . S + . . . . ? 0.857  106.1 57.3   -65.1  -38.9  -14.4 9.1   -6.8  
gzmk_Danio_rerio_GeneID=794999_isoform=X1 SER A 212 H . . X . . S + . . . . ? 0.873  110.7 43.8   -60.8  -38.1  -17.6 7.5   -8.3  
gzmk_Danio_rerio_GeneID=794999_isoform=X1 ILE A 213 H . > < . . S + . . . . ? 0.918  111.3 52.7   -71.8  -46.6  -17.6 5.0   -5.5  
gzmk_Danio_rerio_GeneID=794999_isoform=X1 LEU A 214 H . > < . . S + . . . . ? 0.816  105.7 55.6   -63.7  -28.3  -16.8 7.5   -2.7  
gzmk_Danio_rerio_GeneID=794999_isoform=X1 ARG A 215 H . 3 < . . S + . . . . ? 0.763  92.9  69.7   -75.2  -26.4  -19.7 9.8   -3.9  
gzmk_Danio_rerio_GeneID=794999_isoform=X1 GLN A 216 T . < < . . . . . . . . ? 0.526  .     .      -76.6  2.5    -22.3 7.0   -3.5  
gzmk_Danio_rerio_GeneID=794999_isoform=X1 GLN A 217 . . < . . . . . . . . . ? -0.339 .     .      -72.8  .      -21.9 7.1   0.3   
# 
loop_
_dssp_struct_ladder.id 
_dssp_struct_ladder.sheet_id 
_dssp_struct_ladder.range_id_1 
_dssp_struct_ladder.range_id_2 
_dssp_struct_ladder.type 
_dssp_struct_ladder.beg_1_label_comp_id 
_dssp_struct_ladder.beg_1_label_asym_id 
_dssp_struct_ladder.beg_1_label_seq_id 
_dssp_struct_ladder.pdbx_beg_1_PDB_ins_code 
_dssp_struct_ladder.end_1_label_comp_id 
_dssp_struct_ladder.end_1_label_asym_id 
_dssp_struct_ladder.end_1_label_seq_id 
_dssp_struct_ladder.pdbx_end_1_PDB_ins_code 
_dssp_struct_ladder.beg_1_auth_comp_id 
_dssp_struct_ladder.beg_1_auth_asym_id 
_dssp_struct_ladder.beg_1_auth_seq_id 
_dssp_struct_ladder.end_1_auth_comp_id 
_dssp_struct_ladder.end_1_auth_asym_id 
_dssp_struct_ladder.end_1_auth_seq_id 
_dssp_struct_ladder.beg_2_label_comp_id 
_dssp_struct_ladder.beg_2_label_asym_id 
_dssp_struct_ladder.beg_2_label_seq_id 
_dssp_struct_ladder.pdbx_beg_2_PDB_ins_code 
_dssp_struct_ladder.end_2_label_comp_id 
_dssp_struct_ladder.end_2_label_asym_id 
_dssp_struct_ladder.end_2_label_seq_id 
_dssp_struct_ladder.pdbx_end_2_PDB_ins_code 
_dssp_struct_ladder.beg_2_auth_comp_id 
_dssp_struct_ladder.beg_2_auth_asym_id 
_dssp_struct_ladder.beg_2_auth_seq_id 
_dssp_struct_ladder.end_2_auth_comp_id 
_dssp_struct_ladder.end_2_auth_asym_id 
_dssp_struct_ladder.end_2_auth_seq_id 
A A A B anti-parallel ILE A 2   ? VAL A 3   ? ILE A 2   VAL A 3   THR A 166 ? GLY A 165 ? THR A 166 GLY A 165 
B B C E anti-parallel LYS A 6   ? ASP A 7   ? LYS A 6   ASP A 7   MET A 131 ? GLN A 130 ? MET A 131 GLN A 130 
C B D E anti-parallel LYS A 109 ? GLY A 114 ? LYS A 109 GLY A 114 LEU A 135 ? GLN A 130 ? LEU A 135 GLN A 130 
D B D G anti-parallel CYS A 110 ? VAL A 112 ? CYS A 110 VAL A 112 CYS A 177 ? LEU A 175 ? CYS A 177 LEU A 175 
E B E F anti-parallel LEU A 135 ? VAL A 137 ? LEU A 135 VAL A 137 GLY A 158 ? CYS A 156 ? GLY A 158 CYS A 156 
F B F I anti-parallel MET A 154 ? ALA A 157 ? MET A 154 ALA A 157 THR A 201 ? THR A 198 ? THR A 201 THR A 198 
G B G H anti-parallel PRO A 174 ? CYS A 177 ? PRO A 174 CYS A 177 VAL A 184 ? ASN A 180 ? VAL A 184 ASN A 180 
H B H I anti-parallel GLY A 183 ? GLY A 187 ? GLY A 183 GLY A 187 PHE A 202 ? VAL A 199 ? PHE A 202 VAL A 199 
I C J K anti-parallel MET A 15  ? LYS A 20  ? MET A 15  LYS A 20  ILE A 29  ? ILE A 23  ? ILE A 29  ILE A 23  
J C J M anti-parallel VAL A 16  ? LYS A 20  ? VAL A 16  LYS A 20  ILE A 51  ? VAL A 47  ? ILE A 51  VAL A 47  
K C K L anti-parallel ILE A 29  ? HIS A 32  ? ILE A 29  HIS A 32  LEU A 37  ? TRP A 35  ? LEU A 37  TRP A 35  
L C L O anti-parallel TRP A 35  ? THR A 38  ? TRP A 35  THR A 38  ARG A 87  ? MET A 84  ? ARG A 87  MET A 84  
M C M N anti-parallel THR A 48  ? LEU A 50  ? THR A 48  LEU A 50  GLY A 64  ? ARG A 62  ? GLY A 64  ARG A 62  
N C N O anti-parallel ILE A 65  ? GLU A 69  ? ILE A 65  GLU A 69  LEU A 88  ? LEU A 85  ? LEU A 88  LEU A 85  
O D P Q anti-parallel SER A 55  ? SER A 55  ? SER A 55  SER A 55  LYS A 128 ? LYS A 128 ? LYS A 128 LYS A 128 
P E R S anti-parallel ASN A 75  ? ASN A 75  ? ASN A 75  ASN A 75  GLU A 80  ? GLU A 80  ? GLU A 80  GLU A 80  
Q F T U anti-parallel THR A 117 ? THR A 117 ? THR A 117 THR A 117 ALA A 125 ? ALA A 125 ? ALA A 125 ALA A 125 
# 
loop_
_dssp_struct_bridge_pairs.id 
_dssp_struct_bridge_pairs.label_comp_id 
_dssp_struct_bridge_pairs.label_seq_id 
_dssp_struct_bridge_pairs.label_asym_id 
_dssp_struct_bridge_pairs.auth_seq_id 
_dssp_struct_bridge_pairs.auth_asym_id 
_dssp_struct_bridge_pairs.pdbx_PDB_ins_code 
_dssp_struct_bridge_pairs.acceptor_1_label_comp_id 
_dssp_struct_bridge_pairs.acceptor_1_label_seq_id 
_dssp_struct_bridge_pairs.acceptor_1_label_asym_id 
_dssp_struct_bridge_pairs.acceptor_1_auth_seq_id 
_dssp_struct_bridge_pairs.acceptor_1_auth_asym_id 
_dssp_struct_bridge_pairs.acceptor_1_pdbx_PDB_ins_code 
_dssp_struct_bridge_pairs.acceptor_1_energy 
_dssp_struct_bridge_pairs.acceptor_2_label_comp_id 
_dssp_struct_bridge_pairs.acceptor_2_label_seq_id 
_dssp_struct_bridge_pairs.acceptor_2_label_asym_id 
_dssp_struct_bridge_pairs.acceptor_2_auth_seq_id 
_dssp_struct_bridge_pairs.acceptor_2_auth_asym_id 
_dssp_struct_bridge_pairs.acceptor_2_pdbx_PDB_ins_code 
_dssp_struct_bridge_pairs.acceptor_2_energy 
_dssp_struct_bridge_pairs.donor_1_label_comp_id 
_dssp_struct_bridge_pairs.donor_1_label_seq_id 
_dssp_struct_bridge_pairs.donor_1_label_asym_id 
_dssp_struct_bridge_pairs.donor_1_auth_seq_id 
_dssp_struct_bridge_pairs.donor_1_auth_asym_id 
_dssp_struct_bridge_pairs.donor_1_pdbx_PDB_ins_code 
_dssp_struct_bridge_pairs.donor_1_energy 
_dssp_struct_bridge_pairs.donor_2_label_comp_id 
_dssp_struct_bridge_pairs.donor_2_label_seq_id 
_dssp_struct_bridge_pairs.donor_2_label_asym_id 
_dssp_struct_bridge_pairs.donor_2_auth_seq_id 
_dssp_struct_bridge_pairs.donor_2_auth_asym_id 
_dssp_struct_bridge_pairs.donor_2_pdbx_PDB_ins_code 
_dssp_struct_bridge_pairs.donor_2_energy 
1   SER 1   A 1   A ? ?   ?   ? ?   ? ? ?    ?   ?   ? ?   ? ? ?    CYS 167 A 167 A ? -1.1 VAL 3   A 3   A ? -0.7 
2   ILE 2   A 2   A ? GLY 116 A 116 A ? -0.3 THR 166 A 166 A ? -0.2 GLY 5   A 5   A ? -1.4 GLY 4   A 4   A ? -0.5 
3   VAL 3   A 3   A ? GLY 165 A 165 A ? -3.0 SER 1   A 1   A ? -0.7 GLY 165 A 165 A ? -1.4 ASP 119 A 119 A ? -0.1 
4   GLY 4   A 4   A ? THR 118 A 118 A ? -0.5 ILE 2   A 2   A ? -0.5 VAL 3   A 3   A ? -0.2 LYS 6   A 6   A ? -0.1 
5   GLY 5   A 5   A ? ILE 2   A 2   A ? -1.4 GLY 165 A 165 A ? -0.1 ASP 7   A 7   A ? -0.3 LEU 132 A 132 A ? -0.2 
6   LYS 6   A 6   A ? MET 131 A 131 A ? -2.6 VAL 3   A 3   A ? -0.1 MET 131 A 131 A ? -2.4 VAL 8   A 8   A ? -0.1 
7   ASP 7   A 7   A ? GLY 5   A 5   A ? -0.3 GLN 130 A 130 A ? -0.2 LYS 9   A 9   A ? -0.4 GLN 130 A 130 A ? -0.2 
8   VAL 8   A 8   A ? LEU 129 A 129 A ? -2.3 LEU 54  A 54  A ? -0.1 LEU 129 A 129 A ? -0.2 ASP 7   A 7   A ? -0.1 
9   LYS 9   A 9   A ? ASP 7   A 7   A ? -0.4 LYS 10  A 10  A ? -0.1 ALA 11  A 11  A ? -0.4 VAL 8   A 8   A ? -0.1 
10  LYS 10  A 10  A ? LEU 54  A 54  A ? -0.0 ?   ?   ? ?   ? ? ?    LYS 9   A 9   A ? -0.1 LEU 12  A 12  A ? -0.1 
11  ALA 11  A 11  A ? LYS 9   A 9   A ? -0.4 GLY 52  A 52  A ? -0.1 SER 13  A 13  A ? -0.6 LEU 54  A 54  A ? -0.1 
12  LEU 12  A 12  A ? SER 53  A 53  A ? -0.2 SER 13  A 13  A ? -0.1 MET 15  A 15  A ? -1.2 GLY 52  A 52  A ? -0.5 
13  SER 13  A 13  A ? ALA 11  A 11  A ? -0.6 TRP 14  A 14  A ? -0.3 LEU 12  A 12  A ? -0.1 TYR 97  A 97  A ? -0.1 
14  TRP 14  A 14  A ? ILE 51  A 51  A ? -0.1 PRO 96  A 96  A ? -0.1 LEU 30  A 30  A ? -3.0 VAL 16  A 16  A ? -0.4 
15  MET 15  A 15  A ? LEU 12  A 12  A ? -1.2 ILE 29  A 29  A ? -0.2 GLY 52  A 52  A ? -2.3 SER 53  A 53  A ? -0.5 
16  VAL 16  A 16  A ? GLY 28  A 28  A ? -2.4 TRP 14  A 14  A ? -0.4 GLY 28  A 28  A ? -1.4 ILE 18  A 18  A ? -0.5 
17  SER 17  A 17  A ? LEU 50  A 50  A ? -3.0 MET 15  A 15  A ? -0.4 LEU 50  A 50  A ? -3.4 GLN 19  A 19  A ? -0.6 
18  ILE 18  A 18  A ? CYS 26  A 26  A ? -3.0 VAL 16  A 16  A ? -0.5 ILE 25  A 25  A ? -2.8 CYS 26  A 26  A ? -1.4 
19  GLN 19  A 19  A ? THR 48  A 48  A ? -3.5 SER 17  A 17  A ? -0.6 THR 48  A 48  A ? -2.3 GLU 21  A 21  A ? -0.5 
20  LYS 20  A 20  A ? ILE 23  A 23  A ? -2.7 ILE 18  A 18  A ? -0.4 ILE 23  A 23  A ? -1.4 VAL 47  A 47  A ? -0.2 
21  GLU 21  A 21  A ? SER 46  A 46  A ? -0.6 GLN 19  A 19  A ? -0.5 LYS 20  A 20  A ? -0.2 HIS 24  A 24  A ? -0.1 
22  LYS 22  A 22  A ? ILE 23  A 23  A ? -0.2 GLN 19  A 19  A ? -0.1 HIS 24  A 24  A ? -0.5 GLU 21  A 21  A ? -0.2 
23  ILE 23  A 23  A ? LYS 20  A 20  A ? -1.4 SER 17  A 17  A ? -0.0 LYS 20  A 20  A ? -2.7 LYS 22  A 22  A ? -0.2 
24  HIS 24  A 24  A ? LYS 22  A 22  A ? -0.5 GLN 19  A 19  A ? -0.2 GLN 19  A 19  A ? -0.2 ALA 125 A 125 A ? -0.2 
25  ILE 25  A 25  A ? ILE 18  A 18  A ? -2.8 CYS 26  A 26  A ? -0.5 GLY 27  A 27  A ? -0.3 SER 171 A 171 A ? -0.3 
26  CYS 26  A 26  A ? ILE 18  A 18  A ? -1.4 ASP 170 A 170 A ? -0.1 ILE 18  A 18  A ? -3.0 ILE 25  A 25  A ? -0.5 
27  GLY 27  A 27  A ? SER 171 A 171 A ? -3.3 ILE 25  A 25  A ? -0.3 SER 39  A 39  A ? -0.4 ILE 29  A 29  A ? -0.3 
28  GLY 28  A 28  A ? VAL 16  A 16  A ? -1.4 CYS 26  A 26  A ? -0.2 VAL 16  A 16  A ? -2.4 LEU 30  A 30  A ? -0.4 
29  ILE 29  A 29  A ? LEU 37  A 37  A ? -2.4 GLY 27  A 27  A ? -0.3 LEU 37  A 37  A ? -3.7 ILE 31  A 31  A ? -0.7 
30  LEU 30  A 30  A ? TRP 14  A 14  A ? -3.0 GLY 28  A 28  A ? -0.4 TYR 97  A 97  A ? -3.6 VAL 36  A 36  A ? -0.2 
31  ILE 31  A 31  A ? TRP 35  A 35  A ? -2.0 ILE 29  A 29  A ? -0.7 LYS 33  A 33  A ? -0.2 VAL 36  A 36  A ? -0.2 
32  HIS 32  A 32  A ? TRP 35  A 35  A ? -1.5 ILE 29  A 29  A ? -0.1 TRP 35  A 35  A ? -1.5 ILE 31  A 31  A ? -0.3 
33  LYS 33  A 33  A ? GLN 34  A 34  A ? -0.3 ILE 31  A 31  A ? -0.2 VAL 92  A 92  A ? -2.2 LYS 90  A 90  A ? -0.1 
34  GLN 34  A 34  A ? LYS 91  A 91  A ? -0.2 TRP 35  A 35  A ? -0.1 LEU 88  A 88  A ? -2.6 VAL 36  A 36  A ? -0.4 
35  TRP 35  A 35  A ? HIS 32  A 32  A ? -1.5 ARG 87  A 87  A ? -0.2 ILE 31  A 31  A ? -2.0 HIS 32  A 32  A ? -1.5 
36  VAL 36  A 36  A ? ILE 86  A 86  A ? -2.5 GLN 34  A 34  A ? -0.4 ILE 86  A 86  A ? -3.2 THR 38  A 38  A ? -0.4 
37  LEU 37  A 37  A ? ILE 29  A 29  A ? -3.7 TRP 35  A 35  A ? -0.4 ILE 29  A 29  A ? -2.4 SER 39  A 39  A ? -0.2 
38  THR 38  A 38  A ? MET 84  A 84  A ? -2.7 VAL 36  A 36  A ? -0.4 MET 84  A 84  A ? -3.0 ALA 40  A 40  A ? -0.3 
39  SER 39  A 39  A ? GLY 27  A 27  A ? -0.4 ILE 83  A 83  A ? -0.3 CYS 42  A 42  A ? -1.8 ILE 83  A 83  A ? -0.3 
40  ALA 40  A 40  A ? THR 38  A 38  A ? -0.3 GLN 41  A 41  A ? -0.3 LYS 43  A 43  A ? -1.6 SER 39  A 39  A ? -0.1 
41  GLN 41  A 41  A ? CYS 42  A 42  A ? -0.3 ASP 82  A 82  A ? -0.1 ALA 40  A 40  A ? -0.3 SER 171 A 171 A ? -0.1 
42  CYS 42  A 42  A ? SER 39  A 39  A ? -1.8 GLY 27  A 27  A ? -0.1 GLN 41  A 41  A ? -0.3 ALA 40  A 40  A ? -0.2 
43  LYS 43  A 43  A ? ALA 40  A 40  A ? -1.6 SER 39  A 39  A ? -0.0 SER 45  A 45  A ? -0.3 ALA 40  A 40  A ? -0.0 
44  GLU 44  A 44  A ? CYS 42  A 42  A ? -0.1 VAL 47  A 47  A ? -0.0 VAL 47  A 47  A ? -0.5 SER 46  A 46  A ? -0.1 
45  SER 45  A 45  A ? LYS 43  A 43  A ? -0.3 SER 46  A 46  A ? -0.2 ?   ?   ? ?   ? ? ?    ?   ?   ? ?   ? ? ?    
46  SER 46  A 46  A ? VAL 47  A 47  A ? -0.2 GLU 44  A 44  A ? -0.1 GLU 21  A 21  A ? -0.6 THR 48  A 48  A ? -0.3 
47  VAL 47  A 47  A ? GLU 44  A 44  A ? -0.5 LYS 20  A 20  A ? -0.2 ILE 65  A 65  A ? -0.6 VAL 49  A 49  A ? -0.3 
48  THR 48  A 48  A ? GLN 19  A 19  A ? -2.3 SER 46  A 46  A ? -0.3 GLN 19  A 19  A ? -3.5 LEU 50  A 50  A ? -0.5 
49  VAL 49  A 49  A ? ILE 63  A 63  A ? -2.7 VAL 47  A 47  A ? -0.3 ILE 63  A 63  A ? -2.7 ILE 51  A 51  A ? -0.5 
50  LEU 50  A 50  A ? SER 17  A 17  A ? -3.4 THR 48  A 48  A ? -0.5 SER 17  A 17  A ? -3.0 GLY 52  A 52  A ? -0.4 
51  ILE 51  A 51  A ? GLN 61  A 61  A ? -1.8 VAL 49  A 49  A ? -0.5 GLN 61  A 61  A ? -0.3 VAL 16  A 16  A ? -0.2 
52  GLY 52  A 52  A ? MET 15  A 15  A ? -2.3 LEU 12  A 12  A ? -0.5 LEU 54  A 54  A ? -0.4 ILE 51  A 51  A ? -0.2 
53  SER 53  A 53  A ? MET 15  A 15  A ? -0.5 LEU 50  A 50  A ? -0.2 GLY 52  A 52  A ? -0.2 LEU 12  A 12  A ? -0.2 
54  LEU 54  A 54  A ? GLY 52  A 52  A ? -0.4 SER 55  A 55  A ? -0.2 LEU 129 A 129 A ? -2.3 LEU 56  A 56  A ? -0.4 
55  SER 55  A 55  A ? LYS 128 A 128 A ? -0.2 LEU 56  A 56  A ? -0.1 GLY 59  A 59  A ? -1.0 LYS 58  A 58  A ? -0.2 
56  LEU 56  A 56  A ? ASP 127 A 127 A ? -1.9 LEU 54  A 54  A ? -0.4 GLY 59  A 59  A ? -0.2 SER 55  A 55  A ? -0.1 
57  SER 57  A 57  A ? ASP 127 A 127 A ? -0.2 LYS 58  A 58  A ? -0.2 LEU 56  A 56  A ? -0.2 LYS 128 A 128 A ? -0.1 
58  LYS 58  A 58  A ? SER 55  A 55  A ? -0.2 ASP 127 A 127 A ? -0.2 SER 57  A 57  A ? -0.2 LEU 56  A 56  A ? -0.2 
59  GLY 59  A 59  A ? SER 55  A 55  A ? -1.0 LEU 56  A 56  A ? -0.2 SER 53  A 53  A ? -0.1 GLY 52  A 52  A ? -0.1 
60  SER 60  A 60  A ? ILE 51  A 51  A ? -0.2 LYS 58  A 58  A ? -0.2 ARG 62  A 62  A ? -1.3 GLY 59  A 59  A ? -0.1 
61  GLN 61  A 61  A ? ILE 51  A 51  A ? -0.3 ILE 63  A 63  A ? -0.0 ILE 51  A 51  A ? -1.8 ILE 63  A 63  A ? -0.5 
62  ARG 62  A 62  A ? SER 60  A 60  A ? -1.3 LEU 50  A 50  A ? -0.2 GLY 64  A 64  A ? -0.4 LEU 50  A 50  A ? -0.2 
63  ILE 63  A 63  A ? VAL 49  A 49  A ? -2.7 GLN 61  A 61  A ? -0.5 VAL 49  A 49  A ? -2.7 GLN 61  A 61  A ? -0.0 
64  GLY 64  A 64  A ? ARG 62  A 62  A ? -0.4 THR 48  A 48  A ? -0.2 SER 89  A 89  A ? -2.9 LYS 90  A 90  A ? -0.4 
65  ILE 65  A 65  A ? VAL 47  A 47  A ? -0.6 LEU 88  A 88  A ? -0.3 LEU 88  A 88  A ? -0.3 TYR 68  A 68  A ? -0.1 
66  LEU 66  A 66  A ? ARG 87  A 87  A ? -3.4 GLY 64  A 64  A ? -0.4 TYR 68  A 68  A ? -0.3 LEU 88  A 88  A ? -0.2 
67  ASN 67  A 67  A ? ARG 87  A 87  A ? -1.0 GLU 69  A 69  A ? -0.0 ARG 87  A 87  A ? -2.7 LEU 66  A 66  A ? -0.4 
68  TYR 68  A 68  A ? LEU 66  A 66  A ? -0.3 ILE 86  A 86  A ? -0.2 ILE 70  A 70  A ? -0.5 ILE 86  A 86  A ? -0.2 
69  GLU 69  A 69  A ? LEU 85  A 85  A ? -2.7 ASN 67  A 67  A ? -0.3 LEU 85  A 85  A ? -2.5 ILE 213 A 213 A ? -0.0 
70  ILE 70  A 70  A ? TYR 68  A 68  A ? -0.5 MET 84  A 84  A ? -0.2 MET 84  A 84  A ? -0.2 ASP 82  A 82  A ? -0.1 
71  PRO 71  A 71  A ? ?   ?   ? ?   ? ? ?    ?   ?   ? ?   ? ? ?    PHE 74  A 74  A ? -1.9 ILE 83  A 83  A ? -0.1 
72  LYS 72  A 72  A ? THR 73  A 73  A ? -0.3 ASN 75  A 75  A ? -0.0 ASP 81  A 81  A ? -0.0 ILE 70  A 70  A ? -0.0 
73  THR 73  A 73  A ? ASN 75  A 75  A ? -0.1 ASP 81  A 81  A ? -0.1 LYS 72  A 72  A ? -0.3 ASN 75  A 75  A ? -0.1 
74  PHE 74  A 74  A ? PRO 71  A 71  A ? -1.9 ASP 81  A 81  A ? -0.1 GLU 76  A 76  A ? -0.5 ASP 81  A 81  A ? -0.2 
75  ASN 75  A 75  A ? GLU 80  A 80  A ? -2.3 THR 73  A 73  A ? -0.1 LYS 79  A 79  A ? -2.1 GLU 80  A 80  A ? -0.5 
76  GLU 76  A 76  A ? PHE 74  A 74  A ? -0.5 LYS 77  A 77  A ? -0.2 ASN 75  A 75  A ? -0.1 PHE 74  A 74  A ? -0.0 
77  LYS 77  A 77  A ? THR 78  A 78  A ? -0.2 LYS 79  A 79  A ? -0.0 GLU 76  A 76  A ? -0.2 ASN 75  A 75  A ? -0.0 
78  THR 78  A 78  A ? GLU 80  A 80  A ? -0.1 ILE 150 A 150 A ? -0.0 GLU 76  A 76  A ? -0.2 LYS 77  A 77  A ? -0.2 
79  LYS 79  A 79  A ? ASN 75  A 75  A ? -2.1 GLU 80  A 80  A ? -0.2 ASP 82  A 82  A ? -1.1 ASP 81  A 81  A ? -0.2 
80  GLU 80  A 80  A ? ASN 75  A 75  A ? -0.5 ASP 81  A 81  A ? -0.2 ASN 75  A 75  A ? -2.3 LYS 79  A 79  A ? -0.2 
81  ASP 81  A 81  A ? PHE 74  A 74  A ? -0.2 ASP 82  A 82  A ? -0.2 ILE 83  A 83  A ? -2.1 GLU 80  A 80  A ? -0.2 
82  ASP 82  A 82  A ? LYS 79  A 79  A ? -1.1 THR 78  A 78  A ? -0.1 MET 84  A 84  A ? -0.3 THR 201 A 201 A ? -0.2 
83  ILE 83  A 83  A ? ASP 81  A 81  A ? -2.1 SER 39  A 39  A ? -0.3 LEU 85  A 85  A ? -0.3 SER 39  A 39  A ? -0.3 
84  MET 84  A 84  A ? THR 38  A 38  A ? -3.0 ASP 82  A 82  A ? -0.3 THR 38  A 38  A ? -2.7 ILE 86  A 86  A ? -0.5 
85  LEU 85  A 85  A ? GLU 69  A 69  A ? -2.5 ILE 83  A 83  A ? -0.3 GLU 69  A 69  A ? -2.7 ARG 87  A 87  A ? -0.5 
86  ILE 86  A 86  A ? VAL 36  A 36  A ? -3.2 MET 84  A 84  A ? -0.5 VAL 36  A 36  A ? -2.5 LEU 88  A 88  A ? -0.6 
87  ARG 87  A 87  A ? ASN 67  A 67  A ? -2.7 LEU 85  A 85  A ? -0.5 LEU 66  A 66  A ? -3.4 ASN 67  A 67  A ? -1.0 
88  LEU 88  A 88  A ? GLN 34  A 34  A ? -2.6 ILE 86  A 86  A ? -0.6 ILE 65  A 65  A ? -0.3 GLY 64  A 64  A ? -0.1 
89  SER 89  A 89  A ? GLY 64  A 64  A ? -2.9 ARG 87  A 87  A ? -0.1 LYS 91  A 91  A ? -0.3 ILE 65  A 65  A ? -0.1 
90  LYS 90  A 90  A ? GLY 64  A 64  A ? -0.4 LYS 33  A 33  A ? -0.1 VAL 92  A 92  A ? -0.1 SER 89  A 89  A ? -0.1 
91  LYS 91  A 91  A ? SER 89  A 89  A ? -0.3 GLN 34  A 34  A ? -0.1 LYS 93  A 93  A ? -0.3 GLN 34  A 34  A ? -0.2 
92  VAL 92  A 92  A ? LYS 33  A 33  A ? -2.2 LYS 90  A 90  A ? -0.1 ALA 94  A 94  A ? -1.2 LYS 91  A 91  A ? -0.0 
93  LYS 93  A 93  A ? LYS 91  A 91  A ? -0.3 LYS 95  A 95  A ? -0.1 LYS 95  A 95  A ? -0.3 LYS 91  A 91  A ? -0.0 
94  ALA 94  A 94  A ? VAL 92  A 92  A ? -1.2 TRP 14  A 14  A ? -0.0 VAL 92  A 92  A ? -0.1 TRP 14  A 14  A ? -0.1 
95  LYS 95  A 95  A ? LYS 93  A 93  A ? -0.3 PRO 96  A 96  A ? -0.0 LEU 30  A 30  A ? -0.1 TYR 97  A 97  A ? -0.1 
96  PRO 96  A 96  A ? ?   ?   ? ?   ? ? ?    ?   ?   ? ?   ? ? ?    LYS 98  A 98  A ? -0.4 ILE 31  A 31  A ? -0.3 
97  TYR 97  A 97  A ? LEU 30  A 30  A ? -3.6 TRP 14  A 14  A ? -0.1 ILE 99  A 99  A ? -0.2 ASN 180 A 180 A ? -0.0 
98  LYS 98  A 98  A ? PRO 96  A 96  A ? -0.4 ILE 99  A 99  A ? -0.0 LEU 181 A 181 A ? -1.0 HIS 32  A 32  A ? -0.1 
99  ILE 99  A 99  A ? TYR 97  A 97  A ? -0.2 ILE 31  A 31  A ? -0.1 LYS 101 A 101 A ? -0.1 VAL 182 A 182 A ? -0.1 
100 PRO 100 A 100 A ? ?   ?   ? ?   ? ? ?    ?   ?   ? ?   ? ? ?    ILE 207 A 207 A ? -0.0 LEU 203 A 203 A ? -0.0 
101 LYS 101 A 101 A ? ILE 99  A 99  A ? -0.1 ASP 103 A 103 A ? -0.1 ASP 103 A 103 A ? -0.3 ILE 207 A 207 A ? -0.1 
102 LYS 102 A 102 A ? ASP 103 A 103 A ? -0.1 SER 204 A 204 A ? -0.0 SER 204 A 204 A ? -0.1 VAL 104 A 104 A ? -0.1 
103 ASP 103 A 103 A ? LYS 101 A 101 A ? -0.3 SER 204 A 204 A ? -0.1 LYS 102 A 102 A ? -0.1 LYS 101 A 101 A ? -0.1 
104 VAL 104 A 104 A ? LYS 102 A 102 A ? -0.1 VAL 182 A 182 A ? -0.1 GLY 107 A 107 A ? -0.1 ASP 103 A 103 A ? -0.0 
105 PRO 105 A 105 A ? ?   ?   ? ?   ? ? ?    ?   ?   ? ?   ? ? ?    THR 108 A 108 A ? -1.5 VAL 136 A 136 A ? -0.2 
106 PRO 106 A 106 A ? ?   ?   ? ?   ? ? ?    ?   ?   ? ?   ? ? ?    VAL 137 A 137 A ? -0.2 LYS 109 A 109 A ? -0.1 
107 GLY 107 A 107 A ? VAL 136 A 136 A ? -2.8 THR 108 A 108 A ? -0.3 LYS 109 A 109 A ? -0.2 VAL 137 A 137 A ? -0.1 
108 THR 108 A 108 A ? PRO 105 A 105 A ? -1.5 LYS 109 A 109 A ? -0.1 VAL 136 A 136 A ? -2.1 CYS 110 A 110 A ? -0.4 
109 LYS 109 A 109 A ? GLY 107 A 107 A ? -0.2 LEU 135 A 135 A ? -0.2 LYS 178 A 178 A ? -0.8 VAL 111 A 111 A ? -0.3 
110 CYS 110 A 110 A ? VAL 134 A 134 A ? -3.3 THR 108 A 108 A ? -0.4 VAL 134 A 134 A ? -2.8 VAL 112 A 112 A ? -0.4 
111 VAL 111 A 111 A ? GLU 176 A 176 A ? -3.4 LYS 109 A 109 A ? -0.3 GLU 176 A 176 A ? -3.4 ARG 113 A 113 A ? -0.4 
112 VAL 112 A 112 A ? LEU 132 A 132 A ? -2.5 CYS 110 A 110 A ? -0.4 LEU 132 A 132 A ? -2.0 GLY 114 A 114 A ? -0.3 
113 ARG 113 A 113 A ? PRO 174 A 174 A ? -1.1 VAL 111 A 111 A ? -0.4 TRP 115 A 115 A ? -0.3 MET 131 A 131 A ? -0.2 
114 GLY 114 A 114 A ? GLN 130 A 130 A ? -2.1 VAL 112 A 112 A ? -0.3 GLN 130 A 130 A ? -2.5 ILE 2   A 2   A ? -0.2 
115 TRP 115 A 115 A ? GLY 169 A 169 A ? -0.4 ARG 113 A 113 A ? -0.3 SER 126 A 126 A ? -0.7 THR 118 A 118 A ? -0.1 
116 GLY 116 A 116 A ? ALA 125 A 125 A ? -0.2 THR 117 A 117 A ? -0.2 SER 126 A 126 A ? -1.6 ILE 2   A 2   A ? -0.3 
117 THR 117 A 117 A ? TRP 168 A 168 A ? -2.3 ALA 125 A 125 A ? -0.2 CYS 167 A 167 A ? -0.2 ILE 2   A 2   A ? -0.2 
118 THR 118 A 118 A ? GLN 124 A 124 A ? -0.5 SER 1   A 1   A ? -0.3 GLY 4   A 4   A ? -0.5 TYR 120 A 120 A ? -0.3 
119 ASP 119 A 119 A ? ASP 122 A 122 A ? -0.3 GLN 124 A 124 A ? -0.2 ASP 122 A 122 A ? -2.6 THR 118 A 118 A ? -0.2 
120 TYR 120 A 120 A ? THR 118 A 118 A ? -0.3 LYS 121 A 121 A ? -0.3 ASP 119 A 119 A ? -0.1 TRP 168 A 168 A ? -0.1 
121 LYS 121 A 121 A ? THR 118 A 118 A ? -0.0 GLU 123 A 123 A ? -0.0 GLU 123 A 123 A ? -0.4 TYR 120 A 120 A ? -0.3 
122 ASP 122 A 122 A ? ASP 119 A 119 A ? -2.6 GLU 123 A 123 A ? -0.1 ASP 119 A 119 A ? -0.3 THR 117 A 117 A ? -0.1 
123 GLU 123 A 123 A ? LYS 121 A 121 A ? -0.4 THR 117 A 117 A ? -0.1 ALA 125 A 125 A ? -0.4 ASP 122 A 122 A ? -0.1 
124 GLN 124 A 124 A ? ASP 119 A 119 A ? -0.1 ALA 125 A 125 A ? -0.1 THR 118 A 118 A ? -0.5 ASP 119 A 119 A ? -0.2 
125 ALA 125 A 125 A ? GLU 123 A 123 A ? -0.4 HIS 24  A 24  A ? -0.2 THR 117 A 117 A ? -0.2 GLY 116 A 116 A ? -0.2 
126 SER 126 A 126 A ? GLY 116 A 116 A ? -1.6 TRP 115 A 115 A ? -0.7 LEU 56  A 56  A ? -0.2 ALA 125 A 125 A ? -0.1 
127 ASP 127 A 127 A ? ALA 125 A 125 A ? -0.2 SER 55  A 55  A ? -0.1 LEU 56  A 56  A ? -1.9 LEU 129 A 129 A ? -0.4 
128 LYS 128 A 128 A ? SER 55  A 55  A ? -0.2 LEU 56  A 56  A ? -0.1 SER 55  A 55  A ? -0.2 GLN 130 A 130 A ? -0.2 
129 LEU 129 A 129 A ? LEU 54  A 54  A ? -2.3 ASP 127 A 127 A ? -0.4 VAL 8   A 8   A ? -2.3 MET 131 A 131 A ? -0.3 
130 GLN 130 A 130 A ? GLY 114 A 114 A ? -2.5 ASP 7   A 7   A ? -0.2 GLY 114 A 114 A ? -2.1 LEU 132 A 132 A ? -0.3 
131 MET 131 A 131 A ? LYS 6   A 6   A ? -2.4 LEU 129 A 129 A ? -0.3 LYS 6   A 6   A ? -2.6 GLU 133 A 133 A ? -0.3 
132 LEU 132 A 132 A ? VAL 112 A 112 A ? -2.0 GLN 130 A 130 A ? -0.3 VAL 112 A 112 A ? -2.5 VAL 134 A 134 A ? -0.4 
133 GLU 133 A 133 A ? MET 131 A 131 A ? -0.3 VAL 111 A 111 A ? -0.2 LEU 135 A 135 A ? -0.3 VAL 111 A 111 A ? -0.2 
134 VAL 134 A 134 A ? CYS 110 A 110 A ? -2.8 LEU 132 A 132 A ? -0.4 CYS 110 A 110 A ? -3.3 VAL 136 A 136 A ? -0.4 
135 LEU 135 A 135 A ? GLY 158 A 158 A ? -2.0 GLU 133 A 133 A ? -0.3 GLY 158 A 158 A ? -2.0 VAL 137 A 137 A ? -0.2 
136 VAL 136 A 136 A ? THR 108 A 108 A ? -2.1 VAL 134 A 134 A ? -0.4 GLY 107 A 107 A ? -2.8 ASP 138 A 138 A ? -0.4 
137 VAL 137 A 137 A ? CYS 156 A 156 A ? -3.5 LEU 135 A 135 A ? -0.2 CYS 156 A 156 A ? -0.7 ARG 139 A 139 A ? -0.1 
138 ASP 138 A 138 A ? VAL 136 A 136 A ? -0.4 ARG 139 A 139 A ? -0.1 CYS 142 A 142 A ? -2.7 ASN 143 A 143 A ? -0.2 
139 ARG 139 A 139 A ? ASP 140 A 140 A ? -0.2 GLN 141 A 141 A ? -0.2 ASN 143 A 143 A ? -2.6 ARG 144 A 144 A ? -0.1 
140 ASP 140 A 140 A ? CYS 142 A 142 A ? -0.2 GLN 141 A 141 A ? -0.2 ARG 144 A 144 A ? -1.2 ARG 139 A 139 A ? -0.2 
141 GLN 141 A 141 A ? CYS 142 A 142 A ? -0.2 ASN 143 A 143 A ? -0.2 TYR 145 A 145 A ? -0.9 ARG 144 A 144 A ? -0.3 
142 CYS 142 A 142 A ? ASP 138 A 138 A ? -2.7 ASN 143 A 143 A ? -0.2 TYR 146 A 146 A ? -1.8 TYR 145 A 145 A ? -0.9 
143 ASN 143 A 143 A ? ARG 139 A 139 A ? -2.6 ARG 144 A 144 A ? -0.2 ARG 148 A 148 A ? -1.7 ASN 147 A 147 A ? -0.7 
144 ARG 144 A 144 A ? ASP 140 A 140 A ? -1.2 GLN 141 A 141 A ? -0.3 ASN 143 A 143 A ? -0.2 ASN 147 A 147 A ? -0.2 
145 TYR 145 A 145 A ? CYS 142 A 142 A ? -0.9 GLN 141 A 141 A ? -0.9 ASN 143 A 143 A ? -0.2 ARG 144 A 144 A ? -0.2 
146 TYR 146 A 146 A ? CYS 142 A 142 A ? -1.8 ILE 150 A 150 A ? -0.0 VAL 149 A 149 A ? -0.7 TYR 145 A 145 A ? -0.2 
147 ASN 147 A 147 A ? ASN 143 A 143 A ? -0.7 ARG 144 A 144 A ? -0.2 ARG 144 A 144 A ? -0.2 ASN 143 A 143 A ? -0.1 
148 ARG 148 A 148 A ? ASN 143 A 143 A ? -1.7 ASP 140 A 140 A ? -0.1 ASN 147 A 147 A ? -0.2 ASN 143 A 143 A ? -0.1 
149 VAL 149 A 149 A ? TYR 146 A 146 A ? -0.7 ASN 143 A 143 A ? -0.2 THR 151 A 151 A ? -0.6 ASN 147 A 147 A ? -0.1 
150 ILE 150 A 150 A ? ARG 139 A 139 A ? -0.1 ASP 140 A 140 A ? -0.1 LYS 152 A 152 A ? -0.1 ASN 143 A 143 A ? -0.1 
151 THR 151 A 151 A ? VAL 149 A 149 A ? -0.6 THR 78  A 78  A ? -0.2 MET 154 A 154 A ? -1.5 VAL 149 A 149 A ? -0.1 
152 LYS 152 A 152 A ? ASP 153 A 153 A ? -0.3 ILE 150 A 150 A ? -0.1 ARG 205 A 205 A ? -0.1 THR 151 A 151 A ? -0.1 
153 ASP 153 A 153 A ? SER 204 A 204 A ? -0.1 ARG 205 A 205 A ? -0.1 PHE 202 A 202 A ? -3.3 LEU 155 A 155 A ? -0.3 
154 MET 154 A 154 A ? THR 151 A 151 A ? -1.5 THR 201 A 201 A ? -0.2 CYS 156 A 156 A ? -0.3 THR 201 A 201 A ? -0.2 
155 LEU 155 A 155 A ? TYR 200 A 200 A ? -2.2 ASP 153 A 153 A ? -0.3 TYR 200 A 200 A ? -3.3 ALA 157 A 157 A ? -0.4 
156 CYS 156 A 156 A ? VAL 137 A 137 A ? -0.7 MET 154 A 154 A ? -0.3 VAL 137 A 137 A ? -3.5 GLY 158 A 158 A ? -0.3 
157 ALA 157 A 157 A ? THR 198 A 198 A ? -2.0 LEU 155 A 155 A ? -0.4 THR 198 A 198 A ? -2.5 ASN 159 A 159 A ? -0.3 
158 GLY 158 A 158 A ? LEU 135 A 135 A ? -2.0 CYS 156 A 156 A ? -0.3 LEU 135 A 135 A ? -2.0 THR 160 A 160 A ? -0.3 
159 ASN 159 A 159 A ? ARG 164 A 164 A ? -0.5 ALA 157 A 157 A ? -0.3 LYS 195 A 195 A ? -0.7 LYS 196 A 196 A ? -0.3 
160 THR 160 A 160 A ? GLY 158 A 158 A ? -0.3 PRO 194 A 194 A ? -0.2 GLN 162 A 162 A ? -0.2 ASN 159 A 159 A ? -0.1 
161 GLN 161 A 161 A ? GLN 162 A 162 A ? -0.1 ILE 193 A 193 A ? -0.1 ARG 164 A 164 A ? -0.8 ASN 159 A 159 A ? -0.2 
162 GLN 162 A 162 A ? THR 160 A 160 A ? -0.2 HIS 163 A 163 A ? -0.2 ILE 193 A 193 A ? -0.2 GLY 192 A 192 A ? -0.1 
163 HIS 163 A 163 A ? GLY 192 A 192 A ? -2.9 ARG 164 A 164 A ? -0.2 GLY 165 A 165 A ? -0.5 GLN 162 A 162 A ? -0.2 
164 ARG 164 A 164 A ? GLN 161 A 161 A ? -0.8 ASN 159 A 159 A ? -0.1 ASN 159 A 159 A ? -0.5 THR 166 A 166 A ? -0.3 
165 GLY 165 A 165 A ? VAL 3   A 3   A ? -1.4 HIS 163 A 163 A ? -0.5 VAL 3   A 3   A ? -3.0 CYS 167 A 167 A ? -0.3 
166 THR 166 A 166 A ? ARG 164 A 164 A ? -0.3 ILE 2   A 2   A ? -0.2 GLY 192 A 192 A ? -0.3 ILE 2   A 2   A ? -0.2 
167 CYS 167 A 167 A ? SER 1   A 1   A ? -1.1 GLY 165 A 165 A ? -0.3 ASP 170 A 170 A ? -1.8 SER 171 A 171 A ? -0.2 
168 TRP 168 A 168 A ? GLY 169 A 169 A ? -0.2 THR 166 A 166 A ? -0.2 THR 117 A 117 A ? -2.3 CYS 167 A 167 A ? -0.2 
169 GLY 169 A 169 A ? GLY 116 A 116 A ? -0.2 ILE 25  A 25  A ? -0.2 TRP 115 A 115 A ? -0.4 TRP 168 A 168 A ? -0.2 
170 ASP 170 A 170 A ? CYS 167 A 167 A ? -1.8 CYS 26  A 26  A ? -0.2 GLY 173 A 173 A ? -2.9 ILE 185 A 185 A ? -0.3 
171 SER 171 A 171 A ? GLY 172 A 172 A ? -0.3 ILE 25  A 25  A ? -0.3 GLY 27  A 27  A ? -3.3 SER 186 A 186 A ? -0.2 
172 GLY 172 A 172 A ? ILE 185 A 185 A ? -2.1 GLY 173 A 173 A ? -0.3 SER 171 A 171 A ? -0.3 SER 186 A 186 A ? -0.1 
173 GLY 173 A 173 A ? ASP 170 A 170 A ? -2.9 PRO 174 A 174 A ? -0.1 ILE 185 A 185 A ? -2.5 GLY 172 A 172 A ? -0.3 
174 PRO 174 A 174 A ? ?   ?   ? ?   ? ? ?    ?   ?   ? ?   ? ? ?    ARG 113 A 113 A ? -1.1 GLU 176 A 176 A ? -0.6 
175 LEU 175 A 175 A ? GLY 183 A 183 A ? -2.4 GLY 173 A 173 A ? -0.2 VAL 182 A 182 A ? -2.9 GLY 183 A 183 A ? -1.2 
176 GLU 176 A 176 A ? VAL 111 A 111 A ? -3.4 PRO 174 A 174 A ? -0.6 VAL 111 A 111 A ? -3.4 LYS 178 A 178 A ? -0.4 
177 CYS 177 A 177 A ? ASN 180 A 180 A ? -2.9 LEU 175 A 175 A ? -0.5 ASN 180 A 180 A ? -2.2 CYS 110 A 110 A ? -0.2 
178 LYS 178 A 178 A ? LYS 109 A 109 A ? -0.8 GLU 176 A 176 A ? -0.4 CYS 177 A 177 A ? -0.1 LEU 181 A 181 A ? -0.1 
179 LYS 179 A 179 A ? ASN 180 A 180 A ? -0.2 GLU 176 A 176 A ? -0.1 LEU 181 A 181 A ? -0.4 LYS 178 A 178 A ? -0.3 
180 ASN 180 A 180 A ? CYS 177 A 177 A ? -2.2 ILE 99  A 99  A ? -0.1 CYS 177 A 177 A ? -2.9 VAL 182 A 182 A ? -0.6 
181 LEU 181 A 181 A ? LYS 98  A 98  A ? -1.0 LYS 179 A 179 A ? -0.4 GLU 176 A 176 A ? -0.2 VAL 184 A 184 A ? -0.1 
182 VAL 182 A 182 A ? LEU 175 A 175 A ? -2.9 ASN 180 A 180 A ? -0.6 LEU 203 A 203 A ? -1.6 SER 204 A 204 A ? -0.4 
183 GLY 183 A 183 A ? LEU 175 A 175 A ? -1.2 PHE 202 A 202 A ? -0.2 LEU 175 A 175 A ? -2.4 ILE 185 A 185 A ? -0.4 
184 VAL 184 A 184 A ? THR 201 A 201 A ? -1.6 VAL 182 A 182 A ? -0.3 THR 201 A 201 A ? -3.3 SER 186 A 186 A ? -0.2 
185 ILE 185 A 185 A ? GLY 173 A 173 A ? -2.5 GLY 183 A 183 A ? -0.4 GLY 172 A 172 A ? -2.1 TYR 200 A 200 A ? -0.3 
186 SER 186 A 186 A ? VAL 199 A 199 A ? -2.6 GLY 187 A 187 A ? -0.4 SER 188 A 188 A ? -0.3 TYR 200 A 200 A ? -0.2 
187 GLY 187 A 187 A ? VAL 199 A 199 A ? -2.2 ASP 170 A 170 A ? -0.1 VAL 199 A 199 A ? -3.5 SER 186 A 186 A ? -0.4 
188 SER 188 A 188 A ? SER 186 A 186 A ? -0.3 THR 198 A 198 A ? -0.2 GLY 190 A 190 A ? -1.0 THR 198 A 198 A ? -0.1 
189 GLN 189 A 189 A ? PRO 197 A 197 A ? -0.3 GLY 187 A 187 A ? -0.3 ILE 193 A 193 A ? -0.1 CYS 191 A 191 A ? -0.0 
190 GLY 190 A 190 A ? SER 188 A 188 A ? -1.0 GLY 192 A 192 A ? -0.1 GLY 192 A 192 A ? -0.4 THR 166 A 166 A ? -0.1 
191 CYS 191 A 191 A ? GLY 192 A 192 A ? -0.1 GLY 165 A 165 A ? -0.1 HIS 163 A 163 A ? -0.1 CYS 167 A 167 A ? -0.1 
192 GLY 192 A 192 A ? GLY 190 A 190 A ? -0.4 THR 166 A 166 A ? -0.3 HIS 163 A 163 A ? -2.9 GLY 165 A 165 A ? -0.1 
193 ILE 193 A 193 A ? LYS 196 A 196 A ? -0.3 GLN 162 A 162 A ? -0.2 LYS 196 A 196 A ? -1.9 GLY 192 A 192 A ? -0.2 
194 PRO 194 A 194 A ? ?   ?   ? ?   ? ? ?    ?   ?   ? ?   ? ? ?    THR 160 A 160 A ? -0.2 GLN 162 A 162 A ? -0.1 
195 LYS 195 A 195 A ? ASN 159 A 159 A ? -0.7 ILE 193 A 193 A ? -0.1 THR 160 A 160 A ? -0.1 GLY 158 A 158 A ? -0.0 
196 LYS 196 A 196 A ? ILE 193 A 193 A ? -1.9 ASN 159 A 159 A ? -0.3 ILE 193 A 193 A ? -0.3 GLY 192 A 192 A ? -0.2 
197 PRO 197 A 197 A ? ?   ?   ? ?   ? ? ?    ?   ?   ? ?   ? ? ?    GLN 189 A 189 A ? -0.3 VAL 199 A 199 A ? -0.3 
198 THR 198 A 198 A ? ALA 157 A 157 A ? -2.5 SER 188 A 188 A ? -0.1 ALA 157 A 157 A ? -2.0 TYR 200 A 200 A ? -0.4 
199 VAL 199 A 199 A ? GLY 187 A 187 A ? -3.5 PRO 197 A 197 A ? -0.3 SER 186 A 186 A ? -2.6 GLY 187 A 187 A ? -2.2 
200 TYR 200 A 200 A ? LEU 155 A 155 A ? -3.3 THR 198 A 198 A ? -0.4 LEU 155 A 155 A ? -2.2 PHE 202 A 202 A ? -0.6 
201 THR 201 A 201 A ? VAL 184 A 184 A ? -3.3 VAL 199 A 199 A ? -0.3 VAL 184 A 184 A ? -1.6 LEU 203 A 203 A ? -0.6 
202 PHE 202 A 202 A ? ASP 153 A 153 A ? -3.3 TYR 200 A 200 A ? -0.6 ARG 205 A 205 A ? -1.0 GLY 183 A 183 A ? -0.2 
203 LEU 203 A 203 A ? VAL 182 A 182 A ? -1.6 THR 201 A 201 A ? -0.6 HIS 206 A 206 A ? -2.2 ILE 207 A 207 A ? -0.5 
204 SER 204 A 204 A ? VAL 182 A 182 A ? -0.4 ARG 205 A 205 A ? -0.3 ILE 207 A 207 A ? -0.6 SER 208 A 208 A ? -0.3 
205 ARG 205 A 205 A ? PHE 202 A 202 A ? -1.0 HIS 206 A 206 A ? -0.2 SER 204 A 204 A ? -0.3 LEU 203 A 203 A ? -0.2 
206 HIS 206 A 206 A ? LEU 203 A 203 A ? -2.2 PHE 202 A 202 A ? -0.2 ILE 210 A 210 A ? -2.8 ARG 205 A 205 A ? -0.2 
207 ILE 207 A 207 A ? SER 204 A 204 A ? -0.6 LEU 203 A 203 A ? -0.5 ASN 211 A 211 A ? -2.8 SER 212 A 212 A ? -0.2 
208 SER 208 A 208 A ? SER 204 A 204 A ? -0.3 ILE 210 A 210 A ? -0.2 SER 212 A 212 A ? -2.0 ILE 207 A 207 A ? -0.2 
209 TRP 209 A 209 A ? ASN 211 A 211 A ? -0.2 ILE 210 A 210 A ? -0.2 ILE 213 A 213 A ? -1.5 ILE 207 A 207 A ? -0.2 
210 ILE 210 A 210 A ? HIS 206 A 206 A ? -2.8 ASN 211 A 211 A ? -0.2 LEU 214 A 214 A ? -2.3 ILE 213 A 213 A ? -0.3 
211 ASN 211 A 211 A ? ILE 207 A 207 A ? -2.8 SER 212 A 212 A ? -0.2 ARG 215 A 215 A ? -1.9 ILE 210 A 210 A ? -0.2 
212 SER 212 A 212 A ? SER 208 A 208 A ? -2.0 ILE 207 A 207 A ? -0.2 GLN 216 A 216 A ? -0.7 ASN 211 A 211 A ? -0.2 
213 ILE 213 A 213 A ? TRP 209 A 209 A ? -1.5 ILE 210 A 210 A ? -0.3 GLN 216 A 216 A ? -0.8 GLN 217 A 217 A ? -0.2 
214 LEU 214 A 214 A ? ILE 210 A 210 A ? -2.3 ARG 215 A 215 A ? -0.2 GLN 217 A 217 A ? -0.9 SER 212 A 212 A ? -0.2 
215 ARG 215 A 215 A ? ASN 211 A 211 A ? -1.9 GLN 216 A 216 A ? -0.2 LEU 214 A 214 A ? -0.2 ILE 213 A 213 A ? -0.2 
216 GLN 216 A 216 A ? ILE 213 A 213 A ? -0.8 SER 212 A 212 A ? -0.7 ARG 215 A 215 A ? -0.2 LEU 214 A 214 A ? -0.2 
217 GLN 217 A 217 A ? LEU 214 A 214 A ? -0.9 ILE 213 A 213 A ? -0.2 LEU 214 A 214 A ? -0.0 ?   ?   ? ?   ? ? ?    
# 
loop_
_dssp_statistics_histogram.entry_id 
_dssp_statistics_histogram.type 
_dssp_statistics_histogram.1 
_dssp_statistics_histogram.2 
_dssp_statistics_histogram.3 
_dssp_statistics_histogram.4 
_dssp_statistics_histogram.5 
_dssp_statistics_histogram.6 
_dssp_statistics_histogram.7 
_dssp_statistics_histogram.8 
_dssp_statistics_histogram.9 
_dssp_statistics_histogram.10 
_dssp_statistics_histogram.11 
_dssp_statistics_histogram.12 
_dssp_statistics_histogram.13 
_dssp_statistics_histogram.14 
_dssp_statistics_histogram.15 
_dssp_statistics_histogram.16 
_dssp_statistics_histogram.17 
_dssp_statistics_histogram.18 
_dssp_statistics_histogram.19 
_dssp_statistics_histogram.20 
_dssp_statistics_histogram.21 
_dssp_statistics_histogram.22 
_dssp_statistics_histogram.23 
_dssp_statistics_histogram.24 
_dssp_statistics_histogram.25 
_dssp_statistics_histogram.26 
_dssp_statistics_histogram.27 
_dssp_statistics_histogram.28 
_dssp_statistics_histogram.29 
_dssp_statistics_histogram.30 
gzmk_Danio_rerio_GeneID=794999_isoform=X1 residues_per_alpha_helix        0 0 0 0 0 0 0 1 1 0 0 0 0 0 0 0 0 0 0 0 0 0 0 0 0 0 0 0 0 
0 
gzmk_Danio_rerio_GeneID=794999_isoform=X1 parallel_bridges_per_ladder     0 0 0 0 0 0 0 0 0 0 0 0 0 0 0 0 0 0 0 0 0 0 0 0 0 0 0 0 0 
0 
gzmk_Danio_rerio_GeneID=794999_isoform=X1 antiparallel_bridges_per_ladder 3 2 4 5 1 2 0 0 0 0 0 0 0 0 0 0 0 0 0 0 0 0 0 0 0 0 0 0 0 
0 
gzmk_Danio_rerio_GeneID=794999_isoform=X1 ladders_per_sheet               1 0 0 0 0 1 1 0 0 0 0 0 0 0 0 0 0 0 0 0 0 0 0 0 0 0 0 0 0 
0 
# 
loop_
_dssp_statistics_hbond.entry_id 
_dssp_statistics_hbond.type 
_dssp_statistics_hbond.count 
_dssp_statistics_hbond.count_per_100 
gzmk_Danio_rerio_GeneID=794999_isoform=X1 O(I)-->H-N(J)          144 66.4 
gzmk_Danio_rerio_GeneID=794999_isoform=X1 'PARALLEL BRIDGES'     0   0.0  
gzmk_Danio_rerio_GeneID=794999_isoform=X1 'ANTIPARALLEL BRIDGES' 76  35.0 
gzmk_Danio_rerio_GeneID=794999_isoform=X1 O(I)-->H-N(I-5)        2   0.9  
gzmk_Danio_rerio_GeneID=794999_isoform=X1 O(I)-->H-N(I-4)        1   0.5  
gzmk_Danio_rerio_GeneID=794999_isoform=X1 O(I)-->H-N(I-3)        3   1.4  
gzmk_Danio_rerio_GeneID=794999_isoform=X1 O(I)-->H-N(I-2)        0   0.0  
gzmk_Danio_rerio_GeneID=794999_isoform=X1 O(I)-->H-N(I-1)        0   0.0  
gzmk_Danio_rerio_GeneID=794999_isoform=X1 O(I)-->H-N(I+0)        0   0.0  
gzmk_Danio_rerio_GeneID=794999_isoform=X1 O(I)-->H-N(I+1)        0   0.0  
gzmk_Danio_rerio_GeneID=794999_isoform=X1 O(I)-->H-N(I+2)        19  8.8  
gzmk_Danio_rerio_GeneID=794999_isoform=X1 O(I)-->H-N(I+3)        23  10.6 
gzmk_Danio_rerio_GeneID=794999_isoform=X1 O(I)-->H-N(I+4)        15  6.9  
gzmk_Danio_rerio_GeneID=794999_isoform=X1 O(I)-->H-N(I+5)        2   0.9  
# 
_dssp_statistics.entry_id                       gzmk_Danio_rerio_GeneID=794999_isoform=X1 
_dssp_statistics.nr_of_residues                 217 
_dssp_statistics.nr_of_chains                   1 
_dssp_statistics.nr_of_ss_bridges_total         0 
_dssp_statistics.nr_of_ss_bridges_intra_chain   0 
_dssp_statistics.nr_of_ss_bridges_inter_chain   0 
# 
loop_
_chem_comp.id 
_chem_comp.type 
_chem_comp.mon_nstd_flag 
_chem_comp.name 
_chem_comp.formula 
_chem_comp.formula_weight 
ALA 'L-PEPTIDE LINKING' y ALANINE         'C3 H7 N O2'     89.093 
ARG 'L-PEPTIDE LINKING' y ARGININE        'C6 H15 N4 O2'  175.209 
ASN 'L-PEPTIDE LINKING' y ASPARAGINE      'C4 H8 N2 O3'   132.118 
ASP 'L-PEPTIDE LINKING' y 'ASPARTIC ACID' 'C4 H7 N O4'    133.103 
CYS 'L-PEPTIDE LINKING' y CYSTEINE        'C3 H7 N O2 S'  121.158 
GLN 'L-PEPTIDE LINKING' y GLUTAMINE       'C5 H10 N2 O3'  146.144 
GLU 'L-PEPTIDE LINKING' y 'GLUTAMIC ACID' 'C5 H9 N O4'    147.129 
GLY 'PEPTIDE LINKING'   y GLYCINE         'C2 H5 N O2'     75.067 
HIS 'L-PEPTIDE LINKING' y HISTIDINE       'C6 H10 N3 O2'  156.162 
ILE 'L-PEPTIDE LINKING' y ISOLEUCINE      'C6 H13 N O2'   131.173 
LEU 'L-PEPTIDE LINKING' y LEUCINE         'C6 H13 N O2'   131.173 
LYS 'L-PEPTIDE LINKING' y LYSINE          'C6 H15 N2 O2'  147.195 
MET 'L-PEPTIDE LINKING' y METHIONINE      'C5 H11 N O2 S' 149.211 
PHE 'L-PEPTIDE LINKING' y PHENYLALANINE   'C9 H11 N O2'   165.189 
PRO 'L-PEPTIDE LINKING' y PROLINE         'C5 H9 N O2'     115.13 
SER 'L-PEPTIDE LINKING' y SERINE          'C3 H7 N O3'    105.093 
THR 'L-PEPTIDE LINKING' y THREONINE       'C4 H9 N O3'    119.119 
TRP 'L-PEPTIDE LINKING' y TRYPTOPHAN      'C11 H12 N2 O2' 204.225 
TYR 'L-PEPTIDE LINKING' y TYROSINE        'C9 H11 N O3'   181.189 
VAL 'L-PEPTIDE LINKING' y VALINE          'C5 H11 N O2'   117.146 
# 
loop_
_atom_type.symbol 
N 
C 
O 
S 
# 
loop_
_entity_poly_seq.entity_id 
_entity_poly_seq.num 
_entity_poly_seq.mon_id 
_entity_poly_seq.hetero 
1   1 SER n 
1   2 ILE n 
1   3 VAL n 
1   4 GLY n 
1   5 GLY n 
1   6 LYS n 
1   7 ASP n 
1   8 VAL n 
1   9 LYS n 
1  10 LYS n 
1  11 ALA n 
1  12 LEU n 
1  13 SER n 
1  14 TRP n 
1  15 MET n 
1  16 VAL n 
1  17 SER n 
1  18 ILE n 
1  19 GLN n 
1  20 LYS n 
1  21 GLU n 
1  22 LYS n 
1  23 ILE n 
1  24 HIS n 
1  25 ILE n 
1  26 CYS n 
1  27 GLY n 
1  28 GLY n 
1  29 ILE n 
1  30 LEU n 
1  31 ILE n 
1  32 HIS n 
1  33 LYS n 
1  34 GLN n 
1  35 TRP n 
1  36 VAL n 
1  37 LEU n 
1  38 THR n 
1  39 SER n 
1  40 ALA n 
1  41 GLN n 
1  42 CYS n 
1  43 LYS n 
1  44 GLU n 
1  45 SER n 
1  46 SER n 
1  47 VAL n 
1  48 THR n 
1  49 VAL n 
1  50 LEU n 
1  51 ILE n 
1  52 GLY n 
1  53 SER n 
1  54 LEU n 
1  55 SER n 
1  56 LEU n 
1  57 SER n 
1  58 LYS n 
1  59 GLY n 
1  60 SER n 
1  61 GLN n 
1  62 ARG n 
1  63 ILE n 
1  64 GLY n 
1  65 ILE n 
1  66 LEU n 
1  67 ASN n 
1  68 TYR n 
1  69 GLU n 
1  70 ILE n 
1  71 PRO n 
1  72 LYS n 
1  73 THR n 
1  74 PHE n 
1  75 ASN n 
1  76 GLU n 
1  77 LYS n 
1  78 THR n 
1  79 LYS n 
1  80 GLU n 
1  81 ASP n 
1  82 ASP n 
1  83 ILE n 
1  84 MET n 
1  85 LEU n 
1  86 ILE n 
1  87 ARG n 
1  88 LEU n 
1  89 SER n 
1  90 LYS n 
1  91 LYS n 
1  92 VAL n 
1  93 LYS n 
1  94 ALA n 
1  95 LYS n 
1  96 PRO n 
1  97 TYR n 
1  98 LYS n 
1  99 ILE n 
1 100 PRO n 
1 101 LYS n 
1 102 LYS n 
1 103 ASP n 
1 104 VAL n 
1 105 PRO n 
1 106 PRO n 
1 107 GLY n 
1 108 THR n 
1 109 LYS n 
1 110 CYS n 
1 111 VAL n 
1 112 VAL n 
1 113 ARG n 
1 114 GLY n 
1 115 TRP n 
1 116 GLY n 
1 117 THR n 
1 118 THR n 
1 119 ASP n 
1 120 TYR n 
1 121 LYS n 
1 122 ASP n 
1 123 GLU n 
1 124 GLN n 
1 125 ALA n 
1 126 SER n 
1 127 ASP n 
1 128 LYS n 
1 129 LEU n 
1 130 GLN n 
1 131 MET n 
1 132 LEU n 
1 133 GLU n 
1 134 VAL n 
1 135 LEU n 
1 136 VAL n 
1 137 VAL n 
1 138 ASP n 
1 139 ARG n 
1 140 ASP n 
1 141 GLN n 
1 142 CYS n 
1 143 ASN n 
1 144 ARG n 
1 145 TYR n 
1 146 TYR n 
1 147 ASN n 
1 148 ARG n 
1 149 VAL n 
1 150 ILE n 
1 151 THR n 
1 152 LYS n 
1 153 ASP n 
1 154 MET n 
1 155 LEU n 
1 156 CYS n 
1 157 ALA n 
1 158 GLY n 
1 159 ASN n 
1 160 THR n 
1 161 GLN n 
1 162 GLN n 
1 163 HIS n 
1 164 ARG n 
1 165 GLY n 
1 166 THR n 
1 167 CYS n 
1 168 TRP n 
1 169 GLY n 
1 170 ASP n 
1 171 SER n 
1 172 GLY n 
1 173 GLY n 
1 174 PRO n 
1 175 LEU n 
1 176 GLU n 
1 177 CYS n 
1 178 LYS n 
1 179 LYS n 
1 180 ASN n 
1 181 LEU n 
1 182 VAL n 
1 183 GLY n 
1 184 VAL n 
1 185 ILE n 
1 186 SER n 
1 187 GLY n 
1 188 SER n 
1 189 GLN n 
1 190 GLY n 
1 191 CYS n 
1 192 GLY n 
1 193 ILE n 
1 194 PRO n 
1 195 LYS n 
1 196 LYS n 
1 197 PRO n 
1 198 THR n 
1 199 VAL n 
1 200 TYR n 
1 201 THR n 
1 202 PHE n 
1 203 LEU n 
1 204 SER n 
1 205 ARG n 
1 206 HIS n 
1 207 ILE n 
1 208 SER n 
1 209 TRP n 
1 210 ILE n 
1 211 ASN n 
1 212 SER n 
1 213 ILE n 
1 214 LEU n 
1 215 ARG n 
1 216 GLN n 
1 217 GLN n 
# 
loop_
_pdbx_poly_seq_scheme.asym_id 
_pdbx_poly_seq_scheme.entity_id 
_pdbx_poly_seq_scheme.seq_id 
_pdbx_poly_seq_scheme.mon_id 
_pdbx_poly_seq_scheme.ndb_seq_num 
_pdbx_poly_seq_scheme.pdb_seq_num 
_pdbx_poly_seq_scheme.auth_seq_num 
_pdbx_poly_seq_scheme.pdb_mon_id 
_pdbx_poly_seq_scheme.auth_mon_id 
_pdbx_poly_seq_scheme.pdb_strand_id 
_pdbx_poly_seq_scheme.pdb_ins_code 
_pdbx_poly_seq_scheme.hetero 
A 1   1 SER   1 1   1   SER SER A ? n 
A 1   2 ILE   2 2   2   ILE ILE A ? n 
A 1   3 VAL   3 3   3   VAL VAL A ? n 
A 1   4 GLY   4 4   4   GLY GLY A ? n 
A 1   5 GLY   5 5   5   GLY GLY A ? n 
A 1   6 LYS   6 6   6   LYS LYS A ? n 
A 1   7 ASP   7 7   7   ASP ASP A ? n 
A 1   8 VAL   8 8   8   VAL VAL A ? n 
A 1   9 LYS   9 9   9   LYS LYS A ? n 
A 1  10 LYS  10 10  10  LYS LYS A ? n 
A 1  11 ALA  11 11  11  ALA ALA A ? n 
A 1  12 LEU  12 12  12  LEU LEU A ? n 
A 1  13 SER  13 13  13  SER SER A ? n 
A 1  14 TRP  14 14  14  TRP TRP A ? n 
A 1  15 MET  15 15  15  MET MET A ? n 
A 1  16 VAL  16 16  16  VAL VAL A ? n 
A 1  17 SER  17 17  17  SER SER A ? n 
A 1  18 ILE  18 18  18  ILE ILE A ? n 
A 1  19 GLN  19 19  19  GLN GLN A ? n 
A 1  20 LYS  20 20  20  LYS LYS A ? n 
A 1  21 GLU  21 21  21  GLU GLU A ? n 
A 1  22 LYS  22 22  22  LYS LYS A ? n 
A 1  23 ILE  23 23  23  ILE ILE A ? n 
A 1  24 HIS  24 24  24  HIS HIS A ? n 
A 1  25 ILE  25 25  25  ILE ILE A ? n 
A 1  26 CYS  26 26  26  CYS CYS A ? n 
A 1  27 GLY  27 27  27  GLY GLY A ? n 
A 1  28 GLY  28 28  28  GLY GLY A ? n 
A 1  29 ILE  29 29  29  ILE ILE A ? n 
A 1  30 LEU  30 30  30  LEU LEU A ? n 
A 1  31 ILE  31 31  31  ILE ILE A ? n 
A 1  32 HIS  32 32  32  HIS HIS A ? n 
A 1  33 LYS  33 33  33  LYS LYS A ? n 
A 1  34 GLN  34 34  34  GLN GLN A ? n 
A 1  35 TRP  35 35  35  TRP TRP A ? n 
A 1  36 VAL  36 36  36  VAL VAL A ? n 
A 1  37 LEU  37 37  37  LEU LEU A ? n 
A 1  38 THR  38 38  38  THR THR A ? n 
A 1  39 SER  39 39  39  SER SER A ? n 
A 1  40 ALA  40 40  40  ALA ALA A ? n 
A 1  41 GLN  41 41  41  GLN GLN A ? n 
A 1  42 CYS  42 42  42  CYS CYS A ? n 
A 1  43 LYS  43 43  43  LYS LYS A ? n 
A 1  44 GLU  44 44  44  GLU GLU A ? n 
A 1  45 SER  45 45  45  SER SER A ? n 
A 1  46 SER  46 46  46  SER SER A ? n 
A 1  47 VAL  47 47  47  VAL VAL A ? n 
A 1  48 THR  48 48  48  THR THR A ? n 
A 1  49 VAL  49 49  49  VAL VAL A ? n 
A 1  50 LEU  50 50  50  LEU LEU A ? n 
A 1  51 ILE  51 51  51  ILE ILE A ? n 
A 1  52 GLY  52 52  52  GLY GLY A ? n 
A 1  53 SER  53 53  53  SER SER A ? n 
A 1  54 LEU  54 54  54  LEU LEU A ? n 
A 1  55 SER  55 55  55  SER SER A ? n 
A 1  56 LEU  56 56  56  LEU LEU A ? n 
A 1  57 SER  57 57  57  SER SER A ? n 
A 1  58 LYS  58 58  58  LYS LYS A ? n 
A 1  59 GLY  59 59  59  GLY GLY A ? n 
A 1  60 SER  60 60  60  SER SER A ? n 
A 1  61 GLN  61 61  61  GLN GLN A ? n 
A 1  62 ARG  62 62  62  ARG ARG A ? n 
A 1  63 ILE  63 63  63  ILE ILE A ? n 
A 1  64 GLY  64 64  64  GLY GLY A ? n 
A 1  65 ILE  65 65  65  ILE ILE A ? n 
A 1  66 LEU  66 66  66  LEU LEU A ? n 
A 1  67 ASN  67 67  67  ASN ASN A ? n 
A 1  68 TYR  68 68  68  TYR TYR A ? n 
A 1  69 GLU  69 69  69  GLU GLU A ? n 
A 1  70 ILE  70 70  70  ILE ILE A ? n 
A 1  71 PRO  71 71  71  PRO PRO A ? n 
A 1  72 LYS  72 72  72  LYS LYS A ? n 
A 1  73 THR  73 73  73  THR THR A ? n 
A 1  74 PHE  74 74  74  PHE PHE A ? n 
A 1  75 ASN  75 75  75  ASN ASN A ? n 
A 1  76 GLU  76 76  76  GLU GLU A ? n 
A 1  77 LYS  77 77  77  LYS LYS A ? n 
A 1  78 THR  78 78  78  THR THR A ? n 
A 1  79 LYS  79 79  79  LYS LYS A ? n 
A 1  80 GLU  80 80  80  GLU GLU A ? n 
A 1  81 ASP  81 81  81  ASP ASP A ? n 
A 1  82 ASP  82 82  82  ASP ASP A ? n 
A 1  83 ILE  83 83  83  ILE ILE A ? n 
A 1  84 MET  84 84  84  MET MET A ? n 
A 1  85 LEU  85 85  85  LEU LEU A ? n 
A 1  86 ILE  86 86  86  ILE ILE A ? n 
A 1  87 ARG  87 87  87  ARG ARG A ? n 
A 1  88 LEU  88 88  88  LEU LEU A ? n 
A 1  89 SER  89 89  89  SER SER A ? n 
A 1  90 LYS  90 90  90  LYS LYS A ? n 
A 1  91 LYS  91 91  91  LYS LYS A ? n 
A 1  92 VAL  92 92  92  VAL VAL A ? n 
A 1  93 LYS  93 93  93  LYS LYS A ? n 
A 1  94 ALA  94 94  94  ALA ALA A ? n 
A 1  95 LYS  95 95  95  LYS LYS A ? n 
A 1  96 PRO  96 96  96  PRO PRO A ? n 
A 1  97 TYR  97 97  97  TYR TYR A ? n 
A 1  98 LYS  98 98  98  LYS LYS A ? n 
A 1  99 ILE  99 99  99  ILE ILE A ? n 
A 1 100 PRO 100 100 100 PRO PRO A ? n 
A 1 101 LYS 101 101 101 LYS LYS A ? n 
A 1 102 LYS 102 102 102 LYS LYS A ? n 
A 1 103 ASP 103 103 103 ASP ASP A ? n 
A 1 104 VAL 104 104 104 VAL VAL A ? n 
A 1 105 PRO 105 105 105 PRO PRO A ? n 
A 1 106 PRO 106 106 106 PRO PRO A ? n 
A 1 107 GLY 107 107 107 GLY GLY A ? n 
A 1 108 THR 108 108 108 THR THR A ? n 
A 1 109 LYS 109 109 109 LYS LYS A ? n 
A 1 110 CYS 110 110 110 CYS CYS A ? n 
A 1 111 VAL 111 111 111 VAL VAL A ? n 
A 1 112 VAL 112 112 112 VAL VAL A ? n 
A 1 113 ARG 113 113 113 ARG ARG A ? n 
A 1 114 GLY 114 114 114 GLY GLY A ? n 
A 1 115 TRP 115 115 115 TRP TRP A ? n 
A 1 116 GLY 116 116 116 GLY GLY A ? n 
A 1 117 THR 117 117 117 THR THR A ? n 
A 1 118 THR 118 118 118 THR THR A ? n 
A 1 119 ASP 119 119 119 ASP ASP A ? n 
A 1 120 TYR 120 120 120 TYR TYR A ? n 
A 1 121 LYS 121 121 121 LYS LYS A ? n 
A 1 122 ASP 122 122 122 ASP ASP A ? n 
A 1 123 GLU 123 123 123 GLU GLU A ? n 
A 1 124 GLN 124 124 124 GLN GLN A ? n 
A 1 125 ALA 125 125 125 ALA ALA A ? n 
A 1 126 SER 126 126 126 SER SER A ? n 
A 1 127 ASP 127 127 127 ASP ASP A ? n 
A 1 128 LYS 128 128 128 LYS LYS A ? n 
A 1 129 LEU 129 129 129 LEU LEU A ? n 
A 1 130 GLN 130 130 130 GLN GLN A ? n 
A 1 131 MET 131 131 131 MET MET A ? n 
A 1 132 LEU 132 132 132 LEU LEU A ? n 
A 1 133 GLU 133 133 133 GLU GLU A ? n 
A 1 134 VAL 134 134 134 VAL VAL A ? n 
A 1 135 LEU 135 135 135 LEU LEU A ? n 
A 1 136 VAL 136 136 136 VAL VAL A ? n 
A 1 137 VAL 137 137 137 VAL VAL A ? n 
A 1 138 ASP 138 138 138 ASP ASP A ? n 
A 1 139 ARG 139 139 139 ARG ARG A ? n 
A 1 140 ASP 140 140 140 ASP ASP A ? n 
A 1 141 GLN 141 141 141 GLN GLN A ? n 
A 1 142 CYS 142 142 142 CYS CYS A ? n 
A 1 143 ASN 143 143 143 ASN ASN A ? n 
A 1 144 ARG 144 144 144 ARG ARG A ? n 
A 1 145 TYR 145 145 145 TYR TYR A ? n 
A 1 146 TYR 146 146 146 TYR TYR A ? n 
A 1 147 ASN 147 147 147 ASN ASN A ? n 
A 1 148 ARG 148 148 148 ARG ARG A ? n 
A 1 149 VAL 149 149 149 VAL VAL A ? n 
A 1 150 ILE 150 150 150 ILE ILE A ? n 
A 1 151 THR 151 151 151 THR THR A ? n 
A 1 152 LYS 152 152 152 LYS LYS A ? n 
A 1 153 ASP 153 153 153 ASP ASP A ? n 
A 1 154 MET 154 154 154 MET MET A ? n 
A 1 155 LEU 155 155 155 LEU LEU A ? n 
A 1 156 CYS 156 156 156 CYS CYS A ? n 
A 1 157 ALA 157 157 157 ALA ALA A ? n 
A 1 158 GLY 158 158 158 GLY GLY A ? n 
A 1 159 ASN 159 159 159 ASN ASN A ? n 
A 1 160 THR 160 160 160 THR THR A ? n 
A 1 161 GLN 161 161 161 GLN GLN A ? n 
A 1 162 GLN 162 162 162 GLN GLN A ? n 
A 1 163 HIS 163 163 163 HIS HIS A ? n 
A 1 164 ARG 164 164 164 ARG ARG A ? n 
A 1 165 GLY 165 165 165 GLY GLY A ? n 
A 1 166 THR 166 166 166 THR THR A ? n 
A 1 167 CYS 167 167 167 CYS CYS A ? n 
A 1 168 TRP 168 168 168 TRP TRP A ? n 
A 1 169 GLY 169 169 169 GLY GLY A ? n 
A 1 170 ASP 170 170 170 ASP ASP A ? n 
A 1 171 SER 171 171 171 SER SER A ? n 
A 1 172 GLY 172 172 172 GLY GLY A ? n 
A 1 173 GLY 173 173 173 GLY GLY A ? n 
A 1 174 PRO 174 174 174 PRO PRO A ? n 
A 1 175 LEU 175 175 175 LEU LEU A ? n 
A 1 176 GLU 176 176 176 GLU GLU A ? n 
A 1 177 CYS 177 177 177 CYS CYS A ? n 
A 1 178 LYS 178 178 178 LYS LYS A ? n 
A 1 179 LYS 179 179 179 LYS LYS A ? n 
A 1 180 ASN 180 180 180 ASN ASN A ? n 
A 1 181 LEU 181 181 181 LEU LEU A ? n 
A 1 182 VAL 182 182 182 VAL VAL A ? n 
A 1 183 GLY 183 183 183 GLY GLY A ? n 
A 1 184 VAL 184 184 184 VAL VAL A ? n 
A 1 185 ILE 185 185 185 ILE ILE A ? n 
A 1 186 SER 186 186 186 SER SER A ? n 
A 1 187 GLY 187 187 187 GLY GLY A ? n 
A 1 188 SER 188 188 188 SER SER A ? n 
A 1 189 GLN 189 189 189 GLN GLN A ? n 
A 1 190 GLY 190 190 190 GLY GLY A ? n 
A 1 191 CYS 191 191 191 CYS CYS A ? n 
A 1 192 GLY 192 192 192 GLY GLY A ? n 
A 1 193 ILE 193 193 193 ILE ILE A ? n 
A 1 194 PRO 194 194 194 PRO PRO A ? n 
A 1 195 LYS 195 195 195 LYS LYS A ? n 
A 1 196 LYS 196 196 196 LYS LYS A ? n 
A 1 197 PRO 197 197 197 PRO PRO A ? n 
A 1 198 THR 198 198 198 THR THR A ? n 
A 1 199 VAL 199 199 199 VAL VAL A ? n 
A 1 200 TYR 200 200 200 TYR TYR A ? n 
A 1 201 THR 201 201 201 THR THR A ? n 
A 1 202 PHE 202 202 202 PHE PHE A ? n 
A 1 203 LEU 203 203 203 LEU LEU A ? n 
A 1 204 SER 204 204 204 SER SER A ? n 
A 1 205 ARG 205 205 205 ARG ARG A ? n 
A 1 206 HIS 206 206 206 HIS HIS A ? n 
A 1 207 ILE 207 207 207 ILE ILE A ? n 
A 1 208 SER 208 208 208 SER SER A ? n 
A 1 209 TRP 209 209 209 TRP TRP A ? n 
A 1 210 ILE 210 210 210 ILE ILE A ? n 
A 1 211 ASN 211 211 211 ASN ASN A ? n 
A 1 212 SER 212 212 212 SER SER A ? n 
A 1 213 ILE 213 213 213 ILE ILE A ? n 
A 1 214 LEU 214 214 214 LEU LEU A ? n 
A 1 215 ARG 215 215 215 ARG ARG A ? n 
A 1 216 GLN 216 216 216 GLN GLN A ? n 
A 1 217 GLN 217 217 217 GLN GLN A ? n 
# 
loop_
_atom_site.group_PDB 
_atom_site.id 
_atom_site.type_symbol 
_atom_site.label_atom_id 
_atom_site.label_alt_id 
_atom_site.label_comp_id 
_atom_site.label_asym_id 
_atom_site.label_entity_id 
_atom_site.label_seq_id 
_atom_site.pdbx_PDB_ins_code 
_atom_site.Cartn_x 
_atom_site.Cartn_y 
_atom_site.Cartn_z 
_atom_site.occupancy 
_atom_site.B_iso_or_equiv 
_atom_site.pdbx_formal_charge 
_atom_site.auth_seq_id 
_atom_site.auth_comp_id 
_atom_site.auth_asym_id 
_atom_site.auth_atom_id 
_atom_site.pdbx_PDB_model_num 
ATOM 1    N N   ? SER A 1   1 ?   6.323  -7.651   2.359 1.000 66.360 ? 1   SER A N   1 
ATOM 2    C CA  ? SER A 1   1 ?   7.724  -7.796   2.737 1.000 66.360 ? 1   SER A CA  1 
ATOM 3    C C   ? SER A 1   1 ?   8.558  -6.624   2.230 1.000 66.360 ? 1   SER A C   1 
ATOM 4    C CB  ? SER A 1   1 ?   8.293  -9.108   2.196 1.000 66.360 ? 1   SER A CB  1 
ATOM 5    O O   ? SER A 1   1 ?   8.406  -6.197   1.084 1.000 66.360 ? 1   SER A O   1 
ATOM 6    O OG  ? SER A 1   1 ?   9.681  -9.205   2.467 1.000 66.360 ? 1   SER A OG  1 
ATOM 7    N N   ? ILE A 1   2 ?   8.903  -5.916   3.042 1.000 82.980 ? 2   ILE A N   1 
ATOM 8    C CA  ? ILE A 1   2 ?   9.945  -4.957   2.695 1.000 82.980 ? 2   ILE A CA  1 
ATOM 9    C C   ? ILE A 1   2 ?  11.313  -5.524   3.067 1.000 82.980 ? 2   ILE A C   1 
ATOM 10   C CB  ? ILE A 1   2 ?   9.719  -3.598   3.395 1.000 82.980 ? 2   ILE A CB  1 
ATOM 11   O O   ? ILE A 1   2 ?  11.699  -5.511   4.238 1.000 82.980 ? 2   ILE A O   1 
ATOM 12   C CG1 ? ILE A 1   2 ?   8.308  -3.075   3.103 1.000 82.980 ? 2   ILE A CG1 1 
ATOM 13   C CG2 ? ILE A 1   2 ?  10.781  -2.584   2.961 1.000 82.980 ? 2   ILE A CG2 1 
ATOM 14   C CD1 ? ILE A 1   2 ?   8.054  -2.768   1.633 1.000 82.980 ? 2   ILE A CD1 1 
ATOM 15   N N   ? VAL A 1   3 ?  11.873  -6.325   2.226 1.000 85.000 ? 3   VAL A N   1 
ATOM 16   C CA  ? VAL A 1   3 ?  13.194  -6.906   2.442 1.000 85.000 ? 3   VAL A CA  1 
ATOM 17   C C   ? VAL A 1   3 ?  14.258  -5.813   2.371 1.000 85.000 ? 3   VAL A C   1 
ATOM 18   C CB  ? VAL A 1   3 ?  13.500  -8.017   1.413 1.000 85.000 ? 3   VAL A CB  1 
ATOM 19   O O   ? VAL A 1   3 ?  14.292  -5.033   1.416 1.000 85.000 ? 3   VAL A O   1 
ATOM 20   C CG1 ? VAL A 1   3 ?  14.882  -8.619   1.664 1.000 85.000 ? 3   VAL A CG1 1 
ATOM 21   C CG2 ? VAL A 1   3 ?  12.425  -9.101   1.462 1.000 85.000 ? 3   VAL A CG2 1 
ATOM 22   N N   ? GLY A 1   4 ?  15.022  -5.754   3.430 1.000 86.100 ? 4   GLY A N   1 
ATOM 23   C CA  ? GLY A 1   4 ?  16.073  -4.749   3.445 1.000 86.100 ? 4   GLY A CA  1 
ATOM 24   C C   ? GLY A 1   4 ?  15.581  -3.377   3.863 1.000 86.100 ? 4   GLY A C   1 
ATOM 25   O O   ? GLY A 1   4 ?  16.246  -2.370   3.612 1.000 86.100 ? 4   GLY A O   1 
ATOM 26   N N   ? GLY A 1   5 ?  14.261  -3.353   4.443 1.000 90.220 ? 5   GLY A N   1 
ATOM 27   C CA  ? GLY A 1   5 ?  13.660  -2.103   4.879 1.000 90.220 ? 5   GLY A CA  1 
ATOM 28   C C   ? GLY A 1   5 ?  13.988  -1.753   6.318 1.000 90.220 ? 5   GLY A C   1 
ATOM 29   O O   ? GLY A 1   5 ?  14.782  -2.440   6.964 1.000 90.220 ? 5   GLY A O   1 
ATOM 30   N N   ? LYS A 1   6 ?  13.542  -0.737   6.808 1.000 94.230 ? 6   LYS A N   1 
ATOM 31   C CA  ? LYS A 1   6 ?  13.712  -0.269   8.181 1.000 94.230 ? 6   LYS A CA  1 
ATOM 32   C C   ? LYS A 1   6 ?  12.362  -0.047   8.857 1.000 94.230 ? 6   LYS A C   1 
ATOM 33   C CB  ? LYS A 1   6 ?  14.532   1.022   8.210 1.000 94.230 ? 6   LYS A CB  1 
ATOM 34   O O   ? LYS A 1   6 ?  11.349   0.147   8.182 1.000 94.230 ? 6   LYS A O   1 
ATOM 35   C CG  ? LYS A 1   6 ?  13.897   2.176   7.448 1.000 94.230 ? 6   LYS A CG  1 
ATOM 36   C CD  ? LYS A 1   6 ?  14.801   3.402   7.435 1.000 94.230 ? 6   LYS A CD  1 
ATOM 37   C CE  ? LYS A 1   6 ?  14.159   4.563   6.689 1.000 94.230 ? 6   LYS A CE  1 
ATOM 38   N NZ  ? LYS A 1   6 ?  15.052   5.759   6.650 1.000 94.230 ? 6   LYS A NZ  1 
ATOM 39   N N   ? ASP A 1   7 ?  12.391  -0.011  10.260 1.000 95.330 ? 7   ASP A N   1 
ATOM 40   C CA  ? ASP A 1   7 ?  11.181   0.217  11.044 1.000 95.330 ? 7   ASP A CA  1 
ATOM 41   C C   ? ASP A 1   7 ?  10.648   1.633  10.833 1.000 95.330 ? 7   ASP A C   1 
ATOM 42   C CB  ? ASP A 1   7 ?  11.449  -0.028  12.530 1.000 95.330 ? 7   ASP A CB  1 
ATOM 43   O O   ? ASP A 1   7 ?  11.423   2.590  10.771 1.000 95.330 ? 7   ASP A O   1 
ATOM 44   C CG  ? ASP A 1   7 ?  11.759  -1.481  12.845 1.000 95.330 ? 7   ASP A CG  1 
ATOM 45   O OD1 ? ASP A 1   7 ?  11.628  -2.341  11.948 1.000 95.330 ? 7   ASP A OD1 1 
ATOM 46   O OD2 ? ASP A 1   7 ?  12.135  -1.769  14.002 1.000 95.330 ? 7   ASP A OD2 1 
ATOM 47   N N   ? VAL A 1   8 ?   9.358   1.686  10.672 1.000 94.920 ? 8   VAL A N   1 
ATOM 48   C CA  ? VAL A 1   8 ?   8.686   2.979  10.743 1.000 94.920 ? 8   VAL A CA  1 
ATOM 49   C C   ? VAL A 1   8 ?   8.626   3.451  12.194 1.000 94.920 ? 8   VAL A C   1 
ATOM 50   C CB  ? VAL A 1   8 ?   7.263   2.913  10.145 1.000 94.920 ? 8   VAL A CB  1 
ATOM 51   O O   ? VAL A 1   8 ?   8.249   2.688  13.087 1.000 94.920 ? 8   VAL A O   1 
ATOM 52   C CG1 ? VAL A 1   8 ?   6.554   4.259  10.287 1.000 94.920 ? 8   VAL A CG1 1 
ATOM 53   C CG2 ? VAL A 1   8 ?   7.321   2.489   8.679 1.000 94.920 ? 8   VAL A CG2 1 
ATOM 54   N N   ? LYS A 1   9 ?   8.897   4.728  12.385 1.000 93.070 ? 9   LYS A N   1 
ATOM 55   C CA  ? LYS A 1   9 ?   9.112   5.242  13.734 1.000 93.070 ? 9   LYS A CA  1 
ATOM 56   C C   ? LYS A 1   9 ?   7.816   5.787  14.328 1.000 93.070 ? 9   LYS A C   1 
ATOM 57   C CB  ? LYS A 1   9 ?  10.185   6.332  13.729 1.000 93.070 ? 9   LYS A CB  1 
ATOM 58   O O   ? LYS A 1   9 ?   7.642   5.798  15.548 1.000 93.070 ? 9   LYS A O   1 
ATOM 59   C CG  ? LYS A 1   9 ?  11.570   5.835  13.342 1.000 93.070 ? 9   LYS A CG  1 
ATOM 60   C CD  ? LYS A 1   9 ?  12.613   6.940  13.455 1.000 93.070 ? 9   LYS A CD  1 
ATOM 61   C CE  ? LYS A 1   9 ?  14.010   6.426  13.134 1.000 93.070 ? 9   LYS A CE  1 
ATOM 62   N NZ  ? LYS A 1   9 ?  15.030   7.515  13.204 1.000 93.070 ? 9   LYS A NZ  1 
ATOM 63   N N   ? LYS A 1  10 ?   6.871   6.174  13.341 1.000 92.410 ? 10  LYS A N   1 
ATOM 64   C CA  ? LYS A 1  10 ?   5.594   6.732  13.775 1.000 92.410 ? 10  LYS A CA  1 
ATOM 65   C C   ? LYS A 1  10 ?   4.425   6.015  13.105 1.000 92.410 ? 10  LYS A C   1 
ATOM 66   C CB  ? LYS A 1  10 ?   5.532   8.230  13.472 1.000 92.410 ? 10  LYS A CB  1 
ATOM 67   O O   ? LYS A 1  10 ?   4.492   5.680  11.921 1.000 92.410 ? 10  LYS A O   1 
ATOM 68   C CG  ? LYS A 1  10 ?   6.522   9.065  14.271 1.000 92.410 ? 10  LYS A CG  1 
ATOM 69   C CD  ? LYS A 1  10 ?   6.358  10.552  13.986 1.000 92.410 ? 10  LYS A CD  1 
ATOM 70   C CE  ? LYS A 1  10 ?   7.379  11.385  14.750 1.000 92.410 ? 10  LYS A CE  1 
ATOM 71   N NZ  ? LYS A 1  10 ?   7.240  12.841  14.451 1.000 92.410 ? 10  LYS A NZ  1 
ATOM 72   N N   ? ALA A 1  11 ?   3.395   5.898  14.012 1.000 89.440 ? 11  ALA A N   1 
ATOM 73   C CA  ? ALA A 1  11 ?   2.187   5.298  13.451 1.000 89.440 ? 11  ALA A CA  1 
ATOM 74   C C   ? ALA A 1  11 ?   1.586   6.187  12.366 1.000 89.440 ? 11  ALA A C   1 
ATOM 75   C CB  ? ALA A 1  11 ?   1.161   5.038  14.551 1.000 89.440 ? 11  ALA A CB  1 
ATOM 76   O O   ? ALA A 1  11 ?   1.617   7.415  12.473 1.000 89.440 ? 11  ALA A O   1 
ATOM 77   N N   ? LEU A 1  12 ?   1.094   5.529  11.423 1.000 92.770 ? 12  LEU A N   1 
ATOM 78   C CA  ? LEU A 1  12 ?   0.421   6.169  10.298 1.000 92.770 ? 12  LEU A CA  1 
ATOM 79   C C   ? LEU A 1  12 ?  -1.071   5.856  10.308 1.000 92.770 ? 12  LEU A C   1 
ATOM 80   C CB  ? LEU A 1  12 ?   1.041   5.714   8.974 1.000 92.770 ? 12  LEU A CB  1 
ATOM 81   O O   ? LEU A 1  12 ?  -1.468   4.696  10.173 1.000 92.770 ? 12  LEU A O   1 
ATOM 82   C CG  ? LEU A 1  12 ?   2.555   5.885   8.840 1.000 92.770 ? 12  LEU A CG  1 
ATOM 83   C CD1 ? LEU A 1  12 ?   3.057   5.189   7.579 1.000 92.770 ? 12  LEU A CD1 1 
ATOM 84   C CD2 ? LEU A 1  12 ?   2.928   7.364   8.825 1.000 92.770 ? 12  LEU A CD2 1 
ATOM 85   N N   ? SER A 1  13 ?  -1.885   6.846  10.550 1.000 92.680 ? 13  SER A N   1 
ATOM 86   C CA  ? SER A 1  13 ?  -3.319   6.692  10.769 1.000 92.680 ? 13  SER A CA  1 
ATOM 87   C C   ? SER A 1  13 ?  -4.013   6.149   9.524 1.000 92.680 ? 13  SER A C   1 
ATOM 88   C CB  ? SER A 1  13 ?  -3.947   8.027  11.171 1.000 92.680 ? 13  SER A CB  1 
ATOM 89   O O   ? SER A 1  13 ?  -5.134   5.641   9.604 1.000 92.680 ? 13  SER A O   1 
ATOM 90   O OG  ? SER A 1  13 ?  -3.810   8.981  10.132 1.000 92.680 ? 13  SER A OG  1 
ATOM 91   N N   ? TRP A 1  14 ?  -3.357   6.135   8.367 1.000 94.950 ? 14  TRP A N   1 
ATOM 92   C CA  ? TRP A 1  14 ?  -3.955   5.716   7.104 1.000 94.950 ? 14  TRP A CA  1 
ATOM 93   C C   ? TRP A 1  14 ?  -3.481   4.320   6.714 1.000 94.950 ? 14  TRP A C   1 
ATOM 94   C CB  ? TRP A 1  14 ?  -3.617   6.713   5.992 1.000 94.950 ? 14  TRP A CB  1 
ATOM 95   O O   ? TRP A 1  14 ?  -4.017   3.713   5.783 1.000 94.950 ? 14  TRP A O   1 
ATOM 96   C CG  ? TRP A 1  14 ?  -2.197   7.195   6.017 1.000 94.950 ? 14  TRP A CG  1 
ATOM 97   C CD1 ? TRP A 1  14 ?  -1.734   8.363   6.556 1.000 94.950 ? 14  TRP A CD1 1 
ATOM 98   C CD2 ? TRP A 1  14 ?  -1.057   6.523   5.475 1.000 94.950 ? 14  TRP A CD2 1 
ATOM 99   C CE2 ? TRP A 1  14 ?   0.068   7.342   5.722 1.000 94.950 ? 14  TRP A CE2 1 
ATOM 100  C CE3 ? TRP A 1  14 ?  -0.876   5.306   4.804 1.000 94.950 ? 14  TRP A CE3 1 
ATOM 101  N NE1 ? TRP A 1  14 ?  -0.372   8.457   6.382 1.000 94.950 ? 14  TRP A NE1 1 
ATOM 102  C CH2 ? TRP A 1  14 ?   1.505   5.786   4.667 1.000 94.950 ? 14  TRP A CH2 1 
ATOM 103  C CZ2 ? TRP A 1  14 ?   1.356   6.981   5.321 1.000 94.950 ? 14  TRP A CZ2 1 
ATOM 104  C CZ3 ? TRP A 1  14 ?   0.408   4.949   4.406 1.000 94.950 ? 14  TRP A CZ3 1 
ATOM 105  N N   ? MET A 1  15 ?  -2.431   3.812   7.281 1.000 95.370 ? 15  MET A N   1 
ATOM 106  C CA  ? MET A 1  15 ?  -1.896   2.496   6.946 1.000 95.370 ? 15  MET A CA  1 
ATOM 107  C C   ? MET A 1  15 ?  -2.735   1.391   7.579 1.000 95.370 ? 15  MET A C   1 
ATOM 108  C CB  ? MET A 1  15 ?  -0.441   2.374   7.402 1.000 95.370 ? 15  MET A CB  1 
ATOM 109  O O   ? MET A 1  15 ?  -2.976   1.403   8.787 1.000 95.370 ? 15  MET A O   1 
ATOM 110  C CG  ? MET A 1  15 ?   0.224   1.071   6.988 1.000 95.370 ? 15  MET A CG  1 
ATOM 111  S SD  ? MET A 1  15 ?   0.381   0.910   5.167 1.000 95.370 ? 15  MET A SD  1 
ATOM 112  C CE  ? MET A 1  15 ?   0.946  -0.810   5.045 1.000 95.370 ? 15  MET A CE  1 
ATOM 113  N N   ? VAL A 1  16 ?  -3.065   0.407   6.782 1.000 96.350 ? 16  VAL A N   1 
ATOM 114  C CA  ? VAL A 1  16 ?  -3.983  -0.611   7.282 1.000 96.350 ? 16  VAL A CA  1 
ATOM 115  C C   ? VAL A 1  16 ?  -3.398  -2.000   7.038 1.000 96.350 ? 16  VAL A C   1 
ATOM 116  C CB  ? VAL A 1  16 ?  -5.374  -0.495   6.620 1.000 96.350 ? 16  VAL A CB  1 
ATOM 117  O O   ? VAL A 1  16 ?  -2.702  -2.222   6.044 1.000 96.350 ? 16  VAL A O   1 
ATOM 118  C CG1 ? VAL A 1  16 ?  -5.974   0.889   6.863 1.000 96.350 ? 16  VAL A CG1 1 
ATOM 119  C CG2 ? VAL A 1  16 ?  -5.278  -0.784   5.123 1.000 96.350 ? 16  VAL A CG2 1 
ATOM 120  N N   ? SER A 1  17 ?  -3.675  -2.868   7.969 1.000 96.780 ? 17  SER A N   1 
ATOM 121  C CA  ? SER A 1  17 ?  -3.460  -4.302   7.803 1.000 96.780 ? 17  SER A CA  1 
ATOM 122  C C   ? SER A 1  17 ?  -4.780  -5.039   7.604 1.000 96.780 ? 17  SER A C   1 
ATOM 123  C CB  ? SER A 1  17 ?  -2.723  -4.877   9.013 1.000 96.780 ? 17  SER A CB  1 
ATOM 124  O O   ? SER A 1  17 ?  -5.691  -4.926   8.428 1.000 96.780 ? 17  SER A O   1 
ATOM 125  O OG  ? SER A 1  17 ?  -2.518  -6.271   8.861 1.000 96.780 ? 17  SER A OG  1 
ATOM 126  N N   ? ILE A 1  18 ?  -4.913  -5.766   6.484 1.000 96.880 ? 18  ILE A N   1 
ATOM 127  C CA  ? ILE A 1  18 ?  -6.045  -6.654   6.244 1.000 96.880 ? 18  ILE A CA  1 
ATOM 128  C C   ? ILE A 1  18 ?  -5.742  -8.040   6.807 1.000 96.880 ? 18  ILE A C   1 
ATOM 129  C CB  ? ILE A 1  18 ?  -6.381  -6.748   4.739 1.000 96.880 ? 18  ILE A CB  1 
ATOM 130  O O   ? ILE A 1  18 ?  -4.750  -8.668   6.427 1.000 96.880 ? 18  ILE A O   1 
ATOM 131  C CG1 ? ILE A 1  18 ?  -6.715  -5.361   4.178 1.000 96.880 ? 18  ILE A CG1 1 
ATOM 132  C CG2 ? ILE A 1  18 ?  -7.535  -7.727   4.503 1.000 96.880 ? 18  ILE A CG2 1 
ATOM 133  C CD1 ? ILE A 1  18 ?  -6.728  -5.295   2.657 1.000 96.880 ? 18  ILE A CD1 1 
ATOM 134  N N   ? GLN A 1  19 ?  -6.642  -8.477   7.740 1.000 95.860 ? 19  GLN A N   1 
ATOM 135  C CA  ? GLN A 1  19 ?  -6.286  -9.656   8.522 1.000 95.860 ? 19  GLN A CA  1 
ATOM 136  C C   ? GLN A 1  19 ?  -7.354 -10.739   8.403 1.000 95.860 ? 19  GLN A C   1 
ATOM 137  C CB  ? GLN A 1  19 ?  -6.077  -9.284   9.991 1.000 95.860 ? 19  GLN A CB  1 
ATOM 138  O O   ? GLN A 1  19 ?  -8.549 -10.438   8.358 1.000 95.860 ? 19  GLN A O   1 
ATOM 139  C CG  ? GLN A 1  19 ?  -4.879  -8.376  10.231 1.000 95.860 ? 19  GLN A CG  1 
ATOM 140  C CD  ? GLN A 1  19 ?  -4.690  -8.027  11.695 1.000 95.860 ? 19  GLN A CD  1 
ATOM 141  N NE2 ? GLN A 1  19 ?  -3.460  -7.693  12.072 1.000 95.860 ? 19  GLN A NE2 1 
ATOM 142  O OE1 ? GLN A 1  19 ?  -5.642  -8.057  12.482 1.000 95.860 ? 19  GLN A OE1 1 
ATOM 143  N N   ? LYS A 1  20 ?  -6.893 -11.947   8.267 1.000 94.760 ? 20  LYS A N   1 
ATOM 144  C CA  ? LYS A 1  20 ?  -7.713 -13.139   8.456 1.000 94.760 ? 20  LYS A CA  1 
ATOM 145  C C   ? LYS A 1  20 ?  -7.380 -13.832   9.775 1.000 94.760 ? 20  LYS A C   1 
ATOM 146  C CB  ? LYS A 1  20 ?  -7.525 -14.112   7.291 1.000 94.760 ? 20  LYS A CB  1 
ATOM 147  O O   ? LYS A 1  20 ?  -6.258 -14.304   9.967 1.000 94.760 ? 20  LYS A O   1 
ATOM 148  C CG  ? LYS A 1  20 ?  -8.460 -15.312   7.329 1.000 94.760 ? 20  LYS A CG  1 
ATOM 149  C CD  ? LYS A 1  20 ?  -8.222 -16.243   6.147 1.000 94.760 ? 20  LYS A CD  1 
ATOM 150  C CE  ? LYS A 1  20 ?  -9.182 -17.425   6.164 1.000 94.760 ? 20  LYS A CE  1 
ATOM 151  N NZ  ? LYS A 1  20 ?  -8.953 -18.340   5.006 1.000 94.760 ? 20  LYS A NZ  1 
ATOM 152  N N   ? GLU A 1  21 ?  -8.404 -13.868  10.650 1.000 92.980 ? 21  GLU A N   1 
ATOM 153  C CA  ? GLU A 1  21 ?  -8.174 -14.421  11.982 1.000 92.980 ? 21  GLU A CA  1 
ATOM 154  C C   ? GLU A 1  21 ?  -6.945 -13.794  12.634 1.000 92.980 ? 21  GLU A C   1 
ATOM 155  C CB  ? GLU A 1  21 ?  -8.014 -15.942  11.912 1.000 92.980 ? 21  GLU A CB  1 
ATOM 156  O O   ? GLU A 1  21 ?  -6.098 -14.502  13.183 1.000 92.980 ? 21  GLU A O   1 
ATOM 157  C CG  ? GLU A 1  21 ?  -9.242 -16.666  11.380 1.000 92.980 ? 21  GLU A CG  1 
ATOM 158  C CD  ? GLU A 1  21 ?  -9.064 -18.174  11.305 1.000 92.980 ? 21  GLU A CD  1 
ATOM 159  O OE1 ? GLU A 1  21 ?  -9.990 -18.871  10.830 1.000 92.980 ? 21  GLU A OE1 1 
ATOM 160  O OE2 ? GLU A 1  21 ?  -7.992 -18.662  11.724 1.000 92.980 ? 21  GLU A OE2 1 
ATOM 161  N N   ? LYS A 1  22 ?  -6.704 -12.430  12.494 1.000 92.050 ? 22  LYS A N   1 
ATOM 162  C CA  ? LYS A 1  22 ?  -5.685 -11.604  13.135 1.000 92.050 ? 22  LYS A CA  1 
ATOM 163  C C   ? LYS A 1  22 ?  -4.312 -11.848  12.517 1.000 92.050 ? 22  LYS A C   1 
ATOM 164  C CB  ? LYS A 1  22 ?  -5.640 -11.878  14.639 1.000 92.050 ? 22  LYS A CB  1 
ATOM 165  O O   ? LYS A 1  22 ?  -3.290 -11.462  13.090 1.000 92.050 ? 22  LYS A O   1 
ATOM 166  C CG  ? LYS A 1  22 ?  -6.886 -11.429  15.388 1.000 92.050 ? 22  LYS A CG  1 
ATOM 167  C CD  ? LYS A 1  22 ?  -6.725 -11.599  16.893 1.000 92.050 ? 22  LYS A CD  1 
ATOM 168  C CE  ? LYS A 1  22 ?  -7.975 -11.159  17.643 1.000 92.050 ? 22  LYS A CE  1 
ATOM 169  N NZ  ? LYS A 1  22 ?  -7.826 -11.333  19.119 1.000 92.050 ? 22  LYS A NZ  1 
ATOM 170  N N   ? ILE A 1  23 ?  -4.406 -12.574  11.420 1.000 93.150 ? 23  ILE A N   1 
ATOM 171  C CA  ? ILE A 1  23 ?  -3.177 -12.806  10.669 1.000 93.150 ? 23  ILE A CA  1 
ATOM 172  C C   ? ILE A 1  23 ?  -3.136 -11.887   9.451 1.000 93.150 ? 23  ILE A C   1 
ATOM 173  C CB  ? ILE A 1  23 ?  -3.052 -14.282  10.232 1.000 93.150 ? 23  ILE A CB  1 
ATOM 174  O O   ? ILE A 1  23 ?  -4.075 -11.864   8.651 1.000 93.150 ? 23  ILE A O   1 
ATOM 175  C CG1 ? ILE A 1  23 ?  -3.001 -15.200  11.458 1.000 93.150 ? 23  ILE A CG1 1 
ATOM 176  C CG2 ? ILE A 1  23 ?  -1.817 -14.480   9.347 1.000 93.150 ? 23  ILE A CG2 1 
ATOM 177  C CD1 ? ILE A 1  23 ?  -3.060 -16.684  11.124 1.000 93.150 ? 23  ILE A CD1 1 
ATOM 178  N N   ? HIS A 1  24 ?  -1.979 -11.197   9.357 1.000 94.640 ? 24  HIS A N   1 
ATOM 179  C CA  ? HIS A 1  24 ?  -1.797 -10.272   8.245 1.000 94.640 ? 24  HIS A CA  1 
ATOM 180  C C   ? HIS A 1  24 ?  -1.750 -11.014   6.913 1.000 94.640 ? 24  HIS A C   1 
ATOM 181  C CB  ? HIS A 1  24 ?  -0.520  -9.451   8.433 1.000 94.640 ? 24  HIS A CB  1 
ATOM 182  O O   ? HIS A 1  24 ?  -0.966 -11.951   6.747 1.000 94.640 ? 24  HIS A O   1 
ATOM 183  C CG  ? HIS A 1  24 ?  -0.239  -8.510   7.306 1.000 94.640 ? 24  HIS A CG  1 
ATOM 184  C CD2 ? HIS A 1  24 ?   0.594  -8.617   6.244 1.000 94.640 ? 24  HIS A CD2 1 
ATOM 185  N ND1 ? HIS A 1  24 ?  -0.855  -7.282   7.191 1.000 94.640 ? 24  HIS A ND1 1 
ATOM 186  C CE1 ? HIS A 1  24 ?  -0.411  -6.674   6.103 1.000 94.640 ? 24  HIS A CE1 1 
ATOM 187  N NE2 ? HIS A 1  24 ?   0.469  -7.463   5.511 1.000 94.640 ? 24  HIS A NE2 1 
ATOM 188  N N   ? ILE A 1  25 ?  -2.570 -10.495   5.886 1.000 94.740 ? 25  ILE A N   1 
ATOM 189  C CA  ? ILE A 1  25 ?  -2.533 -11.146   4.581 1.000 94.740 ? 25  ILE A CA  1 
ATOM 190  C C   ? ILE A 1  25 ?  -2.273 -10.106   3.493 1.000 94.740 ? 25  ILE A C   1 
ATOM 191  C CB  ? ILE A 1  25 ?  -3.845 -11.909   4.292 1.000 94.740 ? 25  ILE A CB  1 
ATOM 192  O O   ? ILE A 1  25 ?  -1.709 -10.424   2.444 1.000 94.740 ? 25  ILE A O   1 
ATOM 193  C CG1 ? ILE A 1  25 ?  -5.041 -10.951   4.337 1.000 94.740 ? 25  ILE A CG1 1 
ATOM 194  C CG2 ? ILE A 1  25 ?  -4.029 -13.061   5.283 1.000 94.740 ? 25  ILE A CG2 1 
ATOM 195  C CD1 ? ILE A 1  25 ?  -6.337 -11.554   3.815 1.000 94.740 ? 25  ILE A CD1 1 
ATOM 196  N N   ? CYS A 1  26 ?  -2.728  -8.870   3.674 1.000 95.980 ? 26  CYS A N   1 
ATOM 197  C CA  ? CYS A 1  26 ?  -2.483  -7.777   2.738 1.000 95.980 ? 26  CYS A CA  1 
ATOM 198  C C   ? CYS A 1  26 ?  -2.422  -6.440   3.466 1.000 95.980 ? 26  CYS A C   1 
ATOM 199  C CB  ? CYS A 1  26 ?  -3.571  -7.736   1.666 1.000 95.980 ? 26  CYS A CB  1 
ATOM 200  O O   ? CYS A 1  26 ?  -2.882  -6.325   4.603 1.000 95.980 ? 26  CYS A O   1 
ATOM 201  S SG  ? CYS A 1  26 ?  -3.367  -8.981   0.373 1.000 95.980 ? 26  CYS A SG  1 
ATOM 202  N N   ? GLY A 1  27 ?  -1.858  -5.503   2.773 1.000 96.110 ? 27  GLY A N   1 
ATOM 203  C CA  ? GLY A 1  27 ?  -1.896  -4.127   3.241 1.000 96.110 ? 27  GLY A CA  1 
ATOM 204  C C   ? GLY A 1  27 ?  -3.013  -3.314   2.616 1.000 96.110 ? 27  GLY A C   1 
ATOM 205  O O   ? GLY A 1  27 ?  -3.725  -3.802   1.736 1.000 96.110 ? 27  GLY A O   1 
ATOM 206  N N   ? GLY A 1  28 ?  -3.209  -2.082   3.045 1.000 96.810 ? 28  GLY A N   1 
ATOM 207  C CA  ? GLY A 1  28 ?  -4.192  -1.146   2.522 1.000 96.810 ? 28  GLY A CA  1 
ATOM 208  C C   ? GLY A 1  28 ?  -3.973   0.277   2.997 1.000 96.810 ? 28  GLY A C   1 
ATOM 209  O O   ? GLY A 1  28 ?  -3.069   0.540   3.793 1.000 96.810 ? 28  GLY A O   1 
ATOM 210  N N   ? ILE A 1  29 ?  -4.812   1.147   2.379 1.000 97.380 ? 29  ILE A N   1 
ATOM 211  C CA  ? ILE A 1  29 ?  -4.720   2.572   2.676 1.000 97.380 ? 29  ILE A CA  1 
ATOM 212  C C   ? ILE A 1  29 ?  -6.106   3.120   3.010 1.000 97.380 ? 29  ILE A C   1 
ATOM 213  C CB  ? ILE A 1  29 ?  -4.104   3.357   1.496 1.000 97.380 ? 29  ILE A CB  1 
ATOM 214  O O   ? ILE A 1  29 ?  -7.063   2.902   2.264 1.000 97.380 ? 29  ILE A O   1 
ATOM 215  C CG1 ? ILE A 1  29 ?  -2.773   2.725   1.071 1.000 97.380 ? 29  ILE A CG1 1 
ATOM 216  C CG2 ? ILE A 1  29 ?  -3.916   4.831   1.868 1.000 97.380 ? 29  ILE A CG2 1 
ATOM 217  C CD1 ? ILE A 1  29 ?  -2.768   2.195  -0.356 1.000 97.380 ? 29  ILE A CD1 1 
ATOM 218  N N   ? LEU A 1  30 ?  -6.210   3.773   4.182 1.000 97.080 ? 30  LEU A N   1 
ATOM 219  C CA  ? LEU A 1  30 ?  -7.429   4.516   4.483 1.000 97.080 ? 30  LEU A CA  1 
ATOM 220  C C   ? LEU A 1  30 ?  -7.519   5.780   3.635 1.000 97.080 ? 30  LEU A C   1 
ATOM 221  C CB  ? LEU A 1  30 ?  -7.481   4.880   5.970 1.000 97.080 ? 30  LEU A CB  1 
ATOM 222  O O   ? LEU A 1  30 ?  -6.732   6.712   3.816 1.000 97.080 ? 30  LEU A O   1 
ATOM 223  C CG  ? LEU A 1  30 ?  -8.775   5.528   6.464 1.000 97.080 ? 30  LEU A CG  1 
ATOM 224  C CD1 ? LEU A 1  30 ?  -9.922   4.524   6.418 1.000 97.080 ? 30  LEU A CD1 1 
ATOM 225  C CD2 ? LEU A 1  30 ?  -8.594   6.077   7.875 1.000 97.080 ? 30  LEU A CD2 1 
ATOM 226  N N   ? ILE A 1  31 ?  -8.561   5.828   2.694 1.000 95.810 ? 31  ILE A N   1 
ATOM 227  C CA  ? ILE A 1  31 ?  -8.624   6.936   1.747 1.000 95.810 ? 31  ILE A CA  1 
ATOM 228  C C   ? ILE A 1  31 ?  -9.902   7.739   1.977 1.000 95.810 ? 31  ILE A C   1 
ATOM 229  C CB  ? ILE A 1  31 ?  -8.560   6.436   0.287 1.000 95.810 ? 31  ILE A CB  1 
ATOM 230  O O   ? ILE A 1  31 ? -10.091   8.801   1.380 1.000 95.810 ? 31  ILE A O   1 
ATOM 231  C CG1 ? ILE A 1  31 ?  -9.660   5.400   0.028 1.000 95.810 ? 31  ILE A CG1 1 
ATOM 232  C CG2 ? ILE A 1  31 ?  -7.177   5.856  -0.026 1.000 95.810 ? 31  ILE A CG2 1 
ATOM 233  C CD1 ? ILE A 1  31 ?  -9.916   5.123  -1.447 1.000 95.810 ? 31  ILE A CD1 1 
ATOM 234  N N   ? HIS A 1  32 ? -10.746   7.214   2.880 1.000 95.410 ? 32  HIS A N   1 
ATOM 235  C CA  ? HIS A 1  32 ? -11.952   7.813   3.443 1.000 95.410 ? 32  HIS A CA  1 
ATOM 236  C C   ? HIS A 1  32 ? -12.301   7.187   4.789 1.000 95.410 ? 32  HIS A C   1 
ATOM 237  C CB  ? HIS A 1  32 ? -13.126   7.663   2.474 1.000 95.410 ? 32  HIS A CB  1 
ATOM 238  O O   ? HIS A 1  32 ? -11.800   6.112   5.128 1.000 95.410 ? 32  HIS A O   1 
ATOM 239  C CG  ? HIS A 1  32 ? -14.258   8.600   2.755 1.000 95.410 ? 32  HIS A CG  1 
ATOM 240  C CD2 ? HIS A 1  32 ? -14.583   9.793   2.202 1.000 95.410 ? 32  HIS A CD2 1 
ATOM 241  N ND1 ? HIS A 1  32 ? -15.215   8.345   3.713 1.000 95.410 ? 32  HIS A ND1 1 
ATOM 242  C CE1 ? HIS A 1  32 ? -16.082   9.344   3.737 1.000 95.410 ? 32  HIS A CE1 1 
ATOM 243  N NE2 ? HIS A 1  32 ? -15.721  10.235   2.830 1.000 95.410 ? 32  HIS A NE2 1 
ATOM 244  N N   ? LYS A 1  33 ? -13.232   7.869   5.643 1.000 94.630 ? 33  LYS A N   1 
ATOM 245  C CA  ? LYS A 1  33 ? -13.520   7.436   7.008 1.000 94.630 ? 33  LYS A CA  1 
ATOM 246  C C   ? LYS A 1  33 ? -14.080   6.017   7.027 1.000 94.630 ? 33  LYS A C   1 
ATOM 247  C CB  ? LYS A 1  33 ? -14.502   8.396   7.680 1.000 94.630 ? 33  LYS A CB  1 
ATOM 248  O O   ? LYS A 1  33 ? -13.973   5.315   8.035 1.000 94.630 ? 33  LYS A O   1 
ATOM 249  C CG  ? LYS A 1  33 ? -13.915   9.766   7.990 1.000 94.630 ? 33  LYS A CG  1 
ATOM 250  C CD  ? LYS A 1  33 ? -14.898  10.633   8.766 1.000 94.630 ? 33  LYS A CD  1 
ATOM 251  C CE  ? LYS A 1  33 ? -14.286  11.976   9.140 1.000 94.630 ? 33  LYS A CE  1 
ATOM 252  N NZ  ? LYS A 1  33 ? -15.270  12.859   9.834 1.000 94.630 ? 33  LYS A NZ  1 
ATOM 253  N N   ? GLN A 1  34 ? -14.563   5.454   5.870 1.000 96.400 ? 34  GLN A N   1 
ATOM 254  C CA  ? GLN A 1  34 ? -15.174   4.129   5.834 1.000 96.400 ? 34  GLN A CA  1 
ATOM 255  C C   ? GLN A 1  34 ? -14.669   3.323   4.642 1.000 96.400 ? 34  GLN A C   1 
ATOM 256  C CB  ? GLN A 1  34 ? -16.699   4.242   5.784 1.000 96.400 ? 34  GLN A CB  1 
ATOM 257  O O   ? GLN A 1  34 ? -15.279   2.323   4.258 1.000 96.400 ? 34  GLN A O   1 
ATOM 258  C CG  ? GLN A 1  34 ? -17.422   2.933   6.072 1.000 96.400 ? 34  GLN A CG  1 
ATOM 259  C CD  ? GLN A 1  34 ? -18.930   3.091   6.103 1.000 96.400 ? 34  GLN A CD  1 
ATOM 260  N NE2 ? GLN A 1  34 ? -19.537   2.770   7.240 1.000 96.400 ? 34  GLN A NE2 1 
ATOM 261  O OE1 ? GLN A 1  34 ? -19.546   3.498   5.112 1.000 96.400 ? 34  GLN A OE1 1 
ATOM 262  N N   ? TRP A 1  35 ? -13.582   3.921   3.993 1.000 97.410 ? 35  TRP A N   1 
ATOM 263  C CA  ? TRP A 1  35 ? -13.127   3.239   2.786 1.000 97.410 ? 35  TRP A CA  1 
ATOM 264  C C   ? TRP A 1  35 ? -11.620   3.006   2.828 1.000 97.410 ? 35  TRP A C   1 
ATOM 265  C CB  ? TRP A 1  35 ? -13.497   4.047   1.540 1.000 97.410 ? 35  TRP A CB  1 
ATOM 266  O O   ? TRP A 1  35 ? -10.852   3.923   3.127 1.000 97.410 ? 35  TRP A O   1 
ATOM 267  C CG  ? TRP A 1  35 ? -14.958   4.010   1.201 1.000 97.410 ? 35  TRP A CG  1 
ATOM 268  C CD1 ? TRP A 1  35 ? -15.903   4.941   1.529 1.000 97.410 ? 35  TRP A CD1 1 
ATOM 269  C CD2 ? TRP A 1  35 ? -15.640   2.984   0.473 1.000 97.410 ? 35  TRP A CD2 1 
ATOM 270  C CE2 ? TRP A 1  35 ? -16.999   3.361   0.396 1.000 97.410 ? 35  TRP A CE2 1 
ATOM 271  C CE3 ? TRP A 1  35 ? -15.233   1.783  -0.123 1.000 97.410 ? 35  TRP A CE3 1 
ATOM 272  N NE1 ? TRP A 1  35 ? -17.133   4.557   1.047 1.000 97.410 ? 35  TRP A NE1 1 
ATOM 273  C CH2 ? TRP A 1  35 ? -17.530   1.407  -0.830 1.000 97.410 ? 35  TRP A CH2 1 
ATOM 274  C CZ2 ? TRP A 1  35 ? -17.955   2.577  -0.255 1.000 97.410 ? 35  TRP A CZ2 1 
ATOM 275  C CZ3 ? TRP A 1  35 ? -16.186   1.005  -0.770 1.000 97.410 ? 35  TRP A CZ3 1 
ATOM 276  N N   ? VAL A 1  36 ? -11.235   1.748   2.544 1.000 97.840 ? 36  VAL A N   1 
ATOM 277  C CA  ? VAL A 1  36 ?  -9.848   1.307   2.449 1.000 97.840 ? 36  VAL A CA  1 
ATOM 278  C C   ? VAL A 1  36 ?  -9.522   0.935   1.004 1.000 97.840 ? 36  VAL A C   1 
ATOM 279  C CB  ? VAL A 1  36 ?  -9.568   0.109   3.384 1.000 97.840 ? 36  VAL A CB  1 
ATOM 280  O O   ? VAL A 1  36 ? -10.290   0.226   0.350 1.000 97.840 ? 36  VAL A O   1 
ATOM 281  C CG1 ? VAL A 1  36 ?  -8.170  -0.455   3.135 1.000 97.840 ? 36  VAL A CG1 1 
ATOM 282  C CG2 ? VAL A 1  36 ?  -9.727   0.524   4.845 1.000 97.840 ? 36  VAL A CG2 1 
ATOM 283  N N   ? LEU A 1  37 ?  -8.435   1.475   0.531 1.000 97.910 ? 37  LEU A N   1 
ATOM 284  C CA  ? LEU A 1  37 ?  -7.899   1.149  -0.786 1.000 97.910 ? 37  LEU A CA  1 
ATOM 285  C C   ? LEU A 1  37 ?  -6.881   0.017  -0.694 1.000 97.910 ? 37  LEU A C   1 
ATOM 286  C CB  ? LEU A 1  37 ?  -7.253   2.382  -1.423 1.000 97.910 ? 37  LEU A CB  1 
ATOM 287  O O   ? LEU A 1  37 ?  -5.958   0.072   0.123 1.000 97.910 ? 37  LEU A O   1 
ATOM 288  C CG  ? LEU A 1  37 ?  -6.682   2.198  -2.830 1.000 97.910 ? 37  LEU A CG  1 
ATOM 289  C CD1 ? LEU A 1  37 ?  -7.804   1.915  -3.824 1.000 97.910 ? 37  LEU A CD1 1 
ATOM 290  C CD2 ? LEU A 1  37 ?  -5.886   3.429  -3.249 1.000 97.910 ? 37  LEU A CD2 1 
ATOM 291  N N   ? THR A 1  38 ?  -6.996  -1.044  -1.574 1.000 97.950 ? 38  THR A N   1 
ATOM 292  C CA  ? THR A 1  38 ?  -6.094  -2.190  -1.565 1.000 97.950 ? 38  THR A CA  1 
ATOM 293  C C   ? THR A 1  38 ?  -6.088  -2.884  -2.924 1.000 97.950 ? 38  THR A C   1 
ATOM 294  C CB  ? THR A 1  38 ?  -6.486  -3.201  -0.471 1.000 97.950 ? 38  THR A CB  1 
ATOM 295  O O   ? THR A 1  38 ?  -6.710  -2.404  -3.875 1.000 97.950 ? 38  THR A O   1 
ATOM 296  C CG2 ? THR A 1  38 ?  -7.776  -3.929  -0.832 1.000 97.950 ? 38  THR A CG2 1 
ATOM 297  O OG1 ? THR A 1  38 ?  -5.434  -4.163  -0.319 1.000 97.950 ? 38  THR A OG1 1 
ATOM 298  N N   ? SER A 1  39 ?  -5.331  -3.917  -3.068 1.000 97.320 ? 39  SER A N   1 
ATOM 299  C CA  ? SER A 1  39 ?  -5.281  -4.678  -4.312 1.000 97.320 ? 39  SER A CA  1 
ATOM 300  C C   ? SER A 1  39 ?  -6.444  -5.660  -4.406 1.000 97.320 ? 39  SER A C   1 
ATOM 301  C CB  ? SER A 1  39 ?  -3.956  -5.431  -4.427 1.000 97.320 ? 39  SER A CB  1 
ATOM 302  O O   ? SER A 1  39 ?  -6.826  -6.275  -3.408 1.000 97.320 ? 39  SER A O   1 
ATOM 303  O OG  ? SER A 1  39 ?  -3.961  -6.288  -5.557 1.000 97.320 ? 39  SER A OG  1 
ATOM 304  N N   ? ALA A 1  40 ?  -7.003  -5.861  -5.624 1.000 97.140 ? 40  ALA A N   1 
ATOM 305  C CA  ? ALA A 1  40 ?  -8.117  -6.776  -5.858 1.000 97.140 ? 40  ALA A CA  1 
ATOM 306  C C   ? ALA A 1  40 ?  -7.713  -8.219  -5.568 1.000 97.140 ? 40  ALA A C   1 
ATOM 307  C CB  ? ALA A 1  40 ?  -8.621  -6.646  -7.294 1.000 97.140 ? 40  ALA A CB  1 
ATOM 308  O O   ? ALA A 1  40 ?  -8.558  -9.052  -5.233 1.000 97.140 ? 40  ALA A O   1 
ATOM 309  N N   ? GLN A 1  41 ?  -6.521  -8.480  -5.676 1.000 94.420 ? 41  GLN A N   1 
ATOM 310  C CA  ? GLN A 1  41 ?  -6.044  -9.839  -5.442 1.000 94.420 ? 41  GLN A CA  1 
ATOM 311  C C   ? GLN A 1  41 ?  -6.072 -10.184  -3.956 1.000 94.420 ? 41  GLN A C   1 
ATOM 312  C CB  ? GLN A 1  41 ?  -4.629 -10.015  -5.996 1.000 94.420 ? 41  GLN A CB  1 
ATOM 313  O O   ? GLN A 1  41 ?  -5.882 -11.342  -3.579 1.000 94.420 ? 41  GLN A O   1 
ATOM 314  C CG  ? GLN A 1  41 ?  -3.579  -9.181  -5.274 1.000 94.420 ? 41  GLN A CG  1 
ATOM 315  C CD  ? GLN A 1  41 ?  -2.195  -9.329  -5.879 1.000 94.420 ? 41  GLN A CD  1 
ATOM 316  N NE2 ? GLN A 1  41 ?  -1.173  -8.954  -5.118 1.000 94.420 ? 41  GLN A NE2 1 
ATOM 317  O OE1 ? GLN A 1  41 ?  -2.047  -9.778  -7.020 1.000 94.420 ? 41  GLN A OE1 1 
ATOM 318  N N   ? CYS A 1  42 ?  -6.354  -9.245  -3.141 1.000 95.170 ? 42  CYS A N   1 
ATOM 319  C CA  ? CYS A 1  42 ?  -6.359  -9.414  -1.692 1.000 95.170 ? 42  CYS A CA  1 
ATOM 320  C C   ? CYS A 1  42 ?  -7.735  -9.843  -1.198 1.000 95.170 ? 42  CYS A C   1 
ATOM 321  C CB  ? CYS A 1  42 ?  -5.939  -8.117  -1.000 1.000 95.170 ? 42  CYS A CB  1 
ATOM 322  O O   ? CYS A 1  42 ?  -7.957  -9.962   0.009 1.000 95.170 ? 42  CYS A O   1 
ATOM 323  S SG  ? CYS A 1  42 ?  -4.183  -7.735  -1.172 1.000 95.170 ? 42  CYS A SG  1 
ATOM 324  N N   ? LYS A 1  43 ?  -8.648 -10.004  -2.159 1.000 95.080 ? 43  LYS A N   1 
ATOM 325  C CA  ? LYS A 1  43 ? -10.011 -10.356  -1.771 1.000 95.080 ? 43  LYS A CA  1 
ATOM 326  C C   ? LYS A 1  43 ? -10.041 -11.673  -1.002 1.000 95.080 ? 43  LYS A C   1 
ATOM 327  C CB  ? LYS A 1  43 ? -10.912 -10.448  -3.003 1.000 95.080 ? 43  LYS A CB  1 
ATOM 328  O O   ? LYS A 1  43 ?  -9.539 -12.691  -1.483 1.000 95.080 ? 43  LYS A O   1 
ATOM 329  C CG  ? LYS A 1  43 ? -12.378 -10.697  -2.681 1.000 95.080 ? 43  LYS A CG  1 
ATOM 330  C CD  ? LYS A 1  43 ? -13.228 -10.746  -3.944 1.000 95.080 ? 43  LYS A CD  1 
ATOM 331  C CE  ? LYS A 1  43 ? -14.690 -11.027  -3.625 1.000 95.080 ? 43  LYS A CE  1 
ATOM 332  N NZ  ? LYS A 1  43 ? -15.526 -11.086  -4.861 1.000 95.080 ? 43  LYS A NZ  1 
ATOM 333  N N   ? GLU A 1  44 ? -10.609 -11.569   0.189 1.000 93.510 ? 44  GLU A N   1 
ATOM 334  C CA  ? GLU A 1  44 ? -10.706 -12.718   1.084 1.000 93.510 ? 44  GLU A CA  1 
ATOM 335  C C   ? GLU A 1  44 ? -11.978 -12.658   1.925 1.000 93.510 ? 44  GLU A C   1 
ATOM 336  C CB  ? GLU A 1  44 ?  -9.478 -12.795   1.994 1.000 93.510 ? 44  GLU A CB  1 
ATOM 337  O O   ? GLU A 1  44 ? -12.403 -11.578   2.341 1.000 93.510 ? 44  GLU A O   1 
ATOM 338  C CG  ? GLU A 1  44 ?  -9.392 -14.082   2.803 1.000 93.510 ? 44  GLU A CG  1 
ATOM 339  C CD  ? GLU A 1  44 ?  -9.303 -15.329   1.939 1.000 93.510 ? 44  GLU A CD  1 
ATOM 340  O OE1 ? GLU A 1  44 ?  -9.899 -16.367   2.308 1.000 93.510 ? 44  GLU A OE1 1 
ATOM 341  O OE2 ? GLU A 1  44 ?  -8.631 -15.269   0.885 1.000 93.510 ? 44  GLU A OE2 1 
ATOM 342  N N   ? SER A 1  45 ? -12.544 -13.848   2.240 1.000 91.270 ? 45  SER A N   1 
ATOM 343  C CA  ? SER A 1  45 ? -13.711 -13.916   3.115 1.000 91.270 ? 45  SER A CA  1 
ATOM 344  C C   ? SER A 1  45 ? -13.309 -13.803   4.581 1.000 91.270 ? 45  SER A C   1 
ATOM 345  C CB  ? SER A 1  45 ? -14.477 -15.219   2.886 1.000 91.270 ? 45  SER A CB  1 
ATOM 346  O O   ? SER A 1  45 ? -12.193 -14.170   4.955 1.000 91.270 ? 45  SER A O   1 
ATOM 347  O OG  ? SER A 1  45 ? -13.661 -16.340   3.178 1.000 91.270 ? 45  SER A OG  1 
ATOM 348  N N   ? SER A 1  46 ? -14.219 -13.047   5.417 1.000 90.550 ? 46  SER A N   1 
ATOM 349  C CA  ? SER A 1  46 ? -14.085 -13.019   6.870 1.000 90.550 ? 46  SER A CA  1 
ATOM 350  C C   ? SER A 1  46 ? -12.819 -12.283   7.294 1.000 90.550 ? 46  SER A C   1 
ATOM 351  C CB  ? SER A 1  46 ? -14.072 -14.440   7.435 1.000 90.550 ? 46  SER A CB  1 
ATOM 352  O O   ? SER A 1  46 ? -12.072 -12.763   8.150 1.000 90.550 ? 46  SER A O   1 
ATOM 353  O OG  ? SER A 1  46 ? -15.272 -15.121   7.111 1.000 90.550 ? 46  SER A OG  1 
ATOM 354  N N   ? VAL A 1  47 ? -12.481 -11.168   6.643 1.000 95.620 ? 47  VAL A N   1 
ATOM 355  C CA  ? VAL A 1  47 ? -11.306 -10.371   6.976 1.000 95.620 ? 47  VAL A CA  1 
ATOM 356  C C   ? VAL A 1  47 ? -11.718  -9.173   7.829 1.000 95.620 ? 47  VAL A C   1 
ATOM 357  C CB  ? VAL A 1  47 ? -10.567  -9.891   5.706 1.000 95.620 ? 47  VAL A CB  1 
ATOM 358  O O   ? VAL A 1  47 ? -12.880  -8.760   7.810 1.000 95.620 ? 47  VAL A O   1 
ATOM 359  C CG1 ? VAL A 1  47 ? -10.031 -11.081   4.912 1.000 95.620 ? 47  VAL A CG1 1 
ATOM 360  C CG2 ? VAL A 1  47 ? -11.494  -9.040   4.840 1.000 95.620 ? 47  VAL A CG2 1 
ATOM 361  N N   ? THR A 1  48 ? -10.824  -8.699   8.642 1.000 96.640 ? 48  THR A N   1 
ATOM 362  C CA  ? THR A 1  48 ? -10.902  -7.439   9.373 1.000 96.640 ? 48  THR A CA  1 
ATOM 363  C C   ? THR A 1  48 ?  -9.758  -6.511   8.974 1.000 96.640 ? 48  THR A C   1 
ATOM 364  C CB  ? THR A 1  48 ? -10.868  -7.674  10.895 1.000 96.640 ? 48  THR A CB  1 
ATOM 365  O O   ? THR A 1  48 ?  -8.788  -6.945   8.350 1.000 96.640 ? 48  THR A O   1 
ATOM 366  C CG2 ? THR A 1  48 ? -12.032  -8.552  11.342 1.000 96.640 ? 48  THR A CG2 1 
ATOM 367  O OG1 ? THR A 1  48 ?  -9.637  -8.317  11.246 1.000 96.640 ? 48  THR A OG1 1 
ATOM 368  N N   ? VAL A 1  49 ?  -9.986  -5.207   9.276 1.000 97.110 ? 49  VAL A N   1 
ATOM 369  C CA  ? VAL A 1  49 ?  -8.968  -4.206   8.974 1.000 97.110 ? 49  VAL A CA  1 
ATOM 370  C C   ? VAL A 1  49 ?  -8.405  -3.634  10.273 1.000 97.110 ? 49  VAL A C   1 
ATOM 371  C CB  ? VAL A 1  49 ?  -9.534  -3.070   8.092 1.000 97.110 ? 49  VAL A CB  1 
ATOM 372  O O   ? VAL A 1  49 ?  -9.161  -3.227  11.159 1.000 97.110 ? 49  VAL A O   1 
ATOM 373  C CG1 ? VAL A 1  49 ?  -8.487  -1.977   7.883 1.000 97.110 ? 49  VAL A CG1 1 
ATOM 374  C CG2 ? VAL A 1  49 ? -10.008  -3.624   6.750 1.000 97.110 ? 49  VAL A CG2 1 
ATOM 375  N N   ? LEU A 1  50 ?  -7.076  -3.790  10.448 1.000 96.430 ? 50  LEU A N   1 
ATOM 376  C CA  ? LEU A 1  50 ?  -6.347  -3.121  11.520 1.000 96.430 ? 50  LEU A CA  1 
ATOM 377  C C   ? LEU A 1  50 ?  -5.771  -1.793  11.039 1.000 96.430 ? 50  LEU A C   1 
ATOM 378  C CB  ? LEU A 1  50 ?  -5.223  -4.018  12.045 1.000 96.430 ? 50  LEU A CB  1 
ATOM 379  O O   ? LEU A 1  50 ?  -5.002  -1.758  10.076 1.000 96.430 ? 50  LEU A O   1 
ATOM 380  C CG  ? LEU A 1  50 ?  -4.321  -3.414  13.123 1.000 96.430 ? 50  LEU A CG  1 
ATOM 381  C CD1 ? LEU A 1  50 ?  -5.119  -3.152  14.396 1.000 96.430 ? 50  LEU A CD1 1 
ATOM 382  C CD2 ? LEU A 1  50 ?  -3.138  -4.332  13.406 1.000 96.430 ? 50  LEU A CD2 1 
ATOM 383  N N   ? ILE A 1  51 ?  -6.064  -0.674  11.764 1.000 94.690 ? 51  ILE A N   1 
ATOM 384  C CA  ? ILE A 1  51 ?  -5.743   0.655  11.256 1.000 94.690 ? 51  ILE A CA  1 
ATOM 385  C C   ? ILE A 1  51 ?  -4.749   1.339  12.192 1.000 94.690 ? 51  ILE A C   1 
ATOM 386  C CB  ? ILE A 1  51 ?  -7.012   1.521  11.096 1.000 94.690 ? 51  ILE A CB  1 
ATOM 387  O O   ? ILE A 1  51 ?  -4.887   1.264  13.416 1.000 94.690 ? 51  ILE A O   1 
ATOM 388  C CG1 ? ILE A 1  51 ?  -7.996   0.854  10.128 1.000 94.690 ? 51  ILE A CG1 1 
ATOM 389  C CG2 ? ILE A 1  51 ?  -6.648   2.931  10.622 1.000 94.690 ? 51  ILE A CG2 1 
ATOM 390  C CD1 ? ILE A 1  51 ?  -9.360   1.528  10.070 1.000 94.690 ? 51  ILE A CD1 1 
ATOM 391  N N   ? GLY A 1  52 ?  -3.738   2.049  11.593 1.000 91.450 ? 52  GLY A N   1 
ATOM 392  C CA  ? GLY A 1  52 ?  -2.876   2.999  12.278 1.000 91.450 ? 52  GLY A CA  1 
ATOM 393  C C   ? GLY A 1  52 ?  -2.009   2.357  13.344 1.000 91.450 ? 52  GLY A C   1 
ATOM 394  O O   ? GLY A 1  52 ?  -1.791   2.940  14.408 1.000 91.450 ? 52  GLY A O   1 
ATOM 395  N N   ? SER A 1  53 ?  -1.546   1.074  13.097 1.000 92.720 ? 53  SER A N   1 
ATOM 396  C CA  ? SER A 1  53 ?  -0.728   0.326  14.046 1.000 92.720 ? 53  SER A CA  1 
ATOM 397  C C   ? SER A 1  53 ?   0.685   0.117  13.515 1.000 92.720 ? 53  SER A C   1 
ATOM 398  C CB  ? SER A 1  53 ?  -1.370  -1.026  14.357 1.000 92.720 ? 53  SER A CB  1 
ATOM 399  O O   ? SER A 1  53 ?   0.880  -0.077  12.313 1.000 92.720 ? 53  SER A O   1 
ATOM 400  O OG  ? SER A 1  53 ?  -0.591  -1.749  15.295 1.000 92.720 ? 53  SER A OG  1 
ATOM 401  N N   ? LEU A 1  54 ?   1.712   0.225  14.375 1.000 94.570 ? 54  LEU A N   1 
ATOM 402  C CA  ? LEU A 1  54 ?   3.108  -0.048  14.051 1.000 94.570 ? 54  LEU A CA  1 
ATOM 403  C C   ? LEU A 1  54 ?   3.448  -1.513  14.302 1.000 94.570 ? 54  LEU A C   1 
ATOM 404  C CB  ? LEU A 1  54 ?   4.035   0.852  14.872 1.000 94.570 ? 54  LEU A CB  1 
ATOM 405  O O   ? LEU A 1  54 ?   4.486  -2.001  13.849 1.000 94.570 ? 54  LEU A O   1 
ATOM 406  C CG  ? LEU A 1  54 ?   4.026   2.339  14.516 1.000 94.570 ? 54  LEU A CG  1 
ATOM 407  C CD1 ? LEU A 1  54 ?   4.894   3.124  15.495 1.000 94.570 ? 54  LEU A CD1 1 
ATOM 408  C CD2 ? LEU A 1  54 ?   4.504   2.550  13.083 1.000 94.570 ? 54  LEU A CD2 1 
ATOM 409  N N   ? SER A 1  55 ?   2.546  -2.175  15.099 1.000 94.790 ? 55  SER A N   1 
ATOM 410  C CA  ? SER A 1  55 ?   2.713  -3.579  15.462 1.000 94.790 ? 55  SER A CA  1 
ATOM 411  C C   ? SER A 1  55 ?   1.405  -4.348  15.312 1.000 94.790 ? 55  SER A C   1 
ATOM 412  C CB  ? SER A 1  55 ?   3.227  -3.704  16.897 1.000 94.790 ? 55  SER A CB  1 
ATOM 413  O O   ? SER A 1  55 ?   0.372  -3.935  15.842 1.000 94.790 ? 55  SER A O   1 
ATOM 414  O OG  ? SER A 1  55 ?   3.205  -5.056  17.322 1.000 94.790 ? 55  SER A OG  1 
ATOM 415  N N   ? LEU A 1  56 ?   1.542  -5.500  14.592 1.000 93.740 ? 56  LEU A N   1 
ATOM 416  C CA  ? LEU A 1  56 ?   0.361  -6.319  14.344 1.000 93.740 ? 56  LEU A CA  1 
ATOM 417  C C   ? LEU A 1  56 ?  -0.151  -6.940  15.640 1.000 93.740 ? 56  LEU A C   1 
ATOM 418  C CB  ? LEU A 1  56 ?   0.675  -7.419  13.327 1.000 93.740 ? 56  LEU A CB  1 
ATOM 419  O O   ? LEU A 1  56 ?  -1.360  -7.102  15.821 1.000 93.740 ? 56  LEU A O   1 
ATOM 420  C CG  ? LEU A 1  56 ?   0.970  -6.958  11.899 1.000 93.740 ? 56  LEU A CG  1 
ATOM 421  C CD1 ? LEU A 1  56 ?   1.332  -8.151  11.020 1.000 93.740 ? 56  LEU A CD1 1 
ATOM 422  C CD2 ? LEU A 1  56 ?  -0.224  -6.205  11.322 1.000 93.740 ? 56  LEU A CD2 1 
ATOM 423  N N   ? SER A 1  57 ?   0.706  -7.188  16.591 1.000 91.220 ? 57  SER A N   1 
ATOM 424  C CA  ? SER A 1  57 ?   0.352  -7.874  17.830 1.000 91.220 ? 57  SER A CA  1 
ATOM 425  C C   ? SER A 1  57 ?  -0.167  -6.893  18.876 1.000 91.220 ? 57  SER A C   1 
ATOM 426  C CB  ? SER A 1  57 ?   1.556  -8.635  18.385 1.000 91.220 ? 57  SER A CB  1 
ATOM 427  O O   ? SER A 1  57 ?  -0.903  -7.279  19.786 1.000 91.220 ? 57  SER A O   1 
ATOM 428  O OG  ? SER A 1  57 ?   2.643  -7.755  18.617 1.000 91.220 ? 57  SER A OG  1 
ATOM 429  N N   ? LYS A 1  58 ?   0.089  -5.656  18.755 1.000 88.410 ? 58  LYS A N   1 
ATOM 430  C CA  ? LYS A 1  58 ?  -0.242  -4.660  19.771 1.000 88.410 ? 58  LYS A CA  1 
ATOM 431  C C   ? LYS A 1  58 ?  -1.347  -3.727  19.285 1.000 88.410 ? 58  LYS A C   1 
ATOM 432  C CB  ? LYS A 1  58 ?   0.998  -3.850  20.152 1.000 88.410 ? 58  LYS A CB  1 
ATOM 433  O O   ? LYS A 1  58 ?  -1.829  -2.881  20.042 1.000 88.410 ? 58  LYS A O   1 
ATOM 434  C CG  ? LYS A 1  58 ?   2.064  -4.655  20.881 1.000 88.410 ? 58  LYS A CG  1 
ATOM 435  C CD  ? LYS A 1  58 ?   3.249  -3.784  21.277 1.000 88.410 ? 58  LYS A CD  1 
ATOM 436  C CE  ? LYS A 1  58 ?   4.328  -4.594  21.984 1.000 88.410 ? 58  LYS A CE  1 
ATOM 437  N NZ  ? LYS A 1  58 ?   5.522  -3.759  22.313 1.000 88.410 ? 58  LYS A NZ  1 
ATOM 438  N N   ? GLY A 1  59 ?  -1.839  -3.884  17.987 1.000 86.400 ? 59  GLY A N   1 
ATOM 439  C CA  ? GLY A 1  59 ?  -2.880  -3.021  17.450 1.000 86.400 ? 59  GLY A CA  1 
ATOM 440  C C   ? GLY A 1  59 ?  -4.268  -3.383  17.943 1.000 86.400 ? 59  GLY A C   1 
ATOM 441  O O   ? GLY A 1  59 ?  -4.593  -4.564  18.087 1.000 86.400 ? 59  GLY A O   1 
ATOM 442  N N   ? SER A 1  60 ?  -5.171  -2.288  18.293 1.000 83.020 ? 60  SER A N   1 
ATOM 443  C CA  ? SER A 1  60 ?  -6.447  -2.573  18.939 1.000 83.020 ? 60  SER A CA  1 
ATOM 444  C C   ? SER A 1  60 ?  -7.617  -2.078  18.096 1.000 83.020 ? 60  SER A C   1 
ATOM 445  C CB  ? SER A 1  60 ?  -6.501  -1.933  20.327 1.000 83.020 ? 60  SER A CB  1 
ATOM 446  O O   ? SER A 1  60 ?  -8.770  -2.428  18.357 1.000 83.020 ? 60  SER A O   1 
ATOM 447  O OG  ? SER A 1  60 ?  -6.353  -0.526  20.238 1.000 83.020 ? 60  SER A OG  1 
ATOM 448  N N   ? GLN A 1  61 ?  -7.413  -1.465  17.009 1.000 91.410 ? 61  GLN A N   1 
ATOM 449  C CA  ? GLN A 1  61 ?  -8.502  -0.930  16.198 1.000 91.410 ? 61  GLN A CA  1 
ATOM 450  C C   ? GLN A 1  61 ?  -8.794  -1.835  15.004 1.000 91.410 ? 61  GLN A C   1 
ATOM 451  C CB  ? GLN A 1  61 ?  -8.170   0.483  15.716 1.000 91.410 ? 61  GLN A CB  1 
ATOM 452  O O   ? GLN A 1  61 ?  -8.310  -1.587  13.898 1.000 91.410 ? 61  GLN A O   1 
ATOM 453  C CG  ? GLN A 1  61 ?  -9.362   1.230  15.133 1.000 91.410 ? 61  GLN A CG  1 
ATOM 454  C CD  ? GLN A 1  61 ?  -9.015   2.642  14.701 1.000 91.410 ? 61  GLN A CD  1 
ATOM 455  N NE2 ? GLN A 1  61 ? -10.012   3.376  14.216 1.000 91.410 ? 61  GLN A NE2 1 
ATOM 456  O OE1 ? GLN A 1  61 ?  -7.861   3.071  14.802 1.000 91.410 ? 61  GLN A OE1 1 
ATOM 457  N N   ? ARG A 1  62 ?  -9.523  -2.834  15.197 1.000 94.670 ? 62  ARG A N   1 
ATOM 458  C CA  ? ARG A 1  62 ?  -9.936  -3.762  14.150 1.000 94.670 ? 62  ARG A CA  1 
ATOM 459  C C   ? ARG A 1  62 ? -11.391  -3.530  13.754 1.000 94.670 ? 62  ARG A C   1 
ATOM 460  C CB  ? ARG A 1  62 ?  -9.742  -5.210  14.606 1.000 94.670 ? 62  ARG A CB  1 
ATOM 461  O O   ? ARG A 1  62 ? -12.275  -3.499  14.612 1.000 94.670 ? 62  ARG A O   1 
ATOM 462  C CG  ? ARG A 1  62 ?  -8.285  -5.621  14.748 1.000 94.670 ? 62  ARG A CG  1 
ATOM 463  C CD  ? ARG A 1  62 ?  -8.147  -7.091  15.116 1.000 94.670 ? 62  ARG A CD  1 
ATOM 464  N NE  ? ARG A 1  62 ?  -6.762  -7.444  15.417 1.000 94.670 ? 62  ARG A NE  1 
ATOM 465  N NH1 ? ARG A 1  62 ?  -5.985  -7.069  13.274 1.000 94.670 ? 62  ARG A NH1 1 
ATOM 466  N NH2 ? ARG A 1  62 ?  -4.544  -7.765  14.915 1.000 94.670 ? 62  ARG A NH2 1 
ATOM 467  C CZ  ? ARG A 1  62 ?  -5.767  -7.425  14.535 1.000 94.670 ? 62  ARG A CZ  1 
ATOM 468  N N   ? ILE A 1  63 ? -11.583  -3.336  12.568 1.000 96.210 ? 63  ILE A N   1 
ATOM 469  C CA  ? ILE A 1  63 ? -12.904  -2.997  12.049 1.000 96.210 ? 63  ILE A CA  1 
ATOM 470  C C   ? ILE A 1  63 ? -13.349  -4.055  11.041 1.000 96.210 ? 63  ILE A C   1 
ATOM 471  C CB  ? ILE A 1  63 ? -12.913  -1.597  11.396 1.000 96.210 ? 63  ILE A CB  1 
ATOM 472  O O   ? ILE A 1  63 ? -12.565  -4.476  10.187 1.000 96.210 ? 63  ILE A O   1 
ATOM 473  C CG1 ? ILE A 1  63 ? -12.367  -0.549  12.372 1.000 96.210 ? 63  ILE A CG1 1 
ATOM 474  C CG2 ? ILE A 1  63 ? -14.324  -1.228  10.929 1.000 96.210 ? 63  ILE A CG2 1 
ATOM 475  C CD1 ? ILE A 1  63 ? -13.238  -0.337  13.603 1.000 96.210 ? 63  ILE A CD1 1 
ATOM 476  N N   ? GLY A 1  64 ? -14.655  -4.467  11.145 1.000 96.450 ? 64  GLY A N   1 
ATOM 477  C CA  ? GLY A 1  64 ? -15.221  -5.391  10.174 1.000 96.450 ? 64  GLY A CA  1 
ATOM 478  C C   ? GLY A 1  64 ? -15.447  -4.762   8.813 1.000 96.450 ? 64  GLY A C   1 
ATOM 479  O O   ? GLY A 1  64 ? -15.439  -3.536   8.680 1.000 96.450 ? 64  GLY A O   1 
ATOM 480  N N   ? ILE A 1  65 ? -15.658  -5.683   7.779 1.000 96.160 ? 65  ILE A N   1 
ATOM 481  C CA  ? ILE A 1  65 ? -15.862  -5.234   6.406 1.000 96.160 ? 65  ILE A CA  1 
ATOM 482  C C   ? ILE A 1  65 ? -17.329  -5.406   6.019 1.000 96.160 ? 65  ILE A C   1 
ATOM 483  C CB  ? ILE A 1  65 ? -14.954  -6.001   5.419 1.000 96.160 ? 65  ILE A CB  1 
ATOM 484  O O   ? ILE A 1  65 ? -17.953  -6.414   6.360 1.000 96.160 ? 65  ILE A O   1 
ATOM 485  C CG1 ? ILE A 1  65 ? -13.479  -5.811   5.792 1.000 96.160 ? 65  ILE A CG1 1 
ATOM 486  C CG2 ? ILE A 1  65 ? -15.217  -5.548   3.980 1.000 96.160 ? 65  ILE A CG2 1 
ATOM 487  C CD1 ? ILE A 1  65 ? -12.532  -6.769   5.082 1.000 96.160 ? 65  ILE A CD1 1 
ATOM 488  N N   ? LEU A 1  66 ? -17.960  -4.410   5.362 1.000 95.570 ? 66  LEU A N   1 
ATOM 489  C CA  ? LEU A 1  66 ? -19.334  -4.444   4.872 1.000 95.570 ? 66  LEU A CA  1 
ATOM 490  C C   ? LEU A 1  66 ? -19.396  -5.031   3.466 1.000 95.570 ? 66  LEU A C   1 
ATOM 491  C CB  ? LEU A 1  66 ? -19.940  -3.037   4.878 1.000 95.570 ? 66  LEU A CB  1 
ATOM 492  O O   ? LEU A 1  66 ? -20.215  -5.912   3.192 1.000 95.570 ? 66  LEU A O   1 
ATOM 493  C CG  ? LEU A 1  66 ? -21.419  -2.935   4.505 1.000 95.570 ? 66  LEU A CG  1 
ATOM 494  C CD1 ? LEU A 1  66 ? -22.271  -3.722   5.496 1.000 95.570 ? 66  LEU A CD1 1 
ATOM 495  C CD2 ? LEU A 1  66 ? -21.859  -1.476   4.455 1.000 95.570 ? 66  LEU A CD2 1 
ATOM 496  N N   ? ASN A 1  67 ? -18.604  -4.612   2.521 1.000 95.920 ? 67  ASN A N   1 
ATOM 497  C CA  ? ASN A 1  67 ? -18.517  -5.107   1.151 1.000 95.920 ? 67  ASN A CA  1 
ATOM 498  C C   ? ASN A 1  67 ? -17.259  -4.600   0.451 1.000 95.920 ? 67  ASN A C   1 
ATOM 499  C CB  ? ASN A 1  67 ? -19.763  -4.712   0.357 1.000 95.920 ? 67  ASN A CB  1 
ATOM 500  O O   ? ASN A 1  67 ? -16.468  -3.863   1.042 1.000 95.920 ? 67  ASN A O   1 
ATOM 501  C CG  ? ASN A 1  67 ? -19.888  -3.212   0.175 1.000 95.920 ? 67  ASN A CG  1 
ATOM 502  N ND2 ? ASN A 1  67 ? -21.095  -2.750  -0.133 1.000 95.920 ? 67  ASN A ND2 1 
ATOM 503  O OD1 ? ASN A 1  67 ? -18.908  -2.474   0.309 1.000 95.920 ? 67  ASN A OD1 1 
ATOM 504  N N   ? TYR A 1  68 ? -17.048  -5.193  -0.881 1.000 96.420 ? 68  TYR A N   1 
ATOM 505  C CA  ? TYR A 1  68 ? -15.937  -4.788  -1.735 1.000 96.420 ? 68  TYR A CA  1 
ATOM 506  C C   ? TYR A 1  68 ? -16.444  -4.175  -3.035 1.000 96.420 ? 68  TYR A C   1 
ATOM 507  C CB  ? TYR A 1  68 ? -15.029  -5.983  -2.041 1.000 96.420 ? 68  TYR A CB  1 
ATOM 508  O O   ? TYR A 1  68 ? -17.504  -4.557  -3.537 1.000 96.420 ? 68  TYR A O   1 
ATOM 509  C CG  ? TYR A 1  68 ? -14.635  -6.774  -0.817 1.000 96.420 ? 68  TYR A CG  1 
ATOM 510  C CD1 ? TYR A 1  68 ? -13.566  -6.374  -0.019 1.000 96.420 ? 68  TYR A CD1 1 
ATOM 511  C CD2 ? TYR A 1  68 ? -15.330  -7.924  -0.458 1.000 96.420 ? 68  TYR A CD2 1 
ATOM 512  C CE1 ? TYR A 1  68 ? -13.199  -7.101   1.109 1.000 96.420 ? 68  TYR A CE1 1 
ATOM 513  C CE2 ? TYR A 1  68 ? -14.971  -8.659   0.668 1.000 96.420 ? 68  TYR A CE2 1 
ATOM 514  O OH  ? TYR A 1  68 ? -13.546  -8.964   2.558 1.000 96.420 ? 68  TYR A OH  1 
ATOM 515  C CZ  ? TYR A 1  68 ? -13.906  -8.240   1.443 1.000 96.420 ? 68  TYR A CZ  1 
ATOM 516  N N   ? GLU A 1  69 ? -15.641  -3.187  -3.536 1.000 97.640 ? 69  GLU A N   1 
ATOM 517  C CA  ? GLU A 1  69 ? -15.823  -2.687  -4.895 1.000 97.640 ? 69  GLU A CA  1 
ATOM 518  C C   ? GLU A 1  69 ? -14.591  -2.958  -5.753 1.000 97.640 ? 69  GLU A C   1 
ATOM 519  C CB  ? GLU A 1  69 ? -16.134  -1.188  -4.880 1.000 97.640 ? 69  GLU A CB  1 
ATOM 520  O O   ? GLU A 1  69 ? -13.489  -2.513  -5.424 1.000 97.640 ? 69  GLU A O   1 
ATOM 521  C CG  ? GLU A 1  69 ? -17.413  -0.832  -4.136 1.000 97.640 ? 69  GLU A CG  1 
ATOM 522  C CD  ? GLU A 1  69 ? -18.674  -1.233  -4.884 1.000 97.640 ? 69  GLU A CD  1 
ATOM 523  O OE1 ? GLU A 1  69 ? -19.777  -1.163  -4.296 1.000 97.640 ? 69  GLU A OE1 1 
ATOM 524  O OE2 ? GLU A 1  69 ? -18.558  -1.622  -6.068 1.000 97.640 ? 69  GLU A OE2 1 
ATOM 525  N N   ? ILE A 1  70 ? -14.808  -3.740  -6.810 1.000 97.370 ? 70  ILE A N   1 
ATOM 526  C CA  ? ILE A 1  70 ? -13.726  -4.053  -7.738 1.000 97.370 ? 70  ILE A CA  1 
ATOM 527  C C   ? ILE A 1  70 ? -14.084  -3.553  -9.135 1.000 97.370 ? 70  ILE A C   1 
ATOM 528  C CB  ? ILE A 1  70 ? -13.432  -5.570  -7.770 1.000 97.370 ? 70  ILE A CB  1 
ATOM 529  O O   ? ILE A 1  70 ? -15.217  -3.721  -9.591 1.000 97.370 ? 70  ILE A O   1 
ATOM 530  C CG1 ? ILE A 1  70 ? -13.082  -6.076  -6.366 1.000 97.370 ? 70  ILE A CG1 1 
ATOM 531  C CG2 ? ILE A 1  70 ? -12.305  -5.880  -8.760 1.000 97.370 ? 70  ILE A CG2 1 
ATOM 532  C CD1 ? ILE A 1  70 ? -13.028  -7.593  -6.251 1.000 97.370 ? 70  ILE A CD1 1 
ATOM 533  N N   ? PRO A 1  71 ? -13.034  -2.868  -9.782 1.000 96.540 ? 71  PRO A N   1 
ATOM 534  C CA  ? PRO A 1  71 ? -13.344  -2.459 -11.154 1.000 96.540 ? 71  PRO A CA  1 
ATOM 535  C C   ? PRO A 1  71 ? -13.751  -3.632 -12.042 1.000 96.540 ? 71  PRO A C   1 
ATOM 536  C CB  ? PRO A 1  71 ? -12.034  -1.834 -11.640 1.000 96.540 ? 71  PRO A CB  1 
ATOM 537  O O   ? PRO A 1  71 ? -13.151  -4.707 -11.965 1.000 96.540 ? 71  PRO A O   1 
ATOM 538  C CG  ? PRO A 1  71 ? -11.323  -1.418 -10.393 1.000 96.540 ? 71  PRO A CG  1 
ATOM 539  C CD  ? PRO A 1  71 ? -11.661  -2.393  -9.302 1.000 96.540 ? 71  PRO A CD  1 
ATOM 540  N N   ? LYS A 1  72 ? -14.719  -3.419 -12.897 1.000 96.170 ? 72  LYS A N   1 
ATOM 541  C CA  ? LYS A 1  72 ? -15.190  -4.460 -13.806 1.000 96.170 ? 72  LYS A CA  1 
ATOM 542  C C   ? LYS A 1  72 ? -14.097  -4.866 -14.791 1.000 96.170 ? 72  LYS A C   1 
ATOM 543  C CB  ? LYS A 1  72 ? -16.431  -3.988 -14.566 1.000 96.170 ? 72  LYS A CB  1 
ATOM 544  O O   ? LYS A 1  72 ? -14.128  -5.969 -15.341 1.000 96.170 ? 72  LYS A O   1 
ATOM 545  C CG  ? LYS A 1  72 ? -17.671  -3.842 -13.696 1.000 96.170 ? 72  LYS A CG  1 
ATOM 546  C CD  ? LYS A 1  72 ? -18.888  -3.445 -14.521 1.000 96.170 ? 72  LYS A CD  1 
ATOM 547  C CE  ? LYS A 1  72 ? -20.126  -3.282 -13.649 1.000 96.170 ? 72  LYS A CE  1 
ATOM 548  N NZ  ? LYS A 1  72 ? -21.302  -2.811 -14.440 1.000 96.170 ? 72  LYS A NZ  1 
ATOM 549  N N   ? THR A 1  73 ? -13.167  -3.995 -14.944 1.000 96.160 ? 73  THR A N   1 
ATOM 550  C CA  ? THR A 1  73 ? -12.105  -4.187 -15.925 1.000 96.160 ? 73  THR A CA  1 
ATOM 551  C C   ? THR A 1  73 ? -10.956  -4.993 -15.326 1.000 96.160 ? 73  THR A C   1 
ATOM 552  C CB  ? THR A 1  73 ? -11.574  -2.838 -16.445 1.000 96.160 ? 73  THR A CB  1 
ATOM 553  O O   ? THR A 1  73 ?  -9.946  -5.232 -15.992 1.000 96.160 ? 73  THR A O   1 
ATOM 554  C CG2 ? THR A 1  73 ? -12.640  -2.099 -17.245 1.000 96.160 ? 73  THR A CG2 1 
ATOM 555  O OG1 ? THR A 1  73 ? -11.179  -2.026 -15.332 1.000 96.160 ? 73  THR A OG1 1 
ATOM 556  N N   ? PHE A 1  74 ? -11.046  -5.309 -14.044 1.000 96.610 ? 74  PHE A N   1 
ATOM 557  C CA  ? PHE A 1  74 ?  -9.992  -6.103 -13.423 1.000 96.610 ? 74  PHE A CA  1 
ATOM 558  C C   ? PHE A 1  74 ?  -9.821  -7.434 -14.146 1.000 96.610 ? 74  PHE A C   1 
ATOM 559  C CB  ? PHE A 1  74 ? -10.301  -6.346 -11.942 1.000 96.610 ? 74  PHE A CB  1 
ATOM 560  O O   ? PHE A 1  74 ? -10.797  -8.152 -14.376 1.000 96.610 ? 74  PHE A O   1 
ATOM 561  C CG  ? PHE A 1  74 ?  -9.333  -7.278 -11.265 1.000 96.610 ? 74  PHE A CG  1 
ATOM 562  C CD1 ? PHE A 1  74 ?  -9.781  -8.442 -10.652 1.000 96.610 ? 74  PHE A CD1 1 
ATOM 563  C CD2 ? PHE A 1  74 ?  -7.975  -6.991 -11.243 1.000 96.610 ? 74  PHE A CD2 1 
ATOM 564  C CE1 ? PHE A 1  74 ?  -8.888  -9.307 -10.024 1.000 96.610 ? 74  PHE A CE1 1 
ATOM 565  C CE2 ? PHE A 1  74 ?  -7.076  -7.851 -10.618 1.000 96.610 ? 74  PHE A CE2 1 
ATOM 566  C CZ  ? PHE A 1  74 ?  -7.535  -9.008 -10.008 1.000 96.610 ? 74  PHE A CZ  1 
ATOM 567  N N   ? ASN A 1  75 ?  -8.563  -7.744 -14.509 1.000 94.490 ? 75  ASN A N   1 
ATOM 568  C CA  ? ASN A 1  75 ?  -8.163  -8.999 -15.136 1.000 94.490 ? 75  ASN A CA  1 
ATOM 569  C C   ? ASN A 1  75 ?  -7.221  -9.798 -14.241 1.000 94.490 ? 75  ASN A C   1 
ATOM 570  C CB  ? ASN A 1  75 ?  -7.509  -8.736 -16.494 1.000 94.490 ? 75  ASN A CB  1 
ATOM 571  O O   ? ASN A 1  75 ?  -6.084  -9.387 -14.005 1.000 94.490 ? 75  ASN A O   1 
ATOM 572  C CG  ? ASN A 1  75 ?  -7.217 -10.012 -17.259 1.000 94.490 ? 75  ASN A CG  1 
ATOM 573  N ND2 ? ASN A 1  75 ?  -7.771 -10.123 -18.461 1.000 94.490 ? 75  ASN A ND2 1 
ATOM 574  O OD1 ? ASN A 1  75 ?  -6.500 -10.891 -16.774 1.000 94.490 ? 75  ASN A OD1 1 
ATOM 575  N N   ? GLU A 1  76 ?  -7.585 -10.996 -13.861 1.000 91.650 ? 76  GLU A N   1 
ATOM 576  C CA  ? GLU A 1  76 ?  -6.871 -11.807 -12.879 1.000 91.650 ? 76  GLU A CA  1 
ATOM 577  C C   ? GLU A 1  76 ?  -5.548 -12.318 -13.442 1.000 91.650 ? 76  GLU A C   1 
ATOM 578  C CB  ? GLU A 1  76 ?  -7.737 -12.983 -12.420 1.000 91.650 ? 76  GLU A CB  1 
ATOM 579  O O   ? GLU A 1  76 ?  -4.562 -12.440 -12.713 1.000 91.650 ? 76  GLU A O   1 
ATOM 580  C CG  ? GLU A 1  76 ?  -7.178 -13.724 -11.214 1.000 91.650 ? 76  GLU A CG  1 
ATOM 581  C CD  ? GLU A 1  76 ?  -8.159 -14.719 -10.615 1.000 91.650 ? 76  GLU A CD  1 
ATOM 582  O OE1 ? GLU A 1  76 ?  -7.842 -15.328  -9.567 1.000 91.650 ? 76  GLU A OE1 1 
ATOM 583  O OE2 ? GLU A 1  76 ?  -9.252 -14.893 -11.198 1.000 91.650 ? 76  GLU A OE2 1 
ATOM 584  N N   ? LYS A 1  77 ?  -5.566 -12.525 -14.767 1.000 89.940 ? 77  LYS A N   1 
ATOM 585  C CA  ? LYS A 1  77 ?  -4.375 -13.077 -15.407 1.000 89.940 ? 77  LYS A CA  1 
ATOM 586  C C   ? LYS A 1  77 ?  -3.299 -12.008 -15.580 1.000 89.940 ? 77  LYS A C   1 
ATOM 587  C CB  ? LYS A 1  77 ?  -4.730 -13.688 -16.764 1.000 89.940 ? 77  LYS A CB  1 
ATOM 588  O O   ? LYS A 1  77 ?  -2.141 -12.221 -15.215 1.000 89.940 ? 77  LYS A O   1 
ATOM 589  C CG  ? LYS A 1  77 ?  -3.564 -14.381 -17.454 1.000 89.940 ? 77  LYS A CG  1 
ATOM 590  C CD  ? LYS A 1  77 ?  -3.991 -15.015 -18.771 1.000 89.940 ? 77  LYS A CD  1 
ATOM 591  C CE  ? LYS A 1  77 ?  -2.811 -15.643 -19.499 1.000 89.940 ? 77  LYS A CE  1 
ATOM 592  N NZ  ? LYS A 1  77 ?  -3.220 -16.244 -20.804 1.000 89.940 ? 77  LYS A NZ  1 
ATOM 593  N N   ? THR A 1  78 ?  -3.700 -10.851 -16.018 1.000 91.030 ? 78  THR A N   1 
ATOM 594  C CA  ? THR A 1  78 ?  -2.736  -9.804 -16.338 1.000 91.030 ? 78  THR A CA  1 
ATOM 595  C C   ? THR A 1  78 ?  -2.566  -8.848 -15.161 1.000 91.030 ? 78  THR A C   1 
ATOM 596  C CB  ? THR A 1  78 ?  -3.164  -9.013 -17.588 1.000 91.030 ? 78  THR A CB  1 
ATOM 597  O O   ? THR A 1  78 ?  -1.617  -8.060 -15.126 1.000 91.030 ? 78  THR A O   1 
ATOM 598  C CG2 ? THR A 1  78 ?  -3.377  -9.940 -18.780 1.000 91.030 ? 78  THR A CG2 1 
ATOM 599  O OG1 ? THR A 1  78 ?  -4.387  -8.319 -17.312 1.000 91.030 ? 78  THR A OG1 1 
ATOM 600  N N   ? LYS A 1  79 ?  -3.399  -9.004 -14.256 1.000 93.470 ? 79  LYS A N   1 
ATOM 601  C CA  ? LYS A 1  79 ?  -3.462  -8.122 -13.094 1.000 93.470 ? 79  LYS A CA  1 
ATOM 602  C C   ? LYS A 1  79 ?  -3.767  -6.685 -13.510 1.000 93.470 ? 79  LYS A C   1 
ATOM 603  C CB  ? LYS A 1  79 ?  -2.150  -8.173 -12.310 1.000 93.470 ? 79  LYS A CB  1 
ATOM 604  O O   ? LYS A 1  79 ?  -3.419  -5.740 -12.799 1.000 93.470 ? 79  LYS A O   1 
ATOM 605  C CG  ? LYS A 1  79 ?  -1.786  -9.560 -11.802 1.000 93.470 ? 79  LYS A CG  1 
ATOM 606  C CD  ? LYS A 1  79 ?  -2.825 -10.086 -10.820 1.000 93.470 ? 79  LYS A CD  1 
ATOM 607  C CE  ? LYS A 1  79 ?  -2.407 -11.425 -10.227 1.000 93.470 ? 79  LYS A CE  1 
ATOM 608  N NZ  ? LYS A 1  79 ?  -3.530 -12.078  -9.489 1.000 93.470 ? 79  LYS A NZ  1 
ATOM 609  N N   ? GLU A 1  80 ?  -4.291  -6.515 -14.715 1.000 94.560 ? 80  GLU A N   1 
ATOM 610  C CA  ? GLU A 1  80 ?  -4.778  -5.208 -15.148 1.000 94.560 ? 80  GLU A CA  1 
ATOM 611  C C   ? GLU A 1  80 ?  -5.885  -4.699 -14.229 1.000 94.560 ? 80  GLU A C   1 
ATOM 612  C CB  ? GLU A 1  80 ?  -5.281  -5.272 -16.592 1.000 94.560 ? 80  GLU A CB  1 
ATOM 613  O O   ? GLU A 1  80 ?  -6.791  -5.451 -13.866 1.000 94.560 ? 80  GLU A O   1 
ATOM 614  C CG  ? GLU A 1  80 ?  -5.673  -3.919 -17.168 1.000 94.560 ? 80  GLU A CG  1 
ATOM 615  C CD  ? GLU A 1  80 ?  -6.006  -3.972 -18.650 1.000 94.560 ? 80  GLU A CD  1 
ATOM 616  O OE1 ? GLU A 1  80 ?  -5.379  -3.230 -19.440 1.000 94.560 ? 80  GLU A OE1 1 
ATOM 617  O OE2 ? GLU A 1  80 ?  -6.903  -4.760 -19.025 1.000 94.560 ? 80  GLU A OE2 1 
ATOM 618  N N   ? ASP A 1  81 ?  -5.781  -3.431 -13.785 1.000 95.890 ? 81  ASP A N   1 
ATOM 619  C CA  ? ASP A 1  81 ?  -6.740  -2.763 -12.911 1.000 95.890 ? 81  ASP A CA  1 
ATOM 620  C C   ? ASP A 1  81 ?  -6.819  -3.454 -11.552 1.000 95.890 ? 81  ASP A C   1 
ATOM 621  C CB  ? ASP A 1  81 ?  -8.124  -2.725 -13.563 1.000 95.890 ? 81  ASP A CB  1 
ATOM 622  O O   ? ASP A 1  81 ?  -7.905  -3.608 -10.989 1.000 95.890 ? 81  ASP A O   1 
ATOM 623  C CG  ? ASP A 1  81 ?  -8.180  -1.824 -14.783 1.000 95.890 ? 81  ASP A CG  1 
ATOM 624  O OD1 ? ASP A 1  81 ?  -7.353  -0.893 -14.892 1.000 95.890 ? 81  ASP A OD1 1 
ATOM 625  O OD2 ? ASP A 1  81 ?  -9.061  -2.045 -15.643 1.000 95.890 ? 81  ASP A OD2 1 
ATOM 626  N N   ? ASP A 1  82 ?  -5.758  -3.966 -11.029 1.000 97.280 ? 82  ASP A N   1 
ATOM 627  C CA  ? ASP A 1  82 ?  -5.677  -4.677  -9.757 1.000 97.280 ? 82  ASP A CA  1 
ATOM 628  C C   ? ASP A 1  82 ?  -5.825  -3.716  -8.580 1.000 97.280 ? 82  ASP A C   1 
ATOM 629  C CB  ? ASP A 1  82 ?  -4.354  -5.438  -9.651 1.000 97.280 ? 82  ASP A CB  1 
ATOM 630  O O   ? ASP A 1  82 ?  -4.846  -3.403  -7.900 1.000 97.280 ? 82  ASP A O   1 
ATOM 631  C CG  ? ASP A 1  82 ?  -4.284  -6.340  -8.431 1.000 97.280 ? 82  ASP A CG  1 
ATOM 632  O OD1 ? ASP A 1  82 ?  -5.343  -6.665  -7.852 1.000 97.280 ? 82  ASP A OD1 1 
ATOM 633  O OD2 ? ASP A 1  82 ?  -3.160  -6.726  -8.044 1.000 97.280 ? 82  ASP A OD2 1 
ATOM 634  N N   ? ILE A 1  83 ?  -6.998  -3.201  -8.319 1.000 97.520 ? 83  ILE A N   1 
ATOM 635  C CA  ? ILE A 1  83 ?  -7.354  -2.284  -7.241 1.000 97.520 ? 83  ILE A CA  1 
ATOM 636  C C   ? ILE A 1  83 ?  -8.749  -2.618  -6.719 1.000 97.520 ? 83  ILE A C   1 
ATOM 637  C CB  ? ILE A 1  83 ?  -7.294  -0.812  -7.707 1.000 97.520 ? 83  ILE A CB  1 
ATOM 638  O O   ? ILE A 1  83 ?  -9.612  -3.066  -7.478 1.000 97.520 ? 83  ILE A O   1 
ATOM 639  C CG1 ? ILE A 1  83 ?  -7.465   0.134  -6.514 1.000 97.520 ? 83  ILE A CG1 1 
ATOM 640  C CG2 ? ILE A 1  83 ?  -8.355  -0.542  -8.778 1.000 97.520 ? 83  ILE A CG2 1 
ATOM 641  C CD1 ? ILE A 1  83 ?  -7.127   1.586  -6.821 1.000 97.520 ? 83  ILE A CD1 1 
ATOM 642  N N   ? MET A 1  84 ?  -8.947  -2.418  -5.385 1.000 97.800 ? 84  MET A N   1 
ATOM 643  C CA  ? MET A 1  84 ? -10.208  -2.732  -4.719 1.000 97.800 ? 84  MET A CA  1 
ATOM 644  C C   ? MET A 1  84 ? -10.474  -1.762  -3.573 1.000 97.800 ? 84  MET A C   1 
ATOM 645  C CB  ? MET A 1  84 ? -10.197  -4.169  -4.196 1.000 97.800 ? 84  MET A CB  1 
ATOM 646  O O   ? MET A 1  84 ?  -9.546  -1.348  -2.876 1.000 97.800 ? 84  MET A O   1 
ATOM 647  C CG  ? MET A 1  84 ? -11.470  -4.565  -3.465 1.000 97.800 ? 84  MET A CG  1 
ATOM 648  S SD  ? MET A 1  84 ? -11.405  -6.281  -2.818 1.000 97.800 ? 84  MET A SD  1 
ATOM 649  C CE  ? MET A 1  84 ? -10.165  -6.083  -1.508 1.000 97.800 ? 84  MET A CE  1 
ATOM 650  N N   ? LEU A 1  85 ? -11.686  -1.331  -3.427 1.000 98.050 ? 85  LEU A N   1 
ATOM 651  C CA  ? LEU A 1  85 ? -12.121  -0.569  -2.262 1.000 98.050 ? 85  LEU A CA  1 
ATOM 652  C C   ? LEU A 1  85 ? -12.890  -1.456  -1.288 1.000 98.050 ? 85  LEU A C   1 
ATOM 653  C CB  ? LEU A 1  85 ? -12.992   0.615  -2.689 1.000 98.050 ? 85  LEU A CB  1 
ATOM 654  O O   ? LEU A 1  85 ? -13.766  -2.220  -1.698 1.000 98.050 ? 85  LEU A O   1 
ATOM 655  C CG  ? LEU A 1  85 ? -12.297   1.711  -3.498 1.000 98.050 ? 85  LEU A CG  1 
ATOM 656  C CD1 ? LEU A 1  85 ? -13.298   2.791  -3.897 1.000 98.050 ? 85  LEU A CD1 1 
ATOM 657  C CD2 ? LEU A 1  85 ? -11.143   2.312  -2.703 1.000 98.050 ? 85  LEU A CD2 1 
ATOM 658  N N   ? ILE A 1  86 ? -12.455  -1.352  -0.039 1.000 97.870 ? 86  ILE A N   1 
ATOM 659  C CA  ? ILE A 1  86 ? -13.133  -2.066   1.038 1.000 97.870 ? 86  ILE A CA  1 
ATOM 660  C C   ? ILE A 1  86 ? -13.963  -1.087   1.864 1.000 97.870 ? 86  ILE A C   1 
ATOM 661  C CB  ? ILE A 1  86 ? -12.127  -2.813   1.943 1.000 97.870 ? 86  ILE A CB  1 
ATOM 662  O O   ? ILE A 1  86 ? -13.435  -0.102   2.385 1.000 97.870 ? 86  ILE A O   1 
ATOM 663  C CG1 ? ILE A 1  86 ? -11.331  -3.836   1.125 1.000 97.870 ? 86  ILE A CG1 1 
ATOM 664  C CG2 ? ILE A 1  86 ? -12.850  -3.489   3.111 1.000 97.870 ? 86  ILE A CG2 1 
ATOM 665  C CD1 ? ILE A 1  86 ? -10.190  -4.490   1.893 1.000 97.870 ? 86  ILE A CD1 1 
ATOM 666  N N   ? ARG A 1  87 ? -15.305  -1.363   1.930 1.000 97.470 ? 87  ARG A N   1 
ATOM 667  C CA  ? ARG A 1  87 ? -16.155  -0.570   2.812 1.000 97.470 ? 87  ARG A CA  1 
ATOM 668  C C   ? ARG A 1  87 ? -16.166  -1.145   4.224 1.000 97.470 ? 87  ARG A C   1 
ATOM 669  C CB  ? ARG A 1  87 ? -17.582  -0.500   2.264 1.000 97.470 ? 87  ARG A CB  1 
ATOM 670  O O   ? ARG A 1  87 ? -16.502  -2.314   4.422 1.000 97.470 ? 87  ARG A O   1 
ATOM 671  C CG  ? ARG A 1  87 ? -18.475   0.490   2.995 1.000 97.470 ? 87  ARG A CG  1 
ATOM 672  C CD  ? ARG A 1  87 ? -19.847   0.601   2.344 1.000 97.470 ? 87  ARG A CD  1 
ATOM 673  N NE  ? ARG A 1  87 ? -20.662   1.633   2.977 1.000 97.470 ? 87  ARG A NE  1 
ATOM 674  N NH1 ? ARG A 1  87 ? -22.539   1.229   1.692 1.000 97.470 ? 87  ARG A NH1 1 
ATOM 675  N NH2 ? ARG A 1  87 ? -22.572   2.869   3.294 1.000 97.470 ? 87  ARG A NH2 1 
ATOM 676  C CZ  ? ARG A 1  87 ? -21.923   1.908   2.653 1.000 97.470 ? 87  ARG A CZ  1 
ATOM 677  N N   ? LEU A 1  88 ? -15.807  -0.314   5.179 1.000 97.190 ? 88  LEU A N   1 
ATOM 678  C CA  ? LEU A 1  88 ? -15.756  -0.744   6.572 1.000 97.190 ? 88  LEU A CA  1 
ATOM 679  C C   ? LEU A 1  88 ? -17.149  -0.744   7.193 1.000 97.190 ? 88  LEU A C   1 
ATOM 680  C CB  ? LEU A 1  88 ? -14.824   0.164   7.380 1.000 97.190 ? 88  LEU A CB  1 
ATOM 681  O O   ? LEU A 1  88 ? -18.016   0.031   6.782 1.000 97.190 ? 88  LEU A O   1 
ATOM 682  C CG  ? LEU A 1  88 ? -13.394   0.306   6.856 1.000 97.190 ? 88  LEU A CG  1 
ATOM 683  C CD1 ? LEU A 1  88 ? -12.606   1.279   7.726 1.000 97.190 ? 88  LEU A CD1 1 
ATOM 684  C CD2 ? LEU A 1  88 ? -12.706  -1.054   6.807 1.000 97.190 ? 88  LEU A CD2 1 
ATOM 685  N N   ? SER A 1  89 ? -17.431  -1.605   8.216 1.000 96.800 ? 89  SER A N   1 
ATOM 686  C CA  ? SER A 1  89 ? -18.729  -1.757   8.865 1.000 96.800 ? 89  SER A CA  1 
ATOM 687  C C   ? SER A 1  89 ? -19.078  -0.528   9.698 1.000 96.800 ? 89  SER A C   1 
ATOM 688  C CB  ? SER A 1  89 ? -18.744  -3.004   9.751 1.000 96.800 ? 89  SER A CB  1 
ATOM 689  O O   ? SER A 1  89 ? -20.248  -0.293  10.008 1.000 96.800 ? 89  SER A O   1 
ATOM 690  O OG  ? SER A 1  89 ? -17.725  -2.934  10.733 1.000 96.800 ? 89  SER A OG  1 
ATOM 691  N N   ? LYS A 1  90 ? -18.019   0.312  10.006 1.000 95.820 ? 90  LYS A N   1 
ATOM 692  C CA  ? LYS A 1  90 ? -18.230   1.562  10.731 1.000 95.820 ? 90  LYS A CA  1 
ATOM 693  C C   ? LYS A 1  90 ? -17.200   2.613  10.327 1.000 95.820 ? 90  LYS A C   1 
ATOM 694  C CB  ? LYS A 1  90 ? -18.172   1.323  12.240 1.000 95.820 ? 90  LYS A CB  1 
ATOM 695  O O   ? LYS A 1  90 ? -16.110   2.274   9.860 1.000 95.820 ? 90  LYS A O   1 
ATOM 696  C CG  ? LYS A 1  90 ? -16.841   0.770  12.728 1.000 95.820 ? 90  LYS A CG  1 
ATOM 697  C CD  ? LYS A 1  90 ? -16.882   0.446  14.216 1.000 95.820 ? 90  LYS A CD  1 
ATOM 698  C CE  ? LYS A 1  90 ? -15.532  -0.047  14.720 1.000 95.820 ? 90  LYS A CE  1 
ATOM 699  N NZ  ? LYS A 1  90 ? -15.574  -0.389  16.173 1.000 95.820 ? 90  LYS A NZ  1 
ATOM 700  N N   ? LYS A 1  91 ? -17.538   3.904  10.577 1.000 95.900 ? 91  LYS A N   1 
ATOM 701  C CA  ? LYS A 1  91 ? -16.610   5.010  10.362 1.000 95.900 ? 91  LYS A CA  1 
ATOM 702  C C   ? LYS A 1  91 ? -15.486   4.993  11.393 1.000 95.900 ? 91  LYS A C   1 
ATOM 703  C CB  ? LYS A 1  91 ? -17.349   6.349  10.414 1.000 95.900 ? 91  LYS A CB  1 
ATOM 704  O O   ? LYS A 1  91 ? -15.712   4.667  12.561 1.000 95.900 ? 91  LYS A O   1 
ATOM 705  C CG  ? LYS A 1  91 ? -18.324   6.562   9.266 1.000 95.900 ? 91  LYS A CG  1 
ATOM 706  C CD  ? LYS A 1  91 ? -18.987   7.932   9.343 1.000 95.900 ? 91  LYS A CD  1 
ATOM 707  C CE  ? LYS A 1  91 ? -19.967   8.145   8.198 1.000 95.900 ? 91  LYS A CE  1 
ATOM 708  N NZ  ? LYS A 1  91 ? -20.672   9.457   8.309 1.000 95.900 ? 91  LYS A NZ  1 
ATOM 709  N N   ? VAL A 1  92 ? -14.235   5.330  10.974 1.000 94.070 ? 92  VAL A N   1 
ATOM 710  C CA  ? VAL A 1  92 ? -13.086   5.352  11.874 1.000 94.070 ? 92  VAL A CA  1 
ATOM 711  C C   ? VAL A 1  92 ? -12.641   6.794  12.108 1.000 94.070 ? 92  VAL A C   1 
ATOM 712  C CB  ? VAL A 1  92 ? -11.912   4.516  11.317 1.000 94.070 ? 92  VAL A CB  1 
ATOM 713  O O   ? VAL A 1  92 ? -12.809   7.651  11.238 1.000 94.070 ? 92  VAL A O   1 
ATOM 714  C CG1 ? VAL A 1  92 ? -12.320   3.052  11.157 1.000 94.070 ? 92  VAL A CG1 1 
ATOM 715  C CG2 ? VAL A 1  92 ? -11.434   5.089   9.985 1.000 94.070 ? 92  VAL A CG2 1 
ATOM 716  N N   ? LYS A 1  93 ? -12.147   7.144  13.313 1.000 89.910 ? 93  LYS A N   1 
ATOM 717  C CA  ? LYS A 1  93 ? -11.637   8.456  13.699 1.000 89.910 ? 93  LYS A CA  1 
ATOM 718  C C   ? LYS A 1  93 ? -10.157   8.595  13.353 1.000 89.910 ? 93  LYS A C   1 
ATOM 719  C CB  ? LYS A 1  93 ? -11.850   8.697  15.194 1.000 89.910 ? 93  LYS A CB  1 
ATOM 720  O O   ? LYS A 1  93 ?  -9.300   8.552  14.238 1.000 89.910 ? 93  LYS A O   1 
ATOM 721  C CG  ? LYS A 1  93 ? -13.312   8.804  15.602 1.000 89.910 ? 93  LYS A CG  1 
ATOM 722  C CD  ? LYS A 1  93 ? -13.457   9.143  17.080 1.000 89.910 ? 93  LYS A CD  1 
ATOM 723  C CE  ? LYS A 1  93 ? -14.920   9.261  17.486 1.000 89.910 ? 93  LYS A CE  1 
ATOM 724  N NZ  ? LYS A 1  93 ? -15.067   9.590  18.936 1.000 89.910 ? 93  LYS A NZ  1 
ATOM 725  N N   ? ALA A 1  94 ?  -9.691   8.294  12.009 1.000 90.470 ? 94  ALA A N   1 
ATOM 726  C CA  ? ALA A 1  94 ?  -8.344   8.403  11.455 1.000 90.470 ? 94  ALA A CA  1 
ATOM 727  C C   ? ALA A 1  94 ?  -8.327   9.311  10.228 1.000 90.470 ? 94  ALA A C   1 
ATOM 728  C CB  ? ALA A 1  94 ?  -7.801   7.021  11.097 1.000 90.470 ? 94  ALA A CB  1 
ATOM 729  O O   ? ALA A 1  94 ?  -9.329   9.423   9.517 1.000 90.470 ? 94  ALA A O   1 
ATOM 730  N N   ? LYS A 1  95 ?  -7.227   9.958  10.063 1.000 91.720 ? 95  LYS A N   1 
ATOM 731  C CA  ? LYS A 1  95 ?  -7.064  10.849   8.917 1.000 91.720 ? 95  LYS A CA  1 
ATOM 732  C C   ? LYS A 1  95 ?  -6.779  10.059   7.643 1.000 91.720 ? 95  LYS A C   1 
ATOM 733  C CB  ? LYS A 1  95 ?  -5.940  11.853   9.174 1.000 91.720 ? 95  LYS A CB  1 
ATOM 734  O O   ? LYS A 1  95 ?  -5.788   9.330   7.567 1.000 91.720 ? 95  LYS A O   1 
ATOM 735  C CG  ? LYS A 1  95 ?  -5.839  12.951   8.125 1.000 91.720 ? 95  LYS A CG  1 
ATOM 736  C CD  ? LYS A 1  95 ?  -4.733  13.944   8.460 1.000 91.720 ? 95  LYS A CD  1 
ATOM 737  C CE  ? LYS A 1  95 ?  -4.588  15.006   7.378 1.000 91.720 ? 95  LYS A CE  1 
ATOM 738  N NZ  ? LYS A 1  95 ?  -3.540  16.012   7.726 1.000 91.720 ? 95  LYS A NZ  1 
ATOM 739  N N   ? PRO A 1  96 ?  -7.781  10.240   6.635 1.000 93.230 ? 96  PRO A N   1 
ATOM 740  C CA  ? PRO A 1  96 ?  -7.546   9.560   5.359 1.000 93.230 ? 96  PRO A CA  1 
ATOM 741  C C   ? PRO A 1  96 ?  -6.349  10.127   4.600 1.000 93.230 ? 96  PRO A C   1 
ATOM 742  C CB  ? PRO A 1  96 ?  -8.846   9.799   4.587 1.000 93.230 ? 96  PRO A CB  1 
ATOM 743  O O   ? PRO A 1  96 ?  -6.042  11.316   4.723 1.000 93.230 ? 96  PRO A O   1 
ATOM 744  C CG  ? PRO A 1  96 ?  -9.870  10.079   5.640 1.000 93.230 ? 96  PRO A CG  1 
ATOM 745  C CD  ? PRO A 1  96 ?  -9.201  10.798   6.776 1.000 93.230 ? 96  PRO A CD  1 
ATOM 746  N N   ? TYR A 1  97 ?  -5.755   9.214   3.808 1.000 93.760 ? 97  TYR A N   1 
ATOM 747  C CA  ? TYR A 1  97 ?  -4.623   9.606   2.977 1.000 93.760 ? 97  TYR A CA  1 
ATOM 748  C C   ? TYR A 1  97 ?  -5.095  10.147   1.632 1.000 93.760 ? 97  TYR A C   1 
ATOM 749  C CB  ? TYR A 1  97 ?  -3.679   8.419   2.760 1.000 93.760 ? 97  TYR A CB  1 
ATOM 750  O O   ? TYR A 1  97 ?  -5.937   9.535   0.971 1.000 93.760 ? 97  TYR A O   1 
ATOM 751  C CG  ? TYR A 1  97 ?  -2.263   8.823   2.428 1.000 93.760 ? 97  TYR A CG  1 
ATOM 752  C CD1 ? TYR A 1  97 ?  -1.776   8.724   1.126 1.000 93.760 ? 97  TYR A CD1 1 
ATOM 753  C CD2 ? TYR A 1  97 ?  -1.409   9.303   3.415 1.000 93.760 ? 97  TYR A CD2 1 
ATOM 754  C CE1 ? TYR A 1  97 ?  -0.472   9.093   0.816 1.000 93.760 ? 97  TYR A CE1 1 
ATOM 755  C CE2 ? TYR A 1  97 ?  -0.102   9.675   3.116 1.000 93.760 ? 97  TYR A CE2 1 
ATOM 756  O OH  ? TYR A 1  97 ?   1.649   9.933   1.515 1.000 93.760 ? 97  TYR A OH  1 
ATOM 757  C CZ  ? TYR A 1  97 ?   0.357   9.567   1.816 1.000 93.760 ? 97  TYR A CZ  1 
ATOM 758  N N   ? LYS A 1  98 ?  -4.572  11.186   1.204 1.000 87.750 ? 98  LYS A N   1 
ATOM 759  C CA  ? LYS A 1  98 ?  -5.006  11.826  -0.035 1.000 87.750 ? 98  LYS A CA  1 
ATOM 760  C C   ? LYS A 1  98 ?  -4.363  11.164  -1.250 1.000 87.750 ? 98  LYS A C   1 
ATOM 761  C CB  ? LYS A 1  98 ?  -4.673  13.318  -0.014 1.000 87.750 ? 98  LYS A CB  1 
ATOM 762  O O   ? LYS A 1  98 ?  -3.198  10.762  -1.201 1.000 87.750 ? 98  LYS A O   1 
ATOM 763  C CG  ? LYS A 1  98 ?  -5.455  14.112   1.022 1.000 87.750 ? 98  LYS A CG  1 
ATOM 764  C CD  ? LYS A 1  98 ?  -5.153  15.603   0.929 1.000 87.750 ? 98  LYS A CD  1 
ATOM 765  C CE  ? LYS A 1  98 ?  -5.907  16.394   1.989 1.000 87.750 ? 98  LYS A CE  1 
ATOM 766  N NZ  ? LYS A 1  98 ?  -5.552  17.844   1.954 1.000 87.750 ? 98  LYS A NZ  1 
ATOM 767  N N   ? ILE A 1  99 ?  -5.183  11.007  -2.318 1.000 86.320 ? 99  ILE A N   1 
ATOM 768  C CA  ? ILE A 1  99 ?  -4.693  10.476  -3.585 1.000 86.320 ? 99  ILE A CA  1 
ATOM 769  C C   ? ILE A 1  99 ?  -4.461  11.620  -4.570 1.000 86.320 ? 99  ILE A C   1 
ATOM 770  C CB  ? ILE A 1  99 ?  -5.677   9.445  -4.184 1.000 86.320 ? 99  ILE A CB  1 
ATOM 771  O O   ? ILE A 1  99 ?  -5.409  12.285  -4.993 1.000 86.320 ? 99  ILE A O   1 
ATOM 772  C CG1 ? ILE A 1  99 ?  -6.004   8.358  -3.153 1.000 86.320 ? 99  ILE A CG1 1 
ATOM 773  C CG2 ? ILE A 1  99 ?  -5.103   8.831  -5.464 1.000 86.320 ? 99  ILE A CG2 1 
ATOM 774  C CD1 ? ILE A 1  99 ?  -7.126   7.421  -3.577 1.000 86.320 ? 99  ILE A CD1 1 
ATOM 775  N N   ? PRO A 1 100 ?  -3.266  11.972  -4.775 1.000 76.670 ? 100 PRO A N   1 
ATOM 776  C CA  ? PRO A 1 100 ?  -3.086  13.038  -5.763 1.000 76.670 ? 100 PRO A CA  1 
ATOM 777  C C   ? PRO A 1 100 ?  -3.257  12.546  -7.199 1.000 76.670 ? 100 PRO A C   1 
ATOM 778  C CB  ? PRO A 1 100 ?  -1.651  13.509  -5.515 1.000 76.670 ? 100 PRO A CB  1 
ATOM 779  O O   ? PRO A 1 100 ?  -3.163  11.343  -7.458 1.000 76.670 ? 100 PRO A O   1 
ATOM 780  C CG  ? PRO A 1 100 ?  -0.949  12.317  -4.948 1.000 76.670 ? 100 PRO A CG  1 
ATOM 781  C CD  ? PRO A 1 100 ?  -1.963  11.453  -4.255 1.000 76.670 ? 100 PRO A CD  1 
ATOM 782  N N   ? LYS A 1 101 ?  -3.537  13.485  -8.175 1.000 73.050 ? 101 LYS A N   1 
ATOM 783  C CA  ? LYS A 1 101 ?  -3.903  13.256  -9.570 1.000 73.050 ? 101 LYS A CA  1 
ATOM 784  C C   ? LYS A 1 101 ?  -2.674  13.281 -10.473 1.000 73.050 ? 101 LYS A C   1 
ATOM 785  C CB  ? LYS A 1 101 ?  -4.918  14.301 -10.037 1.000 73.050 ? 101 LYS A CB  1 
ATOM 786  O O   ? LYS A 1 101 ?  -2.772  13.013 -11.672 1.000 73.050 ? 101 LYS A O   1 
ATOM 787  C CG  ? LYS A 1 101 ?  -6.282  14.179  -9.374 1.000 73.050 ? 101 LYS A CG  1 
ATOM 788  C CD  ? LYS A 1 101 ?  -7.264  15.206  -9.924 1.000 73.050 ? 101 LYS A CD  1 
ATOM 789  C CE  ? LYS A 1 101 ?  -8.608  15.131  -9.213 1.000 73.050 ? 101 LYS A CE  1 
ATOM 790  N NZ  ? LYS A 1 101 ?  -9.561  16.164  -9.720 1.000 73.050 ? 101 LYS A NZ  1 
ATOM 791  N N   ? LYS A 1 102 ?  -1.457  13.350  -9.815 1.000 78.550 ? 102 LYS A N   1 
ATOM 792  C CA  ? LYS A 1 102 ?  -0.340  13.572 -10.728 1.000 78.550 ? 102 LYS A CA  1 
ATOM 793  C C   ? LYS A 1 102 ?   0.453  12.287 -10.950 1.000 78.550 ? 102 LYS A C   1 
ATOM 794  C CB  ? LYS A 1 102 ?   0.580  14.671 -10.194 1.000 78.550 ? 102 LYS A CB  1 
ATOM 795  O O   ? LYS A 1 102 ?   0.587  11.469 -10.037 1.000 78.550 ? 102 LYS A O   1 
ATOM 796  C CG  ? LYS A 1 102 ?  -0.047  16.057 -10.194 1.000 78.550 ? 102 LYS A CG  1 
ATOM 797  C CD  ? LYS A 1 102 ?   0.950  17.122  -9.756 1.000 78.550 ? 102 LYS A CD  1 
ATOM 798  C CE  ? LYS A 1 102 ?   0.310  18.502  -9.706 1.000 78.550 ? 102 LYS A CE  1 
ATOM 799  N NZ  ? LYS A 1 102 ?   1.272  19.542  -9.233 1.000 78.550 ? 102 LYS A NZ  1 
ATOM 800  N N   ? ASP A 1 103 ?   0.861  12.205 -12.174 1.000 83.050 ? 103 ASP A N   1 
ATOM 801  C CA  ? ASP A 1 103 ?   1.790  11.151 -12.569 1.000 83.050 ? 103 ASP A CA  1 
ATOM 802  C C   ? ASP A 1 103 ?   3.187  11.410 -12.009 1.000 83.050 ? 103 ASP A C   1 
ATOM 803  C CB  ? ASP A 1 103 ?   1.848  11.029 -14.093 1.000 83.050 ? 103 ASP A CB  1 
ATOM 804  O O   ? ASP A 1 103 ?   3.530  12.550 -11.688 1.000 83.050 ? 103 ASP A O   1 
ATOM 805  C CG  ? ASP A 1 103 ?   0.550  10.523 -14.697 1.000 83.050 ? 103 ASP A CG  1 
ATOM 806  O OD1 ? ASP A 1 103 ?  -0.318  10.024 -13.949 1.000 83.050 ? 103 ASP A OD1 1 
ATOM 807  O OD2 ? ASP A 1 103 ?   0.395  10.622 -15.934 1.000 83.050 ? 103 ASP A OD2 1 
ATOM 808  N N   ? VAL A 1 104 ?   3.963  10.248 -11.965 1.000 91.350 ? 104 VAL A N   1 
ATOM 809  C CA  ? VAL A 1 104 ?   5.344  10.372 -11.511 1.000 91.350 ? 104 VAL A CA  1 
ATOM 810  C C   ? VAL A 1 104 ?   6.291   9.845 -12.587 1.000 91.350 ? 104 VAL A C   1 
ATOM 811  C CB  ? VAL A 1 104 ?   5.575   9.619 -10.182 1.000 91.350 ? 104 VAL A CB  1 
ATOM 812  O O   ? VAL A 1 104 ?   6.026   8.810 -13.203 1.000 91.350 ? 104 VAL A O   1 
ATOM 813  C CG1 ? VAL A 1 104 ?   4.837  10.307  -9.036 1.000 91.350 ? 104 VAL A CG1 1 
ATOM 814  C CG2 ? VAL A 1 104 ?   5.130   8.163 -10.310 1.000 91.350 ? 104 VAL A CG2 1 
ATOM 815  N N   ? PRO A 1 105 ?   7.333  10.667 -12.939 1.000 92.330 ? 105 PRO A N   1 
ATOM 816  C CA  ? PRO A 1 105 ?   8.285  10.218 -13.958 1.000 92.330 ? 105 PRO A CA  1 
ATOM 817  C C   ? PRO A 1 105 ?   9.241   9.146 -13.441 1.000 92.330 ? 105 PRO A C   1 
ATOM 818  C CB  ? PRO A 1 105 ?   9.044  11.498 -14.319 1.000 92.330 ? 105 PRO A CB  1 
ATOM 819  O O   ? PRO A 1 105 ?   9.443   9.026 -12.229 1.000 92.330 ? 105 PRO A O   1 
ATOM 820  C CG  ? PRO A 1 105 ?   9.018  12.322 -13.073 1.000 92.330 ? 105 PRO A CG  1 
ATOM 821  C CD  ? PRO A 1 105 ?   7.712  12.083 -12.370 1.000 92.330 ? 105 PRO A CD  1 
ATOM 822  N N   ? PRO A 1 106 ?   9.823   8.369 -14.401 1.000 93.730 ? 106 PRO A N   1 
ATOM 823  C CA  ? PRO A 1 106 ?  10.893   7.458 -13.988 1.000 93.730 ? 106 PRO A CA  1 
ATOM 824  C C   ? PRO A 1 106 ?  12.026   8.173 -13.255 1.000 93.730 ? 106 PRO A C   1 
ATOM 825  C CB  ? PRO A 1 106 ?  11.386   6.869 -15.312 1.000 93.730 ? 106 PRO A CB  1 
ATOM 826  O O   ? PRO A 1 106 ?  12.331   9.329 -13.559 1.000 93.730 ? 106 PRO A O   1 
ATOM 827  C CG  ? PRO A 1 106 ?  10.220   6.988 -16.241 1.000 93.730 ? 106 PRO A CG  1 
ATOM 828  C CD  ? PRO A 1 106 ?   9.461   8.237 -15.896 1.000 93.730 ? 106 PRO A CD  1 
ATOM 829  N N   ? GLY A 1 107 ?  12.598   7.471 -12.252 1.000 94.190 ? 107 GLY A N   1 
ATOM 830  C CA  ? GLY A 1 107 ?  13.689   8.042 -11.479 1.000 94.190 ? 107 GLY A CA  1 
ATOM 831  C C   ? GLY A 1 107 ?  13.222   8.741 -10.215 1.000 94.190 ? 107 GLY A C   1 
ATOM 832  O O   ? GLY A 1 107 ?  14.040   9.161  -9.394 1.000 94.190 ? 107 GLY A O   1 
ATOM 833  N N   ? THR A 1 108 ?  11.920   8.924 -10.122 1.000 95.400 ? 108 THR A N   1 
ATOM 834  C CA  ? THR A 1 108 ?  11.341   9.529  -8.927 1.000 95.400 ? 108 THR A CA  1 
ATOM 835  C C   ? THR A 1 108 ?  11.566   8.640  -7.708 1.000 95.400 ? 108 THR A C   1 
ATOM 836  C CB  ? THR A 1 108 ?   9.834   9.788  -9.107 1.000 95.400 ? 108 THR A CB  1 
ATOM 837  O O   ? THR A 1 108 ?  11.331   7.431  -7.763 1.000 95.400 ? 108 THR A O   1 
ATOM 838  C CG2 ? THR A 1 108 ?   9.240  10.458  -7.872 1.000 95.400 ? 108 THR A CG2 1 
ATOM 839  O OG1 ? THR A 1 108 ?   9.633  10.639 -10.242 1.000 95.400 ? 108 THR A OG1 1 
ATOM 840  N N   ? LYS A 1 109 ?  12.023   9.236  -6.576 1.000 95.510 ? 109 LYS A N   1 
ATOM 841  C CA  ? LYS A 1 109 ?  12.208   8.522  -5.316 1.000 95.510 ? 109 LYS A CA  1 
ATOM 842  C C   ? LYS A 1 109 ?  10.878   8.328  -4.594 1.000 95.510 ? 109 LYS A C   1 
ATOM 843  C CB  ? LYS A 1 109 ?  13.190   9.270  -4.413 1.000 95.510 ? 109 LYS A CB  1 
ATOM 844  O O   ? LYS A 1 109 ?  10.133   9.288  -4.385 1.000 95.510 ? 109 LYS A O   1 
ATOM 845  C CG  ? LYS A 1 109 ?  14.625   9.262  -4.919 1.000 95.510 ? 109 LYS A CG  1 
ATOM 846  C CD  ? LYS A 1 109 ?  15.561   9.978  -3.954 1.000 95.510 ? 109 LYS A CD  1 
ATOM 847  C CE  ? LYS A 1 109 ?  16.982  10.043  -4.498 1.000 95.510 ? 109 LYS A CE  1 
ATOM 848  N NZ  ? LYS A 1 109 ?  17.887  10.814  -3.594 1.000 95.510 ? 109 LYS A NZ  1 
ATOM 849  N N   ? CYS A 1 110 ?  10.668   7.107  -4.211 1.000 95.660 ? 110 CYS A N   1 
ATOM 850  C CA  ? CYS A 1 110 ?   9.405   6.754  -3.571 1.000 95.660 ? 110 CYS A CA  1 
ATOM 851  C C   ? CYS A 1 110 ?   9.641   5.886  -2.341 1.000 95.660 ? 110 CYS A C   1 
ATOM 852  C CB  ? CYS A 1 110 ?   8.491   6.024  -4.554 1.000 95.660 ? 110 CYS A CB  1 
ATOM 853  O O   ? CYS A 1 110 ?  10.728   5.334  -2.165 1.000 95.660 ? 110 CYS A O   1 
ATOM 854  S SG  ? CYS A 1 110 ?   8.059   7.001  -6.011 1.000 95.660 ? 110 CYS A SG  1 
ATOM 855  N N   ? VAL A 1 111 ?   8.572   5.831  -1.517 1.000 95.420 ? 111 VAL A N   1 
ATOM 856  C CA  ? VAL A 1 111 ?   8.621   5.007  -0.314 1.000 95.420 ? 111 VAL A CA  1 
ATOM 857  C C   ? VAL A 1 111 ?   7.493   3.977  -0.346 1.000 95.420 ? 111 VAL A C   1 
ATOM 858  C CB  ? VAL A 1 111 ?   8.522   5.865   0.967 1.000 95.420 ? 111 VAL A CB  1 
ATOM 859  O O   ? VAL A 1 111 ?   6.357   4.303  -0.697 1.000 95.420 ? 111 VAL A O   1 
ATOM 860  C CG1 ? VAL A 1 111 ?   8.435   4.977   2.207 1.000 95.420 ? 111 VAL A CG1 1 
ATOM 861  C CG2 ? VAL A 1 111 ?   9.716   6.813   1.067 1.000 95.420 ? 111 VAL A CG2 1 
ATOM 862  N N   ? VAL A 1 112 ?   7.857   2.734  -0.034 1.000 95.220 ? 112 VAL A N   1 
ATOM 863  C CA  ? VAL A 1 112 ?   6.871   1.671   0.132 1.000 95.220 ? 112 VAL A CA  1 
ATOM 864  C C   ? VAL A 1 112 ?   6.820   1.238   1.596 1.000 95.220 ? 112 VAL A C   1 
ATOM 865  C CB  ? VAL A 1 112 ?   7.187   0.457  -0.771 1.000 95.220 ? 112 VAL A CB  1 
ATOM 866  O O   ? VAL A 1 112 ?   7.840   1.251   2.290 1.000 95.220 ? 112 VAL A O   1 
ATOM 867  C CG1 ? VAL A 1 112 ?   7.355   0.896  -2.225 1.000 95.220 ? 112 VAL A CG1 1 
ATOM 868  C CG2 ? VAL A 1 112 ?   8.441  -0.262  -0.278 1.000 95.220 ? 112 VAL A CG2 1 
ATOM 869  N N   ? ARG A 1 113 ?   5.621   0.875   1.997 1.000 95.160 ? 113 ARG A N   1 
ATOM 870  C CA  ? ARG A 1 113 ?   5.397   0.439   3.372 1.000 95.160 ? 113 ARG A CA  1 
ATOM 871  C C   ? ARG A 1 113 ?   4.565  -0.838   3.413 1.000 95.160 ? 113 ARG A C   1 
ATOM 872  C CB  ? ARG A 1 113 ?   4.708   1.540   4.181 1.000 95.160 ? 113 ARG A CB  1 
ATOM 873  O O   ? ARG A 1 113 ?   3.699  -1.049   2.561 1.000 95.160 ? 113 ARG A O   1 
ATOM 874  C CG  ? ARG A 1 113 ?   5.535   2.807   4.327 1.000 95.160 ? 113 ARG A CG  1 
ATOM 875  C CD  ? ARG A 1 113 ?   4.792   3.879   5.112 1.000 95.160 ? 113 ARG A CD  1 
ATOM 876  N NE  ? ARG A 1 113 ?   5.632   5.047   5.358 1.000 95.160 ? 113 ARG A NE  1 
ATOM 877  N NH1 ? ARG A 1 113 ?   5.363   5.943   3.246 1.000 95.160 ? 113 ARG A NH1 1 
ATOM 878  N NH2 ? ARG A 1 113 ?   6.663   7.021   4.796 1.000 95.160 ? 113 ARG A NH2 1 
ATOM 879  C CZ  ? ARG A 1 113 ?   5.884   6.001   4.466 1.000 95.160 ? 113 ARG A CZ  1 
ATOM 880  N N   ? GLY A 1 114 ?   4.885  -1.653   4.474 1.000 94.950 ? 114 GLY A N   1 
ATOM 881  C CA  ? GLY A 1 114 ?   4.091  -2.867   4.581 1.000 94.950 ? 114 GLY A CA  1 
ATOM 882  C C   ? GLY A 1 114 ?   4.550  -3.783   5.700 1.000 94.950 ? 114 GLY A C   1 
ATOM 883  O O   ? GLY A 1 114 ?   5.602  -3.557   6.302 1.000 94.950 ? 114 GLY A O   1 
ATOM 884  N N   ? TRP A 1 115 ?   3.687  -4.857   6.006 1.000 94.240 ? 115 TRP A N   1 
ATOM 885  C CA  ? TRP A 1 115 ?   3.938  -5.836   7.058 1.000 94.240 ? 115 TRP A CA  1 
ATOM 886  C C   ? TRP A 1 115 ?   4.270  -7.201   6.463 1.000 94.240 ? 115 TRP A C   1 
ATOM 887  C CB  ? TRP A 1 115 ?   2.727  -5.951   7.987 1.000 94.240 ? 115 TRP A CB  1 
ATOM 888  O O   ? TRP A 1 115 ?   4.117  -8.228   7.127 1.000 94.240 ? 115 TRP A O   1 
ATOM 889  C CG  ? TRP A 1 115 ?   2.548  -4.777   8.902 1.000 94.240 ? 115 TRP A CG  1 
ATOM 890  C CD1 ? TRP A 1 115 ?   3.129  -4.589  10.125 1.000 94.240 ? 115 TRP A CD1 1 
ATOM 891  C CD2 ? TRP A 1 115 ?   1.726  -3.629   8.667 1.000 94.240 ? 115 TRP A CD2 1 
ATOM 892  C CE2 ? TRP A 1 115 ?   1.858  -2.784   9.791 1.000 94.240 ? 115 TRP A CE2 1 
ATOM 893  C CE3 ? TRP A 1 115 ?   0.891  -3.233   7.614 1.000 94.240 ? 115 TRP A CE3 1 
ATOM 894  N NE1 ? TRP A 1 115 ?   2.718  -3.392  10.665 1.000 94.240 ? 115 TRP A NE1 1 
ATOM 895  C CH2 ? TRP A 1 115 ?   0.374  -1.200   8.847 1.000 94.240 ? 115 TRP A CH2 1 
ATOM 896  C CZ2 ? TRP A 1 115 ?   1.185  -1.564   9.891 1.000 94.240 ? 115 TRP A CZ2 1 
ATOM 897  C CZ3 ? TRP A 1 115 ?   0.222  -2.018   7.715 1.000 94.240 ? 115 TRP A CZ3 1 
ATOM 898  N N   ? GLY A 1 116 ?   4.465  -7.172   5.094 1.000 90.700 ? 116 GLY A N   1 
ATOM 899  C CA  ? GLY A 1 116 ?   4.793  -8.437   4.456 1.000 90.700 ? 116 GLY A CA  1 
ATOM 900  C C   ? GLY A 1 116 ?   6.023  -9.102   5.045 1.000 90.700 ? 116 GLY A C   1 
ATOM 901  O O   ? GLY A 1 116 ?   6.535  -8.667   6.079 1.000 90.700 ? 116 GLY A O   1 
ATOM 902  N N   ? THR A 1 117 ?   6.487 -10.187   4.505 1.000 87.700 ? 117 THR A N   1 
ATOM 903  C CA  ? THR A 1 117 ?   7.668 -10.914   4.955 1.000 87.700 ? 117 THR A CA  1 
ATOM 904  C C   ? THR A 1 117 ?   8.929 -10.082   4.744 1.000 87.700 ? 117 THR A C   1 
ATOM 905  C CB  ? THR A 1 117 ?   7.809 -12.260   4.220 1.000 87.700 ? 117 THR A CB  1 
ATOM 906  O O   ? THR A 1 117 ?   8.989  -9.256   3.831 1.000 87.700 ? 117 THR A O   1 
ATOM 907  C CG2 ? THR A 1 117 ?   6.602 -13.156   4.476 1.000 87.700 ? 117 THR A CG2 1 
ATOM 908  O OG1 ? THR A 1 117 ?   7.922 -12.019   2.812 1.000 87.700 ? 117 THR A OG1 1 
ATOM 909  N N   ? THR A 1 118 ?   9.891 -10.200   5.652 1.000 85.600 ? 118 THR A N   1 
ATOM 910  C CA  ? THR A 1 118 ?  11.132  -9.437   5.591 1.000 85.600 ? 118 THR A CA  1 
ATOM 911  C C   ? THR A 1 118 ?  12.272 -10.299   5.057 1.000 85.600 ? 118 THR A C   1 
ATOM 912  C CB  ? THR A 1 118 ?  11.513  -8.878   6.975 1.000 85.600 ? 118 THR A CB  1 
ATOM 913  O O   ? THR A 1 118 ?  13.392  -9.815   4.877 1.000 85.600 ? 118 THR A O   1 
ATOM 914  C CG2 ? THR A 1 118 ?  10.513  -7.823   7.436 1.000 85.600 ? 118 THR A CG2 1 
ATOM 915  O OG1 ? THR A 1 118 ?  11.533  -9.949   7.927 1.000 85.600 ? 118 THR A OG1 1 
ATOM 916  N N   ? ASP A 1 119 ?  11.941 -11.568   4.879 1.000 82.400 ? 119 ASP A N   1 
ATOM 917  C CA  ? ASP A 1 119 ?  12.839 -12.567   4.308 1.000 82.400 ? 119 ASP A CA  1 
ATOM 918  C C   ? ASP A 1 119 ?  12.095 -13.482   3.337 1.000 82.400 ? 119 ASP A C   1 
ATOM 919  C CB  ? ASP A 1 119 ?  13.494 -13.396   5.415 1.000 82.400 ? 119 ASP A CB  1 
ATOM 920  O O   ? ASP A 1 119 ?  11.106 -14.116   3.708 1.000 82.400 ? 119 ASP A O   1 
ATOM 921  C CG  ? ASP A 1 119 ?  14.589 -14.313   4.900 1.000 82.400 ? 119 ASP A CG  1 
ATOM 922  O OD1 ? ASP A 1 119 ?  14.538 -14.720   3.719 1.000 82.400 ? 119 ASP A OD1 1 
ATOM 923  O OD2 ? ASP A 1 119 ?  15.509 -14.634   5.683 1.000 82.400 ? 119 ASP A OD2 1 
ATOM 924  N N   ? TYR A 1 120 ?  12.674 -13.596   2.095 1.000 78.770 ? 120 TYR A N   1 
ATOM 925  C CA  ? TYR A 1 120 ?  11.968 -14.338   1.057 1.000 78.770 ? 120 TYR A CA  1 
ATOM 926  C C   ? TYR A 1 120 ?  11.835 -15.809   1.432 1.000 78.770 ? 120 TYR A C   1 
ATOM 927  C CB  ? TYR A 1 120 ?  12.692 -14.205  -0.287 1.000 78.770 ? 120 TYR A CB  1 
ATOM 928  O O   ? TYR A 1 120 ?  11.009 -16.529   0.866 1.000 78.770 ? 120 TYR A O   1 
ATOM 929  C CG  ? TYR A 1 120 ?  14.006 -14.945  -0.343 1.000 78.770 ? 120 TYR A CG  1 
ATOM 930  C CD1 ? TYR A 1 120 ?  15.179 -14.357   0.126 1.000 78.770 ? 120 TYR A CD1 1 
ATOM 931  C CD2 ? TYR A 1 120 ?  14.079 -16.231  -0.866 1.000 78.770 ? 120 TYR A CD2 1 
ATOM 932  C CE1 ? TYR A 1 120 ?  16.393 -15.034   0.074 1.000 78.770 ? 120 TYR A CE1 1 
ATOM 933  C CE2 ? TYR A 1 120 ?  15.288 -16.917  -0.923 1.000 78.770 ? 120 TYR A CE2 1 
ATOM 934  O OH  ? TYR A 1 120 ?  17.637 -16.986  -0.504 1.000 78.770 ? 120 TYR A OH  1 
ATOM 935  C CZ  ? TYR A 1 120 ?  16.437 -16.312  -0.451 1.000 78.770 ? 120 TYR A CZ  1 
ATOM 936  N N   ? LYS A 1 121 ?  12.594 -16.229   2.367 1.000 81.010 ? 121 LYS A N   1 
ATOM 937  C CA  ? LYS A 1 121 ?  12.593 -17.615   2.823 1.000 81.010 ? 121 LYS A CA  1 
ATOM 938  C C   ? LYS A 1 121 ?  11.637 -17.807   3.998 1.000 81.010 ? 121 LYS A C   1 
ATOM 939  C CB  ? LYS A 1 121 ?  14.004 -18.052   3.219 1.000 81.010 ? 121 LYS A CB  1 
ATOM 940  O O   ? LYS A 1 121 ?  11.359 -18.938   4.401 1.000 81.010 ? 121 LYS A O   1 
ATOM 941  C CG  ? LYS A 1 121 ?  14.981 -18.120   2.055 1.000 81.010 ? 121 LYS A CG  1 
ATOM 942  C CD  ? LYS A 1 121 ?  16.359 -18.584   2.507 1.000 81.010 ? 121 LYS A CD  1 
ATOM 943  C CE  ? LYS A 1 121 ?  17.350 -18.608   1.351 1.000 81.010 ? 121 LYS A CE  1 
ATOM 944  N NZ  ? LYS A 1 121 ?  18.698 -19.082   1.786 1.000 81.010 ? 121 LYS A NZ  1 
ATOM 945  N N   ? ASP A 1 122 ?  11.135 -16.690   4.510 1.000 81.270 ? 122 ASP A N   1 
ATOM 946  C CA  ? ASP A 1 122 ?  10.237 -16.706   5.661 1.000 81.270 ? 122 ASP A CA  1 
ATOM 947  C C   ? ASP A 1 122 ?   8.799 -16.416   5.239 1.000 81.270 ? 122 ASP A C   1 
ATOM 948  C CB  ? ASP A 1 122 ?  10.692 -15.690   6.711 1.000 81.270 ? 122 ASP A CB  1 
ATOM 949  O O   ? ASP A 1 122 ?   8.549 -15.502   4.451 1.000 81.270 ? 122 ASP A O   1 
ATOM 950  C CG  ? ASP A 1 122 ?  10.016 -15.884   8.057 1.000 81.270 ? 122 ASP A CG  1 
ATOM 951  O OD1 ? ASP A 1 122 ?   9.061 -16.685   8.149 1.000 81.270 ? 122 ASP A OD1 1 
ATOM 952  O OD2 ? ASP A 1 122 ?  10.441 -15.229   9.033 1.000 81.270 ? 122 ASP A OD2 1 
ATOM 953  N N   ? GLU A 1 123 ?   7.961 -17.167   5.816 1.000 79.570 ? 123 GLU A N   1 
ATOM 954  C CA  ? GLU A 1 123 ?   6.563 -17.045   5.414 1.000 79.570 ? 123 GLU A CA  1 
ATOM 955  C C   ? GLU A 1 123 ?   5.769 -16.218   6.421 1.000 79.570 ? 123 GLU A C   1 
ATOM 956  C CB  ? GLU A 1 123 ?   5.927 -18.428   5.251 1.000 79.570 ? 123 GLU A CB  1 
ATOM 957  O O   ? GLU A 1 123 ?   4.603 -15.894   6.184 1.000 79.570 ? 123 GLU A O   1 
ATOM 958  C CG  ? GLU A 1 123 ?   6.484 -19.228   4.082 1.000 79.570 ? 123 GLU A CG  1 
ATOM 959  C CD  ? GLU A 1 123 ?   5.821 -20.585   3.913 1.000 79.570 ? 123 GLU A CD  1 
ATOM 960  O OE1 ? GLU A 1 123 ?   6.126 -21.291   2.925 1.000 79.570 ? 123 GLU A OE1 1 
ATOM 961  O OE2 ? GLU A 1 123 ?   4.989 -20.945   4.775 1.000 79.570 ? 123 GLU A OE2 1 
ATOM 962  N N   ? GLN A 1 124 ?   6.539 -15.738   7.484 1.000 85.830 ? 124 GLN A N   1 
ATOM 963  C CA  ? GLN A 1 124 ?   5.829 -14.984   8.511 1.000 85.830 ? 124 GLN A CA  1 
ATOM 964  C C   ? GLN A 1 124 ?   5.982 -13.481   8.295 1.000 85.830 ? 124 GLN A C   1 
ATOM 965  C CB  ? GLN A 1 124 ?   6.332 -15.367   9.904 1.000 85.830 ? 124 GLN A CB  1 
ATOM 966  O O   ? GLN A 1 124 ?   7.092 -12.988   8.083 1.000 85.830 ? 124 GLN A O   1 
ATOM 967  C CG  ? GLN A 1 124 ?   5.929 -16.769  10.339 1.000 85.830 ? 124 GLN A CG  1 
ATOM 968  C CD  ? GLN A 1 124 ?   6.426 -17.118  11.729 1.000 85.830 ? 124 GLN A CD  1 
ATOM 969  N NE2 ? GLN A 1 124 ?   6.690 -18.400  11.960 1.000 85.830 ? 124 GLN A NE2 1 
ATOM 970  O OE1 ? GLN A 1 124 ?   6.573 -16.243  12.588 1.000 85.830 ? 124 GLN A OE1 1 
ATOM 971  N N   ? ALA A 1 125 ?   4.824 -12.831   8.366 1.000 91.130 ? 125 ALA A N   1 
ATOM 972  C CA  ? ALA A 1 125 ?   4.849 -11.374   8.261 1.000 91.130 ? 125 ALA A CA  1 
ATOM 973  C C   ? ALA A 1 125 ?   5.592 -10.752   9.439 1.000 91.130 ? 125 ALA A C   1 
ATOM 974  C CB  ? ALA A 1 125 ?   3.429 -10.822   8.179 1.000 91.130 ? 125 ALA A CB  1 
ATOM 975  O O   ? ALA A 1 125 ?   5.596 -11.305  10.541 1.000 91.130 ? 125 ALA A O   1 
ATOM 976  N N   ? SER A 1 126 ?   6.140  -9.649   9.214 1.000 92.990 ? 126 SER A N   1 
ATOM 977  C CA  ? SER A 1 126 ?   6.771  -8.863  10.269 1.000 92.990 ? 126 SER A CA  1 
ATOM 978  C C   ? SER A 1 126 ?   5.735  -8.304  11.238 1.000 92.990 ? 126 SER A C   1 
ATOM 979  C CB  ? SER A 1 126 ?   7.589  -7.718   9.668 1.000 92.990 ? 126 SER A CB  1 
ATOM 980  O O   ? SER A 1 126 ?   4.657  -7.874  10.823 1.000 92.990 ? 126 SER A O   1 
ATOM 981  O OG  ? SER A 1 126 ?   8.129  -6.896  10.689 1.000 92.990 ? 126 SER A OG  1 
ATOM 982  N N   ? ASP A 1 127 ?   6.076  -8.394  12.461 1.000 93.840 ? 127 ASP A N   1 
ATOM 983  C CA  ? ASP A 1 127 ?   5.207  -7.754  13.444 1.000 93.840 ? 127 ASP A CA  1 
ATOM 984  C C   ? ASP A 1 127 ?   5.337  -6.234  13.384 1.000 93.840 ? 127 ASP A C   1 
ATOM 985  C CB  ? ASP A 1 127 ?   5.531  -8.254  14.853 1.000 93.840 ? 127 ASP A CB  1 
ATOM 986  O O   ? ASP A 1 127 ?   4.385  -5.512  13.689 1.000 93.840 ? 127 ASP A O   1 
ATOM 987  C CG  ? ASP A 1 127 ?   4.532  -7.783  15.894 1.000 93.840 ? 127 ASP A CG  1 
ATOM 988  O OD1 ? ASP A 1 127 ?   3.324  -8.076  15.758 1.000 93.840 ? 127 ASP A OD1 1 
ATOM 989  O OD2 ? ASP A 1 127 ?   4.955  -7.109  16.858 1.000 93.840 ? 127 ASP A OD2 1 
ATOM 990  N N   ? LYS A 1 128 ?   6.413  -5.713  12.953 1.000 95.080 ? 128 LYS A N   1 
ATOM 991  C CA  ? LYS A 1 128 ?   6.692  -4.281  12.897 1.000 95.080 ? 128 LYS A CA  1 
ATOM 992  C C   ? LYS A 1 128 ?   6.516  -3.741  11.481 1.000 95.080 ? 128 LYS A C   1 
ATOM 993  C CB  ? LYS A 1 128 ?   8.109  -3.990  13.396 1.000 95.080 ? 128 LYS A CB  1 
ATOM 994  O O   ? LYS A 1 128 ?   6.941  -4.374  10.512 1.000 95.080 ? 128 LYS A O   1 
ATOM 995  C CG  ? LYS A 1 128 ?   8.339  -4.359  14.854 1.000 95.080 ? 128 LYS A CG  1 
ATOM 996  C CD  ? LYS A 1 128 ?   9.745  -3.988  15.309 1.000 95.080 ? 128 LYS A CD  1 
ATOM 997  C CE  ? LYS A 1 128 ?   9.976  -4.352  16.769 1.000 95.080 ? 128 LYS A CE  1 
ATOM 998  N NZ  ? LYS A 1 128 ?  11.363  -4.017  17.211 1.000 95.080 ? 128 LYS A NZ  1 
ATOM 999  N N   ? LEU A 1 129 ?   5.840  -2.581  11.342 1.000 95.580 ? 129 LEU A N   1 
ATOM 1000 C CA  ? LEU A 1 129 ?   5.692  -1.913  10.054 1.000 95.580 ? 129 LEU A CA  1 
ATOM 1001 C C   ? LEU A 1 129 ?   7.051  -1.519   9.486 1.000 95.580 ? 129 LEU A C   1 
ATOM 1002 C CB  ? LEU A 1 129 ?   4.805  -0.672  10.192 1.000 95.580 ? 129 LEU A CB  1 
ATOM 1003 O O   ? LEU A 1 129 ?   7.851  -0.876  10.169 1.000 95.580 ? 129 LEU A O   1 
ATOM 1004 C CG  ? LEU A 1 129 ?   4.464   0.065   8.896 1.000 95.580 ? 129 LEU A CG  1 
ATOM 1005 C CD1 ? LEU A 1 129 ?   3.717  -0.860   7.941 1.000 95.580 ? 129 LEU A CD1 1 
ATOM 1006 C CD2 ? LEU A 1 129 ?   3.641   1.314   9.192 1.000 95.580 ? 129 LEU A CD2 1 
ATOM 1007 N N   ? GLN A 1 130 ?   7.213  -1.930   8.168 1.000 95.690 ? 130 GLN A N   1 
ATOM 1008 C CA  ? GLN A 1 130 ?   8.490  -1.704   7.499 1.000 95.690 ? 130 GLN A CA  1 
ATOM 1009 C C   ? GLN A 1 130 ?   8.351  -0.671   6.384 1.000 95.690 ? 130 GLN A C   1 
ATOM 1010 C CB  ? GLN A 1 130 ?   9.040  -3.015   6.934 1.000 95.690 ? 130 GLN A CB  1 
ATOM 1011 O O   ? GLN A 1 130 ?   7.266  -0.493   5.827 1.000 95.690 ? 130 GLN A O   1 
ATOM 1012 C CG  ? GLN A 1 130 ?   9.248  -4.097   7.985 1.000 95.690 ? 130 GLN A CG  1 
ATOM 1013 C CD  ? GLN A 1 130 ?  10.394  -3.786   8.929 1.000 95.690 ? 130 GLN A CD  1 
ATOM 1014 N NE2 ? GLN A 1 130 ?  10.126  -3.850  10.229 1.000 95.690 ? 130 GLN A NE2 1 
ATOM 1015 O OE1 ? GLN A 1 130 ?  11.512  -3.492   8.494 1.000 95.690 ? 130 GLN A OE1 1 
ATOM 1016 N N   ? MET A 1 131 ?   9.570  -0.033   6.083 1.000 95.230 ? 131 MET A N   1 
ATOM 1017 C CA  ? MET A 1 131 ?   9.611   0.869   4.935 1.000 95.230 ? 131 MET A CA  1 
ATOM 1018 C C   ? MET A 1 131 ?  10.904   0.689   4.148 1.000 95.230 ? 131 MET A C   1 
ATOM 1019 C CB  ? MET A 1 131 ?   9.473   2.323   5.388 1.000 95.230 ? 131 MET A CB  1 
ATOM 1020 O O   ? MET A 1 131 ?  11.927   0.291   4.708 1.000 95.230 ? 131 MET A O   1 
ATOM 1021 C CG  ? MET A 1 131 ?  10.643   2.819   6.222 1.000 95.230 ? 131 MET A CG  1 
ATOM 1022 S SD  ? MET A 1 131 ?  10.530   4.613   6.594 1.000 95.230 ? 131 MET A SD  1 
ATOM 1023 C CE  ? MET A 1 131 ?  11.499   5.287   5.215 1.000 95.230 ? 131 MET A CE  1 
ATOM 1024 N N   ? LEU A 1 132 ?  10.739   1.021   2.807 1.000 93.820 ? 132 LEU A N   1 
ATOM 1025 C CA  ? LEU A 1 132 ?  11.878   0.936   1.900 1.000 93.820 ? 132 LEU A CA  1 
ATOM 1026 C C   ? LEU A 1 132 ?  11.775   1.987   0.799 1.000 93.820 ? 132 LEU A C   1 
ATOM 1027 C CB  ? LEU A 1 132 ?  11.968  -0.461   1.281 1.000 93.820 ? 132 LEU A CB  1 
ATOM 1028 O O   ? LEU A 1 132 ?  10.705   2.177   0.215 1.000 93.820 ? 132 LEU A O   1 
ATOM 1029 C CG  ? LEU A 1 132 ?  13.078  -0.677   0.251 1.000 93.820 ? 132 LEU A CG  1 
ATOM 1030 C CD1 ? LEU A 1 132 ?  14.446  -0.573   0.917 1.000 93.820 ? 132 LEU A CD1 1 
ATOM 1031 C CD2 ? LEU A 1 132 ?  12.914  -2.027  -0.437 1.000 93.820 ? 132 LEU A CD2 1 
ATOM 1032 N N   ? GLU A 1 133 ?  12.909   2.670   0.585 1.000 94.160 ? 133 GLU A N   1 
ATOM 1033 C CA  ? GLU A 1 133 ?  12.969   3.619  -0.522 1.000 94.160 ? 133 GLU A CA  1 
ATOM 1034 C C   ? GLU A 1 133 ?  13.245   2.909  -1.844 1.000 94.160 ? 133 GLU A C   1 
ATOM 1035 C CB  ? GLU A 1 133 ?  14.039   4.682  -0.262 1.000 94.160 ? 133 GLU A CB  1 
ATOM 1036 O O   ? GLU A 1 133 ?  14.145   2.070  -1.927 1.000 94.160 ? 133 GLU A O   1 
ATOM 1037 C CG  ? GLU A 1 133 ?  14.038   5.817  -1.275 1.000 94.160 ? 133 GLU A CG  1 
ATOM 1038 C CD  ? GLU A 1 133 ?  15.030   6.920  -0.941 1.000 94.160 ? 133 GLU A CD  1 
ATOM 1039 O OE1 ? GLU A 1 133 ?  16.079   7.018  -1.617 1.000 94.160 ? 133 GLU A OE1 1 
ATOM 1040 O OE2 ? GLU A 1 133 ?  14.755   7.693   0.004 1.000 94.160 ? 133 GLU A OE2 1 
ATOM 1041 N N   ? VAL A 1 134 ?  12.429   3.319  -2.938 1.000 94.380 ? 134 VAL A N   1 
ATOM 1042 C CA  ? VAL A 1 134 ?  12.560   2.716  -4.260 1.000 94.380 ? 134 VAL A CA  1 
ATOM 1043 C C   ? VAL A 1 134 ?  12.510   3.802  -5.331 1.000 94.380 ? 134 VAL A C   1 
ATOM 1044 C CB  ? VAL A 1 134 ?  11.457   1.664  -4.515 1.000 94.380 ? 134 VAL A CB  1 
ATOM 1045 O O   ? VAL A 1 134 ?  12.132   4.942  -5.051 1.000 94.380 ? 134 VAL A O   1 
ATOM 1046 C CG1 ? VAL A 1 134 ?  11.581   0.501  -3.533 1.000 94.380 ? 134 VAL A CG1 1 
ATOM 1047 C CG2 ? VAL A 1 134 ?  10.075   2.307  -4.415 1.000 94.380 ? 134 VAL A CG2 1 
ATOM 1048 N N   ? LEU A 1 135 ?  12.958   3.407  -6.573 1.000 94.130 ? 135 LEU A N   1 
ATOM 1049 C CA  ? LEU A 1 135 ?  12.883   4.321  -7.707 1.000 94.130 ? 135 LEU A CA  1 
ATOM 1050 C C   ? LEU A 1 135 ?  11.878   3.823  -8.741 1.000 94.130 ? 135 LEU A C   1 
ATOM 1051 C CB  ? LEU A 1 135 ?  14.260   4.487  -8.355 1.000 94.130 ? 135 LEU A CB  1 
ATOM 1052 O O   ? LEU A 1 135 ?  11.809   2.623  -9.018 1.000 94.130 ? 135 LEU A O   1 
ATOM 1053 C CG  ? LEU A 1 135 ?  15.332   5.169  -7.504 1.000 94.130 ? 135 LEU A CG  1 
ATOM 1054 C CD1 ? LEU A 1 135 ?  16.697   5.046  -8.173 1.000 94.130 ? 135 LEU A CD1 1 
ATOM 1055 C CD2 ? LEU A 1 135 ?  14.977   6.633  -7.268 1.000 94.130 ? 135 LEU A CD2 1 
ATOM 1056 N N   ? VAL A 1 136 ?  11.184   4.778  -9.228 1.000 94.960 ? 136 VAL A N   1 
ATOM 1057 C CA  ? VAL A 1 136 ?  10.292   4.457 -10.337 1.000 94.960 ? 136 VAL A CA  1 
ATOM 1058 C C   ? VAL A 1 136 ?  11.114   4.073 -11.566 1.000 94.960 ? 136 VAL A C   1 
ATOM 1059 C CB  ? VAL A 1 136 ?   9.354   5.638 -10.672 1.000 94.960 ? 136 VAL A CB  1 
ATOM 1060 O O   ? VAL A 1 136 ?  12.095   4.742 -11.898 1.000 94.960 ? 136 VAL A O   1 
ATOM 1061 C CG1 ? VAL A 1 136 ?   8.544   5.343 -11.933 1.000 94.960 ? 136 VAL A CG1 1 
ATOM 1062 C CG2 ? VAL A 1 136 ?   8.427   5.931  -9.494 1.000 94.960 ? 136 VAL A CG2 1 
ATOM 1063 N N   ? VAL A 1 137 ?  10.649   2.969 -12.210 1.000 93.510 ? 137 VAL A N   1 
ATOM 1064 C CA  ? VAL A 1 137 ?  11.321   2.444 -13.394 1.000 93.510 ? 137 VAL A CA  1 
ATOM 1065 C C   ? VAL A 1 137 ?  10.518   2.799 -14.643 1.000 93.510 ? 137 VAL A C   1 
ATOM 1066 C CB  ? VAL A 1 137 ?  11.517   0.914 -13.303 1.000 93.510 ? 137 VAL A CB  1 
ATOM 1067 O O   ? VAL A 1 137 ?   9.287   2.742 -14.635 1.000 93.510 ? 137 VAL A O   1 
ATOM 1068 C CG1 ? VAL A 1 137 ?  12.257   0.391 -14.533 1.000 93.510 ? 137 VAL A CG1 1 
ATOM 1069 C CG2 ? VAL A 1 137 ?  12.272   0.548 -12.026 1.000 93.510 ? 137 VAL A CG2 1 
ATOM 1070 N N   ? ASP A 1 138 ?  11.317   3.122 -15.679 1.000 92.770 ? 138 ASP A N   1 
ATOM 1071 C CA  ? ASP A 1 138 ?  10.688   3.397 -16.968 1.000 92.770 ? 138 ASP A CA  1 
ATOM 1072 C C   ? ASP A 1 138 ?   9.861   2.204 -17.441 1.000 92.770 ? 138 ASP A C   1 
ATOM 1073 C CB  ? ASP A 1 138 ?  11.745   3.753 -18.016 1.000 92.770 ? 138 ASP A CB  1 
ATOM 1074 O O   ? ASP A 1 138 ?  10.324   1.062 -17.390 1.000 92.770 ? 138 ASP A O   1 
ATOM 1075 C CG  ? ASP A 1 138 ?  11.151   4.044 -19.382 1.000 92.770 ? 138 ASP A CG  1 
ATOM 1076 O OD1 ? ASP A 1 138 ?  10.842   5.220 -19.675 1.000 92.770 ? 138 ASP A OD1 1 
ATOM 1077 O OD2 ? ASP A 1 138 ?  10.986   3.089 -20.172 1.000 92.770 ? 138 ASP A OD2 1 
ATOM 1078 N N   ? ARG A 1 139 ?   8.649   2.471 -17.860 1.000 91.570 ? 139 ARG A N   1 
ATOM 1079 C CA  ? ARG A 1 139 ?   7.705   1.420 -18.226 1.000 91.570 ? 139 ARG A CA  1 
ATOM 1080 C C   ? ARG A 1 139 ?   8.256   0.558 -19.357 1.000 91.570 ? 139 ARG A C   1 
ATOM 1081 C CB  ? ARG A 1 139 ?   6.360   2.024 -18.635 1.000 91.570 ? 139 ARG A CB  1 
ATOM 1082 O O   ? ARG A 1 139 ?   8.055  -0.658 -19.372 1.000 91.570 ? 139 ARG A O   1 
ATOM 1083 C CG  ? ARG A 1 139 ?   5.248   1.000 -18.794 1.000 91.570 ? 139 ARG A CG  1 
ATOM 1084 C CD  ? ARG A 1 139 ?   3.922   1.658 -19.151 1.000 91.570 ? 139 ARG A CD  1 
ATOM 1085 N NE  ? ARG A 1 139 ?   3.414   2.475 -18.053 1.000 91.570 ? 139 ARG A NE  1 
ATOM 1086 N NH1 ? ARG A 1 139 ?   3.693   4.489 -19.149 1.000 91.570 ? 139 ARG A NH1 1 
ATOM 1087 N NH2 ? ARG A 1 139 ?   2.839   4.445 -17.022 1.000 91.570 ? 139 ARG A NH2 1 
ATOM 1088 C CZ  ? ARG A 1 139 ?   3.316   3.801 -18.077 1.000 91.570 ? 139 ARG A CZ  1 
ATOM 1089 N N   ? ASP A 1 140 ?   8.924   1.160 -20.387 1.000 91.550 ? 140 ASP A N   1 
ATOM 1090 C CA  ? ASP A 1 140 ?   9.545   0.398 -21.467 1.000 91.550 ? 140 ASP A CA  1 
ATOM 1091 C C   ? ASP A 1 140 ?  10.603  -0.560 -20.925 1.000 91.550 ? 140 ASP A C   1 
ATOM 1092 C CB  ? ASP A 1 140 ?  10.168   1.341 -22.499 1.000 91.550 ? 140 ASP A CB  1 
ATOM 1093 O O   ? ASP A 1 140 ?  10.675  -1.716 -21.347 1.000 91.550 ? 140 ASP A O   1 
ATOM 1094 C CG  ? ASP A 1 140 ?   9.133   2.095 -23.314 1.000 91.550 ? 140 ASP A CG  1 
ATOM 1095 O OD1 ? ASP A 1 140 ?   7.976   1.631 -23.412 1.000 91.550 ? 140 ASP A OD1 1 
ATOM 1096 O OD2 ? ASP A 1 140 ?   9.477   3.163 -23.866 1.000 91.550 ? 140 ASP A OD2 1 
ATOM 1097 N N   ? GLN A 1 141 ?  11.361  -0.020 -20.044 1.000 90.520 ? 141 GLN A N   1 
ATOM 1098 C CA  ? GLN A 1 141 ?  12.370  -0.848 -19.392 1.000 90.520 ? 141 GLN A CA  1 
ATOM 1099 C C   ? GLN A 1 141 ?  11.723  -1.963 -18.577 1.000 90.520 ? 141 GLN A C   1 
ATOM 1100 C CB  ? GLN A 1 141 ?  13.268   0.006 -18.495 1.000 90.520 ? 141 GLN A CB  1 
ATOM 1101 O O   ? GLN A 1 141 ?  12.209  -3.096 -18.570 1.000 90.520 ? 141 GLN A O   1 
ATOM 1102 C CG  ? GLN A 1 141 ?  14.427  -0.763 -17.875 1.000 90.520 ? 141 GLN A CG  1 
ATOM 1103 C CD  ? GLN A 1 141 ?  15.280   0.097 -16.961 1.000 90.520 ? 141 GLN A CD  1 
ATOM 1104 N NE2 ? GLN A 1 141 ?  16.348  -0.485 -16.426 1.000 90.520 ? 141 GLN A NE2 1 
ATOM 1105 O OE1 ? GLN A 1 141 ?  14.981   1.274 -16.739 1.000 90.520 ? 141 GLN A OE1 1 
ATOM 1106 N N   ? CYS A 1 142 ?  10.667  -1.629 -17.924 1.000 91.650 ? 142 CYS A N   1 
ATOM 1107 C CA  ? CYS A 1 142 ?   9.913  -2.601 -17.141 1.000 91.650 ? 142 CYS A CA  1 
ATOM 1108 C C   ? CYS A 1 142 ?   9.352  -3.703 -18.033 1.000 91.650 ? 142 CYS A C   1 
ATOM 1109 C CB  ? CYS A 1 142 ?   8.775  -1.915 -16.386 1.000 91.650 ? 142 CYS A CB  1 
ATOM 1110 O O   ? CYS A 1 142 ?   9.433  -4.884 -17.692 1.000 91.650 ? 142 CYS A O   1 
ATOM 1111 S SG  ? CYS A 1 142 ?   8.005  -2.957 -15.127 1.000 91.650 ? 142 CYS A SG  1 
ATOM 1112 N N   ? ASN A 1 143 ?   8.844  -3.377 -19.152 1.000 91.610 ? 143 ASN A N   1 
ATOM 1113 C CA  ? ASN A 1 143 ?   8.272  -4.308 -20.119 1.000 91.610 ? 143 ASN A CA  1 
ATOM 1114 C C   ? ASN A 1 143 ?   9.331  -5.249 -20.686 1.000 91.610 ? 143 ASN A C   1 
ATOM 1115 C CB  ? ASN A 1 143 ?   7.577  -3.548 -21.250 1.000 91.610 ? 143 ASN A CB  1 
ATOM 1116 O O   ? ASN A 1 143 ?   9.020  -6.372 -21.087 1.000 91.610 ? 143 ASN A O   1 
ATOM 1117 C CG  ? ASN A 1 143 ?   6.100  -3.331 -20.987 1.000 91.610 ? 143 ASN A CG  1 
ATOM 1118 N ND2 ? ASN A 1 143 ?   5.658  -2.082 -21.077 1.000 91.610 ? 143 ASN A ND2 1 
ATOM 1119 O OD1 ? ASN A 1 143 ?   5.362  -4.279 -20.704 1.000 91.610 ? 143 ASN A OD1 1 
ATOM 1120 N N   ? ARG A 1 144 ?  10.632  -4.784 -20.765 1.000 90.470 ? 144 ARG A N   1 
ATOM 1121 C CA  ? ARG A 1 144 ?  11.718  -5.656 -21.200 1.000 90.470 ? 144 ARG A CA  1 
ATOM 1122 C C   ? ARG A 1 144 ?  11.869  -6.851 -20.265 1.000 90.470 ? 144 ARG A C   1 
ATOM 1123 C CB  ? ARG A 1 144 ?  13.034  -4.879 -21.276 1.000 90.470 ? 144 ARG A CB  1 
ATOM 1124 O O   ? ARG A 1 144 ?  12.147  -7.965 -20.713 1.000 90.470 ? 144 ARG A O   1 
ATOM 1125 C CG  ? ARG A 1 144 ?  13.101  -3.893 -22.432 1.000 90.470 ? 144 ARG A CG  1 
ATOM 1126 C CD  ? ARG A 1 144 ?  14.494  -3.298 -22.585 1.000 90.470 ? 144 ARG A CD  1 
ATOM 1127 N NE  ? ARG A 1 144 ?  14.734  -2.230 -21.618 1.000 90.470 ? 144 ARG A NE  1 
ATOM 1128 N NH1 ? ARG A 1 144 ?  16.643  -1.441 -22.652 1.000 90.470 ? 144 ARG A NH1 1 
ATOM 1129 N NH2 ? ARG A 1 144 ?  15.871  -0.439 -20.740 1.000 90.470 ? 144 ARG A NH2 1 
ATOM 1130 C CZ  ? ARG A 1 144 ?  15.749  -1.373 -21.672 1.000 90.470 ? 144 ARG A CZ  1 
ATOM 1131 N N   ? TYR A 1 145 ?  11.428  -6.615 -19.069 1.000 87.600 ? 145 TYR A N   1 
ATOM 1132 C CA  ? TYR A 1 145 ?  11.523  -7.661 -18.056 1.000 87.600 ? 145 TYR A CA  1 
ATOM 1133 C C   ? TYR A 1 145 ?  10.268  -8.526 -18.045 1.000 87.600 ? 145 TYR A C   1 
ATOM 1134 C CB  ? TYR A 1 145 ?  11.748  -7.049 -16.670 1.000 87.600 ? 145 TYR A CB  1 
ATOM 1135 O O   ? TYR A 1 145 ?  10.346  -9.742 -17.857 1.000 87.600 ? 145 TYR A O   1 
ATOM 1136 C CG  ? TYR A 1 145 ?  13.091  -6.380 -16.513 1.000 87.600 ? 145 TYR A CG  1 
ATOM 1137 C CD1 ? TYR A 1 145 ?  14.257  -7.133 -16.393 1.000 87.600 ? 145 TYR A CD1 1 
ATOM 1138 C CD2 ? TYR A 1 145 ?  13.198  -4.993 -16.483 1.000 87.600 ? 145 TYR A CD2 1 
ATOM 1139 C CE1 ? TYR A 1 145 ?  15.497  -6.520 -16.245 1.000 87.600 ? 145 TYR A CE1 1 
ATOM 1140 C CE2 ? TYR A 1 145 ?  14.433  -4.370 -16.336 1.000 87.600 ? 145 TYR A CE2 1 
ATOM 1141 O OH  ? TYR A 1 145 ?  16.800  -4.528 -16.073 1.000 87.600 ? 145 TYR A OH  1 
ATOM 1142 C CZ  ? TYR A 1 145 ?  15.575  -5.140 -16.219 1.000 87.600 ? 145 TYR A CZ  1 
ATOM 1143 N N   ? TYR A 1 146 ?   9.196  -7.920 -18.233 1.000 88.060 ? 146 TYR A N   1 
ATOM 1144 C CA  ? TYR A 1 146 ?   7.914  -8.594 -18.058 1.000 88.060 ? 146 TYR A CA  1 
ATOM 1145 C C   ? TYR A 1 146 ?   7.322  -8.997 -19.403 1.000 88.060 ? 146 TYR A C   1 
ATOM 1146 C CB  ? TYR A 1 146 ?   6.932  -7.694 -17.303 1.000 88.060 ? 146 TYR A CB  1 
ATOM 1147 O O   ? TYR A 1 146 ?   6.145  -9.357 -19.488 1.000 88.060 ? 146 TYR A O   1 
ATOM 1148 C CG  ? TYR A 1 146 ?   7.206  -7.603 -15.822 1.000 88.060 ? 146 TYR A CG  1 
ATOM 1149 C CD1 ? TYR A 1 146 ?   6.688  -8.548 -14.939 1.000 88.060 ? 146 TYR A CD1 1 
ATOM 1150 C CD2 ? TYR A 1 146 ?   7.983  -6.574 -15.302 1.000 88.060 ? 146 TYR A CD2 1 
ATOM 1151 C CE1 ? TYR A 1 146 ?   6.936  -8.467 -13.572 1.000 88.060 ? 146 TYR A CE1 1 
ATOM 1152 C CE2 ? TYR A 1 146 ?   8.238  -6.483 -13.938 1.000 88.060 ? 146 TYR A CE2 1 
ATOM 1153 O OH  ? TYR A 1 146 ?   7.961  -7.349 -11.731 1.000 88.060 ? 146 TYR A OH  1 
ATOM 1154 C CZ  ? TYR A 1 146 ?   7.712  -7.434 -13.082 1.000 88.060 ? 146 TYR A CZ  1 
ATOM 1155 N N   ? ASN A 1 147 ?   8.138  -9.010 -20.464 1.000 88.310 ? 147 ASN A N   1 
ATOM 1156 C CA  ? ASN A 1 147 ?   7.752  -9.472 -21.793 1.000 88.310 ? 147 ASN A CA  1 
ATOM 1157 C C   ? ASN A 1 147 ?   6.483  -8.778 -22.282 1.000 88.310 ? 147 ASN A C   1 
ATOM 1158 C CB  ? ASN A 1 147 ?   7.562 -10.990 -21.800 1.000 88.310 ? 147 ASN A CB  1 
ATOM 1159 O O   ? ASN A 1 147 ?   5.549  -9.436 -22.742 1.000 88.310 ? 147 ASN A O   1 
ATOM 1160 C CG  ? ASN A 1 147 ?   7.626 -11.581 -23.195 1.000 88.310 ? 147 ASN A CG  1 
ATOM 1161 N ND2 ? ASN A 1 147 ?   6.949 -12.706 -23.394 1.000 88.310 ? 147 ASN A ND2 1 
ATOM 1162 O OD1 ? ASN A 1 147 ?   8.279 -11.031 -24.085 1.000 88.310 ? 147 ASN A OD1 1 
ATOM 1163 N N   ? ARG A 1 148 ?   6.279  -7.418 -22.135 1.000 86.460 ? 148 ARG A N   1 
ATOM 1164 C CA  ? ARG A 1 148 ?   5.284  -6.493 -22.666 1.000 86.460 ? 148 ARG A CA  1 
ATOM 1165 C C   ? ARG A 1 148 ?   3.932  -6.694 -21.989 1.000 86.460 ? 148 ARG A C   1 
ATOM 1166 C CB  ? ARG A 1 148 ?   5.142  -6.667 -24.180 1.000 86.460 ? 148 ARG A CB  1 
ATOM 1167 O O   ? ARG A 1 148 ?   2.887  -6.432 -22.587 1.000 86.460 ? 148 ARG A O   1 
ATOM 1168 C CG  ? ARG A 1 148 ?   6.392  -6.297 -24.962 1.000 86.460 ? 148 ARG A CG  1 
ATOM 1169 C CD  ? ARG A 1 148 ?   6.146  -6.323 -26.464 1.000 86.460 ? 148 ARG A CD  1 
ATOM 1170 N NE  ? ARG A 1 148 ?   7.333  -5.920 -27.212 1.000 86.460 ? 148 ARG A NE  1 
ATOM 1171 N NH1 ? ARG A 1 148 ?   6.304  -5.977 -29.280 1.000 86.460 ? 148 ARG A NH1 1 
ATOM 1172 N NH2 ? ARG A 1 148 ?   8.514  -5.395 -29.110 1.000 86.460 ? 148 ARG A NH2 1 
ATOM 1173 C CZ  ? ARG A 1 148 ?   7.381  -5.765 -28.532 1.000 86.460 ? 148 ARG A CZ  1 
ATOM 1174 N N   ? VAL A 1 149 ?   3.914  -7.167 -20.823 1.000 87.900 ? 149 VAL A N   1 
ATOM 1175 C CA  ? VAL A 1 149 ?   2.704  -7.457 -20.062 1.000 87.900 ? 149 VAL A CA  1 
ATOM 1176 C C   ? VAL A 1 149 ?   2.354  -6.265 -19.174 1.000 87.900 ? 149 VAL A C   1 
ATOM 1177 C CB  ? VAL A 1 149 ?   2.865  -8.732 -19.203 1.000 87.900 ? 149 VAL A CB  1 
ATOM 1178 O O   ? VAL A 1 149 ?   1.223  -6.151 -18.695 1.000 87.900 ? 149 VAL A O   1 
ATOM 1179 C CG1 ? VAL A 1 149 ?   2.978  -9.970 -20.091 1.000 87.900 ? 149 VAL A CG1 1 
ATOM 1180 C CG2 ? VAL A 1 149 ?   4.085  -8.611 -18.292 1.000 87.900 ? 149 VAL A CG2 1 
ATOM 1181 N N   ? ILE A 1 150 ?   3.337  -5.338 -19.041 1.000 92.000 ? 150 ILE A N   1 
ATOM 1182 C CA  ? ILE A 1 150 ?   3.098  -4.124 -18.269 1.000 92.000 ? 150 ILE A CA  1 
ATOM 1183 C C   ? ILE A 1 150 ?   2.266  -3.144 -19.092 1.000 92.000 ? 150 ILE A C   1 
ATOM 1184 C CB  ? ILE A 1 150 ?   4.424  -3.463 -17.829 1.000 92.000 ? 150 ILE A CB  1 
ATOM 1185 O O   ? ILE A 1 150 ?   2.698  -2.694 -20.156 1.000 92.000 ? 150 ILE A O   1 
ATOM 1186 C CG1 ? ILE A 1 150 ?   5.276  -4.456 -17.030 1.000 92.000 ? 150 ILE A CG1 1 
ATOM 1187 C CG2 ? ILE A 1 150 ?   4.152  -2.195 -17.014 1.000 92.000 ? 150 ILE A CG2 1 
ATOM 1188 C CD1 ? ILE A 1 150 ?   4.577  -5.026 -15.804 1.000 92.000 ? 150 ILE A CD1 1 
ATOM 1189 N N   ? THR A 1 151 ?   1.034  -2.798 -18.582 1.000 92.060 ? 151 THR A N   1 
ATOM 1190 C CA  ? THR A 1 151 ?   0.097  -1.921 -19.275 1.000 92.060 ? 151 THR A CA  1 
ATOM 1191 C C   ? THR A 1 151 ?   0.258  -0.478 -18.806 1.000 92.060 ? 151 THR A C   1 
ATOM 1192 C CB  ? THR A 1 151 ?  -1.358  -2.375 -19.057 1.000 92.060 ? 151 THR A CB  1 
ATOM 1193 O O   ? THR A 1 151 ?   1.068  -0.194 -17.920 1.000 92.060 ? 151 THR A O   1 
ATOM 1194 C CG2 ? THR A 1 151 ?  -1.520  -3.863 -19.347 1.000 92.060 ? 151 THR A CG2 1 
ATOM 1195 O OG1 ? THR A 1 151 ?  -1.733  -2.121 -17.698 1.000 92.060 ? 151 THR A OG1 1 
ATOM 1196 N N   ? LYS A 1 152 ?  -0.519   0.422 -19.421 1.000 91.330 ? 152 LYS A N   1 
ATOM 1197 C CA  ? LYS A 1 152 ?  -0.486   1.840 -19.073 1.000 91.330 ? 152 LYS A CA  1 
ATOM 1198 C C   ? LYS A 1 152 ?  -1.037   2.075 -17.670 1.000 91.330 ? 152 LYS A C   1 
ATOM 1199 C CB  ? LYS A 1 152 ?  -1.279   2.660 -20.092 1.000 91.330 ? 152 LYS A CB  1 
ATOM 1200 O O   ? LYS A 1 152 ?  -0.807   3.130 -17.075 1.000 91.330 ? 152 LYS A O   1 
ATOM 1201 C CG  ? LYS A 1 152 ?  -2.759   2.312 -20.151 1.000 91.330 ? 152 LYS A CG  1 
ATOM 1202 C CD  ? LYS A 1 152 ?  -3.488   3.144 -21.197 1.000 91.330 ? 152 LYS A CD  1 
ATOM 1203 C CE  ? LYS A 1 152 ?  -4.969   2.795 -21.258 1.000 91.330 ? 152 LYS A CE  1 
ATOM 1204 N NZ  ? LYS A 1 152 ?  -5.690   3.616 -22.276 1.000 91.330 ? 152 LYS A NZ  1 
ATOM 1205 N N   ? ASP A 1 153 ?  -1.750   1.074 -17.149 1.000 92.070 ? 153 ASP A N   1 
ATOM 1206 C CA  ? ASP A 1 153 ?  -2.346   1.170 -15.820 1.000 92.070 ? 153 ASP A CA  1 
ATOM 1207 C C   ? ASP A 1 153 ?  -1.350   0.756 -14.739 1.000 92.070 ? 153 ASP A C   1 
ATOM 1208 C CB  ? ASP A 1 153 ?  -3.606   0.305 -15.734 1.000 92.070 ? 153 ASP A CB  1 
ATOM 1209 O O   ? ASP A 1 153 ?  -1.647   0.845 -13.546 1.000 92.070 ? 153 ASP A O   1 
ATOM 1210 C CG  ? ASP A 1 153 ?  -3.305  -1.183 -15.738 1.000 92.070 ? 153 ASP A CG  1 
ATOM 1211 O OD1 ? ASP A 1 153 ?  -2.999  -1.740 -16.814 1.000 92.070 ? 153 ASP A OD1 1 
ATOM 1212 O OD2 ? ASP A 1 153 ?  -3.377  -1.805 -14.656 1.000 92.070 ? 153 ASP A OD2 1 
ATOM 1213 N N   ? MET A 1 154 ?  -0.180   0.366 -15.145 1.000 94.530 ? 154 MET A N   1 
ATOM 1214 C CA  ? MET A 1 154 ?   0.805  -0.181 -14.216 1.000 94.530 ? 154 MET A CA  1 
ATOM 1215 C C   ? MET A 1 154 ?   2.067   0.674 -14.195 1.000 94.530 ? 154 MET A C   1 
ATOM 1216 C CB  ? MET A 1 154 ?   1.155  -1.622 -14.590 1.000 94.530 ? 154 MET A CB  1 
ATOM 1217 O O   ? MET A 1 154 ?   2.404   1.316 -15.191 1.000 94.530 ? 154 MET A O   1 
ATOM 1218 C CG  ? MET A 1 154 ?  -0.020  -2.582 -14.498 1.000 94.530 ? 154 MET A CG  1 
ATOM 1219 S SD  ? MET A 1 154 ?   0.407  -4.273 -15.068 1.000 94.530 ? 154 MET A SD  1 
ATOM 1220 C CE  ? MET A 1 154 ?  -1.188  -5.104 -14.829 1.000 94.530 ? 154 MET A CE  1 
ATOM 1221 N N   ? LEU A 1 155 ?   2.688   0.690 -12.938 1.000 93.920 ? 155 LEU A N   1 
ATOM 1222 C CA  ? LEU A 1 155 ?   3.993   1.297 -12.697 1.000 93.920 ? 155 LEU A CA  1 
ATOM 1223 C C   ? LEU A 1 155 ?   4.948   0.296 -12.055 1.000 93.920 ? 155 LEU A C   1 
ATOM 1224 C CB  ? LEU A 1 155 ?   3.853   2.533 -11.804 1.000 93.920 ? 155 LEU A CB  1 
ATOM 1225 O O   ? LEU A 1 155 ?   4.518  -0.593 -11.317 1.000 93.920 ? 155 LEU A O   1 
ATOM 1226 C CG  ? LEU A 1 155 ?   3.384   2.283 -10.370 1.000 93.920 ? 155 LEU A CG  1 
ATOM 1227 C CD1 ? LEU A 1 155 ?   4.570   2.316  -9.411 1.000 93.920 ? 155 LEU A CD1 1 
ATOM 1228 C CD2 ? LEU A 1 155 ?   2.333   3.309  -9.964 1.000 93.920 ? 155 LEU A CD2 1 
ATOM 1229 N N   ? CYS A 1 156 ?   6.255   0.454 -12.392 1.000 94.600 ? 156 CYS A N   1 
ATOM 1230 C CA  ? CYS A 1 156 ?   7.274  -0.388 -11.774 1.000 94.600 ? 156 CYS A CA  1 
ATOM 1231 C C   ? CYS A 1 156 ?   8.210   0.441 -10.902 1.000 94.600 ? 156 CYS A C   1 
ATOM 1232 C CB  ? CYS A 1 156 ?   8.078  -1.128 -12.842 1.000 94.600 ? 156 CYS A CB  1 
ATOM 1233 O O   ? CYS A 1 156 ?   8.574   1.561 -11.265 1.000 94.600 ? 156 CYS A O   1 
ATOM 1234 S SG  ? CYS A 1 156 ?   7.086  -2.250 -13.852 1.000 94.600 ? 156 CYS A SG  1 
ATOM 1235 N N   ? ALA A 1 157 ?   8.544  -0.128  -9.791 1.000 94.330 ? 157 ALA A N   1 
ATOM 1236 C CA  ? ALA A 1 157 ?   9.504   0.502  -8.888 1.000 94.330 ? 157 ALA A CA  1 
ATOM 1237 C C   ? ALA A 1 157 ?  10.342  -0.545  -8.161 1.000 94.330 ? 157 ALA A C   1 
ATOM 1238 C CB  ? ALA A 1 157 ?   8.781   1.394  -7.881 1.000 94.330 ? 157 ALA A CB  1 
ATOM 1239 O O   ? ALA A 1 157 ?   9.849  -1.629  -7.838 1.000 94.330 ? 157 ALA A O   1 
ATOM 1240 N N   ? GLY A 1 158 ?  11.544  -0.229  -7.988 1.000 90.680 ? 158 GLY A N   1 
ATOM 1241 C CA  ? GLY A 1 158 ?  12.428  -1.170  -7.319 1.000 90.680 ? 158 GLY A CA  1 
ATOM 1242 C C   ? GLY A 1 158 ?  13.827  -0.624  -7.102 1.000 90.680 ? 158 GLY A C   1 
ATOM 1243 O O   ? GLY A 1 158 ?  14.082   0.557  -7.347 1.000 90.680 ? 158 GLY A O   1 
ATOM 1244 N N   ? ASN A 1 159 ?  14.720  -1.496  -6.513 1.000 86.120 ? 159 ASN A N   1 
ATOM 1245 C CA  ? ASN A 1 159 ?  16.106  -1.149  -6.215 1.000 86.120 ? 159 ASN A CA  1 
ATOM 1246 C C   ? ASN A 1 159 ?  17.083  -2.022  -6.998 1.000 86.120 ? 159 ASN A C   1 
ATOM 1247 C CB  ? ASN A 1 159 ?  16.377  -1.264  -4.713 1.000 86.120 ? 159 ASN A CB  1 
ATOM 1248 O O   ? ASN A 1 159 ?  16.738  -3.130  -7.411 1.000 86.120 ? 159 ASN A O   1 
ATOM 1249 C CG  ? ASN A 1 159 ?  15.720  -0.156  -3.914 1.000 86.120 ? 159 ASN A CG  1 
ATOM 1250 N ND2 ? ASN A 1 159 ?  14.749  -0.519  -3.085 1.000 86.120 ? 159 ASN A ND2 1 
ATOM 1251 O OD1 ? ASN A 1 159 ?  16.082   1.016  -4.043 1.000 86.120 ? 159 ASN A OD1 1 
ATOM 1252 N N   ? THR A 1 160 ?  18.241  -1.486  -7.223 1.000 81.060 ? 160 THR A N   1 
ATOM 1253 C CA  ? THR A 1 160 ?  19.277  -2.207  -7.953 1.000 81.060 ? 160 THR A CA  1 
ATOM 1254 C C   ? THR A 1 160 ?  20.068  -3.114  -7.015 1.000 81.060 ? 160 THR A C   1 
ATOM 1255 C CB  ? THR A 1 160 ?  20.238  -1.237  -8.664 1.000 81.060 ? 160 THR A CB  1 
ATOM 1256 O O   ? THR A 1 160 ?  20.814  -3.986  -7.468 1.000 81.060 ? 160 THR A O   1 
ATOM 1257 C CG2 ? THR A 1 160 ?  19.515  -0.442  -9.747 1.000 81.060 ? 160 THR A CG2 1 
ATOM 1258 O OG1 ? THR A 1 160 ?  20.785  -0.326  -7.703 1.000 81.060 ? 160 THR A OG1 1 
ATOM 1259 N N   ? GLN A 1 161 ?  19.858  -2.949  -5.647 1.000 80.260 ? 161 GLN A N   1 
ATOM 1260 C CA  ? GLN A 1 161 ?  20.560  -3.739  -4.641 1.000 80.260 ? 161 GLN A CA  1 
ATOM 1261 C C   ? GLN A 1 161 ?  19.868  -5.080  -4.414 1.000 80.260 ? 161 GLN A C   1 
ATOM 1262 C CB  ? GLN A 1 161 ?  20.657  -2.969  -3.324 1.000 80.260 ? 161 GLN A CB  1 
ATOM 1263 O O   ? GLN A 1 161 ?  18.638  -5.156  -4.403 1.000 80.260 ? 161 GLN A O   1 
ATOM 1264 C CG  ? GLN A 1 161 ?  21.434  -1.663  -3.430 1.000 80.260 ? 161 GLN A CG  1 
ATOM 1265 C CD  ? GLN A 1 161 ?  21.474  -0.896  -2.122 1.000 80.260 ? 161 GLN A CD  1 
ATOM 1266 N NE2 ? GLN A 1 161 ?  22.342   0.107  -2.050 1.000 80.260 ? 161 GLN A NE2 1 
ATOM 1267 O OE1 ? GLN A 1 161 ?  20.731  -1.202  -1.184 1.000 80.260 ? 161 GLN A OE1 1 
ATOM 1268 N N   ? GLN A 1 162 ?  20.706  -6.080  -4.193 1.000 80.450 ? 162 GLN A N   1 
ATOM 1269 C CA  ? GLN A 1 162 ?  20.175  -7.403  -3.882 1.000 80.450 ? 162 GLN A CA  1 
ATOM 1270 C C   ? GLN A 1 162 ?  19.484  -7.412  -2.522 1.000 80.450 ? 162 GLN A C   1 
ATOM 1271 C CB  ? GLN A 1 162 ?  21.290  -8.450  -3.912 1.000 80.450 ? 162 GLN A CB  1 
ATOM 1272 O O   ? GLN A 1 162 ?  19.846  -6.641  -1.630 1.000 80.450 ? 162 GLN A O   1 
ATOM 1273 C CG  ? GLN A 1 162 ?  21.719  -8.851  -5.317 1.000 80.450 ? 162 GLN A CG  1 
ATOM 1274 C CD  ? GLN A 1 162 ?  22.686 -10.020  -5.324 1.000 80.450 ? 162 GLN A CD  1 
ATOM 1275 N NE2 ? GLN A 1 162 ?  22.963 -10.553  -6.509 1.000 80.450 ? 162 GLN A NE2 1 
ATOM 1276 O OE1 ? GLN A 1 162 ?  23.181 -10.440  -4.273 1.000 80.450 ? 162 GLN A OE1 1 
ATOM 1277 N N   ? HIS A 1 163 ?  18.308  -8.131  -2.466 1.000 79.110 ? 163 HIS A N   1 
ATOM 1278 C CA  ? HIS A 1 163 ?  17.586  -8.432  -1.235 1.000 79.110 ? 163 HIS A CA  1 
ATOM 1279 C C   ? HIS A 1 163 ?  16.846  -7.204  -0.716 1.000 79.110 ? 163 HIS A C   1 
ATOM 1280 C CB  ? HIS A 1 163 ?  18.546  -8.957  -0.165 1.000 79.110 ? 163 HIS A CB  1 
ATOM 1281 O O   ? HIS A 1 163 ?  16.724  -7.013   0.496 1.000 79.110 ? 163 HIS A O   1 
ATOM 1282 C CG  ? HIS A 1 163 ?  19.208 -10.246  -0.534 1.000 79.110 ? 163 HIS A CG  1 
ATOM 1283 C CD2 ? HIS A 1 163 ?  18.772 -11.525  -0.453 1.000 79.110 ? 163 HIS A CD2 1 
ATOM 1284 N ND1 ? HIS A 1 163 ?  20.482 -10.305  -1.057 1.000 79.110 ? 163 HIS A ND1 1 
ATOM 1285 C CE1 ? HIS A 1 163 ?  20.801 -11.569  -1.282 1.000 79.110 ? 163 HIS A CE1 1 
ATOM 1286 N NE2 ? HIS A 1 163 ?  19.780 -12.329  -0.924 1.000 79.110 ? 163 HIS A NE2 1 
ATOM 1287 N N   ? ARG A 1 164 ?  16.558  -6.299  -1.586 1.000 83.850 ? 164 ARG A N   1 
ATOM 1288 C CA  ? ARG A 1 164 ?  15.712  -5.147  -1.295 1.000 83.850 ? 164 ARG A CA  1 
ATOM 1289 C C   ? ARG A 1 164 ?  14.489  -5.121  -2.206 1.000 83.850 ? 164 ARG A C   1 
ATOM 1290 C CB  ? ARG A 1 164 ?  16.504  -3.846  -1.445 1.000 83.850 ? 164 ARG A CB  1 
ATOM 1291 O O   ? ARG A 1 164 ?  14.622  -5.045  -3.429 1.000 83.850 ? 164 ARG A O   1 
ATOM 1292 C CG  ? ARG A 1 164 ?  17.664  -3.716  -0.471 1.000 83.850 ? 164 ARG A CG  1 
ATOM 1293 C CD  ? ARG A 1 164 ?  18.370  -2.374  -0.611 1.000 83.850 ? 164 ARG A CD  1 
ATOM 1294 N NE  ? ARG A 1 164 ?  17.532  -1.273  -0.145 1.000 83.850 ? 164 ARG A NE  1 
ATOM 1295 N NH1 ? ARG A 1 164 ?  18.484  -1.165   1.957 1.000 83.850 ? 164 ARG A NH1 1 
ATOM 1296 N NH2 ? ARG A 1 164 ?  16.795   0.274   1.384 1.000 83.850 ? 164 ARG A NH2 1 
ATOM 1297 C CZ  ? ARG A 1 164 ?  17.606  -0.724   1.064 1.000 83.850 ? 164 ARG A CZ  1 
ATOM 1298 N N   ? GLY A 1 165 ?  13.355  -5.236  -1.596 1.000 83.860 ? 165 GLY A N   1 
ATOM 1299 C CA  ? GLY A 1 165 ?  12.138  -5.253  -2.393 1.000 83.860 ? 165 GLY A CA  1 
ATOM 1300 C C   ? GLY A 1 165 ?  10.911  -5.657  -1.598 1.000 83.860 ? 165 GLY A C   1 
ATOM 1301 O O   ? GLY A 1 165 ?  10.973  -5.793  -0.375 1.000 83.860 ? 165 GLY A O   1 
ATOM 1302 N N   ? THR A 1 166 ?   9.788  -5.661  -2.283 1.000 83.440 ? 166 THR A N   1 
ATOM 1303 C CA  ? THR A 1 166 ?   8.519  -6.058  -1.682 1.000 83.440 ? 166 THR A CA  1 
ATOM 1304 C C   ? THR A 1 166 ?   8.272  -7.551  -1.879 1.000 83.440 ? 166 THR A C   1 
ATOM 1305 C CB  ? THR A 1 166 ?   7.345  -5.257  -2.276 1.000 83.440 ? 166 THR A CB  1 
ATOM 1306 O O   ? THR A 1 166 ?   8.656  -8.120  -2.902 1.000 83.440 ? 166 THR A O   1 
ATOM 1307 C CG2 ? THR A 1 166 ?   7.523  -3.762  -2.036 1.000 83.440 ? 166 THR A CG2 1 
ATOM 1308 O OG1 ? THR A 1 166 ?   7.275  -5.499  -3.686 1.000 83.440 ? 166 THR A OG1 1 
ATOM 1309 N N   ? CYS A 1 167 ?   7.669  -8.145  -0.880 1.000 84.640 ? 167 CYS A N   1 
ATOM 1310 C CA  ? CYS A 1 167 ?   7.413  -9.581  -0.898 1.000 84.640 ? 167 CYS A CA  1 
ATOM 1311 C C   ? CYS A 1 167 ?   5.993  -9.887  -0.437 1.000 84.640 ? 167 CYS A C   1 
ATOM 1312 C CB  ? CYS A 1 167 ?   8.417 -10.316  -0.010 1.000 84.640 ? 167 CYS A CB  1 
ATOM 1313 O O   ? CYS A 1 167 ?   5.142  -8.997  -0.401 1.000 84.640 ? 167 CYS A O   1 
ATOM 1314 S SG  ? CYS A 1 167 ?   8.696 -12.034  -0.494 1.000 84.640 ? 167 CYS A SG  1 
ATOM 1315 N N   ? TRP A 1 168 ?   5.835 -11.256  -0.121 1.000 85.250 ? 168 TRP A N   1 
ATOM 1316 C CA  ? TRP A 1 168 ?   4.504 -11.760   0.204 1.000 85.250 ? 168 TRP A CA  1 
ATOM 1317 C C   ? TRP A 1 168 ?   3.882 -10.960   1.343 1.000 85.250 ? 168 TRP A C   1 
ATOM 1318 C CB  ? TRP A 1 168 ?   4.568 -13.243   0.581 1.000 85.250 ? 168 TRP A CB  1 
ATOM 1319 O O   ? TRP A 1 168 ?   4.552 -10.649   2.330 1.000 85.250 ? 168 TRP A O   1 
ATOM 1320 C CG  ? TRP A 1 168 ?   5.187 -14.113  -0.472 1.000 85.250 ? 168 TRP A CG  1 
ATOM 1321 C CD1 ? TRP A 1 168 ?   6.488 -14.528  -0.538 1.000 85.250 ? 168 TRP A CD1 1 
ATOM 1322 C CD2 ? TRP A 1 168 ?   4.530 -14.670  -1.614 1.000 85.250 ? 168 TRP A CD2 1 
ATOM 1323 C CE2 ? TRP A 1 168 ?   5.494 -15.414  -2.329 1.000 85.250 ? 168 TRP A CE2 1 
ATOM 1324 C CE3 ? TRP A 1 168 ?   3.217 -14.613  -2.102 1.000 85.250 ? 168 TRP A CE3 1 
ATOM 1325 N NE1 ? TRP A 1 168 ?   6.679 -15.311  -1.652 1.000 85.250 ? 168 TRP A NE1 1 
ATOM 1326 C CH2 ? TRP A 1 168 ?   3.895 -16.025  -3.964 1.000 85.250 ? 168 TRP A CH2 1 
ATOM 1327 C CZ2 ? TRP A 1 168 ?   5.186 -16.097  -3.509 1.000 85.250 ? 168 TRP A CZ2 1 
ATOM 1328 C CZ3 ? TRP A 1 168 ?   2.913 -15.294  -3.276 1.000 85.250 ? 168 TRP A CZ3 1 
ATOM 1329 N N   ? GLY A 1 169 ?   2.623 -10.594   1.121 1.000 87.200 ? 169 GLY A N   1 
ATOM 1330 C CA  ? GLY A 1 169 ?   1.903  -9.952   2.209 1.000 87.200 ? 169 GLY A CA  1 
ATOM 1331 C C   ? GLY A 1 169 ?   1.862  -8.441   2.087 1.000 87.200 ? 169 GLY A C   1 
ATOM 1332 O O   ? GLY A 1 169 ?   1.090  -7.777   2.783 1.000 87.200 ? 169 GLY A O   1 
ATOM 1333 N N   ? ASP A 1 170 ?   2.570  -7.871   1.130 1.000 92.030 ? 170 ASP A N   1 
ATOM 1334 C CA  ? ASP A 1 170 ?   2.600  -6.421   0.964 1.000 92.030 ? 170 ASP A CA  1 
ATOM 1335 C C   ? ASP A 1 170 ?   1.570  -5.965  -0.068 1.000 92.030 ? 170 ASP A C   1 
ATOM 1336 C CB  ? ASP A 1 170 ?   3.998  -5.956   0.552 1.000 92.030 ? 170 ASP A CB  1 
ATOM 1337 O O   ? ASP A 1 170 ?   1.395  -4.765  -0.290 1.000 92.030 ? 170 ASP A O   1 
ATOM 1338 C CG  ? ASP A 1 170 ?   4.980  -5.931   1.711 1.000 92.030 ? 170 ASP A CG  1 
ATOM 1339 O OD1 ? ASP A 1 170 ?   4.581  -5.574   2.840 1.000 92.030 ? 170 ASP A OD1 1 
ATOM 1340 O OD2 ? ASP A 1 170 ?   6.163  -6.270   1.492 1.000 92.030 ? 170 ASP A OD2 1 
ATOM 1341 N N   ? SER A 1 171 ?   1.012  -7.048  -0.736 1.000 94.460 ? 171 SER A N   1 
ATOM 1342 C CA  ? SER A 1 171 ?  -0.040  -6.673  -1.675 1.000 94.460 ? 171 SER A CA  1 
ATOM 1343 C C   ? SER A 1 171 ?  -0.999  -5.662  -1.056 1.000 94.460 ? 171 SER A C   1 
ATOM 1344 C CB  ? SER A 1 171 ?  -0.815  -7.909  -2.134 1.000 94.460 ? 171 SER A CB  1 
ATOM 1345 O O   ? SER A 1 171 ?  -1.362  -5.779   0.116 1.000 94.460 ? 171 SER A O   1 
ATOM 1346 O OG  ? SER A 1 171 ?   0.001  -8.746  -2.935 1.000 94.460 ? 171 SER A OG  1 
ATOM 1347 N N   ? GLY A 1 172 ?  -1.221  -4.615  -1.911 1.000 95.650 ? 172 GLY A N   1 
ATOM 1348 C CA  ? GLY A 1 172 ?  -2.200  -3.661  -1.415 1.000 95.650 ? 172 GLY A CA  1 
ATOM 1349 C C   ? GLY A 1 172 ?  -1.576  -2.498  -0.668 1.000 95.650 ? 172 GLY A C   1 
ATOM 1350 O O   ? GLY A 1 172 ?  -2.247  -1.504  -0.382 1.000 95.650 ? 172 GLY A O   1 
ATOM 1351 N N   ? GLY A 1 173 ?  -0.338  -2.586  -0.364 1.000 94.960 ? 173 GLY A N   1 
ATOM 1352 C CA  ? GLY A 1 173 ?   0.404  -1.528   0.304 1.000 94.960 ? 173 GLY A CA  1 
ATOM 1353 C C   ? GLY A 1 173 ?   0.664  -0.328  -0.586 1.000 94.960 ? 173 GLY A C   1 
ATOM 1354 O O   ? GLY A 1 173 ?   0.602  -0.433  -1.812 1.000 94.960 ? 173 GLY A O   1 
ATOM 1355 N N   ? PRO A 1 174 ?   1.106   0.827   0.036 1.000 95.580 ? 174 PRO A N   1 
ATOM 1356 C CA  ? PRO A 1 174 ?   1.196   2.107  -0.671 1.000 95.580 ? 174 PRO A CA  1 
ATOM 1357 C C   ? PRO A 1 174 ?   2.571   2.344  -1.290 1.000 95.580 ? 174 PRO A C   1 
ATOM 1358 C CB  ? PRO A 1 174 ?   0.905   3.135   0.425 1.000 95.580 ? 174 PRO A CB  1 
ATOM 1359 O O   ? PRO A 1 174 ?   3.592   2.015  -0.680 1.000 95.580 ? 174 PRO A O   1 
ATOM 1360 C CG  ? PRO A 1 174 ?   1.429   2.515   1.680 1.000 95.580 ? 174 PRO A CG  1 
ATOM 1361 C CD  ? PRO A 1 174 ?   1.177   1.035   1.621 1.000 95.580 ? 174 PRO A CD  1 
ATOM 1362 N N   ? LEU A 1 175 ?   2.608   2.845  -2.474 1.000 95.670 ? 175 LEU A N   1 
ATOM 1363 C CA  ? LEU A 1 175 ?   3.764   3.498  -3.079 1.000 95.670 ? 175 LEU A CA  1 
ATOM 1364 C C   ? LEU A 1 175 ?   3.625   5.015  -3.015 1.000 95.670 ? 175 LEU A C   1 
ATOM 1365 C CB  ? LEU A 1 175 ?   3.933   3.050  -4.533 1.000 95.670 ? 175 LEU A CB  1 
ATOM 1366 O O   ? LEU A 1 175 ?   2.776   5.595  -3.697 1.000 95.670 ? 175 LEU A O   1 
ATOM 1367 C CG  ? LEU A 1 175 ?   5.186   3.549  -5.255 1.000 95.670 ? 175 LEU A CG  1 
ATOM 1368 C CD1 ? LEU A 1 175 ?   6.436   2.939  -4.630 1.000 95.670 ? 175 LEU A CD1 1 
ATOM 1369 C CD2 ? LEU A 1 175 ?   5.112   3.223  -6.742 1.000 95.670 ? 175 LEU A CD2 1 
ATOM 1370 N N   ? GLU A 1 176 ?   4.500   5.654  -2.203 1.000 95.120 ? 176 GLU A N   1 
ATOM 1371 C CA  ? GLU A 1 176 ?   4.445   7.091  -1.954 1.000 95.120 ? 176 GLU A CA  1 
ATOM 1372 C C   ? GLU A 1 176 ?   5.629   7.808  -2.597 1.000 95.120 ? 176 GLU A C   1 
ATOM 1373 C CB  ? GLU A 1 176 ?   4.413   7.375  -0.450 1.000 95.120 ? 176 GLU A CB  1 
ATOM 1374 O O   ? GLU A 1 176 ?   6.783   7.436  -2.375 1.000 95.120 ? 176 GLU A O   1 
ATOM 1375 C CG  ? GLU A 1 176 ?   3.223   6.755   0.268 1.000 95.120 ? 176 GLU A CG  1 
ATOM 1376 C CD  ? GLU A 1 176 ?   3.302   6.882   1.781 1.000 95.120 ? 176 GLU A CD  1 
ATOM 1377 O OE1 ? GLU A 1 176 ?   3.554   5.863   2.463 1.000 95.120 ? 176 GLU A OE1 1 
ATOM 1378 O OE2 ? GLU A 1 176 ?   3.110   8.009   2.288 1.000 95.120 ? 176 GLU A OE2 1 
ATOM 1379 N N   ? CYS A 1 177 ?   5.275   8.817  -3.378 1.000 94.440 ? 177 CYS A N   1 
ATOM 1380 C CA  ? CYS A 1 177 ?   6.282   9.656  -4.018 1.000 94.440 ? 177 CYS A CA  1 
ATOM 1381 C C   ? CYS A 1 177 ?   6.049  11.128  -3.699 1.000 94.440 ? 177 CYS A C   1 
ATOM 1382 C CB  ? CYS A 1 177 ?   6.273   9.446  -5.532 1.000 94.440 ? 177 CYS A CB  1 
ATOM 1383 O O   ? CYS A 1 177 ?   4.946  11.642  -3.893 1.000 94.440 ? 177 CYS A O   1 
ATOM 1384 S SG  ? CYS A 1 177 ?   6.438   7.716  -6.027 1.000 94.440 ? 177 CYS A SG  1 
ATOM 1385 N N   ? LYS A 1 178 ?   7.116  11.816  -3.271 1.000 89.920 ? 178 LYS A N   1 
ATOM 1386 C CA  ? LYS A 1 178 ?   6.999  13.230  -2.927 1.000 89.920 ? 178 LYS A CA  1 
ATOM 1387 C C   ? LYS A 1 178 ?   5.780  13.482  -2.044 1.000 89.920 ? 178 LYS A C   1 
ATOM 1388 C CB  ? LYS A 1 178 ?   6.915  14.085  -4.193 1.000 89.920 ? 178 LYS A CB  1 
ATOM 1389 O O   ? LYS A 1 178 ?   5.015  14.419  -2.285 1.000 89.920 ? 178 LYS A O   1 
ATOM 1390 C CG  ? LYS A 1 178 ?   8.146  13.996  -5.082 1.000 89.920 ? 178 LYS A CG  1 
ATOM 1391 C CD  ? LYS A 1 178 ?   8.016  14.893  -6.307 1.000 89.920 ? 178 LYS A CD  1 
ATOM 1392 C CE  ? LYS A 1 178 ?   9.237  14.786  -7.211 1.000 89.920 ? 178 LYS A CE  1 
ATOM 1393 N NZ  ? LYS A 1 178 ?   9.115  15.664  -8.413 1.000 89.920 ? 178 LYS A NZ  1 
ATOM 1394 N N   ? LYS A 1 179 ?   5.436  12.542  -1.128 1.000 85.950 ? 179 LYS A N   1 
ATOM 1395 C CA  ? LYS A 1 179 ?   4.419  12.642  -0.085 1.000 85.950 ? 179 LYS A CA  1 
ATOM 1396 C C   ? LYS A 1 179 ?   3.029  12.351  -0.643 1.000 85.950 ? 179 LYS A C   1 
ATOM 1397 C CB  ? LYS A 1 179 ?   4.445  14.029   0.559 1.000 85.950 ? 179 LYS A CB  1 
ATOM 1398 O O   ? LYS A 1 179 ?   2.021  12.661  -0.005 1.000 85.950 ? 179 LYS A O   1 
ATOM 1399 C CG  ? LYS A 1 179 ?   5.733  14.339   1.308 1.000 85.950 ? 179 LYS A CG  1 
ATOM 1400 C CD  ? LYS A 1 179 ?   5.669  15.699   1.991 1.000 85.950 ? 179 LYS A CD  1 
ATOM 1401 C CE  ? LYS A 1 179 ?   6.970  16.027   2.710 1.000 85.950 ? 179 LYS A CE  1 
ATOM 1402 N NZ  ? LYS A 1 179 ?   6.920  17.371   3.360 1.000 85.950 ? 179 LYS A NZ  1 
ATOM 1403 N N   ? ASN A 1 180 ?   2.957  11.912  -1.929 1.000 91.420 ? 180 ASN A N   1 
ATOM 1404 C CA  ? ASN A 1 180 ?   1.676  11.525  -2.511 1.000 91.420 ? 180 ASN A CA  1 
ATOM 1405 C C   ? ASN A 1 180 ?   1.593  10.018  -2.732 1.000 91.420 ? 180 ASN A C   1 
ATOM 1406 C CB  ? ASN A 1 180 ?   1.438  12.269  -3.827 1.000 91.420 ? 180 ASN A CB  1 
ATOM 1407 O O   ? ASN A 1 180 ?   2.593   9.379  -3.066 1.000 91.420 ? 180 ASN A O   1 
ATOM 1408 C CG  ? ASN A 1 180 ?   1.344  13.770  -3.641 1.000 91.420 ? 180 ASN A CG  1 
ATOM 1409 N ND2 ? ASN A 1 180 ?   2.207  14.508  -4.328 1.000 91.420 ? 180 ASN A ND2 1 
ATOM 1410 O OD1 ? ASN A 1 180 ?   0.503  14.263  -2.884 1.000 91.420 ? 180 ASN A OD1 1 
ATOM 1411 N N   ? LEU A 1 181 ?   0.303   9.557  -2.554 1.000 93.880 ? 181 LEU A N   1 
ATOM 1412 C CA  ? LEU A 1 181 ?   0.009   8.177  -2.927 1.000 93.880 ? 181 LEU A CA  1 
ATOM 1413 C C   ? LEU A 1 181 ?  -0.093   8.034  -4.442 1.000 93.880 ? 181 LEU A C   1 
ATOM 1414 C CB  ? LEU A 1 181 ?  -1.293   7.710  -2.270 1.000 93.880 ? 181 LEU A CB  1 
ATOM 1415 O O   ? LEU A 1 181 ?  -0.952   8.653  -5.072 1.000 93.880 ? 181 LEU A O   1 
ATOM 1416 C CG  ? LEU A 1 181 ?  -1.705   6.261  -2.536 1.000 93.880 ? 181 LEU A CG  1 
ATOM 1417 C CD1 ? LEU A 1 181 ?  -0.663   5.302  -1.970 1.000 93.880 ? 181 LEU A CD1 1 
ATOM 1418 C CD2 ? LEU A 1 181 ?  -3.080   5.978  -1.941 1.000 93.880 ? 181 LEU A CD2 1 
ATOM 1419 N N   ? VAL A 1 182 ?   0.750   7.170  -5.037 1.000 94.610 ? 182 VAL A N   1 
ATOM 1420 C CA  ? VAL A 1 182 ?   0.826   7.151  -6.494 1.000 94.610 ? 182 VAL A CA  1 
ATOM 1421 C C   ? VAL A 1 182 ?   0.507   5.749  -7.010 1.000 94.610 ? 182 VAL A C   1 
ATOM 1422 C CB  ? VAL A 1 182 ?   2.217   7.600  -6.996 1.000 94.610 ? 182 VAL A CB  1 
ATOM 1423 O O   ? VAL A 1 182 ?   0.182   5.573  -8.186 1.000 94.610 ? 182 VAL A O   1 
ATOM 1424 C CG1 ? VAL A 1 182 ?   2.487   9.053  -6.609 1.000 94.610 ? 182 VAL A CG1 1 
ATOM 1425 C CG2 ? VAL A 1 182 ?   3.305   6.684  -6.439 1.000 94.610 ? 182 VAL A CG2 1 
ATOM 1426 N N   ? GLY A 1 183 ?   0.568   4.699  -6.105 1.000 95.090 ? 183 GLY A N   1 
ATOM 1427 C CA  ? GLY A 1 183 ?   0.287   3.341  -6.542 1.000 95.090 ? 183 GLY A CA  1 
ATOM 1428 C C   ? GLY A 1 183 ?  -0.019   2.396  -5.395 1.000 95.090 ? 183 GLY A C   1 
ATOM 1429 O O   ? GLY A 1 183 ?   0.248   2.714  -4.234 1.000 95.090 ? 183 GLY A O   1 
ATOM 1430 N N   ? VAL A 1 184 ?  -0.581   1.272  -5.789 1.000 96.260 ? 184 VAL A N   1 
ATOM 1431 C CA  ? VAL A 1 184 ?  -0.853   0.160  -4.884 1.000 96.260 ? 184 VAL A CA  1 
ATOM 1432 C C   ? VAL A 1 184 ?  -0.140  -1.096  -5.380 1.000 96.260 ? 184 VAL A C   1 
ATOM 1433 C CB  ? VAL A 1 184 ?  -2.369  -0.106  -4.751 1.000 96.260 ? 184 VAL A CB  1 
ATOM 1434 O O   ? VAL A 1 184 ?  -0.115  -1.370  -6.582 1.000 96.260 ? 184 VAL A O   1 
ATOM 1435 C CG1 ? VAL A 1 184 ?  -2.629  -1.307  -3.845 1.000 96.260 ? 184 VAL A CG1 1 
ATOM 1436 C CG2 ? VAL A 1 184 ?  -3.083   1.135  -4.217 1.000 96.260 ? 184 VAL A CG2 1 
ATOM 1437 N N   ? ILE A 1 185 ?   0.479  -1.708  -4.460 1.000 95.960 ? 185 ILE A N   1 
ATOM 1438 C CA  ? ILE A 1 185 ?   1.238  -2.894  -4.840 1.000 95.960 ? 185 ILE A CA  1 
ATOM 1439 C C   ? ILE A 1 185 ?   0.309  -3.914  -5.494 1.000 95.960 ? 185 ILE A C   1 
ATOM 1440 C CB  ? ILE A 1 185 ?   1.952  -3.522  -3.623 1.000 95.960 ? 185 ILE A CB  1 
ATOM 1441 O O   ? ILE A 1 185 ?  -0.684  -4.333  -4.893 1.000 95.960 ? 185 ILE A O   1 
ATOM 1442 C CG1 ? ILE A 1 185 ?   2.942  -2.524  -3.011 1.000 95.960 ? 185 ILE A CG1 1 
ATOM 1443 C CG2 ? ILE A 1 185 ?   2.660  -4.820  -4.022 1.000 95.960 ? 185 ILE A CG2 1 
ATOM 1444 C CD1 ? ILE A 1 185 ?   3.623  -3.024  -1.745 1.000 95.960 ? 185 ILE A CD1 1 
ATOM 1445 N N   ? SER A 1 186 ?   0.611  -4.350  -6.737 1.000 94.340 ? 186 SER A N   1 
ATOM 1446 C CA  ? SER A 1 186 ?  -0.188  -5.290  -7.517 1.000 94.340 ? 186 SER A CA  1 
ATOM 1447 C C   ? SER A 1 186 ?   0.499  -6.649  -7.616 1.000 94.340 ? 186 SER A C   1 
ATOM 1448 C CB  ? SER A 1 186 ?  -0.449  -4.738  -8.919 1.000 94.340 ? 186 SER A CB  1 
ATOM 1449 O O   ? SER A 1 186 ?  -0.160  -7.689  -7.553 1.000 94.340 ? 186 SER A O   1 
ATOM 1450 O OG  ? SER A 1 186 ?  -1.336  -5.581  -9.634 1.000 94.340 ? 186 SER A OG  1 
ATOM 1451 N N   ? GLY A 1 187 ?   1.890  -6.610  -7.633 1.000 86.860 ? 187 GLY A N   1 
ATOM 1452 C CA  ? GLY A 1 187 ?   2.589  -7.884  -7.680 1.000 86.860 ? 187 GLY A CA  1 
ATOM 1453 C C   ? GLY A 1 187 ?   3.979  -7.780  -8.278 1.000 86.860 ? 187 GLY A C   1 
ATOM 1454 O O   ? GLY A 1 187 ?   4.406  -6.698  -8.686 1.000 86.860 ? 187 GLY A O   1 
ATOM 1455 N N   ? SER A 1 188 ?   4.719  -8.892  -8.281 1.000 83.360 ? 188 SER A N   1 
ATOM 1456 C CA  ? SER A 1 188 ?   6.057  -8.999  -8.853 1.000 83.360 ? 188 SER A CA  1 
ATOM 1457 C C   ? SER A 1 188 ?   6.425 -10.452  -9.131 1.000 83.360 ? 188 SER A C   1 
ATOM 1458 C CB  ? SER A 1 188 ?   7.092  -8.372  -7.918 1.000 83.360 ? 188 SER A CB  1 
ATOM 1459 O O   ? SER A 1 188 ?   5.716 -11.369  -8.710 1.000 83.360 ? 188 SER A O   1 
ATOM 1460 O OG  ? SER A 1 188 ?   7.239  -9.147  -6.740 1.000 83.360 ? 188 SER A OG  1 
ATOM 1461 N N   ? GLN A 1 189 ?   7.382 -10.792 -10.111 1.000 77.270 ? 189 GLN A N   1 
ATOM 1462 C CA  ? GLN A 1 189 ?   7.890 -12.141 -10.334 1.000 77.270 ? 189 GLN A CA  1 
ATOM 1463 C C   ? GLN A 1 189 ?   9.140 -12.403  -9.499 1.000 77.270 ? 189 GLN A C   1 
ATOM 1464 C CB  ? GLN A 1 189 ?   8.194 -12.362 -11.817 1.000 77.270 ? 189 GLN A CB  1 
ATOM 1465 O O   ? GLN A 1 189 ?  10.242 -11.999  -9.876 1.000 77.270 ? 189 GLN A O   1 
ATOM 1466 C CG  ? GLN A 1 189 ?   6.955 -12.393 -12.701 1.000 77.270 ? 189 GLN A CG  1 
ATOM 1467 C CD  ? GLN A 1 189 ?   7.254 -12.855 -14.115 1.000 77.270 ? 189 GLN A CD  1 
ATOM 1468 N NE2 ? GLN A 1 189 ?   6.211 -13.224 -14.851 1.000 77.270 ? 189 GLN A NE2 1 
ATOM 1469 O OE1 ? GLN A 1 189 ?   8.413 -12.879 -14.542 1.000 77.270 ? 189 GLN A OE1 1 
ATOM 1470 N N   ? GLY A 1 190 ?   8.952 -12.359  -8.050 1.000 76.860 ? 190 GLY A N   1 
ATOM 1471 C CA  ? GLY A 1 190 ?  10.051 -12.580  -7.124 1.000 76.860 ? 190 GLY A CA  1 
ATOM 1472 C C   ? GLY A 1 190 ?  10.223 -11.452  -6.124 1.000 76.860 ? 190 GLY A C   1 
ATOM 1473 O O   ? GLY A 1 190 ?   9.578 -10.408  -6.240 1.000 76.860 ? 190 GLY A O   1 
ATOM 1474 N N   ? CYS A 1 191 ?  11.095 -11.714  -5.036 1.000 81.530 ? 191 CYS A N   1 
ATOM 1475 C CA  ? CYS A 1 191 ?  11.350 -10.725  -3.994 1.000 81.530 ? 191 CYS A CA  1 
ATOM 1476 C C   ? CYS A 1 191 ?  12.842 -10.447  -3.860 1.000 81.530 ? 191 CYS A C   1 
ATOM 1477 C CB  ? CYS A 1 191 ?  10.788 -11.200  -2.655 1.000 81.530 ? 191 CYS A CB  1 
ATOM 1478 O O   ? CYS A 1 191 ?  13.648 -11.377  -3.790 1.000 81.530 ? 191 CYS A O   1 
ATOM 1479 S SG  ? CYS A 1 191 ?   9.007 -11.500  -2.678 1.000 81.530 ? 191 CYS A SG  1 
ATOM 1480 N N   ? GLY A 1 192 ?  13.173  -9.126  -4.005 1.000 72.690 ? 192 GLY A N   1 
ATOM 1481 C CA  ? GLY A 1 192 ?  14.533  -8.764  -3.636 1.000 72.690 ? 192 GLY A CA  1 
ATOM 1482 C C   ? GLY A 1 192 ?  15.550  -9.093  -4.712 1.000 72.690 ? 192 GLY A C   1 
ATOM 1483 O O   ? GLY A 1 192 ?  16.719  -9.346  -4.412 1.000 72.690 ? 192 GLY A O   1 
ATOM 1484 N N   ? ILE A 1 193 ?  15.033  -9.355  -6.009 1.000 78.860 ? 193 ILE A N   1 
ATOM 1485 C CA  ? ILE A 1 193 ?  15.874  -9.627  -7.170 1.000 78.860 ? 193 ILE A CA  1 
ATOM 1486 C C   ? ILE A 1 193 ?  16.183  -8.322  -7.900 1.000 78.860 ? 193 ILE A C   1 
ATOM 1487 C CB  ? ILE A 1 193 ?  15.201 -10.632  -8.131 1.000 78.860 ? 193 ILE A CB  1 
ATOM 1488 O O   ? ILE A 1 193 ?  15.270  -7.600  -8.308 1.000 78.860 ? 193 ILE A O   1 
ATOM 1489 C CG1 ? ILE A 1 193 ?  14.871 -11.936  -7.395 1.000 78.860 ? 193 ILE A CG1 1 
ATOM 1490 C CG2 ? ILE A 1 193 ?  16.096 -10.900  -9.345 1.000 78.860 ? 193 ILE A CG2 1 
ATOM 1491 C CD1 ? ILE A 1 193 ?  14.050 -12.920  -8.217 1.000 78.860 ? 193 ILE A CD1 1 
ATOM 1492 N N   ? PRO A 1 194 ?  17.648  -8.096  -7.899 1.000 71.020 ? 194 PRO A N   1 
ATOM 1493 C CA  ? PRO A 1 194 ?  18.080  -6.899  -8.624 1.000 71.020 ? 194 PRO A CA  1 
ATOM 1494 C C   ? PRO A 1 194 ?  17.724  -6.948 -10.109 1.000 71.020 ? 194 PRO A C   1 
ATOM 1495 C CB  ? PRO A 1 194 ?  19.598  -6.895  -8.427 1.000 71.020 ? 194 PRO A CB  1 
ATOM 1496 O O   ? PRO A 1 194 ?  17.790  -8.012 -10.728 1.000 71.020 ? 194 PRO A O   1 
ATOM 1497 C CG  ? PRO A 1 194 ?  19.825  -7.715  -7.198 1.000 71.020 ? 194 PRO A CG  1 
ATOM 1498 C CD  ? PRO A 1 194 ?  18.744  -8.754  -7.112 1.000 71.020 ? 194 PRO A CD  1 
ATOM 1499 N N   ? LYS A 1 195 ?  16.637  -6.183 -10.595 1.000 75.080 ? 195 LYS A N   1 
ATOM 1500 C CA  ? LYS A 1 195 ?  16.268  -6.061 -12.002 1.000 75.080 ? 195 LYS A CA  1 
ATOM 1501 C C   ? LYS A 1 195 ?  14.858  -6.591 -12.249 1.000 75.080 ? 195 LYS A C   1 
ATOM 1502 C CB  ? LYS A 1 195 ?  17.270  -6.804 -12.886 1.000 75.080 ? 195 LYS A CB  1 
ATOM 1503 O O   ? LYS A 1 195 ?  14.462  -6.805 -13.396 1.000 75.080 ? 195 LYS A O   1 
ATOM 1504 C CG  ? LYS A 1 195 ?  18.654  -6.172 -12.921 1.000 75.080 ? 195 LYS A CG  1 
ATOM 1505 C CD  ? LYS A 1 195 ?  19.555  -6.854 -13.942 1.000 75.080 ? 195 LYS A CD  1 
ATOM 1506 C CE  ? LYS A 1 195 ?  20.932  -6.207 -13.995 1.000 75.080 ? 195 LYS A CE  1 
ATOM 1507 N NZ  ? LYS A 1 195 ?  21.817  -6.869 -14.999 1.000 75.080 ? 195 LYS A NZ  1 
ATOM 1508 N N   ? LYS A 1 196 ?  14.139  -6.922 -11.115 1.000 84.060 ? 196 LYS A N   1 
ATOM 1509 C CA  ? LYS A 1 196 ?  12.732  -7.302 -11.202 1.000 84.060 ? 196 LYS A CA  1 
ATOM 1510 C C   ? LYS A 1 196 ?  11.870  -6.432 -10.291 1.000 84.060 ? 196 LYS A C   1 
ATOM 1511 C CB  ? LYS A 1 196 ?  12.551  -8.777 -10.841 1.000 84.060 ? 196 LYS A CB  1 
ATOM 1512 O O   ? LYS A 1 196 ?  11.577  -6.812  -9.156 1.000 84.060 ? 196 LYS A O   1 
ATOM 1513 C CG  ? LYS A 1 196 ?  13.163  -9.740 -11.849 1.000 84.060 ? 196 LYS A CG  1 
ATOM 1514 C CD  ? LYS A 1 196 ?  12.765 -11.181 -11.557 1.000 84.060 ? 196 LYS A CD  1 
ATOM 1515 C CE  ? LYS A 1 196 ?  13.310 -12.136 -12.610 1.000 84.060 ? 196 LYS A CE  1 
ATOM 1516 N NZ  ? LYS A 1 196 ?  12.912 -13.550 -12.335 1.000 84.060 ? 196 LYS A NZ  1 
ATOM 1517 N N   ? PRO A 1 197 ?  11.621  -5.210 -10.834 1.000 91.130 ? 197 PRO A N   1 
ATOM 1518 C CA  ? PRO A 1 197 ?  10.865  -4.259 -10.015 1.000 91.130 ? 197 PRO A CA  1 
ATOM 1519 C C   ? PRO A 1 197 ?   9.472  -4.770  -9.653 1.000 91.130 ? 197 PRO A C   1 
ATOM 1520 C CB  ? PRO A 1 197 ?  10.776  -3.018 -10.907 1.000 91.130 ? 197 PRO A CB  1 
ATOM 1521 O O   ? PRO A 1 197 ?   8.941  -5.656 -10.327 1.000 91.130 ? 197 PRO A O   1 
ATOM 1522 C CG  ? PRO A 1 197 ?  10.837  -3.547 -12.304 1.000 91.130 ? 197 PRO A CG  1 
ATOM 1523 C CD  ? PRO A 1 197 ?  11.719  -4.762 -12.316 1.000 91.130 ? 197 PRO A CD  1 
ATOM 1524 N N   ? THR A 1 198 ?   8.950  -4.281  -8.600 1.000 93.010 ? 198 THR A N   1 
ATOM 1525 C CA  ? THR A 1 198 ?   7.579  -4.542  -8.174 1.000 93.010 ? 198 THR A CA  1 
ATOM 1526 C C   ? THR A 1 198 ?   6.589  -3.750  -9.023 1.000 93.010 ? 198 THR A C   1 
ATOM 1527 C CB  ? THR A 1 198 ?   7.380  -4.191  -6.688 1.000 93.010 ? 198 THR A CB  1 
ATOM 1528 O O   ? THR A 1 198 ?   6.837  -2.588  -9.354 1.000 93.010 ? 198 THR A O   1 
ATOM 1529 C CG2 ? THR A 1 198 ?   5.952  -4.487  -6.240 1.000 93.010 ? 198 THR A CG2 1 
ATOM 1530 O OG1 ? THR A 1 198 ?   8.288  -4.966  -5.894 1.000 93.010 ? 198 THR A OG1 1 
ATOM 1531 N N   ? VAL A 1 199 ?   5.522  -4.392  -9.367 1.000 94.750 ? 199 VAL A N   1 
ATOM 1532 C CA  ? VAL A 1 199 ?   4.482  -3.774 -10.183 1.000 94.750 ? 199 VAL A CA  1 
ATOM 1533 C C   ? VAL A 1 199 ?   3.399  -3.186  -9.281 1.000 94.750 ? 199 VAL A C   1 
ATOM 1534 C CB  ? VAL A 1 199 ?   3.862  -4.785 -11.173 1.000 94.750 ? 199 VAL A CB  1 
ATOM 1535 O O   ? VAL A 1 199 ?   2.958  -3.833  -8.328 1.000 94.750 ? 199 VAL A O   1 
ATOM 1536 C CG1 ? VAL A 1 199 ?   2.756  -4.126 -11.995 1.000 94.750 ? 199 VAL A CG1 1 
ATOM 1537 C CG2 ? VAL A 1 199 ?   4.939  -5.365 -12.088 1.000 94.750 ? 199 VAL A CG2 1 
ATOM 1538 N N   ? TYR A 1 200 ?   3.003  -1.986  -9.591 1.000 95.900 ? 200 TYR A N   1 
ATOM 1539 C CA  ? TYR A 1 200 ?   1.962  -1.260  -8.871 1.000 95.900 ? 200 TYR A CA  1 
ATOM 1540 C C   ? TYR A 1 200 ?   0.804  -0.906  -9.796 1.000 95.900 ? 200 TYR A C   1 
ATOM 1541 C CB  ? TYR A 1 200 ?   2.533   0.012  -8.238 1.000 95.900 ? 200 TYR A CB  1 
ATOM 1542 O O   ? TYR A 1 200 ?   1.005  -0.671 -10.990 1.000 95.900 ? 200 TYR A O   1 
ATOM 1543 C CG  ? TYR A 1 200 ?   3.685  -0.242  -7.297 1.000 95.900 ? 200 TYR A CG  1 
ATOM 1544 C CD1 ? TYR A 1 200 ?   3.495  -0.245  -5.917 1.000 95.900 ? 200 TYR A CD1 1 
ATOM 1545 C CD2 ? TYR A 1 200 ?   4.966  -0.479  -7.785 1.000 95.900 ? 200 TYR A CD2 1 
ATOM 1546 C CE1 ? TYR A 1 200 ?   4.554  -0.477  -5.045 1.000 95.900 ? 200 TYR A CE1 1 
ATOM 1547 C CE2 ? TYR A 1 200 ?   6.032  -0.711  -6.923 1.000 95.900 ? 200 TYR A CE2 1 
ATOM 1548 O OH  ? TYR A 1 200 ?   6.869  -0.939  -4.699 1.000 95.900 ? 200 TYR A OH  1 
ATOM 1549 C CZ  ? TYR A 1 200 ?   5.817  -0.709  -5.557 1.000 95.900 ? 200 TYR A CZ  1 
ATOM 1550 N N   ? THR A 1 201 ?  -0.447  -1.005  -9.193 1.000 96.150 ? 201 THR A N   1 
ATOM 1551 C CA  ? THR A 1 201 ?  -1.548  -0.372  -9.911 1.000 96.150 ? 201 THR A CA  1 
ATOM 1552 C C   ? THR A 1 201 ?  -1.446   1.148  -9.826 1.000 96.150 ? 201 THR A C   1 
ATOM 1553 C CB  ? THR A 1 201 ?  -2.911  -0.830  -9.359 1.000 96.150 ? 201 THR A CB  1 
ATOM 1554 O O   ? THR A 1 201 ?  -1.383   1.711  -8.731 1.000 96.150 ? 201 THR A O   1 
ATOM 1555 C CG2 ? THR A 1 201 ?  -4.060  -0.181 -10.124 1.000 96.150 ? 201 THR A CG2 1 
ATOM 1556 O OG1 ? THR A 1 201 ?  -3.015  -2.254  -9.479 1.000 96.150 ? 201 THR A OG1 1 
ATOM 1557 N N   ? PHE A 1 202 ?  -1.331   1.833 -11.006 1.000 94.480 ? 202 PHE A N   1 
ATOM 1558 C CA  ? PHE A 1 202 ?  -1.196   3.281 -11.106 1.000 94.480 ? 202 PHE A CA  1 
ATOM 1559 C C   ? PHE A 1 202 ?  -2.521   3.971 -10.804 1.000 94.480 ? 202 PHE A C   1 
ATOM 1560 C CB  ? PHE A 1 202 ?  -0.702   3.681 -12.501 1.000 94.480 ? 202 PHE A CB  1 
ATOM 1561 O O   ? PHE A 1 202 ?  -3.486   3.832 -11.558 1.000 94.480 ? 202 PHE A O   1 
ATOM 1562 C CG  ? PHE A 1 202 ?  -0.205   5.099 -12.585 1.000 94.480 ? 202 PHE A CG  1 
ATOM 1563 C CD1 ? PHE A 1 202 ?  -0.276   5.805 -13.780 1.000 94.480 ? 202 PHE A CD1 1 
ATOM 1564 C CD2 ? PHE A 1 202 ?   0.333   5.726 -11.469 1.000 94.480 ? 202 PHE A CD2 1 
ATOM 1565 C CE1 ? PHE A 1 202 ?   0.183   7.118 -13.861 1.000 94.480 ? 202 PHE A CE1 1 
ATOM 1566 C CE2 ? PHE A 1 202 ?   0.794   7.037 -11.542 1.000 94.480 ? 202 PHE A CE2 1 
ATOM 1567 C CZ  ? PHE A 1 202 ?   0.719   7.731 -12.739 1.000 94.480 ? 202 PHE A CZ  1 
ATOM 1568 N N   ? LEU A 1 203 ?  -2.578   4.815  -9.736 1.000 94.250 ? 203 LEU A N   1 
ATOM 1569 C CA  ? LEU A 1 203 ?  -3.825   5.321  -9.173 1.000 94.250 ? 203 LEU A CA  1 
ATOM 1570 C C   ? LEU A 1 203 ?  -4.424   6.404 -10.064 1.000 94.250 ? 203 LEU A C   1 
ATOM 1571 C CB  ? LEU A 1 203 ?  -3.593   5.873  -7.764 1.000 94.250 ? 203 LEU A CB  1 
ATOM 1572 O O   ? LEU A 1 203 ?  -5.641   6.598 -10.079 1.000 94.250 ? 203 LEU A O   1 
ATOM 1573 C CG  ? LEU A 1 203 ?  -3.289   4.844  -6.674 1.000 94.250 ? 203 LEU A CG  1 
ATOM 1574 C CD1 ? LEU A 1 203 ?  -3.067   5.540  -5.335 1.000 94.250 ? 203 LEU A CD1 1 
ATOM 1575 C CD2 ? LEU A 1 203 ?  -4.419   3.825  -6.571 1.000 94.250 ? 203 LEU A CD2 1 
ATOM 1576 N N   ? SER A 1 204 ?  -3.589   7.191 -10.781 1.000 92.290 ? 204 SER A N   1 
ATOM 1577 C CA  ? SER A 1 204 ?  -4.098   8.282 -11.607 1.000 92.290 ? 204 SER A CA  1 
ATOM 1578 C C   ? SER A 1 204 ?  -5.077   7.769 -12.658 1.000 92.290 ? 204 SER A C   1 
ATOM 1579 C CB  ? SER A 1 204 ?  -2.945   9.020 -12.289 1.000 92.290 ? 204 SER A CB  1 
ATOM 1580 O O   ? SER A 1 204 ?  -5.997   8.486 -13.059 1.000 92.290 ? 204 SER A O   1 
ATOM 1581 O OG  ? SER A 1 204 ?  -2.266   8.166 -13.193 1.000 92.290 ? 204 SER A OG  1 
ATOM 1582 N N   ? ARG A 1 205 ?  -5.014   6.517 -13.027 1.000 91.920 ? 205 ARG A N   1 
ATOM 1583 C CA  ? ARG A 1 205 ?  -5.873   5.943 -14.057 1.000 91.920 ? 205 ARG A CA  1 
ATOM 1584 C C   ? ARG A 1 205 ?  -7.218   5.520 -13.476 1.000 91.920 ? 205 ARG A C   1 
ATOM 1585 C CB  ? ARG A 1 205 ?  -5.190   4.746 -14.723 1.000 91.920 ? 205 ARG A CB  1 
ATOM 1586 O O   ? ARG A 1 205 ?  -8.139   5.173 -14.217 1.000 91.920 ? 205 ARG A O   1 
ATOM 1587 C CG  ? ARG A 1 205 ?  -3.883   5.092 -15.419 1.000 91.920 ? 205 ARG A CG  1 
ATOM 1588 C CD  ? ARG A 1 205 ?  -4.104   6.027 -16.600 1.000 91.920 ? 205 ARG A CD  1 
ATOM 1589 N NE  ? ARG A 1 205 ?  -4.763   5.346 -17.711 1.000 91.920 ? 205 ARG A NE  1 
ATOM 1590 N NH1 ? ARG A 1 205 ?  -4.792   7.193 -19.097 1.000 91.920 ? 205 ARG A NH1 1 
ATOM 1591 N NH2 ? ARG A 1 205 ?  -5.674   5.203 -19.814 1.000 91.920 ? 205 ARG A NH2 1 
ATOM 1592 C CZ  ? ARG A 1 205 ?  -5.075   5.916 -18.871 1.000 91.920 ? 205 ARG A CZ  1 
ATOM 1593 N N   ? HIS A 1 206 ?  -7.295   5.523 -12.088 1.000 94.510 ? 206 HIS A N   1 
ATOM 1594 C CA  ? HIS A 1 206 ?  -8.479   4.964 -11.445 1.000 94.510 ? 206 HIS A CA  1 
ATOM 1595 C C   ? HIS A 1 206 ?  -9.168   6.000 -10.563 1.000 94.510 ? 206 HIS A C   1 
ATOM 1596 C CB  ? HIS A 1 206 ?  -8.108   3.733 -10.616 1.000 94.510 ? 206 HIS A CB  1 
ATOM 1597 O O   ? HIS A 1 206 ? -10.087   5.669  -9.811 1.000 94.510 ? 206 HIS A O   1 
ATOM 1598 C CG  ? HIS A 1 206 ?  -7.613   2.585 -11.437 1.000 94.510 ? 206 HIS A CG  1 
ATOM 1599 C CD2 ? HIS A 1 206 ?  -6.357   2.211 -11.778 1.000 94.510 ? 206 HIS A CD2 1 
ATOM 1600 N ND1 ? HIS A 1 206 ?  -8.460   1.664 -12.015 1.000 94.510 ? 206 HIS A ND1 1 
ATOM 1601 C CE1 ? HIS A 1 206 ?  -7.744   0.771 -12.677 1.000 94.510 ? 206 HIS A CE1 1 
ATOM 1602 N NE2 ? HIS A 1 206 ?  -6.465   1.080 -12.549 1.000 94.510 ? 206 HIS A NE2 1 
ATOM 1603 N N   ? ILE A 1 207 ?  -8.768   7.230 -10.681 1.000 92.420 ? 207 ILE A N   1 
ATOM 1604 C CA  ? ILE A 1 207 ?  -9.272   8.289  -9.813 1.000 92.420 ? 207 ILE A CA  1 
ATOM 1605 C C   ? ILE A 1 207 ? -10.764   8.494 -10.063 1.000 92.420 ? 207 ILE A C   1 
ATOM 1606 C CB  ? ILE A 1 207 ?  -8.506   9.613 -10.033 1.000 92.420 ? 207 ILE A CB  1 
ATOM 1607 O O   ? ILE A 1 207 ? -11.538   8.683  -9.121 1.000 92.420 ? 207 ILE A O   1 
ATOM 1608 C CG1 ? ILE A 1 207 ?  -7.106   9.529  -9.414 1.000 92.420 ? 207 ILE A CG1 1 
ATOM 1609 C CG2 ? ILE A 1 207 ?  -9.291  10.794  -9.455 1.000 92.420 ? 207 ILE A CG2 1 
ATOM 1610 C CD1 ? ILE A 1 207 ?  -6.252  10.769  -9.643 1.000 92.420 ? 207 ILE A CD1 1 
ATOM 1611 N N   ? SER A 1 208 ? -11.128   8.466 -11.353 1.000 93.490 ? 208 SER A N   1 
ATOM 1612 C CA  ? SER A 1 208 ? -12.542   8.627 -11.674 1.000 93.490 ? 208 SER A CA  1 
ATOM 1613 C C   ? SER A 1 208 ? -13.380   7.512 -11.057 1.000 93.490 ? 208 SER A C   1 
ATOM 1614 C CB  ? SER A 1 208 ? -12.749   8.652 -13.189 1.000 93.490 ? 208 SER A CB  1 
ATOM 1615 O O   ? SER A 1 208 ? -14.440   7.770 -10.482 1.000 93.490 ? 208 SER A O   1 
ATOM 1616 O OG  ? SER A 1 208 ? -14.123   8.797 -13.507 1.000 93.490 ? 208 SER A OG  1 
ATOM 1617 N N   ? TRP A 1 209 ? -12.904   6.297 -11.166 1.000 95.690 ? 209 TRP A N   1 
ATOM 1618 C CA  ? TRP A 1 209 ? -13.577   5.135 -10.596 1.000 95.690 ? 209 TRP A CA  1 
ATOM 1619 C C   ? TRP A 1 209 ? -13.652   5.241  -9.076 1.000 95.690 ? 209 TRP A C   1 
ATOM 1620 C CB  ? TRP A 1 209 ? -12.854   3.845 -10.995 1.000 95.690 ? 209 TRP A CB  1 
ATOM 1621 O O   ? TRP A 1 209 ? -14.710   5.016  -8.484 1.000 95.690 ? 209 TRP A O   1 
ATOM 1622 C CG  ? TRP A 1 209 ? -13.362   2.621 -10.294 1.000 95.690 ? 209 TRP A CG  1 
ATOM 1623 C CD1 ? TRP A 1 209 ? -14.480   1.897 -10.606 1.000 95.690 ? 209 TRP A CD1 1 
ATOM 1624 C CD2 ? TRP A 1 209 ? -12.772   1.980  -9.159 1.000 95.690 ? 209 TRP A CD2 1 
ATOM 1625 C CE2 ? TRP A 1 209 ? -13.586   0.871  -8.836 1.000 95.690 ? 209 TRP A CE2 1 
ATOM 1626 C CE3 ? TRP A 1 209 ? -11.633   2.235  -8.384 1.000 95.690 ? 209 TRP A CE3 1 
ATOM 1627 N NE1 ? TRP A 1 209 ? -14.620   0.843  -9.732 1.000 95.690 ? 209 TRP A NE1 1 
ATOM 1628 C CH2 ? TRP A 1 209 ? -12.175   0.290  -7.026 1.000 95.690 ? 209 TRP A CH2 1 
ATOM 1629 C CZ2 ? TRP A 1 209 ? -13.295   0.018  -7.768 1.000 95.690 ? 209 TRP A CZ2 1 
ATOM 1630 C CZ3 ? TRP A 1 209 ? -11.345   1.384  -7.323 1.000 95.690 ? 209 TRP A CZ3 1 
ATOM 1631 N N   ? ILE A 1 210 ? -12.586   5.620  -8.427 1.000 95.420 ? 210 ILE A N   1 
ATOM 1632 C CA  ? ILE A 1 210 ? -12.514   5.769  -6.978 1.000 95.420 ? 210 ILE A CA  1 
ATOM 1633 C C   ? ILE A 1 210 ? -13.508   6.833  -6.519 1.000 95.420 ? 210 ILE A C   1 
ATOM 1634 C CB  ? ILE A 1 210 ? -11.085   6.136  -6.518 1.000 95.420 ? 210 ILE A CB  1 
ATOM 1635 O O   ? ILE A 1 210 ? -14.289   6.604  -5.593 1.000 95.420 ? 210 ILE A O   1 
ATOM 1636 C CG1 ? ILE A 1 210 ? -10.129   4.962  -6.758 1.000 95.420 ? 210 ILE A CG1 1 
ATOM 1637 C CG2 ? ILE A 1 210 ? -11.082   6.552  -5.044 1.000 95.420 ? 210 ILE A CG2 1 
ATOM 1638 C CD1 ? ILE A 1 210 ?  -8.657   5.322  -6.608 1.000 95.420 ? 210 ILE A CD1 1 
ATOM 1639 N N   ? ASN A 1 211 ? -13.547   7.958  -7.175 1.000 94.700 ? 211 ASN A N   1 
ATOM 1640 C CA  ? ASN A 1 211 ? -14.429   9.063  -6.814 1.000 94.700 ? 211 ASN A CA  1 
ATOM 1641 C C   ? ASN A 1 211 ? -15.898   8.688  -6.987 1.000 94.700 ? 211 ASN A C   1 
ATOM 1642 C CB  ? ASN A 1 211 ? -14.097  10.307  -7.640 1.000 94.700 ? 211 ASN A CB  1 
ATOM 1643 O O   ? ASN A 1 211 ? -16.746   9.102  -6.195 1.000 94.700 ? 211 ASN A O   1 
ATOM 1644 C CG  ? ASN A 1 211 ? -12.814  10.980  -7.193 1.000 94.700 ? 211 ASN A CG  1 
ATOM 1645 N ND2 ? ASN A 1 211 ? -12.212  11.760  -8.083 1.000 94.700 ? 211 ASN A ND2 1 
ATOM 1646 O OD1 ? ASN A 1 211 ? -12.368  10.801  -6.057 1.000 94.700 ? 211 ASN A OD1 1 
ATOM 1647 N N   ? SER A 1 212 ? -16.195   7.961  -8.023 1.000 95.420 ? 212 SER A N   1 
ATOM 1648 C CA  ? SER A 1 212 ? -17.568   7.530  -8.262 1.000 95.420 ? 212 SER A CA  1 
ATOM 1649 C C   ? SER A 1 212 ? -18.085   6.668  -7.115 1.000 95.420 ? 212 SER A C   1 
ATOM 1650 C CB  ? SER A 1 212 ? -17.667   6.756  -9.577 1.000 95.420 ? 212 SER A CB  1 
ATOM 1651 O O   ? SER A 1 212 ? -19.256   6.757  -6.743 1.000 95.420 ? 212 SER A O   1 
ATOM 1652 O OG  ? SER A 1 212 ? -17.194   5.430  -9.416 1.000 95.420 ? 212 SER A OG  1 
ATOM 1653 N N   ? ILE A 1 213 ? -17.258   5.862  -6.596 1.000 95.700 ? 213 ILE A N   1 
ATOM 1654 C CA  ? ILE A 1 213 ? -17.634   5.004  -5.478 1.000 95.700 ? 213 ILE A CA  1 
ATOM 1655 C C   ? ILE A 1 213 ? -17.786   5.843  -4.211 1.000 95.700 ? 213 ILE A C   1 
ATOM 1656 C CB  ? ILE A 1 213 ? -16.597   3.880  -5.254 1.000 95.700 ? 213 ILE A CB  1 
ATOM 1657 O O   ? ILE A 1 213 ? -18.752   5.679  -3.462 1.000 95.700 ? 213 ILE A O   1 
ATOM 1658 C CG1 ? ILE A 1 213 ? -16.539   2.956  -6.476 1.000 95.700 ? 213 ILE A CG1 1 
ATOM 1659 C CG2 ? ILE A 1 213 ? -16.923   3.089  -3.984 1.000 95.700 ? 213 ILE A CG2 1 
ATOM 1660 C CD1 ? ILE A 1 213 ? -17.865   2.285  -6.808 1.000 95.700 ? 213 ILE A CD1 1 
ATOM 1661 N N   ? LEU A 1 214 ? -16.829   6.711  -3.950 1.000 93.890 ? 214 LEU A N   1 
ATOM 1662 C CA  ? LEU A 1 214 ? -16.829   7.515  -2.733 1.000 93.890 ? 214 LEU A CA  1 
ATOM 1663 C C   ? LEU A 1 214 ? -18.032   8.452  -2.701 1.000 93.890 ? 214 LEU A C   1 
ATOM 1664 C CB  ? LEU A 1 214 ? -15.534   8.325  -2.625 1.000 93.890 ? 214 LEU A CB  1 
ATOM 1665 O O   ? LEU A 1 214 ? -18.539   8.781  -1.626 1.000 93.890 ? 214 LEU A O   1 
ATOM 1666 C CG  ? LEU A 1 214 ? -14.247   7.523  -2.426 1.000 93.890 ? 214 LEU A CG  1 
ATOM 1667 C CD1 ? LEU A 1 214 ? -13.060   8.462  -2.241 1.000 93.890 ? 214 LEU A CD1 1 
ATOM 1668 C CD2 ? LEU A 1 214 ? -14.383   6.581  -1.234 1.000 93.890 ? 214 LEU A CD2 1 
ATOM 1669 N N   ? ARG A 1 215 ? -18.590   8.901  -3.758 1.000 91.700 ? 215 ARG A N   1 
ATOM 1670 C CA  ? ARG A 1 215 ? -19.731   9.804  -3.870 1.000 91.700 ? 215 ARG A CA  1 
ATOM 1671 C C   ? ARG A 1 215 ? -21.036   9.079  -3.557 1.000 91.700 ? 215 ARG A C   1 
ATOM 1672 C CB  ? ARG A 1 215 ? -19.796  10.417  -5.271 1.000 91.700 ? 215 ARG A CB  1 
ATOM 1673 O O   ? ARG A 1 215 ? -22.010   9.700  -3.127 1.000 91.700 ? 215 ARG A O   1 
ATOM 1674 C CG  ? ARG A 1 215 ? -18.762  11.505  -5.515 1.000 91.700 ? 215 ARG A CG  1 
ATOM 1675 C CD  ? ARG A 1 215 ? -19.053  12.283  -6.791 1.000 91.700 ? 215 ARG A CD  1 
ATOM 1676 N NE  ? ARG A 1 215 ? -18.880  11.453  -7.980 1.000 91.700 ? 215 ARG A NE  1 
ATOM 1677 N NH1 ? ARG A 1 215 ? -16.769  12.249  -8.481 1.000 91.700 ? 215 ARG A NH1 1 
ATOM 1678 N NH2 ? ARG A 1 215 ? -17.746  10.659  -9.813 1.000 91.700 ? 215 ARG A NH2 1 
ATOM 1679 C CZ  ? ARG A 1 215 ? -17.799  11.455  -8.755 1.000 91.700 ? 215 ARG A CZ  1 
ATOM 1680 N N   ? GLN A 1 216 ? -21.154   7.789  -3.736 1.000 83.510 ? 216 GLN A N   1 
ATOM 1681 C CA  ? GLN A 1 216 ? -22.331   6.952  -3.529 1.000 83.510 ? 216 GLN A CA  1 
ATOM 1682 C C   ? GLN A 1 216 ? -22.562   6.685  -2.045 1.000 83.510 ? 216 GLN A C   1 
ATOM 1683 C CB  ? GLN A 1 216 ? -22.190   5.630  -4.285 1.000 83.510 ? 216 GLN A CB  1 
ATOM 1684 O O   ? GLN A 1 216 ? -23.583   6.108  -1.664 1.000 83.510 ? 216 GLN A O   1 
ATOM 1685 C CG  ? GLN A 1 216 ? -22.212   5.781  -5.800 1.000 83.510 ? 216 GLN A CG  1 
ATOM 1686 C CD  ? GLN A 1 216 ? -22.006   4.465  -6.525 1.000 83.510 ? 216 GLN A CD  1 
ATOM 1687 N NE2 ? GLN A 1 216 ? -22.003   4.513  -7.853 1.000 83.510 ? 216 GLN A NE2 1 
ATOM 1688 O OE1 ? GLN A 1 216 ? -21.851   3.413  -5.897 1.000 83.510 ? 216 GLN A OE1 1 
ATOM 1689 N N   ? GLN A 1 217 ? -21.766   7.237  -1.126 1.000 69.550 ? 217 GLN A N   1 
ATOM 1690 C CA  ? GLN A 1 217 ? -21.887   7.146   0.325 1.000 69.550 ? 217 GLN A CA  1 
ATOM 1691 C C   ? GLN A 1 217 ? -23.055   7.987   0.834 1.000 69.550 ? 217 GLN A C   1 
ATOM 1692 C CB  ? GLN A 1 217 ? -20.589   7.588   1.002 1.000 69.550 ? 217 GLN A CB  1 
ATOM 1693 O O   ? GLN A 1 217 ? -23.356   9.043   0.274 1.000 69.550 ? 217 GLN A O   1 
ATOM 1694 C CG  ? GLN A 1 217 ? -19.412   6.658   0.740 1.000 69.550 ? 217 GLN A CG  1 
ATOM 1695 C CD  ? GLN A 1 217 ? -18.236   6.926   1.661 1.000 69.550 ? 217 GLN A CD  1 
ATOM 1696 N NE2 ? GLN A 1 217 ? -17.197   6.105   1.550 1.000 69.550 ? 217 GLN A NE2 1 
ATOM 1697 O OE1 ? GLN A 1 217 ? -18.260   7.864   2.464 1.000 69.550 ? 217 GLN A OE1 1 
# 
loop_
_struct_sheet_range.sheet_id 
_struct_sheet_range.id 
_struct_sheet_range.beg_label_comp_id 
_struct_sheet_range.beg_label_asym_id 
_struct_sheet_range.beg_label_seq_id 
_struct_sheet_range.pdbx_beg_PDB_ins_code 
_struct_sheet_range.end_label_comp_id 
_struct_sheet_range.end_label_asym_id 
_struct_sheet_range.end_label_seq_id 
_struct_sheet_range.pdbx_end_PDB_ins_code 
_struct_sheet_range.beg_auth_comp_id 
_struct_sheet_range.beg_auth_asym_id 
_struct_sheet_range.beg_auth_seq_id 
_struct_sheet_range.end_auth_comp_id 
_struct_sheet_range.end_auth_asym_id 
_struct_sheet_range.end_auth_seq_id 
A A ILE A   2 ? VAL A   3 ? ILE A 2   VAL A 3   
A B GLY A 165 ? THR A 166 ? GLY A 165 THR A 166 
B C LYS A   6 ? ASP A   7 ? LYS A 6   ASP A 7   
B D LYS A 109 ? GLY A 114 ? LYS A 109 GLY A 114 
B E GLN A 130 ? VAL A 137 ? GLN A 130 VAL A 137 
B F MET A 154 ? GLY A 158 ? MET A 154 GLY A 158 
B G PRO A 174 ? CYS A 177 ? PRO A 174 CYS A 177 
B H ASN A 180 ? GLY A 187 ? ASN A 180 GLY A 187 
B I THR A 198 ? PHE A 202 ? THR A 198 PHE A 202 
C J MET A  15 ? LYS A  20 ? MET A 15  LYS A 20  
C K ILE A  23 ? HIS A  32 ? ILE A 23  HIS A 32  
C L TRP A  35 ? THR A  38 ? TRP A 35  THR A 38  
C M VAL A  47 ? ILE A  51 ? VAL A 47  ILE A 51  
C N ARG A  62 ? GLU A  69 ? ARG A 62  GLU A 69  
C O MET A  84 ? LEU A  88 ? MET A 84  LEU A 88  
D P SER A  55 ? SER A  55 ? SER A 55  SER A 55  
D Q LYS A 128 ? LYS A 128 ? LYS A 128 LYS A 128 
E R ASN A  75 ? ASN A  75 ? ASN A 75  ASN A 75  
E S GLU A  80 ? GLU A  80 ? GLU A 80  GLU A 80  
F T THR A 117 ? THR A 117 ? THR A 117 THR A 117 
F U ALA A 125 ? ALA A 125 ? ALA A 125 ALA A 125 
# 
loop_
_struct_conf.id 
_struct_conf.conf_type_id 
_struct_conf.beg_label_comp_id 
_struct_conf.beg_label_asym_id 
_struct_conf.beg_label_seq_id 
_struct_conf.pdbx_beg_PDB_ins_code 
_struct_conf.end_label_comp_id 
_struct_conf.end_label_asym_id 
_struct_conf.end_label_seq_id 
_struct_conf.pdbx_end_PDB_ins_code 
_struct_conf.beg_auth_comp_id 
_struct_conf.beg_auth_asym_id 
_struct_conf.beg_auth_seq_id 
_struct_conf.end_auth_comp_id 
_struct_conf.end_auth_asym_id 
_struct_conf.end_auth_seq_id 
STRN1         STRN         ILE A   2 ? VAL A   3 ? ILE A 2   VAL A 3   
TURN_TY1_P1   TURN_TY1_P   GLY A   4 ? GLY A   4 ? GLY A 4   GLY A 4   
STRN2         STRN         LYS A   6 ? ASP A   7 ? LYS A 6   ASP A 7   
BEND1         BEND         LYS A   9 ? LYS A  10 ? LYS A 9   LYS A 10  
TURN_TY1_P2   TURN_TY1_P   SER A  13 ? TRP A  14 ? SER A 13  TRP A 14  
STRN3         STRN         MET A  15 ? LYS A  20 ? MET A 15  LYS A 20  
TURN_TY1_P3   TURN_TY1_P   GLU A  21 ? LYS A  22 ? GLU A 21  LYS A 22  
STRN4         STRN         ILE A  23 ? HIS A  32 ? ILE A 23  HIS A 32  
TURN_TY1_P4   TURN_TY1_P   LYS A  33 ? GLN A  34 ? LYS A 33  GLN A 34  
STRN5         STRN         TRP A  35 ? THR A  38 ? TRP A 35  THR A 38  
HELX_RH_3T_P1 HELX_RH_3T_P ALA A  40 ? CYS A  42 ? ALA A 40  CYS A 42  
BEND2         BEND         SER A  45 ? SER A  46 ? SER A 45  SER A 46  
STRN6         STRN         VAL A  47 ? ILE A  51 ? VAL A 47  ILE A 51  
BEND3         BEND         GLY A  52 ? GLY A  52 ? GLY A 52  GLY A 52  
BEND4         BEND         LEU A  54 ? LEU A  54 ? LEU A 54  LEU A 54  
STRN7         STRN         SER A  55 ? SER A  55 ? SER A 55  SER A 55  
TURN_TY1_P5   TURN_TY1_P   LEU A  56 ? LYS A  58 ? LEU A 56  LYS A 58  
STRN8         STRN         ARG A  62 ? GLU A  69 ? ARG A 62  GLU A 69  
TURN_TY1_P6   TURN_TY1_P   LYS A  72 ? THR A  73 ? LYS A 72  THR A 73  
STRN9         STRN         ASN A  75 ? ASN A  75 ? ASN A 75  ASN A 75  
TURN_TY1_P7   TURN_TY1_P   GLU A  76 ? LYS A  79 ? GLU A 76  LYS A 79  
STRN10        STRN         GLU A  80 ? GLU A  80 ? GLU A 80  GLU A 80  
TURN_TY1_P8   TURN_TY1_P   ASP A  81 ? ASP A  81 ? ASP A 81  ASP A 81  
STRN11        STRN         MET A  84 ? LEU A  88 ? MET A 84  LEU A 88  
BEND5         BEND         SER A  89 ? LYS A  90 ? SER A 89  LYS A 90  
BEND6         BEND         LYS A  93 ? ALA A  94 ? LYS A 93  ALA A 94  
HELX_LH_PP_P1 HELX_LH_PP_P LYS A  95 ? LYS A  98 ? LYS A 95  LYS A 98  
TURN_TY1_P9   TURN_TY1_P   PRO A 106 ? GLY A 107 ? PRO A 106 GLY A 107 
STRN12        STRN         LYS A 109 ? GLY A 114 ? LYS A 109 GLY A 114 
BEND7         BEND         GLY A 116 ? GLY A 116 ? GLY A 116 GLY A 116 
STRN13        STRN         THR A 117 ? THR A 117 ? THR A 117 THR A 117 
BEND8         BEND         THR A 118 ? ASP A 119 ? THR A 118 ASP A 119 
TURN_TY1_P10  TURN_TY1_P   TYR A 120 ? LYS A 121 ? TYR A 120 LYS A 121 
BEND9         BEND         GLN A 124 ? GLN A 124 ? GLN A 124 GLN A 124 
STRN14        STRN         ALA A 125 ? ALA A 125 ? ALA A 125 ALA A 125 
HELX_LH_PP_P2 HELX_LH_PP_P SER A 126 ? SER A 126 ? SER A 126 SER A 126 
BEND10        BEND         ASP A 127 ? ASP A 127 ? ASP A 127 ASP A 127 
STRN15        STRN         LYS A 128 ? LYS A 128 ? LYS A 128 LYS A 128 
STRN16        STRN         GLN A 130 ? VAL A 137 ? GLN A 130 VAL A 137 
HELX_RH_AL_P1 HELX_RH_AL_P ARG A 139 ? TYR A 146 ? ARG A 139 TYR A 146 
TURN_TY1_P11  TURN_TY1_P   ASN A 147 ? ARG A 148 ? ASN A 147 ARG A 148 
TURN_TY1_P12  TURN_TY1_P   LYS A 152 ? ASP A 153 ? LYS A 152 ASP A 153 
STRN17        STRN         MET A 154 ? GLY A 158 ? MET A 154 GLY A 158 
BEND11        BEND         THR A 160 ? GLN A 161 ? THR A 160 GLN A 161 
TURN_TY1_P13  TURN_TY1_P   GLN A 162 ? HIS A 163 ? GLN A 162 HIS A 163 
STRN18        STRN         GLY A 165 ? THR A 166 ? GLY A 165 THR A 166 
TURN_TY1_P14  TURN_TY1_P   TRP A 168 ? GLY A 169 ? TRP A 168 GLY A 169 
TURN_TY1_P15  TURN_TY1_P   SER A 171 ? GLY A 172 ? SER A 171 GLY A 172 
STRN19        STRN         PRO A 174 ? CYS A 177 ? PRO A 174 CYS A 177 
TURN_TY1_P16  TURN_TY1_P   LYS A 178 ? LYS A 179 ? LYS A 178 LYS A 179 
STRN20        STRN         ASN A 180 ? GLY A 187 ? ASN A 180 GLY A 187 
BEND12        BEND         GLN A 189 ? GLY A 192 ? GLN A 189 GLY A 192 
TURN_TY1_P17  TURN_TY1_P   PRO A 194 ? LYS A 195 ? PRO A 194 LYS A 195 
HELX_LH_PP_P3 HELX_LH_PP_P PRO A 197 ? PRO A 197 ? PRO A 197 PRO A 197 
STRN21        STRN         THR A 198 ? PHE A 202 ? THR A 198 PHE A 202 
HELX_RH_3T_P2 HELX_RH_3T_P LEU A 203 ? HIS A 206 ? LEU A 203 HIS A 206 
HELX_RH_AL_P2 HELX_RH_AL_P ILE A 207 ? ARG A 215 ? ILE A 207 ARG A 215 
TURN_TY1_P18  TURN_TY1_P   GLN A 216 ? GLN A 216 ? GLN A 216 GLN A 216 
# 
