# Supplementary material for: FlatProt: 2D visualization eases protein structure comparison
Source: BMC Bioinformatics. 2025 Aug 13;26:210. doi: 10.1186/s12859-025-06233-x (PMC12344939; doi:10.1186/s12859-025-06233-x)
Supplement: Supplementary file 1 — Supplementary Material 1 [file 12859_2025_6233_MOESM1_ESM.zip › KLK/structures/Erinaceus_europaeus_GeneID=103126503.cif]

data_Erinaceus_europaeus_GeneID=103126503
# 
_entry.id   ? 
# 
_entity.id                         1      
_entity.type                       polymer 
_entity.pdbx_description           polymer-1 
_entity.formula_weight             24559.5 
_entity.pdbx_number_of_molecules        1 
# 
loop_
_struct_sheet.id 
_struct_sheet.number_strands 
A 2 
B 8 
C 6 
D 2 
E 2 
F 2 
G 2 
# 
loop_
_struct_conf_type.id 
_struct_conf_type.criteria 
STRN         DSSP 
TURN_TY1_P   DSSP 
HELX_LH_PP_P DSSP 
BEND         DSSP 
HELX_RH_3T_P DSSP 
HELX_RH_AL_P DSSP 
# 
_struct_asym.id          A 
_struct_asym.entity_id   1 
# 
_software.pdbx_ordinal     1 
_software.name             dssp 
_software.version          4.4.10 
_software.date             ? 
_software.classification   'model annotation' 
# 
_entity_poly.entity_id                      1 
_entity_poly.type                           polypeptide(L) 
_entity_poly.nstd_linkage                   n 
_entity_poly.nstd_monomer                   n 
_entity_poly.pdbx_seq_one_letter_code       
;EIIGGHEAKCRPHPYMALVKFDSWKRCGGILVWRDFVLTATHCWGSSITVTLGAHNISKPESTQQVINVNRAFRHPDYNS
KNLSNDIMLLKLVRKAKLTSAVKPLSLPSAQMRPGQVCSVASWGMVVMGTLATTLQEVHLTVQKKQMCESIFGFYSRDTQ
ICVGDQNKMKSSFKGDSGGDLVCDNSAQGIFTYGQRNGTPPGVFIKISSLLPWVRRTMRHP
;
_entity_poly.pdbx_seq_one_letter_code_can   
;EIIGGHEAKCRPHPYMALVKFDSWKRCGGILVWRDFVLTATHCWGSSITVTLGAHNISKPESTQQVINVNRAFRHPDYNS
KNLSNDIMLLKLVRKAKLTSAVKPLSLPSAQMRPGQVCSVASWGMVVMGTLATTLQEVHLTVQKKQMCESIFGFYSRDTQ
ICVGDQNKMKSSFKGDSGGDLVCDNSAQGIFTYGQRNGTPPGVFIKISSLLPWVRRTMRHP
;
_entity_poly.pdbx_strand_id                 A 
# 
loop_
_dssp_struct_summary.entry_id 
_dssp_struct_summary.label_comp_id 
_dssp_struct_summary.label_asym_id 
_dssp_struct_summary.label_seq_id 
_dssp_struct_summary.secondary_structure 
_dssp_struct_summary.ss_bridge 
_dssp_struct_summary.helix_3_10 
_dssp_struct_summary.helix_alpha 
_dssp_struct_summary.helix_pi 
_dssp_struct_summary.helix_pp 
_dssp_struct_summary.bend 
_dssp_struct_summary.chirality 
_dssp_struct_summary.sheet 
_dssp_struct_summary.strand 
_dssp_struct_summary.ladder_1 
_dssp_struct_summary.ladder_2 
_dssp_struct_summary.accessibility 
_dssp_struct_summary.TCO 
_dssp_struct_summary.kappa 
_dssp_struct_summary.alpha 
_dssp_struct_summary.phi 
_dssp_struct_summary.psi 
_dssp_struct_summary.x_ca 
_dssp_struct_summary.y_ca 
_dssp_struct_summary.z_ca 
Erinaceus_europaeus_GeneID=103126503 GLU A 1   . . . . . . . . . . . . ? .      .     .      .      125.1  4.0   -13.2 -3.5  
Erinaceus_europaeus_GeneID=103126503 ILE A 2   E . > . . . . - A A A . ? -0.951 .     -139.5 -90.4  99.0   6.8   -10.9 -2.3  
Erinaceus_europaeus_GeneID=103126503 ILE A 3   E . 3 . . . S + A A A . ? -0.600 85.6  4.2    -63.5  118.4  9.7   -12.5 -3.9  
Erinaceus_europaeus_GeneID=103126503 GLY A 4   T . 3 . . . S + . . . . ? 0.655  102.2 140.2  84.8   9.1    12.6  -12.5 -1.4  
Erinaceus_europaeus_GeneID=103126503 GLY A 5   . . < . . . . - . . . . ? -0.341 36.5  -153.8 -84.4  163.8  10.4  -11.0 1.4   
Erinaceus_europaeus_GeneID=103126503 HIS A 6   E . . . . . . - B C B . ? -0.931 36.3  -79.3  -132.5 153.5  10.3  -11.9 5.1   
Erinaceus_europaeus_GeneID=103126503 GLU A 7   E . . . . > . - B C B . ? -0.411 57.6  -108.2 -51.7  131.7  7.7   -11.7 7.7   
Erinaceus_europaeus_GeneID=103126503 ALA A 8   P . . . . P . - . . . . ? -0.373 33.8  -116.3 -66.0  130.6  7.5   -8.0  9.0   
Erinaceus_europaeus_GeneID=103126503 LYS A 9   P . . . . < . - . . . . ? -0.409 50.7  -64.5  -65.0  157.8  8.9   -7.4  12.6  
Erinaceus_europaeus_GeneID=103126503 CYS A 10  S . . . . . S + . . . . ? -0.285 120.9 50.8   -56.7  108.9  6.6   -6.1  15.7  
Erinaceus_europaeus_GeneID=103126503 ARG A 11  S . . . . . S - . . . . ? 0.618  87.0  -162.0 132.4  57.2   5.2   -2.5  14.9  
Erinaceus_europaeus_GeneID=103126503 PRO A 12  . . . . . . . - . . . . ? 0.112  42.5  -63.5  -85.4  94.1   3.9   -3.5  11.5  
Erinaceus_europaeus_GeneID=103126503 HIS A 13  . . > . . . . - . . . . ? -0.070 51.6  -158.2 37.6   68.5   3.1   -0.9  9.0   
Erinaceus_europaeus_GeneID=103126503 PRO A 14  T . 3 . . . S + . . . . ? 0.596  90.8  58.2   -58.6  -4.5   0.1   0.8   11.0  
Erinaceus_europaeus_GeneID=103126503 TYR A 15  T . 3 . . . S + . . . . ? 0.491  78.5  119.2  -100.1 -12.0  -1.1  2.1   7.7   
Erinaceus_europaeus_GeneID=103126503 MET A 16  E . < . . . . - C K J . ? -0.399 43.1  -168.8 -66.6  133.7  -1.5  -1.3  6.0   
Erinaceus_europaeus_GeneID=103126503 ALA A 17  E . . . . . . - C K J K ? -0.972 18.3  -145.6 -125.2 133.5  -5.0  -2.2  4.9   
Erinaceus_europaeus_GeneID=103126503 LEU A 18  E . . . . . . - C K J K ? -0.929 17.9  -158.3 -93.0  117.7  -6.4  -5.4  3.7   
Erinaceus_europaeus_GeneID=103126503 VAL A 19  E . . . . . . - C K J K ? -0.899 12.6  -177.1 -101.6 116.6  -9.0  -4.8  1.1   
Erinaceus_europaeus_GeneID=103126503 LYS A 20  E . . . . . . - C K J K ? -0.902 4.6   -178.2 -114.7 132.8  -11.5 -7.6  0.7   
Erinaceus_europaeus_GeneID=103126503 PHE A 21  E . . > . . . - C K J K ? -0.852 48.8  -72.2  -127.8 156.0  -14.3 -7.8  -1.9  
Erinaceus_europaeus_GeneID=103126503 ASP A 22  T . . 4 . . S + . . . . ? -0.469 114.4 55.7   -61.6  82.6   -17.2 -10.6 -2.6  
Erinaceus_europaeus_GeneID=103126503 SER A 23  T . . 4 . . S - . . . . ? 0.499  116.0 -88.7  163.2  48.0   -15.0 -13.5 -4.1  
Erinaceus_europaeus_GeneID=103126503 TRP A 24  T . . 4 . . S + . . . . ? 0.627  86.6  136.1  58.6   7.8    -12.1 -14.5 -1.9  
Erinaceus_europaeus_GeneID=103126503 LYS A 25  E . . < . . . - C L J . ? -0.681 33.6  -169.8 -93.6  137.8  -10.0 -11.8 -3.6  
Erinaceus_europaeus_GeneID=103126503 ARG A 26  E . . . . . . - C L J . ? -0.978 8.1   -177.5 -127.9 140.0  -7.8  -9.5  -1.5  
Erinaceus_europaeus_GeneID=103126503 CYS A 27  E . . . . . . - C L J . ? -0.895 26.6  -114.6 -121.8 160.8  -5.8  -6.3  -2.3  
Erinaceus_europaeus_GeneID=103126503 GLY A 28  E . . . . . . + C L J . ? -0.507 34.6  179.6  -85.0  166.0  -3.5  -4.2  -0.3  
Erinaceus_europaeus_GeneID=103126503 GLY A 29  E . . . . . . - C L J . ? -0.965 23.4  -124.7 -158.8 168.2  -4.2  -0.6  0.7   
Erinaceus_europaeus_GeneID=103126503 ILE A 30  E . . . . . . - C L J L ? -0.994 17.6  -135.4 -124.8 123.0  -3.0  2.4   2.6   
Erinaceus_europaeus_GeneID=103126503 LEU A 31  E . . . . . . + C L . L ? -0.722 33.5  165.1  -70.6  113.7  -4.8  4.3   5.3   
Erinaceus_europaeus_GeneID=103126503 VAL A 32  E . . . . . . + C L . . ? 0.601  66.5  12.7   -112.2 -12.2  -4.2  7.9   4.2   
Erinaceus_europaeus_GeneID=103126503 TRP A 33  E . > . . . S - C L . L ? -0.942 91.9  -89.5  -156.0 165.9  -6.9  9.5   6.4   
Erinaceus_europaeus_GeneID=103126503 ARG A 34  T . 3 . . . S + . . . . ? 0.768  129.9 15.9   -57.4  -9.5   -9.1  8.4   9.4   
Erinaceus_europaeus_GeneID=103126503 ASP A 35  T . 3 . . . S + . . . . ? 0.197  110.3 89.0   -147.3 13.8   -11.6 7.3   6.8   
Erinaceus_europaeus_GeneID=103126503 PHE A 36  E . < . . . . - C M L M ? -0.985 46.7  -173.9 -124.1 129.2  -9.8  7.1   3.5   
Erinaceus_europaeus_GeneID=103126503 VAL A 37  E . . . . . . - C M L M ? -0.973 15.0  -145.3 -118.6 129.0  -7.9  4.1   2.1   
Erinaceus_europaeus_GeneID=103126503 LEU A 38  E . . . . . . + C M L M ? -0.815 35.1  144.7  -90.7  134.2  -5.8  4.2   -1.0  
Erinaceus_europaeus_GeneID=103126503 THR A 39  E . . . . . . - C M . M ? -0.846 50.1  -69.7  -153.9 -179.0 -5.8  1.0   -3.3  
Erinaceus_europaeus_GeneID=103126503 ALA A 40  . . > . . . . - . . . . ? -0.729 29.0  -140.9 -85.8  139.6  -5.6  -0.1  -6.8  
Erinaceus_europaeus_GeneID=103126503 THR A 41  G . > . . . S + . . . . ? 0.850  103.0 63.2   -63.5  -35.7  -8.6  0.4   -9.2  
Erinaceus_europaeus_GeneID=103126503 HIS A 42  G . 3 . . . S + . . . . ? 0.640  89.2  71.8   -70.3  -6.8   -8.1  -2.9  -10.7 
Erinaceus_europaeus_GeneID=103126503 CYS A 43  G . < . . . S + . . . . ? 0.232  75.2  137.6  -92.2  30.5   -8.9  -4.4  -7.2  
Erinaceus_europaeus_GeneID=103126503 TRP A 44  . . < . . . . + . . . . ? -0.259 17.2  135.8  -86.0  141.2  -12.6 -3.4  -7.6  
Erinaceus_europaeus_GeneID=103126503 GLY A 45  . . . . . . . - . . . . ? -0.906 52.0  -70.5  -160.9 -173.1 -15.4 -5.6  -6.7  
Erinaceus_europaeus_GeneID=103126503 SER A 46  S . . . . . S + . . . . ? 0.208  101.9 12.3   -71.2  -159.3 -18.8 -5.6  -5.0  
Erinaceus_europaeus_GeneID=103126503 SER A 47  S . . . . . S - . . . . ? 0.172  81.4  -155.1 -17.2  107.2  -19.3 -5.2  -1.1  
Erinaceus_europaeus_GeneID=103126503 ILE A 48  E . . . . . . - C N K . ? -0.917 13.3  -170.5 -104.4 129.4  -15.8 -4.0  -0.0  
Erinaceus_europaeus_GeneID=103126503 THR A 49  E . . . . . . - C N K N ? -0.958 8.9   -151.9 -119.6 141.0  -14.4 -4.5  3.5   
Erinaceus_europaeus_GeneID=103126503 VAL A 50  E . . . . . . - C N K N ? -0.958 4.3   -161.1 -113.5 124.7  -11.2 -3.0  4.9   
Erinaceus_europaeus_GeneID=103126503 THR A 51  E . . . . . . - C N K N ? -0.952 14.2  -178.1 -104.4 122.1  -9.3  -4.7  7.7   
Erinaceus_europaeus_GeneID=103126503 LEU A 52  E . . . . . . + C N K N ? -0.832 58.9  27.7   -114.0 150.7  -6.8  -2.4  9.6   
Erinaceus_europaeus_GeneID=103126503 GLY A 53  S . . . . . S + . . . . ? 0.641  81.9  138.5  81.8   15.1   -4.4  -3.3  12.5  
Erinaceus_europaeus_GeneID=103126503 ALA A 54  . . . . . . . + . . . . ? -0.824 26.0  167.5  -100.9 126.8  -3.9  -6.9  11.4  
Erinaceus_europaeus_GeneID=103126503 HIS A 55  S . . . . . S + . . . . ? 0.744  85.8  33.0   -89.7  -46.2  -0.5  -8.7  11.4  
Erinaceus_europaeus_GeneID=103126503 ASN A 56  B . > . . . . - D Q P . ? -0.958 66.9  -170.2 -113.0 115.0  -2.0  -12.1 11.0  
Erinaceus_europaeus_GeneID=103126503 ILE A 57  T . 3 . . . S + . . . . ? 0.623  84.2  62.2   -84.9  -8.5   -5.2  -12.1 8.9   
Erinaceus_europaeus_GeneID=103126503 SER A 58  T . 3 . . . S + . . . . ? 0.593  102.8 57.5   -90.5  -9.6   -6.0  -15.8 9.7   
Erinaceus_europaeus_GeneID=103126503 LYS A 59  S . < . . . S - . . . . ? -0.946 89.0  -112.1 -125.8 137.2  -6.4  -14.9 13.5  
Erinaceus_europaeus_GeneID=103126503 PRO A 60  . . . . . . . - . . . . ? -0.575 38.6  -165.9 -64.3  120.7  -8.6  -12.5 15.3  
Erinaceus_europaeus_GeneID=103126503 GLU A 61  . . > . . . . - . . . . ? -0.922 28.1  -132.0 -110.7 140.8  -6.3  -9.8  16.7  
Erinaceus_europaeus_GeneID=103126503 SER A 62  T . 3 . . . S + . . . . ? 0.734  109.3 56.5   -62.0  -18.1  -7.4  -7.3  19.4  
Erinaceus_europaeus_GeneID=103126503 THR A 63  T . 3 . . . S + . . . . ? 0.584  84.5  112.3  -89.2  -11.4  -5.8  -4.5  17.2  
Erinaceus_europaeus_GeneID=103126503 GLN A 64  . . < . . . . - . . . . ? -0.409 44.8  -169.7 -75.1  135.8  -8.0  -5.4  14.1  
Erinaceus_europaeus_GeneID=103126503 GLN A 65  E . . . . . . - C O N . ? -0.990 4.1   -164.0 -122.8 112.1  -10.6 -3.1  12.8  
Erinaceus_europaeus_GeneID=103126503 VAL A 66  E . . . . . . + C O N . ? -0.922 18.1  176.9  -98.0  116.5  -13.0 -4.4  10.1  
Erinaceus_europaeus_GeneID=103126503 ILE A 67  E . . . . . . - C O N . ? -0.977 25.2  -127.6 -126.2 132.8  -14.8 -1.5  8.4   
Erinaceus_europaeus_GeneID=103126503 ASN A 68  E . . . . . . - C O N . ? -0.436 28.6  -113.6 -73.6  151.4  -17.3 -1.5  5.5   
Erinaceus_europaeus_GeneID=103126503 VAL A 69  E . . . . . . - C O O . ? -0.761 25.0  -172.0 -90.0  125.9  -16.7 0.7   2.5   
Erinaceus_europaeus_GeneID=103126503 ASN A 70  E . . . . . S + C O . . ? 0.874  73.1  1.2    -75.3  -48.0  -19.3 3.6   2.1   
Erinaceus_europaeus_GeneID=103126503 ARG A 71  E . . . . . . - C O O . ? -0.997 60.1  -148.8 -146.6 140.8  -18.1 4.8   -1.2  
Erinaceus_europaeus_GeneID=103126503 ALA A 72  E . . . . . . - C O O . ? -0.970 11.5  -159.5 -114.0 125.1  -15.4 3.8   -3.8  
Erinaceus_europaeus_GeneID=103126503 PHE A 73  E . . . . . . - C O O . ? -0.884 7.5   -162.7 -107.9 105.7  -13.8 6.5   -6.0  
Erinaceus_europaeus_GeneID=103126503 ARG A 74  E . . . . . . - C O O . ? -0.612 35.3  -100.4 -84.7  140.7  -12.1 5.3   -9.2  
Erinaceus_europaeus_GeneID=103126503 HIS A 75  . . > . . . . - . . . . ? -0.434 31.5  -136.9 -55.8  129.0  -9.8  7.5   -10.9 
Erinaceus_europaeus_GeneID=103126503 PRO A 76  T . 3 . . . S + . . . . ? 0.747  102.2 49.8   -63.2  -23.9  -11.9 8.9   -13.8 
Erinaceus_europaeus_GeneID=103126503 ASP A 77  T . 3 . . . S + . . . . ? 0.125  78.0  143.4  -103.9 16.7   -9.1  8.4   -16.3 
Erinaceus_europaeus_GeneID=103126503 TYR A 78  . . < . . . . - . . . . ? -0.439 35.1  -158.5 -58.0  129.6  -8.4  4.8   -15.3 
Erinaceus_europaeus_GeneID=103126503 ASN A 79  B . . > > . . - E S Q . ? -0.942 11.1  -166.8 -115.4 112.0  -7.4  2.8   -18.4 
Erinaceus_europaeus_GeneID=103126503 SER A 80  T . . 4 5 . S + . . . . ? 0.680  84.6  63.0   -74.5  -14.2  -7.9  -1.0  -18.1 
Erinaceus_europaeus_GeneID=103126503 LYS A 81  T . . 4 5 . S + . . . . ? 0.925  125.2 11.4   -76.4  -39.3  -5.9  -1.7  -21.2 
Erinaceus_europaeus_GeneID=103126503 ASN A 82  T . . 4 5 . S - . . . . ? 0.301  98.7  -120.7 -124.2 6.6    -2.7  -0.3  -20.0 
Erinaceus_europaeus_GeneID=103126503 LEU A 83  T . > < 5 . . + . . . . ? 0.727  52.4  165.7  61.8   23.1   -3.6  0.1   -16.3 
Erinaceus_europaeus_GeneID=103126503 SER A 84  B . 3 . < . . + E T Q . ? -0.497 66.6  11.7   -67.0  138.9  -2.9  3.9   -16.5 
Erinaceus_europaeus_GeneID=103126503 ASN A 85  T . 3 . . . S + . . . . ? 0.866  79.2  171.7  63.0   30.9   -4.2  5.8   -13.5 
Erinaceus_europaeus_GeneID=103126503 ASP A 86  . . < . . . . + . . . . ? -0.516 32.0  121.4  -69.7  64.3   -4.8  2.5   -11.6 
Erinaceus_europaeus_GeneID=103126503 ILE A 87  . . . . . . . - . . . . ? -0.997 37.1  -177.7 -135.7 134.8  -5.7  4.3   -8.2  
Erinaceus_europaeus_GeneID=103126503 MET A 88  E . . . . . . - C P M O ? -0.998 15.5  -146.2 -135.1 137.4  -8.9  4.1   -6.2  
Erinaceus_europaeus_GeneID=103126503 LEU A 89  E . . . . . . - C P M O ? -0.921 11.9  -156.2 -103.7 130.8  -10.0 5.9   -2.9  
Erinaceus_europaeus_GeneID=103126503 LEU A 90  E . . . . . . - C P M O ? -0.945 3.4   -152.9 -108.5 118.9  -12.2 4.1   -0.5  
Erinaceus_europaeus_GeneID=103126503 LYS A 91  E . . . . . . - C P M O ? -0.859 20.8  -135.8 -89.0  119.8  -14.4 6.1   1.9   
Erinaceus_europaeus_GeneID=103126503 LEU A 92  E . . . . . . - C P . O ? -0.421 11.3  -128.1 -76.2  146.7  -15.0 4.0   5.1   
Erinaceus_europaeus_GeneID=103126503 VAL A 93  S . . . . . S + . . . . ? 0.784  98.2  20.7   -62.9  -29.9  -18.6 3.9   6.6   
Erinaceus_europaeus_GeneID=103126503 ARG A 94  S . . . . . S - . . . . ? -0.984 94.4  -97.4  -138.5 150.4  -16.9 4.9   10.0  
Erinaceus_europaeus_GeneID=103126503 LYS A 95  . . . . . . . - . . . . ? -0.382 44.3  -110.2 -62.5  140.9  -13.6 6.6   10.9  
Erinaceus_europaeus_GeneID=103126503 ALA A 96  . . . . . . . - . . . . ? -0.482 28.0  -117.4 -68.1  139.5  -10.8 4.2   11.9  
Erinaceus_europaeus_GeneID=103126503 LYS A 97  . . . . . . . - . . . . ? -0.745 31.3  -129.0 -77.8  114.1  -9.8  4.3   15.6  
Erinaceus_europaeus_GeneID=103126503 LEU A 98  . . . . . . . + . . . . ? -0.530 45.1  147.5  -73.3  128.5  -6.2  5.5   15.7  
Erinaceus_europaeus_GeneID=103126503 THR A 99  B . > . . . . - F U R . ? -0.771 67.2  -81.8  -141.7 178.2  -3.9  3.2   17.7  
Erinaceus_europaeus_GeneID=103126503 SER A 100 T . 3 . . . S + . . . . ? 0.768  134.7 43.0   -59.6  -17.8  -0.3  2.0   17.8  
Erinaceus_europaeus_GeneID=103126503 ALA A 101 T . 3 . . . S + . . . . ? 0.550  113.6 54.0   -106.0 -12.1  -1.5  -0.5  15.1  
Erinaceus_europaeus_GeneID=103126503 VAL A 102 B . < . . . . + F V R . ? -0.920 65.0  140.0  -134.6 106.3  -3.6  1.9   13.0  
Erinaceus_europaeus_GeneID=103126503 LYS A 103 . . . . . . . - . . . . ? -0.994 48.4  -110.6 -144.3 142.2  -2.2  5.1   11.7  
Erinaceus_europaeus_GeneID=103126503 PRO A 104 P . . . . > . - . . . . ? -0.423 29.3  -129.7 -70.1  148.0  -2.5  7.0   8.5   
Erinaceus_europaeus_GeneID=103126503 LEU A 105 P . . . . P . - . . . . ? -0.814 27.1  -114.1 -94.8  132.3  0.6   7.2   6.1   
Erinaceus_europaeus_GeneID=103126503 SER A 106 B . . . . P . - B D C . ? -0.366 27.9  -115.2 -64.5  143.9  1.6   10.6  4.9   
Erinaceus_europaeus_GeneID=103126503 LEU A 107 P . . . . P . - . . . . ? -0.465 48.0  -81.8  -75.7  149.8  1.2   11.4  1.2   
Erinaceus_europaeus_GeneID=103126503 PRO A 108 P . . . . < . - . . . . ? -0.239 37.6  -178.2 -58.5  143.1  4.5   12.1  -0.6  
Erinaceus_europaeus_GeneID=103126503 SER A 109 . . . . . . . + . . . . ? 0.428  69.9  39.8   -115.3 -8.2   6.1   15.6  -0.4  
Erinaceus_europaeus_GeneID=103126503 ALA A 110 S . . . . . S - . . . . ? -0.968 82.1  -104.2 -144.2 159.7  9.0   14.8  -2.7  
Erinaceus_europaeus_GeneID=103126503 GLN A 111 . . . . . . . - . . . . ? -0.496 37.3  -119.4 -80.7  147.0  9.9   12.9  -5.8  
Erinaceus_europaeus_GeneID=103126503 MET A 112 . . . . . . . - . . . . ? -0.534 23.1  -143.5 -82.6  153.7  11.8  9.7   -5.6  
Erinaceus_europaeus_GeneID=103126503 ARG A 113 . . > . . . . - . . . . ? -0.900 27.4  -95.6  -116.8 147.0  15.2  9.1   -7.2  
Erinaceus_europaeus_GeneID=103126503 PRO A 114 T . 3 . . . S + . . . . ? -0.295 112.8 31.3   -53.9  137.2  16.7  6.1   -8.9  
Erinaceus_europaeus_GeneID=103126503 GLY A 115 T . 3 . . . S + . . . . ? 0.198  84.7  133.0  98.8   -20.6  18.7  4.1   -6.4  
Erinaceus_europaeus_GeneID=103126503 GLN A 116 . . < . . . . - . . . . ? -0.458 54.3  -132.1 -60.6  135.4  16.5  5.0   -3.4  
Erinaceus_europaeus_GeneID=103126503 VAL A 117 E . . . . . . + B E D . ? -0.836 29.6  179.9  -96.3  128.6  15.5  2.0   -1.3  
Erinaceus_europaeus_GeneID=103126503 CYS A 118 E . . . . . . - B E D . ? -0.823 21.8  -123.4 -127.1 160.2  11.9  1.6   -0.3  
Erinaceus_europaeus_GeneID=103126503 SER A 119 E . . . . . . - B E D E ? -0.852 15.9  -163.9 -109.4 142.0  9.8   -0.9  1.6   
Erinaceus_europaeus_GeneID=103126503 VAL A 120 E . . . . . . - B E D E ? -0.989 6.6   -173.3 -120.7 131.1  6.8   -2.8  0.4   
Erinaceus_europaeus_GeneID=103126503 ALA A 121 E . . . . . . + B E D E ? -0.995 18.9  137.0  -126.4 136.7  4.4   -4.6  2.8   
Erinaceus_europaeus_GeneID=103126503 SER A 122 E . . . . . . - B E D . ? -0.977 54.2  -126.2 -168.2 162.8  1.5   -6.9  1.8   
Erinaceus_europaeus_GeneID=103126503 TRP A 123 . . . . . . . + . . . . ? -0.195 67.2  131.4  -103.1 28.5   -0.4  -10.1 2.5   
Erinaceus_europaeus_GeneID=103126503 GLY A 124 . . . . . . . - . . . . ? 0.158  69.4  -43.6  -69.4  -169.9 -0.0  -11.3 -1.1  
Erinaceus_europaeus_GeneID=103126503 MET A 125 E . . . . . . - G W S . ? -0.438 44.1  -176.9 -64.8  125.2  1.2   -14.8 -2.3  
Erinaceus_europaeus_GeneID=103126503 VAL A 126 E . . . . . S + G W . . ? 0.742  79.5  11.5   -92.4  -30.6  4.2   -16.2 -0.3  
Erinaceus_europaeus_GeneID=103126503 VAL A 127 E . > . . . S - G W S . ? -0.953 108.8 -71.7  -144.4 143.8  4.4   -19.4 -2.5  
Erinaceus_europaeus_GeneID=103126503 MET A 128 T . 3 . . . S + . . . . ? -0.253 125.3 4.3    -38.4  104.1  2.6   -20.2 -5.9  
Erinaceus_europaeus_GeneID=103126503 GLY A 129 T . 3 . . . S + . . . . ? 0.362  110.9 100.5  103.3  -4.2   -0.9  -20.8 -4.7  
Erinaceus_europaeus_GeneID=103126503 THR A 130 E . < . . . . - G X S . ? -0.966 58.4  -148.0 -122.9 120.0  -0.5  -19.9 -1.0  
Erinaceus_europaeus_GeneID=103126503 LEU A 131 E . . . . . . - G X S . ? -0.585 27.4  -110.8 -77.4  140.7  -1.5  -16.5 0.5   
Erinaceus_europaeus_GeneID=103126503 ALA A 132 . . . . . . . - . . . . ? -0.503 21.0  -164.2 -67.5  135.1  0.6   -15.1 3.4   
Erinaceus_europaeus_GeneID=103126503 THR A 133 S . . . . . S + . . . . ? 0.649  76.4  56.0   -92.8  -18.9  -1.4  -15.1 6.6   
Erinaceus_europaeus_GeneID=103126503 THR A 134 B . . . . . S - D R P . ? -0.831 102.4 -90.9  -112.7 148.7  1.1   -12.8 8.1   
Erinaceus_europaeus_GeneID=103126503 LEU A 135 . . . . . . . - . . . . ? -0.425 44.3  -156.0 -58.0  127.0  2.3   -9.4  6.8   
Erinaceus_europaeus_GeneID=103126503 GLN A 136 E . . . . . . - B F B D ? -0.805 8.1   -165.4 -107.8 150.4  5.3   -9.7  4.6   
Erinaceus_europaeus_GeneID=103126503 GLU A 137 E . . . . . . + B F B D ? -0.991 8.4   177.2  -137.0 150.1  7.9   -7.0  3.8   
Erinaceus_europaeus_GeneID=103126503 VAL A 138 E . . . . . . - B F . D ? -0.991 25.7  -128.7 -147.5 147.9  10.6  -6.5  1.2   
Erinaceus_europaeus_GeneID=103126503 HIS A 139 E . . . . . . - B F . D ? -0.874 30.7  -175.1 -98.2  126.5  13.1  -3.7  0.4   
Erinaceus_europaeus_GeneID=103126503 LEU A 140 E . . . . . . - B F . D ? -0.930 19.7  -129.9 -124.0 149.4  13.2  -2.7  -3.2  
Erinaceus_europaeus_GeneID=103126503 THR A 141 E . . . . > . - B F . D ? -0.807 24.1  -119.9 -99.8  132.6  15.4  -0.3  -5.2  
Erinaceus_europaeus_GeneID=103126503 VAL A 142 B . . . . P . - B F F . ? -0.567 37.0  -152.0 -68.4  128.1  13.9  2.4   -7.4  
Erinaceus_europaeus_GeneID=103126503 GLN A 143 P . . . . P . - . . . . ? -0.549 23.0  -86.1  -100.7 167.3  15.1  1.9   -11.0 
Erinaceus_europaeus_GeneID=103126503 LYS A 144 P . > > . < . - . . . . ? -0.447 37.4  -123.3 -67.2  143.1  15.7  4.1   -13.9 
Erinaceus_europaeus_GeneID=103126503 LYS A 145 H . > > . . S + . . . . ? 0.825  108.0 65.8   -57.3  -33.8  12.6  4.7   -16.0 
Erinaceus_europaeus_GeneID=103126503 GLN A 146 H . 3 > . . S + . . . . ? 0.791  91.5  63.7   -60.5  -34.0  14.3  3.3   -19.1 
Erinaceus_europaeus_GeneID=103126503 MET A 147 H . < > . . S + . . . . ? 0.931  106.8 40.4   -57.1  -50.3  14.5  -0.1  -17.5 
Erinaceus_europaeus_GeneID=103126503 CYS A 148 H . < X . . S + . . . . ? 0.835  110.1 59.8   -72.9  -27.8  10.6  -0.5  -17.4 
Erinaceus_europaeus_GeneID=103126503 GLU A 149 H . . < . . S + . . . . ? 0.883  106.4 47.6   -64.6  -36.2  10.3  1.1   -20.9 
Erinaceus_europaeus_GeneID=103126503 SER A 150 H . . < . . S + . . . . ? 0.770  123.1 34.0   -76.1  -21.0  12.4  -1.7  -22.2 
Erinaceus_europaeus_GeneID=103126503 ILE A 151 H . . < . . S + . . . . ? 0.852  118.4 47.7   -101.6 -40.7  10.4  -4.3  -20.4 
Erinaceus_europaeus_GeneID=103126503 PHE A 152 . . > < . . . - . . . . ? -0.918 59.5  -162.3 -116.7 113.1  6.8   -2.9  -20.4 
Erinaceus_europaeus_GeneID=103126503 GLY A 153 T . 3 . . . S + . . . . ? 0.774  94.9  44.1   -63.3  -20.3  5.3   -1.5  -23.7 
Erinaceus_europaeus_GeneID=103126503 PHE A 154 T . 3 . . . S + . . . . ? 0.171  82.1  134.0  -114.5 14.7   2.6   0.5   -21.9 
Erinaceus_europaeus_GeneID=103126503 TYR A 155 . . < . . . . - . . . . ? -0.482 40.7  -157.0 -69.0  129.0  4.8   1.9   -19.1 
Erinaceus_europaeus_GeneID=103126503 SER A 156 . . > > . . . - . . . . ? -0.953 9.9   -162.5 -111.2 118.8  4.3   5.6   -18.4 
Erinaceus_europaeus_GeneID=103126503 ARG A 157 T . 3 4 . . S + . . . . ? 0.756  90.1  57.3   -68.5  -20.2  7.2   7.4   -16.8 
Erinaceus_europaeus_GeneID=103126503 ASP A 158 T . 3 4 . . S + . . . . ? 0.804  121.5 21.5   -81.0  -29.1  4.9   10.3  -15.8 
Erinaceus_europaeus_GeneID=103126503 THR A 159 T . < 4 . . S + . . . . ? 0.416  116.6 67.8   -123.7 2.8    2.4   8.3   -13.8 
Erinaceus_europaeus_GeneID=103126503 GLN A 160 E . . < . . . - B G . G ? -0.915 58.7  -145.0 -135.8 154.2  4.4   5.1   -12.9 
Erinaceus_europaeus_GeneID=103126503 ILE A 161 E . . . . . . - B G . G ? -0.953 12.6  -144.4 -115.9 136.0  7.4   4.0   -10.7 
Erinaceus_europaeus_GeneID=103126503 CYS A 162 E . . . . . . + B G . G ? -0.871 27.6  174.2  -102.2 116.1  9.9   1.3   -11.7 
Erinaceus_europaeus_GeneID=103126503 VAL A 163 E . . . . . . + B G F G ? -0.952 25.6  62.7   -130.8 141.4  11.0  -0.7  -8.7  
Erinaceus_europaeus_GeneID=103126503 GLY A 164 . . . . . . . - . . . . ? -0.204 58.0  -117.3 121.9  143.7  13.2  -3.8  -8.3  
Erinaceus_europaeus_GeneID=103126503 ASP A 165 . . > > > . . - . . . . ? -0.972 8.4   -153.7 -116.4 115.9  16.7  -5.0  -8.9  
Erinaceus_europaeus_GeneID=103126503 GLN A 166 T . 3 4 5 . S + . . . . ? 0.717  100.3 54.7   -60.3  -17.7  17.3  -7.9  -11.4 
Erinaceus_europaeus_GeneID=103126503 ASN A 167 T . 3 4 5 . S + . . . . ? 0.624  107.7 47.2   -89.1  -13.4  20.5  -8.7  -9.4  
Erinaceus_europaeus_GeneID=103126503 LYS A 168 T . < 4 5 . S - . . . . ? 0.477  93.0  -143.0 -115.0 10.7   18.6  -9.0  -6.0  
Erinaceus_europaeus_GeneID=103126503 MET A 169 T . . < 5 . . + . . . . ? 0.848  54.6  136.5  21.9   49.8   15.7  -11.3 -7.4  
Erinaceus_europaeus_GeneID=103126503 LYS A 170 . . . . < . . + . . . . ? -0.986 22.1  142.2  -118.2 132.4  13.3  -9.3  -5.0  
Erinaceus_europaeus_GeneID=103126503 SER A 171 E . . . . . . - A B A . ? -0.990 49.5  -106.2 -164.1 155.6  9.8   -8.2  -6.2  
Erinaceus_europaeus_GeneID=103126503 SER A 172 E . . . . . . + A B A . ? -0.764 49.3  165.9  -79.3  142.7  6.1   -7.6  -5.5  
Erinaceus_europaeus_GeneID=103126503 PHE A 173 . . > . . . . - . . . . ? -0.642 37.0  -9.5   -142.7 -166.2 3.8   -10.2 -7.2  
Erinaceus_europaeus_GeneID=103126503 LYS A 174 T . 3 . . . S + . . . . ? -0.016 124.7 19.8   -41.6  124.6  0.3   -11.7 -7.4  
Erinaceus_europaeus_GeneID=103126503 GLY A 175 T . 3 . . . S + . . . . ? 0.340  97.6  95.1   97.9   -4.9   -1.9  -10.5 -4.5  
Erinaceus_europaeus_GeneID=103126503 ASP A 176 . . X . . . . + . . . . ? 0.266  50.2  136.0  -99.4  -1.0   0.1   -7.4  -3.7  
Erinaceus_europaeus_GeneID=103126503 SER A 177 T . 3 . . . S + . . . . ? -0.330 75.5  19.9   -48.4  135.0  -2.1  -5.3  -5.8  
Erinaceus_europaeus_GeneID=103126503 GLY A 178 T . 3 . . . S + . . . . ? 0.458  95.8  144.4  84.3   -8.4   -2.8  -2.1  -4.0  
Erinaceus_europaeus_GeneID=103126503 GLY A 179 . . < . . . . - . . . . ? -0.335 49.9  -102.9 -61.8  160.7  0.3   -2.8  -1.8  
Erinaceus_europaeus_GeneID=103126503 ASP A 180 E . . . . . . - B H E H ? -0.509 16.2  -156.7 -100.6 140.1  2.4   0.2   -0.6  
Erinaceus_europaeus_GeneID=103126503 LEU A 181 E . . . . . . - B H E H ? -0.974 25.8  -172.7 -102.4 106.9  5.7   1.6   -1.8  
Erinaceus_europaeus_GeneID=103126503 VAL A 182 E . . . . . . + B H E H ? -0.912 11.0  173.4  -111.7 123.2  7.0   3.5   1.2   
Erinaceus_europaeus_GeneID=103126503 CYS A 183 E . > . . . S - B H . H ? -0.996 73.2  -8.4   -126.4 130.8  10.1  5.7   1.1   
Erinaceus_europaeus_GeneID=103126503 ASP A 184 T . 3 . . . S - . . . . ? 0.900  129.4 -57.4  52.5   33.5   11.4  7.9   4.0   
Erinaceus_europaeus_GeneID=103126503 ASN A 185 T . 3 . . . S + . . . . ? 0.751  115.7 107.8  75.5   22.3   8.0   7.2   5.8   
Erinaceus_europaeus_GeneID=103126503 SER A 186 E . < . . . S - B I C H ? -0.990 77.0  -106.2 -129.6 146.1  5.8   8.4   3.0   
Erinaceus_europaeus_GeneID=103126503 ALA A 187 E . . . . . . + B I . H ? -0.598 41.6  165.7  -68.8  120.0  3.5   6.7   0.5   
Erinaceus_europaeus_GeneID=103126503 GLN A 188 E . . . . . . - B I . . ? 0.677  55.8  -4.0   -109.8 -26.4  5.2   6.8   -2.8  
Erinaceus_europaeus_GeneID=103126503 GLY A 189 E . . . . . . - B I I H ? -0.996 50.1  -128.0 -164.3 160.4  3.3   4.2   -4.9  
Erinaceus_europaeus_GeneID=103126503 ILE A 190 E . . . . . . - B I I H ? -0.982 40.2  -111.7 -117.2 127.5  0.7   1.6   -5.2  
Erinaceus_europaeus_GeneID=103126503 PHE A 191 E . . . . . . + B I I . ? -0.389 46.1  160.7  -60.9  132.5  1.6   -1.7  -6.7  
Erinaceus_europaeus_GeneID=103126503 THR A 192 E . . . . . . - B I . . ? 0.761  53.9  -27.4  -118.0 -53.2  -0.1  -2.2  -10.1 
Erinaceus_europaeus_GeneID=103126503 TYR A 193 E . . . . . . + B I I . ? -0.969 48.6  172.8  -162.8 165.9  1.6   -4.8  -12.1 
Erinaceus_europaeus_GeneID=103126503 GLY A 194 E . . . . . . - B I I . ? -0.895 50.7  -43.7  -159.1 -171.6 4.9   -6.7  -12.9 
Erinaceus_europaeus_GeneID=103126503 GLN A 195 . . > . . . . - . . . . ? -0.391 51.5  -120.7 -67.8  148.3  6.2   -9.6  -14.9 
Erinaceus_europaeus_GeneID=103126503 ARG A 196 T . 3 . . . S + . . . . ? 0.751  113.2 54.2   -65.8  -19.9  4.2   -12.8 -14.8 
Erinaceus_europaeus_GeneID=103126503 ASN A 197 T . 3 . . . S - . . . . ? 0.329  115.5 -113.6 -101.2 4.3    7.1   -14.7 -13.4 
Erinaceus_europaeus_GeneID=103126503 GLY A 198 . . < . . . . + . . . . ? 0.581  67.6  145.9  79.0   9.3    7.4   -12.3 -10.4 
Erinaceus_europaeus_GeneID=103126503 THR A 199 P . . . . > . - . . . . ? -0.589 48.6  -69.9  -82.6  131.7  10.8  -11.2 -11.7 
Erinaceus_europaeus_GeneID=103126503 PRO A 200 S . . . . P S + . . . . ? -0.283 94.4  68.2   -51.6  155.6  11.7  -7.5  -11.1 
Erinaceus_europaeus_GeneID=103126503 PRO A 201 P . . . . P . - . . . . ? 0.536  58.3  -170.8 -89.4  150.5  11.0  -4.8  -11.9 
Erinaceus_europaeus_GeneID=103126503 GLY A 202 E . . . . < . - B J G I ? -0.806 19.4  -127.0 -91.2  156.4  7.5   -4.3  -10.6 
Erinaceus_europaeus_GeneID=103126503 VAL A 203 E . . . . . . - B J G I ? -0.916 22.5  -170.9 -113.9 126.2  5.4   -1.2  -11.6 
Erinaceus_europaeus_GeneID=103126503 PHE A 204 E . . . . . . - B J G I ? -0.870 29.7  -111.7 -108.6 145.5  3.8   1.1   -9.0  
Erinaceus_europaeus_GeneID=103126503 ILE A 205 E . . . . . . - B J G I ? -0.666 36.5  -121.5 -71.3  128.2  1.3   4.0   -9.6  
Erinaceus_europaeus_GeneID=103126503 LYS A 206 E . > > . . . - B J . I ? -0.669 22.9  -165.2 -75.2  104.9  3.1   7.2   -8.8  
Erinaceus_europaeus_GeneID=103126503 ILE A 207 G . > 4 . . S + . . . . ? 0.878  86.4  60.5   -62.4  -36.3  0.9   8.8   -6.0  
Erinaceus_europaeus_GeneID=103126503 SER A 208 G . > 4 . . S + . . . . ? 0.854  100.8 54.3   -59.4  -35.3  2.7   12.2  -6.5  
Erinaceus_europaeus_GeneID=103126503 SER A 209 G . < 4 . . S + . . . . ? 0.700  115.8 38.6   -72.0  -17.5  1.5   12.3  -10.0 
Erinaceus_europaeus_GeneID=103126503 LEU A 210 G . < X . . S + . . . . ? 0.226  82.1  109.6  -117.7 14.1   -2.1  11.8  -8.9  
Erinaceus_europaeus_GeneID=103126503 LEU A 211 H . < > . . S + . . . . ? 0.877  73.8  57.1   -63.8  -42.8  -2.0  13.9  -5.7  
Erinaceus_europaeus_GeneID=103126503 PRO A 212 H . . > . . S + . . . . ? 0.917  110.6 44.2   -54.8  -44.6  -4.2  16.6  -7.1  
Erinaceus_europaeus_GeneID=103126503 TRP A 213 H . . > . . S + . . . . ? 0.915  113.3 51.9   -63.5  -43.0  -7.0  14.1  -7.8  
Erinaceus_europaeus_GeneID=103126503 VAL A 214 H . . X . . S + . . . . ? 0.940  112.4 44.9   -61.0  -46.4  -6.4  12.4  -4.3  
Erinaceus_europaeus_GeneID=103126503 ARG A 215 H . . X . . S + . . . . ? 0.900  114.2 48.7   -67.1  -43.3  -6.7  15.8  -2.5  
Erinaceus_europaeus_GeneID=103126503 ARG A 216 H . . X . . S + . . . . ? 0.898  111.5 49.0   -63.2  -45.6  -9.8  16.9  -4.5  
Erinaceus_europaeus_GeneID=103126503 THR A 217 H . . < . . S + . . . . ? 0.883  108.8 53.2   -63.5  -38.8  -11.6 13.6  -4.0  
Erinaceus_europaeus_GeneID=103126503 MET A 218 H . . < . . S + . . . . ? 0.764  109.3 49.7   -69.8  -26.6  -10.9 13.7  -0.2  
Erinaceus_europaeus_GeneID=103126503 ARG A 219 H . . < . . S + . . . . ? 0.779  120.2 36.1   -80.1  -26.5  -12.4 17.2  0.0   
Erinaceus_europaeus_GeneID=103126503 HIS A 220 . . . < . . . . . . . . ? -0.523 .     .      -131.3 64.9   -15.5 16.2  -1.9  
Erinaceus_europaeus_GeneID=103126503 PRO A 221 . . . . . . . . . . . . ? -0.226 .     .      -64.7  .      -16.5 12.6  -0.8  
# 
loop_
_dssp_struct_ladder.id 
_dssp_struct_ladder.sheet_id 
_dssp_struct_ladder.range_id_1 
_dssp_struct_ladder.range_id_2 
_dssp_struct_ladder.type 
_dssp_struct_ladder.beg_1_label_comp_id 
_dssp_struct_ladder.beg_1_label_asym_id 
_dssp_struct_ladder.beg_1_label_seq_id 
_dssp_struct_ladder.pdbx_beg_1_PDB_ins_code 
_dssp_struct_ladder.end_1_label_comp_id 
_dssp_struct_ladder.end_1_label_asym_id 
_dssp_struct_ladder.end_1_label_seq_id 
_dssp_struct_ladder.pdbx_end_1_PDB_ins_code 
_dssp_struct_ladder.beg_1_auth_comp_id 
_dssp_struct_ladder.beg_1_auth_asym_id 
_dssp_struct_ladder.beg_1_auth_seq_id 
_dssp_struct_ladder.end_1_auth_comp_id 
_dssp_struct_ladder.end_1_auth_asym_id 
_dssp_struct_ladder.end_1_auth_seq_id 
_dssp_struct_ladder.beg_2_label_comp_id 
_dssp_struct_ladder.beg_2_label_asym_id 
_dssp_struct_ladder.beg_2_label_seq_id 
_dssp_struct_ladder.pdbx_beg_2_PDB_ins_code 
_dssp_struct_ladder.end_2_label_comp_id 
_dssp_struct_ladder.end_2_label_asym_id 
_dssp_struct_ladder.end_2_label_seq_id 
_dssp_struct_ladder.pdbx_end_2_PDB_ins_code 
_dssp_struct_ladder.beg_2_auth_comp_id 
_dssp_struct_ladder.beg_2_auth_asym_id 
_dssp_struct_ladder.beg_2_auth_seq_id 
_dssp_struct_ladder.end_2_auth_comp_id 
_dssp_struct_ladder.end_2_auth_asym_id 
_dssp_struct_ladder.end_2_auth_seq_id 
A A A B anti-parallel ILE A 2   ? ILE A 3   ? ILE A 2   ILE A 3   SER A 172 ? SER A 171 ? SER A 172 SER A 171 
B B C F anti-parallel HIS A 6   ? GLU A 7   ? HIS A 6   GLU A 7   GLU A 137 ? GLN A 136 ? GLU A 137 GLN A 136 
C B D I parallel      SER A 106 ? SER A 106 ? SER A 106 SER A 106 SER A 186 ? SER A 186 ? SER A 186 SER A 186 
D B E F anti-parallel VAL A 117 ? SER A 122 ? VAL A 117 SER A 122 THR A 141 ? GLN A 136 ? THR A 141 GLN A 136 
E B E H anti-parallel SER A 119 ? ALA A 121 ? SER A 119 ALA A 121 VAL A 182 ? ASP A 180 ? VAL A 182 ASP A 180 
F B F G anti-parallel VAL A 142 ? VAL A 142 ? VAL A 142 VAL A 142 VAL A 163 ? VAL A 163 ? VAL A 163 VAL A 163 
G B G J anti-parallel GLN A 160 ? VAL A 163 ? GLN A 160 VAL A 163 ILE A 205 ? GLY A 202 ? ILE A 205 GLY A 202 
H B H I anti-parallel ASP A 180 ? CYS A 183 ? ASP A 180 CYS A 183 ILE A 190 ? SER A 186 ? ILE A 190 SER A 186 
I B I J anti-parallel GLY A 189 ? GLY A 194 ? GLY A 189 GLY A 194 LYS A 206 ? GLY A 202 ? LYS A 206 GLY A 202 
J C K L anti-parallel MET A 16  ? PHE A 21  ? MET A 16  PHE A 21  ILE A 30  ? LYS A 25  ? ILE A 30  LYS A 25  
K C K N anti-parallel ALA A 17  ? PHE A 21  ? ALA A 17  PHE A 21  LEU A 52  ? ILE A 48  ? LEU A 52  ILE A 48  
L C L M anti-parallel ILE A 30  ? TRP A 33  ? ILE A 30  TRP A 33  LEU A 38  ? PHE A 36  ? LEU A 38  PHE A 36  
M C M P anti-parallel PHE A 36  ? THR A 39  ? PHE A 36  THR A 39  LYS A 91  ? MET A 88  ? LYS A 91  MET A 88  
N C N O anti-parallel THR A 49  ? LEU A 52  ? THR A 49  LEU A 52  ASN A 68  ? GLN A 65  ? ASN A 68  GLN A 65  
O C O P anti-parallel VAL A 69  ? ARG A 74  ? VAL A 69  ARG A 74  LEU A 92  ? MET A 88  ? LEU A 92  MET A 88  
P D Q R anti-parallel ASN A 56  ? ASN A 56  ? ASN A 56  ASN A 56  THR A 134 ? THR A 134 ? THR A 134 THR A 134 
Q E S T anti-parallel ASN A 79  ? ASN A 79  ? ASN A 79  ASN A 79  SER A 84  ? SER A 84  ? SER A 84  SER A 84  
R F U V anti-parallel THR A 99  ? THR A 99  ? THR A 99  THR A 99  VAL A 102 ? VAL A 102 ? VAL A 102 VAL A 102 
S G W X anti-parallel MET A 125 ? VAL A 127 ? MET A 125 VAL A 127 LEU A 131 ? THR A 130 ? LEU A 131 THR A 130 
# 
loop_
_dssp_struct_bridge_pairs.id 
_dssp_struct_bridge_pairs.label_comp_id 
_dssp_struct_bridge_pairs.label_seq_id 
_dssp_struct_bridge_pairs.label_asym_id 
_dssp_struct_bridge_pairs.auth_seq_id 
_dssp_struct_bridge_pairs.auth_asym_id 
_dssp_struct_bridge_pairs.pdbx_PDB_ins_code 
_dssp_struct_bridge_pairs.acceptor_1_label_comp_id 
_dssp_struct_bridge_pairs.acceptor_1_label_seq_id 
_dssp_struct_bridge_pairs.acceptor_1_label_asym_id 
_dssp_struct_bridge_pairs.acceptor_1_auth_seq_id 
_dssp_struct_bridge_pairs.acceptor_1_auth_asym_id 
_dssp_struct_bridge_pairs.acceptor_1_pdbx_PDB_ins_code 
_dssp_struct_bridge_pairs.acceptor_1_energy 
_dssp_struct_bridge_pairs.acceptor_2_label_comp_id 
_dssp_struct_bridge_pairs.acceptor_2_label_seq_id 
_dssp_struct_bridge_pairs.acceptor_2_label_asym_id 
_dssp_struct_bridge_pairs.acceptor_2_auth_seq_id 
_dssp_struct_bridge_pairs.acceptor_2_auth_asym_id 
_dssp_struct_bridge_pairs.acceptor_2_pdbx_PDB_ins_code 
_dssp_struct_bridge_pairs.acceptor_2_energy 
_dssp_struct_bridge_pairs.donor_1_label_comp_id 
_dssp_struct_bridge_pairs.donor_1_label_seq_id 
_dssp_struct_bridge_pairs.donor_1_label_asym_id 
_dssp_struct_bridge_pairs.donor_1_auth_seq_id 
_dssp_struct_bridge_pairs.donor_1_auth_asym_id 
_dssp_struct_bridge_pairs.donor_1_pdbx_PDB_ins_code 
_dssp_struct_bridge_pairs.donor_1_energy 
_dssp_struct_bridge_pairs.donor_2_label_comp_id 
_dssp_struct_bridge_pairs.donor_2_label_seq_id 
_dssp_struct_bridge_pairs.donor_2_label_asym_id 
_dssp_struct_bridge_pairs.donor_2_auth_seq_id 
_dssp_struct_bridge_pairs.donor_2_auth_asym_id 
_dssp_struct_bridge_pairs.donor_2_pdbx_PDB_ins_code 
_dssp_struct_bridge_pairs.donor_2_energy 
1   GLU 1   A 1   A ? ?   ?   ? ?   ? ? ?    ?   ?   ? ?   ? ? ?    PHE 173 A 173 A ? -1.3 ILE 3   A 3   A ? -0.8 
2   ILE 2   A 2   A ? MET 125 A 125 A ? -0.5 SER 172 A 172 A ? -0.2 GLY 5   A 5   A ? -1.8 GLY 4   A 4   A ? -0.4 
3   ILE 3   A 3   A ? SER 171 A 171 A ? -2.7 GLU 1   A 1   A ? -0.8 SER 171 A 171 A ? -1.4 VAL 127 A 127 A ? -0.1 
4   GLY 4   A 4   A ? ILE 2   A 2   A ? -0.4 GLY 5   A 5   A ? -0.2 ILE 3   A 3   A ? -0.3 HIS 139 A 139 A ? -0.2 
5   GLY 5   A 5   A ? ILE 2   A 2   A ? -1.8 SER 171 A 171 A ? -0.1 GLU 7   A 7   A ? -0.3 GLY 4   A 4   A ? -0.2 
6   HIS 6   A 6   A ? GLU 137 A 137 A ? -2.3 GLY 4   A 4   A ? -0.1 GLU 137 A 137 A ? -2.9 ALA 8   A 8   A ? -0.1 
7   GLU 7   A 7   A ? GLY 5   A 5   A ? -0.3 GLN 136 A 136 A ? -0.2 GLN 136 A 136 A ? -0.3 LEU 135 A 135 A ? -0.1 
8   ALA 8   A 8   A ? LEU 135 A 135 A ? -2.5 HIS 55  A 55  A ? -0.1 LEU 135 A 135 A ? -0.1 ARG 11  A 11  A ? -0.1 
9   LYS 9   A 9   A ? CYS 10  A 10  A ? -0.1 ARG 11  A 11  A ? -0.1 ALA 8   A 8   A ? -0.1 ARG 11  A 11  A ? -0.1 
10  CYS 10  A 10  A ? ARG 11  A 11  A ? -0.2 PRO 12  A 12  A ? -0.1 LYS 9   A 9   A ? -0.1 HIS 55  A 55  A ? -0.0 
11  ARG 11  A 11  A ? ALA 8   A 8   A ? -0.1 LYS 9   A 9   A ? -0.1 CYS 10  A 10  A ? -0.2 LYS 9   A 9   A ? -0.1 
12  PRO 12  A 12  A ? ?   ?   ? ?   ? ? ?    ?   ?   ? ?   ? ? ?    MET 16  A 16  A ? -0.1 CYS 10  A 10  A ? -0.1 
13  HIS 13  A 13  A ? PRO 14  A 14  A ? -0.2 TYR 15  A 15  A ? -0.1 MET 16  A 16  A ? -2.8 GLY 53  A 53  A ? -0.2 
14  PRO 14  A 14  A ? ?   ?   ? ?   ? ? ?    ?   ?   ? ?   ? ? ?    LYS 103 A 103 A ? -2.0 HIS 13  A 13  A ? -0.2 
15  TYR 15  A 15  A ? VAL 102 A 102 A ? -0.2 PRO 104 A 104 A ? -0.1 LEU 31  A 31  A ? -2.7 LEU 105 A 105 A ? -0.2 
16  MET 16  A 16  A ? HIS 13  A 13  A ? -2.8 ILE 30  A 30  A ? -0.2 GLY 53  A 53  A ? -0.7 LEU 18  A 18  A ? -0.4 
17  ALA 17  A 17  A ? GLY 29  A 29  A ? -2.3 LEU 52  A 52  A ? -0.1 GLY 29  A 29  A ? -1.4 VAL 19  A 19  A ? -0.7 
18  LEU 18  A 18  A ? THR 51  A 51  A ? -2.7 MET 16  A 16  A ? -0.4 THR 51  A 51  A ? -2.7 LYS 20  A 20  A ? -0.7 
19  VAL 19  A 19  A ? CYS 27  A 27  A ? -3.3 ALA 17  A 17  A ? -0.7 CYS 27  A 27  A ? -2.6 PHE 21  A 21  A ? -0.4 
20  LYS 20  A 20  A ? THR 49  A 49  A ? -3.2 LEU 18  A 18  A ? -0.7 THR 49  A 49  A ? -2.8 ASP 22  A 22  A ? -0.3 
21  PHE 21  A 21  A ? LYS 25  A 25  A ? -1.4 VAL 19  A 19  A ? -0.4 LYS 25  A 25  A ? -0.6 TRP 24  A 24  A ? -0.5 
22  ASP 22  A 22  A ? SER 47  A 47  A ? -0.6 LYS 20  A 20  A ? -0.3 SER 46  A 46  A ? -0.3 ILE 48  A 48  A ? -0.0 
23  SER 23  A 23  A ? PHE 21  A 21  A ? -0.4 GLY 45  A 45  A ? -0.1 ASP 22  A 22  A ? -0.2 ARG 26  A 26  A ? -0.1 
24  TRP 24  A 24  A ? PHE 21  A 21  A ? -0.5 LYS 25  A 25  A ? -0.2 ARG 26  A 26  A ? -0.3 ASP 22  A 22  A ? -0.1 
25  LYS 25  A 25  A ? PHE 21  A 21  A ? -0.6 CYS 43  A 43  A ? -0.0 PHE 21  A 21  A ? -1.4 CYS 27  A 27  A ? -0.4 
26  ARG 26  A 26  A ? TRP 24  A 24  A ? -0.3 LYS 20  A 20  A ? -0.2 GLY 28  A 28  A ? -0.3 SER 177 A 177 A ? -0.2 
27  CYS 27  A 27  A ? VAL 19  A 19  A ? -2.6 LYS 25  A 25  A ? -0.4 VAL 19  A 19  A ? -3.3 GLY 178 A 178 A ? -0.2 
28  GLY 28  A 28  A ? SER 177 A 177 A ? -3.8 ARG 26  A 26  A ? -0.3 ALA 40  A 40  A ? -0.5 ILE 30  A 30  A ? -0.3 
29  GLY 29  A 29  A ? ALA 17  A 17  A ? -1.4 CYS 27  A 27  A ? -0.2 ALA 17  A 17  A ? -2.3 LEU 31  A 31  A ? -0.4 
30  ILE 30  A 30  A ? LEU 38  A 38  A ? -2.4 GLY 28  A 28  A ? -0.3 LEU 38  A 38  A ? -3.3 VAL 32  A 32  A ? -0.7 
31  LEU 31  A 31  A ? TYR 15  A 15  A ? -2.7 GLY 29  A 29  A ? -0.4 LEU 105 A 105 A ? -2.9 VAL 37  A 37  A ? -0.2 
32  VAL 32  A 32  A ? PHE 36  A 36  A ? -2.4 ILE 30  A 30  A ? -0.7 ARG 34  A 34  A ? -0.2 VAL 37  A 37  A ? -0.2 
33  TRP 33  A 33  A ? PHE 36  A 36  A ? -1.7 ILE 30  A 30  A ? -0.1 PHE 36  A 36  A ? -1.3 VAL 32  A 32  A ? -0.3 
34  ARG 34  A 34  A ? ASP 35  A 35  A ? -0.3 VAL 32  A 32  A ? -0.2 ALA 96  A 96  A ? -4.0 ARG 94  A 94  A ? -0.1 
35  ASP 35  A 35  A ? LYS 95  A 95  A ? -0.2 PHE 36  A 36  A ? -0.1 LEU 92  A 92  A ? -2.5 VAL 37  A 37  A ? -0.5 
36  PHE 36  A 36  A ? TRP 33  A 33  A ? -1.3 LYS 91  A 91  A ? -0.2 VAL 32  A 32  A ? -2.4 TRP 33  A 33  A ? -1.7 
37  VAL 37  A 37  A ? LEU 90  A 90  A ? -2.2 ASP 35  A 35  A ? -0.5 LEU 90  A 90  A ? -3.0 THR 39  A 39  A ? -0.4 
38  LEU 38  A 38  A ? ILE 30  A 30  A ? -3.3 PHE 36  A 36  A ? -0.4 ILE 30  A 30  A ? -2.4 ALA 40  A 40  A ? -0.2 
39  THR 39  A 39  A ? MET 88  A 88  A ? -2.6 VAL 37  A 37  A ? -0.4 MET 88  A 88  A ? -2.7 THR 41  A 41  A ? -0.4 
40  ALA 40  A 40  A ? GLY 28  A 28  A ? -0.5 LEU 38  A 38  A ? -0.2 CYS 43  A 43  A ? -1.6 ILE 87  A 87  A ? -0.2 
41  THR 41  A 41  A ? THR 39  A 39  A ? -0.4 HIS 42  A 42  A ? -0.3 TRP 44  A 44  A ? -1.4 ALA 40  A 40  A ? -0.1 
42  HIS 42  A 42  A ? CYS 43  A 43  A ? -0.3 LEU 83  A 83  A ? -0.1 THR 41  A 41  A ? -0.3 SER 177 A 177 A ? -0.0 
43  CYS 43  A 43  A ? ALA 40  A 40  A ? -1.6 GLY 28  A 28  A ? -0.1 HIS 42  A 42  A ? -0.3 THR 41  A 41  A ? -0.2 
44  TRP 44  A 44  A ? THR 41  A 41  A ? -1.4 PHE 21  A 21  A ? -0.0 SER 46  A 46  A ? -0.3 PHE 21  A 21  A ? -0.1 
45  GLY 45  A 45  A ? SER 46  A 46  A ? -0.2 LYS 20  A 20  A ? -0.1 ILE 48  A 48  A ? -0.1 SER 23  A 23  A ? -0.1 
46  SER 46  A 46  A ? ASP 22  A 22  A ? -0.3 TRP 44  A 44  A ? -0.3 GLY 45  A 45  A ? -0.2 SER 23  A 23  A ? -0.0 
47  SER 47  A 47  A ? PHE 21  A 21  A ? -0.1 ILE 48  A 48  A ? -0.1 ASP 22  A 22  A ? -0.6 THR 49  A 49  A ? -0.4 
48  ILE 48  A 48  A ? VAL 69  A 69  A ? -0.3 PHE 21  A 21  A ? -0.2 VAL 69  A 69  A ? -2.6 VAL 50  A 50  A ? -0.4 
49  THR 49  A 49  A ? LYS 20  A 20  A ? -2.8 SER 47  A 47  A ? -0.4 LYS 20  A 20  A ? -3.2 THR 51  A 51  A ? -0.5 
50  VAL 50  A 50  A ? ILE 67  A 67  A ? -3.2 ILE 48  A 48  A ? -0.4 ILE 67  A 67  A ? -3.2 LEU 52  A 52  A ? -0.5 
51  THR 51  A 51  A ? LEU 18  A 18  A ? -2.7 THR 49  A 49  A ? -0.5 LEU 18  A 18  A ? -2.7 GLY 53  A 53  A ? -0.3 
52  LEU 52  A 52  A ? GLN 65  A 65  A ? -2.7 VAL 50  A 50  A ? -0.5 GLN 65  A 65  A ? -2.5 ALA 17  A 17  A ? -0.1 
53  GLY 53  A 53  A ? MET 16  A 16  A ? -0.7 ALA 101 A 101 A ? -0.5 HIS 55  A 55  A ? -0.5 THR 63  A 63  A ? -0.2 
54  ALA 54  A 54  A ? MET 16  A 16  A ? -0.3 THR 51  A 51  A ? -0.2 GLY 53  A 53  A ? -0.2 ILE 57  A 57  A ? -0.2 
55  HIS 55  A 55  A ? GLY 53  A 53  A ? -0.5 ASN 56  A 56  A ? -0.3 LEU 135 A 135 A ? -2.1 ILE 57  A 57  A ? -0.5 
56  ASN 56  A 56  A ? THR 134 A 134 A ? -0.2 LYS 59  A 59  A ? -0.2 LYS 59  A 59  A ? -1.1 HIS 55  A 55  A ? -0.3 
57  ILE 57  A 57  A ? THR 133 A 133 A ? -2.5 HIS 55  A 55  A ? -0.5 THR 134 A 134 A ? -0.1 ASN 56  A 56  A ? -0.1 
58  SER 58  A 58  A ? THR 133 A 133 A ? -0.6 PRO 60  A 60  A ? -0.1 ILE 57  A 57  A ? -0.3 THR 134 A 134 A ? -0.1 
59  LYS 59  A 59  A ? ASN 56  A 56  A ? -1.1 THR 133 A 133 A ? -0.2 GLU 61  A 61  A ? -0.4 ASN 56  A 56  A ? -0.2 
60  PRO 60  A 60  A ? ?   ?   ? ?   ? ? ?    ?   ?   ? ?   ? ? ?    SER 62  A 62  A ? -0.4 ILE 57  A 57  A ? -0.1 
61  GLU 61  A 61  A ? LYS 59  A 59  A ? -0.4 SER 62  A 62  A ? -0.1 GLN 64  A 64  A ? -1.4 ALA 54  A 54  A ? -0.0 
62  SER 62  A 62  A ? PRO 60  A 60  A ? -0.4 THR 63  A 63  A ? -0.2 GLU 61  A 61  A ? -0.1 ALA 54  A 54  A ? -0.1 
63  THR 63  A 63  A ? GLY 53  A 53  A ? -0.2 GLN 65  A 65  A ? -0.0 SER 62  A 62  A ? -0.2 GLN 65  A 65  A ? -0.1 
64  GLN 64  A 64  A ? GLU 61  A 61  A ? -1.4 GLY 53  A 53  A ? -0.1 VAL 66  A 66  A ? -0.4 GLY 53  A 53  A ? -0.2 
65  GLN 65  A 65  A ? LEU 52  A 52  A ? -2.5 THR 63  A 63  A ? -0.1 LEU 52  A 52  A ? -2.7 ILE 67  A 67  A ? -0.7 
66  VAL 66  A 66  A ? GLN 64  A 64  A ? -0.4 THR 51  A 51  A ? -0.2 ASN 68  A 68  A ? -0.4 THR 51  A 51  A ? -0.2 
67  ILE 67  A 67  A ? VAL 50  A 50  A ? -3.2 GLN 65  A 65  A ? -0.7 VAL 50  A 50  A ? -3.2 VAL 69  A 69  A ? -0.1 
68  ASN 68  A 68  A ? VAL 66  A 66  A ? -0.4 THR 49  A 49  A ? -0.2 VAL 93  A 93  A ? -2.9 ASN 70  A 70  A ? -0.5 
69  VAL 69  A 69  A ? ILE 48  A 48  A ? -2.6 LEU 92  A 92  A ? -0.2 ILE 48  A 48  A ? -0.3 LEU 92  A 92  A ? -0.2 
70  ASN 70  A 70  A ? LYS 91  A 91  A ? -3.1 ASN 68  A 68  A ? -0.5 ALA 72  A 72  A ? -0.3 LEU 92  A 92  A ? -0.2 
71  ARG 71  A 71  A ? LYS 91  A 91  A ? -1.6 PHE 73  A 73  A ? -0.0 LYS 91  A 91  A ? -3.4 PHE 73  A 73  A ? -0.5 
72  ALA 72  A 72  A ? ASN 70  A 70  A ? -0.3 LEU 90  A 90  A ? -0.2 ARG 74  A 74  A ? -0.7 LEU 90  A 90  A ? -0.2 
73  PHE 73  A 73  A ? LEU 89  A 89  A ? -3.5 ARG 71  A 71  A ? -0.5 LEU 89  A 89  A ? -2.4 HIS 75  A 75  A ? -0.3 
74  ARG 74  A 74  A ? ALA 72  A 72  A ? -0.7 MET 88  A 88  A ? -0.2 MET 88  A 88  A ? -0.2 ASP 86  A 86  A ? -0.1 
75  HIS 75  A 75  A ? ILE 87  A 87  A ? -1.9 ASN 85  A 85  A ? -0.3 TYR 78  A 78  A ? -2.1 ARG 74  A 74  A ? -0.1 
76  PRO 76  A 76  A ? ?   ?   ? ?   ? ? ?    ?   ?   ? ?   ? ? ?    HIS 75  A 75  A ? -0.2 ARG 74  A 74  A ? -0.0 
77  ASP 77  A 77  A ? ASN 85  A 85  A ? -0.1 ASN 79  A 79  A ? -0.1 ASN 79  A 79  A ? -0.2 HIS 75  A 75  A ? -0.1 
78  TYR 78  A 78  A ? HIS 75  A 75  A ? -2.1 ILE 87  A 87  A ? -0.1 SER 80  A 80  A ? -0.5 ASN 85  A 85  A ? -0.2 
79  ASN 79  A 79  A ? SER 84  A 84  A ? -2.4 ASP 77  A 77  A ? -0.2 LEU 83  A 83  A ? -1.7 SER 84  A 84  A ? -0.8 
80  SER 80  A 80  A ? TYR 78  A 78  A ? -0.5 LYS 81  A 81  A ? -0.2 ASN 79  A 79  A ? -0.1 TYR 78  A 78  A ? -0.0 
81  LYS 81  A 81  A ? ASN 82  A 82  A ? -0.2 SER 84  A 84  A ? -0.1 SER 80  A 80  A ? -0.2 PHE 154 A 154 A ? -0.1 
82  ASN 82  A 82  A ? ASN 79  A 79  A ? -0.3 SER 84  A 84  A ? -0.1 SER 80  A 80  A ? -0.2 LYS 81  A 81  A ? -0.2 
83  LEU 83  A 83  A ? ASN 79  A 79  A ? -1.7 SER 84  A 84  A ? -0.2 ASP 86  A 86  A ? -1.0 SER 80  A 80  A ? -0.2 
84  SER 84  A 84  A ? ASN 79  A 79  A ? -0.8 ASN 85  A 85  A ? -0.2 ASN 79  A 79  A ? -2.4 LEU 83  A 83  A ? -0.2 
85  ASN 85  A 85  A ? TYR 78  A 78  A ? -0.2 ASP 86  A 86  A ? -0.2 ILE 87  A 87  A ? -2.1 HIS 75  A 75  A ? -0.3 
86  ASP 86  A 86  A ? LEU 83  A 83  A ? -1.0 TYR 78  A 78  A ? -0.1 MET 88  A 88  A ? -0.3 ASN 85  A 85  A ? -0.2 
87  ILE 87  A 87  A ? ASN 85  A 85  A ? -2.1 ALA 40  A 40  A ? -0.2 HIS 75  A 75  A ? -1.9 LEU 89  A 89  A ? -0.3 
88  MET 88  A 88  A ? THR 39  A 39  A ? -2.7 ASP 86  A 86  A ? -0.3 THR 39  A 39  A ? -2.6 LEU 90  A 90  A ? -0.5 
89  LEU 89  A 89  A ? PHE 73  A 73  A ? -2.4 ILE 87  A 87  A ? -0.3 PHE 73  A 73  A ? -3.5 LYS 91  A 91  A ? -0.5 
90  LEU 90  A 90  A ? VAL 37  A 37  A ? -3.0 MET 88  A 88  A ? -0.5 VAL 37  A 37  A ? -2.2 LEU 92  A 92  A ? -0.6 
91  LYS 91  A 91  A ? ARG 71  A 71  A ? -3.4 LEU 89  A 89  A ? -0.5 ASN 70  A 70  A ? -3.1 ARG 71  A 71  A ? -1.6 
92  LEU 92  A 92  A ? ASP 35  A 35  A ? -2.5 LEU 90  A 90  A ? -0.6 VAL 69  A 69  A ? -0.2 ASN 68  A 68  A ? -0.1 
93  VAL 93  A 93  A ? ASN 68  A 68  A ? -2.9 ARG 94  A 94  A ? -0.1 LYS 95  A 95  A ? -0.3 LEU 92  A 92  A ? -0.1 
94  ARG 94  A 94  A ? ASN 68  A 68  A ? -0.4 ARG 34  A 34  A ? -0.1 VAL 93  A 93  A ? -0.1 ALA 96  A 96  A ? -0.1 
95  LYS 95  A 95  A ? VAL 93  A 93  A ? -0.3 ALA 96  A 96  A ? -0.1 ASP 35  A 35  A ? -0.2 LYS 97  A 97  A ? -0.2 
96  ALA 96  A 96  A ? ARG 34  A 34  A ? -4.0 TRP 33  A 33  A ? -0.1 LEU 98  A 98  A ? -0.7 LYS 95  A 95  A ? -0.1 
97  LYS 97  A 97  A ? LYS 95  A 95  A ? -0.2 LYS 103 A 103 A ? -0.0 THR 99  A 99  A ? -0.3 ALA 96  A 96  A ? -0.1 
98  LEU 98  A 98  A ? ALA 96  A 96  A ? -0.7 ALA 101 A 101 A ? -0.1 SER 100 A 100 A ? -0.2 LYS 103 A 103 A ? -0.2 
99  THR 99  A 99  A ? VAL 102 A 102 A ? -1.7 LYS 97  A 97  A ? -0.3 VAL 102 A 102 A ? -0.6 GLY 53  A 53  A ? -0.1 
100 SER 100 A 100 A ? LEU 98  A 98  A ? -0.2 ALA 101 A 101 A ? -0.2 LYS 103 A 103 A ? -0.1 LEU 98  A 98  A ? -0.1 
101 ALA 101 A 101 A ? VAL 102 A 102 A ? -0.2 THR 63  A 63  A ? -0.1 GLY 53  A 53  A ? -0.5 LYS 103 A 103 A ? -0.4 
102 VAL 102 A 102 A ? THR 99  A 99  A ? -0.6 LEU 52  A 52  A ? -0.1 THR 99  A 99  A ? -1.7 ALA 101 A 101 A ? -0.2 
103 LYS 103 A 103 A ? PRO 14  A 14  A ? -2.0 ALA 101 A 101 A ? -0.4 LEU 31  A 31  A ? -0.2 LEU 105 A 105 A ? -0.1 
104 PRO 104 A 104 A ? ?   ?   ? ?   ? ? ?    ?   ?   ? ?   ? ? ?    SER 106 A 106 A ? -0.4 VAL 32  A 32  A ? -0.3 
105 LEU 105 A 105 A ? LEU 31  A 31  A ? -2.9 TYR 15  A 15  A ? -0.2 SER 186 A 186 A ? -0.1 ILE 30  A 30  A ? -0.0 
106 SER 106 A 106 A ? ASN 185 A 185 A ? -0.5 PRO 104 A 104 A ? -0.4 ALA 187 A 187 A ? -2.5 SER 109 A 109 A ? -0.1 
107 LEU 107 A 107 A ? SER 186 A 186 A ? -0.2 VAL 32  A 32  A ? -0.2 GLN 188 A 188 A ? -0.1 SER 106 A 106 A ? -0.1 
108 PRO 108 A 108 A ? ?   ?   ? ?   ? ? ?    ?   ?   ? ?   ? ? ?    LEU 107 A 107 A ? -0.1 GLN 111 A 111 A ? -0.1 
109 SER 109 A 109 A ? ALA 110 A 110 A ? -0.1 SER 106 A 106 A ? -0.1 GLN 111 A 111 A ? -0.3 LEU 107 A 107 A ? -0.0 
110 ALA 110 A 110 A ? ?   ?   ? ?   ? ? ?    ?   ?   ? ?   ? ? ?    MET 112 A 112 A ? -0.2 SER 109 A 109 A ? -0.1 
111 GLN 111 A 111 A ? SER 109 A 109 A ? -0.3 PRO 108 A 108 A ? -0.1 ARG 113 A 113 A ? -0.2 SER 109 A 109 A ? -0.0 
112 MET 112 A 112 A ? ALA 110 A 110 A ? -0.2 GLN 188 A 188 A ? -0.1 GLN 111 A 111 A ? -0.1 GLY 115 A 115 A ? -0.0 
113 ARG 113 A 113 A ? GLN 111 A 111 A ? -0.2 PRO 114 A 114 A ? -0.0 GLN 116 A 116 A ? -2.2 VAL 142 A 142 A ? -0.3 
114 PRO 114 A 114 A ? ?   ?   ? ?   ? ? ?    ?   ?   ? ?   ? ? ?    GLN 143 A 143 A ? -0.2 VAL 117 A 117 A ? -0.1 
115 GLY 115 A 115 A ? VAL 142 A 142 A ? -3.3 GLN 116 A 116 A ? -0.4 VAL 117 A 117 A ? -0.2 GLN 143 A 143 A ? -0.1 
116 GLN 116 A 116 A ? ARG 113 A 113 A ? -2.2 VAL 142 A 142 A ? -0.1 VAL 142 A 142 A ? -2.6 CYS 118 A 118 A ? -0.5 
117 VAL 117 A 117 A ? THR 141 A 141 A ? -0.2 GLY 115 A 115 A ? -0.2 ASP 184 A 184 A ? -0.3 SER 119 A 119 A ? -0.3 
118 CYS 118 A 118 A ? LEU 140 A 140 A ? -3.3 GLN 116 A 116 A ? -0.5 LEU 140 A 140 A ? -3.2 VAL 120 A 120 A ? -0.4 
119 SER 119 A 119 A ? VAL 182 A 182 A ? -3.0 VAL 117 A 117 A ? -0.3 VAL 182 A 182 A ? -3.0 ALA 121 A 121 A ? -0.4 
120 VAL 120 A 120 A ? VAL 138 A 138 A ? -2.7 CYS 118 A 118 A ? -0.4 VAL 138 A 138 A ? -2.2 SER 122 A 122 A ? -0.4 
121 ALA 121 A 121 A ? ASP 180 A 180 A ? -0.6 SER 119 A 119 A ? -0.4 ASP 180 A 180 A ? -0.9 TRP 123 A 123 A ? -0.3 
122 SER 122 A 122 A ? GLN 136 A 136 A ? -2.1 VAL 120 A 120 A ? -0.4 GLN 136 A 136 A ? -2.8 ASP 176 A 176 A ? -0.1 
123 TRP 123 A 123 A ? GLY 175 A 175 A ? -0.3 ALA 121 A 121 A ? -0.3 ALA 132 A 132 A ? -0.2 VAL 126 A 126 A ? -0.1 
124 GLY 124 A 124 A ? MET 125 A 125 A ? -0.2 LEU 131 A 131 A ? -0.1 ALA 132 A 132 A ? -2.4 GLY 175 A 175 A ? -0.2 
125 MET 125 A 125 A ? LYS 174 A 174 A ? -2.2 LEU 131 A 131 A ? -0.2 ILE 2   A 2   A ? -0.5 LEU 131 A 131 A ? -0.3 
126 VAL 126 A 126 A ? THR 130 A 130 A ? -2.5 VAL 127 A 127 A ? -0.4 MET 128 A 128 A ? -0.3 MET 125 A 125 A ? -0.2 
127 VAL 127 A 127 A ? THR 130 A 130 A ? -1.3 ILE 3   A 3   A ? -0.1 THR 130 A 130 A ? -3.9 VAL 126 A 126 A ? -0.4 
128 MET 128 A 128 A ? VAL 126 A 126 A ? -0.3 GLY 129 A 129 A ? -0.3 LEU 131 A 131 A ? -0.1 VAL 126 A 126 A ? -0.0 
129 GLY 129 A 129 A ? THR 130 A 130 A ? -0.1 VAL 126 A 126 A ? -0.0 LEU 131 A 131 A ? -0.5 MET 128 A 128 A ? -0.3 
130 THR 130 A 130 A ? VAL 127 A 127 A ? -3.9 THR 133 A 133 A ? -0.0 VAL 126 A 126 A ? -2.5 VAL 127 A 127 A ? -1.3 
131 LEU 131 A 131 A ? GLY 129 A 129 A ? -0.5 MET 125 A 125 A ? -0.3 MET 125 A 125 A ? -0.2 THR 133 A 133 A ? -0.2 
132 ALA 132 A 132 A ? GLY 124 A 124 A ? -2.4 THR 130 A 130 A ? -0.2 ILE 57  A 57  A ? -0.1 GLN 136 A 136 A ? -0.1 
133 THR 133 A 133 A ? LEU 131 A 131 A ? -0.2 ASN 56  A 56  A ? -0.1 ILE 57  A 57  A ? -2.5 SER 58  A 58  A ? -0.6 
134 THR 134 A 134 A ? ASN 56  A 56  A ? -0.2 ILE 57  A 57  A ? -0.1 ASN 56  A 56  A ? -0.2 GLN 136 A 136 A ? -0.1 
135 LEU 135 A 135 A ? HIS 55  A 55  A ? -2.1 THR 133 A 133 A ? -0.3 ALA 8   A 8   A ? -2.5 GLU 137 A 137 A ? -0.3 
136 GLN 136 A 136 A ? SER 122 A 122 A ? -2.8 GLU 7   A 7   A ? -0.3 SER 122 A 122 A ? -2.1 VAL 138 A 138 A ? -0.3 
137 GLU 137 A 137 A ? HIS 6   A 6   A ? -2.9 LEU 135 A 135 A ? -0.3 HIS 6   A 6   A ? -2.3 HIS 139 A 139 A ? -0.3 
138 VAL 138 A 138 A ? VAL 120 A 120 A ? -2.2 GLN 136 A 136 A ? -0.3 VAL 120 A 120 A ? -2.7 LEU 140 A 140 A ? -0.5 
139 HIS 139 A 139 A ? GLU 137 A 137 A ? -0.3 SER 119 A 119 A ? -0.2 THR 141 A 141 A ? -0.3 SER 119 A 119 A ? -0.2 
140 LEU 140 A 140 A ? CYS 118 A 118 A ? -3.2 VAL 138 A 138 A ? -0.5 CYS 118 A 118 A ? -3.3 VAL 142 A 142 A ? -0.4 
141 THR 141 A 141 A ? HIS 139 A 139 A ? -0.3 VAL 117 A 117 A ? -0.2 GLY 164 A 164 A ? -3.0 GLN 143 A 143 A ? -0.3 
142 VAL 142 A 142 A ? GLN 116 A 116 A ? -2.6 LEU 140 A 140 A ? -0.4 GLY 115 A 115 A ? -3.3 VAL 163 A 163 A ? -0.2 
143 GLN 143 A 143 A ? CYS 162 A 162 A ? -3.6 THR 141 A 141 A ? -0.3 CYS 162 A 162 A ? -0.4 LYS 145 A 145 A ? -0.2 
144 LYS 144 A 144 A ? VAL 142 A 142 A ? -0.2 LYS 145 A 145 A ? -0.1 MET 147 A 147 A ? -1.4 CYS 148 A 148 A ? -0.7 
145 LYS 145 A 145 A ? GLN 146 A 146 A ? -0.3 MET 147 A 147 A ? -0.2 GLU 149 A 149 A ? -1.8 CYS 148 A 148 A ? -0.5 
146 GLN 146 A 146 A ? MET 147 A 147 A ? -0.3 CYS 148 A 148 A ? -0.2 SER 150 A 150 A ? -1.8 LYS 145 A 145 A ? -0.3 
147 MET 147 A 147 A ? LYS 144 A 144 A ? -1.4 GLU 149 A 149 A ? -0.2 ILE 151 A 151 A ? -0.9 GLN 146 A 146 A ? -0.3 
148 CYS 148 A 148 A ? LYS 144 A 144 A ? -0.7 LYS 145 A 145 A ? -0.5 PHE 152 A 152 A ? -4.4 TYR 155 A 155 A ? -0.2 
149 GLU 149 A 149 A ? LYS 145 A 145 A ? -1.8 SER 150 A 150 A ? -0.2 CYS 148 A 148 A ? -0.2 MET 147 A 147 A ? -0.2 
150 SER 150 A 150 A ? GLN 146 A 146 A ? -1.8 LYS 145 A 145 A ? -0.2 GLU 149 A 149 A ? -0.2 CYS 148 A 148 A ? -0.2 
151 ILE 151 A 151 A ? MET 147 A 147 A ? -0.9 PHE 152 A 152 A ? -0.2 GLY 153 A 153 A ? -0.5 GLU 149 A 149 A ? -0.2 
152 PHE 152 A 152 A ? CYS 148 A 148 A ? -4.4 GLY 153 A 153 A ? -0.1 TYR 155 A 155 A ? -1.3 ILE 151 A 151 A ? -0.2 
153 GLY 153 A 153 A ? ILE 151 A 151 A ? -0.5 PHE 154 A 154 A ? -0.2 PHE 152 A 152 A ? -0.1 GLU 149 A 149 A ? -0.1 
154 PHE 154 A 154 A ? LYS 81  A 81  A ? -0.1 SER 156 A 156 A ? -0.1 GLY 153 A 153 A ? -0.2 SER 156 A 156 A ? -0.2 
155 TYR 155 A 155 A ? PHE 152 A 152 A ? -1.3 CYS 148 A 148 A ? -0.2 ARG 157 A 157 A ? -0.5 SER 84  A 84  A ? -0.0 
156 SER 156 A 156 A ? PHE 154 A 154 A ? -0.2 ARG 157 A 157 A ? -0.1 GLN 160 A 160 A ? -1.6 THR 159 A 159 A ? -0.7 
157 ARG 157 A 157 A ? TYR 155 A 155 A ? -0.5 ASP 158 A 158 A ? -0.2 SER 156 A 156 A ? -0.1 CYS 162 A 162 A ? -0.1 
158 ASP 158 A 158 A ? THR 159 A 159 A ? -0.2 ILE 161 A 161 A ? -0.0 ARG 157 A 157 A ? -0.2 ILE 161 A 161 A ? -0.0 
159 THR 159 A 159 A ? SER 156 A 156 A ? -0.7 SER 208 A 208 A ? -0.1 LYS 206 A 206 A ? -2.8 ILE 161 A 161 A ? -0.3 
160 GLN 160 A 160 A ? SER 156 A 156 A ? -1.6 ILE 205 A 205 A ? -0.2 CYS 162 A 162 A ? -0.4 ILE 205 A 205 A ? -0.2 
161 ILE 161 A 161 A ? PHE 204 A 204 A ? -3.1 THR 159 A 159 A ? -0.3 PHE 204 A 204 A ? -2.6 VAL 163 A 163 A ? -0.6 
162 CYS 162 A 162 A ? GLN 160 A 160 A ? -0.4 GLN 143 A 143 A ? -0.4 GLN 143 A 143 A ? -3.6 GLY 164 A 164 A ? -0.4 
163 VAL 163 A 163 A ? GLY 202 A 202 A ? -2.8 ILE 161 A 161 A ? -0.6 GLY 202 A 202 A ? -3.1 VAL 142 A 142 A ? -0.2 
164 GLY 164 A 164 A ? THR 141 A 141 A ? -3.0 CYS 162 A 162 A ? -0.4 GLN 166 A 166 A ? -0.5 SER 171 A 171 A ? -0.1 
165 ASP 165 A 165 A ? LYS 170 A 170 A ? -0.5 VAL 163 A 163 A ? -0.1 LYS 168 A 168 A ? -2.0 MET 169 A 169 A ? -0.8 
166 GLN 166 A 166 A ? GLY 164 A 164 A ? -0.5 ASN 167 A 167 A ? -0.3 MET 169 A 169 A ? -0.1 ASP 165 A 165 A ? -0.1 
167 ASN 167 A 167 A ? LYS 168 A 168 A ? -0.2 MET 169 A 169 A ? -0.1 GLN 166 A 166 A ? -0.3 GLY 164 A 164 A ? -0.0 
168 LYS 168 A 168 A ? ASP 165 A 165 A ? -2.0 LYS 170 A 170 A ? -0.1 GLN 166 A 166 A ? -0.2 ASN 167 A 167 A ? -0.2 
169 MET 169 A 169 A ? ASP 165 A 165 A ? -0.8 LYS 170 A 170 A ? -0.2 SER 171 A 171 A ? -0.4 GLN 166 A 166 A ? -0.1 
170 LYS 170 A 170 A ? ASP 165 A 165 A ? -0.6 GLY 4   A 4   A ? -0.1 ASP 165 A 165 A ? -0.5 SER 172 A 172 A ? -0.3 
171 SER 171 A 171 A ? ILE 3   A 3   A ? -1.4 MET 169 A 169 A ? -0.4 ILE 3   A 3   A ? -2.7 PHE 173 A 173 A ? -0.4 
172 SER 172 A 172 A ? LYS 170 A 170 A ? -0.3 ILE 2   A 2   A ? -0.2 ILE 2   A 2   A ? -0.2 LYS 174 A 174 A ? -0.2 
173 PHE 173 A 173 A ? GLU 1   A 1   A ? -1.3 SER 171 A 171 A ? -0.4 ASP 176 A 176 A ? -1.9 MET 125 A 125 A ? -0.1 
174 LYS 174 A 174 A ? GLY 175 A 175 A ? -0.3 SER 172 A 172 A ? -0.2 MET 125 A 125 A ? -2.2 PHE 173 A 173 A ? -0.2 
175 GLY 175 A 175 A ? GLY 124 A 124 A ? -0.2 SER 172 A 172 A ? -0.1 TRP 123 A 123 A ? -0.3 LYS 174 A 174 A ? -0.3 
176 ASP 176 A 176 A ? PHE 173 A 173 A ? -1.9 GLU 1   A 1   A ? -0.1 GLY 179 A 179 A ? -3.3 PHE 191 A 191 A ? -0.3 
177 SER 177 A 177 A ? GLY 178 A 178 A ? -0.3 ARG 26  A 26  A ? -0.2 GLY 28  A 28  A ? -3.8 THR 192 A 192 A ? -0.2 
178 GLY 178 A 178 A ? PHE 191 A 191 A ? -2.6 GLY 179 A 179 A ? -0.3 SER 177 A 177 A ? -0.3 THR 192 A 192 A ? -0.1 
179 GLY 179 A 179 A ? ASP 176 A 176 A ? -3.3 PHE 191 A 191 A ? -0.1 PHE 191 A 191 A ? -2.9 GLY 178 A 178 A ? -0.3 
180 ASP 180 A 180 A ? ALA 121 A 121 A ? -0.9 GLY 29  A 29  A ? -0.2 ALA 121 A 121 A ? -0.6 VAL 182 A 182 A ? -0.5 
181 LEU 181 A 181 A ? GLY 189 A 189 A ? -2.1 GLY 179 A 179 A ? -0.2 GLN 188 A 188 A ? -3.8 GLY 189 A 189 A ? -1.2 
182 VAL 182 A 182 A ? SER 119 A 119 A ? -3.0 ASP 180 A 180 A ? -0.5 SER 119 A 119 A ? -3.0 ASP 184 A 184 A ? -0.4 
183 CYS 183 A 183 A ? SER 186 A 186 A ? -2.1 LEU 181 A 181 A ? -0.5 SER 186 A 186 A ? -1.3 CYS 118 A 118 A ? -0.1 
184 ASP 184 A 184 A ? VAL 182 A 182 A ? -0.4 VAL 117 A 117 A ? -0.3 CYS 183 A 183 A ? -0.1 ALA 187 A 187 A ? -0.1 
185 ASN 185 A 185 A ? SER 186 A 186 A ? -0.2 VAL 182 A 182 A ? -0.1 SER 106 A 106 A ? -0.5 ALA 187 A 187 A ? -0.4 
186 SER 186 A 186 A ? CYS 183 A 183 A ? -1.3 LEU 105 A 105 A ? -0.1 CYS 183 A 183 A ? -2.1 GLN 188 A 188 A ? -0.5 
187 ALA 187 A 187 A ? SER 106 A 106 A ? -2.5 ASN 185 A 185 A ? -0.4 VAL 182 A 182 A ? -0.2 ILE 190 A 190 A ? -0.1 
188 GLN 188 A 188 A ? LEU 181 A 181 A ? -3.8 SER 186 A 186 A ? -0.5 ILE 207 A 207 A ? -1.4 SER 208 A 208 A ? -0.5 
189 GLY 189 A 189 A ? LEU 181 A 181 A ? -1.2 LYS 206 A 206 A ? -0.2 LEU 181 A 181 A ? -2.1 PHE 191 A 191 A ? -0.4 
190 ILE 190 A 190 A ? ILE 205 A 205 A ? -1.3 GLN 188 A 188 A ? -0.3 ILE 205 A 205 A ? -3.3 ASP 180 A 180 A ? -0.2 
191 PHE 191 A 191 A ? GLY 179 A 179 A ? -2.9 GLY 189 A 189 A ? -0.4 GLY 178 A 178 A ? -2.6 PHE 204 A 204 A ? -0.2 
192 THR 192 A 192 A ? VAL 203 A 203 A ? -2.7 TYR 193 A 193 A ? -0.4 GLY 194 A 194 A ? -0.3 PHE 204 A 204 A ? -0.2 
193 TYR 193 A 193 A ? VAL 203 A 203 A ? -1.7 ASP 176 A 176 A ? -0.1 VAL 203 A 203 A ? -3.8 THR 192 A 192 A ? -0.4 
194 GLY 194 A 194 A ? THR 192 A 192 A ? -0.3 GLY 202 A 202 A ? -0.3 GLY 202 A 202 A ? -0.2 ARG 196 A 196 A ? -0.1 
195 GLN 195 A 195 A ? THR 199 A 199 A ? -0.8 PRO 201 A 201 A ? -0.6 GLY 198 A 198 A ? -2.4 PHE 152 A 152 A ? -0.0 
196 ARG 196 A 196 A ? ASN 197 A 197 A ? -0.3 GLY 198 A 198 A ? -0.1 GLN 195 A 195 A ? -0.1 LYS 174 A 174 A ? -0.1 
197 ASN 197 A 197 A ? THR 199 A 199 A ? -0.1 PHE 173 A 173 A ? -0.0 ARG 196 A 196 A ? -0.3 GLN 195 A 195 A ? -0.1 
198 GLY 198 A 198 A ? GLN 195 A 195 A ? -2.4 THR 199 A 199 A ? -0.3 ILE 3   A 3   A ? -0.2 ARG 196 A 196 A ? -0.1 
199 THR 199 A 199 A ? PRO 200 A 200 A ? -0.1 PRO 201 A 201 A ? -0.1 GLN 195 A 195 A ? -0.8 GLY 198 A 198 A ? -0.3 
200 PRO 200 A 200 A ? ?   ?   ? ?   ? ? ?    ?   ?   ? ?   ? ? ?    GLY 164 A 164 A ? -0.2 GLY 202 A 202 A ? -0.1 
201 PRO 201 A 201 A ? ?   ?   ? ?   ? ? ?    ?   ?   ? ?   ? ? ?    GLN 195 A 195 A ? -0.6 VAL 203 A 203 A ? -0.3 
202 GLY 202 A 202 A ? VAL 163 A 163 A ? -3.1 GLY 194 A 194 A ? -0.2 VAL 163 A 163 A ? -2.8 PHE 204 A 204 A ? -0.5 
203 VAL 203 A 203 A ? TYR 193 A 193 A ? -3.8 PRO 201 A 201 A ? -0.3 THR 192 A 192 A ? -2.7 TYR 193 A 193 A ? -1.7 
204 PHE 204 A 204 A ? ILE 161 A 161 A ? -2.6 GLY 202 A 202 A ? -0.5 ILE 161 A 161 A ? -3.1 LYS 206 A 206 A ? -0.4 
205 ILE 205 A 205 A ? ILE 190 A 190 A ? -3.3 VAL 203 A 203 A ? -0.3 ILE 190 A 190 A ? -1.3 ILE 207 A 207 A ? -0.9 
206 LYS 206 A 206 A ? THR 159 A 159 A ? -2.8 PHE 204 A 204 A ? -0.4 SER 209 A 209 A ? -0.7 LEU 210 A 210 A ? -0.5 
207 ILE 207 A 207 A ? GLN 188 A 188 A ? -1.4 ILE 205 A 205 A ? -0.9 LEU 210 A 210 A ? -1.5 LEU 211 A 211 A ? -0.3 
208 SER 208 A 208 A ? GLN 188 A 188 A ? -0.5 SER 209 A 209 A ? -0.3 LEU 211 A 211 A ? -0.9 ILE 207 A 207 A ? -0.2 
209 SER 209 A 209 A ? LYS 206 A 206 A ? -0.7 LEU 210 A 210 A ? -0.2 SER 208 A 208 A ? -0.3 ILE 207 A 207 A ? -0.2 
210 LEU 210 A 210 A ? ILE 207 A 207 A ? -1.5 LYS 206 A 206 A ? -0.5 VAL 214 A 214 A ? -2.3 TRP 213 A 213 A ? -0.3 
211 LEU 211 A 211 A ? SER 208 A 208 A ? -0.9 ILE 207 A 207 A ? -0.3 ARG 215 A 215 A ? -3.1 ARG 216 A 216 A ? -0.3 
212 PRO 212 A 212 A ? ?   ?   ? ?   ? ? ?    ?   ?   ? ?   ? ? ?    ARG 216 A 216 A ? -2.1 LEU 211 A 211 A ? -0.3 
213 TRP 213 A 213 A ? LEU 210 A 210 A ? -0.3 ARG 215 A 215 A ? -0.2 THR 217 A 217 A ? -2.5 LEU 211 A 211 A ? -0.2 
214 VAL 214 A 214 A ? LEU 210 A 210 A ? -2.3 ARG 215 A 215 A ? -0.2 MET 218 A 218 A ? -2.0 TRP 213 A 213 A ? -0.2 
215 ARG 215 A 215 A ? LEU 211 A 211 A ? -3.1 ARG 216 A 216 A ? -0.2 ARG 219 A 219 A ? -1.2 VAL 214 A 214 A ? -0.2 
216 ARG 216 A 216 A ? PRO 212 A 212 A ? -2.1 LEU 211 A 211 A ? -0.3 HIS 220 A 220 A ? -1.3 ARG 219 A 219 A ? -0.3 
217 THR 217 A 217 A ? TRP 213 A 213 A ? -2.5 MET 218 A 218 A ? -0.2 ARG 215 A 215 A ? -0.2 ARG 216 A 216 A ? -0.2 
218 MET 218 A 218 A ? VAL 214 A 214 A ? -2.0 ARG 219 A 219 A ? -0.2 THR 217 A 217 A ? -0.2 ARG 216 A 216 A ? -0.2 
219 ARG 219 A 219 A ? ARG 215 A 215 A ? -1.2 ARG 216 A 216 A ? -0.3 MET 218 A 218 A ? -0.2 THR 217 A 217 A ? -0.2 
220 HIS 220 A 220 A ? ARG 216 A 216 A ? -1.3 THR 217 A 217 A ? -0.1 ARG 219 A 219 A ? -0.2 MET 218 A 218 A ? -0.1 
221 PRO 221 A 221 A ? ?   ?   ? ?   ? ? ?    ?   ?   ? ?   ? ? ?    MET 218 A 218 A ? -0.1 THR 217 A 217 A ? -0.0 
# 
loop_
_dssp_statistics_histogram.entry_id 
_dssp_statistics_histogram.type 
_dssp_statistics_histogram.1 
_dssp_statistics_histogram.2 
_dssp_statistics_histogram.3 
_dssp_statistics_histogram.4 
_dssp_statistics_histogram.5 
_dssp_statistics_histogram.6 
_dssp_statistics_histogram.7 
_dssp_statistics_histogram.8 
_dssp_statistics_histogram.9 
_dssp_statistics_histogram.10 
_dssp_statistics_histogram.11 
_dssp_statistics_histogram.12 
_dssp_statistics_histogram.13 
_dssp_statistics_histogram.14 
_dssp_statistics_histogram.15 
_dssp_statistics_histogram.16 
_dssp_statistics_histogram.17 
_dssp_statistics_histogram.18 
_dssp_statistics_histogram.19 
_dssp_statistics_histogram.20 
_dssp_statistics_histogram.21 
_dssp_statistics_histogram.22 
_dssp_statistics_histogram.23 
_dssp_statistics_histogram.24 
_dssp_statistics_histogram.25 
_dssp_statistics_histogram.26 
_dssp_statistics_histogram.27 
_dssp_statistics_histogram.28 
_dssp_statistics_histogram.29 
_dssp_statistics_histogram.30 
Erinaceus_europaeus_GeneID=103126503 residues_per_alpha_helix        0 0 0 0 0 0 1 0 1 0 0 0 0 0 0 0 0 0 0 0 0 0 0 0 0 0 0 0 0 0 
Erinaceus_europaeus_GeneID=103126503 parallel_bridges_per_ladder     1 0 0 0 0 0 0 0 0 0 0 0 0 0 0 0 0 0 0 0 0 0 0 0 0 0 0 0 0 0 
Erinaceus_europaeus_GeneID=103126503 antiparallel_bridges_per_ladder 4 3 2 4 3 2 0 0 0 0 0 0 0 0 0 0 0 0 0 0 0 0 0 0 0 0 0 0 0 0 
Erinaceus_europaeus_GeneID=103126503 ladders_per_sheet               2 0 0 0 0 1 0 1 0 0 0 0 0 0 0 0 0 0 0 0 0 0 0 0 0 0 0 0 0 0 
# 
loop_
_dssp_statistics_hbond.entry_id 
_dssp_statistics_hbond.type 
_dssp_statistics_hbond.count 
_dssp_statistics_hbond.count_per_100 
Erinaceus_europaeus_GeneID=103126503 O(I)-->H-N(J)          149 67.4 
Erinaceus_europaeus_GeneID=103126503 'PARALLEL BRIDGES'     2   0.9  
Erinaceus_europaeus_GeneID=103126503 'ANTIPARALLEL BRIDGES' 81  36.7 
Erinaceus_europaeus_GeneID=103126503 O(I)-->H-N(I-5)        1   0.5  
Erinaceus_europaeus_GeneID=103126503 O(I)-->H-N(I-4)        4   1.8  
Erinaceus_europaeus_GeneID=103126503 O(I)-->H-N(I-3)        4   1.8  
Erinaceus_europaeus_GeneID=103126503 O(I)-->H-N(I-2)        0   0.0  
Erinaceus_europaeus_GeneID=103126503 O(I)-->H-N(I-1)        0   0.0  
Erinaceus_europaeus_GeneID=103126503 O(I)-->H-N(I+0)        0   0.0  
Erinaceus_europaeus_GeneID=103126503 O(I)-->H-N(I+1)        0   0.0  
Erinaceus_europaeus_GeneID=103126503 O(I)-->H-N(I+2)        19  8.6  
Erinaceus_europaeus_GeneID=103126503 O(I)-->H-N(I+3)        24  10.9 
Erinaceus_europaeus_GeneID=103126503 O(I)-->H-N(I+4)        17  7.7  
Erinaceus_europaeus_GeneID=103126503 O(I)-->H-N(I+5)        1   0.5  
# 
_dssp_statistics.entry_id                       Erinaceus_europaeus_GeneID=103126503 
_dssp_statistics.nr_of_residues                 221 
_dssp_statistics.nr_of_chains                   1 
_dssp_statistics.nr_of_ss_bridges_total         0 
_dssp_statistics.nr_of_ss_bridges_intra_chain   0 
_dssp_statistics.nr_of_ss_bridges_inter_chain   0 
# 
loop_
_chem_comp.id 
_chem_comp.type 
_chem_comp.mon_nstd_flag 
_chem_comp.name 
_chem_comp.formula 
_chem_comp.formula_weight 
ALA 'L-PEPTIDE LINKING' y ALANINE         'C3 H7 N O2'     89.093 
ARG 'L-PEPTIDE LINKING' y ARGININE        'C6 H15 N4 O2'  175.209 
ASN 'L-PEPTIDE LINKING' y ASPARAGINE      'C4 H8 N2 O3'   132.118 
ASP 'L-PEPTIDE LINKING' y 'ASPARTIC ACID' 'C4 H7 N O4'    133.103 
CYS 'L-PEPTIDE LINKING' y CYSTEINE        'C3 H7 N O2 S'  121.158 
GLN 'L-PEPTIDE LINKING' y GLUTAMINE       'C5 H10 N2 O3'  146.144 
GLU 'L-PEPTIDE LINKING' y 'GLUTAMIC ACID' 'C5 H9 N O4'    147.129 
GLY 'PEPTIDE LINKING'   y GLYCINE         'C2 H5 N O2'     75.067 
HIS 'L-PEPTIDE LINKING' y HISTIDINE       'C6 H10 N3 O2'  156.162 
ILE 'L-PEPTIDE LINKING' y ISOLEUCINE      'C6 H13 N O2'   131.173 
LEU 'L-PEPTIDE LINKING' y LEUCINE         'C6 H13 N O2'   131.173 
LYS 'L-PEPTIDE LINKING' y LYSINE          'C6 H15 N2 O2'  147.195 
MET 'L-PEPTIDE LINKING' y METHIONINE      'C5 H11 N O2 S' 149.211 
PHE 'L-PEPTIDE LINKING' y PHENYLALANINE   'C9 H11 N O2'   165.189 
PRO 'L-PEPTIDE LINKING' y PROLINE         'C5 H9 N O2'     115.13 
SER 'L-PEPTIDE LINKING' y SERINE          'C3 H7 N O3'    105.093 
THR 'L-PEPTIDE LINKING' y THREONINE       'C4 H9 N O3'    119.119 
TRP 'L-PEPTIDE LINKING' y TRYPTOPHAN      'C11 H12 N2 O2' 204.225 
TYR 'L-PEPTIDE LINKING' y TYROSINE        'C9 H11 N O3'   181.189 
VAL 'L-PEPTIDE LINKING' y VALINE          'C5 H11 N O2'   117.146 
# 
loop_
_atom_type.symbol 
N 
C 
O 
S 
# 
loop_
_entity_poly_seq.entity_id 
_entity_poly_seq.num 
_entity_poly_seq.mon_id 
_entity_poly_seq.hetero 
1   1 GLU n 
1   2 ILE n 
1   3 ILE n 
1   4 GLY n 
1   5 GLY n 
1   6 HIS n 
1   7 GLU n 
1   8 ALA n 
1   9 LYS n 
1  10 CYS n 
1  11 ARG n 
1  12 PRO n 
1  13 HIS n 
1  14 PRO n 
1  15 TYR n 
1  16 MET n 
1  17 ALA n 
1  18 LEU n 
1  19 VAL n 
1  20 LYS n 
1  21 PHE n 
1  22 ASP n 
1  23 SER n 
1  24 TRP n 
1  25 LYS n 
1  26 ARG n 
1  27 CYS n 
1  28 GLY n 
1  29 GLY n 
1  30 ILE n 
1  31 LEU n 
1  32 VAL n 
1  33 TRP n 
1  34 ARG n 
1  35 ASP n 
1  36 PHE n 
1  37 VAL n 
1  38 LEU n 
1  39 THR n 
1  40 ALA n 
1  41 THR n 
1  42 HIS n 
1  43 CYS n 
1  44 TRP n 
1  45 GLY n 
1  46 SER n 
1  47 SER n 
1  48 ILE n 
1  49 THR n 
1  50 VAL n 
1  51 THR n 
1  52 LEU n 
1  53 GLY n 
1  54 ALA n 
1  55 HIS n 
1  56 ASN n 
1  57 ILE n 
1  58 SER n 
1  59 LYS n 
1  60 PRO n 
1  61 GLU n 
1  62 SER n 
1  63 THR n 
1  64 GLN n 
1  65 GLN n 
1  66 VAL n 
1  67 ILE n 
1  68 ASN n 
1  69 VAL n 
1  70 ASN n 
1  71 ARG n 
1  72 ALA n 
1  73 PHE n 
1  74 ARG n 
1  75 HIS n 
1  76 PRO n 
1  77 ASP n 
1  78 TYR n 
1  79 ASN n 
1  80 SER n 
1  81 LYS n 
1  82 ASN n 
1  83 LEU n 
1  84 SER n 
1  85 ASN n 
1  86 ASP n 
1  87 ILE n 
1  88 MET n 
1  89 LEU n 
1  90 LEU n 
1  91 LYS n 
1  92 LEU n 
1  93 VAL n 
1  94 ARG n 
1  95 LYS n 
1  96 ALA n 
1  97 LYS n 
1  98 LEU n 
1  99 THR n 
1 100 SER n 
1 101 ALA n 
1 102 VAL n 
1 103 LYS n 
1 104 PRO n 
1 105 LEU n 
1 106 SER n 
1 107 LEU n 
1 108 PRO n 
1 109 SER n 
1 110 ALA n 
1 111 GLN n 
1 112 MET n 
1 113 ARG n 
1 114 PRO n 
1 115 GLY n 
1 116 GLN n 
1 117 VAL n 
1 118 CYS n 
1 119 SER n 
1 120 VAL n 
1 121 ALA n 
1 122 SER n 
1 123 TRP n 
1 124 GLY n 
1 125 MET n 
1 126 VAL n 
1 127 VAL n 
1 128 MET n 
1 129 GLY n 
1 130 THR n 
1 131 LEU n 
1 132 ALA n 
1 133 THR n 
1 134 THR n 
1 135 LEU n 
1 136 GLN n 
1 137 GLU n 
1 138 VAL n 
1 139 HIS n 
1 140 LEU n 
1 141 THR n 
1 142 VAL n 
1 143 GLN n 
1 144 LYS n 
1 145 LYS n 
1 146 GLN n 
1 147 MET n 
1 148 CYS n 
1 149 GLU n 
1 150 SER n 
1 151 ILE n 
1 152 PHE n 
1 153 GLY n 
1 154 PHE n 
1 155 TYR n 
1 156 SER n 
1 157 ARG n 
1 158 ASP n 
1 159 THR n 
1 160 GLN n 
1 161 ILE n 
1 162 CYS n 
1 163 VAL n 
1 164 GLY n 
1 165 ASP n 
1 166 GLN n 
1 167 ASN n 
1 168 LYS n 
1 169 MET n 
1 170 LYS n 
1 171 SER n 
1 172 SER n 
1 173 PHE n 
1 174 LYS n 
1 175 GLY n 
1 176 ASP n 
1 177 SER n 
1 178 GLY n 
1 179 GLY n 
1 180 ASP n 
1 181 LEU n 
1 182 VAL n 
1 183 CYS n 
1 184 ASP n 
1 185 ASN n 
1 186 SER n 
1 187 ALA n 
1 188 GLN n 
1 189 GLY n 
1 190 ILE n 
1 191 PHE n 
1 192 THR n 
1 193 TYR n 
1 194 GLY n 
1 195 GLN n 
1 196 ARG n 
1 197 ASN n 
1 198 GLY n 
1 199 THR n 
1 200 PRO n 
1 201 PRO n 
1 202 GLY n 
1 203 VAL n 
1 204 PHE n 
1 205 ILE n 
1 206 LYS n 
1 207 ILE n 
1 208 SER n 
1 209 SER n 
1 210 LEU n 
1 211 LEU n 
1 212 PRO n 
1 213 TRP n 
1 214 VAL n 
1 215 ARG n 
1 216 ARG n 
1 217 THR n 
1 218 MET n 
1 219 ARG n 
1 220 HIS n 
1 221 PRO n 
# 
loop_
_pdbx_poly_seq_scheme.asym_id 
_pdbx_poly_seq_scheme.entity_id 
_pdbx_poly_seq_scheme.seq_id 
_pdbx_poly_seq_scheme.mon_id 
_pdbx_poly_seq_scheme.ndb_seq_num 
_pdbx_poly_seq_scheme.pdb_seq_num 
_pdbx_poly_seq_scheme.auth_seq_num 
_pdbx_poly_seq_scheme.pdb_mon_id 
_pdbx_poly_seq_scheme.auth_mon_id 
_pdbx_poly_seq_scheme.pdb_strand_id 
_pdbx_poly_seq_scheme.pdb_ins_code 
_pdbx_poly_seq_scheme.hetero 
A 1   1 GLU   1 1   1   GLU GLU A ? n 
A 1   2 ILE   2 2   2   ILE ILE A ? n 
A 1   3 ILE   3 3   3   ILE ILE A ? n 
A 1   4 GLY   4 4   4   GLY GLY A ? n 
A 1   5 GLY   5 5   5   GLY GLY A ? n 
A 1   6 HIS   6 6   6   HIS HIS A ? n 
A 1   7 GLU   7 7   7   GLU GLU A ? n 
A 1   8 ALA   8 8   8   ALA ALA A ? n 
A 1   9 LYS   9 9   9   LYS LYS A ? n 
A 1  10 CYS  10 10  10  CYS CYS A ? n 
A 1  11 ARG  11 11  11  ARG ARG A ? n 
A 1  12 PRO  12 12  12  PRO PRO A ? n 
A 1  13 HIS  13 13  13  HIS HIS A ? n 
A 1  14 PRO  14 14  14  PRO PRO A ? n 
A 1  15 TYR  15 15  15  TYR TYR A ? n 
A 1  16 MET  16 16  16  MET MET A ? n 
A 1  17 ALA  17 17  17  ALA ALA A ? n 
A 1  18 LEU  18 18  18  LEU LEU A ? n 
A 1  19 VAL  19 19  19  VAL VAL A ? n 
A 1  20 LYS  20 20  20  LYS LYS A ? n 
A 1  21 PHE  21 21  21  PHE PHE A ? n 
A 1  22 ASP  22 22  22  ASP ASP A ? n 
A 1  23 SER  23 23  23  SER SER A ? n 
A 1  24 TRP  24 24  24  TRP TRP A ? n 
A 1  25 LYS  25 25  25  LYS LYS A ? n 
A 1  26 ARG  26 26  26  ARG ARG A ? n 
A 1  27 CYS  27 27  27  CYS CYS A ? n 
A 1  28 GLY  28 28  28  GLY GLY A ? n 
A 1  29 GLY  29 29  29  GLY GLY A ? n 
A 1  30 ILE  30 30  30  ILE ILE A ? n 
A 1  31 LEU  31 31  31  LEU LEU A ? n 
A 1  32 VAL  32 32  32  VAL VAL A ? n 
A 1  33 TRP  33 33  33  TRP TRP A ? n 
A 1  34 ARG  34 34  34  ARG ARG A ? n 
A 1  35 ASP  35 35  35  ASP ASP A ? n 
A 1  36 PHE  36 36  36  PHE PHE A ? n 
A 1  37 VAL  37 37  37  VAL VAL A ? n 
A 1  38 LEU  38 38  38  LEU LEU A ? n 
A 1  39 THR  39 39  39  THR THR A ? n 
A 1  40 ALA  40 40  40  ALA ALA A ? n 
A 1  41 THR  41 41  41  THR THR A ? n 
A 1  42 HIS  42 42  42  HIS HIS A ? n 
A 1  43 CYS  43 43  43  CYS CYS A ? n 
A 1  44 TRP  44 44  44  TRP TRP A ? n 
A 1  45 GLY  45 45  45  GLY GLY A ? n 
A 1  46 SER  46 46  46  SER SER A ? n 
A 1  47 SER  47 47  47  SER SER A ? n 
A 1  48 ILE  48 48  48  ILE ILE A ? n 
A 1  49 THR  49 49  49  THR THR A ? n 
A 1  50 VAL  50 50  50  VAL VAL A ? n 
A 1  51 THR  51 51  51  THR THR A ? n 
A 1  52 LEU  52 52  52  LEU LEU A ? n 
A 1  53 GLY  53 53  53  GLY GLY A ? n 
A 1  54 ALA  54 54  54  ALA ALA A ? n 
A 1  55 HIS  55 55  55  HIS HIS A ? n 
A 1  56 ASN  56 56  56  ASN ASN A ? n 
A 1  57 ILE  57 57  57  ILE ILE A ? n 
A 1  58 SER  58 58  58  SER SER A ? n 
A 1  59 LYS  59 59  59  LYS LYS A ? n 
A 1  60 PRO  60 60  60  PRO PRO A ? n 
A 1  61 GLU  61 61  61  GLU GLU A ? n 
A 1  62 SER  62 62  62  SER SER A ? n 
A 1  63 THR  63 63  63  THR THR A ? n 
A 1  64 GLN  64 64  64  GLN GLN A ? n 
A 1  65 GLN  65 65  65  GLN GLN A ? n 
A 1  66 VAL  66 66  66  VAL VAL A ? n 
A 1  67 ILE  67 67  67  ILE ILE A ? n 
A 1  68 ASN  68 68  68  ASN ASN A ? n 
A 1  69 VAL  69 69  69  VAL VAL A ? n 
A 1  70 ASN  70 70  70  ASN ASN A ? n 
A 1  71 ARG  71 71  71  ARG ARG A ? n 
A 1  72 ALA  72 72  72  ALA ALA A ? n 
A 1  73 PHE  73 73  73  PHE PHE A ? n 
A 1  74 ARG  74 74  74  ARG ARG A ? n 
A 1  75 HIS  75 75  75  HIS HIS A ? n 
A 1  76 PRO  76 76  76  PRO PRO A ? n 
A 1  77 ASP  77 77  77  ASP ASP A ? n 
A 1  78 TYR  78 78  78  TYR TYR A ? n 
A 1  79 ASN  79 79  79  ASN ASN A ? n 
A 1  80 SER  80 80  80  SER SER A ? n 
A 1  81 LYS  81 81  81  LYS LYS A ? n 
A 1  82 ASN  82 82  82  ASN ASN A ? n 
A 1  83 LEU  83 83  83  LEU LEU A ? n 
A 1  84 SER  84 84  84  SER SER A ? n 
A 1  85 ASN  85 85  85  ASN ASN A ? n 
A 1  86 ASP  86 86  86  ASP ASP A ? n 
A 1  87 ILE  87 87  87  ILE ILE A ? n 
A 1  88 MET  88 88  88  MET MET A ? n 
A 1  89 LEU  89 89  89  LEU LEU A ? n 
A 1  90 LEU  90 90  90  LEU LEU A ? n 
A 1  91 LYS  91 91  91  LYS LYS A ? n 
A 1  92 LEU  92 92  92  LEU LEU A ? n 
A 1  93 VAL  93 93  93  VAL VAL A ? n 
A 1  94 ARG  94 94  94  ARG ARG A ? n 
A 1  95 LYS  95 95  95  LYS LYS A ? n 
A 1  96 ALA  96 96  96  ALA ALA A ? n 
A 1  97 LYS  97 97  97  LYS LYS A ? n 
A 1  98 LEU  98 98  98  LEU LEU A ? n 
A 1  99 THR  99 99  99  THR THR A ? n 
A 1 100 SER 100 100 100 SER SER A ? n 
A 1 101 ALA 101 101 101 ALA ALA A ? n 
A 1 102 VAL 102 102 102 VAL VAL A ? n 
A 1 103 LYS 103 103 103 LYS LYS A ? n 
A 1 104 PRO 104 104 104 PRO PRO A ? n 
A 1 105 LEU 105 105 105 LEU LEU A ? n 
A 1 106 SER 106 106 106 SER SER A ? n 
A 1 107 LEU 107 107 107 LEU LEU A ? n 
A 1 108 PRO 108 108 108 PRO PRO A ? n 
A 1 109 SER 109 109 109 SER SER A ? n 
A 1 110 ALA 110 110 110 ALA ALA A ? n 
A 1 111 GLN 111 111 111 GLN GLN A ? n 
A 1 112 MET 112 112 112 MET MET A ? n 
A 1 113 ARG 113 113 113 ARG ARG A ? n 
A 1 114 PRO 114 114 114 PRO PRO A ? n 
A 1 115 GLY 115 115 115 GLY GLY A ? n 
A 1 116 GLN 116 116 116 GLN GLN A ? n 
A 1 117 VAL 117 117 117 VAL VAL A ? n 
A 1 118 CYS 118 118 118 CYS CYS A ? n 
A 1 119 SER 119 119 119 SER SER A ? n 
A 1 120 VAL 120 120 120 VAL VAL A ? n 
A 1 121 ALA 121 121 121 ALA ALA A ? n 
A 1 122 SER 122 122 122 SER SER A ? n 
A 1 123 TRP 123 123 123 TRP TRP A ? n 
A 1 124 GLY 124 124 124 GLY GLY A ? n 
A 1 125 MET 125 125 125 MET MET A ? n 
A 1 126 VAL 126 126 126 VAL VAL A ? n 
A 1 127 VAL 127 127 127 VAL VAL A ? n 
A 1 128 MET 128 128 128 MET MET A ? n 
A 1 129 GLY 129 129 129 GLY GLY A ? n 
A 1 130 THR 130 130 130 THR THR A ? n 
A 1 131 LEU 131 131 131 LEU LEU A ? n 
A 1 132 ALA 132 132 132 ALA ALA A ? n 
A 1 133 THR 133 133 133 THR THR A ? n 
A 1 134 THR 134 134 134 THR THR A ? n 
A 1 135 LEU 135 135 135 LEU LEU A ? n 
A 1 136 GLN 136 136 136 GLN GLN A ? n 
A 1 137 GLU 137 137 137 GLU GLU A ? n 
A 1 138 VAL 138 138 138 VAL VAL A ? n 
A 1 139 HIS 139 139 139 HIS HIS A ? n 
A 1 140 LEU 140 140 140 LEU LEU A ? n 
A 1 141 THR 141 141 141 THR THR A ? n 
A 1 142 VAL 142 142 142 VAL VAL A ? n 
A 1 143 GLN 143 143 143 GLN GLN A ? n 
A 1 144 LYS 144 144 144 LYS LYS A ? n 
A 1 145 LYS 145 145 145 LYS LYS A ? n 
A 1 146 GLN 146 146 146 GLN GLN A ? n 
A 1 147 MET 147 147 147 MET MET A ? n 
A 1 148 CYS 148 148 148 CYS CYS A ? n 
A 1 149 GLU 149 149 149 GLU GLU A ? n 
A 1 150 SER 150 150 150 SER SER A ? n 
A 1 151 ILE 151 151 151 ILE ILE A ? n 
A 1 152 PHE 152 152 152 PHE PHE A ? n 
A 1 153 GLY 153 153 153 GLY GLY A ? n 
A 1 154 PHE 154 154 154 PHE PHE A ? n 
A 1 155 TYR 155 155 155 TYR TYR A ? n 
A 1 156 SER 156 156 156 SER SER A ? n 
A 1 157 ARG 157 157 157 ARG ARG A ? n 
A 1 158 ASP 158 158 158 ASP ASP A ? n 
A 1 159 THR 159 159 159 THR THR A ? n 
A 1 160 GLN 160 160 160 GLN GLN A ? n 
A 1 161 ILE 161 161 161 ILE ILE A ? n 
A 1 162 CYS 162 162 162 CYS CYS A ? n 
A 1 163 VAL 163 163 163 VAL VAL A ? n 
A 1 164 GLY 164 164 164 GLY GLY A ? n 
A 1 165 ASP 165 165 165 ASP ASP A ? n 
A 1 166 GLN 166 166 166 GLN GLN A ? n 
A 1 167 ASN 167 167 167 ASN ASN A ? n 
A 1 168 LYS 168 168 168 LYS LYS A ? n 
A 1 169 MET 169 169 169 MET MET A ? n 
A 1 170 LYS 170 170 170 LYS LYS A ? n 
A 1 171 SER 171 171 171 SER SER A ? n 
A 1 172 SER 172 172 172 SER SER A ? n 
A 1 173 PHE 173 173 173 PHE PHE A ? n 
A 1 174 LYS 174 174 174 LYS LYS A ? n 
A 1 175 GLY 175 175 175 GLY GLY A ? n 
A 1 176 ASP 176 176 176 ASP ASP A ? n 
A 1 177 SER 177 177 177 SER SER A ? n 
A 1 178 GLY 178 178 178 GLY GLY A ? n 
A 1 179 GLY 179 179 179 GLY GLY A ? n 
A 1 180 ASP 180 180 180 ASP ASP A ? n 
A 1 181 LEU 181 181 181 LEU LEU A ? n 
A 1 182 VAL 182 182 182 VAL VAL A ? n 
A 1 183 CYS 183 183 183 CYS CYS A ? n 
A 1 184 ASP 184 184 184 ASP ASP A ? n 
A 1 185 ASN 185 185 185 ASN ASN A ? n 
A 1 186 SER 186 186 186 SER SER A ? n 
A 1 187 ALA 187 187 187 ALA ALA A ? n 
A 1 188 GLN 188 188 188 GLN GLN A ? n 
A 1 189 GLY 189 189 189 GLY GLY A ? n 
A 1 190 ILE 190 190 190 ILE ILE A ? n 
A 1 191 PHE 191 191 191 PHE PHE A ? n 
A 1 192 THR 192 192 192 THR THR A ? n 
A 1 193 TYR 193 193 193 TYR TYR A ? n 
A 1 194 GLY 194 194 194 GLY GLY A ? n 
A 1 195 GLN 195 195 195 GLN GLN A ? n 
A 1 196 ARG 196 196 196 ARG ARG A ? n 
A 1 197 ASN 197 197 197 ASN ASN A ? n 
A 1 198 GLY 198 198 198 GLY GLY A ? n 
A 1 199 THR 199 199 199 THR THR A ? n 
A 1 200 PRO 200 200 200 PRO PRO A ? n 
A 1 201 PRO 201 201 201 PRO PRO A ? n 
A 1 202 GLY 202 202 202 GLY GLY A ? n 
A 1 203 VAL 203 203 203 VAL VAL A ? n 
A 1 204 PHE 204 204 204 PHE PHE A ? n 
A 1 205 ILE 205 205 205 ILE ILE A ? n 
A 1 206 LYS 206 206 206 LYS LYS A ? n 
A 1 207 ILE 207 207 207 ILE ILE A ? n 
A 1 208 SER 208 208 208 SER SER A ? n 
A 1 209 SER 209 209 209 SER SER A ? n 
A 1 210 LEU 210 210 210 LEU LEU A ? n 
A 1 211 LEU 211 211 211 LEU LEU A ? n 
A 1 212 PRO 212 212 212 PRO PRO A ? n 
A 1 213 TRP 213 213 213 TRP TRP A ? n 
A 1 214 VAL 214 214 214 VAL VAL A ? n 
A 1 215 ARG 215 215 215 ARG ARG A ? n 
A 1 216 ARG 216 216 216 ARG ARG A ? n 
A 1 217 THR 217 217 217 THR THR A ? n 
A 1 218 MET 218 218 218 MET MET A ? n 
A 1 219 ARG 219 219 219 ARG ARG A ? n 
A 1 220 HIS 220 220 220 HIS HIS A ? n 
A 1 221 PRO 221 221 221 PRO PRO A ? n 
# 
loop_
_atom_site.group_PDB 
_atom_site.id 
_atom_site.type_symbol 
_atom_site.label_atom_id 
_atom_site.label_alt_id 
_atom_site.label_comp_id 
_atom_site.label_asym_id 
_atom_site.label_entity_id 
_atom_site.label_seq_id 
_atom_site.pdbx_PDB_ins_code 
_atom_site.Cartn_x 
_atom_site.Cartn_y 
_atom_site.Cartn_z 
_atom_site.occupancy 
_atom_site.B_iso_or_equiv 
_atom_site.pdbx_formal_charge 
_atom_site.auth_seq_id 
_atom_site.auth_comp_id 
_atom_site.auth_asym_id 
_atom_site.auth_atom_id 
_atom_site.pdbx_PDB_model_num 
ATOM 1    N N   ? GLU A 1   1 ?   2.688 -12.758  -4.041 1.000 54.810 ? 1   GLU A N   1 
ATOM 2    C CA  ? GLU A 1   1 ?   3.992 -13.179  -3.538 1.000 54.810 ? 1   GLU A CA  1 
ATOM 3    C C   ? GLU A 1   1 ?   4.963 -12.005  -3.471 1.000 54.810 ? 1   GLU A C   1 
ATOM 4    C CB  ? GLU A 1   1 ?   4.572 -14.292  -4.415 1.000 54.810 ? 1   GLU A CB  1 
ATOM 5    O O   ? GLU A 1   1 ?   5.031 -11.195  -4.397 1.000 54.810 ? 1   GLU A O   1 
ATOM 6    C CG  ? GLU A 1   1 ?   5.892 -14.851  -3.905 1.000 54.810 ? 1   GLU A CG  1 
ATOM 7    C CD  ? GLU A 1   1 ?   6.504 -15.887  -4.835 1.000 54.810 ? 1   GLU A CD  1 
ATOM 8    O OE1 ? GLU A 1   1 ?   7.660 -16.307  -4.600 1.000 54.810 ? 1   GLU A OE1 1 
ATOM 9    O OE2 ? GLU A 1   1 ?   5.822 -16.283  -5.807 1.000 54.810 ? 1   GLU A OE2 1 
ATOM 10   N N   ? ILE A 1   2 ?   5.570 -11.724  -2.323 1.000 62.070 ? 2   ILE A N   1 
ATOM 11   C CA  ? ILE A 1   2 ?   6.752 -10.871  -2.266 1.000 62.070 ? 2   ILE A CA  1 
ATOM 12   C C   ? ILE A 1   2 ?   8.011 -11.725  -2.399 1.000 62.070 ? 2   ILE A C   1 
ATOM 13   C CB  ? ILE A 1   2 ?   6.796 -10.051  -0.957 1.000 62.070 ? 2   ILE A CB  1 
ATOM 14   O O   ? ILE A 1   2 ?   8.328 -12.518  -1.510 1.000 62.070 ? 2   ILE A O   1 
ATOM 15   C CG1 ? ILE A 1   2 ?   5.556  -9.158  -0.844 1.000 62.070 ? 2   ILE A CG1 1 
ATOM 16   C CG2 ? ILE A 1   2 ?   8.079  -9.218  -0.884 1.000 62.070 ? 2   ILE A CG2 1 
ATOM 17   C CD1 ? ILE A 1   2 ?   5.482  -8.361   0.451 1.000 62.070 ? 2   ILE A CD1 1 
ATOM 18   N N   ? ILE A 1   3 ?   8.538 -11.738  -3.659 1.000 63.780 ? 3   ILE A N   1 
ATOM 19   C CA  ? ILE A 1   3 ?   9.733 -12.531  -3.930 1.000 63.780 ? 3   ILE A CA  1 
ATOM 20   C C   ? ILE A 1   3 ?  10.906 -11.991  -3.115 1.000 63.780 ? 3   ILE A C   1 
ATOM 21   C CB  ? ILE A 1   3 ?  10.081 -12.531  -5.435 1.000 63.780 ? 3   ILE A CB  1 
ATOM 22   O O   ? ILE A 1   3 ?  11.238 -10.806  -3.203 1.000 63.780 ? 3   ILE A O   1 
ATOM 23   C CG1 ? ILE A 1   3 ?   8.918 -13.107  -6.252 1.000 63.780 ? 3   ILE A CG1 1 
ATOM 24   C CG2 ? ILE A 1   3 ?  11.371 -13.316  -5.691 1.000 63.780 ? 3   ILE A CG2 1 
ATOM 25   C CD1 ? ILE A 1   3 ?   9.134 -13.054  -7.758 1.000 63.780 ? 3   ILE A CD1 1 
ATOM 26   N N   ? GLY A 1   4 ?  11.460 -12.931  -2.172 1.000 64.530 ? 4   GLY A N   1 
ATOM 27   C CA  ? GLY A 1   4 ?  12.615 -12.528  -1.385 1.000 64.530 ? 4   GLY A CA  1 
ATOM 28   C C   ? GLY A 1   4 ?  12.244 -11.758  -0.132 1.000 64.530 ? 4   GLY A C   1 
ATOM 29   O O   ? GLY A 1   4 ?  13.096 -11.111   0.480 1.000 64.530 ? 4   GLY A O   1 
ATOM 30   N N   ? GLY A 1   5 ?  10.853 -11.706   0.213 1.000 71.150 ? 5   GLY A N   1 
ATOM 31   C CA  ? GLY A 1   5 ?  10.355 -11.007   1.387 1.000 71.150 ? 5   GLY A CA  1 
ATOM 32   C C   ? GLY A 1   5 ?  10.420 -11.844   2.651 1.000 71.150 ? 5   GLY A C   1 
ATOM 33   O O   ? GLY A 1   5 ?  10.750 -13.031   2.600 1.000 71.150 ? 5   GLY A O   1 
ATOM 34   N N   ? HIS A 1   6 ?  10.315 -11.256   3.743 1.000 80.020 ? 6   HIS A N   1 
ATOM 35   C CA  ? HIS A 1   6 ?  10.296 -11.898   5.053 1.000 80.020 ? 6   HIS A CA  1 
ATOM 36   C C   ? HIS A 1   6 ?   9.155 -11.363   5.912 1.000 80.020 ? 6   HIS A C   1 
ATOM 37   C CB  ? HIS A 1   6 ?  11.633 -11.694   5.769 1.000 80.020 ? 6   HIS A CB  1 
ATOM 38   O O   ? HIS A 1   6 ?   8.578 -10.317   5.604 1.000 80.020 ? 6   HIS A O   1 
ATOM 39   C CG  ? HIS A 1   6 ?  11.959 -10.259   6.035 1.000 80.020 ? 6   HIS A CG  1 
ATOM 40   C CD2 ? HIS A 1   6 ?  11.785  -9.498   7.141 1.000 80.020 ? 6   HIS A CD2 1 
ATOM 41   N ND1 ? HIS A 1   6 ?  12.535  -9.439   5.088 1.000 80.020 ? 6   HIS A ND1 1 
ATOM 42   C CE1 ? HIS A 1   6 ?  12.703  -8.233   5.604 1.000 80.020 ? 6   HIS A CE1 1 
ATOM 43   N NE2 ? HIS A 1   6 ?  12.256  -8.242   6.848 1.000 80.020 ? 6   HIS A NE2 1 
ATOM 44   N N   ? GLU A 1   7 ?   8.706 -12.165   6.820 1.000 83.020 ? 7   GLU A N   1 
ATOM 45   C CA  ? GLU A 1   7 ?   7.664 -11.701   7.730 1.000 83.020 ? 7   GLU A CA  1 
ATOM 46   C C   ? GLU A 1   7 ?   8.050 -10.376   8.382 1.000 83.020 ? 7   GLU A C   1 
ATOM 47   C CB  ? GLU A 1   7 ?   7.380 -12.753   8.805 1.000 83.020 ? 7   GLU A CB  1 
ATOM 48   O O   ? GLU A 1   7 ?   9.181 -10.213   8.845 1.000 83.020 ? 7   GLU A O   1 
ATOM 49   C CG  ? GLU A 1   7 ?   6.232 -12.389   9.735 1.000 83.020 ? 7   GLU A CG  1 
ATOM 50   C CD  ? GLU A 1   7 ?   5.884 -13.494  10.720 1.000 83.020 ? 7   GLU A CD  1 
ATOM 51   O OE1 ? GLU A 1   7 ?   5.309 -13.193  11.791 1.000 83.020 ? 7   GLU A OE1 1 
ATOM 52   O OE2 ? GLU A 1   7 ?   6.189 -14.669  10.419 1.000 83.020 ? 7   GLU A OE2 1 
ATOM 53   N N   ? ALA A 1   8 ?   7.220  -9.359   8.424 1.000 80.230 ? 8   ALA A N   1 
ATOM 54   C CA  ? ALA A 1   8 ?   7.456  -8.031   8.987 1.000 80.230 ? 8   ALA A CA  1 
ATOM 55   C C   ? ALA A 1   8 ?   7.637  -8.101  10.500 1.000 80.230 ? 8   ALA A C   1 
ATOM 56   C CB  ? ALA A 1   8 ?   6.304  -7.093   8.635 1.000 80.230 ? 8   ALA A CB  1 
ATOM 57   O O   ? ALA A 1   8 ?   6.972  -8.889  11.176 1.000 80.230 ? 8   ALA A O   1 
ATOM 58   N N   ? LYS A 1   9 ?   8.697  -7.492  11.164 1.000 72.350 ? 9   LYS A N   1 
ATOM 59   C CA  ? LYS A 1   9 ?   8.905  -7.388  12.605 1.000 72.350 ? 9   LYS A CA  1 
ATOM 60   C C   ? LYS A 1   9 ?   7.822  -6.533  13.257 1.000 72.350 ? 9   LYS A C   1 
ATOM 61   C CB  ? LYS A 1   9 ?  10.286  -6.804  12.907 1.000 72.350 ? 9   LYS A CB  1 
ATOM 62   O O   ? LYS A 1   9 ?   7.147  -5.755  12.579 1.000 72.350 ? 9   LYS A O   1 
ATOM 63   C CG  ? LYS A 1   9 ?  11.438  -7.754  12.613 1.000 72.350 ? 9   LYS A CG  1 
ATOM 64   C CD  ? LYS A 1   9 ?  12.774  -7.163  13.041 1.000 72.350 ? 9   LYS A CD  1 
ATOM 65   C CE  ? LYS A 1   9 ?  13.932  -8.094  12.709 1.000 72.350 ? 9   LYS A CE  1 
ATOM 66   N NZ  ? LYS A 1   9 ?  15.247  -7.507  13.104 1.000 72.350 ? 9   LYS A NZ  1 
ATOM 67   N N   ? CYS A 1  10 ?   7.564  -6.724  14.740 1.000 43.360 ? 10  CYS A N   1 
ATOM 68   C CA  ? CYS A 1  10 ?   6.584  -6.144  15.652 1.000 43.360 ? 10  CYS A CA  1 
ATOM 69   C C   ? CYS A 1  10 ?   6.670  -4.623  15.651 1.000 43.360 ? 10  CYS A C   1 
ATOM 70   C CB  ? CYS A 1  10 ?   6.793  -6.674  17.071 1.000 43.360 ? 10  CYS A CB  1 
ATOM 71   O O   ? CYS A 1  10 ?   7.742  -4.057  15.873 1.000 43.360 ? 10  CYS A O   1 
ATOM 72   S SG  ? CYS A 1  10 ?   5.270  -7.219  17.876 1.000 43.360 ? 10  CYS A SG  1 
ATOM 73   N N   ? ARG A 1  11 ?   5.686  -3.886  15.081 1.000 56.040 ? 11  ARG A N   1 
ATOM 74   C CA  ? ARG A 1  11 ?   5.152  -2.539  14.907 1.000 56.040 ? 11  ARG A CA  1 
ATOM 75   C C   ? ARG A 1  11 ?   4.831  -2.262  13.443 1.000 56.040 ? 11  ARG A C   1 
ATOM 76   C CB  ? ARG A 1  11 ?   6.140  -1.497  15.434 1.000 56.040 ? 11  ARG A CB  1 
ATOM 77   O O   ? ARG A 1  11 ?   5.304  -1.276  12.874 1.000 56.040 ? 11  ARG A O   1 
ATOM 78   C CG  ? ARG A 1  11 ?   6.253  -1.464  16.950 1.000 56.040 ? 11  ARG A CG  1 
ATOM 79   C CD  ? ARG A 1  11 ?   7.130  -0.315  17.426 1.000 56.040 ? 11  ARG A CD  1 
ATOM 80   N NE  ? ARG A 1  11 ?   8.534  -0.707  17.508 1.000 56.040 ? 11  ARG A NE  1 
ATOM 81   N NH1 ? ARG A 1  11 ?   8.838   0.063  19.665 1.000 56.040 ? 11  ARG A NH1 1 
ATOM 82   N NH2 ? ARG A 1  11 ?  10.577  -0.914  18.536 1.000 56.040 ? 11  ARG A NH2 1 
ATOM 83   C CZ  ? ARG A 1  11 ?   9.313  -0.519  18.569 1.000 56.040 ? 11  ARG A CZ  1 
ATOM 84   N N   ? PRO A 1  12 ?   4.056  -3.021  12.908 1.000 67.970 ? 12  PRO A N   1 
ATOM 85   C CA  ? PRO A 1  12 ?   3.889  -3.470  11.523 1.000 67.970 ? 12  PRO A CA  1 
ATOM 86   C C   ? PRO A 1  12 ?   3.029  -2.518  10.694 1.000 67.970 ? 12  PRO A C   1 
ATOM 87   C CB  ? PRO A 1  12 ?   3.205  -4.832  11.674 1.000 67.970 ? 12  PRO A CB  1 
ATOM 88   O O   ? PRO A 1  12 ?   2.315  -1.681  11.252 1.000 67.970 ? 12  PRO A O   1 
ATOM 89   C CG  ? PRO A 1  12 ?   2.334  -4.690  12.880 1.000 67.970 ? 12  PRO A CG  1 
ATOM 90   C CD  ? PRO A 1  12 ?   2.628  -3.368  13.528 1.000 67.970 ? 12  PRO A CD  1 
ATOM 91   N N   ? HIS A 1  13 ?   3.695  -1.670  10.054 1.000 88.510 ? 13  HIS A N   1 
ATOM 92   C CA  ? HIS A 1  13 ?   3.066  -0.894   8.991 1.000 88.510 ? 13  HIS A CA  1 
ATOM 93   C C   ? HIS A 1  13 ?   1.632  -0.524   9.354 1.000 88.510 ? 13  HIS A C   1 
ATOM 94   C CB  ? HIS A 1  13 ?   3.091  -1.670   7.673 1.000 88.510 ? 13  HIS A CB  1 
ATOM 95   O O   ? HIS A 1  13 ?   0.683  -1.113   8.831 1.000 88.510 ? 13  HIS A O   1 
ATOM 96   C CG  ? HIS A 1  13 ?   4.459  -2.113   7.263 1.000 88.510 ? 13  HIS A CG  1 
ATOM 97   C CD2 ? HIS A 1  13 ?   5.045  -3.333   7.293 1.000 88.510 ? 13  HIS A CD2 1 
ATOM 98   N ND1 ? HIS A 1  13 ?   5.400  -1.245   6.753 1.000 88.510 ? 13  HIS A ND1 1 
ATOM 99   C CE1 ? HIS A 1  13 ?   6.508  -1.916   6.484 1.000 88.510 ? 13  HIS A CE1 1 
ATOM 100  N NE2 ? HIS A 1  13 ?   6.319  -3.185   6.802 1.000 88.510 ? 13  HIS A NE2 1 
ATOM 101  N N   ? PRO A 1  14 ?   1.398   0.434  10.440 1.000 92.850 ? 14  PRO A N   1 
ATOM 102  C CA  ? PRO A 1  14 ?   0.108   0.808  11.024 1.000 92.850 ? 14  PRO A CA  1 
ATOM 103  C C   ? PRO A 1  14 ?  -0.860   1.387   9.995 1.000 92.850 ? 14  PRO A C   1 
ATOM 104  C CB  ? PRO A 1  14 ?   0.487   1.859  12.070 1.000 92.850 ? 14  PRO A CB  1 
ATOM 105  O O   ? PRO A 1  14 ?  -2.054   1.524  10.274 1.000 92.850 ? 14  PRO A O   1 
ATOM 106  C CG  ? PRO A 1  14 ?   1.783   2.427  11.589 1.000 92.850 ? 14  PRO A CG  1 
ATOM 107  C CD  ? PRO A 1  14 ?   2.540   1.347  10.872 1.000 92.850 ? 14  PRO A CD  1 
ATOM 108  N N   ? TYR A 1  15 ?  -0.348   1.544   8.771 1.000 94.880 ? 15  TYR A N   1 
ATOM 109  C CA  ? TYR A 1  15 ?  -1.127   2.119   7.680 1.000 94.880 ? 15  TYR A CA  1 
ATOM 110  C C   ? TYR A 1  15 ?  -1.674   1.029   6.767 1.000 94.880 ? 15  TYR A C   1 
ATOM 111  C CB  ? TYR A 1  15 ?  -0.275   3.100   6.870 1.000 94.880 ? 15  TYR A CB  1 
ATOM 112  O O   ? TYR A 1  15 ?  -2.477   1.306   5.872 1.000 94.880 ? 15  TYR A O   1 
ATOM 113  C CG  ? TYR A 1  15 ?   1.099   2.574   6.530 1.000 94.880 ? 15  TYR A CG  1 
ATOM 114  C CD1 ? TYR A 1  15 ?   2.218   2.969   7.260 1.000 94.880 ? 15  TYR A CD1 1 
ATOM 115  C CD2 ? TYR A 1  15 ?   1.280   1.682   5.479 1.000 94.880 ? 15  TYR A CD2 1 
ATOM 116  C CE1 ? TYR A 1  15 ?   3.485   2.488   6.949 1.000 94.880 ? 15  TYR A CE1 1 
ATOM 117  C CE2 ? TYR A 1  15 ?   2.543   1.195   5.159 1.000 94.880 ? 15  TYR A CE2 1 
ATOM 118  O OH  ? TYR A 1  15 ?   4.890   1.123   5.587 1.000 94.880 ? 15  TYR A OH  1 
ATOM 119  C CZ  ? TYR A 1  15 ?   3.638   1.602   5.899 1.000 94.880 ? 15  TYR A CZ  1 
ATOM 120  N N   ? MET A 1  16 ?  -1.170  -0.222   6.935 1.000 94.110 ? 16  MET A N   1 
ATOM 121  C CA  ? MET A 1  16 ?  -1.513  -1.312   6.026 1.000 94.110 ? 16  MET A CA  1 
ATOM 122  C C   ? MET A 1  16 ?  -2.989  -1.676   6.145 1.000 94.110 ? 16  MET A C   1 
ATOM 123  C CB  ? MET A 1  16 ?  -0.647  -2.541   6.308 1.000 94.110 ? 16  MET A CB  1 
ATOM 124  O O   ? MET A 1  16 ?  -3.513  -1.806   7.253 1.000 94.110 ? 16  MET A O   1 
ATOM 125  C CG  ? MET A 1  16 ?   0.756  -2.448   5.731 1.000 94.110 ? 16  MET A CG  1 
ATOM 126  S SD  ? MET A 1  16 ?   0.755  -2.053   3.939 1.000 94.110 ? 16  MET A SD  1 
ATOM 127  C CE  ? MET A 1  16 ?   0.188  -3.638   3.263 1.000 94.110 ? 16  MET A CE  1 
ATOM 128  N N   ? ALA A 1  17 ?  -3.570  -1.806   4.987 1.000 95.070 ? 17  ALA A N   1 
ATOM 129  C CA  ? ALA A 1  17 ?  -4.977  -2.190   4.907 1.000 95.070 ? 17  ALA A CA  1 
ATOM 130  C C   ? ALA A 1  17 ?  -5.159  -3.425   4.030 1.000 95.070 ? 17  ALA A C   1 
ATOM 131  C CB  ? ALA A 1  17 ?  -5.815  -1.032   4.371 1.000 95.070 ? 17  ALA A CB  1 
ATOM 132  O O   ? ALA A 1  17 ?  -4.517  -3.553   2.985 1.000 95.070 ? 17  ALA A O   1 
ATOM 133  N N   ? LEU A 1  18 ?  -5.934  -4.341   4.552 1.000 94.340 ? 18  LEU A N   1 
ATOM 134  C CA  ? LEU A 1  18 ?  -6.420  -5.445   3.731 1.000 94.340 ? 18  LEU A CA  1 
ATOM 135  C C   ? LEU A 1  18 ?  -7.783  -5.117   3.131 1.000 94.340 ? 18  LEU A C   1 
ATOM 136  C CB  ? LEU A 1  18 ?  -6.509  -6.730   4.558 1.000 94.340 ? 18  LEU A CB  1 
ATOM 137  O O   ? LEU A 1  18 ?  -8.746  -4.874   3.862 1.000 94.340 ? 18  LEU A O   1 
ATOM 138  C CG  ? LEU A 1  18 ?  -7.073  -7.959   3.842 1.000 94.340 ? 18  LEU A CG  1 
ATOM 139  C CD1 ? LEU A 1  18 ?  -6.088  -8.459   2.791 1.000 94.340 ? 18  LEU A CD1 1 
ATOM 140  C CD2 ? LEU A 1  18 ?  -7.398  -9.060   4.846 1.000 94.340 ? 18  LEU A CD2 1 
ATOM 141  N N   ? VAL A 1  19 ?  -7.783  -5.079   1.810 1.000 94.490 ? 19  VAL A N   1 
ATOM 142  C CA  ? VAL A 1  19 ?  -9.017  -4.796   1.085 1.000 94.490 ? 19  VAL A CA  1 
ATOM 143  C C   ? VAL A 1  19 ?  -9.604  -6.094   0.537 1.000 94.490 ? 19  VAL A C   1 
ATOM 144  C CB  ? VAL A 1  19 ?  -8.782  -3.790  -0.065 1.000 94.490 ? 19  VAL A CB  1 
ATOM 145  O O   ? VAL A 1  19 ?  -8.989  -6.755  -0.303 1.000 94.490 ? 19  VAL A O   1 
ATOM 146  C CG1 ? VAL A 1  19 ? -10.099  -3.442  -0.756 1.000 94.490 ? 19  VAL A CG1 1 
ATOM 147  C CG2 ? VAL A 1  19 ?  -8.102  -2.528   0.462 1.000 94.490 ? 19  VAL A CG2 1 
ATOM 148  N N   ? LYS A 1  20 ? -10.819  -6.400   1.060 1.000 92.140 ? 20  LYS A N   1 
ATOM 149  C CA  ? LYS A 1  20 ? -11.496  -7.630   0.660 1.000 92.140 ? 20  LYS A CA  1 
ATOM 150  C C   ? LYS A 1  20 ? -12.784  -7.327  -0.101 1.000 92.140 ? 20  LYS A C   1 
ATOM 151  C CB  ? LYS A 1  20 ? -11.801  -8.497   1.882 1.000 92.140 ? 20  LYS A CB  1 
ATOM 152  O O   ? LYS A 1  20 ? -13.531  -6.419   0.271 1.000 92.140 ? 20  LYS A O   1 
ATOM 153  C CG  ? LYS A 1  20 ? -10.573  -9.145   2.504 1.000 92.140 ? 20  LYS A CG  1 
ATOM 154  C CD  ? LYS A 1  20 ? -10.950 -10.073   3.651 1.000 92.140 ? 20  LYS A CD  1 
ATOM 155  C CE  ? LYS A 1  20 ?  -9.743 -10.843   4.170 1.000 92.140 ? 20  LYS A CE  1 
ATOM 156  N NZ  ? LYS A 1  20 ? -10.108 -11.752   5.297 1.000 92.140 ? 20  LYS A NZ  1 
ATOM 157  N N   ? PHE A 1  21 ? -13.057  -7.893  -1.148 1.000 87.040 ? 21  PHE A N   1 
ATOM 158  C CA  ? PHE A 1  21 ? -14.298  -7.781  -1.905 1.000 87.040 ? 21  PHE A CA  1 
ATOM 159  C C   ? PHE A 1  21 ? -14.877  -9.159  -2.203 1.000 87.040 ? 21  PHE A C   1 
ATOM 160  C CB  ? PHE A 1  21 ? -14.066  -7.016  -3.212 1.000 87.040 ? 21  PHE A CB  1 
ATOM 161  O O   ? PHE A 1  21 ? -14.243 -10.178  -1.923 1.000 87.040 ? 21  PHE A O   1 
ATOM 162  C CG  ? PHE A 1  21 ? -12.744  -7.318  -3.865 1.000 87.040 ? 21  PHE A CG  1 
ATOM 163  C CD1 ? PHE A 1  21 ? -11.614  -6.569  -3.559 1.000 87.040 ? 21  PHE A CD1 1 
ATOM 164  C CD2 ? PHE A 1  21 ? -12.631  -8.352  -4.785 1.000 87.040 ? 21  PHE A CD2 1 
ATOM 165  C CE1 ? PHE A 1  21 ? -10.389  -6.846  -4.162 1.000 87.040 ? 21  PHE A CE1 1 
ATOM 166  C CE2 ? PHE A 1  21 ? -11.410  -8.635  -5.392 1.000 87.040 ? 21  PHE A CE2 1 
ATOM 167  C CZ  ? PHE A 1  21 ? -10.291  -7.880  -5.079 1.000 87.040 ? 21  PHE A CZ  1 
ATOM 168  N N   ? ASP A 1  22 ? -16.364  -9.381  -2.481 1.000 71.680 ? 22  ASP A N   1 
ATOM 169  C CA  ? ASP A 1  22 ? -17.156 -10.605  -2.552 1.000 71.680 ? 22  ASP A CA  1 
ATOM 170  C C   ? ASP A 1  22 ? -16.658 -11.518  -3.670 1.000 71.680 ? 22  ASP A C   1 
ATOM 171  C CB  ? ASP A 1  22 ? -18.636 -10.275  -2.762 1.000 71.680 ? 22  ASP A CB  1 
ATOM 172  O O   ? ASP A 1  22 ? -16.630 -11.122  -4.836 1.000 71.680 ? 22  ASP A O   1 
ATOM 173  C CG  ? ASP A 1  22 ? -19.283  -9.647  -1.540 1.000 71.680 ? 22  ASP A CG  1 
ATOM 174  O OD1 ? ASP A 1  22 ? -18.780  -9.847  -0.414 1.000 71.680 ? 22  ASP A OD1 1 
ATOM 175  O OD2 ? ASP A 1  22 ? -20.307  -8.949  -1.705 1.000 71.680 ? 22  ASP A OD2 1 
ATOM 176  N N   ? SER A 1  23 ? -15.541 -12.356  -3.379 1.000 61.050 ? 23  SER A N   1 
ATOM 177  C CA  ? SER A 1  23 ? -15.020 -13.496  -4.127 1.000 61.050 ? 23  SER A CA  1 
ATOM 178  C C   ? SER A 1  23 ? -13.598 -13.838  -3.694 1.000 61.050 ? 23  SER A C   1 
ATOM 179  C CB  ? SER A 1  23 ? -15.049 -13.211  -5.629 1.000 61.050 ? 23  SER A CB  1 
ATOM 180  O O   ? SER A 1  23 ? -12.802 -14.335  -4.494 1.000 61.050 ? 23  SER A O   1 
ATOM 181  O OG  ? SER A 1  23 ? -14.301 -12.046  -5.935 1.000 61.050 ? 23  SER A OG  1 
ATOM 182  N N   ? TRP A 1  24 ? -13.365 -13.926  -2.403 1.000 67.300 ? 24  TRP A N   1 
ATOM 183  C CA  ? TRP A 1  24 ? -12.138 -14.519  -1.880 1.000 67.300 ? 24  TRP A CA  1 
ATOM 184  C C   ? TRP A 1  24 ? -10.911 -13.778  -2.401 1.000 67.300 ? 24  TRP A C   1 
ATOM 185  C CB  ? TRP A 1  24 ? -12.053 -16.000  -2.258 1.000 67.300 ? 24  TRP A CB  1 
ATOM 186  O O   ? TRP A 1  24 ?  -9.777 -14.218  -2.192 1.000 67.300 ? 24  TRP A O   1 
ATOM 187  C CG  ? TRP A 1  24 ? -13.173 -16.833  -1.710 1.000 67.300 ? 24  TRP A CG  1 
ATOM 188  C CD1 ? TRP A 1  24 ? -14.358 -17.128  -2.325 1.000 67.300 ? 24  TRP A CD1 1 
ATOM 189  C CD2 ? TRP A 1  24 ? -13.213 -17.475  -0.432 1.000 67.300 ? 24  TRP A CD2 1 
ATOM 190  C CE2 ? TRP A 1  24 ? -14.454 -18.143  -0.339 1.000 67.300 ? 24  TRP A CE2 1 
ATOM 191  C CE3 ? TRP A 1  24 ? -12.319 -17.552   0.644 1.000 67.300 ? 24  TRP A CE3 1 
ATOM 192  N NE1 ? TRP A 1  24 ? -15.133 -17.916  -1.505 1.000 67.300 ? 24  TRP A NE1 1 
ATOM 193  C CH2 ? TRP A 1  24 ? -13.930 -18.937   1.829 1.000 67.300 ? 24  TRP A CH2 1 
ATOM 194  C CZ2 ? TRP A 1  24 ? -14.824 -18.879   0.790 1.000 67.300 ? 24  TRP A CZ2 1 
ATOM 195  C CZ3 ? TRP A 1  24 ? -12.688 -18.284   1.767 1.000 67.300 ? 24  TRP A CZ3 1 
ATOM 196  N N   ? LYS A 1  25 ? -11.136 -12.579  -3.131 1.000 78.370 ? 25  LYS A N   1 
ATOM 197  C CA  ? LYS A 1  25 ? -10.008 -11.802  -3.637 1.000 78.370 ? 25  LYS A CA  1 
ATOM 198  C C   ? LYS A 1  25 ?  -9.609 -10.706  -2.652 1.000 78.370 ? 25  LYS A C   1 
ATOM 199  C CB  ? LYS A 1  25 ? -10.346 -11.187  -4.996 1.000 78.370 ? 25  LYS A CB  1 
ATOM 200  O O   ? LYS A 1  25 ? -10.454 -10.183  -1.923 1.000 78.370 ? 25  LYS A O   1 
ATOM 201  C CG  ? LYS A 1  25 ? -10.514 -12.207  -6.113 1.000 78.370 ? 25  LYS A CG  1 
ATOM 202  C CD  ? LYS A 1  25 ? -10.701 -11.530  -7.464 1.000 78.370 ? 25  LYS A CD  1 
ATOM 203  C CE  ? LYS A 1  25 ? -10.910 -12.549  -8.577 1.000 78.370 ? 25  LYS A CE  1 
ATOM 204  N NZ  ? LYS A 1  25 ? -11.133 -11.889  -9.898 1.000 78.370 ? 25  LYS A NZ  1 
ATOM 205  N N   ? ARG A 1  26 ?  -8.330 -10.527  -2.461 1.000 87.320 ? 26  ARG A N   1 
ATOM 206  C CA  ? ARG A 1  26 ?  -7.787  -9.533  -1.540 1.000 87.320 ? 26  ARG A CA  1 
ATOM 207  C C   ? ARG A 1  26 ?  -6.755  -8.651  -2.233 1.000 87.320 ? 26  ARG A C   1 
ATOM 208  C CB  ? ARG A 1  26 ?  -7.160 -10.215  -0.322 1.000 87.320 ? 26  ARG A CB  1 
ATOM 209  O O   ? ARG A 1  26 ?  -6.068  -9.097  -3.155 1.000 87.320 ? 26  ARG A O   1 
ATOM 210  C CG  ? ARG A 1  26 ?  -6.015 -11.155  -0.663 1.000 87.320 ? 26  ARG A CG  1 
ATOM 211  C CD  ? ARG A 1  26 ?  -5.497 -11.884   0.569 1.000 87.320 ? 26  ARG A CD  1 
ATOM 212  N NE  ? ARG A 1  26 ?  -4.351 -12.731   0.252 1.000 87.320 ? 26  ARG A NE  1 
ATOM 213  N NH1 ? ARG A 1  26 ?  -3.977 -13.395   2.433 1.000 87.320 ? 26  ARG A NH1 1 
ATOM 214  N NH2 ? ARG A 1  26 ?  -2.630 -14.168   0.747 1.000 87.320 ? 26  ARG A NH2 1 
ATOM 215  C CZ  ? ARG A 1  26 ?  -3.655 -13.430   1.145 1.000 87.320 ? 26  ARG A CZ  1 
ATOM 216  N N   ? CYS A 1  27 ?  -6.782  -7.327  -1.922 1.000 92.520 ? 27  CYS A N   1 
ATOM 217  C CA  ? CYS A 1  27 ?  -5.769  -6.340  -2.280 1.000 92.520 ? 27  CYS A CA  1 
ATOM 218  C C   ? CYS A 1  27 ?  -5.200  -5.667  -1.037 1.000 92.520 ? 27  CYS A C   1 
ATOM 219  C CB  ? CYS A 1  27 ?  -6.356  -5.286  -3.218 1.000 92.520 ? 27  CYS A CB  1 
ATOM 220  O O   ? CYS A 1  27 ?  -5.785  -5.753   0.044 1.000 92.520 ? 27  CYS A O   1 
ATOM 221  S SG  ? CYS A 1  27 ?  -6.638  -5.884  -4.899 1.000 92.520 ? 27  CYS A SG  1 
ATOM 222  N N   ? GLY A 1  28 ?  -4.060  -5.106  -1.281 1.000 93.050 ? 28  GLY A N   1 
ATOM 223  C CA  ? GLY A 1  28 ?  -3.530  -4.226  -0.251 1.000 93.050 ? 28  GLY A CA  1 
ATOM 224  C C   ? GLY A 1  28 ?  -4.065  -2.809  -0.344 1.000 93.050 ? 28  GLY A C   1 
ATOM 225  O O   ? GLY A 1  28 ?  -4.666  -2.431  -1.352 1.000 93.050 ? 28  GLY A O   1 
ATOM 226  N N   ? GLY A 1  29 ?  -3.884  -2.056   0.642 1.000 94.970 ? 29  GLY A N   1 
ATOM 227  C CA  ? GLY A 1  29 ?  -4.248  -0.649   0.698 1.000 94.970 ? 29  GLY A CA  1 
ATOM 228  C C   ? GLY A 1  29 ?  -3.484   0.123   1.757 1.000 94.970 ? 29  GLY A C   1 
ATOM 229  O O   ? GLY A 1  29 ?  -2.753  -0.466   2.556 1.000 94.970 ? 29  GLY A O   1 
ATOM 230  N N   ? ILE A 1  30 ?  -3.637   1.515   1.637 1.000 96.090 ? 30  ILE A N   1 
ATOM 231  C CA  ? ILE A 1  30 ?  -2.967   2.412   2.572 1.000 96.090 ? 30  ILE A CA  1 
ATOM 232  C C   ? ILE A 1  30 ?  -3.993   3.333   3.228 1.000 96.090 ? 30  ILE A C   1 
ATOM 233  C CB  ? ILE A 1  30 ?  -1.872   3.245   1.869 1.000 96.090 ? 30  ILE A CB  1 
ATOM 234  O O   ? ILE A 1  30 ?  -4.781   3.986   2.540 1.000 96.090 ? 30  ILE A O   1 
ATOM 235  C CG1 ? ILE A 1  30 ?  -0.875   2.323   1.157 1.000 96.090 ? 30  ILE A CG1 1 
ATOM 236  C CG2 ? ILE A 1  30 ?  -1.157   4.154   2.872 1.000 96.090 ? 30  ILE A CG2 1 
ATOM 237  C CD1 ? ILE A 1  30 ?   0.042   3.042   0.177 1.000 96.090 ? 30  ILE A CD1 1 
ATOM 238  N N   ? LEU A 1  31 ?  -4.018   3.280   4.546 1.000 97.030 ? 31  LEU A N   1 
ATOM 239  C CA  ? LEU A 1  31 ?  -4.795   4.285   5.265 1.000 97.030 ? 31  LEU A CA  1 
ATOM 240  C C   ? LEU A 1  31 ?  -4.130   5.654   5.173 1.000 97.030 ? 31  LEU A C   1 
ATOM 241  C CB  ? LEU A 1  31 ?  -4.963   3.884   6.733 1.000 97.030 ? 31  LEU A CB  1 
ATOM 242  O O   ? LEU A 1  31 ?  -3.040   5.857   5.712 1.000 97.030 ? 31  LEU A O   1 
ATOM 243  C CG  ? LEU A 1  31 ?  -5.821   4.811   7.595 1.000 97.030 ? 31  LEU A CG  1 
ATOM 244  C CD1 ? LEU A 1  31 ?  -7.273   4.775   7.130 1.000 97.030 ? 31  LEU A CD1 1 
ATOM 245  C CD2 ? LEU A 1  31 ?  -5.715   4.424   9.066 1.000 97.030 ? 31  LEU A CD2 1 
ATOM 246  N N   ? VAL A 1  32 ?  -4.795   6.650   4.468 1.000 95.750 ? 32  VAL A N   1 
ATOM 247  C CA  ? VAL A 1  32 ?  -4.167   7.937   4.190 1.000 95.750 ? 32  VAL A CA  1 
ATOM 248  C C   ? VAL A 1  32 ?  -4.877   9.039   4.973 1.000 95.750 ? 32  VAL A C   1 
ATOM 249  C CB  ? VAL A 1  32 ?  -4.182   8.262   2.680 1.000 95.750 ? 32  VAL A CB  1 
ATOM 250  O O   ? VAL A 1  32 ?  -4.332  10.130   5.155 1.000 95.750 ? 32  VAL A O   1 
ATOM 251  C CG1 ? VAL A 1  32 ?  -3.236   7.335   1.918 1.000 95.750 ? 32  VAL A CG1 1 
ATOM 252  C CG2 ? VAL A 1  32 ?  -5.601   8.155   2.126 1.000 95.750 ? 32  VAL A CG2 1 
ATOM 253  N N   ? TRP A 1  33 ?  -6.062   8.667   5.532 1.000 95.570 ? 33  TRP A N   1 
ATOM 254  C CA  ? TRP A 1  33 ?  -6.874   9.467   6.443 1.000 95.570 ? 33  TRP A CA  1 
ATOM 255  C C   ? TRP A 1  33 ?  -7.767   8.577   7.301 1.000 95.570 ? 33  TRP A C   1 
ATOM 256  C CB  ? TRP A 1  33 ?  -7.730  10.468   5.662 1.000 95.570 ? 33  TRP A CB  1 
ATOM 257  O O   ? TRP A 1  33 ?  -7.915   7.384   7.024 1.000 95.570 ? 33  TRP A O   1 
ATOM 258  C CG  ? TRP A 1  33 ?  -8.215  11.625   6.483 1.000 95.570 ? 33  TRP A CG  1 
ATOM 259  C CD1 ? TRP A 1  33 ?  -9.482  11.828   6.953 1.000 95.570 ? 33  TRP A CD1 1 
ATOM 260  C CD2 ? TRP A 1  33 ?  -7.439  12.743   6.926 1.000 95.570 ? 33  TRP A CD2 1 
ATOM 261  C CE2 ? TRP A 1  33 ?  -8.301  13.585   7.662 1.000 95.570 ? 33  TRP A CE2 1 
ATOM 262  C CE3 ? TRP A 1  33 ?  -6.096  13.113   6.773 1.000 95.570 ? 33  TRP A CE3 1 
ATOM 263  N NE1 ? TRP A 1  33 ?  -9.541  13.005   7.663 1.000 95.570 ? 33  TRP A NE1 1 
ATOM 264  C CH2 ? TRP A 1  33 ?  -6.545  15.116   8.079 1.000 95.570 ? 33  TRP A CH2 1 
ATOM 265  C CZ2 ? TRP A 1  33 ?  -7.863  14.777   8.244 1.000 95.570 ? 33  TRP A CZ2 1 
ATOM 266  C CZ3 ? TRP A 1  33 ?  -5.662  14.299   7.353 1.000 95.570 ? 33  TRP A CZ3 1 
ATOM 267  N N   ? ARG A 1  34 ?  -8.381   9.201   8.448 1.000 96.200 ? 34  ARG A N   1 
ATOM 268  C CA  ? ARG A 1  34 ?  -9.123   8.390   9.409 1.000 96.200 ? 34  ARG A CA  1 
ATOM 269  C C   ? ARG A 1  34 ? -10.254   7.630   8.726 1.000 96.200 ? 34  ARG A C   1 
ATOM 270  C CB  ? ARG A 1  34 ?  -9.684   9.266  10.532 1.000 96.200 ? 34  ARG A CB  1 
ATOM 271  O O   ? ARG A 1  34 ? -10.698   6.590   9.220 1.000 96.200 ? 34  ARG A O   1 
ATOM 272  C CG  ? ARG A 1  34 ?  -8.619   9.848  11.449 1.000 96.200 ? 34  ARG A CG  1 
ATOM 273  C CD  ? ARG A 1  34 ?  -9.227  10.733  12.528 1.000 96.200 ? 34  ARG A CD  1 
ATOM 274  N NE  ? ARG A 1  34 ?  -9.778   9.942  13.625 1.000 96.200 ? 34  ARG A NE  1 
ATOM 275  N NH1 ? ARG A 1  34 ? -10.596  11.758  14.797 1.000 96.200 ? 34  ARG A NH1 1 
ATOM 276  N NH2 ? ARG A 1  34 ? -10.877   9.637  15.619 1.000 96.200 ? 34  ARG A NH2 1 
ATOM 277  C CZ  ? ARG A 1  34 ? -10.416  10.447  14.678 1.000 96.200 ? 34  ARG A CZ  1 
ATOM 278  N N   ? ASP A 1  35 ? -10.526   7.969   7.412 1.000 96.910 ? 35  ASP A N   1 
ATOM 279  C CA  ? ASP A 1  35 ? -11.645   7.291   6.765 1.000 96.910 ? 35  ASP A CA  1 
ATOM 280  C C   ? ASP A 1  35 ? -11.383   7.099   5.273 1.000 96.910 ? 35  ASP A C   1 
ATOM 281  C CB  ? ASP A 1  35 ? -12.942   8.075   6.974 1.000 96.910 ? 35  ASP A CB  1 
ATOM 282  O O   ? ASP A 1  35 ? -12.310   6.841   4.502 1.000 96.910 ? 35  ASP A O   1 
ATOM 283  C CG  ? ASP A 1  35 ? -12.863   9.501   6.458 1.000 96.910 ? 35  ASP A CG  1 
ATOM 284  O OD1 ? ASP A 1  35 ? -11.751   9.971   6.132 1.000 96.910 ? 35  ASP A OD1 1 
ATOM 285  O OD2 ? ASP A 1  35 ? -13.921  10.162   6.379 1.000 96.910 ? 35  ASP A OD2 1 
ATOM 286  N N   ? PHE A 1  36 ? -10.126   7.304   4.920 1.000 97.240 ? 36  PHE A N   1 
ATOM 287  C CA  ? PHE A 1  36 ?  -9.784   7.115   3.515 1.000 97.240 ? 36  PHE A CA  1 
ATOM 288  C C   ? PHE A 1  36 ?  -8.654   6.104   3.364 1.000 97.240 ? 36  PHE A C   1 
ATOM 289  C CB  ? PHE A 1  36 ?  -9.385   8.448   2.874 1.000 97.240 ? 36  PHE A CB  1 
ATOM 290  O O   ? PHE A 1  36 ?  -7.618   6.219   4.023 1.000 97.240 ? 36  PHE A O   1 
ATOM 291  C CG  ? PHE A 1  36 ? -10.556   9.301   2.467 1.000 97.240 ? 36  PHE A CG  1 
ATOM 292  C CD1 ? PHE A 1  36 ? -11.213   9.076   1.264 1.000 97.240 ? 36  PHE A CD1 1 
ATOM 293  C CD2 ? PHE A 1  36 ? -11.001  10.328   3.290 1.000 97.240 ? 36  PHE A CD2 1 
ATOM 294  C CE1 ? PHE A 1  36 ? -12.297   9.864   0.885 1.000 97.240 ? 36  PHE A CE1 1 
ATOM 295  C CE2 ? PHE A 1  36 ? -12.084  11.119   2.918 1.000 97.240 ? 36  PHE A CE2 1 
ATOM 296  C CZ  ? PHE A 1  36 ? -12.730  10.887   1.715 1.000 97.240 ? 36  PHE A CZ  1 
ATOM 297  N N   ? VAL A 1  37 ?  -8.896   5.105   2.471 1.000 97.430 ? 37  VAL A N   1 
ATOM 298  C CA  ? VAL A 1  37 ?  -7.912   4.087   2.117 1.000 97.430 ? 37  VAL A CA  1 
ATOM 299  C C   ? VAL A 1  37 ?  -7.593   4.173   0.626 1.000 97.430 ? 37  VAL A C   1 
ATOM 300  C CB  ? VAL A 1  37 ?  -8.409   2.669   2.475 1.000 97.430 ? 37  VAL A CB  1 
ATOM 301  O O   ? VAL A 1  37 ?  -8.501   4.245  -0.206 1.000 97.430 ? 37  VAL A O   1 
ATOM 302  C CG1 ? VAL A 1  37 ?  -7.451   1.609   1.935 1.000 97.430 ? 37  VAL A CG1 1 
ATOM 303  C CG2 ? VAL A 1  37 ?  -8.571   2.527   3.987 1.000 97.430 ? 37  VAL A CG2 1 
ATOM 304  N N   ? LEU A 1  38 ?  -6.281   4.233   0.339 1.000 96.820 ? 38  LEU A N   1 
ATOM 305  C CA  ? LEU A 1  38 ?  -5.803   4.198  -1.039 1.000 96.820 ? 38  LEU A CA  1 
ATOM 306  C C   ? LEU A 1  38 ?  -5.529   2.765  -1.483 1.000 96.820 ? 38  LEU A C   1 
ATOM 307  C CB  ? LEU A 1  38 ?  -4.535   5.043  -1.189 1.000 96.820 ? 38  LEU A CB  1 
ATOM 308  O O   ? LEU A 1  38 ?  -4.885   2.000  -0.761 1.000 96.820 ? 38  LEU A O   1 
ATOM 309  C CG  ? LEU A 1  38 ?  -4.716   6.559  -1.099 1.000 96.820 ? 38  LEU A CG  1 
ATOM 310  C CD1 ? LEU A 1  38 ?  -3.360   7.250  -1.016 1.000 96.820 ? 38  LEU A CD1 1 
ATOM 311  C CD2 ? LEU A 1  38 ?  -5.513   7.074  -2.292 1.000 96.820 ? 38  LEU A CD2 1 
ATOM 312  N N   ? THR A 1  39 ?  -5.993   2.372  -2.709 1.000 95.880 ? 39  THR A N   1 
ATOM 313  C CA  ? THR A 1  39 ?  -5.764   1.040  -3.259 1.000 95.880 ? 39  THR A CA  1 
ATOM 314  C C   ? THR A 1  39 ?  -5.797   1.073  -4.784 1.000 95.880 ? 39  THR A C   1 
ATOM 315  C CB  ? THR A 1  39 ?  -6.809   0.034  -2.742 1.000 95.880 ? 39  THR A CB  1 
ATOM 316  O O   ? THR A 1  39 ?  -5.842   2.147  -5.387 1.000 95.880 ? 39  THR A O   1 
ATOM 317  C CG2 ? THR A 1  39 ?  -8.184   0.313  -3.340 1.000 95.880 ? 39  THR A CG2 1 
ATOM 318  O OG1 ? THR A 1  39 ?  -6.404  -1.293  -3.100 1.000 95.880 ? 39  THR A OG1 1 
ATOM 319  N N   ? ALA A 1  40 ?  -5.627  -0.050  -5.371 1.000 94.890 ? 40  ALA A N   1 
ATOM 320  C CA  ? ALA A 1  40 ?  -5.615  -0.125  -6.829 1.000 94.890 ? 40  ALA A CA  1 
ATOM 321  C C   ? ALA A 1  40 ?  -7.030  -0.263  -7.383 1.000 94.890 ? 40  ALA A C   1 
ATOM 322  C CB  ? ALA A 1  40 ?  -4.748  -1.292  -7.295 1.000 94.890 ? 40  ALA A CB  1 
ATOM 323  O O   ? ALA A 1  40 ?  -7.837  -1.034  -6.857 1.000 94.890 ? 40  ALA A O   1 
ATOM 324  N N   ? THR A 1  41 ?  -7.276   0.456  -8.496 1.000 94.480 ? 41  THR A N   1 
ATOM 325  C CA  ? THR A 1  41 ?  -8.575   0.429  -9.159 1.000 94.480 ? 41  THR A CA  1 
ATOM 326  C C   ? THR A 1  41 ?  -8.885  -0.969  -9.686 1.000 94.480 ? 41  THR A C   1 
ATOM 327  C CB  ? THR A 1  41 ?  -8.631   1.442 -10.317 1.000 94.480 ? 41  THR A CB  1 
ATOM 328  O O   ? THR A 1  41 ? -10.034  -1.414  -9.642 1.000 94.480 ? 41  THR A O   1 
ATOM 329  C CG2 ? THR A 1  41 ?  -9.953   1.341 -11.072 1.000 94.480 ? 41  THR A CG2 1 
ATOM 330  O OG1 ? THR A 1  41 ?  -8.494   2.768  -9.792 1.000 94.480 ? 41  THR A OG1 1 
ATOM 331  N N   ? HIS A 1  42 ?  -7.879  -1.591 -10.115 1.000 91.590 ? 42  HIS A N   1 
ATOM 332  C CA  ? HIS A 1  42 ?  -8.099  -2.900 -10.720 1.000 91.590 ? 42  HIS A CA  1 
ATOM 333  C C   ? HIS A 1  42 ?  -8.500  -3.931  -9.670 1.000 91.590 ? 42  HIS A C   1 
ATOM 334  C CB  ? HIS A 1  42 ?  -6.843  -3.365 -11.460 1.000 91.590 ? 42  HIS A CB  1 
ATOM 335  O O   ? HIS A 1  42 ?  -8.933  -5.034 -10.012 1.000 91.590 ? 42  HIS A O   1 
ATOM 336  C CG  ? HIS A 1  42 ?  -5.745  -3.820 -10.552 1.000 91.590 ? 42  HIS A CG  1 
ATOM 337  C CD2 ? HIS A 1  42 ?  -5.491  -5.030 -10.001 1.000 91.590 ? 42  HIS A CD2 1 
ATOM 338  N ND1 ? HIS A 1  42 ?  -4.748  -2.977 -10.110 1.000 91.590 ? 42  HIS A ND1 1 
ATOM 339  C CE1 ? HIS A 1  42 ?  -3.925  -3.652  -9.325 1.000 91.590 ? 42  HIS A CE1 1 
ATOM 340  N NE2 ? HIS A 1  42 ?  -4.353  -4.900  -9.243 1.000 91.590 ? 42  HIS A NE2 1 
ATOM 341  N N   ? CYS A 1  43 ?  -8.460  -3.557  -8.339 1.000 89.910 ? 43  CYS A N   1 
ATOM 342  C CA  ? CYS A 1  43 ?  -8.879  -4.382  -7.212 1.000 89.910 ? 43  CYS A CA  1 
ATOM 343  C C   ? CYS A 1  43 ? -10.340  -4.128  -6.863 1.000 89.910 ? 43  CYS A C   1 
ATOM 344  C CB  ? CYS A 1  43 ?  -7.999  -4.110  -5.992 1.000 89.910 ? 43  CYS A CB  1 
ATOM 345  O O   ? CYS A 1  43 ? -10.822  -4.581  -5.823 1.000 89.910 ? 43  CYS A O   1 
ATOM 346  S SG  ? CYS A 1  43 ?  -6.292  -4.670  -6.186 1.000 89.910 ? 43  CYS A SG  1 
ATOM 347  N N   ? TRP A 1  44 ? -11.166  -3.779  -7.833 1.000 88.990 ? 44  TRP A N   1 
ATOM 348  C CA  ? TRP A 1  44 ? -12.555  -3.377  -7.645 1.000 88.990 ? 44  TRP A CA  1 
ATOM 349  C C   ? TRP A 1  44 ? -13.475  -4.593  -7.615 1.000 88.990 ? 44  TRP A C   1 
ATOM 350  C CB  ? TRP A 1  44 ? -12.993  -2.418  -8.756 1.000 88.990 ? 44  TRP A CB  1 
ATOM 351  O O   ? TRP A 1  44 ? -13.231  -5.581  -8.311 1.000 88.990 ? 44  TRP A O   1 
ATOM 352  C CG  ? TRP A 1  44 ? -14.460  -2.108  -8.751 1.000 88.990 ? 44  TRP A CG  1 
ATOM 353  C CD1 ? TRP A 1  44 ? -15.418  -2.647  -9.564 1.000 88.990 ? 44  TRP A CD1 1 
ATOM 354  C CD2 ? TRP A 1  44 ? -15.135  -1.183  -7.893 1.000 88.990 ? 44  TRP A CD2 1 
ATOM 355  C CE2 ? TRP A 1  44 ? -16.503  -1.212  -8.242 1.000 88.990 ? 44  TRP A CE2 1 
ATOM 356  C CE3 ? TRP A 1  44 ? -14.715  -0.333  -6.862 1.000 88.990 ? 44  TRP A CE3 1 
ATOM 357  N NE1 ? TRP A 1  44 ? -16.649  -2.112  -9.263 1.000 88.990 ? 44  TRP A NE1 1 
ATOM 358  C CH2 ? TRP A 1  44 ? -17.018   0.402  -6.589 1.000 88.990 ? 44  TRP A CH2 1 
ATOM 359  C CZ2 ? TRP A 1  44 ? -17.456  -0.422  -7.594 1.000 88.990 ? 44  TRP A CZ2 1 
ATOM 360  C CZ3 ? TRP A 1  44 ? -15.664   0.453  -6.219 1.000 88.990 ? 44  TRP A CZ3 1 
ATOM 361  N N   ? GLY A 1  45 ? -14.420  -4.560  -6.794 1.000 87.130 ? 45  GLY A N   1 
ATOM 362  C CA  ? GLY A 1  45 ? -15.431  -5.598  -6.671 1.000 87.130 ? 45  GLY A CA  1 
ATOM 363  C C   ? GLY A 1  45 ? -16.686  -5.128  -5.960 1.000 87.130 ? 45  GLY A C   1 
ATOM 364  O O   ? GLY A 1  45 ? -16.875  -3.928  -5.752 1.000 87.130 ? 45  GLY A O   1 
ATOM 365  N N   ? SER A 1  46 ? -17.539  -5.957  -5.695 1.000 85.540 ? 46  SER A N   1 
ATOM 366  C CA  ? SER A 1  46 ? -18.750  -5.613  -4.957 1.000 85.540 ? 46  SER A CA  1 
ATOM 367  C C   ? SER A 1  46 ? -18.441  -5.324  -3.492 1.000 85.540 ? 46  SER A C   1 
ATOM 368  C CB  ? SER A 1  46 ? -19.777  -6.742  -5.057 1.000 85.540 ? 46  SER A CB  1 
ATOM 369  O O   ? SER A 1  46 ? -17.319  -4.943  -3.152 1.000 85.540 ? 46  SER A O   1 
ATOM 370  O OG  ? SER A 1  46 ? -19.225  -7.966  -4.604 1.000 85.540 ? 46  SER A OG  1 
ATOM 371  N N   ? SER A 1  47 ? -19.477  -5.409  -2.555 1.000 90.680 ? 47  SER A N   1 
ATOM 372  C CA  ? SER A 1  47 ? -19.317  -5.186  -1.122 1.000 90.680 ? 47  SER A CA  1 
ATOM 373  C C   ? SER A 1  47 ? -17.851  -5.267  -0.711 1.000 90.680 ? 47  SER A C   1 
ATOM 374  C CB  ? SER A 1  47 ? -20.135  -6.204  -0.326 1.000 90.680 ? 47  SER A CB  1 
ATOM 375  O O   ? SER A 1  47 ? -17.222  -6.319  -0.839 1.000 90.680 ? 47  SER A O   1 
ATOM 376  O OG  ? SER A 1  47 ? -21.521  -6.036  -0.569 1.000 90.680 ? 47  SER A OG  1 
ATOM 377  N N   ? ILE A 1  48 ? -17.189  -4.131  -0.386 1.000 94.860 ? 48  ILE A N   1 
ATOM 378  C CA  ? ILE A 1  48 ? -15.782  -3.993  -0.027 1.000 94.860 ? 48  ILE A CA  1 
ATOM 379  C C   ? ILE A 1  48 ? -15.652  -3.788   1.481 1.000 94.860 ? 48  ILE A C   1 
ATOM 380  C CB  ? ILE A 1  48 ? -15.116  -2.824  -0.786 1.000 94.860 ? 48  ILE A CB  1 
ATOM 381  O O   ? ILE A 1  48 ? -16.343  -2.947   2.061 1.000 94.860 ? 48  ILE A O   1 
ATOM 382  C CG1 ? ILE A 1  48 ? -15.308  -2.990  -2.298 1.000 94.860 ? 48  ILE A CG1 1 
ATOM 383  C CG2 ? ILE A 1  48 ? -13.630  -2.725  -0.430 1.000 94.860 ? 48  ILE A CG2 1 
ATOM 384  C CD1 ? ILE A 1  48 ? -14.875  -1.780  -3.114 1.000 94.860 ? 48  ILE A CD1 1 
ATOM 385  N N   ? THR A 1  49 ? -14.752  -4.627   2.097 1.000 95.340 ? 49  THR A N   1 
ATOM 386  C CA  ? THR A 1  49 ? -14.403  -4.464   3.504 1.000 95.340 ? 49  THR A CA  1 
ATOM 387  C C   ? THR A 1  49 ? -12.910  -4.195   3.663 1.000 95.340 ? 49  THR A C   1 
ATOM 388  C CB  ? THR A 1  49 ? -14.794  -5.707   4.325 1.000 95.340 ? 49  THR A CB  1 
ATOM 389  O O   ? THR A 1  49 ? -12.092  -4.742   2.920 1.000 95.340 ? 49  THR A O   1 
ATOM 390  C CG2 ? THR A 1  49 ? -14.570  -5.474   5.815 1.000 95.340 ? 49  THR A CG2 1 
ATOM 391  O OG1 ? THR A 1  49 ? -16.178  -6.004   4.101 1.000 95.340 ? 49  THR A OG1 1 
ATOM 392  N N   ? VAL A 1  50 ? -12.631  -3.295   4.607 1.000 96.310 ? 50  VAL A N   1 
ATOM 393  C CA  ? VAL A 1  50 ? -11.241  -2.958   4.898 1.000 96.310 ? 50  VAL A CA  1 
ATOM 394  C C   ? VAL A 1  50 ? -10.879  -3.428   6.305 1.000 96.310 ? 50  VAL A C   1 
ATOM 395  C CB  ? VAL A 1  50 ? -10.986  -1.440   4.762 1.000 96.310 ? 50  VAL A CB  1 
ATOM 396  O O   ? VAL A 1  50 ? -11.603  -3.151   7.264 1.000 96.310 ? 50  VAL A O   1 
ATOM 397  C CG1 ? VAL A 1  50 ?  -9.595  -1.078   5.281 1.000 96.310 ? 50  VAL A CG1 1 
ATOM 398  C CG2 ? VAL A 1  50 ? -11.147  -1.001   3.307 1.000 96.310 ? 50  VAL A CG2 1 
ATOM 399  N N   ? THR A 1  51 ?  -9.815  -4.236   6.381 1.000 95.890 ? 51  THR A N   1 
ATOM 400  C CA  ? THR A 1  51 ?  -9.268  -4.659   7.666 1.000 95.890 ? 51  THR A CA  1 
ATOM 401  C C   ? THR A 1  51 ?  -7.981  -3.903   7.981 1.000 95.890 ? 51  THR A C   1 
ATOM 402  C CB  ? THR A 1  51 ?  -8.994  -6.174   7.684 1.000 95.890 ? 51  THR A CB  1 
ATOM 403  O O   ? THR A 1  51 ?  -7.035  -3.920   7.191 1.000 95.890 ? 51  THR A O   1 
ATOM 404  C CG2 ? THR A 1  51 ?  -8.465  -6.621   9.043 1.000 95.890 ? 51  THR A CG2 1 
ATOM 405  O OG1 ? THR A 1  51 ? -10.210  -6.878   7.403 1.000 95.890 ? 51  THR A OG1 1 
ATOM 406  N N   ? LEU A 1  52 ?  -7.948  -3.181   9.142 1.000 96.100 ? 52  LEU A N   1 
ATOM 407  C CA  ? LEU A 1  52 ?  -6.792  -2.446   9.645 1.000 96.100 ? 52  LEU A CA  1 
ATOM 408  C C   ? LEU A 1  52 ?  -6.278  -3.062  10.941 1.000 96.100 ? 52  LEU A C   1 
ATOM 409  C CB  ? LEU A 1  52 ?  -7.149  -0.975   9.872 1.000 96.100 ? 52  LEU A CB  1 
ATOM 410  O O   ? LEU A 1  52 ?  -7.028  -3.729  11.657 1.000 96.100 ? 52  LEU A O   1 
ATOM 411  C CG  ? LEU A 1  52 ?  -7.566  -0.179   8.634 1.000 96.100 ? 52  LEU A CG  1 
ATOM 412  C CD1 ? LEU A 1  52 ?  -8.364   1.055   9.041 1.000 96.100 ? 52  LEU A CD1 1 
ATOM 413  C CD2 ? LEU A 1  52 ?  -6.343   0.215   7.814 1.000 96.100 ? 52  LEU A CD2 1 
ATOM 414  N N   ? GLY A 1  53 ?  -4.928  -2.904  11.157 1.000 94.100 ? 53  GLY A N   1 
ATOM 415  C CA  ? GLY A 1  53 ?  -4.378  -3.266  12.454 1.000 94.100 ? 53  GLY A CA  1 
ATOM 416  C C   ? GLY A 1  53 ?  -4.110  -4.752  12.595 1.000 94.100 ? 53  GLY A C   1 
ATOM 417  O O   ? GLY A 1  53 ?  -3.908  -5.249  13.705 1.000 94.100 ? 53  GLY A O   1 
ATOM 418  N N   ? ALA A 1  54 ?  -4.107  -5.498  11.387 1.000 92.380 ? 54  ALA A N   1 
ATOM 419  C CA  ? ALA A 1  54 ?  -3.890  -6.942  11.405 1.000 92.380 ? 54  ALA A CA  1 
ATOM 420  C C   ? ALA A 1  54 ?  -2.454  -7.286  11.020 1.000 92.380 ? 54  ALA A C   1 
ATOM 421  C CB  ? ALA A 1  54 ?  -4.871  -7.639  10.465 1.000 92.380 ? 54  ALA A CB  1 
ATOM 422  O O   ? ALA A 1  54 ?  -1.934  -6.779  10.023 1.000 92.380 ? 54  ALA A O   1 
ATOM 423  N N   ? HIS A 1  55 ?  -1.767  -8.039  11.815 1.000 90.630 ? 55  HIS A N   1 
ATOM 424  C CA  ? HIS A 1  55 ?  -0.504  -8.667  11.445 1.000 90.630 ? 55  HIS A CA  1 
ATOM 425  C C   ? HIS A 1  55 ?  -0.734 -10.043  10.827 1.000 90.630 ? 55  HIS A C   1 
ATOM 426  C CB  ? HIS A 1  55 ?   0.414  -8.785  12.663 1.000 90.630 ? 55  HIS A CB  1 
ATOM 427  O O   ? HIS A 1  55 ?  -0.075 -10.407   9.851 1.000 90.630 ? 55  HIS A O   1 
ATOM 428  C CG  ? HIS A 1  55 ?   1.738  -9.410  12.358 1.000 90.630 ? 55  HIS A CG  1 
ATOM 429  C CD2 ? HIS A 1  55 ?   2.227 -10.640  12.643 1.000 90.630 ? 55  HIS A CD2 1 
ATOM 430  N ND1 ? HIS A 1  55 ?   2.736  -8.745  11.680 1.000 90.630 ? 55  HIS A ND1 1 
ATOM 431  C CE1 ? HIS A 1  55 ?   3.785  -9.542  11.561 1.000 90.630 ? 55  HIS A CE1 1 
ATOM 432  N NE2 ? HIS A 1  55 ?   3.502 -10.697  12.136 1.000 90.630 ? 55  HIS A NE2 1 
ATOM 433  N N   ? ASN A 1  56 ?  -1.583 -10.828  11.465 1.000 90.770 ? 56  ASN A N   1 
ATOM 434  C CA  ? ASN A 1  56 ?  -2.037 -12.131  10.991 1.000 90.770 ? 56  ASN A CA  1 
ATOM 435  C C   ? ASN A 1  56 ?  -3.523 -12.114  10.642 1.000 90.770 ? 56  ASN A C   1 
ATOM 436  C CB  ? ASN A 1  56 ?  -1.749 -13.212  12.035 1.000 90.770 ? 56  ASN A CB  1 
ATOM 437  O O   ? ASN A 1  56 ?  -4.373 -12.039  11.531 1.000 90.770 ? 56  ASN A O   1 
ATOM 438  C CG  ? ASN A 1  56 ?  -1.988 -14.612  11.506 1.000 90.770 ? 56  ASN A CG  1 
ATOM 439  N ND2 ? ASN A 1  56 ?  -1.199 -15.569  11.983 1.000 90.770 ? 56  ASN A ND2 1 
ATOM 440  O OD1 ? ASN A 1  56 ?  -2.872 -14.833  10.675 1.000 90.770 ? 56  ASN A OD1 1 
ATOM 441  N N   ? ILE A 1  57 ?  -3.814 -12.312   9.351 1.000 88.820 ? 57  ILE A N   1 
ATOM 442  C CA  ? ILE A 1  57 ?  -5.184 -12.130   8.884 1.000 88.820 ? 57  ILE A CA  1 
ATOM 443  C C   ? ILE A 1  57 ?  -5.981 -13.413   9.110 1.000 88.820 ? 57  ILE A C   1 
ATOM 444  C CB  ? ILE A 1  57 ?  -5.225 -11.729   7.393 1.000 88.820 ? 57  ILE A CB  1 
ATOM 445  O O   ? ILE A 1  57 ?  -7.210 -13.415   9.000 1.000 88.820 ? 57  ILE A O   1 
ATOM 446  C CG1 ? ILE A 1  57 ?  -4.390 -12.704   6.555 1.000 88.820 ? 57  ILE A CG1 1 
ATOM 447  C CG2 ? ILE A 1  57 ?  -4.736 -10.289   7.207 1.000 88.820 ? 57  ILE A CG2 1 
ATOM 448  C CD1 ? ILE A 1  57 ?  -5.168 -13.381   5.435 1.000 88.820 ? 57  ILE A CD1 1 
ATOM 449  N N   ? SER A 1  58 ?  -5.341 -14.472   9.492 1.000 88.100 ? 58  SER A N   1 
ATOM 450  C CA  ? SER A 1  58 ?  -6.003 -15.752   9.720 1.000 88.100 ? 58  SER A CA  1 
ATOM 451  C C   ? SER A 1  58 ?  -6.463 -15.886  11.168 1.000 88.100 ? 58  SER A C   1 
ATOM 452  C CB  ? SER A 1  58 ?  -5.070 -16.909   9.363 1.000 88.100 ? 58  SER A CB  1 
ATOM 453  O O   ? SER A 1  58 ?  -7.226 -16.796  11.501 1.000 88.100 ? 58  SER A O   1 
ATOM 454  O OG  ? SER A 1  58 ?  -3.923 -16.906  10.195 1.000 88.100 ? 58  SER A OG  1 
ATOM 455  N N   ? LYS A 1  59 ?  -6.019 -14.922  12.053 1.000 89.500 ? 59  LYS A N   1 
ATOM 456  C CA  ? LYS A 1  59 ?  -6.368 -14.948  13.471 1.000 89.500 ? 59  LYS A CA  1 
ATOM 457  C C   ? LYS A 1  59 ?  -6.998 -13.628  13.906 1.000 89.500 ? 59  LYS A C   1 
ATOM 458  C CB  ? LYS A 1  59 ?  -5.132 -15.244  14.322 1.000 89.500 ? 59  LYS A CB  1 
ATOM 459  O O   ? LYS A 1  59 ?  -6.587 -12.558  13.452 1.000 89.500 ? 59  LYS A O   1 
ATOM 460  C CG  ? LYS A 1  59 ?  -4.490 -16.593  14.032 1.000 89.500 ? 59  LYS A CG  1 
ATOM 461  C CD  ? LYS A 1  59 ?  -3.281 -16.840  14.925 1.000 89.500 ? 59  LYS A CD  1 
ATOM 462  C CE  ? LYS A 1  59 ?  -2.634 -18.187  14.632 1.000 89.500 ? 59  LYS A CE  1 
ATOM 463  N NZ  ? LYS A 1  59 ?  -1.442 -18.429  15.499 1.000 89.500 ? 59  LYS A NZ  1 
ATOM 464  N N   ? PRO A 1  60 ?  -8.066 -13.777  14.708 1.000 88.590 ? 60  PRO A N   1 
ATOM 465  C CA  ? PRO A 1  60 ?  -8.582 -12.537  15.293 1.000 88.590 ? 60  PRO A CA  1 
ATOM 466  C C   ? PRO A 1  60 ?  -7.585 -11.870  16.237 1.000 88.590 ? 60  PRO A C   1 
ATOM 467  C CB  ? PRO A 1  60 ?  -9.829 -12.998  16.052 1.000 88.590 ? 60  PRO A CB  1 
ATOM 468  O O   ? PRO A 1  60 ?  -7.026 -12.529  17.117 1.000 88.590 ? 60  PRO A O   1 
ATOM 469  C CG  ? PRO A 1  60 ?  -9.594 -14.448  16.328 1.000 88.590 ? 60  PRO A CG  1 
ATOM 470  C CD  ? PRO A 1  60 ?  -8.680 -14.993  15.268 1.000 88.590 ? 60  PRO A CD  1 
ATOM 471  N N   ? GLU A 1  61 ?  -7.223 -10.651  15.918 1.000 92.340 ? 61  GLU A N   1 
ATOM 472  C CA  ? GLU A 1  61 ?  -6.326  -9.844  16.739 1.000 92.340 ? 61  GLU A CA  1 
ATOM 473  C C   ? GLU A 1  61 ?  -7.067  -8.677  17.385 1.000 92.340 ? 61  GLU A C   1 
ATOM 474  C CB  ? GLU A 1  61 ?  -5.153  -9.324  15.904 1.000 92.340 ? 61  GLU A CB  1 
ATOM 475  O O   ? GLU A 1  61 ?  -8.000  -8.126  16.798 1.000 92.340 ? 61  GLU A O   1 
ATOM 476  C CG  ? GLU A 1  61 ?  -4.282 -10.424  15.315 1.000 92.340 ? 61  GLU A CG  1 
ATOM 477  C CD  ? GLU A 1  61 ?  -3.138  -9.894  14.466 1.000 92.340 ? 61  GLU A CD  1 
ATOM 478  O OE1 ? GLU A 1  61 ?  -2.200 -10.665  14.160 1.000 92.340 ? 61  GLU A OE1 1 
ATOM 479  O OE2 ? GLU A 1  61 ?  -3.179  -8.697  14.104 1.000 92.340 ? 61  GLU A OE2 1 
ATOM 480  N N   ? SER A 1  62 ?  -6.709  -8.385  18.672 1.000 93.400 ? 62  SER A N   1 
ATOM 481  C CA  ? SER A 1  62 ?  -7.379  -7.314  19.403 1.000 93.400 ? 62  SER A CA  1 
ATOM 482  C C   ? SER A 1  62 ?  -7.165  -5.964  18.725 1.000 93.400 ? 62  SER A C   1 
ATOM 483  C CB  ? SER A 1  62 ?  -6.877  -7.254  20.846 1.000 93.400 ? 62  SER A CB  1 
ATOM 484  O O   ? SER A 1  62 ?  -7.940  -5.029  18.936 1.000 93.400 ? 62  SER A O   1 
ATOM 485  O OG  ? SER A 1  62 ?  -5.480  -7.020  20.883 1.000 93.400 ? 62  SER A OG  1 
ATOM 486  N N   ? THR A 1  63 ?  -6.191  -5.790  17.852 1.000 94.120 ? 63  THR A N   1 
ATOM 487  C CA  ? THR A 1  63 ?  -5.824  -4.540  17.195 1.000 94.120 ? 63  THR A CA  1 
ATOM 488  C C   ? THR A 1  63 ?  -6.605  -4.362  15.897 1.000 94.120 ? 63  THR A C   1 
ATOM 489  C CB  ? THR A 1  63 ?  -4.314  -4.487  16.900 1.000 94.120 ? 63  THR A CB  1 
ATOM 490  O O   ? THR A 1  63 ?  -6.603  -3.279  15.308 1.000 94.120 ? 63  THR A O   1 
ATOM 491  C CG2 ? THR A 1  63 ?  -3.501  -4.463  18.191 1.000 94.120 ? 63  THR A CG2 1 
ATOM 492  O OG1 ? THR A 1  63 ?  -3.941  -5.640  16.135 1.000 94.120 ? 63  THR A OG1 1 
ATOM 493  N N   ? GLN A 1  64 ?  -7.330  -5.410  15.373 1.000 95.000 ? 64  GLN A N   1 
ATOM 494  C CA  ? GLN A 1  64 ?  -7.992  -5.413  14.073 1.000 95.000 ? 64  GLN A CA  1 
ATOM 495  C C   ? GLN A 1  64 ?  -9.266  -4.573  14.103 1.000 95.000 ? 64  GLN A C   1 
ATOM 496  C CB  ? GLN A 1  64 ?  -8.315  -6.843  13.638 1.000 95.000 ? 64  GLN A CB  1 
ATOM 497  O O   ? GLN A 1  64 ? -10.022  -4.617  15.075 1.000 95.000 ? 64  GLN A O   1 
ATOM 498  C CG  ? GLN A 1  64 ?  -7.093  -7.653  13.229 1.000 95.000 ? 64  GLN A CG  1 
ATOM 499  C CD  ? GLN A 1  64 ?  -7.444  -9.058  12.777 1.000 95.000 ? 64  GLN A CD  1 
ATOM 500  N NE2 ? GLN A 1  64 ?  -6.441  -9.804  12.326 1.000 95.000 ? 64  GLN A NE2 1 
ATOM 501  O OE1 ? GLN A 1  64 ?  -8.607  -9.470  12.833 1.000 95.000 ? 64  GLN A OE1 1 
ATOM 502  N N   ? GLN A 1  65 ?  -9.420  -3.792  13.073 1.000 96.570 ? 65  GLN A N   1 
ATOM 503  C CA  ? GLN A 1  65 ? -10.646  -3.060  12.773 1.000 96.570 ? 65  GLN A CA  1 
ATOM 504  C C   ? GLN A 1  65 ? -11.174  -3.416  11.386 1.000 96.570 ? 65  GLN A C   1 
ATOM 505  C CB  ? GLN A 1  65 ? -10.410  -1.553  12.874 1.000 96.570 ? 65  GLN A CB  1 
ATOM 506  O O   ? GLN A 1  65 ? -10.486  -3.211  10.383 1.000 96.570 ? 65  GLN A O   1 
ATOM 507  C CG  ? GLN A 1  65 ?  -9.756  -1.119  14.179 1.000 96.570 ? 65  GLN A CG  1 
ATOM 508  C CD  ? GLN A 1  65 ?  -9.492   0.374  14.236 1.000 96.570 ? 65  GLN A CD  1 
ATOM 509  N NE2 ? GLN A 1  65 ?  -8.273   0.747  14.613 1.000 96.570 ? 65  GLN A NE2 1 
ATOM 510  O OE1 ? GLN A 1  65 ? -10.375   1.186  13.942 1.000 96.570 ? 65  GLN A OE1 1 
ATOM 511  N N   ? VAL A 1  66 ? -12.347  -4.107  11.388 1.000 96.400 ? 66  VAL A N   1 
ATOM 512  C CA  ? VAL A 1  66 ? -12.987  -4.416  10.114 1.000 96.400 ? 66  VAL A CA  1 
ATOM 513  C C   ? VAL A 1  66 ? -14.084  -3.394   9.825 1.000 96.400 ? 66  VAL A C   1 
ATOM 514  C CB  ? VAL A 1  66 ? -13.574  -5.846  10.105 1.000 96.400 ? 66  VAL A CB  1 
ATOM 515  O O   ? VAL A 1  66 ? -15.041  -3.269  10.591 1.000 96.400 ? 66  VAL A O   1 
ATOM 516  C CG1 ? VAL A 1  66 ? -14.194  -6.167   8.747 1.000 96.400 ? 66  VAL A CG1 1 
ATOM 517  C CG2 ? VAL A 1  66 ? -12.495  -6.867  10.460 1.000 96.400 ? 66  VAL A CG2 1 
ATOM 518  N N   ? ILE A 1  67 ? -13.888  -2.634   8.735 1.000 97.290 ? 67  ILE A N   1 
ATOM 519  C CA  ? ILE A 1  67 ? -14.783  -1.526   8.420 1.000 97.290 ? 67  ILE A CA  1 
ATOM 520  C C   ? ILE A 1  67 ? -15.311  -1.678   6.995 1.000 97.290 ? 67  ILE A C   1 
ATOM 521  C CB  ? ILE A 1  67 ? -14.075  -0.163   8.587 1.000 97.290 ? 67  ILE A CB  1 
ATOM 522  O O   ? ILE A 1  67 ? -14.537  -1.890   6.059 1.000 97.290 ? 67  ILE A O   1 
ATOM 523  C CG1 ? ILE A 1  67 ? -13.416  -0.069   9.968 1.000 97.290 ? 67  ILE A CG1 1 
ATOM 524  C CG2 ? ILE A 1  67 ? -15.062   0.988   8.371 1.000 97.290 ? 67  ILE A CG2 1 
ATOM 525  C CD1 ? ILE A 1  67 ? -12.526   1.153  10.147 1.000 97.290 ? 67  ILE A CD1 1 
ATOM 526  N N   ? ASN A 1  68 ? -16.674  -1.507   6.846 1.000 96.510 ? 68  ASN A N   1 
ATOM 527  C CA  ? ASN A 1  68 ? -17.256  -1.498   5.508 1.000 96.510 ? 68  ASN A CA  1 
ATOM 528  C C   ? ASN A 1  68 ? -16.938  -0.202   4.768 1.000 96.510 ? 68  ASN A C   1 
ATOM 529  C CB  ? ASN A 1  68 ? -18.770  -1.710   5.580 1.000 96.510 ? 68  ASN A CB  1 
ATOM 530  O O   ? ASN A 1  68 ? -16.754   0.845   5.390 1.000 96.510 ? 68  ASN A O   1 
ATOM 531  C CG  ? ASN A 1  68 ? -19.143  -3.122   5.987 1.000 96.510 ? 68  ASN A CG  1 
ATOM 532  N ND2 ? ASN A 1  68 ? -20.327  -3.278   6.567 1.000 96.510 ? 68  ASN A ND2 1 
ATOM 533  O OD1 ? ASN A 1  68 ? -18.373  -4.064   5.783 1.000 96.510 ? 68  ASN A OD1 1 
ATOM 534  N N   ? VAL A 1  69 ? -16.903  -0.436   3.398 1.000 96.510 ? 69  VAL A N   1 
ATOM 535  C CA  ? VAL A 1  69 ? -16.669   0.724   2.544 1.000 96.510 ? 69  VAL A CA  1 
ATOM 536  C C   ? VAL A 1  69 ? -18.003   1.365   2.165 1.000 96.510 ? 69  VAL A C   1 
ATOM 537  C CB  ? VAL A 1  69 ? -15.881   0.342   1.271 1.000 96.510 ? 69  VAL A CB  1 
ATOM 538  O O   ? VAL A 1  69 ? -18.934   0.674   1.746 1.000 96.510 ? 69  VAL A O   1 
ATOM 539  C CG1 ? VAL A 1  69 ? -15.849   1.509   0.285 1.000 96.510 ? 69  VAL A CG1 1 
ATOM 540  C CG2 ? VAL A 1  69 ? -14.463  -0.095   1.633 1.000 96.510 ? 69  VAL A CG2 1 
ATOM 541  N N   ? ASN A 1  70 ? -18.114   2.788   2.463 1.000 95.230 ? 70  ASN A N   1 
ATOM 542  C CA  ? ASN A 1  70 ? -19.286   3.583   2.111 1.000 95.230 ? 70  ASN A CA  1 
ATOM 543  C C   ? ASN A 1  70 ? -19.324   3.896   0.618 1.000 95.230 ? 70  ASN A C   1 
ATOM 544  C CB  ? ASN A 1  70 ? -19.320   4.878   2.925 1.000 95.230 ? 70  ASN A CB  1 
ATOM 545  O O   ? ASN A 1  70 ? -20.370   3.772  -0.020 1.000 95.230 ? 70  ASN A O   1 
ATOM 546  C CG  ? ASN A 1  70 ? -20.530   5.736   2.609 1.000 95.230 ? 70  ASN A CG  1 
ATOM 547  N ND2 ? ASN A 1  70 ? -20.628   6.887   3.263 1.000 95.230 ? 70  ASN A ND2 1 
ATOM 548  O OD1 ? ASN A 1  70 ? -21.369   5.366   1.783 1.000 95.230 ? 70  ASN A OD1 1 
ATOM 549  N N   ? ARG A 1  71 ? -18.242   4.330   0.147 1.000 95.330 ? 71  ARG A N   1 
ATOM 550  C CA  ? ARG A 1  71 ? -18.111   4.763  -1.241 1.000 95.330 ? 71  ARG A CA  1 
ATOM 551  C C   ? ARG A 1  71 ? -16.717   4.459  -1.779 1.000 95.330 ? 71  ARG A C   1 
ATOM 552  C CB  ? ARG A 1  71 ? -18.408   6.258  -1.368 1.000 95.330 ? 71  ARG A CB  1 
ATOM 553  O O   ? ARG A 1  71 ? -15.725   4.596  -1.061 1.000 95.330 ? 71  ARG A O   1 
ATOM 554  C CG  ? ARG A 1  71 ? -18.550   6.738  -2.804 1.000 95.330 ? 71  ARG A CG  1 
ATOM 555  C CD  ? ARG A 1  71 ? -19.059   8.171  -2.873 1.000 95.330 ? 71  ARG A CD  1 
ATOM 556  N NE  ? ARG A 1  71 ? -19.106   8.661  -4.247 1.000 95.330 ? 71  ARG A NE  1 
ATOM 557  N NH1 ? ARG A 1  71 ? -19.790  10.794  -3.682 1.000 95.330 ? 71  ARG A NH1 1 
ATOM 558  N NH2 ? ARG A 1  71 ? -19.461  10.236  -5.881 1.000 95.330 ? 71  ARG A NH2 1 
ATOM 559  C CZ  ? ARG A 1  71 ? -19.452   9.896  -4.600 1.000 95.330 ? 71  ARG A CZ  1 
ATOM 560  N N   ? ALA A 1  72 ? -16.660   4.018  -3.073 1.000 95.450 ? 72  ALA A N   1 
ATOM 561  C CA  ? ALA A 1  72 ? -15.403   3.797  -3.784 1.000 95.450 ? 72  ALA A CA  1 
ATOM 562  C C   ? ALA A 1  72 ? -15.247   4.779  -4.942 1.000 95.450 ? 72  ALA A C   1 
ATOM 563  C CB  ? ALA A 1  72 ? -15.326   2.360  -4.294 1.000 95.450 ? 72  ALA A CB  1 
ATOM 564  O O   ? ALA A 1  72 ? -16.139   4.899  -5.786 1.000 95.450 ? 72  ALA A O   1 
ATOM 565  N N   ? PHE A 1  73 ? -14.125   5.526  -4.966 1.000 96.390 ? 73  PHE A N   1 
ATOM 566  C CA  ? PHE A 1  73 ? -13.827   6.519  -5.991 1.000 96.390 ? 73  PHE A CA  1 
ATOM 567  C C   ? PHE A 1  73 ? -12.720   6.028  -6.915 1.000 96.390 ? 73  PHE A C   1 
ATOM 568  C CB  ? PHE A 1  73 ? -13.423   7.851  -5.349 1.000 96.390 ? 73  PHE A CB  1 
ATOM 569  O O   ? PHE A 1  73 ? -11.540   6.077  -6.561 1.000 96.390 ? 73  PHE A O   1 
ATOM 570  C CG  ? PHE A 1  73 ? -14.426   8.375  -4.358 1.000 96.390 ? 73  PHE A CG  1 
ATOM 571  C CD1 ? PHE A 1  73 ? -15.450   9.222  -4.765 1.000 96.390 ? 73  PHE A CD1 1 
ATOM 572  C CD2 ? PHE A 1  73 ? -14.346   8.022  -3.017 1.000 96.390 ? 73  PHE A CD2 1 
ATOM 573  C CE1 ? PHE A 1  73 ? -16.380   9.709  -3.850 1.000 96.390 ? 73  PHE A CE1 1 
ATOM 574  C CE2 ? PHE A 1  73 ? -15.271   8.505  -2.096 1.000 96.390 ? 73  PHE A CE2 1 
ATOM 575  C CZ  ? PHE A 1  73 ? -16.287   9.349  -2.514 1.000 96.390 ? 73  PHE A CZ  1 
ATOM 576  N N   ? ARG A 1  74 ? -13.135   5.625  -8.180 1.000 95.900 ? 74  ARG A N   1 
ATOM 577  C CA  ? ARG A 1  74 ? -12.136   5.260  -9.179 1.000 95.900 ? 74  ARG A CA  1 
ATOM 578  C C   ? ARG A 1  74 ? -11.617   6.493  -9.911 1.000 95.900 ? 74  ARG A C   1 
ATOM 579  C CB  ? ARG A 1  74 ? -12.717   4.261 -10.182 1.000 95.900 ? 74  ARG A CB  1 
ATOM 580  O O   ? ARG A 1  74 ? -12.370   7.437 -10.158 1.000 95.900 ? 74  ARG A O   1 
ATOM 581  C CG  ? ARG A 1  74 ? -13.075   2.914  -9.573 1.000 95.900 ? 74  ARG A CG  1 
ATOM 582  C CD  ? ARG A 1  74 ? -13.520   1.917 -10.633 1.000 95.900 ? 74  ARG A CD  1 
ATOM 583  N NE  ? ARG A 1  74 ? -14.760   2.335 -11.281 1.000 95.900 ? 74  ARG A NE  1 
ATOM 584  N NH1 ? ARG A 1  74 ? -14.875   0.516 -12.701 1.000 95.900 ? 74  ARG A NH1 1 
ATOM 585  N NH2 ? ARG A 1  74 ? -16.499   2.133 -12.767 1.000 95.900 ? 74  ARG A NH2 1 
ATOM 586  C CZ  ? ARG A 1  74 ? -15.375   1.660 -12.248 1.000 95.900 ? 74  ARG A CZ  1 
ATOM 587  N N   ? HIS A 1  75 ? -10.295   6.353 -10.106 1.000 96.030 ? 75  HIS A N   1 
ATOM 588  C CA  ? HIS A 1  75 ?  -9.788   7.451 -10.921 1.000 96.030 ? 75  HIS A CA  1 
ATOM 589  C C   ? HIS A 1  75 ? -10.542   7.550 -12.243 1.000 96.030 ? 75  HIS A C   1 
ATOM 590  C CB  ? HIS A 1  75 ?  -8.291   7.276 -11.183 1.000 96.030 ? 75  HIS A CB  1 
ATOM 591  O O   ? HIS A 1  75 ? -10.675   6.557 -12.962 1.000 96.030 ? 75  HIS A O   1 
ATOM 592  C CG  ? HIS A 1  75 ?  -7.611   8.529 -11.639 1.000 96.030 ? 75  HIS A CG  1 
ATOM 593  C CD2 ? HIS A 1  75 ?  -6.729   9.340 -11.010 1.000 96.030 ? 75  HIS A CD2 1 
ATOM 594  N ND1 ? HIS A 1  75 ?  -7.820   9.077 -12.886 1.000 96.030 ? 75  HIS A ND1 1 
ATOM 595  C CE1 ? HIS A 1  75 ?  -7.092  10.174 -13.005 1.000 96.030 ? 75  HIS A CE1 1 
ATOM 596  N NE2 ? HIS A 1  75 ?  -6.421  10.357 -11.881 1.000 96.030 ? 75  HIS A NE2 1 
ATOM 597  N N   ? PRO A 1  76 ? -11.055   8.708 -12.637 1.000 94.960 ? 76  PRO A N   1 
ATOM 598  C CA  ? PRO A 1  76 ? -11.896   8.874 -13.825 1.000 94.960 ? 76  PRO A CA  1 
ATOM 599  C C   ? PRO A 1  76 ? -11.160   8.538 -15.120 1.000 94.960 ? 76  PRO A C   1 
ATOM 600  C CB  ? PRO A 1  76 ? -12.278  10.356 -13.783 1.000 94.960 ? 76  PRO A CB  1 
ATOM 601  O O   ? PRO A 1  76 ? -11.792   8.206 -16.126 1.000 94.960 ? 76  PRO A O   1 
ATOM 602  C CG  ? PRO A 1  76 ? -11.257  10.988 -12.893 1.000 94.960 ? 76  PRO A CG  1 
ATOM 603  C CD  ? PRO A 1  76 ? -10.811   9.972 -11.881 1.000 94.960 ? 76  PRO A CD  1 
ATOM 604  N N   ? ASP A 1  77 ?  -9.859   8.638 -15.068 1.000 95.160 ? 77  ASP A N   1 
ATOM 605  C CA  ? ASP A 1  77 ?  -9.087   8.419 -16.287 1.000 95.160 ? 77  ASP A CA  1 
ATOM 606  C C   ? ASP A 1  77 ?  -8.414   7.048 -16.273 1.000 95.160 ? 77  ASP A C   1 
ATOM 607  C CB  ? ASP A 1  77 ?  -8.037   9.518 -16.461 1.000 95.160 ? 77  ASP A CB  1 
ATOM 608  O O   ? ASP A 1  77 ?  -7.443   6.820 -16.996 1.000 95.160 ? 77  ASP A O   1 
ATOM 609  C CG  ? ASP A 1  77 ?  -8.645  10.883 -16.731 1.000 95.160 ? 77  ASP A CG  1 
ATOM 610  O OD1 ? ASP A 1  77 ?  -9.747  10.954 -17.317 1.000 95.160 ? 77  ASP A OD1 1 
ATOM 611  O OD2 ? ASP A 1  77 ?  -8.016  11.896 -16.357 1.000 95.160 ? 77  ASP A OD2 1 
ATOM 612  N N   ? TYR A 1  78 ?  -8.911   6.140 -15.351 1.000 95.150 ? 78  TYR A N   1 
ATOM 613  C CA  ? TYR A 1  78 ?  -8.381   4.781 -15.332 1.000 95.150 ? 78  TYR A CA  1 
ATOM 614  C C   ? TYR A 1  78 ?  -8.564   4.106 -16.686 1.000 95.150 ? 78  TYR A C   1 
ATOM 615  C CB  ? TYR A 1  78 ?  -9.063   3.953 -14.239 1.000 95.150 ? 78  TYR A CB  1 
ATOM 616  O O   ? TYR A 1  78 ?  -9.665   4.103 -17.242 1.000 95.150 ? 78  TYR A O   1 
ATOM 617  C CG  ? TYR A 1  78 ?  -8.761   2.476 -14.320 1.000 95.150 ? 78  TYR A CG  1 
ATOM 618  C CD1 ? TYR A 1  78 ?  -9.784   1.544 -14.481 1.000 95.150 ? 78  TYR A CD1 1 
ATOM 619  C CD2 ? TYR A 1  78 ?  -7.454   2.010 -14.234 1.000 95.150 ? 78  TYR A CD2 1 
ATOM 620  C CE1 ? TYR A 1  78 ?  -9.510   0.182 -14.553 1.000 95.150 ? 78  TYR A CE1 1 
ATOM 621  C CE2 ? TYR A 1  78 ?  -7.169   0.650 -14.305 1.000 95.150 ? 78  TYR A CE2 1 
ATOM 622  O OH  ? TYR A 1  78 ?  -7.926  -1.602 -14.536 1.000 95.150 ? 78  TYR A OH  1 
ATOM 623  C CZ  ? TYR A 1  78 ?  -8.202  -0.255 -14.465 1.000 95.150 ? 78  TYR A CZ  1 
ATOM 624  N N   ? ASN A 1  79 ?  -7.446   3.535 -17.182 1.000 93.190 ? 79  ASN A N   1 
ATOM 625  C CA  ? ASN A 1  79 ?  -7.429   2.774 -18.427 1.000 93.190 ? 79  ASN A CA  1 
ATOM 626  C C   ? ASN A 1  79 ?  -7.084   1.307 -18.183 1.000 93.190 ? 79  ASN A C   1 
ATOM 627  C CB  ? ASN A 1  79 ?  -6.445   3.393 -19.422 1.000 93.190 ? 79  ASN A CB  1 
ATOM 628  O O   ? ASN A 1  79 ?  -5.937   0.978 -17.878 1.000 93.190 ? 79  ASN A O   1 
ATOM 629  C CG  ? ASN A 1  79 ?  -6.505   2.737 -20.788 1.000 93.190 ? 79  ASN A CG  1 
ATOM 630  N ND2 ? ASN A 1  79 ?  -6.326   3.532 -21.836 1.000 93.190 ? 79  ASN A ND2 1 
ATOM 631  O OD1 ? ASN A 1  79 ?  -6.712   1.526 -20.900 1.000 93.190 ? 79  ASN A OD1 1 
ATOM 632  N N   ? SER A 1  80 ?  -8.081   0.407 -18.404 1.000 92.730 ? 80  SER A N   1 
ATOM 633  C CA  ? SER A 1  80 ?  -7.929  -1.001 -18.051 1.000 92.730 ? 80  SER A CA  1 
ATOM 634  C C   ? SER A 1  80 ?  -7.012  -1.721 -19.034 1.000 92.730 ? 80  SER A C   1 
ATOM 635  C CB  ? SER A 1  80 ?  -9.292  -1.694 -18.011 1.000 92.730 ? 80  SER A CB  1 
ATOM 636  O O   ? SER A 1  80 ?  -6.502  -2.803 -18.736 1.000 92.730 ? 80  SER A O   1 
ATOM 637  O OG  ? SER A 1  80 ?  -9.940  -1.603 -19.268 1.000 92.730 ? 80  SER A OG  1 
ATOM 638  N N   ? LYS A 1  81 ?  -6.734  -1.063 -20.213 1.000 90.100 ? 81  LYS A N   1 
ATOM 639  C CA  ? LYS A 1  81 ?  -5.878  -1.667 -21.231 1.000 90.100 ? 81  LYS A CA  1 
ATOM 640  C C   ? LYS A 1  81 ?  -4.407  -1.581 -20.834 1.000 90.100 ? 81  LYS A C   1 
ATOM 641  C CB  ? LYS A 1  81 ?  -6.096  -0.992 -22.585 1.000 90.100 ? 81  LYS A CB  1 
ATOM 642  O O   ? LYS A 1  81 ?  -3.670  -2.563 -20.945 1.000 90.100 ? 81  LYS A O   1 
ATOM 643  C CG  ? LYS A 1  81 ?  -7.440  -1.308 -23.226 1.000 90.100 ? 81  LYS A CG  1 
ATOM 644  C CD  ? LYS A 1  81 ?  -7.559  -0.687 -24.611 1.000 90.100 ? 81  LYS A CD  1 
ATOM 645  C CE  ? LYS A 1  81 ?  -8.934  -0.931 -25.218 1.000 90.100 ? 81  LYS A CE  1 
ATOM 646  N NZ  ? LYS A 1  81 ?  -9.060  -0.311 -26.571 1.000 90.100 ? 81  LYS A NZ  1 
ATOM 647  N N   ? ASN A 1  82 ?  -4.111  -0.446 -20.267 1.000 89.880 ? 82  ASN A N   1 
ATOM 648  C CA  ? ASN A 1  82 ?  -2.694  -0.278 -19.961 1.000 89.880 ? 82  ASN A CA  1 
ATOM 649  C C   ? ASN A 1  82 ?  -2.472   0.024 -18.482 1.000 89.880 ? 82  ASN A C   1 
ATOM 650  C CB  ? ASN A 1  82 ?  -2.086   0.828 -20.826 1.000 89.880 ? 82  ASN A CB  1 
ATOM 651  O O   ? ASN A 1  82 ?  -1.357   0.349 -18.071 1.000 89.880 ? 82  ASN A O   1 
ATOM 652  C CG  ? ASN A 1  82 ?  -2.746   2.174 -20.602 1.000 89.880 ? 82  ASN A CG  1 
ATOM 653  N ND2 ? ASN A 1  82 ?  -2.635   3.060 -21.584 1.000 89.880 ? 82  ASN A ND2 1 
ATOM 654  O OD1 ? ASN A 1  82 ?  -3.350   2.416 -19.554 1.000 89.880 ? 82  ASN A OD1 1 
ATOM 655  N N   ? LEU A 1  83 ?  -3.532  -0.049 -17.722 1.000 91.730 ? 83  LEU A N   1 
ATOM 656  C CA  ? LEU A 1  83 ?  -3.551   0.102 -16.271 1.000 91.730 ? 83  LEU A CA  1 
ATOM 657  C C   ? LEU A 1  83 ?  -3.070   1.491 -15.863 1.000 91.730 ? 83  LEU A C   1 
ATOM 658  C CB  ? LEU A 1  83 ?  -2.678  -0.968 -15.609 1.000 91.730 ? 83  LEU A CB  1 
ATOM 659  O O   ? LEU A 1  83 ?  -2.535   1.670 -14.766 1.000 91.730 ? 83  LEU A O   1 
ATOM 660  C CG  ? LEU A 1  83 ?  -3.131  -2.418 -15.788 1.000 91.730 ? 83  LEU A CG  1 
ATOM 661  C CD1 ? LEU A 1  83 ?  -2.136  -3.368 -15.130 1.000 91.730 ? 83  LEU A CD1 1 
ATOM 662  C CD2 ? LEU A 1  83 ?  -4.529  -2.616 -15.212 1.000 91.730 ? 83  LEU A CD2 1 
ATOM 663  N N   ? SER A 1  84 ?  -3.181   2.468 -16.812 1.000 92.420 ? 84  SER A N   1 
ATOM 664  C CA  ? SER A 1  84 ?  -2.871   3.855 -16.482 1.000 92.420 ? 84  SER A CA  1 
ATOM 665  C C   ? SER A 1  84 ?  -3.878   4.426 -15.489 1.000 92.420 ? 84  SER A C   1 
ATOM 666  C CB  ? SER A 1  84 ?  -2.846   4.714 -17.747 1.000 92.420 ? 84  SER A CB  1 
ATOM 667  O O   ? SER A 1  84 ?  -5.065   4.100 -15.545 1.000 92.420 ? 84  SER A O   1 
ATOM 668  O OG  ? SER A 1  84 ?  -4.113   4.711 -18.381 1.000 92.420 ? 84  SER A OG  1 
ATOM 669  N N   ? ASN A 1  85 ?  -3.389   5.201 -14.503 1.000 94.210 ? 85  ASN A N   1 
ATOM 670  C CA  ? ASN A 1  85 ?  -4.203   5.826 -13.466 1.000 94.210 ? 85  ASN A CA  1 
ATOM 671  C C   ? ASN A 1  85 ?  -4.898   4.783 -12.595 1.000 94.210 ? 85  ASN A C   1 
ATOM 672  C CB  ? ASN A 1  85 ?  -5.234   6.770 -14.089 1.000 94.210 ? 85  ASN A CB  1 
ATOM 673  O O   ? ASN A 1  85 ?  -6.067   4.945 -12.239 1.000 94.210 ? 85  ASN A O   1 
ATOM 674  C CG  ? ASN A 1  85 ?  -4.593   7.895 -14.878 1.000 94.210 ? 85  ASN A CG  1 
ATOM 675  N ND2 ? ASN A 1  85 ?  -5.086   8.125 -16.089 1.000 94.210 ? 85  ASN A ND2 1 
ATOM 676  O OD1 ? ASN A 1  85 ?  -3.663   8.552 -14.403 1.000 94.210 ? 85  ASN A OD1 1 
ATOM 677  N N   ? ASP A 1  86 ?  -4.332   3.583 -12.366 1.000 95.090 ? 86  ASP A N   1 
ATOM 678  C CA  ? ASP A 1  86 ?  -4.830   2.470 -11.563 1.000 95.090 ? 86  ASP A CA  1 
ATOM 679  C C   ? ASP A 1  86 ?  -4.802   2.810 -10.075 1.000 95.090 ? 86  ASP A C   1 
ATOM 680  C CB  ? ASP A 1  86 ?  -4.009   1.206 -11.829 1.000 95.090 ? 86  ASP A CB  1 
ATOM 681  O O   ? ASP A 1  86 ?  -3.977   2.281  -9.327 1.000 95.090 ? 86  ASP A O   1 
ATOM 682  C CG  ? ASP A 1  86 ?  -4.613  -0.037 -11.200 1.000 95.090 ? 86  ASP A CG  1 
ATOM 683  O OD1 ? ASP A 1  86 ?  -5.816  -0.027 -10.861 1.000 95.090 ? 86  ASP A OD1 1 
ATOM 684  O OD2 ? ASP A 1  86 ?  -3.878  -1.035 -11.037 1.000 95.090 ? 86  ASP A OD2 1 
ATOM 685  N N   ? ILE A 1  87 ?  -5.589   3.813  -9.618 1.000 95.820 ? 87  ILE A N   1 
ATOM 686  C CA  ? ILE A 1  87 ?  -5.679   4.277  -8.237 1.000 95.820 ? 87  ILE A CA  1 
ATOM 687  C C   ? ILE A 1  87 ?  -7.143   4.487  -7.857 1.000 95.820 ? 87  ILE A C   1 
ATOM 688  C CB  ? ILE A 1  87 ?  -4.878   5.582  -8.027 1.000 95.820 ? 87  ILE A CB  1 
ATOM 689  O O   ? ILE A 1  87 ?  -7.941   4.955  -8.672 1.000 95.820 ? 87  ILE A O   1 
ATOM 690  C CG1 ? ILE A 1  87 ?  -4.788   5.917  -6.533 1.000 95.820 ? 87  ILE A CG1 1 
ATOM 691  C CG2 ? ILE A 1  87 ?  -5.510   6.736  -8.810 1.000 95.820 ? 87  ILE A CG2 1 
ATOM 692  C CD1 ? ILE A 1  87 ?  -3.720   6.949  -6.194 1.000 95.820 ? 87  ILE A CD1 1 
ATOM 693  N N   ? MET A 1  88 ?  -7.520   4.013  -6.683 1.000 96.140 ? 88  MET A N   1 
ATOM 694  C CA  ? MET A 1  88 ?  -8.877   4.112  -6.153 1.000 96.140 ? 88  MET A CA  1 
ATOM 695  C C   ? MET A 1  88 ?  -8.860   4.543  -4.690 1.000 96.140 ? 88  MET A C   1 
ATOM 696  C CB  ? MET A 1  88 ?  -9.610   2.778  -6.297 1.000 96.140 ? 88  MET A CB  1 
ATOM 697  O O   ? MET A 1  88 ?  -8.008   4.100  -3.918 1.000 96.140 ? 88  MET A O   1 
ATOM 698  C CG  ? MET A 1  88 ? -11.036   2.801  -5.769 1.000 96.140 ? 88  MET A CG  1 
ATOM 699  S SD  ? MET A 1  88 ? -11.921   1.221  -6.065 1.000 96.140 ? 88  MET A SD  1 
ATOM 700  C CE  ? MET A 1  88 ? -11.058   0.145  -4.887 1.000 96.140 ? 88  MET A CE  1 
ATOM 701  N N   ? LEU A 1  89 ?  -9.784   5.480  -4.303 1.000 96.910 ? 89  LEU A N   1 
ATOM 702  C CA  ? LEU A 1  89 ?  -9.983   5.885  -2.915 1.000 96.910 ? 89  LEU A CA  1 
ATOM 703  C C   ? LEU A 1  89 ? -11.246   5.252  -2.340 1.000 96.910 ? 89  LEU A C   1 
ATOM 704  C CB  ? LEU A 1  89 ? -10.068   7.410  -2.809 1.000 96.910 ? 89  LEU A CB  1 
ATOM 705  O O   ? LEU A 1  89 ? -12.300   5.267  -2.980 1.000 96.910 ? 89  LEU A O   1 
ATOM 706  C CG  ? LEU A 1  89 ?  -8.738   8.165  -2.821 1.000 96.910 ? 89  LEU A CG  1 
ATOM 707  C CD1 ? LEU A 1  89 ?  -8.983   9.666  -2.941 1.000 96.910 ? 89  LEU A CD1 1 
ATOM 708  C CD2 ? LEU A 1  89 ?  -7.932   7.848  -1.566 1.000 96.910 ? 89  LEU A CD2 1 
ATOM 709  N N   ? LEU A 1  90 ? -11.062   4.668  -1.165 1.000 97.120 ? 90  LEU A N   1 
ATOM 710  C CA  ? LEU A 1  90 ? -12.188   4.070  -0.455 1.000 97.120 ? 90  LEU A CA  1 
ATOM 711  C C   ? LEU A 1  90 ? -12.563   4.901   0.767 1.000 97.120 ? 90  LEU A C   1 
ATOM 712  C CB  ? LEU A 1  90 ? -11.854   2.638  -0.030 1.000 97.120 ? 90  LEU A CB  1 
ATOM 713  O O   ? LEU A 1  90 ? -11.725   5.143   1.640 1.000 97.120 ? 90  LEU A O   1 
ATOM 714  C CG  ? LEU A 1  90 ? -11.403   1.688  -1.141 1.000 97.120 ? 90  LEU A CG  1 
ATOM 715  C CD1 ? LEU A 1  90 ? -10.965   0.352  -0.551 1.000 97.120 ? 90  LEU A CD1 1 
ATOM 716  C CD2 ? LEU A 1  90 ? -12.521   1.488  -2.160 1.000 97.120 ? 90  LEU A CD2 1 
ATOM 717  N N   ? LYS A 1  91 ? -13.843   5.415   0.758 1.000 97.340 ? 91  LYS A N   1 
ATOM 718  C CA  ? LYS A 1  91 ? -14.365   6.080   1.949 1.000 97.340 ? 91  LYS A CA  1 
ATOM 719  C C   ? LYS A 1  91 ? -15.043   5.081   2.883 1.000 97.340 ? 91  LYS A C   1 
ATOM 720  C CB  ? LYS A 1  91 ? -15.348   7.185   1.560 1.000 97.340 ? 91  LYS A CB  1 
ATOM 721  O O   ? LYS A 1  91 ? -16.008   4.418   2.497 1.000 97.340 ? 91  LYS A O   1 
ATOM 722  C CG  ? LYS A 1  91 ? -15.801   8.049   2.728 1.000 97.340 ? 91  LYS A CG  1 
ATOM 723  C CD  ? LYS A 1  91 ? -16.593   9.260   2.252 1.000 97.340 ? 91  LYS A CD  1 
ATOM 724  C CE  ? LYS A 1  91 ? -16.975  10.170   3.412 1.000 97.340 ? 91  LYS A CE  1 
ATOM 725  N NZ  ? LYS A 1  91 ? -17.708  11.385   2.945 1.000 97.340 ? 91  LYS A NZ  1 
ATOM 726  N N   ? LEU A 1  92 ? -14.490   5.001   4.122 1.000 97.600 ? 92  LEU A N   1 
ATOM 727  C CA  ? LEU A 1  92 ? -14.991   4.042   5.100 1.000 97.600 ? 92  LEU A CA  1 
ATOM 728  C C   ? LEU A 1  92 ? -16.308   4.519   5.703 1.000 97.600 ? 92  LEU A C   1 
ATOM 729  C CB  ? LEU A 1  92 ? -13.960   3.819   6.209 1.000 97.600 ? 92  LEU A CB  1 
ATOM 730  O O   ? LEU A 1  92 ? -16.530   5.723   5.847 1.000 97.600 ? 92  LEU A O   1 
ATOM 731  C CG  ? LEU A 1  92 ? -12.559   3.402   5.758 1.000 97.600 ? 92  LEU A CG  1 
ATOM 732  C CD1 ? LEU A 1  92 ? -11.636   3.256   6.963 1.000 97.600 ? 92  LEU A CD1 1 
ATOM 733  C CD2 ? LEU A 1  92 ? -12.617   2.102   4.963 1.000 97.600 ? 92  LEU A CD2 1 
ATOM 734  N N   ? VAL A 1  93 ? -17.271   3.576   6.066 1.000 97.210 ? 93  VAL A N   1 
ATOM 735  C CA  ? VAL A 1  93 ? -18.574   3.896   6.639 1.000 97.210 ? 93  VAL A CA  1 
ATOM 736  C C   ? VAL A 1  93 ? -18.391   4.586   7.988 1.000 97.210 ? 93  VAL A C   1 
ATOM 737  C CB  ? VAL A 1  93 ? -19.449   2.632   6.800 1.000 97.210 ? 93  VAL A CB  1 
ATOM 738  O O   ? VAL A 1  93 ? -19.245   5.368   8.414 1.000 97.210 ? 93  VAL A O   1 
ATOM 739  C CG1 ? VAL A 1  93 ? -19.905   2.113   5.438 1.000 97.210 ? 93  VAL A CG1 1 
ATOM 740  C CG2 ? VAL A 1  93 ? -18.685   1.549   7.559 1.000 97.210 ? 93  VAL A CG2 1 
ATOM 741  N N   ? ARG A 1  94 ? -17.262   4.248   8.724 1.000 97.280 ? 94  ARG A N   1 
ATOM 742  C CA  ? ARG A 1  94 ? -16.880   4.921   9.962 1.000 97.280 ? 94  ARG A CA  1 
ATOM 743  C C   ? ARG A 1  94 ? -15.375   5.162  10.013 1.000 97.280 ? 94  ARG A C   1 
ATOM 744  C CB  ? ARG A 1  94 ? -17.322   4.104  11.177 1.000 97.280 ? 94  ARG A CB  1 
ATOM 745  O O   ? ARG A 1  94 ? -14.603   4.430   9.390 1.000 97.280 ? 94  ARG A O   1 
ATOM 746  C CG  ? ARG A 1  94 ? -16.591   2.779  11.327 1.000 97.280 ? 94  ARG A CG  1 
ATOM 747  C CD  ? ARG A 1  94 ? -17.109   1.980  12.515 1.000 97.280 ? 94  ARG A CD  1 
ATOM 748  N NE  ? ARG A 1  94 ? -16.311   0.779  12.746 1.000 97.280 ? 94  ARG A NE  1 
ATOM 749  N NH1 ? ARG A 1  94 ? -17.555  -0.567  11.340 1.000 97.280 ? 94  ARG A NH1 1 
ATOM 750  N NH2 ? ARG A 1  94 ? -15.753  -1.430  12.463 1.000 97.280 ? 94  ARG A NH2 1 
ATOM 751  C CZ  ? ARG A 1  94 ? -16.541  -0.403  12.183 1.000 97.280 ? 94  ARG A CZ  1 
ATOM 752  N N   ? LYS A 1  95 ? -15.036   6.266  10.732 1.000 97.830 ? 95  LYS A N   1 
ATOM 753  C CA  ? LYS A 1  95 ? -13.620   6.583  10.898 1.000 97.830 ? 95  LYS A CA  1 
ATOM 754  C C   ? LYS A 1  95 ? -12.895   5.477  11.659 1.000 97.830 ? 95  LYS A C   1 
ATOM 755  C CB  ? LYS A 1  95 ? -13.450   7.918  11.625 1.000 97.830 ? 95  LYS A CB  1 
ATOM 756  O O   ? LYS A 1  95 ? -13.449   4.892  12.592 1.000 97.830 ? 95  LYS A O   1 
ATOM 757  C CG  ? LYS A 1  95 ? -13.972   9.117  10.848 1.000 97.830 ? 95  LYS A CG  1 
ATOM 758  C CD  ? LYS A 1  95 ? -13.766  10.415  11.618 1.000 97.830 ? 95  LYS A CD  1 
ATOM 759  C CE  ? LYS A 1  95 ? -14.249  11.621  10.823 1.000 97.830 ? 95  LYS A CE  1 
ATOM 760  N NZ  ? LYS A 1  95 ? -14.134  12.885  11.609 1.000 97.830 ? 95  LYS A NZ  1 
ATOM 761  N N   ? ALA A 1  96 ? -11.630   5.185  11.205 1.000 97.700 ? 96  ALA A N   1 
ATOM 762  C CA  ? ALA A 1  96 ? -10.782   4.231  11.914 1.000 97.700 ? 96  ALA A CA  1 
ATOM 763  C C   ? ALA A 1  96 ? -10.358   4.780  13.274 1.000 97.700 ? 96  ALA A C   1 
ATOM 764  C CB  ? ALA A 1  96 ?  -9.554   3.885  11.077 1.000 97.700 ? 96  ALA A CB  1 
ATOM 765  O O   ? ALA A 1  96 ? -10.069   5.972  13.407 1.000 97.700 ? 96  ALA A O   1 
ATOM 766  N N   ? LYS A 1  97 ? -10.353   3.937  14.266 1.000 97.460 ? 97  LYS A N   1 
ATOM 767  C CA  ? LYS A 1  97 ?  -9.800   4.291  15.570 1.000 97.460 ? 97  LYS A CA  1 
ATOM 768  C C   ? LYS A 1  97 ?  -8.275   4.231  15.555 1.000 97.460 ? 97  LYS A C   1 
ATOM 769  C CB  ? LYS A 1  97 ? -10.350   3.366  16.656 1.000 97.460 ? 97  LYS A CB  1 
ATOM 770  O O   ? LYS A 1  97 ?  -7.693   3.159  15.379 1.000 97.460 ? 97  LYS A O   1 
ATOM 771  C CG  ? LYS A 1  97 ?  -9.948   3.762  18.069 1.000 97.460 ? 97  LYS A CG  1 
ATOM 772  C CD  ? LYS A 1  97 ? -10.541   2.816  19.105 1.000 97.460 ? 97  LYS A CD  1 
ATOM 773  C CE  ? LYS A 1  97 ? -10.076   3.164  20.513 1.000 97.460 ? 97  LYS A CE  1 
ATOM 774  N NZ  ? LYS A 1  97 ? -10.637   2.226  21.530 1.000 97.460 ? 97  LYS A NZ  1 
ATOM 775  N N   ? LEU A 1  98 ?  -7.645   5.440  15.725 1.000 96.920 ? 98  LEU A N   1 
ATOM 776  C CA  ? LEU A 1  98 ?  -6.188   5.484  15.667 1.000 96.920 ? 98  LEU A CA  1 
ATOM 777  C C   ? LEU A 1  98 ?  -5.575   4.876  16.923 1.000 96.920 ? 98  LEU A C   1 
ATOM 778  C CB  ? LEU A 1  98 ?  -5.702   6.926  15.494 1.000 96.920 ? 98  LEU A CB  1 
ATOM 779  O O   ? LEU A 1  98 ?  -5.946   5.242  18.041 1.000 96.920 ? 98  LEU A O   1 
ATOM 780  C CG  ? LEU A 1  98 ?  -6.239   7.681  14.277 1.000 96.920 ? 98  LEU A CG  1 
ATOM 781  C CD1 ? LEU A 1  98 ?  -5.549   9.034  14.146 1.000 96.920 ? 98  LEU A CD1 1 
ATOM 782  C CD2 ? LEU A 1  98 ?  -6.051   6.854  13.009 1.000 96.920 ? 98  LEU A CD2 1 
ATOM 783  N N   ? THR A 1  99 ?  -4.631   3.920  16.733 1.000 95.500 ? 99  THR A N   1 
ATOM 784  C CA  ? THR A 1  99 ?  -3.880   3.185  17.744 1.000 95.500 ? 99  THR A CA  1 
ATOM 785  C C   ? THR A 1  99 ?  -2.435   2.975  17.299 1.000 95.500 ? 99  THR A C   1 
ATOM 786  C CB  ? THR A 1  99 ?  -4.531   1.821  18.041 1.000 95.500 ? 99  THR A CB  1 
ATOM 787  O O   ? THR A 1  99 ?  -2.036   3.441  16.230 1.000 95.500 ? 99  THR A O   1 
ATOM 788  C CG2 ? THR A 1  99 ?  -6.021   1.974  18.326 1.000 95.500 ? 99  THR A CG2 1 
ATOM 789  O OG1 ? THR A 1  99 ?  -4.358   0.959  16.910 1.000 95.500 ? 99  THR A OG1 1 
ATOM 790  N N   ? SER A 1 100 ?  -1.666   2.354  18.160 1.000 93.480 ? 100 SER A N   1 
ATOM 791  C CA  ? SER A 1 100 ?  -0.301   2.012  17.774 1.000 93.480 ? 100 SER A CA  1 
ATOM 792  C C   ? SER A 1 100 ?  -0.285   1.099  16.552 1.000 93.480 ? 100 SER A C   1 
ATOM 793  C CB  ? SER A 1 100 ?   0.431   1.337  18.935 1.000 93.480 ? 100 SER A CB  1 
ATOM 794  O O   ? SER A 1 100 ?   0.700   1.062  15.812 1.000 93.480 ? 100 SER A O   1 
ATOM 795  O OG  ? SER A 1 100 ?  -0.242   0.156  19.335 1.000 93.480 ? 100 SER A OG  1 
ATOM 796  N N   ? ALA A 1 101 ?  -1.360   0.460  16.215 1.000 93.300 ? 101 ALA A N   1 
ATOM 797  C CA  ? ALA A 1 101 ?  -1.463  -0.513  15.131 1.000 93.300 ? 101 ALA A CA  1 
ATOM 798  C C   ? ALA A 1 101 ?  -2.206   0.075  13.935 1.000 93.300 ? 101 ALA A C   1 
ATOM 799  C CB  ? ALA A 1 101 ?  -2.162  -1.780  15.618 1.000 93.300 ? 101 ALA A CB  1 
ATOM 800  O O   ? ALA A 1 101 ?  -2.197  -0.503  12.845 1.000 93.300 ? 101 ALA A O   1 
ATOM 801  N N   ? VAL A 1 102 ?  -2.868   1.255  14.114 1.000 96.300 ? 102 VAL A N   1 
ATOM 802  C CA  ? VAL A 1 102 ?  -3.635   1.883  13.043 1.000 96.300 ? 102 VAL A CA  1 
ATOM 803  C C   ? VAL A 1 102 ?  -3.319   3.375  12.987 1.000 96.300 ? 102 VAL A C   1 
ATOM 804  C CB  ? VAL A 1 102 ?  -5.153   1.666  13.230 1.000 96.300 ? 102 VAL A CB  1 
ATOM 805  O O   ? VAL A 1 102 ?  -3.734   4.138  13.863 1.000 96.300 ? 102 VAL A O   1 
ATOM 806  C CG1 ? VAL A 1 102 ?  -5.935   2.301  12.081 1.000 96.300 ? 102 VAL A CG1 1 
ATOM 807  C CG2 ? VAL A 1 102 ?  -5.470   0.175  13.335 1.000 96.300 ? 102 VAL A CG2 1 
ATOM 808  N N   ? LYS A 1 103 ?  -2.538   3.739  11.938 1.000 95.870 ? 103 LYS A N   1 
ATOM 809  C CA  ? LYS A 1 103 ?  -2.191   5.135  11.689 1.000 95.870 ? 103 LYS A CA  1 
ATOM 810  C C   ? LYS A 1 103 ?  -2.124   5.427  10.192 1.000 95.870 ? 103 LYS A C   1 
ATOM 811  C CB  ? LYS A 1 103 ?  -0.856   5.482  12.350 1.000 95.870 ? 103 LYS A CB  1 
ATOM 812  O O   ? LYS A 1 103 ?  -1.654   4.595   9.413 1.000 95.870 ? 103 LYS A O   1 
ATOM 813  C CG  ? LYS A 1 103 ?  -0.886   5.429  13.870 1.000 95.870 ? 103 LYS A CG  1 
ATOM 814  C CD  ? LYS A 1 103 ?   0.463   5.808  14.469 1.000 95.870 ? 103 LYS A CD  1 
ATOM 815  C CE  ? LYS A 1 103 ?   0.450   5.702  15.988 1.000 95.870 ? 103 LYS A CE  1 
ATOM 816  N NZ  ? LYS A 1 103 ?   1.770   6.073  16.580 1.000 95.870 ? 103 LYS A NZ  1 
ATOM 817  N N   ? PRO A 1 104 ?  -2.623   6.678   9.902 1.000 96.240 ? 104 PRO A N   1 
ATOM 818  C CA  ? PRO A 1 104 ?  -2.489   7.033   8.487 1.000 96.240 ? 104 PRO A CA  1 
ATOM 819  C C   ? PRO A 1 104 ?  -1.039   7.284   8.077 1.000 96.240 ? 104 PRO A C   1 
ATOM 820  C CB  ? PRO A 1 104 ?  -3.319   8.313   8.366 1.000 96.240 ? 104 PRO A CB  1 
ATOM 821  O O   ? PRO A 1 104 ?  -0.236   7.753   8.887 1.000 96.240 ? 104 PRO A O   1 
ATOM 822  C CG  ? PRO A 1 104 ?  -4.194   8.318   9.578 1.000 96.240 ? 104 PRO A CG  1 
ATOM 823  C CD  ? PRO A 1 104 ?  -3.492   7.571  10.675 1.000 96.240 ? 104 PRO A CD  1 
ATOM 824  N N   ? LEU A 1 105 ?  -0.720   6.935   6.733 1.000 95.080 ? 105 LEU A N   1 
ATOM 825  C CA  ? LEU A 1 105 ?   0.579   7.230   6.136 1.000 95.080 ? 105 LEU A CA  1 
ATOM 826  C C   ? LEU A 1 105 ?   0.538   8.547   5.368 1.000 95.080 ? 105 LEU A C   1 
ATOM 827  C CB  ? LEU A 1 105 ?   1.010   6.095   5.203 1.000 95.080 ? 105 LEU A CB  1 
ATOM 828  O O   ? LEU A 1 105 ?  -0.414   8.811   4.630 1.000 95.080 ? 105 LEU A O   1 
ATOM 829  C CG  ? LEU A 1 105 ?   2.425   6.187   4.632 1.000 95.080 ? 105 LEU A CG  1 
ATOM 830  C CD1 ? LEU A 1 105 ?   3.455   6.126   5.756 1.000 95.080 ? 105 LEU A CD1 1 
ATOM 831  C CD2 ? LEU A 1 105 ?   2.667   5.075   3.617 1.000 95.080 ? 105 LEU A CD2 1 
ATOM 832  N N   ? SER A 1 106 ?   1.506   9.339   5.619 1.000 93.970 ? 106 SER A N   1 
ATOM 833  C CA  ? SER A 1 106 ?   1.551  10.632   4.945 1.000 93.970 ? 106 SER A CA  1 
ATOM 834  C C   ? SER A 1 106 ?   1.725  10.464   3.439 1.000 93.970 ? 106 SER A C   1 
ATOM 835  C CB  ? SER A 1 106 ?   2.687  11.489   5.505 1.000 93.970 ? 106 SER A CB  1 
ATOM 836  O O   ? SER A 1 106 ?   2.405   9.541   2.986 1.000 93.970 ? 106 SER A O   1 
ATOM 837  O OG  ? SER A 1 106 ?   3.941  10.862   5.296 1.000 93.970 ? 106 SER A OG  1 
ATOM 838  N N   ? LEU A 1 107 ?   1.052  11.380   2.685 1.000 93.590 ? 107 LEU A N   1 
ATOM 839  C CA  ? LEU A 1 107 ?   1.225  11.426   1.237 1.000 93.590 ? 107 LEU A CA  1 
ATOM 840  C C   ? LEU A 1 107 ?   2.559  12.066   0.869 1.000 93.590 ? 107 LEU A C   1 
ATOM 841  C CB  ? LEU A 1 107 ?   0.077  12.202   0.585 1.000 93.590 ? 107 LEU A CB  1 
ATOM 842  O O   ? LEU A 1 107 ?   3.107  12.857   1.640 1.000 93.590 ? 107 LEU A O   1 
ATOM 843  C CG  ? LEU A 1 107 ?  -1.317  11.584   0.712 1.000 93.590 ? 107 LEU A CG  1 
ATOM 844  C CD1 ? LEU A 1 107 ?  -2.370  12.532   0.149 1.000 93.590 ? 107 LEU A CD1 1 
ATOM 845  C CD2 ? LEU A 1 107 ?  -1.371  10.235   0.003 1.000 93.590 ? 107 LEU A CD2 1 
ATOM 846  N N   ? PRO A 1 108 ?   3.116  11.684  -0.197 1.000 92.290 ? 108 PRO A N   1 
ATOM 847  C CA  ? PRO A 1 108 ?   4.460  12.121  -0.580 1.000 92.290 ? 108 PRO A CA  1 
ATOM 848  C C   ? PRO A 1 108 ?   4.575  13.639  -0.702 1.000 92.290 ? 108 PRO A C   1 
ATOM 849  C CB  ? PRO A 1 108 ?   4.676  11.447  -1.938 1.000 92.290 ? 108 PRO A CB  1 
ATOM 850  O O   ? PRO A 1 108 ?   3.650  14.294  -1.189 1.000 92.290 ? 108 PRO A O   1 
ATOM 851  C CG  ? PRO A 1 108 ?   3.648  10.364  -1.994 1.000 92.290 ? 108 PRO A CG  1 
ATOM 852  C CD  ? PRO A 1 108 ?   2.512  10.736  -1.086 1.000 92.290 ? 108 PRO A CD  1 
ATOM 853  N N   ? SER A 1 109 ?   5.740  14.201  -0.293 1.000 83.140 ? 109 SER A N   1 
ATOM 854  C CA  ? SER A 1 109 ?   6.063  15.621  -0.386 1.000 83.140 ? 109 SER A CA  1 
ATOM 855  C C   ? SER A 1 109 ?   7.231  15.860  -1.338 1.000 83.140 ? 109 SER A C   1 
ATOM 856  C CB  ? SER A 1 109 ?   6.395  16.188   0.994 1.000 83.140 ? 109 SER A CB  1 
ATOM 857  O O   ? SER A 1 109 ?   7.524  17.004  -1.693 1.000 83.140 ? 109 SER A O   1 
ATOM 858  O OG  ? SER A 1 109 ?   7.471  15.478   1.584 1.000 83.140 ? 109 SER A OG  1 
ATOM 859  N N   ? ALA A 1 110 ?   7.871  14.697  -1.785 1.000 82.250 ? 110 ALA A N   1 
ATOM 860  C CA  ? ALA A 1 110 ?   9.007  14.784  -2.698 1.000 82.250 ? 110 ALA A CA  1 
ATOM 861  C C   ? ALA A 1 110 ?   9.000  13.629  -3.695 1.000 82.250 ? 110 ALA A C   1 
ATOM 862  C CB  ? ALA A 1 110 ?  10.318  14.799  -1.915 1.000 82.250 ? 110 ALA A CB  1 
ATOM 863  O O   ? ALA A 1 110 ?   8.423  12.573  -3.427 1.000 82.250 ? 110 ALA A O   1 
ATOM 864  N N   ? GLN A 1 111 ?   9.765  13.956  -4.786 1.000 83.930 ? 111 GLN A N   1 
ATOM 865  C CA  ? GLN A 1 111 ?   9.932  12.940  -5.820 1.000 83.930 ? 111 GLN A CA  1 
ATOM 866  C C   ? GLN A 1 111 ?  11.009  11.931  -5.431 1.000 83.930 ? 111 GLN A C   1 
ATOM 867  C CB  ? GLN A 1 111 ?  10.281  13.589  -7.160 1.000 83.930 ? 111 GLN A CB  1 
ATOM 868  O O   ? GLN A 1 111 ?  11.984  12.282  -4.763 1.000 83.930 ? 111 GLN A O   1 
ATOM 869  C CG  ? GLN A 1 111 ?   9.135  14.381  -7.776 1.000 83.930 ? 111 GLN A CG  1 
ATOM 870  C CD  ? GLN A 1 111 ?   9.445  14.864  -9.181 1.000 83.930 ? 111 GLN A CD  1 
ATOM 871  N NE2 ? GLN A 1 111 ?   8.401  15.121  -9.963 1.000 83.930 ? 111 GLN A NE2 1 
ATOM 872  O OE1 ? GLN A 1 111 ?  10.612  15.007  -9.560 1.000 83.930 ? 111 GLN A OE1 1 
ATOM 873  N N   ? MET A 1 112 ?  10.776  10.708  -5.873 1.000 88.400 ? 112 MET A N   1 
ATOM 874  C CA  ? MET A 1 112 ?  11.762   9.659  -5.631 1.000 88.400 ? 112 MET A CA  1 
ATOM 875  C C   ? MET A 1 112 ?  12.875   9.708  -6.673 1.000 88.400 ? 112 MET A C   1 
ATOM 876  C CB  ? MET A 1 112 ?  11.097   8.282  -5.641 1.000 88.400 ? 112 MET A CB  1 
ATOM 877  O O   ? MET A 1 112 ?  12.656  10.153  -7.801 1.000 88.400 ? 112 MET A O   1 
ATOM 878  C CG  ? MET A 1 112 ?  10.017   8.115  -4.584 1.000 88.400 ? 112 MET A CG  1 
ATOM 879  S SD  ? MET A 1 112 ?   9.223   6.462  -4.644 1.000 88.400 ? 112 MET A SD  1 
ATOM 880  C CE  ? MET A 1 112 ?  10.635   5.413  -4.200 1.000 88.400 ? 112 MET A CE  1 
ATOM 881  N N   ? ARG A 1 113 ?  14.084   9.202  -6.269 1.000 89.520 ? 113 ARG A N   1 
ATOM 882  C CA  ? ARG A 1 113 ?  15.219   9.117  -7.182 1.000 89.520 ? 113 ARG A CA  1 
ATOM 883  C C   ? ARG A 1 113 ?  15.633   7.667  -7.409 1.000 89.520 ? 113 ARG A C   1 
ATOM 884  C CB  ? ARG A 1 113 ?  16.404   9.922  -6.643 1.000 89.520 ? 113 ARG A CB  1 
ATOM 885  O O   ? ARG A 1 113 ?  15.528   6.837  -6.503 1.000 89.520 ? 113 ARG A O   1 
ATOM 886  C CG  ? ARG A 1 113 ?  16.100  11.396  -6.425 1.000 89.520 ? 113 ARG A CG  1 
ATOM 887  C CD  ? ARG A 1 113 ?  17.265  12.121  -5.767 1.000 89.520 ? 113 ARG A CD  1 
ATOM 888  N NE  ? ARG A 1 113 ?  16.914  13.492  -5.410 1.000 89.520 ? 113 ARG A NE  1 
ATOM 889  N NH1 ? ARG A 1 113 ?  19.000  14.028  -4.574 1.000 89.520 ? 113 ARG A NH1 1 
ATOM 890  N NH2 ? ARG A 1 113 ?  17.322  15.590  -4.569 1.000 89.520 ? 113 ARG A NH2 1 
ATOM 891  C CZ  ? ARG A 1 113 ?  17.746  14.367  -4.852 1.000 89.520 ? 113 ARG A CZ  1 
ATOM 892  N N   ? PRO A 1 114 ?  16.108   7.461  -8.657 1.000 93.130 ? 114 PRO A N   1 
ATOM 893  C CA  ? PRO A 1 114 ?  16.676   6.128  -8.873 1.000 93.130 ? 114 PRO A CA  1 
ATOM 894  C C   ? PRO A 1 114 ?  17.751   5.772  -7.849 1.000 93.130 ? 114 PRO A C   1 
ATOM 895  C CB  ? PRO A 1 114 ?  17.271   6.223 -10.280 1.000 93.130 ? 114 PRO A CB  1 
ATOM 896  O O   ? PRO A 1 114 ?  18.554   6.628  -7.468 1.000 93.130 ? 114 PRO A O   1 
ATOM 897  C CG  ? PRO A 1 114 ?  16.468   7.281 -10.964 1.000 93.130 ? 114 PRO A CG  1 
ATOM 898  C CD  ? PRO A 1 114 ?  16.108   8.334  -9.956 1.000 93.130 ? 114 PRO A CD  1 
ATOM 899  N N   ? GLY A 1 115 ?  17.740   4.534  -7.331 1.000 92.870 ? 115 GLY A N   1 
ATOM 900  C CA  ? GLY A 1 115 ?  18.717   4.075  -6.357 1.000 92.870 ? 115 GLY A CA  1 
ATOM 901  C C   ? GLY A 1 115 ?  18.208   4.131  -4.929 1.000 92.870 ? 115 GLY A C   1 
ATOM 902  O O   ? GLY A 1 115 ?  18.798   3.529  -4.029 1.000 92.870 ? 115 GLY A O   1 
ATOM 903  N N   ? GLN A 1 116 ?  17.140   4.975  -4.682 1.000 93.820 ? 116 GLN A N   1 
ATOM 904  C CA  ? GLN A 1 116 ?  16.489   5.049  -3.379 1.000 93.820 ? 116 GLN A CA  1 
ATOM 905  C C   ? GLN A 1 116 ?  15.897   3.699  -2.982 1.000 93.820 ? 116 GLN A C   1 
ATOM 906  C CB  ? GLN A 1 116 ?  15.397   6.120  -3.383 1.000 93.820 ? 116 GLN A CB  1 
ATOM 907  O O   ? GLN A 1 116 ?  15.282   3.020  -3.806 1.000 93.820 ? 116 GLN A O   1 
ATOM 908  C CG  ? GLN A 1 116 ?  14.770   6.365  -2.017 1.000 93.820 ? 116 GLN A CG  1 
ATOM 909  C CD  ? GLN A 1 116 ?  13.866   7.582  -1.996 1.000 93.820 ? 116 GLN A CD  1 
ATOM 910  N NE2 ? GLN A 1 116 ?  12.919   7.602  -1.063 1.000 93.820 ? 116 GLN A NE2 1 
ATOM 911  O OE1 ? GLN A 1 116 ?  14.017   8.499  -2.811 1.000 93.820 ? 116 GLN A OE1 1 
ATOM 912  N N   ? VAL A 1 117 ?  16.060   3.241  -1.773 1.000 92.680 ? 117 VAL A N   1 
ATOM 913  C CA  ? VAL A 1 117 ?  15.538   1.977  -1.263 1.000 92.680 ? 117 VAL A CA  1 
ATOM 914  C C   ? VAL A 1 117 ?  14.221   2.219  -0.530 1.000 92.680 ? 117 VAL A C   1 
ATOM 915  C CB  ? VAL A 1 117 ?  16.551   1.284  -0.324 1.000 92.680 ? 117 VAL A CB  1 
ATOM 916  O O   ? VAL A 1 117 ?  14.152   3.052   0.377 1.000 92.680 ? 117 VAL A O   1 
ATOM 917  C CG1 ? VAL A 1 117 ?  15.959  -0.001   0.254 1.000 92.680 ? 117 VAL A CG1 1 
ATOM 918  C CG2 ? VAL A 1 117 ?  17.853   0.990  -1.067 1.000 92.680 ? 117 VAL A CG2 1 
ATOM 919  N N   ? CYS A 1 118 ?  13.248   1.474  -0.898 1.000 93.160 ? 118 CYS A N   1 
ATOM 920  C CA  ? CYS A 1 118 ?  11.903   1.599  -0.349 1.000 93.160 ? 118 CYS A CA  1 
ATOM 921  C C   ? CYS A 1 118 ?  11.398   0.257   0.168 1.000 93.160 ? 118 CYS A C   1 
ATOM 922  C CB  ? CYS A 1 118 ?  10.941   2.143  -1.406 1.000 93.160 ? 118 CYS A CB  1 
ATOM 923  O O   ? CYS A 1 118 ?  11.921  -0.794  -0.207 1.000 93.160 ? 118 CYS A O   1 
ATOM 924  S SG  ? CYS A 1 118 ?  11.434   3.743  -2.084 1.000 93.160 ? 118 CYS A SG  1 
ATOM 925  N N   ? SER A 1 119 ?  10.405   0.349   1.026 1.000 91.650 ? 119 SER A N   1 
ATOM 926  C CA  ? SER A 1 119 ?   9.832  -0.869   1.591 1.000 91.650 ? 119 SER A CA  1 
ATOM 927  C C   ? SER A 1 119 ?   8.432  -1.126   1.045 1.000 91.650 ? 119 SER A C   1 
ATOM 928  C CB  ? SER A 1 119 ?   9.785  -0.781   3.117 1.000 91.650 ? 119 SER A CB  1 
ATOM 929  O O   ? SER A 1 119 ?   7.672  -0.186   0.803 1.000 91.650 ? 119 SER A O   1 
ATOM 930  O OG  ? SER A 1 119 ?   8.888   0.234   3.535 1.000 91.650 ? 119 SER A OG  1 
ATOM 931  N N   ? VAL A 1 120 ?   8.124  -2.366   0.809 1.000 90.710 ? 120 VAL A N   1 
ATOM 932  C CA  ? VAL A 1 120 ?   6.802  -2.840   0.413 1.000 90.710 ? 120 VAL A CA  1 
ATOM 933  C C   ? VAL A 1 120 ?   6.285  -3.847   1.437 1.000 90.710 ? 120 VAL A C   1 
ATOM 934  C CB  ? VAL A 1 120 ?   6.825  -3.476  -0.995 1.000 90.710 ? 120 VAL A CB  1 
ATOM 935  O O   ? VAL A 1 120 ?   7.017  -4.747   1.856 1.000 90.710 ? 120 VAL A O   1 
ATOM 936  C CG1 ? VAL A 1 120 ?   5.437  -3.982  -1.382 1.000 90.710 ? 120 VAL A CG1 1 
ATOM 937  C CG2 ? VAL A 1 120 ?   7.337  -2.471  -2.026 1.000 90.710 ? 120 VAL A CG2 1 
ATOM 938  N N   ? ALA A 1 121 ?   5.062  -3.613   1.846 1.000 89.270 ? 121 ALA A N   1 
ATOM 939  C CA  ? ALA A 1 121 ?   4.412  -4.554   2.754 1.000 89.270 ? 121 ALA A CA  1 
ATOM 940  C C   ? ALA A 1 121 ?   3.064  -5.007   2.202 1.000 89.270 ? 121 ALA A C   1 
ATOM 941  C CB  ? ALA A 1 121 ?   4.235  -3.927   4.135 1.000 89.270 ? 121 ALA A CB  1 
ATOM 942  O O   ? ALA A 1 121 ?   2.279  -4.189   1.716 1.000 89.270 ? 121 ALA A O   1 
ATOM 943  N N   ? SER A 1 122 ?   2.785  -6.339   2.309 1.000 85.860 ? 122 SER A N   1 
ATOM 944  C CA  ? SER A 1 122 ?   1.520  -6.871   1.811 1.000 85.860 ? 122 SER A CA  1 
ATOM 945  C C   ? SER A 1 122 ?   1.298  -8.303   2.287 1.000 85.860 ? 122 SER A C   1 
ATOM 946  C CB  ? SER A 1 122 ?   1.482  -6.822   0.283 1.000 85.860 ? 122 SER A CB  1 
ATOM 947  O O   ? SER A 1 122 ?   2.188  -8.908   2.888 1.000 85.860 ? 122 SER A O   1 
ATOM 948  O OG  ? SER A 1 122 ?   0.212  -7.223  -0.201 1.000 85.860 ? 122 SER A OG  1 
ATOM 949  N N   ? TRP A 1 123 ?  -0.022  -8.739   2.179 1.000 84.820 ? 123 TRP A N   1 
ATOM 950  C CA  ? TRP A 1 123 ?  -0.423 -10.101   2.515 1.000 84.820 ? 123 TRP A CA  1 
ATOM 951  C C   ? TRP A 1 123 ?  -0.642 -10.931   1.255 1.000 84.820 ? 123 TRP A C   1 
ATOM 952  C CB  ? TRP A 1 123 ?  -1.699 -10.092   3.363 1.000 84.820 ? 123 TRP A CB  1 
ATOM 953  O O   ? TRP A 1 123 ?  -1.529 -11.787   1.214 1.000 84.820 ? 123 TRP A O   1 
ATOM 954  C CG  ? TRP A 1 123 ?  -1.514  -9.517   4.735 1.000 84.820 ? 123 TRP A CG  1 
ATOM 955  C CD1 ? TRP A 1 123 ?  -1.067 -10.171   5.849 1.000 84.820 ? 123 TRP A CD1 1 
ATOM 956  C CD2 ? TRP A 1 123 ?  -1.776  -8.169   5.139 1.000 84.820 ? 123 TRP A CD2 1 
ATOM 957  C CE2 ? TRP A 1 123 ?  -1.465  -8.076   6.513 1.000 84.820 ? 123 TRP A CE2 1 
ATOM 958  C CE3 ? TRP A 1 123 ?  -2.244  -7.030   4.470 1.000 84.820 ? 123 TRP A CE3 1 
ATOM 959  N NE1 ? TRP A 1 123 ?  -1.036  -9.310   6.922 1.000 84.820 ? 123 TRP A NE1 1 
ATOM 960  C CH2 ? TRP A 1 123 ?  -2.066  -5.788   6.555 1.000 84.820 ? 123 TRP A CH2 1 
ATOM 961  C CZ2 ? TRP A 1 123 ?  -1.607  -6.887   7.233 1.000 84.820 ? 123 TRP A CZ2 1 
ATOM 962  C CZ3 ? TRP A 1 123 ?  -2.384  -5.847   5.188 1.000 84.820 ? 123 TRP A CZ3 1 
ATOM 963  N N   ? GLY A 1 124 ?   0.089 -10.576   0.150 1.000 72.240 ? 124 GLY A N   1 
ATOM 964  C CA  ? GLY A 1 124 ?  -0.027 -11.302  -1.104 1.000 72.240 ? 124 GLY A CA  1 
ATOM 965  C C   ? GLY A 1 124 ?   0.552 -12.702  -1.040 1.000 72.240 ? 124 GLY A C   1 
ATOM 966  O O   ? GLY A 1 124 ?   0.756 -13.246   0.048 1.000 72.240 ? 124 GLY A O   1 
ATOM 967  N N   ? MET A 1 125 ?   0.713 -13.445  -2.174 1.000 65.910 ? 125 MET A N   1 
ATOM 968  C CA  ? MET A 1 125 ?   1.157 -14.831  -2.290 1.000 65.910 ? 125 MET A CA  1 
ATOM 969  C C   ? MET A 1 125 ?   2.599 -14.982  -1.819 1.000 65.910 ? 125 MET A C   1 
ATOM 970  C CB  ? MET A 1 125 ?   1.023 -15.320  -3.733 1.000 65.910 ? 125 MET A CB  1 
ATOM 971  O O   ? MET A 1 125 ?   3.467 -14.194  -2.199 1.000 65.910 ? 125 MET A O   1 
ATOM 972  C CG  ? MET A 1 125 ?  -0.398 -15.689  -4.127 1.000 65.910 ? 125 MET A CG  1 
ATOM 973  S SD  ? MET A 1 125 ?  -0.478 -16.547  -5.747 1.000 65.910 ? 125 MET A SD  1 
ATOM 974  C CE  ? MET A 1 125 ?  -0.793 -15.135  -6.841 1.000 65.910 ? 125 MET A CE  1 
ATOM 975  N N   ? VAL A 1 126 ?   2.920 -15.882  -0.856 1.000 62.060 ? 126 VAL A N   1 
ATOM 976  C CA  ? VAL A 1 126 ?   4.230 -16.185  -0.289 1.000 62.060 ? 126 VAL A CA  1 
ATOM 977  C C   ? VAL A 1 126 ?   4.872 -17.338  -1.057 1.000 62.060 ? 126 VAL A C   1 
ATOM 978  C CB  ? VAL A 1 126 ?   4.131 -16.534   1.213 1.000 62.060 ? 126 VAL A CB  1 
ATOM 979  O O   ? VAL A 1 126 ?   6.086 -17.349  -1.272 1.000 62.060 ? 126 VAL A O   1 
ATOM 980  C CG1 ? VAL A 1 126 ?   5.521 -16.609   1.842 1.000 62.060 ? 126 VAL A CG1 1 
ATOM 981  C CG2 ? VAL A 1 126 ?   3.266 -15.509   1.943 1.000 62.060 ? 126 VAL A CG2 1 
ATOM 982  N N   ? VAL A 1 127 ?   4.102 -18.321  -1.641 1.000 61.100 ? 127 VAL A N   1 
ATOM 983  C CA  ? VAL A 1 127 ?   4.423 -19.427  -2.537 1.000 61.100 ? 127 VAL A CA  1 
ATOM 984  C C   ? VAL A 1 127 ?   3.279 -19.640  -3.526 1.000 61.100 ? 127 VAL A C   1 
ATOM 985  C CB  ? VAL A 1 127 ?   4.699 -20.730  -1.753 1.000 61.100 ? 127 VAL A CB  1 
ATOM 986  O O   ? VAL A 1 127 ?   2.137 -19.260  -3.255 1.000 61.100 ? 127 VAL A O   1 
ATOM 987  C CG1 ? VAL A 1 127 ?   4.967 -21.889  -2.711 1.000 61.100 ? 127 VAL A CG1 1 
ATOM 988  C CG2 ? VAL A 1 127 ?   5.876 -20.538  -0.799 1.000 61.100 ? 127 VAL A CG2 1 
ATOM 989  N N   ? MET A 1 128 ?   3.633 -20.023  -4.848 1.000 63.180 ? 128 MET A N   1 
ATOM 990  C CA  ? MET A 1 128 ?   2.616 -20.243  -5.872 1.000 63.180 ? 128 MET A CA  1 
ATOM 991  C C   ? MET A 1 128 ?   1.388 -20.927  -5.282 1.000 63.180 ? 128 MET A C   1 
ATOM 992  C CB  ? MET A 1 128 ?   3.181 -21.082  -7.020 1.000 63.180 ? 128 MET A CB  1 
ATOM 993  O O   ? MET A 1 128 ?   1.488 -22.027  -4.735 1.000 63.180 ? 128 MET A O   1 
ATOM 994  C CG  ? MET A 1 128 ?   4.193 -20.342  -7.880 1.000 63.180 ? 128 MET A CG  1 
ATOM 995  S SD  ? MET A 1 128 ?   3.450 -18.924  -8.778 1.000 63.180 ? 128 MET A SD  1 
ATOM 996  C CE  ? MET A 1 128 ?   2.408 -19.811  -9.969 1.000 63.180 ? 128 MET A CE  1 
ATOM 997  N N   ? GLY A 1 129 ?   0.345 -20.196  -5.077 1.000 59.910 ? 129 GLY A N   1 
ATOM 998  C CA  ? GLY A 1 129 ?  -0.945 -20.771  -4.730 1.000 59.910 ? 129 GLY A CA  1 
ATOM 999  C C   ? GLY A 1 129 ?  -1.285 -20.630  -3.259 1.000 59.910 ? 129 GLY A C   1 
ATOM 1000 O O   ? GLY A 1 129 ?  -2.374 -21.015  -2.828 1.000 59.910 ? 129 GLY A O   1 
ATOM 1001 N N   ? THR A 1 130 ?  -0.222 -20.028  -2.411 1.000 69.130 ? 130 THR A N   1 
ATOM 1002 C CA  ? THR A 1 130 ?  -0.496 -19.867  -0.987 1.000 69.130 ? 130 THR A CA  1 
ATOM 1003 C C   ? THR A 1 130 ?  -0.343 -18.407  -0.569 1.000 69.130 ? 130 THR A C   1 
ATOM 1004 C CB  ? THR A 1 130 ?   0.436 -20.748  -0.136 1.000 69.130 ? 130 THR A CB  1 
ATOM 1005 O O   ? THR A 1 130 ?   0.718 -17.809  -0.761 1.000 69.130 ? 130 THR A O   1 
ATOM 1006 C CG2 ? THR A 1 130 ?   0.057 -20.684   1.340 1.000 69.130 ? 130 THR A CG2 1 
ATOM 1007 O OG1 ? THR A 1 130 ?   0.342 -22.106  -0.584 1.000 69.130 ? 130 THR A OG1 1 
ATOM 1008 N N   ? LEU A 1 131 ?  -1.504 -17.819  -0.032 1.000 76.680 ? 131 LEU A N   1 
ATOM 1009 C CA  ? LEU A 1 131 ?  -1.475 -16.458   0.491 1.000 76.680 ? 131 LEU A CA  1 
ATOM 1010 C C   ? LEU A 1 131 ?  -0.830 -16.420   1.872 1.000 76.680 ? 131 LEU A C   1 
ATOM 1011 C CB  ? LEU A 1 131 ?  -2.891 -15.879   0.560 1.000 76.680 ? 131 LEU A CB  1 
ATOM 1012 O O   ? LEU A 1 131 ?  -1.002 -17.346   2.669 1.000 76.680 ? 131 LEU A O   1 
ATOM 1013 C CG  ? LEU A 1 131 ?  -3.574 -15.598  -0.778 1.000 76.680 ? 131 LEU A CG  1 
ATOM 1014 C CD1 ? LEU A 1 131 ?  -5.054 -15.297  -0.565 1.000 76.680 ? 131 LEU A CD1 1 
ATOM 1015 C CD2 ? LEU A 1 131 ?  -2.887 -14.443  -1.498 1.000 76.680 ? 131 LEU A CD2 1 
ATOM 1016 N N   ? ALA A 1 132 ?  -0.034 -15.338   2.054 1.000 83.220 ? 132 ALA A N   1 
ATOM 1017 C CA  ? ALA A 1 132 ?   0.551 -15.132   3.376 1.000 83.220 ? 132 ALA A CA  1 
ATOM 1018 C C   ? ALA A 1 132 ?  -0.524 -14.795   4.405 1.000 83.220 ? 132 ALA A C   1 
ATOM 1019 C CB  ? ALA A 1 132 ?   1.602 -14.026   3.327 1.000 83.220 ? 132 ALA A CB  1 
ATOM 1020 O O   ? ALA A 1 132 ?  -1.460 -14.047   4.112 1.000 83.220 ? 132 ALA A O   1 
ATOM 1021 N N   ? THR A 1 133 ?  -0.427 -15.395   5.481 1.000 85.800 ? 133 THR A N   1 
ATOM 1022 C CA  ? THR A 1 133 ?  -1.367 -15.096   6.556 1.000 85.800 ? 133 THR A CA  1 
ATOM 1023 C C   ? THR A 1 133 ?  -0.806 -14.019   7.480 1.000 85.800 ? 133 THR A C   1 
ATOM 1024 C CB  ? THR A 1 133 ?  -1.699 -16.357   7.374 1.000 85.800 ? 133 THR A CB  1 
ATOM 1025 O O   ? THR A 1 133 ?  -1.558 -13.358   8.200 1.000 85.800 ? 133 THR A O   1 
ATOM 1026 C CG2 ? THR A 1 133 ?  -2.470 -17.370   6.535 1.000 85.800 ? 133 THR A CG2 1 
ATOM 1027 O OG1 ? THR A 1 133 ?  -0.481 -16.958   7.830 1.000 85.800 ? 133 THR A OG1 1 
ATOM 1028 N N   ? THR A 1 134 ?   0.499 -13.859   7.392 1.000 88.810 ? 134 THR A N   1 
ATOM 1029 C CA  ? THR A 1 134 ?   1.145 -12.782   8.132 1.000 88.810 ? 134 THR A CA  1 
ATOM 1030 C C   ? THR A 1 134 ?   1.705 -11.730   7.179 1.000 88.810 ? 134 THR A C   1 
ATOM 1031 C CB  ? THR A 1 134 ?   2.275 -13.319   9.029 1.000 88.810 ? 134 THR A CB  1 
ATOM 1032 O O   ? THR A 1 134 ?   2.014 -12.033   6.025 1.000 88.810 ? 134 THR A O   1 
ATOM 1033 C CG2 ? THR A 1 134 ?   1.736 -14.298  10.066 1.000 88.810 ? 134 THR A CG2 1 
ATOM 1034 O OG1 ? THR A 1 134 ?   3.245 -13.989   8.214 1.000 88.810 ? 134 THR A OG1 1 
ATOM 1035 N N   ? LEU A 1 135 ?   1.721 -10.501   7.626 1.000 88.110 ? 135 LEU A N   1 
ATOM 1036 C CA  ? LEU A 1 135 ?   2.258  -9.395   6.841 1.000 88.110 ? 135 LEU A CA  1 
ATOM 1037 C C   ? LEU A 1 135 ?   3.715  -9.650   6.468 1.000 88.110 ? 135 LEU A C   1 
ATOM 1038 C CB  ? LEU A 1 135 ?   2.141  -8.080   7.618 1.000 88.110 ? 135 LEU A CB  1 
ATOM 1039 O O   ? LEU A 1 135 ?   4.535  -9.970   7.332 1.000 88.110 ? 135 LEU A O   1 
ATOM 1040 C CG  ? LEU A 1 135 ?   2.356  -6.797   6.814 1.000 88.110 ? 135 LEU A CG  1 
ATOM 1041 C CD1 ? LEU A 1 135 ?   1.265  -6.643   5.759 1.000 88.110 ? 135 LEU A CD1 1 
ATOM 1042 C CD2 ? LEU A 1 135 ?   2.386  -5.585   7.739 1.000 88.110 ? 135 LEU A CD2 1 
ATOM 1043 N N   ? GLN A 1 136 ?   3.918  -9.525   5.125 1.000 88.330 ? 136 GLN A N   1 
ATOM 1044 C CA  ? GLN A 1 136 ?   5.262  -9.699   4.586 1.000 88.330 ? 136 GLN A CA  1 
ATOM 1045 C C   ? GLN A 1 136 ?   5.853  -8.365   4.140 1.000 88.330 ? 136 GLN A C   1 
ATOM 1046 C CB  ? GLN A 1 136 ?   5.249 -10.685   3.416 1.000 88.330 ? 136 GLN A CB  1 
ATOM 1047 O O   ? GLN A 1 136 ?   5.119  -7.451   3.759 1.000 88.330 ? 136 GLN A O   1 
ATOM 1048 C CG  ? GLN A 1 136 ?   4.591 -12.019   3.744 1.000 88.330 ? 136 GLN A CG  1 
ATOM 1049 C CD  ? GLN A 1 136 ?   5.342 -12.797   4.808 1.000 88.330 ? 136 GLN A CD  1 
ATOM 1050 N NE2 ? GLN A 1 136 ?   4.615 -13.288   5.806 1.000 88.330 ? 136 GLN A NE2 1 
ATOM 1051 O OE1 ? GLN A 1 136 ?   6.564 -12.956   4.734 1.000 88.330 ? 136 GLN A OE1 1 
ATOM 1052 N N   ? GLU A 1 137 ?   7.216  -8.261   4.219 1.000 88.370 ? 137 GLU A N   1 
ATOM 1053 C CA  ? GLU A 1 137 ?   7.873  -7.027   3.796 1.000 88.370 ? 137 GLU A CA  1 
ATOM 1054 C C   ? GLU A 1 137 ?   9.125  -7.323   2.975 1.000 88.370 ? 137 GLU A C   1 
ATOM 1055 C CB  ? GLU A 1 137 ?   8.231  -6.165   5.009 1.000 88.370 ? 137 GLU A CB  1 
ATOM 1056 O O   ? GLU A 1 137 ?   9.815  -8.314   3.221 1.000 88.370 ? 137 GLU A O   1 
ATOM 1057 C CG  ? GLU A 1 137 ?   9.370  -6.726   5.848 1.000 88.370 ? 137 GLU A CG  1 
ATOM 1058 C CD  ? GLU A 1 137 ?   9.776  -5.815   6.995 1.000 88.370 ? 137 GLU A CD  1 
ATOM 1059 O OE1 ? GLU A 1 137 ?  10.832  -6.060   7.621 1.000 88.370 ? 137 GLU A OE1 1 
ATOM 1060 O OE2 ? GLU A 1 137 ?   9.031  -4.848   7.271 1.000 88.370 ? 137 GLU A OE2 1 
ATOM 1061 N N   ? VAL A 1 138 ?   9.409  -6.370   2.056 1.000 87.670 ? 138 VAL A N   1 
ATOM 1062 C CA  ? VAL A 1 138 ?  10.616  -6.462   1.241 1.000 87.670 ? 138 VAL A CA  1 
ATOM 1063 C C   ? VAL A 1 138 ?  11.139  -5.062   0.931 1.000 87.670 ? 138 VAL A C   1 
ATOM 1064 C CB  ? VAL A 1 138 ?  10.357  -7.237  -0.071 1.000 87.670 ? 138 VAL A CB  1 
ATOM 1065 O O   ? VAL A 1 138 ?  10.359  -4.113   0.812 1.000 87.670 ? 138 VAL A O   1 
ATOM 1066 C CG1 ? VAL A 1 138 ?   9.381  -6.473  -0.965 1.000 87.670 ? 138 VAL A CG1 1 
ATOM 1067 C CG2 ? VAL A 1 138 ?  11.670  -7.494  -0.807 1.000 87.670 ? 138 VAL A CG2 1 
ATOM 1068 N N   ? HIS A 1 139 ?  12.482  -4.983   0.819 1.000 89.960 ? 139 HIS A N   1 
ATOM 1069 C CA  ? HIS A 1 139 ?  13.118  -3.741   0.395 1.000 89.960 ? 139 HIS A CA  1 
ATOM 1070 C C   ? HIS A 1 139 ?  13.454  -3.773  -1.092 1.000 89.960 ? 139 HIS A C   1 
ATOM 1071 C CB  ? HIS A 1 139 ?  14.384  -3.481   1.214 1.000 89.960 ? 139 HIS A CB  1 
ATOM 1072 O O   ? HIS A 1 139 ?  14.073  -4.726  -1.572 1.000 89.960 ? 139 HIS A O   1 
ATOM 1073 C CG  ? HIS A 1 139 ?  14.130  -3.323   2.679 1.000 89.960 ? 139 HIS A CG  1 
ATOM 1074 C CD2 ? HIS A 1 139 ?  14.624  -3.994   3.745 1.000 89.960 ? 139 HIS A CD2 1 
ATOM 1075 N ND1 ? HIS A 1 139 ?  13.266  -2.376   3.186 1.000 89.960 ? 139 HIS A ND1 1 
ATOM 1076 C CE1 ? HIS A 1 139 ?  13.242  -2.472   4.504 1.000 89.960 ? 139 HIS A CE1 1 
ATOM 1077 N NE2 ? HIS A 1 139 ?  14.057  -3.446   4.869 1.000 89.960 ? 139 HIS A NE2 1 
ATOM 1078 N N   ? LEU A 1 140 ?  12.967  -2.726  -1.785 1.000 91.370 ? 140 LEU A N   1 
ATOM 1079 C CA  ? LEU A 1 140 ?  13.169  -2.656  -3.228 1.000 91.370 ? 140 LEU A CA  1 
ATOM 1080 C C   ? LEU A 1 140 ?  13.862  -1.355  -3.618 1.000 91.370 ? 140 LEU A C   1 
ATOM 1081 C CB  ? LEU A 1 140 ?  11.832  -2.776  -3.963 1.000 91.370 ? 140 LEU A CB  1 
ATOM 1082 O O   ? LEU A 1 140 ?  13.666  -0.324  -2.971 1.000 91.370 ? 140 LEU A O   1 
ATOM 1083 C CG  ? LEU A 1 140 ?  11.016  -4.039  -3.686 1.000 91.370 ? 140 LEU A CG  1 
ATOM 1084 C CD1 ? LEU A 1 140 ?   9.646  -3.943  -4.350 1.000 91.370 ? 140 LEU A CD1 1 
ATOM 1085 C CD2 ? LEU A 1 140 ?  11.764  -5.276  -4.169 1.000 91.370 ? 140 LEU A CD2 1 
ATOM 1086 N N   ? THR A 1 141 ?  14.638  -1.423  -4.693 1.000 93.740 ? 141 THR A N   1 
ATOM 1087 C CA  ? THR A 1 141 ?  15.365  -0.259  -5.188 1.000 93.740 ? 141 THR A CA  1 
ATOM 1088 C C   ? THR A 1 141 ?  14.630   0.377  -6.364 1.000 93.740 ? 141 THR A C   1 
ATOM 1089 C CB  ? THR A 1 141 ?  16.796  -0.634  -5.615 1.000 93.740 ? 141 THR A CB  1 
ATOM 1090 O O   ? THR A 1 141 ?  14.192  -0.321  -7.280 1.000 93.740 ? 141 THR A O   1 
ATOM 1091 C CG2 ? THR A 1 141 ?  17.574   0.595  -6.072 1.000 93.740 ? 141 THR A CG2 1 
ATOM 1092 O OG1 ? THR A 1 141 ?  17.479  -1.233  -4.506 1.000 93.740 ? 141 THR A OG1 1 
ATOM 1093 N N   ? VAL A 1 142 ?  14.501   1.688  -6.283 1.000 94.990 ? 142 VAL A N   1 
ATOM 1094 C CA  ? VAL A 1 142 ?  13.919   2.439  -7.391 1.000 94.990 ? 142 VAL A CA  1 
ATOM 1095 C C   ? VAL A 1 142 ?  14.865   2.407  -8.590 1.000 94.990 ? 142 VAL A C   1 
ATOM 1096 C CB  ? VAL A 1 142 ?  13.616   3.900  -6.991 1.000 94.990 ? 142 VAL A CB  1 
ATOM 1097 O O   ? VAL A 1 142 ?  16.047   2.736  -8.465 1.000 94.990 ? 142 VAL A O   1 
ATOM 1098 C CG1 ? VAL A 1 142 ?  13.064   4.683  -8.181 1.000 94.990 ? 142 VAL A CG1 1 
ATOM 1099 C CG2 ? VAL A 1 142 ?  12.635   3.939  -5.821 1.000 94.990 ? 142 VAL A CG2 1 
ATOM 1100 N N   ? GLN A 1 143 ?  14.300   2.011  -9.756 1.000 94.650 ? 143 GLN A N   1 
ATOM 1101 C CA  ? GLN A 1 143 ?  15.108   1.875 -10.964 1.000 94.650 ? 143 GLN A CA  1 
ATOM 1102 C C   ? GLN A 1 143 ?  14.935   3.083 -11.880 1.000 94.650 ? 143 GLN A C   1 
ATOM 1103 C CB  ? GLN A 1 143 ?  14.744   0.592 -11.713 1.000 94.650 ? 143 GLN A CB  1 
ATOM 1104 O O   ? GLN A 1 143 ?  13.994   3.863 -11.717 1.000 94.650 ? 143 GLN A O   1 
ATOM 1105 C CG  ? GLN A 1 143 ?  14.951  -0.676 -10.897 1.000 94.650 ? 143 GLN A CG  1 
ATOM 1106 C CD  ? GLN A 1 143 ?  16.412  -0.941 -10.585 1.000 94.650 ? 143 GLN A CD  1 
ATOM 1107 N NE2 ? GLN A 1 143 ?  16.701  -1.264  -9.329 1.000 94.650 ? 143 GLN A NE2 1 
ATOM 1108 O OE1 ? GLN A 1 143 ?  17.274  -0.858 -11.465 1.000 94.650 ? 143 GLN A OE1 1 
ATOM 1109 N N   ? LYS A 1 144 ?  15.891   3.087 -12.858 1.000 93.790 ? 144 LYS A N   1 
ATOM 1110 C CA  ? LYS A 1 144 ?  15.731   4.076 -13.919 1.000 93.790 ? 144 LYS A CA  1 
ATOM 1111 C C   ? LYS A 1 144 ?  14.503   3.774 -14.773 1.000 93.790 ? 144 LYS A C   1 
ATOM 1112 C CB  ? LYS A 1 144 ?  16.981   4.126 -14.799 1.000 93.790 ? 144 LYS A CB  1 
ATOM 1113 O O   ? LYS A 1 144 ?  14.211   2.611 -15.060 1.000 93.790 ? 144 LYS A O   1 
ATOM 1114 C CG  ? LYS A 1 144 ?  18.222   4.639 -14.083 1.000 93.790 ? 144 LYS A CG  1 
ATOM 1115 C CD  ? LYS A 1 144 ?  19.418   4.716 -15.023 1.000 93.790 ? 144 LYS A CD  1 
ATOM 1116 C CE  ? LYS A 1 144 ?  20.672   5.184 -14.297 1.000 93.790 ? 144 LYS A CE  1 
ATOM 1117 N NZ  ? LYS A 1 144 ?  21.858   5.219 -15.204 1.000 93.790 ? 144 LYS A NZ  1 
ATOM 1118 N N   ? LYS A 1 145 ?  13.818   4.805 -15.200 1.000 92.420 ? 145 LYS A N   1 
ATOM 1119 C CA  ? LYS A 1 145 ?  12.587   4.678 -15.975 1.000 92.420 ? 145 LYS A CA  1 
ATOM 1120 C C   ? LYS A 1 145 ?  12.819   3.868 -17.247 1.000 92.420 ? 145 LYS A C   1 
ATOM 1121 C CB  ? LYS A 1 145 ?  12.029   6.058 -16.326 1.000 92.420 ? 145 LYS A CB  1 
ATOM 1122 O O   ? LYS A 1 145 ?  11.943   3.116 -17.680 1.000 92.420 ? 145 LYS A O   1 
ATOM 1123 C CG  ? LYS A 1 145 ?  11.582   6.870 -15.120 1.000 92.420 ? 145 LYS A CG  1 
ATOM 1124 C CD  ? LYS A 1 145 ?  11.118   8.264 -15.525 1.000 92.420 ? 145 LYS A CD  1 
ATOM 1125 C CE  ? LYS A 1 145 ?  10.701   9.089 -14.315 1.000 92.420 ? 145 LYS A CE  1 
ATOM 1126 N NZ  ? LYS A 1 145 ?  10.357  10.492 -14.694 1.000 92.420 ? 145 LYS A NZ  1 
ATOM 1127 N N   ? GLN A 1 146 ?  13.984   3.965 -17.854 1.000 92.580 ? 146 GLN A N   1 
ATOM 1128 C CA  ? GLN A 1 146 ?  14.331   3.307 -19.109 1.000 92.580 ? 146 GLN A CA  1 
ATOM 1129 C C   ? GLN A 1 146 ?  14.232   1.790 -18.981 1.000 92.580 ? 146 GLN A C   1 
ATOM 1130 C CB  ? GLN A 1 146 ?  15.739   3.706 -19.554 1.000 92.580 ? 146 GLN A CB  1 
ATOM 1131 O O   ? GLN A 1 146 ?  13.936   1.097 -19.956 1.000 92.580 ? 146 GLN A O   1 
ATOM 1132 C CG  ? GLN A 1 146 ?  15.859   5.162 -19.983 1.000 92.580 ? 146 GLN A CG  1 
ATOM 1133 C CD  ? GLN A 1 146 ?  16.105   6.099 -18.815 1.000 92.580 ? 146 GLN A CD  1 
ATOM 1134 N NE2 ? GLN A 1 146 ?  16.308   7.378 -19.114 1.000 92.580 ? 146 GLN A NE2 1 
ATOM 1135 O OE1 ? GLN A 1 146 ?  16.112   5.678 -17.654 1.000 92.580 ? 146 GLN A OE1 1 
ATOM 1136 N N   ? MET A 1 147 ?  14.567   1.355 -17.782 1.000 91.770 ? 147 MET A N   1 
ATOM 1137 C CA  ? MET A 1 147 ?  14.500  -0.080 -17.523 1.000 91.770 ? 147 MET A CA  1 
ATOM 1138 C C   ? MET A 1 147 ?  13.099  -0.617 -17.792 1.000 91.770 ? 147 MET A C   1 
ATOM 1139 C CB  ? MET A 1 147 ?  14.910  -0.386 -16.081 1.000 91.770 ? 147 MET A CB  1 
ATOM 1140 O O   ? MET A 1 147 ?  12.938  -1.633 -18.470 1.000 91.770 ? 147 MET A O   1 
ATOM 1141 C CG  ? MET A 1 147 ?  14.871  -1.865 -15.733 1.000 91.770 ? 147 MET A CG  1 
ATOM 1142 S SD  ? MET A 1 147 ?  16.068  -2.850 -16.715 1.000 91.770 ? 147 MET A SD  1 
ATOM 1143 C CE  ? MET A 1 147 ?  15.761  -4.502 -16.031 1.000 91.770 ? 147 MET A CE  1 
ATOM 1144 N N   ? CYS A 1 148 ?  12.031  -0.021 -17.261 1.000 93.490 ? 148 CYS A N   1 
ATOM 1145 C CA  ? CYS A 1 148 ?  10.645  -0.453 -17.405 1.000 93.490 ? 148 CYS A CA  1 
ATOM 1146 C C   ? CYS A 1 148 ?  10.128  -0.166 -18.810 1.000 93.490 ? 148 CYS A C   1 
ATOM 1147 C CB  ? CYS A 1 148 ?   9.757   0.240 -16.373 1.000 93.490 ? 148 CYS A CB  1 
ATOM 1148 O O   ? CYS A 1 148 ?   9.321  -0.927 -19.347 1.000 93.490 ? 148 CYS A O   1 
ATOM 1149 S SG  ? CYS A 1 148 ?   9.956  -0.398 -14.695 1.000 93.490 ? 148 CYS A SG  1 
ATOM 1150 N N   ? GLU A 1 149 ?  10.634   0.810 -19.476 1.000 93.670 ? 149 GLU A N   1 
ATOM 1151 C CA  ? GLU A 1 149 ?  10.265   1.102 -20.858 1.000 93.670 ? 149 GLU A CA  1 
ATOM 1152 C C   ? GLU A 1 149 ?  10.681  -0.031 -21.791 1.000 93.670 ? 149 GLU A C   1 
ATOM 1153 C CB  ? GLU A 1 149 ?  10.896   2.419 -21.316 1.000 93.670 ? 149 GLU A CB  1 
ATOM 1154 O O   ? GLU A 1 149 ?   9.958  -0.363 -22.733 1.000 93.670 ? 149 GLU A O   1 
ATOM 1155 C CG  ? GLU A 1 149 ?  10.265   3.654 -20.689 1.000 93.670 ? 149 GLU A CG  1 
ATOM 1156 C CD  ? GLU A 1 149 ?  10.994   4.943 -21.037 1.000 93.670 ? 149 GLU A CD  1 
ATOM 1157 O OE1 ? GLU A 1 149 ?  10.492   6.036 -20.691 1.000 93.670 ? 149 GLU A OE1 1 
ATOM 1158 O OE2 ? GLU A 1 149 ?  12.076   4.858 -21.660 1.000 93.670 ? 149 GLU A OE2 1 
ATOM 1159 N N   ? SER A 1 150 ?  11.880  -0.608 -21.423 1.000 92.520 ? 150 SER A N   1 
ATOM 1160 C CA  ? SER A 1 150 ?  12.405  -1.691 -22.249 1.000 92.520 ? 150 SER A CA  1 
ATOM 1161 C C   ? SER A 1 150 ?  11.653  -2.993 -21.996 1.000 92.520 ? 150 SER A C   1 
ATOM 1162 C CB  ? SER A 1 150 ?  13.897  -1.893 -21.982 1.000 92.520 ? 150 SER A CB  1 
ATOM 1163 O O   ? SER A 1 150 ?  11.575  -3.852 -22.876 1.000 92.520 ? 150 SER A O   1 
ATOM 1164 O OG  ? SER A 1 150 ?  14.109  -2.416 -20.682 1.000 92.520 ? 150 SER A OG  1 
ATOM 1165 N N   ? ILE A 1 151 ?  10.996  -3.057 -20.820 1.000 91.160 ? 151 ILE A N   1 
ATOM 1166 C CA  ? ILE A 1 151 ?  10.380  -4.303 -20.379 1.000 91.160 ? 151 ILE A CA  1 
ATOM 1167 C C   ? ILE A 1 151 ?   8.874  -4.252 -20.629 1.000 91.160 ? 151 ILE A C   1 
ATOM 1168 C CB  ? ILE A 1 151 ?  10.666  -4.578 -18.886 1.000 91.160 ? 151 ILE A CB  1 
ATOM 1169 O O   ? ILE A 1 151 ?   8.282  -5.229 -21.093 1.000 91.160 ? 151 ILE A O   1 
ATOM 1170 C CG1 ? ILE A 1 151 ?  12.169  -4.782 -18.659 1.000 91.160 ? 151 ILE A CG1 1 
ATOM 1171 C CG2 ? ILE A 1 151 ?   9.869  -5.791 -18.397 1.000 91.160 ? 151 ILE A CG2 1 
ATOM 1172 C CD1 ? ILE A 1 151 ?  12.562  -4.909 -17.194 1.000 91.160 ? 151 ILE A CD1 1 
ATOM 1173 N N   ? PHE A 1 152 ?   8.281  -3.019 -20.334 1.000 92.340 ? 152 PHE A N   1 
ATOM 1174 C CA  ? PHE A 1 152 ?   6.831  -2.876 -20.389 1.000 92.340 ? 152 PHE A CA  1 
ATOM 1175 C C   ? PHE A 1 152 ?   6.425  -1.877 -21.466 1.000 92.340 ? 152 PHE A C   1 
ATOM 1176 C CB  ? PHE A 1 152 ?   6.281  -2.434 -19.029 1.000 92.340 ? 152 PHE A CB  1 
ATOM 1177 O O   ? PHE A 1 152 ?   6.770  -0.696 -21.386 1.000 92.340 ? 152 PHE A O   1 
ATOM 1178 C CG  ? PHE A 1 152 ?   6.667  -3.343 -17.894 1.000 92.340 ? 152 PHE A CG  1 
ATOM 1179 C CD1 ? PHE A 1 152 ?   6.116  -4.614 -17.785 1.000 92.340 ? 152 PHE A CD1 1 
ATOM 1180 C CD2 ? PHE A 1 152 ?   7.581  -2.926 -16.935 1.000 92.340 ? 152 PHE A CD2 1 
ATOM 1181 C CE1 ? PHE A 1 152 ?   6.472  -5.458 -16.735 1.000 92.340 ? 152 PHE A CE1 1 
ATOM 1182 C CE2 ? PHE A 1 152 ?   7.941  -3.764 -15.883 1.000 92.340 ? 152 PHE A CE2 1 
ATOM 1183 C CZ  ? PHE A 1 152 ?   7.385  -5.029 -15.784 1.000 92.340 ? 152 PHE A CZ  1 
ATOM 1184 N N   ? GLY A 1 153 ?   5.737  -2.315 -22.579 1.000 89.830 ? 153 GLY A N   1 
ATOM 1185 C CA  ? GLY A 1 153 ?   5.338  -1.524 -23.732 1.000 89.830 ? 153 GLY A CA  1 
ATOM 1186 C C   ? GLY A 1 153 ?   4.356  -0.420 -23.388 1.000 89.830 ? 153 GLY A C   1 
ATOM 1187 O O   ? GLY A 1 153 ?   4.337   0.626 -24.040 1.000 89.830 ? 153 GLY A O   1 
ATOM 1188 N N   ? PHE A 1 154 ?   3.628  -0.490 -22.241 1.000 90.820 ? 154 PHE A N   1 
ATOM 1189 C CA  ? PHE A 1 154 ?   2.584   0.454 -21.858 1.000 90.820 ? 154 PHE A CA  1 
ATOM 1190 C C   ? PHE A 1 154 ?   2.989   1.232 -20.612 1.000 90.820 ? 154 PHE A C   1 
ATOM 1191 C CB  ? PHE A 1 154 ?   1.260  -0.276 -21.615 1.000 90.820 ? 154 PHE A CB  1 
ATOM 1192 O O   ? PHE A 1 154 ?   2.149   1.866 -19.970 1.000 90.820 ? 154 PHE A O   1 
ATOM 1193 C CG  ? PHE A 1 154 ?   0.793  -1.093 -22.790 1.000 90.820 ? 154 PHE A CG  1 
ATOM 1194 C CD1 ? PHE A 1 154 ?   0.312  -0.474 -23.937 1.000 90.820 ? 154 PHE A CD1 1 
ATOM 1195 C CD2 ? PHE A 1 154 ?   0.835  -2.480 -22.746 1.000 90.820 ? 154 PHE A CD2 1 
ATOM 1196 C CE1 ? PHE A 1 154 ?  -0.121  -1.228 -25.026 1.000 90.820 ? 154 PHE A CE1 1 
ATOM 1197 C CE2 ? PHE A 1 154 ?   0.404  -3.240 -23.830 1.000 90.820 ? 154 PHE A CE2 1 
ATOM 1198 C CZ  ? PHE A 1 154 ?  -0.075  -2.612 -24.968 1.000 90.820 ? 154 PHE A CZ  1 
ATOM 1199 N N   ? TYR A 1 155 ?   4.257   1.187 -20.251 1.000 93.470 ? 155 TYR A N   1 
ATOM 1200 C CA  ? TYR A 1 155 ?   4.800   1.907 -19.105 1.000 93.470 ? 155 TYR A CA  1 
ATOM 1201 C C   ? TYR A 1 155 ?   4.800   3.410 -19.355 1.000 93.470 ? 155 TYR A C   1 
ATOM 1202 C CB  ? TYR A 1 155 ?   6.221   1.429 -18.793 1.000 93.470 ? 155 TYR A CB  1 
ATOM 1203 O O   ? TYR A 1 155 ?   5.195   3.867 -20.431 1.000 93.470 ? 155 TYR A O   1 
ATOM 1204 C CG  ? TYR A 1 155 ?   6.888   2.196 -17.677 1.000 93.470 ? 155 TYR A CG  1 
ATOM 1205 C CD1 ? TYR A 1 155 ?   7.723   3.277 -17.950 1.000 93.470 ? 155 TYR A CD1 1 
ATOM 1206 C CD2 ? TYR A 1 155 ?   6.685   1.841 -16.348 1.000 93.470 ? 155 TYR A CD2 1 
ATOM 1207 C CE1 ? TYR A 1 155 ?   8.342   3.985 -16.925 1.000 93.470 ? 155 TYR A CE1 1 
ATOM 1208 C CE2 ? TYR A 1 155 ?   7.298   2.542 -15.315 1.000 93.470 ? 155 TYR A CE2 1 
ATOM 1209 O OH  ? TYR A 1 155 ?   8.733   4.309 -14.594 1.000 93.470 ? 155 TYR A OH  1 
ATOM 1210 C CZ  ? TYR A 1 155 ?   8.123   3.611 -15.613 1.000 93.470 ? 155 TYR A CZ  1 
ATOM 1211 N N   ? SER A 1 156 ?   4.230   4.157 -18.369 1.000 93.290 ? 156 SER A N   1 
ATOM 1212 C CA  ? SER A 1 156 ?   4.286   5.614 -18.426 1.000 93.290 ? 156 SER A CA  1 
ATOM 1213 C C   ? SER A 1 156 ?   5.189   6.175 -17.332 1.000 93.290 ? 156 SER A C   1 
ATOM 1214 C CB  ? SER A 1 156 ?   2.884   6.211 -18.298 1.000 93.290 ? 156 SER A CB  1 
ATOM 1215 O O   ? SER A 1 156 ?   4.872   6.072 -16.145 1.000 93.290 ? 156 SER A O   1 
ATOM 1216 O OG  ? SER A 1 156 ?   2.944   7.625 -18.228 1.000 93.290 ? 156 SER A OG  1 
ATOM 1217 N N   ? ARG A 1 157 ?   6.283   6.890 -17.737 1.000 92.010 ? 157 ARG A N   1 
ATOM 1218 C CA  ? ARG A 1 157 ?   7.248   7.425 -16.782 1.000 92.010 ? 157 ARG A CA  1 
ATOM 1219 C C   ? ARG A 1 157 ?   6.632   8.543 -15.948 1.000 92.010 ? 157 ARG A C   1 
ATOM 1220 C CB  ? ARG A 1 157 ?   8.495   7.938 -17.506 1.000 92.010 ? 157 ARG A CB  1 
ATOM 1221 O O   ? ARG A 1 157 ?   7.086   8.817 -14.835 1.000 92.010 ? 157 ARG A O   1 
ATOM 1222 C CG  ? ARG A 1 157 ?   8.220   9.080 -18.471 1.000 92.010 ? 157 ARG A CG  1 
ATOM 1223 C CD  ? ARG A 1 157 ?   9.477   9.501 -19.220 1.000 92.010 ? 157 ARG A CD  1 
ATOM 1224 N NE  ? ARG A 1 157 ?   9.233  10.658 -20.076 1.000 92.010 ? 157 ARG A NE  1 
ATOM 1225 N NH1 ? ARG A 1 157 ?  11.324  10.632 -21.058 1.000 92.010 ? 157 ARG A NH1 1 
ATOM 1226 N NH2 ? ARG A 1 157 ?   9.789  12.225 -21.660 1.000 92.010 ? 157 ARG A NH2 1 
ATOM 1227 C CZ  ? ARG A 1 157 ?  10.116  11.169 -20.929 1.000 92.010 ? 157 ARG A CZ  1 
ATOM 1228 N N   ? ASP A 1 158 ?   5.507   9.180 -16.433 1.000 91.080 ? 158 ASP A N   1 
ATOM 1229 C CA  ? ASP A 1 158 ?   4.886  10.320 -15.765 1.000 91.080 ? 158 ASP A CA  1 
ATOM 1230 C C   ? ASP A 1 158 ?   3.993   9.862 -14.614 1.000 91.080 ? 158 ASP A C   1 
ATOM 1231 C CB  ? ASP A 1 158 ?   4.075  11.150 -16.761 1.000 91.080 ? 158 ASP A CB  1 
ATOM 1232 O O   ? ASP A 1 158 ?   3.828  10.580 -13.625 1.000 91.080 ? 158 ASP A O   1 
ATOM 1233 C CG  ? ASP A 1 158 ?   4.942  11.849 -17.795 1.000 91.080 ? 158 ASP A CG  1 
ATOM 1234 O OD1 ? ASP A 1 158 ?   6.108  12.181 -17.489 1.000 91.080 ? 158 ASP A OD1 1 
ATOM 1235 O OD2 ? ASP A 1 158 ?   4.454  12.072 -18.923 1.000 91.080 ? 158 ASP A OD2 1 
ATOM 1236 N N   ? THR A 1 159 ?   3.447   8.678 -14.740 1.000 92.020 ? 159 THR A N   1 
ATOM 1237 C CA  ? THR A 1 159 ?   2.415   8.291 -13.784 1.000 92.020 ? 159 THR A CA  1 
ATOM 1238 C C   ? THR A 1 159 ?   2.790   6.989 -13.082 1.000 92.020 ? 159 THR A C   1 
ATOM 1239 C CB  ? THR A 1 159 ?   1.047   8.131 -14.473 1.000 92.020 ? 159 THR A CB  1 
ATOM 1240 O O   ? THR A 1 159 ?   2.053   6.510 -12.217 1.000 92.020 ? 159 THR A O   1 
ATOM 1241 C CG2 ? THR A 1 159 ?   0.574   9.452 -15.069 1.000 92.020 ? 159 THR A CG2 1 
ATOM 1242 O OG1 ? THR A 1 159 ?   1.157   7.159 -15.520 1.000 92.020 ? 159 THR A OG1 1 
ATOM 1243 N N   ? GLN A 1 160 ?   4.077   6.436 -13.433 1.000 94.860 ? 160 GLN A N   1 
ATOM 1244 C CA  ? GLN A 1 160 ?   4.432   5.139 -12.867 1.000 94.860 ? 160 GLN A CA  1 
ATOM 1245 C C   ? GLN A 1 160 ?   5.870   5.136 -12.357 1.000 94.860 ? 160 GLN A C   1 
ATOM 1246 C CB  ? GLN A 1 160 ?   4.240   4.030 -13.904 1.000 94.860 ? 160 GLN A CB  1 
ATOM 1247 O O   ? GLN A 1 160 ?   6.701   5.918 -12.823 1.000 94.860 ? 160 GLN A O   1 
ATOM 1248 C CG  ? GLN A 1 160 ?   2.786   3.793 -14.289 1.000 94.860 ? 160 GLN A CG  1 
ATOM 1249 C CD  ? GLN A 1 160 ?   2.634   2.794 -15.421 1.000 94.860 ? 160 GLN A CD  1 
ATOM 1250 N NE2 ? GLN A 1 160 ?   1.497   2.109 -15.457 1.000 94.860 ? 160 GLN A NE2 1 
ATOM 1251 O OE1 ? GLN A 1 160 ?   3.531   2.641 -16.256 1.000 94.860 ? 160 GLN A OE1 1 
ATOM 1252 N N   ? ILE A 1 161 ?   6.084   4.212 -11.349 1.000 94.840 ? 161 ILE A N   1 
ATOM 1253 C CA  ? ILE A 1 161 ?   7.393   4.021 -10.734 1.000 94.840 ? 161 ILE A CA  1 
ATOM 1254 C C   ? ILE A 1 161 ?   7.901   2.611 -11.028 1.000 94.840 ? 161 ILE A C   1 
ATOM 1255 C CB  ? ILE A 1 161 ?   7.342   4.265  -9.209 1.000 94.840 ? 161 ILE A CB  1 
ATOM 1256 O O   ? ILE A 1 161 ?   7.164   1.634 -10.872 1.000 94.840 ? 161 ILE A O   1 
ATOM 1257 C CG1 ? ILE A 1 161 ?   6.826   5.678  -8.912 1.000 94.840 ? 161 ILE A CG1 1 
ATOM 1258 C CG2 ? ILE A 1 161 ?   8.720   4.041  -8.580 1.000 94.840 ? 161 ILE A CG2 1 
ATOM 1259 C CD1 ? ILE A 1 161 ?   6.331   5.868  -7.485 1.000 94.840 ? 161 ILE A CD1 1 
ATOM 1260 N N   ? CYS A 1 162 ?   9.192   2.567 -11.387 1.000 94.760 ? 162 CYS A N   1 
ATOM 1261 C CA  ? CYS A 1 162 ?   9.857   1.302 -11.677 1.000 94.760 ? 162 CYS A CA  1 
ATOM 1262 C C   ? CYS A 1 162 ?  10.730   0.865 -10.506 1.000 94.760 ? 162 CYS A C   1 
ATOM 1263 C CB  ? CYS A 1 162 ?  10.706   1.420 -12.942 1.000 94.760 ? 162 CYS A CB  1 
ATOM 1264 O O   ? CYS A 1 162 ?  11.711   1.533 -10.175 1.000 94.760 ? 162 CYS A O   1 
ATOM 1265 S SG  ? CYS A 1 162 ?  11.334  -0.162 -13.548 1.000 94.760 ? 162 CYS A SG  1 
ATOM 1266 N N   ? VAL A 1 163 ?  10.323  -0.292  -9.930 1.000 94.070 ? 163 VAL A N   1 
ATOM 1267 C CA  ? VAL A 1 163 ?  11.013  -0.698  -8.710 1.000 94.070 ? 163 VAL A CA  1 
ATOM 1268 C C   ? VAL A 1 163 ?  11.443  -2.159  -8.821 1.000 94.070 ? 163 VAL A C   1 
ATOM 1269 C CB  ? VAL A 1 163 ?  10.124  -0.498  -7.462 1.000 94.070 ? 163 VAL A CB  1 
ATOM 1270 O O   ? VAL A 1 163 ?  10.721  -2.984  -9.385 1.000 94.070 ? 163 VAL A O   1 
ATOM 1271 C CG1 ? VAL A 1 163 ?  10.866  -0.924  -6.196 1.000 94.070 ? 163 VAL A CG1 1 
ATOM 1272 C CG2 ? VAL A 1 163 ?   9.672   0.957  -7.357 1.000 94.070 ? 163 VAL A CG2 1 
ATOM 1273 N N   ? GLY A 1 164 ?  12.632  -2.425  -8.298 1.000 91.410 ? 164 GLY A N   1 
ATOM 1274 C CA  ? GLY A 1 164 ?  13.172  -3.775  -8.312 1.000 91.410 ? 164 GLY A CA  1 
ATOM 1275 C C   ? GLY A 1 164 ?  14.509  -3.876  -9.021 1.000 91.410 ? 164 GLY A C   1 
ATOM 1276 O O   ? GLY A 1 164 ?  14.786  -3.110  -9.947 1.000 91.410 ? 164 GLY A O   1 
ATOM 1277 N N   ? ASP A 1 165 ?  15.389  -4.782  -8.443 1.000 86.590 ? 165 ASP A N   1 
ATOM 1278 C CA  ? ASP A 1 165 ?  16.745  -5.022  -8.929 1.000 86.590 ? 165 ASP A CA  1 
ATOM 1279 C C   ? ASP A 1 165 ?  16.904  -6.458  -9.424 1.000 86.590 ? 165 ASP A C   1 
ATOM 1280 C CB  ? ASP A 1 165 ?  17.769  -4.727  -7.831 1.000 86.590 ? 165 ASP A CB  1 
ATOM 1281 O O   ? ASP A 1 165 ?  16.806  -7.404  -8.640 1.000 86.590 ? 165 ASP A O   1 
ATOM 1282 C CG  ? ASP A 1 165 ?  19.203  -4.777  -8.329 1.000 86.590 ? 165 ASP A CG  1 
ATOM 1283 O OD1 ? ASP A 1 165 ?  19.449  -5.327  -9.424 1.000 86.590 ? 165 ASP A OD1 1 
ATOM 1284 O OD2 ? ASP A 1 165 ?  20.094  -4.264  -7.618 1.000 86.590 ? 165 ASP A OD2 1 
ATOM 1285 N N   ? GLN A 1 166 ?  17.173  -6.592 -10.768 1.000 83.440 ? 166 GLN A N   1 
ATOM 1286 C CA  ? GLN A 1 166 ?  17.277  -7.906 -11.393 1.000 83.440 ? 166 GLN A CA  1 
ATOM 1287 C C   ? GLN A 1 166 ?  18.398  -8.728 -10.763 1.000 83.440 ? 166 GLN A C   1 
ATOM 1288 C CB  ? GLN A 1 166 ?  17.508  -7.768 -12.898 1.000 83.440 ? 166 GLN A CB  1 
ATOM 1289 O O   ? GLN A 1 166 ?  18.401  -9.957 -10.856 1.000 83.440 ? 166 GLN A O   1 
ATOM 1290 C CG  ? GLN A 1 166 ?  16.299  -7.244 -13.661 1.000 83.440 ? 166 GLN A CG  1 
ATOM 1291 C CD  ? GLN A 1 166 ?  16.493  -7.279 -15.165 1.000 83.440 ? 166 GLN A CD  1 
ATOM 1292 N NE2 ? GLN A 1 166 ?  15.408  -7.090 -15.908 1.000 83.440 ? 166 GLN A NE2 1 
ATOM 1293 O OE1 ? GLN A 1 166 ?  17.610  -7.474 -15.656 1.000 83.440 ? 166 GLN A OE1 1 
ATOM 1294 N N   ? ASN A 1 167 ?  19.335  -8.052 -10.036 1.000 83.440 ? 167 ASN A N   1 
ATOM 1295 C CA  ? ASN A 1 167 ?  20.468  -8.711  -9.396 1.000 83.440 ? 167 ASN A CA  1 
ATOM 1296 C C   ? ASN A 1 167 ?  20.122  -9.174  -7.983 1.000 83.440 ? 167 ASN A C   1 
ATOM 1297 C CB  ? ASN A 1 167 ?  21.684  -7.783  -9.367 1.000 83.440 ? 167 ASN A CB  1 
ATOM 1298 O O   ? ASN A 1 167 ?  20.840  -9.988  -7.399 1.000 83.440 ? 167 ASN A O   1 
ATOM 1299 C CG  ? ASN A 1 167 ?  22.204  -7.458 -10.754 1.000 83.440 ? 167 ASN A CG  1 
ATOM 1300 N ND2 ? ASN A 1 167 ?  22.651  -6.222 -10.945 1.000 83.440 ? 167 ASN A ND2 1 
ATOM 1301 O OD1 ? ASN A 1 167 ?  22.202  -8.310 -11.646 1.000 83.440 ? 167 ASN A OD1 1 
ATOM 1302 N N   ? LYS A 1 168 ?  19.020  -8.731  -7.391 1.000 79.850 ? 168 LYS A N   1 
ATOM 1303 C CA  ? LYS A 1 168 ?  18.619  -8.971  -6.008 1.000 79.850 ? 168 LYS A CA  1 
ATOM 1304 C C   ? LYS A 1 168 ?  17.343  -9.805  -5.942 1.000 79.850 ? 168 LYS A C   1 
ATOM 1305 C CB  ? LYS A 1 168 ?  18.419  -7.646  -5.270 1.000 79.850 ? 168 LYS A CB  1 
ATOM 1306 O O   ? LYS A 1 168 ?  16.953 -10.268  -4.868 1.000 79.850 ? 168 LYS A O   1 
ATOM 1307 C CG  ? LYS A 1 168 ?  19.702  -6.858  -5.053 1.000 79.850 ? 168 LYS A CG  1 
ATOM 1308 C CD  ? LYS A 1 168 ?  19.462  -5.624  -4.194 1.000 79.850 ? 168 LYS A CD  1 
ATOM 1309 C CE  ? LYS A 1 168 ?  20.744  -4.829  -3.983 1.000 79.850 ? 168 LYS A CE  1 
ATOM 1310 N NZ  ? LYS A 1 168 ?  20.505  -3.596  -3.176 1.000 79.850 ? 168 LYS A NZ  1 
ATOM 1311 N N   ? MET A 1 169 ?  16.901 -10.403  -7.185 1.000 79.560 ? 169 MET A N   1 
ATOM 1312 C CA  ? MET A 1 169 ?  15.731 -11.256  -7.380 1.000 79.560 ? 169 MET A CA  1 
ATOM 1313 C C   ? MET A 1 169 ?  14.710 -11.042  -6.268 1.000 79.560 ? 169 MET A C   1 
ATOM 1314 C CB  ? MET A 1 169 ?  16.142 -12.728  -7.436 1.000 79.560 ? 169 MET A CB  1 
ATOM 1315 O O   ? MET A 1 169 ?  14.248 -12.003  -5.650 1.000 79.560 ? 169 MET A O   1 
ATOM 1316 C CG  ? MET A 1 169 ?  16.906 -13.104  -8.696 1.000 79.560 ? 169 MET A CG  1 
ATOM 1317 S SD  ? MET A 1 169 ?  15.893 -12.914 -10.215 1.000 79.560 ? 169 MET A SD  1 
ATOM 1318 C CE  ? MET A 1 169 ?  14.719 -14.279  -9.989 1.000 79.560 ? 169 MET A CE  1 
ATOM 1319 N N   ? LYS A 1 170 ?  14.329  -9.756  -5.950 1.000 78.470 ? 170 LYS A N   1 
ATOM 1320 C CA  ? LYS A 1 170 ?  13.267  -9.328  -5.044 1.000 78.470 ? 170 LYS A CA  1 
ATOM 1321 C C   ? LYS A 1 170 ?  12.199  -8.530  -5.787 1.000 78.470 ? 170 LYS A C   1 
ATOM 1322 C CB  ? LYS A 1 170 ?  13.843  -8.493  -3.899 1.000 78.470 ? 170 LYS A CB  1 
ATOM 1323 O O   ? LYS A 1 170 ?  12.518  -7.616  -6.550 1.000 78.470 ? 170 LYS A O   1 
ATOM 1324 C CG  ? LYS A 1 170 ?  14.823  -9.249  -3.014 1.000 78.470 ? 170 LYS A CG  1 
ATOM 1325 C CD  ? LYS A 1 170 ?  15.308  -8.388  -1.855 1.000 78.470 ? 170 LYS A CD  1 
ATOM 1326 C CE  ? LYS A 1 170 ?  16.262  -9.154  -0.949 1.000 78.470 ? 170 LYS A CE  1 
ATOM 1327 N NZ  ? LYS A 1 170 ?  16.729  -8.318   0.197 1.000 78.470 ? 170 LYS A NZ  1 
ATOM 1328 N N   ? SER A 1 171 ?  10.833  -8.889  -5.547 1.000 79.580 ? 171 SER A N   1 
ATOM 1329 C CA  ? SER A 1 171 ?   9.774  -8.169  -6.246 1.000 79.580 ? 171 SER A CA  1 
ATOM 1330 C C   ? SER A 1 171 ?   8.418  -8.407  -5.591 1.000 79.580 ? 171 SER A C   1 
ATOM 1331 C CB  ? SER A 1 171 ?   9.721  -8.590  -7.716 1.000 79.580 ? 171 SER A CB  1 
ATOM 1332 O O   ? SER A 1 171 ?   8.265  -9.328  -4.786 1.000 79.580 ? 171 SER A O   1 
ATOM 1333 O OG  ? SER A 1 171 ?   8.814  -7.775  -8.439 1.000 79.580 ? 171 SER A OG  1 
ATOM 1334 N N   ? SER A 1 172 ?   7.478  -7.401  -5.817 1.000 80.750 ? 172 SER A N   1 
ATOM 1335 C CA  ? SER A 1 172 ?   6.065  -7.613  -5.522 1.000 80.750 ? 172 SER A CA  1 
ATOM 1336 C C   ? SER A 1 172 ?   5.384  -8.415  -6.626 1.000 80.750 ? 172 SER A C   1 
ATOM 1337 C CB  ? SER A 1 172 ?   5.348  -6.275  -5.337 1.000 80.750 ? 172 SER A CB  1 
ATOM 1338 O O   ? SER A 1 172 ?   5.687  -8.237  -7.807 1.000 80.750 ? 172 SER A O   1 
ATOM 1339 O OG  ? SER A 1 172 ?   5.908  -5.550  -4.255 1.000 80.750 ? 172 SER A OG  1 
ATOM 1340 N N   ? PHE A 1 173 ?   4.472  -9.286  -6.250 1.000 80.040 ? 173 PHE A N   1 
ATOM 1341 C CA  ? PHE A 1 173 ?   3.833 -10.187  -7.203 1.000 80.040 ? 173 PHE A CA  1 
ATOM 1342 C C   ? PHE A 1 173 ?   2.362 -10.383  -6.859 1.000 80.040 ? 173 PHE A C   1 
ATOM 1343 C CB  ? PHE A 1 173 ?   4.551 -11.540  -7.230 1.000 80.040 ? 173 PHE A CB  1 
ATOM 1344 O O   ? PHE A 1 173 ?   1.798  -9.629  -6.064 1.000 80.040 ? 173 PHE A O   1 
ATOM 1345 C CG  ? PHE A 1 173 ?   4.260 -12.357  -8.459 1.000 80.040 ? 173 PHE A CG  1 
ATOM 1346 C CD1 ? PHE A 1 173 ?   3.730 -13.637  -8.350 1.000 80.040 ? 173 PHE A CD1 1 
ATOM 1347 C CD2 ? PHE A 1 173 ?   4.515 -11.845  -9.725 1.000 80.040 ? 173 PHE A CD2 1 
ATOM 1348 C CE1 ? PHE A 1 173 ?   3.459 -14.396  -9.486 1.000 80.040 ? 173 PHE A CE1 1 
ATOM 1349 C CE2 ? PHE A 1 173 ?   4.247 -12.598 -10.864 1.000 80.040 ? 173 PHE A CE2 1 
ATOM 1350 C CZ  ? PHE A 1 173 ?   3.720 -13.873 -10.743 1.000 80.040 ? 173 PHE A CZ  1 
ATOM 1351 N N   ? LYS A 1 174 ?   1.706 -11.427  -7.487 1.000 70.950 ? 174 LYS A N   1 
ATOM 1352 C CA  ? LYS A 1 174 ?   0.284 -11.734  -7.365 1.000 70.950 ? 174 LYS A CA  1 
ATOM 1353 C C   ? LYS A 1 174 ?  -0.190 -11.583  -5.922 1.000 70.950 ? 174 LYS A C   1 
ATOM 1354 C CB  ? LYS A 1 174 ?  -0.005 -13.150  -7.866 1.000 70.950 ? 174 LYS A CB  1 
ATOM 1355 O O   ? LYS A 1 174 ?   0.425 -12.126  -5.002 1.000 70.950 ? 174 LYS A O   1 
ATOM 1356 C CG  ? LYS A 1 174 ?   0.066 -13.299  -9.378 1.000 70.950 ? 174 LYS A CG  1 
ATOM 1357 C CD  ? LYS A 1 174 ?  -0.499 -14.637  -9.836 1.000 70.950 ? 174 LYS A CD  1 
ATOM 1358 C CE  ? LYS A 1 174 ?  -0.470 -14.768 -11.353 1.000 70.950 ? 174 LYS A CE  1 
ATOM 1359 N NZ  ? LYS A 1 174 ?  -1.026 -16.078 -11.806 1.000 70.950 ? 174 LYS A NZ  1 
ATOM 1360 N N   ? GLY A 1 175 ?  -1.320 -10.661  -5.811 1.000 65.920 ? 175 GLY A N   1 
ATOM 1361 C CA  ? GLY A 1 175 ?  -1.923 -10.541  -4.493 1.000 65.920 ? 175 GLY A CA  1 
ATOM 1362 C C   ? GLY A 1 175 ?  -1.427  -9.336  -3.717 1.000 65.920 ? 175 GLY A C   1 
ATOM 1363 O O   ? GLY A 1 175 ?  -1.937  -9.034  -2.636 1.000 65.920 ? 175 GLY A O   1 
ATOM 1364 N N   ? ASP A 1 176 ?  -0.431  -8.625  -4.324 1.000 77.180 ? 176 ASP A N   1 
ATOM 1365 C CA  ? ASP A 1 176 ?   0.140  -7.449  -3.676 1.000 77.180 ? 176 ASP A CA  1 
ATOM 1366 C C   ? ASP A 1 176 ?  -0.464  -6.164  -4.239 1.000 77.180 ? 176 ASP A C   1 
ATOM 1367 C CB  ? ASP A 1 176 ?   1.661  -7.431  -3.840 1.000 77.180 ? 176 ASP A CB  1 
ATOM 1368 O O   ? ASP A 1 176 ?   0.015  -5.066  -3.946 1.000 77.180 ? 176 ASP A O   1 
ATOM 1369 C CG  ? ASP A 1 176 ?   2.358  -8.503  -3.020 1.000 77.180 ? 176 ASP A CG  1 
ATOM 1370 O OD1 ? ASP A 1 176 ?   1.912  -8.793  -1.890 1.000 77.180 ? 176 ASP A OD1 1 
ATOM 1371 O OD2 ? ASP A 1 176 ?   3.365  -9.060  -3.509 1.000 77.180 ? 176 ASP A OD2 1 
ATOM 1372 N N   ? SER A 1 177 ?  -1.418  -6.453  -5.274 1.000 82.260 ? 177 SER A N   1 
ATOM 1373 C CA  ? SER A 1 177 ?  -2.080  -5.276  -5.826 1.000 82.260 ? 177 SER A CA  1 
ATOM 1374 C C   ? SER A 1 177 ?  -2.603  -4.365  -4.720 1.000 82.260 ? 177 SER A C   1 
ATOM 1375 C CB  ? SER A 1 177 ?  -3.232  -5.689  -6.744 1.000 82.260 ? 177 SER A CB  1 
ATOM 1376 O O   ? SER A 1 177 ?  -3.166  -4.841  -3.731 1.000 82.260 ? 177 SER A O   1 
ATOM 1377 O OG  ? SER A 1 177 ?  -2.744  -6.372  -7.886 1.000 82.260 ? 177 SER A OG  1 
ATOM 1378 N N   ? GLY A 1 178 ?  -2.290  -3.064  -5.006 1.000 82.800 ? 178 GLY A N   1 
ATOM 1379 C CA  ? GLY A 1 178 ?  -2.793  -2.148  -3.995 1.000 82.800 ? 178 GLY A CA  1 
ATOM 1380 C C   ? GLY A 1 178 ?  -1.866  -2.008  -2.802 1.000 82.800 ? 178 GLY A C   1 
ATOM 1381 O O   ? GLY A 1 178 ?  -2.142  -1.235  -1.883 1.000 82.800 ? 178 GLY A O   1 
ATOM 1382 N N   ? GLY A 1 179 ?  -0.801  -2.917  -2.805 1.000 83.220 ? 179 GLY A N   1 
ATOM 1383 C CA  ? GLY A 1 179 ?   0.263  -2.832  -1.817 1.000 83.220 ? 179 GLY A CA  1 
ATOM 1384 C C   ? GLY A 1 179 ?   1.038  -1.530  -1.886 1.000 83.220 ? 179 GLY A C   1 
ATOM 1385 O O   ? GLY A 1 179 ?   1.117  -0.903  -2.944 1.000 83.220 ? 179 GLY A O   1 
ATOM 1386 N N   ? ASP A 1 180 ?   1.777  -1.161  -0.776 1.000 89.390 ? 180 ASP A N   1 
ATOM 1387 C CA  ? ASP A 1 180 ?   2.383   0.160  -0.638 1.000 89.390 ? 180 ASP A CA  1 
ATOM 1388 C C   ? ASP A 1 180 ?   3.873   0.118  -0.972 1.000 89.390 ? 180 ASP A C   1 
ATOM 1389 C CB  ? ASP A 1 180 ?   2.177   0.701   0.778 1.000 89.390 ? 180 ASP A CB  1 
ATOM 1390 O O   ? ASP A 1 180 ?   4.523  -0.916  -0.805 1.000 89.390 ? 180 ASP A O   1 
ATOM 1391 C CG  ? ASP A 1 180 ?   2.764  -0.202   1.849 1.000 89.390 ? 180 ASP A CG  1 
ATOM 1392 O OD1 ? ASP A 1 180 ?   2.343  -1.374   1.957 1.000 89.390 ? 180 ASP A OD1 1 
ATOM 1393 O OD2 ? ASP A 1 180 ?   3.653   0.264   2.594 1.000 89.390 ? 180 ASP A OD2 1 
ATOM 1394 N N   ? LEU A 1 181 ?   4.328   1.182  -1.676 1.000 92.860 ? 181 LEU A N   1 
ATOM 1395 C CA  ? LEU A 1 181 ?   5.732   1.566  -1.779 1.000 92.860 ? 181 LEU A CA  1 
ATOM 1396 C C   ? LEU A 1 181 ?   6.041   2.750  -0.868 1.000 92.860 ? 181 LEU A C   1 
ATOM 1397 C CB  ? LEU A 1 181 ?   6.087   1.915  -3.227 1.000 92.860 ? 181 LEU A CB  1 
ATOM 1398 O O   ? LEU A 1 181 ?   5.630   3.878  -1.149 1.000 92.860 ? 181 LEU A O   1 
ATOM 1399 C CG  ? LEU A 1 181 ?   7.574   2.100  -3.535 1.000 92.860 ? 181 LEU A CG  1 
ATOM 1400 C CD1 ? LEU A 1 181 ?   8.295   0.757  -3.492 1.000 92.860 ? 181 LEU A CD1 1 
ATOM 1401 C CD2 ? LEU A 1 181 ?   7.760   2.770  -4.892 1.000 92.860 ? 181 LEU A CD2 1 
ATOM 1402 N N   ? VAL A 1 182 ?   6.758   2.460   0.234 1.000 93.830 ? 182 VAL A N   1 
ATOM 1403 C CA  ? VAL A 1 182 ?   7.023   3.475   1.248 1.000 93.830 ? 182 VAL A CA  1 
ATOM 1404 C C   ? VAL A 1 182 ?   8.510   3.823   1.254 1.000 93.830 ? 182 VAL A C   1 
ATOM 1405 C CB  ? VAL A 1 182 ?   6.579   3.005   2.651 1.000 93.830 ? 182 VAL A CB  1 
ATOM 1406 O O   ? VAL A 1 182 ?   9.359   2.942   1.408 1.000 93.830 ? 182 VAL A O   1 
ATOM 1407 C CG1 ? VAL A 1 182 ?   6.876   4.077   3.698 1.000 93.830 ? 182 VAL A CG1 1 
ATOM 1408 C CG2 ? VAL A 1 182 ?   5.093   2.652   2.650 1.000 93.830 ? 182 VAL A CG2 1 
ATOM 1409 N N   ? CYS A 1 183 ?   8.797   5.096   1.063 1.000 92.430 ? 183 CYS A N   1 
ATOM 1410 C CA  ? CYS A 1 183 ?  10.143   5.653   1.133 1.000 92.430 ? 183 CYS A CA  1 
ATOM 1411 C C   ? CYS A 1 183 ?  10.197   6.827   2.103 1.000 92.430 ? 183 CYS A C   1 
ATOM 1412 C CB  ? CYS A 1 183 ?  10.610   6.102  -0.251 1.000 92.430 ? 183 CYS A CB  1 
ATOM 1413 O O   ? CYS A 1 183 ?   9.344   7.715   2.059 1.000 92.430 ? 183 CYS A O   1 
ATOM 1414 S SG  ? CYS A 1 183 ?  10.444   4.830  -1.523 1.000 92.430 ? 183 CYS A SG  1 
ATOM 1415 N N   ? ASP A 1 184 ?  11.191   6.822   3.032 1.000 88.910 ? 184 ASP A N   1 
ATOM 1416 C CA  ? ASP A 1 184 ?  11.352   7.911   3.991 1.000 88.910 ? 184 ASP A CA  1 
ATOM 1417 C C   ? ASP A 1 184 ?  10.046   8.186   4.733 1.000 88.910 ? 184 ASP A C   1 
ATOM 1418 C CB  ? ASP A 1 184 ?  11.835   9.180   3.287 1.000 88.910 ? 184 ASP A CB  1 
ATOM 1419 O O   ? ASP A 1 184 ?   9.638   9.341   4.875 1.000 88.910 ? 184 ASP A O   1 
ATOM 1420 C CG  ? ASP A 1 184 ?  13.204   9.020   2.649 1.000 88.910 ? 184 ASP A CG  1 
ATOM 1421 O OD1 ? ASP A 1 184 ?  14.055   8.293   3.205 1.000 88.910 ? 184 ASP A OD1 1 
ATOM 1422 O OD2 ? ASP A 1 184 ?  13.434   9.630   1.582 1.000 88.910 ? 184 ASP A OD2 1 
ATOM 1423 N N   ? ASN A 1 185 ?   9.192   7.147   5.014 1.000 87.410 ? 185 ASN A N   1 
ATOM 1424 C CA  ? ASN A 1 185 ?   7.992   7.165   5.845 1.000 87.410 ? 185 ASN A CA  1 
ATOM 1425 C C   ? ASN A 1 185 ?   6.826   7.841   5.130 1.000 87.410 ? 185 ASN A C   1 
ATOM 1426 C CB  ? ASN A 1 185 ?   8.273   7.860   7.178 1.000 87.410 ? 185 ASN A CB  1 
ATOM 1427 O O   ? ASN A 1 185 ?   5.966   8.447   5.772 1.000 87.410 ? 185 ASN A O   1 
ATOM 1428 C CG  ? ASN A 1 185 ?   9.168   7.041   8.087 1.000 87.410 ? 185 ASN A CG  1 
ATOM 1429 N ND2 ? ASN A 1 185 ?  10.017   7.718   8.851 1.000 87.410 ? 185 ASN A ND2 1 
ATOM 1430 O OD1 ? ASN A 1 185 ?   9.098   5.809   8.102 1.000 87.410 ? 185 ASN A OD1 1 
ATOM 1431 N N   ? SER A 1 186 ?   6.868   7.895   3.800 1.000 92.380 ? 186 SER A N   1 
ATOM 1432 C CA  ? SER A 1 186 ?   5.767   8.439   3.012 1.000 92.380 ? 186 SER A CA  1 
ATOM 1433 C C   ? SER A 1 186 ?   5.358   7.481   1.898 1.000 92.380 ? 186 SER A C   1 
ATOM 1434 C CB  ? SER A 1 186 ?   6.152   9.793   2.415 1.000 92.380 ? 186 SER A CB  1 
ATOM 1435 O O   ? SER A 1 186 ?   6.193   6.744   1.368 1.000 92.380 ? 186 SER A O   1 
ATOM 1436 O OG  ? SER A 1 186 ?   7.201   9.648   1.473 1.000 92.380 ? 186 SER A OG  1 
ATOM 1437 N N   ? ALA A 1 187 ?   4.073   7.470   1.599 1.000 93.880 ? 187 ALA A N   1 
ATOM 1438 C CA  ? ALA A 1 187 ?   3.532   6.664   0.507 1.000 93.880 ? 187 ALA A CA  1 
ATOM 1439 C C   ? ALA A 1 187 ?   3.987   7.198  -0.847 1.000 93.880 ? 187 ALA A C   1 
ATOM 1440 C CB  ? ALA A 1 187 ?   2.007   6.628   0.577 1.000 93.880 ? 187 ALA A CB  1 
ATOM 1441 O O   ? ALA A 1 187 ?   3.662   8.329  -1.216 1.000 93.880 ? 187 ALA A O   1 
ATOM 1442 N N   ? GLN A 1 188 ?   4.687   6.307  -1.558 1.000 95.370 ? 188 GLN A N   1 
ATOM 1443 C CA  ? GLN A 1 188 ?   5.229   6.757  -2.835 1.000 95.370 ? 188 GLN A CA  1 
ATOM 1444 C C   ? GLN A 1 188 ?   4.501   6.099  -4.004 1.000 95.370 ? 188 GLN A C   1 
ATOM 1445 C CB  ? GLN A 1 188 ?   6.728   6.463  -2.917 1.000 95.370 ? 188 GLN A CB  1 
ATOM 1446 O O   ? GLN A 1 188 ?   4.476   6.641  -5.111 1.000 95.370 ? 188 GLN A O   1 
ATOM 1447 C CG  ? GLN A 1 188 ?   7.562   7.231  -1.901 1.000 95.370 ? 188 GLN A CG  1 
ATOM 1448 C CD  ? GLN A 1 188 ?   7.659   8.711  -2.219 1.000 95.370 ? 188 GLN A CD  1 
ATOM 1449 N NE2 ? GLN A 1 188 ?   8.002   9.512  -1.216 1.000 95.370 ? 188 GLN A NE2 1 
ATOM 1450 O OE1 ? GLN A 1 188 ?   7.428   9.131  -3.358 1.000 95.370 ? 188 GLN A OE1 1 
ATOM 1451 N N   ? GLY A 1 189 ?   3.954   4.937  -3.775 1.000 93.970 ? 189 GLY A N   1 
ATOM 1452 C CA  ? GLY A 1 189 ?   3.333   4.226  -4.881 1.000 93.970 ? 189 GLY A CA  1 
ATOM 1453 C C   ? GLY A 1 189 ?   2.421   3.100  -4.430 1.000 93.970 ? 189 GLY A C   1 
ATOM 1454 O O   ? GLY A 1 189 ?   2.520   2.631  -3.295 1.000 93.970 ? 189 GLY A O   1 
ATOM 1455 N N   ? ILE A 1 190 ?   1.532   2.710  -5.369 1.000 94.070 ? 190 ILE A N   1 
ATOM 1456 C CA  ? ILE A 1 190 ?   0.660   1.551  -5.213 1.000 94.070 ? 190 ILE A CA  1 
ATOM 1457 C C   ? ILE A 1 190 ?   0.984   0.513  -6.286 1.000 94.070 ? 190 ILE A C   1 
ATOM 1458 C CB  ? ILE A 1 190 ?  -0.831   1.951  -5.288 1.000 94.070 ? 190 ILE A CB  1 
ATOM 1459 O O   ? ILE A 1 190 ?   1.062   0.841  -7.472 1.000 94.070 ? 190 ILE A O   1 
ATOM 1460 C CG1 ? ILE A 1 190 ?  -1.165   2.973  -4.196 1.000 94.070 ? 190 ILE A CG1 1 
ATOM 1461 C CG2 ? ILE A 1 190 ?  -1.728   0.715  -5.174 1.000 94.070 ? 190 ILE A CG2 1 
ATOM 1462 C CD1 ? ILE A 1 190 ?  -1.126   2.406  -2.784 1.000 94.070 ? 190 ILE A CD1 1 
ATOM 1463 N N   ? PHE A 1 191 ?   1.210  -0.699  -5.724 1.000 93.850 ? 191 PHE A N   1 
ATOM 1464 C CA  ? PHE A 1 191 ?   1.576  -1.742  -6.675 1.000 93.850 ? 191 PHE A CA  1 
ATOM 1465 C C   ? PHE A 1 191 ?   0.462  -1.964  -7.690 1.000 93.850 ? 191 PHE A C   1 
ATOM 1466 C CB  ? PHE A 1 191 ?   1.890  -3.052  -5.944 1.000 93.850 ? 191 PHE A CB  1 
ATOM 1467 O O   ? PHE A 1 191 ?  -0.699  -2.141  -7.317 1.000 93.850 ? 191 PHE A O   1 
ATOM 1468 C CG  ? PHE A 1 191 ?   2.404  -4.141  -6.845 1.000 93.850 ? 191 PHE A CG  1 
ATOM 1469 C CD1 ? PHE A 1 191 ?   1.581  -5.194  -7.226 1.000 93.850 ? 191 PHE A CD1 1 
ATOM 1470 C CD2 ? PHE A 1 191 ?   3.712  -4.113  -7.312 1.000 93.850 ? 191 PHE A CD2 1 
ATOM 1471 C CE1 ? PHE A 1 191 ?   2.055  -6.204  -8.060 1.000 93.850 ? 191 PHE A CE1 1 
ATOM 1472 C CE2 ? PHE A 1 191 ?   4.192  -5.118  -8.146 1.000 93.850 ? 191 PHE A CE2 1 
ATOM 1473 C CZ  ? PHE A 1 191 ?   3.363  -6.164  -8.518 1.000 93.850 ? 191 PHE A CZ  1 
ATOM 1474 N N   ? THR A 1 192 ?   0.839  -2.016  -8.997 1.000 91.590 ? 192 THR A N   1 
ATOM 1475 C CA  ? THR A 1 192 ?  -0.134  -2.150 -10.076 1.000 91.590 ? 192 THR A CA  1 
ATOM 1476 C C   ? THR A 1 192 ?   0.092  -3.445 -10.850 1.000 91.590 ? 192 THR A C   1 
ATOM 1477 C CB  ? THR A 1 192 ?  -0.067  -0.952 -11.041 1.000 91.590 ? 192 THR A CB  1 
ATOM 1478 O O   ? THR A 1 192 ?  -0.811  -4.277 -10.956 1.000 91.590 ? 192 THR A O   1 
ATOM 1479 C CG2 ? THR A 1 192 ?   1.224  -0.973 -11.853 1.000 91.590 ? 192 THR A CG2 1 
ATOM 1480 O OG1 ? THR A 1 192 ?  -1.183  -1.005 -11.938 1.000 91.590 ? 192 THR A OG1 1 
ATOM 1481 N N   ? TYR A 1 193 ?   1.343  -3.639 -11.315 1.000 91.680 ? 193 TYR A N   1 
ATOM 1482 C CA  ? TYR A 1 193 ?   1.604  -4.820 -12.130 1.000 91.680 ? 193 TYR A CA  1 
ATOM 1483 C C   ? TYR A 1 193 ?   3.099  -5.108 -12.211 1.000 91.680 ? 193 TYR A C   1 
ATOM 1484 C CB  ? TYR A 1 193 ?   1.030  -4.640 -13.538 1.000 91.680 ? 193 TYR A CB  1 
ATOM 1485 O O   ? TYR A 1 193 ?   3.919  -4.278 -11.811 1.000 91.680 ? 193 TYR A O   1 
ATOM 1486 C CG  ? TYR A 1 193 ?   1.669  -3.513 -14.314 1.000 91.680 ? 193 TYR A CG  1 
ATOM 1487 C CD1 ? TYR A 1 193 ?   1.194  -2.208 -14.204 1.000 91.680 ? 193 TYR A CD1 1 
ATOM 1488 C CD2 ? TYR A 1 193 ?   2.748  -3.751 -15.159 1.000 91.680 ? 193 TYR A CD2 1 
ATOM 1489 C CE1 ? TYR A 1 193 ?   1.779  -1.167 -14.918 1.000 91.680 ? 193 TYR A CE1 1 
ATOM 1490 C CE2 ? TYR A 1 193 ?   3.340  -2.718 -15.878 1.000 91.680 ? 193 TYR A CE2 1 
ATOM 1491 O OH  ? TYR A 1 193 ?   3.432  -0.405 -16.460 1.000 91.680 ? 193 TYR A OH  1 
ATOM 1492 C CZ  ? TYR A 1 193 ?   2.849  -1.432 -15.751 1.000 91.680 ? 193 TYR A CZ  1 
ATOM 1493 N N   ? GLY A 1 194 ?   3.516  -6.270 -12.659 1.000 90.690 ? 194 GLY A N   1 
ATOM 1494 C CA  ? GLY A 1 194 ?   4.874  -6.732 -12.897 1.000 90.690 ? 194 GLY A CA  1 
ATOM 1495 C C   ? GLY A 1 194 ?   4.946  -7.901 -13.861 1.000 90.690 ? 194 GLY A C   1 
ATOM 1496 O O   ? GLY A 1 194 ?   3.950  -8.250 -14.498 1.000 90.690 ? 194 GLY A O   1 
ATOM 1497 N N   ? GLN A 1 195 ?   6.064  -8.469 -14.000 1.000 88.450 ? 195 GLN A N   1 
ATOM 1498 C CA  ? GLN A 1 195 ?   6.240  -9.621 -14.878 1.000 88.450 ? 195 GLN A CA  1 
ATOM 1499 C C   ? GLN A 1 195 ?   5.499 -10.841 -14.338 1.000 88.450 ? 195 GLN A C   1 
ATOM 1500 C CB  ? GLN A 1 195 ?   7.725  -9.942 -15.053 1.000 88.450 ? 195 GLN A CB  1 
ATOM 1501 O O   ? GLN A 1 195 ?   5.380 -11.014 -13.124 1.000 88.450 ? 195 GLN A O   1 
ATOM 1502 C CG  ? GLN A 1 195 ?   8.508  -8.857 -15.778 1.000 88.450 ? 195 GLN A CG  1 
ATOM 1503 C CD  ? GLN A 1 195 ?   9.934  -9.271 -16.090 1.000 88.450 ? 195 GLN A CD  1 
ATOM 1504 N NE2 ? GLN A 1 195 ?  10.873  -8.835 -15.257 1.000 88.450 ? 195 GLN A NE2 1 
ATOM 1505 O OE1 ? GLN A 1 195 ?  10.189  -9.977 -17.071 1.000 88.450 ? 195 GLN A OE1 1 
ATOM 1506 N N   ? ARG A 1 196 ?   5.025 -11.682 -15.171 1.000 81.350 ? 196 ARG A N   1 
ATOM 1507 C CA  ? ARG A 1 196 ?   4.184 -12.828 -14.841 1.000 81.350 ? 196 ARG A CA  1 
ATOM 1508 C C   ? ARG A 1 196 ?   4.952 -13.851 -14.011 1.000 81.350 ? 196 ARG A C   1 
ATOM 1509 C CB  ? ARG A 1 196 ?   3.646 -13.485 -16.114 1.000 81.350 ? 196 ARG A CB  1 
ATOM 1510 O O   ? ARG A 1 196 ?   4.356 -14.603 -13.237 1.000 81.350 ? 196 ARG A O   1 
ATOM 1511 C CG  ? ARG A 1 196 ?   2.606 -12.651 -16.845 1.000 81.350 ? 196 ARG A CG  1 
ATOM 1512 C CD  ? ARG A 1 196 ?   2.006 -13.404 -18.025 1.000 81.350 ? 196 ARG A CD  1 
ATOM 1513 N NE  ? ARG A 1 196 ?   1.023 -12.593 -18.738 1.000 81.350 ? 196 ARG A NE  1 
ATOM 1514 N NH1 ? ARG A 1 196 ?   0.429 -14.255 -20.229 1.000 81.350 ? 196 ARG A NH1 1 
ATOM 1515 N NH2 ? ARG A 1 196 ?  -0.569 -12.195 -20.345 1.000 81.350 ? 196 ARG A NH2 1 
ATOM 1516 C CZ  ? ARG A 1 196 ?   0.297 -13.016 -19.769 1.000 81.350 ? 196 ARG A CZ  1 
ATOM 1517 N N   ? ASN A 1 197 ?   6.237 -13.760 -14.082 1.000 80.580 ? 197 ASN A N   1 
ATOM 1518 C CA  ? ASN A 1 197 ?   7.053 -14.747 -13.383 1.000 80.580 ? 197 ASN A CA  1 
ATOM 1519 C C   ? ASN A 1 197 ?   7.600 -14.193 -12.070 1.000 80.580 ? 197 ASN A C   1 
ATOM 1520 C CB  ? ASN A 1 197 ?   8.199 -15.225 -14.276 1.000 80.580 ? 197 ASN A CB  1 
ATOM 1521 O O   ? ASN A 1 197 ?   8.423 -14.836 -11.415 1.000 80.580 ? 197 ASN A O   1 
ATOM 1522 C CG  ? ASN A 1 197 ?   9.164 -14.112 -14.634 1.000 80.580 ? 197 ASN A CG  1 
ATOM 1523 N ND2 ? ASN A 1 197 ?  10.183 -14.441 -15.420 1.000 80.580 ? 197 ASN A ND2 1 
ATOM 1524 O OD1 ? ASN A 1 197 ?   8.996 -12.967 -14.208 1.000 80.580 ? 197 ASN A OD1 1 
ATOM 1525 N N   ? GLY A 1 198 ?   7.117 -12.858 -11.754 1.000 79.950 ? 198 GLY A N   1 
ATOM 1526 C CA  ? GLY A 1 198 ?   7.448 -12.313 -10.447 1.000 79.950 ? 198 GLY A CA  1 
ATOM 1527 C C   ? GLY A 1 198 ?   8.865 -11.776 -10.365 1.000 79.950 ? 198 GLY A C   1 
ATOM 1528 O O   ? GLY A 1 198 ?   9.343 -11.433  -9.282 1.000 79.950 ? 198 GLY A O   1 
ATOM 1529 N N   ? THR A 1 199 ?   9.502 -11.724 -11.624 1.000 86.410 ? 199 THR A N   1 
ATOM 1530 C CA  ? THR A 1 199 ?  10.849 -11.174 -11.719 1.000 86.410 ? 199 THR A CA  1 
ATOM 1531 C C   ? THR A 1 199 ?  10.807  -9.650 -11.794 1.000 86.410 ? 199 THR A C   1 
ATOM 1532 C CB  ? THR A 1 199 ?  11.594 -11.730 -12.947 1.000 86.410 ? 199 THR A CB  1 
ATOM 1533 O O   ? THR A 1 199 ?   9.899  -9.078 -12.400 1.000 86.410 ? 199 THR A O   1 
ATOM 1534 C CG2 ? THR A 1 199 ?  11.790 -13.238 -12.834 1.000 86.410 ? 199 THR A CG2 1 
ATOM 1535 O OG1 ? THR A 1 199 ?  10.836 -11.444 -14.128 1.000 86.410 ? 199 THR A OG1 1 
ATOM 1536 N N   ? PRO A 1 200 ?  11.612  -8.953 -10.992 1.000 89.510 ? 200 PRO A N   1 
ATOM 1537 C CA  ? PRO A 1 200 ?  11.695  -7.495 -11.095 1.000 89.510 ? 200 PRO A CA  1 
ATOM 1538 C C   ? PRO A 1 200 ?  11.961  -7.019 -12.522 1.000 89.510 ? 200 PRO A C   1 
ATOM 1539 C CB  ? PRO A 1 200 ?  12.867  -7.142 -10.175 1.000 89.510 ? 200 PRO A CB  1 
ATOM 1540 O O   ? PRO A 1 200 ?  12.505  -7.769 -13.336 1.000 89.510 ? 200 PRO A O   1 
ATOM 1541 C CG  ? PRO A 1 200 ?  13.041  -8.342  -9.302 1.000 89.510 ? 200 PRO A CG  1 
ATOM 1542 C CD  ? PRO A 1 200 ?  12.576  -9.554 -10.057 1.000 89.510 ? 200 PRO A CD  1 
ATOM 1543 N N   ? PRO A 1 201 ?  11.580  -5.839 -12.788 1.000 92.670 ? 201 PRO A N   1 
ATOM 1544 C CA  ? PRO A 1 201 ?  11.000  -4.837 -11.891 1.000 92.670 ? 201 PRO A CA  1 
ATOM 1545 C C   ? PRO A 1 201 ?   9.478  -4.925 -11.812 1.000 92.670 ? 201 PRO A C   1 
ATOM 1546 C CB  ? PRO A 1 201 ?  11.438  -3.509 -12.515 1.000 92.670 ? 201 PRO A CB  1 
ATOM 1547 O O   ? PRO A 1 201 ?   8.845  -5.527 -12.683 1.000 92.670 ? 201 PRO A O   1 
ATOM 1548 C CG  ? PRO A 1 201 ?  11.484  -3.775 -13.985 1.000 92.670 ? 201 PRO A CG  1 
ATOM 1549 C CD  ? PRO A 1 201 ?  11.943  -5.189 -14.200 1.000 92.670 ? 201 PRO A CD  1 
ATOM 1550 N N   ? GLY A 1 202 ?   8.897  -4.555 -10.699 1.000 92.590 ? 202 GLY A N   1 
ATOM 1551 C CA  ? GLY A 1 202 ?   7.479  -4.258 -10.581 1.000 92.590 ? 202 GLY A CA  1 
ATOM 1552 C C   ? GLY A 1 202 ?   7.153  -2.796 -10.816 1.000 92.590 ? 202 GLY A C   1 
ATOM 1553 O O   ? GLY A 1 202 ?   8.007  -1.926 -10.630 1.000 92.590 ? 202 GLY A O   1 
ATOM 1554 N N   ? VAL A 1 203 ?   5.825  -2.526 -11.228 1.000 94.570 ? 203 VAL A N   1 
ATOM 1555 C CA  ? VAL A 1 203 ?   5.399  -1.169 -11.554 1.000 94.570 ? 203 VAL A CA  1 
ATOM 1556 C C   ? VAL A 1 203 ?   4.363  -0.695 -10.537 1.000 94.570 ? 203 VAL A C   1 
ATOM 1557 C CB  ? VAL A 1 203 ?   4.821  -1.084 -12.984 1.000 94.570 ? 203 VAL A CB  1 
ATOM 1558 O O   ? VAL A 1 203 ?   3.385  -1.395 -10.265 1.000 94.570 ? 203 VAL A O   1 
ATOM 1559 C CG1 ? VAL A 1 203 ?   4.300   0.323 -13.272 1.000 94.570 ? 203 VAL A CG1 1 
ATOM 1560 C CG2 ? VAL A 1 203 ?   5.878  -1.486 -14.011 1.000 94.570 ? 203 VAL A CG2 1 
ATOM 1561 N N   ? PHE A 1 204 ?   4.679   0.459  -9.967 1.000 94.980 ? 204 PHE A N   1 
ATOM 1562 C CA  ? PHE A 1 204 ?   3.786   1.131  -9.030 1.000 94.980 ? 204 PHE A CA  1 
ATOM 1563 C C   ? PHE A 1 204 ?   3.182   2.381  -9.660 1.000 94.980 ? 204 PHE A C   1 
ATOM 1564 C CB  ? PHE A 1 204 ?   4.533   1.500  -7.744 1.000 94.980 ? 204 PHE A CB  1 
ATOM 1565 O O   ? PHE A 1 204 ?   3.830   3.051 -10.466 1.000 94.980 ? 204 PHE A O   1 
ATOM 1566 C CG  ? PHE A 1 204 ?   4.908   0.313  -6.899 1.000 94.980 ? 204 PHE A CG  1 
ATOM 1567 C CD1 ? PHE A 1 204 ?   4.245   0.055  -5.705 1.000 94.980 ? 204 PHE A CD1 1 
ATOM 1568 C CD2 ? PHE A 1 204 ?   5.924  -0.545  -7.298 1.000 94.980 ? 204 PHE A CD2 1 
ATOM 1569 C CE1 ? PHE A 1 204 ?   4.591  -1.043  -4.920 1.000 94.980 ? 204 PHE A CE1 1 
ATOM 1570 C CE2 ? PHE A 1 204 ?   6.275  -1.645  -6.519 1.000 94.980 ? 204 PHE A CE2 1 
ATOM 1571 C CZ  ? PHE A 1 204 ?   5.608  -1.891  -5.330 1.000 94.980 ? 204 PHE A CZ  1 
ATOM 1572 N N   ? ILE A 1 205 ?   1.862   2.662  -9.261 1.000 94.780 ? 205 ILE A N   1 
ATOM 1573 C CA  ? ILE A 1 205 ?   1.302   3.968  -9.595 1.000 94.780 ? 205 ILE A CA  1 
ATOM 1574 C C   ? ILE A 1 205 ?   1.962   5.046  -8.739 1.000 94.780 ? 205 ILE A C   1 
ATOM 1575 C CB  ? ILE A 1 205 ?  -0.230   3.992  -9.401 1.000 94.780 ? 205 ILE A CB  1 
ATOM 1576 O O   ? ILE A 1 205 ?   2.070   4.899  -7.519 1.000 94.780 ? 205 ILE A O   1 
ATOM 1577 C CG1 ? ILE A 1 205 ?  -0.911   3.060 -10.410 1.000 94.780 ? 205 ILE A CG1 1 
ATOM 1578 C CG2 ? ILE A 1 205 ?  -0.768   5.421  -9.526 1.000 94.780 ? 205 ILE A CG2 1 
ATOM 1579 C CD1 ? ILE A 1 205 ?  -0.622   3.404 -11.864 1.000 94.780 ? 205 ILE A CD1 1 
ATOM 1580 N N   ? LYS A 1 206 ?   2.437   6.052  -9.435 1.000 94.410 ? 206 LYS A N   1 
ATOM 1581 C CA  ? LYS A 1 206 ?   3.085   7.190  -8.789 1.000 94.410 ? 206 LYS A CA  1 
ATOM 1582 C C   ? LYS A 1 206 ?   2.058   8.104  -8.126 1.000 94.410 ? 206 LYS A C   1 
ATOM 1583 C CB  ? LYS A 1 206 ?   3.914   7.982  -9.802 1.000 94.410 ? 206 LYS A CB  1 
ATOM 1584 O O   ? LYS A 1 206 ?   1.355   8.854  -8.807 1.000 94.410 ? 206 LYS A O   1 
ATOM 1585 C CG  ? LYS A 1 206 ?   4.748   9.095  -9.184 1.000 94.410 ? 206 LYS A CG  1 
ATOM 1586 C CD  ? LYS A 1 206 ?   5.580   9.818 -10.235 1.000 94.410 ? 206 LYS A CD  1 
ATOM 1587 C CE  ? LYS A 1 206 ?   6.435  10.915  -9.614 1.000 94.410 ? 206 LYS A CE  1 
ATOM 1588 N NZ  ? LYS A 1 206 ?   7.356  11.532 -10.615 1.000 94.410 ? 206 LYS A NZ  1 
ATOM 1589 N N   ? ILE A 1 207 ?   1.962   8.041  -6.714 1.000 94.900 ? 207 ILE A N   1 
ATOM 1590 C CA  ? ILE A 1 207 ?   0.950   8.784  -5.969 1.000 94.900 ? 207 ILE A CA  1 
ATOM 1591 C C   ? ILE A 1 207 ?   1.153  10.283  -6.178 1.000 94.900 ? 207 ILE A C   1 
ATOM 1592 C CB  ? ILE A 1 207 ?   0.993   8.441  -4.463 1.000 94.900 ? 207 ILE A CB  1 
ATOM 1593 O O   ? ILE A 1 207 ?   0.183  11.033  -6.312 1.000 94.900 ? 207 ILE A O   1 
ATOM 1594 C CG1 ? ILE A 1 207 ?   0.542   6.995  -4.231 1.000 94.900 ? 207 ILE A CG1 1 
ATOM 1595 C CG2 ? ILE A 1 207 ?   0.130   9.420  -3.662 1.000 94.900 ? 207 ILE A CG2 1 
ATOM 1596 C CD1 ? ILE A 1 207 ?   0.688   6.524  -2.791 1.000 94.900 ? 207 ILE A CD1 1 
ATOM 1597 N N   ? SER A 1 208 ?   2.411  10.754  -6.273 1.000 94.390 ? 208 SER A N   1 
ATOM 1598 C CA  ? SER A 1 208 ?   2.703  12.172  -6.454 1.000 94.390 ? 208 SER A CA  1 
ATOM 1599 C C   ? SER A 1 208 ?   2.068  12.709  -7.732 1.000 94.390 ? 208 SER A C   1 
ATOM 1600 C CB  ? SER A 1 208 ?   4.214  12.408  -6.488 1.000 94.390 ? 208 SER A CB  1 
ATOM 1601 O O   ? SER A 1 208 ?   1.623  13.857  -7.775 1.000 94.390 ? 208 SER A O   1 
ATOM 1602 O OG  ? SER A 1 208 ?   4.817  11.657  -7.527 1.000 94.390 ? 208 SER A OG  1 
ATOM 1603 N N   ? SER A 1 209 ?   2.023  11.892  -8.752 1.000 93.170 ? 209 SER A N   1 
ATOM 1604 C CA  ? SER A 1 209 ?   1.470  12.310 -10.036 1.000 93.170 ? 209 SER A CA  1 
ATOM 1605 C C   ? SER A 1 209 ?  -0.047  12.446  -9.968 1.000 93.170 ? 209 SER A C   1 
ATOM 1606 C CB  ? SER A 1 209 ?   1.852  11.315 -11.133 1.000 93.170 ? 209 SER A CB  1 
ATOM 1607 O O   ? SER A 1 209 ?  -0.655  13.105 -10.814 1.000 93.170 ? 209 SER A O   1 
ATOM 1608 O OG  ? SER A 1 209 ?   1.170  10.085 -10.956 1.000 93.170 ? 209 SER A OG  1 
ATOM 1609 N N   ? LEU A 1 210 ?  -0.675  11.846  -8.941 1.000 93.170 ? 210 LEU A N   1 
ATOM 1610 C CA  ? LEU A 1 210 ?  -2.131  11.811  -8.860 1.000 93.170 ? 210 LEU A CA  1 
ATOM 1611 C C   ? LEU A 1 210 ?  -2.624  12.548  -7.619 1.000 93.170 ? 210 LEU A C   1 
ATOM 1612 C CB  ? LEU A 1 210 ?  -2.632  10.365  -8.841 1.000 93.170 ? 210 LEU A CB  1 
ATOM 1613 O O   ? LEU A 1 210 ?  -3.799  12.448  -7.258 1.000 93.170 ? 210 LEU A O   1 
ATOM 1614 C CG  ? LEU A 1 210 ?  -2.260   9.502 -10.048 1.000 93.170 ? 210 LEU A CG  1 
ATOM 1615 C CD1 ? LEU A 1 210 ?  -2.686   8.056  -9.818 1.000 93.170 ? 210 LEU A CD1 1 
ATOM 1616 C CD2 ? LEU A 1 210 ?  -2.895  10.057 -11.318 1.000 93.170 ? 210 LEU A CD2 1 
ATOM 1617 N N   ? LEU A 1 211 ?  -1.740  13.308  -7.018 1.000 93.510 ? 211 LEU A N   1 
ATOM 1618 C CA  ? LEU A 1 211 ?  -2.026  13.935  -5.732 1.000 93.510 ? 211 LEU A CA  1 
ATOM 1619 C C   ? LEU A 1 211 ?  -3.175  14.930  -5.857 1.000 93.510 ? 211 LEU A C   1 
ATOM 1620 C CB  ? LEU A 1 211 ?  -0.780  14.641  -5.191 1.000 93.510 ? 211 LEU A CB  1 
ATOM 1621 O O   ? LEU A 1 211 ?  -4.048  14.989  -4.988 1.000 93.510 ? 211 LEU A O   1 
ATOM 1622 C CG  ? LEU A 1 211 ?   0.191  13.779  -4.384 1.000 93.510 ? 211 LEU A CG  1 
ATOM 1623 C CD1 ? LEU A 1 211 ?   1.437  14.580  -4.021 1.000 93.510 ? 211 LEU A CD1 1 
ATOM 1624 C CD2 ? LEU A 1 211 ?  -0.488  13.239  -3.129 1.000 93.510 ? 211 LEU A CD2 1 
ATOM 1625 N N   ? PRO A 1 212 ?  -3.093  15.696  -6.966 1.000 93.920 ? 212 PRO A N   1 
ATOM 1626 C CA  ? PRO A 1 212 ?  -4.210  16.630  -7.122 1.000 93.920 ? 212 PRO A CA  1 
ATOM 1627 C C   ? PRO A 1 212 ?  -5.569  15.935  -7.088 1.000 93.920 ? 212 PRO A C   1 
ATOM 1628 C CB  ? PRO A 1 212 ?  -3.954  17.262  -8.492 1.000 93.920 ? 212 PRO A CB  1 
ATOM 1629 O O   ? PRO A 1 212 ?  -6.506  16.432  -6.458 1.000 93.920 ? 212 PRO A O   1 
ATOM 1630 C CG  ? PRO A 1 212 ?  -2.468  17.241  -8.650 1.000 93.920 ? 212 PRO A CG  1 
ATOM 1631 C CD  ? PRO A 1 212 ?  -1.943  15.965  -8.057 1.000 93.920 ? 212 PRO A CD  1 
ATOM 1632 N N   ? TRP A 1 213 ?  -5.711  14.835  -7.774 1.000 95.390 ? 213 TRP A N   1 
ATOM 1633 C CA  ? TRP A 1 213 ?  -6.957  14.075  -7.786 1.000 95.390 ? 213 TRP A CA  1 
ATOM 1634 C C   ? TRP A 1 213 ?  -7.282  13.540  -6.396 1.000 95.390 ? 213 TRP A C   1 
ATOM 1635 C CB  ? TRP A 1 213 ?  -6.872  12.918  -8.785 1.000 95.390 ? 213 TRP A CB  1 
ATOM 1636 O O   ? TRP A 1 213 ?  -8.429  13.611  -5.949 1.000 95.390 ? 213 TRP A O   1 
ATOM 1637 C CG  ? TRP A 1 213 ?  -8.068  12.014  -8.773 1.000 95.390 ? 213 TRP A CG  1 
ATOM 1638 C CD1 ? TRP A 1 213 ?  -9.262  12.219  -9.408 1.000 95.390 ? 213 TRP A CD1 1 
ATOM 1639 C CD2 ? TRP A 1 213 ?  -8.187  10.764  -8.087 1.000 95.390 ? 213 TRP A CD2 1 
ATOM 1640 C CE2 ? TRP A 1 213 ?  -9.482  10.264  -8.352 1.000 95.390 ? 213 TRP A CE2 1 
ATOM 1641 C CE3 ? TRP A 1 213 ?  -7.324  10.017  -7.275 1.000 95.390 ? 213 TRP A CE3 1 
ATOM 1642 N NE1 ? TRP A 1 213 ? -10.116  11.170  -9.159 1.000 95.390 ? 213 TRP A NE1 1 
ATOM 1643 C CH2 ? TRP A 1 213 ?  -9.069   8.338  -7.039 1.000 95.390 ? 213 TRP A CH2 1 
ATOM 1644 C CZ2 ? TRP A 1 213 ?  -9.934   9.049  -7.831 1.000 95.390 ? 213 TRP A CZ2 1 
ATOM 1645 C CZ3 ? TRP A 1 213 ?  -7.776   8.808  -6.758 1.000 95.390 ? 213 TRP A CZ3 1 
ATOM 1646 N N   ? VAL A 1 214 ?  -6.277  13.007  -5.666 1.000 94.580 ? 214 VAL A N   1 
ATOM 1647 C CA  ? VAL A 1 214 ?  -6.440  12.444  -4.330 1.000 94.580 ? 214 VAL A CA  1 
ATOM 1648 C C   ? VAL A 1 214 ?  -6.946  13.520  -3.373 1.000 94.580 ? 214 VAL A C   1 
ATOM 1649 C CB  ? VAL A 1 214 ?  -5.118  11.842  -3.803 1.000 94.580 ? 214 VAL A CB  1 
ATOM 1650 O O   ? VAL A 1 214 ?  -7.925  13.309  -2.653 1.000 94.580 ? 214 VAL A O   1 
ATOM 1651 C CG1 ? VAL A 1 214 ?  -5.247  11.461  -2.329 1.000 94.580 ? 214 VAL A CG1 1 
ATOM 1652 C CG2 ? VAL A 1 214 ?  -4.714  10.628  -4.639 1.000 94.580 ? 214 VAL A CG2 1 
ATOM 1653 N N   ? ARG A 1 215 ?  -6.376  14.670  -3.394 1.000 94.130 ? 215 ARG A N   1 
ATOM 1654 C CA  ? ARG A 1 215 ?  -6.728  15.766  -2.497 1.000 94.130 ? 215 ARG A CA  1 
ATOM 1655 C C   ? ARG A 1 215 ?  -8.133  16.283  -2.789 1.000 94.130 ? 215 ARG A C   1 
ATOM 1656 C CB  ? ARG A 1 215 ?  -5.715  16.906  -2.617 1.000 94.130 ? 215 ARG A CB  1 
ATOM 1657 O O   ? ARG A 1 215 ?  -8.909  16.542  -1.866 1.000 94.130 ? 215 ARG A O   1 
ATOM 1658 C CG  ? ARG A 1 215 ?  -4.367  16.602  -1.982 1.000 94.130 ? 215 ARG A CG  1 
ATOM 1659 C CD  ? ARG A 1 215 ?  -3.418  17.788  -2.077 1.000 94.130 ? 215 ARG A CD  1 
ATOM 1660 N NE  ? ARG A 1 215 ?  -2.154  17.524  -1.395 1.000 94.130 ? 215 ARG A NE  1 
ATOM 1661 N NH1 ? ARG A 1 215 ?  -1.082  19.399  -2.214 1.000 94.130 ? 215 ARG A NH1 1 
ATOM 1662 N NH2 ? ARG A 1 215 ?   0.024  17.960  -0.814 1.000 94.130 ? 215 ARG A NH2 1 
ATOM 1663 C CZ  ? ARG A 1 215 ?  -1.074  18.295  -1.476 1.000 94.130 ? 215 ARG A CZ  1 
ATOM 1664 N N   ? ARG A 1 216 ?  -8.455  16.436  -4.074 1.000 94.960 ? 216 ARG A N   1 
ATOM 1665 C CA  ? ARG A 1 216 ?  -9.772  16.902  -4.495 1.000 94.960 ? 216 ARG A CA  1 
ATOM 1666 C C   ? ARG A 1 216 ? -10.860  15.917  -4.079 1.000 94.960 ? 216 ARG A C   1 
ATOM 1667 C CB  ? ARG A 1 216 ?  -9.809  17.115  -6.009 1.000 94.960 ? 216 ARG A CB  1 
ATOM 1668 O O   ? ARG A 1 216 ? -11.925  16.323  -3.608 1.000 94.960 ? 216 ARG A O   1 
ATOM 1669 C CG  ? ARG A 1 216 ? -11.115  17.705  -6.517 1.000 94.960 ? 216 ARG A CG  1 
ATOM 1670 C CD  ? ARG A 1 216 ? -11.127  17.827  -8.034 1.000 94.960 ? 216 ARG A CD  1 
ATOM 1671 N NE  ? ARG A 1 216 ?  -9.866  18.362  -8.541 1.000 94.960 ? 216 ARG A NE  1 
ATOM 1672 N NH1 ? ARG A 1 216 ? -10.528  18.386 -10.755 1.000 94.960 ? 216 ARG A NH1 1 
ATOM 1673 N NH2 ? ARG A 1 216 ?  -8.429  19.102 -10.173 1.000 94.960 ? 216 ARG A NH2 1 
ATOM 1674 C CZ  ? ARG A 1 216 ?  -9.611  18.615  -9.822 1.000 94.960 ? 216 ARG A CZ  1 
ATOM 1675 N N   ? THR A 1 217 ? -10.635  14.670  -4.298 1.000 94.390 ? 217 THR A N   1 
ATOM 1676 C CA  ? THR A 1 217 ? -11.604  13.626  -3.983 1.000 94.390 ? 217 THR A CA  1 
ATOM 1677 C C   ? THR A 1 217 ? -11.865  13.567  -2.480 1.000 94.390 ? 217 THR A C   1 
ATOM 1678 C CB  ? THR A 1 217 ? -11.123  12.249  -4.478 1.000 94.390 ? 217 THR A CB  1 
ATOM 1679 O O   ? THR A 1 217 ? -13.005  13.382  -2.050 1.000 94.390 ? 217 THR A O   1 
ATOM 1680 C CG2 ? THR A 1 217 ? -12.159  11.168  -4.188 1.000 94.390 ? 217 THR A CG2 1 
ATOM 1681 O OG1 ? THR A 1 217 ? -10.894  12.309  -5.891 1.000 94.390 ? 217 THR A OG1 1 
ATOM 1682 N N   ? MET A 1 218 ? -10.796  13.750  -1.654 1.000 92.740 ? 218 MET A N   1 
ATOM 1683 C CA  ? MET A 1 218 ? -10.914  13.694  -0.200 1.000 92.740 ? 218 MET A CA  1 
ATOM 1684 C C   ? MET A 1 218 ? -11.689  14.897   0.329 1.000 92.740 ? 218 MET A C   1 
ATOM 1685 C CB  ? MET A 1 218 ?  -9.532  13.635   0.451 1.000 92.740 ? 218 MET A CB  1 
ATOM 1686 O O   ? MET A 1 218 ? -12.291  14.829   1.402 1.000 92.740 ? 218 MET A O   1 
ATOM 1687 C CG  ? MET A 1 218 ?  -8.830  12.298   0.279 1.000 92.740 ? 218 MET A CG  1 
ATOM 1688 S SD  ? MET A 1 218 ?  -7.209  12.238   1.138 1.000 92.740 ? 218 MET A SD  1 
ATOM 1689 C CE  ? MET A 1 218 ?  -7.764  12.070   2.857 1.000 92.740 ? 218 MET A CE  1 
ATOM 1690 N N   ? ARG A 1 219 ? -11.705  16.032  -0.339 1.000 89.650 ? 219 ARG A N   1 
ATOM 1691 C CA  ? ARG A 1 219 ? -12.415  17.247   0.049 1.000 89.650 ? 219 ARG A CA  1 
ATOM 1692 C C   ? ARG A 1 219 ? -13.894  17.157  -0.313 1.000 89.650 ? 219 ARG A C   1 
ATOM 1693 C CB  ? ARG A 1 219 ? -11.787  18.473  -0.616 1.000 89.650 ? 219 ARG A CB  1 
ATOM 1694 O O   ? ARG A 1 219 ? -14.740  17.757   0.353 1.000 89.650 ? 219 ARG A O   1 
ATOM 1695 C CG  ? ARG A 1 219 ? -10.452  18.884  -0.014 1.000 89.650 ? 219 ARG A CG  1 
ATOM 1696 C CD  ? ARG A 1 219 ?  -9.882  20.120  -0.696 1.000 89.650 ? 219 ARG A CD  1 
ATOM 1697 N NE  ? ARG A 1 219 ?  -8.548  20.443  -0.199 1.000 89.650 ? 219 ARG A NE  1 
ATOM 1698 N NH1 ? ARG A 1 219 ?  -8.123  22.065  -1.788 1.000 89.650 ? 219 ARG A NH1 1 
ATOM 1699 N NH2 ? ARG A 1 219 ?  -6.549  21.573  -0.197 1.000 89.650 ? 219 ARG A NH2 1 
ATOM 1700 C CZ  ? ARG A 1 219 ?  -7.743  21.360  -0.729 1.000 89.650 ? 219 ARG A CZ  1 
ATOM 1701 N N   ? HIS A 1 220 ? -14.176  16.330  -1.362 1.000 78.520 ? 220 HIS A N   1 
ATOM 1702 C CA  ? HIS A 1 220 ? -15.545  16.243  -1.859 1.000 78.520 ? 220 HIS A CA  1 
ATOM 1703 C C   ? HIS A 1 220 ? -15.984  14.790  -2.012 1.000 78.520 ? 220 HIS A C   1 
ATOM 1704 C CB  ? HIS A 1 220 ? -15.677  16.975  -3.195 1.000 78.520 ? 220 HIS A CB  1 
ATOM 1705 O O   ? HIS A 1 220 ? -16.247  14.331  -3.126 1.000 78.520 ? 220 HIS A O   1 
ATOM 1706 C CG  ? HIS A 1 220 ? -15.468  18.452  -3.094 1.000 78.520 ? 220 HIS A CG  1 
ATOM 1707 C CD2 ? HIS A 1 220 ? -16.346  19.463  -2.892 1.000 78.520 ? 220 HIS A CD2 1 
ATOM 1708 N ND1 ? HIS A 1 220 ? -14.225  19.037  -3.206 1.000 78.520 ? 220 HIS A ND1 1 
ATOM 1709 C CE1 ? HIS A 1 220 ? -14.348  20.347  -3.077 1.000 78.520 ? 220 HIS A CE1 1 
ATOM 1710 N NE2 ? HIS A 1 220 ? -15.625  20.632  -2.886 1.000 78.520 ? 220 HIS A NE2 1 
ATOM 1711 N N   ? PRO A 1 221 ? -16.077  14.005  -0.761 1.000 64.500 ? 221 PRO A N   1 
ATOM 1712 C CA  ? PRO A 1 221 ? -16.452  12.592  -0.845 1.000 64.500 ? 221 PRO A CA  1 
ATOM 1713 C C   ? PRO A 1 221 ? -17.872  12.388  -1.368 1.000 64.500 ? 221 PRO A C   1 
ATOM 1714 C CB  ? PRO A 1 221 ? -16.329  12.109   0.603 1.000 64.500 ? 221 PRO A CB  1 
ATOM 1715 O O   ? PRO A 1 221 ? -18.721  13.272  -1.223 1.000 64.500 ? 221 PRO A O   1 
ATOM 1716 C CG  ? PRO A 1 221 ? -15.947  13.326   1.381 1.000 64.500 ? 221 PRO A CG  1 
ATOM 1717 C CD  ? PRO A 1 221 ? -15.917  14.500   0.445 1.000 64.500 ? 221 PRO A CD  1 
# 
loop_
_struct_sheet_range.sheet_id 
_struct_sheet_range.id 
_struct_sheet_range.beg_label_comp_id 
_struct_sheet_range.beg_label_asym_id 
_struct_sheet_range.beg_label_seq_id 
_struct_sheet_range.pdbx_beg_PDB_ins_code 
_struct_sheet_range.end_label_comp_id 
_struct_sheet_range.end_label_asym_id 
_struct_sheet_range.end_label_seq_id 
_struct_sheet_range.pdbx_end_PDB_ins_code 
_struct_sheet_range.beg_auth_comp_id 
_struct_sheet_range.beg_auth_asym_id 
_struct_sheet_range.beg_auth_seq_id 
_struct_sheet_range.end_auth_comp_id 
_struct_sheet_range.end_auth_asym_id 
_struct_sheet_range.end_auth_seq_id 
A A ILE A   2 ? ILE A   3 ? ILE A 2   ILE A 3   
A B SER A 171 ? SER A 172 ? SER A 171 SER A 172 
B C HIS A   6 ? GLU A   7 ? HIS A 6   GLU A 7   
B D SER A 106 ? SER A 106 ? SER A 106 SER A 106 
B E VAL A 117 ? SER A 122 ? VAL A 117 SER A 122 
B F GLN A 136 ? VAL A 142 ? GLN A 136 VAL A 142 
B G GLN A 160 ? VAL A 163 ? GLN A 160 VAL A 163 
B H ASP A 180 ? CYS A 183 ? ASP A 180 CYS A 183 
B I SER A 186 ? GLY A 194 ? SER A 186 GLY A 194 
B J GLY A 202 ? LYS A 206 ? GLY A 202 LYS A 206 
C K MET A  16 ? PHE A  21 ? MET A 16  PHE A 21  
C L LYS A  25 ? TRP A  33 ? LYS A 25  TRP A 33  
C M PHE A  36 ? THR A  39 ? PHE A 36  THR A 39  
C N ILE A  48 ? LEU A  52 ? ILE A 48  LEU A 52  
C O GLN A  65 ? ARG A  74 ? GLN A 65  ARG A 74  
C P MET A  88 ? LEU A  92 ? MET A 88  LEU A 92  
D Q ASN A  56 ? ASN A  56 ? ASN A 56  ASN A 56  
D R THR A 134 ? THR A 134 ? THR A 134 THR A 134 
E S ASN A  79 ? ASN A  79 ? ASN A 79  ASN A 79  
E T SER A  84 ? SER A  84 ? SER A 84  SER A 84  
F U THR A  99 ? THR A  99 ? THR A 99  THR A 99  
F V VAL A 102 ? VAL A 102 ? VAL A 102 VAL A 102 
G W MET A 125 ? VAL A 127 ? MET A 125 VAL A 127 
G X THR A 130 ? LEU A 131 ? THR A 130 LEU A 131 
# 
loop_
_struct_conf.id 
_struct_conf.conf_type_id 
_struct_conf.beg_label_comp_id 
_struct_conf.beg_label_asym_id 
_struct_conf.beg_label_seq_id 
_struct_conf.pdbx_beg_PDB_ins_code 
_struct_conf.end_label_comp_id 
_struct_conf.end_label_asym_id 
_struct_conf.end_label_seq_id 
_struct_conf.pdbx_end_PDB_ins_code 
_struct_conf.beg_auth_comp_id 
_struct_conf.beg_auth_asym_id 
_struct_conf.beg_auth_seq_id 
_struct_conf.end_auth_comp_id 
_struct_conf.end_auth_asym_id 
_struct_conf.end_auth_seq_id 
STRN1         STRN         ILE A   2 ? ILE A   3 ? ILE A 2   ILE A 3   
TURN_TY1_P1   TURN_TY1_P   GLY A   4 ? GLY A   4 ? GLY A 4   GLY A 4   
STRN2         STRN         HIS A   6 ? GLU A   7 ? HIS A 6   GLU A 7   
HELX_LH_PP_P1 HELX_LH_PP_P ALA A   8 ? LYS A   9 ? ALA A 8   LYS A 9   
BEND1         BEND         CYS A  10 ? ARG A  11 ? CYS A 10  ARG A 11  
TURN_TY1_P2   TURN_TY1_P   PRO A  14 ? TYR A  15 ? PRO A 14  TYR A 15  
STRN3         STRN         MET A  16 ? PHE A  21 ? MET A 16  PHE A 21  
TURN_TY1_P3   TURN_TY1_P   ASP A  22 ? TRP A  24 ? ASP A 22  TRP A 24  
STRN4         STRN         LYS A  25 ? TRP A  33 ? LYS A 25  TRP A 33  
TURN_TY1_P4   TURN_TY1_P   ARG A  34 ? ASP A  35 ? ARG A 34  ASP A 35  
STRN5         STRN         PHE A  36 ? THR A  39 ? PHE A 36  THR A 39  
HELX_RH_3T_P1 HELX_RH_3T_P THR A  41 ? CYS A  43 ? THR A 41  CYS A 43  
BEND2         BEND         SER A  46 ? SER A  47 ? SER A 46  SER A 47  
STRN6         STRN         ILE A  48 ? LEU A  52 ? ILE A 48  LEU A 52  
BEND3         BEND         GLY A  53 ? GLY A  53 ? GLY A 53  GLY A 53  
BEND4         BEND         HIS A  55 ? HIS A  55 ? HIS A 55  HIS A 55  
STRN7         STRN         ASN A  56 ? ASN A  56 ? ASN A 56  ASN A 56  
TURN_TY1_P5   TURN_TY1_P   ILE A  57 ? SER A  58 ? ILE A 57  SER A 58  
BEND5         BEND         LYS A  59 ? LYS A  59 ? LYS A 59  LYS A 59  
TURN_TY1_P6   TURN_TY1_P   SER A  62 ? THR A  63 ? SER A 62  THR A 63  
STRN8         STRN         GLN A  65 ? ARG A  74 ? GLN A 65  ARG A 74  
TURN_TY1_P7   TURN_TY1_P   PRO A  76 ? ASP A  77 ? PRO A 76  ASP A 77  
STRN9         STRN         ASN A  79 ? ASN A  79 ? ASN A 79  ASN A 79  
TURN_TY1_P8   TURN_TY1_P   SER A  80 ? LEU A  83 ? SER A 80  LEU A 83  
STRN10        STRN         SER A  84 ? SER A  84 ? SER A 84  SER A 84  
TURN_TY1_P9   TURN_TY1_P   ASN A  85 ? ASN A  85 ? ASN A 85  ASN A 85  
STRN11        STRN         MET A  88 ? LEU A  92 ? MET A 88  LEU A 92  
BEND6         BEND         VAL A  93 ? ARG A  94 ? VAL A 93  ARG A 94  
STRN12        STRN         THR A  99 ? THR A  99 ? THR A 99  THR A 99  
TURN_TY1_P10  TURN_TY1_P   SER A 100 ? ALA A 101 ? SER A 100 ALA A 101 
STRN13        STRN         VAL A 102 ? VAL A 102 ? VAL A 102 VAL A 102 
HELX_LH_PP_P2 HELX_LH_PP_P PRO A 104 ? LEU A 105 ? PRO A 104 LEU A 105 
STRN14        STRN         SER A 106 ? SER A 106 ? SER A 106 SER A 106 
HELX_LH_PP_P3 HELX_LH_PP_P LEU A 107 ? PRO A 108 ? LEU A 107 PRO A 108 
BEND7         BEND         ALA A 110 ? ALA A 110 ? ALA A 110 ALA A 110 
TURN_TY1_P11  TURN_TY1_P   PRO A 114 ? GLY A 115 ? PRO A 114 GLY A 115 
STRN15        STRN         VAL A 117 ? SER A 122 ? VAL A 117 SER A 122 
STRN16        STRN         MET A 125 ? VAL A 127 ? MET A 125 VAL A 127 
TURN_TY1_P12  TURN_TY1_P   MET A 128 ? GLY A 129 ? MET A 128 GLY A 129 
STRN17        STRN         THR A 130 ? LEU A 131 ? THR A 130 LEU A 131 
BEND8         BEND         THR A 133 ? THR A 133 ? THR A 133 THR A 133 
STRN18        STRN         THR A 134 ? THR A 134 ? THR A 134 THR A 134 
STRN19        STRN         GLN A 136 ? THR A 141 ? GLN A 136 THR A 141 
STRN20        STRN         VAL A 142 ? VAL A 142 ? VAL A 142 VAL A 142 
HELX_LH_PP_P4 HELX_LH_PP_P GLN A 143 ? LYS A 144 ? GLN A 143 LYS A 144 
HELX_RH_AL_P1 HELX_RH_AL_P LYS A 145 ? ILE A 151 ? LYS A 145 ILE A 151 
TURN_TY1_P13  TURN_TY1_P   GLY A 153 ? PHE A 154 ? GLY A 153 PHE A 154 
TURN_TY1_P14  TURN_TY1_P   ARG A 157 ? THR A 159 ? ARG A 157 THR A 159 
STRN21        STRN         GLN A 160 ? VAL A 163 ? GLN A 160 VAL A 163 
TURN_TY1_P15  TURN_TY1_P   GLN A 166 ? MET A 169 ? GLN A 166 MET A 169 
STRN22        STRN         SER A 171 ? SER A 172 ? SER A 171 SER A 172 
TURN_TY1_P16  TURN_TY1_P   LYS A 174 ? GLY A 175 ? LYS A 174 GLY A 175 
TURN_TY1_P17  TURN_TY1_P   SER A 177 ? GLY A 178 ? SER A 177 GLY A 178 
STRN23        STRN         ASP A 180 ? CYS A 183 ? ASP A 180 CYS A 183 
TURN_TY1_P18  TURN_TY1_P   ASP A 184 ? ASN A 185 ? ASP A 184 ASN A 185 
STRN24        STRN         SER A 186 ? GLY A 194 ? SER A 186 GLY A 194 
TURN_TY1_P19  TURN_TY1_P   ARG A 196 ? ASN A 197 ? ARG A 196 ASN A 197 
HELX_LH_PP_P5 HELX_LH_PP_P THR A 199 ? THR A 199 ? THR A 199 THR A 199 
BEND9         BEND         PRO A 200 ? PRO A 200 ? PRO A 200 PRO A 200 
HELX_LH_PP_P6 HELX_LH_PP_P PRO A 201 ? PRO A 201 ? PRO A 201 PRO A 201 
STRN25        STRN         GLY A 202 ? LYS A 206 ? GLY A 202 LYS A 206 
HELX_RH_3T_P2 HELX_RH_3T_P ILE A 207 ? LEU A 210 ? ILE A 207 LEU A 210 
HELX_RH_AL_P2 HELX_RH_AL_P LEU A 211 ? ARG A 219 ? LEU A 211 ARG A 219 
# 
