# Supplementary material for: FlatProt: 2D visualization eases protein structure comparison
Source: BMC Bioinformatics. 2025 Aug 13;26:210. doi: 10.1186/s12859-025-06233-x (PMC12344939; doi:10.1186/s12859-025-06233-x)
Supplement: Supplementary file 1 — Supplementary Material 1 [file 12859_2025_6233_MOESM1_ESM.zip › KLK/structures/Rhincodon_typus_GeneID=109924127_isoform=X1.cif]

data_Rhincodon_typus_GeneID=109924127_isoform=X1
# 
_entry.id   ? 
# 
_entity.id                         1      
_entity.type                       polymer 
_entity.pdbx_description           polymer-1 
_entity.formula_weight             24159.3 
_entity.pdbx_number_of_molecules        1 
# 
loop_
_struct_sheet.id 
_struct_sheet.number_strands 
A 2 
B 7 
C 6 
D 2 
E 2 
# 
loop_
_struct_conf_type.id 
_struct_conf_type.criteria 
STRN         DSSP 
TURN_TY1_P   DSSP 
HELX_LH_PP_P DSSP 
BEND         DSSP 
HELX_RH_3T_P DSSP 
HELX_RH_AL_P DSSP 
# 
_struct_asym.id          A 
_struct_asym.entity_id   1 
# 
_software.pdbx_ordinal     1 
_software.name             dssp 
_software.version          4.4.10 
_software.date             ? 
_software.classification   'model annotation' 
# 
_entity_poly.entity_id                      1 
_entity_poly.type                           polypeptide(L) 
_entity_poly.nstd_linkage                   n 
_entity_poly.nstd_monomer                   n 
_entity_poly.pdbx_seq_one_letter_code       
;KIVGGYECAKHSVPWIVSLNVGWHMCGGSLISTDWAVSAAHCYKSRIEVRLGEHNIKQNEGTEQFIQSARVIRHPGYNYY
TLDNDIMLIKLSHPATFNRNVGTIPLPSRCATAGEICLISGWGNTMNNAVSGDDLQCLDAPVLSDAACHNSYPGMITENM
MCVGYLDGGKDSCQGDSGGPVVCNGVLQGIVSWGYGCAEQGYPGVYTKVCNYIPWIHETIASE
;
_entity_poly.pdbx_seq_one_letter_code_can   
;KIVGGYECAKHSVPWIVSLNVGWHMCGGSLISTDWAVSAAHCYKSRIEVRLGEHNIKQNEGTEQFIQSARVIRHPGYNYY
TLDNDIMLIKLSHPATFNRNVGTIPLPSRCATAGEICLISGWGNTMNNAVSGDDLQCLDAPVLSDAACHNSYPGMITENM
MCVGYLDGGKDSCQGDSGGPVVCNGVLQGIVSWGYGCAEQGYPGVYTKVCNYIPWIHETIASE
;
_entity_poly.pdbx_strand_id                 A 
# 
loop_
_dssp_struct_summary.entry_id 
_dssp_struct_summary.label_comp_id 
_dssp_struct_summary.label_asym_id 
_dssp_struct_summary.label_seq_id 
_dssp_struct_summary.secondary_structure 
_dssp_struct_summary.ss_bridge 
_dssp_struct_summary.helix_3_10 
_dssp_struct_summary.helix_alpha 
_dssp_struct_summary.helix_pi 
_dssp_struct_summary.helix_pp 
_dssp_struct_summary.bend 
_dssp_struct_summary.chirality 
_dssp_struct_summary.sheet 
_dssp_struct_summary.strand 
_dssp_struct_summary.ladder_1 
_dssp_struct_summary.ladder_2 
_dssp_struct_summary.accessibility 
_dssp_struct_summary.TCO 
_dssp_struct_summary.kappa 
_dssp_struct_summary.alpha 
_dssp_struct_summary.phi 
_dssp_struct_summary.psi 
_dssp_struct_summary.x_ca 
_dssp_struct_summary.y_ca 
_dssp_struct_summary.z_ca 
Rhincodon_typus_GeneID=109924127_isoform=X1 LYS A 1   . . . . . . . . . . . . ? .      .     .      .      117.2  -6.2  -3.8  -13.7 
Rhincodon_typus_GeneID=109924127_isoform=X1 ILE A 2   E . > . . . . - A A A . ? -0.982 .     -144.5 -77.0  109.2  -3.8  -6.3  -12.3 
Rhincodon_typus_GeneID=109924127_isoform=X1 VAL A 3   E . 3 . . . S + A A A . ? -0.766 78.6  7.0    -81.6  129.5  -2.1  -7.5  -15.5 
Rhincodon_typus_GeneID=109924127_isoform=X1 GLY A 4   T . 3 . . . S + . . . . ? 0.707  108.1 122.2  75.1   14.0   -1.1  -11.2 -15.6 
Rhincodon_typus_GeneID=109924127_isoform=X1 GLY A 5   . . < . . . . - . . . . ? -0.146 55.1  -123.7 -97.1  -167.0 -3.0  -11.7 -12.2 
Rhincodon_typus_GeneID=109924127_isoform=X1 TYR A 6   E . . . . . . - B C B . ? -0.940 32.6  -89.6  -136.5 150.3  -5.8  -13.9 -11.1 
Rhincodon_typus_GeneID=109924127_isoform=X1 GLU A 7   E . . . . > . - B C B . ? -0.553 51.4  -120.2 -58.0  128.4  -9.1  -13.4 -9.4  
Rhincodon_typus_GeneID=109924127_isoform=X1 CYS A 8   P . . . . P . - . . . . ? -0.394 31.2  -94.7  -65.1  142.4  -8.5  -13.4 -5.7  
Rhincodon_typus_GeneID=109924127_isoform=X1 ALA A 9   P . > . . P . - . . . . ? -0.429 60.7  -85.8  -55.9  133.4  -10.3 -16.0 -3.6  
Rhincodon_typus_GeneID=109924127_isoform=X1 LYS A 10  T . 3 . . < S - . . . . ? -0.249 108.8 -4.8   -47.8  124.5  -13.4 -14.3 -2.3  
Rhincodon_typus_GeneID=109924127_isoform=X1 HIS A 11  T . 3 . . . S + . . . . ? 0.633  91.6  128.1  68.5   16.7   -12.7 -12.4 0.9   
Rhincodon_typus_GeneID=109924127_isoform=X1 SER A 12  S . < . . . S + . . . . ? 0.596  72.9  49.6   -77.7  -7.8   -9.0  -13.7 1.0   
Rhincodon_typus_GeneID=109924127_isoform=X1 VAL A 13  . . > . . . . + . . . . ? -0.642 65.6  166.1  -130.2 72.1   -7.8  -10.0 1.4   
Rhincodon_typus_GeneID=109924127_isoform=X1 PRO A 14  T . 3 . . . S + . . . . ? 0.590  72.7  58.1   -73.0  -7.2   -10.0 -8.7  4.2   
Rhincodon_typus_GeneID=109924127_isoform=X1 TRP A 15  T . 3 . . . S + . . . . ? 0.553  79.6  106.3  -96.3  -15.8  -7.7  -5.6  4.7   
Rhincodon_typus_GeneID=109924127_isoform=X1 ILE A 16  E . < . . . . - C J I . ? -0.460 52.8  -166.3 -71.1  138.1  -8.1  -4.3  1.1   
Rhincodon_typus_GeneID=109924127_isoform=X1 VAL A 17  E . . . . . . - C J I . ? -0.954 18.8  -134.2 -128.1 148.1  -10.3 -1.2  0.8   
Rhincodon_typus_GeneID=109924127_isoform=X1 SER A 18  E . . . . . . - C J I J ? -0.906 16.9  -145.6 -96.1  118.9  -12.0 0.7   -2.0  
Rhincodon_typus_GeneID=109924127_isoform=X1 LEU A 19  E . . . . . . - C J I J ? -0.824 26.5  -170.1 -85.8  120.7  -11.6 4.4   -1.9  
Rhincodon_typus_GeneID=109924127_isoform=X1 ASN A 20  E . . . . . . + C J I J ? -0.905 34.7  162.6  -124.5 133.4  -14.8 5.8   -3.4  
Rhincodon_typus_GeneID=109924127_isoform=X1 VAL A 21  S . . . . . S - . . . . ? -0.086 97.7  -48.0  -128.0 39.5   -16.0 9.4   -4.4  
Rhincodon_typus_GeneID=109924127_isoform=X1 GLY A 22  S . . . . . S + . . . . ? 0.052  138.2 32.9   108.4  -21.3  -19.0 8.3   -6.5  
Rhincodon_typus_GeneID=109924127_isoform=X1 TRP A 23  S . . . . . S - . . . . ? -0.944 105.2 -78.1  -150.0 158.6  -16.8 5.7   -8.3  
Rhincodon_typus_GeneID=109924127_isoform=X1 HIS A 24  E . . . . . . + C K I . ? -0.563 53.6  163.1  -60.8  121.0  -13.9 3.6   -7.3  
Rhincodon_typus_GeneID=109924127_isoform=X1 MET A 25  E . . . . . . - C K . . ? 0.742  56.2  -12.3  -110.6 -43.9  -10.9 5.9   -7.5  
Rhincodon_typus_GeneID=109924127_isoform=X1 CYS A 26  E . . . . . . - C K I . ? -0.954 59.7  -119.0 -148.9 167.3  -8.1  4.1   -5.6  
Rhincodon_typus_GeneID=109924127_isoform=X1 GLY A 27  E . . . . . . + C K I . ? -0.504 29.9  166.5  -102.4 179.8  -7.4  1.3   -3.3  
Rhincodon_typus_GeneID=109924127_isoform=X1 GLY A 28  E . . . . . . - C K I . ? -0.935 28.9  -102.0 -170.1 -173.7 -5.9  1.1   0.3   
Rhincodon_typus_GeneID=109924127_isoform=X1 SER A 29  E . . . . . . - C K I K ? -1.000 19.5  -131.4 -135.4 131.9  -5.3  -1.0  3.4   
Rhincodon_typus_GeneID=109924127_isoform=X1 LEU A 30  E . . . . . . + C K . K ? -0.721 29.3  170.2  -75.8  122.1  -7.1  -1.1  6.7   
Rhincodon_typus_GeneID=109924127_isoform=X1 ILE A 31  . . . . . . . + . . . . ? 0.525  66.2  2.3    -115.4 -9.6   -4.3  -0.9  9.3   
Rhincodon_typus_GeneID=109924127_isoform=X1 SER A 32  S . . . . . S - . . . . ? -0.929 88.8  -83.4  -158.9 179.8  -6.6  -0.4  12.4  
Rhincodon_typus_GeneID=109924127_isoform=X1 THR A 33  S . . . . . S + . . . . ? 0.758  129.3 22.3   -66.1  -17.0  -10.3 -0.2  13.4  
Rhincodon_typus_GeneID=109924127_isoform=X1 ASP A 34  S . . . . . S + . . . . ? 0.338  113.0 75.8   -131.4 3.9    -10.4 3.4   12.4  
Rhincodon_typus_GeneID=109924127_isoform=X1 TRP A 35  E . . . . . . - C L . L ? -0.978 45.1  -177.9 -129.9 137.9  -7.4  3.9   10.0  
Rhincodon_typus_GeneID=109924127_isoform=X1 ALA A 36  E . . . . . . - C L K L ? -0.909 16.3  -144.5 -119.1 151.3  -6.7  3.1   6.4   
Rhincodon_typus_GeneID=109924127_isoform=X1 VAL A 37  E . . . . . . + C L K L ? -0.951 29.9  148.4  -117.5 140.8  -3.5  3.7   4.4   
Rhincodon_typus_GeneID=109924127_isoform=X1 SER A 38  E . . . . . . - C L . L ? -0.842 49.9  -63.8  -152.4 -179.5 -3.3  4.7   0.7   
Rhincodon_typus_GeneID=109924127_isoform=X1 ALA A 39  . . > . . . . - . . . . ? -0.637 34.7  -137.2 -77.7  140.3  -1.3  6.7   -1.8  
Rhincodon_typus_GeneID=109924127_isoform=X1 ALA A 40  G . > . . . S + . . . . ? 0.787  102.6 66.1   -65.9  -31.9  -1.1  10.4  -1.3  
Rhincodon_typus_GeneID=109924127_isoform=X1 HIS A 41  G . 3 . . . S + . . . . ? 0.626  92.1  65.6   -71.4  -3.2   -1.6  11.0  -5.1  
Rhincodon_typus_GeneID=109924127_isoform=X1 CYS A 42  G . < . . . S + . . . . ? 0.265  78.8  150.5  -95.5  15.1   -5.1  9.6   -4.5  
Rhincodon_typus_GeneID=109924127_isoform=X1 TYR A 43  . . < . . . . + . . . . ? -0.177 15.6  163.8  -66.7  134.4  -6.1  12.6  -2.3  
Rhincodon_typus_GeneID=109924127_isoform=X1 LYS A 44  . . . . . . . - . . . . ? -0.966 42.6  -129.2 -142.4 145.9  -9.7  13.9  -1.9  
Rhincodon_typus_GeneID=109924127_isoform=X1 SER A 45  S . . . . . S + . . . . ? 0.801  103.3 30.0   -65.0  -28.4  -11.2 16.2  0.8   
Rhincodon_typus_GeneID=109924127_isoform=X1 ARG A 46  S . . . . . S + . . . . ? -0.986 74.1  171.5  -133.4 122.4  -14.1 13.6  1.2   
Rhincodon_typus_GeneID=109924127_isoform=X1 ILE A 47  . . . . . . . - . . . . ? -0.995 25.3  -143.3 -135.6 128.1  -13.6 9.8   0.6   
Rhincodon_typus_GeneID=109924127_isoform=X1 GLU A 48  E . . . . . . - C M J M ? -0.887 17.7  -147.9 -85.8  123.6  -15.9 6.9   1.3   
Rhincodon_typus_GeneID=109924127_isoform=X1 VAL A 49  E . . . . . . - C M J M ? -0.854 11.3  -160.1 -94.0  113.4  -13.9 3.8   2.5   
Rhincodon_typus_GeneID=109924127_isoform=X1 ARG A 50  E . . . . . . - C M J M ? -0.886 11.4  -173.9 -99.0  124.4  -15.6 0.6   1.3   
Rhincodon_typus_GeneID=109924127_isoform=X1 LEU A 51  E . . . . . . + C M . M ? -0.804 58.1  30.4   -114.6 153.2  -14.7 -2.6  3.2   
Rhincodon_typus_GeneID=109924127_isoform=X1 GLY A 52  S . . . . . S + . . . . ? 0.693  79.1  149.5  79.2   19.0   -15.5 -6.3  2.7   
Rhincodon_typus_GeneID=109924127_isoform=X1 GLU A 53  . . . . . . . + . . . . ? -0.714 22.0  158.5  -92.0  129.7  -15.8 -6.0  -1.1  
Rhincodon_typus_GeneID=109924127_isoform=X1 HIS A 54  S . . . . . S + . . . . ? 0.618  86.0  29.5   -101.8 -44.7  -15.0 -8.8  -3.5  
Rhincodon_typus_GeneID=109924127_isoform=X1 ASN A 55  B . > . . . S - D P O . ? -0.979 72.7  -157.2 -113.2 119.5  -17.0 -7.4  -6.4  
Rhincodon_typus_GeneID=109924127_isoform=X1 ILE A 56  T . 3 . . . S + . . . . ? 0.676  91.7  47.8   -80.0  -2.8   -17.3 -3.6  -6.3  
Rhincodon_typus_GeneID=109924127_isoform=X1 LYS A 57  T . 3 . . . S + . . . . ? 0.613  102.6 72.7   -108.2 -13.0  -20.5 -3.5  -8.4  
Rhincodon_typus_GeneID=109924127_isoform=X1 GLN A 58  S . < . . . S - . . . . ? -0.859 77.3  -130.9 -111.8 132.1  -22.4 -6.2  -6.5  
Rhincodon_typus_GeneID=109924127_isoform=X1 ASN A 59  . . . . . . . + . . . . ? -0.787 29.5  175.1  -73.1  108.5  -23.9 -5.9  -3.0  
Rhincodon_typus_GeneID=109924127_isoform=X1 GLU A 60  . . . . . . . - . . . . ? 0.371  47.0  -115.4 -101.1 1.0    -22.5 -9.1  -1.5  
Rhincodon_typus_GeneID=109924127_isoform=X1 GLY A 61  S . . . . . S + . . . . ? 0.416  102.4 83.5   81.0   0.7    -23.9 -8.4  2.0   
Rhincodon_typus_GeneID=109924127_isoform=X1 THR A 62  . . . . . . . + . . . . ? 0.455  63.7  117.3  -110.6 -5.4   -20.4 -8.1  3.5   
Rhincodon_typus_GeneID=109924127_isoform=X1 GLU A 63  . . . . . . . - . . . . ? -0.379 43.4  -164.9 -81.4  137.0  -19.8 -4.4  2.6   
Rhincodon_typus_GeneID=109924127_isoform=X1 GLN A 64  E . . . . . . - C N M . ? -0.993 6.0   -157.7 -112.7 127.9  -19.2 -1.5  5.1   
Rhincodon_typus_GeneID=109924127_isoform=X1 PHE A 65  E . . . . . . + C N M . ? -0.954 19.2  172.1  -108.9 113.0  -19.5 2.0   3.8   
Rhincodon_typus_GeneID=109924127_isoform=X1 ILE A 66  E . . . . . . - C N M . ? -0.984 24.1  -136.8 -128.3 126.2  -17.6 4.5   6.0   
Rhincodon_typus_GeneID=109924127_isoform=X1 GLN A 67  E . . . . . . - C N M . ? -0.403 30.7  -104.8 -74.3  153.1  -17.0 8.2   5.4   
Rhincodon_typus_GeneID=109924127_isoform=X1 SER A 68  E . . . . . . - C N N . ? -0.622 23.9  -169.5 -75.1  133.6  -13.6 9.7   6.0   
Rhincodon_typus_GeneID=109924127_isoform=X1 ALA A 69  E . . . . . S - C N . . ? 0.790  79.4  -0.0   -80.9  -35.3  -13.3 11.9  9.2   
Rhincodon_typus_GeneID=109924127_isoform=X1 ARG A 70  E . . . . . . - C N N . ? -0.987 57.6  -154.7 -154.0 145.5  -10.0 13.1  8.0   
Rhincodon_typus_GeneID=109924127_isoform=X1 VAL A 71  E . . . . . . - C N N . ? -0.984 17.2  -169.3 -124.9 118.9  -7.5  12.6  5.2   
Rhincodon_typus_GeneID=109924127_isoform=X1 ILE A 72  E . . . . . . - C N N . ? -0.923 5.4   -158.6 -117.5 113.8  -3.9  13.3  5.9   
Rhincodon_typus_GeneID=109924127_isoform=X1 ARG A 73  E . . . . . . - C N N . ? -0.621 39.2  -96.2  -82.9  142.2  -1.2  13.5  3.2   
Rhincodon_typus_GeneID=109924127_isoform=X1 HIS A 74  . . > . . . . - . . . . ? -0.400 33.2  -132.8 -52.1  129.6  2.4   12.9  4.1   
Rhincodon_typus_GeneID=109924127_isoform=X1 PRO A 75  T . 3 . . . S + . . . . ? 0.755  105.4 54.0   -60.3  -26.7  3.8   16.5  4.7   
Rhincodon_typus_GeneID=109924127_isoform=X1 GLY A 76  T . 3 . . . S + . . . . ? 0.275  77.1  138.3  -91.2  7.5    6.8   15.6  2.6   
Rhincodon_typus_GeneID=109924127_isoform=X1 TYR A 77  . . < . . . . - . . . . ? -0.380 39.2  -157.6 -57.0  125.2  4.8   14.5  -0.4  
Rhincodon_typus_GeneID=109924127_isoform=X1 ASN A 78  B . . > > . . - E R P . ? -0.936 8.3   -162.9 -107.7 118.0  6.3   15.7  -3.6  
Rhincodon_typus_GeneID=109924127_isoform=X1 TYR A 79  T . . 4 5 . S + . . . . ? 0.719  87.9  51.8   -77.5  -20.8  3.9   15.9  -6.6  
Rhincodon_typus_GeneID=109924127_isoform=X1 TYR A 80  T . . 4 5 . S + . . . . ? 0.916  125.0 23.0   -82.5  -39.4  6.6   16.1  -9.2  
Rhincodon_typus_GeneID=109924127_isoform=X1 THR A 81  T . . 4 5 . S - . . . . ? 0.581  95.0  -131.5 -103.9 -9.7   8.7   13.1  -8.1  
Rhincodon_typus_GeneID=109924127_isoform=X1 LEU A 82  T . > < 5 . . + . . . . ? 0.697  52.0  158.3  58.8   18.3   5.8   11.3  -6.3  
Rhincodon_typus_GeneID=109924127_isoform=X1 ASP A 83  B . 3 . < . . + E S P . ? -0.517 63.0  19.7   -66.5  139.6  8.3   10.9  -3.4  
Rhincodon_typus_GeneID=109924127_isoform=X1 ASN A 84  T . 3 . . . S + . . . . ? 0.867  79.6  172.2  67.6   31.4   6.7   10.3  -0.0  
Rhincodon_typus_GeneID=109924127_isoform=X1 ASP A 85  . . < . . . . + . . . . ? -0.491 31.4  115.8  -72.4  70.0   3.4   9.2   -1.9  
Rhincodon_typus_GeneID=109924127_isoform=X1 ILE A 86  . . . . . . . - . . . . ? -0.997 37.4  -179.2 -144.8 136.5  1.6   7.9   1.3   
Rhincodon_typus_GeneID=109924127_isoform=X1 MET A 87  E . . . . . . - C O L N ? -0.990 17.2  -140.9 -139.3 146.3  -1.6  9.1   3.0   
Rhincodon_typus_GeneID=109924127_isoform=X1 LEU A 88  E . . . . . . - C O L N ? -0.915 11.0  -158.0 -108.1 137.7  -3.7  8.1   6.1   
Rhincodon_typus_GeneID=109924127_isoform=X1 ILE A 89  E . . . . . . - C O L N ? -0.968 5.4   -152.2 -118.1 112.8  -7.5  8.1   6.2   
Rhincodon_typus_GeneID=109924127_isoform=X1 LYS A 90  E . . . . . . - C O L N ? -0.762 21.8  -129.4 -80.6  127.6  -9.3  8.3   9.6   
Rhincodon_typus_GeneID=109924127_isoform=X1 LEU A 91  E . . . . . . - C O . N ? -0.495 9.8   -128.7 -78.5  140.7  -12.7 6.6   9.4   
Rhincodon_typus_GeneID=109924127_isoform=X1 SER A 92  S . . . . . S + . . . . ? 0.791  98.3  8.1    -59.2  -28.3  -15.8 8.7   10.7  
Rhincodon_typus_GeneID=109924127_isoform=X1 HIS A 93  S . . . . . S - . . . . ? -0.972 99.1  -85.1  -146.9 152.4  -16.5 5.5   12.9  
Rhincodon_typus_GeneID=109924127_isoform=X1 PRO A 94  . . . . . . . - . . . . ? -0.280 46.3  -110.0 -60.0  145.5  -14.6 2.3   13.6  
Rhincodon_typus_GeneID=109924127_isoform=X1 ALA A 95  . . . . . . . - . . . . ? -0.398 26.6  -122.6 -66.8  144.3  -14.8 -0.6  11.1  
Rhincodon_typus_GeneID=109924127_isoform=X1 THR A 96  . . . . . . . - . . . . ? -0.847 29.4  -135.7 -88.3  115.7  -16.7 -3.8  12.4  
Rhincodon_typus_GeneID=109924127_isoform=X1 PHE A 97  . . . . . . . + . . . . ? -0.557 41.1  135.0  -77.7  140.4  -14.4 -6.8  12.1  
Rhincodon_typus_GeneID=109924127_isoform=X1 ASN A 98  S . . . . . S - . . . . ? -0.807 72.8  -62.5  -161.1 -169.9 -15.6 -10.1 10.7  
Rhincodon_typus_GeneID=109924127_isoform=X1 ARG A 99  S . . . . . S + . . . . ? 0.741  135.5 39.1   -62.2  -14.1  -14.6 -12.8 8.3   
Rhincodon_typus_GeneID=109924127_isoform=X1 ASN A 100 S . . . . . S + . . . . ? 0.583  111.9 57.7   -113.1 -15.7  -14.6 -10.2 5.4   
Rhincodon_typus_GeneID=109924127_isoform=X1 VAL A 101 . . . . . . . + . . . . ? -0.980 66.3  135.2  -127.1 116.7  -13.2 -7.2  7.2   
Rhincodon_typus_GeneID=109924127_isoform=X1 GLY A 102 . . . . . . . - . . . . ? -0.915 43.6  -104.5 -147.7 174.4  -9.8  -7.2  8.9   
Rhincodon_typus_GeneID=109924127_isoform=X1 THR A 103 . . . . . . . - . . . . ? -0.689 19.5  -136.0 -103.7 161.0  -6.5  -5.3  9.3   
Rhincodon_typus_GeneID=109924127_isoform=X1 ILE A 104 . . . . . . . - . . . . ? -0.941 28.5  -116.3 -113.0 131.4  -3.0  -5.8  7.8   
Rhincodon_typus_GeneID=109924127_isoform=X1 PRO A 105 P . . . . > . - . . . . ? -0.407 25.4  -117.5 -66.0  146.0  0.0   -5.5  10.1  
Rhincodon_typus_GeneID=109924127_isoform=X1 LEU A 106 P . . . . P . - . . . . ? -0.577 39.1  -101.6 -77.3  145.2  2.6   -2.8  9.6   
Rhincodon_typus_GeneID=109924127_isoform=X1 PRO A 107 P . . . . < . - . . . . ? -0.364 20.6  -162.6 -71.4  143.9  6.1   -4.0  8.7   
Rhincodon_typus_GeneID=109924127_isoform=X1 SER A 108 S . . . . . S + . . . . ? 0.453  82.8  24.3   -94.7  -8.9   8.9   -4.1  11.3  
Rhincodon_typus_GeneID=109924127_isoform=X1 ARG A 109 S . . . . . S - . . . . ? -0.971 88.6  -97.1  -148.1 163.7  11.4  -4.4  8.4   
Rhincodon_typus_GeneID=109924127_isoform=X1 CYS A 110 P . . . . > . - . . . . ? -0.530 46.5  -103.9 -81.9  146.6  11.8  -3.6  4.9   
Rhincodon_typus_GeneID=109924127_isoform=X1 ALA A 111 P . . . . P . - . . . . ? -0.363 37.0  -132.9 -62.5  145.4  11.1  -6.4  2.3   
Rhincodon_typus_GeneID=109924127_isoform=X1 THR A 112 P . > . . P . - . . . . ? -0.719 31.2  -81.7  -102.7 153.0  14.2  -7.9  0.8   
Rhincodon_typus_GeneID=109924127_isoform=X1 ALA A 113 T . 3 . . < S + . . . . ? -0.235 115.8 24.6   -52.0  133.1  14.9  -8.6  -2.9  
Rhincodon_typus_GeneID=109924127_isoform=X1 GLY A 114 T . 3 . . . S + . . . . ? 0.141  83.8  135.3  98.9   -25.1  13.4  -11.8 -4.1  
Rhincodon_typus_GeneID=109924127_isoform=X1 GLU A 115 . . < . . . . - . . . . ? -0.426 57.3  -124.1 -55.5  135.7  10.6  -11.9 -1.4  
Rhincodon_typus_GeneID=109924127_isoform=X1 ILE A 116 E . . . . . . - B D C . ? -0.737 31.7  -168.0 -89.0  129.2  7.3   -12.8 -3.0  
Rhincodon_typus_GeneID=109924127_isoform=X1 CYS A 117 E . . . . . . - B D C D ? -0.863 20.0  -128.0 -121.5 147.0  4.6   -10.3 -2.5  
Rhincodon_typus_GeneID=109924127_isoform=X1 LEU A 118 E . . . . . . - B D C D ? -0.852 21.2  -165.9 -92.8  122.7  0.8   -10.3 -3.0  
Rhincodon_typus_GeneID=109924127_isoform=X1 ILE A 119 E . . . . . . - B D C D ? -0.920 11.7  -179.2 -105.1 131.5  -0.5  -7.3  -5.0  
Rhincodon_typus_GeneID=109924127_isoform=X1 SER A 120 E . . . . . . + B D C . ? -0.969 12.1  128.5  -134.7 145.3  -4.3  -6.8  -4.9  
Rhincodon_typus_GeneID=109924127_isoform=X1 GLY A 121 E . . . . . . - B D C . ? -0.976 51.0  -131.5 178.3  168.7  -6.7  -4.2  -6.4  
Rhincodon_typus_GeneID=109924127_isoform=X1 TRP A 122 . . . . . . . + . . . . ? 0.002  47.9  168.1  -114.3 6.4    -9.8  -3.3  -8.4  
Rhincodon_typus_GeneID=109924127_isoform=X1 GLY A 123 . . . . . . . - . . . . ? 0.211  47.3  -53.1  -31.7  154.2  -8.0  -0.7  -10.8 
Rhincodon_typus_GeneID=109924127_isoform=X1 ASN A 124 . . . . . . . - . . . . ? -0.303 40.1  -148.5 -58.5  118.4  -9.9  0.7   -14.1 
Rhincodon_typus_GeneID=109924127_isoform=X1 THR A 125 . . . . . . . + . . . . ? -0.705 35.8  152.9  -47.3  39.5   -11.5 -1.7  -16.7 
Rhincodon_typus_GeneID=109924127_isoform=X1 MET A 126 . . . . . . . + . . . . ? 0.467  69.5  65.1   -82.6  28.2   -11.0 0.3   -19.9 
Rhincodon_typus_GeneID=109924127_isoform=X1 ASN A 127 S . > . . . S - . . . . ? -0.994 78.9  -147.1 -149.5 103.3  -11.0 -3.1  -21.5 
Rhincodon_typus_GeneID=109924127_isoform=X1 ASN A 128 T . 3 . . . S + . . . . ? 0.153  77.1  91.2   -42.0  15.9   -14.3 -5.4  -21.3 
Rhincodon_typus_GeneID=109924127_isoform=X1 ALA A 129 T . 3 . . . S + . . . . ? 0.816  88.4  33.5   -119.0 13.1   -12.4 -8.8  -21.1 
Rhincodon_typus_GeneID=109924127_isoform=X1 VAL A 130 S . < . . . S - . . . . ? -0.983 96.6  -110.6 -154.4 93.3   -12.0 -9.3  -17.2 
Rhincodon_typus_GeneID=109924127_isoform=X1 SER A 131 . . > . . . . - . . . . ? -0.499 28.3  -152.7 -31.6  73.5   -14.9 -8.0  -15.2 
Rhincodon_typus_GeneID=109924127_isoform=X1 GLY A 132 T . 3 . . . S + . . . . ? 0.424  86.3  80.4   -27.7  5.2    -12.7 -5.2  -13.8 
Rhincodon_typus_GeneID=109924127_isoform=X1 ASP A 133 T . 3 . . . S + . . . . ? 0.715  73.6  77.1   -99.6  -26.4  -15.2 -5.5  -11.0 
Rhincodon_typus_GeneID=109924127_isoform=X1 ASP A 134 B . < . . . S - D Q O . ? -0.651 94.3  -98.5  -84.0  144.3  -13.8 -8.6  -9.2  
Rhincodon_typus_GeneID=109924127_isoform=X1 LEU A 135 . . . . . . . - . . . . ? -0.416 41.7  -152.6 -60.9  129.9  -10.8 -8.3  -7.0  
Rhincodon_typus_GeneID=109924127_isoform=X1 GLN A 136 E . . . . . . - B E B C ? -0.818 8.4   -162.1 -111.2 149.9  -7.6  -9.2  -8.7  
Rhincodon_typus_GeneID=109924127_isoform=X1 CYS A 137 E . . . . . . - B E B C ? -0.936 6.2   -173.7 -131.4 154.7  -4.3  -10.6 -7.2  
Rhincodon_typus_GeneID=109924127_isoform=X1 LEU A 138 E . . . . . . - B E . C ? -0.975 15.9  -146.9 -148.4 129.6  -0.7  -10.9 -8.4  
Rhincodon_typus_GeneID=109924127_isoform=X1 ASP A 139 E . . . . . . + B E . C ? -0.858 33.5  160.9  -93.8  125.6  2.3   -12.6 -6.9  
Rhincodon_typus_GeneID=109924127_isoform=X1 ALA A 140 E . . . . . . - B E . C ? -0.996 34.3  -114.4 -146.8 149.1  5.5   -10.8 -7.7  
Rhincodon_typus_GeneID=109924127_isoform=X1 PRO A 141 E . . . . > . - B E . C ? -0.499 29.3  -113.1 -80.9  152.2  9.1   -10.5 -6.4  
Rhincodon_typus_GeneID=109924127_isoform=X1 VAL A 142 B . . . . P . - B E E . ? -0.667 36.4  -134.8 -75.4  130.5  10.7  -7.6  -4.8  
Rhincodon_typus_GeneID=109924127_isoform=X1 LEU A 143 P . . . . P . - . . . . ? -0.553 21.9  -100.5 -85.0  153.7  13.5  -6.3  -7.1  
Rhincodon_typus_GeneID=109924127_isoform=X1 SER A 144 P . . > . < . - . . . . ? -0.320 31.5  -113.5 -63.6  157.7  16.9  -5.3  -6.0  
Rhincodon_typus_GeneID=109924127_isoform=X1 ASP A 145 H . . > . . S + . . . . ? 0.898  118.8 52.6   -56.9  -41.6  17.6  -1.5  -5.5  
Rhincodon_typus_GeneID=109924127_isoform=X1 ALA A 146 H . . > . . S + . . . . ? 0.923  110.2 45.9   -60.8  -48.5  20.0  -1.8  -8.4  
Rhincodon_typus_GeneID=109924127_isoform=X1 ALA A 147 H . . > . . S + . . . . ? 0.892  112.2 51.8   -61.7  -42.5  17.5  -3.3  -10.7 
Rhincodon_typus_GeneID=109924127_isoform=X1 CYS A 148 H . . X . . S + . . . . ? 0.945  113.0 44.4   -61.1  -43.3  14.9  -0.8  -9.7  
Rhincodon_typus_GeneID=109924127_isoform=X1 HIS A 149 H . . < . . S + . . . . ? 0.843  110.0 55.6   -70.0  -36.6  17.2  2.1   -10.4 
Rhincodon_typus_GeneID=109924127_isoform=X1 ASN A 150 H . . < . . S + . . . . ? 0.844  105.7 52.1   -65.5  -32.8  18.4  0.6   -13.6 
Rhincodon_typus_GeneID=109924127_isoform=X1 SER A 151 H . . < . . S + . . . . ? 0.813  126.1 23.7   -72.5  -29.4  14.8  0.4   -14.7 
Rhincodon_typus_GeneID=109924127_isoform=X1 TYR A 152 S . > X . . S - . . . . ? -0.588 83.3  -154.2 -136.0 72.4   14.2  4.1   -14.0 
Rhincodon_typus_GeneID=109924127_isoform=X1 PRO A 153 T . 3 4 . . S - . . . . ? -0.258 79.5  -3.3   -59.4  119.2  17.6  6.0   -14.0 
Rhincodon_typus_GeneID=109924127_isoform=X1 GLY A 154 T . 3 4 . . S + . . . . ? 0.437  119.1 82.7   85.9   4.2    17.4  9.2   -11.7 
Rhincodon_typus_GeneID=109924127_isoform=X1 MET A 155 T . < 4 . . . + . . . . ? 0.597  65.7  87.6   -115.6 -21.3  13.8  8.7   -10.9 
Rhincodon_typus_GeneID=109924127_isoform=X1 ILE A 156 . . . < . . . - . . . . ? -0.771 57.5  -167.7 -88.9  126.3  13.9  6.1   -8.0  
Rhincodon_typus_GeneID=109924127_isoform=X1 THR A 157 . . > . . . . - . . . . ? -0.514 39.2  -100.7 -102.1 176.5  14.3  7.5   -4.4  
Rhincodon_typus_GeneID=109924127_isoform=X1 GLU A 158 T . 3 . . . S + . . . . ? 0.619  121.4 61.3   -70.7  -10.2  15.1  5.8   -1.1  
Rhincodon_typus_GeneID=109924127_isoform=X1 ASN A 159 T . 3 . . . S + . . . . ? 0.274  96.1  79.3   -99.0  7.9    11.4  5.9   -0.3  
Rhincodon_typus_GeneID=109924127_isoform=X1 MET A 160 E . < . . . . - B F . F ? -0.864 54.4  -171.0 -121.4 153.6  10.5  3.8   -3.3  
Rhincodon_typus_GeneID=109924127_isoform=X1 MET A 161 E . . . . . . - B F . F ? -0.967 17.7  -132.5 -137.7 151.5  10.6  0.0   -4.1  
Rhincodon_typus_GeneID=109924127_isoform=X1 CYS A 162 E . . . . . . - B F . F ? -0.928 21.1  -179.9 -108.0 129.5  10.0  -2.0  -7.3  
Rhincodon_typus_GeneID=109924127_isoform=X1 VAL A 163 E . . . . . . + B F E F ? -0.999 42.3  47.5   -125.5 123.9  7.8   -5.1  -7.3  
Rhincodon_typus_GeneID=109924127_isoform=X1 GLY A 164 S . . . . . S - . . . . ? -0.937 83.0  -49.0  147.9  -165.8 7.3   -7.1  -10.4 
Rhincodon_typus_GeneID=109924127_isoform=X1 TYR A 165 . . > . . . . - . . . . ? -0.918 26.3  -149.3 -112.8 134.6  9.0   -8.8  -13.4 
Rhincodon_typus_GeneID=109924127_isoform=X1 LEU A 166 T . 3 . . . S + . . . . ? 0.767  99.3  62.7   -72.3  -28.1  11.6  -7.3  -15.6 
Rhincodon_typus_GeneID=109924127_isoform=X1 ASP A 167 T . 3 . . . S - . . . . ? 0.581  105.0 -140.1 -73.2  -7.0   10.4  -9.3  -18.6 
Rhincodon_typus_GeneID=109924127_isoform=X1 GLY A 168 . . < . . . . + . . . . ? -0.306 66.2  112.2  77.5   -177.5 7.0   -7.5  -18.3 
Rhincodon_typus_GeneID=109924127_isoform=X1 GLY A 169 S . . . . . S + . . . . ? 0.228  75.5  68.4   96.3   -11.0  3.6   -9.1  -18.7 
Rhincodon_typus_GeneID=109924127_isoform=X1 LYS A 170 . . . . . . . + . . . . ? -0.982 59.5  113.4  -144.7 131.6  2.6   -8.6  -15.0 
Rhincodon_typus_GeneID=109924127_isoform=X1 ASP A 171 E . . . . . . - A B A . ? -0.981 59.5  -90.2  -178.9 158.8  1.9   -5.5  -13.0 
Rhincodon_typus_GeneID=109924127_isoform=X1 SER A 172 E . . . . . . - A B A . ? -0.719 50.4  -170.8 -77.4  147.6  -0.6  -3.3  -11.1 
Rhincodon_typus_GeneID=109924127_isoform=X1 CYS A 173 . . > . . . . - . . . . ? -0.593 32.3  -30.8  -131.5 -171.4 -2.2  -0.8  -13.3 
Rhincodon_typus_GeneID=109924127_isoform=X1 GLN A 174 T . 3 . . . S + . . . . ? -0.154 121.5 26.4   -52.4  133.8  -4.5  2.3   -13.4 
Rhincodon_typus_GeneID=109924127_isoform=X1 GLY A 175 T . 3 . . . S + . . . . ? 0.217  98.3  87.4   97.6   -6.7   -7.0  2.4   -10.6 
Rhincodon_typus_GeneID=109924127_isoform=X1 ASP A 176 . . X . . . . + . . . . ? 0.328  54.5  136.6  -102.8 -1.4   -5.0  0.3   -8.2  
Rhincodon_typus_GeneID=109924127_isoform=X1 SER A 177 T . 3 . . . S + . . . . ? -0.263 72.9  21.1   -46.4  135.0  -3.2  3.3   -6.9  
Rhincodon_typus_GeneID=109924127_isoform=X1 GLY A 178 T . 3 . . . S + . . . . ? 0.277  94.0  136.7  89.0   -14.3  -3.0  3.0   -3.1  
Rhincodon_typus_GeneID=109924127_isoform=X1 GLY A 179 . . < . . . . - . . . . ? -0.267 57.1  -91.9  -65.3  164.2  -3.5  -0.7  -3.2  
Rhincodon_typus_GeneID=109924127_isoform=X1 PRO A 180 E . . . . . . - B G . G ? -0.461 20.3  -160.0 -91.5  139.6  -1.5  -3.0  -0.9  
Rhincodon_typus_GeneID=109924127_isoform=X1 VAL A 181 E . . . . . . - B G D G ? -0.987 24.8  -168.8 -102.4 113.7  1.8   -4.9  -1.6  
Rhincodon_typus_GeneID=109924127_isoform=X1 VAL A 182 E . . . . . . - B G D G ? -0.922 12.0  -177.5 -115.9 122.0  1.8   -7.7  1.0   
Rhincodon_typus_GeneID=109924127_isoform=X1 CYS A 183 E . > . . . S - B G D G ? -0.979 74.5  -14.9  -117.7 125.0  4.9   -9.8  1.8   
Rhincodon_typus_GeneID=109924127_isoform=X1 ASN A 184 T . 3 . . . S - . . . . ? 0.885  129.7 -52.8  52.8   32.7   4.7   -12.7 4.3   
Rhincodon_typus_GeneID=109924127_isoform=X1 GLY A 185 T . 3 . . . S + . . . . ? 0.603  117.6 101.0  88.2   9.7    1.4   -11.3 5.6   
Rhincodon_typus_GeneID=109924127_isoform=X1 VAL A 186 E . < . . . S - B H G . ? -0.955 79.1  -101.1 -127.3 153.7  2.6   -7.7  6.3   
Rhincodon_typus_GeneID=109924127_isoform=X1 LEU A 187 E . . . . . . + B H G . ? -0.580 46.1  159.7  -74.4  115.5  2.2   -4.4  4.3   
Rhincodon_typus_GeneID=109924127_isoform=X1 GLN A 188 E . . . . . . + B H . . ? 0.682  57.4  12.7   -111.9 -25.7  5.4   -3.6  2.4   
Rhincodon_typus_GeneID=109924127_isoform=X1 GLY A 189 E . . . . . . - B H G H ? -0.979 52.7  -138.2 -152.6 162.0  4.3   -1.2  -0.3  
Rhincodon_typus_GeneID=109924127_isoform=X1 ILE A 190 E . . . . . . - B H G H ? -0.995 40.0  -109.1 -124.4 121.5  1.6   1.1   -1.7  
Rhincodon_typus_GeneID=109924127_isoform=X1 VAL A 191 E . . . . . . + B H . H ? -0.354 54.7  154.8  -50.3  125.3  1.0   1.1   -5.4  
Rhincodon_typus_GeneID=109924127_isoform=X1 SER A 192 E . . . . . . - B H . . ? 0.744  46.8  -35.5  -123.6 -65.6  2.4   4.5   -6.5  
Rhincodon_typus_GeneID=109924127_isoform=X1 TRP A 193 E . . . . . . + B H . H ? -0.928 45.3  167.8  -158.6 172.5  3.4   4.8   -10.2 
Rhincodon_typus_GeneID=109924127_isoform=X1 GLY A 194 . . . . . . . - . . . . ? -0.944 42.6  -93.0  -180.0 162.9  5.0   3.1   -13.3 
Rhincodon_typus_GeneID=109924127_isoform=X1 TYR A 195 S . . . . . S - . . . . ? -0.900 88.0  -36.5  -89.7  113.0  5.6   3.5   -17.0 
Rhincodon_typus_GeneID=109924127_isoform=X1 GLY A 196 S . . . . . S - . . . . ? -0.004 90.0  -59.8  66.9   177.4  2.8   1.8   -18.8 
Rhincodon_typus_GeneID=109924127_isoform=X1 CYS A 197 S . . . . . S - . . . . ? -0.949 108.2 -24.5  -108.9 116.2  1.1   -1.5  -17.8 
Rhincodon_typus_GeneID=109924127_isoform=X1 ALA A 198 S . . . . . S + . . . . ? 0.823  88.7  172.0  62.5   27.3   3.3   -4.6  -17.4 
Rhincodon_typus_GeneID=109924127_isoform=X1 GLU A 199 . . > . . . . - . . . . ? -0.613 41.1  -99.4  -71.8  137.3  5.8   -3.1  -19.9 
Rhincodon_typus_GeneID=109924127_isoform=X1 GLN A 200 T . 3 . . . S + . . . . ? -0.349 108.1 12.3   -57.5  131.4  9.0   -4.9  -20.3 
Rhincodon_typus_GeneID=109924127_isoform=X1 GLY A 201 T . 3 . . . S + . . . . ? 0.395  111.4 91.5   83.9   -1.7   11.8  -3.4  -18.3 
Rhincodon_typus_GeneID=109924127_isoform=X1 TYR A 202 . . < . . . . - . . . . ? -0.710 55.1  -180.0 -130.8 79.5   9.4   -1.2  -16.4 
Rhincodon_typus_GeneID=109924127_isoform=X1 PRO A 203 . . . . . . . - . . . . ? -0.161 40.9  -79.6  -66.3  169.8  8.1   -2.9  -13.1 
Rhincodon_typus_GeneID=109924127_isoform=X1 GLY A 204 E . . . . . . - B I F . ? -0.477 39.8  -139.3 -69.8  147.7  5.6   -1.2  -10.8 
Rhincodon_typus_GeneID=109924127_isoform=X1 VAL A 205 E . . . . . . - B I F H ? -0.930 22.8  -173.9 -111.8 132.6  6.9   1.4   -8.3  
Rhincodon_typus_GeneID=109924127_isoform=X1 TYR A 206 E . . . . . . - B I F H ? -0.869 33.1  -104.1 -128.1 145.1  5.5   1.4   -4.8  
Rhincodon_typus_GeneID=109924127_isoform=X1 THR A 207 E . . . . . . - B I F H ? -0.658 39.9  -124.7 -65.3  125.9  5.8   3.6   -1.8  
Rhincodon_typus_GeneID=109924127_isoform=X1 LYS A 208 E . > . . . . - B I . H ? -0.679 25.5  -167.8 -77.6  99.9   8.2   1.8   0.6   
Rhincodon_typus_GeneID=109924127_isoform=X1 VAL A 209 G . > . . . S + . . . . ? 0.826  78.3  67.5   -65.0  -38.7  6.0   1.5   3.8   
Rhincodon_typus_GeneID=109924127_isoform=X1 CYS A 210 G . > . . . S + . . . . ? 0.813  95.8  59.3   -55.9  -24.1  8.8   0.4   6.2   
Rhincodon_typus_GeneID=109924127_isoform=X1 ASN A 211 G . < . . . S + . . . . ? 0.561  107.3 46.3   -79.9  -5.1   10.3  3.9   5.7   
Rhincodon_typus_GeneID=109924127_isoform=X1 TYR A 212 G . < > . . S + . . . . ? 0.236  75.3  106.6  -123.5 12.6   7.1   5.6   7.1   
Rhincodon_typus_GeneID=109924127_isoform=X1 ILE A 213 H . < > . . S + . . . . ? 0.943  82.2  49.0   -63.0  -48.2  6.4   3.5   10.2  
Rhincodon_typus_GeneID=109924127_isoform=X1 PRO A 214 H . . > . . S + . . . . ? 0.930  113.6 47.1   -56.7  -44.6  7.4   6.3   12.6  
Rhincodon_typus_GeneID=109924127_isoform=X1 TRP A 215 H . . > . . S + . . . . ? 0.913  111.1 51.6   -62.2  -45.6  5.3   8.8   10.7  
Rhincodon_typus_GeneID=109924127_isoform=X1 ILE A 216 H . . X . . S + . . . . ? 0.947  112.7 45.3   -57.8  -47.9  2.3   6.5   10.6  
Rhincodon_typus_GeneID=109924127_isoform=X1 HIS A 217 H . . X . . S + . . . . ? 0.905  114.0 48.6   -64.2  -44.9  2.5   5.9   14.4  
Rhincodon_typus_GeneID=109924127_isoform=X1 GLU A 218 H . . X . . S + . . . . ? 0.901  112.6 47.2   -63.0  -46.4  3.0   9.5   15.2  
Rhincodon_typus_GeneID=109924127_isoform=X1 THR A 219 H . . < . . S + . . . . ? 0.927  112.9 48.1   -62.9  -46.2  0.1   10.7  13.0  
Rhincodon_typus_GeneID=109924127_isoform=X1 ILE A 220 H . > < . . S + . . . . ? 0.897  112.4 50.0   -65.5  -38.2  -2.3  8.0   14.4  
Rhincodon_typus_GeneID=109924127_isoform=X1 ALA A 221 H . 3 < . . S + . . . . ? 0.820  105.1 56.5   -68.9  -33.6  -1.4  8.9   18.0  
Rhincodon_typus_GeneID=109924127_isoform=X1 SER A 222 T . 3 < . . . . . . . . ? 0.578  .     .      -82.8  -4.9   -1.9  12.6  17.6  
Rhincodon_typus_GeneID=109924127_isoform=X1 GLU A 223 . . < . . . . . . . . . ? 0.748  .     .      -106.1 .      -5.6  12.2  16.4  
# 
loop_
_dssp_struct_ladder.id 
_dssp_struct_ladder.sheet_id 
_dssp_struct_ladder.range_id_1 
_dssp_struct_ladder.range_id_2 
_dssp_struct_ladder.type 
_dssp_struct_ladder.beg_1_label_comp_id 
_dssp_struct_ladder.beg_1_label_asym_id 
_dssp_struct_ladder.beg_1_label_seq_id 
_dssp_struct_ladder.pdbx_beg_1_PDB_ins_code 
_dssp_struct_ladder.end_1_label_comp_id 
_dssp_struct_ladder.end_1_label_asym_id 
_dssp_struct_ladder.end_1_label_seq_id 
_dssp_struct_ladder.pdbx_end_1_PDB_ins_code 
_dssp_struct_ladder.beg_1_auth_comp_id 
_dssp_struct_ladder.beg_1_auth_asym_id 
_dssp_struct_ladder.beg_1_auth_seq_id 
_dssp_struct_ladder.end_1_auth_comp_id 
_dssp_struct_ladder.end_1_auth_asym_id 
_dssp_struct_ladder.end_1_auth_seq_id 
_dssp_struct_ladder.beg_2_label_comp_id 
_dssp_struct_ladder.beg_2_label_asym_id 
_dssp_struct_ladder.beg_2_label_seq_id 
_dssp_struct_ladder.pdbx_beg_2_PDB_ins_code 
_dssp_struct_ladder.end_2_label_comp_id 
_dssp_struct_ladder.end_2_label_asym_id 
_dssp_struct_ladder.end_2_label_seq_id 
_dssp_struct_ladder.pdbx_end_2_PDB_ins_code 
_dssp_struct_ladder.beg_2_auth_comp_id 
_dssp_struct_ladder.beg_2_auth_asym_id 
_dssp_struct_ladder.beg_2_auth_seq_id 
_dssp_struct_ladder.end_2_auth_comp_id 
_dssp_struct_ladder.end_2_auth_asym_id 
_dssp_struct_ladder.end_2_auth_seq_id 
A A A B anti-parallel ILE A 2   ? VAL A 3   ? ILE A 2   VAL A 3   SER A 172 ? ASP A 171 ? SER A 172 ASP A 171 
B B C E anti-parallel TYR A 6   ? GLU A 7   ? TYR A 6   GLU A 7   CYS A 137 ? GLN A 136 ? CYS A 137 GLN A 136 
C B D E anti-parallel ILE A 116 ? GLY A 121 ? ILE A 116 GLY A 121 PRO A 141 ? GLN A 136 ? PRO A 141 GLN A 136 
D B D G anti-parallel CYS A 117 ? ILE A 119 ? CYS A 117 ILE A 119 CYS A 183 ? VAL A 181 ? CYS A 183 VAL A 181 
E B E F anti-parallel VAL A 142 ? VAL A 142 ? VAL A 142 VAL A 142 VAL A 163 ? VAL A 163 ? VAL A 163 VAL A 163 
F B F I anti-parallel MET A 160 ? VAL A 163 ? MET A 160 VAL A 163 THR A 207 ? GLY A 204 ? THR A 207 GLY A 204 
G B G H anti-parallel PRO A 180 ? CYS A 183 ? PRO A 180 CYS A 183 ILE A 190 ? VAL A 186 ? ILE A 190 VAL A 186 
H B H I anti-parallel GLY A 189 ? TRP A 193 ? GLY A 189 TRP A 193 LYS A 208 ? VAL A 205 ? LYS A 208 VAL A 205 
I C J K anti-parallel ILE A 16  ? ASN A 20  ? ILE A 16  ASN A 20  SER A 29  ? HIS A 24  ? SER A 29  HIS A 24  
J C J M anti-parallel SER A 18  ? ASN A 20  ? SER A 18  ASN A 20  ARG A 50  ? GLU A 48  ? ARG A 50  GLU A 48  
K C K L anti-parallel SER A 29  ? LEU A 30  ? SER A 29  LEU A 30  VAL A 37  ? ALA A 36  ? VAL A 37  ALA A 36  
L C L O anti-parallel TRP A 35  ? SER A 38  ? TRP A 35  SER A 38  LYS A 90  ? MET A 87  ? LYS A 90  MET A 87  
M C M N anti-parallel GLU A 48  ? LEU A 51  ? GLU A 48  LEU A 51  GLN A 67  ? GLN A 64  ? GLN A 67  GLN A 64  
N C N O anti-parallel SER A 68  ? ARG A 73  ? SER A 68  ARG A 73  LEU A 91  ? MET A 87  ? LEU A 91  MET A 87  
O D P Q anti-parallel ASN A 55  ? ASN A 55  ? ASN A 55  ASN A 55  ASP A 134 ? ASP A 134 ? ASP A 134 ASP A 134 
P E R S anti-parallel ASN A 78  ? ASN A 78  ? ASN A 78  ASN A 78  ASP A 83  ? ASP A 83  ? ASP A 83  ASP A 83  
# 
loop_
_dssp_struct_bridge_pairs.id 
_dssp_struct_bridge_pairs.label_comp_id 
_dssp_struct_bridge_pairs.label_seq_id 
_dssp_struct_bridge_pairs.label_asym_id 
_dssp_struct_bridge_pairs.auth_seq_id 
_dssp_struct_bridge_pairs.auth_asym_id 
_dssp_struct_bridge_pairs.pdbx_PDB_ins_code 
_dssp_struct_bridge_pairs.acceptor_1_label_comp_id 
_dssp_struct_bridge_pairs.acceptor_1_label_seq_id 
_dssp_struct_bridge_pairs.acceptor_1_label_asym_id 
_dssp_struct_bridge_pairs.acceptor_1_auth_seq_id 
_dssp_struct_bridge_pairs.acceptor_1_auth_asym_id 
_dssp_struct_bridge_pairs.acceptor_1_pdbx_PDB_ins_code 
_dssp_struct_bridge_pairs.acceptor_1_energy 
_dssp_struct_bridge_pairs.acceptor_2_label_comp_id 
_dssp_struct_bridge_pairs.acceptor_2_label_seq_id 
_dssp_struct_bridge_pairs.acceptor_2_label_asym_id 
_dssp_struct_bridge_pairs.acceptor_2_auth_seq_id 
_dssp_struct_bridge_pairs.acceptor_2_auth_asym_id 
_dssp_struct_bridge_pairs.acceptor_2_pdbx_PDB_ins_code 
_dssp_struct_bridge_pairs.acceptor_2_energy 
_dssp_struct_bridge_pairs.donor_1_label_comp_id 
_dssp_struct_bridge_pairs.donor_1_label_seq_id 
_dssp_struct_bridge_pairs.donor_1_label_asym_id 
_dssp_struct_bridge_pairs.donor_1_auth_seq_id 
_dssp_struct_bridge_pairs.donor_1_auth_asym_id 
_dssp_struct_bridge_pairs.donor_1_pdbx_PDB_ins_code 
_dssp_struct_bridge_pairs.donor_1_energy 
_dssp_struct_bridge_pairs.donor_2_label_comp_id 
_dssp_struct_bridge_pairs.donor_2_label_seq_id 
_dssp_struct_bridge_pairs.donor_2_label_asym_id 
_dssp_struct_bridge_pairs.donor_2_auth_seq_id 
_dssp_struct_bridge_pairs.donor_2_auth_asym_id 
_dssp_struct_bridge_pairs.donor_2_pdbx_PDB_ins_code 
_dssp_struct_bridge_pairs.donor_2_energy 
1   LYS 1   A 1   A ? ?   ?   ? ?   ? ? ?    ?   ?   ? ?   ? ? ?    CYS 173 A 173 A ? -1.6 VAL 3   A 3   A ? -0.7 
2   ILE 2   A 2   A ? SER 172 A 172 A ? -0.2 GLY 121 A 121 A ? -0.2 GLY 5   A 5   A ? -0.9 GLY 4   A 4   A ? -0.4 
3   VAL 3   A 3   A ? ASP 171 A 171 A ? -3.1 LYS 1   A 1   A ? -0.7 ASP 171 A 171 A ? -1.5 TYR 6   A 6   A ? -0.1 
4   GLY 4   A 4   A ? ILE 2   A 2   A ? -0.4 LYS 170 A 170 A ? -0.2 VAL 3   A 3   A ? -0.2 TYR 6   A 6   A ? -0.1 
5   GLY 5   A 5   A ? ILE 2   A 2   A ? -0.9 ASP 171 A 171 A ? -0.1 GLU 7   A 7   A ? -0.3 LEU 138 A 138 A ? -0.2 
6   TYR 6   A 6   A ? CYS 137 A 137 A ? -2.9 VAL 3   A 3   A ? -0.1 CYS 137 A 137 A ? -3.7 CYS 8   A 8   A ? -0.3 
7   GLU 7   A 7   A ? GLY 5   A 5   A ? -0.3 GLN 136 A 136 A ? -0.2 GLN 136 A 136 A ? -0.3 LYS 10  A 10  A ? -0.1 
8   CYS 8   A 8   A ? LEU 135 A 135 A ? -2.1 TYR 6   A 6   A ? -0.3 LEU 135 A 135 A ? -0.1 HIS 11  A 11  A ? -0.1 
9   ALA 9   A 9   A ? LYS 10  A 10  A ? -0.1 HIS 11  A 11  A ? -0.1 SER 12  A 12  A ? -2.2 VAL 13  A 13  A ? -0.3 
10  LYS 10  A 10  A ? HIS 11  A 11  A ? -0.3 SER 12  A 12  A ? -0.1 ALA 9   A 9   A ? -0.1 HIS 54  A 54  A ? -0.1 
11  HIS 11  A 11  A ? VAL 13  A 13  A ? -0.1 SER 12  A 12  A ? -0.1 LYS 10  A 10  A ? -0.3 ALA 9   A 9   A ? -0.1 
12  SER 12  A 12  A ? ALA 9   A 9   A ? -2.2 VAL 13  A 13  A ? -0.2 HIS 11  A 11  A ? -0.1 LYS 10  A 10  A ? -0.1 
13  VAL 13  A 13  A ? ALA 9   A 9   A ? -0.3 PRO 14  A 14  A ? -0.1 ILE 16  A 16  A ? -1.5 SER 12  A 12  A ? -0.2 
14  PRO 14  A 14  A ? ?   ?   ? ?   ? ? ?    ?   ?   ? ?   ? ? ?    GLY 102 A 102 A ? -2.2 GLY 52  A 52  A ? -0.3 
15  TRP 15  A 15  A ? VAL 101 A 101 A ? -0.2 THR 103 A 103 A ? -0.1 LEU 30  A 30  A ? -3.0 ILE 104 A 104 A ? -0.2 
16  ILE 16  A 16  A ? VAL 13  A 13  A ? -1.5 SER 29  A 29  A ? -0.2 GLY 52  A 52  A ? -0.5 SER 18  A 18  A ? -0.3 
17  VAL 17  A 17  A ? GLY 28  A 28  A ? -2.0 TRP 15  A 15  A ? -0.1 GLY 28  A 28  A ? -1.3 LEU 19  A 19  A ? -0.6 
18  SER 18  A 18  A ? ARG 50  A 50  A ? -2.3 ILE 16  A 16  A ? -0.3 ARG 50  A 50  A ? -2.8 ASN 20  A 20  A ? -0.7 
19  LEU 19  A 19  A ? CYS 26  A 26  A ? -3.4 VAL 17  A 17  A ? -0.6 MET 25  A 25  A ? -3.1 CYS 26  A 26  A ? -1.3 
20  ASN 20  A 20  A ? GLU 48  A 48  A ? -3.2 SER 18  A 18  A ? -0.7 GLU 48  A 48  A ? -3.0 HIS 24  A 24  A ? -0.2 
21  VAL 21  A 21  A ? TRP 23  A 23  A ? -1.8 LEU 19  A 19  A ? -0.4 HIS 24  A 24  A ? -0.1 ASN 20  A 20  A ? -0.1 
22  GLY 22  A 22  A ? TRP 23  A 23  A ? -0.2 GLU 48  A 48  A ? -0.1 HIS 24  A 24  A ? -0.3 ASN 20  A 20  A ? -0.1 
23  TRP 23  A 23  A ? LEU 19  A 19  A ? -0.1 ?   ?   ? ?   ? ? ?    VAL 21  A 21  A ? -1.8 MET 25  A 25  A ? -0.4 
24  HIS 24  A 24  A ? GLY 22  A 22  A ? -0.3 ASN 20  A 20  A ? -0.2 ASN 20  A 20  A ? -0.2 GLY 27  A 27  A ? -0.1 
25  MET 25  A 25  A ? LEU 19  A 19  A ? -3.1 CYS 26  A 26  A ? -0.4 GLY 27  A 27  A ? -0.3 SER 177 A 177 A ? -0.2 
26  CYS 26  A 26  A ? LEU 19  A 19  A ? -1.3 ASP 176 A 176 A ? -0.1 LEU 19  A 19  A ? -3.4 MET 25  A 25  A ? -0.4 
27  GLY 27  A 27  A ? SER 177 A 177 A ? -3.3 MET 25  A 25  A ? -0.3 ALA 39  A 39  A ? -0.5 SER 29  A 29  A ? -0.3 
28  GLY 28  A 28  A ? VAL 17  A 17  A ? -1.3 CYS 26  A 26  A ? -0.2 VAL 17  A 17  A ? -2.0 LEU 30  A 30  A ? -0.4 
29  SER 29  A 29  A ? VAL 37  A 37  A ? -2.4 GLY 27  A 27  A ? -0.3 VAL 37  A 37  A ? -3.1 ILE 31  A 31  A ? -0.6 
30  LEU 30  A 30  A ? TRP 15  A 15  A ? -3.0 GLY 28  A 28  A ? -0.4 ILE 104 A 104 A ? -2.1 ALA 36  A 36  A ? -0.3 
31  ILE 31  A 31  A ? TRP 35  A 35  A ? -2.1 SER 29  A 29  A ? -0.6 THR 33  A 33  A ? -0.2 ALA 36  A 36  A ? -0.2 
32  SER 32  A 32  A ? TRP 35  A 35  A ? -1.5 GLY 102 A 102 A ? -0.1 TRP 35  A 35  A ? -0.4 ILE 31  A 31  A ? -0.2 
33  THR 33  A 33  A ? ILE 31  A 31  A ? -0.2 ASP 34  A 34  A ? -0.2 ALA 95  A 95  A ? -3.5 HIS 93  A 93  A ? -0.1 
34  ASP 34  A 34  A ? PRO 94  A 94  A ? -0.2 TRP 35  A 35  A ? -0.1 LEU 91  A 91  A ? -3.1 ALA 36  A 36  A ? -0.4 
35  TRP 35  A 35  A ? SER 32  A 32  A ? -0.4 LYS 90  A 90  A ? -0.2 ILE 31  A 31  A ? -2.1 SER 32  A 32  A ? -1.5 
36  ALA 36  A 36  A ? ILE 89  A 89  A ? -2.2 ASP 34  A 34  A ? -0.4 ILE 89  A 89  A ? -2.9 SER 38  A 38  A ? -0.4 
37  VAL 37  A 37  A ? SER 29  A 29  A ? -3.1 TRP 35  A 35  A ? -0.3 SER 29  A 29  A ? -2.4 ALA 39  A 39  A ? -0.2 
38  SER 38  A 38  A ? MET 87  A 87  A ? -2.5 ALA 36  A 36  A ? -0.4 MET 87  A 87  A ? -2.8 ALA 40  A 40  A ? -0.3 
39  ALA 39  A 39  A ? GLY 27  A 27  A ? -0.5 ILE 86  A 86  A ? -0.2 CYS 42  A 42  A ? -1.4 ILE 86  A 86  A ? -0.3 
40  ALA 40  A 40  A ? SER 38  A 38  A ? -0.3 HIS 41  A 41  A ? -0.3 TYR 43  A 43  A ? -1.5 ALA 39  A 39  A ? -0.1 
41  HIS 41  A 41  A ? CYS 42  A 42  A ? -0.3 LEU 82  A 82  A ? -0.1 ALA 40  A 40  A ? -0.3 SER 177 A 177 A ? -0.0 
42  CYS 42  A 42  A ? ALA 39  A 39  A ? -1.4 GLY 27  A 27  A ? -0.1 HIS 41  A 41  A ? -0.3 ALA 40  A 40  A ? -0.2 
43  TYR 43  A 43  A ? ALA 40  A 40  A ? -1.5 SER 45  A 45  A ? -0.0 SER 45  A 45  A ? -0.3 ALA 40  A 40  A ? -0.1 
44  LYS 44  A 44  A ? SER 45  A 45  A ? -0.0 ILE 47  A 47  A ? -0.0 ILE 47  A 47  A ? -0.1 CYS 42  A 42  A ? -0.0 
45  SER 45  A 45  A ? TYR 43  A 43  A ? -0.3 ARG 46  A 46  A ? -0.2 ILE 47  A 47  A ? -0.4 VAL 71  A 71  A ? -0.1 
46  ARG 46  A 46  A ? ARG 70  A 70  A ? -0.1 GLU 48  A 48  A ? -0.0 GLU 48  A 48  A ? -0.4 SER 45  A 45  A ? -0.2 
47  ILE 47  A 47  A ? SER 45  A 45  A ? -0.4 LYS 44  A 44  A ? -0.1 SER 68  A 68  A ? -1.8 VAL 49  A 49  A ? -0.6 
48  GLU 48  A 48  A ? ASN 20  A 20  A ? -3.0 ARG 46  A 46  A ? -0.4 ASN 20  A 20  A ? -3.2 ARG 50  A 50  A ? -0.6 
49  VAL 49  A 49  A ? ILE 66  A 66  A ? -3.7 ILE 47  A 47  A ? -0.6 ILE 66  A 66  A ? -2.3 LEU 51  A 51  A ? -0.5 
50  ARG 50  A 50  A ? SER 18  A 18  A ? -2.8 GLU 48  A 48  A ? -0.6 SER 18  A 18  A ? -2.3 GLY 52  A 52  A ? -0.3 
51  LEU 51  A 51  A ? GLN 64  A 64  A ? -2.4 VAL 49  A 49  A ? -0.5 GLN 64  A 64  A ? -1.8 VAL 101 A 101 A ? -0.1 
52  GLY 52  A 52  A ? ILE 16  A 16  A ? -0.5 ASN 100 A 100 A ? -0.4 HIS 54  A 54  A ? -0.4 THR 62  A 62  A ? -0.2 
53  GLU 53  A 53  A ? ILE 16  A 16  A ? -0.3 ARG 50  A 50  A ? -0.2 GLY 52  A 52  A ? -0.2 ILE 56  A 56  A ? -0.2 
54  HIS 54  A 54  A ? GLY 52  A 52  A ? -0.4 ASN 55  A 55  A ? -0.3 LEU 135 A 135 A ? -2.4 ILE 56  A 56  A ? -0.5 
55  ASN 55  A 55  A ? GLN 58  A 58  A ? -0.3 ASP 134 A 134 A ? -0.2 GLN 58  A 58  A ? -0.9 HIS 54  A 54  A ? -0.3 
56  ILE 56  A 56  A ? ASP 133 A 133 A ? -2.3 HIS 54  A 54  A ? -0.5 ASP 134 A 134 A ? -0.1 ASN 55  A 55  A ? -0.1 
57  LYS 57  A 57  A ? ASP 133 A 133 A ? -0.2 ASN 59  A 59  A ? -0.0 ASN 59  A 59  A ? -0.4 ILE 56  A 56  A ? -0.3 
58  GLN 58  A 58  A ? ASN 55  A 55  A ? -0.9 ASP 133 A 133 A ? -0.2 GLU 60  A 60  A ? -0.9 ASN 55  A 55  A ? -0.3 
59  ASN 59  A 59  A ? LYS 57  A 57  A ? -0.4 GLU 60  A 60  A ? -0.1 ILE 56  A 56  A ? -0.1 GLU 53  A 53  A ? -0.0 
60  GLU 60  A 60  A ? GLN 58  A 58  A ? -0.9 ASN 55  A 55  A ? -0.2 ASN 59  A 59  A ? -0.1 ILE 56  A 56  A ? -0.0 
61  GLY 61  A 61  A ? THR 62  A 62  A ? -0.1 GLN 58  A 58  A ? -0.0 ASN 59  A 59  A ? -0.1 GLY 52  A 52  A ? -0.0 
62  THR 62  A 62  A ? GLY 52  A 52  A ? -0.2 ASN 100 A 100 A ? -0.1 GLN 64  A 64  A ? -0.1 GLU 53  A 53  A ? -0.1 
63  GLU 63  A 63  A ? GLY 52  A 52  A ? -0.1 ARG 50  A 50  A ? -0.1 PHE 65  A 65  A ? -0.4 GLY 52  A 52  A ? -0.2 
64  GLN 64  A 64  A ? LEU 51  A 51  A ? -1.8 THR 62  A 62  A ? -0.1 LEU 51  A 51  A ? -2.4 ILE 66  A 66  A ? -0.6 
65  PHE 65  A 65  A ? GLU 63  A 63  A ? -0.4 ARG 50  A 50  A ? -0.2 GLN 67  A 67  A ? -0.4 ARG 50  A 50  A ? -0.2 
66  ILE 66  A 66  A ? VAL 49  A 49  A ? -2.3 GLN 64  A 64  A ? -0.6 VAL 49  A 49  A ? -3.7 SER 68  A 68  A ? -0.1 
67  GLN 67  A 67  A ? PHE 65  A 65  A ? -0.4 GLU 48  A 48  A ? -0.2 SER 92  A 92  A ? -3.3 HIS 93  A 93  A ? -0.3 
68  SER 68  A 68  A ? ILE 47  A 47  A ? -1.8 LEU 91  A 91  A ? -0.2 LEU 91  A 91  A ? -0.2 VAL 71  A 71  A ? -0.1 
69  ALA 69  A 69  A ? LYS 90  A 90  A ? -3.5 ARG 70  A 70  A ? -0.4 VAL 71  A 71  A ? -0.3 LEU 91  A 91  A ? -0.2 
70  ARG 70  A 70  A ? LYS 90  A 90  A ? -1.4 GLN 67  A 67  A ? -0.1 LYS 90  A 90  A ? -2.5 ILE 72  A 72  A ? -0.4 
71  VAL 71  A 71  A ? ALA 69  A 69  A ? -0.3 ILE 89  A 89  A ? -0.2 ARG 73  A 73  A ? -0.6 ILE 89  A 89  A ? -0.2 
72  ILE 72  A 72  A ? LEU 88  A 88  A ? -3.3 ARG 70  A 70  A ? -0.4 LEU 88  A 88  A ? -2.7 HIS 74  A 74  A ? -0.2 
73  ARG 73  A 73  A ? VAL 71  A 71  A ? -0.6 MET 87  A 87  A ? -0.2 MET 87  A 87  A ? -0.2 ASP 85  A 85  A ? -0.1 
74  HIS 74  A 74  A ? ILE 86  A 86  A ? -2.3 ASN 84  A 84  A ? -0.3 TYR 77  A 77  A ? -2.1 ARG 73  A 73  A ? -0.1 
75  PRO 75  A 75  A ? ?   ?   ? ?   ? ? ?    ?   ?   ? ?   ? ? ?    HIS 74  A 74  A ? -0.2 ARG 73  A 73  A ? -0.0 
76  GLY 76  A 76  A ? ASN 84  A 84  A ? -0.1 ASN 78  A 78  A ? -0.1 ASN 78  A 78  A ? -0.1 HIS 74  A 74  A ? -0.1 
77  TYR 77  A 77  A ? HIS 74  A 74  A ? -2.1 ILE 86  A 86  A ? -0.1 TYR 79  A 79  A ? -0.6 ASN 84  A 84  A ? -0.2 
78  ASN 78  A 78  A ? ASP 83  A 83  A ? -2.6 TYR 79  A 79  A ? -0.1 LEU 82  A 82  A ? -2.2 ASP 83  A 83  A ? -0.5 
79  TYR 79  A 79  A ? TYR 77  A 77  A ? -0.6 TYR 80  A 80  A ? -0.2 ASN 78  A 78  A ? -0.1 TYR 77  A 77  A ? -0.0 
80  TYR 80  A 80  A ? THR 81  A 81  A ? -0.1 ASP 83  A 83  A ? -0.1 TYR 79  A 79  A ? -0.2 ASN 78  A 78  A ? -0.0 
81  THR 81  A 81  A ? ASP 83  A 83  A ? -0.1 ASN 78  A 78  A ? -0.0 TYR 79  A 79  A ? -0.2 THR 157 A 157 A ? -0.1 
82  LEU 82  A 82  A ? ASN 78  A 78  A ? -2.2 ASP 83  A 83  A ? -0.2 ASP 85  A 85  A ? -0.8 TYR 79  A 79  A ? -0.2 
83  ASP 83  A 83  A ? ASN 78  A 78  A ? -0.5 ASN 84  A 84  A ? -0.2 ASN 78  A 78  A ? -2.6 LEU 82  A 82  A ? -0.2 
84  ASN 84  A 84  A ? TYR 77  A 77  A ? -0.2 ASP 85  A 85  A ? -0.2 ILE 86  A 86  A ? -1.9 HIS 74  A 74  A ? -0.3 
85  ASP 85  A 85  A ? LEU 82  A 82  A ? -0.8 ASN 159 A 159 A ? -0.1 MET 87  A 87  A ? -0.3 THR 207 A 207 A ? -0.2 
86  ILE 86  A 86  A ? ASN 84  A 84  A ? -1.9 ALA 39  A 39  A ? -0.3 HIS 74  A 74  A ? -2.3 LEU 88  A 88  A ? -0.3 
87  MET 87  A 87  A ? SER 38  A 38  A ? -2.8 ASP 85  A 85  A ? -0.3 SER 38  A 38  A ? -2.5 ILE 89  A 89  A ? -0.4 
88  LEU 88  A 88  A ? ILE 72  A 72  A ? -2.7 ILE 86  A 86  A ? -0.3 ILE 72  A 72  A ? -3.3 LYS 90  A 90  A ? -0.5 
89  ILE 89  A 89  A ? ALA 36  A 36  A ? -2.9 MET 87  A 87  A ? -0.4 ALA 36  A 36  A ? -2.2 LEU 91  A 91  A ? -0.5 
90  LYS 90  A 90  A ? ARG 70  A 70  A ? -2.5 LEU 88  A 88  A ? -0.5 ALA 69  A 69  A ? -3.5 ARG 70  A 70  A ? -1.4 
91  LEU 91  A 91  A ? ASP 34  A 34  A ? -3.1 ILE 89  A 89  A ? -0.5 SER 68  A 68  A ? -0.2 GLN 67  A 67  A ? -0.1 
92  SER 92  A 92  A ? GLN 67  A 67  A ? -3.3 LYS 90  A 90  A ? -0.2 LEU 91  A 91  A ? -0.1 SER 68  A 68  A ? -0.1 
93  HIS 93  A 93  A ? GLN 67  A 67  A ? -0.3 THR 33  A 33  A ? -0.1 SER 92  A 92  A ? -0.2 ALA 69  A 69  A ? -0.0 
94  PRO 94  A 94  A ? ?   ?   ? ?   ? ? ?    ?   ?   ? ?   ? ? ?    ASP 34  A 34  A ? -0.2 THR 33  A 33  A ? -0.1 
95  ALA 95  A 95  A ? THR 33  A 33  A ? -3.5 SER 32  A 32  A ? -0.2 PHE 97  A 97  A ? -0.7 TRP 35  A 35  A ? -0.0 
96  THR 96  A 96  A ? PRO 94  A 94  A ? -0.1 GLY 102 A 102 A ? -0.0 ASN 98  A 98  A ? -0.2 ALA 95  A 95  A ? -0.1 
97  PHE 97  A 97  A ? ALA 95  A 95  A ? -0.7 ASN 100 A 100 A ? -0.1 ARG 99  A 99  A ? -0.2 GLY 102 A 102 A ? -0.2 
98  ASN 98  A 98  A ? VAL 101 A 101 A ? -1.7 THR 96  A 96  A ? -0.2 VAL 101 A 101 A ? -0.4 GLY 52  A 52  A ? -0.1 
99  ARG 99  A 99  A ? PHE 97  A 97  A ? -0.2 ASN 100 A 100 A ? -0.2 GLY 102 A 102 A ? -0.1 PHE 97  A 97  A ? -0.1 
100 ASN 100 A 100 A ? VAL 101 A 101 A ? -0.2 THR 62  A 62  A ? -0.1 GLY 102 A 102 A ? -0.5 GLY 52  A 52  A ? -0.4 
101 VAL 101 A 101 A ? ASN 98  A 98  A ? -0.4 LEU 51  A 51  A ? -0.1 ASN 98  A 98  A ? -1.7 THR 103 A 103 A ? -0.3 
102 GLY 102 A 102 A ? PRO 14  A 14  A ? -2.2 ASN 100 A 100 A ? -0.5 LEU 30  A 30  A ? -0.3 ILE 104 A 104 A ? -0.2 
103 THR 103 A 103 A ? VAL 101 A 101 A ? -0.3 ILE 31  A 31  A ? -0.1 ILE 31  A 31  A ? -0.2 TRP 15  A 15  A ? -0.1 
104 ILE 104 A 104 A ? LEU 30  A 30  A ? -2.1 GLY 102 A 102 A ? -0.2 VAL 186 A 186 A ? -0.1 LEU 106 A 106 A ? -0.1 
105 PRO 105 A 105 A ? ?   ?   ? ?   ? ? ?    ?   ?   ? ?   ? ? ?    LEU 187 A 187 A ? -2.4 SER 32  A 32  A ? -0.1 
106 LEU 106 A 106 A ? VAL 186 A 186 A ? -0.2 ILE 31  A 31  A ? -0.2 GLN 188 A 188 A ? -0.1 SER 108 A 108 A ? -0.1 
107 PRO 107 A 107 A ? ?   ?   ? ?   ? ? ?    ?   ?   ? ?   ? ? ?    LEU 106 A 106 A ? -0.1 CYS 110 A 110 A ? -0.1 
108 SER 108 A 108 A ? ARG 109 A 109 A ? -0.2 LEU 106 A 106 A ? -0.1 CYS 110 A 110 A ? -0.3 LEU 106 A 106 A ? -0.0 
109 ARG 109 A 109 A ? THR 112 A 112 A ? -0.0 ?   ?   ? ?   ? ? ?    ALA 111 A 111 A ? -0.2 SER 108 A 108 A ? -0.2 
110 CYS 110 A 110 A ? SER 108 A 108 A ? -0.3 ALA 111 A 111 A ? -0.1 GLN 188 A 188 A ? -0.1 THR 112 A 112 A ? -0.1 
111 ALA 111 A 111 A ? ARG 109 A 109 A ? -0.2 GLN 188 A 188 A ? -0.2 ALA 113 A 113 A ? -0.3 CYS 110 A 110 A ? -0.1 
112 THR 112 A 112 A ? ALA 113 A 113 A ? -0.1 ARG 109 A 109 A ? -0.1 GLU 115 A 115 A ? -2.0 VAL 142 A 142 A ? -0.4 
113 ALA 113 A 113 A ? ALA 111 A 111 A ? -0.3 GLY 114 A 114 A ? -0.2 LEU 143 A 143 A ? -0.2 THR 112 A 112 A ? -0.1 
114 GLY 114 A 114 A ? VAL 142 A 142 A ? -3.0 GLU 115 A 115 A ? -0.3 ALA 113 A 113 A ? -0.2 ILE 116 A 116 A ? -0.1 
115 GLU 115 A 115 A ? THR 112 A 112 A ? -2.0 VAL 142 A 142 A ? -0.1 VAL 142 A 142 A ? -1.9 CYS 117 A 117 A ? -0.5 
116 ILE 116 A 116 A ? PRO 141 A 141 A ? -0.2 ALA 113 A 113 A ? -0.1 ASN 184 A 184 A ? -0.6 LEU 118 A 118 A ? -0.3 
117 CYS 117 A 117 A ? ALA 140 A 140 A ? -3.2 GLU 115 A 115 A ? -0.5 ALA 140 A 140 A ? -2.6 ILE 119 A 119 A ? -0.6 
118 LEU 118 A 118 A ? VAL 182 A 182 A ? -3.9 ILE 116 A 116 A ? -0.3 VAL 182 A 182 A ? -3.1 SER 120 A 120 A ? -0.5 
119 ILE 119 A 119 A ? LEU 138 A 138 A ? -3.1 CYS 117 A 117 A ? -0.6 LEU 138 A 138 A ? -1.9 GLY 121 A 121 A ? -0.4 
120 SER 120 A 120 A ? PRO 180 A 180 A ? -1.5 LEU 118 A 118 A ? -0.5 TRP 122 A 122 A ? -0.3 CYS 137 A 137 A ? -0.2 
121 GLY 121 A 121 A ? GLN 136 A 136 A ? -2.0 ILE 119 A 119 A ? -0.4 GLN 136 A 136 A ? -2.4 ILE 2   A 2   A ? -0.2 
122 TRP 122 A 122 A ? GLY 175 A 175 A ? -0.4 SER 120 A 120 A ? -0.3 THR 125 A 125 A ? -0.1 ASP 176 A 176 A ? -0.1 
123 GLY 123 A 123 A ? CYS 173 A 173 A ? -0.1 ASN 124 A 124 A ? -0.1 GLY 175 A 175 A ? -0.4 ILE 2   A 2   A ? -0.2 
124 ASN 124 A 124 A ? GLN 174 A 174 A ? -0.6 LYS 1   A 1   A ? -0.1 MET 126 A 126 A ? -0.4 GLY 123 A 123 A ? -0.1 
125 THR 125 A 125 A ? TRP 122 A 122 A ? -0.1 MET 126 A 126 A ? -0.1 ASN 124 A 124 A ? -0.1 GLY 132 A 132 A ? -0.1 
126 MET 126 A 126 A ? ASN 124 A 124 A ? -0.4 ASN 127 A 127 A ? -0.1 ASN 128 A 128 A ? -0.4 THR 125 A 125 A ? -0.1 
127 ASN 127 A 127 A ? VAL 130 A 130 A ? -0.1 ASN 128 A 128 A ? -0.0 VAL 130 A 130 A ? -0.6 GLY 132 A 132 A ? -0.1 
128 ASN 128 A 128 A ? MET 126 A 126 A ? -0.4 ALA 129 A 129 A ? -0.2 SER 131 A 131 A ? -0.1 MET 126 A 126 A ? -0.1 
129 ALA 129 A 129 A ? VAL 130 A 130 A ? -0.2 SER 131 A 131 A ? -0.0 SER 131 A 131 A ? -0.4 ASN 128 A 128 A ? -0.2 
130 VAL 130 A 130 A ? ASN 127 A 127 A ? -0.6 ASP 134 A 134 A ? -0.0 GLY 132 A 132 A ? -0.3 ALA 129 A 129 A ? -0.2 
131 SER 131 A 131 A ? ALA 129 A 129 A ? -0.4 GLY 132 A 132 A ? -0.2 ASP 134 A 134 A ? -1.4 ASN 128 A 128 A ? -0.1 
132 GLY 132 A 132 A ? VAL 130 A 130 A ? -0.3 ASP 133 A 133 A ? -0.2 SER 131 A 131 A ? -0.2 GLN 136 A 136 A ? -0.1 
133 ASP 133 A 133 A ? LEU 135 A 135 A ? -0.1 ASN 55  A 55  A ? -0.1 ILE 56  A 56  A ? -2.3 LEU 135 A 135 A ? -0.3 
134 ASP 134 A 134 A ? SER 131 A 131 A ? -1.4 ASN 55  A 55  A ? -0.2 ASN 55  A 55  A ? -0.2 GLN 136 A 136 A ? -0.1 
135 LEU 135 A 135 A ? HIS 54  A 54  A ? -2.4 ASP 133 A 133 A ? -0.3 CYS 8   A 8   A ? -2.1 CYS 137 A 137 A ? -0.3 
136 GLN 136 A 136 A ? GLY 121 A 121 A ? -2.4 GLU 7   A 7   A ? -0.3 GLY 121 A 121 A ? -2.0 LEU 138 A 138 A ? -0.3 
137 CYS 137 A 137 A ? TYR 6   A 6   A ? -3.7 LEU 135 A 135 A ? -0.3 TYR 6   A 6   A ? -2.9 ASP 139 A 139 A ? -0.3 
138 LEU 138 A 138 A ? ILE 119 A 119 A ? -1.9 GLN 136 A 136 A ? -0.3 ILE 119 A 119 A ? -3.1 ALA 140 A 140 A ? -0.6 
139 ASP 139 A 139 A ? CYS 137 A 137 A ? -0.3 LEU 118 A 118 A ? -0.2 LEU 118 A 118 A ? -0.2 ILE 116 A 116 A ? -0.1 
140 ALA 140 A 140 A ? CYS 117 A 117 A ? -2.6 LEU 138 A 138 A ? -0.6 CYS 117 A 117 A ? -3.2 VAL 142 A 142 A ? -0.2 
141 PRO 141 A 141 A ? ?   ?   ? ?   ? ? ?    ?   ?   ? ?   ? ? ?    GLY 164 A 164 A ? -2.5 LEU 143 A 143 A ? -0.4 
142 VAL 142 A 142 A ? GLU 115 A 115 A ? -1.9 THR 112 A 112 A ? -0.4 GLY 114 A 114 A ? -3.0 VAL 163 A 163 A ? -0.2 
143 LEU 143 A 143 A ? CYS 162 A 162 A ? -2.9 PRO 141 A 141 A ? -0.4 CYS 162 A 162 A ? -0.4 GLU 115 A 115 A ? -0.0 
144 SER 144 A 144 A ? VAL 142 A 142 A ? -0.2 ASP 145 A 145 A ? -0.1 CYS 148 A 148 A ? -2.7 HIS 149 A 149 A ? -0.2 
145 ASP 145 A 145 A ? ALA 146 A 146 A ? -0.2 ALA 147 A 147 A ? -0.2 HIS 149 A 149 A ? -2.7 ASN 150 A 150 A ? -0.2 
146 ALA 146 A 146 A ? ALA 147 A 147 A ? -0.2 CYS 148 A 148 A ? -0.2 ASN 150 A 150 A ? -2.4 ASP 145 A 145 A ? -0.2 
147 ALA 147 A 147 A ? HIS 149 A 149 A ? -0.2 CYS 148 A 148 A ? -0.2 SER 151 A 151 A ? -1.8 ALA 146 A 146 A ? -0.2 
148 CYS 148 A 148 A ? SER 144 A 144 A ? -2.7 HIS 149 A 149 A ? -0.2 TYR 152 A 152 A ? -1.2 ALA 146 A 146 A ? -0.2 
149 HIS 149 A 149 A ? ASP 145 A 145 A ? -2.7 ASN 150 A 150 A ? -0.2 MET 155 A 155 A ? -0.2 CYS 148 A 148 A ? -0.2 
150 ASN 150 A 150 A ? ALA 146 A 146 A ? -2.4 SER 151 A 151 A ? -0.2 HIS 149 A 149 A ? -0.2 CYS 148 A 148 A ? -0.2 
151 SER 151 A 151 A ? ALA 147 A 147 A ? -1.8 TYR 152 A 152 A ? -0.3 ASN 150 A 150 A ? -0.2 HIS 149 A 149 A ? -0.2 
152 TYR 152 A 152 A ? CYS 148 A 148 A ? -1.2 ALA 147 A 147 A ? -0.1 MET 155 A 155 A ? -2.1 ILE 156 A 156 A ? -0.9 
153 PRO 153 A 153 A ? ?   ?   ? ?   ? ? ?    ?   ?   ? ?   ? ? ?    ASN 150 A 150 A ? -0.1 HIS 149 A 149 A ? -0.1 
154 GLY 154 A 154 A ? ILE 156 A 156 A ? -0.2 MET 155 A 155 A ? -0.1 ASN 150 A 150 A ? -0.1 HIS 149 A 149 A ? -0.1 
155 MET 155 A 155 A ? TYR 152 A 152 A ? -2.1 HIS 149 A 149 A ? -0.2 THR 157 A 157 A ? -0.5 GLY 154 A 154 A ? -0.1 
156 ILE 156 A 156 A ? TYR 152 A 152 A ? -0.9 HIS 149 A 149 A ? -0.1 GLY 154 A 154 A ? -0.2 GLU 158 A 158 A ? -0.2 
157 THR 157 A 157 A ? MET 155 A 155 A ? -0.5 THR 81  A 81  A ? -0.1 MET 160 A 160 A ? -1.6 MET 155 A 155 A ? -0.1 
158 GLU 158 A 158 A ? ASN 159 A 159 A ? -0.3 ILE 156 A 156 A ? -0.2 ASN 211 A 211 A ? -0.1 THR 157 A 157 A ? -0.0 
159 ASN 159 A 159 A ? THR 207 A 207 A ? -0.0 CYS 210 A 210 A ? -0.0 LYS 208 A 208 A ? -2.6 MET 161 A 161 A ? -0.3 
160 MET 160 A 160 A ? THR 157 A 157 A ? -1.6 THR 207 A 207 A ? -0.2 CYS 162 A 162 A ? -0.3 THR 207 A 207 A ? -0.2 
161 MET 161 A 161 A ? TYR 206 A 206 A ? -2.2 ASN 159 A 159 A ? -0.3 TYR 206 A 206 A ? -3.0 VAL 163 A 163 A ? -0.5 
162 CYS 162 A 162 A ? LEU 143 A 143 A ? -0.4 MET 160 A 160 A ? -0.3 LEU 143 A 143 A ? -2.9 GLY 164 A 164 A ? -0.4 
163 VAL 163 A 163 A ? GLY 204 A 204 A ? -1.7 MET 161 A 161 A ? -0.5 GLY 204 A 204 A ? -1.2 TYR 165 A 165 A ? -0.3 
164 GLY 164 A 164 A ? PRO 141 A 141 A ? -2.5 CYS 162 A 162 A ? -0.4 LEU 166 A 166 A ? -0.4 ASP 171 A 171 A ? -0.1 
165 TYR 165 A 165 A ? LYS 170 A 170 A ? -0.7 VAL 163 A 163 A ? -0.3 GLY 168 A 168 A ? -1.3 LYS 170 A 170 A ? -0.2 
166 LEU 166 A 166 A ? GLY 164 A 164 A ? -0.4 ASP 167 A 167 A ? -0.3 GLY 201 A 201 A ? -2.6 TYR 202 A 202 A ? -0.2 
167 ASP 167 A 167 A ? GLY 168 A 168 A ? -0.2 GLN 200 A 200 A ? -0.2 LEU 166 A 166 A ? -0.3 GLN 200 A 200 A ? -0.2 
168 GLY 168 A 168 A ? TYR 165 A 165 A ? -1.3 GLU 199 A 199 A ? -0.2 ASP 167 A 167 A ? -0.2 GLU 199 A 199 A ? -0.2 
169 GLY 169 A 169 A ? ALA 198 A 198 A ? -2.8 CYS 197 A 197 A ? -0.1 ASP 171 A 171 A ? -0.3 GLU 199 A 199 A ? -0.1 
170 LYS 170 A 170 A ? TYR 165 A 165 A ? -0.2 GLU 199 A 199 A ? -0.1 TYR 165 A 165 A ? -0.7 SER 172 A 172 A ? -0.3 
171 ASP 171 A 171 A ? VAL 3   A 3   A ? -1.5 GLY 169 A 169 A ? -0.3 VAL 3   A 3   A ? -3.1 CYS 173 A 173 A ? -0.3 
172 SER 172 A 172 A ? LYS 170 A 170 A ? -0.3 ILE 2   A 2   A ? -0.2 ALA 198 A 198 A ? -0.3 ILE 2   A 2   A ? -0.2 
173 CYS 173 A 173 A ? LYS 1   A 1   A ? -1.6 ASP 171 A 171 A ? -0.3 ASP 176 A 176 A ? -1.9 GLY 123 A 123 A ? -0.1 
174 GLN 174 A 174 A ? GLY 175 A 175 A ? -0.3 SER 172 A 172 A ? -0.2 ASN 124 A 124 A ? -0.6 CYS 173 A 173 A ? -0.2 
175 GLY 175 A 175 A ? GLY 123 A 123 A ? -0.4 MET 25  A 25  A ? -0.2 TRP 122 A 122 A ? -0.4 GLN 174 A 174 A ? -0.3 
176 ASP 176 A 176 A ? CYS 173 A 173 A ? -1.9 LYS 1   A 1   A ? -0.2 GLY 179 A 179 A ? -2.7 VAL 191 A 191 A ? -0.3 
177 SER 177 A 177 A ? GLY 178 A 178 A ? -0.3 MET 25  A 25  A ? -0.2 GLY 27  A 27  A ? -3.3 SER 192 A 192 A ? -0.2 
178 GLY 178 A 178 A ? VAL 191 A 191 A ? -2.7 GLY 179 A 179 A ? -0.3 SER 177 A 177 A ? -0.3 SER 192 A 192 A ? -0.1 
179 GLY 179 A 179 A ? ASP 176 A 176 A ? -2.7 PRO 180 A 180 A ? -0.1 VAL 191 A 191 A ? -2.5 GLY 178 A 178 A ? -0.3 
180 PRO 180 A 180 A ? ?   ?   ? ?   ? ? ?    ?   ?   ? ?   ? ? ?    SER 120 A 120 A ? -1.5 VAL 182 A 182 A ? -0.5 
181 VAL 181 A 181 A ? GLY 189 A 189 A ? -2.3 ILE 119 A 119 A ? -0.2 GLN 188 A 188 A ? -3.4 GLY 189 A 189 A ? -1.6 
182 VAL 182 A 182 A ? LEU 118 A 118 A ? -3.1 PRO 180 A 180 A ? -0.5 LEU 118 A 118 A ? -3.9 ASN 184 A 184 A ? -0.5 
183 CYS 183 A 183 A ? VAL 186 A 186 A ? -2.1 VAL 181 A 181 A ? -0.5 VAL 186 A 186 A ? -1.5 CYS 117 A 117 A ? -0.2 
184 ASN 184 A 184 A ? ILE 116 A 116 A ? -0.6 VAL 182 A 182 A ? -0.5 CYS 183 A 183 A ? -0.2 LEU 187 A 187 A ? -0.1 
185 GLY 185 A 185 A ? VAL 186 A 186 A ? -0.2 VAL 182 A 182 A ? -0.1 LEU 187 A 187 A ? -0.3 ASN 184 A 184 A ? -0.3 
186 VAL 186 A 186 A ? CYS 183 A 183 A ? -1.5 ILE 104 A 104 A ? -0.1 CYS 183 A 183 A ? -2.1 GLN 188 A 188 A ? -0.5 
187 LEU 187 A 187 A ? PRO 105 A 105 A ? -2.4 GLY 185 A 185 A ? -0.3 VAL 182 A 182 A ? -0.2 ILE 190 A 190 A ? -0.1 
188 GLN 188 A 188 A ? VAL 181 A 181 A ? -3.4 VAL 186 A 186 A ? -0.5 VAL 209 A 209 A ? -1.3 CYS 210 A 210 A ? -0.5 
189 GLY 189 A 189 A ? VAL 181 A 181 A ? -1.6 LYS 208 A 208 A ? -0.2 VAL 181 A 181 A ? -2.3 VAL 191 A 191 A ? -0.4 
190 ILE 190 A 190 A ? THR 207 A 207 A ? -1.3 GLN 188 A 188 A ? -0.3 THR 207 A 207 A ? -2.8 SER 192 A 192 A ? -0.1 
191 VAL 191 A 191 A ? GLY 179 A 179 A ? -2.5 GLY 189 A 189 A ? -0.4 GLY 178 A 178 A ? -2.7 TYR 206 A 206 A ? -0.2 
192 SER 192 A 192 A ? VAL 205 A 205 A ? -2.0 TRP 193 A 193 A ? -0.4 GLY 194 A 194 A ? -0.3 TYR 206 A 206 A ? -0.2 
193 TRP 193 A 193 A ? VAL 205 A 205 A ? -1.9 SER 177 A 177 A ? -0.0 VAL 205 A 205 A ? -2.9 SER 192 A 192 A ? -0.4 
194 GLY 194 A 194 A ? SER 192 A 192 A ? -0.3 GLY 204 A 204 A ? -0.2 GLY 196 A 196 A ? -0.7 GLY 204 A 204 A ? -0.1 
195 TYR 195 A 195 A ? PRO 203 A 203 A ? -0.4 TRP 193 A 193 A ? -0.3 GLU 199 A 199 A ? -0.5 TYR 202 A 202 A ? -0.1 
196 GLY 196 A 196 A ? GLY 194 A 194 A ? -0.7 ALA 198 A 198 A ? -0.1 ALA 198 A 198 A ? -0.6 GLU 199 A 199 A ? -0.1 
197 CYS 197 A 197 A ? ALA 198 A 198 A ? -0.2 ASP 171 A 171 A ? -0.1 GLY 169 A 169 A ? -0.1 CYS 173 A 173 A ? -0.1 
198 ALA 198 A 198 A ? GLY 196 A 196 A ? -0.6 SER 172 A 172 A ? -0.3 GLY 169 A 169 A ? -2.8 GLN 200 A 200 A ? -0.3 
199 GLU 199 A 199 A ? TYR 202 A 202 A ? -0.5 TYR 195 A 195 A ? -0.5 TYR 202 A 202 A ? -2.2 GLY 168 A 168 A ? -0.2 
200 GLN 200 A 200 A ? ALA 198 A 198 A ? -0.3 GLY 201 A 201 A ? -0.3 ASP 167 A 167 A ? -0.2 LEU 166 A 166 A ? -0.1 
201 GLY 201 A 201 A ? LEU 166 A 166 A ? -2.6 TYR 165 A 165 A ? -0.2 GLN 200 A 200 A ? -0.3 LEU 166 A 166 A ? -0.1 
202 TYR 202 A 202 A ? GLU 199 A 199 A ? -2.2 TYR 165 A 165 A ? -0.2 GLU 199 A 199 A ? -0.5 ALA 198 A 198 A ? -0.2 
203 PRO 203 A 203 A ? ?   ?   ? ?   ? ? ?    ?   ?   ? ?   ? ? ?    TYR 195 A 195 A ? -0.4 GLY 164 A 164 A ? -0.2 
204 GLY 204 A 204 A ? VAL 163 A 163 A ? -1.2 GLY 194 A 194 A ? -0.1 VAL 163 A 163 A ? -1.7 TYR 206 A 206 A ? -0.5 
205 VAL 205 A 205 A ? TRP 193 A 193 A ? -2.9 CYS 162 A 162 A ? -0.2 SER 192 A 192 A ? -2.0 TRP 193 A 193 A ? -1.9 
206 TYR 206 A 206 A ? MET 161 A 161 A ? -3.0 GLY 204 A 204 A ? -0.5 MET 161 A 161 A ? -2.2 LYS 208 A 208 A ? -0.4 
207 THR 207 A 207 A ? ILE 190 A 190 A ? -2.8 VAL 205 A 205 A ? -0.3 ILE 190 A 190 A ? -1.3 VAL 209 A 209 A ? -1.0 
208 LYS 208 A 208 A ? ASN 159 A 159 A ? -2.6 TYR 206 A 206 A ? -0.4 ASN 211 A 211 A ? -1.4 GLY 189 A 189 A ? -0.2 
209 VAL 209 A 209 A ? GLN 188 A 188 A ? -1.3 THR 207 A 207 A ? -1.0 TYR 212 A 212 A ? -2.9 ILE 213 A 213 A ? -0.3 
210 CYS 210 A 210 A ? GLN 188 A 188 A ? -0.5 ASN 211 A 211 A ? -0.3 ILE 213 A 213 A ? -0.8 VAL 209 A 209 A ? -0.3 
211 ASN 211 A 211 A ? LYS 208 A 208 A ? -1.4 TYR 212 A 212 A ? -0.2 CYS 210 A 210 A ? -0.3 VAL 209 A 209 A ? -0.2 
212 TYR 212 A 212 A ? VAL 209 A 209 A ? -2.9 LYS 208 A 208 A ? -0.2 ILE 216 A 216 A ? -2.8 ASN 211 A 211 A ? -0.2 
213 ILE 213 A 213 A ? CYS 210 A 210 A ? -0.8 VAL 209 A 209 A ? -0.3 HIS 217 A 217 A ? -2.6 GLU 218 A 218 A ? -0.3 
214 PRO 214 A 214 A ? ?   ?   ? ?   ? ? ?    ?   ?   ? ?   ? ? ?    GLU 218 A 218 A ? -2.4 ILE 213 A 213 A ? -0.2 
215 TRP 215 A 215 A ? HIS 217 A 217 A ? -0.2 ILE 216 A 216 A ? -0.2 THR 219 A 219 A ? -2.6 ILE 220 A 220 A ? -0.2 
216 ILE 216 A 216 A ? TYR 212 A 212 A ? -2.8 HIS 217 A 217 A ? -0.2 ILE 220 A 220 A ? -2.4 ALA 221 A 221 A ? -0.2 
217 HIS 217 A 217 A ? ILE 213 A 213 A ? -2.6 GLU 218 A 218 A ? -0.2 ALA 221 A 221 A ? -2.0 ILE 216 A 216 A ? -0.2 
218 GLU 218 A 218 A ? PRO 214 A 214 A ? -2.4 ILE 213 A 213 A ? -0.3 SER 222 A 222 A ? -1.5 HIS 217 A 217 A ? -0.2 
219 THR 219 A 219 A ? TRP 215 A 215 A ? -2.6 ALA 221 A 221 A ? -0.2 GLU 223 A 223 A ? -0.5 HIS 217 A 217 A ? -0.2 
220 ILE 220 A 220 A ? ILE 216 A 216 A ? -2.4 TRP 215 A 215 A ? -0.2 GLU 223 A 223 A ? -0.9 GLU 218 A 218 A ? -0.2 
221 ALA 221 A 221 A ? HIS 217 A 217 A ? -2.0 SER 222 A 222 A ? -0.2 ILE 220 A 220 A ? -0.2 THR 219 A 219 A ? -0.2 
222 SER 222 A 222 A ? GLU 218 A 218 A ? -1.5 GLU 223 A 223 A ? -0.2 ALA 221 A 221 A ? -0.2 ILE 220 A 220 A ? -0.2 
223 GLU 223 A 223 A ? ILE 220 A 220 A ? -0.9 THR 219 A 219 A ? -0.5 ALA 221 A 221 A ? -0.2 SER 222 A 222 A ? -0.2 
# 
loop_
_dssp_statistics_histogram.entry_id 
_dssp_statistics_histogram.type 
_dssp_statistics_histogram.1 
_dssp_statistics_histogram.2 
_dssp_statistics_histogram.3 
_dssp_statistics_histogram.4 
_dssp_statistics_histogram.5 
_dssp_statistics_histogram.6 
_dssp_statistics_histogram.7 
_dssp_statistics_histogram.8 
_dssp_statistics_histogram.9 
_dssp_statistics_histogram.10 
_dssp_statistics_histogram.11 
_dssp_statistics_histogram.12 
_dssp_statistics_histogram.13 
_dssp_statistics_histogram.14 
_dssp_statistics_histogram.15 
_dssp_statistics_histogram.16 
_dssp_statistics_histogram.17 
_dssp_statistics_histogram.18 
_dssp_statistics_histogram.19 
_dssp_statistics_histogram.20 
_dssp_statistics_histogram.21 
_dssp_statistics_histogram.22 
_dssp_statistics_histogram.23 
_dssp_statistics_histogram.24 
_dssp_statistics_histogram.25 
_dssp_statistics_histogram.26 
_dssp_statistics_histogram.27 
_dssp_statistics_histogram.28 
_dssp_statistics_histogram.29 
_dssp_statistics_histogram.30 
Rhincodon_typus_GeneID=109924127_isoform=X1 residues_per_alpha_helix        0 0 0 0 0 0 1 0 1 0 0 0 0 0 0 0 0 0 0 0 0 0 0 0 0 0 0 0 
0 0 
Rhincodon_typus_GeneID=109924127_isoform=X1 parallel_bridges_per_ladder     0 0 0 0 0 0 0 0 0 0 0 0 0 0 0 0 0 0 0 0 0 0 0 0 0 0 0 0 
0 0 
Rhincodon_typus_GeneID=109924127_isoform=X1 antiparallel_bridges_per_ladder 3 3 2 5 2 1 0 0 0 0 0 0 0 0 0 0 0 0 0 0 0 0 0 0 0 0 0 0 
0 0 
Rhincodon_typus_GeneID=109924127_isoform=X1 ladders_per_sheet               1 0 0 0 0 1 1 0 0 0 0 0 0 0 0 0 0 0 0 0 0 0 0 0 0 0 0 0 
0 0 
# 
loop_
_dssp_statistics_hbond.entry_id 
_dssp_statistics_hbond.type 
_dssp_statistics_hbond.count 
_dssp_statistics_hbond.count_per_100 
Rhincodon_typus_GeneID=109924127_isoform=X1 O(I)-->H-N(J)          141 63.2 
Rhincodon_typus_GeneID=109924127_isoform=X1 'PARALLEL BRIDGES'     0   0.0  
Rhincodon_typus_GeneID=109924127_isoform=X1 'ANTIPARALLEL BRIDGES' 69  30.9 
Rhincodon_typus_GeneID=109924127_isoform=X1 O(I)-->H-N(I-5)        2   0.9  
Rhincodon_typus_GeneID=109924127_isoform=X1 O(I)-->H-N(I-4)        1   0.4  
Rhincodon_typus_GeneID=109924127_isoform=X1 O(I)-->H-N(I-3)        3   1.3  
Rhincodon_typus_GeneID=109924127_isoform=X1 O(I)-->H-N(I-2)        1   0.4  
Rhincodon_typus_GeneID=109924127_isoform=X1 O(I)-->H-N(I-1)        0   0.0  
Rhincodon_typus_GeneID=109924127_isoform=X1 O(I)-->H-N(I+0)        0   0.0  
Rhincodon_typus_GeneID=109924127_isoform=X1 O(I)-->H-N(I+1)        0   0.0  
Rhincodon_typus_GeneID=109924127_isoform=X1 O(I)-->H-N(I+2)        22  9.9  
Rhincodon_typus_GeneID=109924127_isoform=X1 O(I)-->H-N(I+3)        22  9.9  
Rhincodon_typus_GeneID=109924127_isoform=X1 O(I)-->H-N(I+4)        14  6.3  
Rhincodon_typus_GeneID=109924127_isoform=X1 O(I)-->H-N(I+5)        1   0.4  
# 
_dssp_statistics.entry_id                       Rhincodon_typus_GeneID=109924127_isoform=X1 
_dssp_statistics.nr_of_residues                 223 
_dssp_statistics.nr_of_chains                   1 
_dssp_statistics.nr_of_ss_bridges_total         0 
_dssp_statistics.nr_of_ss_bridges_intra_chain   0 
_dssp_statistics.nr_of_ss_bridges_inter_chain   0 
# 
loop_
_chem_comp.id 
_chem_comp.type 
_chem_comp.mon_nstd_flag 
_chem_comp.name 
_chem_comp.formula 
_chem_comp.formula_weight 
ALA 'L-PEPTIDE LINKING' y ALANINE         'C3 H7 N O2'     89.093 
ARG 'L-PEPTIDE LINKING' y ARGININE        'C6 H15 N4 O2'  175.209 
ASN 'L-PEPTIDE LINKING' y ASPARAGINE      'C4 H8 N2 O3'   132.118 
ASP 'L-PEPTIDE LINKING' y 'ASPARTIC ACID' 'C4 H7 N O4'    133.103 
CYS 'L-PEPTIDE LINKING' y CYSTEINE        'C3 H7 N O2 S'  121.158 
GLN 'L-PEPTIDE LINKING' y GLUTAMINE       'C5 H10 N2 O3'  146.144 
GLU 'L-PEPTIDE LINKING' y 'GLUTAMIC ACID' 'C5 H9 N O4'    147.129 
GLY 'PEPTIDE LINKING'   y GLYCINE         'C2 H5 N O2'     75.067 
HIS 'L-PEPTIDE LINKING' y HISTIDINE       'C6 H10 N3 O2'  156.162 
ILE 'L-PEPTIDE LINKING' y ISOLEUCINE      'C6 H13 N O2'   131.173 
LEU 'L-PEPTIDE LINKING' y LEUCINE         'C6 H13 N O2'   131.173 
LYS 'L-PEPTIDE LINKING' y LYSINE          'C6 H15 N2 O2'  147.195 
MET 'L-PEPTIDE LINKING' y METHIONINE      'C5 H11 N O2 S' 149.211 
PHE 'L-PEPTIDE LINKING' y PHENYLALANINE   'C9 H11 N O2'   165.189 
PRO 'L-PEPTIDE LINKING' y PROLINE         'C5 H9 N O2'     115.13 
SER 'L-PEPTIDE LINKING' y SERINE          'C3 H7 N O3'    105.093 
THR 'L-PEPTIDE LINKING' y THREONINE       'C4 H9 N O3'    119.119 
TRP 'L-PEPTIDE LINKING' y TRYPTOPHAN      'C11 H12 N2 O2' 204.225 
TYR 'L-PEPTIDE LINKING' y TYROSINE        'C9 H11 N O3'   181.189 
VAL 'L-PEPTIDE LINKING' y VALINE          'C5 H11 N O2'   117.146 
# 
loop_
_atom_type.symbol 
N 
C 
O 
S 
# 
loop_
_entity_poly_seq.entity_id 
_entity_poly_seq.num 
_entity_poly_seq.mon_id 
_entity_poly_seq.hetero 
1   1 LYS n 
1   2 ILE n 
1   3 VAL n 
1   4 GLY n 
1   5 GLY n 
1   6 TYR n 
1   7 GLU n 
1   8 CYS n 
1   9 ALA n 
1  10 LYS n 
1  11 HIS n 
1  12 SER n 
1  13 VAL n 
1  14 PRO n 
1  15 TRP n 
1  16 ILE n 
1  17 VAL n 
1  18 SER n 
1  19 LEU n 
1  20 ASN n 
1  21 VAL n 
1  22 GLY n 
1  23 TRP n 
1  24 HIS n 
1  25 MET n 
1  26 CYS n 
1  27 GLY n 
1  28 GLY n 
1  29 SER n 
1  30 LEU n 
1  31 ILE n 
1  32 SER n 
1  33 THR n 
1  34 ASP n 
1  35 TRP n 
1  36 ALA n 
1  37 VAL n 
1  38 SER n 
1  39 ALA n 
1  40 ALA n 
1  41 HIS n 
1  42 CYS n 
1  43 TYR n 
1  44 LYS n 
1  45 SER n 
1  46 ARG n 
1  47 ILE n 
1  48 GLU n 
1  49 VAL n 
1  50 ARG n 
1  51 LEU n 
1  52 GLY n 
1  53 GLU n 
1  54 HIS n 
1  55 ASN n 
1  56 ILE n 
1  57 LYS n 
1  58 GLN n 
1  59 ASN n 
1  60 GLU n 
1  61 GLY n 
1  62 THR n 
1  63 GLU n 
1  64 GLN n 
1  65 PHE n 
1  66 ILE n 
1  67 GLN n 
1  68 SER n 
1  69 ALA n 
1  70 ARG n 
1  71 VAL n 
1  72 ILE n 
1  73 ARG n 
1  74 HIS n 
1  75 PRO n 
1  76 GLY n 
1  77 TYR n 
1  78 ASN n 
1  79 TYR n 
1  80 TYR n 
1  81 THR n 
1  82 LEU n 
1  83 ASP n 
1  84 ASN n 
1  85 ASP n 
1  86 ILE n 
1  87 MET n 
1  88 LEU n 
1  89 ILE n 
1  90 LYS n 
1  91 LEU n 
1  92 SER n 
1  93 HIS n 
1  94 PRO n 
1  95 ALA n 
1  96 THR n 
1  97 PHE n 
1  98 ASN n 
1  99 ARG n 
1 100 ASN n 
1 101 VAL n 
1 102 GLY n 
1 103 THR n 
1 104 ILE n 
1 105 PRO n 
1 106 LEU n 
1 107 PRO n 
1 108 SER n 
1 109 ARG n 
1 110 CYS n 
1 111 ALA n 
1 112 THR n 
1 113 ALA n 
1 114 GLY n 
1 115 GLU n 
1 116 ILE n 
1 117 CYS n 
1 118 LEU n 
1 119 ILE n 
1 120 SER n 
1 121 GLY n 
1 122 TRP n 
1 123 GLY n 
1 124 ASN n 
1 125 THR n 
1 126 MET n 
1 127 ASN n 
1 128 ASN n 
1 129 ALA n 
1 130 VAL n 
1 131 SER n 
1 132 GLY n 
1 133 ASP n 
1 134 ASP n 
1 135 LEU n 
1 136 GLN n 
1 137 CYS n 
1 138 LEU n 
1 139 ASP n 
1 140 ALA n 
1 141 PRO n 
1 142 VAL n 
1 143 LEU n 
1 144 SER n 
1 145 ASP n 
1 146 ALA n 
1 147 ALA n 
1 148 CYS n 
1 149 HIS n 
1 150 ASN n 
1 151 SER n 
1 152 TYR n 
1 153 PRO n 
1 154 GLY n 
1 155 MET n 
1 156 ILE n 
1 157 THR n 
1 158 GLU n 
1 159 ASN n 
1 160 MET n 
1 161 MET n 
1 162 CYS n 
1 163 VAL n 
1 164 GLY n 
1 165 TYR n 
1 166 LEU n 
1 167 ASP n 
1 168 GLY n 
1 169 GLY n 
1 170 LYS n 
1 171 ASP n 
1 172 SER n 
1 173 CYS n 
1 174 GLN n 
1 175 GLY n 
1 176 ASP n 
1 177 SER n 
1 178 GLY n 
1 179 GLY n 
1 180 PRO n 
1 181 VAL n 
1 182 VAL n 
1 183 CYS n 
1 184 ASN n 
1 185 GLY n 
1 186 VAL n 
1 187 LEU n 
1 188 GLN n 
1 189 GLY n 
1 190 ILE n 
1 191 VAL n 
1 192 SER n 
1 193 TRP n 
1 194 GLY n 
1 195 TYR n 
1 196 GLY n 
1 197 CYS n 
1 198 ALA n 
1 199 GLU n 
1 200 GLN n 
1 201 GLY n 
1 202 TYR n 
1 203 PRO n 
1 204 GLY n 
1 205 VAL n 
1 206 TYR n 
1 207 THR n 
1 208 LYS n 
1 209 VAL n 
1 210 CYS n 
1 211 ASN n 
1 212 TYR n 
1 213 ILE n 
1 214 PRO n 
1 215 TRP n 
1 216 ILE n 
1 217 HIS n 
1 218 GLU n 
1 219 THR n 
1 220 ILE n 
1 221 ALA n 
1 222 SER n 
1 223 GLU n 
# 
loop_
_pdbx_poly_seq_scheme.asym_id 
_pdbx_poly_seq_scheme.entity_id 
_pdbx_poly_seq_scheme.seq_id 
_pdbx_poly_seq_scheme.mon_id 
_pdbx_poly_seq_scheme.ndb_seq_num 
_pdbx_poly_seq_scheme.pdb_seq_num 
_pdbx_poly_seq_scheme.auth_seq_num 
_pdbx_poly_seq_scheme.pdb_mon_id 
_pdbx_poly_seq_scheme.auth_mon_id 
_pdbx_poly_seq_scheme.pdb_strand_id 
_pdbx_poly_seq_scheme.pdb_ins_code 
_pdbx_poly_seq_scheme.hetero 
A 1   1 LYS   1 1   1   LYS LYS A ? n 
A 1   2 ILE   2 2   2   ILE ILE A ? n 
A 1   3 VAL   3 3   3   VAL VAL A ? n 
A 1   4 GLY   4 4   4   GLY GLY A ? n 
A 1   5 GLY   5 5   5   GLY GLY A ? n 
A 1   6 TYR   6 6   6   TYR TYR A ? n 
A 1   7 GLU   7 7   7   GLU GLU A ? n 
A 1   8 CYS   8 8   8   CYS CYS A ? n 
A 1   9 ALA   9 9   9   ALA ALA A ? n 
A 1  10 LYS  10 10  10  LYS LYS A ? n 
A 1  11 HIS  11 11  11  HIS HIS A ? n 
A 1  12 SER  12 12  12  SER SER A ? n 
A 1  13 VAL  13 13  13  VAL VAL A ? n 
A 1  14 PRO  14 14  14  PRO PRO A ? n 
A 1  15 TRP  15 15  15  TRP TRP A ? n 
A 1  16 ILE  16 16  16  ILE ILE A ? n 
A 1  17 VAL  17 17  17  VAL VAL A ? n 
A 1  18 SER  18 18  18  SER SER A ? n 
A 1  19 LEU  19 19  19  LEU LEU A ? n 
A 1  20 ASN  20 20  20  ASN ASN A ? n 
A 1  21 VAL  21 21  21  VAL VAL A ? n 
A 1  22 GLY  22 22  22  GLY GLY A ? n 
A 1  23 TRP  23 23  23  TRP TRP A ? n 
A 1  24 HIS  24 24  24  HIS HIS A ? n 
A 1  25 MET  25 25  25  MET MET A ? n 
A 1  26 CYS  26 26  26  CYS CYS A ? n 
A 1  27 GLY  27 27  27  GLY GLY A ? n 
A 1  28 GLY  28 28  28  GLY GLY A ? n 
A 1  29 SER  29 29  29  SER SER A ? n 
A 1  30 LEU  30 30  30  LEU LEU A ? n 
A 1  31 ILE  31 31  31  ILE ILE A ? n 
A 1  32 SER  32 32  32  SER SER A ? n 
A 1  33 THR  33 33  33  THR THR A ? n 
A 1  34 ASP  34 34  34  ASP ASP A ? n 
A 1  35 TRP  35 35  35  TRP TRP A ? n 
A 1  36 ALA  36 36  36  ALA ALA A ? n 
A 1  37 VAL  37 37  37  VAL VAL A ? n 
A 1  38 SER  38 38  38  SER SER A ? n 
A 1  39 ALA  39 39  39  ALA ALA A ? n 
A 1  40 ALA  40 40  40  ALA ALA A ? n 
A 1  41 HIS  41 41  41  HIS HIS A ? n 
A 1  42 CYS  42 42  42  CYS CYS A ? n 
A 1  43 TYR  43 43  43  TYR TYR A ? n 
A 1  44 LYS  44 44  44  LYS LYS A ? n 
A 1  45 SER  45 45  45  SER SER A ? n 
A 1  46 ARG  46 46  46  ARG ARG A ? n 
A 1  47 ILE  47 47  47  ILE ILE A ? n 
A 1  48 GLU  48 48  48  GLU GLU A ? n 
A 1  49 VAL  49 49  49  VAL VAL A ? n 
A 1  50 ARG  50 50  50  ARG ARG A ? n 
A 1  51 LEU  51 51  51  LEU LEU A ? n 
A 1  52 GLY  52 52  52  GLY GLY A ? n 
A 1  53 GLU  53 53  53  GLU GLU A ? n 
A 1  54 HIS  54 54  54  HIS HIS A ? n 
A 1  55 ASN  55 55  55  ASN ASN A ? n 
A 1  56 ILE  56 56  56  ILE ILE A ? n 
A 1  57 LYS  57 57  57  LYS LYS A ? n 
A 1  58 GLN  58 58  58  GLN GLN A ? n 
A 1  59 ASN  59 59  59  ASN ASN A ? n 
A 1  60 GLU  60 60  60  GLU GLU A ? n 
A 1  61 GLY  61 61  61  GLY GLY A ? n 
A 1  62 THR  62 62  62  THR THR A ? n 
A 1  63 GLU  63 63  63  GLU GLU A ? n 
A 1  64 GLN  64 64  64  GLN GLN A ? n 
A 1  65 PHE  65 65  65  PHE PHE A ? n 
A 1  66 ILE  66 66  66  ILE ILE A ? n 
A 1  67 GLN  67 67  67  GLN GLN A ? n 
A 1  68 SER  68 68  68  SER SER A ? n 
A 1  69 ALA  69 69  69  ALA ALA A ? n 
A 1  70 ARG  70 70  70  ARG ARG A ? n 
A 1  71 VAL  71 71  71  VAL VAL A ? n 
A 1  72 ILE  72 72  72  ILE ILE A ? n 
A 1  73 ARG  73 73  73  ARG ARG A ? n 
A 1  74 HIS  74 74  74  HIS HIS A ? n 
A 1  75 PRO  75 75  75  PRO PRO A ? n 
A 1  76 GLY  76 76  76  GLY GLY A ? n 
A 1  77 TYR  77 77  77  TYR TYR A ? n 
A 1  78 ASN  78 78  78  ASN ASN A ? n 
A 1  79 TYR  79 79  79  TYR TYR A ? n 
A 1  80 TYR  80 80  80  TYR TYR A ? n 
A 1  81 THR  81 81  81  THR THR A ? n 
A 1  82 LEU  82 82  82  LEU LEU A ? n 
A 1  83 ASP  83 83  83  ASP ASP A ? n 
A 1  84 ASN  84 84  84  ASN ASN A ? n 
A 1  85 ASP  85 85  85  ASP ASP A ? n 
A 1  86 ILE  86 86  86  ILE ILE A ? n 
A 1  87 MET  87 87  87  MET MET A ? n 
A 1  88 LEU  88 88  88  LEU LEU A ? n 
A 1  89 ILE  89 89  89  ILE ILE A ? n 
A 1  90 LYS  90 90  90  LYS LYS A ? n 
A 1  91 LEU  91 91  91  LEU LEU A ? n 
A 1  92 SER  92 92  92  SER SER A ? n 
A 1  93 HIS  93 93  93  HIS HIS A ? n 
A 1  94 PRO  94 94  94  PRO PRO A ? n 
A 1  95 ALA  95 95  95  ALA ALA A ? n 
A 1  96 THR  96 96  96  THR THR A ? n 
A 1  97 PHE  97 97  97  PHE PHE A ? n 
A 1  98 ASN  98 98  98  ASN ASN A ? n 
A 1  99 ARG  99 99  99  ARG ARG A ? n 
A 1 100 ASN 100 100 100 ASN ASN A ? n 
A 1 101 VAL 101 101 101 VAL VAL A ? n 
A 1 102 GLY 102 102 102 GLY GLY A ? n 
A 1 103 THR 103 103 103 THR THR A ? n 
A 1 104 ILE 104 104 104 ILE ILE A ? n 
A 1 105 PRO 105 105 105 PRO PRO A ? n 
A 1 106 LEU 106 106 106 LEU LEU A ? n 
A 1 107 PRO 107 107 107 PRO PRO A ? n 
A 1 108 SER 108 108 108 SER SER A ? n 
A 1 109 ARG 109 109 109 ARG ARG A ? n 
A 1 110 CYS 110 110 110 CYS CYS A ? n 
A 1 111 ALA 111 111 111 ALA ALA A ? n 
A 1 112 THR 112 112 112 THR THR A ? n 
A 1 113 ALA 113 113 113 ALA ALA A ? n 
A 1 114 GLY 114 114 114 GLY GLY A ? n 
A 1 115 GLU 115 115 115 GLU GLU A ? n 
A 1 116 ILE 116 116 116 ILE ILE A ? n 
A 1 117 CYS 117 117 117 CYS CYS A ? n 
A 1 118 LEU 118 118 118 LEU LEU A ? n 
A 1 119 ILE 119 119 119 ILE ILE A ? n 
A 1 120 SER 120 120 120 SER SER A ? n 
A 1 121 GLY 121 121 121 GLY GLY A ? n 
A 1 122 TRP 122 122 122 TRP TRP A ? n 
A 1 123 GLY 123 123 123 GLY GLY A ? n 
A 1 124 ASN 124 124 124 ASN ASN A ? n 
A 1 125 THR 125 125 125 THR THR A ? n 
A 1 126 MET 126 126 126 MET MET A ? n 
A 1 127 ASN 127 127 127 ASN ASN A ? n 
A 1 128 ASN 128 128 128 ASN ASN A ? n 
A 1 129 ALA 129 129 129 ALA ALA A ? n 
A 1 130 VAL 130 130 130 VAL VAL A ? n 
A 1 131 SER 131 131 131 SER SER A ? n 
A 1 132 GLY 132 132 132 GLY GLY A ? n 
A 1 133 ASP 133 133 133 ASP ASP A ? n 
A 1 134 ASP 134 134 134 ASP ASP A ? n 
A 1 135 LEU 135 135 135 LEU LEU A ? n 
A 1 136 GLN 136 136 136 GLN GLN A ? n 
A 1 137 CYS 137 137 137 CYS CYS A ? n 
A 1 138 LEU 138 138 138 LEU LEU A ? n 
A 1 139 ASP 139 139 139 ASP ASP A ? n 
A 1 140 ALA 140 140 140 ALA ALA A ? n 
A 1 141 PRO 141 141 141 PRO PRO A ? n 
A 1 142 VAL 142 142 142 VAL VAL A ? n 
A 1 143 LEU 143 143 143 LEU LEU A ? n 
A 1 144 SER 144 144 144 SER SER A ? n 
A 1 145 ASP 145 145 145 ASP ASP A ? n 
A 1 146 ALA 146 146 146 ALA ALA A ? n 
A 1 147 ALA 147 147 147 ALA ALA A ? n 
A 1 148 CYS 148 148 148 CYS CYS A ? n 
A 1 149 HIS 149 149 149 HIS HIS A ? n 
A 1 150 ASN 150 150 150 ASN ASN A ? n 
A 1 151 SER 151 151 151 SER SER A ? n 
A 1 152 TYR 152 152 152 TYR TYR A ? n 
A 1 153 PRO 153 153 153 PRO PRO A ? n 
A 1 154 GLY 154 154 154 GLY GLY A ? n 
A 1 155 MET 155 155 155 MET MET A ? n 
A 1 156 ILE 156 156 156 ILE ILE A ? n 
A 1 157 THR 157 157 157 THR THR A ? n 
A 1 158 GLU 158 158 158 GLU GLU A ? n 
A 1 159 ASN 159 159 159 ASN ASN A ? n 
A 1 160 MET 160 160 160 MET MET A ? n 
A 1 161 MET 161 161 161 MET MET A ? n 
A 1 162 CYS 162 162 162 CYS CYS A ? n 
A 1 163 VAL 163 163 163 VAL VAL A ? n 
A 1 164 GLY 164 164 164 GLY GLY A ? n 
A 1 165 TYR 165 165 165 TYR TYR A ? n 
A 1 166 LEU 166 166 166 LEU LEU A ? n 
A 1 167 ASP 167 167 167 ASP ASP A ? n 
A 1 168 GLY 168 168 168 GLY GLY A ? n 
A 1 169 GLY 169 169 169 GLY GLY A ? n 
A 1 170 LYS 170 170 170 LYS LYS A ? n 
A 1 171 ASP 171 171 171 ASP ASP A ? n 
A 1 172 SER 172 172 172 SER SER A ? n 
A 1 173 CYS 173 173 173 CYS CYS A ? n 
A 1 174 GLN 174 174 174 GLN GLN A ? n 
A 1 175 GLY 175 175 175 GLY GLY A ? n 
A 1 176 ASP 176 176 176 ASP ASP A ? n 
A 1 177 SER 177 177 177 SER SER A ? n 
A 1 178 GLY 178 178 178 GLY GLY A ? n 
A 1 179 GLY 179 179 179 GLY GLY A ? n 
A 1 180 PRO 180 180 180 PRO PRO A ? n 
A 1 181 VAL 181 181 181 VAL VAL A ? n 
A 1 182 VAL 182 182 182 VAL VAL A ? n 
A 1 183 CYS 183 183 183 CYS CYS A ? n 
A 1 184 ASN 184 184 184 ASN ASN A ? n 
A 1 185 GLY 185 185 185 GLY GLY A ? n 
A 1 186 VAL 186 186 186 VAL VAL A ? n 
A 1 187 LEU 187 187 187 LEU LEU A ? n 
A 1 188 GLN 188 188 188 GLN GLN A ? n 
A 1 189 GLY 189 189 189 GLY GLY A ? n 
A 1 190 ILE 190 190 190 ILE ILE A ? n 
A 1 191 VAL 191 191 191 VAL VAL A ? n 
A 1 192 SER 192 192 192 SER SER A ? n 
A 1 193 TRP 193 193 193 TRP TRP A ? n 
A 1 194 GLY 194 194 194 GLY GLY A ? n 
A 1 195 TYR 195 195 195 TYR TYR A ? n 
A 1 196 GLY 196 196 196 GLY GLY A ? n 
A 1 197 CYS 197 197 197 CYS CYS A ? n 
A 1 198 ALA 198 198 198 ALA ALA A ? n 
A 1 199 GLU 199 199 199 GLU GLU A ? n 
A 1 200 GLN 200 200 200 GLN GLN A ? n 
A 1 201 GLY 201 201 201 GLY GLY A ? n 
A 1 202 TYR 202 202 202 TYR TYR A ? n 
A 1 203 PRO 203 203 203 PRO PRO A ? n 
A 1 204 GLY 204 204 204 GLY GLY A ? n 
A 1 205 VAL 205 205 205 VAL VAL A ? n 
A 1 206 TYR 206 206 206 TYR TYR A ? n 
A 1 207 THR 207 207 207 THR THR A ? n 
A 1 208 LYS 208 208 208 LYS LYS A ? n 
A 1 209 VAL 209 209 209 VAL VAL A ? n 
A 1 210 CYS 210 210 210 CYS CYS A ? n 
A 1 211 ASN 211 211 211 ASN ASN A ? n 
A 1 212 TYR 212 212 212 TYR TYR A ? n 
A 1 213 ILE 213 213 213 ILE ILE A ? n 
A 1 214 PRO 214 214 214 PRO PRO A ? n 
A 1 215 TRP 215 215 215 TRP TRP A ? n 
A 1 216 ILE 216 216 216 ILE ILE A ? n 
A 1 217 HIS 217 217 217 HIS HIS A ? n 
A 1 218 GLU 218 218 218 GLU GLU A ? n 
A 1 219 THR 219 219 219 THR THR A ? n 
A 1 220 ILE 220 220 220 ILE ILE A ? n 
A 1 221 ALA 221 221 221 ALA ALA A ? n 
A 1 222 SER 222 222 222 SER SER A ? n 
A 1 223 GLU 223 223 223 GLU GLU A ? n 
# 
loop_
_atom_site.group_PDB 
_atom_site.id 
_atom_site.type_symbol 
_atom_site.label_atom_id 
_atom_site.label_alt_id 
_atom_site.label_comp_id 
_atom_site.label_asym_id 
_atom_site.label_entity_id 
_atom_site.label_seq_id 
_atom_site.pdbx_PDB_ins_code 
_atom_site.Cartn_x 
_atom_site.Cartn_y 
_atom_site.Cartn_z 
_atom_site.occupancy 
_atom_site.B_iso_or_equiv 
_atom_site.pdbx_formal_charge 
_atom_site.auth_seq_id 
_atom_site.auth_comp_id 
_atom_site.auth_asym_id 
_atom_site.auth_atom_id 
_atom_site.pdbx_PDB_model_num 
ATOM 1    N N   ? LYS A 1   1 ?  -6.567  -2.471 -13.143 1.000 70.720 ? 1   LYS A N   1 
ATOM 2    C CA  ? LYS A 1   1 ?  -6.235  -3.760 -13.743 1.000 70.720 ? 1   LYS A CA  1 
ATOM 3    C C   ? LYS A 1   1 ?  -4.943  -4.323 -13.156 1.000 70.720 ? 1   LYS A C   1 
ATOM 4    C CB  ? LYS A 1   1 ?  -6.108  -3.630 -15.261 1.000 70.720 ? 1   LYS A CB  1 
ATOM 5    O O   ? LYS A 1   1 ?  -3.985  -3.582 -12.927 1.000 70.720 ? 1   LYS A O   1 
ATOM 6    C CG  ? LYS A 1   1 ?  -5.779  -4.936 -15.969 1.000 70.720 ? 1   LYS A CG  1 
ATOM 7    C CD  ? LYS A 1   1 ?  -5.620  -4.733 -17.470 1.000 70.720 ? 1   LYS A CD  1 
ATOM 8    C CE  ? LYS A 1   1 ?  -5.205  -6.021 -18.169 1.000 70.720 ? 1   LYS A CE  1 
ATOM 9    N NZ  ? LYS A 1   1 ?  -5.020  -5.821 -19.637 1.000 70.720 ? 1   LYS A NZ  1 
ATOM 10   N N   ? ILE A 1   2 ?  -4.925  -5.474 -12.472 1.000 82.330 ? 2   ILE A N   1 
ATOM 11   C CA  ? ILE A 1   2 ?  -3.752  -6.324 -12.300 1.000 82.330 ? 2   ILE A CA  1 
ATOM 12   C C   ? ILE A 1   2 ?  -3.496  -7.115 -13.581 1.000 82.330 ? 2   ILE A C   1 
ATOM 13   C CB  ? ILE A 1   2 ?  -3.920  -7.283 -11.101 1.000 82.330 ? 2   ILE A CB  1 
ATOM 14   O O   ? ILE A 1   2 ?  -4.345  -7.898 -14.014 1.000 82.330 ? 2   ILE A O   1 
ATOM 15   C CG1 ? ILE A 1   2 ?  -4.194  -6.491  -9.818 1.000 82.330 ? 2   ILE A CG1 1 
ATOM 16   C CG2 ? ILE A 1   2 ?  -2.682  -8.171 -10.942 1.000 82.330 ? 2   ILE A CG2 1 
ATOM 17   C CD1 ? ILE A 1   2 ?  -3.039  -5.602  -9.380 1.000 82.330 ? 2   ILE A CD1 1 
ATOM 18   N N   ? VAL A 1   3 ?  -2.476  -6.808 -14.300 1.000 84.360 ? 3   VAL A N   1 
ATOM 19   C CA  ? VAL A 1   3 ?  -2.108  -7.495 -15.534 1.000 84.360 ? 3   VAL A CA  1 
ATOM 20   C C   ? VAL A 1   3 ?  -1.344  -8.776 -15.204 1.000 84.360 ? 3   VAL A C   1 
ATOM 21   C CB  ? VAL A 1   3 ?  -1.260  -6.591 -16.456 1.000 84.360 ? 3   VAL A CB  1 
ATOM 22   O O   ? VAL A 1   3 ?  -0.392  -8.754 -14.421 1.000 84.360 ? 3   VAL A O   1 
ATOM 23   C CG1 ? VAL A 1   3 ?  -0.869  -7.336 -17.731 1.000 84.360 ? 3   VAL A CG1 1 
ATOM 24   C CG2 ? VAL A 1   3 ?  -2.021  -5.311 -16.794 1.000 84.360 ? 3   VAL A CG2 1 
ATOM 25   N N   ? GLY A 1   4 ?  -1.855  -9.930 -15.868 1.000 84.480 ? 4   GLY A N   1 
ATOM 26   C CA  ? GLY A 1   4 ?  -1.147 -11.180 -15.646 1.000 84.480 ? 4   GLY A CA  1 
ATOM 27   C C   ? GLY A 1   4 ?  -1.415 -11.783 -14.280 1.000 84.480 ? 4   GLY A C   1 
ATOM 28   O O   ? GLY A 1   4 ?  -0.653 -12.631 -13.809 1.000 84.480 ? 4   GLY A O   1 
ATOM 29   N N   ? GLY A 1   5 ?  -2.577 -11.192 -13.547 1.000 87.640 ? 5   GLY A N   1 
ATOM 30   C CA  ? GLY A 1   5 ?  -2.971 -11.707 -12.245 1.000 87.640 ? 5   GLY A CA  1 
ATOM 31   C C   ? GLY A 1   5 ?  -4.109 -12.707 -12.319 1.000 87.640 ? 5   GLY A C   1 
ATOM 32   O O   ? GLY A 1   5 ?  -4.376 -13.275 -13.380 1.000 87.640 ? 5   GLY A O   1 
ATOM 33   N N   ? TYR A 1   6 ?  -4.661 -12.991 -11.211 1.000 90.990 ? 6   TYR A N   1 
ATOM 34   C CA  ? TYR A 1   6 ?  -5.780 -13.915 -11.065 1.000 90.990 ? 6   TYR A CA  1 
ATOM 35   C C   ? TYR A 1   6 ?  -6.831 -13.353 -10.115 1.000 90.990 ? 6   TYR A C   1 
ATOM 36   C CB  ? TYR A 1   6 ?  -5.291 -15.275 -10.556 1.000 90.990 ? 6   TYR A CB  1 
ATOM 37   O O   ? TYR A 1   6 ?  -6.542 -12.454  -9.321 1.000 90.990 ? 6   TYR A O   1 
ATOM 38   C CG  ? TYR A 1   6 ?  -4.568 -15.204  -9.233 1.000 90.990 ? 6   TYR A CG  1 
ATOM 39   C CD1 ? TYR A 1   6 ?  -3.190 -15.006  -9.181 1.000 90.990 ? 6   TYR A CD1 1 
ATOM 40   C CD2 ? TYR A 1   6 ?  -5.259 -15.335  -8.034 1.000 90.990 ? 6   TYR A CD2 1 
ATOM 41   C CE1 ? TYR A 1   6 ?  -2.518 -14.941  -7.965 1.000 90.990 ? 6   TYR A CE1 1 
ATOM 42   C CE2 ? TYR A 1   6 ?  -4.598 -15.272  -6.812 1.000 90.990 ? 6   TYR A CE2 1 
ATOM 43   O OH  ? TYR A 1   6 ?  -2.570 -15.012  -5.580 1.000 90.990 ? 6   TYR A OH  1 
ATOM 44   C CZ  ? TYR A 1   6 ?  -3.229 -15.075  -6.787 1.000 90.990 ? 6   TYR A CZ  1 
ATOM 45   N N   ? GLU A 1   7 ?  -8.101 -13.768 -10.393 1.000 92.010 ? 7   GLU A N   1 
ATOM 46   C CA  ? GLU A 1   7 ?  -9.109 -13.362  -9.418 1.000 92.010 ? 7   GLU A CA  1 
ATOM 47   C C   ? GLU A 1   7 ?  -8.764 -13.871  -8.022 1.000 92.010 ? 7   GLU A C   1 
ATOM 48   C CB  ? GLU A 1   7 ? -10.494 -13.866  -9.834 1.000 92.010 ? 7   GLU A CB  1 
ATOM 49   O O   ? GLU A 1   7 ?  -8.483 -15.057  -7.840 1.000 92.010 ? 7   GLU A O   1 
ATOM 50   C CG  ? GLU A 1   7 ? -11.613 -13.433  -8.897 1.000 92.010 ? 7   GLU A CG  1 
ATOM 51   C CD  ? GLU A 1   7 ? -12.985 -13.916  -9.339 1.000 92.010 ? 7   GLU A CD  1 
ATOM 52   O OE1 ? GLU A 1   7 ? -13.956 -13.777  -8.562 1.000 92.010 ? 7   GLU A OE1 1 
ATOM 53   O OE2 ? GLU A 1   7 ? -13.089 -14.440 -10.471 1.000 92.010 ? 7   GLU A OE2 1 
ATOM 54   N N   ? CYS A 1   8 ?  -8.754 -13.064  -7.088 1.000 92.270 ? 8   CYS A N   1 
ATOM 55   C CA  ? CYS A 1   8 ?  -8.532 -13.430  -5.693 1.000 92.270 ? 8   CYS A CA  1 
ATOM 56   C C   ? CYS A 1   8 ?  -9.663 -14.309  -5.174 1.000 92.270 ? 8   CYS A C   1 
ATOM 57   C CB  ? CYS A 1   8 ?  -8.404 -12.179  -4.824 1.000 92.270 ? 8   CYS A CB  1 
ATOM 58   O O   ? CYS A 1   8 ? -10.818 -14.138  -5.567 1.000 92.270 ? 8   CYS A O   1 
ATOM 59   S SG  ? CYS A 1   8 ?  -6.973 -11.154  -5.228 1.000 92.270 ? 8   CYS A SG  1 
ATOM 60   N N   ? ALA A 1   9 ?  -9.233 -15.275  -4.339 1.000 93.150 ? 9   ALA A N   1 
ATOM 61   C CA  ? ALA A 1   9 ? -10.303 -15.976  -3.634 1.000 93.150 ? 9   ALA A CA  1 
ATOM 62   C C   ? ALA A 1   9 ? -11.183 -14.998  -2.861 1.000 93.150 ? 9   ALA A C   1 
ATOM 63   C CB  ? ALA A 1   9 ?  -9.721 -17.024  -2.689 1.000 93.150 ? 9   ALA A CB  1 
ATOM 64   O O   ? ALA A 1   9 ? -10.683 -14.046  -2.258 1.000 93.150 ? 9   ALA A O   1 
ATOM 65   N N   ? LYS A 1  10 ? -12.489 -15.193  -3.020 1.000 91.310 ? 10  LYS A N   1 
ATOM 66   C CA  ? LYS A 1  10 ? -13.424 -14.305  -2.334 1.000 91.310 ? 10  LYS A CA  1 
ATOM 67   C C   ? LYS A 1  10 ? -13.045 -14.137  -0.865 1.000 91.310 ? 10  LYS A C   1 
ATOM 68   C CB  ? LYS A 1  10 ? -14.853 -14.839  -2.448 1.000 91.310 ? 10  LYS A CB  1 
ATOM 69   O O   ? LYS A 1  10 ? -12.763 -15.119  -0.175 1.000 91.310 ? 10  LYS A O   1 
ATOM 70   C CG  ? LYS A 1  10 ? -15.490 -14.614  -3.812 1.000 91.310 ? 10  LYS A CG  1 
ATOM 71   C CD  ? LYS A 1  10 ? -16.969 -14.977  -3.804 1.000 91.310 ? 10  LYS A CD  1 
ATOM 72   C CE  ? LYS A 1  10 ? -17.595 -14.804  -5.181 1.000 91.310 ? 10  LYS A CE  1 
ATOM 73   N NZ  ? LYS A 1  10 ? -19.029 -15.222  -5.194 1.000 91.310 ? 10  LYS A NZ  1 
ATOM 74   N N   ? HIS A 1  11 ? -12.861 -12.805  -0.442 1.000 89.010 ? 11  HIS A N   1 
ATOM 75   C CA  ? HIS A 1  11 ? -12.671 -12.371   0.937 1.000 89.010 ? 11  HIS A CA  1 
ATOM 76   C C   ? HIS A 1  11 ? -11.325 -12.838   1.481 1.000 89.010 ? 11  HIS A C   1 
ATOM 77   C CB  ? HIS A 1  11 ? -13.804 -12.890   1.824 1.000 89.010 ? 11  HIS A CB  1 
ATOM 78   O O   ? HIS A 1  11 ? -11.133 -12.908   2.697 1.000 89.010 ? 11  HIS A O   1 
ATOM 79   C CG  ? HIS A 1  11 ? -15.165 -12.473   1.364 1.000 89.010 ? 11  HIS A CG  1 
ATOM 80   C CD2 ? HIS A 1  11 ? -15.621 -11.285   0.902 1.000 89.010 ? 11  HIS A CD2 1 
ATOM 81   N ND1 ? HIS A 1  11 ? -16.242 -13.332   1.353 1.000 89.010 ? 11  HIS A ND1 1 
ATOM 82   C CE1 ? HIS A 1  11 ? -17.306 -12.688   0.901 1.000 89.010 ? 11  HIS A CE1 1 
ATOM 83   N NE2 ? HIS A 1  11 ? -16.956 -11.444   0.621 1.000 89.010 ? 11  HIS A NE2 1 
ATOM 84   N N   ? SER A 1  12 ? -10.384 -13.239   0.667 1.000 94.120 ? 12  SER A N   1 
ATOM 85   C CA  ? SER A 1  12 ?  -9.037 -13.676   1.016 1.000 94.120 ? 12  SER A CA  1 
ATOM 86   C C   ? SER A 1  12 ?  -8.132 -12.487   1.322 1.000 94.120 ? 12  SER A C   1 
ATOM 87   C CB  ? SER A 1  12 ?  -8.433 -14.509  -0.116 1.000 94.120 ? 12  SER A CB  1 
ATOM 88   O O   ? SER A 1  12 ?  -7.049 -12.654   1.887 1.000 94.120 ? 12  SER A O   1 
ATOM 89   O OG  ? SER A 1  12 ?  -8.297 -13.733  -1.294 1.000 94.120 ? 12  SER A OG  1 
ATOM 90   N N   ? VAL A 1  13 ?  -8.526 -11.272   1.117 1.000 95.830 ? 13  VAL A N   1 
ATOM 91   C CA  ? VAL A 1  13 ?  -7.813 -10.031   1.397 1.000 95.830 ? 13  VAL A CA  1 
ATOM 92   C C   ? VAL A 1  13 ?  -8.719  -9.078   2.174 1.000 95.830 ? 13  VAL A C   1 
ATOM 93   C CB  ? VAL A 1  13 ?  -7.319  -9.355   0.098 1.000 95.830 ? 13  VAL A CB  1 
ATOM 94   O O   ? VAL A 1  13 ?  -9.183  -8.072   1.633 1.000 95.830 ? 13  VAL A O   1 
ATOM 95   C CG1 ? VAL A 1  13 ?  -6.216  -8.343   0.402 1.000 95.830 ? 13  VAL A CG1 1 
ATOM 96   C CG2 ? VAL A 1  13 ?  -6.825 -10.406  -0.894 1.000 95.830 ? 13  VAL A CG2 1 
ATOM 97   N N   ? PRO A 1  14 ?  -8.965  -9.387   3.443 1.000 96.760 ? 14  PRO A N   1 
ATOM 98   C CA  ? PRO A 1  14 ?  -9.981  -8.707   4.249 1.000 96.760 ? 14  PRO A CA  1 
ATOM 99   C C   ? PRO A 1  14 ?  -9.567  -7.292   4.649 1.000 96.760 ? 14  PRO A C   1 
ATOM 100  C CB  ? PRO A 1  14 ? -10.113  -9.606   5.481 1.000 96.760 ? 14  PRO A CB  1 
ATOM 101  O O   ? PRO A 1  14 ? -10.394  -6.518   5.138 1.000 96.760 ? 14  PRO A O   1 
ATOM 102  C CG  ? PRO A 1  14 ?  -8.784 -10.278   5.608 1.000 96.760 ? 14  PRO A CG  1 
ATOM 103  C CD  ? PRO A 1  14 ?  -8.249 -10.540   4.229 1.000 96.760 ? 14  PRO A CD  1 
ATOM 104  N N   ? TRP A 1  15 ?  -8.258  -6.897   4.344 1.000 97.870 ? 15  TRP A N   1 
ATOM 105  C CA  ? TRP A 1  15 ?  -7.719  -5.593   4.717 1.000 97.870 ? 15  TRP A CA  1 
ATOM 106  C C   ? TRP A 1  15 ?  -7.830  -4.606   3.559 1.000 97.870 ? 15  TRP A C   1 
ATOM 107  C CB  ? TRP A 1  15 ?  -6.257  -5.721   5.156 1.000 97.870 ? 15  TRP A CB  1 
ATOM 108  O O   ? TRP A 1  15 ?  -7.617  -3.405   3.737 1.000 97.870 ? 15  TRP A O   1 
ATOM 109  C CG  ? TRP A 1  15 ?  -5.400  -6.496   4.201 1.000 97.870 ? 15  TRP A CG  1 
ATOM 110  C CD1 ? TRP A 1  15 ?  -4.763  -6.016   3.091 1.000 97.870 ? 15  TRP A CD1 1 
ATOM 111  C CD2 ? TRP A 1  15 ?  -5.090  -7.891   4.271 1.000 97.870 ? 15  TRP A CD2 1 
ATOM 112  C CE2 ? TRP A 1  15 ?  -4.258  -8.190   3.169 1.000 97.870 ? 15  TRP A CE2 1 
ATOM 113  C CE3 ? TRP A 1  15 ?  -5.434  -8.918   5.160 1.000 97.870 ? 15  TRP A CE3 1 
ATOM 114  N NE1 ? TRP A 1  15 ?  -4.074  -7.030   2.466 1.000 97.870 ? 15  TRP A NE1 1 
ATOM 115  C CH2 ? TRP A 1  15 ?  -4.117 -10.462   3.817 1.000 97.870 ? 15  TRP A CH2 1 
ATOM 116  C CZ2 ? TRP A 1  15 ?  -3.765  -9.475   2.933 1.000 97.870 ? 15  TRP A CZ2 1 
ATOM 117  C CZ3 ? TRP A 1  15 ?  -4.942 -10.197   4.923 1.000 97.870 ? 15  TRP A CZ3 1 
ATOM 118  N N   ? ILE A 1  16 ?  -8.072  -5.125   2.318 1.000 96.360 ? 16  ILE A N   1 
ATOM 119  C CA  ? ILE A 1  16 ?  -8.089  -4.262   1.142 1.000 96.360 ? 16  ILE A CA  1 
ATOM 120  C C   ? ILE A 1  16 ?  -9.335  -3.380   1.167 1.000 96.360 ? 16  ILE A C   1 
ATOM 121  C CB  ? ILE A 1  16 ?  -8.042  -5.087  -0.164 1.000 96.360 ? 16  ILE A CB  1 
ATOM 122  O O   ? ILE A 1  16 ? -10.414  -3.829   1.561 1.000 96.360 ? 16  ILE A O   1 
ATOM 123  C CG1 ? ILE A 1  16 ?  -7.782  -4.170  -1.365 1.000 96.360 ? 16  ILE A CG1 1 
ATOM 124  C CG2 ? ILE A 1  16 ?  -9.340  -5.877  -0.350 1.000 96.360 ? 16  ILE A CG2 1 
ATOM 125  C CD1 ? ILE A 1  16 ?  -7.343  -4.907  -2.623 1.000 96.360 ? 16  ILE A CD1 1 
ATOM 126  N N   ? VAL A 1  17 ?  -9.174  -2.077   0.808 1.000 96.040 ? 17  VAL A N   1 
ATOM 127  C CA  ? VAL A 1  17 ? -10.316  -1.169   0.821 1.000 96.040 ? 17  VAL A CA  1 
ATOM 128  C C   ? VAL A 1  17 ? -10.424  -0.455  -0.524 1.000 96.040 ? 17  VAL A C   1 
ATOM 129  C CB  ? VAL A 1  17 ? -10.207  -0.137   1.965 1.000 96.040 ? 17  VAL A CB  1 
ATOM 130  O O   ? VAL A 1  17 ?  -9.417  -0.237  -1.201 1.000 96.040 ? 17  VAL A O   1 
ATOM 131  C CG1 ? VAL A 1  17 ? -10.073  -0.839   3.315 1.000 96.040 ? 17  VAL A CG1 1 
ATOM 132  C CG2 ? VAL A 1  17 ?  -9.025   0.801   1.727 1.000 96.040 ? 17  VAL A CG2 1 
ATOM 133  N N   ? SER A 1  18 ? -11.667  -0.161  -0.889 1.000 95.740 ? 18  SER A N   1 
ATOM 134  C CA  ? SER A 1  18 ? -11.978   0.680  -2.040 1.000 95.740 ? 18  SER A CA  1 
ATOM 135  C C   ? SER A 1  18 ? -12.215   2.127  -1.620 1.000 95.740 ? 18  SER A C   1 
ATOM 136  C CB  ? SER A 1  18 ? -13.206   0.147  -2.778 1.000 95.740 ? 18  SER A CB  1 
ATOM 137  O O   ? SER A 1  18 ? -13.089   2.404  -0.795 1.000 95.740 ? 18  SER A O   1 
ATOM 138  O OG  ? SER A 1  18 ? -13.588   1.028  -3.821 1.000 95.740 ? 18  SER A OG  1 
ATOM 139  N N   ? LEU A 1  19 ? -11.360   3.014  -2.159 1.000 95.820 ? 19  LEU A N   1 
ATOM 140  C CA  ? LEU A 1  19 ? -11.603   4.437  -1.945 1.000 95.820 ? 19  LEU A CA  1 
ATOM 141  C C   ? LEU A 1  19 ? -12.567   4.987  -2.991 1.000 95.820 ? 19  LEU A C   1 
ATOM 142  C CB  ? LEU A 1  19 ? -10.286   5.217  -1.987 1.000 95.820 ? 19  LEU A CB  1 
ATOM 143  O O   ? LEU A 1  19 ? -12.258   4.992  -4.185 1.000 95.820 ? 19  LEU A O   1 
ATOM 144  C CG  ? LEU A 1  19 ?  -9.181   4.734  -1.046 1.000 95.820 ? 19  LEU A CG  1 
ATOM 145  C CD1 ? LEU A 1  19 ?  -8.016   5.717  -1.048 1.000 95.820 ? 19  LEU A CD1 1 
ATOM 146  C CD2 ? LEU A 1  19 ?  -9.726   4.544   0.366 1.000 95.820 ? 19  LEU A CD2 1 
ATOM 147  N N   ? ASN A 1  20 ? -13.692   5.520  -2.467 1.000 93.990 ? 20  ASN A N   1 
ATOM 148  C CA  ? ASN A 1  20 ? -14.805   5.850  -3.351 1.000 93.990 ? 20  ASN A CA  1 
ATOM 149  C C   ? ASN A 1  20 ? -15.217   7.313  -3.210 1.000 93.990 ? 20  ASN A C   1 
ATOM 150  C CB  ? ASN A 1  20 ? -15.999   4.933  -3.077 1.000 93.990 ? 20  ASN A CB  1 
ATOM 151  O O   ? ASN A 1  20 ? -15.369   7.815  -2.095 1.000 93.990 ? 20  ASN A O   1 
ATOM 152  C CG  ? ASN A 1  20 ? -17.043   4.990  -4.175 1.000 93.990 ? 20  ASN A CG  1 
ATOM 153  N ND2 ? ASN A 1  20 ? -17.197   3.891  -4.904 1.000 93.990 ? 20  ASN A ND2 1 
ATOM 154  O OD1 ? ASN A 1  20 ? -17.704   6.014  -4.368 1.000 93.990 ? 20  ASN A OD1 1 
ATOM 155  N N   ? VAL A 1  21 ? -15.424   8.068  -4.382 1.000 93.170 ? 21  VAL A N   1 
ATOM 156  C CA  ? VAL A 1  21 ? -15.978   9.417  -4.441 1.000 93.170 ? 21  VAL A CA  1 
ATOM 157  C C   ? VAL A 1  21 ? -17.134   9.457  -5.438 1.000 93.170 ? 21  VAL A C   1 
ATOM 158  C CB  ? VAL A 1  21 ? -14.902  10.455  -4.831 1.000 93.170 ? 21  VAL A CB  1 
ATOM 159  O O   ? VAL A 1  21 ? -17.393  10.492  -6.056 1.000 93.170 ? 21  VAL A O   1 
ATOM 160  C CG1 ? VAL A 1  21 ? -13.853  10.586  -3.727 1.000 93.170 ? 21  VAL A CG1 1 
ATOM 161  C CG2 ? VAL A 1  21 ? -14.244  10.070  -6.154 1.000 93.170 ? 21  VAL A CG2 1 
ATOM 162  N N   ? GLY A 1  22 ? -17.919   8.531  -5.503 1.000 89.950 ? 22  GLY A N   1 
ATOM 163  C CA  ? GLY A 1  22 ? -18.953   8.319  -6.504 1.000 89.950 ? 22  GLY A CA  1 
ATOM 164  C C   ? GLY A 1  22 ? -18.636   7.183  -7.458 1.000 89.950 ? 22  GLY A C   1 
ATOM 165  O O   ? GLY A 1  22 ? -19.532   6.645  -8.111 1.000 89.950 ? 22  GLY A O   1 
ATOM 166  N N   ? TRP A 1  23 ? -17.400   6.877  -7.537 1.000 89.900 ? 23  TRP A N   1 
ATOM 167  C CA  ? TRP A 1  23 ? -16.817   5.746  -8.251 1.000 89.900 ? 23  TRP A CA  1 
ATOM 168  C C   ? TRP A 1  23 ? -15.536   5.275  -7.570 1.000 89.900 ? 23  TRP A C   1 
ATOM 169  C CB  ? TRP A 1  23 ? -16.527   6.120  -9.707 1.000 89.900 ? 23  TRP A CB  1 
ATOM 170  O O   ? TRP A 1  23 ? -14.970   5.987  -6.737 1.000 89.900 ? 23  TRP A O   1 
ATOM 171  C CG  ? TRP A 1  23 ? -15.610   7.295  -9.864 1.000 89.900 ? 23  TRP A CG  1 
ATOM 172  C CD1 ? TRP A 1  23 ? -15.961   8.616  -9.899 1.000 89.900 ? 23  TRP A CD1 1 
ATOM 173  C CD2 ? TRP A 1  23 ? -14.187   7.254 -10.011 1.000 89.900 ? 23  TRP A CD2 1 
ATOM 174  C CE2 ? TRP A 1  23 ? -13.741   8.589 -10.130 1.000 89.900 ? 23  TRP A CE2 1 
ATOM 175  C CE3 ? TRP A 1  23 ? -13.245   6.217 -10.053 1.000 89.900 ? 23  TRP A CE3 1 
ATOM 176  N NE1 ? TRP A 1  23 ? -14.842   9.399 -10.059 1.000 89.900 ? 23  TRP A NE1 1 
ATOM 177  C CH2 ? TRP A 1  23 ? -11.491   7.880 -10.327 1.000 89.900 ? 23  TRP A CH2 1 
ATOM 178  C CZ2 ? TRP A 1  23 ? -12.391   8.914 -10.289 1.000 89.900 ? 23  TRP A CZ2 1 
ATOM 179  C CZ3 ? TRP A 1  23 ? -11.903   6.543 -10.211 1.000 89.900 ? 23  TRP A CZ3 1 
ATOM 180  N N   ? HIS A 1  24 ? -15.182   4.043  -7.844 1.000 90.890 ? 24  HIS A N   1 
ATOM 181  C CA  ? HIS A 1  24 ? -13.896   3.570  -7.343 1.000 90.890 ? 24  HIS A CA  1 
ATOM 182  C C   ? HIS A 1  24 ? -12.746   4.400  -7.904 1.000 90.890 ? 24  HIS A C   1 
ATOM 183  C CB  ? HIS A 1  24 ? -13.697   2.093  -7.690 1.000 90.890 ? 24  HIS A CB  1 
ATOM 184  O O   ? HIS A 1  24 ? -12.574   4.485  -9.122 1.000 90.890 ? 24  HIS A O   1 
ATOM 185  C CG  ? HIS A 1  24 ? -12.335   1.576  -7.350 1.000 90.890 ? 24  HIS A CG  1 
ATOM 186  C CD2 ? HIS A 1  24 ? -11.250   1.351  -8.127 1.000 90.890 ? 24  HIS A CD2 1 
ATOM 187  N ND1 ? HIS A 1  24 ? -11.974   1.220  -6.068 1.000 90.890 ? 24  HIS A ND1 1 
ATOM 188  C CE1 ? HIS A 1  24 ? -10.720   0.799  -6.072 1.000 90.890 ? 24  HIS A CE1 1 
ATOM 189  N NE2 ? HIS A 1  24 ? -10.258   0.869  -7.309 1.000 90.890 ? 24  HIS A NE2 1 
ATOM 190  N N   ? MET A 1  25 ? -11.994   5.002  -6.997 1.000 91.850 ? 25  MET A N   1 
ATOM 191  C CA  ? MET A 1  25 ? -10.910   5.863  -7.461 1.000 91.850 ? 25  MET A CA  1 
ATOM 192  C C   ? MET A 1  25 ?  -9.552   5.241  -7.154 1.000 91.850 ? 25  MET A C   1 
ATOM 193  C CB  ? MET A 1  25 ? -11.009   7.247  -6.816 1.000 91.850 ? 25  MET A CB  1 
ATOM 194  O O   ? MET A 1  25 ?  -8.610   5.380  -7.937 1.000 91.850 ? 25  MET A O   1 
ATOM 195  C CG  ? MET A 1  25 ? -10.737   7.247  -5.321 1.000 91.850 ? 25  MET A CG  1 
ATOM 196  S SD  ? MET A 1  25 ? -10.746   8.937  -4.605 1.000 91.850 ? 25  MET A SD  1 
ATOM 197  C CE  ? MET A 1  25 ?  -9.436   8.764  -3.361 1.000 91.850 ? 25  MET A CE  1 
ATOM 198  N N   ? CYS A 1  26 ?  -9.345   4.720  -6.036 1.000 94.840 ? 26  CYS A N   1 
ATOM 199  C CA  ? CYS A 1  26 ?  -8.100   4.120  -5.570 1.000 94.840 ? 26  CYS A CA  1 
ATOM 200  C C   ? CYS A 1  26 ?  -8.374   2.985  -4.591 1.000 94.840 ? 26  CYS A C   1 
ATOM 201  C CB  ? CYS A 1  26 ?  -7.212   5.173  -4.909 1.000 94.840 ? 26  CYS A CB  1 
ATOM 202  O O   ? CYS A 1  26 ?  -9.504   2.817  -4.129 1.000 94.840 ? 26  CYS A O   1 
ATOM 203  S SG  ? CYS A 1  26 ?  -6.388   6.272  -6.082 1.000 94.840 ? 26  CYS A SG  1 
ATOM 204  N N   ? GLY A 1  27 ?  -7.327   2.260  -4.355 1.000 95.350 ? 27  GLY A N   1 
ATOM 205  C CA  ? GLY A 1  27 ?  -7.370   1.274  -3.287 1.000 95.350 ? 27  GLY A CA  1 
ATOM 206  C C   ? GLY A 1  27 ?  -6.656   1.727  -2.027 1.000 95.350 ? 27  GLY A C   1 
ATOM 207  O O   ? GLY A 1  27 ?  -6.123   2.837  -1.975 1.000 95.350 ? 27  GLY A O   1 
ATOM 208  N N   ? GLY A 1  28 ?  -6.631   0.926  -0.998 1.000 97.210 ? 28  GLY A N   1 
ATOM 209  C CA  ? GLY A 1  28 ?  -5.942   1.113   0.269 1.000 97.210 ? 28  GLY A CA  1 
ATOM 210  C C   ? GLY A 1  28 ?  -5.943  -0.131   1.137 1.000 97.210 ? 28  GLY A C   1 
ATOM 211  O O   ? GLY A 1  28 ?  -6.304  -1.216   0.676 1.000 97.210 ? 28  GLY A O   1 
ATOM 212  N N   ? SER A 1  29 ?  -5.403   0.121   2.389 1.000 98.320 ? 29  SER A N   1 
ATOM 213  C CA  ? SER A 1  29 ?  -5.347  -0.966   3.362 1.000 98.320 ? 29  SER A CA  1 
ATOM 214  C C   ? SER A 1  29 ?  -5.801  -0.497   4.740 1.000 98.320 ? 29  SER A C   1 
ATOM 215  C CB  ? SER A 1  29 ?  -3.931  -1.536   3.449 1.000 98.320 ? 29  SER A CB  1 
ATOM 216  O O   ? SER A 1  29 ?  -5.404   0.577   5.198 1.000 98.320 ? 29  SER A O   1 
ATOM 217  O OG  ? SER A 1  29 ?  -3.452  -1.891   2.163 1.000 98.320 ? 29  SER A OG  1 
ATOM 218  N N   ? LEU A 1  30 ?  -6.692  -1.342   5.279 1.000 98.460 ? 30  LEU A N   1 
ATOM 219  C CA  ? LEU A 1  30 ?  -7.086  -1.096   6.662 1.000 98.460 ? 30  LEU A CA  1 
ATOM 220  C C   ? LEU A 1  30 ?  -5.989  -1.536   7.626 1.000 98.460 ? 30  LEU A C   1 
ATOM 221  C CB  ? LEU A 1  30 ?  -8.390  -1.829   6.986 1.000 98.460 ? 30  LEU A CB  1 
ATOM 222  O O   ? LEU A 1  30 ?  -5.597  -2.705   7.635 1.000 98.460 ? 30  LEU A O   1 
ATOM 223  C CG  ? LEU A 1  30 ?  -9.073  -1.448   8.300 1.000 98.460 ? 30  LEU A CG  1 
ATOM 224  C CD1 ? LEU A 1  30 ?  -9.513   0.012   8.266 1.000 98.460 ? 30  LEU A CD1 1 
ATOM 225  C CD2 ? LEU A 1  30 ? -10.262  -2.364   8.571 1.000 98.460 ? 30  LEU A CD2 1 
ATOM 226  N N   ? ILE A 1  31 ?  -5.448  -0.615   8.501 1.000 98.390 ? 31  ILE A N   1 
ATOM 227  C CA  ? ILE A 1  31 ?  -4.296  -0.924   9.341 1.000 98.390 ? 31  ILE A CA  1 
ATOM 228  C C   ? ILE A 1  31 ?  -4.705  -0.888  10.812 1.000 98.390 ? 31  ILE A C   1 
ATOM 229  C CB  ? ILE A 1  31 ?  -3.130   0.057   9.085 1.000 98.390 ? 31  ILE A CB  1 
ATOM 230  O O   ? ILE A 1  31 ?  -3.943  -1.309  11.686 1.000 98.390 ? 31  ILE A O   1 
ATOM 231  C CG1 ? ILE A 1  31 ?  -3.590   1.503   9.306 1.000 98.390 ? 31  ILE A CG1 1 
ATOM 232  C CG2 ? ILE A 1  31 ?  -2.568  -0.129   7.673 1.000 98.390 ? 31  ILE A CG2 1 
ATOM 233  C CD1 ? ILE A 1  31 ?  -2.452   2.514   9.351 1.000 98.390 ? 31  ILE A CD1 1 
ATOM 234  N N   ? SER A 1  32 ?  -5.939  -0.405  11.152 1.000 97.620 ? 32  SER A N   1 
ATOM 235  C CA  ? SER A 1  32 ?  -6.606  -0.431  12.449 1.000 97.620 ? 32  SER A CA  1 
ATOM 236  C C   ? SER A 1  32 ?  -8.116  -0.273  12.298 1.000 97.620 ? 32  SER A C   1 
ATOM 237  C CB  ? SER A 1  32 ?  -6.058   0.671  13.356 1.000 97.620 ? 32  SER A CB  1 
ATOM 238  O O   ? SER A 1  32 ?  -8.624  -0.154  11.181 1.000 97.620 ? 32  SER A O   1 
ATOM 239  O OG  ? SER A 1  32 ?  -6.552   1.940  12.962 1.000 97.620 ? 32  SER A OG  1 
ATOM 240  N N   ? THR A 1  33 ?  -8.857  -0.285  13.450 1.000 97.110 ? 33  THR A N   1 
ATOM 241  C CA  ? THR A 1  33 ? -10.312  -0.222  13.377 1.000 97.110 ? 33  THR A CA  1 
ATOM 242  C C   ? THR A 1  33 ? -10.768   1.124  12.821 1.000 97.110 ? 33  THR A C   1 
ATOM 243  C CB  ? THR A 1  33 ? -10.951  -0.452  14.759 1.000 97.110 ? 33  THR A CB  1 
ATOM 244  O O   ? THR A 1  33 ? -11.883   1.245  12.310 1.000 97.110 ? 33  THR A O   1 
ATOM 245  C CG2 ? THR A 1  33 ? -10.732  -1.885  15.235 1.000 97.110 ? 33  THR A CG2 1 
ATOM 246  O OG1 ? THR A 1  33 ? -10.363   0.448  15.707 1.000 97.110 ? 33  THR A OG1 1 
ATOM 247  N N   ? ASP A 1  34 ?  -9.881   2.117  12.824 1.000 97.900 ? 34  ASP A N   1 
ATOM 248  C CA  ? ASP A 1  34 ? -10.362   3.437  12.429 1.000 97.900 ? 34  ASP A CA  1 
ATOM 249  C C   ? ASP A 1  34 ?  -9.435   4.073  11.396 1.000 97.900 ? 34  ASP A C   1 
ATOM 250  C CB  ? ASP A 1  34 ? -10.493   4.349  13.650 1.000 97.900 ? 34  ASP A CB  1 
ATOM 251  O O   ? ASP A 1  34 ?  -9.604   5.241  11.037 1.000 97.900 ? 34  ASP A O   1 
ATOM 252  C CG  ? ASP A 1  34 ?  -9.214   4.435  14.466 1.000 97.900 ? 34  ASP A CG  1 
ATOM 253  O OD1 ? ASP A 1  34 ?  -8.205   3.803  14.085 1.000 97.900 ? 34  ASP A OD1 1 
ATOM 254  O OD2 ? ASP A 1  34 ?  -9.217   5.138  15.499 1.000 97.900 ? 34  ASP A OD2 1 
ATOM 255  N N   ? TRP A 1  35 ?  -8.369   3.299  10.943 1.000 98.470 ? 35  TRP A N   1 
ATOM 256  C CA  ? TRP A 1  35 ?  -7.420   3.929  10.030 1.000 98.470 ? 35  TRP A CA  1 
ATOM 257  C C   ? TRP A 1  35 ?  -7.187   3.057   8.800 1.000 98.470 ? 35  TRP A C   1 
ATOM 258  C CB  ? TRP A 1  35 ?  -6.090   4.200  10.738 1.000 98.470 ? 35  TRP A CB  1 
ATOM 259  O O   ? TRP A 1  35 ?  -7.066   1.835   8.912 1.000 98.470 ? 35  TRP A O   1 
ATOM 260  C CG  ? TRP A 1  35 ?  -6.142   5.335  11.716 1.000 98.470 ? 35  TRP A CG  1 
ATOM 261  C CD1 ? TRP A 1  35 ?  -6.384   5.255  13.060 1.000 98.470 ? 35  TRP A CD1 1 
ATOM 262  C CD2 ? TRP A 1  35 ?  -5.950   6.723  11.425 1.000 98.470 ? 35  TRP A CD2 1 
ATOM 263  C CE2 ? TRP A 1  35 ?  -6.090   7.428  12.641 1.000 98.470 ? 35  TRP A CE2 1 
ATOM 264  C CE3 ? TRP A 1  35 ?  -5.673   7.439  10.253 1.000 98.470 ? 35  TRP A CE3 1 
ATOM 265  N NE1 ? TRP A 1  35 ?  -6.354   6.510  13.621 1.000 98.470 ? 35  TRP A NE1 1 
ATOM 266  C CH2 ? TRP A 1  35 ?  -5.690   9.493  11.556 1.000 98.470 ? 35  TRP A CH2 1 
ATOM 267  C CZ2 ? TRP A 1  35 ?  -5.962   8.817  12.717 1.000 98.470 ? 35  TRP A CZ2 1 
ATOM 268  C CZ3 ? TRP A 1  35 ?  -5.545   8.821  10.331 1.000 98.470 ? 35  TRP A CZ3 1 
ATOM 269  N N   ? ALA A 1  36 ?  -7.139   3.705   7.639 1.000 98.470 ? 36  ALA A N   1 
ATOM 270  C CA  ? ALA A 1  36 ?  -6.685   3.121   6.379 1.000 98.470 ? 36  ALA A CA  1 
ATOM 271  C C   ? ALA A 1  36 ?  -5.470   3.866   5.836 1.000 98.470 ? 36  ALA A C   1 
ATOM 272  C CB  ? ALA A 1  36 ?  -7.814   3.130   5.351 1.000 98.470 ? 36  ALA A CB  1 
ATOM 273  O O   ? ALA A 1  36 ?  -5.270   5.045   6.139 1.000 98.470 ? 36  ALA A O   1 
ATOM 274  N N   ? VAL A 1  37 ?  -4.647   3.120   5.093 1.000 98.560 ? 37  VAL A N   1 
ATOM 275  C CA  ? VAL A 1  37 ?  -3.494   3.733   4.443 1.000 98.560 ? 37  VAL A CA  1 
ATOM 276  C C   ? VAL A 1  37 ?  -3.627   3.605   2.927 1.000 98.560 ? 37  VAL A C   1 
ATOM 277  C CB  ? VAL A 1  37 ?  -2.169   3.096   4.917 1.000 98.560 ? 37  VAL A CB  1 
ATOM 278  O O   ? VAL A 1  37 ?  -4.113   2.589   2.424 1.000 98.560 ? 37  VAL A O   1 
ATOM 279  C CG1 ? VAL A 1  37 ?  -2.103   1.624   4.514 1.000 98.560 ? 37  VAL A CG1 1 
ATOM 280  C CG2 ? VAL A 1  37 ?  -0.975   3.862   4.350 1.000 98.560 ? 37  VAL A CG2 1 
ATOM 281  N N   ? SER A 1  38 ?  -3.235   4.672   2.148 1.000 98.390 ? 38  SER A N   1 
ATOM 282  C CA  ? SER A 1  38 ?  -3.318   4.736   0.692 1.000 98.390 ? 38  SER A CA  1 
ATOM 283  C C   ? SER A 1  38 ?  -2.253   5.665   0.118 1.000 98.390 ? 38  SER A C   1 
ATOM 284  C CB  ? SER A 1  38 ?  -4.706   5.204   0.254 1.000 98.390 ? 38  SER A CB  1 
ATOM 285  O O   ? SER A 1  38 ?  -1.385   6.148   0.847 1.000 98.390 ? 38  SER A O   1 
ATOM 286  O OG  ? SER A 1  38 ?  -4.886   5.009  -1.138 1.000 98.390 ? 38  SER A OG  1 
ATOM 287  N N   ? ALA A 1  39 ?  -2.258   5.789  -1.154 1.000 98.260 ? 39  ALA A N   1 
ATOM 288  C CA  ? ALA A 1  39 ?  -1.312   6.679  -1.823 1.000 98.260 ? 39  ALA A CA  1 
ATOM 289  C C   ? ALA A 1  39 ?  -1.750   8.136  -1.700 1.000 98.260 ? 39  ALA A C   1 
ATOM 290  C CB  ? ALA A 1  39 ?  -1.166   6.293  -3.292 1.000 98.260 ? 39  ALA A CB  1 
ATOM 291  O O   ? ALA A 1  39 ?  -2.938   8.446  -1.818 1.000 98.260 ? 39  ALA A O   1 
ATOM 292  N N   ? ALA A 1  40 ?  -0.820   9.005  -1.491 1.000 98.210 ? 40  ALA A N   1 
ATOM 293  C CA  ? ALA A 1  40 ?  -1.078  10.435  -1.340 1.000 98.210 ? 40  ALA A CA  1 
ATOM 294  C C   ? ALA A 1  40 ?  -1.606  11.038  -2.638 1.000 98.210 ? 40  ALA A C   1 
ATOM 295  C CB  ? ALA A 1  40 ?   0.190  11.160  -0.897 1.000 98.210 ? 40  ALA A CB  1 
ATOM 296  O O   ? ALA A 1  40 ?  -2.361  12.012  -2.616 1.000 98.210 ? 40  ALA A O   1 
ATOM 297  N N   ? HIS A 1  41 ?  -1.177  10.505  -3.767 1.000 96.880 ? 41  HIS A N   1 
ATOM 298  C CA  ? HIS A 1  41 ?  -1.602  11.048  -5.051 1.000 96.880 ? 41  HIS A CA  1 
ATOM 299  C C   ? HIS A 1  41 ?  -3.067  10.728  -5.327 1.000 96.880 ? 41  HIS A C   1 
ATOM 300  C CB  ? HIS A 1  41 ?  -0.724  10.505  -6.180 1.000 96.880 ? 41  HIS A CB  1 
ATOM 301  O O   ? HIS A 1  41 ?  -3.660  11.267  -6.265 1.000 96.880 ? 41  HIS A O   1 
ATOM 302  C CG  ? HIS A 1  41 ?  -1.024   9.086  -6.544 1.000 96.880 ? 41  HIS A CG  1 
ATOM 303  C CD2 ? HIS A 1  41 ?  -1.972   8.556  -7.353 1.000 96.880 ? 41  HIS A CD2 1 
ATOM 304  N ND1 ? HIS A 1  41 ?  -0.302   8.022  -6.048 1.000 96.880 ? 41  HIS A ND1 1 
ATOM 305  C CE1 ? HIS A 1  41 ?  -0.793   6.897  -6.539 1.000 96.880 ? 41  HIS A CE1 1 
ATOM 306  N NE2 ? HIS A 1  41 ?  -1.807   7.193  -7.333 1.000 96.880 ? 41  HIS A NE2 1 
ATOM 307  N N   ? CYS A 1  42 ?  -3.721   9.955  -4.410 1.000 96.150 ? 42  CYS A N   1 
ATOM 308  C CA  ? CYS A 1  42 ?  -5.137   9.616  -4.498 1.000 96.150 ? 42  CYS A CA  1 
ATOM 309  C C   ? CYS A 1  42 ?  -5.980  10.578  -3.668 1.000 96.150 ? 42  CYS A C   1 
ATOM 310  C CB  ? CYS A 1  42 ?  -5.375   8.181  -4.030 1.000 96.150 ? 42  CYS A CB  1 
ATOM 311  O O   ? CYS A 1  42 ?  -7.175  10.351  -3.472 1.000 96.150 ? 42  CYS A O   1 
ATOM 312  S SG  ? CYS A 1  42 ?  -4.734   6.930  -5.165 1.000 96.150 ? 42  CYS A SG  1 
ATOM 313  N N   ? TYR A 1  43 ?  -5.499  11.666  -3.255 1.000 96.860 ? 43  TYR A N   1 
ATOM 314  C CA  ? TYR A 1  43 ?  -6.095  12.553  -2.263 1.000 96.860 ? 43  TYR A CA  1 
ATOM 315  C C   ? TYR A 1  43 ?  -7.385  13.172  -2.789 1.000 96.860 ? 43  TYR A C   1 
ATOM 316  C CB  ? TYR A 1  43 ?  -5.110  13.657  -1.867 1.000 96.860 ? 43  TYR A CB  1 
ATOM 317  O O   ? TYR A 1  43 ?  -7.436  13.639  -3.930 1.000 96.860 ? 43  TYR A O   1 
ATOM 318  C CG  ? TYR A 1  43 ?  -5.711  14.718  -0.978 1.000 96.860 ? 43  TYR A CG  1 
ATOM 319  C CD1 ? TYR A 1  43 ?  -6.252  15.883  -1.518 1.000 96.860 ? 43  TYR A CD1 1 
ATOM 320  C CD2 ? TYR A 1  43 ?  -5.740  14.558   0.403 1.000 96.860 ? 43  TYR A CD2 1 
ATOM 321  C CE1 ? TYR A 1  43 ?  -6.805  16.864  -0.702 1.000 96.860 ? 43  TYR A CE1 1 
ATOM 322  C CE2 ? TYR A 1  43 ?  -6.291  15.533   1.229 1.000 96.860 ? 43  TYR A CE2 1 
ATOM 323  O OH  ? TYR A 1  43 ?  -7.367  17.648   1.480 1.000 96.860 ? 43  TYR A OH  1 
ATOM 324  C CZ  ? TYR A 1  43 ?  -6.821  16.680   0.668 1.000 96.860 ? 43  TYR A CZ  1 
ATOM 325  N N   ? LYS A 1  44 ?  -8.395  13.130  -1.871 1.000 96.050 ? 44  LYS A N   1 
ATOM 326  C CA  ? LYS A 1  44 ?  -9.658  13.860  -1.940 1.000 96.050 ? 44  LYS A CA  1 
ATOM 327  C C   ? LYS A 1  44 ? -10.090  14.342  -0.558 1.000 96.050 ? 44  LYS A C   1 
ATOM 328  C CB  ? LYS A 1  44 ? -10.751  12.986  -2.555 1.000 96.050 ? 44  LYS A CB  1 
ATOM 329  O O   ? LYS A 1  44 ?  -9.812  13.687   0.449 1.000 96.050 ? 44  LYS A O   1 
ATOM 330  C CG  ? LYS A 1  44 ? -10.444  12.515  -3.970 1.000 96.050 ? 44  LYS A CG  1 
ATOM 331  C CD  ? LYS A 1  44 ? -10.516  13.662  -4.969 1.000 96.050 ? 44  LYS A CD  1 
ATOM 332  C CE  ? LYS A 1  44 ? -10.342  13.171  -6.399 1.000 96.050 ? 44  LYS A CE  1 
ATOM 333  N NZ  ? LYS A 1  44 ? -10.398  14.295  -7.382 1.000 96.050 ? 44  LYS A NZ  1 
ATOM 334  N N   ? SER A 1  45 ? -10.765  15.575  -0.516 1.000 91.820 ? 45  SER A N   1 
ATOM 335  C CA  ? SER A 1  45 ? -11.169  16.167   0.755 1.000 91.820 ? 45  SER A CA  1 
ATOM 336  C C   ? SER A 1  45 ? -12.215  15.309   1.457 1.000 91.820 ? 45  SER A C   1 
ATOM 337  C CB  ? SER A 1  45 ? -11.716  17.579   0.539 1.000 91.820 ? 45  SER A CB  1 
ATOM 338  O O   ? SER A 1  45 ? -12.299  15.305   2.687 1.000 91.820 ? 45  SER A O   1 
ATOM 339  O OG  ? SER A 1  45 ? -12.834  17.557  -0.332 1.000 91.820 ? 45  SER A OG  1 
ATOM 340  N N   ? ARG A 1  46 ? -13.072  14.518   0.739 1.000 93.630 ? 46  ARG A N   1 
ATOM 341  C CA  ? ARG A 1  46 ? -14.076  13.573   1.219 1.000 93.630 ? 46  ARG A CA  1 
ATOM 342  C C   ? ARG A 1  46 ? -13.988  12.251   0.464 1.000 93.630 ? 46  ARG A C   1 
ATOM 343  C CB  ? ARG A 1  46 ? -15.481  14.163   1.080 1.000 93.630 ? 46  ARG A CB  1 
ATOM 344  O O   ? ARG A 1  46 ? -14.106  12.221  -0.763 1.000 93.630 ? 46  ARG A O   1 
ATOM 345  C CG  ? ARG A 1  46 ? -15.741  15.354   1.988 1.000 93.630 ? 46  ARG A CG  1 
ATOM 346  C CD  ? ARG A 1  46 ? -17.182  15.835   1.889 1.000 93.630 ? 46  ARG A CD  1 
ATOM 347  N NE  ? ARG A 1  46 ? -17.386  17.080   2.624 1.000 93.630 ? 46  ARG A NE  1 
ATOM 348  N NH1 ? ARG A 1  46 ? -18.363  16.076   4.461 1.000 93.630 ? 46  ARG A NH1 1 
ATOM 349  N NH2 ? ARG A 1  46 ? -18.080  18.351   4.407 1.000 93.630 ? 46  ARG A NH2 1 
ATOM 350  C CZ  ? ARG A 1  46 ? -17.943  17.166   3.829 1.000 93.630 ? 46  ARG A CZ  1 
ATOM 351  N N   ? ILE A 1  47 ? -13.783  11.166   1.243 1.000 96.340 ? 47  ILE A N   1 
ATOM 352  C CA  ? ILE A 1  47 ? -13.616   9.846   0.644 1.000 96.340 ? 47  ILE A CA  1 
ATOM 353  C C   ? ILE A 1  47 ? -14.438   8.820   1.421 1.000 96.340 ? 47  ILE A C   1 
ATOM 354  C CB  ? ILE A 1  47 ? -12.130   9.426   0.608 1.000 96.340 ? 47  ILE A CB  1 
ATOM 355  O O   ? ILE A 1  47 ? -14.446   8.827   2.655 1.000 96.340 ? 47  ILE A O   1 
ATOM 356  C CG1 ? ILE A 1  47 ? -11.319  10.406  -0.247 1.000 96.340 ? 47  ILE A CG1 1 
ATOM 357  C CG2 ? ILE A 1  47 ? -11.986   7.994   0.085 1.000 96.340 ? 47  ILE A CG2 1 
ATOM 358  C CD1 ? ILE A 1  47 ?  -9.811  10.244  -0.113 1.000 96.340 ? 47  ILE A CD1 1 
ATOM 359  N N   ? GLU A 1  48 ? -15.257   8.051   0.741 1.000 97.540 ? 48  GLU A N   1 
ATOM 360  C CA  ? GLU A 1  48 ? -15.899   6.883   1.336 1.000 97.540 ? 48  GLU A CA  1 
ATOM 361  C C   ? GLU A 1  48 ? -15.000   5.653   1.246 1.000 97.540 ? 48  GLU A C   1 
ATOM 362  C CB  ? GLU A 1  48 ? -17.243   6.604   0.658 1.000 97.540 ? 48  GLU A CB  1 
ATOM 363  O O   ? GLU A 1  48 ? -14.556   5.282   0.158 1.000 97.540 ? 48  GLU A O   1 
ATOM 364  C CG  ? GLU A 1  48 ? -18.025   5.461   1.289 1.000 97.540 ? 48  GLU A CG  1 
ATOM 365  C CD  ? GLU A 1  48 ? -19.325   5.151   0.565 1.000 97.540 ? 48  GLU A CD  1 
ATOM 366  O OE1 ? GLU A 1  48 ? -19.279   4.554  -0.535 1.000 97.540 ? 48  GLU A OE1 1 
ATOM 367  O OE2 ? GLU A 1  48 ? -20.397   5.509   1.100 1.000 97.540 ? 48  GLU A OE2 1 
ATOM 368  N N   ? VAL A 1  49 ? -14.726   5.061   2.407 1.000 97.670 ? 49  VAL A N   1 
ATOM 369  C CA  ? VAL A 1  49 ? -13.939   3.835   2.488 1.000 97.670 ? 49  VAL A CA  1 
ATOM 370  C C   ? VAL A 1  49 ? -14.868   2.624   2.503 1.000 97.670 ? 49  VAL A C   1 
ATOM 371  C CB  ? VAL A 1  49 ? -13.030   3.826   3.737 1.000 97.670 ? 49  VAL A CB  1 
ATOM 372  O O   ? VAL A 1  49 ? -15.692   2.477   3.410 1.000 97.670 ? 49  VAL A O   1 
ATOM 373  C CG1 ? VAL A 1  49 ? -12.214   2.536   3.802 1.000 97.670 ? 49  VAL A CG1 1 
ATOM 374  C CG2 ? VAL A 1  49 ? -12.110   5.045   3.736 1.000 97.670 ? 49  VAL A CG2 1 
ATOM 375  N N   ? ARG A 1  50 ? -14.810   1.800   1.414 1.000 96.740 ? 50  ARG A N   1 
ATOM 376  C CA  ? ARG A 1  50 ? -15.634   0.600   1.318 1.000 96.740 ? 50  ARG A CA  1 
ATOM 377  C C   ? ARG A 1  50 ? -14.839  -0.643   1.702 1.000 96.740 ? 50  ARG A C   1 
ATOM 378  C CB  ? ARG A 1  50 ? -16.197   0.446  -0.097 1.000 96.740 ? 50  ARG A CB  1 
ATOM 379  O O   ? ARG A 1  50 ? -13.766  -0.895   1.150 1.000 96.740 ? 50  ARG A O   1 
ATOM 380  C CG  ? ARG A 1  50 ? -17.042   1.623  -0.556 1.000 96.740 ? 50  ARG A CG  1 
ATOM 381  C CD  ? ARG A 1  50 ? -17.707   1.351  -1.898 1.000 96.740 ? 50  ARG A CD  1 
ATOM 382  N NE  ? ARG A 1  50 ? -18.539   2.472  -2.325 1.000 96.740 ? 50  ARG A NE  1 
ATOM 383  N NH1 ? ARG A 1  50 ? -19.489   1.356  -4.110 1.000 96.740 ? 50  ARG A NH1 1 
ATOM 384  N NH2 ? ARG A 1  50 ? -20.076   3.527  -3.666 1.000 96.740 ? 50  ARG A NH2 1 
ATOM 385  C CZ  ? ARG A 1  50 ? -19.366   2.449  -3.366 1.000 96.740 ? 50  ARG A CZ  1 
ATOM 386  N N   ? LEU A 1  51 ? -15.333  -1.412   2.680 1.000 96.910 ? 51  LEU A N   1 
ATOM 387  C CA  ? LEU A 1  51 ? -14.700  -2.619   3.201 1.000 96.910 ? 51  LEU A CA  1 
ATOM 388  C C   ? LEU A 1  51 ? -15.546  -3.851   2.898 1.000 96.910 ? 51  LEU A C   1 
ATOM 389  C CB  ? LEU A 1  51 ? -14.476  -2.498   4.711 1.000 96.910 ? 51  LEU A CB  1 
ATOM 390  O O   ? LEU A 1  51 ? -16.759  -3.744   2.704 1.000 96.910 ? 51  LEU A O   1 
ATOM 391  C CG  ? LEU A 1  51 ? -13.687  -1.276   5.183 1.000 96.910 ? 51  LEU A CG  1 
ATOM 392  C CD1 ? LEU A 1  51 ? -14.102  -0.893   6.600 1.000 96.910 ? 51  LEU A CD1 1 
ATOM 393  C CD2 ? LEU A 1  51 ? -12.188  -1.547   5.114 1.000 96.910 ? 51  LEU A CD2 1 
ATOM 394  N N   ? GLY A 1  52 ? -14.823  -5.056   2.803 1.000 95.420 ? 52  GLY A N   1 
ATOM 395  C CA  ? GLY A 1  52 ? -15.539  -6.315   2.679 1.000 95.420 ? 52  GLY A CA  1 
ATOM 396  C C   ? GLY A 1  52 ? -16.038  -6.582   1.272 1.000 95.420 ? 52  GLY A C   1 
ATOM 397  O O   ? GLY A 1  52 ? -16.946  -7.392   1.072 1.000 95.420 ? 52  GLY A O   1 
ATOM 398  N N   ? GLU A 1  53 ? -15.397  -5.828   0.247 1.000 92.700 ? 53  GLU A N   1 
ATOM 399  C CA  ? GLU A 1  53 ? -15.816  -5.969  -1.145 1.000 92.700 ? 53  GLU A CA  1 
ATOM 400  C C   ? GLU A 1  53 ? -14.994  -7.035  -1.863 1.000 92.700 ? 53  GLU A C   1 
ATOM 401  C CB  ? GLU A 1  53 ? -15.699  -4.631  -1.880 1.000 92.700 ? 53  GLU A CB  1 
ATOM 402  O O   ? GLU A 1  53 ? -13.775  -7.104  -1.696 1.000 92.700 ? 53  GLU A O   1 
ATOM 403  C CG  ? GLU A 1  53 ? -16.548  -3.521  -1.277 1.000 92.700 ? 53  GLU A CG  1 
ATOM 404  C CD  ? GLU A 1  53 ? -17.984  -3.525  -1.777 1.000 92.700 ? 53  GLU A CD  1 
ATOM 405  O OE1 ? GLU A 1  53 ? -18.759  -2.615  -1.405 1.000 92.700 ? 53  GLU A OE1 1 
ATOM 406  O OE2 ? GLU A 1  53 ? -18.336  -4.445  -2.548 1.000 92.700 ? 53  GLU A OE2 1 
ATOM 407  N N   ? HIS A 1  54 ? -15.630  -7.977  -2.543 1.000 93.320 ? 54  HIS A N   1 
ATOM 408  C CA  ? HIS A 1  54 ? -14.968  -8.822  -3.531 1.000 93.320 ? 54  HIS A CA  1 
ATOM 409  C C   ? HIS A 1  54 ? -15.274  -8.355  -4.950 1.000 93.320 ? 54  HIS A C   1 
ATOM 410  C CB  ? HIS A 1  54 ? -15.390 -10.282  -3.356 1.000 93.320 ? 54  HIS A CB  1 
ATOM 411  O O   ? HIS A 1  54 ? -14.386  -8.326  -5.804 1.000 93.320 ? 54  HIS A O   1 
ATOM 412  C CG  ? HIS A 1  54 ? -14.706 -11.221  -4.297 1.000 93.320 ? 54  HIS A CG  1 
ATOM 413  C CD2 ? HIS A 1  54 ? -15.163 -11.872  -5.393 1.000 93.320 ? 54  HIS A CD2 1 
ATOM 414  N ND1 ? HIS A 1  54 ? -13.384 -11.585  -4.156 1.000 93.320 ? 54  HIS A ND1 1 
ATOM 415  C CE1 ? HIS A 1  54 ? -13.058 -12.422  -5.127 1.000 93.320 ? 54  HIS A CE1 1 
ATOM 416  N NE2 ? HIS A 1  54 ? -14.120 -12.612  -5.891 1.000 93.320 ? 54  HIS A NE2 1 
ATOM 417  N N   ? ASN A 1  55 ? -16.552  -8.053  -5.194 1.000 92.200 ? 55  ASN A N   1 
ATOM 418  C CA  ? ASN A 1  55 ? -17.038  -7.397  -6.402 1.000 92.200 ? 55  ASN A CA  1 
ATOM 419  C C   ? ASN A 1  55 ? -17.581  -6.002  -6.103 1.000 92.200 ? 55  ASN A C   1 
ATOM 420  C CB  ? ASN A 1  55 ? -18.111  -8.250  -7.082 1.000 92.200 ? 55  ASN A CB  1 
ATOM 421  O O   ? ASN A 1  55 ? -18.582  -5.859  -5.400 1.000 92.200 ? 55  ASN A O   1 
ATOM 422  C CG  ? ASN A 1  55 ? -18.515  -7.708  -8.439 1.000 92.200 ? 55  ASN A CG  1 
ATOM 423  N ND2 ? ASN A 1  55 ? -18.535  -8.577  -9.443 1.000 92.200 ? 55  ASN A ND2 1 
ATOM 424  O OD1 ? ASN A 1  55 ? -18.806  -6.518  -8.584 1.000 92.200 ? 55  ASN A OD1 1 
ATOM 425  N N   ? ILE A 1  56 ? -16.966  -4.993  -6.724 1.000 89.600 ? 56  ILE A N   1 
ATOM 426  C CA  ? ILE A 1  56 ? -17.252  -3.622  -6.315 1.000 89.600 ? 56  ILE A CA  1 
ATOM 427  C C   ? ILE A 1  56 ? -18.565  -3.160  -6.942 1.000 89.600 ? 56  ILE A C   1 
ATOM 428  C CB  ? ILE A 1  56 ? -16.105  -2.664  -6.707 1.000 89.600 ? 56  ILE A CB  1 
ATOM 429  O O   ? ILE A 1  56 ? -19.147  -2.160  -6.513 1.000 89.600 ? 56  ILE A O   1 
ATOM 430  C CG1 ? ILE A 1  56 ? -15.819  -2.760  -8.210 1.000 89.600 ? 56  ILE A CG1 1 
ATOM 431  C CG2 ? ILE A 1  56 ? -14.845  -2.967  -5.890 1.000 89.600 ? 56  ILE A CG2 1 
ATOM 432  C CD1 ? ILE A 1  56 ? -14.844  -1.710  -8.724 1.000 89.600 ? 56  ILE A CD1 1 
ATOM 433  N N   ? LYS A 1  57 ? -19.251  -3.894  -7.754 1.000 88.200 ? 57  LYS A N   1 
ATOM 434  C CA  ? LYS A 1  57 ? -20.507  -3.534  -8.407 1.000 88.200 ? 57  LYS A CA  1 
ATOM 435  C C   ? LYS A 1  57 ? -21.679  -4.307  -7.808 1.000 88.200 ? 57  LYS A C   1 
ATOM 436  C CB  ? LYS A 1  57 ? -20.423  -3.792  -9.912 1.000 88.200 ? 57  LYS A CB  1 
ATOM 437  O O   ? LYS A 1  57 ? -22.839  -3.955  -8.030 1.000 88.200 ? 57  LYS A O   1 
ATOM 438  C CG  ? LYS A 1  57 ? -19.578  -2.777 -10.667 1.000 88.200 ? 57  LYS A CG  1 
ATOM 439  C CD  ? LYS A 1  57 ? -19.936  -2.743 -12.148 1.000 88.200 ? 57  LYS A CD  1 
ATOM 440  C CE  ? LYS A 1  57 ? -19.204  -1.622 -12.875 1.000 88.200 ? 57  LYS A CE  1 
ATOM 441  N NZ  ? LYS A 1  57 ? -19.560  -1.578 -14.325 1.000 88.200 ? 57  LYS A NZ  1 
ATOM 442  N N   ? GLN A 1  58 ? -21.332  -5.314  -7.039 1.000 89.930 ? 58  GLN A N   1 
ATOM 443  C CA  ? GLN A 1  58 ? -22.376  -6.163  -6.474 1.000 89.930 ? 58  GLN A CA  1 
ATOM 444  C C   ? GLN A 1  58 ? -22.468  -5.989  -4.960 1.000 89.930 ? 58  GLN A C   1 
ATOM 445  C CB  ? GLN A 1  58 ? -22.121  -7.631  -6.819 1.000 89.930 ? 58  GLN A CB  1 
ATOM 446  O O   ? GLN A 1  58 ? -21.445  -5.896  -4.278 1.000 89.930 ? 58  GLN A O   1 
ATOM 447  C CG  ? GLN A 1  58 ? -22.419  -7.982  -8.270 1.000 89.930 ? 58  GLN A CG  1 
ATOM 448  C CD  ? GLN A 1  58 ? -22.255  -9.462  -8.561 1.000 89.930 ? 58  GLN A CD  1 
ATOM 449  N NE2 ? GLN A 1  58 ? -22.407  -9.838  -9.827 1.000 89.930 ? 58  GLN A NE2 1 
ATOM 450  O OE1 ? GLN A 1  58 ? -21.994 -10.261  -7.656 1.000 89.930 ? 58  GLN A OE1 1 
ATOM 451  N N   ? ASN A 1  59 ? -23.659  -5.809  -4.476 1.000 90.670 ? 59  ASN A N   1 
ATOM 452  C CA  ? ASN A 1  59 ? -23.892  -5.925  -3.041 1.000 90.670 ? 59  ASN A CA  1 
ATOM 453  C C   ? ASN A 1  59 ? -23.844  -7.379  -2.581 1.000 90.670 ? 59  ASN A C   1 
ATOM 454  C CB  ? ASN A 1  59 ? -25.233  -5.293  -2.661 1.000 90.670 ? 59  ASN A CB  1 
ATOM 455  O O   ? ASN A 1  59 ? -24.774  -8.147  -2.836 1.000 90.670 ? 59  ASN A O   1 
ATOM 456  C CG  ? ASN A 1  59 ? -25.440  -5.220  -1.161 1.000 90.670 ? 59  ASN A CG  1 
ATOM 457  N ND2 ? ASN A 1  59 ? -26.539  -4.602  -0.744 1.000 90.670 ? 59  ASN A ND2 1 
ATOM 458  O OD1 ? ASN A 1  59 ? -24.620  -5.714  -0.384 1.000 90.670 ? 59  ASN A OD1 1 
ATOM 459  N N   ? GLU A 1  60 ? -22.769  -7.696  -1.863 1.000 91.530 ? 60  GLU A N   1 
ATOM 460  C CA  ? GLU A 1  60 ? -22.509  -9.081  -1.480 1.000 91.530 ? 60  GLU A CA  1 
ATOM 461  C C   ? GLU A 1  60 ? -22.913  -9.338  -0.031 1.000 91.530 ? 60  GLU A C   1 
ATOM 462  C CB  ? GLU A 1  60 ? -21.031  -9.426  -1.683 1.000 91.530 ? 60  GLU A CB  1 
ATOM 463  O O   ? GLU A 1  60 ? -22.743 -10.447   0.479 1.000 91.530 ? 60  GLU A O   1 
ATOM 464  C CG  ? GLU A 1  60 ? -20.574  -9.344  -3.132 1.000 91.530 ? 60  GLU A CG  1 
ATOM 465  C CD  ? GLU A 1  60 ? -19.068  -9.476  -3.294 1.000 91.530 ? 60  GLU A CD  1 
ATOM 466  O OE1 ? GLU A 1  60 ? -18.614 -10.387  -4.023 1.000 91.530 ? 60  GLU A OE1 1 
ATOM 467  O OE2 ? GLU A 1  60 ? -18.336  -8.663  -2.686 1.000 91.530 ? 60  GLU A OE2 1 
ATOM 468  N N   ? GLY A 1  61 ? -23.473  -8.238   0.667 1.000 93.170 ? 61  GLY A N   1 
ATOM 469  C CA  ? GLY A 1  61 ? -23.938  -8.383   2.037 1.000 93.170 ? 61  GLY A CA  1 
ATOM 470  C C   ? GLY A 1  61 ? -22.820  -8.308   3.058 1.000 93.170 ? 61  GLY A C   1 
ATOM 471  O O   ? GLY A 1  61 ? -23.069  -8.362   4.264 1.000 93.170 ? 61  GLY A O   1 
ATOM 472  N N   ? THR A 1  62 ? -21.566  -8.114   2.684 1.000 92.290 ? 62  THR A N   1 
ATOM 473  C CA  ? THR A 1  62 ? -20.391  -8.076   3.548 1.000 92.290 ? 62  THR A CA  1 
ATOM 474  C C   ? THR A 1  62 ? -19.821  -6.663   3.625 1.000 92.290 ? 62  THR A C   1 
ATOM 475  C CB  ? THR A 1  62 ? -19.302  -9.045   3.052 1.000 92.290 ? 62  THR A CB  1 
ATOM 476  O O   ? THR A 1  62 ? -18.899  -6.401   4.400 1.000 92.290 ? 62  THR A O   1 
ATOM 477  C CG2 ? THR A 1  62 ? -19.807 -10.484   3.046 1.000 92.290 ? 62  THR A CG2 1 
ATOM 478  O OG1 ? THR A 1  62 ? -18.916  -8.680   1.721 1.000 92.290 ? 62  THR A OG1 1 
ATOM 479  N N   ? GLU A 1  63 ? -20.347  -5.699   2.858 1.000 94.300 ? 63  GLU A N   1 
ATOM 480  C CA  ? GLU A 1  63 ? -19.755  -4.386   2.620 1.000 94.300 ? 63  GLU A CA  1 
ATOM 481  C C   ? GLU A 1  63 ? -20.055  -3.429   3.770 1.000 94.300 ? 63  GLU A C   1 
ATOM 482  C CB  ? GLU A 1  63 ? -20.262  -3.798   1.301 1.000 94.300 ? 63  GLU A CB  1 
ATOM 483  O O   ? GLU A 1  63 ? -21.149  -3.456   4.338 1.000 94.300 ? 63  GLU A O   1 
ATOM 484  C CG  ? GLU A 1  63 ? -19.872  -4.611   0.075 1.000 94.300 ? 63  GLU A CG  1 
ATOM 485  C CD  ? GLU A 1  63 ? -20.836  -5.748  -0.223 1.000 94.300 ? 63  GLU A CD  1 
ATOM 486  O OE1 ? GLU A 1  63 ? -20.652  -6.449  -1.243 1.000 94.300 ? 63  GLU A OE1 1 
ATOM 487  O OE2 ? GLU A 1  63 ? -21.785  -5.939   0.571 1.000 94.300 ? 63  GLU A OE2 1 
ATOM 488  N N   ? GLN A 1  64 ? -19.106  -2.680   4.196 1.000 97.000 ? 64  GLN A N   1 
ATOM 489  C CA  ? GLN A 1  64 ? -19.192  -1.515   5.070 1.000 97.000 ? 64  GLN A CA  1 
ATOM 490  C C   ? GLN A 1  64 ? -18.822  -0.238   4.321 1.000 97.000 ? 64  GLN A C   1 
ATOM 491  C CB  ? GLN A 1  64 ? -18.286  -1.690   6.290 1.000 97.000 ? 64  GLN A CB  1 
ATOM 492  O O   ? GLN A 1  64 ? -17.804  -0.191   3.628 1.000 97.000 ? 64  GLN A O   1 
ATOM 493  C CG  ? GLN A 1  64 ? -18.588  -2.940   7.106 1.000 97.000 ? 64  GLN A CG  1 
ATOM 494  C CD  ? GLN A 1  64 ? -17.688  -3.080   8.319 1.000 97.000 ? 64  GLN A CD  1 
ATOM 495  N NE2 ? GLN A 1  64 ? -17.181  -4.287   8.545 1.000 97.000 ? 64  GLN A NE2 1 
ATOM 496  O OE1 ? GLN A 1  64 ? -17.450  -2.111   9.047 1.000 97.000 ? 64  GLN A OE1 1 
ATOM 497  N N   ? PHE A 1  65 ? -19.710   0.733   4.417 1.000 97.120 ? 65  PHE A N   1 
ATOM 498  C CA  ? PHE A 1  65 ? -19.457   2.045   3.834 1.000 97.120 ? 65  PHE A CA  1 
ATOM 499  C C   ? PHE A 1  65 ? -19.207   3.082   4.922 1.000 97.120 ? 65  PHE A C   1 
ATOM 500  C CB  ? PHE A 1  65 ? -20.634   2.480   2.955 1.000 97.120 ? 65  PHE A CB  1 
ATOM 501  O O   ? PHE A 1  65 ? -20.092   3.365   5.733 1.000 97.120 ? 65  PHE A O   1 
ATOM 502  C CG  ? PHE A 1  65 ? -20.988   1.488   1.880 1.000 97.120 ? 65  PHE A CG  1 
ATOM 503  C CD1 ? PHE A 1  65 ? -20.390   1.555   0.628 1.000 97.120 ? 65  PHE A CD1 1 
ATOM 504  C CD2 ? PHE A 1  65 ? -21.920   0.487   2.123 1.000 97.120 ? 65  PHE A CD2 1 
ATOM 505  C CE1 ? PHE A 1  65 ? -20.716   0.638  -0.369 1.000 97.120 ? 65  PHE A CE1 1 
ATOM 506  C CE2 ? PHE A 1  65 ? -22.251  -0.433   1.132 1.000 97.120 ? 65  PHE A CE2 1 
ATOM 507  C CZ  ? PHE A 1  65 ? -21.649  -0.355  -0.113 1.000 97.120 ? 65  PHE A CZ  1 
ATOM 508  N N   ? ILE A 1  66 ? -17.983   3.561   4.953 1.000 98.210 ? 66  ILE A N   1 
ATOM 509  C CA  ? ILE A 1  66 ? -17.603   4.475   6.025 1.000 98.210 ? 66  ILE A CA  1 
ATOM 510  C C   ? ILE A 1  66 ? -16.976   5.734   5.431 1.000 98.210 ? 66  ILE A C   1 
ATOM 511  C CB  ? ILE A 1  66 ? -16.627   3.807   7.018 1.000 98.210 ? 66  ILE A CB  1 
ATOM 512  O O   ? ILE A 1  66 ? -16.014   5.653   4.663 1.000 98.210 ? 66  ILE A O   1 
ATOM 513  C CG1 ? ILE A 1  66 ? -17.216   2.493   7.545 1.000 98.210 ? 66  ILE A CG1 1 
ATOM 514  C CG2 ? ILE A 1  66 ? -16.293   4.759   8.170 1.000 98.210 ? 66  ILE A CG2 1 
ATOM 515  C CD1 ? ILE A 1  66 ? -16.262   1.694   8.421 1.000 98.210 ? 66  ILE A CD1 1 
ATOM 516  N N   ? GLN A 1  67 ? -17.536   6.948   5.823 1.000 98.160 ? 67  GLN A N   1 
ATOM 517  C CA  ? GLN A 1  67 ? -16.950   8.203   5.366 1.000 98.160 ? 67  GLN A CA  1 
ATOM 518  C C   ? GLN A 1  67 ? -15.645   8.501   6.099 1.000 98.160 ? 67  GLN A C   1 
ATOM 519  C CB  ? GLN A 1  67 ? -17.935   9.358   5.558 1.000 98.160 ? 67  GLN A CB  1 
ATOM 520  O O   ? GLN A 1  67 ? -15.431   8.023   7.215 1.000 98.160 ? 67  GLN A O   1 
ATOM 521  C CG  ? GLN A 1  67 ? -19.203   9.229   4.724 1.000 98.160 ? 67  GLN A CG  1 
ATOM 522  C CD  ? GLN A 1  67 ? -18.930   9.263   3.232 1.000 98.160 ? 67  GLN A CD  1 
ATOM 523  N NE2 ? GLN A 1  67 ? -19.609   8.399   2.485 1.000 98.160 ? 67  GLN A NE2 1 
ATOM 524  O OE1 ? GLN A 1  67 ? -18.116  10.060   2.754 1.000 98.160 ? 67  GLN A OE1 1 
ATOM 525  N N   ? SER A 1  68 ? -14.780   9.275   5.374 1.000 97.870 ? 68  SER A N   1 
ATOM 526  C CA  ? SER A 1  68 ? -13.571   9.742   6.044 1.000 97.870 ? 68  SER A CA  1 
ATOM 527  C C   ? SER A 1  68 ? -13.881  10.875   7.016 1.000 97.870 ? 68  SER A C   1 
ATOM 528  C CB  ? SER A 1  68 ? -12.535  10.207   5.020 1.000 97.870 ? 68  SER A CB  1 
ATOM 529  O O   ? SER A 1  68 ? -14.669  11.770   6.704 1.000 97.870 ? 68  SER A O   1 
ATOM 530  O OG  ? SER A 1  68 ? -13.006  11.336   4.305 1.000 97.870 ? 68  SER A OG  1 
ATOM 531  N N   ? ALA A 1  69 ? -13.320  10.772   8.238 1.000 97.480 ? 69  ALA A N   1 
ATOM 532  C CA  ? ALA A 1  69 ? -13.345  11.901   9.164 1.000 97.480 ? 69  ALA A CA  1 
ATOM 533  C C   ? ALA A 1  69 ? -12.242  12.903   8.836 1.000 97.480 ? 69  ALA A C   1 
ATOM 534  C CB  ? ALA A 1  69 ? -13.206  11.413  10.604 1.000 97.480 ? 69  ALA A CB  1 
ATOM 535  O O   ? ALA A 1  69 ? -12.439  14.115   8.958 1.000 97.480 ? 69  ALA A O   1 
ATOM 536  N N   ? ARG A 1  70 ? -11.148  12.320   8.402 1.000 97.090 ? 70  ARG A N   1 
ATOM 537  C CA  ? ARG A 1  70 ?  -9.964  13.093   8.042 1.000 97.090 ? 70  ARG A CA  1 
ATOM 538  C C   ? ARG A 1  70 ?  -9.113  12.348   7.019 1.000 97.090 ? 70  ARG A C   1 
ATOM 539  C CB  ? ARG A 1  70 ?  -9.129  13.411   9.285 1.000 97.090 ? 70  ARG A CB  1 
ATOM 540  O O   ? ARG A 1  70 ?  -8.997  11.122   7.076 1.000 97.090 ? 70  ARG A O   1 
ATOM 541  C CG  ? ARG A 1  70 ?  -8.061  14.468   9.057 1.000 97.090 ? 70  ARG A CG  1 
ATOM 542  C CD  ? ARG A 1  70 ?  -7.490  14.985  10.370 1.000 97.090 ? 70  ARG A CD  1 
ATOM 543  N NE  ? ARG A 1  70 ?  -6.485  16.021  10.150 1.000 97.090 ? 70  ARG A NE  1 
ATOM 544  N NH1 ? ARG A 1  70 ?  -5.900  16.217  12.376 1.000 97.090 ? 70  ARG A NH1 1 
ATOM 545  N NH2 ? ARG A 1  70 ?  -4.867  17.517  10.796 1.000 97.090 ? 70  ARG A NH2 1 
ATOM 546  C CZ  ? ARG A 1  70 ?  -5.753  16.583  11.108 1.000 97.090 ? 70  ARG A CZ  1 
ATOM 547  N N   ? VAL A 1  71 ?  -8.482  13.139   6.109 1.000 97.750 ? 71  VAL A N   1 
ATOM 548  C CA  ? VAL A 1  71 ?  -7.514  12.606   5.156 1.000 97.750 ? 71  VAL A CA  1 
ATOM 549  C C   ? VAL A 1  71 ?  -6.196  13.367   5.280 1.000 97.750 ? 71  VAL A C   1 
ATOM 550  C CB  ? VAL A 1  71 ?  -8.041  12.686   3.706 1.000 97.750 ? 71  VAL A CB  1 
ATOM 551  O O   ? VAL A 1  71 ?  -6.152  14.583   5.076 1.000 97.750 ? 71  VAL A O   1 
ATOM 552  C CG1 ? VAL A 1  71 ?  -7.073  12.003   2.741 1.000 97.750 ? 71  VAL A CG1 1 
ATOM 553  C CG2 ? VAL A 1  71 ?  -9.430  12.057   3.609 1.000 97.750 ? 71  VAL A CG2 1 
ATOM 554  N N   ? ILE A 1  72 ?  -5.137  12.635   5.629 1.000 97.810 ? 72  ILE A N   1 
ATOM 555  C CA  ? ILE A 1  72 ?  -3.855  13.264   5.929 1.000 97.810 ? 72  ILE A CA  1 
ATOM 556  C C   ? ILE A 1  72 ?  -2.802  12.790   4.931 1.000 97.810 ? 72  ILE A C   1 
ATOM 557  C CB  ? ILE A 1  72 ?  -3.400  12.959   7.374 1.000 97.810 ? 72  ILE A CB  1 
ATOM 558  O O   ? ILE A 1  72 ?  -2.405  11.622   4.944 1.000 97.810 ? 72  ILE A O   1 
ATOM 559  C CG1 ? ILE A 1  72 ?  -4.504  13.329   8.371 1.000 97.810 ? 72  ILE A CG1 1 
ATOM 560  C CG2 ? ILE A 1  72 ?  -2.099  13.699   7.698 1.000 97.810 ? 72  ILE A CG2 1 
ATOM 561  C CD1 ? ILE A 1  72 ?  -4.262  12.811   9.782 1.000 97.810 ? 72  ILE A CD1 1 
ATOM 562  N N   ? ARG A 1  73 ?  -2.287  13.780   4.045 1.000 97.860 ? 73  ARG A N   1 
ATOM 563  C CA  ? ARG A 1  73 ?  -1.154  13.475   3.179 1.000 97.860 ? 73  ARG A CA  1 
ATOM 564  C C   ? ARG A 1  73 ?   0.166  13.636   3.926 1.000 97.860 ? 73  ARG A C   1 
ATOM 565  C CB  ? ARG A 1  73 ?  -1.167  14.371   1.939 1.000 97.860 ? 73  ARG A CB  1 
ATOM 566  O O   ? ARG A 1  73 ?   0.288  14.496   4.801 1.000 97.860 ? 73  ARG A O   1 
ATOM 567  C CG  ? ARG A 1  73 ?  -2.294  14.061   0.967 1.000 97.860 ? 73  ARG A CG  1 
ATOM 568  C CD  ? ARG A 1  73 ?  -2.156  14.851  -0.327 1.000 97.860 ? 73  ARG A CD  1 
ATOM 569  N NE  ? ARG A 1  73 ?  -2.226  16.290  -0.090 1.000 97.860 ? 73  ARG A NE  1 
ATOM 570  N NH1 ? ARG A 1  73 ?  -1.708  16.882  -2.262 1.000 97.860 ? 73  ARG A NH1 1 
ATOM 571  N NH2 ? ARG A 1  73 ?  -2.102  18.504  -0.690 1.000 97.860 ? 73  ARG A NH2 1 
ATOM 572  C CZ  ? ARG A 1  73 ?  -2.012  17.222  -1.015 1.000 97.860 ? 73  ARG A CZ  1 
ATOM 573  N N   ? HIS A 1  74 ?   1.044  12.698   3.569 1.000 98.300 ? 74  HIS A N   1 
ATOM 574  C CA  ? HIS A 1  74 ?   2.373  12.919   4.130 1.000 98.300 ? 74  HIS A CA  1 
ATOM 575  C C   ? HIS A 1  74 ?   2.867  14.331   3.836 1.000 98.300 ? 74  HIS A C   1 
ATOM 576  C CB  ? HIS A 1  74 ?   3.364  11.891   3.580 1.000 98.300 ? 74  HIS A CB  1 
ATOM 577  O O   ? HIS A 1  74 ?   2.795  14.794   2.696 1.000 98.300 ? 74  HIS A O   1 
ATOM 578  C CG  ? HIS A 1  74 ?   4.643  11.819   4.351 1.000 98.300 ? 74  HIS A CG  1 
ATOM 579  C CD2 ? HIS A 1  74 ?   5.091  10.910   5.249 1.000 98.300 ? 74  HIS A CD2 1 
ATOM 580  N ND1 ? HIS A 1  74 ?   5.634  12.771   4.239 1.000 98.300 ? 74  HIS A ND1 1 
ATOM 581  C CE1 ? HIS A 1  74 ?   6.639  12.448   5.036 1.000 98.300 ? 74  HIS A CE1 1 
ATOM 582  N NE2 ? HIS A 1  74 ?   6.334  11.323   5.660 1.000 98.300 ? 74  HIS A NE2 1 
ATOM 583  N N   ? PRO A 1  75 ?   3.347  15.106   4.818 1.000 97.380 ? 75  PRO A N   1 
ATOM 584  C CA  ? PRO A 1  75 ?   3.771  16.498   4.651 1.000 97.380 ? 75  PRO A CA  1 
ATOM 585  C C   ? PRO A 1  75 ?   4.912  16.651   3.648 1.000 97.380 ? 75  PRO A C   1 
ATOM 586  C CB  ? PRO A 1  75 ?   4.222  16.900   6.057 1.000 97.380 ? 75  PRO A CB  1 
ATOM 587  O O   ? PRO A 1  75 ?   5.088  17.724   3.066 1.000 97.380 ? 75  PRO A O   1 
ATOM 588  C CG  ? PRO A 1  75 ?   3.536  15.935   6.969 1.000 97.380 ? 75  PRO A CG  1 
ATOM 589  C CD  ? PRO A 1  75 ?   3.306  14.653   6.222 1.000 97.380 ? 75  PRO A CD  1 
ATOM 590  N N   ? GLY A 1  76 ?   5.704  15.607   3.493 1.000 97.840 ? 76  GLY A N   1 
ATOM 591  C CA  ? GLY A 1  76 ?   6.828  15.646   2.572 1.000 97.840 ? 76  GLY A CA  1 
ATOM 592  C C   ? GLY A 1  76 ?   6.475  15.164   1.178 1.000 97.840 ? 76  GLY A C   1 
ATOM 593  O O   ? GLY A 1  76 ?   7.359  14.956   0.344 1.000 97.840 ? 76  GLY A O   1 
ATOM 594  N N   ? TYR A 1  77 ?   5.166  14.907   0.889 1.000 98.210 ? 77  TYR A N   1 
ATOM 595  C CA  ? TYR A 1  77 ?   4.754  14.457  -0.436 1.000 98.210 ? 77  TYR A CA  1 
ATOM 596  C C   ? TYR A 1  77 ?   5.189  15.449  -1.508 1.000 98.210 ? 77  TYR A C   1 
ATOM 597  C CB  ? TYR A 1  77 ?   3.236  14.262  -0.490 1.000 98.210 ? 77  TYR A CB  1 
ATOM 598  O O   ? TYR A 1  77 ?   4.921  16.648  -1.399 1.000 98.210 ? 77  TYR A O   1 
ATOM 599  C CG  ? TYR A 1  77 ?   2.713  13.954  -1.872 1.000 98.210 ? 77  TYR A CG  1 
ATOM 600  C CD1 ? TYR A 1  77 ?   1.756  14.769  -2.474 1.000 98.210 ? 77  TYR A CD1 1 
ATOM 601  C CD2 ? TYR A 1  77 ?   3.172  12.847  -2.578 1.000 98.210 ? 77  TYR A CD2 1 
ATOM 602  C CE1 ? TYR A 1  77 ?   1.270  14.488  -3.746 1.000 98.210 ? 77  TYR A CE1 1 
ATOM 603  C CE2 ? TYR A 1  77 ?   2.693  12.557  -3.851 1.000 98.210 ? 77  TYR A CE2 1 
ATOM 604  O OH  ? TYR A 1  77 ?   1.265  13.099  -5.686 1.000 98.210 ? 77  TYR A OH  1 
ATOM 605  C CZ  ? TYR A 1  77 ?   1.744  13.382  -4.426 1.000 98.210 ? 77  TYR A CZ  1 
ATOM 606  N N   ? ASN A 1  78 ?   5.894  14.957  -2.469 1.000 97.720 ? 78  ASN A N   1 
ATOM 607  C CA  ? ASN A 1  78 ?   6.322  15.715  -3.640 1.000 97.720 ? 78  ASN A CA  1 
ATOM 608  C C   ? ASN A 1  78 ?   5.553  15.296  -4.890 1.000 97.720 ? 78  ASN A C   1 
ATOM 609  C CB  ? ASN A 1  78 ?   7.827  15.553  -3.863 1.000 97.720 ? 78  ASN A CB  1 
ATOM 610  O O   ? ASN A 1  78 ?   5.772  14.207  -5.423 1.000 97.720 ? 78  ASN A O   1 
ATOM 611  C CG  ? ASN A 1  78 ?   8.350  16.433  -4.981 1.000 97.720 ? 78  ASN A CG  1 
ATOM 612  N ND2 ? ASN A 1  78 ?   9.480  17.088  -4.741 1.000 97.720 ? 78  ASN A ND2 1 
ATOM 613  O OD1 ? ASN A 1  78 ?   7.742  16.525  -6.051 1.000 97.720 ? 78  ASN A OD1 1 
ATOM 614  N N   ? TYR A 1  79 ?   4.797  16.214  -5.503 1.000 95.880 ? 79  TYR A N   1 
ATOM 615  C CA  ? TYR A 1  79 ?   3.877  15.882  -6.586 1.000 95.880 ? 79  TYR A CA  1 
ATOM 616  C C   ? TYR A 1  79 ?   4.628  15.677  -7.896 1.000 95.880 ? 79  TYR A C   1 
ATOM 617  C CB  ? TYR A 1  79 ?   2.825  16.982  -6.754 1.000 95.880 ? 79  TYR A CB  1 
ATOM 618  O O   ? TYR A 1  79 ?   4.125  15.021  -8.811 1.000 95.880 ? 79  TYR A O   1 
ATOM 619  C CG  ? TYR A 1  79 ?   3.342  18.215  -7.455 1.000 95.880 ? 79  TYR A CG  1 
ATOM 620  C CD1 ? TYR A 1  79 ?   3.920  19.258  -6.735 1.000 95.880 ? 79  TYR A CD1 1 
ATOM 621  C CD2 ? TYR A 1  79 ?   3.252  18.339  -8.837 1.000 95.880 ? 79  TYR A CD2 1 
ATOM 622  C CE1 ? TYR A 1  79 ?   4.396  20.396  -7.376 1.000 95.880 ? 79  TYR A CE1 1 
ATOM 623  C CE2 ? TYR A 1  79 ?   3.725  19.474  -9.489 1.000 95.880 ? 79  TYR A CE2 1 
ATOM 624  O OH  ? TYR A 1  79 ?   4.764  21.620  -9.391 1.000 95.880 ? 79  TYR A OH  1 
ATOM 625  C CZ  ? TYR A 1  79 ?   4.295  20.495  -8.751 1.000 95.880 ? 79  TYR A CZ  1 
ATOM 626  N N   ? TYR A 1  80 ?   5.828  16.214  -7.984 1.000 94.900 ? 80  TYR A N   1 
ATOM 627  C CA  ? TYR A 1  80 ?   6.610  16.093  -9.209 1.000 94.900 ? 80  TYR A CA  1 
ATOM 628  C C   ? TYR A 1  80 ?   7.336  14.754  -9.264 1.000 94.900 ? 80  TYR A C   1 
ATOM 629  C CB  ? TYR A 1  80 ?   7.621  17.239  -9.318 1.000 94.900 ? 80  TYR A CB  1 
ATOM 630  O O   ? TYR A 1  80 ?   7.326  14.076 -10.294 1.000 94.900 ? 80  TYR A O   1 
ATOM 631  C CG  ? TYR A 1  80 ?   6.983  18.596  -9.487 1.000 94.900 ? 80  TYR A CG  1 
ATOM 632  C CD1 ? TYR A 1  80 ?   6.422  18.977 -10.704 1.000 94.900 ? 80  TYR A CD1 1 
ATOM 633  C CD2 ? TYR A 1  80 ?   6.941  19.502  -8.432 1.000 94.900 ? 80  TYR A CD2 1 
ATOM 634  C CE1 ? TYR A 1  80 ?   5.834  20.227 -10.866 1.000 94.900 ? 80  TYR A CE1 1 
ATOM 635  C CE2 ? TYR A 1  80 ?   6.357  20.755  -8.583 1.000 94.900 ? 80  TYR A CE2 1 
ATOM 636  O OH  ? TYR A 1  80 ?   5.227  22.347  -9.956 1.000 94.900 ? 80  TYR A OH  1 
ATOM 637  C CZ  ? TYR A 1  80 ?   5.806  21.108  -9.801 1.000 94.900 ? 80  TYR A CZ  1 
ATOM 638  N N   ? THR A 1  81 ?   7.842  14.319  -8.152 1.000 95.660 ? 81  THR A N   1 
ATOM 639  C CA  ? THR A 1  81 ?   8.653  13.106  -8.129 1.000 95.660 ? 81  THR A CA  1 
ATOM 640  C C   ? THR A 1  81 ?   7.858  11.934  -7.561 1.000 95.660 ? 81  THR A C   1 
ATOM 641  C CB  ? THR A 1  81 ?   9.936  13.308  -7.302 1.000 95.660 ? 81  THR A CB  1 
ATOM 642  O O   ? THR A 1  81 ?   8.282  10.781  -7.663 1.000 95.660 ? 81  THR A O   1 
ATOM 643  C CG2 ? THR A 1  81 ?  10.751  14.485  -7.829 1.000 95.660 ? 81  THR A CG2 1 
ATOM 644  O OG1 ? THR A 1  81 ?   9.583  13.559  -5.936 1.000 95.660 ? 81  THR A OG1 1 
ATOM 645  N N   ? LEU A 1  82 ?   6.706  12.238  -7.024 1.000 97.050 ? 82  LEU A N   1 
ATOM 646  C CA  ? LEU A 1  82 ?   5.843  11.295  -6.321 1.000 97.050 ? 82  LEU A CA  1 
ATOM 647  C C   ? LEU A 1  82 ?   6.571  10.675  -5.133 1.000 97.050 ? 82  LEU A C   1 
ATOM 648  C CB  ? LEU A 1  82 ?   5.364  10.194  -7.272 1.000 97.050 ? 82  LEU A CB  1 
ATOM 649  O O   ? LEU A 1  82 ?   6.214   9.584  -4.681 1.000 97.050 ? 82  LEU A O   1 
ATOM 650  C CG  ? LEU A 1  82 ?   4.409  10.629  -8.385 1.000 97.050 ? 82  LEU A CG  1 
ATOM 651  C CD1 ? LEU A 1  82 ?   3.952   9.419  -9.193 1.000 97.050 ? 82  LEU A CD1 1 
ATOM 652  C CD2 ? LEU A 1  82 ?   3.213  11.373  -7.803 1.000 97.050 ? 82  LEU A CD2 1 
ATOM 653  N N   ? ASP A 1  83 ?   7.658  11.297  -4.677 1.000 97.910 ? 83  ASP A N   1 
ATOM 654  C CA  ? ASP A 1  83 ?   8.344  10.912  -3.448 1.000 97.910 ? 83  ASP A CA  1 
ATOM 655  C C   ? ASP A 1  83 ?   7.468  11.175  -2.225 1.000 97.910 ? 83  ASP A C   1 
ATOM 656  C CB  ? ASP A 1  83 ?   9.671  11.662  -3.316 1.000 97.910 ? 83  ASP A CB  1 
ATOM 657  O O   ? ASP A 1  83 ?   6.722  12.155  -2.189 1.000 97.910 ? 83  ASP A O   1 
ATOM 658  C CG  ? ASP A 1  83 ?  10.654  10.969  -2.388 1.000 97.910 ? 83  ASP A CG  1 
ATOM 659  O OD1 ? ASP A 1  83 ?  10.574   9.732  -2.228 1.000 97.910 ? 83  ASP A OD1 1 
ATOM 660  O OD2 ? ASP A 1  83 ?  11.514  11.667  -1.809 1.000 97.910 ? 83  ASP A OD2 1 
ATOM 661  N N   ? ASN A 1  84 ?   7.483  10.232  -1.240 1.000 98.250 ? 84  ASN A N   1 
ATOM 662  C CA  ? ASN A 1  84 ?   6.654  10.298  -0.041 1.000 98.250 ? 84  ASN A CA  1 
ATOM 663  C C   ? ASN A 1  84 ?   5.174  10.127  -0.372 1.000 98.250 ? 84  ASN A C   1 
ATOM 664  C CB  ? ASN A 1  84 ?   6.884  11.618   0.698 1.000 98.250 ? 84  ASN A CB  1 
ATOM 665  O O   ? ASN A 1  84 ?   4.322  10.800   0.210 1.000 98.250 ? 84  ASN A O   1 
ATOM 666  C CG  ? ASN A 1  84 ?   8.305  11.762   1.206 1.000 98.250 ? 84  ASN A CG  1 
ATOM 667  N ND2 ? ASN A 1  84 ?   8.847  12.971   1.113 1.000 98.250 ? 84  ASN A ND2 1 
ATOM 668  O OD1 ? ASN A 1  84 ?   8.910  10.796   1.678 1.000 98.250 ? 84  ASN A OD1 1 
ATOM 669  N N   ? ASP A 1  85 ?   4.774   9.394  -1.366 1.000 98.520 ? 85  ASP A N   1 
ATOM 670  C CA  ? ASP A 1  85 ?   3.419   9.154  -1.854 1.000 98.520 ? 85  ASP A CA  1 
ATOM 671  C C   ? ASP A 1  85 ?   2.642   8.253  -0.897 1.000 98.520 ? 85  ASP A C   1 
ATOM 672  C CB  ? ASP A 1  85 ?   3.454   8.531  -3.251 1.000 98.520 ? 85  ASP A CB  1 
ATOM 673  O O   ? ASP A 1  85 ?   2.387   7.087  -1.204 1.000 98.520 ? 85  ASP A O   1 
ATOM 674  C CG  ? ASP A 1  85 ?   2.095   8.520  -3.929 1.000 98.520 ? 85  ASP A CG  1 
ATOM 675  O OD1 ? ASP A 1  85 ?   1.191   9.268  -3.497 1.000 98.520 ? 85  ASP A OD1 1 
ATOM 676  O OD2 ? ASP A 1  85 ?   1.926   7.754  -4.903 1.000 98.520 ? 85  ASP A OD2 1 
ATOM 677  N N   ? ILE A 1  86 ?   2.261   8.665   0.277 1.000 98.630 ? 86  ILE A N   1 
ATOM 678  C CA  ? ILE A 1  86 ?   1.552   7.920   1.311 1.000 98.630 ? 86  ILE A CA  1 
ATOM 679  C C   ? ILE A 1  86 ?   0.590   8.848   2.049 1.000 98.630 ? 86  ILE A C   1 
ATOM 680  C CB  ? ILE A 1  86 ?   2.533   7.263   2.308 1.000 98.630 ? 86  ILE A CB  1 
ATOM 681  O O   ? ILE A 1  86 ?   0.903  10.018   2.283 1.000 98.630 ? 86  ILE A O   1 
ATOM 682  C CG1 ? ILE A 1  86 ?   1.771   6.382   3.305 1.000 98.630 ? 86  ILE A CG1 1 
ATOM 683  C CG2 ? ILE A 1  86 ?   3.357   8.328   3.037 1.000 98.630 ? 86  ILE A CG2 1 
ATOM 684  C CD1 ? ILE A 1  86 ?   2.664   5.462   4.127 1.000 98.630 ? 86  ILE A CD1 1 
ATOM 685  N N   ? MET A 1  87 ?  -0.604   8.366   2.292 1.000 98.310 ? 87  MET A N   1 
ATOM 686  C CA  ? MET A 1  87 ?  -1.635   9.130   2.988 1.000 98.310 ? 87  MET A CA  1 
ATOM 687  C C   ? MET A 1  87 ?  -2.398   8.245   3.969 1.000 98.310 ? 87  MET A C   1 
ATOM 688  C CB  ? MET A 1  87 ?  -2.606   9.759   1.988 1.000 98.310 ? 87  MET A CB  1 
ATOM 689  O O   ? MET A 1  87 ?  -2.541   7.042   3.745 1.000 98.310 ? 87  MET A O   1 
ATOM 690  C CG  ? MET A 1  87 ?  -3.520   8.754   1.305 1.000 98.310 ? 87  MET A CG  1 
ATOM 691  S SD  ? MET A 1  87 ?  -4.762   9.558   0.219 1.000 98.310 ? 87  MET A SD  1 
ATOM 692  C CE  ? MET A 1  87 ?  -5.647   8.097  -0.391 1.000 98.310 ? 87  MET A CE  1 
ATOM 693  N N   ? LEU A 1  88 ?  -2.843   8.804   5.118 1.000 98.560 ? 88  LEU A N   1 
ATOM 694  C CA  ? LEU A 1  88 ?  -3.672   8.133   6.113 1.000 98.560 ? 88  LEU A CA  1 
ATOM 695  C C   ? LEU A 1  88 ?  -5.096   8.679   6.092 1.000 98.560 ? 88  LEU A C   1 
ATOM 696  C CB  ? LEU A 1  88 ?  -3.071   8.298   7.511 1.000 98.560 ? 88  LEU A CB  1 
ATOM 697  O O   ? LEU A 1  88 ?  -5.300   9.886   5.945 1.000 98.560 ? 88  LEU A O   1 
ATOM 698  C CG  ? LEU A 1  88 ?  -1.729   7.607   7.758 1.000 98.560 ? 88  LEU A CG  1 
ATOM 699  C CD1 ? LEU A 1  88 ?  -1.166   8.012   9.116 1.000 98.560 ? 88  LEU A CD1 1 
ATOM 700  C CD2 ? LEU A 1  88 ?  -1.882   6.093   7.667 1.000 98.560 ? 88  LEU A CD2 1 
ATOM 701  N N   ? ILE A 1  89 ?  -6.042   7.756   6.190 1.000 98.540 ? 89  ILE A N   1 
ATOM 702  C CA  ? ILE A 1  89 ?  -7.460   8.097   6.199 1.000 98.540 ? 89  ILE A CA  1 
ATOM 703  C C   ? ILE A 1  89 ?  -8.087   7.662   7.521 1.000 98.540 ? 89  ILE A C   1 
ATOM 704  C CB  ? ILE A 1  89 ?  -8.205   7.446   5.012 1.000 98.540 ? 89  ILE A CB  1 
ATOM 705  O O   ? ILE A 1  89 ?  -8.154   6.467   7.820 1.000 98.540 ? 89  ILE A O   1 
ATOM 706  C CG1 ? ILE A 1  89 ?  -7.530   7.820   3.687 1.000 98.540 ? 89  ILE A CG1 1 
ATOM 707  C CG2 ? ILE A 1  89 ?  -9.681   7.857   5.010 1.000 98.540 ? 89  ILE A CG2 1 
ATOM 708  C CD1 ? ILE A 1  89 ?  -7.860   6.878   2.537 1.000 98.540 ? 89  ILE A CD1 1 
ATOM 709  N N   ? LYS A 1  90 ?  -8.522   8.641   8.374 1.000 98.250 ? 90  LYS A N   1 
ATOM 710  C CA  ? LYS A 1  90 ?  -9.293   8.334   9.575 1.000 98.250 ? 90  LYS A CA  1 
ATOM 711  C C   ? LYS A 1  90 ? -10.764   8.104   9.240 1.000 98.250 ? 90  LYS A C   1 
ATOM 712  C CB  ? LYS A 1  90 ?  -9.159   9.460  10.601 1.000 98.250 ? 90  LYS A CB  1 
ATOM 713  O O   ? LYS A 1  90 ? -11.404   8.953   8.617 1.000 98.250 ? 90  LYS A O   1 
ATOM 714  C CG  ? LYS A 1  90 ?  -9.831   9.165  11.934 1.000 98.250 ? 90  LYS A CG  1 
ATOM 715  C CD  ? LYS A 1  90 ?  -9.516  10.239  12.968 1.000 98.250 ? 90  LYS A CD  1 
ATOM 716  C CE  ? LYS A 1  90 ? -10.117   9.902  14.326 1.000 98.250 ? 90  LYS A CE  1 
ATOM 717  N NZ  ? LYS A 1  90 ?  -9.758  10.919  15.359 1.000 98.250 ? 90  LYS A NZ  1 
ATOM 718  N N   ? LEU A 1  91 ? -11.279   6.971   9.698 1.000 98.350 ? 91  LEU A N   1 
ATOM 719  C CA  ? LEU A 1  91 ? -12.676   6.640   9.438 1.000 98.350 ? 91  LEU A CA  1 
ATOM 720  C C   ? LEU A 1  91 ? -13.600   7.406  10.379 1.000 98.350 ? 91  LEU A C   1 
ATOM 721  C CB  ? LEU A 1  91 ? -12.907   5.135   9.590 1.000 98.350 ? 91  LEU A CB  1 
ATOM 722  O O   ? LEU A 1  91 ? -13.260   7.631  11.543 1.000 98.350 ? 91  LEU A O   1 
ATOM 723  C CG  ? LEU A 1  91 ? -11.985   4.222   8.780 1.000 98.350 ? 91  LEU A CG  1 
ATOM 724  C CD1 ? LEU A 1  91 ? -12.368   2.761   8.990 1.000 98.350 ? 91  LEU A CD1 1 
ATOM 725  C CD2 ? LEU A 1  91 ? -12.037   4.586   7.300 1.000 98.350 ? 91  LEU A CD2 1 
ATOM 726  N N   ? SER A 1  92 ? -14.816   7.923   9.885 1.000 97.980 ? 92  SER A N   1 
ATOM 727  C CA  ? SER A 1  92 ? -15.773   8.662  10.703 1.000 97.980 ? 92  SER A CA  1 
ATOM 728  C C   ? SER A 1  92 ? -16.261   7.820  11.878 1.000 97.980 ? 92  SER A C   1 
ATOM 729  C CB  ? SER A 1  92 ? -16.965   9.114   9.859 1.000 97.980 ? 92  SER A CB  1 
ATOM 730  O O   ? SER A 1  92 ? -16.643   8.359  12.918 1.000 97.980 ? 92  SER A O   1 
ATOM 731  O OG  ? SER A 1  92 ? -17.626   8.000   9.284 1.000 97.980 ? 92  SER A OG  1 
ATOM 732  N N   ? HIS A 1  93 ? -16.313   6.522  11.829 1.000 97.850 ? 93  HIS A N   1 
ATOM 733  C CA  ? HIS A 1  93 ? -16.522   5.530  12.877 1.000 97.850 ? 93  HIS A CA  1 
ATOM 734  C C   ? HIS A 1  93 ? -15.749   4.248  12.585 1.000 97.850 ? 93  HIS A C   1 
ATOM 735  C CB  ? HIS A 1  93 ? -18.012   5.220  13.033 1.000 97.850 ? 93  HIS A CB  1 
ATOM 736  O O   ? HIS A 1  93 ? -15.410   3.972  11.432 1.000 97.850 ? 93  HIS A O   1 
ATOM 737  C CG  ? HIS A 1  93 ? -18.648   4.689  11.787 1.000 97.850 ? 93  HIS A CG  1 
ATOM 738  C CD2 ? HIS A 1  93 ? -19.392   5.303  10.838 1.000 97.850 ? 93  HIS A CD2 1 
ATOM 739  N ND1 ? HIS A 1  93 ? -18.550   3.368  11.407 1.000 97.850 ? 93  HIS A ND1 1 
ATOM 740  C CE1 ? HIS A 1  93 ? -19.208   3.193  10.274 1.000 97.850 ? 93  HIS A CE1 1 
ATOM 741  N NE2 ? HIS A 1  93 ? -19.729   4.352   9.907 1.000 97.850 ? 93  HIS A NE2 1 
ATOM 742  N N   ? PRO A 1  94 ? -15.374   3.493  13.787 1.000 97.990 ? 94  PRO A N   1 
ATOM 743  C CA  ? PRO A 1  94 ? -14.550   2.295  13.612 1.000 97.990 ? 94  PRO A CA  1 
ATOM 744  C C   ? PRO A 1  94 ? -15.221   1.240  12.735 1.000 97.990 ? 94  PRO A C   1 
ATOM 745  C CB  ? PRO A 1  94 ? -14.368   1.780  15.042 1.000 97.990 ? 94  PRO A CB  1 
ATOM 746  O O   ? PRO A 1  94 ? -16.442   1.076  12.785 1.000 97.990 ? 94  PRO A O   1 
ATOM 747  C CG  ? PRO A 1  94 ? -14.592   2.976  15.910 1.000 97.990 ? 94  PRO A CG  1 
ATOM 748  C CD  ? PRO A 1  94 ? -15.598   3.869  15.241 1.000 97.990 ? 94  PRO A CD  1 
ATOM 749  N N   ? ALA A 1  95 ? -14.379   0.495  11.929 1.000 97.950 ? 95  ALA A N   1 
ATOM 750  C CA  ? ALA A 1  95 ? -14.847  -0.648  11.149 1.000 97.950 ? 95  ALA A CA  1 
ATOM 751  C C   ? ALA A 1  95 ? -15.281  -1.793  12.059 1.000 97.950 ? 95  ALA A C   1 
ATOM 752  C CB  ? ALA A 1  95 ? -13.758  -1.118  10.188 1.000 97.950 ? 95  ALA A CB  1 
ATOM 753  O O   ? ALA A 1  95 ? -14.715  -1.984  13.138 1.000 97.950 ? 95  ALA A O   1 
ATOM 754  N N   ? THR A 1  96 ? -16.327  -2.536  11.674 1.000 97.390 ? 96  THR A N   1 
ATOM 755  C CA  ? THR A 1  96 ? -16.746  -3.751  12.365 1.000 97.390 ? 96  THR A CA  1 
ATOM 756  C C   ? THR A 1  96 ? -16.013  -4.969  11.811 1.000 97.390 ? 96  THR A C   1 
ATOM 757  C CB  ? THR A 1  96 ? -18.267  -3.965  12.244 1.000 97.390 ? 96  THR A CB  1 
ATOM 758  O O   ? THR A 1  96 ? -16.161  -5.308  10.635 1.000 97.390 ? 96  THR A O   1 
ATOM 759  C CG2 ? THR A 1  96 ? -18.717  -5.174  13.057 1.000 97.390 ? 96  THR A CG2 1 
ATOM 760  O OG1 ? THR A 1  96 ? -18.947  -2.799  12.725 1.000 97.390 ? 96  THR A OG1 1 
ATOM 761  N N   ? PHE A 1  97 ? -15.227  -5.614  12.557 1.000 96.420 ? 97  PHE A N   1 
ATOM 762  C CA  ? PHE A 1  97 ? -14.431  -6.754  12.118 1.000 96.420 ? 97  PHE A CA  1 
ATOM 763  C C   ? PHE A 1  97 ? -15.289  -8.010  12.026 1.000 96.420 ? 97  PHE A C   1 
ATOM 764  C CB  ? PHE A 1  97 ? -13.256  -6.989  13.073 1.000 96.420 ? 97  PHE A CB  1 
ATOM 765  O O   ? PHE A 1  97 ? -16.079  -8.296  12.927 1.000 96.420 ? 97  PHE A O   1 
ATOM 766  C CG  ? PHE A 1  97 ? -12.160  -5.965  12.951 1.000 96.420 ? 97  PHE A CG  1 
ATOM 767  C CD1 ? PHE A 1  97 ? -12.272  -4.911  12.053 1.000 96.420 ? 97  PHE A CD1 1 
ATOM 768  C CD2 ? PHE A 1  97 ? -11.017  -6.058  13.735 1.000 96.420 ? 97  PHE A CD2 1 
ATOM 769  C CE1 ? PHE A 1  97 ? -11.259  -3.961  11.938 1.000 96.420 ? 97  PHE A CE1 1 
ATOM 770  C CE2 ? PHE A 1  97 ? -10.001  -5.113  13.625 1.000 96.420 ? 97  PHE A CE2 1 
ATOM 771  C CZ  ? PHE A 1  97 ? -10.123  -4.066  12.726 1.000 96.420 ? 97  PHE A CZ  1 
ATOM 772  N N   ? ASN A 1  98 ? -15.043  -8.807  10.986 1.000 94.730 ? 98  ASN A N   1 
ATOM 773  C CA  ? ASN A 1  98 ? -15.622 -10.114  10.693 1.000 94.730 ? 98  ASN A CA  1 
ATOM 774  C C   ? ASN A 1  98 ? -14.770 -10.893   9.694 1.000 94.730 ? 98  ASN A C   1 
ATOM 775  C CB  ? ASN A 1  98 ? -17.051  -9.963  10.169 1.000 94.730 ? 98  ASN A CB  1 
ATOM 776  O O   ? ASN A 1  98 ? -13.611 -10.549   9.460 1.000 94.730 ? 98  ASN A O   1 
ATOM 777  C CG  ? ASN A 1  98 ? -17.125  -9.125   8.907 1.000 94.730 ? 98  ASN A CG  1 
ATOM 778  N ND2 ? ASN A 1  98 ? -18.096  -8.222   8.851 1.000 94.730 ? 98  ASN A ND2 1 
ATOM 779  O OD1 ? ASN A 1  98 ? -16.316  -9.290   7.990 1.000 94.730 ? 98  ASN A OD1 1 
ATOM 780  N N   ? ARG A 1  99 ? -15.338 -11.984   9.229 1.000 94.810 ? 99  ARG A N   1 
ATOM 781  C CA  ? ARG A 1  99 ? -14.560 -12.841   8.339 1.000 94.810 ? 99  ARG A CA  1 
ATOM 782  C C   ? ARG A 1  99 ? -14.179 -12.101   7.061 1.000 94.810 ? 99  ARG A C   1 
ATOM 783  C CB  ? ARG A 1  99 ? -15.342 -14.111   7.996 1.000 94.810 ? 99  ARG A CB  1 
ATOM 784  O O   ? ARG A 1  99 ? -13.233 -12.487   6.372 1.000 94.810 ? 99  ARG A O   1 
ATOM 785  C CG  ? ARG A 1  99 ? -16.571 -13.864   7.136 1.000 94.810 ? 99  ARG A CG  1 
ATOM 786  C CD  ? ARG A 1  99 ? -17.290 -15.161   6.793 1.000 94.810 ? 99  ARG A CD  1 
ATOM 787  N NE  ? ARG A 1  99 ? -18.471 -14.922   5.968 1.000 94.810 ? 99  ARG A NE  1 
ATOM 788  N NH1 ? ARG A 1  99 ? -19.076 -17.147   5.825 1.000 94.810 ? 99  ARG A NH1 1 
ATOM 789  N NH2 ? ARG A 1  99 ? -20.338 -15.541   4.783 1.000 94.810 ? 99  ARG A NH2 1 
ATOM 790  C CZ  ? ARG A 1  99 ? -19.292 -15.871   5.528 1.000 94.810 ? 99  ARG A CZ  1 
ATOM 791  N N   ? ASN A 1 100 ? -14.785 -10.905   6.709 1.000 95.510 ? 100 ASN A N   1 
ATOM 792  C CA  ? ASN A 1 100 ? -14.602 -10.209   5.440 1.000 95.510 ? 100 ASN A CA  1 
ATOM 793  C C   ? ASN A 1 100 ? -13.873  -8.881   5.629 1.000 95.510 ? 100 ASN A C   1 
ATOM 794  C CB  ? ASN A 1 100 ? -15.950  -9.981   4.754 1.000 95.510 ? 100 ASN A CB  1 
ATOM 795  O O   ? ASN A 1 100 ? -13.400  -8.285   4.660 1.000 95.510 ? 100 ASN A O   1 
ATOM 796  C CG  ? ASN A 1 100 ? -16.756 -11.257   4.612 1.000 95.510 ? 100 ASN A CG  1 
ATOM 797  N ND2 ? ASN A 1 100 ? -18.023 -11.205   5.003 1.000 95.510 ? 100 ASN A ND2 1 
ATOM 798  O OD1 ? ASN A 1 100 ? -16.243 -12.282   4.155 1.000 95.510 ? 100 ASN A OD1 1 
ATOM 799  N N   ? VAL A 1 101 ? -13.826  -8.432   6.880 1.000 97.720 ? 101 VAL A N   1 
ATOM 800  C CA  ? VAL A 1 101 ? -13.173  -7.167   7.197 1.000 97.720 ? 101 VAL A CA  1 
ATOM 801  C C   ? VAL A 1 101 ? -12.147  -7.379   8.307 1.000 97.720 ? 101 VAL A C   1 
ATOM 802  C CB  ? VAL A 1 101 ? -14.198  -6.089   7.617 1.000 97.720 ? 101 VAL A CB  1 
ATOM 803  O O   ? VAL A 1 101 ? -12.494  -7.810   9.409 1.000 97.720 ? 101 VAL A O   1 
ATOM 804  C CG1 ? VAL A 1 101 ? -13.495  -4.771   7.938 1.000 97.720 ? 101 VAL A CG1 1 
ATOM 805  C CG2 ? VAL A 1 101 ? -15.241  -5.889   6.520 1.000 97.720 ? 101 VAL A CG2 1 
ATOM 806  N N   ? GLY A 1 102 ? -10.866  -7.122   7.923 1.000 97.720 ? 102 GLY A N   1 
ATOM 807  C CA  ? GLY A 1 102 ?  -9.755  -7.229   8.854 1.000 97.720 ? 102 GLY A CA  1 
ATOM 808  C C   ? GLY A 1 102 ?  -8.639  -6.242   8.566 1.000 97.720 ? 102 GLY A C   1 
ATOM 809  O O   ? GLY A 1 102 ?  -8.688  -5.514   7.573 1.000 97.720 ? 102 GLY A O   1 
ATOM 810  N N   ? THR A 1 103 ?  -7.616  -6.222   9.496 1.000 98.190 ? 103 THR A N   1 
ATOM 811  C CA  ? THR A 1 103 ?  -6.482  -5.323   9.310 1.000 98.190 ? 103 THR A CA  1 
ATOM 812  C C   ? THR A 1 103 ?  -5.258  -6.091   8.818 1.000 98.190 ? 103 THR A C   1 
ATOM 813  C CB  ? THR A 1 103 ?  -6.137  -4.582  10.614 1.000 98.190 ? 103 THR A CB  1 
ATOM 814  O O   ? THR A 1 103 ?  -5.181  -7.312   8.973 1.000 98.190 ? 103 THR A O   1 
ATOM 815  C CG2 ? THR A 1 103 ?  -7.344  -3.820  11.150 1.000 98.190 ? 103 THR A CG2 1 
ATOM 816  O OG1 ? THR A 1 103 ?  -5.710  -5.532  11.598 1.000 98.190 ? 103 THR A OG1 1 
ATOM 817  N N   ? ILE A 1 104 ?  -4.307  -5.283   8.236 1.000 98.390 ? 104 ILE A N   1 
ATOM 818  C CA  ? ILE A 1 104 ?  -3.005  -5.815   7.849 1.000 98.390 ? 104 ILE A CA  1 
ATOM 819  C C   ? ILE A 1 104 ?  -1.915  -5.196   8.721 1.000 98.390 ? 104 ILE A C   1 
ATOM 820  C CB  ? ILE A 1 104 ?  -2.709  -5.553   6.355 1.000 98.390 ? 104 ILE A CB  1 
ATOM 821  O O   ? ILE A 1 104 ?  -1.929  -3.991   8.983 1.000 98.390 ? 104 ILE A O   1 
ATOM 822  C CG1 ? ILE A 1 104 ?  -1.400  -6.236   5.942 1.000 98.390 ? 104 ILE A CG1 1 
ATOM 823  C CG2 ? ILE A 1 104 ?  -2.656  -4.049   6.071 1.000 98.390 ? 104 ILE A CG2 1 
ATOM 824  C CD1 ? ILE A 1 104 ?  -1.500  -7.752   5.837 1.000 98.390 ? 104 ILE A CD1 1 
ATOM 825  N N   ? PRO A 1 105 ?  -1.034  -6.070   9.268 1.000 98.290 ? 105 PRO A N   1 
ATOM 826  C CA  ? PRO A 1 105 ?   0.027  -5.531  10.122 1.000 98.290 ? 105 PRO A CA  1 
ATOM 827  C C   ? PRO A 1 105 ?   1.016  -4.658   9.354 1.000 98.290 ? 105 PRO A C   1 
ATOM 828  C CB  ? PRO A 1 105 ?   0.714  -6.786  10.665 1.000 98.290 ? 105 PRO A CB  1 
ATOM 829  O O   ? PRO A 1 105 ?   1.287  -4.913   8.178 1.000 98.290 ? 105 PRO A O   1 
ATOM 830  C CG  ? PRO A 1 105 ?  -0.256  -7.894  10.410 1.000 98.290 ? 105 PRO A CG  1 
ATOM 831  C CD  ? PRO A 1 105 ?  -1.113  -7.517   9.235 1.000 98.290 ? 105 PRO A CD  1 
ATOM 832  N N   ? LEU A 1 106 ?   1.534  -3.583  10.090 1.000 98.360 ? 106 LEU A N   1 
ATOM 833  C CA  ? LEU A 1 106 ?   2.614  -2.761   9.558 1.000 98.360 ? 106 LEU A CA  1 
ATOM 834  C C   ? LEU A 1 106 ?   3.955  -3.477   9.682 1.000 98.360 ? 106 LEU A C   1 
ATOM 835  C CB  ? LEU A 1 106 ?   2.672  -1.415  10.285 1.000 98.360 ? 106 LEU A CB  1 
ATOM 836  O O   ? LEU A 1 106 ?   4.180  -4.219  10.641 1.000 98.360 ? 106 LEU A O   1 
ATOM 837  C CG  ? LEU A 1 106 ?   1.479  -0.480  10.078 1.000 98.360 ? 106 LEU A CG  1 
ATOM 838  C CD1 ? LEU A 1 106 ?   1.549   0.692  11.051 1.000 98.360 ? 106 LEU A CD1 1 
ATOM 839  C CD2 ? LEU A 1 106 ?   1.433   0.017   8.637 1.000 98.360 ? 106 LEU A CD2 1 
ATOM 840  N N   ? PRO A 1 107 ?   4.833  -3.272   8.711 1.000 97.920 ? 107 PRO A N   1 
ATOM 841  C CA  ? PRO A 1 107 ?   6.100  -4.006   8.697 1.000 97.920 ? 107 PRO A CA  1 
ATOM 842  C C   ? PRO A 1 107 ?   7.062  -3.545   9.789 1.000 97.920 ? 107 PRO A C   1 
ATOM 843  C CB  ? PRO A 1 107 ?   6.667  -3.704   7.307 1.000 97.920 ? 107 PRO A CB  1 
ATOM 844  O O   ? PRO A 1 107 ?   7.101  -2.357  10.121 1.000 97.920 ? 107 PRO A O   1 
ATOM 845  C CG  ? PRO A 1 107 ?   6.111  -2.363   6.952 1.000 97.920 ? 107 PRO A CG  1 
ATOM 846  C CD  ? PRO A 1 107 ?   4.728  -2.252   7.526 1.000 97.920 ? 107 PRO A CD  1 
ATOM 847  N N   ? SER A 1 108 ?   7.840  -4.406  10.399 1.000 97.170 ? 108 SER A N   1 
ATOM 848  C CA  ? SER A 1 108 ?   8.909  -4.100  11.344 1.000 97.170 ? 108 SER A CA  1 
ATOM 849  C C   ? SER A 1 108 ?  10.261  -4.022  10.643 1.000 97.170 ? 108 SER A C   1 
ATOM 850  C CB  ? SER A 1 108 ?   8.960  -5.151  12.454 1.000 97.170 ? 108 SER A CB  1 
ATOM 851  O O   ? SER A 1 108 ?  11.263  -3.646  11.256 1.000 97.170 ? 108 SER A O   1 
ATOM 852  O OG  ? SER A 1 108 ?   9.173  -6.444  11.913 1.000 97.170 ? 108 SER A OG  1 
ATOM 853  N N   ? ARG A 1 109 ?  10.241  -4.443   9.315 1.000 97.420 ? 109 ARG A N   1 
ATOM 854  C CA  ? ARG A 1 109 ?  11.403  -4.383   8.434 1.000 97.420 ? 109 ARG A CA  1 
ATOM 855  C C   ? ARG A 1 109 ?  10.982  -4.140   6.989 1.000 97.420 ? 109 ARG A C   1 
ATOM 856  C CB  ? ARG A 1 109 ?  12.219  -5.674   8.533 1.000 97.420 ? 109 ARG A CB  1 
ATOM 857  O O   ? ARG A 1 109 ?   9.840  -4.415   6.615 1.000 97.420 ? 109 ARG A O   1 
ATOM 858  C CG  ? ARG A 1 109 ?  11.514  -6.894   7.962 1.000 97.420 ? 109 ARG A CG  1 
ATOM 859  C CD  ? ARG A 1 109 ?  12.425  -8.113   7.940 1.000 97.420 ? 109 ARG A CD  1 
ATOM 860  N NE  ? ARG A 1 109 ?  11.729  -9.297   7.445 1.000 97.420 ? 109 ARG A NE  1 
ATOM 861  N NH1 ? ARG A 1 109 ?  12.188  -8.890   5.218 1.000 97.420 ? 109 ARG A NH1 1 
ATOM 862  N NH2 ? ARG A 1 109 ?  10.975 -10.738   5.823 1.000 97.420 ? 109 ARG A NH2 1 
ATOM 863  C CZ  ? ARG A 1 109 ?  11.632  -9.639   6.163 1.000 97.420 ? 109 ARG A CZ  1 
ATOM 864  N N   ? CYS A 1 110 ?  12.052  -3.743   6.295 1.000 97.980 ? 110 CYS A N   1 
ATOM 865  C CA  ? CYS A 1 110 ?  11.790  -3.613   4.866 1.000 97.980 ? 110 CYS A CA  1 
ATOM 866  C C   ? CYS A 1 110 ?  11.877  -4.966   4.169 1.000 97.980 ? 110 CYS A C   1 
ATOM 867  C CB  ? CYS A 1 110 ?  12.777  -2.636   4.227 1.000 97.980 ? 110 CYS A CB  1 
ATOM 868  O O   ? CYS A 1 110 ?  12.656  -5.829   4.578 1.000 97.980 ? 110 CYS A O   1 
ATOM 869  S SG  ? CYS A 1 110 ?  12.622  -0.942   4.836 1.000 97.980 ? 110 CYS A SG  1 
ATOM 870  N N   ? ALA A 1 111 ?  11.051  -5.162   3.125 1.000 97.440 ? 111 ALA A N   1 
ATOM 871  C CA  ? ALA A 1 111 ?  11.118  -6.373   2.311 1.000 97.440 ? 111 ALA A CA  1 
ATOM 872  C C   ? ALA A 1 111 ?  12.470  -6.490   1.613 1.000 97.440 ? 111 ALA A C   1 
ATOM 873  C CB  ? ALA A 1 111 ?   9.989  -6.387   1.283 1.000 97.440 ? 111 ALA A CB  1 
ATOM 874  O O   ? ALA A 1 111 ?  13.075  -5.480   1.244 1.000 97.440 ? 111 ALA A O   1 
ATOM 875  N N   ? THR A 1 112 ?  12.954  -7.655   1.453 1.000 96.710 ? 112 THR A N   1 
ATOM 876  C CA  ? THR A 1 112 ?  14.228  -7.908   0.790 1.000 96.710 ? 112 THR A CA  1 
ATOM 877  C C   ? THR A 1 112 ?  14.007  -8.416  -0.632 1.000 96.710 ? 112 THR A C   1 
ATOM 878  C CB  ? THR A 1 112 ?  15.075  -8.926   1.576 1.000 96.710 ? 112 THR A CB  1 
ATOM 879  O O   ? THR A 1 112 ?  12.955  -8.981  -0.938 1.000 96.710 ? 112 THR A O   1 
ATOM 880  C CG2 ? THR A 1 112 ?  15.385  -8.417   2.980 1.000 96.710 ? 112 THR A CG2 1 
ATOM 881  O OG1 ? THR A 1 112 ?  14.354 -10.161   1.677 1.000 96.710 ? 112 THR A OG1 1 
ATOM 882  N N   ? ALA A 1 113 ?  15.003  -8.147  -1.480 1.000 97.800 ? 113 ALA A N   1 
ATOM 883  C CA  ? ALA A 1 113 ?  14.942  -8.601  -2.867 1.000 97.800 ? 113 ALA A CA  1 
ATOM 884  C C   ? ALA A 1 113 ?  14.644 -10.096  -2.943 1.000 97.800 ? 113 ALA A C   1 
ATOM 885  C CB  ? ALA A 1 113 ?  16.250  -8.285  -3.588 1.000 97.800 ? 113 ALA A CB  1 
ATOM 886  O O   ? ALA A 1 113 ?  15.176 -10.882  -2.155 1.000 97.800 ? 113 ALA A O   1 
ATOM 887  N N   ? GLY A 1 114 ?  13.682 -10.446  -3.824 1.000 97.700 ? 114 GLY A N   1 
ATOM 888  C CA  ? GLY A 1 114 ?  13.352 -11.844  -4.050 1.000 97.700 ? 114 GLY A CA  1 
ATOM 889  C C   ? GLY A 1 114 ?  12.125 -12.299  -3.283 1.000 97.700 ? 114 GLY A C   1 
ATOM 890  O O   ? GLY A 1 114 ?  11.519 -13.318  -3.619 1.000 97.700 ? 114 GLY A O   1 
ATOM 891  N N   ? GLU A 1 115 ?  11.822 -11.598  -2.143 1.000 98.090 ? 115 GLU A N   1 
ATOM 892  C CA  ? GLU A 1 115 ?  10.593 -11.910  -1.419 1.000 98.090 ? 115 GLU A CA  1 
ATOM 893  C C   ? GLU A 1 115 ?   9.373 -11.803  -2.330 1.000 98.090 ? 115 GLU A C   1 
ATOM 894  C CB  ? GLU A 1 115 ?  10.430 -10.984  -0.211 1.000 98.090 ? 115 GLU A CB  1 
ATOM 895  O O   ? GLU A 1 115 ?   9.242 -10.840  -3.088 1.000 98.090 ? 115 GLU A O   1 
ATOM 896  C CG  ? GLU A 1 115 ?  11.429 -11.250   0.906 1.000 98.090 ? 115 GLU A CG  1 
ATOM 897  C CD  ? GLU A 1 115 ?  11.136 -10.462   2.173 1.000 98.090 ? 115 GLU A CD  1 
ATOM 898  O OE1 ? GLU A 1 115 ?  12.092 -10.090   2.892 1.000 98.090 ? 115 GLU A OE1 1 
ATOM 899  O OE2 ? GLU A 1 115 ?   9.941 -10.215   2.450 1.000 98.090 ? 115 GLU A OE2 1 
ATOM 900  N N   ? ILE A 1 116 ?   8.494 -12.788  -2.223 1.000 97.810 ? 116 ILE A N   1 
ATOM 901  C CA  ? ILE A 1 116 ?   7.292 -12.805  -3.050 1.000 97.810 ? 116 ILE A CA  1 
ATOM 902  C C   ? ILE A 1 116 ?   6.169 -12.050  -2.342 1.000 97.810 ? 116 ILE A C   1 
ATOM 903  C CB  ? ILE A 1 116 ?   6.848 -14.249  -3.372 1.000 97.810 ? 116 ILE A CB  1 
ATOM 904  O O   ? ILE A 1 116 ?   5.830 -12.359  -1.197 1.000 97.810 ? 116 ILE A O   1 
ATOM 905  C CG1 ? ILE A 1 116 ?   7.970 -15.005  -4.094 1.000 97.810 ? 116 ILE A CG1 1 
ATOM 906  C CG2 ? ILE A 1 116 ?   5.565 -14.246  -4.208 1.000 97.810 ? 116 ILE A CG2 1 
ATOM 907  C CD1 ? ILE A 1 116 ?   8.419 -14.352  -5.394 1.000 97.810 ? 116 ILE A CD1 1 
ATOM 908  N N   ? CYS A 1 117 ?   5.582 -11.153  -3.058 1.000 98.080 ? 117 CYS A N   1 
ATOM 909  C CA  ? CYS A 1 117 ?   4.556 -10.293  -2.479 1.000 98.080 ? 117 CYS A CA  1 
ATOM 910  C C   ? CYS A 1 117 ?   3.237 -10.437  -3.229 1.000 98.080 ? 117 CYS A C   1 
ATOM 911  C CB  ? CYS A 1 117 ?   5.008  -8.833  -2.498 1.000 98.080 ? 117 CYS A CB  1 
ATOM 912  O O   ? CYS A 1 117 ?   3.228 -10.666  -4.439 1.000 98.080 ? 117 CYS A O   1 
ATOM 913  S SG  ? CYS A 1 117 ?   6.510  -8.523  -1.545 1.000 98.080 ? 117 CYS A SG  1 
ATOM 914  N N   ? LEU A 1 118 ?   2.162 -10.297  -2.460 1.000 97.520 ? 118 LEU A N   1 
ATOM 915  C CA  ? LEU A 1 118 ?   0.819 -10.254  -3.028 1.000 97.520 ? 118 LEU A CA  1 
ATOM 916  C C   ? LEU A 1 118 ?   0.388  -8.816  -3.298 1.000 97.520 ? 118 LEU A C   1 
ATOM 917  C CB  ? LEU A 1 118 ?  -0.183 -10.931  -2.089 1.000 97.520 ? 118 LEU A CB  1 
ATOM 918  O O   ? LEU A 1 118 ?   0.367  -7.988  -2.385 1.000 97.520 ? 118 LEU A O   1 
ATOM 919  C CG  ? LEU A 1 118 ?  -1.629 -11.007  -2.580 1.000 97.520 ? 118 LEU A CG  1 
ATOM 920  C CD1 ? LEU A 1 118 ?  -1.765 -12.069  -3.666 1.000 97.520 ? 118 LEU A CD1 1 
ATOM 921  C CD2 ? LEU A 1 118 ?  -2.574 -11.297  -1.419 1.000 97.520 ? 118 LEU A CD2 1 
ATOM 922  N N   ? ILE A 1 119 ?   0.050  -8.569  -4.576 1.000 96.010 ? 119 ILE A N   1 
ATOM 923  C CA  ? ILE A 1 119 ?  -0.538  -7.302  -4.995 1.000 96.010 ? 119 ILE A CA  1 
ATOM 924  C C   ? ILE A 1 119 ?  -2.031  -7.487  -5.259 1.000 96.010 ? 119 ILE A C   1 
ATOM 925  C CB  ? ILE A 1 119 ?   0.163  -6.742  -6.253 1.000 96.010 ? 119 ILE A CB  1 
ATOM 926  O O   ? ILE A 1 119 ?  -2.434  -8.427  -5.948 1.000 96.010 ? 119 ILE A O   1 
ATOM 927  C CG1 ? ILE A 1 119 ?   1.675  -6.638  -6.020 1.000 96.010 ? 119 ILE A CG1 1 
ATOM 928  C CG2 ? ILE A 1 119 ?  -0.426  -5.383  -6.640 1.000 96.010 ? 119 ILE A CG2 1 
ATOM 929  C CD1 ? ILE A 1 119 ?   2.490  -6.495  -7.298 1.000 96.010 ? 119 ILE A CD1 1 
ATOM 930  N N   ? SER A 1 120 ?  -2.823  -6.611  -4.712 1.000 94.740 ? 120 SER A N   1 
ATOM 931  C CA  ? SER A 1 120 ?  -4.265  -6.761  -4.879 1.000 94.740 ? 120 SER A CA  1 
ATOM 932  C C   ? SER A 1 120 ?  -4.921  -5.432  -5.239 1.000 94.740 ? 120 SER A C   1 
ATOM 933  C CB  ? SER A 1 120 ?  -4.897  -7.322  -3.605 1.000 94.740 ? 120 SER A CB  1 
ATOM 934  O O   ? SER A 1 120 ?  -4.453  -4.370  -4.823 1.000 94.740 ? 120 SER A O   1 
ATOM 935  O OG  ? SER A 1 120 ?  -4.525  -6.550  -2.477 1.000 94.740 ? 120 SER A OG  1 
ATOM 936  N N   ? GLY A 1 121 ?  -5.977  -5.474  -6.080 1.000 92.660 ? 121 GLY A N   1 
ATOM 937  C CA  ? GLY A 1 121 ?  -6.654  -4.238  -6.438 1.000 92.660 ? 121 GLY A CA  1 
ATOM 938  C C   ? GLY A 1 121 ?  -7.792  -4.444  -7.421 1.000 92.660 ? 121 GLY A C   1 
ATOM 939  O O   ? GLY A 1 121 ?  -8.002  -5.555  -7.911 1.000 92.660 ? 121 GLY A O   1 
ATOM 940  N N   ? TRP A 1 122 ?  -8.631  -3.287  -7.589 1.000 89.150 ? 122 TRP A N   1 
ATOM 941  C CA  ? TRP A 1 122 ?  -9.809  -3.276  -8.449 1.000 89.150 ? 122 TRP A CA  1 
ATOM 942  C C   ? TRP A 1 122 ?  -9.614  -2.326  -9.627 1.000 89.150 ? 122 TRP A C   1 
ATOM 943  C CB  ? TRP A 1 122 ? -11.053  -2.873  -7.653 1.000 89.150 ? 122 TRP A CB  1 
ATOM 944  O O   ? TRP A 1 122 ? -10.587  -1.876 -10.237 1.000 89.150 ? 122 TRP A O   1 
ATOM 945  C CG  ? TRP A 1 122 ? -11.460  -3.872  -6.612 1.000 89.150 ? 122 TRP A CG  1 
ATOM 946  C CD1 ? TRP A 1 122 ? -12.205  -5.003  -6.802 1.000 89.150 ? 122 TRP A CD1 1 
ATOM 947  C CD2 ? TRP A 1 122 ? -11.147  -3.828  -5.217 1.000 89.150 ? 122 TRP A CD2 1 
ATOM 948  C CE2 ? TRP A 1 122 ? -11.735  -4.965  -4.620 1.000 89.150 ? 122 TRP A CE2 1 
ATOM 949  C CE3 ? TRP A 1 122 ? -10.425  -2.936  -4.412 1.000 89.150 ? 122 TRP A CE3 1 
ATOM 950  N NE1 ? TRP A 1 122 ? -12.374  -5.664  -5.608 1.000 89.150 ? 122 TRP A NE1 1 
ATOM 951  C CH2 ? TRP A 1 122 ? -10.912  -4.345  -2.489 1.000 89.150 ? 122 TRP A CH2 1 
ATOM 952  C CZ2 ? TRP A 1 122 ? -11.623  -5.233  -3.254 1.000 89.150 ? 122 TRP A CZ2 1 
ATOM 953  C CZ3 ? TRP A 1 122 ? -10.315  -3.205  -3.053 1.000 89.150 ? 122 TRP A CZ3 1 
ATOM 954  N N   ? GLY A 1 123 ?  -8.329  -1.701  -9.832 1.000 69.080 ? 123 GLY A N   1 
ATOM 955  C CA  ? GLY A 1 123 ?  -8.030  -0.703 -10.847 1.000 69.080 ? 123 GLY A CA  1 
ATOM 956  C C   ? GLY A 1 123 ?  -8.845  -0.878 -12.114 1.000 69.080 ? 123 GLY A C   1 
ATOM 957  O O   ? GLY A 1 123 ?  -9.537  -1.885 -12.280 1.000 69.080 ? 123 GLY A O   1 
ATOM 958  N N   ? ASN A 1 124 ?  -9.079   0.347 -12.947 1.000 58.120 ? 124 ASN A N   1 
ATOM 959  C CA  ? ASN A 1 124 ?  -9.905   0.716 -14.092 1.000 58.120 ? 124 ASN A CA  1 
ATOM 960  C C   ? ASN A 1 124 ?  -9.615  -0.169 -15.301 1.000 58.120 ? 124 ASN A C   1 
ATOM 961  C CB  ? ASN A 1 124 ?  -9.698   2.189 -14.450 1.000 58.120 ? 124 ASN A CB  1 
ATOM 962  O O   ? ASN A 1 124 ?  -8.455  -0.460 -15.598 1.000 58.120 ? 124 ASN A O   1 
ATOM 963  C CG  ? ASN A 1 124 ? -10.688   3.104 -13.756 1.000 58.120 ? 124 ASN A CG  1 
ATOM 964  N ND2 ? ASN A 1 124 ? -10.373   4.393 -13.712 1.000 58.120 ? 124 ASN A ND2 1 
ATOM 965  O OD1 ? ASN A 1 124 ? -11.726   2.655 -13.263 1.000 58.120 ? 124 ASN A OD1 1 
ATOM 966  N N   ? THR A 1 125 ? -10.614  -0.910 -15.772 1.000 46.520 ? 125 THR A N   1 
ATOM 967  C CA  ? THR A 1 125 ? -11.461  -1.678 -16.678 1.000 46.520 ? 125 THR A CA  1 
ATOM 968  C C   ? THR A 1 125 ? -11.693  -0.915 -17.979 1.000 46.520 ? 125 THR A C   1 
ATOM 969  C CB  ? THR A 1 125 ? -12.816  -2.012 -16.027 1.000 46.520 ? 125 THR A CB  1 
ATOM 970  O O   ? THR A 1 125 ? -12.780  -0.980 -18.557 1.000 46.520 ? 125 THR A O   1 
ATOM 971  C CG2 ? THR A 1 125 ? -12.638  -2.942 -14.831 1.000 46.520 ? 125 THR A CG2 1 
ATOM 972  O OG1 ? THR A 1 125 ? -13.439  -0.799 -15.585 1.000 46.520 ? 125 THR A OG1 1 
ATOM 973  N N   ? MET A 1 126 ? -10.669  -0.170 -18.609 1.000 40.650 ? 126 MET A N   1 
ATOM 974  C CA  ? MET A 1 126 ? -11.044   0.334 -19.927 1.000 40.650 ? 126 MET A CA  1 
ATOM 975  C C   ? MET A 1 126 ? -10.853  -0.738 -20.994 1.000 40.650 ? 126 MET A C   1 
ATOM 976  C CB  ? MET A 1 126 ? -10.225   1.577 -20.281 1.000 40.650 ? 126 MET A CB  1 
ATOM 977  O O   ? MET A 1 126 ? -10.887  -0.443 -22.190 1.000 40.650 ? 126 MET A O   1 
ATOM 978  C CG  ? MET A 1 126 ? -10.617   2.815 -19.490 1.000 40.650 ? 126 MET A CG  1 
ATOM 979  S SD  ? MET A 1 126 ? -10.119   4.370 -20.328 1.000 40.650 ? 126 MET A SD  1 
ATOM 980  C CE  ? MET A 1 126 ?  -8.403   4.507 -19.755 1.000 40.650 ? 126 MET A CE  1 
ATOM 981  N N   ? ASN A 1 127 ? -10.966  -2.008 -20.599 1.000 37.520 ? 127 ASN A N   1 
ATOM 982  C CA  ? ASN A 1 127 ? -11.018  -3.139 -21.518 1.000 37.520 ? 127 ASN A CA  1 
ATOM 983  C C   ? ASN A 1 127 ? -11.851  -4.285 -20.951 1.000 37.520 ? 127 ASN A C   1 
ATOM 984  C CB  ? ASN A 1 127 ?  -9.606  -3.625 -21.853 1.000 37.520 ? 127 ASN A CB  1 
ATOM 985  O O   ? ASN A 1 127 ? -11.704  -4.645 -19.781 1.000 37.520 ? 127 ASN A O   1 
ATOM 986  C CG  ? ASN A 1 127 ?  -9.210  -3.323 -23.285 1.000 37.520 ? 127 ASN A CG  1 
ATOM 987  N ND2 ? ASN A 1 127 ?  -7.975  -3.657 -23.641 1.000 37.520 ? 127 ASN A ND2 1 
ATOM 988  O OD1 ? ASN A 1 127 ? -10.006  -2.794 -24.065 1.000 37.520 ? 127 ASN A OD1 1 
ATOM 989  N N   ? ASN A 1 128 ? -13.151  -4.528 -21.406 1.000 41.450 ? 128 ASN A N   1 
ATOM 990  C CA  ? ASN A 1 128 ? -14.332  -5.381 -21.315 1.000 41.450 ? 128 ASN A CA  1 
ATOM 991  C C   ? ASN A 1 128 ? -13.953  -6.858 -21.252 1.000 41.450 ? 128 ASN A C   1 
ATOM 992  C CB  ? ASN A 1 128 ? -15.273  -5.123 -22.493 1.000 41.450 ? 128 ASN A CB  1 
ATOM 993  O O   ? ASN A 1 128 ? -14.827  -7.725 -21.210 1.000 41.450 ? 128 ASN A O   1 
ATOM 994  C CG  ? ASN A 1 128 ? -15.993  -3.793 -22.386 1.000 41.450 ? 128 ASN A CG  1 
ATOM 995  N ND2 ? ASN A 1 128 ? -16.527  -3.316 -23.504 1.000 41.450 ? 128 ASN A ND2 1 
ATOM 996  O OD1 ? ASN A 1 128 ? -16.068  -3.199 -21.307 1.000 41.450 ? 128 ASN A OD1 1 
ATOM 997  N N   ? ALA A 1 129 ? -12.674  -7.385 -20.963 1.000 41.400 ? 129 ALA A N   1 
ATOM 998  C CA  ? ALA A 1 129 ? -12.421  -8.815 -21.114 1.000 41.400 ? 129 ALA A CA  1 
ATOM 999  C C   ? ALA A 1 129 ? -12.018  -9.445 -19.784 1.000 41.400 ? 129 ALA A C   1 
ATOM 1000 C CB  ? ALA A 1 129 ? -11.338  -9.056 -22.163 1.000 41.400 ? 129 ALA A CB  1 
ATOM 1001 O O   ? ALA A 1 129 ? -12.243 -10.636 -19.560 1.000 41.400 ? 129 ALA A O   1 
ATOM 1002 N N   ? VAL A 1 130 ? -12.139  -8.862 -18.556 1.000 50.670 ? 130 VAL A N   1 
ATOM 1003 C CA  ? VAL A 1 130 ? -12.016  -9.339 -17.182 1.000 50.670 ? 130 VAL A CA  1 
ATOM 1004 C C   ? VAL A 1 130 ? -12.844  -8.457 -16.251 1.000 50.670 ? 130 VAL A C   1 
ATOM 1005 C CB  ? VAL A 1 130 ? -10.541  -9.365 -16.721 1.000 50.670 ? 130 VAL A CB  1 
ATOM 1006 O O   ? VAL A 1 130 ? -12.801  -7.228 -16.350 1.000 50.670 ? 130 VAL A O   1 
ATOM 1007 C CG1 ? VAL A 1 130 ? -10.422  -9.976 -15.326 1.000 50.670 ? 130 VAL A CG1 1 
ATOM 1008 C CG2 ? VAL A 1 130 ?  -9.683 -10.138 -17.721 1.000 50.670 ? 130 VAL A CG2 1 
ATOM 1009 N N   ? SER A 1 131 ? -14.053  -8.828 -15.989 1.000 55.480 ? 131 SER A N   1 
ATOM 1010 C CA  ? SER A 1 131 ? -14.909  -7.965 -15.181 1.000 55.480 ? 131 SER A CA  1 
ATOM 1011 C C   ? SER A 1 131 ? -14.095  -7.177 -14.161 1.000 55.480 ? 131 SER A C   1 
ATOM 1012 C CB  ? SER A 1 131 ? -15.979  -8.790 -14.465 1.000 55.480 ? 131 SER A CB  1 
ATOM 1013 O O   ? SER A 1 131 ? -13.337  -7.759 -13.381 1.000 55.480 ? 131 SER A O   1 
ATOM 1014 O OG  ? SER A 1 131 ? -15.507  -9.244 -13.208 1.000 55.480 ? 131 SER A OG  1 
ATOM 1015 N N   ? GLY A 1 132 ? -13.353  -6.178 -14.572 1.000 62.040 ? 132 GLY A N   1 
ATOM 1016 C CA  ? GLY A 1 132 ? -12.652  -5.187 -13.772 1.000 62.040 ? 132 GLY A CA  1 
ATOM 1017 C C   ? GLY A 1 132 ? -13.308  -4.933 -12.427 1.000 62.040 ? 132 GLY A C   1 
ATOM 1018 O O   ? GLY A 1 132 ? -12.763  -4.210 -11.591 1.000 62.040 ? 132 GLY A O   1 
ATOM 1019 N N   ? ASP A 1 133 ? -14.419  -5.811 -12.174 1.000 81.010 ? 133 ASP A N   1 
ATOM 1020 C CA  ? ASP A 1 133 ? -15.214  -5.546 -10.978 1.000 81.010 ? 133 ASP A CA  1 
ATOM 1021 C C   ? ASP A 1 133 ? -14.815  -6.478  -9.836 1.000 81.010 ? 133 ASP A C   1 
ATOM 1022 C CB  ? ASP A 1 133 ? -16.706  -5.694 -11.282 1.000 81.010 ? 133 ASP A CB  1 
ATOM 1023 O O   ? ASP A 1 133 ? -15.036  -6.163  -8.665 1.000 81.010 ? 133 ASP A O   1 
ATOM 1024 C CG  ? ASP A 1 133 ? -17.208  -4.683 -12.298 1.000 81.010 ? 133 ASP A CG  1 
ATOM 1025 O OD1 ? ASP A 1 133 ? -16.767  -3.513 -12.263 1.000 81.010 ? 133 ASP A OD1 1 
ATOM 1026 O OD2 ? ASP A 1 133 ? -18.053  -5.057 -13.138 1.000 81.010 ? 133 ASP A OD2 1 
ATOM 1027 N N   ? ASP A 1 134 ? -14.272  -7.690 -10.223 1.000 90.060 ? 134 ASP A N   1 
ATOM 1028 C CA  ? ASP A 1 134 ? -13.806  -8.622  -9.200 1.000 90.060 ? 134 ASP A CA  1 
ATOM 1029 C C   ? ASP A 1 134 ? -12.385  -8.284  -8.756 1.000 90.060 ? 134 ASP A C   1 
ATOM 1030 C CB  ? ASP A 1 134 ? -13.868 -10.061  -9.716 1.000 90.060 ? 134 ASP A CB  1 
ATOM 1031 O O   ? ASP A 1 134 ? -11.564  -7.845  -9.564 1.000 90.060 ? 134 ASP A O   1 
ATOM 1032 C CG  ? ASP A 1 134 ? -15.284 -10.523 -10.016 1.000 90.060 ? 134 ASP A CG  1 
ATOM 1033 O OD1 ? ASP A 1 134 ? -16.209 -10.197  -9.241 1.000 90.060 ? 134 ASP A OD1 1 
ATOM 1034 O OD2 ? ASP A 1 134 ? -15.475 -11.221 -11.035 1.000 90.060 ? 134 ASP A OD2 1 
ATOM 1035 N N   ? LEU A 1 135 ? -12.147  -8.478  -7.539 1.000 92.290 ? 135 LEU A N   1 
ATOM 1036 C CA  ? LEU A 1 135 ? -10.823  -8.266  -6.964 1.000 92.290 ? 135 LEU A CA  1 
ATOM 1037 C C   ? LEU A 1 135 ?  -9.793  -9.181  -7.619 1.000 92.290 ? 135 LEU A C   1 
ATOM 1038 C CB  ? LEU A 1 135 ? -10.850  -8.508  -5.453 1.000 92.290 ? 135 LEU A CB  1 
ATOM 1039 O O   ? LEU A 1 135 ? -10.001 -10.393  -7.707 1.000 92.290 ? 135 LEU A O   1 
ATOM 1040 C CG  ? LEU A 1 135 ?  -9.551  -8.224  -4.697 1.000 92.290 ? 135 LEU A CG  1 
ATOM 1041 C CD1 ? LEU A 1 135 ?  -9.173  -6.752  -4.829 1.000 92.290 ? 135 LEU A CD1 1 
ATOM 1042 C CD2 ? LEU A 1 135 ?  -9.689  -8.616  -3.230 1.000 92.290 ? 135 LEU A CD2 1 
ATOM 1043 N N   ? GLN A 1 136 ?  -8.661  -8.517  -8.047 1.000 93.190 ? 136 GLN A N   1 
ATOM 1044 C CA  ? GLN A 1 136 ?  -7.577  -9.243  -8.700 1.000 93.190 ? 136 GLN A CA  1 
ATOM 1045 C C   ? GLN A 1 136 ?  -6.334  -9.288  -7.815 1.000 93.190 ? 136 GLN A C   1 
ATOM 1046 C CB  ? GLN A 1 136 ?  -7.238  -8.605 -10.048 1.000 93.190 ? 136 GLN A CB  1 
ATOM 1047 O O   ? GLN A 1 136 ?  -6.082  -8.362  -7.042 1.000 93.190 ? 136 GLN A O   1 
ATOM 1048 C CG  ? GLN A 1 136 ?  -8.419  -8.529 -11.006 1.000 93.190 ? 136 GLN A CG  1 
ATOM 1049 C CD  ? GLN A 1 136 ?  -8.912  -9.897 -11.439 1.000 93.190 ? 136 GLN A CD  1 
ATOM 1050 N NE2 ? GLN A 1 136 ? -10.204 -10.148 -11.251 1.000 93.190 ? 136 GLN A NE2 1 
ATOM 1051 O OE1 ? GLN A 1 136 ?  -8.140 -10.720 -11.940 1.000 93.190 ? 136 GLN A OE1 1 
ATOM 1052 N N   ? CYS A 1 137 ?  -5.537 -10.431  -7.997 1.000 94.130 ? 137 CYS A N   1 
ATOM 1053 C CA  ? CYS A 1 137 ?  -4.297 -10.608  -7.250 1.000 94.130 ? 137 CYS A CA  1 
ATOM 1054 C C   ? CYS A 1 137 ?  -3.153 -11.000  -8.178 1.000 94.130 ? 137 CYS A C   1 
ATOM 1055 C CB  ? CYS A 1 137 ?  -4.472 -11.669  -6.164 1.000 94.130 ? 137 CYS A CB  1 
ATOM 1056 O O   ? CYS A 1 137 ?  -3.380 -11.590  -9.236 1.000 94.130 ? 137 CYS A O   1 
ATOM 1057 S SG  ? CYS A 1 137 ?  -5.626 -11.192  -4.859 1.000 94.130 ? 137 CYS A SG  1 
ATOM 1058 N N   ? LEU A 1 138 ?  -1.932 -10.623  -7.627 1.000 93.950 ? 138 LEU A N   1 
ATOM 1059 C CA  ? LEU A 1 138 ?  -0.707 -10.946  -8.351 1.000 93.950 ? 138 LEU A CA  1 
ATOM 1060 C C   ? LEU A 1 138 ?   0.445 -11.197  -7.384 1.000 93.950 ? 138 LEU A C   1 
ATOM 1061 C CB  ? LEU A 1 138 ?  -0.342  -9.816  -9.317 1.000 93.950 ? 138 LEU A CB  1 
ATOM 1062 O O   ? LEU A 1 138 ?   0.700 -10.385  -6.491 1.000 93.950 ? 138 LEU A O   1 
ATOM 1063 C CG  ? LEU A 1 138 ?   1.051  -9.885  -9.944 1.000 93.950 ? 138 LEU A CG  1 
ATOM 1064 C CD1 ? LEU A 1 138 ?   1.156 -11.089 -10.873 1.000 93.950 ? 138 LEU A CD1 1 
ATOM 1065 C CD2 ? LEU A 1 138 ?   1.363  -8.595 -10.696 1.000 93.950 ? 138 LEU A CD2 1 
ATOM 1066 N N   ? ASP A 1 139 ?   1.080 -12.313  -7.622 1.000 96.140 ? 139 ASP A N   1 
ATOM 1067 C CA  ? ASP A 1 139 ?   2.313 -12.586  -6.889 1.000 96.140 ? 139 ASP A CA  1 
ATOM 1068 C C   ? ASP A 1 139 ?   3.535 -12.127  -7.681 1.000 96.140 ? 139 ASP A C   1 
ATOM 1069 C CB  ? ASP A 1 139 ?   2.426 -14.077  -6.565 1.000 96.140 ? 139 ASP A CB  1 
ATOM 1070 O O   ? ASP A 1 139 ?   3.723 -12.528  -8.831 1.000 96.140 ? 139 ASP A O   1 
ATOM 1071 C CG  ? ASP A 1 139 ?   1.373 -14.551  -5.578 1.000 96.140 ? 139 ASP A CG  1 
ATOM 1072 O OD1 ? ASP A 1 139 ?   1.229 -13.937  -4.499 1.000 96.140 ? 139 ASP A OD1 1 
ATOM 1073 O OD2 ? ASP A 1 139 ?   0.684 -15.549  -5.881 1.000 96.140 ? 139 ASP A OD2 1 
ATOM 1074 N N   ? ALA A 1 140 ?   4.312 -11.308  -6.999 1.000 96.680 ? 140 ALA A N   1 
ATOM 1075 C CA  ? ALA A 1 140 ?   5.488 -10.768  -7.677 1.000 96.680 ? 140 ALA A CA  1 
ATOM 1076 C C   ? ALA A 1 140 ?   6.641 -10.568  -6.697 1.000 96.680 ? 140 ALA A C   1 
ATOM 1077 C CB  ? ALA A 1 140 ?   5.147  -9.450  -8.368 1.000 96.680 ? 140 ALA A CB  1 
ATOM 1078 O O   ? ALA A 1 140 ?   6.421 -10.269  -5.522 1.000 96.680 ? 140 ALA A O   1 
ATOM 1079 N N   ? PRO A 1 141 ?   7.894 -10.719  -7.250 1.000 97.720 ? 141 PRO A N   1 
ATOM 1080 C CA  ? PRO A 1 141 ?   9.066 -10.531  -6.392 1.000 97.720 ? 141 PRO A CA  1 
ATOM 1081 C C   ? PRO A 1 141 ?   9.425  -9.060  -6.198 1.000 97.720 ? 141 PRO A C   1 
ATOM 1082 C CB  ? PRO A 1 141 ?  10.176 -11.269  -7.146 1.000 97.720 ? 141 PRO A CB  1 
ATOM 1083 O O   ? PRO A 1 141 ?   9.201  -8.242  -7.094 1.000 97.720 ? 141 PRO A O   1 
ATOM 1084 C CG  ? PRO A 1 141 ?   9.824 -11.116  -8.590 1.000 97.720 ? 141 PRO A CG  1 
ATOM 1085 C CD  ? PRO A 1 141 ?   8.330 -11.191  -8.728 1.000 97.720 ? 141 PRO A CD  1 
ATOM 1086 N N   ? VAL A 1 142 ?  10.040  -8.841  -5.039 1.000 98.290 ? 142 VAL A N   1 
ATOM 1087 C CA  ? VAL A 1 142 ?  10.698  -7.554  -4.837 1.000 98.290 ? 142 VAL A CA  1 
ATOM 1088 C C   ? VAL A 1 142 ?  12.007  -7.514  -5.623 1.000 98.290 ? 142 VAL A C   1 
ATOM 1089 C CB  ? VAL A 1 142 ?  10.966  -7.283  -3.340 1.000 98.290 ? 142 VAL A CB  1 
ATOM 1090 O O   ? VAL A 1 142 ?  12.817  -8.440  -5.538 1.000 98.290 ? 142 VAL A O   1 
ATOM 1091 C CG1 ? VAL A 1 142 ?  11.703  -5.957  -3.155 1.000 98.290 ? 142 VAL A CG1 1 
ATOM 1092 C CG2 ? VAL A 1 142 ?   9.655  -7.283  -2.555 1.000 98.290 ? 142 VAL A CG2 1 
ATOM 1093 N N   ? LEU A 1 143 ?  12.206  -6.426  -6.397 1.000 97.990 ? 143 LEU A N   1 
ATOM 1094 C CA  ? LEU A 1 143 ?  13.455  -6.262  -7.133 1.000 97.990 ? 143 LEU A CA  1 
ATOM 1095 C C   ? LEU A 1 143 ?  14.525  -5.623  -6.254 1.000 97.990 ? 143 LEU A C   1 
ATOM 1096 C CB  ? LEU A 1 143 ?  13.231  -5.409  -8.385 1.000 97.990 ? 143 LEU A CB  1 
ATOM 1097 O O   ? LEU A 1 143 ?  14.206  -4.906  -5.303 1.000 97.990 ? 143 LEU A O   1 
ATOM 1098 C CG  ? LEU A 1 143 ?  12.231  -5.954  -9.406 1.000 97.990 ? 143 LEU A CG  1 
ATOM 1099 C CD1 ? LEU A 1 143 ?  12.160  -5.035 -10.621 1.000 97.990 ? 143 LEU A CD1 1 
ATOM 1100 C CD2 ? LEU A 1 143 ?  12.611  -7.371  -9.823 1.000 97.990 ? 143 LEU A CD2 1 
ATOM 1101 N N   ? SER A 1 144 ?  15.780  -5.963  -6.656 1.000 97.830 ? 144 SER A N   1 
ATOM 1102 C CA  ? SER A 1 144 ?  16.874  -5.285  -5.967 1.000 97.830 ? 144 SER A CA  1 
ATOM 1103 C C   ? SER A 1 144 ?  16.843  -3.783  -6.226 1.000 97.830 ? 144 SER A C   1 
ATOM 1104 C CB  ? SER A 1 144 ?  18.222  -5.859  -6.406 1.000 97.830 ? 144 SER A CB  1 
ATOM 1105 O O   ? SER A 1 144 ?  16.324  -3.334  -7.251 1.000 97.830 ? 144 SER A O   1 
ATOM 1106 O OG  ? SER A 1 144 ?  18.496  -5.524  -7.755 1.000 97.830 ? 144 SER A OG  1 
ATOM 1107 N N   ? ASP A 1 145 ?  17.473  -2.988  -5.321 1.000 96.310 ? 145 ASP A N   1 
ATOM 1108 C CA  ? ASP A 1 145 ?  17.580  -1.545  -5.514 1.000 96.310 ? 145 ASP A CA  1 
ATOM 1109 C C   ? ASP A 1 145 ?  18.263  -1.217  -6.839 1.000 96.310 ? 145 ASP A C   1 
ATOM 1110 C CB  ? ASP A 1 145 ?  18.346  -0.905  -4.354 1.000 96.310 ? 145 ASP A CB  1 
ATOM 1111 O O   ? ASP A 1 145 ?  17.834  -0.311  -7.557 1.000 96.310 ? 145 ASP A O   1 
ATOM 1112 C CG  ? ASP A 1 145 ?  17.523  -0.804  -3.083 1.000 96.310 ? 145 ASP A CG  1 
ATOM 1113 O OD1 ? ASP A 1 145 ?  16.285  -0.969  -3.143 1.000 96.310 ? 145 ASP A OD1 1 
ATOM 1114 O OD2 ? ASP A 1 145 ?  18.116  -0.554  -2.011 1.000 96.310 ? 145 ASP A OD2 1 
ATOM 1115 N N   ? ALA A 1 146 ?  19.298  -1.964  -7.141 1.000 97.260 ? 146 ALA A N   1 
ATOM 1116 C CA  ? ALA A 1 146 ?  20.038  -1.754  -8.383 1.000 97.260 ? 146 ALA A CA  1 
ATOM 1117 C C   ? ALA A 1 146 ?  19.138  -1.958  -9.599 1.000 97.260 ? 146 ALA A C   1 
ATOM 1118 C CB  ? ALA A 1 146 ?  21.240  -2.692  -8.451 1.000 97.260 ? 146 ALA A CB  1 
ATOM 1119 O O   ? ALA A 1 146 ?  19.138  -1.141 -10.523 1.000 97.260 ? 146 ALA A O   1 
ATOM 1120 N N   ? ALA A 1 147 ?  18.437  -3.053  -9.564 1.000 97.270 ? 147 ALA A N   1 
ATOM 1121 C CA  ? ALA A 1 147 ?  17.530  -3.338 -10.673 1.000 97.270 ? 147 ALA A CA  1 
ATOM 1122 C C   ? ALA A 1 147 ?  16.455  -2.262 -10.793 1.000 97.270 ? 147 ALA A C   1 
ATOM 1123 C CB  ? ALA A 1 147 ?  16.885  -4.711 -10.493 1.000 97.270 ? 147 ALA A CB  1 
ATOM 1124 O O   ? ALA A 1 147 ?  16.097  -1.854 -11.900 1.000 97.270 ? 147 ALA A O   1 
ATOM 1125 N N   ? CYS A 1 148 ?  15.927  -1.857  -9.673 1.000 96.850 ? 148 CYS A N   1 
ATOM 1126 C CA  ? CYS A 1 148 ?  14.901  -0.821  -9.652 1.000 96.850 ? 148 CYS A CA  1 
ATOM 1127 C C   ? CYS A 1 148 ?  15.434   0.486 -10.229 1.000 96.850 ? 148 CYS A C   1 
ATOM 1128 C CB  ? CYS A 1 148 ?  14.398  -0.592  -8.227 1.000 96.850 ? 148 CYS A CB  1 
ATOM 1129 O O   ? CYS A 1 148 ?  14.805   1.087 -11.101 1.000 96.850 ? 148 CYS A O   1 
ATOM 1130 S SG  ? CYS A 1 148 ?  12.871   0.369  -8.140 1.000 96.850 ? 148 CYS A SG  1 
ATOM 1131 N N   ? HIS A 1 149 ?  16.599   0.887  -9.902 1.000 96.970 ? 149 HIS A N   1 
ATOM 1132 C CA  ? HIS A 1 149 ?  17.237   2.108 -10.381 1.000 96.970 ? 149 HIS A CA  1 
ATOM 1133 C C   ? HIS A 1 149 ?  17.605   1.995 -11.856 1.000 96.970 ? 149 HIS A C   1 
ATOM 1134 C CB  ? HIS A 1 149 ?  18.482   2.423  -9.551 1.000 96.970 ? 149 HIS A CB  1 
ATOM 1135 O O   ? HIS A 1 149 ?  17.535   2.980 -12.595 1.000 96.970 ? 149 HIS A O   1 
ATOM 1136 C CG  ? HIS A 1 149 ?  18.181   3.081  -8.242 1.000 96.970 ? 149 HIS A CG  1 
ATOM 1137 C CD2 ? HIS A 1 149 ?  18.189   4.386  -7.880 1.000 96.970 ? 149 HIS A CD2 1 
ATOM 1138 N ND1 ? HIS A 1 149 ?  17.822   2.371  -7.117 1.000 96.970 ? 149 HIS A ND1 1 
ATOM 1139 C CE1 ? HIS A 1 149 ?  17.621   3.213  -6.117 1.000 96.970 ? 149 HIS A CE1 1 
ATOM 1140 N NE2 ? HIS A 1 149 ?  17.837   4.442  -6.554 1.000 96.970 ? 149 HIS A NE2 1 
ATOM 1141 N N   ? ASN A 1 150 ?  18.010   0.811 -12.217 1.000 97.100 ? 150 ASN A N   1 
ATOM 1142 C CA  ? ASN A 1 150 ?  18.361   0.585 -13.615 1.000 97.100 ? 150 ASN A CA  1 
ATOM 1143 C C   ? ASN A 1 150 ?  17.144   0.718 -14.527 1.000 97.100 ? 150 ASN A C   1 
ATOM 1144 C CB  ? ASN A 1 150 ?  19.008  -0.790 -13.790 1.000 97.100 ? 150 ASN A CB  1 
ATOM 1145 O O   ? ASN A 1 150 ?  17.264   1.174 -15.665 1.000 97.100 ? 150 ASN A O   1 
ATOM 1146 C CG  ? ASN A 1 150 ?  20.433  -0.835 -13.273 1.000 97.100 ? 150 ASN A CG  1 
ATOM 1147 N ND2 ? ASN A 1 150 ?  20.936  -2.039 -13.025 1.000 97.100 ? 150 ASN A ND2 1 
ATOM 1148 O OD1 ? ASN A 1 150 ?  21.075   0.203 -13.097 1.000 97.100 ? 150 ASN A OD1 1 
ATOM 1149 N N   ? SER A 1 151 ?  16.019   0.329 -13.960 1.000 96.070 ? 151 SER A N   1 
ATOM 1150 C CA  ? SER A 1 151 ?  14.788   0.392 -14.742 1.000 96.070 ? 151 SER A CA  1 
ATOM 1151 C C   ? SER A 1 151 ?  14.326   1.833 -14.930 1.000 96.070 ? 151 SER A C   1 
ATOM 1152 C CB  ? SER A 1 151 ?  13.683  -0.423 -14.069 1.000 96.070 ? 151 SER A CB  1 
ATOM 1153 O O   ? SER A 1 151 ?  13.712   2.166 -15.946 1.000 96.070 ? 151 SER A O   1 
ATOM 1154 O OG  ? SER A 1 151 ?  13.970  -1.810 -14.133 1.000 96.070 ? 151 SER A OG  1 
ATOM 1155 N N   ? TYR A 1 152 ?  14.648   2.694 -13.963 1.000 95.980 ? 152 TYR A N   1 
ATOM 1156 C CA  ? TYR A 1 152 ?  14.240   4.094 -13.951 1.000 95.980 ? 152 TYR A CA  1 
ATOM 1157 C C   ? TYR A 1 152 ?  15.400   4.997 -13.548 1.000 95.980 ? 152 TYR A C   1 
ATOM 1158 C CB  ? TYR A 1 152 ?  13.061   4.302 -12.995 1.000 95.980 ? 152 TYR A CB  1 
ATOM 1159 O O   ? TYR A 1 152 ?  15.387   5.589 -12.466 1.000 95.980 ? 152 TYR A O   1 
ATOM 1160 C CG  ? TYR A 1 152 ?  11.875   3.416 -13.292 1.000 95.980 ? 152 TYR A CG  1 
ATOM 1161 C CD1 ? TYR A 1 152 ?  11.031   3.685 -14.367 1.000 95.980 ? 152 TYR A CD1 1 
ATOM 1162 C CD2 ? TYR A 1 152 ?  11.596   2.309 -12.498 1.000 95.980 ? 152 TYR A CD2 1 
ATOM 1163 C CE1 ? TYR A 1 152 ?   9.937   2.872 -14.644 1.000 95.980 ? 152 TYR A CE1 1 
ATOM 1164 C CE2 ? TYR A 1 152 ?  10.504   1.489 -12.765 1.000 95.980 ? 152 TYR A CE2 1 
ATOM 1165 O OH  ? TYR A 1 152 ?   8.600   0.970 -14.107 1.000 95.980 ? 152 TYR A OH  1 
ATOM 1166 C CZ  ? TYR A 1 152 ?   9.682   1.778 -13.838 1.000 95.980 ? 152 TYR A CZ  1 
ATOM 1167 N N   ? PRO A 1 153 ?  16.432   5.224 -14.394 1.000 95.410 ? 153 PRO A N   1 
ATOM 1168 C CA  ? PRO A 1 153 ?  17.604   6.014 -14.008 1.000 95.410 ? 153 PRO A CA  1 
ATOM 1169 C C   ? PRO A 1 153 ?  17.244   7.441 -13.600 1.000 95.410 ? 153 PRO A C   1 
ATOM 1170 C CB  ? PRO A 1 153 ?  18.466   6.008 -15.273 1.000 95.410 ? 153 PRO A CB  1 
ATOM 1171 O O   ? PRO A 1 153 ?  16.592   8.159 -14.363 1.000 95.410 ? 153 PRO A O   1 
ATOM 1172 C CG  ? PRO A 1 153 ?  18.017   4.803 -16.035 1.000 95.410 ? 153 PRO A CG  1 
ATOM 1173 C CD  ? PRO A 1 153 ?  16.557   4.583 -15.763 1.000 95.410 ? 153 PRO A CD  1 
ATOM 1174 N N   ? GLY A 1 154 ?  17.584   7.839 -12.216 1.000 94.960 ? 154 GLY A N   1 
ATOM 1175 C CA  ? GLY A 1 154 ?  17.425   9.200 -11.729 1.000 94.960 ? 154 GLY A CA  1 
ATOM 1176 C C   ? GLY A 1 154 ?  16.027   9.491 -11.215 1.000 94.960 ? 154 GLY A C   1 
ATOM 1177 O O   ? GLY A 1 154 ?  15.738  10.610 -10.787 1.000 94.960 ? 154 GLY A O   1 
ATOM 1178 N N   ? MET A 1 155 ?  15.189   8.439 -11.206 1.000 96.070 ? 155 MET A N   1 
ATOM 1179 C CA  ? MET A 1 155 ?  13.787   8.672 -10.871 1.000 96.070 ? 155 MET A CA  1 
ATOM 1180 C C   ? MET A 1 155 ?  13.411   7.959  -9.576 1.000 96.070 ? 155 MET A C   1 
ATOM 1181 C CB  ? MET A 1 155 ?  12.877   8.204 -12.009 1.000 96.070 ? 155 MET A CB  1 
ATOM 1182 O O   ? MET A 1 155 ?  12.386   8.271  -8.967 1.000 96.070 ? 155 MET A O   1 
ATOM 1183 C CG  ? MET A 1 155 ?  13.083   8.963 -13.310 1.000 96.070 ? 155 MET A CG  1 
ATOM 1184 S SD  ? MET A 1 155 ?  12.060   8.299 -14.681 1.000 96.070 ? 155 MET A SD  1 
ATOM 1185 C CE  ? MET A 1 155 ?  10.413   8.830 -14.137 1.000 96.070 ? 155 MET A CE  1 
ATOM 1186 N N   ? ILE A 1 156 ?  14.199   6.917  -9.190 1.000 97.060 ? 156 ILE A N   1 
ATOM 1187 C CA  ? ILE A 1 156 ?  13.923   6.110  -8.006 1.000 97.060 ? 156 ILE A CA  1 
ATOM 1188 C C   ? ILE A 1 156 ?  14.597   6.736  -6.787 1.000 97.060 ? 156 ILE A C   1 
ATOM 1189 C CB  ? ILE A 1 156 ?  14.399   4.652  -8.192 1.000 97.060 ? 156 ILE A CB  1 
ATOM 1190 O O   ? ILE A 1 156 ?  15.809   6.963  -6.788 1.000 97.060 ? 156 ILE A O   1 
ATOM 1191 C CG1 ? ILE A 1 156 ?  13.724   4.022  -9.415 1.000 97.060 ? 156 ILE A CG1 1 
ATOM 1192 C CG2 ? ILE A 1 156 ?  14.124   3.829  -6.930 1.000 97.060 ? 156 ILE A CG2 1 
ATOM 1193 C CD1 ? ILE A 1 156 ?  12.203   4.019  -9.350 1.000 97.060 ? 156 ILE A CD1 1 
ATOM 1194 N N   ? THR A 1 157 ?  13.771   6.991  -5.687 1.000 97.050 ? 157 THR A N   1 
ATOM 1195 C CA  ? THR A 1 157 ?  14.298   7.506  -4.428 1.000 97.050 ? 157 THR A CA  1 
ATOM 1196 C C   ? THR A 1 157 ?  14.416   6.390  -3.394 1.000 97.050 ? 157 THR A C   1 
ATOM 1197 C CB  ? THR A 1 157 ?  13.409   8.633  -3.870 1.000 97.050 ? 157 THR A CB  1 
ATOM 1198 O O   ? THR A 1 157 ?  13.982   5.262  -3.638 1.000 97.050 ? 157 THR A O   1 
ATOM 1199 C CG2 ? THR A 1 157 ?  13.065   9.649  -4.955 1.000 97.050 ? 157 THR A CG2 1 
ATOM 1200 O OG1 ? THR A 1 157 ?  12.197   8.069  -3.357 1.000 97.050 ? 157 THR A OG1 1 
ATOM 1201 N N   ? GLU A 1 158 ?  14.972   6.731  -2.183 1.000 97.220 ? 158 GLU A N   1 
ATOM 1202 C CA  ? GLU A 1 158 ?  15.132   5.769  -1.097 1.000 97.220 ? 158 GLU A CA  1 
ATOM 1203 C C   ? GLU A 1 158 ?  13.783   5.396  -0.488 1.000 97.220 ? 158 GLU A C   1 
ATOM 1204 C CB  ? GLU A 1 158 ?  16.061   6.326  -0.016 1.000 97.220 ? 158 GLU A CB  1 
ATOM 1205 O O   ? GLU A 1 158 ?  13.686   4.434   0.277 1.000 97.220 ? 158 GLU A O   1 
ATOM 1206 C CG  ? GLU A 1 158 ?  15.500   7.538   0.713 1.000 97.220 ? 158 GLU A CG  1 
ATOM 1207 C CD  ? GLU A 1 158 ?  16.457   8.114   1.745 1.000 97.220 ? 158 GLU A CD  1 
ATOM 1208 O OE1 ? GLU A 1 158 ?  16.093   9.099   2.426 1.000 97.220 ? 158 GLU A OE1 1 
ATOM 1209 O OE2 ? GLU A 1 158 ?  17.579   7.576   1.872 1.000 97.220 ? 158 GLU A OE2 1 
ATOM 1210 N N   ? ASN A 1 159 ?  12.729   6.113  -0.854 1.000 98.190 ? 159 ASN A N   1 
ATOM 1211 C CA  ? ASN A 1 159 ?  11.396   5.892  -0.306 1.000 98.190 ? 159 ASN A CA  1 
ATOM 1212 C C   ? ASN A 1 159 ?  10.535   5.054  -1.246 1.000 98.190 ? 159 ASN A C   1 
ATOM 1213 C CB  ? ASN A 1 159 ?  10.710   7.226  -0.006 1.000 98.190 ? 159 ASN A CB  1 
ATOM 1214 O O   ? ASN A 1 159 ?   9.329   4.913  -1.031 1.000 98.190 ? 159 ASN A O   1 
ATOM 1215 C CG  ? ASN A 1 159 ?  11.394   7.997   1.106 1.000 98.190 ? 159 ASN A CG  1 
ATOM 1216 N ND2 ? ASN A 1 159 ?  11.515   9.308   0.932 1.000 98.190 ? 159 ASN A ND2 1 
ATOM 1217 O OD1 ? ASN A 1 159 ?  11.811   7.419   2.113 1.000 98.190 ? 159 ASN A OD1 1 
ATOM 1218 N N   ? MET A 1 160 ?  11.215   4.538  -2.312 1.000 98.360 ? 160 MET A N   1 
ATOM 1219 C CA  ? MET A 1 160 ?  10.494   3.751  -3.309 1.000 98.360 ? 160 MET A CA  1 
ATOM 1220 C C   ? MET A 1 160 ?  11.082   2.349  -3.425 1.000 98.360 ? 160 MET A C   1 
ATOM 1221 C CB  ? MET A 1 160 ?  10.527   4.447  -4.671 1.000 98.360 ? 160 MET A CB  1 
ATOM 1222 O O   ? MET A 1 160 ?  12.252   2.134  -3.105 1.000 98.360 ? 160 MET A O   1 
ATOM 1223 C CG  ? MET A 1 160 ?   9.813   5.789  -4.692 1.000 98.360 ? 160 MET A CG  1 
ATOM 1224 S SD  ? MET A 1 160 ?  10.010   6.665  -6.292 1.000 98.360 ? 160 MET A SD  1 
ATOM 1225 C CE  ? MET A 1 160 ?   9.154   8.219  -5.913 1.000 98.360 ? 160 MET A CE  1 
ATOM 1226 N N   ? MET A 1 161 ?  10.173   1.422  -3.862 1.000 98.010 ? 161 MET A N   1 
ATOM 1227 C CA  ? MET A 1 161 ?  10.556   0.042  -4.142 1.000 98.010 ? 161 MET A CA  1 
ATOM 1228 C C   ? MET A 1 161 ?   9.898  -0.456  -5.425 1.000 98.010 ? 161 MET A C   1 
ATOM 1229 C CB  ? MET A 1 161 ?  10.178  -0.870  -2.974 1.000 98.010 ? 161 MET A CB  1 
ATOM 1230 O O   ? MET A 1 161 ?   8.844   0.045  -5.822 1.000 98.010 ? 161 MET A O   1 
ATOM 1231 C CG  ? MET A 1 161 ?   8.679  -1.012  -2.767 1.000 98.010 ? 161 MET A CG  1 
ATOM 1232 S SD  ? MET A 1 161 ?   8.266  -2.057  -1.316 1.000 98.010 ? 161 MET A SD  1 
ATOM 1233 C CE  ? MET A 1 161 ?   8.709  -3.693  -1.962 1.000 98.010 ? 161 MET A CE  1 
ATOM 1234 N N   ? CYS A 1 162 ?  10.603  -1.437  -6.119 1.000 97.680 ? 162 CYS A N   1 
ATOM 1235 C CA  ? CYS A 1 162 ?  10.037  -2.043  -7.319 1.000 97.680 ? 162 CYS A CA  1 
ATOM 1236 C C   ? CYS A 1 162 ?   9.598  -3.478  -7.051 1.000 97.680 ? 162 CYS A C   1 
ATOM 1237 C CB  ? CYS A 1 162 ?  11.049  -2.014  -8.463 1.000 97.680 ? 162 CYS A CB  1 
ATOM 1238 O O   ? CYS A 1 162 ?  10.339  -4.255  -6.446 1.000 97.680 ? 162 CYS A O   1 
ATOM 1239 S SG  ? CYS A 1 162 ?  11.461  -0.349  -9.029 1.000 97.680 ? 162 CYS A SG  1 
ATOM 1240 N N   ? VAL A 1 163 ?   8.381  -3.733  -7.436 1.000 97.140 ? 163 VAL A N   1 
ATOM 1241 C CA  ? VAL A 1 163 ?   7.804  -5.070  -7.349 1.000 97.140 ? 163 VAL A CA  1 
ATOM 1242 C C   ? VAL A 1 163 ?   7.277  -5.496  -8.718 1.000 97.140 ? 163 VAL A C   1 
ATOM 1243 C CB  ? VAL A 1 163 ?   6.673  -5.134  -6.299 1.000 97.140 ? 163 VAL A CB  1 
ATOM 1244 O O   ? VAL A 1 163 ?   6.534  -4.751  -9.362 1.000 97.140 ? 163 VAL A O   1 
ATOM 1245 C CG1 ? VAL A 1 163 ?   6.118  -6.552  -6.188 1.000 97.140 ? 163 VAL A CG1 1 
ATOM 1246 C CG2 ? VAL A 1 163 ?   7.178  -4.646  -4.942 1.000 97.140 ? 163 VAL A CG2 1 
ATOM 1247 N N   ? GLY A 1 164 ?   7.785  -6.630  -9.156 1.000 95.380 ? 164 GLY A N   1 
ATOM 1248 C CA  ? GLY A 1 164 ?   7.309  -7.095 -10.449 1.000 95.380 ? 164 GLY A CA  1 
ATOM 1249 C C   ? GLY A 1 164 ?   8.360  -7.860 -11.231 1.000 95.380 ? 164 GLY A C   1 
ATOM 1250 O O   ? GLY A 1 164 ?   9.377  -8.276 -10.672 1.000 95.380 ? 164 GLY A O   1 
ATOM 1251 N N   ? TYR A 1 165 ?   8.110  -8.052 -12.475 1.000 94.230 ? 165 TYR A N   1 
ATOM 1252 C CA  ? TYR A 1 165 ?   8.968  -8.820 -13.371 1.000 94.230 ? 165 TYR A CA  1 
ATOM 1253 C C   ? TYR A 1 165 ?   9.603  -7.919 -14.423 1.000 94.230 ? 165 TYR A C   1 
ATOM 1254 C CB  ? TYR A 1 165 ?   8.172  -9.937 -14.052 1.000 94.230 ? 165 TYR A CB  1 
ATOM 1255 O O   ? TYR A 1 165 ?   8.912  -7.135 -15.077 1.000 94.230 ? 165 TYR A O   1 
ATOM 1256 C CG  ? TYR A 1 165 ?   7.540 -10.909 -13.085 1.000 94.230 ? 165 TYR A CG  1 
ATOM 1257 C CD1 ? TYR A 1 165 ?   8.258 -11.996 -12.592 1.000 94.230 ? 165 TYR A CD1 1 
ATOM 1258 C CD2 ? TYR A 1 165 ?   6.225 -10.742 -12.664 1.000 94.230 ? 165 TYR A CD2 1 
ATOM 1259 C CE1 ? TYR A 1 165 ?   7.679 -12.895 -11.703 1.000 94.230 ? 165 TYR A CE1 1 
ATOM 1260 C CE2 ? TYR A 1 165 ?   5.637 -11.636 -11.775 1.000 94.230 ? 165 TYR A CE2 1 
ATOM 1261 O OH  ? TYR A 1 165 ?   5.793 -13.594 -10.420 1.000 94.230 ? 165 TYR A OH  1 
ATOM 1262 C CZ  ? TYR A 1 165 ?   6.370 -12.707 -11.300 1.000 94.230 ? 165 TYR A CZ  1 
ATOM 1263 N N   ? LEU A 1 166 ?  10.880  -8.076 -14.655 1.000 93.990 ? 166 LEU A N   1 
ATOM 1264 C CA  ? LEU A 1 166 ?  11.580  -7.254 -15.636 1.000 93.990 ? 166 LEU A CA  1 
ATOM 1265 C C   ? LEU A 1 166 ?  11.185  -7.647 -17.056 1.000 93.990 ? 166 LEU A C   1 
ATOM 1266 C CB  ? LEU A 1 166 ?  13.095  -7.384 -15.461 1.000 93.990 ? 166 LEU A CB  1 
ATOM 1267 O O   ? LEU A 1 166 ?  11.290  -6.838 -17.981 1.000 93.990 ? 166 LEU A O   1 
ATOM 1268 C CG  ? LEU A 1 166 ?  13.687  -6.766 -14.194 1.000 93.990 ? 166 LEU A CG  1 
ATOM 1269 C CD1 ? LEU A 1 166 ?  15.182  -7.054 -14.112 1.000 93.990 ? 166 LEU A CD1 1 
ATOM 1270 C CD2 ? LEU A 1 166 ?  13.423  -5.264 -14.157 1.000 93.990 ? 166 LEU A CD2 1 
ATOM 1271 N N   ? ASP A 1 167 ?  10.817  -8.864 -17.251 1.000 93.130 ? 167 ASP A N   1 
ATOM 1272 C CA  ? ASP A 1 167 ?  10.414  -9.344 -18.569 1.000 93.130 ? 167 ASP A CA  1 
ATOM 1273 C C   ? ASP A 1 167 ?   9.039  -8.803 -18.953 1.000 93.130 ? 167 ASP A C   1 
ATOM 1274 C CB  ? ASP A 1 167 ?  10.408 -10.873 -18.605 1.000 93.130 ? 167 ASP A CB  1 
ATOM 1275 O O   ? ASP A 1 167 ?   8.601  -8.960 -20.095 1.000 93.130 ? 167 ASP A O   1 
ATOM 1276 C CG  ? ASP A 1 167 ?  11.802 -11.473 -18.562 1.000 93.130 ? 167 ASP A CG  1 
ATOM 1277 O OD1 ? ASP A 1 167 ?  12.777 -10.776 -18.914 1.000 93.130 ? 167 ASP A OD1 1 
ATOM 1278 O OD2 ? ASP A 1 167 ?  11.926 -12.656 -18.176 1.000 93.130 ? 167 ASP A OD2 1 
ATOM 1279 N N   ? GLY A 1 168 ?   8.344  -8.111 -18.009 1.000 90.430 ? 168 GLY A N   1 
ATOM 1280 C CA  ? GLY A 1 168 ?   7.031  -7.545 -18.272 1.000 90.430 ? 168 GLY A CA  1 
ATOM 1281 C C   ? GLY A 1 168 ?   5.919  -8.576 -18.242 1.000 90.430 ? 168 GLY A C   1 
ATOM 1282 O O   ? GLY A 1 168 ?   6.114  -9.693 -17.756 1.000 90.430 ? 168 GLY A O   1 
ATOM 1283 N N   ? GLY A 1 169 ?   4.652  -8.110 -18.537 1.000 84.370 ? 169 GLY A N   1 
ATOM 1284 C CA  ? GLY A 1 169 ?   3.560  -9.063 -18.658 1.000 84.370 ? 169 GLY A CA  1 
ATOM 1285 C C   ? GLY A 1 169 ?   2.750  -9.206 -17.383 1.000 84.370 ? 169 GLY A C   1 
ATOM 1286 O O   ? GLY A 1 169 ?   1.631  -9.722 -17.407 1.000 84.370 ? 169 GLY A O   1 
ATOM 1287 N N   ? LYS A 1 170 ?   3.280  -8.631 -16.289 1.000 85.980 ? 170 LYS A N   1 
ATOM 1288 C CA  ? LYS A 1 170 ?   2.582  -8.628 -15.007 1.000 85.980 ? 170 LYS A CA  1 
ATOM 1289 C C   ? LYS A 1 170 ?   2.841  -7.332 -14.244 1.000 85.980 ? 170 LYS A C   1 
ATOM 1290 C CB  ? LYS A 1 170 ?   3.008  -9.828 -14.161 1.000 85.980 ? 170 LYS A CB  1 
ATOM 1291 O O   ? LYS A 1 170 ?   3.994  -6.951 -14.030 1.000 85.980 ? 170 LYS A O   1 
ATOM 1292 C CG  ? LYS A 1 170 ?   2.711 -11.175 -14.804 1.000 85.980 ? 170 LYS A CG  1 
ATOM 1293 C CD  ? LYS A 1 170 ?   3.170 -12.329 -13.921 1.000 85.980 ? 170 LYS A CD  1 
ATOM 1294 C CE  ? LYS A 1 170 ?   2.843 -13.678 -14.548 1.000 85.980 ? 170 LYS A CE  1 
ATOM 1295 N NZ  ? LYS A 1 170 ?   3.274 -14.812 -13.678 1.000 85.980 ? 170 LYS A NZ  1 
ATOM 1296 N N   ? ASP A 1 171 ?   1.749  -6.713 -13.740 1.000 83.600 ? 171 ASP A N   1 
ATOM 1297 C CA  ? ASP A 1 171 ?   1.902  -5.456 -13.015 1.000 83.600 ? 171 ASP A CA  1 
ATOM 1298 C C   ? ASP A 1 171 ?   0.554  -4.944 -12.511 1.000 83.600 ? 171 ASP A C   1 
ATOM 1299 C CB  ? ASP A 1 171 ?   2.567  -4.402 -13.902 1.000 83.600 ? 171 ASP A CB  1 
ATOM 1300 O O   ? ASP A 1 171 ?  -0.495  -5.473 -12.884 1.000 83.600 ? 171 ASP A O   1 
ATOM 1301 C CG  ? ASP A 1 171 ?   3.276  -3.320 -13.108 1.000 83.600 ? 171 ASP A CG  1 
ATOM 1302 O OD1 ? ASP A 1 171 ?   3.243  -3.358 -11.859 1.000 83.600 ? 171 ASP A OD1 1 
ATOM 1303 O OD2 ? ASP A 1 171 ?   3.872  -2.418 -13.736 1.000 83.600 ? 171 ASP A OD2 1 
ATOM 1304 N N   ? SER A 1 172 ?   0.600  -4.053 -11.464 1.000 82.780 ? 172 SER A N   1 
ATOM 1305 C CA  ? SER A 1 172 ?  -0.588  -3.272 -11.135 1.000 82.780 ? 172 SER A CA  1 
ATOM 1306 C C   ? SER A 1 172 ?  -0.776  -2.115 -12.111 1.000 82.780 ? 172 SER A C   1 
ATOM 1307 C CB  ? SER A 1 172 ?  -0.498  -2.735  -9.706 1.000 82.780 ? 172 SER A CB  1 
ATOM 1308 O O   ? SER A 1 172 ?   0.197  -1.593 -12.658 1.000 82.780 ? 172 SER A O   1 
ATOM 1309 O OG  ? SER A 1 172 ?   0.619  -1.874  -9.561 1.000 82.780 ? 172 SER A OG  1 
ATOM 1310 N N   ? CYS A 1 173 ?  -1.953  -1.793 -12.350 1.000 84.220 ? 173 CYS A N   1 
ATOM 1311 C CA  ? CYS A 1 173 ?  -2.248  -0.768 -13.344 1.000 84.220 ? 173 CYS A CA  1 
ATOM 1312 C C   ? CYS A 1 173 ?  -3.229   0.260 -12.793 1.000 84.220 ? 173 CYS A C   1 
ATOM 1313 C CB  ? CYS A 1 173 ?  -2.818  -1.400 -14.613 1.000 84.220 ? 173 CYS A CB  1 
ATOM 1314 O O   ? CYS A 1 173 ?  -3.493   0.289 -11.589 1.000 84.220 ? 173 CYS A O   1 
ATOM 1315 S SG  ? CYS A 1 173 ?  -2.258  -0.607 -16.136 1.000 84.220 ? 173 CYS A SG  1 
ATOM 1316 N N   ? GLN A 1 174 ?  -3.668   1.122 -13.754 1.000 78.250 ? 174 GLN A N   1 
ATOM 1317 C CA  ? GLN A 1 174 ?  -4.496   2.265 -13.381 1.000 78.250 ? 174 GLN A CA  1 
ATOM 1318 C C   ? GLN A 1 174 ?  -5.695   1.826 -12.546 1.000 78.250 ? 174 GLN A C   1 
ATOM 1319 C CB  ? GLN A 1 174 ?  -4.969   3.015 -14.627 1.000 78.250 ? 174 GLN A CB  1 
ATOM 1320 O O   ? GLN A 1 174 ?  -6.343   0.825 -12.859 1.000 78.250 ? 174 GLN A O   1 
ATOM 1321 C CG  ? GLN A 1 174 ?  -3.868   3.798 -15.329 1.000 78.250 ? 174 GLN A CG  1 
ATOM 1322 C CD  ? GLN A 1 174 ?  -2.918   2.906 -16.106 1.000 78.250 ? 174 GLN A CD  1 
ATOM 1323 N NE2 ? GLN A 1 174 ?  -1.655   3.311 -16.183 1.000 78.250 ? 174 GLN A NE2 1 
ATOM 1324 O OE1 ? GLN A 1 174 ?  -3.315   1.862 -16.632 1.000 78.250 ? 174 GLN A OE1 1 
ATOM 1325 N N   ? GLY A 1 175 ?  -5.847   2.638 -11.454 1.000 76.230 ? 175 GLY A N   1 
ATOM 1326 C CA  ? GLY A 1 175 ?  -6.993   2.356 -10.604 1.000 76.230 ? 175 GLY A CA  1 
ATOM 1327 C C   ? GLY A 1 175 ?  -6.644   1.512  -9.393 1.000 76.230 ? 175 GLY A C   1 
ATOM 1328 O O   ? GLY A 1 175 ?  -7.438   1.403  -8.456 1.000 76.230 ? 175 GLY A O   1 
ATOM 1329 N N   ? ASP A 1 176 ?  -5.449   1.047  -9.332 1.000 86.860 ? 176 ASP A N   1 
ATOM 1330 C CA  ? ASP A 1 176 ?  -4.988   0.266  -8.189 1.000 86.860 ? 176 ASP A CA  1 
ATOM 1331 C C   ? ASP A 1 176 ?  -4.109   1.107  -7.267 1.000 86.860 ? 176 ASP A C   1 
ATOM 1332 C CB  ? ASP A 1 176 ?  -4.224  -0.974  -8.659 1.000 86.860 ? 176 ASP A CB  1 
ATOM 1333 O O   ? ASP A 1 176 ?  -3.533   0.589  -6.307 1.000 86.860 ? 176 ASP A O   1 
ATOM 1334 C CG  ? ASP A 1 176 ?  -5.118  -2.007  -9.321 1.000 86.860 ? 176 ASP A CG  1 
ATOM 1335 O OD1 ? ASP A 1 176 ?  -6.320  -2.079  -8.984 1.000 86.860 ? 176 ASP A OD1 1 
ATOM 1336 O OD2 ? ASP A 1 176 ?  -4.616  -2.757 -10.185 1.000 86.860 ? 176 ASP A OD2 1 
ATOM 1337 N N   ? SER A 1 177 ?  -3.922   2.419  -7.742 1.000 93.700 ? 177 SER A N   1 
ATOM 1338 C CA  ? SER A 1 177 ?  -3.164   3.295  -6.854 1.000 93.700 ? 177 SER A CA  1 
ATOM 1339 C C   ? SER A 1 177 ?  -3.657   3.185  -5.415 1.000 93.700 ? 177 SER A C   1 
ATOM 1340 C CB  ? SER A 1 177 ?  -3.259   4.747  -7.324 1.000 93.700 ? 177 SER A CB  1 
ATOM 1341 O O   ? SER A 1 177 ?  -4.860   3.067  -5.173 1.000 93.700 ? 177 SER A O   1 
ATOM 1342 O OG  ? SER A 1 177 ?  -2.604   4.917  -8.569 1.000 93.700 ? 177 SER A OG  1 
ATOM 1343 N N   ? GLY A 1 178 ?  -2.610   3.089  -4.506 1.000 95.850 ? 178 GLY A N   1 
ATOM 1344 C CA  ? GLY A 1 178 ?  -2.988   3.041  -3.102 1.000 95.850 ? 178 GLY A CA  1 
ATOM 1345 C C   ? GLY A 1 178 ?  -3.236   1.631  -2.599 1.000 95.850 ? 178 GLY A C   1 
ATOM 1346 O O   ? GLY A 1 178 ?  -3.320   1.404  -1.390 1.000 95.850 ? 178 GLY A O   1 
ATOM 1347 N N   ? GLY A 1 179 ?  -3.366   0.713  -3.512 1.000 95.180 ? 179 GLY A N   1 
ATOM 1348 C CA  ? GLY A 1 179 ?  -3.536  -0.687  -3.158 1.000 95.180 ? 179 GLY A CA  1 
ATOM 1349 C C   ? GLY A 1 179 ?  -2.322  -1.279  -2.467 1.000 95.180 ? 179 GLY A C   1 
ATOM 1350 O O   ? GLY A 1 179 ?  -1.205  -0.785  -2.632 1.000 95.180 ? 179 GLY A O   1 
ATOM 1351 N N   ? PRO A 1 180 ?  -2.522  -2.466  -1.813 1.000 97.210 ? 180 PRO A N   1 
ATOM 1352 C CA  ? PRO A 1 180 ?  -1.483  -3.019  -0.942 1.000 97.210 ? 180 PRO A CA  1 
ATOM 1353 C C   ? PRO A 1 180 ?  -0.539  -3.967  -1.678 1.000 97.210 ? 180 PRO A C   1 
ATOM 1354 C CB  ? PRO A 1 180 ?  -2.282  -3.768   0.128 1.000 97.210 ? 180 PRO A CB  1 
ATOM 1355 O O   ? PRO A 1 180 ?  -0.970  -4.709  -2.565 1.000 97.210 ? 180 PRO A O   1 
ATOM 1356 C CG  ? PRO A 1 180 ?  -3.519  -4.230  -0.573 1.000 97.210 ? 180 PRO A CG  1 
ATOM 1357 C CD  ? PRO A 1 180 ?  -3.943  -3.166  -1.544 1.000 97.210 ? 180 PRO A CD  1 
ATOM 1358 N N   ? VAL A 1 181 ?   0.788  -3.876  -1.363 1.000 97.980 ? 181 VAL A N   1 
ATOM 1359 C CA  ? VAL A 1 181 ?   1.796  -4.910  -1.576 1.000 97.980 ? 181 VAL A CA  1 
ATOM 1360 C C   ? VAL A 1 181 ?   2.102  -5.614  -0.256 1.000 97.980 ? 181 VAL A C   1 
ATOM 1361 C CB  ? VAL A 1 181 ?   3.092  -4.323  -2.180 1.000 97.980 ? 181 VAL A CB  1 
ATOM 1362 O O   ? VAL A 1 181 ?   2.668  -5.011   0.659 1.000 97.980 ? 181 VAL A O   1 
ATOM 1363 C CG1 ? VAL A 1 181 ?   4.141  -5.416  -2.371 1.000 97.980 ? 181 VAL A CG1 1 
ATOM 1364 C CG2 ? VAL A 1 181 ?   2.794  -3.626  -3.506 1.000 97.980 ? 181 VAL A CG2 1 
ATOM 1365 N N   ? VAL A 1 182 ?   1.719  -6.925  -0.224 1.000 98.390 ? 182 VAL A N   1 
ATOM 1366 C CA  ? VAL A 1 182 ?   1.826  -7.677   1.022 1.000 98.390 ? 182 VAL A CA  1 
ATOM 1367 C C   ? VAL A 1 182 ?   2.836  -8.810   0.857 1.000 98.390 ? 182 VAL A C   1 
ATOM 1368 C CB  ? VAL A 1 182 ?   0.457  -8.243   1.461 1.000 98.390 ? 182 VAL A CB  1 
ATOM 1369 O O   ? VAL A 1 182 ?   2.688  -9.659  -0.025 1.000 98.390 ? 182 VAL A O   1 
ATOM 1370 C CG1 ? VAL A 1 182 ?   0.592  -9.029   2.765 1.000 98.390 ? 182 VAL A CG1 1 
ATOM 1371 C CG2 ? VAL A 1 182 ?  -0.561  -7.116   1.617 1.000 98.390 ? 182 VAL A CG2 1 
ATOM 1372 N N   ? CYS A 1 183 ?   3.847  -8.780   1.710 1.000 98.080 ? 183 CYS A N   1 
ATOM 1373 C CA  ? CYS A 1 183 ?   4.862  -9.826   1.771 1.000 98.080 ? 183 CYS A CA  1 
ATOM 1374 C C   ? CYS A 1 183 ?   4.852 -10.518   3.129 1.000 98.080 ? 183 CYS A C   1 
ATOM 1375 C CB  ? CYS A 1 183 ?   6.248  -9.244   1.496 1.000 98.080 ? 183 CYS A CB  1 
ATOM 1376 O O   ? CYS A 1 183 ?   4.949  -9.860   4.166 1.000 98.080 ? 183 CYS A O   1 
ATOM 1377 S SG  ? CYS A 1 183 ?   6.340  -8.268  -0.021 1.000 98.080 ? 183 CYS A SG  1 
ATOM 1378 N N   ? ASN A 1 184 ?   4.705 -11.895   3.099 1.000 96.270 ? 184 ASN A N   1 
ATOM 1379 C CA  ? ASN A 1 184 ?   4.685 -12.678   4.330 1.000 96.270 ? 184 ASN A CA  1 
ATOM 1380 C C   ? ASN A 1 184 ?   3.654 -12.142   5.319 1.000 96.270 ? 184 ASN A C   1 
ATOM 1381 C CB  ? ASN A 1 184 ?   6.074 -12.705   4.972 1.000 96.270 ? 184 ASN A CB  1 
ATOM 1382 O O   ? ASN A 1 184 ?   3.938 -12.021   6.512 1.000 96.270 ? 184 ASN A O   1 
ATOM 1383 C CG  ? ASN A 1 184 ?   7.114 -13.363   4.087 1.000 96.270 ? 184 ASN A CG  1 
ATOM 1384 N ND2 ? ASN A 1 184 ?   8.306 -12.780   4.039 1.000 96.270 ? 184 ASN A ND2 1 
ATOM 1385 O OD1 ? ASN A 1 184 ?   6.848 -14.386   3.450 1.000 96.270 ? 184 ASN A OD1 1 
ATOM 1386 N N   ? GLY A 1 185 ?   2.590 -11.621   4.830 1.000 96.880 ? 185 GLY A N   1 
ATOM 1387 C CA  ? GLY A 1 185 ?   1.440 -11.270   5.648 1.000 96.880 ? 185 GLY A CA  1 
ATOM 1388 C C   ? GLY A 1 185 ?   1.521  -9.866   6.219 1.000 96.880 ? 185 GLY A C   1 
ATOM 1389 O O   ? GLY A 1 185 ?   0.768  -9.517   7.130 1.000 96.880 ? 185 GLY A O   1 
ATOM 1390 N N   ? VAL A 1 186 ?   2.482  -9.046   5.782 1.000 98.230 ? 186 VAL A N   1 
ATOM 1391 C CA  ? VAL A 1 186 ?   2.598  -7.685   6.294 1.000 98.230 ? 186 VAL A CA  1 
ATOM 1392 C C   ? VAL A 1 186 ?   2.634  -6.696   5.132 1.000 98.230 ? 186 VAL A C   1 
ATOM 1393 C CB  ? VAL A 1 186 ?   3.855  -7.517   7.176 1.000 98.230 ? 186 VAL A CB  1 
ATOM 1394 O O   ? VAL A 1 186 ?   3.072  -7.038   4.031 1.000 98.230 ? 186 VAL A O   1 
ATOM 1395 C CG1 ? VAL A 1 186 ?   3.774  -8.414   8.410 1.000 98.230 ? 186 VAL A CG1 1 
ATOM 1396 C CG2 ? VAL A 1 186 ?   5.117  -7.822   6.371 1.000 98.230 ? 186 VAL A CG2 1 
ATOM 1397 N N   ? LEU A 1 187 ?   2.216  -5.447   5.328 1.000 98.570 ? 187 LEU A N   1 
ATOM 1398 C CA  ? LEU A 1 187 ?   2.162  -4.380   4.335 1.000 98.570 ? 187 LEU A CA  1 
ATOM 1399 C C   ? LEU A 1 187 ?   3.559  -3.846   4.034 1.000 98.570 ? 187 LEU A C   1 
ATOM 1400 C CB  ? LEU A 1 187 ?   1.261  -3.241   4.820 1.000 98.570 ? 187 LEU A CB  1 
ATOM 1401 O O   ? LEU A 1 187 ?   4.191  -3.230   4.895 1.000 98.570 ? 187 LEU A O   1 
ATOM 1402 C CG  ? LEU A 1 187 ?   1.098  -2.054   3.870 1.000 98.570 ? 187 LEU A CG  1 
ATOM 1403 C CD1 ? LEU A 1 187 ?   0.471  -2.509   2.556 1.000 98.570 ? 187 LEU A CD1 1 
ATOM 1404 C CD2 ? LEU A 1 187 ?   0.256  -0.961   4.520 1.000 98.570 ? 187 LEU A CD2 1 
ATOM 1405 N N   ? GLN A 1 188 ?   4.022  -4.026   2.794 1.000 98.550 ? 188 GLN A N   1 
ATOM 1406 C CA  ? GLN A 1 188 ?   5.385  -3.647   2.437 1.000 98.550 ? 188 GLN A CA  1 
ATOM 1407 C C   ? GLN A 1 188 ?   5.392  -2.464   1.473 1.000 98.550 ? 188 GLN A C   1 
ATOM 1408 C CB  ? GLN A 1 188 ?   6.128  -4.832   1.819 1.000 98.550 ? 188 GLN A CB  1 
ATOM 1409 O O   ? GLN A 1 188 ?   6.361  -1.703   1.422 1.000 98.550 ? 188 GLN A O   1 
ATOM 1410 C CG  ? GLN A 1 188 ?   6.448  -5.942   2.811 1.000 98.550 ? 188 GLN A CG  1 
ATOM 1411 C CD  ? GLN A 1 188 ?   7.563  -5.569   3.770 1.000 98.550 ? 188 GLN A CD  1 
ATOM 1412 N NE2 ? GLN A 1 188 ?   7.718  -6.353   4.832 1.000 98.550 ? 188 GLN A NE2 1 
ATOM 1413 O OE1 ? GLN A 1 188 ?   8.279  -4.586   3.558 1.000 98.550 ? 188 GLN A OE1 1 
ATOM 1414 N N   ? GLY A 1 189 ?   4.346  -2.290   0.725 1.000 98.200 ? 189 GLY A N   1 
ATOM 1415 C CA  ? GLY A 1 189 ?   4.311  -1.240  -0.280 1.000 98.200 ? 189 GLY A CA  1 
ATOM 1416 C C   ? GLY A 1 189 ?   2.908  -0.746  -0.578 1.000 98.200 ? 189 GLY A C   1 
ATOM 1417 O O   ? GLY A 1 189 ?   1.927  -1.434  -0.286 1.000 98.200 ? 189 GLY A O   1 
ATOM 1418 N N   ? ILE A 1 190 ?   2.862   0.453  -1.195 1.000 98.380 ? 190 ILE A N   1 
ATOM 1419 C CA  ? ILE A 1 190 ?   1.642   1.081  -1.690 1.000 98.380 ? 190 ILE A CA  1 
ATOM 1420 C C   ? ILE A 1 190 ?   1.793   1.404  -3.174 1.000 98.380 ? 190 ILE A C   1 
ATOM 1421 C CB  ? ILE A 1 190 ?   1.304   2.362  -0.894 1.000 98.380 ? 190 ILE A CB  1 
ATOM 1422 O O   ? ILE A 1 190 ?   2.768   2.038  -3.582 1.000 98.380 ? 190 ILE A O   1 
ATOM 1423 C CG1 ? ILE A 1 190 ?   1.070   2.027   0.583 1.000 98.380 ? 190 ILE A CG1 1 
ATOM 1424 C CG2 ? ILE A 1 190 ?   0.083   3.065  -1.497 1.000 98.380 ? 190 ILE A CG2 1 
ATOM 1425 C CD1 ? ILE A 1 190 ?   1.047   3.244   1.498 1.000 98.380 ? 190 ILE A CD1 1 
ATOM 1426 N N   ? VAL A 1 191 ?   0.891   0.838  -3.939 1.000 96.910 ? 191 VAL A N   1 
ATOM 1427 C CA  ? VAL A 1 191 ?   0.959   1.098  -5.373 1.000 96.910 ? 191 VAL A CA  1 
ATOM 1428 C C   ? VAL A 1 191 ?   1.059   2.602  -5.621 1.000 96.910 ? 191 VAL A C   1 
ATOM 1429 C CB  ? VAL A 1 191 ?  -0.264   0.515  -6.115 1.000 96.910 ? 191 VAL A CB  1 
ATOM 1430 O O   ? VAL A 1 191 ?   0.186   3.366  -5.202 1.000 96.910 ? 191 VAL A O   1 
ATOM 1431 C CG1 ? VAL A 1 191 ?  -0.189   0.827  -7.608 1.000 96.910 ? 191 VAL A CG1 1 
ATOM 1432 C CG2 ? VAL A 1 191 ?  -0.359  -0.992  -5.884 1.000 96.910 ? 191 VAL A CG2 1 
ATOM 1433 N N   ? SER A 1 192 ?   2.084   3.046  -6.364 1.000 96.430 ? 192 SER A N   1 
ATOM 1434 C CA  ? SER A 1 192 ?   2.357   4.471  -6.525 1.000 96.430 ? 192 SER A CA  1 
ATOM 1435 C C   ? SER A 1 192 ?   2.373   4.868  -7.997 1.000 96.430 ? 192 SER A C   1 
ATOM 1436 C CB  ? SER A 1 192 ?   3.692   4.838  -5.875 1.000 96.430 ? 192 SER A CB  1 
ATOM 1437 O O   ? SER A 1 192 ?   1.488   5.592  -8.460 1.000 96.430 ? 192 SER A O   1 
ATOM 1438 O OG  ? SER A 1 192 ?   3.870   6.244  -5.851 1.000 96.430 ? 192 SER A OG  1 
ATOM 1439 N N   ? TRP A 1 193 ?   3.334   4.366  -8.773 1.000 94.810 ? 193 TRP A N   1 
ATOM 1440 C CA  ? TRP A 1 193 ?   3.444   4.796 -10.163 1.000 94.810 ? 193 TRP A CA  1 
ATOM 1441 C C   ? TRP A 1 193 ?   4.213   3.771 -10.990 1.000 94.810 ? 193 TRP A C   1 
ATOM 1442 C CB  ? TRP A 1 193 ?   4.131   6.161 -10.251 1.000 94.810 ? 193 TRP A CB  1 
ATOM 1443 O O   ? TRP A 1 193 ?   4.720   2.784 -10.452 1.000 94.810 ? 193 TRP A O   1 
ATOM 1444 C CG  ? TRP A 1 193 ?   5.549   6.162  -9.765 1.000 94.810 ? 193 TRP A CG  1 
ATOM 1445 C CD1 ? TRP A 1 193 ?   5.976   6.267  -8.470 1.000 94.810 ? 193 TRP A CD1 1 
ATOM 1446 C CD2 ? TRP A 1 193 ?   6.728   6.057 -10.569 1.000 94.810 ? 193 TRP A CD2 1 
ATOM 1447 C CE2 ? TRP A 1 193 ?   7.836   6.105  -9.695 1.000 94.810 ? 193 TRP A CE2 1 
ATOM 1448 C CE3 ? TRP A 1 193 ?   6.954   5.926 -11.946 1.000 94.810 ? 193 TRP A CE3 1 
ATOM 1449 N NE1 ? TRP A 1 193 ?   7.351   6.234  -8.421 1.000 94.810 ? 193 TRP A NE1 1 
ATOM 1450 C CH2 ? TRP A 1 193 ?   9.347   5.899 -11.505 1.000 94.810 ? 193 TRP A CH2 1 
ATOM 1451 C CZ2 ? TRP A 1 193 ?   9.153   6.027 -10.154 1.000 94.810 ? 193 TRP A CZ2 1 
ATOM 1452 C CZ3 ? TRP A 1 193 ?   8.266   5.848 -12.400 1.000 94.810 ? 193 TRP A CZ3 1 
ATOM 1453 N N   ? GLY A 1 194 ?   4.279   3.921 -12.279 1.000 90.420 ? 194 GLY A N   1 
ATOM 1454 C CA  ? GLY A 1 194 ?   5.029   3.148 -13.257 1.000 90.420 ? 194 GLY A CA  1 
ATOM 1455 C C   ? GLY A 1 194 ?   4.842   3.643 -14.678 1.000 90.420 ? 194 GLY A C   1 
ATOM 1456 O O   ? GLY A 1 194 ?   4.051   4.556 -14.925 1.000 90.420 ? 194 GLY A O   1 
ATOM 1457 N N   ? TYR A 1 195 ?   5.783   3.208 -15.586 1.000 87.320 ? 195 TYR A N   1 
ATOM 1458 C CA  ? TYR A 1 195 ?   5.605   3.539 -16.995 1.000 87.320 ? 195 TYR A CA  1 
ATOM 1459 C C   ? TYR A 1 195 ?   4.793   2.464 -17.709 1.000 87.320 ? 195 TYR A C   1 
ATOM 1460 C CB  ? TYR A 1 195 ?   6.962   3.711 -17.684 1.000 87.320 ? 195 TYR A CB  1 
ATOM 1461 O O   ? TYR A 1 195 ?   5.219   1.310 -17.796 1.000 87.320 ? 195 TYR A O   1 
ATOM 1462 C CG  ? TYR A 1 195 ?   7.672   4.990 -17.314 1.000 87.320 ? 195 TYR A CG  1 
ATOM 1463 C CD1 ? TYR A 1 195 ?   7.019   5.990 -16.598 1.000 87.320 ? 195 TYR A CD1 1 
ATOM 1464 C CD2 ? TYR A 1 195 ?   8.997   5.202 -17.680 1.000 87.320 ? 195 TYR A CD2 1 
ATOM 1465 C CE1 ? TYR A 1 195 ?   7.669   7.172 -16.256 1.000 87.320 ? 195 TYR A CE1 1 
ATOM 1466 C CE2 ? TYR A 1 195 ?   9.657   6.379 -17.344 1.000 87.320 ? 195 TYR A CE2 1 
ATOM 1467 O OH  ? TYR A 1 195 ?   9.634   8.525 -16.298 1.000 87.320 ? 195 TYR A OH  1 
ATOM 1468 C CZ  ? TYR A 1 195 ?   8.986   7.357 -16.633 1.000 87.320 ? 195 TYR A CZ  1 
ATOM 1469 N N   ? GLY A 1 196 ?   3.606   2.789 -18.143 1.000 83.070 ? 196 GLY A N   1 
ATOM 1470 C CA  ? GLY A 1 196 ?   2.805   1.772 -18.805 1.000 83.070 ? 196 GLY A CA  1 
ATOM 1471 C C   ? GLY A 1 196 ?   2.374   0.653 -17.875 1.000 83.070 ? 196 GLY A C   1 
ATOM 1472 O O   ? GLY A 1 196 ?   2.677   0.680 -16.681 1.000 83.070 ? 196 GLY A O   1 
ATOM 1473 N N   ? CYS A 1 197 ?   1.553  -0.289 -18.518 1.000 82.900 ? 197 CYS A N   1 
ATOM 1474 C CA  ? CYS A 1 197 ?   1.117  -1.451 -17.752 1.000 82.900 ? 197 CYS A CA  1 
ATOM 1475 C C   ? CYS A 1 197 ?   1.814  -2.717 -18.236 1.000 82.900 ? 197 CYS A C   1 
ATOM 1476 C CB  ? CYS A 1 197 ?  -0.399  -1.622 -17.852 1.000 82.900 ? 197 CYS A CB  1 
ATOM 1477 O O   ? CYS A 1 197 ?   1.685  -3.094 -19.402 1.000 82.900 ? 197 CYS A O   1 
ATOM 1478 S SG  ? CYS A 1 197 ?  -1.335  -0.353 -16.972 1.000 82.900 ? 197 CYS A SG  1 
ATOM 1479 N N   ? ALA A 1 198 ?   2.653  -3.269 -17.176 1.000 83.210 ? 198 ALA A N   1 
ATOM 1480 C CA  ? ALA A 1 198 ?   3.284  -4.562 -17.429 1.000 83.210 ? 198 ALA A CA  1 
ATOM 1481 C C   ? ALA A 1 198 ?   4.247  -4.480 -18.610 1.000 83.210 ? 198 ALA A C   1 
ATOM 1482 C CB  ? ALA A 1 198 ?   2.223  -5.630 -17.684 1.000 83.210 ? 198 ALA A CB  1 
ATOM 1483 O O   ? ALA A 1 198 ?   4.365  -5.429 -19.390 1.000 83.210 ? 198 ALA A O   1 
ATOM 1484 N N   ? GLU A 1 199 ?   4.798  -3.267 -18.841 1.000 88.220 ? 199 GLU A N   1 
ATOM 1485 C CA  ? GLU A 1 199 ?   5.792  -3.051 -19.888 1.000 88.220 ? 199 GLU A CA  1 
ATOM 1486 C C   ? GLU A 1 199 ?   7.131  -3.681 -19.515 1.000 88.220 ? 199 GLU A C   1 
ATOM 1487 C CB  ? GLU A 1 199 ?   5.971  -1.555 -20.160 1.000 88.220 ? 199 GLU A CB  1 
ATOM 1488 O O   ? GLU A 1 199 ?   7.568  -3.588 -18.366 1.000 88.220 ? 199 GLU A O   1 
ATOM 1489 C CG  ? GLU A 1 199 ?   4.780  -0.910 -20.854 1.000 88.220 ? 199 GLU A CG  1 
ATOM 1490 C CD  ? GLU A 1 199 ?   5.056   0.511 -21.320 1.000 88.220 ? 199 GLU A CD  1 
ATOM 1491 O OE1 ? GLU A 1 199 ?   4.123   1.176 -21.824 1.000 88.220 ? 199 GLU A OE1 1 
ATOM 1492 O OE2 ? GLU A 1 199 ?   6.215   0.962 -21.181 1.000 88.220 ? 199 GLU A OE2 1 
ATOM 1493 N N   ? GLN A 1 200 ?   7.712  -4.323 -20.537 1.000 92.780 ? 200 GLN A N   1 
ATOM 1494 C CA  ? GLN A 1 200 ?   9.031  -4.914 -20.334 1.000 92.780 ? 200 GLN A CA  1 
ATOM 1495 C C   ? GLN A 1 200 ?  10.042  -3.862 -19.886 1.000 92.780 ? 200 GLN A C   1 
ATOM 1496 C CB  ? GLN A 1 200 ?   9.516  -5.597 -21.614 1.000 92.780 ? 200 GLN A CB  1 
ATOM 1497 O O   ? GLN A 1 200 ?  10.110  -2.774 -20.461 1.000 92.780 ? 200 GLN A O   1 
ATOM 1498 C CG  ? GLN A 1 200 ?  10.851  -6.314 -21.461 1.000 92.780 ? 200 GLN A CG  1 
ATOM 1499 C CD  ? GLN A 1 200 ?  11.283  -7.026 -22.728 1.000 92.780 ? 200 GLN A CD  1 
ATOM 1500 N NE2 ? GLN A 1 200 ?  12.491  -7.580 -22.715 1.000 92.780 ? 200 GLN A NE2 1 
ATOM 1501 O OE1 ? GLN A 1 200 ?  10.538  -7.079 -23.712 1.000 92.780 ? 200 GLN A OE1 1 
ATOM 1502 N N   ? GLY A 1 201 ?  10.787  -4.248 -18.782 1.000 93.620 ? 201 GLY A N   1 
ATOM 1503 C CA  ? GLY A 1 201 ?  11.845  -3.373 -18.303 1.000 93.620 ? 201 GLY A CA  1 
ATOM 1504 C C   ? GLY A 1 201 ?  11.342  -2.279 -17.379 1.000 93.620 ? 201 GLY A C   1 
ATOM 1505 O O   ? GLY A 1 201 ?  12.132  -1.496 -16.848 1.000 93.620 ? 201 GLY A O   1 
ATOM 1506 N N   ? TYR A 1 202 ?   9.973  -2.278 -17.182 1.000 93.680 ? 202 TYR A N   1 
ATOM 1507 C CA  ? TYR A 1 202 ?   9.376  -1.231 -16.360 1.000 93.680 ? 202 TYR A CA  1 
ATOM 1508 C C   ? TYR A 1 202 ?   8.437  -1.825 -15.317 1.000 93.680 ? 202 TYR A C   1 
ATOM 1509 C CB  ? TYR A 1 202 ?   8.617  -0.228 -17.234 1.000 93.680 ? 202 TYR A CB  1 
ATOM 1510 O O   ? TYR A 1 202 ?   7.219  -1.844 -15.508 1.000 93.680 ? 202 TYR A O   1 
ATOM 1511 C CG  ? TYR A 1 202 ?   9.510   0.584 -18.141 1.000 93.680 ? 202 TYR A CG  1 
ATOM 1512 C CD1 ? TYR A 1 202 ?  10.238   1.665 -17.647 1.000 93.680 ? 202 TYR A CD1 1 
ATOM 1513 C CD2 ? TYR A 1 202 ?   9.627   0.274 -19.491 1.000 93.680 ? 202 TYR A CD2 1 
ATOM 1514 C CE1 ? TYR A 1 202 ?  11.061   2.418 -18.479 1.000 93.680 ? 202 TYR A CE1 1 
ATOM 1515 C CE2 ? TYR A 1 202 ?  10.446   1.020 -20.332 1.000 93.680 ? 202 TYR A CE2 1 
ATOM 1516 O OH  ? TYR A 1 202 ?  11.971   2.830 -20.645 1.000 93.680 ? 202 TYR A OH  1 
ATOM 1517 C CZ  ? TYR A 1 202 ?  11.158   2.088 -19.818 1.000 93.680 ? 202 TYR A CZ  1 
ATOM 1518 N N   ? PRO A 1 203 ?   8.956  -2.351 -14.215 1.000 95.000 ? 203 PRO A N   1 
ATOM 1519 C CA  ? PRO A 1 203 ?   8.109  -2.867 -13.137 1.000 95.000 ? 203 PRO A CA  1 
ATOM 1520 C C   ? PRO A 1 203 ?   7.305  -1.771 -12.442 1.000 95.000 ? 203 PRO A C   1 
ATOM 1521 C CB  ? PRO A 1 203 ?   9.114  -3.502 -12.173 1.000 95.000 ? 203 PRO A CB  1 
ATOM 1522 O O   ? PRO A 1 203 ?   7.527  -0.584 -12.694 1.000 95.000 ? 203 PRO A O   1 
ATOM 1523 C CG  ? PRO A 1 203 ?  10.344  -2.662 -12.295 1.000 95.000 ? 203 PRO A CG  1 
ATOM 1524 C CD  ? PRO A 1 203 ?  10.506  -2.259 -13.732 1.000 95.000 ? 203 PRO A CD  1 
ATOM 1525 N N   ? GLY A 1 204 ?   6.360  -2.200 -11.598 1.000 95.450 ? 204 GLY A N   1 
ATOM 1526 C CA  ? GLY A 1 204 ?   5.640  -1.237 -10.780 1.000 95.450 ? 204 GLY A CA  1 
ATOM 1527 C C   ? GLY A 1 204 ?   6.501  -0.612  -9.698 1.000 95.450 ? 204 GLY A C   1 
ATOM 1528 O O   ? GLY A 1 204 ?   7.382  -1.270  -9.141 1.000 95.450 ? 204 GLY A O   1 
ATOM 1529 N N   ? VAL A 1 205 ?   6.195   0.660  -9.382 1.000 97.280 ? 205 VAL A N   1 
ATOM 1530 C CA  ? VAL A 1 205 ?   6.875   1.393  -8.320 1.000 97.280 ? 205 VAL A CA  1 
ATOM 1531 C C   ? VAL A 1 205 ?   5.909   1.643  -7.164 1.000 97.280 ? 205 VAL A C   1 
ATOM 1532 C CB  ? VAL A 1 205 ?   7.451   2.732  -8.832 1.000 97.280 ? 205 VAL A CB  1 
ATOM 1533 O O   ? VAL A 1 205 ?   4.789   2.112  -7.373 1.000 97.280 ? 205 VAL A O   1 
ATOM 1534 C CG1 ? VAL A 1 205 ?   8.145   3.489  -7.702 1.000 97.280 ? 205 VAL A CG1 1 
ATOM 1535 C CG2 ? VAL A 1 205 ?   8.417   2.488  -9.990 1.000 97.280 ? 205 VAL A CG2 1 
ATOM 1536 N N   ? TYR A 1 206 ?   6.368   1.368  -6.003 1.000 98.080 ? 206 TYR A N   1 
ATOM 1537 C CA  ? TYR A 1 206 ?   5.539   1.411  -4.804 1.000 98.080 ? 206 TYR A CA  1 
ATOM 1538 C C   ? TYR A 1 206 ?   6.189   2.264  -3.721 1.000 98.080 ? 206 TYR A C   1 
ATOM 1539 C CB  ? TYR A 1 206 ?   5.288  -0.004  -4.273 1.000 98.080 ? 206 TYR A CB  1 
ATOM 1540 O O   ? TYR A 1 206 ?   7.415   2.395  -3.678 1.000 98.080 ? 206 TYR A O   1 
ATOM 1541 C CG  ? TYR A 1 206 ?   4.739  -0.953  -5.310 1.000 98.080 ? 206 TYR A CG  1 
ATOM 1542 C CD1 ? TYR A 1 206 ?   3.378  -1.248  -5.362 1.000 98.080 ? 206 TYR A CD1 1 
ATOM 1543 C CD2 ? TYR A 1 206 ?   5.579  -1.557  -6.239 1.000 98.080 ? 206 TYR A CD2 1 
ATOM 1544 C CE1 ? TYR A 1 206 ?   2.868  -2.124  -6.315 1.000 98.080 ? 206 TYR A CE1 1 
ATOM 1545 C CE2 ? TYR A 1 206 ?   5.080  -2.434  -7.196 1.000 98.080 ? 206 TYR A CE2 1 
ATOM 1546 O OH  ? TYR A 1 206 ?   3.225  -3.578  -8.172 1.000 98.080 ? 206 TYR A OH  1 
ATOM 1547 C CZ  ? TYR A 1 206 ?   3.725  -2.711  -7.226 1.000 98.080 ? 206 TYR A CZ  1 
ATOM 1548 N N   ? THR A 1 207 ?   5.289   2.947  -2.978 1.000 98.500 ? 207 THR A N   1 
ATOM 1549 C CA  ? THR A 1 207 ?   5.801   3.576  -1.765 1.000 98.500 ? 207 THR A CA  1 
ATOM 1550 C C   ? THR A 1 207 ?   6.272   2.523  -0.767 1.000 98.500 ? 207 THR A C   1 
ATOM 1551 C CB  ? THR A 1 207 ?   4.734   4.471  -1.107 1.000 98.500 ? 207 THR A CB  1 
ATOM 1552 O O   ? THR A 1 207 ?   5.547   1.572  -0.471 1.000 98.500 ? 207 THR A O   1 
ATOM 1553 C CG2 ? THR A 1 207 ?   5.260   5.097   0.180 1.000 98.500 ? 207 THR A CG2 1 
ATOM 1554 O OG1 ? THR A 1 207 ?   4.366   5.515  -2.018 1.000 98.500 ? 207 THR A OG1 1 
ATOM 1555 N N   ? LYS A 1 208 ?   7.565   2.668  -0.316 1.000 98.340 ? 208 LYS A N   1 
ATOM 1556 C CA  ? LYS A 1 208 ?   8.183   1.757   0.643 1.000 98.340 ? 208 LYS A CA  1 
ATOM 1557 C C   ? LYS A 1 208 ?   7.704   2.045   2.063 1.000 98.340 ? 208 LYS A C   1 
ATOM 1558 C CB  ? LYS A 1 208 ?   9.708   1.858   0.574 1.000 98.340 ? 208 LYS A CB  1 
ATOM 1559 O O   ? LYS A 1 208 ?   8.232   2.935   2.733 1.000 98.340 ? 208 LYS A O   1 
ATOM 1560 C CG  ? LYS A 1 208 ?  10.436   0.757   1.330 1.000 98.340 ? 208 LYS A CG  1 
ATOM 1561 C CD  ? LYS A 1 208 ?  11.944   0.843   1.128 1.000 98.340 ? 208 LYS A CD  1 
ATOM 1562 C CE  ? LYS A 1 208 ?  12.606  -0.522   1.264 1.000 98.340 ? 208 LYS A CE  1 
ATOM 1563 N NZ  ? LYS A 1 208 ?  14.071  -0.457   0.983 1.000 98.340 ? 208 LYS A NZ  1 
ATOM 1564 N N   ? VAL A 1 209 ?   6.715   1.243   2.594 1.000 98.560 ? 209 VAL A N   1 
ATOM 1565 C CA  ? VAL A 1 209 ?   5.971   1.514   3.820 1.000 98.560 ? 209 VAL A CA  1 
ATOM 1566 C C   ? VAL A 1 209 ?   6.916   1.476   5.018 1.000 98.560 ? 209 VAL A C   1 
ATOM 1567 C CB  ? VAL A 1 209 ?   4.817   0.505   4.019 1.000 98.560 ? 209 VAL A CB  1 
ATOM 1568 O O   ? VAL A 1 209 ?   6.775   2.266   5.954 1.000 98.560 ? 209 VAL A O   1 
ATOM 1569 C CG1 ? VAL A 1 209 ?   4.184   0.674   5.398 1.000 98.560 ? 209 VAL A CG1 1 
ATOM 1570 C CG2 ? VAL A 1 209 ?   3.768   0.672   2.921 1.000 98.560 ? 209 VAL A CG2 1 
ATOM 1571 N N   ? CYS A 1 210 ?   7.904   0.571   5.093 1.000 98.450 ? 210 CYS A N   1 
ATOM 1572 C CA  ? CYS A 1 210 ?   8.798   0.436   6.238 1.000 98.450 ? 210 CYS A CA  1 
ATOM 1573 C C   ? CYS A 1 210 ?   9.497   1.755   6.543 1.000 98.450 ? 210 CYS A C   1 
ATOM 1574 C CB  ? CYS A 1 210 ?   9.837  -0.655   5.981 1.000 98.450 ? 210 CYS A CB  1 
ATOM 1575 O O   ? CYS A 1 210 ?   9.854   2.022   7.692 1.000 98.450 ? 210 CYS A O   1 
ATOM 1576 S SG  ? CYS A 1 210 ?  10.997  -0.257   4.656 1.000 98.450 ? 210 CYS A SG  1 
ATOM 1577 N N   ? ASN A 1 211 ?   9.634   2.661   5.536 1.000 98.350 ? 211 ASN A N   1 
ATOM 1578 C CA  ? ASN A 1 211 ?  10.291   3.948   5.736 1.000 98.350 ? 211 ASN A CA  1 
ATOM 1579 C C   ? ASN A 1 211 ?   9.358   4.957   6.399 1.000 98.350 ? 211 ASN A C   1 
ATOM 1580 C CB  ? ASN A 1 211 ?  10.810   4.498   4.406 1.000 98.350 ? 211 ASN A CB  1 
ATOM 1581 O O   ? ASN A 1 211 ?   9.779   6.059   6.753 1.000 98.350 ? 211 ASN A O   1 
ATOM 1582 C CG  ? ASN A 1 211 ?  12.082   3.814   3.946 1.000 98.350 ? 211 ASN A CG  1 
ATOM 1583 N ND2 ? ASN A 1 211 ?  12.484   4.078   2.709 1.000 98.350 ? 211 ASN A ND2 1 
ATOM 1584 O OD1 ? ASN A 1 211 ?  12.698   3.053   4.697 1.000 98.350 ? 211 ASN A OD1 1 
ATOM 1585 N N   ? TYR A 1 212 ?   8.069   4.588   6.608 1.000 98.530 ? 212 TYR A N   1 
ATOM 1586 C CA  ? TYR A 1 212 ?   7.096   5.572   7.069 1.000 98.530 ? 212 TYR A CA  1 
ATOM 1587 C C   ? TYR A 1 212 ?   6.433   5.119   8.364 1.000 98.530 ? 212 TYR A C   1 
ATOM 1588 C CB  ? TYR A 1 212 ?   6.030   5.818   5.996 1.000 98.530 ? 212 TYR A CB  1 
ATOM 1589 O O   ? TYR A 1 212 ?   5.427   5.693   8.788 1.000 98.530 ? 212 TYR A O   1 
ATOM 1590 C CG  ? TYR A 1 212 ?   6.572   6.451   4.737 1.000 98.530 ? 212 TYR A CG  1 
ATOM 1591 C CD1 ? TYR A 1 212 ?   6.683   7.835   4.622 1.000 98.530 ? 212 TYR A CD1 1 
ATOM 1592 C CD2 ? TYR A 1 212 ?   6.972   5.667   3.660 1.000 98.530 ? 212 TYR A CD2 1 
ATOM 1593 C CE1 ? TYR A 1 212 ?   7.180   8.423   3.463 1.000 98.530 ? 212 TYR A CE1 1 
ATOM 1594 C CE2 ? TYR A 1 212 ?   7.470   6.244   2.497 1.000 98.530 ? 212 TYR A CE2 1 
ATOM 1595 O OH  ? TYR A 1 212 ?   8.062   8.197   1.258 1.000 98.530 ? 212 TYR A OH  1 
ATOM 1596 C CZ  ? TYR A 1 212 ?   7.570   7.620   2.408 1.000 98.530 ? 212 TYR A CZ  1 
ATOM 1597 N N   ? ILE A 1 213 ?   6.983   4.101   8.992 1.000 98.440 ? 213 ILE A N   1 
ATOM 1598 C CA  ? ILE A 1 213 ?   6.368   3.545  10.193 1.000 98.440 ? 213 ILE A CA  1 
ATOM 1599 C C   ? ILE A 1 213 ?   6.348   4.599  11.298 1.000 98.440 ? 213 ILE A C   1 
ATOM 1600 C CB  ? ILE A 1 213 ?   7.111   2.278  10.673 1.000 98.440 ? 213 ILE A CB  1 
ATOM 1601 O O   ? ILE A 1 213 ?   5.317   4.817  11.937 1.000 98.440 ? 213 ILE A O   1 
ATOM 1602 C CG1 ? ILE A 1 213 ?   6.902   1.128   9.682 1.000 98.440 ? 213 ILE A CG1 1 
ATOM 1603 C CG2 ? ILE A 1 213 ?   6.649   1.882  12.078 1.000 98.440 ? 213 ILE A CG2 1 
ATOM 1604 C CD1 ? ILE A 1 213 ?   5.443   0.741   9.482 1.000 98.440 ? 213 ILE A CD1 1 
ATOM 1605 N N   ? PRO A 1 214 ?   7.446   5.250  11.537 1.000 97.960 ? 214 PRO A N   1 
ATOM 1606 C CA  ? PRO A 1 214 ?   7.424   6.292  12.566 1.000 97.960 ? 214 PRO A CA  1 
ATOM 1607 C C   ? PRO A 1 214 ?   6.370   7.365  12.297 1.000 97.960 ? 214 PRO A C   1 
ATOM 1608 C CB  ? PRO A 1 214 ?   8.834   6.884  12.498 1.000 97.960 ? 214 PRO A CB  1 
ATOM 1609 O O   ? PRO A 1 214 ?   5.655   7.775  13.214 1.000 97.960 ? 214 PRO A O   1 
ATOM 1610 C CG  ? PRO A 1 214 ?   9.701   5.754  12.044 1.000 97.960 ? 214 PRO A CG  1 
ATOM 1611 C CD  ? PRO A 1 214 ?   8.939   4.945  11.034 1.000 97.960 ? 214 PRO A CD  1 
ATOM 1612 N N   ? TRP A 1 215 ?   6.280   7.820  11.075 1.000 98.320 ? 215 TRP A N   1 
ATOM 1613 C CA  ? TRP A 1 215 ?   5.293   8.826  10.699 1.000 98.320 ? 215 TRP A CA  1 
ATOM 1614 C C   ? TRP A 1 215 ?   3.876   8.303  10.905 1.000 98.320 ? 215 TRP A C   1 
ATOM 1615 C CB  ? TRP A 1 215 ?   5.486   9.251   9.241 1.000 98.320 ? 215 TRP A CB  1 
ATOM 1616 O O   ? TRP A 1 215 ?   3.015   9.014  11.430 1.000 98.320 ? 215 TRP A O   1 
ATOM 1617 C CG  ? TRP A 1 215 ?   4.414  10.163   8.724 1.000 98.320 ? 215 TRP A CG  1 
ATOM 1618 C CD1 ? TRP A 1 215 ?   4.289  11.504   8.959 1.000 98.320 ? 215 TRP A CD1 1 
ATOM 1619 C CD2 ? TRP A 1 215 ?   3.311   9.798   7.889 1.000 98.320 ? 215 TRP A CD2 1 
ATOM 1620 C CE2 ? TRP A 1 215 ?   2.558  10.969   7.655 1.000 98.320 ? 215 TRP A CE2 1 
ATOM 1621 C CE3 ? TRP A 1 215 ?   2.888   8.592   7.314 1.000 98.320 ? 215 TRP A CE3 1 
ATOM 1622 N NE1 ? TRP A 1 215 ?   3.175  11.995   8.319 1.000 98.320 ? 215 TRP A NE1 1 
ATOM 1623 C CH2 ? TRP A 1 215 ?   1.010   9.777   6.319 1.000 98.320 ? 215 TRP A CH2 1 
ATOM 1624 C CZ2 ? TRP A 1 215 ?   1.402  10.969   6.870 1.000 98.320 ? 215 TRP A CZ2 1 
ATOM 1625 C CZ3 ? TRP A 1 215 ?   1.738   8.595   6.532 1.000 98.320 ? 215 TRP A CZ3 1 
ATOM 1626 N N   ? ILE A 1 216 ?   3.603   7.091  10.477 1.000 98.330 ? 216 ILE A N   1 
ATOM 1627 C CA  ? ILE A 1 216 ?   2.288   6.478  10.627 1.000 98.330 ? 216 ILE A CA  1 
ATOM 1628 C C   ? ILE A 1 216 ?   1.902   6.438  12.104 1.000 98.330 ? 216 ILE A C   1 
ATOM 1629 C CB  ? ILE A 1 216 ?   2.256   5.055  10.025 1.000 98.330 ? 216 ILE A CB  1 
ATOM 1630 O O   ? ILE A 1 216 ?   0.806   6.861  12.477 1.000 98.330 ? 216 ILE A O   1 
ATOM 1631 C CG1 ? ILE A 1 216 ?   2.376   5.118   8.498 1.000 98.330 ? 216 ILE A CG1 1 
ATOM 1632 C CG2 ? ILE A 1 216 ?   0.979   4.320  10.444 1.000 98.330 ? 216 ILE A CG2 1 
ATOM 1633 C CD1 ? ILE A 1 216 ?   2.594   3.763   7.838 1.000 98.330 ? 216 ILE A CD1 1 
ATOM 1634 N N   ? HIS A 1 217 ?   2.759   6.001  12.945 1.000 97.870 ? 217 HIS A N   1 
ATOM 1635 C CA  ? HIS A 1 217 ?   2.492   5.881  14.374 1.000 97.870 ? 217 HIS A CA  1 
ATOM 1636 C C   ? HIS A 1 217 ?   2.251   7.247  15.006 1.000 97.870 ? 217 HIS A C   1 
ATOM 1637 C CB  ? HIS A 1 217 ?   3.653   5.174  15.078 1.000 97.870 ? 217 HIS A CB  1 
ATOM 1638 O O   ? HIS A 1 217 ?   1.332   7.409  15.813 1.000 97.870 ? 217 HIS A O   1 
ATOM 1639 C CG  ? HIS A 1 217 ?   3.689   3.698  14.840 1.000 97.870 ? 217 HIS A CG  1 
ATOM 1640 C CD2 ? HIS A 1 217 ?   4.690   2.890  14.419 1.000 97.870 ? 217 HIS A CD2 1 
ATOM 1641 N ND1 ? HIS A 1 217 ?   2.594   2.886  15.037 1.000 97.870 ? 217 HIS A ND1 1 
ATOM 1642 C CE1 ? HIS A 1 217 ?   2.921   1.637  14.747 1.000 97.870 ? 217 HIS A CE1 1 
ATOM 1643 N NE2 ? HIS A 1 217 ?   4.188   1.613  14.369 1.000 97.870 ? 217 HIS A NE2 1 
ATOM 1644 N N   ? GLU A 1 218 ?   3.087   8.178  14.652 1.000 97.680 ? 218 GLU A N   1 
ATOM 1645 C CA  ? GLU A 1 218 ?   2.962   9.533  15.181 1.000 97.680 ? 218 GLU A CA  1 
ATOM 1646 C C   ? GLU A 1 218 ?   1.644  10.172  14.754 1.000 97.680 ? 218 GLU A C   1 
ATOM 1647 C CB  ? GLU A 1 218 ?   4.139  10.400  14.724 1.000 97.680 ? 218 GLU A CB  1 
ATOM 1648 O O   ? GLU A 1 218 ?   0.975  10.824  15.559 1.000 97.680 ? 218 GLU A O   1 
ATOM 1649 C CG  ? GLU A 1 218 ?   4.139  11.800  15.321 1.000 97.680 ? 218 GLU A CG  1 
ATOM 1650 C CD  ? GLU A 1 218 ?   5.357  12.620  14.926 1.000 97.680 ? 218 GLU A CD  1 
ATOM 1651 O OE1 ? GLU A 1 218 ?   5.491  13.773  15.395 1.000 97.680 ? 218 GLU A OE1 1 
ATOM 1652 O OE2 ? GLU A 1 218 ?   6.184  12.105  14.140 1.000 97.680 ? 218 GLU A OE2 1 
ATOM 1653 N N   ? THR A 1 219 ?   1.286  10.083  13.553 1.000 97.320 ? 219 THR A N   1 
ATOM 1654 C CA  ? THR A 1 219 ?   0.073  10.683  13.010 1.000 97.320 ? 219 THR A CA  1 
ATOM 1655 C C   ? THR A 1 219 ?  -1.168  10.084  13.666 1.000 97.320 ? 219 THR A C   1 
ATOM 1656 C CB  ? THR A 1 219 ?  -0.009  10.495  11.484 1.000 97.320 ? 219 THR A CB  1 
ATOM 1657 O O   ? THR A 1 219 ?  -2.076  10.813  14.071 1.000 97.320 ? 219 THR A O   1 
ATOM 1658 C CG2 ? THR A 1 219 ?  -1.267  11.145  10.917 1.000 97.320 ? 219 THR A CG2 1 
ATOM 1659 O OG1 ? THR A 1 219 ?   1.141  11.093  10.873 1.000 97.320 ? 219 THR A OG1 1 
ATOM 1660 N N   ? ILE A 1 220 ?  -1.202   8.733  13.780 1.000 96.700 ? 220 ILE A N   1 
ATOM 1661 C CA  ? ILE A 1 220 ?  -2.350   8.048  14.363 1.000 96.700 ? 220 ILE A CA  1 
ATOM 1662 C C   ? ILE A 1 220 ?  -2.475   8.416  15.840 1.000 96.700 ? 220 ILE A C   1 
ATOM 1663 C CB  ? ILE A 1 220 ?  -2.238   6.516  14.199 1.000 96.700 ? 220 ILE A CB  1 
ATOM 1664 O O   ? ILE A 1 220 ?  -3.581   8.631  16.342 1.000 96.700 ? 220 ILE A O   1 
ATOM 1665 C CG1 ? ILE A 1 220 ?  -2.443   6.119  12.733 1.000 96.700 ? 220 ILE A CG1 1 
ATOM 1666 C CG2 ? ILE A 1 220 ?  -3.244   5.801  15.106 1.000 96.700 ? 220 ILE A CG2 1 
ATOM 1667 C CD1 ? ILE A 1 220 ?  -2.195   4.644  12.450 1.000 96.700 ? 220 ILE A CD1 1 
ATOM 1668 N N   ? ALA A 1 221 ?  -1.417   8.560  16.597 1.000 95.040 ? 221 ALA A N   1 
ATOM 1669 C CA  ? ALA A 1 221 ?  -1.389   8.885  18.021 1.000 95.040 ? 221 ALA A CA  1 
ATOM 1670 C C   ? ALA A 1 221 ?  -1.854  10.317  18.266 1.000 95.040 ? 221 ALA A C   1 
ATOM 1671 C CB  ? ALA A 1 221 ?   0.014   8.681  18.586 1.000 95.040 ? 221 ALA A CB  1 
ATOM 1672 O O   ? ALA A 1 221 ?  -2.455  10.613  19.302 1.000 95.040 ? 221 ALA A O   1 
ATOM 1673 N N   ? SER A 1 222 ?  -1.603  11.218  17.418 1.000 89.990 ? 222 SER A N   1 
ATOM 1674 C CA  ? SER A 1 222 ?  -1.877  12.644  17.567 1.000 89.990 ? 222 SER A CA  1 
ATOM 1675 C C   ? SER A 1 222 ?  -3.324  12.968  17.210 1.000 89.990 ? 222 SER A C   1 
ATOM 1676 C CB  ? SER A 1 222 ?  -0.931  13.467  16.691 1.000 89.990 ? 222 SER A CB  1 
ATOM 1677 O O   ? SER A 1 222 ?  -3.799  14.077  17.466 1.000 89.990 ? 222 SER A O   1 
ATOM 1678 O OG  ? SER A 1 222 ?  -1.201  13.250  15.317 1.000 89.990 ? 222 SER A OG  1 
ATOM 1679 N N   ? GLU A 1 223 ?  -4.195  12.016  16.709 1.000 81.820 ? 223 GLU A N   1 
ATOM 1680 C CA  ? GLU A 1 223 ?  -5.603  12.189  16.364 1.000 81.820 ? 223 GLU A CA  1 
ATOM 1681 C C   ? GLU A 1 223 ?  -6.511  11.529  17.398 1.000 81.820 ? 223 GLU A C   1 
ATOM 1682 C CB  ? GLU A 1 223 ?  -5.889  11.619  14.972 1.000 81.820 ? 223 GLU A CB  1 
ATOM 1683 O O   ? GLU A 1 223 ?  -7.607  12.021  17.674 1.000 81.820 ? 223 GLU A O   1 
ATOM 1684 C CG  ? GLU A 1 223 ?  -5.298  12.442  13.837 1.000 81.820 ? 223 GLU A CG  1 
ATOM 1685 C CD  ? GLU A 1 223 ?  -5.915  13.827  13.715 1.000 81.820 ? 223 GLU A CD  1 
ATOM 1686 O OE1 ? GLU A 1 223 ?  -5.168  14.831  13.771 1.000 81.820 ? 223 GLU A OE1 1 
ATOM 1687 O OE2 ? GLU A 1 223 ?  -7.154  13.908  13.564 1.000 81.820 ? 223 GLU A OE2 1 
# 
loop_
_struct_sheet_range.sheet_id 
_struct_sheet_range.id 
_struct_sheet_range.beg_label_comp_id 
_struct_sheet_range.beg_label_asym_id 
_struct_sheet_range.beg_label_seq_id 
_struct_sheet_range.pdbx_beg_PDB_ins_code 
_struct_sheet_range.end_label_comp_id 
_struct_sheet_range.end_label_asym_id 
_struct_sheet_range.end_label_seq_id 
_struct_sheet_range.pdbx_end_PDB_ins_code 
_struct_sheet_range.beg_auth_comp_id 
_struct_sheet_range.beg_auth_asym_id 
_struct_sheet_range.beg_auth_seq_id 
_struct_sheet_range.end_auth_comp_id 
_struct_sheet_range.end_auth_asym_id 
_struct_sheet_range.end_auth_seq_id 
A A ILE A   2 ? VAL A   3 ? ILE A 2   VAL A 3   
A B ASP A 171 ? SER A 172 ? ASP A 171 SER A 172 
B C TYR A   6 ? GLU A   7 ? TYR A 6   GLU A 7   
B D ILE A 116 ? GLY A 121 ? ILE A 116 GLY A 121 
B E GLN A 136 ? VAL A 142 ? GLN A 136 VAL A 142 
B F MET A 160 ? VAL A 163 ? MET A 160 VAL A 163 
B G PRO A 180 ? CYS A 183 ? PRO A 180 CYS A 183 
B H VAL A 186 ? TRP A 193 ? VAL A 186 TRP A 193 
B I GLY A 204 ? LYS A 208 ? GLY A 204 LYS A 208 
C J ILE A  16 ? ASN A  20 ? ILE A 16  ASN A 20  
C K HIS A  24 ? LEU A  30 ? HIS A 24  LEU A 30  
C L TRP A  35 ? SER A  38 ? TRP A 35  SER A 38  
C M GLU A  48 ? LEU A  51 ? GLU A 48  LEU A 51  
C N GLN A  64 ? ARG A  73 ? GLN A 64  ARG A 73  
C O MET A  87 ? LEU A  91 ? MET A 87  LEU A 91  
D P ASN A  55 ? ASN A  55 ? ASN A 55  ASN A 55  
D Q ASP A 134 ? ASP A 134 ? ASP A 134 ASP A 134 
E R ASN A  78 ? ASN A  78 ? ASN A 78  ASN A 78  
E S ASP A  83 ? ASP A  83 ? ASP A 83  ASP A 83  
# 
loop_
_struct_conf.id 
_struct_conf.conf_type_id 
_struct_conf.beg_label_comp_id 
_struct_conf.beg_label_asym_id 
_struct_conf.beg_label_seq_id 
_struct_conf.pdbx_beg_PDB_ins_code 
_struct_conf.end_label_comp_id 
_struct_conf.end_label_asym_id 
_struct_conf.end_label_seq_id 
_struct_conf.pdbx_end_PDB_ins_code 
_struct_conf.beg_auth_comp_id 
_struct_conf.beg_auth_asym_id 
_struct_conf.beg_auth_seq_id 
_struct_conf.end_auth_comp_id 
_struct_conf.end_auth_asym_id 
_struct_conf.end_auth_seq_id 
STRN1         STRN         ILE A   2 ? VAL A   3 ? ILE A 2   VAL A 3   
TURN_TY1_P1   TURN_TY1_P   GLY A   4 ? GLY A   4 ? GLY A 4   GLY A 4   
STRN2         STRN         TYR A   6 ? GLU A   7 ? TYR A 6   GLU A 7   
HELX_LH_PP_P1 HELX_LH_PP_P CYS A   8 ? ALA A   9 ? CYS A 8   ALA A 9   
TURN_TY1_P2   TURN_TY1_P   LYS A  10 ? HIS A  11 ? LYS A 10  HIS A 11  
BEND1         BEND         SER A  12 ? SER A  12 ? SER A 12  SER A 12  
TURN_TY1_P3   TURN_TY1_P   PRO A  14 ? TRP A  15 ? PRO A 14  TRP A 15  
STRN3         STRN         ILE A  16 ? ASN A  20 ? ILE A 16  ASN A 20  
BEND2         BEND         VAL A  21 ? TRP A  23 ? VAL A 21  TRP A 23  
STRN4         STRN         HIS A  24 ? LEU A  30 ? HIS A 24  LEU A 30  
BEND3         BEND         SER A  32 ? ASP A  34 ? SER A 32  ASP A 34  
STRN5         STRN         TRP A  35 ? SER A  38 ? TRP A 35  SER A 38  
HELX_RH_3T_P1 HELX_RH_3T_P ALA A  40 ? CYS A  42 ? ALA A 40  CYS A 42  
BEND4         BEND         SER A  45 ? ARG A  46 ? SER A 45  ARG A 46  
STRN6         STRN         GLU A  48 ? LEU A  51 ? GLU A 48  LEU A 51  
BEND5         BEND         GLY A  52 ? GLY A  52 ? GLY A 52  GLY A 52  
BEND6         BEND         HIS A  54 ? HIS A  54 ? HIS A 54  HIS A 54  
STRN7         STRN         ASN A  55 ? ASN A  55 ? ASN A 55  ASN A 55  
TURN_TY1_P4   TURN_TY1_P   ILE A  56 ? LYS A  57 ? ILE A 56  LYS A 57  
BEND7         BEND         GLN A  58 ? GLN A  58 ? GLN A 58  GLN A 58  
BEND8         BEND         GLY A  61 ? GLY A  61 ? GLY A 61  GLY A 61  
STRN8         STRN         GLN A  64 ? ARG A  73 ? GLN A 64  ARG A 73  
TURN_TY1_P5   TURN_TY1_P   PRO A  75 ? GLY A  76 ? PRO A 75  GLY A 76  
STRN9         STRN         ASN A  78 ? ASN A  78 ? ASN A 78  ASN A 78  
TURN_TY1_P6   TURN_TY1_P   TYR A  79 ? LEU A  82 ? TYR A 79  LEU A 82  
STRN10        STRN         ASP A  83 ? ASP A  83 ? ASP A 83  ASP A 83  
TURN_TY1_P7   TURN_TY1_P   ASN A  84 ? ASN A  84 ? ASN A 84  ASN A 84  
STRN11        STRN         MET A  87 ? LEU A  91 ? MET A 87  LEU A 91  
BEND9         BEND         SER A  92 ? HIS A  93 ? SER A 92  HIS A 93  
BEND10        BEND         ASN A  98 ? ASN A 100 ? ASN A 98  ASN A 100 
HELX_LH_PP_P2 HELX_LH_PP_P PRO A 105 ? PRO A 107 ? PRO A 105 PRO A 107 
BEND11        BEND         SER A 108 ? ARG A 109 ? SER A 108 ARG A 109 
HELX_LH_PP_P3 HELX_LH_PP_P CYS A 110 ? THR A 112 ? CYS A 110 THR A 112 
TURN_TY1_P8   TURN_TY1_P   ALA A 113 ? GLY A 114 ? ALA A 113 GLY A 114 
STRN12        STRN         ILE A 116 ? GLY A 121 ? ILE A 116 GLY A 121 
BEND12        BEND         ASN A 127 ? ASN A 127 ? ASN A 127 ASN A 127 
TURN_TY1_P9   TURN_TY1_P   ASN A 128 ? ALA A 129 ? ASN A 128 ALA A 129 
BEND13        BEND         VAL A 130 ? VAL A 130 ? VAL A 130 VAL A 130 
TURN_TY1_P10  TURN_TY1_P   GLY A 132 ? ASP A 133 ? GLY A 132 ASP A 133 
STRN13        STRN         ASP A 134 ? ASP A 134 ? ASP A 134 ASP A 134 
STRN14        STRN         GLN A 136 ? PRO A 141 ? GLN A 136 PRO A 141 
STRN15        STRN         VAL A 142 ? VAL A 142 ? VAL A 142 VAL A 142 
HELX_LH_PP_P4 HELX_LH_PP_P LEU A 143 ? SER A 144 ? LEU A 143 SER A 144 
HELX_RH_AL_P1 HELX_RH_AL_P ASP A 145 ? SER A 151 ? ASP A 145 SER A 151 
BEND14        BEND         TYR A 152 ? TYR A 152 ? TYR A 152 TYR A 152 
TURN_TY1_P11  TURN_TY1_P   PRO A 153 ? MET A 155 ? PRO A 153 MET A 155 
TURN_TY1_P12  TURN_TY1_P   GLU A 158 ? ASN A 159 ? GLU A 158 ASN A 159 
STRN16        STRN         MET A 160 ? VAL A 163 ? MET A 160 VAL A 163 
BEND15        BEND         GLY A 164 ? GLY A 164 ? GLY A 164 GLY A 164 
TURN_TY1_P13  TURN_TY1_P   LEU A 166 ? ASP A 167 ? LEU A 166 ASP A 167 
BEND16        BEND         GLY A 169 ? GLY A 169 ? GLY A 169 GLY A 169 
STRN17        STRN         ASP A 171 ? SER A 172 ? ASP A 171 SER A 172 
TURN_TY1_P14  TURN_TY1_P   GLN A 174 ? GLY A 175 ? GLN A 174 GLY A 175 
TURN_TY1_P15  TURN_TY1_P   SER A 177 ? GLY A 178 ? SER A 177 GLY A 178 
STRN18        STRN         PRO A 180 ? CYS A 183 ? PRO A 180 CYS A 183 
TURN_TY1_P16  TURN_TY1_P   ASN A 184 ? GLY A 185 ? ASN A 184 GLY A 185 
STRN19        STRN         VAL A 186 ? TRP A 193 ? VAL A 186 TRP A 193 
BEND17        BEND         TYR A 195 ? ALA A 198 ? TYR A 195 ALA A 198 
TURN_TY1_P17  TURN_TY1_P   GLN A 200 ? GLY A 201 ? GLN A 200 GLY A 201 
STRN20        STRN         GLY A 204 ? LYS A 208 ? GLY A 204 LYS A 208 
HELX_RH_3T_P2 HELX_RH_3T_P VAL A 209 ? TYR A 212 ? VAL A 209 TYR A 212 
HELX_RH_AL_P2 HELX_RH_AL_P ILE A 213 ? ALA A 221 ? ILE A 213 ALA A 221 
TURN_TY1_P18  TURN_TY1_P   SER A 222 ? SER A 222 ? SER A 222 SER A 222 
# 
