# Supplementary material for: FlatProt: 2D visualization eases protein structure comparison
Source: BMC Bioinformatics. 2025 Aug 13;26:210. doi: 10.1186/s12859-025-06233-x (PMC12344939; doi:10.1186/s12859-025-06233-x)
Supplement: Supplementary file 1 — Supplementary Material 1 [file 12859_2025_6233_MOESM1_ESM.zip › KLK/structures/Calu_KLK11.cif]

data_Calu_KLK11
# 
_entry.id   Calu_KLK11 
# 
_entity.id                         1      
_entity.type                       polymer 
_entity.pdbx_description           polymer-1 
_entity.formula_weight             25167.9 
_entity.pdbx_number_of_molecules        1 
# 
loop_
_struct_sheet.id 
_struct_sheet.number_strands 
A 8 
B 6 
C 2 
D 2 
# 
loop_
_struct_conf_type.id 
_struct_conf_type.criteria 
TURN_TY1_P   DSSP 
STRN         DSSP 
HELX_LH_PP_P DSSP 
BEND         DSSP 
HELX_RH_3T_P DSSP 
HELX_RH_AL_P DSSP 
# 
_struct_asym.id          A 
_struct_asym.entity_id   1 
# 
_software.pdbx_ordinal     1 
_software.name             dssp 
_software.version          4.4.10 
_software.date             ? 
_software.classification   'model annotation' 
# 
_entity_poly.entity_id                      1 
_entity_poly.type                           polypeptide(L) 
_entity_poly.nstd_linkage                   n 
_entity_poly.nstd_monomer                   n 
_entity_poly.pdbx_seq_one_letter_code       
;RIIKGYECSPHSQPWQVALFQKTRLLCGATLIAPKWLLTAAHCRKPRYVVHLGEHNLQRRDGCEQTLSATESFPHPDFNN
KDHRNDIMLVKMTRAAFITWAVRPLTLSSHCVTPGTRCLVSGWGSTSSPQLQLPHTLRCANITIINHEECEKAYPGNITN
TMVCASVLESGKDSCQGDSGGPLVCDGSLQGIISWGQDPCAVTRKPGVYTKVCKYVDWIRKTMENN
;
_entity_poly.pdbx_seq_one_letter_code_can   
;RIIKGYECSPHSQPWQVALFQKTRLLCGATLIAPKWLLTAAHCRKPRYVVHLGEHNLQRRDGCEQTLSATESFPHPDFNN
KDHRNDIMLVKMTRAAFITWAVRPLTLSSHCVTPGTRCLVSGWGSTSSPQLQLPHTLRCANITIINHEECEKAYPGNITN
TMVCASVLESGKDSCQGDSGGPLVCDGSLQGIISWGQDPCAVTRKPGVYTKVCKYVDWIRKTMENN
;
_entity_poly.pdbx_strand_id                 A 
# 
loop_
_dssp_struct_summary.entry_id 
_dssp_struct_summary.label_comp_id 
_dssp_struct_summary.label_asym_id 
_dssp_struct_summary.label_seq_id 
_dssp_struct_summary.secondary_structure 
_dssp_struct_summary.ss_bridge 
_dssp_struct_summary.helix_3_10 
_dssp_struct_summary.helix_alpha 
_dssp_struct_summary.helix_pi 
_dssp_struct_summary.helix_pp 
_dssp_struct_summary.bend 
_dssp_struct_summary.chirality 
_dssp_struct_summary.sheet 
_dssp_struct_summary.strand 
_dssp_struct_summary.ladder_1 
_dssp_struct_summary.ladder_2 
_dssp_struct_summary.accessibility 
_dssp_struct_summary.TCO 
_dssp_struct_summary.kappa 
_dssp_struct_summary.alpha 
_dssp_struct_summary.phi 
_dssp_struct_summary.psi 
_dssp_struct_summary.x_ca 
_dssp_struct_summary.y_ca 
_dssp_struct_summary.z_ca 
Calu_KLK11 ARG A 1   . . . . . . . . . . . . ? .      .     .      .      133.3  -3.6  3.4   -11.6 
Calu_KLK11 ILE A 2   . . > . . . . - . . . . ? -0.966 .     -166.5 -118.1 77.1   -3.7  0.4   -14.0 
Calu_KLK11 ILE A 3   T . 3 . . . S + . . . . ? -0.888 87.9  8.5    -61.5  109.6  -3.3  2.0   -17.6 
Calu_KLK11 LYS A 4   T . 3 . . . S + . . . . ? 0.806  102.3 148.1  82.3   15.4   -4.3  -1.0  -19.8 
Calu_KLK11 GLY A 5   . . < . . . . - . . . . ? -0.322 41.9  -129.4 -68.9  159.2  -5.4  -2.9  -16.7 
Calu_KLK11 TYR A 6   E . . . . . . - A A A . ? -0.875 29.9  -88.2  -110.1 148.3  -8.2  -5.3  -17.0 
Calu_KLK11 GLU A 7   E . . . . > . - A A A . ? -0.535 50.4  -121.9 -53.1  126.0  -11.3 -5.5  -14.9 
Calu_KLK11 CYS A 8   P . . . . P . - . . . . ? -0.435 29.9  -97.7  -66.1  142.8  -10.5 -7.8  -12.0 
Calu_KLK11 SER A 9   P . > . . P . - . . . . ? -0.469 58.9  -86.3  -57.5  131.7  -12.5 -10.9 -11.5 
Calu_KLK11 PRO A 10  T . 3 . . < S - . . . . ? -0.261 109.3 -2.7   -46.2  125.7  -15.1 -10.0 -8.9  
Calu_KLK11 HIS A 11  T . 3 . . . S + . . . . ? 0.600  90.9  126.9  70.8   12.2   -13.7 -10.6 -5.3  
Calu_KLK11 SER A 12  S . < . . . S + . . . . ? 0.642  75.6  47.4   -71.1  -15.8  -10.4 -12.0 -6.7  
Calu_KLK11 GLN A 13  . . > . . . . + . . . . ? -0.587 66.5  166.7  -123.5 72.5   -8.6  -9.4  -4.5  
Calu_KLK11 PRO A 14  T . 3 . . . S + . . . . ? 0.594  74.8  59.0   -73.5  -3.7   -10.3 -9.9  -1.1  
Calu_KLK11 TRP A 15  T . 3 . . . S + . . . . ? 0.537  78.0  112.3  -97.1  -16.0  -7.6  -7.8  0.6   
Calu_KLK11 GLN A 16  E . < . . . . - B I I . ? -0.480 48.4  -169.8 -65.5  133.1  -8.2  -4.7  -1.5  
Calu_KLK11 VAL A 17  E . . . . . . - B I I J ? -0.970 15.8  -146.2 -130.2 138.8  -9.6  -1.8  0.6   
Calu_KLK11 ALA A 18  E . . . . . . - B I I J ? -0.902 11.0  -153.5 -103.1 128.5  -11.0 1.6   -0.4  
Calu_KLK11 LEU A 19  E . . . . . . - B I I J ? -0.910 16.4  -169.1 -101.9 123.7  -10.5 4.6   1.8   
Calu_KLK11 PHE A 20  E . . . . . . - B I I J ? -0.854 24.0  -157.4 -113.5 141.4  -13.1 7.3   1.6   
Calu_KLK11 GLN A 21  E . > . . . S - B I I . ? -0.973 80.6  -51.6  -105.6 103.5  -13.3 10.8  3.0   
Calu_KLK11 LYS A 22  T . 3 . . . S - . . . . ? -0.468 122.7 -22.2  61.4   -111.1 -17.0 11.3  3.0   
Calu_KLK11 THR A 23  T . 3 . . . S + . . . . ? 0.493  117.6 98.0   -110.0 3.3    -18.1 10.3  -0.6  
Calu_KLK11 ARG A 24  E . < . . . S - B J I . ? -0.757 75.9  -125.6 -102.3 125.5  -14.8 10.8  -2.2  
Calu_KLK11 LEU A 25  E . . . . . . + B J I . ? -0.592 33.7  173.4  -64.9  120.4  -12.4 8.0   -2.9  
Calu_KLK11 LEU A 26  E . . . . . . - B J . . ? 0.910  52.8  -29.6  -94.8  -57.1  -9.0  9.0   -1.2  
Calu_KLK11 CYS A 27  E . . . . . . - B J I . ? -0.951 55.7  -105.1 -153.1 163.7  -6.7  6.0   -1.5  
Calu_KLK11 GLY A 28  E . . . . . . - B J I . ? -0.527 35.4  -176.1 -85.9  167.3  -6.4  2.3   -1.7  
Calu_KLK11 ALA A 29  E . . . . . . - B J I . ? -0.918 21.2  -121.4 -152.9 171.1  -5.3  0.1   1.2   
Calu_KLK11 THR A 30  E . . . . . . - B J I K ? -0.997 18.7  -131.3 -124.7 125.1  -4.6  -3.5  2.1   
Calu_KLK11 LEU A 31  E . . . . . . + B J . K ? -0.695 35.6  163.2  -68.5  116.7  -6.2  -5.5  4.8   
Calu_KLK11 ILE A 32  E . . . . . . + B J . . ? 0.537  67.7  7.8    -117.1 -10.2  -3.3  -7.1  6.7   
Calu_KLK11 ALA A 33  E . > . . . S - B J . K ? -0.950 89.0  -90.9  -162.3 160.0  -5.2  -8.0  9.9   
Calu_KLK11 PRO A 34  T . 3 . . . S + . . . . ? 0.835  128.3 20.3   -51.0  -25.4  -8.9  -8.0  11.1  
Calu_KLK11 LYS A 35  T . 3 . . . S + . . . . ? 0.282  113.5 84.7   -122.2 3.6    -8.5  -4.5  12.4  
Calu_KLK11 TRP A 36  E . < . . . . - B K K L ? -0.965 47.9  -173.7 -127.6 131.3  -5.4  -3.3  10.5  
Calu_KLK11 LEU A 37  E . . . . . . - B K K L ? -0.905 14.8  -145.9 -114.2 143.1  -4.9  -1.7  7.1   
Calu_KLK11 LEU A 38  E . . . . . . + B K K L ? -0.956 35.7  142.6  -108.2 128.3  -1.7  -0.9  5.4   
Calu_KLK11 THR A 39  E . . . . . . - B K . L ? -0.817 52.0  -67.7  -149.4 -179.4 -1.7  2.3   3.1   
Calu_KLK11 ALA A 40  . . > . . . . - . . . . ? -0.646 33.6  -135.6 -80.4  142.8  0.5   5.2   2.0   
Calu_KLK11 ALA A 41  G . > . . . S + . . . . ? 0.808  103.4 64.7   -67.0  -31.5  1.4   7.8   4.6   
Calu_KLK11 HIS A 42  G . 3 . . . S + . . . . ? 0.607  92.1  67.5   -72.7  -0.5   0.7   10.6  2.1   
Calu_KLK11 CYS A 43  G . < . . . S + . . . . ? 0.377  74.3  140.4  -95.3  3.9    -2.9  9.5   2.2   
Calu_KLK11 ARG A 44  . . < . . . . + . . . . ? -0.215 19.5  162.4  -63.4  135.2  -3.4  10.5  5.8   
Calu_KLK11 LYS A 45  . . . . . . . - . . . . ? -0.943 49.5  -111.0 -141.7 161.9  -6.7  12.1  6.9   
Calu_KLK11 PRO A 46  S . . . . . S + . . . . ? 0.855  101.5 19.1   -63.8  -34.2  -8.4  12.7  10.3  
Calu_KLK11 ARG A 47  . . . . . . . - . . . . ? -0.990 66.4  -160.9 -141.4 145.2  -11.2 10.2  9.5   
Calu_KLK11 TYR A 48  E . . . . . . - B L . M ? -0.979 15.5  -150.7 -126.3 139.2  -11.7 7.3   7.1   
Calu_KLK11 VAL A 49  E . . . . . . - B L J M ? -0.966 29.3  -154.0 -93.4  122.6  -14.7 5.4   5.7   
Calu_KLK11 VAL A 50  E . . . . . . - B L J M ? -0.861 9.4   -165.2 -103.2 120.3  -13.3 2.0   5.0   
Calu_KLK11 HIS A 51  E . . . . . . - B L J M ? -0.937 9.2   -175.7 -105.9 122.3  -14.9 -0.2  2.4   
Calu_KLK11 LEU A 52  E . . . . . . + B L J M ? -0.858 63.6  19.6   -113.4 144.0  -14.1 -3.9  2.3   
Calu_KLK11 GLY A 53  S . . . . . S + . . . . ? 0.661  82.4  150.8  80.0   15.5   -15.1 -6.6  -0.2  
Calu_KLK11 GLU A 54  . . . . . . . + . . . . ? -0.676 20.7  162.4  -86.5  130.0  -16.0 -4.0  -2.9  
Calu_KLK11 HIS A 55  S . . . . . S + . . . . ? 0.675  80.5  31.0   -101.6 -42.1  -15.8 -5.0  -6.6  
Calu_KLK11 ASN A 56  B . > . . . . - C O O . ? -0.984 66.9  -156.4 -120.3 120.4  -18.0 -2.1  -7.9  
Calu_KLK11 LEU A 57  T . 3 . . . S + . . . . ? 0.623  95.1  47.5   -75.8  -4.2   -18.0 1.2   -5.9  
Calu_KLK11 GLN A 58  T . 3 . . . S + . . . . ? 0.586  108.4 59.9   -109.6 -11.8  -21.5 2.1   -7.3  
Calu_KLK11 ARG A 59  S . < . . . S - . . . . ? -0.962 71.0  -139.3 -127.1 135.7  -23.2 -1.2  -6.7  
Calu_KLK11 ARG A 60  . . . . . . . - . . . . ? -0.811 16.6  -179.6 -88.8  125.8  -23.8 -3.2  -3.5  
Calu_KLK11 ASP A 61  . . . . . . . - . . . . ? 0.409  47.4  -111.5 -109.1 1.9    -23.2 -6.9  -4.1  
Calu_KLK11 GLY A 62  S . . . . . S + . . . . ? 0.272  102.9 79.0   94.4   -7.3   -24.1 -8.0  -0.4  
Calu_KLK11 CYS A 63  . . . . . . . + . . . . ? 0.438  68.0  112.7  -113.4 -2.3   -20.7 -9.1  0.7   
Calu_KLK11 GLU A 64  . . . . . . . - . . . . ? -0.428 50.2  -152.9 -79.7  148.2  -19.2 -5.6  1.4   
Calu_KLK11 GLN A 65  E . . . . . . - B M M . ? -0.976 1.4   -159.6 -122.2 129.4  -18.3 -4.1  4.8   
Calu_KLK11 THR A 66  E . . . . . . + B M M . ? -0.978 22.1  167.1  -111.7 121.0  -18.3 -0.5  5.7   
Calu_KLK11 LEU A 67  E . . . . . . - B M M . ? -0.822 29.4  -121.8 -126.7 162.9  -16.2 0.5   8.7   
Calu_KLK11 SER A 68  E . . . . . . - B M M . ? -0.833 18.7  -169.6 -104.6 146.6  -14.9 3.6   10.4  
Calu_KLK11 ALA A 69  E . . . . . . + B M M N ? -0.980 18.9  160.4  -133.7 126.2  -11.2 4.5   11.1  
Calu_KLK11 THR A 70  E . . . . . . + B M . . ? 0.482  58.7  77.4   -120.8 -5.6   -10.1 7.4   13.2  
Calu_KLK11 GLU A 71  E . . . . . . + B M . N ? -0.931 52.3  175.7  -115.3 126.3  -6.6  6.3   14.0  
Calu_KLK11 SER A 72  E . . . . . . - B M . N ? -0.978 14.3  -163.7 -128.4 139.4  -3.7  6.5   11.6  
Calu_KLK11 PHE A 73  E . . . . . . - B M . N ? -0.784 10.8  -168.1 -125.6 82.5   -0.1  5.7   12.3  
Calu_KLK11 PRO A 74  E . . . . . . - B M . N ? -0.449 42.5  -90.8  -68.2  142.8  2.3   7.2   9.7   
Calu_KLK11 HIS A 75  . . > . . . . - . . . . ? -0.341 36.5  -128.4 -48.5  133.8  5.8   6.0   9.8   
Calu_KLK11 PRO A 76  T . 3 . . . S + . . . . ? 0.767  107.6 48.6   -61.3  -26.0  7.7   8.4   12.1  
Calu_KLK11 ASP A 77  T . 3 . . . S + . . . . ? 0.157  78.1  141.5  -102.0 13.7   10.4  9.0   9.6   
Calu_KLK11 PHE A 78  . . < . . . . - . . . . ? -0.452 36.7  -157.5 -56.4  128.0  8.0   9.6   6.6   
Calu_KLK11 ASN A 79  B . . > > . . - D Q P . ? -0.951 11.7  -164.0 -113.7 116.4  9.5   12.4  4.5   
Calu_KLK11 ASN A 80  T . . 4 5 . S + . . . . ? 0.745  85.3  60.8   -74.2  -21.6  7.0   14.3  2.3   
Calu_KLK11 LYS A 81  T . . 4 5 . S + . . . . ? 0.962  125.4 13.0   -73.5  -45.7  9.7   15.8  0.1   
Calu_KLK11 ASP A 82  T . . 4 5 . S - . . . . ? 0.383  99.5  -121.7 -115.6 6.2    11.1  12.6  -1.2  
Calu_KLK11 HIS A 83  T . > < 5 . . + . . . . ? 0.756  50.1  170.9  60.7   20.6   8.3   10.4  -0.0  
Calu_KLK11 ARG A 84  B . 3 . < . . + D R P . ? -0.493 66.7  7.2    -60.9  134.4  10.8  8.4   1.9   
Calu_KLK11 ASN A 85  T . 3 . . . S + . . . . ? 0.867  79.6  175.6  61.8   33.4   9.2   5.8   4.3   
Calu_KLK11 ASP A 86  . . < . . . . + . . . . ? -0.485 33.0  119.4  -69.8  70.3   5.7   6.6   2.7   
Calu_KLK11 ILE A 87  . . . . . . . + . . . . ? -0.997 35.7  178.3  -142.0 139.3  3.8   3.8   4.8   
Calu_KLK11 MET A 88  E . . . . . . - B N L N ? -0.999 21.2  -138.3 -146.8 141.6  1.0   4.1   7.3   
Calu_KLK11 LEU A 89  E . . . . . . - B N L N ? -0.840 15.4  -160.0 -97.6  135.8  -1.2  1.9   9.4   
Calu_KLK11 VAL A 90  E . . . . . . - B N L N ? -0.988 5.4   -152.3 -116.5 123.7  -4.8  2.5   9.7   
Calu_KLK11 LYS A 91  E . . . . . . - B N L N ? -0.877 11.8  -142.1 -99.2  122.0  -6.7  1.1   12.7  
Calu_KLK11 MET A 92  E . . . . . . - B N . N ? -0.489 19.2  -121.9 -78.8  152.7  -10.4 0.4   12.2  
Calu_KLK11 THR A 93  S . . . . . S + . . . . ? 0.749  97.0  18.9   -66.3  -24.8  -13.0 1.0   15.0  
Calu_KLK11 ARG A 94  S . . . . . S - . . . . ? -0.970 92.3  -92.0  -143.8 158.8  -14.0 -2.7  14.8  
Calu_KLK11 ALA A 95  . . . . . . . - . . . . ? -0.429 43.3  -114.4 -71.6  141.1  -12.6 -5.9  13.4  
Calu_KLK11 ALA A 96  . . . . . . . - . . . . ? -0.449 26.0  -116.8 -66.7  140.7  -13.5 -6.9  9.9   
Calu_KLK11 PHE A 97  . . . . . . . - . . . . ? -0.804 33.3  -130.4 -77.6  115.5  -15.7 -10.1 9.5   
Calu_KLK11 ILE A 98  . . . . . . . + . . . . ? -0.590 44.8  147.1  -78.4  124.6  -13.4 -12.4 7.5   
Calu_KLK11 THR A 99  . . . . . . . - . . . . ? -0.706 66.1  -82.8  -137.5 -177.0 -15.2 -14.0 4.5   
Calu_KLK11 TRP A 100 S . . . . . S + . . . . ? 0.753  132.6 43.2   -64.1  -25.2  -14.4 -15.2 1.0   
Calu_KLK11 ALA A 101 S . . . . . S + . . . . ? 0.547  116.6 49.8   -98.4  -10.9  -14.7 -11.5 -0.1  
Calu_KLK11 VAL A 102 . . . . . . . + . . . . ? -0.917 69.8  145.7  -135.2 107.5  -12.7 -10.0 2.8   
Calu_KLK11 ARG A 103 . . . . . . . - . . . . ? -0.998 44.9  -112.5 -145.4 142.1  -9.4  -11.6 3.8   
Calu_KLK11 PRO A 104 P . . . . > . - . . . . ? -0.410 27.7  -132.9 -73.1  148.8  -6.1  -10.3 5.1   
Calu_KLK11 LEU A 105 P . . . . P . - . . . . ? -0.815 23.9  -116.6 -98.4  135.9  -2.9  -10.4 2.9   
Calu_KLK11 THR A 106 P . . . . P . - . . . . ? -0.399 22.7  -123.2 -72.9  145.6  0.2   -11.7 4.3   
Calu_KLK11 LEU A 107 B . . . . P . - A B B . ? -0.714 21.5  -131.1 -85.0  137.4  3.3   -9.5  4.7   
Calu_KLK11 SER A 108 P . . . . < . - . . . . ? -0.755 13.0  -165.2 -88.1  129.8  6.5   -10.6 3.0   
Calu_KLK11 SER A 109 S . . . . . S + . . . . ? 0.532  75.3  69.7   -89.9  -4.3   9.6   -10.6 5.1   
Calu_KLK11 HIS A 110 S . . . . . S - . . . . ? -0.958 85.3  -122.7 -119.3 136.1  11.7  -10.9 2.0   
Calu_KLK11 CYS A 111 P . . . . > . - . . . . ? -0.401 32.7  -110.3 -76.8  143.0  12.2  -8.2  -0.6  
Calu_KLK11 VAL A 112 P . . . . P . - . . . . ? -0.352 30.0  -129.4 -66.6  150.7  11.2  -9.1  -4.1  
Calu_KLK11 THR A 113 P . > . . P . - . . . . ? -0.714 34.0  -84.4  -102.7 152.9  14.0  -9.5  -6.8  
Calu_KLK11 PRO A 114 T . 3 . . < S + . . . . ? -0.267 114.6 33.5   -53.6  139.7  14.1  -7.8  -10.2 
Calu_KLK11 GLY A 115 T . 3 . . . S + . . . . ? 0.260  82.6  138.1  97.4   -12.9  12.1  -9.7  -12.9 
Calu_KLK11 THR A 116 . . < . . . . - . . . . ? -0.494 53.3  -127.7 -65.5  132.6  9.5   -10.9 -10.5 
Calu_KLK11 ARG A 117 E . . . . . . - A C C . ? -0.714 34.4  -178.9 -84.0  134.0  6.0   -10.7 -11.8 
Calu_KLK11 CYS A 118 E . . . . . . - A C C D ? -0.858 23.0  -129.5 -135.9 160.8  3.5   -8.9  -9.6  
Calu_KLK11 LEU A 119 E . . . . . . - A C C D ? -0.948 17.0  -170.0 -114.4 133.2  -0.1  -7.9  -9.4  
Calu_KLK11 VAL A 120 E . . . . . . - A C C D ? -0.929 7.2   -177.1 -116.7 145.3  -1.5  -4.4  -8.8  
Calu_KLK11 SER A 121 E . . . . . . + A C C . ? -0.986 16.7  119.3  -140.5 148.5  -5.1  -3.6  -8.1  
Calu_KLK11 GLY A 122 E . . . . . . - A C C . ? -0.964 58.5  -110.8 172.6  172.4  -7.1  -0.4  -7.5  
Calu_KLK11 TRP A 123 . . . . . . . + . . . . ? -0.036 69.6  131.0  -108.5 16.1   -9.9  2.1   -8.4  
Calu_KLK11 GLY A 124 S . . . . . S - . . . . ? -0.014 70.7  -53.6  -68.2  172.7  -7.5  4.9   -9.4  
Calu_KLK11 SER A 125 . . . . . . . - . . . . ? -0.272 39.0  -165.2 -54.7  133.7  -7.7  6.9   -12.7 
Calu_KLK11 THR A 126 S . . . . . S + . . . . ? 0.326  73.8  52.3   -98.2  -1.5   -7.8  4.7   -16.0 
Calu_KLK11 SER A 127 S . . . . . S - . . . . ? -0.972 77.0  -123.9 -141.0 144.0  -6.9  7.8   -18.1 
Calu_KLK11 SER A 128 S . . . . . S + . . . . ? -0.991 89.7  3.6    -124.3 134.0  -4.3  10.7  -18.3 
Calu_KLK11 PRO A 129 S . . . . . S + . . . . ? -0.999 126.1 63.9   -89.0  -12.1  -4.5  13.8  -18.3 
Calu_KLK11 GLN A 130 S . . . . . S - . . . . ? -0.613 86.7  -124.0 -84.0  125.3  -8.4  13.3  -17.8 
Calu_KLK11 LEU A 131 . . . . . . . + . . . . ? -0.642 35.9  171.9  -72.0  98.3   -9.5  11.7  -14.5 
Calu_KLK11 GLN A 132 . . . . . . . - . . . . ? -0.965 14.4  -162.5 -107.6 110.7  -11.6 8.6   -15.3 
Calu_KLK11 LEU A 133 . . . . . . . - . . . . ? -0.856 16.8  -131.7 -91.5  117.4  -12.3 6.6   -12.2 
Calu_KLK11 PRO A 134 . . . . . . . - . . . . ? -0.372 0.7   -145.3 -63.2  145.2  -13.5 3.0   -13.0 
Calu_KLK11 HIS A 135 S . . . . . S + . . . . ? 0.732  84.5  58.3   -78.0  -26.8  -16.5 1.9   -11.1 
Calu_KLK11 THR A 136 B . . . . . S - C P O . ? -0.751 101.2 -90.3  -106.2 151.0  -15.1 -1.7  -11.0 
Calu_KLK11 LEU A 137 . . . . . . . - . . . . ? -0.398 43.5  -149.2 -58.7  131.6  -11.8 -2.9  -9.5  
Calu_KLK11 ARG A 138 E . . . . . . - A D A C ? -0.832 11.0  -164.9 -108.7 146.8  -9.0  -2.8  -12.0 
Calu_KLK11 CYS A 139 E . . . . . . - A D A C ? -0.933 5.7   -176.9 -128.0 153.3  -5.9  -5.2  -12.2 
Calu_KLK11 ALA A 140 E . . . . . . - A D . C ? -0.983 22.8  -131.5 -150.2 137.8  -2.6  -5.1  -13.9 
Calu_KLK11 ASN A 141 E . . . . . . + A D . C ? -0.779 35.0  175.4  -87.9  132.2  0.4   -7.4  -14.3 
Calu_KLK11 ILE A 142 E . . . . . . - A D . C ? -0.867 23.4  -132.8 -136.1 163.1  3.8   -5.7  -13.7 
Calu_KLK11 THR A 143 E . . . . . . - A D E C ? -0.958 21.9  -121.6 -119.9 139.5  7.4   -6.6  -13.4 
Calu_KLK11 ILE A 144 E . . . . . . - A D E . ? -0.541 31.0  -153.5 -72.8  136.8  9.9   -5.5  -10.9 
Calu_KLK11 ILE A 145 . . . . . . . - . . . . ? -0.737 24.8  -86.5  -112.6 166.2  12.9  -3.7  -12.2 
Calu_KLK11 ASN A 146 . . . > . . . - . . . . ? -0.320 33.2  -121.7 -71.7  147.1  16.4  -3.3  -11.0 
Calu_KLK11 HIS A 147 H . . > . . S + . . . . ? 0.854  111.8 54.8   -54.5  -41.0  17.2  -0.5  -8.5  
Calu_KLK11 GLU A 148 H . . > . . S + . . . . ? 0.899  108.1 48.6   -61.2  -44.0  19.8  1.1   -11.0 
Calu_KLK11 GLU A 149 H . . > . . S + . . . . ? 0.881  110.8 51.2   -62.8  -40.4  17.2  1.3   -13.7 
Calu_KLK11 CYS A 150 H . . X . . S + . . . . ? 0.925  110.9 47.6   -61.8  -44.3  14.8  2.9   -11.2 
Calu_KLK11 GLU A 151 H . . < . . S + . . . . ? 0.855  107.7 55.7   -65.4  -39.3  17.4  5.5   -10.2 
Calu_KLK11 LYS A 152 H . . < . . S + . . . . ? 0.881  109.5 47.5   -60.2  -35.2  18.2  6.2   -13.9 
Calu_KLK11 ALA A 153 H . . < . . S + . . . . ? 0.823  129.9 22.4   -74.7  -31.4  14.5  6.9   -14.3 
Calu_KLK11 TYR A 154 S . > X . . S - . . . . ? -0.606 85.0  -156.2 -132.7 74.3   14.4  9.1   -11.2 
Calu_KLK11 PRO A 155 T . 3 4 . . S - . . . . ? -0.275 77.0  -0.9   -63.9  123.0  18.0  10.4  -10.5 
Calu_KLK11 GLY A 156 T . 3 4 . . S + . . . . ? 0.405  119.4 79.9   86.1   1.8    18.6  11.3  -6.7  
Calu_KLK11 ASN A 157 T . < 4 . . . + . . . . ? 0.529  67.3  89.1   -119.8 -11.7  15.0  10.5  -5.8  
Calu_KLK11 ILE A 158 . . . < . . . - . . . . ? -0.809 56.5  -172.1 -93.9  123.1  15.1  6.7   -5.4  
Calu_KLK11 THR A 159 . . > . . . . - . . . . ? -0.569 40.4  -103.3 -106.9 170.4  16.0  5.3   -1.9  
Calu_KLK11 ASN A 160 T . 3 . . . S + . . . . ? 0.522  118.7 63.9   -72.0  -2.5   16.8  1.8   -0.6  
Calu_KLK11 THR A 161 T . 3 . . . S + . . . . ? 0.287  95.1  79.9   -98.6  7.1    13.2  1.7   0.9   
Calu_KLK11 MET A 162 E . < . . . . - A E . F ? -0.884 57.1  -165.3 -122.0 151.2  11.7  1.9   -2.5  
Calu_KLK11 VAL A 163 E . . . . . . - A E . F ? -0.985 12.2  -144.1 -132.7 142.6  11.0  -0.5  -5.4  
Calu_KLK11 CYS A 164 E . . . . . . - A E . F ? -0.840 13.5  -173.6 -108.5 143.3  10.1  0.2   -9.0  
Calu_KLK11 ALA A 165 E . . . . . . + A E E F ? -0.994 5.9   175.4  -135.7 135.6  7.7   -1.8  -11.2 
Calu_KLK11 SER A 166 E . . . . . . - A E E . ? -0.959 38.1  -114.4 -134.8 159.2  7.0   -1.4  -14.8 
Calu_KLK11 VAL A 167 . . . . . . . - . . . . ? -0.842 25.3  -155.8 -92.4  90.8   4.9   -3.1  -17.6 
Calu_KLK11 LEU A 168 S . . . . . S + . . . . ? 0.840  78.7  69.5   -46.2  -5.9   7.9   -4.3  -20.0 
Calu_KLK11 GLU A 169 S . . . . . S - . . . . ? -0.803 107.5 -44.8  -133.4 82.1   5.2   -4.3  -23.0 
Calu_KLK11 SER A 170 S . . . . . S - . . . . ? 0.749  98.2  -30.4  85.2   88.2   3.8   -0.8  -24.2 
Calu_KLK11 GLY A 171 S . . . . . S + . . . . ? 0.425  73.8  146.7  81.4   13.3   2.7   2.3   -22.3 
Calu_KLK11 LYS A 172 . . . . . . . + . . . . ? -0.837 21.6  160.0  -95.2  105.3  1.2   0.8   -19.1 
Calu_KLK11 ASP A 173 . . . . . . . - . . . . ? -0.916 44.5  -110.2 -126.8 143.5  1.9   3.3   -16.2 
Calu_KLK11 SER A 174 . . . . . . . - . . . . ? -0.792 41.0  -176.1 -74.2  120.4  0.4   4.0   -12.7 
Calu_KLK11 CYS A 175 . . > . . . . - . . . . ? -0.718 37.6  -50.4  -115.8 169.6  -1.7  7.3   -12.7 
Calu_KLK11 GLN A 176 T . 3 . . . S + . . . . ? -0.088 109.5 42.9   -45.2  129.4  -3.6  9.3   -9.7  
Calu_KLK11 GLY A 177 T . 3 . . . S + . . . . ? 0.250  88.2  80.2   117.2  1.8    -6.1  7.5   -7.4  
Calu_KLK11 ASP A 178 . . X . . . . + . . . . ? 0.237  56.7  142.6  -115.1 4.7    -4.4  4.1   -6.5  
Calu_KLK11 SER A 179 T . 3 . . . S + . . . . ? -0.287 72.1  19.8   -46.0  130.6  -2.1  5.5   -3.8  
Calu_KLK11 GLY A 180 T . 3 . . . S + . . . . ? 0.286  94.2  135.4  92.4   -12.3  -1.8  3.1   -1.0  
Calu_KLK11 GLY A 181 . . < . . . . - . . . . ? -0.245 57.8  -89.5  -69.3  166.1  -3.0  0.1   -3.1  
Calu_KLK11 PRO A 182 E . . . . . . - A F . G ? -0.516 19.5  -158.4 -92.4  136.0  -1.2  -3.3  -3.0  
Calu_KLK11 LEU A 183 E . . . . . . - A F D G ? -0.971 25.0  -164.8 -96.3  110.2  1.7   -4.7  -5.0  
Calu_KLK11 VAL A 184 E . . . . . . + A F D G ? -0.880 13.5  173.9  -110.5 122.1  1.3   -8.4  -4.7  
Calu_KLK11 CYS A 185 E . > . . . S - A F D G ? -0.994 70.4  -10.0  -128.8 127.9  4.1   -10.8 -5.7  
Calu_KLK11 ASP A 186 T . 3 . . . S - . . . . ? 0.884  129.4 -54.9  55.8   31.4   4.0   -14.6 -5.2  
Calu_KLK11 GLY A 187 T . 3 . . . S + . . . . ? 0.577  118.5 96.6   86.7   6.6    0.9   -14.3 -3.1  
Calu_KLK11 SER A 188 E . < . . . S - A G . G ? -0.941 82.1  -97.5  -130.1 157.9  2.3   -11.7 -0.6  
Calu_KLK11 LEU A 189 E . . . . . . + A G B G ? -0.579 45.2  161.8  -72.8  121.4  2.3   -8.0  -0.1  
Calu_KLK11 GLN A 190 E . . . . . . + A G . . ? 0.646  57.0  6.6    -116.2 -22.4  5.5   -6.6  -1.5  
Calu_KLK11 GLY A 191 E . . . . . . - A G H G ? -0.987 52.7  -132.8 -160.7 161.5  4.8   -2.9  -1.9  
Calu_KLK11 ILE A 192 E . . . . . . - A G H G ? -0.993 39.5  -110.3 -120.9 127.0  2.5   0.1   -1.5  
Calu_KLK11 ILE A 193 E . . . . . . + A G H . ? -0.411 50.3  161.3  -57.5  120.0  1.8   2.3   -4.3  
Calu_KLK11 SER A 194 E . . . . . . - A G . . ? 0.842  50.0  -35.3  -111.4 -56.9  3.7   5.5   -3.2  
Calu_KLK11 TRP A 195 E . . . . . . + A G H . ? -0.964 49.6  167.7  -164.6 167.0  4.3   7.9   -6.2  
Calu_KLK11 GLY A 196 . . . . . . . - . . . . ? -0.961 46.2  -51.8  -171.9 -179.9 5.1   8.1   -9.9  
Calu_KLK11 GLN A 197 . . . . . . . - . . . . ? -0.513 52.9  -119.6 -70.7  144.1  5.2   10.5  -12.8 
Calu_KLK11 ASP A 198 S . . . . . S + . . . . ? -0.993 100.4 41.3   -121.4 124.1  2.2   12.8  -13.8 
Calu_KLK11 PRO A 199 S . > . . . S - . . . . ? 0.455  102.2 -134.6 -73.2  130.8  0.8   12.5  -16.7 
Calu_KLK11 CYS A 200 T . 3 . . . S + . . . . ? -0.291 80.4  21.3   -60.9  144.0  1.1   8.6   -16.4 
Calu_KLK11 ALA A 201 T . 3 . . . S + . . . . ? 0.715  83.7  121.3  77.0   13.3   2.5   6.5   -19.3 
Calu_KLK11 VAL A 202 S . < . . . S - . . . . ? 0.666  83.4  -1.5   -101.0 42.9   4.3   9.6   -21.0 
Calu_KLK11 THR A 203 S . . . . . S - . . . . ? -0.975 97.2  -74.7  141.7  107.9  7.8   8.0   -20.9 
Calu_KLK11 ARG A 204 S . . . . . S + . . . . ? 0.037  77.6  142.4  7.3    27.3   9.4   4.6   -19.6 
Calu_KLK11 LYS A 205 . . . . . . . - . . . . ? -0.917 43.4  -140.9 -94.5  113.9  9.1   5.9   -15.9 
Calu_KLK11 PRO A 206 . . . . . . . - . . . . ? -0.269 21.5  -96.8  -66.5  153.8  8.1   3.0   -13.6 
Calu_KLK11 GLY A 207 E . . . . . . - A H F . ? -0.543 37.2  -133.5 -64.4  144.9  5.7   3.2   -10.7 
Calu_KLK11 VAL A 208 E . . . . . . - A H F H ? -0.921 24.8  -175.5 -110.4 130.9  7.3   3.7   -7.3  
Calu_KLK11 TYR A 209 E . . . . . . - A H F H ? -0.884 31.0  -112.9 -123.5 144.6  6.3   1.6   -4.3  
Calu_KLK11 THR A 210 E . . . . . . - A H F H ? -0.707 38.6  -119.6 -72.7  128.0  7.2   1.6   -0.7  
Calu_KLK11 LYS A 211 E . > . . . . - A H . H ? -0.619 24.6  -167.6 -73.2  106.4  9.1   -1.7  0.1   
Calu_KLK11 VAL A 212 G . > . . . S + . . . . ? 0.863  81.3  67.5   -64.6  -37.1  7.0   -3.5  2.7   
Calu_KLK11 CYS A 213 G . > . . . S + . . . . ? 0.771  96.1  57.4   -58.6  -21.4  9.7   -6.1  3.5   
Calu_KLK11 LYS A 214 G . < . . . S + . . . . ? 0.598  111.1 42.0   -84.3  -7.4   11.8  -3.1  5.0   
Calu_KLK11 TYR A 215 G . < > . . S + . . . . ? 0.167  74.2  108.6  -128.3 14.7   8.9   -2.3  7.5   
Calu_KLK11 VAL A 216 H . < > . . S + . . . . ? 0.927  83.9  49.0   -61.8  -42.9  7.7   -5.6  8.8   
Calu_KLK11 ASP A 217 H . . > . . S + . . . . ? 0.928  112.6 47.4   -61.4  -47.2  9.2   -5.0  12.2  
Calu_KLK11 TRP A 218 H . . > . . S + . . . . ? 0.914  111.4 52.3   -59.7  -42.2  7.7   -1.5  12.4  
Calu_KLK11 ILE A 219 H . . X . . S + . . . . ? 0.942  112.1 44.1   -61.9  -48.5  4.3   -2.8  11.3  
Calu_KLK11 ARG A 220 H . . X . . S + . . . . ? 0.912  113.8 50.1   -65.1  -45.4  4.3   -5.5  14.0  
Calu_KLK11 LYS A 221 H . . X . . S + . . . . ? 0.896  111.0 48.6   -62.0  -45.1  5.5   -3.2  16.7  
Calu_KLK11 THR A 222 H . . X . . S + . . . . ? 0.921  111.6 49.7   -61.6  -43.9  2.9   -0.6  15.9  
Calu_KLK11 MET A 223 H . > < . . S + . . . . ? 0.901  112.3 48.4   -64.1  -38.1  0.1   -3.2  15.8  
Calu_KLK11 GLU A 224 H . 3 < . . S + . . . . ? 0.875  110.9 49.4   -68.7  -37.6  1.2   -4.6  19.2  
Calu_KLK11 ASN A 225 H . 3 < . . . . . . . . ? 0.620  .     .      -81.2  -10.2  1.4   -1.2  20.9  
Calu_KLK11 ASN A 226 . . < < . . . . . . . . ? 0.600  .     .      -134.2 .      -2.1  -0.1  19.6  
# 
loop_
_dssp_struct_ladder.id 
_dssp_struct_ladder.sheet_id 
_dssp_struct_ladder.range_id_1 
_dssp_struct_ladder.range_id_2 
_dssp_struct_ladder.type 
_dssp_struct_ladder.beg_1_label_comp_id 
_dssp_struct_ladder.beg_1_label_asym_id 
_dssp_struct_ladder.beg_1_label_seq_id 
_dssp_struct_ladder.pdbx_beg_1_PDB_ins_code 
_dssp_struct_ladder.end_1_label_comp_id 
_dssp_struct_ladder.end_1_label_asym_id 
_dssp_struct_ladder.end_1_label_seq_id 
_dssp_struct_ladder.pdbx_end_1_PDB_ins_code 
_dssp_struct_ladder.beg_1_auth_comp_id 
_dssp_struct_ladder.beg_1_auth_asym_id 
_dssp_struct_ladder.beg_1_auth_seq_id 
_dssp_struct_ladder.end_1_auth_comp_id 
_dssp_struct_ladder.end_1_auth_asym_id 
_dssp_struct_ladder.end_1_auth_seq_id 
_dssp_struct_ladder.beg_2_label_comp_id 
_dssp_struct_ladder.beg_2_label_asym_id 
_dssp_struct_ladder.beg_2_label_seq_id 
_dssp_struct_ladder.pdbx_beg_2_PDB_ins_code 
_dssp_struct_ladder.end_2_label_comp_id 
_dssp_struct_ladder.end_2_label_asym_id 
_dssp_struct_ladder.end_2_label_seq_id 
_dssp_struct_ladder.pdbx_end_2_PDB_ins_code 
_dssp_struct_ladder.beg_2_auth_comp_id 
_dssp_struct_ladder.beg_2_auth_asym_id 
_dssp_struct_ladder.beg_2_auth_seq_id 
_dssp_struct_ladder.end_2_auth_comp_id 
_dssp_struct_ladder.end_2_auth_asym_id 
_dssp_struct_ladder.end_2_auth_seq_id 
A A A D anti-parallel TYR A 6   ? GLU A 7   ? TYR A 6   GLU A 7   CYS A 139 ? ARG A 138 ? CYS A 139 ARG A 138 
B A B G parallel      LEU A 107 ? LEU A 107 ? LEU A 107 LEU A 107 LEU A 189 ? LEU A 189 ? LEU A 189 LEU A 189 
C A C D anti-parallel ARG A 117 ? GLY A 122 ? ARG A 117 GLY A 122 THR A 143 ? ARG A 138 ? THR A 143 ARG A 138 
D A C F anti-parallel CYS A 118 ? VAL A 120 ? CYS A 118 VAL A 120 CYS A 185 ? LEU A 183 ? CYS A 185 LEU A 183 
E A D E anti-parallel THR A 143 ? ILE A 144 ? THR A 143 ILE A 144 SER A 166 ? ALA A 165 ? SER A 166 ALA A 165 
F A E H anti-parallel MET A 162 ? ALA A 165 ? MET A 162 ALA A 165 THR A 210 ? GLY A 207 ? THR A 210 GLY A 207 
G A F G anti-parallel PRO A 182 ? CYS A 185 ? PRO A 182 CYS A 185 ILE A 192 ? SER A 188 ? ILE A 192 SER A 188 
H A G H anti-parallel GLY A 191 ? TRP A 195 ? GLY A 191 TRP A 195 LYS A 211 ? VAL A 208 ? LYS A 211 VAL A 208 
I B I J anti-parallel GLN A 16  ? GLN A 21  ? GLN A 16  GLN A 21  THR A 30  ? ARG A 24  ? THR A 30  ARG A 24  
J B I L anti-parallel VAL A 17  ? PHE A 20  ? VAL A 17  PHE A 20  LEU A 52  ? VAL A 49  ? LEU A 52  VAL A 49  
K B J K anti-parallel THR A 30  ? ALA A 33  ? THR A 30  ALA A 33  LEU A 38  ? TRP A 36  ? LEU A 38  TRP A 36  
L B K N anti-parallel TRP A 36  ? THR A 39  ? TRP A 36  THR A 39  LYS A 91  ? MET A 88  ? LYS A 91  MET A 88  
M B L M anti-parallel TYR A 48  ? LEU A 52  ? TYR A 48  LEU A 52  ALA A 69  ? GLN A 65  ? ALA A 69  GLN A 65  
N B M N anti-parallel ALA A 69  ? PRO A 74  ? ALA A 69  PRO A 74  MET A 92  ? MET A 88  ? MET A 92  MET A 88  
O C O P anti-parallel ASN A 56  ? ASN A 56  ? ASN A 56  ASN A 56  THR A 136 ? THR A 136 ? THR A 136 THR A 136 
P D Q R anti-parallel ASN A 79  ? ASN A 79  ? ASN A 79  ASN A 79  ARG A 84  ? ARG A 84  ? ARG A 84  ARG A 84  
# 
loop_
_dssp_struct_bridge_pairs.id 
_dssp_struct_bridge_pairs.label_comp_id 
_dssp_struct_bridge_pairs.label_seq_id 
_dssp_struct_bridge_pairs.label_asym_id 
_dssp_struct_bridge_pairs.auth_seq_id 
_dssp_struct_bridge_pairs.auth_asym_id 
_dssp_struct_bridge_pairs.pdbx_PDB_ins_code 
_dssp_struct_bridge_pairs.acceptor_1_label_comp_id 
_dssp_struct_bridge_pairs.acceptor_1_label_seq_id 
_dssp_struct_bridge_pairs.acceptor_1_label_asym_id 
_dssp_struct_bridge_pairs.acceptor_1_auth_seq_id 
_dssp_struct_bridge_pairs.acceptor_1_auth_asym_id 
_dssp_struct_bridge_pairs.acceptor_1_pdbx_PDB_ins_code 
_dssp_struct_bridge_pairs.acceptor_1_energy 
_dssp_struct_bridge_pairs.acceptor_2_label_comp_id 
_dssp_struct_bridge_pairs.acceptor_2_label_seq_id 
_dssp_struct_bridge_pairs.acceptor_2_label_asym_id 
_dssp_struct_bridge_pairs.acceptor_2_auth_seq_id 
_dssp_struct_bridge_pairs.acceptor_2_auth_asym_id 
_dssp_struct_bridge_pairs.acceptor_2_pdbx_PDB_ins_code 
_dssp_struct_bridge_pairs.acceptor_2_energy 
_dssp_struct_bridge_pairs.donor_1_label_comp_id 
_dssp_struct_bridge_pairs.donor_1_label_seq_id 
_dssp_struct_bridge_pairs.donor_1_label_asym_id 
_dssp_struct_bridge_pairs.donor_1_auth_seq_id 
_dssp_struct_bridge_pairs.donor_1_auth_asym_id 
_dssp_struct_bridge_pairs.donor_1_pdbx_PDB_ins_code 
_dssp_struct_bridge_pairs.donor_1_energy 
_dssp_struct_bridge_pairs.donor_2_label_comp_id 
_dssp_struct_bridge_pairs.donor_2_label_seq_id 
_dssp_struct_bridge_pairs.donor_2_label_asym_id 
_dssp_struct_bridge_pairs.donor_2_auth_seq_id 
_dssp_struct_bridge_pairs.donor_2_auth_asym_id 
_dssp_struct_bridge_pairs.donor_2_pdbx_PDB_ins_code 
_dssp_struct_bridge_pairs.donor_2_energy 
1   ARG 1   A 1   A ? ?   ?   ? ?   ? ? ?    ?   ?   ? ?   ? ? ?    ILE 3   A 3   A ? -0.4 THR 126 A 126 A ? -0.1 
2   ILE 2   A 2   A ? SER 125 A 125 A ? -0.3 GLY 124 A 124 A ? -0.2 GLY 5   A 5   A ? -1.3 LYS 4   A 4   A ? -0.6 
3   ILE 3   A 3   A ? ASP 173 A 173 A ? -1.0 ARG 1   A 1   A ? -0.4 SER 127 A 127 A ? -0.1 TYR 6   A 6   A ? -0.1 
4   LYS 4   A 4   A ? ILE 2   A 2   A ? -0.6 THR 126 A 126 A ? -0.3 ILE 3   A 3   A ? -0.2 TYR 6   A 6   A ? -0.1 
5   GLY 5   A 5   A ? ILE 2   A 2   A ? -1.3 ALA 140 A 140 A ? -0.1 GLU 7   A 7   A ? -0.4 ALA 140 A 140 A ? -0.2 
6   TYR 6   A 6   A ? CYS 139 A 139 A ? -2.8 LYS 4   A 4   A ? -0.1 CYS 139 A 139 A ? -3.3 CYS 8   A 8   A ? -0.3 
7   GLU 7   A 7   A ? GLY 5   A 5   A ? -0.4 ARG 138 A 138 A ? -0.2 ARG 138 A 138 A ? -0.2 SER 9   A 9   A ? -0.1 
8   CYS 8   A 8   A ? LEU 137 A 137 A ? -2.5 TYR 6   A 6   A ? -0.3 LEU 137 A 137 A ? -0.1 HIS 11  A 11  A ? -0.1 
9   SER 9   A 9   A ? PRO 10  A 10  A ? -0.1 GLU 7   A 7   A ? -0.1 SER 12  A 12  A ? -2.2 GLN 13  A 13  A ? -0.3 
10  PRO 10  A 10  A ? ?   ?   ? ?   ? ? ?    ?   ?   ? ?   ? ? ?    SER 9   A 9   A ? -0.1 HIS 55  A 55  A ? -0.1 
11  HIS 11  A 11  A ? GLN 13  A 13  A ? -0.1 SER 12  A 12  A ? -0.1 SER 9   A 9   A ? -0.1 HIS 55  A 55  A ? -0.1 
12  SER 12  A 12  A ? SER 9   A 9   A ? -2.2 GLN 13  A 13  A ? -0.3 HIS 11  A 11  A ? -0.1 TRP 15  A 15  A ? -0.1 
13  GLN 13  A 13  A ? SER 9   A 9   A ? -0.3 PRO 14  A 14  A ? -0.1 GLN 16  A 16  A ? -1.9 SER 12  A 12  A ? -0.3 
14  PRO 14  A 14  A ? ?   ?   ? ?   ? ? ?    ?   ?   ? ?   ? ? ?    ARG 103 A 103 A ? -1.4 GLY 53  A 53  A ? -0.2 
15  TRP 15  A 15  A ? VAL 102 A 102 A ? -0.2 PRO 104 A 104 A ? -0.1 LEU 31  A 31  A ? -2.5 VAL 17  A 17  A ? -0.2 
16  GLN 16  A 16  A ? GLN 13  A 13  A ? -1.9 THR 30  A 30  A ? -0.2 GLY 53  A 53  A ? -0.7 ALA 18  A 18  A ? -0.4 
17  VAL 17  A 17  A ? ALA 29  A 29  A ? -2.5 TRP 15  A 15  A ? -0.2 ALA 29  A 29  A ? -2.1 LEU 19  A 19  A ? -0.5 
18  ALA 18  A 18  A ? HIS 51  A 51  A ? -2.1 GLN 16  A 16  A ? -0.4 HIS 51  A 51  A ? -2.7 PHE 20  A 20  A ? -0.6 
19  LEU 19  A 19  A ? CYS 27  A 27  A ? -3.1 VAL 17  A 17  A ? -0.5 LEU 26  A 26  A ? -3.2 CYS 27  A 27  A ? -1.2 
20  PHE 20  A 20  A ? VAL 49  A 49  A ? -3.4 ALA 18  A 18  A ? -0.6 VAL 49  A 49  A ? -3.1 LYS 22  A 22  A ? -0.6 
21  GLN 21  A 21  A ? ARG 24  A 24  A ? -2.4 LEU 19  A 19  A ? -0.4 ARG 24  A 24  A ? -2.1 THR 23  A 23  A ? -0.5 
22  LYS 22  A 22  A ? PHE 20  A 20  A ? -0.6 THR 23  A 23  A ? -0.2 VAL 49  A 49  A ? -0.1 PHE 20  A 20  A ? -0.0 
23  THR 23  A 23  A ? GLN 21  A 21  A ? -0.5 PHE 20  A 20  A ? -0.1 LEU 25  A 25  A ? -0.5 LYS 22  A 22  A ? -0.2 
24  ARG 24  A 24  A ? GLN 21  A 21  A ? -2.1 LEU 25  A 25  A ? -0.0 GLN 21  A 21  A ? -2.4 LEU 26  A 26  A ? -0.5 
25  LEU 25  A 25  A ? THR 23  A 23  A ? -0.5 PHE 20  A 20  A ? -0.2 PHE 20  A 20  A ? -0.2 GLY 28  A 28  A ? -0.1 
26  LEU 26  A 26  A ? LEU 19  A 19  A ? -3.2 ARG 24  A 24  A ? -0.5 GLY 28  A 28  A ? -0.3 SER 179 A 179 A ? -0.2 
27  CYS 27  A 27  A ? LEU 19  A 19  A ? -1.2 ASP 178 A 178 A ? -0.1 LEU 19  A 19  A ? -3.1 LEU 26  A 26  A ? -0.4 
28  GLY 28  A 28  A ? SER 179 A 179 A ? -3.0 LEU 26  A 26  A ? -0.3 ALA 40  A 40  A ? -0.4 THR 30  A 30  A ? -0.3 
29  ALA 29  A 29  A ? VAL 17  A 17  A ? -2.1 CYS 27  A 27  A ? -0.2 VAL 17  A 17  A ? -2.5 LEU 31  A 31  A ? -0.4 
30  THR 30  A 30  A ? LEU 38  A 38  A ? -2.0 GLY 28  A 28  A ? -0.3 LEU 38  A 38  A ? -2.8 ILE 32  A 32  A ? -0.7 
31  LEU 31  A 31  A ? TRP 15  A 15  A ? -2.5 ALA 29  A 29  A ? -0.4 LEU 105 A 105 A ? -2.9 LEU 37  A 37  A ? -0.2 
32  ILE 32  A 32  A ? TRP 36  A 36  A ? -2.4 THR 30  A 30  A ? -0.7 LEU 37  A 37  A ? -0.2 LEU 31  A 31  A ? -0.2 
33  ALA 33  A 33  A ? TRP 36  A 36  A ? -1.6 THR 106 A 106 A ? -0.1 TRP 36  A 36  A ? -1.8 ILE 32  A 32  A ? -0.4 
34  PRO 34  A 34  A ? ?   ?   ? ?   ? ? ?    ?   ?   ? ?   ? ? ?    ALA 96  A 96  A ? -3.0 ARG 94  A 94  A ? -0.1 
35  LYS 35  A 35  A ? ALA 95  A 95  A ? -0.2 THR 93  A 93  A ? -0.1 MET 92  A 92  A ? -1.9 LEU 37  A 37  A ? -0.4 
36  TRP 36  A 36  A ? ALA 33  A 33  A ? -1.8 LYS 91  A 91  A ? -0.2 ILE 32  A 32  A ? -2.4 ALA 33  A 33  A ? -1.6 
37  LEU 37  A 37  A ? VAL 90  A 90  A ? -2.5 LYS 35  A 35  A ? -0.4 VAL 90  A 90  A ? -2.4 THR 39  A 39  A ? -0.5 
38  LEU 38  A 38  A ? THR 30  A 30  A ? -2.8 TRP 36  A 36  A ? -0.4 THR 30  A 30  A ? -2.0 ALA 40  A 40  A ? -0.2 
39  THR 39  A 39  A ? MET 88  A 88  A ? -2.7 LEU 37  A 37  A ? -0.5 MET 88  A 88  A ? -2.7 ALA 41  A 41  A ? -0.3 
40  ALA 40  A 40  A ? GLY 28  A 28  A ? -0.4 ILE 87  A 87  A ? -0.2 CYS 43  A 43  A ? -1.6 ILE 87  A 87  A ? -0.3 
41  ALA 41  A 41  A ? THR 39  A 39  A ? -0.3 HIS 42  A 42  A ? -0.3 ARG 44  A 44  A ? -1.6 ALA 40  A 40  A ? -0.1 
42  HIS 42  A 42  A ? CYS 43  A 43  A ? -0.3 HIS 83  A 83  A ? -0.1 ALA 41  A 41  A ? -0.3 SER 179 A 179 A ? -0.0 
43  CYS 43  A 43  A ? ALA 40  A 40  A ? -1.6 GLY 28  A 28  A ? -0.1 HIS 42  A 42  A ? -0.3 ALA 41  A 41  A ? -0.2 
44  ARG 44  A 44  A ? ALA 41  A 41  A ? -1.6 ALA 40  A 40  A ? -0.0 ALA 41  A 41  A ? -0.0 ARG 47  A 47  A ? -0.0 
45  LYS 45  A 45  A ? PRO 46  A 46  A ? -0.0 ?   ?   ? ?   ? ? ?    TYR 48  A 48  A ? -0.1 CYS 43  A 43  A ? -0.0 
46  PRO 46  A 46  A ? ?   ?   ? ?   ? ? ?    ?   ?   ? ?   ? ? ?    TYR 48  A 48  A ? -0.3 SER 72  A 72  A ? -0.1 
47  ARG 47  A 47  A ? GLU 71  A 71  A ? -0.0 VAL 49  A 49  A ? -0.0 VAL 49  A 49  A ? -0.4 THR 70  A 70  A ? -0.2 
48  TYR 48  A 48  A ? ALA 69  A 69  A ? -2.8 PRO 46  A 46  A ? -0.3 ALA 69  A 69  A ? -2.3 VAL 50  A 50  A ? -0.6 
49  VAL 49  A 49  A ? PHE 20  A 20  A ? -3.1 ARG 47  A 47  A ? -0.4 PHE 20  A 20  A ? -3.4 HIS 51  A 51  A ? -0.6 
50  VAL 50  A 50  A ? LEU 67  A 67  A ? -3.5 TYR 48  A 48  A ? -0.6 LEU 67  A 67  A ? -2.7 LEU 52  A 52  A ? -0.6 
51  HIS 51  A 51  A ? ALA 18  A 18  A ? -2.7 VAL 49  A 49  A ? -0.6 ALA 18  A 18  A ? -2.1 GLY 53  A 53  A ? -0.3 
52  LEU 52  A 52  A ? GLN 65  A 65  A ? -3.1 VAL 50  A 50  A ? -0.6 GLN 65  A 65  A ? -2.2 VAL 17  A 17  A ? -0.1 
53  GLY 53  A 53  A ? GLN 16  A 16  A ? -0.7 HIS 51  A 51  A ? -0.3 HIS 55  A 55  A ? -0.4 CYS 63  A 63  A ? -0.2 
54  GLU 54  A 54  A ? GLN 16  A 16  A ? -0.3 HIS 51  A 51  A ? -0.2 GLY 53  A 53  A ? -0.2 LEU 57  A 57  A ? -0.1 
55  HIS 55  A 55  A ? GLY 53  A 53  A ? -0.4 ASN 56  A 56  A ? -0.3 LEU 137 A 137 A ? -2.4 LEU 57  A 57  A ? -0.4 
56  ASN 56  A 56  A ? ARG 59  A 59  A ? -0.4 THR 136 A 136 A ? -0.2 ARG 59  A 59  A ? -0.8 HIS 55  A 55  A ? -0.3 
57  LEU 57  A 57  A ? HIS 135 A 135 A ? -2.6 HIS 55  A 55  A ? -0.4 THR 136 A 136 A ? -0.1 ASN 56  A 56  A ? -0.1 
58  GLN 58  A 58  A ? HIS 135 A 135 A ? -0.4 ARG 59  A 59  A ? -0.1 ARG 60  A 60  A ? -0.4 LEU 57  A 57  A ? -0.2 
59  ARG 59  A 59  A ? ASN 56  A 56  A ? -0.8 HIS 135 A 135 A ? -0.2 ASP 61  A 61  A ? -0.5 ASN 56  A 56  A ? -0.4 
60  ARG 60  A 60  A ? GLN 58  A 58  A ? -0.4 ASP 61  A 61  A ? -0.1 LEU 57  A 57  A ? -0.1 GLU 54  A 54  A ? -0.1 
61  ASP 61  A 61  A ? ARG 59  A 59  A ? -0.5 ASN 56  A 56  A ? -0.1 ARG 60  A 60  A ? -0.1 GLU 54  A 54  A ? -0.0 
62  GLY 62  A 62  A ? CYS 63  A 63  A ? -0.0 GLU 64  A 64  A ? -0.0 ARG 60  A 60  A ? -0.1 ?   ?   ? ?   ? ? ?    
63  CYS 63  A 63  A ? GLY 53  A 53  A ? -0.2 ALA 101 A 101 A ? -0.0 GLN 65  A 65  A ? -0.1 ALA 101 A 101 A ? -0.1 
64  GLU 64  A 64  A ? GLY 53  A 53  A ? -0.1 HIS 51  A 51  A ? -0.0 THR 66  A 66  A ? -0.4 GLY 53  A 53  A ? -0.2 
65  GLN 65  A 65  A ? LEU 52  A 52  A ? -2.2 CYS 63  A 63  A ? -0.1 LEU 52  A 52  A ? -3.1 LEU 67  A 67  A ? -0.5 
66  THR 66  A 66  A ? GLU 64  A 64  A ? -0.4 HIS 51  A 51  A ? -0.2 SER 68  A 68  A ? -0.3 HIS 51  A 51  A ? -0.2 
67  LEU 67  A 67  A ? VAL 50  A 50  A ? -2.7 GLN 65  A 65  A ? -0.5 VAL 50  A 50  A ? -3.5 ALA 69  A 69  A ? -0.3 
68  SER 68  A 68  A ? THR 66  A 66  A ? -0.3 VAL 49  A 49  A ? -0.2 THR 93  A 93  A ? -3.3 ARG 94  A 94  A ? -0.4 
69  ALA 69  A 69  A ? TYR 48  A 48  A ? -2.3 LEU 67  A 67  A ? -0.3 TYR 48  A 48  A ? -2.8 MET 92  A 92  A ? -0.2 
70  THR 70  A 70  A ? LYS 91  A 91  A ? -0.6 SER 68  A 68  A ? -0.4 SER 72  A 72  A ? -0.5 MET 92  A 92  A ? -0.1 
71  GLU 71  A 71  A ? LYS 91  A 91  A ? -1.0 TYR 48  A 48  A ? -0.1 LYS 91  A 91  A ? -2.5 PHE 73  A 73  A ? -0.4 
72  SER 72  A 72  A ? THR 70  A 70  A ? -0.5 VAL 90  A 90  A ? -0.2 VAL 90  A 90  A ? -0.2 ALA 41  A 41  A ? -0.0 
73  PHE 73  A 73  A ? LEU 89  A 89  A ? -3.4 GLU 71  A 71  A ? -0.4 LEU 89  A 89  A ? -2.0 HIS 75  A 75  A ? -0.1 
74  PRO 74  A 74  A ? ?   ?   ? ?   ? ? ?    ?   ?   ? ?   ? ? ?    MET 88  A 88  A ? -0.2 ASP 86  A 86  A ? -0.1 
75  HIS 75  A 75  A ? ILE 87  A 87  A ? -2.8 ASN 85  A 85  A ? -0.3 PHE 78  A 78  A ? -2.2 ILE 87  A 87  A ? -0.1 
76  PRO 76  A 76  A ? ?   ?   ? ?   ? ? ?    ?   ?   ? ?   ? ? ?    HIS 75  A 75  A ? -0.1 ASN 85  A 85  A ? -0.0 
77  ASP 77  A 77  A ? ASN 85  A 85  A ? -0.1 ASN 79  A 79  A ? -0.1 ASN 79  A 79  A ? -0.2 HIS 75  A 75  A ? -0.1 
78  PHE 78  A 78  A ? HIS 75  A 75  A ? -2.2 ILE 87  A 87  A ? -0.1 ASN 80  A 80  A ? -0.5 ASN 85  A 85  A ? -0.2 
79  ASN 79  A 79  A ? ARG 84  A 84  A ? -2.7 ASP 77  A 77  A ? -0.2 HIS 83  A 83  A ? -1.6 ARG 84  A 84  A ? -0.7 
80  ASN 80  A 80  A ? PHE 78  A 78  A ? -0.5 LYS 81  A 81  A ? -0.2 ASN 79  A 79  A ? -0.1 PHE 78  A 78  A ? -0.0 
81  LYS 81  A 81  A ? ASP 82  A 82  A ? -0.2 ARG 84  A 84  A ? -0.1 ASN 80  A 80  A ? -0.2 ASN 79  A 79  A ? -0.0 
82  ASP 82  A 82  A ? ARG 84  A 84  A ? -0.1 ASN 79  A 79  A ? -0.1 ASN 80  A 80  A ? -0.2 LYS 81  A 81  A ? -0.2 
83  HIS 83  A 83  A ? ASN 79  A 79  A ? -1.6 ARG 84  A 84  A ? -0.2 ASP 86  A 86  A ? -1.1 ASN 80  A 80  A ? -0.2 
84  ARG 84  A 84  A ? ASN 79  A 79  A ? -0.7 ASN 85  A 85  A ? -0.2 ASN 79  A 79  A ? -2.7 HIS 83  A 83  A ? -0.2 
85  ASN 85  A 85  A ? PHE 78  A 78  A ? -0.2 ASP 86  A 86  A ? -0.2 ILE 87  A 87  A ? -2.1 HIS 75  A 75  A ? -0.3 
86  ASP 86  A 86  A ? HIS 83  A 83  A ? -1.1 ASP 82  A 82  A ? -0.1 MET 88  A 88  A ? -0.3 THR 210 A 210 A ? -0.2 
87  ILE 87  A 87  A ? ASN 85  A 85  A ? -2.1 ALA 40  A 40  A ? -0.3 HIS 75  A 75  A ? -2.8 LEU 89  A 89  A ? -0.3 
88  MET 88  A 88  A ? THR 39  A 39  A ? -2.7 ASP 86  A 86  A ? -0.3 THR 39  A 39  A ? -2.7 VAL 90  A 90  A ? -0.4 
89  LEU 89  A 89  A ? PHE 73  A 73  A ? -2.0 ILE 87  A 87  A ? -0.3 PHE 73  A 73  A ? -3.4 LYS 91  A 91  A ? -0.5 
90  VAL 90  A 90  A ? LEU 37  A 37  A ? -2.4 MET 88  A 88  A ? -0.4 LEU 37  A 37  A ? -2.5 MET 92  A 92  A ? -0.6 
91  LYS 91  A 91  A ? GLU 71  A 71  A ? -2.5 LEU 89  A 89  A ? -0.5 GLU 71  A 71  A ? -1.0 THR 70  A 70  A ? -0.6 
92  MET 92  A 92  A ? LYS 35  A 35  A ? -1.9 VAL 90  A 90  A ? -0.6 ALA 69  A 69  A ? -0.3 ALA 96  A 96  A ? -0.0 
93  THR 93  A 93  A ? SER 68  A 68  A ? -3.3 LYS 91  A 91  A ? -0.1 ALA 95  A 95  A ? -0.3 ALA 69  A 69  A ? -0.1 
94  ARG 94  A 94  A ? SER 68  A 68  A ? -0.4 PRO 34  A 34  A ? -0.1 ALA 96  A 96  A ? -0.1 THR 93  A 93  A ? -0.1 
95  ALA 95  A 95  A ? THR 93  A 93  A ? -0.3 ALA 96  A 96  A ? -0.1 LYS 35  A 35  A ? -0.2 PHE 97  A 97  A ? -0.1 
96  ALA 96  A 96  A ? PRO 34  A 34  A ? -3.0 ARG 94  A 94  A ? -0.1 ILE 98  A 98  A ? -0.7 ALA 95  A 95  A ? -0.1 
97  PHE 97  A 97  A ? ALA 95  A 95  A ? -0.1 ARG 103 A 103 A ? -0.0 THR 99  A 99  A ? -0.4 ALA 96  A 96  A ? -0.1 
98  ILE 98  A 98  A ? ALA 96  A 96  A ? -0.7 ALA 101 A 101 A ? -0.1 TRP 100 A 100 A ? -0.2 ARG 103 A 103 A ? -0.2 
99  THR 99  A 99  A ? VAL 102 A 102 A ? -1.8 PHE 97  A 97  A ? -0.4 VAL 102 A 102 A ? -0.4 GLY 53  A 53  A ? -0.0 
100 TRP 100 A 100 A ? ALA 101 A 101 A ? -0.2 ILE 98  A 98  A ? -0.2 ARG 103 A 103 A ? -0.1 ILE 98  A 98  A ? -0.1 
101 ALA 101 A 101 A ? VAL 102 A 102 A ? -0.2 CYS 63  A 63  A ? -0.1 ARG 103 A 103 A ? -0.4 GLY 53  A 53  A ? -0.3 
102 VAL 102 A 102 A ? THR 99  A 99  A ? -0.4 LEU 52  A 52  A ? -0.1 THR 99  A 99  A ? -1.8 ALA 101 A 101 A ? -0.2 
103 ARG 103 A 103 A ? PRO 14  A 14  A ? -1.4 ALA 101 A 101 A ? -0.4 LEU 31  A 31  A ? -0.2 LEU 105 A 105 A ? -0.1 
104 PRO 104 A 104 A ? ?   ?   ? ?   ? ? ?    ?   ?   ? ?   ? ? ?    THR 106 A 106 A ? -0.4 ILE 32  A 32  A ? -0.3 
105 LEU 105 A 105 A ? LEU 31  A 31  A ? -2.9 TRP 15  A 15  A ? -0.2 SER 188 A 188 A ? -0.1 LEU 107 A 107 A ? -0.1 
106 THR 106 A 106 A ? GLY 187 A 187 A ? -0.4 PRO 104 A 104 A ? -0.4 LEU 189 A 189 A ? -3.0 SER 108 A 108 A ? -0.4 
107 LEU 107 A 107 A ? SER 188 A 188 A ? -0.2 ILE 32  A 32  A ? -0.2 SER 109 A 109 A ? -0.5 GLN 190 A 190 A ? -0.1 
108 SER 108 A 108 A ? LEU 189 A 189 A ? -1.4 THR 106 A 106 A ? -0.4 VAL 216 A 216 A ? -0.1 VAL 112 A 112 A ? -0.1 
109 SER 109 A 109 A ? LEU 107 A 107 A ? -0.5 CYS 111 A 111 A ? -0.1 CYS 111 A 111 A ? -0.4 SER 108 A 108 A ? -0.1 
110 HIS 110 A 110 A ? LEU 107 A 107 A ? -0.0 LYS 214 A 214 A ? -0.0 VAL 112 A 112 A ? -0.1 CYS 213 A 213 A ? -0.1 
111 CYS 111 A 111 A ? SER 109 A 109 A ? -0.4 CYS 213 A 213 A ? -0.1 SER 109 A 109 A ? -0.1 GLN 190 A 190 A ? -0.1 
112 VAL 112 A 112 A ? GLN 190 A 190 A ? -0.2 HIS 110 A 110 A ? -0.1 CYS 111 A 111 A ? -0.1 GLY 115 A 115 A ? -0.0 
113 THR 113 A 113 A ? PRO 114 A 114 A ? -0.1 CYS 111 A 111 A ? -0.0 THR 116 A 116 A ? -1.7 ILE 144 A 144 A ? -0.2 
114 PRO 114 A 114 A ? ?   ?   ? ?   ? ? ?    ?   ?   ? ?   ? ? ?    ILE 145 A 145 A ? -0.2 THR 113 A 113 A ? -0.1 
115 GLY 115 A 115 A ? ILE 144 A 144 A ? -3.0 THR 116 A 116 A ? -0.3 ARG 117 A 117 A ? -0.2 ILE 145 A 145 A ? -0.1 
116 THR 116 A 116 A ? THR 113 A 113 A ? -1.7 ARG 117 A 117 A ? -0.1 ILE 144 A 144 A ? -2.2 CYS 118 A 118 A ? -0.4 
117 ARG 117 A 117 A ? GLY 115 A 115 A ? -0.2 THR 143 A 143 A ? -0.2 ASP 186 A 186 A ? -0.5 LEU 119 A 119 A ? -0.3 
118 CYS 118 A 118 A ? ILE 142 A 142 A ? -3.8 THR 116 A 116 A ? -0.4 ILE 142 A 142 A ? -3.2 VAL 120 A 120 A ? -0.4 
119 LEU 119 A 119 A ? VAL 184 A 184 A ? -3.4 ARG 117 A 117 A ? -0.3 VAL 184 A 184 A ? -3.5 SER 121 A 121 A ? -0.4 
120 VAL 120 A 120 A ? ALA 140 A 140 A ? -2.6 CYS 118 A 118 A ? -0.4 ALA 140 A 140 A ? -2.1 GLY 122 A 122 A ? -0.3 
121 SER 121 A 121 A ? PRO 182 A 182 A ? -1.0 LEU 119 A 119 A ? -0.4 TRP 123 A 123 A ? -0.3 CYS 139 A 139 A ? -0.2 
122 GLY 122 A 122 A ? ARG 138 A 138 A ? -2.1 VAL 120 A 120 A ? -0.3 ARG 138 A 138 A ? -2.4 ASP 178 A 178 A ? -0.1 
123 TRP 123 A 123 A ? GLY 177 A 177 A ? -0.4 SER 121 A 121 A ? -0.3 THR 126 A 126 A ? -0.1 ASP 178 A 178 A ? -0.1 
124 GLY 124 A 124 A ? SER 125 A 125 A ? -0.2 LEU 133 A 133 A ? -0.1 GLY 177 A 177 A ? -0.3 ILE 2   A 2   A ? -0.2 
125 SER 125 A 125 A ? GLN 176 A 176 A ? -3.2 LEU 133 A 133 A ? -0.2 CYS 175 A 175 A ? -0.3 ILE 2   A 2   A ? -0.3 
126 THR 126 A 126 A ? GLN 132 A 132 A ? -3.1 ARG 1   A 1   A ? -0.1 SER 128 A 128 A ? -0.3 LYS 4   A 4   A ? -0.3 
127 SER 127 A 127 A ? GLN 132 A 132 A ? -0.4 GLN 130 A 130 A ? -0.2 GLN 132 A 132 A ? -0.4 CYS 200 A 200 A ? -0.1 
128 SER 128 A 128 A ? THR 126 A 126 A ? -0.3 LEU 131 A 131 A ? -0.1 LEU 131 A 131 A ? -0.1 ASP 198 A 198 A ? -0.0 
129 PRO 129 A 129 A ? ?   ?   ? ?   ? ? ?    ?   ?   ? ?   ? ? ?    LEU 131 A 131 A ? -0.3 SER 128 A 128 A ? -0.1 
130 GLN 130 A 130 A ? LEU 131 A 131 A ? -0.1 THR 126 A 126 A ? -0.0 GLN 132 A 132 A ? -0.7 SER 127 A 127 A ? -0.2 
131 LEU 131 A 131 A ? PRO 129 A 129 A ? -0.3 SER 125 A 125 A ? -0.1 LEU 133 A 133 A ? -0.5 SER 128 A 128 A ? -0.1 
132 GLN 132 A 132 A ? GLN 130 A 130 A ? -0.7 SER 127 A 127 A ? -0.4 THR 126 A 126 A ? -3.1 SER 127 A 127 A ? -0.4 
133 LEU 133 A 133 A ? LEU 131 A 131 A ? -0.5 SER 125 A 125 A ? -0.2 SER 125 A 125 A ? -0.2 GLY 124 A 124 A ? -0.1 
134 PRO 134 A 134 A ? ?   ?   ? ?   ? ? ?    ?   ?   ? ?   ? ? ?    LEU 57  A 57  A ? -0.1 ARG 138 A 138 A ? -0.1 
135 HIS 135 A 135 A ? ASN 56  A 56  A ? -0.1 LEU 137 A 137 A ? -0.1 LEU 57  A 57  A ? -2.6 GLN 58  A 58  A ? -0.4 
136 THR 136 A 136 A ? ASN 56  A 56  A ? -0.2 LEU 57  A 57  A ? -0.1 ASN 56  A 56  A ? -0.2 ARG 138 A 138 A ? -0.1 
137 LEU 137 A 137 A ? HIS 55  A 55  A ? -2.4 HIS 135 A 135 A ? -0.3 CYS 8   A 8   A ? -2.5 CYS 139 A 139 A ? -0.3 
138 ARG 138 A 138 A ? GLY 122 A 122 A ? -2.4 GLU 7   A 7   A ? -0.2 GLY 122 A 122 A ? -2.1 ALA 140 A 140 A ? -0.3 
139 CYS 139 A 139 A ? TYR 6   A 6   A ? -3.3 LEU 137 A 137 A ? -0.3 TYR 6   A 6   A ? -2.8 ASN 141 A 141 A ? -0.3 
140 ALA 140 A 140 A ? VAL 120 A 120 A ? -2.1 ARG 138 A 138 A ? -0.3 VAL 120 A 120 A ? -2.6 ILE 142 A 142 A ? -0.4 
141 ASN 141 A 141 A ? CYS 139 A 139 A ? -0.3 LEU 119 A 119 A ? -0.2 THR 143 A 143 A ? -0.3 LEU 119 A 119 A ? -0.2 
142 ILE 142 A 142 A ? CYS 118 A 118 A ? -3.2 ALA 140 A 140 A ? -0.4 CYS 118 A 118 A ? -3.8 ILE 144 A 144 A ? -0.4 
143 THR 143 A 143 A ? SER 166 A 166 A ? -3.0 ASN 141 A 141 A ? -0.3 SER 166 A 166 A ? -2.8 ILE 145 A 145 A ? -0.2 
144 ILE 144 A 144 A ? THR 116 A 116 A ? -2.2 ILE 142 A 142 A ? -0.4 GLY 115 A 115 A ? -3.0 ASN 146 A 146 A ? -0.3 
145 ILE 145 A 145 A ? CYS 164 A 164 A ? -2.2 THR 143 A 143 A ? -0.2 CYS 164 A 164 A ? -0.5 HIS 147 A 147 A ? -0.0 
146 ASN 146 A 146 A ? ILE 144 A 144 A ? -0.3 HIS 147 A 147 A ? -0.1 CYS 150 A 150 A ? -2.0 GLU 149 A 149 A ? -0.3 
147 HIS 147 A 147 A ? GLU 148 A 148 A ? -0.2 GLU 149 A 149 A ? -0.2 GLU 151 A 151 A ? -2.6 LYS 152 A 152 A ? -0.2 
148 GLU 148 A 148 A ? GLU 149 A 149 A ? -0.2 CYS 150 A 150 A ? -0.2 LYS 152 A 152 A ? -2.3 HIS 147 A 147 A ? -0.2 
149 GLU 149 A 149 A ? ASN 146 A 146 A ? -0.3 GLU 151 A 151 A ? -0.2 ALA 153 A 153 A ? -1.8 GLU 148 A 148 A ? -0.2 
150 CYS 150 A 150 A ? ASN 146 A 146 A ? -2.0 GLU 151 A 151 A ? -0.2 TYR 154 A 154 A ? -1.7 GLU 148 A 148 A ? -0.2 
151 GLU 151 A 151 A ? HIS 147 A 147 A ? -2.6 ALA 153 A 153 A ? -0.2 ASN 157 A 157 A ? -0.2 CYS 150 A 150 A ? -0.2 
152 LYS 152 A 152 A ? GLU 148 A 148 A ? -2.3 ALA 153 A 153 A ? -0.2 GLU 151 A 151 A ? -0.2 CYS 150 A 150 A ? -0.2 
153 ALA 153 A 153 A ? GLU 149 A 149 A ? -1.8 TYR 154 A 154 A ? -0.3 GLU 151 A 151 A ? -0.2 LYS 152 A 152 A ? -0.2 
154 TYR 154 A 154 A ? CYS 150 A 150 A ? -1.7 GLU 149 A 149 A ? -0.1 ASN 157 A 157 A ? -1.9 ILE 158 A 158 A ? -0.8 
155 PRO 155 A 155 A ? ?   ?   ? ?   ? ? ?    ?   ?   ? ?   ? ? ?    LYS 152 A 152 A ? -0.1 GLU 151 A 151 A ? -0.1 
156 GLY 156 A 156 A ? ILE 158 A 158 A ? -0.2 ASN 157 A 157 A ? -0.1 LYS 152 A 152 A ? -0.1 GLU 151 A 151 A ? -0.1 
157 ASN 157 A 157 A ? TYR 154 A 154 A ? -1.9 GLU 151 A 151 A ? -0.2 THR 159 A 159 A ? -0.5 GLY 156 A 156 A ? -0.1 
158 ILE 158 A 158 A ? TYR 154 A 154 A ? -0.8 GLU 151 A 151 A ? -0.1 ASN 160 A 160 A ? -0.2 GLY 156 A 156 A ? -0.2 
159 THR 159 A 159 A ? ASN 157 A 157 A ? -0.5 ASP 82  A 82  A ? -0.1 MET 162 A 162 A ? -1.4 ASN 157 A 157 A ? -0.1 
160 ASN 160 A 160 A ? THR 161 A 161 A ? -0.3 ILE 158 A 158 A ? -0.2 ILE 158 A 158 A ? -0.0 THR 159 A 159 A ? -0.0 
161 THR 161 A 161 A ? THR 210 A 210 A ? -0.0 CYS 213 A 213 A ? -0.0 LYS 211 A 211 A ? -2.6 VAL 163 A 163 A ? -0.3 
162 MET 162 A 162 A ? THR 159 A 159 A ? -1.4 THR 210 A 210 A ? -0.2 CYS 164 A 164 A ? -0.3 THR 210 A 210 A ? -0.2 
163 VAL 163 A 163 A ? TYR 209 A 209 A ? -2.3 THR 161 A 161 A ? -0.3 TYR 209 A 209 A ? -2.9 ALA 165 A 165 A ? -0.4 
164 CYS 164 A 164 A ? ILE 145 A 145 A ? -0.5 MET 162 A 162 A ? -0.3 ILE 145 A 145 A ? -2.2 SER 166 A 166 A ? -0.4 
165 ALA 165 A 165 A ? GLY 207 A 207 A ? -1.9 VAL 163 A 163 A ? -0.4 GLY 207 A 207 A ? -2.2 VAL 167 A 167 A ? -0.3 
166 SER 166 A 166 A ? THR 143 A 143 A ? -2.8 CYS 164 A 164 A ? -0.4 THR 143 A 143 A ? -3.0 LEU 168 A 168 A ? -0.7 
167 VAL 167 A 167 A ? LYS 172 A 172 A ? -0.8 ALA 165 A 165 A ? -0.3 LYS 172 A 172 A ? -0.3 ILE 142 A 142 A ? -0.1 
168 LEU 168 A 168 A ? SER 166 A 166 A ? -0.7 GLY 171 A 171 A ? -0.1 SER 170 A 170 A ? -0.5 VAL 167 A 167 A ? -0.2 
169 GLU 169 A 169 A ? SER 170 A 170 A ? -0.2 SER 166 A 166 A ? -0.1 LYS 172 A 172 A ? -0.3 LEU 168 A 168 A ? -0.0 
170 SER 170 A 170 A ? LEU 168 A 168 A ? -0.5 GLY 171 A 171 A ? -0.2 GLU 169 A 169 A ? -0.2 LEU 168 A 168 A ? -0.1 
171 GLY 171 A 171 A ? LYS 172 A 172 A ? -0.1 LEU 168 A 168 A ? -0.1 ASP 173 A 173 A ? -0.6 SER 170 A 170 A ? -0.2 
172 LYS 172 A 172 A ? GLU 169 A 169 A ? -0.3 VAL 167 A 167 A ? -0.3 VAL 167 A 167 A ? -0.8 SER 174 A 174 A ? -0.3 
173 ASP 173 A 173 A ? GLY 171 A 171 A ? -0.6 SER 166 A 166 A ? -0.1 ILE 3   A 3   A ? -1.0 CYS 175 A 175 A ? -0.4 
174 SER 174 A 174 A ? LYS 172 A 172 A ? -0.3 ILE 2   A 2   A ? -0.2 ALA 201 A 201 A ? -0.2 GLN 176 A 176 A ? -0.2 
175 CYS 175 A 175 A ? ASP 173 A 173 A ? -0.4 SER 125 A 125 A ? -0.3 ASP 178 A 178 A ? -0.7 SER 128 A 128 A ? -0.1 
176 GLN 176 A 176 A ? SER 174 A 174 A ? -0.2 GLY 177 A 177 A ? -0.2 SER 125 A 125 A ? -3.2 CYS 175 A 175 A ? -0.2 
177 GLY 177 A 177 A ? GLY 124 A 124 A ? -0.3 LEU 26  A 26  A ? -0.1 TRP 123 A 123 A ? -0.4 GLN 176 A 176 A ? -0.2 
178 ASP 178 A 178 A ? CYS 175 A 175 A ? -0.7 GLY 122 A 122 A ? -0.1 GLY 181 A 181 A ? -2.6 ILE 193 A 193 A ? -0.3 
179 SER 179 A 179 A ? GLY 180 A 180 A ? -0.3 LEU 26  A 26  A ? -0.2 GLY 28  A 28  A ? -3.0 SER 194 A 194 A ? -0.2 
180 GLY 180 A 180 A ? ILE 193 A 193 A ? -2.8 GLY 181 A 181 A ? -0.3 SER 179 A 179 A ? -0.3 SER 194 A 194 A ? -0.1 
181 GLY 181 A 181 A ? ASP 178 A 178 A ? -2.6 PRO 182 A 182 A ? -0.1 ILE 193 A 193 A ? -2.4 GLY 180 A 180 A ? -0.3 
182 PRO 182 A 182 A ? ?   ?   ? ?   ? ? ?    ?   ?   ? ?   ? ? ?    SER 121 A 121 A ? -1.0 VAL 184 A 184 A ? -0.6 
183 LEU 183 A 183 A ? GLY 191 A 191 A ? -2.2 GLY 181 A 181 A ? -0.2 GLN 190 A 190 A ? -3.1 GLY 191 A 191 A ? -1.3 
184 VAL 184 A 184 A ? LEU 119 A 119 A ? -3.5 PRO 182 A 182 A ? -0.6 LEU 119 A 119 A ? -3.4 ASP 186 A 186 A ? -0.4 
185 CYS 185 A 185 A ? SER 188 A 188 A ? -2.4 LEU 183 A 183 A ? -0.5 SER 188 A 188 A ? -1.7 CYS 118 A 118 A ? -0.2 
186 ASP 186 A 186 A ? ARG 117 A 117 A ? -0.5 VAL 184 A 184 A ? -0.4 CYS 185 A 185 A ? -0.1 LEU 189 A 189 A ? -0.1 
187 GLY 187 A 187 A ? SER 188 A 188 A ? -0.2 VAL 184 A 184 A ? -0.1 THR 106 A 106 A ? -0.4 LEU 189 A 189 A ? -0.3 
188 SER 188 A 188 A ? CYS 185 A 185 A ? -1.7 LEU 105 A 105 A ? -0.1 CYS 185 A 185 A ? -2.4 GLN 190 A 190 A ? -0.5 
189 LEU 189 A 189 A ? THR 106 A 106 A ? -3.0 GLY 187 A 187 A ? -0.3 SER 108 A 108 A ? -1.4 VAL 184 A 184 A ? -0.2 
190 GLN 190 A 190 A ? LEU 183 A 183 A ? -3.1 SER 188 A 188 A ? -0.5 VAL 212 A 212 A ? -1.4 CYS 213 A 213 A ? -0.5 
191 GLY 191 A 191 A ? LEU 183 A 183 A ? -1.3 LYS 211 A 211 A ? -0.2 LEU 183 A 183 A ? -2.2 ILE 193 A 193 A ? -0.5 
192 ILE 192 A 192 A ? THR 210 A 210 A ? -1.4 GLN 190 A 190 A ? -0.3 THR 210 A 210 A ? -2.9 SER 194 A 194 A ? -0.3 
193 ILE 193 A 193 A ? GLY 181 A 181 A ? -2.4 GLY 191 A 191 A ? -0.5 GLY 180 A 180 A ? -2.8 TYR 209 A 209 A ? -0.2 
194 SER 194 A 194 A ? VAL 208 A 208 A ? -2.3 TRP 195 A 195 A ? -0.4 GLY 196 A 196 A ? -0.3 TYR 209 A 209 A ? -0.2 
195 TRP 195 A 195 A ? VAL 208 A 208 A ? -1.8 SER 179 A 179 A ? -0.0 VAL 208 A 208 A ? -2.6 SER 194 A 194 A ? -0.4 
196 GLY 196 A 196 A ? SER 194 A 194 A ? -0.3 GLY 207 A 207 A ? -0.2 ASP 198 A 198 A ? -0.2 GLY 207 A 207 A ? -0.1 
197 GLN 197 A 197 A ? PRO 206 A 206 A ? -0.3 TRP 195 A 195 A ? -0.3 ALA 201 A 201 A ? -0.1 VAL 202 A 202 A ? -0.1 
198 ASP 198 A 198 A ? GLY 196 A 196 A ? -0.2 CYS 200 A 200 A ? -0.1 CYS 200 A 200 A ? -0.1 CYS 175 A 175 A ? -0.1 
199 PRO 199 A 199 A ? ?   ?   ? ?   ? ? ?    ?   ?   ? ?   ? ? ?    VAL 202 A 202 A ? -0.8 ASP 198 A 198 A ? -0.1 
200 CYS 200 A 200 A ? ALA 201 A 201 A ? -0.2 ASP 198 A 198 A ? -0.1 CYS 175 A 175 A ? -0.1 ASP 198 A 198 A ? -0.1 
201 ALA 201 A 201 A ? LYS 205 A 205 A ? -0.3 SER 174 A 174 A ? -0.2 CYS 200 A 200 A ? -0.2 ARG 204 A 204 A ? -0.1 
202 VAL 202 A 202 A ? PRO 199 A 199 A ? -0.8 THR 203 A 203 A ? -0.3 ARG 204 A 204 A ? -0.3 ALA 201 A 201 A ? -0.1 
203 THR 203 A 203 A ? LYS 205 A 205 A ? -0.1 GLN 197 A 197 A ? -0.0 LYS 205 A 205 A ? -5.2 VAL 202 A 202 A ? -0.3 
204 ARG 204 A 204 A ? VAL 202 A 202 A ? -0.3 ALA 201 A 201 A ? -0.1 ASP 173 A 173 A ? -0.0 ALA 153 A 153 A ? -0.0 
205 LYS 205 A 205 A ? THR 203 A 203 A ? -5.2 GLN 197 A 197 A ? -0.0 ALA 201 A 201 A ? -0.3 GLN 197 A 197 A ? -0.2 
206 PRO 206 A 206 A ? ?   ?   ? ?   ? ? ?    ?   ?   ? ?   ? ? ?    GLN 197 A 197 A ? -0.3 SER 166 A 166 A ? -0.2 
207 GLY 207 A 207 A ? ALA 165 A 165 A ? -2.2 GLY 196 A 196 A ? -0.1 ALA 165 A 165 A ? -1.9 TYR 209 A 209 A ? -0.5 
208 VAL 208 A 208 A ? TRP 195 A 195 A ? -2.6 CYS 164 A 164 A ? -0.2 SER 194 A 194 A ? -2.3 TRP 195 A 195 A ? -1.8 
209 TYR 209 A 209 A ? VAL 163 A 163 A ? -2.9 GLY 207 A 207 A ? -0.5 VAL 163 A 163 A ? -2.3 LYS 211 A 211 A ? -0.4 
210 THR 210 A 210 A ? ILE 192 A 192 A ? -2.9 VAL 208 A 208 A ? -0.3 ILE 192 A 192 A ? -1.4 VAL 212 A 212 A ? -0.8 
211 LYS 211 A 211 A ? THR 161 A 161 A ? -2.6 TYR 209 A 209 A ? -0.4 LYS 214 A 214 A ? -1.3 GLY 191 A 191 A ? -0.2 
212 VAL 212 A 212 A ? GLN 190 A 190 A ? -1.4 THR 210 A 210 A ? -0.8 TYR 215 A 215 A ? -2.8 VAL 216 A 216 A ? -0.3 
213 CYS 213 A 213 A ? GLN 190 A 190 A ? -0.5 LYS 214 A 214 A ? -0.3 VAL 216 A 216 A ? -0.5 VAL 212 A 212 A ? -0.3 
214 LYS 214 A 214 A ? LYS 211 A 211 A ? -1.3 TYR 215 A 215 A ? -0.2 CYS 213 A 213 A ? -0.3 VAL 212 A 212 A ? -0.2 
215 TYR 215 A 215 A ? VAL 212 A 212 A ? -2.8 LYS 211 A 211 A ? -0.2 ILE 219 A 219 A ? -2.7 LYS 214 A 214 A ? -0.2 
216 VAL 216 A 216 A ? CYS 213 A 213 A ? -0.5 VAL 212 A 212 A ? -0.3 ARG 220 A 220 A ? -2.4 LYS 221 A 221 A ? -0.2 
217 ASP 217 A 217 A ? CYS 213 A 213 A ? -0.2 TRP 218 A 218 A ? -0.2 LYS 221 A 221 A ? -2.5 THR 222 A 222 A ? -0.2 
218 TRP 218 A 218 A ? ARG 220 A 220 A ? -0.2 ILE 219 A 219 A ? -0.2 THR 222 A 222 A ? -2.5 MET 223 A 223 A ? -0.2 
219 ILE 219 A 219 A ? TYR 215 A 215 A ? -2.7 ARG 220 A 220 A ? -0.2 MET 223 A 223 A ? -2.3 ASP 217 A 217 A ? -0.2 
220 ARG 220 A 220 A ? VAL 216 A 216 A ? -2.4 LYS 221 A 221 A ? -0.2 GLU 224 A 224 A ? -2.3 ILE 219 A 219 A ? -0.2 
221 LYS 221 A 221 A ? ASP 217 A 217 A ? -2.5 VAL 216 A 216 A ? -0.2 ASN 225 A 225 A ? -2.0 ARG 220 A 220 A ? -0.2 
222 THR 222 A 222 A ? TRP 218 A 218 A ? -2.5 ASP 217 A 217 A ? -0.2 ASN 226 A 226 A ? -0.8 ARG 220 A 220 A ? -0.2 
223 MET 223 A 223 A ? ILE 219 A 219 A ? -2.3 TRP 218 A 218 A ? -0.2 ASN 226 A 226 A ? -0.6 LYS 221 A 221 A ? -0.2 
224 GLU 224 A 224 A ? ARG 220 A 220 A ? -2.3 ASN 225 A 225 A ? -0.2 MET 223 A 223 A ? -0.2 THR 222 A 222 A ? -0.2 
225 ASN 225 A 225 A ? LYS 221 A 221 A ? -2.0 ARG 220 A 220 A ? -0.2 GLU 224 A 224 A ? -0.2 MET 223 A 223 A ? -0.2 
226 ASN 226 A 226 A ? THR 222 A 222 A ? -0.8 MET 223 A 223 A ? -0.6 GLU 224 A 224 A ? -0.2 MET 223 A 223 A ? -0.2 
# 
loop_
_dssp_statistics_histogram.entry_id 
_dssp_statistics_histogram.type 
_dssp_statistics_histogram.1 
_dssp_statistics_histogram.2 
_dssp_statistics_histogram.3 
_dssp_statistics_histogram.4 
_dssp_statistics_histogram.5 
_dssp_statistics_histogram.6 
_dssp_statistics_histogram.7 
_dssp_statistics_histogram.8 
_dssp_statistics_histogram.9 
_dssp_statistics_histogram.10 
_dssp_statistics_histogram.11 
_dssp_statistics_histogram.12 
_dssp_statistics_histogram.13 
_dssp_statistics_histogram.14 
_dssp_statistics_histogram.15 
_dssp_statistics_histogram.16 
_dssp_statistics_histogram.17 
_dssp_statistics_histogram.18 
_dssp_statistics_histogram.19 
_dssp_statistics_histogram.20 
_dssp_statistics_histogram.21 
_dssp_statistics_histogram.22 
_dssp_statistics_histogram.23 
_dssp_statistics_histogram.24 
_dssp_statistics_histogram.25 
_dssp_statistics_histogram.26 
_dssp_statistics_histogram.27 
_dssp_statistics_histogram.28 
_dssp_statistics_histogram.29 
_dssp_statistics_histogram.30 
Calu_KLK11 residues_per_alpha_helix        0 0 0 0 0 0 1 0 0 1 0 0 0 0 0 0 0 0 0 0 0 0 0 0 0 0 0 0 0 0 
Calu_KLK11 parallel_bridges_per_ladder     1 0 0 0 0 0 0 0 0 0 0 0 0 0 0 0 0 0 0 0 0 0 0 0 0 0 0 0 0 0 
Calu_KLK11 antiparallel_bridges_per_ladder 2 2 2 5 2 2 0 0 0 0 0 0 0 0 0 0 0 0 0 0 0 0 0 0 0 0 0 0 0 0 
Calu_KLK11 ladders_per_sheet               0 0 0 0 0 1 0 1 0 0 0 0 0 0 0 0 0 0 0 0 0 0 0 0 0 0 0 0 0 0 
# 
loop_
_dssp_statistics_hbond.entry_id 
_dssp_statistics_hbond.type 
_dssp_statistics_hbond.count 
_dssp_statistics_hbond.count_per_100 
Calu_KLK11 O(I)-->H-N(J)          141 62.4 
Calu_KLK11 'PARALLEL BRIDGES'     2   0.9  
Calu_KLK11 'ANTIPARALLEL BRIDGES' 72  31.9 
Calu_KLK11 O(I)-->H-N(I-5)        2   0.9  
Calu_KLK11 O(I)-->H-N(I-4)        1   0.4  
Calu_KLK11 O(I)-->H-N(I-3)        4   1.8  
Calu_KLK11 O(I)-->H-N(I-2)        0   0.0  
Calu_KLK11 O(I)-->H-N(I-1)        0   0.0  
Calu_KLK11 O(I)-->H-N(I+0)        0   0.0  
Calu_KLK11 O(I)-->H-N(I+1)        0   0.0  
Calu_KLK11 O(I)-->H-N(I+2)        21  9.3  
Calu_KLK11 O(I)-->H-N(I+3)        21  9.3  
Calu_KLK11 O(I)-->H-N(I+4)        15  6.6  
Calu_KLK11 O(I)-->H-N(I+5)        1   0.4  
# 
_dssp_statistics.entry_id                       Calu_KLK11 
_dssp_statistics.nr_of_residues                 226 
_dssp_statistics.nr_of_chains                   1 
_dssp_statistics.nr_of_ss_bridges_total         0 
_dssp_statistics.nr_of_ss_bridges_intra_chain   0 
_dssp_statistics.nr_of_ss_bridges_inter_chain   0 
# 
loop_
_chem_comp.id 
_chem_comp.type 
_chem_comp.mon_nstd_flag 
_chem_comp.name 
_chem_comp.formula 
_chem_comp.formula_weight 
ALA 'L-PEPTIDE LINKING' y ALANINE         'C3 H7 N O2'     89.093 
ARG 'L-PEPTIDE LINKING' y ARGININE        'C6 H15 N4 O2'  175.209 
ASN 'L-PEPTIDE LINKING' y ASPARAGINE      'C4 H8 N2 O3'   132.118 
ASP 'L-PEPTIDE LINKING' y 'ASPARTIC ACID' 'C4 H7 N O4'    133.103 
CYS 'L-PEPTIDE LINKING' y CYSTEINE        'C3 H7 N O2 S'  121.158 
GLN 'L-PEPTIDE LINKING' y GLUTAMINE       'C5 H10 N2 O3'  146.144 
GLU 'L-PEPTIDE LINKING' y 'GLUTAMIC ACID' 'C5 H9 N O4'    147.129 
GLY 'PEPTIDE LINKING'   y GLYCINE         'C2 H5 N O2'     75.067 
HIS 'L-PEPTIDE LINKING' y HISTIDINE       'C6 H10 N3 O2'  156.162 
ILE 'L-PEPTIDE LINKING' y ISOLEUCINE      'C6 H13 N O2'   131.173 
LEU 'L-PEPTIDE LINKING' y LEUCINE         'C6 H13 N O2'   131.173 
LYS 'L-PEPTIDE LINKING' y LYSINE          'C6 H15 N2 O2'  147.195 
MET 'L-PEPTIDE LINKING' y METHIONINE      'C5 H11 N O2 S' 149.211 
PHE 'L-PEPTIDE LINKING' y PHENYLALANINE   'C9 H11 N O2'   165.189 
PRO 'L-PEPTIDE LINKING' y PROLINE         'C5 H9 N O2'     115.13 
SER 'L-PEPTIDE LINKING' y SERINE          'C3 H7 N O3'    105.093 
THR 'L-PEPTIDE LINKING' y THREONINE       'C4 H9 N O3'    119.119 
TRP 'L-PEPTIDE LINKING' y TRYPTOPHAN      'C11 H12 N2 O2' 204.225 
TYR 'L-PEPTIDE LINKING' y TYROSINE        'C9 H11 N O3'   181.189 
VAL 'L-PEPTIDE LINKING' y VALINE          'C5 H11 N O2'   117.146 
# 
loop_
_atom_type.symbol 
N 
C 
O 
S 
# 
loop_
_entity_poly_seq.entity_id 
_entity_poly_seq.num 
_entity_poly_seq.mon_id 
_entity_poly_seq.hetero 
1   1 ARG n 
1   2 ILE n 
1   3 ILE n 
1   4 LYS n 
1   5 GLY n 
1   6 TYR n 
1   7 GLU n 
1   8 CYS n 
1   9 SER n 
1  10 PRO n 
1  11 HIS n 
1  12 SER n 
1  13 GLN n 
1  14 PRO n 
1  15 TRP n 
1  16 GLN n 
1  17 VAL n 
1  18 ALA n 
1  19 LEU n 
1  20 PHE n 
1  21 GLN n 
1  22 LYS n 
1  23 THR n 
1  24 ARG n 
1  25 LEU n 
1  26 LEU n 
1  27 CYS n 
1  28 GLY n 
1  29 ALA n 
1  30 THR n 
1  31 LEU n 
1  32 ILE n 
1  33 ALA n 
1  34 PRO n 
1  35 LYS n 
1  36 TRP n 
1  37 LEU n 
1  38 LEU n 
1  39 THR n 
1  40 ALA n 
1  41 ALA n 
1  42 HIS n 
1  43 CYS n 
1  44 ARG n 
1  45 LYS n 
1  46 PRO n 
1  47 ARG n 
1  48 TYR n 
1  49 VAL n 
1  50 VAL n 
1  51 HIS n 
1  52 LEU n 
1  53 GLY n 
1  54 GLU n 
1  55 HIS n 
1  56 ASN n 
1  57 LEU n 
1  58 GLN n 
1  59 ARG n 
1  60 ARG n 
1  61 ASP n 
1  62 GLY n 
1  63 CYS n 
1  64 GLU n 
1  65 GLN n 
1  66 THR n 
1  67 LEU n 
1  68 SER n 
1  69 ALA n 
1  70 THR n 
1  71 GLU n 
1  72 SER n 
1  73 PHE n 
1  74 PRO n 
1  75 HIS n 
1  76 PRO n 
1  77 ASP n 
1  78 PHE n 
1  79 ASN n 
1  80 ASN n 
1  81 LYS n 
1  82 ASP n 
1  83 HIS n 
1  84 ARG n 
1  85 ASN n 
1  86 ASP n 
1  87 ILE n 
1  88 MET n 
1  89 LEU n 
1  90 VAL n 
1  91 LYS n 
1  92 MET n 
1  93 THR n 
1  94 ARG n 
1  95 ALA n 
1  96 ALA n 
1  97 PHE n 
1  98 ILE n 
1  99 THR n 
1 100 TRP n 
1 101 ALA n 
1 102 VAL n 
1 103 ARG n 
1 104 PRO n 
1 105 LEU n 
1 106 THR n 
1 107 LEU n 
1 108 SER n 
1 109 SER n 
1 110 HIS n 
1 111 CYS n 
1 112 VAL n 
1 113 THR n 
1 114 PRO n 
1 115 GLY n 
1 116 THR n 
1 117 ARG n 
1 118 CYS n 
1 119 LEU n 
1 120 VAL n 
1 121 SER n 
1 122 GLY n 
1 123 TRP n 
1 124 GLY n 
1 125 SER n 
1 126 THR n 
1 127 SER n 
1 128 SER n 
1 129 PRO n 
1 130 GLN n 
1 131 LEU n 
1 132 GLN n 
1 133 LEU n 
1 134 PRO n 
1 135 HIS n 
1 136 THR n 
1 137 LEU n 
1 138 ARG n 
1 139 CYS n 
1 140 ALA n 
1 141 ASN n 
1 142 ILE n 
1 143 THR n 
1 144 ILE n 
1 145 ILE n 
1 146 ASN n 
1 147 HIS n 
1 148 GLU n 
1 149 GLU n 
1 150 CYS n 
1 151 GLU n 
1 152 LYS n 
1 153 ALA n 
1 154 TYR n 
1 155 PRO n 
1 156 GLY n 
1 157 ASN n 
1 158 ILE n 
1 159 THR n 
1 160 ASN n 
1 161 THR n 
1 162 MET n 
1 163 VAL n 
1 164 CYS n 
1 165 ALA n 
1 166 SER n 
1 167 VAL n 
1 168 LEU n 
1 169 GLU n 
1 170 SER n 
1 171 GLY n 
1 172 LYS n 
1 173 ASP n 
1 174 SER n 
1 175 CYS n 
1 176 GLN n 
1 177 GLY n 
1 178 ASP n 
1 179 SER n 
1 180 GLY n 
1 181 GLY n 
1 182 PRO n 
1 183 LEU n 
1 184 VAL n 
1 185 CYS n 
1 186 ASP n 
1 187 GLY n 
1 188 SER n 
1 189 LEU n 
1 190 GLN n 
1 191 GLY n 
1 192 ILE n 
1 193 ILE n 
1 194 SER n 
1 195 TRP n 
1 196 GLY n 
1 197 GLN n 
1 198 ASP n 
1 199 PRO n 
1 200 CYS n 
1 201 ALA n 
1 202 VAL n 
1 203 THR n 
1 204 ARG n 
1 205 LYS n 
1 206 PRO n 
1 207 GLY n 
1 208 VAL n 
1 209 TYR n 
1 210 THR n 
1 211 LYS n 
1 212 VAL n 
1 213 CYS n 
1 214 LYS n 
1 215 TYR n 
1 216 VAL n 
1 217 ASP n 
1 218 TRP n 
1 219 ILE n 
1 220 ARG n 
1 221 LYS n 
1 222 THR n 
1 223 MET n 
1 224 GLU n 
1 225 ASN n 
1 226 ASN n 
# 
loop_
_pdbx_poly_seq_scheme.asym_id 
_pdbx_poly_seq_scheme.entity_id 
_pdbx_poly_seq_scheme.seq_id 
_pdbx_poly_seq_scheme.mon_id 
_pdbx_poly_seq_scheme.ndb_seq_num 
_pdbx_poly_seq_scheme.pdb_seq_num 
_pdbx_poly_seq_scheme.auth_seq_num 
_pdbx_poly_seq_scheme.pdb_mon_id 
_pdbx_poly_seq_scheme.auth_mon_id 
_pdbx_poly_seq_scheme.pdb_strand_id 
_pdbx_poly_seq_scheme.pdb_ins_code 
_pdbx_poly_seq_scheme.hetero 
A 1   1 ARG   1 1   1   ARG ARG A ? n 
A 1   2 ILE   2 2   2   ILE ILE A ? n 
A 1   3 ILE   3 3   3   ILE ILE A ? n 
A 1   4 LYS   4 4   4   LYS LYS A ? n 
A 1   5 GLY   5 5   5   GLY GLY A ? n 
A 1   6 TYR   6 6   6   TYR TYR A ? n 
A 1   7 GLU   7 7   7   GLU GLU A ? n 
A 1   8 CYS   8 8   8   CYS CYS A ? n 
A 1   9 SER   9 9   9   SER SER A ? n 
A 1  10 PRO  10 10  10  PRO PRO A ? n 
A 1  11 HIS  11 11  11  HIS HIS A ? n 
A 1  12 SER  12 12  12  SER SER A ? n 
A 1  13 GLN  13 13  13  GLN GLN A ? n 
A 1  14 PRO  14 14  14  PRO PRO A ? n 
A 1  15 TRP  15 15  15  TRP TRP A ? n 
A 1  16 GLN  16 16  16  GLN GLN A ? n 
A 1  17 VAL  17 17  17  VAL VAL A ? n 
A 1  18 ALA  18 18  18  ALA ALA A ? n 
A 1  19 LEU  19 19  19  LEU LEU A ? n 
A 1  20 PHE  20 20  20  PHE PHE A ? n 
A 1  21 GLN  21 21  21  GLN GLN A ? n 
A 1  22 LYS  22 22  22  LYS LYS A ? n 
A 1  23 THR  23 23  23  THR THR A ? n 
A 1  24 ARG  24 24  24  ARG ARG A ? n 
A 1  25 LEU  25 25  25  LEU LEU A ? n 
A 1  26 LEU  26 26  26  LEU LEU A ? n 
A 1  27 CYS  27 27  27  CYS CYS A ? n 
A 1  28 GLY  28 28  28  GLY GLY A ? n 
A 1  29 ALA  29 29  29  ALA ALA A ? n 
A 1  30 THR  30 30  30  THR THR A ? n 
A 1  31 LEU  31 31  31  LEU LEU A ? n 
A 1  32 ILE  32 32  32  ILE ILE A ? n 
A 1  33 ALA  33 33  33  ALA ALA A ? n 
A 1  34 PRO  34 34  34  PRO PRO A ? n 
A 1  35 LYS  35 35  35  LYS LYS A ? n 
A 1  36 TRP  36 36  36  TRP TRP A ? n 
A 1  37 LEU  37 37  37  LEU LEU A ? n 
A 1  38 LEU  38 38  38  LEU LEU A ? n 
A 1  39 THR  39 39  39  THR THR A ? n 
A 1  40 ALA  40 40  40  ALA ALA A ? n 
A 1  41 ALA  41 41  41  ALA ALA A ? n 
A 1  42 HIS  42 42  42  HIS HIS A ? n 
A 1  43 CYS  43 43  43  CYS CYS A ? n 
A 1  44 ARG  44 44  44  ARG ARG A ? n 
A 1  45 LYS  45 45  45  LYS LYS A ? n 
A 1  46 PRO  46 46  46  PRO PRO A ? n 
A 1  47 ARG  47 47  47  ARG ARG A ? n 
A 1  48 TYR  48 48  48  TYR TYR A ? n 
A 1  49 VAL  49 49  49  VAL VAL A ? n 
A 1  50 VAL  50 50  50  VAL VAL A ? n 
A 1  51 HIS  51 51  51  HIS HIS A ? n 
A 1  52 LEU  52 52  52  LEU LEU A ? n 
A 1  53 GLY  53 53  53  GLY GLY A ? n 
A 1  54 GLU  54 54  54  GLU GLU A ? n 
A 1  55 HIS  55 55  55  HIS HIS A ? n 
A 1  56 ASN  56 56  56  ASN ASN A ? n 
A 1  57 LEU  57 57  57  LEU LEU A ? n 
A 1  58 GLN  58 58  58  GLN GLN A ? n 
A 1  59 ARG  59 59  59  ARG ARG A ? n 
A 1  60 ARG  60 60  60  ARG ARG A ? n 
A 1  61 ASP  61 61  61  ASP ASP A ? n 
A 1  62 GLY  62 62  62  GLY GLY A ? n 
A 1  63 CYS  63 63  63  CYS CYS A ? n 
A 1  64 GLU  64 64  64  GLU GLU A ? n 
A 1  65 GLN  65 65  65  GLN GLN A ? n 
A 1  66 THR  66 66  66  THR THR A ? n 
A 1  67 LEU  67 67  67  LEU LEU A ? n 
A 1  68 SER  68 68  68  SER SER A ? n 
A 1  69 ALA  69 69  69  ALA ALA A ? n 
A 1  70 THR  70 70  70  THR THR A ? n 
A 1  71 GLU  71 71  71  GLU GLU A ? n 
A 1  72 SER  72 72  72  SER SER A ? n 
A 1  73 PHE  73 73  73  PHE PHE A ? n 
A 1  74 PRO  74 74  74  PRO PRO A ? n 
A 1  75 HIS  75 75  75  HIS HIS A ? n 
A 1  76 PRO  76 76  76  PRO PRO A ? n 
A 1  77 ASP  77 77  77  ASP ASP A ? n 
A 1  78 PHE  78 78  78  PHE PHE A ? n 
A 1  79 ASN  79 79  79  ASN ASN A ? n 
A 1  80 ASN  80 80  80  ASN ASN A ? n 
A 1  81 LYS  81 81  81  LYS LYS A ? n 
A 1  82 ASP  82 82  82  ASP ASP A ? n 
A 1  83 HIS  83 83  83  HIS HIS A ? n 
A 1  84 ARG  84 84  84  ARG ARG A ? n 
A 1  85 ASN  85 85  85  ASN ASN A ? n 
A 1  86 ASP  86 86  86  ASP ASP A ? n 
A 1  87 ILE  87 87  87  ILE ILE A ? n 
A 1  88 MET  88 88  88  MET MET A ? n 
A 1  89 LEU  89 89  89  LEU LEU A ? n 
A 1  90 VAL  90 90  90  VAL VAL A ? n 
A 1  91 LYS  91 91  91  LYS LYS A ? n 
A 1  92 MET  92 92  92  MET MET A ? n 
A 1  93 THR  93 93  93  THR THR A ? n 
A 1  94 ARG  94 94  94  ARG ARG A ? n 
A 1  95 ALA  95 95  95  ALA ALA A ? n 
A 1  96 ALA  96 96  96  ALA ALA A ? n 
A 1  97 PHE  97 97  97  PHE PHE A ? n 
A 1  98 ILE  98 98  98  ILE ILE A ? n 
A 1  99 THR  99 99  99  THR THR A ? n 
A 1 100 TRP 100 100 100 TRP TRP A ? n 
A 1 101 ALA 101 101 101 ALA ALA A ? n 
A 1 102 VAL 102 102 102 VAL VAL A ? n 
A 1 103 ARG 103 103 103 ARG ARG A ? n 
A 1 104 PRO 104 104 104 PRO PRO A ? n 
A 1 105 LEU 105 105 105 LEU LEU A ? n 
A 1 106 THR 106 106 106 THR THR A ? n 
A 1 107 LEU 107 107 107 LEU LEU A ? n 
A 1 108 SER 108 108 108 SER SER A ? n 
A 1 109 SER 109 109 109 SER SER A ? n 
A 1 110 HIS 110 110 110 HIS HIS A ? n 
A 1 111 CYS 111 111 111 CYS CYS A ? n 
A 1 112 VAL 112 112 112 VAL VAL A ? n 
A 1 113 THR 113 113 113 THR THR A ? n 
A 1 114 PRO 114 114 114 PRO PRO A ? n 
A 1 115 GLY 115 115 115 GLY GLY A ? n 
A 1 116 THR 116 116 116 THR THR A ? n 
A 1 117 ARG 117 117 117 ARG ARG A ? n 
A 1 118 CYS 118 118 118 CYS CYS A ? n 
A 1 119 LEU 119 119 119 LEU LEU A ? n 
A 1 120 VAL 120 120 120 VAL VAL A ? n 
A 1 121 SER 121 121 121 SER SER A ? n 
A 1 122 GLY 122 122 122 GLY GLY A ? n 
A 1 123 TRP 123 123 123 TRP TRP A ? n 
A 1 124 GLY 124 124 124 GLY GLY A ? n 
A 1 125 SER 125 125 125 SER SER A ? n 
A 1 126 THR 126 126 126 THR THR A ? n 
A 1 127 SER 127 127 127 SER SER A ? n 
A 1 128 SER 128 128 128 SER SER A ? n 
A 1 129 PRO 129 129 129 PRO PRO A ? n 
A 1 130 GLN 130 130 130 GLN GLN A ? n 
A 1 131 LEU 131 131 131 LEU LEU A ? n 
A 1 132 GLN 132 132 132 GLN GLN A ? n 
A 1 133 LEU 133 133 133 LEU LEU A ? n 
A 1 134 PRO 134 134 134 PRO PRO A ? n 
A 1 135 HIS 135 135 135 HIS HIS A ? n 
A 1 136 THR 136 136 136 THR THR A ? n 
A 1 137 LEU 137 137 137 LEU LEU A ? n 
A 1 138 ARG 138 138 138 ARG ARG A ? n 
A 1 139 CYS 139 139 139 CYS CYS A ? n 
A 1 140 ALA 140 140 140 ALA ALA A ? n 
A 1 141 ASN 141 141 141 ASN ASN A ? n 
A 1 142 ILE 142 142 142 ILE ILE A ? n 
A 1 143 THR 143 143 143 THR THR A ? n 
A 1 144 ILE 144 144 144 ILE ILE A ? n 
A 1 145 ILE 145 145 145 ILE ILE A ? n 
A 1 146 ASN 146 146 146 ASN ASN A ? n 
A 1 147 HIS 147 147 147 HIS HIS A ? n 
A 1 148 GLU 148 148 148 GLU GLU A ? n 
A 1 149 GLU 149 149 149 GLU GLU A ? n 
A 1 150 CYS 150 150 150 CYS CYS A ? n 
A 1 151 GLU 151 151 151 GLU GLU A ? n 
A 1 152 LYS 152 152 152 LYS LYS A ? n 
A 1 153 ALA 153 153 153 ALA ALA A ? n 
A 1 154 TYR 154 154 154 TYR TYR A ? n 
A 1 155 PRO 155 155 155 PRO PRO A ? n 
A 1 156 GLY 156 156 156 GLY GLY A ? n 
A 1 157 ASN 157 157 157 ASN ASN A ? n 
A 1 158 ILE 158 158 158 ILE ILE A ? n 
A 1 159 THR 159 159 159 THR THR A ? n 
A 1 160 ASN 160 160 160 ASN ASN A ? n 
A 1 161 THR 161 161 161 THR THR A ? n 
A 1 162 MET 162 162 162 MET MET A ? n 
A 1 163 VAL 163 163 163 VAL VAL A ? n 
A 1 164 CYS 164 164 164 CYS CYS A ? n 
A 1 165 ALA 165 165 165 ALA ALA A ? n 
A 1 166 SER 166 166 166 SER SER A ? n 
A 1 167 VAL 167 167 167 VAL VAL A ? n 
A 1 168 LEU 168 168 168 LEU LEU A ? n 
A 1 169 GLU 169 169 169 GLU GLU A ? n 
A 1 170 SER 170 170 170 SER SER A ? n 
A 1 171 GLY 171 171 171 GLY GLY A ? n 
A 1 172 LYS 172 172 172 LYS LYS A ? n 
A 1 173 ASP 173 173 173 ASP ASP A ? n 
A 1 174 SER 174 174 174 SER SER A ? n 
A 1 175 CYS 175 175 175 CYS CYS A ? n 
A 1 176 GLN 176 176 176 GLN GLN A ? n 
A 1 177 GLY 177 177 177 GLY GLY A ? n 
A 1 178 ASP 178 178 178 ASP ASP A ? n 
A 1 179 SER 179 179 179 SER SER A ? n 
A 1 180 GLY 180 180 180 GLY GLY A ? n 
A 1 181 GLY 181 181 181 GLY GLY A ? n 
A 1 182 PRO 182 182 182 PRO PRO A ? n 
A 1 183 LEU 183 183 183 LEU LEU A ? n 
A 1 184 VAL 184 184 184 VAL VAL A ? n 
A 1 185 CYS 185 185 185 CYS CYS A ? n 
A 1 186 ASP 186 186 186 ASP ASP A ? n 
A 1 187 GLY 187 187 187 GLY GLY A ? n 
A 1 188 SER 188 188 188 SER SER A ? n 
A 1 189 LEU 189 189 189 LEU LEU A ? n 
A 1 190 GLN 190 190 190 GLN GLN A ? n 
A 1 191 GLY 191 191 191 GLY GLY A ? n 
A 1 192 ILE 192 192 192 ILE ILE A ? n 
A 1 193 ILE 193 193 193 ILE ILE A ? n 
A 1 194 SER 194 194 194 SER SER A ? n 
A 1 195 TRP 195 195 195 TRP TRP A ? n 
A 1 196 GLY 196 196 196 GLY GLY A ? n 
A 1 197 GLN 197 197 197 GLN GLN A ? n 
A 1 198 ASP 198 198 198 ASP ASP A ? n 
A 1 199 PRO 199 199 199 PRO PRO A ? n 
A 1 200 CYS 200 200 200 CYS CYS A ? n 
A 1 201 ALA 201 201 201 ALA ALA A ? n 
A 1 202 VAL 202 202 202 VAL VAL A ? n 
A 1 203 THR 203 203 203 THR THR A ? n 
A 1 204 ARG 204 204 204 ARG ARG A ? n 
A 1 205 LYS 205 205 205 LYS LYS A ? n 
A 1 206 PRO 206 206 206 PRO PRO A ? n 
A 1 207 GLY 207 207 207 GLY GLY A ? n 
A 1 208 VAL 208 208 208 VAL VAL A ? n 
A 1 209 TYR 209 209 209 TYR TYR A ? n 
A 1 210 THR 210 210 210 THR THR A ? n 
A 1 211 LYS 211 211 211 LYS LYS A ? n 
A 1 212 VAL 212 212 212 VAL VAL A ? n 
A 1 213 CYS 213 213 213 CYS CYS A ? n 
A 1 214 LYS 214 214 214 LYS LYS A ? n 
A 1 215 TYR 215 215 215 TYR TYR A ? n 
A 1 216 VAL 216 216 216 VAL VAL A ? n 
A 1 217 ASP 217 217 217 ASP ASP A ? n 
A 1 218 TRP 218 218 218 TRP TRP A ? n 
A 1 219 ILE 219 219 219 ILE ILE A ? n 
A 1 220 ARG 220 220 220 ARG ARG A ? n 
A 1 221 LYS 221 221 221 LYS LYS A ? n 
A 1 222 THR 222 222 222 THR THR A ? n 
A 1 223 MET 223 223 223 MET MET A ? n 
A 1 224 GLU 224 224 224 GLU GLU A ? n 
A 1 225 ASN 225 225 225 ASN ASN A ? n 
A 1 226 ASN 226 226 226 ASN ASN A ? n 
# 
loop_
_atom_site.group_PDB 
_atom_site.id 
_atom_site.type_symbol 
_atom_site.label_atom_id 
_atom_site.label_alt_id 
_atom_site.label_comp_id 
_atom_site.label_asym_id 
_atom_site.label_entity_id 
_atom_site.label_seq_id 
_atom_site.pdbx_PDB_ins_code 
_atom_site.Cartn_x 
_atom_site.Cartn_y 
_atom_site.Cartn_z 
_atom_site.occupancy 
_atom_site.B_iso_or_equiv 
_atom_site.pdbx_formal_charge 
_atom_site.auth_seq_id 
_atom_site.auth_comp_id 
_atom_site.auth_asym_id 
_atom_site.auth_atom_id 
_atom_site.pdbx_PDB_model_num 
ATOM 1    N N   ? ARG A 1   1 ?  -3.241   3.432 -10.201 1.000 50.750 ? 1   ARG A N   1 
ATOM 2    C CA  ? ARG A 1   1 ?  -3.575   3.394 -11.621 1.000 50.750 ? 1   ARG A CA  1 
ATOM 3    C C   ? ARG A 1   1 ?  -3.118   2.085 -12.257 1.000 50.750 ? 1   ARG A C   1 
ATOM 4    C CB  ? ARG A 1   1 ?  -2.946   4.580 -12.355 1.000 50.750 ? 1   ARG A CB  1 
ATOM 5    O O   ? ARG A 1   1 ?  -2.003   1.623 -12.004 1.000 50.750 ? 1   ARG A O   1 
ATOM 6    C CG  ? ARG A 1   1 ?  -3.683   4.983 -13.622 1.000 50.750 ? 1   ARG A CG  1 
ATOM 7    C CD  ? ARG A 1   1 ?  -3.089   6.238 -14.246 1.000 50.750 ? 1   ARG A CD  1 
ATOM 8    N NE  ? ARG A 1   1 ?  -3.762   6.591 -15.492 1.000 50.750 ? 1   ARG A NE  1 
ATOM 9    N NH1 ? ARG A 1   1 ?  -2.924   8.742 -15.576 1.000 50.750 ? 1   ARG A NH1 1 
ATOM 10   N NH2 ? ARG A 1   1 ?  -4.324   7.987 -17.227 1.000 50.750 ? 1   ARG A NH2 1 
ATOM 11   C CZ  ? ARG A 1   1 ?  -3.669   7.773 -16.095 1.000 50.750 ? 1   ARG A CZ  1 
ATOM 12   N N   ? ILE A 1   2 ?  -4.074   1.417 -13.098 1.000 51.070 ? 2   ILE A N   1 
ATOM 13   C CA  ? ILE A 1   2 ?  -3.699   0.351 -14.021 1.000 51.070 ? 2   ILE A CA  1 
ATOM 14   C C   ? ILE A 1   2 ?  -4.011   0.775 -15.454 1.000 51.070 ? 2   ILE A C   1 
ATOM 15   C CB  ? ILE A 1   2 ?  -4.424  -0.971 -13.682 1.000 51.070 ? 2   ILE A CB  1 
ATOM 16   O O   ? ILE A 1   2 ?  -5.178   0.941 -15.818 1.000 51.070 ? 2   ILE A O   1 
ATOM 17   C CG1 ? ILE A 1   2 ?  -4.157  -1.368 -12.226 1.000 51.070 ? 2   ILE A CG1 1 
ATOM 18   C CG2 ? ILE A 1   2 ?  -3.992  -2.084 -14.641 1.000 51.070 ? 2   ILE A CG2 1 
ATOM 19   C CD1 ? ILE A 1   2 ?  -4.927  -2.600 -11.770 1.000 51.070 ? 2   ILE A CD1 1 
ATOM 20   N N   ? ILE A 1   3 ?  -3.193   1.664 -16.143 1.000 54.270 ? 3   ILE A N   1 
ATOM 21   C CA  ? ILE A 1   3 ?  -3.284   1.993 -17.562 1.000 54.270 ? 3   ILE A CA  1 
ATOM 22   C C   ? ILE A 1   3 ?  -3.049   0.737 -18.398 1.000 54.270 ? 3   ILE A C   1 
ATOM 23   C CB  ? ILE A 1   3 ?  -2.274   3.094 -17.953 1.000 54.270 ? 3   ILE A CB  1 
ATOM 24   O O   ? ILE A 1   3 ?  -2.047   0.041 -18.217 1.000 54.270 ? 3   ILE A O   1 
ATOM 25   C CG1 ? ILE A 1   3 ?  -2.526   4.365 -17.134 1.000 54.270 ? 3   ILE A CG1 1 
ATOM 26   C CG2 ? ILE A 1   3 ?  -2.349   3.387 -19.455 1.000 54.270 ? 3   ILE A CG2 1 
ATOM 27   C CD1 ? ILE A 1   3 ?  -1.534   5.487 -17.410 1.000 54.270 ? 3   ILE A CD1 1 
ATOM 28   N N   ? LYS A 1   4 ?  -4.210   0.252 -19.058 1.000 57.790 ? 4   LYS A N   1 
ATOM 29   C CA  ? LYS A 1   4 ?  -4.313  -0.994 -19.812 1.000 57.790 ? 4   LYS A CA  1 
ATOM 30   C C   ? LYS A 1   4 ?  -4.552  -2.181 -18.883 1.000 57.790 ? 4   LYS A C   1 
ATOM 31   C CB  ? LYS A 1   4 ?  -3.049  -1.225 -20.643 1.000 57.790 ? 4   LYS A CB  1 
ATOM 32   O O   ? LYS A 1   4 ?  -4.047  -3.279 -19.127 1.000 57.790 ? 4   LYS A O   1 
ATOM 33   C CG  ? LYS A 1   4 ?  -2.882  -0.251 -21.799 1.000 57.790 ? 4   LYS A CG  1 
ATOM 34   C CD  ? LYS A 1   4 ?  -1.702  -0.630 -22.684 1.000 57.790 ? 4   LYS A CD  1 
ATOM 35   C CE  ? LYS A 1   4 ?  -1.561   0.318 -23.867 1.000 57.790 ? 4   LYS A CE  1 
ATOM 36   N NZ  ? LYS A 1   4 ?  -0.411  -0.057 -24.744 1.000 57.790 ? 4   LYS A NZ  1 
ATOM 37   N N   ? GLY A 1   5 ?  -4.949  -1.841 -17.619 1.000 70.120 ? 5   GLY A N   1 
ATOM 38   C CA  ? GLY A 1   5 ?  -5.408  -2.887 -16.720 1.000 70.120 ? 5   GLY A CA  1 
ATOM 39   C C   ? GLY A 1   5 ?  -6.735  -3.492 -17.136 1.000 70.120 ? 5   GLY A C   1 
ATOM 40   O O   ? GLY A 1   5 ?  -7.317  -3.089 -18.146 1.000 70.120 ? 5   GLY A O   1 
ATOM 41   N N   ? TYR A 1   6 ?  -6.991  -4.560 -16.712 1.000 84.090 ? 6   TYR A N   1 
ATOM 42   C CA  ? TYR A 1   6 ?  -8.241  -5.257 -16.992 1.000 84.090 ? 6   TYR A CA  1 
ATOM 43   C C   ? TYR A 1   6 ?  -9.114  -5.334 -15.746 1.000 84.090 ? 6   TYR A C   1 
ATOM 44   C CB  ? TYR A 1   6 ?  -7.962  -6.667 -17.522 1.000 84.090 ? 6   TYR A CB  1 
ATOM 45   O O   ? TYR A 1   6 ?  -8.631  -5.138 -14.628 1.000 84.090 ? 6   TYR A O   1 
ATOM 46   C CG  ? TYR A 1   6 ?  -7.140  -7.517 -16.584 1.000 84.090 ? 6   TYR A CG  1 
ATOM 47   C CD1 ? TYR A 1   6 ?  -5.748  -7.515 -16.651 1.000 84.090 ? 6   TYR A CD1 1 
ATOM 48   C CD2 ? TYR A 1   6 ?  -7.751  -8.323 -15.631 1.000 84.090 ? 6   TYR A CD2 1 
ATOM 49   C CE1 ? TYR A 1   6 ?  -4.986  -8.297 -15.790 1.000 84.090 ? 6   TYR A CE1 1 
ATOM 50   C CE2 ? TYR A 1   6 ?  -6.999  -9.110 -14.765 1.000 84.090 ? 6   TYR A CE2 1 
ATOM 51   O OH  ? TYR A 1   6 ?  -4.869  -9.867 -13.997 1.000 84.090 ? 6   TYR A OH  1 
ATOM 52   C CZ  ? TYR A 1   6 ?  -5.619  -9.090 -14.852 1.000 84.090 ? 6   TYR A CZ  1 
ATOM 53   N N   ? GLU A 1   7 ? -10.419  -5.315 -16.027 1.000 90.360 ? 7   GLU A N   1 
ATOM 54   C CA  ? GLU A 1   7 ? -11.300  -5.526 -14.883 1.000 90.360 ? 7   GLU A CA  1 
ATOM 55   C C   ? GLU A 1   7 ? -10.929  -6.799 -14.127 1.000 90.360 ? 7   GLU A C   1 
ATOM 56   C CB  ? GLU A 1   7 ? -12.761  -5.589 -15.334 1.000 90.360 ? 7   GLU A CB  1 
ATOM 57   O O   ? GLU A 1   7 ? -10.788  -7.865 -14.729 1.000 90.360 ? 7   GLU A O   1 
ATOM 58   C CG  ? GLU A 1   7 ? -13.753  -5.732 -14.188 1.000 90.360 ? 7   GLU A CG  1 
ATOM 59   C CD  ? GLU A 1   7 ? -15.203  -5.716 -14.644 1.000 90.360 ? 7   GLU A CD  1 
ATOM 60   O OE1 ? GLU A 1   7 ? -16.063  -6.310 -13.955 1.000 90.360 ? 7   GLU A OE1 1 
ATOM 61   O OE2 ? GLU A 1   7 ? -15.482  -5.105 -15.700 1.000 90.360 ? 7   GLU A OE2 1 
ATOM 62   N N   ? CYS A 1   8 ? -10.706  -6.663 -12.840 1.000 91.970 ? 8   CYS A N   1 
ATOM 63   C CA  ? CYS A 1   8 ? -10.466  -7.823 -11.988 1.000 91.970 ? 8   CYS A CA  1 
ATOM 64   C C   ? CYS A 1   8 ? -11.710  -8.698 -11.895 1.000 91.970 ? 8   CYS A C   1 
ATOM 65   C CB  ? CYS A 1   8 ? -10.036  -7.381 -10.590 1.000 91.970 ? 8   CYS A CB  1 
ATOM 66   O O   ? CYS A 1   8 ? -12.834  -8.196 -11.950 1.000 91.970 ? 8   CYS A O   1 
ATOM 67   S SG  ? CYS A 1   8 ?  -8.485  -6.456 -10.563 1.000 91.970 ? 8   CYS A SG  1 
ATOM 68   N N   ? SER A 1   9 ? -11.395 -10.011 -11.868 1.000 93.590 ? 9   SER A N   1 
ATOM 69   C CA  ? SER A 1   9 ? -12.524 -10.874 -11.537 1.000 93.590 ? 9   SER A CA  1 
ATOM 70   C C   ? SER A 1   9 ? -13.131 -10.498 -10.190 1.000 93.590 ? 9   SER A C   1 
ATOM 71   C CB  ? SER A 1   9 ? -12.090 -12.341 -11.517 1.000 93.590 ? 9   SER A CB  1 
ATOM 72   O O   ? SER A 1   9 ? -12.408 -10.194  -9.239 1.000 93.590 ? 9   SER A O   1 
ATOM 73   O OG  ? SER A 1   9 ? -11.657 -12.754 -12.802 1.000 93.590 ? 9   SER A OG  1 
ATOM 74   N N   ? PRO A 1  10 ? -14.498 -10.364 -10.164 1.000 92.650 ? 10  PRO A N   1 
ATOM 75   C CA  ? PRO A 1  10 ? -15.129 -10.023  -8.888 1.000 92.650 ? 10  PRO A CA  1 
ATOM 76   C C   ? PRO A 1  10 ? -14.602 -10.862  -7.726 1.000 92.650 ? 10  PRO A C   1 
ATOM 77   C CB  ? PRO A 1  10 ? -16.612 -10.310  -9.140 1.000 92.650 ? 10  PRO A CB  1 
ATOM 78   O O   ? PRO A 1  10 ? -14.477 -12.083  -7.848 1.000 92.650 ? 10  PRO A O   1 
ATOM 79   C CG  ? PRO A 1  10 ? -16.794 -10.114 -10.610 1.000 92.650 ? 10  PRO A CG  1 
ATOM 80   C CD  ? PRO A 1  10 ? -15.561 -10.606 -11.313 1.000 92.650 ? 10  PRO A CD  1 
ATOM 81   N N   ? HIS A 1  11 ? -14.109 -10.082  -6.618 1.000 91.600 ? 11  HIS A N   1 
ATOM 82   C CA  ? HIS A 1  11 ? -13.721 -10.643  -5.329 1.000 91.600 ? 11  HIS A CA  1 
ATOM 83   C C   ? HIS A 1  11 ? -12.426 -11.441  -5.443 1.000 91.600 ? 11  HIS A C   1 
ATOM 84   C CB  ? HIS A 1  11 ? -14.836 -11.530  -4.773 1.000 91.600 ? 11  HIS A CB  1 
ATOM 85   O O   ? HIS A 1  11 ? -12.107 -12.244  -4.563 1.000 91.600 ? 11  HIS A O   1 
ATOM 86   C CG  ? HIS A 1  11 ? -16.162 -10.843  -4.686 1.000 91.600 ? 11  HIS A CG  1 
ATOM 87   C CD2 ? HIS A 1  11 ? -17.361 -11.152  -5.234 1.000 91.600 ? 11  HIS A CD2 1 
ATOM 88   N ND1 ? HIS A 1  11 ? -16.354  -9.684  -3.965 1.000 91.600 ? 11  HIS A ND1 1 
ATOM 89   C CE1 ? HIS A 1  11 ? -17.618  -9.310  -4.073 1.000 91.600 ? 11  HIS A CE1 1 
ATOM 90   N NE2 ? HIS A 1  11 ? -18.250 -10.184  -4.838 1.000 91.600 ? 11  HIS A NE2 1 
ATOM 91   N N   ? SER A 1  12 ? -11.691 -11.354  -6.529 1.000 94.750 ? 12  SER A N   1 
ATOM 92   C CA  ? SER A 1  12 ? -10.390 -11.986  -6.723 1.000 94.750 ? 12  SER A CA  1 
ATOM 93   C C   ? SER A 1  12 ?  -9.317 -11.312  -5.875 1.000 94.750 ? 12  SER A C   1 
ATOM 94   C CB  ? SER A 1  12 ?  -9.988 -11.944  -8.198 1.000 94.750 ? 12  SER A CB  1 
ATOM 95   O O   ? SER A 1  12 ?  -8.238 -11.873  -5.669 1.000 94.750 ? 12  SER A O   1 
ATOM 96   O OG  ? SER A 1  12 ?  -9.870 -10.606  -8.649 1.000 94.750 ? 12  SER A OG  1 
ATOM 97   N N   ? GLN A 1  13 ?  -9.491 -10.181  -5.353 1.000 96.240 ? 13  GLN A N   1 
ATOM 98   C CA  ? GLN A 1  13 ?  -8.610  -9.418  -4.475 1.000 96.240 ? 13  GLN A CA  1 
ATOM 99   C C   ? GLN A 1  13 ?  -9.309  -9.066  -3.165 1.000 96.240 ? 13  GLN A C   1 
ATOM 100  C CB  ? GLN A 1  13 ?  -8.128  -8.145  -5.171 1.000 96.240 ? 13  GLN A CB  1 
ATOM 101  O O   ? GLN A 1  13 ?  -9.579  -7.894  -2.894 1.000 96.240 ? 13  GLN A O   1 
ATOM 102  C CG  ? GLN A 1  13 ?  -7.243  -8.403  -6.383 1.000 96.240 ? 13  GLN A CG  1 
ATOM 103  C CD  ? GLN A 1  13 ?  -7.930  -9.246  -7.442 1.000 96.240 ? 13  GLN A CD  1 
ATOM 104  N NE2 ? GLN A 1  13 ?  -7.158 -10.085  -8.124 1.000 96.240 ? 13  GLN A NE2 1 
ATOM 105  O OE1 ? GLN A 1  13 ?  -9.144  -9.144  -7.644 1.000 96.240 ? 13  GLN A OE1 1 
ATOM 106  N N   ? PRO A 1  14 ?  -9.519 -10.026  -2.279 1.000 96.790 ? 14  PRO A N   1 
ATOM 107  C CA  ? PRO A 1  14 ? -10.331  -9.859  -1.071 1.000 96.790 ? 14  PRO A CA  1 
ATOM 108  C C   ? PRO A 1  14 ?  -9.632  -9.020  -0.003 1.000 96.790 ? 14  PRO A C   1 
ATOM 109  C CB  ? PRO A 1  14 ? -10.541 -11.295  -0.586 1.000 96.790 ? 14  PRO A CB  1 
ATOM 110  O O   ? PRO A 1  14 ? -10.260  -8.621   0.982 1.000 96.790 ? 14  PRO A O   1 
ATOM 111  C CG  ? PRO A 1  14 ?  -9.355 -12.048  -1.097 1.000 96.790 ? 14  PRO A CG  1 
ATOM 112  C CD  ? PRO A 1  14 ?  -8.984 -11.497  -2.444 1.000 96.790 ? 14  PRO A CD  1 
ATOM 113  N N   ? TRP A 1  15 ?  -8.371  -8.625  -0.275 1.000 97.760 ? 15  TRP A N   1 
ATOM 114  C CA  ? TRP A 1  15 ?  -7.582  -7.813   0.645 1.000 97.760 ? 15  TRP A CA  1 
ATOM 115  C C   ? TRP A 1  15 ?  -7.653  -6.337   0.267 1.000 97.760 ? 15  TRP A C   1 
ATOM 116  C CB  ? TRP A 1  15 ?  -6.124  -8.279   0.660 1.000 97.760 ? 15  TRP A CB  1 
ATOM 117  O O   ? TRP A 1  15 ?  -7.212  -5.473   1.028 1.000 97.760 ? 15  TRP A O   1 
ATOM 118  C CG  ? TRP A 1  15 ?  -5.539  -8.493  -0.704 1.000 97.760 ? 15  TRP A CG  1 
ATOM 119  C CD1 ? TRP A 1  15 ?  -4.959  -7.552  -1.509 1.000 97.760 ? 15  TRP A CD1 1 
ATOM 120  C CD2 ? TRP A 1  15 ?  -5.482  -9.728  -1.425 1.000 97.760 ? 15  TRP A CD2 1 
ATOM 121  C CE2 ? TRP A 1  15 ?  -4.853  -9.462  -2.661 1.000 97.760 ? 15  TRP A CE2 1 
ATOM 122  C CE3 ? TRP A 1  15 ?  -5.902 -11.035  -1.144 1.000 97.760 ? 15  TRP A CE3 1 
ATOM 123  N NE1 ? TRP A 1  15 ?  -4.544  -8.128  -2.687 1.000 97.760 ? 15  TRP A NE1 1 
ATOM 124  C CH2 ? TRP A 1  15 ?  -5.054 -11.727  -3.317 1.000 97.760 ? 15  TRP A CH2 1 
ATOM 125  C CZ2 ? TRP A 1  15 ?  -4.634 -10.457  -3.616 1.000 97.760 ? 15  TRP A CZ2 1 
ATOM 126  C CZ3 ? TRP A 1  15 ?  -5.683 -12.024  -2.097 1.000 97.760 ? 15  TRP A CZ3 1 
ATOM 127  N N   ? GLN A 1  16 ?  -8.109  -6.026  -0.979 1.000 96.730 ? 16  GLN A N   1 
ATOM 128  C CA  ? GLN A 1  16 ?  -8.177  -4.653  -1.467 1.000 96.730 ? 16  GLN A CA  1 
ATOM 129  C C   ? GLN A 1  16 ?  -9.190  -3.835  -0.671 1.000 96.730 ? 16  GLN A C   1 
ATOM 130  C CB  ? GLN A 1  16 ?  -8.536  -4.629  -2.954 1.000 96.730 ? 16  GLN A CB  1 
ATOM 131  O O   ? GLN A 1  16 ? -10.330  -4.264  -0.481 1.000 96.730 ? 16  GLN A O   1 
ATOM 132  C CG  ? GLN A 1  16 ?  -8.561  -3.231  -3.558 1.000 96.730 ? 16  GLN A CG  1 
ATOM 133  C CD  ? GLN A 1  16 ?  -7.183  -2.600  -3.634 1.000 96.730 ? 16  GLN A CD  1 
ATOM 134  N NE2 ? GLN A 1  16 ?  -7.137  -1.272  -3.619 1.000 96.730 ? 16  GLN A NE2 1 
ATOM 135  O OE1 ? GLN A 1  16 ?  -6.168  -3.301  -3.705 1.000 96.730 ? 16  GLN A OE1 1 
ATOM 136  N N   ? VAL A 1  17 ?  -8.744  -2.622  -0.270 1.000 96.910 ? 17  VAL A N   1 
ATOM 137  C CA  ? VAL A 1  17 ?  -9.579  -1.757   0.557 1.000 96.910 ? 17  VAL A CA  1 
ATOM 138  C C   ? VAL A 1  17 ?  -9.628  -0.355  -0.046 1.000 96.910 ? 17  VAL A C   1 
ATOM 139  C CB  ? VAL A 1  17 ?  -9.063  -1.693   2.012 1.000 96.910 ? 17  VAL A CB  1 
ATOM 140  O O   ? VAL A 1  17 ?  -8.607   0.169  -0.499 1.000 96.910 ? 17  VAL A O   1 
ATOM 141  C CG1 ? VAL A 1  17 ?  -9.920  -0.743   2.847 1.000 96.910 ? 17  VAL A CG1 1 
ATOM 142  C CG2 ? VAL A 1  17 ?  -9.046  -3.088   2.634 1.000 96.910 ? 17  VAL A CG2 1 
ATOM 143  N N   ? ALA A 1  18 ? -10.839   0.213  -0.011 1.000 95.540 ? 18  ALA A N   1 
ATOM 144  C CA  ? ALA A 1  18 ? -11.015   1.604  -0.421 1.000 95.540 ? 18  ALA A CA  1 
ATOM 145  C C   ? ALA A 1  18 ? -11.165   2.518   0.792 1.000 95.540 ? 18  ALA A C   1 
ATOM 146  C CB  ? ALA A 1  18 ? -12.227   1.739  -1.338 1.000 95.540 ? 18  ALA A CB  1 
ATOM 147  O O   ? ALA A 1  18 ? -11.978   2.253   1.680 1.000 95.540 ? 18  ALA A O   1 
ATOM 148  N N   ? LEU A 1  19 ? -10.354   3.555   0.786 1.000 95.460 ? 19  LEU A N   1 
ATOM 149  C CA  ? LEU A 1  19 ? -10.461   4.572   1.826 1.000 95.460 ? 19  LEU A CA  1 
ATOM 150  C C   ? LEU A 1  19 ? -11.189   5.807   1.306 1.000 95.460 ? 19  LEU A C   1 
ATOM 151  C CB  ? LEU A 1  19 ?  -9.072   4.963   2.339 1.000 95.460 ? 19  LEU A CB  1 
ATOM 152  O O   ? LEU A 1  19 ? -10.749   6.431   0.337 1.000 95.460 ? 19  LEU A O   1 
ATOM 153  C CG  ? LEU A 1  19 ?  -8.233   3.837   2.946 1.000 95.460 ? 19  LEU A CG  1 
ATOM 154  C CD1 ? LEU A 1  19 ?  -6.884   4.374   3.412 1.000 95.460 ? 19  LEU A CD1 1 
ATOM 155  C CD2 ? LEU A 1  19 ?  -8.979   3.176   4.100 1.000 95.460 ? 19  LEU A CD2 1 
ATOM 156  N N   ? PHE A 1  20 ? -12.273   6.149   2.029 1.000 94.250 ? 20  PHE A N   1 
ATOM 157  C CA  ? PHE A 1  20 ? -13.077   7.300   1.637 1.000 94.250 ? 20  PHE A CA  1 
ATOM 158  C C   ? PHE A 1  20 ? -12.981   8.408   2.679 1.000 94.250 ? 20  PHE A C   1 
ATOM 159  C CB  ? PHE A 1  20 ? -14.540   6.892   1.437 1.000 94.250 ? 20  PHE A CB  1 
ATOM 160  O O   ? PHE A 1  20 ? -12.904   8.134   3.879 1.000 94.250 ? 20  PHE A O   1 
ATOM 161  C CG  ? PHE A 1  20 ? -14.801   6.186   0.134 1.000 94.250 ? 20  PHE A CG  1 
ATOM 162  C CD1 ? PHE A 1  20 ? -15.342   6.870  -0.947 1.000 94.250 ? 20  PHE A CD1 1 
ATOM 163  C CD2 ? PHE A 1  20 ? -14.504   4.837  -0.009 1.000 94.250 ? 20  PHE A CD2 1 
ATOM 164  C CE1 ? PHE A 1  20 ? -15.585   6.219  -2.154 1.000 94.250 ? 20  PHE A CE1 1 
ATOM 165  C CE2 ? PHE A 1  20 ? -14.744   4.179  -1.212 1.000 94.250 ? 20  PHE A CE2 1 
ATOM 166  C CZ  ? PHE A 1  20 ? -15.285   4.872  -2.283 1.000 94.250 ? 20  PHE A CZ  1 
ATOM 167  N N   ? GLN A 1  21 ? -12.936   9.597   2.168 1.000 91.300 ? 21  GLN A N   1 
ATOM 168  C CA  ? GLN A 1  21 ? -13.283  10.778   2.951 1.000 91.300 ? 21  GLN A CA  1 
ATOM 169  C C   ? GLN A 1  21 ? -14.649  11.325   2.545 1.000 91.300 ? 21  GLN A C   1 
ATOM 170  C CB  ? GLN A 1  21 ? -12.215  11.861   2.792 1.000 91.300 ? 21  GLN A CB  1 
ATOM 171  O O   ? GLN A 1  21 ? -14.809  11.853   1.442 1.000 91.300 ? 21  GLN A O   1 
ATOM 172  C CG  ? GLN A 1  21 ? -12.409  13.056   3.716 1.000 91.300 ? 21  GLN A CG  1 
ATOM 173  C CD  ? GLN A 1  21 ? -11.332  14.111   3.545 1.000 91.300 ? 21  GLN A CD  1 
ATOM 174  N NE2 ? GLN A 1  21 ? -11.116  14.912   4.583 1.000 91.300 ? 21  GLN A NE2 1 
ATOM 175  O OE1 ? GLN A 1  21 ? -10.699  14.205   2.488 1.000 91.300 ? 21  GLN A OE1 1 
ATOM 176  N N   ? LYS A 1  22 ? -15.588  11.046   3.376 1.000 88.270 ? 22  LYS A N   1 
ATOM 177  C CA  ? LYS A 1  22 ? -16.977  11.291   3.000 1.000 88.270 ? 22  LYS A CA  1 
ATOM 178  C C   ? LYS A 1  22 ? -17.371  10.463   1.780 1.000 88.270 ? 22  LYS A C   1 
ATOM 179  C CB  ? LYS A 1  22 ? -17.203  12.777   2.720 1.000 88.270 ? 22  LYS A CB  1 
ATOM 180  O O   ? LYS A 1  22 ? -17.389   9.232   1.838 1.000 88.270 ? 22  LYS A O   1 
ATOM 181  C CG  ? LYS A 1  22 ? -16.985  13.675   3.929 1.000 88.270 ? 22  LYS A CG  1 
ATOM 182  C CD  ? LYS A 1  22 ? -17.258  15.137   3.597 1.000 88.270 ? 22  LYS A CD  1 
ATOM 183  C CE  ? LYS A 1  22 ? -17.034  16.037   4.804 1.000 88.270 ? 22  LYS A CE  1 
ATOM 184  N NZ  ? LYS A 1  22 ? -17.204  17.480   4.459 1.000 88.270 ? 22  LYS A NZ  1 
ATOM 185  N N   ? THR A 1  23 ? -17.613  11.050   0.602 1.000 86.220 ? 23  THR A N   1 
ATOM 186  C CA  ? THR A 1  23 ? -18.090  10.310  -0.560 1.000 86.220 ? 23  THR A CA  1 
ATOM 187  C C   ? THR A 1  23 ? -17.002  10.218  -1.627 1.000 86.220 ? 23  THR A C   1 
ATOM 188  C CB  ? THR A 1  23 ? -19.348  10.963  -1.161 1.000 86.220 ? 23  THR A CB  1 
ATOM 189  O O   ? THR A 1  23 ? -17.187   9.564  -2.656 1.000 86.220 ? 23  THR A O   1 
ATOM 190  C CG2 ? THR A 1  23 ? -20.499  10.962  -0.161 1.000 86.220 ? 23  THR A CG2 1 
ATOM 191  O OG1 ? THR A 1  23 ? -19.048  12.316  -1.526 1.000 86.220 ? 23  THR A OG1 1 
ATOM 192  N N   ? ARG A 1  24 ? -15.840  10.770  -1.232 1.000 87.710 ? 24  ARG A N   1 
ATOM 193  C CA  ? ARG A 1  24 ? -14.752  10.834  -2.202 1.000 87.710 ? 24  ARG A CA  1 
ATOM 194  C C   ? ARG A 1  24 ? -13.717   9.745  -1.937 1.000 87.710 ? 24  ARG A C   1 
ATOM 195  C CB  ? ARG A 1  24 ? -14.084  12.210  -2.172 1.000 87.710 ? 24  ARG A CB  1 
ATOM 196  O O   ? ARG A 1  24 ? -13.238   9.598  -0.811 1.000 87.710 ? 24  ARG A O   1 
ATOM 197  C CG  ? ARG A 1  24 ? -12.972  12.378  -3.196 1.000 87.710 ? 24  ARG A CG  1 
ATOM 198  C CD  ? ARG A 1  24 ? -12.275  13.724  -3.055 1.000 87.710 ? 24  ARG A CD  1 
ATOM 199  N NE  ? ARG A 1  24 ? -10.974  13.729  -3.718 1.000 87.710 ? 24  ARG A NE  1 
ATOM 200  N NH1 ? ARG A 1  24 ? -10.369  15.829  -2.969 1.000 87.710 ? 24  ARG A NH1 1 
ATOM 201  N NH2 ? ARG A 1  24 ?  -8.943  14.627  -4.303 1.000 87.710 ? 24  ARG A NH2 1 
ATOM 202  C CZ  ? ARG A 1  24 ? -10.098  14.728  -3.662 1.000 87.710 ? 24  ARG A CZ  1 
ATOM 203  N N   ? LEU A 1  25 ? -13.451   8.953  -2.991 1.000 89.790 ? 25  LEU A N   1 
ATOM 204  C CA  ? LEU A 1  25 ? -12.370   7.979  -2.885 1.000 89.790 ? 25  LEU A CA  1 
ATOM 205  C C   ? LEU A 1  25 ? -11.024   8.678  -2.728 1.000 89.790 ? 25  LEU A C   1 
ATOM 206  C CB  ? LEU A 1  25 ? -12.345   7.070  -4.116 1.000 89.790 ? 25  LEU A CB  1 
ATOM 207  O O   ? LEU A 1  25 ? -10.605   9.434  -3.607 1.000 89.790 ? 25  LEU A O   1 
ATOM 208  C CG  ? LEU A 1  25 ? -11.215   6.041  -4.177 1.000 89.790 ? 25  LEU A CG  1 
ATOM 209  C CD1 ? LEU A 1  25 ? -11.347   5.041  -3.032 1.000 89.790 ? 25  LEU A CD1 1 
ATOM 210  C CD2 ? LEU A 1  25 ? -11.216   5.324  -5.522 1.000 89.790 ? 25  LEU A CD2 1 
ATOM 211  N N   ? LEU A 1  26 ? -10.298   8.373  -1.539 1.000 89.850 ? 26  LEU A N   1 
ATOM 212  C CA  ? LEU A 1  26 ?  -9.035   9.028  -1.217 1.000 89.850 ? 26  LEU A CA  1 
ATOM 213  C C   ? LEU A 1  26 ?  -7.852   8.190  -1.688 1.000 89.850 ? 26  LEU A C   1 
ATOM 214  C CB  ? LEU A 1  26 ?  -8.930   9.279   0.290 1.000 89.850 ? 26  LEU A CB  1 
ATOM 215  O O   ? LEU A 1  26 ?  -7.003   8.674  -2.441 1.000 89.850 ? 26  LEU A O   1 
ATOM 216  C CG  ? LEU A 1  26 ?  -7.650   9.960   0.776 1.000 89.850 ? 26  LEU A CG  1 
ATOM 217  C CD1 ? LEU A 1  26 ?  -7.605  11.407   0.296 1.000 89.850 ? 26  LEU A CD1 1 
ATOM 218  C CD2 ? LEU A 1  26 ?  -7.553   9.893   2.296 1.000 89.850 ? 26  LEU A CD2 1 
ATOM 219  N N   ? CYS A 1  27 ?  -7.759   6.924  -1.223 1.000 93.280 ? 27  CYS A N   1 
ATOM 220  C CA  ? CYS A 1  27 ?  -6.664   5.999  -1.494 1.000 93.280 ? 27  CYS A CA  1 
ATOM 221  C C   ? CYS A 1  27 ?  -7.138   4.553  -1.413 1.000 93.280 ? 27  CYS A C   1 
ATOM 222  C CB  ? CYS A 1  27 ?  -5.516   6.225  -0.510 1.000 93.280 ? 27  CYS A CB  1 
ATOM 223  O O   ? CYS A 1  27 ?  -8.219   4.279  -0.889 1.000 93.280 ? 27  CYS A O   1 
ATOM 224  S SG  ? CYS A 1  27 ?  -4.602   7.756  -0.797 1.000 93.280 ? 27  CYS A SG  1 
ATOM 225  N N   ? GLY A 1  28 ?  -6.318   3.725  -1.961 1.000 94.570 ? 28  GLY A N   1 
ATOM 226  C CA  ? GLY A 1  28 ?  -6.450   2.309  -1.658 1.000 94.570 ? 28  GLY A CA  1 
ATOM 227  C C   ? GLY A 1  28 ?  -5.712   1.897  -0.398 1.000 94.570 ? 28  GLY A C   1 
ATOM 228  O O   ? GLY A 1  28 ?  -4.908   2.664   0.135 1.000 94.570 ? 28  GLY A O   1 
ATOM 229  N N   ? ALA A 1  29 ?  -5.974   0.721   0.093 1.000 97.010 ? 29  ALA A N   1 
ATOM 230  C CA  ? ALA A 1  29 ?  -5.308   0.094   1.231 1.000 97.010 ? 29  ALA A CA  1 
ATOM 231  C C   ? ALA A 1  29 ?  -5.361  -1.427   1.128 1.000 97.010 ? 29  ALA A C   1 
ATOM 232  C CB  ? ALA A 1  29 ?  -5.941   0.558   2.540 1.000 97.010 ? 29  ALA A CB  1 
ATOM 233  O O   ? ALA A 1  29 ?  -5.961  -1.972   0.198 1.000 97.010 ? 29  ALA A O   1 
ATOM 234  N N   ? THR A 1  30 ?  -4.591  -2.053   2.059 1.000 98.220 ? 30  THR A N   1 
ATOM 235  C CA  ? THR A 1  30 ?  -4.576  -3.510   2.125 1.000 98.220 ? 30  THR A CA  1 
ATOM 236  C C   ? THR A 1  30 ?  -4.941  -3.992   3.526 1.000 98.220 ? 30  THR A C   1 
ATOM 237  C CB  ? THR A 1  30 ?  -3.198  -4.072   1.729 1.000 98.220 ? 30  THR A CB  1 
ATOM 238  O O   ? THR A 1  30 ?  -4.390  -3.510   4.518 1.000 98.220 ? 30  THR A O   1 
ATOM 239  C CG2 ? THR A 1  30 ?  -3.205  -5.597   1.729 1.000 98.220 ? 30  THR A CG2 1 
ATOM 240  O OG1 ? THR A 1  30 ?  -2.857  -3.607   0.417 1.000 98.220 ? 30  THR A OG1 1 
ATOM 241  N N   ? LEU A 1  31 ?  -5.935  -4.829   3.576 1.000 98.460 ? 31  LEU A N   1 
ATOM 242  C CA  ? LEU A 1  31 ?  -6.229  -5.496   4.839 1.000 98.460 ? 31  LEU A CA  1 
ATOM 243  C C   ? LEU A 1  31 ?  -5.125  -6.482   5.204 1.000 98.460 ? 31  LEU A C   1 
ATOM 244  C CB  ? LEU A 1  31 ?  -7.574  -6.223   4.761 1.000 98.460 ? 31  LEU A CB  1 
ATOM 245  O O   ? LEU A 1  31 ?  -4.901  -7.462   4.490 1.000 98.460 ? 31  LEU A O   1 
ATOM 246  C CG  ? LEU A 1  31 ?  -8.050  -6.908   6.043 1.000 98.460 ? 31  LEU A CG  1 
ATOM 247  C CD1 ? LEU A 1  31 ?  -8.358  -5.869   7.116 1.000 98.460 ? 31  LEU A CD1 1 
ATOM 248  C CD2 ? LEU A 1  31 ?  -9.273  -7.775   5.764 1.000 98.460 ? 31  LEU A CD2 1 
ATOM 249  N N   ? ILE A 1  32 ?  -4.412  -6.227   6.361 1.000 98.260 ? 32  ILE A N   1 
ATOM 250  C CA  ? ILE A 1  32 ?  -3.263  -7.061   6.697 1.000 98.260 ? 32  ILE A CA  1 
ATOM 251  C C   ? ILE A 1  32 ?  -3.527  -7.799   8.007 1.000 98.260 ? 32  ILE A C   1 
ATOM 252  C CB  ? ILE A 1  32 ?  -1.969  -6.223   6.804 1.000 98.260 ? 32  ILE A CB  1 
ATOM 253  O O   ? ILE A 1  32 ?  -2.794  -8.724   8.364 1.000 98.260 ? 32  ILE A O   1 
ATOM 254  C CG1 ? ILE A 1  32 ?  -2.148  -5.093   7.825 1.000 98.260 ? 32  ILE A CG1 1 
ATOM 255  C CG2 ? ILE A 1  32 ?  -1.572  -5.666   5.434 1.000 98.260 ? 32  ILE A CG2 1 
ATOM 256  C CD1 ? ILE A 1  32 ?  -0.846  -4.419   8.235 1.000 98.260 ? 32  ILE A CD1 1 
ATOM 257  N N   ? ALA A 1  33 ?  -4.615  -7.423   8.727 1.000 98.020 ? 33  ALA A N   1 
ATOM 258  C CA  ? ALA A 1  33 ?  -5.193  -8.024   9.926 1.000 98.020 ? 33  ALA A CA  1 
ATOM 259  C C   ? ALA A 1  33 ?  -6.628  -7.550  10.140 1.000 98.020 ? 33  ALA A C   1 
ATOM 260  C CB  ? ALA A 1  33 ?  -4.340  -7.696  11.150 1.000 98.020 ? 33  ALA A CB  1 
ATOM 261  O O   ? ALA A 1  33 ?  -7.054  -6.555   9.550 1.000 98.020 ? 33  ALA A O   1 
ATOM 262  N N   ? PRO A 1  34 ?  -7.430  -8.332  10.957 1.000 97.570 ? 34  PRO A N   1 
ATOM 263  C CA  ? PRO A 1  34 ?  -8.858  -8.033  11.084 1.000 97.570 ? 34  PRO A CA  1 
ATOM 264  C C   ? PRO A 1  34 ?  -9.126  -6.568  11.421 1.000 97.570 ? 34  PRO A C   1 
ATOM 265  C CB  ? PRO A 1  34 ?  -9.309  -8.948  12.225 1.000 97.570 ? 34  PRO A CB  1 
ATOM 266  O O   ? PRO A 1  34 ? -10.110  -5.992  10.949 1.000 97.570 ? 34  PRO A O   1 
ATOM 267  C CG  ? PRO A 1  34 ?  -8.445 -10.161  12.107 1.000 97.570 ? 34  PRO A CG  1 
ATOM 268  C CD  ? PRO A 1  34 ?  -7.059  -9.724  11.727 1.000 97.570 ? 34  PRO A CD  1 
ATOM 269  N N   ? LYS A 1  35 ?  -8.229  -5.879  12.026 1.000 97.880 ? 35  LYS A N   1 
ATOM 270  C CA  ? LYS A 1  35 ?  -8.468  -4.502  12.448 1.000 97.880 ? 35  LYS A CA  1 
ATOM 271  C C   ? LYS A 1  35 ?  -7.446  -3.552  11.832 1.000 97.880 ? 35  LYS A C   1 
ATOM 272  C CB  ? LYS A 1  35 ?  -8.432  -4.394  13.973 1.000 97.880 ? 35  LYS A CB  1 
ATOM 273  O O   ? LYS A 1  35 ?  -7.375  -2.380  12.207 1.000 97.880 ? 35  LYS A O   1 
ATOM 274  C CG  ? LYS A 1  35 ?  -9.670  -4.947  14.663 1.000 97.880 ? 35  LYS A CG  1 
ATOM 275  C CD  ? LYS A 1  35 ?  -9.694  -4.585  16.143 1.000 97.880 ? 35  LYS A CD  1 
ATOM 276  C CE  ? LYS A 1  35 ? -10.964  -5.082  16.820 1.000 97.880 ? 35  LYS A CE  1 
ATOM 277  N NZ  ? LYS A 1  35 ? -11.032  -4.657  18.250 1.000 97.880 ? 35  LYS A NZ  1 
ATOM 278  N N   ? TRP A 1  36 ?  -6.555  -4.100  10.958 1.000 98.390 ? 36  TRP A N   1 
ATOM 279  C CA  ? TRP A 1  36 ?  -5.424  -3.277  10.544 1.000 98.390 ? 36  TRP A CA  1 
ATOM 280  C C   ? TRP A 1  36 ?  -5.318  -3.222   9.024 1.000 98.390 ? 36  TRP A C   1 
ATOM 281  C CB  ? TRP A 1  36 ?  -4.120  -3.816  11.140 1.000 98.390 ? 36  TRP A CB  1 
ATOM 282  O O   ? TRP A 1  36 ?  -5.382  -4.254   8.353 1.000 98.390 ? 36  TRP A O   1 
ATOM 283  C CG  ? TRP A 1  36 ?  -4.024  -3.669  12.629 1.000 98.390 ? 36  TRP A CG  1 
ATOM 284  C CD1 ? TRP A 1  36 ?  -4.309  -4.618  13.571 1.000 98.390 ? 36  TRP A CD1 1 
ATOM 285  C CD2 ? TRP A 1  36 ?  -3.619  -2.499  13.347 1.000 98.390 ? 36  TRP A CD2 1 
ATOM 286  C CE2 ? TRP A 1  36 ?  -3.681  -2.812  14.723 1.000 98.390 ? 36  TRP A CE2 1 
ATOM 287  C CE3 ? TRP A 1  36 ?  -3.209  -1.217  12.960 1.000 98.390 ? 36  TRP A CE3 1 
ATOM 288  N NE1 ? TRP A 1  36 ?  -4.104  -4.109  14.832 1.000 98.390 ? 36  TRP A NE1 1 
ATOM 289  C CH2 ? TRP A 1  36 ?  -2.949  -0.638  15.308 1.000 98.390 ? 36  TRP A CH2 1 
ATOM 290  C CZ2 ? TRP A 1  36 ?  -3.347  -1.886  15.714 1.000 98.390 ? 36  TRP A CZ2 1 
ATOM 291  C CZ3 ? TRP A 1  36 ?  -2.877  -0.297  13.948 1.000 98.390 ? 36  TRP A CZ3 1 
ATOM 292  N N   ? LEU A 1  37 ?  -5.174  -1.981   8.527 1.000 98.360 ? 37  LEU A N   1 
ATOM 293  C CA  ? LEU A 1  37 ?  -4.949  -1.703   7.113 1.000 98.360 ? 37  LEU A CA  1 
ATOM 294  C C   ? LEU A 1  37 ?  -3.566  -1.100   6.891 1.000 98.360 ? 37  LEU A C   1 
ATOM 295  C CB  ? LEU A 1  37 ?  -6.024  -0.755   6.575 1.000 98.360 ? 37  LEU A CB  1 
ATOM 296  O O   ? LEU A 1  37 ?  -3.072  -0.344   7.732 1.000 98.360 ? 37  LEU A O   1 
ATOM 297  C CG  ? LEU A 1  37 ?  -7.474  -1.123   6.895 1.000 98.360 ? 37  LEU A CG  1 
ATOM 298  C CD1 ? LEU A 1  37 ?  -8.419  -0.037   6.393 1.000 98.360 ? 37  LEU A CD1 1 
ATOM 299  C CD2 ? LEU A 1  37 ?  -7.830  -2.474   6.284 1.000 98.360 ? 37  LEU A CD2 1 
ATOM 300  N N   ? LEU A 1  38 ?  -2.991  -1.493   5.803 1.000 98.310 ? 38  LEU A N   1 
ATOM 301  C CA  ? LEU A 1  38 ?  -1.738  -0.884   5.367 1.000 98.310 ? 38  LEU A CA  1 
ATOM 302  C C   ? LEU A 1  38 ?  -1.960   0.002   4.146 1.000 98.310 ? 38  LEU A C   1 
ATOM 303  C CB  ? LEU A 1  38 ?  -0.701  -1.964   5.047 1.000 98.310 ? 38  LEU A CB  1 
ATOM 304  O O   ? LEU A 1  38 ?  -2.548  -0.436   3.155 1.000 98.310 ? 38  LEU A O   1 
ATOM 305  C CG  ? LEU A 1  38 ?   0.753  -1.500   4.953 1.000 98.310 ? 38  LEU A CG  1 
ATOM 306  C CD1 ? LEU A 1  38 ?   1.235  -0.989   6.307 1.000 98.310 ? 38  LEU A CD1 1 
ATOM 307  C CD2 ? LEU A 1  38 ?   1.645  -2.632   4.455 1.000 98.310 ? 38  LEU A CD2 1 
ATOM 308  N N   ? THR A 1  39 ?  -1.478   1.328   4.177 1.000 97.750 ? 39  THR A N   1 
ATOM 309  C CA  ? THR A 1  39 ?  -1.658   2.288   3.094 1.000 97.750 ? 39  THR A CA  1 
ATOM 310  C C   ? THR A 1  39 ?  -0.491   3.270   3.042 1.000 97.750 ? 39  THR A C   1 
ATOM 311  C CB  ? THR A 1  39 ?  -2.979   3.065   3.249 1.000 97.750 ? 39  THR A CB  1 
ATOM 312  O O   ? THR A 1  39 ?   0.484   3.122   3.781 1.000 97.750 ? 39  THR A O   1 
ATOM 313  C CG2 ? THR A 1  39 ?  -2.911   4.036   4.423 1.000 97.750 ? 39  THR A CG2 1 
ATOM 314  O OG1 ? THR A 1  39 ?  -3.238   3.802   2.048 1.000 97.750 ? 39  THR A OG1 1 
ATOM 315  N N   ? ALA A 1  40 ?  -0.531   4.173   2.143 1.000 96.910 ? 40  ALA A N   1 
ATOM 316  C CA  ? ALA A 1  40 ?   0.525   5.175   2.020 1.000 96.910 ? 40  ALA A CA  1 
ATOM 317  C C   ? ALA A 1  40 ?   0.336   6.297   3.037 1.000 96.910 ? 40  ALA A C   1 
ATOM 318  C CB  ? ALA A 1  40 ?   0.557   5.744   0.604 1.000 96.910 ? 40  ALA A CB  1 
ATOM 319  O O   ? ALA A 1  40 ?  -0.789   6.739   3.282 1.000 96.910 ? 40  ALA A O   1 
ATOM 320  N N   ? ALA A 1  41 ?   1.438   6.793   3.575 1.000 96.960 ? 41  ALA A N   1 
ATOM 321  C CA  ? ALA A 1  41 ?   1.410   7.846   4.587 1.000 96.960 ? 41  ALA A CA  1 
ATOM 322  C C   ? ALA A 1  41 ?   0.896   9.157   4.001 1.000 96.960 ? 41  ALA A C   1 
ATOM 323  C CB  ? ALA A 1  41 ?   2.800   8.044   5.187 1.000 96.960 ? 41  ALA A CB  1 
ATOM 324  O O   ? ALA A 1  41 ?   0.270   9.955   4.702 1.000 96.960 ? 41  ALA A O   1 
ATOM 325  N N   ? HIS A 1  42 ?   1.143   9.399   2.763 1.000 94.000 ? 42  HIS A N   1 
ATOM 326  C CA  ? HIS A 1  42 ?   0.730  10.650   2.137 1.000 94.000 ? 42  HIS A CA  1 
ATOM 327  C C   ? HIS A 1  42 ?  -0.779  10.686   1.919 1.000 94.000 ? 42  HIS A C   1 
ATOM 328  C CB  ? HIS A 1  42 ?   1.458  10.849   0.806 1.000 94.000 ? 42  HIS A CB  1 
ATOM 329  O O   ? HIS A 1  42 ?  -1.334  11.725   1.556 1.000 94.000 ? 42  HIS A O   1 
ATOM 330  C CG  ? HIS A 1  42 ?   0.934   9.988  -0.299 1.000 94.000 ? 42  HIS A CG  1 
ATOM 331  C CD2 ? HIS A 1  42 ?  -0.112  10.160  -1.141 1.000 94.000 ? 42  HIS A CD2 1 
ATOM 332  N ND1 ? HIS A 1  42 ?   1.506   8.780  -0.636 1.000 94.000 ? 42  HIS A ND1 1 
ATOM 333  C CE1 ? HIS A 1  42 ?   0.832   8.246  -1.641 1.000 94.000 ? 42  HIS A CE1 1 
ATOM 334  N NE2 ? HIS A 1  42 ?  -0.155   9.064  -1.966 1.000 94.000 ? 42  HIS A NE2 1 
ATOM 335  N N   ? CYS A 1  43 ?  -1.493   9.571   2.321 1.000 94.030 ? 43  CYS A N   1 
ATOM 336  C CA  ? CYS A 1  43 ?  -2.941   9.468   2.181 1.000 94.030 ? 43  CYS A CA  1 
ATOM 337  C C   ? CYS A 1  43 ?  -3.644   9.879   3.469 1.000 94.030 ? 43  CYS A C   1 
ATOM 338  C CB  ? CYS A 1  43 ?  -3.343   8.043   1.802 1.000 94.030 ? 43  CYS A CB  1 
ATOM 339  O O   ? CYS A 1  43 ?  -4.871   9.807   3.562 1.000 94.030 ? 43  CYS A O   1 
ATOM 340  S SG  ? CYS A 1  43 ?  -2.905   7.589   0.109 1.000 94.030 ? 43  CYS A SG  1 
ATOM 341  N N   ? ARG A 1  44 ?  -2.941  10.311   4.428 1.000 94.790 ? 44  ARG A N   1 
ATOM 342  C CA  ? ARG A 1  44 ?  -3.445  10.522   5.781 1.000 94.790 ? 44  ARG A CA  1 
ATOM 343  C C   ? ARG A 1  44 ?  -4.529  11.594   5.801 1.000 94.790 ? 44  ARG A C   1 
ATOM 344  C CB  ? ARG A 1  44 ?  -2.305  10.913   6.724 1.000 94.790 ? 44  ARG A CB  1 
ATOM 345  O O   ? ARG A 1  44 ?  -4.371  12.656   5.195 1.000 94.790 ? 44  ARG A O   1 
ATOM 346  C CG  ? ARG A 1  44 ?  -2.740  11.113   8.167 1.000 94.790 ? 44  ARG A CG  1 
ATOM 347  C CD  ? ARG A 1  44 ?  -1.570  11.501   9.061 1.000 94.790 ? 44  ARG A CD  1 
ATOM 348  N NE  ? ARG A 1  44 ?  -1.984  11.660  10.452 1.000 94.790 ? 44  ARG A NE  1 
ATOM 349  N NH1 ? ARG A 1  44 ?   0.125  12.187  11.235 1.000 94.790 ? 44  ARG A NH1 1 
ATOM 350  N NH2 ? ARG A 1  44 ?  -1.652  12.100  12.681 1.000 94.790 ? 44  ARG A NH2 1 
ATOM 351  C CZ  ? ARG A 1  44 ?  -1.169  11.982  11.453 1.000 94.790 ? 44  ARG A CZ  1 
ATOM 352  N N   ? LYS A 1  45 ?  -5.578  11.248   6.537 1.000 93.910 ? 45  LYS A N   1 
ATOM 353  C CA  ? LYS A 1  45 ?  -6.688  12.129   6.887 1.000 93.910 ? 45  LYS A CA  1 
ATOM 354  C C   ? LYS A 1  45 ?  -7.159  11.880   8.317 1.000 93.910 ? 45  LYS A C   1 
ATOM 355  C CB  ? LYS A 1  45 ?  -7.851  11.940   5.912 1.000 93.910 ? 45  LYS A CB  1 
ATOM 356  O O   ? LYS A 1  45 ?  -6.902  10.816   8.884 1.000 93.910 ? 45  LYS A O   1 
ATOM 357  C CG  ? LYS A 1  45 ?  -7.510  12.278   4.468 1.000 93.910 ? 45  LYS A CG  1 
ATOM 358  C CD  ? LYS A 1  45 ?  -7.264  13.771   4.287 1.000 93.910 ? 45  LYS A CD  1 
ATOM 359  C CE  ? LYS A 1  45 ?  -6.981  14.119   2.832 1.000 93.910 ? 45  LYS A CE  1 
ATOM 360  N NZ  ? LYS A 1  45 ?  -6.496  15.524   2.683 1.000 93.910 ? 45  LYS A NZ  1 
ATOM 361  N N   ? PRO A 1  46 ?  -7.938  12.900   8.916 1.000 92.410 ? 46  PRO A N   1 
ATOM 362  C CA  ? PRO A 1  46 ?  -8.384  12.714  10.298 1.000 92.410 ? 46  PRO A CA  1 
ATOM 363  C C   ? PRO A 1  46 ?  -9.332  11.527  10.458 1.000 92.410 ? 46  PRO A C   1 
ATOM 364  C CB  ? PRO A 1  46 ?  -9.098  14.030  10.618 1.000 92.410 ? 46  PRO A CB  1 
ATOM 365  O O   ? PRO A 1  46 ?  -9.322  10.860  11.496 1.000 92.410 ? 46  PRO A O   1 
ATOM 366  C CG  ? PRO A 1  46 ?  -8.470  15.036   9.708 1.000 92.410 ? 46  PRO A CG  1 
ATOM 367  C CD  ? PRO A 1  46 ?  -8.061  14.342   8.440 1.000 92.410 ? 46  PRO A CD  1 
ATOM 368  N N   ? ARG A 1  47 ? -10.190  11.244   9.435 1.000 94.170 ? 47  ARG A N   1 
ATOM 369  C CA  ? ARG A 1  47 ? -11.165  10.158   9.451 1.000 94.170 ? 47  ARG A CA  1 
ATOM 370  C C   ? ARG A 1  47 ? -11.266   9.493   8.083 1.000 94.170 ? 47  ARG A C   1 
ATOM 371  C CB  ? ARG A 1  47 ? -12.538  10.674   9.886 1.000 94.170 ? 47  ARG A CB  1 
ATOM 372  O O   ? ARG A 1  47 ? -11.100  10.150   7.053 1.000 94.170 ? 47  ARG A O   1 
ATOM 373  C CG  ? ARG A 1  47 ? -12.582  11.174  11.321 1.000 94.170 ? 47  ARG A CG  1 
ATOM 374  C CD  ? ARG A 1  47 ? -13.973  11.660  11.707 1.000 94.170 ? 47  ARG A CD  1 
ATOM 375  N NE  ? ARG A 1  47 ? -13.996  12.207  13.060 1.000 94.170 ? 47  ARG A NE  1 
ATOM 376  N NH1 ? ARG A 1  47 ? -16.251  12.710  13.039 1.000 94.170 ? 47  ARG A NH1 1 
ATOM 377  N NH2 ? ARG A 1  47 ? -14.987  13.167  14.896 1.000 94.170 ? 47  ARG A NH2 1 
ATOM 378  C CZ  ? ARG A 1  47 ? -15.078  12.694  13.662 1.000 94.170 ? 47  ARG A CZ  1 
ATOM 379  N N   ? TYR A 1  48 ? -11.507   8.092   8.286 1.000 93.400 ? 48  TYR A N   1 
ATOM 380  C CA  ? TYR A 1  48 ? -11.718   7.324   7.064 1.000 93.400 ? 48  TYR A CA  1 
ATOM 381  C C   ? TYR A 1  48 ? -13.023   6.539   7.131 1.000 93.400 ? 48  TYR A C   1 
ATOM 382  C CB  ? TYR A 1  48 ? -10.547   6.368   6.820 1.000 93.400 ? 48  TYR A CB  1 
ATOM 383  O O   ? TYR A 1  48 ? -13.393   6.028   8.191 1.000 93.400 ? 48  TYR A O   1 
ATOM 384  C CG  ? TYR A 1  48 ?  -9.206   7.058   6.745 1.000 93.400 ? 48  TYR A CG  1 
ATOM 385  C CD1 ? TYR A 1  48 ?  -8.768   7.644   5.559 1.000 93.400 ? 48  TYR A CD1 1 
ATOM 386  C CD2 ? TYR A 1  48 ?  -8.375   7.124   7.857 1.000 93.400 ? 48  TYR A CD2 1 
ATOM 387  C CE1 ? TYR A 1  48 ?  -7.533   8.279   5.484 1.000 93.400 ? 48  TYR A CE1 1 
ATOM 388  C CE2 ? TYR A 1  48 ?  -7.138   7.756   7.794 1.000 93.400 ? 48  TYR A CE2 1 
ATOM 389  O OH  ? TYR A 1  48 ?  -5.502   8.958   6.537 1.000 93.400 ? 48  TYR A OH  1 
ATOM 390  C CZ  ? TYR A 1  48 ?  -6.726   8.330   6.605 1.000 93.400 ? 48  TYR A CZ  1 
ATOM 391  N N   ? VAL A 1  49 ? -13.757   6.541   5.914 1.000 96.670 ? 49  VAL A N   1 
ATOM 392  C CA  ? VAL A 1  49 ? -14.692   5.443   5.694 1.000 96.670 ? 49  VAL A CA  1 
ATOM 393  C C   ? VAL A 1  49 ? -14.003   4.326   4.912 1.000 96.670 ? 49  VAL A C   1 
ATOM 394  C CB  ? VAL A 1  49 ? -15.957   5.916   4.944 1.000 96.670 ? 49  VAL A CB  1 
ATOM 395  O O   ? VAL A 1  49 ? -13.476   4.558   3.822 1.000 96.670 ? 49  VAL A O   1 
ATOM 396  C CG1 ? VAL A 1  49 ? -16.919   4.751   4.719 1.000 96.670 ? 49  VAL A CG1 1 
ATOM 397  C CG2 ? VAL A 1  49 ? -16.646   7.040   5.717 1.000 96.670 ? 49  VAL A CG2 1 
ATOM 398  N N   ? VAL A 1  50 ? -14.014   3.109   5.552 1.000 96.890 ? 50  VAL A N   1 
ATOM 399  C CA  ? VAL A 1  50 ? -13.304   1.965   4.991 1.000 96.890 ? 50  VAL A CA  1 
ATOM 400  C C   ? VAL A 1  50 ? -14.299   1.011   4.333 1.000 96.890 ? 50  VAL A C   1 
ATOM 401  C CB  ? VAL A 1  50 ? -12.485   1.220   6.069 1.000 96.890 ? 50  VAL A CB  1 
ATOM 402  O O   ? VAL A 1  50 ? -15.236   0.538   4.980 1.000 96.890 ? 50  VAL A O   1 
ATOM 403  C CG1 ? VAL A 1  50 ? -11.791  -0.002   5.471 1.000 96.890 ? 50  VAL A CG1 1 
ATOM 404  C CG2 ? VAL A 1  50 ? -11.464   2.160   6.707 1.000 96.890 ? 50  VAL A CG2 1 
ATOM 405  N N   ? HIS A 1  51 ? -14.097   0.815   3.084 1.000 96.730 ? 51  HIS A N   1 
ATOM 406  C CA  ? HIS A 1  51 ? -14.920  -0.152   2.366 1.000 96.730 ? 51  HIS A CA  1 
ATOM 407  C C   ? HIS A 1  51 ? -14.138  -1.426   2.066 1.000 96.730 ? 51  HIS A C   1 
ATOM 408  C CB  ? HIS A 1  51 ? -15.452   0.456   1.068 1.000 96.730 ? 51  HIS A CB  1 
ATOM 409  O O   ? HIS A 1  51 ? -13.103  -1.380   1.396 1.000 96.730 ? 51  HIS A O   1 
ATOM 410  C CG  ? HIS A 1  51 ? -16.460   1.540   1.281 1.000 96.730 ? 51  HIS A CG  1 
ATOM 411  C CD2 ? HIS A 1  51 ? -16.732   2.300   2.368 1.000 96.730 ? 51  HIS A CD2 1 
ATOM 412  N ND1 ? HIS A 1  51 ? -17.337   1.945   0.298 1.000 96.730 ? 51  HIS A ND1 1 
ATOM 413  C CE1 ? HIS A 1  51 ? -18.105   2.911   0.773 1.000 96.730 ? 51  HIS A CE1 1 
ATOM 414  N NE2 ? HIS A 1  51 ? -17.759   3.145   2.027 1.000 96.730 ? 51  HIS A NE2 1 
ATOM 415  N N   ? LEU A 1  52 ? -14.632  -2.597   2.532 1.000 97.130 ? 52  LEU A N   1 
ATOM 416  C CA  ? LEU A 1  52 ? -14.058  -3.917   2.297 1.000 97.130 ? 52  LEU A CA  1 
ATOM 417  C C   ? LEU A 1  52 ? -14.986  -4.767   1.435 1.000 97.130 ? 52  LEU A C   1 
ATOM 418  C CB  ? LEU A 1  52 ? -13.784  -4.627   3.625 1.000 97.130 ? 52  LEU A CB  1 
ATOM 419  O O   ? LEU A 1  52 ? -16.209  -4.625   1.505 1.000 97.130 ? 52  LEU A O   1 
ATOM 420  C CG  ? LEU A 1  52 ? -12.808  -3.933   4.576 1.000 97.130 ? 52  LEU A CG  1 
ATOM 421  C CD1 ? LEU A 1  52 ? -13.280  -4.079   6.019 1.000 97.130 ? 52  LEU A CD1 1 
ATOM 422  C CD2 ? LEU A 1  52 ? -11.402  -4.499   4.407 1.000 97.130 ? 52  LEU A CD2 1 
ATOM 423  N N   ? GLY A 1  53 ? -14.351  -5.586   0.562 1.000 95.350 ? 53  GLY A N   1 
ATOM 424  C CA  ? GLY A 1  53 ? -15.125  -6.577  -0.169 1.000 95.350 ? 53  GLY A CA  1 
ATOM 425  C C   ? GLY A 1  53 ? -15.857  -5.998  -1.366 1.000 95.350 ? 53  GLY A C   1 
ATOM 426  O O   ? GLY A 1  53 ? -16.781  -6.619  -1.894 1.000 95.350 ? 53  GLY A O   1 
ATOM 427  N N   ? GLU A 1  54 ? -15.399  -4.707  -1.771 1.000 93.290 ? 54  GLU A N   1 
ATOM 428  C CA  ? GLU A 1  54 ? -16.034  -4.021  -2.891 1.000 93.290 ? 54  GLU A CA  1 
ATOM 429  C C   ? GLU A 1  54 ? -15.408  -4.436  -4.220 1.000 93.290 ? 54  GLU A C   1 
ATOM 430  C CB  ? GLU A 1  54 ? -15.938  -2.503  -2.717 1.000 93.290 ? 54  GLU A CB  1 
ATOM 431  O O   ? GLU A 1  54 ? -14.183  -4.502  -4.341 1.000 93.290 ? 54  GLU A O   1 
ATOM 432  C CG  ? GLU A 1  54 ? -16.717  -1.971  -1.522 1.000 93.290 ? 54  GLU A CG  1 
ATOM 433  C CD  ? GLU A 1  54 ? -18.208  -1.839  -1.789 1.000 93.290 ? 54  GLU A CD  1 
ATOM 434  O OE1 ? GLU A 1  54 ? -18.956  -1.434  -0.870 1.000 93.290 ? 54  GLU A OE1 1 
ATOM 435  O OE2 ? GLU A 1  54 ? -18.633  -2.144  -2.926 1.000 93.290 ? 54  GLU A OE2 1 
ATOM 436  N N   ? HIS A 1  55 ? -16.212  -4.811  -5.192 1.000 93.240 ? 55  HIS A N   1 
ATOM 437  C CA  ? HIS A 1  55 ? -15.756  -4.970  -6.569 1.000 93.240 ? 55  HIS A CA  1 
ATOM 438  C C   ? HIS A 1  55 ? -16.159  -3.773  -7.424 1.000 93.240 ? 55  HIS A C   1 
ATOM 439  C CB  ? HIS A 1  55 ? -16.314  -6.259  -7.173 1.000 93.240 ? 55  HIS A CB  1 
ATOM 440  O O   ? HIS A 1  55 ? -15.379  -3.311  -8.260 1.000 93.240 ? 55  HIS A O   1 
ATOM 441  C CG  ? HIS A 1  55 ? -15.955  -6.452  -8.612 1.000 93.240 ? 55  HIS A CG  1 
ATOM 442  C CD2 ? HIS A 1  55 ? -16.721  -6.446  -9.728 1.000 93.240 ? 55  HIS A CD2 1 
ATOM 443  N ND1 ? HIS A 1  55 ? -14.663  -6.689  -9.031 1.000 93.240 ? 55  HIS A ND1 1 
ATOM 444  C CE1 ? HIS A 1  55 ? -14.651  -6.819 -10.347 1.000 93.240 ? 55  HIS A CE1 1 
ATOM 445  N NE2 ? HIS A 1  55 ? -15.887  -6.676 -10.794 1.000 93.240 ? 55  HIS A NE2 1 
ATOM 446  N N   ? ASN A 1  56 ? -17.398  -3.301  -7.232 1.000 92.960 ? 56  ASN A N   1 
ATOM 447  C CA  ? ASN A 1  56 ? -17.970  -2.119  -7.868 1.000 92.960 ? 56  ASN A CA  1 
ATOM 448  C C   ? ASN A 1  56 ? -18.397  -1.079  -6.835 1.000 92.960 ? 56  ASN A C   1 
ATOM 449  C CB  ? ASN A 1  56 ? -19.157  -2.506  -8.753 1.000 92.960 ? 56  ASN A CB  1 
ATOM 450  O O   ? ASN A 1  56 ? -19.268  -1.344  -6.005 1.000 92.960 ? 56  ASN A O   1 
ATOM 451  C CG  ? ASN A 1  56 ? -19.658  -1.351  -9.596 1.000 92.960 ? 56  ASN A CG  1 
ATOM 452  N ND2 ? ASN A 1  56 ? -19.963  -1.626 -10.858 1.000 92.960 ? 56  ASN A ND2 1 
ATOM 453  O OD1 ? ASN A 1  56 ? -19.770  -0.219  -9.117 1.000 92.960 ? 56  ASN A OD1 1 
ATOM 454  N N   ? LEU A 1  57 ? -17.783   0.143  -6.948 1.000 90.590 ? 57  LEU A N   1 
ATOM 455  C CA  ? LEU A 1  57 ? -17.990   1.166  -5.929 1.000 90.590 ? 57  LEU A CA  1 
ATOM 456  C C   ? LEU A 1  57 ? -19.364   1.810  -6.077 1.000 90.590 ? 57  LEU A C   1 
ATOM 457  C CB  ? LEU A 1  57 ? -16.899   2.236  -6.014 1.000 90.590 ? 57  LEU A CB  1 
ATOM 458  O O   ? LEU A 1  57 ? -19.818   2.528  -5.183 1.000 90.590 ? 57  LEU A O   1 
ATOM 459  C CG  ? LEU A 1  57 ? -15.482   1.790  -5.652 1.000 90.590 ? 57  LEU A CG  1 
ATOM 460  C CD1 ? LEU A 1  57 ? -14.507   2.954  -5.795 1.000 90.590 ? 57  LEU A CD1 1 
ATOM 461  C CD2 ? LEU A 1  57 ? -15.444   1.226  -4.236 1.000 90.590 ? 57  LEU A CD2 1 
ATOM 462  N N   ? GLN A 1  58 ? -20.200   1.490  -7.105 1.000 88.650 ? 58  GLN A N   1 
ATOM 463  C CA  ? GLN A 1  58 ? -21.504   2.098  -7.347 1.000 88.650 ? 58  GLN A CA  1 
ATOM 464  C C   ? GLN A 1  58 ? -22.633   1.113  -7.060 1.000 88.650 ? 58  GLN A C   1 
ATOM 465  C CB  ? GLN A 1  58 ? -21.603   2.604  -8.787 1.000 88.650 ? 58  GLN A CB  1 
ATOM 466  O O   ? GLN A 1  58 ? -23.799   1.504  -6.970 1.000 88.650 ? 58  GLN A O   1 
ATOM 467  C CG  ? GLN A 1  58 ? -20.731   3.819  -9.073 1.000 88.650 ? 58  GLN A CG  1 
ATOM 468  C CD  ? GLN A 1  58 ? -21.029   4.452 -10.419 1.000 88.650 ? 58  GLN A CD  1 
ATOM 469  N NE2 ? GLN A 1  58 ? -20.900   5.772 -10.496 1.000 88.650 ? 58  GLN A NE2 1 
ATOM 470  O OE1 ? GLN A 1  58 ? -21.372   3.760 -11.383 1.000 88.650 ? 58  GLN A OE1 1 
ATOM 471  N N   ? ARG A 1  59 ? -22.177  -0.147  -6.901 1.000 89.810 ? 59  ARG A N   1 
ATOM 472  C CA  ? ARG A 1  59 ? -23.180  -1.189  -6.703 1.000 89.810 ? 59  ARG A CA  1 
ATOM 473  C C   ? ARG A 1  59 ? -22.880  -2.007  -5.452 1.000 89.810 ? 59  ARG A C   1 
ATOM 474  C CB  ? ARG A 1  59 ? -23.250  -2.107  -7.926 1.000 89.810 ? 59  ARG A CB  1 
ATOM 475  O O   ? ARG A 1  59 ? -21.729  -2.370  -5.202 1.000 89.810 ? 59  ARG A O   1 
ATOM 476  C CG  ? ARG A 1  59 ? -23.723  -1.411  -9.192 1.000 89.810 ? 59  ARG A CG  1 
ATOM 477  C CD  ? ARG A 1  59 ? -23.884  -2.390 -10.347 1.000 89.810 ? 59  ARG A CD  1 
ATOM 478  N NE  ? ARG A 1  59 ? -24.385  -1.729 -11.548 1.000 89.810 ? 59  ARG A NE  1 
ATOM 479  N NH1 ? ARG A 1  59 ? -24.844  -3.688 -12.684 1.000 89.810 ? 59  ARG A NH1 1 
ATOM 480  N NH2 ? ARG A 1  59 ? -25.264  -1.660 -13.669 1.000 89.810 ? 59  ARG A NH2 1 
ATOM 481  C CZ  ? ARG A 1  59 ? -24.830  -2.361 -12.631 1.000 89.810 ? 59  ARG A CZ  1 
ATOM 482  N N   ? ARG A 1  60 ? -23.956  -2.272  -4.646 1.000 86.610 ? 60  ARG A N   1 
ATOM 483  C CA  ? ARG A 1  60 ? -23.820  -3.183  -3.514 1.000 86.610 ? 60  ARG A CA  1 
ATOM 484  C C   ? ARG A 1  60 ? -24.097  -4.623  -3.934 1.000 86.610 ? 60  ARG A C   1 
ATOM 485  C CB  ? ARG A 1  60 ? -24.764  -2.777  -2.380 1.000 86.610 ? 60  ARG A CB  1 
ATOM 486  O O   ? ARG A 1  60 ? -25.122  -4.907  -4.557 1.000 86.610 ? 60  ARG A O   1 
ATOM 487  C CG  ? ARG A 1  60 ? -24.332  -1.522  -1.638 1.000 86.610 ? 60  ARG A CG  1 
ATOM 488  C CD  ? ARG A 1  60 ? -25.148  -1.307  -0.372 1.000 86.610 ? 60  ARG A CD  1 
ATOM 489  N NE  ? ARG A 1  60 ? -24.753  -0.085   0.323 1.000 86.610 ? 60  ARG A NE  1 
ATOM 490  N NH1 ? ARG A 1  60 ? -25.853  -0.599   2.288 1.000 86.610 ? 60  ARG A NH1 1 
ATOM 491  N NH2 ? ARG A 1  60 ? -24.681   1.362   2.105 1.000 86.610 ? 60  ARG A NH2 1 
ATOM 492  C CZ  ? ARG A 1  60 ? -25.097   0.223   1.570 1.000 86.610 ? 60  ARG A CZ  1 
ATOM 493  N N   ? ASP A 1  61 ? -23.118  -5.488  -3.632 1.000 84.660 ? 61  ASP A N   1 
ATOM 494  C CA  ? ASP A 1  61 ? -23.244  -6.862  -4.107 1.000 84.660 ? 61  ASP A CA  1 
ATOM 495  C C   ? ASP A 1  61 ? -23.529  -7.819  -2.951 1.000 84.660 ? 61  ASP A C   1 
ATOM 496  C CB  ? ASP A 1  61 ? -21.976  -7.293  -4.847 1.000 84.660 ? 61  ASP A CB  1 
ATOM 497  O O   ? ASP A 1  61 ? -23.675  -9.025  -3.159 1.000 84.660 ? 61  ASP A O   1 
ATOM 498  C CG  ? ASP A 1  61 ? -21.062  -6.129  -5.184 1.000 84.660 ? 61  ASP A CG  1 
ATOM 499  O OD1 ? ASP A 1  61 ? -21.483  -4.961  -5.040 1.000 84.660 ? 61  ASP A OD1 1 
ATOM 500  O OD2 ? ASP A 1  61 ? -19.910  -6.382  -5.600 1.000 84.660 ? 61  ASP A OD2 1 
ATOM 501  N N   ? GLY A 1  62 ? -23.669  -7.171  -1.571 1.000 88.780 ? 62  GLY A N   1 
ATOM 502  C CA  ? GLY A 1  62 ? -24.143  -7.960  -0.445 1.000 88.780 ? 62  GLY A CA  1 
ATOM 503  C C   ? GLY A 1  62 ? -23.020  -8.556   0.381 1.000 88.780 ? 62  GLY A C   1 
ATOM 504  O O   ? GLY A 1  62 ? -23.252  -9.060   1.482 1.000 88.780 ? 62  GLY A O   1 
ATOM 505  N N   ? CYS A 1  63 ? -21.824  -8.479   0.017 1.000 91.530 ? 63  CYS A N   1 
ATOM 506  C CA  ? CYS A 1  63 ? -20.684  -9.070   0.709 1.000 91.530 ? 63  CYS A CA  1 
ATOM 507  C C   ? CYS A 1  63 ? -19.768  -7.990   1.272 1.000 91.530 ? 63  CYS A C   1 
ATOM 508  C CB  ? CYS A 1  63 ? -19.896  -9.978  -0.235 1.000 91.530 ? 63  CYS A CB  1 
ATOM 509  O O   ? CYS A 1  63 ? -18.782  -8.295   1.945 1.000 91.530 ? 63  CYS A O   1 
ATOM 510  S SG  ? CYS A 1  63 ? -20.874 -11.326  -0.933 1.000 91.530 ? 63  CYS A SG  1 
ATOM 511  N N   ? GLU A 1  64 ? -20.051  -6.703   1.051 1.000 94.180 ? 64  GLU A N   1 
ATOM 512  C CA  ? GLU A 1  64 ? -19.237  -5.551   1.427 1.000 94.180 ? 64  GLU A CA  1 
ATOM 513  C C   ? GLU A 1  64 ? -19.417  -5.205   2.902 1.000 94.180 ? 64  GLU A C   1 
ATOM 514  C CB  ? GLU A 1  64 ? -19.584  -4.340   0.557 1.000 94.180 ? 64  GLU A CB  1 
ATOM 515  O O   ? GLU A 1  64 ? -20.506  -5.372   3.456 1.000 94.180 ? 64  GLU A O   1 
ATOM 516  C CG  ? GLU A 1  64 ? -19.393  -4.579  -0.934 1.000 94.180 ? 64  GLU A CG  1 
ATOM 517  C CD  ? GLU A 1  64 ? -20.627  -5.152  -1.613 1.000 94.180 ? 64  GLU A CD  1 
ATOM 518  O OE1 ? GLU A 1  64 ? -20.670  -5.188  -2.863 1.000 94.180 ? 64  GLU A OE1 1 
ATOM 519  O OE2 ? GLU A 1  64 ? -21.558  -5.568  -0.888 1.000 94.180 ? 64  GLU A OE2 1 
ATOM 520  N N   ? GLN A 1  65 ? -18.338  -4.689   3.486 1.000 95.900 ? 65  GLN A N   1 
ATOM 521  C CA  ? GLN A 1  65 ? -18.309  -4.144   4.840 1.000 95.900 ? 65  GLN A CA  1 
ATOM 522  C C   ? GLN A 1  65 ? -17.847  -2.690   4.837 1.000 95.900 ? 65  GLN A C   1 
ATOM 523  C CB  ? GLN A 1  65 ? -17.397  -4.983   5.737 1.000 95.900 ? 65  GLN A CB  1 
ATOM 524  O O   ? GLN A 1  65 ? -16.891  -2.337   4.142 1.000 95.900 ? 65  GLN A O   1 
ATOM 525  C CG  ? GLN A 1  65 ? -17.754  -6.463   5.764 1.000 95.900 ? 65  GLN A CG  1 
ATOM 526  C CD  ? GLN A 1  65 ? -16.816  -7.277   6.635 1.000 95.900 ? 65  GLN A CD  1 
ATOM 527  N NE2 ? GLN A 1  65 ? -16.340  -8.399   6.107 1.000 95.900 ? 65  GLN A NE2 1 
ATOM 528  O OE1 ? GLN A 1  65 ? -16.521  -6.900   7.774 1.000 95.900 ? 65  GLN A OE1 1 
ATOM 529  N N   ? THR A 1  66 ? -18.697  -1.902   5.534 1.000 96.200 ? 66  THR A N   1 
ATOM 530  C CA  ? THR A 1  66 ? -18.307  -0.510   5.731 1.000 96.200 ? 66  THR A CA  1 
ATOM 531  C C   ? THR A 1  66 ? -17.993  -0.239   7.199 1.000 96.200 ? 66  THR A C   1 
ATOM 532  C CB  ? THR A 1  66 ? -19.411   0.452   5.253 1.000 96.200 ? 66  THR A CB  1 
ATOM 533  O O   ? THR A 1  66 ? -18.846  -0.434   8.068 1.000 96.200 ? 66  THR A O   1 
ATOM 534  C CG2 ? THR A 1  66 ? -18.977   1.906   5.407 1.000 96.200 ? 66  THR A CG2 1 
ATOM 535  O OG1 ? THR A 1  66 ? -19.697   0.194   3.873 1.000 96.200 ? 66  THR A OG1 1 
ATOM 536  N N   ? LEU A 1  67 ? -16.728   0.201   7.365 1.000 96.760 ? 67  LEU A N   1 
ATOM 537  C CA  ? LEU A 1  67 ? -16.245   0.471   8.715 1.000 96.760 ? 67  LEU A CA  1 
ATOM 538  C C   ? LEU A 1  67 ? -15.673   1.881   8.816 1.000 96.760 ? 67  LEU A C   1 
ATOM 539  C CB  ? LEU A 1  67 ? -15.181  -0.554   9.118 1.000 96.760 ? 67  LEU A CB  1 
ATOM 540  O O   ? LEU A 1  67 ? -15.390   2.515   7.797 1.000 96.760 ? 67  LEU A O   1 
ATOM 541  C CG  ? LEU A 1  67 ? -15.583  -2.026   9.011 1.000 96.760 ? 67  LEU A CG  1 
ATOM 542  C CD1 ? LEU A 1  67 ? -14.376  -2.924   9.264 1.000 96.760 ? 67  LEU A CD1 1 
ATOM 543  C CD2 ? LEU A 1  67 ? -16.708  -2.345   9.990 1.000 96.760 ? 67  LEU A CD2 1 
ATOM 544  N N   ? SER A 1  68 ? -15.538   2.354  10.100 1.000 96.620 ? 68  SER A N   1 
ATOM 545  C CA  ? SER A 1  68 ? -14.888   3.636  10.353 1.000 96.620 ? 68  SER A CA  1 
ATOM 546  C C   ? SER A 1  68 ? -13.480   3.442  10.907 1.000 96.620 ? 68  SER A C   1 
ATOM 547  C CB  ? SER A 1  68 ? -15.717   4.475  11.327 1.000 96.620 ? 68  SER A CB  1 
ATOM 548  O O   ? SER A 1  68 ? -13.216   2.472  11.619 1.000 96.620 ? 68  SER A O   1 
ATOM 549  O OG  ? SER A 1  68 ? -16.984   4.784  10.773 1.000 96.620 ? 68  SER A OG  1 
ATOM 550  N N   ? ALA A 1  69 ? -12.587   4.402  10.518 1.000 95.550 ? 69  ALA A N   1 
ATOM 551  C CA  ? ALA A 1  69 ? -11.233   4.468  11.061 1.000 95.550 ? 69  ALA A CA  1 
ATOM 552  C C   ? ALA A 1  69 ? -10.871   5.895  11.461 1.000 95.550 ? 69  ALA A C   1 
ATOM 553  C CB  ? ALA A 1  69 ? -10.226   3.931  10.047 1.000 95.550 ? 69  ALA A CB  1 
ATOM 554  O O   ? ALA A 1  69 ? -10.924   6.810  10.636 1.000 95.550 ? 69  ALA A O   1 
ATOM 555  N N   ? THR A 1  70 ? -10.452   6.018  12.706 1.000 93.930 ? 70  THR A N   1 
ATOM 556  C CA  ? THR A 1  70 ? -10.150   7.366  13.176 1.000 93.930 ? 70  THR A CA  1 
ATOM 557  C C   ? THR A 1  70 ?  -8.696   7.467  13.627 1.000 93.930 ? 70  THR A C   1 
ATOM 558  C CB  ? THR A 1  70 ? -11.080   7.775  14.333 1.000 93.930 ? 70  THR A CB  1 
ATOM 559  O O   ? THR A 1  70 ?  -8.207   8.560  13.920 1.000 93.930 ? 70  THR A O   1 
ATOM 560  C CG2 ? THR A 1  70 ? -12.528   7.877  13.866 1.000 93.930 ? 70  THR A CG2 1 
ATOM 561  O OG1 ? THR A 1  70 ? -10.994   6.796  15.376 1.000 93.930 ? 70  THR A OG1 1 
ATOM 562  N N   ? GLU A 1  71 ?  -8.026   6.303  13.619 1.000 96.030 ? 71  GLU A N   1 
ATOM 563  C CA  ? GLU A 1  71 ?  -6.629   6.274  14.041 1.000 96.030 ? 71  GLU A CA  1 
ATOM 564  C C   ? GLU A 1  71 ?  -5.711   5.885  12.886 1.000 96.030 ? 71  GLU A C   1 
ATOM 565  C CB  ? GLU A 1  71 ?  -6.441   5.305  15.211 1.000 96.030 ? 71  GLU A CB  1 
ATOM 566  O O   ? GLU A 1  71 ?  -5.924   4.860  12.235 1.000 96.030 ? 71  GLU A O   1 
ATOM 567  C CG  ? GLU A 1  71 ?  -7.226   5.686  16.458 1.000 96.030 ? 71  GLU A CG  1 
ATOM 568  C CD  ? GLU A 1  71 ?  -7.127   4.653  17.569 1.000 96.030 ? 71  GLU A CD  1 
ATOM 569  O OE1 ? GLU A 1  71 ?  -6.192   4.740  18.397 1.000 96.030 ? 71  GLU A OE1 1 
ATOM 570  O OE2 ? GLU A 1  71 ?  -7.991   3.749  17.611 1.000 96.030 ? 71  GLU A OE2 1 
ATOM 571  N N   ? SER A 1  72 ?  -4.701   6.761  12.658 1.000 96.780 ? 72  SER A N   1 
ATOM 572  C CA  ? SER A 1  72 ?  -3.681   6.526  11.640 1.000 96.780 ? 72  SER A CA  1 
ATOM 573  C C   ? SER A 1  72 ?  -2.278   6.671  12.220 1.000 96.780 ? 72  SER A C   1 
ATOM 574  C CB  ? SER A 1  72 ?  -3.860   7.493  10.469 1.000 96.780 ? 72  SER A CB  1 
ATOM 575  O O   ? SER A 1  72 ?  -2.037   7.532  13.068 1.000 96.780 ? 72  SER A O   1 
ATOM 576  O OG  ? SER A 1  72 ?  -5.144   7.347   9.887 1.000 96.780 ? 72  SER A OG  1 
ATOM 577  N N   ? PHE A 1  73 ?  -1.448   5.788  11.794 1.000 97.810 ? 73  PHE A N   1 
ATOM 578  C CA  ? PHE A 1  73 ?  -0.086   5.733  12.313 1.000 97.810 ? 73  PHE A CA  1 
ATOM 579  C C   ? PHE A 1  73 ?   0.929   5.796  11.179 1.000 97.810 ? 73  PHE A C   1 
ATOM 580  C CB  ? PHE A 1  73 ?   0.125   4.459  13.137 1.000 97.810 ? 73  PHE A CB  1 
ATOM 581  O O   ? PHE A 1  73 ?   1.391   4.761  10.694 1.000 97.810 ? 73  PHE A O   1 
ATOM 582  C CG  ? PHE A 1  73 ?  -0.895   4.265  14.227 1.000 97.810 ? 73  PHE A CG  1 
ATOM 583  C CD1 ? PHE A 1  73 ?  -0.658   4.736  15.512 1.000 97.810 ? 73  PHE A CD1 1 
ATOM 584  C CD2 ? PHE A 1  73 ?  -2.091   3.610  13.965 1.000 97.810 ? 73  PHE A CD2 1 
ATOM 585  C CE1 ? PHE A 1  73 ?  -1.601   4.558  16.522 1.000 97.810 ? 73  PHE A CE1 1 
ATOM 586  C CE2 ? PHE A 1  73 ?  -3.038   3.427  14.969 1.000 97.810 ? 73  PHE A CE2 1 
ATOM 587  C CZ  ? PHE A 1  73 ?  -2.790   3.901  16.247 1.000 97.810 ? 73  PHE A CZ  1 
ATOM 588  N N   ? PRO A 1  74 ?   1.249   7.119  10.675 1.000 97.810 ? 74  PRO A N   1 
ATOM 589  C CA  ? PRO A 1  74 ?   2.296   7.213   9.655 1.000 97.810 ? 74  PRO A CA  1 
ATOM 590  C C   ? PRO A 1  74 ?   3.681   6.872  10.198 1.000 97.810 ? 74  PRO A C   1 
ATOM 591  C CB  ? PRO A 1  74 ?   2.227   8.678   9.213 1.000 97.810 ? 74  PRO A CB  1 
ATOM 592  O O   ? PRO A 1  74 ?   3.961   7.105  11.376 1.000 97.810 ? 74  PRO A O   1 
ATOM 593  C CG  ? PRO A 1  74 ?   1.665   9.406  10.392 1.000 97.810 ? 74  PRO A CG  1 
ATOM 594  C CD  ? PRO A 1  74 ?   0.728   8.485  11.119 1.000 97.810 ? 74  PRO A CD  1 
ATOM 595  N N   ? HIS A 1  75 ?   4.432   6.207   9.335 1.000 97.980 ? 75  HIS A N   1 
ATOM 596  C CA  ? HIS A 1  75 ?   5.804   5.965   9.767 1.000 97.980 ? 75  HIS A CA  1 
ATOM 597  C C   ? HIS A 1  75 ?   6.449   7.242  10.294 1.000 97.980 ? 75  HIS A C   1 
ATOM 598  C CB  ? HIS A 1  75 ?   6.634   5.394   8.616 1.000 97.980 ? 75  HIS A CB  1 
ATOM 599  O O   ? HIS A 1  75 ?   6.343   8.300   9.670 1.000 97.980 ? 75  HIS A O   1 
ATOM 600  C CG  ? HIS A 1  75 ?   7.923   4.775   9.056 1.000 97.980 ? 75  HIS A CG  1 
ATOM 601  C CD2 ? HIS A 1  75 ?   8.281   3.478   9.205 1.000 97.980 ? 75  HIS A CD2 1 
ATOM 602  N ND1 ? HIS A 1  75 ?   9.026   5.523   9.406 1.000 97.980 ? 75  HIS A ND1 1 
ATOM 603  C CE1 ? HIS A 1  75 ?  10.010   4.709   9.751 1.000 97.980 ? 75  HIS A CE1 1 
ATOM 604  N NE2 ? HIS A 1  75 ?   9.584   3.463   9.638 1.000 97.980 ? 75  HIS A NE2 1 
ATOM 605  N N   ? PRO A 1  76 ?   7.140   7.211  11.454 1.000 96.370 ? 76  PRO A N   1 
ATOM 606  C CA  ? PRO A 1  76 ?   7.698   8.401  12.101 1.000 96.370 ? 76  PRO A CA  1 
ATOM 607  C C   ? PRO A 1  76 ?   8.730   9.117  11.232 1.000 96.370 ? 76  PRO A C   1 
ATOM 608  C CB  ? PRO A 1  76 ?   8.347   7.842  13.370 1.000 96.370 ? 76  PRO A CB  1 
ATOM 609  O O   ? PRO A 1  76 ?   8.934  10.325  11.377 1.000 96.370 ? 76  PRO A O   1 
ATOM 610  C CG  ? PRO A 1  76 ?   7.659   6.536  13.606 1.000 96.370 ? 76  PRO A CG  1 
ATOM 611  C CD  ? PRO A 1  76 ?   7.161   6.013  12.289 1.000 96.370 ? 76  PRO A CD  1 
ATOM 612  N N   ? ASP A 1  77 ?   9.341   8.356  10.364 1.000 96.300 ? 77  ASP A N   1 
ATOM 613  C CA  ? ASP A 1  77 ?  10.398   8.951   9.551 1.000 96.300 ? 77  ASP A CA  1 
ATOM 614  C C   ? ASP A 1  77 ?   9.897   9.263   8.142 1.000 96.300 ? 77  ASP A C   1 
ATOM 615  C CB  ? ASP A 1  77 ?  11.611   8.021   9.484 1.000 96.300 ? 77  ASP A CB  1 
ATOM 616  O O   ? ASP A 1  77 ?  10.695   9.436   7.219 1.000 96.300 ? 77  ASP A O   1 
ATOM 617  C CG  ? ASP A 1  77 ?  12.311   7.862  10.823 1.000 96.300 ? 77  ASP A CG  1 
ATOM 618  O OD1 ? ASP A 1  77 ?  12.280   8.805  11.643 1.000 96.300 ? 77  ASP A OD1 1 
ATOM 619  O OD2 ? ASP A 1  77 ?  12.900   6.786  11.059 1.000 96.300 ? 77  ASP A OD2 1 
ATOM 620  N N   ? PHE A 1  78 ?   8.553   9.230   7.944 1.000 96.210 ? 78  PHE A N   1 
ATOM 621  C CA  ? PHE A 1  78 ?   8.006   9.618   6.649 1.000 96.210 ? 78  PHE A CA  1 
ATOM 622  C C   ? PHE A 1  78 ?   8.449  11.027   6.275 1.000 96.210 ? 78  PHE A C   1 
ATOM 623  C CB  ? PHE A 1  78 ?   6.477   9.534   6.663 1.000 96.210 ? 78  PHE A CB  1 
ATOM 624  O O   ? PHE A 1  78 ?   8.301  11.961   7.066 1.000 96.210 ? 78  PHE A O   1 
ATOM 625  C CG  ? PHE A 1  78 ?   5.825  10.133   5.446 1.000 96.210 ? 78  PHE A CG  1 
ATOM 626  C CD1 ? PHE A 1  78 ?   4.901  11.163   5.572 1.000 96.210 ? 78  PHE A CD1 1 
ATOM 627  C CD2 ? PHE A 1  78 ?   6.137   9.666   4.176 1.000 96.210 ? 78  PHE A CD2 1 
ATOM 628  C CE1 ? PHE A 1  78 ?   4.296  11.720   4.447 1.000 96.210 ? 78  PHE A CE1 1 
ATOM 629  C CE2 ? PHE A 1  78 ?   5.536  10.217   3.048 1.000 96.210 ? 78  PHE A CE2 1 
ATOM 630  C CZ  ? PHE A 1  78 ?   4.616  11.243   3.185 1.000 96.210 ? 78  PHE A CZ  1 
ATOM 631  N N   ? ASN A 1  79 ?   8.999  11.120   5.065 1.000 92.390 ? 79  ASN A N   1 
ATOM 632  C CA  ? ASN A 1  79 ?   9.452  12.380   4.487 1.000 92.390 ? 79  ASN A CA  1 
ATOM 633  C C   ? ASN A 1  79 ?   8.615  12.773   3.273 1.000 92.390 ? 79  ASN A C   1 
ATOM 634  C CB  ? ASN A 1  79 ?  10.932  12.296   4.106 1.000 92.390 ? 79  ASN A CB  1 
ATOM 635  O O   ? ASN A 1  79 ?   8.682  12.120   2.230 1.000 92.390 ? 79  ASN A O   1 
ATOM 636  C CG  ? ASN A 1  79 ?  11.498  13.630   3.663 1.000 92.390 ? 79  ASN A CG  1 
ATOM 637  N ND2 ? ASN A 1  79 ?  12.691  13.958   4.145 1.000 92.390 ? 79  ASN A ND2 1 
ATOM 638  O OD1 ? ASN A 1  79 ?  10.868  14.362   2.895 1.000 92.390 ? 79  ASN A OD1 1 
ATOM 639  N N   ? ASN A 1  80 ?   7.926  13.855   3.354 1.000 89.190 ? 80  ASN A N   1 
ATOM 640  C CA  ? ASN A 1  80 ?   6.963  14.278   2.342 1.000 89.190 ? 80  ASN A CA  1 
ATOM 641  C C   ? ASN A 1  80 ?   7.660  14.803   1.090 1.000 89.190 ? 80  ASN A C   1 
ATOM 642  C CB  ? ASN A 1  80 ?   6.020  15.341   2.910 1.000 89.190 ? 80  ASN A CB  1 
ATOM 643  O O   ? ASN A 1  80 ?   7.095  14.759  -0.004 1.000 89.190 ? 80  ASN A O   1 
ATOM 644  C CG  ? ASN A 1  80 ?   4.830  15.607   2.010 1.000 89.190 ? 80  ASN A CG  1 
ATOM 645  N ND2 ? ASN A 1  80 ?   4.464  16.876   1.869 1.000 89.190 ? 80  ASN A ND2 1 
ATOM 646  O OD1 ? ASN A 1  80 ?   4.243  14.679   1.446 1.000 89.190 ? 80  ASN A OD1 1 
ATOM 647  N N   ? LYS A 1  81 ?   8.927  15.217   1.257 1.000 85.650 ? 81  LYS A N   1 
ATOM 648  C CA  ? LYS A 1  81 ?   9.673  15.771   0.130 1.000 85.650 ? 81  LYS A CA  1 
ATOM 649  C C   ? LYS A 1  81 ?  10.083  14.674  -0.849 1.000 85.650 ? 81  LYS A C   1 
ATOM 650  C CB  ? LYS A 1  81 ?  10.910  16.523   0.623 1.000 85.650 ? 81  LYS A CB  1 
ATOM 651  O O   ? LYS A 1  81 ?   9.808  14.770  -2.047 1.000 85.650 ? 81  LYS A O   1 
ATOM 652  C CG  ? LYS A 1  81 ?  11.671  17.249  -0.476 1.000 85.650 ? 81  LYS A CG  1 
ATOM 653  C CD  ? LYS A 1  81 ?  12.871  18.005   0.080 1.000 85.650 ? 81  LYS A CD  1 
ATOM 654  C CE  ? LYS A 1  81 ?  13.679  18.667  -1.028 1.000 85.650 ? 81  LYS A CE  1 
ATOM 655  N NZ  ? LYS A 1  81 ?  14.880  19.374  -0.491 1.000 85.650 ? 81  LYS A NZ  1 
ATOM 656  N N   ? ASP A 1  82 ?  10.586  13.608  -0.301 1.000 87.020 ? 82  ASP A N   1 
ATOM 657  C CA  ? ASP A 1  82 ?  11.085  12.575  -1.203 1.000 87.020 ? 82  ASP A CA  1 
ATOM 658  C C   ? ASP A 1  82 ?  10.273  11.289  -1.069 1.000 87.020 ? 82  ASP A C   1 
ATOM 659  C CB  ? ASP A 1  82 ?  12.564  12.293  -0.931 1.000 87.020 ? 82  ASP A CB  1 
ATOM 660  O O   ? ASP A 1  82 ?  10.584  10.282  -1.707 1.000 87.020 ? 82  ASP A O   1 
ATOM 661  C CG  ? ASP A 1  82 ?  12.828  11.836   0.493 1.000 87.020 ? 82  ASP A CG  1 
ATOM 662  O OD1 ? ASP A 1  82 ?  11.862  11.540   1.228 1.000 87.020 ? 82  ASP A OD1 1 
ATOM 663  O OD2 ? ASP A 1  82 ?  14.014  11.774   0.885 1.000 87.020 ? 82  ASP A OD2 1 
ATOM 664  N N   ? HIS A 1  83 ?   9.218  11.457  -0.258 1.000 90.350 ? 83  HIS A N   1 
ATOM 665  C CA  ? HIS A 1  83 ?   8.288  10.354  -0.044 1.000 90.350 ? 83  HIS A CA  1 
ATOM 666  C C   ? HIS A 1  83 ?   8.992   9.151   0.573 1.000 90.350 ? 83  HIS A C   1 
ATOM 667  C CB  ? HIS A 1  83 ?   7.620   9.954  -1.361 1.000 90.350 ? 83  HIS A CB  1 
ATOM 668  O O   ? HIS A 1  83 ?   8.572   8.009   0.369 1.000 90.350 ? 83  HIS A O   1 
ATOM 669  C CG  ? HIS A 1  83 ?   6.661  10.976  -1.883 1.000 90.350 ? 83  HIS A CG  1 
ATOM 670  C CD2 ? HIS A 1  83 ?   6.784  11.885  -2.879 1.000 90.350 ? 83  HIS A CD2 1 
ATOM 671  N ND1 ? HIS A 1  83 ?   5.396  11.144  -1.360 1.000 90.350 ? 83  HIS A ND1 1 
ATOM 672  C CE1 ? HIS A 1  83 ?   4.782  12.115  -2.015 1.000 90.350 ? 83  HIS A CE1 1 
ATOM 673  N NE2 ? HIS A 1  83 ?   5.602  12.581  -2.942 1.000 90.350 ? 83  HIS A NE2 1 
ATOM 674  N N   ? ARG A 1  84 ?  10.123   9.413   1.182 1.000 93.470 ? 84  ARG A N   1 
ATOM 675  C CA  ? ARG A 1  84 ?  10.829   8.369   1.917 1.000 93.470 ? 84  ARG A CA  1 
ATOM 676  C C   ? ARG A 1  84 ?   9.973   7.827   3.057 1.000 93.470 ? 84  ARG A C   1 
ATOM 677  C CB  ? ARG A 1  84 ?  12.156   8.900   2.465 1.000 93.470 ? 84  ARG A CB  1 
ATOM 678  O O   ? ARG A 1  84 ?   9.326   8.594   3.773 1.000 93.470 ? 84  ARG A O   1 
ATOM 679  C CG  ? ARG A 1  84 ?  12.948   7.875   3.260 1.000 93.470 ? 84  ARG A CG  1 
ATOM 680  C CD  ? ARG A 1  84 ?  14.218   8.475   3.847 1.000 93.470 ? 84  ARG A CD  1 
ATOM 681  N NE  ? ARG A 1  84 ?  14.910   9.323   2.880 1.000 93.470 ? 84  ARG A NE  1 
ATOM 682  N NH1 ? ARG A 1  84 ?  16.487  10.100   4.379 1.000 93.470 ? 84  ARG A NH1 1 
ATOM 683  N NH2 ? ARG A 1  84 ?  16.523  10.810   2.200 1.000 93.470 ? 84  ARG A NH2 1 
ATOM 684  C CZ  ? ARG A 1  84 ?  15.972  10.076   3.155 1.000 93.470 ? 84  ARG A CZ  1 
ATOM 685  N N   ? ASN A 1  85 ?   9.913   6.477   3.208 1.000 96.030 ? 85  ASN A N   1 
ATOM 686  C CA  ? ASN A 1  85 ?   9.156   5.804   4.259 1.000 96.030 ? 85  ASN A CA  1 
ATOM 687  C C   ? ASN A 1  85 ?   7.663   6.101   4.152 1.000 96.030 ? 85  ASN A C   1 
ATOM 688  C CB  ? ASN A 1  85 ?   9.680   6.205   5.639 1.000 96.030 ? 85  ASN A CB  1 
ATOM 689  O O   ? ASN A 1  85 ?   6.993   6.306   5.165 1.000 96.030 ? 85  ASN A O   1 
ATOM 690  C CG  ? ASN A 1  85 ?  11.164   5.940   5.800 1.000 96.030 ? 85  ASN A CG  1 
ATOM 691  N ND2 ? ASN A 1  85 ?  11.883   6.910   6.352 1.000 96.030 ? 85  ASN A ND2 1 
ATOM 692  O OD1 ? ASN A 1  85 ?  11.660   4.873   5.430 1.000 96.030 ? 85  ASN A OD1 1 
ATOM 693  N N   ? ASP A 1  86 ?   7.078   6.278   3.006 1.000 97.140 ? 86  ASP A N   1 
ATOM 694  C CA  ? ASP A 1  86 ?   5.674   6.570   2.735 1.000 97.140 ? 86  ASP A CA  1 
ATOM 695  C C   ? ASP A 1  86 ?   4.793   5.362   3.047 1.000 97.140 ? 86  ASP A C   1 
ATOM 696  C CB  ? ASP A 1  86 ?   5.485   6.996   1.278 1.000 97.140 ? 86  ASP A CB  1 
ATOM 697  O O   ? ASP A 1  86 ?   4.309   4.688   2.136 1.000 97.140 ? 86  ASP A O   1 
ATOM 698  C CG  ? ASP A 1  86 ?   4.111   7.581   1.004 1.000 97.140 ? 86  ASP A CG  1 
ATOM 699  O OD1 ? ASP A 1  86 ?   3.404   7.953   1.966 1.000 97.140 ? 86  ASP A OD1 1 
ATOM 700  O OD2 ? ASP A 1  86 ?   3.730   7.668  -0.183 1.000 97.140 ? 86  ASP A OD2 1 
ATOM 701  N N   ? ILE A 1  87 ?   4.593   4.980   4.299 1.000 97.960 ? 87  ILE A N   1 
ATOM 702  C CA  ? ILE A 1  87 ?   3.817   3.841   4.777 1.000 97.960 ? 87  ILE A CA  1 
ATOM 703  C C   ? ILE A 1  87 ?   3.073   4.224   6.054 1.000 97.960 ? 87  ILE A C   1 
ATOM 704  C CB  ? ILE A 1  87 ?   4.716   2.610   5.028 1.000 97.960 ? 87  ILE A CB  1 
ATOM 705  O O   ? ILE A 1  87 ?   3.612   4.938   6.903 1.000 97.960 ? 87  ILE A O   1 
ATOM 706  C CG1 ? ILE A 1  87 ?   3.858   1.370   5.305 1.000 97.960 ? 87  ILE A CG1 1 
ATOM 707  C CG2 ? ILE A 1  87 ?   5.684   2.875   6.184 1.000 97.960 ? 87  ILE A CG2 1 
ATOM 708  C CD1 ? ILE A 1  87 ?   4.631   0.059   5.257 1.000 97.960 ? 87  ILE A CD1 1 
ATOM 709  N N   ? MET A 1  88 ?   1.855   3.764   6.119 1.000 98.100 ? 88  MET A N   1 
ATOM 710  C CA  ? MET A 1  88 ?   1.013   4.122   7.257 1.000 98.100 ? 88  MET A CA  1 
ATOM 711  C C   ? MET A 1  88 ?   0.066   2.981   7.613 1.000 98.100 ? 88  MET A C   1 
ATOM 712  C CB  ? MET A 1  88 ?   0.212   5.391   6.956 1.000 98.100 ? 88  MET A CB  1 
ATOM 713  O O   ? MET A 1  88 ?  -0.462   2.306   6.727 1.000 98.100 ? 88  MET A O   1 
ATOM 714  C CG  ? MET A 1  88 ?  -0.702   5.822   8.092 1.000 98.100 ? 88  MET A CG  1 
ATOM 715  S SD  ? MET A 1  88 ?  -1.694   7.307   7.670 1.000 98.100 ? 88  MET A SD  1 
ATOM 716  C CE  ? MET A 1  88 ?  -2.854   6.588   6.475 1.000 98.100 ? 88  MET A CE  1 
ATOM 717  N N   ? LEU A 1  89 ?  -0.146   2.779   8.927 1.000 98.450 ? 89  LEU A N   1 
ATOM 718  C CA  ? LEU A 1  89 ?  -1.168   1.864   9.425 1.000 98.450 ? 89  LEU A CA  1 
ATOM 719  C C   ? LEU A 1  89 ?  -2.439   2.620   9.797 1.000 98.450 ? 89  LEU A C   1 
ATOM 720  C CB  ? LEU A 1  89 ?  -0.648   1.088  10.638 1.000 98.450 ? 89  LEU A CB  1 
ATOM 721  O O   ? LEU A 1  89 ?  -2.373   3.712  10.366 1.000 98.450 ? 89  LEU A O   1 
ATOM 722  C CG  ? LEU A 1  89 ?   0.382  -0.006  10.352 1.000 98.450 ? 89  LEU A CG  1 
ATOM 723  C CD1 ? LEU A 1  89 ?   0.993  -0.512  11.655 1.000 98.450 ? 89  LEU A CD1 1 
ATOM 724  C CD2 ? LEU A 1  89 ?  -0.257  -1.152   9.575 1.000 98.450 ? 89  LEU A CD2 1 
ATOM 725  N N   ? VAL A 1  90 ?  -3.504   2.027   9.375 1.000 98.120 ? 90  VAL A N   1 
ATOM 726  C CA  ? VAL A 1  90 ?  -4.821   2.541   9.737 1.000 98.120 ? 90  VAL A CA  1 
ATOM 727  C C   ? VAL A 1  90 ?  -5.566   1.507  10.579 1.000 98.120 ? 90  VAL A C   1 
ATOM 728  C CB  ? VAL A 1  90 ?  -5.650   2.908   8.486 1.000 98.120 ? 90  VAL A CB  1 
ATOM 729  O O   ? VAL A 1  90 ?  -5.699   0.349  10.176 1.000 98.120 ? 90  VAL A O   1 
ATOM 730  C CG1 ? VAL A 1  90 ?  -7.044   3.389   8.885 1.000 98.120 ? 90  VAL A CG1 1 
ATOM 731  C CG2 ? VAL A 1  90 ?  -4.929   3.973   7.662 1.000 98.120 ? 90  VAL A CG2 1 
ATOM 732  N N   ? LYS A 1  91 ?  -5.985   1.958  11.792 1.000 97.860 ? 91  LYS A N   1 
ATOM 733  C CA  ? LYS A 1  91 ?  -6.730   1.080  12.689 1.000 97.860 ? 91  LYS A CA  1 
ATOM 734  C C   ? LYS A 1  91 ?  -8.230   1.351  12.603 1.000 97.860 ? 91  LYS A C   1 
ATOM 735  C CB  ? LYS A 1  91 ?  -6.249   1.252  14.130 1.000 97.860 ? 91  LYS A CB  1 
ATOM 736  O O   ? LYS A 1  91 ?  -8.674   2.483  12.808 1.000 97.860 ? 91  LYS A O   1 
ATOM 737  C CG  ? LYS A 1  91 ?  -6.815   0.224  15.099 1.000 97.860 ? 91  LYS A CG  1 
ATOM 738  C CD  ? LYS A 1  91 ?  -6.275   0.428  16.509 1.000 97.860 ? 91  LYS A CD  1 
ATOM 739  C CE  ? LYS A 1  91 ?  -6.734  -0.679  17.449 1.000 97.860 ? 91  LYS A CE  1 
ATOM 740  N NZ  ? LYS A 1  91 ?  -6.164  -0.513  18.820 1.000 97.860 ? 91  LYS A NZ  1 
ATOM 741  N N   ? MET A 1  92 ?  -8.985   0.284  12.253 1.000 97.460 ? 92  MET A N   1 
ATOM 742  C CA  ? MET A 1  92 ? -10.440   0.386  12.176 1.000 97.460 ? 92  MET A CA  1 
ATOM 743  C C   ? MET A 1  92 ? -11.064   0.318  13.565 1.000 97.460 ? 92  MET A C   1 
ATOM 744  C CB  ? MET A 1  92 ? -11.011  -0.722  11.290 1.000 97.460 ? 92  MET A CB  1 
ATOM 745  O O   ? MET A 1  92 ? -10.493  -0.280  14.479 1.000 97.460 ? 92  MET A O   1 
ATOM 746  C CG  ? MET A 1  92 ? -10.557  -0.646   9.842 1.000 97.460 ? 92  MET A CG  1 
ATOM 747  S SD  ? MET A 1  92 ? -11.292  -1.968   8.804 1.000 97.460 ? 92  MET A SD  1 
ATOM 748  C CE  ? MET A 1  92 ? -10.420  -3.415   9.464 1.000 97.460 ? 92  MET A CE  1 
ATOM 749  N N   ? THR A 1  93 ? -12.289   0.956  13.746 1.000 96.530 ? 93  THR A N   1 
ATOM 750  C CA  ? THR A 1  93 ? -12.984   1.028  15.027 1.000 96.530 ? 93  THR A CA  1 
ATOM 751  C C   ? THR A 1  93 ? -13.440  -0.359  15.473 1.000 96.530 ? 93  THR A C   1 
ATOM 752  C CB  ? THR A 1  93 ? -14.198   1.971  14.952 1.000 96.530 ? 93  THR A CB  1 
ATOM 753  O O   ? THR A 1  93 ? -13.617  -0.605  16.667 1.000 96.530 ? 93  THR A O   1 
ATOM 754  C CG2 ? THR A 1  93 ? -13.758   3.419  14.763 1.000 96.530 ? 93  THR A CG2 1 
ATOM 755  O OG1 ? THR A 1  93 ? -15.027   1.587  13.847 1.000 96.530 ? 93  THR A OG1 1 
ATOM 756  N N   ? ARG A 1  94 ? -13.628  -1.269  14.538 1.000 97.110 ? 94  ARG A N   1 
ATOM 757  C CA  ? ARG A 1  94 ? -13.978  -2.662  14.796 1.000 97.110 ? 94  ARG A CA  1 
ATOM 758  C C   ? ARG A 1  94 ? -13.302  -3.591  13.793 1.000 97.110 ? 94  ARG A C   1 
ATOM 759  C CB  ? ARG A 1  94 ? -15.495  -2.854  14.748 1.000 97.110 ? 94  ARG A CB  1 
ATOM 760  O O   ? ARG A 1  94 ? -12.909  -3.160  12.707 1.000 97.110 ? 94  ARG A O   1 
ATOM 761  C CG  ? ARG A 1  94 ? -16.116  -2.521  13.401 1.000 97.110 ? 94  ARG A CG  1 
ATOM 762  C CD  ? ARG A 1  94 ? -17.628  -2.691  13.419 1.000 97.110 ? 94  ARG A CD  1 
ATOM 763  N NE  ? ARG A 1  94 ? -18.188  -2.680  12.071 1.000 97.110 ? 94  ARG A NE  1 
ATOM 764  N NH1 ? ARG A 1  94 ? -20.369  -3.022  12.751 1.000 97.110 ? 94  ARG A NH1 1 
ATOM 765  N NH2 ? ARG A 1  94 ? -19.879  -2.811  10.521 1.000 97.110 ? 94  ARG A NH2 1 
ATOM 766  C CZ  ? ARG A 1  94 ? -19.477  -2.838  11.784 1.000 97.110 ? 94  ARG A CZ  1 
ATOM 767  N N   ? ALA A 1  95 ? -13.217  -4.950  14.290 1.000 97.700 ? 95  ALA A N   1 
ATOM 768  C CA  ? ALA A 1  95 ? -12.584  -5.947  13.430 1.000 97.700 ? 95  ALA A CA  1 
ATOM 769  C C   ? ALA A 1  95 ? -13.473  -6.286  12.237 1.000 97.700 ? 95  ALA A C   1 
ATOM 770  C CB  ? ALA A 1  95 ? -12.263  -7.210  14.227 1.000 97.700 ? 95  ALA A CB  1 
ATOM 771  O O   ? ALA A 1  95 ? -14.698  -6.354  12.367 1.000 97.700 ? 95  ALA A O   1 
ATOM 772  N N   ? ALA A 1  96 ? -12.814  -6.466  11.067 1.000 97.720 ? 96  ALA A N   1 
ATOM 773  C CA  ? ALA A 1  96 ? -13.527  -6.945   9.886 1.000 97.720 ? 96  ALA A CA  1 
ATOM 774  C C   ? ALA A 1  96 ? -14.007  -8.381  10.079 1.000 97.720 ? 96  ALA A C   1 
ATOM 775  C CB  ? ALA A 1  96 ? -12.636  -6.847   8.650 1.000 97.720 ? 96  ALA A CB  1 
ATOM 776  O O   ? ALA A 1  96 ? -13.335  -9.184  10.731 1.000 97.720 ? 96  ALA A O   1 
ATOM 777  N N   ? PHE A 1  97 ? -15.211  -8.671   9.599 1.000 97.070 ? 97  PHE A N   1 
ATOM 778  C CA  ? PHE A 1  97 ? -15.658 -10.055   9.501 1.000 97.070 ? 97  PHE A CA  1 
ATOM 779  C C   ? PHE A 1  97 ? -15.026 -10.744   8.298 1.000 97.070 ? 97  PHE A C   1 
ATOM 780  C CB  ? PHE A 1  97 ? -17.186 -10.122   9.401 1.000 97.070 ? 97  PHE A CB  1 
ATOM 781  O O   ? PHE A 1  97 ? -15.273 -10.358   7.154 1.000 97.070 ? 97  PHE A O   1 
ATOM 782  C CG  ? PHE A 1  97 ? -17.896  -9.660  10.645 1.000 97.070 ? 97  PHE A CG  1 
ATOM 783  C CD1 ? PHE A 1  97 ? -17.952 -10.470  11.772 1.000 97.070 ? 97  PHE A CD1 1 
ATOM 784  C CD2 ? PHE A 1  97 ? -18.507  -8.413  10.686 1.000 97.070 ? 97  PHE A CD2 1 
ATOM 785  C CE1 ? PHE A 1  97 ? -18.609 -10.045  12.924 1.000 97.070 ? 97  PHE A CE1 1 
ATOM 786  C CE2 ? PHE A 1  97 ? -19.166  -7.982  11.834 1.000 97.070 ? 97  PHE A CE2 1 
ATOM 787  C CZ  ? PHE A 1  97 ? -19.216  -8.799  12.952 1.000 97.070 ? 97  PHE A CZ  1 
ATOM 788  N N   ? ILE A 1  98 ? -14.172 -11.794   8.614 1.000 97.260 ? 98  ILE A N   1 
ATOM 789  C CA  ? ILE A 1  98 ? -13.430 -12.449   7.542 1.000 97.260 ? 98  ILE A CA  1 
ATOM 790  C C   ? ILE A 1  98 ? -14.347 -13.416   6.797 1.000 97.260 ? 98  ILE A C   1 
ATOM 791  C CB  ? ILE A 1  98 ? -12.192 -13.197   8.086 1.000 97.260 ? 98  ILE A CB  1 
ATOM 792  O O   ? ILE A 1  98 ? -14.926 -14.323   7.400 1.000 97.260 ? 98  ILE A O   1 
ATOM 793  C CG1 ? ILE A 1  98 ? -11.288 -12.235   8.867 1.000 97.260 ? 98  ILE A CG1 1 
ATOM 794  C CG2 ? ILE A 1  98 ? -11.422 -13.868   6.945 1.000 97.260 ? 98  ILE A CG2 1 
ATOM 795  C CD1 ? ILE A 1  98 ? -10.834 -11.024   8.064 1.000 97.260 ? 98  ILE A CD1 1 
ATOM 796  N N   ? THR A 1  99 ? -14.424 -13.208   5.461 1.000 96.230 ? 99  THR A N   1 
ATOM 797  C CA  ? THR A 1  99 ? -15.215 -13.997   4.523 1.000 96.230 ? 99  THR A CA  1 
ATOM 798  C C   ? THR A 1  99 ? -14.423 -14.274   3.248 1.000 96.230 ? 99  THR A C   1 
ATOM 799  C CB  ? THR A 1  99 ? -16.533 -13.285   4.167 1.000 96.230 ? 99  THR A CB  1 
ATOM 800  O O   ? THR A 1  99 ? -13.250 -13.906   3.147 1.000 96.230 ? 99  THR A O   1 
ATOM 801  C CG2 ? THR A 1  99 ? -17.273 -12.838   5.423 1.000 96.230 ? 99  THR A CG2 1 
ATOM 802  O OG1 ? THR A 1  99 ? -16.246 -12.136   3.360 1.000 96.230 ? 99  THR A OG1 1 
ATOM 803  N N   ? TRP A 1 100 ? -15.090 -14.928   2.326 1.000 95.130 ? 100 TRP A N   1 
ATOM 804  C CA  ? TRP A 1 100 ? -14.440 -15.196   1.047 1.000 95.130 ? 100 TRP A CA  1 
ATOM 805  C C   ? TRP A 1 100 ? -14.135 -13.897   0.308 1.000 95.130 ? 100 TRP A C   1 
ATOM 806  C CB  ? TRP A 1 100 ? -15.317 -16.100   0.177 1.000 95.130 ? 100 TRP A CB  1 
ATOM 807  O O   ? TRP A 1 100 ? -13.246 -13.855  -0.545 1.000 95.130 ? 100 TRP A O   1 
ATOM 808  C CG  ? TRP A 1 100 ? -16.652 -15.508  -0.163 1.000 95.130 ? 100 TRP A CG  1 
ATOM 809  C CD1 ? TRP A 1 100 ? -17.813 -15.630   0.550 1.000 95.130 ? 100 TRP A CD1 1 
ATOM 810  C CD2 ? TRP A 1 100 ? -16.965 -14.706  -1.306 1.000 95.130 ? 100 TRP A CD2 1 
ATOM 811  C CE2 ? TRP A 1 100 ? -18.335 -14.374  -1.221 1.000 95.130 ? 100 TRP A CE2 1 
ATOM 812  C CE3 ? TRP A 1 100 ? -16.218 -14.234  -2.394 1.000 95.130 ? 100 TRP A CE3 1 
ATOM 813  N NE1 ? TRP A 1 100 ? -18.829 -14.950  -0.081 1.000 95.130 ? 100 TRP A NE1 1 
ATOM 814  C CH2 ? TRP A 1 100 ? -18.221 -13.142  -3.239 1.000 95.130 ? 100 TRP A CH2 1 
ATOM 815  C CZ2 ? TRP A 1 100 ? -18.975 -13.591  -2.185 1.000 95.130 ? 100 TRP A CZ2 1 
ATOM 816  C CZ3 ? TRP A 1 100 ? -16.857 -13.455  -3.352 1.000 95.130 ? 100 TRP A CZ3 1 
ATOM 817  N N   ? ALA A 1 101 ? -14.858 -12.805   0.550 1.000 95.420 ? 101 ALA A N   1 
ATOM 818  C CA  ? ALA A 1 101 ? -14.727 -11.524  -0.139 1.000 95.420 ? 101 ALA A CA  1 
ATOM 819  C C   ? ALA A 1 101 ? -13.881 -10.548   0.674 1.000 95.420 ? 101 ALA A C   1 
ATOM 820  C CB  ? ALA A 1 101 ? -16.103 -10.926  -0.418 1.000 95.420 ? 101 ALA A CB  1 
ATOM 821  O O   ? ALA A 1 101 ? -13.479  -9.496   0.170 1.000 95.420 ? 101 ALA A O   1 
ATOM 822  N N   ? VAL A 1 102 ? -13.563 -10.857   1.954 1.000 97.580 ? 102 VAL A N   1 
ATOM 823  C CA  ? VAL A 1 102 ? -12.744 -10.044   2.848 1.000 97.580 ? 102 VAL A CA  1 
ATOM 824  C C   ? VAL A 1 102 ? -11.740 -10.933   3.579 1.000 97.580 ? 102 VAL A C   1 
ATOM 825  C CB  ? VAL A 1 102 ? -13.611  -9.270   3.866 1.000 97.580 ? 102 VAL A CB  1 
ATOM 826  O O   ? VAL A 1 102 ? -12.110 -11.683   4.485 1.000 97.580 ? 102 VAL A O   1 
ATOM 827  C CG1 ? VAL A 1 102 ? -12.738  -8.398   4.766 1.000 97.580 ? 102 VAL A CG1 1 
ATOM 828  C CG2 ? VAL A 1 102 ? -14.653  -8.420   3.141 1.000 97.580 ? 102 VAL A CG2 1 
ATOM 829  N N   ? ARG A 1 103 ? -10.448 -10.787   3.150 1.000 97.400 ? 103 ARG A N   1 
ATOM 830  C CA  ? ARG A 1 103 ?  -9.380 -11.572   3.759 1.000 97.400 ? 103 ARG A CA  1 
ATOM 831  C C   ? ARG A 1 103 ?  -8.083 -10.773   3.827 1.000 97.400 ? 103 ARG A C   1 
ATOM 832  C CB  ? ARG A 1 103 ?  -9.155 -12.870   2.979 1.000 97.400 ? 103 ARG A CB  1 
ATOM 833  O O   ? ARG A 1 103 ?  -7.729 -10.072   2.876 1.000 97.400 ? 103 ARG A O   1 
ATOM 834  C CG  ? ARG A 1 103 ? -10.307 -13.857   3.080 1.000 97.400 ? 103 ARG A CG  1 
ATOM 835  C CD  ? ARG A 1 103 ?  -9.987 -15.170   2.379 1.000 97.400 ? 103 ARG A CD  1 
ATOM 836  N NE  ? ARG A 1 103 ? -10.049 -15.035   0.927 1.000 97.400 ? 103 ARG A NE  1 
ATOM 837  N NH1 ? ARG A 1 103 ?  -9.872 -17.299   0.502 1.000 97.400 ? 103 ARG A NH1 1 
ATOM 838  N NH2 ? ARG A 1 103 ? -10.059 -15.814  -1.234 1.000 97.400 ? 103 ARG A NH2 1 
ATOM 839  C CZ  ? ARG A 1 103 ?  -9.993 -16.050   0.068 1.000 97.400 ? 103 ARG A CZ  1 
ATOM 840  N N   ? PRO A 1 104 ?  -7.397 -11.030   5.004 1.000 97.980 ? 104 PRO A N   1 
ATOM 841  C CA  ? PRO A 1 104 ?  -6.115 -10.328   5.102 1.000 97.980 ? 104 PRO A CA  1 
ATOM 842  C C   ? PRO A 1 104 ?  -5.046 -10.920   4.186 1.000 97.980 ? 104 PRO A C   1 
ATOM 843  C CB  ? PRO A 1 104 ?  -5.730 -10.500   6.573 1.000 97.980 ? 104 PRO A CB  1 
ATOM 844  O O   ? PRO A 1 104 ?  -5.028 -12.132   3.956 1.000 97.980 ? 104 PRO A O   1 
ATOM 845  C CG  ? PRO A 1 104 ?  -7.010 -10.836   7.267 1.000 97.980 ? 104 PRO A CG  1 
ATOM 846  C CD  ? PRO A 1 104 ?  -7.901 -11.561   6.299 1.000 97.980 ? 104 PRO A CD  1 
ATOM 847  N N   ? LEU A 1 105 ?  -4.094 -10.004   3.691 1.000 97.680 ? 105 LEU A N   1 
ATOM 848  C CA  ? LEU A 1 105 ?  -2.940 -10.383   2.882 1.000 97.680 ? 105 LEU A CA  1 
ATOM 849  C C   ? LEU A 1 105 ?  -1.685 -10.489   3.742 1.000 97.680 ? 105 LEU A C   1 
ATOM 850  C CB  ? LEU A 1 105 ?  -2.718  -9.370   1.756 1.000 97.680 ? 105 LEU A CB  1 
ATOM 851  O O   ? LEU A 1 105 ?  -1.425  -9.620   4.578 1.000 97.680 ? 105 LEU A O   1 
ATOM 852  C CG  ? LEU A 1 105 ?  -1.656  -9.734   0.717 1.000 97.680 ? 105 LEU A CG  1 
ATOM 853  C CD1 ? LEU A 1 105 ?  -2.033 -11.027   0.004 1.000 97.680 ? 105 LEU A CD1 1 
ATOM 854  C CD2 ? LEU A 1 105 ?  -1.476  -8.597  -0.284 1.000 97.680 ? 105 LEU A CD2 1 
ATOM 855  N N   ? THR A 1 106 ?  -0.970 -11.509   3.506 1.000 96.720 ? 106 THR A N   1 
ATOM 856  C CA  ? THR A 1 106 ?   0.242 -11.731   4.287 1.000 96.720 ? 106 THR A CA  1 
ATOM 857  C C   ? THR A 1 106 ?   1.335 -10.748   3.881 1.000 96.720 ? 106 THR A C   1 
ATOM 858  C CB  ? THR A 1 106 ?   0.757 -13.173   4.122 1.000 96.720 ? 106 THR A CB  1 
ATOM 859  O O   ? THR A 1 106 ?   1.419 -10.351   2.717 1.000 96.720 ? 106 THR A O   1 
ATOM 860  C CG2 ? THR A 1 106 ?  -0.262 -14.184   4.638 1.000 96.720 ? 106 THR A CG2 1 
ATOM 861  O OG1 ? THR A 1 106 ?   1.006 -13.429   2.734 1.000 96.720 ? 106 THR A OG1 1 
ATOM 862  N N   ? LEU A 1 107 ?   2.139 -10.361   4.943 1.000 96.450 ? 107 LEU A N   1 
ATOM 863  C CA  ? LEU A 1 107 ?   3.301  -9.510   4.709 1.000 96.450 ? 107 LEU A CA  1 
ATOM 864  C C   ? LEU A 1 107 ?   4.514 -10.344   4.311 1.000 96.450 ? 107 LEU A C   1 
ATOM 865  C CB  ? LEU A 1 107 ?   3.621  -8.684   5.957 1.000 96.450 ? 107 LEU A CB  1 
ATOM 866  O O   ? LEU A 1 107 ?   4.772 -11.394   4.904 1.000 96.450 ? 107 LEU A O   1 
ATOM 867  C CG  ? LEU A 1 107 ?   2.485  -7.822   6.510 1.000 96.450 ? 107 LEU A CG  1 
ATOM 868  C CD1 ? LEU A 1 107 ?   2.915  -7.149   7.809 1.000 96.450 ? 107 LEU A CD1 1 
ATOM 869  C CD2 ? LEU A 1 107 ?   2.053  -6.783   5.481 1.000 96.450 ? 107 LEU A CD2 1 
ATOM 870  N N   ? SER A 1 108 ?   5.256  -9.936   3.372 1.000 91.530 ? 108 SER A N   1 
ATOM 871  C CA  ? SER A 1 108 ?   6.486 -10.621   2.989 1.000 91.530 ? 108 SER A CA  1 
ATOM 872  C C   ? SER A 1 108 ?   7.675 -10.118   3.800 1.000 91.530 ? 108 SER A C   1 
ATOM 873  C CB  ? SER A 1 108 ?   6.761 -10.435   1.496 1.000 91.530 ? 108 SER A CB  1 
ATOM 874  O O   ? SER A 1 108 ?   7.892  -8.909   3.909 1.000 91.530 ? 108 SER A O   1 
ATOM 875  O OG  ? SER A 1 108 ?   7.968 -11.079   1.123 1.000 91.530 ? 108 SER A OG  1 
ATOM 876  N N   ? SER A 1 109 ?   8.458 -11.001   4.388 1.000 90.930 ? 109 SER A N   1 
ATOM 877  C CA  ? SER A 1 109 ?   9.646 -10.627   5.149 1.000 90.930 ? 109 SER A CA  1 
ATOM 878  C C   ? SER A 1 109 ?  10.881 -10.574   4.256 1.000 90.930 ? 109 SER A C   1 
ATOM 879  C CB  ? SER A 1 109 ?   9.879 -11.611   6.297 1.000 90.930 ? 109 SER A CB  1 
ATOM 880  O O   ? SER A 1 109 ?  11.949 -10.136   4.690 1.000 90.930 ? 109 SER A O   1 
ATOM 881  O OG  ? SER A 1 109 ?   9.998 -12.935   5.808 1.000 90.930 ? 109 SER A OG  1 
ATOM 882  N N   ? HIS A 1 110 ?  10.672 -10.957   3.003 1.000 94.740 ? 110 HIS A N   1 
ATOM 883  C CA  ? HIS A 1 110 ?  11.736 -10.905   2.006 1.000 94.740 ? 110 HIS A CA  1 
ATOM 884  C C   ? HIS A 1 110 ?  11.365  -9.980   0.852 1.000 94.740 ? 110 HIS A C   1 
ATOM 885  C CB  ? HIS A 1 110 ?  12.044 -12.307   1.477 1.000 94.740 ? 110 HIS A CB  1 
ATOM 886  O O   ? HIS A 1 110 ?  10.267 -10.081   0.299 1.000 94.740 ? 110 HIS A O   1 
ATOM 887  C CG  ? HIS A 1 110 ?  12.485 -13.265   2.538 1.000 94.740 ? 110 HIS A CG  1 
ATOM 888  C CD2 ? HIS A 1 110 ?  13.721 -13.579   2.993 1.000 94.740 ? 110 HIS A CD2 1 
ATOM 889  N ND1 ? HIS A 1 110 ?  11.600 -14.033   3.262 1.000 94.740 ? 110 HIS A ND1 1 
ATOM 890  C CE1 ? HIS A 1 110 ?  12.274 -14.780   4.120 1.000 94.740 ? 110 HIS A CE1 1 
ATOM 891  N NE2 ? HIS A 1 110 ?  13.563 -14.524   3.977 1.000 94.740 ? 110 HIS A NE2 1 
ATOM 892  N N   ? CYS A 1 111 ?  12.458  -9.166   0.505 1.000 95.470 ? 111 CYS A N   1 
ATOM 893  C CA  ? CYS A 1 111 ?  12.195  -8.219  -0.573 1.000 95.470 ? 111 CYS A CA  1 
ATOM 894  C C   ? CYS A 1 111 ?  12.200  -8.919  -1.927 1.000 95.470 ? 111 CYS A C   1 
ATOM 895  C CB  ? CYS A 1 111 ?  13.231  -7.096  -0.565 1.000 95.470 ? 111 CYS A CB  1 
ATOM 896  O O   ? CYS A 1 111 ?  12.947  -9.877  -2.132 1.000 95.470 ? 111 CYS A O   1 
ATOM 897  S SG  ? CYS A 1 111 ?  13.159  -6.049   0.905 1.000 95.470 ? 111 CYS A SG  1 
ATOM 898  N N   ? VAL A 1 112 ?  11.357  -8.514  -2.787 1.000 94.200 ? 112 VAL A N   1 
ATOM 899  C CA  ? VAL A 1 112 ?  11.228  -9.067  -4.131 1.000 94.200 ? 112 VAL A CA  1 
ATOM 900  C C   ? VAL A 1 112 ?  12.483  -8.751  -4.942 1.000 94.200 ? 112 VAL A C   1 
ATOM 901  C CB  ? VAL A 1 112 ?   9.975  -8.521  -4.852 1.000 94.200 ? 112 VAL A CB  1 
ATOM 902  O O   ? VAL A 1 112 ?  13.138  -7.732  -4.712 1.000 94.200 ? 112 VAL A O   1 
ATOM 903  C CG1 ? VAL A 1 112 ?   8.702  -9.079  -4.219 1.000 94.200 ? 112 VAL A CG1 1 
ATOM 904  C CG2 ? VAL A 1 112 ?   9.966  -6.994  -4.823 1.000 94.200 ? 112 VAL A CG2 1 
ATOM 905  N N   ? THR A 1 113 ?  12.865  -9.649  -5.962 1.000 93.940 ? 113 THR A N   1 
ATOM 906  C CA  ? THR A 1 113 ?  14.007  -9.459  -6.850 1.000 93.940 ? 113 THR A CA  1 
ATOM 907  C C   ? THR A 1 113 ?  13.549  -8.982  -8.225 1.000 93.940 ? 113 THR A C   1 
ATOM 908  C CB  ? THR A 1 113 ?  14.820 -10.758  -7.000 1.000 93.940 ? 113 THR A CB  1 
ATOM 909  O O   ? THR A 1 113 ?  12.408  -9.224  -8.624 1.000 93.940 ? 113 THR A O   1 
ATOM 910  C CG2 ? THR A 1 113 ?  15.384 -11.212  -5.657 1.000 93.940 ? 113 THR A CG2 1 
ATOM 911  O OG1 ? THR A 1 113 ?  13.973 -11.789  -7.522 1.000 93.940 ? 113 THR A OG1 1 
ATOM 912  N N   ? PRO A 1 114 ?  14.474  -8.259  -8.877 1.000 94.290 ? 114 PRO A N   1 
ATOM 913  C CA  ? PRO A 1 114 ?  14.136  -7.818 -10.232 1.000 94.290 ? 114 PRO A CA  1 
ATOM 914  C C   ? PRO A 1 114 ?  13.703  -8.970 -11.136 1.000 94.290 ? 114 PRO A C   1 
ATOM 915  C CB  ? PRO A 1 114 ?  15.438  -7.189 -10.733 1.000 94.290 ? 114 PRO A CB  1 
ATOM 916  O O   ? PRO A 1 114 ?  14.264 -10.065 -11.058 1.000 94.290 ? 114 PRO A O   1 
ATOM 917  C CG  ? PRO A 1 114 ?  16.147  -6.741  -9.496 1.000 94.290 ? 114 PRO A CG  1 
ATOM 918  C CD  ? PRO A 1 114 ?  15.873  -7.734  -8.403 1.000 94.290 ? 114 PRO A CD  1 
ATOM 919  N N   ? GLY A 1 115 ?  12.653  -8.739 -11.988 1.000 92.330 ? 115 GLY A N   1 
ATOM 920  C CA  ? GLY A 1 115 ?  12.139  -9.739 -12.911 1.000 92.330 ? 115 GLY A CA  1 
ATOM 921  C C   ? GLY A 1 115 ?  10.922 -10.472 -12.379 1.000 92.330 ? 115 GLY A C   1 
ATOM 922  O O   ? GLY A 1 115 ?  10.271 -11.218 -13.113 1.000 92.330 ? 115 GLY A O   1 
ATOM 923  N N   ? THR A 1 116 ?  10.652 -10.316 -11.097 1.000 94.500 ? 116 THR A N   1 
ATOM 924  C CA  ? THR A 1 116 ?   9.486 -10.919 -10.461 1.000 94.500 ? 116 THR A CA  1 
ATOM 925  C C   ? THR A 1 116 ?   8.197 -10.322 -11.019 1.000 94.500 ? 116 THR A C   1 
ATOM 926  C CB  ? THR A 1 116 ?   9.523 -10.732  -8.933 1.000 94.500 ? 116 THR A CB  1 
ATOM 927  O O   ? THR A 1 116 ?   8.068  -9.100 -11.124 1.000 94.500 ? 116 THR A O   1 
ATOM 928  C CG2 ? THR A 1 116 ?   8.333 -11.415  -8.267 1.000 94.500 ? 116 THR A CG2 1 
ATOM 929  O OG1 ? THR A 1 116 ?  10.735 -11.297  -8.418 1.000 94.500 ? 116 THR A OG1 1 
ATOM 930  N N   ? ARG A 1 117 ?   7.268 -11.161 -11.361 1.000 92.940 ? 117 ARG A N   1 
ATOM 931  C CA  ? ARG A 1 117 ?   5.952 -10.727 -11.821 1.000 92.940 ? 117 ARG A CA  1 
ATOM 932  C C   ? ARG A 1 117 ?   5.027 -10.443 -10.642 1.000 92.940 ? 117 ARG A C   1 
ATOM 933  C CB  ? ARG A 1 117 ?   5.327 -11.782 -12.736 1.000 92.940 ? 117 ARG A CB  1 
ATOM 934  O O   ? ARG A 1 117 ?   4.898 -11.267  -9.734 1.000 92.940 ? 117 ARG A O   1 
ATOM 935  C CG  ? ARG A 1 117 ?   6.064 -11.970 -14.052 1.000 92.940 ? 117 ARG A CG  1 
ATOM 936  C CD  ? ARG A 1 117 ?   5.347 -12.956 -14.964 1.000 92.940 ? 117 ARG A CD  1 
ATOM 937  N NE  ? ARG A 1 117 ?   6.008 -13.070 -16.261 1.000 92.940 ? 117 ARG A NE  1 
ATOM 938  N NH1 ? ARG A 1 117 ?   4.569 -14.678 -17.085 1.000 92.940 ? 117 ARG A NH1 1 
ATOM 939  N NH2 ? ARG A 1 117 ?   6.297 -13.909 -18.379 1.000 92.940 ? 117 ARG A NH2 1 
ATOM 940  C CZ  ? ARG A 1 117 ?   5.623 -13.885 -17.239 1.000 92.940 ? 117 ARG A CZ  1 
ATOM 941  N N   ? CYS A 1 118 ?   4.353  -9.321 -10.733 1.000 93.890 ? 118 CYS A N   1 
ATOM 942  C CA  ? CYS A 1 118 ?   3.505  -8.885  -9.629 1.000 93.890 ? 118 CYS A CA  1 
ATOM 943  C C   ? CYS A 1 118 ?   2.161  -8.381 -10.140 1.000 93.890 ? 118 CYS A C   1 
ATOM 944  C CB  ? CYS A 1 118 ?   4.198  -7.786  -8.823 1.000 93.890 ? 118 CYS A CB  1 
ATOM 945  O O   ? CYS A 1 118 ?   2.014  -8.085 -11.327 1.000 93.890 ? 118 CYS A O   1 
ATOM 946  S SG  ? CYS A 1 118 ?   5.801  -8.278  -8.151 1.000 93.890 ? 118 CYS A SG  1 
ATOM 947  N N   ? LEU A 1 119 ?   1.212  -8.365  -9.155 1.000 92.630 ? 119 LEU A N   1 
ATOM 948  C CA  ? LEU A 1 119 ?  -0.131  -7.876  -9.448 1.000 92.630 ? 119 LEU A CA  1 
ATOM 949  C C   ? LEU A 1 119 ?  -0.426  -6.598  -8.669 1.000 92.630 ? 119 LEU A C   1 
ATOM 950  C CB  ? LEU A 1 119 ?  -1.175  -8.944  -9.113 1.000 92.630 ? 119 LEU A CB  1 
ATOM 951  O O   ? LEU A 1 119 ?  -0.149  -6.519  -7.470 1.000 92.630 ? 119 LEU A O   1 
ATOM 952  C CG  ? LEU A 1 119 ?  -2.636  -8.566  -9.362 1.000 92.630 ? 119 LEU A CG  1 
ATOM 953  C CD1 ? LEU A 1 119 ?  -2.977  -8.715 -10.841 1.000 92.630 ? 119 LEU A CD1 1 
ATOM 954  C CD2 ? LEU A 1 119 ?  -3.564  -9.421  -8.505 1.000 92.630 ? 119 LEU A CD2 1 
ATOM 955  N N   ? VAL A 1 120 ?  -0.976  -5.620  -9.422 1.000 92.040 ? 120 VAL A N   1 
ATOM 956  C CA  ? VAL A 1 120 ?  -1.470  -4.413  -8.768 1.000 92.040 ? 120 VAL A CA  1 
ATOM 957  C C   ? VAL A 1 120 ?  -2.979  -4.294  -8.974 1.000 92.040 ? 120 VAL A C   1 
ATOM 958  C CB  ? VAL A 1 120 ?  -0.759  -3.148  -9.298 1.000 92.040 ? 120 VAL A CB  1 
ATOM 959  O O   ? VAL A 1 120 ?  -3.507  -4.725 -10.002 1.000 92.040 ? 120 VAL A O   1 
ATOM 960  C CG1 ? VAL A 1 120 ?   0.740  -3.211  -9.012 1.000 92.040 ? 120 VAL A CG1 1 
ATOM 961  C CG2 ? VAL A 1 120 ?  -1.014  -2.980 -10.795 1.000 92.040 ? 120 VAL A CG2 1 
ATOM 962  N N   ? SER A 1 121 ?  -3.651  -3.776  -7.983 1.000 92.210 ? 121 SER A N   1 
ATOM 963  C CA  ? SER A 1 121 ?  -5.095  -3.585  -8.076 1.000 92.210 ? 121 SER A CA  1 
ATOM 964  C C   ? SER A 1 121 ?  -5.520  -2.265  -7.442 1.000 92.210 ? 121 SER A C   1 
ATOM 965  C CB  ? SER A 1 121 ?  -5.833  -4.744  -7.403 1.000 92.210 ? 121 SER A CB  1 
ATOM 966  O O   ? SER A 1 121 ?  -4.849  -1.758  -6.541 1.000 92.210 ? 121 SER A O   1 
ATOM 967  O OG  ? SER A 1 121 ?  -5.476  -4.841  -6.035 1.000 92.210 ? 121 SER A OG  1 
ATOM 968  N N   ? GLY A 1 122 ?  -6.624  -1.654  -8.011 1.000 91.150 ? 122 GLY A N   1 
ATOM 969  C CA  ? GLY A 1 122 ?  -7.110  -0.398  -7.461 1.000 91.150 ? 122 GLY A CA  1 
ATOM 970  C C   ? GLY A 1 122 ?  -8.207   0.235  -8.296 1.000 91.150 ? 122 GLY A C   1 
ATOM 971  O O   ? GLY A 1 122 ?  -8.584  -0.299  -9.341 1.000 91.150 ? 122 GLY A O   1 
ATOM 972  N N   ? TRP A 1 123 ?  -8.832   1.341  -7.758 1.000 88.210 ? 123 TRP A N   1 
ATOM 973  C CA  ? TRP A 1 123 ?  -9.917   2.073  -8.402 1.000 88.210 ? 123 TRP A CA  1 
ATOM 974  C C   ? TRP A 1 123 ?  -9.438   3.434  -8.896 1.000 88.210 ? 123 TRP A C   1 
ATOM 975  C CB  ? TRP A 1 123 ? -11.093   2.251  -7.438 1.000 88.210 ? 123 TRP A CB  1 
ATOM 976  O O   ? TRP A 1 123 ? -10.233   4.367  -9.034 1.000 88.210 ? 123 TRP A O   1 
ATOM 977  C CG  ? TRP A 1 123 ? -11.800   0.973  -7.098 1.000 88.210 ? 123 TRP A CG  1 
ATOM 978  C CD1 ? TRP A 1 123 ? -12.811   0.379  -7.801 1.000 88.210 ? 123 TRP A CD1 1 
ATOM 979  C CD2 ? TRP A 1 123 ? -11.551   0.135  -5.966 1.000 88.210 ? 123 TRP A CD2 1 
ATOM 980  C CE2 ? TRP A 1 123 ? -12.449  -0.953  -6.047 1.000 88.210 ? 123 TRP A CE2 1 
ATOM 981  C CE3 ? TRP A 1 123 ? -10.655   0.197  -4.891 1.000 88.210 ? 123 TRP A CE3 1 
ATOM 982  N NE1 ? TRP A 1 123 ? -13.206  -0.780  -7.174 1.000 88.210 ? 123 TRP A NE1 1 
ATOM 983  C CH2 ? TRP A 1 123 ? -11.588  -1.886  -4.049 1.000 88.210 ? 123 TRP A CH2 1 
ATOM 984  C CZ2 ? TRP A 1 123 ? -12.476  -1.971  -5.091 1.000 88.210 ? 123 TRP A CZ2 1 
ATOM 985  C CZ3 ? TRP A 1 123 ? -10.683  -0.818  -3.941 1.000 88.210 ? 123 TRP A CZ3 1 
ATOM 986  N N   ? GLY A 1 124 ?  -8.087   3.608  -8.981 1.000 73.970 ? 124 GLY A N   1 
ATOM 987  C CA  ? GLY A 1 124 ?  -7.487   4.860  -9.415 1.000 73.970 ? 124 GLY A CA  1 
ATOM 988  C C   ? GLY A 1 124 ?  -7.737   5.164 -10.880 1.000 73.970 ? 124 GLY A C   1 
ATOM 989  O O   ? GLY A 1 124 ?  -8.456   4.428 -11.559 1.000 73.970 ? 124 GLY A O   1 
ATOM 990  N N   ? SER A 1 125 ?  -7.369   6.372 -11.406 1.000 64.420 ? 125 SER A N   1 
ATOM 991  C CA  ? SER A 1 125 ?  -7.671   6.888 -12.737 1.000 64.420 ? 125 SER A CA  1 
ATOM 992  C C   ? SER A 1 125 ?  -7.216   5.919 -13.823 1.000 64.420 ? 125 SER A C   1 
ATOM 993  C CB  ? SER A 1 125 ?  -7.007   8.250 -12.947 1.000 64.420 ? 125 SER A CB  1 
ATOM 994  O O   ? SER A 1 125 ?  -6.133   5.337 -13.729 1.000 64.420 ? 125 SER A O   1 
ATOM 995  O OG  ? SER A 1 125 ?  -7.201   8.704 -14.276 1.000 64.420 ? 125 SER A OG  1 
ATOM 996  N N   ? THR A 1 126 ?  -8.040   5.615 -14.847 1.000 59.300 ? 126 THR A N   1 
ATOM 997  C CA  ? THR A 1 126 ?  -7.763   4.724 -15.969 1.000 59.300 ? 126 THR A CA  1 
ATOM 998  C C   ? THR A 1 126 ?  -7.330   5.520 -17.197 1.000 59.300 ? 126 THR A C   1 
ATOM 999  C CB  ? THR A 1 126 ?  -8.993   3.866 -16.318 1.000 59.300 ? 126 THR A CB  1 
ATOM 1000 O O   ? THR A 1 126 ?  -7.088   4.947 -18.261 1.000 59.300 ? 126 THR A O   1 
ATOM 1001 C CG2 ? THR A 1 126 ?  -9.348   2.922 -15.174 1.000 59.300 ? 126 THR A CG2 1 
ATOM 1002 O OG1 ? THR A 1 126 ? -10.110   4.726 -16.577 1.000 59.300 ? 126 THR A OG1 1 
ATOM 1003 N N   ? SER A 1 127 ?  -7.321   6.935 -17.000 1.000 51.580 ? 127 SER A N   1 
ATOM 1004 C CA  ? SER A 1 127 ?  -6.936   7.792 -18.116 1.000 51.580 ? 127 SER A CA  1 
ATOM 1005 C C   ? SER A 1 127 ?  -6.087   8.968 -17.644 1.000 51.580 ? 127 SER A C   1 
ATOM 1006 C CB  ? SER A 1 127 ?  -8.176   8.309 -18.847 1.000 51.580 ? 127 SER A CB  1 
ATOM 1007 O O   ? SER A 1 127 ?  -6.141   9.348 -16.473 1.000 51.580 ? 127 SER A O   1 
ATOM 1008 O OG  ? SER A 1 127 ?  -8.981   9.091 -17.982 1.000 51.580 ? 127 SER A OG  1 
ATOM 1009 N N   ? SER A 1 128 ?  -5.043   9.450 -18.436 1.000 55.990 ? 128 SER A N   1 
ATOM 1010 C CA  ? SER A 1 128 ?  -4.260  10.671 -18.274 1.000 55.990 ? 128 SER A CA  1 
ATOM 1011 C C   ? SER A 1 128 ?  -4.313  11.533 -19.530 1.000 55.990 ? 128 SER A C   1 
ATOM 1012 C CB  ? SER A 1 128 ?  -2.806  10.335 -17.937 1.000 55.990 ? 128 SER A CB  1 
ATOM 1013 O O   ? SER A 1 128 ?  -4.161  11.027 -20.644 1.000 55.990 ? 128 SER A O   1 
ATOM 1014 O OG  ? SER A 1 128 ?  -2.010  11.507 -17.921 1.000 55.990 ? 128 SER A OG  1 
ATOM 1015 N N   ? PRO A 1 129 ?  -4.534  12.841 -19.415 1.000 54.300 ? 129 PRO A N   1 
ATOM 1016 C CA  ? PRO A 1 129 ?  -4.538  13.750 -18.266 1.000 54.300 ? 129 PRO A CA  1 
ATOM 1017 C C   ? PRO A 1 129 ?  -5.906  13.849 -17.597 1.000 54.300 ? 129 PRO A C   1 
ATOM 1018 C CB  ? PRO A 1 129 ?  -4.131  15.093 -18.878 1.000 54.300 ? 129 PRO A CB  1 
ATOM 1019 O O   ? PRO A 1 129 ?  -6.018  14.375 -16.486 1.000 54.300 ? 129 PRO A O   1 
ATOM 1020 C CG  ? PRO A 1 129 ?  -4.644  15.045 -20.281 1.000 54.300 ? 129 PRO A CG  1 
ATOM 1021 C CD  ? PRO A 1 129 ?  -4.671  13.612 -20.730 1.000 54.300 ? 129 PRO A CD  1 
ATOM 1022 N N   ? GLN A 1 130 ?  -7.051  13.291 -18.291 1.000 56.020 ? 130 GLN A N   1 
ATOM 1023 C CA  ? GLN A 1 130 ?  -8.422  13.341 -17.796 1.000 56.020 ? 130 GLN A CA  1 
ATOM 1024 C C   ? GLN A 1 130 ?  -8.697  12.201 -16.820 1.000 56.020 ? 130 GLN A C   1 
ATOM 1025 C CB  ? GLN A 1 130 ?  -9.416  13.287 -18.958 1.000 56.020 ? 130 GLN A CB  1 
ATOM 1026 O O   ? GLN A 1 130 ?  -8.330  11.053 -17.079 1.000 56.020 ? 130 GLN A O   1 
ATOM 1027 C CG  ? GLN A 1 130 ?  -9.407  14.534 -19.833 1.000 56.020 ? 130 GLN A CG  1 
ATOM 1028 C CD  ? GLN A 1 130 ?  -8.437  14.429 -20.995 1.000 56.020 ? 130 GLN A CD  1 
ATOM 1029 N NE2 ? GLN A 1 130 ?  -8.222  15.540 -21.690 1.000 56.020 ? 130 GLN A NE2 1 
ATOM 1030 O OE1 ? GLN A 1 130 ?  -7.884  13.358 -21.265 1.000 56.020 ? 130 GLN A OE1 1 
ATOM 1031 N N   ? LEU A 1 131 ?  -9.185  12.595 -15.570 1.000 64.270 ? 131 LEU A N   1 
ATOM 1032 C CA  ? LEU A 1 131 ?  -9.451  11.662 -14.481 1.000 64.270 ? 131 LEU A CA  1 
ATOM 1033 C C   ? LEU A 1 131 ? -10.688  10.821 -14.775 1.000 64.270 ? 131 LEU A C   1 
ATOM 1034 C CB  ? LEU A 1 131 ?  -9.635  12.417 -13.162 1.000 64.270 ? 131 LEU A CB  1 
ATOM 1035 O O   ? LEU A 1 131 ? -11.784  11.360 -14.949 1.000 64.270 ? 131 LEU A O   1 
ATOM 1036 C CG  ? LEU A 1 131 ?  -9.770  11.560 -11.902 1.000 64.270 ? 131 LEU A CG  1 
ATOM 1037 C CD1 ? LEU A 1 131 ?  -8.455  10.847 -11.603 1.000 64.270 ? 131 LEU A CD1 1 
ATOM 1038 C CD2 ? LEU A 1 131 ? -10.202  12.415 -10.716 1.000 64.270 ? 131 LEU A CD2 1 
ATOM 1039 N N   ? GLN A 1 132 ? -10.497   9.572 -15.279 1.000 67.760 ? 132 GLN A N   1 
ATOM 1040 C CA  ? GLN A 1 132 ? -11.600   8.617 -15.321 1.000 67.760 ? 132 GLN A CA  1 
ATOM 1041 C C   ? GLN A 1 132 ? -11.416   7.518 -14.279 1.000 67.760 ? 132 GLN A C   1 
ATOM 1042 C CB  ? GLN A 1 132 ? -11.725   8.002 -16.716 1.000 67.760 ? 132 GLN A CB  1 
ATOM 1043 O O   ? GLN A 1 132 ? -10.438   6.770 -14.324 1.000 67.760 ? 132 GLN A O   1 
ATOM 1044 C CG  ? GLN A 1 132 ? -12.225   8.976 -17.775 1.000 67.760 ? 132 GLN A CG  1 
ATOM 1045 C CD  ? GLN A 1 132 ? -12.565   8.294 -19.087 1.000 67.760 ? 132 GLN A CD  1 
ATOM 1046 N NE2 ? GLN A 1 132 ? -13.375   8.955 -19.907 1.000 67.760 ? 132 GLN A NE2 1 
ATOM 1047 O OE1 ? GLN A 1 132 ? -12.103   7.182 -19.361 1.000 67.760 ? 132 GLN A OE1 1 
ATOM 1048 N N   ? LEU A 1 133 ? -12.327   7.596 -13.260 1.000 74.550 ? 133 LEU A N   1 
ATOM 1049 C CA  ? LEU A 1 133 ? -12.277   6.582 -12.212 1.000 74.550 ? 133 LEU A CA  1 
ATOM 1050 C C   ? LEU A 1 133 ? -13.189   5.407 -12.548 1.000 74.550 ? 133 LEU A C   1 
ATOM 1051 C CB  ? LEU A 1 133 ? -12.678   7.184 -10.863 1.000 74.550 ? 133 LEU A CB  1 
ATOM 1052 O O   ? LEU A 1 133 ? -14.389   5.590 -12.767 1.000 74.550 ? 133 LEU A O   1 
ATOM 1053 C CG  ? LEU A 1 133 ? -11.756   8.270 -10.305 1.000 74.550 ? 133 LEU A CG  1 
ATOM 1054 C CD1 ? LEU A 1 133 ? -12.392   8.929  -9.085 1.000 74.550 ? 133 LEU A CD1 1 
ATOM 1055 C CD2 ? LEU A 1 133 ? -10.393   7.685  -9.953 1.000 74.550 ? 133 LEU A CD2 1 
ATOM 1056 N N   ? PRO A 1 134 ? -12.597   4.200 -12.717 1.000 80.450 ? 134 PRO A N   1 
ATOM 1057 C CA  ? PRO A 1 134 ? -13.455   3.043 -12.980 1.000 80.450 ? 134 PRO A CA  1 
ATOM 1058 C C   ? PRO A 1 134 ? -14.401   2.733 -11.822 1.000 80.450 ? 134 PRO A C   1 
ATOM 1059 C CB  ? PRO A 1 134 ? -12.456   1.902 -13.189 1.000 80.450 ? 134 PRO A CB  1 
ATOM 1060 O O   ? PRO A 1 134 ? -14.093   3.044 -10.669 1.000 80.450 ? 134 PRO A O   1 
ATOM 1061 C CG  ? PRO A 1 134 ? -11.284   2.260 -12.332 1.000 80.450 ? 134 PRO A CG  1 
ATOM 1062 C CD  ? PRO A 1 134 ? -11.139   3.755 -12.323 1.000 80.450 ? 134 PRO A CD  1 
ATOM 1063 N N   ? HIS A 1 135 ? -15.563   2.282 -12.158 1.000 86.110 ? 135 HIS A N   1 
ATOM 1064 C CA  ? HIS A 1 135 ? -16.500   1.864 -11.122 1.000 86.110 ? 135 HIS A CA  1 
ATOM 1065 C C   ? HIS A 1 135 ? -16.140   0.487 -10.576 1.000 86.110 ? 135 HIS A C   1 
ATOM 1066 C CB  ? HIS A 1 135 ? -17.931   1.856 -11.665 1.000 86.110 ? 135 HIS A CB  1 
ATOM 1067 O O   ? HIS A 1 135 ? -16.471   0.161  -9.433 1.000 86.110 ? 135 HIS A O   1 
ATOM 1068 C CG  ? HIS A 1 135 ? -18.441   3.213 -12.032 1.000 86.110 ? 135 HIS A CG  1 
ATOM 1069 C CD2 ? HIS A 1 135 ? -18.009   4.448 -11.686 1.000 86.110 ? 135 HIS A CD2 1 
ATOM 1070 N ND1 ? HIS A 1 135 ? -19.533   3.401 -12.851 1.000 86.110 ? 135 HIS A ND1 1 
ATOM 1071 C CE1 ? HIS A 1 135 ? -19.750   4.697 -12.995 1.000 86.110 ? 135 HIS A CE1 1 
ATOM 1072 N NE2 ? HIS A 1 135 ? -18.839   5.355 -12.298 1.000 86.110 ? 135 HIS A NE2 1 
ATOM 1073 N N   ? THR A 1 136 ? -15.487  -0.314 -11.393 1.000 91.410 ? 136 THR A N   1 
ATOM 1074 C CA  ? THR A 1 136 ? -15.086  -1.659 -10.994 1.000 91.410 ? 136 THR A CA  1 
ATOM 1075 C C   ? THR A 1 136 ? -13.583  -1.722 -10.736 1.000 91.410 ? 136 THR A C   1 
ATOM 1076 C CB  ? THR A 1 136 ? -15.470  -2.696 -12.065 1.000 91.410 ? 136 THR A CB  1 
ATOM 1077 O O   ? THR A 1 136 ? -12.820  -0.926 -11.287 1.000 91.410 ? 136 THR A O   1 
ATOM 1078 C CG2 ? THR A 1 136 ? -16.982  -2.756 -12.256 1.000 91.410 ? 136 THR A CG2 1 
ATOM 1079 O OG1 ? THR A 1 136 ? -14.856  -2.339 -13.310 1.000 91.410 ? 136 THR A OG1 1 
ATOM 1080 N N   ? LEU A 1 137 ? -13.209  -2.639  -9.831 1.000 92.230 ? 137 LEU A N   1 
ATOM 1081 C CA  ? LEU A 1 137 ? -11.807  -2.863  -9.496 1.000 92.230 ? 137 LEU A CA  1 
ATOM 1082 C C   ? LEU A 1 137 ? -11.008  -3.258 -10.733 1.000 92.230 ? 137 LEU A C   1 
ATOM 1083 C CB  ? LEU A 1 137 ? -11.679  -3.948  -8.424 1.000 92.230 ? 137 LEU A CB  1 
ATOM 1084 O O   ? LEU A 1 137 ? -11.417  -4.147 -11.484 1.000 92.230 ? 137 LEU A O   1 
ATOM 1085 C CG  ? LEU A 1 137 ? -10.293  -4.129  -7.804 1.000 92.230 ? 137 LEU A CG  1 
ATOM 1086 C CD1 ? LEU A 1 137 ?  -9.879  -2.868  -7.053 1.000 92.230 ? 137 LEU A CD1 1 
ATOM 1087 C CD2 ? LEU A 1 137 ? -10.275  -5.340  -6.878 1.000 92.230 ? 137 LEU A CD2 1 
ATOM 1088 N N   ? ARG A 1 138 ?  -9.843  -2.537 -10.868 1.000 91.340 ? 138 ARG A N   1 
ATOM 1089 C CA  ? ARG A 1 138 ?  -8.961  -2.810 -11.998 1.000 91.340 ? 138 ARG A CA  1 
ATOM 1090 C C   ? ARG A 1 138 ?  -7.687  -3.511 -11.541 1.000 91.340 ? 138 ARG A C   1 
ATOM 1091 C CB  ? ARG A 1 138 ?  -8.612  -1.515 -12.734 1.000 91.340 ? 138 ARG A CB  1 
ATOM 1092 O O   ? ARG A 1 138 ?  -7.182  -3.242 -10.449 1.000 91.340 ? 138 ARG A O   1 
ATOM 1093 C CG  ? ARG A 1 138 ?  -9.824  -0.736 -13.219 1.000 91.340 ? 138 ARG A CG  1 
ATOM 1094 C CD  ? ARG A 1 138 ? -10.522  -1.440 -14.374 1.000 91.340 ? 138 ARG A CD  1 
ATOM 1095 N NE  ? ARG A 1 138 ? -10.394  -0.688 -15.619 1.000 91.340 ? 138 ARG A NE  1 
ATOM 1096 N NH1 ? ARG A 1 138 ? -11.025  -2.442 -16.984 1.000 91.340 ? 138 ARG A NH1 1 
ATOM 1097 N NH2 ? ARG A 1 138 ? -10.488  -0.409 -17.897 1.000 91.340 ? 138 ARG A NH2 1 
ATOM 1098 C CZ  ? ARG A 1 138 ? -10.636  -1.181 -16.831 1.000 91.340 ? 138 ARG A CZ  1 
ATOM 1099 N N   ? CYS A 1 139 ?  -7.114  -4.447 -12.446 1.000 90.360 ? 139 CYS A N   1 
ATOM 1100 C CA  ? CYS A 1 139 ?  -5.867  -5.155 -12.177 1.000 90.360 ? 139 CYS A CA  1 
ATOM 1101 C C   ? CYS A 1 139 ?  -4.892  -5.003 -13.339 1.000 90.360 ? 139 CYS A C   1 
ATOM 1102 C CB  ? CYS A 1 139 ?  -6.136  -6.636 -11.917 1.000 90.360 ? 139 CYS A CB  1 
ATOM 1103 O O   ? CYS A 1 139 ?  -5.308  -4.832 -14.486 1.000 90.360 ? 139 CYS A O   1 
ATOM 1104 S SG  ? CYS A 1 139 ?  -7.098  -6.949 -10.420 1.000 90.360 ? 139 CYS A SG  1 
ATOM 1105 N N   ? ALA A 1 140 ?  -3.627  -5.116 -12.916 1.000 86.040 ? 140 ALA A N   1 
ATOM 1106 C CA  ? ALA A 1 140 ?  -2.572  -5.089 -13.926 1.000 86.040 ? 140 ALA A CA  1 
ATOM 1107 C C   ? ALA A 1 140 ?  -1.366  -5.912 -13.481 1.000 86.040 ? 140 ALA A C   1 
ATOM 1108 C CB  ? ALA A 1 140 ?  -2.151  -3.651 -14.218 1.000 86.040 ? 140 ALA A CB  1 
ATOM 1109 O O   ? ALA A 1 140 ?  -0.966  -5.858 -12.316 1.000 86.040 ? 140 ALA A O   1 
ATOM 1110 N N   ? ASN A 1 141 ?  -0.851  -6.666 -14.496 1.000 87.210 ? 141 ASN A N   1 
ATOM 1111 C CA  ? ASN A 1 141 ?   0.398  -7.380 -14.252 1.000 87.210 ? 141 ASN A CA  1 
ATOM 1112 C C   ? ASN A 1 141 ?   1.611  -6.511 -14.573 1.000 87.210 ? 141 ASN A C   1 
ATOM 1113 C CB  ? ASN A 1 141 ?   0.443  -8.676 -15.064 1.000 87.210 ? 141 ASN A CB  1 
ATOM 1114 O O   ? ASN A 1 141 ?   1.676  -5.898 -15.640 1.000 87.210 ? 141 ASN A O   1 
ATOM 1115 C CG  ? ASN A 1 141 ?  -0.577  -9.695 -14.595 1.000 87.210 ? 141 ASN A CG  1 
ATOM 1116 N ND2 ? ASN A 1 141 ?  -1.224 -10.365 -15.541 1.000 87.210 ? 141 ASN A ND2 1 
ATOM 1117 O OD1 ? ASN A 1 141 ?  -0.782  -9.877 -13.392 1.000 87.210 ? 141 ASN A OD1 1 
ATOM 1118 N N   ? ILE A 1 142 ?   2.585  -6.556 -13.503 1.000 88.070 ? 142 ILE A N   1 
ATOM 1119 C CA  ? ILE A 1 142 ?   3.775  -5.729 -13.668 1.000 88.070 ? 142 ILE A CA  1 
ATOM 1120 C C   ? ILE A 1 142 ?   5.015  -6.523 -13.266 1.000 88.070 ? 142 ILE A C   1 
ATOM 1121 C CB  ? ILE A 1 142 ?   3.679  -4.429 -12.839 1.000 88.070 ? 142 ILE A CB  1 
ATOM 1122 O O   ? ILE A 1 142 ?   4.907  -7.585 -12.648 1.000 88.070 ? 142 ILE A O   1 
ATOM 1123 C CG1 ? ILE A 1 142 ?   3.554  -4.756 -11.346 1.000 88.070 ? 142 ILE A CG1 1 
ATOM 1124 C CG2 ? ILE A 1 142 ?   2.501  -3.572 -13.312 1.000 88.070 ? 142 ILE A CG2 1 
ATOM 1125 C CD1 ? ILE A 1 142 ?   3.739  -3.553 -10.431 1.000 88.070 ? 142 ILE A CD1 1 
ATOM 1126 N N   ? THR A 1 143 ?   6.189  -5.919 -13.762 1.000 90.340 ? 143 THR A N   1 
ATOM 1127 C CA  ? THR A 1 143 ?   7.440  -6.593 -13.434 1.000 90.340 ? 143 THR A CA  1 
ATOM 1128 C C   ? THR A 1 143 ?   8.357  -5.672 -12.634 1.000 90.340 ? 143 THR A C   1 
ATOM 1129 C CB  ? THR A 1 143 ?   8.168  -7.070 -14.704 1.000 90.340 ? 143 THR A CB  1 
ATOM 1130 O O   ? THR A 1 143 ?   8.449  -4.477 -12.922 1.000 90.340 ? 143 THR A O   1 
ATOM 1131 C CG2 ? THR A 1 143 ?   9.441  -7.834 -14.355 1.000 90.340 ? 143 THR A CG2 1 
ATOM 1132 O OG1 ? THR A 1 143 ?   7.298  -7.929 -15.452 1.000 90.340 ? 143 THR A OG1 1 
ATOM 1133 N N   ? ILE A 1 144 ?   8.970  -6.271 -11.680 1.000 93.530 ? 144 ILE A N   1 
ATOM 1134 C CA  ? ILE A 1 144 ?   9.928  -5.540 -10.858 1.000 93.530 ? 144 ILE A CA  1 
ATOM 1135 C C   ? ILE A 1 144 ?  11.201  -5.277 -11.660 1.000 93.530 ? 144 ILE A C   1 
ATOM 1136 C CB  ? ILE A 1 144 ?  10.262  -6.308  -9.560 1.000 93.530 ? 144 ILE A CB  1 
ATOM 1137 O O   ? ILE A 1 144 ?  11.704  -6.169 -12.347 1.000 93.530 ? 144 ILE A O   1 
ATOM 1138 C CG1 ? ILE A 1 144 ?   8.989  -6.549  -8.740 1.000 93.530 ? 144 ILE A CG1 1 
ATOM 1139 C CG2 ? ILE A 1 144 ?  11.307  -5.550  -8.737 1.000 93.530 ? 144 ILE A CG2 1 
ATOM 1140 C CD1 ? ILE A 1 144 ?   8.251  -5.275  -8.353 1.000 93.530 ? 144 ILE A CD1 1 
ATOM 1141 N N   ? ILE A 1 145 ?  11.683  -4.016 -11.501 1.000 92.170 ? 145 ILE A N   1 
ATOM 1142 C CA  ? ILE A 1 145 ?  12.904  -3.678 -12.224 1.000 92.170 ? 145 ILE A CA  1 
ATOM 1143 C C   ? ILE A 1 145 ?  14.046  -3.455 -11.235 1.000 92.170 ? 145 ILE A C   1 
ATOM 1144 C CB  ? ILE A 1 145 ?  12.710  -2.426 -13.109 1.000 92.170 ? 145 ILE A CB  1 
ATOM 1145 O O   ? ILE A 1 145 ?  13.810  -3.251 -10.042 1.000 92.170 ? 145 ILE A O   1 
ATOM 1146 C CG1 ? ILE A 1 145 ?  12.403  -1.201 -12.240 1.000 92.170 ? 145 ILE A CG1 1 
ATOM 1147 C CG2 ? ILE A 1 145 ?  11.600  -2.660 -14.138 1.000 92.170 ? 145 ILE A CG2 1 
ATOM 1148 C CD1 ? ILE A 1 145 ?  12.372   0.112 -13.010 1.000 92.170 ? 145 ILE A CD1 1 
ATOM 1149 N N   ? ASN A 1 146 ?  15.239  -3.439 -11.870 1.000 92.650 ? 146 ASN A N   1 
ATOM 1150 C CA  ? ASN A 1 146 ?  16.419  -3.267 -11.028 1.000 92.650 ? 146 ASN A CA  1 
ATOM 1151 C C   ? ASN A 1 146 ?  16.517  -1.844 -10.485 1.000 92.650 ? 146 ASN A C   1 
ATOM 1152 C CB  ? ASN A 1 146 ?  17.688  -3.629 -11.801 1.000 92.650 ? 146 ASN A CB  1 
ATOM 1153 O O   ? ASN A 1 146 ?  16.086  -0.894 -11.140 1.000 92.650 ? 146 ASN A O   1 
ATOM 1154 C CG  ? ASN A 1 146 ?  18.001  -2.639 -12.906 1.000 92.650 ? 146 ASN A CG  1 
ATOM 1155 N ND2 ? ASN A 1 146 ?  18.654  -3.114 -13.960 1.000 92.650 ? 146 ASN A ND2 1 
ATOM 1156 O OD1 ? ASN A 1 146 ?  17.659  -1.458 -12.813 1.000 92.650 ? 146 ASN A OD1 1 
ATOM 1157 N N   ? HIS A 1 147 ?  17.068  -1.724  -9.248 1.000 92.300 ? 147 HIS A N   1 
ATOM 1158 C CA  ? HIS A 1 147 ?  17.191  -0.454  -8.541 1.000 92.300 ? 147 HIS A CA  1 
ATOM 1159 C C   ? HIS A 1 147 ?  17.923   0.580  -9.390 1.000 92.300 ? 147 HIS A C   1 
ATOM 1160 C CB  ? HIS A 1 147 ?  17.917  -0.650  -7.209 1.000 92.300 ? 147 HIS A CB  1 
ATOM 1161 O O   ? HIS A 1 147 ?  17.539   1.752  -9.418 1.000 92.300 ? 147 HIS A O   1 
ATOM 1162 C CG  ? HIS A 1 147 ?  17.958   0.582  -6.362 1.000 92.300 ? 147 HIS A CG  1 
ATOM 1163 C CD2 ? HIS A 1 147 ?  18.914   1.529  -6.216 1.000 92.300 ? 147 HIS A CD2 1 
ATOM 1164 N ND1 ? HIS A 1 147 ?  16.922   0.948  -5.531 1.000 92.300 ? 147 HIS A ND1 1 
ATOM 1165 C CE1 ? HIS A 1 147 ?  17.240   2.072  -4.909 1.000 92.300 ? 147 HIS A CE1 1 
ATOM 1166 N NE2 ? HIS A 1 147 ?  18.444   2.445  -5.307 1.000 92.300 ? 147 HIS A NE2 1 
ATOM 1167 N N   ? GLU A 1 148 ?  18.998   0.212 -10.115 1.000 92.220 ? 148 GLU A N   1 
ATOM 1168 C CA  ? GLU A 1 148 ?  19.783   1.113 -10.953 1.000 92.220 ? 148 GLU A CA  1 
ATOM 1169 C C   ? GLU A 1 148 ?  18.930   1.718 -12.063 1.000 92.220 ? 148 GLU A C   1 
ATOM 1170 C CB  ? GLU A 1 148 ?  20.984   0.378 -11.554 1.000 92.220 ? 148 GLU A CB  1 
ATOM 1171 O O   ? GLU A 1 148 ?  19.034   2.912 -12.353 1.000 92.220 ? 148 GLU A O   1 
ATOM 1172 C CG  ? GLU A 1 148 ?  22.045  -0.005 -10.532 1.000 92.220 ? 148 GLU A CG  1 
ATOM 1173 C CD  ? GLU A 1 148 ?  23.179  -0.828 -11.124 1.000 92.220 ? 148 GLU A CD  1 
ATOM 1174 O OE1 ? GLU A 1 148 ?  24.032  -1.326 -10.356 1.000 92.220 ? 148 GLU A OE1 1 
ATOM 1175 O OE2 ? GLU A 1 148 ?  23.214  -0.974 -12.366 1.000 92.220 ? 148 GLU A OE2 1 
ATOM 1176 N N   ? GLU A 1 149 ?  18.154   0.816 -12.642 1.000 90.870 ? 149 GLU A N   1 
ATOM 1177 C CA  ? GLU A 1 149 ?  17.237   1.288 -13.675 1.000 90.870 ? 149 GLU A CA  1 
ATOM 1178 C C   ? GLU A 1 149 ?  16.221   2.273 -13.103 1.000 90.870 ? 149 GLU A C   1 
ATOM 1179 C CB  ? GLU A 1 149 ?  16.514   0.110 -14.333 1.000 90.870 ? 149 GLU A CB  1 
ATOM 1180 O O   ? GLU A 1 149 ?  15.882   3.268 -13.748 1.000 90.870 ? 149 GLU A O   1 
ATOM 1181 C CG  ? GLU A 1 149 ?  17.415  -0.757 -15.201 1.000 90.870 ? 149 GLU A CG  1 
ATOM 1182 C CD  ? GLU A 1 149 ?  16.688  -1.933 -15.833 1.000 90.870 ? 149 GLU A CD  1 
ATOM 1183 O OE1 ? GLU A 1 149 ?  17.346  -2.773 -16.487 1.000 90.870 ? 149 GLU A OE1 1 
ATOM 1184 O OE2 ? GLU A 1 149 ?  15.449  -2.014 -15.673 1.000 90.870 ? 149 GLU A OE2 1 
ATOM 1185 N N   ? CYS A 1 150 ?  15.735   1.994 -11.932 1.000 90.900 ? 150 CYS A N   1 
ATOM 1186 C CA  ? CYS A 1 150 ?  14.798   2.874 -11.242 1.000 90.900 ? 150 CYS A CA  1 
ATOM 1187 C C   ? CYS A 1 150 ?  15.431   4.231 -10.960 1.000 90.900 ? 150 CYS A C   1 
ATOM 1188 C CB  ? CYS A 1 150 ?  14.327   2.238  -9.935 1.000 90.900 ? 150 CYS A CB  1 
ATOM 1189 O O   ? CYS A 1 150 ?  14.821   5.271 -11.213 1.000 90.900 ? 150 CYS A O   1 
ATOM 1190 S SG  ? CYS A 1 150 ?  12.873   3.035  -9.220 1.000 90.900 ? 150 CYS A SG  1 
ATOM 1191 N N   ? GLU A 1 151 ?  16.617   4.252 -10.510 1.000 92.140 ? 151 GLU A N   1 
ATOM 1192 C CA  ? GLU A 1 151 ?  17.362   5.473 -10.217 1.000 92.140 ? 151 GLU A CA  1 
ATOM 1193 C C   ? GLU A 1 151 ?  17.639   6.270 -11.488 1.000 92.140 ? 151 GLU A C   1 
ATOM 1194 C CB  ? GLU A 1 151 ?  18.677   5.143  -9.505 1.000 92.140 ? 151 GLU A CB  1 
ATOM 1195 O O   ? GLU A 1 151 ?  17.607   7.502 -11.475 1.000 92.140 ? 151 GLU A O   1 
ATOM 1196 C CG  ? GLU A 1 151 ?  19.499   6.368  -9.133 1.000 92.140 ? 151 GLU A CG  1 
ATOM 1197 C CD  ? GLU A 1 151 ?  18.824   7.252  -8.096 1.000 92.140 ? 151 GLU A CD  1 
ATOM 1198 O OE1 ? GLU A 1 151 ?  19.263   8.409  -7.906 1.000 92.140 ? 151 GLU A OE1 1 
ATOM 1199 O OE2 ? GLU A 1 151 ?  17.848   6.783  -7.469 1.000 92.140 ? 151 GLU A OE2 1 
ATOM 1200 N N   ? LYS A 1 152 ?  17.957   5.532 -12.568 1.000 91.110 ? 152 LYS A N   1 
ATOM 1201 C CA  ? LYS A 1 152 ?  18.175   6.193 -13.852 1.000 91.110 ? 152 LYS A CA  1 
ATOM 1202 C C   ? LYS A 1 152 ?  16.925   6.943 -14.303 1.000 91.110 ? 152 LYS A C   1 
ATOM 1203 C CB  ? LYS A 1 152 ?  18.588   5.175 -14.916 1.000 91.110 ? 152 LYS A CB  1 
ATOM 1204 O O   ? LYS A 1 152 ?  17.020   8.038 -14.861 1.000 91.110 ? 152 LYS A O   1 
ATOM 1205 C CG  ? LYS A 1 152 ?  20.029   4.701 -14.793 1.000 91.110 ? 152 LYS A CG  1 
ATOM 1206 C CD  ? LYS A 1 152 ?  20.388   3.714 -15.896 1.000 91.110 ? 152 LYS A CD  1 
ATOM 1207 C CE  ? LYS A 1 152 ?  21.787   3.143 -15.703 1.000 91.110 ? 152 LYS A CE  1 
ATOM 1208 N NZ  ? LYS A 1 152 ?  22.104   2.097 -16.721 1.000 91.110 ? 152 LYS A NZ  1 
ATOM 1209 N N   ? ALA A 1 153 ?  15.795   6.292 -13.946 1.000 86.700 ? 153 ALA A N   1 
ATOM 1210 C CA  ? ALA A 1 153 ?  14.522   6.902 -14.322 1.000 86.700 ? 153 ALA A CA  1 
ATOM 1211 C C   ? ALA A 1 153 ?  14.207   8.104 -13.438 1.000 86.700 ? 153 ALA A C   1 
ATOM 1212 C CB  ? ALA A 1 153 ?  13.395   5.874 -14.239 1.000 86.700 ? 153 ALA A CB  1 
ATOM 1213 O O   ? ALA A 1 153 ?  13.587   9.070 -13.890 1.000 86.700 ? 153 ALA A O   1 
ATOM 1214 N N   ? TYR A 1 154 ?  14.642   8.071 -12.203 1.000 88.670 ? 154 TYR A N   1 
ATOM 1215 C CA  ? TYR A 1 154 ?  14.446   9.116 -11.204 1.000 88.670 ? 154 TYR A CA  1 
ATOM 1216 C C   ? TYR A 1 154 ?  15.752   9.437 -10.487 1.000 88.670 ? 154 TYR A C   1 
ATOM 1217 C CB  ? TYR A 1 154 ?  13.382   8.693 -10.186 1.000 88.670 ? 154 TYR A CB  1 
ATOM 1218 O O   ? TYR A 1 154 ?  15.906   9.137  -9.301 1.000 88.670 ? 154 TYR A O   1 
ATOM 1219 C CG  ? TYR A 1 154 ?  12.047   8.359 -10.806 1.000 88.670 ? 154 TYR A CG  1 
ATOM 1220 C CD1 ? TYR A 1 154 ?  11.223   9.360 -11.315 1.000 88.670 ? 154 TYR A CD1 1 
ATOM 1221 C CD2 ? TYR A 1 154 ?  11.607   7.042 -10.884 1.000 88.670 ? 154 TYR A CD2 1 
ATOM 1222 C CE1 ? TYR A 1 154 ?   9.992   9.057 -11.886 1.000 88.670 ? 154 TYR A CE1 1 
ATOM 1223 C CE2 ? TYR A 1 154 ?  10.378   6.727 -11.453 1.000 88.670 ? 154 TYR A CE2 1 
ATOM 1224 O OH  ? TYR A 1 154 ?   8.360   7.433 -12.515 1.000 88.670 ? 154 TYR A OH  1 
ATOM 1225 C CZ  ? TYR A 1 154 ?   9.578   7.739 -11.951 1.000 88.670 ? 154 TYR A CZ  1 
ATOM 1226 N N   ? PRO A 1 155 ?  16.737  10.145 -11.090 1.000 90.730 ? 155 PRO A N   1 
ATOM 1227 C CA  ? PRO A 1 155 ?  18.040  10.374 -10.460 1.000 90.730 ? 155 PRO A CA  1 
ATOM 1228 C C   ? PRO A 1 155 ?  17.940  11.205  -9.183 1.000 90.730 ? 155 PRO A C   1 
ATOM 1229 C CB  ? PRO A 1 155 ?  18.826  11.123 -11.539 1.000 90.730 ? 155 PRO A CB  1 
ATOM 1230 O O   ? PRO A 1 155 ?  17.328  12.276  -9.185 1.000 90.730 ? 155 PRO A O   1 
ATOM 1231 C CG  ? PRO A 1 155 ?  18.112  10.814 -12.816 1.000 90.730 ? 155 PRO A CG  1 
ATOM 1232 C CD  ? PRO A 1 155 ?  16.661  10.583 -12.507 1.000 90.730 ? 155 PRO A CD  1 
ATOM 1233 N N   ? GLY A 1 156 ?  18.478  10.608  -7.962 1.000 90.560 ? 156 GLY A N   1 
ATOM 1234 C CA  ? GLY A 1 156 ?  18.564  11.349  -6.713 1.000 90.560 ? 156 GLY A CA  1 
ATOM 1235 C C   ? GLY A 1 156 ?  17.287  11.292  -5.896 1.000 90.560 ? 156 GLY A C   1 
ATOM 1236 O O   ? GLY A 1 156 ?  17.227  11.834  -4.791 1.000 90.560 ? 156 GLY A O   1 
ATOM 1237 N N   ? ASN A 1 157 ?  16.296  10.540  -6.432 1.000 90.230 ? 157 ASN A N   1 
ATOM 1238 C CA  ? ASN A 1 157 ?  14.990  10.527  -5.780 1.000 90.230 ? 157 ASN A CA  1 
ATOM 1239 C C   ? ASN A 1 157 ?  14.600   9.122  -5.333 1.000 90.230 ? 157 ASN A C   1 
ATOM 1240 C CB  ? ASN A 1 157 ?  13.921  11.105  -6.710 1.000 90.230 ? 157 ASN A CB  1 
ATOM 1241 O O   ? ASN A 1 157 ?  13.644   8.950  -4.574 1.000 90.230 ? 157 ASN A O   1 
ATOM 1242 C CG  ? ASN A 1 157 ?  14.084  12.595  -6.934 1.000 90.230 ? 157 ASN A CG  1 
ATOM 1243 N ND2 ? ASN A 1 157 ?  13.325  13.393  -6.192 1.000 90.230 ? 157 ASN A ND2 1 
ATOM 1244 O OD1 ? ASN A 1 157 ?  14.886  13.026  -7.767 1.000 90.230 ? 157 ASN A OD1 1 
ATOM 1245 N N   ? ILE A 1 158 ?  15.350   8.052  -5.794 1.000 93.000 ? 158 ILE A N   1 
ATOM 1246 C CA  ? ILE A 1 158 ?  15.103   6.660  -5.435 1.000 93.000 ? 158 ILE A CA  1 
ATOM 1247 C C   ? ILE A 1 158 ?  15.972   6.273  -4.240 1.000 93.000 ? 158 ILE A C   1 
ATOM 1248 C CB  ? ILE A 1 158 ?  15.375   5.712  -6.625 1.000 93.000 ? 158 ILE A CB  1 
ATOM 1249 O O   ? ILE A 1 158 ?  17.198   6.404  -4.288 1.000 93.000 ? 158 ILE A O   1 
ATOM 1250 C CG1 ? ILE A 1 158 ?  14.502   6.098  -7.824 1.000 93.000 ? 158 ILE A CG1 1 
ATOM 1251 C CG2 ? ILE A 1 158 ?  15.136   4.255  -6.220 1.000 93.000 ? 158 ILE A CG2 1 
ATOM 1252 C CD1 ? ILE A 1 158 ?  13.007   6.085  -7.532 1.000 93.000 ? 158 ILE A CD1 1 
ATOM 1253 N N   ? THR A 1 159 ?  15.330   5.792  -3.118 1.000 93.010 ? 159 THR A N   1 
ATOM 1254 C CA  ? THR A 1 159 ?  16.014   5.327  -1.916 1.000 93.010 ? 159 THR A CA  1 
ATOM 1255 C C   ? THR A 1 159 ?  15.947   3.806  -1.810 1.000 93.010 ? 159 THR A C   1 
ATOM 1256 C CB  ? THR A 1 159 ?  15.410   5.960  -0.649 1.000 93.010 ? 159 THR A CB  1 
ATOM 1257 O O   ? THR A 1 159 ?  15.280   3.151  -2.613 1.000 93.010 ? 159 THR A O   1 
ATOM 1258 C CG2 ? THR A 1 159 ?  15.334   7.478  -0.775 1.000 93.010 ? 159 THR A CG2 1 
ATOM 1259 O OG1 ? THR A 1 159 ?  14.090   5.442  -0.446 1.000 93.010 ? 159 THR A OG1 1 
ATOM 1260 N N   ? ASN A 1 160 ?  16.750   3.240  -0.809 1.000 93.570 ? 160 ASN A N   1 
ATOM 1261 C CA  ? ASN A 1 160 ?  16.776   1.794  -0.617 1.000 93.570 ? 160 ASN A CA  1 
ATOM 1262 C C   ? ASN A 1 160 ?  15.477   1.287   0.003 1.000 93.570 ? 160 ASN A C   1 
ATOM 1263 C CB  ? ASN A 1 160 ?  17.972   1.388   0.247 1.000 93.570 ? 160 ASN A CB  1 
ATOM 1264 O O   ? ASN A 1 160 ?  15.288   0.079   0.158 1.000 93.570 ? 160 ASN A O   1 
ATOM 1265 C CG  ? ASN A 1 160 ?  17.883   1.932   1.659 1.000 93.570 ? 160 ASN A CG  1 
ATOM 1266 N ND2 ? ASN A 1 160 ?  18.789   1.490   2.523 1.000 93.570 ? 160 ASN A ND2 1 
ATOM 1267 O OD1 ? ASN A 1 160 ?  17.006   2.742   1.971 1.000 93.570 ? 160 ASN A OD1 1 
ATOM 1268 N N   ? THR A 1 161 ?  14.509   2.089   0.352 1.000 94.560 ? 161 THR A N   1 
ATOM 1269 C CA  ? THR A 1 161 ?  13.215   1.718   0.915 1.000 94.560 ? 161 THR A CA  1 
ATOM 1270 C C   ? THR A 1 161 ?  12.140   1.699  -0.168 1.000 94.560 ? 161 THR A C   1 
ATOM 1271 C CB  ? THR A 1 161 ?  12.798   2.684   2.039 1.000 94.560 ? 161 THR A CB  1 
ATOM 1272 O O   ? THR A 1 161 ?  10.952   1.562   0.132 1.000 94.560 ? 161 THR A O   1 
ATOM 1273 C CG2 ? THR A 1 161 ?  13.791   2.643   3.196 1.000 94.560 ? 161 THR A CG2 1 
ATOM 1274 O OG1 ? THR A 1 161 ?  12.741   4.018   1.519 1.000 94.560 ? 161 THR A OG1 1 
ATOM 1275 N N   ? MET A 1 162 ?  12.597   1.871  -1.432 1.000 95.290 ? 162 MET A N   1 
ATOM 1276 C CA  ? MET A 1 162 ?  11.659   1.930  -2.549 1.000 95.290 ? 162 MET A CA  1 
ATOM 1277 C C   ? MET A 1 162 ?  11.968   0.848  -3.578 1.000 95.290 ? 162 MET A C   1 
ATOM 1278 C CB  ? MET A 1 162 ?  11.698   3.308  -3.212 1.000 95.290 ? 162 MET A CB  1 
ATOM 1279 O O   ? MET A 1 162 ?  13.116   0.418  -3.707 1.000 95.290 ? 162 MET A O   1 
ATOM 1280 C CG  ? MET A 1 162 ?  11.256   4.441  -2.299 1.000 95.290 ? 162 MET A CG  1 
ATOM 1281 S SD  ? MET A 1 162 ?  11.452   6.090  -3.079 1.000 95.290 ? 162 MET A SD  1 
ATOM 1282 C CE  ? MET A 1 162 ?  10.921   7.156  -1.711 1.000 95.290 ? 162 MET A CE  1 
ATOM 1283 N N   ? VAL A 1 163 ?  10.845   0.412  -4.293 1.000 94.140 ? 163 VAL A N   1 
ATOM 1284 C CA  ? VAL A 1 163 ?  10.955  -0.536  -5.397 1.000 94.140 ? 163 VAL A CA  1 
ATOM 1285 C C   ? VAL A 1 163 ?  10.147  -0.033  -6.592 1.000 94.140 ? 163 VAL A C   1 
ATOM 1286 C CB  ? VAL A 1 163 ?  10.476  -1.946  -4.985 1.000 94.140 ? 163 VAL A CB  1 
ATOM 1287 O O   ? VAL A 1 163 ?   9.095   0.587  -6.421 1.000 94.140 ? 163 VAL A O   1 
ATOM 1288 C CG1 ? VAL A 1 163 ?   9.001  -1.920  -4.587 1.000 94.140 ? 163 VAL A CG1 1 
ATOM 1289 C CG2 ? VAL A 1 163 ?  10.709  -2.941  -6.121 1.000 94.140 ? 163 VAL A CG2 1 
ATOM 1290 N N   ? CYS A 1 164 ?  10.715  -0.273  -7.792 1.000 92.210 ? 164 CYS A N   1 
ATOM 1291 C CA  ? CYS A 1 164 ?  10.053   0.175  -9.012 1.000 92.210 ? 164 CYS A CA  1 
ATOM 1292 C C   ? CYS A 1 164 ?   9.486  -1.007  -9.790 1.000 92.210 ? 164 CYS A C   1 
ATOM 1293 C CB  ? CYS A 1 164 ?  11.026   0.958  -9.894 1.000 92.210 ? 164 CYS A CB  1 
ATOM 1294 O O   ? CYS A 1 164 ?  10.059  -2.098  -9.774 1.000 92.210 ? 164 CYS A O   1 
ATOM 1295 S SG  ? CYS A 1 164 ?  11.538   2.539  -9.187 1.000 92.210 ? 164 CYS A SG  1 
ATOM 1296 N N   ? ALA A 1 165 ?   8.344  -0.788 -10.385 1.000 89.330 ? 165 ALA A N   1 
ATOM 1297 C CA  ? ALA A 1 165 ?   7.690  -1.785 -11.227 1.000 89.330 ? 165 ALA A CA  1 
ATOM 1298 C C   ? ALA A 1 165 ?   7.161  -1.155 -12.513 1.000 89.330 ? 165 ALA A C   1 
ATOM 1299 C CB  ? ALA A 1 165 ?   6.554  -2.463 -10.465 1.000 89.330 ? 165 ALA A CB  1 
ATOM 1300 O O   ? ALA A 1 165 ?   6.711  -0.007 -12.510 1.000 89.330 ? 165 ALA A O   1 
ATOM 1301 N N   ? SER A 1 166 ?   7.422  -1.859 -13.505 1.000 80.370 ? 166 SER A N   1 
ATOM 1302 C CA  ? SER A 1 166 ?   6.998  -1.363 -14.811 1.000 80.370 ? 166 SER A CA  1 
ATOM 1303 C C   ? SER A 1 166 ?   6.342  -2.466 -15.635 1.000 80.370 ? 166 SER A C   1 
ATOM 1304 C CB  ? SER A 1 166 ?   8.187  -0.782 -15.576 1.000 80.370 ? 166 SER A CB  1 
ATOM 1305 O O   ? SER A 1 166 ?   6.557  -3.652 -15.376 1.000 80.370 ? 166 SER A O   1 
ATOM 1306 O OG  ? SER A 1 166 ?   7.799  -0.377 -16.878 1.000 80.370 ? 166 SER A OG  1 
ATOM 1307 N N   ? VAL A 1 167 ?   5.504  -2.151 -16.687 1.000 71.470 ? 167 VAL A N   1 
ATOM 1308 C CA  ? VAL A 1 167 ?   4.936  -3.089 -17.650 1.000 71.470 ? 167 VAL A CA  1 
ATOM 1309 C C   ? VAL A 1 167 ?   5.848  -3.191 -18.871 1.000 71.470 ? 167 VAL A C   1 
ATOM 1310 C CB  ? VAL A 1 167 ?   3.513  -2.669 -18.081 1.000 71.470 ? 167 VAL A CB  1 
ATOM 1311 O O   ? VAL A 1 167 ?   6.216  -2.175 -19.465 1.000 71.470 ? 167 VAL A O   1 
ATOM 1312 C CG1 ? VAL A 1 167 ?   2.933  -3.671 -19.077 1.000 71.470 ? 167 VAL A CG1 1 
ATOM 1313 C CG2 ? VAL A 1 167 ?   2.604  -2.536 -16.861 1.000 71.470 ? 167 VAL A CG2 1 
ATOM 1314 N N   ? LEU A 1 168 ?   6.828  -4.087 -18.968 1.000 56.760 ? 168 LEU A N   1 
ATOM 1315 C CA  ? LEU A 1 168 ?   7.855  -4.336 -19.974 1.000 56.760 ? 168 LEU A CA  1 
ATOM 1316 C C   ? LEU A 1 168 ?   7.258  -4.319 -21.377 1.000 56.760 ? 168 LEU A C   1 
ATOM 1317 C CB  ? LEU A 1 168 ?   8.544  -5.679 -19.716 1.000 56.760 ? 168 LEU A CB  1 
ATOM 1318 O O   ? LEU A 1 168 ?   7.893  -3.845 -22.321 1.000 56.760 ? 168 LEU A O   1 
ATOM 1319 C CG  ? LEU A 1 168 ?   9.519  -5.726 -18.539 1.000 56.760 ? 168 LEU A CG  1 
ATOM 1320 C CD1 ? LEU A 1 168 ?   9.849  -7.171 -18.181 1.000 56.760 ? 168 LEU A CD1 1 
ATOM 1321 C CD2 ? LEU A 1 168 ?  10.789  -4.948 -18.865 1.000 56.760 ? 168 LEU A CD2 1 
ATOM 1322 N N   ? GLU A 1 169 ?   5.777  -4.203 -21.630 1.000 51.770 ? 169 GLU A N   1 
ATOM 1323 C CA  ? GLU A 1 169 ?   5.168  -4.267 -22.955 1.000 51.770 ? 169 GLU A CA  1 
ATOM 1324 C C   ? GLU A 1 169 ?   4.150  -3.147 -23.150 1.000 51.770 ? 169 GLU A C   1 
ATOM 1325 C CB  ? GLU A 1 169 ?   4.501  -5.628 -23.176 1.000 51.770 ? 169 GLU A CB  1 
ATOM 1326 O O   ? GLU A 1 169 ?   3.350  -2.866 -22.255 1.000 51.770 ? 169 GLU A O   1 
ATOM 1327 C CG  ? GLU A 1 169 ?   5.486  -6.762 -23.425 1.000 51.770 ? 169 GLU A CG  1 
ATOM 1328 C CD  ? GLU A 1 169 ?   4.823  -8.030 -23.939 1.000 51.770 ? 169 GLU A CD  1 
ATOM 1329 O OE1 ? GLU A 1 169 ?   5.540  -9.012 -24.234 1.000 51.770 ? 169 GLU A OE1 1 
ATOM 1330 O OE2 ? GLU A 1 169 ?   3.576  -8.040 -24.048 1.000 51.770 ? 169 GLU A OE2 1 
ATOM 1331 N N   ? SER A 1 170 ?   4.521  -1.864 -23.512 1.000 46.630 ? 170 SER A N   1 
ATOM 1332 C CA  ? SER A 1 170 ?   3.842  -0.798 -24.241 1.000 46.630 ? 170 SER A CA  1 
ATOM 1333 C C   ? SER A 1 170 ?   2.961   0.032 -23.314 1.000 46.630 ? 170 SER A C   1 
ATOM 1334 C CB  ? SER A 1 170 ?   2.997  -1.379 -25.376 1.000 46.630 ? 170 SER A CB  1 
ATOM 1335 O O   ? SER A 1 170 ?   1.996  -0.481 -22.743 1.000 46.630 ? 170 SER A O   1 
ATOM 1336 O OG  ? SER A 1 170 ?   2.044  -2.300 -24.873 1.000 46.630 ? 170 SER A OG  1 
ATOM 1337 N N   ? GLY A 1 171 ?   3.458   1.125 -22.633 1.000 49.400 ? 171 GLY A N   1 
ATOM 1338 C CA  ? GLY A 1 171 ?   2.665   2.309 -22.346 1.000 49.400 ? 171 GLY A CA  1 
ATOM 1339 C C   ? GLY A 1 171 ?   1.772   2.150 -21.130 1.000 49.400 ? 171 GLY A C   1 
ATOM 1340 O O   ? GLY A 1 171 ?   0.806   2.897 -20.960 1.000 49.400 ? 171 GLY A O   1 
ATOM 1341 N N   ? LYS A 1 172 ?   2.007   1.027 -20.252 1.000 48.240 ? 172 LYS A N   1 
ATOM 1342 C CA  ? LYS A 1 172 ?   1.191   0.780 -19.067 1.000 48.240 ? 172 LYS A CA  1 
ATOM 1343 C C   ? LYS A 1 172 ?   1.839   1.373 -17.820 1.000 48.240 ? 172 LYS A C   1 
ATOM 1344 C CB  ? LYS A 1 172 ?   0.963  -0.720 -18.875 1.000 48.240 ? 172 LYS A CB  1 
ATOM 1345 O O   ? LYS A 1 172 ?   3.019   1.137 -17.555 1.000 48.240 ? 172 LYS A O   1 
ATOM 1346 C CG  ? LYS A 1 172 ?   0.116  -1.362 -19.965 1.000 48.240 ? 172 LYS A CG  1 
ATOM 1347 C CD  ? LYS A 1 172 ?  -0.152  -2.832 -19.672 1.000 48.240 ? 172 LYS A CD  1 
ATOM 1348 C CE  ? LYS A 1 172 ?  -0.949  -3.490 -20.790 1.000 48.240 ? 172 LYS A CE  1 
ATOM 1349 N NZ  ? LYS A 1 172 ?  -1.164  -4.946 -20.535 1.000 48.240 ? 172 LYS A NZ  1 
ATOM 1350 N N   ? ASP A 1 173 ?   1.320   2.483 -17.314 1.000 48.590 ? 173 ASP A N   1 
ATOM 1351 C CA  ? ASP A 1 173 ?   1.866   3.310 -16.243 1.000 48.590 ? 173 ASP A CA  1 
ATOM 1352 C C   ? ASP A 1 173 ?   0.833   3.533 -15.140 1.000 48.590 ? 173 ASP A C   1 
ATOM 1353 C CB  ? ASP A 1 173 ?   2.346   4.655 -16.793 1.000 48.590 ? 173 ASP A CB  1 
ATOM 1354 O O   ? ASP A 1 173 ?  -0.355   3.269 -15.334 1.000 48.590 ? 173 ASP A O   1 
ATOM 1355 C CG  ? ASP A 1 173 ?   3.407   5.307 -15.924 1.000 48.590 ? 173 ASP A CG  1 
ATOM 1356 O OD1 ? ASP A 1 173 ?   3.755   4.746 -14.863 1.000 48.590 ? 173 ASP A OD1 1 
ATOM 1357 O OD2 ? ASP A 1 173 ?   3.898   6.392 -16.304 1.000 48.590 ? 173 ASP A OD2 1 
ATOM 1358 N N   ? SER A 1 174 ?   1.188   3.581 -13.868 1.000 48.390 ? 174 SER A N   1 
ATOM 1359 C CA  ? SER A 1 174 ?   0.371   3.959 -12.720 1.000 48.390 ? 174 SER A CA  1 
ATOM 1360 C C   ? SER A 1 174 ?   0.144   5.466 -12.675 1.000 48.390 ? 174 SER A C   1 
ATOM 1361 C CB  ? SER A 1 174 ?   1.026   3.495 -11.418 1.000 48.390 ? 174 SER A CB  1 
ATOM 1362 O O   ? SER A 1 174 ?   1.039   6.244 -13.011 1.000 48.390 ? 174 SER A O   1 
ATOM 1363 O OG  ? SER A 1 174 ?   2.339   4.014 -11.303 1.000 48.390 ? 174 SER A OG  1 
ATOM 1364 N N   ? CYS A 1 175 ?  -1.248   5.956 -12.726 1.000 52.670 ? 175 CYS A N   1 
ATOM 1365 C CA  ? CYS A 1 175 ?  -1.693   7.344 -12.658 1.000 52.670 ? 175 CYS A CA  1 
ATOM 1366 C C   ? CYS A 1 175 ?  -2.525   7.589 -11.405 1.000 52.670 ? 175 CYS A C   1 
ATOM 1367 C CB  ? CYS A 1 175 ?  -2.506   7.707 -13.900 1.000 52.670 ? 175 CYS A CB  1 
ATOM 1368 O O   ? CYS A 1 175 ?  -2.656   6.702 -10.559 1.000 52.670 ? 175 CYS A O   1 
ATOM 1369 S SG  ? CYS A 1 175 ?  -2.644   9.486 -14.185 1.000 52.670 ? 175 CYS A SG  1 
ATOM 1370 N N   ? GLN A 1 176 ?  -2.936   8.751 -10.909 1.000 54.190 ? 176 GLN A N   1 
ATOM 1371 C CA  ? GLN A 1 176 ?  -3.560   9.317  -9.718 1.000 54.190 ? 176 GLN A CA  1 
ATOM 1372 C C   ? GLN A 1 176 ?  -4.744   8.469  -9.261 1.000 54.190 ? 176 GLN A C   1 
ATOM 1373 C CB  ? GLN A 1 176 ?  -4.014  10.754  -9.981 1.000 54.190 ? 176 GLN A CB  1 
ATOM 1374 O O   ? GLN A 1 176 ?  -5.492   7.942 -10.087 1.000 54.190 ? 176 GLN A O   1 
ATOM 1375 C CG  ? GLN A 1 176 ?  -2.868  11.727 -10.221 1.000 54.190 ? 176 GLN A CG  1 
ATOM 1376 C CD  ? GLN A 1 176 ?  -3.325  13.174 -10.258 1.000 54.190 ? 176 GLN A CD  1 
ATOM 1377 N NE2 ? GLN A 1 176 ?  -2.567  14.017 -10.952 1.000 54.190 ? 176 GLN A NE2 1 
ATOM 1378 O OE1 ? GLN A 1 176 ?  -4.350  13.530  -9.669 1.000 54.190 ? 176 GLN A OE1 1 
ATOM 1379 N N   ? GLY A 1 177 ?  -4.832   8.056  -7.907 1.000 55.030 ? 177 GLY A N   1 
ATOM 1380 C CA  ? GLY A 1 177 ?  -6.060   7.506  -7.353 1.000 55.030 ? 177 GLY A CA  1 
ATOM 1381 C C   ? GLY A 1 177 ?  -5.912   6.071  -6.885 1.000 55.030 ? 177 GLY A C   1 
ATOM 1382 O O   ? GLY A 1 177 ?  -6.794   5.540  -6.207 1.000 55.030 ? 177 GLY A O   1 
ATOM 1383 N N   ? ASP A 1 178 ?  -4.663   5.391  -6.964 1.000 74.440 ? 178 ASP A N   1 
ATOM 1384 C CA  ? ASP A 1 178 ?  -4.375   4.055  -6.452 1.000 74.440 ? 178 ASP A CA  1 
ATOM 1385 C C   ? ASP A 1 178 ?  -3.348   4.110  -5.323 1.000 74.440 ? 178 ASP A C   1 
ATOM 1386 C CB  ? ASP A 1 178 ?  -3.875   3.146  -7.576 1.000 74.440 ? 178 ASP A CB  1 
ATOM 1387 O O   ? ASP A 1 178 ?  -2.817   3.077  -4.910 1.000 74.440 ? 178 ASP A O   1 
ATOM 1388 C CG  ? ASP A 1 178 ?  -4.962   2.777  -8.569 1.000 74.440 ? 178 ASP A CG  1 
ATOM 1389 O OD1 ? ASP A 1 178 ?  -6.130   2.603  -8.159 1.000 74.440 ? 178 ASP A OD1 1 
ATOM 1390 O OD2 ? ASP A 1 178 ?  -4.648   2.657  -9.773 1.000 74.440 ? 178 ASP A OD2 1 
ATOM 1391 N N   ? SER A 1 179 ?  -2.974   5.424  -4.940 1.000 88.270 ? 179 SER A N   1 
ATOM 1392 C CA  ? SER A 1 179 ?  -2.082   5.536  -3.790 1.000 88.270 ? 179 SER A CA  1 
ATOM 1393 C C   ? SER A 1 179 ?  -2.545   4.645  -2.643 1.000 88.270 ? 179 SER A C   1 
ATOM 1394 C CB  ? SER A 1 179 ?  -1.996   6.988  -3.317 1.000 88.270 ? 179 SER A CB  1 
ATOM 1395 O O   ? SER A 1 179 ?  -3.741   4.569  -2.352 1.000 88.270 ? 179 SER A O   1 
ATOM 1396 O OG  ? SER A 1 179 ?  -1.338   7.793  -4.280 1.000 88.270 ? 179 SER A OG  1 
ATOM 1397 N N   ? GLY A 1 180 ?  -1.488   3.885  -2.168 1.000 91.830 ? 180 GLY A N   1 
ATOM 1398 C CA  ? GLY A 1 180 ?  -1.833   3.078  -1.009 1.000 91.830 ? 180 GLY A CA  1 
ATOM 1399 C C   ? GLY A 1 180 ?  -2.296   1.680  -1.372 1.000 91.830 ? 180 GLY A C   1 
ATOM 1400 O O   ? GLY A 1 180 ?  -2.393   0.808  -0.506 1.000 91.830 ? 180 GLY A O   1 
ATOM 1401 N N   ? GLY A 1 181 ?  -2.558   1.450  -2.577 1.000 92.360 ? 181 GLY A N   1 
ATOM 1402 C CA  ? GLY A 1 181 ?  -2.960   0.146  -3.081 1.000 92.360 ? 181 GLY A CA  1 
ATOM 1403 C C   ? GLY A 1 181 ?  -1.840  -0.877  -3.047 1.000 92.360 ? 181 GLY A C   1 
ATOM 1404 O O   ? GLY A 1 181 ?  -0.664  -0.516  -2.981 1.000 92.360 ? 181 GLY A O   1 
ATOM 1405 N N   ? PRO A 1 182 ?  -2.186  -2.198  -3.220 1.000 95.390 ? 182 PRO A N   1 
ATOM 1406 C CA  ? PRO A 1 182 ?  -1.230  -3.282  -2.981 1.000 95.390 ? 182 PRO A CA  1 
ATOM 1407 C C   ? PRO A 1 182 ?  -0.474  -3.690  -4.244 1.000 95.390 ? 182 PRO A C   1 
ATOM 1408 C CB  ? PRO A 1 182 ?  -2.113  -4.427  -2.479 1.000 95.390 ? 182 PRO A CB  1 
ATOM 1409 O O   ? PRO A 1 182 ?  -1.061  -3.750  -5.327 1.000 95.390 ? 182 PRO A O   1 
ATOM 1410 C CG  ? PRO A 1 182 ?  -3.424  -4.229  -3.170 1.000 95.390 ? 182 PRO A CG  1 
ATOM 1411 C CD  ? PRO A 1 182 ?  -3.692  -2.755  -3.271 1.000 95.390 ? 182 PRO A CD  1 
ATOM 1412 N N   ? LEU A 1 183 ?   0.841  -3.891  -4.149 1.000 95.100 ? 183 LEU A N   1 
ATOM 1413 C CA  ? LEU A 1 183 ?   1.689  -4.668  -5.046 1.000 95.100 ? 183 LEU A CA  1 
ATOM 1414 C C   ? LEU A 1 183 ?   1.897  -6.080  -4.511 1.000 95.100 ? 183 LEU A C   1 
ATOM 1415 C CB  ? LEU A 1 183 ?   3.043  -3.978  -5.236 1.000 95.100 ? 183 LEU A CB  1 
ATOM 1416 O O   ? LEU A 1 183 ?   2.607  -6.276  -3.522 1.000 95.100 ? 183 LEU A O   1 
ATOM 1417 C CG  ? LEU A 1 183 ?   4.010  -4.640  -6.219 1.000 95.100 ? 183 LEU A CG  1 
ATOM 1418 C CD1 ? LEU A 1 183 ?   3.571  -4.373  -7.655 1.000 95.100 ? 183 LEU A CD1 1 
ATOM 1419 C CD2 ? LEU A 1 183 ?   5.432  -4.143  -5.987 1.000 95.100 ? 183 LEU A CD2 1 
ATOM 1420 N N   ? VAL A 1 184 ?   1.283  -7.061  -5.222 1.000 96.660 ? 184 VAL A N   1 
ATOM 1421 C CA  ? VAL A 1 184 ?   1.268  -8.438  -4.737 1.000 96.660 ? 184 VAL A CA  1 
ATOM 1422 C C   ? VAL A 1 184 ?   2.151  -9.309  -5.628 1.000 96.660 ? 184 VAL A C   1 
ATOM 1423 C CB  ? VAL A 1 184 ?  -0.167  -9.007  -4.688 1.000 96.660 ? 184 VAL A CB  1 
ATOM 1424 O O   ? VAL A 1 184 ?   1.925  -9.401  -6.836 1.000 96.660 ? 184 VAL A O   1 
ATOM 1425 C CG1 ? VAL A 1 184 ?  -0.165 -10.428  -4.126 1.000 96.660 ? 184 VAL A CG1 1 
ATOM 1426 C CG2 ? VAL A 1 184 ?  -1.072  -8.101  -3.856 1.000 96.660 ? 184 VAL A CG2 1 
ATOM 1427 N N   ? CYS A 1 185 ?   3.131  -9.934  -5.002 1.000 95.860 ? 185 CYS A N   1 
ATOM 1428 C CA  ? CYS A 1 185 ?   4.060 -10.838  -5.672 1.000 95.860 ? 185 CYS A CA  1 
ATOM 1429 C C   ? CYS A 1 185 ?   4.149 -12.170  -4.938 1.000 95.860 ? 185 CYS A C   1 
ATOM 1430 C CB  ? CYS A 1 185 ?   5.447 -10.205  -5.769 1.000 95.860 ? 185 CYS A CB  1 
ATOM 1431 O O   ? CYS A 1 185 ?   4.320 -12.202  -3.718 1.000 95.860 ? 185 CYS A O   1 
ATOM 1432 S SG  ? CYS A 1 185 ?   5.437  -8.528  -6.440 1.000 95.860 ? 185 CYS A SG  1 
ATOM 1433 N N   ? ASP A 1 186 ?   3.950 -13.248  -5.730 1.000 92.170 ? 186 ASP A N   1 
ATOM 1434 C CA  ? ASP A 1 186 ?   4.037 -14.591  -5.163 1.000 92.170 ? 186 ASP A CA  1 
ATOM 1435 C C   ? ASP A 1 186 ?   3.080 -14.752  -3.983 1.000 92.170 ? 186 ASP A C   1 
ATOM 1436 C CB  ? ASP A 1 186 ?   5.471 -14.895  -4.722 1.000 92.170 ? 186 ASP A CB  1 
ATOM 1437 O O   ? ASP A 1 186 ?   3.450 -15.312  -2.950 1.000 92.170 ? 186 ASP A O   1 
ATOM 1438 C CG  ? ASP A 1 186 ?   6.455 -14.913  -5.878 1.000 92.170 ? 186 ASP A CG  1 
ATOM 1439 O OD1 ? ASP A 1 186 ?   6.073 -15.316  -6.998 1.000 92.170 ? 186 ASP A OD1 1 
ATOM 1440 O OD2 ? ASP A 1 186 ?   7.624 -14.524  -5.667 1.000 92.170 ? 186 ASP A OD2 1 
ATOM 1441 N N   ? GLY A 1 187 ?   1.950 -14.057  -4.014 1.000 92.280 ? 187 GLY A N   1 
ATOM 1442 C CA  ? GLY A 1 187 ?   0.876 -14.256  -3.053 1.000 92.280 ? 187 GLY A CA  1 
ATOM 1443 C C   ? GLY A 1 187 ?   1.046 -13.434  -1.790 1.000 92.280 ? 187 GLY A C   1 
ATOM 1444 O O   ? GLY A 1 187 ?   0.337 -13.648  -0.804 1.000 92.280 ? 187 GLY A O   1 
ATOM 1445 N N   ? SER A 1 188 ?   2.047 -12.544  -1.751 1.000 96.640 ? 188 SER A N   1 
ATOM 1446 C CA  ? SER A 1 188 ?   2.280 -11.725  -0.566 1.000 96.640 ? 188 SER A CA  1 
ATOM 1447 C C   ? SER A 1 188 ?   2.414 -10.250  -0.931 1.000 96.640 ? 188 SER A C   1 
ATOM 1448 C CB  ? SER A 1 188 ?   3.536 -12.192   0.170 1.000 96.640 ? 188 SER A CB  1 
ATOM 1449 O O   ? SER A 1 188 ?   2.748  -9.915  -2.070 1.000 96.640 ? 188 SER A O   1 
ATOM 1450 O OG  ? SER A 1 188 ?   4.688 -12.012  -0.635 1.000 96.640 ? 188 SER A OG  1 
ATOM 1451 N N   ? LEU A 1 189 ?   2.159  -9.423   0.097 1.000 97.550 ? 189 LEU A N   1 
ATOM 1452 C CA  ? LEU A 1 189 ?   2.272  -7.978  -0.072 1.000 97.550 ? 189 LEU A CA  1 
ATOM 1453 C C   ? LEU A 1 189 ?   3.734  -7.555  -0.166 1.000 97.550 ? 189 LEU A C   1 
ATOM 1454 C CB  ? LEU A 1 189 ?   1.590  -7.248   1.088 1.000 97.550 ? 189 LEU A CB  1 
ATOM 1455 O O   ? LEU A 1 189 ?   4.507  -7.767   0.771 1.000 97.550 ? 189 LEU A O   1 
ATOM 1456 C CG  ? LEU A 1 189 ?   1.586  -5.720   1.019 1.000 97.550 ? 189 LEU A CG  1 
ATOM 1457 C CD1 ? LEU A 1 189 ?   0.837  -5.248  -0.223 1.000 97.550 ? 189 LEU A CD1 1 
ATOM 1458 C CD2 ? LEU A 1 189 ?   0.966  -5.129   2.280 1.000 97.550 ? 189 LEU A CD2 1 
ATOM 1459 N N   ? GLN A 1 190 ?   4.132  -6.918  -1.247 1.000 97.220 ? 190 GLN A N   1 
ATOM 1460 C CA  ? GLN A 1 190 ?   5.531  -6.580  -1.488 1.000 97.220 ? 190 GLN A CA  1 
ATOM 1461 C C   ? GLN A 1 190 ?   5.732  -5.068  -1.529 1.000 97.220 ? 190 GLN A C   1 
ATOM 1462 C CB  ? GLN A 1 190 ?   6.020  -7.210  -2.793 1.000 97.220 ? 190 GLN A CB  1 
ATOM 1463 O O   ? GLN A 1 190 ?   6.834  -4.575  -1.279 1.000 97.220 ? 190 GLN A O   1 
ATOM 1464 C CG  ? GLN A 1 190 ?   6.122  -8.729  -2.742 1.000 97.220 ? 190 GLN A CG  1 
ATOM 1465 C CD  ? GLN A 1 190 ?   7.315  -9.210  -1.938 1.000 97.220 ? 190 GLN A CD  1 
ATOM 1466 N NE2 ? GLN A 1 190 ?   7.266 -10.463  -1.498 1.000 97.220 ? 190 GLN A NE2 1 
ATOM 1467 O OE1 ? GLN A 1 190 ?   8.272  -8.463  -1.715 1.000 97.220 ? 190 GLN A OE1 1 
ATOM 1468 N N   ? GLY A 1 191 ?   4.684  -4.348  -1.803 1.000 95.510 ? 191 GLY A N   1 
ATOM 1469 C CA  ? GLY A 1 191 ?   4.816  -2.906  -1.937 1.000 95.510 ? 191 GLY A CA  1 
ATOM 1470 C C   ? GLY A 1 191 ?   3.498  -2.170  -1.792 1.000 95.510 ? 191 GLY A C   1 
ATOM 1471 O O   ? GLY A 1 191 ?   2.429  -2.776  -1.885 1.000 95.510 ? 191 GLY A O   1 
ATOM 1472 N N   ? ILE A 1 192 ?   3.654  -0.872  -1.522 1.000 95.410 ? 192 ILE A N   1 
ATOM 1473 C CA  ? ILE A 1 192 ?   2.536   0.063  -1.468 1.000 95.410 ? 192 ILE A CA  1 
ATOM 1474 C C   ? ILE A 1 192 ?   2.745   1.176  -2.493 1.000 95.410 ? 192 ILE A C   1 
ATOM 1475 C CB  ? ILE A 1 192 ?   2.368   0.662  -0.054 1.000 95.410 ? 192 ILE A CB  1 
ATOM 1476 O O   ? ILE A 1 192 ?   3.813   1.790  -2.543 1.000 95.410 ? 192 ILE A O   1 
ATOM 1477 C CG1 ? ILE A 1 192 ?   2.146  -0.452   0.975 1.000 95.410 ? 192 ILE A CG1 1 
ATOM 1478 C CG2 ? ILE A 1 192 ?   1.214   1.669  -0.028 1.000 95.410 ? 192 ILE A CG2 1 
ATOM 1479 C CD1 ? ILE A 1 192 ?   2.178   0.025   2.421 1.000 95.410 ? 192 ILE A CD1 1 
ATOM 1480 N N   ? ILE A 1 193 ?   1.726   1.300  -3.256 1.000 92.880 ? 193 ILE A N   1 
ATOM 1481 C CA  ? ILE A 1 193 ?   1.846   2.349  -4.263 1.000 92.880 ? 193 ILE A CA  1 
ATOM 1482 C C   ? ILE A 1 193 ?   2.111   3.690  -3.583 1.000 92.880 ? 193 ILE A C   1 
ATOM 1483 C CB  ? ILE A 1 193 ?   0.579   2.435  -5.143 1.000 92.880 ? 193 ILE A CB  1 
ATOM 1484 O O   ? ILE A 1 193 ?   1.285   4.172  -2.804 1.000 92.880 ? 193 ILE A O   1 
ATOM 1485 C CG1 ? ILE A 1 193 ?   0.304   1.086  -5.817 1.000 92.880 ? 193 ILE A CG1 1 
ATOM 1486 C CG2 ? ILE A 1 193 ?   0.720   3.549  -6.185 1.000 92.880 ? 193 ILE A CG2 1 
ATOM 1487 C CD1 ? ILE A 1 193 ?  -1.041   1.012  -6.528 1.000 92.880 ? 193 ILE A CD1 1 
ATOM 1488 N N   ? SER A 1 194 ?   3.230   4.316  -3.893 1.000 90.960 ? 194 SER A N   1 
ATOM 1489 C CA  ? SER A 1 194 ?   3.668   5.522  -3.199 1.000 90.960 ? 194 SER A CA  1 
ATOM 1490 C C   ? SER A 1 194 ?   3.598   6.742  -4.111 1.000 90.960 ? 194 SER A C   1 
ATOM 1491 C CB  ? SER A 1 194 ?   5.094   5.350  -2.673 1.000 90.960 ? 194 SER A CB  1 
ATOM 1492 O O   ? SER A 1 194 ?   2.902   7.712  -3.806 1.000 90.960 ? 194 SER A O   1 
ATOM 1493 O OG  ? SER A 1 194 ?   5.442   6.416  -1.807 1.000 90.960 ? 194 SER A OG  1 
ATOM 1494 N N   ? TRP A 1 195 ?   4.267   6.714  -5.249 1.000 87.360 ? 195 TRP A N   1 
ATOM 1495 C CA  ? TRP A 1 195 ?   4.284   7.858  -6.155 1.000 87.360 ? 195 TRP A CA  1 
ATOM 1496 C C   ? TRP A 1 195 ?   4.792   7.453  -7.534 1.000 87.360 ? 195 TRP A C   1 
ATOM 1497 C CB  ? TRP A 1 195 ?   5.155   8.981  -5.586 1.000 87.360 ? 195 TRP A CB  1 
ATOM 1498 O O   ? TRP A 1 195 ?   5.224   6.315  -7.734 1.000 87.360 ? 195 TRP A O   1 
ATOM 1499 C CG  ? TRP A 1 195 ?   6.588   8.593  -5.375 1.000 87.360 ? 195 TRP A CG  1 
ATOM 1500 C CD1 ? TRP A 1 195 ?   7.110   7.914  -4.309 1.000 87.360 ? 195 TRP A CD1 1 
ATOM 1501 C CD2 ? TRP A 1 195 ?   7.685   8.867  -6.252 1.000 87.360 ? 195 TRP A CD2 1 
ATOM 1502 C CE2 ? TRP A 1 195 ?   8.844   8.323  -5.655 1.000 87.360 ? 195 TRP A CE2 1 
ATOM 1503 C CE3 ? TRP A 1 195 ?   7.800   9.519  -7.487 1.000 87.360 ? 195 TRP A CE3 1 
ATOM 1504 N NE1 ? TRP A 1 195 ?   8.466   7.749  -4.471 1.000 87.360 ? 195 TRP A NE1 1 
ATOM 1505 C CH2 ? TRP A 1 195 ?  10.188   9.055  -7.459 1.000 87.360 ? 195 TRP A CH2 1 
ATOM 1506 C CZ2 ? TRP A 1 195 ?  10.103   8.412  -6.252 1.000 87.360 ? 195 TRP A CZ2 1 
ATOM 1507 C CZ3 ? TRP A 1 195 ?   9.055   9.606  -8.080 1.000 87.360 ? 195 TRP A CZ3 1 
ATOM 1508 N N   ? GLY A 1 196 ?   4.627   8.280  -8.504 1.000 76.270 ? 196 GLY A N   1 
ATOM 1509 C CA  ? GLY A 1 196 ?   5.092   8.126  -9.873 1.000 76.270 ? 196 GLY A CA  1 
ATOM 1510 C C   ? GLY A 1 196 ?   4.896   9.374 -10.713 1.000 76.270 ? 196 GLY A C   1 
ATOM 1511 O O   ? GLY A 1 196 ?   4.549  10.434 -10.187 1.000 76.270 ? 196 GLY A O   1 
ATOM 1512 N N   ? GLN A 1 197 ?   5.276   9.349 -11.958 1.000 69.990 ? 197 GLN A N   1 
ATOM 1513 C CA  ? GLN A 1 197 ?   5.214  10.531 -12.813 1.000 69.990 ? 197 GLN A CA  1 
ATOM 1514 C C   ? GLN A 1 197 ?   3.770  10.890 -13.150 1.000 69.990 ? 197 GLN A C   1 
ATOM 1515 C CB  ? GLN A 1 197 ?   6.014  10.307 -14.097 1.000 69.990 ? 197 GLN A CB  1 
ATOM 1516 O O   ? GLN A 1 197 ?   2.946  10.006 -13.394 1.000 69.990 ? 197 GLN A O   1 
ATOM 1517 C CG  ? GLN A 1 197 ?   6.052  11.521 -15.017 1.000 69.990 ? 197 GLN A CG  1 
ATOM 1518 C CD  ? GLN A 1 197 ?   6.936  12.633 -14.484 1.000 69.990 ? 197 GLN A CD  1 
ATOM 1519 N NE2 ? GLN A 1 197 ?   6.710  13.851 -14.965 1.000 69.990 ? 197 GLN A NE2 1 
ATOM 1520 O OE1 ? GLN A 1 197 ?   7.813  12.400 -13.647 1.000 69.990 ? 197 GLN A OE1 1 
ATOM 1521 N N   ? ASP A 1 198 ?   3.387  12.176 -13.260 1.000 60.750 ? 198 ASP A N   1 
ATOM 1522 C CA  ? ASP A 1 198 ?   2.169  12.783 -13.789 1.000 60.750 ? 198 ASP A CA  1 
ATOM 1523 C C   ? ASP A 1 198 ?   2.486  13.742 -14.934 1.000 60.750 ? 198 ASP A C   1 
ATOM 1524 C CB  ? ASP A 1 198 ?   1.410  13.518 -12.683 1.000 60.750 ? 198 ASP A CB  1 
ATOM 1525 O O   ? ASP A 1 198 ?   3.216  14.718 -14.749 1.000 60.750 ? 198 ASP A O   1 
ATOM 1526 C CG  ? ASP A 1 198 ?   0.016  13.947 -13.104 1.000 60.750 ? 198 ASP A CG  1 
ATOM 1527 O OD1 ? ASP A 1 198 ?  -0.484  13.463 -14.142 1.000 60.750 ? 198 ASP A OD1 1 
ATOM 1528 O OD2 ? ASP A 1 198 ?  -0.587  14.780 -12.393 1.000 60.750 ? 198 ASP A OD2 1 
ATOM 1529 N N   ? PRO A 1 199 ?   1.798  13.453 -16.163 1.000 55.760 ? 199 PRO A N   1 
ATOM 1530 C CA  ? PRO A 1 199 ?   0.817  12.498 -16.684 1.000 55.760 ? 199 PRO A CA  1 
ATOM 1531 C C   ? PRO A 1 199 ?   1.405  11.105 -16.895 1.000 55.760 ? 199 PRO A C   1 
ATOM 1532 C CB  ? PRO A 1 199 ?   0.394  13.119 -18.017 1.000 55.760 ? 199 PRO A CB  1 
ATOM 1533 O O   ? PRO A 1 199 ?   2.602  10.969 -17.159 1.000 55.760 ? 199 PRO A O   1 
ATOM 1534 C CG  ? PRO A 1 199 ?   1.518  14.031 -18.388 1.000 55.760 ? 199 PRO A CG  1 
ATOM 1535 C CD  ? PRO A 1 199 ?   2.254  14.415 -17.136 1.000 55.760 ? 199 PRO A CD  1 
ATOM 1536 N N   ? CYS A 1 200 ?   0.736  10.038 -16.398 1.000 59.840 ? 200 CYS A N   1 
ATOM 1537 C CA  ? CYS A 1 200 ?   1.147   8.639 -16.395 1.000 59.840 ? 200 CYS A CA  1 
ATOM 1538 C C   ? CYS A 1 200 ?   1.335   8.123 -17.817 1.000 59.840 ? 200 CYS A C   1 
ATOM 1539 C CB  ? CYS A 1 200 ?   0.118   7.779 -15.662 1.000 59.840 ? 200 CYS A CB  1 
ATOM 1540 O O   ? CYS A 1 200 ?   0.823   8.714 -18.769 1.000 59.840 ? 200 CYS A O   1 
ATOM 1541 S SG  ? CYS A 1 200 ?  -0.158   8.278 -13.948 1.000 59.840 ? 200 CYS A SG  1 
ATOM 1542 N N   ? ALA A 1 201 ?   2.298   7.261 -18.064 1.000 53.850 ? 201 ALA A N   1 
ATOM 1543 C CA  ? ALA A 1 201 ?   2.458   6.525 -19.316 1.000 53.850 ? 201 ALA A CA  1 
ATOM 1544 C C   ? ALA A 1 201 ?   3.045   7.417 -20.406 1.000 53.850 ? 201 ALA A C   1 
ATOM 1545 C CB  ? ALA A 1 201 ?   1.118   5.950 -19.769 1.000 53.850 ? 201 ALA A CB  1 
ATOM 1546 O O   ? ALA A 1 201 ?   2.847   7.166 -21.596 1.000 53.850 ? 201 ALA A O   1 
ATOM 1547 N N   ? VAL A 1 202 ?   3.638   8.726 -20.027 1.000 52.410 ? 202 VAL A N   1 
ATOM 1548 C CA  ? VAL A 1 202 ?   4.260   9.628 -20.991 1.000 52.410 ? 202 VAL A CA  1 
ATOM 1549 C C   ? VAL A 1 202 ?   5.779   9.499 -20.913 1.000 52.410 ? 202 VAL A C   1 
ATOM 1550 C CB  ? VAL A 1 202 ?   3.836  11.094 -20.751 1.000 52.410 ? 202 VAL A CB  1 
ATOM 1551 O O   ? VAL A 1 202 ?   6.475   9.675 -21.916 1.000 52.410 ? 202 VAL A O   1 
ATOM 1552 C CG1 ? VAL A 1 202 ?   4.198  11.965 -21.953 1.000 52.410 ? 202 VAL A CG1 1 
ATOM 1553 C CG2 ? VAL A 1 202 ?   2.339  11.176 -20.459 1.000 52.410 ? 202 VAL A CG2 1 
ATOM 1554 N N   ? THR A 1 203 ?   6.384   8.183 -20.805 1.000 55.500 ? 203 THR A N   1 
ATOM 1555 C CA  ? THR A 1 203 ?   7.826   7.978 -20.887 1.000 55.500 ? 203 THR A CA  1 
ATOM 1556 C C   ? THR A 1 203 ?   8.276   6.901 -19.903 1.000 55.500 ? 203 THR A C   1 
ATOM 1557 C CB  ? THR A 1 203 ?   8.592   9.284 -20.607 1.000 55.500 ? 203 THR A CB  1 
ATOM 1558 O O   ? THR A 1 203 ?   7.791   6.846 -18.771 1.000 55.500 ? 203 THR A O   1 
ATOM 1559 C CG2 ? THR A 1 203 ?   8.498  10.241 -21.791 1.000 55.500 ? 203 THR A CG2 1 
ATOM 1560 O OG1 ? THR A 1 203 ?   8.037   9.919 -19.449 1.000 55.500 ? 203 THR A OG1 1 
ATOM 1561 N N   ? ARG A 1 204 ?   8.655   5.732 -20.232 1.000 62.980 ? 204 ARG A N   1 
ATOM 1562 C CA  ? ARG A 1 204 ?   9.398   4.637 -19.616 1.000 62.980 ? 204 ARG A CA  1 
ATOM 1563 C C   ? ARG A 1 204 ?   9.677   4.924 -18.145 1.000 62.980 ? 204 ARG A C   1 
ATOM 1564 C CB  ? ARG A 1 204 ?  10.712   4.393 -20.361 1.000 62.980 ? 204 ARG A CB  1 
ATOM 1565 O O   ? ARG A 1 204 ?  10.763   4.623 -17.644 1.000 62.980 ? 204 ARG A O   1 
ATOM 1566 C CG  ? ARG A 1 204 ?  10.533   3.775 -21.739 1.000 62.980 ? 204 ARG A CG  1 
ATOM 1567 C CD  ? ARG A 1 204 ?  11.866   3.366 -22.351 1.000 62.980 ? 204 ARG A CD  1 
ATOM 1568 N NE  ? ARG A 1 204 ?  12.140   4.098 -23.584 1.000 62.980 ? 204 ARG A NE  1 
ATOM 1569 N NH1 ? ARG A 1 204 ?  14.006   2.859 -24.149 1.000 62.980 ? 204 ARG A NH1 1 
ATOM 1570 N NH2 ? ARG A 1 204 ?  13.308   4.570 -25.505 1.000 62.980 ? 204 ARG A NH2 1 
ATOM 1571 C CZ  ? ARG A 1 204 ?  13.151   3.841 -24.410 1.000 62.980 ? 204 ARG A CZ  1 
ATOM 1572 N N   ? LYS A 1 205 ?   8.887   5.726 -17.352 1.000 74.330 ? 205 LYS A N   1 
ATOM 1573 C CA  ? LYS A 1 205 ?   9.098   5.912 -15.919 1.000 74.330 ? 205 LYS A CA  1 
ATOM 1574 C C   ? LYS A 1 205 ?   8.238   4.948 -15.107 1.000 74.330 ? 205 LYS A C   1 
ATOM 1575 C CB  ? LYS A 1 205 ?   8.794   7.355 -15.514 1.000 74.330 ? 205 LYS A CB  1 
ATOM 1576 O O   ? LYS A 1 205 ?   7.011   4.950 -15.228 1.000 74.330 ? 205 LYS A O   1 
ATOM 1577 C CG  ? LYS A 1 205 ?   9.810   8.367 -16.021 1.000 74.330 ? 205 LYS A CG  1 
ATOM 1578 C CD  ? LYS A 1 205 ?   9.737   9.672 -15.238 1.000 74.330 ? 205 LYS A CD  1 
ATOM 1579 C CE  ? LYS A 1 205 ?  10.851  10.629 -15.640 1.000 74.330 ? 205 LYS A CE  1 
ATOM 1580 N NZ  ? LYS A 1 205 ?  10.827  11.881 -14.825 1.000 74.330 ? 205 LYS A NZ  1 
ATOM 1581 N N   ? PRO A 1 206 ?   8.838   4.036 -14.415 1.000 83.660 ? 206 PRO A N   1 
ATOM 1582 C CA  ? PRO A 1 206 ?   8.148   3.015 -13.624 1.000 83.660 ? 206 PRO A CA  1 
ATOM 1583 C C   ? PRO A 1 206 ?   7.387   3.602 -12.438 1.000 83.660 ? 206 PRO A C   1 
ATOM 1584 C CB  ? PRO A 1 206 ?   9.287   2.109 -13.147 1.000 83.660 ? 206 PRO A CB  1 
ATOM 1585 O O   ? PRO A 1 206 ?   7.680   4.719 -12.002 1.000 83.660 ? 206 PRO A O   1 
ATOM 1586 C CG  ? PRO A 1 206 ?  10.487   2.999 -13.098 1.000 83.660 ? 206 PRO A CG  1 
ATOM 1587 C CD  ? PRO A 1 206 ?  10.366   4.024 -14.189 1.000 83.660 ? 206 PRO A CD  1 
ATOM 1588 N N   ? GLY A 1 207 ?   6.312   2.909 -11.971 1.000 87.380 ? 207 GLY A N   1 
ATOM 1589 C CA  ? GLY A 1 207 ?   5.713   3.215 -10.682 1.000 87.380 ? 207 GLY A CA  1 
ATOM 1590 C C   ? GLY A 1 207 ?   6.645   2.953  -9.514 1.000 87.380 ? 207 GLY A C   1 
ATOM 1591 O O   ? GLY A 1 207 ?   7.446   2.017  -9.550 1.000 87.380 ? 207 GLY A O   1 
ATOM 1592 N N   ? VAL A 1 208 ?   6.500   3.847  -8.482 1.000 91.930 ? 208 VAL A N   1 
ATOM 1593 C CA  ? VAL A 1 208 ?   7.340   3.707  -7.298 1.000 91.930 ? 208 VAL A CA  1 
ATOM 1594 C C   ? VAL A 1 208 ?   6.491   3.257  -6.112 1.000 91.930 ? 208 VAL A C   1 
ATOM 1595 C CB  ? VAL A 1 208 ?   8.071   5.026  -6.960 1.000 91.930 ? 208 VAL A CB  1 
ATOM 1596 O O   ? VAL A 1 208 ?   5.445   3.847  -5.829 1.000 91.930 ? 208 VAL A O   1 
ATOM 1597 C CG1 ? VAL A 1 208 ?   8.951   4.854  -5.724 1.000 91.930 ? 208 VAL A CG1 1 
ATOM 1598 C CG2 ? VAL A 1 208 ?   8.904   5.494  -8.152 1.000 91.930 ? 208 VAL A CG2 1 
ATOM 1599 N N   ? TYR A 1 209 ?   6.987   2.243  -5.459 1.000 94.420 ? 209 TYR A N   1 
ATOM 1600 C CA  ? TYR A 1 209 ?   6.300   1.620  -4.333 1.000 94.420 ? 209 TYR A CA  1 
ATOM 1601 C C   ? TYR A 1 209 ?   7.179   1.623  -3.089 1.000 94.420 ? 209 TYR A C   1 
ATOM 1602 C CB  ? TYR A 1 209 ?   5.891   0.185  -4.680 1.000 94.420 ? 209 TYR A CB  1 
ATOM 1603 O O   ? TYR A 1 209 ?   8.407   1.567  -3.188 1.000 94.420 ? 209 TYR A O   1 
ATOM 1604 C CG  ? TYR A 1 209 ?   5.099   0.072  -5.960 1.000 94.420 ? 209 TYR A CG  1 
ATOM 1605 C CD1 ? TYR A 1 209 ?   3.721  -0.133  -5.933 1.000 94.420 ? 209 TYR A CD1 1 
ATOM 1606 C CD2 ? TYR A 1 209 ?   5.725   0.170  -7.198 1.000 94.420 ? 209 TYR A CD2 1 
ATOM 1607 C CE1 ? TYR A 1 209 ?   2.987  -0.240  -7.110 1.000 94.420 ? 209 TYR A CE1 1 
ATOM 1608 C CE2 ? TYR A 1 209 ?   5.001   0.065  -8.381 1.000 94.420 ? 209 TYR A CE2 1 
ATOM 1609 O OH  ? TYR A 1 209 ?   2.912  -0.243  -9.494 1.000 94.420 ? 209 TYR A OH  1 
ATOM 1610 C CZ  ? TYR A 1 209 ?   3.634  -0.139  -8.327 1.000 94.420 ? 209 TYR A CZ  1 
ATOM 1611 N N   ? THR A 1 210 ?   6.493   1.797  -1.951 1.000 96.150 ? 210 THR A N   1 
ATOM 1612 C CA  ? THR A 1 210 ?   7.189   1.572  -0.689 1.000 96.150 ? 210 THR A CA  1 
ATOM 1613 C C   ? THR A 1 210 ?   7.425   0.082  -0.460 1.000 96.150 ? 210 THR A C   1 
ATOM 1614 C CB  ? THR A 1 210 ?   6.399   2.158   0.496 1.000 96.150 ? 210 THR A CB  1 
ATOM 1615 O O   ? THR A 1 210 ?   6.503  -0.725  -0.591 1.000 96.150 ? 210 THR A O   1 
ATOM 1616 C CG2 ? THR A 1 210 ?   7.130   1.922   1.814 1.000 96.150 ? 210 THR A CG2 1 
ATOM 1617 O OG1 ? THR A 1 210 ?   6.231   3.568   0.302 1.000 96.150 ? 210 THR A OG1 1 
ATOM 1618 N N   ? LYS A 1 211 ?   8.738  -0.340  -0.159 1.000 96.220 ? 211 LYS A N   1 
ATOM 1619 C CA  ? LYS A 1 211 ?   9.118  -1.729   0.081 1.000 96.220 ? 211 LYS A CA  1 
ATOM 1620 C C   ? LYS A 1 211 ?   8.618  -2.209   1.441 1.000 96.220 ? 211 LYS A C   1 
ATOM 1621 C CB  ? LYS A 1 211 ?  10.636  -1.894  -0.007 1.000 96.220 ? 211 LYS A CB  1 
ATOM 1622 O O   ? LYS A 1 211 ?   9.204  -1.881   2.474 1.000 96.220 ? 211 LYS A O   1 
ATOM 1623 C CG  ? LYS A 1 211 ?  11.195  -1.739  -1.414 1.000 96.220 ? 211 LYS A CG  1 
ATOM 1624 C CD  ? LYS A 1 211 ?  12.695  -2.001  -1.451 1.000 96.220 ? 211 LYS A CD  1 
ATOM 1625 C CE  ? LYS A 1 211 ?  13.248  -1.891  -2.866 1.000 96.220 ? 211 LYS A CE  1 
ATOM 1626 N NZ  ? LYS A 1 211 ?  14.717  -2.156  -2.908 1.000 96.220 ? 211 LYS A NZ  1 
ATOM 1627 N N   ? VAL A 1 212 ?   7.590  -3.045   1.447 1.000 97.270 ? 212 VAL A N   1 
ATOM 1628 C CA  ? VAL A 1 212 ?   6.961  -3.514   2.678 1.000 97.270 ? 212 VAL A CA  1 
ATOM 1629 C C   ? VAL A 1 212 ?   7.954  -4.351   3.480 1.000 97.270 ? 212 VAL A C   1 
ATOM 1630 C CB  ? VAL A 1 212 ?   5.685  -4.335   2.385 1.000 97.270 ? 212 VAL A CB  1 
ATOM 1631 O O   ? VAL A 1 212 ?   7.982  -4.282   4.711 1.000 97.270 ? 212 VAL A O   1 
ATOM 1632 C CG1 ? VAL A 1 212 ?   5.205  -5.053   3.645 1.000 97.270 ? 212 VAL A CG1 1 
ATOM 1633 C CG2 ? VAL A 1 212 ?   4.585  -3.431   1.830 1.000 97.270 ? 212 VAL A CG2 1 
ATOM 1634 N N   ? CYS A 1 213 ?   8.811  -5.161   2.847 1.000 97.030 ? 213 CYS A N   1 
ATOM 1635 C CA  ? CYS A 1 213 ?   9.742  -6.059   3.522 1.000 97.030 ? 213 CYS A CA  1 
ATOM 1636 C C   ? CYS A 1 213 ?  10.676  -5.284   4.443 1.000 97.030 ? 213 CYS A C   1 
ATOM 1637 C CB  ? CYS A 1 213 ?  10.559  -6.850   2.501 1.000 97.030 ? 213 CYS A CB  1 
ATOM 1638 O O   ? CYS A 1 213 ?  11.196  -5.837   5.414 1.000 97.030 ? 213 CYS A O   1 
ATOM 1639 S SG  ? CYS A 1 213 ?  11.679  -5.830   1.517 1.000 97.030 ? 213 CYS A SG  1 
ATOM 1640 N N   ? LYS A 1 214 ?  10.856  -3.966   4.215 1.000 97.050 ? 214 LYS A N   1 
ATOM 1641 C CA  ? LYS A 1 214 ?  11.755  -3.146   5.022 1.000 97.050 ? 214 LYS A CA  1 
ATOM 1642 C C   ? LYS A 1 214 ?  11.061  -2.652   6.289 1.000 97.050 ? 214 LYS A C   1 
ATOM 1643 C CB  ? LYS A 1 214 ?  12.271  -1.957   4.210 1.000 97.050 ? 214 LYS A CB  1 
ATOM 1644 O O   ? LYS A 1 214 ?  11.709  -2.110   7.186 1.000 97.050 ? 214 LYS A O   1 
ATOM 1645 C CG  ? LYS A 1 214 ?  13.166  -2.346   3.043 1.000 97.050 ? 214 LYS A CG  1 
ATOM 1646 C CD  ? LYS A 1 214 ?  14.493  -2.920   3.523 1.000 97.050 ? 214 LYS A CD  1 
ATOM 1647 C CE  ? LYS A 1 214 ?  15.444  -3.179   2.363 1.000 97.050 ? 214 LYS A CE  1 
ATOM 1648 N NZ  ? LYS A 1 214 ?  16.742  -3.753   2.828 1.000 97.050 ? 214 LYS A NZ  1 
ATOM 1649 N N   ? TYR A 1 215 ?   9.673  -2.902   6.415 1.000 97.560 ? 215 TYR A N   1 
ATOM 1650 C CA  ? TYR A 1 215 ?   8.925  -2.262   7.492 1.000 97.560 ? 215 TYR A CA  1 
ATOM 1651 C C   ? TYR A 1 215 ?   8.126  -3.288   8.285 1.000 97.560 ? 215 TYR A C   1 
ATOM 1652 C CB  ? TYR A 1 215 ?   7.987  -1.189   6.931 1.000 97.560 ? 215 TYR A CB  1 
ATOM 1653 O O   ? TYR A 1 215 ?   7.202  -2.931   9.020 1.000 97.560 ? 215 TYR A O   1 
ATOM 1654 C CG  ? TYR A 1 215 ?   8.706  -0.049   6.252 1.000 97.560 ? 215 TYR A CG  1 
ATOM 1655 C CD1 ? TYR A 1 215 ?   9.286   0.976   6.996 1.000 97.560 ? 215 TYR A CD1 1 
ATOM 1656 C CD2 ? TYR A 1 215 ?   8.805   0.007   4.866 1.000 97.560 ? 215 TYR A CD2 1 
ATOM 1657 C CE1 ? TYR A 1 215 ?   9.947   2.030   6.375 1.000 97.560 ? 215 TYR A CE1 1 
ATOM 1658 C CE2 ? TYR A 1 215 ?   9.464   1.056   4.234 1.000 97.560 ? 215 TYR A CE2 1 
ATOM 1659 O OH  ? TYR A 1 215 ?  10.686   3.102   4.375 1.000 97.560 ? 215 TYR A OH  1 
ATOM 1660 C CZ  ? TYR A 1 215 ?  10.032   2.061   4.996 1.000 97.560 ? 215 TYR A CZ  1 
ATOM 1661 N N   ? VAL A 1 216 ?   8.439  -4.537   8.106 1.000 97.520 ? 216 VAL A N   1 
ATOM 1662 C CA  ? VAL A 1 216 ?   7.672  -5.581   8.777 1.000 97.520 ? 216 VAL A CA  1 
ATOM 1663 C C   ? VAL A 1 216 ?   7.795  -5.423  10.290 1.000 97.520 ? 216 VAL A C   1 
ATOM 1664 C CB  ? VAL A 1 216 ?   8.138  -6.991   8.349 1.000 97.520 ? 216 VAL A CB  1 
ATOM 1665 O O   ? VAL A 1 216 ?   6.803  -5.531  11.015 1.000 97.520 ? 216 VAL A O   1 
ATOM 1666 C CG1 ? VAL A 1 216 ?   7.499  -8.062   9.230 1.000 97.520 ? 216 VAL A CG1 1 
ATOM 1667 C CG2 ? VAL A 1 216 ?   7.808  -7.238   6.878 1.000 97.520 ? 216 VAL A CG2 1 
ATOM 1668 N N   ? ASP A 1 217 ?   9.006  -5.147  10.764 1.000 97.180 ? 217 ASP A N   1 
ATOM 1669 C CA  ? ASP A 1 217 ?   9.217  -4.958  12.196 1.000 97.180 ? 217 ASP A CA  1 
ATOM 1670 C C   ? ASP A 1 217 ?   8.404  -3.777  12.720 1.000 97.180 ? 217 ASP A C   1 
ATOM 1671 C CB  ? ASP A 1 217 ?  10.703  -4.749  12.496 1.000 97.180 ? 217 ASP A CB  1 
ATOM 1672 O O   ? ASP A 1 217 ?   7.754  -3.878  13.763 1.000 97.180 ? 217 ASP A O   1 
ATOM 1673 C CG  ? ASP A 1 217 ?  11.522  -6.020  12.352 1.000 97.180 ? 217 ASP A CG  1 
ATOM 1674 O OD1 ? ASP A 1 217 ?  10.935  -7.123  12.319 1.000 97.180 ? 217 ASP A OD1 1 
ATOM 1675 O OD2 ? ASP A 1 217 ?  12.765  -5.917  12.274 1.000 97.180 ? 217 ASP A OD2 1 
ATOM 1676 N N   ? TRP A 1 218 ?   8.463  -2.673  12.026 1.000 97.870 ? 218 TRP A N   1 
ATOM 1677 C CA  ? TRP A 1 218 ?   7.706  -1.483  12.404 1.000 97.870 ? 218 TRP A CA  1 
ATOM 1678 C C   ? TRP A 1 218 ?   6.209  -1.773  12.421 1.000 97.870 ? 218 TRP A C   1 
ATOM 1679 C CB  ? TRP A 1 218 ?   8.005  -0.328  11.444 1.000 97.870 ? 218 TRP A CB  1 
ATOM 1680 O O   ? TRP A 1 218 ?   5.505  -1.378  13.353 1.000 97.870 ? 218 TRP A O   1 
ATOM 1681 C CG  ? TRP A 1 218 ?   7.103   0.856  11.617 1.000 97.870 ? 218 TRP A CG  1 
ATOM 1682 C CD1 ? TRP A 1 218 ?   7.207   1.841  12.560 1.000 97.870 ? 218 TRP A CD1 1 
ATOM 1683 C CD2 ? TRP A 1 218 ?   5.954   1.178  10.827 1.000 97.870 ? 218 TRP A CD2 1 
ATOM 1684 C CE2 ? TRP A 1 218 ?   5.410   2.373  11.348 1.000 97.870 ? 218 TRP A CE2 1 
ATOM 1685 C CE3 ? TRP A 1 218 ?   5.332   0.571   9.728 1.000 97.870 ? 218 TRP A CE3 1 
ATOM 1686 N NE1 ? TRP A 1 218 ?   6.192   2.756  12.403 1.000 97.870 ? 218 TRP A NE1 1 
ATOM 1687 C CH2 ? TRP A 1 218 ?   3.682   2.359   9.730 1.000 97.870 ? 218 TRP A CH2 1 
ATOM 1688 C CZ2 ? TRP A 1 218 ?   4.271   2.973  10.805 1.000 97.870 ? 218 TRP A CZ2 1 
ATOM 1689 C CZ3 ? TRP A 1 218 ?   4.199   1.170   9.190 1.000 97.870 ? 218 TRP A CZ3 1 
ATOM 1690 N N   ? ILE A 1 219 ?   5.740  -2.486  11.450 1.000 98.180 ? 219 ILE A N   1 
ATOM 1691 C CA  ? ILE A 1 219 ?   4.327  -2.825  11.323 1.000 98.180 ? 219 ILE A CA  1 
ATOM 1692 C C   ? ILE A 1 219 ?   3.886  -3.655  12.527 1.000 98.180 ? 219 ILE A C   1 
ATOM 1693 C CB  ? ILE A 1 219 ?   4.045  -3.591  10.011 1.000 98.180 ? 219 ILE A CB  1 
ATOM 1694 O O   ? ILE A 1 219 ?   2.885  -3.338  13.174 1.000 98.180 ? 219 ILE A O   1 
ATOM 1695 C CG1 ? ILE A 1 219 ?   4.284  -2.682   8.800 1.000 98.180 ? 219 ILE A CG1 1 
ATOM 1696 C CG2 ? ILE A 1 219 ?   2.618  -4.147  10.007 1.000 98.180 ? 219 ILE A CG2 1 
ATOM 1697 C CD1 ? ILE A 1 219 ?   4.341  -3.424   7.472 1.000 98.180 ? 219 ILE A CD1 1 
ATOM 1698 N N   ? ARG A 1 220 ?   4.591  -4.627  12.862 1.000 97.680 ? 220 ARG A N   1 
ATOM 1699 C CA  ? ARG A 1 220 ?   4.253  -5.527  13.960 1.000 97.680 ? 220 ARG A CA  1 
ATOM 1700 C C   ? ARG A 1 220 ?   4.280  -4.793  15.297 1.000 97.680 ? 220 ARG A C   1 
ATOM 1701 C CB  ? ARG A 1 220 ?   5.214  -6.717  13.996 1.000 97.680 ? 220 ARG A CB  1 
ATOM 1702 O O   ? ARG A 1 220 ?   3.374  -4.954  16.118 1.000 97.680 ? 220 ARG A O   1 
ATOM 1703 C CG  ? ARG A 1 220 ?   5.003  -7.714  12.868 1.000 97.680 ? 220 ARG A CG  1 
ATOM 1704 C CD  ? ARG A 1 220 ?   5.951  -8.899  12.977 1.000 97.680 ? 220 ARG A CD  1 
ATOM 1705 N NE  ? ARG A 1 220 ?   5.720  -9.874  11.915 1.000 97.680 ? 220 ARG A NE  1 
ATOM 1706 N NH1 ? ARG A 1 220 ?   7.886 -10.679  11.900 1.000 97.680 ? 220 ARG A NH1 1 
ATOM 1707 N NH2 ? ARG A 1 220 ?   6.326 -11.545  10.461 1.000 97.680 ? 220 ARG A NH2 1 
ATOM 1708 C CZ  ? ARG A 1 220 ?   6.644 -10.697  11.427 1.000 97.680 ? 220 ARG A CZ  1 
ATOM 1709 N N   ? LYS A 1 221 ?   5.336  -4.012  15.471 1.000 97.890 ? 221 LYS A N   1 
ATOM 1710 C CA  ? LYS A 1 221 ?   5.475  -3.245  16.705 1.000 97.890 ? 221 LYS A CA  1 
ATOM 1711 C C   ? LYS A 1 221 ?   4.328  -2.251  16.867 1.000 97.890 ? 221 LYS A C   1 
ATOM 1712 C CB  ? LYS A 1 221 ?   6.815  -2.507  16.731 1.000 97.890 ? 221 LYS A CB  1 
ATOM 1713 O O   ? LYS A 1 221 ?   3.791  -2.089  17.964 1.000 97.890 ? 221 LYS A O   1 
ATOM 1714 C CG  ? LYS A 1 221 ?   8.006  -3.399  17.049 1.000 97.890 ? 221 LYS A CG  1 
ATOM 1715 C CD  ? LYS A 1 221 ?   9.316  -2.623  16.995 1.000 97.890 ? 221 LYS A CD  1 
ATOM 1716 C CE  ? LYS A 1 221 ?  10.518  -3.538  17.187 1.000 97.890 ? 221 LYS A CE  1 
ATOM 1717 N NZ  ? LYS A 1 221 ?  11.806  -2.808  16.995 1.000 97.890 ? 221 LYS A NZ  1 
ATOM 1718 N N   ? THR A 1 222 ?   3.989  -1.561  15.861 1.000 97.790 ? 222 THR A N   1 
ATOM 1719 C CA  ? THR A 1 222 ?   2.898  -0.593  15.902 1.000 97.790 ? 222 THR A CA  1 
ATOM 1720 C C   ? THR A 1 222 ?   1.576  -1.282  16.226 1.000 97.790 ? 222 THR A C   1 
ATOM 1721 C CB  ? THR A 1 222 ?   2.772   0.164  14.567 1.000 97.790 ? 222 THR A CB  1 
ATOM 1722 O O   ? THR A 1 222 ?   0.800  -0.793  17.050 1.000 97.790 ? 222 THR A O   1 
ATOM 1723 C CG2 ? THR A 1 222 ?   1.639   1.183  14.617 1.000 97.790 ? 222 THR A CG2 1 
ATOM 1724 O OG1 ? THR A 1 222 ?   4.002   0.846  14.293 1.000 97.790 ? 222 THR A OG1 1 
ATOM 1725 N N   ? MET A 1 223 ?   1.286  -2.461  15.590 1.000 97.760 ? 223 MET A N   1 
ATOM 1726 C CA  ? MET A 1 223 ?   0.056  -3.205  15.846 1.000 97.760 ? 223 MET A CA  1 
ATOM 1727 C C   ? MET A 1 223 ?   0.008  -3.698  17.288 1.000 97.760 ? 223 MET A C   1 
ATOM 1728 C CB  ? MET A 1 223 ?  -0.068  -4.389  14.885 1.000 97.760 ? 223 MET A CB  1 
ATOM 1729 O O   ? MET A 1 223 ?  -1.042  -3.648  17.931 1.000 97.760 ? 223 MET A O   1 
ATOM 1730 C CG  ? MET A 1 223 ?  -0.360  -3.984  13.449 1.000 97.760 ? 223 MET A CG  1 
ATOM 1731 S SD  ? MET A 1 223 ?  -0.390  -5.420  12.306 1.000 97.760 ? 223 MET A SD  1 
ATOM 1732 C CE  ? MET A 1 223 ?  -1.830  -6.314  12.953 1.000 97.760 ? 223 MET A CE  1 
ATOM 1733 N N   ? GLU A 1 224 ?   1.085  -4.114  17.845 1.000 96.930 ? 224 GLU A N   1 
ATOM 1734 C CA  ? GLU A 1 224 ?   1.176  -4.614  19.213 1.000 96.930 ? 224 GLU A CA  1 
ATOM 1735 C C   ? GLU A 1 224 ?   0.956  -3.495  20.227 1.000 96.930 ? 224 GLU A C   1 
ATOM 1736 C CB  ? GLU A 1 224 ?   2.532  -5.282  19.453 1.000 96.930 ? 224 GLU A CB  1 
ATOM 1737 O O   ? GLU A 1 224 ?   0.311  -3.700  21.257 1.000 96.930 ? 224 GLU A O   1 
ATOM 1738 C CG  ? GLU A 1 224 ?   2.673  -6.645  18.792 1.000 96.930 ? 224 GLU A CG  1 
ATOM 1739 C CD  ? GLU A 1 224 ?   4.086  -7.201  18.856 1.000 96.930 ? 224 GLU A CD  1 
ATOM 1740 O OE1 ? GLU A 1 224 ?   4.342  -8.278  18.272 1.000 96.930 ? 224 GLU A OE1 1 
ATOM 1741 O OE2 ? GLU A 1 224 ?   4.945  -6.553  19.496 1.000 96.930 ? 224 GLU A OE2 1 
ATOM 1742 N N   ? ASN A 1 225 ?   1.454  -2.335  19.931 1.000 95.880 ? 225 ASN A N   1 
ATOM 1743 C CA  ? ASN A 1 225 ?   1.412  -1.205  20.853 1.000 95.880 ? 225 ASN A CA  1 
ATOM 1744 C C   ? ASN A 1 225 ?   0.059  -0.501  20.816 1.000 95.880 ? 225 ASN A C   1 
ATOM 1745 C CB  ? ASN A 1 225 ?   2.535  -0.214  20.540 1.000 95.880 ? 225 ASN A CB  1 
ATOM 1746 O O   ? ASN A 1 225 ?  -0.252   0.304  21.696 1.000 95.880 ? 225 ASN A O   1 
ATOM 1747 C CG  ? ASN A 1 225 ?   3.904  -0.745  20.919 1.000 95.880 ? 225 ASN A CG  1 
ATOM 1748 N ND2 ? ASN A 1 225 ?   4.942  -0.209  20.288 1.000 95.880 ? 225 ASN A ND2 1 
ATOM 1749 O OD1 ? ASN A 1 225 ?   4.027  -1.629  21.770 1.000 95.880 ? 225 ASN A OD1 1 
ATOM 1750 N N   ? ASN A 1 226 ?  -0.855  -0.869  19.779 1.000 91.660 ? 226 ASN A N   1 
ATOM 1751 C CA  ? ASN A 1 226 ?  -2.115  -0.148  19.633 1.000 91.660 ? 226 ASN A CA  1 
ATOM 1752 C C   ? ASN A 1 226 ?  -3.288  -1.104  19.437 1.000 91.660 ? 226 ASN A C   1 
ATOM 1753 C CB  ? ASN A 1 226 ?  -2.036   0.840  18.468 1.000 91.660 ? 226 ASN A CB  1 
ATOM 1754 O O   ? ASN A 1 226 ?  -4.429  -0.768  19.762 1.000 91.660 ? 226 ASN A O   1 
ATOM 1755 C CG  ? ASN A 1 226 ?  -1.129   2.019  18.763 1.000 91.660 ? 226 ASN A CG  1 
ATOM 1756 N ND2 ? ASN A 1 226 ?   0.108   1.950  18.286 1.000 91.660 ? 226 ASN A ND2 1 
ATOM 1757 O OD1 ? ASN A 1 226 ?  -1.538   2.984  19.414 1.000 91.660 ? 226 ASN A OD1 1 
# 
loop_
_struct_sheet_range.sheet_id 
_struct_sheet_range.id 
_struct_sheet_range.beg_label_comp_id 
_struct_sheet_range.beg_label_asym_id 
_struct_sheet_range.beg_label_seq_id 
_struct_sheet_range.pdbx_beg_PDB_ins_code 
_struct_sheet_range.end_label_comp_id 
_struct_sheet_range.end_label_asym_id 
_struct_sheet_range.end_label_seq_id 
_struct_sheet_range.pdbx_end_PDB_ins_code 
_struct_sheet_range.beg_auth_comp_id 
_struct_sheet_range.beg_auth_asym_id 
_struct_sheet_range.beg_auth_seq_id 
_struct_sheet_range.end_auth_comp_id 
_struct_sheet_range.end_auth_asym_id 
_struct_sheet_range.end_auth_seq_id 
A A TYR A   6 ? GLU A   7 ? TYR A 6   GLU A 7   
A B LEU A 107 ? LEU A 107 ? LEU A 107 LEU A 107 
A C ARG A 117 ? GLY A 122 ? ARG A 117 GLY A 122 
A D ARG A 138 ? ILE A 144 ? ARG A 138 ILE A 144 
A E MET A 162 ? SER A 166 ? MET A 162 SER A 166 
A F PRO A 182 ? CYS A 185 ? PRO A 182 CYS A 185 
A G SER A 188 ? TRP A 195 ? SER A 188 TRP A 195 
A H GLY A 207 ? LYS A 211 ? GLY A 207 LYS A 211 
B I GLN A  16 ? GLN A  21 ? GLN A 16  GLN A 21  
B J ARG A  24 ? ALA A  33 ? ARG A 24  ALA A 33  
B K TRP A  36 ? THR A  39 ? TRP A 36  THR A 39  
B L TYR A  48 ? LEU A  52 ? TYR A 48  LEU A 52  
B M GLN A  65 ? PRO A  74 ? GLN A 65  PRO A 74  
B N MET A  88 ? MET A  92 ? MET A 88  MET A 92  
C O ASN A  56 ? ASN A  56 ? ASN A 56  ASN A 56  
C P THR A 136 ? THR A 136 ? THR A 136 THR A 136 
D Q ASN A  79 ? ASN A  79 ? ASN A 79  ASN A 79  
D R ARG A  84 ? ARG A  84 ? ARG A 84  ARG A 84  
# 
loop_
_struct_conf.id 
_struct_conf.conf_type_id 
_struct_conf.beg_label_comp_id 
_struct_conf.beg_label_asym_id 
_struct_conf.beg_label_seq_id 
_struct_conf.pdbx_beg_PDB_ins_code 
_struct_conf.end_label_comp_id 
_struct_conf.end_label_asym_id 
_struct_conf.end_label_seq_id 
_struct_conf.pdbx_end_PDB_ins_code 
_struct_conf.beg_auth_comp_id 
_struct_conf.beg_auth_asym_id 
_struct_conf.beg_auth_seq_id 
_struct_conf.end_auth_comp_id 
_struct_conf.end_auth_asym_id 
_struct_conf.end_auth_seq_id 
TURN_TY1_P1   TURN_TY1_P   ILE A   3 ? LYS A   4 ? ILE A 3   LYS A 4   
STRN1         STRN         TYR A   6 ? GLU A   7 ? TYR A 6   GLU A 7   
HELX_LH_PP_P1 HELX_LH_PP_P CYS A   8 ? SER A   9 ? CYS A 8   SER A 9   
TURN_TY1_P2   TURN_TY1_P   PRO A  10 ? HIS A  11 ? PRO A 10  HIS A 11  
BEND1         BEND         SER A  12 ? SER A  12 ? SER A 12  SER A 12  
TURN_TY1_P3   TURN_TY1_P   PRO A  14 ? TRP A  15 ? PRO A 14  TRP A 15  
STRN2         STRN         GLN A  16 ? GLN A  21 ? GLN A 16  GLN A 21  
TURN_TY1_P4   TURN_TY1_P   LYS A  22 ? THR A  23 ? LYS A 22  THR A 23  
STRN3         STRN         ARG A  24 ? ALA A  33 ? ARG A 24  ALA A 33  
TURN_TY1_P5   TURN_TY1_P   PRO A  34 ? LYS A  35 ? PRO A 34  LYS A 35  
STRN4         STRN         TRP A  36 ? THR A  39 ? TRP A 36  THR A 39  
HELX_RH_3T_P1 HELX_RH_3T_P ALA A  41 ? CYS A  43 ? ALA A 41  CYS A 43  
BEND2         BEND         PRO A  46 ? PRO A  46 ? PRO A 46  PRO A 46  
STRN5         STRN         TYR A  48 ? LEU A  52 ? TYR A 48  LEU A 52  
BEND3         BEND         GLY A  53 ? GLY A  53 ? GLY A 53  GLY A 53  
BEND4         BEND         HIS A  55 ? HIS A  55 ? HIS A 55  HIS A 55  
STRN6         STRN         ASN A  56 ? ASN A  56 ? ASN A 56  ASN A 56  
TURN_TY1_P6   TURN_TY1_P   LEU A  57 ? GLN A  58 ? LEU A 57  GLN A 58  
BEND5         BEND         ARG A  59 ? ARG A  59 ? ARG A 59  ARG A 59  
BEND6         BEND         GLY A  62 ? GLY A  62 ? GLY A 62  GLY A 62  
STRN7         STRN         GLN A  65 ? PRO A  74 ? GLN A 65  PRO A 74  
TURN_TY1_P7   TURN_TY1_P   PRO A  76 ? ASP A  77 ? PRO A 76  ASP A 77  
STRN8         STRN         ASN A  79 ? ASN A  79 ? ASN A 79  ASN A 79  
TURN_TY1_P8   TURN_TY1_P   ASN A  80 ? HIS A  83 ? ASN A 80  HIS A 83  
STRN9         STRN         ARG A  84 ? ARG A  84 ? ARG A 84  ARG A 84  
TURN_TY1_P9   TURN_TY1_P   ASN A  85 ? ASN A  85 ? ASN A 85  ASN A 85  
STRN10        STRN         MET A  88 ? MET A  92 ? MET A 88  MET A 92  
BEND7         BEND         THR A  93 ? ARG A  94 ? THR A 93  ARG A 94  
BEND8         BEND         TRP A 100 ? ALA A 101 ? TRP A 100 ALA A 101 
HELX_LH_PP_P2 HELX_LH_PP_P PRO A 104 ? THR A 106 ? PRO A 104 THR A 106 
STRN11        STRN         LEU A 107 ? LEU A 107 ? LEU A 107 LEU A 107 
HELX_LH_PP_P3 HELX_LH_PP_P SER A 108 ? SER A 108 ? SER A 108 SER A 108 
BEND9         BEND         SER A 109 ? HIS A 110 ? SER A 109 HIS A 110 
HELX_LH_PP_P4 HELX_LH_PP_P CYS A 111 ? THR A 113 ? CYS A 111 THR A 113 
TURN_TY1_P10  TURN_TY1_P   PRO A 114 ? GLY A 115 ? PRO A 114 GLY A 115 
STRN12        STRN         ARG A 117 ? GLY A 122 ? ARG A 117 GLY A 122 
BEND10        BEND         GLY A 124 ? GLY A 124 ? GLY A 124 GLY A 124 
BEND11        BEND         THR A 126 ? GLN A 130 ? THR A 126 GLN A 130 
BEND12        BEND         HIS A 135 ? HIS A 135 ? HIS A 135 HIS A 135 
STRN13        STRN         THR A 136 ? THR A 136 ? THR A 136 THR A 136 
STRN14        STRN         ARG A 138 ? ILE A 144 ? ARG A 138 ILE A 144 
HELX_RH_AL_P1 HELX_RH_AL_P HIS A 147 ? ALA A 153 ? HIS A 147 ALA A 153 
BEND13        BEND         TYR A 154 ? TYR A 154 ? TYR A 154 TYR A 154 
TURN_TY1_P11  TURN_TY1_P   PRO A 155 ? ASN A 157 ? PRO A 155 ASN A 157 
TURN_TY1_P12  TURN_TY1_P   ASN A 160 ? THR A 161 ? ASN A 160 THR A 161 
STRN15        STRN         MET A 162 ? SER A 166 ? MET A 162 SER A 166 
BEND14        BEND         LEU A 168 ? GLY A 171 ? LEU A 168 GLY A 171 
TURN_TY1_P13  TURN_TY1_P   GLN A 176 ? GLY A 177 ? GLN A 176 GLY A 177 
TURN_TY1_P14  TURN_TY1_P   SER A 179 ? GLY A 180 ? SER A 179 GLY A 180 
STRN16        STRN         PRO A 182 ? CYS A 185 ? PRO A 182 CYS A 185 
TURN_TY1_P15  TURN_TY1_P   ASP A 186 ? GLY A 187 ? ASP A 186 GLY A 187 
STRN17        STRN         SER A 188 ? TRP A 195 ? SER A 188 TRP A 195 
BEND15        BEND         ASP A 198 ? PRO A 199 ? ASP A 198 PRO A 199 
TURN_TY1_P16  TURN_TY1_P   CYS A 200 ? ALA A 201 ? CYS A 200 ALA A 201 
BEND16        BEND         VAL A 202 ? ARG A 204 ? VAL A 202 ARG A 204 
STRN18        STRN         GLY A 207 ? LYS A 211 ? GLY A 207 LYS A 211 
HELX_RH_3T_P2 HELX_RH_3T_P VAL A 212 ? TYR A 215 ? VAL A 212 TYR A 215 
HELX_RH_AL_P2 HELX_RH_AL_P VAL A 216 ? ASN A 225 ? VAL A 216 ASN A 225 
# 
