# Supplementary material for: FlatProt: 2D visualization eases protein structure comparison
Source: BMC Bioinformatics. 2025 Aug 13;26:210. doi: 10.1186/s12859-025-06233-x (PMC12344939; doi:10.1186/s12859-025-06233-x)
Supplement: Supplementary file 1 — Supplementary Material 1 [file 12859_2025_6233_MOESM1_ESM.zip › KLK/structures/prss2_Xenopus_tropicalis_GeneID=496627.cif]

data_prss2_Xenopus_tropicalis_GeneID=496627
# 
_entry.id   ? 
# 
_entity.id                         1      
_entity.type                       polymer 
_entity.pdbx_description           polymer-1 
_entity.formula_weight             23441.3 
_entity.pdbx_number_of_molecules        1 
# 
loop_
_struct_sheet.id 
_struct_sheet.number_strands 
A 2 
B 8 
C 6 
D 2 
E 2 
F 2 
# 
loop_
_struct_conf_type.id 
_struct_conf_type.criteria 
STRN         DSSP 
TURN_TY1_P   DSSP 
HELX_LH_PP_P DSSP 
BEND         DSSP 
HELX_RH_3T_P DSSP 
HELX_RH_AL_P DSSP 
# 
_struct_asym.id          A 
_struct_asym.entity_id   1 
# 
_software.pdbx_ordinal     1 
_software.name             dssp 
_software.version          4.4.10 
_software.date             ? 
_software.classification   'model annotation' 
# 
_entity_poly.entity_id                      1 
_entity_poly.type                           polypeptide(L) 
_entity_poly.nstd_linkage                   n 
_entity_poly.nstd_monomer                   n 
_entity_poly.pdbx_seq_one_letter_code       
;KIIGGSTCARNSVPYIVSLNSGYHFCGGSLISNQWVVSAAHCYKASVQVRLGEHNIALSEGTEQFINSAKVIRHPSYNSR
TIDNDIMLIKLASPASLNSAVNTVALPSSCAAAGTSCLVSGWGNLSTTTSNYPDLLQCLNAPILTTAQCSGAYPGQITNN
MFCAGFLEGGKDSCQGDSGGPVVCNGELQGVVSWGIGCAQRNYPGVYAKVCNYNSWIQSTIAAN
;
_entity_poly.pdbx_seq_one_letter_code_can   
;KIIGGSTCARNSVPYIVSLNSGYHFCGGSLISNQWVVSAAHCYKASVQVRLGEHNIALSEGTEQFINSAKVIRHPSYNSR
TIDNDIMLIKLASPASLNSAVNTVALPSSCAAAGTSCLVSGWGNLSTTTSNYPDLLQCLNAPILTTAQCSGAYPGQITNN
MFCAGFLEGGKDSCQGDSGGPVVCNGELQGVVSWGIGCAQRNYPGVYAKVCNYNSWIQSTIAAN
;
_entity_poly.pdbx_strand_id                 A 
# 
loop_
_dssp_struct_summary.entry_id 
_dssp_struct_summary.label_comp_id 
_dssp_struct_summary.label_asym_id 
_dssp_struct_summary.label_seq_id 
_dssp_struct_summary.secondary_structure 
_dssp_struct_summary.ss_bridge 
_dssp_struct_summary.helix_3_10 
_dssp_struct_summary.helix_alpha 
_dssp_struct_summary.helix_pi 
_dssp_struct_summary.helix_pp 
_dssp_struct_summary.bend 
_dssp_struct_summary.chirality 
_dssp_struct_summary.sheet 
_dssp_struct_summary.strand 
_dssp_struct_summary.ladder_1 
_dssp_struct_summary.ladder_2 
_dssp_struct_summary.accessibility 
_dssp_struct_summary.TCO 
_dssp_struct_summary.kappa 
_dssp_struct_summary.alpha 
_dssp_struct_summary.phi 
_dssp_struct_summary.psi 
_dssp_struct_summary.x_ca 
_dssp_struct_summary.y_ca 
_dssp_struct_summary.z_ca 
prss2_Xenopus_tropicalis_GeneID=496627 LYS A 1   . . . . . . . . . . . . ? .      .     .      .      122.0  0.8   7.8   -9.7  
prss2_Xenopus_tropicalis_GeneID=496627 ILE A 2   E . > . . . . - A A A . ? -0.956 .     -153.3 -100.3 90.9   0.9   4.9   -12.0 
prss2_Xenopus_tropicalis_GeneID=496627 ILE A 3   E . 3 . . . S + A A A . ? -0.731 81.6  13.6   -65.4  128.2  3.4   6.2   -14.7 
prss2_Xenopus_tropicalis_GeneID=496627 GLY A 4   T . 3 . . . S + . . . . ? 0.624  107.6 115.5  80.4   8.6    2.8   4.6   -18.0 
prss2_Xenopus_tropicalis_GeneID=496627 GLY A 5   . . < . . . . - . . . . ? -0.191 56.8  -124.6 -95.4  -169.7 -0.7  3.2   -16.8 
prss2_Xenopus_tropicalis_GeneID=496627 SER A 6   E . . . . . . - B C B . ? -0.916 35.8  -79.4  -135.5 156.9  -4.3  3.9   -17.9 
prss2_Xenopus_tropicalis_GeneID=496627 THR A 7   E . . . . > . - B C B . ? -0.474 54.4  -119.2 -56.4  128.4  -7.5  5.1   -16.3 
prss2_Xenopus_tropicalis_GeneID=496627 CYS A 8   P . . . . P . - . . . . ? -0.404 30.1  -98.4  -66.7  145.1  -9.2  2.1   -14.5 
prss2_Xenopus_tropicalis_GeneID=496627 ALA A 9   P . > . . P . - . . . . ? -0.420 56.7  -86.5  -59.4  138.6  -12.5 1.0   -15.5 
prss2_Xenopus_tropicalis_GeneID=496627 ARG A 10  T . 3 . . < S - . . . . ? -0.264 110.0 -1.8   -50.4  128.8  -15.1 2.4   -13.2 
prss2_Xenopus_tropicalis_GeneID=496627 ASN A 11  T . 3 . . . S + . . . . ? 0.641  93.2  125.3  65.0   16.8   -15.6 0.2   -10.0 
prss2_Xenopus_tropicalis_GeneID=496627 SER A 12  S . < . . . S + . . . . ? 0.632  76.6  41.9   -78.8  -11.6  -13.1 -2.4  -11.4 
prss2_Xenopus_tropicalis_GeneID=496627 VAL A 13  . . > . . . . + . . . . ? -0.603 67.4  164.3  -132.5 69.3   -11.0 -2.1  -8.2  
prss2_Xenopus_tropicalis_GeneID=496627 PRO A 14  T . 3 . . . S + . . . . ? 0.575  72.5  59.1   -73.6  -4.9   -13.7 -2.1  -5.4  
prss2_Xenopus_tropicalis_GeneID=496627 TYR A 15  T . 3 . . . S + . . . . ? 0.515  77.7  110.1  -96.2  -15.9  -11.1 -2.9  -2.7  
prss2_Xenopus_tropicalis_GeneID=496627 ILE A 16  E . < . . . . - C K J . ? -0.458 52.6  -159.5 -68.9  139.5  -8.9  0.2   -3.3  
prss2_Xenopus_tropicalis_GeneID=496627 VAL A 17  E . . . . . . - C K J K ? -0.958 14.3  -142.1 -125.0 136.9  -9.0  2.8   -0.5  
prss2_Xenopus_tropicalis_GeneID=496627 SER A 18  E . . . . . . - C K J K ? -0.899 16.4  -147.9 -93.5  116.2  -8.1  6.5   -0.4  
prss2_Xenopus_tropicalis_GeneID=496627 LEU A 19  E . . . . . . - C K J K ? -0.802 25.3  -171.6 -82.8  128.4  -6.5  7.5   2.9   
prss2_Xenopus_tropicalis_GeneID=496627 ASN A 20  E . . . . . . + C K J K ? -0.949 36.1  162.0  -133.0 135.0  -7.5  11.0  3.6   
prss2_Xenopus_tropicalis_GeneID=496627 SER A 21  S . . . . . S - . . . . ? -0.234 99.4  -45.1  -132.6 43.3   -6.5  13.8  6.2   
prss2_Xenopus_tropicalis_GeneID=496627 GLY A 22  S . . . . . S + . . . . ? 0.041  138.7 30.4   108.3  -21.4  -7.9  16.7  4.3   
prss2_Xenopus_tropicalis_GeneID=496627 TYR A 23  S . . . . . S - . . . . ? -0.959 99.1  -85.0  -153.5 158.1  -6.4  15.4  1.1   
prss2_Xenopus_tropicalis_GeneID=496627 HIS A 24  E . . . . . . + C L J . ? -0.569 52.5  155.4  -64.9  126.8  -5.5  12.2  -0.4  
prss2_Xenopus_tropicalis_GeneID=496627 PHE A 25  E . . . . . . + C L . . ? 0.579  58.9  5.1    -130.3 -21.3  -2.1  11.2  0.8   
prss2_Xenopus_tropicalis_GeneID=496627 CYS A 26  E . . . . . . - C L J . ? -0.975 61.9  -125.7 -153.5 164.4  -1.9  7.4   0.5   
prss2_Xenopus_tropicalis_GeneID=496627 GLY A 27  E . . . . . . + C L J . ? -0.492 24.0  178.3  -103.3 178.8  -3.8  4.4   -0.7  
prss2_Xenopus_tropicalis_GeneID=496627 GLY A 28  E . . . . . . - C L J . ? -0.940 25.0  -111.1 -163.5 178.9  -4.9  1.1   1.0   
prss2_Xenopus_tropicalis_GeneID=496627 SER A 29  E . . . . . . - C L J L ? -0.997 18.9  -134.7 -129.7 125.3  -6.7  -2.2  0.5   
prss2_Xenopus_tropicalis_GeneID=496627 LEU A 30  E . . . . . . + C L . L ? -0.707 29.3  169.5  -73.5  117.8  -9.9  -3.2  2.1   
prss2_Xenopus_tropicalis_GeneID=496627 ILE A 31  . . . . . . . + . . . . ? 0.534  68.9  3.0    -113.1 -8.3   -9.3  -6.8  3.3   
prss2_Xenopus_tropicalis_GeneID=496627 SER A 32  S . . . . . S - . . . . ? -0.923 87.5  -90.7  -157.3 174.7  -12.6 -7.1  5.4   
prss2_Xenopus_tropicalis_GeneID=496627 ASN A 33  S . . . . . S + . . . . ? 0.603  128.9 31.8   -71.1  0.6    -15.6 -5.0  6.1   
prss2_Xenopus_tropicalis_GeneID=496627 GLN A 34  S . . . . . S + . . . . ? 0.455  110.4 67.8   -128.9 -9.9   -13.7 -3.6  9.1   
prss2_Xenopus_tropicalis_GeneID=496627 TRP A 35  E . . . . . . - C M . M ? -0.961 48.6  -169.6 -131.8 140.1  -10.0 -3.6  8.1   
prss2_Xenopus_tropicalis_GeneID=496627 VAL A 36  E . . . . . . - C M L M ? -0.953 13.8  -147.3 -119.6 136.1  -7.7  -1.8  5.7   
prss2_Xenopus_tropicalis_GeneID=496627 VAL A 37  E . . . . . . + C M L M ? -0.904 32.9  147.8  -101.2 135.7  -4.1  -2.8  4.8   
prss2_Xenopus_tropicalis_GeneID=496627 SER A 38  E . . . . . . - C M . M ? -0.843 50.3  -68.0  -150.3 179.6  -1.6  0.1   4.0   
prss2_Xenopus_tropicalis_GeneID=496627 ALA A 39  . . > . . . . - . . . . ? -0.654 33.2  -137.1 -79.0  139.2  2.0   1.1   4.2   
prss2_Xenopus_tropicalis_GeneID=496627 ALA A 40  G . > . . . S + . . . . ? 0.822  103.6 63.9   -63.3  -34.3  3.4   1.8   7.7   
prss2_Xenopus_tropicalis_GeneID=496627 HIS A 41  G . 3 . . . S + . . . . ? 0.618  92.0  67.3   -70.6  -5.2   5.2   4.9   6.4   
prss2_Xenopus_tropicalis_GeneID=496627 CYS A 42  G . < . . . S + . . . . ? 0.310  76.2  147.1  -92.4  10.8   1.8   6.3   5.6   
prss2_Xenopus_tropicalis_GeneID=496627 TYR A 43  . . < . . . . + . . . . ? -0.194 16.9  166.4  -63.2  131.6  0.9   6.6   9.4   
prss2_Xenopus_tropicalis_GeneID=496627 LYS A 44  . . . . . . . - . . . . ? -0.974 39.9  -131.1 -141.1 143.9  -1.3  9.4   10.6  
prss2_Xenopus_tropicalis_GeneID=496627 ALA A 45  S . . . . . S + . . . . ? 0.880  102.5 31.0   -63.0  -36.8  -3.1  9.7   14.1  
prss2_Xenopus_tropicalis_GeneID=496627 SER A 46  S . . . . . S + . . . . ? -0.954 75.4  168.4  -124.7 108.2  -6.5  10.6  12.4  
prss2_Xenopus_tropicalis_GeneID=496627 VAL A 47  . . . . . . . - . . . . ? -0.979 23.4  -149.7 -123.1 126.7  -7.1  9.1   9.0   
prss2_Xenopus_tropicalis_GeneID=496627 GLN A 48  E . . . . > . - C N K N ? -0.914 16.6  -143.6 -89.6  127.5  -10.5 9.1   7.1   
prss2_Xenopus_tropicalis_GeneID=496627 VAL A 49  E . . . . P . - C N K N ? -0.864 11.4  -160.9 -95.6  118.8  -10.9 6.1   4.8   
prss2_Xenopus_tropicalis_GeneID=496627 ARG A 50  E . . . . < . - C N K N ? -0.930 12.4  -175.6 -103.0 121.0  -12.7 6.8   1.6   
prss2_Xenopus_tropicalis_GeneID=496627 LEU A 51  E . . . . . . + C N K N ? -0.801 58.3  30.8   -113.3 152.7  -14.3 3.8   -0.3  
prss2_Xenopus_tropicalis_GeneID=496627 GLY A 52  S . . . . . S + . . . . ? 0.671  78.1  150.6  80.9   15.9   -16.0 3.4   -3.6  
prss2_Xenopus_tropicalis_GeneID=496627 GLU A 53  . . . . . . . + . . . . ? -0.707 19.0  154.5  -87.8  127.5  -14.1 6.2   -5.2  
prss2_Xenopus_tropicalis_GeneID=496627 HIS A 54  S . . . . . S + . . . . ? 0.586  86.9  28.4   -104.2 -41.2  -13.4 6.2   -9.0  
prss2_Xenopus_tropicalis_GeneID=496627 ASN A 55  B . > . . . S - D Q P . ? -0.961 70.5  -164.6 -117.7 113.0  -13.1 10.0  -9.2  
prss2_Xenopus_tropicalis_GeneID=496627 ILE A 56  T . 3 . . . S + . . . . ? 0.658  87.5  58.2   -80.4  -5.4   -11.9 11.5  -6.0  
prss2_Xenopus_tropicalis_GeneID=496627 ALA A 57  T . 3 . . . S + . . . . ? 0.627  104.8 57.3   -93.4  -14.9  -12.9 15.0  -7.0  
prss2_Xenopus_tropicalis_GeneID=496627 LEU A 58  S . < . . . S - . . . . ? -0.902 78.9  -125.1 -122.6 143.9  -16.6 14.0  -7.5  
prss2_Xenopus_tropicalis_GeneID=496627 SER A 59  . . . . . . . + . . . . ? -0.839 29.7  178.6  -79.7  107.5  -19.3 12.5  -5.4  
prss2_Xenopus_tropicalis_GeneID=496627 GLU A 60  . . . . . . . - . . . . ? 0.401  46.4  -112.0 -97.8  0.9    -20.3 9.6   -7.6  
prss2_Xenopus_tropicalis_GeneID=496627 GLY A 61  S . . . . . S + . . . . ? 0.307  104.8 78.5   91.0   -7.8   -22.9 8.2   -5.1  
prss2_Xenopus_tropicalis_GeneID=496627 THR A 62  . . . . . . . + . . . . ? 0.447  66.3  117.8  -109.4 -5.4   -21.0 5.0   -4.2  
prss2_Xenopus_tropicalis_GeneID=496627 GLU A 63  . . . . . . . - . . . . ? -0.359 43.2  -165.1 -75.5  138.7  -18.5 6.6   -1.7  
prss2_Xenopus_tropicalis_GeneID=496627 GLN A 64  E . . . . . . - C O N . ? -0.996 5.1   -157.9 -117.7 127.0  -18.3 5.8   1.9   
prss2_Xenopus_tropicalis_GeneID=496627 PHE A 65  E . . . . . . + C O N . ? -0.956 20.0  171.4  -108.7 112.4  -16.4 8.0   4.3   
prss2_Xenopus_tropicalis_GeneID=496627 ILE A 66  E . . . . . . - C O N . ? -0.986 25.2  -135.7 -128.6 123.1  -15.3 6.1   7.4   
prss2_Xenopus_tropicalis_GeneID=496627 ASN A 67  E . . . . . . - C O N . ? -0.401 31.5  -104.3 -69.6  153.9  -13.0 7.4   10.2  
prss2_Xenopus_tropicalis_GeneID=496627 SER A 68  E . . . . . . - C O O . ? -0.624 24.5  -169.3 -77.4  133.4  -10.3 5.2   11.5  
prss2_Xenopus_tropicalis_GeneID=496627 ALA A 69  E . . . . . S + C O . . ? 0.775  78.7  2.7    -80.3  -35.4  -11.0 3.7   15.0  
prss2_Xenopus_tropicalis_GeneID=496627 LYS A 70  E . . . . . . - C O O . ? -0.989 57.0  -156.7 -153.6 141.1  -7.4  2.5   15.2  
prss2_Xenopus_tropicalis_GeneID=496627 VAL A 71  E . . . . . . - C O O . ? -0.986 17.7  -172.1 -121.6 120.2  -4.2  2.7   13.2  
prss2_Xenopus_tropicalis_GeneID=496627 ILE A 72  E . . . . . . - C O O . ? -0.938 6.6   -158.9 -120.7 114.6  -1.6  -0.1  13.9  
prss2_Xenopus_tropicalis_GeneID=496627 ARG A 73  E . . . . . . - C O O . ? -0.606 40.4  -92.8  -84.1  145.2  1.9   -0.1  12.4  
prss2_Xenopus_tropicalis_GeneID=496627 HIS A 74  . . > . . . . - . . . . ? -0.391 36.7  -132.0 -51.0  129.8  3.9   -3.3  12.2  
prss2_Xenopus_tropicalis_GeneID=496627 PRO A 75  T . 3 . . . S + . . . . ? 0.757  105.3 50.6   -61.2  -27.6  5.8   -3.3  15.5  
prss2_Xenopus_tropicalis_GeneID=496627 SER A 76  T . 3 . . . S + . . . . ? 0.201  78.3  138.3  -97.3  12.4   9.1   -4.2  13.7  
prss2_Xenopus_tropicalis_GeneID=496627 TYR A 77  . . < . . . . - . . . . ? -0.431 38.6  -158.4 -56.6  129.0  8.7   -1.3  11.2  
prss2_Xenopus_tropicalis_GeneID=496627 ASN A 78  B . . > > . . - E S Q . ? -0.948 10.9  -164.4 -114.7 113.7  12.1  0.3   10.6  
prss2_Xenopus_tropicalis_GeneID=496627 SER A 79  T . . 4 5 . S + . . . . ? 0.691  89.0  56.1   -76.6  -16.4  11.9  3.9   9.2   
prss2_Xenopus_tropicalis_GeneID=496627 ARG A 80  T . . 4 5 . S + . . . . ? 0.915  122.9 22.4   -80.0  -41.8  15.6  3.8   8.3   
prss2_Xenopus_tropicalis_GeneID=496627 THR A 81  T . . 4 5 . S - . . . . ? 0.553  95.4  -132.6 -102.3 -5.7   15.4  0.7   6.1   
prss2_Xenopus_tropicalis_GeneID=496627 ILE A 82  T . > < 5 . . + . . . . ? 0.754  54.2  155.3  53.0   24.4   11.7  1.0   5.4   
prss2_Xenopus_tropicalis_GeneID=496627 ASP A 83  B . 3 . < . . + E T Q . ? -0.553 59.5  20.7   -76.0  144.9  11.6  -2.8  6.3   
prss2_Xenopus_tropicalis_GeneID=496627 ASN A 84  T . 3 . . . S + . . . . ? 0.883  78.6  172.9  63.8   32.1   8.3   -4.3  7.6   
prss2_Xenopus_tropicalis_GeneID=496627 ASP A 85  . . < . . . . + . . . . ? -0.515 31.4  117.1  -72.8  68.2   6.5   -1.3  5.9   
prss2_Xenopus_tropicalis_GeneID=496627 ILE A 86  . . . . . . . + . . . . ? -0.996 37.1  179.6  -141.2 137.6  2.9   -2.6  6.6   
prss2_Xenopus_tropicalis_GeneID=496627 MET A 87  E . . . . . . - C P M O ? -0.982 17.8  -140.1 -140.5 149.4  0.0   -1.1  8.7   
prss2_Xenopus_tropicalis_GeneID=496627 LEU A 88  E . . . . . . - C P M O ? -0.928 9.8   -160.2 -111.1 138.0  -3.6  -2.0  9.6   
prss2_Xenopus_tropicalis_GeneID=496627 ILE A 89  E . . . . . . - C P M O ? -0.977 7.1   -152.1 -118.4 113.6  -6.4  0.4   9.9   
prss2_Xenopus_tropicalis_GeneID=496627 LYS A 90  E . . . . . . - C P M O ? -0.776 21.2  -129.1 -81.8  127.7  -9.6  -0.5  11.9  
prss2_Xenopus_tropicalis_GeneID=496627 LEU A 91  E . . . . . . - C P . O ? -0.500 5.9   -134.2 -78.6  139.7  -12.7 1.3   10.6  
prss2_Xenopus_tropicalis_GeneID=496627 ALA A 92  S . . . . . S + . . . . ? 0.787  97.5  17.4   -61.4  -30.6  -14.9 3.1   13.2  
prss2_Xenopus_tropicalis_GeneID=496627 SER A 93  S . . . . . S - . . . . ? -0.985 98.8  -94.9  -138.4 145.1  -17.9 1.5   11.5  
prss2_Xenopus_tropicalis_GeneID=496627 PRO A 94  . . . . . . . - . . . . ? -0.344 42.9  -112.5 -60.0  142.5  -18.0 -1.6  9.1   
prss2_Xenopus_tropicalis_GeneID=496627 ALA A 95  . . . . . . . - . . . . ? -0.449 25.2  -120.3 -66.3  140.5  -18.0 -0.8  5.4   
prss2_Xenopus_tropicalis_GeneID=496627 SER A 96  . . . . . . . - . . . . ? -0.818 32.1  -139.0 -82.0  107.5  -21.2 -1.5  3.5   
prss2_Xenopus_tropicalis_GeneID=496627 LEU A 97  . . . . . . . + . . . . ? -0.574 42.0  130.0  -75.7  137.8  -20.1 -4.0  0.8   
prss2_Xenopus_tropicalis_GeneID=496627 ASN A 98  S . . . . . S - . . . . ? -0.821 73.3  -60.2  -161.5 -166.0 -21.5 -3.7  -2.8  
prss2_Xenopus_tropicalis_GeneID=496627 SER A 99  S . . . . . S + . . . . ? 0.755  136.2 38.3   -66.4  -18.1  -20.5 -3.6  -6.4  
prss2_Xenopus_tropicalis_GeneID=496627 ALA A 100 S . . . . . S + . . . . ? 0.635  119.0 47.1   -105.4 -23.5  -18.4 -0.5  -5.8  
prss2_Xenopus_tropicalis_GeneID=496627 VAL A 101 S . . . . . S + . . . . ? -0.961 73.3  139.3  -125.8 110.7  -17.0 -1.4  -2.3  
prss2_Xenopus_tropicalis_GeneID=496627 ASN A 102 . . . . . . . - . . . . ? -0.937 44.3  -102.8 -147.3 167.3  -15.6 -4.9  -1.9  
prss2_Xenopus_tropicalis_GeneID=496627 THR A 103 . . . . . . . - . . . . ? -0.597 19.2  -139.2 -94.6  153.9  -12.7 -6.8  -0.2  
prss2_Xenopus_tropicalis_GeneID=496627 VAL A 104 . . . . . . . - . . . . ? -0.915 29.7  -115.4 -106.5 137.1  -9.4  -8.2  -1.7  
prss2_Xenopus_tropicalis_GeneID=496627 ALA A 105 B . . . . > . - B D C . ? -0.438 23.7  -115.6 -71.5  143.3  -8.3  -11.6 -0.4  
prss2_Xenopus_tropicalis_GeneID=496627 LEU A 106 P . . . . P . - . . . . ? -0.536 43.9  -97.3  -69.0  144.9  -5.0  -12.1 1.5   
prss2_Xenopus_tropicalis_GeneID=496627 PRO A 107 P . . . . < . - . . . . ? -0.406 20.6  -156.0 -68.4  138.7  -2.5  -14.2 -0.4  
prss2_Xenopus_tropicalis_GeneID=496627 SER A 108 S . . . . . S + . . . . ? 0.706  83.1  2.0    -79.1  -24.5  -2.4  -17.9 0.5   
prss2_Xenopus_tropicalis_GeneID=496627 SER A 109 S . . . . . S - . . . . ? -0.963 90.6  -82.5  -153.6 164.6  1.2   -17.9 -0.9  
prss2_Xenopus_tropicalis_GeneID=496627 CYS A 110 P . . . . > . - . . . . ? -0.478 48.2  -115.4 -71.9  141.5  3.8   -15.5 -2.4  
prss2_Xenopus_tropicalis_GeneID=496627 ALA A 111 P . . . . P . - . . . . ? -0.425 31.8  -115.4 -71.0  148.2  3.4   -14.8 -6.2  
prss2_Xenopus_tropicalis_GeneID=496627 ALA A 112 P . > . . P . - . . . . ? -0.455 37.5  -84.1  -81.1  156.8  6.2   -16.0 -8.4  
prss2_Xenopus_tropicalis_GeneID=496627 ALA A 113 T . 3 . . < S + . . . . ? -0.293 116.6 31.7   -55.3  139.3  8.5   -13.8 -10.5 
prss2_Xenopus_tropicalis_GeneID=496627 GLY A 114 T . 3 . . . S + . . . . ? 0.283  81.1  141.0  94.9   -17.2  6.9   -12.9 -13.8 
prss2_Xenopus_tropicalis_GeneID=496627 THR A 115 . . < . . . . - . . . . ? -0.502 54.7  -125.8 -59.2  125.9  3.4   -12.9 -12.4 
prss2_Xenopus_tropicalis_GeneID=496627 SER A 116 E . . . . . . - B E D . ? -0.701 35.5  -174.7 -76.7  124.3  1.4   -10.0 -14.0 
prss2_Xenopus_tropicalis_GeneID=496627 CYS A 117 E . . . . . . - B E D . ? -0.900 24.9  -121.4 -128.2 145.1  -0.1  -7.9  -11.2 
prss2_Xenopus_tropicalis_GeneID=496627 LEU A 118 E . . . . . . - B E D E ? -0.779 22.6  -167.7 -88.6  122.8  -2.5  -4.9  -11.1 
prss2_Xenopus_tropicalis_GeneID=496627 VAL A 119 E . . . . . . + B E D E ? -0.932 13.8  179.1  -105.3 131.6  -1.2  -1.8  -9.5  
prss2_Xenopus_tropicalis_GeneID=496627 SER A 120 E . . . . . . + B E D . ? -0.969 13.3  113.4  -138.3 145.9  -3.8  0.9   -8.8  
prss2_Xenopus_tropicalis_GeneID=496627 GLY A 121 E . . . . . . - B E D . ? -0.979 58.0  -108.9 173.7  178.6  -3.9  4.4   -7.2  
prss2_Xenopus_tropicalis_GeneID=496627 TRP A 122 . . . . . . . + . . . . ? -0.092 69.2  128.4  -117.1 21.9   -4.3  8.2   -7.3  
prss2_Xenopus_tropicalis_GeneID=496627 GLY A 123 . . . . . . . - . . . . ? 0.029  69.0  -50.3  -73.3  -174.2 -0.7  9.2   -6.9  
prss2_Xenopus_tropicalis_GeneID=496627 ASN A 124 . . . . . . . - . . . . ? -0.401 40.2  -164.0 -64.0  130.2  1.6   11.6  -9.0  
prss2_Xenopus_tropicalis_GeneID=496627 LEU A 125 . . . . . . . + . . . . ? 0.334  66.3  70.8   -94.9  -2.9   1.6   10.9  -12.9 
prss2_Xenopus_tropicalis_GeneID=496627 SER A 126 . . . . . . . - . . . . ? -0.945 58.7  -157.2 -124.5 147.8  4.8   12.9  -13.6 
prss2_Xenopus_tropicalis_GeneID=496627 THR A 127 S . . . . . S + . . . . ? 0.636  101.3 29.5   -88.2  -17.2  8.5   12.4  -12.9 
prss2_Xenopus_tropicalis_GeneID=496627 THR A 128 S . . . . . S + . . . . ? 0.655  122.1 34.3   -119.6 -26.3  9.2   16.1  -13.2 
prss2_Xenopus_tropicalis_GeneID=496627 THR A 129 S . . . . . S - . . . . ? -0.839 84.6  -96.5  -131.3 161.7  6.0   17.9  -12.1 
prss2_Xenopus_tropicalis_GeneID=496627 SER A 130 . . . . . . . + . . . . ? -0.779 50.4  158.9  -77.7  112.1  3.2   17.5  -9.7  
prss2_Xenopus_tropicalis_GeneID=496627 ASN A 131 . . . . . . . + . . . . ? -0.762 12.5  179.9  -136.7 90.9   0.3   16.0  -11.6 
prss2_Xenopus_tropicalis_GeneID=496627 TYR A 132 . . . . . . . - . . . . ? -0.863 19.9  -140.9 -99.4  114.9  -2.2  14.2  -9.4  
prss2_Xenopus_tropicalis_GeneID=496627 PRO A 133 . . . . . . . - . . . . ? -0.418 9.7   -152.7 -72.3  149.7  -5.1  12.6  -11.3 
prss2_Xenopus_tropicalis_GeneID=496627 ASP A 134 S . . . . . S + . . . . ? 0.774  80.6  74.6   -83.2  -31.8  -8.7  12.7  -10.1 
prss2_Xenopus_tropicalis_GeneID=496627 LEU A 135 B . . . . . S - D R P . ? -0.635 96.8  -100.8 -87.7  140.9  -9.5  9.5   -11.9 
prss2_Xenopus_tropicalis_GeneID=496627 LEU A 136 . . . . . . . - . . . . ? -0.356 38.6  -147.0 -59.7  133.0  -8.2  6.1   -10.6 
prss2_Xenopus_tropicalis_GeneID=496627 GLN A 137 E . . . . . . - B F B D ? -0.810 11.9  -164.3 -108.7 148.3  -5.1  4.9   -12.4 
prss2_Xenopus_tropicalis_GeneID=496627 CYS A 138 E . . . . . . + B F B D ? -0.979 7.6   179.6  -135.2 147.3  -4.1  1.2   -13.3 
prss2_Xenopus_tropicalis_GeneID=496627 LEU A 139 E . . . . . . - B F . D ? -0.989 21.7  -141.3 -146.0 129.5  -1.0  -0.6  -14.4 
prss2_Xenopus_tropicalis_GeneID=496627 ASN A 140 E . . . . . . + B F . D ? -0.839 32.9  172.5  -87.6  120.7  -0.1  -4.2  -15.1 
prss2_Xenopus_tropicalis_GeneID=496627 ALA A 141 E . . . . . . - B F . D ? -0.991 27.0  -127.2 -132.7 139.3  3.4   -4.9  -13.8 
prss2_Xenopus_tropicalis_GeneID=496627 PRO A 142 E . . . . > . - B F . D ? -0.556 27.7  -113.5 -78.3  150.3  5.4   -8.1  -13.6 
prss2_Xenopus_tropicalis_GeneID=496627 ILE A 143 B . . . . P . - B F F . ? -0.651 35.3  -135.0 -76.4  132.9  7.0   -9.2  -10.4 
prss2_Xenopus_tropicalis_GeneID=496627 LEU A 144 P . . . . P . - . . . . ? -0.495 21.8  -98.2  -87.3  157.6  10.8  -9.2  -10.7 
prss2_Xenopus_tropicalis_GeneID=496627 THR A 145 P . . > . < . - . . . . ? -0.341 32.0  -113.5 -65.8  159.2  13.2  -11.8 -9.6  
prss2_Xenopus_tropicalis_GeneID=496627 THR A 146 H . . > . . S + . . . . ? 0.883  118.7 53.4   -58.4  -40.2  14.9  -11.4 -6.2  
prss2_Xenopus_tropicalis_GeneID=496627 ALA A 147 H . . > . . S + . . . . ? 0.907  109.3 47.1   -62.1  -45.6  18.2  -11.0 -8.1  
prss2_Xenopus_tropicalis_GeneID=496627 GLN A 148 H . . > . . S + . . . . ? 0.914  113.6 48.6   -62.1  -44.2  16.9  -8.3  -10.3 
prss2_Xenopus_tropicalis_GeneID=496627 CYS A 149 H . . X . . S + . . . . ? 0.945  115.4 43.1   -63.4  -45.2  15.4  -6.5  -7.3  
prss2_Xenopus_tropicalis_GeneID=496627 SER A 150 H . . < . . S + . . . . ? 0.840  110.6 56.7   -68.1  -39.1  18.6  -6.8  -5.3  
prss2_Xenopus_tropicalis_GeneID=496627 GLY A 151 H . . < . . S + . . . . ? 0.861  107.7 48.6   -58.5  -36.0  20.7  -5.9  -8.4  
prss2_Xenopus_tropicalis_GeneID=496627 ALA A 152 H . . < . . S + . . . . ? 0.806  126.8 26.2   -73.6  -30.1  18.7  -2.7  -8.7  
prss2_Xenopus_tropicalis_GeneID=496627 TYR A 153 S . > X . . S - . . . . ? -0.574 82.8  -154.8 -134.3 73.1   19.1  -1.9  -5.0  
prss2_Xenopus_tropicalis_GeneID=496627 PRO A 154 T . 3 4 . . S - . . . . ? -0.245 79.4  -3.8   -61.0  118.7  22.4  -3.5  -3.6  
prss2_Xenopus_tropicalis_GeneID=496627 GLY A 155 T . 3 4 . . S + . . . . ? 0.422  119.1 82.8   86.2   2.4    22.2  -4.1  0.2   
prss2_Xenopus_tropicalis_GeneID=496627 GLN A 156 T . < 4 . . . + . . . . ? 0.607  65.1  88.4   -113.8 -21.2  18.8  -2.4  0.5   
prss2_Xenopus_tropicalis_GeneID=496627 ILE A 157 . . . < . . . - . . . . ? -0.755 57.2  -171.4 -88.0  123.3  16.3  -5.2  -0.5  
prss2_Xenopus_tropicalis_GeneID=496627 THR A 158 . . > . . . . - . . . . ? -0.477 41.2  -98.2  -102.1 178.1  15.2  -7.5  2.5   
prss2_Xenopus_tropicalis_GeneID=496627 ASN A 159 T . 3 . . . S + . . . . ? 0.559  122.1 61.8   -72.7  -6.4   13.1  -10.8 2.5   
prss2_Xenopus_tropicalis_GeneID=496627 ASN A 160 T . 3 . . . S + . . . . ? 0.223  99.4  70.5   -100.7 9.0    10.1  -8.7  3.3   
prss2_Xenopus_tropicalis_GeneID=496627 MET A 161 E . < . . . . - B G . G ? -0.941 52.6  -178.4 -129.6 152.2  10.3  -6.8  0.0   
prss2_Xenopus_tropicalis_GeneID=496627 PHE A 162 E . . . . . . - B G . G ? -0.958 21.5  -126.2 -141.6 160.3  9.8   -7.4  -3.6  
prss2_Xenopus_tropicalis_GeneID=496627 CYS A 163 E . . . . . . - B G . G ? -0.866 21.0  -177.0 -106.6 139.7  10.1  -5.4  -6.9  
prss2_Xenopus_tropicalis_GeneID=496627 ALA A 164 E . . . . . . + B G F G ? -0.995 41.2  51.8   -130.6 136.1  7.4   -4.9  -9.5  
prss2_Xenopus_tropicalis_GeneID=496627 GLY A 165 S . . . . . S - . . . . ? -0.918 83.8  -48.2  140.2  -164.2 7.8   -3.0  -12.8 
prss2_Xenopus_tropicalis_GeneID=496627 PHE A 166 . . > . . . . - . . . . ? -0.951 28.0  -149.4 -114.8 125.3  9.9   -2.8  -15.9 
prss2_Xenopus_tropicalis_GeneID=496627 LEU A 167 T . 3 . . . S + . . . . ? 0.785  100.3 62.5   -63.3  -29.1  13.7  -2.5  -15.7 
prss2_Xenopus_tropicalis_GeneID=496627 GLU A 168 T . 3 . . . S - . . . . ? 0.669  106.0 -139.7 -68.7  -14.2  13.6  -0.5  -18.9 
prss2_Xenopus_tropicalis_GeneID=496627 GLY A 169 . . < . . . . + . . . . ? -0.360 66.0  113.0  81.9   -178.8 11.6  2.1   -16.9 
prss2_Xenopus_tropicalis_GeneID=496627 GLY A 170 S . . . . . S + . . . . ? 0.220  75.4  65.6   99.1   -11.1  8.7   4.2   -18.1 
prss2_Xenopus_tropicalis_GeneID=496627 LYS A 171 . . . . . . . + . . . . ? -0.986 59.3  114.3  -146.4 136.0  6.1   2.6   -15.8 
prss2_Xenopus_tropicalis_GeneID=496627 ASP A 172 E . . . . . . - A B A . ? -0.982 59.5  -87.1  178.4  159.0  5.8   2.6   -12.0 
prss2_Xenopus_tropicalis_GeneID=496627 SER A 173 E . . . . . . - A B A . ? -0.715 52.3  -171.7 -75.1  148.3  3.8   3.6   -9.0  
prss2_Xenopus_tropicalis_GeneID=496627 CYS A 174 . . > . . . . - . . . . ? -0.639 31.9  -33.1  -135.2 -173.3 4.7   7.1   -7.8  
prss2_Xenopus_tropicalis_GeneID=496627 GLN A 175 T . 3 . . . S + . . . . ? -0.142 122.3 27.7   -51.5  135.8  4.2   9.6   -5.0  
prss2_Xenopus_tropicalis_GeneID=496627 GLY A 176 T . 3 . . . S + . . . . ? 0.167  100.4 85.8   96.6   -10.3  0.8   9.5   -3.4  
prss2_Xenopus_tropicalis_GeneID=496627 ASP A 177 . . X . . . . + . . . . ? 0.374  54.9  133.3  -102.8 -2.8   0.3   5.8   -4.2  
prss2_Xenopus_tropicalis_GeneID=496627 SER A 178 T . 3 . . . S + . . . . ? -0.264 74.2  20.4   -46.8  136.9  2.1   4.6   -1.1  
prss2_Xenopus_tropicalis_GeneID=496627 GLY A 179 T . 3 . . . S + . . . . ? 0.235  94.8  134.1  88.1   -17.5  0.0   2.0   0.6   
prss2_Xenopus_tropicalis_GeneID=496627 GLY A 180 . . < . . . . - . . . . ? -0.204 58.6  -89.4  -65.8  165.1  -1.9  1.2   -2.5  
prss2_Xenopus_tropicalis_GeneID=496627 PRO A 181 E . . . . . . - B H . H ? -0.484 21.5  -163.8 -91.6  138.8  -2.5  -2.4  -3.7  
prss2_Xenopus_tropicalis_GeneID=496627 VAL A 182 E . . . . . . - B H E H ? -0.982 26.1  -170.4 -104.8 110.3  -0.5  -4.8  -5.9  
prss2_Xenopus_tropicalis_GeneID=496627 VAL A 183 E . . . . . . - B H E H ? -0.907 11.5  -177.9 -113.9 126.7  -3.1  -7.5  -6.8  
prss2_Xenopus_tropicalis_GeneID=496627 CYS A 184 E . > . . . S - B H . H ? -0.991 73.0  -14.7  -123.7 125.2  -2.2  -10.8 -8.6  
prss2_Xenopus_tropicalis_GeneID=496627 ASN A 185 T . 3 . . . S - . . . . ? 0.880  130.3 -51.8  53.4   32.5   -4.8  -13.4 -9.6  
prss2_Xenopus_tropicalis_GeneID=496627 GLY A 186 T . 3 . . . S + . . . . ? 0.546  117.3 106.7  87.8   6.6    -7.3  -11.7 -7.3  
prss2_Xenopus_tropicalis_GeneID=496627 GLU A 187 E . < . . . S - B I C H ? -0.935 76.7  -109.8 -121.7 147.9  -5.1  -11.6 -4.2  
prss2_Xenopus_tropicalis_GeneID=496627 LEU A 188 E . . . . . . + B I . H ? -0.615 43.9  162.6  -73.7  108.1  -3.2  -8.8  -2.4  
prss2_Xenopus_tropicalis_GeneID=496627 GLN A 189 E . . . . . . + B I . . ? 0.697  56.7  13.9   -103.7 -23.1  0.5   -9.5  -3.1  
prss2_Xenopus_tropicalis_GeneID=496627 GLY A 190 E . . . . . . - B I I H ? -0.992 51.7  -141.2 -154.9 156.8  2.1   -6.2  -2.3  
prss2_Xenopus_tropicalis_GeneID=496627 VAL A 191 E . . . . . . - B I I H ? -0.989 41.2  -110.0 -117.6 122.8  1.8   -2.7  -0.7  
prss2_Xenopus_tropicalis_GeneID=496627 VAL A 192 E . . . . . . + B I I . ? -0.391 54.8  154.9  -53.3  125.7  3.4   0.2   -2.5  
prss2_Xenopus_tropicalis_GeneID=496627 SER A 193 E . . . . . . - B I . . ? 0.750  43.6  -36.6  -123.2 -71.5  6.3   1.1   -0.3  
prss2_Xenopus_tropicalis_GeneID=496627 TRP A 194 E . . . . . . + B I I . ? -0.913 43.4  164.2  -155.4 174.6  9.4   2.9   -1.7  
prss2_Xenopus_tropicalis_GeneID=496627 GLY A 195 . . . . . . . - . . . . ? -0.925 45.0  -93.4  177.7  165.0  11.8  3.3   -4.7  
prss2_Xenopus_tropicalis_GeneID=496627 ILE A 196 S . . . . . S - . . . . ? -0.916 93.4  -32.2  -94.0  102.9  14.5  5.7   -6.1  
prss2_Xenopus_tropicalis_GeneID=496627 GLY A 197 S . . . . . S - . . . . ? 0.121  84.3  -79.0  73.3   167.3  12.6  7.8   -8.4  
prss2_Xenopus_tropicalis_GeneID=496627 CYS A 198 S . . . . . S - . . . . ? -0.938 99.8  -11.0  -113.2 133.3  9.6   6.9   -10.5 
prss2_Xenopus_tropicalis_GeneID=496627 ALA A 199 S . . . . . S + . . . . ? 0.739  90.9  157.9  61.7   18.4   9.6   4.8   -13.7 
prss2_Xenopus_tropicalis_GeneID=496627 GLN A 200 B . > . . . . - F U R . ? -0.630 52.5  -94.6  -76.1  144.0  13.4  5.3   -13.8 
prss2_Xenopus_tropicalis_GeneID=496627 ARG A 201 T . 3 . . . S + . . . . ? -0.316 108.9 4.2    -57.6  127.3  15.5  2.9   -15.8 
prss2_Xenopus_tropicalis_GeneID=496627 ASN A 202 T . 3 . . . S + . . . . ? 0.519  111.8 95.8   78.4   4.7    16.8  0.1   -13.5 
prss2_Xenopus_tropicalis_GeneID=496627 TYR A 203 B . < . . . . + F V R . ? -0.653 53.3  175.8  -126.4 76.5   14.9  1.4   -10.5 
prss2_Xenopus_tropicalis_GeneID=496627 PRO A 204 . . . . . . . - . . . . ? -0.200 39.8  -82.7  -68.4  170.0  11.5  -0.4  -10.2 
prss2_Xenopus_tropicalis_GeneID=496627 GLY A 205 E . . . . . . - B J G . ? -0.462 38.5  -137.5 -72.4  150.5  9.0   0.1   -7.4  
prss2_Xenopus_tropicalis_GeneID=496627 VAL A 206 E . . . . . . - B J G I ? -0.914 21.3  -169.1 -112.5 136.9  9.5   -1.7  -4.1  
prss2_Xenopus_tropicalis_GeneID=496627 TYR A 207 E . . . . . . - B J G I ? -0.894 30.3  -108.8 -128.1 142.2  6.6   -3.2  -2.2  
prss2_Xenopus_tropicalis_GeneID=496627 ALA A 208 E . . . . . . - B J G I ? -0.658 40.0  -123.6 -65.7  127.1  5.9   -4.7  1.1   
prss2_Xenopus_tropicalis_GeneID=496627 LYS A 209 E . > . . . . - B J . I ? -0.667 26.2  -168.2 -79.1  96.5   5.6   -8.5  0.5   
prss2_Xenopus_tropicalis_GeneID=496627 VAL A 210 G . > . . . S + . . . . ? 0.825  79.0  66.4   -62.1  -39.7  2.1   -9.1  2.0   
prss2_Xenopus_tropicalis_GeneID=496627 CYS A 211 G . > . . . S + . . . . ? 0.800  97.2  58.4   -55.8  -22.9  2.3   -13.0 2.0   
prss2_Xenopus_tropicalis_GeneID=496627 ASN A 212 G . < . . . S + . . . . ? 0.557  106.7 48.1   -81.4  -5.6   5.1   -12.6 4.7   
prss2_Xenopus_tropicalis_GeneID=496627 TYR A 213 G . < > . . S + . . . . ? 0.212  73.9  105.4  -120.6 10.1   2.6   -10.7 7.0   
prss2_Xenopus_tropicalis_GeneID=496627 ASN A 214 H . < > . . S + . . . . ? 0.919  83.7  48.9   -58.4  -45.4  -0.5  -13.0 7.0   
prss2_Xenopus_tropicalis_GeneID=496627 SER A 215 H . . > . . S + . . . . ? 0.929  114.3 45.3   -60.5  -46.1  0.3   -14.3 10.4  
prss2_Xenopus_tropicalis_GeneID=496627 TRP A 216 H . . > . . S + . . . . ? 0.919  112.7 51.0   -62.8  -46.2  0.8   -10.8 11.8  
prss2_Xenopus_tropicalis_GeneID=496627 ILE A 217 H . . X . . S + . . . . ? 0.946  113.3 44.8   -57.7  -49.0  -2.4  -9.5  10.0  
prss2_Xenopus_tropicalis_GeneID=496627 GLN A 218 H . . X . . S + . . . . ? 0.907  114.0 48.3   -65.4  -45.7  -4.5  -12.3 11.4  
prss2_Xenopus_tropicalis_GeneID=496627 SER A 219 H . . X . . S + . . . . ? 0.887  112.3 49.2   -62.9  -41.9  -3.2  -12.1 14.9  
prss2_Xenopus_tropicalis_GeneID=496627 THR A 220 H . . X . . S + . . . . ? 0.922  111.4 48.6   -64.9  -45.3  -3.6  -8.3  15.0  
prss2_Xenopus_tropicalis_GeneID=496627 ILE A 221 H . > < . . S + . . . . ? 0.929  111.6 50.4   -61.0  -45.0  -7.2  -8.4  13.7  
prss2_Xenopus_tropicalis_GeneID=496627 ALA A 222 H . 3 < . . S + . . . . ? 0.869  109.0 51.7   -62.1  -35.6  -8.1  -11.2 16.3  
prss2_Xenopus_tropicalis_GeneID=496627 ALA A 223 H . 3 < . . . . . . . . ? 0.610  .     .      -79.1  -13.2  -6.6  -9.1  19.1  
prss2_Xenopus_tropicalis_GeneID=496627 ASN A 224 . . < < . . . . . . . . ? 0.613  .     .      -127.0 .      -8.6  -6.0  18.1  
# 
loop_
_dssp_struct_ladder.id 
_dssp_struct_ladder.sheet_id 
_dssp_struct_ladder.range_id_1 
_dssp_struct_ladder.range_id_2 
_dssp_struct_ladder.type 
_dssp_struct_ladder.beg_1_label_comp_id 
_dssp_struct_ladder.beg_1_label_asym_id 
_dssp_struct_ladder.beg_1_label_seq_id 
_dssp_struct_ladder.pdbx_beg_1_PDB_ins_code 
_dssp_struct_ladder.end_1_label_comp_id 
_dssp_struct_ladder.end_1_label_asym_id 
_dssp_struct_ladder.end_1_label_seq_id 
_dssp_struct_ladder.pdbx_end_1_PDB_ins_code 
_dssp_struct_ladder.beg_1_auth_comp_id 
_dssp_struct_ladder.beg_1_auth_asym_id 
_dssp_struct_ladder.beg_1_auth_seq_id 
_dssp_struct_ladder.end_1_auth_comp_id 
_dssp_struct_ladder.end_1_auth_asym_id 
_dssp_struct_ladder.end_1_auth_seq_id 
_dssp_struct_ladder.beg_2_label_comp_id 
_dssp_struct_ladder.beg_2_label_asym_id 
_dssp_struct_ladder.beg_2_label_seq_id 
_dssp_struct_ladder.pdbx_beg_2_PDB_ins_code 
_dssp_struct_ladder.end_2_label_comp_id 
_dssp_struct_ladder.end_2_label_asym_id 
_dssp_struct_ladder.end_2_label_seq_id 
_dssp_struct_ladder.pdbx_end_2_PDB_ins_code 
_dssp_struct_ladder.beg_2_auth_comp_id 
_dssp_struct_ladder.beg_2_auth_asym_id 
_dssp_struct_ladder.beg_2_auth_seq_id 
_dssp_struct_ladder.end_2_auth_comp_id 
_dssp_struct_ladder.end_2_auth_asym_id 
_dssp_struct_ladder.end_2_auth_seq_id 
A A A B anti-parallel ILE A 2   ? ILE A 3   ? ILE A 2   ILE A 3   SER A 173 ? ASP A 172 ? SER A 173 ASP A 172 
B B C F anti-parallel SER A 6   ? THR A 7   ? SER A 6   THR A 7   CYS A 138 ? GLN A 137 ? CYS A 138 GLN A 137 
C B D I parallel      ALA A 105 ? ALA A 105 ? ALA A 105 ALA A 105 GLU A 187 ? GLU A 187 ? GLU A 187 GLU A 187 
D B E F anti-parallel SER A 116 ? GLY A 121 ? SER A 116 GLY A 121 PRO A 142 ? GLN A 137 ? PRO A 142 GLN A 137 
E B E H anti-parallel LEU A 118 ? VAL A 119 ? LEU A 118 VAL A 119 VAL A 183 ? VAL A 182 ? VAL A 183 VAL A 182 
F B F G anti-parallel ILE A 143 ? ILE A 143 ? ILE A 143 ILE A 143 ALA A 164 ? ALA A 164 ? ALA A 164 ALA A 164 
G B G J anti-parallel MET A 161 ? ALA A 164 ? MET A 161 ALA A 164 ALA A 208 ? GLY A 205 ? ALA A 208 GLY A 205 
H B H I anti-parallel PRO A 181 ? CYS A 184 ? PRO A 181 CYS A 184 VAL A 191 ? GLU A 187 ? VAL A 191 GLU A 187 
I B I J anti-parallel GLY A 190 ? TRP A 194 ? GLY A 190 TRP A 194 LYS A 209 ? VAL A 206 ? LYS A 209 VAL A 206 
J C K L anti-parallel ILE A 16  ? ASN A 20  ? ILE A 16  ASN A 20  SER A 29  ? HIS A 24  ? SER A 29  HIS A 24  
K C K N anti-parallel VAL A 17  ? ASN A 20  ? VAL A 17  ASN A 20  LEU A 51  ? GLN A 48  ? LEU A 51  GLN A 48  
L C L M anti-parallel SER A 29  ? LEU A 30  ? SER A 29  LEU A 30  VAL A 37  ? VAL A 36  ? VAL A 37  VAL A 36  
M C M P anti-parallel TRP A 35  ? SER A 38  ? TRP A 35  SER A 38  LYS A 90  ? MET A 87  ? LYS A 90  MET A 87  
N C N O anti-parallel GLN A 48  ? LEU A 51  ? GLN A 48  LEU A 51  ASN A 67  ? GLN A 64  ? ASN A 67  GLN A 64  
O C O P anti-parallel SER A 68  ? ARG A 73  ? SER A 68  ARG A 73  LEU A 91  ? MET A 87  ? LEU A 91  MET A 87  
P D Q R anti-parallel ASN A 55  ? ASN A 55  ? ASN A 55  ASN A 55  LEU A 135 ? LEU A 135 ? LEU A 135 LEU A 135 
Q E S T anti-parallel ASN A 78  ? ASN A 78  ? ASN A 78  ASN A 78  ASP A 83  ? ASP A 83  ? ASP A 83  ASP A 83  
R F U V anti-parallel GLN A 200 ? GLN A 200 ? GLN A 200 GLN A 200 TYR A 203 ? TYR A 203 ? TYR A 203 TYR A 203 
# 
loop_
_dssp_struct_bridge_pairs.id 
_dssp_struct_bridge_pairs.label_comp_id 
_dssp_struct_bridge_pairs.label_seq_id 
_dssp_struct_bridge_pairs.label_asym_id 
_dssp_struct_bridge_pairs.auth_seq_id 
_dssp_struct_bridge_pairs.auth_asym_id 
_dssp_struct_bridge_pairs.pdbx_PDB_ins_code 
_dssp_struct_bridge_pairs.acceptor_1_label_comp_id 
_dssp_struct_bridge_pairs.acceptor_1_label_seq_id 
_dssp_struct_bridge_pairs.acceptor_1_label_asym_id 
_dssp_struct_bridge_pairs.acceptor_1_auth_seq_id 
_dssp_struct_bridge_pairs.acceptor_1_auth_asym_id 
_dssp_struct_bridge_pairs.acceptor_1_pdbx_PDB_ins_code 
_dssp_struct_bridge_pairs.acceptor_1_energy 
_dssp_struct_bridge_pairs.acceptor_2_label_comp_id 
_dssp_struct_bridge_pairs.acceptor_2_label_seq_id 
_dssp_struct_bridge_pairs.acceptor_2_label_asym_id 
_dssp_struct_bridge_pairs.acceptor_2_auth_seq_id 
_dssp_struct_bridge_pairs.acceptor_2_auth_asym_id 
_dssp_struct_bridge_pairs.acceptor_2_pdbx_PDB_ins_code 
_dssp_struct_bridge_pairs.acceptor_2_energy 
_dssp_struct_bridge_pairs.donor_1_label_comp_id 
_dssp_struct_bridge_pairs.donor_1_label_seq_id 
_dssp_struct_bridge_pairs.donor_1_label_asym_id 
_dssp_struct_bridge_pairs.donor_1_auth_seq_id 
_dssp_struct_bridge_pairs.donor_1_auth_asym_id 
_dssp_struct_bridge_pairs.donor_1_pdbx_PDB_ins_code 
_dssp_struct_bridge_pairs.donor_1_energy 
_dssp_struct_bridge_pairs.donor_2_label_comp_id 
_dssp_struct_bridge_pairs.donor_2_label_seq_id 
_dssp_struct_bridge_pairs.donor_2_label_asym_id 
_dssp_struct_bridge_pairs.donor_2_auth_seq_id 
_dssp_struct_bridge_pairs.donor_2_auth_asym_id 
_dssp_struct_bridge_pairs.donor_2_pdbx_PDB_ins_code 
_dssp_struct_bridge_pairs.donor_2_energy 
1   LYS 1   A 1   A ? ?   ?   ? ?   ? ? ?    ?   ?   ? ?   ? ? ?    CYS 174 A 174 A ? -2.3 ILE 3   A 3   A ? -0.7 
2   ILE 2   A 2   A ? GLY 123 A 123 A ? -0.3 SER 173 A 173 A ? -0.3 GLY 5   A 5   A ? -1.2 GLY 4   A 4   A ? -0.4 
3   ILE 3   A 3   A ? ASP 172 A 172 A ? -3.3 LYS 1   A 1   A ? -0.7 ASP 172 A 172 A ? -1.5 SER 6   A 6   A ? -0.1 
4   GLY 4   A 4   A ? ILE 2   A 2   A ? -0.4 GLY 5   A 5   A ? -0.2 ILE 3   A 3   A ? -0.2 SER 6   A 6   A ? -0.1 
5   GLY 5   A 5   A ? ILE 2   A 2   A ? -1.2 ASP 172 A 172 A ? -0.2 THR 7   A 7   A ? -0.3 LEU 139 A 139 A ? -0.2 
6   SER 6   A 6   A ? CYS 138 A 138 A ? -2.6 ILE 3   A 3   A ? -0.1 CYS 138 A 138 A ? -3.2 CYS 8   A 8   A ? -0.2 
7   THR 7   A 7   A ? GLY 5   A 5   A ? -0.3 GLN 137 A 137 A ? -0.2 GLN 137 A 137 A ? -0.2 ALA 9   A 9   A ? -0.1 
8   CYS 8   A 8   A ? LEU 136 A 136 A ? -2.4 SER 6   A 6   A ? -0.2 LEU 136 A 136 A ? -0.1 ASN 11  A 11  A ? -0.1 
9   ALA 9   A 9   A ? ARG 10  A 10  A ? -0.1 THR 7   A 7   A ? -0.1 SER 12  A 12  A ? -2.1 VAL 13  A 13  A ? -0.3 
10  ARG 10  A 10  A ? ASN 11  A 11  A ? -0.3 SER 12  A 12  A ? -0.1 ALA 9   A 9   A ? -0.1 HIS 54  A 54  A ? -0.1 
11  ASN 11  A 11  A ? VAL 13  A 13  A ? -0.1 SER 12  A 12  A ? -0.1 ARG 10  A 10  A ? -0.3 ALA 9   A 9   A ? -0.1 
12  SER 12  A 12  A ? ALA 9   A 9   A ? -2.1 VAL 13  A 13  A ? -0.2 ARG 10  A 10  A ? -0.1 ASN 11  A 11  A ? -0.1 
13  VAL 13  A 13  A ? ALA 9   A 9   A ? -0.3 PRO 14  A 14  A ? -0.1 ILE 16  A 16  A ? -1.5 SER 12  A 12  A ? -0.2 
14  PRO 14  A 14  A ? ?   ?   ? ?   ? ? ?    ?   ?   ? ?   ? ? ?    ASN 102 A 102 A ? -2.0 GLY 52  A 52  A ? -0.3 
15  TYR 15  A 15  A ? VAL 101 A 101 A ? -0.2 THR 103 A 103 A ? -0.1 LEU 30  A 30  A ? -2.8 VAL 104 A 104 A ? -0.2 
16  ILE 16  A 16  A ? VAL 13  A 13  A ? -1.5 SER 29  A 29  A ? -0.2 GLY 52  A 52  A ? -0.5 SER 18  A 18  A ? -0.4 
17  VAL 17  A 17  A ? GLY 28  A 28  A ? -2.1 TYR 15  A 15  A ? -0.1 GLY 28  A 28  A ? -1.2 LEU 19  A 19  A ? -0.7 
18  SER 18  A 18  A ? ARG 50  A 50  A ? -2.4 ILE 16  A 16  A ? -0.4 ARG 50  A 50  A ? -2.7 ASN 20  A 20  A ? -0.6 
19  LEU 19  A 19  A ? CYS 26  A 26  A ? -3.0 VAL 17  A 17  A ? -0.7 PHE 25  A 25  A ? -2.5 CYS 26  A 26  A ? -1.2 
20  ASN 20  A 20  A ? GLN 48  A 48  A ? -2.9 SER 18  A 18  A ? -0.6 GLN 48  A 48  A ? -3.3 HIS 24  A 24  A ? -0.2 
21  SER 21  A 21  A ? TYR 23  A 23  A ? -1.7 LEU 19  A 19  A ? -0.4 HIS 24  A 24  A ? -0.1 ASN 20  A 20  A ? -0.1 
22  GLY 22  A 22  A ? GLN 48  A 48  A ? -0.1 TYR 23  A 23  A ? -0.1 HIS 24  A 24  A ? -0.3 ASN 20  A 20  A ? -0.1 
23  TYR 23  A 23  A ? LEU 19  A 19  A ? -0.0 ?   ?   ? ?   ? ? ?    SER 21  A 21  A ? -1.7 PHE 25  A 25  A ? -0.4 
24  HIS 24  A 24  A ? GLY 22  A 22  A ? -0.3 ASN 20  A 20  A ? -0.2 ASN 20  A 20  A ? -0.2 GLY 27  A 27  A ? -0.1 
25  PHE 25  A 25  A ? LEU 19  A 19  A ? -2.5 CYS 26  A 26  A ? -0.4 GLY 27  A 27  A ? -0.3 SER 178 A 178 A ? -0.3 
26  CYS 26  A 26  A ? LEU 19  A 19  A ? -1.2 ASP 177 A 177 A ? -0.1 LEU 19  A 19  A ? -3.0 PHE 25  A 25  A ? -0.4 
27  GLY 27  A 27  A ? SER 178 A 178 A ? -3.6 PHE 25  A 25  A ? -0.3 ALA 39  A 39  A ? -0.4 SER 29  A 29  A ? -0.3 
28  GLY 28  A 28  A ? VAL 17  A 17  A ? -1.2 CYS 26  A 26  A ? -0.2 VAL 17  A 17  A ? -2.1 LEU 30  A 30  A ? -0.4 
29  SER 29  A 29  A ? VAL 37  A 37  A ? -2.4 GLY 27  A 27  A ? -0.3 VAL 37  A 37  A ? -3.1 ILE 31  A 31  A ? -0.7 
30  LEU 30  A 30  A ? TYR 15  A 15  A ? -2.8 GLY 28  A 28  A ? -0.4 VAL 104 A 104 A ? -2.4 VAL 36  A 36  A ? -0.2 
31  ILE 31  A 31  A ? TRP 35  A 35  A ? -2.2 SER 29  A 29  A ? -0.7 ASN 33  A 33  A ? -0.2 LEU 106 A 106 A ? -0.2 
32  SER 32  A 32  A ? TRP 35  A 35  A ? -1.3 ASN 102 A 102 A ? -0.1 TRP 35  A 35  A ? -0.3 ILE 31  A 31  A ? -0.2 
33  ASN 33  A 33  A ? ILE 31  A 31  A ? -0.2 GLN 34  A 34  A ? -0.2 ALA 95  A 95  A ? -3.5 SER 93  A 93  A ? -0.1 
34  GLN 34  A 34  A ? PRO 94  A 94  A ? -0.2 TRP 35  A 35  A ? -0.1 LEU 91  A 91  A ? -2.6 VAL 36  A 36  A ? -0.4 
35  TRP 35  A 35  A ? SER 32  A 32  A ? -0.3 LYS 90  A 90  A ? -0.2 ILE 31  A 31  A ? -2.2 SER 32  A 32  A ? -1.3 
36  VAL 36  A 36  A ? ILE 89  A 89  A ? -2.1 GLN 34  A 34  A ? -0.4 ILE 89  A 89  A ? -2.7 SER 38  A 38  A ? -0.4 
37  VAL 37  A 37  A ? SER 29  A 29  A ? -3.1 TRP 35  A 35  A ? -0.4 SER 29  A 29  A ? -2.4 ALA 39  A 39  A ? -0.2 
38  SER 38  A 38  A ? MET 87  A 87  A ? -2.5 VAL 36  A 36  A ? -0.4 MET 87  A 87  A ? -2.8 ALA 40  A 40  A ? -0.3 
39  ALA 39  A 39  A ? GLY 27  A 27  A ? -0.4 ILE 86  A 86  A ? -0.2 CYS 42  A 42  A ? -1.4 ILE 86  A 86  A ? -0.3 
40  ALA 40  A 40  A ? SER 38  A 38  A ? -0.3 HIS 41  A 41  A ? -0.3 TYR 43  A 43  A ? -1.6 ALA 39  A 39  A ? -0.1 
41  HIS 41  A 41  A ? CYS 42  A 42  A ? -0.3 ILE 82  A 82  A ? -0.1 ALA 40  A 40  A ? -0.3 SER 178 A 178 A ? -0.0 
42  CYS 42  A 42  A ? ALA 39  A 39  A ? -1.4 GLY 27  A 27  A ? -0.1 HIS 41  A 41  A ? -0.3 ALA 40  A 40  A ? -0.2 
43  TYR 43  A 43  A ? ALA 40  A 40  A ? -1.6 SER 38  A 38  A ? -0.0 ALA 45  A 45  A ? -0.3 ALA 40  A 40  A ? -0.1 
44  LYS 44  A 44  A ? ALA 45  A 45  A ? -0.1 VAL 47  A 47  A ? -0.0 VAL 47  A 47  A ? -0.2 CYS 42  A 42  A ? -0.0 
45  ALA 45  A 45  A ? TYR 43  A 43  A ? -0.3 SER 46  A 46  A ? -0.2 VAL 47  A 47  A ? -0.5 VAL 71  A 71  A ? -0.1 
46  SER 46  A 46  A ? TYR 43  A 43  A ? -0.1 ASN 67  A 67  A ? -0.0 GLN 48  A 48  A ? -0.4 ALA 45  A 45  A ? -0.2 
47  VAL 47  A 47  A ? ALA 45  A 45  A ? -0.5 LYS 44  A 44  A ? -0.2 SER 68  A 68  A ? -2.1 VAL 49  A 49  A ? -0.5 
48  GLN 48  A 48  A ? ASN 20  A 20  A ? -3.3 SER 46  A 46  A ? -0.4 ASN 20  A 20  A ? -2.9 ARG 50  A 50  A ? -0.6 
49  VAL 49  A 49  A ? ILE 66  A 66  A ? -3.8 VAL 47  A 47  A ? -0.5 ILE 66  A 66  A ? -2.9 LEU 51  A 51  A ? -0.5 
50  ARG 50  A 50  A ? SER 18  A 18  A ? -2.7 GLN 48  A 48  A ? -0.6 SER 18  A 18  A ? -2.4 GLY 52  A 52  A ? -0.3 
51  LEU 51  A 51  A ? GLN 64  A 64  A ? -2.6 VAL 49  A 49  A ? -0.5 GLN 64  A 64  A ? -1.9 VAL 101 A 101 A ? -0.1 
52  GLY 52  A 52  A ? ILE 16  A 16  A ? -0.5 ALA 100 A 100 A ? -0.4 HIS 54  A 54  A ? -0.4 THR 62  A 62  A ? -0.3 
53  GLU 53  A 53  A ? ILE 16  A 16  A ? -0.3 ARG 50  A 50  A ? -0.2 GLY 52  A 52  A ? -0.3 ILE 56  A 56  A ? -0.1 
54  HIS 54  A 54  A ? GLY 52  A 52  A ? -0.4 ASN 55  A 55  A ? -0.3 LEU 136 A 136 A ? -2.5 ILE 56  A 56  A ? -0.4 
55  ASN 55  A 55  A ? LEU 58  A 58  A ? -0.2 LEU 135 A 135 A ? -0.2 LEU 58  A 58  A ? -1.4 HIS 54  A 54  A ? -0.3 
56  ILE 56  A 56  A ? ASP 134 A 134 A ? -2.4 HIS 54  A 54  A ? -0.4 LEU 135 A 135 A ? -0.1 ASN 55  A 55  A ? -0.1 
57  ALA 57  A 57  A ? ASP 134 A 134 A ? -0.2 SER 59  A 59  A ? -0.0 SER 59  A 59  A ? -0.3 ILE 56  A 56  A ? -0.3 
58  LEU 58  A 58  A ? ASN 55  A 55  A ? -1.4 ASP 134 A 134 A ? -0.2 GLU 60  A 60  A ? -0.8 ASN 55  A 55  A ? -0.2 
59  SER 59  A 59  A ? ALA 57  A 57  A ? -0.3 GLU 60  A 60  A ? -0.1 ILE 56  A 56  A ? -0.1 GLU 53  A 53  A ? -0.1 
60  GLU 60  A 60  A ? LEU 58  A 58  A ? -0.8 ASN 55  A 55  A ? -0.1 SER 59  A 59  A ? -0.1 ILE 56  A 56  A ? -0.0 
61  GLY 61  A 61  A ? LEU 58  A 58  A ? -0.0 THR 62  A 62  A ? -0.0 SER 59  A 59  A ? -0.1 GLY 52  A 52  A ? -0.0 
62  THR 62  A 62  A ? GLY 52  A 52  A ? -0.3 ALA 100 A 100 A ? -0.1 GLU 53  A 53  A ? -0.1 GLN 64  A 64  A ? -0.1 
63  GLU 63  A 63  A ? GLY 52  A 52  A ? -0.1 ARG 50  A 50  A ? -0.1 PHE 65  A 65  A ? -0.4 GLY 52  A 52  A ? -0.2 
64  GLN 64  A 64  A ? LEU 51  A 51  A ? -1.9 THR 62  A 62  A ? -0.1 LEU 51  A 51  A ? -2.6 ILE 66  A 66  A ? -0.6 
65  PHE 65  A 65  A ? GLU 63  A 63  A ? -0.4 ARG 50  A 50  A ? -0.2 ASN 67  A 67  A ? -0.4 ARG 50  A 50  A ? -0.2 
66  ILE 66  A 66  A ? VAL 49  A 49  A ? -2.9 GLN 64  A 64  A ? -0.6 VAL 49  A 49  A ? -3.8 SER 68  A 68  A ? -0.1 
67  ASN 67  A 67  A ? PHE 65  A 65  A ? -0.4 GLN 48  A 48  A ? -0.2 ALA 92  A 92  A ? -3.0 SER 93  A 93  A ? -0.4 
68  SER 68  A 68  A ? VAL 47  A 47  A ? -2.1 LEU 91  A 91  A ? -0.2 LEU 91  A 91  A ? -0.2 VAL 71  A 71  A ? -0.1 
69  ALA 69  A 69  A ? LYS 90  A 90  A ? -3.7 LYS 70  A 70  A ? -0.4 VAL 71  A 71  A ? -0.3 LEU 91  A 91  A ? -0.2 
70  LYS 70  A 70  A ? LYS 90  A 90  A ? -1.5 ASN 67  A 67  A ? -0.1 LYS 90  A 90  A ? -2.5 ILE 72  A 72  A ? -0.5 
71  VAL 71  A 71  A ? ALA 69  A 69  A ? -0.3 ILE 89  A 89  A ? -0.2 ARG 73  A 73  A ? -0.5 ILE 89  A 89  A ? -0.2 
72  ILE 72  A 72  A ? LEU 88  A 88  A ? -3.5 LYS 70  A 70  A ? -0.5 LEU 88  A 88  A ? -2.9 HIS 74  A 74  A ? -0.2 
73  ARG 73  A 73  A ? VAL 71  A 71  A ? -0.5 MET 87  A 87  A ? -0.2 MET 87  A 87  A ? -0.2 ASP 85  A 85  A ? -0.1 
74  HIS 74  A 74  A ? ILE 86  A 86  A ? -2.3 ASN 84  A 84  A ? -0.3 TYR 77  A 77  A ? -2.1 ARG 73  A 73  A ? -0.1 
75  PRO 75  A 75  A ? ?   ?   ? ?   ? ? ?    ?   ?   ? ?   ? ? ?    HIS 74  A 74  A ? -0.2 ARG 73  A 73  A ? -0.0 
76  SER 76  A 76  A ? ASN 84  A 84  A ? -0.1 ASN 78  A 78  A ? -0.1 ASN 78  A 78  A ? -0.1 ASP 83  A 83  A ? -0.1 
77  TYR 77  A 77  A ? HIS 74  A 74  A ? -2.1 ILE 86  A 86  A ? -0.1 SER 79  A 79  A ? -0.5 ASN 84  A 84  A ? -0.2 
78  ASN 78  A 78  A ? ASP 83  A 83  A ? -2.1 SER 76  A 76  A ? -0.1 ILE 82  A 82  A ? -2.1 ASP 83  A 83  A ? -0.7 
79  SER 79  A 79  A ? TYR 77  A 77  A ? -0.5 ARG 80  A 80  A ? -0.2 ASN 78  A 78  A ? -0.1 TYR 77  A 77  A ? -0.0 
80  ARG 80  A 80  A ? THR 81  A 81  A ? -0.1 ASP 83  A 83  A ? -0.1 SER 79  A 79  A ? -0.2 ASN 78  A 78  A ? -0.0 
81  THR 81  A 81  A ? ASP 83  A 83  A ? -0.1 ASN 78  A 78  A ? -0.1 SER 79  A 79  A ? -0.2 ARG 80  A 80  A ? -0.1 
82  ILE 82  A 82  A ? ASN 78  A 78  A ? -2.1 ASP 83  A 83  A ? -0.2 ASP 85  A 85  A ? -0.6 SER 79  A 79  A ? -0.2 
83  ASP 83  A 83  A ? ASN 78  A 78  A ? -0.7 ASN 84  A 84  A ? -0.2 ASN 78  A 78  A ? -2.1 ILE 82  A 82  A ? -0.2 
84  ASN 84  A 84  A ? TYR 77  A 77  A ? -0.2 ASP 85  A 85  A ? -0.2 ILE 86  A 86  A ? -2.0 HIS 74  A 74  A ? -0.3 
85  ASP 85  A 85  A ? ILE 82  A 82  A ? -0.6 ASN 160 A 160 A ? -0.1 MET 87  A 87  A ? -0.3 ALA 208 A 208 A ? -0.2 
86  ILE 86  A 86  A ? ASN 84  A 84  A ? -2.0 ALA 39  A 39  A ? -0.3 HIS 74  A 74  A ? -2.3 LEU 88  A 88  A ? -0.3 
87  MET 87  A 87  A ? SER 38  A 38  A ? -2.8 ASP 85  A 85  A ? -0.3 SER 38  A 38  A ? -2.5 ILE 89  A 89  A ? -0.4 
88  LEU 88  A 88  A ? ILE 72  A 72  A ? -2.9 ILE 86  A 86  A ? -0.3 ILE 72  A 72  A ? -3.5 LYS 90  A 90  A ? -0.5 
89  ILE 89  A 89  A ? VAL 36  A 36  A ? -2.7 MET 87  A 87  A ? -0.4 VAL 36  A 36  A ? -2.1 LEU 91  A 91  A ? -0.5 
90  LYS 90  A 90  A ? LYS 70  A 70  A ? -2.5 LEU 88  A 88  A ? -0.5 ALA 69  A 69  A ? -3.7 LYS 70  A 70  A ? -1.5 
91  LEU 91  A 91  A ? GLN 34  A 34  A ? -2.6 ILE 89  A 89  A ? -0.5 SER 68  A 68  A ? -0.2 ASN 67  A 67  A ? -0.1 
92  ALA 92  A 92  A ? ASN 67  A 67  A ? -3.0 LYS 90  A 90  A ? -0.2 LEU 91  A 91  A ? -0.1 SER 68  A 68  A ? -0.1 
93  SER 93  A 93  A ? ASN 67  A 67  A ? -0.4 ASN 33  A 33  A ? -0.1 ALA 92  A 92  A ? -0.2 ALA 69  A 69  A ? -0.0 
94  PRO 94  A 94  A ? ?   ?   ? ?   ? ? ?    ?   ?   ? ?   ? ? ?    GLN 34  A 34  A ? -0.2 SER 96  A 96  A ? -0.1 
95  ALA 95  A 95  A ? ASN 33  A 33  A ? -3.5 SER 32  A 32  A ? -0.1 LEU 97  A 97  A ? -0.8 TRP 35  A 35  A ? -0.0 
96  SER 96  A 96  A ? PRO 94  A 94  A ? -0.1 ASN 102 A 102 A ? -0.0 ASN 98  A 98  A ? -0.3 VAL 101 A 101 A ? -0.1 
97  LEU 97  A 97  A ? ALA 95  A 95  A ? -0.8 ALA 100 A 100 A ? -0.1 SER 99  A 99  A ? -0.2 ASN 102 A 102 A ? -0.2 
98  ASN 98  A 98  A ? VAL 101 A 101 A ? -2.8 SER 96  A 96  A ? -0.3 VAL 101 A 101 A ? -0.2 THR 62  A 62  A ? -0.0 
99  SER 99  A 99  A ? ALA 100 A 100 A ? -0.2 LEU 97  A 97  A ? -0.2 ASN 102 A 102 A ? -0.1 LEU 97  A 97  A ? -0.0 
100 ALA 100 A 100 A ? VAL 101 A 101 A ? -0.2 THR 62  A 62  A ? -0.1 ASN 102 A 102 A ? -0.5 GLY 52  A 52  A ? -0.4 
101 VAL 101 A 101 A ? ASN 98  A 98  A ? -0.2 LEU 51  A 51  A ? -0.1 ASN 98  A 98  A ? -2.8 THR 103 A 103 A ? -0.3 
102 ASN 102 A 102 A ? PRO 14  A 14  A ? -2.0 ALA 100 A 100 A ? -0.5 LEU 30  A 30  A ? -0.3 VAL 104 A 104 A ? -0.2 
103 THR 103 A 103 A ? VAL 101 A 101 A ? -0.3 ILE 31  A 31  A ? -0.1 ALA 105 A 105 A ? -0.4 ILE 31  A 31  A ? -0.2 
104 VAL 104 A 104 A ? LEU 30  A 30  A ? -2.4 ASN 102 A 102 A ? -0.2 GLU 187 A 187 A ? -0.1 LEU 106 A 106 A ? -0.1 
105 ALA 105 A 105 A ? GLY 186 A 186 A ? -1.0 THR 103 A 103 A ? -0.4 LEU 188 A 188 A ? -2.8 SER 32  A 32  A ? -0.1 
106 LEU 106 A 106 A ? GLU 187 A 187 A ? -0.2 ILE 31  A 31  A ? -0.2 SER 108 A 108 A ? -0.1 GLN 189 A 189 A ? -0.1 
107 PRO 107 A 107 A ? ?   ?   ? ?   ? ? ?    ?   ?   ? ?   ? ? ?    CYS 110 A 110 A ? -0.1 LEU 106 A 106 A ? -0.1 
108 SER 108 A 108 A ? SER 109 A 109 A ? -0.2 LEU 106 A 106 A ? -0.1 CYS 110 A 110 A ? -0.3 LEU 106 A 106 A ? -0.0 
109 SER 109 A 109 A ? LEU 106 A 106 A ? -0.0 ?   ?   ? ?   ? ? ?    SER 108 A 108 A ? -0.2 ALA 111 A 111 A ? -0.2 
110 CYS 110 A 110 A ? SER 108 A 108 A ? -0.3 PRO 107 A 107 A ? -0.1 ALA 112 A 112 A ? -0.1 GLN 189 A 189 A ? -0.1 
111 ALA 111 A 111 A ? SER 109 A 109 A ? -0.2 GLN 189 A 189 A ? -0.1 ALA 113 A 113 A ? -0.1 CYS 110 A 110 A ? -0.1 
112 ALA 112 A 112 A ? ALA 113 A 113 A ? -0.1 CYS 110 A 110 A ? -0.1 THR 115 A 115 A ? -1.8 ILE 143 A 143 A ? -0.3 
113 ALA 113 A 113 A ? GLY 114 A 114 A ? -0.2 ALA 111 A 111 A ? -0.1 LEU 144 A 144 A ? -0.2 ALA 112 A 112 A ? -0.1 
114 GLY 114 A 114 A ? ILE 143 A 143 A ? -3.3 THR 115 A 115 A ? -0.3 SER 116 A 116 A ? -0.2 ALA 113 A 113 A ? -0.2 
115 THR 115 A 115 A ? ALA 112 A 112 A ? -1.8 ILE 143 A 143 A ? -0.1 ILE 143 A 143 A ? -1.6 CYS 117 A 117 A ? -0.5 
116 SER 116 A 116 A ? GLY 114 A 114 A ? -0.2 PRO 142 A 142 A ? -0.2 ASN 185 A 185 A ? -0.5 LEU 118 A 118 A ? -0.3 
117 CYS 117 A 117 A ? ALA 141 A 141 A ? -2.5 THR 115 A 115 A ? -0.5 ALA 141 A 141 A ? -2.9 VAL 119 A 119 A ? -0.5 
118 LEU 118 A 118 A ? VAL 183 A 183 A ? -3.4 SER 116 A 116 A ? -0.3 VAL 183 A 183 A ? -3.0 SER 120 A 120 A ? -0.4 
119 VAL 119 A 119 A ? LEU 139 A 139 A ? -3.2 CYS 117 A 117 A ? -0.5 LEU 139 A 139 A ? -2.2 GLY 121 A 121 A ? -0.3 
120 SER 120 A 120 A ? PRO 181 A 181 A ? -1.5 LEU 118 A 118 A ? -0.4 TRP 122 A 122 A ? -0.3 CYS 138 A 138 A ? -0.2 
121 GLY 121 A 121 A ? GLN 137 A 137 A ? -2.1 VAL 119 A 119 A ? -0.3 GLN 137 A 137 A ? -2.6 ILE 2   A 2   A ? -0.2 
122 TRP 122 A 122 A ? GLY 176 A 176 A ? -0.4 SER 120 A 120 A ? -0.3 LEU 125 A 125 A ? -0.1 ASP 177 A 177 A ? -0.1 
123 GLY 123 A 123 A ? ASN 124 A 124 A ? -0.2 TYR 132 A 132 A ? -0.1 ILE 2   A 2   A ? -0.3 GLY 176 A 176 A ? -0.3 
124 ASN 124 A 124 A ? GLN 175 A 175 A ? -4.4 LYS 1   A 1   A ? -0.3 TYR 132 A 132 A ? -0.2 GLY 123 A 123 A ? -0.2 
125 LEU 125 A 125 A ? ASN 131 A 131 A ? -3.1 LYS 1   A 1   A ? -0.1 THR 127 A 127 A ? -0.4 GLY 4   A 4   A ? -0.2 
126 SER 126 A 126 A ? THR 129 A 129 A ? -0.3 ASN 131 A 131 A ? -0.2 ASN 131 A 131 A ? -0.2 ASN 124 A 124 A ? -0.1 
127 THR 127 A 127 A ? LEU 125 A 125 A ? -0.4 THR 128 A 128 A ? -0.1 SER 126 A 126 A ? -0.1 CYS 198 A 198 A ? -0.1 
128 THR 128 A 128 A ? THR 129 A 129 A ? -0.1 SER 130 A 130 A ? -0.0 SER 130 A 130 A ? -0.3 THR 127 A 127 A ? -0.1 
129 THR 129 A 129 A ? ASN 131 A 131 A ? -0.1 ?   ?   ? ?   ? ? ?    ASN 131 A 131 A ? -0.7 SER 126 A 126 A ? -0.3 
130 SER 130 A 130 A ? THR 128 A 128 A ? -0.3 LEU 125 A 125 A ? -0.1 TYR 132 A 132 A ? -0.3 THR 127 A 127 A ? -0.1 
131 ASN 131 A 131 A ? THR 129 A 129 A ? -0.7 SER 126 A 126 A ? -0.2 LEU 125 A 125 A ? -3.1 SER 126 A 126 A ? -0.2 
132 TYR 132 A 132 A ? SER 130 A 130 A ? -0.3 ASN 124 A 124 A ? -0.2 ASN 124 A 124 A ? -0.2 GLY 123 A 123 A ? -0.1 
133 PRO 133 A 133 A ? ?   ?   ? ?   ? ? ?    ?   ?   ? ?   ? ? ?    ILE 56  A 56  A ? -0.1 GLN 137 A 137 A ? -0.1 
134 ASP 134 A 134 A ? TYR 132 A 132 A ? -0.1 ASN 55  A 55  A ? -0.1 ILE 56  A 56  A ? -2.4 LEU 136 A 136 A ? -0.3 
135 LEU 135 A 135 A ? ASN 55  A 55  A ? -0.2 ILE 56  A 56  A ? -0.1 ASN 55  A 55  A ? -0.2 GLN 137 A 137 A ? -0.1 
136 LEU 136 A 136 A ? HIS 54  A 54  A ? -2.5 ASP 134 A 134 A ? -0.3 CYS 8   A 8   A ? -2.4 CYS 138 A 138 A ? -0.3 
137 GLN 137 A 137 A ? GLY 121 A 121 A ? -2.6 THR 7   A 7   A ? -0.2 GLY 121 A 121 A ? -2.1 LEU 139 A 139 A ? -0.3 
138 CYS 138 A 138 A ? SER 6   A 6   A ? -3.2 LEU 136 A 136 A ? -0.3 SER 6   A 6   A ? -2.6 ASN 140 A 140 A ? -0.3 
139 LEU 139 A 139 A ? VAL 119 A 119 A ? -2.2 GLN 137 A 137 A ? -0.3 VAL 119 A 119 A ? -3.2 ALA 141 A 141 A ? -0.6 
140 ASN 140 A 140 A ? CYS 138 A 138 A ? -0.3 LEU 118 A 118 A ? -0.2 LEU 118 A 118 A ? -0.2 SER 116 A 116 A ? -0.1 
141 ALA 141 A 141 A ? CYS 117 A 117 A ? -2.9 LEU 139 A 139 A ? -0.6 CYS 117 A 117 A ? -2.5 ILE 143 A 143 A ? -0.2 
142 PRO 142 A 142 A ? ?   ?   ? ?   ? ? ?    ?   ?   ? ?   ? ? ?    GLY 165 A 165 A ? -2.1 LEU 144 A 144 A ? -0.4 
143 ILE 143 A 143 A ? THR 115 A 115 A ? -1.6 ALA 112 A 112 A ? -0.3 GLY 114 A 114 A ? -3.3 ALA 164 A 164 A ? -0.2 
144 LEU 144 A 144 A ? CYS 163 A 163 A ? -2.8 PRO 142 A 142 A ? -0.4 CYS 163 A 163 A ? -0.3 THR 115 A 115 A ? -0.1 
145 THR 145 A 145 A ? ILE 143 A 143 A ? -0.2 THR 146 A 146 A ? -0.1 CYS 149 A 149 A ? -2.6 SER 150 A 150 A ? -0.2 
146 THR 146 A 146 A ? ALA 147 A 147 A ? -0.2 GLN 148 A 148 A ? -0.2 SER 150 A 150 A ? -3.0 GLY 151 A 151 A ? -0.2 
147 ALA 147 A 147 A ? CYS 149 A 149 A ? -0.2 GLN 148 A 148 A ? -0.2 GLY 151 A 151 A ? -2.7 THR 146 A 146 A ? -0.2 
148 GLN 148 A 148 A ? SER 150 A 150 A ? -0.2 CYS 149 A 149 A ? -0.2 ALA 152 A 152 A ? -1.9 ALA 147 A 147 A ? -0.2 
149 CYS 149 A 149 A ? THR 145 A 145 A ? -2.6 SER 150 A 150 A ? -0.2 TYR 153 A 153 A ? -1.4 ALA 147 A 147 A ? -0.2 
150 SER 150 A 150 A ? THR 146 A 146 A ? -3.0 GLY 151 A 151 A ? -0.2 CYS 149 A 149 A ? -0.2 GLN 156 A 156 A ? -0.2 
151 GLY 151 A 151 A ? ALA 147 A 147 A ? -2.7 THR 146 A 146 A ? -0.2 SER 150 A 150 A ? -0.2 CYS 149 A 149 A ? -0.2 
152 ALA 152 A 152 A ? GLN 148 A 148 A ? -1.9 TYR 153 A 153 A ? -0.3 SER 150 A 150 A ? -0.2 GLY 151 A 151 A ? -0.2 
153 TYR 153 A 153 A ? CYS 149 A 149 A ? -1.4 GLN 148 A 148 A ? -0.1 GLN 156 A 156 A ? -2.1 ILE 157 A 157 A ? -0.9 
154 PRO 154 A 154 A ? ?   ?   ? ?   ? ? ?    ?   ?   ? ?   ? ? ?    GLY 151 A 151 A ? -0.1 SER 150 A 150 A ? -0.1 
155 GLY 155 A 155 A ? ILE 157 A 157 A ? -0.2 GLN 156 A 156 A ? -0.1 SER 150 A 150 A ? -0.1 GLY 151 A 151 A ? -0.1 
156 GLN 156 A 156 A ? TYR 153 A 153 A ? -2.1 SER 150 A 150 A ? -0.2 THR 158 A 158 A ? -0.5 GLY 155 A 155 A ? -0.1 
157 ILE 157 A 157 A ? TYR 153 A 153 A ? -0.9 SER 150 A 150 A ? -0.1 GLY 155 A 155 A ? -0.2 ASN 159 A 159 A ? -0.1 
158 THR 158 A 158 A ? GLN 156 A 156 A ? -0.5 THR 81  A 81  A ? -0.1 MET 161 A 161 A ? -1.5 GLN 156 A 156 A ? -0.1 
159 ASN 159 A 159 A ? ASN 160 A 160 A ? -0.3 ILE 157 A 157 A ? -0.1 ASN 212 A 212 A ? -0.0 ILE 157 A 157 A ? -0.0 
160 ASN 160 A 160 A ? ALA 208 A 208 A ? -0.0 CYS 211 A 211 A ? -0.0 LYS 209 A 209 A ? -2.3 PHE 162 A 162 A ? -0.3 
161 MET 161 A 161 A ? THR 158 A 158 A ? -1.5 ALA 208 A 208 A ? -0.2 CYS 163 A 163 A ? -0.3 ALA 208 A 208 A ? -0.2 
162 PHE 162 A 162 A ? TYR 207 A 207 A ? -1.8 ASN 160 A 160 A ? -0.3 TYR 207 A 207 A ? -2.9 ALA 164 A 164 A ? -0.4 
163 CYS 163 A 163 A ? LEU 144 A 144 A ? -0.3 MET 161 A 161 A ? -0.3 LEU 144 A 144 A ? -2.8 GLY 165 A 165 A ? -0.4 
164 ALA 164 A 164 A ? GLY 205 A 205 A ? -1.7 PHE 162 A 162 A ? -0.4 GLY 205 A 205 A ? -1.3 PHE 166 A 166 A ? -0.3 
165 GLY 165 A 165 A ? PRO 142 A 142 A ? -2.1 CYS 163 A 163 A ? -0.4 LEU 167 A 167 A ? -0.5 ASP 172 A 172 A ? -0.1 
166 PHE 166 A 166 A ? LYS 171 A 171 A ? -0.7 ALA 164 A 164 A ? -0.3 GLY 169 A 169 A ? -1.7 LYS 171 A 171 A ? -0.3 
167 LEU 167 A 167 A ? GLY 165 A 165 A ? -0.5 GLU 168 A 168 A ? -0.3 ASN 202 A 202 A ? -2.8 TYR 203 A 203 A ? -0.2 
168 GLU 168 A 168 A ? GLY 169 A 169 A ? -0.2 ARG 201 A 201 A ? -0.2 LEU 167 A 167 A ? -0.3 ARG 201 A 201 A ? -0.2 
169 GLY 169 A 169 A ? PHE 166 A 166 A ? -1.7 GLN 200 A 200 A ? -0.2 GLU 168 A 168 A ? -0.2 GLN 200 A 200 A ? -0.2 
170 GLY 170 A 170 A ? ALA 199 A 199 A ? -2.9 CYS 198 A 198 A ? -0.1 ASP 172 A 172 A ? -0.3 GLN 200 A 200 A ? -0.1 
171 LYS 171 A 171 A ? PHE 166 A 166 A ? -0.3 GLN 200 A 200 A ? -0.1 PHE 166 A 166 A ? -0.7 SER 173 A 173 A ? -0.3 
172 ASP 172 A 172 A ? ILE 3   A 3   A ? -1.5 GLY 170 A 170 A ? -0.3 ILE 3   A 3   A ? -3.3 CYS 174 A 174 A ? -0.3 
173 SER 173 A 173 A ? LYS 171 A 171 A ? -0.3 ILE 2   A 2   A ? -0.3 ILE 2   A 2   A ? -0.3 ALA 199 A 199 A ? -0.2 
174 CYS 174 A 174 A ? LYS 1   A 1   A ? -2.3 ASP 172 A 172 A ? -0.3 ASP 177 A 177 A ? -2.2 SER 178 A 178 A ? -0.1 
175 GLN 175 A 175 A ? GLY 176 A 176 A ? -0.3 SER 173 A 173 A ? -0.2 ASN 124 A 124 A ? -4.4 CYS 174 A 174 A ? -0.2 
176 GLY 176 A 176 A ? GLY 123 A 123 A ? -0.3 PHE 25  A 25  A ? -0.2 TRP 122 A 122 A ? -0.4 GLN 175 A 175 A ? -0.3 
177 ASP 177 A 177 A ? CYS 174 A 174 A ? -2.2 CYS 26  A 26  A ? -0.1 GLY 180 A 180 A ? -2.6 VAL 192 A 192 A ? -0.3 
178 SER 178 A 178 A ? PHE 25  A 25  A ? -0.3 GLY 179 A 179 A ? -0.3 GLY 27  A 27  A ? -3.6 SER 193 A 193 A ? -0.2 
179 GLY 179 A 179 A ? VAL 192 A 192 A ? -2.9 GLY 180 A 180 A ? -0.3 SER 178 A 178 A ? -0.3 SER 193 A 193 A ? -0.1 
180 GLY 180 A 180 A ? ASP 177 A 177 A ? -2.6 GLY 27  A 27  A ? -0.1 VAL 192 A 192 A ? -2.3 GLY 179 A 179 A ? -0.3 
181 PRO 181 A 181 A ? ?   ?   ? ?   ? ? ?    ?   ?   ? ?   ? ? ?    SER 120 A 120 A ? -1.5 VAL 183 A 183 A ? -0.5 
182 VAL 182 A 182 A ? GLY 190 A 190 A ? -2.2 VAL 119 A 119 A ? -0.2 GLN 189 A 189 A ? -2.9 GLY 190 A 190 A ? -1.7 
183 VAL 183 A 183 A ? LEU 118 A 118 A ? -3.0 PRO 181 A 181 A ? -0.5 LEU 118 A 118 A ? -3.4 ASN 185 A 185 A ? -0.4 
184 CYS 184 A 184 A ? GLU 187 A 187 A ? -2.5 VAL 182 A 182 A ? -0.5 GLU 187 A 187 A ? -2.1 CYS 117 A 117 A ? -0.1 
185 ASN 185 A 185 A ? SER 116 A 116 A ? -0.5 VAL 183 A 183 A ? -0.4 CYS 184 A 184 A ? -0.1 LEU 188 A 188 A ? -0.1 
186 GLY 186 A 186 A ? GLU 187 A 187 A ? -0.2 VAL 183 A 183 A ? -0.1 ALA 105 A 105 A ? -1.0 LEU 188 A 188 A ? -0.3 
187 GLU 187 A 187 A ? CYS 184 A 184 A ? -2.1 VAL 104 A 104 A ? -0.1 CYS 184 A 184 A ? -2.5 GLN 189 A 189 A ? -0.8 
188 LEU 188 A 188 A ? ALA 105 A 105 A ? -2.8 GLY 186 A 186 A ? -0.3 VAL 183 A 183 A ? -0.2 VAL 191 A 191 A ? -0.1 
189 GLN 189 A 189 A ? VAL 182 A 182 A ? -2.9 GLU 187 A 187 A ? -0.8 VAL 210 A 210 A ? -1.2 CYS 211 A 211 A ? -0.5 
190 GLY 190 A 190 A ? VAL 182 A 182 A ? -1.7 LYS 209 A 209 A ? -0.2 VAL 182 A 182 A ? -2.2 VAL 192 A 192 A ? -0.4 
191 VAL 191 A 191 A ? ALA 208 A 208 A ? -1.4 GLN 189 A 189 A ? -0.3 ALA 208 A 208 A ? -2.6 SER 193 A 193 A ? -0.2 
192 VAL 192 A 192 A ? GLY 180 A 180 A ? -2.3 GLY 190 A 190 A ? -0.4 GLY 179 A 179 A ? -2.9 TYR 207 A 207 A ? -0.2 
193 SER 193 A 193 A ? VAL 206 A 206 A ? -2.1 TRP 194 A 194 A ? -0.4 GLY 195 A 195 A ? -0.3 TYR 207 A 207 A ? -0.2 
194 TRP 194 A 194 A ? VAL 206 A 206 A ? -1.7 SER 178 A 178 A ? -0.0 VAL 206 A 206 A ? -3.2 SER 193 A 193 A ? -0.4 
195 GLY 195 A 195 A ? SER 193 A 193 A ? -0.3 GLY 205 A 205 A ? -0.2 GLY 197 A 197 A ? -0.8 GLY 205 A 205 A ? -0.1 
196 ILE 196 A 196 A ? PRO 204 A 204 A ? -0.4 TRP 194 A 194 A ? -0.2 GLN 200 A 200 A ? -0.3 TRP 194 A 194 A ? -0.0 
197 GLY 197 A 197 A ? GLY 195 A 195 A ? -0.8 ALA 199 A 199 A ? -0.1 ALA 199 A 199 A ? -0.4 GLN 200 A 200 A ? -0.1 
198 CYS 198 A 198 A ? ALA 199 A 199 A ? -0.2 THR 127 A 127 A ? -0.1 ARG 201 A 201 A ? -0.1 GLY 170 A 170 A ? -0.1 
199 ALA 199 A 199 A ? GLY 197 A 197 A ? -0.4 SER 173 A 173 A ? -0.2 GLY 170 A 170 A ? -2.9 ARG 201 A 201 A ? -0.3 
200 GLN 200 A 200 A ? TYR 203 A 203 A ? -0.6 ILE 196 A 196 A ? -0.3 TYR 203 A 203 A ? -2.1 GLY 169 A 169 A ? -0.2 
201 ARG 201 A 201 A ? ALA 199 A 199 A ? -0.3 ASN 202 A 202 A ? -0.2 GLU 168 A 168 A ? -0.2 LEU 167 A 167 A ? -0.1 
202 ASN 202 A 202 A ? LEU 167 A 167 A ? -2.8 PHE 166 A 166 A ? -0.2 ARG 201 A 201 A ? -0.2 LEU 167 A 167 A ? -0.1 
203 TYR 203 A 203 A ? GLN 200 A 200 A ? -2.1 PHE 166 A 166 A ? -0.2 GLN 200 A 200 A ? -0.6 ALA 199 A 199 A ? -0.2 
204 PRO 204 A 204 A ? ?   ?   ? ?   ? ? ?    ?   ?   ? ?   ? ? ?    ILE 196 A 196 A ? -0.4 GLY 165 A 165 A ? -0.2 
205 GLY 205 A 205 A ? ALA 164 A 164 A ? -1.3 GLY 195 A 195 A ? -0.1 ALA 164 A 164 A ? -1.7 TYR 207 A 207 A ? -0.4 
206 VAL 206 A 206 A ? TRP 194 A 194 A ? -3.2 CYS 163 A 163 A ? -0.2 SER 193 A 193 A ? -2.1 TRP 194 A 194 A ? -1.7 
207 TYR 207 A 207 A ? PHE 162 A 162 A ? -2.9 GLY 205 A 205 A ? -0.4 PHE 162 A 162 A ? -1.8 LYS 209 A 209 A ? -0.4 
208 ALA 208 A 208 A ? VAL 191 A 191 A ? -2.6 VAL 206 A 206 A ? -0.3 VAL 191 A 191 A ? -1.4 VAL 210 A 210 A ? -1.1 
209 LYS 209 A 209 A ? ASN 160 A 160 A ? -2.3 TYR 207 A 207 A ? -0.4 ASN 212 A 212 A ? -1.6 GLY 190 A 190 A ? -0.2 
210 VAL 210 A 210 A ? GLN 189 A 189 A ? -1.2 ALA 208 A 208 A ? -1.1 TYR 213 A 213 A ? -3.1 ASN 214 A 214 A ? -0.3 
211 CYS 211 A 211 A ? GLN 189 A 189 A ? -0.5 ASN 212 A 212 A ? -0.3 ASN 214 A 214 A ? -0.7 VAL 210 A 210 A ? -0.3 
212 ASN 212 A 212 A ? LYS 209 A 209 A ? -1.6 TYR 213 A 213 A ? -0.2 CYS 211 A 211 A ? -0.3 VAL 210 A 210 A ? -0.2 
213 TYR 213 A 213 A ? VAL 210 A 210 A ? -3.1 LYS 209 A 209 A ? -0.2 ILE 217 A 217 A ? -3.0 GLN 218 A 218 A ? -0.2 
214 ASN 214 A 214 A ? CYS 211 A 211 A ? -0.7 VAL 210 A 210 A ? -0.3 GLN 218 A 218 A ? -2.6 SER 219 A 219 A ? -0.2 
215 SER 215 A 215 A ? CYS 211 A 211 A ? -0.2 TRP 216 A 216 A ? -0.2 SER 219 A 219 A ? -2.4 THR 220 A 220 A ? -0.2 
216 TRP 216 A 216 A ? GLN 218 A 218 A ? -0.2 ILE 217 A 217 A ? -0.2 THR 220 A 220 A ? -2.5 ILE 221 A 221 A ? -0.2 
217 ILE 217 A 217 A ? TYR 213 A 213 A ? -3.0 GLN 218 A 218 A ? -0.2 ILE 221 A 221 A ? -2.4 ALA 222 A 222 A ? -0.2 
218 GLN 218 A 218 A ? ASN 214 A 214 A ? -2.6 TYR 213 A 213 A ? -0.2 ALA 222 A 222 A ? -2.3 ILE 217 A 217 A ? -0.2 
219 SER 219 A 219 A ? SER 215 A 215 A ? -2.4 ASN 214 A 214 A ? -0.2 ALA 223 A 223 A ? -1.8 GLN 218 A 218 A ? -0.2 
220 THR 220 A 220 A ? TRP 216 A 216 A ? -2.5 SER 215 A 215 A ? -0.2 ASN 224 A 224 A ? -0.7 GLN 218 A 218 A ? -0.2 
221 ILE 221 A 221 A ? ILE 217 A 217 A ? -2.4 TRP 216 A 216 A ? -0.2 ASN 224 A 224 A ? -1.1 SER 219 A 219 A ? -0.2 
222 ALA 222 A 222 A ? GLN 218 A 218 A ? -2.3 ALA 223 A 223 A ? -0.3 ILE 221 A 221 A ? -0.2 THR 220 A 220 A ? -0.2 
223 ALA 223 A 223 A ? SER 219 A 219 A ? -1.8 GLN 218 A 218 A ? -0.2 ALA 222 A 222 A ? -0.3 ILE 221 A 221 A ? -0.2 
224 ASN 224 A 224 A ? ILE 221 A 221 A ? -1.1 THR 220 A 220 A ? -0.7 ALA 222 A 222 A ? -0.2 ILE 221 A 221 A ? -0.2 
# 
loop_
_dssp_statistics_histogram.entry_id 
_dssp_statistics_histogram.type 
_dssp_statistics_histogram.1 
_dssp_statistics_histogram.2 
_dssp_statistics_histogram.3 
_dssp_statistics_histogram.4 
_dssp_statistics_histogram.5 
_dssp_statistics_histogram.6 
_dssp_statistics_histogram.7 
_dssp_statistics_histogram.8 
_dssp_statistics_histogram.9 
_dssp_statistics_histogram.10 
_dssp_statistics_histogram.11 
_dssp_statistics_histogram.12 
_dssp_statistics_histogram.13 
_dssp_statistics_histogram.14 
_dssp_statistics_histogram.15 
_dssp_statistics_histogram.16 
_dssp_statistics_histogram.17 
_dssp_statistics_histogram.18 
_dssp_statistics_histogram.19 
_dssp_statistics_histogram.20 
_dssp_statistics_histogram.21 
_dssp_statistics_histogram.22 
_dssp_statistics_histogram.23 
_dssp_statistics_histogram.24 
_dssp_statistics_histogram.25 
_dssp_statistics_histogram.26 
_dssp_statistics_histogram.27 
_dssp_statistics_histogram.28 
_dssp_statistics_histogram.29 
_dssp_statistics_histogram.30 
prss2_Xenopus_tropicalis_GeneID=496627 residues_per_alpha_helix        0 0 0 0 0 0 1 0 0 1 0 0 0 0 0 0 0 0 0 0 0 0 0 0 0 0 0 0 0 0 
prss2_Xenopus_tropicalis_GeneID=496627 parallel_bridges_per_ladder     1 0 0 0 0 0 0 0 0 0 0 0 0 0 0 0 0 0 0 0 0 0 0 0 0 0 0 0 0 0 
prss2_Xenopus_tropicalis_GeneID=496627 antiparallel_bridges_per_ladder 4 4 0 6 2 1 0 0 0 0 0 0 0 0 0 0 0 0 0 0 0 0 0 0 0 0 0 0 0 0 
prss2_Xenopus_tropicalis_GeneID=496627 ladders_per_sheet               1 0 0 0 0 1 0 1 0 0 0 0 0 0 0 0 0 0 0 0 0 0 0 0 0 0 0 0 0 0 
# 
loop_
_dssp_statistics_hbond.entry_id 
_dssp_statistics_hbond.type 
_dssp_statistics_hbond.count 
_dssp_statistics_hbond.count_per_100 
prss2_Xenopus_tropicalis_GeneID=496627 O(I)-->H-N(J)          140 62.5 
prss2_Xenopus_tropicalis_GeneID=496627 'PARALLEL BRIDGES'     2   0.9  
prss2_Xenopus_tropicalis_GeneID=496627 'ANTIPARALLEL BRIDGES' 71  31.7 
prss2_Xenopus_tropicalis_GeneID=496627 O(I)-->H-N(I-5)        2   0.9  
prss2_Xenopus_tropicalis_GeneID=496627 O(I)-->H-N(I-4)        1   0.4  
prss2_Xenopus_tropicalis_GeneID=496627 O(I)-->H-N(I-3)        4   1.8  
prss2_Xenopus_tropicalis_GeneID=496627 O(I)-->H-N(I-2)        1   0.4  
prss2_Xenopus_tropicalis_GeneID=496627 O(I)-->H-N(I-1)        0   0.0  
prss2_Xenopus_tropicalis_GeneID=496627 O(I)-->H-N(I+0)        0   0.0  
prss2_Xenopus_tropicalis_GeneID=496627 O(I)-->H-N(I+1)        0   0.0  
prss2_Xenopus_tropicalis_GeneID=496627 O(I)-->H-N(I+2)        19  8.5  
prss2_Xenopus_tropicalis_GeneID=496627 O(I)-->H-N(I+3)        20  8.9  
prss2_Xenopus_tropicalis_GeneID=496627 O(I)-->H-N(I+4)        15  6.7  
prss2_Xenopus_tropicalis_GeneID=496627 O(I)-->H-N(I+5)        1   0.4  
# 
_dssp_statistics.entry_id                       prss2_Xenopus_tropicalis_GeneID=496627 
_dssp_statistics.nr_of_residues                 224 
_dssp_statistics.nr_of_chains                   1 
_dssp_statistics.nr_of_ss_bridges_total         0 
_dssp_statistics.nr_of_ss_bridges_intra_chain   0 
_dssp_statistics.nr_of_ss_bridges_inter_chain   0 
# 
loop_
_chem_comp.id 
_chem_comp.type 
_chem_comp.mon_nstd_flag 
_chem_comp.name 
_chem_comp.formula 
_chem_comp.formula_weight 
ALA 'L-PEPTIDE LINKING' y ALANINE         'C3 H7 N O2'     89.093 
ARG 'L-PEPTIDE LINKING' y ARGININE        'C6 H15 N4 O2'  175.209 
ASN 'L-PEPTIDE LINKING' y ASPARAGINE      'C4 H8 N2 O3'   132.118 
ASP 'L-PEPTIDE LINKING' y 'ASPARTIC ACID' 'C4 H7 N O4'    133.103 
CYS 'L-PEPTIDE LINKING' y CYSTEINE        'C3 H7 N O2 S'  121.158 
GLN 'L-PEPTIDE LINKING' y GLUTAMINE       'C5 H10 N2 O3'  146.144 
GLU 'L-PEPTIDE LINKING' y 'GLUTAMIC ACID' 'C5 H9 N O4'    147.129 
GLY 'PEPTIDE LINKING'   y GLYCINE         'C2 H5 N O2'     75.067 
HIS 'L-PEPTIDE LINKING' y HISTIDINE       'C6 H10 N3 O2'  156.162 
ILE 'L-PEPTIDE LINKING' y ISOLEUCINE      'C6 H13 N O2'   131.173 
LEU 'L-PEPTIDE LINKING' y LEUCINE         'C6 H13 N O2'   131.173 
LYS 'L-PEPTIDE LINKING' y LYSINE          'C6 H15 N2 O2'  147.195 
MET 'L-PEPTIDE LINKING' y METHIONINE      'C5 H11 N O2 S' 149.211 
PHE 'L-PEPTIDE LINKING' y PHENYLALANINE   'C9 H11 N O2'   165.189 
PRO 'L-PEPTIDE LINKING' y PROLINE         'C5 H9 N O2'     115.13 
SER 'L-PEPTIDE LINKING' y SERINE          'C3 H7 N O3'    105.093 
THR 'L-PEPTIDE LINKING' y THREONINE       'C4 H9 N O3'    119.119 
TRP 'L-PEPTIDE LINKING' y TRYPTOPHAN      'C11 H12 N2 O2' 204.225 
TYR 'L-PEPTIDE LINKING' y TYROSINE        'C9 H11 N O3'   181.189 
VAL 'L-PEPTIDE LINKING' y VALINE          'C5 H11 N O2'   117.146 
# 
loop_
_atom_type.symbol 
N 
C 
O 
S 
# 
loop_
_entity_poly_seq.entity_id 
_entity_poly_seq.num 
_entity_poly_seq.mon_id 
_entity_poly_seq.hetero 
1   1 LYS n 
1   2 ILE n 
1   3 ILE n 
1   4 GLY n 
1   5 GLY n 
1   6 SER n 
1   7 THR n 
1   8 CYS n 
1   9 ALA n 
1  10 ARG n 
1  11 ASN n 
1  12 SER n 
1  13 VAL n 
1  14 PRO n 
1  15 TYR n 
1  16 ILE n 
1  17 VAL n 
1  18 SER n 
1  19 LEU n 
1  20 ASN n 
1  21 SER n 
1  22 GLY n 
1  23 TYR n 
1  24 HIS n 
1  25 PHE n 
1  26 CYS n 
1  27 GLY n 
1  28 GLY n 
1  29 SER n 
1  30 LEU n 
1  31 ILE n 
1  32 SER n 
1  33 ASN n 
1  34 GLN n 
1  35 TRP n 
1  36 VAL n 
1  37 VAL n 
1  38 SER n 
1  39 ALA n 
1  40 ALA n 
1  41 HIS n 
1  42 CYS n 
1  43 TYR n 
1  44 LYS n 
1  45 ALA n 
1  46 SER n 
1  47 VAL n 
1  48 GLN n 
1  49 VAL n 
1  50 ARG n 
1  51 LEU n 
1  52 GLY n 
1  53 GLU n 
1  54 HIS n 
1  55 ASN n 
1  56 ILE n 
1  57 ALA n 
1  58 LEU n 
1  59 SER n 
1  60 GLU n 
1  61 GLY n 
1  62 THR n 
1  63 GLU n 
1  64 GLN n 
1  65 PHE n 
1  66 ILE n 
1  67 ASN n 
1  68 SER n 
1  69 ALA n 
1  70 LYS n 
1  71 VAL n 
1  72 ILE n 
1  73 ARG n 
1  74 HIS n 
1  75 PRO n 
1  76 SER n 
1  77 TYR n 
1  78 ASN n 
1  79 SER n 
1  80 ARG n 
1  81 THR n 
1  82 ILE n 
1  83 ASP n 
1  84 ASN n 
1  85 ASP n 
1  86 ILE n 
1  87 MET n 
1  88 LEU n 
1  89 ILE n 
1  90 LYS n 
1  91 LEU n 
1  92 ALA n 
1  93 SER n 
1  94 PRO n 
1  95 ALA n 
1  96 SER n 
1  97 LEU n 
1  98 ASN n 
1  99 SER n 
1 100 ALA n 
1 101 VAL n 
1 102 ASN n 
1 103 THR n 
1 104 VAL n 
1 105 ALA n 
1 106 LEU n 
1 107 PRO n 
1 108 SER n 
1 109 SER n 
1 110 CYS n 
1 111 ALA n 
1 112 ALA n 
1 113 ALA n 
1 114 GLY n 
1 115 THR n 
1 116 SER n 
1 117 CYS n 
1 118 LEU n 
1 119 VAL n 
1 120 SER n 
1 121 GLY n 
1 122 TRP n 
1 123 GLY n 
1 124 ASN n 
1 125 LEU n 
1 126 SER n 
1 127 THR n 
1 128 THR n 
1 129 THR n 
1 130 SER n 
1 131 ASN n 
1 132 TYR n 
1 133 PRO n 
1 134 ASP n 
1 135 LEU n 
1 136 LEU n 
1 137 GLN n 
1 138 CYS n 
1 139 LEU n 
1 140 ASN n 
1 141 ALA n 
1 142 PRO n 
1 143 ILE n 
1 144 LEU n 
1 145 THR n 
1 146 THR n 
1 147 ALA n 
1 148 GLN n 
1 149 CYS n 
1 150 SER n 
1 151 GLY n 
1 152 ALA n 
1 153 TYR n 
1 154 PRO n 
1 155 GLY n 
1 156 GLN n 
1 157 ILE n 
1 158 THR n 
1 159 ASN n 
1 160 ASN n 
1 161 MET n 
1 162 PHE n 
1 163 CYS n 
1 164 ALA n 
1 165 GLY n 
1 166 PHE n 
1 167 LEU n 
1 168 GLU n 
1 169 GLY n 
1 170 GLY n 
1 171 LYS n 
1 172 ASP n 
1 173 SER n 
1 174 CYS n 
1 175 GLN n 
1 176 GLY n 
1 177 ASP n 
1 178 SER n 
1 179 GLY n 
1 180 GLY n 
1 181 PRO n 
1 182 VAL n 
1 183 VAL n 
1 184 CYS n 
1 185 ASN n 
1 186 GLY n 
1 187 GLU n 
1 188 LEU n 
1 189 GLN n 
1 190 GLY n 
1 191 VAL n 
1 192 VAL n 
1 193 SER n 
1 194 TRP n 
1 195 GLY n 
1 196 ILE n 
1 197 GLY n 
1 198 CYS n 
1 199 ALA n 
1 200 GLN n 
1 201 ARG n 
1 202 ASN n 
1 203 TYR n 
1 204 PRO n 
1 205 GLY n 
1 206 VAL n 
1 207 TYR n 
1 208 ALA n 
1 209 LYS n 
1 210 VAL n 
1 211 CYS n 
1 212 ASN n 
1 213 TYR n 
1 214 ASN n 
1 215 SER n 
1 216 TRP n 
1 217 ILE n 
1 218 GLN n 
1 219 SER n 
1 220 THR n 
1 221 ILE n 
1 222 ALA n 
1 223 ALA n 
1 224 ASN n 
# 
loop_
_pdbx_poly_seq_scheme.asym_id 
_pdbx_poly_seq_scheme.entity_id 
_pdbx_poly_seq_scheme.seq_id 
_pdbx_poly_seq_scheme.mon_id 
_pdbx_poly_seq_scheme.ndb_seq_num 
_pdbx_poly_seq_scheme.pdb_seq_num 
_pdbx_poly_seq_scheme.auth_seq_num 
_pdbx_poly_seq_scheme.pdb_mon_id 
_pdbx_poly_seq_scheme.auth_mon_id 
_pdbx_poly_seq_scheme.pdb_strand_id 
_pdbx_poly_seq_scheme.pdb_ins_code 
_pdbx_poly_seq_scheme.hetero 
A 1   1 LYS   1 1   1   LYS LYS A ? n 
A 1   2 ILE   2 2   2   ILE ILE A ? n 
A 1   3 ILE   3 3   3   ILE ILE A ? n 
A 1   4 GLY   4 4   4   GLY GLY A ? n 
A 1   5 GLY   5 5   5   GLY GLY A ? n 
A 1   6 SER   6 6   6   SER SER A ? n 
A 1   7 THR   7 7   7   THR THR A ? n 
A 1   8 CYS   8 8   8   CYS CYS A ? n 
A 1   9 ALA   9 9   9   ALA ALA A ? n 
A 1  10 ARG  10 10  10  ARG ARG A ? n 
A 1  11 ASN  11 11  11  ASN ASN A ? n 
A 1  12 SER  12 12  12  SER SER A ? n 
A 1  13 VAL  13 13  13  VAL VAL A ? n 
A 1  14 PRO  14 14  14  PRO PRO A ? n 
A 1  15 TYR  15 15  15  TYR TYR A ? n 
A 1  16 ILE  16 16  16  ILE ILE A ? n 
A 1  17 VAL  17 17  17  VAL VAL A ? n 
A 1  18 SER  18 18  18  SER SER A ? n 
A 1  19 LEU  19 19  19  LEU LEU A ? n 
A 1  20 ASN  20 20  20  ASN ASN A ? n 
A 1  21 SER  21 21  21  SER SER A ? n 
A 1  22 GLY  22 22  22  GLY GLY A ? n 
A 1  23 TYR  23 23  23  TYR TYR A ? n 
A 1  24 HIS  24 24  24  HIS HIS A ? n 
A 1  25 PHE  25 25  25  PHE PHE A ? n 
A 1  26 CYS  26 26  26  CYS CYS A ? n 
A 1  27 GLY  27 27  27  GLY GLY A ? n 
A 1  28 GLY  28 28  28  GLY GLY A ? n 
A 1  29 SER  29 29  29  SER SER A ? n 
A 1  30 LEU  30 30  30  LEU LEU A ? n 
A 1  31 ILE  31 31  31  ILE ILE A ? n 
A 1  32 SER  32 32  32  SER SER A ? n 
A 1  33 ASN  33 33  33  ASN ASN A ? n 
A 1  34 GLN  34 34  34  GLN GLN A ? n 
A 1  35 TRP  35 35  35  TRP TRP A ? n 
A 1  36 VAL  36 36  36  VAL VAL A ? n 
A 1  37 VAL  37 37  37  VAL VAL A ? n 
A 1  38 SER  38 38  38  SER SER A ? n 
A 1  39 ALA  39 39  39  ALA ALA A ? n 
A 1  40 ALA  40 40  40  ALA ALA A ? n 
A 1  41 HIS  41 41  41  HIS HIS A ? n 
A 1  42 CYS  42 42  42  CYS CYS A ? n 
A 1  43 TYR  43 43  43  TYR TYR A ? n 
A 1  44 LYS  44 44  44  LYS LYS A ? n 
A 1  45 ALA  45 45  45  ALA ALA A ? n 
A 1  46 SER  46 46  46  SER SER A ? n 
A 1  47 VAL  47 47  47  VAL VAL A ? n 
A 1  48 GLN  48 48  48  GLN GLN A ? n 
A 1  49 VAL  49 49  49  VAL VAL A ? n 
A 1  50 ARG  50 50  50  ARG ARG A ? n 
A 1  51 LEU  51 51  51  LEU LEU A ? n 
A 1  52 GLY  52 52  52  GLY GLY A ? n 
A 1  53 GLU  53 53  53  GLU GLU A ? n 
A 1  54 HIS  54 54  54  HIS HIS A ? n 
A 1  55 ASN  55 55  55  ASN ASN A ? n 
A 1  56 ILE  56 56  56  ILE ILE A ? n 
A 1  57 ALA  57 57  57  ALA ALA A ? n 
A 1  58 LEU  58 58  58  LEU LEU A ? n 
A 1  59 SER  59 59  59  SER SER A ? n 
A 1  60 GLU  60 60  60  GLU GLU A ? n 
A 1  61 GLY  61 61  61  GLY GLY A ? n 
A 1  62 THR  62 62  62  THR THR A ? n 
A 1  63 GLU  63 63  63  GLU GLU A ? n 
A 1  64 GLN  64 64  64  GLN GLN A ? n 
A 1  65 PHE  65 65  65  PHE PHE A ? n 
A 1  66 ILE  66 66  66  ILE ILE A ? n 
A 1  67 ASN  67 67  67  ASN ASN A ? n 
A 1  68 SER  68 68  68  SER SER A ? n 
A 1  69 ALA  69 69  69  ALA ALA A ? n 
A 1  70 LYS  70 70  70  LYS LYS A ? n 
A 1  71 VAL  71 71  71  VAL VAL A ? n 
A 1  72 ILE  72 72  72  ILE ILE A ? n 
A 1  73 ARG  73 73  73  ARG ARG A ? n 
A 1  74 HIS  74 74  74  HIS HIS A ? n 
A 1  75 PRO  75 75  75  PRO PRO A ? n 
A 1  76 SER  76 76  76  SER SER A ? n 
A 1  77 TYR  77 77  77  TYR TYR A ? n 
A 1  78 ASN  78 78  78  ASN ASN A ? n 
A 1  79 SER  79 79  79  SER SER A ? n 
A 1  80 ARG  80 80  80  ARG ARG A ? n 
A 1  81 THR  81 81  81  THR THR A ? n 
A 1  82 ILE  82 82  82  ILE ILE A ? n 
A 1  83 ASP  83 83  83  ASP ASP A ? n 
A 1  84 ASN  84 84  84  ASN ASN A ? n 
A 1  85 ASP  85 85  85  ASP ASP A ? n 
A 1  86 ILE  86 86  86  ILE ILE A ? n 
A 1  87 MET  87 87  87  MET MET A ? n 
A 1  88 LEU  88 88  88  LEU LEU A ? n 
A 1  89 ILE  89 89  89  ILE ILE A ? n 
A 1  90 LYS  90 90  90  LYS LYS A ? n 
A 1  91 LEU  91 91  91  LEU LEU A ? n 
A 1  92 ALA  92 92  92  ALA ALA A ? n 
A 1  93 SER  93 93  93  SER SER A ? n 
A 1  94 PRO  94 94  94  PRO PRO A ? n 
A 1  95 ALA  95 95  95  ALA ALA A ? n 
A 1  96 SER  96 96  96  SER SER A ? n 
A 1  97 LEU  97 97  97  LEU LEU A ? n 
A 1  98 ASN  98 98  98  ASN ASN A ? n 
A 1  99 SER  99 99  99  SER SER A ? n 
A 1 100 ALA 100 100 100 ALA ALA A ? n 
A 1 101 VAL 101 101 101 VAL VAL A ? n 
A 1 102 ASN 102 102 102 ASN ASN A ? n 
A 1 103 THR 103 103 103 THR THR A ? n 
A 1 104 VAL 104 104 104 VAL VAL A ? n 
A 1 105 ALA 105 105 105 ALA ALA A ? n 
A 1 106 LEU 106 106 106 LEU LEU A ? n 
A 1 107 PRO 107 107 107 PRO PRO A ? n 
A 1 108 SER 108 108 108 SER SER A ? n 
A 1 109 SER 109 109 109 SER SER A ? n 
A 1 110 CYS 110 110 110 CYS CYS A ? n 
A 1 111 ALA 111 111 111 ALA ALA A ? n 
A 1 112 ALA 112 112 112 ALA ALA A ? n 
A 1 113 ALA 113 113 113 ALA ALA A ? n 
A 1 114 GLY 114 114 114 GLY GLY A ? n 
A 1 115 THR 115 115 115 THR THR A ? n 
A 1 116 SER 116 116 116 SER SER A ? n 
A 1 117 CYS 117 117 117 CYS CYS A ? n 
A 1 118 LEU 118 118 118 LEU LEU A ? n 
A 1 119 VAL 119 119 119 VAL VAL A ? n 
A 1 120 SER 120 120 120 SER SER A ? n 
A 1 121 GLY 121 121 121 GLY GLY A ? n 
A 1 122 TRP 122 122 122 TRP TRP A ? n 
A 1 123 GLY 123 123 123 GLY GLY A ? n 
A 1 124 ASN 124 124 124 ASN ASN A ? n 
A 1 125 LEU 125 125 125 LEU LEU A ? n 
A 1 126 SER 126 126 126 SER SER A ? n 
A 1 127 THR 127 127 127 THR THR A ? n 
A 1 128 THR 128 128 128 THR THR A ? n 
A 1 129 THR 129 129 129 THR THR A ? n 
A 1 130 SER 130 130 130 SER SER A ? n 
A 1 131 ASN 131 131 131 ASN ASN A ? n 
A 1 132 TYR 132 132 132 TYR TYR A ? n 
A 1 133 PRO 133 133 133 PRO PRO A ? n 
A 1 134 ASP 134 134 134 ASP ASP A ? n 
A 1 135 LEU 135 135 135 LEU LEU A ? n 
A 1 136 LEU 136 136 136 LEU LEU A ? n 
A 1 137 GLN 137 137 137 GLN GLN A ? n 
A 1 138 CYS 138 138 138 CYS CYS A ? n 
A 1 139 LEU 139 139 139 LEU LEU A ? n 
A 1 140 ASN 140 140 140 ASN ASN A ? n 
A 1 141 ALA 141 141 141 ALA ALA A ? n 
A 1 142 PRO 142 142 142 PRO PRO A ? n 
A 1 143 ILE 143 143 143 ILE ILE A ? n 
A 1 144 LEU 144 144 144 LEU LEU A ? n 
A 1 145 THR 145 145 145 THR THR A ? n 
A 1 146 THR 146 146 146 THR THR A ? n 
A 1 147 ALA 147 147 147 ALA ALA A ? n 
A 1 148 GLN 148 148 148 GLN GLN A ? n 
A 1 149 CYS 149 149 149 CYS CYS A ? n 
A 1 150 SER 150 150 150 SER SER A ? n 
A 1 151 GLY 151 151 151 GLY GLY A ? n 
A 1 152 ALA 152 152 152 ALA ALA A ? n 
A 1 153 TYR 153 153 153 TYR TYR A ? n 
A 1 154 PRO 154 154 154 PRO PRO A ? n 
A 1 155 GLY 155 155 155 GLY GLY A ? n 
A 1 156 GLN 156 156 156 GLN GLN A ? n 
A 1 157 ILE 157 157 157 ILE ILE A ? n 
A 1 158 THR 158 158 158 THR THR A ? n 
A 1 159 ASN 159 159 159 ASN ASN A ? n 
A 1 160 ASN 160 160 160 ASN ASN A ? n 
A 1 161 MET 161 161 161 MET MET A ? n 
A 1 162 PHE 162 162 162 PHE PHE A ? n 
A 1 163 CYS 163 163 163 CYS CYS A ? n 
A 1 164 ALA 164 164 164 ALA ALA A ? n 
A 1 165 GLY 165 165 165 GLY GLY A ? n 
A 1 166 PHE 166 166 166 PHE PHE A ? n 
A 1 167 LEU 167 167 167 LEU LEU A ? n 
A 1 168 GLU 168 168 168 GLU GLU A ? n 
A 1 169 GLY 169 169 169 GLY GLY A ? n 
A 1 170 GLY 170 170 170 GLY GLY A ? n 
A 1 171 LYS 171 171 171 LYS LYS A ? n 
A 1 172 ASP 172 172 172 ASP ASP A ? n 
A 1 173 SER 173 173 173 SER SER A ? n 
A 1 174 CYS 174 174 174 CYS CYS A ? n 
A 1 175 GLN 175 175 175 GLN GLN A ? n 
A 1 176 GLY 176 176 176 GLY GLY A ? n 
A 1 177 ASP 177 177 177 ASP ASP A ? n 
A 1 178 SER 178 178 178 SER SER A ? n 
A 1 179 GLY 179 179 179 GLY GLY A ? n 
A 1 180 GLY 180 180 180 GLY GLY A ? n 
A 1 181 PRO 181 181 181 PRO PRO A ? n 
A 1 182 VAL 182 182 182 VAL VAL A ? n 
A 1 183 VAL 183 183 183 VAL VAL A ? n 
A 1 184 CYS 184 184 184 CYS CYS A ? n 
A 1 185 ASN 185 185 185 ASN ASN A ? n 
A 1 186 GLY 186 186 186 GLY GLY A ? n 
A 1 187 GLU 187 187 187 GLU GLU A ? n 
A 1 188 LEU 188 188 188 LEU LEU A ? n 
A 1 189 GLN 189 189 189 GLN GLN A ? n 
A 1 190 GLY 190 190 190 GLY GLY A ? n 
A 1 191 VAL 191 191 191 VAL VAL A ? n 
A 1 192 VAL 192 192 192 VAL VAL A ? n 
A 1 193 SER 193 193 193 SER SER A ? n 
A 1 194 TRP 194 194 194 TRP TRP A ? n 
A 1 195 GLY 195 195 195 GLY GLY A ? n 
A 1 196 ILE 196 196 196 ILE ILE A ? n 
A 1 197 GLY 197 197 197 GLY GLY A ? n 
A 1 198 CYS 198 198 198 CYS CYS A ? n 
A 1 199 ALA 199 199 199 ALA ALA A ? n 
A 1 200 GLN 200 200 200 GLN GLN A ? n 
A 1 201 ARG 201 201 201 ARG ARG A ? n 
A 1 202 ASN 202 202 202 ASN ASN A ? n 
A 1 203 TYR 203 203 203 TYR TYR A ? n 
A 1 204 PRO 204 204 204 PRO PRO A ? n 
A 1 205 GLY 205 205 205 GLY GLY A ? n 
A 1 206 VAL 206 206 206 VAL VAL A ? n 
A 1 207 TYR 207 207 207 TYR TYR A ? n 
A 1 208 ALA 208 208 208 ALA ALA A ? n 
A 1 209 LYS 209 209 209 LYS LYS A ? n 
A 1 210 VAL 210 210 210 VAL VAL A ? n 
A 1 211 CYS 211 211 211 CYS CYS A ? n 
A 1 212 ASN 212 212 212 ASN ASN A ? n 
A 1 213 TYR 213 213 213 TYR TYR A ? n 
A 1 214 ASN 214 214 214 ASN ASN A ? n 
A 1 215 SER 215 215 215 SER SER A ? n 
A 1 216 TRP 216 216 216 TRP TRP A ? n 
A 1 217 ILE 217 217 217 ILE ILE A ? n 
A 1 218 GLN 218 218 218 GLN GLN A ? n 
A 1 219 SER 219 219 219 SER SER A ? n 
A 1 220 THR 220 220 220 THR THR A ? n 
A 1 221 ILE 221 221 221 ILE ILE A ? n 
A 1 222 ALA 222 222 222 ALA ALA A ? n 
A 1 223 ALA 223 223 223 ALA ALA A ? n 
A 1 224 ASN 224 224 224 ASN ASN A ? n 
# 
loop_
_atom_site.group_PDB 
_atom_site.id 
_atom_site.type_symbol 
_atom_site.label_atom_id 
_atom_site.label_alt_id 
_atom_site.label_comp_id 
_atom_site.label_asym_id 
_atom_site.label_entity_id 
_atom_site.label_seq_id 
_atom_site.pdbx_PDB_ins_code 
_atom_site.Cartn_x 
_atom_site.Cartn_y 
_atom_site.Cartn_z 
_atom_site.occupancy 
_atom_site.B_iso_or_equiv 
_atom_site.pdbx_formal_charge 
_atom_site.auth_seq_id 
_atom_site.auth_comp_id 
_atom_site.auth_asym_id 
_atom_site.auth_atom_id 
_atom_site.pdbx_PDB_model_num 
ATOM 1    N N   ? LYS A 1   1 ?   0.455   7.678  -8.277 1.000 61.080 ? 1   LYS A N   1 
ATOM 2    C CA  ? LYS A 1   1 ?   0.754   7.764  -9.704 1.000 61.080 ? 1   LYS A CA  1 
ATOM 3    C C   ? LYS A 1   1 ?   1.157   6.403 -10.264 1.000 61.080 ? 1   LYS A C   1 
ATOM 4    C CB  ? LYS A 1   1 ?   1.863   8.786  -9.959 1.000 61.080 ? 1   LYS A CB  1 
ATOM 5    O O   ? LYS A 1   1 ?   2.058   5.750  -9.735 1.000 61.080 ? 1   LYS A O   1 
ATOM 6    C CG  ? LYS A 1   1 ?   2.139   9.044 -11.433 1.000 61.080 ? 1   LYS A CG  1 
ATOM 7    C CD  ? LYS A 1   1 ?   3.193  10.127 -11.623 1.000 61.080 ? 1   LYS A CD  1 
ATOM 8    C CE  ? LYS A 1   1 ?   3.543  10.316 -13.093 1.000 61.080 ? 1   LYS A CE  1 
ATOM 9    N NZ  ? LYS A 1   1 ?   4.578  11.376 -13.284 1.000 61.080 ? 1   LYS A NZ  1 
ATOM 10   N N   ? ILE A 1   2 ?   0.454   6.046 -11.160 1.000 84.730 ? 2   ILE A N   1 
ATOM 11   C CA  ? ILE A 1   2 ?   0.886   4.941 -12.010 1.000 84.730 ? 2   ILE A CA  1 
ATOM 12   C C   ? ILE A 1   2 ?   1.461   5.488 -13.314 1.000 84.730 ? 2   ILE A C   1 
ATOM 13   C CB  ? ILE A 1   2 ?  -0.277   3.966 -12.304 1.000 84.730 ? 2   ILE A CB  1 
ATOM 14   O O   ? ILE A 1   2 ?   0.727   6.026 -14.146 1.000 84.730 ? 2   ILE A O   1 
ATOM 15   C CG1 ? ILE A 1   2 ?  -0.902   3.471 -10.995 1.000 84.730 ? 2   ILE A CG1 1 
ATOM 16   C CG2 ? ILE A 1   2 ?   0.207   2.792 -13.159 1.000 84.730 ? 2   ILE A CG2 1 
ATOM 17   C CD1 ? ILE A 1   2 ?   0.043   2.647 -10.130 1.000 84.730 ? 2   ILE A CD1 1 
ATOM 18   N N   ? ILE A 1   3 ?   2.691   5.750 -13.444 1.000 89.440 ? 3   ILE A N   1 
ATOM 19   C CA  ? ILE A 1   3 ?   3.360   6.191 -14.663 1.000 89.440 ? 3   ILE A CA  1 
ATOM 20   C C   ? ILE A 1   3 ?   3.307   5.082 -15.711 1.000 89.440 ? 3   ILE A C   1 
ATOM 21   C CB  ? ILE A 1   3 ?   4.824   6.600 -14.388 1.000 89.440 ? 3   ILE A CB  1 
ATOM 22   O O   ? ILE A 1   3 ?   3.662   3.935 -15.429 1.000 89.440 ? 3   ILE A O   1 
ATOM 23   C CG1 ? ILE A 1   3 ?   4.877   7.752 -13.379 1.000 89.440 ? 3   ILE A CG1 1 
ATOM 24   C CG2 ? ILE A 1   3 ?   5.533   6.980 -15.692 1.000 89.440 ? 3   ILE A CG2 1 
ATOM 25   C CD1 ? ILE A 1   3 ?   6.288   8.176 -12.996 1.000 89.440 ? 3   ILE A CD1 1 
ATOM 26   N N   ? GLY A 1   4 ?   2.802   5.547 -16.947 1.000 89.310 ? 4   GLY A N   1 
ATOM 27   C CA  ? GLY A 1   4 ?   2.755   4.564 -18.018 1.000 89.310 ? 4   GLY A CA  1 
ATOM 28   C C   ? GLY A 1   4 ?   1.553   3.642 -17.930 1.000 89.310 ? 4   GLY A C   1 
ATOM 29   O O   ? GLY A 1   4 ?   1.492   2.626 -18.624 1.000 89.310 ? 4   GLY A O   1 
ATOM 30   N N   ? GLY A 1   5 ?   0.511   3.939 -16.951 1.000 92.360 ? 5   GLY A N   1 
ATOM 31   C CA  ? GLY A 1   5 ?  -0.743   3.214 -16.817 1.000 92.360 ? 5   GLY A CA  1 
ATOM 32   C C   ? GLY A 1   5 ?  -1.891   3.865 -17.564 1.000 92.360 ? 5   GLY A C   1 
ATOM 33   O O   ? GLY A 1   5 ?  -1.673   4.724 -18.422 1.000 92.360 ? 5   GLY A O   1 
ATOM 34   N N   ? SER A 1   6 ?  -3.114   3.403 -17.338 1.000 94.590 ? 6   SER A N   1 
ATOM 35   C CA  ? SER A 1   6 ?  -4.349   3.919 -17.921 1.000 94.590 ? 6   SER A CA  1 
ATOM 36   C C   ? SER A 1   6 ?  -5.445   4.048 -16.869 1.000 94.590 ? 6   SER A C   1 
ATOM 37   C CB  ? SER A 1   6 ?  -4.825   3.013 -19.057 1.000 94.590 ? 6   SER A CB  1 
ATOM 38   O O   ? SER A 1   6 ?  -5.332   3.491 -15.775 1.000 94.590 ? 6   SER A O   1 
ATOM 39   O OG  ? SER A 1   6 ?  -5.064   1.698 -18.585 1.000 94.590 ? 6   SER A OG  1 
ATOM 40   N N   ? THR A 1   7 ?  -6.398   4.936 -17.193 1.000 96.020 ? 7   THR A N   1 
ATOM 41   C CA  ? THR A 1   7 ?  -7.546   5.059 -16.302 1.000 96.020 ? 7   THR A CA  1 
ATOM 42   C C   ? THR A 1   7 ?  -8.237   3.711 -16.121 1.000 96.020 ? 7   THR A C   1 
ATOM 43   C CB  ? THR A 1   7 ?  -8.558   6.090 -16.835 1.000 96.020 ? 7   THR A CB  1 
ATOM 44   O O   ? THR A 1   7 ?  -8.533   3.022 -17.099 1.000 96.020 ? 7   THR A O   1 
ATOM 45   C CG2 ? THR A 1   7 ?  -9.771   6.197 -15.916 1.000 96.020 ? 7   THR A CG2 1 
ATOM 46   O OG1 ? THR A 1   7 ?  -7.925   7.373 -16.922 1.000 96.020 ? 7   THR A OG1 1 
ATOM 47   N N   ? CYS A 1   8 ?  -8.446   3.330 -14.840 1.000 95.180 ? 8   CYS A N   1 
ATOM 48   C CA  ? CYS A 1   8 ?  -9.157   2.098 -14.515 1.000 95.180 ? 8   CYS A CA  1 
ATOM 49   C C   ? CYS A 1   8 ? -10.620   2.188 -14.931 1.000 95.180 ? 8   CYS A C   1 
ATOM 50   C CB  ? CYS A 1   8 ?  -9.059   1.802 -13.019 1.000 95.180 ? 8   CYS A CB  1 
ATOM 51   O O   ? CYS A 1   8 ? -11.220   3.263 -14.880 1.000 95.180 ? 8   CYS A O   1 
ATOM 52   S SG  ? CYS A 1   8 ?  -7.369   1.545 -12.436 1.000 95.180 ? 8   CYS A SG  1 
ATOM 53   N N   ? ALA A 1   9 ? -11.095   0.996 -15.360 1.000 95.240 ? 9   ALA A N   1 
ATOM 54   C CA  ? ALA A 1   9 ? -12.543   0.954 -15.546 1.000 95.240 ? 9   ALA A CA  1 
ATOM 55   C C   ? ALA A 1   9 ? -13.273   1.268 -14.243 1.000 95.240 ? 9   ALA A C   1 
ATOM 56   C CB  ? ALA A 1   9 ? -12.972  -0.412 -16.076 1.000 95.240 ? 9   ALA A CB  1 
ATOM 57   O O   ? ALA A 1   9 ? -12.829   0.871 -13.164 1.000 95.240 ? 9   ALA A O   1 
ATOM 58   N N   ? ARG A 1  10 ? -14.334   2.055 -14.352 1.000 93.950 ? 10  ARG A N   1 
ATOM 59   C CA  ? ARG A 1  10 ? -15.125   2.411 -13.179 1.000 93.950 ? 10  ARG A CA  1 
ATOM 60   C C   ? ARG A 1  10 ? -15.506   1.170 -12.378 1.000 93.950 ? 10  ARG A C   1 
ATOM 61   C CB  ? ARG A 1  10 ? -16.385   3.176 -13.590 1.000 93.950 ? 10  ARG A CB  1 
ATOM 62   O O   ? ARG A 1  10 ? -15.925   0.161 -12.949 1.000 93.950 ? 10  ARG A O   1 
ATOM 63   C CG  ? ARG A 1  10 ? -17.152   3.774 -12.422 1.000 93.950 ? 10  ARG A CG  1 
ATOM 64   C CD  ? ARG A 1  10 ? -18.278   4.683 -12.893 1.000 93.950 ? 10  ARG A CD  1 
ATOM 65   N NE  ? ARG A 1  10 ? -18.949   5.335 -11.773 1.000 93.950 ? 10  ARG A NE  1 
ATOM 66   N NH1 ? ARG A 1  10 ? -20.437   6.520 -13.084 1.000 93.950 ? 10  ARG A NH1 1 
ATOM 67   N NH2 ? ARG A 1  10 ? -20.497   6.728 -10.802 1.000 93.950 ? 10  ARG A NH2 1 
ATOM 68   C CZ  ? ARG A 1  10 ? -19.959   6.193 -11.889 1.000 93.950 ? 10  ARG A CZ  1 
ATOM 69   N N   ? ASN A 1  11 ? -15.237   1.181 -11.028 1.000 91.980 ? 11  ASN A N   1 
ATOM 70   C CA  ? ASN A 1  11 ? -15.608   0.169 -10.045 1.000 91.980 ? 11  ASN A CA  1 
ATOM 71   C C   ? ASN A 1  11 ? -14.904  -1.158 -10.315 1.000 91.980 ? 11  ASN A C   1 
ATOM 72   C CB  ? ASN A 1  11 ? -17.125  -0.030 -10.024 1.000 91.980 ? 11  ASN A CB  1 
ATOM 73   O O   ? ASN A 1  11 ? -15.346  -2.207  -9.842 1.000 91.980 ? 11  ASN A O   1 
ATOM 74   C CG  ? ASN A 1  11 ? -17.870   1.211  -9.574 1.000 91.980 ? 11  ASN A CG  1 
ATOM 75   N ND2 ? ASN A 1  11 ? -19.063   1.418 -10.119 1.000 91.980 ? 11  ASN A ND2 1 
ATOM 76   O OD1 ? ASN A 1  11 ? -17.377   1.979  -8.743 1.000 91.980 ? 11  ASN A OD1 1 
ATOM 77   N N   ? SER A 1  12 ? -13.830  -1.198 -11.124 1.000 94.950 ? 12  SER A N   1 
ATOM 78   C CA  ? SER A 1  12 ? -13.054  -2.391 -11.449 1.000 94.950 ? 12  SER A CA  1 
ATOM 79   C C   ? SER A 1  12 ? -12.095  -2.751 -10.319 1.000 94.950 ? 12  SER A C   1 
ATOM 80   C CB  ? SER A 1  12 ? -12.271  -2.185 -12.746 1.000 94.950 ? 12  SER A CB  1 
ATOM 81   O O   ? SER A 1  12 ? -11.572  -3.866 -10.273 1.000 94.950 ? 12  SER A O   1 
ATOM 82   O OG  ? SER A 1  12 ? -11.347  -1.119 -12.612 1.000 94.950 ? 12  SER A OG  1 
ATOM 83   N N   ? VAL A 1  13 ? -11.855  -1.928  -9.319 1.000 96.750 ? 13  VAL A N   1 
ATOM 84   C CA  ? VAL A 1  13 ? -10.994  -2.131  -8.158 1.000 96.750 ? 13  VAL A CA  1 
ATOM 85   C C   ? VAL A 1  13 ? -11.737  -1.730  -6.886 1.000 96.750 ? 13  VAL A C   1 
ATOM 86   C CB  ? VAL A 1  13 ?  -9.678  -1.332  -8.281 1.000 96.750 ? 13  VAL A CB  1 
ATOM 87   O O   ? VAL A 1  13 ? -11.402  -0.725  -6.255 1.000 96.750 ? 13  VAL A O   1 
ATOM 88   C CG1 ? VAL A 1  13 ?  -8.639  -1.845  -7.286 1.000 96.750 ? 13  VAL A CG1 1 
ATOM 89   C CG2 ? VAL A 1  13 ?  -9.139  -1.408  -9.709 1.000 96.750 ? 13  VAL A CG2 1 
ATOM 90   N N   ? PRO A 1  14 ? -12.753  -2.498  -6.496 1.000 97.430 ? 14  PRO A N   1 
ATOM 91   C CA  ? PRO A 1  14 ? -13.688  -2.105  -5.438 1.000 97.430 ? 14  PRO A CA  1 
ATOM 92   C C   ? PRO A 1  14 ? -13.070  -2.191  -4.044 1.000 97.430 ? 14  PRO A C   1 
ATOM 93   C CB  ? PRO A 1  14 ? -14.834  -3.109  -5.590 1.000 97.430 ? 14  PRO A CB  1 
ATOM 94   O O   ? PRO A 1  14 ? -13.672  -1.732  -3.069 1.000 97.430 ? 14  PRO A O   1 
ATOM 95   C CG  ? PRO A 1  14 ? -14.196  -4.333  -6.163 1.000 97.430 ? 14  PRO A CG  1 
ATOM 96   C CD  ? PRO A 1  14 ? -13.119  -3.906  -7.119 1.000 97.430 ? 14  PRO A CD  1 
ATOM 97   N N   ? TYR A 1  15 ? -11.774  -2.723  -3.987 1.000 98.350 ? 15  TYR A N   1 
ATOM 98   C CA  ? TYR A 1  15 ? -11.082  -2.892  -2.714 1.000 98.350 ? 15  TYR A CA  1 
ATOM 99   C C   ? TYR A 1  15 ? -10.162  -1.711  -2.433 1.000 98.350 ? 15  TYR A C   1 
ATOM 100  C CB  ? TYR A 1  15 ? -10.276  -4.195  -2.709 1.000 98.350 ? 15  TYR A CB  1 
ATOM 101  O O   ? TYR A 1  15 ?  -9.605  -1.596  -1.338 1.000 98.350 ? 15  TYR A O   1 
ATOM 102  C CG  ? TYR A 1  15 ?  -9.463  -4.410  -3.962 1.000 98.350 ? 15  TYR A CG  1 
ATOM 103  C CD1 ? TYR A 1  15 ?  -9.897  -5.283  -4.957 1.000 98.350 ? 15  TYR A CD1 1 
ATOM 104  C CD2 ? TYR A 1  15 ?  -8.258  -3.742  -4.154 1.000 98.350 ? 15  TYR A CD2 1 
ATOM 105  C CE1 ? TYR A 1  15 ?  -9.150  -5.487  -6.112 1.000 98.350 ? 15  TYR A CE1 1 
ATOM 106  C CE2 ? TYR A 1  15 ?  -7.503  -3.937  -5.305 1.000 98.350 ? 15  TYR A CE2 1 
ATOM 107  O OH  ? TYR A 1  15 ?  -7.212  -5.007  -7.419 1.000 98.350 ? 15  TYR A OH  1 
ATOM 108  C CZ  ? TYR A 1  15 ?  -7.956  -4.810  -6.277 1.000 98.350 ? 15  TYR A CZ  1 
ATOM 109  N N   ? ILE A 1  16 ?  -9.848  -0.892  -3.443 1.000 97.590 ? 16  ILE A N   1 
ATOM 110  C CA  ? ILE A 1  16 ?  -8.881   0.190  -3.299 1.000 97.590 ? 16  ILE A CA  1 
ATOM 111  C C   ? ILE A 1  16 ?  -9.450   1.273  -2.385 1.000 97.590 ? 16  ILE A C   1 
ATOM 112  C CB  ? ILE A 1  16 ?  -8.498   0.792  -4.669 1.000 97.590 ? 16  ILE A CB  1 
ATOM 113  O O   ? ILE A 1  16 ? -10.642   1.583  -2.447 1.000 97.590 ? 16  ILE A O   1 
ATOM 114  C CG1 ? ILE A 1  16 ?  -7.309   1.748  -4.519 1.000 97.590 ? 16  ILE A CG1 1 
ATOM 115  C CG2 ? ILE A 1  16 ?  -9.697   1.505  -5.300 1.000 97.590 ? 16  ILE A CG2 1 
ATOM 116  C CD1 ? ILE A 1  16 ?  -6.318   1.690  -5.674 1.000 97.590 ? 16  ILE A CD1 1 
ATOM 117  N N   ? VAL A 1  17 ?  -8.587   1.828  -1.502 1.000 97.930 ? 17  VAL A N   1 
ATOM 118  C CA  ? VAL A 1  17 ?  -8.989   2.803  -0.494 1.000 97.930 ? 17  VAL A CA  1 
ATOM 119  C C   ? VAL A 1  17 ?  -8.139   4.065  -0.628 1.000 97.930 ? 17  VAL A C   1 
ATOM 120  C CB  ? VAL A 1  17 ?  -8.868   2.228   0.934 1.000 97.930 ? 17  VAL A CB  1 
ATOM 121  O O   ? VAL A 1  17 ?  -6.927   3.985  -0.839 1.000 97.930 ? 17  VAL A O   1 
ATOM 122  C CG1 ? VAL A 1  17 ?  -9.104   3.318   1.978 1.000 97.930 ? 17  VAL A CG1 1 
ATOM 123  C CG2 ? VAL A 1  17 ?  -9.850   1.075   1.130 1.000 97.930 ? 17  VAL A CG2 1 
ATOM 124  N N   ? SER A 1  18 ?  -8.827   5.197  -0.525 1.000 97.590 ? 18  SER A N   1 
ATOM 125  C CA  ? SER A 1  18 ?  -8.128   6.469  -0.376 1.000 97.590 ? 18  SER A CA  1 
ATOM 126  C C   ? SER A 1  18 ?  -7.971   6.845   1.094 1.000 97.590 ? 18  SER A C   1 
ATOM 127  C CB  ? SER A 1  18 ?  -8.873   7.580  -1.118 1.000 97.590 ? 18  SER A CB  1 
ATOM 128  O O   ? SER A 1  18 ?  -8.963   7.007   1.808 1.000 97.590 ? 18  SER A O   1 
ATOM 129  O OG  ? SER A 1  18 ?  -8.263   8.838  -0.885 1.000 97.590 ? 18  SER A OG  1 
ATOM 130  N N   ? LEU A 1  19 ?  -6.728   6.906   1.522 1.000 97.890 ? 19  LEU A N   1 
ATOM 131  C CA  ? LEU A 1  19 ?  -6.476   7.454   2.851 1.000 97.890 ? 19  LEU A CA  1 
ATOM 132  C C   ? LEU A 1  19 ?  -6.429   8.977   2.810 1.000 97.890 ? 19  LEU A C   1 
ATOM 133  C CB  ? LEU A 1  19 ?  -5.163   6.906   3.417 1.000 97.890 ? 19  LEU A CB  1 
ATOM 134  O O   ? LEU A 1  19 ?  -5.656   9.558   2.045 1.000 97.890 ? 19  LEU A O   1 
ATOM 135  C CG  ? LEU A 1  19 ?  -5.029   5.383   3.465 1.000 97.890 ? 19  LEU A CG  1 
ATOM 136  C CD1 ? LEU A 1  19 ?  -3.764   4.986   4.218 1.000 97.890 ? 19  LEU A CD1 1 
ATOM 137  C CD2 ? LEU A 1  19 ?  -6.261   4.757   4.110 1.000 97.890 ? 19  LEU A CD2 1 
ATOM 138  N N   ? ASN A 1  20 ?  -7.231   9.548   3.717 1.000 96.640 ? 20  ASN A N   1 
ATOM 139  C CA  ? ASN A 1  20 ?  -7.475  10.983   3.618 1.000 96.640 ? 20  ASN A CA  1 
ATOM 140  C C   ? ASN A 1  20 ?  -7.322  11.673   4.970 1.000 96.640 ? 20  ASN A C   1 
ATOM 141  C CB  ? ASN A 1  20 ?  -8.866  11.252   3.039 1.000 96.640 ? 20  ASN A CB  1 
ATOM 142  O O   ? ASN A 1  20 ?  -7.805  11.170   5.987 1.000 96.640 ? 20  ASN A O   1 
ATOM 143  C CG  ? ASN A 1  20 ?  -9.051  12.694   2.610 1.000 96.640 ? 20  ASN A CG  1 
ATOM 144  N ND2 ? ASN A 1  20 ?  -9.018  12.934   1.305 1.000 96.640 ? 20  ASN A ND2 1 
ATOM 145  O OD1 ? ASN A 1  20 ?  -9.221  13.586   3.446 1.000 96.640 ? 20  ASN A OD1 1 
ATOM 146  N N   ? SER A 1  21 ?  -6.617  12.852   5.040 1.000 95.060 ? 21  SER A N   1 
ATOM 147  C CA  ? SER A 1  21 ?  -6.523  13.759   6.179 1.000 95.060 ? 21  SER A CA  1 
ATOM 148  C C   ? SER A 1  21 ?  -6.754  15.206   5.755 1.000 95.060 ? 21  SER A C   1 
ATOM 149  C CB  ? SER A 1  21 ?  -5.157  13.630   6.856 1.000 95.060 ? 21  SER A CB  1 
ATOM 150  O O   ? SER A 1  21 ?  -6.037  16.108   6.192 1.000 95.060 ? 21  SER A O   1 
ATOM 151  O OG  ? SER A 1  21 ?  -5.249  13.938   8.236 1.000 95.060 ? 21  SER A OG  1 
ATOM 152  N N   ? GLY A 1  22 ?  -7.680  15.422   4.967 1.000 92.830 ? 22  GLY A N   1 
ATOM 153  C CA  ? GLY A 1  22 ?  -7.942  16.697   4.319 1.000 92.830 ? 22  GLY A CA  1 
ATOM 154  C C   ? GLY A 1  22 ?  -7.618  16.691   2.837 1.000 92.830 ? 22  GLY A C   1 
ATOM 155  O O   ? GLY A 1  22 ?  -8.121  17.526   2.082 1.000 92.830 ? 22  GLY A O   1 
ATOM 156  N N   ? TYR A 1  23 ?  -6.794  15.770   2.492 1.000 92.960 ? 23  TYR A N   1 
ATOM 157  C CA  ? TYR A 1  23 ?  -6.420  15.447   1.119 1.000 92.960 ? 23  TYR A CA  1 
ATOM 158  C C   ? TYR A 1  23 ?  -5.988  13.990   1.000 1.000 92.960 ? 23  TYR A C   1 
ATOM 159  C CB  ? TYR A 1  23 ?  -5.293  16.366   0.639 1.000 92.960 ? 23  TYR A CB  1 
ATOM 160  O O   ? TYR A 1  23 ?  -5.640  13.356   1.999 1.000 92.960 ? 23  TYR A O   1 
ATOM 161  C CG  ? TYR A 1  23 ?  -3.994  16.174   1.384 1.000 92.960 ? 23  TYR A CG  1 
ATOM 162  C CD1 ? TYR A 1  23 ?  -3.743  16.854   2.573 1.000 92.960 ? 23  TYR A CD1 1 
ATOM 163  C CD2 ? TYR A 1  23 ?  -3.015  15.314   0.899 1.000 92.960 ? 23  TYR A CD2 1 
ATOM 164  C CE1 ? TYR A 1  23 ?  -2.547  16.682   3.262 1.000 92.960 ? 23  TYR A CE1 1 
ATOM 165  C CE2 ? TYR A 1  23 ?  -1.815  15.134   1.579 1.000 92.960 ? 23  TYR A CE2 1 
ATOM 166  O OH  ? TYR A 1  23 ?  -0.404  15.647   3.435 1.000 92.960 ? 23  TYR A OH  1 
ATOM 167  C CZ  ? TYR A 1  23 ?  -1.590  15.821   2.758 1.000 92.960 ? 23  TYR A CZ  1 
ATOM 168  N N   ? HIS A 1  24 ?  -6.066  13.498  -0.180 1.000 94.060 ? 24  HIS A N   1 
ATOM 169  C CA  ? HIS A 1  24 ?  -5.526  12.167  -0.433 1.000 94.060 ? 24  HIS A CA  1 
ATOM 170  C C   ? HIS A 1  24 ?  -4.013  12.141  -0.243 1.000 94.060 ? 24  HIS A C   1 
ATOM 171  C CB  ? HIS A 1  24 ?  -5.886  11.702  -1.845 1.000 94.060 ? 24  HIS A CB  1 
ATOM 172  O O   ? HIS A 1  24 ?  -3.292  12.929  -0.860 1.000 94.060 ? 24  HIS A O   1 
ATOM 173  C CG  ? HIS A 1  24 ?  -5.183  10.450  -2.262 1.000 94.060 ? 24  HIS A CG  1 
ATOM 174  C CD2 ? HIS A 1  24 ?  -4.042  10.263  -2.967 1.000 94.060 ? 24  HIS A CD2 1 
ATOM 175  N ND1 ? HIS A 1  24 ?  -5.656   9.193  -1.953 1.000 94.060 ? 24  HIS A ND1 1 
ATOM 176  C CE1 ? HIS A 1  24 ?  -4.833   8.285  -2.451 1.000 94.060 ? 24  HIS A CE1 1 
ATOM 177  N NE2 ? HIS A 1  24 ?  -3.846   8.908  -3.071 1.000 94.060 ? 24  HIS A NE2 1 
ATOM 178  N N   ? PHE A 1  25 ?  -3.569  11.191   0.599 1.000 94.690 ? 25  PHE A N   1 
ATOM 179  C CA  ? PHE A 1  25 ?  -2.125  11.193   0.798 1.000 94.690 ? 25  PHE A CA  1 
ATOM 180  C C   ? PHE A 1  25 ?  -1.551   9.793   0.613 1.000 94.690 ? 25  PHE A C   1 
ATOM 181  C CB  ? PHE A 1  25 ?  -1.773  11.724   2.191 1.000 94.690 ? 25  PHE A CB  1 
ATOM 182  O O   ? PHE A 1  25 ?  -0.350   9.634   0.386 1.000 94.690 ? 25  PHE A O   1 
ATOM 183  C CG  ? PHE A 1  25 ?  -2.229  10.833   3.314 1.000 94.690 ? 25  PHE A CG  1 
ATOM 184  C CD1 ? PHE A 1  25 ?  -3.493  10.985   3.872 1.000 94.690 ? 25  PHE A CD1 1 
ATOM 185  C CD2 ? PHE A 1  25 ?  -1.394   9.841   3.812 1.000 94.690 ? 25  PHE A CD2 1 
ATOM 186  C CE1 ? PHE A 1  25 ?  -3.918  10.161   4.911 1.000 94.690 ? 25  PHE A CE1 1 
ATOM 187  C CE2 ? PHE A 1  25 ?  -1.811   9.014   4.851 1.000 94.690 ? 25  PHE A CE2 1 
ATOM 188  C CZ  ? PHE A 1  25 ?  -3.073   9.176   5.400 1.000 94.690 ? 25  PHE A CZ  1 
ATOM 189  N N   ? CYS A 1  26 ?  -2.329   8.760   0.732 1.000 97.040 ? 26  CYS A N   1 
ATOM 190  C CA  ? CYS A 1  26 ?  -1.916   7.377   0.524 1.000 97.040 ? 26  CYS A CA  1 
ATOM 191  C C   ? CYS A 1  26 ?  -3.098   6.513   0.100 1.000 97.040 ? 26  CYS A C   1 
ATOM 192  C CB  ? CYS A 1  26 ?  -1.287   6.808   1.796 1.000 97.040 ? 26  CYS A CB  1 
ATOM 193  O O   ? CYS A 1  26 ?  -4.252   6.924   0.232 1.000 97.040 ? 26  CYS A O   1 
ATOM 194  S SG  ? CYS A 1  26 ?   0.469   7.189   1.973 1.000 97.040 ? 26  CYS A SG  1 
ATOM 195  N N   ? GLY A 1  27 ?  -2.753   5.385  -0.397 1.000 97.480 ? 27  GLY A N   1 
ATOM 196  C CA  ? GLY A 1  27 ?  -3.763   4.380  -0.689 1.000 97.480 ? 27  GLY A CA  1 
ATOM 197  C C   ? GLY A 1  27 ?  -3.805   3.262   0.335 1.000 97.480 ? 27  GLY A C   1 
ATOM 198  O O   ? GLY A 1  27 ?  -3.043   3.271   1.304 1.000 97.480 ? 27  GLY A O   1 
ATOM 199  N N   ? GLY A 1  28 ?  -4.706   2.298   0.184 1.000 98.240 ? 28  GLY A N   1 
ATOM 200  C CA  ? GLY A 1  28 ?  -4.869   1.085   0.970 1.000 98.240 ? 28  GLY A CA  1 
ATOM 201  C C   ? GLY A 1  28 ?  -5.728   0.040   0.284 1.000 98.240 ? 28  GLY A C   1 
ATOM 202  O O   ? GLY A 1  28 ?  -6.153   0.230  -0.858 1.000 98.240 ? 28  GLY A O   1 
ATOM 203  N N   ? SER A 1  29 ?  -5.855  -1.099   1.015 1.000 98.660 ? 29  SER A N   1 
ATOM 204  C CA  ? SER A 1  29 ?  -6.687  -2.195   0.529 1.000 98.660 ? 29  SER A CA  1 
ATOM 205  C C   ? SER A 1  29 ?  -7.662  -2.666   1.603 1.000 98.660 ? 29  SER A C   1 
ATOM 206  C CB  ? SER A 1  29 ?  -5.818  -3.365   0.068 1.000 98.660 ? 29  SER A CB  1 
ATOM 207  O O   ? SER A 1  29 ?  -7.260  -2.940   2.736 1.000 98.660 ? 29  SER A O   1 
ATOM 208  O OG  ? SER A 1  29 ?  -4.837  -2.930  -0.858 1.000 98.660 ? 29  SER A OG  1 
ATOM 209  N N   ? LEU A 1  30 ?  -8.946  -2.656   1.200 1.000 98.750 ? 30  LEU A N   1 
ATOM 210  C CA  ? LEU A 1  30 ?  -9.944  -3.231   2.094 1.000 98.750 ? 30  LEU A CA  1 
ATOM 211  C C   ? LEU A 1  30 ?  -9.851  -4.754   2.106 1.000 98.750 ? 30  LEU A C   1 
ATOM 212  C CB  ? LEU A 1  30 ? -11.352  -2.798   1.676 1.000 98.750 ? 30  LEU A CB  1 
ATOM 213  O O   ? LEU A 1  30 ? -10.077  -5.401   1.081 1.000 98.750 ? 30  LEU A O   1 
ATOM 214  C CG  ? LEU A 1  30 ? -12.489  -3.182   2.623 1.000 98.750 ? 30  LEU A CG  1 
ATOM 215  C CD1 ? LEU A 1  30 ? -12.328  -2.470   3.962 1.000 98.750 ? 30  LEU A CD1 1 
ATOM 216  C CD2 ? LEU A 1  30 ? -13.841  -2.854   1.997 1.000 98.750 ? 30  LEU A CD2 1 
ATOM 217  N N   ? ILE A 1  31 ?  -9.540  -5.407   3.285 1.000 98.610 ? 31  ILE A N   1 
ATOM 218  C CA  ? ILE A 1  31 ?  -9.280  -6.842   3.337 1.000 98.610 ? 31  ILE A CA  1 
ATOM 219  C C   ? ILE A 1  31 ? -10.386  -7.539   4.125 1.000 98.610 ? 31  ILE A C   1 
ATOM 220  C CB  ? ILE A 1  31 ?  -7.901  -7.144   3.965 1.000 98.610 ? 31  ILE A CB  1 
ATOM 221  O O   ? ILE A 1  31 ? -10.474  -8.769   4.128 1.000 98.610 ? 31  ILE A O   1 
ATOM 222  C CG1 ? ILE A 1  31 ?  -7.804  -6.525   5.364 1.000 98.610 ? 31  ILE A CG1 1 
ATOM 223  C CG2 ? ILE A 1  31 ?  -6.773  -6.637   3.062 1.000 98.610 ? 31  ILE A CG2 1 
ATOM 224  C CD1 ? ILE A 1  31 ?  -6.613  -7.013   6.177 1.000 98.610 ? 31  ILE A CD1 1 
ATOM 225  N N   ? SER A 1  32 ? -11.305  -6.772   4.785 1.000 98.300 ? 32  SER A N   1 
ATOM 226  C CA  ? SER A 1  32 ? -12.577  -7.118   5.412 1.000 98.300 ? 32  SER A CA  1 
ATOM 227  C C   ? SER A 1  32 ? -13.487  -5.899   5.523 1.000 98.300 ? 32  SER A C   1 
ATOM 228  C CB  ? SER A 1  32 ? -12.345  -7.719   6.799 1.000 98.300 ? 32  SER A CB  1 
ATOM 229  O O   ? SER A 1  32 ? -13.093  -4.788   5.164 1.000 98.300 ? 32  SER A O   1 
ATOM 230  O OG  ? SER A 1  32 ? -12.078  -6.702   7.749 1.000 98.300 ? 32  SER A OG  1 
ATOM 231  N N   ? ASN A 1  33 ? -14.750  -6.136   5.995 1.000 98.260 ? 33  ASN A N   1 
ATOM 232  C CA  ? ASN A 1  33 ? -15.634  -4.979   6.084 1.000 98.260 ? 33  ASN A CA  1 
ATOM 233  C C   ? ASN A 1  33 ? -15.212  -4.036   7.208 1.000 98.260 ? 33  ASN A C   1 
ATOM 234  C CB  ? ASN A 1  33 ? -17.084  -5.425   6.281 1.000 98.260 ? 33  ASN A CB  1 
ATOM 235  O O   ? ASN A 1  33 ? -15.786  -2.958   7.367 1.000 98.260 ? 33  ASN A O   1 
ATOM 236  C CG  ? ASN A 1  33 ? -17.291  -6.187   7.575 1.000 98.260 ? 33  ASN A CG  1 
ATOM 237  N ND2 ? ASN A 1  33 ? -18.514  -6.651   7.802 1.000 98.260 ? 33  ASN A ND2 1 
ATOM 238  O OD1 ? ASN A 1  33 ? -16.358  -6.356   8.365 1.000 98.260 ? 33  ASN A OD1 1 
ATOM 239  N N   ? GLN A 1  34 ? -14.087  -4.398   7.941 1.000 98.490 ? 34  GLN A N   1 
ATOM 240  C CA  ? GLN A 1  34 ? -13.677  -3.584   9.080 1.000 98.490 ? 34  GLN A CA  1 
ATOM 241  C C   ? GLN A 1  34 ? -12.200  -3.213   8.987 1.000 98.490 ? 34  GLN A C   1 
ATOM 242  C CB  ? GLN A 1  34 ? -13.952  -4.320  10.393 1.000 98.490 ? 34  GLN A CB  1 
ATOM 243  O O   ? GLN A 1  34 ? -11.700  -2.425   9.794 1.000 98.490 ? 34  GLN A O   1 
ATOM 244  C CG  ? GLN A 1  34 ? -15.433  -4.495  10.701 1.000 98.490 ? 34  GLN A CG  1 
ATOM 245  C CD  ? GLN A 1  34 ? -15.680  -5.101  12.070 1.000 98.490 ? 34  GLN A CD  1 
ATOM 246  N NE2 ? GLN A 1  34 ? -15.534  -4.291  13.112 1.000 98.490 ? 34  GLN A NE2 1 
ATOM 247  O OE1 ? GLN A 1  34 ? -16.000  -6.288  12.189 1.000 98.490 ? 34  GLN A OE1 1 
ATOM 248  N N   ? TRP A 1  35 ? -11.445  -3.805   8.058 1.000 98.720 ? 35  TRP A N   1 
ATOM 249  C CA  ? TRP A 1  35 ?  -9.998  -3.621   8.124 1.000 98.720 ? 35  TRP A CA  1 
ATOM 250  C C   ? TRP A 1  35 ?  -9.436  -3.232   6.761 1.000 98.720 ? 35  TRP A C   1 
ATOM 251  C CB  ? TRP A 1  35 ?  -9.316  -4.897   8.626 1.000 98.720 ? 35  TRP A CB  1 
ATOM 252  O O   ? TRP A 1  35 ?  -9.854  -3.771   5.733 1.000 98.720 ? 35  TRP A O   1 
ATOM 253  C CG  ? TRP A 1  35 ?  -9.555  -5.184  10.078 1.000 98.720 ? 35  TRP A CG  1 
ATOM 254  C CD1 ? TRP A 1  35 ? -10.525  -5.987  10.610 1.000 98.720 ? 35  TRP A CD1 1 
ATOM 255  C CD2 ? TRP A 1  35 ?  -8.810  -4.666  11.184 1.000 98.720 ? 35  TRP A CD2 1 
ATOM 256  C CE2 ? TRP A 1  35 ?  -9.385  -5.198  12.360 1.000 98.720 ? 35  TRP A CE2 1 
ATOM 257  C CE3 ? TRP A 1  35 ?  -7.711  -3.804  11.296 1.000 98.720 ? 35  TRP A CE3 1 
ATOM 258  N NE1 ? TRP A 1  35 ? -10.428  -5.999  11.983 1.000 98.720 ? 35  TRP A NE1 1 
ATOM 259  C CH2 ? TRP A 1  35 ?  -7.820  -4.048  13.714 1.000 98.720 ? 35  TRP A CH2 1 
ATOM 260  C CZ2 ? TRP A 1  35 ?  -8.896  -4.894  13.633 1.000 98.720 ? 35  TRP A CZ2 1 
ATOM 261  C CZ3 ? TRP A 1  35 ?  -7.226  -3.504  12.563 1.000 98.720 ? 35  TRP A CZ3 1 
ATOM 262  N N   ? VAL A 1  36 ?  -8.473  -2.298   6.812 1.000 98.790 ? 36  VAL A N   1 
ATOM 263  C CA  ? VAL A 1  36 ?  -7.701  -1.827   5.666 1.000 98.790 ? 36  VAL A CA  1 
ATOM 264  C C   ? VAL A 1  36 ?  -6.217  -2.108   5.892 1.000 98.790 ? 36  VAL A C   1 
ATOM 265  C CB  ? VAL A 1  36 ?  -7.925  -0.320   5.411 1.000 98.790 ? 36  VAL A CB  1 
ATOM 266  O O   ? VAL A 1  36 ?  -5.706  -1.926   7.000 1.000 98.790 ? 36  VAL A O   1 
ATOM 267  C CG1 ? VAL A 1  36 ?  -7.017   0.178   4.288 1.000 98.790 ? 36  VAL A CG1 1 
ATOM 268  C CG2 ? VAL A 1  36 ?  -9.391  -0.049   5.077 1.000 98.790 ? 36  VAL A CG2 1 
ATOM 269  N N   ? VAL A 1  37 ?  -5.575  -2.605   4.835 1.000 98.700 ? 37  VAL A N   1 
ATOM 270  C CA  ? VAL A 1  37 ?  -4.124  -2.754   4.845 1.000 98.700 ? 37  VAL A CA  1 
ATOM 271  C C   ? VAL A 1  37 ?  -3.481  -1.611   4.063 1.000 98.700 ? 37  VAL A C   1 
ATOM 272  C CB  ? VAL A 1  37 ?  -3.689  -4.114   4.255 1.000 98.700 ? 37  VAL A CB  1 
ATOM 273  O O   ? VAL A 1  37 ?  -3.947  -1.254   2.978 1.000 98.700 ? 37  VAL A O   1 
ATOM 274  C CG1 ? VAL A 1  37 ?  -2.174  -4.161   4.065 1.000 98.700 ? 37  VAL A CG1 1 
ATOM 275  C CG2 ? VAL A 1  37 ?  -4.153  -5.258   5.154 1.000 98.700 ? 37  VAL A CG2 1 
ATOM 276  N N   ? SER A 1  38 ?  -2.371  -0.972   4.588 1.000 98.630 ? 38  SER A N   1 
ATOM 277  C CA  ? SER A 1  38 ?  -1.626   0.112   3.957 1.000 98.630 ? 38  SER A CA  1 
ATOM 278  C C   ? SER A 1  38 ?  -0.159   0.090   4.372 1.000 98.630 ? 38  SER A C   1 
ATOM 279  C CB  ? SER A 1  38 ?  -2.244   1.465   4.311 1.000 98.630 ? 38  SER A CB  1 
ATOM 280  O O   ? SER A 1  38 ?   0.283  -0.832   5.061 1.000 98.630 ? 38  SER A O   1 
ATOM 281  O OG  ? SER A 1  38 ?  -1.699   2.494   3.504 1.000 98.630 ? 38  SER A OG  1 
ATOM 282  N N   ? ALA A 1  39 ?   0.570   0.996   3.864 1.000 98.500 ? 39  ALA A N   1 
ATOM 283  C CA  ? ALA A 1  39 ?   1.983   1.101   4.217 1.000 98.500 ? 39  ALA A CA  1 
ATOM 284  C C   ? ALA A 1  39 ?   2.160   1.782   5.571 1.000 98.500 ? 39  ALA A C   1 
ATOM 285  C CB  ? ALA A 1  39 ?   2.746   1.864   3.137 1.000 98.500 ? 39  ALA A CB  1 
ATOM 286  O O   ? ALA A 1  39 ?   1.473   2.760   5.876 1.000 98.500 ? 39  ALA A O   1 
ATOM 287  N N   ? ALA A 1  40 ?   3.071   1.281   6.367 1.000 98.380 ? 40  ALA A N   1 
ATOM 288  C CA  ? ALA A 1  40 ?   3.357   1.829   7.690 1.000 98.380 ? 40  ALA A CA  1 
ATOM 289  C C   ? ALA A 1  40 ?   3.886   3.257   7.590 1.000 98.380 ? 40  ALA A C   1 
ATOM 290  C CB  ? ALA A 1  40 ?   4.359   0.944   8.428 1.000 98.380 ? 40  ALA A CB  1 
ATOM 291  O O   ? ALA A 1  40 ?   3.632   4.083   8.469 1.000 98.380 ? 40  ALA A O   1 
ATOM 292  N N   ? HIS A 1  41 ?   4.632   3.554   6.562 1.000 97.800 ? 41  HIS A N   1 
ATOM 293  C CA  ? HIS A 1  41 ?   5.220   4.879   6.405 1.000 97.800 ? 41  HIS A CA  1 
ATOM 294  C C   ? HIS A 1  41 ?   4.154   5.920   6.079 1.000 97.800 ? 41  HIS A C   1 
ATOM 295  C CB  ? HIS A 1  41 ?   6.291   4.864   5.313 1.000 97.800 ? 41  HIS A CB  1 
ATOM 296  O O   ? HIS A 1  41 ?   4.428   7.122   6.098 1.000 97.800 ? 41  HIS A O   1 
ATOM 297  C CG  ? HIS A 1  41 ?   5.733   4.828   3.926 1.000 97.800 ? 41  HIS A CG  1 
ATOM 298  C CD2 ? HIS A 1  41 ?   5.368   5.827   3.088 1.000 97.800 ? 41  HIS A CD2 1 
ATOM 299  N ND1 ? HIS A 1  41 ?   5.489   3.651   3.252 1.000 97.800 ? 41  HIS A ND1 1 
ATOM 300  C CE1 ? HIS A 1  41 ?   4.999   3.929   2.056 1.000 97.800 ? 41  HIS A CE1 1 
ATOM 301  N NE2 ? HIS A 1  41 ?   4.915   5.242   1.932 1.000 97.800 ? 41  HIS A NE2 1 
ATOM 302  N N   ? CYS A 1  42 ?   2.900   5.475   5.881 1.000 97.480 ? 42  CYS A N   1 
ATOM 303  C CA  ? CYS A 1  42 ?   1.765   6.350   5.611 1.000 97.480 ? 42  CYS A CA  1 
ATOM 304  C C   ? CYS A 1  42 ?   1.049   6.728   6.902 1.000 97.480 ? 42  CYS A C   1 
ATOM 305  C CB  ? CYS A 1  42 ?   0.785   5.677   4.652 1.000 97.480 ? 42  CYS A CB  1 
ATOM 306  O O   ? CYS A 1  42 ?  -0.008   7.361   6.869 1.000 97.480 ? 42  CYS A O   1 
ATOM 307  S SG  ? CYS A 1  42 ?   1.355   5.635   2.938 1.000 97.480 ? 42  CYS A SG  1 
ATOM 308  N N   ? TYR A 1  43 ?   1.562   6.468   8.062 1.000 97.390 ? 43  TYR A N   1 
ATOM 309  C CA  ? TYR A 1  43 ?   0.894   6.604   9.351 1.000 97.390 ? 43  TYR A CA  1 
ATOM 310  C C   ? TYR A 1  43 ?   0.524   8.057   9.623 1.000 97.390 ? 43  TYR A C   1 
ATOM 311  C CB  ? TYR A 1  43 ?   1.786   6.073  10.477 1.000 97.390 ? 43  TYR A CB  1 
ATOM 312  O O   ? TYR A 1  43 ?   1.348   8.958   9.447 1.000 97.390 ? 43  TYR A O   1 
ATOM 313  C CG  ? TYR A 1  43 ?   1.239   6.335  11.860 1.000 97.390 ? 43  TYR A CG  1 
ATOM 314  C CD1 ? TYR A 1  43 ?   1.625   7.463  12.581 1.000 97.390 ? 43  TYR A CD1 1 
ATOM 315  C CD2 ? TYR A 1  43 ?   0.337   5.455  12.448 1.000 97.390 ? 43  TYR A CD2 1 
ATOM 316  C CE1 ? TYR A 1  43 ?   1.125   7.707  13.856 1.000 97.390 ? 43  TYR A CE1 1 
ATOM 317  C CE2 ? TYR A 1  43 ?  -0.170   5.689  13.722 1.000 97.390 ? 43  TYR A CE2 1 
ATOM 318  O OH  ? TYR A 1  43 ?  -0.269   7.053  15.678 1.000 97.390 ? 43  TYR A OH  1 
ATOM 319  C CZ  ? TYR A 1  43 ?   0.229   6.816  14.417 1.000 97.390 ? 43  TYR A CZ  1 
ATOM 320  N N   ? LYS A 1  44 ?  -0.722   8.179  10.017 1.000 96.060 ? 44  LYS A N   1 
ATOM 321  C CA  ? LYS A 1  44 ?  -1.290   9.391  10.600 1.000 96.060 ? 44  LYS A CA  1 
ATOM 322  C C   ? LYS A 1  44 ?  -2.253   9.056  11.735 1.000 96.060 ? 44  LYS A C   1 
ATOM 323  C CB  ? LYS A 1  44 ?  -2.006  10.217   9.530 1.000 96.060 ? 44  LYS A CB  1 
ATOM 324  O O   ? LYS A 1  44 ?  -2.967   8.053  11.674 1.000 96.060 ? 44  LYS A O   1 
ATOM 325  C CG  ? LYS A 1  44 ?  -1.085  10.763   8.449 1.000 96.060 ? 44  LYS A CG  1 
ATOM 326  C CD  ? LYS A 1  44 ?  -1.814  11.739   7.535 1.000 96.060 ? 44  LYS A CD  1 
ATOM 327  C CE  ? LYS A 1  44 ?  -0.869  12.364   6.517 1.000 96.060 ? 44  LYS A CE  1 
ATOM 328  N NZ  ? LYS A 1  44 ?  -0.739  13.839   6.715 1.000 96.060 ? 44  LYS A NZ  1 
ATOM 329  N N   ? ALA A 1  45 ?  -2.261   9.977  12.869 1.000 89.270 ? 45  ALA A N   1 
ATOM 330  C CA  ? ALA A 1  45 ?  -3.056   9.726  14.068 1.000 89.270 ? 45  ALA A CA  1 
ATOM 331  C C   ? ALA A 1  45 ?  -4.547   9.708  13.743 1.000 89.270 ? 45  ALA A C   1 
ATOM 332  C CB  ? ALA A 1  45 ?  -2.760  10.779  15.134 1.000 89.270 ? 45  ALA A CB  1 
ATOM 333  O O   ? ALA A 1  45 ?  -5.292   8.873  14.261 1.000 89.270 ? 45  ALA A O   1 
ATOM 334  N N   ? SER A 1  46 ?  -5.067  10.558  12.816 1.000 91.980 ? 46  SER A N   1 
ATOM 335  C CA  ? SER A 1  46 ?  -6.452  10.619  12.361 1.000 91.980 ? 46  SER A CA  1 
ATOM 336  C C   ? SER A 1  46 ?  -6.543  10.478  10.845 1.000 91.980 ? 46  SER A C   1 
ATOM 337  C CB  ? SER A 1  46 ?  -7.103  11.932  12.799 1.000 91.980 ? 46  SER A CB  1 
ATOM 338  O O   ? SER A 1  46 ?  -6.097  11.358  10.107 1.000 91.980 ? 46  SER A O   1 
ATOM 339  O OG  ? SER A 1  46 ?  -7.103  12.046  14.212 1.000 91.980 ? 46  SER A OG  1 
ATOM 340  N N   ? VAL A 1  47 ?  -7.017   9.373  10.396 1.000 96.430 ? 47  VAL A N   1 
ATOM 341  C CA  ? VAL A 1  47 ?  -7.147   9.112   8.966 1.000 96.430 ? 47  VAL A CA  1 
ATOM 342  C C   ? VAL A 1  47 ?  -8.599   8.780   8.632 1.000 96.430 ? 47  VAL A C   1 
ATOM 343  C CB  ? VAL A 1  47 ?  -6.219   7.963   8.512 1.000 96.430 ? 47  VAL A CB  1 
ATOM 344  O O   ? VAL A 1  47 ?  -9.256   8.035   9.363 1.000 96.430 ? 47  VAL A O   1 
ATOM 345  C CG1 ? VAL A 1  47 ?  -6.613   6.651   9.188 1.000 96.430 ? 47  VAL A CG1 1 
ATOM 346  C CG2 ? VAL A 1  47 ?  -6.257   7.817   6.992 1.000 96.430 ? 47  VAL A CG2 1 
ATOM 347  N N   ? GLN A 1  48 ?  -9.204   9.470   7.673 1.000 97.690 ? 48  GLN A N   1 
ATOM 348  C CA  ? GLN A 1  48 ? -10.481   9.095   7.075 1.000 97.690 ? 48  GLN A CA  1 
ATOM 349  C C   ? GLN A 1  48 ? -10.277   8.180   5.871 1.000 97.690 ? 48  GLN A C   1 
ATOM 350  C CB  ? GLN A 1  48 ? -11.267  10.340   6.661 1.000 97.690 ? 48  GLN A CB  1 
ATOM 351  O O   ? GLN A 1  48 ?  -9.449   8.463   5.002 1.000 97.690 ? 48  GLN A O   1 
ATOM 352  C CG  ? GLN A 1  48 ? -12.666  10.039   6.139 1.000 97.690 ? 48  GLN A CG  1 
ATOM 353  C CD  ? GLN A 1  48 ? -13.404  11.285   5.688 1.000 97.690 ? 48  GLN A CD  1 
ATOM 354  N NE2 ? GLN A 1  48 ? -14.319  11.768   6.522 1.000 97.690 ? 48  GLN A NE2 1 
ATOM 355  O OE1 ? GLN A 1  48 ? -13.155  11.810   4.598 1.000 97.690 ? 48  GLN A OE1 1 
ATOM 356  N N   ? VAL A 1  49 ? -10.987   7.045   5.925 1.000 98.180 ? 49  VAL A N   1 
ATOM 357  C CA  ? VAL A 1  49 ? -10.917   6.073   4.839 1.000 98.180 ? 49  VAL A CA  1 
ATOM 358  C C   ? VAL A 1  49 ? -12.075   6.297   3.869 1.000 98.180 ? 49  VAL A C   1 
ATOM 359  C CB  ? VAL A 1  49 ? -10.941   4.624   5.372 1.000 98.180 ? 49  VAL A CB  1 
ATOM 360  O O   ? VAL A 1  49 ? -13.239   6.310   4.275 1.000 98.180 ? 49  VAL A O   1 
ATOM 361  C CG1 ? VAL A 1  49 ? -10.961   3.623   4.218 1.000 98.180 ? 49  VAL A CG1 1 
ATOM 362  C CG2 ? VAL A 1  49 ?  -9.740   4.370   6.282 1.000 98.180 ? 49  VAL A CG2 1 
ATOM 363  N N   ? ARG A 1  50 ? -11.725   6.614   2.593 1.000 97.560 ? 50  ARG A N   1 
ATOM 364  C CA  ? ARG A 1  50 ? -12.734   6.804   1.556 1.000 97.560 ? 50  ARG A CA  1 
ATOM 365  C C   ? ARG A 1  50 ? -12.812   5.589   0.638 1.000 97.560 ? 50  ARG A C   1 
ATOM 366  C CB  ? ARG A 1  50 ? -12.433   8.061   0.736 1.000 97.560 ? 50  ARG A CB  1 
ATOM 367  O O   ? ARG A 1  50 ? -11.808   5.184   0.048 1.000 97.560 ? 50  ARG A O   1 
ATOM 368  C CG  ? ARG A 1  50 ? -12.363   9.334   1.564 1.000 97.560 ? 50  ARG A CG  1 
ATOM 369  C CD  ? ARG A 1  50 ? -12.223  10.571   0.687 1.000 97.560 ? 50  ARG A CD  1 
ATOM 370  N NE  ? ARG A 1  50 ? -12.110  11.788   1.486 1.000 97.560 ? 50  ARG A NE  1 
ATOM 371  N NH1 ? ARG A 1  50 ? -12.352  13.230  -0.303 1.000 97.560 ? 50  ARG A NH1 1 
ATOM 372  N NH2 ? ARG A 1  50 ? -12.059  14.060   1.814 1.000 97.560 ? 50  ARG A NH2 1 
ATOM 373  C CZ  ? ARG A 1  50 ? -12.174  13.024   0.997 1.000 97.560 ? 50  ARG A CZ  1 
ATOM 374  N N   ? LEU A 1  51 ? -14.003   4.937   0.542 1.000 97.830 ? 51  LEU A N   1 
ATOM 375  C CA  ? LEU A 1  51 ? -14.257   3.754  -0.273 1.000 97.830 ? 51  LEU A CA  1 
ATOM 376  C C   ? LEU A 1  51 ? -15.225   4.073  -1.407 1.000 97.830 ? 51  LEU A C   1 
ATOM 377  C CB  ? LEU A 1  51 ? -14.818   2.620   0.589 1.000 97.830 ? 51  LEU A CB  1 
ATOM 378  O O   ? LEU A 1  51 ? -16.000   5.028  -1.317 1.000 97.830 ? 51  LEU A O   1 
ATOM 379  C CG  ? LEU A 1  51 ? -13.923   2.128   1.728 1.000 97.830 ? 51  LEU A CG  1 
ATOM 380  C CD1 ? LEU A 1  51 ? -14.774   1.616   2.886 1.000 97.830 ? 51  LEU A CD1 1 
ATOM 381  C CD2 ? LEU A 1  51 ? -12.975   1.042   1.233 1.000 97.830 ? 51  LEU A CD2 1 
ATOM 382  N N   ? GLY A 1  52 ? -15.062   3.255  -2.520 1.000 96.570 ? 52  GLY A N   1 
ATOM 383  C CA  ? GLY A 1  52 ? -16.022   3.368  -3.607 1.000 96.570 ? 52  GLY A CA  1 
ATOM 384  C C   ? GLY A 1  52 ? -15.739   4.533  -4.535 1.000 96.570 ? 52  GLY A C   1 
ATOM 385  O O   ? GLY A 1  52 ? -16.615   4.961  -5.289 1.000 96.570 ? 52  GLY A O   1 
ATOM 386  N N   ? GLU A 1  53 ? -14.453   5.077  -4.418 1.000 94.830 ? 53  GLU A N   1 
ATOM 387  C CA  ? GLU A 1  53 ? -14.071   6.219  -5.244 1.000 94.830 ? 53  GLU A CA  1 
ATOM 388  C C   ? GLU A 1  53 ? -13.510   5.764  -6.588 1.000 94.830 ? 53  GLU A C   1 
ATOM 389  C CB  ? GLU A 1  53 ? -13.047   7.092  -4.514 1.000 94.830 ? 53  GLU A CB  1 
ATOM 390  O O   ? GLU A 1  53 ? -12.679   4.855  -6.644 1.000 94.830 ? 53  GLU A O   1 
ATOM 391  C CG  ? GLU A 1  53 ? -13.552   7.660  -3.196 1.000 94.830 ? 53  GLU A CG  1 
ATOM 392  C CD  ? GLU A 1  53 ? -14.464   8.863  -3.371 1.000 94.830 ? 53  GLU A CD  1 
ATOM 393  O OE1 ? GLU A 1  53 ? -14.996   9.375  -2.360 1.000 94.830 ? 53  GLU A OE1 1 
ATOM 394  O OE2 ? GLU A 1  53 ? -14.650   9.298  -4.530 1.000 94.830 ? 53  GLU A OE2 1 
ATOM 395  N N   ? HIS A 1  54 ? -14.008   6.256  -7.724 1.000 95.810 ? 54  HIS A N   1 
ATOM 396  C CA  ? HIS A 1  54 ? -13.376   6.178  -9.036 1.000 95.810 ? 54  HIS A CA  1 
ATOM 397  C C   ? HIS A 1  54 ? -12.766   7.518  -9.434 1.000 95.810 ? 54  HIS A C   1 
ATOM 398  C CB  ? HIS A 1  54 ? -14.386   5.726 -10.092 1.000 95.810 ? 54  HIS A CB  1 
ATOM 399  O O   ? HIS A 1  54 ? -11.685   7.562 -10.026 1.000 95.810 ? 54  HIS A O   1 
ATOM 400  C CG  ? HIS A 1  54 ? -13.793   5.552 -11.454 1.000 95.810 ? 54  HIS A CG  1 
ATOM 401  C CD2 ? HIS A 1  54 ? -14.067   6.167 -12.629 1.000 95.810 ? 54  HIS A CD2 1 
ATOM 402  N ND1 ? HIS A 1  54 ? -12.788   4.647 -11.718 1.000 95.810 ? 54  HIS A ND1 1 
ATOM 403  C CE1 ? HIS A 1  54 ? -12.468   4.714 -13.000 1.000 95.810 ? 54  HIS A CE1 1 
ATOM 404  N NE2 ? HIS A 1  54 ? -13.230   5.628 -13.575 1.000 95.810 ? 54  HIS A NE2 1 
ATOM 405  N N   ? ASN A 1  55 ? -13.492   8.614  -9.150 1.000 95.370 ? 55  ASN A N   1 
ATOM 406  C CA  ? ASN A 1  55 ? -13.071  10.009  -9.228 1.000 95.370 ? 55  ASN A CA  1 
ATOM 407  C C   ? ASN A 1  55 ? -13.117  10.686  -7.861 1.000 95.370 ? 55  ASN A C   1 
ATOM 408  C CB  ? ASN A 1  55 ? -13.938  10.776 -10.230 1.000 95.370 ? 55  ASN A CB  1 
ATOM 409  O O   ? ASN A 1  55 ? -14.197  10.976  -7.344 1.000 95.370 ? 55  ASN A O   1 
ATOM 410  C CG  ? ASN A 1  55 ? -13.418  12.174 -10.502 1.000 95.370 ? 55  ASN A CG  1 
ATOM 411  N ND2 ? ASN A 1  55 ? -13.720  12.699 -11.683 1.000 95.370 ? 55  ASN A ND2 1 
ATOM 412  O OD1 ? ASN A 1  55 ? -12.749  12.776  -9.658 1.000 95.370 ? 55  ASN A OD1 1 
ATOM 413  N N   ? ILE A 1  56 ? -11.930  11.034  -7.360 1.000 93.690 ? 56  ILE A N   1 
ATOM 414  C CA  ? ILE A 1  56 ? -11.868  11.488  -5.975 1.000 93.690 ? 56  ILE A CA  1 
ATOM 415  C C   ? ILE A 1  56 ? -12.293  12.953  -5.893 1.000 93.690 ? 56  ILE A C   1 
ATOM 416  C CB  ? ILE A 1  56 ? -10.453  11.307  -5.383 1.000 93.690 ? 56  ILE A CB  1 
ATOM 417  O O   ? ILE A 1  56 ? -12.559  13.468  -4.805 1.000 93.690 ? 56  ILE A O   1 
ATOM 418  C CG1 ? ILE A 1  56 ?  -9.420  12.060  -6.230 1.000 93.690 ? 56  ILE A CG1 1 
ATOM 419  C CG2 ? ILE A 1  56 ? -10.097   9.821  -5.278 1.000 93.690 ? 56  ILE A CG2 1 
ATOM 420  C CD1 ? ILE A 1  56 ?  -8.032  12.118  -5.606 1.000 93.690 ? 56  ILE A CD1 1 
ATOM 421  N N   ? ALA A 1  57 ? -12.528  13.598  -6.981 1.000 93.000 ? 57  ALA A N   1 
ATOM 422  C CA  ? ALA A 1  57 ? -12.939  14.999  -7.009 1.000 93.000 ? 57  ALA A CA  1 
ATOM 423  C C   ? ALA A 1  57 ? -14.460  15.124  -7.047 1.000 93.000 ? 57  ALA A C   1 
ATOM 424  C CB  ? ALA A 1  57 ? -12.320  15.712  -8.208 1.000 93.000 ? 57  ALA A CB  1 
ATOM 425  O O   ? ALA A 1  57 ? -15.007  16.205  -6.817 1.000 93.000 ? 57  ALA A O   1 
ATOM 426  N N   ? LEU A 1  58 ? -15.153  13.978  -7.367 1.000 93.310 ? 58  LEU A N   1 
ATOM 427  C CA  ? LEU A 1  58 ? -16.602  14.022  -7.526 1.000 93.310 ? 58  LEU A CA  1 
ATOM 428  C C   ? LEU A 1  58 ? -17.284  13.043  -6.576 1.000 93.310 ? 58  LEU A C   1 
ATOM 429  C CB  ? LEU A 1  58 ? -16.993  13.705  -8.971 1.000 93.310 ? 58  LEU A CB  1 
ATOM 430  O O   ? LEU A 1  58 ? -16.729  11.988  -6.262 1.000 93.310 ? 58  LEU A O   1 
ATOM 431  C CG  ? LEU A 1  58 ? -16.432  14.637 -10.046 1.000 93.310 ? 58  LEU A CG  1 
ATOM 432  C CD1 ? LEU A 1  58 ? -16.798  14.126 -11.435 1.000 93.310 ? 58  LEU A CD1 1 
ATOM 433  C CD2 ? LEU A 1  58 ? -16.945  16.059  -9.841 1.000 93.310 ? 58  LEU A CD2 1 
ATOM 434  N N   ? SER A 1  59 ? -18.442  13.410  -6.051 1.000 92.010 ? 59  SER A N   1 
ATOM 435  C CA  ? SER A 1  59 ? -19.341  12.471  -5.388 1.000 92.010 ? 59  SER A CA  1 
ATOM 436  C C   ? SER A 1  59 ? -20.153  11.672  -6.402 1.000 92.010 ? 59  SER A C   1 
ATOM 437  C CB  ? SER A 1  59 ? -20.284  13.211  -4.438 1.000 92.010 ? 59  SER A CB  1 
ATOM 438  O O   ? SER A 1  59 ? -21.029  12.220  -7.074 1.000 92.010 ? 59  SER A O   1 
ATOM 439  O OG  ? SER A 1  59 ? -21.073  12.295  -3.698 1.000 92.010 ? 59  SER A OG  1 
ATOM 440  N N   ? GLU A 1  60 ? -19.749  10.397  -6.489 1.000 91.220 ? 60  GLU A N   1 
ATOM 441  C CA  ? GLU A 1  60 ? -20.296   9.562  -7.554 1.000 91.220 ? 60  GLU A CA  1 
ATOM 442  C C   ? GLU A 1  60 ? -21.452   8.704  -7.045 1.000 91.220 ? 60  GLU A C   1 
ATOM 443  C CB  ? GLU A 1  60 ? -19.205   8.671  -8.154 1.000 91.220 ? 60  GLU A CB  1 
ATOM 444  O O   ? GLU A 1  60 ? -22.044   7.936  -7.806 1.000 91.220 ? 60  GLU A O   1 
ATOM 445  C CG  ? GLU A 1  60 ? -18.087   9.445  -8.839 1.000 91.220 ? 60  GLU A CG  1 
ATOM 446  C CD  ? GLU A 1  60 ? -16.948   8.558  -9.314 1.000 91.220 ? 60  GLU A CD  1 
ATOM 447  O OE1 ? GLU A 1  60 ? -16.760   8.417 -10.544 1.000 91.220 ? 60  GLU A OE1 1 
ATOM 448  O OE2 ? GLU A 1  60 ? -16.237   7.998  -8.450 1.000 91.220 ? 60  GLU A OE2 1 
ATOM 449  N N   ? GLY A 1  61 ? -21.778   8.896  -5.662 1.000 93.470 ? 61  GLY A N   1 
ATOM 450  C CA  ? GLY A 1  61 ? -22.939   8.221  -5.102 1.000 93.470 ? 61  GLY A CA  1 
ATOM 451  C C   ? GLY A 1  61 ? -22.612   6.863  -4.510 1.000 93.470 ? 61  GLY A C   1 
ATOM 452  O O   ? GLY A 1  61 ? -23.453   6.249  -3.850 1.000 93.470 ? 61  GLY A O   1 
ATOM 453  N N   ? THR A 1  62 ? -21.416   6.341  -4.671 1.000 92.880 ? 62  THR A N   1 
ATOM 454  C CA  ? THR A 1  62 ? -21.002   5.028  -4.190 1.000 92.880 ? 62  THR A CA  1 
ATOM 455  C C   ? THR A 1  62 ? -20.019   5.161  -3.030 1.000 92.880 ? 62  THR A C   1 
ATOM 456  C CB  ? THR A 1  62 ? -20.360   4.197  -5.317 1.000 92.880 ? 62  THR A CB  1 
ATOM 457  O O   ? THR A 1  62 ? -19.623   4.161  -2.427 1.000 92.880 ? 62  THR A O   1 
ATOM 458  C CG2 ? THR A 1  62 ? -21.357   3.931  -6.440 1.000 92.880 ? 62  THR A CG2 1 
ATOM 459  O OG1 ? THR A 1  62 ? -19.238   4.912  -5.849 1.000 92.880 ? 62  THR A OG1 1 
ATOM 460  N N   ? GLU A 1  63 ? -19.584   6.361  -2.678 1.000 95.460 ? 63  GLU A N   1 
ATOM 461  C CA  ? GLU A 1  63 ? -18.507   6.640  -1.733 1.000 95.460 ? 63  GLU A CA  1 
ATOM 462  C C   ? GLU A 1  63 ? -18.966   6.424  -0.294 1.000 95.460 ? 63  GLU A C   1 
ATOM 463  C CB  ? GLU A 1  63 ? -17.993   8.071  -1.911 1.000 95.460 ? 63  GLU A CB  1 
ATOM 464  O O   ? GLU A 1  63 ? -20.111   6.724   0.050 1.000 95.460 ? 63  GLU A O   1 
ATOM 465  C CG  ? GLU A 1  63 ? -17.382   8.339  -3.279 1.000 95.460 ? 63  GLU A CG  1 
ATOM 466  C CD  ? GLU A 1  63 ? -18.407   8.743  -4.326 1.000 95.460 ? 63  GLU A CD  1 
ATOM 467  O OE1 ? GLU A 1  63 ? -18.014   9.054  -5.473 1.000 95.460 ? 63  GLU A OE1 1 
ATOM 468  O OE2 ? GLU A 1  63 ? -19.614   8.750  -3.996 1.000 95.460 ? 63  GLU A OE2 1 
ATOM 469  N N   ? GLN A 1  64 ? -18.183   5.863   0.493 1.000 97.550 ? 64  GLN A N   1 
ATOM 470  C CA  ? GLN A 1  64 ? -18.272   5.751   1.945 1.000 97.550 ? 64  GLN A CA  1 
ATOM 471  C C   ? GLN A 1  64 ? -17.092   6.442   2.623 1.000 97.550 ? 64  GLN A C   1 
ATOM 472  C CB  ? GLN A 1  64 ? -18.334   4.283   2.368 1.000 97.550 ? 64  GLN A CB  1 
ATOM 473  O O   ? GLN A 1  64 ? -15.940   6.241   2.233 1.000 97.550 ? 64  GLN A O   1 
ATOM 474  C CG  ? GLN A 1  64 ? -19.467   3.502   1.716 1.000 97.550 ? 64  GLN A CG  1 
ATOM 475  C CD  ? GLN A 1  64 ? -19.481   2.040   2.120 1.000 97.550 ? 64  GLN A CD  1 
ATOM 476  N NE2 ? GLN A 1  64 ? -19.579   1.154   1.135 1.000 97.550 ? 64  GLN A NE2 1 
ATOM 477  O OE1 ? GLN A 1  64 ? -19.404   1.710   3.307 1.000 97.550 ? 64  GLN A OE1 1 
ATOM 478  N N   ? PHE A 1  65 ? -17.402   7.315   3.536 1.000 97.510 ? 65  PHE A N   1 
ATOM 479  C CA  ? PHE A 1  65 ? -16.386   7.989   4.336 1.000 97.510 ? 65  PHE A CA  1 
ATOM 480  C C   ? PHE A 1  65 ? -16.405   7.482   5.774 1.000 97.510 ? 65  PHE A C   1 
ATOM 481  C CB  ? PHE A 1  65 ? -16.599   9.506   4.312 1.000 97.510 ? 65  PHE A CB  1 
ATOM 482  O O   ? PHE A 1  65 ? -17.393   7.662   6.488 1.000 97.510 ? 65  PHE A O   1 
ATOM 483  C CG  ? PHE A 1  65 ? -16.697  10.082   2.925 1.000 97.510 ? 65  PHE A CG  1 
ATOM 484  C CD1 ? PHE A 1  65 ? -15.557  10.498   2.248 1.000 97.510 ? 65  PHE A CD1 1 
ATOM 485  C CD2 ? PHE A 1  65 ? -17.930  10.208   2.298 1.000 97.510 ? 65  PHE A CD2 1 
ATOM 486  C CE1 ? PHE A 1  65 ? -15.645  11.033   0.964 1.000 97.510 ? 65  PHE A CE1 1 
ATOM 487  C CE2 ? PHE A 1  65 ? -18.026  10.740   1.016 1.000 97.510 ? 65  PHE A CE2 1 
ATOM 488  C CZ  ? PHE A 1  65 ? -16.882  11.153   0.351 1.000 97.510 ? 65  PHE A CZ  1 
ATOM 489  N N   ? ILE A 1  66 ? -15.344   6.799   6.128 1.000 98.360 ? 66  ILE A N   1 
ATOM 490  C CA  ? ILE A 1  66 ? -15.295   6.149   7.433 1.000 98.360 ? 66  ILE A CA  1 
ATOM 491  C C   ? ILE A 1  66 ? -14.008   6.539   8.157 1.000 98.360 ? 66  ILE A C   1 
ATOM 492  C CB  ? ILE A 1  66 ? -15.392   4.612   7.303 1.000 98.360 ? 66  ILE A CB  1 
ATOM 493  O O   ? ILE A 1  66 ? -12.910   6.366   7.621 1.000 98.360 ? 66  ILE A O   1 
ATOM 494  C CG1 ? ILE A 1  66 ? -16.650   4.221   6.520 1.000 98.360 ? 66  ILE A CG1 1 
ATOM 495  C CG2 ? ILE A 1  66 ? -15.377   3.951   8.684 1.000 98.360 ? 66  ILE A CG2 1 
ATOM 496  C CD1 ? ILE A 1  66 ? -16.715   2.746   6.149 1.000 98.360 ? 66  ILE A CD1 1 
ATOM 497  N N   ? ASN A 1  67 ? -14.162   7.123   9.389 1.000 98.240 ? 67  ASN A N   1 
ATOM 498  C CA  ? ASN A 1  67 ? -12.972   7.415  10.181 1.000 98.240 ? 67  ASN A CA  1 
ATOM 499  C C   ? ASN A 1  67 ? -12.309   6.137  10.686 1.000 98.240 ? 67  ASN A C   1 
ATOM 500  C CB  ? ASN A 1  67 ? -13.320   8.333  11.354 1.000 98.240 ? 67  ASN A CB  1 
ATOM 501  O O   ? ASN A 1  67 ? -12.964   5.101  10.816 1.000 98.240 ? 67  ASN A O   1 
ATOM 502  C CG  ? ASN A 1  67 ? -13.716   9.727  10.908 1.000 98.240 ? 67  ASN A CG  1 
ATOM 503  N ND2 ? ASN A 1  67 ? -14.617  10.354  11.654 1.000 98.240 ? 67  ASN A ND2 1 
ATOM 504  O OD1 ? ASN A 1  67 ? -13.215  10.235   9.901 1.000 98.240 ? 67  ASN A OD1 1 
ATOM 505  N N   ? SER A 1  68 ? -10.970   6.306  10.911 1.000 97.910 ? 68  SER A N   1 
ATOM 506  C CA  ? SER A 1  68 ? -10.270   5.193  11.544 1.000 97.910 ? 68  SER A CA  1 
ATOM 507  C C   ? SER A 1  68 ? -10.547   5.146  13.043 1.000 97.910 ? 68  SER A C   1 
ATOM 508  C CB  ? SER A 1  68 ?  -8.764   5.298  11.298 1.000 97.910 ? 68  SER A CB  1 
ATOM 509  O O   ? SER A 1  68 ? -10.615   6.187  13.700 1.000 97.910 ? 68  SER A O   1 
ATOM 510  O OG  ? SER A 1  68 ?  -8.225   6.433  11.954 1.000 97.910 ? 68  SER A OG  1 
ATOM 511  N N   ? ALA A 1  69 ? -10.867   3.896  13.536 1.000 97.680 ? 69  ALA A N   1 
ATOM 512  C CA  ? ALA A 1  69 ? -10.951   3.693  14.980 1.000 97.680 ? 69  ALA A CA  1 
ATOM 513  C C   ? ALA A 1  69 ?  -9.564   3.511  15.590 1.000 97.680 ? 69  ALA A C   1 
ATOM 514  C CB  ? ALA A 1  69 ? -11.831   2.486  15.297 1.000 97.680 ? 69  ALA A CB  1 
ATOM 515  O O   ? ALA A 1  69 ?  -9.311   3.949  16.714 1.000 97.680 ? 69  ALA A O   1 
ATOM 516  N N   ? LYS A 1  70 ?  -8.744   2.841  14.761 1.000 97.170 ? 70  LYS A N   1 
ATOM 517  C CA  ? LYS A 1  70 ?  -7.386   2.512  15.185 1.000 97.170 ? 70  LYS A CA  1 
ATOM 518  C C   ? LYS A 1  70 ?  -6.455   2.369  13.985 1.000 97.170 ? 70  LYS A C   1 
ATOM 519  C CB  ? LYS A 1  70 ?  -7.378   1.224  16.010 1.000 97.170 ? 70  LYS A CB  1 
ATOM 520  O O   ? LYS A 1  70 ?  -6.858   1.861  12.937 1.000 97.170 ? 70  LYS A O   1 
ATOM 521  C CG  ? LYS A 1  70 ?  -6.064   0.957  16.729 1.000 97.170 ? 70  LYS A CG  1 
ATOM 522  C CD  ? LYS A 1  70 ?  -6.178  -0.227  17.680 1.000 97.170 ? 70  LYS A CD  1 
ATOM 523  C CE  ? LYS A 1  70 ?  -4.897  -0.429  18.479 1.000 97.170 ? 70  LYS A CE  1 
ATOM 524  N NZ  ? LYS A 1  70 ?  -5.037  -1.526  19.483 1.000 97.170 ? 70  LYS A NZ  1 
ATOM 525  N N   ? VAL A 1  71 ?  -5.203   2.874  14.170 1.000 98.030 ? 71  VAL A N   1 
ATOM 526  C CA  ? VAL A 1  71 ?  -4.154   2.666  13.178 1.000 98.030 ? 71  VAL A CA  1 
ATOM 527  C C   ? VAL A 1  71 ?  -2.968   1.950  13.821 1.000 98.030 ? 71  VAL A C   1 
ATOM 528  C CB  ? VAL A 1  71 ?  -3.694   4.001  12.550 1.000 98.030 ? 71  VAL A CB  1 
ATOM 529  O O   ? VAL A 1  71 ?  -2.378   2.452  14.781 1.000 98.030 ? 71  VAL A O   1 
ATOM 530  C CG1 ? VAL A 1  71 ?  -2.691   3.751  11.425 1.000 98.030 ? 71  VAL A CG1 1 
ATOM 531  C CG2 ? VAL A 1  71 ?  -4.896   4.789  12.033 1.000 98.030 ? 71  VAL A CG2 1 
ATOM 532  N N   ? ILE A 1  72 ?  -2.650   0.763  13.272 1.000 98.180 ? 72  ILE A N   1 
ATOM 533  C CA  ? ILE A 1  72 ?  -1.631  -0.083  13.885 1.000 98.180 ? 72  ILE A CA  1 
ATOM 534  C C   ? ILE A 1  72 ?  -0.500  -0.333  12.890 1.000 98.180 ? 72  ILE A C   1 
ATOM 535  C CB  ? ILE A 1  72 ?  -2.226  -1.425  14.368 1.000 98.180 ? 72  ILE A CB  1 
ATOM 536  O O   ? ILE A 1  72 ?  -0.695  -1.006  11.876 1.000 98.180 ? 72  ILE A O   1 
ATOM 537  C CG1 ? ILE A 1  72 ?  -3.410  -1.176  15.310 1.000 98.180 ? 72  ILE A CG1 1 
ATOM 538  C CG2 ? ILE A 1  72 ?  -1.153  -2.277  15.050 1.000 98.180 ? 72  ILE A CG2 1 
ATOM 539  C CD1 ? ILE A 1  72 ?  -4.223  -2.424  15.625 1.000 98.180 ? 72  ILE A CD1 1 
ATOM 540  N N   ? ARG A 1  73 ?   0.755   0.215  13.239 1.000 98.240 ? 73  ARG A N   1 
ATOM 541  C CA  ? ARG A 1  73 ?   1.935  -0.098  12.438 1.000 98.240 ? 73  ARG A CA  1 
ATOM 542  C C   ? ARG A 1  73 ?   2.556  -1.421  12.874 1.000 98.240 ? 73  ARG A C   1 
ATOM 543  C CB  ? ARG A 1  73 ?   2.969   1.025  12.541 1.000 98.240 ? 73  ARG A CB  1 
ATOM 544  O O   ? ARG A 1  73 ?   2.474  -1.795  14.046 1.000 98.240 ? 73  ARG A O   1 
ATOM 545  C CG  ? ARG A 1  73 ?   2.535   2.324  11.880 1.000 98.240 ? 73  ARG A CG  1 
ATOM 546  C CD  ? ARG A 1  73 ?   3.657   3.353  11.870 1.000 98.240 ? 73  ARG A CD  1 
ATOM 547  N NE  ? ARG A 1  73 ?   4.089   3.693  13.222 1.000 98.240 ? 73  ARG A NE  1 
ATOM 548  N NH1 ? ARG A 1  73 ?   5.791   5.102  12.547 1.000 98.240 ? 73  ARG A NH1 1 
ATOM 549  N NH2 ? ARG A 1  73 ?   5.401   4.754  14.779 1.000 98.240 ? 73  ARG A NH2 1 
ATOM 550  C CZ  ? ARG A 1  73 ?   5.093   4.516  13.513 1.000 98.240 ? 73  ARG A CZ  1 
ATOM 551  N N   ? HIS A 1  74 ?   3.083  -2.106  11.829 1.000 98.430 ? 74  HIS A N   1 
ATOM 552  C CA  ? HIS A 1  74 ?   3.853  -3.281  12.219 1.000 98.430 ? 74  HIS A CA  1 
ATOM 553  C C   ? HIS A 1  74 ?   4.887  -2.934  13.284 1.000 98.430 ? 74  HIS A C   1 
ATOM 554  C CB  ? HIS A 1  74 ?   4.542  -3.899  11.001 1.000 98.430 ? 74  HIS A CB  1 
ATOM 555  O O   ? HIS A 1  74 ?   5.633  -1.962  13.139 1.000 98.430 ? 74  HIS A O   1 
ATOM 556  C CG  ? HIS A 1  74 ?   5.038  -5.291  11.233 1.000 98.430 ? 74  HIS A CG  1 
ATOM 557  C CD2 ? HIS A 1  74 ?   4.538  -6.488  10.846 1.000 98.430 ? 74  HIS A CD2 1 
ATOM 558  N ND1 ? HIS A 1  74 ?   6.184  -5.564  11.948 1.000 98.430 ? 74  HIS A ND1 1 
ATOM 559  C CE1 ? HIS A 1  74 ?   6.368  -6.873  11.990 1.000 98.430 ? 74  HIS A CE1 1 
ATOM 560  N NE2 ? HIS A 1  74 ?   5.384  -7.457  11.328 1.000 98.430 ? 74  HIS A NE2 1 
ATOM 561  N N   ? PRO A 1  75 ?   4.968  -3.665  14.394 1.000 97.790 ? 75  PRO A N   1 
ATOM 562  C CA  ? PRO A 1  75 ?   5.840  -3.336  15.524 1.000 97.790 ? 75  PRO A CA  1 
ATOM 563  C C   ? PRO A 1  75 ?   7.319  -3.320  15.142 1.000 97.790 ? 75  PRO A C   1 
ATOM 564  C CB  ? PRO A 1  75 ?   5.549  -4.452  16.531 1.000 97.790 ? 75  PRO A CB  1 
ATOM 565  O O   ? PRO A 1  75 ?   8.122  -2.653  15.799 1.000 97.790 ? 75  PRO A O   1 
ATOM 566  C CG  ? PRO A 1  75 ?   4.218  -4.997  16.123 1.000 97.790 ? 75  PRO A CG  1 
ATOM 567  C CD  ? PRO A 1  75 ?   4.036  -4.760  14.651 1.000 97.790 ? 75  PRO A CD  1 
ATOM 568  N N   ? SER A 1  76 ?   7.659  -4.107  14.127 1.000 97.980 ? 76  SER A N   1 
ATOM 569  C CA  ? SER A 1  76 ?   9.060  -4.191  13.730 1.000 97.980 ? 76  SER A CA  1 
ATOM 570  C C   ? SER A 1  76 ?   9.358  -3.267  12.555 1.000 97.980 ? 76  SER A C   1 
ATOM 571  C CB  ? SER A 1  76 ?   9.429  -5.630  13.364 1.000 97.980 ? 76  SER A CB  1 
ATOM 572  O O   ? SER A 1  76 ?  10.391  -3.404  11.896 1.000 97.980 ? 76  SER A O   1 
ATOM 573  O OG  ? SER A 1  76 ?   9.329  -6.478  14.495 1.000 97.980 ? 76  SER A OG  1 
ATOM 574  N N   ? TYR A 1  77 ?   8.426  -2.333  12.207 1.000 98.140 ? 77  TYR A N   1 
ATOM 575  C CA  ? TYR A 1  77 ?   8.699  -1.347  11.168 1.000 98.140 ? 77  TYR A CA  1 
ATOM 576  C C   ? TYR A 1  77 ?   9.952  -0.543  11.495 1.000 98.140 ? 77  TYR A C   1 
ATOM 577  C CB  ? TYR A 1  77 ?   7.504  -0.404  10.994 1.000 98.140 ? 77  TYR A CB  1 
ATOM 578  O O   ? TYR A 1  77 ?  10.096  -0.032  12.608 1.000 98.140 ? 77  TYR A O   1 
ATOM 579  C CG  ? TYR A 1  77 ?   7.782   0.765  10.080 1.000 98.140 ? 77  TYR A CG  1 
ATOM 580  C CD1 ? TYR A 1  77 ?   7.717   2.074  10.553 1.000 98.140 ? 77  TYR A CD1 1 
ATOM 581  C CD2 ? TYR A 1  77 ?   8.108   0.564   8.744 1.000 98.140 ? 77  TYR A CD2 1 
ATOM 582  C CE1 ? TYR A 1  77 ?   7.970   3.155   9.715 1.000 98.140 ? 77  TYR A CE1 1 
ATOM 583  C CE2 ? TYR A 1  77 ?   8.362   1.637   7.896 1.000 98.140 ? 77  TYR A CE2 1 
ATOM 584  O OH  ? TYR A 1  77 ?   8.543   3.993   7.555 1.000 98.140 ? 77  TYR A OH  1 
ATOM 585  C CZ  ? TYR A 1  77 ?   8.292   2.927   8.390 1.000 98.140 ? 77  TYR A CZ  1 
ATOM 586  N N   ? ASN A 1  78 ?  10.834  -0.470  10.553 1.000 97.230 ? 78  ASN A N   1 
ATOM 587  C CA  ? ASN A 1  78 ?  12.075   0.292  10.639 1.000 97.230 ? 78  ASN A CA  1 
ATOM 588  C C   ? ASN A 1  78 ?  12.094   1.446   9.640 1.000 97.230 ? 78  ASN A C   1 
ATOM 589  C CB  ? ASN A 1  78 ?  13.282  -0.621  10.418 1.000 97.230 ? 78  ASN A CB  1 
ATOM 590  O O   ? ASN A 1  78 ?  12.204   1.226   8.433 1.000 97.230 ? 78  ASN A O   1 
ATOM 591  C CG  ? ASN A 1  78 ?  14.601   0.087  10.655 1.000 97.230 ? 78  ASN A CG  1 
ATOM 592  N ND2 ? ASN A 1  78 ?  15.556  -0.620  11.248 1.000 97.230 ? 78  ASN A ND2 1 
ATOM 593  O OD1 ? ASN A 1  78 ?  14.761   1.261  10.310 1.000 97.230 ? 78  ASN A OD1 1 
ATOM 594  N N   ? SER A 1  79 ?  12.085   2.695  10.086 1.000 95.840 ? 79  SER A N   1 
ATOM 595  C CA  ? SER A 1  79 ?  11.924   3.867   9.232 1.000 95.840 ? 79  SER A CA  1 
ATOM 596  C C   ? SER A 1  79 ?  13.213   4.184   8.481 1.000 95.840 ? 79  SER A C   1 
ATOM 597  C CB  ? SER A 1  79 ?  11.497   5.079  10.060 1.000 95.840 ? 79  SER A CB  1 
ATOM 598  O O   ? SER A 1  79 ?  13.193   4.902   7.479 1.000 95.840 ? 79  SER A O   1 
ATOM 599  O OG  ? SER A 1  79 ?  12.451   5.361  11.070 1.000 95.840 ? 79  SER A OG  1 
ATOM 600  N N   ? ARG A 1  80 ?  14.299   3.580   8.990 1.000 95.030 ? 80  ARG A N   1 
ATOM 601  C CA  ? ARG A 1  80 ?  15.574   3.770   8.306 1.000 95.030 ? 80  ARG A CA  1 
ATOM 602  C C   ? ARG A 1  80 ?  15.685   2.856   7.090 1.000 95.030 ? 80  ARG A C   1 
ATOM 603  C CB  ? ARG A 1  80 ?  16.741   3.514   9.262 1.000 95.030 ? 80  ARG A CB  1 
ATOM 604  O O   ? ARG A 1  80 ?  16.084   3.297   6.010 1.000 95.030 ? 80  ARG A O   1 
ATOM 605  C CG  ? ARG A 1  80 ?  18.103   3.846   8.675 1.000 95.030 ? 80  ARG A CG  1 
ATOM 606  C CD  ? ARG A 1  80 ?  19.224   3.606   9.677 1.000 95.030 ? 80  ARG A CD  1 
ATOM 607  N NE  ? ARG A 1  80 ?  20.536   3.863   9.090 1.000 95.030 ? 80  ARG A NE  1 
ATOM 608  N NH1 ? ARG A 1  80 ?  21.721   3.355  11.007 1.000 95.030 ? 80  ARG A NH1 1 
ATOM 609  N NH2 ? ARG A 1  80 ?  22.829   3.997   9.105 1.000 95.030 ? 80  ARG A NH2 1 
ATOM 610  C CZ  ? ARG A 1  80 ?  21.692   3.738   9.736 1.000 95.030 ? 80  ARG A CZ  1 
ATOM 611  N N   ? THR A 1  81 ?  15.275   1.646   7.202 1.000 95.350 ? 81  THR A N   1 
ATOM 612  C CA  ? THR A 1  81 ?  15.426   0.668   6.131 1.000 95.350 ? 81  THR A CA  1 
ATOM 613  C C   ? THR A 1  81 ?  14.107   0.468   5.392 1.000 95.350 ? 81  THR A C   1 
ATOM 614  C CB  ? THR A 1  81 ?  15.923  -0.684   6.676 1.000 95.350 ? 81  THR A CB  1 
ATOM 615  O O   ? THR A 1  81 ?  14.070  -0.172   4.338 1.000 95.350 ? 81  THR A O   1 
ATOM 616  C CG2 ? THR A 1  81 ?  17.229  -0.521   7.445 1.000 95.350 ? 81  THR A CG2 1 
ATOM 617  O OG1 ? THR A 1  81 ?  14.931  -1.234   7.552 1.000 95.350 ? 81  THR A OG1 1 
ATOM 618  N N   ? ILE A 1  82 ?  13.044   1.091   5.889 1.000 96.350 ? 82  ILE A N   1 
ATOM 619  C CA  ? ILE A 1  82 ?  11.675   0.962   5.402 1.000 96.350 ? 82  ILE A CA  1 
ATOM 620  C C   ? ILE A 1  82 ?  11.284  -0.513   5.345 1.000 96.350 ? 82  ILE A C   1 
ATOM 621  C CB  ? ILE A 1  82 ?  11.505   1.616   4.013 1.000 96.350 ? 82  ILE A CB  1 
ATOM 622  O O   ? ILE A 1  82 ?  10.451  -0.910   4.526 1.000 96.350 ? 82  ILE A O   1 
ATOM 623  C CG1 ? ILE A 1  82 ?  11.969   3.077   4.050 1.000 96.350 ? 82  ILE A CG1 1 
ATOM 624  C CG2 ? ILE A 1  82 ?  10.051   1.515   3.542 1.000 96.350 ? 82  ILE A CG2 1 
ATOM 625  C CD1 ? ILE A 1  82 ?  11.042   4.001   4.829 1.000 96.350 ? 82  ILE A CD1 1 
ATOM 626  N N   ? ASP A 1  83 ?  11.925  -1.424   6.154 1.000 97.770 ? 83  ASP A N   1 
ATOM 627  C CA  ? ASP A 1  83 ?  11.593  -2.837   6.312 1.000 97.770 ? 83  ASP A CA  1 
ATOM 628  C C   ? ASP A 1  83 ?  10.351  -3.015   7.183 1.000 97.770 ? 83  ASP A C   1 
ATOM 629  C CB  ? ASP A 1  83 ?  12.773  -3.601   6.916 1.000 97.770 ? 83  ASP A CB  1 
ATOM 630  O O   ? ASP A 1  83 ?  10.095  -2.209   8.080 1.000 97.770 ? 83  ASP A O   1 
ATOM 631  C CG  ? ASP A 1  83 ?  12.713  -5.094   6.645 1.000 97.770 ? 83  ASP A CG  1 
ATOM 632  O OD1 ? ASP A 1  83 ?  12.042  -5.512   5.677 1.000 97.770 ? 83  ASP A OD1 1 
ATOM 633  O OD2 ? ASP A 1  83 ?  13.341  -5.860   7.408 1.000 97.770 ? 83  ASP A OD2 1 
ATOM 634  N N   ? ASN A 1  84 ?   9.519  -4.029   6.872 1.000 98.260 ? 84  ASN A N   1 
ATOM 635  C CA  ? ASN A 1  84 ?   8.261  -4.276   7.570 1.000 98.260 ? 84  ASN A CA  1 
ATOM 636  C C   ? ASN A 1  84 ?   7.279  -3.123   7.379 1.000 98.260 ? 84  ASN A C   1 
ATOM 637  C CB  ? ASN A 1  84 ?   8.512  -4.519   9.059 1.000 98.260 ? 84  ASN A CB  1 
ATOM 638  O O   ? ASN A 1  84 ?   6.592  -2.725   8.321 1.000 98.260 ? 84  ASN A O   1 
ATOM 639  C CG  ? ASN A 1  84 ?   9.389  -5.728   9.314 1.000 98.260 ? 84  ASN A CG  1 
ATOM 640  N ND2 ? ASN A 1  84 ?  10.494  -5.521  10.021 1.000 98.260 ? 84  ASN A ND2 1 
ATOM 641  O OD1 ? ASN A 1  84 ?   9.078  -6.840   8.879 1.000 98.260 ? 84  ASN A OD1 1 
ATOM 642  N N   ? ASP A 1  85 ?   7.281  -2.436   6.268 1.000 98.550 ? 85  ASP A N   1 
ATOM 643  C CA  ? ASP A 1  85 ?   6.453  -1.285   5.920 1.000 98.550 ? 85  ASP A CA  1 
ATOM 644  C C   ? ASP A 1  85 ?   5.011  -1.709   5.649 1.000 98.550 ? 85  ASP A C   1 
ATOM 645  C CB  ? ASP A 1  85 ?   7.026  -0.561   4.700 1.000 98.550 ? 85  ASP A CB  1 
ATOM 646  O O   ? ASP A 1  85 ?   4.567  -1.719   4.500 1.000 98.550 ? 85  ASP A O   1 
ATOM 647  C CG  ? ASP A 1  85 ?   6.399   0.803   4.472 1.000 98.550 ? 85  ASP A CG  1 
ATOM 648  O OD1 ? ASP A 1  85 ?   5.779   1.354   5.407 1.000 98.550 ? 85  ASP A OD1 1 
ATOM 649  O OD2 ? ASP A 1  85 ?   6.523   1.331   3.345 1.000 98.550 ? 85  ASP A OD2 1 
ATOM 650  N N   ? ILE A 1  86 ?   4.266  -2.153   6.644 1.000 98.610 ? 86  ILE A N   1 
ATOM 651  C CA  ? ILE A 1  86 ?   2.882  -2.608   6.572 1.000 98.610 ? 86  ILE A CA  1 
ATOM 652  C C   ? ILE A 1  86 ?   2.119  -2.139   7.809 1.000 98.610 ? 86  ILE A C   1 
ATOM 653  C CB  ? ILE A 1  86 ?   2.798  -4.146   6.442 1.000 98.610 ? 86  ILE A CB  1 
ATOM 654  O O   ? ILE A 1  86 ?   2.659  -2.144   8.918 1.000 98.610 ? 86  ILE A O   1 
ATOM 655  C CG1 ? ILE A 1  86 ?   1.372  -4.574   6.080 1.000 98.610 ? 86  ILE A CG1 1 
ATOM 656  C CG2 ? ILE A 1  86 ?   3.262  -4.823   7.735 1.000 98.610 ? 86  ILE A CG2 1 
ATOM 657  C CD1 ? ILE A 1  86 ?   1.267  -6.003   5.565 1.000 98.610 ? 86  ILE A CD1 1 
ATOM 658  N N   ? MET A 1  87 ?   0.888  -1.667   7.608 1.000 98.510 ? 87  MET A N   1 
ATOM 659  C CA  ? MET A 1  87 ?   0.047  -1.148   8.682 1.000 98.510 ? 87  MET A CA  1 
ATOM 660  C C   ? MET A 1  87 ?  -1.404  -1.575   8.491 1.000 98.510 ? 87  MET A C   1 
ATOM 661  C CB  ? MET A 1  87 ?   0.139   0.378   8.749 1.000 98.510 ? 87  MET A CB  1 
ATOM 662  O O   ? MET A 1  87 ?  -1.851  -1.786   7.362 1.000 98.510 ? 87  MET A O   1 
ATOM 663  C CG  ? MET A 1  87 ?  -0.581   1.085   7.612 1.000 98.510 ? 87  MET A CG  1 
ATOM 664  S SD  ? MET A 1  87 ?  -0.595   2.909   7.815 1.000 98.510 ? 87  MET A SD  1 
ATOM 665  C CE  ? MET A 1  87 ?  -1.463   3.393   6.297 1.000 98.510 ? 87  MET A CE  1 
ATOM 666  N N   ? LEU A 1  88 ?  -2.173  -1.756   9.615 1.000 98.700 ? 88  LEU A N   1 
ATOM 667  C CA  ? LEU A 1  88 ?  -3.602  -2.048   9.610 1.000 98.700 ? 88  LEU A CA  1 
ATOM 668  C C   ? LEU A 1  88 ?  -4.401  -0.865  10.148 1.000 98.700 ? 88  LEU A C   1 
ATOM 669  C CB  ? LEU A 1  88 ?  -3.897  -3.298  10.442 1.000 98.700 ? 88  LEU A CB  1 
ATOM 670  O O   ? LEU A 1  88 ?  -3.985  -0.218  11.112 1.000 98.700 ? 88  LEU A O   1 
ATOM 671  C CG  ? LEU A 1  88 ?  -3.405  -4.627   9.866 1.000 98.700 ? 88  LEU A CG  1 
ATOM 672  C CD1 ? LEU A 1  88 ?  -3.628  -5.754  10.869 1.000 98.700 ? 88  LEU A CD1 1 
ATOM 673  C CD2 ? LEU A 1  88 ?  -4.107  -4.931   8.547 1.000 98.700 ? 88  LEU A CD2 1 
ATOM 674  N N   ? ILE A 1  89 ?  -5.499  -0.614   9.462 1.000 98.690 ? 89  ILE A N   1 
ATOM 675  C CA  ? ILE A 1  89 ?  -6.428   0.434   9.872 1.000 98.690 ? 89  ILE A CA  1 
ATOM 676  C C   ? ILE A 1  89 ?  -7.790  -0.179  10.189 1.000 98.690 ? 89  ILE A C   1 
ATOM 677  C CB  ? ILE A 1  89 ?  -6.570   1.521   8.784 1.000 98.690 ? 89  ILE A CB  1 
ATOM 678  O O   ? ILE A 1  89 ?  -8.445  -0.742   9.309 1.000 98.690 ? 89  ILE A O   1 
ATOM 679  C CG1 ? ILE A 1  89 ?  -5.195   2.086   8.410 1.000 98.690 ? 89  ILE A CG1 1 
ATOM 680  C CG2 ? ILE A 1  89 ?  -7.510   2.636   9.253 1.000 98.690 ? 89  ILE A CG2 1 
ATOM 681  C CD1 ? ILE A 1  89 ?  -5.172   2.832   7.083 1.000 98.690 ? 89  ILE A CD1 1 
ATOM 682  N N   ? LYS A 1  90 ?  -8.214  -0.131  11.488 1.000 98.470 ? 90  LYS A N   1 
ATOM 683  C CA  ? LYS A 1  90 ?  -9.563  -0.533  11.879 1.000 98.470 ? 90  LYS A CA  1 
ATOM 684  C C   ? LYS A 1  90 ? -10.563   0.594  11.637 1.000 98.470 ? 90  LYS A C   1 
ATOM 685  C CB  ? LYS A 1  90 ?  -9.593  -0.953  13.349 1.000 98.470 ? 90  LYS A CB  1 
ATOM 686  O O   ? LYS A 1  90 ? -10.379   1.711  12.126 1.000 98.470 ? 90  LYS A O   1 
ATOM 687  C CG  ? LYS A 1  90 ? -10.916  -1.559  13.792 1.000 98.470 ? 90  LYS A CG  1 
ATOM 688  C CD  ? LYS A 1  90 ? -10.853  -2.046  15.234 1.000 98.470 ? 90  LYS A CD  1 
ATOM 689  C CE  ? LYS A 1  90 ? -12.125  -2.782  15.633 1.000 98.470 ? 90  LYS A CE  1 
ATOM 690  N NZ  ? LYS A 1  90 ? -12.044  -3.313  17.027 1.000 98.470 ? 90  LYS A NZ  1 
ATOM 691  N N   ? LEU A 1  91 ? -11.648   0.256  10.915 1.000 98.550 ? 91  LEU A N   1 
ATOM 692  C CA  ? LEU A 1  91 ? -12.668   1.252  10.607 1.000 98.550 ? 91  LEU A CA  1 
ATOM 693  C C   ? LEU A 1  91 ? -13.579   1.487  11.808 1.000 98.550 ? 91  LEU A C   1 
ATOM 694  C CB  ? LEU A 1  91 ? -13.500   0.812   9.399 1.000 98.550 ? 91  LEU A CB  1 
ATOM 695  O O   ? LEU A 1  91 ? -13.915   0.546  12.530 1.000 98.550 ? 91  LEU A O   1 
ATOM 696  C CG  ? LEU A 1  91 ? -12.727   0.529   8.110 1.000 98.550 ? 91  LEU A CG  1 
ATOM 697  C CD1 ? LEU A 1  91 ? -13.687   0.145   6.990 1.000 98.550 ? 91  LEU A CD1 1 
ATOM 698  C CD2 ? LEU A 1  91 ? -11.889   1.739   7.712 1.000 98.550 ? 91  LEU A CD2 1 
ATOM 699  N N   ? ALA A 1  92 ? -13.986   2.781  12.106 1.000 98.180 ? 92  ALA A N   1 
ATOM 700  C CA  ? ALA A 1  92 ? -14.874   3.119  13.215 1.000 98.180 ? 92  ALA A CA  1 
ATOM 701  C C   ? ALA A 1  92 ? -16.235   2.449  13.052 1.000 98.180 ? 92  ALA A C   1 
ATOM 702  C CB  ? ALA A 1  92 ? -15.038   4.633  13.323 1.000 98.180 ? 92  ALA A CB  1 
ATOM 703  O O   ? ALA A 1  92 ? -16.924   2.180  14.039 1.000 98.180 ? 92  ALA A O   1 
ATOM 704  N N   ? SER A 1  93 ? -16.684   2.227  11.862 1.000 98.280 ? 93  SER A N   1 
ATOM 705  C CA  ? SER A 1  93 ? -17.858   1.451  11.475 1.000 98.280 ? 93  SER A CA  1 
ATOM 706  C C   ? SER A 1  93 ? -17.571   0.589  10.249 1.000 98.280 ? 93  SER A C   1 
ATOM 707  C CB  ? SER A 1  93 ? -19.043   2.375  11.193 1.000 98.280 ? 93  SER A CB  1 
ATOM 708  O O   ? SER A 1  93 ? -16.753   0.956   9.404 1.000 98.280 ? 93  SER A O   1 
ATOM 709  O OG  ? SER A 1  93 ? -18.732   3.289  10.156 1.000 98.280 ? 93  SER A OG  1 
ATOM 710  N N   ? PRO A 1  94 ? -18.260  -0.700  10.263 1.000 98.340 ? 94  PRO A N   1 
ATOM 711  C CA  ? PRO A 1  94 ? -18.003  -1.561   9.106 1.000 98.340 ? 94  PRO A CA  1 
ATOM 712  C C   ? PRO A 1  94 ? -18.420  -0.917   7.786 1.000 98.340 ? 94  PRO A C   1 
ATOM 713  C CB  ? PRO A 1  94 ? -18.847  -2.805   9.398 1.000 98.340 ? 94  PRO A CB  1 
ATOM 714  O O   ? PRO A 1  94 ? -19.432  -0.214   7.731 1.000 98.340 ? 94  PRO A O   1 
ATOM 715  C CG  ? PRO A 1  94 ? -19.085  -2.767  10.873 1.000 98.340 ? 94  PRO A CG  1 
ATOM 716  C CD  ? PRO A 1  94 ? -19.098  -1.332  11.318 1.000 98.340 ? 94  PRO A CD  1 
ATOM 717  N N   ? ALA A 1  95 ? -17.594  -1.169   6.729 1.000 98.380 ? 95  ALA A N   1 
ATOM 718  C CA  ? ALA A 1  95 ? -17.961  -0.760   5.375 1.000 98.380 ? 95  ALA A CA  1 
ATOM 719  C C   ? ALA A 1  95 ? -19.179  -1.535   4.880 1.000 98.380 ? 95  ALA A C   1 
ATOM 720  C CB  ? ALA A 1  95 ? -16.785  -0.957   4.422 1.000 98.380 ? 95  ALA A CB  1 
ATOM 721  O O   ? ALA A 1  95 ? -19.342  -2.716   5.196 1.000 98.380 ? 95  ALA A O   1 
ATOM 722  N N   ? SER A 1  96 ? -20.088  -0.869   4.172 1.000 98.090 ? 96  SER A N   1 
ATOM 723  C CA  ? SER A 1  96 ? -21.179  -1.545   3.478 1.000 98.090 ? 96  SER A CA  1 
ATOM 724  C C   ? SER A 1  96 ? -20.721  -2.097   2.132 1.000 98.090 ? 96  SER A C   1 
ATOM 725  C CB  ? SER A 1  96 ? -22.357  -0.590   3.273 1.000 98.090 ? 96  SER A CB  1 
ATOM 726  O O   ? SER A 1  96 ? -20.395  -1.333   1.221 1.000 98.090 ? 96  SER A O   1 
ATOM 727  O OG  ? SER A 1  96 ? -22.870  -0.151   4.518 1.000 98.090 ? 96  SER A OG  1 
ATOM 728  N N   ? LEU A 1  97 ? -20.587  -3.423   2.061 1.000 98.040 ? 97  LEU A N   1 
ATOM 729  C CA  ? LEU A 1  97 ? -20.080  -4.043   0.841 1.000 98.040 ? 97  LEU A CA  1 
ATOM 730  C C   ? LEU A 1  97 ? -21.151  -4.062  -0.245 1.000 98.040 ? 97  LEU A C   1 
ATOM 731  C CB  ? LEU A 1  97 ? -19.599  -5.469   1.124 1.000 98.040 ? 97  LEU A CB  1 
ATOM 732  O O   ? LEU A 1  97 ? -22.309  -4.387   0.026 1.000 98.040 ? 97  LEU A O   1 
ATOM 733  C CG  ? LEU A 1  97 ? -18.559  -5.625   2.234 1.000 98.040 ? 97  LEU A CG  1 
ATOM 734  C CD1 ? LEU A 1  97 ? -18.096  -7.076   2.326 1.000 98.040 ? 97  LEU A CD1 1 
ATOM 735  C CD2 ? LEU A 1  97 ? -17.375  -4.695   1.994 1.000 98.040 ? 97  LEU A CD2 1 
ATOM 736  N N   ? ASN A 1  98 ? -20.746  -3.732  -1.582 1.000 96.240 ? 98  ASN A N   1 
ATOM 737  C CA  ? ASN A 1  98 ? -21.545  -3.729  -2.802 1.000 96.240 ? 98  ASN A CA  1 
ATOM 738  C C   ? ASN A 1  98 ? -20.665  -3.765  -4.049 1.000 96.240 ? 98  ASN A C   1 
ATOM 739  C CB  ? ASN A 1  98 ? -22.466  -2.507  -2.838 1.000 96.240 ? 98  ASN A CB  1 
ATOM 740  O O   ? ASN A 1  98 ? -19.479  -4.086  -3.966 1.000 96.240 ? 98  ASN A O   1 
ATOM 741  C CG  ? ASN A 1  98 ? -21.703  -1.199  -2.769 1.000 96.240 ? 98  ASN A CG  1 
ATOM 742  N ND2 ? ASN A 1  98 ? -22.203  -0.263  -1.970 1.000 96.240 ? 98  ASN A ND2 1 
ATOM 743  O OD1 ? ASN A 1  98 ? -20.674  -1.030  -3.428 1.000 96.240 ? 98  ASN A OD1 1 
ATOM 744  N N   ? SER A 1  99 ? -21.246  -3.482  -5.189 1.000 95.540 ? 99  SER A N   1 
ATOM 745  C CA  ? SER A 1  99 ? -20.509  -3.611  -6.442 1.000 95.540 ? 99  SER A CA  1 
ATOM 746  C C   ? SER A 1  99 ? -19.375  -2.595  -6.523 1.000 95.540 ? 99  SER A C   1 
ATOM 747  C CB  ? SER A 1  99 ? -21.448  -3.436  -7.636 1.000 95.540 ? 99  SER A CB  1 
ATOM 748  O O   ? SER A 1  99 ? -18.410  -2.793  -7.264 1.000 95.540 ? 99  SER A O   1 
ATOM 749  O OG  ? SER A 1  99 ? -22.078  -2.167  -7.599 1.000 95.540 ? 99  SER A OG  1 
ATOM 750  N N   ? ALA A 1 100 ? -19.402  -1.548  -5.722 1.000 96.450 ? 100 ALA A N   1 
ATOM 751  C CA  ? ALA A 1 100 ? -18.417  -0.471  -5.761 1.000 96.450 ? 100 ALA A CA  1 
ATOM 752  C C   ? ALA A 1 100 ? -17.452  -0.566  -4.583 1.000 96.450 ? 100 ALA A C   1 
ATOM 753  C CB  ? ALA A 1 100 ? -19.113   0.888  -5.766 1.000 96.450 ? 100 ALA A CB  1 
ATOM 754  O O   ? ALA A 1 100 ? -16.361   0.008  -4.618 1.000 96.450 ? 100 ALA A O   1 
ATOM 755  N N   ? VAL A 1 101 ? -17.835  -1.207  -3.483 1.000 98.190 ? 101 VAL A N   1 
ATOM 756  C CA  ? VAL A 1 101 ? -17.031  -1.429  -2.286 1.000 98.190 ? 101 VAL A CA  1 
ATOM 757  C C   ? VAL A 1 101 ? -16.998  -2.919  -1.954 1.000 98.190 ? 101 VAL A C   1 
ATOM 758  C CB  ? VAL A 1 101 ? -17.571  -0.626  -1.082 1.000 98.190 ? 101 VAL A CB  1 
ATOM 759  O O   ? VAL A 1 101 ? -18.020  -3.501  -1.582 1.000 98.190 ? 101 VAL A O   1 
ATOM 760  C CG1 ? VAL A 1 101 ? -16.689  -0.836   0.147 1.000 98.190 ? 101 VAL A CG1 1 
ATOM 761  C CG2 ? VAL A 1 101 ? -17.664   0.859  -1.430 1.000 98.190 ? 101 VAL A CG2 1 
ATOM 762  N N   ? ASN A 1 102 ? -15.779  -3.489  -2.149 1.000 98.150 ? 102 ASN A N   1 
ATOM 763  C CA  ? ASN A 1 102 ? -15.587  -4.906  -1.855 1.000 98.150 ? 102 ASN A CA  1 
ATOM 764  C C   ? ASN A 1 102 ? -14.172  -5.188  -1.357 1.000 98.150 ? 102 ASN A C   1 
ATOM 765  C CB  ? ASN A 1 102 ? -15.895  -5.757  -3.088 1.000 98.150 ? 102 ASN A CB  1 
ATOM 766  O O   ? ASN A 1 102 ? -13.299  -4.321  -1.431 1.000 98.150 ? 102 ASN A O   1 
ATOM 767  C CG  ? ASN A 1 102 ? -16.402  -7.140  -2.731 1.000 98.150 ? 102 ASN A CG  1 
ATOM 768  N ND2 ? ASN A 1 102 ? -16.941  -7.847  -3.717 1.000 98.150 ? 102 ASN A ND2 1 
ATOM 769  O OD1 ? ASN A 1 102 ? -16.311  -7.570  -1.578 1.000 98.150 ? 102 ASN A OD1 1 
ATOM 770  N N   ? THR A 1 103 ? -13.948  -6.440  -0.788 1.000 98.480 ? 103 THR A N   1 
ATOM 771  C CA  ? THR A 1 103 ? -12.664  -6.798  -0.195 1.000 98.480 ? 103 THR A CA  1 
ATOM 772  C C   ? THR A 1 103 ? -11.785  -7.527  -1.208 1.000 98.480 ? 103 THR A C   1 
ATOM 773  C CB  ? THR A 1 103 ? -12.851  -7.678   1.054 1.000 98.480 ? 103 THR A CB  1 
ATOM 774  O O   ? THR A 1 103 ? -12.293  -8.142  -2.148 1.000 98.480 ? 103 THR A O   1 
ATOM 775  C CG2 ? THR A 1 103 ? -13.813  -7.030   2.044 1.000 98.480 ? 103 THR A CG2 1 
ATOM 776  O OG1 ? THR A 1 103 ? -13.375  -8.952   0.660 1.000 98.480 ? 103 THR A OG1 1 
ATOM 777  N N   ? VAL A 1 104 ? -10.412  -7.408  -0.976 1.000 98.570 ? 104 VAL A N   1 
ATOM 778  C CA  ? VAL A 1 104 ?  -9.433  -8.224  -1.686 1.000 98.570 ? 104 VAL A CA  1 
ATOM 779  C C   ? VAL A 1 104 ?  -8.868  -9.287  -0.746 1.000 98.570 ? 104 VAL A C   1 
ATOM 780  C CB  ? VAL A 1 104 ?  -8.288  -7.363  -2.265 1.000 98.570 ? 104 VAL A CB  1 
ATOM 781  O O   ? VAL A 1 104 ?  -8.638  -9.021   0.436 1.000 98.570 ? 104 VAL A O   1 
ATOM 782  C CG1 ? VAL A 1 104 ?  -7.492  -6.698  -1.143 1.000 98.570 ? 104 VAL A CG1 1 
ATOM 783  C CG2 ? VAL A 1 104 ?  -7.372  -8.213  -3.143 1.000 98.570 ? 104 VAL A CG2 1 
ATOM 784  N N   ? ALA A 1 105 ?  -8.736 -10.514  -1.268 1.000 98.260 ? 105 ALA A N   1 
ATOM 785  C CA  ? ALA A 1 105 ?  -8.279 -11.626  -0.439 1.000 98.260 ? 105 ALA A CA  1 
ATOM 786  C C   ? ALA A 1 105 ?  -6.796 -11.488  -0.104 1.000 98.260 ? 105 ALA A C   1 
ATOM 787  C CB  ? ALA A 1 105 ?  -8.540 -12.956  -1.142 1.000 98.260 ? 105 ALA A CB  1 
ATOM 788  O O   ? ALA A 1 105 ?  -6.009 -11.015  -0.927 1.000 98.260 ? 105 ALA A O   1 
ATOM 789  N N   ? LEU A 1 106 ?  -6.459 -11.896   1.143 1.000 98.410 ? 106 LEU A N   1 
ATOM 790  C CA  ? LEU A 1 106 ?  -5.049 -12.067   1.474 1.000 98.410 ? 106 LEU A CA  1 
ATOM 791  C C   ? LEU A 1 106 ?  -4.455 -13.255   0.725 1.000 98.410 ? 106 LEU A C   1 
ATOM 792  C CB  ? LEU A 1 106 ?  -4.873 -12.261   2.983 1.000 98.410 ? 106 LEU A CB  1 
ATOM 793  O O   ? LEU A 1 106 ?  -5.142 -14.250   0.486 1.000 98.410 ? 106 LEU A O   1 
ATOM 794  C CG  ? LEU A 1 106 ?  -5.211 -11.058   3.865 1.000 98.410 ? 106 LEU A CG  1 
ATOM 795  C CD1 ? LEU A 1 106 ?  -5.176 -11.454   5.337 1.000 98.410 ? 106 LEU A CD1 1 
ATOM 796  C CD2 ? LEU A 1 106 ?  -4.248  -9.907   3.592 1.000 98.410 ? 106 LEU A CD2 1 
ATOM 797  N N   ? PRO A 1 107 ?  -3.152 -13.107   0.336 1.000 97.920 ? 107 PRO A N   1 
ATOM 798  C CA  ? PRO A 1 107 ?  -2.549 -14.200  -0.431 1.000 97.920 ? 107 PRO A CA  1 
ATOM 799  C C   ? PRO A 1 107 ?  -2.356 -15.467   0.399 1.000 97.920 ? 107 PRO A C   1 
ATOM 800  C CB  ? PRO A 1 107 ?  -1.200 -13.622  -0.867 1.000 97.920 ? 107 PRO A CB  1 
ATOM 801  O O   ? PRO A 1 107 ?  -1.976 -15.390   1.570 1.000 97.920 ? 107 PRO A O   1 
ATOM 802  C CG  ? PRO A 1 107 ?  -0.869 -12.600   0.172 1.000 97.920 ? 107 PRO A CG  1 
ATOM 803  C CD  ? PRO A 1 107 ?  -2.149 -11.994   0.671 1.000 97.920 ? 107 PRO A CD  1 
ATOM 804  N N   ? SER A 1 108 ?  -2.632 -16.599  -0.167 1.000 95.660 ? 108 SER A N   1 
ATOM 805  C CA  ? SER A 1 108 ?  -2.366 -17.882   0.474 1.000 95.660 ? 108 SER A CA  1 
ATOM 806  C C   ? SER A 1 108 ?  -0.894 -18.263   0.357 1.000 95.660 ? 108 SER A C   1 
ATOM 807  C CB  ? SER A 1 108 ?  -3.236 -18.979  -0.139 1.000 95.660 ? 108 SER A CB  1 
ATOM 808  O O   ? SER A 1 108 ?  -0.385 -19.048   1.160 1.000 95.660 ? 108 SER A O   1 
ATOM 809  O OG  ? SER A 1 108 ?  -3.013 -19.077  -1.536 1.000 95.660 ? 108 SER A OG  1 
ATOM 810  N N   ? SER A 1 109 ?  -0.210 -17.728  -0.658 1.000 97.220 ? 109 SER A N   1 
ATOM 811  C CA  ? SER A 1 109 ?   1.223 -17.856  -0.903 1.000 97.220 ? 109 SER A CA  1 
ATOM 812  C C   ? SER A 1 109 ?   1.756 -16.668  -1.697 1.000 97.220 ? 109 SER A C   1 
ATOM 813  C CB  ? SER A 1 109 ?   1.525 -19.156  -1.650 1.000 97.220 ? 109 SER A CB  1 
ATOM 814  O O   ? SER A 1 109 ?   0.983 -15.918  -2.296 1.000 97.220 ? 109 SER A O   1 
ATOM 815  O OG  ? SER A 1 109 ?   0.930 -19.147  -2.936 1.000 97.220 ? 109 SER A OG  1 
ATOM 816  N N   ? CYS A 1 110 ?   3.141 -16.605  -1.637 1.000 97.840 ? 110 CYS A N   1 
ATOM 817  C CA  ? CYS A 1 110 ?   3.752 -15.521  -2.397 1.000 97.840 ? 110 CYS A CA  1 
ATOM 818  C C   ? CYS A 1 110 ?   3.663 -15.788  -3.895 1.000 97.840 ? 110 CYS A C   1 
ATOM 819  C CB  ? CYS A 1 110 ?   5.213 -15.335  -1.988 1.000 97.840 ? 110 CYS A CB  1 
ATOM 820  O O   ? CYS A 1 110 ?   3.845 -16.923  -4.339 1.000 97.840 ? 110 CYS A O   1 
ATOM 821  S SG  ? CYS A 1 110 ?   5.430 -14.849  -0.262 1.000 97.840 ? 110 CYS A SG  1 
ATOM 822  N N   ? ALA A 1 111 ?   3.411 -14.734  -4.704 1.000 97.410 ? 111 ALA A N   1 
ATOM 823  C CA  ? ALA A 1 111 ?   3.393 -14.847  -6.160 1.000 97.410 ? 111 ALA A CA  1 
ATOM 824  C C   ? ALA A 1 111 ?   4.801 -15.056  -6.712 1.000 97.410 ? 111 ALA A C   1 
ATOM 825  C CB  ? ALA A 1 111 ?   2.760 -13.606  -6.783 1.000 97.410 ? 111 ALA A CB  1 
ATOM 826  O O   ? ALA A 1 111 ?   5.776 -14.551  -6.150 1.000 97.410 ? 111 ALA A O   1 
ATOM 827  N N   ? ALA A 1 112 ?   4.922 -15.768  -7.789 1.000 96.810 ? 112 ALA A N   1 
ATOM 828  C CA  ? ALA A 1 112 ?   6.208 -16.022  -8.434 1.000 96.810 ? 112 ALA A CA  1 
ATOM 829  C C   ? ALA A 1 112 ?   6.627 -14.840  -9.304 1.000 96.810 ? 112 ALA A C   1 
ATOM 830  C CB  ? ALA A 1 112 ?   6.141 -17.297  -9.270 1.000 96.810 ? 112 ALA A CB  1 
ATOM 831  O O   ? ALA A 1 112 ?   5.782 -14.068  -9.763 1.000 96.810 ? 112 ALA A O   1 
ATOM 832  N N   ? ALA A 1 113 ?   7.969 -14.762  -9.528 1.000 97.660 ? 113 ALA A N   1 
ATOM 833  C CA  ? ALA A 1 113 ?   8.480 -13.789 -10.490 1.000 97.660 ? 113 ALA A CA  1 
ATOM 834  C C   ? ALA A 1 113 ?   7.820 -13.967 -11.854 1.000 97.660 ? 113 ALA A C   1 
ATOM 835  C CB  ? ALA A 1 113 ?   9.997 -13.911 -10.616 1.000 97.660 ? 113 ALA A CB  1 
ATOM 836  O O   ? ALA A 1 113 ?   7.546 -15.094 -12.275 1.000 97.660 ? 113 ALA A O   1 
ATOM 837  N N   ? GLY A 1 114 ?   7.500 -12.821 -12.491 1.000 97.530 ? 114 GLY A N   1 
ATOM 838  C CA  ? GLY A 1 114 ?   6.892 -12.858 -13.812 1.000 97.530 ? 114 GLY A CA  1 
ATOM 839  C C   ? GLY A 1 114 ?   5.378 -12.783 -13.773 1.000 97.530 ? 114 GLY A C   1 
ATOM 840  O O   ? GLY A 1 114 ?   4.732 -12.620 -14.811 1.000 97.530 ? 114 GLY A O   1 
ATOM 841  N N   ? THR A 1 115 ?   4.822 -13.060 -12.569 1.000 98.010 ? 115 THR A N   1 
ATOM 842  C CA  ? THR A 1 115 ?   3.379 -12.921 -12.408 1.000 98.010 ? 115 THR A CA  1 
ATOM 843  C C   ? THR A 1 115 ?   2.937 -11.491 -12.709 1.000 98.010 ? 115 THR A C   1 
ATOM 844  C CB  ? THR A 1 115 ?   2.935 -13.310 -10.986 1.000 98.010 ? 115 THR A CB  1 
ATOM 845  O O   ? THR A 1 115 ?   3.504 -10.535 -12.176 1.000 98.010 ? 115 THR A O   1 
ATOM 846  C CG2 ? THR A 1 115 ?   1.420 -13.219 -10.839 1.000 98.010 ? 115 THR A CG2 1 
ATOM 847  O OG1 ? THR A 1 115 ?   3.351 -14.653 -10.712 1.000 98.010 ? 115 THR A OG1 1 
ATOM 848  N N   ? SER A 1 116 ?   1.968 -11.318 -13.625 1.000 97.090 ? 116 SER A N   1 
ATOM 849  C CA  ? SER A 1 116 ?   1.392 -10.020 -13.958 1.000 97.090 ? 116 SER A CA  1 
ATOM 850  C C   ? SER A 1 116 ?   0.412  -9.557 -12.886 1.000 97.090 ? 116 SER A C   1 
ATOM 851  C CB  ? SER A 1 116 ?   0.688 -10.077 -15.314 1.000 97.090 ? 116 SER A CB  1 
ATOM 852  O O   ? SER A 1 116 ?  -0.585 -10.231 -12.617 1.000 97.090 ? 116 SER A O   1 
ATOM 853  O OG  ? SER A 1 116 ?   0.256  -8.787 -15.712 1.000 97.090 ? 116 SER A OG  1 
ATOM 854  N N   ? CYS A 1 117 ?   0.642  -8.378 -12.341 1.000 98.000 ? 117 CYS A N   1 
ATOM 855  C CA  ? CYS A 1 117 ?  -0.126  -7.876 -11.207 1.000 98.000 ? 117 CYS A CA  1 
ATOM 856  C C   ? CYS A 1 117 ?  -0.670  -6.481 -11.491 1.000 98.000 ? 117 CYS A C   1 
ATOM 857  C CB  ? CYS A 1 117 ?   0.735  -7.851  -9.945 1.000 98.000 ? 117 CYS A CB  1 
ATOM 858  O O   ? CYS A 1 117 ?  -0.021  -5.684 -12.171 1.000 98.000 ? 117 CYS A O   1 
ATOM 859  S SG  ? CYS A 1 117 ?   1.417  -9.462  -9.496 1.000 98.000 ? 117 CYS A SG  1 
ATOM 860  N N   ? LEU A 1 118 ?  -1.832  -6.238 -10.980 1.000 97.790 ? 118 LEU A N   1 
ATOM 861  C CA  ? LEU A 1 118 ?  -2.462  -4.929 -11.118 1.000 97.790 ? 118 LEU A CA  1 
ATOM 862  C C   ? LEU A 1 118 ?  -2.049  -4.004  -9.979 1.000 97.790 ? 118 LEU A C   1 
ATOM 863  C CB  ? LEU A 1 118 ?  -3.986  -5.069 -11.151 1.000 97.790 ? 118 LEU A CB  1 
ATOM 864  O O   ? LEU A 1 118 ?  -2.239  -4.334  -8.806 1.000 97.790 ? 118 LEU A O   1 
ATOM 865  C CG  ? LEU A 1 118 ?  -4.781  -3.778 -11.354 1.000 97.790 ? 118 LEU A CG  1 
ATOM 866  C CD1 ? LEU A 1 118 ?  -4.612  -3.271 -12.783 1.000 97.790 ? 118 LEU A CD1 1 
ATOM 867  C CD2 ? LEU A 1 118 ?  -6.254  -4.000 -11.031 1.000 97.790 ? 118 LEU A CD2 1 
ATOM 868  N N   ? VAL A 1 119 ?  -1.466  -2.846 -10.380 1.000 97.350 ? 119 VAL A N   1 
ATOM 869  C CA  ? VAL A 1 119 ?  -1.167  -1.753  -9.461 1.000 97.350 ? 119 VAL A CA  1 
ATOM 870  C C   ? VAL A 1 119 ?  -2.168  -0.618  -9.664 1.000 97.350 ? 119 VAL A C   1 
ATOM 871  C CB  ? VAL A 1 119 ?   0.275  -1.231  -9.651 1.000 97.350 ? 119 VAL A CB  1 
ATOM 872  O O   ? VAL A 1 119 ?  -2.422  -0.202 -10.797 1.000 97.350 ? 119 VAL A O   1 
ATOM 873  C CG1 ? VAL A 1 119 ?   0.625  -0.207  -8.573 1.000 97.350 ? 119 VAL A CG1 1 
ATOM 874  C CG2 ? VAL A 1 119 ?   1.269  -2.391  -9.633 1.000 97.350 ? 119 VAL A CG2 1 
ATOM 875  N N   ? SER A 1 120 ?  -2.738  -0.115  -8.619 1.000 96.900 ? 120 SER A N   1 
ATOM 876  C CA  ? SER A 1 120 ?  -3.774   0.903  -8.760 1.000 96.900 ? 120 SER A CA  1 
ATOM 877  C C   ? SER A 1 120 ?  -3.607   2.009  -7.723 1.000 96.900 ? 120 SER A C   1 
ATOM 878  C CB  ? SER A 1 120 ?  -5.163   0.276  -8.630 1.000 96.900 ? 120 SER A CB  1 
ATOM 879  O O   ? SER A 1 120 ?  -3.103   1.766  -6.625 1.000 96.900 ? 120 SER A O   1 
ATOM 880  O OG  ? SER A 1 120 ?  -5.251  -0.514  -7.456 1.000 96.900 ? 120 SER A OG  1 
ATOM 881  N N   ? GLY A 1 121 ?  -3.962   3.283  -8.130 1.000 96.180 ? 121 GLY A N   1 
ATOM 882  C CA  ? GLY A 1 121 ?  -3.860   4.381  -7.181 1.000 96.180 ? 121 GLY A CA  1 
ATOM 883  C C   ? GLY A 1 121 ?  -4.134   5.736  -7.805 1.000 96.180 ? 121 GLY A C   1 
ATOM 884  O O   ? GLY A 1 121 ?  -4.457   5.826  -8.991 1.000 96.180 ? 121 GLY A O   1 
ATOM 885  N N   ? TRP A 1 122 ?  -4.087   6.853  -6.955 1.000 95.120 ? 122 TRP A N   1 
ATOM 886  C CA  ? TRP A 1 122 ?  -4.346   8.233  -7.349 1.000 95.120 ? 122 TRP A CA  1 
ATOM 887  C C   ? TRP A 1 122 ?  -3.104   9.097  -7.157 1.000 95.120 ? 122 TRP A C   1 
ATOM 888  C CB  ? TRP A 1 122 ?  -5.514   8.812  -6.547 1.000 95.120 ? 122 TRP A CB  1 
ATOM 889  O O   ? TRP A 1 122 ?  -3.209  10.302  -6.919 1.000 95.120 ? 122 TRP A O   1 
ATOM 890  C CG  ? TRP A 1 122 ?  -6.840   8.187  -6.864 1.000 95.120 ? 122 TRP A CG  1 
ATOM 891  C CD1 ? TRP A 1 122 ?  -7.687   8.524  -7.883 1.000 95.120 ? 122 TRP A CD1 1 
ATOM 892  C CD2 ? TRP A 1 122 ?  -7.472   7.119  -6.154 1.000 95.120 ? 122 TRP A CD2 1 
ATOM 893  C CE2 ? TRP A 1 122 ?  -8.702   6.858  -6.798 1.000 95.120 ? 122 TRP A CE2 1 
ATOM 894  C CE3 ? TRP A 1 122 ?  -7.118   6.355  -5.034 1.000 95.120 ? 122 TRP A CE3 1 
ATOM 895  N NE1 ? TRP A 1 122 ?  -8.808   7.728  -7.849 1.000 95.120 ? 122 TRP A NE1 1 
ATOM 896  C CH2 ? TRP A 1 122 ?  -9.209   5.131  -5.261 1.000 95.120 ? 122 TRP A CH2 1 
ATOM 897  C CZ2 ? TRP A 1 122 ?  -9.579   5.864  -6.359 1.000 95.120 ? 122 TRP A CZ2 1 
ATOM 898  C CZ3 ? TRP A 1 122 ?  -7.993   5.366  -4.598 1.000 95.120 ? 122 TRP A CZ3 1 
ATOM 899  N N   ? GLY A 1 123 ?  -1.920   8.474  -7.121 1.000 89.300 ? 123 GLY A N   1 
ATOM 900  C CA  ? GLY A 1 123 ?  -0.680   9.194  -6.882 1.000 89.300 ? 123 GLY A CA  1 
ATOM 901  C C   ? GLY A 1 123 ?  -0.233  10.026  -8.070 1.000 89.300 ? 123 GLY A C   1 
ATOM 902  O O   ? GLY A 1 123 ?  -0.981  10.188  -9.036 1.000 89.300 ? 123 GLY A O   1 
ATOM 903  N N   ? ASN A 1 124 ?   1.018  10.690  -8.041 1.000 86.900 ? 124 ASN A N   1 
ATOM 904  C CA  ? ASN A 1 124 ?   1.636  11.583  -9.015 1.000 86.900 ? 124 ASN A CA  1 
ATOM 905  C C   ? ASN A 1 124 ?   1.922  10.865 -10.331 1.000 86.900 ? 124 ASN A C   1 
ATOM 906  C CB  ? ASN A 1 124 ?   2.923  12.187  -8.450 1.000 86.900 ? 124 ASN A CB  1 
ATOM 907  O O   ? ASN A 1 124 ?   2.511   9.783 -10.338 1.000 86.900 ? 124 ASN A O   1 
ATOM 908  C CG  ? ASN A 1 124 ?   3.419  13.368  -9.261 1.000 86.900 ? 124 ASN A CG  1 
ATOM 909  N ND2 ? ASN A 1 124 ?   4.510  13.978  -8.813 1.000 86.900 ? 124 ASN A ND2 1 
ATOM 910  O OD1 ? ASN A 1 124 ?   2.827  13.729 -10.281 1.000 86.900 ? 124 ASN A OD1 1 
ATOM 911  N N   ? LEU A 1 125 ?   1.489  11.480 -11.530 1.000 85.780 ? 125 LEU A N   1 
ATOM 912  C CA  ? LEU A 1 125 ?   1.631  10.888 -12.855 1.000 85.780 ? 125 LEU A CA  1 
ATOM 913  C C   ? LEU A 1 125 ?   2.901  11.384 -13.538 1.000 85.780 ? 125 LEU A C   1 
ATOM 914  C CB  ? LEU A 1 125 ?   0.411  11.213 -13.722 1.000 85.780 ? 125 LEU A CB  1 
ATOM 915  O O   ? LEU A 1 125 ?   3.153  11.060 -14.701 1.000 85.780 ? 125 LEU A O   1 
ATOM 916  C CG  ? LEU A 1 125 ?  -0.936  10.693 -13.218 1.000 85.780 ? 125 LEU A CG  1 
ATOM 917  C CD1 ? LEU A 1 125 ?  -2.051  11.092 -14.179 1.000 85.780 ? 125 LEU A CD1 1 
ATOM 918  C CD2 ? LEU A 1 125 ?  -0.892   9.179 -13.042 1.000 85.780 ? 125 LEU A CD2 1 
ATOM 919  N N   ? SER A 1 126 ?   3.623  12.253 -12.936 1.000 82.970 ? 126 SER A N   1 
ATOM 920  C CA  ? SER A 1 126 ?   4.768  12.876 -13.591 1.000 82.970 ? 126 SER A CA  1 
ATOM 921  C C   ? SER A 1 126 ?   6.042  12.688 -12.775 1.000 82.970 ? 126 SER A C   1 
ATOM 922  C CB  ? SER A 1 126 ?   4.512  14.366 -13.816 1.000 82.970 ? 126 SER A CB  1 
ATOM 923  O O   ? SER A 1 126 ?   5.999  12.668 -11.543 1.000 82.970 ? 126 SER A O   1 
ATOM 924  O OG  ? SER A 1 126 ?   5.687  15.015 -14.272 1.000 82.970 ? 126 SER A OG  1 
ATOM 925  N N   ? THR A 1 127 ?   7.177  12.586 -13.518 1.000 81.390 ? 127 THR A N   1 
ATOM 926  C CA  ? THR A 1 127 ?   8.489  12.440 -12.896 1.000 81.390 ? 127 THR A CA  1 
ATOM 927  C C   ? THR A 1 127 ?   9.101  13.806 -12.599 1.000 81.390 ? 127 THR A C   1 
ATOM 928  C CB  ? THR A 1 127 ?   9.445  11.630 -13.792 1.000 81.390 ? 127 THR A CB  1 
ATOM 929  O O   ? THR A 1 127 ?  10.016  13.917 -11.781 1.000 81.390 ? 127 THR A O   1 
ATOM 930  C CG2 ? THR A 1 127 ?   8.940  10.205 -13.987 1.000 81.390 ? 127 THR A CG2 1 
ATOM 931  O OG1 ? THR A 1 127 ?   9.548  12.269 -15.070 1.000 81.390 ? 127 THR A OG1 1 
ATOM 932  N N   ? THR A 1 128 ?   8.571  14.839 -13.234 1.000 82.060 ? 128 THR A N   1 
ATOM 933  C CA  ? THR A 1 128 ?   9.236  16.137 -13.192 1.000 82.060 ? 128 THR A CA  1 
ATOM 934  C C   ? THR A 1 128 ?   8.330  17.189 -12.559 1.000 82.060 ? 128 THR A C   1 
ATOM 935  C CB  ? THR A 1 128 ?   9.653  16.596 -14.602 1.000 82.060 ? 128 THR A CB  1 
ATOM 936  O O   ? THR A 1 128 ?   8.812  18.186 -12.017 1.000 82.060 ? 128 THR A O   1 
ATOM 937  C CG2 ? THR A 1 128 ?  10.740  15.693 -15.175 1.000 82.060 ? 128 THR A CG2 1 
ATOM 938  O OG1 ? THR A 1 128 ?   8.512  16.561 -15.467 1.000 82.060 ? 128 THR A OG1 1 
ATOM 939  N N   ? THR A 1 129 ?   6.988  16.980 -12.650 1.000 84.070 ? 129 THR A N   1 
ATOM 940  C CA  ? THR A 1 129 ?   6.034  17.937 -12.102 1.000 84.070 ? 129 THR A CA  1 
ATOM 941  C C   ? THR A 1 129 ?   4.985  17.228 -11.250 1.000 84.070 ? 129 THR A C   1 
ATOM 942  C CB  ? THR A 1 129 ?   5.337  18.735 -13.220 1.000 84.070 ? 129 THR A CB  1 
ATOM 943  O O   ? THR A 1 129 ?   4.896  15.998 -11.263 1.000 84.070 ? 129 THR A O   1 
ATOM 944  C CG2 ? THR A 1 129 ?   6.354  19.474 -14.083 1.000 84.070 ? 129 THR A CG2 1 
ATOM 945  O OG1 ? THR A 1 129 ?   4.590  17.834 -14.047 1.000 84.070 ? 129 THR A OG1 1 
ATOM 946  N N   ? SER A 1 130 ?   4.316  18.075 -10.398 1.000 85.430 ? 130 SER A N   1 
ATOM 947  C CA  ? SER A 1 130 ?   3.174  17.542  -9.663 1.000 85.430 ? 130 SER A CA  1 
ATOM 948  C C   ? SER A 1 130 ?   1.938  17.447 -10.552 1.000 85.430 ? 130 SER A C   1 
ATOM 949  C CB  ? SER A 1 130 ?   2.868  18.412  -8.443 1.000 85.430 ? 130 SER A CB  1 
ATOM 950  O O   ? SER A 1 130 ?   1.502  18.448 -11.125 1.000 85.430 ? 130 SER A O   1 
ATOM 951  O OG  ? SER A 1 130 ?   3.953  18.397  -7.530 1.000 85.430 ? 130 SER A OG  1 
ATOM 952  N N   ? ASN A 1 131 ?   1.531  16.274 -10.832 1.000 87.360 ? 131 ASN A N   1 
ATOM 953  C CA  ? ASN A 1 131 ?   0.346  15.960 -11.624 1.000 87.360 ? 131 ASN A CA  1 
ATOM 954  C C   ? ASN A 1 131 ?  -0.461  14.824 -11.000 1.000 87.360 ? 131 ASN A C   1 
ATOM 955  C CB  ? ASN A 1 131 ?   0.737  15.607 -13.060 1.000 87.360 ? 131 ASN A CB  1 
ATOM 956  O O   ? ASN A 1 131 ?  -0.179  13.650 -11.246 1.000 87.360 ? 131 ASN A O   1 
ATOM 957  C CG  ? ASN A 1 131 ?  -0.465  15.411 -13.962 1.000 87.360 ? 131 ASN A CG  1 
ATOM 958  N ND2 ? ASN A 1 131 ?  -0.226  14.915 -15.170 1.000 87.360 ? 131 ASN A ND2 1 
ATOM 959  O OD1 ? ASN A 1 131 ?  -1.600  15.705 -13.577 1.000 87.360 ? 131 ASN A OD1 1 
ATOM 960  N N   ? TYR A 1 132 ?  -1.425  15.181 -10.137 1.000 90.530 ? 132 TYR A N   1 
ATOM 961  C CA  ? TYR A 1 132 ?  -2.245  14.209  -9.424 1.000 90.530 ? 132 TYR A CA  1 
ATOM 962  C C   ? TYR A 1 132 ?  -3.599  14.036 -10.101 1.000 90.530 ? 132 TYR A C   1 
ATOM 963  C CB  ? TYR A 1 132 ?  -2.441  14.637  -7.966 1.000 90.530 ? 132 TYR A CB  1 
ATOM 964  O O   ? TYR A 1 132 ?  -4.374  14.989 -10.207 1.000 90.530 ? 132 TYR A O   1 
ATOM 965  C CG  ? TYR A 1 132 ?  -1.171  14.621  -7.152 1.000 90.530 ? 132 TYR A CG  1 
ATOM 966  C CD1 ? TYR A 1 132 ?  -0.755  13.464  -6.497 1.000 90.530 ? 132 TYR A CD1 1 
ATOM 967  C CD2 ? TYR A 1 132 ?  -0.384  15.762  -7.035 1.000 90.530 ? 132 TYR A CD2 1 
ATOM 968  C CE1 ? TYR A 1 132 ?   0.415  13.444  -5.744 1.000 90.530 ? 132 TYR A CE1 1 
ATOM 969  C CE2 ? TYR A 1 132 ?   0.787  15.754  -6.285 1.000 90.530 ? 132 TYR A CE2 1 
ATOM 970  O OH  ? TYR A 1 132 ?   2.337  14.579  -4.900 1.000 90.530 ? 132 TYR A OH  1 
ATOM 971  C CZ  ? TYR A 1 132 ?   1.178  14.592  -5.645 1.000 90.530 ? 132 TYR A CZ  1 
ATOM 972  N N   ? PRO A 1 133 ?  -3.846  12.842 -10.626 1.000 92.610 ? 133 PRO A N   1 
ATOM 973  C CA  ? PRO A 1 133 ?  -5.116  12.606 -11.317 1.000 92.610 ? 133 PRO A CA  1 
ATOM 974  C C   ? PRO A 1 133 ?  -6.302  12.521 -10.360 1.000 92.610 ? 133 PRO A C   1 
ATOM 975  C CB  ? PRO A 1 133 ?  -4.888  11.267 -12.025 1.000 92.610 ? 133 PRO A CB  1 
ATOM 976  O O   ? PRO A 1 133 ?  -6.141  12.113  -9.207 1.000 92.610 ? 133 PRO A O   1 
ATOM 977  C CG  ? PRO A 1 133 ?  -3.951  10.519 -11.133 1.000 92.610 ? 133 PRO A CG  1 
ATOM 978  C CD  ? PRO A 1 133 ?  -2.977  11.494 -10.538 1.000 92.610 ? 133 PRO A CD  1 
ATOM 979  N N   ? ASP A 1 134 ?  -7.456  12.917 -10.822 1.000 94.340 ? 134 ASP A N   1 
ATOM 980  C CA  ? ASP A 1 134 ?  -8.679  12.698 -10.056 1.000 94.340 ? 134 ASP A CA  1 
ATOM 981  C C   ? ASP A 1 134 ?  -9.224  11.290 -10.282 1.000 94.340 ? 134 ASP A C   1 
ATOM 982  C CB  ? ASP A 1 134 ?  -9.738  13.739 -10.426 1.000 94.340 ? 134 ASP A CB  1 
ATOM 983  O O   ? ASP A 1 134 ?  -9.831  10.702  -9.385 1.000 94.340 ? 134 ASP A O   1 
ATOM 984  C CG  ? ASP A 1 134 ?  -9.350  15.150 -10.020 1.000 94.340 ? 134 ASP A CG  1 
ATOM 985  O OD1 ? ASP A 1 134 ?  -8.732  15.328  -8.948 1.000 94.340 ? 134 ASP A OD1 1 
ATOM 986  O OD2 ? ASP A 1 134 ?  -9.669  16.092 -10.777 1.000 94.340 ? 134 ASP A OD2 1 
ATOM 987  N N   ? LEU A 1 135 ?  -8.967  10.810 -11.520 1.000 95.850 ? 135 LEU A N   1 
ATOM 988  C CA  ? LEU A 1 135 ?  -9.459   9.485 -11.883 1.000 95.850 ? 135 LEU A CA  1 
ATOM 989  C C   ? LEU A 1 135 ?  -8.456   8.406 -11.490 1.000 95.850 ? 135 LEU A C   1 
ATOM 990  C CB  ? LEU A 1 135 ?  -9.742   9.412 -13.386 1.000 95.850 ? 135 LEU A CB  1 
ATOM 991  O O   ? LEU A 1 135 ?  -7.245   8.602 -11.618 1.000 95.850 ? 135 LEU A O   1 
ATOM 992  C CG  ? LEU A 1 135 ? -10.903  10.265 -13.900 1.000 95.850 ? 135 LEU A CG  1 
ATOM 993  C CD1 ? LEU A 1 135 ? -10.913  10.283 -15.425 1.000 95.850 ? 135 LEU A CD1 1 
ATOM 994  C CD2 ? LEU A 1 135 ? -12.230   9.745 -13.357 1.000 95.850 ? 135 LEU A CD2 1 
ATOM 995  N N   ? LEU A 1 136 ?  -9.007   7.281 -11.001 1.000 96.640 ? 136 LEU A N   1 
ATOM 996  C CA  ? LEU A 1 136 ?  -8.202   6.134 -10.597 1.000 96.640 ? 136 LEU A CA  1 
ATOM 997  C C   ? LEU A 1 136 ?  -7.383   5.605 -11.769 1.000 96.640 ? 136 LEU A C   1 
ATOM 998  C CB  ? LEU A 1 136 ?  -9.094   5.022 -10.039 1.000 96.640 ? 136 LEU A CB  1 
ATOM 999  O O   ? LEU A 1 136 ?  -7.914   5.406 -12.864 1.000 96.640 ? 136 LEU A O   1 
ATOM 1000 C CG  ? LEU A 1 136 ?  -8.376   3.807  -9.451 1.000 96.640 ? 136 LEU A CG  1 
ATOM 1001 C CD1 ? LEU A 1 136 ?  -7.504   4.226  -8.272 1.000 96.640 ? 136 LEU A CD1 1 
ATOM 1002 C CD2 ? LEU A 1 136 ?  -9.383   2.743  -9.027 1.000 96.640 ? 136 LEU A CD2 1 
ATOM 1003 N N   ? GLN A 1 137 ?  -6.062   5.377 -11.432 1.000 97.230 ? 137 GLN A N   1 
ATOM 1004 C CA  ? GLN A 1 137 ?  -5.141   4.874 -12.446 1.000 97.230 ? 137 GLN A CA  1 
ATOM 1005 C C   ? GLN A 1 137 ?  -4.762   3.422 -12.173 1.000 97.230 ? 137 GLN A C   1 
ATOM 1006 C CB  ? GLN A 1 137 ?  -3.883   5.742 -12.507 1.000 97.230 ? 137 GLN A CB  1 
ATOM 1007 O O   ? GLN A 1 137 ?  -4.671   3.005 -11.016 1.000 97.230 ? 137 GLN A O   1 
ATOM 1008 C CG  ? GLN A 1 137 ?  -4.163   7.213 -12.784 1.000 97.230 ? 137 GLN A CG  1 
ATOM 1009 C CD  ? GLN A 1 137 ?  -4.824   7.441 -14.131 1.000 97.230 ? 137 GLN A CD  1 
ATOM 1010 N NE2 ? GLN A 1 137 ?  -5.948   8.149 -14.129 1.000 97.230 ? 137 GLN A NE2 1 
ATOM 1011 O OE1 ? GLN A 1 137 ?  -4.327   6.985 -15.166 1.000 97.230 ? 137 GLN A OE1 1 
ATOM 1012 N N   ? CYS A 1 138 ?  -4.486   2.592 -13.356 1.000 96.450 ? 138 CYS A N   1 
ATOM 1013 C CA  ? CYS A 1 138 ?  -4.106   1.188 -13.253 1.000 96.450 ? 138 CYS A CA  1 
ATOM 1014 C C   ? CYS A 1 138 ?  -2.939   0.868 -14.180 1.000 96.450 ? 138 CYS A C   1 
ATOM 1015 C CB  ? CYS A 1 138 ?  -5.294   0.285 -13.585 1.000 96.450 ? 138 CYS A CB  1 
ATOM 1016 O O   ? CYS A 1 138 ?  -2.835   1.432 -15.270 1.000 96.450 ? 138 CYS A O   1 
ATOM 1017 S SG  ? CYS A 1 138 ?  -6.645   0.390 -12.390 1.000 96.450 ? 138 CYS A SG  1 
ATOM 1018 N N   ? LEU A 1 139 ?  -2.131  -0.122 -13.611 1.000 95.570 ? 139 LEU A N   1 
ATOM 1019 C CA  ? LEU A 1 139 ?  -0.964  -0.576 -14.360 1.000 95.570 ? 139 LEU A CA  1 
ATOM 1020 C C   ? LEU A 1 139 ?  -0.705  -2.059 -14.117 1.000 95.570 ? 139 LEU A C   1 
ATOM 1021 C CB  ? LEU A 1 139 ?   0.272   0.240 -13.973 1.000 95.570 ? 139 LEU A CB  1 
ATOM 1022 O O   ? LEU A 1 139 ?  -0.683  -2.509 -12.969 1.000 95.570 ? 139 LEU A O   1 
ATOM 1023 C CG  ? LEU A 1 139 ?   1.621  -0.310 -14.439 1.000 95.570 ? 139 LEU A CG  1 
ATOM 1024 C CD1 ? LEU A 1 139 ?   1.745  -0.197 -15.955 1.000 95.570 ? 139 LEU A CD1 1 
ATOM 1025 C CD2 ? LEU A 1 139 ?   2.766   0.423 -13.748 1.000 95.570 ? 139 LEU A CD2 1 
ATOM 1026 N N   ? ASN A 1 140 ?  -0.548  -2.793 -15.214 1.000 96.320 ? 140 ASN A N   1 
ATOM 1027 C CA  ? ASN A 1 140 ?  -0.080  -4.170 -15.094 1.000 96.320 ? 140 ASN A CA  1 
ATOM 1028 C C   ? ASN A 1 140 ?   1.444  -4.246 -15.096 1.000 96.320 ? 140 ASN A C   1 
ATOM 1029 C CB  ? ASN A 1 140 ?  -0.657  -5.034 -16.218 1.000 96.320 ? 140 ASN A CB  1 
ATOM 1030 O O   ? ASN A 1 140 ?   2.091  -3.789 -16.039 1.000 96.320 ? 140 ASN A O   1 
ATOM 1031 C CG  ? ASN A 1 140 ?  -2.138  -5.305 -16.044 1.000 96.320 ? 140 ASN A CG  1 
ATOM 1032 N ND2 ? ASN A 1 140 ?  -2.919  -5.012 -17.077 1.000 96.320 ? 140 ASN A ND2 1 
ATOM 1033 O OD1 ? ASN A 1 140 ?  -2.576  -5.774 -14.990 1.000 96.320 ? 140 ASN A OD1 1 
ATOM 1034 N N   ? ALA A 1 141 ?   1.933  -4.810 -13.973 1.000 96.540 ? 141 ALA A N   1 
ATOM 1035 C CA  ? ALA A 1 141 ?   3.383  -4.923 -13.838 1.000 96.540 ? 141 ALA A CA  1 
ATOM 1036 C C   ? ALA A 1 141 ?   3.785  -6.323 -13.383 1.000 96.540 ? 141 ALA A C   1 
ATOM 1037 C CB  ? ALA A 1 141 ?   3.909  -3.877 -12.857 1.000 96.540 ? 141 ALA A CB  1 
ATOM 1038 O O   ? ALA A 1 141 ?   3.124  -6.918 -12.529 1.000 96.540 ? 141 ALA A O   1 
ATOM 1039 N N   ? PRO A 1 142 ?   4.915  -6.834 -14.012 1.000 97.640 ? 142 PRO A N   1 
ATOM 1040 C CA  ? PRO A 1 142 ?   5.407  -8.135 -13.553 1.000 97.640 ? 142 PRO A CA  1 
ATOM 1041 C C   ? PRO A 1 142 ?   6.196  -8.040 -12.248 1.000 97.640 ? 142 PRO A C   1 
ATOM 1042 C CB  ? PRO A 1 142 ?   6.307  -8.597 -14.702 1.000 97.640 ? 142 PRO A CB  1 
ATOM 1043 O O   ? PRO A 1 142 ?   6.888  -7.047 -12.011 1.000 97.640 ? 142 PRO A O   1 
ATOM 1044 C CG  ? PRO A 1 142 ?   6.874  -7.338 -15.273 1.000 97.640 ? 142 PRO A CG  1 
ATOM 1045 C CD  ? PRO A 1 142 ?   5.811  -6.278 -15.240 1.000 97.640 ? 142 PRO A CD  1 
ATOM 1046 N N   ? ILE A 1 143 ?   6.117  -9.108 -11.522 1.000 98.240 ? 143 ILE A N   1 
ATOM 1047 C CA  ? ILE A 1 143 ?   7.017  -9.237 -10.382 1.000 98.240 ? 143 ILE A CA  1 
ATOM 1048 C C   ? ILE A 1 143 ?   8.416  -9.606 -10.868 1.000 98.240 ? 143 ILE A C   1 
ATOM 1049 C CB  ? ILE A 1 143 ?   6.505 -10.290  -9.374 1.000 98.240 ? 143 ILE A CB  1 
ATOM 1050 O O   ? ILE A 1 143 ?   8.577 -10.522 -11.679 1.000 98.240 ? 143 ILE A O   1 
ATOM 1051 C CG1 ? ILE A 1 143 ?   5.176  -9.836  -8.757 1.000 98.240 ? 143 ILE A CG1 1 
ATOM 1052 C CG2 ? ILE A 1 143 ?   7.552 -10.552  -8.287 1.000 98.240 ? 143 ILE A CG2 1 
ATOM 1053 C CD1 ? ILE A 1 143 ?   4.564 -10.846  -7.795 1.000 98.240 ? 143 ILE A CD1 1 
ATOM 1054 N N   ? LEU A 1 144 ?   9.418  -8.883 -10.331 1.000 98.110 ? 144 LEU A N   1 
ATOM 1055 C CA  ? LEU A 1 144 ?  10.802  -9.155 -10.701 1.000 98.110 ? 144 LEU A CA  1 
ATOM 1056 C C   ? LEU A 1 144 ?  11.399 -10.241  -9.812 1.000 98.110 ? 144 LEU A C   1 
ATOM 1057 C CB  ? LEU A 1 144 ?  11.644  -7.880 -10.604 1.000 98.110 ? 144 LEU A CB  1 
ATOM 1058 O O   ? LEU A 1 144 ?  10.909 -10.483  -8.707 1.000 98.110 ? 144 LEU A O   1 
ATOM 1059 C CG  ? LEU A 1 144 ?  11.172  -6.691 -11.444 1.000 98.110 ? 144 LEU A CG  1 
ATOM 1060 C CD1 ? LEU A 1 144 ?  12.127  -5.514 -11.279 1.000 98.110 ? 144 LEU A CD1 1 
ATOM 1061 C CD2 ? LEU A 1 144 ?  11.050  -7.087 -12.911 1.000 98.110 ? 144 LEU A CD2 1 
ATOM 1062 N N   ? THR A 1 145 ?  12.450 -10.850 -10.397 1.000 97.950 ? 145 THR A N   1 
ATOM 1063 C CA  ? THR A 1 145 ?  13.171 -11.812  -9.572 1.000 97.950 ? 145 THR A CA  1 
ATOM 1064 C C   ? THR A 1 145 ?  13.857 -11.114  -8.401 1.000 97.950 ? 145 THR A C   1 
ATOM 1065 C CB  ? THR A 1 145 ?  14.218 -12.582 -10.398 1.000 97.950 ? 145 THR A CB  1 
ATOM 1066 O O   ? THR A 1 145 ?  14.161  -9.922  -8.474 1.000 97.950 ? 145 THR A O   1 
ATOM 1067 C CG2 ? THR A 1 145 ?  13.580 -13.244 -11.616 1.000 97.950 ? 145 THR A CG2 1 
ATOM 1068 O OG1 ? THR A 1 145 ?  15.233 -11.673 -10.840 1.000 97.950 ? 145 THR A OG1 1 
ATOM 1069 N N   ? THR A 1 146 ?  14.169 -11.916  -7.359 1.000 96.380 ? 146 THR A N   1 
ATOM 1070 C CA  ? THR A 1 146 ?  14.910 -11.393  -6.217 1.000 96.380 ? 146 THR A CA  1 
ATOM 1071 C C   ? THR A 1 146 ?  16.255 -10.824  -6.659 1.000 96.380 ? 146 THR A C   1 
ATOM 1072 C CB  ? THR A 1 146 ?  15.136 -12.482  -5.152 1.000 96.380 ? 146 THR A CB  1 
ATOM 1073 O O   ? THR A 1 146 ?  16.684  -9.777  -6.168 1.000 96.380 ? 146 THR A O   1 
ATOM 1074 C CG2 ? THR A 1 146 ?  15.952 -11.946  -3.981 1.000 96.380 ? 146 THR A CG2 1 
ATOM 1075 O OG1 ? THR A 1 146 ?  13.868 -12.939  -4.667 1.000 96.380 ? 146 THR A OG1 1 
ATOM 1076 N N   ? ALA A 1 147 ?  16.921 -11.486  -7.574 1.000 97.290 ? 147 ALA A N   1 
ATOM 1077 C CA  ? ALA A 1 147 ?  18.216 -11.047  -8.087 1.000 97.290 ? 147 ALA A CA  1 
ATOM 1078 C C   ? ALA A 1 147 ?  18.101  -9.691  -8.778 1.000 97.290 ? 147 ALA A C   1 
ATOM 1079 C CB  ? ALA A 1 147 ?  18.787 -12.085  -9.049 1.000 97.290 ? 147 ALA A CB  1 
ATOM 1080 O O   ? ALA A 1 147 ?  18.942  -8.812  -8.578 1.000 97.290 ? 147 ALA A O   1 
ATOM 1081 N N   ? GLN A 1 148 ?  17.093  -9.582  -9.587 1.000 97.550 ? 148 GLN A N   1 
ATOM 1082 C CA  ? GLN A 1 148 ?  16.881  -8.309 -10.267 1.000 97.550 ? 148 GLN A CA  1 
ATOM 1083 C C   ? GLN A 1 148 ?  16.615  -7.188  -9.267 1.000 97.550 ? 148 GLN A C   1 
ATOM 1084 C CB  ? GLN A 1 148 ?  15.720  -8.415 -11.257 1.000 97.550 ? 148 GLN A CB  1 
ATOM 1085 O O   ? GLN A 1 148 ?  17.146  -6.084  -9.407 1.000 97.550 ? 148 GLN A O   1 
ATOM 1086 C CG  ? GLN A 1 148 ?  16.049  -9.220 -12.507 1.000 97.550 ? 148 GLN A CG  1 
ATOM 1087 C CD  ? GLN A 1 148 ?  14.826  -9.517 -13.353 1.000 97.550 ? 148 GLN A CD  1 
ATOM 1088 N NE2 ? GLN A 1 148 ?  14.953  -9.338 -14.664 1.000 97.550 ? 148 GLN A NE2 1 
ATOM 1089 O OE1 ? GLN A 1 148 ?  13.775  -9.906 -12.834 1.000 97.550 ? 148 GLN A OE1 1 
ATOM 1090 N N   ? CYS A 1 149 ?  15.778  -7.513  -8.308 1.000 97.360 ? 149 CYS A N   1 
ATOM 1091 C CA  ? CYS A 1 149 ?  15.432  -6.529  -7.289 1.000 97.360 ? 149 CYS A CA  1 
ATOM 1092 C C   ? CYS A 1 149 ?  16.657  -6.134  -6.474 1.000 97.360 ? 149 CYS A C   1 
ATOM 1093 C CB  ? CYS A 1 149 ?  14.346  -7.076  -6.363 1.000 97.360 ? 149 CYS A CB  1 
ATOM 1094 O O   ? CYS A 1 149 ?  16.937  -4.946  -6.302 1.000 97.360 ? 149 CYS A O   1 
ATOM 1095 S SG  ? CYS A 1 149 ?  13.540  -5.809  -5.358 1.000 97.360 ? 149 CYS A SG  1 
ATOM 1096 N N   ? SER A 1 150 ?  17.408  -7.056  -6.081 1.000 96.740 ? 150 SER A N   1 
ATOM 1097 C CA  ? SER A 1 150 ?  18.629  -6.798  -5.324 1.000 96.740 ? 150 SER A CA  1 
ATOM 1098 C C   ? SER A 1 150 ?  19.678  -6.104  -6.187 1.000 96.740 ? 150 SER A C   1 
ATOM 1099 C CB  ? SER A 1 150 ?  19.198  -8.102  -4.764 1.000 96.740 ? 150 SER A CB  1 
ATOM 1100 O O   ? SER A 1 150 ?  20.454  -5.285  -5.691 1.000 96.740 ? 150 SER A O   1 
ATOM 1101 O OG  ? SER A 1 150 ?  18.322  -8.660  -3.800 1.000 96.740 ? 150 SER A OG  1 
ATOM 1102 N N   ? GLY A 1 151 ?  19.764  -6.521  -7.440 1.000 96.980 ? 151 GLY A N   1 
ATOM 1103 C CA  ? GLY A 1 151 ?  20.657  -5.861  -8.379 1.000 96.980 ? 151 GLY A CA  1 
ATOM 1104 C C   ? GLY A 1 151 ?  20.358  -4.384  -8.549 1.000 96.980 ? 151 GLY A C   1 
ATOM 1105 O O   ? GLY A 1 151 ?  21.275  -3.571  -8.687 1.000 96.980 ? 151 GLY A O   1 
ATOM 1106 N N   ? ALA A 1 152 ?  19.077  -4.052  -8.505 1.000 96.540 ? 152 ALA A N   1 
ATOM 1107 C CA  ? ALA A 1 152 ?  18.651  -2.664  -8.662 1.000 96.540 ? 152 ALA A CA  1 
ATOM 1108 C C   ? ALA A 1 152 ?  18.968  -1.848  -7.412 1.000 96.540 ? 152 ALA A C   1 
ATOM 1109 C CB  ? ALA A 1 152 ?  17.158  -2.597  -8.973 1.000 96.540 ? 152 ALA A CB  1 
ATOM 1110 O O   ? ALA A 1 152 ?  19.226  -0.645  -7.497 1.000 96.540 ? 152 ALA A O   1 
ATOM 1111 N N   ? TYR A 1 153 ?  18.957  -2.515  -6.271 1.000 96.570 ? 153 TYR A N   1 
ATOM 1112 C CA  ? TYR A 1 153 ?  19.147  -1.870  -4.977 1.000 96.570 ? 153 TYR A CA  1 
ATOM 1113 C C   ? TYR A 1 153 ?  20.130  -2.654  -4.116 1.000 96.570 ? 153 TYR A C   1 
ATOM 1114 C CB  ? TYR A 1 153 ?  17.809  -1.728  -4.245 1.000 96.570 ? 153 TYR A CB  1 
ATOM 1115 O O   ? TYR A 1 153 ?  19.748  -3.226  -3.092 1.000 96.570 ? 153 TYR A O   1 
ATOM 1116 C CG  ? TYR A 1 153 ?  16.743  -1.034  -5.058 1.000 96.570 ? 153 TYR A CG  1 
ATOM 1117 C CD1 ? TYR A 1 153 ?  16.794   0.341  -5.280 1.000 96.570 ? 153 TYR A CD1 1 
ATOM 1118 C CD2 ? TYR A 1 153 ?  15.684  -1.750  -5.604 1.000 96.570 ? 153 TYR A CD2 1 
ATOM 1119 C CE1 ? TYR A 1 153 ?  15.813   0.985  -6.026 1.000 96.570 ? 153 TYR A CE1 1 
ATOM 1120 C CE2 ? TYR A 1 153 ?  14.697  -1.116  -6.353 1.000 96.570 ? 153 TYR A CE2 1 
ATOM 1121 O OH  ? TYR A 1 153 ?  13.797   0.883  -7.298 1.000 96.570 ? 153 TYR A OH  1 
ATOM 1122 C CZ  ? TYR A 1 153 ?  14.770   0.250  -6.558 1.000 96.570 ? 153 TYR A CZ  1 
ATOM 1123 N N   ? PRO A 1 154 ?  21.430  -2.667  -4.356 1.000 95.860 ? 154 PRO A N   1 
ATOM 1124 C CA  ? PRO A 1 154 ?  22.389  -3.482  -3.607 1.000 95.860 ? 154 PRO A CA  1 
ATOM 1125 C C   ? PRO A 1 154 ?  22.425  -3.135  -2.120 1.000 95.860 ? 154 PRO A C   1 
ATOM 1126 C CB  ? PRO A 1 154 ?  23.727  -3.157  -4.276 1.000 95.860 ? 154 PRO A CB  1 
ATOM 1127 O O   ? PRO A 1 154 ?  22.627  -1.972  -1.759 1.000 95.860 ? 154 PRO A O   1 
ATOM 1128 C CG  ? PRO A 1 154 ?  23.362  -2.659  -5.637 1.000 95.860 ? 154 PRO A CG  1 
ATOM 1129 C CD  ? PRO A 1 154 ?  22.032  -1.966  -5.550 1.000 95.860 ? 154 PRO A CD  1 
ATOM 1130 N N   ? GLY A 1 155 ?  22.058  -4.216  -1.206 1.000 95.280 ? 155 GLY A N   1 
ATOM 1131 C CA  ? GLY A 1 155 ?  22.178  -4.073   0.237 1.000 95.280 ? 155 GLY A CA  1 
ATOM 1132 C C   ? GLY A 1 155 ?  20.959  -3.438   0.877 1.000 95.280 ? 155 GLY A C   1 
ATOM 1133 O O   ? GLY A 1 155 ?  20.914  -3.257   2.095 1.000 95.280 ? 155 GLY A O   1 
ATOM 1134 N N   ? GLN A 1 156 ?  19.922  -3.144   0.036 1.000 96.410 ? 156 GLN A N   1 
ATOM 1135 C CA  ? GLN A 1 156 ?  18.769  -2.406   0.540 1.000 96.410 ? 156 GLN A CA  1 
ATOM 1136 C C   ? GLN A 1 156 ?  17.513  -3.273   0.530 1.000 96.410 ? 156 GLN A C   1 
ATOM 1137 C CB  ? GLN A 1 156 ?  18.538  -1.139  -0.285 1.000 96.410 ? 156 GLN A CB  1 
ATOM 1138 O O   ? GLN A 1 156 ?  16.530  -2.959   1.204 1.000 96.410 ? 156 GLN A O   1 
ATOM 1139 C CG  ? GLN A 1 156 ?  19.651  -0.108  -0.154 1.000 96.410 ? 156 GLN A CG  1 
ATOM 1140 C CD  ? GLN A 1 156 ?  19.421   1.118  -1.018 1.000 96.410 ? 156 GLN A CD  1 
ATOM 1141 N NE2 ? GLN A 1 156 ?  20.271   1.305  -2.021 1.000 96.410 ? 156 GLN A NE2 1 
ATOM 1142 O OE1 ? GLN A 1 156 ?  18.485   1.890  -0.785 1.000 96.410 ? 156 GLN A OE1 1 
ATOM 1143 N N   ? ILE A 1 157 ?  17.488  -4.365  -0.302 1.000 97.350 ? 157 ILE A N   1 
ATOM 1144 C CA  ? ILE A 1 157 ?  16.333  -5.242  -0.458 1.000 97.350 ? 157 ILE A CA  1 
ATOM 1145 C C   ? ILE A 1 157 ?  16.382  -6.351   0.591 1.000 97.350 ? 157 ILE A C   1 
ATOM 1146 C CB  ? ILE A 1 157 ?  16.272  -5.850  -1.877 1.000 97.350 ? 157 ILE A CB  1 
ATOM 1147 O O   ? ILE A 1 157 ?  17.351  -7.111   0.656 1.000 97.350 ? 157 ILE A O   1 
ATOM 1148 C CG1 ? ILE A 1 157 ?  16.252  -4.738  -2.933 1.000 97.350 ? 157 ILE A CG1 1 
ATOM 1149 C CG2 ? ILE A 1 157 ?  15.051  -6.763  -2.022 1.000 97.350 ? 157 ILE A CG2 1 
ATOM 1150 C CD1 ? ILE A 1 157 ?  15.123  -3.733  -2.754 1.000 97.350 ? 157 ILE A CD1 1 
ATOM 1151 N N   ? THR A 1 158 ?  15.286  -6.497   1.454 1.000 97.170 ? 158 THR A N   1 
ATOM 1152 C CA  ? THR A 1 158 ?  15.156  -7.544   2.462 1.000 97.170 ? 158 THR A CA  1 
ATOM 1153 C C   ? THR A 1 158 ?  14.216  -8.645   1.981 1.000 97.170 ? 158 THR A C   1 
ATOM 1154 C CB  ? THR A 1 158 ?  14.643  -6.973   3.797 1.000 97.170 ? 158 THR A CB  1 
ATOM 1155 O O   ? THR A 1 158 ?  13.625  -8.537   0.904 1.000 97.170 ? 158 THR A O   1 
ATOM 1156 C CG2 ? THR A 1 158 ?  15.410  -5.715   4.190 1.000 97.170 ? 158 THR A CG2 1 
ATOM 1157 O OG1 ? THR A 1 158 ?  13.252  -6.650   3.668 1.000 97.170 ? 158 THR A OG1 1 
ATOM 1158 N N   ? ASN A 1 159 ?  14.052  -9.724   2.857 1.000 97.140 ? 159 ASN A N   1 
ATOM 1159 C CA  ? ASN A 1 159 ?  13.150 -10.826   2.542 1.000 97.140 ? 159 ASN A CA  1 
ATOM 1160 C C   ? ASN A 1 159 ?  11.688 -10.408   2.671 1.000 97.140 ? 159 ASN A C   1 
ATOM 1161 C CB  ? ASN A 1 159 ?  13.439 -12.030   3.441 1.000 97.140 ? 159 ASN A CB  1 
ATOM 1162 O O   ? ASN A 1 159 ?  10.787 -11.163   2.300 1.000 97.140 ? 159 ASN A O   1 
ATOM 1163 C CG  ? ASN A 1 159 ?  14.725 -12.742   3.068 1.000 97.140 ? 159 ASN A CG  1 
ATOM 1164 N ND2 ? ASN A 1 159 ?  15.341 -13.401   4.042 1.000 97.140 ? 159 ASN A ND2 1 
ATOM 1165 O OD1 ? ASN A 1 159 ?  15.161 -12.699   1.915 1.000 97.140 ? 159 ASN A OD1 1 
ATOM 1166 N N   ? ASN A 1 160 ?  11.436  -9.236   3.144 1.000 98.150 ? 160 ASN A N   1 
ATOM 1167 C CA  ? ASN A 1 160 ?  10.082  -8.727   3.336 1.000 98.150 ? 160 ASN A CA  1 
ATOM 1168 C C   ? ASN A 1 160 ?   9.673  -7.780   2.211 1.000 98.150 ? 160 ASN A C   1 
ATOM 1169 C CB  ? ASN A 1 160 ?   9.959  -8.025   4.691 1.000 98.150 ? 160 ASN A CB  1 
ATOM 1170 O O   ? ASN A 1 160 ?   8.666  -7.080   2.319 1.000 98.150 ? 160 ASN A O   1 
ATOM 1171 C CG  ? ASN A 1 160 ?  10.082  -8.984   5.858 1.000 98.150 ? 160 ASN A CG  1 
ATOM 1172 N ND2 ? ASN A 1 160 ?  10.795  -8.566   6.898 1.000 98.150 ? 160 ASN A ND2 1 
ATOM 1173 O OD1 ? ASN A 1 160 ?   9.542 -10.093   5.826 1.000 98.150 ? 160 ASN A OD1 1 
ATOM 1174 N N   ? MET A 1 161 ?  10.541  -7.727   1.148 1.000 98.340 ? 161 MET A N   1 
ATOM 1175 C CA  ? MET A 1 161 ?  10.299  -6.817   0.032 1.000 98.340 ? 161 MET A CA  1 
ATOM 1176 C C   ? MET A 1 161 ?  10.388  -7.553  -1.300 1.000 98.340 ? 161 MET A C   1 
ATOM 1177 C CB  ? MET A 1 161 ?  11.297  -5.658   0.057 1.000 98.340 ? 161 MET A CB  1 
ATOM 1178 O O   ? MET A 1 161 ?  11.097  -8.554  -1.415 1.000 98.340 ? 161 MET A O   1 
ATOM 1179 C CG  ? MET A 1 161 ?  11.240  -4.827   1.328 1.000 98.340 ? 161 MET A CG  1 
ATOM 1180 S SD  ? MET A 1 161 ?  12.597  -3.595   1.425 1.000 98.340 ? 161 MET A SD  1 
ATOM 1181 C CE  ? MET A 1 161 ?  12.373  -3.005   3.126 1.000 98.340 ? 161 MET A CE  1 
ATOM 1182 N N   ? PHE A 1 162 ?   9.633  -6.982  -2.250 1.000 98.450 ? 162 PHE A N   1 
ATOM 1183 C CA  ? PHE A 1 162 ?   9.780  -7.402  -3.639 1.000 98.450 ? 162 PHE A CA  1 
ATOM 1184 C C   ? PHE A 1 162 ?   9.667  -6.209  -4.580 1.000 98.450 ? 162 PHE A C   1 
ATOM 1185 C CB  ? PHE A 1 162 ?   8.727  -8.456  -3.997 1.000 98.450 ? 162 PHE A CB  1 
ATOM 1186 O O   ? PHE A 1 162 ?   9.176  -5.148  -4.190 1.000 98.450 ? 162 PHE A O   1 
ATOM 1187 C CG  ? PHE A 1 162 ?   7.335  -7.900  -4.133 1.000 98.450 ? 162 PHE A CG  1 
ATOM 1188 C CD1 ? PHE A 1 162 ?   6.498  -7.804  -3.028 1.000 98.450 ? 162 PHE A CD1 1 
ATOM 1189 C CD2 ? PHE A 1 162 ?   6.862  -7.474  -5.368 1.000 98.450 ? 162 PHE A CD2 1 
ATOM 1190 C CE1 ? PHE A 1 162 ?   5.209  -7.291  -3.151 1.000 98.450 ? 162 PHE A CE1 1 
ATOM 1191 C CE2 ? PHE A 1 162 ?   5.575  -6.960  -5.499 1.000 98.450 ? 162 PHE A CE2 1 
ATOM 1192 C CZ  ? PHE A 1 162 ?   4.750  -6.870  -4.389 1.000 98.450 ? 162 PHE A CZ  1 
ATOM 1193 N N   ? CYS A 1 163 ?  10.207  -6.399  -5.860 1.000 97.980 ? 163 CYS A N   1 
ATOM 1194 C CA  ? CYS A 1 163 ?  10.114  -5.367  -6.886 1.000 97.980 ? 163 CYS A CA  1 
ATOM 1195 C C   ? CYS A 1 163 ?   9.093  -5.747  -7.952 1.000 97.980 ? 163 CYS A C   1 
ATOM 1196 C CB  ? CYS A 1 163 ?  11.478  -5.132  -7.535 1.000 97.980 ? 163 CYS A CB  1 
ATOM 1197 O O   ? CYS A 1 163 ?   8.957  -6.923  -8.295 1.000 97.980 ? 163 CYS A O   1 
ATOM 1198 S SG  ? CYS A 1 163 ?  12.731  -4.512  -6.391 1.000 97.980 ? 163 CYS A SG  1 
ATOM 1199 N N   ? ALA A 1 164 ?   8.326  -4.766  -8.392 1.000 97.160 ? 164 ALA A N   1 
ATOM 1200 C CA  ? ALA A 1 164 ?   7.417  -4.885  -9.529 1.000 97.160 ? 164 ALA A CA  1 
ATOM 1201 C C   ? ALA A 1 164 ?   7.607  -3.728 -10.506 1.000 97.160 ? 164 ALA A C   1 
ATOM 1202 C CB  ? ALA A 1 164 ?   5.969  -4.939  -9.049 1.000 97.160 ? 164 ALA A CB  1 
ATOM 1203 O O   ? ALA A 1 164 ?   7.842  -2.590 -10.093 1.000 97.160 ? 164 ALA A O   1 
ATOM 1204 N N   ? GLY A 1 165 ?   7.630  -4.064 -11.737 1.000 95.430 ? 165 GLY A N   1 
ATOM 1205 C CA  ? GLY A 1 165 ?   7.790  -3.041 -12.758 1.000 95.430 ? 165 GLY A CA  1 
ATOM 1206 C C   ? GLY A 1 165 ?   8.698  -3.469 -13.895 1.000 95.430 ? 165 GLY A C   1 
ATOM 1207 O O   ? GLY A 1 165 ?   8.916  -4.664 -14.105 1.000 95.430 ? 165 GLY A O   1 
ATOM 1208 N N   ? PHE A 1 166 ?   9.131  -2.537 -14.653 1.000 95.060 ? 166 PHE A N   1 
ATOM 1209 C CA  ? PHE A 1 166 ?   9.932  -2.763 -15.850 1.000 95.060 ? 166 PHE A CA  1 
ATOM 1210 C C   ? PHE A 1 166 ?  11.332  -2.184 -15.682 1.000 95.060 ? 166 PHE A C   1 
ATOM 1211 C CB  ? PHE A 1 166 ?   9.253  -2.149 -17.078 1.000 95.060 ? 166 PHE A CB  1 
ATOM 1212 O O   ? PHE A 1 166 ?  11.486  -1.001 -15.369 1.000 95.060 ? 166 PHE A O   1 
ATOM 1213 C CG  ? PHE A 1 166 ?   7.848  -2.640 -17.303 1.000 95.060 ? 166 PHE A CG  1 
ATOM 1214 C CD1 ? PHE A 1 166 ?   7.604  -3.737 -18.120 1.000 95.060 ? 166 PHE A CD1 1 
ATOM 1215 C CD2 ? PHE A 1 166 ?   6.772  -2.003 -16.699 1.000 95.060 ? 166 PHE A CD2 1 
ATOM 1216 C CE1 ? PHE A 1 166 ?   6.305  -4.194 -18.331 1.000 95.060 ? 166 PHE A CE1 1 
ATOM 1217 C CE2 ? PHE A 1 166 ?   5.471  -2.454 -16.905 1.000 95.060 ? 166 PHE A CE2 1 
ATOM 1218 C CZ  ? PHE A 1 166 ?   5.240  -3.548 -17.722 1.000 95.060 ? 166 PHE A CZ  1 
ATOM 1219 N N   ? LEU A 1 167 ?  12.336  -2.988 -15.877 1.000 94.700 ? 167 LEU A N   1 
ATOM 1220 C CA  ? LEU A 1 167 ?  13.712  -2.528 -15.723 1.000 94.700 ? 167 LEU A CA  1 
ATOM 1221 C C   ? LEU A 1 167 ?  14.039  -1.441 -16.742 1.000 94.700 ? 167 LEU A C   1 
ATOM 1222 C CB  ? LEU A 1 167 ?  14.688  -3.697 -15.876 1.000 94.700 ? 167 LEU A CB  1 
ATOM 1223 O O   ? LEU A 1 167 ?  14.918  -0.609 -16.507 1.000 94.700 ? 167 LEU A O   1 
ATOM 1224 C CG  ? LEU A 1 167 ?  14.692  -4.729 -14.746 1.000 94.700 ? 167 LEU A CG  1 
ATOM 1225 C CD1 ? LEU A 1 167 ?  15.656  -5.865 -15.070 1.000 94.700 ? 167 LEU A CD1 1 
ATOM 1226 C CD2 ? LEU A 1 167 ?  15.060  -4.069 -13.421 1.000 94.700 ? 167 LEU A CD2 1 
ATOM 1227 N N   ? GLU A 1 168 ?  13.410  -1.467 -17.874 1.000 94.680 ? 168 GLU A N   1 
ATOM 1228 C CA  ? GLU A 1 168 ?  13.628  -0.452 -18.901 1.000 94.680 ? 168 GLU A CA  1 
ATOM 1229 C C   ? GLU A 1 168 ?  13.083   0.904 -18.461 1.000 94.680 ? 168 GLU A C   1 
ATOM 1230 C CB  ? GLU A 1 168 ?  12.981  -0.875 -20.222 1.000 94.680 ? 168 GLU A CB  1 
ATOM 1231 O O   ? GLU A 1 168 ?  13.420   1.934 -19.047 1.000 94.680 ? 168 GLU A O   1 
ATOM 1232 C CG  ? GLU A 1 168 ?  11.468  -1.019 -20.148 1.000 94.680 ? 168 GLU A CG  1 
ATOM 1233 C CD  ? GLU A 1 168 ?  11.010  -2.453 -19.938 1.000 94.680 ? 168 GLU A CD  1 
ATOM 1234 O OE1 ? GLU A 1 168 ?   9.823  -2.755 -20.193 1.000 94.680 ? 168 GLU A OE1 1 
ATOM 1235 O OE2 ? GLU A 1 168 ?  11.847  -3.282 -19.514 1.000 94.680 ? 168 GLU A OE2 1 
ATOM 1236 N N   ? GLY A 1 169 ?  12.266   0.917 -17.409 1.000 92.990 ? 169 GLY A N   1 
ATOM 1237 C CA  ? GLY A 1 169 ?  11.642   2.143 -16.937 1.000 92.990 ? 169 GLY A CA  1 
ATOM 1238 C C   ? GLY A 1 169 ?  10.398   2.519 -17.719 1.000 92.990 ? 169 GLY A C   1 
ATOM 1239 O O   ? GLY A 1 169 ?   9.880   1.715 -18.497 1.000 92.990 ? 169 GLY A O   1 
ATOM 1240 N N   ? GLY A 1 170 ?   9.808   3.670 -17.321 1.000 90.540 ? 170 GLY A N   1 
ATOM 1241 C CA  ? GLY A 1 170 ?   8.695   4.164 -18.118 1.000 90.540 ? 170 GLY A CA  1 
ATOM 1242 C C   ? GLY A 1 170 ?   7.341   3.818 -17.529 1.000 90.540 ? 170 GLY A C   1 
ATOM 1243 O O   ? GLY A 1 170 ?   6.327   4.414 -17.899 1.000 90.540 ? 170 GLY A O   1 
ATOM 1244 N N   ? LYS A 1 171 ?   7.371   2.945 -16.536 1.000 91.690 ? 171 LYS A N   1 
ATOM 1245 C CA  ? LYS A 1 171 ?   6.148   2.565 -15.835 1.000 91.690 ? 171 LYS A CA  1 
ATOM 1246 C C   ? LYS A 1 171 ?   6.425   2.281 -14.361 1.000 91.690 ? 171 LYS A C   1 
ATOM 1247 C CB  ? LYS A 1 171 ?   5.509   1.341 -16.494 1.000 91.690 ? 171 LYS A CB  1 
ATOM 1248 O O   ? LYS A 1 171 ?   7.332   1.514 -14.031 1.000 91.690 ? 171 LYS A O   1 
ATOM 1249 C CG  ? LYS A 1 171 ?   5.154   1.542 -17.959 1.000 91.690 ? 171 LYS A CG  1 
ATOM 1250 C CD  ? LYS A 1 171 ?   4.546   0.284 -18.565 1.000 91.690 ? 171 LYS A CD  1 
ATOM 1251 C CE  ? LYS A 1 171 ?   4.224   0.472 -20.041 1.000 91.690 ? 171 LYS A CE  1 
ATOM 1252 N NZ  ? LYS A 1 171 ?   3.601  -0.750 -20.632 1.000 91.690 ? 171 LYS A NZ  1 
ATOM 1253 N N   ? ASP A 1 172 ?   5.548   2.794 -13.454 1.000 91.200 ? 172 ASP A N   1 
ATOM 1254 C CA  ? ASP A 1 172 ?   5.763   2.582 -12.026 1.000 91.200 ? 172 ASP A CA  1 
ATOM 1255 C C   ? ASP A 1 172 ?   4.683   3.276 -11.199 1.000 91.200 ? 172 ASP A C   1 
ATOM 1256 C CB  ? ASP A 1 172 ?   7.147   3.086 -11.612 1.000 91.200 ? 172 ASP A CB  1 
ATOM 1257 O O   ? ASP A 1 172 ?   3.892   4.057 -11.732 1.000 91.200 ? 172 ASP A O   1 
ATOM 1258 C CG  ? ASP A 1 172 ?   7.672   2.412 -10.356 1.000 91.200 ? 172 ASP A CG  1 
ATOM 1259 O OD1 ? ASP A 1 172 ?   6.975   1.540  -9.795 1.000 91.200 ? 172 ASP A OD1 1 
ATOM 1260 O OD2 ? ASP A 1 172 ?   8.792   2.759  -9.922 1.000 91.200 ? 172 ASP A OD2 1 
ATOM 1261 N N   ? SER A 1 173 ?   4.515   2.805  -9.947 1.000 89.100 ? 173 SER A N   1 
ATOM 1262 C CA  ? SER A 1 173 ?   3.769   3.595  -8.973 1.000 89.100 ? 173 SER A CA  1 
ATOM 1263 C C   ? SER A 1 173 ?   4.594   4.773  -8.467 1.000 89.100 ? 173 SER A C   1 
ATOM 1264 C CB  ? SER A 1 173 ?   3.334   2.722  -7.795 1.000 89.100 ? 173 SER A CB  1 
ATOM 1265 O O   ? SER A 1 173 ?   5.820   4.685  -8.376 1.000 89.100 ? 173 SER A O   1 
ATOM 1266 O OG  ? SER A 1 173 ?   4.461   2.169  -7.136 1.000 89.100 ? 173 SER A OG  1 
ATOM 1267 N N   ? CYS A 1 174 ?   3.956   5.842  -8.144 1.000 89.610 ? 174 CYS A N   1 
ATOM 1268 C CA  ? CYS A 1 174 ?   4.674   7.051  -7.757 1.000 89.610 ? 174 CYS A CA  1 
ATOM 1269 C C   ? CYS A 1 174 ?   4.050   7.684  -6.518 1.000 89.610 ? 174 CYS A C   1 
ATOM 1270 C CB  ? CYS A 1 174 ?   4.684   8.059  -8.905 1.000 89.610 ? 174 CYS A CB  1 
ATOM 1271 O O   ? CYS A 1 174 ?   3.169   7.093  -5.891 1.000 89.610 ? 174 CYS A O   1 
ATOM 1272 S SG  ? CYS A 1 174 ?   6.098   9.183  -8.875 1.000 89.610 ? 174 CYS A SG  1 
ATOM 1273 N N   ? GLN A 1 175 ?   4.624   8.899  -6.232 1.000 88.930 ? 175 GLN A N   1 
ATOM 1274 C CA  ? GLN A 1 175 ?   4.222   9.590  -5.011 1.000 88.930 ? 175 GLN A CA  1 
ATOM 1275 C C   ? GLN A 1 175 ?   2.703   9.703  -4.918 1.000 88.930 ? 175 GLN A C   1 
ATOM 1276 C CB  ? GLN A 1 175 ?   4.857  10.981  -4.948 1.000 88.930 ? 175 GLN A CB  1 
ATOM 1277 O O   ? GLN A 1 175 ?   2.036  10.014  -5.907 1.000 88.930 ? 175 GLN A O   1 
ATOM 1278 C CG  ? GLN A 1 175 ?   6.365  10.959  -4.739 1.000 88.930 ? 175 GLN A CG  1 
ATOM 1279 C CD  ? GLN A 1 175 ?   7.125  10.553  -5.988 1.000 88.930 ? 175 GLN A CD  1 
ATOM 1280 N NE2 ? GLN A 1 175 ?   8.319  10.001  -5.802 1.000 88.930 ? 175 GLN A NE2 1 
ATOM 1281 O OE1 ? GLN A 1 175 ?   6.642  10.734  -7.110 1.000 88.930 ? 175 GLN A OE1 1 
ATOM 1282 N N   ? GLY A 1 176 ?   2.253   9.397  -3.643 1.000 88.360 ? 176 GLY A N   1 
ATOM 1283 C CA  ? GLY A 1 176 ?   0.817   9.459  -3.418 1.000 88.360 ? 176 GLY A CA  1 
ATOM 1284 C C   ? GLY A 1 176 ?   0.136   8.109  -3.534 1.000 88.360 ? 176 GLY A C   1 
ATOM 1285 O O   ? GLY A 1 176 ?  -0.997   7.938  -3.080 1.000 88.360 ? 176 GLY A O   1 
ATOM 1286 N N   ? ASP A 1 177 ?   0.867   7.107  -4.022 1.000 93.770 ? 177 ASP A N   1 
ATOM 1287 C CA  ? ASP A 1 177 ?   0.289   5.775  -4.172 1.000 93.770 ? 177 ASP A CA  1 
ATOM 1288 C C   ? ASP A 1 177 ?   0.760   4.844  -3.057 1.000 93.770 ? 177 ASP A C   1 
ATOM 1289 C CB  ? ASP A 1 177 ?   0.649   5.184  -5.537 1.000 93.770 ? 177 ASP A CB  1 
ATOM 1290 O O   ? ASP A 1 177 ?   0.438   3.654  -3.057 1.000 93.770 ? 177 ASP A O   1 
ATOM 1291 C CG  ? ASP A 1 177 ?  -0.140   5.803  -6.677 1.000 93.770 ? 177 ASP A CG  1 
ATOM 1292 O OD1 ? ASP A 1 177 ?  -1.298   6.221  -6.462 1.000 93.770 ? 177 ASP A OD1 1 
ATOM 1293 O OD2 ? ASP A 1 177 ?   0.400   5.872  -7.802 1.000 93.770 ? 177 ASP A OD2 1 
ATOM 1294 N N   ? SER A 1 178 ?   1.652   5.445  -2.218 1.000 96.270 ? 178 SER A N   1 
ATOM 1295 C CA  ? SER A 1 178 ?   2.060   4.630  -1.078 1.000 96.270 ? 178 SER A CA  1 
ATOM 1296 C C   ? SER A 1 178 ?   0.855   3.987  -0.399 1.000 96.270 ? 178 SER A C   1 
ATOM 1297 C CB  ? SER A 1 178 ?   2.836   5.473  -0.066 1.000 96.270 ? 178 SER A CB  1 
ATOM 1298 O O   ? SER A 1 178 ?  -0.203   4.610  -0.281 1.000 96.270 ? 178 SER A O   1 
ATOM 1299 O OG  ? SER A 1 178 ?   4.076   5.894  -0.608 1.000 96.270 ? 178 SER A OG  1 
ATOM 1300 N N   ? GLY A 1 179 ?   1.094   2.678  -0.078 1.000 97.550 ? 179 GLY A N   1 
ATOM 1301 C CA  ? GLY A 1 179 ?   0.020   2.002   0.632 1.000 97.550 ? 179 GLY A CA  1 
ATOM 1302 C C   ? GLY A 1 179 ?  -0.999   1.364  -0.293 1.000 97.550 ? 179 GLY A C   1 
ATOM 1303 O O   ? GLY A 1 179 ?  -1.788   0.518   0.132 1.000 97.550 ? 179 GLY A O   1 
ATOM 1304 N N   ? GLY A 1 180 ?  -1.008   1.768  -1.509 1.000 96.580 ? 180 GLY A N   1 
ATOM 1305 C CA  ? GLY A 1 180 ?  -1.906   1.225  -2.517 1.000 96.580 ? 180 GLY A CA  1 
ATOM 1306 C C   ? GLY A 1 180 ?  -1.629  -0.231  -2.840 1.000 96.580 ? 180 GLY A C   1 
ATOM 1307 O O   ? GLY A 1 180 ?  -0.541  -0.739  -2.560 1.000 96.580 ? 180 GLY A O   1 
ATOM 1308 N N   ? PRO A 1 181 ?  -2.574  -0.927  -3.522 1.000 97.770 ? 181 PRO A N   1 
ATOM 1309 C CA  ? PRO A 1 181 ?  -2.531  -2.384  -3.666 1.000 97.770 ? 181 PRO A CA  1 
ATOM 1310 C C   ? PRO A 1 181 ?  -1.797  -2.830  -4.928 1.000 97.770 ? 181 PRO A C   1 
ATOM 1311 C CB  ? PRO A 1 181 ?  -4.010  -2.775  -3.727 1.000 97.770 ? 181 PRO A CB  1 
ATOM 1312 O O   ? PRO A 1 181 ?  -1.901  -2.179  -5.971 1.000 97.770 ? 181 PRO A O   1 
ATOM 1313 C CG  ? PRO A 1 181 ?  -4.687  -1.611  -4.375 1.000 97.770 ? 181 PRO A CG  1 
ATOM 1314 C CD  ? PRO A 1 181 ?  -4.032  -0.349  -3.891 1.000 97.770 ? 181 PRO A CD  1 
ATOM 1315 N N   ? VAL A 1 182 ?  -0.966  -3.905  -4.814 1.000 98.190 ? 182 VAL A N   1 
ATOM 1316 C CA  ? VAL A 1 182 ?  -0.528  -4.771  -5.903 1.000 98.190 ? 182 VAL A CA  1 
ATOM 1317 C C   ? VAL A 1 182 ?  -1.273  -6.102  -5.837 1.000 98.190 ? 182 VAL A C   1 
ATOM 1318 C CB  ? VAL A 1 182 ?   0.998  -5.012  -5.858 1.000 98.190 ? 182 VAL A CB  1 
ATOM 1319 O O   ? VAL A 1 182 ?  -1.048  -6.902  -4.926 1.000 98.190 ? 182 VAL A O   1 
ATOM 1320 C CG1 ? VAL A 1 182 ?   1.442  -5.883  -7.032 1.000 98.190 ? 182 VAL A CG1 1 
ATOM 1321 C CG2 ? VAL A 1 182 ?   1.748  -3.681  -5.864 1.000 98.190 ? 182 VAL A CG2 1 
ATOM 1322 N N   ? VAL A 1 183 ?  -2.179  -6.326  -6.828 1.000 98.390 ? 183 VAL A N   1 
ATOM 1323 C CA  ? VAL A 1 183 ?  -3.060  -7.489  -6.803 1.000 98.390 ? 183 VAL A CA  1 
ATOM 1324 C C   ? VAL A 1 183 ?  -2.715  -8.423  -7.960 1.000 98.390 ? 183 VAL A C   1 
ATOM 1325 C CB  ? VAL A 1 183 ?  -4.547  -7.075  -6.876 1.000 98.390 ? 183 VAL A CB  1 
ATOM 1326 O O   ? VAL A 1 183 ?  -2.651  -7.995  -9.115 1.000 98.390 ? 183 VAL A O   1 
ATOM 1327 C CG1 ? VAL A 1 183 ?  -5.446  -8.307  -6.972 1.000 98.390 ? 183 VAL A CG1 1 
ATOM 1328 C CG2 ? VAL A 1 183 ?  -4.925  -6.227  -5.663 1.000 98.390 ? 183 VAL A CG2 1 
ATOM 1329 N N   ? CYS A 1 184 ?  -2.476  -9.683  -7.626 1.000 97.830 ? 184 CYS A N   1 
ATOM 1330 C CA  ? CYS A 1 184 ?  -2.185 -10.754  -8.572 1.000 97.830 ? 184 CYS A CA  1 
ATOM 1331 C C   ? CYS A 1 184 ?  -3.167 -11.907  -8.410 1.000 97.830 ? 184 CYS A C   1 
ATOM 1332 C CB  ? CYS A 1 184 ?  -0.755 -11.260  -8.385 1.000 97.830 ? 184 CYS A CB  1 
ATOM 1333 O O   ? CYS A 1 184 ?  -3.378 -12.397  -7.299 1.000 97.830 ? 184 CYS A O   1 
ATOM 1334 S SG  ? CYS A 1 184 ?   0.474  -9.941  -8.266 1.000 97.830 ? 184 CYS A SG  1 
ATOM 1335 N N   ? ASN A 1 185 ?  -3.824 -12.255  -9.577 1.000 95.770 ? 185 ASN A N   1 
ATOM 1336 C CA  ? ASN A 1 185 ?  -4.753 -13.381  -9.551 1.000 95.770 ? 185 ASN A CA  1 
ATOM 1337 C C   ? ASN A 1 185 ?  -5.798 -13.220  -8.451 1.000 95.770 ? 185 ASN A C   1 
ATOM 1338 C CB  ? ASN A 1 185 ?  -3.995 -14.698  -9.375 1.000 95.770 ? 185 ASN A CB  1 
ATOM 1339 O O   ? ASN A 1 185 ?  -6.089 -14.170  -7.722 1.000 95.770 ? 185 ASN A O   1 
ATOM 1340 C CG  ? ASN A 1 185 ?  -3.007 -14.958 -10.496 1.000 95.770 ? 185 ASN A CG  1 
ATOM 1341 N ND2 ? ASN A 1 185 ?  -1.842 -15.491 -10.147 1.000 95.770 ? 185 ASN A ND2 1 
ATOM 1342 O OD1 ? ASN A 1 185 ?  -3.289 -14.681 -11.664 1.000 95.770 ? 185 ASN A OD1 1 
ATOM 1343 N N   ? GLY A 1 186 ?  -6.181 -11.979  -8.156 1.000 96.200 ? 186 GLY A N   1 
ATOM 1344 C CA  ? GLY A 1 186 ?  -7.288 -11.690  -7.258 1.000 96.200 ? 186 GLY A CA  1 
ATOM 1345 C C   ? GLY A 1 186 ?  -6.870 -11.610  -5.802 1.000 96.200 ? 186 GLY A C   1 
ATOM 1346 O O   ? GLY A 1 186 ?  -7.717 -11.538  -4.910 1.000 96.200 ? 186 GLY A O   1 
ATOM 1347 N N   ? GLU A 1 187 ?  -5.551 -11.672  -5.523 1.000 98.400 ? 187 GLU A N   1 
ATOM 1348 C CA  ? GLU A 1 187 ?  -5.055 -11.618  -4.151 1.000 98.400 ? 187 GLU A CA  1 
ATOM 1349 C C   ? GLU A 1 187 ?  -4.093 -10.449  -3.958 1.000 98.400 ? 187 GLU A C   1 
ATOM 1350 C CB  ? GLU A 1 187 ?  -4.367 -12.933  -3.777 1.000 98.400 ? 187 GLU A CB  1 
ATOM 1351 O O   ? GLU A 1 187 ?  -3.351 -10.091  -4.874 1.000 98.400 ? 187 GLU A O   1 
ATOM 1352 C CG  ? GLU A 1 187 ?  -5.293 -14.141  -3.805 1.000 98.400 ? 187 GLU A CG  1 
ATOM 1353 C CD  ? GLU A 1 187 ?  -4.591 -15.443  -3.454 1.000 98.400 ? 187 GLU A CD  1 
ATOM 1354 O OE1 ? GLU A 1 187 ?  -5.248 -16.360  -2.912 1.000 98.400 ? 187 GLU A OE1 1 
ATOM 1355 O OE2 ? GLU A 1 187 ?  -3.373 -15.547  -3.723 1.000 98.400 ? 187 GLU A OE2 1 
ATOM 1356 N N   ? LEU A 1 188 ?  -4.082  -9.879  -2.752 1.000 98.630 ? 188 LEU A N   1 
ATOM 1357 C CA  ? LEU A 1 188 ?  -3.189  -8.790  -2.370 1.000 98.630 ? 188 LEU A CA  1 
ATOM 1358 C C   ? LEU A 1 188 ?  -1.765  -9.299  -2.171 1.000 98.630 ? 188 LEU A C   1 
ATOM 1359 C CB  ? LEU A 1 188 ?  -3.685  -8.112  -1.090 1.000 98.630 ? 188 LEU A CB  1 
ATOM 1360 O O   ? LEU A 1 188 ?  -1.472  -9.960  -1.171 1.000 98.630 ? 188 LEU A O   1 
ATOM 1361 C CG  ? LEU A 1 188 ?  -2.849  -6.940  -0.576 1.000 98.630 ? 188 LEU A CG  1 
ATOM 1362 C CD1 ? LEU A 1 188 ?  -2.831  -5.811  -1.601 1.000 98.630 ? 188 LEU A CD1 1 
ATOM 1363 C CD2 ? LEU A 1 188 ?  -3.388  -6.445   0.762 1.000 98.630 ? 188 LEU A CD2 1 
ATOM 1364 N N   ? GLN A 1 189 ?  -0.877  -8.957  -3.095 1.000 98.590 ? 189 GLN A N   1 
ATOM 1365 C CA  ? GLN A 1 189 ?   0.482  -9.485  -3.071 1.000 98.590 ? 189 GLN A CA  1 
ATOM 1366 C C   ? GLN A 1 189 ?   1.470  -8.441  -2.559 1.000 98.590 ? 189 GLN A C   1 
ATOM 1367 C CB  ? GLN A 1 189 ?   0.898  -9.963  -4.463 1.000 98.590 ? 189 GLN A CB  1 
ATOM 1368 O O   ? GLN A 1 189 ?   2.533  -8.786  -2.039 1.000 98.590 ? 189 GLN A O   1 
ATOM 1369 C CG  ? GLN A 1 189 ?   0.149 -11.201  -4.937 1.000 98.590 ? 189 GLN A CG  1 
ATOM 1370 C CD  ? GLN A 1 189 ?   0.499 -12.442  -4.136 1.000 98.590 ? 189 GLN A CD  1 
ATOM 1371 N NE2 ? GLN A 1 189 ?  -0.461 -13.350  -3.999 1.000 98.590 ? 189 GLN A NE2 1 
ATOM 1372 O OE1 ? GLN A 1 189 ?   1.624 -12.583  -3.646 1.000 98.590 ? 189 GLN A OE1 1 
ATOM 1373 N N   ? GLY A 1 190 ?   1.127  -7.185  -2.662 1.000 98.230 ? 190 GLY A N   1 
ATOM 1374 C CA  ? GLY A 1 190 ?   2.067  -6.150  -2.263 1.000 98.230 ? 190 GLY A CA  1 
ATOM 1375 C C   ? GLY A 1 190 ?   1.392  -4.853  -1.859 1.000 98.230 ? 190 GLY A C   1 
ATOM 1376 O O   ? GLY A 1 190 ?   0.259  -4.586  -2.263 1.000 98.230 ? 190 GLY A O   1 
ATOM 1377 N N   ? VAL A 1 191 ?   2.110  -4.073  -1.055 1.000 98.500 ? 191 VAL A N   1 
ATOM 1378 C CA  ? VAL A 1 191 ?   1.769  -2.706  -0.673 1.000 98.500 ? 191 VAL A CA  1 
ATOM 1379 C C   ? VAL A 1 191 ?   2.845  -1.746  -1.173 1.000 98.500 ? 191 VAL A C   1 
ATOM 1380 C CB  ? VAL A 1 191 ?   1.601  -2.569   0.857 1.000 98.500 ? 191 VAL A CB  1 
ATOM 1381 O O   ? VAL A 1 191 ?   4.037  -1.962  -0.938 1.000 98.500 ? 191 VAL A O   1 
ATOM 1382 C CG1 ? VAL A 1 191 ?   1.394  -1.107   1.248 1.000 98.500 ? 191 VAL A CG1 1 
ATOM 1383 C CG2 ? VAL A 1 191 ?   0.435  -3.426   1.344 1.000 98.500 ? 191 VAL A CG2 1 
ATOM 1384 N N   ? VAL A 1 192 ?   2.424  -0.758  -1.977 1.000 97.730 ? 192 VAL A N   1 
ATOM 1385 C CA  ? VAL A 1 192 ?   3.382   0.211  -2.500 1.000 97.730 ? 192 VAL A CA  1 
ATOM 1386 C C   ? VAL A 1 192 ?   4.178   0.823  -1.349 1.000 97.730 ? 192 VAL A C   1 
ATOM 1387 C CB  ? VAL A 1 192 ?   2.679   1.322  -3.312 1.000 97.730 ? 192 VAL A CB  1 
ATOM 1388 O O   ? VAL A 1 192 ?   3.601   1.398  -0.424 1.000 97.730 ? 192 VAL A O   1 
ATOM 1389 C CG1 ? VAL A 1 192 ?   3.700   2.317  -3.862 1.000 97.730 ? 192 VAL A CG1 1 
ATOM 1390 C CG2 ? VAL A 1 192 ?   1.857   0.715  -4.446 1.000 97.730 ? 192 VAL A CG2 1 
ATOM 1391 N N   ? SER A 1 193 ?   5.499   0.756  -1.430 1.000 97.390 ? 193 SER A N   1 
ATOM 1392 C CA  ? SER A 1 193 ?   6.327   1.138  -0.291 1.000 97.390 ? 193 SER A CA  1 
ATOM 1393 C C   ? SER A 1 193 ?   7.314   2.237  -0.669 1.000 97.390 ? 193 SER A C   1 
ATOM 1394 C CB  ? SER A 1 193 ?   7.084  -0.074   0.253 1.000 97.390 ? 193 SER A CB  1 
ATOM 1395 O O   ? SER A 1 193 ?   7.169   3.384  -0.241 1.000 97.390 ? 193 SER A O   1 
ATOM 1396 O OG  ? SER A 1 193 ?   7.705   0.234   1.489 1.000 97.390 ? 193 SER A OG  1 
ATOM 1397 N N   ? TRP A 1 194 ?   8.327   1.885  -1.460 1.000 96.200 ? 194 TRP A N   1 
ATOM 1398 C CA  ? TRP A 1 194 ?   9.353   2.883  -1.746 1.000 96.200 ? 194 TRP A CA  1 
ATOM 1399 C C   ? TRP A 1 194 ?  10.059   2.576  -3.063 1.000 96.200 ? 194 TRP A C   1 
ATOM 1400 C CB  ? TRP A 1 194 ?  10.374   2.947  -0.607 1.000 96.200 ? 194 TRP A CB  1 
ATOM 1401 O O   ? TRP A 1 194 ?   9.762   1.572  -3.714 1.000 96.200 ? 194 TRP A O   1 
ATOM 1402 C CG  ? TRP A 1 194 ?  11.150   1.679  -0.413 1.000 96.200 ? 194 TRP A CG  1 
ATOM 1403 C CD1 ? TRP A 1 194 ?  10.753   0.568   0.279 1.000 96.200 ? 194 TRP A CD1 1 
ATOM 1404 C CD2 ? TRP A 1 194 ?  12.459   1.393  -0.914 1.000 96.200 ? 194 TRP A CD2 1 
ATOM 1405 C CE2 ? TRP A 1 194 ?  12.795   0.089  -0.488 1.000 96.200 ? 194 TRP A CE2 1 
ATOM 1406 C CE3 ? TRP A 1 194 ?  13.382   2.114  -1.684 1.000 96.200 ? 194 TRP A CE3 1 
ATOM 1407 N NE1 ? TRP A 1 194 ?  11.738  -0.392   0.238 1.000 96.200 ? 194 TRP A NE1 1 
ATOM 1408 C CH2 ? TRP A 1 194 ?  14.900   0.217  -1.561 1.000 96.200 ? 194 TRP A CH2 1 
ATOM 1409 C CZ2 ? TRP A 1 194 ?  14.016  -0.510  -0.807 1.000 96.200 ? 194 TRP A CZ2 1 
ATOM 1410 C CZ3 ? TRP A 1 194 ?  14.597   1.516  -2.000 1.000 96.200 ? 194 TRP A CZ3 1 
ATOM 1411 N N   ? GLY A 1 195 ?  10.926   3.442  -3.499 1.000 92.630 ? 195 GLY A N   1 
ATOM 1412 C CA  ? GLY A 1 195 ?  11.806   3.348  -4.654 1.000 92.630 ? 195 GLY A CA  1 
ATOM 1413 C C   ? GLY A 1 195 ?  12.641   4.595  -4.871 1.000 92.630 ? 195 GLY A C   1 
ATOM 1414 O O   ? GLY A 1 195 ?  12.462   5.597  -4.176 1.000 92.630 ? 195 GLY A O   1 
ATOM 1415 N N   ? ILE A 1 196 ?  13.694   4.520  -5.700 1.000 90.330 ? 196 ILE A N   1 
ATOM 1416 C CA  ? ILE A 1 196 ?  14.481   5.685  -6.088 1.000 90.330 ? 196 ILE A CA  1 
ATOM 1417 C C   ? ILE A 1 196 ?  13.951   6.251  -7.404 1.000 90.330 ? 196 ILE A C   1 
ATOM 1418 C CB  ? ILE A 1 196 ?  15.980   5.336  -6.220 1.000 90.330 ? 196 ILE A CB  1 
ATOM 1419 O O   ? ILE A 1 196 ?  14.046   5.602  -8.449 1.000 90.330 ? 196 ILE A O   1 
ATOM 1420 C CG1 ? ILE A 1 196 ?  16.537   4.854  -4.876 1.000 90.330 ? 196 ILE A CG1 1 
ATOM 1421 C CG2 ? ILE A 1 196 ?  16.771   6.539  -6.741 1.000 90.330 ? 196 ILE A CG2 1 
ATOM 1422 C CD1 ? ILE A 1 196 ?  17.973   4.352  -4.944 1.000 90.330 ? 196 ILE A CD1 1 
ATOM 1423 N N   ? GLY A 1 197 ?  13.225   7.330  -7.225 1.000 86.680 ? 197 GLY A N   1 
ATOM 1424 C CA  ? GLY A 1 197 ?  12.606   7.847  -8.435 1.000 86.680 ? 197 GLY A CA  1 
ATOM 1425 C C   ? GLY A 1 197 ?  11.442   7.002  -8.918 1.000 86.680 ? 197 GLY A C   1 
ATOM 1426 O O   ? GLY A 1 197 ?  11.227   5.892  -8.425 1.000 86.680 ? 197 GLY A O   1 
ATOM 1427 N N   ? CYS A 1 198 ?  10.676   7.591  -9.874 1.000 88.120 ? 198 CYS A N   1 
ATOM 1428 C CA  ? CYS A 1 198 ?   9.569   6.851 -10.472 1.000 88.120 ? 198 CYS A CA  1 
ATOM 1429 C C   ? CYS A 1 198 ?   9.839   6.561 -11.943 1.000 88.120 ? 198 CYS A C   1 
ATOM 1430 C CB  ? CYS A 1 198 ?   8.263   7.632 -10.328 1.000 88.120 ? 198 CYS A CB  1 
ATOM 1431 O O   ? CYS A 1 198 ?  10.322   7.428 -12.673 1.000 88.120 ? 198 CYS A O   1 
ATOM 1432 S SG  ? CYS A 1 198 ?   7.720   7.834  -8.617 1.000 88.120 ? 198 CYS A SG  1 
ATOM 1433 N N   ? ALA A 1 199 ?   9.575   5.256 -12.291 1.000 88.810 ? 199 ALA A N   1 
ATOM 1434 C CA  ? ALA A 1 199 ?   9.612   4.844 -13.692 1.000 88.810 ? 199 ALA A CA  1 
ATOM 1435 C C   ? ALA A 1 199 ?  11.004   5.042 -14.286 1.000 88.810 ? 199 ALA A C   1 
ATOM 1436 C CB  ? ALA A 1 199 ?   8.576   5.618 -14.502 1.000 88.810 ? 199 ALA A CB  1 
ATOM 1437 O O   ? ALA A 1 199 ?  11.147   5.240 -15.494 1.000 88.810 ? 199 ALA A O   1 
ATOM 1438 N N   ? GLN A 1 200 ?  12.019   5.170 -13.358 1.000 91.990 ? 200 GLN A N   1 
ATOM 1439 C CA  ? GLN A 1 200 ?  13.403   5.295 -13.802 1.000 91.990 ? 200 GLN A CA  1 
ATOM 1440 C C   ? GLN A 1 200 ?  13.960   3.949 -14.256 1.000 91.990 ? 200 GLN A C   1 
ATOM 1441 C CB  ? GLN A 1 200 ?  14.275   5.874 -12.686 1.000 91.990 ? 200 GLN A CB  1 
ATOM 1442 O O   ? GLN A 1 200 ?  13.644   2.911 -13.671 1.000 91.990 ? 200 GLN A O   1 
ATOM 1443 C CG  ? GLN A 1 200 ?  13.976   7.332 -12.366 1.000 91.990 ? 200 GLN A CG  1 
ATOM 1444 C CD  ? GLN A 1 200 ?  14.972   7.936 -11.394 1.000 91.990 ? 200 GLN A CD  1 
ATOM 1445 N NE2 ? GLN A 1 200 ?  14.962   9.259 -11.280 1.000 91.990 ? 200 GLN A NE2 1 
ATOM 1446 O OE1 ? GLN A 1 200 ?  15.744   7.218 -10.750 1.000 91.990 ? 200 GLN A OE1 1 
ATOM 1447 N N   ? ARG A 1 201 ?  14.799   4.089 -15.307 1.000 93.980 ? 201 ARG A N   1 
ATOM 1448 C CA  ? ARG A 1 201 ?  15.480   2.888 -15.779 1.000 93.980 ? 201 ARG A CA  1 
ATOM 1449 C C   ? ARG A 1 201 ?  16.295   2.246 -14.661 1.000 93.980 ? 201 ARG A C   1 
ATOM 1450 C CB  ? ARG A 1 201 ?  16.387   3.216 -16.967 1.000 93.980 ? 201 ARG A CB  1 
ATOM 1451 O O   ? ARG A 1 201 ?  16.956   2.943 -13.888 1.000 93.980 ? 201 ARG A O   1 
ATOM 1452 C CG  ? ARG A 1 201 ?  17.073   2.002 -17.572 1.000 93.980 ? 201 ARG A CG  1 
ATOM 1453 C CD  ? ARG A 1 201 ?  17.867   2.366 -18.819 1.000 93.980 ? 201 ARG A CD  1 
ATOM 1454 N NE  ? ARG A 1 201 ?  18.352   1.177 -19.515 1.000 93.980 ? 201 ARG A NE  1 
ATOM 1455 N NH1 ? ARG A 1 201 ?  19.070   2.316 -21.393 1.000 93.980 ? 201 ARG A NH1 1 
ATOM 1456 N NH2 ? ARG A 1 201 ?  19.319   0.041 -21.261 1.000 93.980 ? 201 ARG A NH2 1 
ATOM 1457 C CZ  ? ARG A 1 201 ?  18.912   1.181 -20.721 1.000 93.980 ? 201 ARG A CZ  1 
ATOM 1458 N N   ? ASN A 1 202 ?  16.059   0.897 -14.428 1.000 94.610 ? 202 ASN A N   1 
ATOM 1459 C CA  ? ASN A 1 202 ?  16.813   0.050 -13.510 1.000 94.610 ? 202 ASN A CA  1 
ATOM 1460 C C   ? ASN A 1 202 ?  16.390   0.277 -12.062 1.000 94.610 ? 202 ASN A C   1 
ATOM 1461 C CB  ? ASN A 1 202 ?  18.316   0.290 -13.668 1.000 94.610 ? 202 ASN A CB  1 
ATOM 1462 O O   ? ASN A 1 202 ?  17.032  -0.225 -11.137 1.000 94.610 ? 202 ASN A O   1 
ATOM 1463 C CG  ? ASN A 1 202 ?  18.860  -0.254 -14.974 1.000 94.610 ? 202 ASN A CG  1 
ATOM 1464 N ND2 ? ASN A 1 202 ?  19.790   0.476 -15.579 1.000 94.610 ? 202 ASN A ND2 1 
ATOM 1465 O OD1 ? ASN A 1 202 ?  18.448  -1.321 -15.436 1.000 94.610 ? 202 ASN A OD1 1 
ATOM 1466 N N   ? TYR A 1 203 ?  15.354   1.119 -11.893 1.000 94.860 ? 203 TYR A N   1 
ATOM 1467 C CA  ? TYR A 1 203 ?  14.867   1.388 -10.545 1.000 94.860 ? 203 TYR A CA  1 
ATOM 1468 C C   ? TYR A 1 203 ?  13.369   1.127 -10.443 1.000 94.860 ? 203 TYR A C   1 
ATOM 1469 C CB  ? TYR A 1 203 ?  15.173   2.834 -10.142 1.000 94.860 ? 203 TYR A CB  1 
ATOM 1470 O O   ? TYR A 1 203 ?  12.567   2.064 -10.452 1.000 94.860 ? 203 TYR A O   1 
ATOM 1471 C CG  ? TYR A 1 203 ?  16.642   3.105  -9.922 1.000 94.860 ? 203 TYR A CG  1 
ATOM 1472 C CD1 ? TYR A 1 203 ?  17.270   2.729  -8.737 1.000 94.860 ? 203 TYR A CD1 1 
ATOM 1473 C CD2 ? TYR A 1 203 ?  17.404   3.737 -10.899 1.000 94.860 ? 203 TYR A CD2 1 
ATOM 1474 C CE1 ? TYR A 1 203 ?  18.622   2.978  -8.529 1.000 94.860 ? 203 TYR A CE1 1 
ATOM 1475 C CE2 ? TYR A 1 203 ?  18.757   3.992 -10.702 1.000 94.860 ? 203 TYR A CE2 1 
ATOM 1476 O OH  ? TYR A 1 203 ?  20.696   3.858  -9.316 1.000 94.860 ? 203 TYR A OH  1 
ATOM 1477 C CZ  ? TYR A 1 203 ?  19.357   3.609  -9.516 1.000 94.860 ? 203 TYR A CZ  1 
ATOM 1478 N N   ? PRO A 1 204 ?  12.956  -0.106 -10.375 1.000 96.040 ? 204 PRO A N   1 
ATOM 1479 C CA  ? PRO A 1 204 ?  11.538  -0.428 -10.199 1.000 96.040 ? 204 PRO A CA  1 
ATOM 1480 C C   ? PRO A 1 204 ?  11.010  -0.032  -8.821 1.000 96.040 ? 204 PRO A C   1 
ATOM 1481 C CB  ? PRO A 1 204 ?  11.495  -1.947 -10.384 1.000 96.040 ? 204 PRO A CB  1 
ATOM 1482 O O   ? PRO A 1 204 ?  11.791   0.321  -7.935 1.000 96.040 ? 204 PRO A O   1 
ATOM 1483 C CG  ? PRO A 1 204 ?  12.810  -2.432  -9.864 1.000 96.040 ? 204 PRO A CG  1 
ATOM 1484 C CD  ? PRO A 1 204 ?  13.870  -1.441 -10.251 1.000 96.040 ? 204 PRO A CD  1 
ATOM 1485 N N   ? GLY A 1 205 ?   9.644  -0.110  -8.671 1.000 96.620 ? 205 GLY A N   1 
ATOM 1486 C CA  ? GLY A 1 205 ?   9.046   0.111  -7.365 1.000 96.620 ? 205 GLY A CA  1 
ATOM 1487 C C   ? GLY A 1 205 ?   9.287  -1.032  -6.397 1.000 96.620 ? 205 GLY A C   1 
ATOM 1488 O O   ? GLY A 1 205 ?   9.377  -2.191  -6.807 1.000 96.620 ? 205 GLY A O   1 
ATOM 1489 N N   ? VAL A 1 206 ?   9.335  -0.688  -5.120 1.000 97.870 ? 206 VAL A N   1 
ATOM 1490 C CA  ? VAL A 1 206 ?   9.514  -1.674  -4.059 1.000 97.870 ? 206 VAL A CA  1 
ATOM 1491 C C   ? VAL A 1 206 ?   8.243  -1.768  -3.219 1.000 97.870 ? 206 VAL A C   1 
ATOM 1492 C CB  ? VAL A 1 206 ?  10.722  -1.327  -3.160 1.000 97.870 ? 206 VAL A CB  1 
ATOM 1493 O O   ? VAL A 1 206 ?   7.663  -0.747  -2.844 1.000 97.870 ? 206 VAL A O   1 
ATOM 1494 C CG1 ? VAL A 1 206 ?  10.880  -2.359  -2.045 1.000 97.870 ? 206 VAL A CG1 1 
ATOM 1495 C CG2 ? VAL A 1 206 ?  11.999  -1.238  -3.994 1.000 97.870 ? 206 VAL A CG2 1 
ATOM 1496 N N   ? TYR A 1 207 ?   7.869  -2.955  -2.907 1.000 98.390 ? 207 TYR A N   1 
ATOM 1497 C CA  ? TYR A 1 207 ?   6.599  -3.227  -2.243 1.000 98.390 ? 207 TYR A CA  1 
ATOM 1498 C C   ? TYR A 1 207 ?   6.806  -4.083  -1.000 1.000 98.390 ? 207 TYR A C   1 
ATOM 1499 C CB  ? TYR A 1 207 ?   5.629  -3.924  -3.202 1.000 98.390 ? 207 TYR A CB  1 
ATOM 1500 O O   ? TYR A 1 207 ?   7.716  -4.914  -0.955 1.000 98.390 ? 207 TYR A O   1 
ATOM 1501 C CG  ? TYR A 1 207 ?   5.408  -3.175  -4.494 1.000 98.390 ? 207 TYR A CG  1 
ATOM 1502 C CD1 ? TYR A 1 207 ?   4.264  -2.404  -4.687 1.000 98.390 ? 207 TYR A CD1 1 
ATOM 1503 C CD2 ? TYR A 1 207 ?   6.341  -3.236  -5.523 1.000 98.390 ? 207 TYR A CD2 1 
ATOM 1504 C CE1 ? TYR A 1 207 ?   4.055  -1.713  -5.876 1.000 98.390 ? 207 TYR A CE1 1 
ATOM 1505 C CE2 ? TYR A 1 207 ?   6.143  -2.550  -6.716 1.000 98.390 ? 207 TYR A CE2 1 
ATOM 1506 O OH  ? TYR A 1 207 ?   4.797  -1.110  -8.062 1.000 98.390 ? 207 TYR A OH  1 
ATOM 1507 C CZ  ? TYR A 1 207 ?   4.998  -1.792  -6.883 1.000 98.390 ? 207 TYR A CZ  1 
ATOM 1508 N N   ? ALA A 1 208 ?   5.993  -3.744   0.044 1.000 98.380 ? 208 ALA A N   1 
ATOM 1509 C CA  ? ALA A 1 208 ?   5.928  -4.703   1.144 1.000 98.380 ? 208 ALA A CA  1 
ATOM 1510 C C   ? ALA A 1 208 ?   5.284  -6.011   0.694 1.000 98.380 ? 208 ALA A C   1 
ATOM 1511 C CB  ? ALA A 1 208 ?   5.157  -4.111   2.321 1.000 98.380 ? 208 ALA A CB  1 
ATOM 1512 O O   ? ALA A 1 208 ?   4.222  -6.004   0.067 1.000 98.380 ? 208 ALA A O   1 
ATOM 1513 N N   ? LYS A 1 209 ?   5.991  -7.158   0.945 1.000 98.320 ? 209 LYS A N   1 
ATOM 1514 C CA  ? LYS A 1 209 ?   5.561  -8.494   0.544 1.000 98.320 ? 209 LYS A CA  1 
ATOM 1515 C C   ? LYS A 1 209 ?   4.505  -9.042   1.499 1.000 98.320 ? 209 LYS A C   1 
ATOM 1516 C CB  ? LYS A 1 209 ?   6.756  -9.447   0.482 1.000 98.320 ? 209 LYS A CB  1 
ATOM 1517 O O   ? LYS A 1 209 ?   4.837  -9.598   2.547 1.000 98.320 ? 209 LYS A O   1 
ATOM 1518 C CG  ? LYS A 1 209 ?   6.446 -10.789  -0.165 1.000 98.320 ? 209 LYS A CG  1 
ATOM 1519 C CD  ? LYS A 1 209 ?   7.693 -11.656  -0.280 1.000 98.320 ? 209 LYS A CD  1 
ATOM 1520 C CE  ? LYS A 1 209 ?   8.044 -11.943  -1.734 1.000 98.320 ? 209 LYS A CE  1 
ATOM 1521 N NZ  ? LYS A 1 209 ?   9.334 -12.686  -1.856 1.000 98.320 ? 209 LYS A NZ  1 
ATOM 1522 N N   ? VAL A 1 210 ?   3.189  -8.905   1.147 1.000 98.560 ? 210 VAL A N   1 
ATOM 1523 C CA  ? VAL A 1 210 ?   2.052  -9.129   2.033 1.000 98.560 ? 210 VAL A CA  1 
ATOM 1524 C C   ? VAL A 1 210 ?   2.036 -10.583   2.497 1.000 98.560 ? 210 VAL A C   1 
ATOM 1525 C CB  ? VAL A 1 210 ?   0.716  -8.776   1.341 1.000 98.560 ? 210 VAL A CB  1 
ATOM 1526 O O   ? VAL A 1 210 ?   1.698 -10.871   3.648 1.000 98.560 ? 210 VAL A O   1 
ATOM 1527 C CG1 ? VAL A 1 210 ?  -0.469  -9.181   2.216 1.000 98.560 ? 210 VAL A CG1 1 
ATOM 1528 C CG2 ? VAL A 1 210 ?   0.660  -7.283   1.019 1.000 98.560 ? 210 VAL A CG2 1 
ATOM 1529 N N   ? CYS A 1 211 ?   2.348 -11.595   1.640 1.000 98.390 ? 211 CYS A N   1 
ATOM 1530 C CA  ? CYS A 1 211 ?   2.306 -13.003   2.017 1.000 98.390 ? 211 CYS A CA  1 
ATOM 1531 C C   ? CYS A 1 211 ?   3.180 -13.268   3.237 1.000 98.390 ? 211 CYS A C   1 
ATOM 1532 C CB  ? CYS A 1 211 ?   2.759 -13.884   0.853 1.000 98.390 ? 211 CYS A CB  1 
ATOM 1533 O O   ? CYS A 1 211 ?   2.938 -14.216   3.985 1.000 98.390 ? 211 CYS A O   1 
ATOM 1534 S SG  ? CYS A 1 211 ?   4.492 -13.653   0.398 1.000 98.390 ? 211 CYS A SG  1 
ATOM 1535 N N   ? ASN A 1 212 ?   4.172 -12.411   3.501 1.000 98.330 ? 212 ASN A N   1 
ATOM 1536 C CA  ? ASN A 1 212 ?   5.052 -12.581   4.652 1.000 98.330 ? 212 ASN A CA  1 
ATOM 1537 C C   ? ASN A 1 212 ?   4.410 -12.052   5.931 1.000 98.330 ? 212 ASN A C   1 
ATOM 1538 C CB  ? ASN A 1 212 ?   6.396 -11.891   4.407 1.000 98.330 ? 212 ASN A CB  1 
ATOM 1539 O O   ? ASN A 1 212 ?   4.958 -12.223   7.022 1.000 98.330 ? 212 ASN A O   1 
ATOM 1540 C CG  ? ASN A 1 212 ?   7.311 -12.698   3.508 1.000 98.330 ? 212 ASN A CG  1 
ATOM 1541 N ND2 ? ASN A 1 212 ?   8.422 -12.097   3.100 1.000 98.330 ? 212 ASN A ND2 1 
ATOM 1542 O OD1 ? ASN A 1 212 ?   7.022 -13.852   3.181 1.000 98.330 ? 212 ASN A OD1 1 
ATOM 1543 N N   ? TYR A 1 213 ?   3.193 -11.402   5.818 1.000 98.460 ? 213 TYR A N   1 
ATOM 1544 C CA  ? TYR A 1 213 ?   2.615 -10.735   6.980 1.000 98.460 ? 213 TYR A CA  1 
ATOM 1545 C C   ? TYR A 1 213 ?   1.249 -11.319   7.320 1.000 98.460 ? 213 TYR A C   1 
ATOM 1546 C CB  ? TYR A 1 213 ?   2.491  -9.229   6.728 1.000 98.460 ? 213 TYR A CB  1 
ATOM 1547 O O   ? TYR A 1 213 ?   0.488 -10.727   8.090 1.000 98.460 ? 213 TYR A O   1 
ATOM 1548 C CG  ? TYR A 1 213 ?   3.813  -8.545   6.476 1.000 98.460 ? 213 TYR A CG  1 
ATOM 1549 C CD1 ? TYR A 1 213 ?   4.674  -8.242   7.528 1.000 98.460 ? 213 TYR A CD1 1 
ATOM 1550 C CD2 ? TYR A 1 213 ?   4.202  -8.199   5.187 1.000 98.460 ? 213 TYR A CD2 1 
ATOM 1551 C CE1 ? TYR A 1 213 ?   5.892  -7.610   7.301 1.000 98.460 ? 213 TYR A CE1 1 
ATOM 1552 C CE2 ? TYR A 1 213 ?   5.418  -7.567   4.948 1.000 98.460 ? 213 TYR A CE2 1 
ATOM 1553 O OH  ? TYR A 1 213 ?   7.459  -6.651   5.779 1.000 98.460 ? 213 TYR A OH  1 
ATOM 1554 C CZ  ? TYR A 1 213 ?   6.255  -7.277   6.010 1.000 98.460 ? 213 TYR A CZ  1 
ATOM 1555 N N   ? ASN A 1 214 ?   0.866 -12.413   6.715 1.000 98.250 ? 214 ASN A N   1 
ATOM 1556 C CA  ? ASN A 1 214 ?  -0.452 -12.992   6.956 1.000 98.250 ? 214 ASN A CA  1 
ATOM 1557 C C   ? ASN A 1 214 ?  -0.656 -13.325   8.431 1.000 98.250 ? 214 ASN A C   1 
ATOM 1558 C CB  ? ASN A 1 214 ?  -0.654 -14.242   6.096 1.000 98.250 ? 214 ASN A CB  1 
ATOM 1559 O O   ? ASN A 1 214 ?  -1.723 -13.063   8.989 1.000 98.250 ? 214 ASN A O   1 
ATOM 1560 C CG  ? ASN A 1 214 ?  -1.005 -13.912   4.659 1.000 98.250 ? 214 ASN A CG  1 
ATOM 1561 N ND2 ? ASN A 1 214 ?  -0.921 -14.907   3.784 1.000 98.250 ? 214 ASN A ND2 1 
ATOM 1562 O OD1 ? ASN A 1 214 ?  -1.347 -12.771   4.337 1.000 98.250 ? 214 ASN A OD1 1 
ATOM 1563 N N   ? SER A 1 215 ?   0.370 -13.948   9.017 1.000 97.980 ? 215 SER A N   1 
ATOM 1564 C CA  ? SER A 1 215 ?   0.269 -14.303  10.429 1.000 97.980 ? 215 SER A CA  1 
ATOM 1565 C C   ? SER A 1 215 ?   0.077 -13.065  11.298 1.000 97.980 ? 215 SER A C   1 
ATOM 1566 C CB  ? SER A 1 215 ?   1.515 -15.065  10.881 1.000 97.980 ? 215 SER A CB  1 
ATOM 1567 O O   ? SER A 1 215 ?  -0.777 -13.051  12.187 1.000 97.980 ? 215 SER A O   1 
ATOM 1568 O OG  ? SER A 1 215 ?   1.610 -16.314  10.216 1.000 97.980 ? 215 SER A OG  1 
ATOM 1569 N N   ? TRP A 1 216 ?   0.861 -12.075  11.030 1.000 98.470 ? 216 TRP A N   1 
ATOM 1570 C CA  ? TRP A 1 216 ?   0.757 -10.826  11.777 1.000 98.470 ? 216 TRP A CA  1 
ATOM 1571 C C   ? TRP A 1 216 ?  -0.606 -10.176  11.565 1.000 98.470 ? 216 TRP A C   1 
ATOM 1572 C CB  ? TRP A 1 216 ?   1.869  -9.858  11.363 1.000 98.470 ? 216 TRP A CB  1 
ATOM 1573 O O   ? TRP A 1 216 ?  -1.240  -9.723  12.520 1.000 98.470 ? 216 TRP A O   1 
ATOM 1574 C CG  ? TRP A 1 216 ?   1.732  -8.486  11.952 1.000 98.470 ? 216 TRP A CG  1 
ATOM 1575 C CD1 ? TRP A 1 216 ?   2.051  -8.100  13.224 1.000 98.470 ? 216 TRP A CD1 1 
ATOM 1576 C CD2 ? TRP A 1 216 ?   1.234  -7.318  11.291 1.000 98.470 ? 216 TRP A CD2 1 
ATOM 1577 C CE2 ? TRP A 1 216 ?   1.281  -6.259  12.224 1.000 98.470 ? 216 TRP A CE2 1 
ATOM 1578 C CE3 ? TRP A 1 216 ?   0.754  -7.065  10.000 1.000 98.470 ? 216 TRP A CE3 1 
ATOM 1579 N NE1 ? TRP A 1 216 ?   1.782  -6.762  13.394 1.000 98.470 ? 216 TRP A NE1 1 
ATOM 1580 C CH2 ? TRP A 1 216 ?   0.399  -4.743  10.634 1.000 98.470 ? 216 TRP A CH2 1 
ATOM 1581 C CZ2 ? TRP A 1 216 ?   0.864  -4.964  11.905 1.000 98.470 ? 216 TRP A CZ2 1 
ATOM 1582 C CZ3 ? TRP A 1 216 ?   0.340  -5.776   9.684 1.000 98.470 ? 216 TRP A CZ3 1 
ATOM 1583 N N   ? ILE A 1 217 ?  -1.068 -10.096  10.354 1.000 98.550 ? 217 ILE A N   1 
ATOM 1584 C CA  ? ILE A 1 217 ?  -2.354  -9.496  10.017 1.000 98.550 ? 217 ILE A CA  1 
ATOM 1585 C C   ? ILE A 1 217 ?  -3.471 -10.210  10.775 1.000 98.550 ? 217 ILE A C   1 
ATOM 1586 C CB  ? ILE A 1 217 ?  -2.621  -9.548   8.496 1.000 98.550 ? 217 ILE A CB  1 
ATOM 1587 O O   ? ILE A 1 217 ?  -4.296  -9.567  11.429 1.000 98.550 ? 217 ILE A O   1 
ATOM 1588 C CG1 ? ILE A 1 217 ?  -1.686  -8.585   7.756 1.000 98.550 ? 217 ILE A CG1 1 
ATOM 1589 C CG2 ? ILE A 1 217 ?  -4.088  -9.226   8.194 1.000 98.550 ? 217 ILE A CG2 1 
ATOM 1590 C CD1 ? ILE A 1 217 ?  -1.682  -8.764   6.244 1.000 98.550 ? 217 ILE A CD1 1 
ATOM 1591 N N   ? GLN A 1 218 ?  -3.491 -11.472  10.736 1.000 98.230 ? 218 GLN A N   1 
ATOM 1592 C CA  ? GLN A 1 218 ?  -4.545 -12.262  11.365 1.000 98.230 ? 218 GLN A CA  1 
ATOM 1593 C C   ? GLN A 1 218 ?  -4.518 -12.107  12.882 1.000 98.230 ? 218 GLN A C   1 
ATOM 1594 C CB  ? GLN A 1 218 ?  -4.409 -13.738  10.985 1.000 98.230 ? 218 GLN A CB  1 
ATOM 1595 O O   ? GLN A 1 218 ?  -5.564 -11.946  13.514 1.000 98.230 ? 218 GLN A O   1 
ATOM 1596 C CG  ? GLN A 1 218 ?  -4.768 -14.036   9.536 1.000 98.230 ? 218 GLN A CG  1 
ATOM 1597 C CD  ? GLN A 1 218 ?  -4.491 -15.475   9.146 1.000 98.230 ? 218 GLN A CD  1 
ATOM 1598 N NE2 ? GLN A 1 218 ?  -4.992 -15.883   7.986 1.000 98.230 ? 218 GLN A NE2 1 
ATOM 1599 O OE1 ? GLN A 1 218 ?  -3.830 -16.215   9.882 1.000 98.230 ? 218 GLN A OE1 1 
ATOM 1600 N N   ? SER A 1 219 ?  -3.352 -12.195  13.441 1.000 98.260 ? 219 SER A N   1 
ATOM 1601 C CA  ? SER A 1 219 ?  -3.203 -12.051  14.886 1.000 98.260 ? 219 SER A CA  1 
ATOM 1602 C C   ? SER A 1 219 ?  -3.625 -10.660  15.349 1.000 98.260 ? 219 SER A C   1 
ATOM 1603 C CB  ? SER A 1 219 ?  -1.758 -12.321  15.306 1.000 98.260 ? 219 SER A CB  1 
ATOM 1604 O O   ? SER A 1 219 ?  -4.257 -10.515  16.397 1.000 98.260 ? 219 SER A O   1 
ATOM 1605 O OG  ? SER A 1 219 ?  -0.900 -11.290  14.848 1.000 98.260 ? 219 SER A OG  1 
ATOM 1606 N N   ? THR A 1 220 ?  -3.258  -9.663  14.627 1.000 98.260 ? 220 THR A N   1 
ATOM 1607 C CA  ? THR A 1 220 ?  -3.599  -8.288  14.976 1.000 98.260 ? 220 THR A CA  1 
ATOM 1608 C C   ? THR A 1 220 ?  -5.108  -8.071  14.910 1.000 98.260 ? 220 THR A C   1 
ATOM 1609 C CB  ? THR A 1 220 ?  -2.892  -7.284  14.047 1.000 98.260 ? 220 THR A CB  1 
ATOM 1610 O O   ? THR A 1 220 ?  -5.694  -7.464  15.808 1.000 98.260 ? 220 THR A O   1 
ATOM 1611 C CG2 ? THR A 1 220 ?  -3.247  -5.848  14.418 1.000 98.260 ? 220 THR A CG2 1 
ATOM 1612 O OG1 ? THR A 1 220 ?  -1.474  -7.457  14.157 1.000 98.260 ? 220 THR A OG1 1 
ATOM 1613 N N   ? ILE A 1 221 ?  -5.750  -8.559  13.844 1.000 98.000 ? 221 ILE A N   1 
ATOM 1614 C CA  ? ILE A 1 221 ?  -7.196  -8.446  13.692 1.000 98.000 ? 221 ILE A CA  1 
ATOM 1615 C C   ? ILE A 1 221 ?  -7.894  -9.169  14.840 1.000 98.000 ? 221 ILE A C   1 
ATOM 1616 C CB  ? ILE A 1 221 ?  -7.667  -9.014  12.334 1.000 98.000 ? 221 ILE A CB  1 
ATOM 1617 O O   ? ILE A 1 221 ?  -8.831  -8.636  15.441 1.000 98.000 ? 221 ILE A O   1 
ATOM 1618 C CG1 ? ILE A 1 221 ?  -7.275  -8.068  11.194 1.000 98.000 ? 221 ILE A CG1 1 
ATOM 1619 C CG2 ? ILE A 1 221 ?  -9.179  -9.260  12.347 1.000 98.000 ? 221 ILE A CG2 1 
ATOM 1620 C CD1 ? ILE A 1 221 ?  -7.590  -8.608   9.806 1.000 98.000 ? 221 ILE A CD1 1 
ATOM 1621 N N   ? ALA A 1 222 ?  -7.501 -10.354  15.219 1.000 97.640 ? 222 ALA A N   1 
ATOM 1622 C CA  ? ALA A 1 222 ?  -8.084 -11.160  16.288 1.000 97.640 ? 222 ALA A CA  1 
ATOM 1623 C C   ? ALA A 1 222 ?  -7.959 -10.456  17.636 1.000 97.640 ? 222 ALA A C   1 
ATOM 1624 C CB  ? ALA A 1 222 ?  -7.417 -12.533  16.345 1.000 97.640 ? 222 ALA A CB  1 
ATOM 1625 O O   ? ALA A 1 222 ?  -8.874 -10.514  18.461 1.000 97.640 ? 222 ALA A O   1 
ATOM 1626 N N   ? ALA A 1 223 ?  -6.897  -9.766  17.839 1.000 97.180 ? 223 ALA A N   1 
ATOM 1627 C CA  ? ALA A 1 223 ?  -6.619  -9.103  19.111 1.000 97.180 ? 223 ALA A CA  1 
ATOM 1628 C C   ? ALA A 1 223 ?  -7.404  -7.801  19.234 1.000 97.180 ? 223 ALA A C   1 
ATOM 1629 C CB  ? ALA A 1 223 ?  -5.122  -8.835  19.254 1.000 97.180 ? 223 ALA A CB  1 
ATOM 1630 O O   ? ALA A 1 223 ?  -7.479  -7.214  20.316 1.000 97.180 ? 223 ALA A O   1 
ATOM 1631 N N   ? ASN A 1 224 ?  -7.986  -7.303  18.149 1.000 94.800 ? 224 ASN A N   1 
ATOM 1632 C CA  ? ASN A 1 224 ?  -8.645  -6.001  18.145 1.000 94.800 ? 224 ASN A CA  1 
ATOM 1633 C C   ? ASN A 1 224 ? -10.073  -6.097  17.617 1.000 94.800 ? 224 ASN A C   1 
ATOM 1634 C CB  ? ASN A 1 224 ?  -7.840  -4.996  17.319 1.000 94.800 ? 224 ASN A CB  1 
ATOM 1635 O O   ? ASN A 1 224 ? -10.929  -5.288  17.979 1.000 94.800 ? 224 ASN A O   1 
ATOM 1636 C CG  ? ASN A 1 224 ?  -6.541  -4.594  17.991 1.000 94.800 ? 224 ASN A CG  1 
ATOM 1637 N ND2 ? ASN A 1 224 ?  -5.448  -5.242  17.604 1.000 94.800 ? 224 ASN A ND2 1 
ATOM 1638 O OD1 ? ASN A 1 224 ?  -6.521  -3.711  18.852 1.000 94.800 ? 224 ASN A OD1 1 
# 
loop_
_struct_sheet_range.sheet_id 
_struct_sheet_range.id 
_struct_sheet_range.beg_label_comp_id 
_struct_sheet_range.beg_label_asym_id 
_struct_sheet_range.beg_label_seq_id 
_struct_sheet_range.pdbx_beg_PDB_ins_code 
_struct_sheet_range.end_label_comp_id 
_struct_sheet_range.end_label_asym_id 
_struct_sheet_range.end_label_seq_id 
_struct_sheet_range.pdbx_end_PDB_ins_code 
_struct_sheet_range.beg_auth_comp_id 
_struct_sheet_range.beg_auth_asym_id 
_struct_sheet_range.beg_auth_seq_id 
_struct_sheet_range.end_auth_comp_id 
_struct_sheet_range.end_auth_asym_id 
_struct_sheet_range.end_auth_seq_id 
A A ILE A   2 ? ILE A   3 ? ILE A 2   ILE A 3   
A B ASP A 172 ? SER A 173 ? ASP A 172 SER A 173 
B C SER A   6 ? THR A   7 ? SER A 6   THR A 7   
B D ALA A 105 ? ALA A 105 ? ALA A 105 ALA A 105 
B E SER A 116 ? GLY A 121 ? SER A 116 GLY A 121 
B F GLN A 137 ? ILE A 143 ? GLN A 137 ILE A 143 
B G MET A 161 ? ALA A 164 ? MET A 161 ALA A 164 
B H PRO A 181 ? CYS A 184 ? PRO A 181 CYS A 184 
B I GLU A 187 ? TRP A 194 ? GLU A 187 TRP A 194 
B J GLY A 205 ? LYS A 209 ? GLY A 205 LYS A 209 
C K ILE A  16 ? ASN A  20 ? ILE A 16  ASN A 20  
C L HIS A  24 ? LEU A  30 ? HIS A 24  LEU A 30  
C M TRP A  35 ? SER A  38 ? TRP A 35  SER A 38  
C N GLN A  48 ? LEU A  51 ? GLN A 48  LEU A 51  
C O GLN A  64 ? ARG A  73 ? GLN A 64  ARG A 73  
C P MET A  87 ? LEU A  91 ? MET A 87  LEU A 91  
D Q ASN A  55 ? ASN A  55 ? ASN A 55  ASN A 55  
D R LEU A 135 ? LEU A 135 ? LEU A 135 LEU A 135 
E S ASN A  78 ? ASN A  78 ? ASN A 78  ASN A 78  
E T ASP A  83 ? ASP A  83 ? ASP A 83  ASP A 83  
F U GLN A 200 ? GLN A 200 ? GLN A 200 GLN A 200 
F V TYR A 203 ? TYR A 203 ? TYR A 203 TYR A 203 
# 
loop_
_struct_conf.id 
_struct_conf.conf_type_id 
_struct_conf.beg_label_comp_id 
_struct_conf.beg_label_asym_id 
_struct_conf.beg_label_seq_id 
_struct_conf.pdbx_beg_PDB_ins_code 
_struct_conf.end_label_comp_id 
_struct_conf.end_label_asym_id 
_struct_conf.end_label_seq_id 
_struct_conf.pdbx_end_PDB_ins_code 
_struct_conf.beg_auth_comp_id 
_struct_conf.beg_auth_asym_id 
_struct_conf.beg_auth_seq_id 
_struct_conf.end_auth_comp_id 
_struct_conf.end_auth_asym_id 
_struct_conf.end_auth_seq_id 
STRN1         STRN         ILE A   2 ? ILE A   3 ? ILE A 2   ILE A 3   
TURN_TY1_P1   TURN_TY1_P   GLY A   4 ? GLY A   4 ? GLY A 4   GLY A 4   
STRN2         STRN         SER A   6 ? THR A   7 ? SER A 6   THR A 7   
HELX_LH_PP_P1 HELX_LH_PP_P CYS A   8 ? ALA A   9 ? CYS A 8   ALA A 9   
TURN_TY1_P2   TURN_TY1_P   ARG A  10 ? ASN A  11 ? ARG A 10  ASN A 11  
BEND1         BEND         SER A  12 ? SER A  12 ? SER A 12  SER A 12  
TURN_TY1_P3   TURN_TY1_P   PRO A  14 ? TYR A  15 ? PRO A 14  TYR A 15  
STRN3         STRN         ILE A  16 ? ASN A  20 ? ILE A 16  ASN A 20  
BEND2         BEND         SER A  21 ? TYR A  23 ? SER A 21  TYR A 23  
STRN4         STRN         HIS A  24 ? LEU A  30 ? HIS A 24  LEU A 30  
BEND3         BEND         SER A  32 ? GLN A  34 ? SER A 32  GLN A 34  
STRN5         STRN         TRP A  35 ? SER A  38 ? TRP A 35  SER A 38  
HELX_RH_3T_P1 HELX_RH_3T_P ALA A  40 ? CYS A  42 ? ALA A 40  CYS A 42  
BEND4         BEND         ALA A  45 ? SER A  46 ? ALA A 45  SER A 46  
STRN6         STRN         GLN A  48 ? LEU A  51 ? GLN A 48  LEU A 51  
BEND5         BEND         GLY A  52 ? GLY A  52 ? GLY A 52  GLY A 52  
BEND6         BEND         HIS A  54 ? HIS A  54 ? HIS A 54  HIS A 54  
STRN7         STRN         ASN A  55 ? ASN A  55 ? ASN A 55  ASN A 55  
TURN_TY1_P4   TURN_TY1_P   ILE A  56 ? ALA A  57 ? ILE A 56  ALA A 57  
BEND7         BEND         LEU A  58 ? LEU A  58 ? LEU A 58  LEU A 58  
BEND8         BEND         GLY A  61 ? GLY A  61 ? GLY A 61  GLY A 61  
STRN8         STRN         GLN A  64 ? ARG A  73 ? GLN A 64  ARG A 73  
TURN_TY1_P5   TURN_TY1_P   PRO A  75 ? SER A  76 ? PRO A 75  SER A 76  
STRN9         STRN         ASN A  78 ? ASN A  78 ? ASN A 78  ASN A 78  
TURN_TY1_P6   TURN_TY1_P   SER A  79 ? ILE A  82 ? SER A 79  ILE A 82  
STRN10        STRN         ASP A  83 ? ASP A  83 ? ASP A 83  ASP A 83  
TURN_TY1_P7   TURN_TY1_P   ASN A  84 ? ASN A  84 ? ASN A 84  ASN A 84  
STRN11        STRN         MET A  87 ? LEU A  91 ? MET A 87  LEU A 91  
BEND9         BEND         ALA A  92 ? SER A  93 ? ALA A 92  SER A 93  
BEND10        BEND         ASN A  98 ? VAL A 101 ? ASN A 98  VAL A 101 
STRN12        STRN         ALA A 105 ? ALA A 105 ? ALA A 105 ALA A 105 
HELX_LH_PP_P2 HELX_LH_PP_P LEU A 106 ? PRO A 107 ? LEU A 106 PRO A 107 
BEND11        BEND         SER A 108 ? SER A 109 ? SER A 108 SER A 109 
HELX_LH_PP_P3 HELX_LH_PP_P CYS A 110 ? ALA A 112 ? CYS A 110 ALA A 112 
TURN_TY1_P8   TURN_TY1_P   ALA A 113 ? GLY A 114 ? ALA A 113 GLY A 114 
STRN13        STRN         SER A 116 ? GLY A 121 ? SER A 116 GLY A 121 
BEND12        BEND         THR A 127 ? THR A 129 ? THR A 127 THR A 129 
BEND13        BEND         ASP A 134 ? ASP A 134 ? ASP A 134 ASP A 134 
STRN14        STRN         LEU A 135 ? LEU A 135 ? LEU A 135 LEU A 135 
STRN15        STRN         GLN A 137 ? PRO A 142 ? GLN A 137 PRO A 142 
STRN16        STRN         ILE A 143 ? ILE A 143 ? ILE A 143 ILE A 143 
HELX_LH_PP_P4 HELX_LH_PP_P LEU A 144 ? THR A 145 ? LEU A 144 THR A 145 
HELX_RH_AL_P1 HELX_RH_AL_P THR A 146 ? ALA A 152 ? THR A 146 ALA A 152 
BEND14        BEND         TYR A 153 ? TYR A 153 ? TYR A 153 TYR A 153 
TURN_TY1_P9   TURN_TY1_P   PRO A 154 ? GLN A 156 ? PRO A 154 GLN A 156 
TURN_TY1_P10  TURN_TY1_P   ASN A 159 ? ASN A 160 ? ASN A 159 ASN A 160 
STRN17        STRN         MET A 161 ? ALA A 164 ? MET A 161 ALA A 164 
BEND15        BEND         GLY A 165 ? GLY A 165 ? GLY A 165 GLY A 165 
TURN_TY1_P11  TURN_TY1_P   LEU A 167 ? GLU A 168 ? LEU A 167 GLU A 168 
BEND16        BEND         GLY A 170 ? GLY A 170 ? GLY A 170 GLY A 170 
STRN18        STRN         ASP A 172 ? SER A 173 ? ASP A 172 SER A 173 
TURN_TY1_P12  TURN_TY1_P   GLN A 175 ? GLY A 176 ? GLN A 175 GLY A 176 
TURN_TY1_P13  TURN_TY1_P   SER A 178 ? GLY A 179 ? SER A 178 GLY A 179 
STRN19        STRN         PRO A 181 ? CYS A 184 ? PRO A 181 CYS A 184 
TURN_TY1_P14  TURN_TY1_P   ASN A 185 ? GLY A 186 ? ASN A 185 GLY A 186 
STRN20        STRN         GLU A 187 ? TRP A 194 ? GLU A 187 TRP A 194 
BEND17        BEND         ILE A 196 ? ALA A 199 ? ILE A 196 ALA A 199 
STRN21        STRN         GLN A 200 ? GLN A 200 ? GLN A 200 GLN A 200 
TURN_TY1_P15  TURN_TY1_P   ARG A 201 ? ASN A 202 ? ARG A 201 ASN A 202 
STRN22        STRN         TYR A 203 ? TYR A 203 ? TYR A 203 TYR A 203 
STRN23        STRN         GLY A 205 ? LYS A 209 ? GLY A 205 LYS A 209 
HELX_RH_3T_P2 HELX_RH_3T_P VAL A 210 ? TYR A 213 ? VAL A 210 TYR A 213 
HELX_RH_AL_P2 HELX_RH_AL_P ASN A 214 ? ALA A 223 ? ASN A 214 ALA A 223 
# 
