# Supplementary material for: FlatProt: 2D visualization eases protein structure comparison
Source: BMC Bioinformatics. 2025 Aug 13;26:210. doi: 10.1186/s12859-025-06233-x (PMC12344939; doi:10.1186/s12859-025-06233-x)
Supplement: Supplementary file 1 — Supplementary Material 1 [file 12859_2025_6233_MOESM1_ESM.zip › KLK/structures/Alligator_sinensis_GeneID=102381206.cif]

data_Alligator_sinensis_GeneID=102381206
# 
_entry.id   ? 
# 
_entity.id                         1      
_entity.type                       polymer 
_entity.pdbx_description           polymer-1 
_entity.formula_weight             24168.6 
_entity.pdbx_number_of_molecules        1 
# 
loop_
_struct_sheet.id 
_struct_sheet.number_strands 
A 2 
B 8 
C 6 
D 2 
E 2 
# 
loop_
_struct_conf_type.id 
_struct_conf_type.criteria 
STRN         DSSP 
TURN_TY1_P   DSSP 
HELX_LH_PP_P DSSP 
BEND         DSSP 
HELX_RH_3T_P DSSP 
HELX_RH_AL_P DSSP 
# 
_struct_asym.id          A 
_struct_asym.entity_id   1 
# 
_software.pdbx_ordinal     1 
_software.name             dssp 
_software.version          4.4.10 
_software.date             ? 
_software.classification   'model annotation' 
# 
_entity_poly.entity_id                      1 
_entity_poly.type                           polypeptide(L) 
_entity_poly.nstd_linkage                   n 
_entity_poly.nstd_monomer                   n 
_entity_poly.pdbx_seq_one_letter_code       
;RILGGSTTGAHQRPYMASLQVDGHHVCGGFLIAEQWVLSAAHCMGKTFQVLLGAHSLSQPEPHKRLYAVRAAVRHPGSNT
ETNDDDLLLLQLEEKATLSEHVKILPFQRVDVPPGTMCEAAGWGFTSHSGRKPDVLQQVERPVKSREECNPYHDNTITDK
MLCTDSRKKDTCKGDSGGPLICNGVAEGVVTAGARVCGNYKKPGIYTRIAAYVGWIDGVMAAA
;
_entity_poly.pdbx_seq_one_letter_code_can   
;RILGGSTTGAHQRPYMASLQVDGHHVCGGFLIAEQWVLSAAHCMGKTFQVLLGAHSLSQPEPHKRLYAVRAAVRHPGSNT
ETNDDDLLLLQLEEKATLSEHVKILPFQRVDVPPGTMCEAAGWGFTSHSGRKPDVLQQVERPVKSREECNPYHDNTITDK
MLCTDSRKKDTCKGDSGGPLICNGVAEGVVTAGARVCGNYKKPGIYTRIAAYVGWIDGVMAAA
;
_entity_poly.pdbx_strand_id                 A 
# 
loop_
_dssp_struct_summary.entry_id 
_dssp_struct_summary.label_comp_id 
_dssp_struct_summary.label_asym_id 
_dssp_struct_summary.label_seq_id 
_dssp_struct_summary.secondary_structure 
_dssp_struct_summary.ss_bridge 
_dssp_struct_summary.helix_3_10 
_dssp_struct_summary.helix_alpha 
_dssp_struct_summary.helix_pi 
_dssp_struct_summary.helix_pp 
_dssp_struct_summary.bend 
_dssp_struct_summary.chirality 
_dssp_struct_summary.sheet 
_dssp_struct_summary.strand 
_dssp_struct_summary.ladder_1 
_dssp_struct_summary.ladder_2 
_dssp_struct_summary.accessibility 
_dssp_struct_summary.TCO 
_dssp_struct_summary.kappa 
_dssp_struct_summary.alpha 
_dssp_struct_summary.phi 
_dssp_struct_summary.psi 
_dssp_struct_summary.x_ca 
_dssp_struct_summary.y_ca 
_dssp_struct_summary.z_ca 
Alligator_sinensis_GeneID=102381206 ARG A 1   . . . . . . . . . . . . ? .      .     .      .      126.4  -5.6  -7.0  -10.5 
Alligator_sinensis_GeneID=102381206 ILE A 2   E . > . . . . - A A A . ? -0.946 .     -163.8 -100.2 90.0   -3.2  -9.5  -9.0  
Alligator_sinensis_GeneID=102381206 LEU A 3   E . 3 . . . S + A A A . ? -0.797 70.3  2.0    -76.2  121.1  -2.6  -11.3 -12.3 
Alligator_sinensis_GeneID=102381206 GLY A 4   T . 3 . . . S + . . . . ? 0.694  106.4 125.1  78.5   11.8   -1.1  -14.7 -11.9 
Alligator_sinensis_GeneID=102381206 GLY A 5   . . < . . . . - . . . . ? -0.151 53.5  -121.4 -90.3  -171.2 -1.1  -14.4 -8.0  
Alligator_sinensis_GeneID=102381206 SER A 6   E . . . . . . - B C B . ? -0.935 28.6  -89.1  -133.0 156.0  -2.6  -16.6 -5.4  
Alligator_sinensis_GeneID=102381206 THR A 7   E . . . . > . - B C B . ? -0.478 44.2  -125.2 -63.8  135.7  -5.2  -16.3 -2.6  
Alligator_sinensis_GeneID=102381206 THR A 8   P . . . . P . - . . . . ? -0.532 26.1  -104.8 -79.3  143.8  -3.8  -15.2 0.7   
Alligator_sinensis_GeneID=102381206 GLY A 9   P . > . . P . - . . . . ? -0.402 60.0  -73.8  -56.3  149.3  -4.4  -17.3 3.8   
Alligator_sinensis_GeneID=102381206 ALA A 10  T . 3 . . < S - . . . . ? -0.307 113.3 -8.1   -52.1  123.7  -6.9  -15.7 6.0   
Alligator_sinensis_GeneID=102381206 HIS A 11  T . 3 . . . S + . . . . ? 0.678  88.0  132.3  65.4   19.4   -5.5  -12.6 7.9   
Alligator_sinensis_GeneID=102381206 GLN A 12  S . < . . . S + . . . . ? 0.653  77.7  44.9   -70.2  -16.3  -2.0  -13.3 6.6   
Alligator_sinensis_GeneID=102381206 ARG A 13  . . > . . . . + . . . . ? -0.638 68.7  165.8  -127.1 71.6   -1.9  -9.6  5.7   
Alligator_sinensis_GeneID=102381206 PRO A 14  T . 3 . . . S + . . . . ? 0.550  72.1  62.0   -75.4  0.4    -3.4  -7.9  8.8   
Alligator_sinensis_GeneID=102381206 TYR A 15  T . 3 . . . S + . . . . ? 0.513  76.2  119.2  -96.9  -13.2  -2.2  -4.5  7.6   
Alligator_sinensis_GeneID=102381206 MET A 16  E . < . . . . - C K J . ? -0.360 46.3  -162.1 -62.7  137.8  -4.3  -4.5  4.4   
Alligator_sinensis_GeneID=102381206 ALA A 17  E . . . . . . - C K J K ? -0.968 10.4  -151.7 -124.0 136.3  -6.9  -1.8  4.1   
Alligator_sinensis_GeneID=102381206 SER A 18  E . . . . . . - C K J K ? -0.944 10.7  -149.0 -103.9 114.5  -9.9  -1.5  1.8   
Alligator_sinensis_GeneID=102381206 LEU A 19  E . . . . . . - C K J K ? -0.807 26.7  -163.9 -80.3  119.5  -10.9 1.9   0.8   
Alligator_sinensis_GeneID=102381206 GLN A 20  E . . . . . . - C K J K ? -0.853 24.6  -166.1 -119.0 140.7  -14.7 1.7   0.3   
Alligator_sinensis_GeneID=102381206 VAL A 21  E . > . . . S - C K J . ? -0.990 87.7  -19.1  -117.7 115.1  -17.4 3.8   -1.3  
Alligator_sinensis_GeneID=102381206 ASP A 22  T . 3 . . . S - . . . . ? 0.894  131.2 -49.6  55.9   36.0   -20.9 2.8   -0.3  
Alligator_sinensis_GeneID=102381206 GLY A 23  T . 3 . . . S + . . . . ? 0.472  115.7 117.0  87.3   3.8    -19.6 -0.6  0.8   
Alligator_sinensis_GeneID=102381206 HIS A 24  E . < . . . . - C L J . ? -0.906 68.2  -117.7 -112.8 137.4  -17.7 -1.2  -2.4  
Alligator_sinensis_GeneID=102381206 HIS A 25  E . . . . . . + C L J . ? -0.464 41.5  156.7  -69.5  132.3  -14.0 -1.6  -2.7  
Alligator_sinensis_GeneID=102381206 VAL A 26  E . . . . . . + C L . . ? 0.603  62.7  2.6    -129.3 -28.3  -12.3 1.1   -4.9  
Alligator_sinensis_GeneID=102381206 CYS A 27  E . . . . . . - C L J . ? -0.974 65.1  -119.3 -153.3 163.2  -8.7  1.2   -3.8  
Alligator_sinensis_GeneID=102381206 GLY A 28  E . . . . . . + C L J . ? -0.432 29.6  160.7  -99.0  175.5  -6.2  -0.4  -1.5  
Alligator_sinensis_GeneID=102381206 GLY A 29  E . . . . . . - C L J . ? -0.945 23.7  -130.4 -172.3 175.5  -4.1  0.9   1.5   
Alligator_sinensis_GeneID=102381206 PHE A 30  E . . . . . . - C L J L ? -0.992 24.7  -108.2 -149.2 145.5  -2.2  -0.3  4.5   
Alligator_sinensis_GeneID=102381206 LEU A 31  E . . . . . . + C L . L ? -0.616 35.0  166.5  -72.7  122.2  -2.0  0.7   8.1   
Alligator_sinensis_GeneID=102381206 ILE A 32  E . . . . . S + C L . . ? 0.500  73.7  8.5    -115.5 -9.2   1.3   2.5   9.0   
Alligator_sinensis_GeneID=102381206 ALA A 33  E . > . . . S - C L . L ? -0.941 89.8  -91.9  -161.1 161.9  0.1   3.7   12.5  
Alligator_sinensis_GeneID=102381206 GLU A 34  T . 3 . . . S + . . . . ? 0.766  128.9 24.0   -55.2  -18.2  -3.0  3.1   14.7  
Alligator_sinensis_GeneID=102381206 GLN A 35  T . 3 . . . S + . . . . ? 0.165  111.6 82.1   -130.7 12.3   -4.6  6.1   13.1  
Alligator_sinensis_GeneID=102381206 TRP A 36  E . < . . . . - C M L M ? -0.987 47.2  -173.1 -132.9 130.3  -2.9  6.3   9.8   
Alligator_sinensis_GeneID=102381206 VAL A 37  E . . . . . . - C M L M ? -0.961 16.6  -145.0 -114.4 130.9  -3.4  4.5   6.5   
Alligator_sinensis_GeneID=102381206 LEU A 38  E . . . . . . + C M L M ? -0.878 33.8  146.6  -97.4  133.5  -1.1  5.0   3.5   
Alligator_sinensis_GeneID=102381206 SER A 39  E . . . . . . - C M . M ? -0.741 49.5  -71.3  -147.5 -174.0 -2.6  4.9   -0.0  
Alligator_sinensis_GeneID=102381206 ALA A 40  . . > . . . . - . . . . ? -0.787 30.4  -136.9 -93.5  138.4  -2.2  6.4   -3.5  
Alligator_sinensis_GeneID=102381206 ALA A 41  G . > . . . S + . . . . ? 0.788  103.0 65.2   -61.4  -33.6  -3.1  10.0  -4.1  
Alligator_sinensis_GeneID=102381206 HIS A 42  G . 3 . . . S + . . . . ? 0.632  90.4  68.2   -70.0  -6.6   -4.8  9.1   -7.4  
Alligator_sinensis_GeneID=102381206 CYS A 43  G . < . . . S + . . . . ? 0.655  80.6  103.1  -80.3  -15.6  -7.3  7.2   -5.2  
Alligator_sinensis_GeneID=102381206 MET A 44  . . < . . . . + . . . . ? -0.206 43.8  74.5   -68.6  150.0  -8.4  10.5  -3.9  
Alligator_sinensis_GeneID=102381206 GLY A 45  S . . . . . S + . . . . ? 0.342  81.9  79.9   124.9  2.6    -11.9 12.1  -5.2  
Alligator_sinensis_GeneID=102381206 LYS A 46  S . . . . . S - . . . . ? -0.897 86.3  -108.0 -132.8 146.3  -14.3 9.9   -3.3  
Alligator_sinensis_GeneID=102381206 THR A 47  . . . . . . . - . . . . ? -0.796 51.4  -162.3 -72.7  112.1  -15.6 9.9   0.2   
Alligator_sinensis_GeneID=102381206 PHE A 48  . . . . . . . - . . . . ? -0.769 24.0  -161.1 -105.2 147.7  -13.9 6.8   1.6   
Alligator_sinensis_GeneID=102381206 GLN A 49  E . . . . . . - C N K N ? -0.899 24.5  -131.2 -107.3 147.5  -14.3 4.5   4.5   
Alligator_sinensis_GeneID=102381206 VAL A 50  E . . . . . . - C N K N ? -0.928 16.0  -158.9 -103.7 119.3  -11.5 2.4   5.5   
Alligator_sinensis_GeneID=102381206 LEU A 51  E . . . . . . + C N K N ? -0.897 15.0  179.2  -96.5  122.5  -12.2 -1.3  6.1   
Alligator_sinensis_GeneID=102381206 LEU A 52  E . . . . . . + C N K N ? -0.871 57.2  32.8   -117.6 150.3  -9.7  -3.2  8.3   
Alligator_sinensis_GeneID=102381206 GLY A 53  S . . . . . S + . . . . ? 0.521  80.8  137.2  90.8   8.0    -9.6  -6.9  9.5   
Alligator_sinensis_GeneID=102381206 ALA A 54  . . . . . . . + . . . . ? -0.748 25.4  163.4  -98.3  124.5  -11.2 -8.3  6.3   
Alligator_sinensis_GeneID=102381206 HIS A 55  S . . . . . S + . . . . ? 0.713  85.2  34.1   -88.8  -46.2  -9.9  -11.4 4.5   
Alligator_sinensis_GeneID=102381206 SER A 56  B . . . . . . - D Q P . ? -0.954 69.9  -154.2 -107.0 134.7  -13.2 -11.7 2.5   
Alligator_sinensis_GeneID=102381206 LEU A 57  S . . . . . S + . . . . ? 0.797  96.7  35.7   -79.6  -19.7  -15.1 -8.5  1.4   
Alligator_sinensis_GeneID=102381206 SER A 58  S . . . . . S + . . . . ? 0.769  99.4  86.1   -105.1 -27.7  -18.5 -10.2 1.3   
Alligator_sinensis_GeneID=102381206 GLN A 59  S . . . . . S - . . . . ? -0.552 84.6  -112.8 -82.3  131.9  -18.2 -12.7 4.3   
Alligator_sinensis_GeneID=102381206 PRO A 60  . . . . . . . - . . . . ? -0.517 39.0  -177.8 -61.3  129.0  -19.1 -11.5 7.7   
Alligator_sinensis_GeneID=102381206 GLU A 61  . . > . . . . - . . . . ? -0.999 29.7  -138.0 -131.2 126.5  -16.0 -11.4 9.9   
Alligator_sinensis_GeneID=102381206 PRO A 62  T . 3 . . . S + . . . . ? 0.763  106.4 48.1   -56.8  -18.0  -16.0 -10.5 13.6  
Alligator_sinensis_GeneID=102381206 HIS A 63  T . 3 . . . S + . . . . ? 0.456  82.9  112.9  -104.6 -8.6   -12.8 -8.4  13.2  
Alligator_sinensis_GeneID=102381206 LYS A 64  . . < . . . . + . . . . ? -0.602 45.3  173.5  -66.0  122.4  -14.0 -6.6  10.1  
Alligator_sinensis_GeneID=102381206 ARG A 65  E . . . . . . - C O N . ? -0.989 27.6  -141.5 -140.3 137.4  -14.4 -3.0  11.0  
Alligator_sinensis_GeneID=102381206 LEU A 66  E . . . . . . - C O N . ? -0.790 18.3  -161.4 -95.5  130.7  -15.2 0.2   9.0   
Alligator_sinensis_GeneID=102381206 TYR A 67  E . . . . . . - C O N . ? -0.944 15.2  -128.6 -111.8 132.2  -13.4 3.4   10.0  
Alligator_sinensis_GeneID=102381206 ALA A 68  E . . . . . . - C O N . ? -0.482 25.4  -121.8 -71.3  150.6  -14.5 6.9   9.1   
Alligator_sinensis_GeneID=102381206 VAL A 69  E . . . . . . - C O O . ? -0.885 25.3  -177.2 -99.4  120.4  -11.9 9.1   7.6   
Alligator_sinensis_GeneID=102381206 ARG A 70  E . . . . . S + C O . . ? 0.865  71.4  3.5    -77.8  -45.1  -11.1 12.4  9.5   
Alligator_sinensis_GeneID=102381206 ALA A 71  E . . . . . . - C O O . ? -0.996 53.7  -155.3 -147.0 142.3  -8.6  13.8  7.0   
Alligator_sinensis_GeneID=102381206 ALA A 72  E . . . . . . - C O O . ? -0.988 16.4  -168.4 -117.3 113.5  -7.1  12.9  3.6   
Alligator_sinensis_GeneID=102381206 VAL A 73  E . . . . . . - C O O . ? -0.902 4.5   -159.6 -111.3 108.8  -3.7  14.5  3.0   
Alligator_sinensis_GeneID=102381206 ARG A 74  E . . . . . . - C O O . ? -0.603 33.0  -102.5 -83.3  137.2  -2.4  14.4  -0.6  
Alligator_sinensis_GeneID=102381206 HIS A 75  . . > . . . . - . . . . ? -0.431 32.0  -130.3 -54.5  133.8  1.3   14.8  -1.2  
Alligator_sinensis_GeneID=102381206 PRO A 76  T . 3 . . . S + . . . . ? 0.772  106.3 52.9   -61.9  -23.1  1.6   18.4  -2.5  
Alligator_sinensis_GeneID=102381206 GLY A 77  T . 3 . . . S + . . . . ? 0.350  78.9  133.1  -94.6  4.8    3.6   17.3  -5.4  
Alligator_sinensis_GeneID=102381206 SER A 78  . . < . . . . - . . . . ? -0.369 31.4  -177.1 -63.6  133.3  1.1   14.6  -6.5  
Alligator_sinensis_GeneID=102381206 ASN A 79  B . . > > . . - E S Q . ? -0.943 21.4  -161.2 -136.7 114.1  0.4   14.7  -10.3 
Alligator_sinensis_GeneID=102381206 THR A 80  T . . 4 5 . S + . . . . ? 0.681  93.2  57.9   -73.4  -11.3  -2.2  12.4  -11.9 
Alligator_sinensis_GeneID=102381206 GLU A 81  T . . 4 5 . S + . . . . ? 0.883  122.8 21.3   -83.3  -33.8  -0.6  13.1  -15.3 
Alligator_sinensis_GeneID=102381206 THR A 82  T . . 4 5 . S - . . . . ? 0.549  93.1  -135.3 -114.0 -3.9   2.8   11.9  -14.3 
Alligator_sinensis_GeneID=102381206 ASN A 83  T . > < 5 . . + . . . . ? 0.686  53.9  152.6  51.5   15.7   1.8   9.7   -11.3 
Alligator_sinensis_GeneID=102381206 ASP A 84  B . 3 . < . . + E T Q . ? -0.546 64.0  8.1    -69.8  142.7  4.8   11.4  -9.6  
Alligator_sinensis_GeneID=102381206 ASP A 85  T . 3 . . . S + . . . . ? 0.843  81.6  175.3  59.2   26.4   4.7   11.7  -5.7  
Alligator_sinensis_GeneID=102381206 ASP A 86  . . < . . . . + . . . . ? -0.442 24.4  133.8  -68.9  66.9   1.5   9.6   -5.8  
Alligator_sinensis_GeneID=102381206 LEU A 87  . . . . . . . - . . . . ? -0.989 32.1  -174.9 -128.0 139.6  1.0   9.3   -2.0  
Alligator_sinensis_GeneID=102381206 LEU A 88  E . . . . . . - C P M O ? -0.999 9.5   -157.6 -133.7 126.2  -2.0  9.7   0.2   
Alligator_sinensis_GeneID=102381206 LEU A 89  E . . . . . . - C P M O ? -0.939 9.2   -162.0 -103.9 126.7  -2.3  9.7   4.0   
Alligator_sinensis_GeneID=102381206 LEU A 90  E . . . . . . - C P M O ? -0.953 5.4   -153.0 -108.6 120.1  -5.7  8.9   5.5   
Alligator_sinensis_GeneID=102381206 GLN A 91  E . . . . . . - C P M O ? -0.860 17.5  -135.8 -91.1  120.9  -6.3  9.9   9.1   
Alligator_sinensis_GeneID=102381206 LEU A 92  E . . . . . . - C P . O ? -0.448 12.3  -128.2 -73.1  144.3  -8.9  7.7   10.8  
Alligator_sinensis_GeneID=102381206 GLU A 93  S . . . . . S + . . . . ? 0.788  97.0  20.5   -61.5  -27.4  -11.6 9.3   13.0  
Alligator_sinensis_GeneID=102381206 GLU A 94  S . . . . . S - . . . . ? -0.972 97.5  -89.1  -139.1 156.7  -10.6 6.8   15.7  
Alligator_sinensis_GeneID=102381206 LYS A 95  . . . . . . . - . . . . ? -0.377 47.4  -112.4 -64.8  135.8  -7.5  4.7   16.5  
Alligator_sinensis_GeneID=102381206 ALA A 96  . . . . . . . - . . . . ? -0.469 27.6  -118.5 -65.6  136.3  -7.6  1.2   14.9  
Alligator_sinensis_GeneID=102381206 THR A 97  . . . . . . . - . . . . ? -0.747 32.4  -139.5 -76.7  107.9  -8.0  -1.6  17.4  
Alligator_sinensis_GeneID=102381206 LEU A 98  . . . . . . . + . . . . ? -0.506 39.7  137.1  -74.8  143.3  -4.9  -3.7  17.0  
Alligator_sinensis_GeneID=102381206 SER A 99  S . . . . . S - . . . . ? -0.856 73.4  -70.3  -161.3 -176.6 -5.1  -7.6  17.0  
Alligator_sinensis_GeneID=102381206 GLU A 100 S . . . . . S + . . . . ? 0.689  135.8 45.3   -62.6  -10.8  -3.8  -10.6 15.3  
Alligator_sinensis_GeneID=102381206 HIS A 101 S . . . . . S + . . . . ? 0.567  114.6 46.8   -112.3 -15.2  -6.1  -9.4  12.3  
Alligator_sinensis_GeneID=102381206 VAL A 102 S . . . . . S + . . . . ? -0.936 73.0  157.4  -134.6 109.5  -5.2  -5.7  12.3  
Alligator_sinensis_GeneID=102381206 LYS A 103 . . . . . . . - . . . . ? -0.919 41.5  -108.5 -131.6 159.4  -1.5  -4.8  12.5  
Alligator_sinensis_GeneID=102381206 ILE A 104 . . . . . . . - . . . . ? -0.640 27.9  -141.3 -82.8  135.5  0.8   -2.0  11.6  
Alligator_sinensis_GeneID=102381206 LEU A 105 . . . . . . . - . . . . ? -0.911 16.0  -138.1 -98.9  110.7  3.1   -2.5  8.6   
Alligator_sinensis_GeneID=102381206 PRO A 106 . . . . . . . - . . . . ? -0.282 18.4  -147.4 -61.6  151.2  6.5   -1.0  9.1   
Alligator_sinensis_GeneID=102381206 PHE A 107 B . . . . . . - B D C . ? -0.943 13.0  -112.3 -126.1 150.8  8.0   0.8   6.2   
Alligator_sinensis_GeneID=102381206 GLN A 108 . . . . . . . - . . . . ? -0.532 11.9  -164.6 -79.7  144.2  11.5  1.2   5.1   
Alligator_sinensis_GeneID=102381206 ARG A 109 S . . . . . S + . . . . ? 0.391  76.5  66.0   -104.7 -0.4   13.3  4.5   5.2   
Alligator_sinensis_GeneID=102381206 VAL A 110 S . . . . . S - . . . . ? -0.918 90.8  -99.3  -123.5 159.4  16.0  3.1   2.9   
Alligator_sinensis_GeneID=102381206 ASP A 111 P . . . . > . - . . . . ? -0.314 30.4  -129.4 -75.3  150.8  15.9  2.0   -0.8  
Alligator_sinensis_GeneID=102381206 VAL A 112 P . . . . P . - . . . . ? -0.772 25.7  -119.3 -98.9  136.1  15.7  -1.7  -1.7  
Alligator_sinensis_GeneID=102381206 PRO A 113 P . > . . P . - . . . . ? -0.397 35.6  -89.2  -70.5  154.9  18.2  -3.1  -4.2  
Alligator_sinensis_GeneID=102381206 PRO A 114 T . 3 . . < S + . . . . ? -0.299 113.0 37.9   -56.3  143.0  17.3  -4.6  -7.6  
Alligator_sinensis_GeneID=102381206 GLY A 115 T . 3 . . . S + . . . . ? 0.244  79.8  137.4  98.5   -16.6  16.6  -8.4  -7.3  
Alligator_sinensis_GeneID=102381206 THR A 116 . . < . . . . - . . . . ? -0.519 57.4  -121.7 -63.9  130.9  14.9  -8.2  -3.9  
Alligator_sinensis_GeneID=102381206 MET A 117 E . . . . . . + B E D . ? -0.615 39.6  176.5  -77.6  127.5  11.8  -10.4 -3.8  
Alligator_sinensis_GeneID=102381206 CYS A 118 E . . . . . . - B E D E ? -0.896 19.0  -142.9 -132.8 159.8  8.7   -8.4  -2.9  
Alligator_sinensis_GeneID=102381206 GLU A 119 E . . . . . . - B E D E ? -0.953 5.1   -161.3 -125.7 143.6  5.1   -9.0  -2.6  
Alligator_sinensis_GeneID=102381206 ALA A 120 E . . . . . . - B E D E ? -0.915 10.9  -167.5 -119.2 144.8  2.0   -7.1  -3.4  
Alligator_sinensis_GeneID=102381206 ALA A 121 E . . . . . . + B E D . ? -0.981 19.7  122.8  -133.8 148.9  -1.5  -7.6  -2.0  
Alligator_sinensis_GeneID=102381206 GLY A 122 E . . . . . . - B E D . ? -0.977 56.3  -113.7 174.8  172.0  -5.0  -6.5  -2.9  
Alligator_sinensis_GeneID=102381206 TRP A 123 S . . . . . S + . . . . ? -0.085 71.8  121.6  -109.8 18.8   -8.7  -7.0  -3.8  
Alligator_sinensis_GeneID=102381206 GLY A 124 S . . . . . S - . . . . ? 0.111  76.1  -45.3  -68.0  -168.2 -8.4  -5.4  -7.3  
Alligator_sinensis_GeneID=102381206 PHE A 125 . . . . . . . - . . . . ? -0.421 41.8  -166.7 -64.8  138.9  -9.2  -7.2  -10.6 
Alligator_sinensis_GeneID=102381206 THR A 126 S . . . . . S + . . . . ? 0.418  72.1  29.2   -105.6 -7.6   -7.9  -10.8 -11.0 
Alligator_sinensis_GeneID=102381206 SER A 127 S . > . . . S - . . . . ? -0.968 77.2  -116.2 -147.1 163.5  -8.5  -11.0 -14.8 
Alligator_sinensis_GeneID=102381206 HIS A 128 T . 3 . . . S + . . . . ? 0.653  111.4 69.7   -70.9  -16.8  -8.8  -8.8  -17.9 
Alligator_sinensis_GeneID=102381206 SER A 129 T . 3 . . . S - . . . . ? 0.519  120.7 -104.3 -82.9  -5.0   -12.5 -9.9  -18.1 
Alligator_sinensis_GeneID=102381206 GLY A 130 . . < . . . . + . . . . ? 0.670  60.2  162.6  97.4   16.8   -13.1 -7.8  -14.9 
Alligator_sinensis_GeneID=102381206 ARG A 131 P . . . . > . - . . . . ? -0.628 23.9  -154.9 -74.3  123.5  -13.5 -10.4 -12.2 
Alligator_sinensis_GeneID=102381206 LYS A 132 P . . . . P . - . . . . ? -0.913 16.6  -130.4 -97.8  118.8  -13.1 -8.9  -8.7  
Alligator_sinensis_GeneID=102381206 PRO A 133 P . . . . < . - . . . . ? -0.377 6.6   -152.1 -67.3  145.6  -12.0 -11.4 -6.2  
Alligator_sinensis_GeneID=102381206 ASP A 134 S . . . . . S + . . . . ? 0.785  81.8  59.0   -80.9  -29.6  -13.9 -11.7 -2.9  
Alligator_sinensis_GeneID=102381206 VAL A 135 B . . . . . S - D R P . ? -0.751 101.5 -89.8  -107.4 144.9  -10.9 -12.9 -1.0  
Alligator_sinensis_GeneID=102381206 LEU A 136 . . . . . . . - . . . . ? -0.251 45.1  -156.6 -55.7  135.0  -7.5  -11.1 -0.7  
Alligator_sinensis_GeneID=102381206 GLN A 137 E . . . . . . - B F B D ? -0.768 8.3   -164.9 -113.3 160.3  -5.0  -11.8 -3.4  
Alligator_sinensis_GeneID=102381206 GLN A 138 E . . . . . . - B F B D ? -0.986 7.2   -168.8 -145.0 156.8  -1.2  -11.7 -3.6  
Alligator_sinensis_GeneID=102381206 VAL A 139 E . . . . . . - B F . D ? -0.995 12.2  -145.4 -145.1 142.6  1.7   -11.7 -6.0  
Alligator_sinensis_GeneID=102381206 GLU A 140 E . . . . . . + B F . D ? -0.920 26.7  156.9  -111.6 136.2  5.5   -12.0 -5.7  
Alligator_sinensis_GeneID=102381206 ARG A 141 E . . . . . . - B F . D ? -0.991 37.0  -112.4 -156.6 150.0  8.0   -10.3 -7.9  
Alligator_sinensis_GeneID=102381206 PRO A 142 E . . . . > . - B F . D ? -0.492 38.2  -108.0 -80.5  152.5  11.6  -9.1  -7.9  
Alligator_sinensis_GeneID=102381206 VAL A 143 E . . . . P . - B F F . ? -0.522 32.9  -144.1 -72.9  135.8  12.6  -5.5  -8.0  
Alligator_sinensis_GeneID=102381206 LYS A 144 E . . . . P . - B F F . ? -0.808 18.2  -110.3 -101.0 147.0  14.0  -4.2  -11.3 
Alligator_sinensis_GeneID=102381206 SER A 145 P . . > . < . - . . . . ? -0.405 25.2  -121.0 -67.3  152.9  16.6  -1.7  -11.7 
Alligator_sinensis_GeneID=102381206 ARG A 146 H . . > . . S + . . . . ? 0.869  113.5 56.8   -59.4  -41.8  15.5  1.7   -13.1 
Alligator_sinensis_GeneID=102381206 GLU A 147 H . . 4 . . S + . . . . ? 0.894  111.2 43.5   -57.7  -36.7  18.0  1.3   -16.0 
Alligator_sinensis_GeneID=102381206 GLU A 148 H . . 4 . . S + . . . . ? 0.801  119.2 43.3   -79.3  -27.5  16.3  -2.0  -16.9 
Alligator_sinensis_GeneID=102381206 CYS A 149 H . > X . . S + . . . . ? 0.845  97.5  70.7   -90.6  -34.4  12.8  -0.6  -16.4 
Alligator_sinensis_GeneID=102381206 ASN A 150 G . > < > . S + . . . . ? 0.803  85.9  65.0   -64.8  -38.3  12.9  2.8   -18.1 
Alligator_sinensis_GeneID=102381206 PRO A 151 G . > 4 5 . S + . . . . ? 0.856  104.7 49.2   -58.1  -22.6  13.1  1.6   -21.7 
Alligator_sinensis_GeneID=102381206 TYR A 152 G . < 4 5 . S + . . . . ? 0.658  114.3 45.0   -87.4  -14.5  9.6   0.2   -21.2 
Alligator_sinensis_GeneID=102381206 HIS A 153 G . X < 5 . S - . . . . ? -0.113 113.0 -108.3 -123.6 31.6   8.4   3.5   -19.8 
Alligator_sinensis_GeneID=102381206 ASP A 154 T . < . 5 . S - . . . . ? 0.837  76.2  -63.0  48.5   30.1   9.9   6.1   -22.3 
Alligator_sinensis_GeneID=102381206 ASN A 155 T . 3 . < . S + . . . . ? 0.778  106.9 124.8  71.9   31.5   12.3  7.1   -19.5 
Alligator_sinensis_GeneID=102381206 THR A 156 . . < . . . . + . . . . ? 0.509  34.6  106.7  -98.4  -11.1  9.6   8.4   -17.2 
Alligator_sinensis_GeneID=102381206 ILE A 157 . . . . . . . - . . . . ? -0.655 57.6  -164.6 -73.0  115.6  10.6  6.2   -14.2 
Alligator_sinensis_GeneID=102381206 THR A 158 . . > . . . . - . . . . ? -0.307 37.2  -94.2  -96.4  178.0  12.1  8.6   -11.6 
Alligator_sinensis_GeneID=102381206 ASP A 159 T . 3 . . . S + . . . . ? 0.627  125.2 59.7   -67.1  -9.2   14.3  8.2   -8.5  
Alligator_sinensis_GeneID=102381206 LYS A 160 T . 3 . . . S + . . . . ? 0.369  97.8  76.6   -98.8  1.6    11.1  8.3   -6.5  
Alligator_sinensis_GeneID=102381206 MET A 161 E . < . . . . - B G . G ? -0.856 60.1  -156.5 -120.7 151.7  9.6   5.3   -8.3  
Alligator_sinensis_GeneID=102381206 LEU A 162 E . . . . . . - B G . G ? -0.934 7.2   -153.3 -122.7 151.8  10.2  1.5   -8.2  
Alligator_sinensis_GeneID=102381206 CYS A 163 E . . . . . . - B G F G ? -0.956 6.0   -168.4 -128.2 138.8  9.6   -1.2  -10.7 
Alligator_sinensis_GeneID=102381206 THR A 164 E . . . . . . - B G F G ? -0.887 37.9  -92.8  -117.9 153.3  8.8   -4.8  -10.4 
Alligator_sinensis_GeneID=102381206 ASP A 165 . . . . . . . - . . . . ? -0.270 31.7  -169.8 -56.9  147.3  8.8   -7.4  -13.0 
Alligator_sinensis_GeneID=102381206 SER A 166 . . > . . . . + . . . . ? 0.358  23.7  153.4  -127.3 6.3    5.3   -8.0  -14.7 
Alligator_sinensis_GeneID=102381206 ARG A 167 T . 3 . . . S - . . . . ? -0.073 93.3  -42.8  -52.2  85.8   5.9   -11.2 -16.9 
Alligator_sinensis_GeneID=102381206 LYS A 168 T . 3 . . . S + . . . . ? 0.463  132.3 87.9   73.4   -1.3   2.1   -12.4 -16.8 
Alligator_sinensis_GeneID=102381206 LYS A 169 . . < . . . . + . . . . ? -0.996 56.0  128.4  -123.8 131.2  1.9   -11.5 -13.1 
Alligator_sinensis_GeneID=102381206 ASP A 170 E . . . . . . - A B A . ? -0.961 56.3  -88.4  -167.2 165.3  1.0   -7.9  -12.0 
Alligator_sinensis_GeneID=102381206 THR A 171 E . . . . . . - A B A . ? -0.778 48.8  -169.8 -84.0  141.9  -1.1  -5.5  -9.9  
Alligator_sinensis_GeneID=102381206 CYS A 172 . . > . . . . - . . . . ? -0.591 33.3  -40.9  -124.5 -174.0 -4.3  -4.4  -11.5 
Alligator_sinensis_GeneID=102381206 LYS A 173 T . 3 . . . S + . . . . ? -0.216 123.6 26.4   -54.8  131.2  -7.3  -2.0  -11.2 
Alligator_sinensis_GeneID=102381206 GLY A 174 T . 3 . . . S + . . . . ? 0.114  99.1  86.8   100.3  -14.0  -8.4  -1.6  -7.7  
Alligator_sinensis_GeneID=102381206 ASP A 175 . . X . . . . + . . . . ? 0.504  57.6  128.3  -94.0  -8.9   -5.1  -2.5  -6.1  
Alligator_sinensis_GeneID=102381206 SER A 176 T . 3 . . . S + . . . . ? -0.221 72.1  24.4   -47.4  134.3  -4.0  1.1   -6.3  
Alligator_sinensis_GeneID=102381206 GLY A 177 T . 3 . . . S + . . . . ? 0.192  92.6  127.4  95.2   -18.1  -2.8  2.2   -3.0  
Alligator_sinensis_GeneID=102381206 GLY A 178 P . < . . > . - . . . . ? -0.261 62.8  -91.4  -69.6  167.1  -1.9  -1.2  -1.7  
Alligator_sinensis_GeneID=102381206 PRO A 179 E . . . . P . - B H . H ? -0.506 16.4  -148.0 -89.7  137.5  1.6   -2.1  -0.3  
Alligator_sinensis_GeneID=102381206 LEU A 180 E . . . . < . - B H E H ? -0.962 30.3  -159.3 -87.6  116.5  4.7   -3.5  -2.0  
Alligator_sinensis_GeneID=102381206 ILE A 181 E . . . . . . + B H E H ? -0.867 17.8  179.6  -112.1 127.0  6.3   -5.6  0.7   
Alligator_sinensis_GeneID=102381206 CYS A 182 E . > . . . S - B H E H ? -0.991 75.4  -15.4  -125.1 121.9  9.9   -6.7  0.8   
Alligator_sinensis_GeneID=102381206 ASN A 183 T . 3 . . . S - . . . . ? 0.891  130.3 -51.1  54.8   35.3   11.3  -8.8  3.7   
Alligator_sinensis_GeneID=102381206 GLY A 184 T . 3 . . . S + . . . . ? 0.589  119.2 101.2  86.8   8.4    8.2   -8.0  5.8   
Alligator_sinensis_GeneID=102381206 VAL A 185 E . < . . . S - B I . H ? -0.961 77.2  -107.0 -128.5 146.8  8.4   -4.2  5.3   
Alligator_sinensis_GeneID=102381206 ALA A 186 E . . . . . . + B I C H ? -0.616 40.1  164.6  -73.4  127.3  6.5   -1.8  3.1   
Alligator_sinensis_GeneID=102381206 GLU A 187 E . . . . . . + B I . . ? 0.624  59.4  5.1    -115.2 -25.8  8.7   -0.5  0.3   
Alligator_sinensis_GeneID=102381206 GLY A 188 E . . . . . . - B I I H ? -0.967 59.9  -120.8 -155.5 165.9  6.3   1.0   -2.2  
Alligator_sinensis_GeneID=102381206 VAL A 189 E . . . . . . - B I I H ? -0.968 38.9  -109.7 -116.4 127.0  2.7   2.0   -2.9  
Alligator_sinensis_GeneID=102381206 VAL A 190 E . . . . . . + B I I . ? -0.429 53.7  155.1  -56.7  116.1  1.0   0.5   -5.9  
Alligator_sinensis_GeneID=102381206 THR A 191 E . . . . . . - B I . . ? 0.778  54.1  -13.9  -111.3 -58.6  0.6   3.6   -8.3  
Alligator_sinensis_GeneID=102381206 ALA A 192 E . . . . . . + B I I . ? -0.916 50.3  171.5  -152.1 154.1  0.4   2.5   -11.8 
Alligator_sinensis_GeneID=102381206 GLY A 193 . . . . . . . - . . . . ? -0.919 52.0  -52.1  -154.0 170.3  0.8   -0.4  -14.2 
Alligator_sinensis_GeneID=102381206 ALA A 194 . . . . . . . - . . . . ? -0.292 48.1  -116.9 -50.9  140.6  -0.0  -1.1  -17.9 
Alligator_sinensis_GeneID=102381206 ARG A 195 S . . . . . S + . . . . ? 0.868  117.6 54.1   -43.5  -31.0  -3.6  -0.5  -19.1 
Alligator_sinensis_GeneID=102381206 VAL A 196 S . > . . . S - . . . . ? -0.911 96.3  -136.7 -109.8 104.0  -3.3  -4.3  -19.5 
Alligator_sinensis_GeneID=102381206 CYS A 197 T . 3 . . . S + . . . . ? -0.429 89.7  30.6   -55.4  135.2  -2.2  -5.9  -16.3 
Alligator_sinensis_GeneID=102381206 GLY A 198 T . 3 . . . S + . . . . ? 0.668  77.8  157.2  90.7   6.9    0.5   -8.5  -16.9 
Alligator_sinensis_GeneID=102381206 ASN A 199 . . X . . . . - . . . . ? -0.714 34.4  -155.1 -71.2  111.8  1.9   -6.7  -19.9 
Alligator_sinensis_GeneID=102381206 TYR A 200 T . 3 . . . S + . . . . ? 0.726  93.0  58.4   -61.8  -17.2  5.4   -8.0  -20.1 
Alligator_sinensis_GeneID=102381206 LYS A 201 T . 3 . . . S + . . . . ? 0.577  107.6 48.3   -93.4  -1.3   6.4   -4.7  -22.0 
Alligator_sinensis_GeneID=102381206 LYS A 202 S . < . . . S - . . . . ? -0.770 78.9  -156.8 -142.8 82.3   5.2   -2.5  -19.0 
Alligator_sinensis_GeneID=102381206 PRO A 203 . . . . . . . - . . . . ? -0.144 36.8  -83.5  -52.1  155.7  6.5   -3.6  -15.6 
Alligator_sinensis_GeneID=102381206 GLY A 204 E . . . . . . - B J G . ? -0.390 42.8  -145.0 -63.0  141.0  4.5   -2.6  -12.4 
Alligator_sinensis_GeneID=102381206 ILE A 205 E . . . . . . - B J G I ? -0.907 17.0  -176.8 -113.4 135.9  5.3   0.9   -11.0 
Alligator_sinensis_GeneID=102381206 TYR A 206 E . . . . . . - B J G I ? -0.950 30.8  -115.9 -129.6 143.1  5.3   1.7   -7.4  
Alligator_sinensis_GeneID=102381206 THR A 207 E . . . . . . - B J G I ? -0.763 37.9  -123.8 -76.6  123.0  5.7   5.0   -5.4  
Alligator_sinensis_GeneID=102381206 ARG A 208 E . . . . . . - B J . I ? -0.599 17.8  -160.2 -71.6  122.6  8.9   4.6   -3.4  
Alligator_sinensis_GeneID=102381206 ILE A 209 S . > . . . S + . . . . ? 0.897  85.0  64.4   -73.3  -37.9  8.1   5.2   0.4   
Alligator_sinensis_GeneID=102381206 ALA A 210 G . > . . . S + . . . . ? 0.805  94.7  60.2   -58.5  -30.1  11.8  6.0   1.4   
Alligator_sinensis_GeneID=102381206 ALA A 211 G . 3 . . . S + . . . . ? 0.634  110.8 41.9   -72.7  -9.8   11.8  9.1   -0.8  
Alligator_sinensis_GeneID=102381206 TYR A 212 G . < > . . S + . . . . ? 0.131  72.3  113.2  -128.8 20.0   8.9   10.5  1.3   
Alligator_sinensis_GeneID=102381206 VAL A 213 H . < > . . S + . . . . ? 0.909  79.6  54.2   -61.5  -44.7  9.7   9.7   4.9   
Alligator_sinensis_GeneID=102381206 GLY A 214 H . . > . . S + . . . . ? 0.920  111.9 43.6   -55.2  -47.0  10.2  13.3  5.7   
Alligator_sinensis_GeneID=102381206 TRP A 215 H . . > . . S + . . . . ? 0.925  113.2 51.4   -64.0  -46.6  6.7   14.2  4.4   
Alligator_sinensis_GeneID=102381206 ILE A 216 H . . X . . S + . . . . ? 0.947  113.3 44.7   -58.9  -48.7  5.1   11.2  6.0   
Alligator_sinensis_GeneID=102381206 ASP A 217 H . . X . . S + . . . . ? 0.883  112.3 52.9   -63.4  -42.9  6.5   12.1  9.4   
Alligator_sinensis_GeneID=102381206 GLY A 218 H . . X . . S + . . . . ? 0.910  110.6 45.1   -59.6  -47.6  5.7   15.7  9.0   
Alligator_sinensis_GeneID=102381206 VAL A 219 H . . X . . S + . . . . ? 0.936  113.5 50.1   -62.7  -48.5  2.0   15.1  8.2   
Alligator_sinensis_GeneID=102381206 MET A 220 H . . < . . S + . . . . ? 0.874  110.7 50.1   -62.7  -34.4  1.6   12.5  11.0  
Alligator_sinensis_GeneID=102381206 ALA A 221 H . . < . . S + . . . . ? 0.825  107.3 54.0   -72.6  -32.1  3.2   14.9  13.6  
Alligator_sinensis_GeneID=102381206 ALA A 222 H . . < . . . . . . . . ? 0.635  .     .      -80.6  -16.4  0.9   17.9  12.6  
Alligator_sinensis_GeneID=102381206 ALA A 223 . . . < . . . . . . . . ? -0.465 .     .      -83.3  .      -2.3  15.8  13.1  
# 
loop_
_dssp_struct_ladder.id 
_dssp_struct_ladder.sheet_id 
_dssp_struct_ladder.range_id_1 
_dssp_struct_ladder.range_id_2 
_dssp_struct_ladder.type 
_dssp_struct_ladder.beg_1_label_comp_id 
_dssp_struct_ladder.beg_1_label_asym_id 
_dssp_struct_ladder.beg_1_label_seq_id 
_dssp_struct_ladder.pdbx_beg_1_PDB_ins_code 
_dssp_struct_ladder.end_1_label_comp_id 
_dssp_struct_ladder.end_1_label_asym_id 
_dssp_struct_ladder.end_1_label_seq_id 
_dssp_struct_ladder.pdbx_end_1_PDB_ins_code 
_dssp_struct_ladder.beg_1_auth_comp_id 
_dssp_struct_ladder.beg_1_auth_asym_id 
_dssp_struct_ladder.beg_1_auth_seq_id 
_dssp_struct_ladder.end_1_auth_comp_id 
_dssp_struct_ladder.end_1_auth_asym_id 
_dssp_struct_ladder.end_1_auth_seq_id 
_dssp_struct_ladder.beg_2_label_comp_id 
_dssp_struct_ladder.beg_2_label_asym_id 
_dssp_struct_ladder.beg_2_label_seq_id 
_dssp_struct_ladder.pdbx_beg_2_PDB_ins_code 
_dssp_struct_ladder.end_2_label_comp_id 
_dssp_struct_ladder.end_2_label_asym_id 
_dssp_struct_ladder.end_2_label_seq_id 
_dssp_struct_ladder.pdbx_end_2_PDB_ins_code 
_dssp_struct_ladder.beg_2_auth_comp_id 
_dssp_struct_ladder.beg_2_auth_asym_id 
_dssp_struct_ladder.beg_2_auth_seq_id 
_dssp_struct_ladder.end_2_auth_comp_id 
_dssp_struct_ladder.end_2_auth_asym_id 
_dssp_struct_ladder.end_2_auth_seq_id 
A A A B anti-parallel ILE A 2   ? LEU A 3   ? ILE A 2   LEU A 3   THR A 171 ? ASP A 170 ? THR A 171 ASP A 170 
B B C F anti-parallel SER A 6   ? THR A 7   ? SER A 6   THR A 7   GLN A 138 ? GLN A 137 ? GLN A 138 GLN A 137 
C B D I parallel      PHE A 107 ? PHE A 107 ? PHE A 107 PHE A 107 ALA A 186 ? ALA A 186 ? ALA A 186 ALA A 186 
D B E F anti-parallel MET A 117 ? GLY A 122 ? MET A 117 GLY A 122 PRO A 142 ? GLN A 137 ? PRO A 142 GLN A 137 
E B E H anti-parallel CYS A 118 ? ALA A 120 ? CYS A 118 ALA A 120 CYS A 182 ? LEU A 180 ? CYS A 182 LEU A 180 
F B F G anti-parallel VAL A 143 ? LYS A 144 ? VAL A 143 LYS A 144 THR A 164 ? CYS A 163 ? THR A 164 CYS A 163 
G B G J anti-parallel MET A 161 ? THR A 164 ? MET A 161 THR A 164 THR A 207 ? GLY A 204 ? THR A 207 GLY A 204 
H B H I anti-parallel PRO A 179 ? CYS A 182 ? PRO A 179 CYS A 182 VAL A 189 ? VAL A 185 ? VAL A 189 VAL A 185 
I B I J anti-parallel GLY A 188 ? ALA A 192 ? GLY A 188 ALA A 192 ARG A 208 ? ILE A 205 ? ARG A 208 ILE A 205 
J C K L anti-parallel MET A 16  ? VAL A 21  ? MET A 16  VAL A 21  PHE A 30  ? HIS A 24  ? PHE A 30  HIS A 24  
K C K N anti-parallel ALA A 17  ? GLN A 20  ? ALA A 17  GLN A 20  LEU A 52  ? GLN A 49  ? LEU A 52  GLN A 49  
L C L M anti-parallel PHE A 30  ? ALA A 33  ? PHE A 30  ALA A 33  LEU A 38  ? TRP A 36  ? LEU A 38  TRP A 36  
M C M P anti-parallel TRP A 36  ? SER A 39  ? TRP A 36  SER A 39  GLN A 91  ? LEU A 88  ? GLN A 91  LEU A 88  
N C N O anti-parallel GLN A 49  ? LEU A 52  ? GLN A 49  LEU A 52  ALA A 68  ? ARG A 65  ? ALA A 68  ARG A 65  
O C O P anti-parallel VAL A 69  ? ARG A 74  ? VAL A 69  ARG A 74  LEU A 92  ? LEU A 88  ? LEU A 92  LEU A 88  
P D Q R anti-parallel SER A 56  ? SER A 56  ? SER A 56  SER A 56  VAL A 135 ? VAL A 135 ? VAL A 135 VAL A 135 
Q E S T anti-parallel ASN A 79  ? ASN A 79  ? ASN A 79  ASN A 79  ASP A 84  ? ASP A 84  ? ASP A 84  ASP A 84  
# 
loop_
_dssp_struct_bridge_pairs.id 
_dssp_struct_bridge_pairs.label_comp_id 
_dssp_struct_bridge_pairs.label_seq_id 
_dssp_struct_bridge_pairs.label_asym_id 
_dssp_struct_bridge_pairs.auth_seq_id 
_dssp_struct_bridge_pairs.auth_asym_id 
_dssp_struct_bridge_pairs.pdbx_PDB_ins_code 
_dssp_struct_bridge_pairs.acceptor_1_label_comp_id 
_dssp_struct_bridge_pairs.acceptor_1_label_seq_id 
_dssp_struct_bridge_pairs.acceptor_1_label_asym_id 
_dssp_struct_bridge_pairs.acceptor_1_auth_seq_id 
_dssp_struct_bridge_pairs.acceptor_1_auth_asym_id 
_dssp_struct_bridge_pairs.acceptor_1_pdbx_PDB_ins_code 
_dssp_struct_bridge_pairs.acceptor_1_energy 
_dssp_struct_bridge_pairs.acceptor_2_label_comp_id 
_dssp_struct_bridge_pairs.acceptor_2_label_seq_id 
_dssp_struct_bridge_pairs.acceptor_2_label_asym_id 
_dssp_struct_bridge_pairs.acceptor_2_auth_seq_id 
_dssp_struct_bridge_pairs.acceptor_2_auth_asym_id 
_dssp_struct_bridge_pairs.acceptor_2_pdbx_PDB_ins_code 
_dssp_struct_bridge_pairs.acceptor_2_energy 
_dssp_struct_bridge_pairs.donor_1_label_comp_id 
_dssp_struct_bridge_pairs.donor_1_label_seq_id 
_dssp_struct_bridge_pairs.donor_1_label_asym_id 
_dssp_struct_bridge_pairs.donor_1_auth_seq_id 
_dssp_struct_bridge_pairs.donor_1_auth_asym_id 
_dssp_struct_bridge_pairs.donor_1_pdbx_PDB_ins_code 
_dssp_struct_bridge_pairs.donor_1_energy 
_dssp_struct_bridge_pairs.donor_2_label_comp_id 
_dssp_struct_bridge_pairs.donor_2_label_seq_id 
_dssp_struct_bridge_pairs.donor_2_label_asym_id 
_dssp_struct_bridge_pairs.donor_2_auth_seq_id 
_dssp_struct_bridge_pairs.donor_2_auth_asym_id 
_dssp_struct_bridge_pairs.donor_2_pdbx_PDB_ins_code 
_dssp_struct_bridge_pairs.donor_2_energy 
1   ARG 1   A 1   A ? ?   ?   ? ?   ? ? ?    ?   ?   ? ?   ? ? ?    CYS 172 A 172 A ? -2.5 LEU 3   A 3   A ? -0.6 
2   ILE 2   A 2   A ? PHE 125 A 125 A ? -0.6 THR 171 A 171 A ? -0.3 GLY 5   A 5   A ? -0.8 GLY 4   A 4   A ? -0.5 
3   LEU 3   A 3   A ? ASP 170 A 170 A ? -2.9 ARG 1   A 1   A ? -0.6 ASP 170 A 170 A ? -1.1 SER 127 A 127 A ? -0.1 
4   GLY 4   A 4   A ? ILE 2   A 2   A ? -0.5 THR 126 A 126 A ? -0.4 LEU 3   A 3   A ? -0.2 SER 6   A 6   A ? -0.1 
5   GLY 5   A 5   A ? ILE 2   A 2   A ? -0.8 ASP 170 A 170 A ? -0.1 THR 7   A 7   A ? -0.3 VAL 139 A 139 A ? -0.2 
6   SER 6   A 6   A ? GLN 138 A 138 A ? -2.6 LEU 3   A 3   A ? -0.1 GLN 138 A 138 A ? -2.4 THR 8   A 8   A ? -0.2 
7   THR 7   A 7   A ? GLY 5   A 5   A ? -0.3 GLN 137 A 137 A ? -0.2 GLN 137 A 137 A ? -0.2 GLY 9   A 9   A ? -0.2 
8   THR 8   A 8   A ? LEU 136 A 136 A ? -2.7 SER 6   A 6   A ? -0.2 HIS 11  A 11  A ? -0.1 LEU 136 A 136 A ? -0.1 
9   GLY 9   A 9   A ? THR 7   A 7   A ? -0.2 ALA 10  A 10  A ? -0.1 GLN 12  A 12  A ? -1.8 ARG 13  A 13  A ? -0.3 
10  ALA 10  A 10  A ? HIS 11  A 11  A ? -0.3 GLN 12  A 12  A ? -0.1 GLY 9   A 9   A ? -0.1 HIS 55  A 55  A ? -0.1 
11  HIS 11  A 11  A ? ARG 13  A 13  A ? -0.2 GLN 12  A 12  A ? -0.1 ALA 10  A 10  A ? -0.3 HIS 55  A 55  A ? -0.1 
12  GLN 12  A 12  A ? GLY 9   A 9   A ? -1.8 ARG 13  A 13  A ? -0.3 HIS 11  A 11  A ? -0.1 ALA 10  A 10  A ? -0.1 
13  ARG 13  A 13  A ? GLY 9   A 9   A ? -0.3 PRO 14  A 14  A ? -0.1 MET 16  A 16  A ? -1.7 GLN 12  A 12  A ? -0.3 
14  PRO 14  A 14  A ? ?   ?   ? ?   ? ? ?    ?   ?   ? ?   ? ? ?    LYS 103 A 103 A ? -1.3 GLY 53  A 53  A ? -0.3 
15  TYR 15  A 15  A ? VAL 102 A 102 A ? -0.2 ILE 104 A 104 A ? -0.1 LEU 31  A 31  A ? -2.2 LEU 105 A 105 A ? -0.2 
16  MET 16  A 16  A ? ARG 13  A 13  A ? -1.7 PHE 30  A 30  A ? -0.2 GLY 53  A 53  A ? -0.5 SER 18  A 18  A ? -0.4 
17  ALA 17  A 17  A ? GLY 29  A 29  A ? -3.2 LEU 38  A 38  A ? -0.1 GLY 29  A 29  A ? -1.2 LEU 19  A 19  A ? -0.6 
18  SER 18  A 18  A ? LEU 51  A 51  A ? -2.4 MET 16  A 16  A ? -0.4 LEU 51  A 51  A ? -3.0 GLN 20  A 20  A ? -0.7 
19  LEU 19  A 19  A ? CYS 27  A 27  A ? -2.9 ALA 17  A 17  A ? -0.6 VAL 26  A 26  A ? -2.9 CYS 27  A 27  A ? -1.3 
20  GLN 20  A 20  A ? GLN 49  A 49  A ? -3.6 SER 18  A 18  A ? -0.7 GLN 49  A 49  A ? -2.1 ASP 22  A 22  A ? -0.5 
21  VAL 21  A 21  A ? HIS 24  A 24  A ? -2.7 LEU 19  A 19  A ? -0.4 HIS 24  A 24  A ? -1.5 PHE 48  A 48  A ? -0.1 
22  ASP 22  A 22  A ? GLN 20  A 20  A ? -0.5 GLY 23  A 23  A ? -0.3 VAL 21  A 21  A ? -0.1 HIS 25  A 25  A ? -0.1 
23  GLY 23  A 23  A ? HIS 24  A 24  A ? -0.2 GLN 49  A 49  A ? -0.0 HIS 25  A 25  A ? -0.4 ASP 22  A 22  A ? -0.3 
24  HIS 24  A 24  A ? VAL 21  A 21  A ? -1.5 SER 18  A 18  A ? -0.0 VAL 21  A 21  A ? -2.7 GLY 23  A 23  A ? -0.2 
25  HIS 25  A 25  A ? GLY 23  A 23  A ? -0.4 GLN 20  A 20  A ? -0.2 GLN 20  A 20  A ? -0.2 GLY 28  A 28  A ? -0.1 
26  VAL 26  A 26  A ? LEU 19  A 19  A ? -2.9 CYS 27  A 27  A ? -0.5 GLY 28  A 28  A ? -0.3 SER 176 A 176 A ? -0.2 
27  CYS 27  A 27  A ? LEU 19  A 19  A ? -1.3 ASP 175 A 175 A ? -0.1 LEU 19  A 19  A ? -2.9 VAL 26  A 26  A ? -0.5 
28  GLY 28  A 28  A ? SER 176 A 176 A ? -3.7 VAL 26  A 26  A ? -0.3 ALA 40  A 40  A ? -0.4 PHE 30  A 30  A ? -0.3 
29  GLY 29  A 29  A ? ALA 17  A 17  A ? -1.2 CYS 27  A 27  A ? -0.2 ALA 17  A 17  A ? -3.2 LEU 31  A 31  A ? -0.3 
30  PHE 30  A 30  A ? LEU 38  A 38  A ? -1.8 GLY 28  A 28  A ? -0.3 LEU 38  A 38  A ? -3.0 ILE 32  A 32  A ? -0.4 
31  LEU 31  A 31  A ? TYR 15  A 15  A ? -2.2 GLY 29  A 29  A ? -0.3 LEU 105 A 105 A ? -3.1 VAL 37  A 37  A ? -0.2 
32  ILE 32  A 32  A ? TRP 36  A 36  A ? -2.3 PHE 30  A 30  A ? -0.4 GLU 34  A 34  A ? -0.2 VAL 37  A 37  A ? -0.2 
33  ALA 33  A 33  A ? TRP 36  A 36  A ? -1.5 LYS 103 A 103 A ? -0.1 TRP 36  A 36  A ? -2.1 ILE 32  A 32  A ? -0.3 
34  GLU 34  A 34  A ? GLN 35  A 35  A ? -0.3 ILE 32  A 32  A ? -0.2 ALA 96  A 96  A ? -4.1 GLU 94  A 94  A ? -0.1 
35  GLN 35  A 35  A ? LYS 95  A 95  A ? -0.2 TRP 36  A 36  A ? -0.1 LEU 92  A 92  A ? -1.9 VAL 37  A 37  A ? -0.4 
36  TRP 36  A 36  A ? ALA 33  A 33  A ? -2.1 GLN 91  A 91  A ? -0.2 ILE 32  A 32  A ? -2.3 ALA 33  A 33  A ? -1.5 
37  VAL 37  A 37  A ? LEU 90  A 90  A ? -2.4 GLN 35  A 35  A ? -0.4 LEU 90  A 90  A ? -3.0 SER 39  A 39  A ? -0.5 
38  LEU 38  A 38  A ? PHE 30  A 30  A ? -3.0 TRP 36  A 36  A ? -0.4 PHE 30  A 30  A ? -1.8 ALA 40  A 40  A ? -0.2 
39  SER 39  A 39  A ? LEU 88  A 88  A ? -3.1 VAL 37  A 37  A ? -0.5 LEU 88  A 88  A ? -2.7 ALA 41  A 41  A ? -0.4 
40  ALA 40  A 40  A ? GLY 28  A 28  A ? -0.4 LEU 87  A 87  A ? -0.3 CYS 43  A 43  A ? -1.7 LEU 87  A 87  A ? -0.3 
41  ALA 41  A 41  A ? SER 39  A 39  A ? -0.4 HIS 42  A 42  A ? -0.3 MET 44  A 44  A ? -1.8 ALA 40  A 40  A ? -0.1 
42  HIS 42  A 42  A ? CYS 43  A 43  A ? -0.3 ASN 79  A 79  A ? -0.1 ALA 41  A 41  A ? -0.3 SER 176 A 176 A ? -0.0 
43  CYS 43  A 43  A ? ALA 40  A 40  A ? -1.7 GLY 28  A 28  A ? -0.1 LYS 46  A 46  A ? -0.4 HIS 42  A 42  A ? -0.3 
44  MET 44  A 44  A ? ALA 41  A 41  A ? -1.8 ALA 40  A 40  A ? -0.2 THR 47  A 47  A ? -0.1 ALA 41  A 41  A ? -0.0 
45  GLY 45  A 45  A ? LYS 46  A 46  A ? -0.5 PHE 48  A 48  A ? -0.0 THR 47  A 47  A ? -0.3 MET 44  A 44  A ? -0.2 
46  LYS 46  A 46  A ? CYS 43  A 43  A ? -0.4 VAL 21  A 21  A ? -0.0 PHE 48  A 48  A ? -0.7 GLY 45  A 45  A ? -0.5 
47  THR 47  A 47  A ? GLY 45  A 45  A ? -0.3 MET 44  A 44  A ? -0.1 GLN 49  A 49  A ? -0.3 ASP 22  A 22  A ? -0.2 
48  PHE 48  A 48  A ? LYS 46  A 46  A ? -0.7 VAL 21  A 21  A ? -0.1 VAL 69  A 69  A ? -0.6 VAL 50  A 50  A ? -0.4 
49  GLN 49  A 49  A ? GLN 20  A 20  A ? -2.1 THR 47  A 47  A ? -0.3 GLN 20  A 20  A ? -3.6 LEU 51  A 51  A ? -0.6 
50  VAL 50  A 50  A ? TYR 67  A 67  A ? -3.0 PHE 48  A 48  A ? -0.4 TYR 67  A 67  A ? -3.4 LEU 52  A 52  A ? -0.6 
51  LEU 51  A 51  A ? SER 18  A 18  A ? -3.0 GLN 49  A 49  A ? -0.6 SER 18  A 18  A ? -2.4 GLY 53  A 53  A ? -0.3 
52  LEU 52  A 52  A ? ARG 65  A 65  A ? -2.7 VAL 50  A 50  A ? -0.6 ARG 65  A 65  A ? -2.6 ALA 17  A 17  A ? -0.1 
53  GLY 53  A 53  A ? MET 16  A 16  A ? -0.5 HIS 101 A 101 A ? -0.4 HIS 55  A 55  A ? -0.4 HIS 63  A 63  A ? -0.2 
54  ALA 54  A 54  A ? MET 16  A 16  A ? -0.3 HIS 55  A 55  A ? -0.2 GLY 53  A 53  A ? -0.3 LEU 57  A 57  A ? -0.1 
55  HIS 55  A 55  A ? GLY 53  A 53  A ? -0.4 SER 56  A 56  A ? -0.3 LEU 136 A 136 A ? -2.0 LEU 57  A 57  A ? -0.4 
56  SER 56  A 56  A ? VAL 135 A 135 A ? -0.2 GLN 59  A 59  A ? -0.2 HIS 55  A 55  A ? -0.3 VAL 135 A 135 A ? -0.2 
57  LEU 57  A 57  A ? ASP 134 A 134 A ? -2.3 HIS 55  A 55  A ? -0.4 SER 56  A 56  A ? -0.1 VAL 135 A 135 A ? -0.1 
58  SER 58  A 58  A ? ASP 134 A 134 A ? -0.2 PRO 60  A 60  A ? -0.1 LEU 57  A 57  A ? -0.2 VAL 135 A 135 A ? -0.1 
59  GLN 59  A 59  A ? ASP 134 A 134 A ? -0.1 PRO 60  A 60  A ? -0.1 GLU 61  A 61  A ? -0.2 SER 56  A 56  A ? -0.2 
60  PRO 60  A 60  A ? ?   ?   ? ?   ? ? ?    ?   ?   ? ?   ? ? ?    GLN 59  A 59  A ? -0.1 SER 58  A 58  A ? -0.1 
61  GLU 61  A 61  A ? GLN 59  A 59  A ? -0.2 PRO 62  A 62  A ? -0.1 LYS 64  A 64  A ? -1.8 ALA 54  A 54  A ? -0.0 
62  PRO 62  A 62  A ? ?   ?   ? ?   ? ? ?    ?   ?   ? ?   ? ? ?    GLU 61  A 61  A ? -0.1 GLY 53  A 53  A ? -0.0 
63  HIS 63  A 63  A ? GLY 53  A 53  A ? -0.2 ARG 65  A 65  A ? -0.0 ARG 65  A 65  A ? -0.4 ALA 54  A 54  A ? -0.1 
64  LYS 64  A 64  A ? GLU 61  A 61  A ? -1.8 GLY 53  A 53  A ? -0.1 LEU 66  A 66  A ? -0.4 GLY 53  A 53  A ? -0.2 
65  ARG 65  A 65  A ? LEU 52  A 52  A ? -2.6 HIS 63  A 63  A ? -0.4 LEU 52  A 52  A ? -2.7 TYR 67  A 67  A ? -0.4 
66  LEU 66  A 66  A ? LYS 64  A 64  A ? -0.4 LEU 51  A 51  A ? -0.2 ALA 68  A 68  A ? -0.4 LEU 51  A 51  A ? -0.2 
67  TYR 67  A 67  A ? VAL 50  A 50  A ? -3.4 ARG 65  A 65  A ? -0.4 VAL 50  A 50  A ? -3.0 VAL 69  A 69  A ? -0.1 
68  ALA 68  A 68  A ? LEU 66  A 66  A ? -0.4 GLN 49  A 49  A ? -0.2 GLU 93  A 93  A ? -2.8 ARG 70  A 70  A ? -0.6 
69  VAL 69  A 69  A ? PHE 48  A 48  A ? -0.6 LEU 92  A 92  A ? -0.2 LEU 92  A 92  A ? -0.2 ALA 72  A 72  A ? -0.1 
70  ARG 70  A 70  A ? GLN 91  A 91  A ? -3.2 ALA 68  A 68  A ? -0.6 ALA 72  A 72  A ? -0.3 LEU 92  A 92  A ? -0.2 
71  ALA 71  A 71  A ? GLN 91  A 91  A ? -1.3 VAL 73  A 73  A ? -0.0 GLN 91  A 91  A ? -3.3 VAL 73  A 73  A ? -0.5 
72  ALA 72  A 72  A ? ARG 70  A 70  A ? -0.3 LEU 90  A 90  A ? -0.2 ARG 74  A 74  A ? -0.7 LEU 90  A 90  A ? -0.2 
73  VAL 73  A 73  A ? LEU 89  A 89  A ? -3.4 ALA 71  A 71  A ? -0.5 LEU 89  A 89  A ? -2.5 HIS 75  A 75  A ? -0.3 
74  ARG 74  A 74  A ? ALA 72  A 72  A ? -0.7 LEU 88  A 88  A ? -0.2 LEU 88  A 88  A ? -0.2 ASP 86  A 86  A ? -0.1 
75  HIS 75  A 75  A ? LEU 87  A 87  A ? -2.8 VAL 73  A 73  A ? -0.3 SER 78  A 78  A ? -2.2 ARG 74  A 74  A ? -0.1 
76  PRO 76  A 76  A ? ?   ?   ? ?   ? ? ?    ?   ?   ? ?   ? ? ?    HIS 75  A 75  A ? -0.1 ARG 74  A 74  A ? -0.0 
77  GLY 77  A 77  A ? ASP 85  A 85  A ? -0.1 ASN 79  A 79  A ? -0.0 ASP 84  A 84  A ? -0.1 ASP 86  A 86  A ? -0.1 
78  SER 78  A 78  A ? HIS 75  A 75  A ? -2.2 ASP 85  A 85  A ? -0.2 THR 80  A 80  A ? -0.4 ASP 85  A 85  A ? -0.2 
79  ASN 79  A 79  A ? ASP 84  A 84  A ? -1.5 THR 80  A 80  A ? -0.1 ASN 83  A 83  A ? -2.6 ASP 84  A 84  A ? -0.7 
80  THR 80  A 80  A ? SER 78  A 78  A ? -0.4 GLU 81  A 81  A ? -0.2 ASN 79  A 79  A ? -0.1 SER 78  A 78  A ? -0.0 
81  GLU 81  A 81  A ? THR 82  A 82  A ? -0.1 ASP 84  A 84  A ? -0.1 THR 80  A 80  A ? -0.2 ASN 79  A 79  A ? -0.0 
82  THR 82  A 82  A ? ASN 79  A 79  A ? -0.4 ASP 84  A 84  A ? -0.1 THR 80  A 80  A ? -0.2 GLU 81  A 81  A ? -0.1 
83  ASN 83  A 83  A ? ASN 79  A 79  A ? -2.6 ASP 84  A 84  A ? -0.2 ASP 86  A 86  A ? -0.8 ASP 85  A 85  A ? -0.2 
84  ASP 84  A 84  A ? ASN 79  A 79  A ? -0.7 ASP 85  A 85  A ? -0.2 ASN 79  A 79  A ? -1.5 ASN 83  A 83  A ? -0.2 
85  ASP 85  A 85  A ? ASP 86  A 86  A ? -0.2 SER 78  A 78  A ? -0.2 LEU 87  A 87  A ? -2.3 HIS 75  A 75  A ? -0.2 
86  ASP 86  A 86  A ? ASN 83  A 83  A ? -0.8 SER 78  A 78  A ? -0.1 LEU 88  A 88  A ? -0.4 ASP 85  A 85  A ? -0.2 
87  LEU 87  A 87  A ? ASP 85  A 85  A ? -2.3 ALA 40  A 40  A ? -0.3 HIS 75  A 75  A ? -2.8 LEU 89  A 89  A ? -0.4 
88  LEU 88  A 88  A ? SER 39  A 39  A ? -2.7 ASP 86  A 86  A ? -0.4 SER 39  A 39  A ? -3.1 LEU 90  A 90  A ? -0.5 
89  LEU 89  A 89  A ? VAL 73  A 73  A ? -2.5 LEU 87  A 87  A ? -0.4 VAL 73  A 73  A ? -3.4 GLN 91  A 91  A ? -0.5 
90  LEU 90  A 90  A ? VAL 37  A 37  A ? -3.0 LEU 88  A 88  A ? -0.5 VAL 37  A 37  A ? -2.4 LEU 92  A 92  A ? -0.6 
91  GLN 91  A 91  A ? ALA 71  A 71  A ? -3.3 LEU 89  A 89  A ? -0.5 ARG 70  A 70  A ? -3.2 ALA 71  A 71  A ? -1.3 
92  LEU 92  A 92  A ? GLN 35  A 35  A ? -1.9 LEU 90  A 90  A ? -0.6 VAL 69  A 69  A ? -0.2 LYS 95  A 95  A ? -0.0 
93  GLU 93  A 93  A ? ALA 68  A 68  A ? -2.8 GLN 91  A 91  A ? -0.1 LYS 95  A 95  A ? -0.3 LEU 92  A 92  A ? -0.1 
94  GLU 94  A 94  A ? ALA 68  A 68  A ? -0.4 GLU 34  A 34  A ? -0.1 GLU 93  A 93  A ? -0.1 ALA 96  A 96  A ? -0.1 
95  LYS 95  A 95  A ? GLU 93  A 93  A ? -0.3 ALA 96  A 96  A ? -0.1 GLN 35  A 35  A ? -0.2 THR 97  A 97  A ? -0.2 
96  ALA 96  A 96  A ? GLU 34  A 34  A ? -4.1 ALA 33  A 33  A ? -0.1 LEU 98  A 98  A ? -0.8 LYS 95  A 95  A ? -0.1 
97  THR 97  A 97  A ? LYS 95  A 95  A ? -0.2 GLU 94  A 94  A ? -0.1 SER 99  A 99  A ? -0.2 ALA 96  A 96  A ? -0.1 
98  LEU 98  A 98  A ? ALA 96  A 96  A ? -0.8 HIS 101 A 101 A ? -0.1 GLU 100 A 100 A ? -0.2 LYS 103 A 103 A ? -0.2 
99  SER 99  A 99  A ? VAL 102 A 102 A ? -2.2 THR 97  A 97  A ? -0.2 VAL 102 A 102 A ? -0.4 GLY 53  A 53  A ? -0.1 
100 GLU 100 A 100 A ? LEU 98  A 98  A ? -0.2 HIS 101 A 101 A ? -0.2 LYS 103 A 103 A ? -0.1 LEU 98  A 98  A ? -0.1 
101 HIS 101 A 101 A ? VAL 102 A 102 A ? -0.3 ARG 13  A 13  A ? -0.1 LYS 103 A 103 A ? -0.4 GLY 53  A 53  A ? -0.4 
102 VAL 102 A 102 A ? SER 99  A 99  A ? -0.4 LEU 52  A 52  A ? -0.1 SER 99  A 99  A ? -2.2 ILE 104 A 104 A ? -0.3 
103 LYS 103 A 103 A ? PRO 14  A 14  A ? -1.3 HIS 101 A 101 A ? -0.4 LEU 31  A 31  A ? -0.3 LEU 105 A 105 A ? -0.3 
104 ILE 104 A 104 A ? VAL 102 A 102 A ? -0.3 ILE 32  A 32  A ? -0.1 ILE 32  A 32  A ? -0.2 TYR 15  A 15  A ? -0.1 
105 LEU 105 A 105 A ? LEU 31  A 31  A ? -3.1 LYS 103 A 103 A ? -0.3 VAL 185 A 185 A ? -0.1 PHE 30  A 30  A ? -0.0 
106 PRO 106 A 106 A ? ?   ?   ? ?   ? ? ?    ?   ?   ? ?   ? ? ?    ALA 186 A 186 A ? -3.2 GLN 108 A 108 A ? -0.4 
107 PHE 107 A 107 A ? VAL 185 A 185 A ? -0.2 ILE 32  A 32  A ? -0.1 ARG 109 A 109 A ? -0.2 GLU 187 A 187 A ? -0.2 
108 GLN 108 A 108 A ? ALA 186 A 186 A ? -2.3 PRO 106 A 106 A ? -0.4 VAL 112 A 112 A ? -0.1 VAL 213 A 213 A ? -0.0 
109 ARG 109 A 109 A ? PHE 107 A 107 A ? -0.2 ASP 111 A 111 A ? -0.1 ASP 111 A 111 A ? -0.3 GLN 108 A 108 A ? -0.1 
110 VAL 110 A 110 A ? ALA 211 A 211 A ? -0.0 ASP 111 A 111 A ? -0.0 ALA 210 A 210 A ? -0.2 ILE 209 A 209 A ? -0.1 
111 ASP 111 A 111 A ? ARG 109 A 109 A ? -0.3 ALA 210 A 210 A ? -0.1 ARG 109 A 109 A ? -0.1 GLU 187 A 187 A ? -0.0 
112 VAL 112 A 112 A ? GLU 187 A 187 A ? -0.1 GLN 108 A 108 A ? -0.1 GLY 115 A 115 A ? -0.1 ASP 111 A 111 A ? -0.1 
113 PRO 113 A 113 A ? ?   ?   ? ?   ? ? ?    ?   ?   ? ?   ? ? ?    THR 116 A 116 A ? -1.5 VAL 143 A 143 A ? -0.3 
114 PRO 114 A 114 A ? ?   ?   ? ?   ? ? ?    ?   ?   ? ?   ? ? ?    LYS 144 A 144 A ? -0.2 MET 117 A 117 A ? -0.1 
115 GLY 115 A 115 A ? VAL 143 A 143 A ? -3.1 THR 116 A 116 A ? -0.3 MET 117 A 117 A ? -0.3 LYS 144 A 144 A ? -0.1 
116 THR 116 A 116 A ? PRO 113 A 113 A ? -1.5 PRO 142 A 142 A ? -0.1 VAL 143 A 143 A ? -2.1 CYS 118 A 118 A ? -0.4 
117 MET 117 A 117 A ? GLY 115 A 115 A ? -0.3 PRO 142 A 142 A ? -0.2 ASN 183 A 183 A ? -0.6 GLU 119 A 119 A ? -0.3 
118 CYS 118 A 118 A ? ARG 141 A 141 A ? -2.4 THR 116 A 116 A ? -0.4 ARG 141 A 141 A ? -3.5 ALA 120 A 120 A ? -0.4 
119 GLU 119 A 119 A ? ILE 181 A 181 A ? -3.4 MET 117 A 117 A ? -0.3 ILE 181 A 181 A ? -4.1 ALA 121 A 121 A ? -0.4 
120 ALA 120 A 120 A ? VAL 139 A 139 A ? -2.9 CYS 118 A 118 A ? -0.4 VAL 139 A 139 A ? -2.3 GLY 122 A 122 A ? -0.3 
121 ALA 121 A 121 A ? PRO 179 A 179 A ? -1.0 GLU 119 A 119 A ? -0.4 TRP 123 A 123 A ? -0.3 GLN 138 A 138 A ? -0.2 
122 GLY 122 A 122 A ? GLN 137 A 137 A ? -2.4 ALA 120 A 120 A ? -0.3 GLN 137 A 137 A ? -2.4 ASP 175 A 175 A ? -0.1 
123 TRP 123 A 123 A ? GLY 174 A 174 A ? -0.4 ALA 121 A 121 A ? -0.3 THR 126 A 126 A ? -0.1 ASP 175 A 175 A ? -0.1 
124 GLY 124 A 124 A ? PHE 125 A 125 A ? -0.2 CYS 172 A 172 A ? -0.1 GLY 174 A 174 A ? -0.3 ILE 2   A 2   A ? -0.2 
125 PHE 125 A 125 A ? LYS 173 A 173 A ? -2.7 LYS 132 A 132 A ? -0.2 ILE 2   A 2   A ? -0.6 LYS 132 A 132 A ? -0.2 
126 THR 126 A 126 A ? ARG 131 A 131 A ? -2.9 ARG 1   A 1   A ? -0.3 GLY 4   A 4   A ? -0.4 HIS 128 A 128 A ? -0.3 
127 SER 127 A 127 A ? ARG 131 A 131 A ? -0.7 LEU 3   A 3   A ? -0.1 GLY 130 A 130 A ? -1.3 THR 126 A 126 A ? -0.1 
128 HIS 128 A 128 A ? THR 126 A 126 A ? -0.3 SER 129 A 129 A ? -0.2 SER 127 A 127 A ? -0.0 PHE 125 A 125 A ? -0.0 
129 SER 129 A 129 A ? ARG 131 A 131 A ? -0.0 GLY 130 A 130 A ? -0.0 HIS 128 A 128 A ? -0.2 PHE 125 A 125 A ? -0.0 
130 GLY 130 A 130 A ? SER 127 A 127 A ? -1.3 ARG 131 A 131 A ? -0.3 LYS 132 A 132 A ? -0.4 HIS 128 A 128 A ? -0.1 
131 ARG 131 A 131 A ? SER 127 A 127 A ? -0.1 LYS 132 A 132 A ? -0.0 THR 126 A 126 A ? -2.9 SER 127 A 127 A ? -0.7 
132 LYS 132 A 132 A ? GLY 130 A 130 A ? -0.4 PHE 125 A 125 A ? -0.2 PHE 125 A 125 A ? -0.2 GLY 124 A 124 A ? -0.1 
133 PRO 133 A 133 A ? ?   ?   ? ?   ? ? ?    ?   ?   ? ?   ? ? ?    GLN 137 A 137 A ? -0.1 LEU 57  A 57  A ? -0.1 
134 ASP 134 A 134 A ? LEU 136 A 136 A ? -0.1 SER 56  A 56  A ? -0.1 LEU 57  A 57  A ? -2.3 LEU 136 A 136 A ? -0.3 
135 VAL 135 A 135 A ? SER 56  A 56  A ? -0.2 LEU 57  A 57  A ? -0.1 SER 56  A 56  A ? -0.2 GLY 122 A 122 A ? -0.1 
136 LEU 136 A 136 A ? HIS 55  A 55  A ? -2.0 ASP 134 A 134 A ? -0.3 THR 8   A 8   A ? -2.7 GLN 138 A 138 A ? -0.3 
137 GLN 137 A 137 A ? GLY 122 A 122 A ? -2.4 THR 7   A 7   A ? -0.2 GLY 122 A 122 A ? -2.4 VAL 139 A 139 A ? -0.3 
138 GLN 138 A 138 A ? SER 6   A 6   A ? -2.4 LEU 136 A 136 A ? -0.3 SER 6   A 6   A ? -2.6 GLU 140 A 140 A ? -0.3 
139 VAL 139 A 139 A ? ALA 120 A 120 A ? -2.3 GLN 137 A 137 A ? -0.3 ALA 120 A 120 A ? -2.9 ARG 141 A 141 A ? -0.4 
140 GLU 140 A 140 A ? GLN 138 A 138 A ? -0.3 GLU 119 A 119 A ? -0.2 GLU 119 A 119 A ? -0.2 MET 117 A 117 A ? -0.1 
141 ARG 141 A 141 A ? CYS 118 A 118 A ? -3.5 VAL 139 A 139 A ? -0.4 CYS 118 A 118 A ? -2.4 VAL 143 A 143 A ? -0.2 
142 PRO 142 A 142 A ? ?   ?   ? ?   ? ? ?    ?   ?   ? ?   ? ? ?    ASP 165 A 165 A ? -1.8 MET 117 A 117 A ? -0.2 
143 VAL 143 A 143 A ? THR 116 A 116 A ? -2.1 PRO 113 A 113 A ? -0.3 GLY 115 A 115 A ? -3.1 SER 145 A 145 A ? -0.3 
144 LYS 144 A 144 A ? CYS 163 A 163 A ? -3.1 PRO 114 A 114 A ? -0.2 CYS 163 A 163 A ? -0.7 ARG 146 A 146 A ? -0.1 
145 SER 145 A 145 A ? VAL 143 A 143 A ? -0.3 ARG 146 A 146 A ? -0.1 CYS 149 A 149 A ? -1.8 GLU 148 A 148 A ? -0.2 
146 ARG 146 A 146 A ? GLU 147 A 147 A ? -0.2 GLU 148 A 148 A ? -0.2 ASN 150 A 150 A ? -2.7 ILE 157 A 157 A ? -0.1 
147 GLU 147 A 147 A ? GLU 148 A 148 A ? -0.2 CYS 149 A 149 A ? -0.2 ARG 146 A 146 A ? -0.2 ASN 155 A 155 A ? -0.1 
148 GLU 148 A 148 A ? SER 145 A 145 A ? -0.2 CYS 149 A 149 A ? -0.2 GLU 147 A 147 A ? -0.2 ARG 146 A 146 A ? -0.2 
149 CYS 149 A 149 A ? SER 145 A 145 A ? -1.8 ASN 150 A 150 A ? -0.1 TYR 152 A 152 A ? -1.6 HIS 153 A 153 A ? -0.5 
150 ASN 150 A 150 A ? ARG 146 A 146 A ? -2.7 PRO 151 A 151 A ? -0.3 ASN 155 A 155 A ? -2.1 HIS 153 A 153 A ? -1.5 
151 PRO 151 A 151 A ? ?   ?   ? ?   ? ? ?    ?   ?   ? ?   ? ? ?    ASP 154 A 154 A ? -0.7 ASN 150 A 150 A ? -0.3 
152 TYR 152 A 152 A ? CYS 149 A 149 A ? -1.6 HIS 153 A 153 A ? -0.2 ASN 150 A 150 A ? -0.2 CYS 149 A 149 A ? -0.1 
153 HIS 153 A 153 A ? ASN 150 A 150 A ? -1.5 CYS 149 A 149 A ? -0.5 THR 156 A 156 A ? -2.0 TYR 152 A 152 A ? -0.2 
154 ASP 154 A 154 A ? PRO 151 A 151 A ? -0.7 ASN 155 A 155 A ? -0.3 ASN 150 A 150 A ? -0.1 TYR 152 A 152 A ? -0.1 
155 ASN 155 A 155 A ? ASN 150 A 150 A ? -2.1 THR 156 A 156 A ? -0.1 ASP 154 A 154 A ? -0.3 ASN 150 A 150 A ? -0.1 
156 THR 156 A 156 A ? HIS 153 A 153 A ? -2.0 ASN 150 A 150 A ? -0.3 THR 158 A 158 A ? -0.6 ASP 154 A 154 A ? -0.1 
157 ILE 157 A 157 A ? ARG 146 A 146 A ? -0.1 HIS 153 A 153 A ? -0.1 ASN 150 A 150 A ? -0.1 ASP 159 A 159 A ? -0.1 
158 THR 158 A 158 A ? THR 156 A 156 A ? -0.6 LEU 162 A 162 A ? -0.1 MET 161 A 161 A ? -1.9 THR 156 A 156 A ? -0.1 
159 ASP 159 A 159 A ? LYS 160 A 160 A ? -0.3 ILE 157 A 157 A ? -0.1 ALA 211 A 211 A ? -0.1 THR 158 A 158 A ? -0.1 
160 LYS 160 A 160 A ? ALA 210 A 210 A ? -0.1 ALA 211 A 211 A ? -0.1 ARG 208 A 208 A ? -2.7 LEU 162 A 162 A ? -0.3 
161 MET 161 A 161 A ? THR 158 A 158 A ? -1.9 THR 207 A 207 A ? -0.2 CYS 163 A 163 A ? -0.3 THR 207 A 207 A ? -0.2 
162 LEU 162 A 162 A ? TYR 206 A 206 A ? -2.7 LYS 160 A 160 A ? -0.3 TYR 206 A 206 A ? -2.8 THR 164 A 164 A ? -0.4 
163 CYS 163 A 163 A ? LYS 144 A 144 A ? -0.7 MET 161 A 161 A ? -0.3 LYS 144 A 144 A ? -3.1 ASP 165 A 165 A ? -0.4 
164 THR 164 A 164 A ? GLY 204 A 204 A ? -2.0 LEU 162 A 162 A ? -0.4 GLY 204 A 204 A ? -1.0 VAL 143 A 143 A ? -0.2 
165 ASP 165 A 165 A ? PRO 142 A 142 A ? -1.8 CYS 163 A 163 A ? -0.4 GLY 204 A 204 A ? -0.2 THR 164 A 164 A ? -0.1 
166 SER 166 A 166 A ? TYR 200 A 200 A ? -0.2 PRO 203 A 203 A ? -0.1 LYS 169 A 169 A ? -1.1 LYS 168 A 168 A ? -1.0 
167 ARG 167 A 167 A ? LYS 168 A 168 A ? -0.3 TYR 200 A 200 A ? -0.2 ASN 199 A 199 A ? -0.1 ASP 170 A 170 A ? -0.1 
168 LYS 168 A 168 A ? SER 166 A 166 A ? -1.0 GLY 198 A 198 A ? -0.9 ASP 170 A 170 A ? -0.4 ARG 167 A 167 A ? -0.3 
169 LYS 169 A 169 A ? SER 166 A 166 A ? -1.1 GLY 4   A 4   A ? -0.1 THR 171 A 171 A ? -0.3 GLY 4   A 4   A ? -0.2 
170 ASP 170 A 170 A ? LEU 3   A 3   A ? -1.1 LYS 168 A 168 A ? -0.4 LEU 3   A 3   A ? -2.9 CYS 172 A 172 A ? -0.4 
171 THR 171 A 171 A ? LYS 169 A 169 A ? -0.3 ILE 2   A 2   A ? -0.2 ILE 2   A 2   A ? -0.3 GLY 198 A 198 A ? -0.2 
172 CYS 172 A 172 A ? ARG 1   A 1   A ? -2.5 ASP 170 A 170 A ? -0.4 ASP 175 A 175 A ? -2.1 SER 176 A 176 A ? -0.2 
173 LYS 173 A 173 A ? GLY 174 A 174 A ? -0.3 THR 171 A 171 A ? -0.2 PHE 125 A 125 A ? -2.7 CYS 172 A 172 A ? -0.2 
174 GLY 174 A 174 A ? GLY 124 A 124 A ? -0.3 VAL 26  A 26  A ? -0.2 TRP 123 A 123 A ? -0.4 LYS 173 A 173 A ? -0.3 
175 ASP 175 A 175 A ? CYS 172 A 172 A ? -2.1 CYS 27  A 27  A ? -0.2 GLY 178 A 178 A ? -2.5 VAL 190 A 190 A ? -0.3 
176 SER 176 A 176 A ? GLY 177 A 177 A ? -0.3 CYS 172 A 172 A ? -0.2 GLY 28  A 28  A ? -3.7 THR 191 A 191 A ? -0.2 
177 GLY 177 A 177 A ? VAL 190 A 190 A ? -3.1 GLY 178 A 178 A ? -0.3 SER 176 A 176 A ? -0.3 PHE 30  A 30  A ? -0.1 
178 GLY 178 A 178 A ? ASP 175 A 175 A ? -2.5 PRO 179 A 179 A ? -0.1 VAL 190 A 190 A ? -3.0 GLY 177 A 177 A ? -0.3 
179 PRO 179 A 179 A ? ?   ?   ? ?   ? ? ?    ?   ?   ? ?   ? ? ?    ALA 121 A 121 A ? -1.0 ILE 181 A 181 A ? -0.6 
180 LEU 180 A 180 A ? GLY 188 A 188 A ? -2.8 GLY 178 A 178 A ? -0.2 GLU 187 A 187 A ? -3.8 GLY 188 A 188 A ? -1.3 
181 ILE 181 A 181 A ? GLU 119 A 119 A ? -4.1 PRO 179 A 179 A ? -0.6 GLU 119 A 119 A ? -3.4 ASN 183 A 183 A ? -0.4 
182 CYS 182 A 182 A ? VAL 185 A 185 A ? -2.8 LEU 180 A 180 A ? -0.5 VAL 185 A 185 A ? -1.4 CYS 118 A 118 A ? -0.2 
183 ASN 183 A 183 A ? MET 117 A 117 A ? -0.6 ILE 181 A 181 A ? -0.4 CYS 182 A 182 A ? -0.1 ALA 186 A 186 A ? -0.1 
184 GLY 184 A 184 A ? VAL 185 A 185 A ? -0.2 ILE 181 A 181 A ? -0.1 ALA 186 A 186 A ? -0.3 ASN 183 A 183 A ? -0.3 
185 VAL 185 A 185 A ? CYS 182 A 182 A ? -1.4 LEU 105 A 105 A ? -0.1 CYS 182 A 182 A ? -2.8 GLU 187 A 187 A ? -0.4 
186 ALA 186 A 186 A ? PRO 106 A 106 A ? -3.2 GLY 184 A 184 A ? -0.3 GLN 108 A 108 A ? -2.3 ILE 181 A 181 A ? -0.2 
187 GLU 187 A 187 A ? LEU 180 A 180 A ? -3.8 VAL 185 A 185 A ? -0.4 ILE 209 A 209 A ? -1.7 ALA 210 A 210 A ? -0.4 
188 GLY 188 A 188 A ? LEU 180 A 180 A ? -1.3 ARG 208 A 208 A ? -0.2 LEU 180 A 180 A ? -2.8 VAL 190 A 190 A ? -0.5 
189 VAL 189 A 189 A ? THR 207 A 207 A ? -1.8 GLU 187 A 187 A ? -0.3 THR 207 A 207 A ? -2.9 THR 191 A 191 A ? -0.3 
190 VAL 190 A 190 A ? GLY 178 A 178 A ? -3.0 GLY 188 A 188 A ? -0.5 GLY 177 A 177 A ? -3.1 TYR 206 A 206 A ? -0.2 
191 THR 191 A 191 A ? ILE 205 A 205 A ? -1.7 ALA 192 A 192 A ? -0.4 GLY 193 A 193 A ? -0.3 TYR 206 A 206 A ? -0.2 
192 ALA 192 A 192 A ? ILE 205 A 205 A ? -1.4 ASN 83  A 83  A ? -0.1 ILE 205 A 205 A ? -2.3 THR 191 A 191 A ? -0.4 
193 GLY 193 A 193 A ? THR 191 A 191 A ? -0.3 GLY 204 A 204 A ? -0.2 CYS 197 A 197 A ? -0.1 GLY 204 A 204 A ? -0.1 
194 ALA 194 A 194 A ? LYS 202 A 202 A ? -0.6 ALA 192 A 192 A ? -0.3 GLY 198 A 198 A ? -0.1 ILE 205 A 205 A ? -0.0 
195 ARG 195 A 195 A ? VAL 196 A 196 A ? -0.2 CYS 197 A 197 A ? -0.1 CYS 197 A 197 A ? -0.6 LYS 173 A 173 A ? -0.1 
196 VAL 196 A 196 A ? CYS 172 A 172 A ? -0.1 LYS 202 A 202 A ? -0.0 ASN 199 A 199 A ? -1.3 ALA 194 A 194 A ? -0.2 
197 CYS 197 A 197 A ? ARG 195 A 195 A ? -0.6 GLY 198 A 198 A ? -0.2 TYR 200 A 200 A ? -0.1 CYS 172 A 172 A ? -0.1 
198 GLY 198 A 198 A ? ASN 199 A 199 A ? -0.3 THR 171 A 171 A ? -0.2 LYS 168 A 168 A ? -0.9 TYR 200 A 200 A ? -0.7 
199 ASN 199 A 199 A ? VAL 196 A 196 A ? -1.3 LYS 202 A 202 A ? -0.3 LYS 202 A 202 A ? -2.0 GLY 198 A 198 A ? -0.3 
200 TYR 200 A 200 A ? GLY 198 A 198 A ? -0.7 LYS 201 A 201 A ? -0.3 SER 166 A 166 A ? -0.2 ARG 167 A 167 A ? -0.2 
201 LYS 201 A 201 A ? LYS 202 A 202 A ? -0.2 SER 166 A 166 A ? -0.1 TYR 200 A 200 A ? -0.3 ASN 199 A 199 A ? -0.0 
202 LYS 202 A 202 A ? ASN 199 A 199 A ? -2.0 VAL 196 A 196 A ? -0.1 ALA 194 A 194 A ? -0.6 ASN 199 A 199 A ? -0.3 
203 PRO 203 A 203 A ? ?   ?   ? ?   ? ? ?    ?   ?   ? ?   ? ? ?    ASP 165 A 165 A ? -0.2 SER 166 A 166 A ? -0.1 
204 GLY 204 A 204 A ? THR 164 A 164 A ? -1.0 ASP 165 A 165 A ? -0.2 THR 164 A 164 A ? -2.0 TYR 206 A 206 A ? -0.4 
205 ILE 205 A 205 A ? ALA 192 A 192 A ? -2.3 CYS 163 A 163 A ? -0.2 THR 191 A 191 A ? -1.7 ALA 192 A 192 A ? -1.4 
206 TYR 206 A 206 A ? LEU 162 A 162 A ? -2.8 GLY 204 A 204 A ? -0.4 LEU 162 A 162 A ? -2.7 ARG 208 A 208 A ? -0.6 
207 THR 207 A 207 A ? VAL 189 A 189 A ? -2.9 ILE 205 A 205 A ? -0.3 VAL 189 A 189 A ? -1.8 ILE 209 A 209 A ? -0.5 
208 ARG 208 A 208 A ? LYS 160 A 160 A ? -2.7 TYR 206 A 206 A ? -0.6 ALA 211 A 211 A ? -0.5 GLY 188 A 188 A ? -0.2 
209 ILE 209 A 209 A ? GLU 187 A 187 A ? -1.7 THR 207 A 207 A ? -0.5 TYR 212 A 212 A ? -3.0 VAL 213 A 213 A ? -0.2 
210 ALA 210 A 210 A ? GLU 187 A 187 A ? -0.4 ALA 211 A 211 A ? -0.3 VAL 213 A 213 A ? -0.9 GLY 214 A 214 A ? -0.3 
211 ALA 211 A 211 A ? ARG 208 A 208 A ? -0.5 TYR 212 A 212 A ? -0.2 ALA 210 A 210 A ? -0.3 ILE 209 A 209 A ? -0.2 
212 TYR 212 A 212 A ? ILE 209 A 209 A ? -3.0 ARG 208 A 208 A ? -0.1 ILE 216 A 216 A ? -2.8 ALA 211 A 211 A ? -0.2 
213 VAL 213 A 213 A ? ALA 210 A 210 A ? -0.9 GLY 214 A 214 A ? -0.2 ASP 217 A 217 A ? -2.9 GLY 218 A 218 A ? -0.3 
214 GLY 214 A 214 A ? ALA 210 A 210 A ? -0.3 TRP 215 A 215 A ? -0.2 GLY 218 A 218 A ? -2.1 VAL 213 A 213 A ? -0.2 
215 TRP 215 A 215 A ? ASP 217 A 217 A ? -0.2 ILE 216 A 216 A ? -0.2 VAL 219 A 219 A ? -2.6 MET 220 A 220 A ? -0.2 
216 ILE 216 A 216 A ? TYR 212 A 212 A ? -2.8 ASP 217 A 217 A ? -0.2 MET 220 A 220 A ? -2.4 ALA 221 A 221 A ? -0.2 
217 ASP 217 A 217 A ? VAL 213 A 213 A ? -2.9 GLY 218 A 218 A ? -0.2 ALA 221 A 221 A ? -2.1 ILE 216 A 216 A ? -0.2 
218 GLY 218 A 218 A ? GLY 214 A 214 A ? -2.1 VAL 213 A 213 A ? -0.3 ALA 222 A 222 A ? -1.4 ASP 217 A 217 A ? -0.2 
219 VAL 219 A 219 A ? TRP 215 A 215 A ? -2.6 ALA 221 A 221 A ? -0.2 ALA 223 A 223 A ? -0.8 ALA 222 A 222 A ? -0.3 
220 MET 220 A 220 A ? ILE 216 A 216 A ? -2.4 ALA 221 A 221 A ? -0.2 ALA 223 A 223 A ? -0.5 GLY 218 A 218 A ? -0.2 
221 ALA 221 A 221 A ? ASP 217 A 217 A ? -2.1 ALA 222 A 222 A ? -0.2 MET 220 A 220 A ? -0.2 VAL 219 A 219 A ? -0.2 
222 ALA 222 A 222 A ? GLY 218 A 218 A ? -1.4 VAL 219 A 219 A ? -0.3 ALA 221 A 221 A ? -0.2 MET 220 A 220 A ? -0.2 
223 ALA 223 A 223 A ? VAL 219 A 219 A ? -0.8 MET 220 A 220 A ? -0.5 MET 220 A 220 A ? -0.0 ALA 71  A 71  A ? -0.0 
# 
loop_
_dssp_statistics_histogram.entry_id 
_dssp_statistics_histogram.type 
_dssp_statistics_histogram.1 
_dssp_statistics_histogram.2 
_dssp_statistics_histogram.3 
_dssp_statistics_histogram.4 
_dssp_statistics_histogram.5 
_dssp_statistics_histogram.6 
_dssp_statistics_histogram.7 
_dssp_statistics_histogram.8 
_dssp_statistics_histogram.9 
_dssp_statistics_histogram.10 
_dssp_statistics_histogram.11 
_dssp_statistics_histogram.12 
_dssp_statistics_histogram.13 
_dssp_statistics_histogram.14 
_dssp_statistics_histogram.15 
_dssp_statistics_histogram.16 
_dssp_statistics_histogram.17 
_dssp_statistics_histogram.18 
_dssp_statistics_histogram.19 
_dssp_statistics_histogram.20 
_dssp_statistics_histogram.21 
_dssp_statistics_histogram.22 
_dssp_statistics_histogram.23 
_dssp_statistics_histogram.24 
_dssp_statistics_histogram.25 
_dssp_statistics_histogram.26 
_dssp_statistics_histogram.27 
_dssp_statistics_histogram.28 
_dssp_statistics_histogram.29 
_dssp_statistics_histogram.30 
Alligator_sinensis_GeneID=102381206 residues_per_alpha_helix        0 0 0 1 0 0 0 0 0 1 0 0 0 0 0 0 0 0 0 0 0 0 0 0 0 0 0 0 0 0 
Alligator_sinensis_GeneID=102381206 parallel_bridges_per_ladder     1 0 0 0 0 0 0 0 0 0 0 0 0 0 0 0 0 0 0 0 0 0 0 0 0 0 0 0 0 0 
Alligator_sinensis_GeneID=102381206 antiparallel_bridges_per_ladder 2 3 2 6 1 2 0 0 0 0 0 0 0 0 0 0 0 0 0 0 0 0 0 0 0 0 0 0 0 0 
Alligator_sinensis_GeneID=102381206 ladders_per_sheet               1 0 0 0 0 1 0 1 0 0 0 0 0 0 0 0 0 0 0 0 0 0 0 0 0 0 0 0 0 0 
# 
loop_
_dssp_statistics_hbond.entry_id 
_dssp_statistics_hbond.type 
_dssp_statistics_hbond.count 
_dssp_statistics_hbond.count_per_100 
Alligator_sinensis_GeneID=102381206 O(I)-->H-N(J)          145 65.0 
Alligator_sinensis_GeneID=102381206 'PARALLEL BRIDGES'     2   0.9  
Alligator_sinensis_GeneID=102381206 'ANTIPARALLEL BRIDGES' 74  33.2 
Alligator_sinensis_GeneID=102381206 O(I)-->H-N(I-5)        2   0.9  
Alligator_sinensis_GeneID=102381206 O(I)-->H-N(I-4)        2   0.9  
Alligator_sinensis_GeneID=102381206 O(I)-->H-N(I-3)        4   1.8  
Alligator_sinensis_GeneID=102381206 O(I)-->H-N(I-2)        0   0.0  
Alligator_sinensis_GeneID=102381206 O(I)-->H-N(I-1)        0   0.0  
Alligator_sinensis_GeneID=102381206 O(I)-->H-N(I+0)        0   0.0  
Alligator_sinensis_GeneID=102381206 O(I)-->H-N(I+1)        0   0.0  
Alligator_sinensis_GeneID=102381206 O(I)-->H-N(I+2)        19  8.5  
Alligator_sinensis_GeneID=102381206 O(I)-->H-N(I+3)        25  11.2 
Alligator_sinensis_GeneID=102381206 O(I)-->H-N(I+4)        12  5.4  
Alligator_sinensis_GeneID=102381206 O(I)-->H-N(I+5)        2   0.9  
# 
_dssp_statistics.entry_id                       Alligator_sinensis_GeneID=102381206 
_dssp_statistics.nr_of_residues                 223 
_dssp_statistics.nr_of_chains                   1 
_dssp_statistics.nr_of_ss_bridges_total         0 
_dssp_statistics.nr_of_ss_bridges_intra_chain   0 
_dssp_statistics.nr_of_ss_bridges_inter_chain   0 
# 
loop_
_chem_comp.id 
_chem_comp.type 
_chem_comp.mon_nstd_flag 
_chem_comp.name 
_chem_comp.formula 
_chem_comp.formula_weight 
ALA 'L-PEPTIDE LINKING' y ALANINE         'C3 H7 N O2'     89.093 
ARG 'L-PEPTIDE LINKING' y ARGININE        'C6 H15 N4 O2'  175.209 
ASN 'L-PEPTIDE LINKING' y ASPARAGINE      'C4 H8 N2 O3'   132.118 
ASP 'L-PEPTIDE LINKING' y 'ASPARTIC ACID' 'C4 H7 N O4'    133.103 
CYS 'L-PEPTIDE LINKING' y CYSTEINE        'C3 H7 N O2 S'  121.158 
GLN 'L-PEPTIDE LINKING' y GLUTAMINE       'C5 H10 N2 O3'  146.144 
GLU 'L-PEPTIDE LINKING' y 'GLUTAMIC ACID' 'C5 H9 N O4'    147.129 
GLY 'PEPTIDE LINKING'   y GLYCINE         'C2 H5 N O2'     75.067 
HIS 'L-PEPTIDE LINKING' y HISTIDINE       'C6 H10 N3 O2'  156.162 
ILE 'L-PEPTIDE LINKING' y ISOLEUCINE      'C6 H13 N O2'   131.173 
LEU 'L-PEPTIDE LINKING' y LEUCINE         'C6 H13 N O2'   131.173 
LYS 'L-PEPTIDE LINKING' y LYSINE          'C6 H15 N2 O2'  147.195 
MET 'L-PEPTIDE LINKING' y METHIONINE      'C5 H11 N O2 S' 149.211 
PHE 'L-PEPTIDE LINKING' y PHENYLALANINE   'C9 H11 N O2'   165.189 
PRO 'L-PEPTIDE LINKING' y PROLINE         'C5 H9 N O2'     115.13 
SER 'L-PEPTIDE LINKING' y SERINE          'C3 H7 N O3'    105.093 
THR 'L-PEPTIDE LINKING' y THREONINE       'C4 H9 N O3'    119.119 
TRP 'L-PEPTIDE LINKING' y TRYPTOPHAN      'C11 H12 N2 O2' 204.225 
TYR 'L-PEPTIDE LINKING' y TYROSINE        'C9 H11 N O3'   181.189 
VAL 'L-PEPTIDE LINKING' y VALINE          'C5 H11 N O2'   117.146 
# 
loop_
_atom_type.symbol 
N 
C 
O 
S 
# 
loop_
_entity_poly_seq.entity_id 
_entity_poly_seq.num 
_entity_poly_seq.mon_id 
_entity_poly_seq.hetero 
1   1 ARG n 
1   2 ILE n 
1   3 LEU n 
1   4 GLY n 
1   5 GLY n 
1   6 SER n 
1   7 THR n 
1   8 THR n 
1   9 GLY n 
1  10 ALA n 
1  11 HIS n 
1  12 GLN n 
1  13 ARG n 
1  14 PRO n 
1  15 TYR n 
1  16 MET n 
1  17 ALA n 
1  18 SER n 
1  19 LEU n 
1  20 GLN n 
1  21 VAL n 
1  22 ASP n 
1  23 GLY n 
1  24 HIS n 
1  25 HIS n 
1  26 VAL n 
1  27 CYS n 
1  28 GLY n 
1  29 GLY n 
1  30 PHE n 
1  31 LEU n 
1  32 ILE n 
1  33 ALA n 
1  34 GLU n 
1  35 GLN n 
1  36 TRP n 
1  37 VAL n 
1  38 LEU n 
1  39 SER n 
1  40 ALA n 
1  41 ALA n 
1  42 HIS n 
1  43 CYS n 
1  44 MET n 
1  45 GLY n 
1  46 LYS n 
1  47 THR n 
1  48 PHE n 
1  49 GLN n 
1  50 VAL n 
1  51 LEU n 
1  52 LEU n 
1  53 GLY n 
1  54 ALA n 
1  55 HIS n 
1  56 SER n 
1  57 LEU n 
1  58 SER n 
1  59 GLN n 
1  60 PRO n 
1  61 GLU n 
1  62 PRO n 
1  63 HIS n 
1  64 LYS n 
1  65 ARG n 
1  66 LEU n 
1  67 TYR n 
1  68 ALA n 
1  69 VAL n 
1  70 ARG n 
1  71 ALA n 
1  72 ALA n 
1  73 VAL n 
1  74 ARG n 
1  75 HIS n 
1  76 PRO n 
1  77 GLY n 
1  78 SER n 
1  79 ASN n 
1  80 THR n 
1  81 GLU n 
1  82 THR n 
1  83 ASN n 
1  84 ASP n 
1  85 ASP n 
1  86 ASP n 
1  87 LEU n 
1  88 LEU n 
1  89 LEU n 
1  90 LEU n 
1  91 GLN n 
1  92 LEU n 
1  93 GLU n 
1  94 GLU n 
1  95 LYS n 
1  96 ALA n 
1  97 THR n 
1  98 LEU n 
1  99 SER n 
1 100 GLU n 
1 101 HIS n 
1 102 VAL n 
1 103 LYS n 
1 104 ILE n 
1 105 LEU n 
1 106 PRO n 
1 107 PHE n 
1 108 GLN n 
1 109 ARG n 
1 110 VAL n 
1 111 ASP n 
1 112 VAL n 
1 113 PRO n 
1 114 PRO n 
1 115 GLY n 
1 116 THR n 
1 117 MET n 
1 118 CYS n 
1 119 GLU n 
1 120 ALA n 
1 121 ALA n 
1 122 GLY n 
1 123 TRP n 
1 124 GLY n 
1 125 PHE n 
1 126 THR n 
1 127 SER n 
1 128 HIS n 
1 129 SER n 
1 130 GLY n 
1 131 ARG n 
1 132 LYS n 
1 133 PRO n 
1 134 ASP n 
1 135 VAL n 
1 136 LEU n 
1 137 GLN n 
1 138 GLN n 
1 139 VAL n 
1 140 GLU n 
1 141 ARG n 
1 142 PRO n 
1 143 VAL n 
1 144 LYS n 
1 145 SER n 
1 146 ARG n 
1 147 GLU n 
1 148 GLU n 
1 149 CYS n 
1 150 ASN n 
1 151 PRO n 
1 152 TYR n 
1 153 HIS n 
1 154 ASP n 
1 155 ASN n 
1 156 THR n 
1 157 ILE n 
1 158 THR n 
1 159 ASP n 
1 160 LYS n 
1 161 MET n 
1 162 LEU n 
1 163 CYS n 
1 164 THR n 
1 165 ASP n 
1 166 SER n 
1 167 ARG n 
1 168 LYS n 
1 169 LYS n 
1 170 ASP n 
1 171 THR n 
1 172 CYS n 
1 173 LYS n 
1 174 GLY n 
1 175 ASP n 
1 176 SER n 
1 177 GLY n 
1 178 GLY n 
1 179 PRO n 
1 180 LEU n 
1 181 ILE n 
1 182 CYS n 
1 183 ASN n 
1 184 GLY n 
1 185 VAL n 
1 186 ALA n 
1 187 GLU n 
1 188 GLY n 
1 189 VAL n 
1 190 VAL n 
1 191 THR n 
1 192 ALA n 
1 193 GLY n 
1 194 ALA n 
1 195 ARG n 
1 196 VAL n 
1 197 CYS n 
1 198 GLY n 
1 199 ASN n 
1 200 TYR n 
1 201 LYS n 
1 202 LYS n 
1 203 PRO n 
1 204 GLY n 
1 205 ILE n 
1 206 TYR n 
1 207 THR n 
1 208 ARG n 
1 209 ILE n 
1 210 ALA n 
1 211 ALA n 
1 212 TYR n 
1 213 VAL n 
1 214 GLY n 
1 215 TRP n 
1 216 ILE n 
1 217 ASP n 
1 218 GLY n 
1 219 VAL n 
1 220 MET n 
1 221 ALA n 
1 222 ALA n 
1 223 ALA n 
# 
loop_
_pdbx_poly_seq_scheme.asym_id 
_pdbx_poly_seq_scheme.entity_id 
_pdbx_poly_seq_scheme.seq_id 
_pdbx_poly_seq_scheme.mon_id 
_pdbx_poly_seq_scheme.ndb_seq_num 
_pdbx_poly_seq_scheme.pdb_seq_num 
_pdbx_poly_seq_scheme.auth_seq_num 
_pdbx_poly_seq_scheme.pdb_mon_id 
_pdbx_poly_seq_scheme.auth_mon_id 
_pdbx_poly_seq_scheme.pdb_strand_id 
_pdbx_poly_seq_scheme.pdb_ins_code 
_pdbx_poly_seq_scheme.hetero 
A 1   1 ARG   1 1   1   ARG ARG A ? n 
A 1   2 ILE   2 2   2   ILE ILE A ? n 
A 1   3 LEU   3 3   3   LEU LEU A ? n 
A 1   4 GLY   4 4   4   GLY GLY A ? n 
A 1   5 GLY   5 5   5   GLY GLY A ? n 
A 1   6 SER   6 6   6   SER SER A ? n 
A 1   7 THR   7 7   7   THR THR A ? n 
A 1   8 THR   8 8   8   THR THR A ? n 
A 1   9 GLY   9 9   9   GLY GLY A ? n 
A 1  10 ALA  10 10  10  ALA ALA A ? n 
A 1  11 HIS  11 11  11  HIS HIS A ? n 
A 1  12 GLN  12 12  12  GLN GLN A ? n 
A 1  13 ARG  13 13  13  ARG ARG A ? n 
A 1  14 PRO  14 14  14  PRO PRO A ? n 
A 1  15 TYR  15 15  15  TYR TYR A ? n 
A 1  16 MET  16 16  16  MET MET A ? n 
A 1  17 ALA  17 17  17  ALA ALA A ? n 
A 1  18 SER  18 18  18  SER SER A ? n 
A 1  19 LEU  19 19  19  LEU LEU A ? n 
A 1  20 GLN  20 20  20  GLN GLN A ? n 
A 1  21 VAL  21 21  21  VAL VAL A ? n 
A 1  22 ASP  22 22  22  ASP ASP A ? n 
A 1  23 GLY  23 23  23  GLY GLY A ? n 
A 1  24 HIS  24 24  24  HIS HIS A ? n 
A 1  25 HIS  25 25  25  HIS HIS A ? n 
A 1  26 VAL  26 26  26  VAL VAL A ? n 
A 1  27 CYS  27 27  27  CYS CYS A ? n 
A 1  28 GLY  28 28  28  GLY GLY A ? n 
A 1  29 GLY  29 29  29  GLY GLY A ? n 
A 1  30 PHE  30 30  30  PHE PHE A ? n 
A 1  31 LEU  31 31  31  LEU LEU A ? n 
A 1  32 ILE  32 32  32  ILE ILE A ? n 
A 1  33 ALA  33 33  33  ALA ALA A ? n 
A 1  34 GLU  34 34  34  GLU GLU A ? n 
A 1  35 GLN  35 35  35  GLN GLN A ? n 
A 1  36 TRP  36 36  36  TRP TRP A ? n 
A 1  37 VAL  37 37  37  VAL VAL A ? n 
A 1  38 LEU  38 38  38  LEU LEU A ? n 
A 1  39 SER  39 39  39  SER SER A ? n 
A 1  40 ALA  40 40  40  ALA ALA A ? n 
A 1  41 ALA  41 41  41  ALA ALA A ? n 
A 1  42 HIS  42 42  42  HIS HIS A ? n 
A 1  43 CYS  43 43  43  CYS CYS A ? n 
A 1  44 MET  44 44  44  MET MET A ? n 
A 1  45 GLY  45 45  45  GLY GLY A ? n 
A 1  46 LYS  46 46  46  LYS LYS A ? n 
A 1  47 THR  47 47  47  THR THR A ? n 
A 1  48 PHE  48 48  48  PHE PHE A ? n 
A 1  49 GLN  49 49  49  GLN GLN A ? n 
A 1  50 VAL  50 50  50  VAL VAL A ? n 
A 1  51 LEU  51 51  51  LEU LEU A ? n 
A 1  52 LEU  52 52  52  LEU LEU A ? n 
A 1  53 GLY  53 53  53  GLY GLY A ? n 
A 1  54 ALA  54 54  54  ALA ALA A ? n 
A 1  55 HIS  55 55  55  HIS HIS A ? n 
A 1  56 SER  56 56  56  SER SER A ? n 
A 1  57 LEU  57 57  57  LEU LEU A ? n 
A 1  58 SER  58 58  58  SER SER A ? n 
A 1  59 GLN  59 59  59  GLN GLN A ? n 
A 1  60 PRO  60 60  60  PRO PRO A ? n 
A 1  61 GLU  61 61  61  GLU GLU A ? n 
A 1  62 PRO  62 62  62  PRO PRO A ? n 
A 1  63 HIS  63 63  63  HIS HIS A ? n 
A 1  64 LYS  64 64  64  LYS LYS A ? n 
A 1  65 ARG  65 65  65  ARG ARG A ? n 
A 1  66 LEU  66 66  66  LEU LEU A ? n 
A 1  67 TYR  67 67  67  TYR TYR A ? n 
A 1  68 ALA  68 68  68  ALA ALA A ? n 
A 1  69 VAL  69 69  69  VAL VAL A ? n 
A 1  70 ARG  70 70  70  ARG ARG A ? n 
A 1  71 ALA  71 71  71  ALA ALA A ? n 
A 1  72 ALA  72 72  72  ALA ALA A ? n 
A 1  73 VAL  73 73  73  VAL VAL A ? n 
A 1  74 ARG  74 74  74  ARG ARG A ? n 
A 1  75 HIS  75 75  75  HIS HIS A ? n 
A 1  76 PRO  76 76  76  PRO PRO A ? n 
A 1  77 GLY  77 77  77  GLY GLY A ? n 
A 1  78 SER  78 78  78  SER SER A ? n 
A 1  79 ASN  79 79  79  ASN ASN A ? n 
A 1  80 THR  80 80  80  THR THR A ? n 
A 1  81 GLU  81 81  81  GLU GLU A ? n 
A 1  82 THR  82 82  82  THR THR A ? n 
A 1  83 ASN  83 83  83  ASN ASN A ? n 
A 1  84 ASP  84 84  84  ASP ASP A ? n 
A 1  85 ASP  85 85  85  ASP ASP A ? n 
A 1  86 ASP  86 86  86  ASP ASP A ? n 
A 1  87 LEU  87 87  87  LEU LEU A ? n 
A 1  88 LEU  88 88  88  LEU LEU A ? n 
A 1  89 LEU  89 89  89  LEU LEU A ? n 
A 1  90 LEU  90 90  90  LEU LEU A ? n 
A 1  91 GLN  91 91  91  GLN GLN A ? n 
A 1  92 LEU  92 92  92  LEU LEU A ? n 
A 1  93 GLU  93 93  93  GLU GLU A ? n 
A 1  94 GLU  94 94  94  GLU GLU A ? n 
A 1  95 LYS  95 95  95  LYS LYS A ? n 
A 1  96 ALA  96 96  96  ALA ALA A ? n 
A 1  97 THR  97 97  97  THR THR A ? n 
A 1  98 LEU  98 98  98  LEU LEU A ? n 
A 1  99 SER  99 99  99  SER SER A ? n 
A 1 100 GLU 100 100 100 GLU GLU A ? n 
A 1 101 HIS 101 101 101 HIS HIS A ? n 
A 1 102 VAL 102 102 102 VAL VAL A ? n 
A 1 103 LYS 103 103 103 LYS LYS A ? n 
A 1 104 ILE 104 104 104 ILE ILE A ? n 
A 1 105 LEU 105 105 105 LEU LEU A ? n 
A 1 106 PRO 106 106 106 PRO PRO A ? n 
A 1 107 PHE 107 107 107 PHE PHE A ? n 
A 1 108 GLN 108 108 108 GLN GLN A ? n 
A 1 109 ARG 109 109 109 ARG ARG A ? n 
A 1 110 VAL 110 110 110 VAL VAL A ? n 
A 1 111 ASP 111 111 111 ASP ASP A ? n 
A 1 112 VAL 112 112 112 VAL VAL A ? n 
A 1 113 PRO 113 113 113 PRO PRO A ? n 
A 1 114 PRO 114 114 114 PRO PRO A ? n 
A 1 115 GLY 115 115 115 GLY GLY A ? n 
A 1 116 THR 116 116 116 THR THR A ? n 
A 1 117 MET 117 117 117 MET MET A ? n 
A 1 118 CYS 118 118 118 CYS CYS A ? n 
A 1 119 GLU 119 119 119 GLU GLU A ? n 
A 1 120 ALA 120 120 120 ALA ALA A ? n 
A 1 121 ALA 121 121 121 ALA ALA A ? n 
A 1 122 GLY 122 122 122 GLY GLY A ? n 
A 1 123 TRP 123 123 123 TRP TRP A ? n 
A 1 124 GLY 124 124 124 GLY GLY A ? n 
A 1 125 PHE 125 125 125 PHE PHE A ? n 
A 1 126 THR 126 126 126 THR THR A ? n 
A 1 127 SER 127 127 127 SER SER A ? n 
A 1 128 HIS 128 128 128 HIS HIS A ? n 
A 1 129 SER 129 129 129 SER SER A ? n 
A 1 130 GLY 130 130 130 GLY GLY A ? n 
A 1 131 ARG 131 131 131 ARG ARG A ? n 
A 1 132 LYS 132 132 132 LYS LYS A ? n 
A 1 133 PRO 133 133 133 PRO PRO A ? n 
A 1 134 ASP 134 134 134 ASP ASP A ? n 
A 1 135 VAL 135 135 135 VAL VAL A ? n 
A 1 136 LEU 136 136 136 LEU LEU A ? n 
A 1 137 GLN 137 137 137 GLN GLN A ? n 
A 1 138 GLN 138 138 138 GLN GLN A ? n 
A 1 139 VAL 139 139 139 VAL VAL A ? n 
A 1 140 GLU 140 140 140 GLU GLU A ? n 
A 1 141 ARG 141 141 141 ARG ARG A ? n 
A 1 142 PRO 142 142 142 PRO PRO A ? n 
A 1 143 VAL 143 143 143 VAL VAL A ? n 
A 1 144 LYS 144 144 144 LYS LYS A ? n 
A 1 145 SER 145 145 145 SER SER A ? n 
A 1 146 ARG 146 146 146 ARG ARG A ? n 
A 1 147 GLU 147 147 147 GLU GLU A ? n 
A 1 148 GLU 148 148 148 GLU GLU A ? n 
A 1 149 CYS 149 149 149 CYS CYS A ? n 
A 1 150 ASN 150 150 150 ASN ASN A ? n 
A 1 151 PRO 151 151 151 PRO PRO A ? n 
A 1 152 TYR 152 152 152 TYR TYR A ? n 
A 1 153 HIS 153 153 153 HIS HIS A ? n 
A 1 154 ASP 154 154 154 ASP ASP A ? n 
A 1 155 ASN 155 155 155 ASN ASN A ? n 
A 1 156 THR 156 156 156 THR THR A ? n 
A 1 157 ILE 157 157 157 ILE ILE A ? n 
A 1 158 THR 158 158 158 THR THR A ? n 
A 1 159 ASP 159 159 159 ASP ASP A ? n 
A 1 160 LYS 160 160 160 LYS LYS A ? n 
A 1 161 MET 161 161 161 MET MET A ? n 
A 1 162 LEU 162 162 162 LEU LEU A ? n 
A 1 163 CYS 163 163 163 CYS CYS A ? n 
A 1 164 THR 164 164 164 THR THR A ? n 
A 1 165 ASP 165 165 165 ASP ASP A ? n 
A 1 166 SER 166 166 166 SER SER A ? n 
A 1 167 ARG 167 167 167 ARG ARG A ? n 
A 1 168 LYS 168 168 168 LYS LYS A ? n 
A 1 169 LYS 169 169 169 LYS LYS A ? n 
A 1 170 ASP 170 170 170 ASP ASP A ? n 
A 1 171 THR 171 171 171 THR THR A ? n 
A 1 172 CYS 172 172 172 CYS CYS A ? n 
A 1 173 LYS 173 173 173 LYS LYS A ? n 
A 1 174 GLY 174 174 174 GLY GLY A ? n 
A 1 175 ASP 175 175 175 ASP ASP A ? n 
A 1 176 SER 176 176 176 SER SER A ? n 
A 1 177 GLY 177 177 177 GLY GLY A ? n 
A 1 178 GLY 178 178 178 GLY GLY A ? n 
A 1 179 PRO 179 179 179 PRO PRO A ? n 
A 1 180 LEU 180 180 180 LEU LEU A ? n 
A 1 181 ILE 181 181 181 ILE ILE A ? n 
A 1 182 CYS 182 182 182 CYS CYS A ? n 
A 1 183 ASN 183 183 183 ASN ASN A ? n 
A 1 184 GLY 184 184 184 GLY GLY A ? n 
A 1 185 VAL 185 185 185 VAL VAL A ? n 
A 1 186 ALA 186 186 186 ALA ALA A ? n 
A 1 187 GLU 187 187 187 GLU GLU A ? n 
A 1 188 GLY 188 188 188 GLY GLY A ? n 
A 1 189 VAL 189 189 189 VAL VAL A ? n 
A 1 190 VAL 190 190 190 VAL VAL A ? n 
A 1 191 THR 191 191 191 THR THR A ? n 
A 1 192 ALA 192 192 192 ALA ALA A ? n 
A 1 193 GLY 193 193 193 GLY GLY A ? n 
A 1 194 ALA 194 194 194 ALA ALA A ? n 
A 1 195 ARG 195 195 195 ARG ARG A ? n 
A 1 196 VAL 196 196 196 VAL VAL A ? n 
A 1 197 CYS 197 197 197 CYS CYS A ? n 
A 1 198 GLY 198 198 198 GLY GLY A ? n 
A 1 199 ASN 199 199 199 ASN ASN A ? n 
A 1 200 TYR 200 200 200 TYR TYR A ? n 
A 1 201 LYS 201 201 201 LYS LYS A ? n 
A 1 202 LYS 202 202 202 LYS LYS A ? n 
A 1 203 PRO 203 203 203 PRO PRO A ? n 
A 1 204 GLY 204 204 204 GLY GLY A ? n 
A 1 205 ILE 205 205 205 ILE ILE A ? n 
A 1 206 TYR 206 206 206 TYR TYR A ? n 
A 1 207 THR 207 207 207 THR THR A ? n 
A 1 208 ARG 208 208 208 ARG ARG A ? n 
A 1 209 ILE 209 209 209 ILE ILE A ? n 
A 1 210 ALA 210 210 210 ALA ALA A ? n 
A 1 211 ALA 211 211 211 ALA ALA A ? n 
A 1 212 TYR 212 212 212 TYR TYR A ? n 
A 1 213 VAL 213 213 213 VAL VAL A ? n 
A 1 214 GLY 214 214 214 GLY GLY A ? n 
A 1 215 TRP 215 215 215 TRP TRP A ? n 
A 1 216 ILE 216 216 216 ILE ILE A ? n 
A 1 217 ASP 217 217 217 ASP ASP A ? n 
A 1 218 GLY 218 218 218 GLY GLY A ? n 
A 1 219 VAL 219 219 219 VAL VAL A ? n 
A 1 220 MET 220 220 220 MET MET A ? n 
A 1 221 ALA 221 221 221 ALA ALA A ? n 
A 1 222 ALA 222 222 222 ALA ALA A ? n 
A 1 223 ALA 223 223 223 ALA ALA A ? n 
# 
loop_
_atom_site.group_PDB 
_atom_site.id 
_atom_site.type_symbol 
_atom_site.label_atom_id 
_atom_site.label_alt_id 
_atom_site.label_comp_id 
_atom_site.label_asym_id 
_atom_site.label_entity_id 
_atom_site.label_seq_id 
_atom_site.pdbx_PDB_ins_code 
_atom_site.Cartn_x 
_atom_site.Cartn_y 
_atom_site.Cartn_z 
_atom_site.occupancy 
_atom_site.B_iso_or_equiv 
_atom_site.pdbx_formal_charge 
_atom_site.auth_seq_id 
_atom_site.auth_comp_id 
_atom_site.auth_asym_id 
_atom_site.auth_atom_id 
_atom_site.pdbx_PDB_model_num 
ATOM 1    N N   ? ARG A 1   1 ?  -5.932  -5.641 -10.039 1.000 59.530 ? 1   ARG A N   1 
ATOM 2    C CA  ? ARG A 1   1 ?  -5.581  -6.988 -10.479 1.000 59.530 ? 1   ARG A CA  1 
ATOM 3    C C   ? ARG A 1   1 ?  -4.372  -7.516  -9.714 1.000 59.530 ? 1   ARG A C   1 
ATOM 4    C CB  ? ARG A 1   1 ?  -5.298  -7.006 -11.983 1.000 59.530 ? 1   ARG A CB  1 
ATOM 5    O O   ? ARG A 1   1 ?  -3.361  -6.823  -9.585 1.000 59.530 ? 1   ARG A O   1 
ATOM 6    C CG  ? ARG A 1   1 ?  -5.013  -8.392 -12.539 1.000 59.530 ? 1   ARG A CG  1 
ATOM 7    C CD  ? ARG A 1   1 ?  -4.778  -8.359 -14.043 1.000 59.530 ? 1   ARG A CD  1 
ATOM 8    N NE  ? ARG A 1   1 ?  -4.273  -9.636 -14.538 1.000 59.530 ? 1   ARG A NE  1 
ATOM 9    N NH1 ? ARG A 1   1 ?  -4.201  -8.984 -16.753 1.000 59.530 ? 1   ARG A NH1 1 
ATOM 10   N NH2 ? ARG A 1   1 ?  -3.554 -11.100 -16.155 1.000 59.530 ? 1   ARG A NH2 1 
ATOM 11   C CZ  ? ARG A 1   1 ?  -4.010  -9.904 -15.814 1.000 59.530 ? 1   ARG A CZ  1 
ATOM 12   N N   ? ILE A 1   2 ?  -4.440  -8.692  -9.086 1.000 70.890 ? 2   ILE A N   1 
ATOM 13   C CA  ? ILE A 1   2 ?  -3.230  -9.497  -8.963 1.000 70.890 ? 2   ILE A CA  1 
ATOM 14   C C   ? ILE A 1   2 ?  -3.233 -10.598 -10.021 1.000 70.890 ? 2   ILE A C   1 
ATOM 15   C CB  ? ILE A 1   2 ?  -3.098 -10.110  -7.551 1.000 70.890 ? 2   ILE A CB  1 
ATOM 16   O O   ? ILE A 1   2 ?  -4.016 -11.548  -9.934 1.000 70.890 ? 2   ILE A O   1 
ATOM 17   C CG1 ? ILE A 1   2 ?  -3.107  -9.006  -6.487 1.000 70.890 ? 2   ILE A CG1 1 
ATOM 18   C CG2 ? ILE A 1   2 ?  -1.829 -10.961  -7.448 1.000 70.890 ? 2   ILE A CG2 1 
ATOM 19   C CD1 ? ILE A 1   2 ?  -1.896  -8.085  -6.541 1.000 70.890 ? 2   ILE A CD1 1 
ATOM 20   N N   ? LEU A 1   3 ?  -2.704 -10.335 -11.147 1.000 74.680 ? 3   LEU A N   1 
ATOM 21   C CA  ? LEU A 1   3 ?  -2.630 -11.264 -12.269 1.000 74.680 ? 3   LEU A CA  1 
ATOM 22   C C   ? LEU A 1   3 ?  -1.544 -12.309 -12.039 1.000 74.680 ? 3   LEU A C   1 
ATOM 23   C CB  ? LEU A 1   3 ?  -2.361 -10.509 -13.573 1.000 74.680 ? 3   LEU A CB  1 
ATOM 24   O O   ? LEU A 1   3 ?  -0.386 -11.963 -11.792 1.000 74.680 ? 3   LEU A O   1 
ATOM 25   C CG  ? LEU A 1   3 ?  -2.503 -11.316 -14.865 1.000 74.680 ? 3   LEU A CG  1 
ATOM 26   C CD1 ? LEU A 1   3 ?  -3.958 -11.716 -15.083 1.000 74.680 ? 3   LEU A CD1 1 
ATOM 27   C CD2 ? LEU A 1   3 ?  -1.978 -10.518 -16.054 1.000 74.680 ? 3   LEU A CD2 1 
ATOM 28   N N   ? GLY A 1   4 ?  -2.034 -13.642 -12.046 1.000 75.690 ? 4   GLY A N   1 
ATOM 29   C CA  ? GLY A 1   4 ?  -1.071 -14.720 -11.888 1.000 75.690 ? 4   GLY A CA  1 
ATOM 30   C C   ? GLY A 1   4 ?  -0.634 -14.924 -10.450 1.000 75.690 ? 4   GLY A C   1 
ATOM 31   O O   ? GLY A 1   4 ?   0.406 -15.535 -10.192 1.000 75.690 ? 4   GLY A O   1 
ATOM 32   N N   ? GLY A 1   5 ?  -1.390 -14.245  -9.446 1.000 82.410 ? 5   GLY A N   1 
ATOM 33   C CA  ? GLY A 1   5 ?  -1.149 -14.390  -8.019 1.000 82.410 ? 5   GLY A CA  1 
ATOM 34   C C   ? GLY A 1   5 ?  -1.955 -15.510  -7.388 1.000 82.410 ? 5   GLY A C   1 
ATOM 35   O O   ? GLY A 1   5 ?  -2.501 -16.361  -8.092 1.000 82.410 ? 5   GLY A O   1 
ATOM 36   N N   ? SER A 1   6 ?  -1.935 -15.589  -6.165 1.000 89.310 ? 6   SER A N   1 
ATOM 37   C CA  ? SER A 1   6 ?  -2.647 -16.616  -5.412 1.000 89.310 ? 6   SER A CA  1 
ATOM 38   C C   ? SER A 1   6 ?  -3.419 -16.011  -4.245 1.000 89.310 ? 6   SER A C   1 
ATOM 39   C CB  ? SER A 1   6 ?  -1.671 -17.674  -4.894 1.000 89.310 ? 6   SER A CB  1 
ATOM 40   O O   ? SER A 1   6 ?  -3.119 -14.899  -3.805 1.000 89.310 ? 6   SER A O   1 
ATOM 41   O OG  ? SER A 1   6 ?  -0.708 -17.091  -4.033 1.000 89.310 ? 6   SER A OG  1 
ATOM 42   N N   ? THR A 1   7 ?  -4.454 -16.730  -3.821 1.000 91.370 ? 7   THR A N   1 
ATOM 43   C CA  ? THR A 1   7 ?  -5.220 -16.323  -2.648 1.000 91.370 ? 7   THR A CA  1 
ATOM 44   C C   ? THR A 1   7 ?  -4.348 -16.353  -1.396 1.000 91.370 ? 7   THR A C   1 
ATOM 45   C CB  ? THR A 1   7 ?  -6.449 -17.227  -2.443 1.000 91.370 ? 7   THR A CB  1 
ATOM 46   O O   ? THR A 1   7 ?  -3.580 -17.295  -1.191 1.000 91.370 ? 7   THR A O   1 
ATOM 47   C CG2 ? THR A 1   7 ?  -7.255 -16.790  -1.224 1.000 91.370 ? 7   THR A CG2 1 
ATOM 48   O OG1 ? THR A 1   7 ?  -7.285 -17.158  -3.605 1.000 91.370 ? 7   THR A OG1 1 
ATOM 49   N N   ? THR A 1   8 ?  -4.501 -15.265  -0.599 1.000 90.520 ? 8   THR A N   1 
ATOM 50   C CA  ? THR A 1   8 ?  -3.795 -15.233   0.678 1.000 90.520 ? 8   THR A CA  1 
ATOM 51   C C   ? THR A 1   8 ?  -4.529 -16.070   1.722 1.000 90.520 ? 8   THR A C   1 
ATOM 52   C CB  ? THR A 1   8 ?  -3.636 -13.790   1.192 1.000 90.520 ? 8   THR A CB  1 
ATOM 53   O O   ? THR A 1   8 ?  -5.750 -16.222   1.656 1.000 90.520 ? 8   THR A O   1 
ATOM 54   C CG2 ? THR A 1   8 ?  -2.979 -12.901   0.141 1.000 90.520 ? 8   THR A CG2 1 
ATOM 55   O OG1 ? THR A 1   8 ?  -4.928 -13.258   1.512 1.000 90.520 ? 8   THR A OG1 1 
ATOM 56   N N   ? GLY A 1   9 ?  -3.706 -16.751   2.604 1.000 90.400 ? 9   GLY A N   1 
ATOM 57   C CA  ? GLY A 1   9 ?  -4.372 -17.305   3.773 1.000 90.400 ? 9   GLY A CA  1 
ATOM 58   C C   ? GLY A 1   9 ?  -5.125 -16.264   4.580 1.000 90.400 ? 9   GLY A C   1 
ATOM 59   O O   ? GLY A 1   9 ?  -4.771 -15.083   4.564 1.000 90.400 ? 9   GLY A O   1 
ATOM 60   N N   ? ALA A 1  10 ?  -6.172 -16.665   5.202 1.000 90.400 ? 10  ALA A N   1 
ATOM 61   C CA  ? ALA A 1  10 ?  -6.939 -15.732   6.022 1.000 90.400 ? 10  ALA A CA  1 
ATOM 62   C C   ? ALA A 1  10 ?  -6.037 -15.005   7.016 1.000 90.400 ? 10  ALA A C   1 
ATOM 63   C CB  ? ALA A 1  10 ?  -8.055 -16.466   6.761 1.000 90.400 ? 10  ALA A CB  1 
ATOM 64   O O   ? ALA A 1  10 ?  -5.231 -15.633   7.707 1.000 90.400 ? 10  ALA A O   1 
ATOM 65   N N   ? HIS A 1  11 ?  -6.107 -13.544   6.900 1.000 89.370 ? 11  HIS A N   1 
ATOM 66   C CA  ? HIS A 1  11 ?  -5.500 -12.626   7.857 1.000 89.370 ? 11  HIS A CA  1 
ATOM 67   C C   ? HIS A 1  11 ?  -3.979 -12.741   7.843 1.000 89.370 ? 11  HIS A C   1 
ATOM 68   C CB  ? HIS A 1  11 ?  -6.033 -12.892   9.266 1.000 89.370 ? 11  HIS A CB  1 
ATOM 69   O O   ? HIS A 1  11 ?  -3.321 -12.440   8.841 1.000 89.370 ? 11  HIS A O   1 
ATOM 70   C CG  ? HIS A 1  11 ?  -7.523 -12.806   9.370 1.000 89.370 ? 11  HIS A CG  1 
ATOM 71   C CD2 ? HIS A 1  11 ?  -8.451 -13.750   9.652 1.000 89.370 ? 11  HIS A CD2 1 
ATOM 72   N ND1 ? HIS A 1  11 ?  -8.216 -11.632   9.169 1.000 89.370 ? 11  HIS A ND1 1 
ATOM 73   C CE1 ? HIS A 1  11 ?  -9.510 -11.859   9.324 1.000 89.370 ? 11  HIS A CE1 1 
ATOM 74   N NE2 ? HIS A 1  11 ?  -9.679 -13.137   9.617 1.000 89.370 ? 11  HIS A NE2 1 
ATOM 75   N N   ? GLN A 1  12 ?  -3.406 -13.254   6.858 1.000 93.360 ? 12  GLN A N   1 
ATOM 76   C CA  ? GLN A 1  12 ?  -1.969 -13.316   6.617 1.000 93.360 ? 12  GLN A CA  1 
ATOM 77   C C   ? GLN A 1  12 ?  -1.404 -11.935   6.297 1.000 93.360 ? 12  GLN A C   1 
ATOM 78   C CB  ? GLN A 1  12 ?  -1.656 -14.288   5.478 1.000 93.360 ? 12  GLN A CB  1 
ATOM 79   O O   ? GLN A 1  12 ?  -0.200 -11.705   6.428 1.000 93.360 ? 12  GLN A O   1 
ATOM 80   C CG  ? GLN A 1  12 ?  -1.713 -15.754   5.887 1.000 93.360 ? 12  GLN A CG  1 
ATOM 81   C CD  ? GLN A 1  12 ?  -1.194 -16.685   4.808 1.000 93.360 ? 12  GLN A CD  1 
ATOM 82   N NE2 ? GLN A 1  12 ?  -0.878 -17.918   5.190 1.000 93.360 ? 12  GLN A NE2 1 
ATOM 83   O OE1 ? GLN A 1  12 ?  -1.077 -16.300   3.640 1.000 93.360 ? 12  GLN A OE1 1 
ATOM 84   N N   ? ARG A 1  13 ?  -2.254 -11.028   5.969 1.000 95.320 ? 13  ARG A N   1 
ATOM 85   C CA  ? ARG A 1  13 ?  -1.919  -9.633   5.699 1.000 95.320 ? 13  ARG A CA  1 
ATOM 86   C C   ? ARG A 1  13 ?  -2.777  -8.692   6.538 1.000 95.320 ? 13  ARG A C   1 
ATOM 87   C CB  ? ARG A 1  13 ?  -2.094  -9.316   4.212 1.000 95.320 ? 13  ARG A CB  1 
ATOM 88   O O   ? ARG A 1  13 ?  -3.656  -8.008   6.010 1.000 95.320 ? 13  ARG A O   1 
ATOM 89   C CG  ? ARG A 1  13 ?  -1.311 -10.236   3.290 1.000 95.320 ? 13  ARG A CG  1 
ATOM 90   C CD  ? ARG A 1  13 ?   0.191 -10.042   3.442 1.000 95.320 ? 13  ARG A CD  1 
ATOM 91   N NE  ? ARG A 1  13 ?   0.939 -10.848   2.481 1.000 95.320 ? 13  ARG A NE  1 
ATOM 92   N NH1 ? ARG A 1  13 ?   0.951 -12.759   3.779 1.000 95.320 ? 13  ARG A NH1 1 
ATOM 93   N NH2 ? ARG A 1  13 ?   1.963 -12.759   1.723 1.000 95.320 ? 13  ARG A NH2 1 
ATOM 94   C CZ  ? ARG A 1  13 ?   1.283 -12.120   2.663 1.000 95.320 ? 13  ARG A CZ  1 
ATOM 95   N N   ? PRO A 1  14 ?  -2.537  -8.625   7.840 1.000 96.680 ? 14  PRO A N   1 
ATOM 96   C CA  ? PRO A 1  14 ?  -3.418  -7.935   8.785 1.000 96.680 ? 14  PRO A CA  1 
ATOM 97   C C   ? PRO A 1  14 ?  -3.289  -6.415   8.710 1.000 96.680 ? 14  PRO A C   1 
ATOM 98   C CB  ? PRO A 1  14 ?  -2.952  -8.455  10.147 1.000 96.680 ? 14  PRO A CB  1 
ATOM 99   O O   ? PRO A 1  14 ?  -4.062  -5.694   9.346 1.000 96.680 ? 14  PRO A O   1 
ATOM 100  C CG  ? PRO A 1  14 ?  -1.508  -8.789   9.954 1.000 96.680 ? 14  PRO A CG  1 
ATOM 101  C CD  ? PRO A 1  14 ?  -1.322  -9.320   8.561 1.000 96.680 ? 14  PRO A CD  1 
ATOM 102  N N   ? TYR A 1  15 ?  -2.423  -5.891   7.815 1.000 97.670 ? 15  TYR A N   1 
ATOM 103  C CA  ? TYR A 1  15 ?  -2.207  -4.462   7.618 1.000 97.670 ? 15  TYR A CA  1 
ATOM 104  C C   ? TYR A 1  15 ?  -3.031  -3.942   6.446 1.000 97.670 ? 15  TYR A C   1 
ATOM 105  C CB  ? TYR A 1  15 ?  -0.722  -4.170   7.383 1.000 97.670 ? 15  TYR A CB  1 
ATOM 106  O O   ? TYR A 1  15 ?  -3.101  -2.733   6.216 1.000 97.670 ? 15  TYR A O   1 
ATOM 107  C CG  ? TYR A 1  15 ?  -0.056  -5.138   6.436 1.000 97.670 ? 15  TYR A CG  1 
ATOM 108  C CD1 ? TYR A 1  15 ?   0.736  -6.179   6.916 1.000 97.670 ? 15  TYR A CD1 1 
ATOM 109  C CD2 ? TYR A 1  15 ?  -0.216  -5.014   5.060 1.000 97.670 ? 15  TYR A CD2 1 
ATOM 110  C CE1 ? TYR A 1  15 ?   1.354  -7.073   6.047 1.000 97.670 ? 15  TYR A CE1 1 
ATOM 111  C CE2 ? TYR A 1  15 ?   0.397  -5.902   4.182 1.000 97.670 ? 15  TYR A CE2 1 
ATOM 112  O OH  ? TYR A 1  15 ?   1.787  -7.808   3.819 1.000 97.670 ? 15  TYR A OH  1 
ATOM 113  C CZ  ? TYR A 1  15 ?   1.178  -6.926   4.684 1.000 97.670 ? 15  TYR A CZ  1 
ATOM 114  N N   ? MET A 1  16 ?  -3.567  -4.866   5.652 1.000 97.540 ? 16  MET A N   1 
ATOM 115  C CA  ? MET A 1  16 ?  -4.284  -4.498   4.434 1.000 97.540 ? 16  MET A CA  1 
ATOM 116  C C   ? MET A 1  16 ?  -5.519  -3.666   4.760 1.000 97.540 ? 16  MET A C   1 
ATOM 117  C CB  ? MET A 1  16 ?  -4.686  -5.747   3.648 1.000 97.540 ? 16  MET A CB  1 
ATOM 118  O O   ? MET A 1  16 ?  -6.258  -3.983   5.694 1.000 97.540 ? 16  MET A O   1 
ATOM 119  C CG  ? MET A 1  16 ?  -3.577  -6.301   2.768 1.000 97.540 ? 16  MET A CG  1 
ATOM 120  S SD  ? MET A 1  16 ?  -2.923  -5.053   1.593 1.000 97.540 ? 16  MET A SD  1 
ATOM 121  C CE  ? MET A 1  16 ?  -4.317  -4.939   0.438 1.000 97.540 ? 16  MET A CE  1 
ATOM 122  N N   ? ALA A 1  17 ?  -5.706  -2.629   3.936 1.000 97.640 ? 17  ALA A N   1 
ATOM 123  C CA  ? ALA A 1  17 ?  -6.868  -1.753   4.056 1.000 97.640 ? 17  ALA A CA  1 
ATOM 124  C C   ? ALA A 1  17 ?  -7.645  -1.689   2.745 1.000 97.640 ? 17  ALA A C   1 
ATOM 125  C CB  ? ALA A 1  17 ?  -6.437  -0.352   4.483 1.000 97.640 ? 17  ALA A CB  1 
ATOM 126  O O   ? ALA A 1  17 ?  -7.051  -1.609   1.667 1.000 97.640 ? 17  ALA A O   1 
ATOM 127  N N   ? SER A 1  18 ?  -8.985  -1.770   2.891 1.000 97.130 ? 18  SER A N   1 
ATOM 128  C CA  ? SER A 1  18 ?  -9.881  -1.547   1.760 1.000 97.130 ? 18  SER A CA  1 
ATOM 129  C C   ? SER A 1  18 ? -10.538  -0.173   1.839 1.000 97.130 ? 18  SER A C   1 
ATOM 130  C CB  ? SER A 1  18 ? -10.956  -2.633   1.705 1.000 97.130 ? 18  SER A CB  1 
ATOM 131  O O   ? SER A 1  18 ? -11.240   0.131   2.805 1.000 97.130 ? 18  SER A O   1 
ATOM 132  O OG  ? SER A 1  18 ? -11.839  -2.411   0.619 1.000 97.130 ? 18  SER A OG  1 
ATOM 133  N N   ? LEU A 1  19 ? -10.203   0.647   0.896 1.000 96.500 ? 19  LEU A N   1 
ATOM 134  C CA  ? LEU A 1  19 ? -10.923   1.910   0.780 1.000 96.500 ? 19  LEU A CA  1 
ATOM 135  C C   ? LEU A 1  19 ? -12.256   1.713   0.066 1.000 96.500 ? 19  LEU A C   1 
ATOM 136  C CB  ? LEU A 1  19 ? -10.077   2.942   0.030 1.000 96.500 ? 19  LEU A CB  1 
ATOM 137  O O   ? LEU A 1  19 ? -12.287   1.313  -1.100 1.000 96.500 ? 19  LEU A O   1 
ATOM 138  C CG  ? LEU A 1  19 ?  -9.041   3.703   0.861 1.000 96.500 ? 19  LEU A CG  1 
ATOM 139  C CD1 ? LEU A 1  19 ?  -8.077   2.727   1.527 1.000 96.500 ? 19  LEU A CD1 1 
ATOM 140  C CD2 ? LEU A 1  19 ?  -8.285   4.700  -0.010 1.000 96.500 ? 19  LEU A CD2 1 
ATOM 141  N N   ? GLN A 1  20 ? -13.367   2.059   0.828 1.000 95.660 ? 20  GLN A N   1 
ATOM 142  C CA  ? GLN A 1  20 ? -14.684   1.698   0.315 1.000 95.660 ? 20  GLN A CA  1 
ATOM 143  C C   ? GLN A 1  20 ? -15.543   2.937   0.082 1.000 95.660 ? 20  GLN A C   1 
ATOM 144  C CB  ? GLN A 1  20 ? -15.391   0.741   1.276 1.000 95.660 ? 20  GLN A CB  1 
ATOM 145  O O   ? GLN A 1  20 ? -15.498   3.886   0.867 1.000 95.660 ? 20  GLN A O   1 
ATOM 146  C CG  ? GLN A 1  20 ? -14.765  -0.645   1.336 1.000 95.660 ? 20  GLN A CG  1 
ATOM 147  C CD  ? GLN A 1  20 ? -15.637  -1.653   2.061 1.000 95.660 ? 20  GLN A CD  1 
ATOM 148  N NE2 ? GLN A 1  20 ? -15.103  -2.850   2.281 1.000 95.660 ? 20  GLN A NE2 1 
ATOM 149  O OE1 ? GLN A 1  20 ? -16.780  -1.358   2.422 1.000 95.660 ? 20  GLN A OE1 1 
ATOM 150  N N   ? VAL A 1  21 ? -16.297   2.888  -1.030 1.000 94.330 ? 21  VAL A N   1 
ATOM 151  C CA  ? VAL A 1  21 ? -17.362   3.839  -1.331 1.000 94.330 ? 21  VAL A CA  1 
ATOM 152  C C   ? VAL A 1  21 ? -18.701   3.108  -1.409 1.000 94.330 ? 21  VAL A C   1 
ATOM 153  C CB  ? VAL A 1  21 ? -17.091   4.596  -2.651 1.000 94.330 ? 21  VAL A CB  1 
ATOM 154  O O   ? VAL A 1  21 ? -18.888   2.231  -2.255 1.000 94.330 ? 21  VAL A O   1 
ATOM 155  C CG1 ? VAL A 1  21 ? -18.235   5.558  -2.967 1.000 94.330 ? 21  VAL A CG1 1 
ATOM 156  C CG2 ? VAL A 1  21 ? -15.764   5.348  -2.571 1.000 94.330 ? 21  VAL A CG2 1 
ATOM 157  N N   ? ASP A 1  22 ? -19.626   3.474  -0.413 1.000 92.350 ? 22  ASP A N   1 
ATOM 158  C CA  ? ASP A 1  22 ? -20.943   2.850  -0.334 1.000 92.350 ? 22  ASP A CA  1 
ATOM 159  C C   ? ASP A 1  22 ? -20.825   1.331  -0.228 1.000 92.350 ? 22  ASP A C   1 
ATOM 160  C CB  ? ASP A 1  22 ? -21.790   3.229  -1.550 1.000 92.350 ? 22  ASP A CB  1 
ATOM 161  O O   ? ASP A 1  22 ? -21.538   0.599  -0.917 1.000 92.350 ? 22  ASP A O   1 
ATOM 162  C CG  ? ASP A 1  22 ? -22.090   4.716  -1.624 1.000 92.350 ? 22  ASP A CG  1 
ATOM 163  O OD1 ? ASP A 1  22 ? -22.262   5.357  -0.565 1.000 92.350 ? 22  ASP A OD1 1 
ATOM 164  O OD2 ? ASP A 1  22 ? -22.156   5.250  -2.752 1.000 92.350 ? 22  ASP A OD2 1 
ATOM 165  N N   ? GLY A 1  23 ? -19.741   0.825   0.522 1.000 91.390 ? 23  GLY A N   1 
ATOM 166  C CA  ? GLY A 1  23 ? -19.627  -0.595   0.815 1.000 91.390 ? 23  GLY A CA  1 
ATOM 167  C C   ? GLY A 1  23 ? -18.910  -1.373  -0.271 1.000 91.390 ? 23  GLY A C   1 
ATOM 168  O O   ? GLY A 1  23 ? -18.760  -2.593  -0.172 1.000 91.390 ? 23  GLY A O   1 
ATOM 169  N N   ? HIS A 1  24 ? -18.429  -0.589  -1.286 1.000 92.960 ? 24  HIS A N   1 
ATOM 170  C CA  ? HIS A 1  24 ? -17.716  -1.221  -2.390 1.000 92.960 ? 24  HIS A CA  1 
ATOM 171  C C   ? HIS A 1  24 ? -16.244  -0.822  -2.396 1.000 92.960 ? 24  HIS A C   1 
ATOM 172  C CB  ? HIS A 1  24 ? -18.365  -0.855  -3.727 1.000 92.960 ? 24  HIS A CB  1 
ATOM 173  O O   ? HIS A 1  24 ? -15.917   0.359  -2.259 1.000 92.960 ? 24  HIS A O   1 
ATOM 174  C CG  ? HIS A 1  24 ? -19.778  -1.328  -3.857 1.000 92.960 ? 24  HIS A CG  1 
ATOM 175  C CD2 ? HIS A 1  24 ? -20.950  -0.654  -3.789 1.000 92.960 ? 24  HIS A CD2 1 
ATOM 176  N ND1 ? HIS A 1  24 ? -20.103  -2.647  -4.084 1.000 92.960 ? 24  HIS A ND1 1 
ATOM 177  C CE1 ? HIS A 1  24 ? -21.419  -2.765  -4.151 1.000 92.960 ? 24  HIS A CE1 1 
ATOM 178  N NE2 ? HIS A 1  24 ? -21.956  -1.571  -3.975 1.000 92.960 ? 24  HIS A NE2 1 
ATOM 179  N N   ? HIS A 1  25 ? -15.395  -1.828  -2.642 1.000 93.590 ? 25  HIS A N   1 
ATOM 180  C CA  ? HIS A 1  25 ? -13.954  -1.620  -2.720 1.000 93.590 ? 25  HIS A CA  1 
ATOM 181  C C   ? HIS A 1  25 ? -13.579  -0.824  -3.965 1.000 93.590 ? 25  HIS A C   1 
ATOM 182  C CB  ? HIS A 1  25 ? -13.218  -2.961  -2.713 1.000 93.590 ? 25  HIS A CB  1 
ATOM 183  O O   ? HIS A 1  25 ? -13.967  -1.185  -5.079 1.000 93.590 ? 25  HIS A O   1 
ATOM 184  C CG  ? HIS A 1  25 ? -11.736  -2.832  -2.867 1.000 93.590 ? 25  HIS A CG  1 
ATOM 185  C CD2 ? HIS A 1  25 ? -10.943  -2.933  -3.960 1.000 93.590 ? 25  HIS A CD2 1 
ATOM 186  N ND1 ? HIS A 1  25 ? -10.897  -2.571  -1.804 1.000 93.590 ? 25  HIS A ND1 1 
ATOM 187  C CE1 ? HIS A 1  25 ?  -9.650  -2.515  -2.239 1.000 93.590 ? 25  HIS A CE1 1 
ATOM 188  N NE2 ? HIS A 1  25 ?  -9.650  -2.731  -3.544 1.000 93.590 ? 25  HIS A NE2 1 
ATOM 189  N N   ? VAL A 1  26 ? -12.696   0.242  -3.731 1.000 92.370 ? 26  VAL A N   1 
ATOM 190  C CA  ? VAL A 1  26 ? -12.329   1.065  -4.879 1.000 92.370 ? 26  VAL A CA  1 
ATOM 191  C C   ? VAL A 1  26 ? -10.810   1.200  -4.955 1.000 92.370 ? 26  VAL A C   1 
ATOM 192  C CB  ? VAL A 1  26 ? -12.985   2.463  -4.807 1.000 92.370 ? 26  VAL A CB  1 
ATOM 193  O O   ? VAL A 1  26 ? -10.251   1.396  -6.036 1.000 92.370 ? 26  VAL A O   1 
ATOM 194  C CG1 ? VAL A 1  26 ? -14.501   2.356  -4.963 1.000 92.370 ? 26  VAL A CG1 1 
ATOM 195  C CG2 ? VAL A 1  26 ? -12.627   3.153  -3.493 1.000 92.370 ? 26  VAL A CG2 1 
ATOM 196  N N   ? CYS A 1  27 ? -10.131   1.125  -3.838 1.000 94.370 ? 27  CYS A N   1 
ATOM 197  C CA  ? CYS A 1  27 ?  -8.676   1.183  -3.758 1.000 94.370 ? 27  CYS A CA  1 
ATOM 198  C C   ? CYS A 1  27 ?  -8.168   0.446  -2.525 1.000 94.370 ? 27  CYS A C   1 
ATOM 199  C CB  ? CYS A 1  27 ?  -8.198   2.635  -3.728 1.000 94.370 ? 27  CYS A CB  1 
ATOM 200  O O   ? CYS A 1  27 ?  -8.937   0.160  -1.607 1.000 94.370 ? 27  CYS A O   1 
ATOM 201  S SG  ? CYS A 1  27 ?  -7.759   3.290  -5.353 1.000 94.370 ? 27  CYS A SG  1 
ATOM 202  N N   ? GLY A 1  28 ?  -6.878   0.178  -2.616 1.000 95.210 ? 28  GLY A N   1 
ATOM 203  C CA  ? GLY A 1  28 ?  -6.245  -0.427  -1.455 1.000 95.210 ? 28  GLY A CA  1 
ATOM 204  C C   ? GLY A 1  28 ?  -5.499   0.574  -0.593 1.000 95.210 ? 28  GLY A C   1 
ATOM 205  O O   ? GLY A 1  28 ?  -5.464   1.766  -0.906 1.000 95.210 ? 28  GLY A O   1 
ATOM 206  N N   ? GLY A 1  29 ?  -4.973   0.191   0.499 1.000 97.070 ? 29  GLY A N   1 
ATOM 207  C CA  ? GLY A 1  29 ?  -4.124   0.864   1.469 1.000 97.070 ? 29  GLY A CA  1 
ATOM 208  C C   ? GLY A 1  29 ?  -3.587  -0.066   2.540 1.000 97.070 ? 29  GLY A C   1 
ATOM 209  O O   ? GLY A 1  29 ?  -3.870  -1.266   2.526 1.000 97.070 ? 29  GLY A O   1 
ATOM 210  N N   ? PHE A 1  30 ?  -2.732   0.530   3.376 1.000 98.260 ? 30  PHE A N   1 
ATOM 211  C CA  ? PHE A 1  30 ?  -2.235  -0.277   4.484 1.000 98.260 ? 30  PHE A CA  1 
ATOM 212  C C   ? PHE A 1  30 ?  -1.942   0.594   5.699 1.000 98.260 ? 30  PHE A C   1 
ATOM 213  C CB  ? PHE A 1  30 ?  -0.973  -1.041   4.070 1.000 98.260 ? 30  PHE A CB  1 
ATOM 214  O O   ? PHE A 1  30 ?  -1.626   1.778   5.560 1.000 98.260 ? 30  PHE A O   1 
ATOM 215  C CG  ? PHE A 1  30 ?   0.124  -0.159   3.538 1.000 98.260 ? 30  PHE A CG  1 
ATOM 216  C CD1 ? PHE A 1  30 ?   0.113   0.267   2.216 1.000 98.260 ? 30  PHE A CD1 1 
ATOM 217  C CD2 ? PHE A 1  30 ?   1.167   0.245   4.362 1.000 98.260 ? 30  PHE A CD2 1 
ATOM 218  C CE1 ? PHE A 1  30 ?   1.127   1.084   1.721 1.000 98.260 ? 30  PHE A CE1 1 
ATOM 219  C CE2 ? PHE A 1  30 ?   2.184   1.061   3.875 1.000 98.260 ? 30  PHE A CE2 1 
ATOM 220  C CZ  ? PHE A 1  30 ?   2.163   1.479   2.554 1.000 98.260 ? 30  PHE A CZ  1 
ATOM 221  N N   ? LEU A 1  31 ?  -2.194  -0.009   6.833 1.000 98.290 ? 31  LEU A N   1 
ATOM 222  C CA  ? LEU A 1  31 ?  -2.048   0.660   8.121 1.000 98.290 ? 31  LEU A CA  1 
ATOM 223  C C   ? LEU A 1  31 ?  -0.576   0.849   8.471 1.000 98.290 ? 31  LEU A C   1 
ATOM 224  C CB  ? LEU A 1  31 ?  -2.749  -0.139   9.223 1.000 98.290 ? 31  LEU A CB  1 
ATOM 225  O O   ? LEU A 1  31 ?   0.168  -0.127   8.592 1.000 98.290 ? 31  LEU A O   1 
ATOM 226  C CG  ? LEU A 1  31 ?  -2.933   0.572  10.564 1.000 98.290 ? 31  LEU A CG  1 
ATOM 227  C CD1 ? LEU A 1  31 ?  -3.900   1.742  10.415 1.000 98.290 ? 31  LEU A CD1 1 
ATOM 228  C CD2 ? LEU A 1  31 ?  -3.427  -0.405  11.625 1.000 98.290 ? 31  LEU A CD2 1 
ATOM 229  N N   ? ILE A 1  32 ?  -0.133   2.176   8.704 1.000 97.830 ? 32  ILE A N   1 
ATOM 230  C CA  ? ILE A 1  32 ?   1.272   2.460   8.976 1.000 97.830 ? 32  ILE A CA  1 
ATOM 231  C C   ? ILE A 1  32 ?   1.423   3.012  10.391 1.000 97.830 ? 32  ILE A C   1 
ATOM 232  C CB  ? ILE A 1  32 ?   1.856   3.454   7.947 1.000 97.830 ? 32  ILE A CB  1 
ATOM 233  O O   ? ILE A 1  32 ?   2.540   3.147  10.896 1.000 97.830 ? 32  ILE A O   1 
ATOM 234  C CG1 ? ILE A 1  32 ?   1.066   4.767   7.965 1.000 97.830 ? 32  ILE A CG1 1 
ATOM 235  C CG2 ? ILE A 1  32 ?   1.864   2.838   6.545 1.000 97.830 ? 32  ILE A CG2 1 
ATOM 236  C CD1 ? ILE A 1  32 ?   1.767   5.921   7.260 1.000 97.830 ? 32  ILE A CD1 1 
ATOM 237  N N   ? ALA A 1  33 ?   0.273   3.329  11.073 1.000 97.650 ? 33  ALA A N   1 
ATOM 238  C CA  ? ALA A 1  33 ?   0.068   3.718  12.466 1.000 97.650 ? 33  ALA A CA  1 
ATOM 239  C C   ? ALA A 1  33 ?  -1.388   3.523  12.881 1.000 97.650 ? 33  ALA A C   1 
ATOM 240  C CB  ? ALA A 1  33 ?   0.489   5.170  12.681 1.000 97.650 ? 33  ALA A CB  1 
ATOM 241  O O   ? ALA A 1  33 ?  -2.265   3.354  12.030 1.000 97.650 ? 33  ALA A O   1 
ATOM 242  N N   ? GLU A 1  34 ?  -1.669   3.475  14.210 1.000 97.070 ? 34  GLU A N   1 
ATOM 243  C CA  ? GLU A 1  34 ?  -2.986   3.130  14.736 1.000 97.070 ? 34  GLU A CA  1 
ATOM 244  C C   ? GLU A 1  34 ?  -4.067   4.035  14.153 1.000 97.070 ? 34  GLU A C   1 
ATOM 245  C CB  ? GLU A 1  34 ?  -2.994   3.218  16.264 1.000 97.070 ? 34  GLU A CB  1 
ATOM 246  O O   ? GLU A 1  34 ?  -5.232   3.641  14.062 1.000 97.070 ? 34  GLU A O   1 
ATOM 247  C CG  ? GLU A 1  34 ?  -2.230   2.094  16.949 1.000 97.070 ? 34  GLU A CG  1 
ATOM 248  C CD  ? GLU A 1  34 ?  -2.300   2.158  18.466 1.000 97.070 ? 34  GLU A CD  1 
ATOM 249  O OE1 ? GLU A 1  34 ?  -1.839   1.206  19.136 1.000 97.070 ? 34  GLU A OE1 1 
ATOM 250  O OE2 ? GLU A 1  34 ?  -2.821   3.169  18.990 1.000 97.070 ? 34  GLU A OE2 1 
ATOM 251  N N   ? GLN A 1  35 ?  -3.628   5.178  13.601 1.000 97.200 ? 35  GLN A N   1 
ATOM 252  C CA  ? GLN A 1  35 ?  -4.628   6.113  13.096 1.000 97.200 ? 35  GLN A CA  1 
ATOM 253  C C   ? GLN A 1  35 ?  -4.293   6.565  11.678 1.000 97.200 ? 35  GLN A C   1 
ATOM 254  C CB  ? GLN A 1  35 ?  -4.744   7.326  14.020 1.000 97.200 ? 35  GLN A CB  1 
ATOM 255  O O   ? GLN A 1  35 ?  -4.813   7.577  11.204 1.000 97.200 ? 35  GLN A O   1 
ATOM 256  C CG  ? GLN A 1  35 ?  -5.449   7.031  15.337 1.000 97.200 ? 35  GLN A CG  1 
ATOM 257  C CD  ? GLN A 1  35 ?  -5.699   8.280  16.162 1.000 97.200 ? 35  GLN A CD  1 
ATOM 258  N NE2 ? GLN A 1  35 ?  -6.816   8.301  16.881 1.000 97.200 ? 35  GLN A NE2 1 
ATOM 259  O OE1 ? GLN A 1  35 ?  -4.895   9.217  16.153 1.000 97.200 ? 35  GLN A OE1 1 
ATOM 260  N N   ? TRP A 1  36 ?  -3.341   5.857  11.081 1.000 98.310 ? 36  TRP A N   1 
ATOM 261  C CA  ? TRP A 1  36 ?  -2.919   6.343   9.771 1.000 98.310 ? 36  TRP A CA  1 
ATOM 262  C C   ? TRP A 1  36 ?  -2.853   5.201   8.763 1.000 98.310 ? 36  TRP A C   1 
ATOM 263  C CB  ? TRP A 1  36 ?  -1.557   7.036   9.868 1.000 98.310 ? 36  TRP A CB  1 
ATOM 264  O O   ? TRP A 1  36 ?  -2.285   4.145   9.048 1.000 98.310 ? 36  TRP A O   1 
ATOM 265  C CG  ? TRP A 1  36 ?  -1.599   8.371  10.549 1.000 98.310 ? 36  TRP A CG  1 
ATOM 266  C CD1 ? TRP A 1  36 ?  -1.284   8.642  11.851 1.000 98.310 ? 36  TRP A CD1 1 
ATOM 267  C CD2 ? TRP A 1  36 ?  -1.984   9.617   9.961 1.000 98.310 ? 36  TRP A CD2 1 
ATOM 268  C CE2 ? TRP A 1  36 ?  -1.878  10.604  10.967 1.000 98.310 ? 36  TRP A CE2 1 
ATOM 269  C CE3 ? TRP A 1  36 ?  -2.408   9.997   8.680 1.000 98.310 ? 36  TRP A CE3 1 
ATOM 270  N NE1 ? TRP A 1  36 ?  -1.449   9.983  12.109 1.000 98.310 ? 36  TRP A NE1 1 
ATOM 271  C CH2 ? TRP A 1  36 ?  -2.593  12.291   9.469 1.000 98.310 ? 36  TRP A CH2 1 
ATOM 272  C CZ2 ? TRP A 1  36 ?  -2.181  11.947  10.730 1.000 98.310 ? 36  TRP A CZ2 1 
ATOM 273  C CZ3 ? TRP A 1  36 ?  -2.709  11.334   8.447 1.000 98.310 ? 36  TRP A CZ3 1 
ATOM 274  N N   ? VAL A 1  37 ?  -3.471   5.427   7.622 1.000 98.370 ? 37  VAL A N   1 
ATOM 275  C CA  ? VAL A 1  37 ?  -3.440   4.541   6.463 1.000 98.370 ? 37  VAL A CA  1 
ATOM 276  C C   ? VAL A 1  37 ?  -2.719   5.228   5.306 1.000 98.370 ? 37  VAL A C   1 
ATOM 277  C CB  ? VAL A 1  37 ?  -4.863   4.122   6.031 1.000 98.370 ? 37  VAL A CB  1 
ATOM 278  O O   ? VAL A 1  37 ?  -2.965   6.403   5.023 1.000 98.370 ? 37  VAL A O   1 
ATOM 279  C CG1 ? VAL A 1  37 ?  -4.824   3.376   4.698 1.000 98.370 ? 37  VAL A CG1 1 
ATOM 280  C CG2 ? VAL A 1  37 ?  -5.516   3.260   7.110 1.000 98.370 ? 37  VAL A CG2 1 
ATOM 281  N N   ? LEU A 1  38 ?  -1.797   4.493   4.738 1.000 98.030 ? 38  LEU A N   1 
ATOM 282  C CA  ? LEU A 1  38 ?  -1.102   4.974   3.549 1.000 98.030 ? 38  LEU A CA  1 
ATOM 283  C C   ? LEU A 1  38 ?  -1.728   4.398   2.283 1.000 98.030 ? 38  LEU A C   1 
ATOM 284  C CB  ? LEU A 1  38 ?   0.383   4.606   3.611 1.000 98.030 ? 38  LEU A CB  1 
ATOM 285  O O   ? LEU A 1  38 ?  -1.965   3.191   2.197 1.000 98.030 ? 38  LEU A O   1 
ATOM 286  C CG  ? LEU A 1  38 ?   1.284   5.246   2.554 1.000 98.030 ? 38  LEU A CG  1 
ATOM 287  C CD1 ? LEU A 1  38 ?   1.234   6.766   2.664 1.000 98.030 ? 38  LEU A CD1 1 
ATOM 288  C CD2 ? LEU A 1  38 ?   2.716   4.741   2.695 1.000 98.030 ? 38  LEU A CD2 1 
ATOM 289  N N   ? SER A 1  39 ?  -1.976   5.290   1.244 1.000 96.890 ? 39  SER A N   1 
ATOM 290  C CA  ? SER A 1  39 ?  -2.585   4.913  -0.027 1.000 96.890 ? 39  SER A CA  1 
ATOM 291  C C   ? SER A 1  39 ?  -2.044   5.761  -1.173 1.000 96.890 ? 39  SER A C   1 
ATOM 292  C CB  ? SER A 1  39 ?  -4.107   5.050   0.046 1.000 96.890 ? 39  SER A CB  1 
ATOM 293  O O   ? SER A 1  39 ?  -1.065   6.490  -1.004 1.000 96.890 ? 39  SER A O   1 
ATOM 294  O OG  ? SER A 1  39 ?  -4.721   4.449  -1.081 1.000 96.890 ? 39  SER A OG  1 
ATOM 295  N N   ? ALA A 1  40 ?  -2.604   5.583  -2.294 1.000 95.250 ? 40  ALA A N   1 
ATOM 296  C CA  ? ALA A 1  40 ?  -2.176   6.357  -3.457 1.000 95.250 ? 40  ALA A CA  1 
ATOM 297  C C   ? ALA A 1  40 ?  -3.028   7.612  -3.625 1.000 95.250 ? 40  ALA A C   1 
ATOM 298  C CB  ? ALA A 1  40 ?  -2.241   5.500  -4.719 1.000 95.250 ? 40  ALA A CB  1 
ATOM 299  O O   ? ALA A 1  40 ?  -4.248   7.569  -3.449 1.000 95.250 ? 40  ALA A O   1 
ATOM 300  N N   ? ALA A 1  41 ?  -2.407   8.731  -3.955 1.000 94.600 ? 41  ALA A N   1 
ATOM 301  C CA  ? ALA A 1  41 ?  -3.069  10.024  -4.102 1.000 94.600 ? 41  ALA A CA  1 
ATOM 302  C C   ? ALA A 1  41 ?  -4.120   9.980  -5.208 1.000 94.600 ? 41  ALA A C   1 
ATOM 303  C CB  ? ALA A 1  41 ?  -2.044  11.118  -4.390 1.000 94.600 ? 41  ALA A CB  1 
ATOM 304  O O   ? ALA A 1  41 ?  -5.120  10.700  -5.152 1.000 94.600 ? 41  ALA A O   1 
ATOM 305  N N   ? HIS A 1  42 ?  -3.873   9.194  -6.265 1.000 90.790 ? 42  HIS A N   1 
ATOM 306  C CA  ? HIS A 1  42 ?  -4.811   9.137  -7.380 1.000 90.790 ? 42  HIS A CA  1 
ATOM 307  C C   ? HIS A 1  42 ?  -6.101   8.430  -6.979 1.000 90.790 ? 42  HIS A C   1 
ATOM 308  C CB  ? HIS A 1  42 ?  -4.176   8.430  -8.579 1.000 90.790 ? 42  HIS A CB  1 
ATOM 309  O O   ? HIS A 1  42 ?  -7.086   8.455  -7.721 1.000 90.790 ? 42  HIS A O   1 
ATOM 310  C CG  ? HIS A 1  42 ?  -4.050   6.950  -8.405 1.000 90.790 ? 42  HIS A CG  1 
ATOM 311  C CD2 ? HIS A 1  42 ?  -4.944   5.952  -8.600 1.000 90.790 ? 42  HIS A CD2 1 
ATOM 312  N ND1 ? HIS A 1  42 ?  -2.887   6.348  -7.976 1.000 90.790 ? 42  HIS A ND1 1 
ATOM 313  C CE1 ? HIS A 1  42 ?  -3.072   5.040  -7.915 1.000 90.790 ? 42  HIS A CE1 1 
ATOM 314  N NE2 ? HIS A 1  42 ?  -4.312   4.773  -8.289 1.000 90.790 ? 42  HIS A NE2 1 
ATOM 315  N N   ? CYS A 1  43 ?  -6.090   7.878  -5.756 1.000 90.970 ? 43  CYS A N   1 
ATOM 316  C CA  ? CYS A 1  43 ?  -7.290   7.248  -5.217 1.000 90.970 ? 43  CYS A CA  1 
ATOM 317  C C   ? CYS A 1  43 ?  -8.251   8.291  -4.660 1.000 90.970 ? 43  CYS A C   1 
ATOM 318  C CB  ? CYS A 1  43 ?  -6.924   6.244  -4.125 1.000 90.970 ? 43  CYS A CB  1 
ATOM 319  O O   ? CYS A 1  43 ?  -9.430   8.004  -4.446 1.000 90.970 ? 43  CYS A O   1 
ATOM 320  S SG  ? CYS A 1  43 ?  -6.180   4.723  -4.754 1.000 90.970 ? 43  CYS A SG  1 
ATOM 321  N N   ? MET A 1  44 ?  -7.696   9.443  -4.483 1.000 87.270 ? 44  MET A N   1 
ATOM 322  C CA  ? MET A 1  44 ?  -8.448  10.547  -3.893 1.000 87.270 ? 44  MET A CA  1 
ATOM 323  C C   ? MET A 1  44 ?  -9.542  11.028  -4.840 1.000 87.270 ? 44  MET A C   1 
ATOM 324  C CB  ? MET A 1  44 ?  -7.515  11.706  -3.540 1.000 87.270 ? 44  MET A CB  1 
ATOM 325  O O   ? MET A 1  44 ?  -9.449  10.832  -6.053 1.000 87.270 ? 44  MET A O   1 
ATOM 326  C CG  ? MET A 1  44 ?  -8.154  12.757  -2.646 1.000 87.270 ? 44  MET A CG  1 
ATOM 327  S SD  ? MET A 1  44 ?  -6.957  14.035  -2.096 1.000 87.270 ? 44  MET A SD  1 
ATOM 328  C CE  ? MET A 1  44 ?  -8.046  15.085  -1.096 1.000 87.270 ? 44  MET A CE  1 
ATOM 329  N N   ? GLY A 1  45 ? -10.780  11.603  -4.347 1.000 79.730 ? 45  GLY A N   1 
ATOM 330  C CA  ? GLY A 1  45 ? -11.852  12.133  -5.175 1.000 79.730 ? 45  GLY A CA  1 
ATOM 331  C C   ? GLY A 1  45 ? -13.199  11.498  -4.885 1.000 79.730 ? 45  GLY A C   1 
ATOM 332  O O   ? GLY A 1  45 ? -14.215  11.898  -5.456 1.000 79.730 ? 45  GLY A O   1 
ATOM 333  N N   ? LYS A 1  46 ? -13.139  10.589  -3.856 1.000 81.650 ? 46  LYS A N   1 
ATOM 334  C CA  ? LYS A 1  46 ? -14.334   9.925  -3.344 1.000 81.650 ? 46  LYS A CA  1 
ATOM 335  C C   ? LYS A 1  46 ? -14.377   9.968  -1.820 1.000 81.650 ? 46  LYS A C   1 
ATOM 336  C CB  ? LYS A 1  46 ? -14.393   8.476  -3.829 1.000 81.650 ? 46  LYS A CB  1 
ATOM 337  O O   ? LYS A 1  46 ? -13.341  10.121  -1.169 1.000 81.650 ? 46  LYS A O   1 
ATOM 338  C CG  ? LYS A 1  46 ? -14.327   8.326  -5.342 1.000 81.650 ? 46  LYS A CG  1 
ATOM 339  C CD  ? LYS A 1  46 ? -14.297   6.860  -5.758 1.000 81.650 ? 46  LYS A CD  1 
ATOM 340  C CE  ? LYS A 1  46 ? -14.196   6.709  -7.269 1.000 81.650 ? 46  LYS A CE  1 
ATOM 341  N NZ  ? LYS A 1  46 ? -13.799   5.324  -7.662 1.000 81.650 ? 46  LYS A NZ  1 
ATOM 342  N N   ? THR A 1  47 ? -15.508  10.057  -1.280 1.000 86.860 ? 47  THR A N   1 
ATOM 343  C CA  ? THR A 1  47 ? -15.643   9.886   0.163 1.000 86.860 ? 47  THR A CA  1 
ATOM 344  C C   ? THR A 1  47 ? -15.464   8.421   0.553 1.000 86.860 ? 47  THR A C   1 
ATOM 345  C CB  ? THR A 1  47 ? -17.011  10.388   0.659 1.000 86.860 ? 47  THR A CB  1 
ATOM 346  O O   ? THR A 1  47 ? -16.232   7.560   0.119 1.000 86.860 ? 47  THR A O   1 
ATOM 347  C CG2 ? THR A 1  47 ? -17.091  10.351   2.182 1.000 86.860 ? 47  THR A CG2 1 
ATOM 348  O OG1 ? THR A 1  47 ? -17.209  11.736   0.214 1.000 86.860 ? 47  THR A OG1 1 
ATOM 349  N N   ? PHE A 1  48 ? -14.294   8.168   1.296 1.000 89.200 ? 48  PHE A N   1 
ATOM 350  C CA  ? PHE A 1  48 ? -13.927   6.789   1.596 1.000 89.200 ? 48  PHE A CA  1 
ATOM 351  C C   ? PHE A 1  48 ? -14.215   6.458   3.056 1.000 89.200 ? 48  PHE A C   1 
ATOM 352  C CB  ? PHE A 1  48 ? -12.446   6.546   1.285 1.000 89.200 ? 48  PHE A CB  1 
ATOM 353  O O   ? PHE A 1  48 ? -14.166   7.336   3.919 1.000 89.200 ? 48  PHE A O   1 
ATOM 354  C CG  ? PHE A 1  48 ? -12.068   6.844  -0.140 1.000 89.200 ? 48  PHE A CG  1 
ATOM 355  C CD1 ? PHE A 1  48 ? -12.401   5.963  -1.161 1.000 89.200 ? 48  PHE A CD1 1 
ATOM 356  C CD2 ? PHE A 1  48 ? -11.380   8.008  -0.459 1.000 89.200 ? 48  PHE A CD2 1 
ATOM 357  C CE1 ? PHE A 1  48 ? -12.052   6.237  -2.482 1.000 89.200 ? 48  PHE A CE1 1 
ATOM 358  C CE2 ? PHE A 1  48 ? -11.029   8.288  -1.777 1.000 89.200 ? 48  PHE A CE2 1 
ATOM 359  C CZ  ? PHE A 1  48 ? -11.365   7.401  -2.786 1.000 89.200 ? 48  PHE A CZ  1 
ATOM 360  N N   ? GLN A 1  49 ? -14.562   5.197   3.253 1.000 96.100 ? 49  GLN A N   1 
ATOM 361  C CA  ? GLN A 1  49 ? -14.346   4.492   4.511 1.000 96.100 ? 49  GLN A CA  1 
ATOM 362  C C   ? GLN A 1  49 ? -13.217   3.472   4.384 1.000 96.100 ? 49  GLN A C   1 
ATOM 363  C CB  ? GLN A 1  49 ? -15.631   3.798   4.966 1.000 96.100 ? 49  GLN A CB  1 
ATOM 364  O O   ? GLN A 1  49 ? -12.942   2.977   3.289 1.000 96.100 ? 49  GLN A O   1 
ATOM 365  C CG  ? GLN A 1  49 ? -16.779   4.757   5.251 1.000 96.100 ? 49  GLN A CG  1 
ATOM 366  C CD  ? GLN A 1  49 ? -18.064   4.040   5.620 1.000 96.100 ? 49  GLN A CD  1 
ATOM 367  N NE2 ? GLN A 1  49 ? -18.608   4.362   6.789 1.000 96.100 ? 49  GLN A NE2 1 
ATOM 368  O OE1 ? GLN A 1  49 ? -18.565   3.204   4.861 1.000 96.100 ? 49  GLN A OE1 1 
ATOM 369  N N   ? VAL A 1  50 ? -12.553   3.350   5.548 1.000 97.810 ? 50  VAL A N   1 
ATOM 370  C CA  ? VAL A 1  50 ? -11.463   2.380   5.548 1.000 97.810 ? 50  VAL A CA  1 
ATOM 371  C C   ? VAL A 1  50 ? -11.900   1.111   6.276 1.000 97.810 ? 50  VAL A C   1 
ATOM 372  C CB  ? VAL A 1  50 ? -10.188   2.958   6.203 1.000 97.810 ? 50  VAL A CB  1 
ATOM 373  O O   ? VAL A 1  50 ? -12.329   1.167   7.431 1.000 97.810 ? 50  VAL A O   1 
ATOM 374  C CG1 ? VAL A 1  50 ?  -9.099   1.891   6.299 1.000 97.810 ? 50  VAL A CG1 1 
ATOM 375  C CG2 ? VAL A 1  50 ?  -9.688   4.169   5.418 1.000 97.810 ? 50  VAL A CG2 1 
ATOM 376  N N   ? LEU A 1  51 ? -11.882  -0.021   5.504 1.000 97.630 ? 51  LEU A N   1 
ATOM 377  C CA  ? LEU A 1  51 ? -12.184  -1.320   6.097 1.000 97.630 ? 51  LEU A CA  1 
ATOM 378  C C   ? LEU A 1  51 ? -10.903  -2.056   6.474 1.000 97.630 ? 51  LEU A C   1 
ATOM 379  C CB  ? LEU A 1  51 ? -13.010  -2.172   5.129 1.000 97.630 ? 51  LEU A CB  1 
ATOM 380  O O   ? LEU A 1  51 ? -10.037  -2.279   5.625 1.000 97.630 ? 51  LEU A O   1 
ATOM 381  C CG  ? LEU A 1  51 ? -13.395  -3.570   5.616 1.000 97.630 ? 51  LEU A CG  1 
ATOM 382  C CD1 ? LEU A 1  51 ? -14.397  -3.474   6.762 1.000 97.630 ? 51  LEU A CD1 1 
ATOM 383  C CD2 ? LEU A 1  51 ? -13.964  -4.398   4.469 1.000 97.630 ? 51  LEU A CD2 1 
ATOM 384  N N   ? LEU A 1  52 ? -10.780  -2.422   7.803 1.000 97.860 ? 52  LEU A N   1 
ATOM 385  C CA  ? LEU A 1  52 ?  -9.660  -3.206   8.314 1.000 97.860 ? 52  LEU A CA  1 
ATOM 386  C C   ? LEU A 1  52 ? -10.142  -4.539   8.875 1.000 97.860 ? 52  LEU A C   1 
ATOM 387  C CB  ? LEU A 1  52 ?  -8.909  -2.425   9.395 1.000 97.860 ? 52  LEU A CB  1 
ATOM 388  O O   ? LEU A 1  52 ? -11.297  -4.663   9.289 1.000 97.860 ? 52  LEU A O   1 
ATOM 389  C CG  ? LEU A 1  52 ?  -8.198  -1.149   8.940 1.000 97.860 ? 52  LEU A CG  1 
ATOM 390  C CD1 ? LEU A 1  52 ?  -7.765  -0.325  10.148 1.000 97.860 ? 52  LEU A CD1 1 
ATOM 391  C CD2 ? LEU A 1  52 ?  -7.000  -1.490   8.061 1.000 97.860 ? 52  LEU A CD2 1 
ATOM 392  N N   ? GLY A 1  53 ?  -9.237  -5.614   8.801 1.000 96.600 ? 53  GLY A N   1 
ATOM 393  C CA  ? GLY A 1  53 ?  -9.559  -6.873   9.452 1.000 96.600 ? 53  GLY A CA  1 
ATOM 394  C C   ? GLY A 1  53 ? -10.296  -7.842   8.547 1.000 96.600 ? 53  GLY A C   1 
ATOM 395  O O   ? GLY A 1  53 ? -10.709  -8.918   8.985 1.000 96.600 ? 53  GLY A O   1 
ATOM 396  N N   ? ALA A 1  54 ? -10.392  -7.456   7.210 1.000 95.630 ? 54  ALA A N   1 
ATOM 397  C CA  ? ALA A 1  54 ? -11.153  -8.262   6.258 1.000 95.630 ? 54  ALA A CA  1 
ATOM 398  C C   ? ALA A 1  54 ? -10.232  -9.175   5.453 1.000 95.630 ? 54  ALA A C   1 
ATOM 399  C CB  ? ALA A 1  54 ? -11.957  -7.362   5.323 1.000 95.630 ? 54  ALA A CB  1 
ATOM 400  O O   ? ALA A 1  54 ?  -9.216  -8.726   4.918 1.000 95.630 ? 54  ALA A O   1 
ATOM 401  N N   ? HIS A 1  55 ? -10.479 -10.490   5.457 1.000 95.260 ? 55  HIS A N   1 
ATOM 402  C CA  ? HIS A 1  55 ?  -9.933 -11.415   4.470 1.000 95.260 ? 55  HIS A CA  1 
ATOM 403  C C   ? HIS A 1  55 ? -10.850 -11.530   3.257 1.000 95.260 ? 55  HIS A C   1 
ATOM 404  C CB  ? HIS A 1  55 ?  -9.712 -12.794   5.093 1.000 95.260 ? 55  HIS A CB  1 
ATOM 405  O O   ? HIS A 1  55 ? -10.380 -11.538   2.117 1.000 95.260 ? 55  HIS A O   1 
ATOM 406  C CG  ? HIS A 1  55 ?  -9.141 -13.798   4.142 1.000 95.260 ? 55  HIS A CG  1 
ATOM 407  C CD2 ? HIS A 1  55 ?  -9.612 -14.997   3.726 1.000 95.260 ? 55  HIS A CD2 1 
ATOM 408  N ND1 ? HIS A 1  55 ?  -7.934 -13.613   3.503 1.000 95.260 ? 55  HIS A ND1 1 
ATOM 409  C CE1 ? HIS A 1  55 ?  -7.688 -14.659   2.731 1.000 95.260 ? 55  HIS A CE1 1 
ATOM 410  N NE2 ? HIS A 1  55 ?  -8.690 -15.513   2.849 1.000 95.260 ? 55  HIS A NE2 1 
ATOM 411  N N   ? SER A 1  56 ? -12.166 -11.690   3.487 1.000 95.220 ? 56  SER A N   1 
ATOM 412  C CA  ? SER A 1  56 ? -13.237 -11.653   2.496 1.000 95.220 ? 56  SER A CA  1 
ATOM 413  C C   ? SER A 1  56 ? -14.051 -10.369   2.611 1.000 95.220 ? 56  SER A C   1 
ATOM 414  C CB  ? SER A 1  56 ? -14.155 -12.865   2.654 1.000 95.220 ? 56  SER A CB  1 
ATOM 415  O O   ? SER A 1  56 ? -14.478  -9.994   3.705 1.000 95.220 ? 56  SER A O   1 
ATOM 416  O OG  ? SER A 1  56 ? -15.303 -12.737   1.831 1.000 95.220 ? 56  SER A OG  1 
ATOM 417  N N   ? LEU A 1  57 ? -14.327  -9.737   1.403 1.000 94.670 ? 57  LEU A N   1 
ATOM 418  C CA  ? LEU A 1  57 ? -15.066  -8.479   1.425 1.000 94.670 ? 57  LEU A CA  1 
ATOM 419  C C   ? LEU A 1  57 ? -16.560  -8.730   1.595 1.000 94.670 ? 57  LEU A C   1 
ATOM 420  C CB  ? LEU A 1  57 ? -14.812  -7.686   0.141 1.000 94.670 ? 57  LEU A CB  1 
ATOM 421  O O   ? LEU A 1  57 ? -17.279  -7.884   2.133 1.000 94.670 ? 57  LEU A O   1 
ATOM 422  C CG  ? LEU A 1  57 ? -13.393  -7.148  -0.054 1.000 94.670 ? 57  LEU A CG  1 
ATOM 423  C CD1 ? LEU A 1  57 ? -13.276  -6.439  -1.399 1.000 94.670 ? 57  LEU A CD1 1 
ATOM 424  C CD2 ? LEU A 1  57 ? -13.016  -6.208   1.086 1.000 94.670 ? 57  LEU A CD2 1 
ATOM 425  N N   ? SER A 1  58 ? -17.057  -9.925   1.309 1.000 93.630 ? 58  SER A N   1 
ATOM 426  C CA  ? SER A 1  58 ? -18.490 -10.202   1.311 1.000 93.630 ? 58  SER A CA  1 
ATOM 427  C C   ? SER A 1  58 ? -18.897 -11.004   2.543 1.000 93.630 ? 58  SER A C   1 
ATOM 428  C CB  ? SER A 1  58 ? -18.893 -10.958   0.044 1.000 93.630 ? 58  SER A CB  1 
ATOM 429  O O   ? SER A 1  58 ? -20.027 -10.886   3.021 1.000 93.630 ? 58  SER A O   1 
ATOM 430  O OG  ? SER A 1  58 ? -18.191 -12.186  -0.052 1.000 93.630 ? 58  SER A OG  1 
ATOM 431  N N   ? GLN A 1  59 ? -17.934 -11.830   3.114 1.000 93.630 ? 59  GLN A N   1 
ATOM 432  C CA  ? GLN A 1  59 ? -18.249 -12.687   4.253 1.000 93.630 ? 59  GLN A CA  1 
ATOM 433  C C   ? GLN A 1  59 ? -18.179 -11.907   5.563 1.000 93.630 ? 59  GLN A C   1 
ATOM 434  C CB  ? GLN A 1  59 ? -17.298 -13.884   4.303 1.000 93.630 ? 59  GLN A CB  1 
ATOM 435  O O   ? GLN A 1  59 ? -17.268 -11.101   5.764 1.000 93.630 ? 59  GLN A O   1 
ATOM 436  C CG  ? GLN A 1  59 ? -17.482 -14.864   3.152 1.000 93.630 ? 59  GLN A CG  1 
ATOM 437  C CD  ? GLN A 1  59 ? -18.842 -15.536   3.165 1.000 93.630 ? 59  GLN A CD  1 
ATOM 438  N NE2 ? GLN A 1  59 ? -19.455 -15.657   1.992 1.000 93.630 ? 59  GLN A NE2 1 
ATOM 439  O OE1 ? GLN A 1  59 ? -19.338 -15.944   4.220 1.000 93.630 ? 59  GLN A OE1 1 
ATOM 440  N N   ? PRO A 1  60 ? -19.273 -12.101   6.378 1.000 92.430 ? 60  PRO A N   1 
ATOM 441  C CA  ? PRO A 1  60 ? -19.150 -11.484   7.701 1.000 92.430 ? 60  PRO A CA  1 
ATOM 442  C C   ? PRO A 1  60 ? -17.978 -12.042   8.505 1.000 92.430 ? 60  PRO A C   1 
ATOM 443  C CB  ? PRO A 1  60 ? -20.484 -11.823   8.373 1.000 92.430 ? 60  PRO A CB  1 
ATOM 444  O O   ? PRO A 1  60 ? -17.773 -13.258   8.542 1.000 92.430 ? 60  PRO A O   1 
ATOM 445  C CG  ? PRO A 1  60 ? -20.986 -13.025   7.640 1.000 92.430 ? 60  PRO A CG  1 
ATOM 446  C CD  ? PRO A 1  60 ? -20.396 -13.023   6.259 1.000 92.430 ? 60  PRO A CD  1 
ATOM 447  N N   ? GLU A 1  61 ? -17.105 -11.112   9.055 1.000 94.330 ? 61  GLU A N   1 
ATOM 448  C CA  ? GLU A 1  61 ? -15.978 -11.433   9.925 1.000 94.330 ? 61  GLU A CA  1 
ATOM 449  C C   ? GLU A 1  61 ? -15.975 -10.553  11.172 1.000 94.330 ? 61  GLU A C   1 
ATOM 450  C CB  ? GLU A 1  61 ? -14.655 -11.279   9.171 1.000 94.330 ? 61  GLU A CB  1 
ATOM 451  O O   ? GLU A 1  61 ? -16.175  -9.340  11.083 1.000 94.330 ? 61  GLU A O   1 
ATOM 452  C CG  ? GLU A 1  61 ? -14.521 -12.202   7.968 1.000 94.330 ? 61  GLU A CG  1 
ATOM 453  C CD  ? GLU A 1  61 ? -13.243 -11.975   7.177 1.000 94.330 ? 61  GLU A CD  1 
ATOM 454  O OE1 ? GLU A 1  61 ? -12.421 -12.914   7.070 1.000 94.330 ? 61  GLU A OE1 1 
ATOM 455  O OE2 ? GLU A 1  61 ? -13.062 -10.851   6.660 1.000 94.330 ? 61  GLU A OE2 1 
ATOM 456  N N   ? PRO A 1  62 ? -15.926 -11.173  12.349 1.000 93.020 ? 62  PRO A N   1 
ATOM 457  C CA  ? PRO A 1  62 ? -16.038 -10.452  13.619 1.000 93.020 ? 62  PRO A CA  1 
ATOM 458  C C   ? PRO A 1  62 ? -14.984  -9.357  13.770 1.000 93.020 ? 62  PRO A C   1 
ATOM 459  C CB  ? PRO A 1  62 ? -15.840 -11.550  14.667 1.000 93.020 ? 62  PRO A CB  1 
ATOM 460  O O   ? PRO A 1  62 ? -15.201  -8.383  14.495 1.000 93.020 ? 62  PRO A O   1 
ATOM 461  C CG  ? PRO A 1  62 ? -15.167 -12.663  13.931 1.000 93.020 ? 62  PRO A CG  1 
ATOM 462  C CD  ? PRO A 1  62 ? -15.608 -12.621  12.496 1.000 93.020 ? 62  PRO A CD  1 
ATOM 463  N N   ? HIS A 1  63 ? -13.944  -9.370  13.035 1.000 93.620 ? 63  HIS A N   1 
ATOM 464  C CA  ? HIS A 1  63 ? -12.839  -8.432  13.198 1.000 93.620 ? 63  HIS A CA  1 
ATOM 465  C C   ? HIS A 1  63 ? -12.857  -7.364  12.110 1.000 93.620 ? 63  HIS A C   1 
ATOM 466  C CB  ? HIS A 1  63 ? -11.500  -9.173  13.184 1.000 93.620 ? 63  HIS A CB  1 
ATOM 467  O O   ? HIS A 1  63 ? -12.017  -6.461  12.105 1.000 93.620 ? 63  HIS A O   1 
ATOM 468  C CG  ? HIS A 1  63 ? -11.288 -10.004  11.959 1.000 93.620 ? 63  HIS A CG  1 
ATOM 469  C CD2 ? HIS A 1  63 ? -10.581  -9.759  10.830 1.000 93.620 ? 63  HIS A CD2 1 
ATOM 470  N ND1 ? HIS A 1  63 ? -11.844 -11.255  11.803 1.000 93.620 ? 63  HIS A ND1 1 
ATOM 471  C CE1 ? HIS A 1  63 ? -11.486 -11.745  10.628 1.000 93.620 ? 63  HIS A CE1 1 
ATOM 472  N NE2 ? HIS A 1  63 ? -10.720 -10.857  10.018 1.000 93.620 ? 63  HIS A NE2 1 
ATOM 473  N N   ? LYS A 1  64 ? -13.781  -7.596  11.090 1.000 95.520 ? 64  LYS A N   1 
ATOM 474  C CA  ? LYS A 1  64 ? -14.012  -6.587  10.061 1.000 95.520 ? 64  LYS A CA  1 
ATOM 475  C C   ? LYS A 1  64 ? -14.646  -5.332  10.654 1.000 95.520 ? 64  LYS A C   1 
ATOM 476  C CB  ? LYS A 1  64 ? -14.900  -7.147   8.949 1.000 95.520 ? 64  LYS A CB  1 
ATOM 477  O O   ? LYS A 1  64 ? -15.644  -5.414  11.373 1.000 95.520 ? 64  LYS A O   1 
ATOM 478  C CG  ? LYS A 1  64 ? -14.223  -8.203   8.088 1.000 95.520 ? 64  LYS A CG  1 
ATOM 479  C CD  ? LYS A 1  64 ? -15.099  -8.611   6.911 1.000 95.520 ? 64  LYS A CD  1 
ATOM 480  C CE  ? LYS A 1  64 ? -14.475  -9.749   6.116 1.000 95.520 ? 64  LYS A CE  1 
ATOM 481  N NZ  ? LYS A 1  64 ? -15.348 -10.178   4.982 1.000 95.520 ? 64  LYS A NZ  1 
ATOM 482  N N   ? ARG A 1  65 ? -13.902  -4.237  10.421 1.000 96.640 ? 65  ARG A N   1 
ATOM 483  C CA  ? ARG A 1  65 ? -14.407  -2.978  10.960 1.000 96.640 ? 65  ARG A CA  1 
ATOM 484  C C   ? ARG A 1  65 ? -14.187  -1.834   9.975 1.000 96.640 ? 65  ARG A C   1 
ATOM 485  C CB  ? ARG A 1  65 ? -13.733  -2.657  12.295 1.000 96.640 ? 65  ARG A CB  1 
ATOM 486  O O   ? ARG A 1  65 ? -13.102  -1.698   9.406 1.000 96.640 ? 65  ARG A O   1 
ATOM 487  C CG  ? ARG A 1  65 ? -14.287  -1.418  12.982 1.000 96.640 ? 65  ARG A CG  1 
ATOM 488  C CD  ? ARG A 1  65 ? -13.770  -1.285  14.408 1.000 96.640 ? 65  ARG A CD  1 
ATOM 489  N NE  ? ARG A 1  65 ? -14.345  -0.125  15.083 1.000 96.640 ? 65  ARG A NE  1 
ATOM 490  N NH1 ? ARG A 1  65 ? -13.291  -0.519  17.101 1.000 96.640 ? 65  ARG A NH1 1 
ATOM 491  N NH2 ? ARG A 1  65 ? -14.680   1.289  16.862 1.000 96.640 ? 65  ARG A NH2 1 
ATOM 492  C CZ  ? ARG A 1  65 ? -14.104   0.212  16.347 1.000 96.640 ? 65  ARG A CZ  1 
ATOM 493  N N   ? LEU A 1  66 ? -15.267  -0.971   9.855 1.000 96.870 ? 66  LEU A N   1 
ATOM 494  C CA  ? LEU A 1  66 ? -15.175   0.224   9.024 1.000 96.870 ? 66  LEU A CA  1 
ATOM 495  C C   ? LEU A 1  66 ? -14.801   1.442   9.862 1.000 96.870 ? 66  LEU A C   1 
ATOM 496  C CB  ? LEU A 1  66 ? -16.499   0.477   8.298 1.000 96.870 ? 66  LEU A CB  1 
ATOM 497  O O   ? LEU A 1  66 ? -15.375   1.665  10.930 1.000 96.870 ? 66  LEU A O   1 
ATOM 498  C CG  ? LEU A 1  66 ? -16.805  -0.434   7.109 1.000 96.870 ? 66  LEU A CG  1 
ATOM 499  C CD1 ? LEU A 1  66 ? -18.257  -0.266   6.672 1.000 96.870 ? 66  LEU A CD1 1 
ATOM 500  C CD2 ? LEU A 1  66 ? -15.856  -0.142   5.952 1.000 96.870 ? 66  LEU A CD2 1 
ATOM 501  N N   ? TYR A 1  67 ? -13.817   2.140   9.372 1.000 97.710 ? 67  TYR A N   1 
ATOM 502  C CA  ? TYR A 1  67 ? -13.382   3.377  10.011 1.000 97.710 ? 67  TYR A CA  1 
ATOM 503  C C   ? TYR A 1  67 ? -13.702   4.584   9.137 1.000 97.710 ? 67  TYR A C   1 
ATOM 504  C CB  ? TYR A 1  67 ? -11.879   3.330  10.306 1.000 97.710 ? 67  TYR A CB  1 
ATOM 505  O O   ? TYR A 1  67 ? -13.457   4.566   7.929 1.000 97.710 ? 67  TYR A O   1 
ATOM 506  C CG  ? TYR A 1  67 ? -11.497   2.303  11.344 1.000 97.710 ? 67  TYR A CG  1 
ATOM 507  C CD1 ? TYR A 1  67 ? -11.296   2.670  12.673 1.000 97.710 ? 67  TYR A CD1 1 
ATOM 508  C CD2 ? TYR A 1  67 ? -11.334   0.966  10.998 1.000 97.710 ? 67  TYR A CD2 1 
ATOM 509  C CE1 ? TYR A 1  67 ? -10.941   1.727  13.633 1.000 97.710 ? 67  TYR A CE1 1 
ATOM 510  C CE2 ? TYR A 1  67 ? -10.980   0.015  11.950 1.000 97.710 ? 67  TYR A CE2 1 
ATOM 511  O OH  ? TYR A 1  67 ? -10.435  -0.532  14.208 1.000 97.710 ? 67  TYR A OH  1 
ATOM 512  C CZ  ? TYR A 1  67 ? -10.786   0.405  13.262 1.000 97.710 ? 67  TYR A CZ  1 
ATOM 513  N N   ? ALA A 1  68 ? -14.321   5.616   9.843 1.000 97.060 ? 68  ALA A N   1 
ATOM 514  C CA  ? ALA A 1  68 ? -14.467   6.884   9.132 1.000 97.060 ? 68  ALA A CA  1 
ATOM 515  C C   ? ALA A 1  68 ? -13.118   7.579   8.967 1.000 97.060 ? 68  ALA A C   1 
ATOM 516  C CB  ? ALA A 1  68 ? -15.446   7.796   9.866 1.000 97.060 ? 68  ALA A CB  1 
ATOM 517  O O   ? ALA A 1  68 ? -12.201   7.364   9.763 1.000 97.060 ? 68  ALA A O   1 
ATOM 518  N N   ? VAL A 1  69 ? -13.071   8.350   7.844 1.000 96.730 ? 69  VAL A N   1 
ATOM 519  C CA  ? VAL A 1  69 ? -11.857   9.105   7.552 1.000 96.730 ? 69  VAL A CA  1 
ATOM 520  C C   ? VAL A 1  69 ? -12.034  10.558   7.988 1.000 96.730 ? 69  VAL A C   1 
ATOM 521  C CB  ? VAL A 1  69 ? -11.494   9.039   6.052 1.000 96.730 ? 69  VAL A CB  1 
ATOM 522  O O   ? VAL A 1  69 ? -12.985  11.225   7.573 1.000 96.730 ? 69  VAL A O   1 
ATOM 523  C CG1 ? VAL A 1  69 ? -10.314   9.959   5.740 1.000 96.730 ? 69  VAL A CG1 1 
ATOM 524  C CG2 ? VAL A 1  69 ? -11.177   7.602   5.643 1.000 96.730 ? 69  VAL A CG2 1 
ATOM 525  N N   ? ARG A 1  70 ? -11.106  10.999   8.950 1.000 95.660 ? 70  ARG A N   1 
ATOM 526  C CA  ? ARG A 1  70 ? -11.128  12.361   9.473 1.000 95.660 ? 70  ARG A CA  1 
ATOM 527  C C   ? ARG A 1  70 ? -10.511  13.340   8.479 1.000 95.660 ? 70  ARG A C   1 
ATOM 528  C CB  ? ARG A 1  70 ? -10.388  12.436  10.810 1.000 95.660 ? 70  ARG A CB  1 
ATOM 529  O O   ? ARG A 1  70 ? -11.035  14.436   8.272 1.000 95.660 ? 70  ARG A O   1 
ATOM 530  C CG  ? ARG A 1  70 ? -10.281  13.843  11.377 1.000 95.660 ? 70  ARG A CG  1 
ATOM 531  C CD  ? ARG A 1  70 ?  -9.591  13.853  12.733 1.000 95.660 ? 70  ARG A CD  1 
ATOM 532  N NE  ? ARG A 1  70 ?  -9.505  15.203  13.284 1.000 95.660 ? 70  ARG A NE  1 
ATOM 533  N NH1 ? ARG A 1  70 ?  -8.703  14.534  15.345 1.000 95.660 ? 70  ARG A NH1 1 
ATOM 534  N NH2 ? ARG A 1  70 ?  -9.048  16.758  14.911 1.000 95.660 ? 70  ARG A NH2 1 
ATOM 535  C CZ  ? ARG A 1  70 ?  -9.086  15.495  14.512 1.000 95.660 ? 70  ARG A CZ  1 
ATOM 536  N N   ? ALA A 1  71 ?  -9.359  12.948   7.911 1.000 95.630 ? 71  ALA A N   1 
ATOM 537  C CA  ? ALA A 1  71 ?  -8.622  13.795   6.976 1.000 95.630 ? 71  ALA A CA  1 
ATOM 538  C C   ? ALA A 1  71 ?  -7.910  12.954   5.920 1.000 95.630 ? 71  ALA A C   1 
ATOM 539  C CB  ? ALA A 1  71 ?  -7.617  14.666   7.725 1.000 95.630 ? 71  ALA A CB  1 
ATOM 540  O O   ? ALA A 1  71 ?  -7.468  11.837   6.201 1.000 95.630 ? 71  ALA A O   1 
ATOM 541  N N   ? ALA A 1  72 ?  -7.910  13.490   4.723 1.000 95.980 ? 72  ALA A N   1 
ATOM 542  C CA  ? ALA A 1  72 ?  -7.137  12.950   3.608 1.000 95.980 ? 72  ALA A CA  1 
ATOM 543  C C   ? ALA A 1  72 ?  -6.091  13.952   3.128 1.000 95.980 ? 72  ALA A C   1 
ATOM 544  C CB  ? ALA A 1  72 ?  -8.063  12.560   2.458 1.000 95.980 ? 72  ALA A CB  1 
ATOM 545  O O   ? ALA A 1  72 ?  -6.433  15.050   2.683 1.000 95.980 ? 72  ALA A O   1 
ATOM 546  N N   ? VAL A 1  73 ?  -4.831  13.588   3.327 1.000 96.500 ? 73  VAL A N   1 
ATOM 547  C CA  ? VAL A 1  73 ?  -3.746  14.511   3.014 1.000 96.500 ? 73  VAL A CA  1 
ATOM 548  C C   ? VAL A 1  73 ?  -2.958  13.994   1.813 1.000 96.500 ? 73  VAL A C   1 
ATOM 549  C CB  ? VAL A 1  73 ?  -2.804  14.711   4.223 1.000 96.500 ? 73  VAL A CB  1 
ATOM 550  O O   ? VAL A 1  73 ?  -2.202  13.026   1.928 1.000 96.500 ? 73  VAL A O   1 
ATOM 551  C CG1 ? VAL A 1  73 ?  -1.752  15.776   3.917 1.000 96.500 ? 73  VAL A CG1 1 
ATOM 552  C CG2 ? VAL A 1  73 ?  -3.607  15.090   5.466 1.000 96.500 ? 73  VAL A CG2 1 
ATOM 553  N N   ? ARG A 1  74 ?  -3.112  14.682   0.664 1.000 95.660 ? 74  ARG A N   1 
ATOM 554  C CA  ? ARG A 1  74 ?  -2.379  14.352  -0.554 1.000 95.660 ? 74  ARG A CA  1 
ATOM 555  C C   ? ARG A 1  74 ?  -0.990  14.982  -0.544 1.000 95.660 ? 74  ARG A C   1 
ATOM 556  C CB  ? ARG A 1  74 ?  -3.154  14.813  -1.790 1.000 95.660 ? 74  ARG A CB  1 
ATOM 557  O O   ? ARG A 1  74 ?  -0.820  16.117  -0.092 1.000 95.660 ? 74  ARG A O   1 
ATOM 558  C CG  ? ARG A 1  74 ?  -2.473  14.474  -3.106 1.000 95.660 ? 74  ARG A CG  1 
ATOM 559  C CD  ? ARG A 1  74 ?  -3.188  15.108  -4.291 1.000 95.660 ? 74  ARG A CD  1 
ATOM 560  N NE  ? ARG A 1  74 ?  -4.548  14.598  -4.435 1.000 95.660 ? 74  ARG A NE  1 
ATOM 561  N NH1 ? ARG A 1  74 ?  -4.684  15.011  -6.704 1.000 95.660 ? 74  ARG A NH1 1 
ATOM 562  N NH2 ? ARG A 1  74 ?  -6.460  14.077  -5.597 1.000 95.660 ? 74  ARG A NH2 1 
ATOM 563  C CZ  ? ARG A 1  74 ?  -5.228  14.563  -5.578 1.000 95.660 ? 74  ARG A CZ  1 
ATOM 564  N N   ? HIS A 1  75 ?  -0.034  14.095  -1.001 1.000 96.430 ? 75  HIS A N   1 
ATOM 565  C CA  ? HIS A 1  75 ?   1.257  14.752  -1.170 1.000 96.430 ? 75  HIS A CA  1 
ATOM 566  C C   ? HIS A 1  75 ?   1.138  15.977  -2.072 1.000 96.430 ? 75  HIS A C   1 
ATOM 567  C CB  ? HIS A 1  75 ?   2.284  13.775  -1.745 1.000 96.430 ? 75  HIS A CB  1 
ATOM 568  O O   ? HIS A 1  75 ?   0.508  15.915  -3.130 1.000 96.430 ? 75  HIS A O   1 
ATOM 569  C CG  ? HIS A 1  75 ?   3.693  14.269  -1.664 1.000 96.430 ? 75  HIS A CG  1 
ATOM 570  C CD2 ? HIS A 1  75 ?   4.695  13.962  -0.807 1.000 96.430 ? 75  HIS A CD2 1 
ATOM 571  N ND1 ? HIS A 1  75 ?   4.206  15.200  -2.541 1.000 96.430 ? 75  HIS A ND1 1 
ATOM 572  C CE1 ? HIS A 1  75 ?   5.468  15.444  -2.227 1.000 96.430 ? 75  HIS A CE1 1 
ATOM 573  N NE2 ? HIS A 1  75 ?   5.789  14.706  -1.178 1.000 96.430 ? 75  HIS A NE2 1 
ATOM 574  N N   ? PRO A 1  76 ?   1.723  17.153  -1.716 1.000 94.350 ? 76  PRO A N   1 
ATOM 575  C CA  ? PRO A 1  76 ?   1.571  18.405  -2.461 1.000 94.350 ? 76  PRO A CA  1 
ATOM 576  C C   ? PRO A 1  76 ?   2.114  18.314  -3.885 1.000 94.350 ? 76  PRO A C   1 
ATOM 577  C CB  ? PRO A 1  76 ?   2.376  19.409  -1.633 1.000 94.350 ? 76  PRO A CB  1 
ATOM 578  O O   ? PRO A 1  76 ?   1.665  19.047  -4.770 1.000 94.350 ? 76  PRO A O   1 
ATOM 579  C CG  ? PRO A 1  76 ?   2.433  18.814  -0.263 1.000 94.350 ? 76  PRO A CG  1 
ATOM 580  C CD  ? PRO A 1  76 ?   2.367  17.319  -0.388 1.000 94.350 ? 76  PRO A CD  1 
ATOM 581  N N   ? GLY A 1  77 ?   3.013  17.396  -4.111 1.000 92.910 ? 77  GLY A N   1 
ATOM 582  C CA  ? GLY A 1  77 ?   3.638  17.253  -5.416 1.000 92.910 ? 77  GLY A CA  1 
ATOM 583  C C   ? GLY A 1  77 ?   2.954  16.222  -6.294 1.000 92.910 ? 77  GLY A C   1 
ATOM 584  O O   ? GLY A 1  77 ?   3.431  15.918  -7.390 1.000 92.910 ? 77  GLY A O   1 
ATOM 585  N N   ? SER A 1  78 ?   1.802  15.656  -5.783 1.000 91.600 ? 78  SER A N   1 
ATOM 586  C CA  ? SER A 1  78 ?   1.099  14.630  -6.546 1.000 91.600 ? 78  SER A CA  1 
ATOM 587  C C   ? SER A 1  78 ?   0.571  15.186  -7.864 1.000 91.600 ? 78  SER A C   1 
ATOM 588  C CB  ? SER A 1  78 ?  -0.057  14.051  -5.729 1.000 91.600 ? 78  SER A CB  1 
ATOM 589  O O   ? SER A 1  78 ?   0.010  16.283  -7.901 1.000 91.600 ? 78  SER A O   1 
ATOM 590  O OG  ? SER A 1  78 ?  -0.756  13.068  -6.473 1.000 91.600 ? 78  SER A OG  1 
ATOM 591  N N   ? ASN A 1  79 ?   0.809  14.433  -8.933 1.000 84.810 ? 79  ASN A N   1 
ATOM 592  C CA  ? ASN A 1  79 ?   0.398  14.746 -10.298 1.000 84.810 ? 79  ASN A CA  1 
ATOM 593  C C   ? ASN A 1  79 ?  -0.165  13.519 -11.008 1.000 84.810 ? 79  ASN A C   1 
ATOM 594  C CB  ? ASN A 1  79 ?   1.569  15.328 -11.092 1.000 84.810 ? 79  ASN A CB  1 
ATOM 595  O O   ? ASN A 1  79 ?   0.572  12.580 -11.313 1.000 84.810 ? 79  ASN A O   1 
ATOM 596  C CG  ? ASN A 1  79 ?   1.161  15.799 -12.474 1.000 84.810 ? 79  ASN A CG  1 
ATOM 597  N ND2 ? ASN A 1  79 ?   1.794  16.865 -12.948 1.000 84.810 ? 79  ASN A ND2 1 
ATOM 598  O OD1 ? ASN A 1  79 ?   0.284  15.208 -13.110 1.000 84.810 ? 79  ASN A OD1 1 
ATOM 599  N N   ? THR A 1  80 ?  -1.474  13.591 -11.316 1.000 77.860 ? 80  THR A N   1 
ATOM 600  C CA  ? THR A 1  80 ?  -2.182  12.438 -11.861 1.000 77.860 ? 80  THR A CA  1 
ATOM 601  C C   ? THR A 1  80 ?  -1.782  12.194 -13.313 1.000 77.860 ? 80  THR A C   1 
ATOM 602  C CB  ? THR A 1  80 ?  -3.708  12.626 -11.771 1.000 77.860 ? 80  THR A CB  1 
ATOM 603  O O   ? THR A 1  80 ?  -1.991  11.102 -13.845 1.000 77.860 ? 80  THR A O   1 
ATOM 604  C CG2 ? THR A 1  80 ?  -4.175  12.646 -10.319 1.000 77.860 ? 80  THR A CG2 1 
ATOM 605  O OG1 ? THR A 1  80 ?  -4.069  13.865 -12.394 1.000 77.860 ? 80  THR A OG1 1 
ATOM 606  N N   ? GLU A 1  81 ?  -1.064  13.180 -13.907 1.000 77.750 ? 81  GLU A N   1 
ATOM 607  C CA  ? GLU A 1  81 ?  -0.590  13.053 -15.282 1.000 77.750 ? 81  GLU A CA  1 
ATOM 608  C C   ? GLU A 1  81 ?   0.716  12.265 -15.345 1.000 77.750 ? 81  GLU A C   1 
ATOM 609  C CB  ? GLU A 1  81 ?  -0.402  14.433 -15.917 1.000 77.750 ? 81  GLU A CB  1 
ATOM 610  O O   ? GLU A 1  81 ?   0.904  11.435 -16.237 1.000 77.750 ? 81  GLU A O   1 
ATOM 611  C CG  ? GLU A 1  81 ?  -1.702  15.197 -16.124 1.000 77.750 ? 81  GLU A CG  1 
ATOM 612  C CD  ? GLU A 1  81 ?  -1.503  16.551 -16.785 1.000 77.750 ? 81  GLU A CD  1 
ATOM 613  O OE1 ? GLU A 1  81 ?  -2.506  17.260 -17.030 1.000 77.750 ? 81  GLU A OE1 1 
ATOM 614  O OE2 ? GLU A 1  81 ?  -0.335  16.906 -17.061 1.000 77.750 ? 81  GLU A OE2 1 
ATOM 615  N N   ? THR A 1  82 ?   1.492  12.452 -14.314 1.000 81.410 ? 82  THR A N   1 
ATOM 616  C CA  ? THR A 1  82 ?   2.823  11.856 -14.326 1.000 81.410 ? 82  THR A CA  1 
ATOM 617  C C   ? THR A 1  82 ?   2.944  10.780 -13.250 1.000 81.410 ? 82  THR A C   1 
ATOM 618  C CB  ? THR A 1  82 ?   3.915  12.921 -14.116 1.000 81.410 ? 82  THR A CB  1 
ATOM 619  O O   ? THR A 1  82 ?   3.894   9.995 -13.254 1.000 81.410 ? 82  THR A O   1 
ATOM 620  C CG2 ? THR A 1  82 ?   3.812  14.028 -15.160 1.000 81.410 ? 82  THR A CG2 1 
ATOM 621  O OG1 ? THR A 1  82 ?   3.769  13.496 -12.811 1.000 81.410 ? 82  THR A OG1 1 
ATOM 622  N N   ? ASN A 1  83 ?   1.833  10.628 -12.425 1.000 81.980 ? 83  ASN A N   1 
ATOM 623  C CA  ? ASN A 1  83 ?   1.802   9.712 -11.290 1.000 81.980 ? 83  ASN A CA  1 
ATOM 624  C C   ? ASN A 1  83 ?   3.000   9.920 -10.368 1.000 81.980 ? 83  ASN A C   1 
ATOM 625  C CB  ? ASN A 1  83 ?   1.749   8.261 -11.773 1.000 81.980 ? 83  ASN A CB  1 
ATOM 626  O O   ? ASN A 1  83 ?   3.361   9.026  -9.601 1.000 81.980 ? 83  ASN A O   1 
ATOM 627  C CG  ? ASN A 1  83 ?   0.421   7.906 -12.412 1.000 81.980 ? 83  ASN A CG  1 
ATOM 628  N ND2 ? ASN A 1  83 ?   0.458   7.026 -13.406 1.000 81.980 ? 83  ASN A ND2 1 
ATOM 629  O OD1 ? ASN A 1  83 ?  -0.629   8.419 -12.017 1.000 81.980 ? 83  ASN A OD1 1 
ATOM 630  N N   ? ASP A 1  84 ?   3.709  11.011 -10.470 1.000 89.030 ? 84  ASP A N   1 
ATOM 631  C CA  ? ASP A 1  84 ?   4.799  11.386  -9.575 1.000 89.030 ? 84  ASP A CA  1 
ATOM 632  C C   ? ASP A 1  84 ?   4.271  11.752  -8.190 1.000 89.030 ? 84  ASP A C   1 
ATOM 633  C CB  ? ASP A 1  84 ?   5.597  12.553 -10.160 1.000 89.030 ? 84  ASP A CB  1 
ATOM 634  O O   ? ASP A 1  84 ?   3.202  12.354  -8.066 1.000 89.030 ? 84  ASP A O   1 
ATOM 635  C CG  ? ASP A 1  84 ?   7.031  12.598  -9.665 1.000 89.030 ? 84  ASP A CG  1 
ATOM 636  O OD1 ? ASP A 1  84 ?   7.505  11.603  -9.075 1.000 89.030 ? 84  ASP A OD1 1 
ATOM 637  O OD2 ? ASP A 1  84 ?   7.693  13.640  -9.863 1.000 89.030 ? 84  ASP A OD2 1 
ATOM 638  N N   ? ASP A 1  85 ?   5.013  11.384  -7.107 1.000 93.440 ? 85  ASP A N   1 
ATOM 639  C CA  ? ASP A 1  85 ?   4.657  11.748  -5.739 1.000 93.440 ? 85  ASP A CA  1 
ATOM 640  C C   ? ASP A 1  85 ?   3.276  11.211  -5.369 1.000 93.440 ? 85  ASP A C   1 
ATOM 641  C CB  ? ASP A 1  85 ?   4.696  13.267  -5.560 1.000 93.440 ? 85  ASP A CB  1 
ATOM 642  O O   ? ASP A 1  85 ?   2.528  11.861  -4.636 1.000 93.440 ? 85  ASP A O   1 
ATOM 643  C CG  ? ASP A 1  85 ?   6.030  13.877  -5.953 1.000 93.440 ? 85  ASP A CG  1 
ATOM 644  O OD1 ? ASP A 1  85 ?   7.073  13.471  -5.396 1.000 93.440 ? 85  ASP A OD1 1 
ATOM 645  O OD2 ? ASP A 1  85 ?   6.038  14.773  -6.824 1.000 93.440 ? 85  ASP A OD2 1 
ATOM 646  N N   ? ASP A 1  86 ?   2.786  10.166  -5.939 1.000 94.870 ? 86  ASP A N   1 
ATOM 647  C CA  ? ASP A 1  86 ?   1.467   9.551  -5.825 1.000 94.870 ? 86  ASP A CA  1 
ATOM 648  C C   ? ASP A 1  86 ?   1.269   8.930  -4.444 1.000 94.870 ? 86  ASP A C   1 
ATOM 649  C CB  ? ASP A 1  86 ?   1.273   8.491  -6.911 1.000 94.870 ? 86  ASP A CB  1 
ATOM 650  O O   ? ASP A 1  86 ?   1.235   7.705  -4.308 1.000 94.870 ? 86  ASP A O   1 
ATOM 651  C CG  ? ASP A 1  86 ?  -0.164   8.012  -7.023 1.000 94.870 ? 86  ASP A CG  1 
ATOM 652  O OD1 ? ASP A 1  86 ?  -1.085   8.745  -6.603 1.000 94.870 ? 86  ASP A OD1 1 
ATOM 653  O OD2 ? ASP A 1  86 ?  -0.376   6.890  -7.531 1.000 94.870 ? 86  ASP A OD2 1 
ATOM 654  N N   ? LEU A 1  87 ?   1.203   9.782  -3.346 1.000 96.140 ? 87  LEU A N   1 
ATOM 655  C CA  ? LEU A 1  87 ?   1.011   9.317  -1.977 1.000 96.140 ? 87  LEU A CA  1 
ATOM 656  C C   ? LEU A 1  87 ?  -0.146  10.053  -1.309 1.000 96.140 ? 87  LEU A C   1 
ATOM 657  C CB  ? LEU A 1  87 ?   2.293   9.510  -1.161 1.000 96.140 ? 87  LEU A CB  1 
ATOM 658  O O   ? LEU A 1  87 ?  -0.290  11.267  -1.469 1.000 96.140 ? 87  LEU A O   1 
ATOM 659  C CG  ? LEU A 1  87 ?   3.433   8.533  -1.449 1.000 96.140 ? 87  LEU A CG  1 
ATOM 660  C CD1 ? LEU A 1  87 ?   4.685   8.938  -0.678 1.000 96.140 ? 87  LEU A CD1 1 
ATOM 661  C CD2 ? LEU A 1  87 ?   3.019   7.108  -1.096 1.000 96.140 ? 87  LEU A CD2 1 
ATOM 662  N N   ? LEU A 1  88 ?  -0.889   9.271  -0.574 1.000 96.670 ? 88  LEU A N   1 
ATOM 663  C CA  ? LEU A 1  88 ?  -2.042   9.748   0.180 1.000 96.670 ? 88  LEU A CA  1 
ATOM 664  C C   ? LEU A 1  88 ?  -2.027   9.197   1.602 1.000 96.670 ? 88  LEU A C   1 
ATOM 665  C CB  ? LEU A 1  88 ?  -3.344   9.348  -0.520 1.000 96.670 ? 88  LEU A CB  1 
ATOM 666  O O   ? LEU A 1  88 ?  -1.880   7.990   1.804 1.000 96.670 ? 88  LEU A O   1 
ATOM 667  C CG  ? LEU A 1  88 ?  -4.640   9.655   0.231 1.000 96.670 ? 88  LEU A CG  1 
ATOM 668  C CD1 ? LEU A 1  88 ?  -4.847  11.162   0.337 1.000 96.670 ? 88  LEU A CD1 1 
ATOM 669  C CD2 ? LEU A 1  88 ?  -5.828   8.995  -0.460 1.000 96.670 ? 88  LEU A CD2 1 
ATOM 670  N N   ? LEU A 1  89 ?  -2.118  10.154   2.605 1.000 97.710 ? 89  LEU A N   1 
ATOM 671  C CA  ? LEU A 1  89 ?  -2.299   9.749   3.995 1.000 97.710 ? 89  LEU A CA  1 
ATOM 672  C C   ? LEU A 1  89 ?  -3.739   9.971   4.443 1.000 97.710 ? 89  LEU A C   1 
ATOM 673  C CB  ? LEU A 1  89 ?  -1.343  10.522   4.907 1.000 97.710 ? 89  LEU A CB  1 
ATOM 674  O O   ? LEU A 1  89 ?  -4.297  11.052   4.239 1.000 97.710 ? 89  LEU A O   1 
ATOM 675  C CG  ? LEU A 1  89 ?   0.104  10.028   4.948 1.000 97.710 ? 89  LEU A CG  1 
ATOM 676  C CD1 ? LEU A 1  89 ?   0.991  11.045   5.658 1.000 97.710 ? 89  LEU A CD1 1 
ATOM 677  C CD2 ? LEU A 1  89 ?   0.186   8.668   5.633 1.000 97.710 ? 89  LEU A CD2 1 
ATOM 678  N N   ? LEU A 1  90 ?  -4.306   8.870   4.972 1.000 97.830 ? 90  LEU A N   1 
ATOM 679  C CA  ? LEU A 1  90 ?  -5.656   8.941   5.520 1.000 97.830 ? 90  LEU A CA  1 
ATOM 680  C C   ? LEU A 1  90 ?  -5.631   8.847   7.042 1.000 97.830 ? 90  LEU A C   1 
ATOM 681  C CB  ? LEU A 1  90 ?  -6.529   7.824   4.943 1.000 97.830 ? 90  LEU A CB  1 
ATOM 682  O O   ? LEU A 1  90 ?  -5.075   7.898   7.600 1.000 97.830 ? 90  LEU A O   1 
ATOM 683  C CG  ? LEU A 1  90 ?  -6.685   7.803   3.421 1.000 97.830 ? 90  LEU A CG  1 
ATOM 684  C CD1 ? LEU A 1  90 ?  -7.278   6.473   2.967 1.000 97.830 ? 90  LEU A CD1 1 
ATOM 685  C CD2 ? LEU A 1  90 ?  -7.553   8.968   2.957 1.000 97.830 ? 90  LEU A CD2 1 
ATOM 686  N N   ? GLN A 1  91 ?  -6.162   9.931   7.675 1.000 97.880 ? 91  GLN A N   1 
ATOM 687  C CA  ? GLN A 1  91 ?  -6.298   9.899   9.128 1.000 97.880 ? 91  GLN A CA  1 
ATOM 688  C C   ? GLN A 1  91 ?  -7.661   9.353   9.540 1.000 97.880 ? 91  GLN A C   1 
ATOM 689  C CB  ? GLN A 1  91 ?  -6.091  11.295   9.718 1.000 97.880 ? 91  GLN A CB  1 
ATOM 690  O O   ? GLN A 1  91 ?  -8.697   9.894   9.149 1.000 97.880 ? 91  GLN A O   1 
ATOM 691  C CG  ? GLN A 1  91 ?  -6.010  11.313  11.239 1.000 97.880 ? 91  GLN A CG  1 
ATOM 692  C CD  ? GLN A 1  91 ?  -5.766  12.703  11.796 1.000 97.880 ? 91  GLN A CD  1 
ATOM 693  N NE2 ? GLN A 1  91 ?  -5.141  12.771  12.967 1.000 97.880 ? 91  GLN A NE2 1 
ATOM 694  O OE1 ? GLN A 1  91 ?  -6.134  13.708  11.180 1.000 97.880 ? 91  GLN A OE1 1 
ATOM 695  N N   ? LEU A 1  92 ?  -7.627   8.268  10.300 1.000 97.890 ? 92  LEU A N   1 
ATOM 696  C CA  ? LEU A 1  92 ?  -8.864   7.652  10.767 1.000 97.890 ? 92  LEU A CA  1 
ATOM 697  C C   ? LEU A 1  92 ?  -9.514   8.495  11.858 1.000 97.890 ? 92  LEU A C   1 
ATOM 698  C CB  ? LEU A 1  92 ?  -8.594   6.239  11.291 1.000 97.890 ? 92  LEU A CB  1 
ATOM 699  O O   ? LEU A 1  92 ?  -8.819   9.138  12.649 1.000 97.890 ? 92  LEU A O   1 
ATOM 700  C CG  ? LEU A 1  92 ?  -7.897   5.279  10.325 1.000 97.890 ? 92  LEU A CG  1 
ATOM 701  C CD1 ? LEU A 1  92 ?  -7.688   3.921  10.986 1.000 97.890 ? 92  LEU A CD1 1 
ATOM 702  C CD2 ? LEU A 1  92 ?  -8.704   5.135   9.039 1.000 97.890 ? 92  LEU A CD2 1 
ATOM 703  N N   ? GLU A 1  93 ? -10.889   8.592  11.944 1.000 96.930 ? 93  GLU A N   1 
ATOM 704  C CA  ? GLU A 1  93 ? -11.626   9.340  12.958 1.000 96.930 ? 93  GLU A CA  1 
ATOM 705  C C   ? GLU A 1  93 ? -11.346   8.799  14.356 1.000 96.930 ? 93  GLU A C   1 
ATOM 706  C CB  ? GLU A 1  93 ? -13.129   9.300  12.669 1.000 96.930 ? 93  GLU A CB  1 
ATOM 707  O O   ? GLU A 1  93 ? -11.424   9.537  15.341 1.000 96.930 ? 93  GLU A O   1 
ATOM 708  C CG  ? GLU A 1  93 ? -13.946  10.249  13.533 1.000 96.930 ? 93  GLU A CG  1 
ATOM 709  C CD  ? GLU A 1  93 ? -15.369  10.441  13.033 1.000 96.930 ? 93  GLU A CD  1 
ATOM 710  O OE1 ? GLU A 1  93 ? -16.138  11.199  13.666 1.000 96.930 ? 93  GLU A OE1 1 
ATOM 711  O OE2 ? GLU A 1  93 ? -15.719   9.826  12.000 1.000 96.930 ? 93  GLU A OE2 1 
ATOM 712  N N   ? GLU A 1  94 ? -11.001   7.487  14.453 1.000 97.100 ? 94  GLU A N   1 
ATOM 713  C CA  ? GLU A 1  94 ? -10.581   6.826  15.685 1.000 97.100 ? 94  GLU A CA  1 
ATOM 714  C C   ? GLU A 1  94 ?  -9.418   5.871  15.431 1.000 97.100 ? 94  GLU A C   1 
ATOM 715  C CB  ? GLU A 1  94 ? -11.754   6.070  16.316 1.000 97.100 ? 94  GLU A CB  1 
ATOM 716  O O   ? GLU A 1  94 ?  -9.246   5.378  14.315 1.000 97.100 ? 94  GLU A O   1 
ATOM 717  C CG  ? GLU A 1  94 ? -12.298   4.944  15.449 1.000 97.100 ? 94  GLU A CG  1 
ATOM 718  C CD  ? GLU A 1  94 ? -13.513   4.257  16.050 1.000 97.100 ? 94  GLU A CD  1 
ATOM 719  O OE1 ? GLU A 1  94 ? -14.283   3.618  15.298 1.000 97.100 ? 94  GLU A OE1 1 
ATOM 720  O OE2 ? GLU A 1  94 ? -13.697   4.359  17.284 1.000 97.100 ? 94  GLU A OE2 1 
ATOM 721  N N   ? LYS A 1  95 ?  -8.650   5.616  16.579 1.000 97.830 ? 95  LYS A N   1 
ATOM 722  C CA  ? LYS A 1  95 ?  -7.542   4.671  16.472 1.000 97.830 ? 95  LYS A CA  1 
ATOM 723  C C   ? LYS A 1  95 ?  -8.047   3.265  16.161 1.000 97.830 ? 95  LYS A C   1 
ATOM 724  C CB  ? LYS A 1  95 ?  -6.721   4.659  17.762 1.000 97.830 ? 95  LYS A CB  1 
ATOM 725  O O   ? LYS A 1  95 ?  -9.060   2.827  16.712 1.000 97.830 ? 95  LYS A O   1 
ATOM 726  C CG  ? LYS A 1  95 ?  -5.962   5.951  18.025 1.000 97.830 ? 95  LYS A CG  1 
ATOM 727  C CD  ? LYS A 1  95 ?  -5.152   5.873  19.313 1.000 97.830 ? 95  LYS A CD  1 
ATOM 728  C CE  ? LYS A 1  95 ?  -4.366   7.153  19.559 1.000 97.830 ? 95  LYS A CE  1 
ATOM 729  N NZ  ? LYS A 1  95 ?  -3.626   7.108  20.856 1.000 97.830 ? 95  LYS A NZ  1 
ATOM 730  N N   ? ALA A 1  96 ?  -7.314   2.615  15.183 1.000 97.580 ? 96  ALA A N   1 
ATOM 731  C CA  ? ALA A 1  96 ?  -7.639   1.224  14.877 1.000 97.580 ? 96  ALA A CA  1 
ATOM 732  C C   ? ALA A 1  96 ?  -7.339   0.317  16.067 1.000 97.580 ? 96  ALA A C   1 
ATOM 733  C CB  ? ALA A 1  96 ?  -6.867   0.755  13.646 1.000 97.580 ? 96  ALA A CB  1 
ATOM 734  O O   ? ALA A 1  96 ?  -6.338   0.505  16.762 1.000 97.580 ? 96  ALA A O   1 
ATOM 735  N N   ? THR A 1  97 ?  -8.237  -0.607  16.380 1.000 96.710 ? 97  THR A N   1 
ATOM 736  C CA  ? THR A 1  97 ?  -8.004  -1.614  17.409 1.000 96.710 ? 97  THR A CA  1 
ATOM 737  C C   ? THR A 1  97 ?  -7.077  -2.711  16.892 1.000 96.710 ? 97  THR A C   1 
ATOM 738  C CB  ? THR A 1  97 ?  -9.327  -2.240  17.887 1.000 96.710 ? 97  THR A CB  1 
ATOM 739  O O   ? THR A 1  97 ?  -7.458  -3.492  16.017 1.000 96.710 ? 97  THR A O   1 
ATOM 740  C CG2 ? THR A 1  97 ?  -9.089  -3.228  19.024 1.000 96.710 ? 97  THR A CG2 1 
ATOM 741  O OG1 ? THR A 1  97 ? -10.202  -1.202  18.346 1.000 96.710 ? 97  THR A OG1 1 
ATOM 742  N N   ? LEU A 1  98 ?  -5.839  -2.691  17.410 1.000 97.450 ? 98  LEU A N   1 
ATOM 743  C CA  ? LEU A 1  98 ?  -4.854  -3.664  16.950 1.000 97.450 ? 98  LEU A CA  1 
ATOM 744  C C   ? LEU A 1  98 ?  -5.139  -5.044  17.533 1.000 97.450 ? 98  LEU A C   1 
ATOM 745  C CB  ? LEU A 1  98 ?  -3.440  -3.218  17.333 1.000 97.450 ? 98  LEU A CB  1 
ATOM 746  O O   ? LEU A 1  98 ?  -5.542  -5.162  18.693 1.000 97.450 ? 98  LEU A O   1 
ATOM 747  C CG  ? LEU A 1  98 ?  -3.012  -1.833  16.846 1.000 97.450 ? 98  LEU A CG  1 
ATOM 748  C CD1 ? LEU A 1  98 ?  -1.560  -1.563  17.227 1.000 97.450 ? 98  LEU A CD1 1 
ATOM 749  C CD2 ? LEU A 1  98 ?  -3.206  -1.711  15.339 1.000 97.450 ? 98  LEU A CD2 1 
ATOM 750  N N   ? SER A 1  99 ?  -4.913  -6.138  16.755 1.000 96.720 ? 99  SER A N   1 
ATOM 751  C CA  ? SER A 1  99 ?  -5.095  -7.557  17.039 1.000 96.720 ? 99  SER A CA  1 
ATOM 752  C C   ? SER A 1  99 ?  -4.300  -8.422  16.067 1.000 96.720 ? 99  SER A C   1 
ATOM 753  C CB  ? SER A 1  99 ?  -6.576  -7.932  16.974 1.000 96.720 ? 99  SER A CB  1 
ATOM 754  O O   ? SER A 1  99 ?  -3.512  -7.907  15.271 1.000 96.720 ? 99  SER A O   1 
ATOM 755  O OG  ? SER A 1  99 ?  -7.038  -7.928  15.634 1.000 96.720 ? 99  SER A OG  1 
ATOM 756  N N   ? GLU A 1 100 ?  -4.455  -9.712  16.198 1.000 95.760 ? 100 GLU A N   1 
ATOM 757  C CA  ? GLU A 1 100 ?  -3.816 -10.623  15.253 1.000 95.760 ? 100 GLU A CA  1 
ATOM 758  C C   ? GLU A 1 100 ?  -4.343 -10.408  13.837 1.000 95.760 ? 100 GLU A C   1 
ATOM 759  C CB  ? GLU A 1 100 ?  -4.030 -12.077  15.680 1.000 95.760 ? 100 GLU A CB  1 
ATOM 760  O O   ? GLU A 1 100 ?  -3.717 -10.835  12.865 1.000 95.760 ? 100 GLU A O   1 
ATOM 761  C CG  ? GLU A 1 100 ?  -5.479 -12.419  15.992 1.000 95.760 ? 100 GLU A CG  1 
ATOM 762  C CD  ? GLU A 1 100 ?  -5.642 -13.763  16.685 1.000 95.760 ? 100 GLU A CD  1 
ATOM 763  O OE1 ? GLU A 1 100 ?  -6.708 -14.006  17.295 1.000 95.760 ? 100 GLU A OE1 1 
ATOM 764  O OE2 ? GLU A 1 100 ?  -4.696 -14.579  16.617 1.000 95.760 ? 100 GLU A OE2 1 
ATOM 765  N N   ? HIS A 1 101 ?  -5.463  -9.606  13.600 1.000 96.130 ? 101 HIS A N   1 
ATOM 766  C CA  ? HIS A 1 101 ?  -6.140  -9.428  12.320 1.000 96.130 ? 101 HIS A CA  1 
ATOM 767  C C   ? HIS A 1 101 ?  -5.960  -8.007  11.795 1.000 96.130 ? 101 HIS A C   1 
ATOM 768  C CB  ? HIS A 1 101 ?  -7.628  -9.755  12.450 1.000 96.130 ? 101 HIS A CB  1 
ATOM 769  O O   ? HIS A 1 101 ?  -6.223  -7.737  10.621 1.000 96.130 ? 101 HIS A O   1 
ATOM 770  C CG  ? HIS A 1 101 ?  -7.896 -11.132  12.969 1.000 96.130 ? 101 HIS A CG  1 
ATOM 771  C CD2 ? HIS A 1 101 ?  -8.001 -12.320  12.327 1.000 96.130 ? 101 HIS A CD2 1 
ATOM 772  N ND1 ? HIS A 1 101 ?  -8.095 -11.398  14.307 1.000 96.130 ? 101 HIS A ND1 1 
ATOM 773  C CE1 ? HIS A 1 101 ?  -8.310 -12.693  14.465 1.000 96.130 ? 101 HIS A CE1 1 
ATOM 774  N NE2 ? HIS A 1 101 ?  -8.259 -13.275  13.279 1.000 96.130 ? 101 HIS A NE2 1 
ATOM 775  N N   ? VAL A 1 102 ?  -5.529  -7.126  12.677 1.000 97.850 ? 102 VAL A N   1 
ATOM 776  C CA  ? VAL A 1 102 ?  -5.216  -5.747  12.320 1.000 97.850 ? 102 VAL A CA  1 
ATOM 777  C C   ? VAL A 1 102 ?  -3.886  -5.339  12.951 1.000 97.850 ? 102 VAL A C   1 
ATOM 778  C CB  ? VAL A 1 102 ?  -6.335  -4.778  12.762 1.000 97.850 ? 102 VAL A CB  1 
ATOM 779  O O   ? VAL A 1 102 ?  -3.788  -5.201  14.173 1.000 97.850 ? 102 VAL A O   1 
ATOM 780  C CG1 ? VAL A 1 102 ?  -6.004  -3.345  12.349 1.000 97.850 ? 102 VAL A CG1 1 
ATOM 781  C CG2 ? VAL A 1 102 ?  -7.677  -5.210  12.174 1.000 97.850 ? 102 VAL A CG2 1 
ATOM 782  N N   ? LYS A 1 103 ?  -2.870  -5.197  11.990 1.000 97.820 ? 103 LYS A N   1 
ATOM 783  C CA  ? LYS A 1 103 ?  -1.538  -4.817  12.453 1.000 97.820 ? 103 LYS A CA  1 
ATOM 784  C C   ? LYS A 1 103 ?  -0.974  -3.668  11.622 1.000 97.820 ? 103 LYS A C   1 
ATOM 785  C CB  ? LYS A 1 103 ?  -0.589  -6.016  12.401 1.000 97.820 ? 103 LYS A CB  1 
ATOM 786  O O   ? LYS A 1 103 ?  -1.404  -3.446  10.488 1.000 97.820 ? 103 LYS A O   1 
ATOM 787  C CG  ? LYS A 1 103 ?  -0.948  -7.132  13.370 1.000 97.820 ? 103 LYS A CG  1 
ATOM 788  C CD  ? LYS A 1 103 ?   0.108  -8.229  13.376 1.000 97.820 ? 103 LYS A CD  1 
ATOM 789  C CE  ? LYS A 1 103 ?  -0.218  -9.316  14.392 1.000 97.820 ? 103 LYS A CE  1 
ATOM 790  N NZ  ? LYS A 1 103 ?   0.807 -10.402  14.389 1.000 97.820 ? 103 LYS A NZ  1 
ATOM 791  N N   ? ILE A 1 104 ?   0.008  -3.018  12.272 1.000 98.090 ? 104 ILE A N   1 
ATOM 792  C CA  ? ILE A 1 104 ?   0.761  -1.968  11.593 1.000 98.090 ? 104 ILE A CA  1 
ATOM 793  C C   ? ILE A 1 104 ?   1.871  -2.592  10.750 1.000 98.090 ? 104 ILE A C   1 
ATOM 794  C CB  ? ILE A 1 104 ?   1.357  -0.958  12.600 1.000 98.090 ? 104 ILE A CB  1 
ATOM 795  O O   ? ILE A 1 104 ?   2.517  -3.552  11.175 1.000 98.090 ? 104 ILE A O   1 
ATOM 796  C CG1 ? ILE A 1 104 ?   0.237  -0.199  13.320 1.000 98.090 ? 104 ILE A CG1 1 
ATOM 797  C CG2 ? ILE A 1 104 ?   2.309   0.010  11.893 1.000 98.090 ? 104 ILE A CG2 1 
ATOM 798  C CD1 ? ILE A 1 104 ?   0.714   0.633  14.502 1.000 98.090 ? 104 ILE A CD1 1 
ATOM 799  N N   ? LEU A 1 105 ?   1.999  -2.063   9.484 1.000 97.580 ? 105 LEU A N   1 
ATOM 800  C CA  ? LEU A 1 105 ?   3.075  -2.482   8.592 1.000 97.580 ? 105 LEU A CA  1 
ATOM 801  C C   ? LEU A 1 105 ?   4.223  -1.478   8.616 1.000 97.580 ? 105 LEU A C   1 
ATOM 802  C CB  ? LEU A 1 105 ?   2.554  -2.645   7.162 1.000 97.580 ? 105 LEU A CB  1 
ATOM 803  O O   ? LEU A 1 105 ?   4.066  -0.338   8.171 1.000 97.580 ? 105 LEU A O   1 
ATOM 804  C CG  ? LEU A 1 105 ?   3.559  -3.156   6.128 1.000 97.580 ? 105 LEU A CG  1 
ATOM 805  C CD1 ? LEU A 1 105 ?   4.078  -4.532   6.529 1.000 97.580 ? 105 LEU A CD1 1 
ATOM 806  C CD2 ? LEU A 1 105 ?   2.924  -3.201   4.742 1.000 97.580 ? 105 LEU A CD2 1 
ATOM 807  N N   ? PRO A 1 106 ?   5.339  -1.938   9.198 1.000 96.510 ? 106 PRO A N   1 
ATOM 808  C CA  ? PRO A 1 106 ?   6.486  -1.027   9.147 1.000 96.510 ? 106 PRO A CA  1 
ATOM 809  C C   ? PRO A 1 106 ?   6.930  -0.717   7.720 1.000 96.510 ? 106 PRO A C   1 
ATOM 810  C CB  ? PRO A 1 106 ?   7.576  -1.791   9.904 1.000 96.510 ? 106 PRO A CB  1 
ATOM 811  O O   ? PRO A 1 106 ?   6.652  -1.491   6.801 1.000 96.510 ? 106 PRO A O   1 
ATOM 812  C CG  ? PRO A 1 106 ?   7.186  -3.229   9.788 1.000 96.510 ? 106 PRO A CG  1 
ATOM 813  C CD  ? PRO A 1 106 ?   5.699  -3.305   9.591 1.000 96.510 ? 106 PRO A CD  1 
ATOM 814  N N   ? PHE A 1 107 ?   7.494   0.459   7.553 1.000 95.890 ? 107 PHE A N   1 
ATOM 815  C CA  ? PHE A 1 107 ?   7.976   0.802   6.220 1.000 95.890 ? 107 PHE A CA  1 
ATOM 816  C C   ? PHE A 1 107 ?   9.441   1.219   6.266 1.000 95.890 ? 107 PHE A C   1 
ATOM 817  C CB  ? PHE A 1 107 ?   7.129   1.925   5.614 1.000 95.890 ? 107 PHE A CB  1 
ATOM 818  O O   ? PHE A 1 107 ?   9.935   1.660   7.306 1.000 95.890 ? 107 PHE A O   1 
ATOM 819  C CG  ? PHE A 1 107 ?   7.166   3.207   6.402 1.000 95.890 ? 107 PHE A CG  1 
ATOM 820  C CD1 ? PHE A 1 107 ?   6.309   3.402   7.477 1.000 95.890 ? 107 PHE A CD1 1 
ATOM 821  C CD2 ? PHE A 1 107 ?   8.059   4.216   6.066 1.000 95.890 ? 107 PHE A CD2 1 
ATOM 822  C CE1 ? PHE A 1 107 ?   6.341   4.587   8.209 1.000 95.890 ? 107 PHE A CE1 1 
ATOM 823  C CE2 ? PHE A 1 107 ?   8.097   5.403   6.792 1.000 95.890 ? 107 PHE A CE2 1 
ATOM 824  C CZ  ? PHE A 1 107 ?   7.236   5.587   7.862 1.000 95.890 ? 107 PHE A CZ  1 
ATOM 825  N N   ? GLN A 1 108 ?  10.104   0.962   5.158 1.000 89.710 ? 108 GLN A N   1 
ATOM 826  C CA  ? GLN A 1 108 ?  11.543   1.189   5.075 1.000 89.710 ? 108 GLN A CA  1 
ATOM 827  C C   ? GLN A 1 108 ?  11.854   2.665   4.843 1.000 89.710 ? 108 GLN A C   1 
ATOM 828  C CB  ? GLN A 1 108 ?  12.158   0.342   3.960 1.000 89.710 ? 108 GLN A CB  1 
ATOM 829  O O   ? GLN A 1 108 ?  11.130   3.351   4.119 1.000 89.710 ? 108 GLN A O   1 
ATOM 830  C CG  ? GLN A 1 108 ?  12.257  -1.140   4.297 1.000 89.710 ? 108 GLN A CG  1 
ATOM 831  C CD  ? GLN A 1 108 ?  13.506  -1.480   5.089 1.000 89.710 ? 108 GLN A CD  1 
ATOM 832  N NE2 ? GLN A 1 108 ?  13.405  -2.484   5.952 1.000 89.710 ? 108 GLN A NE2 1 
ATOM 833  O OE1 ? GLN A 1 108 ?  14.552  -0.845   4.925 1.000 89.710 ? 108 GLN A OE1 1 
ATOM 834  N N   ? ARG A 1 109 ?  12.837   3.129   5.372 1.000 91.950 ? 109 ARG A N   1 
ATOM 835  C CA  ? ARG A 1 109 ?  13.305   4.500   5.201 1.000 91.950 ? 109 ARG A CA  1 
ATOM 836  C C   ? ARG A 1 109 ?  14.523   4.553   4.285 1.000 91.950 ? 109 ARG A C   1 
ATOM 837  C CB  ? ARG A 1 109 ?  13.642   5.126   6.557 1.000 91.950 ? 109 ARG A CB  1 
ATOM 838  O O   ? ARG A 1 109 ?  15.031   5.634   3.981 1.000 91.950 ? 109 ARG A O   1 
ATOM 839  C CG  ? ARG A 1 109 ?  12.445   5.268   7.484 1.000 91.950 ? 109 ARG A CG  1 
ATOM 840  C CD  ? ARG A 1 109 ?  12.841   5.864   8.828 1.000 91.950 ? 109 ARG A CD  1 
ATOM 841  N NE  ? ARG A 1 109 ?  11.674   6.125   9.666 1.000 91.950 ? 109 ARG A NE  1 
ATOM 842  N NH1 ? ARG A 1 109 ?  11.576   8.382   9.186 1.000 91.950 ? 109 ARG A NH1 1 
ATOM 843  N NH2 ? ARG A 1 109 ?  10.042   7.440  10.604 1.000 91.950 ? 109 ARG A NH2 1 
ATOM 844  C CZ  ? ARG A 1 109 ?  11.100   7.315   9.817 1.000 91.950 ? 109 ARG A CZ  1 
ATOM 845  N N   ? VAL A 1 110 ?  14.900   3.237   3.836 1.000 90.950 ? 110 VAL A N   1 
ATOM 846  C CA  ? VAL A 1 110 ?  15.988   3.114   2.871 1.000 90.950 ? 110 VAL A CA  1 
ATOM 847  C C   ? VAL A 1 110 ?  15.500   2.363   1.635 1.000 90.950 ? 110 VAL A C   1 
ATOM 848  C CB  ? VAL A 1 110 ?  17.211   2.396   3.483 1.000 90.950 ? 110 VAL A CB  1 
ATOM 849  O O   ? VAL A 1 110 ?  14.606   1.518   1.727 1.000 90.950 ? 110 VAL A O   1 
ATOM 850  C CG1 ? VAL A 1 110 ?  18.352   2.315   2.471 1.000 90.950 ? 110 VAL A CG1 1 
ATOM 851  C CG2 ? VAL A 1 110 ?  17.668   3.110   4.753 1.000 90.950 ? 110 VAL A CG2 1 
ATOM 852  N N   ? ASP A 1 111 ?  16.308   2.599   0.502 1.000 88.880 ? 111 ASP A N   1 
ATOM 853  C CA  ? ASP A 1 111 ?  15.930   1.964  -0.758 1.000 88.880 ? 111 ASP A CA  1 
ATOM 854  C C   ? ASP A 1 111 ?  16.275   0.477  -0.748 1.000 88.880 ? 111 ASP A C   1 
ATOM 855  C CB  ? ASP A 1 111 ?  16.619   2.657  -1.935 1.000 88.880 ? 111 ASP A CB  1 
ATOM 856  O O   ? ASP A 1 111 ?  17.260   0.067  -0.130 1.000 88.880 ? 111 ASP A O   1 
ATOM 857  C CG  ? ASP A 1 111 ?  16.061   4.040  -2.219 1.000 88.880 ? 111 ASP A CG  1 
ATOM 858  O OD1 ? ASP A 1 111 ?  14.993   4.390  -1.673 1.000 88.880 ? 111 ASP A OD1 1 
ATOM 859  O OD2 ? ASP A 1 111 ?  16.695   4.786  -2.997 1.000 88.880 ? 111 ASP A OD2 1 
ATOM 860  N N   ? VAL A 1 112 ?  15.439  -0.300  -1.540 1.000 92.410 ? 112 VAL A N   1 
ATOM 861  C CA  ? VAL A 1 112 ?  15.705  -1.726  -1.698 1.000 92.410 ? 112 VAL A CA  1 
ATOM 862  C C   ? VAL A 1 112 ?  16.434  -1.973  -3.017 1.000 92.410 ? 112 VAL A C   1 
ATOM 863  C CB  ? VAL A 1 112 ?  14.402  -2.555  -1.647 1.000 92.410 ? 112 VAL A CB  1 
ATOM 864  O O   ? VAL A 1 112 ?  16.145  -1.325  -4.025 1.000 92.410 ? 112 VAL A O   1 
ATOM 865  C CG1 ? VAL A 1 112 ?  13.505  -2.226  -2.839 1.000 92.410 ? 112 VAL A CG1 1 
ATOM 866  C CG2 ? VAL A 1 112 ?  14.721  -4.048  -1.611 1.000 92.410 ? 112 VAL A CG2 1 
ATOM 867  N N   ? PRO A 1 113 ?  17.484  -2.837  -2.977 1.000 92.460 ? 113 PRO A N   1 
ATOM 868  C CA  ? PRO A 1 113 ?  18.239  -3.091  -4.206 1.000 92.460 ? 113 PRO A CA  1 
ATOM 869  C C   ? PRO A 1 113 ?  17.447  -3.903  -5.228 1.000 92.460 ? 113 PRO A C   1 
ATOM 870  C CB  ? PRO A 1 113 ?  19.459  -3.874  -3.714 1.000 92.460 ? 113 PRO A CB  1 
ATOM 871  O O   ? PRO A 1 113 ?  16.546  -4.659  -4.857 1.000 92.460 ? 113 PRO A O   1 
ATOM 872  C CG  ? PRO A 1 113 ?  18.998  -4.556  -2.467 1.000 92.460 ? 113 PRO A CG  1 
ATOM 873  C CD  ? PRO A 1 113 ?  17.960  -3.694  -1.808 1.000 92.460 ? 113 PRO A CD  1 
ATOM 874  N N   ? PRO A 1 114 ?  17.832  -3.729  -6.554 1.000 94.050 ? 114 PRO A N   1 
ATOM 875  C CA  ? PRO A 1 114 ?  17.261  -4.618  -7.569 1.000 94.050 ? 114 PRO A CA  1 
ATOM 876  C C   ? PRO A 1 114 ?  17.507  -6.094  -7.266 1.000 94.050 ? 114 PRO A C   1 
ATOM 877  C CB  ? PRO A 1 114 ?  17.980  -4.196  -8.852 1.000 94.050 ? 114 PRO A CB  1 
ATOM 878  O O   ? PRO A 1 114 ?  18.542  -6.447  -6.696 1.000 94.050 ? 114 PRO A O   1 
ATOM 879  C CG  ? PRO A 1 114 ?  18.394  -2.780  -8.611 1.000 94.050 ? 114 PRO A CG  1 
ATOM 880  C CD  ? PRO A 1 114 ?  18.738  -2.625  -7.157 1.000 94.050 ? 114 PRO A CD  1 
ATOM 881  N N   ? GLY A 1 115 ?  16.495  -6.958  -7.582 1.000 94.120 ? 115 GLY A N   1 
ATOM 882  C CA  ? GLY A 1 115 ?  16.614  -8.389  -7.348 1.000 94.120 ? 115 GLY A CA  1 
ATOM 883  C C   ? GLY A 1 115 ?  15.940  -8.842  -6.066 1.000 94.120 ? 115 GLY A C   1 
ATOM 884  O O   ? GLY A 1 115 ?  15.766 -10.041  -5.841 1.000 94.120 ? 115 GLY A O   1 
ATOM 885  N N   ? THR A 1 116 ?  15.650  -7.857  -5.175 1.000 95.370 ? 116 THR A N   1 
ATOM 886  C CA  ? THR A 1 116 ?  14.944  -8.166  -3.937 1.000 95.370 ? 116 THR A CA  1 
ATOM 887  C C   ? THR A 1 116 ?  13.539  -8.684  -4.229 1.000 95.370 ? 116 THR A C   1 
ATOM 888  C CB  ? THR A 1 116 ?  14.859  -6.931  -3.020 1.000 95.370 ? 116 THR A CB  1 
ATOM 889  O O   ? THR A 1 116 ?  12.784  -8.057  -4.976 1.000 95.370 ? 116 THR A O   1 
ATOM 890  C CG2 ? THR A 1 116 ?  14.188  -7.275  -1.695 1.000 95.370 ? 116 THR A CG2 1 
ATOM 891  O OG1 ? THR A 1 116 ?  16.181  -6.443  -2.761 1.000 95.370 ? 116 THR A OG1 1 
ATOM 892  N N   ? MET A 1 117 ?  13.167  -9.811  -3.607 1.000 94.630 ? 117 MET A N   1 
ATOM 893  C CA  ? MET A 1 117 ?  11.833 -10.380  -3.775 1.000 94.630 ? 117 MET A CA  1 
ATOM 894  C C   ? MET A 1 117 ?  10.806  -9.616  -2.946 1.000 94.630 ? 117 MET A C   1 
ATOM 895  C CB  ? MET A 1 117 ?  11.825 -11.859  -3.384 1.000 94.630 ? 117 MET A CB  1 
ATOM 896  O O   ? MET A 1 117 ?  10.970  -9.465  -1.734 1.000 94.630 ? 117 MET A O   1 
ATOM 897  C CG  ? MET A 1 117 ?  12.637 -12.744  -4.316 1.000 94.630 ? 117 MET A CG  1 
ATOM 898  S SD  ? MET A 1 117 ?  12.110 -12.590  -6.067 1.000 94.630 ? 117 MET A SD  1 
ATOM 899  C CE  ? MET A 1 117 ?  10.397 -13.175  -5.938 1.000 94.630 ? 117 MET A CE  1 
ATOM 900  N N   ? CYS A 1 118 ?   9.776  -9.211  -3.614 1.000 94.830 ? 118 CYS A N   1 
ATOM 901  C CA  ? CYS A 1 118 ?   8.745  -8.424  -2.948 1.000 94.830 ? 118 CYS A CA  1 
ATOM 902  C C   ? CYS A 1 118 ?   7.355  -8.956  -3.276 1.000 94.830 ? 118 CYS A C   1 
ATOM 903  C CB  ? CYS A 1 118 ?   8.846  -6.954  -3.353 1.000 94.830 ? 118 CYS A CB  1 
ATOM 904  O O   ? CYS A 1 118 ?   7.168  -9.632  -4.289 1.000 94.830 ? 118 CYS A O   1 
ATOM 905  S SG  ? CYS A 1 118 ?  10.414  -6.180  -2.900 1.000 94.830 ? 118 CYS A SG  1 
ATOM 906  N N   ? GLU A 1 119 ?   6.450  -8.603  -2.441 1.000 93.580 ? 119 GLU A N   1 
ATOM 907  C CA  ? GLU A 1 119 ?   5.069  -9.048  -2.595 1.000 93.580 ? 119 GLU A CA  1 
ATOM 908  C C   ? GLU A 1 119 ?   4.106  -7.864  -2.611 1.000 93.580 ? 119 GLU A C   1 
ATOM 909  C CB  ? GLU A 1 119 ?   4.688 -10.021  -1.476 1.000 93.580 ? 119 GLU A CB  1 
ATOM 910  O O   ? GLU A 1 119 ?   4.277  -6.908  -1.851 1.000 93.580 ? 119 GLU A O   1 
ATOM 911  C CG  ? GLU A 1 119 ?   3.240 -10.485  -1.531 1.000 93.580 ? 119 GLU A CG  1 
ATOM 912  C CD  ? GLU A 1 119 ?   2.847 -11.364  -0.354 1.000 93.580 ? 119 GLU A CD  1 
ATOM 913  O OE1 ? GLU A 1 119 ?   1.904 -11.002   0.386 1.000 93.580 ? 119 GLU A OE1 1 
ATOM 914  O OE2 ? GLU A 1 119 ?   3.488 -12.423  -0.170 1.000 93.580 ? 119 GLU A OE2 1 
ATOM 915  N N   ? ALA A 1 120 ?   3.090  -8.002  -3.424 1.000 92.700 ? 120 ALA A N   1 
ATOM 916  C CA  ? ALA A 1 120 ?   1.971  -7.064  -3.447 1.000 92.700 ? 120 ALA A CA  1 
ATOM 917  C C   ? ALA A 1 120 ?   0.660  -7.767  -3.106 1.000 92.700 ? 120 ALA A C   1 
ATOM 918  C CB  ? ALA A 1 120 ?   1.870  -6.389  -4.812 1.000 92.700 ? 120 ALA A CB  1 
ATOM 919  O O   ? ALA A 1 120 ?   0.485  -8.949  -3.409 1.000 92.700 ? 120 ALA A O   1 
ATOM 920  N N   ? ALA A 1 121 ?  -0.184  -7.077  -2.435 1.000 92.390 ? 121 ALA A N   1 
ATOM 921  C CA  ? ALA A 1 121 ?  -1.472  -7.643  -2.041 1.000 92.390 ? 121 ALA A CA  1 
ATOM 922  C C   ? ALA A 1 121 ?  -2.610  -6.668  -2.326 1.000 92.390 ? 121 ALA A C   1 
ATOM 923  C CB  ? ALA A 1 121 ?  -1.457  -8.022  -0.562 1.000 92.390 ? 121 ALA A CB  1 
ATOM 924  O O   ? ALA A 1 121 ?  -2.424  -5.450  -2.261 1.000 92.390 ? 121 ALA A O   1 
ATOM 925  N N   ? GLY A 1 122 ?  -3.834  -7.328  -2.642 1.000 92.970 ? 122 GLY A N   1 
ATOM 926  C CA  ? GLY A 1 122 ?  -4.976  -6.458  -2.875 1.000 92.970 ? 122 GLY A CA  1 
ATOM 927  C C   ? GLY A 1 122 ?  -6.215  -7.207  -3.327 1.000 92.970 ? 122 GLY A C   1 
ATOM 928  O O   ? GLY A 1 122 ?  -6.173  -8.423  -3.528 1.000 92.970 ? 122 GLY A O   1 
ATOM 929  N N   ? TRP A 1 123 ?  -7.395  -6.471  -3.405 1.000 92.380 ? 123 TRP A N   1 
ATOM 930  C CA  ? TRP A 1 123 ?  -8.695  -6.992  -3.816 1.000 92.380 ? 123 TRP A CA  1 
ATOM 931  C C   ? TRP A 1 123 ?  -9.097  -6.438  -5.179 1.000 92.380 ? 123 TRP A C   1 
ATOM 932  C CB  ? TRP A 1 123 ?  -9.765  -6.649  -2.776 1.000 92.380 ? 123 TRP A CB  1 
ATOM 933  O O   ? TRP A 1 123 ? -10.286  -6.322  -5.483 1.000 92.380 ? 123 TRP A O   1 
ATOM 934  C CG  ? TRP A 1 123 ?  -9.621  -7.397  -1.485 1.000 92.380 ? 123 TRP A CG  1 
ATOM 935  C CD1 ? TRP A 1 123 ? -10.099  -8.646  -1.198 1.000 92.380 ? 123 TRP A CD1 1 
ATOM 936  C CD2 ? TRP A 1 123 ?  -8.957  -6.940  -0.303 1.000 92.380 ? 123 TRP A CD2 1 
ATOM 937  C CE2 ? TRP A 1 123 ?  -9.071  -7.965   0.663 1.000 92.380 ? 123 TRP A CE2 1 
ATOM 938  C CE3 ? TRP A 1 123 ?  -8.276  -5.763   0.034 1.000 92.380 ? 123 TRP A CE3 1 
ATOM 939  N NE1 ? TRP A 1 123 ?  -9.772  -8.993   0.092 1.000 92.380 ? 123 TRP A NE1 1 
ATOM 940  C CH2 ? TRP A 1 123 ?  -7.866  -6.685   2.248 1.000 92.380 ? 123 TRP A CH2 1 
ATOM 941  C CZ2 ? TRP A 1 123 ?  -8.528  -7.847   1.945 1.000 92.380 ? 123 TRP A CZ2 1 
ATOM 942  C CZ3 ? TRP A 1 123 ?  -7.736  -5.648   1.310 1.000 92.380 ? 123 TRP A CZ3 1 
ATOM 943  N N   ? GLY A 1 124 ?  -8.113  -5.933  -5.921 1.000 84.990 ? 124 GLY A N   1 
ATOM 944  C CA  ? GLY A 1 124 ?  -8.412  -5.439  -7.256 1.000 84.990 ? 124 GLY A CA  1 
ATOM 945  C C   ? GLY A 1 124 ?  -8.802  -6.538  -8.225 1.000 84.990 ? 124 GLY A C   1 
ATOM 946  O O   ? GLY A 1 124 ?  -9.158  -7.643  -7.810 1.000 84.990 ? 124 GLY A O   1 
ATOM 947  N N   ? PHE A 1 125 ?  -8.877  -6.275  -9.567 1.000 81.150 ? 125 PHE A N   1 
ATOM 948  C CA  ? PHE A 1 125 ?  -9.246  -7.225 -10.609 1.000 81.150 ? 125 PHE A CA  1 
ATOM 949  C C   ? PHE A 1 125 ?  -8.216  -8.344 -10.712 1.000 81.150 ? 125 PHE A C   1 
ATOM 950  C CB  ? PHE A 1 125 ?  -9.387  -6.516 -11.959 1.000 81.150 ? 125 PHE A CB  1 
ATOM 951  O O   ? PHE A 1 125 ?  -7.015  -8.102 -10.579 1.000 81.150 ? 125 PHE A O   1 
ATOM 952  C CG  ? PHE A 1 125 ? -10.574  -5.594 -12.040 1.000 81.150 ? 125 PHE A CG  1 
ATOM 953  C CD1 ? PHE A 1 125 ? -11.863  -6.103 -12.136 1.000 81.150 ? 125 PHE A CD1 1 
ATOM 954  C CD2 ? PHE A 1 125 ? -10.400  -4.216 -12.018 1.000 81.150 ? 125 PHE A CD2 1 
ATOM 955  C CE1 ? PHE A 1 125 ? -12.963  -5.252 -12.210 1.000 81.150 ? 125 PHE A CE1 1 
ATOM 956  C CE2 ? PHE A 1 125 ? -11.495  -3.359 -12.092 1.000 81.150 ? 125 PHE A CE2 1 
ATOM 957  C CZ  ? PHE A 1 125 ? -12.775  -3.879 -12.189 1.000 81.150 ? 125 PHE A CZ  1 
ATOM 958  N N   ? THR A 1 126 ?  -8.731  -9.646 -10.901 1.000 74.810 ? 126 THR A N   1 
ATOM 959  C CA  ? THR A 1 126 ?  -7.857 -10.812 -10.981 1.000 74.810 ? 126 THR A CA  1 
ATOM 960  C C   ? THR A 1 126 ?  -7.748 -11.308 -12.420 1.000 74.810 ? 126 THR A C   1 
ATOM 961  C CB  ? THR A 1 126 ?  -8.364 -11.952 -10.079 1.000 74.810 ? 126 THR A CB  1 
ATOM 962  O O   ? THR A 1 126 ?  -6.999 -12.245 -12.703 1.000 74.810 ? 126 THR A O   1 
ATOM 963  C CG2 ? THR A 1 126 ?  -8.332 -11.547  -8.609 1.000 74.810 ? 126 THR A CG2 1 
ATOM 964  O OG1 ? THR A 1 126 ?  -9.711 -12.279 -10.443 1.000 74.810 ? 126 THR A OG1 1 
ATOM 965  N N   ? SER A 1 127 ?  -8.588 -10.714 -13.374 1.000 71.450 ? 127 SER A N   1 
ATOM 966  C CA  ? SER A 1 127 ?  -8.540 -11.025 -14.799 1.000 71.450 ? 127 SER A CA  1 
ATOM 967  C C   ? SER A 1 127 ?  -8.888  -9.804 -15.643 1.000 71.450 ? 127 SER A C   1 
ATOM 968  C CB  ? SER A 1 127 ?  -9.495 -12.173 -15.130 1.000 71.450 ? 127 SER A CB  1 
ATOM 969  O O   ? SER A 1 127 ?  -9.428  -8.821 -15.130 1.000 71.450 ? 127 SER A O   1 
ATOM 970  O OG  ? SER A 1 127 ? -10.844 -11.746 -15.044 1.000 71.450 ? 127 SER A OG  1 
ATOM 971  N N   ? HIS A 1 128 ?  -8.526  -9.916 -16.939 1.000 67.410 ? 128 HIS A N   1 
ATOM 972  C CA  ? HIS A 1 128 ?  -8.784  -8.839 -17.889 1.000 67.410 ? 128 HIS A CA  1 
ATOM 973  C C   ? HIS A 1 128 ? -10.273  -8.721 -18.195 1.000 67.410 ? 128 HIS A C   1 
ATOM 974  C CB  ? HIS A 1 128 ?  -7.998  -9.064 -19.181 1.000 67.410 ? 128 HIS A CB  1 
ATOM 975  O O   ? HIS A 1 128 ? -10.727  -7.694 -18.705 1.000 67.410 ? 128 HIS A O   1 
ATOM 976  C CG  ? HIS A 1 128 ?  -6.520  -8.903 -19.020 1.000 67.410 ? 128 HIS A CG  1 
ATOM 977  C CD2 ? HIS A 1 128 ?  -5.732  -7.805 -19.096 1.000 67.410 ? 128 HIS A CD2 1 
ATOM 978  N ND1 ? HIS A 1 128 ?  -5.681  -9.963 -18.749 1.000 67.410 ? 128 HIS A ND1 1 
ATOM 979  C CE1 ? HIS A 1 128 ?  -4.438  -9.521 -18.664 1.000 67.410 ? 128 HIS A CE1 1 
ATOM 980  N NE2 ? HIS A 1 128 ?  -4.441  -8.216 -18.870 1.000 67.410 ? 128 HIS A NE2 1 
ATOM 981  N N   ? SER A 1 129 ? -11.067  -9.780 -17.867 1.000 69.050 ? 129 SER A N   1 
ATOM 982  C CA  ? SER A 1 129 ? -12.502  -9.871 -18.113 1.000 69.050 ? 129 SER A CA  1 
ATOM 983  C C   ? SER A 1 129 ? -13.297  -9.166 -17.019 1.000 69.050 ? 129 SER A C   1 
ATOM 984  C CB  ? SER A 1 129 ? -12.938 -11.334 -18.208 1.000 69.050 ? 129 SER A CB  1 
ATOM 985  O O   ? SER A 1 129 ? -14.512  -8.995 -17.139 1.000 69.050 ? 129 SER A O   1 
ATOM 986  O OG  ? SER A 1 129 ? -12.658 -12.022 -17.001 1.000 69.050 ? 129 SER A OG  1 
ATOM 987  N N   ? GLY A 1 130 ? -12.513  -8.652 -15.912 1.000 71.600 ? 130 GLY A N   1 
ATOM 988  C CA  ? GLY A 1 130 ? -13.144  -7.771 -14.943 1.000 71.600 ? 130 GLY A CA  1 
ATOM 989  C C   ? GLY A 1 130 ? -13.608  -8.494 -13.692 1.000 71.600 ? 130 GLY A C   1 
ATOM 990  O O   ? GLY A 1 130 ? -14.447  -7.981 -12.948 1.000 71.600 ? 130 GLY A O   1 
ATOM 991  N N   ? ARG A 1 131 ? -13.142  -9.695 -13.419 1.000 78.310 ? 131 ARG A N   1 
ATOM 992  C CA  ? ARG A 1 131 ? -13.500 -10.412 -12.199 1.000 78.310 ? 131 ARG A CA  1 
ATOM 993  C C   ? ARG A 1 131 ? -12.784  -9.824 -10.988 1.000 78.310 ? 131 ARG A C   1 
ATOM 994  C CB  ? ARG A 1 131 ? -13.170 -11.900 -12.332 1.000 78.310 ? 131 ARG A CB  1 
ATOM 995  O O   ? ARG A 1 131 ? -11.561  -9.671 -10.998 1.000 78.310 ? 131 ARG A O   1 
ATOM 996  C CG  ? ARG A 1 131 ? -13.710 -12.755 -11.197 1.000 78.310 ? 131 ARG A CG  1 
ATOM 997  C CD  ? ARG A 1 131 ? -13.380 -14.228 -11.394 1.000 78.310 ? 131 ARG A CD  1 
ATOM 998  N NE  ? ARG A 1 131 ? -13.789 -15.030 -10.245 1.000 78.310 ? 131 ARG A NE  1 
ATOM 999  N NH1 ? ARG A 1 131 ? -13.161 -17.051 -11.171 1.000 78.310 ? 131 ARG A NH1 1 
ATOM 1000 N NH2 ? ARG A 1 131 ? -14.080 -16.983  -9.072 1.000 78.310 ? 131 ARG A NH2 1 
ATOM 1001 C CZ  ? ARG A 1 131 ? -13.676 -16.353 -10.165 1.000 78.310 ? 131 ARG A CZ  1 
ATOM 1002 N N   ? LYS A 1 132 ? -13.613  -9.404  -9.957 1.000 84.000 ? 132 LYS A N   1 
ATOM 1003 C CA  ? LYS A 1 132 ? -13.100  -8.944  -8.670 1.000 84.000 ? 132 LYS A CA  1 
ATOM 1004 C C   ? LYS A 1 132 ? -13.141 -10.060  -7.630 1.000 84.000 ? 132 LYS A C   1 
ATOM 1005 C CB  ? LYS A 1 132 ? -13.898  -7.737  -8.174 1.000 84.000 ? 132 LYS A CB  1 
ATOM 1006 O O   ? LYS A 1 132 ? -14.202 -10.625  -7.360 1.000 84.000 ? 132 LYS A O   1 
ATOM 1007 C CG  ? LYS A 1 132 ? -13.688  -6.475  -8.998 1.000 84.000 ? 132 LYS A CG  1 
ATOM 1008 C CD  ? LYS A 1 132 ? -14.454  -5.294  -8.417 1.000 84.000 ? 132 LYS A CD  1 
ATOM 1009 C CE  ? LYS A 1 132 ? -14.290  -4.045  -9.271 1.000 84.000 ? 132 LYS A CE  1 
ATOM 1010 N NZ  ? LYS A 1 132 ? -15.093  -2.902  -8.742 1.000 84.000 ? 132 LYS A NZ  1 
ATOM 1011 N N   ? PRO A 1 133 ? -11.960 -10.367  -7.171 1.000 87.910 ? 133 PRO A N   1 
ATOM 1012 C CA  ? PRO A 1 133 ? -11.974 -11.434  -6.168 1.000 87.910 ? 133 PRO A CA  1 
ATOM 1013 C C   ? PRO A 1 133 ? -12.655 -11.013  -4.868 1.000 87.910 ? 133 PRO A C   1 
ATOM 1014 C CB  ? PRO A 1 133 ? -10.488 -11.722  -5.938 1.000 87.910 ? 133 PRO A CB  1 
ATOM 1015 O O   ? PRO A 1 133 ? -12.658  -9.828  -4.524 1.000 87.910 ? 133 PRO A O   1 
ATOM 1016 C CG  ? PRO A 1 133 ?  -9.806 -10.411  -6.163 1.000 87.910 ? 133 PRO A CG  1 
ATOM 1017 C CD  ? PRO A 1 133 ? -10.525  -9.681  -7.261 1.000 87.910 ? 133 PRO A CD  1 
ATOM 1018 N N   ? ASP A 1 134 ? -13.320 -11.936  -4.241 1.000 90.830 ? 134 ASP A N   1 
ATOM 1019 C CA  ? ASP A 1 134 ? -13.893 -11.676  -2.924 1.000 90.830 ? 134 ASP A CA  1 
ATOM 1020 C C   ? ASP A 1 134 ? -12.837 -11.814  -1.829 1.000 90.830 ? 134 ASP A C   1 
ATOM 1021 C CB  ? ASP A 1 134 ? -15.062 -12.623  -2.649 1.000 90.830 ? 134 ASP A CB  1 
ATOM 1022 O O   ? ASP A 1 134 ? -12.876 -11.098  -0.827 1.000 90.830 ? 134 ASP A O   1 
ATOM 1023 C CG  ? ASP A 1 134 ? -15.740 -12.358  -1.317 1.000 90.830 ? 134 ASP A CG  1 
ATOM 1024 O OD1 ? ASP A 1 134 ? -16.289 -11.252  -1.121 1.000 90.830 ? 134 ASP A OD1 1 
ATOM 1025 O OD2 ? ASP A 1 134 ? -15.723 -13.262  -0.453 1.000 90.830 ? 134 ASP A OD2 1 
ATOM 1026 N N   ? VAL A 1 135 ? -11.894 -12.624  -2.039 1.000 93.980 ? 135 VAL A N   1 
ATOM 1027 C CA  ? VAL A 1 135 ? -10.859 -12.900  -1.049 1.000 93.980 ? 135 VAL A CA  1 
ATOM 1028 C C   ? VAL A 1 135 ?  -9.544 -12.254  -1.481 1.000 93.980 ? 135 VAL A C   1 
ATOM 1029 C CB  ? VAL A 1 135 ? -10.663 -14.419  -0.841 1.000 93.980 ? 135 VAL A CB  1 
ATOM 1030 O O   ? VAL A 1 135 ?  -9.255 -12.160  -2.676 1.000 93.980 ? 135 VAL A O   1 
ATOM 1031 C CG1 ? VAL A 1 135 ?  -9.563 -14.686   0.185 1.000 93.980 ? 135 VAL A CG1 1 
ATOM 1032 C CG2 ? VAL A 1 135 ? -11.974 -15.071  -0.405 1.000 93.980 ? 135 VAL A CG2 1 
ATOM 1033 N N   ? LEU A 1 136 ?  -8.754 -11.762  -0.448 1.000 93.850 ? 136 LEU A N   1 
ATOM 1034 C CA  ? LEU A 1 136 ?  -7.491 -11.066  -0.668 1.000 93.850 ? 136 LEU A CA  1 
ATOM 1035 C C   ? LEU A 1 136 ?  -6.536 -11.921  -1.494 1.000 93.850 ? 136 LEU A C   1 
ATOM 1036 C CB  ? LEU A 1 136 ?  -6.841 -10.699   0.668 1.000 93.850 ? 136 LEU A CB  1 
ATOM 1037 O O   ? LEU A 1 136 ?  -6.382 -13.116  -1.232 1.000 93.850 ? 136 LEU A O   1 
ATOM 1038 C CG  ? LEU A 1 136 ?  -5.652  -9.740   0.603 1.000 93.850 ? 136 LEU A CG  1 
ATOM 1039 C CD1 ? LEU A 1 136 ?  -6.093  -8.384   0.060 1.000 93.850 ? 136 LEU A CD1 1 
ATOM 1040 C CD2 ? LEU A 1 136 ?  -5.011  -9.587   1.978 1.000 93.850 ? 136 LEU A CD2 1 
ATOM 1041 N N   ? GLN A 1 137 ?  -5.940 -11.197  -2.471 1.000 93.780 ? 137 GLN A N   1 
ATOM 1042 C CA  ? GLN A 1 137 ?  -4.993 -11.843  -3.374 1.000 93.780 ? 137 GLN A CA  1 
ATOM 1043 C C   ? GLN A 1 137 ?  -3.581 -11.304  -3.168 1.000 93.780 ? 137 GLN A C   1 
ATOM 1044 C CB  ? GLN A 1 137 ?  -5.421 -11.650  -4.830 1.000 93.780 ? 137 GLN A CB  1 
ATOM 1045 O O   ? GLN A 1 137 ?  -3.402 -10.194  -2.664 1.000 93.780 ? 137 GLN A O   1 
ATOM 1046 C CG  ? GLN A 1 137 ?  -6.847 -12.102  -5.117 1.000 93.780 ? 137 GLN A CG  1 
ATOM 1047 C CD  ? GLN A 1 137 ?  -7.028 -13.601  -4.969 1.000 93.780 ? 137 GLN A CD  1 
ATOM 1048 N NE2 ? GLN A 1 137 ?  -8.060 -14.004  -4.235 1.000 93.780 ? 137 GLN A NE2 1 
ATOM 1049 O OE1 ? GLN A 1 137 ?  -6.248 -14.391  -5.510 1.000 93.780 ? 137 GLN A OE1 1 
ATOM 1050 N N   ? GLN A 1 138 ?  -2.540 -12.111  -3.642 1.000 92.350 ? 138 GLN A N   1 
ATOM 1051 C CA  ? GLN A 1 138 ?  -1.154 -11.661  -3.571 1.000 92.350 ? 138 GLN A CA  1 
ATOM 1052 C C   ? GLN A 1 138 ?  -0.355 -12.148  -4.777 1.000 92.350 ? 138 GLN A C   1 
ATOM 1053 C CB  ? GLN A 1 138 ?  -0.498 -12.143  -2.277 1.000 92.350 ? 138 GLN A CB  1 
ATOM 1054 O O   ? GLN A 1 138 ?  -0.693 -13.168  -5.381 1.000 92.350 ? 138 GLN A O   1 
ATOM 1055 C CG  ? GLN A 1 138 ?  -0.297 -13.652  -2.214 1.000 92.350 ? 138 GLN A CG  1 
ATOM 1056 C CD  ? GLN A 1 138 ?   0.393 -14.100  -0.939 1.000 92.350 ? 138 GLN A CD  1 
ATOM 1057 N NE2 ? GLN A 1 138 ?   1.229 -15.127  -1.047 1.000 92.350 ? 138 GLN A NE2 1 
ATOM 1058 O OE1 ? GLN A 1 138 ?   0.177 -13.526   0.133 1.000 92.350 ? 138 GLN A OE1 1 
ATOM 1059 N N   ? VAL A 1 139 ?   0.761 -11.316  -4.982 1.000 90.910 ? 139 VAL A N   1 
ATOM 1060 C CA  ? VAL A 1 139 ?   1.693 -11.689  -6.041 1.000 90.910 ? 139 VAL A CA  1 
ATOM 1061 C C   ? VAL A 1 139 ?   3.118 -11.327  -5.627 1.000 90.910 ? 139 VAL A C   1 
ATOM 1062 C CB  ? VAL A 1 139 ?   1.336 -11.002  -7.378 1.000 90.910 ? 139 VAL A CB  1 
ATOM 1063 O O   ? VAL A 1 139 ?   3.341 -10.301  -4.979 1.000 90.910 ? 139 VAL A O   1 
ATOM 1064 C CG1 ? VAL A 1 139 ?   1.487  -9.486  -7.264 1.000 90.910 ? 139 VAL A CG1 1 
ATOM 1065 C CG2 ? VAL A 1 139 ?   2.211 -11.545  -8.506 1.000 90.910 ? 139 VAL A CG2 1 
ATOM 1066 N N   ? GLU A 1 140 ?   4.073 -12.209  -6.007 1.000 91.260 ? 140 GLU A N   1 
ATOM 1067 C CA  ? GLU A 1 140 ?   5.485 -12.012  -5.692 1.000 91.260 ? 140 GLU A CA  1 
ATOM 1068 C C   ? GLU A 1 140 ?   6.297 -11.722  -6.951 1.000 91.260 ? 140 GLU A C   1 
ATOM 1069 C CB  ? GLU A 1 140 ?   6.051 -13.238  -4.971 1.000 91.260 ? 140 GLU A CB  1 
ATOM 1070 O O   ? GLU A 1 140 ?   6.162 -12.422  -7.957 1.000 91.260 ? 140 GLU A O   1 
ATOM 1071 C CG  ? GLU A 1 140 ?   7.469 -13.046  -4.454 1.000 91.260 ? 140 GLU A CG  1 
ATOM 1072 C CD  ? GLU A 1 140 ?   8.006 -14.259  -3.709 1.000 91.260 ? 140 GLU A CD  1 
ATOM 1073 O OE1 ? GLU A 1 140 ?   9.013 -14.850  -4.159 1.000 91.260 ? 140 GLU A OE1 1 
ATOM 1074 O OE2 ? GLU A 1 140 ?   7.412 -14.621  -2.669 1.000 91.260 ? 140 GLU A OE2 1 
ATOM 1075 N N   ? ARG A 1 141 ?   7.199 -10.670  -6.727 1.000 91.320 ? 141 ARG A N   1 
ATOM 1076 C CA  ? ARG A 1 141 ?   8.048 -10.295  -7.853 1.000 91.320 ? 141 ARG A CA  1 
ATOM 1077 C C   ? ARG A 1 141 ?   9.318  -9.600  -7.373 1.000 91.320 ? 141 ARG A C   1 
ATOM 1078 C CB  ? ARG A 1 141 ?   7.287  -9.386  -8.821 1.000 91.320 ? 141 ARG A CB  1 
ATOM 1079 O O   ? ARG A 1 141 ?   9.294  -8.864  -6.384 1.000 91.320 ? 141 ARG A O   1 
ATOM 1080 C CG  ? ARG A 1 141 ?   6.027 -10.014  -9.393 1.000 91.320 ? 141 ARG A CG  1 
ATOM 1081 C CD  ? ARG A 1 141 ?   6.342 -11.231 -10.252 1.000 91.320 ? 141 ARG A CD  1 
ATOM 1082 N NE  ? ARG A 1 141 ?   7.272 -10.904 -11.329 1.000 91.320 ? 141 ARG A NE  1 
ATOM 1083 N NH1 ? ARG A 1 141 ?   7.237 -13.009 -12.278 1.000 91.320 ? 141 ARG A NH1 1 
ATOM 1084 N NH2 ? ARG A 1 141 ?   8.525 -11.353 -13.200 1.000 91.320 ? 141 ARG A NH2 1 
ATOM 1085 C CZ  ? ARG A 1 141 ?   7.676 -11.756 -12.267 1.000 91.320 ? 141 ARG A CZ  1 
ATOM 1086 N N   ? PRO A 1 142 ?  10.402  -9.849  -8.283 1.000 93.700 ? 142 PRO A N   1 
ATOM 1087 C CA  ? PRO A 1 142 ?  11.629  -9.140  -7.912 1.000 93.700 ? 142 PRO A CA  1 
ATOM 1088 C C   ? PRO A 1 142 ?  11.620  -7.676  -8.347 1.000 93.700 ? 142 PRO A C   1 
ATOM 1089 C CB  ? PRO A 1 142 ?  12.723  -9.920  -8.645 1.000 93.700 ? 142 PRO A CB  1 
ATOM 1090 O O   ? PRO A 1 142 ?  11.021  -7.336  -9.371 1.000 93.700 ? 142 PRO A O   1 
ATOM 1091 C CG  ? PRO A 1 142 ?  12.057 -10.447  -9.875 1.000 93.700 ? 142 PRO A CG  1 
ATOM 1092 C CD  ? PRO A 1 142 ?  10.634 -10.789  -9.539 1.000 93.700 ? 142 PRO A CD  1 
ATOM 1093 N N   ? VAL A 1 143 ?  12.351  -6.866  -7.612 1.000 93.950 ? 143 VAL A N   1 
ATOM 1094 C CA  ? VAL A 1 143 ?  12.565  -5.469  -7.975 1.000 93.950 ? 143 VAL A CA  1 
ATOM 1095 C C   ? VAL A 1 143 ?  13.519  -5.384  -9.164 1.000 93.950 ? 143 VAL A C   1 
ATOM 1096 C CB  ? VAL A 1 143 ?  13.121  -4.653  -6.786 1.000 93.950 ? 143 VAL A CB  1 
ATOM 1097 O O   ? VAL A 1 143 ?  14.524  -6.097  -9.213 1.000 93.950 ? 143 VAL A O   1 
ATOM 1098 C CG1 ? VAL A 1 143 ?  13.501  -3.241  -7.231 1.000 93.950 ? 143 VAL A CG1 1 
ATOM 1099 C CG2 ? VAL A 1 143 ?  12.100  -4.602  -5.651 1.000 93.950 ? 143 VAL A CG2 1 
ATOM 1100 N N   ? LYS A 1 144 ?  13.116  -4.464 -10.171 1.000 93.070 ? 144 LYS A N   1 
ATOM 1101 C CA  ? LYS A 1 144 ?  13.976  -4.188 -11.318 1.000 93.070 ? 144 LYS A CA  1 
ATOM 1102 C C   ? LYS A 1 144 ?  14.724  -2.870 -11.140 1.000 93.070 ? 144 LYS A C   1 
ATOM 1103 C CB  ? LYS A 1 144 ?  13.156  -4.155 -12.609 1.000 93.070 ? 144 LYS A CB  1 
ATOM 1104 O O   ? LYS A 1 144 ?  14.200  -1.928 -10.542 1.000 93.070 ? 144 LYS A O   1 
ATOM 1105 C CG  ? LYS A 1 144 ?  12.589  -5.507 -13.016 1.000 93.070 ? 144 LYS A CG  1 
ATOM 1106 C CD  ? LYS A 1 144 ?  11.928  -5.446 -14.387 1.000 93.070 ? 144 LYS A CD  1 
ATOM 1107 C CE  ? LYS A 1 144 ?  12.957  -5.518 -15.508 1.000 93.070 ? 144 LYS A CE  1 
ATOM 1108 N NZ  ? LYS A 1 144 ?  12.375  -6.094 -16.757 1.000 93.070 ? 144 LYS A NZ  1 
ATOM 1109 N N   ? SER A 1 145 ?  15.920  -2.937 -11.709 1.000 93.260 ? 145 SER A N   1 
ATOM 1110 C CA  ? SER A 1 145 ?  16.628  -1.661 -11.704 1.000 93.260 ? 145 SER A CA  1 
ATOM 1111 C C   ? SER A 1 145 ?  15.937  -0.642 -12.604 1.000 93.260 ? 145 SER A C   1 
ATOM 1112 C CB  ? SER A 1 145 ?  18.077  -1.850 -12.154 1.000 93.260 ? 145 SER A CB  1 
ATOM 1113 O O   ? SER A 1 145 ?  15.313  -1.009 -13.601 1.000 93.260 ? 145 SER A O   1 
ATOM 1114 O OG  ? SER A 1 145 ?  18.143  -2.103 -13.547 1.000 93.260 ? 145 SER A OG  1 
ATOM 1115 N N   ? ARG A 1 146 ?  16.105   0.602 -12.289 1.000 91.380 ? 146 ARG A N   1 
ATOM 1116 C CA  ? ARG A 1 146 ?  15.527   1.672 -13.096 1.000 91.380 ? 146 ARG A CA  1 
ATOM 1117 C C   ? ARG A 1 146 ?  16.043   1.616 -14.530 1.000 91.380 ? 146 ARG A C   1 
ATOM 1118 C CB  ? ARG A 1 146 ?  15.838   3.038 -12.481 1.000 91.380 ? 146 ARG A CB  1 
ATOM 1119 O O   ? ARG A 1 146 ?  15.292   1.865 -15.476 1.000 91.380 ? 146 ARG A O   1 
ATOM 1120 C CG  ? ARG A 1 146 ?  15.036   3.346 -11.227 1.000 91.380 ? 146 ARG A CG  1 
ATOM 1121 C CD  ? ARG A 1 146 ?  15.348   4.733 -10.683 1.000 91.380 ? 146 ARG A CD  1 
ATOM 1122 N NE  ? ARG A 1 146 ?  16.718   4.821 -10.185 1.000 91.380 ? 146 ARG A NE  1 
ATOM 1123 N NH1 ? ARG A 1 146 ?  17.123   6.919 -11.063 1.000 91.380 ? 146 ARG A NH1 1 
ATOM 1124 N NH2 ? ARG A 1 146 ?  18.757   5.832  -9.879 1.000 91.380 ? 146 ARG A NH2 1 
ATOM 1125 C CZ  ? ARG A 1 146 ?  17.529   5.857 -10.377 1.000 91.380 ? 146 ARG A CZ  1 
ATOM 1126 N N   ? GLU A 1 147 ?  17.330   1.364 -14.726 1.000 91.940 ? 147 GLU A N   1 
ATOM 1127 C CA  ? GLU A 1 147 ?  17.966   1.269 -16.036 1.000 91.940 ? 147 GLU A CA  1 
ATOM 1128 C C   ? GLU A 1 147 ?  17.303   0.196 -16.895 1.000 91.940 ? 147 GLU A C   1 
ATOM 1129 C CB  ? GLU A 1 147 ?  19.461   0.975 -15.889 1.000 91.940 ? 147 GLU A CB  1 
ATOM 1130 O O   ? GLU A 1 147 ?  17.063   0.407 -18.086 1.000 91.940 ? 147 GLU A O   1 
ATOM 1131 C CG  ? GLU A 1 147 ?  20.256   2.119 -15.276 1.000 91.940 ? 147 GLU A CG  1 
ATOM 1132 C CD  ? GLU A 1 147 ?  20.248   2.109 -13.756 1.000 91.940 ? 147 GLU A CD  1 
ATOM 1133 O OE1 ? GLU A 1 147 ?  20.691   3.104 -13.140 1.000 91.940 ? 147 GLU A OE1 1 
ATOM 1134 O OE2 ? GLU A 1 147 ?  19.795   1.096 -13.176 1.000 91.940 ? 147 GLU A OE2 1 
ATOM 1135 N N   ? GLU A 1 148 ?  16.918  -0.857 -16.233 1.000 91.060 ? 148 GLU A N   1 
ATOM 1136 C CA  ? GLU A 1 148 ?  16.293  -1.986 -16.913 1.000 91.060 ? 148 GLU A CA  1 
ATOM 1137 C C   ? GLU A 1 148 ?  14.822  -1.706 -17.210 1.000 91.060 ? 148 GLU A C   1 
ATOM 1138 C CB  ? GLU A 1 148 ?  16.427  -3.261 -16.076 1.000 91.060 ? 148 GLU A CB  1 
ATOM 1139 O O   ? GLU A 1 148 ?  14.282  -2.186 -18.209 1.000 91.060 ? 148 GLU A O   1 
ATOM 1140 C CG  ? GLU A 1 148 ?  17.850  -3.792 -15.989 1.000 91.060 ? 148 GLU A CG  1 
ATOM 1141 C CD  ? GLU A 1 148 ?  17.978  -5.025 -15.108 1.000 91.060 ? 148 GLU A CD  1 
ATOM 1142 O OE1 ? GLU A 1 148 ?  18.877  -5.859 -15.358 1.000 91.060 ? 148 GLU A OE1 1 
ATOM 1143 O OE2 ? GLU A 1 148 ?  17.171  -5.158 -14.161 1.000 91.060 ? 148 GLU A OE2 1 
ATOM 1144 N N   ? CYS A 1 149 ?  14.199  -0.852 -16.379 1.000 89.420 ? 149 CYS A N   1 
ATOM 1145 C CA  ? CYS A 1 149 ?  12.761  -0.611 -16.414 1.000 89.420 ? 149 CYS A CA  1 
ATOM 1146 C C   ? CYS A 1 149 ?  12.424   0.543 -17.351 1.000 89.420 ? 149 CYS A C   1 
ATOM 1147 C CB  ? CYS A 1 149 ?  12.233  -0.312 -15.011 1.000 89.420 ? 149 CYS A CB  1 
ATOM 1148 O O   ? CYS A 1 149 ?  11.425   0.492 -18.071 1.000 89.420 ? 149 CYS A O   1 
ATOM 1149 S SG  ? CYS A 1 149 ?  10.432  -0.351 -14.887 1.000 89.420 ? 149 CYS A SG  1 
ATOM 1150 N N   ? ASN A 1 150 ?  13.197   1.559 -17.496 1.000 89.680 ? 150 ASN A N   1 
ATOM 1151 C CA  ? ASN A 1 150 ?  12.939   2.850 -18.123 1.000 89.680 ? 150 ASN A CA  1 
ATOM 1152 C C   ? ASN A 1 150 ?  12.678   2.705 -19.620 1.000 89.680 ? 150 ASN A C   1 
ATOM 1153 C CB  ? ASN A 1 150 ?  14.107   3.808 -17.879 1.000 89.680 ? 150 ASN A CB  1 
ATOM 1154 O O   ? ASN A 1 150 ?  11.822   3.396 -20.175 1.000 89.680 ? 150 ASN A O   1 
ATOM 1155 C CG  ? ASN A 1 150 ?  13.902   4.679 -16.654 1.000 89.680 ? 150 ASN A CG  1 
ATOM 1156 N ND2 ? ASN A 1 150 ?  14.996   5.173 -16.088 1.000 89.680 ? 150 ASN A ND2 1 
ATOM 1157 O OD1 ? ASN A 1 150 ?  12.769   4.904 -16.221 1.000 89.680 ? 150 ASN A OD1 1 
ATOM 1158 N N   ? PRO A 1 151 ?  13.439   1.766 -20.304 1.000 89.740 ? 151 PRO A N   1 
ATOM 1159 C CA  ? PRO A 1 151 ?  13.149   1.625 -21.733 1.000 89.740 ? 151 PRO A CA  1 
ATOM 1160 C C   ? PRO A 1 151 ?  11.694   1.252 -22.005 1.000 89.740 ? 151 PRO A C   1 
ATOM 1161 C CB  ? PRO A 1 151 ?  14.092   0.504 -22.175 1.000 89.740 ? 151 PRO A CB  1 
ATOM 1162 O O   ? PRO A 1 151 ?  11.144   1.616 -23.048 1.000 89.740 ? 151 PRO A O   1 
ATOM 1163 C CG  ? PRO A 1 151 ?  15.254   0.589 -21.238 1.000 89.740 ? 151 PRO A CG  1 
ATOM 1164 C CD  ? PRO A 1 151 ?  14.741   0.958 -19.876 1.000 89.740 ? 151 PRO A CD  1 
ATOM 1165 N N   ? TYR A 1 152 ?  10.992   0.664 -21.043 1.000 86.070 ? 152 TYR A N   1 
ATOM 1166 C CA  ? TYR A 1 152 ?   9.608   0.235 -21.211 1.000 86.070 ? 152 TYR A CA  1 
ATOM 1167 C C   ? TYR A 1 152 ?   8.643   1.368 -20.886 1.000 86.070 ? 152 TYR A C   1 
ATOM 1168 C CB  ? TYR A 1 152 ?   9.309  -0.977 -20.323 1.000 86.070 ? 152 TYR A CB  1 
ATOM 1169 O O   ? TYR A 1 152 ?   7.465   1.311 -21.245 1.000 86.070 ? 152 TYR A O   1 
ATOM 1170 C CG  ? TYR A 1 152 ?  10.158  -2.184 -20.637 1.000 86.070 ? 152 TYR A CG  1 
ATOM 1171 C CD1 ? TYR A 1 152 ?   9.769  -3.099 -21.613 1.000 86.070 ? 152 TYR A CD1 1 
ATOM 1172 C CD2 ? TYR A 1 152 ?  11.351  -2.413 -19.959 1.000 86.070 ? 152 TYR A CD2 1 
ATOM 1173 C CE1 ? TYR A 1 152 ?  10.547  -4.214 -21.904 1.000 86.070 ? 152 TYR A CE1 1 
ATOM 1174 C CE2 ? TYR A 1 152 ?  12.137  -3.525 -20.242 1.000 86.070 ? 152 TYR A CE2 1 
ATOM 1175 O OH  ? TYR A 1 152 ?  12.502  -5.521 -21.500 1.000 86.070 ? 152 TYR A OH  1 
ATOM 1176 C CZ  ? TYR A 1 152 ?  11.728  -4.418 -21.215 1.000 86.070 ? 152 TYR A CZ  1 
ATOM 1177 N N   ? HIS A 1 153 ?   9.199   2.407 -20.230 1.000 85.310 ? 153 HIS A N   1 
ATOM 1178 C CA  ? HIS A 1 153 ?   8.351   3.502 -19.772 1.000 85.310 ? 153 HIS A CA  1 
ATOM 1179 C C   ? HIS A 1 153 ?   8.829   4.839 -20.328 1.000 85.310 ? 153 HIS A C   1 
ATOM 1180 C CB  ? HIS A 1 153 ?   8.319   3.551 -18.243 1.000 85.310 ? 153 HIS A CB  1 
ATOM 1181 O O   ? HIS A 1 153 ?   8.721   5.869 -19.658 1.000 85.310 ? 153 HIS A O   1 
ATOM 1182 C CG  ? HIS A 1 153 ?   7.638   2.374 -17.620 1.000 85.310 ? 153 HIS A CG  1 
ATOM 1183 C CD2 ? HIS A 1 153 ?   8.140   1.240 -17.077 1.000 85.310 ? 153 HIS A CD2 1 
ATOM 1184 N ND1 ? HIS A 1 153 ?   6.267   2.281 -17.508 1.000 85.310 ? 153 HIS A ND1 1 
ATOM 1185 C CE1 ? HIS A 1 153 ?   5.956   1.138 -16.921 1.000 85.310 ? 153 HIS A CE1 1 
ATOM 1186 N NE2 ? HIS A 1 153 ?   7.075   0.487 -16.649 1.000 85.310 ? 153 HIS A NE2 1 
ATOM 1187 N N   ? ASP A 1 154 ?   9.427   4.867 -21.561 1.000 88.280 ? 154 ASP A N   1 
ATOM 1188 C CA  ? ASP A 1 154 ?   9.855   6.071 -22.268 1.000 88.280 ? 154 ASP A CA  1 
ATOM 1189 C C   ? ASP A 1 154 ?  10.665   6.986 -21.353 1.000 88.280 ? 154 ASP A C   1 
ATOM 1190 C CB  ? ASP A 1 154 ?   8.645   6.823 -22.827 1.000 88.280 ? 154 ASP A CB  1 
ATOM 1191 O O   ? ASP A 1 154 ?  10.473   8.204 -21.357 1.000 88.280 ? 154 ASP A O   1 
ATOM 1192 C CG  ? ASP A 1 154 ?   7.856   6.008 -23.836 1.000 88.280 ? 154 ASP A CG  1 
ATOM 1193 O OD1 ? ASP A 1 154 ?   8.467   5.260 -24.629 1.000 88.280 ? 154 ASP A OD1 1 
ATOM 1194 O OD2 ? ASP A 1 154 ?   6.610   6.117 -23.841 1.000 88.280 ? 154 ASP A OD2 1 
ATOM 1195 N N   ? ASN A 1 155 ?  11.404   6.451 -20.354 1.000 88.740 ? 155 ASN A N   1 
ATOM 1196 C CA  ? ASN A 1 155 ?  12.325   7.139 -19.456 1.000 88.740 ? 155 ASN A CA  1 
ATOM 1197 C C   ? ASN A 1 155 ?  11.579   8.008 -18.446 1.000 88.740 ? 155 ASN A C   1 
ATOM 1198 C CB  ? ASN A 1 155 ?  13.319   7.986 -20.252 1.000 88.740 ? 155 ASN A CB  1 
ATOM 1199 O O   ? ASN A 1 155 ?  12.077   9.057 -18.037 1.000 88.740 ? 155 ASN A O   1 
ATOM 1200 C CG  ? ASN A 1 155 ?  14.304   7.144 -21.040 1.000 88.740 ? 155 ASN A CG  1 
ATOM 1201 N ND2 ? ASN A 1 155 ?  14.407   7.411 -22.337 1.000 88.740 ? 155 ASN A ND2 1 
ATOM 1202 O OD1 ? ASN A 1 155 ?  14.965   6.261 -20.488 1.000 88.740 ? 155 ASN A OD1 1 
ATOM 1203 N N   ? THR A 1 156 ?  10.430   7.590 -18.086 1.000 88.350 ? 156 THR A N   1 
ATOM 1204 C CA  ? THR A 1 156 ?   9.572   8.357 -17.190 1.000 88.350 ? 156 THR A CA  1 
ATOM 1205 C C   ? THR A 1 156 ?   9.692   7.846 -15.757 1.000 88.350 ? 156 THR A C   1 
ATOM 1206 C CB  ? THR A 1 156 ?   8.100   8.296 -17.638 1.000 88.350 ? 156 THR A CB  1 
ATOM 1207 O O   ? THR A 1 156 ?   9.174   8.466 -14.826 1.000 88.350 ? 156 THR A O   1 
ATOM 1208 C CG2 ? THR A 1 156 ?   7.913   8.953 -19.002 1.000 88.350 ? 156 THR A CG2 1 
ATOM 1209 O OG1 ? THR A 1 156 ?   7.688   6.926 -17.720 1.000 88.350 ? 156 THR A OG1 1 
ATOM 1210 N N   ? ILE A 1 157 ?  10.335   6.685 -15.524 1.000 89.890 ? 157 ILE A N   1 
ATOM 1211 C CA  ? ILE A 1 157 ?  10.563   6.170 -14.178 1.000 89.890 ? 157 ILE A CA  1 
ATOM 1212 C C   ? ILE A 1 157 ?  11.644   6.997 -13.485 1.000 89.890 ? 157 ILE A C   1 
ATOM 1213 C CB  ? ILE A 1 157 ?  10.964   4.678 -14.204 1.000 89.890 ? 157 ILE A CB  1 
ATOM 1214 O O   ? ILE A 1 157 ?  12.803   6.993 -13.907 1.000 89.890 ? 157 ILE A O   1 
ATOM 1215 C CG1 ? ILE A 1 157 ?   9.925   3.860 -14.980 1.000 89.890 ? 157 ILE A CG1 1 
ATOM 1216 C CG2 ? ILE A 1 157 ?  11.133   4.140 -12.781 1.000 89.890 ? 157 ILE A CG2 1 
ATOM 1217 C CD1 ? ILE A 1 157 ?   8.531   3.891 -14.370 1.000 89.890 ? 157 ILE A CD1 1 
ATOM 1218 N N   ? THR A 1 158 ?  11.261   7.736 -12.349 1.000 91.490 ? 158 THR A N   1 
ATOM 1219 C CA  ? THR A 1 158 ?  12.148   8.636 -11.621 1.000 91.490 ? 158 THR A CA  1 
ATOM 1220 C C   ? THR A 1 158 ?  12.764   7.931 -10.416 1.000 91.490 ? 158 THR A C   1 
ATOM 1221 C CB  ? THR A 1 158 ?  11.401   9.899 -11.154 1.000 91.490 ? 158 THR A CB  1 
ATOM 1222 O O   ? THR A 1 158 ?  12.455   6.768 -10.146 1.000 91.490 ? 158 THR A O   1 
ATOM 1223 C CG2 ? THR A 1 158 ?  10.627  10.537 -12.303 1.000 91.490 ? 158 THR A CG2 1 
ATOM 1224 O OG1 ? THR A 1 158 ?  10.482   9.546 -10.112 1.000 91.490 ? 158 THR A OG1 1 
ATOM 1225 N N   ? ASP A 1 159 ?  13.669   8.699  -9.673 1.000 92.260 ? 159 ASP A N   1 
ATOM 1226 C CA  ? ASP A 1 159 ?  14.315   8.168  -8.477 1.000 92.260 ? 159 ASP A CA  1 
ATOM 1227 C C   ? ASP A 1 159 ?  13.300   7.941  -7.359 1.000 92.260 ? 159 ASP A C   1 
ATOM 1228 C CB  ? ASP A 1 159 ?  15.420   9.113  -7.999 1.000 92.260 ? 159 ASP A CB  1 
ATOM 1229 O O   ? ASP A 1 159 ?  13.599   7.272  -6.368 1.000 92.260 ? 159 ASP A O   1 
ATOM 1230 C CG  ? ASP A 1 159 ?  14.909  10.504  -7.669 1.000 92.260 ? 159 ASP A CG  1 
ATOM 1231 O OD1 ? ASP A 1 159 ?  13.799  10.868  -8.113 1.000 92.260 ? 159 ASP A OD1 1 
ATOM 1232 O OD2 ? ASP A 1 159 ?  15.625  11.245  -6.960 1.000 92.260 ? 159 ASP A OD2 1 
ATOM 1233 N N   ? LYS A 1 160 ?  12.142   8.381  -7.520 1.000 92.980 ? 160 LYS A N   1 
ATOM 1234 C CA  ? LYS A 1 160 ?  11.079   8.275  -6.525 1.000 92.980 ? 160 LYS A CA  1 
ATOM 1235 C C   ? LYS A 1 160 ?  10.151   7.104  -6.835 1.000 92.980 ? 160 LYS A C   1 
ATOM 1236 C CB  ? LYS A 1 160 ?  10.277   9.575  -6.455 1.000 92.980 ? 160 LYS A CB  1 
ATOM 1237 O O   ? LYS A 1 160 ?   9.169   6.878  -6.125 1.000 92.980 ? 160 LYS A O   1 
ATOM 1238 C CG  ? LYS A 1 160 ?  11.093  10.784  -6.022 1.000 92.980 ? 160 LYS A CG  1 
ATOM 1239 C CD  ? LYS A 1 160 ?  10.280  12.068  -6.109 1.000 92.980 ? 160 LYS A CD  1 
ATOM 1240 C CE  ? LYS A 1 160 ?  11.133  13.293  -5.809 1.000 92.980 ? 160 LYS A CE  1 
ATOM 1241 N NZ  ? LYS A 1 160 ?  10.391  14.563  -6.070 1.000 92.980 ? 160 LYS A NZ  1 
ATOM 1242 N N   ? MET A 1 161 ?  10.472   6.372  -7.908 1.000 92.860 ? 161 MET A N   1 
ATOM 1243 C CA  ? MET A 1 161 ?   9.642   5.251  -8.342 1.000 92.860 ? 161 MET A CA  1 
ATOM 1244 C C   ? MET A 1 161 ?  10.440   3.952  -8.344 1.000 92.860 ? 161 MET A C   1 
ATOM 1245 C CB  ? MET A 1 161 ?   9.068   5.514  -9.735 1.000 92.860 ? 161 MET A CB  1 
ATOM 1246 O O   ? MET A 1 161 ?  11.665   3.971  -8.475 1.000 92.860 ? 161 MET A O   1 
ATOM 1247 C CG  ? MET A 1 161 ?   8.135   6.712  -9.798 1.000 92.860 ? 161 MET A CG  1 
ATOM 1248 S SD  ? MET A 1 161 ?   7.536   7.049 -11.499 1.000 92.860 ? 161 MET A SD  1 
ATOM 1249 C CE  ? MET A 1 161 ?   6.468   8.481 -11.185 1.000 92.860 ? 161 MET A CE  1 
ATOM 1250 N N   ? LEU A 1 162 ?   9.638   2.840  -8.126 1.000 92.490 ? 162 LEU A N   1 
ATOM 1251 C CA  ? LEU A 1 162 ?  10.163   1.480  -8.180 1.000 92.490 ? 162 LEU A CA  1 
ATOM 1252 C C   ? LEU A 1 162 ?   9.410   0.647  -9.211 1.000 92.490 ? 162 LEU A C   1 
ATOM 1253 C CB  ? LEU A 1 162 ?  10.072   0.815  -6.804 1.000 92.490 ? 162 LEU A CB  1 
ATOM 1254 O O   ? LEU A 1 162 ?   8.222   0.874  -9.452 1.000 92.490 ? 162 LEU A O   1 
ATOM 1255 C CG  ? LEU A 1 162 ?   8.663   0.571  -6.261 1.000 92.490 ? 162 LEU A CG  1 
ATOM 1256 C CD1 ? LEU A 1 162 ?   8.302  -0.906  -6.369 1.000 92.490 ? 162 LEU A CD1 1 
ATOM 1257 C CD2 ? LEU A 1 162 ?   8.556   1.050  -4.817 1.000 92.490 ? 162 LEU A CD2 1 
ATOM 1258 N N   ? CYS A 1 163 ?  10.165  -0.307  -9.710 1.000 91.460 ? 163 CYS A N   1 
ATOM 1259 C CA  ? CYS A 1 163 ?   9.558  -1.173 -10.715 1.000 91.460 ? 163 CYS A CA  1 
ATOM 1260 C C   ? CYS A 1 163 ?   9.741  -2.641 -10.351 1.000 91.460 ? 163 CYS A C   1 
ATOM 1261 C CB  ? CYS A 1 163 ?  10.162  -0.901 -12.092 1.000 91.460 ? 163 CYS A CB  1 
ATOM 1262 O O   ? CYS A 1 163 ?  10.782  -3.029  -9.818 1.000 91.460 ? 163 CYS A O   1 
ATOM 1263 S SG  ? CYS A 1 163 ?   9.386  -1.840 -13.425 1.000 91.460 ? 163 CYS A SG  1 
ATOM 1264 N N   ? THR A 1 164 ?   8.671  -3.399 -10.571 1.000 90.280 ? 164 THR A N   1 
ATOM 1265 C CA  ? THR A 1 164 ?   8.780  -4.847 -10.430 1.000 90.280 ? 164 THR A CA  1 
ATOM 1266 C C   ? THR A 1 164 ?   8.494  -5.542 -11.758 1.000 90.280 ? 164 THR A C   1 
ATOM 1267 C CB  ? THR A 1 164 ?   7.818  -5.378  -9.352 1.000 90.280 ? 164 THR A CB  1 
ATOM 1268 O O   ? THR A 1 164 ?   7.873  -4.960 -12.649 1.000 90.280 ? 164 THR A O   1 
ATOM 1269 C CG2 ? THR A 1 164 ?   8.078  -4.710  -8.005 1.000 90.280 ? 164 THR A CG2 1 
ATOM 1270 O OG1 ? THR A 1 164 ?   6.468  -5.112  -9.752 1.000 90.280 ? 164 THR A OG1 1 
ATOM 1271 N N   ? ASP A 1 165 ?   9.022  -6.589 -11.862 1.000 84.680 ? 165 ASP A N   1 
ATOM 1272 C CA  ? ASP A 1 165 ?   8.777  -7.417 -13.039 1.000 84.680 ? 165 ASP A CA  1 
ATOM 1273 C C   ? ASP A 1 165 ?   7.287  -7.703 -13.208 1.000 84.680 ? 165 ASP A C   1 
ATOM 1274 C CB  ? ASP A 1 165 ?   9.557  -8.730 -12.943 1.000 84.680 ? 165 ASP A CB  1 
ATOM 1275 O O   ? ASP A 1 165 ?   6.536  -7.713 -12.230 1.000 84.680 ? 165 ASP A O   1 
ATOM 1276 C CG  ? ASP A 1 165 ?   9.715  -9.425 -14.283 1.000 84.680 ? 165 ASP A CG  1 
ATOM 1277 O OD1 ? ASP A 1 165 ?   9.304  -8.857 -15.318 1.000 84.680 ? 165 ASP A OD1 1 
ATOM 1278 O OD2 ? ASP A 1 165 ?  10.253 -10.553 -14.306 1.000 84.680 ? 165 ASP A OD2 1 
ATOM 1279 N N   ? SER A 1 166 ?   6.747  -7.840 -14.457 1.000 76.800 ? 166 SER A N   1 
ATOM 1280 C CA  ? SER A 1 166 ?   5.322  -7.994 -14.726 1.000 76.800 ? 166 SER A CA  1 
ATOM 1281 C C   ? SER A 1 166 ?   5.052  -9.218 -15.595 1.000 76.800 ? 166 SER A C   1 
ATOM 1282 C CB  ? SER A 1 166 ?   4.766  -6.743 -15.407 1.000 76.800 ? 166 SER A CB  1 
ATOM 1283 O O   ? SER A 1 166 ?   3.901  -9.510 -15.925 1.000 76.800 ? 166 SER A O   1 
ATOM 1284 O OG  ? SER A 1 166 ?   5.403  -6.524 -16.654 1.000 76.800 ? 166 SER A OG  1 
ATOM 1285 N N   ? ARG A 1 167 ?   6.059 -10.119 -15.938 1.000 72.770 ? 167 ARG A N   1 
ATOM 1286 C CA  ? ARG A 1 167 ?   5.870 -11.237 -16.857 1.000 72.770 ? 167 ARG A CA  1 
ATOM 1287 C C   ? ARG A 1 167 ?   4.669 -12.084 -16.450 1.000 72.770 ? 167 ARG A C   1 
ATOM 1288 C CB  ? ARG A 1 167 ?   7.129 -12.105 -16.914 1.000 72.770 ? 167 ARG A CB  1 
ATOM 1289 O O   ? ARG A 1 167 ?   4.820 -13.089 -15.752 1.000 72.770 ? 167 ARG A O   1 
ATOM 1290 C CG  ? ARG A 1 167 ?   8.305 -11.439 -17.609 1.000 72.770 ? 167 ARG A CG  1 
ATOM 1291 C CD  ? ARG A 1 167 ?   9.516 -12.360 -17.676 1.000 72.770 ? 167 ARG A CD  1 
ATOM 1292 N NE  ? ARG A 1 167 ?  10.094 -12.587 -16.355 1.000 72.770 ? 167 ARG A NE  1 
ATOM 1293 N NH1 ? ARG A 1 167 ?  11.832 -13.906 -17.115 1.000 72.770 ? 167 ARG A NH1 1 
ATOM 1294 N NH2 ? ARG A 1 167 ?  11.622 -13.457 -14.877 1.000 72.770 ? 167 ARG A NH2 1 
ATOM 1295 C CZ  ? ARG A 1 167 ?  11.181 -13.316 -16.119 1.000 72.770 ? 167 ARG A CZ  1 
ATOM 1296 N N   ? LYS A 1 168 ?   3.366 -11.728 -16.888 1.000 67.640 ? 168 LYS A N   1 
ATOM 1297 C CA  ? LYS A 1 168 ?   2.070 -12.395 -16.811 1.000 67.640 ? 168 LYS A CA  1 
ATOM 1298 C C   ? LYS A 1 168 ?   1.516 -12.358 -15.390 1.000 67.640 ? 168 LYS A C   1 
ATOM 1299 C CB  ? LYS A 1 168 ?   2.181 -13.842 -17.293 1.000 67.640 ? 168 LYS A CB  1 
ATOM 1300 O O   ? LYS A 1 168 ?   0.508 -13.004 -15.094 1.000 67.640 ? 168 LYS A O   1 
ATOM 1301 C CG  ? LYS A 1 168 ?   2.498 -13.978 -18.775 1.000 67.640 ? 168 LYS A CG  1 
ATOM 1302 C CD  ? LYS A 1 168 ?   2.476 -15.435 -19.220 1.000 67.640 ? 168 LYS A CD  1 
ATOM 1303 C CE  ? LYS A 1 168 ?   2.825 -15.576 -20.695 1.000 67.640 ? 168 LYS A CE  1 
ATOM 1304 N NZ  ? LYS A 1 168 ?   2.844 -17.005 -21.126 1.000 67.640 ? 168 LYS A NZ  1 
ATOM 1305 N N   ? LYS A 1 169 ?   2.343 -11.740 -14.467 1.000 67.530 ? 169 LYS A N   1 
ATOM 1306 C CA  ? LYS A 1 169 ?   1.909 -11.475 -13.098 1.000 67.530 ? 169 LYS A CA  1 
ATOM 1307 C C   ? LYS A 1 169 ?   2.035  -9.993 -12.758 1.000 67.530 ? 169 LYS A C   1 
ATOM 1308 C CB  ? LYS A 1 169 ?   2.720 -12.311 -12.107 1.000 67.530 ? 169 LYS A CB  1 
ATOM 1309 O O   ? LYS A 1 169 ?   3.091  -9.391 -12.965 1.000 67.530 ? 169 LYS A O   1 
ATOM 1310 C CG  ? LYS A 1 169 ?   2.590 -13.813 -12.313 1.000 67.530 ? 169 LYS A CG  1 
ATOM 1311 C CD  ? LYS A 1 169 ?   3.379 -14.591 -11.267 1.000 67.530 ? 169 LYS A CD  1 
ATOM 1312 C CE  ? LYS A 1 169 ?   3.274 -16.094 -11.489 1.000 67.530 ? 169 LYS A CE  1 
ATOM 1313 N NZ  ? LYS A 1 169 ?   4.035 -16.861 -10.458 1.000 67.530 ? 169 LYS A NZ  1 
ATOM 1314 N N   ? ASP A 1 170 ?   0.978  -9.351 -12.180 1.000 73.150 ? 170 ASP A N   1 
ATOM 1315 C CA  ? ASP A 1 170 ?   0.998  -7.904 -11.989 1.000 73.150 ? 170 ASP A CA  1 
ATOM 1316 C C   ? ASP A 1 170 ?  -0.126  -7.458 -11.056 1.000 73.150 ? 170 ASP A C   1 
ATOM 1317 C CB  ? ASP A 1 170 ?   0.882  -7.183 -13.334 1.000 73.150 ? 170 ASP A CB  1 
ATOM 1318 O O   ? ASP A 1 170 ?  -0.972  -8.265 -10.665 1.000 73.150 ? 170 ASP A O   1 
ATOM 1319 C CG  ? ASP A 1 170 ?   1.523  -5.806 -13.326 1.000 73.150 ? 170 ASP A CG  1 
ATOM 1320 O OD1 ? ASP A 1 170 ?   1.956  -5.342 -12.249 1.000 73.150 ? 170 ASP A OD1 1 
ATOM 1321 O OD2 ? ASP A 1 170 ?   1.593  -5.180 -14.405 1.000 73.150 ? 170 ASP A OD2 1 
ATOM 1322 N N   ? THR A 1 171 ?  -0.029  -6.160 -10.540 1.000 69.000 ? 171 THR A N   1 
ATOM 1323 C CA  ? THR A 1 171 ?  -1.131  -5.491  -9.858 1.000 69.000 ? 171 THR A CA  1 
ATOM 1324 C C   ? THR A 1 171 ?  -2.073  -4.838 -10.865 1.000 69.000 ? 171 THR A C   1 
ATOM 1325 C CB  ? THR A 1 171 ?  -0.613  -4.427  -8.871 1.000 69.000 ? 171 THR A CB  1 
ATOM 1326 O O   ? THR A 1 171 ?  -1.633  -4.337 -11.901 1.000 69.000 ? 171 THR A O   1 
ATOM 1327 C CG2 ? THR A 1 171 ?   0.209  -5.065  -7.756 1.000 69.000 ? 171 THR A CG2 1 
ATOM 1328 O OG1 ? THR A 1 171 ?   0.207  -3.488  -9.577 1.000 69.000 ? 171 THR A OG1 1 
ATOM 1329 N N   ? CYS A 1 172 ?  -3.315  -4.910 -10.568 1.000 73.970 ? 172 CYS A N   1 
ATOM 1330 C CA  ? CYS A 1 172 ?  -4.317  -4.427 -11.511 1.000 73.970 ? 172 CYS A CA  1 
ATOM 1331 C C   ? CYS A 1 172 ?  -5.222  -3.387 -10.860 1.000 73.970 ? 172 CYS A C   1 
ATOM 1332 C CB  ? CYS A 1 172 ?  -5.158  -5.587 -12.042 1.000 73.970 ? 172 CYS A CB  1 
ATOM 1333 O O   ? CYS A 1 172 ?  -5.002  -2.998  -9.712 1.000 73.970 ? 172 CYS A O   1 
ATOM 1334 S SG  ? CYS A 1 172 ?  -4.275  -6.657 -13.198 1.000 73.970 ? 172 CYS A SG  1 
ATOM 1335 N N   ? LYS A 1 173 ?  -6.316  -2.963 -11.682 1.000 76.280 ? 173 LYS A N   1 
ATOM 1336 C CA  ? LYS A 1 173 ?  -7.267  -1.955 -11.220 1.000 76.280 ? 173 LYS A CA  1 
ATOM 1337 C C   ? LYS A 1 173 ?  -7.882  -2.353  -9.881 1.000 76.280 ? 173 LYS A C   1 
ATOM 1338 C CB  ? LYS A 1 173 ?  -8.368  -1.739 -12.259 1.000 76.280 ? 173 LYS A CB  1 
ATOM 1339 O O   ? LYS A 1 173 ?  -8.299  -3.499  -9.699 1.000 76.280 ? 173 LYS A O   1 
ATOM 1340 C CG  ? LYS A 1 173 ?  -9.279  -0.558 -11.958 1.000 76.280 ? 173 LYS A CG  1 
ATOM 1341 C CD  ? LYS A 1 173 ? -10.298  -0.342 -13.069 1.000 76.280 ? 173 LYS A CD  1 
ATOM 1342 C CE  ? LYS A 1 173 ? -11.243   0.808 -12.747 1.000 76.280 ? 173 LYS A CE  1 
ATOM 1343 N NZ  ? LYS A 1 173 ? -12.227   1.042 -13.846 1.000 76.280 ? 173 LYS A NZ  1 
ATOM 1344 N N   ? GLY A 1 174 ?  -7.838  -1.341  -8.985 1.000 76.030 ? 174 GLY A N   1 
ATOM 1345 C CA  ? GLY A 1 174 ?  -8.414  -1.605  -7.677 1.000 76.030 ? 174 GLY A CA  1 
ATOM 1346 C C   ? GLY A 1 174 ?  -7.375  -1.931  -6.621 1.000 76.030 ? 174 GLY A C   1 
ATOM 1347 O O   ? GLY A 1 174 ?  -7.636  -1.797  -5.423 1.000 76.030 ? 174 GLY A O   1 
ATOM 1348 N N   ? ASP A 1 175 ?  -6.170  -2.213  -7.036 1.000 87.760 ? 175 ASP A N   1 
ATOM 1349 C CA  ? ASP A 1 175 ?  -5.085  -2.504  -6.104 1.000 87.760 ? 175 ASP A CA  1 
ATOM 1350 C C   ? ASP A 1 175 ?  -4.278  -1.246  -5.791 1.000 87.760 ? 175 ASP A C   1 
ATOM 1351 C CB  ? ASP A 1 175 ?  -4.167  -3.590  -6.671 1.000 87.760 ? 175 ASP A CB  1 
ATOM 1352 O O   ? ASP A 1 175 ?  -3.376  -1.274  -4.951 1.000 87.760 ? 175 ASP A O   1 
ATOM 1353 C CG  ? ASP A 1 175 ?  -4.806  -4.967  -6.668 1.000 87.760 ? 175 ASP A CG  1 
ATOM 1354 O OD1 ? ASP A 1 175 ?  -5.625  -5.258  -5.769 1.000 87.760 ? 175 ASP A OD1 1 
ATOM 1355 O OD2 ? ASP A 1 175 ?  -4.487  -5.770  -7.571 1.000 87.760 ? 175 ASP A OD2 1 
ATOM 1356 N N   ? SER A 1 176 ?  -4.628  -0.155  -6.609 1.000 91.000 ? 176 SER A N   1 
ATOM 1357 C CA  ? SER A 1 176 ?  -3.963   1.111  -6.316 1.000 91.000 ? 176 SER A CA  1 
ATOM 1358 C C   ? SER A 1 176 ?  -3.997   1.421  -4.823 1.000 91.000 ? 176 SER A C   1 
ATOM 1359 C CB  ? SER A 1 176 ?  -4.616   2.253  -7.097 1.000 91.000 ? 176 SER A CB  1 
ATOM 1360 O O   ? SER A 1 176 ?  -5.001   1.167  -4.154 1.000 91.000 ? 176 SER A O   1 
ATOM 1361 O OG  ? SER A 1 176 ?  -4.434   2.076  -8.492 1.000 91.000 ? 176 SER A OG  1 
ATOM 1362 N N   ? GLY A 1 177 ?  -2.766   1.835  -4.405 1.000 93.860 ? 177 GLY A N   1 
ATOM 1363 C CA  ? GLY A 1 177 ?  -2.751   2.229  -3.005 1.000 93.860 ? 177 GLY A CA  1 
ATOM 1364 C C   ? GLY A 1 177 ?  -2.306   1.115  -2.076 1.000 93.860 ? 177 GLY A C   1 
ATOM 1365 O O   ? GLY A 1 177 ?  -1.904   1.371  -0.939 1.000 93.860 ? 177 GLY A O   1 
ATOM 1366 N N   ? GLY A 1 178 ?  -2.332  -0.096  -2.499 1.000 94.800 ? 178 GLY A N   1 
ATOM 1367 C CA  ? GLY A 1 178 ?  -1.861  -1.231  -1.721 1.000 94.800 ? 178 GLY A CA  1 
ATOM 1368 C C   ? GLY A 1 178 ?  -0.354  -1.246  -1.541 1.000 94.800 ? 178 GLY A C   1 
ATOM 1369 O O   ? GLY A 1 178 ?   0.373  -0.594  -2.294 1.000 94.800 ? 178 GLY A O   1 
ATOM 1370 N N   ? PRO A 1 179 ?   0.175  -2.122  -0.594 1.000 95.720 ? 179 PRO A N   1 
ATOM 1371 C CA  ? PRO A 1 179 ?   1.602  -2.111  -0.264 1.000 95.720 ? 179 PRO A CA  1 
ATOM 1372 C C   ? PRO A 1 179 ?   2.419  -3.049  -1.149 1.000 95.720 ? 179 PRO A C   1 
ATOM 1373 C CB  ? PRO A 1 179 ?   1.629  -2.576   1.195 1.000 95.720 ? 179 PRO A CB  1 
ATOM 1374 O O   ? PRO A 1 179 ?   1.943  -4.125  -1.519 1.000 95.720 ? 179 PRO A O   1 
ATOM 1375 C CG  ? PRO A 1 179 ?   0.468  -3.508   1.321 1.000 95.720 ? 179 PRO A CG  1 
ATOM 1376 C CD  ? PRO A 1 179 ?  -0.659  -2.982   0.479 1.000 95.720 ? 179 PRO A CD  1 
ATOM 1377 N N   ? LEU A 1 180 ?   3.599  -2.622  -1.617 1.000 95.330 ? 180 LEU A N   1 
ATOM 1378 C CA  ? LEU A 1 180 ?   4.695  -3.491  -2.032 1.000 95.330 ? 180 LEU A CA  1 
ATOM 1379 C C   ? LEU A 1 180 ?   5.589  -3.843  -0.848 1.000 95.330 ? 180 LEU A C   1 
ATOM 1380 C CB  ? LEU A 1 180 ?   5.524  -2.821  -3.131 1.000 95.330 ? 180 LEU A CB  1 
ATOM 1381 O O   ? LEU A 1 180 ?   6.255  -2.971  -0.286 1.000 95.330 ? 180 LEU A O   1 
ATOM 1382 C CG  ? LEU A 1 180 ?   6.580  -3.694  -3.811 1.000 95.330 ? 180 LEU A CG  1 
ATOM 1383 C CD1 ? LEU A 1 180 ?   5.914  -4.705  -4.739 1.000 95.330 ? 180 LEU A CD1 1 
ATOM 1384 C CD2 ? LEU A 1 180 ?   7.574  -2.830  -4.580 1.000 95.330 ? 180 LEU A CD2 1 
ATOM 1385 N N   ? ILE A 1 181 ?   5.640  -5.183  -0.498 1.000 95.750 ? 181 ILE A N   1 
ATOM 1386 C CA  ? ILE A 1 181 ?   6.298  -5.628   0.726 1.000 95.750 ? 181 ILE A CA  1 
ATOM 1387 C C   ? ILE A 1 181 ?   7.552  -6.427   0.376 1.000 95.750 ? 181 ILE A C   1 
ATOM 1388 C CB  ? ILE A 1 181 ?   5.349  -6.477   1.601 1.000 95.750 ? 181 ILE A CB  1 
ATOM 1389 O O   ? ILE A 1 181 ?   7.485  -7.402  -0.375 1.000 95.750 ? 181 ILE A O   1 
ATOM 1390 C CG1 ? ILE A 1 181 ?   4.057  -5.704   1.893 1.000 95.750 ? 181 ILE A CG1 1 
ATOM 1391 C CG2 ? ILE A 1 181 ?   6.042  -6.895   2.901 1.000 95.750 ? 181 ILE A CG2 1 
ATOM 1392 C CD1 ? ILE A 1 181 ?   2.887  -6.586   2.303 1.000 95.750 ? 181 ILE A CD1 1 
ATOM 1393 N N   ? CYS A 1 182 ?   8.644  -6.015   0.960 1.000 95.330 ? 182 CYS A N   1 
ATOM 1394 C CA  ? CYS A 1 182 ?   9.918  -6.716   0.845 1.000 95.330 ? 182 CYS A CA  1 
ATOM 1395 C C   ? CYS A 1 182 ?  10.484  -7.049   2.220 1.000 95.330 ? 182 CYS A C   1 
ATOM 1396 C CB  ? CYS A 1 182 ?  10.924  -5.874   0.060 1.000 95.330 ? 182 CYS A CB  1 
ATOM 1397 O O   ? CYS A 1 182 ?  10.657  -6.161   3.057 1.000 95.330 ? 182 CYS A O   1 
ATOM 1398 S SG  ? CYS A 1 182 ?  10.272  -5.219  -1.491 1.000 95.330 ? 182 CYS A SG  1 
ATOM 1399 N N   ? ASN A 1 183 ?  10.708  -8.377   2.444 1.000 92.470 ? 183 ASN A N   1 
ATOM 1400 C CA  ? ASN A 1 183 ?  11.255  -8.822   3.721 1.000 92.470 ? 183 ASN A CA  1 
ATOM 1401 C C   ? ASN A 1 183 ?  10.414  -8.327   4.894 1.000 92.470 ? 183 ASN A C   1 
ATOM 1402 C CB  ? ASN A 1 183 ?  12.705  -8.357   3.875 1.000 92.470 ? 183 ASN A CB  1 
ATOM 1403 O O   ? ASN A 1 183 ?  10.954  -7.852   5.894 1.000 92.470 ? 183 ASN A O   1 
ATOM 1404 C CG  ? ASN A 1 183 ?  13.611  -8.903   2.789 1.000 92.470 ? 183 ASN A CG  1 
ATOM 1405 N ND2 ? ASN A 1 183 ?  14.541  -8.078   2.322 1.000 92.470 ? 183 ASN A ND2 1 
ATOM 1406 O OD1 ? ASN A 1 183 ?  13.476 -10.056   2.372 1.000 92.470 ? 183 ASN A OD1 1 
ATOM 1407 N N   ? GLY A 1 184 ?   9.107  -8.259   4.706 1.000 91.990 ? 184 GLY A N   1 
ATOM 1408 C CA  ? GLY A 1 184 ?   8.176  -7.992   5.791 1.000 91.990 ? 184 GLY A CA  1 
ATOM 1409 C C   ? GLY A 1 184 ?   7.960  -6.511   6.041 1.000 91.990 ? 184 GLY A C   1 
ATOM 1410 O O   ? GLY A 1 184 ?   7.387  -6.125   7.061 1.000 91.990 ? 184 GLY A O   1 
ATOM 1411 N N   ? VAL A 1 185 ?   8.493  -5.613   5.148 1.000 95.520 ? 185 VAL A N   1 
ATOM 1412 C CA  ? VAL A 1 185 ?   8.369  -4.169   5.315 1.000 95.520 ? 185 VAL A CA  1 
ATOM 1413 C C   ? VAL A 1 185 ?   7.827  -3.544   4.031 1.000 95.520 ? 185 VAL A C   1 
ATOM 1414 C CB  ? VAL A 1 185 ?   9.721  -3.522   5.693 1.000 95.520 ? 185 VAL A CB  1 
ATOM 1415 O O   ? VAL A 1 185 ?   8.084  -4.045   2.933 1.000 95.520 ? 185 VAL A O   1 
ATOM 1416 C CG1 ? VAL A 1 185 ?  10.210  -4.044   7.042 1.000 95.520 ? 185 VAL A CG1 1 
ATOM 1417 C CG2 ? VAL A 1 185 ?  10.760  -3.787   4.605 1.000 95.520 ? 185 VAL A CG2 1 
ATOM 1418 N N   ? ALA A 1 186 ?   7.058  -2.491   4.242 1.000 96.500 ? 186 ALA A N   1 
ATOM 1419 C CA  ? ALA A 1 186 ?   6.520  -1.769   3.092 1.000 96.500 ? 186 ALA A CA  1 
ATOM 1420 C C   ? ALA A 1 186 ?   7.607  -0.952   2.400 1.000 96.500 ? 186 ALA A C   1 
ATOM 1421 C CB  ? ALA A 1 186 ?   5.370  -0.862   3.524 1.000 96.500 ? 186 ALA A CB  1 
ATOM 1422 O O   ? ALA A 1 186 ?   8.270  -0.128   3.033 1.000 96.500 ? 186 ALA A O   1 
ATOM 1423 N N   ? GLU A 1 187 ?   7.700  -1.188   1.070 1.000 95.740 ? 187 GLU A N   1 
ATOM 1424 C CA  ? GLU A 1 187 ?   8.733  -0.526   0.279 1.000 95.740 ? 187 GLU A CA  1 
ATOM 1425 C C   ? GLU A 1 187 ?   8.118   0.423  -0.747 1.000 95.740 ? 187 GLU A C   1 
ATOM 1426 C CB  ? GLU A 1 187 ?   9.618  -1.558  -0.424 1.000 95.740 ? 187 GLU A CB  1 
ATOM 1427 O O   ? GLU A 1 187 ?   8.761   1.384  -1.174 1.000 95.740 ? 187 GLU A O   1 
ATOM 1428 C CG  ? GLU A 1 187 ?  10.408  -2.442   0.531 1.000 95.740 ? 187 GLU A CG  1 
ATOM 1429 C CD  ? GLU A 1 187 ?  11.519  -1.700   1.255 1.000 95.740 ? 187 GLU A CD  1 
ATOM 1430 O OE1 ? GLU A 1 187 ?  12.166  -2.295   2.146 1.000 95.740 ? 187 GLU A OE1 1 
ATOM 1431 O OE2 ? GLU A 1 187 ?  11.744  -0.513   0.929 1.000 95.740 ? 187 GLU A OE2 1 
ATOM 1432 N N   ? GLY A 1 188 ?   6.955   0.195  -1.151 1.000 94.830 ? 188 GLY A N   1 
ATOM 1433 C CA  ? GLY A 1 188 ?   6.297   0.998  -2.169 1.000 94.830 ? 188 GLY A CA  1 
ATOM 1434 C C   ? GLY A 1 188 ?   4.783   0.944  -2.086 1.000 94.830 ? 188 GLY A C   1 
ATOM 1435 O O   ? GLY A 1 188 ?   4.225   0.101  -1.380 1.000 94.830 ? 188 GLY A O   1 
ATOM 1436 N N   ? VAL A 1 189 ?   4.186   1.871  -2.790 1.000 95.350 ? 189 VAL A N   1 
ATOM 1437 C CA  ? VAL A 1 189 ?   2.735   1.952  -2.914 1.000 95.350 ? 189 VAL A CA  1 
ATOM 1438 C C   ? VAL A 1 189 ?   2.327   1.737  -4.369 1.000 95.350 ? 189 VAL A C   1 
ATOM 1439 C CB  ? VAL A 1 189 ?   2.197   3.308  -2.404 1.000 95.350 ? 189 VAL A CB  1 
ATOM 1440 O O   ? VAL A 1 189 ?   2.898   2.345  -5.277 1.000 95.350 ? 189 VAL A O   1 
ATOM 1441 C CG1 ? VAL A 1 189 ?   0.687   3.404  -2.617 1.000 95.350 ? 189 VAL A CG1 1 
ATOM 1442 C CG2 ? VAL A 1 189 ?   2.545   3.499  -0.929 1.000 95.350 ? 189 VAL A CG2 1 
ATOM 1443 N N   ? VAL A 1 190 ?   1.429   0.804  -4.543 1.000 93.160 ? 190 VAL A N   1 
ATOM 1444 C CA  ? VAL A 1 190 ?   0.960   0.515  -5.895 1.000 93.160 ? 190 VAL A CA  1 
ATOM 1445 C C   ? VAL A 1 190 ?   0.401   1.786  -6.530 1.000 93.160 ? 190 VAL A C   1 
ATOM 1446 C CB  ? VAL A 1 190 ?  -0.110  -0.599  -5.899 1.000 93.160 ? 190 VAL A CB  1 
ATOM 1447 O O   ? VAL A 1 190 ?  -0.551   2.377  -6.015 1.000 93.160 ? 190 VAL A O   1 
ATOM 1448 C CG1 ? VAL A 1 190 ?  -0.620  -0.853  -7.316 1.000 93.160 ? 190 VAL A CG1 1 
ATOM 1449 C CG2 ? VAL A 1 190 ?   0.454  -1.882  -5.292 1.000 93.160 ? 190 VAL A CG2 1 
ATOM 1450 N N   ? THR A 1 191 ?   0.998   2.329  -7.631 1.000 85.780 ? 191 THR A N   1 
ATOM 1451 C CA  ? THR A 1 191 ?   0.650   3.586  -8.284 1.000 85.780 ? 191 THR A CA  1 
ATOM 1452 C C   ? THR A 1 191 ?   0.039   3.331  -9.659 1.000 85.780 ? 191 THR A C   1 
ATOM 1453 C CB  ? THR A 1 191 ?   1.882   4.500  -8.428 1.000 85.780 ? 191 THR A CB  1 
ATOM 1454 O O   ? THR A 1 191 ?  -1.094   3.738  -9.925 1.000 85.780 ? 191 THR A O   1 
ATOM 1455 C CG2 ? THR A 1 191 ?   2.857   3.948  -9.462 1.000 85.780 ? 191 THR A CG2 1 
ATOM 1456 O OG1 ? THR A 1 191 ?   1.455   5.805  -8.838 1.000 85.780 ? 191 THR A OG1 1 
ATOM 1457 N N   ? ALA A 1 192 ?   0.752   2.711 -10.439 1.000 70.970 ? 192 ALA A N   1 
ATOM 1458 C CA  ? ALA A 1 192 ?   0.361   2.547 -11.836 1.000 70.970 ? 192 ALA A CA  1 
ATOM 1459 C C   ? ALA A 1 192 ?   0.945   1.265 -12.423 1.000 70.970 ? 192 ALA A C   1 
ATOM 1460 C CB  ? ALA A 1 192 ?   0.805   3.754 -12.658 1.000 70.970 ? 192 ALA A CB  1 
ATOM 1461 O O   ? ALA A 1 192 ?   1.800   0.625 -11.805 1.000 70.970 ? 192 ALA A O   1 
ATOM 1462 N N   ? GLY A 1 193 ?   0.377   0.734 -13.352 1.000 62.500 ? 193 GLY A N   1 
ATOM 1463 C CA  ? GLY A 1 193 ?   0.778  -0.381 -14.195 1.000 62.500 ? 193 GLY A CA  1 
ATOM 1464 C C   ? GLY A 1 193 ?   0.141  -0.348 -15.571 1.000 62.500 ? 193 GLY A C   1 
ATOM 1465 O O   ? GLY A 1 193 ?  -0.464   0.654 -15.957 1.000 62.500 ? 193 GLY A O   1 
ATOM 1466 N N   ? ALA A 1 194 ?   0.517  -1.137 -16.494 1.000 54.880 ? 194 ALA A N   1 
ATOM 1467 C CA  ? ALA A 1 194 ?  -0.006  -1.150 -17.858 1.000 54.880 ? 194 ALA A CA  1 
ATOM 1468 C C   ? ALA A 1 194 ?  -1.531  -1.203 -17.861 1.000 54.880 ? 194 ALA A C   1 
ATOM 1469 C CB  ? ALA A 1 194 ?   0.566  -2.334 -18.635 1.000 54.880 ? 194 ALA A CB  1 
ATOM 1470 O O   ? ALA A 1 194 ?  -2.145  -1.640 -16.885 1.000 54.880 ? 194 ALA A O   1 
ATOM 1471 N N   ? ARG A 1 195 ?  -2.158  -0.410 -18.846 1.000 55.760 ? 195 ARG A N   1 
ATOM 1472 C CA  ? ARG A 1 195 ?  -3.599  -0.496 -19.063 1.000 55.760 ? 195 ARG A CA  1 
ATOM 1473 C C   ? ARG A 1 195 ?  -4.067  -1.948 -19.058 1.000 55.760 ? 195 ARG A C   1 
ATOM 1474 C CB  ? ARG A 1 195 ?  -3.986   0.175 -20.382 1.000 55.760 ? 195 ARG A CB  1 
ATOM 1475 O O   ? ARG A 1 195 ?  -5.127  -2.262 -18.513 1.000 55.760 ? 195 ARG A O   1 
ATOM 1476 C CG  ? ARG A 1 195 ?  -5.480   0.406 -20.541 1.000 55.760 ? 195 ARG A CG  1 
ATOM 1477 C CD  ? ARG A 1 195 ?  -5.802   1.152 -21.828 1.000 55.760 ? 195 ARG A CD  1 
ATOM 1478 N NE  ? ARG A 1 195 ?  -7.241   1.236 -22.057 1.000 55.760 ? 195 ARG A NE  1 
ATOM 1479 N NH1 ? ARG A 1 195 ?  -7.083   2.712 -23.827 1.000 55.760 ? 195 ARG A NH1 1 
ATOM 1480 N NH2 ? ARG A 1 195 ?  -9.137   1.976 -23.122 1.000 55.760 ? 195 ARG A NH2 1 
ATOM 1481 C CZ  ? ARG A 1 195 ?  -7.817   1.975 -23.001 1.000 55.760 ? 195 ARG A CZ  1 
ATOM 1482 N N   ? VAL A 1 196 ?  -3.069  -2.807 -19.541 1.000 61.840 ? 196 VAL A N   1 
ATOM 1483 C CA  ? VAL A 1 196 ?  -3.270  -4.252 -19.519 1.000 61.840 ? 196 VAL A CA  1 
ATOM 1484 C C   ? VAL A 1 196 ?  -2.353  -4.886 -18.475 1.000 61.840 ? 196 VAL A C   1 
ATOM 1485 C CB  ? VAL A 1 196 ?  -3.015  -4.883 -20.906 1.000 61.840 ? 196 VAL A CB  1 
ATOM 1486 O O   ? VAL A 1 196 ?  -1.127  -4.834 -18.604 1.000 61.840 ? 196 VAL A O   1 
ATOM 1487 C CG1 ? VAL A 1 196 ?  -3.246  -6.392 -20.864 1.000 61.840 ? 196 VAL A CG1 1 
ATOM 1488 C CG2 ? VAL A 1 196 ?  -3.908  -4.231 -21.960 1.000 61.840 ? 196 VAL A CG2 1 
ATOM 1489 N N   ? CYS A 1 197 ?  -2.946  -5.252 -17.355 1.000 72.170 ? 197 CYS A N   1 
ATOM 1490 C CA  ? CYS A 1 197 ?  -2.182  -5.923 -16.309 1.000 72.170 ? 197 CYS A CA  1 
ATOM 1491 C C   ? CYS A 1 197 ?  -1.490  -7.168 -16.852 1.000 72.170 ? 197 CYS A C   1 
ATOM 1492 C CB  ? CYS A 1 197 ?  -3.091  -6.303 -15.141 1.000 72.170 ? 197 CYS A CB  1 
ATOM 1493 O O   ? CYS A 1 197 ?  -2.073  -7.912 -17.642 1.000 72.170 ? 197 CYS A O   1 
ATOM 1494 S SG  ? CYS A 1 197 ?  -3.672  -4.887 -14.181 1.000 72.170 ? 197 CYS A SG  1 
ATOM 1495 N N   ? GLY A 1 198 ?  -0.190  -7.315 -16.466 1.000 61.870 ? 198 GLY A N   1 
ATOM 1496 C CA  ? GLY A 1 198 ?   0.474  -8.532 -16.903 1.000 61.870 ? 198 GLY A CA  1 
ATOM 1497 C C   ? GLY A 1 198 ?   1.179  -8.382 -18.238 1.000 61.870 ? 198 GLY A C   1 
ATOM 1498 O O   ? GLY A 1 198 ?   1.554  -9.376 -18.863 1.000 61.870 ? 198 GLY A O   1 
ATOM 1499 N N   ? ASN A 1 199 ?   1.183  -7.053 -18.716 1.000 71.810 ? 199 ASN A N   1 
ATOM 1500 C CA  ? ASN A 1 199 ?   1.937  -6.707 -19.917 1.000 71.810 ? 199 ASN A CA  1 
ATOM 1501 C C   ? ASN A 1 199 ?   3.441  -6.742 -19.663 1.000 71.810 ? 199 ASN A C   1 
ATOM 1502 C CB  ? ASN A 1 199 ?   1.517  -5.330 -20.436 1.000 71.810 ? 199 ASN A CB  1 
ATOM 1503 O O   ? ASN A 1 199 ?   3.961  -5.950 -18.875 1.000 71.810 ? 199 ASN A O   1 
ATOM 1504 C CG  ? ASN A 1 199 ?   2.145  -4.995 -21.774 1.000 71.810 ? 199 ASN A CG  1 
ATOM 1505 N ND2 ? ASN A 1 199 ?   1.589  -4.001 -22.458 1.000 71.810 ? 199 ASN A ND2 1 
ATOM 1506 O OD1 ? ASN A 1 199 ?   3.120  -5.624 -22.192 1.000 71.810 ? 199 ASN A OD1 1 
ATOM 1507 N N   ? TYR A 1 200 ?   4.007  -7.777 -20.352 1.000 70.660 ? 200 TYR A N   1 
ATOM 1508 C CA  ? TYR A 1 200 ?   5.430  -8.008 -20.127 1.000 70.660 ? 200 TYR A CA  1 
ATOM 1509 C C   ? TYR A 1 200 ?   6.253  -6.799 -20.556 1.000 70.660 ? 200 TYR A C   1 
ATOM 1510 C CB  ? TYR A 1 200 ?   5.899  -9.254 -20.884 1.000 70.660 ? 200 TYR A CB  1 
ATOM 1511 O O   ? TYR A 1 200 ?   7.379  -6.609 -20.089 1.000 70.660 ? 200 TYR A O   1 
ATOM 1512 C CG  ? TYR A 1 200 ?   6.000  -9.056 -22.377 1.000 70.660 ? 200 TYR A CG  1 
ATOM 1513 C CD1 ? TYR A 1 200 ?   4.904  -9.285 -23.205 1.000 70.660 ? 200 TYR A CD1 1 
ATOM 1514 C CD2 ? TYR A 1 200 ?   7.191  -8.640 -22.962 1.000 70.660 ? 200 TYR A CD2 1 
ATOM 1515 C CE1 ? TYR A 1 200 ?   4.993  -9.106 -24.582 1.000 70.660 ? 200 TYR A CE1 1 
ATOM 1516 C CE2 ? TYR A 1 200 ?   7.292  -8.457 -24.337 1.000 70.660 ? 200 TYR A CE2 1 
ATOM 1517 O OH  ? TYR A 1 200 ?   6.283  -8.512 -26.499 1.000 70.660 ? 200 TYR A OH  1 
ATOM 1518 C CZ  ? TYR A 1 200 ?   6.189  -8.691 -25.137 1.000 70.660 ? 200 TYR A CZ  1 
ATOM 1519 N N   ? LYS A 1 201 ?   5.675  -5.861 -21.388 1.000 73.710 ? 201 LYS A N   1 
ATOM 1520 C CA  ? LYS A 1 201 ?   6.381  -4.717 -21.958 1.000 73.710 ? 201 LYS A CA  1 
ATOM 1521 C C   ? LYS A 1 201 ?   6.219  -3.478 -21.082 1.000 73.710 ? 201 LYS A C   1 
ATOM 1522 C CB  ? LYS A 1 201 ?   5.879  -4.428 -23.374 1.000 73.710 ? 201 LYS A CB  1 
ATOM 1523 O O   ? LYS A 1 201 ?   6.911  -2.477 -21.280 1.000 73.710 ? 201 LYS A O   1 
ATOM 1524 C CG  ? LYS A 1 201 ?   6.253  -5.494 -24.393 1.000 73.710 ? 201 LYS A CG  1 
ATOM 1525 C CD  ? LYS A 1 201 ?   5.829  -5.094 -25.801 1.000 73.710 ? 201 LYS A CD  1 
ATOM 1526 C CE  ? LYS A 1 201 ?   6.195  -6.164 -26.821 1.000 73.710 ? 201 LYS A CE  1 
ATOM 1527 N NZ  ? LYS A 1 201 ?   5.779  -5.778 -28.202 1.000 73.710 ? 201 LYS A NZ  1 
ATOM 1528 N N   ? LYS A 1 202 ?   5.407  -3.677 -19.931 1.000 77.770 ? 202 LYS A N   1 
ATOM 1529 C CA  ? LYS A 1 202 ?   5.219  -2.548 -19.024 1.000 77.770 ? 202 LYS A CA  1 
ATOM 1530 C C   ? LYS A 1 202 ?   5.186  -3.011 -17.570 1.000 77.770 ? 202 LYS A C   1 
ATOM 1531 C CB  ? LYS A 1 202 ?   3.931  -1.796 -19.364 1.000 77.770 ? 202 LYS A CB  1 
ATOM 1532 O O   ? LYS A 1 202 ?   4.122  -3.340 -17.042 1.000 77.770 ? 202 LYS A O   1 
ATOM 1533 C CG  ? LYS A 1 202 ?   4.000  -1.008 -20.664 1.000 77.770 ? 202 LYS A CG  1 
ATOM 1534 C CD  ? LYS A 1 202 ?   2.869   0.008 -20.762 1.000 77.770 ? 202 LYS A CD  1 
ATOM 1535 C CE  ? LYS A 1 202 ?   3.009   0.884 -21.999 1.000 77.770 ? 202 LYS A CE  1 
ATOM 1536 N NZ  ? LYS A 1 202 ?   1.936   1.920 -22.069 1.000 77.770 ? 202 LYS A NZ  1 
ATOM 1537 N N   ? PRO A 1 203 ?   6.401  -3.197 -17.004 1.000 83.730 ? 203 PRO A N   1 
ATOM 1538 C CA  ? PRO A 1 203 ?   6.499  -3.637 -15.610 1.000 83.730 ? 203 PRO A CA  1 
ATOM 1539 C C   ? PRO A 1 203 ?   5.682  -2.768 -14.658 1.000 83.730 ? 203 PRO A C   1 
ATOM 1540 C CB  ? PRO A 1 203 ?   7.995  -3.520 -15.308 1.000 83.730 ? 203 PRO A CB  1 
ATOM 1541 O O   ? PRO A 1 203 ?   5.374  -1.617 -14.977 1.000 83.730 ? 203 PRO A O   1 
ATOM 1542 C CG  ? PRO A 1 203 ?   8.659  -3.548 -16.647 1.000 83.730 ? 203 PRO A CG  1 
ATOM 1543 C CD  ? PRO A 1 203 ?   7.733  -2.923 -17.651 1.000 83.730 ? 203 PRO A CD  1 
ATOM 1544 N N   ? GLY A 1 204 ?   5.275  -3.336 -13.471 1.000 87.870 ? 204 GLY A N   1 
ATOM 1545 C CA  ? GLY A 1 204 ?   4.545  -2.607 -12.445 1.000 87.870 ? 204 GLY A CA  1 
ATOM 1546 C C   ? GLY A 1 204 ?   5.335  -1.454 -11.856 1.000 87.870 ? 204 GLY A C   1 
ATOM 1547 O O   ? GLY A 1 204 ?   6.536  -1.579 -11.610 1.000 87.870 ? 204 GLY A O   1 
ATOM 1548 N N   ? ILE A 1 205 ?   4.639  -0.306 -11.584 1.000 90.700 ? 205 ILE A N   1 
ATOM 1549 C CA  ? ILE A 1 205 ?   5.253   0.891 -11.020 1.000 90.700 ? 205 ILE A CA  1 
ATOM 1550 C C   ? ILE A 1 205 ?   4.711   1.136  -9.614 1.000 90.700 ? 205 ILE A C   1 
ATOM 1551 C CB  ? ILE A 1 205 ?   5.005   2.128 -11.913 1.000 90.700 ? 205 ILE A CB  1 
ATOM 1552 O O   ? ILE A 1 205 ?   3.504   1.033  -9.380 1.000 90.700 ? 205 ILE A O   1 
ATOM 1553 C CG1 ? ILE A 1 205 ?   5.500   1.864 -13.339 1.000 90.700 ? 205 ILE A CG1 1 
ATOM 1554 C CG2 ? ILE A 1 205 ?   5.681   3.367 -11.318 1.000 90.700 ? 205 ILE A CG2 1 
ATOM 1555 C CD1 ? ILE A 1 205 ?   6.995   1.590 -13.435 1.000 90.700 ? 205 ILE A CD1 1 
ATOM 1556 N N   ? TYR A 1 206 ?   5.573   1.439  -8.779 1.000 93.800 ? 206 TYR A N   1 
ATOM 1557 C CA  ? TYR A 1 206 ?   5.256   1.740  -7.387 1.000 93.800 ? 206 TYR A CA  1 
ATOM 1558 C C   ? TYR A 1 206 ?   5.894   3.055  -6.954 1.000 93.800 ? 206 TYR A C   1 
ATOM 1559 C CB  ? TYR A 1 206 ?   5.725   0.606  -6.471 1.000 93.800 ? 206 TYR A CB  1 
ATOM 1560 O O   ? TYR A 1 206 ?   6.966   3.421  -7.440 1.000 93.800 ? 206 TYR A O   1 
ATOM 1561 C CG  ? TYR A 1 206 ?   5.168  -0.746  -6.845 1.000 93.800 ? 206 TYR A CG  1 
ATOM 1562 C CD1 ? TYR A 1 206 ?   4.096  -1.297  -6.147 1.000 93.800 ? 206 TYR A CD1 1 
ATOM 1563 C CD2 ? TYR A 1 206 ?   5.713  -1.476  -7.896 1.000 93.800 ? 206 TYR A CD2 1 
ATOM 1564 C CE1 ? TYR A 1 206 ?   3.580  -2.544  -6.486 1.000 93.800 ? 206 TYR A CE1 1 
ATOM 1565 C CE2 ? TYR A 1 206 ?   5.205  -2.723  -8.244 1.000 93.800 ? 206 TYR A CE2 1 
ATOM 1566 O OH  ? TYR A 1 206 ?   3.634  -4.482  -7.876 1.000 93.800 ? 206 TYR A OH  1 
ATOM 1567 C CZ  ? TYR A 1 206 ?   4.140  -3.248  -7.535 1.000 93.800 ? 206 TYR A CZ  1 
ATOM 1568 N N   ? THR A 1 207 ?   5.107   3.824  -6.081 1.000 94.890 ? 207 THR A N   1 
ATOM 1569 C CA  ? THR A 1 207 ?   5.723   4.982  -5.442 1.000 94.890 ? 207 THR A CA  1 
ATOM 1570 C C   ? THR A 1 207 ?   6.635   4.547  -4.299 1.000 94.890 ? 207 THR A C   1 
ATOM 1571 C CB  ? THR A 1 207 ?   4.658   5.958  -4.909 1.000 94.890 ? 207 THR A CB  1 
ATOM 1572 O O   ? THR A 1 207 ?   6.210   3.818  -3.401 1.000 94.890 ? 207 THR A O   1 
ATOM 1573 C CG2 ? THR A 1 207 ?   5.305   7.182  -4.268 1.000 94.890 ? 207 THR A CG2 1 
ATOM 1574 O OG1 ? THR A 1 207 ?   3.824   6.385  -5.993 1.000 94.890 ? 207 THR A OG1 1 
ATOM 1575 N N   ? ARG A 1 208 ?   7.907   4.947  -4.380 1.000 95.060 ? 208 ARG A N   1 
ATOM 1576 C CA  ? ARG A 1 208 ?   8.911   4.611  -3.375 1.000 95.060 ? 208 ARG A CA  1 
ATOM 1577 C C   ? ARG A 1 208 ?   8.670   5.380  -2.081 1.000 95.060 ? 208 ARG A C   1 
ATOM 1578 C CB  ? ARG A 1 208 ?  10.318   4.900  -3.903 1.000 95.060 ? 208 ARG A CB  1 
ATOM 1579 O O   ? ARG A 1 208 ?   8.744   6.611  -2.061 1.000 95.060 ? 208 ARG A O   1 
ATOM 1580 C CG  ? ARG A 1 208 ?  11.430   4.494  -2.949 1.000 95.060 ? 208 ARG A CG  1 
ATOM 1581 C CD  ? ARG A 1 208 ?  12.807   4.751  -3.546 1.000 95.060 ? 208 ARG A CD  1 
ATOM 1582 N NE  ? ARG A 1 208 ?  13.084   3.857  -4.666 1.000 95.060 ? 208 ARG A NE  1 
ATOM 1583 N NH1 ? ARG A 1 208 ?  14.644   5.244  -5.655 1.000 95.060 ? 208 ARG A NH1 1 
ATOM 1584 N NH2 ? ARG A 1 208 ?  14.126   3.228  -6.614 1.000 95.060 ? 208 ARG A NH2 1 
ATOM 1585 C CZ  ? ARG A 1 208 ?  13.951   4.112  -5.642 1.000 95.060 ? 208 ARG A CZ  1 
ATOM 1586 N N   ? ILE A 1 209 ?   8.494   4.607  -0.915 1.000 95.820 ? 209 ILE A N   1 
ATOM 1587 C CA  ? ILE A 1 209 ?   8.138   5.206   0.367 1.000 95.820 ? 209 ILE A CA  1 
ATOM 1588 C C   ? ILE A 1 209 ?   9.345   5.941   0.946 1.000 95.820 ? 209 ILE A C   1 
ATOM 1589 C CB  ? ILE A 1 209 ?   7.629   4.142   1.366 1.000 95.820 ? 209 ILE A CB  1 
ATOM 1590 O O   ? ILE A 1 209 ?   9.212   7.048   1.472 1.000 95.820 ? 209 ILE A O   1 
ATOM 1591 C CG1 ? ILE A 1 209 ?   6.300   3.550   0.883 1.000 95.820 ? 209 ILE A CG1 1 
ATOM 1592 C CG2 ? ILE A 1 209 ?   7.485   4.743   2.767 1.000 95.820 ? 209 ILE A CG2 1 
ATOM 1593 C CD1 ? ILE A 1 209 ?   5.821   2.358   1.700 1.000 95.820 ? 209 ILE A CD1 1 
ATOM 1594 N N   ? ALA A 1 210 ?  10.538   5.413   0.793 1.000 95.550 ? 210 ALA A N   1 
ATOM 1595 C CA  ? ALA A 1 210 ?  11.759   5.954   1.384 1.000 95.550 ? 210 ALA A CA  1 
ATOM 1596 C C   ? ALA A 1 210 ?  12.000   7.390   0.928 1.000 95.550 ? 210 ALA A C   1 
ATOM 1597 C CB  ? ALA A 1 210 ?  12.957   5.077   1.026 1.000 95.550 ? 210 ALA A CB  1 
ATOM 1598 O O   ? ALA A 1 210 ?  12.543   8.203   1.679 1.000 95.550 ? 210 ALA A O   1 
ATOM 1599 N N   ? ALA A 1 211 ?  11.582   7.738  -0.226 1.000 95.350 ? 211 ALA A N   1 
ATOM 1600 C CA  ? ALA A 1 211 ?  11.791   9.071  -0.784 1.000 95.350 ? 211 ALA A CA  1 
ATOM 1601 C C   ? ALA A 1 211 ?  10.902  10.101  -0.093 1.000 95.350 ? 211 ALA A C   1 
ATOM 1602 C CB  ? ALA A 1 211 ?  11.524   9.066  -2.287 1.000 95.350 ? 211 ALA A CB  1 
ATOM 1603 O O   ? ALA A 1 211 ?  11.097  11.308  -0.256 1.000 95.350 ? 211 ALA A O   1 
ATOM 1604 N N   ? TYR A 1 212 ?   9.909   9.586   0.776 1.000 96.730 ? 212 TYR A N   1 
ATOM 1605 C CA  ? TYR A 1 212 ?   8.896  10.502   1.288 1.000 96.730 ? 212 TYR A CA  1 
ATOM 1606 C C   ? TYR A 1 212 ?   8.786  10.401   2.805 1.000 96.730 ? 212 TYR A C   1 
ATOM 1607 C CB  ? TYR A 1 212 ?   7.536  10.213   0.646 1.000 96.730 ? 212 TYR A CB  1 
ATOM 1608 O O   ? TYR A 1 212 ?   7.779  10.808   3.389 1.000 96.730 ? 212 TYR A O   1 
ATOM 1609 C CG  ? TYR A 1 212 ?   7.508  10.442  -0.845 1.000 96.730 ? 212 TYR A CG  1 
ATOM 1610 C CD1 ? TYR A 1 212 ?   7.232  11.703  -1.371 1.000 96.730 ? 212 TYR A CD1 1 
ATOM 1611 C CD2 ? TYR A 1 212 ?   7.756   9.400  -1.732 1.000 96.730 ? 212 TYR A CD2 1 
ATOM 1612 C CE1 ? TYR A 1 212 ?   7.204  11.918  -2.745 1.000 96.730 ? 212 TYR A CE1 1 
ATOM 1613 C CE2 ? TYR A 1 212 ?   7.729   9.604  -3.107 1.000 96.730 ? 212 TYR A CE2 1 
ATOM 1614 O OH  ? TYR A 1 212 ?   7.426  11.072  -4.965 1.000 96.730 ? 212 TYR A OH  1 
ATOM 1615 C CZ  ? TYR A 1 212 ?   7.453  10.865  -3.604 1.000 96.730 ? 212 TYR A CZ  1 
ATOM 1616 N N   ? VAL A 1 213 ?   9.742   9.909   3.447 1.000 95.630 ? 213 VAL A N   1 
ATOM 1617 C CA  ? VAL A 1 213 ?   9.693   9.698   4.890 1.000 95.630 ? 213 VAL A CA  1 
ATOM 1618 C C   ? VAL A 1 213 ?   9.510  11.036   5.602 1.000 95.630 ? 213 VAL A C   1 
ATOM 1619 C CB  ? VAL A 1 213 ?  10.967   8.990   5.403 1.000 95.630 ? 213 VAL A CB  1 
ATOM 1620 O O   ? VAL A 1 213 ?   8.730  11.140   6.552 1.000 95.630 ? 213 VAL A O   1 
ATOM 1621 C CG1 ? VAL A 1 213 ?  11.075   9.108   6.922 1.000 95.630 ? 213 VAL A CG1 1 
ATOM 1622 C CG2 ? VAL A 1 213 ?  10.970   7.523   4.976 1.000 95.630 ? 213 VAL A CG2 1 
ATOM 1623 N N   ? GLY A 1 214 ?  10.292  12.003   5.126 1.000 96.610 ? 214 GLY A N   1 
ATOM 1624 C CA  ? GLY A 1 214 ?  10.153  13.328   5.710 1.000 96.610 ? 214 GLY A CA  1 
ATOM 1625 C C   ? GLY A 1 214 ?   8.732  13.857   5.655 1.000 96.610 ? 214 GLY A C   1 
ATOM 1626 O O   ? GLY A 1 214 ?   8.218  14.374   6.649 1.000 96.610 ? 214 GLY A O   1 
ATOM 1627 N N   ? TRP A 1 215 ?   8.119  13.750   4.545 1.000 97.560 ? 215 TRP A N   1 
ATOM 1628 C CA  ? TRP A 1 215 ?   6.746  14.203   4.351 1.000 97.560 ? 215 TRP A CA  1 
ATOM 1629 C C   ? TRP A 1 215 ?   5.781  13.406   5.222 1.000 97.560 ? 215 TRP A C   1 
ATOM 1630 C CB  ? TRP A 1 215 ?   6.342  14.082   2.878 1.000 97.560 ? 215 TRP A CB  1 
ATOM 1631 O O   ? TRP A 1 215 ?   4.921  13.981   5.893 1.000 97.560 ? 215 TRP A O   1 
ATOM 1632 C CG  ? TRP A 1 215 ?   4.886  14.329   2.624 1.000 97.560 ? 215 TRP A CG  1 
ATOM 1633 C CD1 ? TRP A 1 215 ?   4.257  15.540   2.540 1.000 97.560 ? 215 TRP A CD1 1 
ATOM 1634 C CD2 ? TRP A 1 215 ?   3.874  13.337   2.424 1.000 97.560 ? 215 TRP A CD2 1 
ATOM 1635 C CE2 ? TRP A 1 215 ?   2.654  14.019   2.224 1.000 97.560 ? 215 TRP A CE2 1 
ATOM 1636 C CE3 ? TRP A 1 215 ?   3.881  11.936   2.393 1.000 97.560 ? 215 TRP A CE3 1 
ATOM 1637 N NE1 ? TRP A 1 215 ?   2.915  15.361   2.300 1.000 97.560 ? 215 TRP A NE1 1 
ATOM 1638 C CH2 ? TRP A 1 215 ?   1.485  11.977   1.971 1.000 97.560 ? 215 TRP A CH2 1 
ATOM 1639 C CZ2 ? TRP A 1 215 ?   1.450  13.347   1.996 1.000 97.560 ? 215 TRP A CZ2 1 
ATOM 1640 C CZ3 ? TRP A 1 215 ?   2.683  11.269   2.166 1.000 97.560 ? 215 TRP A CZ3 1 
ATOM 1641 N N   ? ILE A 1 216 ?   5.924  12.095   5.223 1.000 97.600 ? 216 ILE A N   1 
ATOM 1642 C CA  ? ILE A 1 216 ?   5.052  11.215   5.993 1.000 97.600 ? 216 ILE A CA  1 
ATOM 1643 C C   ? ILE A 1 216 ?   5.131  11.578   7.474 1.000 97.600 ? 216 ILE A C   1 
ATOM 1644 C CB  ? ILE A 1 216 ?   5.423   9.729   5.786 1.000 97.600 ? 216 ILE A CB  1 
ATOM 1645 O O   ? ILE A 1 216 ?   4.104  11.790   8.123 1.000 97.600 ? 216 ILE A O   1 
ATOM 1646 C CG1 ? ILE A 1 216 ?   5.114   9.298   4.348 1.000 97.600 ? 216 ILE A CG1 1 
ATOM 1647 C CG2 ? ILE A 1 216 ?   4.686   8.843   6.794 1.000 97.600 ? 216 ILE A CG2 1 
ATOM 1648 C CD1 ? ILE A 1 216 ?   5.714   7.952   3.962 1.000 97.600 ? 216 ILE A CD1 1 
ATOM 1649 N N   ? ASP A 1 217 ?   6.316  11.712   7.988 1.000 97.280 ? 217 ASP A N   1 
ATOM 1650 C CA  ? ASP A 1 217 ?   6.515  12.056   9.392 1.000 97.280 ? 217 ASP A CA  1 
ATOM 1651 C C   ? ASP A 1 217 ?   5.950  13.440   9.704 1.000 97.280 ? 217 ASP A C   1 
ATOM 1652 C CB  ? ASP A 1 217 ?   8.001  12.001   9.753 1.000 97.280 ? 217 ASP A CB  1 
ATOM 1653 O O   ? ASP A 1 217 ?   5.356  13.650  10.763 1.000 97.280 ? 217 ASP A O   1 
ATOM 1654 C CG  ? ASP A 1 217 ?   8.547  10.585   9.801 1.000 97.280 ? 217 ASP A CG  1 
ATOM 1655 O OD1 ? ASP A 1 217 ?   7.749   9.625   9.868 1.000 97.280 ? 217 ASP A OD1 1 
ATOM 1656 O OD2 ? ASP A 1 217 ?   9.787  10.427   9.775 1.000 97.280 ? 217 ASP A OD2 1 
ATOM 1657 N N   ? GLY A 1 218 ?   6.194  14.327   8.846 1.000 97.590 ? 218 GLY A N   1 
ATOM 1658 C CA  ? GLY A 1 218 ?   5.698  15.684   9.010 1.000 97.590 ? 218 GLY A CA  1 
ATOM 1659 C C   ? GLY A 1 218 ?   4.186  15.761   9.095 1.000 97.590 ? 218 GLY A C   1 
ATOM 1660 O O   ? GLY A 1 218 ?   3.642  16.454   9.958 1.000 97.590 ? 218 GLY A O   1 
ATOM 1661 N N   ? VAL A 1 219 ?   3.505  15.110   8.211 1.000 97.330 ? 219 VAL A N   1 
ATOM 1662 C CA  ? VAL A 1 219 ?   2.046  15.101   8.200 1.000 97.330 ? 219 VAL A CA  1 
ATOM 1663 C C   ? VAL A 1 219 ?   1.523  14.461   9.484 1.000 97.330 ? 219 VAL A C   1 
ATOM 1664 C CB  ? VAL A 1 219 ?   1.492  14.352   6.967 1.000 97.330 ? 219 VAL A CB  1 
ATOM 1665 O O   ? VAL A 1 219 ?   0.624  15.001  10.132 1.000 97.330 ? 219 VAL A O   1 
ATOM 1666 C CG1 ? VAL A 1 219 ?  -0.013  14.128   7.103 1.000 97.330 ? 219 VAL A CG1 1 
ATOM 1667 C CG2 ? VAL A 1 219 ?   1.807  15.126   5.688 1.000 97.330 ? 219 VAL A CG2 1 
ATOM 1668 N N   ? MET A 1 220 ?   2.074  13.273   9.850 1.000 96.700 ? 220 MET A N   1 
ATOM 1669 C CA  ? MET A 1 220 ?   1.612  12.542  11.027 1.000 96.700 ? 220 MET A CA  1 
ATOM 1670 C C   ? MET A 1 220 ?   1.848  13.351  12.298 1.000 96.700 ? 220 MET A C   1 
ATOM 1671 C CB  ? MET A 1 220 ?   2.315  11.188  11.130 1.000 96.700 ? 220 MET A CB  1 
ATOM 1672 O O   ? MET A 1 220 ?   1.021  13.336  13.211 1.000 96.700 ? 220 MET A O   1 
ATOM 1673 C CG  ? MET A 1 220 ?   1.830  10.166  10.115 1.000 96.700 ? 220 MET A CG  1 
ATOM 1674 S SD  ? MET A 1 220 ?   2.427   8.470  10.485 1.000 96.700 ? 220 MET A SD  1 
ATOM 1675 C CE  ? MET A 1 220 ?   4.208   8.693  10.218 1.000 96.700 ? 220 MET A CE  1 
ATOM 1676 N N   ? ALA A 1 221 ?   2.857  14.102  12.412 1.000 96.050 ? 221 ALA A N   1 
ATOM 1677 C CA  ? ALA A 1 221 ?   3.202  14.920  13.572 1.000 96.050 ? 221 ALA A CA  1 
ATOM 1678 C C   ? ALA A 1 221 ?   2.271  16.123  13.691 1.000 96.050 ? 221 ALA A C   1 
ATOM 1679 C CB  ? ALA A 1 221 ?   4.654  15.383  13.484 1.000 96.050 ? 221 ALA A CB  1 
ATOM 1680 O O   ? ALA A 1 221 ?   1.970  16.575  14.799 1.000 96.050 ? 221 ALA A O   1 
ATOM 1681 N N   ? ALA A 1 222 ?   1.785  16.672  12.613 1.000 92.850 ? 222 ALA A N   1 
ATOM 1682 C CA  ? ALA A 1 222 ?   0.946  17.866  12.555 1.000 92.850 ? 222 ALA A CA  1 
ATOM 1683 C C   ? ALA A 1 222 ?  -0.508  17.532  12.873 1.000 92.850 ? 222 ALA A C   1 
ATOM 1684 C CB  ? ALA A 1 222 ?   1.050  18.523  11.181 1.000 92.850 ? 222 ALA A CB  1 
ATOM 1685 O O   ? ALA A 1 222 ?  -1.308  18.424  13.164 1.000 92.850 ? 222 ALA A O   1 
ATOM 1686 N N   ? ALA A 1 223 ?  -0.985  16.319  12.853 1.000 85.280 ? 223 ALA A N   1 
ATOM 1687 C CA  ? ALA A 1 223 ?  -2.348  15.846  13.082 1.000 85.280 ? 223 ALA A CA  1 
ATOM 1688 C C   ? ALA A 1 223 ?  -2.632  15.692  14.573 1.000 85.280 ? 223 ALA A C   1 
ATOM 1689 C CB  ? ALA A 1 223 ?  -2.579  14.521  12.359 1.000 85.280 ? 223 ALA A CB  1 
ATOM 1690 O O   ? ALA A 1 223 ?  -1.715  15.463  15.366 1.000 85.280 ? 223 ALA A O   1 
# 
loop_
_struct_sheet_range.sheet_id 
_struct_sheet_range.id 
_struct_sheet_range.beg_label_comp_id 
_struct_sheet_range.beg_label_asym_id 
_struct_sheet_range.beg_label_seq_id 
_struct_sheet_range.pdbx_beg_PDB_ins_code 
_struct_sheet_range.end_label_comp_id 
_struct_sheet_range.end_label_asym_id 
_struct_sheet_range.end_label_seq_id 
_struct_sheet_range.pdbx_end_PDB_ins_code 
_struct_sheet_range.beg_auth_comp_id 
_struct_sheet_range.beg_auth_asym_id 
_struct_sheet_range.beg_auth_seq_id 
_struct_sheet_range.end_auth_comp_id 
_struct_sheet_range.end_auth_asym_id 
_struct_sheet_range.end_auth_seq_id 
A A ILE A   2 ? LEU A   3 ? ILE A 2   LEU A 3   
A B ASP A 170 ? THR A 171 ? ASP A 170 THR A 171 
B C SER A   6 ? THR A   7 ? SER A 6   THR A 7   
B D PHE A 107 ? PHE A 107 ? PHE A 107 PHE A 107 
B E MET A 117 ? GLY A 122 ? MET A 117 GLY A 122 
B F GLN A 137 ? LYS A 144 ? GLN A 137 LYS A 144 
B G MET A 161 ? THR A 164 ? MET A 161 THR A 164 
B H PRO A 179 ? CYS A 182 ? PRO A 179 CYS A 182 
B I VAL A 185 ? ALA A 192 ? VAL A 185 ALA A 192 
B J GLY A 204 ? ARG A 208 ? GLY A 204 ARG A 208 
C K MET A  16 ? VAL A  21 ? MET A 16  VAL A 21  
C L HIS A  24 ? ALA A  33 ? HIS A 24  ALA A 33  
C M TRP A  36 ? SER A  39 ? TRP A 36  SER A 39  
C N GLN A  49 ? LEU A  52 ? GLN A 49  LEU A 52  
C O ARG A  65 ? ARG A  74 ? ARG A 65  ARG A 74  
C P LEU A  88 ? LEU A  92 ? LEU A 88  LEU A 92  
D Q SER A  56 ? SER A  56 ? SER A 56  SER A 56  
D R VAL A 135 ? VAL A 135 ? VAL A 135 VAL A 135 
E S ASN A  79 ? ASN A  79 ? ASN A 79  ASN A 79  
E T ASP A  84 ? ASP A  84 ? ASP A 84  ASP A 84  
# 
loop_
_struct_conf.id 
_struct_conf.conf_type_id 
_struct_conf.beg_label_comp_id 
_struct_conf.beg_label_asym_id 
_struct_conf.beg_label_seq_id 
_struct_conf.pdbx_beg_PDB_ins_code 
_struct_conf.end_label_comp_id 
_struct_conf.end_label_asym_id 
_struct_conf.end_label_seq_id 
_struct_conf.pdbx_end_PDB_ins_code 
_struct_conf.beg_auth_comp_id 
_struct_conf.beg_auth_asym_id 
_struct_conf.beg_auth_seq_id 
_struct_conf.end_auth_comp_id 
_struct_conf.end_auth_asym_id 
_struct_conf.end_auth_seq_id 
STRN1         STRN         ILE A   2 ? LEU A   3 ? ILE A 2   LEU A 3   
TURN_TY1_P1   TURN_TY1_P   GLY A   4 ? GLY A   4 ? GLY A 4   GLY A 4   
STRN2         STRN         SER A   6 ? THR A   7 ? SER A 6   THR A 7   
HELX_LH_PP_P1 HELX_LH_PP_P THR A   8 ? GLY A   9 ? THR A 8   GLY A 9   
TURN_TY1_P2   TURN_TY1_P   ALA A  10 ? HIS A  11 ? ALA A 10  HIS A 11  
BEND1         BEND         GLN A  12 ? GLN A  12 ? GLN A 12  GLN A 12  
TURN_TY1_P3   TURN_TY1_P   PRO A  14 ? TYR A  15 ? PRO A 14  TYR A 15  
STRN3         STRN         MET A  16 ? VAL A  21 ? MET A 16  VAL A 21  
TURN_TY1_P4   TURN_TY1_P   ASP A  22 ? GLY A  23 ? ASP A 22  GLY A 23  
STRN4         STRN         HIS A  24 ? ALA A  33 ? HIS A 24  ALA A 33  
TURN_TY1_P5   TURN_TY1_P   GLU A  34 ? GLN A  35 ? GLU A 34  GLN A 35  
STRN5         STRN         TRP A  36 ? SER A  39 ? TRP A 36  SER A 39  
HELX_RH_3T_P1 HELX_RH_3T_P ALA A  41 ? CYS A  43 ? ALA A 41  CYS A 43  
BEND2         BEND         GLY A  45 ? LYS A  46 ? GLY A 45  LYS A 46  
STRN6         STRN         GLN A  49 ? LEU A  52 ? GLN A 49  LEU A 52  
BEND3         BEND         GLY A  53 ? GLY A  53 ? GLY A 53  GLY A 53  
BEND4         BEND         HIS A  55 ? HIS A  55 ? HIS A 55  HIS A 55  
STRN7         STRN         SER A  56 ? SER A  56 ? SER A 56  SER A 56  
BEND5         BEND         LEU A  57 ? GLN A  59 ? LEU A 57  GLN A 59  
TURN_TY1_P6   TURN_TY1_P   PRO A  62 ? HIS A  63 ? PRO A 62  HIS A 63  
STRN8         STRN         ARG A  65 ? ARG A  74 ? ARG A 65  ARG A 74  
TURN_TY1_P7   TURN_TY1_P   PRO A  76 ? GLY A  77 ? PRO A 76  GLY A 77  
STRN9         STRN         ASN A  79 ? ASN A  79 ? ASN A 79  ASN A 79  
TURN_TY1_P8   TURN_TY1_P   THR A  80 ? ASN A  83 ? THR A 80  ASN A 83  
STRN10        STRN         ASP A  84 ? ASP A  84 ? ASP A 84  ASP A 84  
TURN_TY1_P9   TURN_TY1_P   ASP A  85 ? ASP A  85 ? ASP A 85  ASP A 85  
STRN11        STRN         LEU A  88 ? LEU A  92 ? LEU A 88  LEU A 92  
BEND6         BEND         GLU A  93 ? GLU A  94 ? GLU A 93  GLU A 94  
BEND7         BEND         SER A  99 ? VAL A 102 ? SER A 99  VAL A 102 
STRN12        STRN         PHE A 107 ? PHE A 107 ? PHE A 107 PHE A 107 
BEND8         BEND         ARG A 109 ? VAL A 110 ? ARG A 109 VAL A 110 
HELX_LH_PP_P2 HELX_LH_PP_P ASP A 111 ? PRO A 113 ? ASP A 111 PRO A 113 
TURN_TY1_P10  TURN_TY1_P   PRO A 114 ? GLY A 115 ? PRO A 114 GLY A 115 
STRN13        STRN         MET A 117 ? GLY A 122 ? MET A 117 GLY A 122 
BEND9         BEND         TRP A 123 ? GLY A 124 ? TRP A 123 GLY A 124 
BEND10        BEND         THR A 126 ? SER A 127 ? THR A 126 SER A 127 
TURN_TY1_P11  TURN_TY1_P   HIS A 128 ? SER A 129 ? HIS A 128 SER A 129 
HELX_LH_PP_P3 HELX_LH_PP_P ARG A 131 ? PRO A 133 ? ARG A 131 PRO A 133 
BEND11        BEND         ASP A 134 ? ASP A 134 ? ASP A 134 ASP A 134 
STRN14        STRN         VAL A 135 ? VAL A 135 ? VAL A 135 VAL A 135 
STRN15        STRN         GLN A 137 ? LYS A 144 ? GLN A 137 LYS A 144 
HELX_LH_PP_P4 HELX_LH_PP_P SER A 145 ? SER A 145 ? SER A 145 SER A 145 
HELX_RH_AL_P1 HELX_RH_AL_P ARG A 146 ? CYS A 149 ? ARG A 146 CYS A 149 
HELX_RH_3T_P2 HELX_RH_3T_P ASN A 150 ? HIS A 153 ? ASN A 150 HIS A 153 
TURN_TY1_P12  TURN_TY1_P   ASP A 154 ? ASN A 155 ? ASP A 154 ASN A 155 
TURN_TY1_P13  TURN_TY1_P   ASP A 159 ? LYS A 160 ? ASP A 159 LYS A 160 
STRN16        STRN         MET A 161 ? THR A 164 ? MET A 161 THR A 164 
TURN_TY1_P14  TURN_TY1_P   ARG A 167 ? LYS A 168 ? ARG A 167 LYS A 168 
STRN17        STRN         ASP A 170 ? THR A 171 ? ASP A 170 THR A 171 
TURN_TY1_P15  TURN_TY1_P   LYS A 173 ? GLY A 174 ? LYS A 173 GLY A 174 
TURN_TY1_P16  TURN_TY1_P   SER A 176 ? GLY A 177 ? SER A 176 GLY A 177 
HELX_LH_PP_P5 HELX_LH_PP_P GLY A 178 ? GLY A 178 ? GLY A 178 GLY A 178 
STRN18        STRN         PRO A 179 ? CYS A 182 ? PRO A 179 CYS A 182 
TURN_TY1_P17  TURN_TY1_P   ASN A 183 ? GLY A 184 ? ASN A 183 GLY A 184 
STRN19        STRN         VAL A 185 ? ALA A 192 ? VAL A 185 ALA A 192 
BEND12        BEND         ARG A 195 ? VAL A 196 ? ARG A 195 VAL A 196 
TURN_TY1_P18  TURN_TY1_P   CYS A 197 ? GLY A 198 ? CYS A 197 GLY A 198 
TURN_TY1_P19  TURN_TY1_P   TYR A 200 ? LYS A 201 ? TYR A 200 LYS A 201 
BEND13        BEND         LYS A 202 ? LYS A 202 ? LYS A 202 LYS A 202 
STRN20        STRN         GLY A 204 ? ARG A 208 ? GLY A 204 ARG A 208 
BEND14        BEND         ILE A 209 ? ILE A 209 ? ILE A 209 ILE A 209 
HELX_RH_3T_P3 HELX_RH_3T_P ALA A 210 ? TYR A 212 ? ALA A 210 TYR A 212 
HELX_RH_AL_P2 HELX_RH_AL_P VAL A 213 ? ALA A 222 ? VAL A 213 ALA A 222 
# 
