# Supplementary material for: FlatProt: 2D visualization eases protein structure comparison
Source: BMC Bioinformatics. 2025 Aug 13;26:210. doi: 10.1186/s12859-025-06233-x (PMC12344939; doi:10.1186/s12859-025-06233-x)
Supplement: Supplementary file 1 — Supplementary Material 1 [file 12859_2025_6233_MOESM1_ESM.zip › KLK/structures/MumuKlk1b16.cif]

data_MumuKlk1b16
# 
_entry.id   MumuKlk1b16 
# 
_entity.id                         1      
_entity.type                       polymer 
_entity.pdbx_description           polymer-1 
_entity.formula_weight             24963.8 
_entity.pdbx_number_of_molecules        1 
# 
loop_
_struct_sheet.id 
_struct_sheet.number_strands 
A 2 
B 7 
C 6 
D 2 
# 
loop_
_struct_conf_type.id 
_struct_conf_type.criteria 
STRN         DSSP 
TURN_TY1_P   DSSP 
HELX_LH_PP_P DSSP 
BEND         DSSP 
HELX_RH_3T_P DSSP 
HELX_RH_AL_P DSSP 
# 
_struct_asym.id          A 
_struct_asym.entity_id   1 
# 
_software.pdbx_ordinal     1 
_software.name             dssp 
_software.version          4.4.10 
_software.date             ? 
_software.classification   'model annotation' 
# 
_entity_poly.entity_id                      1 
_entity_poly.type                           polypeptide(L) 
_entity_poly.nstd_linkage                   n 
_entity_poly.nstd_monomer                   n 
_entity_poly.pdbx_seq_one_letter_code       
;RIVGGFKCEKNSQPWQVAVYYHKEHICGGVLLDRNWVLTAAHCYVDECEVWLGKNQLFQEEPSAQNRLVSKSFPHPGFNG
ADFSNDLMLLRLSKPADITDVVKPIDLPTKEPKLDSTCLVSGWGSITPTKWQKPDDLQCMFTKLLPNENCAKAYLLKVTD
VMLCTIEMGEDKGPCVGDSGGPLICDGVLQGTVSIGPDPCGIPGVSAIYTNLVKFNSWIKDTMMKN
;
_entity_poly.pdbx_seq_one_letter_code_can   
;RIVGGFKCEKNSQPWQVAVYYHKEHICGGVLLDRNWVLTAAHCYVDECEVWLGKNQLFQEEPSAQNRLVSKSFPHPGFNG
ADFSNDLMLLRLSKPADITDVVKPIDLPTKEPKLDSTCLVSGWGSITPTKWQKPDDLQCMFTKLLPNENCAKAYLLKVTD
VMLCTIEMGEDKGPCVGDSGGPLICDGVLQGTVSIGPDPCGIPGVSAIYTNLVKFNSWIKDTMMKN
;
_entity_poly.pdbx_strand_id                 A 
# 
loop_
_dssp_struct_summary.entry_id 
_dssp_struct_summary.label_comp_id 
_dssp_struct_summary.label_asym_id 
_dssp_struct_summary.label_seq_id 
_dssp_struct_summary.secondary_structure 
_dssp_struct_summary.ss_bridge 
_dssp_struct_summary.helix_3_10 
_dssp_struct_summary.helix_alpha 
_dssp_struct_summary.helix_pi 
_dssp_struct_summary.helix_pp 
_dssp_struct_summary.bend 
_dssp_struct_summary.chirality 
_dssp_struct_summary.sheet 
_dssp_struct_summary.strand 
_dssp_struct_summary.ladder_1 
_dssp_struct_summary.ladder_2 
_dssp_struct_summary.accessibility 
_dssp_struct_summary.TCO 
_dssp_struct_summary.kappa 
_dssp_struct_summary.alpha 
_dssp_struct_summary.phi 
_dssp_struct_summary.psi 
_dssp_struct_summary.x_ca 
_dssp_struct_summary.y_ca 
_dssp_struct_summary.z_ca 
MumuKlk1b16 ARG A 1   . . . . . . . . . . . . ? .      .     .      .      113.0  -4.0  5.8   -11.2 
MumuKlk1b16 ILE A 2   . . > . . . . - . . . . ? -0.952 .     -158.1 -91.7  73.4   -4.3  2.5   -12.6 
MumuKlk1b16 VAL A 3   B . 3 . . . S + A A A . ? -0.749 83.0  13.4   -43.4  114.4  -4.6  4.1   -16.0 
MumuKlk1b16 GLY A 4   T . 3 . . . S + . . . . ? 0.702  103.6 130.5  88.0   10.0   -6.3  1.4   -18.0 
MumuKlk1b16 GLY A 5   . . < . . . . - . . . . ? -0.101 50.0  -120.9 -83.8  -175.6 -7.3  -0.7  -14.8 
MumuKlk1b16 PHE A 6   E . . . . . . - B C B . ? -0.923 31.5  -84.7  -126.9 157.9  -10.6 -2.1  -13.8 
MumuKlk1b16 LYS A 7   E . . . . > . - B C B . ? -0.495 50.6  -120.3 -61.0  126.9  -13.0 -1.7  -11.0 
MumuKlk1b16 CYS A 8   P . . . . P . - . . . . ? -0.448 31.2  -99.1  -66.4  143.1  -12.0 -4.0  -8.2  
MumuKlk1b16 GLU A 9   P . > . . P . - . . . . ? -0.425 56.7  -86.4  -58.2  135.9  -14.5 -6.6  -7.1  
MumuKlk1b16 LYS A 10  T . 3 . . < S - . . . . ? -0.248 108.6 -3.9   -48.6  128.0  -16.3 -5.3  -4.1  
MumuKlk1b16 ASN A 11  T . 3 . . . S + . . . . ? 0.569  93.3  125.4  66.6   10.4   -14.4 -6.2  -0.8  
MumuKlk1b16 SER A 12  S . < . . . S + . . . . ? 0.651  72.8  48.9   -74.5  -12.0  -11.8 -8.2  -2.9  
MumuKlk1b16 GLN A 13  . . > . . . . + . . . . ? -0.536 63.6  162.0  -125.7 70.6   -8.9  -6.1  -1.3  
MumuKlk1b16 PRO A 14  T . 3 . . . S + . . . . ? 0.632  74.9  56.0   -74.1  -6.8   -9.7  -6.2  2.5   
MumuKlk1b16 TRP A 15  T . 3 . . . S + . . . . ? 0.535  79.7  113.0  -97.4  -16.9  -6.1  -5.1  3.4   
MumuKlk1b16 GLN A 16  E . < . . . . - C J I . ? -0.485 50.4  -163.4 -64.3  134.1  -6.2  -1.8  1.2   
MumuKlk1b16 VAL A 17  E . . . . . . - C J I J ? -0.940 14.8  -143.8 -125.0 136.0  -6.1  1.4   3.3   
MumuKlk1b16 ALA A 18  E . . . . . . - C J I J ? -0.909 15.7  -152.1 -96.8  123.9  -7.0  4.9   2.5   
MumuKlk1b16 VAL A 19  E . . . . . . - C J I J ? -0.846 16.7  -165.2 -98.9  127.4  -4.8  7.5   4.1   
MumuKlk1b16 TYR A 20  E . . . . . . - C J I J ? -0.866 21.2  -166.3 -119.1 142.6  -6.4  10.9  4.8   
MumuKlk1b16 TYR A 21  E . > . . . S - C J I . ? -0.985 85.9  -27.0  -118.1 116.3  -5.2  14.4  5.6   
MumuKlk1b16 HIS A 22  T . 3 . . . S - . . . . ? 0.912  129.0 -45.6  41.4   49.8   -8.1  16.7  6.8   
MumuKlk1b16 LYS A 23  T . 3 . . . S + . . . . ? 0.444  116.6 118.3  84.1   1.7    -10.7 14.6  4.7   
MumuKlk1b16 GLU A 24  E . < . . . . - C K I . ? -0.910 67.0  -128.4 -103.6 127.4  -8.5  14.6  1.7   
MumuKlk1b16 HIS A 25  E . . . . . . + C K I . ? -0.555 37.0  162.3  -68.6  130.2  -7.2  11.3  0.4   
MumuKlk1b16 ILE A 26  E . . . . . . - C K . . ? 0.631  56.2  -10.3  -126.0 -25.2  -3.4  11.5  0.0   
MumuKlk1b16 CYS A 27  E . . . . . . - C K I . ? -0.973 59.2  -110.0 -160.6 169.4  -2.2  8.0   -0.2  
MumuKlk1b16 GLY A 28  E . . . . . . - C K I . ? -0.443 31.5  -177.4 -95.3  179.0  -2.9  4.3   0.0   
MumuKlk1b16 GLY A 29  E . . . . . . - C K I . ? -0.955 21.7  -118.4 -164.2 175.5  -1.7  1.8   2.6   
MumuKlk1b16 VAL A 30  E . . . . . . - C K I K ? -0.997 19.5  -131.2 -132.5 127.8  -1.7  -1.8  3.7   
MumuKlk1b16 LEU A 31  E . . . . . . + C K . K ? -0.693 28.4  171.3  -76.7  118.6  -3.1  -3.3  6.9   
MumuKlk1b16 LEU A 32  E . . . . . . - C K . . ? 0.727  66.7  -18.2  -99.0  -31.1  -0.3  -5.6  8.4   
MumuKlk1b16 ASP A 33  E . > . . . S - C K . K ? -0.909 86.4  -71.1  -159.9 -175.7 -2.0  -6.3  11.7  
MumuKlk1b16 ARG A 34  T . 3 . . . S + . . . . ? 0.765  131.4 26.2   -61.4  -17.9  -4.8  -5.0  14.1  
MumuKlk1b16 ASN A 35  T . 3 . . . S + . . . . ? 0.465  109.1 77.6   -121.8 -4.5   -2.6  -2.0  15.0  
MumuKlk1b16 TRP A 36  E . < . . . . - C L K L ? -0.939 44.6  -175.9 -130.8 130.8  -0.3  -1.4  12.0  
MumuKlk1b16 VAL A 37  E . . . . . . - C L K L ? -0.967 16.0  -148.2 -117.2 131.7  -0.6  0.1   8.6   
MumuKlk1b16 LEU A 38  E . . . . . . + C L K L ? -0.888 31.3  149.2  -97.4  132.8  2.2   0.1   6.1   
MumuKlk1b16 THR A 39  E . . . . . . - C L . L ? -0.818 50.0  -71.1  -147.4 -179.7 2.5   3.1   3.6   
MumuKlk1b16 ALA A 40  . . > . . . . - . . . . ? -0.686 31.5  -137.9 -82.4  138.8  5.0   5.1   1.6   
MumuKlk1b16 ALA A 41  G . > . . . S + . . . . ? 0.811  103.7 64.1   -63.7  -32.8  7.3   7.4   3.6   
MumuKlk1b16 HIS A 42  G . 3 . . . S + . . . . ? 0.598  91.3  69.1   -71.2  -2.3   7.0   10.1  1.0   
MumuKlk1b16 CYS A 43  G . < . . . S + . . . . ? 0.321  73.1  141.7  -94.0  10.3   3.3   10.2  2.0   
MumuKlk1b16 TYR A 44  . . < . . . . + . . . . ? -0.258 18.8  160.8  -65.5  131.8  4.1   11.7  5.3   
MumuKlk1b16 VAL A 45  . . . . . . . - . . . . ? -0.970 45.4  -99.7  -143.9 155.0  1.8   14.3  6.8   
MumuKlk1b16 ASP A 46  S . . . . . S + . . . . ? -0.578 100.3 2.4    -75.0  120.5  1.1   15.8  10.3  
MumuKlk1b16 GLU A 47  S . . . . . S + . . . . ? 0.975  80.6  178.3  73.2   85.8   -2.1  14.1  11.8  
MumuKlk1b16 CYS A 48  . . . . . . . - . . . . ? -0.767 16.4  -155.9 -118.0 150.9  -3.4  11.5  9.4   
MumuKlk1b16 GLU A 49  E . . . . . . - C M J M ? -0.932 11.0  -143.1 -119.2 152.1  -6.4  9.0   9.7   
MumuKlk1b16 VAL A 50  E . . . . . . - C M J M ? -0.937 1.4   -150.0 -119.0 141.7  -6.8  5.8   7.9   
MumuKlk1b16 TRP A 51  E . . . . . . - C M J M ? -0.975 16.1  -167.7 -109.0 124.1  -10.0 4.3   6.5   
MumuKlk1b16 LEU A 52  E . . . . . . + C M J M ? -0.841 65.0  24.2   -109.8 144.1  -10.3 0.4   6.4   
MumuKlk1b16 GLY A 53  S . . . . . S + . . . . ? 0.680  82.3  146.4  83.6   17.2   -12.8 -1.7  4.6   
MumuKlk1b16 LYS A 54  . . . . . . . + . . . . ? -0.739 25.2  167.2  -92.2  136.5  -13.6 1.0   1.9   
MumuKlk1b16 ASN A 55  S . . . . . S + . . . . ? 0.644  76.7  52.5   -104.5 -33.2  -14.5 0.1   -1.7  
MumuKlk1b16 GLN A 56  B . . . . . S - D P O . ? -0.931 73.5  -152.1 -108.0 123.7  -15.8 3.6   -2.5  
MumuKlk1b16 LEU A 57  S . . . . . S + . . . . ? 0.872  92.2  25.8   -65.9  -34.5  -13.4 6.5   -1.7  
MumuKlk1b16 PHE A 58  S . . . . . S + . . . . ? 0.426  104.9 89.6   -120.6 5.6    -16.0 9.3   -1.1  
MumuKlk1b16 GLN A 59  S . . . . . S - . . . . ? -0.797 79.7  -113.8 -106.5 141.4  -19.0 7.3   -0.0  
MumuKlk1b16 GLU A 60  . . . . . . . - . . . . ? -0.589 30.7  -168.0 -70.5  126.5  -19.9 6.3   3.5   
MumuKlk1b16 GLU A 61  . . > . . . . - . . . . ? -0.989 17.9  -148.4 -119.9 115.0  -19.7 2.5   4.0   
MumuKlk1b16 PRO A 62  T . 3 . . . S + . . . . ? 0.810  100.8 53.4   -53.2  -29.8  -21.2 1.1   7.1   
MumuKlk1b16 SER A 63  T . 3 . . . S + . . . . ? 0.613  90.0  103.4  -80.9  -12.1  -18.6 -1.7  7.2   
MumuKlk1b16 ALA A 64  . . < . . . . - . . . . ? -0.428 60.8  -147.7 -76.7  145.5  -15.7 0.9   6.9   
MumuKlk1b16 GLN A 65  E . . . . . . - C N M . ? -0.968 1.5   -151.8 -117.2 126.5  -13.6 1.7   9.9   
MumuKlk1b16 ASN A 66  E . . . . . . - C N M . ? -0.913 19.1  -178.2 -97.9  126.3  -12.0 5.1   10.6  
MumuKlk1b16 ARG A 67  E . . . . . . - C N M . ? -0.987 21.7  -132.1 -127.7 135.8  -8.9  5.0   12.7  
MumuKlk1b16 LEU A 68  E . . . . . . - C N M . ? -0.584 24.2  -123.0 -79.5  146.4  -6.6  7.8   14.0  
MumuKlk1b16 VAL A 69  E . . . . . . - C N N . ? -0.816 26.0  -177.6 -89.4  122.7  -2.9  7.6   13.6  
MumuKlk1b16 SER A 70  E . . . . . . + C N . . ? 0.837  68.4  6.3    -85.8  -35.1  -1.2  7.8   17.0  
MumuKlk1b16 LYS A 71  E . . . . . . - C N N . ? -0.995 60.0  -147.7 -150.9 148.3  2.4   7.6   15.7  
MumuKlk1b16 SER A 72  E . . . . . . - C N N . ? -0.963 7.1   -167.2 -120.8 135.6  4.3   7.5   12.4  
MumuKlk1b16 PHE A 73  E . . . . . . - C N N . ? -0.798 6.4   -165.5 -125.8 87.0   7.6   5.6   11.8  
MumuKlk1b16 PRO A 74  E . . . . . . - C N N . ? -0.468 40.7  -95.3  -69.2  139.4  9.4   6.6   8.6   
MumuKlk1b16 HIS A 75  . . > . . . . - . . . . ? -0.383 33.7  -131.7 -49.0  132.6  12.2  4.2   7.6   
MumuKlk1b16 PRO A 76  T . 3 . . . S + . . . . ? 0.754  105.3 52.6   -62.7  -26.8  15.4  5.7   9.0   
MumuKlk1b16 GLY A 77  T . 3 . . . S + . . . . ? 0.406  80.9  121.8  -90.9  -1.1   17.2  5.2   5.8   
MumuKlk1b16 PHE A 78  . . < . . . . + . . . . ? -0.520 35.7  177.4  -67.7  127.9  14.5  7.0   3.7   
MumuKlk1b16 ASN A 79  . . . > . . . - . . . . ? -0.984 33.7  -134.2 -131.3 132.0  15.9  10.0  1.8   
MumuKlk1b16 GLY A 80  T . . 4 . . S + . . . . ? 0.606  97.4  67.5   -60.4  -5.4   13.7  12.1  -0.6  
MumuKlk1b16 ALA A 81  T . . 4 . . S + . . . . ? 0.889  116.1 14.1   -91.7  -38.9  16.5  12.1  -3.3  
MumuKlk1b16 ASP A 82  T . . 4 . . S - . . . . ? 0.579  88.2  -132.4 -123.0 3.3    16.6  8.4   -4.4  
MumuKlk1b16 PHE A 83  . . > < . . . + . . . . ? 0.659  52.4  153.9  58.4   8.6    13.3  7.1   -2.8  
MumuKlk1b16 SER A 84  T . 3 . . . . + . . . . ? -0.529 67.4  14.5   -61.0  139.3  15.3  4.1   -1.5  
MumuKlk1b16 ASN A 85  T . 3 . . . S + . . . . ? 0.864  78.2  173.3  67.2   27.6   13.7  2.7   1.6   
MumuKlk1b16 ASP A 86  . . < . . . . + . . . . ? -0.466 32.0  127.6  -67.8  65.0   10.4  4.6   0.9   
MumuKlk1b16 LEU A 87  . . . . . . . + . . . . ? -0.992 33.3  177.9  -131.2 138.4  8.5   2.9   3.8   
MumuKlk1b16 MET A 88  E . . . . . . - C O L N ? -0.997 16.1  -147.6 -140.5 136.5  6.6   4.1   6.7   
MumuKlk1b16 LEU A 89  E . . . . . . - C O L N ? -0.888 10.6  -157.2 -102.7 131.8  4.7   2.4   9.5   
MumuKlk1b16 LEU A 90  E . . . . . . - C O L N ? -0.957 5.7   -149.1 -108.0 125.4  1.6   3.9   11.0  
MumuKlk1b16 ARG A 91  E . . . . . . - C O L N ? -0.858 19.5  -132.3 -91.2  126.2  0.4   2.9   14.5  
MumuKlk1b16 LEU A 92  E . . . . . . - C O . N ? -0.503 5.0   -138.7 -76.9  139.1  -3.3  3.1   14.9  
MumuKlk1b16 SER A 93  S . . . . . S + . . . . ? 0.817  96.3  25.6   -63.2  -32.3  -4.7  4.9   18.0  
MumuKlk1b16 LYS A 94  S . . . . . S - . . . . ? -0.997 96.4  -103.8 -132.0 140.4  -7.2  2.0   18.2  
MumuKlk1b16 PRO A 95  . . . . . . . - . . . . ? -0.243 39.2  -110.5 -62.1  147.6  -6.9  -1.6  16.9  
MumuKlk1b16 ALA A 96  . . . . . . . - . . . . ? -0.465 25.4  -120.4 -69.5  140.9  -8.8  -2.5  13.7  
MumuKlk1b16 ASP A 97  . . . . . . . - . . . . ? -0.817 28.6  -132.5 -79.8  115.9  -11.8 -4.8  14.0  
MumuKlk1b16 ILE A 98  . . . . . . . + . . . . ? -0.633 44.8  146.9  -76.6  124.3  -11.0 -7.8  11.8  
MumuKlk1b16 THR A 99  . . . . . . . - . . . . ? -0.661 65.5  -77.5  -137.3 -171.0 -14.0 -8.7  9.6   
MumuKlk1b16 ASP A 100 S . . . . . S + . . . . ? 0.716  133.5 37.3   -71.9  -12.1  -14.8 -10.0 6.1   
MumuKlk1b16 VAL A 101 S . . . . . S + . . . . ? 0.481  115.0 56.8   -119.7 -6.2   -13.9 -6.6  4.6   
MumuKlk1b16 VAL A 102 . . . . . . . + . . . . ? -0.924 68.5  148.9  -129.5 106.2  -11.0 -5.7  6.9   
MumuKlk1b16 LYS A 103 . . . . . . . - . . . . ? -1.000 41.2  -122.7 -142.3 140.5  -8.1  -8.2  7.0   
MumuKlk1b16 PRO A 104 . . . . . . . - . . . . ? -0.436 21.8  -144.0 -75.8  152.9  -4.4  -8.1  7.4   
MumuKlk1b16 ILE A 105 . . . . . . . - . . . . ? -0.938 21.0  -116.3 -115.1 140.9  -2.1  -9.4  4.7   
MumuKlk1b16 ASP A 106 P . . . . > . - . . . . ? -0.414 25.0  -111.1 -75.2  153.0  1.2   -11.2 5.6   
MumuKlk1b16 LEU A 107 P . . . . P . - . . . . ? -0.448 41.5  -99.3  -75.2  148.6  4.7   -10.0 4.7   
MumuKlk1b16 PRO A 108 P . . . . < . - . . . . ? -0.458 27.0  -168.3 -70.4  142.5  6.6   -12.0 2.1   
MumuKlk1b16 THR A 109 S . . . . . S + . . . . ? 0.509  73.5  40.8   -104.2 -12.5  9.2   -14.6 3.4   
MumuKlk1b16 LYS A 110 S . . . . . S - . . . . ? -0.948 94.6  -89.9  -134.0 158.9  10.8  -15.1 -0.0  
MumuKlk1b16 GLU A 111 P . . . . > . - . . . . ? -0.339 51.8  -103.5 -65.1  141.4  11.7  -13.1 -3.0  
MumuKlk1b16 PRO A 112 P . . . . P . - . . . . ? -0.383 37.5  -108.1 -65.2  145.5  8.9   -12.7 -5.6  
MumuKlk1b16 LYS A 113 P . > . . P . - . . . . ? -0.628 33.9  -112.3 -74.1  129.0  9.2   -14.8 -8.7  
MumuKlk1b16 LEU A 114 T . 3 . . < S + . . . . ? -0.310 103.0 23.2   -58.0  140.2  10.2  -13.0 -11.8 
MumuKlk1b16 ASP A 115 T . 3 . . . S + . . . . ? 0.524  88.2  147.9  82.0   0.8    7.3   -12.9 -14.4 
MumuKlk1b16 SER A 116 . . < . . . . - . . . . ? -0.474 55.7  -111.5 -61.1  139.9  4.7   -13.5 -11.6 
MumuKlk1b16 THR A 117 E . . . . . . - B D C . ? -0.704 40.8  -162.9 -72.1  128.6  1.4   -11.9 -12.2 
MumuKlk1b16 CYS A 118 E . . . . . . - B D C D ? -0.879 12.0  -144.0 -120.4 145.5  0.9   -9.1  -9.7  
MumuKlk1b16 LEU A 119 E . . . . . . - B D C D ? -0.934 14.5  -173.8 -108.6 134.3  -2.1  -7.2  -8.5  
MumuKlk1b16 VAL A 120 E . . . . . . - B D C D ? -0.947 4.1   -175.3 -122.4 143.7  -2.1  -3.5  -7.6  
MumuKlk1b16 SER A 121 E . . . . . . + B D C . ? -0.980 17.9  117.2  -139.0 150.5  -5.0  -1.6  -6.1  
MumuKlk1b16 GLY A 122 E . . . . . . - B D C . ? -0.975 57.0  -108.4 172.0  177.6  -5.7  2.0   -5.2  
MumuKlk1b16 TRP A 123 . . . . . . . + . . . . ? -0.103 64.5  133.9  -118.6 21.8   -7.6  5.3   -5.6  
MumuKlk1b16 GLY A 124 . . . . . . . - . . . . ? -0.088 69.8  -56.1  -64.9  175.3  -5.0  7.4   -7.3  
MumuKlk1b16 SER A 125 . . . . . . . - . . . . ? -0.294 40.5  -160.4 -56.9  139.1  -5.6  9.6   -10.4 
MumuKlk1b16 ILE A 126 S . . . . . S + . . . . ? 0.315  70.6  72.9   -106.0 2.0    -7.2  7.7   -13.4 
MumuKlk1b16 THR A 127 S . . . . . S - . . . . ? -0.930 74.8  -137.7 -120.1 142.3  -6.2  10.2  -16.0 
MumuKlk1b16 PRO A 128 S . . . . . S + . . . . ? 0.800  101.7 16.6   -67.0  -22.6  -2.6  10.9  -17.3 
MumuKlk1b16 THR A 129 S . . . . . S + . . . . ? 0.628  116.1 66.3   -132.2 -19.0  -2.8  14.7  -17.3 
MumuKlk1b16 LYS A 130 S . . . . . S - . . . . ? -0.922 79.4  -121.9 -116.8 130.0  -5.9  15.6  -15.1 
MumuKlk1b16 TRP A 131 . . . . . . . + . . . . ? -0.659 50.8  154.6  -68.8  101.2  -6.1  15.0  -11.4 
MumuKlk1b16 GLN A 132 . . . . . . . - . . . . ? -0.948 30.1  -153.2 -134.1 121.3  -9.2  12.9  -11.1 
MumuKlk1b16 LYS A 133 . . . . . . . - . . . . ? -0.768 18.7  -128.8 -93.5  130.0  -9.9  10.4  -8.3  
MumuKlk1b16 PRO A 134 . . . . . . . - . . . . ? -0.421 3.9   -141.8 -69.1  149.4  -12.1 7.4   -9.0  
MumuKlk1b16 ASP A 135 S . . . . . S + . . . . ? 0.878  86.0  60.7   -74.7  -35.4  -15.1 6.7   -6.7  
MumuKlk1b16 ASP A 136 B . . . . . S - D Q O . ? -0.602 98.6  -98.7  -93.2  144.1  -14.5 2.9   -6.9  
MumuKlk1b16 LEU A 137 . . . . . . . - . . . . ? -0.444 44.3  -141.2 -57.1  132.7  -11.3 1.1   -5.9  
MumuKlk1b16 GLN A 138 E . . . . . . - B E B C ? -0.781 17.6  -168.2 -106.1 149.0  -9.3  0.4   -8.9  
MumuKlk1b16 CYS A 139 E . . . . . . + B E B C ? -0.934 5.7   179.4  -131.6 156.5  -7.2  -2.8  -9.8  
MumuKlk1b16 MET A 140 E . . . . . . - B E . C ? -0.981 22.4  -131.7 -154.5 142.4  -4.6  -3.7  -12.4 
MumuKlk1b16 PHE A 141 E . . . . . . + B E . C ? -0.786 32.1  169.3  -93.0  139.8  -2.6  -6.7  -13.3 
MumuKlk1b16 THR A 142 E . . . . . . - B E E C ? -0.886 27.7  -120.0 -140.3 167.0  1.2   -6.4  -13.9 
MumuKlk1b16 LYS A 143 E . . . . . . - B E E C ? -0.939 23.0  -123.9 -111.9 141.5  4.3   -8.5  -14.3 
MumuKlk1b16 LEU A 144 E . . . . . . - B E E . ? -0.645 36.1  -179.6 -79.0  136.5  7.3   -8.6  -12.2 
MumuKlk1b16 LEU A 145 E . . . . . . - B E E . ? -0.807 34.6  -82.8  -128.5 168.4  10.6  -7.9  -14.1 
MumuKlk1b16 PRO A 146 . . > > . . . - . . . . ? -0.395 41.3  -116.6 -68.6  151.1  14.2  -7.6  -13.4 
MumuKlk1b16 ASN A 147 H . > > . . S + . . . . ? 0.750  108.9 72.2   -60.2  -27.8  15.4  -4.3  -12.1 
MumuKlk1b16 GLU A 148 H . 3 > . . S + . . . . ? 0.820  91.2  59.5   -58.5  -31.9  17.6  -3.7  -15.3 
MumuKlk1b16 ASN A 149 H . < 4 . . S + . . . . ? 0.867  109.2 41.0   -66.5  -39.4  14.4  -3.1  -17.2 
MumuKlk1b16 CYS A 150 H . X X . . S + . . . . ? 0.799  104.3 66.8   -78.0  -30.4  13.5  -0.2  -15.0 
MumuKlk1b16 ALA A 151 H . 3 < . . S + . . . . ? 0.804  100.1 51.6   -62.3  -24.6  17.0  1.2   -14.8 
MumuKlk1b16 LYS A 152 T . 3 < . . S + . . . . ? 0.783  114.2 42.9   -83.5  -20.5  16.7  1.9   -18.5 
MumuKlk1b16 ALA A 153 T . < 4 . . S + . . . . ? 0.664  105.8 64.3   -103.1 -24.8  13.5  3.8   -18.1 
MumuKlk1b16 TYR A 154 . . . < . . . - . . . . ? -0.839 62.2  -148.0 -112.3 139.7  14.1  5.9   -14.9 
MumuKlk1b16 LEU A 155 S . . . . . S + . . . . ? 0.723  83.0  84.8   -70.7  -17.1  16.7  8.8   -14.3 
MumuKlk1b16 LEU A 156 S . . . . . S - . . . . ? -0.467 96.9  -94.3  -89.0  151.0  16.9  7.5   -10.7 
MumuKlk1b16 LYS A 157 . . . . . . . - . . . . ? -0.494 33.6  -150.2 -65.2  117.8  19.1  4.7   -9.4  
MumuKlk1b16 VAL A 158 . . . . . . . - . . . . ? -0.927 25.7  -176.0 -90.3  112.2  17.1  1.4   -9.4  
MumuKlk1b16 THR A 159 . . > . . . . - . . . . ? -0.457 42.9  -95.6  -105.0 -179.6 18.6  -0.8  -6.5  
MumuKlk1b16 ASP A 160 T . 3 . . . S + . . . . ? 0.508  119.5 66.4   -74.8  -4.6   18.1  -4.3  -5.2  
MumuKlk1b16 VAL A 161 T . 3 . . . S + . . . . ? 0.275  94.7  77.6   -95.0  7.0    15.7  -2.9  -2.5  
MumuKlk1b16 MET A 162 E . < . . . . - B F . F ? -0.901 69.1  -144.5 -119.0 147.0  13.3  -2.0  -5.4  
MumuKlk1b16 LEU A 163 E . . . . . . - B F . F ? -0.941 12.4  -150.0 -110.0 139.5  10.8  -4.0  -7.5  
MumuKlk1b16 CYS A 164 E . . . . . . - B F E F ? -0.914 14.6  -178.5 -112.8 135.1  10.1  -3.4  -11.1 
MumuKlk1b16 THR A 165 E . . . . . . - B F E . ? -0.854 13.0  -156.0 -126.9 157.4  6.9   -4.1  -12.9 
MumuKlk1b16 ILE A 166 E . . . . . . - B F E . ? -0.997 26.8  -115.6 -131.8 133.7  5.7   -3.8  -16.4 
MumuKlk1b16 GLU A 167 E . . . . . . - B F E . ? -0.400 15.6  -130.2 -67.4  138.9  2.1   -3.4  -17.4 
MumuKlk1b16 MET A 168 S . . . . . S + . . . . ? -0.824 84.7  27.9   -85.2  66.5   0.4   -6.2  -19.5 
MumuKlk1b16 GLY A 169 S . > . . . S - . . . . ? -0.289 96.3  -65.7  153.5  162.1  -1.1  -3.6  -22.2 
MumuKlk1b16 GLU A 170 T . 3 . . . S + . . . . ? -0.544 109.0 1.2    -76.8  115.3  -0.7  -0.1  -23.9 
MumuKlk1b16 ASP A 171 T . 3 . . . S + . . . . ? 0.741  90.5  132.0  93.2   31.0   -1.0  3.1   -21.6 
MumuKlk1b16 LYS A 172 . . < . . . . + . . . . ? -0.933 21.4  124.8  -120.0 129.8  -1.6  1.5   -18.0 
MumuKlk1b16 GLY A 173 B . . . . . . - A B A . ? -0.933 59.5  -79.1  -173.6 158.0  0.2   2.4   -14.7 
MumuKlk1b16 PRO A 174 . . . . . . . - . . . . ? -0.433 51.1  -163.8 -64.2  144.1  -0.1  3.5   -11.1 
MumuKlk1b16 CYS A 175 . . > . . . . - . . . . ? -0.651 35.7  -52.4  -121.9 173.9  -0.7  7.3   -10.8 
MumuKlk1b16 VAL A 176 T . 3 . . . S + . . . . ? -0.301 122.4 35.8   -49.4  128.2  -0.5  10.0  -8.2  
MumuKlk1b16 GLY A 177 T . 3 . . . S + . . . . ? 0.079  92.2  86.7   110.1  -13.9  -2.4  8.9   -5.1  
MumuKlk1b16 ASP A 178 . . X . . . . + . . . . ? 0.475  57.1  132.5  -95.3  -4.1   -1.6  5.2   -5.2  
MumuKlk1b16 SER A 179 T . 3 . . . S + . . . . ? -0.222 73.1  18.6   -50.5  132.4  1.6   5.7   -3.2  
MumuKlk1b16 GLY A 180 T . 3 . . . S + . . . . ? 0.267  94.6  132.8  91.4   -13.8  1.8   3.3   -0.4  
MumuKlk1b16 GLY A 181 . . < . . . . - . . . . ? -0.211 60.4  -80.9  -69.4  168.8  -0.7  0.9   -1.9  
MumuKlk1b16 PRO A 182 E . . . . . . - B G . G ? -0.429 24.0  -161.7 -86.7  137.9  -0.2  -3.0  -2.2  
MumuKlk1b16 LEU A 183 E . . . . . . - B G D G ? -0.964 20.8  -170.6 -104.4 109.2  1.7   -5.0  -4.8  
MumuKlk1b16 ILE A 184 E . . . . . . - B G D G ? -0.892 8.0   -179.3 -110.8 117.9  0.4   -8.6  -4.5  
MumuKlk1b16 CYS A 185 E . > . . . S - B G D G ? -0.973 73.6  -12.5  -117.4 125.7  2.2   -11.3 -6.3  
MumuKlk1b16 ASP A 186 T . 3 . . . S - . . . . ? 0.887  130.6 -54.1  54.8   30.9   0.9   -14.9 -6.2  
MumuKlk1b16 GLY A 187 T . 3 . . . S + . . . . ? 0.565  116.7 105.5  88.5   7.9    -1.3  -13.9 -3.2  
MumuKlk1b16 VAL A 188 E . < . . . S - B H G . ? -0.953 78.5  -106.9 -124.5 147.5  1.4   -12.3 -1.1  
MumuKlk1b16 LEU A 189 E . . . . . . + B H G . ? -0.573 45.0  163.8  -72.5  108.1  2.4   -8.7  -0.3  
MumuKlk1b16 GLN A 190 E . . . . . . - B H . . ? 0.691  56.0  -21.7  -104.9 -19.4  5.6   -8.2  -2.3  
MumuKlk1b16 GLY A 191 E . . . . . . - B H G H ? -0.977 53.6  -111.9 -172.3 174.5  5.9   -4.4  -2.3  
MumuKlk1b16 THR A 192 E . . . . . . - B H G H ? -0.968 44.1  -95.9  -126.4 144.0  4.3   -0.9  -1.9  
MumuKlk1b16 VAL A 193 E . . . . . . + B H . H ? -0.412 54.8  156.7  -58.5  119.5  3.8   1.7   -4.6  
MumuKlk1b16 SER A 194 E . . . . . . + B H . . ? 0.762  59.0  4.5    -111.0 -61.9  6.9   4.0   -4.2  
MumuKlk1b16 ILE A 195 E . . . . . . + B H . H ? -0.962 60.0  177.1  -135.2 138.3  7.5   5.8   -7.5  
MumuKlk1b16 GLY A 196 . . . . . . . - . . . . ? -0.911 38.2  -82.9  -133.2 164.0  5.7   6.0   -10.8 
MumuKlk1b16 PRO A 197 . . . . . . . - . . . . ? -0.297 44.9  -111.9 -65.4  146.7  6.1   7.8   -14.1 
MumuKlk1b16 ASP A 198 S . . . . . S + . . . . ? -0.976 111.4 33.0   -116.3 119.1  4.7   11.5  -14.6 
MumuKlk1b16 PRO A 199 S . . . . . S - . . . . ? 0.576  107.4 -131.9 -64.1  140.7  2.4   11.5  -16.6 
MumuKlk1b16 CYS A 200 S . . . . . S + . . . . ? -0.315 83.0  48.9   -57.8  151.3  1.2   8.1   -15.4 
MumuKlk1b16 GLY A 201 . . . . . . . + . . . . ? 0.809  66.2  162.0  90.2   21.6   0.4   5.4   -18.1 
MumuKlk1b16 ILE A 202 . . > . . . . - . . . . ? -0.745 46.7  -111.3 -76.1  120.0  3.6   5.8   -20.3 
MumuKlk1b16 PRO A 203 T . 3 . . . S + . . . . ? -0.315 98.9  13.6   -52.9  130.2  3.8   2.7   -22.5 
MumuKlk1b16 GLY A 204 T . 3 . . . S + . . . . ? 0.460  104.8 101.0  88.2   0.8    6.8   0.5   -21.4 
MumuKlk1b16 VAL A 205 . . < . . . . - . . . . ? -0.980 48.8  -176.5 -125.6 112.7  7.4   2.2   -18.1 
MumuKlk1b16 SER A 206 . . . . . . . - . . . . ? -0.599 29.4  -90.7  -105.9 175.0  6.1   0.7   -14.9 
MumuKlk1b16 ALA A 207 . . . . . . . - . . . . ? -0.347 32.1  -123.3 -79.2  148.2  6.2   1.8   -11.2 
MumuKlk1b16 ILE A 208 E . . . . . . - B I F H ? -0.893 26.9  -162.7 -92.8  132.6  8.9   1.2   -8.8  
MumuKlk1b16 TYR A 209 E . . . . . . - B I F H ? -0.871 25.5  -110.2 -115.9 149.1  7.9   -0.6  -5.6  
MumuKlk1b16 THR A 210 E . . . . . . - B I F H ? -0.743 37.1  -123.2 -76.7  123.1  9.7   -0.9  -2.3  
MumuKlk1b16 ASN A 211 E . > . . . . - B I . H ? -0.620 23.5  -167.8 -71.5  110.3  10.8  -4.6  -1.9  
MumuKlk1b16 LEU A 212 G . > . . . S + . . . . ? 0.748  80.7  66.1   -76.5  -26.1  9.3   -5.7  1.4   
MumuKlk1b16 VAL A 213 G . > . . . S + . . . . ? 0.885  100.4 53.0   -62.7  -30.3  11.3  -8.9  1.6   
MumuKlk1b16 LYS A 214 G . < . . . S + . . . . ? 0.608  113.8 43.3   -77.8  -9.1   14.4  -6.7  2.1   
MumuKlk1b16 PHE A 215 G . < > . . S + . . . . ? 0.149  74.8  109.3  -127.0 18.3   12.7  -4.8  5.0   
MumuKlk1b16 ASN A 216 H . < > . . S + . . . . ? 0.916  80.3  52.9   -59.7  -43.5  11.1  -7.6  7.0   
MumuKlk1b16 SER A 217 H . . > . . S + . . . . ? 0.926  111.5 44.4   -61.6  -45.2  13.5  -7.1  9.8   
MumuKlk1b16 TRP A 218 H . . > . . S + . . . . ? 0.929  114.3 49.8   -63.9  -45.1  12.8  -3.4  10.1  
MumuKlk1b16 ILE A 219 H . . X . . S + . . . . ? 0.947  115.1 41.9   -61.6  -50.6  9.1   -3.8  9.8   
MumuKlk1b16 LYS A 220 H . . X . . S + . . . . ? 0.896  114.8 50.8   -66.1  -43.7  8.8   -6.5  12.5  
MumuKlk1b16 ASP A 221 H . . X . . S + . . . . ? 0.906  111.1 48.4   -61.3  -45.4  11.3  -4.8  14.8  
MumuKlk1b16 THR A 222 H . . X . . S + . . . . ? 0.927  112.2 49.1   -61.2  -44.6  9.5   -1.5  14.6  
MumuKlk1b16 MET A 223 H . . < . . S + . . . . ? 0.900  113.8 46.6   -64.2  -36.3  6.1   -3.2  15.3  
MumuKlk1b16 MET A 224 H . . < . . S + . . . . ? 0.880  111.2 49.4   -74.5  -39.6  7.5   -5.1  18.3  
MumuKlk1b16 LYS A 225 H . . < . . . . . . . . ? 0.620  .     .      -80.7  -9.1   9.3   -2.1  19.9  
MumuKlk1b16 ASN A 226 . . . < . . . . . . . . ? 0.596  .     .      -132.8 .      6.2   0.1   19.7  
# 
loop_
_dssp_struct_ladder.id 
_dssp_struct_ladder.sheet_id 
_dssp_struct_ladder.range_id_1 
_dssp_struct_ladder.range_id_2 
_dssp_struct_ladder.type 
_dssp_struct_ladder.beg_1_label_comp_id 
_dssp_struct_ladder.beg_1_label_asym_id 
_dssp_struct_ladder.beg_1_label_seq_id 
_dssp_struct_ladder.pdbx_beg_1_PDB_ins_code 
_dssp_struct_ladder.end_1_label_comp_id 
_dssp_struct_ladder.end_1_label_asym_id 
_dssp_struct_ladder.end_1_label_seq_id 
_dssp_struct_ladder.pdbx_end_1_PDB_ins_code 
_dssp_struct_ladder.beg_1_auth_comp_id 
_dssp_struct_ladder.beg_1_auth_asym_id 
_dssp_struct_ladder.beg_1_auth_seq_id 
_dssp_struct_ladder.end_1_auth_comp_id 
_dssp_struct_ladder.end_1_auth_asym_id 
_dssp_struct_ladder.end_1_auth_seq_id 
_dssp_struct_ladder.beg_2_label_comp_id 
_dssp_struct_ladder.beg_2_label_asym_id 
_dssp_struct_ladder.beg_2_label_seq_id 
_dssp_struct_ladder.pdbx_beg_2_PDB_ins_code 
_dssp_struct_ladder.end_2_label_comp_id 
_dssp_struct_ladder.end_2_label_asym_id 
_dssp_struct_ladder.end_2_label_seq_id 
_dssp_struct_ladder.pdbx_end_2_PDB_ins_code 
_dssp_struct_ladder.beg_2_auth_comp_id 
_dssp_struct_ladder.beg_2_auth_asym_id 
_dssp_struct_ladder.beg_2_auth_seq_id 
_dssp_struct_ladder.end_2_auth_comp_id 
_dssp_struct_ladder.end_2_auth_asym_id 
_dssp_struct_ladder.end_2_auth_seq_id 
A A A B anti-parallel VAL A 3   ? VAL A 3   ? VAL A 3   VAL A 3   GLY A 173 ? GLY A 173 ? GLY A 173 GLY A 173 
B B C E anti-parallel PHE A 6   ? LYS A 7   ? PHE A 6   LYS A 7   CYS A 139 ? GLN A 138 ? CYS A 139 GLN A 138 
C B D E anti-parallel THR A 117 ? GLY A 122 ? THR A 117 GLY A 122 LYS A 143 ? GLN A 138 ? LYS A 143 GLN A 138 
D B D G anti-parallel CYS A 118 ? VAL A 120 ? CYS A 118 VAL A 120 CYS A 185 ? LEU A 183 ? CYS A 185 LEU A 183 
E B E F anti-parallel THR A 142 ? LEU A 145 ? THR A 142 LEU A 145 GLU A 167 ? CYS A 164 ? GLU A 167 CYS A 164 
F B F I anti-parallel MET A 162 ? CYS A 164 ? MET A 162 CYS A 164 THR A 210 ? ILE A 208 ? THR A 210 ILE A 208 
G B G H anti-parallel PRO A 182 ? CYS A 185 ? PRO A 182 CYS A 185 THR A 192 ? VAL A 188 ? THR A 192 VAL A 188 
H B H I anti-parallel GLY A 191 ? ILE A 195 ? GLY A 191 ILE A 195 ASN A 211 ? ILE A 208 ? ASN A 211 ILE A 208 
I C J K anti-parallel GLN A 16  ? TYR A 21  ? GLN A 16  TYR A 21  VAL A 30  ? GLU A 24  ? VAL A 30  GLU A 24  
J C J M anti-parallel VAL A 17  ? TYR A 20  ? VAL A 17  TYR A 20  LEU A 52  ? GLU A 49  ? LEU A 52  GLU A 49  
K C K L anti-parallel VAL A 30  ? ASP A 33  ? VAL A 30  ASP A 33  LEU A 38  ? TRP A 36  ? LEU A 38  TRP A 36  
L C L O anti-parallel TRP A 36  ? THR A 39  ? TRP A 36  THR A 39  ARG A 91  ? MET A 88  ? ARG A 91  MET A 88  
M C M N anti-parallel GLU A 49  ? LEU A 52  ? GLU A 49  LEU A 52  LEU A 68  ? GLN A 65  ? LEU A 68  GLN A 65  
N C N O anti-parallel VAL A 69  ? PRO A 74  ? VAL A 69  PRO A 74  LEU A 92  ? MET A 88  ? LEU A 92  MET A 88  
O D P Q anti-parallel GLN A 56  ? GLN A 56  ? GLN A 56  GLN A 56  ASP A 136 ? ASP A 136 ? ASP A 136 ASP A 136 
# 
loop_
_dssp_struct_bridge_pairs.id 
_dssp_struct_bridge_pairs.label_comp_id 
_dssp_struct_bridge_pairs.label_seq_id 
_dssp_struct_bridge_pairs.label_asym_id 
_dssp_struct_bridge_pairs.auth_seq_id 
_dssp_struct_bridge_pairs.auth_asym_id 
_dssp_struct_bridge_pairs.pdbx_PDB_ins_code 
_dssp_struct_bridge_pairs.acceptor_1_label_comp_id 
_dssp_struct_bridge_pairs.acceptor_1_label_seq_id 
_dssp_struct_bridge_pairs.acceptor_1_label_asym_id 
_dssp_struct_bridge_pairs.acceptor_1_auth_seq_id 
_dssp_struct_bridge_pairs.acceptor_1_auth_asym_id 
_dssp_struct_bridge_pairs.acceptor_1_pdbx_PDB_ins_code 
_dssp_struct_bridge_pairs.acceptor_1_energy 
_dssp_struct_bridge_pairs.acceptor_2_label_comp_id 
_dssp_struct_bridge_pairs.acceptor_2_label_seq_id 
_dssp_struct_bridge_pairs.acceptor_2_label_asym_id 
_dssp_struct_bridge_pairs.acceptor_2_auth_seq_id 
_dssp_struct_bridge_pairs.acceptor_2_auth_asym_id 
_dssp_struct_bridge_pairs.acceptor_2_pdbx_PDB_ins_code 
_dssp_struct_bridge_pairs.acceptor_2_energy 
_dssp_struct_bridge_pairs.donor_1_label_comp_id 
_dssp_struct_bridge_pairs.donor_1_label_seq_id 
_dssp_struct_bridge_pairs.donor_1_label_asym_id 
_dssp_struct_bridge_pairs.donor_1_auth_seq_id 
_dssp_struct_bridge_pairs.donor_1_auth_asym_id 
_dssp_struct_bridge_pairs.donor_1_pdbx_PDB_ins_code 
_dssp_struct_bridge_pairs.donor_1_energy 
_dssp_struct_bridge_pairs.donor_2_label_comp_id 
_dssp_struct_bridge_pairs.donor_2_label_seq_id 
_dssp_struct_bridge_pairs.donor_2_label_asym_id 
_dssp_struct_bridge_pairs.donor_2_auth_seq_id 
_dssp_struct_bridge_pairs.donor_2_auth_asym_id 
_dssp_struct_bridge_pairs.donor_2_pdbx_PDB_ins_code 
_dssp_struct_bridge_pairs.donor_2_energy 
1   ARG 1   A 1   A ? ?   ?   ? ?   ? ? ?    ?   ?   ? ?   ? ? ?    VAL 3   A 3   A ? -0.9 ILE 126 A 126 A ? -0.2 
2   ILE 2   A 2   A ? GLY 124 A 124 A ? -0.3 PRO 174 A 174 A ? -0.2 GLY 5   A 5   A ? -1.9 GLY 4   A 4   A ? -0.4 
3   VAL 3   A 3   A ? GLY 173 A 173 A ? -2.5 ARG 1   A 1   A ? -0.9 GLY 173 A 173 A ? -0.7 THR 127 A 127 A ? -0.1 
4   GLY 4   A 4   A ? ILE 2   A 2   A ? -0.4 ILE 126 A 126 A ? -0.3 VAL 3   A 3   A ? -0.2 LYS 172 A 172 A ? -0.1 
5   GLY 5   A 5   A ? ILE 2   A 2   A ? -1.9 GLY 173 A 173 A ? -0.1 LYS 7   A 7   A ? -0.3 MET 140 A 140 A ? -0.2 
6   PHE 6   A 6   A ? CYS 139 A 139 A ? -3.0 VAL 3   A 3   A ? -0.1 CYS 139 A 139 A ? -3.5 CYS 8   A 8   A ? -0.2 
7   LYS 7   A 7   A ? GLY 5   A 5   A ? -0.3 GLN 138 A 138 A ? -0.2 GLN 138 A 138 A ? -0.2 GLU 9   A 9   A ? -0.1 
8   CYS 8   A 8   A ? LEU 137 A 137 A ? -2.9 PHE 6   A 6   A ? -0.2 LEU 137 A 137 A ? -0.1 LYS 10  A 10  A ? -0.1 
9   GLU 9   A 9   A ? LYS 10  A 10  A ? -0.1 LYS 7   A 7   A ? -0.1 SER 12  A 12  A ? -2.2 GLN 13  A 13  A ? -0.3 
10  LYS 10  A 10  A ? ASN 11  A 11  A ? -0.3 SER 12  A 12  A ? -0.1 GLU 9   A 9   A ? -0.1 ASN 55  A 55  A ? -0.1 
11  ASN 11  A 11  A ? SER 12  A 12  A ? -0.1 GLN 13  A 13  A ? -0.1 LYS 10  A 10  A ? -0.3 GLU 9   A 9   A ? -0.1 
12  SER 12  A 12  A ? GLU 9   A 9   A ? -2.2 GLN 13  A 13  A ? -0.3 LYS 10  A 10  A ? -0.1 ASN 11  A 11  A ? -0.1 
13  GLN 13  A 13  A ? GLU 9   A 9   A ? -0.3 PRO 14  A 14  A ? -0.1 GLN 16  A 16  A ? -1.7 SER 12  A 12  A ? -0.3 
14  PRO 14  A 14  A ? ?   ?   ? ?   ? ? ?    ?   ?   ? ?   ? ? ?    LYS 103 A 103 A ? -1.4 GLY 53  A 53  A ? -0.3 
15  TRP 15  A 15  A ? VAL 102 A 102 A ? -0.2 SER 12  A 12  A ? -0.1 LEU 31  A 31  A ? -2.4 VAL 17  A 17  A ? -0.2 
16  GLN 16  A 16  A ? GLN 13  A 13  A ? -1.7 VAL 30  A 30  A ? -0.2 GLY 53  A 53  A ? -0.7 ALA 18  A 18  A ? -0.4 
17  VAL 17  A 17  A ? GLY 29  A 29  A ? -2.4 TRP 15  A 15  A ? -0.2 GLY 29  A 29  A ? -1.2 VAL 19  A 19  A ? -0.6 
18  ALA 18  A 18  A ? TRP 51  A 51  A ? -2.5 GLN 16  A 16  A ? -0.4 TRP 51  A 51  A ? -2.6 TYR 20  A 20  A ? -0.5 
19  VAL 19  A 19  A ? CYS 27  A 27  A ? -2.9 VAL 17  A 17  A ? -0.6 ILE 26  A 26  A ? -3.1 CYS 27  A 27  A ? -1.5 
20  TYR 20  A 20  A ? GLU 49  A 49  A ? -3.3 ALA 18  A 18  A ? -0.5 GLU 49  A 49  A ? -1.7 HIS 22  A 22  A ? -0.4 
21  TYR 21  A 21  A ? GLU 24  A 24  A ? -3.0 VAL 19  A 19  A ? -0.3 GLU 24  A 24  A ? -1.8 CYS 48  A 48  A ? -0.1 
22  HIS 22  A 22  A ? GLU 47  A 47  A ? -0.4 TYR 20  A 20  A ? -0.4 HIS 25  A 25  A ? -0.1 TYR 21  A 21  A ? -0.1 
23  LYS 23  A 23  A ? GLU 24  A 24  A ? -0.2 GLU 49  A 49  A ? -0.0 HIS 25  A 25  A ? -0.6 HIS 22  A 22  A ? -0.3 
24  GLU 24  A 24  A ? TYR 21  A 21  A ? -1.8 ?   ?   ? ?   ? ? ?    TYR 21  A 21  A ? -3.0 ILE 26  A 26  A ? -0.3 
25  HIS 25  A 25  A ? LYS 23  A 23  A ? -0.6 TYR 20  A 20  A ? -0.2 TYR 20  A 20  A ? -0.2 GLY 28  A 28  A ? -0.1 
26  ILE 26  A 26  A ? VAL 19  A 19  A ? -3.1 CYS 27  A 27  A ? -0.4 GLY 28  A 28  A ? -0.3 SER 179 A 179 A ? -0.2 
27  CYS 27  A 27  A ? VAL 19  A 19  A ? -1.5 ASP 178 A 178 A ? -0.1 VAL 19  A 19  A ? -2.9 ILE 26  A 26  A ? -0.4 
28  GLY 28  A 28  A ? SER 179 A 179 A ? -3.1 ILE 26  A 26  A ? -0.3 ALA 40  A 40  A ? -0.4 VAL 30  A 30  A ? -0.3 
29  GLY 29  A 29  A ? VAL 17  A 17  A ? -1.2 CYS 27  A 27  A ? -0.2 VAL 17  A 17  A ? -2.4 LEU 31  A 31  A ? -0.4 
30  VAL 30  A 30  A ? LEU 38  A 38  A ? -2.6 GLY 28  A 28  A ? -0.3 LEU 38  A 38  A ? -3.3 LEU 32  A 32  A ? -0.6 
31  LEU 31  A 31  A ? TRP 15  A 15  A ? -2.4 GLY 29  A 29  A ? -0.4 ILE 105 A 105 A ? -1.9 VAL 37  A 37  A ? -0.2 
32  LEU 32  A 32  A ? TRP 36  A 36  A ? -2.5 VAL 30  A 30  A ? -0.6 ARG 34  A 34  A ? -0.2 LEU 31  A 31  A ? -0.2 
33  ASP 33  A 33  A ? TRP 36  A 36  A ? -1.4 PRO 104 A 104 A ? -0.1 TRP 36  A 36  A ? -0.7 LEU 32  A 32  A ? -0.3 
34  ARG 34  A 34  A ? ASN 35  A 35  A ? -0.3 LEU 32  A 32  A ? -0.2 ALA 96  A 96  A ? -3.2 LYS 94  A 94  A ? -0.1 
35  ASN 35  A 35  A ? PRO 95  A 95  A ? -0.2 TRP 36  A 36  A ? -0.1 LEU 92  A 92  A ? -2.5 VAL 37  A 37  A ? -0.5 
36  TRP 36  A 36  A ? ASP 33  A 33  A ? -0.7 ARG 91  A 91  A ? -0.2 LEU 32  A 32  A ? -2.5 ASP 33  A 33  A ? -1.4 
37  VAL 37  A 37  A ? LEU 90  A 90  A ? -2.4 ASN 35  A 35  A ? -0.5 LEU 90  A 90  A ? -3.4 THR 39  A 39  A ? -0.4 
38  LEU 38  A 38  A ? VAL 30  A 30  A ? -3.3 TRP 36  A 36  A ? -0.4 VAL 30  A 30  A ? -2.6 ALA 40  A 40  A ? -0.2 
39  THR 39  A 39  A ? MET 88  A 88  A ? -2.7 VAL 37  A 37  A ? -0.4 MET 88  A 88  A ? -2.4 ALA 41  A 41  A ? -0.3 
40  ALA 40  A 40  A ? GLY 28  A 28  A ? -0.4 LEU 38  A 38  A ? -0.2 CYS 43  A 43  A ? -1.6 LEU 87  A 87  A ? -0.3 
41  ALA 41  A 41  A ? THR 39  A 39  A ? -0.3 HIS 42  A 42  A ? -0.3 TYR 44  A 44  A ? -1.6 ALA 40  A 40  A ? -0.1 
42  HIS 42  A 42  A ? CYS 43  A 43  A ? -0.3 PHE 83  A 83  A ? -0.1 ALA 41  A 41  A ? -0.3 SER 179 A 179 A ? -0.0 
43  CYS 43  A 43  A ? ALA 40  A 40  A ? -1.6 GLY 28  A 28  A ? -0.1 HIS 42  A 42  A ? -0.3 ALA 41  A 41  A ? -0.2 
44  TYR 44  A 44  A ? ALA 41  A 41  A ? -1.6 THR 39  A 39  A ? -0.0 ASP 46  A 46  A ? -0.3 ALA 41  A 41  A ? -0.0 
45  VAL 45  A 45  A ? ?   ?   ? ?   ? ? ?    ?   ?   ? ?   ? ? ?    GLU 47  A 47  A ? -0.3 CYS 48  A 48  A ? -0.2 
46  ASP 46  A 46  A ? TYR 44  A 44  A ? -0.3 GLU 47  A 47  A ? -0.2 ?   ?   ? ?   ? ? ?    ?   ?   ? ?   ? ? ?    
47  GLU 47  A 47  A ? VAL 45  A 45  A ? -0.3 CYS 48  A 48  A ? -0.1 HIS 22  A 22  A ? -0.4 GLU 49  A 49  A ? -0.3 
48  CYS 48  A 48  A ? VAL 45  A 45  A ? -0.2 VAL 69  A 69  A ? -0.2 VAL 69  A 69  A ? -2.1 VAL 50  A 50  A ? -0.3 
49  GLU 49  A 49  A ? TYR 20  A 20  A ? -1.7 GLU 47  A 47  A ? -0.3 TYR 20  A 20  A ? -3.3 TRP 51  A 51  A ? -0.4 
50  VAL 50  A 50  A ? ARG 67  A 67  A ? -3.2 CYS 48  A 48  A ? -0.3 ARG 67  A 67  A ? -2.8 LEU 52  A 52  A ? -0.5 
51  TRP 51  A 51  A ? ALA 18  A 18  A ? -2.6 GLU 49  A 49  A ? -0.4 ALA 18  A 18  A ? -2.5 GLY 53  A 53  A ? -0.3 
52  LEU 52  A 52  A ? GLN 65  A 65  A ? -2.7 VAL 50  A 50  A ? -0.5 GLN 65  A 65  A ? -2.5 VAL 17  A 17  A ? -0.1 
53  GLY 53  A 53  A ? GLN 16  A 16  A ? -0.7 TRP 51  A 51  A ? -0.3 ASN 55  A 55  A ? -0.4 LEU 52  A 52  A ? -0.2 
54  LYS 54  A 54  A ? GLN 16  A 16  A ? -0.4 TRP 51  A 51  A ? -0.2 GLY 53  A 53  A ? -0.3 LEU 57  A 57  A ? -0.1 
55  ASN 55  A 55  A ? GLY 53  A 53  A ? -0.4 GLN 56  A 56  A ? -0.2 LEU 137 A 137 A ? -2.2 LEU 57  A 57  A ? -0.5 
56  GLN 56  A 56  A ? ASP 136 A 136 A ? -0.2 GLN 59  A 59  A ? -0.2 GLN 59  A 59  A ? -0.4 ASN 55  A 55  A ? -0.2 
57  LEU 57  A 57  A ? ASP 135 A 135 A ? -2.5 ASN 55  A 55  A ? -0.5 GLN 56  A 56  A ? -0.1 ASP 135 A 135 A ? -0.1 
58  PHE 58  A 58  A ? ASP 135 A 135 A ? -0.2 GLU 60  A 60  A ? -0.1 GLU 60  A 60  A ? -0.3 LEU 57  A 57  A ? -0.2 
59  GLN 59  A 59  A ? GLN 56  A 56  A ? -0.4 ASP 135 A 135 A ? -0.2 GLU 61  A 61  A ? -0.3 GLN 56  A 56  A ? -0.2 
60  GLU 60  A 60  A ? PHE 58  A 58  A ? -0.3 LYS 54  A 54  A ? -0.1 PHE 58  A 58  A ? -0.1 SER 63  A 63  A ? -0.1 
61  GLU 61  A 61  A ? GLN 59  A 59  A ? -0.3 PRO 62  A 62  A ? -0.1 ALA 64  A 64  A ? -2.4 GLU 60  A 60  A ? -0.0 
62  PRO 62  A 62  A ? ?   ?   ? ?   ? ? ?    ?   ?   ? ?   ? ? ?    GLU 61  A 61  A ? -0.1 GLU 60  A 60  A ? -0.0 
63  SER 63  A 63  A ? GLY 53  A 53  A ? -0.1 GLU 60  A 60  A ? -0.1 VAL 101 A 101 A ? -0.1 GLN 65  A 65  A ? -0.1 
64  ALA 64  A 64  A ? GLU 61  A 61  A ? -2.4 TRP 51  A 51  A ? -0.0 ASN 66  A 66  A ? -0.4 GLY 53  A 53  A ? -0.2 
65  GLN 65  A 65  A ? LEU 52  A 52  A ? -2.5 SER 63  A 63  A ? -0.1 LEU 52  A 52  A ? -2.7 ARG 67  A 67  A ? -0.5 
66  ASN 66  A 66  A ? ALA 64  A 64  A ? -0.4 TRP 51  A 51  A ? -0.2 LEU 68  A 68  A ? -0.4 TRP 51  A 51  A ? -0.2 
67  ARG 67  A 67  A ? VAL 50  A 50  A ? -2.8 GLN 65  A 65  A ? -0.5 VAL 50  A 50  A ? -3.2 VAL 69  A 69  A ? -0.2 
68  LEU 68  A 68  A ? ASN 66  A 66  A ? -0.4 GLU 49  A 49  A ? -0.2 SER 93  A 93  A ? -3.8 SER 70  A 70  A ? -0.6 
69  VAL 69  A 69  A ? CYS 48  A 48  A ? -2.1 LEU 92  A 92  A ? -0.2 LEU 92  A 92  A ? -0.2 CYS 48  A 48  A ? -0.2 
70  SER 70  A 70  A ? ARG 91  A 91  A ? -2.8 LEU 68  A 68  A ? -0.6 SER 72  A 72  A ? -0.3 LEU 92  A 92  A ? -0.2 
71  LYS 71  A 71  A ? ARG 91  A 91  A ? -1.2 PHE 73  A 73  A ? -0.0 ARG 91  A 91  A ? -2.9 PHE 73  A 73  A ? -0.4 
72  SER 72  A 72  A ? SER 70  A 70  A ? -0.3 LEU 90  A 90  A ? -0.2 LEU 90  A 90  A ? -0.2 MET 88  A 88  A ? -0.0 
73  PHE 73  A 73  A ? LEU 89  A 89  A ? -3.0 LYS 71  A 71  A ? -0.4 LEU 89  A 89  A ? -2.1 HIS 75  A 75  A ? -0.1 
74  PRO 74  A 74  A ? ?   ?   ? ?   ? ? ?    ?   ?   ? ?   ? ? ?    MET 88  A 88  A ? -0.2 ASP 86  A 86  A ? -0.1 
75  HIS 75  A 75  A ? LEU 87  A 87  A ? -3.4 ASN 85  A 85  A ? -0.3 PHE 78  A 78  A ? -2.0 LEU 87  A 87  A ? -0.1 
76  PRO 76  A 76  A ? ?   ?   ? ?   ? ? ?    ?   ?   ? ?   ? ? ?    HIS 75  A 75  A ? -0.1 ASN 85  A 85  A ? -0.0 
77  GLY 77  A 77  A ? ASN 85  A 85  A ? -0.1 ASN 79  A 79  A ? -0.0 ASN 79  A 79  A ? -0.2 SER 84  A 84  A ? -0.1 
78  PHE 78  A 78  A ? HIS 75  A 75  A ? -2.0 ASN 85  A 85  A ? -0.2 GLY 80  A 80  A ? -0.3 ASN 85  A 85  A ? -0.1 
79  ASN 79  A 79  A ? SER 84  A 84  A ? -0.7 GLY 77  A 77  A ? -0.2 PHE 83  A 83  A ? -1.4 ASP 82  A 82  A ? -0.5 
80  GLY 80  A 80  A ? PHE 78  A 78  A ? -0.3 ALA 81  A 81  A ? -0.2 PHE 78  A 78  A ? -0.0 ASN 79  A 79  A ? -0.0 
81  ALA 81  A 81  A ? ASP 82  A 82  A ? -0.1 SER 84  A 84  A ? -0.1 GLY 80  A 80  A ? -0.2 PHE 78  A 78  A ? -0.0 
82  ASP 82  A 82  A ? ASN 79  A 79  A ? -0.5 SER 84  A 84  A ? -0.1 GLY 80  A 80  A ? -0.2 ASN 85  A 85  A ? -0.1 
83  PHE 83  A 83  A ? ASN 79  A 79  A ? -1.4 SER 84  A 84  A ? -0.3 ASP 86  A 86  A ? -1.0 ASN 85  A 85  A ? -0.2 
84  SER 84  A 84  A ? ASN 85  A 85  A ? -0.2 ASN 79  A 79  A ? -0.2 ASN 79  A 79  A ? -0.7 PHE 83  A 83  A ? -0.3 
85  ASN 85  A 85  A ? ASP 86  A 86  A ? -0.2 VAL 161 A 161 A ? -0.2 LEU 87  A 87  A ? -2.5 HIS 75  A 75  A ? -0.3 
86  ASP 86  A 86  A ? PHE 83  A 83  A ? -1.0 ASP 82  A 82  A ? -0.1 MET 88  A 88  A ? -0.4 ASN 85  A 85  A ? -0.2 
87  LEU 87  A 87  A ? ASN 85  A 85  A ? -2.5 ALA 40  A 40  A ? -0.3 HIS 75  A 75  A ? -3.4 LEU 89  A 89  A ? -0.3 
88  MET 88  A 88  A ? THR 39  A 39  A ? -2.4 ASP 86  A 86  A ? -0.4 THR 39  A 39  A ? -2.7 LEU 90  A 90  A ? -0.5 
89  LEU 89  A 89  A ? PHE 73  A 73  A ? -2.1 LEU 87  A 87  A ? -0.3 PHE 73  A 73  A ? -3.0 ARG 91  A 91  A ? -0.5 
90  LEU 90  A 90  A ? VAL 37  A 37  A ? -3.4 MET 88  A 88  A ? -0.5 VAL 37  A 37  A ? -2.4 LEU 92  A 92  A ? -0.6 
91  ARG 91  A 91  A ? LYS 71  A 71  A ? -2.9 LEU 89  A 89  A ? -0.5 SER 70  A 70  A ? -2.8 LYS 71  A 71  A ? -1.2 
92  LEU 92  A 92  A ? ASN 35  A 35  A ? -2.5 LEU 90  A 90  A ? -0.6 VAL 69  A 69  A ? -0.2 GLU 49  A 49  A ? -0.0 
93  SER 93  A 93  A ? LEU 68  A 68  A ? -3.8 LYS 94  A 94  A ? -0.2 LEU 92  A 92  A ? -0.1 VAL 69  A 69  A ? -0.1 
94  LYS 94  A 94  A ? LEU 68  A 68  A ? -0.5 ARG 34  A 34  A ? -0.1 SER 93  A 93  A ? -0.2 SER 70  A 70  A ? -0.0 
95  PRO 95  A 95  A ? ?   ?   ? ?   ? ? ?    ?   ?   ? ?   ? ? ?    ASN 35  A 35  A ? -0.2 ASP 97  A 97  A ? -0.1 
96  ALA 96  A 96  A ? ARG 34  A 34  A ? -3.2 ASP 33  A 33  A ? -0.1 ILE 98  A 98  A ? -0.7 TRP 36  A 36  A ? -0.0 
97  ASP 97  A 97  A ? PRO 95  A 95  A ? -0.1 LYS 103 A 103 A ? -0.0 THR 99  A 99  A ? -0.5 ALA 96  A 96  A ? -0.1 
98  ILE 98  A 98  A ? ALA 96  A 96  A ? -0.7 VAL 101 A 101 A ? -0.1 ASP 100 A 100 A ? -0.2 LYS 103 A 103 A ? -0.2 
99  THR 99  A 99  A ? VAL 102 A 102 A ? -1.8 ASP 97  A 97  A ? -0.5 VAL 102 A 102 A ? -0.2 GLY 53  A 53  A ? -0.0 
100 ASP 100 A 100 A ? VAL 101 A 101 A ? -0.2 ILE 98  A 98  A ? -0.2 LYS 103 A 103 A ? -0.1 ILE 98  A 98  A ? -0.1 
101 VAL 101 A 101 A ? VAL 102 A 102 A ? -0.2 SER 63  A 63  A ? -0.1 LYS 103 A 103 A ? -0.4 GLY 53  A 53  A ? -0.2 
102 VAL 102 A 102 A ? THR 99  A 99  A ? -0.2 LEU 52  A 52  A ? -0.1 THR 99  A 99  A ? -1.8 VAL 101 A 101 A ? -0.2 
103 LYS 103 A 103 A ? PRO 14  A 14  A ? -1.4 VAL 101 A 101 A ? -0.4 LEU 31  A 31  A ? -0.2 ILE 105 A 105 A ? -0.1 
104 PRO 104 A 104 A ? ?   ?   ? ?   ? ? ?    ?   ?   ? ?   ? ? ?    ASP 106 A 106 A ? -0.4 LEU 32  A 32  A ? -0.2 
105 ILE 105 A 105 A ? LEU 31  A 31  A ? -1.9 TRP 15  A 15  A ? -0.1 LEU 107 A 107 A ? -0.1 VAL 188 A 188 A ? -0.1 
106 ASP 106 A 106 A ? PRO 104 A 104 A ? -0.4 LEU 107 A 107 A ? -0.1 LEU 189 A 189 A ? -1.1 ASP 33  A 33  A ? -0.1 
107 LEU 107 A 107 A ? LEU 32  A 32  A ? -0.1 VAL 188 A 188 A ? -0.1 THR 109 A 109 A ? -0.1 GLN 190 A 190 A ? -0.1 
108 PRO 108 A 108 A ? ?   ?   ? ?   ? ? ?    ?   ?   ? ?   ? ? ?    LEU 107 A 107 A ? -0.1 ASN 216 A 216 A ? -0.1 
109 THR 109 A 109 A ? LEU 107 A 107 A ? -0.1 LYS 110 A 110 A ? -0.1 GLU 111 A 111 A ? -0.3 LEU 107 A 107 A ? -0.0 
110 LYS 110 A 110 A ? LYS 113 A 113 A ? -0.0 ?   ?   ? ?   ? ? ?    THR 109 A 109 A ? -0.1 VAL 213 A 213 A ? -0.1 
111 GLU 111 A 111 A ? THR 109 A 109 A ? -0.3 PRO 112 A 112 A ? -0.1 THR 109 A 109 A ? -0.1 LYS 113 A 113 A ? -0.1 
112 PRO 112 A 112 A ? ?   ?   ? ?   ? ? ?    ?   ?   ? ?   ? ? ?    LEU 114 A 114 A ? -0.4 GLU 111 A 111 A ? -0.1 
113 LYS 113 A 113 A ? LEU 114 A 114 A ? -0.1 LYS 110 A 110 A ? -0.1 SER 116 A 116 A ? -1.9 LEU 144 A 144 A ? -0.3 
114 LEU 114 A 114 A ? PRO 112 A 112 A ? -0.4 ASP 115 A 115 A ? -0.2 LEU 145 A 145 A ? -0.2 THR 117 A 117 A ? -0.1 
115 ASP 115 A 115 A ? LEU 144 A 144 A ? -2.6 SER 116 A 116 A ? -0.3 LEU 114 A 114 A ? -0.2 LEU 145 A 145 A ? -0.1 
116 SER 116 A 116 A ? LYS 113 A 113 A ? -1.9 THR 117 A 117 A ? -0.1 LEU 144 A 144 A ? -1.9 CYS 118 A 118 A ? -0.5 
117 THR 117 A 117 A ? LYS 143 A 143 A ? -0.2 ASP 115 A 115 A ? -0.1 ASP 186 A 186 A ? -1.2 LEU 119 A 119 A ? -0.3 
118 CYS 118 A 118 A ? THR 142 A 142 A ? -4.1 SER 116 A 116 A ? -0.5 THR 142 A 142 A ? -3.0 VAL 120 A 120 A ? -0.5 
119 LEU 119 A 119 A ? ILE 184 A 184 A ? -3.5 THR 117 A 117 A ? -0.3 ILE 184 A 184 A ? -3.1 SER 121 A 121 A ? -0.4 
120 VAL 120 A 120 A ? MET 140 A 140 A ? -2.4 CYS 118 A 118 A ? -0.5 MET 140 A 140 A ? -1.8 GLY 122 A 122 A ? -0.3 
121 SER 121 A 121 A ? PRO 182 A 182 A ? -0.9 LEU 119 A 119 A ? -0.4 TRP 123 A 123 A ? -0.3 CYS 139 A 139 A ? -0.2 
122 GLY 122 A 122 A ? GLN 138 A 138 A ? -2.1 VAL 120 A 120 A ? -0.3 GLN 138 A 138 A ? -2.3 ILE 2   A 2   A ? -0.1 
123 TRP 123 A 123 A ? GLY 177 A 177 A ? -0.4 SER 121 A 121 A ? -0.3 ILE 126 A 126 A ? -0.1 ASP 178 A 178 A ? -0.1 
124 GLY 124 A 124 A ? SER 125 A 125 A ? -0.2 LYS 133 A 133 A ? -0.1 ILE 2   A 2   A ? -0.3 GLY 177 A 177 A ? -0.3 
125 SER 125 A 125 A ? VAL 176 A 176 A ? -3.0 ARG 1   A 1   A ? -0.2 LYS 133 A 133 A ? -0.2 GLY 124 A 124 A ? -0.2 
126 ILE 126 A 126 A ? GLN 132 A 132 A ? -2.1 ARG 1   A 1   A ? -0.2 GLY 4   A 4   A ? -0.3 SER 125 A 125 A ? -0.1 
127 THR 127 A 127 A ? LYS 130 A 130 A ? -0.5 GLN 132 A 132 A ? -0.3 CYS 200 A 200 A ? -0.2 GLN 132 A 132 A ? -0.2 
128 PRO 128 A 128 A ? ?   ?   ? ?   ? ? ?    ?   ?   ? ?   ? ? ?    CYS 200 A 200 A ? -0.4 THR 127 A 127 A ? -0.1 
129 THR 129 A 129 A ? LYS 130 A 130 A ? -0.1 PRO 199 A 199 A ? -0.1 TRP 131 A 131 A ? -0.4 ASP 198 A 198 A ? -0.0 
130 LYS 130 A 130 A ? GLN 132 A 132 A ? -0.1 ?   ?   ? ?   ? ? ?    GLN 132 A 132 A ? -0.9 THR 127 A 127 A ? -0.5 
131 TRP 131 A 131 A ? THR 129 A 129 A ? -0.4 SER 125 A 125 A ? -0.1 LYS 133 A 133 A ? -0.3 GLY 124 A 124 A ? -0.0 
132 GLN 132 A 132 A ? LYS 130 A 130 A ? -0.9 THR 127 A 127 A ? -0.2 ILE 126 A 126 A ? -2.1 THR 127 A 127 A ? -0.3 
133 LYS 133 A 133 A ? TRP 131 A 131 A ? -0.3 SER 125 A 125 A ? -0.2 SER 125 A 125 A ? -0.2 GLY 124 A 124 A ? -0.1 
134 PRO 134 A 134 A ? ?   ?   ? ?   ? ? ?    ?   ?   ? ?   ? ? ?    LEU 57  A 57  A ? -0.2 GLN 138 A 138 A ? -0.1 
135 ASP 135 A 135 A ? LEU 57  A 57  A ? -0.1 GLN 56  A 56  A ? -0.1 LEU 57  A 57  A ? -2.5 PHE 58  A 58  A ? -0.2 
136 ASP 136 A 136 A ? GLN 56  A 56  A ? -0.2 LEU 57  A 57  A ? -0.1 GLN 56  A 56  A ? -0.2 GLN 138 A 138 A ? -0.1 
137 LEU 137 A 137 A ? ASN 55  A 55  A ? -2.2 ASP 135 A 135 A ? -0.2 CYS 8   A 8   A ? -2.9 CYS 139 A 139 A ? -0.3 
138 GLN 138 A 138 A ? GLY 122 A 122 A ? -2.3 LYS 7   A 7   A ? -0.2 GLY 122 A 122 A ? -2.1 MET 140 A 140 A ? -0.3 
139 CYS 139 A 139 A ? PHE 6   A 6   A ? -3.5 LEU 137 A 137 A ? -0.3 PHE 6   A 6   A ? -3.0 PHE 141 A 141 A ? -0.3 
140 MET 140 A 140 A ? VAL 120 A 120 A ? -1.8 GLN 138 A 138 A ? -0.3 VAL 120 A 120 A ? -2.4 THR 142 A 142 A ? -0.4 
141 PHE 141 A 141 A ? CYS 139 A 139 A ? -0.3 LEU 119 A 119 A ? -0.2 MET 168 A 168 A ? -0.9 LYS 143 A 143 A ? -0.3 
142 THR 142 A 142 A ? CYS 118 A 118 A ? -3.0 MET 140 A 140 A ? -0.4 CYS 118 A 118 A ? -4.1 LEU 144 A 144 A ? -0.4 
143 LYS 143 A 143 A ? ILE 166 A 166 A ? -2.6 PHE 141 A 141 A ? -0.3 ILE 166 A 166 A ? -2.3 LEU 145 A 145 A ? -0.4 
144 LEU 144 A 144 A ? SER 116 A 116 A ? -1.9 THR 142 A 142 A ? -0.4 ASP 115 A 115 A ? -2.6 THR 165 A 165 A ? -0.2 
145 LEU 145 A 145 A ? CYS 164 A 164 A ? -3.1 LYS 143 A 143 A ? -0.4 CYS 164 A 164 A ? -0.7 ASN 147 A 147 A ? -0.1 
146 PRO 146 A 146 A ? ?   ?   ? ?   ? ? ?    ?   ?   ? ?   ? ? ?    ASN 149 A 149 A ? -1.6 CYS 150 A 150 A ? -0.6 
147 ASN 147 A 147 A ? GLU 148 A 148 A ? -0.3 ASN 149 A 149 A ? -0.2 ALA 151 A 151 A ? -2.0 CYS 150 A 150 A ? -0.6 
148 GLU 148 A 148 A ? ASN 149 A 149 A ? -0.3 CYS 150 A 150 A ? -0.2 LYS 152 A 152 A ? -0.8 ASN 147 A 147 A ? -0.3 
149 ASN 149 A 149 A ? PRO 146 A 146 A ? -1.6 CYS 150 A 150 A ? -0.2 ALA 153 A 153 A ? -0.5 GLU 148 A 148 A ? -0.3 
150 CYS 150 A 150 A ? ASN 147 A 147 A ? -0.6 PRO 146 A 146 A ? -0.6 TYR 154 A 154 A ? -2.0 ALA 153 A 153 A ? -0.8 
151 ALA 151 A 151 A ? ASN 147 A 147 A ? -2.0 LYS 152 A 152 A ? -0.3 CYS 150 A 150 A ? -0.2 ASN 149 A 149 A ? -0.2 
152 LYS 152 A 152 A ? GLU 148 A 148 A ? -0.8 ASN 149 A 149 A ? -0.2 ALA 151 A 151 A ? -0.3 CYS 150 A 150 A ? -0.2 
153 ALA 153 A 153 A ? CYS 150 A 150 A ? -0.8 ASN 149 A 149 A ? -0.5 LEU 155 A 155 A ? -0.3 ALA 151 A 151 A ? -0.2 
154 TYR 154 A 154 A ? CYS 150 A 150 A ? -2.0 LEU 156 A 156 A ? -0.2 VAL 158 A 158 A ? -0.1 VAL 205 A 205 A ? -0.0 
155 LEU 155 A 155 A ? ALA 153 A 153 A ? -0.3 LYS 157 A 157 A ? -0.1 LYS 157 A 157 A ? -0.1 TYR 154 A 154 A ? -0.1 
156 LEU 156 A 156 A ? LYS 157 A 157 A ? -0.1 ALA 153 A 153 A ? -0.0 VAL 158 A 158 A ? -0.2 TYR 154 A 154 A ? -0.2 
157 LYS 157 A 157 A ? LEU 155 A 155 A ? -0.1 VAL 158 A 158 A ? -0.0 THR 159 A 159 A ? -0.6 LEU 156 A 156 A ? -0.1 
158 VAL 158 A 158 A ? LEU 156 A 156 A ? -0.2 TYR 154 A 154 A ? -0.1 ASP 160 A 160 A ? -0.1 ALA 151 A 151 A ? -0.1 
159 THR 159 A 159 A ? LYS 157 A 157 A ? -0.6 LEU 163 A 163 A ? -0.0 MET 162 A 162 A ? -1.4 ALA 151 A 151 A ? -0.0 
160 ASP 160 A 160 A ? VAL 161 A 161 A ? -0.3 VAL 158 A 158 A ? -0.1 LYS 214 A 214 A ? -0.1 THR 159 A 159 A ? -0.0 
161 VAL 161 A 161 A ? VAL 213 A 213 A ? -0.1 LYS 214 A 214 A ? -0.0 ASN 211 A 211 A ? -2.4 LEU 163 A 163 A ? -0.3 
162 MET 162 A 162 A ? THR 159 A 159 A ? -1.4 THR 210 A 210 A ? -0.2 CYS 164 A 164 A ? -0.4 THR 210 A 210 A ? -0.2 
163 LEU 163 A 163 A ? TYR 209 A 209 A ? -2.5 VAL 161 A 161 A ? -0.3 TYR 209 A 209 A ? -2.4 THR 165 A 165 A ? -0.5 
164 CYS 164 A 164 A ? LEU 145 A 145 A ? -0.7 MET 162 A 162 A ? -0.4 LEU 145 A 145 A ? -3.1 ILE 166 A 166 A ? -0.3 
165 THR 165 A 165 A ? ALA 207 A 207 A ? -1.2 LEU 163 A 163 A ? -0.5 GLU 167 A 167 A ? -0.4 SER 206 A 206 A ? -0.3 
166 ILE 166 A 166 A ? LYS 143 A 143 A ? -2.3 CYS 164 A 164 A ? -0.3 LYS 143 A 143 A ? -2.6 MET 168 A 168 A ? -0.1 
167 GLU 167 A 167 A ? THR 165 A 165 A ? -0.4 LYS 172 A 172 A ? -0.3 GLY 169 A 169 A ? -1.0 THR 142 A 142 A ? -0.2 
168 MET 168 A 168 A ? PHE 141 A 141 A ? -0.9 ILE 166 A 166 A ? -0.1 PHE 141 A 141 A ? -0.1 GLU 170 A 170 A ? -0.1 
169 GLY 169 A 169 A ? GLU 167 A 167 A ? -1.0 ASP 171 A 171 A ? -0.0 LYS 172 A 172 A ? -0.6 GLY 204 A 204 A ? -0.3 
170 GLU 170 A 170 A ? ASP 171 A 171 A ? -0.2 PRO 203 A 203 A ? -0.1 ILE 202 A 202 A ? -0.1 MET 168 A 168 A ? -0.1 
171 ASP 171 A 171 A ? GLY 169 A 169 A ? -0.2 LYS 172 A 172 A ? -0.2 GLY 173 A 173 A ? -0.4 GLU 170 A 170 A ? -0.2 
172 LYS 172 A 172 A ? GLY 169 A 169 A ? -0.6 ILE 202 A 202 A ? -0.1 GLU 167 A 167 A ? -0.3 GLY 4   A 4   A ? -0.2 
173 GLY 173 A 173 A ? VAL 3   A 3   A ? -0.7 ASP 171 A 171 A ? -0.4 VAL 3   A 3   A ? -2.5 GLY 5   A 5   A ? -0.1 
174 PRO 174 A 174 A ? ?   ?   ? ?   ? ? ?    ?   ?   ? ?   ? ? ?    GLY 201 A 201 A ? -0.3 ILE 2   A 2   A ? -0.2 
175 CYS 175 A 175 A ? VAL 176 A 176 A ? -0.1 CYS 200 A 200 A ? -0.1 ASP 178 A 178 A ? -2.0 SER 179 A 179 A ? -0.2 
176 VAL 176 A 176 A ? GLY 177 A 177 A ? -0.2 PRO 174 A 174 A ? -0.2 SER 125 A 125 A ? -3.0 CYS 175 A 175 A ? -0.1 
177 GLY 177 A 177 A ? GLY 124 A 124 A ? -0.3 ILE 26  A 26  A ? -0.2 TRP 123 A 123 A ? -0.4 VAL 176 A 176 A ? -0.2 
178 ASP 178 A 178 A ? CYS 175 A 175 A ? -2.0 CYS 27  A 27  A ? -0.2 GLY 181 A 181 A ? -2.4 VAL 193 A 193 A ? -0.3 
179 SER 179 A 179 A ? GLY 180 A 180 A ? -0.3 ILE 26  A 26  A ? -0.2 GLY 28  A 28  A ? -3.1 SER 194 A 194 A ? -0.2 
180 GLY 180 A 180 A ? VAL 193 A 193 A ? -3.0 GLY 181 A 181 A ? -0.3 SER 179 A 179 A ? -0.3 VAL 17  A 17  A ? -0.1 
181 GLY 181 A 181 A ? ASP 178 A 178 A ? -2.4 GLY 28  A 28  A ? -0.1 VAL 193 A 193 A ? -2.3 GLY 180 A 180 A ? -0.3 
182 PRO 182 A 182 A ? ?   ?   ? ?   ? ? ?    ?   ?   ? ?   ? ? ?    SER 121 A 121 A ? -0.9 ILE 184 A 184 A ? -0.5 
183 LEU 183 A 183 A ? GLY 191 A 191 A ? -2.4 VAL 120 A 120 A ? -0.2 GLN 190 A 190 A ? -3.1 GLY 191 A 191 A ? -1.3 
184 ILE 184 A 184 A ? LEU 119 A 119 A ? -3.1 PRO 182 A 182 A ? -0.5 LEU 119 A 119 A ? -3.5 ASP 186 A 186 A ? -0.5 
185 CYS 185 A 185 A ? VAL 188 A 188 A ? -2.3 LEU 183 A 183 A ? -0.6 VAL 188 A 188 A ? -1.6 CYS 118 A 118 A ? -0.2 
186 ASP 186 A 186 A ? THR 117 A 117 A ? -1.2 ILE 184 A 184 A ? -0.5 CYS 185 A 185 A ? -0.2 CYS 118 A 118 A ? -0.1 
187 GLY 187 A 187 A ? VAL 188 A 188 A ? -0.2 ILE 184 A 184 A ? -0.1 LEU 189 A 189 A ? -0.4 ASP 186 A 186 A ? -0.3 
188 VAL 188 A 188 A ? CYS 185 A 185 A ? -1.6 ILE 105 A 105 A ? -0.1 CYS 185 A 185 A ? -2.3 GLN 190 A 190 A ? -0.7 
189 LEU 189 A 189 A ? ASP 106 A 106 A ? -1.1 GLY 187 A 187 A ? -0.4 ILE 184 A 184 A ? -0.2 THR 192 A 192 A ? -0.1 
190 GLN 190 A 190 A ? LEU 183 A 183 A ? -3.1 VAL 188 A 188 A ? -0.7 LEU 212 A 212 A ? -1.7 VAL 213 A 213 A ? -0.5 
191 GLY 191 A 191 A ? LEU 183 A 183 A ? -1.3 ASN 211 A 211 A ? -0.2 LEU 183 A 183 A ? -2.4 VAL 193 A 193 A ? -0.4 
192 THR 192 A 192 A ? THR 210 A 210 A ? -0.8 GLN 190 A 190 A ? -0.3 THR 210 A 210 A ? -2.2 SER 194 A 194 A ? -0.3 
193 VAL 193 A 193 A ? GLY 181 A 181 A ? -2.3 GLY 191 A 191 A ? -0.4 GLY 180 A 180 A ? -3.0 TYR 209 A 209 A ? -0.2 
194 SER 194 A 194 A ? ILE 208 A 208 A ? -2.3 ILE 195 A 195 A ? -0.4 GLY 196 A 196 A ? -0.4 TYR 209 A 209 A ? -0.2 
195 ILE 195 A 195 A ? ILE 208 A 208 A ? -1.7 SER 179 A 179 A ? -0.0 ILE 208 A 208 A ? -3.5 SER 194 A 194 A ? -0.4 
196 GLY 196 A 196 A ? SER 194 A 194 A ? -0.4 ALA 207 A 207 A ? -0.3 ALA 207 A 207 A ? -0.1 CYS 175 A 175 A ? -0.1 
197 PRO 197 A 197 A ? ?   ?   ? ?   ? ? ?    ?   ?   ? ?   ? ? ?    GLY 201 A 201 A ? -0.1 ALA 207 A 207 A ? -0.0 
198 ASP 198 A 198 A ? PRO 199 A 199 A ? -0.2 CYS 200 A 200 A ? -0.1 CYS 200 A 200 A ? -0.2 THR 129 A 129 A ? -0.1 
199 PRO 199 A 199 A ? ?   ?   ? ?   ? ? ?    ?   ?   ? ?   ? ? ?    ILE 202 A 202 A ? -0.3 ASP 198 A 198 A ? -0.2 
200 CYS 200 A 200 A ? PRO 128 A 128 A ? -0.4 THR 127 A 127 A ? -0.2 CYS 175 A 175 A ? -0.1 ASP 198 A 198 A ? -0.1 
201 GLY 201 A 201 A ? PRO 174 A 174 A ? -0.3 ILE 202 A 202 A ? -0.3 CYS 200 A 200 A ? -0.2 GLY 173 A 173 A ? -0.1 
202 ILE 202 A 202 A ? PRO 199 A 199 A ? -0.3 VAL 205 A 205 A ? -0.2 VAL 205 A 205 A ? -1.9 GLY 201 A 201 A ? -0.3 
203 PRO 203 A 203 A ? ?   ?   ? ?   ? ? ?    ?   ?   ? ?   ? ? ?    GLU 170 A 170 A ? -0.1 SER 206 A 206 A ? -0.1 
204 GLY 204 A 204 A ? GLY 169 A 169 A ? -0.3 VAL 205 A 205 A ? -0.2 SER 206 A 206 A ? -0.5 ALA 153 A 153 A ? -0.1 
205 VAL 205 A 205 A ? ILE 202 A 202 A ? -1.9 ALA 153 A 153 A ? -0.0 ILE 202 A 202 A ? -0.2 ALA 207 A 207 A ? -0.2 
206 SER 206 A 206 A ? GLY 204 A 204 A ? -0.5 THR 165 A 165 A ? -0.3 ILE 166 A 166 A ? -0.1 ILE 208 A 208 A ? -0.1 
207 ALA 207 A 207 A ? VAL 205 A 205 A ? -0.2 GLY 196 A 196 A ? -0.1 THR 165 A 165 A ? -1.2 TYR 209 A 209 A ? -0.5 
208 ILE 208 A 208 A ? ILE 195 A 195 A ? -3.5 CYS 164 A 164 A ? -0.2 SER 194 A 194 A ? -2.3 ILE 195 A 195 A ? -1.7 
209 TYR 209 A 209 A ? LEU 163 A 163 A ? -2.4 ALA 207 A 207 A ? -0.5 LEU 163 A 163 A ? -2.5 ASN 211 A 211 A ? -0.5 
210 THR 210 A 210 A ? THR 192 A 192 A ? -2.2 ILE 208 A 208 A ? -0.3 THR 192 A 192 A ? -0.8 LEU 212 A 212 A ? -0.7 
211 ASN 211 A 211 A ? VAL 161 A 161 A ? -2.4 TYR 209 A 209 A ? -0.5 LYS 214 A 214 A ? -0.7 PHE 215 A 215 A ? -0.3 
212 LEU 212 A 212 A ? GLN 190 A 190 A ? -1.7 THR 210 A 210 A ? -0.7 PHE 215 A 215 A ? -1.4 ASN 216 A 216 A ? -0.2 
213 VAL 213 A 213 A ? GLN 190 A 190 A ? -0.5 LYS 214 A 214 A ? -0.3 ASN 216 A 216 A ? -0.9 SER 217 A 217 A ? -0.3 
214 LYS 214 A 214 A ? ASN 211 A 211 A ? -0.7 PHE 215 A 215 A ? -0.2 VAL 213 A 213 A ? -0.3 LEU 212 A 212 A ? -0.2 
215 PHE 215 A 215 A ? LEU 212 A 212 A ? -1.4 ASN 211 A 211 A ? -0.3 ILE 219 A 219 A ? -2.6 LYS 214 A 214 A ? -0.2 
216 ASN 216 A 216 A ? VAL 213 A 213 A ? -0.9 SER 217 A 217 A ? -0.2 LYS 220 A 220 A ? -2.9 ASP 221 A 221 A ? -0.3 
217 SER 217 A 217 A ? VAL 213 A 213 A ? -0.3 TRP 218 A 218 A ? -0.2 ASP 221 A 221 A ? -2.5 THR 222 A 222 A ? -0.2 
218 TRP 218 A 218 A ? LYS 220 A 220 A ? -0.2 ILE 219 A 219 A ? -0.2 THR 222 A 222 A ? -2.7 MET 223 A 223 A ? -0.2 
219 ILE 219 A 219 A ? PHE 215 A 215 A ? -2.6 LYS 220 A 220 A ? -0.2 MET 223 A 223 A ? -2.3 SER 217 A 217 A ? -0.2 
220 LYS 220 A 220 A ? ASN 216 A 216 A ? -2.9 PHE 215 A 215 A ? -0.2 MET 224 A 224 A ? -2.2 ILE 219 A 219 A ? -0.2 
221 ASP 221 A 221 A ? SER 217 A 217 A ? -2.5 ASN 216 A 216 A ? -0.3 LYS 225 A 225 A ? -2.1 LYS 220 A 220 A ? -0.2 
222 THR 222 A 222 A ? TRP 218 A 218 A ? -2.7 SER 217 A 217 A ? -0.2 ASN 226 A 226 A ? -0.8 LYS 220 A 220 A ? -0.2 
223 MET 223 A 223 A ? ILE 219 A 219 A ? -2.3 TRP 218 A 218 A ? -0.2 ASN 226 A 226 A ? -0.4 ASP 221 A 221 A ? -0.2 
224 MET 224 A 224 A ? LYS 220 A 220 A ? -2.2 LYS 225 A 225 A ? -0.2 MET 223 A 223 A ? -0.2 THR 222 A 222 A ? -0.2 
225 LYS 225 A 225 A ? ASP 221 A 221 A ? -2.1 LYS 220 A 220 A ? -0.2 MET 224 A 224 A ? -0.2 MET 223 A 223 A ? -0.2 
226 ASN 226 A 226 A ? THR 222 A 222 A ? -0.8 MET 223 A 223 A ? -0.4 MET 224 A 224 A ? -0.2 MET 223 A 223 A ? -0.2 
# 
loop_
_dssp_statistics_histogram.entry_id 
_dssp_statistics_histogram.type 
_dssp_statistics_histogram.1 
_dssp_statistics_histogram.2 
_dssp_statistics_histogram.3 
_dssp_statistics_histogram.4 
_dssp_statistics_histogram.5 
_dssp_statistics_histogram.6 
_dssp_statistics_histogram.7 
_dssp_statistics_histogram.8 
_dssp_statistics_histogram.9 
_dssp_statistics_histogram.10 
_dssp_statistics_histogram.11 
_dssp_statistics_histogram.12 
_dssp_statistics_histogram.13 
_dssp_statistics_histogram.14 
_dssp_statistics_histogram.15 
_dssp_statistics_histogram.16 
_dssp_statistics_histogram.17 
_dssp_statistics_histogram.18 
_dssp_statistics_histogram.19 
_dssp_statistics_histogram.20 
_dssp_statistics_histogram.21 
_dssp_statistics_histogram.22 
_dssp_statistics_histogram.23 
_dssp_statistics_histogram.24 
_dssp_statistics_histogram.25 
_dssp_statistics_histogram.26 
_dssp_statistics_histogram.27 
_dssp_statistics_histogram.28 
_dssp_statistics_histogram.29 
_dssp_statistics_histogram.30 
MumuKlk1b16 residues_per_alpha_helix        0 0 0 0 1 0 0 0 0 1 0 0 0 0 0 0 0 0 0 0 0 0 0 0 0 0 0 0 0 0 
MumuKlk1b16 parallel_bridges_per_ladder     0 0 0 0 0 0 0 0 0 0 0 0 0 0 0 0 0 0 0 0 0 0 0 0 0 0 0 0 0 0 
MumuKlk1b16 antiparallel_bridges_per_ladder 2 1 3 6 1 2 0 0 0 0 0 0 0 0 0 0 0 0 0 0 0 0 0 0 0 0 0 0 0 0 
MumuKlk1b16 ladders_per_sheet               0 0 0 0 0 1 1 0 0 0 0 0 0 0 0 0 0 0 0 0 0 0 0 0 0 0 0 0 0 0 
# 
loop_
_dssp_statistics_hbond.entry_id 
_dssp_statistics_hbond.type 
_dssp_statistics_hbond.count 
_dssp_statistics_hbond.count_per_100 
MumuKlk1b16 O(I)-->H-N(J)          137 60.6 
MumuKlk1b16 'PARALLEL BRIDGES'     0   0.0  
MumuKlk1b16 'ANTIPARALLEL BRIDGES' 72  31.9 
MumuKlk1b16 O(I)-->H-N(I-5)        1   0.4  
MumuKlk1b16 O(I)-->H-N(I-4)        1   0.4  
MumuKlk1b16 O(I)-->H-N(I-3)        5   2.2  
MumuKlk1b16 O(I)-->H-N(I-2)        0   0.0  
MumuKlk1b16 O(I)-->H-N(I-1)        0   0.0  
MumuKlk1b16 O(I)-->H-N(I+0)        0   0.0  
MumuKlk1b16 O(I)-->H-N(I+1)        0   0.0  
MumuKlk1b16 O(I)-->H-N(I+2)        18  8.0  
MumuKlk1b16 O(I)-->H-N(I+3)        23  10.2 
MumuKlk1b16 O(I)-->H-N(I+4)        13  5.8  
MumuKlk1b16 O(I)-->H-N(I+5)        0   0.0  
# 
_dssp_statistics.entry_id                       MumuKlk1b16 
_dssp_statistics.nr_of_residues                 226 
_dssp_statistics.nr_of_chains                   1 
_dssp_statistics.nr_of_ss_bridges_total         0 
_dssp_statistics.nr_of_ss_bridges_intra_chain   0 
_dssp_statistics.nr_of_ss_bridges_inter_chain   0 
# 
loop_
_chem_comp.id 
_chem_comp.type 
_chem_comp.mon_nstd_flag 
_chem_comp.name 
_chem_comp.formula 
_chem_comp.formula_weight 
ALA 'L-PEPTIDE LINKING' y ALANINE         'C3 H7 N O2'     89.093 
ARG 'L-PEPTIDE LINKING' y ARGININE        'C6 H15 N4 O2'  175.209 
ASN 'L-PEPTIDE LINKING' y ASPARAGINE      'C4 H8 N2 O3'   132.118 
ASP 'L-PEPTIDE LINKING' y 'ASPARTIC ACID' 'C4 H7 N O4'    133.103 
CYS 'L-PEPTIDE LINKING' y CYSTEINE        'C3 H7 N O2 S'  121.158 
GLN 'L-PEPTIDE LINKING' y GLUTAMINE       'C5 H10 N2 O3'  146.144 
GLU 'L-PEPTIDE LINKING' y 'GLUTAMIC ACID' 'C5 H9 N O4'    147.129 
GLY 'PEPTIDE LINKING'   y GLYCINE         'C2 H5 N O2'     75.067 
HIS 'L-PEPTIDE LINKING' y HISTIDINE       'C6 H10 N3 O2'  156.162 
ILE 'L-PEPTIDE LINKING' y ISOLEUCINE      'C6 H13 N O2'   131.173 
LEU 'L-PEPTIDE LINKING' y LEUCINE         'C6 H13 N O2'   131.173 
LYS 'L-PEPTIDE LINKING' y LYSINE          'C6 H15 N2 O2'  147.195 
MET 'L-PEPTIDE LINKING' y METHIONINE      'C5 H11 N O2 S' 149.211 
PHE 'L-PEPTIDE LINKING' y PHENYLALANINE   'C9 H11 N O2'   165.189 
PRO 'L-PEPTIDE LINKING' y PROLINE         'C5 H9 N O2'     115.13 
SER 'L-PEPTIDE LINKING' y SERINE          'C3 H7 N O3'    105.093 
THR 'L-PEPTIDE LINKING' y THREONINE       'C4 H9 N O3'    119.119 
TRP 'L-PEPTIDE LINKING' y TRYPTOPHAN      'C11 H12 N2 O2' 204.225 
TYR 'L-PEPTIDE LINKING' y TYROSINE        'C9 H11 N O3'   181.189 
VAL 'L-PEPTIDE LINKING' y VALINE          'C5 H11 N O2'   117.146 
# 
loop_
_atom_type.symbol 
N 
C 
O 
S 
# 
loop_
_entity_poly_seq.entity_id 
_entity_poly_seq.num 
_entity_poly_seq.mon_id 
_entity_poly_seq.hetero 
1   1 ARG n 
1   2 ILE n 
1   3 VAL n 
1   4 GLY n 
1   5 GLY n 
1   6 PHE n 
1   7 LYS n 
1   8 CYS n 
1   9 GLU n 
1  10 LYS n 
1  11 ASN n 
1  12 SER n 
1  13 GLN n 
1  14 PRO n 
1  15 TRP n 
1  16 GLN n 
1  17 VAL n 
1  18 ALA n 
1  19 VAL n 
1  20 TYR n 
1  21 TYR n 
1  22 HIS n 
1  23 LYS n 
1  24 GLU n 
1  25 HIS n 
1  26 ILE n 
1  27 CYS n 
1  28 GLY n 
1  29 GLY n 
1  30 VAL n 
1  31 LEU n 
1  32 LEU n 
1  33 ASP n 
1  34 ARG n 
1  35 ASN n 
1  36 TRP n 
1  37 VAL n 
1  38 LEU n 
1  39 THR n 
1  40 ALA n 
1  41 ALA n 
1  42 HIS n 
1  43 CYS n 
1  44 TYR n 
1  45 VAL n 
1  46 ASP n 
1  47 GLU n 
1  48 CYS n 
1  49 GLU n 
1  50 VAL n 
1  51 TRP n 
1  52 LEU n 
1  53 GLY n 
1  54 LYS n 
1  55 ASN n 
1  56 GLN n 
1  57 LEU n 
1  58 PHE n 
1  59 GLN n 
1  60 GLU n 
1  61 GLU n 
1  62 PRO n 
1  63 SER n 
1  64 ALA n 
1  65 GLN n 
1  66 ASN n 
1  67 ARG n 
1  68 LEU n 
1  69 VAL n 
1  70 SER n 
1  71 LYS n 
1  72 SER n 
1  73 PHE n 
1  74 PRO n 
1  75 HIS n 
1  76 PRO n 
1  77 GLY n 
1  78 PHE n 
1  79 ASN n 
1  80 GLY n 
1  81 ALA n 
1  82 ASP n 
1  83 PHE n 
1  84 SER n 
1  85 ASN n 
1  86 ASP n 
1  87 LEU n 
1  88 MET n 
1  89 LEU n 
1  90 LEU n 
1  91 ARG n 
1  92 LEU n 
1  93 SER n 
1  94 LYS n 
1  95 PRO n 
1  96 ALA n 
1  97 ASP n 
1  98 ILE n 
1  99 THR n 
1 100 ASP n 
1 101 VAL n 
1 102 VAL n 
1 103 LYS n 
1 104 PRO n 
1 105 ILE n 
1 106 ASP n 
1 107 LEU n 
1 108 PRO n 
1 109 THR n 
1 110 LYS n 
1 111 GLU n 
1 112 PRO n 
1 113 LYS n 
1 114 LEU n 
1 115 ASP n 
1 116 SER n 
1 117 THR n 
1 118 CYS n 
1 119 LEU n 
1 120 VAL n 
1 121 SER n 
1 122 GLY n 
1 123 TRP n 
1 124 GLY n 
1 125 SER n 
1 126 ILE n 
1 127 THR n 
1 128 PRO n 
1 129 THR n 
1 130 LYS n 
1 131 TRP n 
1 132 GLN n 
1 133 LYS n 
1 134 PRO n 
1 135 ASP n 
1 136 ASP n 
1 137 LEU n 
1 138 GLN n 
1 139 CYS n 
1 140 MET n 
1 141 PHE n 
1 142 THR n 
1 143 LYS n 
1 144 LEU n 
1 145 LEU n 
1 146 PRO n 
1 147 ASN n 
1 148 GLU n 
1 149 ASN n 
1 150 CYS n 
1 151 ALA n 
1 152 LYS n 
1 153 ALA n 
1 154 TYR n 
1 155 LEU n 
1 156 LEU n 
1 157 LYS n 
1 158 VAL n 
1 159 THR n 
1 160 ASP n 
1 161 VAL n 
1 162 MET n 
1 163 LEU n 
1 164 CYS n 
1 165 THR n 
1 166 ILE n 
1 167 GLU n 
1 168 MET n 
1 169 GLY n 
1 170 GLU n 
1 171 ASP n 
1 172 LYS n 
1 173 GLY n 
1 174 PRO n 
1 175 CYS n 
1 176 VAL n 
1 177 GLY n 
1 178 ASP n 
1 179 SER n 
1 180 GLY n 
1 181 GLY n 
1 182 PRO n 
1 183 LEU n 
1 184 ILE n 
1 185 CYS n 
1 186 ASP n 
1 187 GLY n 
1 188 VAL n 
1 189 LEU n 
1 190 GLN n 
1 191 GLY n 
1 192 THR n 
1 193 VAL n 
1 194 SER n 
1 195 ILE n 
1 196 GLY n 
1 197 PRO n 
1 198 ASP n 
1 199 PRO n 
1 200 CYS n 
1 201 GLY n 
1 202 ILE n 
1 203 PRO n 
1 204 GLY n 
1 205 VAL n 
1 206 SER n 
1 207 ALA n 
1 208 ILE n 
1 209 TYR n 
1 210 THR n 
1 211 ASN n 
1 212 LEU n 
1 213 VAL n 
1 214 LYS n 
1 215 PHE n 
1 216 ASN n 
1 217 SER n 
1 218 TRP n 
1 219 ILE n 
1 220 LYS n 
1 221 ASP n 
1 222 THR n 
1 223 MET n 
1 224 MET n 
1 225 LYS n 
1 226 ASN n 
# 
loop_
_pdbx_poly_seq_scheme.asym_id 
_pdbx_poly_seq_scheme.entity_id 
_pdbx_poly_seq_scheme.seq_id 
_pdbx_poly_seq_scheme.mon_id 
_pdbx_poly_seq_scheme.ndb_seq_num 
_pdbx_poly_seq_scheme.pdb_seq_num 
_pdbx_poly_seq_scheme.auth_seq_num 
_pdbx_poly_seq_scheme.pdb_mon_id 
_pdbx_poly_seq_scheme.auth_mon_id 
_pdbx_poly_seq_scheme.pdb_strand_id 
_pdbx_poly_seq_scheme.pdb_ins_code 
_pdbx_poly_seq_scheme.hetero 
A 1   1 ARG   1 1   1   ARG ARG A ? n 
A 1   2 ILE   2 2   2   ILE ILE A ? n 
A 1   3 VAL   3 3   3   VAL VAL A ? n 
A 1   4 GLY   4 4   4   GLY GLY A ? n 
A 1   5 GLY   5 5   5   GLY GLY A ? n 
A 1   6 PHE   6 6   6   PHE PHE A ? n 
A 1   7 LYS   7 7   7   LYS LYS A ? n 
A 1   8 CYS   8 8   8   CYS CYS A ? n 
A 1   9 GLU   9 9   9   GLU GLU A ? n 
A 1  10 LYS  10 10  10  LYS LYS A ? n 
A 1  11 ASN  11 11  11  ASN ASN A ? n 
A 1  12 SER  12 12  12  SER SER A ? n 
A 1  13 GLN  13 13  13  GLN GLN A ? n 
A 1  14 PRO  14 14  14  PRO PRO A ? n 
A 1  15 TRP  15 15  15  TRP TRP A ? n 
A 1  16 GLN  16 16  16  GLN GLN A ? n 
A 1  17 VAL  17 17  17  VAL VAL A ? n 
A 1  18 ALA  18 18  18  ALA ALA A ? n 
A 1  19 VAL  19 19  19  VAL VAL A ? n 
A 1  20 TYR  20 20  20  TYR TYR A ? n 
A 1  21 TYR  21 21  21  TYR TYR A ? n 
A 1  22 HIS  22 22  22  HIS HIS A ? n 
A 1  23 LYS  23 23  23  LYS LYS A ? n 
A 1  24 GLU  24 24  24  GLU GLU A ? n 
A 1  25 HIS  25 25  25  HIS HIS A ? n 
A 1  26 ILE  26 26  26  ILE ILE A ? n 
A 1  27 CYS  27 27  27  CYS CYS A ? n 
A 1  28 GLY  28 28  28  GLY GLY A ? n 
A 1  29 GLY  29 29  29  GLY GLY A ? n 
A 1  30 VAL  30 30  30  VAL VAL A ? n 
A 1  31 LEU  31 31  31  LEU LEU A ? n 
A 1  32 LEU  32 32  32  LEU LEU A ? n 
A 1  33 ASP  33 33  33  ASP ASP A ? n 
A 1  34 ARG  34 34  34  ARG ARG A ? n 
A 1  35 ASN  35 35  35  ASN ASN A ? n 
A 1  36 TRP  36 36  36  TRP TRP A ? n 
A 1  37 VAL  37 37  37  VAL VAL A ? n 
A 1  38 LEU  38 38  38  LEU LEU A ? n 
A 1  39 THR  39 39  39  THR THR A ? n 
A 1  40 ALA  40 40  40  ALA ALA A ? n 
A 1  41 ALA  41 41  41  ALA ALA A ? n 
A 1  42 HIS  42 42  42  HIS HIS A ? n 
A 1  43 CYS  43 43  43  CYS CYS A ? n 
A 1  44 TYR  44 44  44  TYR TYR A ? n 
A 1  45 VAL  45 45  45  VAL VAL A ? n 
A 1  46 ASP  46 46  46  ASP ASP A ? n 
A 1  47 GLU  47 47  47  GLU GLU A ? n 
A 1  48 CYS  48 48  48  CYS CYS A ? n 
A 1  49 GLU  49 49  49  GLU GLU A ? n 
A 1  50 VAL  50 50  50  VAL VAL A ? n 
A 1  51 TRP  51 51  51  TRP TRP A ? n 
A 1  52 LEU  52 52  52  LEU LEU A ? n 
A 1  53 GLY  53 53  53  GLY GLY A ? n 
A 1  54 LYS  54 54  54  LYS LYS A ? n 
A 1  55 ASN  55 55  55  ASN ASN A ? n 
A 1  56 GLN  56 56  56  GLN GLN A ? n 
A 1  57 LEU  57 57  57  LEU LEU A ? n 
A 1  58 PHE  58 58  58  PHE PHE A ? n 
A 1  59 GLN  59 59  59  GLN GLN A ? n 
A 1  60 GLU  60 60  60  GLU GLU A ? n 
A 1  61 GLU  61 61  61  GLU GLU A ? n 
A 1  62 PRO  62 62  62  PRO PRO A ? n 
A 1  63 SER  63 63  63  SER SER A ? n 
A 1  64 ALA  64 64  64  ALA ALA A ? n 
A 1  65 GLN  65 65  65  GLN GLN A ? n 
A 1  66 ASN  66 66  66  ASN ASN A ? n 
A 1  67 ARG  67 67  67  ARG ARG A ? n 
A 1  68 LEU  68 68  68  LEU LEU A ? n 
A 1  69 VAL  69 69  69  VAL VAL A ? n 
A 1  70 SER  70 70  70  SER SER A ? n 
A 1  71 LYS  71 71  71  LYS LYS A ? n 
A 1  72 SER  72 72  72  SER SER A ? n 
A 1  73 PHE  73 73  73  PHE PHE A ? n 
A 1  74 PRO  74 74  74  PRO PRO A ? n 
A 1  75 HIS  75 75  75  HIS HIS A ? n 
A 1  76 PRO  76 76  76  PRO PRO A ? n 
A 1  77 GLY  77 77  77  GLY GLY A ? n 
A 1  78 PHE  78 78  78  PHE PHE A ? n 
A 1  79 ASN  79 79  79  ASN ASN A ? n 
A 1  80 GLY  80 80  80  GLY GLY A ? n 
A 1  81 ALA  81 81  81  ALA ALA A ? n 
A 1  82 ASP  82 82  82  ASP ASP A ? n 
A 1  83 PHE  83 83  83  PHE PHE A ? n 
A 1  84 SER  84 84  84  SER SER A ? n 
A 1  85 ASN  85 85  85  ASN ASN A ? n 
A 1  86 ASP  86 86  86  ASP ASP A ? n 
A 1  87 LEU  87 87  87  LEU LEU A ? n 
A 1  88 MET  88 88  88  MET MET A ? n 
A 1  89 LEU  89 89  89  LEU LEU A ? n 
A 1  90 LEU  90 90  90  LEU LEU A ? n 
A 1  91 ARG  91 91  91  ARG ARG A ? n 
A 1  92 LEU  92 92  92  LEU LEU A ? n 
A 1  93 SER  93 93  93  SER SER A ? n 
A 1  94 LYS  94 94  94  LYS LYS A ? n 
A 1  95 PRO  95 95  95  PRO PRO A ? n 
A 1  96 ALA  96 96  96  ALA ALA A ? n 
A 1  97 ASP  97 97  97  ASP ASP A ? n 
A 1  98 ILE  98 98  98  ILE ILE A ? n 
A 1  99 THR  99 99  99  THR THR A ? n 
A 1 100 ASP 100 100 100 ASP ASP A ? n 
A 1 101 VAL 101 101 101 VAL VAL A ? n 
A 1 102 VAL 102 102 102 VAL VAL A ? n 
A 1 103 LYS 103 103 103 LYS LYS A ? n 
A 1 104 PRO 104 104 104 PRO PRO A ? n 
A 1 105 ILE 105 105 105 ILE ILE A ? n 
A 1 106 ASP 106 106 106 ASP ASP A ? n 
A 1 107 LEU 107 107 107 LEU LEU A ? n 
A 1 108 PRO 108 108 108 PRO PRO A ? n 
A 1 109 THR 109 109 109 THR THR A ? n 
A 1 110 LYS 110 110 110 LYS LYS A ? n 
A 1 111 GLU 111 111 111 GLU GLU A ? n 
A 1 112 PRO 112 112 112 PRO PRO A ? n 
A 1 113 LYS 113 113 113 LYS LYS A ? n 
A 1 114 LEU 114 114 114 LEU LEU A ? n 
A 1 115 ASP 115 115 115 ASP ASP A ? n 
A 1 116 SER 116 116 116 SER SER A ? n 
A 1 117 THR 117 117 117 THR THR A ? n 
A 1 118 CYS 118 118 118 CYS CYS A ? n 
A 1 119 LEU 119 119 119 LEU LEU A ? n 
A 1 120 VAL 120 120 120 VAL VAL A ? n 
A 1 121 SER 121 121 121 SER SER A ? n 
A 1 122 GLY 122 122 122 GLY GLY A ? n 
A 1 123 TRP 123 123 123 TRP TRP A ? n 
A 1 124 GLY 124 124 124 GLY GLY A ? n 
A 1 125 SER 125 125 125 SER SER A ? n 
A 1 126 ILE 126 126 126 ILE ILE A ? n 
A 1 127 THR 127 127 127 THR THR A ? n 
A 1 128 PRO 128 128 128 PRO PRO A ? n 
A 1 129 THR 129 129 129 THR THR A ? n 
A 1 130 LYS 130 130 130 LYS LYS A ? n 
A 1 131 TRP 131 131 131 TRP TRP A ? n 
A 1 132 GLN 132 132 132 GLN GLN A ? n 
A 1 133 LYS 133 133 133 LYS LYS A ? n 
A 1 134 PRO 134 134 134 PRO PRO A ? n 
A 1 135 ASP 135 135 135 ASP ASP A ? n 
A 1 136 ASP 136 136 136 ASP ASP A ? n 
A 1 137 LEU 137 137 137 LEU LEU A ? n 
A 1 138 GLN 138 138 138 GLN GLN A ? n 
A 1 139 CYS 139 139 139 CYS CYS A ? n 
A 1 140 MET 140 140 140 MET MET A ? n 
A 1 141 PHE 141 141 141 PHE PHE A ? n 
A 1 142 THR 142 142 142 THR THR A ? n 
A 1 143 LYS 143 143 143 LYS LYS A ? n 
A 1 144 LEU 144 144 144 LEU LEU A ? n 
A 1 145 LEU 145 145 145 LEU LEU A ? n 
A 1 146 PRO 146 146 146 PRO PRO A ? n 
A 1 147 ASN 147 147 147 ASN ASN A ? n 
A 1 148 GLU 148 148 148 GLU GLU A ? n 
A 1 149 ASN 149 149 149 ASN ASN A ? n 
A 1 150 CYS 150 150 150 CYS CYS A ? n 
A 1 151 ALA 151 151 151 ALA ALA A ? n 
A 1 152 LYS 152 152 152 LYS LYS A ? n 
A 1 153 ALA 153 153 153 ALA ALA A ? n 
A 1 154 TYR 154 154 154 TYR TYR A ? n 
A 1 155 LEU 155 155 155 LEU LEU A ? n 
A 1 156 LEU 156 156 156 LEU LEU A ? n 
A 1 157 LYS 157 157 157 LYS LYS A ? n 
A 1 158 VAL 158 158 158 VAL VAL A ? n 
A 1 159 THR 159 159 159 THR THR A ? n 
A 1 160 ASP 160 160 160 ASP ASP A ? n 
A 1 161 VAL 161 161 161 VAL VAL A ? n 
A 1 162 MET 162 162 162 MET MET A ? n 
A 1 163 LEU 163 163 163 LEU LEU A ? n 
A 1 164 CYS 164 164 164 CYS CYS A ? n 
A 1 165 THR 165 165 165 THR THR A ? n 
A 1 166 ILE 166 166 166 ILE ILE A ? n 
A 1 167 GLU 167 167 167 GLU GLU A ? n 
A 1 168 MET 168 168 168 MET MET A ? n 
A 1 169 GLY 169 169 169 GLY GLY A ? n 
A 1 170 GLU 170 170 170 GLU GLU A ? n 
A 1 171 ASP 171 171 171 ASP ASP A ? n 
A 1 172 LYS 172 172 172 LYS LYS A ? n 
A 1 173 GLY 173 173 173 GLY GLY A ? n 
A 1 174 PRO 174 174 174 PRO PRO A ? n 
A 1 175 CYS 175 175 175 CYS CYS A ? n 
A 1 176 VAL 176 176 176 VAL VAL A ? n 
A 1 177 GLY 177 177 177 GLY GLY A ? n 
A 1 178 ASP 178 178 178 ASP ASP A ? n 
A 1 179 SER 179 179 179 SER SER A ? n 
A 1 180 GLY 180 180 180 GLY GLY A ? n 
A 1 181 GLY 181 181 181 GLY GLY A ? n 
A 1 182 PRO 182 182 182 PRO PRO A ? n 
A 1 183 LEU 183 183 183 LEU LEU A ? n 
A 1 184 ILE 184 184 184 ILE ILE A ? n 
A 1 185 CYS 185 185 185 CYS CYS A ? n 
A 1 186 ASP 186 186 186 ASP ASP A ? n 
A 1 187 GLY 187 187 187 GLY GLY A ? n 
A 1 188 VAL 188 188 188 VAL VAL A ? n 
A 1 189 LEU 189 189 189 LEU LEU A ? n 
A 1 190 GLN 190 190 190 GLN GLN A ? n 
A 1 191 GLY 191 191 191 GLY GLY A ? n 
A 1 192 THR 192 192 192 THR THR A ? n 
A 1 193 VAL 193 193 193 VAL VAL A ? n 
A 1 194 SER 194 194 194 SER SER A ? n 
A 1 195 ILE 195 195 195 ILE ILE A ? n 
A 1 196 GLY 196 196 196 GLY GLY A ? n 
A 1 197 PRO 197 197 197 PRO PRO A ? n 
A 1 198 ASP 198 198 198 ASP ASP A ? n 
A 1 199 PRO 199 199 199 PRO PRO A ? n 
A 1 200 CYS 200 200 200 CYS CYS A ? n 
A 1 201 GLY 201 201 201 GLY GLY A ? n 
A 1 202 ILE 202 202 202 ILE ILE A ? n 
A 1 203 PRO 203 203 203 PRO PRO A ? n 
A 1 204 GLY 204 204 204 GLY GLY A ? n 
A 1 205 VAL 205 205 205 VAL VAL A ? n 
A 1 206 SER 206 206 206 SER SER A ? n 
A 1 207 ALA 207 207 207 ALA ALA A ? n 
A 1 208 ILE 208 208 208 ILE ILE A ? n 
A 1 209 TYR 209 209 209 TYR TYR A ? n 
A 1 210 THR 210 210 210 THR THR A ? n 
A 1 211 ASN 211 211 211 ASN ASN A ? n 
A 1 212 LEU 212 212 212 LEU LEU A ? n 
A 1 213 VAL 213 213 213 VAL VAL A ? n 
A 1 214 LYS 214 214 214 LYS LYS A ? n 
A 1 215 PHE 215 215 215 PHE PHE A ? n 
A 1 216 ASN 216 216 216 ASN ASN A ? n 
A 1 217 SER 217 217 217 SER SER A ? n 
A 1 218 TRP 218 218 218 TRP TRP A ? n 
A 1 219 ILE 219 219 219 ILE ILE A ? n 
A 1 220 LYS 220 220 220 LYS LYS A ? n 
A 1 221 ASP 221 221 221 ASP ASP A ? n 
A 1 222 THR 222 222 222 THR THR A ? n 
A 1 223 MET 223 223 223 MET MET A ? n 
A 1 224 MET 224 224 224 MET MET A ? n 
A 1 225 LYS 225 225 225 LYS LYS A ? n 
A 1 226 ASN 226 226 226 ASN ASN A ? n 
# 
loop_
_atom_site.group_PDB 
_atom_site.id 
_atom_site.type_symbol 
_atom_site.label_atom_id 
_atom_site.label_alt_id 
_atom_site.label_comp_id 
_atom_site.label_asym_id 
_atom_site.label_entity_id 
_atom_site.label_seq_id 
_atom_site.pdbx_PDB_ins_code 
_atom_site.Cartn_x 
_atom_site.Cartn_y 
_atom_site.Cartn_z 
_atom_site.occupancy 
_atom_site.B_iso_or_equiv 
_atom_site.pdbx_formal_charge 
_atom_site.auth_seq_id 
_atom_site.auth_comp_id 
_atom_site.auth_asym_id 
_atom_site.auth_atom_id 
_atom_site.pdbx_PDB_model_num 
ATOM 1    N N   ? ARG A 1   1 ?  -3.355   6.084  -9.901 1.000 48.470 ? 1   ARG A N   1 
ATOM 2    C CA  ? ARG A 1   1 ?  -3.972   5.767 -11.185 1.000 48.470 ? 1   ARG A CA  1 
ATOM 3    C C   ? ARG A 1   1 ?  -3.552   4.382 -11.667 1.000 48.470 ? 1   ARG A C   1 
ATOM 4    C CB  ? ARG A 1   1 ?  -3.605   6.820 -12.233 1.000 48.470 ? 1   ARG A CB  1 
ATOM 5    O O   ? ARG A 1   1 ?  -2.361   4.069 -11.712 1.000 48.470 ? 1   ARG A O   1 
ATOM 6    C CG  ? ARG A 1   1 ?  -4.418   6.722 -13.515 1.000 48.470 ? 1   ARG A CG  1 
ATOM 7    C CD  ? ARG A 1   1 ?  -4.048   7.820 -14.502 1.000 48.470 ? 1   ARG A CD  1 
ATOM 8    N NE  ? ARG A 1   1 ?  -4.665   7.601 -15.807 1.000 48.470 ? 1   ARG A NE  1 
ATOM 9    N NH1 ? ARG A 1   1 ?  -4.189   9.712 -16.616 1.000 48.470 ? 1   ARG A NH1 1 
ATOM 10   N NH2 ? ARG A 1   1 ?  -5.305   8.201 -17.930 1.000 48.470 ? 1   ARG A NH2 1 
ATOM 11   C CZ  ? ARG A 1   1 ?  -4.718   8.505 -16.782 1.000 48.470 ? 1   ARG A CZ  1 
ATOM 12   N N   ? ILE A 1   2 ?  -4.625   3.553 -11.661 1.000 57.040 ? 2   ILE A N   1 
ATOM 13   C CA  ? ILE A 1   2 ?  -4.272   2.524 -12.633 1.000 57.040 ? 2   ILE A CA  1 
ATOM 14   C C   ? ILE A 1   2 ?  -4.792   2.919 -14.014 1.000 57.040 ? 2   ILE A C   1 
ATOM 15   C CB  ? ILE A 1   2 ?  -4.831   1.144 -12.224 1.000 57.040 ? 2   ILE A CB  1 
ATOM 16   O O   ? ILE A 1   2 ?  -6.004   2.961 -14.239 1.000 57.040 ? 2   ILE A O   1 
ATOM 17   C CG1 ? ILE A 1   2 ?  -4.278   0.727 -10.856 1.000 57.040 ? 2   ILE A CG1 1 
ATOM 18   C CG2 ? ILE A 1   2 ?  -4.507   0.092 -13.289 1.000 57.040 ? 2   ILE A CG2 1 
ATOM 19   C CD1 ? ILE A 1   2 ?  -4.738  -0.649 -10.395 1.000 57.040 ? 2   ILE A CD1 1 
ATOM 20   N N   ? VAL A 1   3 ?  -4.204   3.836 -14.627 1.000 64.400 ? 3   VAL A N   1 
ATOM 21   C CA  ? VAL A 1   3 ?  -4.559   4.112 -16.015 1.000 64.400 ? 3   VAL A CA  1 
ATOM 22   C C   ? VAL A 1   3 ?  -4.705   2.800 -16.783 1.000 64.400 ? 3   VAL A C   1 
ATOM 23   C CB  ? VAL A 1   3 ?  -3.510   5.017 -16.700 1.000 64.400 ? 3   VAL A CB  1 
ATOM 24   O O   ? VAL A 1   3 ?  -3.794   1.969 -16.783 1.000 64.400 ? 3   VAL A O   1 
ATOM 25   C CG1 ? VAL A 1   3 ?  -3.870   5.246 -18.167 1.000 64.400 ? 3   VAL A CG1 1 
ATOM 26   C CG2 ? VAL A 1   3 ?  -3.392   6.349 -15.962 1.000 64.400 ? 3   VAL A CG2 1 
ATOM 27   N N   ? GLY A 1   4 ?  -6.065   2.593 -17.210 1.000 66.210 ? 4   GLY A N   1 
ATOM 28   C CA  ? GLY A 1   4 ?  -6.285   1.378 -17.977 1.000 66.210 ? 4   GLY A CA  1 
ATOM 29   C C   ? GLY A 1   4 ?  -6.593   0.172 -17.109 1.000 66.210 ? 4   GLY A C   1 
ATOM 30   O O   ? GLY A 1   4 ?  -6.463  -0.970 -17.555 1.000 66.210 ? 4   GLY A O   1 
ATOM 31   N N   ? GLY A 1   5 ?  -6.852   0.365 -15.709 1.000 80.470 ? 5   GLY A N   1 
ATOM 32   C CA  ? GLY A 1   5 ?  -7.264  -0.672 -14.776 1.000 80.470 ? 5   GLY A CA  1 
ATOM 33   C C   ? GLY A 1   5 ?  -8.759  -0.927 -14.788 1.000 80.470 ? 5   GLY A C   1 
ATOM 34   O O   ? GLY A 1   5 ?  -9.458  -0.510 -15.715 1.000 80.470 ? 5   GLY A O   1 
ATOM 35   N N   ? PHE A 1   6 ?  -9.206  -1.742 -13.958 1.000 89.590 ? 6   PHE A N   1 
ATOM 36   C CA  ? PHE A 1   6 ? -10.617  -2.089 -13.831 1.000 89.590 ? 6   PHE A CA  1 
ATOM 37   C C   ? PHE A 1   6 ? -11.090  -1.911 -12.393 1.000 89.590 ? 6   PHE A C   1 
ATOM 38   C CB  ? PHE A 1   6 ? -10.861  -3.530 -14.289 1.000 89.590 ? 6   PHE A CB  1 
ATOM 39   O O   ? PHE A 1   6 ? -10.276  -1.857 -11.468 1.000 89.590 ? 6   PHE A O   1 
ATOM 40   C CG  ? PHE A 1   6 ? -10.043  -4.551 -13.544 1.000 89.590 ? 6   PHE A CG  1 
ATOM 41   C CD1 ? PHE A 1   6 ?  -8.787  -4.926 -14.005 1.000 89.590 ? 6   PHE A CD1 1 
ATOM 42   C CD2 ? PHE A 1   6 ? -10.532  -5.135 -12.383 1.000 89.590 ? 6   PHE A CD2 1 
ATOM 43   C CE1 ? PHE A 1   6 ?  -8.028  -5.871 -13.317 1.000 89.590 ? 6   PHE A CE1 1 
ATOM 44   C CE2 ? PHE A 1   6 ?  -9.779  -6.080 -11.690 1.000 89.590 ? 6   PHE A CE2 1 
ATOM 45   C CZ  ? PHE A 1   6 ?  -8.528  -6.447 -12.160 1.000 89.590 ? 6   PHE A CZ  1 
ATOM 46   N N   ? LYS A 1   7 ? -12.433  -1.751 -12.308 1.000 93.190 ? 7   LYS A N   1 
ATOM 47   C CA  ? LYS A 1   7 ? -13.022  -1.719 -10.973 1.000 93.190 ? 7   LYS A CA  1 
ATOM 48   C C   ? LYS A 1   7 ? -12.768  -3.026 -10.228 1.000 93.190 ? 7   LYS A C   1 
ATOM 49   C CB  ? LYS A 1   7 ? -14.525  -1.447 -11.055 1.000 93.190 ? 7   LYS A CB  1 
ATOM 50   O O   ? LYS A 1   7 ? -13.013  -4.109 -10.762 1.000 93.190 ? 7   LYS A O   1 
ATOM 51   C CG  ? LYS A 1   7 ? -15.204  -1.304  -9.701 1.000 93.190 ? 7   LYS A CG  1 
ATOM 52   C CD  ? LYS A 1   7 ? -16.697  -1.044  -9.849 1.000 93.190 ? 7   LYS A CD  1 
ATOM 53   C CE  ? LYS A 1   7 ? -17.407  -1.076  -8.502 1.000 93.190 ? 7   LYS A CE  1 
ATOM 54   N NZ  ? LYS A 1   7 ? -18.872  -0.818  -8.641 1.000 93.190 ? 7   LYS A NZ  1 
ATOM 55   N N   ? CYS A 1   8 ? -12.208  -2.850  -9.019 1.000 94.100 ? 8   CYS A N   1 
ATOM 56   C CA  ? CYS A 1   8 ? -12.024  -4.034  -8.188 1.000 94.100 ? 8   CYS A CA  1 
ATOM 57   C C   ? CYS A 1   8 ? -13.368  -4.618  -7.766 1.000 94.100 ? 8   CYS A C   1 
ATOM 58   C CB  ? CYS A 1   8 ? -11.194  -3.697  -6.950 1.000 94.100 ? 8   CYS A CB  1 
ATOM 59   O O   ? CYS A 1   8 ? -14.330  -3.879  -7.549 1.000 94.100 ? 8   CYS A O   1 
ATOM 60   S SG  ? CYS A 1   8 ?  -9.495  -3.210  -7.323 1.000 94.100 ? 8   CYS A SG  1 
ATOM 61   N N   ? GLU A 1   9 ? -13.331  -5.988  -7.739 1.000 94.410 ? 9   GLU A N   1 
ATOM 62   C CA  ? GLU A 1   9 ? -14.514  -6.598  -7.140 1.000 94.410 ? 9   GLU A CA  1 
ATOM 63   C C   ? GLU A 1   9 ? -14.721  -6.114  -5.708 1.000 94.410 ? 9   GLU A C   1 
ATOM 64   C CB  ? GLU A 1   9 ? -14.404  -8.125  -7.168 1.000 94.410 ? 9   GLU A CB  1 
ATOM 65   O O   ? GLU A 1   9 ? -13.756  -5.952  -4.957 1.000 94.410 ? 9   GLU A O   1 
ATOM 66   C CG  ? GLU A 1   9 ? -14.491  -8.722  -8.565 1.000 94.410 ? 9   GLU A CG  1 
ATOM 67   C CD  ? GLU A 1   9 ? -14.375 -10.238  -8.578 1.000 94.410 ? 9   GLU A CD  1 
ATOM 68   O OE1 ? GLU A 1   9 ? -14.396 -10.839  -9.676 1.000 94.410 ? 9   GLU A OE1 1 
ATOM 69   O OE2 ? GLU A 1   9 ? -14.264 -10.830  -7.481 1.000 94.410 ? 9   GLU A OE2 1 
ATOM 70   N N   ? LYS A 1  10 ? -15.954  -5.800  -5.397 1.000 93.610 ? 10  LYS A N   1 
ATOM 71   C CA  ? LYS A 1  10 ? -16.279  -5.336  -4.052 1.000 93.610 ? 10  LYS A CA  1 
ATOM 72   C C   ? LYS A 1  10 ? -15.678  -6.256  -2.993 1.000 93.610 ? 10  LYS A C   1 
ATOM 73   C CB  ? LYS A 1  10 ? -17.794  -5.244  -3.866 1.000 93.610 ? 10  LYS A CB  1 
ATOM 74   O O   ? LYS A 1  10 ? -15.784  -7.480  -3.094 1.000 93.610 ? 10  LYS A O   1 
ATOM 75   C CG  ? LYS A 1  10 ? -18.219  -4.565  -2.573 1.000 93.610 ? 10  LYS A CG  1 
ATOM 76   C CD  ? LYS A 1  10 ? -19.732  -4.397  -2.500 1.000 93.610 ? 10  LYS A CD  1 
ATOM 77   C CE  ? LYS A 1  10 ? -20.158  -3.716  -1.207 1.000 93.610 ? 10  LYS A CE  1 
ATOM 78   N NZ  ? LYS A 1  10 ? -21.636  -3.503  -1.154 1.000 93.610 ? 10  LYS A NZ  1 
ATOM 79   N N   ? ASN A 1  11 ? -14.920  -5.581  -2.017 1.000 91.930 ? 11  ASN A N   1 
ATOM 80   C CA  ? ASN A 1  11 ? -14.356  -6.231  -0.839 1.000 91.930 ? 11  ASN A CA  1 
ATOM 81   C C   ? ASN A 1  11 ? -13.269  -7.233  -1.218 1.000 91.930 ? 11  ASN A C   1 
ATOM 82   C CB  ? ASN A 1  11 ? -15.455  -6.922  -0.029 1.000 91.930 ? 11  ASN A CB  1 
ATOM 83   O O   ? ASN A 1  11 ? -12.850  -8.044  -0.390 1.000 91.930 ? 11  ASN A O   1 
ATOM 84   C CG  ? ASN A 1  11 ? -16.507  -5.953   0.474 1.000 91.930 ? 11  ASN A CG  1 
ATOM 85   N ND2 ? ASN A 1  11 ? -17.747  -6.420   0.568 1.000 91.930 ? 11  ASN A ND2 1 
ATOM 86   O OD1 ? ASN A 1  11 ? -16.208  -4.794   0.774 1.000 91.930 ? 11  ASN A OD1 1 
ATOM 87   N N   ? SER A 1  12 ? -12.801  -7.289  -2.425 1.000 95.010 ? 12  SER A N   1 
ATOM 88   C CA  ? SER A 1  12 ? -11.764  -8.208  -2.883 1.000 95.010 ? 12  SER A CA  1 
ATOM 89   C C   ? SER A 1  12 ? -10.388  -7.785  -2.379 1.000 95.010 ? 12  SER A C   1 
ATOM 90   C CB  ? SER A 1  12 ? -11.754  -8.287  -4.410 1.000 95.010 ? 12  SER A CB  1 
ATOM 91   O O   ? SER A 1  12 ?  -9.435  -8.566  -2.431 1.000 95.010 ? 12  SER A O   1 
ATOM 92   O OG  ? SER A 1  12 ? -11.466  -7.021  -4.978 1.000 95.010 ? 12  SER A OG  1 
ATOM 93   N N   ? GLN A 1  13 ? -10.192  -6.628  -1.844 1.000 96.650 ? 13  GLN A N   1 
ATOM 94   C CA  ? GLN A 1  13 ?  -8.948  -6.096  -1.298 1.000 96.650 ? 13  GLN A CA  1 
ATOM 95   C C   ? GLN A 1  13 ?  -9.137  -5.621   0.140 1.000 96.650 ? 13  GLN A C   1 
ATOM 96   C CB  ? GLN A 1  13 ?  -8.427  -4.949  -2.166 1.000 96.650 ? 13  GLN A CB  1 
ATOM 97   O O   ? GLN A 1  13 ?  -9.000  -4.430   0.429 1.000 96.650 ? 13  GLN A O   1 
ATOM 98   C CG  ? GLN A 1  13 ?  -8.134  -5.351  -3.605 1.000 96.650 ? 13  GLN A CG  1 
ATOM 99   C CD  ? GLN A 1  13 ?  -9.096  -6.400  -4.129 1.000 96.650 ? 13  GLN A CD  1 
ATOM 100  N NE2 ? GLN A 1  13 ?  -8.911  -6.801  -5.383 1.000 96.650 ? 13  GLN A NE2 1 
ATOM 101  O OE1 ? GLN A 1  13 ?  -9.997  -6.848  -3.414 1.000 96.650 ? 13  GLN A OE1 1 
ATOM 102  N N   ? PRO A 1  14 ?  -9.324  -6.512   1.114 1.000 97.030 ? 14  PRO A N   1 
ATOM 103  C CA  ? PRO A 1  14 ?  -9.671  -6.172   2.496 1.000 97.030 ? 14  PRO A CA  1 
ATOM 104  C C   ? PRO A 1  14 ?  -8.492  -5.593   3.275 1.000 97.030 ? 14  PRO A C   1 
ATOM 105  C CB  ? PRO A 1  14 ? -10.112  -7.512   3.088 1.000 97.030 ? 14  PRO A CB  1 
ATOM 106  O O   ? PRO A 1  14 ?  -8.680  -5.026   4.355 1.000 97.030 ? 14  PRO A O   1 
ATOM 107  C CG  ? PRO A 1  14 ?  -9.391  -8.543   2.281 1.000 97.030 ? 14  PRO A CG  1 
ATOM 108  C CD  ? PRO A 1  14 ?  -9.305  -8.062   0.861 1.000 97.030 ? 14  PRO A CD  1 
ATOM 109  N N   ? TRP A 1  15 ?  -7.317  -5.582   2.727 1.000 97.940 ? 15  TRP A N   1 
ATOM 110  C CA  ? TRP A 1  15 ?  -6.102  -5.068   3.351 1.000 97.940 ? 15  TRP A CA  1 
ATOM 111  C C   ? TRP A 1  15 ?  -5.816  -3.642   2.893 1.000 97.940 ? 15  TRP A C   1 
ATOM 112  C CB  ? TRP A 1  15 ?  -4.908  -5.970   3.026 1.000 97.940 ? 15  TRP A CB  1 
ATOM 113  O O   ? TRP A 1  15 ?  -4.943  -2.969   3.445 1.000 97.940 ? 15  TRP A O   1 
ATOM 114  C CG  ? TRP A 1  15 ?  -4.868  -6.439   1.603 1.000 97.940 ? 15  TRP A CG  1 
ATOM 115  C CD1 ? TRP A 1  15 ?  -4.265  -5.814   0.546 1.000 97.940 ? 15  TRP A CD1 1 
ATOM 116  C CD2 ? TRP A 1  15 ?  -5.459  -7.632   1.079 1.000 97.940 ? 15  TRP A CD2 1 
ATOM 117  C CE2 ? TRP A 1  15 ?  -5.175  -7.667  -0.304 1.000 97.940 ? 15  TRP A CE2 1 
ATOM 118  C CE3 ? TRP A 1  15 ?  -6.203  -8.676   1.646 1.000 97.940 ? 15  TRP A CE3 1 
ATOM 119  N NE1 ? TRP A 1  15 ?  -4.446  -6.548  -0.603 1.000 97.940 ? 15  TRP A NE1 1 
ATOM 120  C CH2 ? TRP A 1  15 ?  -6.334  -9.716  -0.549 1.000 97.940 ? 15  TRP A CH2 1 
ATOM 121  C CZ2 ? TRP A 1  15 ?  -5.609  -8.707  -1.129 1.000 97.940 ? 15  TRP A CZ2 1 
ATOM 122  C CZ3 ? TRP A 1  15 ?  -6.633  -9.710   0.823 1.000 97.940 ? 15  TRP A CZ3 1 
ATOM 123  N N   ? GLN A 1  16 ?  -6.459  -3.181   1.759 1.000 97.520 ? 16  GLN A N   1 
ATOM 124  C CA  ? GLN A 1  16 ?  -6.247  -1.847   1.207 1.000 97.520 ? 16  GLN A CA  1 
ATOM 125  C C   ? GLN A 1  16 ?  -6.720  -0.769   2.177 1.000 97.520 ? 16  GLN A C   1 
ATOM 126  C CB  ? GLN A 1  16 ?  -6.968  -1.700  -0.134 1.000 97.520 ? 16  GLN A CB  1 
ATOM 127  O O   ? GLN A 1  16 ?  -7.838  -0.837   2.693 1.000 97.520 ? 16  GLN A O   1 
ATOM 128  C CG  ? GLN A 1  16 ?  -6.771  -0.341  -0.792 1.000 97.520 ? 16  GLN A CG  1 
ATOM 129  C CD  ? GLN A 1  16 ?  -5.380  -0.167  -1.372 1.000 97.520 ? 16  GLN A CD  1 
ATOM 130  N NE2 ? GLN A 1  16 ?  -5.040   1.065  -1.737 1.000 97.520 ? 16  GLN A NE2 1 
ATOM 131  O OE1 ? GLN A 1  16 ?  -4.617  -1.130  -1.491 1.000 97.520 ? 16  GLN A OE1 1 
ATOM 132  N N   ? VAL A 1  17 ?  -5.868   0.290   2.371 1.000 97.670 ? 17  VAL A N   1 
ATOM 133  C CA  ? VAL A 1  17 ?  -6.135   1.369   3.316 1.000 97.670 ? 17  VAL A CA  1 
ATOM 134  C C   ? VAL A 1  17 ?  -6.075   2.714   2.596 1.000 97.670 ? 17  VAL A C   1 
ATOM 135  C CB  ? VAL A 1  17 ?  -5.138   1.351   4.496 1.000 97.670 ? 17  VAL A CB  1 
ATOM 136  O O   ? VAL A 1  17 ?  -5.194   2.940   1.763 1.000 97.670 ? 17  VAL A O   1 
ATOM 137  C CG1 ? VAL A 1  17 ?  -5.305   2.597   5.364 1.000 97.670 ? 17  VAL A CG1 1 
ATOM 138  C CG2 ? VAL A 1  17 ?  -5.323   0.085   5.331 1.000 97.670 ? 17  VAL A CG2 1 
ATOM 139  N N   ? ALA A 1  18 ?  -7.059   3.534   2.925 1.000 96.760 ? 18  ALA A N   1 
ATOM 140  C CA  ? ALA A 1  18 ?  -7.010   4.922   2.473 1.000 96.760 ? 18  ALA A CA  1 
ATOM 141  C C   ? ALA A 1  18 ?  -6.446   5.833   3.559 1.000 96.760 ? 18  ALA A C   1 
ATOM 142  C CB  ? ALA A 1  18 ?  -8.401   5.395   2.055 1.000 96.760 ? 18  ALA A CB  1 
ATOM 143  O O   ? ALA A 1  18 ?  -6.981   5.892   4.669 1.000 96.760 ? 18  ALA A O   1 
ATOM 144  N N   ? VAL A 1  19 ?  -5.395   6.537   3.180 1.000 96.650 ? 19  VAL A N   1 
ATOM 145  C CA  ? VAL A 1  19 ?  -4.775   7.479   4.106 1.000 96.650 ? 19  VAL A CA  1 
ATOM 146  C C   ? VAL A 1  19 ?  -5.264   8.895   3.808 1.000 96.650 ? 19  VAL A C   1 
ATOM 147  C CB  ? VAL A 1  19 ?  -3.233   7.421   4.027 1.000 96.650 ? 19  VAL A CB  1 
ATOM 148  O O   ? VAL A 1  19 ?  -5.159   9.369   2.675 1.000 96.650 ? 19  VAL A O   1 
ATOM 149  C CG1 ? VAL A 1  19 ?  -2.604   8.331   5.080 1.000 96.650 ? 19  VAL A CG1 1 
ATOM 150  C CG2 ? VAL A 1  19 ?  -2.745   5.983   4.199 1.000 96.650 ? 19  VAL A CG2 1 
ATOM 151  N N   ? TYR A 1  20 ?  -5.781   9.586   4.906 1.000 95.700 ? 20  TYR A N   1 
ATOM 152  C CA  ? TYR A 1  20 ?  -6.391  10.902   4.750 1.000 95.700 ? 20  TYR A CA  1 
ATOM 153  C C   ? TYR A 1  20 ?  -5.637  11.952   5.556 1.000 95.700 ? 20  TYR A C   1 
ATOM 154  C CB  ? TYR A 1  20 ?  -7.860  10.868   5.182 1.000 95.700 ? 20  TYR A CB  1 
ATOM 155  O O   ? TYR A 1  20 ?  -5.134  11.665   6.645 1.000 95.700 ? 20  TYR A O   1 
ATOM 156  C CG  ? TYR A 1  20 ?  -8.789  10.306   4.132 1.000 95.700 ? 20  TYR A CG  1 
ATOM 157  C CD1 ? TYR A 1  20 ?  -9.563  11.148   3.337 1.000 95.700 ? 20  TYR A CD1 1 
ATOM 158  C CD2 ? TYR A 1  20 ?  -8.894   8.934   3.934 1.000 95.700 ? 20  TYR A CD2 1 
ATOM 159  C CE1 ? TYR A 1  20 ? -10.421  10.636   2.370 1.000 95.700 ? 20  TYR A CE1 1 
ATOM 160  C CE2 ? TYR A 1  20 ?  -9.749   8.410   2.969 1.000 95.700 ? 20  TYR A CE2 1 
ATOM 161  O OH  ? TYR A 1  20 ? -11.355   8.755   1.237 1.000 95.700 ? 20  TYR A OH  1 
ATOM 162  C CZ  ? TYR A 1  20 ? -10.507   9.268   2.193 1.000 95.700 ? 20  TYR A CZ  1 
ATOM 163  N N   ? TYR A 1  21 ?  -5.570  13.134   4.914 1.000 94.300 ? 21  TYR A N   1 
ATOM 164  C CA  ? TYR A 1  21 ?  -5.208  14.361   5.613 1.000 94.300 ? 21  TYR A CA  1 
ATOM 165  C C   ? TYR A 1  21 ?  -6.346  15.374   5.561 1.000 94.300 ? 21  TYR A C   1 
ATOM 166  C CB  ? TYR A 1  21 ?  -3.939  14.971   5.010 1.000 94.300 ? 21  TYR A CB  1 
ATOM 167  O O   ? TYR A 1  21 ?  -6.726  15.835   4.482 1.000 94.300 ? 21  TYR A O   1 
ATOM 168  C CG  ? TYR A 1  21 ?  -3.547  16.291   5.627 1.000 94.300 ? 21  TYR A CG  1 
ATOM 169  C CD1 ? TYR A 1  21 ?  -3.497  17.453   4.860 1.000 94.300 ? 21  TYR A CD1 1 
ATOM 170  C CD2 ? TYR A 1  21 ?  -3.226  16.380   6.977 1.000 94.300 ? 21  TYR A CD2 1 
ATOM 171  C CE1 ? TYR A 1  21 ?  -3.134  18.672   5.424 1.000 94.300 ? 21  TYR A CE1 1 
ATOM 172  C CE2 ? TYR A 1  21 ?  -2.862  17.593   7.552 1.000 94.300 ? 21  TYR A CE2 1 
ATOM 173  O OH  ? TYR A 1  21 ?  -2.460  19.936   7.332 1.000 94.300 ? 21  TYR A OH  1 
ATOM 174  C CZ  ? TYR A 1  21 ?  -2.820  18.732   6.768 1.000 94.300 ? 21  TYR A CZ  1 
ATOM 175  N N   ? HIS A 1  22 ?  -6.991  15.800   6.696 1.000 89.400 ? 22  HIS A N   1 
ATOM 176  C CA  ? HIS A 1  22 ?  -8.121  16.718   6.800 1.000 89.400 ? 22  HIS A CA  1 
ATOM 177  C C   ? HIS A 1  22 ?  -9.154  16.445   5.711 1.000 89.400 ? 22  HIS A C   1 
ATOM 178  C CB  ? HIS A 1  22 ?  -7.642  18.168   6.717 1.000 89.400 ? 22  HIS A CB  1 
ATOM 179  O O   ? HIS A 1  22 ?  -9.475  17.333   4.918 1.000 89.400 ? 22  HIS A O   1 
ATOM 180  C CG  ? HIS A 1  22 ?  -6.824  18.598   7.894 1.000 89.400 ? 22  HIS A CG  1 
ATOM 181  C CD2 ? HIS A 1  22 ?  -5.530  18.984   7.984 1.000 89.400 ? 22  HIS A CD2 1 
ATOM 182  N ND1 ? HIS A 1  22 ?  -7.336  18.660   9.172 1.000 89.400 ? 22  HIS A ND1 1 
ATOM 183  C CE1 ? HIS A 1  22 ?  -6.388  19.068   9.999 1.000 89.400 ? 22  HIS A CE1 1 
ATOM 184  N NE2 ? HIS A 1  22 ?  -5.283  19.272   9.303 1.000 89.400 ? 22  HIS A NE2 1 
ATOM 185  N N   ? LYS A 1  23 ?  -9.623  15.096   5.500 1.000 87.200 ? 23  LYS A N   1 
ATOM 186  C CA  ? LYS A 1  23 ? -10.738  14.628   4.682 1.000 87.200 ? 23  LYS A CA  1 
ATOM 187  C C   ? LYS A 1  23 ? -10.318  14.461   3.224 1.000 87.200 ? 23  LYS A C   1 
ATOM 188  C CB  ? LYS A 1  23 ? -11.919  15.595   4.780 1.000 87.200 ? 23  LYS A CB  1 
ATOM 189  O O   ? LYS A 1  23 ? -11.147  14.154   2.365 1.000 87.200 ? 23  LYS A O   1 
ATOM 190  C CG  ? LYS A 1  23 ? -12.549  15.666   6.163 1.000 87.200 ? 23  LYS A CG  1 
ATOM 191  C CD  ? LYS A 1  23 ? -13.797  16.538   6.165 1.000 87.200 ? 23  LYS A CD  1 
ATOM 192  C CE  ? LYS A 1  23 ? -14.435  16.600   7.547 1.000 87.200 ? 23  LYS A CE  1 
ATOM 193  N NZ  ? LYS A 1  23 ? -15.643  17.478   7.561 1.000 87.200 ? 23  LYS A NZ  1 
ATOM 194  N N   ? GLU A 1  24 ?  -9.040  14.745   3.059 1.000 91.600 ? 24  GLU A N   1 
ATOM 195  C CA  ? GLU A 1  24 ?  -8.495  14.561   1.717 1.000 91.600 ? 24  GLU A CA  1 
ATOM 196  C C   ? GLU A 1  24 ?  -7.659  13.288   1.630 1.000 91.600 ? 24  GLU A C   1 
ATOM 197  C CB  ? GLU A 1  24 ?  -7.653  15.772   1.308 1.000 91.600 ? 24  GLU A CB  1 
ATOM 198  O O   ? GLU A 1  24 ?  -6.747  13.082   2.434 1.000 91.600 ? 24  GLU A O   1 
ATOM 199  C CG  ? GLU A 1  24 ?  -7.149  15.714  -0.127 1.000 91.600 ? 24  GLU A CG  1 
ATOM 200  C CD  ? GLU A 1  24 ?  -6.343  16.939  -0.530 1.000 91.600 ? 24  GLU A CD  1 
ATOM 201  O OE1 ? GLU A 1  24 ?  -5.794  16.961  -1.655 1.000 91.600 ? 24  GLU A OE1 1 
ATOM 202  O OE2 ? GLU A 1  24 ?  -6.259  17.884   0.287 1.000 91.600 ? 24  GLU A OE2 1 
ATOM 203  N N   ? HIS A 1  25 ?  -8.021  12.497   0.642 1.000 92.840 ? 25  HIS A N   1 
ATOM 204  C CA  ? HIS A 1  25 ?  -7.226  11.304   0.371 1.000 92.840 ? 25  HIS A CA  1 
ATOM 205  C C   ? HIS A 1  25 ?  -5.850  11.672  -0.175 1.000 92.840 ? 25  HIS A C   1 
ATOM 206  C CB  ? HIS A 1  25 ?  -7.954  10.387  -0.612 1.000 92.840 ? 25  HIS A CB  1 
ATOM 207  O O   ? HIS A 1  25 ?  -5.745  12.416  -1.153 1.000 92.840 ? 25  HIS A O   1 
ATOM 208  C CG  ? HIS A 1  25 ?  -7.134   9.222  -1.066 1.000 92.840 ? 25  HIS A CG  1 
ATOM 209  C CD2 ? HIS A 1  25 ?  -6.971   7.988  -0.534 1.000 92.840 ? 25  HIS A CD2 1 
ATOM 210  N ND1 ? HIS A 1  25 ?  -6.353   9.259  -2.202 1.000 92.840 ? 25  HIS A ND1 1 
ATOM 211  C CE1 ? HIS A 1  25 ?  -5.745   8.093  -2.349 1.000 92.840 ? 25  HIS A CE1 1 
ATOM 212  N NE2 ? HIS A 1  25 ?  -6.103   7.304  -1.350 1.000 92.840 ? 25  HIS A NE2 1 
ATOM 213  N N   ? ILE A 1  26 ?  -4.766  11.063   0.448 1.000 92.550 ? 26  ILE A N   1 
ATOM 214  C CA  ? ILE A 1  26 ?  -3.440  11.507   0.031 1.000 92.550 ? 26  ILE A CA  1 
ATOM 215  C C   ? ILE A 1  26 ?  -2.604  10.304  -0.398 1.000 92.550 ? 26  ILE A C   1 
ATOM 216  C CB  ? ILE A 1  26 ?  -2.723  12.283   1.159 1.000 92.550 ? 26  ILE A CB  1 
ATOM 217  O O   ? ILE A 1  26 ?  -1.653  10.444  -1.171 1.000 92.550 ? 26  ILE A O   1 
ATOM 218  C CG1 ? ILE A 1  26 ?  -2.623  11.419   2.421 1.000 92.550 ? 26  ILE A CG1 1 
ATOM 219  C CG2 ? ILE A 1  26 ?  -3.447  13.600   1.453 1.000 92.550 ? 26  ILE A CG2 1 
ATOM 220  C CD1 ? ILE A 1  26 ?  -1.711  11.996   3.495 1.000 92.550 ? 26  ILE A CD1 1 
ATOM 221  N N   ? CYS A 1  27 ?  -2.915   9.159   0.103 1.000 94.880 ? 27  CYS A N   1 
ATOM 222  C CA  ? CYS A 1  27 ?  -2.176   7.951  -0.244 1.000 94.880 ? 27  CYS A CA  1 
ATOM 223  C C   ? CYS A 1  27 ?  -2.991   6.703   0.072 1.000 94.880 ? 27  CYS A C   1 
ATOM 224  C CB  ? CYS A 1  27 ?  -0.844   7.904   0.504 1.000 94.880 ? 27  CYS A CB  1 
ATOM 225  O O   ? CYS A 1  27 ?  -4.045   6.788   0.705 1.000 94.880 ? 27  CYS A O   1 
ATOM 226  S SG  ? CYS A 1  27 ?   0.430   8.966  -0.210 1.000 94.880 ? 27  CYS A SG  1 
ATOM 227  N N   ? GLY A 1  28 ?  -2.452   5.598  -0.431 1.000 95.900 ? 28  GLY A N   1 
ATOM 228  C CA  ? GLY A 1  28 ?  -2.918   4.296   0.017 1.000 95.900 ? 28  GLY A CA  1 
ATOM 229  C C   ? GLY A 1  28 ?  -2.072   3.710   1.131 1.000 95.900 ? 28  GLY A C   1 
ATOM 230  O O   ? GLY A 1  28 ?  -1.111   4.337   1.583 1.000 95.900 ? 28  GLY A O   1 
ATOM 231  N N   ? GLY A 1  29 ?  -2.413   2.541   1.629 1.000 97.450 ? 29  GLY A N   1 
ATOM 232  C CA  ? GLY A 1  29 ?  -1.712   1.763   2.638 1.000 97.450 ? 29  GLY A CA  1 
ATOM 233  C C   ? GLY A 1  29 ?  -2.168   0.318   2.701 1.000 97.450 ? 29  GLY A C   1 
ATOM 234  O O   ? GLY A 1  29 ?  -3.064  -0.088   1.958 1.000 97.450 ? 29  GLY A O   1 
ATOM 235  N N   ? VAL A 1  30 ?  -1.438  -0.416   3.579 1.000 98.390 ? 30  VAL A N   1 
ATOM 236  C CA  ? VAL A 1  30 ?  -1.735  -1.837   3.726 1.000 98.390 ? 30  VAL A CA  1 
ATOM 237  C C   ? VAL A 1  30 ?  -1.831  -2.194   5.208 1.000 98.390 ? 30  VAL A C   1 
ATOM 238  C CB  ? VAL A 1  30 ?  -0.668  -2.714   3.034 1.000 98.390 ? 30  VAL A CB  1 
ATOM 239  O O   ? VAL A 1  30 ?  -0.935  -1.869   5.991 1.000 98.390 ? 30  VAL A O   1 
ATOM 240  C CG1 ? VAL A 1  30 ?  -1.055  -4.191   3.104 1.000 98.390 ? 30  VAL A CG1 1 
ATOM 241  C CG2 ? VAL A 1  30 ?  -0.477  -2.277   1.583 1.000 98.390 ? 30  VAL A CG2 1 
ATOM 242  N N   ? LEU A 1  31 ?  -2.934  -2.828   5.546 1.000 98.540 ? 31  LEU A N   1 
ATOM 243  C CA  ? LEU A 1  31 ?  -3.085  -3.311   6.914 1.000 98.540 ? 31  LEU A CA  1 
ATOM 244  C C   ? LEU A 1  31 ?  -2.264  -4.576   7.139 1.000 98.540 ? 31  LEU A C   1 
ATOM 245  C CB  ? LEU A 1  31 ?  -4.559  -3.583   7.227 1.000 98.540 ? 31  LEU A CB  1 
ATOM 246  O O   ? LEU A 1  31 ?  -2.519  -5.606   6.512 1.000 98.540 ? 31  LEU A O   1 
ATOM 247  C CG  ? LEU A 1  31 ?  -4.879  -4.022   8.656 1.000 98.540 ? 31  LEU A CG  1 
ATOM 248  C CD1 ? LEU A 1  31 ?  -4.549  -2.904   9.640 1.000 98.540 ? 31  LEU A CD1 1 
ATOM 249  C CD2 ? LEU A 1  31 ?  -6.343  -4.431   8.775 1.000 98.540 ? 31  LEU A CD2 1 
ATOM 250  N N   ? LEU A 1  32 ?  -1.234  -4.521   8.125 1.000 98.100 ? 32  LEU A N   1 
ATOM 251  C CA  ? LEU A 1  32 ?  -0.336  -5.643   8.373 1.000 98.100 ? 32  LEU A CA  1 
ATOM 252  C C   ? LEU A 1  32 ?  -0.792  -6.446   9.587 1.000 98.100 ? 32  LEU A C   1 
ATOM 253  C CB  ? LEU A 1  32 ?   1.097  -5.147   8.583 1.000 98.100 ? 32  LEU A CB  1 
ATOM 254  O O   ? LEU A 1  32 ?  -0.519  -7.645   9.682 1.000 98.100 ? 32  LEU A O   1 
ATOM 255  C CG  ? LEU A 1  32 ?   1.787  -4.532   7.365 1.000 98.100 ? 32  LEU A CG  1 
ATOM 256  C CD1 ? LEU A 1  32 ?   3.193  -4.067   7.731 1.000 98.100 ? 32  LEU A CD1 1 
ATOM 257  C CD2 ? LEU A 1  32 ?   1.832  -5.531   6.214 1.000 98.100 ? 32  LEU A CD2 1 
ATOM 258  N N   ? ASP A 1  33 ?  -1.420  -5.753  10.555 1.000 97.410 ? 33  ASP A N   1 
ATOM 259  C CA  ? ASP A 1  33 ?  -2.048  -6.314  11.748 1.000 97.410 ? 33  ASP A CA  1 
ATOM 260  C C   ? ASP A 1  33 ?  -3.060  -5.339  12.345 1.000 97.410 ? 33  ASP A C   1 
ATOM 261  C CB  ? ASP A 1  33 ?  -0.990  -6.678  12.791 1.000 97.410 ? 33  ASP A CB  1 
ATOM 262  O O   ? ASP A 1  33 ?  -3.356  -4.300  11.750 1.000 97.410 ? 33  ASP A O   1 
ATOM 263  C CG  ? ASP A 1  33 ?  -0.247  -5.468  13.330 1.000 97.410 ? 33  ASP A CG  1 
ATOM 264  O OD1 ? ASP A 1  33 ?  -0.881  -4.414  13.555 1.000 97.410 ? 33  ASP A OD1 1 
ATOM 265  O OD2 ? ASP A 1  33 ?   0.983  -5.568  13.529 1.000 97.410 ? 33  ASP A OD2 1 
ATOM 266  N N   ? ARG A 1  34 ?  -3.653  -5.727  13.538 1.000 98.030 ? 34  ARG A N   1 
ATOM 267  C CA  ? ARG A 1  34 ?  -4.764  -4.951  14.078 1.000 98.030 ? 34  ARG A CA  1 
ATOM 268  C C   ? ARG A 1  34 ?  -4.336  -3.519  14.384 1.000 98.030 ? 34  ARG A C   1 
ATOM 269  C CB  ? ARG A 1  34 ?  -5.318  -5.612  15.342 1.000 98.030 ? 34  ARG A CB  1 
ATOM 270  O O   ? ARG A 1  34 ?  -5.169  -2.612  14.427 1.000 98.030 ? 34  ARG A O   1 
ATOM 271  C CG  ? ARG A 1  34 ?  -6.002  -6.947  15.089 1.000 98.030 ? 34  ARG A CG  1 
ATOM 272  C CD  ? ARG A 1  34 ?  -6.624  -7.511  16.359 1.000 98.030 ? 34  ARG A CD  1 
ATOM 273  N NE  ? ARG A 1  34 ?  -7.406  -8.714  16.087 1.000 98.030 ? 34  ARG A NE  1 
ATOM 274  N NH1 ? ARG A 1  34 ?  -8.742  -8.519  17.962 1.000 98.030 ? 34  ARG A NH1 1 
ATOM 275  N NH2 ? ARG A 1  34 ?  -9.039 -10.271  16.514 1.000 98.030 ? 34  ARG A NH2 1 
ATOM 276  C CZ  ? ARG A 1  34 ?  -8.394  -9.165  16.855 1.000 98.030 ? 34  ARG A CZ  1 
ATOM 277  N N   ? ASN A 1  35 ?  -3.048  -3.296  14.479 1.000 98.380 ? 35  ASN A N   1 
ATOM 278  C CA  ? ASN A 1  35 ?  -2.594  -1.993  14.954 1.000 98.380 ? 35  ASN A CA  1 
ATOM 279  C C   ? ASN A 1  35 ?  -1.697  -1.305  13.929 1.000 98.380 ? 35  ASN A C   1 
ATOM 280  C CB  ? ASN A 1  35 ?  -1.863  -2.134  16.290 1.000 98.380 ? 35  ASN A CB  1 
ATOM 281  O O   ? ASN A 1  35 ?  -1.287  -0.160  14.127 1.000 98.380 ? 35  ASN A O   1 
ATOM 282  C CG  ? ASN A 1  35 ?  -2.771  -2.615  17.405 1.000 98.380 ? 35  ASN A CG  1 
ATOM 283  N ND2 ? ASN A 1  35 ?  -2.524  -3.826  17.890 1.000 98.380 ? 35  ASN A ND2 1 
ATOM 284  O OD1 ? ASN A 1  35 ?  -3.688  -1.904  17.826 1.000 98.380 ? 35  ASN A OD1 1 
ATOM 285  N N   ? TRP A 1  36 ?  -1.386  -1.981  12.845 1.000 98.520 ? 36  TRP A N   1 
ATOM 286  C CA  ? TRP A 1  36 ?  -0.289  -1.442  12.048 1.000 98.520 ? 36  TRP A CA  1 
ATOM 287  C C   ? TRP A 1  36 ?  -0.678  -1.353  10.576 1.000 98.520 ? 36  TRP A C   1 
ATOM 288  C CB  ? TRP A 1  36 ?   0.966  -2.306  12.206 1.000 98.520 ? 36  TRP A CB  1 
ATOM 289  O O   ? TRP A 1  36 ?  -1.206  -2.312  10.008 1.000 98.520 ? 36  TRP A O   1 
ATOM 290  C CG  ? TRP A 1  36 ?   1.597  -2.221  13.563 1.000 98.520 ? 36  TRP A CG  1 
ATOM 291  C CD1 ? TRP A 1  36 ?   1.460  -3.111  14.592 1.000 98.520 ? 36  TRP A CD1 1 
ATOM 292  C CD2 ? TRP A 1  36 ?   2.461  -1.185  14.040 1.000 98.520 ? 36  TRP A CD2 1 
ATOM 293  C CE2 ? TRP A 1  36 ?   2.812  -1.513  15.369 1.000 98.520 ? 36  TRP A CE2 1 
ATOM 294  C CE3 ? TRP A 1  36 ?   2.974  -0.012  13.472 1.000 98.520 ? 36  TRP A CE3 1 
ATOM 295  N NE1 ? TRP A 1  36 ?   2.189  -2.690  15.681 1.000 98.520 ? 36  TRP A NE1 1 
ATOM 296  C CH2 ? TRP A 1  36 ?   4.142   0.436  15.559 1.000 98.520 ? 36  TRP A CH2 1 
ATOM 297  C CZ2 ? TRP A 1  36 ?   3.654  -0.706  16.139 1.000 98.520 ? 36  TRP A CZ2 1 
ATOM 298  C CZ3 ? TRP A 1  36 ?   3.812   0.789  14.240 1.000 98.520 ? 36  TRP A CZ3 1 
ATOM 299  N N   ? VAL A 1  37 ?  -0.417  -0.154  10.003 1.000 98.550 ? 37  VAL A N   1 
ATOM 300  C CA  ? VAL A 1  37 ?  -0.593   0.114   8.580 1.000 98.550 ? 37  VAL A CA  1 
ATOM 301  C C   ? VAL A 1  37 ?   0.754   0.461   7.949 1.000 98.550 ? 37  VAL A C   1 
ATOM 302  C CB  ? VAL A 1  37 ?  -1.606   1.255   8.338 1.000 98.550 ? 37  VAL A CB  1 
ATOM 303  O O   ? VAL A 1  37 ?   1.535   1.226   8.520 1.000 98.550 ? 37  VAL A O   1 
ATOM 304  C CG1 ? VAL A 1  37 ?  -1.605   1.675   6.869 1.000 98.550 ? 37  VAL A CG1 1 
ATOM 305  C CG2 ? VAL A 1  37 ?  -3.006   0.826   8.773 1.000 98.550 ? 37  VAL A CG2 1 
ATOM 306  N N   ? LEU A 1  38 ?   1.003  -0.189   6.851 1.000 98.480 ? 38  LEU A N   1 
ATOM 307  C CA  ? LEU A 1  38 ?   2.185   0.114   6.051 1.000 98.480 ? 38  LEU A CA  1 
ATOM 308  C C   ? LEU A 1  38 ?   1.835   1.051   4.899 1.000 98.480 ? 38  LEU A C   1 
ATOM 309  C CB  ? LEU A 1  38 ?   2.808  -1.174   5.506 1.000 98.480 ? 38  LEU A CB  1 
ATOM 310  O O   ? LEU A 1  38 ?   0.863   0.817   4.177 1.000 98.480 ? 38  LEU A O   1 
ATOM 311  C CG  ? LEU A 1  38 ?   4.079  -1.011   4.671 1.000 98.480 ? 38  LEU A CG  1 
ATOM 312  C CD1 ? LEU A 1  38 ?   5.230  -0.527   5.546 1.000 98.480 ? 38  LEU A CD1 1 
ATOM 313  C CD2 ? LEU A 1  38 ?   4.439  -2.324   3.983 1.000 98.480 ? 38  LEU A CD2 1 
ATOM 314  N N   ? THR A 1  39 ?   2.646   2.173   4.658 1.000 97.950 ? 39  THR A N   1 
ATOM 315  C CA  ? THR A 1  39 ?   2.459   3.119   3.564 1.000 97.950 ? 39  THR A CA  1 
ATOM 316  C C   ? THR A 1  39 ?   3.800   3.669   3.088 1.000 97.950 ? 39  THR A C   1 
ATOM 317  C CB  ? THR A 1  39 ?   1.543   4.284   3.983 1.000 97.950 ? 39  THR A CB  1 
ATOM 318  O O   ? THR A 1  39 ?   4.856   3.216   3.535 1.000 97.950 ? 39  THR A O   1 
ATOM 319  C CG2 ? THR A 1  39 ?   2.249   5.212   4.966 1.000 97.950 ? 39  THR A CG2 1 
ATOM 320  O OG1 ? THR A 1  39 ?   1.169   5.033   2.820 1.000 97.950 ? 39  THR A OG1 1 
ATOM 321  N N   ? ALA A 1  40 ?   3.776   4.498   2.155 1.000 97.020 ? 40  ALA A N   1 
ATOM 322  C CA  ? ALA A 1  40 ?   5.012   5.085   1.645 1.000 97.020 ? 40  ALA A CA  1 
ATOM 323  C C   ? ALA A 1  40 ?   5.463   6.256   2.513 1.000 97.020 ? 40  ALA A C   1 
ATOM 324  C CB  ? ALA A 1  40 ?   4.829   5.538   0.199 1.000 97.020 ? 40  ALA A CB  1 
ATOM 325  O O   ? ALA A 1  40 ?   4.643   7.071   2.942 1.000 97.020 ? 40  ALA A O   1 
ATOM 326  N N   ? ALA A 1  41 ?   6.782   6.359   2.780 1.000 96.600 ? 41  ALA A N   1 
ATOM 327  C CA  ? ALA A 1  41 ?   7.346   7.423   3.607 1.000 96.600 ? 41  ALA A CA  1 
ATOM 328  C C   ? ALA A 1  41 ?   7.134   8.790   2.962 1.000 96.600 ? 41  ALA A C   1 
ATOM 329  C CB  ? ALA A 1  41 ?   8.833   7.177   3.850 1.000 96.600 ? 41  ALA A CB  1 
ATOM 330  O O   ? ALA A 1  41 ?   6.997   9.798   3.659 1.000 96.600 ? 41  ALA A O   1 
ATOM 331  N N   ? HIS A 1  42 ?   7.145   8.843   1.672 1.000 93.810 ? 42  HIS A N   1 
ATOM 332  C CA  ? HIS A 1  42 ?   6.983  10.115   0.976 1.000 93.810 ? 42  HIS A CA  1 
ATOM 333  C C   ? HIS A 1  42 ?   5.553  10.631   1.097 1.000 93.810 ? 42  HIS A C   1 
ATOM 334  C CB  ? HIS A 1  42 ?   7.367   9.973  -0.497 1.000 93.810 ? 42  HIS A CB  1 
ATOM 335  O O   ? HIS A 1  42 ?   5.261  11.763   0.706 1.000 93.810 ? 42  HIS A O   1 
ATOM 336  C CG  ? HIS A 1  42 ?   6.345   9.251  -1.317 1.000 93.810 ? 42  HIS A CG  1 
ATOM 337  C CD2 ? HIS A 1  42 ?   5.214   9.691  -1.917 1.000 93.810 ? 42  HIS A CD2 1 
ATOM 338  N ND1 ? HIS A 1  42 ?   6.429   7.903  -1.593 1.000 93.810 ? 42  HIS A ND1 1 
ATOM 339  C CE1 ? HIS A 1  42 ?   5.391   7.546  -2.331 1.000 93.810 ? 42  HIS A CE1 1 
ATOM 340  N NE2 ? HIS A 1  42 ?   4.639   8.612  -2.541 1.000 93.810 ? 42  HIS A NE2 1 
ATOM 341  N N   ? CYS A 1  43 ?   4.680   9.816   1.773 1.000 94.170 ? 43  CYS A N   1 
ATOM 342  C CA  ? CYS A 1  43 ?   3.289  10.193   1.994 1.000 94.170 ? 43  CYS A CA  1 
ATOM 343  C C   ? CYS A 1  43 ?   3.116  10.874   3.346 1.000 94.170 ? 43  CYS A C   1 
ATOM 344  C CB  ? CYS A 1  43 ?   2.381   8.966   1.912 1.000 94.170 ? 43  CYS A CB  1 
ATOM 345  O O   ? CYS A 1  43 ?   1.993  11.160   3.764 1.000 94.170 ? 43  CYS A O   1 
ATOM 346  S SG  ? CYS A 1  43 ?   2.163   8.333   0.234 1.000 94.170 ? 43  CYS A SG  1 
ATOM 347  N N   ? TYR A 1  44 ?   4.153  11.193   3.968 1.000 93.650 ? 44  TYR A N   1 
ATOM 348  C CA  ? TYR A 1  44 ?   4.108  11.685   5.340 1.000 93.650 ? 44  TYR A CA  1 
ATOM 349  C C   ? TYR A 1  44 ?   3.394  13.030   5.414 1.000 93.650 ? 44  TYR A C   1 
ATOM 350  C CB  ? TYR A 1  44 ?   5.522  11.814   5.912 1.000 93.650 ? 44  TYR A CB  1 
ATOM 351  O O   ? TYR A 1  44 ?   3.680  13.935   4.627 1.000 93.650 ? 44  TYR A O   1 
ATOM 352  C CG  ? TYR A 1  44 ?   5.565  12.416   7.296 1.000 93.650 ? 44  TYR A CG  1 
ATOM 353  C CD1 ? TYR A 1  44 ?   5.954  13.740   7.488 1.000 93.650 ? 44  TYR A CD1 1 
ATOM 354  C CD2 ? TYR A 1  44 ?   5.219  11.663   8.412 1.000 93.650 ? 44  TYR A CD2 1 
ATOM 355  C CE1 ? TYR A 1  44 ?   5.997  14.299   8.761 1.000 93.650 ? 44  TYR A CE1 1 
ATOM 356  C CE2 ? TYR A 1  44 ?   5.258  12.212   9.690 1.000 93.650 ? 44  TYR A CE2 1 
ATOM 357  O OH  ? TYR A 1  44 ?   5.688  14.077  11.116 1.000 93.650 ? 44  TYR A OH  1 
ATOM 358  C CZ  ? TYR A 1  44 ?   5.647  13.529   9.854 1.000 93.650 ? 44  TYR A CZ  1 
ATOM 359  N N   ? VAL A 1  45 ?   2.464  13.069   6.389 1.000 93.140 ? 45  VAL A N   1 
ATOM 360  C CA  ? VAL A 1  45 ?   1.801  14.310   6.775 1.000 93.140 ? 45  VAL A CA  1 
ATOM 361  C C   ? VAL A 1  45 ?   1.557  14.319   8.283 1.000 93.140 ? 45  VAL A C   1 
ATOM 362  C CB  ? VAL A 1  45 ?   0.467  14.500   6.019 1.000 93.140 ? 45  VAL A CB  1 
ATOM 363  O O   ? VAL A 1  45 ?   1.481  13.260   8.912 1.000 93.140 ? 45  VAL A O   1 
ATOM 364  C CG1 ? VAL A 1  45 ?   0.715  14.668   4.521 1.000 93.140 ? 45  VAL A CG1 1 
ATOM 365  C CG2 ? VAL A 1  45 ?  -0.467  13.320   6.280 1.000 93.140 ? 45  VAL A CG2 1 
ATOM 366  N N   ? ASP A 1  46 ?   1.454  15.638   8.833 1.000 89.070 ? 46  ASP A N   1 
ATOM 367  C CA  ? ASP A 1  46 ?   1.131  15.765  10.251 1.000 89.070 ? 46  ASP A CA  1 
ATOM 368  C C   ? ASP A 1  46 ?  -0.345  15.469  10.507 1.000 89.070 ? 46  ASP A C   1 
ATOM 369  C CB  ? ASP A 1  46 ?   1.482  17.165  10.758 1.000 89.070 ? 46  ASP A CB  1 
ATOM 370  O O   ? ASP A 1  46 ?  -1.212  15.912   9.752 1.000 89.070 ? 46  ASP A O   1 
ATOM 371  C CG  ? ASP A 1  46 ?   2.977  17.388  10.898 1.000 89.070 ? 46  ASP A CG  1 
ATOM 372  O OD1 ? ASP A 1  46 ?   3.735  16.398  10.993 1.000 89.070 ? 46  ASP A OD1 1 
ATOM 373  O OD2 ? ASP A 1  46 ?   3.402  18.564  10.917 1.000 89.070 ? 46  ASP A OD2 1 
ATOM 374  N N   ? GLU A 1  47 ?  -0.678  14.396  11.392 1.000 88.880 ? 47  GLU A N   1 
ATOM 375  C CA  ? GLU A 1  47 ?  -2.056  14.101  11.775 1.000 88.880 ? 47  GLU A CA  1 
ATOM 376  C C   ? GLU A 1  47 ?  -2.823  13.459  10.623 1.000 88.880 ? 47  GLU A C   1 
ATOM 377  C CB  ? GLU A 1  47 ?  -2.770  15.374  12.238 1.000 88.880 ? 47  GLU A CB  1 
ATOM 378  O O   ? GLU A 1  47 ?  -3.552  14.141   9.899 1.000 88.880 ? 47  GLU A O   1 
ATOM 379  C CG  ? GLU A 1  47 ?  -2.186  15.979  13.506 1.000 88.880 ? 47  GLU A CG  1 
ATOM 380  C CD  ? GLU A 1  47 ?  -2.922  17.227  13.969 1.000 88.880 ? 47  GLU A CD  1 
ATOM 381  O OE1 ? GLU A 1  47 ?  -2.570  17.777  15.037 1.000 88.880 ? 47  GLU A OE1 1 
ATOM 382  O OE2 ? GLU A 1  47 ?  -3.858  17.656  13.259 1.000 88.880 ? 47  GLU A OE2 1 
ATOM 383  N N   ? CYS A 1  48 ?  -2.745  12.215  10.476 1.000 94.470 ? 48  CYS A N   1 
ATOM 384  C CA  ? CYS A 1  48 ?  -3.438  11.457   9.441 1.000 94.470 ? 48  CYS A CA  1 
ATOM 385  C C   ? CYS A 1  48 ?  -4.409  10.456  10.055 1.000 94.470 ? 48  CYS A C   1 
ATOM 386  C CB  ? CYS A 1  48 ?  -2.435  10.727   8.549 1.000 94.470 ? 48  CYS A CB  1 
ATOM 387  O O   ? CYS A 1  48 ?  -4.297  10.120  11.236 1.000 94.470 ? 48  CYS A O   1 
ATOM 388  S SG  ? CYS A 1  48 ?  -1.440   9.500   9.425 1.000 94.470 ? 48  CYS A SG  1 
ATOM 389  N N   ? GLU A 1  49 ?  -5.451  10.135   9.390 1.000 96.280 ? 49  GLU A N   1 
ATOM 390  C CA  ? GLU A 1  49 ?  -6.380   9.046   9.673 1.000 96.280 ? 49  GLU A CA  1 
ATOM 391  C C   ? GLU A 1  49 ?  -6.425   8.045   8.522 1.000 96.280 ? 49  GLU A C   1 
ATOM 392  C CB  ? GLU A 1  49 ?  -7.783   9.593   9.949 1.000 96.280 ? 49  GLU A CB  1 
ATOM 393  O O   ? GLU A 1  49 ?  -6.084   8.382   7.386 1.000 96.280 ? 49  GLU A O   1 
ATOM 394  C CG  ? GLU A 1  49 ?  -8.414  10.297   8.757 1.000 96.280 ? 49  GLU A CG  1 
ATOM 395  C CD  ? GLU A 1  49 ?  -9.751  10.943   9.080 1.000 96.280 ? 49  GLU A CD  1 
ATOM 396  O OE1 ? GLU A 1  49 ? -10.389  11.510   8.164 1.000 96.280 ? 49  GLU A OE1 1 
ATOM 397  O OE2 ? GLU A 1  49 ? -10.165  10.883  10.259 1.000 96.280 ? 49  GLU A OE2 1 
ATOM 398  N N   ? VAL A 1  50 ?  -6.739   6.853   8.952 1.000 97.170 ? 50  VAL A N   1 
ATOM 399  C CA  ? VAL A 1  50 ?  -6.826   5.831   7.914 1.000 97.170 ? 50  VAL A CA  1 
ATOM 400  C C   ? VAL A 1  50 ?  -8.240   5.257   7.870 1.000 97.170 ? 50  VAL A C   1 
ATOM 401  C CB  ? VAL A 1  50 ?  -5.798   4.700   8.143 1.000 97.170 ? 50  VAL A CB  1 
ATOM 402  O O   ? VAL A 1  50 ?  -8.916   5.178   8.899 1.000 97.170 ? 50  VAL A O   1 
ATOM 403  C CG1 ? VAL A 1  50 ?  -4.375   5.255   8.138 1.000 97.170 ? 50  VAL A CG1 1 
ATOM 404  C CG2 ? VAL A 1  50 ?  -6.088   3.975   9.455 1.000 97.170 ? 50  VAL A CG2 1 
ATOM 405  N N   ? TRP A 1  51 ?  -8.701   4.996   6.720 1.000 97.430 ? 51  TRP A N   1 
ATOM 406  C CA  ? TRP A 1  51 ?  -9.971   4.311   6.503 1.000 97.430 ? 51  TRP A CA  1 
ATOM 407  C C   ? TRP A 1  51 ?  -9.744   2.898   5.978 1.000 97.430 ? 51  TRP A C   1 
ATOM 408  C CB  ? TRP A 1  51 ? -10.846   5.099   5.523 1.000 97.430 ? 51  TRP A CB  1 
ATOM 409  O O   ? TRP A 1  51 ?  -9.040   2.703   4.984 1.000 97.430 ? 51  TRP A O   1 
ATOM 410  C CG  ? TRP A 1  51 ? -11.501   6.305   6.126 1.000 97.430 ? 51  TRP A CG  1 
ATOM 411  C CD1 ? TRP A 1  51 ? -10.973   7.562   6.234 1.000 97.430 ? 51  TRP A CD1 1 
ATOM 412  C CD2 ? TRP A 1  51 ? -12.806   6.366   6.709 1.000 97.430 ? 51  TRP A CD2 1 
ATOM 413  C CE2 ? TRP A 1  51 ? -13.005   7.693   7.150 1.000 97.430 ? 51  TRP A CE2 1 
ATOM 414  C CE3 ? TRP A 1  51 ? -13.828   5.427   6.900 1.000 97.430 ? 51  TRP A CE3 1 
ATOM 415  N NE1 ? TRP A 1  51 ? -11.873   8.401   6.848 1.000 97.430 ? 51  TRP A NE1 1 
ATOM 416  C CH2 ? TRP A 1  51 ? -15.170   7.166   7.946 1.000 97.430 ? 51  TRP A CH2 1 
ATOM 417  C CZ2 ? TRP A 1  51 ? -14.187   8.104   7.771 1.000 97.430 ? 51  TRP A CZ2 1 
ATOM 418  C CZ3 ? TRP A 1  51 ? -15.003   5.838   7.519 1.000 97.430 ? 51  TRP A CZ3 1 
ATOM 419  N N   ? LEU A 1  52 ? -10.333   1.849   6.736 1.000 97.660 ? 52  LEU A N   1 
ATOM 420  C CA  ? LEU A 1  52 ? -10.256   0.434   6.388 1.000 97.660 ? 52  LEU A CA  1 
ATOM 421  C C   ? LEU A 1  52 ? -11.614  -0.089   5.933 1.000 97.660 ? 52  LEU A C   1 
ATOM 422  C CB  ? LEU A 1  52 ?  -9.753  -0.384   7.580 1.000 97.660 ? 52  LEU A CB  1 
ATOM 423  O O   ? LEU A 1  52 ? -12.654   0.392   6.390 1.000 97.660 ? 52  LEU A O   1 
ATOM 424  C CG  ? LEU A 1  52 ?  -8.437   0.074   8.210 1.000 97.660 ? 52  LEU A CG  1 
ATOM 425  C CD1 ? LEU A 1  52 ?  -8.706   0.824   9.510 1.000 97.660 ? 52  LEU A CD1 1 
ATOM 426  C CD2 ? LEU A 1  52 ?  -7.518  -1.118   8.455 1.000 97.660 ? 52  LEU A CD2 1 
ATOM 427  N N   ? GLY A 1  53 ? -11.573  -1.027   4.926 1.000 96.250 ? 53  GLY A N   1 
ATOM 428  C CA  ? GLY A 1  53 ? -12.804  -1.706   4.553 1.000 96.250 ? 53  GLY A CA  1 
ATOM 429  C C   ? GLY A 1  53 ? -13.650  -0.913   3.575 1.000 96.250 ? 53  GLY A C   1 
ATOM 430  O O   ? GLY A 1  53 ? -14.841  -1.186   3.413 1.000 96.250 ? 53  GLY A O   1 
ATOM 431  N N   ? LYS A 1  54 ? -12.941   0.137   2.905 1.000 94.090 ? 54  LYS A N   1 
ATOM 432  C CA  ? LYS A 1  54 ? -13.641   0.954   1.917 1.000 94.090 ? 54  LYS A CA  1 
ATOM 433  C C   ? LYS A 1  54 ? -13.477   0.379   0.513 1.000 94.090 ? 54  LYS A C   1 
ATOM 434  C CB  ? LYS A 1  54 ? -13.133   2.396   1.956 1.000 94.090 ? 54  LYS A CB  1 
ATOM 435  O O   ? LYS A 1  54 ? -12.385  -0.051   0.136 1.000 94.090 ? 54  LYS A O   1 
ATOM 436  C CG  ? LYS A 1  54 ? -13.550   3.165   3.201 1.000 94.090 ? 54  LYS A CG  1 
ATOM 437  C CD  ? LYS A 1  54 ? -13.211   4.646   3.082 1.000 94.090 ? 54  LYS A CD  1 
ATOM 438  C CE  ? LYS A 1  54 ? -14.116   5.349   2.079 1.000 94.090 ? 54  LYS A CE  1 
ATOM 439  N NZ  ? LYS A 1  54 ? -14.966   6.388   2.733 1.000 94.090 ? 54  LYS A NZ  1 
ATOM 440  N N   ? ASN A 1  55 ? -14.612   0.362  -0.236 1.000 94.100 ? 55  ASN A N   1 
ATOM 441  C CA  ? ASN A 1  55 ? -14.549   0.103  -1.670 1.000 94.100 ? 55  ASN A CA  1 
ATOM 442  C C   ? ASN A 1  55 ? -14.742   1.382  -2.480 1.000 94.100 ? 55  ASN A C   1 
ATOM 443  C CB  ? ASN A 1  55 ? -15.591  -0.942  -2.073 1.000 94.100 ? 55  ASN A CB  1 
ATOM 444  O O   ? ASN A 1  55 ? -14.156   1.537  -3.553 1.000 94.100 ? 55  ASN A O   1 
ATOM 445  C CG  ? ASN A 1  55 ? -15.412  -1.426  -3.499 1.000 94.100 ? 55  ASN A CG  1 
ATOM 446  N ND2 ? ASN A 1  55 ? -16.341  -1.056  -4.372 1.000 94.100 ? 55  ASN A ND2 1 
ATOM 447  O OD1 ? ASN A 1  55 ? -14.447  -2.127  -3.813 1.000 94.100 ? 55  ASN A OD1 1 
ATOM 448  N N   ? GLN A 1  56 ? -15.596   2.319  -1.915 1.000 93.830 ? 56  GLN A N   1 
ATOM 449  C CA  ? GLN A 1  56 ? -15.836   3.624  -2.521 1.000 93.830 ? 56  GLN A CA  1 
ATOM 450  C C   ? GLN A 1  56 ? -15.168   4.735  -1.716 1.000 93.830 ? 56  GLN A C   1 
ATOM 451  C CB  ? GLN A 1  56 ? -17.337   3.893  -2.642 1.000 93.830 ? 56  GLN A CB  1 
ATOM 452  O O   ? GLN A 1  56 ? -15.463   4.915  -0.533 1.000 93.830 ? 56  GLN A O   1 
ATOM 453  C CG  ? GLN A 1  56 ? -18.060   2.933  -3.577 1.000 93.830 ? 56  GLN A CG  1 
ATOM 454  C CD  ? GLN A 1  56 ? -19.527   3.279  -3.754 1.000 93.830 ? 56  GLN A CD  1 
ATOM 455  N NE2 ? GLN A 1  56 ? -19.916   3.602  -4.982 1.000 93.830 ? 56  GLN A NE2 1 
ATOM 456  O OE1 ? GLN A 1  56 ? -20.304   3.254  -2.794 1.000 93.830 ? 56  GLN A OE1 1 
ATOM 457  N N   ? LEU A 1  57 ? -14.307   5.523  -2.374 1.000 91.660 ? 57  LEU A N   1 
ATOM 458  C CA  ? LEU A 1  57 ? -13.415   6.484  -1.736 1.000 91.660 ? 57  LEU A CA  1 
ATOM 459  C C   ? LEU A 1  57 ? -14.209   7.608  -1.077 1.000 91.660 ? 57  LEU A C   1 
ATOM 460  C CB  ? LEU A 1  57 ? -12.436   7.067  -2.758 1.000 91.660 ? 57  LEU A CB  1 
ATOM 461  O O   ? LEU A 1  57 ? -13.918   7.996   0.057 1.000 91.660 ? 57  LEU A O   1 
ATOM 462  C CG  ? LEU A 1  57 ? -11.360   8.006  -2.208 1.000 91.660 ? 57  LEU A CG  1 
ATOM 463  C CD1 ? LEU A 1  57 ? -10.522   7.291  -1.153 1.000 91.660 ? 57  LEU A CD1 1 
ATOM 464  C CD2 ? LEU A 1  57 ? -10.478   8.528  -3.336 1.000 91.660 ? 57  LEU A CD2 1 
ATOM 465  N N   ? PHE A 1  58 ? -15.361   8.085  -1.594 1.000 89.980 ? 58  PHE A N   1 
ATOM 466  C CA  ? PHE A 1  58 ? -15.999   9.310  -1.127 1.000 89.980 ? 58  PHE A CA  1 
ATOM 467  C C   ? PHE A 1  58 ? -17.406   9.025  -0.614 1.000 89.980 ? 58  PHE A C   1 
ATOM 468  C CB  ? PHE A 1  58 ? -16.050  10.353  -2.248 1.000 89.980 ? 58  PHE A CB  1 
ATOM 469  O O   ? PHE A 1  58 ? -18.108   9.938  -0.175 1.000 89.980 ? 58  PHE A O   1 
ATOM 470  C CG  ? PHE A 1  58 ? -14.701  10.696  -2.819 1.000 89.980 ? 58  PHE A CG  1 
ATOM 471  C CD1 ? PHE A 1  58 ? -13.745  11.339  -2.041 1.000 89.980 ? 58  PHE A CD1 1 
ATOM 472  C CD2 ? PHE A 1  58 ? -14.388  10.377  -4.134 1.000 89.980 ? 58  PHE A CD2 1 
ATOM 473  C CE1 ? PHE A 1  58 ? -12.495  11.658  -2.567 1.000 89.980 ? 58  PHE A CE1 1 
ATOM 474  C CE2 ? PHE A 1  58 ? -13.141  10.693  -4.666 1.000 89.980 ? 58  PHE A CE2 1 
ATOM 475  C CZ  ? PHE A 1  58 ? -12.197  11.335  -3.881 1.000 89.980 ? 58  PHE A CZ  1 
ATOM 476  N N   ? GLN A 1  59 ? -17.754   7.697  -0.573 1.000 91.900 ? 59  GLN A N   1 
ATOM 477  C CA  ? GLN A 1  59 ? -19.047   7.274  -0.046 1.000 91.900 ? 59  GLN A CA  1 
ATOM 478  C C   ? GLN A 1  59 ? -18.896   6.625   1.327 1.000 91.900 ? 59  GLN A C   1 
ATOM 479  C CB  ? GLN A 1  59 ? -19.730   6.304  -1.012 1.000 91.900 ? 59  GLN A CB  1 
ATOM 480  O O   ? GLN A 1  59 ? -17.910   5.932   1.587 1.000 91.900 ? 59  GLN A O   1 
ATOM 481  C CG  ? GLN A 1  59 ? -21.154   5.940  -0.614 1.000 91.900 ? 59  GLN A CG  1 
ATOM 482  C CD  ? GLN A 1  59 ? -21.843   5.059  -1.639 1.000 91.900 ? 59  GLN A CD  1 
ATOM 483  N NE2 ? GLN A 1  59 ? -23.090   4.693  -1.364 1.000 91.900 ? 59  GLN A NE2 1 
ATOM 484  O OE1 ? GLN A 1  59 ? -21.260   4.712  -2.671 1.000 91.900 ? 59  GLN A OE1 1 
ATOM 485  N N   ? GLU A 1  60 ? -19.872   6.934   2.184 1.000 90.940 ? 60  GLU A N   1 
ATOM 486  C CA  ? GLU A 1  60 ? -19.907   6.270   3.484 1.000 90.940 ? 60  GLU A CA  1 
ATOM 487  C C   ? GLU A 1  60 ? -20.292   4.800   3.342 1.000 90.940 ? 60  GLU A C   1 
ATOM 488  C CB  ? GLU A 1  60 ? -20.883   6.982   4.425 1.000 90.940 ? 60  GLU A CB  1 
ATOM 489  O O   ? GLU A 1  60 ? -21.248   4.468   2.637 1.000 90.940 ? 60  GLU A O   1 
ATOM 490  C CG  ? GLU A 1  60 ? -20.404   8.350   4.887 1.000 90.940 ? 60  GLU A CG  1 
ATOM 491  C CD  ? GLU A 1  60 ? -21.239   8.927   6.019 1.000 90.940 ? 60  GLU A CD  1 
ATOM 492  O OE1 ? GLU A 1  60 ? -20.873   9.996   6.560 1.000 90.940 ? 60  GLU A OE1 1 
ATOM 493  O OE2 ? GLU A 1  60 ? -22.267   8.305   6.369 1.000 90.940 ? 60  GLU A OE2 1 
ATOM 494  N N   ? GLU A 1  61 ? -19.456   3.939   3.899 1.000 93.600 ? 61  GLU A N   1 
ATOM 495  C CA  ? GLU A 1  61 ? -19.701   2.501   3.950 1.000 93.600 ? 61  GLU A CA  1 
ATOM 496  C C   ? GLU A 1  61 ? -19.758   2.002   5.391 1.000 93.600 ? 61  GLU A C   1 
ATOM 497  C CB  ? GLU A 1  61 ? -18.620   1.744   3.174 1.000 93.600 ? 61  GLU A CB  1 
ATOM 498  O O   ? GLU A 1  61 ? -18.795   2.155   6.146 1.000 93.600 ? 61  GLU A O   1 
ATOM 499  C CG  ? GLU A 1  61 ? -18.605   2.051   1.684 1.000 93.600 ? 61  GLU A CG  1 
ATOM 500  C CD  ? GLU A 1  61 ? -17.510   1.312   0.930 1.000 93.600 ? 61  GLU A CD  1 
ATOM 501  O OE1 ? GLU A 1  61 ? -17.787   0.231   0.363 1.000 93.600 ? 61  GLU A OE1 1 
ATOM 502  O OE2 ? GLU A 1  61 ? -16.366   1.818   0.908 1.000 93.600 ? 61  GLU A OE2 1 
ATOM 503  N N   ? PRO A 1  62 ? -20.965   1.529   5.753 1.000 93.220 ? 62  PRO A N   1 
ATOM 504  C CA  ? PRO A 1  62 ? -21.172   1.129   7.147 1.000 93.220 ? 62  PRO A CA  1 
ATOM 505  C C   ? PRO A 1  62 ? -20.124   0.133   7.637 1.000 93.220 ? 62  PRO A C   1 
ATOM 506  C CB  ? PRO A 1  62 ? -22.564   0.492   7.127 1.000 93.220 ? 62  PRO A CB  1 
ATOM 507  O O   ? PRO A 1  62 ? -19.771   0.134   8.819 1.000 93.220 ? 62  PRO A O   1 
ATOM 508  C CG  ? PRO A 1  62 ? -23.281   1.175   6.008 1.000 93.220 ? 62  PRO A CG  1 
ATOM 509  C CD  ? PRO A 1  62 ? -22.293   1.463   4.914 1.000 93.220 ? 62  PRO A CD  1 
ATOM 510  N N   ? SER A 1  63 ? -19.578  -0.678   6.823 1.000 93.370 ? 63  SER A N   1 
ATOM 511  C CA  ? SER A 1  63 ? -18.596  -1.697   7.179 1.000 93.370 ? 63  SER A CA  1 
ATOM 512  C C   ? SER A 1  63 ? -17.199  -1.098   7.306 1.000 93.370 ? 63  SER A C   1 
ATOM 513  C CB  ? SER A 1  63 ? -18.586  -2.819   6.140 1.000 93.370 ? 63  SER A CB  1 
ATOM 514  O O   ? SER A 1  63 ? -16.286  -1.744   7.822 1.000 93.370 ? 63  SER A O   1 
ATOM 515  O OG  ? SER A 1  63 ? -18.264  -2.313   4.856 1.000 93.370 ? 63  SER A OG  1 
ATOM 516  N N   ? ALA A 1  64 ? -16.979   0.210   6.835 1.000 95.830 ? 64  ALA A N   1 
ATOM 517  C CA  ? ALA A 1  64 ? -15.682   0.880   6.878 1.000 95.830 ? 64  ALA A CA  1 
ATOM 518  C C   ? ALA A 1  64 ? -15.363   1.368   8.289 1.000 95.830 ? 64  ALA A C   1 
ATOM 519  C CB  ? ALA A 1  64 ? -15.654   2.048   5.896 1.000 95.830 ? 64  ALA A CB  1 
ATOM 520  O O   ? ALA A 1  64 ? -16.269   1.705   9.055 1.000 95.830 ? 64  ALA A O   1 
ATOM 521  N N   ? GLN A 1  65 ? -14.107   1.329   8.644 1.000 96.930 ? 65  GLN A N   1 
ATOM 522  C CA  ? GLN A 1  65 ? -13.592   1.749   9.943 1.000 96.930 ? 65  GLN A CA  1 
ATOM 523  C C   ? GLN A 1  65 ? -12.633   2.927   9.801 1.000 96.930 ? 65  GLN A C   1 
ATOM 524  C CB  ? GLN A 1  65 ? -12.893   0.584  10.646 1.000 96.930 ? 65  GLN A CB  1 
ATOM 525  O O   ? GLN A 1  65 ? -11.721   2.895   8.972 1.000 96.930 ? 65  GLN A O   1 
ATOM 526  C CG  ? GLN A 1  65 ? -13.697  -0.709  10.642 1.000 96.930 ? 65  GLN A CG  1 
ATOM 527  C CD  ? GLN A 1  65 ? -12.927  -1.880  11.223 1.000 96.930 ? 65  GLN A CD  1 
ATOM 528  N NE2 ? GLN A 1  65 ? -13.259  -3.087  10.778 1.000 96.930 ? 65  GLN A NE2 1 
ATOM 529  O OE1 ? GLN A 1  65 ? -12.041  -1.702  12.065 1.000 96.930 ? 65  GLN A OE1 1 
ATOM 530  N N   ? ASN A 1  66 ? -12.933   3.962  10.549 1.000 96.850 ? 66  ASN A N   1 
ATOM 531  C CA  ? ASN A 1  66 ? -12.015   5.093  10.640 1.000 96.850 ? 66  ASN A CA  1 
ATOM 532  C C   ? ASN A 1  66 ? -11.146   5.010  11.892 1.000 96.850 ? 66  ASN A C   1 
ATOM 533  C CB  ? ASN A 1  66 ? -12.786   6.414  10.615 1.000 96.850 ? 66  ASN A CB  1 
ATOM 534  O O   ? ASN A 1  66 ? -11.661   4.879  13.003 1.000 96.850 ? 66  ASN A O   1 
ATOM 535  C CG  ? ASN A 1  66 ? -11.875   7.624  10.685 1.000 96.850 ? 66  ASN A CG  1 
ATOM 536  N ND2 ? ASN A 1  66 ? -12.469   8.810  10.752 1.000 96.850 ? 66  ASN A ND2 1 
ATOM 537  O OD1 ? ASN A 1  66 ? -10.649   7.494  10.677 1.000 96.850 ? 66  ASN A OD1 1 
ATOM 538  N N   ? ARG A 1  67 ?  -9.817   5.091  11.641 1.000 96.970 ? 67  ARG A N   1 
ATOM 539  C CA  ? ARG A 1  67 ?  -8.861   5.044  12.742 1.000 96.970 ? 67  ARG A CA  1 
ATOM 540  C C   ? ARG A 1  67 ?  -7.897   6.224  12.681 1.000 96.970 ? 67  ARG A C   1 
ATOM 541  C CB  ? ARG A 1  67 ?  -8.079   3.728  12.720 1.000 96.970 ? 67  ARG A CB  1 
ATOM 542  O O   ? ARG A 1  67 ?  -7.372   6.550  11.614 1.000 96.970 ? 67  ARG A O   1 
ATOM 543  C CG  ? ARG A 1  67 ?  -8.950   2.491  12.870 1.000 96.970 ? 67  ARG A CG  1 
ATOM 544  C CD  ? ARG A 1  67 ?  -9.585   2.413  14.252 1.000 96.970 ? 67  ARG A CD  1 
ATOM 545  N NE  ? ARG A 1  67 ? -10.340   1.176  14.429 1.000 96.970 ? 67  ARG A NE  1 
ATOM 546  N NH1 ? ARG A 1  67 ? -12.315   2.015  13.575 1.000 96.970 ? 67  ARG A NH1 1 
ATOM 547  N NH2 ? ARG A 1  67 ? -12.208  -0.154  14.307 1.000 96.970 ? 67  ARG A NH2 1 
ATOM 548  C CZ  ? ARG A 1  67 ? -11.619   1.015  14.103 1.000 96.970 ? 67  ARG A CZ  1 
ATOM 549  N N   ? LEU A 1  68 ?  -7.693   6.824  13.947 1.000 96.820 ? 68  LEU A N   1 
ATOM 550  C CA  ? LEU A 1  68 ?  -6.649   7.840  14.024 1.000 96.820 ? 68  LEU A CA  1 
ATOM 551  C C   ? LEU A 1  68 ?  -5.270   7.196  14.117 1.000 96.820 ? 68  LEU A C   1 
ATOM 552  C CB  ? LEU A 1  68 ?  -6.880   8.756  15.229 1.000 96.820 ? 68  LEU A CB  1 
ATOM 553  O O   ? LEU A 1  68 ?  -5.122   6.115  14.691 1.000 96.820 ? 68  LEU A O   1 
ATOM 554  C CG  ? LEU A 1  68 ?  -8.147   9.612  15.197 1.000 96.820 ? 68  LEU A CG  1 
ATOM 555  C CD1 ? LEU A 1  68 ?  -8.310  10.366  16.513 1.000 96.820 ? 68  LEU A CD1 1 
ATOM 556  C CD2 ? LEU A 1  68 ?  -8.108  10.582  14.021 1.000 96.820 ? 68  LEU A CD2 1 
ATOM 557  N N   ? VAL A 1  69 ?  -4.317   7.983  13.458 1.000 97.300 ? 69  VAL A N   1 
ATOM 558  C CA  ? VAL A 1  69 ?  -2.929   7.550  13.575 1.000 97.300 ? 69  VAL A CA  1 
ATOM 559  C C   ? VAL A 1  69 ?  -2.290   8.189  14.806 1.000 97.300 ? 69  VAL A C   1 
ATOM 560  C CB  ? VAL A 1  69 ?  -2.116   7.902  12.309 1.000 97.300 ? 69  VAL A CB  1 
ATOM 561  O O   ? VAL A 1  69 ?  -2.298   9.413  14.953 1.000 97.300 ? 69  VAL A O   1 
ATOM 562  C CG1 ? VAL A 1  69 ?  -0.630   7.619  12.526 1.000 97.300 ? 69  VAL A CG1 1 
ATOM 563  C CG2 ? VAL A 1  69 ?  -2.641   7.123  11.105 1.000 97.300 ? 69  VAL A CG2 1 
ATOM 564  N N   ? SER A 1  70 ?  -1.756   7.295  15.749 1.000 96.680 ? 70  SER A N   1 
ATOM 565  C CA  ? SER A 1  70 ?  -1.159   7.790  16.985 1.000 96.680 ? 70  SER A CA  1 
ATOM 566  C C   ? SER A 1  70 ?   0.309   8.152  16.783 1.000 96.680 ? 70  SER A C   1 
ATOM 567  C CB  ? SER A 1  70 ?  -1.287   6.748  18.097 1.000 96.680 ? 70  SER A CB  1 
ATOM 568  O O   ? SER A 1  70 ?   0.799   9.125  17.361 1.000 96.680 ? 70  SER A O   1 
ATOM 569  O OG  ? SER A 1  70 ?  -0.623   5.547  17.740 1.000 96.680 ? 70  SER A OG  1 
ATOM 570  N N   ? LYS A 1  71 ?   0.968   7.379  15.939 1.000 96.890 ? 71  LYS A N   1 
ATOM 571  C CA  ? LYS A 1  71 ?   2.392   7.584  15.689 1.000 96.890 ? 71  LYS A CA  1 
ATOM 572  C C   ? LYS A 1  71 ?   2.771   7.142  14.278 1.000 96.890 ? 71  LYS A C   1 
ATOM 573  C CB  ? LYS A 1  71 ?   3.232   6.827  16.719 1.000 96.890 ? 71  LYS A CB  1 
ATOM 574  O O   ? LYS A 1  71 ?   2.172   6.214  13.730 1.000 96.890 ? 71  LYS A O   1 
ATOM 575  C CG  ? LYS A 1  71 ?   4.682   7.284  16.791 1.000 96.890 ? 71  LYS A CG  1 
ATOM 576  C CD  ? LYS A 1  71 ?   5.387   6.714  18.015 1.000 96.890 ? 71  LYS A CD  1 
ATOM 577  C CE  ? LYS A 1  71 ?   6.814   7.233  18.132 1.000 96.890 ? 71  LYS A CE  1 
ATOM 578  N NZ  ? LYS A 1  71 ?   7.493   6.715  19.357 1.000 96.890 ? 71  LYS A NZ  1 
ATOM 579  N N   ? SER A 1  72 ?   3.797   7.844  13.682 1.000 97.320 ? 72  SER A N   1 
ATOM 580  C CA  ? SER A 1  72 ?   4.340   7.520  12.367 1.000 97.320 ? 72  SER A CA  1 
ATOM 581  C C   ? SER A 1  72 ?   5.829   7.201  12.446 1.000 97.320 ? 72  SER A C   1 
ATOM 582  C CB  ? SER A 1  72 ?   4.109   8.675  11.391 1.000 97.320 ? 72  SER A CB  1 
ATOM 583  O O   ? SER A 1  72 ?   6.576   7.876  13.158 1.000 97.320 ? 72  SER A O   1 
ATOM 584  O OG  ? SER A 1  72 ?   2.730   8.991  11.304 1.000 97.320 ? 72  SER A OG  1 
ATOM 585  N N   ? PHE A 1  73 ?   6.232   6.120  11.745 1.000 97.550 ? 73  PHE A N   1 
ATOM 586  C CA  ? PHE A 1  73 ?   7.610   5.646  11.783 1.000 97.550 ? 73  PHE A CA  1 
ATOM 587  C C   ? PHE A 1  73 ?   8.182   5.532  10.375 1.000 97.550 ? 73  PHE A C   1 
ATOM 588  C CB  ? PHE A 1  73 ?   7.695   4.293  12.496 1.000 97.550 ? 73  PHE A CB  1 
ATOM 589  O O   ? PHE A 1  73 ?   8.109   4.469   9.754 1.000 97.550 ? 73  PHE A O   1 
ATOM 590  C CG  ? PHE A 1  73 ?   7.145   4.309  13.897 1.000 97.550 ? 73  PHE A CG  1 
ATOM 591  C CD1 ? PHE A 1  73 ?   7.982   4.525  14.985 1.000 97.550 ? 73  PHE A CD1 1 
ATOM 592  C CD2 ? PHE A 1  73 ?   5.790   4.108  14.125 1.000 97.550 ? 73  PHE A CD2 1 
ATOM 593  C CE1 ? PHE A 1  73 ?   7.475   4.541  16.282 1.000 97.550 ? 73  PHE A CE1 1 
ATOM 594  C CE2 ? PHE A 1  73 ?   5.277   4.122  15.419 1.000 97.550 ? 73  PHE A CE2 1 
ATOM 595  C CZ  ? PHE A 1  73 ?   6.121   4.338  16.496 1.000 97.550 ? 73  PHE A CZ  1 
ATOM 596  N N   ? PRO A 1  74 ?   8.768   6.717   9.853 1.000 97.100 ? 74  PRO A N   1 
ATOM 597  C CA  ? PRO A 1  74 ?   9.440   6.574   8.559 1.000 97.100 ? 74  PRO A CA  1 
ATOM 598  C C   ? PRO A 1  74 ?  10.719   5.744   8.646 1.000 97.100 ? 74  PRO A C   1 
ATOM 599  C CB  ? PRO A 1  74 ?   9.753   8.019   8.162 1.000 97.100 ? 74  PRO A CB  1 
ATOM 600  O O   ? PRO A 1  74 ?  11.406   5.768   9.670 1.000 97.100 ? 74  PRO A O   1 
ATOM 601  C CG  ? PRO A 1  74 ?   9.807   8.767   9.455 1.000 97.100 ? 74  PRO A CG  1 
ATOM 602  C CD  ? PRO A 1  74 ?   8.911   8.077  10.443 1.000 97.100 ? 74  PRO A CD  1 
ATOM 603  N N   ? HIS A 1  75 ?  10.893   4.881   7.596 1.000 97.500 ? 75  HIS A N   1 
ATOM 604  C CA  ? HIS A 1  75 ?  12.156   4.152   7.583 1.000 97.500 ? 75  HIS A CA  1 
ATOM 605  C C   ? HIS A 1  75 ?  13.337   5.093   7.792 1.000 97.500 ? 75  HIS A C   1 
ATOM 606  C CB  ? HIS A 1  75 ?  12.320   3.388   6.267 1.000 97.500 ? 75  HIS A CB  1 
ATOM 607  O O   ? HIS A 1  75 ?  13.433   6.132   7.135 1.000 97.500 ? 75  HIS A O   1 
ATOM 608  C CG  ? HIS A 1  75 ?  13.390   2.344   6.309 1.000 97.500 ? 75  HIS A CG  1 
ATOM 609  C CD2 ? HIS A 1  75 ?  13.313   0.994   6.356 1.000 97.500 ? 75  HIS A CD2 1 
ATOM 610  N ND1 ? HIS A 1  75 ?  14.733   2.655   6.308 1.000 97.500 ? 75  HIS A ND1 1 
ATOM 611  C CE1 ? HIS A 1  75 ?  15.437   1.536   6.351 1.000 97.500 ? 75  HIS A CE1 1 
ATOM 612  N NE2 ? HIS A 1  75 ?  14.599   0.514   6.381 1.000 97.500 ? 75  HIS A NE2 1 
ATOM 613  N N   ? PRO A 1  76 ?  14.299   4.794   8.677 1.000 95.520 ? 76  PRO A N   1 
ATOM 614  C CA  ? PRO A 1  76 ?  15.412   5.683   9.016 1.000 95.520 ? 76  PRO A CA  1 
ATOM 615  C C   ? PRO A 1  76 ?  16.319   5.976   7.823 1.000 95.520 ? 76  PRO A C   1 
ATOM 616  C CB  ? PRO A 1  76 ?  16.166   4.907  10.099 1.000 95.520 ? 76  PRO A CB  1 
ATOM 617  O O   ? PRO A 1  76 ?  17.003   7.002   7.800 1.000 95.520 ? 76  PRO A O   1 
ATOM 618  C CG  ? PRO A 1  76 ?  15.168   3.932  10.635 1.000 95.520 ? 76  PRO A CG  1 
ATOM 619  C CD  ? PRO A 1  76 ?  14.165   3.635   9.558 1.000 95.520 ? 76  PRO A CD  1 
ATOM 620  N N   ? GLY A 1  77 ?  16.353   5.080   6.915 1.000 94.360 ? 77  GLY A N   1 
ATOM 621  C CA  ? GLY A 1  77 ?  17.227   5.224   5.762 1.000 94.360 ? 77  GLY A CA  1 
ATOM 622  C C   ? GLY A 1  77 ?  16.562   5.924   4.593 1.000 94.360 ? 77  GLY A C   1 
ATOM 623  O O   ? GLY A 1  77 ?  17.173   6.095   3.536 1.000 94.360 ? 77  GLY A O   1 
ATOM 624  N N   ? PHE A 1  78 ?  15.229   6.304   4.766 1.000 93.950 ? 78  PHE A N   1 
ATOM 625  C CA  ? PHE A 1  78 ?  14.537   7.020   3.701 1.000 93.950 ? 78  PHE A CA  1 
ATOM 626  C C   ? PHE A 1  78 ?  15.122   8.416   3.518 1.000 93.950 ? 78  PHE A C   1 
ATOM 627  C CB  ? PHE A 1  78 ?  13.038   7.115   4.001 1.000 93.950 ? 78  PHE A CB  1 
ATOM 628  O O   ? PHE A 1  78 ?  15.307   9.150   4.491 1.000 93.950 ? 78  PHE A O   1 
ATOM 629  C CG  ? PHE A 1  78 ?  12.277   7.971   3.025 1.000 93.950 ? 78  PHE A CG  1 
ATOM 630  C CD1 ? PHE A 1  78 ?  11.740   9.190   3.420 1.000 93.950 ? 78  PHE A CD1 1 
ATOM 631  C CD2 ? PHE A 1  78 ?  12.098   7.557   1.712 1.000 93.950 ? 78  PHE A CD2 1 
ATOM 632  C CE1 ? PHE A 1  78 ?  11.034   9.985   2.519 1.000 93.950 ? 78  PHE A CE1 1 
ATOM 633  C CE2 ? PHE A 1  78 ?  11.395   8.345   0.805 1.000 93.950 ? 78  PHE A CE2 1 
ATOM 634  C CZ  ? PHE A 1  78 ?  10.863   9.558   1.212 1.000 93.950 ? 78  PHE A CZ  1 
ATOM 635  N N   ? ASN A 1  79 ?  15.487   8.690   2.149 1.000 87.300 ? 79  ASN A N   1 
ATOM 636  C CA  ? ASN A 1  79 ?  15.866  10.045   1.763 1.000 87.300 ? 79  ASN A CA  1 
ATOM 637  C C   ? ASN A 1  79 ?  15.128  10.497   0.506 1.000 87.300 ? 79  ASN A C   1 
ATOM 638  C CB  ? ASN A 1  79 ?  17.378  10.141   1.554 1.000 87.300 ? 79  ASN A CB  1 
ATOM 639  O O   ? ASN A 1  79 ?  14.784   9.675  -0.346 1.000 87.300 ? 79  ASN A O   1 
ATOM 640  C CG  ? ASN A 1  79 ?  17.858   9.321   0.373 1.000 87.300 ? 79  ASN A CG  1 
ATOM 641  N ND2 ? ASN A 1  79 ?  18.839   8.458   0.609 1.000 87.300 ? 79  ASN A ND2 1 
ATOM 642  O OD1 ? ASN A 1  79 ?  17.351   9.462  -0.743 1.000 87.300 ? 79  ASN A OD1 1 
ATOM 643  N N   ? GLY A 1  80 ?  14.581  11.577   0.449 1.000 84.170 ? 80  GLY A N   1 
ATOM 644  C CA  ? GLY A 1  80 ?  13.701  12.135  -0.566 1.000 84.170 ? 80  GLY A CA  1 
ATOM 645  C C   ? GLY A 1  80 ?  14.355  12.239  -1.931 1.000 84.170 ? 80  GLY A C   1 
ATOM 646  O O   ? GLY A 1  80 ?  13.674  12.446  -2.937 1.000 84.170 ? 80  GLY A O   1 
ATOM 647  N N   ? ALA A 1  81 ?  15.706  11.916  -2.042 1.000 81.550 ? 81  ALA A N   1 
ATOM 648  C CA  ? ALA A 1  81 ?  16.468  12.091  -3.276 1.000 81.550 ? 81  ALA A CA  1 
ATOM 649  C C   ? ALA A 1  81 ?  16.441  10.822  -4.122 1.000 81.550 ? 81  ALA A C   1 
ATOM 650  C CB  ? ALA A 1  81 ?  17.908  12.487  -2.961 1.000 81.550 ? 81  ALA A CB  1 
ATOM 651  O O   ? ALA A 1  81 ?  16.281  10.885  -5.344 1.000 81.550 ? 81  ALA A O   1 
ATOM 652  N N   ? ASP A 1  82 ?  16.518   9.557  -3.555 1.000 82.920 ? 82  ASP A N   1 
ATOM 653  C CA  ? ASP A 1  82 ?  16.605   8.373  -4.403 1.000 82.920 ? 82  ASP A CA  1 
ATOM 654  C C   ? ASP A 1  82 ?  15.467   7.399  -4.104 1.000 82.920 ? 82  ASP A C   1 
ATOM 655  C CB  ? ASP A 1  82 ?  17.955   7.677  -4.217 1.000 82.920 ? 82  ASP A CB  1 
ATOM 656  O O   ? ASP A 1  82 ?  15.255   6.438  -4.846 1.000 82.920 ? 82  ASP A O   1 
ATOM 657  C CG  ? ASP A 1  82 ?  18.143   7.112  -2.820 1.000 82.920 ? 82  ASP A CG  1 
ATOM 658  O OD1 ? ASP A 1  82 ?  17.166   7.071  -2.042 1.000 82.920 ? 82  ASP A OD1 1 
ATOM 659  O OD2 ? ASP A 1  82 ?  19.280   6.708  -2.493 1.000 82.920 ? 82  ASP A OD2 1 
ATOM 660  N N   ? PHE A 1  83 ?  14.532   7.776  -3.186 1.000 87.580 ? 83  PHE A N   1 
ATOM 661  C CA  ? PHE A 1  83 ?  13.301   7.070  -2.849 1.000 87.580 ? 83  PHE A CA  1 
ATOM 662  C C   ? PHE A 1  83 ?  13.602   5.656  -2.366 1.000 87.580 ? 83  PHE A C   1 
ATOM 663  C CB  ? PHE A 1  83 ?  12.359   7.024  -4.056 1.000 87.580 ? 83  PHE A CB  1 
ATOM 664  O O   ? PHE A 1  83 ?  12.717   4.798  -2.351 1.000 87.580 ? 83  PHE A O   1 
ATOM 665  C CG  ? PHE A 1  83 ?  11.686   8.337  -4.351 1.000 87.580 ? 83  PHE A CG  1 
ATOM 666  C CD1 ? PHE A 1  83 ?  10.480   8.667  -3.745 1.000 87.580 ? 83  PHE A CD1 1 
ATOM 667  C CD2 ? PHE A 1  83 ?  12.259   9.241  -5.235 1.000 87.580 ? 83  PHE A CD2 1 
ATOM 668  C CE1 ? PHE A 1  83 ?   9.854   9.882  -4.017 1.000 87.580 ? 83  PHE A CE1 1 
ATOM 669  C CE2 ? PHE A 1  83 ?  11.640  10.457  -5.511 1.000 87.580 ? 83  PHE A CE2 1 
ATOM 670  C CZ  ? PHE A 1  83 ?  10.437  10.775  -4.902 1.000 87.580 ? 83  PHE A CZ  1 
ATOM 671  N N   ? SER A 1  84 ?  14.955   5.365  -2.156 1.000 90.310 ? 84  SER A N   1 
ATOM 672  C CA  ? SER A 1  84 ?  15.297   4.114  -1.487 1.000 90.310 ? 84  SER A CA  1 
ATOM 673  C C   ? SER A 1  84 ?  14.709   4.061  -0.081 1.000 90.310 ? 84  SER A C   1 
ATOM 674  C CB  ? SER A 1  84 ?  16.814   3.939  -1.421 1.000 90.310 ? 84  SER A CB  1 
ATOM 675  O O   ? SER A 1  84 ?  14.641   5.081   0.608 1.000 90.310 ? 84  SER A O   1 
ATOM 676  O OG  ? SER A 1  84 ?  17.364   3.821  -2.722 1.000 90.310 ? 84  SER A OG  1 
ATOM 677  N N   ? ASN A 1  85 ?  14.201   2.888   0.288 1.000 94.560 ? 85  ASN A N   1 
ATOM 678  C CA  ? ASN A 1  85 ?  13.657   2.690   1.627 1.000 94.560 ? 85  ASN A CA  1 
ATOM 679  C C   ? ASN A 1  85 ?  12.389   3.513   1.844 1.000 94.560 ? 85  ASN A C   1 
ATOM 680  C CB  ? ASN A 1  85 ?  14.702   3.037   2.689 1.000 94.560 ? 85  ASN A CB  1 
ATOM 681  O O   ? ASN A 1  85 ?  12.171   4.050   2.931 1.000 94.560 ? 85  ASN A O   1 
ATOM 682  C CG  ? ASN A 1  85 ?  15.988   2.251   2.520 1.000 94.560 ? 85  ASN A CG  1 
ATOM 683  N ND2 ? ASN A 1  85 ?  17.098   2.960   2.351 1.000 94.560 ? 85  ASN A ND2 1 
ATOM 684  O OD1 ? ASN A 1  85 ?  15.984   1.018   2.541 1.000 94.560 ? 85  ASN A OD1 1 
ATOM 685  N N   ? ASP A 1  86 ?  11.618   3.837   0.858 1.000 95.970 ? 86  ASP A N   1 
ATOM 686  C CA  ? ASP A 1  86 ?  10.386   4.619   0.898 1.000 95.970 ? 86  ASP A CA  1 
ATOM 687  C C   ? ASP A 1  86 ?   9.278   3.862   1.627 1.000 95.970 ? 86  ASP A C   1 
ATOM 688  C CB  ? ASP A 1  86 ?   9.933   4.979  -0.518 1.000 95.970 ? 86  ASP A CB  1 
ATOM 689  O O   ? ASP A 1  86 ?   8.313   3.412   1.005 1.000 95.970 ? 86  ASP A O   1 
ATOM 690  C CG  ? ASP A 1  86 ?   8.830   6.023  -0.541 1.000 95.970 ? 86  ASP A CG  1 
ATOM 691  O OD1 ? ASP A 1  86 ?   8.619   6.709   0.482 1.000 95.970 ? 86  ASP A OD1 1 
ATOM 692  O OD2 ? ASP A 1  86 ?   8.165   6.159  -1.591 1.000 95.970 ? 86  ASP A OD2 1 
ATOM 693  N N   ? LEU A 1  87 ?   9.457   3.614   2.938 1.000 97.600 ? 87  LEU A N   1 
ATOM 694  C CA  ? LEU A 1  87 ?   8.544   2.856   3.787 1.000 97.600 ? 87  LEU A CA  1 
ATOM 695  C C   ? LEU A 1  87 ?   8.250   3.610   5.079 1.000 97.600 ? 87  LEU A C   1 
ATOM 696  C CB  ? LEU A 1  87 ?   9.129   1.478   4.108 1.000 97.600 ? 87  LEU A CB  1 
ATOM 697  O O   ? LEU A 1  87 ?   9.154   4.197   5.679 1.000 97.600 ? 87  LEU A O   1 
ATOM 698  C CG  ? LEU A 1  87 ?   9.138   0.462   2.964 1.000 97.600 ? 87  LEU A CG  1 
ATOM 699  C CD1 ? LEU A 1  87 ?  10.015  -0.733   3.324 1.000 97.600 ? 87  LEU A CD1 1 
ATOM 700  C CD2 ? LEU A 1  87 ?   7.719   0.012   2.638 1.000 97.600 ? 87  LEU A CD2 1 
ATOM 701  N N   ? MET A 1  88 ?   6.995   3.564   5.454 1.000 97.760 ? 88  MET A N   1 
ATOM 702  C CA  ? MET A 1  88 ?   6.552   4.147   6.717 1.000 97.760 ? 88  MET A CA  1 
ATOM 703  C C   ? MET A 1  88 ?   5.511   3.260   7.391 1.000 97.760 ? 88  MET A C   1 
ATOM 704  C CB  ? MET A 1  88 ?   5.978   5.547   6.491 1.000 97.760 ? 88  MET A CB  1 
ATOM 705  O O   ? MET A 1  88 ?   4.601   2.753   6.732 1.000 97.760 ? 88  MET A O   1 
ATOM 706  C CG  ? MET A 1  88 ?   5.511   6.231   7.766 1.000 97.760 ? 88  MET A CG  1 
ATOM 707  S SD  ? MET A 1  88 ?   4.989   7.967   7.482 1.000 97.760 ? 88  MET A SD  1 
ATOM 708  C CE  ? MET A 1  88 ?   3.464   7.692   6.538 1.000 97.760 ? 88  MET A CE  1 
ATOM 709  N N   ? LEU A 1  89 ?   5.653   3.082   8.692 1.000 98.390 ? 89  LEU A N   1 
ATOM 710  C CA  ? LEU A 1  89 ?   4.656   2.393   9.504 1.000 98.390 ? 89  LEU A CA  1 
ATOM 711  C C   ? LEU A 1  89 ?   3.818   3.390  10.298 1.000 98.390 ? 89  LEU A C   1 
ATOM 712  C CB  ? LEU A 1  89 ?   5.331   1.403  10.456 1.000 98.390 ? 89  LEU A CB  1 
ATOM 713  O O   ? LEU A 1  89 ?   4.355   4.339  10.874 1.000 98.390 ? 89  LEU A O   1 
ATOM 714  C CG  ? LEU A 1  89 ?   5.890   0.128   9.823 1.000 98.390 ? 89  LEU A CG  1 
ATOM 715  C CD1 ? LEU A 1  89 ?   6.794  -0.602  10.812 1.000 98.390 ? 89  LEU A CD1 1 
ATOM 716  C CD2 ? LEU A 1  89 ?   4.757  -0.779   9.356 1.000 98.390 ? 89  LEU A CD2 1 
ATOM 717  N N   ? LEU A 1  90 ?   2.520   3.131  10.179 1.000 98.300 ? 90  LEU A N   1 
ATOM 718  C CA  ? LEU A 1  90 ?   1.577   3.912  10.974 1.000 98.300 ? 90  LEU A CA  1 
ATOM 719  C C   ? LEU A 1  90 ?   0.981   3.067  12.095 1.000 98.300 ? 90  LEU A C   1 
ATOM 720  C CB  ? LEU A 1  90 ?   0.459   4.467  10.087 1.000 98.300 ? 90  LEU A CB  1 
ATOM 721  O O   ? LEU A 1  90 ?   0.476   1.969  11.849 1.000 98.300 ? 90  LEU A O   1 
ATOM 722  C CG  ? LEU A 1  90 ?   0.899   5.303   8.884 1.000 98.300 ? 90  LEU A CG  1 
ATOM 723  C CD1 ? LEU A 1  90 ?  -0.307   5.677   8.029 1.000 98.300 ? 90  LEU A CD1 1 
ATOM 724  C CD2 ? LEU A 1  90 ?   1.644   6.551   9.344 1.000 98.300 ? 90  LEU A CD2 1 
ATOM 725  N N   ? ARG A 1  91 ?   1.111   3.583  13.358 1.000 98.120 ? 91  ARG A N   1 
ATOM 726  C CA  ? ARG A 1  91 ?   0.429   2.937  14.475 1.000 98.120 ? 91  ARG A CA  1 
ATOM 727  C C   ? ARG A 1  91 ?  -0.955   3.540  14.693 1.000 98.120 ? 91  ARG A C   1 
ATOM 728  C CB  ? ARG A 1  91 ?   1.260   3.056  15.754 1.000 98.120 ? 91  ARG A CB  1 
ATOM 729  O O   ? ARG A 1  91 ?  -1.091   4.755  14.849 1.000 98.120 ? 91  ARG A O   1 
ATOM 730  C CG  ? ARG A 1  91 ?   0.733   2.222  16.911 1.000 98.120 ? 91  ARG A CG  1 
ATOM 731  C CD  ? ARG A 1  91 ?   1.641   2.309  18.129 1.000 98.120 ? 91  ARG A CD  1 
ATOM 732  N NE  ? ARG A 1  91 ?   1.236   1.372  19.172 1.000 98.120 ? 91  ARG A NE  1 
ATOM 733  N NH1 ? ARG A 1  91 ?   2.826   2.062  20.699 1.000 98.120 ? 91  ARG A NH1 1 
ATOM 734  N NH2 ? ARG A 1  91 ?   1.359   0.387  21.244 1.000 98.120 ? 91  ARG A NH2 1 
ATOM 735  C CZ  ? ARG A 1  91 ?   1.808   1.276  20.369 1.000 98.120 ? 91  ARG A CZ  1 
ATOM 736  N N   ? LEU A 1  92 ?  -1.964   2.643  14.705 1.000 98.110 ? 92  LEU A N   1 
ATOM 737  C CA  ? LEU A 1  92 ?  -3.338   3.092  14.898 1.000 98.110 ? 92  LEU A CA  1 
ATOM 738  C C   ? LEU A 1  92 ?  -3.602   3.420  16.364 1.000 98.110 ? 92  LEU A C   1 
ATOM 739  C CB  ? LEU A 1  92 ?  -4.324   2.024  14.417 1.000 98.110 ? 92  LEU A CB  1 
ATOM 740  O O   ? LEU A 1  92 ?  -3.104   2.731  17.258 1.000 98.110 ? 92  LEU A O   1 
ATOM 741  C CG  ? LEU A 1  92 ?  -4.182   1.578  12.961 1.000 98.110 ? 92  LEU A CG  1 
ATOM 742  C CD1 ? LEU A 1  92 ?  -5.222   0.513  12.629 1.000 98.110 ? 92  LEU A CD1 1 
ATOM 743  C CD2 ? LEU A 1  92 ?  -4.313   2.772  12.021 1.000 98.110 ? 92  LEU A CD2 1 
ATOM 744  N N   ? SER A 1  93 ?  -4.332   4.511  16.628 1.000 97.300 ? 93  SER A N   1 
ATOM 745  C CA  ? SER A 1  93 ?  -4.682   4.888  17.993 1.000 97.300 ? 93  SER A CA  1 
ATOM 746  C C   ? SER A 1  93 ?  -5.561   3.830  18.651 1.000 97.300 ? 93  SER A C   1 
ATOM 747  C CB  ? SER A 1  93 ?  -5.399   6.239  18.010 1.000 97.300 ? 93  SER A CB  1 
ATOM 748  O O   ? SER A 1  93 ?  -5.510   3.642  19.868 1.000 97.300 ? 93  SER A O   1 
ATOM 749  O OG  ? SER A 1  93 ?  -6.590   6.186  17.243 1.000 97.300 ? 93  SER A OG  1 
ATOM 750  N N   ? LYS A 1  94 ?  -6.418   3.135  17.852 1.000 97.580 ? 94  LYS A N   1 
ATOM 751  C CA  ? LYS A 1  94 ?  -7.244   1.988  18.217 1.000 97.580 ? 94  LYS A CA  1 
ATOM 752  C C   ? LYS A 1  94 ?  -7.111   0.866  17.191 1.000 97.580 ? 94  LYS A C   1 
ATOM 753  C CB  ? LYS A 1  94 ?  -8.710   2.402  18.353 1.000 97.580 ? 94  LYS A CB  1 
ATOM 754  O O   ? LYS A 1  94 ?  -7.093   1.120  15.985 1.000 97.580 ? 94  LYS A O   1 
ATOM 755  C CG  ? LYS A 1  94 ?  -9.614   1.307  18.900 1.000 97.580 ? 94  LYS A CG  1 
ATOM 756  C CD  ? LYS A 1  94 ? -11.055   1.785  19.028 1.000 97.580 ? 94  LYS A CD  1 
ATOM 757  C CE  ? LYS A 1  94 ? -11.974   0.670  19.507 1.000 97.580 ? 94  LYS A CE  1 
ATOM 758  N NZ  ? LYS A 1  94 ? -13.390   1.131  19.626 1.000 97.580 ? 94  LYS A NZ  1 
ATOM 759  N N   ? PRO A 1  95 ?  -7.072  -0.457  17.839 1.000 98.150 ? 95  PRO A N   1 
ATOM 760  C CA  ? PRO A 1  95 ?  -6.928  -1.575  16.903 1.000 98.150 ? 95  PRO A CA  1 
ATOM 761  C C   ? PRO A 1  95 ?  -8.099  -1.684  15.929 1.000 98.150 ? 95  PRO A C   1 
ATOM 762  C CB  ? PRO A 1  95 ?  -6.865  -2.798  17.821 1.000 98.150 ? 95  PRO A CB  1 
ATOM 763  O O   ? PRO A 1  95 ?  -9.235  -1.361  16.286 1.000 98.150 ? 95  PRO A O   1 
ATOM 764  C CG  ? PRO A 1  95 ?  -6.502  -2.250  19.163 1.000 98.150 ? 95  PRO A CG  1 
ATOM 765  C CD  ? PRO A 1  95 ?  -7.028  -0.847  19.263 1.000 98.150 ? 95  PRO A CD  1 
ATOM 766  N N   ? ALA A 1  96 ?  -7.799  -2.157  14.688 1.000 98.170 ? 96  ALA A N   1 
ATOM 767  C CA  ? ALA A 1  96 ?  -8.839  -2.457  13.708 1.000 98.170 ? 96  ALA A CA  1 
ATOM 768  C C   ? ALA A 1  96 ?  -9.650  -3.680  14.126 1.000 98.170 ? 96  ALA A C   1 
ATOM 769  C CB  ? ALA A 1  96 ?  -8.222  -2.677  12.329 1.000 98.170 ? 96  ALA A CB  1 
ATOM 770  O O   ? ALA A 1  96 ?  -9.110  -4.620  14.714 1.000 98.170 ? 96  ALA A O   1 
ATOM 771  N N   ? ASP A 1  97 ? -10.979  -3.625  13.893 1.000 98.030 ? 97  ASP A N   1 
ATOM 772  C CA  ? ASP A 1  97 ? -11.804  -4.824  14.008 1.000 98.030 ? 97  ASP A CA  1 
ATOM 773  C C   ? ASP A 1  97 ? -11.684  -5.695  12.760 1.000 98.030 ? 97  ASP A C   1 
ATOM 774  C CB  ? ASP A 1  97 ? -13.268  -4.447  14.248 1.000 98.030 ? 97  ASP A CB  1 
ATOM 775  O O   ? ASP A 1  97 ? -12.039  -5.266  11.660 1.000 98.030 ? 97  ASP A O   1 
ATOM 776  C CG  ? ASP A 1  97 ? -13.482  -3.702  15.553 1.000 98.030 ? 97  ASP A CG  1 
ATOM 777  O OD1 ? ASP A 1  97 ? -12.855  -4.064  16.572 1.000 98.030 ? 97  ASP A OD1 1 
ATOM 778  O OD2 ? ASP A 1  97 ? -14.287  -2.745  15.564 1.000 98.030 ? 97  ASP A OD2 1 
ATOM 779  N N   ? ILE A 1  98 ? -11.132  -6.921  12.949 1.000 97.710 ? 98  ILE A N   1 
ATOM 780  C CA  ? ILE A 1  98 ? -10.978  -7.801  11.796 1.000 97.710 ? 98  ILE A CA  1 
ATOM 781  C C   ? ILE A 1  98 ? -12.329  -8.414  11.431 1.000 97.710 ? 98  ILE A C   1 
ATOM 782  C CB  ? ILE A 1  98 ?  -9.941  -8.914  12.068 1.000 97.710 ? 98  ILE A CB  1 
ATOM 783  O O   ? ILE A 1  98 ? -12.974  -9.052  12.265 1.000 97.710 ? 98  ILE A O   1 
ATOM 784  C CG1 ? ILE A 1  98 ?  -8.605  -8.304  12.507 1.000 97.710 ? 98  ILE A CG1 1 
ATOM 785  C CG2 ? ILE A 1  98 ?  -9.759  -9.798  10.831 1.000 97.710 ? 98  ILE A CG2 1 
ATOM 786  C CD1 ? ILE A 1  98 ?  -8.046  -7.275  11.535 1.000 97.710 ? 98  ILE A CD1 1 
ATOM 787  N N   ? THR A 1  99 ? -12.717  -8.206  10.158 1.000 97.090 ? 99  THR A N   1 
ATOM 788  C CA  ? THR A 1  99 ? -13.971  -8.668   9.574 1.000 97.090 ? 99  THR A CA  1 
ATOM 789  C C   ? THR A 1  99 ? -13.740  -9.233   8.175 1.000 97.090 ? 99  THR A C   1 
ATOM 790  C CB  ? THR A 1  99 ? -15.008  -7.532   9.507 1.000 97.090 ? 99  THR A CB  1 
ATOM 791  O O   ? THR A 1  99 ? -12.596  -9.383   7.741 1.000 97.090 ? 99  THR A O   1 
ATOM 792  C CG2 ? THR A 1  99 ? -15.114  -6.804  10.843 1.000 97.090 ? 99  THR A CG2 1 
ATOM 793  O OG1 ? THR A 1  99 ? -14.618  -6.596   8.495 1.000 97.090 ? 99  THR A OG1 1 
ATOM 794  N N   ? ASP A 1 100 ? -14.865  -9.514   7.469 1.000 95.220 ? 100 ASP A N   1 
ATOM 795  C CA  ? ASP A 1 100 ? -14.786 -10.038   6.109 1.000 95.220 ? 100 ASP A CA  1 
ATOM 796  C C   ? ASP A 1 100 ? -14.324  -8.961   5.131 1.000 95.220 ? 100 ASP A C   1 
ATOM 797  C CB  ? ASP A 1 100 ? -16.140 -10.601   5.671 1.000 95.220 ? 100 ASP A CB  1 
ATOM 798  O O   ? ASP A 1 100 ? -13.825  -9.272   4.047 1.000 95.220 ? 100 ASP A O   1 
ATOM 799  C CG  ? ASP A 1 100 ? -16.521 -11.873   6.409 1.000 95.220 ? 100 ASP A CG  1 
ATOM 800  O OD1 ? ASP A 1 100 ? -15.622 -12.565   6.934 1.000 95.220 ? 100 ASP A OD1 1 
ATOM 801  O OD2 ? ASP A 1 100 ? -17.729 -12.187   6.462 1.000 95.220 ? 100 ASP A OD2 1 
ATOM 802  N N   ? VAL A 1 101 ? -14.291  -7.669   5.534 1.000 96.510 ? 101 VAL A N   1 
ATOM 803  C CA  ? VAL A 1 101 ? -13.945  -6.589   4.616 1.000 96.510 ? 101 VAL A CA  1 
ATOM 804  C C   ? VAL A 1 101 ? -12.703  -5.859   5.122 1.000 96.510 ? 101 VAL A C   1 
ATOM 805  C CB  ? VAL A 1 101 ? -15.115  -5.594   4.444 1.000 96.510 ? 101 VAL A CB  1 
ATOM 806  O O   ? VAL A 1 101 ? -12.172  -4.980   4.440 1.000 96.510 ? 101 VAL A O   1 
ATOM 807  C CG1 ? VAL A 1 101 ? -16.333  -6.292   3.841 1.000 96.510 ? 101 VAL A CG1 1 
ATOM 808  C CG2 ? VAL A 1 101 ? -15.472  -4.953   5.783 1.000 96.510 ? 101 VAL A CG2 1 
ATOM 809  N N   ? VAL A 1 102 ? -12.192  -6.196   6.348 1.000 98.140 ? 102 VAL A N   1 
ATOM 810  C CA  ? VAL A 1 102 ? -10.957  -5.685   6.936 1.000 98.140 ? 102 VAL A CA  1 
ATOM 811  C C   ? VAL A 1 102 ? -10.097  -6.849   7.423 1.000 98.140 ? 102 VAL A C   1 
ATOM 812  C CB  ? VAL A 1 102 ? -11.244  -4.710   8.100 1.000 98.140 ? 102 VAL A CB  1 
ATOM 813  O O   ? VAL A 1 102 ? -10.403  -7.470   8.443 1.000 98.140 ? 102 VAL A O   1 
ATOM 814  C CG1 ? VAL A 1 102 ?  -9.942  -4.144   8.663 1.000 98.140 ? 102 VAL A CG1 1 
ATOM 815  C CG2 ? VAL A 1 102 ? -12.164  -3.582   7.636 1.000 98.140 ? 102 VAL A CG2 1 
ATOM 816  N N   ? LYS A 1 103 ?  -8.999  -7.087   6.609 1.000 97.580 ? 103 LYS A N   1 
ATOM 817  C CA  ? LYS A 1 103 ?  -8.104  -8.187   6.957 1.000 97.580 ? 103 LYS A CA  1 
ATOM 818  C C   ? LYS A 1 103 ?  -6.649  -7.821   6.678 1.000 97.580 ? 103 LYS A C   1 
ATOM 819  C CB  ? LYS A 1 103 ?  -8.483  -9.452   6.186 1.000 97.580 ? 103 LYS A CB  1 
ATOM 820  O O   ? LYS A 1 103 ?  -6.345  -7.199   5.658 1.000 97.580 ? 103 LYS A O   1 
ATOM 821  C CG  ? LYS A 1 103 ?  -9.861  -9.998   6.532 1.000 97.580 ? 103 LYS A CG  1 
ATOM 822  C CD  ? LYS A 1 103 ? -10.186 -11.248   5.723 1.000 97.580 ? 103 LYS A CD  1 
ATOM 823  C CE  ? LYS A 1 103 ? -11.593 -11.752   6.013 1.000 97.580 ? 103 LYS A CE  1 
ATOM 824  N NZ  ? LYS A 1 103 ? -11.915 -12.979   5.225 1.000 97.580 ? 103 LYS A NZ  1 
ATOM 825  N N   ? PRO A 1 104 ?  -5.840  -8.306   7.679 1.000 97.890 ? 104 PRO A N   1 
ATOM 826  C CA  ? PRO A 1 104 ?  -4.417  -8.084   7.412 1.000 97.890 ? 104 PRO A CA  1 
ATOM 827  C C   ? PRO A 1 104 ?  -3.855  -9.045   6.367 1.000 97.890 ? 104 PRO A C   1 
ATOM 828  C CB  ? PRO A 1 104 ?  -3.762  -8.317   8.777 1.000 97.890 ? 104 PRO A CB  1 
ATOM 829  O O   ? PRO A 1 104 ?  -4.383 -10.145   6.188 1.000 97.890 ? 104 PRO A O   1 
ATOM 830  C CG  ? PRO A 1 104 ?  -4.697  -9.234   9.497 1.000 97.890 ? 104 PRO A CG  1 
ATOM 831  C CD  ? PRO A 1 104 ?  -6.090  -8.985   8.996 1.000 97.890 ? 104 PRO A CD  1 
ATOM 832  N N   ? ILE A 1 105 ?  -2.775  -8.579   5.648 1.000 97.530 ? 105 ILE A N   1 
ATOM 833  C CA  ? ILE A 1 105 ?  -2.053  -9.439   4.717 1.000 97.530 ? 105 ILE A CA  1 
ATOM 834  C C   ? ILE A 1 105 ?  -0.625  -9.652   5.212 1.000 97.530 ? 105 ILE A C   1 
ATOM 835  C CB  ? ILE A 1 105 ?  -2.043  -8.845   3.291 1.000 97.530 ? 105 ILE A CB  1 
ATOM 836  O O   ? ILE A 1 105 ?  -0.013  -8.740   5.773 1.000 97.530 ? 105 ILE A O   1 
ATOM 837  C CG1 ? ILE A 1 105 ?  -1.573  -9.896   2.278 1.000 97.530 ? 105 ILE A CG1 1 
ATOM 838  C CG2 ? ILE A 1 105 ?  -1.160  -7.595   3.233 1.000 97.530 ? 105 ILE A CG2 1 
ATOM 839  C CD1 ? ILE A 1 105 ?  -1.847  -9.523   0.827 1.000 97.530 ? 105 ILE A CD1 1 
ATOM 840  N N   ? ASP A 1 106 ?  -0.135 -10.844   5.056 1.000 95.750 ? 106 ASP A N   1 
ATOM 841  C CA  ? ASP A 1 106 ?   1.177 -11.215   5.577 1.000 95.750 ? 106 ASP A CA  1 
ATOM 842  C C   ? ASP A 1 106 ?   2.295 -10.624   4.720 1.000 95.750 ? 106 ASP A C   1 
ATOM 843  C CB  ? ASP A 1 106 ?   1.317 -12.737   5.647 1.000 95.750 ? 106 ASP A CB  1 
ATOM 844  O O   ? ASP A 1 106 ?   2.135 -10.461   3.509 1.000 95.750 ? 106 ASP A O   1 
ATOM 845  C CG  ? ASP A 1 106 ?   0.419 -13.367   6.698 1.000 95.750 ? 106 ASP A CG  1 
ATOM 846  O OD1 ? ASP A 1 106 ?   0.166 -12.731   7.744 1.000 95.750 ? 106 ASP A OD1 1 
ATOM 847  O OD2 ? ASP A 1 106 ?  -0.036 -14.510   6.479 1.000 95.750 ? 106 ASP A OD2 1 
ATOM 848  N N   ? LEU A 1 107 ?   3.467 -10.411   5.400 1.000 97.040 ? 107 LEU A N   1 
ATOM 849  C CA  ? LEU A 1 107 ?   4.688 -10.006   4.711 1.000 97.040 ? 107 LEU A CA  1 
ATOM 850  C C   ? LEU A 1 107 ?   5.307 -11.183   3.964 1.000 97.040 ? 107 LEU A C   1 
ATOM 851  C CB  ? LEU A 1 107 ?   5.698  -9.430   5.707 1.000 97.040 ? 107 LEU A CB  1 
ATOM 852  O O   ? LEU A 1 107 ?   5.172 -12.333   4.389 1.000 97.040 ? 107 LEU A O   1 
ATOM 853  C CG  ? LEU A 1 107 ?   5.327  -8.095   6.354 1.000 97.040 ? 107 LEU A CG  1 
ATOM 854  C CD1 ? LEU A 1 107 ?   6.268  -7.789   7.514 1.000 97.040 ? 107 LEU A CD1 1 
ATOM 855  C CD2 ? LEU A 1 107 ?   5.359  -6.973   5.322 1.000 97.040 ? 107 LEU A CD2 1 
ATOM 856  N N   ? PRO A 1 108 ?   5.948 -10.922   2.886 1.000 96.650 ? 108 PRO A N   1 
ATOM 857  C CA  ? PRO A 1 108 ?   6.606 -11.997   2.139 1.000 96.650 ? 108 PRO A CA  1 
ATOM 858  C C   ? PRO A 1 108 ?   7.830 -12.555   2.862 1.000 96.650 ? 108 PRO A C   1 
ATOM 859  C CB  ? PRO A 1 108 ?   7.010 -11.318   0.827 1.000 96.650 ? 108 PRO A CB  1 
ATOM 860  O O   ? PRO A 1 108 ?   8.573 -11.802   3.497 1.000 96.650 ? 108 PRO A O   1 
ATOM 861  C CG  ? PRO A 1 108 ?   7.262  -9.892   1.197 1.000 96.650 ? 108 PRO A CG  1 
ATOM 862  C CD  ? PRO A 1 108 ?   6.285  -9.496   2.266 1.000 96.650 ? 108 PRO A CD  1 
ATOM 863  N N   ? THR A 1 109 ?   8.078 -13.898   2.794 1.000 95.540 ? 109 THR A N   1 
ATOM 864  C CA  ? THR A 1 109 ?   9.235 -14.551   3.398 1.000 95.540 ? 109 THR A CA  1 
ATOM 865  C C   ? THR A 1 109 ?  10.269 -14.911   2.335 1.000 95.540 ? 109 THR A C   1 
ATOM 866  C CB  ? THR A 1 109 ?   8.822 -15.819   4.167 1.000 95.540 ? 109 THR A CB  1 
ATOM 867  O O   ? THR A 1 109 ?  11.401 -15.275   2.661 1.000 95.540 ? 109 THR A O   1 
ATOM 868  C CG2 ? THR A 1 109 ?   7.930 -15.476   5.355 1.000 95.540 ? 109 THR A CG2 1 
ATOM 869  O OG1 ? THR A 1 109 ?   8.109 -16.695   3.285 1.000 95.540 ? 109 THR A OG1 1 
ATOM 870  N N   ? LYS A 1 110 ?   9.864 -14.824   1.100 1.000 95.120 ? 110 LYS A N   1 
ATOM 871  C CA  ? LYS A 1 110 ?  10.759 -15.107  -0.019 1.000 95.120 ? 110 LYS A CA  1 
ATOM 872  C C   ? LYS A 1 110 ?  10.645 -14.035  -1.099 1.000 95.120 ? 110 LYS A C   1 
ATOM 873  C CB  ? LYS A 1 110 ?  10.457 -16.483  -0.613 1.000 95.120 ? 110 LYS A CB  1 
ATOM 874  O O   ? LYS A 1 110 ?   9.619 -13.358  -1.203 1.000 95.120 ? 110 LYS A O   1 
ATOM 875  C CG  ? LYS A 1 110 ?   9.043 -16.627  -1.156 1.000 95.120 ? 110 LYS A CG  1 
ATOM 876  C CD  ? LYS A 1 110 ?   8.779 -18.040  -1.661 1.000 95.120 ? 110 LYS A CD  1 
ATOM 877  C CE  ? LYS A 1 110 ?   7.386 -18.168  -2.262 1.000 95.120 ? 110 LYS A CE  1 
ATOM 878  N NZ  ? LYS A 1 110 ?   7.105 -19.563  -2.715 1.000 95.120 ? 110 LYS A NZ  1 
ATOM 879  N N   ? GLU A 1 111 ?  11.731 -14.020  -1.874 1.000 93.710 ? 111 GLU A N   1 
ATOM 880  C CA  ? GLU A 1 111 ?  11.711 -13.101  -3.007 1.000 93.710 ? 111 GLU A CA  1 
ATOM 881  C C   ? GLU A 1 111 ?  10.639 -13.496  -4.019 1.000 93.710 ? 111 GLU A C   1 
ATOM 882  C CB  ? GLU A 1 111 ?  13.083 -13.052  -3.685 1.000 93.710 ? 111 GLU A CB  1 
ATOM 883  O O   ? GLU A 1 111 ?  10.379 -14.683  -4.223 1.000 93.710 ? 111 GLU A O   1 
ATOM 884  C CG  ? GLU A 1 111 ?  14.162 -12.388  -2.842 1.000 93.710 ? 111 GLU A CG  1 
ATOM 885  C CD  ? GLU A 1 111 ?  15.479 -12.215  -3.582 1.000 93.710 ? 111 GLU A CD  1 
ATOM 886  O OE1 ? GLU A 1 111 ?  16.396 -11.556  -3.042 1.000 93.710 ? 111 GLU A OE1 1 
ATOM 887  O OE2 ? GLU A 1 111 ?  15.594 -12.741  -4.712 1.000 93.710 ? 111 GLU A OE2 1 
ATOM 888  N N   ? PRO A 1 112 ?   9.937 -12.403  -4.618 1.000 92.680 ? 112 PRO A N   1 
ATOM 889  C CA  ? PRO A 1 112 ?   8.941 -12.711  -5.646 1.000 92.680 ? 112 PRO A CA  1 
ATOM 890  C C   ? PRO A 1 112 ?   9.559 -13.324  -6.901 1.000 92.680 ? 112 PRO A C   1 
ATOM 891  C CB  ? PRO A 1 112 ?   8.318 -11.347  -5.955 1.000 92.680 ? 112 PRO A CB  1 
ATOM 892  O O   ? PRO A 1 112 ?  10.708 -13.028  -7.235 1.000 92.680 ? 112 PRO A O   1 
ATOM 893  C CG  ? PRO A 1 112 ?   9.404 -10.360  -5.675 1.000 92.680 ? 112 PRO A CG  1 
ATOM 894  C CD  ? PRO A 1 112 ?  10.230 -10.870  -4.529 1.000 92.680 ? 112 PRO A CD  1 
ATOM 895  N N   ? LYS A 1 113 ?   8.808 -14.220  -7.499 1.000 93.260 ? 113 LYS A N   1 
ATOM 896  C CA  ? LYS A 1 113 ?   9.247 -14.834  -8.748 1.000 93.260 ? 113 LYS A CA  1 
ATOM 897  C C   ? LYS A 1 113 ?   9.117 -13.860  -9.916 1.000 93.260 ? 113 LYS A C   1 
ATOM 898  C CB  ? LYS A 1 113 ?   8.443 -16.104  -9.034 1.000 93.260 ? 113 LYS A CB  1 
ATOM 899  O O   ? LYS A 1 113 ?   8.074 -13.227 -10.089 1.000 93.260 ? 113 LYS A O   1 
ATOM 900  C CG  ? LYS A 1 113 ?   8.950 -16.902 -10.226 1.000 93.260 ? 113 LYS A CG  1 
ATOM 901  C CD  ? LYS A 1 113 ?   8.142 -18.177 -10.430 1.000 93.260 ? 113 LYS A CD  1 
ATOM 902  C CE  ? LYS A 1 113 ?   8.609 -18.946 -11.658 1.000 93.260 ? 113 LYS A CE  1 
ATOM 903  N NZ  ? LYS A 1 113 ?   7.807 -20.187 -11.873 1.000 93.260 ? 113 LYS A NZ  1 
ATOM 904  N N   ? LEU A 1 114 ?  10.255 -13.781 -10.614 1.000 93.100 ? 114 LEU A N   1 
ATOM 905  C CA  ? LEU A 1 114 ?  10.171 -12.965 -11.820 1.000 93.100 ? 114 LEU A CA  1 
ATOM 906  C C   ? LEU A 1 114 ?   9.090 -13.492 -12.759 1.000 93.100 ? 114 LEU A C   1 
ATOM 907  C CB  ? LEU A 1 114 ?  11.520 -12.935 -12.543 1.000 93.100 ? 114 LEU A CB  1 
ATOM 908  O O   ? LEU A 1 114 ?   8.817 -14.694 -12.785 1.000 93.100 ? 114 LEU A O   1 
ATOM 909  C CG  ? LEU A 1 114 ?  12.667 -12.239 -11.808 1.000 93.100 ? 114 LEU A CG  1 
ATOM 910  C CD1 ? LEU A 1 114 ?  13.946 -12.309 -12.636 1.000 93.100 ? 114 LEU A CD1 1 
ATOM 911  C CD2 ? LEU A 1 114 ?  12.303 -10.791 -11.498 1.000 93.100 ? 114 LEU A CD2 1 
ATOM 912  N N   ? ASP A 1 115 ?   8.344 -12.609 -13.381 1.000 91.190 ? 115 ASP A N   1 
ATOM 913  C CA  ? ASP A 1 115 ?   7.316 -12.885 -14.380 1.000 91.190 ? 115 ASP A CA  1 
ATOM 914  C C   ? ASP A 1 115 ?   5.998 -13.280 -13.717 1.000 91.190 ? 115 ASP A C   1 
ATOM 915  C CB  ? ASP A 1 115 ?   7.777 -13.990 -15.333 1.000 91.190 ? 115 ASP A CB  1 
ATOM 916  O O   ? ASP A 1 115 ?   5.063 -13.715 -14.392 1.000 91.190 ? 115 ASP A O   1 
ATOM 917  C CG  ? ASP A 1 115 ?   8.750 -13.495 -16.388 1.000 91.190 ? 115 ASP A CG  1 
ATOM 918  O OD1 ? ASP A 1 115 ?   8.742 -12.286 -16.707 1.000 91.190 ? 115 ASP A OD1 1 
ATOM 919  O OD2 ? ASP A 1 115 ?   9.531 -14.322 -16.908 1.000 91.190 ? 115 ASP A OD2 1 
ATOM 920  N N   ? SER A 1 116 ?   6.002 -13.290 -12.334 1.000 92.930 ? 116 SER A N   1 
ATOM 921  C CA  ? SER A 1 116 ?   4.741 -13.494 -11.628 1.000 92.930 ? 116 SER A CA  1 
ATOM 922  C C   ? SER A 1 116 ?   3.741 -12.390 -11.952 1.000 92.930 ? 116 SER A C   1 
ATOM 923  C CB  ? SER A 1 116 ?   4.976 -13.555 -10.118 1.000 92.930 ? 116 SER A CB  1 
ATOM 924  O O   ? SER A 1 116 ?   4.126 -11.237 -12.160 1.000 92.930 ? 116 SER A O   1 
ATOM 925  O OG  ? SER A 1 116 ?   5.528 -12.338  -9.646 1.000 92.930 ? 116 SER A OG  1 
ATOM 926  N N   ? THR A 1 117 ?   2.462 -12.856 -12.110 1.000 91.830 ? 117 THR A N   1 
ATOM 927  C CA  ? THR A 1 117 ?   1.384 -11.881 -12.226 1.000 91.830 ? 117 THR A CA  1 
ATOM 928  C C   ? THR A 1 117 ?   1.114 -11.211 -10.881 1.000 91.830 ? 117 THR A C   1 
ATOM 929  C CB  ? THR A 1 117 ?   0.090 -12.536 -12.745 1.000 91.830 ? 117 THR A CB  1 
ATOM 930  O O   ? THR A 1 117 ?   0.914 -11.891  -9.872 1.000 91.830 ? 117 THR A O   1 
ATOM 931  C CG2 ? THR A 1 117 ?  -1.020 -11.505 -12.913 1.000 91.830 ? 117 THR A CG2 1 
ATOM 932  O OG1 ? THR A 1 117 ?   0.349 -13.153 -14.012 1.000 91.830 ? 117 THR A OG1 1 
ATOM 933  N N   ? CYS A 1 118 ?   1.101  -9.894 -10.922 1.000 94.400 ? 118 CYS A N   1 
ATOM 934  C CA  ? CYS A 1 118 ?   0.914  -9.111  -9.706 1.000 94.400 ? 118 CYS A CA  1 
ATOM 935  C C   ? CYS A 1 118 ?  -0.324  -8.228  -9.810 1.000 94.400 ? 118 CYS A C   1 
ATOM 936  C CB  ? CYS A 1 118 ?   2.145  -8.249  -9.428 1.000 94.400 ? 118 CYS A CB  1 
ATOM 937  O O   ? CYS A 1 118 ?  -0.680  -7.778 -10.900 1.000 94.400 ? 118 CYS A O   1 
ATOM 938  S SG  ? CYS A 1 118 ?   3.682  -9.191  -9.311 1.000 94.400 ? 118 CYS A SG  1 
ATOM 939  N N   ? LEU A 1 119 ?  -0.948  -8.092  -8.624 1.000 93.730 ? 119 LEU A N   1 
ATOM 940  C CA  ? LEU A 1 119 ?  -2.116  -7.223  -8.521 1.000 93.730 ? 119 LEU A CA  1 
ATOM 941  C C   ? LEU A 1 119 ?  -1.784  -5.957  -7.738 1.000 93.730 ? 119 LEU A C   1 
ATOM 942  C CB  ? LEU A 1 119 ?  -3.276  -7.962  -7.849 1.000 93.730 ? 119 LEU A CB  1 
ATOM 943  O O   ? LEU A 1 119 ?  -1.192  -6.027  -6.659 1.000 93.730 ? 119 LEU A O   1 
ATOM 944  C CG  ? LEU A 1 119 ?  -4.572  -7.170  -7.671 1.000 93.730 ? 119 LEU A CG  1 
ATOM 945  C CD1 ? LEU A 1 119 ?  -5.297  -7.031  -9.006 1.000 93.730 ? 119 LEU A CD1 1 
ATOM 946  C CD2 ? LEU A 1 119 ?  -5.470  -7.840  -6.636 1.000 93.730 ? 119 LEU A CD2 1 
ATOM 947  N N   ? VAL A 1 120 ?  -2.225  -4.835  -8.287 1.000 92.770 ? 120 VAL A N   1 
ATOM 948  C CA  ? VAL A 1 120 ?  -2.106  -3.548  -7.609 1.000 92.770 ? 120 VAL A CA  1 
ATOM 949  C C   ? VAL A 1 120 ?  -3.488  -2.919  -7.449 1.000 92.770 ? 120 VAL A C   1 
ATOM 950  C CB  ? VAL A 1 120 ?  -1.169  -2.588  -8.375 1.000 92.770 ? 120 VAL A CB  1 
ATOM 951  O O   ? VAL A 1 120 ?  -4.349  -3.065  -8.320 1.000 92.770 ? 120 VAL A O   1 
ATOM 952  C CG1 ? VAL A 1 120 ?  -1.067  -1.244  -7.655 1.000 92.770 ? 120 VAL A CG1 1 
ATOM 953  C CG2 ? VAL A 1 120 ?   0.215  -3.214  -8.542 1.000 92.770 ? 120 VAL A CG2 1 
ATOM 954  N N   ? SER A 1 121 ?  -3.690  -2.256  -6.349 1.000 94.120 ? 121 SER A N   1 
ATOM 955  C CA  ? SER A 1 121 ?  -4.969  -1.599  -6.101 1.000 94.120 ? 121 SER A CA  1 
ATOM 956  C C   ? SER A 1 121 ?  -4.772  -0.226  -5.468 1.000 94.120 ? 121 SER A C   1 
ATOM 957  C CB  ? SER A 1 121 ?  -5.850  -2.464  -5.199 1.000 94.120 ? 121 SER A CB  1 
ATOM 958  O O   ? SER A 1 121 ?  -3.774   0.010  -4.784 1.000 94.120 ? 121 SER A O   1 
ATOM 959  O OG  ? SER A 1 121 ?  -5.200  -2.732  -3.969 1.000 94.120 ? 121 SER A OG  1 
ATOM 960  N N   ? GLY A 1 122 ?  -5.755   0.701  -5.765 1.000 93.540 ? 122 GLY A N   1 
ATOM 961  C CA  ? GLY A 1 122 ?  -5.653   2.032  -5.189 1.000 93.540 ? 122 GLY A CA  1 
ATOM 962  C C   ? GLY A 1 122 ?  -6.680   3.002  -5.743 1.000 93.540 ? 122 GLY A C   1 
ATOM 963  O O   ? GLY A 1 122 ?  -7.498   2.632  -6.587 1.000 93.540 ? 122 GLY A O   1 
ATOM 964  N N   ? TRP A 1 123 ?  -6.679   4.273  -5.206 1.000 92.030 ? 123 TRP A N   1 
ATOM 965  C CA  ? TRP A 1 123 ?  -7.622   5.321  -5.581 1.000 92.030 ? 123 TRP A CA  1 
ATOM 966  C C   ? TRP A 1 123 ?  -6.894   6.519  -6.181 1.000 92.030 ? 123 TRP A C   1 
ATOM 967  C CB  ? TRP A 1 123 ?  -8.446   5.763  -4.368 1.000 92.030 ? 123 TRP A CB  1 
ATOM 968  O O   ? TRP A 1 123 ?  -7.350   7.658  -6.053 1.000 92.030 ? 123 TRP A O   1 
ATOM 969  C CG  ? TRP A 1 123 ?  -9.418   4.730  -3.883 1.000 92.030 ? 123 TRP A CG  1 
ATOM 970  C CD1 ? TRP A 1 123 ? -10.671   4.484  -4.373 1.000 92.030 ? 123 TRP A CD1 1 
ATOM 971  C CD2 ? TRP A 1 123 ?  -9.219   3.808  -2.808 1.000 92.030 ? 123 TRP A CD2 1 
ATOM 972  C CE2 ? TRP A 1 123 ? -10.393   3.030  -2.702 1.000 92.030 ? 123 TRP A CE2 1 
ATOM 973  C CE3 ? TRP A 1 123 ?  -8.160   3.562  -1.924 1.000 92.030 ? 123 TRP A CE3 1 
ATOM 974  N NE1 ? TRP A 1 123 ? -11.262   3.462  -3.667 1.000 92.030 ? 123 TRP A NE1 1 
ATOM 975  C CH2 ? TRP A 1 123 ?  -9.486   1.803  -0.892 1.000 92.030 ? 123 TRP A CH2 1 
ATOM 976  C CZ2 ? TRP A 1 123 ? -10.537   2.022  -1.745 1.000 92.030 ? 123 TRP A CZ2 1 
ATOM 977  C CZ3 ? TRP A 1 123 ?  -8.305   2.559  -0.972 1.000 92.030 ? 123 TRP A CZ3 1 
ATOM 978  N N   ? GLY A 1 124 ?  -5.697   6.291  -6.673 1.000 85.340 ? 124 GLY A N   1 
ATOM 979  C CA  ? GLY A 1 124 ?  -4.974   7.372  -7.324 1.000 85.340 ? 124 GLY A CA  1 
ATOM 980  C C   ? GLY A 1 124 ?  -5.647   7.860  -8.593 1.000 85.340 ? 124 GLY A C   1 
ATOM 981  O O   ? GLY A 1 124 ?  -6.708   7.360  -8.972 1.000 85.340 ? 124 GLY A O   1 
ATOM 982  N N   ? SER A 1 125 ?  -5.095   8.947  -9.230 1.000 80.730 ? 125 SER A N   1 
ATOM 983  C CA  ? SER A 1 125 ?  -5.641   9.558 -10.437 1.000 80.730 ? 125 SER A CA  1 
ATOM 984  C C   ? SER A 1 125 ?  -5.761   8.541 -11.567 1.000 80.730 ? 125 SER A C   1 
ATOM 985  C CB  ? SER A 1 125 ?  -4.769  10.731 -10.886 1.000 80.730 ? 125 SER A CB  1 
ATOM 986  O O   ? SER A 1 125 ?  -4.879   7.698 -11.746 1.000 80.730 ? 125 SER A O   1 
ATOM 987  O OG  ? SER A 1 125 ?  -5.314  11.351 -12.038 1.000 80.730 ? 125 SER A OG  1 
ATOM 988  N N   ? ILE A 1 126 ?  -6.886   8.603 -12.330 1.000 73.800 ? 126 ILE A N   1 
ATOM 989  C CA  ? ILE A 1 126 ?  -7.174   7.650 -13.396 1.000 73.800 ? 126 ILE A CA  1 
ATOM 990  C C   ? ILE A 1 126 ?  -6.957   8.313 -14.754 1.000 73.800 ? 126 ILE A C   1 
ATOM 991  C CB  ? ILE A 1 126 ?  -8.615   7.102 -13.291 1.000 73.800 ? 126 ILE A CB  1 
ATOM 992  O O   ? ILE A 1 126 ?  -7.207   7.704 -15.797 1.000 73.800 ? 126 ILE A O   1 
ATOM 993  C CG1 ? ILE A 1 126 ?  -9.626   8.254 -13.303 1.000 73.800 ? 126 ILE A CG1 1 
ATOM 994  C CG2 ? ILE A 1 126 ?  -8.776   6.244 -12.033 1.000 73.800 ? 126 ILE A CG2 1 
ATOM 995  C CD1 ? ILE A 1 126 ? -11.074   7.805 -13.447 1.000 73.800 ? 126 ILE A CD1 1 
ATOM 996  N N   ? THR A 1 127 ?  -6.528   9.554 -14.777 1.000 72.590 ? 127 THR A N   1 
ATOM 997  C CA  ? THR A 1 127 ?  -6.174  10.242 -16.014 1.000 72.590 ? 127 THR A CA  1 
ATOM 998  C C   ? THR A 1 127 ?  -4.714  10.684 -15.988 1.000 72.590 ? 127 THR A C   1 
ATOM 999  C CB  ? THR A 1 127 ?  -7.079  11.465 -16.252 1.000 72.590 ? 127 THR A CB  1 
ATOM 1000 O O   ? THR A 1 127 ?  -4.158  10.948 -14.920 1.000 72.590 ? 127 THR A O   1 
ATOM 1001 C CG2 ? THR A 1 127 ?  -8.553  11.074 -16.211 1.000 72.590 ? 127 THR A CG2 1 
ATOM 1002 O OG1 ? THR A 1 127 ?  -6.828  12.443 -15.235 1.000 72.590 ? 127 THR A OG1 1 
ATOM 1003 N N   ? PRO A 1 128 ?  -4.018  10.588 -17.190 1.000 66.570 ? 128 PRO A N   1 
ATOM 1004 C CA  ? PRO A 1 128 ?  -2.587  10.868 -17.336 1.000 66.570 ? 128 PRO A CA  1 
ATOM 1005 C C   ? PRO A 1 128 ?  -2.248  12.340 -17.113 1.000 66.570 ? 128 PRO A C   1 
ATOM 1006 C CB  ? PRO A 1 128 ?  -2.291  10.452 -18.779 1.000 66.570 ? 128 PRO A CB  1 
ATOM 1007 O O   ? PRO A 1 128 ?  -1.165  12.660 -16.618 1.000 66.570 ? 128 PRO A O   1 
ATOM 1008 C CG  ? PRO A 1 128 ?  -3.464   9.619 -19.184 1.000 66.570 ? 128 PRO A CG  1 
ATOM 1009 C CD  ? PRO A 1 128 ?  -4.617   9.945 -18.278 1.000 66.570 ? 128 PRO A CD  1 
ATOM 1010 N N   ? THR A 1 129 ?  -3.176  13.273 -17.264 1.000 68.080 ? 129 THR A N   1 
ATOM 1011 C CA  ? THR A 1 129 ?  -2.825  14.689 -17.303 1.000 68.080 ? 129 THR A CA  1 
ATOM 1012 C C   ? THR A 1 129 ?  -3.734  15.497 -16.381 1.000 68.080 ? 129 THR A C   1 
ATOM 1013 C CB  ? THR A 1 129 ?  -2.915  15.247 -18.736 1.000 68.080 ? 129 THR A CB  1 
ATOM 1014 O O   ? THR A 1 129 ?  -3.373  16.595 -15.953 1.000 68.080 ? 129 THR A O   1 
ATOM 1015 C CG2 ? THR A 1 129 ?  -1.853  14.626 -19.636 1.000 68.080 ? 129 THR A CG2 1 
ATOM 1016 O OG1 ? THR A 1 129 ?  -4.211  14.957 -19.275 1.000 68.080 ? 129 THR A OG1 1 
ATOM 1017 N N   ? LYS A 1 130 ?  -4.939  14.946 -15.980 1.000 72.170 ? 130 LYS A N   1 
ATOM 1018 C CA  ? LYS A 1 130 ?  -5.861  15.629 -15.077 1.000 72.170 ? 130 LYS A CA  1 
ATOM 1019 C C   ? LYS A 1 130 ?  -6.033  14.851 -13.776 1.000 72.170 ? 130 LYS A C   1 
ATOM 1020 C CB  ? LYS A 1 130 ?  -7.220  15.832 -15.750 1.000 72.170 ? 130 LYS A CB  1 
ATOM 1021 O O   ? LYS A 1 130 ?  -6.166  13.626 -13.792 1.000 72.170 ? 130 LYS A O   1 
ATOM 1022 C CG  ? LYS A 1 130 ?  -7.193  16.809 -16.916 1.000 72.170 ? 130 LYS A CG  1 
ATOM 1023 C CD  ? LYS A 1 130 ?  -8.586  17.030 -17.492 1.000 72.170 ? 130 LYS A CD  1 
ATOM 1024 C CE  ? LYS A 1 130 ?  -8.550  17.941 -18.712 1.000 72.170 ? 130 LYS A CE  1 
ATOM 1025 N NZ  ? LYS A 1 130 ?  -9.915  18.172 -19.271 1.000 72.170 ? 130 LYS A NZ  1 
ATOM 1026 N N   ? TRP A 1 131 ?  -5.861  15.658 -12.652 1.000 74.310 ? 131 TRP A N   1 
ATOM 1027 C CA  ? TRP A 1 131 ?  -6.094  15.037 -11.353 1.000 74.310 ? 131 TRP A CA  1 
ATOM 1028 C C   ? TRP A 1 131 ?  -7.572  14.714 -11.160 1.000 74.310 ? 131 TRP A C   1 
ATOM 1029 C CB  ? TRP A 1 131 ?  -5.607  15.951 -10.225 1.000 74.310 ? 131 TRP A CB  1 
ATOM 1030 O O   ? TRP A 1 131 ?  -8.399  15.619 -11.026 1.000 74.310 ? 131 TRP A O   1 
ATOM 1031 C CG  ? TRP A 1 131 ?  -5.711  15.341  -8.859 1.000 74.310 ? 131 TRP A CG  1 
ATOM 1032 C CD1 ? TRP A 1 131 ?  -6.614  15.658  -7.882 1.000 74.310 ? 131 TRP A CD1 1 
ATOM 1033 C CD2 ? TRP A 1 131 ?  -4.878  14.311  -8.317 1.000 74.310 ? 131 TRP A CD2 1 
ATOM 1034 C CE2 ? TRP A 1 131 ?  -5.334  14.052  -7.006 1.000 74.310 ? 131 TRP A CE2 1 
ATOM 1035 C CE3 ? TRP A 1 131 ?  -3.791  13.582  -8.815 1.000 74.310 ? 131 TRP A CE3 1 
ATOM 1036 N NE1 ? TRP A 1 131 ?  -6.392  14.886  -6.765 1.000 74.310 ? 131 TRP A NE1 1 
ATOM 1037 C CH2 ? TRP A 1 131 ?  -3.675  12.392  -6.696 1.000 74.310 ? 131 TRP A CH2 1 
ATOM 1038 C CZ2 ? TRP A 1 131 ?  -4.738  13.092  -6.185 1.000 74.310 ? 131 TRP A CZ2 1 
ATOM 1039 C CZ3 ? TRP A 1 131 ?  -3.199  12.627  -7.996 1.000 74.310 ? 131 TRP A CZ3 1 
ATOM 1040 N N   ? GLN A 1 132 ?  -7.880  13.380 -11.372 1.000 81.170 ? 132 GLN A N   1 
ATOM 1041 C CA  ? GLN A 1 132 ?  -9.224  12.861 -11.140 1.000 81.170 ? 132 GLN A CA  1 
ATOM 1042 C C   ? GLN A 1 132 ?  -9.180  11.551 -10.359 1.000 81.170 ? 132 GLN A C   1 
ATOM 1043 C CB  ? GLN A 1 132 ?  -9.958  12.658 -12.466 1.000 81.170 ? 132 GLN A CB  1 
ATOM 1044 O O   ? GLN A 1 132 ?  -8.581  10.573 -10.811 1.000 81.170 ? 132 GLN A O   1 
ATOM 1045 C CG  ? GLN A 1 132 ? -11.422  12.273 -12.306 1.000 81.170 ? 132 GLN A CG  1 
ATOM 1046 C CD  ? GLN A 1 132 ? -12.128  12.084 -13.635 1.000 81.170 ? 132 GLN A CD  1 
ATOM 1047 N NE2 ? GLN A 1 132 ? -13.274  11.411 -13.607 1.000 81.170 ? 132 GLN A NE2 1 
ATOM 1048 O OE1 ? GLN A 1 132 ? -11.649  12.538 -14.678 1.000 81.170 ? 132 GLN A OE1 1 
ATOM 1049 N N   ? LYS A 1 133 ?  -9.893  11.597  -9.131 1.000 83.450 ? 133 LYS A N   1 
ATOM 1050 C CA  ? LYS A 1 133 ?  -9.941  10.388  -8.314 1.000 83.450 ? 133 LYS A CA  1 
ATOM 1051 C C   ? LYS A 1 133 ? -11.191   9.568  -8.619 1.000 83.450 ? 133 LYS A C   1 
ATOM 1052 C CB  ? LYS A 1 133 ?  -9.897  10.742  -6.827 1.000 83.450 ? 133 LYS A CB  1 
ATOM 1053 O O   ? LYS A 1 133 ? -12.297  10.109  -8.675 1.000 83.450 ? 133 LYS A O   1 
ATOM 1054 C CG  ? LYS A 1 133 ?  -8.555  11.288  -6.360 1.000 83.450 ? 133 LYS A CG  1 
ATOM 1055 C CD  ? LYS A 1 133 ?  -8.561  11.583  -4.866 1.000 83.450 ? 133 LYS A CD  1 
ATOM 1056 C CE  ? LYS A 1 133 ?  -7.222  12.139  -4.400 1.000 83.450 ? 133 LYS A CE  1 
ATOM 1057 N NZ  ? LYS A 1 133 ?  -7.280  12.605  -2.982 1.000 83.450 ? 133 LYS A NZ  1 
ATOM 1058 N N   ? PRO A 1 134 ? -10.950   8.244  -8.865 1.000 87.160 ? 134 PRO A N   1 
ATOM 1059 C CA  ? PRO A 1 134 ? -12.141   7.408  -9.032 1.000 87.160 ? 134 PRO A CA  1 
ATOM 1060 C C   ? PRO A 1 134 ? -12.924   7.230  -7.733 1.000 87.160 ? 134 PRO A C   1 
ATOM 1061 C CB  ? PRO A 1 134 ? -11.570   6.072  -9.513 1.000 87.160 ? 134 PRO A CB  1 
ATOM 1062 O O   ? PRO A 1 134 ? -12.352   7.329  -6.645 1.000 87.160 ? 134 PRO A O   1 
ATOM 1063 C CG  ? PRO A 1 134 ? -10.226   5.976  -8.866 1.000 87.160 ? 134 PRO A CG  1 
ATOM 1064 C CD  ? PRO A 1 134 ?  -9.629   7.353  -8.799 1.000 87.160 ? 134 PRO A CD  1 
ATOM 1065 N N   ? ASP A 1 135 ? -14.249   7.070  -7.883 1.000 90.050 ? 135 ASP A N   1 
ATOM 1066 C CA  ? ASP A 1 135 ? -15.056   6.748  -6.709 1.000 90.050 ? 135 ASP A CA  1 
ATOM 1067 C C   ? ASP A 1 135 ? -14.861   5.292  -6.292 1.000 90.050 ? 135 ASP A C   1 
ATOM 1068 C CB  ? ASP A 1 135 ? -16.536   7.024  -6.983 1.000 90.050 ? 135 ASP A CB  1 
ATOM 1069 O O   ? ASP A 1 135 ? -14.738   4.994  -5.102 1.000 90.050 ? 135 ASP A O   1 
ATOM 1070 C CG  ? ASP A 1 135 ? -17.387   6.993  -5.726 1.000 90.050 ? 135 ASP A CG  1 
ATOM 1071 O OD1 ? ASP A 1 135 ? -16.835   7.122  -4.612 1.000 90.050 ? 135 ASP A OD1 1 
ATOM 1072 O OD2 ? ASP A 1 135 ? -18.621   6.834  -5.851 1.000 90.050 ? 135 ASP A OD2 1 
ATOM 1073 N N   ? ASP A 1 136 ? -14.682   4.364  -7.190 1.000 93.450 ? 136 ASP A N   1 
ATOM 1074 C CA  ? ASP A 1 136 ? -14.493   2.942  -6.921 1.000 93.450 ? 136 ASP A CA  1 
ATOM 1075 C C   ? ASP A 1 136 ? -13.009   2.594  -6.825 1.000 93.450 ? 136 ASP A C   1 
ATOM 1076 C CB  ? ASP A 1 136 ? -15.162   2.096  -8.007 1.000 93.450 ? 136 ASP A CB  1 
ATOM 1077 O O   ? ASP A 1 136 ? -12.183   3.173  -7.535 1.000 93.450 ? 136 ASP A O   1 
ATOM 1078 C CG  ? ASP A 1 136 ? -16.664   2.307  -8.081 1.000 93.450 ? 136 ASP A CG  1 
ATOM 1079 O OD1 ? ASP A 1 136 ? -17.392   1.828  -7.186 1.000 93.450 ? 136 ASP A OD1 1 
ATOM 1080 O OD2 ? ASP A 1 136 ? -17.123   2.957  -9.046 1.000 93.450 ? 136 ASP A OD2 1 
ATOM 1081 N N   ? LEU A 1 137 ? -12.693   1.629  -5.895 1.000 94.790 ? 137 LEU A N   1 
ATOM 1082 C CA  ? LEU A 1 137 ? -11.348   1.066  -5.862 1.000 94.790 ? 137 LEU A CA  1 
ATOM 1083 C C   ? LEU A 1 137 ? -10.980   0.459  -7.211 1.000 94.790 ? 137 LEU A C   1 
ATOM 1084 C CB  ? LEU A 1 137 ? -11.237   0.005  -4.764 1.000 94.790 ? 137 LEU A CB  1 
ATOM 1085 O O   ? LEU A 1 137 ? -11.760  -0.301  -7.788 1.000 94.790 ? 137 LEU A O   1 
ATOM 1086 C CG  ? LEU A 1 137 ?  -9.836  -0.545  -4.492 1.000 94.790 ? 137 LEU A CG  1 
ATOM 1087 C CD1 ? LEU A 1 137 ?  -8.914   0.569  -4.010 1.000 94.790 ? 137 LEU A CD1 1 
ATOM 1088 C CD2 ? LEU A 1 137 ?  -9.895  -1.677  -3.471 1.000 94.790 ? 137 LEU A CD2 1 
ATOM 1089 N N   ? GLN A 1 138 ?  -9.754   0.868  -7.581 1.000 93.830 ? 138 GLN A N   1 
ATOM 1090 C CA  ? GLN A 1 138 ?  -9.286   0.390  -8.878 1.000 93.830 ? 138 GLN A CA  1 
ATOM 1091 C C   ? GLN A 1 138 ?  -8.222  -0.691  -8.714 1.000 93.830 ? 138 GLN A C   1 
ATOM 1092 C CB  ? GLN A 1 138 ?  -8.734   1.549  -9.710 1.000 93.830 ? 138 GLN A CB  1 
ATOM 1093 O O   ? GLN A 1 138 ?  -7.435  -0.657  -7.766 1.000 93.830 ? 138 GLN A O   1 
ATOM 1094 C CG  ? GLN A 1 138 ?  -9.734   2.675  -9.934 1.000 93.830 ? 138 GLN A CG  1 
ATOM 1095 C CD  ? GLN A 1 138 ? -10.936   2.239 -10.750 1.000 93.830 ? 138 GLN A CD  1 
ATOM 1096 N NE2 ? GLN A 1 138 ? -12.131   2.516 -10.240 1.000 93.830 ? 138 GLN A NE2 1 
ATOM 1097 O OE1 ? GLN A 1 138 ? -10.792   1.659 -11.831 1.000 93.830 ? 138 GLN A OE1 1 
ATOM 1098 N N   ? CYS A 1 139 ?  -8.204  -1.690  -9.783 1.000 92.870 ? 139 CYS A N   1 
ATOM 1099 C CA  ? CYS A 1 139 ?  -7.205  -2.752  -9.821 1.000 92.870 ? 139 CYS A CA  1 
ATOM 1100 C C   ? CYS A 1 139 ?  -6.574  -2.858 -11.204 1.000 92.870 ? 139 CYS A C   1 
ATOM 1101 C CB  ? CYS A 1 139 ?  -7.831  -4.091  -9.432 1.000 92.870 ? 139 CYS A CB  1 
ATOM 1102 O O   ? CYS A 1 139 ?  -7.190  -2.483 -12.203 1.000 92.870 ? 139 CYS A O   1 
ATOM 1103 S SG  ? CYS A 1 139 ?  -8.388  -4.164  -7.716 1.000 92.870 ? 139 CYS A SG  1 
ATOM 1104 N N   ? MET A 1 140 ?  -5.333  -3.449 -11.100 1.000 87.970 ? 140 MET A N   1 
ATOM 1105 C CA  ? MET A 1 140 ?  -4.635  -3.728 -12.352 1.000 87.970 ? 140 MET A CA  1 
ATOM 1106 C C   ? MET A 1 140 ?  -3.650  -4.880 -12.182 1.000 87.970 ? 140 MET A C   1 
ATOM 1107 C CB  ? MET A 1 140 ?  -3.902  -2.481 -12.849 1.000 87.970 ? 140 MET A CB  1 
ATOM 1108 O O   ? MET A 1 140 ?  -3.032  -5.022 -11.125 1.000 87.970 ? 140 MET A O   1 
ATOM 1109 C CG  ? MET A 1 140 ?  -3.087  -2.712 -14.112 1.000 87.970 ? 140 MET A CG  1 
ATOM 1110 S SD  ? MET A 1 140 ?  -2.024  -1.277 -14.534 1.000 87.970 ? 140 MET A SD  1 
ATOM 1111 C CE  ? MET A 1 140 ?  -0.768  -1.414 -13.232 1.000 87.970 ? 140 MET A CE  1 
ATOM 1112 N N   ? PHE A 1 141 ?  -3.622  -5.647 -13.256 1.000 89.080 ? 141 PHE A N   1 
ATOM 1113 C CA  ? PHE A 1 141 ?  -2.614  -6.702 -13.263 1.000 89.080 ? 141 PHE A CA  1 
ATOM 1114 C C   ? PHE A 1 141 ?  -1.337  -6.225 -13.943 1.000 89.080 ? 141 PHE A C   1 
ATOM 1115 C CB  ? PHE A 1 141 ?  -3.149  -7.953 -13.967 1.000 89.080 ? 141 PHE A CB  1 
ATOM 1116 O O   ? PHE A 1 141 ?  -1.390  -5.509 -14.945 1.000 89.080 ? 141 PHE A O   1 
ATOM 1117 C CG  ? PHE A 1 141 ?  -4.278  -8.626 -13.235 1.000 89.080 ? 141 PHE A CG  1 
ATOM 1118 C CD1 ? PHE A 1 141 ?  -4.048  -9.293 -12.037 1.000 89.080 ? 141 PHE A CD1 1 
ATOM 1119 C CD2 ? PHE A 1 141 ?  -5.569  -8.593 -13.744 1.000 89.080 ? 141 PHE A CD2 1 
ATOM 1120 C CE1 ? PHE A 1 141 ?  -5.091  -9.917 -11.357 1.000 89.080 ? 141 PHE A CE1 1 
ATOM 1121 C CE2 ? PHE A 1 141 ?  -6.616  -9.215 -13.069 1.000 89.080 ? 141 PHE A CE2 1 
ATOM 1122 C CZ  ? PHE A 1 141 ?  -6.375  -9.877 -11.877 1.000 89.080 ? 141 PHE A CZ  1 
ATOM 1123 N N   ? THR A 1 142 ?  -0.164  -6.663 -13.292 1.000 89.000 ? 142 THR A N   1 
ATOM 1124 C CA  ? THR A 1 142 ?   1.152  -6.374 -13.852 1.000 89.000 ? 142 THR A CA  1 
ATOM 1125 C C   ? THR A 1 142 ?   2.083  -7.572 -13.692 1.000 89.000 ? 142 THR A C   1 
ATOM 1126 C CB  ? THR A 1 142 ?   1.783  -5.137 -13.187 1.000 89.000 ? 142 THR A CB  1 
ATOM 1127 O O   ? THR A 1 142 ?   1.734  -8.552 -13.030 1.000 89.000 ? 142 THR A O   1 
ATOM 1128 C CG2 ? THR A 1 142 ?   2.106  -5.406 -11.721 1.000 89.000 ? 142 THR A CG2 1 
ATOM 1129 O OG1 ? THR A 1 142 ?   2.992  -4.796 -13.876 1.000 89.000 ? 142 THR A OG1 1 
ATOM 1130 N N   ? LYS A 1 143 ?   3.245  -7.472 -14.449 1.000 90.890 ? 143 LYS A N   1 
ATOM 1131 C CA  ? LYS A 1 143 ?   4.254  -8.520 -14.333 1.000 90.890 ? 143 LYS A CA  1 
ATOM 1132 C C   ? LYS A 1 143 ?   5.520  -7.994 -13.663 1.000 90.890 ? 143 LYS A C   1 
ATOM 1133 C CB  ? LYS A 1 143 ?   4.591  -9.096 -15.709 1.000 90.890 ? 143 LYS A CB  1 
ATOM 1134 O O   ? LYS A 1 143 ?   5.945  -6.867 -13.926 1.000 90.890 ? 143 LYS A O   1 
ATOM 1135 C CG  ? LYS A 1 143 ?   3.483  -9.945 -16.314 1.000 90.890 ? 143 LYS A CG  1 
ATOM 1136 C CD  ? LYS A 1 143 ?   3.946 -10.648 -17.583 1.000 90.890 ? 143 LYS A CD  1 
ATOM 1137 C CE  ? LYS A 1 143 ?   2.855 -11.541 -18.159 1.000 90.890 ? 143 LYS A CE  1 
ATOM 1138 N NZ  ? LYS A 1 143 ?   3.299 -12.220 -19.413 1.000 90.890 ? 143 LYS A NZ  1 
ATOM 1139 N N   ? LEU A 1 144 ?   6.039  -8.894 -12.850 1.000 92.490 ? 144 LEU A N   1 
ATOM 1140 C CA  ? LEU A 1 144 ?   7.317  -8.574 -12.224 1.000 92.490 ? 144 LEU A CA  1 
ATOM 1141 C C   ? LEU A 1 144 ?   8.470  -8.799 -13.197 1.000 92.490 ? 144 LEU A C   1 
ATOM 1142 C CB  ? LEU A 1 144 ?   7.525  -9.418 -10.964 1.000 92.490 ? 144 LEU A CB  1 
ATOM 1143 O O   ? LEU A 1 144 ?   8.551  -9.849 -13.838 1.000 92.490 ? 144 LEU A O   1 
ATOM 1144 C CG  ? LEU A 1 144 ?   8.705  -9.028 -10.073 1.000 92.490 ? 144 LEU A CG  1 
ATOM 1145 C CD1 ? LEU A 1 144 ?   8.456  -7.668  -9.429 1.000 92.490 ? 144 LEU A CD1 1 
ATOM 1146 C CD2 ? LEU A 1 144 ?   8.947 -10.093  -9.009 1.000 92.490 ? 144 LEU A CD2 1 
ATOM 1147 N N   ? LEU A 1 145 ?   9.429  -7.826 -13.215 1.000 90.580 ? 145 LEU A N   1 
ATOM 1148 C CA  ? LEU A 1 145 ?  10.580  -7.893 -14.109 1.000 90.580 ? 145 LEU A CA  1 
ATOM 1149 C C   ? LEU A 1 145 ?  11.880  -7.699 -13.336 1.000 90.580 ? 145 LEU A C   1 
ATOM 1150 C CB  ? LEU A 1 145 ?  10.466  -6.837 -15.211 1.000 90.580 ? 145 LEU A CB  1 
ATOM 1151 O O   ? LEU A 1 145 ?  11.865  -7.228 -12.197 1.000 90.580 ? 145 LEU A O   1 
ATOM 1152 C CG  ? LEU A 1 145 ?   9.279  -6.979 -16.166 1.000 90.580 ? 145 LEU A CG  1 
ATOM 1153 C CD1 ? LEU A 1 145 ?   9.262  -5.827 -17.165 1.000 90.580 ? 145 LEU A CD1 1 
ATOM 1154 C CD2 ? LEU A 1 145 ?   9.331  -8.320 -16.889 1.000 90.580 ? 145 LEU A CD2 1 
ATOM 1155 N N   ? PRO A 1 146 ?  12.944  -7.996 -14.063 1.000 90.680 ? 146 PRO A N   1 
ATOM 1156 C CA  ? PRO A 1 146 ?  14.225  -7.646 -13.445 1.000 90.680 ? 146 PRO A CA  1 
ATOM 1157 C C   ? PRO A 1 146 ?  14.440  -6.138 -13.347 1.000 90.680 ? 146 PRO A C   1 
ATOM 1158 C CB  ? PRO A 1 146 ?  15.254  -8.285 -14.381 1.000 90.680 ? 146 PRO A CB  1 
ATOM 1159 O O   ? PRO A 1 146 ?  13.953  -5.384 -14.193 1.000 90.680 ? 146 PRO A O   1 
ATOM 1160 C CG  ? PRO A 1 146 ?  14.476  -9.277 -15.184 1.000 90.680 ? 146 PRO A CG  1 
ATOM 1161 C CD  ? PRO A 1 146 ?  13.044  -8.828 -15.239 1.000 90.680 ? 146 PRO A CD  1 
ATOM 1162 N N   ? ASN A 1 147 ?  15.191  -5.676 -12.361 1.000 89.260 ? 147 ASN A N   1 
ATOM 1163 C CA  ? ASN A 1 147 ?  15.442  -4.262 -12.103 1.000 89.260 ? 147 ASN A CA  1 
ATOM 1164 C C   ? ASN A 1 147 ?  16.123  -3.588 -13.290 1.000 89.260 ? 147 ASN A C   1 
ATOM 1165 C CB  ? ASN A 1 147 ?  16.286  -4.088 -10.838 1.000 89.260 ? 147 ASN A CB  1 
ATOM 1166 O O   ? ASN A 1 147 ?  15.990  -2.378 -13.483 1.000 89.260 ? 147 ASN A O   1 
ATOM 1167 C CG  ? ASN A 1 147 ?  15.473  -4.243  -9.568 1.000 89.260 ? 147 ASN A CG  1 
ATOM 1168 N ND2 ? ASN A 1 147 ?  16.150  -4.231  -8.426 1.000 89.260 ? 147 ASN A ND2 1 
ATOM 1169 O OD1 ? ASN A 1 147 ?  14.247  -4.373  -9.613 1.000 89.260 ? 147 ASN A OD1 1 
ATOM 1170 N N   ? GLU A 1 148 ?  16.892  -4.256 -14.124 1.000 85.780 ? 148 GLU A N   1 
ATOM 1171 C CA  ? GLU A 1 148 ?  17.606  -3.720 -15.279 1.000 85.780 ? 148 GLU A CA  1 
ATOM 1172 C C   ? GLU A 1 148 ?  16.645  -3.071 -16.270 1.000 85.780 ? 148 GLU A C   1 
ATOM 1173 C CB  ? GLU A 1 148 ?  18.412  -4.823 -15.972 1.000 85.780 ? 148 GLU A CB  1 
ATOM 1174 O O   ? GLU A 1 148 ?  17.005  -2.111 -16.954 1.000 85.780 ? 148 GLU A O   1 
ATOM 1175 C CG  ? GLU A 1 148 ?  19.496  -5.435 -15.096 1.000 85.780 ? 148 GLU A CG  1 
ATOM 1176 C CD  ? GLU A 1 148 ?  18.973  -6.513 -14.161 1.000 85.780 ? 148 GLU A CD  1 
ATOM 1177 O OE1 ? GLU A 1 148 ?  19.691  -6.888 -13.206 1.000 85.780 ? 148 GLU A OE1 1 
ATOM 1178 O OE2 ? GLU A 1 148 ?  17.837  -6.988 -14.385 1.000 85.780 ? 148 GLU A OE2 1 
ATOM 1179 N N   ? ASN A 1 149 ?  15.450  -3.654 -16.292 1.000 84.360 ? 149 ASN A N   1 
ATOM 1180 C CA  ? ASN A 1 149 ?  14.426  -3.124 -17.186 1.000 84.360 ? 149 ASN A CA  1 
ATOM 1181 C C   ? ASN A 1 149 ?  13.987  -1.724 -16.766 1.000 84.360 ? 149 ASN A C   1 
ATOM 1182 C CB  ? ASN A 1 149 ?  13.221  -4.065 -17.240 1.000 84.360 ? 149 ASN A CB  1 
ATOM 1183 O O   ? ASN A 1 149 ?  13.742  -0.865 -17.615 1.000 84.360 ? 149 ASN A O   1 
ATOM 1184 C CG  ? ASN A 1 149 ?  13.522  -5.358 -17.972 1.000 84.360 ? 149 ASN A CG  1 
ATOM 1185 N ND2 ? ASN A 1 149 ?  12.707  -5.677 -18.971 1.000 84.360 ? 149 ASN A ND2 1 
ATOM 1186 O OD1 ? ASN A 1 149 ?  14.478  -6.064 -17.643 1.000 84.360 ? 149 ASN A OD1 1 
ATOM 1187 N N   ? CYS A 1 150 ?  13.857  -1.463 -15.490 1.000 83.000 ? 150 CYS A N   1 
ATOM 1188 C CA  ? CYS A 1 150 ?  13.468  -0.163 -14.955 1.000 83.000 ? 150 CYS A CA  1 
ATOM 1189 C C   ? CYS A 1 150 ?  14.644   0.807 -14.971 1.000 83.000 ? 150 CYS A C   1 
ATOM 1190 C CB  ? CYS A 1 150 ?  12.934  -0.307 -13.531 1.000 83.000 ? 150 CYS A CB  1 
ATOM 1191 O O   ? CYS A 1 150 ?  14.455   2.015 -15.123 1.000 83.000 ? 150 CYS A O   1 
ATOM 1192 S SG  ? CYS A 1 150 ?  11.376  -1.216 -13.426 1.000 83.000 ? 150 CYS A SG  1 
ATOM 1193 N N   ? ALA A 1 151 ?  15.788   0.365 -14.845 1.000 83.480 ? 151 ALA A N   1 
ATOM 1194 C CA  ? ALA A 1 151 ?  16.998   1.183 -14.836 1.000 83.480 ? 151 ALA A CA  1 
ATOM 1195 C C   ? ALA A 1 151 ?  17.176   1.913 -16.164 1.000 83.480 ? 151 ALA A C   1 
ATOM 1196 C CB  ? ALA A 1 151 ?  18.222   0.320 -14.538 1.000 83.480 ? 151 ALA A CB  1 
ATOM 1197 O O   ? ALA A 1 151 ?  17.743   3.008 -16.207 1.000 83.480 ? 151 ALA A O   1 
ATOM 1198 N N   ? LYS A 1 152 ?  16.605   1.368 -17.185 1.000 76.530 ? 152 LYS A N   1 
ATOM 1199 C CA  ? LYS A 1 152 ?  16.714   1.943 -18.523 1.000 76.530 ? 152 LYS A CA  1 
ATOM 1200 C C   ? LYS A 1 152 ?  15.686   3.051 -18.730 1.000 76.530 ? 152 LYS A C   1 
ATOM 1201 C CB  ? LYS A 1 152 ?  16.539   0.860 -19.588 1.000 76.530 ? 152 LYS A CB  1 
ATOM 1202 O O   ? LYS A 1 152 ?  15.921   3.987 -19.497 1.000 76.530 ? 152 LYS A O   1 
ATOM 1203 C CG  ? LYS A 1 152 ?  17.670  -0.157 -19.629 1.000 76.530 ? 152 LYS A CG  1 
ATOM 1204 C CD  ? LYS A 1 152 ?  17.428  -1.221 -20.691 1.000 76.530 ? 152 LYS A CD  1 
ATOM 1205 C CE  ? LYS A 1 152 ?  18.515  -2.287 -20.675 1.000 76.530 ? 152 LYS A CE  1 
ATOM 1206 N NZ  ? LYS A 1 152 ?  18.241  -3.374 -21.662 1.000 76.530 ? 152 LYS A NZ  1 
ATOM 1207 N N   ? ALA A 1 153 ?  14.642   2.991 -17.877 1.000 71.410 ? 153 ALA A N   1 
ATOM 1208 C CA  ? ALA A 1 153 ?  13.457   3.824 -18.060 1.000 71.410 ? 153 ALA A CA  1 
ATOM 1209 C C   ? ALA A 1 153 ?  13.457   5.000 -17.086 1.000 71.410 ? 153 ALA A C   1 
ATOM 1210 C CB  ? ALA A 1 153 ?  12.189   2.992 -17.884 1.000 71.410 ? 153 ALA A CB  1 
ATOM 1211 O O   ? ALA A 1 153 ?  12.824   6.026 -17.343 1.000 71.410 ? 153 ALA A O   1 
ATOM 1212 N N   ? TYR A 1 154 ?  14.151   4.912 -15.901 1.000 72.850 ? 154 TYR A N   1 
ATOM 1213 C CA  ? TYR A 1 154 ?  14.143   5.946 -14.872 1.000 72.850 ? 154 TYR A CA  1 
ATOM 1214 C C   ? TYR A 1 154 ?  15.512   6.605 -14.752 1.000 72.850 ? 154 TYR A C   1 
ATOM 1215 C CB  ? TYR A 1 154 ?  13.726   5.357 -13.521 1.000 72.850 ? 154 TYR A CB  1 
ATOM 1216 O O   ? TYR A 1 154 ?  16.541   5.951 -14.935 1.000 72.850 ? 154 TYR A O   1 
ATOM 1217 C CG  ? TYR A 1 154 ?  12.275   4.947 -13.459 1.000 72.850 ? 154 TYR A CG  1 
ATOM 1218 C CD1 ? TYR A 1 154 ?  11.283   5.874 -13.146 1.000 72.850 ? 154 TYR A CD1 1 
ATOM 1219 C CD2 ? TYR A 1 154 ?  11.893   3.634 -13.712 1.000 72.850 ? 154 TYR A CD2 1 
ATOM 1220 C CE1 ? TYR A 1 154 ?   9.944   5.501 -13.086 1.000 72.850 ? 154 TYR A CE1 1 
ATOM 1221 C CE2 ? TYR A 1 154 ?  10.557   3.250 -13.654 1.000 72.850 ? 154 TYR A CE2 1 
ATOM 1222 O OH  ? TYR A 1 154 ?   8.268   3.815 -13.283 1.000 72.850 ? 154 TYR A OH  1 
ATOM 1223 C CZ  ? TYR A 1 154 ?   9.591   4.189 -13.341 1.000 72.850 ? 154 TYR A CZ  1 
ATOM 1224 N N   ? LEU A 1 155 ?  15.508   7.989 -14.566 1.000 68.780 ? 155 LEU A N   1 
ATOM 1225 C CA  ? LEU A 1 155 ?  16.711   8.783 -14.338 1.000 68.780 ? 155 LEU A CA  1 
ATOM 1226 C C   ? LEU A 1 155 ?  17.288   8.510 -12.953 1.000 68.780 ? 155 LEU A C   1 
ATOM 1227 C CB  ? LEU A 1 155 ?  16.405  10.275 -14.492 1.000 68.780 ? 155 LEU A CB  1 
ATOM 1228 O O   ? LEU A 1 155 ?  18.492   8.664 -12.736 1.000 68.780 ? 155 LEU A O   1 
ATOM 1229 C CG  ? LEU A 1 155 ?  16.079  10.758 -15.906 1.000 68.780 ? 155 LEU A CG  1 
ATOM 1230 C CD1 ? LEU A 1 155 ?  15.648  12.220 -15.881 1.000 68.780 ? 155 LEU A CD1 1 
ATOM 1231 C CD2 ? LEU A 1 155 ?  17.278  10.564 -16.828 1.000 68.780 ? 155 LEU A CD2 1 
ATOM 1232 N N   ? LEU A 1 156 ?  16.449   7.888 -12.010 1.000 75.130 ? 156 LEU A N   1 
ATOM 1233 C CA  ? LEU A 1 156 ?  16.883   7.545 -10.659 1.000 75.130 ? 156 LEU A CA  1 
ATOM 1234 C C   ? LEU A 1 156 ?  17.495   6.148 -10.623 1.000 75.130 ? 156 LEU A C   1 
ATOM 1235 C CB  ? LEU A 1 156 ?  15.707   7.625  -9.682 1.000 75.130 ? 156 LEU A CB  1 
ATOM 1236 O O   ? LEU A 1 156 ?  17.164   5.299 -11.454 1.000 75.130 ? 156 LEU A O   1 
ATOM 1237 C CG  ? LEU A 1 156 ?  15.057   9.000  -9.515 1.000 75.130 ? 156 LEU A CG  1 
ATOM 1238 C CD1 ? LEU A 1 156 ?  13.699   8.865  -8.835 1.000 75.130 ? 156 LEU A CD1 1 
ATOM 1239 C CD2 ? LEU A 1 156 ?  15.969   9.929  -8.721 1.000 75.130 ? 156 LEU A CD2 1 
ATOM 1240 N N   ? LYS A 1 157 ?  18.462   5.995  -9.629 1.000 81.710 ? 157 LYS A N   1 
ATOM 1241 C CA  ? LYS A 1 157 ?  19.102   4.700  -9.414 1.000 81.710 ? 157 LYS A CA  1 
ATOM 1242 C C   ? LYS A 1 157 ?  18.094   3.663  -8.927 1.000 81.710 ? 157 LYS A C   1 
ATOM 1243 C CB  ? LYS A 1 157 ?  20.249   4.828  -8.410 1.000 81.710 ? 157 LYS A CB  1 
ATOM 1244 O O   ? LYS A 1 157 ?  17.344   3.915  -7.981 1.000 81.710 ? 157 LYS A O   1 
ATOM 1245 C CG  ? LYS A 1 157 ?  21.100   3.574  -8.280 1.000 81.710 ? 157 LYS A CG  1 
ATOM 1246 C CD  ? LYS A 1 157 ?  22.278   3.793  -7.339 1.000 81.710 ? 157 LYS A CD  1 
ATOM 1247 C CE  ? LYS A 1 157 ?  23.121   2.533  -7.195 1.000 81.710 ? 157 LYS A CE  1 
ATOM 1248 N NZ  ? LYS A 1 157 ?  24.281   2.745  -6.278 1.000 81.710 ? 157 LYS A NZ  1 
ATOM 1249 N N   ? VAL A 1 158 ?  17.901   2.547  -9.787 1.000 86.800 ? 158 VAL A N   1 
ATOM 1250 C CA  ? VAL A 1 158 ?  17.098   1.389  -9.407 1.000 86.800 ? 158 VAL A CA  1 
ATOM 1251 C C   ? VAL A 1 158 ?  17.984   0.348  -8.725 1.000 86.800 ? 158 VAL A C   1 
ATOM 1252 C CB  ? VAL A 1 158 ?  16.388   0.766 -10.630 1.000 86.800 ? 158 VAL A CB  1 
ATOM 1253 O O   ? VAL A 1 158 ?  18.914  -0.182  -9.337 1.000 86.800 ? 158 VAL A O   1 
ATOM 1254 C CG1 ? VAL A 1 158 ?  15.568  -0.454 -10.213 1.000 86.800 ? 158 VAL A CG1 1 
ATOM 1255 C CG2 ? VAL A 1 158 ?  15.500   1.802 -11.316 1.000 86.800 ? 158 VAL A CG2 1 
ATOM 1256 N N   ? THR A 1 159 ?  17.757   0.118  -7.339 1.000 89.080 ? 159 THR A N   1 
ATOM 1257 C CA  ? THR A 1 159 ?  18.599  -0.769  -6.543 1.000 89.080 ? 159 THR A CA  1 
ATOM 1258 C C   ? THR A 1 159 ?  17.881  -2.086  -6.260 1.000 89.080 ? 159 THR A C   1 
ATOM 1259 C CB  ? THR A 1 159 ?  19.006  -0.108  -5.213 1.000 89.080 ? 159 THR A CB  1 
ATOM 1260 O O   ? THR A 1 159 ?  16.741  -2.282  -6.687 1.000 89.080 ? 159 THR A O   1 
ATOM 1261 C CG2 ? THR A 1 159 ?  19.585   1.284  -5.446 1.000 89.080 ? 159 THR A CG2 1 
ATOM 1262 O OG1 ? THR A 1 159 ?  17.855   0.001  -4.367 1.000 89.080 ? 159 THR A OG1 1 
ATOM 1263 N N   ? ASP A 1 160 ?  18.600  -2.978  -5.507 1.000 90.370 ? 160 ASP A N   1 
ATOM 1264 C CA  ? ASP A 1 160 ?  18.074  -4.301  -5.181 1.000 90.370 ? 160 ASP A CA  1 
ATOM 1265 C C   ? ASP A 1 160 ?  16.996  -4.213  -4.103 1.000 90.370 ? 160 ASP A C   1 
ATOM 1266 C CB  ? ASP A 1 160 ?  19.202  -5.228  -4.723 1.000 90.370 ? 160 ASP A CB  1 
ATOM 1267 O O   ? ASP A 1 160 ?  16.365  -5.217  -3.767 1.000 90.370 ? 160 ASP A O   1 
ATOM 1268 C CG  ? ASP A 1 160 ?  19.942  -4.705  -3.505 1.000 90.370 ? 160 ASP A CG  1 
ATOM 1269 O OD1 ? ASP A 1 160 ?  19.875  -3.488  -3.226 1.000 90.370 ? 160 ASP A OD1 1 
ATOM 1270 O OD2 ? ASP A 1 160 ?  20.601  -5.516  -2.818 1.000 90.370 ? 160 ASP A OD2 1 
ATOM 1271 N N   ? VAL A 1 161 ?  16.717  -3.055  -3.529 1.000 92.610 ? 161 VAL A N   1 
ATOM 1272 C CA  ? VAL A 1 161 ?  15.666  -2.873  -2.533 1.000 92.610 ? 161 VAL A CA  1 
ATOM 1273 C C   ? VAL A 1 161 ?  14.385  -2.397  -3.214 1.000 92.610 ? 161 VAL A C   1 
ATOM 1274 C CB  ? VAL A 1 161 ?  16.091  -1.871  -1.436 1.000 92.610 ? 161 VAL A CB  1 
ATOM 1275 O O   ? VAL A 1 161 ?  13.432  -1.991  -2.544 1.000 92.610 ? 161 VAL A O   1 
ATOM 1276 C CG1 ? VAL A 1 161 ?  17.262  -2.422  -0.625 1.000 92.610 ? 161 VAL A CG1 1 
ATOM 1277 C CG2 ? VAL A 1 161 ?  16.455  -0.523  -2.058 1.000 92.610 ? 161 VAL A CG2 1 
ATOM 1278 N N   ? MET A 1 162 ?  14.413  -2.380  -4.574 1.000 93.340 ? 162 MET A N   1 
ATOM 1279 C CA  ? MET A 1 162 ?  13.268  -1.955  -5.375 1.000 93.340 ? 162 MET A CA  1 
ATOM 1280 C C   ? MET A 1 162 ?  12.782  -3.087  -6.274 1.000 93.340 ? 162 MET A C   1 
ATOM 1281 C CB  ? MET A 1 162 ?  13.627  -0.732  -6.221 1.000 93.340 ? 162 MET A CB  1 
ATOM 1282 O O   ? MET A 1 162 ?  13.569  -3.944  -6.680 1.000 93.340 ? 162 MET A O   1 
ATOM 1283 C CG  ? MET A 1 162 ?  13.999   0.493  -5.402 1.000 93.340 ? 162 MET A CG  1 
ATOM 1284 S SD  ? MET A 1 162 ?  14.535   1.902  -6.448 1.000 93.340 ? 162 MET A SD  1 
ATOM 1285 C CE  ? MET A 1 162 ?  14.836   3.153  -5.169 1.000 93.340 ? 162 MET A CE  1 
ATOM 1286 N N   ? LEU A 1 163 ?  11.452  -3.130  -6.519 1.000 93.970 ? 163 LEU A N   1 
ATOM 1287 C CA  ? LEU A 1 163 ?  10.822  -4.041  -7.469 1.000 93.970 ? 163 LEU A CA  1 
ATOM 1288 C C   ? LEU A 1 163 ?  10.300  -3.283  -8.685 1.000 93.970 ? 163 LEU A C   1 
ATOM 1289 C CB  ? LEU A 1 163 ?   9.677  -4.806  -6.800 1.000 93.970 ? 163 LEU A CB  1 
ATOM 1290 O O   ? LEU A 1 163 ?   9.739  -2.193  -8.549 1.000 93.970 ? 163 LEU A O   1 
ATOM 1291 C CG  ? LEU A 1 163 ?  10.058  -5.698  -5.617 1.000 93.970 ? 163 LEU A CG  1 
ATOM 1292 C CD1 ? LEU A 1 163 ?   8.806  -6.196  -4.904 1.000 93.970 ? 163 LEU A CD1 1 
ATOM 1293 C CD2 ? LEU A 1 163 ?  10.915  -6.869  -6.085 1.000 93.970 ? 163 LEU A CD2 1 
ATOM 1294 N N   ? CYS A 1 164 ?  10.556  -4.003  -9.783 1.000 91.700 ? 164 CYS A N   1 
ATOM 1295 C CA  ? CYS A 1 164 ?  10.140  -3.421 -11.054 1.000 91.700 ? 164 CYS A CA  1 
ATOM 1296 C C   ? CYS A 1 164 ?   9.013  -4.231 -11.682 1.000 91.700 ? 164 CYS A C   1 
ATOM 1297 C CB  ? CYS A 1 164 ?  11.322  -3.342 -12.019 1.000 91.700 ? 164 CYS A CB  1 
ATOM 1298 O O   ? CYS A 1 164 ?   9.088  -5.460 -11.748 1.000 91.700 ? 164 CYS A O   1 
ATOM 1299 S SG  ? CYS A 1 164 ?  10.941  -2.497 -13.569 1.000 91.700 ? 164 CYS A SG  1 
ATOM 1300 N N   ? THR A 1 165 ?   8.018  -3.455 -12.160 1.000 89.410 ? 165 THR A N   1 
ATOM 1301 C CA  ? THR A 1 165 ?   6.924  -4.114 -12.863 1.000 89.410 ? 165 THR A CA  1 
ATOM 1302 C C   ? THR A 1 165 ?   6.705  -3.483 -14.235 1.000 89.410 ? 165 THR A C   1 
ATOM 1303 C CB  ? THR A 1 165 ?   5.618  -4.049 -12.051 1.000 89.410 ? 165 THR A CB  1 
ATOM 1304 O O   ? THR A 1 165 ?   7.192  -2.383 -14.503 1.000 89.410 ? 165 THR A O   1 
ATOM 1305 C CG2 ? THR A 1 165 ?   5.815  -4.609 -10.646 1.000 89.410 ? 165 THR A CG2 1 
ATOM 1306 O OG1 ? THR A 1 165 ?   5.190  -2.685 -11.954 1.000 89.410 ? 165 THR A OG1 1 
ATOM 1307 N N   ? ILE A 1 166 ?   6.115  -4.250 -15.071 1.000 78.890 ? 166 ILE A N   1 
ATOM 1308 C CA  ? ILE A 1 166 ?   5.710  -3.769 -16.387 1.000 78.890 ? 166 ILE A CA  1 
ATOM 1309 C C   ? ILE A 1 166 ?   4.262  -4.170 -16.660 1.000 78.890 ? 166 ILE A C   1 
ATOM 1310 C CB  ? ILE A 1 166 ?   6.635  -4.313 -17.498 1.000 78.890 ? 166 ILE A CB  1 
ATOM 1311 O O   ? ILE A 1 166 ?   3.846  -5.282 -16.325 1.000 78.890 ? 166 ILE A O   1 
ATOM 1312 C CG1 ? ILE A 1 166 ?   6.346  -3.607 -18.828 1.000 78.890 ? 166 ILE A CG1 1 
ATOM 1313 C CG2 ? ILE A 1 166 ?   6.477  -5.830 -17.638 1.000 78.890 ? 166 ILE A CG2 1 
ATOM 1314 C CD1 ? ILE A 1 166 ?   7.401  -3.850 -19.899 1.000 78.890 ? 166 ILE A CD1 1 
ATOM 1315 N N   ? GLU A 1 167 ?   3.497  -3.244 -17.134 1.000 70.190 ? 167 GLU A N   1 
ATOM 1316 C CA  ? GLU A 1 167 ?   2.070  -3.411 -17.390 1.000 70.190 ? 167 GLU A CA  1 
ATOM 1317 C C   ? GLU A 1 167 ?   1.825  -4.395 -18.531 1.000 70.190 ? 167 GLU A C   1 
ATOM 1318 C CB  ? GLU A 1 167 ?   1.420  -2.062 -17.710 1.000 70.190 ? 167 GLU A CB  1 
ATOM 1319 O O   ? GLU A 1 167 ?   2.578  -4.423 -19.506 1.000 70.190 ? 167 GLU A O   1 
ATOM 1320 C CG  ? GLU A 1 167 ?   1.469  -1.067 -16.559 1.000 70.190 ? 167 GLU A CG  1 
ATOM 1321 C CD  ? GLU A 1 167 ?   0.860   0.282 -16.906 1.000 70.190 ? 167 GLU A CD  1 
ATOM 1322 O OE1 ? GLU A 1 167 ?   0.818   1.173 -16.028 1.000 70.190 ? 167 GLU A OE1 1 
ATOM 1323 O OE2 ? GLU A 1 167 ?   0.421   0.449 -18.066 1.000 70.190 ? 167 GLU A OE2 1 
ATOM 1324 N N   ? MET A 1 168 ?   0.817  -5.302 -18.438 1.000 58.610 ? 168 MET A N   1 
ATOM 1325 C CA  ? MET A 1 168 ?   0.374  -6.185 -19.513 1.000 58.610 ? 168 MET A CA  1 
ATOM 1326 C C   ? MET A 1 168 ?  -0.635  -5.482 -20.415 1.000 58.610 ? 168 MET A C   1 
ATOM 1327 C CB  ? MET A 1 168 ?  -0.240  -7.464 -18.941 1.000 58.610 ? 168 MET A CB  1 
ATOM 1328 O O   ? MET A 1 168 ?  -1.668  -5.004 -19.944 1.000 58.610 ? 168 MET A O   1 
ATOM 1329 C CG  ? MET A 1 168 ?   0.743  -8.318 -18.156 1.000 58.610 ? 168 MET A CG  1 
ATOM 1330 S SD  ? MET A 1 168 ?   0.908 -10.012 -18.843 1.000 58.610 ? 168 MET A SD  1 
ATOM 1331 C CE  ? MET A 1 168 ?  -0.555 -10.797 -18.113 1.000 58.610 ? 168 MET A CE  1 
ATOM 1332 N N   ? GLY A 1 169 ?  -0.254  -4.354 -21.242 1.000 58.150 ? 169 GLY A N   1 
ATOM 1333 C CA  ? GLY A 1 169 ?  -1.082  -3.588 -22.160 1.000 58.150 ? 169 GLY A CA  1 
ATOM 1334 C C   ? GLY A 1 169 ?  -0.593  -2.166 -22.360 1.000 58.150 ? 169 GLY A C   1 
ATOM 1335 O O   ? GLY A 1 169 ?   0.342  -1.725 -21.688 1.000 58.150 ? 169 GLY A O   1 
ATOM 1336 N N   ? GLU A 1 170 ?  -1.074  -1.454 -23.509 1.000 56.760 ? 170 GLU A N   1 
ATOM 1337 C CA  ? GLU A 1 170 ?  -0.665  -0.117 -23.926 1.000 56.760 ? 170 GLU A CA  1 
ATOM 1338 C C   ? GLU A 1 170 ?  -1.325   0.956 -23.064 1.000 56.760 ? 170 GLU A C   1 
ATOM 1339 C CB  ? GLU A 1 170 ?  -1.002   0.113 -25.401 1.000 56.760 ? 170 GLU A CB  1 
ATOM 1340 O O   ? GLU A 1 170 ?  -2.456   0.783 -22.606 1.000 56.760 ? 170 GLU A O   1 
ATOM 1341 C CG  ? GLU A 1 170 ?  -0.205  -0.762 -26.358 1.000 56.760 ? 170 GLU A CG  1 
ATOM 1342 C CD  ? GLU A 1 170 ?  -0.463  -0.440 -27.821 1.000 56.760 ? 170 GLU A CD  1 
ATOM 1343 O OE1 ? GLU A 1 170 ?   0.230  -1.004 -28.698 1.000 56.760 ? 170 GLU A OE1 1 
ATOM 1344 O OE2 ? GLU A 1 170 ?  -1.364   0.384 -28.094 1.000 56.760 ? 170 GLU A OE2 1 
ATOM 1345 N N   ? ASP A 1 171 ?  -0.580   1.859 -22.174 1.000 58.160 ? 171 ASP A N   1 
ATOM 1346 C CA  ? ASP A 1 171 ?  -1.020   3.109 -21.563 1.000 58.160 ? 171 ASP A CA  1 
ATOM 1347 C C   ? ASP A 1 171 ?  -1.593   2.868 -20.168 1.000 58.160 ? 171 ASP A C   1 
ATOM 1348 C CB  ? ASP A 1 171 ?  -2.060   3.802 -22.446 1.000 58.160 ? 171 ASP A CB  1 
ATOM 1349 O O   ? ASP A 1 171 ?  -2.523   3.558 -19.746 1.000 58.160 ? 171 ASP A O   1 
ATOM 1350 C CG  ? ASP A 1 171 ?  -1.504   4.230 -23.793 1.000 58.160 ? 171 ASP A CG  1 
ATOM 1351 O OD1 ? ASP A 1 171 ?  -0.290   4.513 -23.889 1.000 58.160 ? 171 ASP A OD1 1 
ATOM 1352 O OD2 ? ASP A 1 171 ?  -2.287   4.288 -24.766 1.000 58.160 ? 171 ASP A OD2 1 
ATOM 1353 N N   ? LYS A 1 172 ?  -1.115   1.818 -19.356 1.000 58.780 ? 172 LYS A N   1 
ATOM 1354 C CA  ? LYS A 1 172 ?  -1.634   1.484 -18.033 1.000 58.780 ? 172 LYS A CA  1 
ATOM 1355 C C   ? LYS A 1 172 ?  -0.544   1.594 -16.971 1.000 58.780 ? 172 LYS A C   1 
ATOM 1356 C CB  ? LYS A 1 172 ?  -2.228   0.075 -18.030 1.000 58.780 ? 172 LYS A CB  1 
ATOM 1357 O O   ? LYS A 1 172 ?   0.614   1.254 -17.224 1.000 58.780 ? 172 LYS A O   1 
ATOM 1358 C CG  ? LYS A 1 172 ?  -3.412  -0.100 -18.969 1.000 58.780 ? 172 LYS A CG  1 
ATOM 1359 C CD  ? LYS A 1 172 ?  -4.007  -1.498 -18.865 1.000 58.780 ? 172 LYS A CD  1 
ATOM 1360 C CE  ? LYS A 1 172 ?  -5.171  -1.685 -19.828 1.000 58.780 ? 172 LYS A CE  1 
ATOM 1361 N NZ  ? LYS A 1 172 ?  -5.749  -3.060 -19.739 1.000 58.780 ? 172 LYS A NZ  1 
ATOM 1362 N N   ? GLY A 1 173 ?  -0.755   2.308 -15.817 1.000 60.750 ? 173 GLY A N   1 
ATOM 1363 C CA  ? GLY A 1 173 ?   0.195   2.427 -14.723 1.000 60.750 ? 173 GLY A CA  1 
ATOM 1364 C C   ? GLY A 1 173 ?  -0.373   3.151 -13.516 1.000 60.750 ? 173 GLY A C   1 
ATOM 1365 O O   ? GLY A 1 173 ?  -1.434   3.773 -13.602 1.000 60.750 ? 173 GLY A O   1 
ATOM 1366 N N   ? PRO A 1 174 ?   0.383   2.800 -12.295 1.000 58.870 ? 174 PRO A N   1 
ATOM 1367 C CA  ? PRO A 1 174 ?  -0.061   3.545 -11.114 1.000 58.870 ? 174 PRO A CA  1 
ATOM 1368 C C   ? PRO A 1 174 ?   0.184   5.047 -11.238 1.000 58.870 ? 174 PRO A C   1 
ATOM 1369 C CB  ? PRO A 1 174 ?   0.779   2.946  -9.983 1.000 58.870 ? 174 PRO A CB  1 
ATOM 1370 O O   ? PRO A 1 174 ?   1.109   5.470 -11.937 1.000 58.870 ? 174 PRO A O   1 
ATOM 1371 C CG  ? PRO A 1 174 ?   1.982   2.375 -10.661 1.000 58.870 ? 174 PRO A CG  1 
ATOM 1372 C CD  ? PRO A 1 174 ?   1.617   2.040 -12.079 1.000 58.870 ? 174 PRO A CD  1 
ATOM 1373 N N   ? CYS A 1 175 ?  -0.729   5.864 -10.700 1.000 68.050 ? 175 CYS A N   1 
ATOM 1374 C CA  ? CYS A 1 175 ?  -0.697   7.319 -10.790 1.000 68.050 ? 175 CYS A CA  1 
ATOM 1375 C C   ? CYS A 1 175 ?  -0.675   7.951  -9.404 1.000 68.050 ? 175 CYS A C   1 
ATOM 1376 C CB  ? CYS A 1 175 ?  -1.902   7.834 -11.577 1.000 68.050 ? 175 CYS A CB  1 
ATOM 1377 O O   ? CYS A 1 175 ?  -0.659   7.244  -8.395 1.000 68.050 ? 175 CYS A O   1 
ATOM 1378 S SG  ? CYS A 1 175 ?  -1.618   9.425 -12.383 1.000 68.050 ? 175 CYS A SG  1 
ATOM 1379 N N   ? VAL A 1 176 ?  -0.518   9.262  -9.410 1.000 72.100 ? 176 VAL A N   1 
ATOM 1380 C CA  ? VAL A 1 176 ?  -0.496  10.023  -8.165 1.000 72.100 ? 176 VAL A CA  1 
ATOM 1381 C C   ? VAL A 1 176 ?  -1.691   9.632  -7.299 1.000 72.100 ? 176 VAL A C   1 
ATOM 1382 C CB  ? VAL A 1 176 ?  -0.506  11.545  -8.431 1.000 72.100 ? 176 VAL A CB  1 
ATOM 1383 O O   ? VAL A 1 176 ?  -2.821   9.559  -7.786 1.000 72.100 ? 176 VAL A O   1 
ATOM 1384 C CG1 ? VAL A 1 176 ?  -0.609  12.322  -7.119 1.000 72.100 ? 176 VAL A CG1 1 
ATOM 1385 C CG2 ? VAL A 1 176 ?   0.745  11.960  -9.204 1.000 72.100 ? 176 VAL A CG2 1 
ATOM 1386 N N   ? GLY A 1 177 ?  -1.369   9.283  -6.020 1.000 72.670 ? 177 GLY A N   1 
ATOM 1387 C CA  ? GLY A 1 177 ?  -2.441   8.913  -5.110 1.000 72.670 ? 177 GLY A CA  1 
ATOM 1388 C C   ? GLY A 1 177 ?  -2.442   7.437  -4.759 1.000 72.670 ? 177 GLY A C   1 
ATOM 1389 O O   ? GLY A 1 177 ?  -2.972   7.042  -3.718 1.000 72.670 ? 177 GLY A O   1 
ATOM 1390 N N   ? ASP A 1 178 ?  -1.723   6.611  -5.465 1.000 87.600 ? 178 ASP A N   1 
ATOM 1391 C CA  ? ASP A 1 178 ?  -1.645   5.178  -5.197 1.000 87.600 ? 178 ASP A CA  1 
ATOM 1392 C C   ? ASP A 1 178 ?  -0.430   4.847  -4.333 1.000 87.600 ? 178 ASP A C   1 
ATOM 1393 C CB  ? ASP A 1 178 ?  -1.591   4.389  -6.506 1.000 87.600 ? 178 ASP A CB  1 
ATOM 1394 O O   ? ASP A 1 178 ?  -0.218   3.688  -3.971 1.000 87.600 ? 178 ASP A O   1 
ATOM 1395 C CG  ? ASP A 1 178 ?  -2.917   4.379  -7.248 1.000 87.600 ? 178 ASP A CG  1 
ATOM 1396 O OD1 ? ASP A 1 178 ?  -3.981   4.376  -6.593 1.000 87.600 ? 178 ASP A OD1 1 
ATOM 1397 O OD2 ? ASP A 1 178 ?  -2.896   4.370  -8.498 1.000 87.600 ? 178 ASP A OD2 1 
ATOM 1398 N N   ? SER A 1 179 ?   0.396   5.925  -4.052 1.000 92.590 ? 179 SER A N   1 
ATOM 1399 C CA  ? SER A 1 179 ?   1.564   5.705  -3.207 1.000 92.590 ? 179 SER A CA  1 
ATOM 1400 C C   ? SER A 1 179 ?   1.187   4.975  -1.922 1.000 92.590 ? 179 SER A C   1 
ATOM 1401 C CB  ? SER A 1 179 ?   2.240   7.034  -2.868 1.000 92.590 ? 179 SER A CB  1 
ATOM 1402 O O   ? SER A 1 179 ?   0.152   5.265  -1.318 1.000 92.590 ? 179 SER A O   1 
ATOM 1403 O OG  ? SER A 1 179 ?   2.782   7.634  -4.032 1.000 92.590 ? 179 SER A OG  1 
ATOM 1404 N N   ? GLY A 1 180 ?   2.031   3.956  -1.697 1.000 94.860 ? 180 GLY A N   1 
ATOM 1405 C CA  ? GLY A 1 180 ?   1.796   3.259  -0.442 1.000 94.860 ? 180 GLY A CA  1 
ATOM 1406 C C   ? GLY A 1 180 ?   0.849   2.082  -0.582 1.000 94.860 ? 180 GLY A C   1 
ATOM 1407 O O   ? GLY A 1 180 ?   0.750   1.248   0.321 1.000 94.860 ? 180 GLY A O   1 
ATOM 1408 N N   ? GLY A 1 181 ?   0.185   1.990  -1.631 1.000 94.710 ? 181 GLY A N   1 
ATOM 1409 C CA  ? GLY A 1 181 ?  -0.725   0.894  -1.923 1.000 94.710 ? 181 GLY A CA  1 
ATOM 1410 C C   ? GLY A 1 181 ?  -0.014  -0.423  -2.172 1.000 94.710 ? 181 GLY A C   1 
ATOM 1411 O O   ? GLY A 1 181 ?   1.194  -0.446  -2.416 1.000 94.710 ? 181 GLY A O   1 
ATOM 1412 N N   ? PRO A 1 182 ?  -0.776  -1.610  -2.229 1.000 96.330 ? 182 PRO A N   1 
ATOM 1413 C CA  ? PRO A 1 182 ?  -0.201  -2.957  -2.215 1.000 96.330 ? 182 PRO A CA  1 
ATOM 1414 C C   ? PRO A 1 182 ?   0.181  -3.450  -3.609 1.000 96.330 ? 182 PRO A C   1 
ATOM 1415 C CB  ? PRO A 1 182 ?  -1.323  -3.813  -1.622 1.000 96.330 ? 182 PRO A CB  1 
ATOM 1416 O O   ? PRO A 1 182 ?  -0.549  -3.212  -4.574 1.000 96.330 ? 182 PRO A O   1 
ATOM 1417 C CG  ? PRO A 1 182 ?  -2.585  -3.124  -2.031 1.000 96.330 ? 182 PRO A CG  1 
ATOM 1418 C CD  ? PRO A 1 182 ?  -2.344  -1.642  -2.026 1.000 96.330 ? 182 PRO A CD  1 
ATOM 1419 N N   ? LEU A 1 183 ?   1.342  -4.093  -3.722 1.000 96.090 ? 183 LEU A N   1 
ATOM 1420 C CA  ? LEU A 1 183 ?   1.738  -4.980  -4.811 1.000 96.090 ? 183 LEU A CA  1 
ATOM 1421 C C   ? LEU A 1 183 ?   1.668  -6.440  -4.375 1.000 96.090 ? 183 LEU A C   1 
ATOM 1422 C CB  ? LEU A 1 183 ?   3.153  -4.645  -5.289 1.000 96.090 ? 183 LEU A CB  1 
ATOM 1423 O O   ? LEU A 1 183 ?   2.521  -6.907  -3.616 1.000 96.090 ? 183 LEU A O   1 
ATOM 1424 C CG  ? LEU A 1 183 ?   3.660  -5.422  -6.505 1.000 96.090 ? 183 LEU A CG  1 
ATOM 1425 C CD1 ? LEU A 1 183 ?   2.972  -4.929  -7.773 1.000 96.090 ? 183 LEU A CD1 1 
ATOM 1426 C CD2 ? LEU A 1 183 ?   5.174  -5.294  -6.628 1.000 96.090 ? 183 LEU A CD2 1 
ATOM 1427 N N   ? ILE A 1 184 ?   0.679  -7.182  -4.915 1.000 96.340 ? 184 ILE A N   1 
ATOM 1428 C CA  ? ILE A 1 184 ?   0.439  -8.565  -4.516 1.000 96.340 ? 184 ILE A CA  1 
ATOM 1429 C C   ? ILE A 1 184 ?   0.805  -9.504  -5.663 1.000 96.340 ? 184 ILE A C   1 
ATOM 1430 C CB  ? ILE A 1 184 ?  -1.031  -8.784  -4.093 1.000 96.340 ? 184 ILE A CB  1 
ATOM 1431 O O   ? ILE A 1 184 ?   0.210  -9.439  -6.741 1.000 96.340 ? 184 ILE A O   1 
ATOM 1432 C CG1 ? ILE A 1 184 ?  -1.428  -7.782  -3.003 1.000 96.340 ? 184 ILE A CG1 1 
ATOM 1433 C CG2 ? ILE A 1 184 ?  -1.248 -10.224  -3.619 1.000 96.340 ? 184 ILE A CG2 1 
ATOM 1434 C CD1 ? ILE A 1 184 ?  -0.679  -7.967  -1.690 1.000 96.340 ? 184 ILE A CD1 1 
ATOM 1435 N N   ? CYS A 1 185 ?   1.751 -10.318  -5.394 1.000 95.420 ? 185 CYS A N   1 
ATOM 1436 C CA  ? CYS A 1 185 ?   2.178 -11.339  -6.344 1.000 95.420 ? 185 CYS A CA  1 
ATOM 1437 C C   ? CYS A 1 185 ?   1.954 -12.736  -5.780 1.000 95.420 ? 185 CYS A C   1 
ATOM 1438 C CB  ? CYS A 1 185 ?   3.652 -11.154  -6.704 1.000 95.420 ? 185 CYS A CB  1 
ATOM 1439 O O   ? CYS A 1 185 ?   2.386 -13.037  -4.666 1.000 95.420 ? 185 CYS A O   1 
ATOM 1440 S SG  ? CYS A 1 185 ?   4.049  -9.503  -7.321 1.000 95.420 ? 185 CYS A SG  1 
ATOM 1441 N N   ? ASP A 1 186 ?   1.216 -13.548  -6.580 1.000 90.910 ? 186 ASP A N   1 
ATOM 1442 C CA  ? ASP A 1 186 ?   0.947 -14.917  -6.150 1.000 90.910 ? 186 ASP A CA  1 
ATOM 1443 C C   ? ASP A 1 186 ?   0.300 -14.941  -4.767 1.000 90.910 ? 186 ASP A C   1 
ATOM 1444 C CB  ? ASP A 1 186 ?   2.236 -15.741  -6.141 1.000 90.910 ? 186 ASP A CB  1 
ATOM 1445 O O   ? ASP A 1 186 ?   0.662 -15.760  -3.920 1.000 90.910 ? 186 ASP A O   1 
ATOM 1446 C CG  ? ASP A 1 186 ?   2.886 -15.840  -7.511 1.000 90.910 ? 186 ASP A CG  1 
ATOM 1447 O OD1 ? ASP A 1 186 ?   2.162 -15.987  -8.519 1.000 90.910 ? 186 ASP A OD1 1 
ATOM 1448 O OD2 ? ASP A 1 186 ?   4.132 -15.773  -7.581 1.000 90.910 ? 186 ASP A OD2 1 
ATOM 1449 N N   ? GLY A 1 187 ?  -0.479 -13.896  -4.442 1.000 90.070 ? 187 GLY A N   1 
ATOM 1450 C CA  ? GLY A 1 187 ?  -1.310 -13.876  -3.249 1.000 90.070 ? 187 GLY A CA  1 
ATOM 1451 C C   ? GLY A 1 187 ?  -0.588 -13.341  -2.027 1.000 90.070 ? 187 GLY A C   1 
ATOM 1452 O O   ? GLY A 1 187 ?  -1.088 -13.451  -0.906 1.000 90.070 ? 187 GLY A O   1 
ATOM 1453 N N   ? VAL A 1 188 ?   0.630 -12.810  -2.204 1.000 95.060 ? 188 VAL A N   1 
ATOM 1454 C CA  ? VAL A 1 188 ?   1.437 -12.336  -1.084 1.000 95.060 ? 188 VAL A CA  1 
ATOM 1455 C C   ? VAL A 1 188 ?   1.828 -10.877  -1.311 1.000 95.060 ? 188 VAL A C   1 
ATOM 1456 C CB  ? VAL A 1 188 ?   2.701 -13.202  -0.887 1.000 95.060 ? 188 VAL A CB  1 
ATOM 1457 O O   ? VAL A 1 188 ?   2.097 -10.469  -2.443 1.000 95.060 ? 188 VAL A O   1 
ATOM 1458 C CG1 ? VAL A 1 188 ?   3.540 -12.677   0.276 1.000 95.060 ? 188 VAL A CG1 1 
ATOM 1459 C CG2 ? VAL A 1 188 ?   2.315 -14.662  -0.656 1.000 95.060 ? 188 VAL A CG2 1 
ATOM 1460 N N   ? LEU A 1 189 ?   1.944 -10.129  -0.231 1.000 97.430 ? 189 LEU A N   1 
ATOM 1461 C CA  ? LEU A 1 189 ?   2.380  -8.737  -0.270 1.000 97.430 ? 189 LEU A CA  1 
ATOM 1462 C C   ? LEU A 1 189 ?   3.872  -8.643  -0.573 1.000 97.430 ? 189 LEU A C   1 
ATOM 1463 C CB  ? LEU A 1 189 ?   2.073  -8.042   1.059 1.000 97.430 ? 189 LEU A CB  1 
ATOM 1464 O O   ? LEU A 1 189 ?   4.704  -8.957   0.281 1.000 97.430 ? 189 LEU A O   1 
ATOM 1465 C CG  ? LEU A 1 189 ?   2.444  -6.561   1.150 1.000 97.430 ? 189 LEU A CG  1 
ATOM 1466 C CD1 ? LEU A 1 189 ?   1.660  -5.753   0.121 1.000 97.430 ? 189 LEU A CD1 1 
ATOM 1467 C CD2 ? LEU A 1 189 ?   2.189  -6.032   2.558 1.000 97.430 ? 189 LEU A CD2 1 
ATOM 1468 N N   ? GLN A 1 190 ?   4.163  -8.186  -1.809 1.000 97.470 ? 190 GLN A N   1 
ATOM 1469 C CA  ? GLN A 1 190 ?   5.552  -8.206  -2.256 1.000 97.470 ? 190 GLN A CA  1 
ATOM 1470 C C   ? GLN A 1 190 ?   6.157  -6.806  -2.236 1.000 97.470 ? 190 GLN A C   1 
ATOM 1471 C CB  ? GLN A 1 190 ?   5.655  -8.802  -3.661 1.000 97.470 ? 190 GLN A CB  1 
ATOM 1472 O O   ? GLN A 1 190 ?   7.376  -6.652  -2.137 1.000 97.470 ? 190 GLN A O   1 
ATOM 1473 C CG  ? GLN A 1 190 ?   5.299 -10.281  -3.729 1.000 97.470 ? 190 GLN A CG  1 
ATOM 1474 C CD  ? GLN A 1 190 ?   6.374 -11.172  -3.134 1.000 97.470 ? 190 GLN A CD  1 
ATOM 1475 N NE2 ? GLN A 1 190 ?   6.077 -12.462  -3.017 1.000 97.470 ? 190 GLN A NE2 1 
ATOM 1476 O OE1 ? GLN A 1 190 ?   7.462 -10.705  -2.784 1.000 97.470 ? 190 GLN A OE1 1 
ATOM 1477 N N   ? GLY A 1 191 ?   5.364  -5.760  -2.225 1.000 96.460 ? 191 GLY A N   1 
ATOM 1478 C CA  ? GLY A 1 191 ?   5.869  -4.396  -2.258 1.000 96.460 ? 191 GLY A CA  1 
ATOM 1479 C C   ? GLY A 1 191 ?   4.785  -3.354  -2.051 1.000 96.460 ? 191 GLY A C   1 
ATOM 1480 O O   ? GLY A 1 191 ?   3.603  -3.690  -1.961 1.000 96.460 ? 191 GLY A O   1 
ATOM 1481 N N   ? THR A 1 192 ?   5.215  -2.089  -1.959 1.000 95.790 ? 192 THR A N   1 
ATOM 1482 C CA  ? THR A 1 192 ?   4.321  -0.937  -1.911 1.000 95.790 ? 192 THR A CA  1 
ATOM 1483 C C   ? THR A 1 192 ?   4.690   0.079  -2.989 1.000 95.790 ? 192 THR A C   1 
ATOM 1484 C CB  ? THR A 1 192 ?   4.358  -0.258  -0.529 1.000 95.790 ? 192 THR A CB  1 
ATOM 1485 O O   ? THR A 1 192 ?   5.865   0.231  -3.330 1.000 95.790 ? 192 THR A O   1 
ATOM 1486 C CG2 ? THR A 1 192 ?   3.998  -1.244   0.577 1.000 95.790 ? 192 THR A CG2 1 
ATOM 1487 O OG1 ? THR A 1 192 ?   5.675   0.253  -0.289 1.000 95.790 ? 192 THR A OG1 1 
ATOM 1488 N N   ? VAL A 1 193 ?   3.638   0.676  -3.510 1.000 93.220 ? 193 VAL A N   1 
ATOM 1489 C CA  ? VAL A 1 193 ?   3.849   1.666  -4.561 1.000 93.220 ? 193 VAL A CA  1 
ATOM 1490 C C   ? VAL A 1 193 ?   4.746   2.788  -4.042 1.000 93.220 ? 193 VAL A C   1 
ATOM 1491 C CB  ? VAL A 1 193 ?   2.510   2.246  -5.070 1.000 93.220 ? 193 VAL A CB  1 
ATOM 1492 O O   ? VAL A 1 193 ?   4.413   3.451  -3.057 1.000 93.220 ? 193 VAL A O   1 
ATOM 1493 C CG1 ? VAL A 1 193 ?   2.752   3.270  -6.177 1.000 93.220 ? 193 VAL A CG1 1 
ATOM 1494 C CG2 ? VAL A 1 193 ?   1.597   1.126  -5.564 1.000 93.220 ? 193 VAL A CG2 1 
ATOM 1495 N N   ? SER A 1 194 ?   5.926   3.031  -4.642 1.000 90.840 ? 194 SER A N   1 
ATOM 1496 C CA  ? SER A 1 194 ?   6.903   4.035  -4.234 1.000 90.840 ? 194 SER A CA  1 
ATOM 1497 C C   ? SER A 1 194 ?   6.992   5.166  -5.254 1.000 90.840 ? 194 SER A C   1 
ATOM 1498 C CB  ? SER A 1 194 ?   8.280   3.398  -4.046 1.000 90.840 ? 194 SER A CB  1 
ATOM 1499 O O   ? SER A 1 194 ?   6.571   6.291  -4.978 1.000 90.840 ? 194 SER A O   1 
ATOM 1500 O OG  ? SER A 1 194 ?   9.176   4.309  -3.433 1.000 90.840 ? 194 SER A OG  1 
ATOM 1501 N N   ? ILE A 1 195 ?   7.379   4.822  -6.439 1.000 84.150 ? 195 ILE A N   1 
ATOM 1502 C CA  ? ILE A 1 195 ?   7.537   5.848  -7.465 1.000 84.150 ? 195 ILE A CA  1 
ATOM 1503 C C   ? ILE A 1 195 ?   6.915   5.368  -8.775 1.000 84.150 ? 195 ILE A C   1 
ATOM 1504 C CB  ? ILE A 1 195 ?   9.024   6.210  -7.679 1.000 84.150 ? 195 ILE A CB  1 
ATOM 1505 O O   ? ILE A 1 195 ?   7.009   4.187  -9.117 1.000 84.150 ? 195 ILE A O   1 
ATOM 1506 C CG1 ? ILE A 1 195 ?   9.152   7.386  -8.654 1.000 84.150 ? 195 ILE A CG1 1 
ATOM 1507 C CG2 ? ILE A 1 195 ?   9.809   4.995  -8.181 1.000 84.150 ? 195 ILE A CG2 1 
ATOM 1508 C CD1 ? ILE A 1 195 ?  10.517   8.059  -8.635 1.000 84.150 ? 195 ILE A CD1 1 
ATOM 1509 N N   ? GLY A 1 196 ?   6.232   6.229  -9.449 1.000 77.250 ? 196 GLY A N   1 
ATOM 1510 C CA  ? GLY A 1 196 ?   5.694   5.955 -10.772 1.000 77.250 ? 196 GLY A CA  1 
ATOM 1511 C C   ? GLY A 1 196 ?   5.957   7.070 -11.766 1.000 77.250 ? 196 GLY A C   1 
ATOM 1512 O O   ? GLY A 1 196 ?   6.375   8.165 -11.383 1.000 77.250 ? 196 GLY A O   1 
ATOM 1513 N N   ? PRO A 1 197 ?   5.814   6.837 -13.096 1.000 68.750 ? 197 PRO A N   1 
ATOM 1514 C CA  ? PRO A 1 197 ?   6.093   7.834 -14.133 1.000 68.750 ? 197 PRO A CA  1 
ATOM 1515 C C   ? PRO A 1 197 ?   5.140   9.026 -14.076 1.000 68.750 ? 197 PRO A C   1 
ATOM 1516 C CB  ? PRO A 1 197 ?   5.910   7.050 -15.434 1.000 68.750 ? 197 PRO A CB  1 
ATOM 1517 O O   ? PRO A 1 197 ?   4.001   8.890 -13.623 1.000 68.750 ? 197 PRO A O   1 
ATOM 1518 C CG  ? PRO A 1 197 ?   4.916   5.985 -15.102 1.000 68.750 ? 197 PRO A CG  1 
ATOM 1519 C CD  ? PRO A 1 197 ?   5.107   5.584 -13.668 1.000 68.750 ? 197 PRO A CD  1 
ATOM 1520 N N   ? ASP A 1 198 ?   5.508  10.267 -14.400 1.000 69.510 ? 198 ASP A N   1 
ATOM 1521 C CA  ? ASP A 1 198 ?   4.728  11.478 -14.635 1.000 69.510 ? 198 ASP A CA  1 
ATOM 1522 C C   ? ASP A 1 198 ?   4.878  11.956 -16.078 1.000 69.510 ? 198 ASP A C   1 
ATOM 1523 C CB  ? ASP A 1 198 ?   5.149  12.585 -13.667 1.000 69.510 ? 198 ASP A CB  1 
ATOM 1524 O O   ? ASP A 1 198 ?   5.968  12.353 -16.495 1.000 69.510 ? 198 ASP A O   1 
ATOM 1525 C CG  ? ASP A 1 198 ?   4.249  13.806 -13.734 1.000 69.510 ? 198 ASP A CG  1 
ATOM 1526 O OD1 ? ASP A 1 198 ?   3.130  13.709 -14.283 1.000 69.510 ? 198 ASP A OD1 1 
ATOM 1527 O OD2 ? ASP A 1 198 ?   4.663  14.874 -13.235 1.000 69.510 ? 198 ASP A OD2 1 
ATOM 1528 N N   ? PRO A 1 199 ?   3.759  12.008 -16.815 1.000 68.030 ? 199 PRO A N   1 
ATOM 1529 C CA  ? PRO A 1 199 ?   2.387  11.543 -16.599 1.000 68.030 ? 199 PRO A CA  1 
ATOM 1530 C C   ? PRO A 1 199 ?   2.289  10.024 -16.487 1.000 68.030 ? 199 PRO A C   1 
ATOM 1531 C CB  ? PRO A 1 199 ?   1.644  12.049 -17.838 1.000 68.030 ? 199 PRO A CB  1 
ATOM 1532 O O   ? PRO A 1 199 ?   3.166   9.307 -16.977 1.000 68.030 ? 199 PRO A O   1 
ATOM 1533 C CG  ? PRO A 1 199 ?   2.681  12.091 -18.914 1.000 68.030 ? 199 PRO A CG  1 
ATOM 1534 C CD  ? PRO A 1 199 ?   4.011  12.384 -18.283 1.000 68.030 ? 199 PRO A CD  1 
ATOM 1535 N N   ? CYS A 1 200 ?   1.461   9.502 -15.601 1.000 74.780 ? 200 CYS A N   1 
ATOM 1536 C CA  ? CYS A 1 200 ?   1.215   8.073 -15.441 1.000 74.780 ? 200 CYS A CA  1 
ATOM 1537 C C   ? CYS A 1 200 ?   0.714   7.457 -16.742 1.000 74.780 ? 200 CYS A C   1 
ATOM 1538 C CB  ? CYS A 1 200 ?   0.201   7.825 -14.325 1.000 74.780 ? 200 CYS A CB  1 
ATOM 1539 O O   ? CYS A 1 200 ?   0.252   8.170 -17.634 1.000 74.780 ? 200 CYS A O   1 
ATOM 1540 S SG  ? CYS A 1 200 ?   0.606   8.660 -12.775 1.000 74.780 ? 200 CYS A SG  1 
ATOM 1541 N N   ? GLY A 1 201 ?   0.990   6.091 -17.010 1.000 67.180 ? 201 GLY A N   1 
ATOM 1542 C CA  ? GLY A 1 201 ?   0.380   5.419 -18.147 1.000 67.180 ? 201 GLY A CA  1 
ATOM 1543 C C   ? GLY A 1 201 ?   1.212   5.514 -19.412 1.000 67.180 ? 201 GLY A C   1 
ATOM 1544 O O   ? GLY A 1 201 ?   0.670   5.500 -20.520 1.000 67.180 ? 201 GLY A O   1 
ATOM 1545 N N   ? ILE A 1 202 ?   2.595   5.784 -19.193 1.000 70.170 ? 202 ILE A N   1 
ATOM 1546 C CA  ? ILE A 1 202 ?   3.555   5.775 -20.291 1.000 70.170 ? 202 ILE A CA  1 
ATOM 1547 C C   ? ILE A 1 202 ?   3.873   4.334 -20.686 1.000 70.170 ? 202 ILE A C   1 
ATOM 1548 C CB  ? ILE A 1 202 ?   4.851   6.526 -19.915 1.000 70.170 ? 202 ILE A CB  1 
ATOM 1549 O O   ? ILE A 1 202 ?   4.257   3.523 -19.841 1.000 70.170 ? 202 ILE A O   1 
ATOM 1550 C CG1 ? ILE A 1 202 ?   4.535   7.974 -19.522 1.000 70.170 ? 202 ILE A CG1 1 
ATOM 1551 C CG2 ? ILE A 1 202 ?   5.857   6.480 -21.069 1.000 70.170 ? 202 ILE A CG2 1 
ATOM 1552 C CD1 ? ILE A 1 202 ?   5.724   8.735 -18.952 1.000 70.170 ? 202 ILE A CD1 1 
ATOM 1553 N N   ? PRO A 1 203 ?   3.560   4.029 -22.004 1.000 67.550 ? 203 PRO A N   1 
ATOM 1554 C CA  ? PRO A 1 203 ?   3.848   2.668 -22.463 1.000 67.550 ? 203 PRO A CA  1 
ATOM 1555 C C   ? PRO A 1 203 ?   5.292   2.249 -22.197 1.000 67.550 ? 203 PRO A C   1 
ATOM 1556 C CB  ? PRO A 1 203 ?   3.568   2.737 -23.967 1.000 67.550 ? 203 PRO A CB  1 
ATOM 1557 O O   ? PRO A 1 203 ?   6.219   3.025 -22.441 1.000 67.550 ? 203 PRO A O   1 
ATOM 1558 C CG  ? PRO A 1 203 ?   2.579   3.847 -24.121 1.000 67.550 ? 203 PRO A CG  1 
ATOM 1559 C CD  ? PRO A 1 203 ?   2.864   4.888 -23.077 1.000 67.550 ? 203 PRO A CD  1 
ATOM 1560 N N   ? GLY A 1 204 ?   5.432   1.032 -21.578 1.000 65.250 ? 204 GLY A N   1 
ATOM 1561 C CA  ? GLY A 1 204 ?   6.778   0.497 -21.444 1.000 65.250 ? 204 GLY A CA  1 
ATOM 1562 C C   ? GLY A 1 204 ?   7.479   0.954 -20.179 1.000 65.250 ? 204 GLY A C   1 
ATOM 1563 O O   ? GLY A 1 204 ?   8.622   0.571 -19.923 1.000 65.250 ? 204 GLY A O   1 
ATOM 1564 N N   ? VAL A 1 205 ?   6.819   1.742 -19.359 1.000 67.650 ? 205 VAL A N   1 
ATOM 1565 C CA  ? VAL A 1 205 ?   7.380   2.242 -18.108 1.000 67.650 ? 205 VAL A CA  1 
ATOM 1566 C C   ? VAL A 1 205 ?   6.448   1.895 -16.949 1.000 67.650 ? 205 VAL A C   1 
ATOM 1567 C CB  ? VAL A 1 205 ?   7.618   3.767 -18.162 1.000 67.650 ? 205 VAL A CB  1 
ATOM 1568 O O   ? VAL A 1 205 ?   5.268   2.253 -16.964 1.000 67.650 ? 205 VAL A O   1 
ATOM 1569 C CG1 ? VAL A 1 205 ?   8.213   4.268 -16.847 1.000 67.650 ? 205 VAL A CG1 1 
ATOM 1570 C CG2 ? VAL A 1 205 ?   8.531   4.123 -19.335 1.000 67.650 ? 205 VAL A CG2 1 
ATOM 1571 N N   ? SER A 1 206 ?   6.987   0.969 -16.059 1.000 73.470 ? 206 SER A N   1 
ATOM 1572 C CA  ? SER A 1 206 ?   6.145   0.684 -14.901 1.000 73.470 ? 206 SER A CA  1 
ATOM 1573 C C   ? SER A 1 206 ?   6.697   1.340 -13.641 1.000 73.470 ? 206 SER A C   1 
ATOM 1574 C CB  ? SER A 1 206 ?   6.021  -0.826 -14.688 1.000 73.470 ? 206 SER A CB  1 
ATOM 1575 O O   ? SER A 1 206 ?   7.691   2.068 -13.697 1.000 73.470 ? 206 SER A O   1 
ATOM 1576 O OG  ? SER A 1 206 ?   5.067  -1.114 -13.680 1.000 73.470 ? 206 SER A OG  1 
ATOM 1577 N N   ? ALA A 1 207 ?   5.964   1.239 -12.538 1.000 83.510 ? 207 ALA A N   1 
ATOM 1578 C CA  ? ALA A 1 207 ?   6.183   1.846 -11.228 1.000 83.510 ? 207 ALA A CA  1 
ATOM 1579 C C   ? ALA A 1 207 ?   7.233   1.074 -10.434 1.000 83.510 ? 207 ALA A C   1 
ATOM 1580 C CB  ? ALA A 1 207 ?   4.873   1.913 -10.446 1.000 83.510 ? 207 ALA A CB  1 
ATOM 1581 O O   ? ALA A 1 207 ?   7.531  -0.081 -10.747 1.000 83.510 ? 207 ALA A O   1 
ATOM 1582 N N   ? ILE A 1 208 ?   7.893   1.702  -9.702 1.000 90.250 ? 208 ILE A N   1 
ATOM 1583 C CA  ? ILE A 1 208 ?   8.855   1.156  -8.750 1.000 90.250 ? 208 ILE A CA  1 
ATOM 1584 C C   ? ILE A 1 208 ?   8.180   0.950  -7.396 1.000 90.250 ? 208 ILE A C   1 
ATOM 1585 C CB  ? ILE A 1 208 ?  10.087   2.075  -8.601 1.000 90.250 ? 208 ILE A CB  1 
ATOM 1586 O O   ? ILE A 1 208 ?   7.418   1.805  -6.939 1.000 90.250 ? 208 ILE A O   1 
ATOM 1587 C CG1 ? ILE A 1 208 ?  10.843   2.175  -9.931 1.000 90.250 ? 208 ILE A CG1 1 
ATOM 1588 C CG2 ? ILE A 1 208 ?  11.007   1.569  -7.485 1.000 90.250 ? 208 ILE A CG2 1 
ATOM 1589 C CD1 ? ILE A 1 208 ?  12.024   3.135  -9.901 1.000 90.250 ? 208 ILE A CD1 1 
ATOM 1590 N N   ? TYR A 1 209 ?   8.417  -0.194  -6.887 1.000 94.200 ? 209 TYR A N   1 
ATOM 1591 C CA  ? TYR A 1 209 ?   7.896  -0.570  -5.578 1.000 94.200 ? 209 TYR A CA  1 
ATOM 1592 C C   ? TYR A 1 209 ?   9.030  -0.802  -4.586 1.000 94.200 ? 209 TYR A C   1 
ATOM 1593 C CB  ? TYR A 1 209 ?   7.030  -1.829  -5.684 1.000 94.200 ? 209 TYR A CB  1 
ATOM 1594 O O   ? TYR A 1 209 ?  10.147  -1.145  -4.980 1.000 94.200 ? 209 TYR A O   1 
ATOM 1595 C CG  ? TYR A 1 209 ?   5.893  -1.703  -6.669 1.000 94.200 ? 209 TYR A CG  1 
ATOM 1596 C CD1 ? TYR A 1 209 ?   4.594  -1.452  -6.235 1.000 94.200 ? 209 TYR A CD1 1 
ATOM 1597 C CD2 ? TYR A 1 209 ?   6.116  -1.834  -8.036 1.000 94.200 ? 209 TYR A CD2 1 
ATOM 1598 C CE1 ? TYR A 1 209 ?   3.543  -1.337  -7.139 1.000 94.200 ? 209 TYR A CE1 1 
ATOM 1599 C CE2 ? TYR A 1 209 ?   5.073  -1.721  -8.949 1.000 94.200 ? 209 TYR A CE2 1 
ATOM 1600 O OH  ? TYR A 1 209 ?   2.756  -1.358  -9.391 1.000 94.200 ? 209 TYR A OH  1 
ATOM 1601 C CZ  ? TYR A 1 209 ?   3.792  -1.472  -8.492 1.000 94.200 ? 209 TYR A CZ  1 
ATOM 1602 N N   ? THR A 1 210 ?   8.727  -0.512  -3.310 1.000 95.500 ? 210 THR A N   1 
ATOM 1603 C CA  ? THR A 1 210 ?   9.673  -0.890  -2.266 1.000 95.500 ? 210 THR A CA  1 
ATOM 1604 C C   ? THR A 1 210 ?   9.591  -2.386  -1.976 1.000 95.500 ? 210 THR A C   1 
ATOM 1605 C CB  ? THR A 1 210 ?   9.420  -0.098  -0.970 1.000 95.500 ? 210 THR A CB  1 
ATOM 1606 O O   ? THR A 1 210 ?   8.508  -2.915  -1.719 1.000 95.500 ? 210 THR A O   1 
ATOM 1607 C CG2 ? THR A 1 210 ?  10.459  -0.437   0.094 1.000 95.500 ? 210 THR A CG2 1 
ATOM 1608 O OG1 ? THR A 1 210 ?   9.482   1.305  -1.253 1.000 95.500 ? 210 THR A OG1 1 
ATOM 1609 N N   ? ASN A 1 211 ?  10.726  -3.154  -2.093 1.000 95.980 ? 211 ASN A N   1 
ATOM 1610 C CA  ? ASN A 1 211 ?  10.825  -4.590  -1.856 1.000 95.980 ? 211 ASN A CA  1 
ATOM 1611 C C   ? ASN A 1 211 ?  10.715  -4.922  -0.371 1.000 95.980 ? 211 ASN A C   1 
ATOM 1612 C CB  ? ASN A 1 211 ?  12.134  -5.140  -2.428 1.000 95.980 ? 211 ASN A CB  1 
ATOM 1613 O O   ? ASN A 1 211 ?  11.665  -4.719   0.387 1.000 95.980 ? 211 ASN A O   1 
ATOM 1614 C CG  ? ASN A 1 211 ?  12.201  -6.654  -2.380 1.000 95.980 ? 211 ASN A CG  1 
ATOM 1615 N ND2 ? ASN A 1 211 ?  13.128  -7.230  -3.137 1.000 95.980 ? 211 ASN A ND2 1 
ATOM 1616 O OD1 ? ASN A 1 211 ?  11.427  -7.300  -1.670 1.000 95.980 ? 211 ASN A OD1 1 
ATOM 1617 N N   ? LEU A 1 212 ?   9.571  -5.554  -0.030 1.000 97.220 ? 212 LEU A N   1 
ATOM 1618 C CA  ? LEU A 1 212 ?   9.256  -5.744   1.382 1.000 97.220 ? 212 LEU A CA  1 
ATOM 1619 C C   ? LEU A 1 212 ?  10.089  -6.875   1.977 1.000 97.220 ? 212 LEU A C   1 
ATOM 1620 C CB  ? LEU A 1 212 ?   7.766  -6.041   1.564 1.000 97.220 ? 212 LEU A CB  1 
ATOM 1621 O O   ? LEU A 1 212 ?  10.326  -6.906   3.187 1.000 97.220 ? 212 LEU A O   1 
ATOM 1622 C CG  ? LEU A 1 212 ?   6.802  -4.897   1.245 1.000 97.220 ? 212 LEU A CG  1 
ATOM 1623 C CD1 ? LEU A 1 212 ?   5.368  -5.309   1.558 1.000 97.220 ? 212 LEU A CD1 1 
ATOM 1624 C CD2 ? LEU A 1 212 ?   7.185  -3.643   2.024 1.000 97.220 ? 212 LEU A CD2 1 
ATOM 1625 N N   ? VAL A 1 213 ?  10.516  -7.824   1.122 1.000 96.270 ? 213 VAL A N   1 
ATOM 1626 C CA  ? VAL A 1 213 ?  11.304  -8.940   1.637 1.000 96.270 ? 213 VAL A CA  1 
ATOM 1627 C C   ? VAL A 1 213 ?  12.613  -8.419   2.225 1.000 96.270 ? 213 VAL A C   1 
ATOM 1628 C CB  ? VAL A 1 213 ?  11.592  -9.985   0.536 1.000 96.270 ? 213 VAL A CB  1 
ATOM 1629 O O   ? VAL A 1 213 ?  13.102  -8.945   3.228 1.000 96.270 ? 213 VAL A O   1 
ATOM 1630 C CG1 ? VAL A 1 213 ?  12.703 -10.938   0.975 1.000 96.270 ? 213 VAL A CG1 1 
ATOM 1631 C CG2 ? VAL A 1 213 ?  10.323 -10.763   0.194 1.000 96.270 ? 213 VAL A CG2 1 
ATOM 1632 N N   ? LYS A 1 214 ?  13.126  -7.291   1.664 1.000 96.140 ? 214 LYS A N   1 
ATOM 1633 C CA  ? LYS A 1 214 ?  14.390  -6.708   2.107 1.000 96.140 ? 214 LYS A CA  1 
ATOM 1634 C C   ? LYS A 1 214 ?  14.211  -5.933   3.409 1.000 96.140 ? 214 LYS A C   1 
ATOM 1635 C CB  ? LYS A 1 214 ?  14.966  -5.791   1.027 1.000 96.140 ? 214 LYS A CB  1 
ATOM 1636 O O   ? LYS A 1 214 ?  15.193  -5.553   4.051 1.000 96.140 ? 214 LYS A O   1 
ATOM 1637 C CG  ? LYS A 1 214 ?  15.253  -6.493  -0.292 1.000 96.140 ? 214 LYS A CG  1 
ATOM 1638 C CD  ? LYS A 1 214 ?  16.312  -7.576  -0.130 1.000 96.140 ? 214 LYS A CD  1 
ATOM 1639 C CE  ? LYS A 1 214 ?  16.646  -8.236  -1.461 1.000 96.140 ? 214 LYS A CE  1 
ATOM 1640 N NZ  ? LYS A 1 214 ?  17.648  -9.332  -1.299 1.000 96.140 ? 214 LYS A NZ  1 
ATOM 1641 N N   ? PHE A 1 215 ?  12.918  -5.731   3.852 1.000 96.960 ? 215 PHE A N   1 
ATOM 1642 C CA  ? PHE A 1 215 ?  12.682  -4.833   4.976 1.000 96.960 ? 215 PHE A CA  1 
ATOM 1643 C C   ? PHE A 1 215 ?  11.863  -5.524   6.058 1.000 96.960 ? 215 PHE A C   1 
ATOM 1644 C CB  ? PHE A 1 215 ?  11.967  -3.561   4.508 1.000 96.960 ? 215 PHE A CB  1 
ATOM 1645 O O   ? PHE A 1 215 ?  11.276  -4.863   6.918 1.000 96.960 ? 215 PHE A O   1 
ATOM 1646 C CG  ? PHE A 1 215 ?  12.794  -2.702   3.590 1.000 96.960 ? 215 PHE A CG  1 
ATOM 1647 C CD1 ? PHE A 1 215 ?  13.739  -1.822   4.104 1.000 96.960 ? 215 PHE A CD1 1 
ATOM 1648 C CD2 ? PHE A 1 215 ?  12.626  -2.774   2.214 1.000 96.960 ? 215 PHE A CD2 1 
ATOM 1649 C CE1 ? PHE A 1 215 ?  14.507  -1.026   3.257 1.000 96.960 ? 215 PHE A CE1 1 
ATOM 1650 C CE2 ? PHE A 1 215 ?  13.389  -1.981   1.361 1.000 96.960 ? 215 PHE A CE2 1 
ATOM 1651 C CZ  ? PHE A 1 215 ?  14.328  -1.107   1.884 1.000 96.960 ? 215 PHE A CZ  1 
ATOM 1652 N N   ? ASN A 1 216 ?  11.826  -6.820   6.012 1.000 96.000 ? 216 ASN A N   1 
ATOM 1653 C CA  ? ASN A 1 216 ?  11.058  -7.566   7.004 1.000 96.000 ? 216 ASN A CA  1 
ATOM 1654 C C   ? ASN A 1 216 ?  11.556  -7.290   8.421 1.000 96.000 ? 216 ASN A C   1 
ATOM 1655 C CB  ? ASN A 1 216 ?  11.109  -9.066   6.706 1.000 96.000 ? 216 ASN A CB  1 
ATOM 1656 O O   ? ASN A 1 216 ?  10.756  -7.085   9.335 1.000 96.000 ? 216 ASN A O   1 
ATOM 1657 C CG  ? ASN A 1 216 ?  10.040  -9.502   5.724 1.000 96.000 ? 216 ASN A CG  1 
ATOM 1658 N ND2 ? ASN A 1 216 ?  10.204 -10.693   5.159 1.000 96.000 ? 216 ASN A ND2 1 
ATOM 1659 O OD1 ? ASN A 1 216 ?   9.075  -8.775   5.474 1.000 96.000 ? 216 ASN A OD1 1 
ATOM 1660 N N   ? SER A 1 217 ?  12.877  -7.299   8.459 1.000 96.720 ? 217 SER A N   1 
ATOM 1661 C CA  ? SER A 1 217 ?  13.473  -7.126   9.780 1.000 96.720 ? 217 SER A CA  1 
ATOM 1662 C C   ? SER A 1 217 ?  13.095  -5.777  10.384 1.000 96.720 ? 217 SER A C   1 
ATOM 1663 C CB  ? SER A 1 217 ?  14.995  -7.251   9.703 1.000 96.720 ? 217 SER A CB  1 
ATOM 1664 O O   ? SER A 1 217 ?  12.680  -5.704  11.542 1.000 96.720 ? 217 SER A O   1 
ATOM 1665 O OG  ? SER A 1 217 ?  15.582  -7.036  10.975 1.000 96.720 ? 217 SER A OG  1 
ATOM 1666 N N   ? TRP A 1 218 ?  13.181  -4.755   9.599 1.000 97.740 ? 218 TRP A N   1 
ATOM 1667 C CA  ? TRP A 1 218 ?  12.845  -3.416  10.073 1.000 97.740 ? 218 TRP A CA  1 
ATOM 1668 C C   ? TRP A 1 218 ?  11.371  -3.327  10.452 1.000 97.740 ? 218 TRP A C   1 
ATOM 1669 C CB  ? TRP A 1 218 ?  13.175  -2.369   9.006 1.000 97.740 ? 218 TRP A CB  1 
ATOM 1670 O O   ? TRP A 1 218 ?  11.028  -2.804  11.515 1.000 97.740 ? 218 TRP A O   1 
ATOM 1671 C CG  ? TRP A 1 218 ?  12.646  -1.000   9.312 1.000 97.740 ? 218 TRP A CG  1 
ATOM 1672 C CD1 ? TRP A 1 218 ?  13.193  -0.075  10.157 1.000 97.740 ? 218 TRP A CD1 1 
ATOM 1673 C CD2 ? TRP A 1 218 ?  11.460  -0.403   8.777 1.000 97.740 ? 218 TRP A CD2 1 
ATOM 1674 C CE2 ? TRP A 1 218 ?  11.350   0.886   9.342 1.000 97.740 ? 218 TRP A CE2 1 
ATOM 1675 C CE3 ? TRP A 1 218 ?  10.480  -0.835   7.873 1.000 97.740 ? 218 TRP A CE3 1 
ATOM 1676 N NE1 ? TRP A 1 218 ?  12.418   1.062  10.180 1.000 97.740 ? 218 TRP A NE1 1 
ATOM 1677 C CH2 ? TRP A 1 218 ?   9.351   1.303   8.145 1.000 97.740 ? 218 TRP A CH2 1 
ATOM 1678 C CZ2 ? TRP A 1 218 ?  10.296   1.750   9.032 1.000 97.740 ? 218 TRP A CZ2 1 
ATOM 1679 C CZ3 ? TRP A 1 218 ?   9.433   0.026   7.566 1.000 97.740 ? 218 TRP A CZ3 1 
ATOM 1680 N N   ? ILE A 1 219 ?  10.528  -3.856   9.615 1.000 98.140 ? 219 ILE A N   1 
ATOM 1681 C CA  ? ILE A 1 219 ?   9.086  -3.794   9.827 1.000 98.140 ? 219 ILE A CA  1 
ATOM 1682 C C   ? ILE A 1 219 ?   8.724  -4.515  11.123 1.000 98.140 ? 219 ILE A C   1 
ATOM 1683 C CB  ? ILE A 1 219 ?   8.313  -4.407   8.638 1.000 98.140 ? 219 ILE A CB  1 
ATOM 1684 O O   ? ILE A 1 219 ?   8.037  -3.955  11.981 1.000 98.140 ? 219 ILE A O   1 
ATOM 1685 C CG1 ? ILE A 1 219 ?   8.511  -3.557   7.377 1.000 98.140 ? 219 ILE A CG1 1 
ATOM 1686 C CG2 ? ILE A 1 219 ?   6.826  -4.549   8.976 1.000 98.140 ? 219 ILE A CG2 1 
ATOM 1687 C CD1 ? ILE A 1 219 ?   8.035  -4.230   6.097 1.000 98.140 ? 219 ILE A CD1 1 
ATOM 1688 N N   ? LYS A 1 220 ?   9.170  -5.668  11.284 1.000 97.690 ? 220 LYS A N   1 
ATOM 1689 C CA  ? LYS A 1 220 ?   8.846  -6.478  12.455 1.000 97.690 ? 220 LYS A CA  1 
ATOM 1690 C C   ? LYS A 1 220 ?   9.431  -5.867  13.725 1.000 97.690 ? 220 LYS A C   1 
ATOM 1691 C CB  ? LYS A 1 220 ?   9.358  -7.908  12.277 1.000 97.690 ? 220 LYS A CB  1 
ATOM 1692 O O   ? LYS A 1 220 ?   8.773  -5.839  14.767 1.000 97.690 ? 220 LYS A O   1 
ATOM 1693 C CG  ? LYS A 1 220 ?   8.576  -8.723  11.257 1.000 97.690 ? 220 LYS A CG  1 
ATOM 1694 C CD  ? LYS A 1 220 ?   9.121 -10.140  11.139 1.000 97.690 ? 220 LYS A CD  1 
ATOM 1695 C CE  ? LYS A 1 220 ?   8.292 -10.980  10.175 1.000 97.690 ? 220 LYS A CE  1 
ATOM 1696 N NZ  ? LYS A 1 220 ?   8.873 -12.343   9.987 1.000 97.690 ? 220 LYS A NZ  1 
ATOM 1697 N N   ? ASP A 1 221 ?  10.681  -5.415  13.656 1.000 97.890 ? 221 ASP A N   1 
ATOM 1698 C CA  ? ASP A 1 221 ?  11.338  -4.786  14.797 1.000 97.890 ? 221 ASP A CA  1 
ATOM 1699 C C   ? ASP A 1 221 ?  10.595  -3.524  15.231 1.000 97.890 ? 221 ASP A C   1 
ATOM 1700 C CB  ? ASP A 1 221 ?  12.793  -4.451  14.462 1.000 97.890 ? 221 ASP A CB  1 
ATOM 1701 O O   ? ASP A 1 221 ?  10.405  -3.289  16.426 1.000 97.890 ? 221 ASP A O   1 
ATOM 1702 C CG  ? ASP A 1 221 ?  13.692  -5.674  14.435 1.000 97.890 ? 221 ASP A CG  1 
ATOM 1703 O OD1 ? ASP A 1 221 ?  13.270  -6.752  14.908 1.000 97.890 ? 221 ASP A OD1 1 
ATOM 1704 O OD2 ? ASP A 1 221 ?  14.834  -5.559  13.940 1.000 97.890 ? 221 ASP A OD2 1 
ATOM 1705 N N   ? THR A 1 222 ?  10.228  -2.706  14.288 1.000 97.810 ? 222 THR A N   1 
ATOM 1706 C CA  ? THR A 1 222 ?   9.493  -1.484  14.594 1.000 97.810 ? 222 THR A CA  1 
ATOM 1707 C C   ? THR A 1 222 ?   8.158  -1.807  15.258 1.000 97.810 ? 222 THR A C   1 
ATOM 1708 C CB  ? THR A 1 222 ?   9.250  -0.646  13.326 1.000 97.810 ? 222 THR A CB  1 
ATOM 1709 O O   ? THR A 1 222 ?   7.787  -1.185  16.255 1.000 97.810 ? 222 THR A O   1 
ATOM 1710 C CG2 ? THR A 1 222 ?   8.491   0.636  13.650 1.000 97.810 ? 222 THR A CG2 1 
ATOM 1711 O OG1 ? THR A 1 222 ?  10.511  -0.305  12.736 1.000 97.810 ? 222 THR A OG1 1 
ATOM 1712 N N   ? MET A 1 223 ?   7.411  -2.806  14.727 1.000 97.830 ? 223 MET A N   1 
ATOM 1713 C CA  ? MET A 1 223 ?   6.117  -3.201  15.276 1.000 97.830 ? 223 MET A CA  1 
ATOM 1714 C C   ? MET A 1 223 ?   6.272  -3.759  16.687 1.000 97.830 ? 223 MET A C   1 
ATOM 1715 C CB  ? MET A 1 223 ?   5.443  -4.237  14.375 1.000 97.830 ? 223 MET A CB  1 
ATOM 1716 O O   ? MET A 1 223 ?   5.468  -3.458  17.570 1.000 97.830 ? 223 MET A O   1 
ATOM 1717 C CG  ? MET A 1 223 ?   4.958  -3.673  13.050 1.000 97.830 ? 223 MET A CG  1 
ATOM 1718 S SD  ? MET A 1 223 ?   4.409  -4.982  11.887 1.000 97.830 ? 223 MET A SD  1 
ATOM 1719 C CE  ? MET A 1 223 ?   3.003  -5.662  12.810 1.000 97.830 ? 223 MET A CE  1 
ATOM 1720 N N   ? MET A 1 224 ?   7.286  -4.461  17.005 1.000 96.860 ? 224 MET A N   1 
ATOM 1721 C CA  ? MET A 1 224 ?   7.530  -5.102  18.294 1.000 96.860 ? 224 MET A CA  1 
ATOM 1722 C C   ? MET A 1 224 ?   7.936  -4.075  19.345 1.000 96.860 ? 224 MET A C   1 
ATOM 1723 C CB  ? MET A 1 224 ?   8.613  -6.175  18.165 1.000 96.860 ? 224 MET A CB  1 
ATOM 1724 O O   ? MET A 1 224 ?   7.511  -4.159  20.498 1.000 96.860 ? 224 MET A O   1 
ATOM 1725 C CG  ? MET A 1 224 ?   8.843  -6.971  19.439 1.000 96.860 ? 224 MET A CG  1 
ATOM 1726 S SD  ? MET A 1 224 ?  10.179  -8.216  19.259 1.000 96.860 ? 224 MET A SD  1 
ATOM 1727 C CE  ? MET A 1 224 ?   9.573  -9.130  17.814 1.000 96.860 ? 224 MET A CE  1 
ATOM 1728 N N   ? LYS A 1 225 ?   8.735  -3.102  19.005 1.000 95.640 ? 225 LYS A N   1 
ATOM 1729 C CA  ? LYS A 1 225 ?   9.304  -2.124  19.928 1.000 95.640 ? 225 LYS A CA  1 
ATOM 1730 C C   ? LYS A 1 225 ?   8.300  -1.020  20.246 1.000 95.640 ? 225 LYS A C   1 
ATOM 1731 C CB  ? LYS A 1 225 ?  10.583  -1.518  19.347 1.000 95.640 ? 225 LYS A CB  1 
ATOM 1732 O O   ? LYS A 1 225 ?   8.494  -0.251  21.190 1.000 95.640 ? 225 LYS A O   1 
ATOM 1733 C CG  ? LYS A 1 225 ?  11.773  -2.467  19.346 1.000 95.640 ? 225 LYS A CG  1 
ATOM 1734 C CD  ? LYS A 1 225 ?  13.014  -1.806  18.762 1.000 95.640 ? 225 LYS A CD  1 
ATOM 1735 C CE  ? LYS A 1 225 ?  14.190  -2.772  18.707 1.000 95.640 ? 225 LYS A CE  1 
ATOM 1736 N NZ  ? LYS A 1 225 ?  15.371  -2.168  18.021 1.000 95.640 ? 225 LYS A NZ  1 
ATOM 1737 N N   ? ASN A 1 226 ?   7.124  -0.996  19.492 1.000 92.390 ? 226 ASN A N   1 
ATOM 1738 C CA  ? ASN A 1 226 ?   6.180   0.102  19.667 1.000 92.390 ? 226 ASN A CA  1 
ATOM 1739 C C   ? ASN A 1 226 ?   4.749  -0.406  19.816 1.000 92.390 ? 226 ASN A C   1 
ATOM 1740 C CB  ? ASN A 1 226 ?   6.276   1.083  18.497 1.000 92.390 ? 226 ASN A CB  1 
ATOM 1741 O O   ? ASN A 1 226 ?   3.901   0.275  20.394 1.000 92.390 ? 226 ASN A O   1 
ATOM 1742 C CG  ? ASN A 1 226 ?   7.580   1.856  18.487 1.000 92.390 ? 226 ASN A CG  1 
ATOM 1743 N ND2 ? ASN A 1 226 ?   8.519   1.425  17.654 1.000 92.390 ? 226 ASN A ND2 1 
ATOM 1744 O OD1 ? ASN A 1 226 ?   7.743   2.832  19.224 1.000 92.390 ? 226 ASN A OD1 1 
# 
loop_
_struct_sheet_range.sheet_id 
_struct_sheet_range.id 
_struct_sheet_range.beg_label_comp_id 
_struct_sheet_range.beg_label_asym_id 
_struct_sheet_range.beg_label_seq_id 
_struct_sheet_range.pdbx_beg_PDB_ins_code 
_struct_sheet_range.end_label_comp_id 
_struct_sheet_range.end_label_asym_id 
_struct_sheet_range.end_label_seq_id 
_struct_sheet_range.pdbx_end_PDB_ins_code 
_struct_sheet_range.beg_auth_comp_id 
_struct_sheet_range.beg_auth_asym_id 
_struct_sheet_range.beg_auth_seq_id 
_struct_sheet_range.end_auth_comp_id 
_struct_sheet_range.end_auth_asym_id 
_struct_sheet_range.end_auth_seq_id 
A A VAL A   3 ? VAL A   3 ? VAL A 3   VAL A 3   
A B GLY A 173 ? GLY A 173 ? GLY A 173 GLY A 173 
B C PHE A   6 ? LYS A   7 ? PHE A 6   LYS A 7   
B D THR A 117 ? GLY A 122 ? THR A 117 GLY A 122 
B E GLN A 138 ? LEU A 145 ? GLN A 138 LEU A 145 
B F MET A 162 ? GLU A 167 ? MET A 162 GLU A 167 
B G PRO A 182 ? CYS A 185 ? PRO A 182 CYS A 185 
B H VAL A 188 ? ILE A 195 ? VAL A 188 ILE A 195 
B I ILE A 208 ? ASN A 211 ? ILE A 208 ASN A 211 
C J GLN A  16 ? TYR A  21 ? GLN A 16  TYR A 21  
C K GLU A  24 ? ASP A  33 ? GLU A 24  ASP A 33  
C L TRP A  36 ? THR A  39 ? TRP A 36  THR A 39  
C M GLU A  49 ? LEU A  52 ? GLU A 49  LEU A 52  
C N GLN A  65 ? PRO A  74 ? GLN A 65  PRO A 74  
C O MET A  88 ? LEU A  92 ? MET A 88  LEU A 92  
D P GLN A  56 ? GLN A  56 ? GLN A 56  GLN A 56  
D Q ASP A 136 ? ASP A 136 ? ASP A 136 ASP A 136 
# 
loop_
_struct_conf.id 
_struct_conf.conf_type_id 
_struct_conf.beg_label_comp_id 
_struct_conf.beg_label_asym_id 
_struct_conf.beg_label_seq_id 
_struct_conf.pdbx_beg_PDB_ins_code 
_struct_conf.end_label_comp_id 
_struct_conf.end_label_asym_id 
_struct_conf.end_label_seq_id 
_struct_conf.pdbx_end_PDB_ins_code 
_struct_conf.beg_auth_comp_id 
_struct_conf.beg_auth_asym_id 
_struct_conf.beg_auth_seq_id 
_struct_conf.end_auth_comp_id 
_struct_conf.end_auth_asym_id 
_struct_conf.end_auth_seq_id 
STRN1         STRN         VAL A   3 ? VAL A   3 ? VAL A 3   VAL A 3   
TURN_TY1_P1   TURN_TY1_P   GLY A   4 ? GLY A   4 ? GLY A 4   GLY A 4   
STRN2         STRN         PHE A   6 ? LYS A   7 ? PHE A 6   LYS A 7   
HELX_LH_PP_P1 HELX_LH_PP_P CYS A   8 ? GLU A   9 ? CYS A 8   GLU A 9   
TURN_TY1_P2   TURN_TY1_P   LYS A  10 ? ASN A  11 ? LYS A 10  ASN A 11  
BEND1         BEND         SER A  12 ? SER A  12 ? SER A 12  SER A 12  
TURN_TY1_P3   TURN_TY1_P   PRO A  14 ? TRP A  15 ? PRO A 14  TRP A 15  
STRN3         STRN         GLN A  16 ? TYR A  21 ? GLN A 16  TYR A 21  
TURN_TY1_P4   TURN_TY1_P   HIS A  22 ? LYS A  23 ? HIS A 22  LYS A 23  
STRN4         STRN         GLU A  24 ? ASP A  33 ? GLU A 24  ASP A 33  
TURN_TY1_P5   TURN_TY1_P   ARG A  34 ? ASN A  35 ? ARG A 34  ASN A 35  
STRN5         STRN         TRP A  36 ? THR A  39 ? TRP A 36  THR A 39  
HELX_RH_3T_P1 HELX_RH_3T_P ALA A  41 ? CYS A  43 ? ALA A 41  CYS A 43  
BEND2         BEND         ASP A  46 ? GLU A  47 ? ASP A 46  GLU A 47  
STRN6         STRN         GLU A  49 ? LEU A  52 ? GLU A 49  LEU A 52  
BEND3         BEND         GLY A  53 ? GLY A  53 ? GLY A 53  GLY A 53  
BEND4         BEND         ASN A  55 ? ASN A  55 ? ASN A 55  ASN A 55  
STRN7         STRN         GLN A  56 ? GLN A  56 ? GLN A 56  GLN A 56  
BEND5         BEND         LEU A  57 ? GLN A  59 ? LEU A 57  GLN A 59  
TURN_TY1_P6   TURN_TY1_P   PRO A  62 ? SER A  63 ? PRO A 62  SER A 63  
STRN8         STRN         GLN A  65 ? PRO A  74 ? GLN A 65  PRO A 74  
TURN_TY1_P7   TURN_TY1_P   PRO A  76 ? GLY A  77 ? PRO A 76  GLY A 77  
TURN_TY1_P8   TURN_TY1_P   GLY A  80 ? ASP A  82 ? GLY A 80  ASP A 82  
TURN_TY1_P9   TURN_TY1_P   SER A  84 ? ASN A  85 ? SER A 84  ASN A 85  
STRN9         STRN         MET A  88 ? LEU A  92 ? MET A 88  LEU A 92  
BEND6         BEND         SER A  93 ? LYS A  94 ? SER A 93  LYS A 94  
BEND7         BEND         ASP A 100 ? VAL A 101 ? ASP A 100 VAL A 101 
HELX_LH_PP_P2 HELX_LH_PP_P ASP A 106 ? PRO A 108 ? ASP A 106 PRO A 108 
BEND8         BEND         THR A 109 ? LYS A 110 ? THR A 109 LYS A 110 
HELX_LH_PP_P3 HELX_LH_PP_P GLU A 111 ? LYS A 113 ? GLU A 111 LYS A 113 
TURN_TY1_P10  TURN_TY1_P   LEU A 114 ? ASP A 115 ? LEU A 114 ASP A 115 
STRN10        STRN         THR A 117 ? GLY A 122 ? THR A 117 GLY A 122 
BEND9         BEND         ILE A 126 ? LYS A 130 ? ILE A 126 LYS A 130 
BEND10        BEND         ASP A 135 ? ASP A 135 ? ASP A 135 ASP A 135 
STRN11        STRN         ASP A 136 ? ASP A 136 ? ASP A 136 ASP A 136 
STRN12        STRN         GLN A 138 ? LEU A 145 ? GLN A 138 LEU A 145 
HELX_RH_AL_P1 HELX_RH_AL_P ASN A 147 ? ALA A 151 ? ASN A 147 ALA A 151 
TURN_TY1_P11  TURN_TY1_P   LYS A 152 ? ALA A 153 ? LYS A 152 ALA A 153 
BEND11        BEND         LEU A 155 ? LEU A 156 ? LEU A 155 LEU A 156 
TURN_TY1_P12  TURN_TY1_P   ASP A 160 ? VAL A 161 ? ASP A 160 VAL A 161 
STRN13        STRN         MET A 162 ? GLU A 167 ? MET A 162 GLU A 167 
BEND12        BEND         MET A 168 ? GLY A 169 ? MET A 168 GLY A 169 
TURN_TY1_P13  TURN_TY1_P   GLU A 170 ? ASP A 171 ? GLU A 170 ASP A 171 
STRN14        STRN         GLY A 173 ? GLY A 173 ? GLY A 173 GLY A 173 
TURN_TY1_P14  TURN_TY1_P   VAL A 176 ? GLY A 177 ? VAL A 176 GLY A 177 
TURN_TY1_P15  TURN_TY1_P   SER A 179 ? GLY A 180 ? SER A 179 GLY A 180 
STRN15        STRN         PRO A 182 ? CYS A 185 ? PRO A 182 CYS A 185 
TURN_TY1_P16  TURN_TY1_P   ASP A 186 ? GLY A 187 ? ASP A 186 GLY A 187 
STRN16        STRN         VAL A 188 ? ILE A 195 ? VAL A 188 ILE A 195 
BEND13        BEND         ASP A 198 ? CYS A 200 ? ASP A 198 CYS A 200 
TURN_TY1_P17  TURN_TY1_P   PRO A 203 ? GLY A 204 ? PRO A 203 GLY A 204 
STRN17        STRN         ILE A 208 ? ASN A 211 ? ILE A 208 ASN A 211 
HELX_RH_3T_P2 HELX_RH_3T_P LEU A 212 ? PHE A 215 ? LEU A 212 PHE A 215 
HELX_RH_AL_P2 HELX_RH_AL_P ASN A 216 ? LYS A 225 ? ASN A 216 LYS A 225 
# 
