# Supplementary material for: FlatProt: 2D visualization eases protein structure comparison
Source: BMC Bioinformatics. 2025 Aug 13;26:210. doi: 10.1186/s12859-025-06233-x (PMC12344939; doi:10.1186/s12859-025-06233-x)
Supplement: Supplementary file 1 — Supplementary Material 1 [file 12859_2025_6233_MOESM1_ESM.zip › KLK/structures/Euma6.cif]

data_Euma6
# 
_entry.id   Euma6 
# 
_entity.id                         1      
_entity.type                       polymer 
_entity.pdbx_description           polymer-1 
_entity.formula_weight             25411.4 
_entity.pdbx_number_of_molecules        1 
# 
loop_
_struct_sheet.id 
_struct_sheet.number_strands 
A 2 
B 8 
C 6 
D 2 
E 2 
# 
loop_
_struct_conf_type.id 
_struct_conf_type.criteria 
STRN         DSSP 
BEND         DSSP 
HELX_LH_PP_P DSSP 
TURN_TY1_P   DSSP 
HELX_RH_3T_P DSSP 
HELX_RH_AL_P DSSP 
# 
_struct_asym.id          A 
_struct_asym.entity_id   1 
# 
_software.pdbx_ordinal     1 
_software.name             dssp 
_software.version          4.4.10 
_software.date             ? 
_software.classification   'model annotation' 
# 
_entity_poly.entity_id                      1 
_entity_poly.type                           polypeptide(L) 
_entity_poly.nstd_linkage                   n 
_entity_poly.nstd_monomer                   n 
_entity_poly.pdbx_seq_one_letter_code       
;MLRGFQCVEHSQPWTAALFDGPKLHCTGTLINKRWLVTAAQCHTGRFFVSLGEHSLWHFEFTEQLRIAIKTIRHPFFDSF
SKANDIMLVKLLIPVFINENVRPLALPKSCPRPESYCVLSGWGTTVLRKAFLPDVLYCGNITTVSDRECMETYPKAIMKN
MFCATVKQGGSDSCQGDPGSPLVCNNELQGITSWGFEECSQVEKPSVFTKVCNYIDWLEETMAMA
;
_entity_poly.pdbx_seq_one_letter_code_can   
;MLRGFQCVEHSQPWTAALFDGPKLHCTGTLINKRWLVTAAQCHTGRFFVSLGEHSLWHFEFTEQLRIAIKTIRHPFFDSF
SKANDIMLVKLLIPVFINENVRPLALPKSCPRPESYCVLSGWGTTVLRKAFLPDVLYCGNITTVSDRECMETYPKAIMKN
MFCATVKQGGSDSCQGDPGSPLVCNNELQGITSWGFEECSQVEKPSVFTKVCNYIDWLEETMAMA
;
_entity_poly.pdbx_strand_id                 A 
# 
loop_
_dssp_struct_summary.entry_id 
_dssp_struct_summary.label_comp_id 
_dssp_struct_summary.label_asym_id 
_dssp_struct_summary.label_seq_id 
_dssp_struct_summary.secondary_structure 
_dssp_struct_summary.ss_bridge 
_dssp_struct_summary.helix_3_10 
_dssp_struct_summary.helix_alpha 
_dssp_struct_summary.helix_pi 
_dssp_struct_summary.helix_pp 
_dssp_struct_summary.bend 
_dssp_struct_summary.chirality 
_dssp_struct_summary.sheet 
_dssp_struct_summary.strand 
_dssp_struct_summary.ladder_1 
_dssp_struct_summary.ladder_2 
_dssp_struct_summary.accessibility 
_dssp_struct_summary.TCO 
_dssp_struct_summary.kappa 
_dssp_struct_summary.alpha 
_dssp_struct_summary.phi 
_dssp_struct_summary.psi 
_dssp_struct_summary.x_ca 
_dssp_struct_summary.y_ca 
_dssp_struct_summary.z_ca 
Euma6 MET A 1   . . . . . . . . . . . . ? .      .     .      .      103.8  5.8   9.5   -6.8  
Euma6 LEU A 2   B . . . . . . + A A A . ? -0.889 .     3.4    -81.6  104.9  8.7   10.7  -9.1  
Euma6 ARG A 3   S . . . . . S + . . . . ? 0.720  95.7  138.4  96.3   17.4   7.4   10.4  -12.9 
Euma6 GLY A 4   P . . . . > . - . . . . ? -0.379 47.2  -129.2 -82.5  152.2  3.8   9.2   -12.1 
Euma6 PHE A 5   E . . . . P . - B C B . ? -0.898 32.7  -90.4  -102.3 146.4  0.8   10.5  -13.9 
Euma6 GLN A 6   E . . . . P . - B C B . ? -0.480 51.5  -116.1 -51.4  124.3  -2.3  11.8  -12.4 
Euma6 CYS A 7   P . . . . P . - . . . . ? -0.412 31.3  -98.2  -61.6  142.5  -4.6  8.9   -11.9 
Euma6 VAL A 8   P . > . . < . - . . . . ? -0.488 60.0  -85.7  -57.3  132.2  -7.8  8.9   -13.8 
Euma6 GLU A 9   T . 3 . . . S - . . . . ? -0.217 109.6 -4.5   -46.0  124.4  -10.4 10.2  -11.3 
Euma6 HIS A 10  T . 3 . . . S + . . . . ? 0.637  92.3  127.8  69.0   13.5   -11.7 7.3   -9.2  
Euma6 SER A 11  S . < . . . S + . . . . ? 0.638  75.4  46.4   -72.7  -15.5  -9.7  4.7   -11.3 
Euma6 GLN A 12  . . > . . . . + . . . . ? -0.576 67.3  164.2  -124.5 71.1   -8.3  3.4   -7.9  
Euma6 PRO A 13  T . 3 . . . S + . . . . ? 0.584  72.0  59.1   -74.0  -4.0   -11.5 3.1   -5.7  
Euma6 TRP A 14  T . 3 . . . S + . . . . ? 0.524  78.5  109.3  -98.9  -13.5  -9.7  0.8   -3.2  
Euma6 THR A 15  E . < . . . . - C K J . ? -0.548 49.7  -168.4 -75.8  128.7  -7.0  3.4   -2.3  
Euma6 ALA A 16  E . . . . . . - C K J K ? -0.914 17.1  -139.5 -119.4 144.5  -7.3  4.9   1.2   
Euma6 ALA A 17  E . . . . . . - C K J K ? -0.915 15.4  -154.4 -100.5 124.9  -5.5  7.8   2.9   
Euma6 LEU A 18  E . . . . . . - C K J K ? -0.915 12.3  -162.6 -102.8 121.1  -4.6  7.2   6.5   
Euma6 PHE A 19  E . . . . . . - C K J K ? -0.823 20.7  -164.5 -109.3 132.0  -4.3  10.4  8.6   
Euma6 ASP A 20  E . > . . . S - C K J . ? -0.932 81.4  -47.0  -101.7 95.9   -2.6  10.9  11.9  
Euma6 GLY A 21  T . 3 . . . S - . . . . ? -0.591 120.6 -25.3  66.6   -135.2 -4.2  14.3  12.8  
Euma6 PRO A 22  T . 3 . . . S + . . . . ? 0.530  120.3 95.0   -87.4  0.4    -4.1  16.7  9.8   
Euma6 LYS A 23  E . < . . . S - C L J . ? -0.722 80.1  -121.6 -102.3 128.2  -1.1  14.9  8.4   
Euma6 LEU A 24  E . . . . . . + C L J . ? -0.620 36.7  172.9  -62.1  119.6  -1.2  12.2  5.7   
Euma6 HIS A 25  E . . . . . . - C L . . ? 0.868  53.0  -19.8  -99.0  -51.6  0.6   9.2   7.5   
Euma6 CYS A 26  E . . . . . . - C L J . ? -0.944 57.7  -109.6 -149.5 168.8  0.2   6.2   5.1   
Euma6 THR A 27  E . . . . . . - C L J . ? -0.763 32.8  -168.5 -101.6 152.6  -1.7  4.8   2.3   
Euma6 GLY A 28  E . . . . . . - C L J . ? -0.896 17.0  -131.8 -136.8 165.3  -4.0  1.8   2.7   
Euma6 THR A 29  E . . . . . . - C L J L ? -0.991 18.8  -132.6 -123.4 123.3  -6.0  -0.6  0.6   
Euma6 LEU A 30  E . . . . . . + C L . L ? -0.617 30.9  167.4  -70.8  121.0  -9.6  -1.4  1.1   
Euma6 ILE A 31  . . . . . . . - . . . . ? 0.504  67.6  -4.5   -118.1 -7.4   -9.9  -5.3  1.0   
Euma6 ASN A 32  S . . . . . S - . . . . ? -0.921 90.8  -74.1  -165.1 -175.2 -13.6 -5.4  2.5   
Euma6 LYS A 33  S . . . . . S + . . . . ? 0.748  130.1 16.8   -63.8  -15.4  -16.4 -3.2  3.9   
Euma6 ARG A 34  S . . . . . S + . . . . ? 0.428  111.0 81.6   -134.7 -4.1   -14.5 -2.8  7.2   
Euma6 TRP A 35  E . . . . . . - C M . M ? -0.934 44.4  -175.1 -124.8 133.7  -10.9 -3.7  6.6   
Euma6 LEU A 36  E . . . . . . - C M L M ? -0.925 15.2  -145.6 -113.5 146.1  -7.8  -2.0  5.1   
Euma6 VAL A 37  E . . . . . . + C M L M ? -0.929 33.1  147.1  -109.4 134.8  -4.4  -3.4  4.5   
Euma6 THR A 38  E . . . . . . - C M . M ? -0.857 50.5  -63.4  -148.7 -177.6 -1.3  -1.2  5.0   
Euma6 ALA A 39  . . > . . . . - . . . . ? -0.600 34.4  -135.7 -79.2  140.1  2.3   -1.3  6.0   
Euma6 ALA A 40  G . > . . . S + . . . . ? 0.780  102.6 68.0   -63.0  -30.3  3.2   -2.3  9.6   
Euma6 GLN A 41  G . 3 . . . S + . . . . ? 0.618  88.4  69.6   -68.7  -5.0   5.7   0.5   9.9   
Euma6 CYS A 42  G . < . . . . + . . . . ? 0.337  67.6  136.2  -94.3  7.5    2.7   2.9   9.7   
Euma6 HIS A 43  . . < . . . . + . . . . ? -0.373 7.5   146.9  -70.6  118.2  1.4   2.0   13.2  
Euma6 THR A 44  . . . . . . . - . . . . ? 0.370  61.4  -117.2 -128.8 0.8    0.4   5.1   15.2  
Euma6 GLY A 45  S . . . . . S + . . . . ? -0.301 91.4  48.1   90.7   -48.5  -2.6  3.4   17.2  
Euma6 ARG A 46  . . . . . . . - . . . . ? -0.993 64.1  -178.0 -135.4 134.1  -5.5  5.7   15.7  
Euma6 PHE A 47  . . . . . . . - . . . . ? -0.960 25.2  -143.9 -128.4 142.0  -6.3  6.7   12.1  
Euma6 PHE A 48  E . . . . . . - C N K N ? -0.941 31.3  -153.3 -90.7  126.4  -8.7  8.9   10.2  
Euma6 VAL A 49  E . . . . . . - C N K N ? -0.909 11.5  -167.1 -110.0 126.3  -9.4  7.1   7.0   
Euma6 SER A 50  E . . . . . . + C N K N ? -0.960 10.2  178.5  -110.6 127.8  -10.5 8.8   3.9   
Euma6 LEU A 51  E . . . . . . + C N K N ? -0.882 60.1  36.6   -122.9 154.8  -11.9 6.8   0.9   
Euma6 GLY A 52  S . . . . . S + . . . . ? 0.733  81.4  150.1  80.1   19.0   -13.2 7.9   -2.5  
Euma6 GLU A 53  . . . . . . . + . . . . ? -0.725 26.5  159.6  -92.0  130.6  -10.6 10.6  -2.7  
Euma6 HIS A 54  S . . . . . S + . . . . ? 0.586  85.9  28.3   -102.3 -34.5  -9.1  11.8  -6.0  
Euma6 SER A 55  B . . . . . . - D Q P . ? -0.996 69.0  -153.6 -128.7 127.4  -8.0  15.1  -4.3  
Euma6 LEU A 56  S . . . . . S + . . . . ? 0.782  97.8  33.3   -74.0  -17.3  -7.2  15.3  -0.6  
Euma6 TRP A 57  S . . . . . S + . . . . ? 0.433  103.6 83.7   -126.7 4.7    -8.0  19.0  -0.2  
Euma6 HIS A 58  S . . . . . S - . . . . ? -0.946 75.6  -132.9 -115.9 121.8  -10.8 19.2  -2.8  
Euma6 PHE A 59  . . . . . . . + . . . . ? -0.654 33.3  166.1  -71.7  110.7  -14.4 18.3  -1.7  
Euma6 GLU A 60  . . . . . . . - . . . . ? 0.251  48.3  -124.4 -111.0 8.1    -15.6 16.0  -4.6  
Euma6 PHE A 61  S . . . . . S + . . . . ? 0.587  95.6  92.7   61.5   8.3    -18.7 14.7  -2.5  
Euma6 THR A 62  . . . . . . . + . . . . ? 0.474  58.9  114.6  -103.2 -4.7   -17.4 11.1  -3.1  
Euma6 GLU A 63  . . . . . . . - . . . . ? -0.380 47.9  -162.8 -80.1  133.1  -15.3 11.0  0.1   
Euma6 GLN A 64  E . . . . . . - C O N . ? -0.988 9.4   -155.5 -113.7 112.3  -16.1 8.6   2.9   
Euma6 LEU A 65  E . . . . . . + C O N . ? -0.830 19.6  176.5  -91.4  124.8  -14.5 9.6   6.2   
Euma6 ARG A 66  E . . . . . . - C O N . ? -0.889 24.7  -131.8 -126.1 159.4  -14.0 6.7   8.6   
Euma6 ILE A 67  E . . . . . . - C O N . ? -0.930 20.4  -129.8 -110.6 135.6  -12.4 6.2   12.0  
Euma6 ALA A 68  E . . . . . . + C O O . ? -0.713 24.4  177.5  -81.0  130.6  -10.1 3.3   12.7  
Euma6 ILE A 69  E . . . . . . + C O . . ? 0.617  69.2  23.2   -106.3 -14.7  -11.1 1.4   15.8  
Euma6 LYS A 70  E . . . . . . - C O O . ? -0.982 54.8  -167.7 -156.3 136.8  -8.4  -1.1  15.6  
Euma6 THR A 71  E . . . . . . - C O O . ? -0.999 11.0  -167.2 -123.7 125.6  -4.9  -1.5  14.1  
Euma6 ILE A 72  E . . . . . . - C O O . ? -0.925 4.8   -159.8 -118.2 109.2  -3.3  -5.0  14.0  
Euma6 ARG A 73  E . . . . . . - C O O . ? -0.558 38.7  -94.6  -80.9  144.2  0.4   -5.3  13.2  
Euma6 HIS A 74  . . > . . . . - . . . . ? -0.399 36.5  -129.7 -53.3  131.8  1.7   -8.5  12.0  
Euma6 PRO A 75  T . 3 . . . S + . . . . ? 0.754  105.6 47.2   -61.5  -22.4  3.0   -10.2 15.3  
Euma6 PHE A 76  T . 3 . . . S + . . . . ? 0.084  77.5  143.2  -110.5 20.5   6.4   -11.0 13.7  
Euma6 PHE A 77  . . < . . . . - . . . . ? -0.476 35.8  -157.2 -60.0  129.1  7.0   -7.6  12.3  
Euma6 ASP A 78  B . . > > . . - E S Q . ? -0.949 8.8   -162.5 -113.3 114.3  10.7  -6.7  12.6  
Euma6 SER A 79  T . . 4 5 . S + . . . . ? 0.727  89.9  49.9   -72.1  -22.8  11.5  -2.9  12.5  
Euma6 PHE A 80  T . . 4 5 . S + . . . . ? 0.965  124.9 24.1   -79.1  -53.3  15.1  -3.5  11.7  
Euma6 SER A 81  T . . 4 5 . S - . . . . ? 0.633  96.6  -132.2 -87.6  -11.8  14.8  -5.9  8.7   
Euma6 LYS A 82  T . > < 5 . . + . . . . ? 0.760  48.0  164.4  58.3   23.1   11.3  -4.7  7.9   
Euma6 ALA A 83  B . 3 . < . . + E T Q . ? -0.527 63.2  12.3   -64.7  138.1  10.4  -8.4  7.7   
Euma6 ASN A 84  T . 3 . . . S + . . . . ? 0.886  78.1  176.1  63.3   36.7   6.6   -9.0  7.8   
Euma6 ASP A 85  . . < . . . . + . . . . ? -0.512 34.2  116.6  -73.4  70.2   5.8   -5.3  7.1   
Euma6 ILE A 86  . . . . . . . + . . . . ? -0.996 36.9  178.8  -144.4 138.4  1.9   -5.7  6.9   
Euma6 MET A 87  E . . . . . . - C P M O ? -0.997 19.4  -136.8 -144.4 146.6  -0.9  -4.4  9.1   
Euma6 LEU A 88  E . . . . . . - C P M O ? -0.853 11.6  -160.3 -103.9 139.2  -4.7  -4.4  9.2   
Euma6 VAL A 89  E . . . . . . - C P M O ? -0.987 7.0   -154.8 -118.8 119.2  -6.9  -1.5  10.0  
Euma6 LYS A 90  E . . . . . . - C P M O ? -0.818 12.6  -138.0 -95.5  131.8  -10.5 -2.0  11.2  
Euma6 LEU A 91  E . . . . . . - C P . O ? -0.632 7.3   -138.5 -89.6  143.9  -13.0 0.7   10.6  
Euma6 LEU A 92  S . . . . . S + . . . . ? 0.933  94.7  28.7   -61.6  -48.4  -15.6 1.7   13.2  
Euma6 ILE A 93  S . . . . . S - . . . . ? -0.956 94.1  -110.1 -118.3 135.7  -18.3 2.0   10.6  
Euma6 PRO A 94  P . . . . > . - . . . . ? -0.251 36.4  -114.4 -61.7  148.1  -18.5 -0.1  7.4   
Euma6 VAL A 95  P . . . . P . - . . . . ? -0.446 22.8  -114.6 -77.2  151.5  -18.0 1.8   4.1   
Euma6 PHE A 96  P . . . . P . - . . . . ? -0.836 32.6  -133.8 -84.2  116.2  -20.7 2.2   1.6   
Euma6 ILE A 97  P . . . . < . + . . . . ? -0.623 46.9  131.1  -79.6  125.6  -19.6 0.3   -1.6  
Euma6 ASN A 98  S . . . . . S - . . . . ? -0.776 73.3  -65.3  -152.6 -167.6 -20.1 2.3   -4.9  
Euma6 GLU A 99  S . . . . . S + . . . . ? 0.759  133.2 40.6   -64.3  -17.9  -18.3 3.3   -8.0  
Euma6 ASN A 100 S . . . . . S + . . . . ? 0.621  118.8 43.9   -108.7 -15.2  -15.8 5.5   -6.0  
Euma6 VAL A 101 S . . . . . S + . . . . ? -0.933 70.5  148.1  -137.1 107.9  -15.3 3.1   -3.1  
Euma6 ARG A 102 . . . . . . . - . . . . ? -0.999 44.1  -110.5 -143.2 143.3  -14.7 -0.6  -3.8  
Euma6 PRO A 103 P . . . . > . - . . . . ? -0.392 27.7  -132.2 -72.3  147.9  -12.7 -3.4  -2.2  
Euma6 LEU A 104 P . . . . P . - . . . . ? -0.797 26.9  -112.3 -95.7  137.4  -9.6  -4.9  -4.0  
Euma6 ALA A 105 B . . . . P . - B D C . ? -0.384 26.1  -117.0 -69.9  142.9  -9.3  -8.6  -4.2  
Euma6 LEU A 106 P . . . . P . - . . . . ? -0.531 44.5  -91.9  -72.5  147.6  -6.6  -10.5 -2.3  
Euma6 PRO A 107 P . . . . < . - . . . . ? -0.310 24.0  -158.7 -65.5  143.2  -4.1  -12.3 -4.5  
Euma6 LYS A 108 S . . . . . S + . . . . ? 0.710  80.2  10.2   -87.6  -27.4  -4.7  -15.9 -5.4  
Euma6 SER A 109 S . . . . . S - . . . . ? -0.937 90.8  -83.9  -145.6 166.5  -1.1  -16.4 -6.3  
Euma6 CYS A 110 P . . . . > . - . . . . ? -0.382 57.6  -89.5  -73.1  152.2  2.3   -14.7 -5.9  
Euma6 PRO A 111 P . . . . P . - . . . . ? -0.320 39.6  -130.7 -62.6  139.6  3.3   -12.1 -8.5  
Euma6 ARG A 112 P . > . . P . - . . . . ? -0.648 33.0  -93.0  -84.9  146.1  5.2   -13.4 -11.6 
Euma6 PRO A 113 T . 3 . . < S + . . . . ? -0.343 112.3 21.0   -58.3  134.2  8.4   -11.8 -12.7 
Euma6 GLU A 114 T . 3 . . . S + . . . . ? 0.645  85.4  154.5  84.6   10.6   7.7   -9.1  -15.4 
Euma6 SER A 115 . . < . . . . - . . . . ? -0.592 46.1  -121.2 -66.0  135.5  4.1   -8.7  -14.4 
Euma6 TYR A 116 E . . . . . . + B E D . ? -0.722 40.7  176.2  -79.8  131.7  2.7   -5.3  -15.2 
Euma6 CYS A 117 E . . . . . . - B E D . ? -0.909 27.3  -134.1 -140.8 156.9  1.3   -3.5  -12.2 
Euma6 VAL A 118 E . . . . . . - B E D E ? -0.958 15.6  -161.1 -114.1 129.3  -0.2  -0.2  -11.2 
Euma6 LEU A 119 E . . . . . . - B E D E ? -0.908 11.4  -176.6 -105.8 134.3  1.0   1.7   -8.1  
Euma6 SER A 120 E . . . . . . + B E D . ? -0.994 17.2  121.3  -136.3 141.0  -1.2  4.4   -6.6  
Euma6 GLY A 121 E . . . . . . - B E D . ? -0.975 56.5  -116.7 177.6  168.5  -0.7  6.9   -3.7  
Euma6 TRP A 122 . . . . . . . + . . . . ? 0.100  63.9  135.9  -106.6 16.9   -0.6  10.5  -2.3  
Euma6 GLY A 123 . . . . . . . - . . . . ? 0.066  65.7  -65.3  -68.6  164.4  3.1   10.4  -1.3  
Euma6 THR A 124 . . . . . . . - . . . . ? -0.416 30.4  -163.1 -70.7  123.5  5.7   13.4  -2.0  
Euma6 THR A 125 S . . . . . S + . . . . ? 0.401  76.8  58.7   -76.7  8.6    6.6   14.2  -5.7  
Euma6 VAL A 126 S . . . . . S - . . . . ? -0.976 83.7  -123.7 -159.0 122.3  9.6   16.2  -4.4  
Euma6 LEU A 127 S . . . . . S + . . . . ? 0.654  99.2  74.6   -33.8  15.9   12.9  15.5  -2.3  
Euma6 ARG A 128 S . > . . . S - . . . . ? -0.861 87.1  -130.9 -149.0 72.0   11.6  18.4  0.0   
Euma6 LYS A 129 T . 3 . . . S + . . . . ? 0.234  75.4  114.6  22.4   22.1   8.6   17.7  2.4   
Euma6 ALA A 130 T . 3 . . . S + . . . . ? 0.889  72.3  18.4   -126.2 22.8   7.0   20.9  1.1   
Euma6 PHE A 131 . . < . . . . - . . . . ? -0.891 58.2  -149.8 -176.2 95.6   3.7   19.9  -0.9  
Euma6 LEU A 132 . . . . . . . - . . . . ? -0.677 45.5  -103.8 -49.6  115.4  1.7   16.6  -0.7  
Euma6 PRO A 133 . . . . . . . - . . . . ? -0.464 23.9  -144.9 -45.8  128.4  0.2   16.3  -4.2  
Euma6 ASP A 134 S . . . . . S + . . . . ? 0.718  81.8  63.0   -67.5  -16.6  -3.5  17.3  -3.8  
Euma6 VAL A 135 B . . . . . S - D R P . ? -0.741 94.3  -102.8 -120.3 146.5  -4.3  14.6  -6.5  
Euma6 LEU A 136 . . . . . . . - . . . . ? -0.517 38.5  -151.2 -63.7  131.6  -3.9  10.8  -6.5  
Euma6 TYR A 137 E . . . . . . - B F B D ? -0.830 7.8   -160.2 -110.1 146.5  -0.9  9.7   -8.6  
Euma6 CYS A 138 E . . . . . . - B F B D ? -0.909 4.7   -169.7 -124.5 147.4  -0.4  6.4   -10.6 
Euma6 GLY A 139 E . . . . . . - B F . D ? -0.998 21.9  -129.3 -137.1 139.1  2.7   4.7   -11.9 
Euma6 ASN A 140 E . . . . . . + B F . D ? -0.800 36.9  174.7  -85.7  128.2  3.3   1.8   -14.1 
Euma6 ILE A 141 E . . . . . . - B F . D ? -0.948 21.8  -145.5 -137.9 149.4  5.7   -0.7  -12.6 
Euma6 THR A 142 E . . . . . . - B F F D ? -0.956 21.4  -122.1 -118.8 135.1  7.1   -4.1  -13.5 
Euma6 THR A 143 E . . . . . . - B F F . ? -0.426 26.7  -146.2 -70.6  148.8  7.9   -6.8  -11.1 
Euma6 VAL A 144 . . . . . . . - . . . . ? -0.799 22.5  -95.3  -114.9 158.4  11.5  -8.2  -11.1 
Euma6 SER A 145 . . . > . . . - . . . . ? -0.293 31.8  -115.8 -67.1  157.4  12.8  -11.7 -10.5 
Euma6 ASP A 146 H . . > . . S + . . . . ? 0.880  117.4 53.8   -58.2  -41.1  14.0  -12.7 -7.0  
Euma6 ARG A 147 H . . > . . S + . . . . ? 0.923  109.3 46.1   -59.8  -49.5  17.5  -13.1 -8.4  
Euma6 GLU A 148 H . . > . . S + . . . . ? 0.883  112.8 51.3   -60.8  -40.8  17.5  -9.6  -9.8  
Euma6 CYS A 149 H . . X . . S + . . . . ? 0.931  112.0 45.9   -63.7  -41.2  16.1  -8.2  -6.5  
Euma6 MET A 150 H . . < . . S + . . . . ? 0.813  108.5 56.1   -72.7  -35.6  18.8  -10.0 -4.4  
Euma6 GLU A 151 H . . < . . S + . . . . ? 0.853  111.6 43.9   -64.9  -33.6  21.6  -8.9  -6.7  
Euma6 THR A 152 H . . < . . S + . . . . ? 0.872  127.5 28.2   -79.4  -39.6  20.5  -5.3  -6.2  
Euma6 TYR A 153 S . > X . . S - . . . . ? -0.665 83.6  -158.3 -120.6 75.8   20.0  -5.7  -2.3  
Euma6 PRO A 154 T . 3 4 . . S - . . . . ? -0.292 75.6  -8.1   -64.2  121.7  22.4  -8.4  -1.2  
Euma6 LYS A 155 T . 3 4 . . S + . . . . ? 0.526  119.5 85.9   80.9   2.2    21.4  -10.0 2.3   
Euma6 ALA A 156 T . < 4 . . . + . . . . ? 0.618  68.0  84.9   -106.2 -16.8  18.7  -7.3  2.7   
Euma6 ILE A 157 . . . < . . . - . . . . ? -0.742 62.1  -164.2 -93.4  124.0  15.9  -9.1  0.7   
Euma6 MET A 158 . . > . . . . - . . . . ? -0.517 34.8  -104.6 -101.5 165.8  13.8  -11.6 2.6   
Euma6 LYS A 159 T . 3 . . . S + . . . . ? 0.724  120.7 58.5   -64.1  -18.6  11.4  -14.4 1.3   
Euma6 ASN A 160 T . 3 . . . S + . . . . ? 0.246  100.8 74.8   -95.6  13.1   8.4   -12.3 2.3   
Euma6 MET A 161 E . < . . . . - B G . G ? -0.903 54.0  -176.7 -127.0 151.3  9.6   -9.4  -0.0  
Euma6 PHE A 162 E . . . . . . - B G . G ? -0.958 18.3  -127.4 -141.9 163.6  9.7   -8.7  -3.8  
Euma6 CYS A 163 E . . . . . . - B G . G ? -0.822 17.8  -176.7 -114.5 149.8  11.1  -5.9  -6.1  
Euma6 ALA A 164 E . . . . . . - B G F G ? -0.985 6.4   -172.5 -142.3 141.9  9.5   -3.8  -8.8  
Euma6 THR A 165 E . . . . . . - B G F . ? -0.928 36.8  -112.3 -131.2 167.7  11.0  -1.3  -11.0 
Euma6 VAL A 166 . . . . . . . + . . . . ? -0.801 43.3  171.4  -96.5  71.1   10.0  1.3   -13.7 
Euma6 LYS A 167 . . . . . . . + . . . . ? 0.745  62.1  45.1   -77.0  18.5   11.8  -0.6  -16.8 
Euma6 GLN A 168 S . . . . . S - . . . . ? -0.233 123.9 -64.3  -162.6 66.0   10.3  1.6   -19.7 
Euma6 GLY A 169 S . . . . . S + . . . . ? 0.934  95.3  119.7  54.8   63.9   10.4  5.4   -19.5 
Euma6 GLY A 170 . . . . . . . - . . . . ? -0.952 64.1  -58.6  -175.4 147.5  7.9   5.7   -16.4 
Euma6 SER A 171 . . . . . . . - . . . . ? -0.200 35.0  -150.9 -52.9  118.6  7.6   7.0   -12.7 
Euma6 ASP A 172 B . . . . . . - A B A . ? -0.840 27.5  -117.8 -81.5  117.1  9.9   5.7   -9.7  
Euma6 SER A 173 . . . . . . . - . . . . ? -0.737 33.3  -157.6 -56.9  87.8   8.2   5.8   -6.2  
Euma6 CYS A 174 . . . . . . . - . . . . ? -0.599 49.5  -58.6  -50.3  137.0  10.6  8.4   -4.4  
Euma6 GLN A 175 S . . . . . S + . . . . ? -0.139 105.6 92.9   -1.3   106.6  10.5  8.0   -0.5  
Euma6 GLY A 176 . . . . . . . + . . . . ? 0.818  56.0  47.8   155.1  22.3   6.9   8.6   0.2   
Euma6 ASP A 177 . . > . . . . - . . . . ? -0.154 50.0  -168.3 -157.2 51.5   3.8   6.4   0.6   
Euma6 PRO A 178 T . 3 . . . S + . . . . ? -0.248 81.3  29.7   -28.6  131.4  4.3   3.4   3.0   
Euma6 GLY A 179 T . 3 . . . S + . . . . ? 0.395  82.2  148.8  96.8   -4.0   1.4   1.2   2.5   
Euma6 SER A 180 . . < . . . . - . . . . ? -0.433 48.2  -113.0 -66.9  142.8  0.6   2.0   -1.1  
Euma6 PRO A 181 E . . . . . . - B H . H ? -0.550 15.9  -154.2 -86.1  132.6  -0.9  -0.8  -3.1  
Euma6 LEU A 182 E . . . . . . - B H E H ? -0.954 22.0  -162.9 -98.9  111.9  0.8   -2.6  -6.0  
Euma6 VAL A 183 E . . . . . . + B H E H ? -0.855 14.7  174.9  -108.9 123.4  -2.1  -3.9  -8.1  
Euma6 CYS A 184 E . > . . . S - B H . H ? -0.995 74.8  -11.3  -125.0 128.6  -1.6  -6.6  -10.8 
Euma6 ASN A 185 T . 3 . . . S - . . . . ? 0.906  128.8 -57.6  51.3   34.8   -4.4  -8.2  -12.8 
Euma6 ASN A 186 T . 3 . . . S + . . . . ? 0.753  116.0 110.4  71.2   23.1   -6.9  -6.4  -10.3 
Euma6 GLU A 187 E . < . . . S - B I C H ? -0.974 77.8  -108.1 -123.6 149.2  -5.4  -8.1  -7.3  
Euma6 LEU A 188 E . . . . . . + B I . H ? -0.652 45.4  162.3  -74.4  108.2  -3.3  -6.7  -4.4  
Euma6 GLN A 189 E . . . . . . + B I . . ? 0.729  56.8  13.3   -102.5 -25.6  0.1   -8.1  -5.0  
Euma6 GLY A 190 E . . . . . . - B I I H ? -0.991 51.2  -143.8 -153.9 154.5  2.3   -5.8  -2.9  
Euma6 ILE A 191 E . . . . . . - B I I H ? -0.992 40.7  -110.4 -118.1 123.5  2.5   -3.2  -0.1  
Euma6 THR A 192 E . . . . . . + B I I . ? -0.390 50.0  161.4  -55.8  117.6  5.0   -0.6  -0.4  
Euma6 SER A 193 E . . . . . . - B I . . ? 0.835  54.3  -32.8  -106.3 -60.0  7.5   -1.4  2.4   
Euma6 TRP A 194 E . . . . . . + B I I . ? -0.946 66.2  124.8  -160.9 163.9  10.9  0.4   1.7   
Euma6 GLY A 195 . . . . . . . + . . . . ? -0.950 49.7  29.0   152.4  -175.1 13.1  1.5   -1.1  
Euma6 PHE A 196 . . . . . . . - . . . . ? 0.302  38.0  -171.0 -46.9  103.1  15.0  4.3   -2.8  
Euma6 GLU A 197 S . . . . . S + . . . . ? 0.544  86.9  44.9   -53.3  0.2    16.2  7.1   -0.2  
Euma6 GLU A 198 S . > . . . S - . . . . ? -0.965 89.5  -136.7 -157.8 73.5   17.2  9.3   -3.4  
Euma6 CYS A 199 T . 3 . . . S + . . . . ? -0.421 80.5  45.7   -22.0  118.4  14.7  9.4   -6.3  
Euma6 SER A 200 T . 3 . . . . + . . . . ? 0.524  61.4  122.9  114.8  22.1   16.3  9.0   -9.9  
Euma6 GLN A 201 . . X . . . . - . . . . ? -0.903 47.3  -158.9 -105.9 73.2   18.9  6.1   -9.8  
Euma6 VAL A 202 T . 3 . . . S + . . . . ? 0.697  82.0  73.5   -14.8  6.6    17.3  4.0   -12.6 
Euma6 GLU A 203 T . 3 . . . S + . . . . ? 0.467  79.1  68.4   -129.2 18.1   19.3  1.1   -10.9 
Euma6 LYS A 204 . . < . . . . - . . . . ? -0.931 66.5  -144.3 -141.0 111.2  17.4  0.2   -7.6  
Euma6 PRO A 205 . . . . . . . - . . . . ? -0.293 24.7  -107.5 -65.0  150.1  13.9  -1.4  -7.5  
Euma6 SER A 206 E . . . . . . - B J G . ? -0.596 33.1  -127.8 -70.8  147.2  11.2  -0.6  -4.8  
Euma6 VAL A 207 E . . . . . . - B J G I ? -0.877 26.3  -169.9 -106.4 134.4  10.6  -3.3  -2.2  
Euma6 PHE A 208 E . . . . . . - B J G I ? -0.875 30.7  -110.9 -121.6 144.1  7.2   -4.6  -1.4  
Euma6 THR A 209 E . . . . . . - B J G I ? -0.683 38.4  -124.7 -67.7  125.7  5.6   -6.7  1.1   
Euma6 LYS A 210 E . > . . . . - B J . I ? -0.684 26.2  -168.8 -76.6  99.5   4.6   -10.0 -0.7  
Euma6 VAL A 211 G . > . . . S + . . . . ? 0.838  78.4  67.5   -66.1  -36.9  0.8   -10.2 0.1   
Euma6 CYS A 212 G . > . . . S + . . . . ? 0.776  94.6  60.5   -58.1  -21.8  0.3   -13.7 -1.2  
Euma6 ASN A 213 G . < . . . S + . . . . ? 0.580  108.2 43.8   -79.7  -6.4   2.6   -14.9 1.7   
Euma6 TYR A 214 G . < > . . S + . . . . ? 0.170  73.9  110.2  -126.2 15.5   0.1   -13.5 4.2   
Euma6 ILE A 215 H . < > . . S + . . . . ? 0.929  83.3  48.7   -62.6  -42.0  -3.3  -14.5 2.9   
Euma6 ASP A 216 H . . > . . S + . . . . ? 0.927  113.4 46.3   -63.4  -45.1  -3.8  -17.0 5.7   
Euma6 TRP A 217 H . . > . . S + . . . . ? 0.912  112.6 51.3   -62.3  -42.9  -2.9  -14.4 8.3   
Euma6 LEU A 218 H . . X . . S + . . . . ? 0.937  113.6 42.9   -61.9  -46.4  -5.1  -11.8 6.7   
Euma6 GLU A 219 H . . X . . S + . . . . ? 0.903  116.0 47.1   -68.8  -44.9  -8.2  -14.0 6.6   
Euma6 GLU A 220 H . . X . . S + . . . . ? 0.902  113.3 48.3   -64.2  -44.6  -7.7  -15.4 10.1  
Euma6 THR A 221 H . . X . . S + . . . . ? 0.893  110.5 51.3   -65.7  -40.1  -7.1  -12.0 11.6  
Euma6 MET A 222 H . . < . . S + . . . . ? 0.864  111.5 48.8   -65.8  -32.6  -10.1 -10.5 9.9   
Euma6 ALA A 223 H . . < . . S + . . . . ? 0.824  112.8 46.3   -76.6  -33.3  -12.3 -13.3 11.2  
Euma6 MET A 224 H . . < . . . . . . . . ? 0.765  .     .      -85.1  -28.3  -11.1 -13.1 14.9  
Euma6 ALA A 225 . . . < . . . . . . . . ? -0.440 .     .      -85.7  .      -11.4 -9.3  15.3  
# 
loop_
_dssp_struct_ladder.id 
_dssp_struct_ladder.sheet_id 
_dssp_struct_ladder.range_id_1 
_dssp_struct_ladder.range_id_2 
_dssp_struct_ladder.type 
_dssp_struct_ladder.beg_1_label_comp_id 
_dssp_struct_ladder.beg_1_label_asym_id 
_dssp_struct_ladder.beg_1_label_seq_id 
_dssp_struct_ladder.pdbx_beg_1_PDB_ins_code 
_dssp_struct_ladder.end_1_label_comp_id 
_dssp_struct_ladder.end_1_label_asym_id 
_dssp_struct_ladder.end_1_label_seq_id 
_dssp_struct_ladder.pdbx_end_1_PDB_ins_code 
_dssp_struct_ladder.beg_1_auth_comp_id 
_dssp_struct_ladder.beg_1_auth_asym_id 
_dssp_struct_ladder.beg_1_auth_seq_id 
_dssp_struct_ladder.end_1_auth_comp_id 
_dssp_struct_ladder.end_1_auth_asym_id 
_dssp_struct_ladder.end_1_auth_seq_id 
_dssp_struct_ladder.beg_2_label_comp_id 
_dssp_struct_ladder.beg_2_label_asym_id 
_dssp_struct_ladder.beg_2_label_seq_id 
_dssp_struct_ladder.pdbx_beg_2_PDB_ins_code 
_dssp_struct_ladder.end_2_label_comp_id 
_dssp_struct_ladder.end_2_label_asym_id 
_dssp_struct_ladder.end_2_label_seq_id 
_dssp_struct_ladder.pdbx_end_2_PDB_ins_code 
_dssp_struct_ladder.beg_2_auth_comp_id 
_dssp_struct_ladder.beg_2_auth_asym_id 
_dssp_struct_ladder.beg_2_auth_seq_id 
_dssp_struct_ladder.end_2_auth_comp_id 
_dssp_struct_ladder.end_2_auth_asym_id 
_dssp_struct_ladder.end_2_auth_seq_id 
A A A B anti-parallel LEU A 2   ? LEU A 2   ? LEU A 2   LEU A 2   ASP A 172 ? ASP A 172 ? ASP A 172 ASP A 172 
B B C F anti-parallel PHE A 5   ? GLN A 6   ? PHE A 5   GLN A 6   CYS A 138 ? TYR A 137 ? CYS A 138 TYR A 137 
C B D I parallel      ALA A 105 ? ALA A 105 ? ALA A 105 ALA A 105 GLU A 187 ? GLU A 187 ? GLU A 187 GLU A 187 
D B E F anti-parallel TYR A 116 ? GLY A 121 ? TYR A 116 GLY A 121 THR A 142 ? TYR A 137 ? THR A 142 TYR A 137 
E B E H anti-parallel VAL A 118 ? LEU A 119 ? VAL A 118 LEU A 119 VAL A 183 ? LEU A 182 ? VAL A 183 LEU A 182 
F B F G anti-parallel THR A 142 ? THR A 143 ? THR A 142 THR A 143 THR A 165 ? ALA A 164 ? THR A 165 ALA A 164 
G B G J anti-parallel MET A 161 ? ALA A 164 ? MET A 161 ALA A 164 THR A 209 ? SER A 206 ? THR A 209 SER A 206 
H B H I anti-parallel PRO A 181 ? CYS A 184 ? PRO A 181 CYS A 184 ILE A 191 ? GLU A 187 ? ILE A 191 GLU A 187 
I B I J anti-parallel GLY A 190 ? TRP A 194 ? GLY A 190 TRP A 194 LYS A 210 ? VAL A 207 ? LYS A 210 VAL A 207 
J C K L anti-parallel THR A 15  ? ASP A 20  ? THR A 15  ASP A 20  THR A 29  ? LYS A 23  ? THR A 29  LYS A 23  
K C K N anti-parallel ALA A 16  ? PHE A 19  ? ALA A 16  PHE A 19  LEU A 51  ? PHE A 48  ? LEU A 51  PHE A 48  
L C L M anti-parallel THR A 29  ? LEU A 30  ? THR A 29  LEU A 30  VAL A 37  ? LEU A 36  ? VAL A 37  LEU A 36  
M C M P anti-parallel TRP A 35  ? THR A 38  ? TRP A 35  THR A 38  LYS A 90  ? MET A 87  ? LYS A 90  MET A 87  
N C N O anti-parallel PHE A 48  ? LEU A 51  ? PHE A 48  LEU A 51  ILE A 67  ? GLN A 64  ? ILE A 67  GLN A 64  
O C O P anti-parallel ALA A 68  ? ARG A 73  ? ALA A 68  ARG A 73  LEU A 91  ? MET A 87  ? LEU A 91  MET A 87  
P D Q R anti-parallel SER A 55  ? SER A 55  ? SER A 55  SER A 55  VAL A 135 ? VAL A 135 ? VAL A 135 VAL A 135 
Q E S T anti-parallel ASP A 78  ? ASP A 78  ? ASP A 78  ASP A 78  ALA A 83  ? ALA A 83  ? ALA A 83  ALA A 83  
# 
loop_
_dssp_struct_bridge_pairs.id 
_dssp_struct_bridge_pairs.label_comp_id 
_dssp_struct_bridge_pairs.label_seq_id 
_dssp_struct_bridge_pairs.label_asym_id 
_dssp_struct_bridge_pairs.auth_seq_id 
_dssp_struct_bridge_pairs.auth_asym_id 
_dssp_struct_bridge_pairs.pdbx_PDB_ins_code 
_dssp_struct_bridge_pairs.acceptor_1_label_comp_id 
_dssp_struct_bridge_pairs.acceptor_1_label_seq_id 
_dssp_struct_bridge_pairs.acceptor_1_label_asym_id 
_dssp_struct_bridge_pairs.acceptor_1_auth_seq_id 
_dssp_struct_bridge_pairs.acceptor_1_auth_asym_id 
_dssp_struct_bridge_pairs.acceptor_1_pdbx_PDB_ins_code 
_dssp_struct_bridge_pairs.acceptor_1_energy 
_dssp_struct_bridge_pairs.acceptor_2_label_comp_id 
_dssp_struct_bridge_pairs.acceptor_2_label_seq_id 
_dssp_struct_bridge_pairs.acceptor_2_label_asym_id 
_dssp_struct_bridge_pairs.acceptor_2_auth_seq_id 
_dssp_struct_bridge_pairs.acceptor_2_auth_asym_id 
_dssp_struct_bridge_pairs.acceptor_2_pdbx_PDB_ins_code 
_dssp_struct_bridge_pairs.acceptor_2_energy 
_dssp_struct_bridge_pairs.donor_1_label_comp_id 
_dssp_struct_bridge_pairs.donor_1_label_seq_id 
_dssp_struct_bridge_pairs.donor_1_label_asym_id 
_dssp_struct_bridge_pairs.donor_1_auth_seq_id 
_dssp_struct_bridge_pairs.donor_1_auth_asym_id 
_dssp_struct_bridge_pairs.donor_1_pdbx_PDB_ins_code 
_dssp_struct_bridge_pairs.donor_1_energy 
_dssp_struct_bridge_pairs.donor_2_label_comp_id 
_dssp_struct_bridge_pairs.donor_2_label_seq_id 
_dssp_struct_bridge_pairs.donor_2_label_asym_id 
_dssp_struct_bridge_pairs.donor_2_auth_seq_id 
_dssp_struct_bridge_pairs.donor_2_auth_asym_id 
_dssp_struct_bridge_pairs.donor_2_pdbx_PDB_ins_code 
_dssp_struct_bridge_pairs.donor_2_energy 
1   MET 1   A 1   A ? ?   ?   ? ?   ? ? ?    ?   ?   ? ?   ? ? ?    ARG 3   A 3   A ? -0.6 GLY 4   A 4   A ? -0.4 
2   LEU 2   A 2   A ? ASP 172 A 172 A ? -2.6 ARG 3   A 3   A ? -0.2 ASP 172 A 172 A ? -2.3 SER 200 A 200 A ? -0.1 
3   ARG 3   A 3   A ? MET 1   A 1   A ? -0.6 SER 171 A 171 A ? -0.3 SER 171 A 171 A ? -1.0 LEU 2   A 2   A ? -0.2 
4   GLY 4   A 4   A ? MET 1   A 1   A ? -0.4 GLY 170 A 170 A ? -0.2 GLN 6   A 6   A ? -0.4 GLY 139 A 139 A ? -0.2 
5   PHE 5   A 5   A ? CYS 138 A 138 A ? -2.9 ARG 3   A 3   A ? -0.1 CYS 138 A 138 A ? -3.5 CYS 7   A 7   A ? -0.2 
6   GLN 6   A 6   A ? GLY 4   A 4   A ? -0.4 TYR 137 A 137 A ? -0.2 TYR 137 A 137 A ? -0.2 GLU 9   A 9   A ? -0.1 
7   CYS 7   A 7   A ? LEU 136 A 136 A ? -2.5 PHE 5   A 5   A ? -0.2 GLU 9   A 9   A ? -0.2 LEU 136 A 136 A ? -0.1 
8   VAL 8   A 8   A ? GLU 9   A 9   A ? -0.1 HIS 10  A 10  A ? -0.1 SER 11  A 11  A ? -2.3 GLN 12  A 12  A ? -0.3 
9   GLU 9   A 9   A ? HIS 10  A 10  A ? -0.3 CYS 7   A 7   A ? -0.2 VAL 8   A 8   A ? -0.1 HIS 54  A 54  A ? -0.1 
10  HIS 10  A 10  A ? GLN 12  A 12  A ? -0.1 SER 11  A 11  A ? -0.1 GLU 9   A 9   A ? -0.3 HIS 54  A 54  A ? -0.1 
11  SER 11  A 11  A ? VAL 8   A 8   A ? -2.3 GLN 12  A 12  A ? -0.3 GLU 9   A 9   A ? -0.1 HIS 10  A 10  A ? -0.1 
12  GLN 12  A 12  A ? VAL 8   A 8   A ? -0.3 PRO 13  A 13  A ? -0.1 THR 15  A 15  A ? -1.7 SER 11  A 11  A ? -0.3 
13  PRO 13  A 13  A ? ?   ?   ? ?   ? ? ?    ?   ?   ? ?   ? ? ?    ARG 102 A 102 A ? -1.0 GLY 52  A 52  A ? -0.2 
14  TRP 14  A 14  A ? VAL 101 A 101 A ? -0.2 PRO 103 A 103 A ? -0.1 LEU 30  A 30  A ? -3.2 ALA 16  A 16  A ? -0.3 
15  THR 15  A 15  A ? GLN 12  A 12  A ? -1.7 THR 29  A 29  A ? -0.2 GLY 52  A 52  A ? -0.5 GLU 53  A 53  A ? -0.4 
16  ALA 16  A 16  A ? GLY 28  A 28  A ? -3.3 TRP 14  A 14  A ? -0.3 GLY 28  A 28  A ? -2.8 LEU 18  A 18  A ? -0.5 
17  ALA 17  A 17  A ? SER 50  A 50  A ? -2.5 THR 15  A 15  A ? -0.4 SER 50  A 50  A ? -2.5 PHE 19  A 19  A ? -0.6 
18  LEU 18  A 18  A ? CYS 26  A 26  A ? -3.1 ALA 16  A 16  A ? -0.5 HIS 25  A 25  A ? -3.1 CYS 26  A 26  A ? -1.6 
19  PHE 19  A 19  A ? PHE 48  A 48  A ? -3.5 ALA 17  A 17  A ? -0.6 PHE 48  A 48  A ? -2.2 GLY 21  A 21  A ? -0.6 
20  ASP 20  A 20  A ? LYS 23  A 23  A ? -2.1 LEU 18  A 18  A ? -0.4 LYS 23  A 23  A ? -1.1 PHE 47  A 47  A ? -0.1 
21  GLY 21  A 21  A ? PHE 19  A 19  A ? -0.6 PRO 22  A 22  A ? -0.2 PHE 48  A 48  A ? -0.1 HIS 25  A 25  A ? -0.1 
22  PRO 22  A 22  A ? ?   ?   ? ?   ? ? ?    ?   ?   ? ?   ? ? ?    LEU 24  A 24  A ? -0.4 GLY 21  A 21  A ? -0.2 
23  LYS 23  A 23  A ? ASP 20  A 20  A ? -1.1 LEU 24  A 24  A ? -0.0 ASP 20  A 20  A ? -2.1 HIS 25  A 25  A ? -0.5 
24  LEU 24  A 24  A ? PRO 22  A 22  A ? -0.4 PHE 19  A 19  A ? -0.2 PHE 19  A 19  A ? -0.2 THR 27  A 27  A ? -0.1 
25  HIS 25  A 25  A ? LEU 18  A 18  A ? -3.1 LYS 23  A 23  A ? -0.5 THR 27  A 27  A ? -0.3 PHE 19  A 19  A ? -0.2 
26  CYS 26  A 26  A ? LEU 18  A 18  A ? -1.6 ASP 177 A 177 A ? -0.1 LEU 18  A 18  A ? -3.1 HIS 25  A 25  A ? -0.4 
27  THR 27  A 27  A ? PRO 178 A 178 A ? -2.6 HIS 25  A 25  A ? -0.3 ALA 39  A 39  A ? -0.5 THR 29  A 29  A ? -0.3 
28  GLY 28  A 28  A ? ALA 16  A 16  A ? -2.8 CYS 26  A 26  A ? -0.3 ALA 16  A 16  A ? -3.3 LEU 30  A 30  A ? -0.5 
29  THR 29  A 29  A ? VAL 37  A 37  A ? -2.4 THR 27  A 27  A ? -0.3 VAL 37  A 37  A ? -2.9 ILE 31  A 31  A ? -0.5 
30  LEU 30  A 30  A ? TRP 14  A 14  A ? -3.2 GLY 28  A 28  A ? -0.5 LEU 104 A 104 A ? -3.0 LEU 36  A 36  A ? -0.2 
31  ILE 31  A 31  A ? TRP 35  A 35  A ? -2.6 THR 29  A 29  A ? -0.5 LYS 33  A 33  A ? -0.2 LEU 106 A 106 A ? -0.2 
32  ASN 32  A 32  A ? TRP 35  A 35  A ? -1.3 ALA 105 A 105 A ? -0.1 ILE 31  A 31  A ? -0.2 VAL 95  A 95  A ? -0.1 
33  LYS 33  A 33  A ? ILE 31  A 31  A ? -0.2 ARG 34  A 34  A ? -0.2 VAL 95  A 95  A ? -2.8 LEU 36  A 36  A ? -0.0 
34  ARG 34  A 34  A ? PRO 94  A 94  A ? -0.2 TRP 35  A 35  A ? -0.1 LEU 91  A 91  A ? -2.6 LEU 36  A 36  A ? -0.4 
35  TRP 35  A 35  A ? LYS 90  A 90  A ? -0.2 ASN 32  A 32  A ? -0.1 ILE 31  A 31  A ? -2.6 ASN 32  A 32  A ? -1.3 
36  LEU 36  A 36  A ? VAL 89  A 89  A ? -2.4 ARG 34  A 34  A ? -0.4 VAL 89  A 89  A ? -2.7 THR 38  A 38  A ? -0.4 
37  VAL 37  A 37  A ? THR 29  A 29  A ? -2.9 TRP 35  A 35  A ? -0.4 THR 29  A 29  A ? -2.4 ALA 39  A 39  A ? -0.2 
38  THR 38  A 38  A ? MET 87  A 87  A ? -2.6 LEU 36  A 36  A ? -0.4 MET 87  A 87  A ? -2.7 ALA 40  A 40  A ? -0.3 
39  ALA 39  A 39  A ? THR 27  A 27  A ? -0.5 VAL 37  A 37  A ? -0.2 CYS 42  A 42  A ? -1.7 ILE 86  A 86  A ? -0.2 
40  ALA 40  A 40  A ? GLN 41  A 41  A ? -0.3 THR 38  A 38  A ? -0.3 HIS 43  A 43  A ? -1.5 ALA 39  A 39  A ? -0.1 
41  GLN 41  A 41  A ? CYS 42  A 42  A ? -0.3 LYS 82  A 82  A ? -0.1 ALA 40  A 40  A ? -0.3 ASP 85  A 85  A ? -0.0 
42  CYS 42  A 42  A ? ALA 39  A 39  A ? -1.7 THR 27  A 27  A ? -0.1 GLN 41  A 41  A ? -0.3 THR 44  A 44  A ? -0.2 
43  HIS 43  A 43  A ? ALA 40  A 40  A ? -1.5 THR 44  A 44  A ? -0.2 ALA 40  A 40  A ? -0.0 THR 71  A 71  A ? -0.0 
44  THR 44  A 44  A ? CYS 42  A 42  A ? -0.2 ?   ?   ? ?   ? ? ?    ARG 46  A 46  A ? -0.4 HIS 43  A 43  A ? -0.2 
45  GLY 45  A 45  A ? PHE 47  A 47  A ? -0.0 LYS 70  A 70  A ? -0.0 PHE 47  A 47  A ? -0.4 THR 71  A 71  A ? -0.1 
46  ARG 46  A 46  A ? THR 44  A 44  A ? -0.4 LYS 70  A 70  A ? -0.1 PHE 48  A 48  A ? -0.4 ILE 69  A 69  A ? -0.1 
47  PHE 47  A 47  A ? GLY 45  A 45  A ? -0.4 ALA 68  A 68  A ? -0.2 ALA 68  A 68  A ? -2.9 VAL 49  A 49  A ? -0.5 
48  PHE 48  A 48  A ? PHE 19  A 19  A ? -2.2 ARG 46  A 46  A ? -0.4 PHE 19  A 19  A ? -3.5 SER 50  A 50  A ? -0.5 
49  VAL 49  A 49  A ? ARG 66  A 66  A ? -3.6 PHE 47  A 47  A ? -0.5 ARG 66  A 66  A ? -3.6 LEU 51  A 51  A ? -0.5 
50  SER 50  A 50  A ? ALA 17  A 17  A ? -2.5 PHE 48  A 48  A ? -0.5 ALA 17  A 17  A ? -2.5 GLY 52  A 52  A ? -0.3 
51  LEU 51  A 51  A ? GLN 64  A 64  A ? -2.1 VAL 49  A 49  A ? -0.5 GLN 64  A 64  A ? -2.6 ALA 16  A 16  A ? -0.1 
52  GLY 52  A 52  A ? THR 15  A 15  A ? -0.5 ASN 100 A 100 A ? -0.3 HIS 54  A 54  A ? -0.4 THR 62  A 62  A ? -0.2 
53  GLU 53  A 53  A ? THR 15  A 15  A ? -0.4 SER 50  A 50  A ? -0.2 GLY 52  A 52  A ? -0.3 LEU 56  A 56  A ? -0.1 
54  HIS 54  A 54  A ? GLY 52  A 52  A ? -0.4 SER 55  A 55  A ? -0.4 LEU 136 A 136 A ? -2.6 LEU 56  A 56  A ? -0.4 
55  SER 55  A 55  A ? HIS 58  A 58  A ? -0.4 VAL 135 A 135 A ? -0.2 HIS 54  A 54  A ? -0.4 HIS 58  A 58  A ? -0.4 
56  LEU 56  A 56  A ? ASP 134 A 134 A ? -2.3 HIS 54  A 54  A ? -0.4 VAL 135 A 135 A ? -0.1 SER 55  A 55  A ? -0.1 
57  TRP 57  A 57  A ? ASP 134 A 134 A ? -0.4 PHE 59  A 59  A ? -0.0 PHE 59  A 59  A ? -0.5 LEU 56  A 56  A ? -0.2 
58  HIS 58  A 58  A ? SER 55  A 55  A ? -0.4 ASP 134 A 134 A ? -0.3 GLU 60  A 60  A ? -0.7 SER 55  A 55  A ? -0.4 
59  PHE 59  A 59  A ? TRP 57  A 57  A ? -0.5 GLU 60  A 60  A ? -0.1 LEU 56  A 56  A ? -0.1 TRP 57  A 57  A ? -0.0 
60  GLU 60  A 60  A ? HIS 58  A 58  A ? -0.7 SER 55  A 55  A ? -0.2 PHE 59  A 59  A ? -0.1 GLY 52  A 52  A ? -0.0 
61  PHE 61  A 61  A ? THR 62  A 62  A ? -0.1 ?   ?   ? ?   ? ? ?    PHE 59  A 59  A ? -0.1 GLY 52  A 52  A ? -0.0 
62  THR 62  A 62  A ? GLY 52  A 52  A ? -0.2 ASN 100 A 100 A ? -0.1 PHE 61  A 61  A ? -0.1 GLN 64  A 64  A ? -0.1 
63  GLU 63  A 63  A ? SER 50  A 50  A ? -0.1 GLN 64  A 64  A ? -0.0 LEU 65  A 65  A ? -0.5 GLY 52  A 52  A ? -0.2 
64  GLN 64  A 64  A ? LEU 51  A 51  A ? -2.6 THR 62  A 62  A ? -0.1 LEU 51  A 51  A ? -2.1 ARG 66  A 66  A ? -0.5 
65  LEU 65  A 65  A ? GLU 63  A 63  A ? -0.5 SER 50  A 50  A ? -0.2 ILE 67  A 67  A ? -0.3 SER 50  A 50  A ? -0.2 
66  ARG 66  A 66  A ? VAL 49  A 49  A ? -3.6 GLN 64  A 64  A ? -0.5 VAL 49  A 49  A ? -3.6 ALA 68  A 68  A ? -0.4 
67  ILE 67  A 67  A ? LEU 65  A 65  A ? -0.3 PHE 48  A 48  A ? -0.2 LEU 92  A 92  A ? -3.4 ILE 69  A 69  A ? -0.5 
68  ALA 68  A 68  A ? PHE 47  A 47  A ? -2.9 ARG 66  A 66  A ? -0.4 LEU 91  A 91  A ? -0.2 PHE 47  A 47  A ? -0.2 
69  ILE 69  A 69  A ? LYS 90  A 90  A ? -2.7 ILE 67  A 67  A ? -0.5 THR 71  A 71  A ? -0.3 LEU 91  A 91  A ? -0.2 
70  LYS 70  A 70  A ? LYS 90  A 90  A ? -1.4 PHE 47  A 47  A ? -0.1 LYS 90  A 90  A ? -3.4 ILE 72  A 72  A ? -0.4 
71  THR 71  A 71  A ? ILE 69  A 69  A ? -0.3 VAL 89  A 89  A ? -0.2 ARG 73  A 73  A ? -0.5 VAL 89  A 89  A ? -0.2 
72  ILE 72  A 72  A ? LEU 88  A 88  A ? -3.0 LYS 70  A 70  A ? -0.4 LEU 88  A 88  A ? -2.6 HIS 74  A 74  A ? -0.2 
73  ARG 73  A 73  A ? THR 71  A 71  A ? -0.5 MET 87  A 87  A ? -0.2 MET 87  A 87  A ? -0.2 ASP 85  A 85  A ? -0.1 
74  HIS 74  A 74  A ? ILE 86  A 86  A ? -2.1 ASN 84  A 84  A ? -0.3 PHE 77  A 77  A ? -2.0 ARG 73  A 73  A ? -0.1 
75  PRO 75  A 75  A ? ?   ?   ? ?   ? ? ?    ?   ?   ? ?   ? ? ?    HIS 74  A 74  A ? -0.1 ARG 73  A 73  A ? -0.1 
76  PHE 76  A 76  A ? ASN 84  A 84  A ? -0.1 ASP 78  A 78  A ? -0.1 ASP 78  A 78  A ? -0.2 HIS 74  A 74  A ? -0.1 
77  PHE 77  A 77  A ? HIS 74  A 74  A ? -2.0 ILE 86  A 86  A ? -0.1 SER 79  A 79  A ? -0.5 ASN 84  A 84  A ? -0.2 
78  ASP 78  A 78  A ? ALA 83  A 83  A ? -2.2 PHE 76  A 76  A ? -0.2 LYS 82  A 82  A ? -2.2 ALA 83  A 83  A ? -0.5 
79  SER 79  A 79  A ? PHE 77  A 77  A ? -0.5 SER 81  A 81  A ? -0.2 ASP 78  A 78  A ? -0.1 PHE 77  A 77  A ? -0.0 
80  PHE 80  A 80  A ? SER 81  A 81  A ? -0.1 ALA 83  A 83  A ? -0.0 SER 79  A 79  A ? -0.2 ASP 78  A 78  A ? -0.0 
81  SER 81  A 81  A ? ALA 83  A 83  A ? -0.1 LYS 82  A 82  A ? -0.0 SER 79  A 79  A ? -0.2 MET 158 A 158 A ? -0.1 
82  LYS 82  A 82  A ? ASP 78  A 78  A ? -2.2 ALA 83  A 83  A ? -0.2 ASP 85  A 85  A ? -0.8 ASN 84  A 84  A ? -0.2 
83  ALA 83  A 83  A ? ASP 78  A 78  A ? -0.5 ASN 84  A 84  A ? -0.2 ASP 78  A 78  A ? -2.2 LYS 82  A 82  A ? -0.2 
84  ASN 84  A 84  A ? PHE 77  A 77  A ? -0.2 ASP 85  A 85  A ? -0.2 ILE 86  A 86  A ? -1.9 HIS 74  A 74  A ? -0.3 
85  ASP 85  A 85  A ? LYS 82  A 82  A ? -0.8 ASN 160 A 160 A ? -0.1 MET 87  A 87  A ? -0.3 ASN 84  A 84  A ? -0.2 
86  ILE 86  A 86  A ? ASN 84  A 84  A ? -1.9 ALA 39  A 39  A ? -0.2 HIS 74  A 74  A ? -2.1 LEU 88  A 88  A ? -0.3 
87  MET 87  A 87  A ? THR 38  A 38  A ? -2.7 ASP 85  A 85  A ? -0.3 THR 38  A 38  A ? -2.6 VAL 89  A 89  A ? -0.4 
88  LEU 88  A 88  A ? ILE 72  A 72  A ? -2.6 ILE 86  A 86  A ? -0.3 ILE 72  A 72  A ? -3.0 LYS 90  A 90  A ? -0.5 
89  VAL 89  A 89  A ? LEU 36  A 36  A ? -2.7 MET 87  A 87  A ? -0.4 LEU 36  A 36  A ? -2.4 LEU 91  A 91  A ? -0.5 
90  LYS 90  A 90  A ? LYS 70  A 70  A ? -3.4 LEU 88  A 88  A ? -0.5 ILE 69  A 69  A ? -2.7 LYS 70  A 70  A ? -1.4 
91  LEU 91  A 91  A ? ARG 34  A 34  A ? -2.6 VAL 89  A 89  A ? -0.5 ALA 68  A 68  A ? -0.2 VAL 95  A 95  A ? -0.0 
92  LEU 92  A 92  A ? ILE 67  A 67  A ? -3.4 LYS 90  A 90  A ? -0.3 LEU 91  A 91  A ? -0.1 ALA 68  A 68  A ? -0.1 
93  ILE 93  A 93  A ? ILE 67  A 67  A ? -0.3 LYS 90  A 90  A ? -0.0 LEU 92  A 92  A ? -0.2 ILE 67  A 67  A ? -0.1 
94  PRO 94  A 94  A ? ?   ?   ? ?   ? ? ?    ?   ?   ? ?   ? ? ?    ARG 34  A 34  A ? -0.2 PHE 96  A 96  A ? -0.1 
95  VAL 95  A 95  A ? LYS 33  A 33  A ? -2.8 ASN 32  A 32  A ? -0.1 ILE 97  A 97  A ? -0.7 ARG 66  A 66  A ? -0.0 
96  PHE 96  A 96  A ? PRO 94  A 94  A ? -0.1 ARG 102 A 102 A ? -0.0 ASN 98  A 98  A ? -0.4 VAL 101 A 101 A ? -0.1 
97  ILE 97  A 97  A ? VAL 95  A 95  A ? -0.7 ASN 100 A 100 A ? -0.1 GLU 99  A 99  A ? -0.2 ARG 102 A 102 A ? -0.2 
98  ASN 98  A 98  A ? VAL 101 A 101 A ? -2.2 PHE 96  A 96  A ? -0.4 VAL 101 A 101 A ? -0.4 ILE 97  A 97  A ? -0.0 
99  GLU 99  A 99  A ? ASN 100 A 100 A ? -0.2 ILE 97  A 97  A ? -0.2 ARG 102 A 102 A ? -0.1 ILE 97  A 97  A ? -0.1 
100 ASN 100 A 100 A ? VAL 101 A 101 A ? -0.3 THR 62  A 62  A ? -0.1 ARG 102 A 102 A ? -0.4 GLY 52  A 52  A ? -0.3 
101 VAL 101 A 101 A ? ASN 98  A 98  A ? -0.4 LEU 51  A 51  A ? -0.1 ASN 98  A 98  A ? -2.2 ASN 100 A 100 A ? -0.3 
102 ARG 102 A 102 A ? PRO 13  A 13  A ? -1.0 ASN 100 A 100 A ? -0.4 LEU 30  A 30  A ? -0.2 LEU 104 A 104 A ? -0.1 
103 PRO 103 A 103 A ? ?   ?   ? ?   ? ? ?    ?   ?   ? ?   ? ? ?    ALA 105 A 105 A ? -0.4 ILE 31  A 31  A ? -0.3 
104 LEU 104 A 104 A ? LEU 30  A 30  A ? -3.0 TRP 14  A 14  A ? -0.2 GLU 187 A 187 A ? -0.1 LEU 106 A 106 A ? -0.1 
105 ALA 105 A 105 A ? ASN 186 A 186 A ? -0.7 PRO 103 A 103 A ? -0.4 LEU 188 A 188 A ? -2.5 ASN 32  A 32  A ? -0.1 
106 LEU 106 A 106 A ? GLU 187 A 187 A ? -0.2 ILE 31  A 31  A ? -0.2 GLN 189 A 189 A ? -0.1 ALA 105 A 105 A ? -0.1 
107 PRO 107 A 107 A ? ?   ?   ? ?   ? ? ?    ?   ?   ? ?   ? ? ?    LEU 106 A 106 A ? -0.1 CYS 110 A 110 A ? -0.1 
108 LYS 108 A 108 A ? SER 109 A 109 A ? -0.2 ALA 105 A 105 A ? -0.1 CYS 110 A 110 A ? -0.3 LEU 106 A 106 A ? -0.0 
109 SER 109 A 109 A ? ARG 112 A 112 A ? -0.0 ?   ?   ? ?   ? ? ?    LYS 108 A 108 A ? -0.2 CYS 212 A 212 A ? -0.1 
110 CYS 110 A 110 A ? LYS 108 A 108 A ? -0.3 PRO 111 A 111 A ? -0.1 GLN 189 A 189 A ? -0.1 LYS 108 A 108 A ? -0.0 
111 PRO 111 A 111 A ? ?   ?   ? ?   ? ? ?    ?   ?   ? ?   ? ? ?    CYS 110 A 110 A ? -0.1 GLU 114 A 114 A ? -0.1 
112 ARG 112 A 112 A ? PRO 113 A 113 A ? -0.1 SER 109 A 109 A ? -0.1 SER 115 A 115 A ? -1.6 THR 143 A 143 A ? -0.2 
113 PRO 113 A 113 A ? ?   ?   ? ?   ? ? ?    ?   ?   ? ?   ? ? ?    VAL 144 A 144 A ? -0.2 ARG 112 A 112 A ? -0.1 
114 GLU 114 A 114 A ? THR 143 A 143 A ? -2.1 SER 115 A 115 A ? -0.3 TYR 116 A 116 A ? -0.3 VAL 144 A 144 A ? -0.1 
115 SER 115 A 115 A ? ARG 112 A 112 A ? -1.6 TYR 116 A 116 A ? -0.1 THR 143 A 143 A ? -1.9 CYS 117 A 117 A ? -0.5 
116 TYR 116 A 116 A ? GLU 114 A 114 A ? -0.3 THR 142 A 142 A ? -0.2 ASN 185 A 185 A ? -0.5 VAL 118 A 118 A ? -0.3 
117 CYS 117 A 117 A ? ILE 141 A 141 A ? -3.0 SER 115 A 115 A ? -0.5 ILE 141 A 141 A ? -2.8 LEU 119 A 119 A ? -0.5 
118 VAL 118 A 118 A ? VAL 183 A 183 A ? -3.0 TYR 116 A 116 A ? -0.3 VAL 183 A 183 A ? -2.9 SER 120 A 120 A ? -0.4 
119 LEU 119 A 119 A ? GLY 139 A 139 A ? -2.7 CYS 117 A 117 A ? -0.5 GLY 139 A 139 A ? -2.0 GLY 121 A 121 A ? -0.4 
120 SER 120 A 120 A ? PRO 181 A 181 A ? -1.2 VAL 118 A 118 A ? -0.4 TRP 122 A 122 A ? -0.3 CYS 138 A 138 A ? -0.2 
121 GLY 121 A 121 A ? TYR 137 A 137 A ? -1.8 LEU 119 A 119 A ? -0.4 TYR 137 A 137 A ? -2.0 ASP 177 A 177 A ? -0.1 
122 TRP 122 A 122 A ? SER 120 A 120 A ? -0.3 LEU 136 A 136 A ? -0.2 THR 125 A 125 A ? -0.1 ASP 177 A 177 A ? -0.1 
123 GLY 123 A 123 A ? THR 124 A 124 A ? -0.1 LEU 132 A 132 A ? -0.1 ASP 177 A 177 A ? -0.2 GLY 176 A 176 A ? -0.2 
124 THR 124 A 124 A ? GLY 176 A 176 A ? -0.5 GLN 175 A 175 A ? -0.2 CYS 174 A 174 A ? -0.3 LEU 132 A 132 A ? -0.1 
125 THR 125 A 125 A ? PHE 131 A 131 A ? -0.5 TRP 122 A 122 A ? -0.1 LEU 127 A 127 A ? -0.3 THR 124 A 124 A ? -0.1 
126 VAL 126 A 126 A ? PHE 131 A 131 A ? -0.2 ARG 128 A 128 A ? -0.1 PHE 131 A 131 A ? -0.1 ALA 130 A 130 A ? -0.1 
127 LEU 127 A 127 A ? THR 125 A 125 A ? -0.3 LYS 129 A 129 A ? -0.1 LYS 129 A 129 A ? -0.6 VAL 126 A 126 A ? -0.1 
128 ARG 128 A 128 A ? LYS 129 A 129 A ? -0.1 PHE 131 A 131 A ? -0.1 ALA 130 A 130 A ? -6.4 PHE 131 A 131 A ? -0.7 
129 LYS 129 A 129 A ? LEU 127 A 127 A ? -0.6 ALA 130 A 130 A ? -0.2 LEU 132 A 132 A ? -0.1 ARG 128 A 128 A ? -0.1 
130 ALA 130 A 130 A ? ARG 128 A 128 A ? -6.4 PHE 131 A 131 A ? -0.2 LEU 132 A 132 A ? -0.3 LYS 129 A 129 A ? -0.2 
131 PHE 131 A 131 A ? ARG 128 A 128 A ? -0.7 VAL 126 A 126 A ? -0.1 THR 125 A 125 A ? -0.5 VAL 126 A 126 A ? -0.2 
132 LEU 132 A 132 A ? ALA 130 A 130 A ? -0.3 LYS 129 A 129 A ? -0.1 THR 124 A 124 A ? -0.1 GLY 123 A 123 A ? -0.1 
133 PRO 133 A 133 A ? ?   ?   ? ?   ? ? ?    ?   ?   ? ?   ? ? ?    LEU 56  A 56  A ? -0.2 TYR 137 A 137 A ? -0.1 
134 ASP 134 A 134 A ? SER 55  A 55  A ? -0.1 LEU 56  A 56  A ? -0.1 LEU 56  A 56  A ? -2.3 TRP 57  A 57  A ? -0.4 
135 VAL 135 A 135 A ? SER 55  A 55  A ? -0.3 LEU 56  A 56  A ? -0.1 SER 55  A 55  A ? -0.2 TYR 137 A 137 A ? -0.2 
136 LEU 136 A 136 A ? HIS 54  A 54  A ? -2.6 ASP 134 A 134 A ? -0.3 CYS 7   A 7   A ? -2.5 CYS 138 A 138 A ? -0.3 
137 TYR 137 A 137 A ? GLY 121 A 121 A ? -2.0 GLN 6   A 6   A ? -0.2 GLY 121 A 121 A ? -1.8 GLY 139 A 139 A ? -0.3 
138 CYS 138 A 138 A ? PHE 5   A 5   A ? -3.5 LEU 136 A 136 A ? -0.3 PHE 5   A 5   A ? -2.9 ASN 140 A 140 A ? -0.4 
139 GLY 139 A 139 A ? LEU 119 A 119 A ? -2.0 TYR 137 A 137 A ? -0.3 LEU 119 A 119 A ? -2.7 ILE 141 A 141 A ? -0.5 
140 ASN 140 A 140 A ? CYS 138 A 138 A ? -0.4 VAL 118 A 118 A ? -0.2 THR 142 A 142 A ? -0.3 VAL 118 A 118 A ? -0.2 
141 ILE 141 A 141 A ? CYS 117 A 117 A ? -2.8 GLY 139 A 139 A ? -0.5 CYS 117 A 117 A ? -3.0 THR 143 A 143 A ? -0.4 
142 THR 142 A 142 A ? THR 165 A 165 A ? -3.3 ASN 140 A 140 A ? -0.3 THR 165 A 165 A ? -3.3 TYR 116 A 116 A ? -0.2 
143 THR 143 A 143 A ? SER 115 A 115 A ? -1.9 ILE 141 A 141 A ? -0.4 GLU 114 A 114 A ? -2.1 SER 145 A 145 A ? -0.3 
144 VAL 144 A 144 A ? CYS 163 A 163 A ? -2.8 PRO 113 A 113 A ? -0.2 CYS 163 A 163 A ? -0.5 SER 115 A 115 A ? -0.0 
145 SER 145 A 145 A ? THR 143 A 143 A ? -0.3 ASP 146 A 146 A ? -0.1 CYS 149 A 149 A ? -2.4 MET 150 A 150 A ? -0.2 
146 ASP 146 A 146 A ? ARG 147 A 147 A ? -0.2 GLU 148 A 148 A ? -0.2 MET 150 A 150 A ? -2.6 GLU 151 A 151 A ? -0.2 
147 ARG 147 A 147 A ? GLU 148 A 148 A ? -0.2 CYS 149 A 149 A ? -0.2 GLU 151 A 151 A ? -2.1 ASP 146 A 146 A ? -0.2 
148 GLU 148 A 148 A ? MET 150 A 150 A ? -0.2 CYS 149 A 149 A ? -0.2 THR 152 A 152 A ? -1.5 ARG 147 A 147 A ? -0.2 
149 CYS 149 A 149 A ? SER 145 A 145 A ? -2.4 MET 150 A 150 A ? -0.2 TYR 153 A 153 A ? -2.1 ARG 147 A 147 A ? -0.2 
150 MET 150 A 150 A ? ASP 146 A 146 A ? -2.6 GLU 151 A 151 A ? -0.2 CYS 149 A 149 A ? -0.2 GLU 148 A 148 A ? -0.2 
151 GLU 151 A 151 A ? ARG 147 A 147 A ? -2.1 ASP 146 A 146 A ? -0.2 MET 150 A 150 A ? -0.2 CYS 149 A 149 A ? -0.2 
152 THR 152 A 152 A ? GLU 148 A 148 A ? -1.5 TYR 153 A 153 A ? -0.3 MET 150 A 150 A ? -0.2 GLU 151 A 151 A ? -0.2 
153 TYR 153 A 153 A ? CYS 149 A 149 A ? -2.1 GLU 148 A 148 A ? -0.1 ALA 156 A 156 A ? -1.8 ILE 157 A 157 A ? -1.1 
154 PRO 154 A 154 A ? ?   ?   ? ?   ? ? ?    ?   ?   ? ?   ? ? ?    GLU 151 A 151 A ? -0.1 MET 150 A 150 A ? -0.1 
155 LYS 155 A 155 A ? ILE 157 A 157 A ? -0.2 ALA 156 A 156 A ? -0.2 MET 150 A 150 A ? -0.1 MET 158 A 158 A ? -0.0 
156 ALA 156 A 156 A ? TYR 153 A 153 A ? -1.8 MET 150 A 150 A ? -0.2 MET 158 A 158 A ? -0.5 LYS 155 A 155 A ? -0.2 
157 ILE 157 A 157 A ? TYR 153 A 153 A ? -1.1 MET 150 A 150 A ? -0.1 LYS 159 A 159 A ? -0.2 LYS 155 A 155 A ? -0.2 
158 MET 158 A 158 A ? ALA 156 A 156 A ? -0.5 SER 81  A 81  A ? -0.1 MET 161 A 161 A ? -1.7 ALA 156 A 156 A ? -0.1 
159 LYS 159 A 159 A ? ASN 160 A 160 A ? -0.3 ILE 157 A 157 A ? -0.2 MET 158 A 158 A ? -0.1 ASN 213 A 213 A ? -0.0 
160 ASN 160 A 160 A ? THR 209 A 209 A ? -0.0 CYS 212 A 212 A ? -0.0 LYS 210 A 210 A ? -2.5 PHE 162 A 162 A ? -0.3 
161 MET 161 A 161 A ? MET 158 A 158 A ? -1.7 THR 209 A 209 A ? -0.2 CYS 163 A 163 A ? -0.3 THR 209 A 209 A ? -0.2 
162 PHE 162 A 162 A ? PHE 208 A 208 A ? -1.9 ASN 160 A 160 A ? -0.3 PHE 208 A 208 A ? -2.8 ALA 164 A 164 A ? -0.3 
163 CYS 163 A 163 A ? VAL 144 A 144 A ? -0.5 MET 161 A 161 A ? -0.3 VAL 144 A 144 A ? -2.8 THR 165 A 165 A ? -0.3 
164 ALA 164 A 164 A ? SER 206 A 206 A ? -1.8 PHE 162 A 162 A ? -0.3 SER 206 A 206 A ? -2.3 VAL 166 A 166 A ? -0.3 
165 THR 165 A 165 A ? THR 142 A 142 A ? -3.3 CYS 163 A 163 A ? -0.3 THR 142 A 142 A ? -3.3 LYS 167 A 167 A ? -0.8 
166 VAL 166 A 166 A ? ALA 164 A 164 A ? -0.3 ILE 141 A 141 A ? -0.2 GLY 169 A 169 A ? -0.3 GLY 170 A 170 A ? -0.2 
167 LYS 167 A 167 A ? THR 165 A 165 A ? -0.8 GLN 168 A 168 A ? -0.2 GLY 169 A 169 A ? -0.3 VAL 166 A 166 A ? -0.2 
168 GLN 168 A 168 A ? ASN 140 A 140 A ? -0.1 GLY 169 A 169 A ? -0.1 LYS 167 A 167 A ? -0.2 ASN 140 A 140 A ? -0.0 
169 GLY 169 A 169 A ? VAL 166 A 166 A ? -0.3 LYS 167 A 167 A ? -0.3 SER 171 A 171 A ? -0.2 GLN 168 A 168 A ? -0.1 
170 GLY 170 A 170 A ? VAL 166 A 166 A ? -0.2 GLY 139 A 139 A ? -0.0 GLY 169 A 169 A ? -0.2 GLY 4   A 4   A ? -0.2 
171 SER 171 A 171 A ? ARG 3   A 3   A ? -1.0 GLY 169 A 169 A ? -0.2 SER 173 A 173 A ? -0.4 ARG 3   A 3   A ? -0.3 
172 ASP 172 A 172 A ? LEU 2   A 2   A ? -2.3 THR 165 A 165 A ? -0.1 LEU 2   A 2   A ? -2.6 CYS 174 A 174 A ? -0.6 
173 SER 173 A 173 A ? SER 171 A 171 A ? -0.4 MET 1   A 1   A ? -0.3 GLN 175 A 175 A ? -0.2 GLY 176 A 176 A ? -0.2 
174 CYS 174 A 174 A ? ASP 172 A 172 A ? -0.6 THR 124 A 124 A ? -0.3 GLU 197 A 197 A ? -0.1 ASP 177 A 177 A ? -0.1 
175 GLN 175 A 175 A ? PHE 196 A 196 A ? -0.5 SER 173 A 173 A ? -0.2 CYS 174 A 174 A ? -0.3 THR 124 A 124 A ? -0.2 
176 GLY 176 A 176 A ? GLY 123 A 123 A ? -0.2 SER 173 A 173 A ? -0.2 THR 124 A 124 A ? -0.5 GLN 175 A 175 A ? -0.2 
177 ASP 177 A 177 A ? GLY 123 A 123 A ? -0.2 TRP 122 A 122 A ? -0.1 SER 180 A 180 A ? -2.1 THR 192 A 192 A ? -0.2 
178 PRO 178 A 178 A ? ?   ?   ? ?   ? ? ?    ?   ?   ? ?   ? ? ?    THR 27  A 27  A ? -2.6 SER 193 A 193 A ? -0.2 
179 GLY 179 A 179 A ? THR 192 A 192 A ? -2.4 SER 180 A 180 A ? -0.3 SER 193 A 193 A ? -0.1 VAL 37  A 37  A ? -0.1 
180 SER 180 A 180 A ? ASP 177 A 177 A ? -2.1 THR 192 A 192 A ? -0.1 THR 192 A 192 A ? -2.5 GLY 179 A 179 A ? -0.3 
181 PRO 181 A 181 A ? ?   ?   ? ?   ? ? ?    ?   ?   ? ?   ? ? ?    SER 120 A 120 A ? -1.2 VAL 183 A 183 A ? -0.6 
182 LEU 182 A 182 A ? GLY 190 A 190 A ? -2.7 SER 180 A 180 A ? -0.3 GLN 189 A 189 A ? -2.7 GLY 190 A 190 A ? -1.5 
183 VAL 183 A 183 A ? VAL 118 A 118 A ? -2.9 PRO 181 A 181 A ? -0.6 VAL 118 A 118 A ? -3.0 ASN 185 A 185 A ? -0.4 
184 CYS 184 A 184 A ? GLU 187 A 187 A ? -2.2 LEU 182 A 182 A ? -0.5 GLU 187 A 187 A ? -1.5 CYS 117 A 117 A ? -0.2 
185 ASN 185 A 185 A ? TYR 116 A 116 A ? -0.5 VAL 183 A 183 A ? -0.4 CYS 184 A 184 A ? -0.2 LEU 188 A 188 A ? -0.1 
186 ASN 186 A 186 A ? GLU 187 A 187 A ? -0.2 VAL 183 A 183 A ? -0.1 ALA 105 A 105 A ? -0.7 LEU 188 A 188 A ? -0.4 
187 GLU 187 A 187 A ? CYS 184 A 184 A ? -1.5 LEU 104 A 104 A ? -0.1 CYS 184 A 184 A ? -2.2 GLN 189 A 189 A ? -0.8 
188 LEU 188 A 188 A ? ALA 105 A 105 A ? -2.5 ASN 186 A 186 A ? -0.4 VAL 183 A 183 A ? -0.2 ILE 191 A 191 A ? -0.1 
189 GLN 189 A 189 A ? LEU 182 A 182 A ? -2.7 GLU 187 A 187 A ? -0.8 VAL 211 A 211 A ? -1.2 CYS 212 A 212 A ? -0.4 
190 GLY 190 A 190 A ? LEU 182 A 182 A ? -1.5 LYS 210 A 210 A ? -0.2 LEU 182 A 182 A ? -2.7 THR 192 A 192 A ? -0.5 
191 ILE 191 A 191 A ? THR 209 A 209 A ? -1.3 GLN 189 A 189 A ? -0.3 THR 209 A 209 A ? -3.1 SER 193 A 193 A ? -0.3 
192 THR 192 A 192 A ? SER 180 A 180 A ? -2.5 GLY 190 A 190 A ? -0.5 GLY 179 A 179 A ? -2.4 PHE 208 A 208 A ? -0.2 
193 SER 193 A 193 A ? VAL 207 A 207 A ? -2.2 TRP 194 A 194 A ? -0.4 GLY 195 A 195 A ? -0.3 PHE 208 A 208 A ? -0.2 
194 TRP 194 A 194 A ? VAL 207 A 207 A ? -1.4 GLN 175 A 175 A ? -0.0 VAL 207 A 207 A ? -3.0 SER 193 A 193 A ? -0.4 
195 GLY 195 A 195 A ? SER 193 A 193 A ? -0.3 SER 206 A 206 A ? -0.2 SER 206 A 206 A ? -0.2 CYS 174 A 174 A ? -0.0 
196 PHE 196 A 196 A ? TRP 194 A 194 A ? -0.3 PRO 205 A 205 A ? -0.2 GLN 175 A 175 A ? -0.5 CYS 199 A 199 A ? -0.1 
197 GLU 197 A 197 A ? GLU 198 A 198 A ? -0.1 CYS 174 A 174 A ? -0.1 CYS 199 A 199 A ? -0.4 PHE 196 A 196 A ? -0.1 
198 GLU 198 A 198 A ? CYS 174 A 174 A ? -0.1 GLN 201 A 201 A ? -0.1 GLN 201 A 201 A ? -0.6 GLU 197 A 197 A ? -0.1 
199 CYS 199 A 199 A ? GLU 197 A 197 A ? -0.4 SER 200 A 200 A ? -0.2 CYS 174 A 174 A ? -0.1 VAL 202 A 202 A ? -0.1 
200 SER 200 A 200 A ? GLN 201 A 201 A ? -0.2 LEU 2   A 2   A ? -0.1 VAL 202 A 202 A ? -0.8 CYS 199 A 199 A ? -0.2 
201 GLN 201 A 201 A ? GLU 198 A 198 A ? -0.6 VAL 202 A 202 A ? -0.2 LYS 204 A 204 A ? -1.4 SER 200 A 200 A ? -0.2 
202 VAL 202 A 202 A ? SER 200 A 200 A ? -0.8 GLU 203 A 203 A ? -0.2 GLN 201 A 201 A ? -0.2 VAL 166 A 166 A ? -0.1 
203 GLU 203 A 203 A ? LYS 204 A 204 A ? -0.1 THR 165 A 165 A ? -0.0 VAL 202 A 202 A ? -0.2 THR 165 A 165 A ? -0.0 
204 LYS 204 A 204 A ? GLN 201 A 201 A ? -1.4 TYR 153 A 153 A ? -0.0 PHE 196 A 196 A ? -0.2 GLN 201 A 201 A ? -0.1 
205 PRO 205 A 205 A ? ?   ?   ? ?   ? ? ?    ?   ?   ? ?   ? ? ?    PHE 196 A 196 A ? -0.2 THR 165 A 165 A ? -0.2 
206 SER 206 A 206 A ? ALA 164 A 164 A ? -2.3 GLY 195 A 195 A ? -0.2 ALA 164 A 164 A ? -1.8 PHE 208 A 208 A ? -0.5 
207 VAL 207 A 207 A ? TRP 194 A 194 A ? -3.0 PRO 205 A 205 A ? -0.2 SER 193 A 193 A ? -2.2 TRP 194 A 194 A ? -1.4 
208 PHE 208 A 208 A ? PHE 162 A 162 A ? -2.8 SER 206 A 206 A ? -0.5 PHE 162 A 162 A ? -1.9 LYS 210 A 210 A ? -0.5 
209 THR 209 A 209 A ? ILE 191 A 191 A ? -3.1 VAL 207 A 207 A ? -0.3 ILE 191 A 191 A ? -1.3 VAL 211 A 211 A ? -1.0 
210 LYS 210 A 210 A ? ASN 160 A 160 A ? -2.5 PHE 208 A 208 A ? -0.5 ASN 213 A 213 A ? -1.4 GLY 190 A 190 A ? -0.2 
211 VAL 211 A 211 A ? GLN 189 A 189 A ? -1.2 THR 209 A 209 A ? -1.0 TYR 214 A 214 A ? -3.0 ILE 215 A 215 A ? -0.2 
212 CYS 212 A 212 A ? GLN 189 A 189 A ? -0.4 ASN 213 A 213 A ? -0.3 ILE 215 A 215 A ? -0.7 VAL 211 A 211 A ? -0.3 
213 ASN 213 A 213 A ? LYS 210 A 210 A ? -1.4 TYR 214 A 214 A ? -0.2 CYS 212 A 212 A ? -0.3 VAL 211 A 211 A ? -0.2 
214 TYR 214 A 214 A ? VAL 211 A 211 A ? -3.0 LYS 210 A 210 A ? -0.1 LEU 218 A 218 A ? -3.0 ASN 213 A 213 A ? -0.2 
215 ILE 215 A 215 A ? CYS 212 A 212 A ? -0.7 VAL 211 A 211 A ? -0.2 GLU 219 A 219 A ? -2.5 GLU 220 A 220 A ? -0.2 
216 ASP 216 A 216 A ? CYS 212 A 212 A ? -0.2 TRP 217 A 217 A ? -0.2 GLU 220 A 220 A ? -2.4 THR 221 A 221 A ? -0.2 
217 TRP 217 A 217 A ? GLU 219 A 219 A ? -0.2 LEU 218 A 218 A ? -0.2 THR 221 A 221 A ? -2.5 MET 222 A 222 A ? -0.2 
218 LEU 218 A 218 A ? TYR 214 A 214 A ? -3.0 GLU 219 A 219 A ? -0.2 MET 222 A 222 A ? -2.1 ASP 216 A 216 A ? -0.2 
219 GLU 219 A 219 A ? ILE 215 A 215 A ? -2.5 TYR 214 A 214 A ? -0.2 ALA 223 A 223 A ? -1.6 LEU 218 A 218 A ? -0.2 
220 GLU 220 A 220 A ? ASP 216 A 216 A ? -2.4 ILE 215 A 215 A ? -0.2 MET 224 A 224 A ? -1.6 GLU 219 A 219 A ? -0.2 
221 THR 221 A 221 A ? TRP 217 A 217 A ? -2.5 ASP 216 A 216 A ? -0.2 ALA 225 A 225 A ? -1.5 GLU 219 A 219 A ? -0.2 
222 MET 222 A 222 A ? LEU 218 A 218 A ? -2.1 TRP 217 A 217 A ? -0.2 THR 221 A 221 A ? -0.2 GLU 220 A 220 A ? -0.2 
223 ALA 223 A 223 A ? GLU 219 A 219 A ? -1.6 LEU 218 A 218 A ? -0.2 MET 222 A 222 A ? -0.2 THR 221 A 221 A ? -0.2 
224 MET 224 A 224 A ? GLU 220 A 220 A ? -1.6 GLU 219 A 219 A ? -0.1 MET 222 A 222 A ? -0.2 ALA 223 A 223 A ? -0.2 
225 ALA 225 A 225 A ? THR 221 A 221 A ? -1.5 GLU 220 A 220 A ? -0.2 LYS 70  A 70  A ? -0.0 ?   ?   ? ?   ? ? ?    
# 
loop_
_dssp_statistics_histogram.entry_id 
_dssp_statistics_histogram.type 
_dssp_statistics_histogram.1 
_dssp_statistics_histogram.2 
_dssp_statistics_histogram.3 
_dssp_statistics_histogram.4 
_dssp_statistics_histogram.5 
_dssp_statistics_histogram.6 
_dssp_statistics_histogram.7 
_dssp_statistics_histogram.8 
_dssp_statistics_histogram.9 
_dssp_statistics_histogram.10 
_dssp_statistics_histogram.11 
_dssp_statistics_histogram.12 
_dssp_statistics_histogram.13 
_dssp_statistics_histogram.14 
_dssp_statistics_histogram.15 
_dssp_statistics_histogram.16 
_dssp_statistics_histogram.17 
_dssp_statistics_histogram.18 
_dssp_statistics_histogram.19 
_dssp_statistics_histogram.20 
_dssp_statistics_histogram.21 
_dssp_statistics_histogram.22 
_dssp_statistics_histogram.23 
_dssp_statistics_histogram.24 
_dssp_statistics_histogram.25 
_dssp_statistics_histogram.26 
_dssp_statistics_histogram.27 
_dssp_statistics_histogram.28 
_dssp_statistics_histogram.29 
_dssp_statistics_histogram.30 
Euma6 residues_per_alpha_helix        0 0 0 0 0 0 1 0 0 1 0 0 0 0 0 0 0 0 0 0 0 0 0 0 0 0 0 0 0 0 
Euma6 parallel_bridges_per_ladder     1 0 0 0 0 0 0 0 0 0 0 0 0 0 0 0 0 0 0 0 0 0 0 0 0 0 0 0 0 0 
Euma6 antiparallel_bridges_per_ladder 3 4 0 6 1 2 0 0 0 0 0 0 0 0 0 0 0 0 0 0 0 0 0 0 0 0 0 0 0 0 
Euma6 ladders_per_sheet               0 0 0 0 0 1 0 1 0 0 0 0 0 0 0 0 0 0 0 0 0 0 0 0 0 0 0 0 0 0 
# 
loop_
_dssp_statistics_hbond.entry_id 
_dssp_statistics_hbond.type 
_dssp_statistics_hbond.count 
_dssp_statistics_hbond.count_per_100 
Euma6 O(I)-->H-N(J)          138 61.3 
Euma6 'PARALLEL BRIDGES'     2   0.9  
Euma6 'ANTIPARALLEL BRIDGES' 70  31.1 
Euma6 O(I)-->H-N(I-5)        1   0.4  
Euma6 O(I)-->H-N(I-4)        1   0.4  
Euma6 O(I)-->H-N(I-3)        4   1.8  
Euma6 O(I)-->H-N(I-2)        0   0.0  
Euma6 O(I)-->H-N(I-1)        0   0.0  
Euma6 O(I)-->H-N(I+0)        0   0.0  
Euma6 O(I)-->H-N(I+1)        0   0.0  
Euma6 O(I)-->H-N(I+2)        22  9.8  
Euma6 O(I)-->H-N(I+3)        18  8.0  
Euma6 O(I)-->H-N(I+4)        15  6.7  
Euma6 O(I)-->H-N(I+5)        1   0.4  
# 
_dssp_statistics.entry_id                       Euma6 
_dssp_statistics.nr_of_residues                 225 
_dssp_statistics.nr_of_chains                   1 
_dssp_statistics.nr_of_ss_bridges_total         0 
_dssp_statistics.nr_of_ss_bridges_intra_chain   0 
_dssp_statistics.nr_of_ss_bridges_inter_chain   0 
# 
loop_
_chem_comp.id 
_chem_comp.type 
_chem_comp.mon_nstd_flag 
_chem_comp.name 
_chem_comp.formula 
_chem_comp.formula_weight 
ALA 'L-PEPTIDE LINKING' y ALANINE         'C3 H7 N O2'     89.093 
ARG 'L-PEPTIDE LINKING' y ARGININE        'C6 H15 N4 O2'  175.209 
ASN 'L-PEPTIDE LINKING' y ASPARAGINE      'C4 H8 N2 O3'   132.118 
ASP 'L-PEPTIDE LINKING' y 'ASPARTIC ACID' 'C4 H7 N O4'    133.103 
CYS 'L-PEPTIDE LINKING' y CYSTEINE        'C3 H7 N O2 S'  121.158 
GLN 'L-PEPTIDE LINKING' y GLUTAMINE       'C5 H10 N2 O3'  146.144 
GLU 'L-PEPTIDE LINKING' y 'GLUTAMIC ACID' 'C5 H9 N O4'    147.129 
GLY 'PEPTIDE LINKING'   y GLYCINE         'C2 H5 N O2'     75.067 
HIS 'L-PEPTIDE LINKING' y HISTIDINE       'C6 H10 N3 O2'  156.162 
ILE 'L-PEPTIDE LINKING' y ISOLEUCINE      'C6 H13 N O2'   131.173 
LEU 'L-PEPTIDE LINKING' y LEUCINE         'C6 H13 N O2'   131.173 
LYS 'L-PEPTIDE LINKING' y LYSINE          'C6 H15 N2 O2'  147.195 
MET 'L-PEPTIDE LINKING' y METHIONINE      'C5 H11 N O2 S' 149.211 
PHE 'L-PEPTIDE LINKING' y PHENYLALANINE   'C9 H11 N O2'   165.189 
PRO 'L-PEPTIDE LINKING' y PROLINE         'C5 H9 N O2'     115.13 
SER 'L-PEPTIDE LINKING' y SERINE          'C3 H7 N O3'    105.093 
THR 'L-PEPTIDE LINKING' y THREONINE       'C4 H9 N O3'    119.119 
TRP 'L-PEPTIDE LINKING' y TRYPTOPHAN      'C11 H12 N2 O2' 204.225 
TYR 'L-PEPTIDE LINKING' y TYROSINE        'C9 H11 N O3'   181.189 
VAL 'L-PEPTIDE LINKING' y VALINE          'C5 H11 N O2'   117.146 
# 
loop_
_atom_type.symbol 
N 
C 
O 
S 
# 
loop_
_entity_poly_seq.entity_id 
_entity_poly_seq.num 
_entity_poly_seq.mon_id 
_entity_poly_seq.hetero 
1   1 MET n 
1   2 LEU n 
1   3 ARG n 
1   4 GLY n 
1   5 PHE n 
1   6 GLN n 
1   7 CYS n 
1   8 VAL n 
1   9 GLU n 
1  10 HIS n 
1  11 SER n 
1  12 GLN n 
1  13 PRO n 
1  14 TRP n 
1  15 THR n 
1  16 ALA n 
1  17 ALA n 
1  18 LEU n 
1  19 PHE n 
1  20 ASP n 
1  21 GLY n 
1  22 PRO n 
1  23 LYS n 
1  24 LEU n 
1  25 HIS n 
1  26 CYS n 
1  27 THR n 
1  28 GLY n 
1  29 THR n 
1  30 LEU n 
1  31 ILE n 
1  32 ASN n 
1  33 LYS n 
1  34 ARG n 
1  35 TRP n 
1  36 LEU n 
1  37 VAL n 
1  38 THR n 
1  39 ALA n 
1  40 ALA n 
1  41 GLN n 
1  42 CYS n 
1  43 HIS n 
1  44 THR n 
1  45 GLY n 
1  46 ARG n 
1  47 PHE n 
1  48 PHE n 
1  49 VAL n 
1  50 SER n 
1  51 LEU n 
1  52 GLY n 
1  53 GLU n 
1  54 HIS n 
1  55 SER n 
1  56 LEU n 
1  57 TRP n 
1  58 HIS n 
1  59 PHE n 
1  60 GLU n 
1  61 PHE n 
1  62 THR n 
1  63 GLU n 
1  64 GLN n 
1  65 LEU n 
1  66 ARG n 
1  67 ILE n 
1  68 ALA n 
1  69 ILE n 
1  70 LYS n 
1  71 THR n 
1  72 ILE n 
1  73 ARG n 
1  74 HIS n 
1  75 PRO n 
1  76 PHE n 
1  77 PHE n 
1  78 ASP n 
1  79 SER n 
1  80 PHE n 
1  81 SER n 
1  82 LYS n 
1  83 ALA n 
1  84 ASN n 
1  85 ASP n 
1  86 ILE n 
1  87 MET n 
1  88 LEU n 
1  89 VAL n 
1  90 LYS n 
1  91 LEU n 
1  92 LEU n 
1  93 ILE n 
1  94 PRO n 
1  95 VAL n 
1  96 PHE n 
1  97 ILE n 
1  98 ASN n 
1  99 GLU n 
1 100 ASN n 
1 101 VAL n 
1 102 ARG n 
1 103 PRO n 
1 104 LEU n 
1 105 ALA n 
1 106 LEU n 
1 107 PRO n 
1 108 LYS n 
1 109 SER n 
1 110 CYS n 
1 111 PRO n 
1 112 ARG n 
1 113 PRO n 
1 114 GLU n 
1 115 SER n 
1 116 TYR n 
1 117 CYS n 
1 118 VAL n 
1 119 LEU n 
1 120 SER n 
1 121 GLY n 
1 122 TRP n 
1 123 GLY n 
1 124 THR n 
1 125 THR n 
1 126 VAL n 
1 127 LEU n 
1 128 ARG n 
1 129 LYS n 
1 130 ALA n 
1 131 PHE n 
1 132 LEU n 
1 133 PRO n 
1 134 ASP n 
1 135 VAL n 
1 136 LEU n 
1 137 TYR n 
1 138 CYS n 
1 139 GLY n 
1 140 ASN n 
1 141 ILE n 
1 142 THR n 
1 143 THR n 
1 144 VAL n 
1 145 SER n 
1 146 ASP n 
1 147 ARG n 
1 148 GLU n 
1 149 CYS n 
1 150 MET n 
1 151 GLU n 
1 152 THR n 
1 153 TYR n 
1 154 PRO n 
1 155 LYS n 
1 156 ALA n 
1 157 ILE n 
1 158 MET n 
1 159 LYS n 
1 160 ASN n 
1 161 MET n 
1 162 PHE n 
1 163 CYS n 
1 164 ALA n 
1 165 THR n 
1 166 VAL n 
1 167 LYS n 
1 168 GLN n 
1 169 GLY n 
1 170 GLY n 
1 171 SER n 
1 172 ASP n 
1 173 SER n 
1 174 CYS n 
1 175 GLN n 
1 176 GLY n 
1 177 ASP n 
1 178 PRO n 
1 179 GLY n 
1 180 SER n 
1 181 PRO n 
1 182 LEU n 
1 183 VAL n 
1 184 CYS n 
1 185 ASN n 
1 186 ASN n 
1 187 GLU n 
1 188 LEU n 
1 189 GLN n 
1 190 GLY n 
1 191 ILE n 
1 192 THR n 
1 193 SER n 
1 194 TRP n 
1 195 GLY n 
1 196 PHE n 
1 197 GLU n 
1 198 GLU n 
1 199 CYS n 
1 200 SER n 
1 201 GLN n 
1 202 VAL n 
1 203 GLU n 
1 204 LYS n 
1 205 PRO n 
1 206 SER n 
1 207 VAL n 
1 208 PHE n 
1 209 THR n 
1 210 LYS n 
1 211 VAL n 
1 212 CYS n 
1 213 ASN n 
1 214 TYR n 
1 215 ILE n 
1 216 ASP n 
1 217 TRP n 
1 218 LEU n 
1 219 GLU n 
1 220 GLU n 
1 221 THR n 
1 222 MET n 
1 223 ALA n 
1 224 MET n 
1 225 ALA n 
# 
loop_
_pdbx_poly_seq_scheme.asym_id 
_pdbx_poly_seq_scheme.entity_id 
_pdbx_poly_seq_scheme.seq_id 
_pdbx_poly_seq_scheme.mon_id 
_pdbx_poly_seq_scheme.ndb_seq_num 
_pdbx_poly_seq_scheme.pdb_seq_num 
_pdbx_poly_seq_scheme.auth_seq_num 
_pdbx_poly_seq_scheme.pdb_mon_id 
_pdbx_poly_seq_scheme.auth_mon_id 
_pdbx_poly_seq_scheme.pdb_strand_id 
_pdbx_poly_seq_scheme.pdb_ins_code 
_pdbx_poly_seq_scheme.hetero 
A 1   1 MET   1 1   1   MET MET A ? n 
A 1   2 LEU   2 2   2   LEU LEU A ? n 
A 1   3 ARG   3 3   3   ARG ARG A ? n 
A 1   4 GLY   4 4   4   GLY GLY A ? n 
A 1   5 PHE   5 5   5   PHE PHE A ? n 
A 1   6 GLN   6 6   6   GLN GLN A ? n 
A 1   7 CYS   7 7   7   CYS CYS A ? n 
A 1   8 VAL   8 8   8   VAL VAL A ? n 
A 1   9 GLU   9 9   9   GLU GLU A ? n 
A 1  10 HIS  10 10  10  HIS HIS A ? n 
A 1  11 SER  11 11  11  SER SER A ? n 
A 1  12 GLN  12 12  12  GLN GLN A ? n 
A 1  13 PRO  13 13  13  PRO PRO A ? n 
A 1  14 TRP  14 14  14  TRP TRP A ? n 
A 1  15 THR  15 15  15  THR THR A ? n 
A 1  16 ALA  16 16  16  ALA ALA A ? n 
A 1  17 ALA  17 17  17  ALA ALA A ? n 
A 1  18 LEU  18 18  18  LEU LEU A ? n 
A 1  19 PHE  19 19  19  PHE PHE A ? n 
A 1  20 ASP  20 20  20  ASP ASP A ? n 
A 1  21 GLY  21 21  21  GLY GLY A ? n 
A 1  22 PRO  22 22  22  PRO PRO A ? n 
A 1  23 LYS  23 23  23  LYS LYS A ? n 
A 1  24 LEU  24 24  24  LEU LEU A ? n 
A 1  25 HIS  25 25  25  HIS HIS A ? n 
A 1  26 CYS  26 26  26  CYS CYS A ? n 
A 1  27 THR  27 27  27  THR THR A ? n 
A 1  28 GLY  28 28  28  GLY GLY A ? n 
A 1  29 THR  29 29  29  THR THR A ? n 
A 1  30 LEU  30 30  30  LEU LEU A ? n 
A 1  31 ILE  31 31  31  ILE ILE A ? n 
A 1  32 ASN  32 32  32  ASN ASN A ? n 
A 1  33 LYS  33 33  33  LYS LYS A ? n 
A 1  34 ARG  34 34  34  ARG ARG A ? n 
A 1  35 TRP  35 35  35  TRP TRP A ? n 
A 1  36 LEU  36 36  36  LEU LEU A ? n 
A 1  37 VAL  37 37  37  VAL VAL A ? n 
A 1  38 THR  38 38  38  THR THR A ? n 
A 1  39 ALA  39 39  39  ALA ALA A ? n 
A 1  40 ALA  40 40  40  ALA ALA A ? n 
A 1  41 GLN  41 41  41  GLN GLN A ? n 
A 1  42 CYS  42 42  42  CYS CYS A ? n 
A 1  43 HIS  43 43  43  HIS HIS A ? n 
A 1  44 THR  44 44  44  THR THR A ? n 
A 1  45 GLY  45 45  45  GLY GLY A ? n 
A 1  46 ARG  46 46  46  ARG ARG A ? n 
A 1  47 PHE  47 47  47  PHE PHE A ? n 
A 1  48 PHE  48 48  48  PHE PHE A ? n 
A 1  49 VAL  49 49  49  VAL VAL A ? n 
A 1  50 SER  50 50  50  SER SER A ? n 
A 1  51 LEU  51 51  51  LEU LEU A ? n 
A 1  52 GLY  52 52  52  GLY GLY A ? n 
A 1  53 GLU  53 53  53  GLU GLU A ? n 
A 1  54 HIS  54 54  54  HIS HIS A ? n 
A 1  55 SER  55 55  55  SER SER A ? n 
A 1  56 LEU  56 56  56  LEU LEU A ? n 
A 1  57 TRP  57 57  57  TRP TRP A ? n 
A 1  58 HIS  58 58  58  HIS HIS A ? n 
A 1  59 PHE  59 59  59  PHE PHE A ? n 
A 1  60 GLU  60 60  60  GLU GLU A ? n 
A 1  61 PHE  61 61  61  PHE PHE A ? n 
A 1  62 THR  62 62  62  THR THR A ? n 
A 1  63 GLU  63 63  63  GLU GLU A ? n 
A 1  64 GLN  64 64  64  GLN GLN A ? n 
A 1  65 LEU  65 65  65  LEU LEU A ? n 
A 1  66 ARG  66 66  66  ARG ARG A ? n 
A 1  67 ILE  67 67  67  ILE ILE A ? n 
A 1  68 ALA  68 68  68  ALA ALA A ? n 
A 1  69 ILE  69 69  69  ILE ILE A ? n 
A 1  70 LYS  70 70  70  LYS LYS A ? n 
A 1  71 THR  71 71  71  THR THR A ? n 
A 1  72 ILE  72 72  72  ILE ILE A ? n 
A 1  73 ARG  73 73  73  ARG ARG A ? n 
A 1  74 HIS  74 74  74  HIS HIS A ? n 
A 1  75 PRO  75 75  75  PRO PRO A ? n 
A 1  76 PHE  76 76  76  PHE PHE A ? n 
A 1  77 PHE  77 77  77  PHE PHE A ? n 
A 1  78 ASP  78 78  78  ASP ASP A ? n 
A 1  79 SER  79 79  79  SER SER A ? n 
A 1  80 PHE  80 80  80  PHE PHE A ? n 
A 1  81 SER  81 81  81  SER SER A ? n 
A 1  82 LYS  82 82  82  LYS LYS A ? n 
A 1  83 ALA  83 83  83  ALA ALA A ? n 
A 1  84 ASN  84 84  84  ASN ASN A ? n 
A 1  85 ASP  85 85  85  ASP ASP A ? n 
A 1  86 ILE  86 86  86  ILE ILE A ? n 
A 1  87 MET  87 87  87  MET MET A ? n 
A 1  88 LEU  88 88  88  LEU LEU A ? n 
A 1  89 VAL  89 89  89  VAL VAL A ? n 
A 1  90 LYS  90 90  90  LYS LYS A ? n 
A 1  91 LEU  91 91  91  LEU LEU A ? n 
A 1  92 LEU  92 92  92  LEU LEU A ? n 
A 1  93 ILE  93 93  93  ILE ILE A ? n 
A 1  94 PRO  94 94  94  PRO PRO A ? n 
A 1  95 VAL  95 95  95  VAL VAL A ? n 
A 1  96 PHE  96 96  96  PHE PHE A ? n 
A 1  97 ILE  97 97  97  ILE ILE A ? n 
A 1  98 ASN  98 98  98  ASN ASN A ? n 
A 1  99 GLU  99 99  99  GLU GLU A ? n 
A 1 100 ASN 100 100 100 ASN ASN A ? n 
A 1 101 VAL 101 101 101 VAL VAL A ? n 
A 1 102 ARG 102 102 102 ARG ARG A ? n 
A 1 103 PRO 103 103 103 PRO PRO A ? n 
A 1 104 LEU 104 104 104 LEU LEU A ? n 
A 1 105 ALA 105 105 105 ALA ALA A ? n 
A 1 106 LEU 106 106 106 LEU LEU A ? n 
A 1 107 PRO 107 107 107 PRO PRO A ? n 
A 1 108 LYS 108 108 108 LYS LYS A ? n 
A 1 109 SER 109 109 109 SER SER A ? n 
A 1 110 CYS 110 110 110 CYS CYS A ? n 
A 1 111 PRO 111 111 111 PRO PRO A ? n 
A 1 112 ARG 112 112 112 ARG ARG A ? n 
A 1 113 PRO 113 113 113 PRO PRO A ? n 
A 1 114 GLU 114 114 114 GLU GLU A ? n 
A 1 115 SER 115 115 115 SER SER A ? n 
A 1 116 TYR 116 116 116 TYR TYR A ? n 
A 1 117 CYS 117 117 117 CYS CYS A ? n 
A 1 118 VAL 118 118 118 VAL VAL A ? n 
A 1 119 LEU 119 119 119 LEU LEU A ? n 
A 1 120 SER 120 120 120 SER SER A ? n 
A 1 121 GLY 121 121 121 GLY GLY A ? n 
A 1 122 TRP 122 122 122 TRP TRP A ? n 
A 1 123 GLY 123 123 123 GLY GLY A ? n 
A 1 124 THR 124 124 124 THR THR A ? n 
A 1 125 THR 125 125 125 THR THR A ? n 
A 1 126 VAL 126 126 126 VAL VAL A ? n 
A 1 127 LEU 127 127 127 LEU LEU A ? n 
A 1 128 ARG 128 128 128 ARG ARG A ? n 
A 1 129 LYS 129 129 129 LYS LYS A ? n 
A 1 130 ALA 130 130 130 ALA ALA A ? n 
A 1 131 PHE 131 131 131 PHE PHE A ? n 
A 1 132 LEU 132 132 132 LEU LEU A ? n 
A 1 133 PRO 133 133 133 PRO PRO A ? n 
A 1 134 ASP 134 134 134 ASP ASP A ? n 
A 1 135 VAL 135 135 135 VAL VAL A ? n 
A 1 136 LEU 136 136 136 LEU LEU A ? n 
A 1 137 TYR 137 137 137 TYR TYR A ? n 
A 1 138 CYS 138 138 138 CYS CYS A ? n 
A 1 139 GLY 139 139 139 GLY GLY A ? n 
A 1 140 ASN 140 140 140 ASN ASN A ? n 
A 1 141 ILE 141 141 141 ILE ILE A ? n 
A 1 142 THR 142 142 142 THR THR A ? n 
A 1 143 THR 143 143 143 THR THR A ? n 
A 1 144 VAL 144 144 144 VAL VAL A ? n 
A 1 145 SER 145 145 145 SER SER A ? n 
A 1 146 ASP 146 146 146 ASP ASP A ? n 
A 1 147 ARG 147 147 147 ARG ARG A ? n 
A 1 148 GLU 148 148 148 GLU GLU A ? n 
A 1 149 CYS 149 149 149 CYS CYS A ? n 
A 1 150 MET 150 150 150 MET MET A ? n 
A 1 151 GLU 151 151 151 GLU GLU A ? n 
A 1 152 THR 152 152 152 THR THR A ? n 
A 1 153 TYR 153 153 153 TYR TYR A ? n 
A 1 154 PRO 154 154 154 PRO PRO A ? n 
A 1 155 LYS 155 155 155 LYS LYS A ? n 
A 1 156 ALA 156 156 156 ALA ALA A ? n 
A 1 157 ILE 157 157 157 ILE ILE A ? n 
A 1 158 MET 158 158 158 MET MET A ? n 
A 1 159 LYS 159 159 159 LYS LYS A ? n 
A 1 160 ASN 160 160 160 ASN ASN A ? n 
A 1 161 MET 161 161 161 MET MET A ? n 
A 1 162 PHE 162 162 162 PHE PHE A ? n 
A 1 163 CYS 163 163 163 CYS CYS A ? n 
A 1 164 ALA 164 164 164 ALA ALA A ? n 
A 1 165 THR 165 165 165 THR THR A ? n 
A 1 166 VAL 166 166 166 VAL VAL A ? n 
A 1 167 LYS 167 167 167 LYS LYS A ? n 
A 1 168 GLN 168 168 168 GLN GLN A ? n 
A 1 169 GLY 169 169 169 GLY GLY A ? n 
A 1 170 GLY 170 170 170 GLY GLY A ? n 
A 1 171 SER 171 171 171 SER SER A ? n 
A 1 172 ASP 172 172 172 ASP ASP A ? n 
A 1 173 SER 173 173 173 SER SER A ? n 
A 1 174 CYS 174 174 174 CYS CYS A ? n 
A 1 175 GLN 175 175 175 GLN GLN A ? n 
A 1 176 GLY 176 176 176 GLY GLY A ? n 
A 1 177 ASP 177 177 177 ASP ASP A ? n 
A 1 178 PRO 178 178 178 PRO PRO A ? n 
A 1 179 GLY 179 179 179 GLY GLY A ? n 
A 1 180 SER 180 180 180 SER SER A ? n 
A 1 181 PRO 181 181 181 PRO PRO A ? n 
A 1 182 LEU 182 182 182 LEU LEU A ? n 
A 1 183 VAL 183 183 183 VAL VAL A ? n 
A 1 184 CYS 184 184 184 CYS CYS A ? n 
A 1 185 ASN 185 185 185 ASN ASN A ? n 
A 1 186 ASN 186 186 186 ASN ASN A ? n 
A 1 187 GLU 187 187 187 GLU GLU A ? n 
A 1 188 LEU 188 188 188 LEU LEU A ? n 
A 1 189 GLN 189 189 189 GLN GLN A ? n 
A 1 190 GLY 190 190 190 GLY GLY A ? n 
A 1 191 ILE 191 191 191 ILE ILE A ? n 
A 1 192 THR 192 192 192 THR THR A ? n 
A 1 193 SER 193 193 193 SER SER A ? n 
A 1 194 TRP 194 194 194 TRP TRP A ? n 
A 1 195 GLY 195 195 195 GLY GLY A ? n 
A 1 196 PHE 196 196 196 PHE PHE A ? n 
A 1 197 GLU 197 197 197 GLU GLU A ? n 
A 1 198 GLU 198 198 198 GLU GLU A ? n 
A 1 199 CYS 199 199 199 CYS CYS A ? n 
A 1 200 SER 200 200 200 SER SER A ? n 
A 1 201 GLN 201 201 201 GLN GLN A ? n 
A 1 202 VAL 202 202 202 VAL VAL A ? n 
A 1 203 GLU 203 203 203 GLU GLU A ? n 
A 1 204 LYS 204 204 204 LYS LYS A ? n 
A 1 205 PRO 205 205 205 PRO PRO A ? n 
A 1 206 SER 206 206 206 SER SER A ? n 
A 1 207 VAL 207 207 207 VAL VAL A ? n 
A 1 208 PHE 208 208 208 PHE PHE A ? n 
A 1 209 THR 209 209 209 THR THR A ? n 
A 1 210 LYS 210 210 210 LYS LYS A ? n 
A 1 211 VAL 211 211 211 VAL VAL A ? n 
A 1 212 CYS 212 212 212 CYS CYS A ? n 
A 1 213 ASN 213 213 213 ASN ASN A ? n 
A 1 214 TYR 214 214 214 TYR TYR A ? n 
A 1 215 ILE 215 215 215 ILE ILE A ? n 
A 1 216 ASP 216 216 216 ASP ASP A ? n 
A 1 217 TRP 217 217 217 TRP TRP A ? n 
A 1 218 LEU 218 218 218 LEU LEU A ? n 
A 1 219 GLU 219 219 219 GLU GLU A ? n 
A 1 220 GLU 220 220 220 GLU GLU A ? n 
A 1 221 THR 221 221 221 THR THR A ? n 
A 1 222 MET 222 222 222 MET MET A ? n 
A 1 223 ALA 223 223 223 ALA ALA A ? n 
A 1 224 MET 224 224 224 MET MET A ? n 
A 1 225 ALA 225 225 225 ALA ALA A ? n 
# 
loop_
_atom_site.group_PDB 
_atom_site.id 
_atom_site.type_symbol 
_atom_site.label_atom_id 
_atom_site.label_alt_id 
_atom_site.label_comp_id 
_atom_site.label_asym_id 
_atom_site.label_entity_id 
_atom_site.label_seq_id 
_atom_site.pdbx_PDB_ins_code 
_atom_site.Cartn_x 
_atom_site.Cartn_y 
_atom_site.Cartn_z 
_atom_site.occupancy 
_atom_site.B_iso_or_equiv 
_atom_site.pdbx_formal_charge 
_atom_site.auth_seq_id 
_atom_site.auth_comp_id 
_atom_site.auth_asym_id 
_atom_site.auth_atom_id 
_atom_site.pdbx_PDB_model_num 
ATOM 1    N N   ? MET A 1   1 ?   5.637  10.315  -5.600 1.000 49.480 ? 1   MET A N   1 
ATOM 2    C CA  ? MET A 1   1 ?   5.842   9.479  -6.779 1.000 49.480 ? 1   MET A CA  1 
ATOM 3    C C   ? MET A 1   1 ?   6.546  10.260  -7.884 1.000 49.480 ? 1   MET A C   1 
ATOM 4    C CB  ? MET A 1   1 ?   4.507   8.937  -7.292 1.000 49.480 ? 1   MET A CB  1 
ATOM 5    O O   ? MET A 1   1 ?   6.151  11.382  -8.206 1.000 49.480 ? 1   MET A O   1 
ATOM 6    C CG  ? MET A 1   1 ?   3.989   7.742  -6.508 1.000 49.480 ? 1   MET A CG  1 
ATOM 7    S SD  ? MET A 1   1 ?   2.682   6.822  -7.411 1.000 49.480 ? 1   MET A SD  1 
ATOM 8    C CE  ? MET A 1   1 ?   1.562   6.429  -6.038 1.000 49.480 ? 1   MET A CE  1 
ATOM 9    N N   ? LEU A 1   2 ?   7.846  10.052  -8.126 1.000 42.980 ? 2   LEU A N   1 
ATOM 10   C CA  ? LEU A 1   2 ?   8.669  10.697  -9.143 1.000 42.980 ? 2   LEU A CA  1 
ATOM 11   C C   ? LEU A 1   2 ?   8.477  10.030 -10.501 1.000 42.980 ? 2   LEU A C   1 
ATOM 12   C CB  ? LEU A 1   2 ?  10.147  10.651  -8.745 1.000 42.980 ? 2   LEU A CB  1 
ATOM 13   O O   ? LEU A 1   2 ?   8.489   8.801 -10.602 1.000 42.980 ? 2   LEU A O   1 
ATOM 14   C CG  ? LEU A 1   2 ?  10.607  11.695  -7.725 1.000 42.980 ? 2   LEU A CG  1 
ATOM 15   C CD1 ? LEU A 1   2 ?  11.652  11.097  -6.790 1.000 42.980 ? 2   LEU A CD1 1 
ATOM 16   C CD2 ? LEU A 1   2 ?  11.157  12.928  -8.433 1.000 42.980 ? 2   LEU A CD2 1 
ATOM 17   N N   ? ARG A 1   3 ?   7.658  10.740 -11.526 1.000 52.490 ? 3   ARG A N   1 
ATOM 18   C CA  ? ARG A 1   3 ?   7.408  10.402 -12.923 1.000 52.490 ? 3   ARG A CA  1 
ATOM 19   C C   ? ARG A 1   3 ?   6.090   9.650 -13.077 1.000 52.490 ? 3   ARG A C   1 
ATOM 20   C CB  ? ARG A 1   3 ?   8.558   9.566 -13.489 1.000 52.490 ? 3   ARG A CB  1 
ATOM 21   O O   ? ARG A 1   3 ?   5.939   8.832 -13.987 1.000 52.490 ? 3   ARG A O   1 
ATOM 22   C CG  ? ARG A 1   3 ?   9.856  10.339 -13.657 1.000 52.490 ? 3   ARG A CG  1 
ATOM 23   C CD  ? ARG A 1   3 ?  10.923   9.504 -14.352 1.000 52.490 ? 3   ARG A CD  1 
ATOM 24   N NE  ? ARG A 1   3 ?  12.167  10.250 -14.519 1.000 52.490 ? 3   ARG A NE  1 
ATOM 25   N NH1 ? ARG A 1   3 ?  13.251   8.584 -15.696 1.000 52.490 ? 3   ARG A NH1 1 
ATOM 26   N NH2 ? ARG A 1   3 ?  14.324  10.559 -15.247 1.000 52.490 ? 3   ARG A NH2 1 
ATOM 27   C CZ  ? ARG A 1   3 ?  13.244   9.796 -15.153 1.000 52.490 ? 3   ARG A CZ  1 
ATOM 28   N N   ? GLY A 1   4 ?   5.199   9.710 -12.066 1.000 61.230 ? 4   GLY A N   1 
ATOM 29   C CA  ? GLY A 1   4 ?   3.832   9.217 -12.105 1.000 61.230 ? 4   GLY A CA  1 
ATOM 30   C C   ? GLY A 1   4 ?   2.864  10.193 -12.747 1.000 61.230 ? 4   GLY A C   1 
ATOM 31   O O   ? GLY A 1   4 ?   3.259  11.285 -13.161 1.000 61.230 ? 4   GLY A O   1 
ATOM 32   N N   ? PHE A 1   5 ?   1.856   9.666 -13.296 1.000 72.690 ? 5   PHE A N   1 
ATOM 33   C CA  ? PHE A 1   5 ?   0.812  10.482 -13.904 1.000 72.690 ? 5   PHE A CA  1 
ATOM 34   C C   ? PHE A 1   5 ?  -0.407  10.569 -12.993 1.000 72.690 ? 5   PHE A C   1 
ATOM 35   C CB  ? PHE A 1   5 ?   0.409   9.914 -15.268 1.000 72.690 ? 5   PHE A CB  1 
ATOM 36   O O   ? PHE A 1   5 ?  -0.597   9.719 -12.120 1.000 72.690 ? 5   PHE A O   1 
ATOM 37   C CG  ? PHE A 1   5 ?  -0.082   8.492 -15.212 1.000 72.690 ? 5   PHE A CG  1 
ATOM 38   C CD1 ? PHE A 1   5 ?   0.809   7.431 -15.314 1.000 72.690 ? 5   PHE A CD1 1 
ATOM 39   C CD2 ? PHE A 1   5 ?  -1.434   8.217 -15.058 1.000 72.690 ? 5   PHE A CD2 1 
ATOM 40   C CE1 ? PHE A 1   5 ?   0.358   6.114 -15.263 1.000 72.690 ? 5   PHE A CE1 1 
ATOM 41   C CE2 ? PHE A 1   5 ?  -1.892   6.904 -15.005 1.000 72.690 ? 5   PHE A CE2 1 
ATOM 42   C CZ  ? PHE A 1   5 ?  -0.995   5.854 -15.109 1.000 72.690 ? 5   PHE A CZ  1 
ATOM 43   N N   ? GLN A 1   6 ?  -1.008  11.726 -13.087 1.000 83.190 ? 6   GLN A N   1 
ATOM 44   C CA  ? GLN A 1   6 ?  -2.272  11.826 -12.365 1.000 83.190 ? 6   GLN A CA  1 
ATOM 45   C C   ? GLN A 1   6 ?  -3.201  10.669 -12.721 1.000 83.190 ? 6   GLN A C   1 
ATOM 46   C CB  ? GLN A 1   6 ?  -2.957  13.160 -12.662 1.000 83.190 ? 6   GLN A CB  1 
ATOM 47   O O   ? GLN A 1   6 ?  -3.393  10.360 -13.899 1.000 83.190 ? 6   GLN A O   1 
ATOM 48   C CG  ? GLN A 1   6 ?  -4.213  13.404 -11.836 1.000 83.190 ? 6   GLN A CG  1 
ATOM 49   C CD  ? GLN A 1   6 ?  -4.825  14.769 -12.089 1.000 83.190 ? 6   GLN A CD  1 
ATOM 50   N NE2 ? GLN A 1   6 ?  -6.097  14.923 -11.735 1.000 83.190 ? 6   GLN A NE2 1 
ATOM 51   O OE1 ? GLN A 1   6 ?  -4.161  15.678 -12.597 1.000 83.190 ? 6   GLN A OE1 1 
ATOM 52   N N   ? CYS A 1   7 ?  -3.593  10.003 -11.686 1.000 86.410 ? 7   CYS A N   1 
ATOM 53   C CA  ? CYS A 1   7 ?  -4.555   8.929 -11.905 1.000 86.410 ? 7   CYS A CA  1 
ATOM 54   C C   ? CYS A 1   7 ?  -5.855   9.472 -12.486 1.000 86.410 ? 7   CYS A C   1 
ATOM 55   C CB  ? CYS A 1   7 ?  -4.840   8.191 -10.597 1.000 86.410 ? 7   CYS A CB  1 
ATOM 56   O O   ? CYS A 1   7 ?  -6.252  10.599 -12.185 1.000 86.410 ? 7   CYS A O   1 
ATOM 57   S SG  ? CYS A 1   7 ?  -3.407   7.320  -9.926 1.000 86.410 ? 7   CYS A SG  1 
ATOM 58   N N   ? VAL A 1   8 ?  -6.387   8.609 -13.409 1.000 87.770 ? 8   VAL A N   1 
ATOM 59   C CA  ? VAL A 1   8 ?  -7.750   8.939 -13.813 1.000 87.770 ? 8   VAL A CA  1 
ATOM 60   C C   ? VAL A 1   8 ?  -8.658   8.978 -12.586 1.000 87.770 ? 8   VAL A C   1 
ATOM 61   C CB  ? VAL A 1   8 ?  -8.295   7.929 -14.848 1.000 87.770 ? 8   VAL A CB  1 
ATOM 62   O O   ? VAL A 1   8 ?  -8.560   8.120 -11.706 1.000 87.770 ? 8   VAL A O   1 
ATOM 63   C CG1 ? VAL A 1   8 ?  -9.748   8.247 -15.198 1.000 87.770 ? 8   VAL A CG1 1 
ATOM 64   C CG2 ? VAL A 1   8 ?  -7.427   7.933 -16.105 1.000 87.770 ? 8   VAL A CG2 1 
ATOM 65   N N   ? GLU A 1   9 ?  -9.475  10.072 -12.482 1.000 86.910 ? 9   GLU A N   1 
ATOM 66   C CA  ? GLU A 1   9 ? -10.382  10.216 -11.347 1.000 86.910 ? 9   GLU A CA  1 
ATOM 67   C C   ? GLU A 1   9 ? -11.131   8.916 -11.071 1.000 86.910 ? 9   GLU A C   1 
ATOM 68   C CB  ? GLU A 1   9 ? -11.377  11.354 -11.595 1.000 86.910 ? 9   GLU A CB  1 
ATOM 69   O O   ? GLU A 1   9 ? -11.669   8.296 -11.990 1.000 86.910 ? 9   GLU A O   1 
ATOM 70   C CG  ? GLU A 1   9 ? -10.754  12.741 -11.529 1.000 86.910 ? 9   GLU A CG  1 
ATOM 71   C CD  ? GLU A 1   9 ? -11.762  13.861 -11.729 1.000 86.910 ? 9   GLU A CD  1 
ATOM 72   O OE1 ? GLU A 1   9 ? -11.351  15.042 -11.797 1.000 86.910 ? 9   GLU A OE1 1 
ATOM 73   O OE2 ? GLU A 1   9 ? -12.972  13.556 -11.818 1.000 86.910 ? 9   GLU A OE2 1 
ATOM 74   N N   ? HIS A 1  10 ? -10.996   8.435  -9.785 1.000 85.410 ? 10  HIS A N   1 
ATOM 75   C CA  ? HIS A 1  10 ? -11.747   7.309  -9.241 1.000 85.410 ? 10  HIS A CA  1 
ATOM 76   C C   ? HIS A 1  10 ? -11.323   5.997  -9.892 1.000 85.410 ? 10  HIS A C   1 
ATOM 77   C CB  ? HIS A 1  10 ? -13.250   7.526  -9.429 1.000 85.410 ? 10  HIS A CB  1 
ATOM 78   O O   ? HIS A 1  10 ? -12.060   5.009  -9.847 1.000 85.410 ? 10  HIS A O   1 
ATOM 79   C CG  ? HIS A 1  10 ? -13.752   8.799  -8.826 1.000 85.410 ? 10  HIS A CG  1 
ATOM 80   C CD2 ? HIS A 1  10 ? -14.459   9.820  -9.365 1.000 85.410 ? 10  HIS A CD2 1 
ATOM 81   N ND1 ? HIS A 1  10 ? -13.535   9.134  -7.507 1.000 85.410 ? 10  HIS A ND1 1 
ATOM 82   C CE1 ? HIS A 1  10 ? -14.090  10.309  -7.260 1.000 85.410 ? 10  HIS A CE1 1 
ATOM 83   N NE2 ? HIS A 1  10 ? -14.657  10.747  -8.372 1.000 85.410 ? 10  HIS A NE2 1 
ATOM 84   N N   ? SER A 1  11 ? -10.230   5.934 -10.612 1.000 91.390 ? 11  SER A N   1 
ATOM 85   C CA  ? SER A 1  11 ?  -9.680   4.747 -11.258 1.000 91.390 ? 11  SER A CA  1 
ATOM 86   C C   ? SER A 1  11 ?  -9.072   3.793 -10.236 1.000 91.390 ? 11  SER A C   1 
ATOM 87   C CB  ? SER A 1  11 ?  -8.623   5.141 -12.291 1.000 91.390 ? 11  SER A CB  1 
ATOM 88   O O   ? SER A 1  11 ?  -8.835   2.621 -10.537 1.000 91.390 ? 11  SER A O   1 
ATOM 89   O OG  ? SER A 1  11 ?  -7.528   5.790 -11.668 1.000 91.390 ? 11  SER A OG  1 
ATOM 90   N N   ? GLN A 1  12 ?  -8.814   4.196  -9.031 1.000 94.400 ? 12  GLN A N   1 
ATOM 91   C CA  ? GLN A 1  12 ?  -8.301   3.401  -7.920 1.000 94.400 ? 12  GLN A CA  1 
ATOM 92   C C   ? GLN A 1  12 ?  -9.221   3.496  -6.706 1.000 94.400 ? 12  GLN A C   1 
ATOM 93   C CB  ? GLN A 1  12 ?  -6.889   3.852  -7.544 1.000 94.400 ? 12  GLN A CB  1 
ATOM 94   O O   ? GLN A 1  12 ?  -8.842   4.055  -5.675 1.000 94.400 ? 12  GLN A O   1 
ATOM 95   C CG  ? GLN A 1  12 ?  -5.921   3.885  -8.720 1.000 94.400 ? 12  GLN A CG  1 
ATOM 96   C CD  ? GLN A 1  12 ?  -5.841   2.558  -9.452 1.000 94.400 ? 12  GLN A CD  1 
ATOM 97   N NE2 ? GLN A 1  12 ?  -6.054   2.591 -10.763 1.000 94.400 ? 12  GLN A NE2 1 
ATOM 98   O OE1 ? GLN A 1  12 ?  -5.588   1.513  -8.844 1.000 94.400 ? 12  GLN A OE1 1 
ATOM 99   N N   ? PRO A 1  13 ? -10.402   2.900  -6.737 1.000 95.320 ? 13  PRO A N   1 
ATOM 100  C CA  ? PRO A 1  13 ? -11.460   3.073  -5.739 1.000 95.320 ? 13  PRO A CA  1 
ATOM 101  C C   ? PRO A 1  13 ? -11.156   2.355  -4.426 1.000 95.320 ? 13  PRO A C   1 
ATOM 102  C CB  ? PRO A 1  13 ? -12.690   2.468  -6.420 1.000 95.320 ? 13  PRO A CB  1 
ATOM 103  O O   ? PRO A 1  13 ? -11.847   2.570  -3.427 1.000 95.320 ? 13  PRO A O   1 
ATOM 104  C CG  ? PRO A 1  13 ? -12.140   1.455  -7.372 1.000 95.320 ? 13  PRO A CG  1 
ATOM 105  C CD  ? PRO A 1  13 ? -10.832   1.964  -7.907 1.000 95.320 ? 13  PRO A CD  1 
ATOM 106  N N   ? TRP A 1  14 ? -10.070   1.618  -4.344 1.000 96.910 ? 14  TRP A N   1 
ATOM 107  C CA  ? TRP A 1  14 ?  -9.678   0.831  -3.180 1.000 96.910 ? 14  TRP A CA  1 
ATOM 108  C C   ? TRP A 1  14 ?  -8.641   1.573  -2.345 1.000 96.910 ? 14  TRP A C   1 
ATOM 109  C CB  ? TRP A 1  14 ?  -9.126  -0.530  -3.611 1.000 96.910 ? 14  TRP A CB  1 
ATOM 110  O O   ? TRP A 1  14 ?  -8.315   1.154  -1.231 1.000 96.910 ? 14  TRP A O   1 
ATOM 111  C CG  ? TRP A 1  14 ?  -8.168  -0.461  -4.763 1.000 96.910 ? 14  TRP A CG  1 
ATOM 112  C CD1 ? TRP A 1  14 ?  -6.828  -0.194  -4.705 1.000 96.910 ? 14  TRP A CD1 1 
ATOM 113  C CD2 ? TRP A 1  14 ?  -8.479  -0.658  -6.146 1.000 96.910 ? 14  TRP A CD2 1 
ATOM 114  C CE2 ? TRP A 1  14 ?  -7.278  -0.496  -6.871 1.000 96.910 ? 14  TRP A CE2 1 
ATOM 115  C CE3 ? TRP A 1  14 ?  -9.658  -0.957  -6.842 1.000 96.910 ? 14  TRP A CE3 1 
ATOM 116  N NE1 ? TRP A 1  14 ?  -6.287  -0.214  -5.970 1.000 96.910 ? 14  TRP A NE1 1 
ATOM 117  C CH2 ? TRP A 1  14 ?  -8.390  -0.916  -8.918 1.000 96.910 ? 14  TRP A CH2 1 
ATOM 118  C CZ2 ? TRP A 1  14 ?  -7.223  -0.623  -8.261 1.000 96.910 ? 14  TRP A CZ2 1 
ATOM 119  C CZ3 ? TRP A 1  14 ?  -9.601  -1.083  -8.225 1.000 96.910 ? 14  TRP A CZ3 1 
ATOM 120  N N   ? THR A 1  15 ?  -8.052   2.644  -2.915 1.000 95.640 ? 15  THR A N   1 
ATOM 121  C CA  ? THR A 1  15 ?  -6.955   3.360  -2.274 1.000 95.640 ? 15  THR A CA  1 
ATOM 122  C C   ? THR A 1  15 ?  -7.473   4.238  -1.139 1.000 95.640 ? 15  THR A C   1 
ATOM 123  C CB  ? THR A 1  15 ?  -6.185   4.226  -3.287 1.000 95.640 ? 15  THR A CB  1 
ATOM 124  O O   ? THR A 1  15 ?  -8.424   5.001  -1.322 1.000 95.640 ? 15  THR A O   1 
ATOM 125  C CG2 ? THR A 1  15 ?  -5.043   4.979  -2.612 1.000 95.640 ? 15  THR A CG2 1 
ATOM 126  O OG1 ? THR A 1  15 ?  -5.646   3.385  -4.315 1.000 95.640 ? 15  THR A OG1 1 
ATOM 127  N N   ? ALA A 1  16 ?  -6.871   4.104   0.033 1.000 94.920 ? 16  ALA A N   1 
ATOM 128  C CA  ? ALA A 1  16 ?  -7.261   4.869   1.214 1.000 94.920 ? 16  ALA A CA  1 
ATOM 129  C C   ? ALA A 1  16 ?  -6.105   5.728   1.718 1.000 94.920 ? 16  ALA A C   1 
ATOM 130  C CB  ? ALA A 1  16 ?  -7.745   3.933   2.319 1.000 94.920 ? 16  ALA A CB  1 
ATOM 131  O O   ? ALA A 1  16 ?  -4.940   5.334   1.616 1.000 94.920 ? 16  ALA A O   1 
ATOM 132  N N   ? ALA A 1  17 ?  -6.499   6.909   2.215 1.000 93.280 ? 17  ALA A N   1 
ATOM 133  C CA  ? ALA A 1  17 ?  -5.545   7.774   2.904 1.000 93.280 ? 17  ALA A CA  1 
ATOM 134  C C   ? ALA A 1  17 ?  -5.692   7.657   4.419 1.000 93.280 ? 17  ALA A C   1 
ATOM 135  C CB  ? ALA A 1  17 ?  -5.730   9.225   2.466 1.000 93.280 ? 17  ALA A CB  1 
ATOM 136  O O   ? ALA A 1  17 ?  -6.795   7.793   4.954 1.000 93.280 ? 17  ALA A O   1 
ATOM 137  N N   ? LEU A 1  18 ?  -4.591   7.340   5.066 1.000 93.490 ? 18  LEU A N   1 
ATOM 138  C CA  ? LEU A 1  18 ?  -4.576   7.246   6.521 1.000 93.490 ? 18  LEU A CA  1 
ATOM 139  C C   ? LEU A 1  18 ?  -3.925   8.479   7.139 1.000 93.490 ? 18  LEU A C   1 
ATOM 140  C CB  ? LEU A 1  18 ?  -3.834   5.984   6.969 1.000 93.490 ? 18  LEU A CB  1 
ATOM 141  O O   ? LEU A 1  18 ?  -2.744   8.745   6.905 1.000 93.490 ? 18  LEU A O   1 
ATOM 142  C CG  ? LEU A 1  18 ?  -4.608   4.669   6.864 1.000 93.490 ? 18  LEU A CG  1 
ATOM 143  C CD1 ? LEU A 1  18 ?  -4.883   4.332   5.402 1.000 93.490 ? 18  LEU A CD1 1 
ATOM 144  C CD2 ? LEU A 1  18 ?  -3.840   3.540   7.543 1.000 93.490 ? 18  LEU A CD2 1 
ATOM 145  N N   ? PHE A 1  19 ?  -4.757   9.156   7.993 1.000 91.380 ? 19  PHE A N   1 
ATOM 146  C CA  ? PHE A 1  19 ?  -4.299  10.400   8.600 1.000 91.380 ? 19  PHE A CA  1 
ATOM 147  C C   ? PHE A 1  19 ?  -4.037  10.212  10.089 1.000 91.380 ? 19  PHE A C   1 
ATOM 148  C CB  ? PHE A 1  19 ?  -5.328  11.515   8.384 1.000 91.380 ? 19  PHE A CB  1 
ATOM 149  O O   ? PHE A 1  19 ?  -4.809   9.546  10.782 1.000 91.380 ? 19  PHE A O   1 
ATOM 150  C CG  ? PHE A 1  19 ?  -5.466  11.943   6.948 1.000 91.380 ? 19  PHE A CG  1 
ATOM 151  C CD1 ? PHE A 1  19 ?  -4.646  12.933   6.421 1.000 91.380 ? 19  PHE A CD1 1 
ATOM 152  C CD2 ? PHE A 1  19 ?  -6.418  11.356   6.125 1.000 91.380 ? 19  PHE A CD2 1 
ATOM 153  C CE1 ? PHE A 1  19 ?  -4.772  13.332   5.092 1.000 91.380 ? 19  PHE A CE1 1 
ATOM 154  C CE2 ? PHE A 1  19 ?  -6.551  11.749   4.796 1.000 91.380 ? 19  PHE A CE2 1 
ATOM 155  C CZ  ? PHE A 1  19 ?  -5.727  12.738   4.282 1.000 91.380 ? 19  PHE A CZ  1 
ATOM 156  N N   ? ASP A 1  20 ?  -2.882  10.684  10.535 1.000 88.250 ? 20  ASP A N   1 
ATOM 157  C CA  ? ASP A 1  20 ?  -2.578  10.933  11.941 1.000 88.250 ? 20  ASP A CA  1 
ATOM 158  C C   ? ASP A 1  20 ?  -2.684  12.420  12.270 1.000 88.250 ? 20  ASP A C   1 
ATOM 159  C CB  ? ASP A 1  20 ?  -1.181  10.415  12.288 1.000 88.250 ? 20  ASP A CB  1 
ATOM 160  O O   ? ASP A 1  20 ?  -1.762  13.190  11.992 1.000 88.250 ? 20  ASP A O   1 
ATOM 161  C CG  ? ASP A 1  20 ?  -0.864  10.511  13.770 1.000 88.250 ? 20  ASP A CG  1 
ATOM 162  O OD1 ? ASP A 1  20 ?  -1.749  10.911  14.558 1.000 88.250 ? 20  ASP A OD1 1 
ATOM 163  O OD2 ? ASP A 1  20 ?   0.281  10.187  14.153 1.000 88.250 ? 20  ASP A OD2 1 
ATOM 164  N N   ? GLY A 1  21 ?  -3.876  12.861  12.805 1.000 87.520 ? 21  GLY A N   1 
ATOM 165  C CA  ? GLY A 1  21 ?  -4.231  14.272  12.807 1.000 87.520 ? 21  GLY A CA  1 
ATOM 166  C C   ? GLY A 1  21 ?  -4.463  14.831  11.416 1.000 87.520 ? 21  GLY A C   1 
ATOM 167  O O   ? GLY A 1  21 ?  -5.178  14.231  10.611 1.000 87.520 ? 21  GLY A O   1 
ATOM 168  N N   ? PRO A 1  22 ?  -3.930  16.007  11.109 1.000 82.570 ? 22  PRO A N   1 
ATOM 169  C CA  ? PRO A 1  22 ?  -4.122  16.652   9.808 1.000 82.570 ? 22  PRO A CA  1 
ATOM 170  C C   ? PRO A 1  22 ?  -3.088  16.214   8.774 1.000 82.570 ? 22  PRO A C   1 
ATOM 171  C CB  ? PRO A 1  22 ?  -3.976  18.142  10.129 1.000 82.570 ? 22  PRO A CB  1 
ATOM 172  O O   ? PRO A 1  22 ?  -3.194  16.574   7.599 1.000 82.570 ? 22  PRO A O   1 
ATOM 173  C CG  ? PRO A 1  22 ?  -3.058  18.191  11.307 1.000 82.570 ? 22  PRO A CG  1 
ATOM 174  C CD  ? PRO A 1  22 ?  -3.294  16.969  12.147 1.000 82.570 ? 22  PRO A CD  1 
ATOM 175  N N   ? LYS A 1  23 ?  -2.197  15.330   9.198 1.000 83.690 ? 23  LYS A N   1 
ATOM 176  C CA  ? LYS A 1  23 ?  -1.074  14.925   8.358 1.000 83.690 ? 23  LYS A CA  1 
ATOM 177  C C   ? LYS A 1  23 ?  -1.323  13.556   7.730 1.000 83.690 ? 23  LYS A C   1 
ATOM 178  C CB  ? LYS A 1  23 ?   0.222  14.900   9.171 1.000 83.690 ? 23  LYS A CB  1 
ATOM 179  O O   ? LYS A 1  23 ?  -1.740  12.620   8.415 1.000 83.690 ? 23  LYS A O   1 
ATOM 180  C CG  ? LYS A 1  23 ?   1.451  14.506   8.364 1.000 83.690 ? 23  LYS A CG  1 
ATOM 181  C CD  ? LYS A 1  23 ?   2.684  14.382   9.249 1.000 83.690 ? 23  LYS A CD  1 
ATOM 182  C CE  ? LYS A 1  23 ?   3.877  13.838   8.475 1.000 83.690 ? 23  LYS A CE  1 
ATOM 183  N NZ  ? LYS A 1  23 ?   5.077  13.675   9.348 1.000 83.690 ? 23  LYS A NZ  1 
ATOM 184  N N   ? LEU A 1  24 ?  -1.165  13.480   6.395 1.000 86.410 ? 24  LEU A N   1 
ATOM 185  C CA  ? LEU A 1  24 ?  -1.164  12.184   5.725 1.000 86.410 ? 24  LEU A CA  1 
ATOM 186  C C   ? LEU A 1  24 ?  -0.007  11.320   6.215 1.000 86.410 ? 24  LEU A C   1 
ATOM 187  C CB  ? LEU A 1  24 ?  -1.073  12.366   4.207 1.000 86.410 ? 24  LEU A CB  1 
ATOM 188  O O   ? LEU A 1  24 ?   1.160  11.681   6.043 1.000 86.410 ? 24  LEU A O   1 
ATOM 189  C CG  ? LEU A 1  24 ?  -1.001  11.085   3.374 1.000 86.410 ? 24  LEU A CG  1 
ATOM 190  C CD1 ? LEU A 1  24 ?  -2.292  10.286   3.517 1.000 86.410 ? 24  LEU A CD1 1 
ATOM 191  C CD2 ? LEU A 1  24 ?  -0.729  11.414   1.910 1.000 86.410 ? 24  LEU A CD2 1 
ATOM 192  N N   ? HIS A 1  25 ?  -0.367  10.086   6.831 1.000 87.790 ? 25  HIS A N   1 
ATOM 193  C CA  ? HIS A 1  25 ?   0.627   9.219   7.452 1.000 87.790 ? 25  HIS A CA  1 
ATOM 194  C C   ? HIS A 1  25 ?   1.027   8.082   6.517 1.000 87.790 ? 25  HIS A C   1 
ATOM 195  C CB  ? HIS A 1  25 ?   0.097   8.652   8.770 1.000 87.790 ? 25  HIS A CB  1 
ATOM 196  O O   ? HIS A 1  25 ?   2.216   7.809   6.337 1.000 87.790 ? 25  HIS A O   1 
ATOM 197  C CG  ? HIS A 1  25 ?   1.095   7.819   9.510 1.000 87.790 ? 25  HIS A CG  1 
ATOM 198  C CD2 ? HIS A 1  25 ?   1.129   6.489   9.762 1.000 87.790 ? 25  HIS A CD2 1 
ATOM 199  N ND1 ? HIS A 1  25 ?   2.223   8.353  10.093 1.000 87.790 ? 25  HIS A ND1 1 
ATOM 200  C CE1 ? HIS A 1  25 ?   2.912   7.384  10.673 1.000 87.790 ? 25  HIS A CE1 1 
ATOM 201  N NE2 ? HIS A 1  25 ?   2.269   6.243  10.487 1.000 87.790 ? 25  HIS A NE2 1 
ATOM 202  N N   ? CYS A 1  26 ?   0.032   7.382   6.005 1.000 91.710 ? 26  CYS A N   1 
ATOM 203  C CA  ? CYS A 1  26 ?   0.229   6.241   5.119 1.000 91.710 ? 26  CYS A CA  1 
ATOM 204  C C   ? CYS A 1  26 ?  -0.929   6.107   4.136 1.000 91.710 ? 26  CYS A C   1 
ATOM 205  C CB  ? CYS A 1  26 ?   0.375   4.952   5.928 1.000 91.710 ? 26  CYS A CB  1 
ATOM 206  O O   ? CYS A 1  26 ?  -1.960   6.762   4.293 1.000 91.710 ? 26  CYS A O   1 
ATOM 207  S SG  ? CYS A 1  26 ?   1.976   4.785   6.747 1.000 91.710 ? 26  CYS A SG  1 
ATOM 208  N N   ? THR A 1  27 ?  -0.631   5.249   3.218 1.000 92.680 ? 27  THR A N   1 
ATOM 209  C CA  ? THR A 1  27 ?  -1.687   4.794   2.321 1.000 92.680 ? 27  THR A CA  1 
ATOM 210  C C   ? THR A 1  27 ?  -2.187   3.412   2.732 1.000 92.680 ? 27  THR A C   1 
ATOM 211  C CB  ? THR A 1  27 ?  -1.200   4.753   0.861 1.000 92.680 ? 27  THR A CB  1 
ATOM 212  O O   ? THR A 1  27 ?  -1.457   2.643   3.360 1.000 92.680 ? 27  THR A O   1 
ATOM 213  C CG2 ? THR A 1  27 ?  -2.328   4.350  -0.084 1.000 92.680 ? 27  THR A CG2 1 
ATOM 214  O OG1 ? THR A 1  27 ?  -0.719   6.050   0.487 1.000 92.680 ? 27  THR A OG1 1 
ATOM 215  N N   ? GLY A 1  28 ?  -3.436   3.147   2.404 1.000 95.120 ? 28  GLY A N   1 
ATOM 216  C CA  ? GLY A 1  28 ?  -4.041   1.848   2.653 1.000 95.120 ? 28  GLY A CA  1 
ATOM 217  C C   ? GLY A 1  28 ?  -4.871   1.344   1.487 1.000 95.120 ? 28  GLY A C   1 
ATOM 218  O O   ? GLY A 1  28 ?  -5.138   2.088   0.541 1.000 95.120 ? 28  GLY A O   1 
ATOM 219  N N   ? THR A 1  29 ?  -5.158   0.041   1.591 1.000 97.830 ? 29  THR A N   1 
ATOM 220  C CA  ? THR A 1  29 ?  -5.977  -0.594   0.564 1.000 97.830 ? 29  THR A CA  1 
ATOM 221  C C   ? THR A 1  29 ?  -7.209  -1.249   1.184 1.000 97.830 ? 29  THR A C   1 
ATOM 222  C CB  ? THR A 1  29 ?  -5.172  -1.648  -0.219 1.000 97.830 ? 29  THR A CB  1 
ATOM 223  O O   ? THR A 1  29 ?  -7.090  -2.067   2.098 1.000 97.830 ? 29  THR A O   1 
ATOM 224  C CG2 ? THR A 1  29 ?  -6.002  -2.243  -1.352 1.000 97.830 ? 29  THR A CG2 1 
ATOM 225  O OG1 ? THR A 1  29 ?  -4.001  -1.033  -0.771 1.000 97.830 ? 29  THR A OG1 1 
ATOM 226  N N   ? LEU A 1  30 ?  -8.369  -0.813   0.673 1.000 98.240 ? 30  LEU A N   1 
ATOM 227  C CA  ? LEU A 1  30 ?  -9.623  -1.418   1.107 1.000 98.240 ? 30  LEU A CA  1 
ATOM 228  C C   ? LEU A 1  30 ?  -9.759  -2.837   0.564 1.000 98.240 ? 30  LEU A C   1 
ATOM 229  C CB  ? LEU A 1  30 ? -10.813  -0.569   0.653 1.000 98.240 ? 30  LEU A CB  1 
ATOM 230  O O   ? LEU A 1  30 ?  -9.739  -3.045  -0.652 1.000 98.240 ? 30  LEU A O   1 
ATOM 231  C CG  ? LEU A 1  30 ? -12.197  -1.055   1.087 1.000 98.240 ? 30  LEU A CG  1 
ATOM 232  C CD1 ? LEU A 1  30 ? -12.355  -0.926   2.598 1.000 98.240 ? 30  LEU A CD1 1 
ATOM 233  C CD2 ? LEU A 1  30 ? -13.289  -0.276   0.362 1.000 98.240 ? 30  LEU A CD2 1 
ATOM 234  N N   ? ILE A 1  31 ?  -9.899  -3.868   1.483 1.000 97.800 ? 31  ILE A N   1 
ATOM 235  C CA  ? ILE A 1  31 ?  -9.913  -5.257   1.037 1.000 97.800 ? 31  ILE A CA  1 
ATOM 236  C C   ? ILE A 1  31 ? -11.254  -5.898   1.390 1.000 97.800 ? 31  ILE A C   1 
ATOM 237  C CB  ? ILE A 1  31 ?  -8.753  -6.063   1.662 1.000 97.800 ? 31  ILE A CB  1 
ATOM 238  O O   ? ILE A 1  31 ? -11.554  -7.008   0.945 1.000 97.800 ? 31  ILE A O   1 
ATOM 239  C CG1 ? ILE A 1  31 ?  -8.765  -5.920   3.189 1.000 97.800 ? 31  ILE A CG1 1 
ATOM 240  C CG2 ? ILE A 1  31 ?  -7.409  -5.614   1.081 1.000 97.800 ? 31  ILE A CG2 1 
ATOM 241  C CD1 ? ILE A 1  31 ?  -7.801  -6.856   3.906 1.000 97.800 ? 31  ILE A CD1 1 
ATOM 242  N N   ? ASN A 1  32 ? -12.147  -5.143   2.194 1.000 96.810 ? 32  ASN A N   1 
ATOM 243  C CA  ? ASN A 1  32 ? -13.557  -5.407   2.463 1.000 96.810 ? 32  ASN A CA  1 
ATOM 244  C C   ? ASN A 1  32 ? -14.250  -4.188   3.064 1.000 96.810 ? 32  ASN A C   1 
ATOM 245  C CB  ? ASN A 1  32 ? -13.710  -6.615   3.390 1.000 96.810 ? 32  ASN A CB  1 
ATOM 246  O O   ? ASN A 1  32 ? -13.676  -3.098   3.102 1.000 96.810 ? 32  ASN A O   1 
ATOM 247  C CG  ? ASN A 1  32 ? -13.229  -6.334   4.800 1.000 96.810 ? 32  ASN A CG  1 
ATOM 248  N ND2 ? ASN A 1  32 ? -12.880  -7.387   5.529 1.000 96.810 ? 32  ASN A ND2 1 
ATOM 249  O OD1 ? ASN A 1  32 ? -13.172  -5.179   5.231 1.000 96.810 ? 32  ASN A OD1 1 
ATOM 250  N N   ? LYS A 1  33 ? -15.615  -4.341   3.476 1.000 97.060 ? 33  LYS A N   1 
ATOM 251  C CA  ? LYS A 1  33 ? -16.405  -3.184   3.887 1.000 97.060 ? 33  LYS A CA  1 
ATOM 252  C C   ? LYS A 1  33 ? -15.826  -2.541   5.144 1.000 97.060 ? 33  LYS A C   1 
ATOM 253  C CB  ? LYS A 1  33 ? -17.861  -3.586   4.126 1.000 97.060 ? 33  LYS A CB  1 
ATOM 254  O O   ? LYS A 1  33 ? -16.089  -1.370   5.426 1.000 97.060 ? 33  LYS A O   1 
ATOM 255  C CG  ? LYS A 1  33 ? -18.628  -3.918   2.855 1.000 97.060 ? 33  LYS A CG  1 
ATOM 256  C CD  ? LYS A 1  33 ? -20.095  -4.206   3.147 1.000 97.060 ? 33  LYS A CD  1 
ATOM 257  C CE  ? LYS A 1  33 ? -20.884  -4.449   1.867 1.000 97.060 ? 33  LYS A CE  1 
ATOM 258  N NZ  ? LYS A 1  33 ? -22.315  -4.769   2.150 1.000 97.060 ? 33  LYS A NZ  1 
ATOM 259  N N   ? ARG A 1  34 ? -14.927  -3.275   5.855 1.000 97.240 ? 34  ARG A N   1 
ATOM 260  C CA  ? ARG A 1  34 ? -14.508  -2.758   7.154 1.000 97.240 ? 34  ARG A CA  1 
ATOM 261  C C   ? ARG A 1  34 ? -12.996  -2.859   7.321 1.000 97.240 ? 34  ARG A C   1 
ATOM 262  C CB  ? ARG A 1  34 ? -15.212  -3.512   8.284 1.000 97.240 ? 34  ARG A CB  1 
ATOM 263  O O   ? ARG A 1  34 ? -12.449  -2.425   8.337 1.000 97.240 ? 34  ARG A O   1 
ATOM 264  C CG  ? ARG A 1  34 ? -16.688  -3.175   8.424 1.000 97.240 ? 34  ARG A CG  1 
ATOM 265  C CD  ? ARG A 1  34 ? -17.298  -3.815   9.663 1.000 97.240 ? 34  ARG A CD  1 
ATOM 266  N NE  ? ARG A 1  34 ? -18.732  -3.556   9.753 1.000 97.240 ? 34  ARG A NE  1 
ATOM 267  N NH1 ? ARG A 1  34 ? -18.614  -2.442  11.774 1.000 97.240 ? 34  ARG A NH1 1 
ATOM 268  N NH2 ? ARG A 1  34 ? -20.637  -2.729  10.735 1.000 97.240 ? 34  ARG A NH2 1 
ATOM 269  C CZ  ? ARG A 1  34 ? -19.324  -2.910  10.754 1.000 97.240 ? 34  ARG A CZ  1 
ATOM 270  N N   ? TRP A 1  35 ? -12.276  -3.463   6.340 1.000 97.970 ? 35  TRP A N   1 
ATOM 271  C CA  ? TRP A 1  35 ? -10.866  -3.747   6.585 1.000 97.970 ? 35  TRP A CA  1 
ATOM 272  C C   ? TRP A 1  35 ?  -9.990  -3.130   5.500 1.000 97.970 ? 35  TRP A C   1 
ATOM 273  C CB  ? TRP A 1  35 ? -10.626  -5.257   6.656 1.000 97.970 ? 35  TRP A CB  1 
ATOM 274  O O   ? TRP A 1  35 ? -10.307  -3.219   4.312 1.000 97.970 ? 35  TRP A O   1 
ATOM 275  C CG  ? TRP A 1  35 ? -11.199  -5.909   7.878 1.000 97.970 ? 35  TRP A CG  1 
ATOM 276  C CD1 ? TRP A 1  35 ? -12.370  -6.609   7.966 1.000 97.970 ? 35  TRP A CD1 1 
ATOM 277  C CD2 ? TRP A 1  35 ? -10.628  -5.916   9.190 1.000 97.970 ? 35  TRP A CD2 1 
ATOM 278  C CE2 ? TRP A 1  35 ? -11.507  -6.640  10.025 1.000 97.970 ? 35  TRP A CE2 1 
ATOM 279  C CE3 ? TRP A 1  35 ?  -9.455  -5.380   9.740 1.000 97.970 ? 35  TRP A CE3 1 
ATOM 280  N NE1 ? TRP A 1  35 ? -12.561  -7.051   9.255 1.000 97.970 ? 35  TRP A NE1 1 
ATOM 281  C CH2 ? TRP A 1  35 ? -10.096  -6.308  11.896 1.000 97.970 ? 35  TRP A CH2 1 
ATOM 282  C CZ2 ? TRP A 1  35 ? -11.250  -6.843  11.383 1.000 97.970 ? 35  TRP A CZ2 1 
ATOM 283  C CZ3 ? TRP A 1  35 ?  -9.201  -5.583  11.092 1.000 97.970 ? 35  TRP A CZ3 1 
ATOM 284  N N   ? LEU A 1  36 ?  -8.928  -2.480   5.993 1.000 97.950 ? 36  LEU A N   1 
ATOM 285  C CA  ? LEU A 1  36 ?  -7.846  -1.991   5.146 1.000 97.950 ? 36  LEU A CA  1 
ATOM 286  C C   ? LEU A 1  36 ?  -6.549  -2.741   5.434 1.000 97.950 ? 36  LEU A C   1 
ATOM 287  C CB  ? LEU A 1  36 ?  -7.638  -0.489   5.356 1.000 97.950 ? 36  LEU A CB  1 
ATOM 288  O O   ? LEU A 1  36 ?  -6.289  -3.123   6.578 1.000 97.950 ? 36  LEU A O   1 
ATOM 289  C CG  ? LEU A 1  36 ?  -8.835   0.411   5.044 1.000 97.950 ? 36  LEU A CG  1 
ATOM 290  C CD1 ? LEU A 1  36 ?  -8.706   1.739   5.782 1.000 97.950 ? 36  LEU A CD1 1 
ATOM 291  C CD2 ? LEU A 1  36 ?  -8.957   0.638   3.541 1.000 97.950 ? 36  LEU A CD2 1 
ATOM 292  N N   ? VAL A 1  37 ?  -5.785  -2.908   4.348 1.000 97.870 ? 37  VAL A N   1 
ATOM 293  C CA  ? VAL A 1  37 ?  -4.427  -3.415   4.519 1.000 97.870 ? 37  VAL A CA  1 
ATOM 294  C C   ? VAL A 1  37 ?  -3.421  -2.303   4.234 1.000 97.870 ? 37  VAL A C   1 
ATOM 295  C CB  ? VAL A 1  37 ?  -4.155  -4.629   3.602 1.000 97.870 ? 37  VAL A CB  1 
ATOM 296  O O   ? VAL A 1  37 ?  -3.604  -1.515   3.303 1.000 97.870 ? 37  VAL A O   1 
ATOM 297  C CG1 ? VAL A 1  37 ?  -2.689  -5.049   3.684 1.000 97.870 ? 37  VAL A CG1 1 
ATOM 298  C CG2 ? VAL A 1  37 ?  -5.070  -5.794   3.975 1.000 97.870 ? 37  VAL A CG2 1 
ATOM 299  N N   ? THR A 1  38 ?  -2.362  -2.152   5.126 1.000 96.830 ? 38  THR A N   1 
ATOM 300  C CA  ? THR A 1  38 ?  -1.302  -1.162   4.975 1.000 96.830 ? 38  THR A CA  1 
ATOM 301  C C   ? THR A 1  38 ?   0.010  -1.681   5.555 1.000 96.830 ? 38  THR A C   1 
ATOM 302  C CB  ? THR A 1  38 ?  -1.677   0.167   5.657 1.000 96.830 ? 38  THR A CB  1 
ATOM 303  O O   ? THR A 1  38 ?   0.102  -2.845   5.951 1.000 96.830 ? 38  THR A O   1 
ATOM 304  C CG2 ? THR A 1  38 ?  -1.668   0.028   7.176 1.000 96.830 ? 38  THR A CG2 1 
ATOM 305  O OG1 ? THR A 1  38 ?  -0.734   1.176   5.275 1.000 96.830 ? 38  THR A OG1 1 
ATOM 306  N N   ? ALA A 1  39 ?   1.026  -0.888   5.533 1.000 96.010 ? 39  ALA A N   1 
ATOM 307  C CA  ? ALA A 1  39 ?   2.333  -1.299   6.037 1.000 96.010 ? 39  ALA A CA  1 
ATOM 308  C C   ? ALA A 1  39 ?   2.383  -1.221   7.561 1.000 96.010 ? 39  ALA A C   1 
ATOM 309  C CB  ? ALA A 1  39 ?   3.434  -0.435   5.427 1.000 96.010 ? 39  ALA A CB  1 
ATOM 310  O O   ? ALA A 1  39 ?   1.863  -0.275   8.157 1.000 96.010 ? 39  ALA A O   1 
ATOM 311  N N   ? ALA A 1  40 ?   3.033  -2.225   8.174 1.000 96.230 ? 40  ALA A N   1 
ATOM 312  C CA  ? ALA A 1  40 ?   3.161  -2.294   9.627 1.000 96.230 ? 40  ALA A CA  1 
ATOM 313  C C   ? ALA A 1  40 ?   3.957  -1.109  10.165 1.000 96.230 ? 40  ALA A C   1 
ATOM 314  C CB  ? ALA A 1  40 ?   3.822  -3.607  10.041 1.000 96.230 ? 40  ALA A CB  1 
ATOM 315  O O   ? ALA A 1  40 ?   3.756  -0.684  11.306 1.000 96.230 ? 40  ALA A O   1 
ATOM 316  N N   ? GLN A 1  41 ?   4.834  -0.597   9.457 1.000 92.870 ? 41  GLN A N   1 
ATOM 317  C CA  ? GLN A 1  41 ?   5.693   0.504   9.880 1.000 92.870 ? 41  GLN A CA  1 
ATOM 318  C C   ? GLN A 1  41 ?   4.896   1.796  10.033 1.000 92.870 ? 41  GLN A C   1 
ATOM 319  C CB  ? GLN A 1  41 ?   6.836   0.707   8.884 1.000 92.870 ? 41  GLN A CB  1 
ATOM 320  O O   ? GLN A 1  41 ?   5.398   2.781  10.579 1.000 92.870 ? 41  GLN A O   1 
ATOM 321  C CG  ? GLN A 1  41 ?   6.374   1.135   7.497 1.000 92.870 ? 41  GLN A CG  1 
ATOM 322  C CD  ? GLN A 1  41 ?   7.522   1.275   6.514 1.000 92.870 ? 41  GLN A CD  1 
ATOM 323  N NE2 ? GLN A 1  41 ?   7.370   2.178   5.551 1.000 92.870 ? 41  GLN A NE2 1 
ATOM 324  O OE1 ? GLN A 1  41 ?   8.536   0.578   6.620 1.000 92.870 ? 41  GLN A OE1 1 
ATOM 325  N N   ? CYS A 1  42 ?   3.594   1.760   9.668 1.000 92.120 ? 42  CYS A N   1 
ATOM 326  C CA  ? CYS A 1  42 ?   2.724   2.929   9.708 1.000 92.120 ? 42  CYS A CA  1 
ATOM 327  C C   ? CYS A 1  42 ?   1.953   2.990  11.021 1.000 92.120 ? 42  CYS A C   1 
ATOM 328  C CB  ? CYS A 1  42 ?   1.747   2.911   8.533 1.000 92.120 ? 42  CYS A CB  1 
ATOM 329  O O   ? CYS A 1  42 ?   1.090   3.851  11.200 1.000 92.120 ? 42  CYS A O   1 
ATOM 330  S SG  ? CYS A 1  42 ?   2.537   3.147   6.926 1.000 92.120 ? 42  CYS A SG  1 
ATOM 331  N N   ? HIS A 1  43 ?   2.209   2.188  11.952 1.000 92.620 ? 43  HIS A N   1 
ATOM 332  C CA  ? HIS A 1  43 ?   1.398   2.013  13.152 1.000 92.620 ? 43  HIS A CA  1 
ATOM 333  C C   ? HIS A 1  43 ?   1.506   3.225  14.071 1.000 92.620 ? 43  HIS A C   1 
ATOM 334  C CB  ? HIS A 1  43 ?   1.818   0.747  13.901 1.000 92.620 ? 43  HIS A CB  1 
ATOM 335  O O   ? HIS A 1  43 ?   2.598   3.565  14.532 1.000 92.620 ? 43  HIS A O   1 
ATOM 336  C CG  ? HIS A 1  43 ?   0.972   0.450  15.098 1.000 92.620 ? 43  HIS A CG  1 
ATOM 337  C CD2 ? HIS A 1  43 ?   1.263   0.473  16.420 1.000 92.620 ? 43  HIS A CD2 1 
ATOM 338  N ND1 ? HIS A 1  43 ?  -0.350   0.074  15.001 1.000 92.620 ? 43  HIS A ND1 1 
ATOM 339  C CE1 ? HIS A 1  43 ?  -0.837  -0.122  16.215 1.000 92.620 ? 43  HIS A CE1 1 
ATOM 340  N NE2 ? HIS A 1  43 ?   0.122   0.114  17.094 1.000 92.620 ? 43  HIS A NE2 1 
ATOM 341  N N   ? THR A 1  44 ?   0.384   3.902  14.313 1.000 86.340 ? 44  THR A N   1 
ATOM 342  C CA  ? THR A 1  44 ?   0.353   5.072  15.183 1.000 86.340 ? 44  THR A CA  1 
ATOM 343  C C   ? THR A 1  44 ?  -0.743   4.935  16.236 1.000 86.340 ? 44  THR A C   1 
ATOM 344  C CB  ? THR A 1  44 ?   0.133   6.364  14.374 1.000 86.340 ? 44  THR A CB  1 
ATOM 345  O O   ? THR A 1  44 ?  -0.866   5.780  17.126 1.000 86.340 ? 44  THR A O   1 
ATOM 346  C CG2 ? THR A 1  44 ?   1.260   6.583  13.370 1.000 86.340 ? 44  THR A CG2 1 
ATOM 347  O OG1 ? THR A 1  44 ?  -1.110   6.273  13.668 1.000 86.340 ? 44  THR A OG1 1 
ATOM 348  N N   ? GLY A 1  45 ?  -1.558   3.680  16.224 1.000 83.950 ? 45  GLY A N   1 
ATOM 349  C CA  ? GLY A 1  45 ?  -2.637   3.405  17.160 1.000 83.950 ? 45  GLY A CA  1 
ATOM 350  C C   ? GLY A 1  45 ?  -3.991   3.875  16.664 1.000 83.950 ? 45  GLY A C   1 
ATOM 351  O O   ? GLY A 1  45 ?  -4.972   3.130  16.721 1.000 83.950 ? 45  GLY A O   1 
ATOM 352  N N   ? ARG A 1  46 ?  -4.190   5.195  16.132 1.000 87.010 ? 46  ARG A N   1 
ATOM 353  C CA  ? ARG A 1  46 ?  -5.470   5.719  15.665 1.000 87.010 ? 46  ARG A CA  1 
ATOM 354  C C   ? ARG A 1  46 ?  -5.309   6.456  14.340 1.000 87.010 ? 46  ARG A C   1 
ATOM 355  C CB  ? ARG A 1  46 ?  -6.083   6.651  16.713 1.000 87.010 ? 46  ARG A CB  1 
ATOM 356  O O   ? ARG A 1  46 ?  -4.403   7.277  14.186 1.000 87.010 ? 46  ARG A O   1 
ATOM 357  C CG  ? ARG A 1  46 ?  -6.564   5.937  17.966 1.000 87.010 ? 46  ARG A CG  1 
ATOM 358  C CD  ? ARG A 1  46 ?  -7.205   6.902  18.954 1.000 87.010 ? 46  ARG A CD  1 
ATOM 359  N NE  ? ARG A 1  46 ?  -7.591   6.230  20.191 1.000 87.010 ? 46  ARG A NE  1 
ATOM 360  N NH1 ? ARG A 1  46 ?  -8.529   8.105  21.161 1.000 87.010 ? 46  ARG A NH1 1 
ATOM 361  N NH2 ? ARG A 1  46 ?  -8.516   6.110  22.290 1.000 87.010 ? 46  ARG A NH2 1 
ATOM 362  C CZ  ? ARG A 1  46 ?  -8.211   6.817  21.211 1.000 87.010 ? 46  ARG A CZ  1 
ATOM 363  N N   ? PHE A 1  47 ?  -6.260   6.119  13.422 1.000 92.730 ? 47  PHE A N   1 
ATOM 364  C CA  ? PHE A 1  47 ?  -6.252   6.741  12.103 1.000 92.730 ? 47  PHE A CA  1 
ATOM 365  C C   ? PHE A 1  47 ?  -7.622   7.319  11.770 1.000 92.730 ? 47  PHE A C   1 
ATOM 366  C CB  ? PHE A 1  47 ?  -5.834   5.729  11.032 1.000 92.730 ? 47  PHE A CB  1 
ATOM 367  O O   ? PHE A 1  47 ?  -8.650   6.746  12.137 1.000 92.730 ? 47  PHE A O   1 
ATOM 368  C CG  ? PHE A 1  47 ?  -4.374   5.367  11.075 1.000 92.730 ? 47  PHE A CG  1 
ATOM 369  C CD1 ? PHE A 1  47 ?  -3.402   6.306  10.752 1.000 92.730 ? 47  PHE A CD1 1 
ATOM 370  C CD2 ? PHE A 1  47 ?  -3.974   4.088  11.439 1.000 92.730 ? 47  PHE A CD2 1 
ATOM 371  C CE1 ? PHE A 1  47 ?  -2.049   5.974  10.791 1.000 92.730 ? 47  PHE A CE1 1 
ATOM 372  C CE2 ? PHE A 1  47 ?  -2.625   3.749  11.480 1.000 92.730 ? 47  PHE A CE2 1 
ATOM 373  C CZ  ? PHE A 1  47 ?  -1.664   4.693  11.155 1.000 92.730 ? 47  PHE A CZ  1 
ATOM 374  N N   ? PHE A 1  48 ?  -7.580   8.504  11.096 1.000 94.200 ? 48  PHE A N   1 
ATOM 375  C CA  ? PHE A 1  48 ?  -8.687   8.909  10.237 1.000 94.200 ? 48  PHE A CA  1 
ATOM 376  C C   ? PHE A 1  48 ?  -8.469   8.423   8.809 1.000 94.200 ? 48  PHE A C   1 
ATOM 377  C CB  ? PHE A 1  48 ?  -8.853  10.431  10.253 1.000 94.200 ? 48  PHE A CB  1 
ATOM 378  O O   ? PHE A 1  48 ?  -7.399   8.630   8.233 1.000 94.200 ? 48  PHE A O   1 
ATOM 379  C CG  ? PHE A 1  48 ?  -9.288  10.980  11.585 1.000 94.200 ? 48  PHE A CG  1 
ATOM 380  C CD1 ? PHE A 1  48 ? -10.619  10.917  11.978 1.000 94.200 ? 48  PHE A CD1 1 
ATOM 381  C CD2 ? PHE A 1  48 ?  -8.364  11.559  12.445 1.000 94.200 ? 48  PHE A CD2 1 
ATOM 382  C CE1 ? PHE A 1  48 ? -11.024  11.425  13.211 1.000 94.200 ? 48  PHE A CE1 1 
ATOM 383  C CE2 ? PHE A 1  48 ?  -8.760  12.068  13.679 1.000 94.200 ? 48  PHE A CE2 1 
ATOM 384  C CZ  ? PHE A 1  48 ? -10.091  12.001  14.059 1.000 94.200 ? 48  PHE A CZ  1 
ATOM 385  N N   ? VAL A 1  49 ?  -9.545   7.702   8.344 1.000 94.860 ? 49  VAL A N   1 
ATOM 386  C CA  ? VAL A 1  49 ?  -9.404   7.086   7.029 1.000 94.860 ? 49  VAL A CA  1 
ATOM 387  C C   ? VAL A 1  49 ? -10.306   7.800   6.025 1.000 94.860 ? 49  VAL A C   1 
ATOM 388  C CB  ? VAL A 1  49 ?  -9.739   5.579   7.070 1.000 94.860 ? 49  VAL A CB  1 
ATOM 389  O O   ? VAL A 1  49 ? -11.498   7.991   6.279 1.000 94.860 ? 49  VAL A O   1 
ATOM 390  C CG1 ? VAL A 1  49 ?  -9.600   4.957   5.681 1.000 94.860 ? 49  VAL A CG1 1 
ATOM 391  C CG2 ? VAL A 1  49 ?  -8.839   4.859   8.073 1.000 94.860 ? 49  VAL A CG2 1 
ATOM 392  N N   ? SER A 1  50 ?  -9.702   8.212   4.986 1.000 93.980 ? 50  SER A N   1 
ATOM 393  C CA  ? SER A 1  50 ? -10.454   8.810   3.888 1.000 93.980 ? 50  SER A CA  1 
ATOM 394  C C   ? SER A 1  50 ? -10.454   7.904   2.661 1.000 93.980 ? 50  SER A C   1 
ATOM 395  C CB  ? SER A 1  50 ?  -9.874  10.177   3.523 1.000 93.980 ? 50  SER A CB  1 
ATOM 396  O O   ? SER A 1  50 ?  -9.396   7.451   2.218 1.000 93.980 ? 50  SER A O   1 
ATOM 397  O OG  ? SER A 1  50 ? -10.639  10.791   2.499 1.000 93.980 ? 50  SER A OG  1 
ATOM 398  N N   ? LEU A 1  51 ? -11.674   7.590   2.085 1.000 94.310 ? 51  LEU A N   1 
ATOM 399  C CA  ? LEU A 1  51 ? -11.873   6.810   0.869 1.000 94.310 ? 51  LEU A CA  1 
ATOM 400  C C   ? LEU A 1  51 ? -12.663   7.605  -0.165 1.000 94.310 ? 51  LEU A C   1 
ATOM 401  C CB  ? LEU A 1  51 ? -12.598   5.499   1.186 1.000 94.310 ? 51  LEU A CB  1 
ATOM 402  O O   ? LEU A 1  51 ? -13.383   8.543   0.185 1.000 94.310 ? 51  LEU A O   1 
ATOM 403  C CG  ? LEU A 1  51 ? -11.815   4.470   2.002 1.000 94.310 ? 51  LEU A CG  1 
ATOM 404  C CD1 ? LEU A 1  51 ? -12.319   4.441   3.442 1.000 94.310 ? 51  LEU A CD1 1 
ATOM 405  C CD2 ? LEU A 1  51 ? -11.920   3.089   1.365 1.000 94.310 ? 51  LEU A CD2 1 
ATOM 406  N N   ? GLY A 1  52 ? -12.421   7.194  -1.473 1.000 91.330 ? 52  GLY A N   1 
ATOM 407  C CA  ? GLY A 1  52 ? -13.179   7.852  -2.525 1.000 91.330 ? 52  GLY A CA  1 
ATOM 408  C C   ? GLY A 1  52 ? -12.615   9.207  -2.909 1.000 91.330 ? 52  GLY A C   1 
ATOM 409  O O   ? GLY A 1  52 ? -13.329  10.050  -3.454 1.000 91.330 ? 52  GLY A O   1 
ATOM 410  N N   ? GLU A 1  53 ? -11.252   9.322  -2.473 1.000 86.340 ? 53  GLU A N   1 
ATOM 411  C CA  ? GLU A 1  53 ? -10.565  10.588  -2.709 1.000 86.340 ? 53  GLU A CA  1 
ATOM 412  C C   ? GLU A 1  53 ?  -9.819  10.571  -4.040 1.000 86.340 ? 53  GLU A C   1 
ATOM 413  C CB  ? GLU A 1  53 ?  -9.595  10.895  -1.566 1.000 86.340 ? 53  GLU A CB  1 
ATOM 414  O O   ? GLU A 1  53 ?  -9.189   9.571  -4.392 1.000 86.340 ? 53  GLU A O   1 
ATOM 415  C CG  ? GLU A 1  53 ? -10.276  11.118  -0.223 1.000 86.340 ? 53  GLU A CG  1 
ATOM 416  C CD  ? GLU A 1  53 ? -10.892  12.501  -0.086 1.000 86.340 ? 53  GLU A CD  1 
ATOM 417  O OE1 ? GLU A 1  53 ? -11.659  12.731   0.877 1.000 86.340 ? 53  GLU A OE1 1 
ATOM 418  O OE2 ? GLU A 1  53 ? -10.606  13.362  -0.948 1.000 86.340 ? 53  GLU A OE2 1 
ATOM 419  N N   ? HIS A 1  54 ?  -9.982  11.548  -4.844 1.000 84.640 ? 54  HIS A N   1 
ATOM 420  C CA  ? HIS A 1  54 ?  -9.081  11.836  -5.955 1.000 84.640 ? 54  HIS A CA  1 
ATOM 421  C C   ? HIS A 1  54 ?  -8.147  12.993  -5.621 1.000 84.640 ? 54  HIS A C   1 
ATOM 422  C CB  ? HIS A 1  54 ?  -9.878  12.152  -7.222 1.000 84.640 ? 54  HIS A CB  1 
ATOM 423  O O   ? HIS A 1  54 ?  -6.970  12.973  -5.990 1.000 84.640 ? 54  HIS A O   1 
ATOM 424  C CG  ? HIS A 1  54 ?  -9.020  12.449  -8.411 1.000 84.640 ? 54  HIS A CG  1 
ATOM 425  C CD2 ? HIS A 1  54 ?  -8.874  13.579  -9.142 1.000 84.640 ? 54  HIS A CD2 1 
ATOM 426  N ND1 ? HIS A 1  54 ?  -8.184  11.512  -8.977 1.000 84.640 ? 54  HIS A ND1 1 
ATOM 427  C CE1 ? HIS A 1  54 ?  -7.557  12.055 -10.008 1.000 84.640 ? 54  HIS A CE1 1 
ATOM 428  N NE2 ? HIS A 1  54 ?  -7.959  13.308 -10.129 1.000 84.640 ? 54  HIS A NE2 1 
ATOM 429  N N   ? SER A 1  55 ?  -8.707  13.955  -4.840 1.000 85.190 ? 55  SER A N   1 
ATOM 430  C CA  ? SER A 1  55 ?  -7.977  15.096  -4.297 1.000 85.190 ? 55  SER A CA  1 
ATOM 431  C C   ? SER A 1  55 ?  -8.195  15.226  -2.793 1.000 85.190 ? 55  SER A C   1 
ATOM 432  C CB  ? SER A 1  55 ?  -8.403  16.387  -4.996 1.000 85.190 ? 55  SER A CB  1 
ATOM 433  O O   ? SER A 1  55 ?  -9.335  15.260  -2.326 1.000 85.190 ? 55  SER A O   1 
ATOM 434  O OG  ? SER A 1  55 ?  -7.761  17.509  -4.414 1.000 85.190 ? 55  SER A OG  1 
ATOM 435  N N   ? LEU A 1  56 ?  -7.085  15.306  -2.037 1.000 79.740 ? 56  LEU A N   1 
ATOM 436  C CA  ? LEU A 1  56 ?  -7.156  15.272  -0.580 1.000 79.740 ? 56  LEU A CA  1 
ATOM 437  C C   ? LEU A 1  56 ?  -7.689  16.591  -0.031 1.000 79.740 ? 56  LEU A C   1 
ATOM 438  C CB  ? LEU A 1  56 ?  -5.777  14.977   0.017 1.000 79.740 ? 56  LEU A CB  1 
ATOM 439  O O   ? LEU A 1  56 ?  -8.290  16.622   1.046 1.000 79.740 ? 56  LEU A O   1 
ATOM 440  C CG  ? LEU A 1  56 ?  -5.242  13.558  -0.182 1.000 79.740 ? 56  LEU A CG  1 
ATOM 441  C CD1 ? LEU A 1  56 ?  -3.824  13.445   0.369 1.000 79.740 ? 56  LEU A CD1 1 
ATOM 442  C CD2 ? LEU A 1  56 ?  -6.162  12.541   0.483 1.000 79.740 ? 56  LEU A CD2 1 
ATOM 443  N N   ? TRP A 1  57 ?  -7.694  17.656  -0.774 1.000 75.070 ? 57  TRP A N   1 
ATOM 444  C CA  ? TRP A 1  57 ?  -7.988  18.971  -0.214 1.000 75.070 ? 57  TRP A CA  1 
ATOM 445  C C   ? TRP A 1  57 ?  -9.107  19.656  -0.991 1.000 75.070 ? 57  TRP A C   1 
ATOM 446  C CB  ? TRP A 1  57 ?  -6.734  19.850  -0.217 1.000 75.070 ? 57  TRP A CB  1 
ATOM 447  O O   ? TRP A 1  57 ?  -9.524  20.764  -0.644 1.000 75.070 ? 57  TRP A O   1 
ATOM 448  C CG  ? TRP A 1  57 ?  -5.566  19.247   0.503 1.000 75.070 ? 57  TRP A CG  1 
ATOM 449  C CD1 ? TRP A 1  57 ?  -4.420  18.753  -0.056 1.000 75.070 ? 57  TRP A CD1 1 
ATOM 450  C CD2 ? TRP A 1  57 ?  -5.432  19.070   1.916 1.000 75.070 ? 57  TRP A CD2 1 
ATOM 451  C CE2 ? TRP A 1  57 ?  -4.177  18.462   2.144 1.000 75.070 ? 57  TRP A CE2 1 
ATOM 452  C CE3 ? TRP A 1  57 ?  -6.252  19.367   3.013 1.000 75.070 ? 57  TRP A CE3 1 
ATOM 453  N NE1 ? TRP A 1  57 ?  -3.580  18.279   0.926 1.000 75.070 ? 57  TRP A NE1 1 
ATOM 454  C CH2 ? TRP A 1  57 ?  -4.545  18.447   4.483 1.000 75.070 ? 57  TRP A CH2 1 
ATOM 455  C CZ2 ? TRP A 1  57 ?  -3.723  18.146   3.427 1.000 75.070 ? 57  TRP A CZ2 1 
ATOM 456  C CZ3 ? TRP A 1  57 ?  -5.798  19.051   4.289 1.000 75.070 ? 57  TRP A CZ3 1 
ATOM 457  N N   ? HIS A 1  58 ?  -9.666  18.781  -2.017 1.000 79.370 ? 58  HIS A N   1 
ATOM 458  C CA  ? HIS A 1  58 ? -10.838  19.225  -2.763 1.000 79.370 ? 58  HIS A CA  1 
ATOM 459  C C   ? HIS A 1  58 ? -12.037  18.323  -2.492 1.000 79.370 ? 58  HIS A C   1 
ATOM 460  C CB  ? HIS A 1  58 ? -10.536  19.262  -4.262 1.000 79.370 ? 58  HIS A CB  1 
ATOM 461  O O   ? HIS A 1  58 ? -11.941  17.101  -2.618 1.000 79.370 ? 58  HIS A O   1 
ATOM 462  C CG  ? HIS A 1  58 ? -11.663  19.798  -5.087 1.000 79.370 ? 58  HIS A CG  1 
ATOM 463  C CD2 ? HIS A 1  58 ? -12.498  19.184  -5.958 1.000 79.370 ? 58  HIS A CD2 1 
ATOM 464  N ND1 ? HIS A 1  58 ? -12.033  21.126  -5.069 1.000 79.370 ? 58  HIS A ND1 1 
ATOM 465  C CE1 ? HIS A 1  58 ? -13.051  21.304  -5.894 1.000 79.370 ? 58  HIS A CE1 1 
ATOM 466  N NE2 ? HIS A 1  58 ? -13.352  20.141  -6.446 1.000 79.370 ? 58  HIS A NE2 1 
ATOM 467  N N   ? PHE A 1  59 ? -13.143  19.000  -1.975 1.000 76.330 ? 59  PHE A N   1 
ATOM 468  C CA  ? PHE A 1  59 ? -14.370  18.264  -1.693 1.000 76.330 ? 59  PHE A CA  1 
ATOM 469  C C   ? PHE A 1  59 ? -15.068  17.860  -2.986 1.000 76.330 ? 59  PHE A C   1 
ATOM 470  C CB  ? PHE A 1  59 ? -15.315  19.103  -0.827 1.000 76.330 ? 59  PHE A CB  1 
ATOM 471  O O   ? PHE A 1  59 ? -15.508  18.717  -3.754 1.000 76.330 ? 59  PHE A O   1 
ATOM 472  C CG  ? PHE A 1  59 ? -16.469  18.323  -0.258 1.000 76.330 ? 59  PHE A CG  1 
ATOM 473  C CD1 ? PHE A 1  59 ? -17.761  18.521  -0.731 1.000 76.330 ? 59  PHE A CD1 1 
ATOM 474  C CD2 ? PHE A 1  59 ? -16.263  17.391   0.751 1.000 76.330 ? 59  PHE A CD2 1 
ATOM 475  C CE1 ? PHE A 1  59 ? -18.831  17.801  -0.207 1.000 76.330 ? 59  PHE A CE1 1 
ATOM 476  C CE2 ? PHE A 1  59 ? -17.328  16.667   1.280 1.000 76.330 ? 59  PHE A CE2 1 
ATOM 477  C CZ  ? PHE A 1  59 ? -18.611  16.875   0.800 1.000 76.330 ? 59  PHE A CZ  1 
ATOM 478  N N   ? GLU A 1  60 ? -15.088  16.511  -3.313 1.000 80.310 ? 60  GLU A N   1 
ATOM 479  C CA  ? GLU A 1  60 ? -15.638  15.981  -4.557 1.000 80.310 ? 60  GLU A CA  1 
ATOM 480  C C   ? GLU A 1  60 ? -16.915  15.184  -4.301 1.000 80.310 ? 60  GLU A C   1 
ATOM 481  C CB  ? GLU A 1  60 ? -14.606  15.104  -5.271 1.000 80.310 ? 60  GLU A CB  1 
ATOM 482  O O   ? GLU A 1  60 ? -17.444  14.542  -5.210 1.000 80.310 ? 60  GLU A O   1 
ATOM 483  C CG  ? GLU A 1  60 ? -13.373  15.864  -5.739 1.000 80.310 ? 60  GLU A CG  1 
ATOM 484  C CD  ? GLU A 1  60 ? -12.320  14.967  -6.372 1.000 80.310 ? 60  GLU A CD  1 
ATOM 485  O OE1 ? GLU A 1  60 ? -11.525  15.459  -7.204 1.000 80.310 ? 60  GLU A OE1 1 
ATOM 486  O OE2 ? GLU A 1  60 ? -12.292  13.763  -6.034 1.000 80.310 ? 60  GLU A OE2 1 
ATOM 487  N N   ? PHE A 1  61 ? -17.413  15.274  -2.933 1.000 82.230 ? 61  PHE A N   1 
ATOM 488  C CA  ? PHE A 1  61 ? -18.668  14.676  -2.491 1.000 82.230 ? 61  PHE A CA  1 
ATOM 489  C C   ? PHE A 1  61 ? -18.637  13.163  -2.665 1.000 82.230 ? 61  PHE A C   1 
ATOM 490  C CB  ? PHE A 1  61 ? -19.849  15.270  -3.265 1.000 82.230 ? 61  PHE A CB  1 
ATOM 491  O O   ? PHE A 1  61 ? -19.674  12.501  -2.575 1.000 82.230 ? 61  PHE A O   1 
ATOM 492  C CG  ? PHE A 1  61 ? -20.083  16.731  -2.990 1.000 82.230 ? 61  PHE A CG  1 
ATOM 493  C CD1 ? PHE A 1  61 ? -20.632  17.146  -1.783 1.000 82.230 ? 61  PHE A CD1 1 
ATOM 494  C CD2 ? PHE A 1  61 ? -19.752  17.690  -3.939 1.000 82.230 ? 61  PHE A CD2 1 
ATOM 495  C CE1 ? PHE A 1  61 ? -20.849  18.498  -1.526 1.000 82.230 ? 61  PHE A CE1 1 
ATOM 496  C CE2 ? PHE A 1  61 ? -19.966  19.042  -3.689 1.000 82.230 ? 61  PHE A CE2 1 
ATOM 497  C CZ  ? PHE A 1  61 ? -20.516  19.444  -2.482 1.000 82.230 ? 61  PHE A CZ  1 
ATOM 498  N N   ? THR A 1  62 ? -17.548  12.547  -2.997 1.000 86.300 ? 62  THR A N   1 
ATOM 499  C CA  ? THR A 1  62 ? -17.384  11.105  -3.140 1.000 86.300 ? 62  THR A CA  1 
ATOM 500  C C   ? THR A 1  62 ? -16.654  10.521  -1.934 1.000 86.300 ? 62  THR A C   1 
ATOM 501  C CB  ? THR A 1  62 ? -16.615  10.755  -4.428 1.000 86.300 ? 62  THR A CB  1 
ATOM 502  O O   ? THR A 1  62 ? -16.558   9.300  -1.790 1.000 86.300 ? 62  THR A O   1 
ATOM 503  C CG2 ? THR A 1  62 ? -17.361  11.246  -5.664 1.000 86.300 ? 62  THR A CG2 1 
ATOM 504  O OG1 ? THR A 1  62 ? -15.322  11.371  -4.387 1.000 86.300 ? 62  THR A OG1 1 
ATOM 505  N N   ? GLU A 1  63 ? -16.199  11.349  -1.011 1.000 89.190 ? 63  GLU A N   1 
ATOM 506  C CA  ? GLU A 1  63 ? -15.333  10.968   0.100 1.000 89.190 ? 63  GLU A CA  1 
ATOM 507  C C   ? GLU A 1  63 ? -16.135  10.331   1.232 1.000 89.190 ? 63  GLU A C   1 
ATOM 508  C CB  ? GLU A 1  63 ? -14.561  12.183   0.622 1.000 89.190 ? 63  GLU A CB  1 
ATOM 509  O O   ? GLU A 1  63 ? -17.260  10.749   1.514 1.000 89.190 ? 63  GLU A O   1 
ATOM 510  C CG  ? GLU A 1  63 ? -13.612  12.793  -0.399 1.000 89.190 ? 63  GLU A CG  1 
ATOM 511  C CD  ? GLU A 1  63 ? -14.288  13.791  -1.325 1.000 89.190 ? 63  GLU A CD  1 
ATOM 512  O OE1 ? GLU A 1  63 ? -13.589  14.429  -2.145 1.000 89.190 ? 63  GLU A OE1 1 
ATOM 513  O OE2 ? GLU A 1  63 ? -15.527  13.938  -1.229 1.000 89.190 ? 63  GLU A OE2 1 
ATOM 514  N N   ? GLN A 1  64 ? -15.620   9.259   1.679 1.000 94.140 ? 64  GLN A N   1 
ATOM 515  C CA  ? GLN A 1  64 ? -16.114   8.626   2.897 1.000 94.140 ? 64  GLN A CA  1 
ATOM 516  C C   ? GLN A 1  64 ? -15.066   8.674   4.005 1.000 94.140 ? 64  GLN A C   1 
ATOM 517  C CB  ? GLN A 1  64 ? -16.523   7.179   2.623 1.000 94.140 ? 64  GLN A CB  1 
ATOM 518  O O   ? GLN A 1  64 ? -13.974   8.120   3.858 1.000 94.140 ? 64  GLN A O   1 
ATOM 519  C CG  ? GLN A 1  64 ? -17.627   7.038   1.584 1.000 94.140 ? 64  GLN A CG  1 
ATOM 520  C CD  ? GLN A 1  64 ? -18.081   5.602   1.400 1.000 94.140 ? 64  GLN A CD  1 
ATOM 521  N NE2 ? GLN A 1  64 ? -18.246   5.188   0.148 1.000 94.140 ? 64  GLN A NE2 1 
ATOM 522  O OE1 ? GLN A 1  64 ? -18.279   4.870   2.374 1.000 94.140 ? 64  GLN A OE1 1 
ATOM 523  N N   ? LEU A 1  65 ? -15.393   9.461   5.034 1.000 93.880 ? 65  LEU A N   1 
ATOM 524  C CA  ? LEU A 1  65 ? -14.495   9.579   6.177 1.000 93.880 ? 65  LEU A CA  1 
ATOM 525  C C   ? LEU A 1  65 ? -14.839   8.549   7.248 1.000 93.880 ? 65  LEU A C   1 
ATOM 526  C CB  ? LEU A 1  65 ? -14.561  10.989   6.769 1.000 93.880 ? 65  LEU A CB  1 
ATOM 527  O O   ? LEU A 1  65 ? -15.997   8.435   7.655 1.000 93.880 ? 65  LEU A O   1 
ATOM 528  C CG  ? LEU A 1  65 ? -14.098  12.128   5.860 1.000 93.880 ? 65  LEU A CG  1 
ATOM 529  C CD1 ? LEU A 1  65 ? -14.336  13.475   6.534 1.000 93.880 ? 65  LEU A CD1 1 
ATOM 530  C CD2 ? LEU A 1  65 ? -12.626  11.959   5.497 1.000 93.880 ? 65  LEU A CD2 1 
ATOM 531  N N   ? ARG A 1  66 ? -13.793   7.781   7.581 1.000 95.650 ? 66  ARG A N   1 
ATOM 532  C CA  ? ARG A 1  66 ? -13.975   6.735   8.582 1.000 95.650 ? 66  ARG A CA  1 
ATOM 533  C C   ? ARG A 1  66 ? -12.954   6.870   9.707 1.000 95.650 ? 66  ARG A C   1 
ATOM 534  C CB  ? ARG A 1  66 ? -13.867   5.351   7.939 1.000 95.650 ? 66  ARG A CB  1 
ATOM 535  O O   ? ARG A 1  66 ? -11.911   7.504   9.533 1.000 95.650 ? 66  ARG A O   1 
ATOM 536  C CG  ? ARG A 1  66 ? -14.931   5.074   6.889 1.000 95.650 ? 66  ARG A CG  1 
ATOM 537  C CD  ? ARG A 1  66 ? -16.322   4.997   7.501 1.000 95.650 ? 66  ARG A CD  1 
ATOM 538  N NE  ? ARG A 1  66 ? -17.328   4.629   6.509 1.000 95.650 ? 66  ARG A NE  1 
ATOM 539  N NH1 ? ARG A 1  66 ? -17.775   6.799   5.854 1.000 95.650 ? 66  ARG A NH1 1 
ATOM 540  N NH2 ? ARG A 1  66 ? -18.890   5.050   4.879 1.000 95.650 ? 66  ARG A NH2 1 
ATOM 541  C CZ  ? ARG A 1  66 ? -17.995   5.494   5.750 1.000 95.650 ? 66  ARG A CZ  1 
ATOM 542  N N   ? ILE A 1  67 ? -13.340   6.229  10.864 1.000 94.920 ? 67  ILE A N   1 
ATOM 543  C CA  ? ILE A 1  67 ? -12.417   6.155  11.991 1.000 94.920 ? 67  ILE A CA  1 
ATOM 544  C C   ? ILE A 1  67 ? -11.946   4.714  12.178 1.000 94.920 ? 67  ILE A C   1 
ATOM 545  C CB  ? ILE A 1  67 ? -13.068   6.679  13.290 1.000 94.920 ? 67  ILE A CB  1 
ATOM 546  O O   ? ILE A 1  67 ? -12.745   3.778  12.100 1.000 94.920 ? 67  ILE A O   1 
ATOM 547  C CG1 ? ILE A 1  67 ? -13.463   8.152  13.133 1.000 94.920 ? 67  ILE A CG1 1 
ATOM 548  C CG2 ? ILE A 1  67 ? -12.124   6.490  14.481 1.000 94.920 ? 67  ILE A CG2 1 
ATOM 549  C CD1 ? ILE A 1  67 ? -14.319   8.689  14.271 1.000 94.920 ? 67  ILE A CD1 1 
ATOM 550  N N   ? ALA A 1  68 ? -10.592   4.658  12.397 1.000 95.480 ? 68  ALA A N   1 
ATOM 551  C CA  ? ALA A 1  68 ? -10.058   3.338  12.721 1.000 95.480 ? 68  ALA A CA  1 
ATOM 552  C C   ? ALA A 1  68 ? -10.274   3.006  14.195 1.000 95.480 ? 68  ALA A C   1 
ATOM 553  C CB  ? ALA A 1  68 ?  -8.573   3.265  12.375 1.000 95.480 ? 68  ALA A CB  1 
ATOM 554  O O   ? ALA A 1  68 ?  -9.934   3.802  15.074 1.000 95.480 ? 68  ALA A O   1 
ATOM 555  N N   ? ILE A 1  69 ? -10.816   1.804  14.451 1.000 94.750 ? 69  ILE A N   1 
ATOM 556  C CA  ? ILE A 1  69 ? -11.120   1.432  15.828 1.000 94.750 ? 69  ILE A CA  1 
ATOM 557  C C   ? ILE A 1  69 ? -10.106   0.403  16.321 1.000 94.750 ? 69  ILE A C   1 
ATOM 558  C CB  ? ILE A 1  69 ? -12.556   0.876  15.960 1.000 94.750 ? 69  ILE A CB  1 
ATOM 559  O O   ? ILE A 1  69 ?  -9.964   0.190  17.528 1.000 94.750 ? 69  ILE A O   1 
ATOM 560  C CG1 ? ILE A 1  69 ? -12.774  -0.277  14.974 1.000 94.750 ? 69  ILE A CG1 1 
ATOM 561  C CG2 ? ILE A 1  69 ? -13.588   1.986  15.741 1.000 94.750 ? 69  ILE A CG2 1 
ATOM 562  C CD1 ? ILE A 1  69 ? -14.000  -1.127  15.277 1.000 94.750 ? 69  ILE A CD1 1 
ATOM 563  N N   ? LYS A 1  70 ?  -9.409  -0.126  15.283 1.000 94.930 ? 70  LYS A N   1 
ATOM 564  C CA  ? LYS A 1  70 ?  -8.392  -1.118  15.621 1.000 94.930 ? 70  LYS A CA  1 
ATOM 565  C C   ? LYS A 1  70 ?  -7.324  -1.203  14.534 1.000 94.930 ? 70  LYS A C   1 
ATOM 566  C CB  ? LYS A 1  70 ?  -9.032  -2.491  15.835 1.000 94.930 ? 70  LYS A CB  1 
ATOM 567  O O   ? LYS A 1  70 ?  -7.637  -1.145  13.343 1.000 94.930 ? 70  LYS A O   1 
ATOM 568  C CG  ? LYS A 1  70 ?  -8.100  -3.517  16.462 1.000 94.930 ? 70  LYS A CG  1 
ATOM 569  C CD  ? LYS A 1  70 ?  -8.848  -4.784  16.858 1.000 94.930 ? 70  LYS A CD  1 
ATOM 570  C CE  ? LYS A 1  70 ?  -7.950  -5.749  17.620 1.000 94.930 ? 70  LYS A CE  1 
ATOM 571  N NZ  ? LYS A 1  70 ?  -8.690  -6.976  18.044 1.000 94.930 ? 70  LYS A NZ  1 
ATOM 572  N N   ? THR A 1  71 ?  -6.039  -1.275  15.027 1.000 95.710 ? 71  THR A N   1 
ATOM 573  C CA  ? THR A 1  71 ?  -4.914  -1.549  14.140 1.000 95.710 ? 71  THR A CA  1 
ATOM 574  C C   ? THR A 1  71 ?  -4.138  -2.775  14.614 1.000 95.710 ? 71  THR A C   1 
ATOM 575  C CB  ? THR A 1  71 ?  -3.964  -0.340  14.051 1.000 95.710 ? 71  THR A CB  1 
ATOM 576  O O   ? THR A 1  71 ?  -3.829  -2.900  15.800 1.000 95.710 ? 71  THR A O   1 
ATOM 577  C CG2 ? THR A 1  71 ?  -4.683   0.883  13.493 1.000 95.710 ? 71  THR A CG2 1 
ATOM 578  O OG1 ? THR A 1  71 ?  -3.467  -0.034  15.360 1.000 95.710 ? 71  THR A OG1 1 
ATOM 579  N N   ? ILE A 1  72 ?  -3.973  -3.749  13.696 1.000 96.720 ? 72  ILE A N   1 
ATOM 580  C CA  ? ILE A 1  72 ?  -3.316  -5.007  14.030 1.000 96.720 ? 72  ILE A CA  1 
ATOM 581  C C   ? ILE A 1  72 ?  -2.055  -5.171  13.184 1.000 96.720 ? 72  ILE A C   1 
ATOM 582  C CB  ? ILE A 1  72 ?  -4.261  -6.212  13.822 1.000 96.720 ? 72  ILE A CB  1 
ATOM 583  O O   ? ILE A 1  72 ?  -2.135  -5.464  11.989 1.000 96.720 ? 72  ILE A O   1 
ATOM 584  C CG1 ? ILE A 1  72 ?  -5.572  -6.000  14.586 1.000 96.720 ? 72  ILE A CG1 1 
ATOM 585  C CG2 ? ILE A 1  72 ?  -3.579  -7.514  14.254 1.000 96.720 ? 72  ILE A CG2 1 
ATOM 586  C CD1 ? ILE A 1  72 ?  -6.650  -7.025  14.262 1.000 96.720 ? 72  ILE A CD1 1 
ATOM 587  N N   ? ARG A 1  73 ?  -0.832  -5.038  13.909 1.000 96.750 ? 73  ARG A N   1 
ATOM 588  C CA  ? ARG A 1  73 ?   0.429  -5.316  13.230 1.000 96.750 ? 73  ARG A CA  1 
ATOM 589  C C   ? ARG A 1  73 ?   0.704  -6.815  13.178 1.000 96.750 ? 73  ARG A C   1 
ATOM 590  C CB  ? ARG A 1  73 ?   1.586  -4.595  13.926 1.000 96.750 ? 73  ARG A CB  1 
ATOM 591  O O   ? ARG A 1  73 ?   0.332  -7.552  14.093 1.000 96.750 ? 73  ARG A O   1 
ATOM 592  C CG  ? ARG A 1  73 ?   1.542  -3.082  13.785 1.000 96.750 ? 73  ARG A CG  1 
ATOM 593  C CD  ? ARG A 1  73 ?   2.749  -2.420  14.436 1.000 96.750 ? 73  ARG A CD  1 
ATOM 594  N NE  ? ARG A 1  73 ?   4.002  -2.898  13.860 1.000 96.750 ? 73  ARG A NE  1 
ATOM 595  N NH1 ? ARG A 1  73 ?   5.356  -1.827  15.395 1.000 96.750 ? 73  ARG A NH1 1 
ATOM 596  N NH2 ? ARG A 1  73 ?   6.287  -3.095  13.727 1.000 96.750 ? 73  ARG A NH2 1 
ATOM 597  C CZ  ? ARG A 1  73 ?   5.212  -2.606  14.328 1.000 96.750 ? 73  ARG A CZ  1 
ATOM 598  N N   ? HIS A 1  74 ?   1.303  -7.122  12.028 1.000 97.540 ? 74  HIS A N   1 
ATOM 599  C CA  ? HIS A 1  74 ?   1.746  -8.511  12.032 1.000 97.540 ? 74  HIS A CA  1 
ATOM 600  C C   ? HIS A 1  74 ?   2.606  -8.812  13.255 1.000 97.540 ? 74  HIS A C   1 
ATOM 601  C CB  ? HIS A 1  74 ?   2.522  -8.831  10.753 1.000 97.540 ? 74  HIS A CB  1 
ATOM 602  O O   ? HIS A 1  74 ?   3.521  -8.050  13.578 1.000 97.540 ? 74  HIS A O   1 
ATOM 603  C CG  ? HIS A 1  74 ?   2.679 -10.296  10.497 1.000 97.540 ? 74  HIS A CG  1 
ATOM 604  C CD2 ? HIS A 1  74 ?   2.024 -11.126   9.651 1.000 97.540 ? 74  HIS A CD2 1 
ATOM 605  N ND1 ? HIS A 1  74 ?   3.605 -11.072  11.160 1.000 97.540 ? 74  HIS A ND1 1 
ATOM 606  C CE1 ? HIS A 1  74 ?   3.513 -12.320  10.730 1.000 97.540 ? 74  HIS A CE1 1 
ATOM 607  N NE2 ? HIS A 1  74 ?   2.561 -12.379   9.815 1.000 97.540 ? 74  HIS A NE2 1 
ATOM 608  N N   ? PRO A 1  75 ?   2.358  -9.916  14.011 1.000 96.270 ? 75  PRO A N   1 
ATOM 609  C CA  ? PRO A 1  75 ?   3.019 -10.233  15.279 1.000 96.270 ? 75  PRO A CA  1 
ATOM 610  C C   ? PRO A 1  75 ?   4.528 -10.414  15.128 1.000 96.270 ? 75  PRO A C   1 
ATOM 611  C CB  ? PRO A 1  75 ?   2.352 -11.543  15.707 1.000 96.270 ? 75  PRO A CB  1 
ATOM 612  O O   ? PRO A 1  75 ?   5.277 -10.213  16.088 1.000 96.270 ? 75  PRO A O   1 
ATOM 613  C CG  ? PRO A 1  75 ?   1.044 -11.559  14.984 1.000 96.270 ? 75  PRO A CG  1 
ATOM 614  C CD  ? PRO A 1  75 ?   1.201 -10.800  13.697 1.000 96.270 ? 75  PRO A CD  1 
ATOM 615  N N   ? PHE A 1  76 ?   4.968 -10.721  13.917 1.000 96.530 ? 76  PHE A N   1 
ATOM 616  C CA  ? PHE A 1  76 ?   6.388 -10.997  13.735 1.000 96.530 ? 76  PHE A CA  1 
ATOM 617  C C   ? PHE A 1  76 ?   7.057  -9.887  12.932 1.000 96.530 ? 76  PHE A C   1 
ATOM 618  C CB  ? PHE A 1  76 ?   6.590 -12.345  13.036 1.000 96.530 ? 76  PHE A CB  1 
ATOM 619  O O   ? PHE A 1  76 ?   8.093 -10.108  12.303 1.000 96.530 ? 76  PHE A O   1 
ATOM 620  C CG  ? PHE A 1  76 ?   6.086 -13.521  13.828 1.000 96.530 ? 76  PHE A CG  1 
ATOM 621  C CD1 ? PHE A 1  76 ?   6.652 -13.845  15.055 1.000 96.530 ? 76  PHE A CD1 1 
ATOM 622  C CD2 ? PHE A 1  76 ?   5.044 -14.303  13.346 1.000 96.530 ? 76  PHE A CD2 1 
ATOM 623  C CE1 ? PHE A 1  76 ?   6.187 -14.933  15.791 1.000 96.530 ? 76  PHE A CE1 1 
ATOM 624  C CE2 ? PHE A 1  76 ?   4.575 -15.392  14.075 1.000 96.530 ? 76  PHE A CE2 1 
ATOM 625  C CZ  ? PHE A 1  76 ?   5.148 -15.706  15.297 1.000 96.530 ? 76  PHE A CZ  1 
ATOM 626  N N   ? PHE A 1  77 ?   6.386  -8.707  12.920 1.000 96.690 ? 77  PHE A N   1 
ATOM 627  C CA  ? PHE A 1  77 ?   7.005  -7.552  12.281 1.000 96.690 ? 77  PHE A CA  1 
ATOM 628  C C   ? PHE A 1  77 ?   8.331  -7.208  12.949 1.000 96.690 ? 77  PHE A C   1 
ATOM 629  C CB  ? PHE A 1  77 ?   6.066  -6.343  12.325 1.000 96.690 ? 77  PHE A CB  1 
ATOM 630  O O   ? PHE A 1  77 ?   8.402  -7.092  14.175 1.000 96.690 ? 77  PHE A O   1 
ATOM 631  C CG  ? PHE A 1  77 ?   6.702  -5.062  11.858 1.000 96.690 ? 77  PHE A CG  1 
ATOM 632  C CD1 ? PHE A 1  77 ?   6.819  -3.974  12.714 1.000 96.690 ? 77  PHE A CD1 1 
ATOM 633  C CD2 ? PHE A 1  77 ?   7.184  -4.945  10.560 1.000 96.690 ? 77  PHE A CD2 1 
ATOM 634  C CE1 ? PHE A 1  77 ?   7.407  -2.787  12.284 1.000 96.690 ? 77  PHE A CE1 1 
ATOM 635  C CE2 ? PHE A 1  77 ?   7.774  -3.763  10.123 1.000 96.690 ? 77  PHE A CE2 1 
ATOM 636  C CZ  ? PHE A 1  77 ?   7.884  -2.684  10.987 1.000 96.690 ? 77  PHE A CZ  1 
ATOM 637  N N   ? ASP A 1  78 ?   9.402  -7.061  12.128 1.000 94.780 ? 78  ASP A N   1 
ATOM 638  C CA  ? ASP A 1  78 ?  10.740  -6.673  12.562 1.000 94.780 ? 78  ASP A CA  1 
ATOM 639  C C   ? ASP A 1  78 ?  11.117  -5.298  12.016 1.000 94.780 ? 78  ASP A C   1 
ATOM 640  C CB  ? ASP A 1  78 ?  11.771  -7.715  12.122 1.000 94.780 ? 78  ASP A CB  1 
ATOM 641  O O   ? ASP A 1  78 ?  11.328  -5.139  10.811 1.000 94.780 ? 78  ASP A O   1 
ATOM 642  C CG  ? ASP A 1  78 ?  13.167  -7.425  12.643 1.000 94.780 ? 78  ASP A CG  1 
ATOM 643  O OD1 ? ASP A 1  78 ?  13.824  -6.489  12.139 1.000 94.780 ? 78  ASP A OD1 1 
ATOM 644  O OD2 ? ASP A 1  78 ?  13.616  -8.141  13.564 1.000 94.780 ? 78  ASP A OD2 1 
ATOM 645  N N   ? SER A 1  79 ?  11.287  -4.291  12.886 1.000 91.480 ? 79  SER A N   1 
ATOM 646  C CA  ? SER A 1  79 ?  11.462  -2.897  12.495 1.000 91.480 ? 79  SER A CA  1 
ATOM 647  C C   ? SER A 1  79 ?  12.836  -2.665  11.875 1.000 91.480 ? 79  SER A C   1 
ATOM 648  C CB  ? SER A 1  79 ?  11.276  -1.974  13.701 1.000 91.480 ? 79  SER A CB  1 
ATOM 649  O O   ? SER A 1  79 ?  13.028  -1.712  11.117 1.000 91.480 ? 79  SER A O   1 
ATOM 650  O OG  ? SER A 1  79 ?  12.223  -2.272  14.713 1.000 91.480 ? 79  SER A OG  1 
ATOM 651  N N   ? PHE A 1  80 ?  13.798  -3.589  12.225 1.000 89.300 ? 80  PHE A N   1 
ATOM 652  C CA  ? PHE A 1  80 ?  15.142  -3.474  11.672 1.000 89.300 ? 80  PHE A CA  1 
ATOM 653  C C   ? PHE A 1  80 ?  15.190  -4.013  10.248 1.000 89.300 ? 80  PHE A C   1 
ATOM 654  C CB  ? PHE A 1  80 ?  16.151  -4.220  12.550 1.000 89.300 ? 80  PHE A CB  1 
ATOM 655  O O   ? PHE A 1  80 ?  15.535  -3.285   9.314 1.000 89.300 ? 80  PHE A O   1 
ATOM 656  C CG  ? PHE A 1  80 ?  17.571  -4.120  12.063 1.000 89.300 ? 80  PHE A CG  1 
ATOM 657  C CD1 ? PHE A 1  80 ?  18.172  -5.185  11.404 1.000 89.300 ? 80  PHE A CD1 1 
ATOM 658  C CD2 ? PHE A 1  80 ?  18.306  -2.958  12.264 1.000 89.300 ? 80  PHE A CD2 1 
ATOM 659  C CE1 ? PHE A 1  80 ?  19.486  -5.095  10.952 1.000 89.300 ? 80  PHE A CE1 1 
ATOM 660  C CE2 ? PHE A 1  80 ?  19.620  -2.860  11.815 1.000 89.300 ? 80  PHE A CE2 1 
ATOM 661  C CZ  ? PHE A 1  80 ?  20.209  -3.930  11.160 1.000 89.300 ? 80  PHE A CZ  1 
ATOM 662  N N   ? SER A 1  81 ?  14.741  -5.229  10.037 1.000 90.640 ? 81  SER A N   1 
ATOM 663  C CA  ? SER A 1  81 ?  14.800  -5.903   8.744 1.000 90.640 ? 81  SER A CA  1 
ATOM 664  C C   ? SER A 1  81 ?  13.573  -5.582   7.897 1.000 90.640 ? 81  SER A C   1 
ATOM 665  C CB  ? SER A 1  81 ?  14.918  -7.416   8.933 1.000 90.640 ? 81  SER A CB  1 
ATOM 666  O O   ? SER A 1  81 ?  13.571  -5.813   6.686 1.000 90.640 ? 81  SER A O   1 
ATOM 667  O OG  ? SER A 1  81 ?  13.724  -7.949   9.477 1.000 90.640 ? 81  SER A OG  1 
ATOM 668  N N   ? LYS A 1  82 ?  12.593  -5.005   8.452 1.000 91.960 ? 82  LYS A N   1 
ATOM 669  C CA  ? LYS A 1  82 ?  11.290  -4.722   7.857 1.000 91.960 ? 82  LYS A CA  1 
ATOM 670  C C   ? LYS A 1  82 ?  10.613  -6.005   7.382 1.000 91.960 ? 82  LYS A C   1 
ATOM 671  C CB  ? LYS A 1  82 ?  11.434  -3.743   6.690 1.000 91.960 ? 82  LYS A CB  1 
ATOM 672  O O   ? LYS A 1  82 ?   9.836  -5.985   6.425 1.000 91.960 ? 82  LYS A O   1 
ATOM 673  C CG  ? LYS A 1  82 ?  12.019  -2.395   7.083 1.000 91.960 ? 82  LYS A CG  1 
ATOM 674  C CD  ? LYS A 1  82 ?  11.099  -1.643   8.037 1.000 91.960 ? 82  LYS A CD  1 
ATOM 675  C CE  ? LYS A 1  82 ?  11.617  -0.240   8.323 1.000 91.960 ? 82  LYS A CE  1 
ATOM 676  N NZ  ? LYS A 1  82 ?  10.938   0.370   9.506 1.000 91.960 ? 82  LYS A NZ  1 
ATOM 677  N N   ? ALA A 1  83 ?  11.024  -7.130   7.979 1.000 94.040 ? 83  ALA A N   1 
ATOM 678  C CA  ? ALA A 1  83 ?  10.357  -8.405   7.727 1.000 94.040 ? 83  ALA A CA  1 
ATOM 679  C C   ? ALA A 1  83 ?   8.917  -8.380   8.231 1.000 94.040 ? 83  ALA A C   1 
ATOM 680  C CB  ? ALA A 1  83 ?  11.128  -9.547   8.385 1.000 94.040 ? 83  ALA A CB  1 
ATOM 681  O O   ? ALA A 1  83 ?   8.638  -7.844   9.307 1.000 94.040 ? 83  ALA A O   1 
ATOM 682  N N   ? ASN A 1  84 ?   7.976  -8.949   7.428 1.000 96.560 ? 84  ASN A N   1 
ATOM 683  C CA  ? ASN A 1  84 ?   6.567  -9.035   7.797 1.000 96.560 ? 84  ASN A CA  1 
ATOM 684  C C   ? ASN A 1  84 ?   5.940  -7.651   7.942 1.000 96.560 ? 84  ASN A C   1 
ATOM 685  C CB  ? ASN A 1  84 ?   6.399  -9.833   9.092 1.000 96.560 ? 84  ASN A CB  1 
ATOM 686  O O   ? ASN A 1  84 ?   5.172  -7.408   8.874 1.000 96.560 ? 84  ASN A O   1 
ATOM 687  C CG  ? ASN A 1  84 ?   7.004 -11.220   9.005 1.000 96.560 ? 84  ASN A CG  1 
ATOM 688  N ND2 ? ASN A 1  84 ?   7.939 -11.516   9.900 1.000 96.560 ? 84  ASN A ND2 1 
ATOM 689  O OD1 ? ASN A 1  84 ?   6.634 -12.019   8.141 1.000 96.560 ? 84  ASN A OD1 1 
ATOM 690  N N   ? ASP A 1  85 ?   6.282  -6.662   7.143 1.000 96.660 ? 85  ASP A N   1 
ATOM 691  C CA  ? ASP A 1  85 ?   5.798  -5.285   7.148 1.000 96.660 ? 85  ASP A CA  1 
ATOM 692  C C   ? ASP A 1  85 ?   4.373  -5.201   6.606 1.000 96.660 ? 85  ASP A C   1 
ATOM 693  C CB  ? ASP A 1  85 ?   6.727  -4.387   6.326 1.000 96.660 ? 85  ASP A CB  1 
ATOM 694  O O   ? ASP A 1  85 ?   4.158  -4.754   5.477 1.000 96.660 ? 85  ASP A O   1 
ATOM 695  C CG  ? ASP A 1  85 ?   6.448  -2.908   6.523 1.000 96.660 ? 85  ASP A CG  1 
ATOM 696  O OD1 ? ASP A 1  85 ?   5.731  -2.544   7.481 1.000 96.660 ? 85  ASP A OD1 1 
ATOM 697  O OD2 ? ASP A 1  85 ?   6.947  -2.098   5.712 1.000 96.660 ? 85  ASP A OD2 1 
ATOM 698  N N   ? ILE A 1  86 ?   3.351  -5.686   7.303 1.000 97.810 ? 86  ILE A N   1 
ATOM 699  C CA  ? ILE A 1  86 ?   1.944  -5.726   6.918 1.000 97.810 ? 86  ILE A CA  1 
ATOM 700  C C   ? ILE A 1  86 ?   1.066  -5.505   8.148 1.000 97.810 ? 86  ILE A C   1 
ATOM 701  C CB  ? ILE A 1  86 ?   1.583  -7.064   6.236 1.000 97.810 ? 86  ILE A CB  1 
ATOM 702  O O   ? ILE A 1  86 ?   1.375  -5.996   9.236 1.000 97.810 ? 86  ILE A O   1 
ATOM 703  C CG1 ? ILE A 1  86 ?   0.154  -7.013   5.682 1.000 97.810 ? 86  ILE A CG1 1 
ATOM 704  C CG2 ? ILE A 1  86 ?   1.750  -8.232   7.213 1.000 97.810 ? 86  ILE A CG2 1 
ATOM 705  C CD1 ? ILE A 1  86 ?  -0.178  -8.144   4.719 1.000 97.810 ? 86  ILE A CD1 1 
ATOM 706  N N   ? MET A 1  87 ?   0.027  -4.719   7.976 1.000 97.430 ? 87  MET A N   1 
ATOM 707  C CA  ? MET A 1  87 ?  -0.861  -4.358   9.078 1.000 97.430 ? 87  MET A CA  1 
ATOM 708  C C   ? MET A 1  87 ?  -2.305  -4.246   8.600 1.000 97.430 ? 87  MET A C   1 
ATOM 709  C CB  ? MET A 1  87 ?  -0.418  -3.041   9.717 1.000 97.430 ? 87  MET A CB  1 
ATOM 710  O O   ? MET A 1  87 ?  -2.558  -3.824   7.470 1.000 97.430 ? 87  MET A O   1 
ATOM 711  C CG  ? MET A 1  87 ?  -1.308  -2.586  10.863 1.000 97.430 ? 87  MET A CG  1 
ATOM 712  S SD  ? MET A 1  87 ?  -0.824  -0.942  11.518 1.000 97.430 ? 87  MET A SD  1 
ATOM 713  C CE  ? MET A 1  87 ?  -1.454   0.128  10.194 1.000 97.430 ? 87  MET A CE  1 
ATOM 714  N N   ? LEU A 1  88 ?  -3.317  -4.616   9.500 1.000 97.790 ? 88  LEU A N   1 
ATOM 715  C CA  ? LEU A 1  88 ?  -4.743  -4.445   9.246 1.000 97.790 ? 88  LEU A CA  1 
ATOM 716  C C   ? LEU A 1  88 ?  -5.297  -3.260  10.029 1.000 97.790 ? 88  LEU A C   1 
ATOM 717  C CB  ? LEU A 1  88 ?  -5.510  -5.718   9.613 1.000 97.790 ? 88  LEU A CB  1 
ATOM 718  O O   ? LEU A 1  88 ?  -4.902  -3.028  11.174 1.000 97.790 ? 88  LEU A O   1 
ATOM 719  C CG  ? LEU A 1  88 ?  -5.399  -6.884   8.630 1.000 97.790 ? 88  LEU A CG  1 
ATOM 720  C CD1 ? LEU A 1  88 ?  -6.007  -8.146   9.234 1.000 97.790 ? 88  LEU A CD1 1 
ATOM 721  C CD2 ? LEU A 1  88 ?  -6.077  -6.537   7.309 1.000 97.790 ? 88  LEU A CD2 1 
ATOM 722  N N   ? VAL A 1  89 ?  -6.127  -2.559   9.350 1.000 97.590 ? 89  VAL A N   1 
ATOM 723  C CA  ? VAL A 1  89 ?  -6.859  -1.457   9.964 1.000 97.590 ? 89  VAL A CA  1 
ATOM 724  C C   ? VAL A 1  89 ?  -8.360  -1.731   9.895 1.000 97.590 ? 89  VAL A C   1 
ATOM 725  C CB  ? VAL A 1  89 ?  -6.532  -0.109   9.283 1.000 97.590 ? 89  VAL A CB  1 
ATOM 726  O O   ? VAL A 1  89 ?  -8.922  -1.871   8.807 1.000 97.590 ? 89  VAL A O   1 
ATOM 727  C CG1 ? VAL A 1  89 ?  -7.307   1.031   9.941 1.000 97.590 ? 89  VAL A CG1 1 
ATOM 728  C CG2 ? VAL A 1  89 ?  -5.030   0.163   9.334 1.000 97.590 ? 89  VAL A CG2 1 
ATOM 729  N N   ? LYS A 1  90 ?  -9.018  -1.816  11.117 1.000 97.250 ? 90  LYS A N   1 
ATOM 730  C CA  ? LYS A 1  90 ? -10.461  -2.023  11.187 1.000 97.250 ? 90  LYS A CA  1 
ATOM 731  C C   ? LYS A 1  90 ? -11.200  -0.697  11.339 1.000 97.250 ? 90  LYS A C   1 
ATOM 732  C CB  ? LYS A 1  90 ? -10.815  -2.956  12.346 1.000 97.250 ? 90  LYS A CB  1 
ATOM 733  O O   ? LYS A 1  90 ? -10.856   0.117  12.198 1.000 97.250 ? 90  LYS A O   1 
ATOM 734  C CG  ? LYS A 1  90 ? -12.284  -3.347  12.399 1.000 97.250 ? 90  LYS A CG  1 
ATOM 735  C CD  ? LYS A 1  90 ? -12.555  -4.354  13.510 1.000 97.250 ? 90  LYS A CD  1 
ATOM 736  C CE  ? LYS A 1  90 ? -14.008  -4.808  13.513 1.000 97.250 ? 90  LYS A CE  1 
ATOM 737  N NZ  ? LYS A 1  90 ? -14.269  -5.824  14.576 1.000 97.250 ? 90  LYS A NZ  1 
ATOM 738  N N   ? LEU A 1  91 ? -12.206  -0.554  10.516 1.000 97.110 ? 91  LEU A N   1 
ATOM 739  C CA  ? LEU A 1  91 ? -12.996   0.671  10.565 1.000 97.110 ? 91  LEU A CA  1 
ATOM 740  C C   ? LEU A 1  91 ? -14.154   0.531  11.548 1.000 97.110 ? 91  LEU A C   1 
ATOM 741  C CB  ? LEU A 1  91 ? -13.532   1.019   9.174 1.000 97.110 ? 91  LEU A CB  1 
ATOM 742  O O   ? LEU A 1  91 ? -14.730  -0.550  11.685 1.000 97.110 ? 91  LEU A O   1 
ATOM 743  C CG  ? LEU A 1  91 ? -12.491   1.152   8.061 1.000 97.110 ? 91  LEU A CG  1 
ATOM 744  C CD1 ? LEU A 1  91 ? -13.176   1.405   6.722 1.000 97.110 ? 91  LEU A CD1 1 
ATOM 745  C CD2 ? LEU A 1  91 ? -11.504   2.270   8.381 1.000 97.110 ? 91  LEU A CD2 1 
ATOM 746  N N   ? LEU A 1  92 ? -14.465   1.687  12.262 1.000 96.080 ? 92  LEU A N   1 
ATOM 747  C CA  ? LEU A 1  92 ? -15.561   1.710  13.224 1.000 96.080 ? 92  LEU A CA  1 
ATOM 748  C C   ? LEU A 1  92 ? -16.891   1.416  12.538 1.000 96.080 ? 92  LEU A C   1 
ATOM 749  C CB  ? LEU A 1  92 ? -15.627   3.066  13.931 1.000 96.080 ? 92  LEU A CB  1 
ATOM 750  O O   ? LEU A 1  92 ? -17.662   0.574  13.004 1.000 96.080 ? 92  LEU A O   1 
ATOM 751  C CG  ? LEU A 1  92 ? -16.746   3.241  14.959 1.000 96.080 ? 92  LEU A CG  1 
ATOM 752  C CD1 ? LEU A 1  92 ? -16.606   2.210  16.075 1.000 96.080 ? 92  LEU A CD1 1 
ATOM 753  C CD2 ? LEU A 1  92 ? -16.734   4.656  15.528 1.000 96.080 ? 92  LEU A CD2 1 
ATOM 754  N N   ? ILE A 1  93 ? -17.120   2.122  11.423 1.000 96.030 ? 93  ILE A N   1 
ATOM 755  C CA  ? ILE A 1  93 ? -18.329   1.951  10.623 1.000 96.030 ? 93  ILE A CA  1 
ATOM 756  C C   ? ILE A 1  93 ? -17.957   1.474   9.222 1.000 96.030 ? 93  ILE A C   1 
ATOM 757  C CB  ? ILE A 1  93 ? -19.144   3.261  10.545 1.000 96.030 ? 93  ILE A CB  1 
ATOM 758  O O   ? ILE A 1  93 ? -17.047   2.020   8.594 1.000 96.030 ? 93  ILE A O   1 
ATOM 759  C CG1 ? ILE A 1  93 ? -19.575   3.707  11.947 1.000 96.030 ? 93  ILE A CG1 1 
ATOM 760  C CG2 ? ILE A 1  93 ? -20.358   3.087   9.628 1.000 96.030 ? 93  ILE A CG2 1 
ATOM 761  C CD1 ? ILE A 1  93 ? -20.245   5.074  11.983 1.000 96.030 ? 93  ILE A CD1 1 
ATOM 762  N N   ? PRO A 1  94 ? -18.805   0.381   8.714 1.000 96.860 ? 94  PRO A N   1 
ATOM 763  C CA  ? PRO A 1  94 ? -18.509  -0.106   7.364 1.000 96.860 ? 94  PRO A CA  1 
ATOM 764  C C   ? PRO A 1  94 ? -18.681   0.973   6.297 1.000 96.860 ? 94  PRO A C   1 
ATOM 765  C CB  ? PRO A 1  94 ? -19.524  -1.235   7.167 1.000 96.860 ? 94  PRO A CB  1 
ATOM 766  O O   ? PRO A 1  94 ? -19.533   1.854   6.436 1.000 96.860 ? 94  PRO A O   1 
ATOM 767  C CG  ? PRO A 1  94 ? -19.966  -1.597   8.548 1.000 96.860 ? 94  PRO A CG  1 
ATOM 768  C CD  ? PRO A 1  94 ? -19.850  -0.380   9.420 1.000 96.860 ? 94  PRO A CD  1 
ATOM 769  N N   ? VAL A 1  95 ? -17.852   0.859   5.249 1.000 97.020 ? 95  VAL A N   1 
ATOM 770  C CA  ? VAL A 1  95 ? -17.956   1.796   4.135 1.000 97.020 ? 95  VAL A CA  1 
ATOM 771  C C   ? VAL A 1  95 ? -19.148   1.423   3.256 1.000 97.020 ? 95  VAL A C   1 
ATOM 772  C CB  ? VAL A 1  95 ? -16.661   1.823   3.293 1.000 97.020 ? 95  VAL A CB  1 
ATOM 773  O O   ? VAL A 1  95 ? -19.559   0.261   3.218 1.000 97.020 ? 95  VAL A O   1 
ATOM 774  C CG1 ? VAL A 1  95 ? -15.481   2.307   4.134 1.000 97.020 ? 95  VAL A CG1 1 
ATOM 775  C CG2 ? VAL A 1  95 ? -16.374   0.440   2.711 1.000 97.020 ? 95  VAL A CG2 1 
ATOM 776  N N   ? PHE A 1  96 ? -19.709   2.434   2.610 1.000 96.320 ? 96  PHE A N   1 
ATOM 777  C CA  ? PHE A 1  96 ? -20.700   2.211   1.564 1.000 96.320 ? 96  PHE A CA  1 
ATOM 778  C C   ? PHE A 1  96 ? -20.023   1.940   0.226 1.000 96.320 ? 96  PHE A C   1 
ATOM 779  C CB  ? PHE A 1  96 ? -21.637   3.417   1.444 1.000 96.320 ? 96  PHE A CB  1 
ATOM 780  O O   ? PHE A 1  96 ? -19.333   2.808  -0.314 1.000 96.320 ? 96  PHE A O   1 
ATOM 781  C CG  ? PHE A 1  96 ? -22.449   3.681   2.683 1.000 96.320 ? 96  PHE A CG  1 
ATOM 782  C CD1 ? PHE A 1  96 ? -23.488   2.832   3.044 1.000 96.320 ? 96  PHE A CD1 1 
ATOM 783  C CD2 ? PHE A 1  96 ? -22.173   4.779   3.487 1.000 96.320 ? 96  PHE A CD2 1 
ATOM 784  C CE1 ? PHE A 1  96 ? -24.241   3.073   4.191 1.000 96.320 ? 96  PHE A CE1 1 
ATOM 785  C CE2 ? PHE A 1  96 ? -22.921   5.027   4.635 1.000 96.320 ? 96  PHE A CE2 1 
ATOM 786  C CZ  ? PHE A 1  96 ? -23.955   4.174   4.984 1.000 96.320 ? 96  PHE A CZ  1 
ATOM 787  N N   ? ILE A 1  97 ? -20.220   0.694  -0.343 1.000 96.590 ? 97  ILE A N   1 
ATOM 788  C CA  ? ILE A 1  97 ? -19.585   0.306  -1.598 1.000 96.590 ? 97  ILE A CA  1 
ATOM 789  C C   ? ILE A 1  97 ? -20.355   0.905  -2.773 1.000 96.590 ? 97  ILE A C   1 
ATOM 790  C CB  ? ILE A 1  97 ? -19.501  -1.230  -1.739 1.000 96.590 ? 97  ILE A CB  1 
ATOM 791  O O   ? ILE A 1  97 ? -21.563   0.693  -2.903 1.000 96.590 ? 97  ILE A O   1 
ATOM 792  C CG1 ? ILE A 1  97 ? -18.773  -1.838  -0.534 1.000 96.590 ? 97  ILE A CG1 1 
ATOM 793  C CG2 ? ILE A 1  97 ? -18.808  -1.615  -3.049 1.000 96.590 ? 97  ILE A CG2 1 
ATOM 794  C CD1 ? ILE A 1  97 ? -17.333  -1.366  -0.379 1.000 96.590 ? 97  ILE A CD1 1 
ATOM 795  N N   ? ASN A 1  98 ? -19.550   1.658  -3.633 1.000 94.810 ? 98  ASN A N   1 
ATOM 796  C CA  ? ASN A 1  98 ? -20.061   2.272  -4.854 1.000 94.810 ? 98  ASN A CA  1 
ATOM 797  C C   ? ASN A 1  98 ? -18.964   2.434  -5.903 1.000 94.810 ? 98  ASN A C   1 
ATOM 798  C CB  ? ASN A 1  98 ? -20.705   3.625  -4.546 1.000 94.810 ? 98  ASN A CB  1 
ATOM 799  O O   ? ASN A 1  98 ? -17.895   1.832  -5.786 1.000 94.810 ? 98  ASN A O   1 
ATOM 800  C CG  ? ASN A 1  98 ? -19.725   4.615  -3.947 1.000 94.810 ? 98  ASN A CG  1 
ATOM 801  N ND2 ? ASN A 1  98 ? -20.219   5.481  -3.070 1.000 94.810 ? 98  ASN A ND2 1 
ATOM 802  O OD1 ? ASN A 1  98 ? -18.535   4.602  -4.270 1.000 94.810 ? 98  ASN A OD1 1 
ATOM 803  N N   ? GLU A 1  99 ? -19.249   3.189  -6.920 1.000 93.530 ? 99  GLU A N   1 
ATOM 804  C CA  ? GLU A 1  99 ? -18.326   3.336  -8.041 1.000 93.530 ? 99  GLU A CA  1 
ATOM 805  C C   ? GLU A 1  99 ? -17.027   4.006  -7.603 1.000 93.530 ? 99  GLU A C   1 
ATOM 806  C CB  ? GLU A 1  99 ? -18.976   4.137  -9.172 1.000 93.530 ? 99  GLU A CB  1 
ATOM 807  O O   ? GLU A 1  99 ? -15.984   3.820  -8.233 1.000 93.530 ? 99  GLU A O   1 
ATOM 808  C CG  ? GLU A 1  99 ? -20.167   3.439  -9.815 1.000 93.530 ? 99  GLU A CG  1 
ATOM 809  C CD  ? GLU A 1  99 ? -20.801   4.246 -10.937 1.000 93.530 ? 99  GLU A CD  1 
ATOM 810  O OE1 ? GLU A 1  99 ? -21.732   3.736 -11.600 1.000 93.530 ? 99  GLU A OE1 1 
ATOM 811  O OE2 ? GLU A 1  99 ? -20.362   5.397 -11.155 1.000 93.530 ? 99  GLU A OE2 1 
ATOM 812  N N   ? ASN A 1 100 ? -16.992   4.702  -6.423 1.000 93.630 ? 100 ASN A N   1 
ATOM 813  C CA  ? ASN A 1 100 ? -15.843   5.481  -5.972 1.000 93.630 ? 100 ASN A CA  1 
ATOM 814  C C   ? ASN A 1 100 ? -15.138   4.811  -4.796 1.000 93.630 ? 100 ASN A C   1 
ATOM 815  C CB  ? ASN A 1 100 ? -16.271   6.900  -5.595 1.000 93.630 ? 100 ASN A CB  1 
ATOM 816  O O   ? ASN A 1 100 ? -13.990   5.135  -4.488 1.000 93.630 ? 100 ASN A O   1 
ATOM 817  C CG  ? ASN A 1 100 ? -16.932   7.636  -6.745 1.000 93.630 ? 100 ASN A CG  1 
ATOM 818  N ND2 ? ASN A 1 100 ? -18.026   8.329  -6.455 1.000 93.630 ? 100 ASN A ND2 1 
ATOM 819  O OD1 ? ASN A 1 100 ? -16.463   7.580  -7.885 1.000 93.630 ? 100 ASN A OD1 1 
ATOM 820  N N   ? VAL A 1 101 ? -15.804   3.847  -4.168 1.000 96.330 ? 101 VAL A N   1 
ATOM 821  C CA  ? VAL A 1 101 ? -15.255   3.083  -3.053 1.000 96.330 ? 101 VAL A CA  1 
ATOM 822  C C   ? VAL A 1 101 ? -15.596   1.604  -3.222 1.000 96.330 ? 101 VAL A C   1 
ATOM 823  C CB  ? VAL A 1 101 ? -15.783   3.601  -1.696 1.000 96.330 ? 101 VAL A CB  1 
ATOM 824  O O   ? VAL A 1 101 ? -16.757   1.209  -3.086 1.000 96.330 ? 101 VAL A O   1 
ATOM 825  C CG1 ? VAL A 1 101 ? -15.158   2.821  -0.541 1.000 96.330 ? 101 VAL A CG1 1 
ATOM 826  C CG2 ? VAL A 1 101 ? -15.503   5.095  -1.550 1.000 96.330 ? 101 VAL A CG2 1 
ATOM 827  N N   ? ARG A 1 102 ? -14.515   0.806  -3.570 1.000 96.400 ? 102 ARG A N   1 
ATOM 828  C CA  ? ARG A 1 102 ? -14.694  -0.630  -3.760 1.000 96.400 ? 102 ARG A CA  1 
ATOM 829  C C   ? ARG A 1 102 ? -13.484  -1.405  -3.250 1.000 96.400 ? 102 ARG A C   1 
ATOM 830  C CB  ? ARG A 1 102 ? -14.938  -0.951  -5.236 1.000 96.400 ? 102 ARG A CB  1 
ATOM 831  O O   ? ARG A 1 102 ? -12.343  -0.975  -3.433 1.000 96.400 ? 102 ARG A O   1 
ATOM 832  C CG  ? ARG A 1 102 ? -16.231  -0.370  -5.788 1.000 96.400 ? 102 ARG A CG  1 
ATOM 833  C CD  ? ARG A 1 102 ? -16.465  -0.787  -7.233 1.000 96.400 ? 102 ARG A CD  1 
ATOM 834  N NE  ? ARG A 1 102 ? -15.653  -0.001  -8.158 1.000 96.400 ? 102 ARG A NE  1 
ATOM 835  N NH1 ? ARG A 1 102 ? -16.786  -0.681 -10.054 1.000 96.400 ? 102 ARG A NH1 1 
ATOM 836  N NH2 ? ARG A 1 102 ? -15.028   0.780 -10.226 1.000 96.400 ? 102 ARG A NH2 1 
ATOM 837  C CZ  ? ARG A 1 102 ? -15.824   0.031  -9.477 1.000 96.400 ? 102 ARG A CZ  1 
ATOM 838  N N   ? PRO A 1 103 ? -13.864  -2.580  -2.674 1.000 97.620 ? 103 PRO A N   1 
ATOM 839  C CA  ? PRO A 1 103 ? -12.745  -3.389  -2.186 1.000 97.620 ? 103 PRO A CA  1 
ATOM 840  C C   ? PRO A 1 103 ? -11.940  -4.025  -3.317 1.000 97.620 ? 103 PRO A C   1 
ATOM 841  C CB  ? PRO A 1 103 ? -13.429  -4.460  -1.334 1.000 97.620 ? 103 PRO A CB  1 
ATOM 842  O O   ? PRO A 1 103 ? -12.500  -4.370  -4.361 1.000 97.620 ? 103 PRO A O   1 
ATOM 843  C CG  ? PRO A 1 103 ? -14.785  -3.904  -1.037 1.000 97.620 ? 103 PRO A CG  1 
ATOM 844  C CD  ? PRO A 1 103 ? -15.180  -2.986  -2.158 1.000 97.620 ? 103 PRO A CD  1 
ATOM 845  N N   ? LEU A 1 104 ? -10.555  -4.194  -3.065 1.000 97.800 ? 104 LEU A N   1 
ATOM 846  C CA  ? LEU A 1 104 ?  -9.634  -4.884  -3.962 1.000 97.800 ? 104 LEU A CA  1 
ATOM 847  C C   ? LEU A 1 104 ?  -9.454  -6.339  -3.542 1.000 97.800 ? 104 LEU A C   1 
ATOM 848  C CB  ? LEU A 1 104 ?  -8.277  -4.175  -3.985 1.000 97.800 ? 104 LEU A CB  1 
ATOM 849  O O   ? LEU A 1 104 ?  -9.324  -6.635  -2.352 1.000 97.800 ? 104 LEU A O   1 
ATOM 850  C CG  ? LEU A 1 104 ?  -7.260  -4.691  -5.005 1.000 97.800 ? 104 LEU A CG  1 
ATOM 851  C CD1 ? LEU A 1 104 ?  -7.780  -4.480  -6.423 1.000 97.800 ? 104 LEU A CD1 1 
ATOM 852  C CD2 ? LEU A 1 104 ?  -5.914  -3.999  -4.815 1.000 97.800 ? 104 LEU A CD2 1 
ATOM 853  N N   ? ALA A 1 105 ?  -9.453  -7.192  -4.499 1.000 97.290 ? 105 ALA A N   1 
ATOM 854  C CA  ? ALA A 1 105 ?  -9.332  -8.618  -4.206 1.000 97.290 ? 105 ALA A CA  1 
ATOM 855  C C   ? ALA A 1 105 ?  -7.933  -8.958  -3.701 1.000 97.290 ? 105 ALA A C   1 
ATOM 856  C CB  ? ALA A 1 105 ?  -9.662  -9.446  -5.446 1.000 97.290 ? 105 ALA A CB  1 
ATOM 857  O O   ? ALA A 1 105 ?  -6.944  -8.379  -4.156 1.000 97.290 ? 105 ALA A O   1 
ATOM 858  N N   ? LEU A 1 106 ?  -7.883  -9.914  -2.716 1.000 97.190 ? 106 LEU A N   1 
ATOM 859  C CA  ? LEU A 1 106 ?  -6.608 -10.480  -2.292 1.000 97.190 ? 106 LEU A CA  1 
ATOM 860  C C   ? LEU A 1 106 ?  -6.048 -11.417  -3.357 1.000 97.190 ? 106 LEU A C   1 
ATOM 861  C CB  ? LEU A 1 106 ?  -6.769 -11.232  -0.968 1.000 97.190 ? 106 LEU A CB  1 
ATOM 862  O O   ? LEU A 1 106 ?  -6.806 -12.076  -4.071 1.000 97.190 ? 106 LEU A O   1 
ATOM 863  C CG  ? LEU A 1 106 ?  -7.098 -10.382   0.259 1.000 97.190 ? 106 LEU A CG  1 
ATOM 864  C CD1 ? LEU A 1 106 ?  -7.403 -11.275   1.457 1.000 97.190 ? 106 LEU A CD1 1 
ATOM 865  C CD2 ? LEU A 1 106 ?  -5.949  -9.430   0.574 1.000 97.190 ? 106 LEU A CD2 1 
ATOM 866  N N   ? PRO A 1 107 ?  -4.727 -11.476  -3.464 1.000 96.780 ? 107 PRO A N   1 
ATOM 867  C CA  ? PRO A 1 107 ?  -4.118 -12.285  -4.523 1.000 96.780 ? 107 PRO A CA  1 
ATOM 868  C C   ? PRO A 1 107 ?  -4.386 -13.778  -4.353 1.000 96.780 ? 107 PRO A C   1 
ATOM 869  C CB  ? PRO A 1 107 ?  -2.624 -11.979  -4.385 1.000 96.780 ? 107 PRO A CB  1 
ATOM 870  O O   ? PRO A 1 107 ?  -4.381 -14.286  -3.229 1.000 96.780 ? 107 PRO A O   1 
ATOM 871  C CG  ? PRO A 1 107 ?  -2.452 -11.548  -2.964 1.000 96.780 ? 107 PRO A CG  1 
ATOM 872  C CD  ? PRO A 1 107 ?  -3.723 -10.890  -2.508 1.000 96.780 ? 107 PRO A CD  1 
ATOM 873  N N   ? LYS A 1 108 ?  -4.577 -14.450  -5.433 1.000 94.250 ? 108 LYS A N   1 
ATOM 874  C CA  ? LYS A 1 108 ?  -4.748 -15.900  -5.447 1.000 94.250 ? 108 LYS A CA  1 
ATOM 875  C C   ? LYS A 1 108 ?  -3.401 -16.611  -5.539 1.000 94.250 ? 108 LYS A C   1 
ATOM 876  C CB  ? LYS A 1 108 ?  -5.644 -16.323  -6.612 1.000 94.250 ? 108 LYS A CB  1 
ATOM 877  O O   ? LYS A 1 108 ?  -3.265 -17.753  -5.095 1.000 94.250 ? 108 LYS A O   1 
ATOM 878  C CG  ? LYS A 1 108 ?  -7.076 -15.819  -6.506 1.000 94.250 ? 108 LYS A CG  1 
ATOM 879  C CD  ? LYS A 1 108 ?  -7.918 -16.275  -7.691 1.000 94.250 ? 108 LYS A CD  1 
ATOM 880  C CE  ? LYS A 1 108 ?  -9.333 -15.717  -7.620 1.000 94.250 ? 108 LYS A CE  1 
ATOM 881  N NZ  ? LYS A 1 108 ? -10.147 -16.118  -8.807 1.000 94.250 ? 108 LYS A NZ  1 
ATOM 882  N N   ? SER A 1 109 ?  -2.434 -15.952  -6.127 1.000 95.850 ? 109 SER A N   1 
ATOM 883  C CA  ? SER A 1 109 ?  -1.060 -16.427  -6.254 1.000 95.850 ? 109 SER A CA  1 
ATOM 884  C C   ? SER A 1 109 ?  -0.066 -15.273  -6.173 1.000 95.850 ? 109 SER A C   1 
ATOM 885  C CB  ? SER A 1 109 ?  -0.872 -17.181  -7.571 1.000 95.850 ? 109 SER A CB  1 
ATOM 886  O O   ? SER A 1 109 ?  -0.454 -14.106  -6.260 1.000 95.850 ? 109 SER A O   1 
ATOM 887  O OG  ? SER A 1 109 ?  -1.086 -16.321  -8.677 1.000 95.850 ? 109 SER A OG  1 
ATOM 888  N N   ? CYS A 1 110 ?   1.229 -15.702  -5.991 1.000 95.930 ? 110 CYS A N   1 
ATOM 889  C CA  ? CYS A 1 110 ?   2.280 -14.694  -5.903 1.000 95.930 ? 110 CYS A CA  1 
ATOM 890  C C   ? CYS A 1 110 ?   2.561 -14.079  -7.269 1.000 95.930 ? 110 CYS A C   1 
ATOM 891  C CB  ? CYS A 1 110 ?   3.561 -15.302  -5.334 1.000 95.930 ? 110 CYS A CB  1 
ATOM 892  O O   ? CYS A 1 110 ?   2.352 -14.722  -8.299 1.000 95.930 ? 110 CYS A O   1 
ATOM 893  S SG  ? CYS A 1 110 ?   3.431 -15.777  -3.596 1.000 95.930 ? 110 CYS A SG  1 
ATOM 894  N N   ? PRO A 1 111 ?   3.036 -12.800  -7.248 1.000 94.070 ? 111 PRO A N   1 
ATOM 895  C CA  ? PRO A 1 111 ?   3.318 -12.130  -8.520 1.000 94.070 ? 111 PRO A CA  1 
ATOM 896  C C   ? PRO A 1 111 ?   4.414 -12.827  -9.323 1.000 94.070 ? 111 PRO A C   1 
ATOM 897  C CB  ? PRO A 1 111 ?   3.764 -10.730  -8.089 1.000 94.070 ? 111 PRO A CB  1 
ATOM 898  O O   ? PRO A 1 111 ?   5.394 -13.309  -8.749 1.000 94.070 ? 111 PRO A O   1 
ATOM 899  C CG  ? PRO A 1 111 ?   4.317 -10.911  -6.713 1.000 94.070 ? 111 PRO A CG  1 
ATOM 900  C CD  ? PRO A 1 111 ?   3.551 -12.009  -6.031 1.000 94.070 ? 111 PRO A CD  1 
ATOM 901  N N   ? ARG A 1 112 ?   4.227 -12.917 -10.670 1.000 93.890 ? 112 ARG A N   1 
ATOM 902  C CA  ? ARG A 1 112 ?   5.249 -13.433 -11.575 1.000 93.890 ? 112 ARG A CA  1 
ATOM 903  C C   ? ARG A 1 112 ?   6.230 -12.336 -11.975 1.000 93.890 ? 112 ARG A C   1 
ATOM 904  C CB  ? ARG A 1 112 ?   4.606 -14.041 -12.823 1.000 93.890 ? 112 ARG A CB  1 
ATOM 905  O O   ? ARG A 1 112 ?   5.856 -11.165 -12.070 1.000 93.890 ? 112 ARG A O   1 
ATOM 906  C CG  ? ARG A 1 112 ?   3.730 -15.251 -12.537 1.000 93.890 ? 112 ARG A CG  1 
ATOM 907  C CD  ? ARG A 1 112 ?   3.147 -15.839 -13.815 1.000 93.890 ? 112 ARG A CD  1 
ATOM 908  N NE  ? ARG A 1 112 ?   2.260 -16.964 -13.534 1.000 93.890 ? 112 ARG A NE  1 
ATOM 909  N NH1 ? ARG A 1 112 ?   1.797 -17.420 -15.751 1.000 93.890 ? 112 ARG A NH1 1 
ATOM 910  N NH2 ? ARG A 1 112 ?   0.855 -18.693 -14.094 1.000 93.890 ? 112 ARG A NH2 1 
ATOM 911  C CZ  ? ARG A 1 112 ?   1.640 -17.690 -14.460 1.000 93.890 ? 112 ARG A CZ  1 
ATOM 912  N N   ? PRO A 1 113 ?   7.487 -12.795 -12.150 1.000 93.310 ? 113 PRO A N   1 
ATOM 913  C CA  ? PRO A 1 113 ?   8.410 -11.787 -12.679 1.000 93.310 ? 113 PRO A CA  1 
ATOM 914  C C   ? PRO A 1 113 ?   7.955 -11.218 -14.021 1.000 93.310 ? 113 PRO A C   1 
ATOM 915  C CB  ? PRO A 1 113 ?   9.724 -12.558 -12.830 1.000 93.310 ? 113 PRO A CB  1 
ATOM 916  O O   ? PRO A 1 113 ?   7.335 -11.926 -14.818 1.000 93.310 ? 113 PRO A O   1 
ATOM 917  C CG  ? PRO A 1 113 ?   9.597 -13.717 -11.895 1.000 93.310 ? 113 PRO A CG  1 
ATOM 918  C CD  ? PRO A 1 113 ?   8.146 -14.090 -11.792 1.000 93.310 ? 113 PRO A CD  1 
ATOM 919  N N   ? GLU A 1 114 ?   8.028  -9.817 -14.134 1.000 92.190 ? 114 GLU A N   1 
ATOM 920  C CA  ? GLU A 1 114 ?   7.732  -9.093 -15.367 1.000 92.190 ? 114 GLU A CA  1 
ATOM 921  C C   ? GLU A 1 114 ?   6.235  -8.834 -15.509 1.000 92.190 ? 114 GLU A C   1 
ATOM 922  C CB  ? GLU A 1 114 ?   8.249  -9.867 -16.582 1.000 92.190 ? 114 GLU A CB  1 
ATOM 923  O O   ? GLU A 1 114 ?   5.749  -8.557 -16.607 1.000 92.190 ? 114 GLU A O   1 
ATOM 924  C CG  ? GLU A 1 114 ?   9.764 -10.014 -16.619 1.000 92.190 ? 114 GLU A CG  1 
ATOM 925  C CD  ? GLU A 1 114 ?  10.494  -8.682 -16.687 1.000 92.190 ? 114 GLU A CD  1 
ATOM 926  O OE1 ? GLU A 1 114 ?  11.572  -8.549 -16.065 1.000 92.190 ? 114 GLU A OE1 1 
ATOM 927  O OE2 ? GLU A 1 114 ?   9.982  -7.764 -17.366 1.000 92.190 ? 114 GLU A OE2 1 
ATOM 928  N N   ? SER A 1 115 ?   5.491  -9.098 -14.413 1.000 93.030 ? 115 SER A N   1 
ATOM 929  C CA  ? SER A 1 115 ?   4.082  -8.720 -14.374 1.000 93.030 ? 115 SER A CA  1 
ATOM 930  C C   ? SER A 1 115 ?   3.916  -7.204 -14.395 1.000 93.030 ? 115 SER A C   1 
ATOM 931  C CB  ? SER A 1 115 ?   3.405  -9.298 -13.131 1.000 93.030 ? 115 SER A CB  1 
ATOM 932  O O   ? SER A 1 115 ?   4.655  -6.484 -13.721 1.000 93.030 ? 115 SER A O   1 
ATOM 933  O OG  ? SER A 1 115 ?   3.438 -10.715 -13.153 1.000 93.030 ? 115 SER A OG  1 
ATOM 934  N N   ? TYR A 1 116 ?   3.001  -6.761 -15.194 1.000 91.660 ? 116 TYR A N   1 
ATOM 935  C CA  ? TYR A 1 116 ?   2.651  -5.346 -15.236 1.000 91.660 ? 116 TYR A CA  1 
ATOM 936  C C   ? TYR A 1 116 ?   1.726  -4.977 -14.083 1.000 91.660 ? 116 TYR A C   1 
ATOM 937  C CB  ? TYR A 1 116 ?   1.987  -4.996 -16.571 1.000 91.660 ? 116 TYR A CB  1 
ATOM 938  O O   ? TYR A 1 116 ?   0.678  -5.601 -13.896 1.000 91.660 ? 116 TYR A O   1 
ATOM 939  C CG  ? TYR A 1 116 ?   1.614  -3.539 -16.700 1.000 91.660 ? 116 TYR A CG  1 
ATOM 940  C CD1 ? TYR A 1 116 ?   0.319  -3.104 -16.428 1.000 91.660 ? 116 TYR A CD1 1 
ATOM 941  C CD2 ? TYR A 1 116 ?   2.556  -2.594 -17.095 1.000 91.660 ? 116 TYR A CD2 1 
ATOM 942  C CE1 ? TYR A 1 116 ?  -0.030  -1.763 -16.547 1.000 91.660 ? 116 TYR A CE1 1 
ATOM 943  C CE2 ? TYR A 1 116 ?   2.218  -1.250 -17.218 1.000 91.660 ? 116 TYR A CE2 1 
ATOM 944  O OH  ? TYR A 1 116 ?   0.586   0.484 -17.061 1.000 91.660 ? 116 TYR A OH  1 
ATOM 945  C CZ  ? TYR A 1 116 ?   0.925  -0.845 -16.942 1.000 91.660 ? 116 TYR A CZ  1 
ATOM 946  N N   ? CYS A 1 117 ?   2.093  -3.868 -13.395 1.000 92.650 ? 117 CYS A N   1 
ATOM 947  C CA  ? CYS A 1 117 ?   1.332  -3.488 -12.211 1.000 92.650 ? 117 CYS A CA  1 
ATOM 948  C C   ? CYS A 1 117 ?   1.159  -1.976 -12.134 1.000 92.650 ? 117 CYS A C   1 
ATOM 949  C CB  ? CYS A 1 117 ?   2.021  -3.997 -10.945 1.000 92.650 ? 117 CYS A CB  1 
ATOM 950  O O   ? CYS A 1 117 ?   1.924  -1.228 -12.746 1.000 92.650 ? 117 CYS A O   1 
ATOM 951  S SG  ? CYS A 1 117 ?   2.337  -5.775 -10.951 1.000 92.650 ? 117 CYS A SG  1 
ATOM 952  N N   ? VAL A 1 118 ?   0.106  -1.612 -11.398 1.000 91.230 ? 118 VAL A N   1 
ATOM 953  C CA  ? VAL A 1 118 ?  -0.174  -0.196 -11.186 1.000 91.230 ? 118 VAL A CA  1 
ATOM 954  C C   ? VAL A 1 118 ?   0.006   0.151  -9.709 1.000 91.230 ? 118 VAL A C   1 
ATOM 955  C CB  ? VAL A 1 118 ?  -1.599   0.177 -11.651 1.000 91.230 ? 118 VAL A CB  1 
ATOM 956  O O   ? VAL A 1 118 ?  -0.521  -0.540  -8.834 1.000 91.230 ? 118 VAL A O   1 
ATOM 957  C CG1 ? VAL A 1 118 ?  -1.915   1.633 -11.311 1.000 91.230 ? 118 VAL A CG1 1 
ATOM 958  C CG2 ? VAL A 1 118 ?  -1.752  -0.070 -13.151 1.000 91.230 ? 118 VAL A CG2 1 
ATOM 959  N N   ? LEU A 1 119 ?   0.763   1.179  -9.471 1.000 89.840 ? 119 LEU A N   1 
ATOM 960  C CA  ? LEU A 1 119 ?   0.973   1.725  -8.134 1.000 89.840 ? 119 LEU A CA  1 
ATOM 961  C C   ? LEU A 1 119 ?   0.209   3.033  -7.955 1.000 89.840 ? 119 LEU A C   1 
ATOM 962  C CB  ? LEU A 1 119 ?   2.465   1.953  -7.877 1.000 89.840 ? 119 LEU A CB  1 
ATOM 963  O O   ? LEU A 1 119 ?   0.235   3.898  -8.834 1.000 89.840 ? 119 LEU A O   1 
ATOM 964  C CG  ? LEU A 1 119 ?   2.840   2.495  -6.497 1.000 89.840 ? 119 LEU A CG  1 
ATOM 965  C CD1 ? LEU A 1 119 ?   2.629   1.424  -5.432 1.000 89.840 ? 119 LEU A CD1 1 
ATOM 966  C CD2 ? LEU A 1 119 ?   4.284   2.986  -6.489 1.000 89.840 ? 119 LEU A CD2 1 
ATOM 967  N N   ? SER A 1 120 ?  -0.483   3.187  -6.830 1.000 89.680 ? 120 SER A N   1 
ATOM 968  C CA  ? SER A 1 120 ?  -1.232   4.413  -6.574 1.000 89.680 ? 120 SER A CA  1 
ATOM 969  C C   ? SER A 1 120 ?  -1.033   4.892  -5.140 1.000 89.680 ? 120 SER A C   1 
ATOM 970  C CB  ? SER A 1 120 ?  -2.721   4.198  -6.847 1.000 89.680 ? 120 SER A CB  1 
ATOM 971  O O   ? SER A 1 120 ?  -0.946   4.081  -4.215 1.000 89.680 ? 120 SER A O   1 
ATOM 972  O OG  ? SER A 1 120 ?  -3.237   3.158  -6.034 1.000 89.680 ? 120 SER A OG  1 
ATOM 973  N N   ? GLY A 1 121 ?  -0.918   6.274  -4.973 1.000 86.840 ? 121 GLY A N   1 
ATOM 974  C CA  ? GLY A 1 121 ?  -0.739   6.861  -3.655 1.000 86.840 ? 121 GLY A CA  1 
ATOM 975  C C   ? GLY A 1 121 ?  -0.578   8.369  -3.691 1.000 86.840 ? 121 GLY A C   1 
ATOM 976  O O   ? GLY A 1 121 ?  -0.566   8.972  -4.767 1.000 86.840 ? 121 GLY A O   1 
ATOM 977  N N   ? TRP A 1 122 ?  -0.649   9.051  -2.451 1.000 81.990 ? 122 TRP A N   1 
ATOM 978  C CA  ? TRP A 1 122 ?  -0.604  10.501  -2.297 1.000 81.990 ? 122 TRP A CA  1 
ATOM 979  C C   ? TRP A 1 122 ?   0.739  10.947  -1.729 1.000 81.990 ? 122 TRP A C   1 
ATOM 980  C CB  ? TRP A 1 122 ?  -1.741  10.982  -1.391 1.000 81.990 ? 122 TRP A CB  1 
ATOM 981  O O   ? TRP A 1 122 ?   0.870  12.071  -1.239 1.000 81.990 ? 122 TRP A O   1 
ATOM 982  C CG  ? TRP A 1 122 ?  -3.100  10.893  -2.020 1.000 81.990 ? 122 TRP A CG  1 
ATOM 983  C CD1 ? TRP A 1 122 ?  -3.721  11.847  -2.778 1.000 81.990 ? 122 TRP A CD1 1 
ATOM 984  C CD2 ? TRP A 1 122 ?  -4.007   9.790  -1.940 1.000 81.990 ? 122 TRP A CD2 1 
ATOM 985  C CE2 ? TRP A 1 122 ?  -5.161  10.144  -2.674 1.000 81.990 ? 122 TRP A CE2 1 
ATOM 986  C CE3 ? TRP A 1 122 ?  -3.957   8.535  -1.318 1.000 81.990 ? 122 TRP A CE3 1 
ATOM 987  N NE1 ? TRP A 1 122 ?  -4.961  11.402  -3.174 1.000 81.990 ? 122 TRP A NE1 1 
ATOM 988  C CH2 ? TRP A 1 122 ?  -6.180   8.064  -2.186 1.000 81.990 ? 122 TRP A CH2 1 
ATOM 989  C CZ2 ? TRP A 1 122 ?  -6.256   9.286  -2.803 1.000 81.990 ? 122 TRP A CZ2 1 
ATOM 990  C CZ3 ? TRP A 1 122 ?  -5.047   7.683  -1.448 1.000 81.990 ? 122 TRP A CZ3 1 
ATOM 991  N N   ? GLY A 1 123 ?   1.782  10.096  -1.769 1.000 65.180 ? 123 GLY A N   1 
ATOM 992  C CA  ? GLY A 1 123 ?   3.108  10.391  -1.252 1.000 65.180 ? 123 GLY A CA  1 
ATOM 993  C C   ? GLY A 1 123 ?   3.839  11.451  -2.054 1.000 65.180 ? 123 GLY A C   1 
ATOM 994  O O   ? GLY A 1 123 ?   3.283  12.016  -2.998 1.000 65.180 ? 123 GLY A O   1 
ATOM 995  N N   ? THR A 1 124 ?   5.013  12.158  -1.590 1.000 51.520 ? 124 THR A N   1 
ATOM 996  C CA  ? THR A 1 124 ?   5.673  13.388  -2.010 1.000 51.520 ? 124 THR A CA  1 
ATOM 997  C C   ? THR A 1 124 ?   6.356  13.202  -3.362 1.000 51.520 ? 124 THR A C   1 
ATOM 998  C CB  ? THR A 1 124 ?   6.709  13.850  -0.968 1.000 51.520 ? 124 THR A CB  1 
ATOM 999  O O   ? THR A 1 124 ?   6.891  12.129  -3.650 1.000 51.520 ? 124 THR A O   1 
ATOM 1000 C CG2 ? THR A 1 124 ?   6.170  13.695   0.450 1.000 51.520 ? 124 THR A CG2 1 
ATOM 1001 O OG1 ? THR A 1 124 ?   7.899  13.062  -1.104 1.000 51.520 ? 124 THR A OG1 1 
ATOM 1002 N N   ? THR A 1 125 ?   6.046  14.010  -4.381 1.000 44.720 ? 125 THR A N   1 
ATOM 1003 C CA  ? THR A 1 125 ?   6.571  14.235  -5.724 1.000 44.720 ? 125 THR A CA  1 
ATOM 1004 C C   ? THR A 1 125 ?   7.860  15.050  -5.671 1.000 44.720 ? 125 THR A C   1 
ATOM 1005 C CB  ? THR A 1 125 ?   5.540  14.956  -6.612 1.000 44.720 ? 125 THR A CB  1 
ATOM 1006 O O   ? THR A 1 125 ?   8.599  15.115  -6.656 1.000 44.720 ? 125 THR A O   1 
ATOM 1007 C CG2 ? THR A 1 125 ?   4.298  14.097  -6.823 1.000 44.720 ? 125 THR A CG2 1 
ATOM 1008 O OG1 ? THR A 1 125 ?   5.155  16.186  -5.985 1.000 44.720 ? 125 THR A OG1 1 
ATOM 1009 N N   ? VAL A 1 126 ?   8.483  15.323  -4.437 1.000 35.970 ? 126 VAL A N   1 
ATOM 1010 C CA  ? VAL A 1 126 ?   9.646  16.203  -4.407 1.000 35.970 ? 126 VAL A CA  1 
ATOM 1011 C C   ? VAL A 1 126 ?  10.450  15.954  -3.133 1.000 35.970 ? 126 VAL A C   1 
ATOM 1012 C CB  ? VAL A 1 126 ?   9.236  17.690  -4.496 1.000 35.970 ? 126 VAL A CB  1 
ATOM 1013 O O   ? VAL A 1 126 ?   9.878  15.690  -2.072 1.000 35.970 ? 126 VAL A O   1 
ATOM 1014 C CG1 ? VAL A 1 126 ?  10.401  18.543  -4.995 1.000 35.970 ? 126 VAL A CG1 1 
ATOM 1015 C CG2 ? VAL A 1 126 ?   8.021  17.854  -5.408 1.000 35.970 ? 126 VAL A CG2 1 
ATOM 1016 N N   ? LEU A 1 127 ?  11.717  15.603  -3.188 1.000 37.880 ? 127 LEU A N   1 
ATOM 1017 C CA  ? LEU A 1 127 ?  12.852  15.548  -2.273 1.000 37.880 ? 127 LEU A CA  1 
ATOM 1018 C C   ? LEU A 1 127 ?  12.787  16.685  -1.259 1.000 37.880 ? 127 LEU A C   1 
ATOM 1019 C CB  ? LEU A 1 127 ?  14.170  15.614  -3.048 1.000 37.880 ? 127 LEU A CB  1 
ATOM 1020 O O   ? LEU A 1 127 ?  13.232  16.531  -0.119 1.000 37.880 ? 127 LEU A O   1 
ATOM 1021 C CG  ? LEU A 1 127 ?  14.690  14.292  -3.615 1.000 37.880 ? 127 LEU A CG  1 
ATOM 1022 C CD1 ? LEU A 1 127 ?  15.592  14.549  -4.818 1.000 37.880 ? 127 LEU A CD1 1 
ATOM 1023 C CD2 ? LEU A 1 127 ?  15.433  13.504  -2.542 1.000 37.880 ? 127 LEU A CD2 1 
ATOM 1024 N N   ? ARG A 1 128 ?  11.615  17.437  -1.025 1.000 32.830 ? 128 ARG A N   1 
ATOM 1025 C CA  ? ARG A 1 128 ?  11.554  18.430   0.043 1.000 32.830 ? 128 ARG A CA  1 
ATOM 1026 C C   ? ARG A 1 128 ?  10.141  18.545   0.605 1.000 32.830 ? 128 ARG A C   1 
ATOM 1027 C CB  ? ARG A 1 128 ?  12.029  19.794  -0.463 1.000 32.830 ? 128 ARG A CB  1 
ATOM 1028 O O   ? ARG A 1 128 ?   9.174  18.659  -0.151 1.000 32.830 ? 128 ARG A O   1 
ATOM 1029 C CG  ? ARG A 1 128 ?  13.529  20.010  -0.336 1.000 32.830 ? 128 ARG A CG  1 
ATOM 1030 C CD  ? ARG A 1 128 ?  13.918  21.451  -0.635 1.000 32.830 ? 128 ARG A CD  1 
ATOM 1031 N NE  ? ARG A 1 128 ?  15.250  21.767  -0.126 1.000 32.830 ? 128 ARG A NE  1 
ATOM 1032 N NH1 ? ARG A 1 128 ?  15.129  24.021  -0.616 1.000 32.830 ? 128 ARG A NH1 1 
ATOM 1033 N NH2 ? ARG A 1 128 ?  17.015  23.154   0.358 1.000 32.830 ? 128 ARG A NH2 1 
ATOM 1034 C CZ  ? ARG A 1 128 ?  15.795  22.980  -0.129 1.000 32.830 ? 128 ARG A CZ  1 
ATOM 1035 N N   ? LYS A 1 129 ?   9.643  17.611   1.334 1.000 45.260 ? 129 LYS A N   1 
ATOM 1036 C CA  ? LYS A 1 129 ?   8.620  17.721   2.370 1.000 45.260 ? 129 LYS A CA  1 
ATOM 1037 C C   ? LYS A 1 129 ?   7.771  18.973   2.174 1.000 45.260 ? 129 LYS A C   1 
ATOM 1038 C CB  ? LYS A 1 129 ?   9.262  17.736   3.759 1.000 45.260 ? 129 LYS A CB  1 
ATOM 1039 O O   ? LYS A 1 129 ?   6.836  19.222   2.938 1.000 45.260 ? 129 LYS A O   1 
ATOM 1040 C CG  ? LYS A 1 129 ?   9.660  16.360   4.271 1.000 45.260 ? 129 LYS A CG  1 
ATOM 1041 C CD  ? LYS A 1 129 ?  10.130  16.417   5.719 1.000 45.260 ? 129 LYS A CD  1 
ATOM 1042 C CE  ? LYS A 1 129 ?  10.558  15.045   6.223 1.000 45.260 ? 129 LYS A CE  1 
ATOM 1043 N NZ  ? LYS A 1 129 ?  10.999  15.092   7.650 1.000 45.260 ? 129 LYS A NZ  1 
ATOM 1044 N N   ? ALA A 1 130 ?   7.640  19.666   0.871 1.000 42.130 ? 130 ALA A N   1 
ATOM 1045 C CA  ? ALA A 1 130 ?   6.970  20.948   1.069 1.000 42.130 ? 130 ALA A CA  1 
ATOM 1046 C C   ? ALA A 1 130 ?   5.757  21.080   0.153 1.000 42.130 ? 130 ALA A C   1 
ATOM 1047 C CB  ? ALA A 1 130 ?   7.943  22.100   0.828 1.000 42.130 ? 130 ALA A CB  1 
ATOM 1048 O O   ? ALA A 1 130 ?   4.774  21.736   0.506 1.000 42.130 ? 130 ALA A O   1 
ATOM 1049 N N   ? PHE A 1 131 ?   5.095  19.817  -0.391 1.000 49.910 ? 131 PHE A N   1 
ATOM 1050 C CA  ? PHE A 1 131 ?   3.720  19.928  -0.864 1.000 49.910 ? 131 PHE A CA  1 
ATOM 1051 C C   ? PHE A 1 131 ?   3.180  18.566  -1.284 1.000 49.910 ? 131 PHE A C   1 
ATOM 1052 C CB  ? PHE A 1 131 ?   3.630  20.912  -2.035 1.000 49.910 ? 131 PHE A CB  1 
ATOM 1053 O O   ? PHE A 1 131 ?   3.803  17.866  -2.085 1.000 49.910 ? 131 PHE A O   1 
ATOM 1054 C CG  ? PHE A 1 131 ?   3.704  22.357  -1.621 1.000 49.910 ? 131 PHE A CG  1 
ATOM 1055 C CD1 ? PHE A 1 131 ?   2.582  23.009  -1.124 1.000 49.910 ? 131 PHE A CD1 1 
ATOM 1056 C CD2 ? PHE A 1 131 ?   4.895  23.062  -1.728 1.000 49.910 ? 131 PHE A CD2 1 
ATOM 1057 C CE1 ? PHE A 1 131 ?   2.647  24.347  -0.739 1.000 49.910 ? 131 PHE A CE1 1 
ATOM 1058 C CE2 ? PHE A 1 131 ?   4.967  24.399  -1.346 1.000 49.910 ? 131 PHE A CE2 1 
ATOM 1059 C CZ  ? PHE A 1 131 ?   3.842  25.040  -0.853 1.000 49.910 ? 131 PHE A CZ  1 
ATOM 1060 N N   ? LEU A 1 132 ?   2.428  17.817  -0.367 1.000 56.930 ? 132 LEU A N   1 
ATOM 1061 C CA  ? LEU A 1 132 ?   1.694  16.607  -0.721 1.000 56.930 ? 132 LEU A CA  1 
ATOM 1062 C C   ? LEU A 1 132 ?   0.830  16.838  -1.957 1.000 56.930 ? 132 LEU A C   1 
ATOM 1063 C CB  ? LEU A 1 132 ?   0.820  16.148   0.449 1.000 56.930 ? 132 LEU A CB  1 
ATOM 1064 O O   ? LEU A 1 132 ?   0.189  17.883  -2.085 1.000 56.930 ? 132 LEU A O   1 
ATOM 1065 C CG  ? LEU A 1 132 ?   1.559  15.644   1.690 1.000 56.930 ? 132 LEU A CG  1 
ATOM 1066 C CD1 ? LEU A 1 132 ?   0.607  15.569   2.879 1.000 56.930 ? 132 LEU A CD1 1 
ATOM 1067 C CD2 ? LEU A 1 132 ?   2.192  14.283   1.419 1.000 56.930 ? 132 LEU A CD2 1 
ATOM 1068 N N   ? PRO A 1 133 ?   1.134  16.116  -3.105 1.000 60.120 ? 133 PRO A N   1 
ATOM 1069 C CA  ? PRO A 1 133 ?   0.184  16.287  -4.206 1.000 60.120 ? 133 PRO A CA  1 
ATOM 1070 C C   ? PRO A 1 133 ?  -1.271  16.191  -3.751 1.000 60.120 ? 133 PRO A C   1 
ATOM 1071 C CB  ? PRO A 1 133 ?   0.535  15.139  -5.156 1.000 60.120 ? 133 PRO A CB  1 
ATOM 1072 O O   ? PRO A 1 133 ?  -1.584  15.437  -2.826 1.000 60.120 ? 133 PRO A O   1 
ATOM 1073 C CG  ? PRO A 1 133 ?   1.269  14.152  -4.308 1.000 60.120 ? 133 PRO A CG  1 
ATOM 1074 C CD  ? PRO A 1 133 ?   1.815  14.869  -3.106 1.000 60.120 ? 133 PRO A CD  1 
ATOM 1075 N N   ? ASP A 1 134 ?  -2.108  17.175  -4.099 1.000 75.000 ? 134 ASP A N   1 
ATOM 1076 C CA  ? ASP A 1 134 ?  -3.532  17.268  -3.790 1.000 75.000 ? 134 ASP A CA  1 
ATOM 1077 C C   ? ASP A 1 134 ?  -4.325  16.191  -4.526 1.000 75.000 ? 134 ASP A C   1 
ATOM 1078 C CB  ? ASP A 1 134 ?  -4.069  18.655  -4.149 1.000 75.000 ? 134 ASP A CB  1 
ATOM 1079 O O   ? ASP A 1 134 ?  -5.379  15.758  -4.055 1.000 75.000 ? 134 ASP A O   1 
ATOM 1080 C CG  ? ASP A 1 134 ?  -5.512  18.861  -3.723 1.000 75.000 ? 134 ASP A CG  1 
ATOM 1081 O OD1 ? ASP A 1 134 ?  -5.980  18.161  -2.799 1.000 75.000 ? 134 ASP A OD1 1 
ATOM 1082 O OD2 ? ASP A 1 134 ?  -6.187  19.728  -4.318 1.000 75.000 ? 134 ASP A OD2 1 
ATOM 1083 N N   ? VAL A 1 135 ?  -3.650  15.582  -5.599 1.000 82.980 ? 135 VAL A N   1 
ATOM 1084 C CA  ? VAL A 1 135 ?  -4.349  14.630  -6.456 1.000 82.980 ? 135 VAL A CA  1 
ATOM 1085 C C   ? VAL A 1 135 ?  -3.645  13.276  -6.407 1.000 82.980 ? 135 VAL A C   1 
ATOM 1086 C CB  ? VAL A 1 135 ?  -4.433  15.135  -7.914 1.000 82.980 ? 135 VAL A CB  1 
ATOM 1087 O O   ? VAL A 1 135 ?  -2.438  13.206  -6.164 1.000 82.980 ? 135 VAL A O   1 
ATOM 1088 C CG1 ? VAL A 1 135 ?  -5.287  16.399  -7.999 1.000 82.980 ? 135 VAL A CG1 1 
ATOM 1089 C CG2 ? VAL A 1 135 ?  -3.034  15.393  -8.470 1.000 82.980 ? 135 VAL A CG2 1 
ATOM 1090 N N   ? LEU A 1 136 ?  -4.413  12.176  -6.512 1.000 85.410 ? 136 LEU A N   1 
ATOM 1091 C CA  ? LEU A 1 136 ?  -3.902  10.810  -6.538 1.000 85.410 ? 136 LEU A CA  1 
ATOM 1092 C C   ? LEU A 1 136 ?  -3.031  10.579  -7.768 1.000 85.410 ? 136 LEU A C   1 
ATOM 1093 C CB  ? LEU A 1 136 ?  -5.058   9.806  -6.520 1.000 85.410 ? 136 LEU A CB  1 
ATOM 1094 O O   ? LEU A 1 136 ?  -3.439  10.890  -8.890 1.000 85.410 ? 136 LEU A O   1 
ATOM 1095 C CG  ? LEU A 1 136 ?  -4.677   8.337  -6.328 1.000 85.410 ? 136 LEU A CG  1 
ATOM 1096 C CD1 ? LEU A 1 136 ?  -4.067   8.125  -4.946 1.000 85.410 ? 136 LEU A CD1 1 
ATOM 1097 C CD2 ? LEU A 1 136 ?  -5.892   7.438  -6.526 1.000 85.410 ? 136 LEU A CD2 1 
ATOM 1098 N N   ? TYR A 1 137 ?  -1.837   9.996  -7.557 1.000 85.640 ? 137 TYR A N   1 
ATOM 1099 C CA  ? TYR A 1 137 ?  -0.902   9.697  -8.635 1.000 85.640 ? 137 TYR A CA  1 
ATOM 1100 C C   ? TYR A 1 137 ?  -0.798   8.194  -8.866 1.000 85.640 ? 137 TYR A C   1 
ATOM 1101 C CB  ? TYR A 1 137 ?   0.482  10.274  -8.323 1.000 85.640 ? 137 TYR A CB  1 
ATOM 1102 O O   ? TYR A 1 137 ?  -0.897   7.406  -7.922 1.000 85.640 ? 137 TYR A O   1 
ATOM 1103 C CG  ? TYR A 1 137 ?   0.635  11.726  -8.707 1.000 85.640 ? 137 TYR A CG  1 
ATOM 1104 C CD1 ? TYR A 1 137 ?   1.352  12.094  -9.843 1.000 85.640 ? 137 TYR A CD1 1 
ATOM 1105 C CD2 ? TYR A 1 137 ?   0.063  12.731  -7.935 1.000 85.640 ? 137 TYR A CD2 1 
ATOM 1106 C CE1 ? TYR A 1 137 ?   1.497  13.430 -10.200 1.000 85.640 ? 137 TYR A CE1 1 
ATOM 1107 C CE2 ? TYR A 1 137 ?   0.202  14.071  -8.283 1.000 85.640 ? 137 TYR A CE2 1 
ATOM 1108 O OH  ? TYR A 1 137 ?   1.060  15.735  -9.764 1.000 85.640 ? 137 TYR A OH  1 
ATOM 1109 C CZ  ? TYR A 1 137 ?   0.919  14.410  -9.415 1.000 85.640 ? 137 TYR A CZ  1 
ATOM 1110 N N   ? CYS A 1 138 ?  -0.586   7.830 -10.177 1.000 86.360 ? 138 CYS A N   1 
ATOM 1111 C CA  ? CYS A 1 138 ?  -0.390   6.438 -10.569 1.000 86.360 ? 138 CYS A CA  1 
ATOM 1112 C C   ? CYS A 1 138 ?   0.919   6.265 -11.330 1.000 86.360 ? 138 CYS A C   1 
ATOM 1113 C CB  ? CYS A 1 138 ?  -1.558   5.954 -11.428 1.000 86.360 ? 138 CYS A CB  1 
ATOM 1114 O O   ? CYS A 1 138 ?   1.407   7.207 -11.956 1.000 86.360 ? 138 CYS A O   1 
ATOM 1115 S SG  ? CYS A 1 138 ?  -3.128   5.864 -10.539 1.000 86.360 ? 138 CYS A SG  1 
ATOM 1116 N N   ? GLY A 1 139 ?   1.502   5.075 -11.126 1.000 82.740 ? 139 GLY A N   1 
ATOM 1117 C CA  ? GLY A 1 139 ?   2.702   4.711 -11.863 1.000 82.740 ? 139 GLY A CA  1 
ATOM 1118 C C   ? GLY A 1 139 ?   2.680   3.281 -12.369 1.000 82.740 ? 139 GLY A C   1 
ATOM 1119 O O   ? GLY A 1 139 ?   2.172   2.385 -11.692 1.000 82.740 ? 139 GLY A O   1 
ATOM 1120 N N   ? ASN A 1 140 ?   3.170   3.192 -13.602 1.000 84.420 ? 140 ASN A N   1 
ATOM 1121 C CA  ? ASN A 1 140 ?   3.333   1.841 -14.129 1.000 84.420 ? 140 ASN A CA  1 
ATOM 1122 C C   ? ASN A 1 140 ?   4.671   1.236 -13.715 1.000 84.420 ? 140 ASN A C   1 
ATOM 1123 C CB  ? ASN A 1 140 ?   3.199   1.840 -15.654 1.000 84.420 ? 140 ASN A CB  1 
ATOM 1124 O O   ? ASN A 1 140 ?   5.722   1.850 -13.909 1.000 84.420 ? 140 ASN A O   1 
ATOM 1125 C CG  ? ASN A 1 140 ?   1.807   2.221 -16.118 1.000 84.420 ? 140 ASN A CG  1 
ATOM 1126 N ND2 ? ASN A 1 140 ?   1.711   2.754 -17.330 1.000 84.420 ? 140 ASN A ND2 1 
ATOM 1127 O OD1 ? ASN A 1 140 ?   0.826   2.038 -15.392 1.000 84.420 ? 140 ASN A OD1 1 
ATOM 1128 N N   ? ILE A 1 141 ?   4.522  -0.026 -13.127 1.000 84.730 ? 141 ILE A N   1 
ATOM 1129 C CA  ? ILE A 1 141 ?   5.714  -0.676 -12.594 1.000 84.730 ? 141 ILE A CA  1 
ATOM 1130 C C   ? ILE A 1 141 ?   5.701  -2.158 -12.961 1.000 84.730 ? 141 ILE A C   1 
ATOM 1131 C CB  ? ILE A 1 141 ?   5.814  -0.505 -11.061 1.000 84.730 ? 141 ILE A CB  1 
ATOM 1132 O O   ? ILE A 1 141 ?   4.635  -2.745 -13.164 1.000 84.730 ? 141 ILE A O   1 
ATOM 1133 C CG1 ? ILE A 1 141 ?   7.171  -1.007 -10.555 1.000 84.730 ? 141 ILE A CG1 1 
ATOM 1134 C CG2 ? ILE A 1 141 ?   4.664  -1.235 -10.360 1.000 84.730 ? 141 ILE A CG2 1 
ATOM 1135 C CD1 ? ILE A 1 141 ?   7.495  -0.584  -9.129 1.000 84.730 ? 141 ILE A CD1 1 
ATOM 1136 N N   ? THR A 1 142 ?   6.936  -2.656 -13.111 1.000 89.520 ? 142 THR A N   1 
ATOM 1137 C CA  ? THR A 1 142 ?   7.083  -4.061 -13.474 1.000 89.520 ? 142 THR A CA  1 
ATOM 1138 C C   ? THR A 1 142 ?   7.844  -4.823 -12.392 1.000 89.520 ? 142 THR A C   1 
ATOM 1139 C CB  ? THR A 1 142 ?   7.810  -4.217 -14.822 1.000 89.520 ? 142 THR A CB  1 
ATOM 1140 O O   ? THR A 1 142 ?   8.824  -4.316 -11.842 1.000 89.520 ? 142 THR A O   1 
ATOM 1141 C CG2 ? THR A 1 142 ?   7.870  -5.680 -15.249 1.000 89.520 ? 142 THR A CG2 1 
ATOM 1142 O OG1 ? THR A 1 142 ?   7.113  -3.467 -15.824 1.000 89.520 ? 142 THR A OG1 1 
ATOM 1143 N N   ? THR A 1 143 ?   7.273  -5.996 -12.098 1.000 92.430 ? 143 THR A N   1 
ATOM 1144 C CA  ? THR A 1 143 ?   7.918  -6.845 -11.103 1.000 92.430 ? 143 THR A CA  1 
ATOM 1145 C C   ? THR A 1 143 ?   9.217  -7.429 -11.650 1.000 92.430 ? 143 THR A C   1 
ATOM 1146 C CB  ? THR A 1 143 ?   6.987  -7.987 -10.655 1.000 92.430 ? 143 THR A CB  1 
ATOM 1147 O O   ? THR A 1 143 ?   9.346  -7.646 -12.857 1.000 92.430 ? 143 THR A O   1 
ATOM 1148 C CG2 ? THR A 1 143 ?   5.689  -7.441 -10.070 1.000 92.430 ? 143 THR A CG2 1 
ATOM 1149 O OG1 ? THR A 1 143 ?   6.679  -8.815 -11.784 1.000 92.430 ? 143 THR A OG1 1 
ATOM 1150 N N   ? VAL A 1 144 ?  10.199  -7.651 -10.709 1.000 91.610 ? 144 VAL A N   1 
ATOM 1151 C CA  ? VAL A 1 144 ?  11.496  -8.210 -11.079 1.000 91.610 ? 144 VAL A CA  1 
ATOM 1152 C C   ? VAL A 1 144 ?  11.671  -9.583 -10.433 1.000 91.610 ? 144 VAL A C   1 
ATOM 1153 C CB  ? VAL A 1 144 ?  12.655  -7.275 -10.667 1.000 91.610 ? 144 VAL A CB  1 
ATOM 1154 O O   ? VAL A 1 144 ?  11.010  -9.897  -9.440 1.000 91.610 ? 144 VAL A O   1 
ATOM 1155 C CG1 ? VAL A 1 144 ?  12.544  -5.930 -11.383 1.000 91.610 ? 144 VAL A CG1 1 
ATOM 1156 C CG2 ? VAL A 1 144 ?  12.669  -7.079  -9.152 1.000 91.610 ? 144 VAL A CG2 1 
ATOM 1157 N N   ? SER A 1 145 ?  12.550 -10.326 -11.035 1.000 93.300 ? 145 SER A N   1 
ATOM 1158 C CA  ? SER A 1 145 ?  12.817 -11.652 -10.485 1.000 93.300 ? 145 SER A CA  1 
ATOM 1159 C C   ? SER A 1 145 ?  13.492 -11.559  -9.121 1.000 93.300 ? 145 SER A C   1 
ATOM 1160 C CB  ? SER A 1 145 ?  13.693 -12.462 -11.442 1.000 93.300 ? 145 SER A CB  1 
ATOM 1161 O O   ? SER A 1 145 ?  14.152 -10.563  -8.815 1.000 93.300 ? 145 SER A O   1 
ATOM 1162 O OG  ? SER A 1 145 ?  15.008 -11.935 -11.489 1.000 93.300 ? 145 SER A OG  1 
ATOM 1163 N N   ? ASP A 1 146 ?  13.365 -12.651  -8.306 1.000 91.320 ? 146 ASP A N   1 
ATOM 1164 C CA  ? ASP A 1 146 ?  14.015 -12.720  -7.001 1.000 91.320 ? 146 ASP A CA  1 
ATOM 1165 C C   ? ASP A 1 146 ?  15.528 -12.558  -7.131 1.000 91.320 ? 146 ASP A C   1 
ATOM 1166 C CB  ? ASP A 1 146 ?  13.686 -14.044  -6.307 1.000 91.320 ? 146 ASP A CB  1 
ATOM 1167 O O   ? ASP A 1 146 ?  16.158 -11.883  -6.314 1.000 91.320 ? 146 ASP A O   1 
ATOM 1168 C CG  ? ASP A 1 146 ?  12.263 -14.100  -5.780 1.000 91.320 ? 146 ASP A CG  1 
ATOM 1169 O OD1 ? ASP A 1 146 ?  11.583 -13.052  -5.747 1.000 91.320 ? 146 ASP A OD1 1 
ATOM 1170 O OD2 ? ASP A 1 146 ?  11.819 -15.202  -5.392 1.000 91.320 ? 146 ASP A OD2 1 
ATOM 1171 N N   ? ARG A 1 147 ?  16.043 -13.179  -8.124 1.000 91.580 ? 147 ARG A N   1 
ATOM 1172 C CA  ? ARG A 1 147 ?  17.480 -13.119  -8.371 1.000 91.580 ? 147 ARG A CA  1 
ATOM 1173 C C   ? ARG A 1 147 ?  17.938 -11.682  -8.596 1.000 91.580 ? 147 ARG A C   1 
ATOM 1174 C CB  ? ARG A 1 147 ?  17.855 -13.983  -9.577 1.000 91.580 ? 147 ARG A CB  1 
ATOM 1175 O O   ? ARG A 1 147 ?  18.926 -11.240  -8.006 1.000 91.580 ? 147 ARG A O   1 
ATOM 1176 C CG  ? ARG A 1 147 ?  19.346 -14.022  -9.868 1.000 91.580 ? 147 ARG A CG  1 
ATOM 1177 C CD  ? ARG A 1 147 ?  19.659 -14.856 -11.103 1.000 91.580 ? 147 ARG A CD  1 
ATOM 1178 N NE  ? ARG A 1 147 ?  21.046 -14.688 -11.529 1.000 91.580 ? 147 ARG A NE  1 
ATOM 1179 N NH1 ? ARG A 1 147 ?  21.140 -16.673 -12.708 1.000 91.580 ? 147 ARG A NH1 1 
ATOM 1180 N NH2 ? ARG A 1 147 ?  22.976 -15.303 -12.611 1.000 91.580 ? 147 ARG A NH2 1 
ATOM 1181 C CZ  ? ARG A 1 147 ?  21.717 -15.555 -12.282 1.000 91.580 ? 147 ARG A CZ  1 
ATOM 1182 N N   ? GLU A 1 148 ?  17.219 -10.993  -9.484 1.000 90.740 ? 148 GLU A N   1 
ATOM 1183 C CA  ? GLU A 1 148 ?  17.527  -9.596  -9.773 1.000 90.740 ? 148 GLU A CA  1 
ATOM 1184 C C   ? GLU A 1 148 ?  17.392  -8.731  -8.523 1.000 90.740 ? 148 GLU A C   1 
ATOM 1185 C CB  ? GLU A 1 148 ?  16.618  -9.062 -10.883 1.000 90.740 ? 148 GLU A CB  1 
ATOM 1186 O O   ? GLU A 1 148 ?  18.210  -7.840  -8.286 1.000 90.740 ? 148 GLU A O   1 
ATOM 1187 C CG  ? GLU A 1 148 ?  16.960  -7.649 -11.331 1.000 90.740 ? 148 GLU A CG  1 
ATOM 1188 C CD  ? GLU A 1 148 ?  16.094  -7.158 -12.481 1.000 90.740 ? 148 GLU A CD  1 
ATOM 1189 O OE1 ? GLU A 1 148 ?  15.845  -5.935 -12.574 1.000 90.740 ? 148 GLU A OE1 1 
ATOM 1190 O OE2 ? GLU A 1 148 ?  15.661  -8.005 -13.294 1.000 90.740 ? 148 GLU A OE2 1 
ATOM 1191 N N   ? CYS A 1 149 ?  16.377  -8.969  -7.723 1.000 90.270 ? 149 CYS A N   1 
ATOM 1192 C CA  ? CYS A 1 149 ?  16.122  -8.236  -6.489 1.000 90.270 ? 149 CYS A CA  1 
ATOM 1193 C C   ? CYS A 1 149 ?  17.247  -8.452  -5.484 1.000 90.270 ? 149 CYS A C   1 
ATOM 1194 C CB  ? CYS A 1 149 ?  14.789  -8.665  -5.875 1.000 90.270 ? 149 CYS A CB  1 
ATOM 1195 O O   ? CYS A 1 149 ?  17.764  -7.492  -4.908 1.000 90.270 ? 149 CYS A O   1 
ATOM 1196 S SG  ? CYS A 1 149 ?  14.160  -7.520  -4.628 1.000 90.270 ? 149 CYS A SG  1 
ATOM 1197 N N   ? MET A 1 150 ?  17.757  -9.634  -5.342 1.000 90.600 ? 150 MET A N   1 
ATOM 1198 C CA  ? MET A 1 150 ?  18.804 -10.017  -4.399 1.000 90.600 ? 150 MET A CA  1 
ATOM 1199 C C   ? MET A 1 150 ?  20.157  -9.465  -4.835 1.000 90.600 ? 150 MET A C   1 
ATOM 1200 C CB  ? MET A 1 150 ?  18.878 -11.539  -4.267 1.000 90.600 ? 150 MET A CB  1 
ATOM 1201 O O   ? MET A 1 150 ?  20.997  -9.134  -3.995 1.000 90.600 ? 150 MET A O   1 
ATOM 1202 C CG  ? MET A 1 150 ?  17.733 -12.142  -3.469 1.000 90.600 ? 150 MET A CG  1 
ATOM 1203 S SD  ? MET A 1 150 ?  17.905 -13.956  -3.253 1.000 90.600 ? 150 MET A SD  1 
ATOM 1204 C CE  ? MET A 1 150 ?  16.162 -14.453  -3.327 1.000 90.600 ? 150 MET A CE  1 
ATOM 1205 N N   ? GLU A 1 151 ?  20.313  -9.454  -6.164 1.000 90.710 ? 151 GLU A N   1 
ATOM 1206 C CA  ? GLU A 1 151 ?  21.554  -8.914  -6.709 1.000 90.710 ? 151 GLU A CA  1 
ATOM 1207 C C   ? GLU A 1 151 ?  21.686  -7.423  -6.409 1.000 90.710 ? 151 GLU A C   1 
ATOM 1208 C CB  ? GLU A 1 151 ?  21.629  -9.155  -8.219 1.000 90.710 ? 151 GLU A CB  1 
ATOM 1209 O O   ? GLU A 1 151 ?  22.788  -6.930  -6.161 1.000 90.710 ? 151 GLU A O   1 
ATOM 1210 C CG  ? GLU A 1 151 ?  21.944 -10.595  -8.597 1.000 90.710 ? 151 GLU A CG  1 
ATOM 1211 C CD  ? GLU A 1 151 ?  21.927 -10.838 -10.098 1.000 90.710 ? 151 GLU A CD  1 
ATOM 1212 O OE1 ? GLU A 1 151 ?  22.174 -11.988 -10.529 1.000 90.710 ? 151 GLU A OE1 1 
ATOM 1213 O OE2 ? GLU A 1 151 ?  21.666  -9.872 -10.849 1.000 90.710 ? 151 GLU A OE2 1 
ATOM 1214 N N   ? THR A 1 152 ?  20.502  -6.776  -6.399 1.000 87.050 ? 152 THR A N   1 
ATOM 1215 C CA  ? THR A 1 152 ?  20.486  -5.338  -6.159 1.000 87.050 ? 152 THR A CA  1 
ATOM 1216 C C   ? THR A 1 152 ?  20.628  -5.036  -4.670 1.000 87.050 ? 152 THR A C   1 
ATOM 1217 C CB  ? THR A 1 152 ?  19.192  -4.696  -6.693 1.000 87.050 ? 152 THR A CB  1 
ATOM 1218 O O   ? THR A 1 152 ?  21.322  -4.093  -4.286 1.000 87.050 ? 152 THR A O   1 
ATOM 1219 C CG2 ? THR A 1 152 ?  19.208  -3.183  -6.502 1.000 87.050 ? 152 THR A CG2 1 
ATOM 1220 O OG1 ? THR A 1 152 ?  19.062  -4.989  -8.090 1.000 87.050 ? 152 THR A OG1 1 
ATOM 1221 N N   ? TYR A 1 153 ?  20.011  -5.782  -3.794 1.000 87.560 ? 153 TYR A N   1 
ATOM 1222 C CA  ? TYR A 1 153 ?  20.035  -5.660  -2.341 1.000 87.560 ? 153 TYR A CA  1 
ATOM 1223 C C   ? TYR A 1 153 ?  20.571  -6.933  -1.696 1.000 87.560 ? 153 TYR A C   1 
ATOM 1224 C CB  ? TYR A 1 153 ?  18.634  -5.352  -1.804 1.000 87.560 ? 153 TYR A CB  1 
ATOM 1225 O O   ? TYR A 1 153 ?  19.814  -7.694  -1.089 1.000 87.560 ? 153 TYR A O   1 
ATOM 1226 C CG  ? TYR A 1 153 ?  18.002  -4.129  -2.421 1.000 87.560 ? 153 TYR A CG  1 
ATOM 1227 C CD1 ? TYR A 1 153 ?  18.489  -2.853  -2.143 1.000 87.560 ? 153 TYR A CD1 1 
ATOM 1228 C CD2 ? TYR A 1 153 ?  16.917  -4.244  -3.283 1.000 87.560 ? 153 TYR A CD2 1 
ATOM 1229 C CE1 ? TYR A 1 153 ?  17.909  -1.723  -2.708 1.000 87.560 ? 153 TYR A CE1 1 
ATOM 1230 C CE2 ? TYR A 1 153 ?  16.329  -3.120  -3.854 1.000 87.560 ? 153 TYR A CE2 1 
ATOM 1231 O OH  ? TYR A 1 153 ?  16.254  -0.750  -4.124 1.000 87.560 ? 153 TYR A OH  1 
ATOM 1232 C CZ  ? TYR A 1 153 ?  16.832  -1.866  -3.562 1.000 87.560 ? 153 TYR A CZ  1 
ATOM 1233 N N   ? PRO A 1 154 ?  21.924  -7.136  -1.760 1.000 85.780 ? 154 PRO A N   1 
ATOM 1234 C CA  ? PRO A 1 154 ?  22.446  -8.390  -1.212 1.000 85.780 ? 154 PRO A CA  1 
ATOM 1235 C C   ? PRO A 1 154 ?  22.224  -8.514   0.294 1.000 85.780 ? 154 PRO A C   1 
ATOM 1236 C CB  ? PRO A 1 154 ?  23.940  -8.322  -1.539 1.000 85.780 ? 154 PRO A CB  1 
ATOM 1237 O O   ? PRO A 1 154 ?  22.434  -7.550   1.034 1.000 85.780 ? 154 PRO A O   1 
ATOM 1238 C CG  ? PRO A 1 154 ?  24.222  -6.868  -1.741 1.000 85.780 ? 154 PRO A CG  1 
ATOM 1239 C CD  ? PRO A 1 154 ?  22.950  -6.190  -2.163 1.000 85.780 ? 154 PRO A CD  1 
ATOM 1240 N N   ? LYS A 1 155 ?  21.483  -9.611   0.854 1.000 83.280 ? 155 LYS A N   1 
ATOM 1241 C CA  ? LYS A 1 155 ?  21.359  -9.969   2.264 1.000 83.280 ? 155 LYS A CA  1 
ATOM 1242 C C   ? LYS A 1 155 ?  20.309  -9.107   2.959 1.000 83.280 ? 155 LYS A C   1 
ATOM 1243 C CB  ? LYS A 1 155 ?  22.706  -9.828   2.975 1.000 83.280 ? 155 LYS A CB  1 
ATOM 1244 O O   ? LYS A 1 155 ?  20.147  -9.179   4.179 1.000 83.280 ? 155 LYS A O   1 
ATOM 1245 C CG  ? LYS A 1 155 ?  23.765 -10.808   2.493 1.000 83.280 ? 155 LYS A CG  1 
ATOM 1246 C CD  ? LYS A 1 155 ?  25.057 -10.671   3.288 1.000 83.280 ? 155 LYS A CD  1 
ATOM 1247 C CE  ? LYS A 1 155 ?  26.130 -11.626   2.783 1.000 83.280 ? 155 LYS A CE  1 
ATOM 1248 N NZ  ? LYS A 1 155 ?  27.398 -11.497   3.562 1.000 83.280 ? 155 LYS A NZ  1 
ATOM 1249 N N   ? ALA A 1 156 ?  19.663  -8.201   2.088 1.000 85.950 ? 156 ALA A N   1 
ATOM 1250 C CA  ? ALA A 1 156 ?  18.664  -7.302   2.660 1.000 85.950 ? 156 ALA A CA  1 
ATOM 1251 C C   ? ALA A 1 156 ?  17.252  -7.734   2.274 1.000 85.950 ? 156 ALA A C   1 
ATOM 1252 C CB  ? ALA A 1 156 ?  18.920  -5.866   2.208 1.000 85.950 ? 156 ALA A CB  1 
ATOM 1253 O O   ? ALA A 1 156 ?  16.280  -7.364   2.937 1.000 85.950 ? 156 ALA A O   1 
ATOM 1254 N N   ? ILE A 1 157 ?  17.158  -8.651   1.168 1.000 90.160 ? 157 ILE A N   1 
ATOM 1255 C CA  ? ILE A 1 157 ?  15.874  -9.115   0.656 1.000 90.160 ? 157 ILE A CA  1 
ATOM 1256 C C   ? ILE A 1 157 ?  15.495 -10.432   1.331 1.000 90.160 ? 157 ILE A C   1 
ATOM 1257 C CB  ? ILE A 1 157 ?  15.907  -9.290  -0.879 1.000 90.160 ? 157 ILE A CB  1 
ATOM 1258 O O   ? ILE A 1 157 ?  16.255 -11.402   1.285 1.000 90.160 ? 157 ILE A O   1 
ATOM 1259 C CG1 ? ILE A 1 157 ?  16.233  -7.957  -1.561 1.000 90.160 ? 157 ILE A CG1 1 
ATOM 1260 C CG2 ? ILE A 1 157 ?  14.577  -9.854  -1.387 1.000 90.160 ? 157 ILE A CG2 1 
ATOM 1261 C CD1 ? ILE A 1 157 ?  15.221  -6.855  -1.282 1.000 90.160 ? 157 ILE A CD1 1 
ATOM 1262 N N   ? MET A 1 158 ?  14.335 -10.440   1.937 1.000 91.050 ? 158 MET A N   1 
ATOM 1263 C CA  ? MET A 1 158 ?  13.795 -11.626   2.597 1.000 91.050 ? 158 MET A CA  1 
ATOM 1264 C C   ? MET A 1 158 ?  12.743 -12.302   1.724 1.000 91.050 ? 158 MET A C   1 
ATOM 1265 C CB  ? MET A 1 158 ?  13.191 -11.259   3.953 1.000 91.050 ? 158 MET A CB  1 
ATOM 1266 O O   ? MET A 1 158 ?  12.341 -11.758   0.694 1.000 91.050 ? 158 MET A O   1 
ATOM 1267 C CG  ? MET A 1 158 ?  14.186 -10.634   4.918 1.000 91.050 ? 158 MET A CG  1 
ATOM 1268 S SD  ? MET A 1 158 ?  13.446 -10.282   6.560 1.000 91.050 ? 158 MET A SD  1 
ATOM 1269 C CE  ? MET A 1 158 ?  14.901  -9.642   7.436 1.000 91.050 ? 158 MET A CE  1 
ATOM 1270 N N   ? LYS A 1 159 ?  12.358 -13.609   2.080 1.000 92.220 ? 159 LYS A N   1 
ATOM 1271 C CA  ? LYS A 1 159 ?  11.431 -14.426   1.302 1.000 92.220 ? 159 LYS A CA  1 
ATOM 1272 C C   ? LYS A 1 159 ?  10.040 -13.799   1.271 1.000 92.220 ? 159 LYS A C   1 
ATOM 1273 C CB  ? LYS A 1 159 ?  11.354 -15.843   1.873 1.000 92.220 ? 159 LYS A CB  1 
ATOM 1274 O O   ? LYS A 1 159 ?   9.249 -14.075   0.366 1.000 92.220 ? 159 LYS A O   1 
ATOM 1275 C CG  ? LYS A 1 159 ?  12.591 -16.687   1.603 1.000 92.220 ? 159 LYS A CG  1 
ATOM 1276 C CD  ? LYS A 1 159 ?  12.425 -18.106   2.129 1.000 92.220 ? 159 LYS A CD  1 
ATOM 1277 C CE  ? LYS A 1 159 ?  13.659 -18.954   1.852 1.000 92.220 ? 159 LYS A CE  1 
ATOM 1278 N NZ  ? LYS A 1 159 ?  13.498 -20.350   2.359 1.000 92.220 ? 159 LYS A NZ  1 
ATOM 1279 N N   ? ASN A 1 160 ?   9.757 -12.905   2.183 1.000 94.700 ? 160 ASN A N   1 
ATOM 1280 C CA  ? ASN A 1 160 ?   8.444 -12.274   2.264 1.000 94.700 ? 160 ASN A CA  1 
ATOM 1281 C C   ? ASN A 1 160 ?   8.420 -10.933   1.537 1.000 94.700 ? 160 ASN A C   1 
ATOM 1282 C CB  ? ASN A 1 160 ?   8.024 -12.094   3.724 1.000 94.700 ? 160 ASN A CB  1 
ATOM 1283 O O   ? ASN A 1 160 ?   7.484 -10.148   1.703 1.000 94.700 ? 160 ASN A O   1 
ATOM 1284 C CG  ? ASN A 1 160 ?   9.040 -11.312   4.532 1.000 94.700 ? 160 ASN A CG  1 
ATOM 1285 N ND2 ? ASN A 1 160 ?   8.616 -10.798   5.681 1.000 94.700 ? 160 ASN A ND2 1 
ATOM 1286 O OD1 ? ASN A 1 160 ?  10.197 -11.170   4.127 1.000 94.700 ? 160 ASN A OD1 1 
ATOM 1287 N N   ? MET A 1 161 ?   9.505 -10.695   0.717 1.000 95.220 ? 161 MET A N   1 
ATOM 1288 C CA  ? MET A 1 161 ?   9.641  -9.445  -0.025 1.000 95.220 ? 161 MET A CA  1 
ATOM 1289 C C   ? MET A 1 161 ?   9.872  -9.715  -1.508 1.000 95.220 ? 161 MET A C   1 
ATOM 1290 C CB  ? MET A 1 161 ?  10.789  -8.606   0.539 1.000 95.220 ? 161 MET A CB  1 
ATOM 1291 O O   ? MET A 1 161 ?  10.385 -10.773  -1.878 1.000 95.220 ? 161 MET A O   1 
ATOM 1292 C CG  ? MET A 1 161 ?  10.603  -8.213   1.995 1.000 95.220 ? 161 MET A CG  1 
ATOM 1293 S SD  ? MET A 1 161 ?  12.057  -7.322   2.674 1.000 95.220 ? 161 MET A SD  1 
ATOM 1294 C CE  ? MET A 1 161 ?  11.483  -7.019   4.368 1.000 95.220 ? 161 MET A CE  1 
ATOM 1295 N N   ? PHE A 1 162 ?   9.402  -8.711  -2.346 1.000 94.510 ? 162 PHE A N   1 
ATOM 1296 C CA  ? PHE A 1 162 ?   9.735  -8.741  -3.765 1.000 94.510 ? 162 PHE A CA  1 
ATOM 1297 C C   ? PHE A 1 162 ?  10.000  -7.335  -4.289 1.000 94.510 ? 162 PHE A C   1 
ATOM 1298 C CB  ? PHE A 1 162 ?   8.609  -9.398  -4.570 1.000 94.510 ? 162 PHE A CB  1 
ATOM 1299 O O   ? PHE A 1 162 ?   9.676  -6.348  -3.626 1.000 94.510 ? 162 PHE A O   1 
ATOM 1300 C CG  ? PHE A 1 162 ?   7.380  -8.539  -4.705 1.000 94.510 ? 162 PHE A CG  1 
ATOM 1301 C CD1 ? PHE A 1 162 ?   6.415  -8.520  -3.706 1.000 94.510 ? 162 PHE A CD1 1 
ATOM 1302 C CD2 ? PHE A 1 162 ?   7.190  -7.751  -5.833 1.000 94.510 ? 162 PHE A CD2 1 
ATOM 1303 C CE1 ? PHE A 1 162 ?   5.277  -7.727  -3.828 1.000 94.510 ? 162 PHE A CE1 1 
ATOM 1304 C CE2 ? PHE A 1 162 ?   6.055  -6.956  -5.963 1.000 94.510 ? 162 PHE A CE2 1 
ATOM 1305 C CZ  ? PHE A 1 162 ?   5.099  -6.946  -4.960 1.000 94.510 ? 162 PHE A CZ  1 
ATOM 1306 N N   ? CYS A 1 163 ?  10.668  -7.236  -5.524 1.000 92.400 ? 163 CYS A N   1 
ATOM 1307 C CA  ? CYS A 1 163 ?  11.081  -5.950  -6.075 1.000 92.400 ? 163 CYS A CA  1 
ATOM 1308 C C   ? CYS A 1 163 ?  10.323  -5.639  -7.360 1.000 92.400 ? 163 CYS A C   1 
ATOM 1309 C CB  ? CYS A 1 163 ?  12.585  -5.940  -6.344 1.000 92.400 ? 163 CYS A CB  1 
ATOM 1310 O O   ? CYS A 1 163 ?   9.917  -6.551  -8.083 1.000 92.400 ? 163 CYS A O   1 
ATOM 1311 S SG  ? CYS A 1 163 ?  13.591  -6.158  -4.859 1.000 92.400 ? 163 CYS A SG  1 
ATOM 1312 N N   ? ALA A 1 164 ?  10.122  -4.365  -7.603 1.000 89.800 ? 164 ALA A N   1 
ATOM 1313 C CA  ? ALA A 1 164 ?   9.517  -3.848  -8.828 1.000 89.800 ? 164 ALA A CA  1 
ATOM 1314 C C   ? ALA A 1 164 ?  10.187  -2.548  -9.264 1.000 89.800 ? 164 ALA A C   1 
ATOM 1315 C CB  ? ALA A 1 164 ?   8.019  -3.630  -8.630 1.000 89.800 ? 164 ALA A CB  1 
ATOM 1316 O O   ? ALA A 1 164 ?  10.686  -1.789  -8.430 1.000 89.800 ? 164 ALA A O   1 
ATOM 1317 N N   ? THR A 1 165 ?  10.297  -2.487 -10.507 1.000 83.420 ? 165 THR A N   1 
ATOM 1318 C CA  ? THR A 1 165 ?  11.006  -1.330 -11.041 1.000 83.420 ? 165 THR A CA  1 
ATOM 1319 C C   ? THR A 1 165 ?  10.208  -0.679 -12.167 1.000 83.420 ? 165 THR A C   1 
ATOM 1320 C CB  ? THR A 1 165 ?  12.403  -1.720 -11.557 1.000 83.420 ? 165 THR A CB  1 
ATOM 1321 O O   ? THR A 1 165 ?   9.329  -1.311 -12.757 1.000 83.420 ? 165 THR A O   1 
ATOM 1322 C CG2 ? THR A 1 165 ?  12.306  -2.693 -12.727 1.000 83.420 ? 165 THR A CG2 1 
ATOM 1323 O OG1 ? THR A 1 165 ?  13.094  -0.540 -11.986 1.000 83.420 ? 165 THR A OG1 1 
ATOM 1324 N N   ? VAL A 1 166 ?  10.620   0.546 -12.577 1.000 74.460 ? 166 VAL A N   1 
ATOM 1325 C CA  ? VAL A 1 166 ?  10.018   1.286 -13.681 1.000 74.460 ? 166 VAL A CA  1 
ATOM 1326 C C   ? VAL A 1 166 ?  10.825   1.057 -14.957 1.000 74.460 ? 166 VAL A C   1 
ATOM 1327 C CB  ? VAL A 1 166 ?   9.929   2.797 -13.370 1.000 74.460 ? 166 VAL A CB  1 
ATOM 1328 O O   ? VAL A 1 166 ?  12.010   1.394 -15.018 1.000 74.460 ? 166 VAL A O   1 
ATOM 1329 C CG1 ? VAL A 1 166 ?   9.267   3.547 -14.525 1.000 74.460 ? 166 VAL A CG1 1 
ATOM 1330 C CG2 ? VAL A 1 166 ?   9.163   3.028 -12.069 1.000 74.460 ? 166 VAL A CG2 1 
ATOM 1331 N N   ? LYS A 1 167 ?  10.914  -0.135 -15.745 1.000 56.360 ? 167 LYS A N   1 
ATOM 1332 C CA  ? LYS A 1 167 ?  11.754  -0.625 -16.834 1.000 56.360 ? 167 LYS A CA  1 
ATOM 1333 C C   ? LYS A 1 167 ?  11.357   0.010 -18.164 1.000 56.360 ? 167 LYS A C   1 
ATOM 1334 C CB  ? LYS A 1 167 ?  11.669  -2.148 -16.935 1.000 56.360 ? 167 LYS A CB  1 
ATOM 1335 O O   ? LYS A 1 167 ?  12.205   0.231 -19.030 1.000 56.360 ? 167 LYS A O   1 
ATOM 1336 C CG  ? LYS A 1 167 ?  12.544  -2.885 -15.931 1.000 56.360 ? 167 LYS A CG  1 
ATOM 1337 C CD  ? LYS A 1 167 ?  12.669  -4.363 -16.278 1.000 56.360 ? 167 LYS A CD  1 
ATOM 1338 C CE  ? LYS A 1 167 ?  13.588  -5.090 -15.306 1.000 56.360 ? 167 LYS A CE  1 
ATOM 1339 N NZ  ? LYS A 1 167 ?  13.749  -6.531 -15.668 1.000 56.360 ? 167 LYS A NZ  1 
ATOM 1340 N N   ? GLN A 1 168 ?  10.646   1.117 -18.414 1.000 47.700 ? 168 GLN A N   1 
ATOM 1341 C CA  ? GLN A 1 168 ?  10.345   1.631 -19.746 1.000 47.700 ? 168 GLN A CA  1 
ATOM 1342 C C   ? GLN A 1 168 ?   9.906   3.091 -19.686 1.000 47.700 ? 168 GLN A C   1 
ATOM 1343 C CB  ? GLN A 1 168 ?   9.262   0.784 -20.416 1.000 47.700 ? 168 GLN A CB  1 
ATOM 1344 O O   ? GLN A 1 168 ?   8.853   3.450 -20.217 1.000 47.700 ? 168 GLN A O   1 
ATOM 1345 C CG  ? GLN A 1 168 ?   9.783  -0.513 -21.022 1.000 47.700 ? 168 GLN A CG  1 
ATOM 1346 C CD  ? GLN A 1 168 ?   8.686  -1.346 -21.658 1.000 47.700 ? 168 GLN A CD  1 
ATOM 1347 N NE2 ? GLN A 1 168 ?   9.077  -2.393 -22.375 1.000 47.700 ? 168 GLN A NE2 1 
ATOM 1348 O OE1 ? GLN A 1 168 ?   7.496  -1.050 -21.505 1.000 47.700 ? 168 GLN A OE1 1 
ATOM 1349 N N   ? GLY A 1 169 ?  10.785   3.992 -19.303 1.000 41.940 ? 169 GLY A N   1 
ATOM 1350 C CA  ? GLY A 1 169 ?  10.377   5.378 -19.468 1.000 41.940 ? 169 GLY A CA  1 
ATOM 1351 C C   ? GLY A 1 169 ?   9.058   5.696 -18.791 1.000 41.940 ? 169 GLY A C   1 
ATOM 1352 O O   ? GLY A 1 169 ?   7.998   5.616 -19.416 1.000 41.940 ? 169 GLY A O   1 
ATOM 1353 N N   ? GLY A 1 170 ?   9.011   5.581 -17.360 1.000 42.840 ? 170 GLY A N   1 
ATOM 1354 C CA  ? GLY A 1 170 ?   7.904   5.659 -16.420 1.000 42.840 ? 170 GLY A CA  1 
ATOM 1355 C C   ? GLY A 1 170 ?   8.346   5.587 -14.971 1.000 42.840 ? 170 GLY A C   1 
ATOM 1356 O O   ? GLY A 1 170 ?   9.544   5.557 -14.683 1.000 42.840 ? 170 GLY A O   1 
ATOM 1357 N N   ? SER A 1 171 ?   7.596   6.310 -13.994 1.000 42.670 ? 171 SER A N   1 
ATOM 1358 C CA  ? SER A 1 171 ?   7.622   6.952 -12.684 1.000 42.670 ? 171 SER A CA  1 
ATOM 1359 C C   ? SER A 1 171 ?   8.147   6.003 -11.613 1.000 42.670 ? 171 SER A C   1 
ATOM 1360 C CB  ? SER A 1 171 ?   6.225   7.444 -12.300 1.000 42.670 ? 171 SER A CB  1 
ATOM 1361 O O   ? SER A 1 171 ?   7.873   4.802 -11.652 1.000 42.670 ? 171 SER A O   1 
ATOM 1362 O OG  ? SER A 1 171 ?   5.319   6.359 -12.201 1.000 42.670 ? 171 SER A OG  1 
ATOM 1363 N N   ? ASP A 1 172 ?   9.262   6.258 -10.905 1.000 41.440 ? 172 ASP A N   1 
ATOM 1364 C CA  ? ASP A 1 172 ?   9.930   5.733  -9.718 1.000 41.440 ? 172 ASP A CA  1 
ATOM 1365 C C   ? ASP A 1 172 ?   9.310   6.299  -8.443 1.000 41.440 ? 172 ASP A C   1 
ATOM 1366 C CB  ? ASP A 1 172 ?  11.426   6.049  -9.760 1.000 41.440 ? 172 ASP A CB  1 
ATOM 1367 O O   ? ASP A 1 172 ?   8.887   7.457  -8.413 1.000 41.440 ? 172 ASP A O   1 
ATOM 1368 C CG  ? ASP A 1 172 ?  12.254   5.114  -8.896 1.000 41.440 ? 172 ASP A CG  1 
ATOM 1369 O OD1 ? ASP A 1 172 ?  11.674   4.262  -8.189 1.000 41.440 ? 172 ASP A OD1 1 
ATOM 1370 O OD2 ? ASP A 1 172 ?  13.499   5.232  -8.920 1.000 41.440 ? 172 ASP A OD2 1 
ATOM 1371 N N   ? SER A 1 173 ?   8.679   5.472  -7.507 1.000 41.700 ? 173 SER A N   1 
ATOM 1372 C CA  ? SER A 1 173 ?   8.249   5.842  -6.163 1.000 41.700 ? 173 SER A CA  1 
ATOM 1373 C C   ? SER A 1 173 ?   9.414   6.377  -5.337 1.000 41.700 ? 173 SER A C   1 
ATOM 1374 C CB  ? SER A 1 173 ?   7.618   4.643  -5.453 1.000 41.700 ? 173 SER A CB  1 
ATOM 1375 O O   ? SER A 1 173 ?  10.508   5.810  -5.356 1.000 41.700 ? 173 SER A O   1 
ATOM 1376 O OG  ? SER A 1 173 ?   8.527   3.556  -5.397 1.000 41.700 ? 173 SER A OG  1 
ATOM 1377 N N   ? CYS A 1 174 ?   9.740   7.643  -5.356 1.000 45.520 ? 174 CYS A N   1 
ATOM 1378 C CA  ? CYS A 1 174 ?  10.557   8.379  -4.398 1.000 45.520 ? 174 CYS A CA  1 
ATOM 1379 C C   ? CYS A 1 174 ?  10.078   8.136  -2.972 1.000 45.520 ? 174 CYS A C   1 
ATOM 1380 C CB  ? CYS A 1 174 ?  10.529   9.875  -4.708 1.000 45.520 ? 174 CYS A CB  1 
ATOM 1381 O O   ? CYS A 1 174 ?   8.981   7.616  -2.762 1.000 45.520 ? 174 CYS A O   1 
ATOM 1382 S SG  ? CYS A 1 174 ?  11.767  10.392  -5.918 1.000 45.520 ? 174 CYS A SG  1 
ATOM 1383 N N   ? GLN A 1 175 ?  10.963   7.896  -1.860 1.000 45.790 ? 175 GLN A N   1 
ATOM 1384 C CA  ? GLN A 1 175 ?  10.463   8.037  -0.497 1.000 45.790 ? 175 GLN A CA  1 
ATOM 1385 C C   ? GLN A 1 175 ?   9.000   8.471  -0.490 1.000 45.790 ? 175 GLN A C   1 
ATOM 1386 C CB  ? GLN A 1 175 ?  11.312   9.039   0.286 1.000 45.790 ? 175 GLN A CB  1 
ATOM 1387 O O   ? GLN A 1 175 ?   8.617   9.393  -1.213 1.000 45.790 ? 175 GLN A O   1 
ATOM 1388 C CG  ? GLN A 1 175 ?  12.455   8.402   1.064 1.000 45.790 ? 175 GLN A CG  1 
ATOM 1389 C CD  ? GLN A 1 175 ?  13.186   9.393   1.951 1.000 45.790 ? 175 GLN A CD  1 
ATOM 1390 N NE2 ? GLN A 1 175 ?  14.183   8.909   2.685 1.000 45.790 ? 175 GLN A NE2 1 
ATOM 1391 O OE1 ? GLN A 1 175 ?  12.859  10.583   1.975 1.000 45.790 ? 175 GLN A OE1 1 
ATOM 1392 N N   ? GLY A 1 176 ?   7.832   7.473  -0.108 1.000 50.490 ? 176 GLY A N   1 
ATOM 1393 C CA  ? GLY A 1 176 ?   6.942   8.583   0.191 1.000 50.490 ? 176 GLY A CA  1 
ATOM 1394 C C   ? GLY A 1 176 ?   5.474   8.225   0.056 1.000 50.490 ? 176 GLY A C   1 
ATOM 1395 O O   ? GLY A 1 176 ?   4.625   9.107  -0.089 1.000 50.490 ? 176 GLY A O   1 
ATOM 1396 N N   ? ASP A 1 177 ?   5.203   6.639   0.182 1.000 64.630 ? 177 ASP A N   1 
ATOM 1397 C CA  ? ASP A 1 177 ?   3.828   6.395   0.607 1.000 64.630 ? 177 ASP A CA  1 
ATOM 1398 C C   ? ASP A 1 177 ?   3.690   5.023   1.263 1.000 64.630 ? 177 ASP A C   1 
ATOM 1399 C CB  ? ASP A 1 177 ?   2.871   6.509  -0.582 1.000 64.630 ? 177 ASP A CB  1 
ATOM 1400 O O   ? ASP A 1 177 ?   3.112   4.105   0.677 1.000 64.630 ? 177 ASP A O   1 
ATOM 1401 C CG  ? ASP A 1 177 ?   1.516   7.078  -0.199 1.000 64.630 ? 177 ASP A CG  1 
ATOM 1402 O OD1 ? ASP A 1 177 ?   1.258   7.281   1.007 1.000 64.630 ? 177 ASP A OD1 1 
ATOM 1403 O OD2 ? ASP A 1 177 ?   0.698   7.324  -1.112 1.000 64.630 ? 177 ASP A OD2 1 
ATOM 1404 N N   ? PRO A 1 178 ?   4.601   4.683   2.325 1.000 84.180 ? 178 PRO A N   1 
ATOM 1405 C CA  ? PRO A 1 178 ?   4.327   3.388   2.950 1.000 84.180 ? 178 PRO A CA  1 
ATOM 1406 C C   ? PRO A 1 178 ?   2.851   3.001   2.884 1.000 84.180 ? 178 PRO A C   1 
ATOM 1407 C CB  ? PRO A 1 178 ?   4.771   3.595   4.400 1.000 84.180 ? 178 PRO A CB  1 
ATOM 1408 O O   ? PRO A 1 178 ?   1.977   3.855   3.051 1.000 84.180 ? 178 PRO A O   1 
ATOM 1409 C CG  ? PRO A 1 178 ?   5.732   4.739   4.345 1.000 84.180 ? 178 PRO A CG  1 
ATOM 1410 C CD  ? PRO A 1 178 ?   5.323   5.652   3.225 1.000 84.180 ? 178 PRO A CD  1 
ATOM 1411 N N   ? GLY A 1 179 ?   2.729   1.674   2.412 1.000 89.770 ? 179 GLY A N   1 
ATOM 1412 C CA  ? GLY A 1 179 ?   1.362   1.188   2.503 1.000 89.770 ? 179 GLY A CA  1 
ATOM 1413 C C   ? GLY A 1 179 ?   0.593   1.321   1.201 1.000 89.770 ? 179 GLY A C   1 
ATOM 1414 O O   ? GLY A 1 179 ?  -0.551   0.873   1.101 1.000 89.770 ? 179 GLY A O   1 
ATOM 1415 N N   ? SER A 1 180 ?   1.206   1.916   0.205 1.000 91.320 ? 180 SER A N   1 
ATOM 1416 C CA  ? SER A 1 180 ?   0.598   2.046  -1.115 1.000 91.320 ? 180 SER A CA  1 
ATOM 1417 C C   ? SER A 1 180 ?   0.443   0.688  -1.790 1.000 91.320 ? 180 SER A C   1 
ATOM 1418 C CB  ? SER A 1 180 ?   1.431   2.973  -2.001 1.000 91.320 ? 180 SER A CB  1 
ATOM 1419 O O   ? SER A 1 180 ?   1.341  -0.154  -1.716 1.000 91.320 ? 180 SER A O   1 
ATOM 1420 O OG  ? SER A 1 180 ?   1.383   4.306  -1.521 1.000 91.320 ? 180 SER A OG  1 
ATOM 1421 N N   ? PRO A 1 181 ?  -0.637   0.529  -2.496 1.000 94.590 ? 181 PRO A N   1 
ATOM 1422 C CA  ? PRO A 1 181 ?  -0.937  -0.769  -3.106 1.000 94.590 ? 181 PRO A CA  1 
ATOM 1423 C C   ? PRO A 1 181 ?  -0.276  -0.946  -4.472 1.000 94.590 ? 181 PRO A C   1 
ATOM 1424 C CB  ? PRO A 1 181 ?  -2.462  -0.753  -3.236 1.000 94.590 ? 181 PRO A CB  1 
ATOM 1425 O O   ? PRO A 1 181 ?  -0.269  -0.016  -5.283 1.000 94.590 ? 181 PRO A O   1 
ATOM 1426 C CG  ? PRO A 1 181 ?  -2.814   0.686  -3.430 1.000 94.590 ? 181 PRO A CG  1 
ATOM 1427 C CD  ? PRO A 1 181 ?  -1.871   1.523  -2.613 1.000 94.590 ? 181 PRO A CD  1 
ATOM 1428 N N   ? LEU A 1 182 ?   0.353  -2.078  -4.674 1.000 94.130 ? 182 LEU A N   1 
ATOM 1429 C CA  ? LEU A 1 182 ?   0.760  -2.552  -5.993 1.000 94.130 ? 182 LEU A CA  1 
ATOM 1430 C C   ? LEU A 1 182 ?  -0.238  -3.569  -6.536 1.000 94.130 ? 182 LEU A C   1 
ATOM 1431 C CB  ? LEU A 1 182 ?   2.157  -3.174  -5.931 1.000 94.130 ? 182 LEU A CB  1 
ATOM 1432 O O   ? LEU A 1 182 ?  -0.319  -4.693  -6.037 1.000 94.130 ? 182 LEU A O   1 
ATOM 1433 C CG  ? LEU A 1 182 ?   2.856  -3.406  -7.272 1.000 94.130 ? 182 LEU A CG  1 
ATOM 1434 C CD1 ? LEU A 1 182 ?   3.276  -2.075  -7.888 1.000 94.130 ? 182 LEU A CD1 1 
ATOM 1435 C CD2 ? LEU A 1 182 ?   4.061  -4.323  -7.096 1.000 94.130 ? 182 LEU A CD2 1 
ATOM 1436 N N   ? VAL A 1 183 ?  -0.938  -3.096  -7.618 1.000 95.920 ? 183 VAL A N   1 
ATOM 1437 C CA  ? VAL A 1 183 ?  -2.057  -3.874  -8.139 1.000 95.920 ? 183 VAL A CA  1 
ATOM 1438 C C   ? VAL A 1 183 ?  -1.679  -4.484  -9.487 1.000 95.920 ? 183 VAL A C   1 
ATOM 1439 C CB  ? VAL A 1 183 ?  -3.330  -3.011  -8.283 1.000 95.920 ? 183 VAL A CB  1 
ATOM 1440 O O   ? VAL A 1 183 ?  -1.295  -3.767 -10.414 1.000 95.920 ? 183 VAL A O   1 
ATOM 1441 C CG1 ? VAL A 1 183 ?  -4.499  -3.853  -8.791 1.000 95.920 ? 183 VAL A CG1 1 
ATOM 1442 C CG2 ? VAL A 1 183 ?  -3.681  -2.352  -6.950 1.000 95.920 ? 183 VAL A CG2 1 
ATOM 1443 N N   ? CYS A 1 184 ?  -1.788  -5.823  -9.560 1.000 95.190 ? 184 CYS A N   1 
ATOM 1444 C CA  ? CYS A 1 184 ?  -1.571  -6.606 -10.771 1.000 95.190 ? 184 CYS A CA  1 
ATOM 1445 C C   ? CYS A 1 184 ?  -2.783  -7.476 -11.082 1.000 95.190 ? 184 CYS A C   1 
ATOM 1446 C CB  ? CYS A 1 184 ?  -0.327  -7.482 -10.627 1.000 95.190 ? 184 CYS A CB  1 
ATOM 1447 O O   ? CYS A 1 184 ?  -3.285  -8.185 -10.207 1.000 95.190 ? 184 CYS A O   1 
ATOM 1448 S SG  ? CYS A 1 184 ?   1.133  -6.585 -10.055 1.000 95.190 ? 184 CYS A SG  1 
ATOM 1449 N N   ? ASN A 1 185 ?  -3.273  -7.365 -12.380 1.000 93.140 ? 185 ASN A N   1 
ATOM 1450 C CA  ? ASN A 1 185 ?  -4.441  -8.156 -12.753 1.000 93.140 ? 185 ASN A CA  1 
ATOM 1451 C C   ? ASN A 1 185 ?  -5.583  -7.973 -11.757 1.000 93.140 ? 185 ASN A C   1 
ATOM 1452 C CB  ? ASN A 1 185 ?  -4.072  -9.636 -12.872 1.000 93.140 ? 185 ASN A CB  1 
ATOM 1453 O O   ? ASN A 1 185 ?  -6.201  -8.950 -11.329 1.000 93.140 ? 185 ASN A O   1 
ATOM 1454 C CG  ? ASN A 1 185 ?  -3.077  -9.902 -13.985 1.000 93.140 ? 185 ASN A CG  1 
ATOM 1455 N ND2 ? ASN A 1 185 ?  -2.194 -10.870 -13.771 1.000 93.140 ? 185 ASN A ND2 1 
ATOM 1456 O OD1 ? ASN A 1 185 ?  -3.102  -9.242 -15.027 1.000 93.140 ? 185 ASN A OD1 1 
ATOM 1457 N N   ? ASN A 1 186 ?  -5.777  -6.822 -11.182 1.000 93.830 ? 186 ASN A N   1 
ATOM 1458 C CA  ? ASN A 1 186 ?  -6.871  -6.395 -10.317 1.000 93.830 ? 186 ASN A CA  1 
ATOM 1459 C C   ? ASN A 1 186 ?  -6.798  -7.065  -8.948 1.000 93.830 ? 186 ASN A C   1 
ATOM 1460 C CB  ? ASN A 1 186 ?  -8.221  -6.681 -10.978 1.000 93.830 ? 186 ASN A CB  1 
ATOM 1461 O O   ? ASN A 1 186 ?  -7.827  -7.308  -8.316 1.000 93.830 ? 186 ASN A O   1 
ATOM 1462 C CG  ? ASN A 1 186 ?  -9.310  -5.732 -10.517 1.000 93.830 ? 186 ASN A CG  1 
ATOM 1463 N ND2 ? ASN A 1 186 ? -10.531  -6.240 -10.403 1.000 93.830 ? 186 ASN A ND2 1 
ATOM 1464 O OD1 ? ASN A 1 186 ?  -9.055  -4.550 -10.267 1.000 93.830 ? 186 ASN A OD1 1 
ATOM 1465 N N   ? GLU A 1 187 ?  -5.633  -7.497  -8.578 1.000 97.280 ? 187 GLU A N   1 
ATOM 1466 C CA  ? GLU A 1 187 ?  -5.385  -8.060  -7.255 1.000 97.280 ? 187 GLU A CA  1 
ATOM 1467 C C   ? GLU A 1 187 ?  -4.267  -7.311  -6.536 1.000 97.280 ? 187 GLU A C   1 
ATOM 1468 C CB  ? GLU A 1 187 ?  -5.039  -9.548  -7.360 1.000 97.280 ? 187 GLU A CB  1 
ATOM 1469 O O   ? GLU A 1 187 ?  -3.340  -6.808  -7.174 1.000 97.280 ? 187 GLU A O   1 
ATOM 1470 C CG  ? GLU A 1 187 ?  -6.179 -10.409  -7.883 1.000 97.280 ? 187 GLU A CG  1 
ATOM 1471 C CD  ? GLU A 1 187 ?  -5.815 -11.881  -7.999 1.000 97.280 ? 187 GLU A CD  1 
ATOM 1472 O OE1 ? GLU A 1 187 ?  -6.726 -12.738  -7.947 1.000 97.280 ? 187 GLU A OE1 1 
ATOM 1473 O OE2 ? GLU A 1 187 ?  -4.608 -12.179  -8.142 1.000 97.280 ? 187 GLU A OE2 1 
ATOM 1474 N N   ? LEU A 1 188 ?  -4.382  -7.279  -5.231 1.000 97.720 ? 188 LEU A N   1 
ATOM 1475 C CA  ? LEU A 1 188 ?  -3.336  -6.693  -4.399 1.000 97.720 ? 188 LEU A CA  1 
ATOM 1476 C C   ? LEU A 1 188 ?  -2.125  -7.616  -4.318 1.000 97.720 ? 188 LEU A C   1 
ATOM 1477 C CB  ? LEU A 1 188 ?  -3.868  -6.406  -2.992 1.000 97.720 ? 188 LEU A CB  1 
ATOM 1478 O O   ? LEU A 1 188 ?  -2.179  -8.662  -3.667 1.000 97.720 ? 188 LEU A O   1 
ATOM 1479 C CG  ? LEU A 1 188 ?  -2.865  -5.827  -1.993 1.000 97.720 ? 188 LEU A CG  1 
ATOM 1480 C CD1 ? LEU A 1 188 ?  -2.348  -4.479  -2.482 1.000 97.720 ? 188 LEU A CD1 1 
ATOM 1481 C CD2 ? LEU A 1 188 ?  -3.501  -5.694  -0.613 1.000 97.720 ? 188 LEU A CD2 1 
ATOM 1482 N N   ? GLN A 1 189 ?  -1.074  -7.209  -4.974 1.000 97.530 ? 189 GLN A N   1 
ATOM 1483 C CA  ? GLN A 1 189 ?   0.098  -8.075  -5.047 1.000 97.530 ? 189 GLN A CA  1 
ATOM 1484 C C   ? GLN A 1 189 ?   1.186  -7.610  -4.083 1.000 97.530 ? 189 GLN A C   1 
ATOM 1485 C CB  ? GLN A 1 189 ?   0.645  -8.119  -6.475 1.000 97.530 ? 189 GLN A CB  1 
ATOM 1486 O O   ? GLN A 1 189 ?   1.990  -8.417  -3.610 1.000 97.530 ? 189 GLN A O   1 
ATOM 1487 C CG  ? GLN A 1 189 ?  -0.293  -8.784  -7.473 1.000 97.530 ? 189 GLN A CG  1 
ATOM 1488 C CD  ? GLN A 1 189 ?  -0.416 -10.280  -7.255 1.000 97.530 ? 189 GLN A CD  1 
ATOM 1489 N NE2 ? GLN A 1 189 ?  -1.518 -10.859  -7.722 1.000 97.530 ? 189 GLN A NE2 1 
ATOM 1490 O OE1 ? GLN A 1 189 ?   0.471 -10.912  -6.671 1.000 97.530 ? 189 GLN A OE1 1 
ATOM 1491 N N   ? GLY A 1 190 ?   1.203  -6.348  -3.744 1.000 95.410 ? 190 GLY A N   1 
ATOM 1492 C CA  ? GLY A 1 190 ?   2.264  -5.820  -2.901 1.000 95.410 ? 190 GLY A CA  1 
ATOM 1493 C C   ? GLY A 1 190 ?   1.843  -4.596  -2.110 1.000 95.410 ? 190 GLY A C   1 
ATOM 1494 O O   ? GLY A 1 190 ?   0.924  -3.878  -2.509 1.000 95.410 ? 190 GLY A O   1 
ATOM 1495 N N   ? ILE A 1 191 ?   2.543  -4.394  -0.959 1.000 95.400 ? 191 ILE A N   1 
ATOM 1496 C CA  ? ILE A 1 191 ?   2.452  -3.200  -0.126 1.000 95.400 ? 191 ILE A CA  1 
ATOM 1497 C C   ? ILE A 1 191 ?   3.810  -2.505  -0.068 1.000 95.400 ? 191 ILE A C   1 
ATOM 1498 C CB  ? ILE A 1 191 ?   1.964  -3.541   1.300 1.000 95.400 ? 191 ILE A CB  1 
ATOM 1499 O O   ? ILE A 1 191 ?   4.824  -3.135   0.244 1.000 95.400 ? 191 ILE A O   1 
ATOM 1500 C CG1 ? ILE A 1 191 ?   0.580  -4.200   1.247 1.000 95.400 ? 191 ILE A CG1 1 
ATOM 1501 C CG2 ? ILE A 1 191 ?   1.940  -2.287   2.178 1.000 95.400 ? 191 ILE A CG2 1 
ATOM 1502 C CD1 ? ILE A 1 191 ?   0.160  -4.862   2.552 1.000 95.400 ? 191 ILE A CD1 1 
ATOM 1503 N N   ? THR A 1 192 ?   3.731  -1.275  -0.462 1.000 91.700 ? 192 THR A N   1 
ATOM 1504 C CA  ? THR A 1 192 ?   5.002  -0.559  -0.448 1.000 91.700 ? 192 THR A CA  1 
ATOM 1505 C C   ? THR A 1 192 ?   5.635  -0.610   0.939 1.000 91.700 ? 192 THR A C   1 
ATOM 1506 C CB  ? THR A 1 192 ?   4.821   0.908  -0.880 1.000 91.700 ? 192 THR A CB  1 
ATOM 1507 O O   ? THR A 1 192 ?   5.056  -0.119   1.910 1.000 91.700 ? 192 THR A O   1 
ATOM 1508 C CG2 ? THR A 1 192 ?   6.161   1.634  -0.935 1.000 91.700 ? 192 THR A CG2 1 
ATOM 1509 O OG1 ? THR A 1 192 ?   4.216   0.946  -2.179 1.000 91.700 ? 192 THR A OG1 1 
ATOM 1510 N N   ? SER A 1 193 ?   6.828  -1.219   1.091 1.000 89.320 ? 193 SER A N   1 
ATOM 1511 C CA  ? SER A 1 193 ?   7.518  -1.424   2.360 1.000 89.320 ? 193 SER A CA  1 
ATOM 1512 C C   ? SER A 1 193 ?   8.710  -0.484   2.500 1.000 89.320 ? 193 SER A C   1 
ATOM 1513 C CB  ? SER A 1 193 ?   7.984  -2.875   2.489 1.000 89.320 ? 193 SER A CB  1 
ATOM 1514 O O   ? SER A 1 193 ?   8.728   0.378   3.381 1.000 89.320 ? 193 SER A O   1 
ATOM 1515 O OG  ? SER A 1 193 ?   8.467  -3.134   3.796 1.000 89.320 ? 193 SER A OG  1 
ATOM 1516 N N   ? TRP A 1 194 ?   9.728  -0.497   1.632 1.000 84.980 ? 194 TRP A N   1 
ATOM 1517 C CA  ? TRP A 1 194 ?  10.911   0.356   1.655 1.000 84.980 ? 194 TRP A CA  1 
ATOM 1518 C C   ? TRP A 1 194 ?  11.591   0.380   0.290 1.000 84.980 ? 194 TRP A C   1 
ATOM 1519 C CB  ? TRP A 1 194 ?  11.899  -0.122   2.723 1.000 84.980 ? 194 TRP A CB  1 
ATOM 1520 O O   ? TRP A 1 194 ?  11.192  -0.348  -0.622 1.000 84.980 ? 194 TRP A O   1 
ATOM 1521 C CG  ? TRP A 1 194 ?  12.330  -1.548   2.559 1.000 84.980 ? 194 TRP A CG  1 
ATOM 1522 C CD1 ? TRP A 1 194 ?  11.672  -2.664   2.997 1.000 84.980 ? 194 TRP A CD1 1 
ATOM 1523 C CD2 ? TRP A 1 194 ?  13.520  -2.012   1.913 1.000 84.980 ? 194 TRP A CD2 1 
ATOM 1524 C CE2 ? TRP A 1 194 ?  13.519  -3.422   1.997 1.000 84.980 ? 194 TRP A CE2 1 
ATOM 1525 C CE3 ? TRP A 1 194 ?  14.588  -1.371   1.271 1.000 84.980 ? 194 TRP A CE3 1 
ATOM 1526 N NE1 ? TRP A 1 194 ?  12.382  -3.794   2.662 1.000 84.980 ? 194 TRP A NE1 1 
ATOM 1527 C CH2 ? TRP A 1 194 ?  15.578  -3.550   0.838 1.000 84.980 ? 194 TRP A CH2 1 
ATOM 1528 C CZ2 ? TRP A 1 194 ?  14.546  -4.202   1.461 1.000 84.980 ? 194 TRP A CZ2 1 
ATOM 1529 C CZ3 ? TRP A 1 194 ?  15.609  -2.150   0.738 1.000 84.980 ? 194 TRP A CZ3 1 
ATOM 1530 N N   ? GLY A 1 195 ?  12.416   1.335   0.156 1.000 72.730 ? 195 GLY A N   1 
ATOM 1531 C CA  ? GLY A 1 195 ?  13.108   1.474  -1.115 1.000 72.730 ? 195 GLY A CA  1 
ATOM 1532 C C   ? GLY A 1 195 ?  13.512   2.903  -1.422 1.000 72.730 ? 195 GLY A C   1 
ATOM 1533 O O   ? GLY A 1 195 ?  13.541   3.751  -0.527 1.000 72.730 ? 195 GLY A O   1 
ATOM 1534 N N   ? PHE A 1 196 ?  14.032   3.365  -2.437 1.000 59.280 ? 196 PHE A N   1 
ATOM 1535 C CA  ? PHE A 1 196 ?  15.040   4.343  -2.827 1.000 59.280 ? 196 PHE A CA  1 
ATOM 1536 C C   ? PHE A 1 196 ?  14.844   5.653  -2.072 1.000 59.280 ? 196 PHE A C   1 
ATOM 1537 C CB  ? PHE A 1 196 ?  14.991   4.595  -4.337 1.000 59.280 ? 196 PHE A CB  1 
ATOM 1538 O O   ? PHE A 1 196 ?  13.736   6.193  -2.034 1.000 59.280 ? 196 PHE A O   1 
ATOM 1539 C CG  ? PHE A 1 196 ?  15.871   3.672  -5.135 1.000 59.280 ? 196 PHE A CG  1 
ATOM 1540 C CD1 ? PHE A 1 196 ?  17.237   3.905  -5.235 1.000 59.280 ? 196 PHE A CD1 1 
ATOM 1541 C CD2 ? PHE A 1 196 ?  15.332   2.569  -5.786 1.000 59.280 ? 196 PHE A CD2 1 
ATOM 1542 C CE1 ? PHE A 1 196 ?  18.055   3.052  -5.974 1.000 59.280 ? 196 PHE A CE1 1 
ATOM 1543 C CE2 ? PHE A 1 196 ?  16.143   1.712  -6.525 1.000 59.280 ? 196 PHE A CE2 1 
ATOM 1544 C CZ  ? PHE A 1 196 ?  17.503   1.956  -6.618 1.000 59.280 ? 196 PHE A CZ  1 
ATOM 1545 N N   ? GLU A 1 197 ?  15.712   5.971  -0.966 1.000 47.750 ? 197 GLU A N   1 
ATOM 1546 C CA  ? GLU A 1 197 ?  16.178   7.089  -0.151 1.000 47.750 ? 197 GLU A CA  1 
ATOM 1547 C C   ? GLU A 1 197 ?  16.732   8.213  -1.022 1.000 47.750 ? 197 GLU A C   1 
ATOM 1548 C CB  ? GLU A 1 197 ?  17.243   6.622   0.844 1.000 47.750 ? 197 GLU A CB  1 
ATOM 1549 O O   ? GLU A 1 197 ?  16.572   9.392  -0.700 1.000 47.750 ? 197 GLU A O   1 
ATOM 1550 C CG  ? GLU A 1 197 ?  16.674   5.927   2.073 1.000 47.750 ? 197 GLU A CG  1 
ATOM 1551 C CD  ? GLU A 1 197 ?  17.731   5.579   3.109 1.000 47.750 ? 197 GLU A CD  1 
ATOM 1552 O OE1 ? GLU A 1 197 ?  17.381   5.005   4.164 1.000 47.750 ? 197 GLU A OE1 1 
ATOM 1553 O OE2 ? GLU A 1 197 ?  18.920   5.885   2.863 1.000 47.750 ? 197 GLU A OE2 1 
ATOM 1554 N N   ? GLU A 1 198 ?  16.796   8.201  -2.480 1.000 41.260 ? 198 GLU A N   1 
ATOM 1555 C CA  ? GLU A 1 198 ?  17.231   9.277  -3.366 1.000 41.260 ? 198 GLU A CA  1 
ATOM 1556 C C   ? GLU A 1 198 ?  16.660   9.101  -4.770 1.000 41.260 ? 198 GLU A C   1 
ATOM 1557 C CB  ? GLU A 1 198 ?  18.759   9.342  -3.424 1.000 41.260 ? 198 GLU A CB  1 
ATOM 1558 O O   ? GLU A 1 198 ?  16.839   8.051  -5.392 1.000 41.260 ? 198 GLU A O   1 
ATOM 1559 C CG  ? GLU A 1 198 ?  19.405   9.799  -2.124 1.000 41.260 ? 198 GLU A CG  1 
ATOM 1560 C CD  ? GLU A 1 198 ?  20.921   9.884  -2.204 1.000 41.260 ? 198 GLU A CD  1 
ATOM 1561 O OE1 ? GLU A 1 198 ?  21.559  10.303  -1.212 1.000 41.260 ? 198 GLU A OE1 1 
ATOM 1562 O OE2 ? GLU A 1 198 ?  21.475   9.528  -3.268 1.000 41.260 ? 198 GLU A OE2 1 
ATOM 1563 N N   ? CYS A 1 199 ?  15.376   9.328  -5.078 1.000 45.990 ? 199 CYS A N   1 
ATOM 1564 C CA  ? CYS A 1 199 ?  14.660   9.412  -6.346 1.000 45.990 ? 199 CYS A CA  1 
ATOM 1565 C C   ? CYS A 1 199 ?  15.613   9.733  -7.491 1.000 45.990 ? 199 CYS A C   1 
ATOM 1566 C CB  ? CYS A 1 199 ?  13.562  10.473  -6.272 1.000 45.990 ? 199 CYS A CB  1 
ATOM 1567 O O   ? CYS A 1 199 ?  16.632  10.397  -7.289 1.000 45.990 ? 199 CYS A O   1 
ATOM 1568 S SG  ? CYS A 1 199 ?  12.315  10.143  -5.008 1.000 45.990 ? 199 CYS A SG  1 
ATOM 1569 N N   ? SER A 1 200 ?  15.744   8.743  -8.585 1.000 41.780 ? 200 SER A N   1 
ATOM 1570 C CA  ? SER A 1 200 ?  16.343   9.026  -9.885 1.000 41.780 ? 200 SER A CA  1 
ATOM 1571 C C   ? SER A 1 200 ?  17.621   8.220 -10.092 1.000 41.780 ? 200 SER A C   1 
ATOM 1572 C CB  ? SER A 1 200 ?  16.645  10.519 -10.024 1.000 41.780 ? 200 SER A CB  1 
ATOM 1573 O O   ? SER A 1 200 ?  18.399   8.504 -11.006 1.000 41.780 ? 200 SER A O   1 
ATOM 1574 O OG  ? SER A 1 200 ?  15.445  11.271 -10.079 1.000 41.780 ? 200 SER A OG  1 
ATOM 1575 N N   ? GLN A 1 201 ?  17.798   7.002  -9.302 1.000 48.730 ? 201 GLN A N   1 
ATOM 1576 C CA  ? GLN A 1 201 ?  18.860   6.115  -9.763 1.000 48.730 ? 201 GLN A CA  1 
ATOM 1577 C C   ? GLN A 1 201 ?  18.285   4.881 -10.453 1.000 48.730 ? 201 GLN A C   1 
ATOM 1578 C CB  ? GLN A 1 201 ?  19.754   5.695  -8.595 1.000 48.730 ? 201 GLN A CB  1 
ATOM 1579 O O   ? GLN A 1 201 ?  17.434   4.189  -9.891 1.000 48.730 ? 201 GLN A O   1 
ATOM 1580 C CG  ? GLN A 1 201 ?  20.578   6.834  -8.011 1.000 48.730 ? 201 GLN A CG  1 
ATOM 1581 C CD  ? GLN A 1 201 ?  21.709   6.346  -7.125 1.000 48.730 ? 201 GLN A CD  1 
ATOM 1582 N NE2 ? GLN A 1 201 ?  22.573   7.264  -6.707 1.000 48.730 ? 201 GLN A NE2 1 
ATOM 1583 O OE1 ? GLN A 1 201 ?  21.804   5.153  -6.818 1.000 48.730 ? 201 GLN A OE1 1 
ATOM 1584 N N   ? VAL A 1 202 ?  17.767   4.972 -11.621 1.000 52.030 ? 202 VAL A N   1 
ATOM 1585 C CA  ? VAL A 1 202 ?  17.333   4.014 -12.633 1.000 52.030 ? 202 VAL A CA  1 
ATOM 1586 C C   ? VAL A 1 202 ?  17.897   2.632 -12.311 1.000 52.030 ? 202 VAL A C   1 
ATOM 1587 C CB  ? VAL A 1 202 ?  17.767   4.450 -14.050 1.000 52.030 ? 202 VAL A CB  1 
ATOM 1588 O O   ? VAL A 1 202 ?  17.275   1.613 -12.622 1.000 52.030 ? 202 VAL A O   1 
ATOM 1589 C CG1 ? VAL A 1 202 ?  17.272   3.453 -15.097 1.000 52.030 ? 202 VAL A CG1 1 
ATOM 1590 C CG2 ? VAL A 1 202 ?  17.249   5.853 -14.358 1.000 52.030 ? 202 VAL A CG2 1 
ATOM 1591 N N   ? GLU A 1 203 ?  18.615   2.425 -11.043 1.000 60.920 ? 203 GLU A N   1 
ATOM 1592 C CA  ? GLU A 1 203 ?  19.275   1.132 -10.888 1.000 60.920 ? 203 GLU A CA  1 
ATOM 1593 C C   ? GLU A 1 203 ?  18.899   0.476  -9.563 1.000 60.920 ? 203 GLU A C   1 
ATOM 1594 C CB  ? GLU A 1 203 ?  20.795   1.289 -10.985 1.000 60.920 ? 203 GLU A CB  1 
ATOM 1595 O O   ? GLU A 1 203 ?  19.382  -0.613  -9.244 1.000 60.920 ? 203 GLU A O   1 
ATOM 1596 C CG  ? GLU A 1 203 ?  21.289   1.650 -12.379 1.000 60.920 ? 203 GLU A CG  1 
ATOM 1597 C CD  ? GLU A 1 203 ?  22.804   1.643 -12.499 1.000 60.920 ? 203 GLU A CD  1 
ATOM 1598 O OE1 ? GLU A 1 203 ?  23.324   1.798 -13.627 1.000 60.920 ? 203 GLU A OE1 1 
ATOM 1599 O OE2 ? GLU A 1 203 ?  23.477   1.480 -11.456 1.000 60.920 ? 203 GLU A OE2 1 
ATOM 1600 N N   ? LYS A 1 204 ?  17.728   0.905  -8.818 1.000 72.180 ? 204 LYS A N   1 
ATOM 1601 C CA  ? LYS A 1 204 ?  17.356   0.228  -7.579 1.000 72.180 ? 204 LYS A CA  1 
ATOM 1602 C C   ? LYS A 1 204 ?  15.841   0.076  -7.469 1.000 72.180 ? 204 LYS A C   1 
ATOM 1603 C CB  ? LYS A 1 204 ?  17.895   0.989  -6.367 1.000 72.180 ? 204 LYS A CB  1 
ATOM 1604 O O   ? LYS A 1 204 ?  15.115   1.071  -7.411 1.000 72.180 ? 204 LYS A O   1 
ATOM 1605 C CG  ? LYS A 1 204 ?  19.410   0.943  -6.232 1.000 72.180 ? 204 LYS A CG  1 
ATOM 1606 C CD  ? LYS A 1 204 ?  19.867   1.481  -4.882 1.000 72.180 ? 204 LYS A CD  1 
ATOM 1607 C CE  ? LYS A 1 204 ?  21.376   1.361  -4.713 1.000 72.180 ? 204 LYS A CE  1 
ATOM 1608 N NZ  ? LYS A 1 204 ?  21.827   1.878  -3.386 1.000 72.180 ? 204 LYS A NZ  1 
ATOM 1609 N N   ? PRO A 1 205 ?  15.358  -1.134  -7.561 1.000 83.250 ? 205 PRO A N   1 
ATOM 1610 C CA  ? PRO A 1 205 ?  13.923  -1.410  -7.472 1.000 83.250 ? 205 PRO A CA  1 
ATOM 1611 C C   ? PRO A 1 205 ?  13.342  -1.078  -6.099 1.000 83.250 ? 205 PRO A C   1 
ATOM 1612 C CB  ? PRO A 1 205 ?  13.834  -2.912  -7.753 1.000 83.250 ? 205 PRO A CB  1 
ATOM 1613 O O   ? PRO A 1 205 ?  14.073  -1.051  -5.106 1.000 83.250 ? 205 PRO A O   1 
ATOM 1614 C CG  ? PRO A 1 205 ?  15.171  -3.454  -7.360 1.000 83.250 ? 205 PRO A CG  1 
ATOM 1615 C CD  ? PRO A 1 205 ?  16.201  -2.381  -7.573 1.000 83.250 ? 205 PRO A CD  1 
ATOM 1616 N N   ? SER A 1 206 ?  11.979  -0.670  -6.012 1.000 85.660 ? 206 SER A N   1 
ATOM 1617 C CA  ? SER A 1 206 ?  11.218  -0.582  -4.769 1.000 85.660 ? 206 SER A CA  1 
ATOM 1618 C C   ? SER A 1 206 ?  10.915  -1.967  -4.208 1.000 85.660 ? 206 SER A C   1 
ATOM 1619 C CB  ? SER A 1 206 ?   9.914   0.184  -4.992 1.000 85.660 ? 206 SER A CB  1 
ATOM 1620 O O   ? SER A 1 206 ?  10.738  -2.925  -4.964 1.000 85.660 ? 206 SER A O   1 
ATOM 1621 O OG  ? SER A 1 206 ?  10.176   1.514  -5.403 1.000 85.660 ? 206 SER A OG  1 
ATOM 1622 N N   ? VAL A 1 207 ?  10.884  -1.976  -2.836 1.000 90.860 ? 207 VAL A N   1 
ATOM 1623 C CA  ? VAL A 1 207 ?  10.629  -3.252  -2.175 1.000 90.860 ? 207 VAL A CA  1 
ATOM 1624 C C   ? VAL A 1 207 ?   9.211  -3.266  -1.608 1.000 90.860 ? 207 VAL A C   1 
ATOM 1625 C CB  ? VAL A 1 207 ?  11.655  -3.524  -1.052 1.000 90.860 ? 207 VAL A CB  1 
ATOM 1626 O O   ? VAL A 1 207 ?   8.785  -2.308  -0.959 1.000 90.860 ? 207 VAL A O   1 
ATOM 1627 C CG1 ? VAL A 1 207 ?  11.337  -4.836  -0.336 1.000 90.860 ? 207 VAL A CG1 1 
ATOM 1628 C CG2 ? VAL A 1 207 ?  13.073  -3.551  -1.620 1.000 90.860 ? 207 VAL A CG2 1 
ATOM 1629 N N   ? PHE A 1 208 ?   8.538  -4.364  -1.848 1.000 94.080 ? 208 PHE A N   1 
ATOM 1630 C CA  ? PHE A 1 208 ?   7.152  -4.552  -1.436 1.000 94.080 ? 208 PHE A CA  1 
ATOM 1631 C C   ? PHE A 1 208 ?   7.019  -5.767  -0.526 1.000 94.080 ? 208 PHE A C   1 
ATOM 1632 C CB  ? PHE A 1 208 ?   6.243  -4.709  -2.658 1.000 94.080 ? 208 PHE A CB  1 
ATOM 1633 O O   ? PHE A 1 208 ?   7.776  -6.732  -0.654 1.000 94.080 ? 208 PHE A O   1 
ATOM 1634 C CG  ? PHE A 1 208 ?   6.248  -3.517  -3.576 1.000 94.080 ? 208 PHE A CG  1 
ATOM 1635 C CD1 ? PHE A 1 208 ?   5.214  -2.590  -3.540 1.000 94.080 ? 208 PHE A CD1 1 
ATOM 1636 C CD2 ? PHE A 1 208 ?   7.289  -3.323  -4.476 1.000 94.080 ? 208 PHE A CD2 1 
ATOM 1637 C CE1 ? PHE A 1 208 ?   5.216  -1.485  -4.389 1.000 94.080 ? 208 PHE A CE1 1 
ATOM 1638 C CE2 ? PHE A 1 208 ?   7.298  -2.221  -5.327 1.000 94.080 ? 208 PHE A CE2 1 
ATOM 1639 C CZ  ? PHE A 1 208 ?   6.260  -1.304  -5.282 1.000 94.080 ? 208 PHE A CZ  1 
ATOM 1640 N N   ? THR A 1 209 ?   6.061  -5.517   0.441 1.000 96.310 ? 209 THR A N   1 
ATOM 1641 C CA  ? THR A 1 209 ?   5.610  -6.717   1.136 1.000 96.310 ? 209 THR A CA  1 
ATOM 1642 C C   ? THR A 1 209 ?   4.827  -7.626   0.194 1.000 96.310 ? 209 THR A C   1 
ATOM 1643 C CB  ? THR A 1 209 ?   4.738  -6.362   2.354 1.000 96.310 ? 209 THR A CB  1 
ATOM 1644 O O   ? THR A 1 209 ?   3.918  -7.170  -0.504 1.000 96.310 ? 209 THR A O   1 
ATOM 1645 C CG2 ? THR A 1 209 ?   4.242  -7.619   3.061 1.000 96.310 ? 209 THR A CG2 1 
ATOM 1646 O OG1 ? THR A 1 209 ?   5.510  -5.582   3.276 1.000 96.310 ? 209 THR A OG1 1 
ATOM 1647 N N   ? LYS A 1 210 ?   5.267  -8.940   0.095 1.000 96.590 ? 210 LYS A N   1 
ATOM 1648 C CA  ? LYS A 1 210 ?   4.633  -9.951  -0.747 1.000 96.590 ? 210 LYS A CA  1 
ATOM 1649 C C   ? LYS A 1 210 ?   3.345 -10.466  -0.112 1.000 96.590 ? 210 LYS A C   1 
ATOM 1650 C CB  ? LYS A 1 210 ?   5.593 -11.114  -1.004 1.000 96.590 ? 210 LYS A CB  1 
ATOM 1651 O O   ? LYS A 1 210 ?   3.382 -11.336   0.760 1.000 96.590 ? 210 LYS A O   1 
ATOM 1652 C CG  ? LYS A 1 210 ?   5.138 -12.058  -2.108 1.000 96.590 ? 210 LYS A CG  1 
ATOM 1653 C CD  ? LYS A 1 210 ?   6.114 -13.214  -2.290 1.000 96.590 ? 210 LYS A CD  1 
ATOM 1654 C CE  ? LYS A 1 210 ?   7.388 -12.766  -2.993 1.000 96.590 ? 210 LYS A CE  1 
ATOM 1655 N NZ  ? LYS A 1 210 ?   8.381 -13.877  -3.102 1.000 96.590 ? 210 LYS A NZ  1 
ATOM 1656 N N   ? VAL A 1 211 ?   2.112  -9.961  -0.548 1.000 97.690 ? 211 VAL A N   1 
ATOM 1657 C CA  ? VAL A 1 211 ?   0.822 -10.159   0.104 1.000 97.690 ? 211 VAL A CA  1 
ATOM 1658 C C   ? VAL A 1 211 ?   0.430 -11.633   0.037 1.000 97.690 ? 211 VAL A C   1 
ATOM 1659 C CB  ? VAL A 1 211 ?  -0.278  -9.285  -0.538 1.000 97.690 ? 211 VAL A CB  1 
ATOM 1660 O O   ? VAL A 1 211 ?  -0.148 -12.172   0.983 1.000 97.690 ? 211 VAL A O   1 
ATOM 1661 C CG1 ? VAL A 1 211 ?  -1.646  -9.615   0.057 1.000 97.690 ? 211 VAL A CG1 1 
ATOM 1662 C CG2 ? VAL A 1 211 ?   0.044  -7.803  -0.355 1.000 97.690 ? 211 VAL A CG2 1 
ATOM 1663 N N   ? CYS A 1 212 ?   0.722 -12.340  -1.050 1.000 97.380 ? 212 CYS A N   1 
ATOM 1664 C CA  ? CYS A 1 212 ?   0.332 -13.735  -1.221 1.000 97.380 ? 212 CYS A CA  1 
ATOM 1665 C C   ? CYS A 1 212 ?   0.895 -14.601  -0.101 1.000 97.380 ? 212 CYS A C   1 
ATOM 1666 C CB  ? CYS A 1 212 ?   0.809 -14.263  -2.574 1.000 97.380 ? 212 CYS A CB  1 
ATOM 1667 O O   ? CYS A 1 212 ?   0.346 -15.661   0.206 1.000 97.380 ? 212 CYS A O   1 
ATOM 1668 S SG  ? CYS A 1 212 ?   2.606 -14.371  -2.721 1.000 97.380 ? 212 CYS A SG  1 
ATOM 1669 N N   ? ASN A 1 213 ?   1.961 -14.143   0.572 1.000 97.180 ? 213 ASN A N   1 
ATOM 1670 C CA  ? ASN A 1 213 ?   2.558 -14.890   1.674 1.000 97.180 ? 213 ASN A CA  1 
ATOM 1671 C C   ? ASN A 1 213 ?   1.767 -14.711   2.966 1.000 97.180 ? 213 ASN A C   1 
ATOM 1672 C CB  ? ASN A 1 213 ?   4.014 -14.469   1.880 1.000 97.180 ? 213 ASN A CB  1 
ATOM 1673 O O   ? ASN A 1 213 ?   2.030 -15.391   3.959 1.000 97.180 ? 213 ASN A O   1 
ATOM 1674 C CG  ? ASN A 1 213 ?   4.948 -15.070   0.849 1.000 97.180 ? 213 ASN A CG  1 
ATOM 1675 N ND2 ? ASN A 1 213 ?   6.193 -14.609   0.835 1.000 97.180 ? 213 ASN A ND2 1 
ATOM 1676 O OD1 ? ASN A 1 213 ?   4.554 -15.942   0.070 1.000 97.180 ? 213 ASN A OD1 1 
ATOM 1677 N N   ? TYR A 1 214 ?   0.734 -13.814   2.974 1.000 97.740 ? 214 TYR A N   1 
ATOM 1678 C CA  ? TYR A 1 214 ?   0.071 -13.462   4.225 1.000 97.740 ? 214 TYR A CA  1 
ATOM 1679 C C   ? TYR A 1 214 ?  -1.435 -13.669   4.121 1.000 97.740 ? 214 TYR A C   1 
ATOM 1680 C CB  ? TYR A 1 214 ?   0.374 -12.008   4.602 1.000 97.740 ? 214 TYR A CB  1 
ATOM 1681 O O   ? TYR A 1 214 ?  -2.197 -13.148   4.939 1.000 97.740 ? 214 TYR A O   1 
ATOM 1682 C CG  ? TYR A 1 214 ?   1.834 -11.744   4.878 1.000 97.740 ? 214 TYR A CG  1 
ATOM 1683 C CD1 ? TYR A 1 214 ?   2.382 -11.993   6.135 1.000 97.740 ? 214 TYR A CD1 1 
ATOM 1684 C CD2 ? TYR A 1 214 ?   2.668 -11.244   3.884 1.000 97.740 ? 214 TYR A CD2 1 
ATOM 1685 C CE1 ? TYR A 1 214 ?   3.726 -11.749   6.394 1.000 97.740 ? 214 TYR A CE1 1 
ATOM 1686 C CE2 ? TYR A 1 214 ?   4.014 -10.996   4.133 1.000 97.740 ? 214 TYR A CE2 1 
ATOM 1687 O OH  ? TYR A 1 214 ?   5.865 -11.008   5.640 1.000 97.740 ? 214 TYR A OH  1 
ATOM 1688 C CZ  ? TYR A 1 214 ?   4.533 -11.252   5.388 1.000 97.740 ? 214 TYR A CZ  1 
ATOM 1689 N N   ? ILE A 1 215 ?  -1.916 -14.392   3.127 1.000 97.150 ? 215 ILE A N   1 
ATOM 1690 C CA  ? ILE A 1 215 ?  -3.349 -14.543   2.900 1.000 97.150 ? 215 ILE A CA  1 
ATOM 1691 C C   ? ILE A 1 215 ?  -3.991 -15.240   4.098 1.000 97.150 ? 215 ILE A C   1 
ATOM 1692 C CB  ? ILE A 1 215 ?  -3.636 -15.333   1.604 1.000 97.150 ? 215 ILE A CB  1 
ATOM 1693 O O   ? ILE A 1 215 ?  -5.050 -14.823   4.573 1.000 97.150 ? 215 ILE A O   1 
ATOM 1694 C CG1 ? ILE A 1 215 ?  -3.198 -14.524   0.378 1.000 97.150 ? 215 ILE A CG1 1 
ATOM 1695 C CG2 ? ILE A 1 215 ?  -5.119 -15.704   1.514 1.000 97.150 ? 215 ILE A CG2 1 
ATOM 1696 C CD1 ? ILE A 1 215 ?  -3.979 -13.232   0.177 1.000 97.150 ? 215 ILE A CD1 1 
ATOM 1697 N N   ? ASP A 1 216 ?  -3.296 -16.256   4.587 1.000 96.430 ? 216 ASP A N   1 
ATOM 1698 C CA  ? ASP A 1 216 ?  -3.831 -16.977   5.738 1.000 96.430 ? 216 ASP A CA  1 
ATOM 1699 C C   ? ASP A 1 216 ?  -3.928 -16.067   6.960 1.000 96.430 ? 216 ASP A C   1 
ATOM 1700 C CB  ? ASP A 1 216 ?  -2.964 -18.196   6.058 1.000 96.430 ? 216 ASP A CB  1 
ATOM 1701 O O   ? ASP A 1 216 ?  -4.944 -16.062   7.658 1.000 96.430 ? 216 ASP A O   1 
ATOM 1702 C CG  ? ASP A 1 216 ?  -3.098 -19.306   5.029 1.000 96.430 ? 216 ASP A CG  1 
ATOM 1703 O OD1 ? ASP A 1 216 ?  -4.081 -19.306   4.257 1.000 96.430 ? 216 ASP A OD1 1 
ATOM 1704 O OD2 ? ASP A 1 216 ?  -2.215 -20.189   4.993 1.000 96.430 ? 216 ASP A OD2 1 
ATOM 1705 N N   ? TRP A 1 217 ?  -2.889 -15.320   7.188 1.000 97.390 ? 217 TRP A N   1 
ATOM 1706 C CA  ? TRP A 1 217 ?  -2.869 -14.394   8.316 1.000 97.390 ? 217 TRP A CA  1 
ATOM 1707 C C   ? TRP A 1 217 ?  -3.960 -13.338   8.172 1.000 97.390 ? 217 TRP A C   1 
ATOM 1708 C CB  ? TRP A 1 217 ?  -1.500 -13.720   8.435 1.000 97.390 ? 217 TRP A CB  1 
ATOM 1709 O O   ? TRP A 1 217 ?  -4.660 -13.024   9.138 1.000 97.390 ? 217 TRP A O   1 
ATOM 1710 C CG  ? TRP A 1 217 ?  -1.426 -12.677   9.510 1.000 97.390 ? 217 TRP A CG  1 
ATOM 1711 C CD1 ? TRP A 1 217 ?  -1.233 -12.884  10.847 1.000 97.390 ? 217 TRP A CD1 1 
ATOM 1712 C CD2 ? TRP A 1 217 ?  -1.549 -11.262   9.337 1.000 97.390 ? 217 TRP A CD2 1 
ATOM 1713 C CE2 ? TRP A 1 217 ?  -1.420 -10.672  10.613 1.000 97.390 ? 217 TRP A CE2 1 
ATOM 1714 C CE3 ? TRP A 1 217 ?  -1.756 -10.435   8.224 1.000 97.390 ? 217 TRP A CE3 1 
ATOM 1715 N NE1 ? TRP A 1 217 ?  -1.228 -11.682  11.517 1.000 97.390 ? 217 TRP A NE1 1 
ATOM 1716 C CH2 ? TRP A 1 217 ?  -1.694  -8.504   9.703 1.000 97.390 ? 217 TRP A CH2 1 
ATOM 1717 C CZ2 ? TRP A 1 217 ?  -1.491  -9.290  10.808 1.000 97.390 ? 217 TRP A CZ2 1 
ATOM 1718 C CZ3 ? TRP A 1 217 ?  -1.826  -9.060   8.420 1.000 97.390 ? 217 TRP A CZ3 1 
ATOM 1719 N N   ? LEU A 1 218 ?  -4.131 -12.793   6.942 1.000 97.380 ? 218 LEU A N   1 
ATOM 1720 C CA  ? LEU A 1 218 ?  -5.130 -11.763   6.680 1.000 97.380 ? 218 LEU A CA  1 
ATOM 1721 C C   ? LEU A 1 218 ?  -6.536 -12.289   6.950 1.000 97.380 ? 218 LEU A C   1 
ATOM 1722 C CB  ? LEU A 1 218 ?  -5.026 -11.270   5.235 1.000 97.380 ? 218 LEU A CB  1 
ATOM 1723 O O   ? LEU A 1 218 ?  -7.323 -11.641   7.644 1.000 97.380 ? 218 LEU A O   1 
ATOM 1724 C CG  ? LEU A 1 218 ?  -3.813 -10.401   4.901 1.000 97.380 ? 218 LEU A CG  1 
ATOM 1725 C CD1 ? LEU A 1 218 ?  -3.705 -10.198   3.393 1.000 97.380 ? 218 LEU A CD1 1 
ATOM 1726 C CD2 ? LEU A 1 218 ?  -3.901  -9.059   5.621 1.000 97.380 ? 218 LEU A CD2 1 
ATOM 1727 N N   ? GLU A 1 219 ?  -6.838 -13.403   6.496 1.000 96.310 ? 219 GLU A N   1 
ATOM 1728 C CA  ? GLU A 1 219 ?  -8.170 -13.987   6.621 1.000 96.310 ? 219 GLU A CA  1 
ATOM 1729 C C   ? GLU A 1 219 ?  -8.479 -14.354   8.070 1.000 96.310 ? 219 GLU A C   1 
ATOM 1730 C CB  ? GLU A 1 219 ?  -8.301 -15.223   5.727 1.000 96.310 ? 219 GLU A CB  1 
ATOM 1731 O O   ? GLU A 1 219 ?  -9.581 -14.098   8.559 1.000 96.310 ? 219 GLU A O   1 
ATOM 1732 C CG  ? GLU A 1 219 ?  -8.343 -14.904   4.239 1.000 96.310 ? 219 GLU A CG  1 
ATOM 1733 C CD  ? GLU A 1 219 ?  -8.439 -16.142   3.362 1.000 96.310 ? 219 GLU A CD  1 
ATOM 1734 O OE1 ? GLU A 1 219 ?  -8.817 -16.017   2.175 1.000 96.310 ? 219 GLU A OE1 1 
ATOM 1735 O OE2 ? GLU A 1 219 ?  -8.134 -17.246   3.867 1.000 96.310 ? 219 GLU A OE2 1 
ATOM 1736 N N   ? GLU A 1 220 ?  -7.517 -14.976   8.733 1.000 96.270 ? 220 GLU A N   1 
ATOM 1737 C CA  ? GLU A 1 220 ?  -7.685 -15.374  10.128 1.000 96.270 ? 220 GLU A CA  1 
ATOM 1738 C C   ? GLU A 1 220 ?  -7.851 -14.158  11.033 1.000 96.270 ? 220 GLU A C   1 
ATOM 1739 C CB  ? GLU A 1 220 ?  -6.495 -16.218  10.592 1.000 96.270 ? 220 GLU A CB  1 
ATOM 1740 O O   ? GLU A 1 220 ?  -8.696 -14.156  11.930 1.000 96.270 ? 220 GLU A O   1 
ATOM 1741 C CG  ? GLU A 1 220 ?  -6.479 -17.628  10.020 1.000 96.270 ? 220 GLU A CG  1 
ATOM 1742 C CD  ? GLU A 1 220 ?  -5.225 -18.408  10.381 1.000 96.270 ? 220 GLU A CD  1 
ATOM 1743 O OE1 ? GLU A 1 220 ?  -5.022 -19.516   9.835 1.000 96.270 ? 220 GLU A OE1 1 
ATOM 1744 O OE2 ? GLU A 1 220 ?  -4.441 -17.908  11.218 1.000 96.270 ? 220 GLU A OE2 1 
ATOM 1745 N N   ? THR A 1 221 ?  -7.040 -13.170  10.825 1.000 95.840 ? 221 THR A N   1 
ATOM 1746 C CA  ? THR A 1 221 ?  -7.068 -11.966  11.648 1.000 95.840 ? 221 THR A CA  1 
ATOM 1747 C C   ? THR A 1 221 ?  -8.379 -11.209  11.456 1.000 95.840 ? 221 THR A C   1 
ATOM 1748 C CB  ? THR A 1 221 ?  -5.884 -11.037  11.319 1.000 95.840 ? 221 THR A CB  1 
ATOM 1749 O O   ? THR A 1 221 ?  -8.959 -10.708  12.422 1.000 95.840 ? 221 THR A O   1 
ATOM 1750 C CG2 ? THR A 1 221 ?  -5.860  -9.827  12.246 1.000 95.840 ? 221 THR A CG2 1 
ATOM 1751 O OG1 ? THR A 1 221 ?  -4.658 -11.764  11.468 1.000 95.840 ? 221 THR A OG1 1 
ATOM 1752 N N   ? MET A 1 222 ?  -8.888 -11.125  10.217 1.000 95.750 ? 222 MET A N   1 
ATOM 1753 C CA  ? MET A 1 222 ? -10.149 -10.451   9.919 1.000 95.750 ? 222 MET A CA  1 
ATOM 1754 C C   ? MET A 1 222 ? -11.322 -11.183  10.561 1.000 95.750 ? 222 MET A C   1 
ATOM 1755 C CB  ? MET A 1 222 ? -10.360 -10.348   8.408 1.000 95.750 ? 222 MET A CB  1 
ATOM 1756 O O   ? MET A 1 222 ? -12.276 -10.553  11.021 1.000 95.750 ? 222 MET A O   1 
ATOM 1757 C CG  ? MET A 1 222 ?  -9.469  -9.318   7.733 1.000 95.750 ? 222 MET A CG  1 
ATOM 1758 S SD  ? MET A 1 222 ?  -9.937  -9.021   5.984 1.000 95.750 ? 222 MET A SD  1 
ATOM 1759 C CE  ? MET A 1 222 ?  -9.483 -10.619   5.255 1.000 95.750 ? 222 MET A CE  1 
ATOM 1760 N N   ? ALA A 1 223 ? -11.270 -12.477  10.687 1.000 93.080 ? 223 ALA A N   1 
ATOM 1761 C CA  ? ALA A 1 223 ? -12.335 -13.305  11.246 1.000 93.080 ? 223 ALA A CA  1 
ATOM 1762 C C   ? ALA A 1 223 ? -12.369 -13.201  12.768 1.000 93.080 ? 223 ALA A C   1 
ATOM 1763 C CB  ? ALA A 1 223 ? -12.159 -14.760  10.819 1.000 93.080 ? 223 ALA A CB  1 
ATOM 1764 O O   ? ALA A 1 223 ? -13.438 -13.277  13.378 1.000 93.080 ? 223 ALA A O   1 
ATOM 1765 N N   ? MET A 1 224 ? -11.270 -13.036  13.437 1.000 83.380 ? 224 MET A N   1 
ATOM 1766 C CA  ? MET A 1 224 ? -11.102 -13.050  14.887 1.000 83.380 ? 224 MET A CA  1 
ATOM 1767 C C   ? MET A 1 224 ? -11.394 -11.676  15.482 1.000 83.380 ? 224 MET A C   1 
ATOM 1768 C CB  ? MET A 1 224 ?  -9.686 -13.491  15.261 1.000 83.380 ? 224 MET A CB  1 
ATOM 1769 O O   ? MET A 1 224 ? -11.835 -11.573  16.628 1.000 83.380 ? 224 MET A O   1 
ATOM 1770 C CG  ? MET A 1 224 ?  -9.427 -14.973  15.043 1.000 83.380 ? 224 MET A CG  1 
ATOM 1771 S SD  ? MET A 1 224 ?  -7.805 -15.510  15.712 1.000 83.380 ? 224 MET A SD  1 
ATOM 1772 C CE  ? MET A 1 224 ?  -6.690 -14.724  14.516 1.000 83.380 ? 224 MET A CE  1 
ATOM 1773 N N   ? ALA A 1 225 ? -11.205 -10.655  14.795 1.000 76.500 ? 225 ALA A N   1 
ATOM 1774 C CA  ? ALA A 1 225 ? -11.353  -9.275  15.251 1.000 76.500 ? 225 ALA A CA  1 
ATOM 1775 C C   ? ALA A 1 225 ? -12.800  -8.807  15.123 1.000 76.500 ? 225 ALA A C   1 
ATOM 1776 C CB  ? ALA A 1 225 ? -10.427  -8.352  14.463 1.000 76.500 ? 225 ALA A CB  1 
ATOM 1777 O O   ? ALA A 1 225 ? -13.555  -9.323  14.295 1.000 76.500 ? 225 ALA A O   1 
# 
loop_
_struct_sheet_range.sheet_id 
_struct_sheet_range.id 
_struct_sheet_range.beg_label_comp_id 
_struct_sheet_range.beg_label_asym_id 
_struct_sheet_range.beg_label_seq_id 
_struct_sheet_range.pdbx_beg_PDB_ins_code 
_struct_sheet_range.end_label_comp_id 
_struct_sheet_range.end_label_asym_id 
_struct_sheet_range.end_label_seq_id 
_struct_sheet_range.pdbx_end_PDB_ins_code 
_struct_sheet_range.beg_auth_comp_id 
_struct_sheet_range.beg_auth_asym_id 
_struct_sheet_range.beg_auth_seq_id 
_struct_sheet_range.end_auth_comp_id 
_struct_sheet_range.end_auth_asym_id 
_struct_sheet_range.end_auth_seq_id 
A A LEU A   2 ? LEU A   2 ? LEU A 2   LEU A 2   
A B ASP A 172 ? ASP A 172 ? ASP A 172 ASP A 172 
B C PHE A   5 ? GLN A   6 ? PHE A 5   GLN A 6   
B D ALA A 105 ? ALA A 105 ? ALA A 105 ALA A 105 
B E TYR A 116 ? GLY A 121 ? TYR A 116 GLY A 121 
B F TYR A 137 ? THR A 143 ? TYR A 137 THR A 143 
B G MET A 161 ? THR A 165 ? MET A 161 THR A 165 
B H PRO A 181 ? CYS A 184 ? PRO A 181 CYS A 184 
B I GLU A 187 ? TRP A 194 ? GLU A 187 TRP A 194 
B J SER A 206 ? LYS A 210 ? SER A 206 LYS A 210 
C K THR A  15 ? ASP A  20 ? THR A 15  ASP A 20  
C L LYS A  23 ? LEU A  30 ? LYS A 23  LEU A 30  
C M TRP A  35 ? THR A  38 ? TRP A 35  THR A 38  
C N PHE A  48 ? LEU A  51 ? PHE A 48  LEU A 51  
C O GLN A  64 ? ARG A  73 ? GLN A 64  ARG A 73  
C P MET A  87 ? LEU A  91 ? MET A 87  LEU A 91  
D Q SER A  55 ? SER A  55 ? SER A 55  SER A 55  
D R VAL A 135 ? VAL A 135 ? VAL A 135 VAL A 135 
E S ASP A  78 ? ASP A  78 ? ASP A 78  ASP A 78  
E T ALA A  83 ? ALA A  83 ? ALA A 83  ALA A 83  
# 
loop_
_struct_conf.id 
_struct_conf.conf_type_id 
_struct_conf.beg_label_comp_id 
_struct_conf.beg_label_asym_id 
_struct_conf.beg_label_seq_id 
_struct_conf.pdbx_beg_PDB_ins_code 
_struct_conf.end_label_comp_id 
_struct_conf.end_label_asym_id 
_struct_conf.end_label_seq_id 
_struct_conf.pdbx_end_PDB_ins_code 
_struct_conf.beg_auth_comp_id 
_struct_conf.beg_auth_asym_id 
_struct_conf.beg_auth_seq_id 
_struct_conf.end_auth_comp_id 
_struct_conf.end_auth_asym_id 
_struct_conf.end_auth_seq_id 
STRN1         STRN         LEU A   2 ? LEU A   2 ? LEU A 2   LEU A 2   
BEND1         BEND         ARG A   3 ? ARG A   3 ? ARG A 3   ARG A 3   
HELX_LH_PP_P1 HELX_LH_PP_P GLY A   4 ? GLY A   4 ? GLY A 4   GLY A 4   
STRN2         STRN         PHE A   5 ? GLN A   6 ? PHE A 5   GLN A 6   
HELX_LH_PP_P2 HELX_LH_PP_P CYS A   7 ? VAL A   8 ? CYS A 7   VAL A 8   
TURN_TY1_P1   TURN_TY1_P   GLU A   9 ? HIS A  10 ? GLU A 9   HIS A 10  
BEND2         BEND         SER A  11 ? SER A  11 ? SER A 11  SER A 11  
TURN_TY1_P2   TURN_TY1_P   PRO A  13 ? TRP A  14 ? PRO A 13  TRP A 14  
STRN3         STRN         THR A  15 ? ASP A  20 ? THR A 15  ASP A 20  
TURN_TY1_P3   TURN_TY1_P   GLY A  21 ? PRO A  22 ? GLY A 21  PRO A 22  
STRN4         STRN         LYS A  23 ? LEU A  30 ? LYS A 23  LEU A 30  
BEND3         BEND         ASN A  32 ? ARG A  34 ? ASN A 32  ARG A 34  
STRN5         STRN         TRP A  35 ? THR A  38 ? TRP A 35  THR A 38  
HELX_RH_3T_P1 HELX_RH_3T_P ALA A  40 ? CYS A  42 ? ALA A 40  CYS A 42  
BEND4         BEND         GLY A  45 ? GLY A  45 ? GLY A 45  GLY A 45  
STRN6         STRN         PHE A  48 ? LEU A  51 ? PHE A 48  LEU A 51  
BEND5         BEND         GLY A  52 ? GLY A  52 ? GLY A 52  GLY A 52  
BEND6         BEND         HIS A  54 ? HIS A  54 ? HIS A 54  HIS A 54  
STRN7         STRN         SER A  55 ? SER A  55 ? SER A 55  SER A 55  
BEND7         BEND         LEU A  56 ? HIS A  58 ? LEU A 56  HIS A 58  
BEND8         BEND         PHE A  61 ? PHE A  61 ? PHE A 61  PHE A 61  
STRN8         STRN         GLN A  64 ? ARG A  73 ? GLN A 64  ARG A 73  
TURN_TY1_P4   TURN_TY1_P   PRO A  75 ? PHE A  76 ? PRO A 75  PHE A 76  
STRN9         STRN         ASP A  78 ? ASP A  78 ? ASP A 78  ASP A 78  
TURN_TY1_P5   TURN_TY1_P   SER A  79 ? LYS A  82 ? SER A 79  LYS A 82  
STRN10        STRN         ALA A  83 ? ALA A  83 ? ALA A 83  ALA A 83  
TURN_TY1_P6   TURN_TY1_P   ASN A  84 ? ASN A  84 ? ASN A 84  ASN A 84  
STRN11        STRN         MET A  87 ? LEU A  91 ? MET A 87  LEU A 91  
BEND9         BEND         LEU A  92 ? ILE A  93 ? LEU A 92  ILE A 93  
HELX_LH_PP_P3 HELX_LH_PP_P PRO A  94 ? ILE A  97 ? PRO A 94  ILE A 97  
BEND10        BEND         ASN A  98 ? VAL A 101 ? ASN A 98  VAL A 101 
HELX_LH_PP_P4 HELX_LH_PP_P PRO A 103 ? LEU A 104 ? PRO A 103 LEU A 104 
STRN12        STRN         ALA A 105 ? ALA A 105 ? ALA A 105 ALA A 105 
HELX_LH_PP_P5 HELX_LH_PP_P LEU A 106 ? PRO A 107 ? LEU A 106 PRO A 107 
BEND11        BEND         LYS A 108 ? SER A 109 ? LYS A 108 SER A 109 
HELX_LH_PP_P6 HELX_LH_PP_P CYS A 110 ? ARG A 112 ? CYS A 110 ARG A 112 
TURN_TY1_P7   TURN_TY1_P   PRO A 113 ? GLU A 114 ? PRO A 113 GLU A 114 
STRN13        STRN         TYR A 116 ? GLY A 121 ? TYR A 116 GLY A 121 
BEND12        BEND         THR A 125 ? ARG A 128 ? THR A 125 ARG A 128 
TURN_TY1_P8   TURN_TY1_P   LYS A 129 ? ALA A 130 ? LYS A 129 ALA A 130 
BEND13        BEND         ASP A 134 ? ASP A 134 ? ASP A 134 ASP A 134 
STRN14        STRN         VAL A 135 ? VAL A 135 ? VAL A 135 VAL A 135 
STRN15        STRN         TYR A 137 ? THR A 143 ? TYR A 137 THR A 143 
HELX_RH_AL_P1 HELX_RH_AL_P ASP A 146 ? THR A 152 ? ASP A 146 THR A 152 
BEND14        BEND         TYR A 153 ? TYR A 153 ? TYR A 153 TYR A 153 
TURN_TY1_P9   TURN_TY1_P   PRO A 154 ? ALA A 156 ? PRO A 154 ALA A 156 
TURN_TY1_P10  TURN_TY1_P   LYS A 159 ? ASN A 160 ? LYS A 159 ASN A 160 
STRN16        STRN         MET A 161 ? THR A 165 ? MET A 161 THR A 165 
BEND15        BEND         GLN A 168 ? GLY A 169 ? GLN A 168 GLY A 169 
STRN17        STRN         ASP A 172 ? ASP A 172 ? ASP A 172 ASP A 172 
BEND16        BEND         GLN A 175 ? GLN A 175 ? GLN A 175 GLN A 175 
TURN_TY1_P11  TURN_TY1_P   PRO A 178 ? GLY A 179 ? PRO A 178 GLY A 179 
STRN18        STRN         PRO A 181 ? CYS A 184 ? PRO A 181 CYS A 184 
TURN_TY1_P12  TURN_TY1_P   ASN A 185 ? ASN A 186 ? ASN A 185 ASN A 186 
STRN19        STRN         GLU A 187 ? TRP A 194 ? GLU A 187 TRP A 194 
BEND17        BEND         GLU A 197 ? GLU A 198 ? GLU A 197 GLU A 198 
TURN_TY1_P13  TURN_TY1_P   CYS A 199 ? SER A 200 ? CYS A 199 SER A 200 
TURN_TY1_P14  TURN_TY1_P   VAL A 202 ? GLU A 203 ? VAL A 202 GLU A 203 
STRN20        STRN         SER A 206 ? LYS A 210 ? SER A 206 LYS A 210 
HELX_RH_3T_P2 HELX_RH_3T_P VAL A 211 ? TYR A 214 ? VAL A 211 TYR A 214 
HELX_RH_AL_P2 HELX_RH_AL_P ILE A 215 ? MET A 224 ? ILE A 215 MET A 224 
# 
