# Supplementary material for: FlatProt: 2D visualization eases protein structure comparison
Source: BMC Bioinformatics. 2025 Aug 13;26:210. doi: 10.1186/s12859-025-06233-x (PMC12344939; doi:10.1186/s12859-025-06233-x)
Supplement: Supplementary file 1 — Supplementary Material 1 [file 12859_2025_6233_MOESM1_ESM.zip › KLK/structures/Oran_A_09.cif]

data_Oran_A_09
# 
_entry.id   Oran_A_09 
# 
_entity.id                         1      
_entity.type                       polymer 
_entity.pdbx_description           polymer-1 
_entity.formula_weight             24866.4 
_entity.pdbx_number_of_molecules        1 
# 
loop_
_struct_sheet.id 
_struct_sheet.number_strands 
A 7 
B 6 
C 2 
# 
loop_
_struct_conf_type.id 
_struct_conf_type.criteria 
TURN_TY1_P   DSSP 
STRN         DSSP 
HELX_LH_PP_P DSSP 
BEND         DSSP 
HELX_RH_3T_P DSSP 
HELX_RH_AL_P DSSP 
# 
_struct_asym.id          A 
_struct_asym.entity_id   1 
# 
_software.pdbx_ordinal     1 
_software.name             dssp 
_software.version          4.4.10 
_software.date             ? 
_software.classification   'model annotation' 
# 
_entity_poly.entity_id                      1 
_entity_poly.type                           polypeptide(L) 
_entity_poly.nstd_linkage                   n 
_entity_poly.nstd_monomer                   n 
_entity_poly.pdbx_seq_one_letter_code       
;KIIEGVECQPDSHPWQAALFRGNELHCGGVLVNRNWVLTAAHCKLPEYQVYLGQHNLKAKEKGGQVIRARTSYRHPNYST
ETHVNDLMLIRLDRAASLTGRIRPLPLPTSCDKPGTKCTVSGWGTTTSPEVTFPTALQCADVHLISQEECRSVYHDLLGE
SMLCAGVKDSHTNACNGDSGGPLVCNGKLQGLVSWGTFPCGQPNDPGVYTQVCKFTAWIRKTMKEK
;
_entity_poly.pdbx_seq_one_letter_code_can   
;KIIEGVECQPDSHPWQAALFRGNELHCGGVLVNRNWVLTAAHCKLPEYQVYLGQHNLKAKEKGGQVIRARTSYRHPNYST
ETHVNDLMLIRLDRAASLTGRIRPLPLPTSCDKPGTKCTVSGWGTTTSPEVTFPTALQCADVHLISQEECRSVYHDLLGE
SMLCAGVKDSHTNACNGDSGGPLVCNGKLQGLVSWGTFPCGQPNDPGVYTQVCKFTAWIRKTMKEK
;
_entity_poly.pdbx_strand_id                 A 
# 
loop_
_dssp_struct_summary.entry_id 
_dssp_struct_summary.label_comp_id 
_dssp_struct_summary.label_asym_id 
_dssp_struct_summary.label_seq_id 
_dssp_struct_summary.secondary_structure 
_dssp_struct_summary.ss_bridge 
_dssp_struct_summary.helix_3_10 
_dssp_struct_summary.helix_alpha 
_dssp_struct_summary.helix_pi 
_dssp_struct_summary.helix_pp 
_dssp_struct_summary.bend 
_dssp_struct_summary.chirality 
_dssp_struct_summary.sheet 
_dssp_struct_summary.strand 
_dssp_struct_summary.ladder_1 
_dssp_struct_summary.ladder_2 
_dssp_struct_summary.accessibility 
_dssp_struct_summary.TCO 
_dssp_struct_summary.kappa 
_dssp_struct_summary.alpha 
_dssp_struct_summary.phi 
_dssp_struct_summary.psi 
_dssp_struct_summary.x_ca 
_dssp_struct_summary.y_ca 
_dssp_struct_summary.z_ca 
Oran_A_09 LYS A 1   . . . . . . . . . . . . ? .      .     .      .      78.7   0.9   0.9   -11.4 
Oran_A_09 ILE A 2   . . > . . . . - . . . . ? -0.799 .     -168.7 -117.3 91.5   3.3   -1.7  -12.6 
Oran_A_09 ILE A 3   T . 3 . . . S + . . . . ? -0.822 85.1  4.2    -72.1  115.9  4.7   -0.7  -16.1 
Oran_A_09 GLU A 4   T . 3 . . . S + . . . . ? 0.818  97.5  155.3  77.6   17.9   6.5   -3.8  -17.5 
Oran_A_09 GLY A 5   . . < . . . . - . . . . ? -0.357 36.4  -132.7 -66.1  155.7  5.3   -5.9  -14.4 
Oran_A_09 VAL A 6   E . . . . . . - A A A . ? -0.885 33.3  -85.4  -108.1 148.0  5.1   -9.6  -14.8 
Oran_A_09 GLU A 7   E . . . . > . - A A A . ? -0.410 52.0  -120.6 -49.9  129.3  2.2   -11.7 -13.7 
Oran_A_09 CYS A 8   P . . . . P . - . . . . ? -0.422 30.5  -94.6  -68.9  151.1  2.7   -12.5 -10.0 
Oran_A_09 GLN A 9   P . > . . P . - . . . . ? -0.511 53.9  -96.7  -63.2  130.6  3.0   -16.1 -8.9  
Oran_A_09 PRO A 10  T . 3 . . < S + . . . . ? -0.251 106.8 6.6    -50.4  132.2  -0.5  -17.3 -7.8  
Oran_A_09 ASP A 11  T . 3 . . . S + . . . . ? 0.547  93.3  119.1  76.5   6.4    -1.0  -17.0 -4.0  
Oran_A_09 SER A 12  S . < . . . S + . . . . ? 0.671  77.8  40.4   -77.5  -13.0  2.4   -15.1 -3.6  
Oran_A_09 HIS A 13  . . > . . . . + . . . . ? -0.557 63.4  164.1  -135.5 66.2   0.6   -12.0 -2.1  
Oran_A_09 PRO A 14  T . 3 . . . S + . . . . ? 0.572  75.1  60.4   -68.6  -4.5   -2.1  -13.2 0.2   
Oran_A_09 TRP A 15  T . 3 . . . S + . . . . ? 0.521  76.6  118.4  -96.2  -13.3  -2.4  -9.7  1.8   
Oran_A_09 GLN A 16  E . < . . . . - B H H . ? -0.414 45.0  -167.9 -65.1  130.2  -3.3  -8.0  -1.5  
Oran_A_09 ALA A 17  E . . . . . . - B H H I ? -0.937 12.1  -151.1 -120.3 140.5  -6.8  -6.3  -1.5  
Oran_A_09 ALA A 18  E . . . . . . - B H H I ? -0.967 9.4   -151.0 -109.7 125.4  -8.8  -4.9  -4.4  
Oran_A_09 LEU A 19  E . . . . . . - B H H I ? -0.875 17.6  -164.2 -99.0  119.2  -11.2 -2.1  -3.7  
Oran_A_09 PHE A 20  E . . . . . . - B H H I ? -0.806 23.0  -160.8 -109.2 136.8  -14.2 -2.0  -6.0  
Oran_A_09 ARG A 21  E . > . . . S - B H H . ? -0.969 81.2  -51.8  -99.5  101.9  -16.8 0.7   -6.8  
Oran_A_09 GLY A 22  T . 3 . . . S - . . . . ? -0.516 122.4 -21.5  63.9   -116.5 -19.5 -1.5  -8.2  
Oran_A_09 ASN A 23  T . 3 . . . S + . . . . ? 0.288  119.1 96.1   -108.2 9.4    -17.8 -3.7  -10.9 
Oran_A_09 GLU A 24  E . < . . . S - B I H . ? -0.871 77.3  -121.8 -109.8 131.1  -14.9 -1.4  -11.4 
Oran_A_09 LEU A 25  E . . . . . . + B I H . ? -0.550 35.6  170.1  -65.6  124.2  -11.5 -1.7  -9.7  
Oran_A_09 HIS A 26  E . . . . . . - B I . . ? 0.841  56.0  -20.0  -102.3 -54.2  -10.9 1.6   -7.8  
Oran_A_09 CYS A 27  E . . . . . . - B I H . ? -0.957 58.0  -115.1 -148.4 162.9  -7.8  1.1   -5.7  
Oran_A_09 GLY A 28  E . . . . . . - B I H . ? -0.478 32.5  -179.5 -90.3  174.9  -5.6  -1.5  -4.2  
Oran_A_09 GLY A 29  E . . . . . . - B I H . ? -0.949 23.3  -116.7 -163.0 177.1  -5.1  -2.2  -0.5  
Oran_A_09 VAL A 30  E . . . . . . - B I H J ? -0.998 18.8  -133.0 -132.6 122.9  -3.4  -4.3  2.1   
Oran_A_09 LEU A 31  E . . . . . . + B I . J ? -0.702 31.2  169.2  -69.5  116.3  -4.9  -6.6  4.6   
Oran_A_09 VAL A 32  E . . . . . . - B I . . ? 0.580  67.4  -4.1   -112.8 -10.1  -3.1  -5.6  7.9   
Oran_A_09 ASN A 33  E . > . . . S - B I . J ? -0.932 87.2  -82.4  -165.2 179.7  -5.4  -7.6  10.2  
Oran_A_09 ARG A 34  T . 3 . . . S + . . . . ? 0.764  128.9 26.6   -64.6  -16.7  -8.6  -9.7  10.1  
Oran_A_09 ASN A 35  T . 3 . . . S + . . . . ? 0.444  111.5 74.7   -121.8 -2.9   -10.8 -6.6  10.1  
Oran_A_09 TRP A 36  E . < . . . . - B J J K ? -0.953 46.9  -170.5 -132.5 131.6  -8.6  -3.9  8.6   
Oran_A_09 VAL A 37  E . . . . . . - B J J K ? -0.963 17.0  -147.4 -111.3 128.2  -7.5  -3.0  5.1   
Oran_A_09 LEU A 38  E . . . . . . + B J J K ? -0.869 33.2  146.8  -94.1  132.7  -4.8  -0.3  4.7   
Oran_A_09 THR A 39  E . . . . . . - B J . K ? -0.810 50.0  -65.3  -150.4 -177.3 -5.1  1.9   1.5   
Oran_A_09 ALA A 40  . . > . . . . - . . . . ? -0.657 33.3  -136.9 -81.7  140.4  -4.4  5.4   0.1   
Oran_A_09 ALA A 41  G . > . . . S + . . . . ? 0.791  103.3 64.5   -64.8  -30.3  -6.5  8.3   1.5   
Oran_A_09 HIS A 42  G . 3 . . . S + . . . . ? 0.580  91.6  68.1   -76.1  2.0    -6.9  9.8   -2.0  
Oran_A_09 CYS A 43  G . < . . . S + . . . . ? 0.341  71.9  143.8  -97.5  5.3    -8.9  6.6   -2.8  
Oran_A_09 LYS A 44  . . < . . . . + . . . . ? -0.212 18.5  165.7  -61.4  130.1  -11.8 7.5   -0.5  
Oran_A_09 LEU A 45  . . . . . . . - . . . . ? -0.908 49.4  -111.1 -133.0 162.2  -15.3 6.5   -1.6  
Oran_A_09 PRO A 46  S . . . . . S + . . . . ? 0.840  102.4 12.8   -61.6  -32.2  -18.7 6.4   0.3   
Oran_A_09 GLU A 47  . . . . . . . - . . . . ? -0.997 65.4  -164.7 -148.7 143.2  -18.6 2.5   -0.1  
Oran_A_09 TYR A 48  . . . . . . . - . . . . ? -0.969 16.1  -149.8 -126.0 140.6  -16.2 -0.3  -1.0  
Oran_A_09 GLN A 49  E . . . . . . - B K I L ? -0.970 27.0  -152.2 -92.2  123.4  -16.4 -3.9  -2.0  
Oran_A_09 VAL A 50  E . . . . . . - B K I L ? -0.880 5.8   -159.5 -102.0 115.0  -13.2 -5.4  -0.8  
Oran_A_09 TYR A 51  E . . . . . . - B K I L ? -0.844 12.3  -175.0 -91.9  127.4  -11.9 -8.4  -2.7  
Oran_A_09 LEU A 52  E . . . . . . + B K I L ? -0.934 60.7  18.4   -123.2 140.0  -9.4  -10.7 -0.8  
Oran_A_09 GLY A 53  S . . . . . S + . . . . ? 0.683  83.7  142.1  84.4   18.1   -7.5  -13.8 -2.0  
Oran_A_09 GLN A 54  . . . . . . . + . . . . ? -0.824 26.6  168.9  -101.8 129.3  -7.9  -13.0 -5.8  
Oran_A_09 HIS A 55  S . . . . . S + . . . . ? 0.738  83.2  37.2   -92.1  -42.1  -5.2  -13.6 -8.4  
Oran_A_09 ASN A 56  B . > . . . . - C N N . ? -0.962 68.8  -158.9 -113.0 117.5  -7.5  -13.0 -11.4 
Oran_A_09 LEU A 57  T . 3 . . . S + . . . . ? 0.650  93.8  51.2   -76.5  -7.8   -10.2 -10.3 -11.0 
Oran_A_09 LYS A 58  T . 3 . . . S + . . . . ? 0.602  101.7 74.4   -102.1 -10.1  -12.4 -11.8 -13.8 
Oran_A_09 ALA A 59  S . < . . . S - . . . . ? -0.784 80.6  -127.0 -110.3 137.1  -12.3 -15.3 -12.3 
Oran_A_09 LYS A 60  . . . . . . . - . . . . ? -0.804 36.0  -161.6 -74.0  98.3   -14.2 -16.6 -9.2  
Oran_A_09 GLU A 61  . . > . . . . - . . . . ? -0.787 20.5  -112.6 -91.5  127.1  -11.3 -18.1 -7.4  
Oran_A_09 LYS A 62  T . 3 . . . S + . . . . ? -0.426 103.2 25.4   -54.4  129.8  -12.0 -20.7 -4.7  
Oran_A_09 GLY A 63  T . 3 . . . S + . . . . ? 0.365  90.8  127.7  96.3   -9.3   -11.1 -19.3 -1.2  
Oran_A_09 GLY A 64  . . < . . . . - . . . . ? -0.504 44.8  -149.5 -76.8  148.2  -11.5 -15.6 -2.2  
Oran_A_09 GLN A 65  E . . . . . . - B L L . ? -0.979 10.6  -156.2 -122.0 135.5  -13.7 -13.3 -0.1  
Oran_A_09 VAL A 66  E . . . . . . + B L L . ? -0.982 24.3  177.1  -106.5 116.9  -15.8 -10.3 -1.0  
Oran_A_09 ILE A 67  E . . . . . . - B L L . ? -0.970 25.7  -126.7 -123.9 133.8  -16.3 -8.2  2.1   
Oran_A_09 ARG A 68  E . . . . . . - B L L . ? -0.499 26.9  -116.5 -73.9  145.0  -18.1 -4.8  2.3   
Oran_A_09 ALA A 69  E . . . . . . - B L M . ? -0.744 24.1  -169.4 -84.0  129.2  -16.3 -1.8  3.9   
Oran_A_09 ARG A 70  E . . . . . . - B L . . ? 0.924  67.1  -11.5  -79.0  -51.9  -18.1 -0.6  7.1   
Oran_A_09 THR A 71  E . . . . . . - B L M . ? -0.989 58.1  -140.4 -153.4 147.5  -16.2 2.6   7.6   
Oran_A_09 SER A 72  E . . . . . . - B L M . ? -0.942 9.7   -160.0 -116.1 138.3  -13.1 4.5   6.3   
Oran_A_09 TYR A 73  E . . . . . . - B L M . ? -0.908 8.4   -157.7 -121.1 104.5  -10.6 6.5   8.4   
Oran_A_09 ARG A 74  E . . . . . . - B L M . ? -0.488 36.5  -96.3  -76.5  143.1  -8.5  9.0   6.6   
Oran_A_09 HIS A 75  . . > . . . . - . . . . ? -0.401 35.7  -130.6 -52.8  130.6  -5.3  10.1  8.2   
Oran_A_09 PRO A 76  T . 3 . . . S + . . . . ? 0.758  104.8 47.5   -61.9  -24.1  -6.3  13.4  10.0  
Oran_A_09 ASN A 77  T . 3 . . . S + . . . . ? 0.126  79.0  137.3  -107.3 19.3   -3.4  15.2  8.5   
Oran_A_09 TYR A 78  . . < . . . . - . . . . ? -0.509 41.1  -152.1 -65.0  131.0  -3.9  14.1  4.9   
Oran_A_09 SER A 79  . . . > . . . - . . . . ? -0.936 13.3  -161.3 -108.6 124.6  -3.4  16.9  2.4   
Oran_A_09 THR A 80  T . . 4 . . S + . . . . ? 0.713  94.3  53.8   -73.5  -17.6  -5.3  16.8  -0.9  
Oran_A_09 GLU A 81  T . . 4 . . S + . . . . ? 0.930  126.1 16.4   -82.3  -43.2  -2.8  19.3  -2.3  
Oran_A_09 THR A 82  T . . 4 . . S - . . . . ? 0.577  91.5  -130.8 -108.3 -11.8  0.5   17.6  -1.4  
Oran_A_09 HIS A 83  . . > < . . . + . . . . ? 0.702  49.4  163.3  62.7   17.2   -0.8  14.1  -0.8  
Oran_A_09 VAL A 84  T . 3 . . . . + . . . . ? -0.477 65.0  12.4   -63.6  139.7  1.2   14.2  2.4   
Oran_A_09 ASN A 85  T . 3 . . . S + . . . . ? 0.870  79.5  178.4  61.2   34.9   0.1   11.5  4.9   
Oran_A_09 ASP A 86  . . < . . . . + . . . . ? -0.437 31.1  127.4  -68.6  63.4   -1.9  9.7   2.1   
Oran_A_09 LEU A 87  . . . . . . . + . . . . ? -0.995 31.5  176.3  -130.7 134.1  -3.1  6.8   4.4   
Oran_A_09 MET A 88  E . . . . . . - B M K M ? -0.998 17.8  -145.9 -138.4 139.2  -6.6  5.5   5.1   
Oran_A_09 LEU A 89  E . . . . . . - B M K M ? -0.905 10.8  -157.4 -104.2 132.9  -7.8  2.5   7.1   
Oran_A_09 ILE A 90  E . . . . . . - B M K M ? -0.964 7.5   -147.0 -112.0 120.9  -10.9 0.6   6.0   
Oran_A_09 ARG A 91  E . . . . . . - B M K M ? -0.794 19.2  -132.6 -85.0  126.4  -12.8 -1.4  8.6   
Oran_A_09 LEU A 92  E . . . . . . - B M . M ? -0.464 10.7  -129.7 -77.8  143.9  -14.4 -4.5  7.1   
Oran_A_09 ASP A 93  S . . . . . S + . . . . ? 0.725  96.4  17.0   -65.9  -22.9  -18.1 -5.3  7.9   
Oran_A_09 ARG A 94  S . . . . . S - . . . . ? -0.981 96.0  -91.9  -145.2 153.1  -16.9 -8.8  9.0   
Oran_A_09 ALA A 95  . . . . . . . - . . . . ? -0.379 44.8  -113.6 -64.9  136.9  -13.6 -10.4 9.8   
Oran_A_09 ALA A 96  . . . . . . . - . . . . ? -0.488 25.1  -121.7 -65.7  136.3  -11.7 -12.0 6.9   
Oran_A_09 SER A 97  . . . . . . . - . . . . ? -0.777 31.2  -131.3 -79.6  108.7  -11.4 -15.7 7.1   
Oran_A_09 LEU A 98  . . . . . . . + . . . . ? -0.496 41.5  152.0  -69.6  133.3  -7.6  -16.3 7.1   
Oran_A_09 THR A 99  . . . . . . . - . . . . ? -0.760 64.5  -77.0  -140.9 179.9  -6.4  -19.0 4.6   
Oran_A_09 GLY A 100 S . . . . . S + . . . . ? 0.793  135.3 39.7   -57.8  -12.8  -3.3  -19.8 2.5   
Oran_A_09 ARG A 101 S . . . . . S + . . . . ? 0.554  113.2 57.4   -115.1 -11.9  -4.5  -17.0 0.1   
Oran_A_09 ILE A 102 . . . . . . . + . . . . ? -0.923 66.1  139.8  -128.8 104.4  -5.7  -14.5 2.7   
Oran_A_09 ARG A 103 . . . . . . . - . . . . ? -0.995 48.9  -108.7 -142.6 144.4  -3.2  -13.4 5.2   
Oran_A_09 PRO A 104 P . . . . > . - . . . . ? -0.434 28.0  -128.1 -72.0  150.7  -2.4  -10.1 6.9   
Oran_A_09 LEU A 105 P . . . . P . - . . . . ? -0.847 29.5  -116.3 -95.0  124.2  0.9   -8.3  6.0   
Oran_A_09 PRO A 106 P . . . . P . - . . . . ? -0.358 24.8  -119.3 -63.1  142.1  3.0   -7.3  9.0   
Oran_A_09 LEU A 107 P . . . . P . - . . . . ? -0.517 35.5  -104.6 -74.4  144.7  3.5   -3.6  9.8   
Oran_A_09 PRO A 108 P . . . . < . - . . . . ? -0.397 17.8  -157.9 -70.0  146.3  7.1   -2.5  9.7   
Oran_A_09 THR A 109 S . . . . . S + . . . . ? 0.589  80.2  13.5   -94.7  -17.2  8.9   -1.8  13.0  
Oran_A_09 SER A 110 S . . . . . S - . . . . ? -0.968 85.8  -93.9  -151.7 162.8  11.5  0.4   11.3  
Oran_A_09 CYS A 111 P . . . . > . - . . . . ? -0.677 41.5  -128.0 -80.9  131.6  12.1  2.2   8.0   
Oran_A_09 ASP A 112 P . . . . P . - . . . . ? -0.399 27.7  -108.8 -72.9  157.9  14.2  0.2   5.5   
Oran_A_09 LYS A 113 P . > . . P . - . . . . ? -0.456 38.7  -82.5  -89.8  155.7  17.3  1.8   4.0   
Oran_A_09 PRO A 114 T . 3 . . < S + . . . . ? -0.243 115.9 36.1   -53.1  141.4  17.9  3.0   0.4   
Oran_A_09 GLY A 115 T . 3 . . . S + . . . . ? 0.271  81.3  141.6  97.0   -15.0  18.9  0.1   -1.9  
Oran_A_09 THR A 116 . . < . . . . - . . . . ? -0.460 56.4  -116.0 -60.8  132.7  16.6  -2.4  -0.1  
Oran_A_09 LYS A 117 E . . . . . . + A B B . ? -0.583 43.2  174.1  -73.1  134.5  14.9  -4.8  -2.6  
Oran_A_09 CYS A 118 E . . . . . . - A B B C ? -0.896 25.1  -138.4 -140.8 161.1  11.2  -4.5  -2.7  
Oran_A_09 THR A 119 E . . . . . . - A B B C ? -0.994 9.8   -162.4 -126.0 131.3  8.2   -5.8  -4.5  
Oran_A_09 VAL A 120 E . . . . . . - A B B C ? -0.883 13.2  -174.4 -107.4 140.3  5.2   -3.8  -5.7  
Oran_A_09 SER A 121 E . . . . . . + A B B . ? -0.975 17.3  117.9  -135.8 148.5  1.9   -5.6  -6.6  
Oran_A_09 GLY A 122 E . . . . . . - A B B . ? -0.967 58.4  -110.3 172.8  174.3  -1.4  -4.5  -8.1  
Oran_A_09 TRP A 123 S . . . . . S + . . . . ? -0.050 71.7  124.0  -112.0 16.4   -4.1  -4.6  -10.9 
Oran_A_09 GLY A 124 S . . . . . S - . . . . ? -0.084 75.1  -53.1  -69.8  179.3  -3.5  -1.1  -12.1 
Oran_A_09 THR A 125 . . . . . . . - . . . . ? -0.291 39.0  -163.6 -60.0  140.4  -2.6  -0.2  -15.8 
Oran_A_09 THR A 126 S . . . . . S + . . . . ? 0.426  72.7  52.3   -103.0 -6.1   0.4   -2.0  -17.3 
Oran_A_09 THR A 127 S . . . . . S - . . . . ? -0.916 75.4  -126.3 -130.2 155.8  0.8   0.4   -20.2 
Oran_A_09 SER A 128 S . . . . . S - . . . . ? -0.959 85.3  -0.4   -146.1 133.5  1.2   4.4   -20.6 
Oran_A_09 PRO A 129 S . . . . . S + . . . . ? -0.997 131.4 58.5   -85.2  -17.0  -0.2  6.6   -22.2 
Oran_A_09 GLU A 130 S . . . . . S - . . . . ? -0.672 90.8  -136.3 -74.3  110.0  -2.6  3.7   -23.6 
Oran_A_09 VAL A 131 . . . . . . . - . . . . ? -0.670 25.4  -178.7 -79.1  118.7  -4.1  2.2   -20.4 
Oran_A_09 THR A 132 . . . . . . . - . . . . ? -0.996 13.5  -154.0 -118.1 123.1  -4.3  -1.7  -20.2 
Oran_A_09 PHE A 133 . . . . . . . - . . . . ? -0.871 15.5  -140.0 -97.6  114.6  -5.8  -3.3  -17.2 
Oran_A_09 PRO A 134 . . . . . . . - . . . . ? -0.402 5.4   -147.3 -68.5  147.3  -4.5  -6.8  -16.5 
Oran_A_09 THR A 135 S . . . . . S + . . . . ? 0.776  83.9  60.3   -80.8  -30.1  -6.8  -9.5  -15.4 
Oran_A_09 ALA A 136 B . . . . . S - C O N . ? -0.698 101.8 -89.7  -99.9  149.6  -4.1  -11.2 -13.3 
Oran_A_09 LEU A 137 . . . . . . . - . . . . ? -0.364 44.8  -144.9 -55.8  132.4  -2.2  -9.6  -10.4 
Oran_A_09 GLN A 138 E . . . . . . - A C A B ? -0.803 15.2  -169.1 -107.0 147.7  0.9   -7.9  -11.5 
Oran_A_09 CYS A 139 E . . . . . . - A C A B ? -0.971 6.8   -177.3 -134.0 151.2  4.4   -7.6  -9.8  
Oran_A_09 ALA A 140 E . . . . . . - A C . B ? -0.983 23.0  -131.6 -146.7 133.2  7.5   -5.7  -10.2 
Oran_A_09 ASP A 141 E . . . . . . + A C . B ? -0.714 37.2  164.6  -83.3  133.7  10.8  -5.7  -8.3  
Oran_A_09 VAL A 142 E . . . . . . - A C . B ? -0.828 28.5  -126.0 -139.7 170.1  12.1  -2.3  -7.3  
Oran_A_09 HIS A 143 E . . . . . . - A C D B ? -0.970 28.6  -108.7 -120.7 145.6  14.7  -0.7  -4.9  
Oran_A_09 LEU A 144 E . . . . . . - A C D . ? -0.463 35.3  -147.4 -65.8  139.2  14.3  1.9   -2.3  
Oran_A_09 ILE A 145 E . . . . . . - A C D . ? -0.845 19.9  -102.2 -109.1 149.3  15.8  5.2   -3.4  
Oran_A_09 SER A 146 . . . > . . . - . . . . ? -0.269 26.9  -118.9 -67.0  153.2  17.4  7.8   -1.1  
Oran_A_09 GLN A 147 H . . > . . S + . . . . ? 0.862  115.3 53.4   -57.3  -39.7  15.5  10.9  -0.1  
Oran_A_09 GLU A 148 H . . > . . S + . . . . ? 0.924  110.1 46.1   -61.7  -47.6  18.1  13.1  -1.8  
Oran_A_09 GLU A 149 H . . > . . S + . . . . ? 0.891  112.8 50.2   -63.3  -41.9  17.9  11.2  -5.0  
Oran_A_09 CYS A 150 H . > X . . S + . . . . ? 0.914  109.7 50.4   -63.8  -40.2  14.1  11.3  -4.9  
Oran_A_09 ARG A 151 H . 3 X . . S + . . . . ? 0.772  99.3  65.3   -69.1  -30.8  14.2  15.1  -4.3  
Oran_A_09 SER A 152 H . 3 < . . S + . . . . ? 0.789  113.5 34.6   -62.2  -22.3  16.5  15.5  -7.2  
Oran_A_09 VAL A 153 H . < < . . S + . . . . ? 0.877  131.6 27.1   -95.8  -46.8  13.6  14.3  -9.3  
Oran_A_09 TYR A 154 H . > < . . S - . . . . ? 0.376  86.4  -164.4 -105.8 4.6    10.5  15.7  -7.6  
Oran_A_09 HIS A 155 G . > < . . S - . . . . ? -0.207 70.1  -8.6   48.6   -122.4 12.2  18.8  -5.9  
Oran_A_09 ASP A 156 G . 3 . . . S + . . . . ? 0.411  118.0 85.7   -89.1  6.1    10.0  20.3  -3.1  
Oran_A_09 LEU A 157 G . < . . . . + . . . . ? 0.701  67.8  90.3   -84.3  -11.1  7.1   18.2  -3.9  
Oran_A_09 LEU A 158 . . < . . . . - . . . . ? -0.685 65.2  -158.8 -93.8  106.5  8.5   15.3  -1.8  
Oran_A_09 GLY A 159 . . > . . . . - . . . . ? -0.313 32.1  -103.2 -70.5  170.0  7.1   15.6  1.8   
Oran_A_09 GLU A 160 T . 3 . . . S + . . . . ? 0.681  119.0 58.4   -70.6  -17.5  8.9   13.9  4.9   
Oran_A_09 SER A 161 T . 3 . . . S + . . . . ? 0.246  94.3  85.7   -100.3 13.0   6.3   11.1  5.0   
Oran_A_09 MET A 162 E . < . . . . - A D . E ? -0.843 52.8  -172.0 -118.0 147.2  7.0   9.9   1.4   
Oran_A_09 LEU A 163 E . . . . . . - A D . E ? -0.943 15.1  -132.6 -132.1 160.9  9.6   7.5   -0.1  
Oran_A_09 CYS A 164 E . . . . . . + A D D E ? -0.864 19.0  178.7  -116.1 144.9  10.6  6.6   -3.6  
Oran_A_09 ALA A 165 E . . . . . . + A D D E ? -0.991 20.6  121.0  -142.4 140.3  11.2  3.3   -5.2  
Oran_A_09 GLY A 166 E . . . . . . - A D D . ? -0.982 57.8  -86.9  -178.3 172.8  12.1  2.4   -8.7  
Oran_A_09 VAL A 167 . . > . . . . - . . . . ? -0.933 48.9  -115.7 -101.0 113.8  14.6  0.7   -11.0 
Oran_A_09 LYS A 168 T . 3 . . . S + . . . . ? -0.346 99.2  1.9    -47.9  128.5  17.5  2.9   -12.0 
Oran_A_09 ASP A 169 T . 3 . . . S + . . . . ? 0.790  108.4 126.4  69.9   12.2   17.4  3.6   -15.8 
Oran_A_09 SER A 170 . . < . . . . - . . . . ? -0.836 63.3  -145.5 -103.3 148.5  14.1  1.5   -16.0 
Oran_A_09 HIS A 171 . . . . . . . + . . . . ? 0.265  66.0  121.6  -84.5  1.6    10.8  2.5   -17.5 
Oran_A_09 THR A 172 . . . . . . . + . . . . ? -0.619 37.0  143.7  -76.8  114.9  9.2   0.4   -14.7 
Oran_A_09 ASN A 173 . . . . . . . - . . . . ? -0.971 55.2  -92.7  -148.2 155.9  6.9   2.6   -12.6 
Oran_A_09 ALA A 174 . . . . . . . + . . . . ? -0.597 50.0  177.5  -67.4  132.0  3.5   2.7   -10.6 
Oran_A_09 CYS A 175 . . > . . . . - . . . . ? -0.767 38.6  -41.0  -130.4 177.1  0.7   3.9   -12.9 
Oran_A_09 ASN A 176 T . 3 . . . S + . . . . ? -0.078 116.3 30.7   -47.8  133.2  -3.2  4.4   -12.6 
Oran_A_09 GLY A 177 T . 3 . . . S + . . . . ? 0.153  96.2  80.5   105.3  -3.8   -5.2  1.7   -10.7 
Oran_A_09 ASP A 178 . . X . . . . + . . . . ? 0.222  56.9  143.4  -112.0 1.9    -2.7  0.4   -8.1  
Oran_A_09 SER A 179 T . 3 . . . S + . . . . ? -0.351 74.5  18.1   -44.8  129.5  -3.3  3.4   -5.7  
Oran_A_09 GLY A 180 T . 3 . . . S + . . . . ? 0.318  94.8  139.4  90.2   -12.1  -3.1  2.0   -2.2  
Oran_A_09 GLY A 181 . . < . . . . - . . . . ? -0.320 55.7  -92.7  -64.9  161.3  -1.3  -1.1  -3.4  
Oran_A_09 PRO A 182 E . . . . . . - A E . F ? -0.467 20.3  -159.4 -92.3  136.1  1.6   -2.6  -1.3  
Oran_A_09 LEU A 183 E . . . . . . - A E C F ? -0.974 25.8  -164.4 -98.1  111.6  5.4   -2.0  -1.5  
Oran_A_09 VAL A 184 E . . . . . . + A E C F ? -0.875 13.8  178.2  -111.3 126.2  6.8   -5.0  0.3   
Oran_A_09 CYS A 185 E . > . . . S - A E C F ? -0.993 72.2  -14.3  -125.0 127.4  10.4  -5.2  1.6   
Oran_A_09 ASN A 186 T . 3 . . . S - . . . . ? 0.885  129.4 -53.0  52.1   33.0   11.9  -8.1  3.5   
Oran_A_09 GLY A 187 T . 3 . . . S + . . . . ? 0.605  118.3 102.4  85.3   9.4    8.4   -9.4  4.1   
Oran_A_09 LYS A 188 E . < . . . S - A F F . ? -0.941 79.4  -101.2 -126.9 156.5  7.0   -6.2  5.6   
Oran_A_09 LEU A 189 E . . . . . . + A F F . ? -0.605 44.8  161.6  -77.1  113.1  4.8   -3.3  4.4   
Oran_A_09 GLN A 190 E . . . . . . - A F . . ? 0.718  58.6  -0.5   -107.2 -24.7  7.1   -0.4  3.6   
Oran_A_09 GLY A 191 E . . . . . . - A F F G ? -0.993 51.7  -133.7 -161.9 157.7  4.9   1.8   1.5   
Oran_A_09 LEU A 192 E . . . . . . - A F F G ? -0.978 41.7  -104.6 -115.3 133.9  1.6   2.4   -0.3  
Oran_A_09 VAL A 193 E . . . . . . + A F . G ? -0.390 52.5  160.4  -55.2  121.0  1.4   3.5   -3.8  
Oran_A_09 SER A 194 E . . . . . . - A F . . ? 0.802  52.0  -35.7  -114.3 -53.9  0.5   7.2   -3.5  
Oran_A_09 TRP A 195 E . . . . . . + A F . G ? -0.967 49.6  175.3  -165.7 168.9  1.3   9.1   -6.7  
Oran_A_09 GLY A 196 . . . . . . . - . . . . ? -0.958 40.7  -64.8  -168.0 -179.8 3.7   9.4   -9.7  
Oran_A_09 THR A 197 . . . . . . . - . . . . ? -0.468 53.0  -105.3 -79.0  152.2  4.4   11.2  -12.9 
Oran_A_09 PHE A 198 S . . . . . S + . . . . ? -0.999 107.4 44.2   -118.3 130.6  2.1   10.9  -16.2 
Oran_A_09 PRO A 199 S . . . . . S - . . . . ? 0.474  100.9 -138.2 -63.7  135.9  2.9   9.3   -18.6 
Oran_A_09 CYS A 200 S . . . . . S + . . . . ? -0.332 78.0  44.5   -65.9  152.0  4.0   6.4   -16.1 
Oran_A_09 GLY A 201 . . . . . . . + . . . . ? 0.760  69.2  159.6  90.7   17.7   7.3   4.6   -16.8 
Oran_A_09 GLN A 202 . . > . . . . - . . . . ? -0.581 53.9  -94.7  -73.8  132.0  9.6   7.6   -17.7 
Oran_A_09 PRO A 203 T . 3 . . . S + . . . . ? -0.337 109.9 10.7   -48.1  129.4  13.3  6.7   -17.3 
Oran_A_09 ASN A 204 T . 3 . . . S + . . . . ? 0.814  93.6  126.8  74.7   26.9   14.5  7.8   -13.8 
Oran_A_09 ASP A 205 . . < . . . . - . . . . ? -0.846 45.0  -160.7 -117.0 84.1   11.0  8.5   -12.5 
Oran_A_09 PRO A 206 . . . . . . . - . . . . ? -0.317 21.9  -107.4 -64.5  150.1  10.6  6.6   -9.3  
Oran_A_09 GLY A 207 E . . . . . . - A G E . ? -0.547 30.8  -129.0 -69.1  147.2  7.1   5.8   -7.9  
Oran_A_09 VAL A 208 E . . . . . . - A G E G ? -0.893 28.2  -176.3 -105.0 132.0  6.1   7.7   -4.8  
Oran_A_09 TYR A 209 E . . . . . . - A G E G ? -0.902 34.3  -112.8 -124.9 143.5  4.8   5.9   -1.8  
Oran_A_09 THR A 210 E . . . . . . - A G E G ? -0.743 41.0  -123.9 -70.0  122.6  3.4   6.8   1.6   
Oran_A_09 GLN A 211 E . > . . . . - A G . G ? -0.627 24.9  -168.1 -75.3  103.2  6.2   5.6   4.1   
Oran_A_09 VAL A 212 G . > . . . S + . . . . ? 0.816  77.2  69.7   -67.4  -35.9  4.2   3.2   6.4   
Oran_A_09 CYS A 213 G . > . . . S + . . . . ? 0.791  96.2  57.1   -57.5  -21.2  7.0   2.9   9.1   
Oran_A_09 LYS A 214 G . < . . . S + . . . . ? 0.583  111.2 41.8   -84.5  -8.4   6.3   6.6   10.0  
Oran_A_09 PHE A 215 G . < > . . S + . . . . ? 0.131  74.0  110.9  -128.0 16.0   2.6   5.9   10.7  
Oran_A_09 THR A 216 H . < > . . S + . . . . ? 0.887  81.2  52.5   -62.5  -35.6  2.7   2.6   12.6  
Oran_A_09 ALA A 217 H . . > . . S + . . . . ? 0.933  111.3 45.3   -64.0  -46.3  1.6   4.4   15.8  
Oran_A_09 TRP A 218 H . . > . . S + . . . . ? 0.914  112.5 52.3   -62.4  -43.1  -1.4  6.0   14.0  
Oran_A_09 ILE A 219 H . . X . . S + . . . . ? 0.943  112.8 43.4   -61.0  -48.0  -2.4  2.7   12.4  
Oran_A_09 ARG A 220 H . . X . . S + . . . . ? 0.898  113.6 50.7   -66.5  -45.3  -2.4  0.8   15.6  
Oran_A_09 LYS A 221 H . . X . . S + . . . . ? 0.911  110.8 48.9   -59.2  -46.3  -4.2  3.4   17.5  
Oran_A_09 THR A 222 H . . X . . S + . . . . ? 0.903  109.9 52.2   -62.3  -38.9  -6.9  3.7   14.8  
Oran_A_09 MET A 223 H . . < . . S + . . . . ? 0.829  113.3 44.9   -70.6  -27.0  -7.4  -0.1  14.8  
Oran_A_09 LYS A 224 H . . < . . S + . . . . ? 0.874  116.7 41.3   -82.6  -41.0  -7.8  -0.2  18.6  
Oran_A_09 GLU A 225 H . . < . . . . . . . . ? 0.722  .     .      -86.6  -22.2  -10.2 2.8   19.1  
Oran_A_09 LYS A 226 . . . < . . . . . . . . ? 0.696  .     .      -126.0 .      -12.6 2.2   16.1  
# 
loop_
_dssp_struct_ladder.id 
_dssp_struct_ladder.sheet_id 
_dssp_struct_ladder.range_id_1 
_dssp_struct_ladder.range_id_2 
_dssp_struct_ladder.type 
_dssp_struct_ladder.beg_1_label_comp_id 
_dssp_struct_ladder.beg_1_label_asym_id 
_dssp_struct_ladder.beg_1_label_seq_id 
_dssp_struct_ladder.pdbx_beg_1_PDB_ins_code 
_dssp_struct_ladder.end_1_label_comp_id 
_dssp_struct_ladder.end_1_label_asym_id 
_dssp_struct_ladder.end_1_label_seq_id 
_dssp_struct_ladder.pdbx_end_1_PDB_ins_code 
_dssp_struct_ladder.beg_1_auth_comp_id 
_dssp_struct_ladder.beg_1_auth_asym_id 
_dssp_struct_ladder.beg_1_auth_seq_id 
_dssp_struct_ladder.end_1_auth_comp_id 
_dssp_struct_ladder.end_1_auth_asym_id 
_dssp_struct_ladder.end_1_auth_seq_id 
_dssp_struct_ladder.beg_2_label_comp_id 
_dssp_struct_ladder.beg_2_label_asym_id 
_dssp_struct_ladder.beg_2_label_seq_id 
_dssp_struct_ladder.pdbx_beg_2_PDB_ins_code 
_dssp_struct_ladder.end_2_label_comp_id 
_dssp_struct_ladder.end_2_label_asym_id 
_dssp_struct_ladder.end_2_label_seq_id 
_dssp_struct_ladder.pdbx_end_2_PDB_ins_code 
_dssp_struct_ladder.beg_2_auth_comp_id 
_dssp_struct_ladder.beg_2_auth_asym_id 
_dssp_struct_ladder.beg_2_auth_seq_id 
_dssp_struct_ladder.end_2_auth_comp_id 
_dssp_struct_ladder.end_2_auth_asym_id 
_dssp_struct_ladder.end_2_auth_seq_id 
A A A C anti-parallel VAL A 6   ? GLU A 7   ? VAL A 6   GLU A 7   CYS A 139 ? GLN A 138 ? CYS A 139 GLN A 138 
B A B C anti-parallel LYS A 117 ? GLY A 122 ? LYS A 117 GLY A 122 HIS A 143 ? GLN A 138 ? HIS A 143 GLN A 138 
C A B E anti-parallel CYS A 118 ? VAL A 120 ? CYS A 118 VAL A 120 CYS A 185 ? LEU A 183 ? CYS A 185 LEU A 183 
D A C D anti-parallel HIS A 143 ? ILE A 145 ? HIS A 143 ILE A 145 GLY A 166 ? CYS A 164 ? GLY A 166 CYS A 164 
E A D G anti-parallel MET A 162 ? ALA A 165 ? MET A 162 ALA A 165 THR A 210 ? GLY A 207 ? THR A 210 GLY A 207 
F A E F anti-parallel PRO A 182 ? CYS A 185 ? PRO A 182 CYS A 185 LEU A 192 ? LYS A 188 ? LEU A 192 LYS A 188 
G A F G anti-parallel GLY A 191 ? TRP A 195 ? GLY A 191 TRP A 195 GLN A 211 ? VAL A 208 ? GLN A 211 VAL A 208 
H B H I anti-parallel GLN A 16  ? ARG A 21  ? GLN A 16  ARG A 21  VAL A 30  ? GLU A 24  ? VAL A 30  GLU A 24  
I B H K anti-parallel ALA A 17  ? PHE A 20  ? ALA A 17  PHE A 20  LEU A 52  ? GLN A 49  ? LEU A 52  GLN A 49  
J B I J anti-parallel VAL A 30  ? ASN A 33  ? VAL A 30  ASN A 33  LEU A 38  ? TRP A 36  ? LEU A 38  TRP A 36  
K B J M anti-parallel TRP A 36  ? THR A 39  ? TRP A 36  THR A 39  ARG A 91  ? MET A 88  ? ARG A 91  MET A 88  
L B K L anti-parallel GLN A 49  ? LEU A 52  ? GLN A 49  LEU A 52  ARG A 68  ? GLN A 65  ? ARG A 68  GLN A 65  
M B L M anti-parallel ALA A 69  ? ARG A 74  ? ALA A 69  ARG A 74  LEU A 92  ? MET A 88  ? LEU A 92  MET A 88  
N C N O anti-parallel ASN A 56  ? ASN A 56  ? ASN A 56  ASN A 56  ALA A 136 ? ALA A 136 ? ALA A 136 ALA A 136 
# 
loop_
_dssp_struct_bridge_pairs.id 
_dssp_struct_bridge_pairs.label_comp_id 
_dssp_struct_bridge_pairs.label_seq_id 
_dssp_struct_bridge_pairs.label_asym_id 
_dssp_struct_bridge_pairs.auth_seq_id 
_dssp_struct_bridge_pairs.auth_asym_id 
_dssp_struct_bridge_pairs.pdbx_PDB_ins_code 
_dssp_struct_bridge_pairs.acceptor_1_label_comp_id 
_dssp_struct_bridge_pairs.acceptor_1_label_seq_id 
_dssp_struct_bridge_pairs.acceptor_1_label_asym_id 
_dssp_struct_bridge_pairs.acceptor_1_auth_seq_id 
_dssp_struct_bridge_pairs.acceptor_1_auth_asym_id 
_dssp_struct_bridge_pairs.acceptor_1_pdbx_PDB_ins_code 
_dssp_struct_bridge_pairs.acceptor_1_energy 
_dssp_struct_bridge_pairs.acceptor_2_label_comp_id 
_dssp_struct_bridge_pairs.acceptor_2_label_seq_id 
_dssp_struct_bridge_pairs.acceptor_2_label_asym_id 
_dssp_struct_bridge_pairs.acceptor_2_auth_seq_id 
_dssp_struct_bridge_pairs.acceptor_2_auth_asym_id 
_dssp_struct_bridge_pairs.acceptor_2_pdbx_PDB_ins_code 
_dssp_struct_bridge_pairs.acceptor_2_energy 
_dssp_struct_bridge_pairs.donor_1_label_comp_id 
_dssp_struct_bridge_pairs.donor_1_label_seq_id 
_dssp_struct_bridge_pairs.donor_1_label_asym_id 
_dssp_struct_bridge_pairs.donor_1_auth_seq_id 
_dssp_struct_bridge_pairs.donor_1_auth_asym_id 
_dssp_struct_bridge_pairs.donor_1_pdbx_PDB_ins_code 
_dssp_struct_bridge_pairs.donor_1_energy 
_dssp_struct_bridge_pairs.donor_2_label_comp_id 
_dssp_struct_bridge_pairs.donor_2_label_seq_id 
_dssp_struct_bridge_pairs.donor_2_label_asym_id 
_dssp_struct_bridge_pairs.donor_2_auth_seq_id 
_dssp_struct_bridge_pairs.donor_2_auth_asym_id 
_dssp_struct_bridge_pairs.donor_2_pdbx_PDB_ins_code 
_dssp_struct_bridge_pairs.donor_2_energy 
1   LYS 1   A 1   A ? ?   ?   ? ?   ? ? ?    ?   ?   ? ?   ? ? ?    ILE 3   A 3   A ? -0.5 THR 126 A 126 A ? -0.2 
2   ILE 2   A 2   A ? THR 125 A 125 A ? -1.1 ASN 176 A 176 A ? -0.2 GLY 5   A 5   A ? -1.0 GLU 4   A 4   A ? -0.5 
3   ILE 3   A 3   A ? ASN 173 A 173 A ? -2.0 LYS 1   A 1   A ? -0.5 ASN 173 A 173 A ? -0.2 THR 127 A 127 A ? -0.1 
4   GLU 4   A 4   A ? THR 126 A 126 A ? -1.0 ILE 2   A 2   A ? -0.5 ILE 3   A 3   A ? -0.2 VAL 6   A 6   A ? -0.1 
5   GLY 5   A 5   A ? ILE 2   A 2   A ? -1.0 THR 126 A 126 A ? -0.1 GLU 7   A 7   A ? -0.4 ALA 140 A 140 A ? -0.2 
6   VAL 6   A 6   A ? CYS 139 A 139 A ? -2.7 GLU 4   A 4   A ? -0.1 CYS 139 A 139 A ? -3.2 CYS 8   A 8   A ? -0.1 
7   GLU 7   A 7   A ? GLY 5   A 5   A ? -0.4 GLN 138 A 138 A ? -0.2 GLN 138 A 138 A ? -0.2 GLN 9   A 9   A ? -0.1 
8   CYS 8   A 8   A ? LEU 137 A 137 A ? -2.8 HIS 55  A 55  A ? -0.1 LEU 137 A 137 A ? -0.1 GLU 7   A 7   A ? -0.1 
9   GLN 9   A 9   A ? PRO 10  A 10  A ? -0.1 GLU 7   A 7   A ? -0.1 SER 12  A 12  A ? -2.0 HIS 13  A 13  A ? -0.3 
10  PRO 10  A 10  A ? ?   ?   ? ?   ? ? ?    ?   ?   ? ?   ? ? ?    GLN 9   A 9   A ? -0.1 HIS 55  A 55  A ? -0.0 
11  ASP 11  A 11  A ? HIS 13  A 13  A ? -0.1 SER 12  A 12  A ? -0.1 GLN 9   A 9   A ? -0.1 HIS 55  A 55  A ? -0.0 
12  SER 12  A 12  A ? GLN 9   A 9   A ? -2.0 HIS 13  A 13  A ? -0.2 ASP 11  A 11  A ? -0.1 TRP 15  A 15  A ? -0.1 
13  HIS 13  A 13  A ? GLN 9   A 9   A ? -0.3 PRO 14  A 14  A ? -0.1 GLN 16  A 16  A ? -1.9 SER 12  A 12  A ? -0.2 
14  PRO 14  A 14  A ? ?   ?   ? ?   ? ? ?    ?   ?   ? ?   ? ? ?    ARG 103 A 103 A ? -1.5 GLY 53  A 53  A ? -0.2 
15  TRP 15  A 15  A ? ILE 102 A 102 A ? -0.2 PRO 104 A 104 A ? -0.1 LEU 31  A 31  A ? -3.0 LEU 105 A 105 A ? -0.2 
16  GLN 16  A 16  A ? HIS 13  A 13  A ? -1.9 VAL 30  A 30  A ? -0.2 GLY 53  A 53  A ? -0.8 ALA 18  A 18  A ? -0.4 
17  ALA 17  A 17  A ? GLY 29  A 29  A ? -2.6 TRP 15  A 15  A ? -0.2 GLY 29  A 29  A ? -1.9 LEU 19  A 19  A ? -0.5 
18  ALA 18  A 18  A ? TYR 51  A 51  A ? -2.3 GLN 16  A 16  A ? -0.4 TYR 51  A 51  A ? -3.1 PHE 20  A 20  A ? -0.6 
19  LEU 19  A 19  A ? CYS 27  A 27  A ? -3.5 ALA 17  A 17  A ? -0.5 HIS 26  A 26  A ? -3.5 CYS 27  A 27  A ? -1.5 
20  PHE 20  A 20  A ? GLN 49  A 49  A ? -3.3 ALA 18  A 18  A ? -0.6 GLN 49  A 49  A ? -2.2 GLY 22  A 22  A ? -0.6 
21  ARG 21  A 21  A ? GLU 24  A 24  A ? -2.4 LEU 19  A 19  A ? -0.4 GLU 24  A 24  A ? -1.9 ASN 23  A 23  A ? -0.4 
22  GLY 22  A 22  A ? PHE 20  A 20  A ? -0.6 ASN 23  A 23  A ? -0.2 GLN 49  A 49  A ? -0.1 PHE 20  A 20  A ? -0.1 
23  ASN 23  A 23  A ? ARG 21  A 21  A ? -0.4 PHE 20  A 20  A ? -0.1 LEU 25  A 25  A ? -0.5 GLY 22  A 22  A ? -0.2 
24  GLU 24  A 24  A ? ARG 21  A 21  A ? -1.9 LEU 25  A 25  A ? -0.0 ARG 21  A 21  A ? -2.4 HIS 26  A 26  A ? -0.3 
25  LEU 25  A 25  A ? ASN 23  A 23  A ? -0.5 PHE 20  A 20  A ? -0.2 PHE 20  A 20  A ? -0.2 GLY 28  A 28  A ? -0.1 
26  HIS 26  A 26  A ? LEU 19  A 19  A ? -3.5 CYS 27  A 27  A ? -0.4 GLY 28  A 28  A ? -0.3 SER 179 A 179 A ? -0.3 
27  CYS 27  A 27  A ? LEU 19  A 19  A ? -1.5 ASP 178 A 178 A ? -0.1 LEU 19  A 19  A ? -3.5 HIS 26  A 26  A ? -0.4 
28  GLY 28  A 28  A ? SER 179 A 179 A ? -3.5 HIS 26  A 26  A ? -0.3 ALA 40  A 40  A ? -0.4 VAL 30  A 30  A ? -0.3 
29  GLY 29  A 29  A ? ALA 17  A 17  A ? -1.9 CYS 27  A 27  A ? -0.2 ALA 17  A 17  A ? -2.6 LEU 31  A 31  A ? -0.4 
30  VAL 30  A 30  A ? LEU 38  A 38  A ? -2.3 GLY 28  A 28  A ? -0.3 LEU 38  A 38  A ? -3.5 VAL 32  A 32  A ? -0.7 
31  LEU 31  A 31  A ? TRP 15  A 15  A ? -3.0 GLY 29  A 29  A ? -0.4 LEU 105 A 105 A ? -2.7 VAL 37  A 37  A ? -0.2 
32  VAL 32  A 32  A ? TRP 36  A 36  A ? -2.2 VAL 30  A 30  A ? -0.7 ARG 34  A 34  A ? -0.2 LEU 107 A 107 A ? -0.2 
33  ASN 33  A 33  A ? TRP 36  A 36  A ? -1.4 VAL 30  A 30  A ? -0.1 TRP 36  A 36  A ? -0.6 VAL 32  A 32  A ? -0.3 
34  ARG 34  A 34  A ? ASN 35  A 35  A ? -0.3 VAL 32  A 32  A ? -0.2 ALA 96  A 96  A ? -3.3 ARG 94  A 94  A ? -0.1 
35  ASN 35  A 35  A ? ALA 95  A 95  A ? -0.2 TRP 36  A 36  A ? -0.1 LEU 92  A 92  A ? -3.0 VAL 37  A 37  A ? -0.4 
36  TRP 36  A 36  A ? ASN 33  A 33  A ? -0.6 ARG 91  A 91  A ? -0.2 VAL 32  A 32  A ? -2.2 ASN 33  A 33  A ? -1.4 
37  VAL 37  A 37  A ? ILE 90  A 90  A ? -2.4 ASN 35  A 35  A ? -0.4 ILE 90  A 90  A ? -3.2 THR 39  A 39  A ? -0.4 
38  LEU 38  A 38  A ? VAL 30  A 30  A ? -3.5 TRP 36  A 36  A ? -0.5 VAL 30  A 30  A ? -2.3 ALA 40  A 40  A ? -0.2 
39  THR 39  A 39  A ? MET 88  A 88  A ? -2.7 VAL 37  A 37  A ? -0.4 MET 88  A 88  A ? -2.6 ALA 41  A 41  A ? -0.3 
40  ALA 40  A 40  A ? GLY 28  A 28  A ? -0.4 LEU 38  A 38  A ? -0.2 CYS 43  A 43  A ? -1.6 LEU 87  A 87  A ? -0.3 
41  ALA 41  A 41  A ? THR 39  A 39  A ? -0.3 HIS 42  A 42  A ? -0.3 LYS 44  A 44  A ? -1.4 ALA 40  A 40  A ? -0.1 
42  HIS 42  A 42  A ? CYS 43  A 43  A ? -0.3 HIS 83  A 83  A ? -0.1 ALA 41  A 41  A ? -0.3 SER 179 A 179 A ? -0.0 
43  CYS 43  A 43  A ? ALA 40  A 40  A ? -1.6 GLY 28  A 28  A ? -0.1 HIS 42  A 42  A ? -0.3 ALA 41  A 41  A ? -0.2 
44  LYS 44  A 44  A ? ALA 41  A 41  A ? -1.4 PRO 46  A 46  A ? -0.0 ALA 41  A 41  A ? -0.0 GLU 47  A 47  A ? -0.0 
45  LEU 45  A 45  A ? PRO 46  A 46  A ? -0.0 ?   ?   ? ?   ? ? ?    TYR 48  A 48  A ? -0.1 SER 72  A 72  A ? -0.1 
46  PRO 46  A 46  A ? ?   ?   ? ?   ? ? ?    ?   ?   ? ?   ? ? ?    TYR 48  A 48  A ? -0.3 SER 72  A 72  A ? -0.1 
47  GLU 47  A 47  A ? THR 71  A 71  A ? -0.0 GLN 49  A 49  A ? -0.0 GLN 49  A 49  A ? -0.3 ARG 70  A 70  A ? -0.1 
48  TYR 48  A 48  A ? PRO 46  A 46  A ? -0.3 ALA 69  A 69  A ? -0.3 ALA 69  A 69  A ? -2.6 VAL 50  A 50  A ? -0.6 
49  GLN 49  A 49  A ? PHE 20  A 20  A ? -2.2 GLU 47  A 47  A ? -0.3 PHE 20  A 20  A ? -3.3 TYR 51  A 51  A ? -0.7 
50  VAL 50  A 50  A ? ILE 67  A 67  A ? -3.4 TYR 48  A 48  A ? -0.6 ILE 67  A 67  A ? -2.9 LEU 52  A 52  A ? -0.5 
51  TYR 51  A 51  A ? ALA 18  A 18  A ? -3.1 GLN 49  A 49  A ? -0.7 ALA 18  A 18  A ? -2.3 GLY 53  A 53  A ? -0.3 
52  LEU 52  A 52  A ? GLN 65  A 65  A ? -2.9 VAL 50  A 50  A ? -0.5 GLN 65  A 65  A ? -2.3 ALA 17  A 17  A ? -0.1 
53  GLY 53  A 53  A ? GLN 16  A 16  A ? -0.8 TYR 51  A 51  A ? -0.3 HIS 55  A 55  A ? -0.4 LEU 52  A 52  A ? -0.1 
54  GLN 54  A 54  A ? GLN 16  A 16  A ? -0.3 TYR 51  A 51  A ? -0.2 GLY 53  A 53  A ? -0.2 LEU 57  A 57  A ? -0.1 
55  HIS 55  A 55  A ? GLY 53  A 53  A ? -0.4 ASN 56  A 56  A ? -0.3 LEU 137 A 137 A ? -2.3 LEU 57  A 57  A ? -0.5 
56  ASN 56  A 56  A ? ALA 136 A 136 A ? -0.2 ALA 59  A 59  A ? -0.1 ALA 59  A 59  A ? -1.0 HIS 55  A 55  A ? -0.3 
57  LEU 57  A 57  A ? THR 135 A 135 A ? -2.4 HIS 55  A 55  A ? -0.5 ALA 136 A 136 A ? -0.1 ASN 56  A 56  A ? -0.1 
58  LYS 58  A 58  A ? THR 135 A 135 A ? -0.4 LYS 60  A 60  A ? -0.0 LYS 60  A 60  A ? -0.3 LEU 57  A 57  A ? -0.2 
59  ALA 59  A 59  A ? ASN 56  A 56  A ? -1.0 THR 135 A 135 A ? -0.2 GLU 61  A 61  A ? -1.0 ASN 56  A 56  A ? -0.1 
60  LYS 60  A 60  A ? LYS 58  A 58  A ? -0.3 GLN 54  A 54  A ? -0.1 LYS 62  A 62  A ? -0.5 LEU 57  A 57  A ? -0.1 
61  GLU 61  A 61  A ? ALA 59  A 59  A ? -1.0 ASN 56  A 56  A ? -0.2 GLY 64  A 64  A ? -1.8 GLY 63  A 63  A ? -0.1 
62  LYS 62  A 62  A ? LYS 60  A 60  A ? -0.5 GLY 63  A 63  A ? -0.2 GLN 65  A 65  A ? -0.1 GLU 61  A 61  A ? -0.0 
63  GLY 63  A 63  A ? GLY 64  A 64  A ? -0.4 GLU 61  A 61  A ? -0.1 LYS 62  A 62  A ? -0.2 GLN 65  A 65  A ? -0.1 
64  GLY 64  A 64  A ? GLU 61  A 61  A ? -1.8 GLY 53  A 53  A ? -0.0 VAL 66  A 66  A ? -0.4 GLY 63  A 63  A ? -0.4 
65  GLN 65  A 65  A ? LEU 52  A 52  A ? -2.3 GLY 63  A 63  A ? -0.1 LEU 52  A 52  A ? -2.9 ILE 67  A 67  A ? -0.6 
66  VAL 66  A 66  A ? GLY 64  A 64  A ? -0.4 TYR 51  A 51  A ? -0.2 ARG 68  A 68  A ? -0.4 TYR 51  A 51  A ? -0.2 
67  ILE 67  A 67  A ? VAL 50  A 50  A ? -2.9 GLN 65  A 65  A ? -0.6 VAL 50  A 50  A ? -3.4 ALA 69  A 69  A ? -0.1 
68  ARG 68  A 68  A ? VAL 66  A 66  A ? -0.4 GLN 49  A 49  A ? -0.2 ASP 93  A 93  A ? -2.8 ARG 70  A 70  A ? -0.4 
69  ALA 69  A 69  A ? TYR 48  A 48  A ? -2.6 LEU 92  A 92  A ? -0.2 TYR 48  A 48  A ? -0.3 LEU 92  A 92  A ? -0.2 
70  ARG 70  A 70  A ? ARG 91  A 91  A ? -3.3 ARG 68  A 68  A ? -0.4 SER 72  A 72  A ? -0.3 LEU 92  A 92  A ? -0.2 
71  THR 71  A 71  A ? ARG 91  A 91  A ? -1.1 TYR 73  A 73  A ? -0.0 ARG 91  A 91  A ? -3.2 TYR 73  A 73  A ? -0.4 
72  SER 72  A 72  A ? ARG 70  A 70  A ? -0.3 ILE 90  A 90  A ? -0.2 ARG 74  A 74  A ? -0.5 ILE 90  A 90  A ? -0.2 
73  TYR 73  A 73  A ? LEU 89  A 89  A ? -3.4 THR 71  A 71  A ? -0.4 LEU 89  A 89  A ? -2.3 HIS 75  A 75  A ? -0.2 
74  ARG 74  A 74  A ? SER 72  A 72  A ? -0.5 MET 88  A 88  A ? -0.2 MET 88  A 88  A ? -0.2 ASP 86  A 86  A ? -0.1 
75  HIS 75  A 75  A ? LEU 87  A 87  A ? -2.8 ASN 85  A 85  A ? -0.3 TYR 78  A 78  A ? -2.0 ARG 74  A 74  A ? -0.1 
76  PRO 76  A 76  A ? ?   ?   ? ?   ? ? ?    ?   ?   ? ?   ? ? ?    HIS 75  A 75  A ? -0.1 ARG 74  A 74  A ? -0.1 
77  ASN 77  A 77  A ? ASN 85  A 85  A ? -0.1 SER 79  A 79  A ? -0.1 SER 79  A 79  A ? -0.2 HIS 75  A 75  A ? -0.1 
78  TYR 78  A 78  A ? HIS 75  A 75  A ? -2.0 LEU 87  A 87  A ? -0.1 THR 80  A 80  A ? -0.5 ASN 85  A 85  A ? -0.2 
79  SER 79  A 79  A ? VAL 84  A 84  A ? -1.9 ASN 77  A 77  A ? -0.2 HIS 83  A 83  A ? -2.5 VAL 84  A 84  A ? -0.3 
80  THR 80  A 80  A ? TYR 78  A 78  A ? -0.5 GLU 81  A 81  A ? -0.2 SER 79  A 79  A ? -0.1 TYR 78  A 78  A ? -0.0 
81  GLU 81  A 81  A ? THR 82  A 82  A ? -0.1 VAL 84  A 84  A ? -0.1 THR 80  A 80  A ? -0.2 TYR 78  A 78  A ? -0.0 
82  THR 82  A 82  A ? VAL 84  A 84  A ? -0.1 LEU 158 A 158 A ? -0.0 GLY 159 A 159 A ? -0.2 THR 80  A 80  A ? -0.2 
83  HIS 83  A 83  A ? SER 79  A 79  A ? -2.5 VAL 84  A 84  A ? -0.2 ASP 86  A 86  A ? -0.9 THR 80  A 80  A ? -0.2 
84  VAL 84  A 84  A ? SER 79  A 79  A ? -0.3 ASN 85  A 85  A ? -0.2 SER 79  A 79  A ? -1.9 HIS 83  A 83  A ? -0.2 
85  ASN 85  A 85  A ? ASP 86  A 86  A ? -0.2 TYR 78  A 78  A ? -0.2 LEU 87  A 87  A ? -2.4 HIS 75  A 75  A ? -0.3 
86  ASP 86  A 86  A ? HIS 83  A 83  A ? -0.9 THR 82  A 82  A ? -0.1 MET 88  A 88  A ? -0.4 ASN 85  A 85  A ? -0.2 
87  LEU 87  A 87  A ? ASN 85  A 85  A ? -2.4 ALA 40  A 40  A ? -0.3 HIS 75  A 75  A ? -2.8 LEU 89  A 89  A ? -0.3 
88  MET 88  A 88  A ? THR 39  A 39  A ? -2.6 ASP 86  A 86  A ? -0.4 THR 39  A 39  A ? -2.7 ILE 90  A 90  A ? -0.4 
89  LEU 89  A 89  A ? TYR 73  A 73  A ? -2.3 LEU 87  A 87  A ? -0.3 TYR 73  A 73  A ? -3.4 ARG 91  A 91  A ? -0.5 
90  ILE 90  A 90  A ? VAL 37  A 37  A ? -3.2 MET 88  A 88  A ? -0.4 VAL 37  A 37  A ? -2.4 LEU 92  A 92  A ? -0.5 
91  ARG 91  A 91  A ? THR 71  A 71  A ? -3.2 LEU 89  A 89  A ? -0.5 ARG 70  A 70  A ? -3.3 THR 71  A 71  A ? -1.1 
92  LEU 92  A 92  A ? ASN 35  A 35  A ? -3.0 ILE 90  A 90  A ? -0.5 ALA 69  A 69  A ? -0.2 ALA 95  A 95  A ? -0.1 
93  ASP 93  A 93  A ? ARG 68  A 68  A ? -2.8 ARG 94  A 94  A ? -0.2 ALA 95  A 95  A ? -0.3 LEU 92  A 92  A ? -0.1 
94  ARG 94  A 94  A ? ARG 68  A 68  A ? -0.4 ARG 34  A 34  A ? -0.1 ASP 93  A 93  A ? -0.2 ALA 96  A 96  A ? -0.1 
95  ALA 95  A 95  A ? ASP 93  A 93  A ? -0.3 ALA 96  A 96  A ? -0.1 ASN 35  A 35  A ? -0.2 SER 97  A 97  A ? -0.2 
96  ALA 96  A 96  A ? ARG 34  A 34  A ? -3.3 ASN 33  A 33  A ? -0.1 LEU 98  A 98  A ? -0.8 ALA 95  A 95  A ? -0.1 
97  SER 97  A 97  A ? ALA 95  A 95  A ? -0.2 ARG 103 A 103 A ? -0.0 THR 99  A 99  A ? -0.2 ALA 96  A 96  A ? -0.1 
98  LEU 98  A 98  A ? ALA 96  A 96  A ? -0.8 ARG 101 A 101 A ? -0.1 GLY 100 A 100 A ? -0.2 ARG 103 A 103 A ? -0.2 
99  THR 99  A 99  A ? ILE 102 A 102 A ? -1.6 SER 97  A 97  A ? -0.2 ILE 102 A 102 A ? -0.5 GLY 53  A 53  A ? -0.0 
100 GLY 100 A 100 A ? LEU 98  A 98  A ? -0.2 ARG 101 A 101 A ? -0.2 ARG 103 A 103 A ? -0.1 GLY 53  A 53  A ? -0.0 
101 ARG 101 A 101 A ? ILE 102 A 102 A ? -0.2 GLY 63  A 63  A ? -0.1 ARG 103 A 103 A ? -0.5 GLY 53  A 53  A ? -0.3 
102 ILE 102 A 102 A ? THR 99  A 99  A ? -0.5 LEU 52  A 52  A ? -0.1 THR 99  A 99  A ? -1.6 ARG 101 A 101 A ? -0.2 
103 ARG 103 A 103 A ? PRO 14  A 14  A ? -1.5 ARG 101 A 101 A ? -0.5 LEU 31  A 31  A ? -0.2 LEU 105 A 105 A ? -0.1 
104 PRO 104 A 104 A ? ?   ?   ? ?   ? ? ?    ?   ?   ? ?   ? ? ?    VAL 32  A 32  A ? -0.3 TRP 15  A 15  A ? -0.1 
105 LEU 105 A 105 A ? LEU 31  A 31  A ? -2.7 TRP 15  A 15  A ? -0.2 LYS 188 A 188 A ? -0.1 VAL 30  A 30  A ? -0.0 
106 PRO 106 A 106 A ? ?   ?   ? ?   ? ? ?    ?   ?   ? ?   ? ? ?    LEU 189 A 189 A ? -2.1 ASN 33  A 33  A ? -0.1 
107 LEU 107 A 107 A ? VAL 32  A 32  A ? -0.2 LYS 188 A 188 A ? -0.2 GLN 190 A 190 A ? -0.1 THR 109 A 109 A ? -0.1 
108 PRO 108 A 108 A ? ?   ?   ? ?   ? ? ?    ?   ?   ? ?   ? ? ?    LEU 107 A 107 A ? -0.1 CYS 111 A 111 A ? -0.1 
109 THR 109 A 109 A ? SER 110 A 110 A ? -0.2 LEU 107 A 107 A ? -0.1 CYS 111 A 111 A ? -0.3 LEU 107 A 107 A ? -0.0 
110 SER 110 A 110 A ? ?   ?   ? ?   ? ? ?    ?   ?   ? ?   ? ? ?    ASP 112 A 112 A ? -0.4 THR 109 A 109 A ? -0.2 
111 CYS 111 A 111 A ? THR 109 A 109 A ? -0.3 CYS 213 A 213 A ? -0.1 LYS 113 A 113 A ? -0.1 GLN 190 A 190 A ? -0.1 
112 ASP 112 A 112 A ? SER 110 A 110 A ? -0.4 LYS 113 A 113 A ? -0.1 GLY 115 A 115 A ? -0.1 CYS 111 A 111 A ? -0.1 
113 LYS 113 A 113 A ? PRO 114 A 114 A ? -0.1 CYS 111 A 111 A ? -0.1 THR 116 A 116 A ? -1.7 LEU 144 A 144 A ? -0.3 
114 PRO 114 A 114 A ? ?   ?   ? ?   ? ? ?    ?   ?   ? ?   ? ? ?    ILE 145 A 145 A ? -0.2 LYS 113 A 113 A ? -0.1 
115 GLY 115 A 115 A ? LEU 144 A 144 A ? -2.9 THR 116 A 116 A ? -0.3 LYS 117 A 117 A ? -0.2 ILE 145 A 145 A ? -0.1 
116 THR 116 A 116 A ? LYS 113 A 113 A ? -1.7 LYS 117 A 117 A ? -0.1 LEU 144 A 144 A ? -2.0 GLY 115 A 115 A ? -0.3 
117 LYS 117 A 117 A ? HIS 143 A 143 A ? -0.2 GLY 115 A 115 A ? -0.2 ASN 186 A 186 A ? -0.6 THR 119 A 119 A ? -0.3 
118 CYS 118 A 118 A ? VAL 142 A 142 A ? -3.4 THR 116 A 116 A ? -0.3 VAL 142 A 142 A ? -3.0 VAL 120 A 120 A ? -0.4 
119 THR 119 A 119 A ? VAL 184 A 184 A ? -2.7 LYS 117 A 117 A ? -0.3 VAL 184 A 184 A ? -3.2 SER 121 A 121 A ? -0.4 
120 VAL 120 A 120 A ? ALA 140 A 140 A ? -2.6 CYS 118 A 118 A ? -0.4 ALA 140 A 140 A ? -2.1 GLY 122 A 122 A ? -0.3 
121 SER 121 A 121 A ? PRO 182 A 182 A ? -1.4 THR 119 A 119 A ? -0.4 TRP 123 A 123 A ? -0.3 CYS 139 A 139 A ? -0.2 
122 GLY 122 A 122 A ? GLN 138 A 138 A ? -2.2 VAL 120 A 120 A ? -0.3 GLN 138 A 138 A ? -2.6 ASP 178 A 178 A ? -0.1 
123 TRP 123 A 123 A ? GLY 177 A 177 A ? -0.4 SER 121 A 121 A ? -0.3 THR 126 A 126 A ? -0.1 ASP 178 A 178 A ? -0.1 
124 GLY 124 A 124 A ? THR 125 A 125 A ? -0.2 GLN 138 A 138 A ? -0.1 GLY 177 A 177 A ? -0.3 ASN 176 A 176 A ? -0.2 
125 THR 125 A 125 A ? ASN 176 A 176 A ? -3.3 PHE 133 A 133 A ? -0.2 ILE 2   A 2   A ? -1.1 CYS 175 A 175 A ? -0.2 
126 THR 126 A 126 A ? THR 132 A 132 A ? -2.9 LYS 1   A 1   A ? -0.2 GLU 4   A 4   A ? -1.0 SER 128 A 128 A ? -0.3 
127 THR 127 A 127 A ? THR 132 A 132 A ? -0.4 ILE 3   A 3   A ? -0.1 THR 132 A 132 A ? -0.4 CYS 200 A 200 A ? -0.1 
128 SER 128 A 128 A ? THR 126 A 126 A ? -0.3 VAL 131 A 131 A ? -0.1 VAL 131 A 131 A ? -0.1 PHE 198 A 198 A ? -0.0 
129 PRO 129 A 129 A ? ?   ?   ? ?   ? ? ?    ?   ?   ? ?   ? ? ?    VAL 131 A 131 A ? -0.5 THR 127 A 127 A ? -0.1 
130 GLU 130 A 130 A ? VAL 131 A 131 A ? -0.0 THR 125 A 125 A ? -0.0 THR 132 A 132 A ? -0.4 THR 127 A 127 A ? -0.0 
131 VAL 131 A 131 A ? PRO 129 A 129 A ? -0.5 THR 126 A 126 A ? -0.1 PHE 133 A 133 A ? -0.4 SER 128 A 128 A ? -0.1 
132 THR 132 A 132 A ? GLU 130 A 130 A ? -0.4 THR 127 A 127 A ? -0.4 THR 126 A 126 A ? -2.9 THR 127 A 127 A ? -0.4 
133 PHE 133 A 133 A ? VAL 131 A 131 A ? -0.4 THR 125 A 125 A ? -0.2 THR 125 A 125 A ? -0.2 GLY 124 A 124 A ? -0.1 
134 PRO 134 A 134 A ? ?   ?   ? ?   ? ? ?    ?   ?   ? ?   ? ? ?    LEU 57  A 57  A ? -0.1 GLN 138 A 138 A ? -0.1 
135 THR 135 A 135 A ? ASN 56  A 56  A ? -0.1 LEU 137 A 137 A ? -0.1 LEU 57  A 57  A ? -2.4 LYS 58  A 58  A ? -0.4 
136 ALA 136 A 136 A ? ASN 56  A 56  A ? -0.2 LEU 57  A 57  A ? -0.1 ASN 56  A 56  A ? -0.2 GLN 138 A 138 A ? -0.1 
137 LEU 137 A 137 A ? HIS 55  A 55  A ? -2.3 THR 135 A 135 A ? -0.3 CYS 8   A 8   A ? -2.8 CYS 139 A 139 A ? -0.3 
138 GLN 138 A 138 A ? GLY 122 A 122 A ? -2.6 GLU 7   A 7   A ? -0.2 GLY 122 A 122 A ? -2.2 ALA 140 A 140 A ? -0.3 
139 CYS 139 A 139 A ? VAL 6   A 6   A ? -3.2 LEU 137 A 137 A ? -0.3 VAL 6   A 6   A ? -2.7 ASP 141 A 141 A ? -0.3 
140 ALA 140 A 140 A ? VAL 120 A 120 A ? -2.1 GLN 138 A 138 A ? -0.3 VAL 120 A 120 A ? -2.6 VAL 142 A 142 A ? -0.4 
141 ASP 141 A 141 A ? CYS 139 A 139 A ? -0.3 THR 119 A 119 A ? -0.2 HIS 143 A 143 A ? -0.2 THR 119 A 119 A ? -0.2 
142 VAL 142 A 142 A ? CYS 118 A 118 A ? -3.0 ALA 140 A 140 A ? -0.4 CYS 118 A 118 A ? -3.4 LEU 144 A 144 A ? -0.4 
143 HIS 143 A 143 A ? GLY 166 A 166 A ? -1.4 ASP 141 A 141 A ? -0.2 GLY 166 A 166 A ? -2.2 LYS 117 A 117 A ? -0.2 
144 LEU 144 A 144 A ? THR 116 A 116 A ? -2.0 VAL 142 A 142 A ? -0.4 GLY 115 A 115 A ? -2.9 SER 146 A 146 A ? -0.3 
145 ILE 145 A 145 A ? CYS 164 A 164 A ? -2.7 PRO 114 A 114 A ? -0.2 CYS 164 A 164 A ? -0.6 LEU 144 A 144 A ? -0.0 
146 SER 146 A 146 A ? LEU 144 A 144 A ? -0.3 GLN 147 A 147 A ? -0.1 CYS 150 A 150 A ? -2.6 ARG 151 A 151 A ? -0.2 
147 GLN 147 A 147 A ? GLU 148 A 148 A ? -0.2 GLU 149 A 149 A ? -0.2 ARG 151 A 151 A ? -2.5 SER 152 A 152 A ? -0.2 
148 GLU 148 A 148 A ? CYS 150 A 150 A ? -0.2 GLU 149 A 149 A ? -0.2 SER 152 A 152 A ? -1.6 GLN 147 A 147 A ? -0.2 
149 GLU 149 A 149 A ? ARG 151 A 151 A ? -0.2 CYS 150 A 150 A ? -0.2 VAL 153 A 153 A ? -0.7 GLN 147 A 147 A ? -0.2 
150 CYS 150 A 150 A ? SER 146 A 146 A ? -2.6 ARG 151 A 151 A ? -0.2 TYR 154 A 154 A ? -2.5 VAL 153 A 153 A ? -1.1 
151 ARG 151 A 151 A ? GLN 147 A 147 A ? -2.5 SER 152 A 152 A ? -0.3 HIS 155 A 155 A ? -2.2 CYS 150 A 150 A ? -0.2 
152 SER 152 A 152 A ? GLU 148 A 148 A ? -1.6 TYR 154 A 154 A ? -0.2 ARG 151 A 151 A ? -0.3 CYS 150 A 150 A ? -0.2 
153 VAL 153 A 153 A ? CYS 150 A 150 A ? -1.1 GLU 149 A 149 A ? -0.7 ARG 151 A 151 A ? -0.2 SER 152 A 152 A ? -0.2 
154 TYR 154 A 154 A ? CYS 150 A 150 A ? -2.5 HIS 155 A 155 A ? -0.3 LEU 157 A 157 A ? -2.1 ARG 151 A 151 A ? -0.2 
155 HIS 155 A 155 A ? ARG 151 A 151 A ? -2.2 ASP 156 A 156 A ? -0.3 LEU 158 A 158 A ? -1.1 TYR 154 A 154 A ? -0.3 
156 ASP 156 A 156 A ? LEU 157 A 157 A ? -0.3 ?   ?   ? ?   ? ? ?    HIS 155 A 155 A ? -0.3 ARG 151 A 151 A ? -0.1 
157 LEU 157 A 157 A ? TYR 154 A 154 A ? -2.1 ARG 151 A 151 A ? -0.2 GLY 159 A 159 A ? -0.7 ASP 156 A 156 A ? -0.3 
158 LEU 158 A 158 A ? HIS 155 A 155 A ? -1.1 TYR 154 A 154 A ? -0.1 GLU 160 A 160 A ? -0.1 ARG 151 A 151 A ? -0.0 
159 GLY 159 A 159 A ? LEU 157 A 157 A ? -0.7 THR 82  A 82  A ? -0.2 MET 162 A 162 A ? -1.2 LEU 157 A 157 A ? -0.1 
160 GLU 160 A 160 A ? SER 161 A 161 A ? -0.3 LEU 158 A 158 A ? -0.1 GLY 159 A 159 A ? -0.1 LEU 158 A 158 A ? -0.0 
161 SER 161 A 161 A ? LEU 163 A 163 A ? -0.0 THR 210 A 210 A ? -0.0 GLN 211 A 211 A ? -2.5 LEU 163 A 163 A ? -0.3 
162 MET 162 A 162 A ? GLY 159 A 159 A ? -1.2 THR 210 A 210 A ? -0.2 CYS 164 A 164 A ? -0.3 THR 210 A 210 A ? -0.2 
163 LEU 163 A 163 A ? TYR 209 A 209 A ? -2.3 SER 161 A 161 A ? -0.3 TYR 209 A 209 A ? -2.8 ALA 165 A 165 A ? -0.4 
164 CYS 164 A 164 A ? ILE 145 A 145 A ? -0.6 MET 162 A 162 A ? -0.3 ILE 145 A 145 A ? -2.7 GLY 166 A 166 A ? -0.4 
165 ALA 165 A 165 A ? GLY 207 A 207 A ? -1.8 LEU 163 A 163 A ? -0.4 GLY 207 A 207 A ? -2.4 VAL 167 A 167 A ? -0.3 
166 GLY 166 A 166 A ? HIS 143 A 143 A ? -2.2 CYS 164 A 164 A ? -0.4 HIS 143 A 143 A ? -1.4 LYS 168 A 168 A ? -0.6 
167 VAL 167 A 167 A ? THR 172 A 172 A ? -0.6 ALA 165 A 165 A ? -0.3 SER 170 A 170 A ? -2.0 ASN 204 A 204 A ? -0.4 
168 LYS 168 A 168 A ? GLY 166 A 166 A ? -0.6 ASP 169 A 169 A ? -0.3 HIS 171 A 171 A ? -0.1 GLY 166 A 166 A ? -0.0 
169 ASP 169 A 169 A ? SER 170 A 170 A ? -0.2 GLN 202 A 202 A ? -0.0 HIS 171 A 171 A ? -0.3 LYS 168 A 168 A ? -0.3 
170 SER 170 A 170 A ? VAL 167 A 167 A ? -2.0 THR 172 A 172 A ? -0.1 ASN 204 A 204 A ? -0.6 ASP 205 A 205 A ? -0.4 
171 HIS 171 A 171 A ? ASP 169 A 169 A ? -0.3 PRO 203 A 203 A ? -0.2 ASN 173 A 173 A ? -0.5 ILE 3   A 3   A ? -0.1 
172 THR 172 A 172 A ? VAL 167 A 167 A ? -0.1 GLU 4   A 4   A ? -0.1 VAL 167 A 167 A ? -0.6 ALA 174 A 174 A ? -0.3 
173 ASN 173 A 173 A ? HIS 171 A 171 A ? -0.5 ILE 3   A 3   A ? -0.2 ILE 3   A 3   A ? -2.0 CYS 175 A 175 A ? -0.2 
174 ALA 174 A 174 A ? THR 172 A 172 A ? -0.3 ILE 2   A 2   A ? -0.2 GLY 201 A 201 A ? -0.3 ASN 176 A 176 A ? -0.2 
175 CYS 175 A 175 A ? ASN 173 A 173 A ? -0.2 THR 125 A 125 A ? -0.2 ASP 178 A 178 A ? -1.1 SER 179 A 179 A ? -0.1 
176 ASN 176 A 176 A ? GLY 177 A 177 A ? -0.2 ALA 174 A 174 A ? -0.2 THR 125 A 125 A ? -3.3 ILE 2   A 2   A ? -0.2 
177 GLY 177 A 177 A ? GLY 124 A 124 A ? -0.3 HIS 26  A 26  A ? -0.2 TRP 123 A 123 A ? -0.4 ASN 176 A 176 A ? -0.2 
178 ASP 178 A 178 A ? CYS 175 A 175 A ? -1.1 GLY 122 A 122 A ? -0.1 GLY 181 A 181 A ? -3.1 VAL 193 A 193 A ? -0.3 
179 SER 179 A 179 A ? GLY 180 A 180 A ? -0.3 HIS 26  A 26  A ? -0.3 GLY 28  A 28  A ? -3.5 SER 194 A 194 A ? -0.2 
180 GLY 180 A 180 A ? VAL 193 A 193 A ? -2.7 GLY 181 A 181 A ? -0.3 SER 179 A 179 A ? -0.3 SER 194 A 194 A ? -0.1 
181 GLY 181 A 181 A ? ASP 178 A 178 A ? -3.1 GLY 28  A 28  A ? -0.1 VAL 193 A 193 A ? -2.4 GLY 180 A 180 A ? -0.3 
182 PRO 182 A 182 A ? ?   ?   ? ?   ? ? ?    ?   ?   ? ?   ? ? ?    SER 121 A 121 A ? -1.4 VAL 184 A 184 A ? -0.6 
183 LEU 183 A 183 A ? GLY 191 A 191 A ? -2.8 GLY 181 A 181 A ? -0.2 GLN 190 A 190 A ? -3.1 GLY 191 A 191 A ? -1.5 
184 VAL 184 A 184 A ? THR 119 A 119 A ? -3.2 PRO 182 A 182 A ? -0.6 THR 119 A 119 A ? -2.7 ASN 186 A 186 A ? -0.4 
185 CYS 185 A 185 A ? LYS 188 A 188 A ? -2.5 LEU 183 A 183 A ? -0.5 LYS 188 A 188 A ? -2.0 CYS 118 A 118 A ? -0.2 
186 ASN 186 A 186 A ? LYS 117 A 117 A ? -0.6 VAL 184 A 184 A ? -0.4 CYS 185 A 185 A ? -0.1 LEU 189 A 189 A ? -0.1 
187 GLY 187 A 187 A ? LYS 188 A 188 A ? -0.2 VAL 184 A 184 A ? -0.1 LEU 189 A 189 A ? -0.3 ASN 186 A 186 A ? -0.3 
188 LYS 188 A 188 A ? CYS 185 A 185 A ? -2.0 LEU 105 A 105 A ? -0.1 CYS 185 A 185 A ? -2.5 GLN 190 A 190 A ? -0.6 
189 LEU 189 A 189 A ? PRO 106 A 106 A ? -2.1 GLY 187 A 187 A ? -0.3 VAL 184 A 184 A ? -0.2 LEU 192 A 192 A ? -0.1 
190 GLN 190 A 190 A ? LEU 183 A 183 A ? -3.1 LYS 188 A 188 A ? -0.6 VAL 212 A 212 A ? -1.2 CYS 213 A 213 A ? -0.5 
191 GLY 191 A 191 A ? LEU 183 A 183 A ? -1.5 GLN 211 A 211 A ? -0.2 LEU 183 A 183 A ? -2.8 VAL 193 A 193 A ? -0.4 
192 LEU 192 A 192 A ? THR 210 A 210 A ? -1.4 GLN 190 A 190 A ? -0.3 THR 210 A 210 A ? -2.5 SER 194 A 194 A ? -0.2 
193 VAL 193 A 193 A ? GLY 181 A 181 A ? -2.4 GLY 191 A 191 A ? -0.4 GLY 180 A 180 A ? -2.7 TYR 209 A 209 A ? -0.2 
194 SER 194 A 194 A ? VAL 208 A 208 A ? -2.5 TRP 195 A 195 A ? -0.4 GLY 196 A 196 A ? -0.3 TYR 209 A 209 A ? -0.2 
195 TRP 195 A 195 A ? VAL 208 A 208 A ? -1.6 ASN 176 A 176 A ? -0.0 VAL 208 A 208 A ? -2.3 SER 194 A 194 A ? -0.4 
196 GLY 196 A 196 A ? SER 194 A 194 A ? -0.3 GLY 207 A 207 A ? -0.2 PHE 198 A 198 A ? -0.1 GLY 207 A 207 A ? -0.1 
197 THR 197 A 197 A ? TRP 195 A 195 A ? -0.3 PRO 206 A 206 A ? -0.3 GLY 201 A 201 A ? -0.1 GLN 202 A 202 A ? -0.1 
198 PHE 198 A 198 A ? GLY 196 A 196 A ? -0.1 PRO 199 A 199 A ? -0.1 CYS 200 A 200 A ? -0.2 CYS 175 A 175 A ? -0.0 
199 PRO 199 A 199 A ? ?   ?   ? ?   ? ? ?    ?   ?   ? ?   ? ? ?    GLN 202 A 202 A ? -0.4 PHE 198 A 198 A ? -0.1 
200 CYS 200 A 200 A ? GLY 201 A 201 A ? -0.2 PHE 198 A 198 A ? -0.2 CYS 175 A 175 A ? -0.1 PHE 198 A 198 A ? -0.1 
201 GLY 201 A 201 A ? ASP 205 A 205 A ? -0.3 ALA 174 A 174 A ? -0.3 CYS 200 A 200 A ? -0.2 ASN 204 A 204 A ? -0.1 
202 GLN 202 A 202 A ? PRO 199 A 199 A ? -0.4 ASP 205 A 205 A ? -0.1 ASP 205 A 205 A ? -1.3 GLY 201 A 201 A ? -0.2 
203 PRO 203 A 203 A ? ?   ?   ? ?   ? ? ?    ?   ?   ? ?   ? ? ?    HIS 171 A 171 A ? -0.2 GLN 202 A 202 A ? -0.1 
204 ASN 204 A 204 A ? SER 170 A 170 A ? -0.6 VAL 167 A 167 A ? -0.4 HIS 171 A 171 A ? -0.1 LYS 168 A 168 A ? -0.1 
205 ASP 205 A 205 A ? GLN 202 A 202 A ? -1.3 SER 170 A 170 A ? -0.4 GLY 201 A 201 A ? -0.3 ASN 204 A 204 A ? -0.2 
206 PRO 206 A 206 A ? ?   ?   ? ?   ? ? ?    ?   ?   ? ?   ? ? ?    THR 197 A 197 A ? -0.3 GLY 166 A 166 A ? -0.2 
207 GLY 207 A 207 A ? ALA 165 A 165 A ? -2.4 THR 172 A 172 A ? -0.2 ALA 165 A 165 A ? -1.8 TYR 209 A 209 A ? -0.5 
208 VAL 208 A 208 A ? TRP 195 A 195 A ? -2.3 CYS 164 A 164 A ? -0.2 SER 194 A 194 A ? -2.5 TRP 195 A 195 A ? -1.6 
209 TYR 209 A 209 A ? LEU 163 A 163 A ? -2.8 GLY 207 A 207 A ? -0.5 LEU 163 A 163 A ? -2.3 GLN 211 A 211 A ? -0.5 
210 THR 210 A 210 A ? LEU 192 A 192 A ? -2.5 VAL 208 A 208 A ? -0.3 LEU 192 A 192 A ? -1.4 VAL 212 A 212 A ? -0.9 
211 GLN 211 A 211 A ? SER 161 A 161 A ? -2.5 TYR 209 A 209 A ? -0.5 LYS 214 A 214 A ? -1.3 GLY 191 A 191 A ? -0.2 
212 VAL 212 A 212 A ? GLN 190 A 190 A ? -1.2 THR 210 A 210 A ? -0.9 PHE 215 A 215 A ? -2.8 THR 216 A 216 A ? -0.2 
213 CYS 213 A 213 A ? GLN 190 A 190 A ? -0.5 LYS 214 A 214 A ? -0.3 THR 216 A 216 A ? -0.6 VAL 212 A 212 A ? -0.3 
214 LYS 214 A 214 A ? GLN 211 A 211 A ? -1.3 PHE 215 A 215 A ? -0.2 CYS 213 A 213 A ? -0.3 VAL 212 A 212 A ? -0.2 
215 PHE 215 A 215 A ? VAL 212 A 212 A ? -2.8 GLN 211 A 211 A ? -0.2 ILE 219 A 219 A ? -2.7 LYS 214 A 214 A ? -0.2 
216 THR 216 A 216 A ? CYS 213 A 213 A ? -0.6 VAL 212 A 212 A ? -0.2 ARG 220 A 220 A ? -2.4 LYS 221 A 221 A ? -0.2 
217 ALA 217 A 217 A ? CYS 213 A 213 A ? -0.2 ILE 219 A 219 A ? -0.2 LYS 221 A 221 A ? -2.4 THR 216 A 216 A ? -0.2 
218 TRP 218 A 218 A ? ARG 220 A 220 A ? -0.2 ILE 219 A 219 A ? -0.2 THR 222 A 222 A ? -2.6 MET 223 A 223 A ? -0.2 
219 ILE 219 A 219 A ? PHE 215 A 215 A ? -2.7 ARG 220 A 220 A ? -0.2 MET 223 A 223 A ? -2.1 ALA 217 A 217 A ? -0.2 
220 ARG 220 A 220 A ? THR 216 A 216 A ? -2.4 LYS 221 A 221 A ? -0.2 LYS 224 A 224 A ? -1.6 ILE 219 A 219 A ? -0.2 
221 LYS 221 A 221 A ? ALA 217 A 217 A ? -2.4 THR 216 A 216 A ? -0.2 GLU 225 A 225 A ? -1.9 ARG 220 A 220 A ? -0.2 
222 THR 222 A 222 A ? TRP 218 A 218 A ? -2.6 MET 223 A 223 A ? -0.2 LYS 226 A 226 A ? -1.6 ARG 220 A 220 A ? -0.2 
223 MET 223 A 223 A ? ILE 219 A 219 A ? -2.1 TRP 218 A 218 A ? -0.2 THR 222 A 222 A ? -0.2 LYS 221 A 221 A ? -0.2 
224 LYS 224 A 224 A ? ARG 220 A 220 A ? -1.6 ILE 219 A 219 A ? -0.2 MET 223 A 223 A ? -0.2 THR 222 A 222 A ? -0.2 
225 GLU 225 A 225 A ? LYS 221 A 221 A ? -1.9 ARG 220 A 220 A ? -0.1 MET 223 A 223 A ? -0.2 THR 222 A 222 A ? -0.1 
226 LYS 226 A 226 A ? THR 222 A 222 A ? -1.6 LYS 221 A 221 A ? -0.2 MET 223 A 223 A ? -0.2 LYS 224 A 224 A ? -0.1 
# 
loop_
_dssp_statistics_histogram.entry_id 
_dssp_statistics_histogram.type 
_dssp_statistics_histogram.1 
_dssp_statistics_histogram.2 
_dssp_statistics_histogram.3 
_dssp_statistics_histogram.4 
_dssp_statistics_histogram.5 
_dssp_statistics_histogram.6 
_dssp_statistics_histogram.7 
_dssp_statistics_histogram.8 
_dssp_statistics_histogram.9 
_dssp_statistics_histogram.10 
_dssp_statistics_histogram.11 
_dssp_statistics_histogram.12 
_dssp_statistics_histogram.13 
_dssp_statistics_histogram.14 
_dssp_statistics_histogram.15 
_dssp_statistics_histogram.16 
_dssp_statistics_histogram.17 
_dssp_statistics_histogram.18 
_dssp_statistics_histogram.19 
_dssp_statistics_histogram.20 
_dssp_statistics_histogram.21 
_dssp_statistics_histogram.22 
_dssp_statistics_histogram.23 
_dssp_statistics_histogram.24 
_dssp_statistics_histogram.25 
_dssp_statistics_histogram.26 
_dssp_statistics_histogram.27 
_dssp_statistics_histogram.28 
_dssp_statistics_histogram.29 
_dssp_statistics_histogram.30 
Oran_A_09 residues_per_alpha_helix        0 0 0 0 0 0 0 1 0 1 0 0 0 0 0 0 0 0 0 0 0 0 0 0 0 0 0 0 0 0 
Oran_A_09 parallel_bridges_per_ladder     0 0 0 0 0 0 0 0 0 0 0 0 0 0 0 0 0 0 0 0 0 0 0 0 0 0 0 0 0 0 
Oran_A_09 antiparallel_bridges_per_ladder 1 1 3 6 1 2 0 0 0 0 0 0 0 0 0 0 0 0 0 0 0 0 0 0 0 0 0 0 0 0 
Oran_A_09 ladders_per_sheet               0 0 0 0 0 1 1 0 0 0 0 0 0 0 0 0 0 0 0 0 0 0 0 0 0 0 0 0 0 0 
# 
loop_
_dssp_statistics_hbond.entry_id 
_dssp_statistics_hbond.type 
_dssp_statistics_hbond.count 
_dssp_statistics_hbond.count_per_100 
Oran_A_09 O(I)-->H-N(J)          147 65.0 
Oran_A_09 'PARALLEL BRIDGES'     0   0.0  
Oran_A_09 'ANTIPARALLEL BRIDGES' 70  31.0 
Oran_A_09 O(I)-->H-N(I-5)        2   0.9  
Oran_A_09 O(I)-->H-N(I-4)        1   0.4  
Oran_A_09 O(I)-->H-N(I-3)        4   1.8  
Oran_A_09 O(I)-->H-N(I-2)        0   0.0  
Oran_A_09 O(I)-->H-N(I-1)        0   0.0  
Oran_A_09 O(I)-->H-N(I+0)        0   0.0  
Oran_A_09 O(I)-->H-N(I+1)        0   0.0  
Oran_A_09 O(I)-->H-N(I+2)        22  9.7  
Oran_A_09 O(I)-->H-N(I+3)        24  10.6 
Oran_A_09 O(I)-->H-N(I+4)        15  6.6  
Oran_A_09 O(I)-->H-N(I+5)        0   0.0  
# 
_dssp_statistics.entry_id                       Oran_A_09 
_dssp_statistics.nr_of_residues                 226 
_dssp_statistics.nr_of_chains                   1 
_dssp_statistics.nr_of_ss_bridges_total         0 
_dssp_statistics.nr_of_ss_bridges_intra_chain   0 
_dssp_statistics.nr_of_ss_bridges_inter_chain   0 
# 
loop_
_chem_comp.id 
_chem_comp.type 
_chem_comp.mon_nstd_flag 
_chem_comp.name 
_chem_comp.formula 
_chem_comp.formula_weight 
ALA 'L-PEPTIDE LINKING' y ALANINE         'C3 H7 N O2'     89.093 
ARG 'L-PEPTIDE LINKING' y ARGININE        'C6 H15 N4 O2'  175.209 
ASN 'L-PEPTIDE LINKING' y ASPARAGINE      'C4 H8 N2 O3'   132.118 
ASP 'L-PEPTIDE LINKING' y 'ASPARTIC ACID' 'C4 H7 N O4'    133.103 
CYS 'L-PEPTIDE LINKING' y CYSTEINE        'C3 H7 N O2 S'  121.158 
GLN 'L-PEPTIDE LINKING' y GLUTAMINE       'C5 H10 N2 O3'  146.144 
GLU 'L-PEPTIDE LINKING' y 'GLUTAMIC ACID' 'C5 H9 N O4'    147.129 
GLY 'PEPTIDE LINKING'   y GLYCINE         'C2 H5 N O2'     75.067 
HIS 'L-PEPTIDE LINKING' y HISTIDINE       'C6 H10 N3 O2'  156.162 
ILE 'L-PEPTIDE LINKING' y ISOLEUCINE      'C6 H13 N O2'   131.173 
LEU 'L-PEPTIDE LINKING' y LEUCINE         'C6 H13 N O2'   131.173 
LYS 'L-PEPTIDE LINKING' y LYSINE          'C6 H15 N2 O2'  147.195 
MET 'L-PEPTIDE LINKING' y METHIONINE      'C5 H11 N O2 S' 149.211 
PHE 'L-PEPTIDE LINKING' y PHENYLALANINE   'C9 H11 N O2'   165.189 
PRO 'L-PEPTIDE LINKING' y PROLINE         'C5 H9 N O2'     115.13 
SER 'L-PEPTIDE LINKING' y SERINE          'C3 H7 N O3'    105.093 
THR 'L-PEPTIDE LINKING' y THREONINE       'C4 H9 N O3'    119.119 
TRP 'L-PEPTIDE LINKING' y TRYPTOPHAN      'C11 H12 N2 O2' 204.225 
TYR 'L-PEPTIDE LINKING' y TYROSINE        'C9 H11 N O3'   181.189 
VAL 'L-PEPTIDE LINKING' y VALINE          'C5 H11 N O2'   117.146 
# 
loop_
_atom_type.symbol 
N 
C 
O 
S 
# 
loop_
_entity_poly_seq.entity_id 
_entity_poly_seq.num 
_entity_poly_seq.mon_id 
_entity_poly_seq.hetero 
1   1 LYS n 
1   2 ILE n 
1   3 ILE n 
1   4 GLU n 
1   5 GLY n 
1   6 VAL n 
1   7 GLU n 
1   8 CYS n 
1   9 GLN n 
1  10 PRO n 
1  11 ASP n 
1  12 SER n 
1  13 HIS n 
1  14 PRO n 
1  15 TRP n 
1  16 GLN n 
1  17 ALA n 
1  18 ALA n 
1  19 LEU n 
1  20 PHE n 
1  21 ARG n 
1  22 GLY n 
1  23 ASN n 
1  24 GLU n 
1  25 LEU n 
1  26 HIS n 
1  27 CYS n 
1  28 GLY n 
1  29 GLY n 
1  30 VAL n 
1  31 LEU n 
1  32 VAL n 
1  33 ASN n 
1  34 ARG n 
1  35 ASN n 
1  36 TRP n 
1  37 VAL n 
1  38 LEU n 
1  39 THR n 
1  40 ALA n 
1  41 ALA n 
1  42 HIS n 
1  43 CYS n 
1  44 LYS n 
1  45 LEU n 
1  46 PRO n 
1  47 GLU n 
1  48 TYR n 
1  49 GLN n 
1  50 VAL n 
1  51 TYR n 
1  52 LEU n 
1  53 GLY n 
1  54 GLN n 
1  55 HIS n 
1  56 ASN n 
1  57 LEU n 
1  58 LYS n 
1  59 ALA n 
1  60 LYS n 
1  61 GLU n 
1  62 LYS n 
1  63 GLY n 
1  64 GLY n 
1  65 GLN n 
1  66 VAL n 
1  67 ILE n 
1  68 ARG n 
1  69 ALA n 
1  70 ARG n 
1  71 THR n 
1  72 SER n 
1  73 TYR n 
1  74 ARG n 
1  75 HIS n 
1  76 PRO n 
1  77 ASN n 
1  78 TYR n 
1  79 SER n 
1  80 THR n 
1  81 GLU n 
1  82 THR n 
1  83 HIS n 
1  84 VAL n 
1  85 ASN n 
1  86 ASP n 
1  87 LEU n 
1  88 MET n 
1  89 LEU n 
1  90 ILE n 
1  91 ARG n 
1  92 LEU n 
1  93 ASP n 
1  94 ARG n 
1  95 ALA n 
1  96 ALA n 
1  97 SER n 
1  98 LEU n 
1  99 THR n 
1 100 GLY n 
1 101 ARG n 
1 102 ILE n 
1 103 ARG n 
1 104 PRO n 
1 105 LEU n 
1 106 PRO n 
1 107 LEU n 
1 108 PRO n 
1 109 THR n 
1 110 SER n 
1 111 CYS n 
1 112 ASP n 
1 113 LYS n 
1 114 PRO n 
1 115 GLY n 
1 116 THR n 
1 117 LYS n 
1 118 CYS n 
1 119 THR n 
1 120 VAL n 
1 121 SER n 
1 122 GLY n 
1 123 TRP n 
1 124 GLY n 
1 125 THR n 
1 126 THR n 
1 127 THR n 
1 128 SER n 
1 129 PRO n 
1 130 GLU n 
1 131 VAL n 
1 132 THR n 
1 133 PHE n 
1 134 PRO n 
1 135 THR n 
1 136 ALA n 
1 137 LEU n 
1 138 GLN n 
1 139 CYS n 
1 140 ALA n 
1 141 ASP n 
1 142 VAL n 
1 143 HIS n 
1 144 LEU n 
1 145 ILE n 
1 146 SER n 
1 147 GLN n 
1 148 GLU n 
1 149 GLU n 
1 150 CYS n 
1 151 ARG n 
1 152 SER n 
1 153 VAL n 
1 154 TYR n 
1 155 HIS n 
1 156 ASP n 
1 157 LEU n 
1 158 LEU n 
1 159 GLY n 
1 160 GLU n 
1 161 SER n 
1 162 MET n 
1 163 LEU n 
1 164 CYS n 
1 165 ALA n 
1 166 GLY n 
1 167 VAL n 
1 168 LYS n 
1 169 ASP n 
1 170 SER n 
1 171 HIS n 
1 172 THR n 
1 173 ASN n 
1 174 ALA n 
1 175 CYS n 
1 176 ASN n 
1 177 GLY n 
1 178 ASP n 
1 179 SER n 
1 180 GLY n 
1 181 GLY n 
1 182 PRO n 
1 183 LEU n 
1 184 VAL n 
1 185 CYS n 
1 186 ASN n 
1 187 GLY n 
1 188 LYS n 
1 189 LEU n 
1 190 GLN n 
1 191 GLY n 
1 192 LEU n 
1 193 VAL n 
1 194 SER n 
1 195 TRP n 
1 196 GLY n 
1 197 THR n 
1 198 PHE n 
1 199 PRO n 
1 200 CYS n 
1 201 GLY n 
1 202 GLN n 
1 203 PRO n 
1 204 ASN n 
1 205 ASP n 
1 206 PRO n 
1 207 GLY n 
1 208 VAL n 
1 209 TYR n 
1 210 THR n 
1 211 GLN n 
1 212 VAL n 
1 213 CYS n 
1 214 LYS n 
1 215 PHE n 
1 216 THR n 
1 217 ALA n 
1 218 TRP n 
1 219 ILE n 
1 220 ARG n 
1 221 LYS n 
1 222 THR n 
1 223 MET n 
1 224 LYS n 
1 225 GLU n 
1 226 LYS n 
# 
loop_
_pdbx_poly_seq_scheme.asym_id 
_pdbx_poly_seq_scheme.entity_id 
_pdbx_poly_seq_scheme.seq_id 
_pdbx_poly_seq_scheme.mon_id 
_pdbx_poly_seq_scheme.ndb_seq_num 
_pdbx_poly_seq_scheme.pdb_seq_num 
_pdbx_poly_seq_scheme.auth_seq_num 
_pdbx_poly_seq_scheme.pdb_mon_id 
_pdbx_poly_seq_scheme.auth_mon_id 
_pdbx_poly_seq_scheme.pdb_strand_id 
_pdbx_poly_seq_scheme.pdb_ins_code 
_pdbx_poly_seq_scheme.hetero 
A 1   1 LYS   1 1   1   LYS LYS A ? n 
A 1   2 ILE   2 2   2   ILE ILE A ? n 
A 1   3 ILE   3 3   3   ILE ILE A ? n 
A 1   4 GLU   4 4   4   GLU GLU A ? n 
A 1   5 GLY   5 5   5   GLY GLY A ? n 
A 1   6 VAL   6 6   6   VAL VAL A ? n 
A 1   7 GLU   7 7   7   GLU GLU A ? n 
A 1   8 CYS   8 8   8   CYS CYS A ? n 
A 1   9 GLN   9 9   9   GLN GLN A ? n 
A 1  10 PRO  10 10  10  PRO PRO A ? n 
A 1  11 ASP  11 11  11  ASP ASP A ? n 
A 1  12 SER  12 12  12  SER SER A ? n 
A 1  13 HIS  13 13  13  HIS HIS A ? n 
A 1  14 PRO  14 14  14  PRO PRO A ? n 
A 1  15 TRP  15 15  15  TRP TRP A ? n 
A 1  16 GLN  16 16  16  GLN GLN A ? n 
A 1  17 ALA  17 17  17  ALA ALA A ? n 
A 1  18 ALA  18 18  18  ALA ALA A ? n 
A 1  19 LEU  19 19  19  LEU LEU A ? n 
A 1  20 PHE  20 20  20  PHE PHE A ? n 
A 1  21 ARG  21 21  21  ARG ARG A ? n 
A 1  22 GLY  22 22  22  GLY GLY A ? n 
A 1  23 ASN  23 23  23  ASN ASN A ? n 
A 1  24 GLU  24 24  24  GLU GLU A ? n 
A 1  25 LEU  25 25  25  LEU LEU A ? n 
A 1  26 HIS  26 26  26  HIS HIS A ? n 
A 1  27 CYS  27 27  27  CYS CYS A ? n 
A 1  28 GLY  28 28  28  GLY GLY A ? n 
A 1  29 GLY  29 29  29  GLY GLY A ? n 
A 1  30 VAL  30 30  30  VAL VAL A ? n 
A 1  31 LEU  31 31  31  LEU LEU A ? n 
A 1  32 VAL  32 32  32  VAL VAL A ? n 
A 1  33 ASN  33 33  33  ASN ASN A ? n 
A 1  34 ARG  34 34  34  ARG ARG A ? n 
A 1  35 ASN  35 35  35  ASN ASN A ? n 
A 1  36 TRP  36 36  36  TRP TRP A ? n 
A 1  37 VAL  37 37  37  VAL VAL A ? n 
A 1  38 LEU  38 38  38  LEU LEU A ? n 
A 1  39 THR  39 39  39  THR THR A ? n 
A 1  40 ALA  40 40  40  ALA ALA A ? n 
A 1  41 ALA  41 41  41  ALA ALA A ? n 
A 1  42 HIS  42 42  42  HIS HIS A ? n 
A 1  43 CYS  43 43  43  CYS CYS A ? n 
A 1  44 LYS  44 44  44  LYS LYS A ? n 
A 1  45 LEU  45 45  45  LEU LEU A ? n 
A 1  46 PRO  46 46  46  PRO PRO A ? n 
A 1  47 GLU  47 47  47  GLU GLU A ? n 
A 1  48 TYR  48 48  48  TYR TYR A ? n 
A 1  49 GLN  49 49  49  GLN GLN A ? n 
A 1  50 VAL  50 50  50  VAL VAL A ? n 
A 1  51 TYR  51 51  51  TYR TYR A ? n 
A 1  52 LEU  52 52  52  LEU LEU A ? n 
A 1  53 GLY  53 53  53  GLY GLY A ? n 
A 1  54 GLN  54 54  54  GLN GLN A ? n 
A 1  55 HIS  55 55  55  HIS HIS A ? n 
A 1  56 ASN  56 56  56  ASN ASN A ? n 
A 1  57 LEU  57 57  57  LEU LEU A ? n 
A 1  58 LYS  58 58  58  LYS LYS A ? n 
A 1  59 ALA  59 59  59  ALA ALA A ? n 
A 1  60 LYS  60 60  60  LYS LYS A ? n 
A 1  61 GLU  61 61  61  GLU GLU A ? n 
A 1  62 LYS  62 62  62  LYS LYS A ? n 
A 1  63 GLY  63 63  63  GLY GLY A ? n 
A 1  64 GLY  64 64  64  GLY GLY A ? n 
A 1  65 GLN  65 65  65  GLN GLN A ? n 
A 1  66 VAL  66 66  66  VAL VAL A ? n 
A 1  67 ILE  67 67  67  ILE ILE A ? n 
A 1  68 ARG  68 68  68  ARG ARG A ? n 
A 1  69 ALA  69 69  69  ALA ALA A ? n 
A 1  70 ARG  70 70  70  ARG ARG A ? n 
A 1  71 THR  71 71  71  THR THR A ? n 
A 1  72 SER  72 72  72  SER SER A ? n 
A 1  73 TYR  73 73  73  TYR TYR A ? n 
A 1  74 ARG  74 74  74  ARG ARG A ? n 
A 1  75 HIS  75 75  75  HIS HIS A ? n 
A 1  76 PRO  76 76  76  PRO PRO A ? n 
A 1  77 ASN  77 77  77  ASN ASN A ? n 
A 1  78 TYR  78 78  78  TYR TYR A ? n 
A 1  79 SER  79 79  79  SER SER A ? n 
A 1  80 THR  80 80  80  THR THR A ? n 
A 1  81 GLU  81 81  81  GLU GLU A ? n 
A 1  82 THR  82 82  82  THR THR A ? n 
A 1  83 HIS  83 83  83  HIS HIS A ? n 
A 1  84 VAL  84 84  84  VAL VAL A ? n 
A 1  85 ASN  85 85  85  ASN ASN A ? n 
A 1  86 ASP  86 86  86  ASP ASP A ? n 
A 1  87 LEU  87 87  87  LEU LEU A ? n 
A 1  88 MET  88 88  88  MET MET A ? n 
A 1  89 LEU  89 89  89  LEU LEU A ? n 
A 1  90 ILE  90 90  90  ILE ILE A ? n 
A 1  91 ARG  91 91  91  ARG ARG A ? n 
A 1  92 LEU  92 92  92  LEU LEU A ? n 
A 1  93 ASP  93 93  93  ASP ASP A ? n 
A 1  94 ARG  94 94  94  ARG ARG A ? n 
A 1  95 ALA  95 95  95  ALA ALA A ? n 
A 1  96 ALA  96 96  96  ALA ALA A ? n 
A 1  97 SER  97 97  97  SER SER A ? n 
A 1  98 LEU  98 98  98  LEU LEU A ? n 
A 1  99 THR  99 99  99  THR THR A ? n 
A 1 100 GLY 100 100 100 GLY GLY A ? n 
A 1 101 ARG 101 101 101 ARG ARG A ? n 
A 1 102 ILE 102 102 102 ILE ILE A ? n 
A 1 103 ARG 103 103 103 ARG ARG A ? n 
A 1 104 PRO 104 104 104 PRO PRO A ? n 
A 1 105 LEU 105 105 105 LEU LEU A ? n 
A 1 106 PRO 106 106 106 PRO PRO A ? n 
A 1 107 LEU 107 107 107 LEU LEU A ? n 
A 1 108 PRO 108 108 108 PRO PRO A ? n 
A 1 109 THR 109 109 109 THR THR A ? n 
A 1 110 SER 110 110 110 SER SER A ? n 
A 1 111 CYS 111 111 111 CYS CYS A ? n 
A 1 112 ASP 112 112 112 ASP ASP A ? n 
A 1 113 LYS 113 113 113 LYS LYS A ? n 
A 1 114 PRO 114 114 114 PRO PRO A ? n 
A 1 115 GLY 115 115 115 GLY GLY A ? n 
A 1 116 THR 116 116 116 THR THR A ? n 
A 1 117 LYS 117 117 117 LYS LYS A ? n 
A 1 118 CYS 118 118 118 CYS CYS A ? n 
A 1 119 THR 119 119 119 THR THR A ? n 
A 1 120 VAL 120 120 120 VAL VAL A ? n 
A 1 121 SER 121 121 121 SER SER A ? n 
A 1 122 GLY 122 122 122 GLY GLY A ? n 
A 1 123 TRP 123 123 123 TRP TRP A ? n 
A 1 124 GLY 124 124 124 GLY GLY A ? n 
A 1 125 THR 125 125 125 THR THR A ? n 
A 1 126 THR 126 126 126 THR THR A ? n 
A 1 127 THR 127 127 127 THR THR A ? n 
A 1 128 SER 128 128 128 SER SER A ? n 
A 1 129 PRO 129 129 129 PRO PRO A ? n 
A 1 130 GLU 130 130 130 GLU GLU A ? n 
A 1 131 VAL 131 131 131 VAL VAL A ? n 
A 1 132 THR 132 132 132 THR THR A ? n 
A 1 133 PHE 133 133 133 PHE PHE A ? n 
A 1 134 PRO 134 134 134 PRO PRO A ? n 
A 1 135 THR 135 135 135 THR THR A ? n 
A 1 136 ALA 136 136 136 ALA ALA A ? n 
A 1 137 LEU 137 137 137 LEU LEU A ? n 
A 1 138 GLN 138 138 138 GLN GLN A ? n 
A 1 139 CYS 139 139 139 CYS CYS A ? n 
A 1 140 ALA 140 140 140 ALA ALA A ? n 
A 1 141 ASP 141 141 141 ASP ASP A ? n 
A 1 142 VAL 142 142 142 VAL VAL A ? n 
A 1 143 HIS 143 143 143 HIS HIS A ? n 
A 1 144 LEU 144 144 144 LEU LEU A ? n 
A 1 145 ILE 145 145 145 ILE ILE A ? n 
A 1 146 SER 146 146 146 SER SER A ? n 
A 1 147 GLN 147 147 147 GLN GLN A ? n 
A 1 148 GLU 148 148 148 GLU GLU A ? n 
A 1 149 GLU 149 149 149 GLU GLU A ? n 
A 1 150 CYS 150 150 150 CYS CYS A ? n 
A 1 151 ARG 151 151 151 ARG ARG A ? n 
A 1 152 SER 152 152 152 SER SER A ? n 
A 1 153 VAL 153 153 153 VAL VAL A ? n 
A 1 154 TYR 154 154 154 TYR TYR A ? n 
A 1 155 HIS 155 155 155 HIS HIS A ? n 
A 1 156 ASP 156 156 156 ASP ASP A ? n 
A 1 157 LEU 157 157 157 LEU LEU A ? n 
A 1 158 LEU 158 158 158 LEU LEU A ? n 
A 1 159 GLY 159 159 159 GLY GLY A ? n 
A 1 160 GLU 160 160 160 GLU GLU A ? n 
A 1 161 SER 161 161 161 SER SER A ? n 
A 1 162 MET 162 162 162 MET MET A ? n 
A 1 163 LEU 163 163 163 LEU LEU A ? n 
A 1 164 CYS 164 164 164 CYS CYS A ? n 
A 1 165 ALA 165 165 165 ALA ALA A ? n 
A 1 166 GLY 166 166 166 GLY GLY A ? n 
A 1 167 VAL 167 167 167 VAL VAL A ? n 
A 1 168 LYS 168 168 168 LYS LYS A ? n 
A 1 169 ASP 169 169 169 ASP ASP A ? n 
A 1 170 SER 170 170 170 SER SER A ? n 
A 1 171 HIS 171 171 171 HIS HIS A ? n 
A 1 172 THR 172 172 172 THR THR A ? n 
A 1 173 ASN 173 173 173 ASN ASN A ? n 
A 1 174 ALA 174 174 174 ALA ALA A ? n 
A 1 175 CYS 175 175 175 CYS CYS A ? n 
A 1 176 ASN 176 176 176 ASN ASN A ? n 
A 1 177 GLY 177 177 177 GLY GLY A ? n 
A 1 178 ASP 178 178 178 ASP ASP A ? n 
A 1 179 SER 179 179 179 SER SER A ? n 
A 1 180 GLY 180 180 180 GLY GLY A ? n 
A 1 181 GLY 181 181 181 GLY GLY A ? n 
A 1 182 PRO 182 182 182 PRO PRO A ? n 
A 1 183 LEU 183 183 183 LEU LEU A ? n 
A 1 184 VAL 184 184 184 VAL VAL A ? n 
A 1 185 CYS 185 185 185 CYS CYS A ? n 
A 1 186 ASN 186 186 186 ASN ASN A ? n 
A 1 187 GLY 187 187 187 GLY GLY A ? n 
A 1 188 LYS 188 188 188 LYS LYS A ? n 
A 1 189 LEU 189 189 189 LEU LEU A ? n 
A 1 190 GLN 190 190 190 GLN GLN A ? n 
A 1 191 GLY 191 191 191 GLY GLY A ? n 
A 1 192 LEU 192 192 192 LEU LEU A ? n 
A 1 193 VAL 193 193 193 VAL VAL A ? n 
A 1 194 SER 194 194 194 SER SER A ? n 
A 1 195 TRP 195 195 195 TRP TRP A ? n 
A 1 196 GLY 196 196 196 GLY GLY A ? n 
A 1 197 THR 197 197 197 THR THR A ? n 
A 1 198 PHE 198 198 198 PHE PHE A ? n 
A 1 199 PRO 199 199 199 PRO PRO A ? n 
A 1 200 CYS 200 200 200 CYS CYS A ? n 
A 1 201 GLY 201 201 201 GLY GLY A ? n 
A 1 202 GLN 202 202 202 GLN GLN A ? n 
A 1 203 PRO 203 203 203 PRO PRO A ? n 
A 1 204 ASN 204 204 204 ASN ASN A ? n 
A 1 205 ASP 205 205 205 ASP ASP A ? n 
A 1 206 PRO 206 206 206 PRO PRO A ? n 
A 1 207 GLY 207 207 207 GLY GLY A ? n 
A 1 208 VAL 208 208 208 VAL VAL A ? n 
A 1 209 TYR 209 209 209 TYR TYR A ? n 
A 1 210 THR 210 210 210 THR THR A ? n 
A 1 211 GLN 211 211 211 GLN GLN A ? n 
A 1 212 VAL 212 212 212 VAL VAL A ? n 
A 1 213 CYS 213 213 213 CYS CYS A ? n 
A 1 214 LYS 214 214 214 LYS LYS A ? n 
A 1 215 PHE 215 215 215 PHE PHE A ? n 
A 1 216 THR 216 216 216 THR THR A ? n 
A 1 217 ALA 217 217 217 ALA ALA A ? n 
A 1 218 TRP 218 218 218 TRP TRP A ? n 
A 1 219 ILE 219 219 219 ILE ILE A ? n 
A 1 220 ARG 220 220 220 ARG ARG A ? n 
A 1 221 LYS 221 221 221 LYS LYS A ? n 
A 1 222 THR 222 222 222 THR THR A ? n 
A 1 223 MET 223 223 223 MET MET A ? n 
A 1 224 LYS 224 224 224 LYS LYS A ? n 
A 1 225 GLU 225 225 225 GLU GLU A ? n 
A 1 226 LYS 226 226 226 LYS LYS A ? n 
# 
loop_
_atom_site.group_PDB 
_atom_site.id 
_atom_site.type_symbol 
_atom_site.label_atom_id 
_atom_site.label_alt_id 
_atom_site.label_comp_id 
_atom_site.label_asym_id 
_atom_site.label_entity_id 
_atom_site.label_seq_id 
_atom_site.pdbx_PDB_ins_code 
_atom_site.Cartn_x 
_atom_site.Cartn_y 
_atom_site.Cartn_z 
_atom_site.occupancy 
_atom_site.B_iso_or_equiv 
_atom_site.pdbx_formal_charge 
_atom_site.auth_seq_id 
_atom_site.auth_comp_id 
_atom_site.auth_asym_id 
_atom_site.auth_atom_id 
_atom_site.pdbx_PDB_model_num 
ATOM 1    N N   ? LYS A 1   1 ?   0.166   0.340 -10.251 1.000 56.240 ? 1   LYS A N   1 
ATOM 2    C CA  ? LYS A 1   1 ?   0.894   0.895 -11.389 1.000 56.240 ? 1   LYS A CA  1 
ATOM 3    C C   ? LYS A 1   1 ?   2.102   0.032 -11.742 1.000 56.240 ? 1   LYS A C   1 
ATOM 4    C CB  ? LYS A 1   1 ?   1.341   2.327 -11.093 1.000 56.240 ? 1   LYS A CB  1 
ATOM 5    O O   ? LYS A 1   1 ?   3.091   0.009 -11.007 1.000 56.240 ? 1   LYS A O   1 
ATOM 6    C CG  ? LYS A 1   1 ?   0.202   3.335 -11.050 1.000 56.240 ? 1   LYS A CG  1 
ATOM 7    C CD  ? LYS A 1   1 ?   0.717   4.753 -10.837 1.000 56.240 ? 1   LYS A CD  1 
ATOM 8    C CE  ? LYS A 1   1 ?  -0.426   5.751 -10.712 1.000 56.240 ? 1   LYS A CE  1 
ATOM 9    N NZ  ? LYS A 1   1 ?   0.075   7.150 -10.558 1.000 56.240 ? 1   LYS A NZ  1 
ATOM 10   N N   ? ILE A 1   2 ?   1.966  -1.050 -12.403 1.000 59.010 ? 2   ILE A N   1 
ATOM 11   C CA  ? ILE A 1   2 ?   3.253  -1.696 -12.629 1.000 59.010 ? 2   ILE A CA  1 
ATOM 12   C C   ? ILE A 1   2 ?   3.542  -1.763 -14.127 1.000 59.010 ? 2   ILE A C   1 
ATOM 13   C CB  ? ILE A 1   2 ?   3.290  -3.113 -12.012 1.000 59.010 ? 2   ILE A CB  1 
ATOM 14   O O   ? ILE A 1   2 ?   2.849  -2.464 -14.868 1.000 59.010 ? 2   ILE A O   1 
ATOM 15   C CG1 ? ILE A 1   2 ?   2.956  -3.053 -10.517 1.000 59.010 ? 2   ILE A CG1 1 
ATOM 16   C CG2 ? ILE A 1   2 ?   4.656  -3.766 -12.242 1.000 59.010 ? 2   ILE A CG2 1 
ATOM 17   C CD1 ? ILE A 1   2 ?   2.803  -4.419  -9.862 1.000 59.010 ? 2   ILE A CD1 1 
ATOM 18   N N   ? ILE A 1   3 ?   4.236  -0.749 -14.721 1.000 63.680 ? 3   ILE A N   1 
ATOM 19   C CA  ? ILE A 1   3 ?   4.687  -0.713 -16.108 1.000 63.680 ? 3   ILE A CA  1 
ATOM 20   C C   ? ILE A 1   3 ?   5.846  -1.688 -16.299 1.000 63.680 ? 3   ILE A C   1 
ATOM 21   C CB  ? ILE A 1   3 ?   5.111   0.713 -16.527 1.000 63.680 ? 3   ILE A CB  1 
ATOM 22   O O   ? ILE A 1   3 ?   6.816  -1.668 -15.537 1.000 63.680 ? 3   ILE A O   1 
ATOM 23   C CG1 ? ILE A 1   3 ?   3.966   1.703 -16.287 1.000 63.680 ? 3   ILE A CG1 1 
ATOM 24   C CG2 ? ILE A 1   3 ?   5.556   0.734 -17.992 1.000 63.680 ? 3   ILE A CG2 1 
ATOM 25   C CD1 ? ILE A 1   3 ?   2.761   1.487 -17.191 1.000 63.680 ? 3   ILE A CD1 1 
ATOM 26   N N   ? GLU A 1   4 ?   5.558  -2.737 -17.172 1.000 64.930 ? 4   GLU A N   1 
ATOM 27   C CA  ? GLU A 1   4 ?   6.490  -3.821 -17.467 1.000 64.930 ? 4   GLU A CA  1 
ATOM 28   C C   ? GLU A 1   4 ?   6.527  -4.842 -16.334 1.000 64.930 ? 4   GLU A C   1 
ATOM 29   C CB  ? GLU A 1   4 ?   7.895  -3.269 -17.723 1.000 64.930 ? 4   GLU A CB  1 
ATOM 30   O O   ? GLU A 1   4 ?   7.582  -5.402 -16.029 1.000 64.930 ? 4   GLU A O   1 
ATOM 31   C CG  ? GLU A 1   4 ?   8.013  -2.461 -19.007 1.000 64.930 ? 4   GLU A CG  1 
ATOM 32   C CD  ? GLU A 1   4 ?   9.451  -2.145 -19.388 1.000 64.930 ? 4   GLU A CD  1 
ATOM 33   O OE1 ? GLU A 1   4 ?   9.692  -1.694 -20.530 1.000 64.930 ? 4   GLU A OE1 1 
ATOM 34   O OE2 ? GLU A 1   4 ?  10.344  -2.353 -18.536 1.000 64.930 ? 4   GLU A OE2 1 
ATOM 35   N N   ? GLY A 1   5 ?   5.472  -4.829 -15.442 1.000 71.910 ? 5   GLY A N   1 
ATOM 36   C CA  ? GLY A 1   5 ?   5.344  -5.878 -14.443 1.000 71.910 ? 5   GLY A CA  1 
ATOM 37   C C   ? GLY A 1   5 ?   5.065  -7.243 -15.044 1.000 71.910 ? 5   GLY A C   1 
ATOM 38   O O   ? GLY A 1   5 ?   4.837  -7.361 -16.250 1.000 71.910 ? 5   GLY A O   1 
ATOM 39   N N   ? VAL A 1   6 ?   5.385  -8.214 -14.384 1.000 86.890 ? 6   VAL A N   1 
ATOM 40   C CA  ? VAL A 1   6 ?   5.080  -9.583 -14.787 1.000 86.890 ? 6   VAL A CA  1 
ATOM 41   C C   ? VAL A 1   6 ?   3.986 -10.155 -13.888 1.000 86.890 ? 6   VAL A C   1 
ATOM 42   C CB  ? VAL A 1   6 ?   6.336 -10.482 -14.737 1.000 86.890 ? 6   VAL A CB  1 
ATOM 43   O O   ? VAL A 1   6 ?   3.765  -9.663 -12.779 1.000 86.890 ? 6   VAL A O   1 
ATOM 44   C CG1 ? VAL A 1   6 ?   7.405  -9.972 -15.701 1.000 86.890 ? 6   VAL A CG1 1 
ATOM 45   C CG2 ? VAL A 1   6 ?   6.885 -10.551 -13.313 1.000 86.890 ? 6   VAL A CG2 1 
ATOM 46   N N   ? GLU A 1   7 ?   3.245 -10.996 -14.544 1.000 92.250 ? 7   GLU A N   1 
ATOM 47   C CA  ? GLU A 1   7 ?   2.247 -11.672 -13.721 1.000 92.250 ? 7   GLU A CA  1 
ATOM 48   C C   ? GLU A 1   7 ?   2.877 -12.261 -12.462 1.000 92.250 ? 7   GLU A C   1 
ATOM 49   C CB  ? GLU A 1   7 ?   1.546 -12.772 -14.523 1.000 92.250 ? 7   GLU A CB  1 
ATOM 50   O O   ? GLU A 1   7 ?   3.927 -12.904 -12.529 1.000 92.250 ? 7   GLU A O   1 
ATOM 51   C CG  ? GLU A 1   7 ?   0.446 -13.488 -13.752 1.000 92.250 ? 7   GLU A CG  1 
ATOM 52   C CD  ? GLU A 1   7 ?  -0.304 -14.512 -14.590 1.000 92.250 ? 7   GLU A CD  1 
ATOM 53   O OE1 ? GLU A 1   7 ?  -0.833 -15.493 -14.019 1.000 92.250 ? 7   GLU A OE1 1 
ATOM 54   O OE2 ? GLU A 1   7 ?  -0.363 -14.332 -15.826 1.000 92.250 ? 7   GLU A OE2 1 
ATOM 55   N N   ? CYS A 1   8 ?   2.270 -11.954 -11.309 1.000 93.270 ? 8   CYS A N   1 
ATOM 56   C CA  ? CYS A 1   8 ?   2.713 -12.520 -10.040 1.000 93.270 ? 8   CYS A CA  1 
ATOM 57   C C   ? CYS A 1   8 ?   2.416 -14.013  -9.975 1.000 93.270 ? 8   CYS A C   1 
ATOM 58   C CB  ? CYS A 1   8 ?   2.037 -11.805  -8.870 1.000 93.270 ? 8   CYS A CB  1 
ATOM 59   O O   ? CYS A 1   8 ?   1.472 -14.491 -10.608 1.000 93.270 ? 8   CYS A O   1 
ATOM 60   S SG  ? CYS A 1   8 ?   2.412 -10.041  -8.780 1.000 93.270 ? 8   CYS A SG  1 
ATOM 61   N N   ? GLN A 1   9 ?   3.302 -14.691  -9.184 1.000 93.600 ? 9   GLN A N   1 
ATOM 62   C CA  ? GLN A 1   9 ?   2.969 -16.080  -8.887 1.000 93.600 ? 9   GLN A CA  1 
ATOM 63   C C   ? GLN A 1   9 ?   1.672 -16.176  -8.090 1.000 93.600 ? 9   GLN A C   1 
ATOM 64   C CB  ? GLN A 1   9 ?   4.108 -16.753  -8.119 1.000 93.600 ? 9   GLN A CB  1 
ATOM 65   O O   ? GLN A 1   9 ?   1.472 -15.433  -7.127 1.000 93.600 ? 9   GLN A O   1 
ATOM 66   C CG  ? GLN A 1   9 ?   5.386 -16.915  -8.931 1.000 93.600 ? 9   GLN A CG  1 
ATOM 67   C CD  ? GLN A 1   9 ?   5.198 -17.793 -10.154 1.000 93.600 ? 9   GLN A CD  1 
ATOM 68   N NE2 ? GLN A 1   9 ?   5.672 -17.320 -11.302 1.000 93.600 ? 9   GLN A NE2 1 
ATOM 69   O OE1 ? GLN A 1   9 ?   4.632 -18.887 -10.068 1.000 93.600 ? 9   GLN A OE1 1 
ATOM 70   N N   ? PRO A 1  10 ?   0.727 -17.085  -8.573 1.000 92.300 ? 10  PRO A N   1 
ATOM 71   C CA  ? PRO A 1  10 ?  -0.511 -17.260  -7.809 1.000 92.300 ? 10  PRO A CA  1 
ATOM 72   C C   ? PRO A 1  10 ?  -0.257 -17.518  -6.326 1.000 92.300 ? 10  PRO A C   1 
ATOM 73   C CB  ? PRO A 1  10 ?  -1.165 -18.475  -8.471 1.000 92.300 ? 10  PRO A CB  1 
ATOM 74   O O   ? PRO A 1  10 ?   0.679 -18.239  -5.972 1.000 92.300 ? 10  PRO A O   1 
ATOM 75   C CG  ? PRO A 1  10 ?  -0.649 -18.469  -9.874 1.000 92.300 ? 10  PRO A CG  1 
ATOM 76   C CD  ? PRO A 1  10 ?   0.774 -17.991  -9.857 1.000 92.300 ? 10  PRO A CD  1 
ATOM 77   N N   ? ASP A 1  11 ?  -1.003 -16.766  -5.407 1.000 91.680 ? 11  ASP A N   1 
ATOM 78   C CA  ? ASP A 1  11 ?  -1.018 -16.956  -3.960 1.000 91.680 ? 11  ASP A CA  1 
ATOM 79   C C   ? ASP A 1  11 ?   0.247 -16.390  -3.319 1.000 91.680 ? 11  ASP A C   1 
ATOM 80   C CB  ? ASP A 1  11 ?  -1.164 -18.440  -3.616 1.000 91.680 ? 11  ASP A CB  1 
ATOM 81   O O   ? ASP A 1  11 ?   0.508 -16.624  -2.137 1.000 91.680 ? 11  ASP A O   1 
ATOM 82   C CG  ? ASP A 1  11 ?  -2.450 -19.048  -4.146 1.000 91.680 ? 11  ASP A CG  1 
ATOM 83   O OD1 ? ASP A 1  11 ?  -3.512 -18.393  -4.068 1.000 91.680 ? 11  ASP A OD1 1 
ATOM 84   O OD2 ? ASP A 1  11 ?  -2.403 -20.194  -4.643 1.000 91.680 ? 11  ASP A OD2 1 
ATOM 85   N N   ? SER A 1  12 ?   1.113 -15.703  -4.079 1.000 94.270 ? 12  SER A N   1 
ATOM 86   C CA  ? SER A 1  12 ?   2.365 -15.145  -3.578 1.000 94.270 ? 12  SER A CA  1 
ATOM 87   C C   ? SER A 1  12 ?   2.122 -13.864  -2.788 1.000 94.270 ? 12  SER A C   1 
ATOM 88   C CB  ? SER A 1  12 ?   3.327 -14.867  -4.733 1.000 94.270 ? 12  SER A CB  1 
ATOM 89   O O   ? SER A 1  12 ?   2.988 -13.423  -2.029 1.000 94.270 ? 12  SER A O   1 
ATOM 90   O OG  ? SER A 1  12 ?   2.779 -13.913  -5.627 1.000 94.270 ? 12  SER A OG  1 
ATOM 91   N N   ? HIS A 1  13 ?   0.991 -13.228  -2.804 1.000 96.000 ? 13  HIS A N   1 
ATOM 92   C CA  ? HIS A 1  13 ?   0.640 -11.977  -2.142 1.000 96.000 ? 13  HIS A CA  1 
ATOM 93   C C   ? HIS A 1  13 ?  -0.727 -12.071  -1.473 1.000 96.000 ? 13  HIS A C   1 
ATOM 94   C CB  ? HIS A 1  13 ?   0.657 -10.819  -3.141 1.000 96.000 ? 13  HIS A CB  1 
ATOM 95   O O   ? HIS A 1  13 ?  -1.676 -11.405  -1.894 1.000 96.000 ? 13  HIS A O   1 
ATOM 96   C CG  ? HIS A 1  13 ?   2.011 -10.537  -3.710 1.000 96.000 ? 13  HIS A CG  1 
ATOM 97   C CD2 ? HIS A 1  13 ?   2.884  -9.530  -3.469 1.000 96.000 ? 13  HIS A CD2 1 
ATOM 98   N ND1 ? HIS A 1  13 ?   2.606 -11.347  -4.652 1.000 96.000 ? 13  HIS A ND1 1 
ATOM 99   C CE1 ? HIS A 1  13 ?   3.790 -10.850  -4.967 1.000 96.000 ? 13  HIS A CE1 1 
ATOM 100  N NE2 ? HIS A 1  13 ?   3.983  -9.748  -4.263 1.000 96.000 ? 13  HIS A NE2 1 
ATOM 101  N N   ? PRO A 1  14 ?  -0.847 -12.909  -0.447 1.000 96.580 ? 14  PRO A N   1 
ATOM 102  C CA  ? PRO A 1  14 ?  -2.115 -13.228   0.215 1.000 96.580 ? 14  PRO A CA  1 
ATOM 103  C C   ? PRO A 1  14 ?  -2.687 -12.046   0.994 1.000 96.580 ? 14  PRO A C   1 
ATOM 104  C CB  ? PRO A 1  14 ?  -1.742 -14.374   1.157 1.000 96.580 ? 14  PRO A CB  1 
ATOM 105  O O   ? PRO A 1  14 ?  -3.836 -12.094   1.440 1.000 96.580 ? 14  PRO A O   1 
ATOM 106  C CG  ? PRO A 1  14 ?  -0.292 -14.167   1.456 1.000 96.580 ? 14  PRO A CG  1 
ATOM 107  C CD  ? PRO A 1  14 ?   0.376 -13.626   0.224 1.000 96.580 ? 14  PRO A CD  1 
ATOM 108  N N   ? TRP A 1  15 ?  -1.964 -10.896   1.081 1.000 97.790 ? 15  TRP A N   1 
ATOM 109  C CA  ? TRP A 1  15 ?  -2.364  -9.686   1.791 1.000 97.790 ? 15  TRP A CA  1 
ATOM 110  C C   ? TRP A 1  15 ?  -3.007  -8.683   0.839 1.000 97.790 ? 15  TRP A C   1 
ATOM 111  C CB  ? TRP A 1  15 ?  -1.160  -9.047   2.488 1.000 97.790 ? 15  TRP A CB  1 
ATOM 112  O O   ? TRP A 1  15 ?  -3.569  -7.676   1.276 1.000 97.790 ? 15  TRP A O   1 
ATOM 113  C CG  ? TRP A 1  15 ?   0.056  -8.932   1.619 1.000 97.790 ? 15  TRP A CG  1 
ATOM 114  C CD1 ? TRP A 1  15 ?   0.365  -7.910   0.764 1.000 97.790 ? 15  TRP A CD1 1 
ATOM 115  C CD2 ? TRP A 1  15 ?   1.125  -9.878   1.515 1.000 97.790 ? 15  TRP A CD2 1 
ATOM 116  C CE2 ? TRP A 1  15 ?   2.049  -9.364   0.579 1.000 97.790 ? 15  TRP A CE2 1 
ATOM 117  C CE3 ? TRP A 1  15 ?   1.391 -11.112   2.125 1.000 97.790 ? 15  TRP A CE3 1 
ATOM 118  N NE1 ? TRP A 1  15 ?   1.562  -8.164   0.137 1.000 97.790 ? 15  TRP A NE1 1 
ATOM 119  C CH2 ? TRP A 1  15 ?   3.459 -11.246   0.849 1.000 97.790 ? 15  TRP A CH2 1 
ATOM 120  C CZ2 ? TRP A 1  15 ?   3.222 -10.042   0.238 1.000 97.790 ? 15  TRP A CZ2 1 
ATOM 121  C CZ3 ? TRP A 1  15 ?   2.559 -11.785   1.784 1.000 97.790 ? 15  TRP A CZ3 1 
ATOM 122  N N   ? GLN A 1  16 ?  -2.853  -8.927  -0.495 1.000 96.900 ? 16  GLN A N   1 
ATOM 123  C CA  ? GLN A 1  16 ?  -3.327  -7.988  -1.507 1.000 96.900 ? 16  GLN A CA  1 
ATOM 124  C C   ? GLN A 1  16 ?  -4.848  -7.871  -1.479 1.000 96.900 ? 16  GLN A C   1 
ATOM 125  C CB  ? GLN A 1  16 ?  -2.858  -8.416  -2.898 1.000 96.900 ? 16  GLN A CB  1 
ATOM 126  O O   ? GLN A 1  16 ?  -5.554  -8.881  -1.498 1.000 96.900 ? 16  GLN A O   1 
ATOM 127  C CG  ? GLN A 1  16 ?  -3.239  -7.439  -4.003 1.000 96.900 ? 16  GLN A CG  1 
ATOM 128  C CD  ? GLN A 1  16 ?  -2.465  -6.136  -3.926 1.000 96.900 ? 16  GLN A CD  1 
ATOM 129  N NE2 ? GLN A 1  16 ?  -3.116  -5.037  -4.290 1.000 96.900 ? 16  GLN A NE2 1 
ATOM 130  O OE1 ? GLN A 1  16 ?  -1.291  -6.118  -3.543 1.000 96.900 ? 16  GLN A OE1 1 
ATOM 131  N N   ? ALA A 1  17 ?  -5.346  -6.596  -1.443 1.000 97.020 ? 17  ALA A N   1 
ATOM 132  C CA  ? ALA A 1  17 ?  -6.776  -6.299  -1.479 1.000 97.020 ? 17  ALA A CA  1 
ATOM 133  C C   ? ALA A 1  17 ?  -7.126  -5.434  -2.687 1.000 97.020 ? 17  ALA A C   1 
ATOM 134  C CB  ? ALA A 1  17 ?  -7.208  -5.606  -0.189 1.000 97.020 ? 17  ALA A CB  1 
ATOM 135  O O   ? ALA A 1  17 ?  -6.349  -4.560  -3.079 1.000 97.020 ? 17  ALA A O   1 
ATOM 136  N N   ? ALA A 1  18 ?  -8.273  -5.761  -3.281 1.000 95.810 ? 18  ALA A N   1 
ATOM 137  C CA  ? ALA A 1  18 ?  -8.830  -4.938  -4.351 1.000 95.810 ? 18  ALA A CA  1 
ATOM 138  C C   ? ALA A 1  18 ? -10.087  -4.209  -3.884 1.000 95.810 ? 18  ALA A C   1 
ATOM 139  C CB  ? ALA A 1  18 ?  -9.140  -5.795  -5.575 1.000 95.810 ? 18  ALA A CB  1 
ATOM 140  O O   ? ALA A 1  18 ? -11.020  -4.832  -3.373 1.000 95.810 ? 18  ALA A O   1 
ATOM 141  N N   ? LEU A 1  19 ? -10.051  -2.877  -4.052 1.000 95.580 ? 19  LEU A N   1 
ATOM 142  C CA  ? LEU A 1  19 ? -11.200  -2.058  -3.682 1.000 95.580 ? 19  LEU A CA  1 
ATOM 143  C C   ? LEU A 1  19 ? -12.043  -1.718  -4.907 1.000 95.580 ? 19  LEU A C   1 
ATOM 144  C CB  ? LEU A 1  19 ? -10.742  -0.772  -2.990 1.000 95.580 ? 19  LEU A CB  1 
ATOM 145  O O   ? LEU A 1  19 ? -11.572  -1.036  -5.820 1.000 95.580 ? 19  LEU A O   1 
ATOM 146  C CG  ? LEU A 1  19 ? -10.169  -0.927  -1.581 1.000 95.580 ? 19  LEU A CG  1 
ATOM 147  C CD1 ? LEU A 1  19 ?  -8.861  -1.710  -1.623 1.000 95.580 ? 19  LEU A CD1 1 
ATOM 148  C CD2 ? LEU A 1  19 ?  -9.960   0.438  -0.935 1.000 95.580 ? 19  LEU A CD2 1 
ATOM 149  N N   ? PHE A 1  20 ? -13.351  -2.187  -4.847 1.000 94.290 ? 20  PHE A N   1 
ATOM 150  C CA  ? PHE A 1  20 ? -14.240  -2.011  -5.990 1.000 94.290 ? 20  PHE A CA  1 
ATOM 151  C C   ? PHE A 1  20 ? -15.316  -0.976  -5.685 1.000 94.290 ? 20  PHE A C   1 
ATOM 152  C CB  ? PHE A 1  20 ? -14.888  -3.344  -6.378 1.000 94.290 ? 20  PHE A CB  1 
ATOM 153  O O   ? PHE A 1  20 ? -15.831  -0.920  -4.566 1.000 94.290 ? 20  PHE A O   1 
ATOM 154  C CG  ? PHE A 1  20 ? -14.035  -4.194  -7.281 1.000 94.290 ? 20  PHE A CG  1 
ATOM 155  C CD1 ? PHE A 1  20 ? -14.374  -4.371  -8.616 1.000 94.290 ? 20  PHE A CD1 1 
ATOM 156  C CD2 ? PHE A 1  20 ? -12.892  -4.815  -6.793 1.000 94.290 ? 20  PHE A CD2 1 
ATOM 157  C CE1 ? PHE A 1  20 ? -13.586  -5.157  -9.454 1.000 94.290 ? 20  PHE A CE1 1 
ATOM 158  C CE2 ? PHE A 1  20 ? -12.100  -5.602  -7.624 1.000 94.290 ? 20  PHE A CE2 1 
ATOM 159  C CZ  ? PHE A 1  20 ? -12.449  -5.772  -8.954 1.000 94.290 ? 20  PHE A CZ  1 
ATOM 160  N N   ? ARG A 1  21 ? -15.573  -0.085  -6.685 1.000 91.680 ? 21  ARG A N   1 
ATOM 161  C CA  ? ARG A 1  21 ? -16.804   0.689  -6.805 1.000 91.680 ? 21  ARG A CA  1 
ATOM 162  C C   ? ARG A 1  21 ? -17.754   0.053  -7.815 1.000 91.680 ? 21  ARG A C   1 
ATOM 163  C CB  ? ARG A 1  21 ? -16.495   2.131  -7.212 1.000 91.680 ? 21  ARG A CB  1 
ATOM 164  O O   ? ARG A 1  21 ? -17.513   0.109  -9.023 1.000 91.680 ? 21  ARG A O   1 
ATOM 165  C CG  ? ARG A 1  21 ? -17.723   3.024  -7.296 1.000 91.680 ? 21  ARG A CG  1 
ATOM 166  C CD  ? ARG A 1  21 ? -17.370   4.425  -7.774 1.000 91.680 ? 21  ARG A CD  1 
ATOM 167  N NE  ? ARG A 1  21 ? -18.556   5.268  -7.895 1.000 91.680 ? 21  ARG A NE  1 
ATOM 168  N NH1 ? ARG A 1  21 ? -17.403   7.147  -8.587 1.000 91.680 ? 21  ARG A NH1 1 
ATOM 169  N NH2 ? ARG A 1  21 ? -19.683   7.216  -8.354 1.000 91.680 ? 21  ARG A NH2 1 
ATOM 170  C CZ  ? ARG A 1  21 ? -18.545   6.542  -8.278 1.000 91.680 ? 21  ARG A CZ  1 
ATOM 171  N N   ? GLY A 1  22 ? -18.783  -0.660  -7.299 1.000 89.790 ? 22  GLY A N   1 
ATOM 172  C CA  ? GLY A 1  22 ? -19.544  -1.505  -8.205 1.000 89.790 ? 22  GLY A CA  1 
ATOM 173  C C   ? GLY A 1  22 ? -18.721  -2.627  -8.809 1.000 89.790 ? 22  GLY A C   1 
ATOM 174  O O   ? GLY A 1  22 ? -18.152  -3.445  -8.084 1.000 89.790 ? 22  GLY A O   1 
ATOM 175  N N   ? ASN A 1  23 ? -18.544  -2.608 -10.195 1.000 87.680 ? 23  ASN A N   1 
ATOM 176  C CA  ? ASN A 1  23 ? -17.811  -3.664 -10.885 1.000 87.680 ? 23  ASN A CA  1 
ATOM 177  C C   ? ASN A 1  23 ? -16.454  -3.173 -11.381 1.000 87.680 ? 23  ASN A C   1 
ATOM 178  C CB  ? ASN A 1  23 ? -18.634  -4.216 -12.051 1.000 87.680 ? 23  ASN A CB  1 
ATOM 179  O O   ? ASN A 1  23 ? -15.764  -3.881 -12.117 1.000 87.680 ? 23  ASN A O   1 
ATOM 180  C CG  ? ASN A 1  23 ? -19.857  -4.985 -11.590 1.000 87.680 ? 23  ASN A CG  1 
ATOM 181  N ND2 ? ASN A 1  23 ? -20.911  -4.962 -12.397 1.000 87.680 ? 23  ASN A ND2 1 
ATOM 182  O OD1 ? ASN A 1  23 ? -19.854  -5.595 -10.518 1.000 87.680 ? 23  ASN A OD1 1 
ATOM 183  N N   ? GLU A 1  24 ? -16.159  -1.977 -10.911 1.000 89.380 ? 24  GLU A N   1 
ATOM 184  C CA  ? GLU A 1  24 ? -14.924  -1.369 -11.397 1.000 89.380 ? 24  GLU A CA  1 
ATOM 185  C C   ? GLU A 1  24 ? -13.866  -1.314 -10.298 1.000 89.380 ? 24  GLU A C   1 
ATOM 186  C CB  ? GLU A 1  24 ? -15.193   0.037 -11.939 1.000 89.380 ? 24  GLU A CB  1 
ATOM 187  O O   ? GLU A 1  24 ? -14.150  -0.886  -9.177 1.000 89.380 ? 24  GLU A O   1 
ATOM 188  C CG  ? GLU A 1  24 ? -13.984   0.682 -12.602 1.000 89.380 ? 24  GLU A CG  1 
ATOM 189  C CD  ? GLU A 1  24 ? -14.230   2.121 -13.026 1.000 89.380 ? 24  GLU A CD  1 
ATOM 190  O OE1 ? GLU A 1  24 ? -13.267   2.803 -13.446 1.000 89.380 ? 24  GLU A OE1 1 
ATOM 191  O OE2 ? GLU A 1  24 ? -15.394   2.571 -12.937 1.000 89.380 ? 24  GLU A OE2 1 
ATOM 192  N N   ? LEU A 1  25 ? -12.647  -1.780 -10.666 1.000 91.020 ? 25  LEU A N   1 
ATOM 193  C CA  ? LEU A 1  25 ? -11.520  -1.661  -9.747 1.000 91.020 ? 25  LEU A CA  1 
ATOM 194  C C   ? LEU A 1  25 ? -11.160  -0.198  -9.514 1.000 91.020 ? 25  LEU A C   1 
ATOM 195  C CB  ? LEU A 1  25 ? -10.305  -2.418 -10.287 1.000 91.020 ? 25  LEU A CB  1 
ATOM 196  O O   ? LEU A 1  25 ? -10.862   0.531 -10.463 1.000 91.020 ? 25  LEU A O   1 
ATOM 197  C CG  ? LEU A 1  25 ?  -9.020  -2.316  -9.463 1.000 91.020 ? 25  LEU A CG  1 
ATOM 198  C CD1 ? LEU A 1  25 ?  -9.197  -3.013  -8.118 1.000 91.020 ? 25  LEU A CD1 1 
ATOM 199  C CD2 ? LEU A 1  25 ?  -7.844  -2.911 -10.229 1.000 91.020 ? 25  LEU A CD2 1 
ATOM 200  N N   ? HIS A 1  26 ? -11.148   0.261  -8.133 1.000 91.140 ? 26  HIS A N   1 
ATOM 201  C CA  ? HIS A 1  26 ? -10.865   1.650  -7.789 1.000 91.140 ? 26  HIS A CA  1 
ATOM 202  C C   ? HIS A 1  26 ?  -9.437   1.812  -7.278 1.000 91.140 ? 26  HIS A C   1 
ATOM 203  C CB  ? HIS A 1  26 ? -11.858   2.154  -6.741 1.000 91.140 ? 26  HIS A CB  1 
ATOM 204  O O   ? HIS A 1  26 ?  -8.722   2.723  -7.700 1.000 91.140 ? 26  HIS A O   1 
ATOM 205  C CG  ? HIS A 1  26 ? -11.616   3.568  -6.316 1.000 91.140 ? 26  HIS A CG  1 
ATOM 206  C CD2 ? HIS A 1  26 ? -11.185   4.082  -5.141 1.000 91.140 ? 26  HIS A CD2 1 
ATOM 207  N ND1 ? HIS A 1  26 ? -11.826   4.642  -7.154 1.000 91.140 ? 26  HIS A ND1 1 
ATOM 208  C CE1 ? HIS A 1  26 ? -11.532   5.759  -6.509 1.000 91.140 ? 26  HIS A CE1 1 
ATOM 209  N NE2 ? HIS A 1  26 ? -11.141   5.447  -5.286 1.000 91.140 ? 26  HIS A NE2 1 
ATOM 210  N N   ? CYS A 1  27 ?  -9.108   1.051  -6.300 1.000 94.340 ? 27  CYS A N   1 
ATOM 211  C CA  ? CYS A 1  27 ?  -7.790   1.101  -5.677 1.000 94.340 ? 27  CYS A CA  1 
ATOM 212  C C   ? CYS A 1  27 ?  -7.378  -0.272  -5.160 1.000 94.340 ? 27  CYS A C   1 
ATOM 213  C CB  ? CYS A 1  27 ?  -7.777   2.113  -4.531 1.000 94.340 ? 27  CYS A CB  1 
ATOM 214  O O   ? CYS A 1  27 ?  -8.203  -1.183  -5.081 1.000 94.340 ? 27  CYS A O   1 
ATOM 215  S SG  ? CYS A 1  27 ?  -7.599   3.826  -5.075 1.000 94.340 ? 27  CYS A SG  1 
ATOM 216  N N   ? GLY A 1  28 ?  -6.147  -0.379  -4.926 1.000 95.110 ? 28  GLY A N   1 
ATOM 217  C CA  ? GLY A 1  28 ?  -5.646  -1.522  -4.178 1.000 95.110 ? 28  GLY A CA  1 
ATOM 218  C C   ? GLY A 1  28 ?  -5.599  -1.280  -2.681 1.000 95.110 ? 28  GLY A C   1 
ATOM 219  O O   ? GLY A 1  28 ?  -5.892  -0.177  -2.215 1.000 95.110 ? 28  GLY A O   1 
ATOM 220  N N   ? GLY A 1  29 ?  -5.267  -2.258  -1.929 1.000 96.870 ? 29  GLY A N   1 
ATOM 221  C CA  ? GLY A 1  29 ?  -5.119  -2.206  -0.484 1.000 96.870 ? 29  GLY A CA  1 
ATOM 222  C C   ? GLY A 1  29 ?  -4.336  -3.377   0.079 1.000 96.870 ? 29  GLY A C   1 
ATOM 223  O O   ? GLY A 1  29 ?  -3.890  -4.249  -0.669 1.000 96.870 ? 29  GLY A O   1 
ATOM 224  N N   ? VAL A 1  30 ?  -4.159  -3.273   1.409 1.000 98.310 ? 30  VAL A N   1 
ATOM 225  C CA  ? VAL A 1  30 ?  -3.397  -4.303   2.107 1.000 98.310 ? 30  VAL A CA  1 
ATOM 226  C C   ? VAL A 1  30 ?  -4.153  -4.748   3.356 1.000 98.310 ? 30  VAL A C   1 
ATOM 227  C CB  ? VAL A 1  30 ?  -1.985  -3.804   2.488 1.000 98.310 ? 30  VAL A CB  1 
ATOM 228  O O   ? VAL A 1  30 ?  -4.563  -3.918   4.171 1.000 98.310 ? 30  VAL A O   1 
ATOM 229  C CG1 ? VAL A 1  30 ?  -1.146  -4.944   3.061 1.000 98.310 ? 30  VAL A CG1 1 
ATOM 230  C CG2 ? VAL A 1  30 ?  -1.293  -3.185   1.274 1.000 98.310 ? 30  VAL A CG2 1 
ATOM 231  N N   ? LEU A 1  31 ?  -4.405  -6.035   3.389 1.000 98.400 ? 31  LEU A N   1 
ATOM 232  C CA  ? LEU A 1  31 ?  -4.942  -6.581   4.630 1.000 98.400 ? 31  LEU A CA  1 
ATOM 233  C C   ? LEU A 1  31 ?  -3.889  -6.562   5.733 1.000 98.400 ? 31  LEU A C   1 
ATOM 234  C CB  ? LEU A 1  31 ?  -5.445  -8.011   4.414 1.000 98.400 ? 31  LEU A CB  1 
ATOM 235  O O   ? LEU A 1  31 ?  -2.872  -7.253   5.638 1.000 98.400 ? 31  LEU A O   1 
ATOM 236  C CG  ? LEU A 1  31 ?  -6.164  -8.663   5.595 1.000 98.400 ? 31  LEU A CG  1 
ATOM 237  C CD1 ? LEU A 1  31 ?  -7.497  -7.969   5.854 1.000 98.400 ? 31  LEU A CD1 1 
ATOM 238  C CD2 ? LEU A 1  31 ?  -6.371 -10.152   5.340 1.000 98.400 ? 31  LEU A CD2 1 
ATOM 239  N N   ? VAL A 1  32 ?  -4.122  -5.776   6.840 1.000 97.970 ? 32  VAL A N   1 
ATOM 240  C CA  ? VAL A 1  32 ?  -3.095  -5.577   7.858 1.000 97.970 ? 32  VAL A CA  1 
ATOM 241  C C   ? VAL A 1  32 ?  -3.527  -6.240   9.164 1.000 97.970 ? 32  VAL A C   1 
ATOM 242  C CB  ? VAL A 1  32 ?  -2.810  -4.076   8.091 1.000 97.970 ? 32  VAL A CB  1 
ATOM 243  O O   ? VAL A 1  32 ?  -2.710  -6.438  10.066 1.000 97.970 ? 32  VAL A O   1 
ATOM 244  C CG1 ? VAL A 1  32 ?  -2.076  -3.474   6.894 1.000 97.970 ? 32  VAL A CG1 1 
ATOM 245  C CG2 ? VAL A 1  32 ?  -4.111  -3.322   8.359 1.000 97.970 ? 32  VAL A CG2 1 
ATOM 246  N N   ? ASN A 1  33 ?  -4.817  -6.669   9.182 1.000 96.990 ? 33  ASN A N   1 
ATOM 247  C CA  ? ASN A 1  33 ?  -5.427  -7.555  10.168 1.000 96.990 ? 33  ASN A CA  1 
ATOM 248  C C   ? ASN A 1  33 ?  -6.764  -8.103   9.678 1.000 96.990 ? 33  ASN A C   1 
ATOM 249  C CB  ? ASN A 1  33 ?  -5.607  -6.830  11.503 1.000 96.990 ? 33  ASN A CB  1 
ATOM 250  O O   ? ASN A 1  33 ?  -7.194  -7.798   8.564 1.000 96.990 ? 33  ASN A O   1 
ATOM 251  C CG  ? ASN A 1  33 ?  -6.719  -5.801  11.463 1.000 96.990 ? 33  ASN A CG  1 
ATOM 252  N ND2 ? ASN A 1  33 ?  -6.950  -5.133  12.588 1.000 96.990 ? 33  ASN A ND2 1 
ATOM 253  O OD1 ? ASN A 1  33 ?  -7.366  -5.608  10.431 1.000 96.990 ? 33  ASN A OD1 1 
ATOM 254  N N   ? ARG A 1  34 ?  -7.446  -8.994  10.577 1.000 97.340 ? 34  ARG A N   1 
ATOM 255  C CA  ? ARG A 1  34 ?  -8.630  -9.695  10.090 1.000 97.340 ? 34  ARG A CA  1 
ATOM 256  C C   ? ARG A 1  34 ?  -9.752  -8.715   9.765 1.000 97.340 ? 34  ARG A C   1 
ATOM 257  C CB  ? ARG A 1  34 ?  -9.111 -10.719  11.121 1.000 97.340 ? 34  ARG A CB  1 
ATOM 258  O O   ? ARG A 1  34 ? -10.652  -9.031   8.984 1.000 97.340 ? 34  ARG A O   1 
ATOM 259  C CG  ? ARG A 1  34 ?  -8.149 -11.876  11.335 1.000 97.340 ? 34  ARG A CG  1 
ATOM 260  C CD  ? ARG A 1  34 ?  -8.689 -12.879  12.346 1.000 97.340 ? 34  ARG A CD  1 
ATOM 261  N NE  ? ARG A 1  34 ?  -9.623 -13.816  11.729 1.000 97.340 ? 34  ARG A NE  1 
ATOM 262  N NH1 ? ARG A 1  34 ? -10.243 -14.825  13.712 1.000 97.340 ? 34  ARG A NH1 1 
ATOM 263  N NH2 ? ARG A 1  34 ? -11.159 -15.523  11.730 1.000 97.340 ? 34  ARG A NH2 1 
ATOM 264  C CZ  ? ARG A 1  34 ? -10.340 -14.720  12.392 1.000 97.340 ? 34  ARG A CZ  1 
ATOM 265  N N   ? ASN A 1  35 ?  -9.638  -7.506  10.266 1.000 97.540 ? 35  ASN A N   1 
ATOM 266  C CA  ? ASN A 1  35 ? -10.759  -6.581  10.140 1.000 97.540 ? 35  ASN A CA  1 
ATOM 267  C C   ? ASN A 1  35 ? -10.355  -5.308   9.402 1.000 97.540 ? 35  ASN A C   1 
ATOM 268  C CB  ? ASN A 1  35 ? -11.329  -6.238  11.518 1.000 97.540 ? 35  ASN A CB  1 
ATOM 269  O O   ? ASN A 1  35 ? -11.192  -4.439   9.151 1.000 97.540 ? 35  ASN A O   1 
ATOM 270  C CG  ? ASN A 1  35 ? -11.888  -7.449  12.237 1.000 97.540 ? 35  ASN A CG  1 
ATOM 271  N ND2 ? ASN A 1  35 ? -11.260  -7.823  13.346 1.000 97.540 ? 35  ASN A ND2 1 
ATOM 272  O OD1 ? ASN A 1  35 ? -12.875  -8.046  11.800 1.000 97.540 ? 35  ASN A OD1 1 
ATOM 273  N N   ? TRP A 1  36 ?  -9.052  -5.209   9.046 1.000 98.060 ? 36  TRP A N   1 
ATOM 274  C CA  ? TRP A 1  36 ?  -8.622  -3.890   8.594 1.000 98.060 ? 36  TRP A CA  1 
ATOM 275  C C   ? TRP A 1  36 ?  -7.822  -3.992   7.300 1.000 98.060 ? 36  TRP A C   1 
ATOM 276  C CB  ? TRP A 1  36 ?  -7.784  -3.199   9.674 1.000 98.060 ? 36  TRP A CB  1 
ATOM 277  O O   ? TRP A 1  36 ?  -6.935  -4.840   7.176 1.000 98.060 ? 36  TRP A O   1 
ATOM 278  C CG  ? TRP A 1  36 ?  -8.573  -2.767  10.873 1.000 98.060 ? 36  TRP A CG  1 
ATOM 279  C CD1 ? TRP A 1  36 ?  -8.743  -3.459  12.040 1.000 98.060 ? 36  TRP A CD1 1 
ATOM 280  C CD2 ? TRP A 1  36 ?  -9.303  -1.545  11.021 1.000 98.060 ? 36  TRP A CD2 1 
ATOM 281  C CE2 ? TRP A 1  36 ?  -9.892  -1.563  12.305 1.000 98.060 ? 36  TRP A CE2 1 
ATOM 282  C CE3 ? TRP A 1  36 ?  -9.515  -0.435  10.192 1.000 98.060 ? 36  TRP A CE3 1 
ATOM 283  N NE1 ? TRP A 1  36 ?  -9.535  -2.740  12.905 1.000 98.060 ? 36  TRP A NE1 1 
ATOM 284  C CH2 ? TRP A 1  36 ? -10.873   0.561  11.948 1.000 98.060 ? 36  TRP A CH2 1 
ATOM 285  C CZ2 ? TRP A 1  36 ? -10.681  -0.512  12.779 1.000 98.060 ? 36  TRP A CZ2 1 
ATOM 286  C CZ3 ? TRP A 1  36 ? -10.301   0.609  10.666 1.000 98.060 ? 36  TRP A CZ3 1 
ATOM 287  N N   ? VAL A 1  37 ?  -8.198  -3.153   6.353 1.000 98.350 ? 37  VAL A N   1 
ATOM 288  C CA  ? VAL A 1  37 ?  -7.457  -2.955   5.112 1.000 98.350 ? 37  VAL A CA  1 
ATOM 289  C C   ? VAL A 1  37 ?  -6.836  -1.560   5.099 1.000 98.350 ? 37  VAL A C   1 
ATOM 290  C CB  ? VAL A 1  37 ?  -8.361  -3.148   3.874 1.000 98.350 ? 37  VAL A CB  1 
ATOM 291  O O   ? VAL A 1  37 ?  -7.499  -0.574   5.429 1.000 98.350 ? 37  VAL A O   1 
ATOM 292  C CG1 ? VAL A 1  37 ?  -7.628  -2.730   2.600 1.000 98.350 ? 37  VAL A CG1 1 
ATOM 293  C CG2 ? VAL A 1  37 ?  -8.826  -4.599   3.775 1.000 98.350 ? 37  VAL A CG2 1 
ATOM 294  N N   ? LEU A 1  38 ?  -5.546  -1.544   4.836 1.000 98.360 ? 38  LEU A N   1 
ATOM 295  C CA  ? LEU A 1  38 ?  -4.824  -0.288   4.666 1.000 98.360 ? 38  LEU A CA  1 
ATOM 296  C C   ? LEU A 1  38 ?  -4.753   0.103   3.193 1.000 98.360 ? 38  LEU A C   1 
ATOM 297  C CB  ? LEU A 1  38 ?  -3.411  -0.398   5.245 1.000 98.360 ? 38  LEU A CB  1 
ATOM 298  O O   ? LEU A 1  38 ?  -4.411  -0.722   2.344 1.000 98.360 ? 38  LEU A O   1 
ATOM 299  C CG  ? LEU A 1  38 ?  -2.592   0.893   5.285 1.000 98.360 ? 38  LEU A CG  1 
ATOM 300  C CD1 ? LEU A 1  38 ?  -3.310   1.951   6.114 1.000 98.360 ? 38  LEU A CD1 1 
ATOM 301  C CD2 ? LEU A 1  38 ?  -1.198   0.624   5.842 1.000 98.360 ? 38  LEU A CD2 1 
ATOM 302  N N   ? THR A 1  39 ?  -5.072   1.418   2.849 1.000 97.810 ? 39  THR A N   1 
ATOM 303  C CA  ? THR A 1  39 ?  -5.057   1.903   1.473 1.000 97.810 ? 39  THR A CA  1 
ATOM 304  C C   ? THR A 1  39 ?  -4.721   3.391   1.429 1.000 97.810 ? 39  THR A C   1 
ATOM 305  C CB  ? THR A 1  39 ?  -6.410   1.659   0.780 1.000 97.810 ? 39  THR A CB  1 
ATOM 306  O O   ? THR A 1  39 ?  -4.361   3.983   2.449 1.000 97.810 ? 39  THR A O   1 
ATOM 307  C CG2 ? THR A 1  39 ?  -7.491   2.574   1.345 1.000 97.810 ? 39  THR A CG2 1 
ATOM 308  O OG1 ? THR A 1  39 ?  -6.272   1.910  -0.624 1.000 97.810 ? 39  THR A OG1 1 
ATOM 309  N N   ? ALA A 1  40 ?  -4.723   3.971   0.291 1.000 96.890 ? 40  ALA A N   1 
ATOM 310  C CA  ? ALA A 1  40 ?  -4.407   5.389   0.140 1.000 96.890 ? 40  ALA A CA  1 
ATOM 311  C C   ? ALA A 1  40 ?  -5.623   6.258   0.453 1.000 96.890 ? 40  ALA A C   1 
ATOM 312  C CB  ? ALA A 1  40 ?  -3.903   5.676  -1.272 1.000 96.890 ? 40  ALA A CB  1 
ATOM 313  O O   ? ALA A 1  40 ?  -6.745   5.932   0.058 1.000 96.890 ? 40  ALA A O   1 
ATOM 314  N N   ? ALA A 1  41 ?  -5.412   7.395   1.135 1.000 96.790 ? 41  ALA A N   1 
ATOM 315  C CA  ? ALA A 1  41 ?  -6.472   8.318   1.531 1.000 96.790 ? 41  ALA A CA  1 
ATOM 316  C C   ? ALA A 1  41 ?  -7.140   8.944   0.310 1.000 96.790 ? 41  ALA A C   1 
ATOM 317  C CB  ? ALA A 1  41 ?  -5.916   9.407   2.446 1.000 96.790 ? 41  ALA A CB  1 
ATOM 318  O O   ? ALA A 1  41 ?  -8.325   9.283   0.349 1.000 96.790 ? 41  ALA A O   1 
ATOM 319  N N   ? HIS A 1  42 ?  -6.408   9.110  -0.759 1.000 94.060 ? 42  HIS A N   1 
ATOM 320  C CA  ? HIS A 1  42 ?  -6.941   9.763  -1.950 1.000 94.060 ? 42  HIS A CA  1 
ATOM 321  C C   ? HIS A 1  42 ?  -7.867   8.831  -2.723 1.000 94.060 ? 42  HIS A C   1 
ATOM 322  C CB  ? HIS A 1  42 ?  -5.802  10.240  -2.854 1.000 94.060 ? 42  HIS A CB  1 
ATOM 323  O O   ? HIS A 1  42 ?  -8.522   9.252  -3.679 1.000 94.060 ? 42  HIS A O   1 
ATOM 324  C CG  ? HIS A 1  42 ?  -5.110   9.131  -3.581 1.000 94.060 ? 42  HIS A CG  1 
ATOM 325  C CD2 ? HIS A 1  42 ?  -5.405   8.514  -4.749 1.000 94.060 ? 42  HIS A CD2 1 
ATOM 326  N ND1 ? HIS A 1  42 ?  -3.964   8.530  -3.105 1.000 94.060 ? 42  HIS A ND1 1 
ATOM 327  C CE1 ? HIS A 1  42 ?  -3.584   7.589  -3.953 1.000 94.060 ? 42  HIS A CE1 1 
ATOM 328  N NE2 ? HIS A 1  42 ?  -4.441   7.559  -4.959 1.000 94.060 ? 42  HIS A NE2 1 
ATOM 329  N N   ? CYS A 1  43 ?  -8.068   7.576  -2.148 1.000 94.270 ? 43  CYS A N   1 
ATOM 330  C CA  ? CYS A 1  43 ?  -8.929   6.577  -2.770 1.000 94.270 ? 43  CYS A CA  1 
ATOM 331  C C   ? CYS A 1  43 ? -10.320   6.591  -2.148 1.000 94.270 ? 43  CYS A C   1 
ATOM 332  C CB  ? CYS A 1  43 ?  -8.315   5.183  -2.637 1.000 94.270 ? 43  CYS A CB  1 
ATOM 333  O O   ? CYS A 1  43 ? -11.162   5.755  -2.481 1.000 94.270 ? 43  CYS A O   1 
ATOM 334  S SG  ? CYS A 1  43 ?  -6.872   4.919  -3.692 1.000 94.270 ? 43  CYS A SG  1 
ATOM 335  N N   ? LYS A 1  44 ? -10.581   7.486  -1.292 1.000 93.930 ? 44  LYS A N   1 
ATOM 336  C CA  ? LYS A 1  44 ? -11.787   7.463  -0.469 1.000 93.930 ? 44  LYS A CA  1 
ATOM 337  C C   ? LYS A 1  44 ? -13.043   7.533  -1.332 1.000 93.930 ? 44  LYS A C   1 
ATOM 338  C CB  ? LYS A 1  44 ? -11.775   8.619   0.533 1.000 93.930 ? 44  LYS A CB  1 
ATOM 339  O O   ? LYS A 1  44 ? -13.143   8.376  -2.226 1.000 93.930 ? 44  LYS A O   1 
ATOM 340  C CG  ? LYS A 1  44 ? -12.963   8.627   1.484 1.000 93.930 ? 44  LYS A CG  1 
ATOM 341  C CD  ? LYS A 1  44 ? -12.843   9.737   2.519 1.000 93.930 ? 44  LYS A CD  1 
ATOM 342  C CE  ? LYS A 1  44 ? -14.022   9.735   3.482 1.000 93.930 ? 44  LYS A CE  1 
ATOM 343  N NZ  ? LYS A 1  44 ? -14.300  11.099   4.022 1.000 93.930 ? 44  LYS A NZ  1 
ATOM 344  N N   ? LEU A 1  45 ? -13.978   6.580  -1.043 1.000 91.920 ? 45  LEU A N   1 
ATOM 345  C CA  ? LEU A 1  45 ? -15.342   6.533  -1.558 1.000 91.920 ? 45  LEU A CA  1 
ATOM 346  C C   ? LEU A 1  45 ? -16.338   6.265  -0.434 1.000 91.920 ? 45  LEU A C   1 
ATOM 347  C CB  ? LEU A 1  45 ? -15.471   5.454  -2.637 1.000 91.920 ? 45  LEU A CB  1 
ATOM 348  O O   ? LEU A 1  45 ? -15.952   5.824   0.651 1.000 91.920 ? 45  LEU A O   1 
ATOM 349  C CG  ? LEU A 1  45 ? -14.620   5.646  -3.893 1.000 91.920 ? 45  LEU A CG  1 
ATOM 350  C CD1 ? LEU A 1  45 ? -14.679   4.399  -4.769 1.000 91.920 ? 45  LEU A CD1 1 
ATOM 351  C CD2 ? LEU A 1  45 ? -15.083   6.874  -4.670 1.000 91.920 ? 45  LEU A CD2 1 
ATOM 352  N N   ? PRO A 1  46 ? -17.671   6.600  -0.783 1.000 88.600 ? 46  PRO A N   1 
ATOM 353  C CA  ? PRO A 1  46 ? -18.671   6.353   0.258 1.000 88.600 ? 46  PRO A CA  1 
ATOM 354  C C   ? PRO A 1  46 ? -18.767   4.879   0.645 1.000 88.600 ? 46  PRO A C   1 
ATOM 355  C CB  ? PRO A 1  46 ? -19.975   6.834  -0.385 1.000 88.600 ? 46  PRO A CB  1 
ATOM 356  O O   ? PRO A 1  46 ? -19.066   4.558   1.798 1.000 88.600 ? 46  PRO A O   1 
ATOM 357  C CG  ? PRO A 1  46 ? -19.550   7.855  -1.391 1.000 88.600 ? 46  PRO A CG  1 
ATOM 358  C CD  ? PRO A 1  46 ? -18.216   7.450  -1.948 1.000 88.600 ? 46  PRO A CD  1 
ATOM 359  N N   ? GLU A 1  47 ? -18.524   3.945  -0.332 1.000 91.250 ? 47  GLU A N   1 
ATOM 360  C CA  ? GLU A 1  47 ? -18.600   2.506  -0.104 1.000 91.250 ? 47  GLU A CA  1 
ATOM 361  C C   ? GLU A 1  47 ? -17.614   1.753  -0.993 1.000 91.250 ? 47  GLU A C   1 
ATOM 362  C CB  ? GLU A 1  47 ? -20.023   1.997  -0.349 1.000 91.250 ? 47  GLU A CB  1 
ATOM 363  O O   ? GLU A 1  47 ? -17.395   2.132  -2.145 1.000 91.250 ? 47  GLU A O   1 
ATOM 364  C CG  ? GLU A 1  47 ? -20.216   0.525  -0.014 1.000 91.250 ? 47  GLU A CG  1 
ATOM 365  C CD  ? GLU A 1  47 ? -21.639   0.040  -0.242 1.000 91.250 ? 47  GLU A CD  1 
ATOM 366  O OE1 ? GLU A 1  47 ? -22.054  -0.949   0.405 1.000 91.250 ? 47  GLU A OE1 1 
ATOM 367  O OE2 ? GLU A 1  47 ? -22.344   0.652  -1.074 1.000 91.250 ? 47  GLU A OE2 1 
ATOM 368  N N   ? TYR A 1  48 ? -17.043   0.627  -0.306 1.000 94.230 ? 48  TYR A N   1 
ATOM 369  C CA  ? TYR A 1  48 ? -16.166  -0.273  -1.047 1.000 94.230 ? 48  TYR A CA  1 
ATOM 370  C C   ? TYR A 1  48 ? -16.643  -1.716  -0.934 1.000 94.230 ? 48  TYR A C   1 
ATOM 371  C CB  ? TYR A 1  48 ? -14.726  -0.158  -0.539 1.000 94.230 ? 48  TYR A CB  1 
ATOM 372  O O   ? TYR A 1  48 ? -17.148  -2.129   0.113 1.000 94.230 ? 48  TYR A O   1 
ATOM 373  C CG  ? TYR A 1  48 ? -14.077   1.169  -0.848 1.000 94.230 ? 48  TYR A CG  1 
ATOM 374  C CD1 ? TYR A 1  48 ? -13.600   1.452  -2.126 1.000 94.230 ? 48  TYR A CD1 1 
ATOM 375  C CD2 ? TYR A 1  48 ? -13.938   2.141   0.136 1.000 94.230 ? 48  TYR A CD2 1 
ATOM 376  C CE1 ? TYR A 1  48 ? -13.000   2.673  -2.415 1.000 94.230 ? 48  TYR A CE1 1 
ATOM 377  C CE2 ? TYR A 1  48 ? -13.339   3.366  -0.142 1.000 94.230 ? 48  TYR A CE2 1 
ATOM 378  O OH  ? TYR A 1  48 ? -12.281   4.833  -1.699 1.000 94.230 ? 48  TYR A OH  1 
ATOM 379  C CZ  ? TYR A 1  48 ? -12.874   3.622  -1.418 1.000 94.230 ? 48  TYR A CZ  1 
ATOM 380  N N   ? GLN A 1  49 ? -16.531  -2.478  -2.129 1.000 96.370 ? 49  GLN A N   1 
ATOM 381  C CA  ? GLN A 1  49 ? -16.373  -3.924  -2.024 1.000 96.370 ? 49  GLN A CA  1 
ATOM 382  C C   ? GLN A 1  49 ? -14.899  -4.317  -2.007 1.000 96.370 ? 49  GLN A C   1 
ATOM 383  C CB  ? GLN A 1  49 ? -17.091  -4.629  -3.176 1.000 96.370 ? 49  GLN A CB  1 
ATOM 384  O O   ? GLN A 1  49 ? -14.139  -3.934  -2.899 1.000 96.370 ? 49  GLN A O   1 
ATOM 385  C CG  ? GLN A 1  49 ? -18.602  -4.439  -3.166 1.000 96.370 ? 49  GLN A CG  1 
ATOM 386  C CD  ? GLN A 1  49 ? -19.300  -5.235  -4.253 1.000 96.370 ? 49  GLN A CD  1 
ATOM 387  N NE2 ? GLN A 1  49 ? -20.584  -5.515  -4.052 1.000 96.370 ? 49  GLN A NE2 1 
ATOM 388  O OE1 ? GLN A 1  49 ? -18.692  -5.596  -5.266 1.000 96.370 ? 49  GLN A OE1 1 
ATOM 389  N N   ? VAL A 1  50 ? -14.563  -5.041  -0.906 1.000 96.860 ? 50  VAL A N   1 
ATOM 390  C CA  ? VAL A 1  50 ? -13.161  -5.425  -0.776 1.000 96.860 ? 50  VAL A CA  1 
ATOM 391  C C   ? VAL A 1  50 ? -12.986  -6.888  -1.175 1.000 96.860 ? 50  VAL A C   1 
ATOM 392  C CB  ? VAL A 1  50 ? -12.642  -5.199   0.662 1.000 96.860 ? 50  VAL A CB  1 
ATOM 393  O O   ? VAL A 1  50 ? -13.568  -7.781  -0.555 1.000 96.860 ? 50  VAL A O   1 
ATOM 394  C CG1 ? VAL A 1  50 ? -11.164  -5.574   0.767 1.000 96.860 ? 50  VAL A CG1 1 
ATOM 395  C CG2 ? VAL A 1  50 ? -12.860  -3.748   1.086 1.000 96.860 ? 50  VAL A CG2 1 
ATOM 396  N N   ? TYR A 1  51 ? -12.261  -7.068  -2.231 1.000 96.790 ? 51  TYR A N   1 
ATOM 397  C CA  ? TYR A 1  51 ? -11.928  -8.415  -2.682 1.000 96.790 ? 51  TYR A CA  1 
ATOM 398  C C   ? TYR A 1  51 ? -10.605  -8.879  -2.084 1.000 96.790 ? 51  TYR A C   1 
ATOM 399  C CB  ? TYR A 1  51 ? -11.858  -8.468  -4.211 1.000 96.790 ? 51  TYR A CB  1 
ATOM 400  O O   ? TYR A 1  51 ?  -9.584  -8.200  -2.218 1.000 96.790 ? 51  TYR A O   1 
ATOM 401  C CG  ? TYR A 1  51 ? -13.206  -8.388  -4.884 1.000 96.790 ? 51  TYR A CG  1 
ATOM 402  C CD1 ? TYR A 1  51 ? -13.628  -9.383  -5.763 1.000 96.790 ? 51  TYR A CD1 1 
ATOM 403  C CD2 ? TYR A 1  51 ? -14.061  -7.318  -4.643 1.000 96.790 ? 51  TYR A CD2 1 
ATOM 404  C CE1 ? TYR A 1  51 ? -14.869  -9.313  -6.387 1.000 96.790 ? 51  TYR A CE1 1 
ATOM 405  C CE2 ? TYR A 1  51 ? -15.305  -7.238  -5.261 1.000 96.790 ? 51  TYR A CE2 1 
ATOM 406  O OH  ? TYR A 1  51 ? -16.929  -8.164  -6.745 1.000 96.790 ? 51  TYR A OH  1 
ATOM 407  C CZ  ? TYR A 1  51 ? -15.699  -8.238  -6.130 1.000 96.790 ? 51  TYR A CZ  1 
ATOM 408  N N   ? LEU A 1  52 ? -10.607 -10.111  -1.424 1.000 96.950 ? 52  LEU A N   1 
ATOM 409  C CA  ? LEU A 1  52 ?  -9.423 -10.728  -0.837 1.000 96.950 ? 52  LEU A CA  1 
ATOM 410  C C   ? LEU A 1  52 ?  -9.189 -12.118  -1.419 1.000 96.950 ? 52  LEU A C   1 
ATOM 411  C CB  ? LEU A 1  52 ?  -9.563 -10.816   0.685 1.000 96.950 ? 52  LEU A CB  1 
ATOM 412  O O   ? LEU A 1  52 ? -10.143 -12.835  -1.727 1.000 96.950 ? 52  LEU A O   1 
ATOM 413  C CG  ? LEU A 1  52 ?  -9.660  -9.487   1.435 1.000 96.950 ? 52  LEU A CG  1 
ATOM 414  C CD1 ? LEU A 1  52 ? -10.207  -9.710   2.841 1.000 96.950 ? 52  LEU A CD1 1 
ATOM 415  C CD2 ? LEU A 1  52 ?  -8.299  -8.802   1.488 1.000 96.950 ? 52  LEU A CD2 1 
ATOM 416  N N   ? GLY A 1  53 ?  -7.832 -12.424  -1.671 1.000 94.800 ? 53  GLY A N   1 
ATOM 417  C CA  ? GLY A 1  53 ?  -7.484 -13.787  -2.040 1.000 94.800 ? 53  GLY A CA  1 
ATOM 418  C C   ? GLY A 1  53 ?  -7.649 -14.066  -3.522 1.000 94.800 ? 53  GLY A C   1 
ATOM 419  O O   ? GLY A 1  53 ?  -7.733 -15.224  -3.935 1.000 94.800 ? 53  GLY A O   1 
ATOM 420  N N   ? GLN A 1  54 ?  -7.715 -12.873  -4.387 1.000 93.340 ? 54  GLN A N   1 
ATOM 421  C CA  ? GLN A 1  54 ?  -7.901 -13.007  -5.828 1.000 93.340 ? 54  GLN A CA  1 
ATOM 422  C C   ? GLN A 1  54 ?  -6.583 -12.818  -6.574 1.000 93.340 ? 54  GLN A C   1 
ATOM 423  C CB  ? GLN A 1  54 ?  -8.938 -12.002  -6.332 1.000 93.340 ? 54  GLN A CB  1 
ATOM 424  O O   ? GLN A 1  54 ?  -5.817 -11.902  -6.269 1.000 93.340 ? 54  GLN A O   1 
ATOM 425  C CG  ? GLN A 1  54 ? -10.299 -12.134  -5.662 1.000 93.340 ? 54  GLN A CG  1 
ATOM 426  C CD  ? GLN A 1  54 ? -11.069 -13.353  -6.134 1.000 93.340 ? 54  GLN A CD  1 
ATOM 427  N NE2 ? GLN A 1  54 ? -12.052 -13.776  -5.345 1.000 93.340 ? 54  GLN A NE2 1 
ATOM 428  O OE1 ? GLN A 1  54 ? -10.784 -13.911  -7.199 1.000 93.340 ? 54  GLN A OE1 1 
ATOM 429  N N   ? HIS A 1  55 ?  -6.261 -13.778  -7.471 1.000 94.050 ? 55  HIS A N   1 
ATOM 430  C CA  ? HIS A 1  55 ?  -5.169 -13.610  -8.423 1.000 94.050 ? 55  HIS A CA  1 
ATOM 431  C C   ? HIS A 1  55 ?  -5.670 -13.023  -9.739 1.000 94.050 ? 55  HIS A C   1 
ATOM 432  C CB  ? HIS A 1  55 ?  -4.469 -14.946  -8.677 1.000 94.050 ? 55  HIS A CB  1 
ATOM 433  O O   ? HIS A 1  55 ?  -5.027 -12.145 -10.317 1.000 94.050 ? 55  HIS A O   1 
ATOM 434  C CG  ? HIS A 1  55 ?  -3.311 -14.848  -9.618 1.000 94.050 ? 55  HIS A CG  1 
ATOM 435  C CD2 ? HIS A 1  55 ?  -3.185 -15.216 -10.914 1.000 94.050 ? 55  HIS A CD2 1 
ATOM 436  N ND1 ? HIS A 1  55 ?  -2.094 -14.317  -9.247 1.000 94.050 ? 55  HIS A ND1 1 
ATOM 437  C CE1 ? HIS A 1  55 ?  -1.268 -14.363 -10.279 1.000 94.050 ? 55  HIS A CE1 1 
ATOM 438  N NE2 ? HIS A 1  55 ?  -1.905 -14.904 -11.303 1.000 94.050 ? 55  HIS A NE2 1 
ATOM 439  N N   ? ASN A 1  56 ?  -6.814 -13.487 -10.236 1.000 93.420 ? 56  ASN A N   1 
ATOM 440  C CA  ? ASN A 1  56 ?  -7.526 -13.031 -11.424 1.000 93.420 ? 56  ASN A CA  1 
ATOM 441  C C   ? ASN A 1  56 ?  -8.857 -12.377 -11.064 1.000 93.420 ? 56  ASN A C   1 
ATOM 442  C CB  ? ASN A 1  56 ?  -7.750 -14.192 -12.395 1.000 93.420 ? 56  ASN A CB  1 
ATOM 443  O O   ? ASN A 1  56 ?  -9.757 -13.038 -10.544 1.000 93.420 ? 56  ASN A O   1 
ATOM 444  C CG  ? ASN A 1  56 ?  -8.329 -13.741 -13.722 1.000 93.420 ? 56  ASN A CG  1 
ATOM 445  N ND2 ? ASN A 1  56 ?  -7.896 -14.376 -14.804 1.000 93.420 ? 56  ASN A ND2 1 
ATOM 446  O OD1 ? ASN A 1  56 ?  -9.158 -12.828 -13.773 1.000 93.420 ? 56  ASN A OD1 1 
ATOM 447  N N   ? LEU A 1  57 ?  -9.001 -11.051 -11.393 1.000 90.440 ? 57  LEU A N   1 
ATOM 448  C CA  ? LEU A 1  57 ? -10.159 -10.279 -10.957 1.000 90.440 ? 57  LEU A CA  1 
ATOM 449  C C   ? LEU A 1  57 ? -11.387 -10.620 -11.794 1.000 90.440 ? 57  LEU A C   1 
ATOM 450  C CB  ? LEU A 1  57 ?  -9.867  -8.779 -11.045 1.000 90.440 ? 57  LEU A CB  1 
ATOM 451  O O   ? LEU A 1  57 ? -12.512 -10.286 -11.418 1.000 90.440 ? 57  LEU A O   1 
ATOM 452  C CG  ? LEU A 1  57 ?  -8.876  -8.219 -10.023 1.000 90.440 ? 57  LEU A CG  1 
ATOM 453  C CD1 ? LEU A 1  57 ?  -8.685  -6.721 -10.234 1.000 90.440 ? 57  LEU A CD1 1 
ATOM 454  C CD2 ? LEU A 1  57 ?  -9.351  -8.508  -8.603 1.000 90.440 ? 57  LEU A CD2 1 
ATOM 455  N N   ? LYS A 1  58 ? -11.273 -11.412 -12.884 1.000 88.260 ? 58  LYS A N   1 
ATOM 456  C CA  ? LYS A 1  58 ? -12.384 -11.781 -13.757 1.000 88.260 ? 58  LYS A CA  1 
ATOM 457  C C   ? LYS A 1  58 ? -12.863 -13.201 -13.467 1.000 88.260 ? 58  LYS A C   1 
ATOM 458  C CB  ? LYS A 1  58 ? -11.978 -11.655 -15.226 1.000 88.260 ? 58  LYS A CB  1 
ATOM 459  O O   ? LYS A 1  58 ? -13.942 -13.601 -13.908 1.000 88.260 ? 58  LYS A O   1 
ATOM 460  C CG  ? LYS A 1  58 ? -11.789 -10.220 -15.695 1.000 88.260 ? 58  LYS A CG  1 
ATOM 461  C CD  ? LYS A 1  58 ? -11.647 -10.141 -17.209 1.000 88.260 ? 58  LYS A CD  1 
ATOM 462  C CE  ? LYS A 1  58 ? -11.544  -8.699 -17.688 1.000 88.260 ? 58  LYS A CE  1 
ATOM 463  N NZ  ? LYS A 1  58 ? -11.413  -8.616 -19.173 1.000 88.260 ? 58  LYS A NZ  1 
ATOM 464  N N   ? ALA A 1  59 ? -12.026 -13.926 -12.610 1.000 88.320 ? 59  ALA A N   1 
ATOM 465  C CA  ? ALA A 1  59 ? -12.349 -15.315 -12.294 1.000 88.320 ? 59  ALA A CA  1 
ATOM 466  C C   ? ALA A 1  59 ? -12.790 -15.459 -10.840 1.000 88.320 ? 59  ALA A C   1 
ATOM 467  C CB  ? ALA A 1  59 ? -11.149 -16.217 -12.574 1.000 88.320 ? 59  ALA A CB  1 
ATOM 468  O O   ? ALA A 1  59 ? -12.313 -14.731  -9.966 1.000 88.320 ? 59  ALA A O   1 
ATOM 469  N N   ? LYS A 1  60 ? -13.866 -16.260 -10.587 1.000 84.280 ? 60  LYS A N   1 
ATOM 470  C CA  ? LYS A 1  60 ? -14.224 -16.644  -9.225 1.000 84.280 ? 60  LYS A CA  1 
ATOM 471  C C   ? LYS A 1  60 ? -13.257 -17.688  -8.675 1.000 84.280 ? 60  LYS A C   1 
ATOM 472  C CB  ? LYS A 1  60 ? -15.656 -17.180  -9.177 1.000 84.280 ? 60  LYS A CB  1 
ATOM 473  O O   ? LYS A 1  60 ? -13.283 -18.848  -9.094 1.000 84.280 ? 60  LYS A O   1 
ATOM 474  C CG  ? LYS A 1  60 ? -16.722 -16.115  -9.387 1.000 84.280 ? 60  LYS A CG  1 
ATOM 475  C CD  ? LYS A 1  60 ? -18.124 -16.690  -9.231 1.000 84.280 ? 60  LYS A CD  1 
ATOM 476  C CE  ? LYS A 1  60 ? -19.194 -15.640  -9.503 1.000 84.280 ? 60  LYS A CE  1 
ATOM 477  N NZ  ? LYS A 1  60 ? -20.570 -16.189  -9.313 1.000 84.280 ? 60  LYS A NZ  1 
ATOM 478  N N   ? GLU A 1  61 ? -12.322 -17.220  -7.917 1.000 88.960 ? 61  GLU A N   1 
ATOM 479  C CA  ? GLU A 1  61 ? -11.305 -18.122  -7.384 1.000 88.960 ? 61  GLU A CA  1 
ATOM 480  C C   ? GLU A 1  61 ? -11.714 -18.671  -6.020 1.000 88.960 ? 61  GLU A C   1 
ATOM 481  C CB  ? GLU A 1  61 ?  -9.954 -17.409  -7.281 1.000 88.960 ? 61  GLU A CB  1 
ATOM 482  O O   ? GLU A 1  61 ? -12.225 -17.932  -5.175 1.000 88.960 ? 61  GLU A O   1 
ATOM 483  C CG  ? GLU A 1  61 ?  -9.359 -17.022  -8.627 1.000 88.960 ? 61  GLU A CG  1 
ATOM 484  C CD  ? GLU A 1  61 ?  -7.993 -16.365  -8.512 1.000 88.960 ? 61  GLU A CD  1 
ATOM 485  O OE1 ? GLU A 1  61 ?  -7.067 -16.754  -9.260 1.000 88.960 ? 61  GLU A OE1 1 
ATOM 486  O OE2 ? GLU A 1  61 ?  -7.846 -15.454  -7.666 1.000 88.960 ? 61  GLU A OE2 1 
ATOM 487  N N   ? LYS A 1  62 ? -11.677 -20.028  -5.915 1.000 87.880 ? 62  LYS A N   1 
ATOM 488  C CA  ? LYS A 1  62 ? -11.993 -20.686  -4.650 1.000 87.880 ? 62  LYS A CA  1 
ATOM 489  C C   ? LYS A 1  62 ? -11.130 -20.141  -3.516 1.000 87.880 ? 62  LYS A C   1 
ATOM 490  C CB  ? LYS A 1  62 ? -11.806 -22.199  -4.771 1.000 87.880 ? 62  LYS A CB  1 
ATOM 491  O O   ? LYS A 1  62 ?  -9.913 -20.008  -3.664 1.000 87.880 ? 62  LYS A O   1 
ATOM 492  C CG  ? LYS A 1  62 ? -12.414 -22.992  -3.623 1.000 87.880 ? 62  LYS A CG  1 
ATOM 493  C CD  ? LYS A 1  62 ? -12.276 -24.493  -3.845 1.000 87.880 ? 62  LYS A CD  1 
ATOM 494  C CE  ? LYS A 1  62 ? -12.833 -25.286  -2.670 1.000 87.880 ? 62  LYS A CE  1 
ATOM 495  N NZ  ? LYS A 1  62 ? -12.698 -26.758  -2.882 1.000 87.880 ? 62  LYS A NZ  1 
ATOM 496  N N   ? GLY A 1  63 ? -11.869 -19.760  -2.373 1.000 86.200 ? 63  GLY A N   1 
ATOM 497  C CA  ? GLY A 1  63 ? -11.077 -19.309  -1.240 1.000 86.200 ? 63  GLY A CA  1 
ATOM 498  C C   ? GLY A 1  63 ? -10.942 -17.800  -1.169 1.000 86.200 ? 63  GLY A C   1 
ATOM 499  O O   ? GLY A 1  63 ? -10.425 -17.263  -0.187 1.000 86.200 ? 63  GLY A O   1 
ATOM 500  N N   ? GLY A 1  64 ? -11.385 -17.019  -2.241 1.000 93.740 ? 64  GLY A N   1 
ATOM 501  C CA  ? GLY A 1  64 ? -11.523 -15.571  -2.209 1.000 93.740 ? 64  GLY A CA  1 
ATOM 502  C C   ? GLY A 1  64 ? -12.758 -15.105  -1.462 1.000 93.740 ? 64  GLY A C   1 
ATOM 503  O O   ? GLY A 1  64 ? -13.725 -15.857  -1.322 1.000 93.740 ? 64  GLY A O   1 
ATOM 504  N N   ? GLN A 1  65 ? -12.644 -13.908  -0.813 1.000 95.740 ? 65  GLN A N   1 
ATOM 505  C CA  ? GLN A 1  65 ? -13.749 -13.306  -0.075 1.000 95.740 ? 65  GLN A CA  1 
ATOM 506  C C   ? GLN A 1  65 ? -14.081 -11.918  -0.616 1.000 95.740 ? 65  GLN A C   1 
ATOM 507  C CB  ? GLN A 1  65 ? -13.417 -13.223   1.416 1.000 95.740 ? 65  GLN A CB  1 
ATOM 508  O O   ? GLN A 1  65 ? -13.184 -11.165  -0.999 1.000 95.740 ? 65  GLN A O   1 
ATOM 509  C CG  ? GLN A 1  65 ? -13.108 -14.571   2.053 1.000 95.740 ? 65  GLN A CG  1 
ATOM 510  C CD  ? GLN A 1  65 ? -12.684 -14.450   3.505 1.000 95.740 ? 65  GLN A CD  1 
ATOM 511  N NE2 ? GLN A 1  65 ? -11.449 -14.843   3.797 1.000 95.740 ? 65  GLN A NE2 1 
ATOM 512  O OE1 ? GLN A 1  65 ? -13.460 -14.007   4.357 1.000 95.740 ? 65  GLN A OE1 1 
ATOM 513  N N   ? VAL A 1  66 ? -15.349 -11.693  -0.764 1.000 96.060 ? 66  VAL A N   1 
ATOM 514  C CA  ? VAL A 1  66 ? -15.817 -10.330  -0.995 1.000 96.060 ? 66  VAL A CA  1 
ATOM 515  C C   ? VAL A 1  66 ? -16.494  -9.795   0.266 1.000 96.060 ? 66  VAL A C   1 
ATOM 516  C CB  ? VAL A 1  66 ? -16.790 -10.259  -2.193 1.000 96.060 ? 66  VAL A CB  1 
ATOM 517  O O   ? VAL A 1  66 ? -17.495 -10.351   0.724 1.000 96.060 ? 66  VAL A O   1 
ATOM 518  C CG1 ? VAL A 1  66 ? -17.221  -8.817  -2.454 1.000 96.060 ? 66  VAL A CG1 1 
ATOM 519  C CG2 ? VAL A 1  66 ? -16.146 -10.862  -3.439 1.000 96.060 ? 66  VAL A CG2 1 
ATOM 520  N N   ? ILE A 1  67 ? -15.862  -8.726   0.802 1.000 96.690 ? 67  ILE A N   1 
ATOM 521  C CA  ? ILE A 1  67 ? -16.342  -8.159   2.058 1.000 96.690 ? 67  ILE A CA  1 
ATOM 522  C C   ? ILE A 1  67 ? -16.652  -6.676   1.870 1.000 96.690 ? 67  ILE A C   1 
ATOM 523  C CB  ? ILE A 1  67 ? -15.313  -8.352   3.194 1.000 96.690 ? 67  ILE A CB  1 
ATOM 524  O O   ? ILE A 1  67 ? -15.856  -5.939   1.283 1.000 96.690 ? 67  ILE A O   1 
ATOM 525  C CG1 ? ILE A 1  67 ? -14.936  -9.832   3.328 1.000 96.690 ? 67  ILE A CG1 1 
ATOM 526  C CG2 ? ILE A 1  67 ? -15.859  -7.804   4.516 1.000 96.690 ? 67  ILE A CG2 1 
ATOM 527  C CD1 ? ILE A 1  67 ? -13.809 -10.097   4.317 1.000 96.690 ? 67  ILE A CD1 1 
ATOM 528  N N   ? ARG A 1  68 ? -17.788  -6.238   2.356 1.000 96.300 ? 68  ARG A N   1 
ATOM 529  C CA  ? ARG A 1  68 ? -18.141  -4.823   2.318 1.000 96.300 ? 68  ARG A CA  1 
ATOM 530  C C   ? ARG A 1  68 ? -17.338  -4.031   3.345 1.000 96.300 ? 68  ARG A C   1 
ATOM 531  C CB  ? ARG A 1  68 ? -19.639  -4.634   2.566 1.000 96.300 ? 68  ARG A CB  1 
ATOM 532  O O   ? ARG A 1  68 ? -17.025  -4.541   4.423 1.000 96.300 ? 68  ARG A O   1 
ATOM 533  C CG  ? ARG A 1  68 ? -20.125  -3.210   2.350 1.000 96.300 ? 68  ARG A CG  1 
ATOM 534  C CD  ? ARG A 1  68 ? -21.625  -3.085   2.580 1.000 96.300 ? 68  ARG A CD  1 
ATOM 535  N NE  ? ARG A 1  68 ? -21.993  -1.740   3.013 1.000 96.300 ? 68  ARG A NE  1 
ATOM 536  N NH1 ? ARG A 1  68 ? -24.049  -1.741   1.960 1.000 96.300 ? 68  ARG A NH1 1 
ATOM 537  N NH2 ? ARG A 1  68 ? -23.370   0.093   3.156 1.000 96.300 ? 68  ARG A NH2 1 
ATOM 538  C CZ  ? ARG A 1  68 ? -23.137  -1.132   2.708 1.000 96.300 ? 68  ARG A CZ  1 
ATOM 539  N N   ? ALA A 1  69 ? -17.001  -2.739   2.920 1.000 92.690 ? 69  ALA A N   1 
ATOM 540  C CA  ? ALA A 1  69 ? -16.348  -1.848   3.875 1.000 92.690 ? 69  ALA A CA  1 
ATOM 541  C C   ? ALA A 1  69 ? -17.373  -1.149   4.763 1.000 92.690 ? 69  ALA A C   1 
ATOM 542  C CB  ? ALA A 1  69 ? -15.493  -0.817   3.142 1.000 92.690 ? 69  ALA A CB  1 
ATOM 543  O O   ? ALA A 1  69 ? -18.347  -0.577   4.267 1.000 92.690 ? 69  ALA A O   1 
ATOM 544  N N   ? ARG A 1  70 ? -17.158  -1.208   6.152 1.000 88.070 ? 70  ARG A N   1 
ATOM 545  C CA  ? ARG A 1  70 ? -18.060  -0.600   7.125 1.000 88.070 ? 70  ARG A CA  1 
ATOM 546  C C   ? ARG A 1  70 ? -17.825   0.903   7.225 1.000 88.070 ? 70  ARG A C   1 
ATOM 547  C CB  ? ARG A 1  70 ? -17.888  -1.251   8.499 1.000 88.070 ? 70  ARG A CB  1 
ATOM 548  O O   ? ARG A 1  70 ? -18.770   1.691   7.156 1.000 88.070 ? 70  ARG A O   1 
ATOM 549  C CG  ? ARG A 1  70 ? -18.844  -0.720   9.556 1.000 88.070 ? 70  ARG A CG  1 
ATOM 550  C CD  ? ARG A 1  70 ? -18.725  -1.492  10.862 1.000 88.070 ? 70  ARG A CD  1 
ATOM 551  N NE  ? ARG A 1  70 ? -19.655  -0.992  11.871 1.000 88.070 ? 70  ARG A NE  1 
ATOM 552  N NH1 ? ARG A 1  70 ? -18.952  -2.434  13.533 1.000 88.070 ? 70  ARG A NH1 1 
ATOM 553  N NH2 ? ARG A 1  70 ? -20.625  -0.923  13.951 1.000 88.070 ? 70  ARG A NH2 1 
ATOM 554  C CZ  ? ARG A 1  70 ? -19.742  -1.451  13.116 1.000 88.070 ? 70  ARG A CZ  1 
ATOM 555  N N   ? THR A 1  71 ? -16.606   1.219   7.425 1.000 92.620 ? 71  THR A N   1 
ATOM 556  C CA  ? THR A 1  71 ? -16.202   2.606   7.624 1.000 92.620 ? 71  THR A CA  1 
ATOM 557  C C   ? THR A 1  71 ? -14.752   2.814   7.195 1.000 92.620 ? 71  THR A C   1 
ATOM 558  C CB  ? THR A 1  71 ? -16.372   3.032   9.094 1.000 92.620 ? 71  THR A CB  1 
ATOM 559  O O   ? THR A 1  71 ? -13.937   1.894   7.280 1.000 92.620 ? 71  THR A O   1 
ATOM 560  C CG2 ? THR A 1  71 ? -16.117   4.526   9.266 1.000 92.620 ? 71  THR A CG2 1 
ATOM 561  O OG1 ? THR A 1  71 ? -17.707   2.735   9.520 1.000 92.620 ? 71  THR A OG1 1 
ATOM 562  N N   ? SER A 1  72 ? -14.471   4.085   6.666 1.000 94.760 ? 72  SER A N   1 
ATOM 563  C CA  ? SER A 1  72 ? -13.112   4.456   6.284 1.000 94.760 ? 72  SER A CA  1 
ATOM 564  C C   ? SER A 1  72 ? -12.591   5.604   7.142 1.000 94.760 ? 72  SER A C   1 
ATOM 565  C CB  ? SER A 1  72 ? -13.059   4.847   4.807 1.000 94.760 ? 72  SER A CB  1 
ATOM 566  O O   ? SER A 1  72 ? -13.338   6.528   7.473 1.000 94.760 ? 72  SER A O   1 
ATOM 567  O OG  ? SER A 1  72 ? -13.554   3.800   3.991 1.000 94.760 ? 72  SER A OG  1 
ATOM 568  N N   ? TYR A 1  73 ? -11.297   5.488   7.553 1.000 96.450 ? 73  TYR A N   1 
ATOM 569  C CA  ? TYR A 1  73 ? -10.649   6.485   8.398 1.000 96.450 ? 73  TYR A CA  1 
ATOM 570  C C   ? TYR A 1  73 ?  -9.417   7.064   7.712 1.000 96.450 ? 73  TYR A C   1 
ATOM 571  C CB  ? TYR A 1  73 ? -10.256   5.874   9.747 1.000 96.450 ? 73  TYR A CB  1 
ATOM 572  O O   ? TYR A 1  73 ?  -8.357   6.433   7.690 1.000 96.450 ? 73  TYR A O   1 
ATOM 573  C CG  ? TYR A 1  73 ? -11.415   5.262  10.496 1.000 96.450 ? 73  TYR A CG  1 
ATOM 574  C CD1 ? TYR A 1  73 ? -12.148   6.008  11.415 1.000 96.450 ? 73  TYR A CD1 1 
ATOM 575  C CD2 ? TYR A 1  73 ? -11.777   3.935  10.286 1.000 96.450 ? 73  TYR A CD2 1 
ATOM 576  C CE1 ? TYR A 1  73 ? -13.216   5.447  12.109 1.000 96.450 ? 73  TYR A CE1 1 
ATOM 577  C CE2 ? TYR A 1  73 ? -12.843   3.364  10.974 1.000 96.450 ? 73  TYR A CE2 1 
ATOM 578  O OH  ? TYR A 1  73 ? -14.610   3.566  12.566 1.000 96.450 ? 73  TYR A OH  1 
ATOM 579  C CZ  ? TYR A 1  73 ? -13.555   4.127  11.882 1.000 96.450 ? 73  TYR A CZ  1 
ATOM 580  N N   ? ARG A 1  74 ?  -9.621   8.360   7.205 1.000 96.870 ? 74  ARG A N   1 
ATOM 581  C CA  ? ARG A 1  74 ?  -8.476   9.039   6.607 1.000 96.870 ? 74  ARG A CA  1 
ATOM 582  C C   ? ARG A 1  74 ?  -7.528   9.563   7.680 1.000 96.870 ? 74  ARG A C   1 
ATOM 583  C CB  ? ARG A 1  74 ?  -8.940  10.189   5.711 1.000 96.870 ? 74  ARG A CB  1 
ATOM 584  O O   ? ARG A 1  74 ?  -7.966   9.966   8.760 1.000 96.870 ? 74  ARG A O   1 
ATOM 585  C CG  ? ARG A 1  74 ?  -9.550   9.736   4.394 1.000 96.870 ? 74  ARG A CG  1 
ATOM 586  C CD  ? ARG A 1  74 ?  -9.768  10.904   3.442 1.000 96.870 ? 74  ARG A CD  1 
ATOM 587  N NE  ? ARG A 1  74 ? -10.742  11.856   3.970 1.000 96.870 ? 74  ARG A NE  1 
ATOM 588  N NH1 ? ARG A 1  74 ? -10.807  13.162   2.066 1.000 96.870 ? 74  ARG A NH1 1 
ATOM 589  N NH2 ? ARG A 1  74 ? -12.097  13.707   3.881 1.000 96.870 ? 74  ARG A NH2 1 
ATOM 590  C CZ  ? ARG A 1  74 ? -11.213  12.906   3.304 1.000 96.870 ? 74  ARG A CZ  1 
ATOM 591  N N   ? HIS A 1  75 ?  -6.261   9.441   7.282 1.000 97.410 ? 75  HIS A N   1 
ATOM 592  C CA  ? HIS A 1  75 ?  -5.332  10.111   8.184 1.000 97.410 ? 75  HIS A CA  1 
ATOM 593  C C   ? HIS A 1  75 ?  -5.737  11.563   8.414 1.000 97.410 ? 75  HIS A C   1 
ATOM 594  C CB  ? HIS A 1  75 ?  -3.906  10.045   7.632 1.000 97.410 ? 75  HIS A CB  1 
ATOM 595  O O   ? HIS A 1  75 ?  -6.026  12.290   7.460 1.000 97.410 ? 75  HIS A O   1 
ATOM 596  C CG  ? HIS A 1  75 ?  -2.855  10.368   8.646 1.000 97.410 ? 75  HIS A CG  1 
ATOM 597  C CD2 ? HIS A 1  75 ?  -1.983   9.571   9.308 1.000 97.410 ? 75  HIS A CD2 1 
ATOM 598  N ND1 ? HIS A 1  75 ?  -2.614  11.652   9.085 1.000 97.410 ? 75  HIS A ND1 1 
ATOM 599  C CE1 ? HIS A 1  75 ?  -1.636  11.630   9.975 1.000 97.410 ? 75  HIS A CE1 1 
ATOM 600  N NE2 ? HIS A 1  75 ?  -1.236  10.380  10.128 1.000 97.410 ? 75  HIS A NE2 1 
ATOM 601  N N   ? PRO A 1  76 ?  -5.812  12.043   9.628 1.000 95.970 ? 76  PRO A N   1 
ATOM 602  C CA  ? PRO A 1  76 ?  -6.328  13.370   9.970 1.000 95.970 ? 76  PRO A CA  1 
ATOM 603  C C   ? PRO A 1  76 ?  -5.509  14.500   9.350 1.000 95.970 ? 76  PRO A C   1 
ATOM 604  C CB  ? PRO A 1  76 ?  -6.233  13.403  11.498 1.000 95.970 ? 76  PRO A CB  1 
ATOM 605  O O   ? PRO A 1  76 ?  -6.028  15.598   9.135 1.000 95.970 ? 76  PRO A O   1 
ATOM 606  C CG  ? PRO A 1  76 ?  -5.259  12.323  11.843 1.000 95.970 ? 76  PRO A CG  1 
ATOM 607  C CD  ? PRO A 1  76 ?  -5.351  11.246  10.800 1.000 95.970 ? 76  PRO A CD  1 
ATOM 608  N N   ? ASN A 1  77 ?  -4.277  14.200   9.057 1.000 95.950 ? 77  ASN A N   1 
ATOM 609  C CA  ? ASN A 1  77 ?  -3.415  15.250   8.524 1.000 95.950 ? 77  ASN A CA  1 
ATOM 610  C C   ? ASN A 1  77 ?  -3.143  15.050   7.036 1.000 95.950 ? 77  ASN A C   1 
ATOM 611  C CB  ? ASN A 1  77 ?  -2.099  15.310   9.301 1.000 95.950 ? 77  ASN A CB  1 
ATOM 612  O O   ? ASN A 1  77 ?  -2.167  15.581   6.503 1.000 95.950 ? 77  ASN A O   1 
ATOM 613  C CG  ? ASN A 1  77 ?  -2.285  15.784  10.730 1.000 95.950 ? 77  ASN A CG  1 
ATOM 614  N ND2 ? ASN A 1  77 ?  -1.458  15.276  11.635 1.000 95.950 ? 77  ASN A ND2 1 
ATOM 615  O OD1 ? ASN A 1  77 ?  -3.165  16.599  11.016 1.000 95.950 ? 77  ASN A OD1 1 
ATOM 616  N N   ? TYR A 1  78 ?  -3.986  14.263   6.375 1.000 95.670 ? 78  TYR A N   1 
ATOM 617  C CA  ? TYR A 1  78 ?  -3.873  14.097   4.931 1.000 95.670 ? 78  TYR A CA  1 
ATOM 618  C C   ? TYR A 1  78 ?  -4.154  15.409   4.207 1.000 95.670 ? 78  TYR A C   1 
ATOM 619  C CB  ? TYR A 1  78 ?  -4.834  13.012   4.437 1.000 95.670 ? 78  TYR A CB  1 
ATOM 620  O O   ? TYR A 1  78 ?  -5.159  16.071   4.478 1.000 95.670 ? 78  TYR A O   1 
ATOM 621  C CG  ? TYR A 1  78 ?  -4.980  12.968   2.935 1.000 95.670 ? 78  TYR A CG  1 
ATOM 622  C CD1 ? TYR A 1  78 ?  -6.213  13.197   2.328 1.000 95.670 ? 78  TYR A CD1 1 
ATOM 623  C CD2 ? TYR A 1  78 ?  -3.886  12.697   2.120 1.000 95.670 ? 78  TYR A CD2 1 
ATOM 624  C CE1 ? TYR A 1  78 ?  -6.353  13.155   0.945 1.000 95.670 ? 78  TYR A CE1 1 
ATOM 625  C CE2 ? TYR A 1  78 ?  -4.014  12.653   0.735 1.000 95.670 ? 78  TYR A CE2 1 
ATOM 626  O OH  ? TYR A 1  78 ?  -5.382  12.841  -1.212 1.000 95.670 ? 78  TYR A OH  1 
ATOM 627  C CZ  ? TYR A 1  78 ?  -5.249  12.884   0.158 1.000 95.670 ? 78  TYR A CZ  1 
ATOM 628  N N   ? SER A 1  79 ?  -3.243  15.758   3.276 1.000 93.320 ? 79  SER A N   1 
ATOM 629  C CA  ? SER A 1  79 ?  -3.409  16.937   2.432 1.000 93.320 ? 79  SER A CA  1 
ATOM 630  C C   ? SER A 1  79 ?  -3.727  16.545   0.993 1.000 93.320 ? 79  SER A C   1 
ATOM 631  C CB  ? SER A 1  79 ?  -2.150  17.804   2.467 1.000 93.320 ? 79  SER A CB  1 
ATOM 632  O O   ? SER A 1  79 ?  -2.921  15.889   0.330 1.000 93.320 ? 79  SER A O   1 
ATOM 633  O OG  ? SER A 1  79 ?  -2.227  18.841   1.504 1.000 93.320 ? 79  SER A OG  1 
ATOM 634  N N   ? THR A 1  80 ?  -4.855  17.049   0.416 1.000 89.750 ? 80  THR A N   1 
ATOM 635  C CA  ? THR A 1  80 ?  -5.272  16.750  -0.949 1.000 89.750 ? 80  THR A CA  1 
ATOM 636  C C   ? THR A 1  80 ?  -4.388  17.478  -1.957 1.000 89.750 ? 80  THR A C   1 
ATOM 637  C CB  ? THR A 1  80 ?  -6.745  17.136  -1.180 1.000 89.750 ? 80  THR A CB  1 
ATOM 638  O O   ? THR A 1  80 ?  -4.320  17.090  -3.125 1.000 89.750 ? 80  THR A O   1 
ATOM 639  C CG2 ? THR A 1  80 ?  -7.679  16.265  -0.346 1.000 89.750 ? 80  THR A CG2 1 
ATOM 640  O OG1 ? THR A 1  80 ?  -6.936  18.508  -0.815 1.000 89.750 ? 80  THR A OG1 1 
ATOM 641  N N   ? GLU A 1  81 ?  -3.660  18.543  -1.399 1.000 87.730 ? 81  GLU A N   1 
ATOM 642  C CA  ? GLU A 1  81 ?  -2.790  19.332  -2.266 1.000 87.730 ? 81  GLU A CA  1 
ATOM 643  C C   ? GLU A 1  81 ?  -1.441  18.647  -2.466 1.000 87.730 ? 81  GLU A C   1 
ATOM 644  C CB  ? GLU A 1  81 ?  -2.587  20.736  -1.691 1.000 87.730 ? 81  GLU A CB  1 
ATOM 645  O O   ? GLU A 1  81 ?  -0.978  18.495  -3.598 1.000 87.730 ? 81  GLU A O   1 
ATOM 646  C CG  ? GLU A 1  81 ?  -1.790  21.663  -2.597 1.000 87.730 ? 81  GLU A CG  1 
ATOM 647  C CD  ? GLU A 1  81 ?  -1.671  23.078  -2.053 1.000 87.730 ? 81  GLU A CD  1 
ATOM 648  O OE1 ? GLU A 1  81 ?  -0.997  23.918  -2.690 1.000 87.730 ? 81  GLU A OE1 1 
ATOM 649  O OE2 ? GLU A 1  81 ?  -2.257  23.348  -0.981 1.000 87.730 ? 81  GLU A OE2 1 
ATOM 650  N N   ? THR A 1  82 ?  -0.900  18.129  -1.384 1.000 87.830 ? 82  THR A N   1 
ATOM 651  C CA  ? THR A 1  82 ?   0.470  17.630  -1.433 1.000 87.830 ? 82  THR A CA  1 
ATOM 652  C C   ? THR A 1  82 ?   0.493  16.106  -1.376 1.000 87.830 ? 82  THR A C   1 
ATOM 653  C CB  ? THR A 1  82 ?   1.315  18.203  -0.280 1.000 87.830 ? 82  THR A CB  1 
ATOM 654  O O   ? THR A 1  82 ?   1.523  15.485  -1.645 1.000 87.830 ? 82  THR A O   1 
ATOM 655  C CG2 ? THR A 1  82 ?   1.337  19.728  -0.319 1.000 87.830 ? 82  THR A CG2 1 
ATOM 656  O OG1 ? THR A 1  82 ?   0.759  17.776   0.970 1.000 87.830 ? 82  THR A OG1 1 
ATOM 657  N N   ? HIS A 1  83 ?  -0.679  15.565  -1.047 1.000 90.390 ? 83  HIS A N   1 
ATOM 658  C CA  ? HIS A 1  83 ?  -0.823  14.128  -0.839 1.000 90.390 ? 83  HIS A CA  1 
ATOM 659  C C   ? HIS A 1  83 ?   0.030  13.652   0.332 1.000 90.390 ? 83  HIS A C   1 
ATOM 660  C CB  ? HIS A 1  83 ?  -0.445  13.363  -2.109 1.000 90.390 ? 83  HIS A CB  1 
ATOM 661  O O   ? HIS A 1  83 ?   0.375  12.471   0.414 1.000 90.390 ? 83  HIS A O   1 
ATOM 662  C CG  ? HIS A 1  83 ?  -1.449  13.494  -3.210 1.000 90.390 ? 83  HIS A CG  1 
ATOM 663  C CD2 ? HIS A 1  83 ?  -2.522  12.732  -3.530 1.000 90.390 ? 83  HIS A CD2 1 
ATOM 664  N ND1 ? HIS A 1  83 ?  -1.407  14.511  -4.139 1.000 90.390 ? 83  HIS A ND1 1 
ATOM 665  C CE1 ? HIS A 1  83 ?  -2.414  14.369  -4.985 1.000 90.390 ? 83  HIS A CE1 1 
ATOM 666  N NE2 ? HIS A 1  83 ?  -3.105  13.297  -4.637 1.000 90.390 ? 83  HIS A NE2 1 
ATOM 667  N N   ? VAL A 1  84 ?   0.459  14.574   1.168 1.000 92.040 ? 84  VAL A N   1 
ATOM 668  C CA  ? VAL A 1  84 ?   1.175  14.212   2.387 1.000 92.040 ? 84  VAL A CA  1 
ATOM 669  C C   ? VAL A 1  84 ?   0.259  13.406   3.305 1.000 92.040 ? 84  VAL A C   1 
ATOM 670  C CB  ? VAL A 1  84 ?   1.705  15.461   3.127 1.000 92.040 ? 84  VAL A CB  1 
ATOM 671  O O   ? VAL A 1  84 ?  -0.942  13.675   3.386 1.000 92.040 ? 84  VAL A O   1 
ATOM 672  C CG1 ? VAL A 1  84 ?   0.550  16.270   3.715 1.000 92.040 ? 84  VAL A CG1 1 
ATOM 673  C CG2 ? VAL A 1  84 ?   2.689  15.055   4.222 1.000 92.040 ? 84  VAL A CG2 1 
ATOM 674  N N   ? ASN A 1  85 ?   0.823  12.336   3.965 1.000 95.260 ? 85  ASN A N   1 
ATOM 675  C CA  ? ASN A 1  85 ?   0.092  11.461   4.874 1.000 95.260 ? 85  ASN A CA  1 
ATOM 676  C C   ? ASN A 1  85 ?  -1.053  10.744   4.163 1.000 95.260 ? 85  ASN A C   1 
ATOM 677  C CB  ? ASN A 1  85 ?  -0.440  12.253   6.071 1.000 95.260 ? 85  ASN A CB  1 
ATOM 678  O O   ? ASN A 1  85 ?  -2.146  10.612   4.715 1.000 95.260 ? 85  ASN A O   1 
ATOM 679  C CG  ? ASN A 1  85 ?   0.656  12.988   6.817 1.000 95.260 ? 85  ASN A CG  1 
ATOM 680  N ND2 ? ASN A 1  85 ?   0.339  14.178   7.314 1.000 95.260 ? 85  ASN A ND2 1 
ATOM 681  O OD1 ? ASN A 1  85 ?   1.778  12.492   6.945 1.000 95.260 ? 85  ASN A OD1 1 
ATOM 682  N N   ? ASP A 1  86 ?  -0.961  10.367   2.942 1.000 96.350 ? 86  ASP A N   1 
ATOM 683  C CA  ? ASP A 1  86 ?  -1.948   9.725   2.079 1.000 96.350 ? 86  ASP A CA  1 
ATOM 684  C C   ? ASP A 1  86 ?  -2.238   8.299   2.543 1.000 96.350 ? 86  ASP A C   1 
ATOM 685  C CB  ? ASP A 1  86 ?  -1.468   9.717   0.626 1.000 96.350 ? 86  ASP A CB  1 
ATOM 686  O O   ? ASP A 1  86 ?  -1.849   7.334   1.882 1.000 96.350 ? 86  ASP A O   1 
ATOM 687  C CG  ? ASP A 1  86 ?  -2.557   9.328  -0.357 1.000 96.350 ? 86  ASP A CG  1 
ATOM 688  O OD1 ? ASP A 1  86 ?  -3.751   9.361   0.011 1.000 96.350 ? 86  ASP A OD1 1 
ATOM 689  O OD2 ? ASP A 1  86 ?  -2.219   8.981  -1.509 1.000 96.350 ? 86  ASP A OD2 1 
ATOM 690  N N   ? LEU A 1  87 ?  -2.784   8.087   3.736 1.000 97.390 ? 87  LEU A N   1 
ATOM 691  C CA  ? LEU A 1  87 ?  -3.078   6.802   4.360 1.000 97.390 ? 87  LEU A CA  1 
ATOM 692  C C   ? LEU A 1  87 ?  -4.508   6.769   4.890 1.000 97.390 ? 87  LEU A C   1 
ATOM 693  C CB  ? LEU A 1  87 ?  -2.093   6.519   5.497 1.000 97.390 ? 87  LEU A CB  1 
ATOM 694  O O   ? LEU A 1  87 ?  -4.982   7.750   5.468 1.000 97.390 ? 87  LEU A O   1 
ATOM 695  C CG  ? LEU A 1  87 ?  -2.109   5.102   6.072 1.000 97.390 ? 87  LEU A CG  1 
ATOM 696  C CD1 ? LEU A 1  87 ?  -1.052   4.241   5.388 1.000 97.390 ? 87  LEU A CD1 1 
ATOM 697  C CD2 ? LEU A 1  87 ?  -1.886   5.133   7.580 1.000 97.390 ? 87  LEU A CD2 1 
ATOM 698  N N   ? MET A 1  88 ?  -5.191   5.656   4.592 1.000 97.670 ? 88  MET A N   1 
ATOM 699  C CA  ? MET A 1  88 ?  -6.553   5.451   5.078 1.000 97.670 ? 88  MET A CA  1 
ATOM 700  C C   ? MET A 1  88 ?  -6.753   4.013   5.546 1.000 97.670 ? 88  MET A C   1 
ATOM 701  C CB  ? MET A 1  88 ?  -7.570   5.792   3.988 1.000 97.670 ? 88  MET A CB  1 
ATOM 702  O O   ? MET A 1  88 ?  -6.252   3.077   4.921 1.000 97.670 ? 88  MET A O   1 
ATOM 703  C CG  ? MET A 1  88 ?  -9.017   5.626   4.425 1.000 97.670 ? 88  MET A CG  1 
ATOM 704  S SD  ? MET A 1  88 ? -10.206   6.016   3.083 1.000 97.670 ? 88  MET A SD  1 
ATOM 705  C CE  ? MET A 1  88 ?  -9.949   4.584   2.000 1.000 97.670 ? 88  MET A CE  1 
ATOM 706  N N   ? LEU A 1  89 ?  -7.432   3.831   6.617 1.000 97.930 ? 89  LEU A N   1 
ATOM 707  C CA  ? LEU A 1  89 ?  -7.833   2.520   7.114 1.000 97.930 ? 89  LEU A CA  1 
ATOM 708  C C   ? LEU A 1  89 ?  -9.311   2.264   6.843 1.000 97.930 ? 89  LEU A C   1 
ATOM 709  C CB  ? LEU A 1  89 ?  -7.550   2.407   8.615 1.000 97.930 ? 89  LEU A CB  1 
ATOM 710  O O   ? LEU A 1  89 ? -10.147   3.147   7.051 1.000 97.930 ? 89  LEU A O   1 
ATOM 711  C CG  ? LEU A 1  89 ?  -6.105   2.099   9.011 1.000 97.930 ? 89  LEU A CG  1 
ATOM 712  C CD1 ? LEU A 1  89 ?  -5.870   2.454  10.475 1.000 97.930 ? 89  LEU A CD1 1 
ATOM 713  C CD2 ? LEU A 1  89 ?  -5.781   0.631   8.753 1.000 97.930 ? 89  LEU A CD2 1 
ATOM 714  N N   ? ILE A 1  90 ?  -9.513   1.037   6.311 1.000 97.330 ? 90  ILE A N   1 
ATOM 715  C CA  ? ILE A 1  90 ? -10.879   0.602   6.042 1.000 97.330 ? 90  ILE A CA  1 
ATOM 716  C C   ? ILE A 1  90 ? -11.253  -0.539   6.985 1.000 97.330 ? 90  ILE A C   1 
ATOM 717  C CB  ? ILE A 1  90 ? -11.052   0.160   4.571 1.000 97.330 ? 90  ILE A CB  1 
ATOM 718  O O   ? ILE A 1  90 ? -10.565  -1.561   7.036 1.000 97.330 ? 90  ILE A O   1 
ATOM 719  C CG1 ? ILE A 1  90 ? -10.754   1.328   3.624 1.000 97.330 ? 90  ILE A CG1 1 
ATOM 720  C CG2 ? ILE A 1  90 ? -12.461  -0.391   4.335 1.000 97.330 ? 90  ILE A CG2 1 
ATOM 721  C CD1 ? ILE A 1  90 ? -10.679   0.931   2.156 1.000 97.330 ? 90  ILE A CD1 1 
ATOM 722  N N   ? ARG A 1  91 ? -12.310  -0.299   7.762 1.000 97.040 ? 91  ARG A N   1 
ATOM 723  C CA  ? ARG A 1  91 ? -12.835  -1.373   8.599 1.000 97.040 ? 91  ARG A CA  1 
ATOM 724  C C   ? ARG A 1  91 ? -13.807  -2.251   7.818 1.000 97.040 ? 91  ARG A C   1 
ATOM 725  C CB  ? ARG A 1  91 ? -13.526  -0.800   9.838 1.000 97.040 ? 91  ARG A CB  1 
ATOM 726  O O   ? ARG A 1  91 ? -14.781  -1.754   7.250 1.000 97.040 ? 91  ARG A O   1 
ATOM 727  C CG  ? ARG A 1  91 ? -13.914  -1.849  10.868 1.000 97.040 ? 91  ARG A CG  1 
ATOM 728  C CD  ? ARG A 1  91 ? -14.537  -1.220  12.106 1.000 97.040 ? 91  ARG A CD  1 
ATOM 729  N NE  ? ARG A 1  91 ? -14.883  -2.227  13.106 1.000 97.040 ? 91  ARG A NE  1 
ATOM 730  N NH1 ? ARG A 1  91 ? -15.830  -0.729  14.588 1.000 97.040 ? 91  ARG A NH1 1 
ATOM 731  N NH2 ? ARG A 1  91 ? -15.758  -2.963  15.098 1.000 97.040 ? 91  ARG A NH2 1 
ATOM 732  C CZ  ? ARG A 1  91 ? -15.490  -1.971  14.261 1.000 97.040 ? 91  ARG A CZ  1 
ATOM 733  N N   ? LEU A 1  92 ? -13.531  -3.584   7.834 1.000 97.190 ? 92  LEU A N   1 
ATOM 734  C CA  ? LEU A 1  92 ? -14.388  -4.537   7.137 1.000 97.190 ? 92  LEU A CA  1 
ATOM 735  C C   ? LEU A 1  92 ? -15.657  -4.812   7.936 1.000 97.190 ? 92  LEU A C   1 
ATOM 736  C CB  ? LEU A 1  92 ? -13.637  -5.846   6.883 1.000 97.190 ? 92  LEU A CB  1 
ATOM 737  O O   ? LEU A 1  92 ? -15.638  -4.786   9.169 1.000 97.190 ? 92  LEU A O   1 
ATOM 738  C CG  ? LEU A 1  92 ? -12.332  -5.737   6.092 1.000 97.190 ? 92  LEU A CG  1 
ATOM 739  C CD1 ? LEU A 1  92 ? -11.658  -7.101   5.991 1.000 97.190 ? 92  LEU A CD1 1 
ATOM 740  C CD2 ? LEU A 1  92 ? -12.594  -5.160   4.705 1.000 97.190 ? 92  LEU A CD2 1 
ATOM 741  N N   ? ASP A 1  93 ? -16.822  -5.006   7.264 1.000 95.980 ? 93  ASP A N   1 
ATOM 742  C CA  ? ASP A 1  93 ? -18.100  -5.254   7.922 1.000 95.980 ? 93  ASP A CA  1 
ATOM 743  C C   ? ASP A 1  93 ? -18.090  -6.593   8.656 1.000 95.980 ? 93  ASP A C   1 
ATOM 744  C CB  ? ASP A 1  93 ? -19.244  -5.220   6.906 1.000 95.980 ? 93  ASP A CB  1 
ATOM 745  O O   ? ASP A 1  93 ? -18.890  -6.815   9.567 1.000 95.980 ? 93  ASP A O   1 
ATOM 746  C CG  ? ASP A 1  93 ? -19.125  -6.299   5.844 1.000 95.980 ? 93  ASP A CG  1 
ATOM 747  O OD1 ? ASP A 1  93 ? -18.085  -6.990   5.790 1.000 95.980 ? 93  ASP A OD1 1 
ATOM 748  O OD2 ? ASP A 1  93 ? -20.078  -6.457   5.051 1.000 95.980 ? 93  ASP A OD2 1 
ATOM 749  N N   ? ARG A 1  94 ? -17.235  -7.510   8.269 1.000 96.500 ? 94  ARG A N   1 
ATOM 750  C CA  ? ARG A 1  94 ? -16.940  -8.765   8.954 1.000 96.500 ? 94  ARG A CA  1 
ATOM 751  C C   ? ARG A 1  94 ? -15.470  -9.140   8.801 1.000 96.500 ? 94  ARG A C   1 
ATOM 752  C CB  ? ARG A 1  94 ? -17.827  -9.891   8.418 1.000 96.500 ? 94  ARG A CB  1 
ATOM 753  O O   ? ARG A 1  94 ? -14.818  -8.736   7.836 1.000 96.500 ? 94  ARG A O   1 
ATOM 754  C CG  ? ARG A 1  94 ? -17.520 -10.287   6.982 1.000 96.500 ? 94  ARG A CG  1 
ATOM 755  C CD  ? ARG A 1  94 ? -18.470 -11.365   6.479 1.000 96.500 ? 94  ARG A CD  1 
ATOM 756  N NE  ? ARG A 1  94 ? -18.096 -11.833   5.147 1.000 96.500 ? 94  ARG A NE  1 
ATOM 757  N NH1 ? ARG A 1  94 ? -19.123 -10.096   4.022 1.000 96.500 ? 94  ARG A NH1 1 
ATOM 758  N NH2 ? ARG A 1  94 ? -18.023 -11.733   2.854 1.000 96.500 ? 94  ARG A NH2 1 
ATOM 759  C CZ  ? ARG A 1  94 ? -18.415 -11.220   4.011 1.000 96.500 ? 94  ARG A CZ  1 
ATOM 760  N N   ? ALA A 1  95 ? -14.996  -9.934   9.866 1.000 97.170 ? 95  ALA A N   1 
ATOM 761  C CA  ? ALA A 1  95 ? -13.598 -10.358   9.846 1.000 97.170 ? 95  ALA A CA  1 
ATOM 762  C C   ? ALA A 1  95 ? -13.324 -11.290   8.669 1.000 97.170 ? 95  ALA A C   1 
ATOM 763  C CB  ? ALA A 1  95 ? -13.231 -11.043  11.160 1.000 97.170 ? 95  ALA A CB  1 
ATOM 764  O O   ? ALA A 1  95 ? -14.143 -12.155   8.351 1.000 97.170 ? 95  ALA A O   1 
ATOM 765  N N   ? ALA A 1  96 ? -12.145 -11.060   7.967 1.000 97.450 ? 96  ALA A N   1 
ATOM 766  C CA  ? ALA A 1  96 ? -11.704 -11.961   6.906 1.000 97.450 ? 96  ALA A CA  1 
ATOM 767  C C   ? ALA A 1  96 ? -11.356 -13.338   7.464 1.000 97.450 ? 96  ALA A C   1 
ATOM 768  C CB  ? ALA A 1  96 ? -10.503 -11.369   6.171 1.000 97.450 ? 96  ALA A CB  1 
ATOM 769  O O   ? ALA A 1  96 ? -10.751 -13.446   8.533 1.000 97.450 ? 96  ALA A O   1 
ATOM 770  N N   ? SER A 1  97 ? -11.790 -14.390   6.781 1.000 97.060 ? 97  SER A N   1 
ATOM 771  C CA  ? SER A 1  97 ? -11.368 -15.745   7.120 1.000 97.060 ? 97  SER A CA  1 
ATOM 772  C C   ? SER A 1  97 ?  -9.979 -16.046   6.565 1.000 97.060 ? 97  SER A C   1 
ATOM 773  C CB  ? SER A 1  97 ? -12.372 -16.768   6.588 1.000 97.060 ? 97  SER A CB  1 
ATOM 774  O O   ? SER A 1  97 ?  -9.788 -16.090   5.349 1.000 97.060 ? 97  SER A O   1 
ATOM 775  O OG  ? SER A 1  97 ? -13.650 -16.567   7.167 1.000 97.060 ? 97  SER A OG  1 
ATOM 776  N N   ? LEU A 1  98 ?  -9.013 -16.122   7.494 1.000 96.760 ? 98  LEU A N   1 
ATOM 777  C CA  ? LEU A 1  98 ?  -7.635 -16.317   7.055 1.000 96.760 ? 98  LEU A CA  1 
ATOM 778  C C   ? LEU A 1  98 ?  -7.440 -17.718   6.484 1.000 96.760 ? 98  LEU A C   1 
ATOM 779  C CB  ? LEU A 1  98 ?  -6.665 -16.087   8.217 1.000 96.760 ? 98  LEU A CB  1 
ATOM 780  O O   ? LEU A 1  98 ?  -7.904 -18.701   7.067 1.000 96.760 ? 98  LEU A O   1 
ATOM 781  C CG  ? LEU A 1  98 ?  -6.772 -14.740   8.933 1.000 96.760 ? 98  LEU A CG  1 
ATOM 782  C CD1 ? LEU A 1  98 ?  -5.677 -14.612   9.987 1.000 96.760 ? 98  LEU A CD1 1 
ATOM 783  C CD2 ? LEU A 1  98 ?  -6.694 -13.593   7.931 1.000 96.760 ? 98  LEU A CD2 1 
ATOM 784  N N   ? THR A 1  99 ?  -6.774 -17.789   5.302 1.000 95.070 ? 99  THR A N   1 
ATOM 785  C CA  ? THR A 1  99 ?  -6.425 -18.991   4.553 1.000 95.070 ? 99  THR A CA  1 
ATOM 786  C C   ? THR A 1  99 ?  -5.033 -18.861   3.940 1.000 95.070 ? 99  THR A C   1 
ATOM 787  C CB  ? THR A 1  99 ?  -7.453 -19.277   3.443 1.000 95.070 ? 99  THR A CB  1 
ATOM 788  O O   ? THR A 1  99 ?  -4.334 -17.875   4.178 1.000 95.070 ? 99  THR A O   1 
ATOM 789  C CG2 ? THR A 1  99 ?  -8.876 -19.254   3.992 1.000 95.070 ? 99  THR A CG2 1 
ATOM 790  O OG1 ? THR A 1  99 ?  -7.331 -18.282   2.419 1.000 95.070 ? 99  THR A OG1 1 
ATOM 791  N N   ? GLY A 1 100 ?  -4.549 -19.908   3.204 1.000 93.010 ? 100 GLY A N   1 
ATOM 792  C CA  ? GLY A 1 100 ?  -3.300 -19.832   2.464 1.000 93.010 ? 100 GLY A CA  1 
ATOM 793  C C   ? GLY A 1 100 ?  -3.277 -18.707   1.447 1.000 93.010 ? 100 GLY A C   1 
ATOM 794  O O   ? GLY A 1 100 ?  -2.214 -18.164   1.138 1.000 93.010 ? 100 GLY A O   1 
ATOM 795  N N   ? ARG A 1 101 ?  -4.394 -18.048   1.094 1.000 94.030 ? 101 ARG A N   1 
ATOM 796  C CA  ? ARG A 1 101 ?  -4.486 -17.002   0.080 1.000 94.030 ? 101 ARG A CA  1 
ATOM 797  C C   ? ARG A 1 101 ?  -4.871 -15.666   0.706 1.000 94.030 ? 101 ARG A C   1 
ATOM 798  C CB  ? ARG A 1 101 ?  -5.499 -17.387  -1.000 1.000 94.030 ? 101 ARG A CB  1 
ATOM 799  O O   ? ARG A 1 101 ?  -4.802 -14.624   0.051 1.000 94.030 ? 101 ARG A O   1 
ATOM 800  C CG  ? ARG A 1 101 ?  -5.126 -18.639  -1.776 1.000 94.030 ? 101 ARG A CG  1 
ATOM 801  C CD  ? ARG A 1 101 ?  -6.145 -18.954  -2.863 1.000 94.030 ? 101 ARG A CD  1 
ATOM 802  N NE  ? ARG A 1 101 ?  -5.707 -20.060  -3.709 1.000 94.030 ? 101 ARG A NE  1 
ATOM 803  N NH1 ? ARG A 1 101 ?  -7.087 -19.522  -5.482 1.000 94.030 ? 101 ARG A NH1 1 
ATOM 804  N NH2 ? ARG A 1 101 ?  -5.696 -21.340  -5.616 1.000 94.030 ? 101 ARG A NH2 1 
ATOM 805  C CZ  ? ARG A 1 101 ?  -6.164 -20.305  -4.934 1.000 94.030 ? 101 ARG A CZ  1 
ATOM 806  N N   ? ILE A 1 102 ?  -5.286 -15.737   1.960 1.000 97.360 ? 102 ILE A N   1 
ATOM 807  C CA  ? ILE A 1 102 ?  -5.671 -14.520   2.666 1.000 97.360 ? 102 ILE A CA  1 
ATOM 808  C C   ? ILE A 1 102 ?  -4.942 -14.449   4.006 1.000 97.360 ? 102 ILE A C   1 
ATOM 809  C CB  ? ILE A 1 102 ?  -7.199 -14.453   2.884 1.000 97.360 ? 102 ILE A CB  1 
ATOM 810  O O   ? ILE A 1 102 ?  -5.267 -15.189   4.937 1.000 97.360 ? 102 ILE A O   1 
ATOM 811  C CG1 ? ILE A 1 102 ?  -7.935 -14.578   1.545 1.000 97.360 ? 102 ILE A CG1 1 
ATOM 812  C CG2 ? ILE A 1 102 ?  -7.586 -13.157   3.603 1.000 97.360 ? 102 ILE A CG2 1 
ATOM 813  C CD1 ? ILE A 1 102 ?  -9.438 -14.778   1.681 1.000 97.360 ? 102 ILE A CD1 1 
ATOM 814  N N   ? ARG A 1 103 ?  -3.962 -13.613   4.040 1.000 97.480 ? 103 ARG A N   1 
ATOM 815  C CA  ? ARG A 1 103 ?  -3.173 -13.379   5.245 1.000 97.480 ? 103 ARG A CA  1 
ATOM 816  C C   ? ARG A 1 103 ?  -2.791 -11.908   5.373 1.000 97.480 ? 103 ARG A C   1 
ATOM 817  C CB  ? ARG A 1 103 ?  -1.913 -14.248   5.240 1.000 97.480 ? 103 ARG A CB  1 
ATOM 818  O O   ? ARG A 1 103 ?  -2.532 -11.239   4.371 1.000 97.480 ? 103 ARG A O   1 
ATOM 819  C CG  ? ARG A 1 103 ?  -2.193 -15.739   5.345 1.000 97.480 ? 103 ARG A CG  1 
ATOM 820  C CD  ? ARG A 1 103 ?  -0.913 -16.541   5.528 1.000 97.480 ? 103 ARG A CD  1 
ATOM 821  N NE  ? ARG A 1 103 ?  -0.201 -16.716   4.265 1.000 97.480 ? 103 ARG A NE  1 
ATOM 822  N NH1 ? ARG A 1 103 ?   0.385 -18.915   4.662 1.000 97.480 ? 103 ARG A NH1 1 
ATOM 823  N NH2 ? ARG A 1 103 ?   1.019 -17.889   2.712 1.000 97.480 ? 103 ARG A NH2 1 
ATOM 824  C CZ  ? ARG A 1 103 ?   0.400 -17.840   3.883 1.000 97.480 ? 103 ARG A CZ  1 
ATOM 825  N N   ? PRO A 1 104 ?  -2.790 -11.510   6.700 1.000 98.040 ? 104 PRO A N   1 
ATOM 826  C CA  ? PRO A 1 104 ?  -2.353 -10.123   6.879 1.000 98.040 ? 104 PRO A CA  1 
ATOM 827  C C   ? PRO A 1 104 ?  -0.855  -9.942   6.645 1.000 98.040 ? 104 PRO A C   1 
ATOM 828  C CB  ? PRO A 1 104 ?  -2.718  -9.824   8.336 1.000 98.040 ? 104 PRO A CB  1 
ATOM 829  O O   ? PRO A 1 104 ?  -0.072 -10.863   6.891 1.000 98.040 ? 104 PRO A O   1 
ATOM 830  C CG  ? PRO A 1 104 ?  -3.746 -10.849   8.691 1.000 98.040 ? 104 PRO A CG  1 
ATOM 831  C CD  ? PRO A 1 104 ?  -3.487 -12.086   7.879 1.000 98.040 ? 104 PRO A CD  1 
ATOM 832  N N   ? LEU A 1 105 ?  -0.481  -8.694   6.175 1.000 97.930 ? 105 LEU A N   1 
ATOM 833  C CA  ? LEU A 1 105 ?   0.908  -8.276   6.021 1.000 97.930 ? 105 LEU A CA  1 
ATOM 834  C C   ? LEU A 1 105 ?   1.385  -7.508   7.250 1.000 97.930 ? 105 LEU A C   1 
ATOM 835  C CB  ? LEU A 1 105 ?   1.073  -7.411   4.769 1.000 97.930 ? 105 LEU A CB  1 
ATOM 836  O O   ? LEU A 1 105 ?   0.745  -6.541   7.669 1.000 97.930 ? 105 LEU A O   1 
ATOM 837  C CG  ? LEU A 1 105 ?   2.500  -6.985   4.422 1.000 97.930 ? 105 LEU A CG  1 
ATOM 838  C CD1 ? LEU A 1 105 ?   3.380  -8.210   4.197 1.000 97.930 ? 105 LEU A CD1 1 
ATOM 839  C CD2 ? LEU A 1 105 ?   2.506  -6.083   3.193 1.000 97.930 ? 105 LEU A CD2 1 
ATOM 840  N N   ? PRO A 1 106 ?   2.488  -8.004   7.845 1.000 97.230 ? 106 PRO A N   1 
ATOM 841  C CA  ? PRO A 1 106 ?   2.964  -7.314   9.047 1.000 97.230 ? 106 PRO A CA  1 
ATOM 842  C C   ? PRO A 1 106 ?   3.394  -5.875   8.770 1.000 97.230 ? 106 PRO A C   1 
ATOM 843  C CB  ? PRO A 1 106 ?   4.157  -8.164   9.491 1.000 97.230 ? 106 PRO A CB  1 
ATOM 844  O O   ? PRO A 1 106 ?   3.985  -5.594   7.725 1.000 97.230 ? 106 PRO A O   1 
ATOM 845  C CG  ? PRO A 1 106 ?   3.973  -9.474   8.795 1.000 97.230 ? 106 PRO A CG  1 
ATOM 846  C CD  ? PRO A 1 106 ?   3.209  -9.236   7.525 1.000 97.230 ? 106 PRO A CD  1 
ATOM 847  N N   ? LEU A 1 107 ?   3.050  -4.992   9.799 1.000 97.590 ? 107 LEU A N   1 
ATOM 848  C CA  ? LEU A 1 107 ?   3.517  -3.611   9.752 1.000 97.590 ? 107 LEU A CA  1 
ATOM 849  C C   ? LEU A 1 107 ?   5.002  -3.528  10.091 1.000 97.590 ? 107 LEU A C   1 
ATOM 850  C CB  ? LEU A 1 107 ?   2.711  -2.739  10.718 1.000 97.590 ? 107 LEU A CB  1 
ATOM 851  O O   ? LEU A 1 107 ?   5.498  -4.297  10.917 1.000 97.590 ? 107 LEU A O   1 
ATOM 852  C CG  ? LEU A 1 107 ?   1.222  -2.581  10.407 1.000 97.590 ? 107 LEU A CG  1 
ATOM 853  C CD1 ? LEU A 1 107 ?   0.522  -1.828  11.534 1.000 97.590 ? 107 LEU A CD1 1 
ATOM 854  C CD2 ? LEU A 1 107 ?   1.027  -1.863   9.076 1.000 97.590 ? 107 LEU A CD2 1 
ATOM 855  N N   ? PRO A 1 108 ?   5.707  -2.633   9.464 1.000 97.000 ? 108 PRO A N   1 
ATOM 856  C CA  ? PRO A 1 108 ?   7.138  -2.490   9.740 1.000 97.000 ? 108 PRO A CA  1 
ATOM 857  C C   ? PRO A 1 108 ?   7.417  -1.909  11.124 1.000 97.000 ? 108 PRO A C   1 
ATOM 858  C CB  ? PRO A 1 108 ?   7.615  -1.538   8.641 1.000 97.000 ? 108 PRO A CB  1 
ATOM 859  O O   ? PRO A 1 108 ?   6.639  -1.091  11.622 1.000 97.000 ? 108 PRO A O   1 
ATOM 860  C CG  ? PRO A 1 108 ?   6.426  -0.688   8.329 1.000 97.000 ? 108 PRO A CG  1 
ATOM 861  C CD  ? PRO A 1 108 ?   5.190  -1.533   8.453 1.000 97.000 ? 108 PRO A CD  1 
ATOM 862  N N   ? THR A 1 109 ?   8.484  -2.319  11.755 1.000 94.990 ? 109 THR A N   1 
ATOM 863  C CA  ? THR A 1 109 ?   8.908  -1.778  13.042 1.000 94.990 ? 109 THR A CA  1 
ATOM 864  C C   ? THR A 1 109 ?   9.933  -0.664  12.849 1.000 94.990 ? 109 THR A C   1 
ATOM 865  C CB  ? THR A 1 109 ?   9.504  -2.878  13.941 1.000 94.990 ? 109 THR A CB  1 
ATOM 866  O O   ? THR A 1 109 ?  10.190   0.115  13.769 1.000 94.990 ? 109 THR A O   1 
ATOM 867  C CG2 ? THR A 1 109 ?   8.447  -3.911  14.320 1.000 94.990 ? 109 THR A CG2 1 
ATOM 868  O OG1 ? THR A 1 109 ?  10.568  -3.534  13.241 1.000 94.990 ? 109 THR A OG1 1 
ATOM 869  N N   ? SER A 1 110 ?  10.536  -0.601  11.645 1.000 96.140 ? 110 SER A N   1 
ATOM 870  C CA  ? SER A 1 110 ?  11.475   0.444  11.251 1.000 96.140 ? 110 SER A CA  1 
ATOM 871  C C   ? SER A 1 110 ?  11.449   0.670   9.743 1.000 96.140 ? 110 SER A C   1 
ATOM 872  C CB  ? SER A 1 110 ?  12.894   0.086  11.696 1.000 96.140 ? 110 SER A CB  1 
ATOM 873  O O   ? SER A 1 110 ?  10.934  -0.163   8.994 1.000 96.140 ? 110 SER A O   1 
ATOM 874  O OG  ? SER A 1 110 ?  13.348  -1.085  11.039 1.000 96.140 ? 110 SER A OG  1 
ATOM 875  N N   ? CYS A 1 111 ?  12.034   1.897   9.413 1.000 96.270 ? 111 CYS A N   1 
ATOM 876  C CA  ? CYS A 1 111 ?  12.134   2.197   7.989 1.000 96.270 ? 111 CYS A CA  1 
ATOM 877  C C   ? CYS A 1 111 ?  13.338   1.499   7.368 1.000 96.270 ? 111 CYS A C   1 
ATOM 878  C CB  ? CYS A 1 111 ?  12.237   3.706   7.766 1.000 96.270 ? 111 CYS A CB  1 
ATOM 879  O O   ? CYS A 1 111 ?  14.445   1.568   7.903 1.000 96.270 ? 111 CYS A O   1 
ATOM 880  S SG  ? CYS A 1 111 ?  10.832   4.635   8.418 1.000 96.270 ? 111 CYS A SG  1 
ATOM 881  N N   ? ASP A 1 112 ?  13.118   0.843   6.258 1.000 95.910 ? 112 ASP A N   1 
ATOM 882  C CA  ? ASP A 1 112 ?  14.213   0.197   5.539 1.000 95.910 ? 112 ASP A CA  1 
ATOM 883  C C   ? ASP A 1 112 ?  15.098   1.229   4.845 1.000 95.910 ? 112 ASP A C   1 
ATOM 884  C CB  ? ASP A 1 112 ?  13.667  -0.802   4.516 1.000 95.910 ? 112 ASP A CB  1 
ATOM 885  O O   ? ASP A 1 112 ?  14.642   2.326   4.516 1.000 95.910 ? 112 ASP A O   1 
ATOM 886  C CG  ? ASP A 1 112 ?  13.276  -2.132   5.136 1.000 95.910 ? 112 ASP A CG  1 
ATOM 887  O OD1 ? ASP A 1 112 ?  13.648  -2.395   6.300 1.000 95.910 ? 112 ASP A OD1 1 
ATOM 888  O OD2 ? ASP A 1 112 ?  12.593  -2.926   4.453 1.000 95.910 ? 112 ASP A OD2 1 
ATOM 889  N N   ? LYS A 1 113 ?  16.333   0.886   4.539 1.000 94.910 ? 113 LYS A N   1 
ATOM 890  C CA  ? LYS A 1 113 ?  17.325   1.797   3.975 1.000 94.910 ? 113 LYS A CA  1 
ATOM 891  C C   ? LYS A 1 113 ?  17.271   1.792   2.450 1.000 94.910 ? 113 LYS A C   1 
ATOM 892  C CB  ? LYS A 1 113 ?  18.730   1.423   4.451 1.000 94.910 ? 113 LYS A CB  1 
ATOM 893  O O   ? LYS A 1 113 ?  16.854   0.804   1.842 1.000 94.910 ? 113 LYS A O   1 
ATOM 894  C CG  ? LYS A 1 113 ?  18.902   1.463   5.963 1.000 94.910 ? 113 LYS A CG  1 
ATOM 895  C CD  ? LYS A 1 113 ?  20.306   1.042   6.376 1.000 94.910 ? 113 LYS A CD  1 
ATOM 896  C CE  ? LYS A 1 113 ?  20.472   1.056   7.890 1.000 94.910 ? 113 LYS A CE  1 
ATOM 897  N NZ  ? LYS A 1 113 ?  21.814   0.548   8.305 1.000 94.910 ? 113 LYS A NZ  1 
ATOM 898  N N   ? PRO A 1 114 ?  17.762   2.955   1.882 1.000 94.250 ? 114 PRO A N   1 
ATOM 899  C CA  ? PRO A 1 114 ?  17.896   2.962   0.423 1.000 94.250 ? 114 PRO A CA  1 
ATOM 900  C C   ? PRO A 1 114 ?  18.704   1.777  -0.101 1.000 94.250 ? 114 PRO A C   1 
ATOM 901  C CB  ? PRO A 1 114 ?  18.619   4.282   0.142 1.000 94.250 ? 114 PRO A CB  1 
ATOM 902  O O   ? PRO A 1 114 ?  19.668   1.350   0.539 1.000 94.250 ? 114 PRO A O   1 
ATOM 903  C CG  ? PRO A 1 114 ?  18.260   5.166   1.292 1.000 94.250 ? 114 PRO A CG  1 
ATOM 904  C CD  ? PRO A 1 114 ?  18.169   4.324   2.532 1.000 94.250 ? 114 PRO A CD  1 
ATOM 905  N N   ? GLY A 1 115 ?  18.241   1.206  -1.302 1.000 93.700 ? 115 GLY A N   1 
ATOM 906  C CA  ? GLY A 1 115 ?  18.905   0.059  -1.901 1.000 93.700 ? 115 GLY A CA  1 
ATOM 907  C C   ? GLY A 1 115 ?  18.245  -1.262  -1.553 1.000 93.700 ? 115 GLY A C   1 
ATOM 908  O O   ? GLY A 1 115 ?  18.588  -2.301  -2.120 1.000 93.700 ? 115 GLY A O   1 
ATOM 909  N N   ? THR A 1 116 ?  17.380  -1.231  -0.533 1.000 95.870 ? 116 THR A N   1 
ATOM 910  C CA  ? THR A 1 116 ?  16.629  -2.416  -0.132 1.000 95.870 ? 116 THR A CA  1 
ATOM 911  C C   ? THR A 1 116 ?  15.745  -2.908  -1.275 1.000 95.870 ? 116 THR A C   1 
ATOM 912  C CB  ? THR A 1 116 ?  15.761  -2.135   1.108 1.000 95.870 ? 116 THR A CB  1 
ATOM 913  O O   ? THR A 1 116 ?  15.051  -2.116  -1.915 1.000 95.870 ? 116 THR A O   1 
ATOM 914  C CG2 ? THR A 1 116 ?  15.009  -3.386   1.548 1.000 95.870 ? 116 THR A CG2 1 
ATOM 915  O OG1 ? THR A 1 116 ?  16.600  -1.692   2.182 1.000 95.870 ? 116 THR A OG1 1 
ATOM 916  N N   ? LYS A 1 117 ?  15.786  -4.195  -1.535 1.000 94.830 ? 117 LYS A N   1 
ATOM 917  C CA  ? LYS A 1 117 ?  14.945  -4.817  -2.554 1.000 94.830 ? 117 LYS A CA  1 
ATOM 918  C C   ? LYS A 1 117 ?  13.494  -4.902  -2.091 1.000 94.830 ? 117 LYS A C   1 
ATOM 919  C CB  ? LYS A 1 117 ?  15.467  -6.212  -2.902 1.000 94.830 ? 117 LYS A CB  1 
ATOM 920  O O   ? LYS A 1 117 ?  13.215  -5.371  -0.986 1.000 94.830 ? 117 LYS A O   1 
ATOM 921  C CG  ? LYS A 1 117 ?  16.797  -6.209  -3.641 1.000 94.830 ? 117 LYS A CG  1 
ATOM 922  C CD  ? LYS A 1 117 ?  17.231  -7.619  -4.019 1.000 94.830 ? 117 LYS A CD  1 
ATOM 923  C CE  ? LYS A 1 117 ?  18.599  -7.625  -4.686 1.000 94.830 ? 117 LYS A CE  1 
ATOM 924  N NZ  ? LYS A 1 117 ?  19.048  -9.010  -5.018 1.000 94.830 ? 117 LYS A NZ  1 
ATOM 925  N N   ? CYS A 1 118 ?  12.634  -4.531  -2.996 1.000 95.440 ? 118 CYS A N   1 
ATOM 926  C CA  ? CYS A 1 118 ?  11.210  -4.494  -2.679 1.000 95.440 ? 118 CYS A CA  1 
ATOM 927  C C   ? CYS A 1 118 ?  10.376  -4.986  -3.855 1.000 95.440 ? 118 CYS A C   1 
ATOM 928  C CB  ? CYS A 1 118 ?  10.783  -3.077  -2.297 1.000 95.440 ? 118 CYS A CB  1 
ATOM 929  O O   ? CYS A 1 118 ?  10.861  -5.038  -4.987 1.000 95.440 ? 118 CYS A O   1 
ATOM 930  S SG  ? CYS A 1 118 ?  11.747  -2.366  -0.945 1.000 95.440 ? 118 CYS A SG  1 
ATOM 931  N N   ? THR A 1 119 ?   9.136  -5.353  -3.507 1.000 94.150 ? 119 THR A N   1 
ATOM 932  C CA  ? THR A 1 119 ?   8.183  -5.767  -4.531 1.000 94.150 ? 119 THR A CA  1 
ATOM 933  C C   ? THR A 1 119 ?   6.894  -4.956  -4.431 1.000 94.150 ? 119 THR A C   1 
ATOM 934  C CB  ? THR A 1 119 ?   7.858  -7.268  -4.417 1.000 94.150 ? 119 THR A CB  1 
ATOM 935  O O   ? THR A 1 119 ?   6.328  -4.813  -3.346 1.000 94.150 ? 119 THR A O   1 
ATOM 936  C CG2 ? THR A 1 119 ?   6.860  -7.698  -5.486 1.000 94.150 ? 119 THR A CG2 1 
ATOM 937  O OG1 ? THR A 1 119 ?   9.065  -8.026  -4.574 1.000 94.150 ? 119 THR A OG1 1 
ATOM 938  N N   ? VAL A 1 120 ?   6.489  -4.459  -5.595 1.000 93.290 ? 120 VAL A N   1 
ATOM 939  C CA  ? VAL A 1 120 ?   5.192  -3.799  -5.686 1.000 93.290 ? 120 VAL A CA  1 
ATOM 940  C C   ? VAL A 1 120 ?   4.210  -4.690  -6.443 1.000 93.290 ? 120 VAL A C   1 
ATOM 941  C CB  ? VAL A 1 120 ?   5.303  -2.421  -6.376 1.000 93.290 ? 120 VAL A CB  1 
ATOM 942  O O   ? VAL A 1 120 ?   4.593  -5.383  -7.388 1.000 93.290 ? 120 VAL A O   1 
ATOM 943  C CG1 ? VAL A 1 120 ?   5.867  -2.569  -7.788 1.000 93.290 ? 120 VAL A CG1 1 
ATOM 944  C CG2 ? VAL A 1 120 ?   3.941  -1.731  -6.412 1.000 93.290 ? 120 VAL A CG2 1 
ATOM 945  N N   ? SER A 1 121 ?   2.962  -4.729  -5.983 1.000 93.690 ? 121 SER A N   1 
ATOM 946  C CA  ? SER A 1 121 ?   1.939  -5.553  -6.620 1.000 93.690 ? 121 SER A CA  1 
ATOM 947  C C   ? SER A 1 121 ?   0.627  -4.790  -6.768 1.000 93.690 ? 121 SER A C   1 
ATOM 948  C CB  ? SER A 1 121 ?   1.706  -6.834  -5.817 1.000 93.690 ? 121 SER A CB  1 
ATOM 949  O O   ? SER A 1 121 ?   0.334  -3.890  -5.978 1.000 93.690 ? 121 SER A O   1 
ATOM 950  O OG  ? SER A 1 121 ?   1.272  -6.531  -4.502 1.000 93.690 ? 121 SER A OG  1 
ATOM 951  N N   ? GLY A 1 122 ?  -0.139  -5.143  -7.888 1.000 92.870 ? 122 GLY A N   1 
ATOM 952  C CA  ? GLY A 1 122 ?  -1.420  -4.488  -8.097 1.000 92.870 ? 122 GLY A CA  1 
ATOM 953  C C   ? GLY A 1 122 ?  -2.057  -4.836  -9.429 1.000 92.870 ? 122 GLY A C   1 
ATOM 954  O O   ? GLY A 1 122 ?  -1.484  -5.588 -10.220 1.000 92.870 ? 122 GLY A O   1 
ATOM 955  N N   ? TRP A 1 123 ?  -3.331  -4.352  -9.652 1.000 90.810 ? 123 TRP A N   1 
ATOM 956  C CA  ? TRP A 1 123 ?  -4.108  -4.618 -10.858 1.000 90.810 ? 123 TRP A CA  1 
ATOM 957  C C   ? TRP A 1 123 ?  -4.291  -3.346 -11.679 1.000 90.810 ? 123 TRP A C   1 
ATOM 958  C CB  ? TRP A 1 123 ?  -5.475  -5.208 -10.498 1.000 90.810 ? 123 TRP A CB  1 
ATOM 959  O O   ? TRP A 1 123 ?  -5.268  -3.212 -12.419 1.000 90.810 ? 123 TRP A O   1 
ATOM 960  C CG  ? TRP A 1 123 ?  -5.409  -6.597  -9.937 1.000 90.810 ? 123 TRP A CG  1 
ATOM 961  C CD1 ? TRP A 1 123 ?  -5.416  -7.770 -10.639 1.000 90.810 ? 123 TRP A CD1 1 
ATOM 962  C CD2 ? TRP A 1 123 ?  -5.332  -6.957  -8.555 1.000 90.810 ? 123 TRP A CD2 1 
ATOM 963  C CE2 ? TRP A 1 123 ?  -5.294  -8.368  -8.491 1.000 90.810 ? 123 TRP A CE2 1 
ATOM 964  C CE3 ? TRP A 1 123 ?  -5.291  -6.223  -7.362 1.000 90.810 ? 123 TRP A CE3 1 
ATOM 965  N NE1 ? TRP A 1 123 ?  -5.347  -8.839  -9.776 1.000 90.810 ? 123 TRP A NE1 1 
ATOM 966  C CH2 ? TRP A 1 123 ?  -5.178  -8.317  -6.128 1.000 90.810 ? 123 TRP A CH2 1 
ATOM 967  C CZ2 ? TRP A 1 123 ?  -5.217  -9.059  -7.280 1.000 90.810 ? 123 TRP A CZ2 1 
ATOM 968  C CZ3 ? TRP A 1 123 ?  -5.214  -6.913  -6.157 1.000 90.810 ? 123 TRP A CZ3 1 
ATOM 969  N N   ? GLY A 1 124 ?  -3.437  -2.313 -11.357 1.000 81.180 ? 124 GLY A N   1 
ATOM 970  C CA  ? GLY A 1 124 ?  -3.483  -1.068 -12.107 1.000 81.180 ? 124 GLY A CA  1 
ATOM 971  C C   ? GLY A 1 124 ?  -2.967  -1.208 -13.527 1.000 81.180 ? 124 GLY A C   1 
ATOM 972  O O   ? GLY A 1 124 ?  -2.651  -2.313 -13.972 1.000 81.180 ? 124 GLY A O   1 
ATOM 973  N N   ? THR A 1 125 ?  -2.952  -0.135 -14.380 1.000 75.800 ? 125 THR A N   1 
ATOM 974  C CA  ? THR A 1 125 ?  -2.592  -0.164 -15.793 1.000 75.800 ? 125 THR A CA  1 
ATOM 975  C C   ? THR A 1 125 ?  -1.160  -0.658 -15.976 1.000 75.800 ? 125 THR A C   1 
ATOM 976  C CB  ? THR A 1 125 ?  -2.744   1.226 -16.437 1.000 75.800 ? 125 THR A CB  1 
ATOM 977  O O   ? THR A 1 125 ?  -0.277  -0.325 -15.183 1.000 75.800 ? 125 THR A O   1 
ATOM 978  C CG2 ? THR A 1 125 ?  -1.883   2.262 -15.721 1.000 75.800 ? 125 THR A CG2 1 
ATOM 979  O OG1 ? THR A 1 125 ?  -2.344   1.156 -17.811 1.000 75.800 ? 125 THR A OG1 1 
ATOM 980  N N   ? THR A 1 126 ?  -0.939  -1.477 -17.013 1.000 72.470 ? 126 THR A N   1 
ATOM 981  C CA  ? THR A 1 126 ?   0.374  -2.046 -17.296 1.000 72.470 ? 126 THR A CA  1 
ATOM 982  C C   ? THR A 1 126 ?   1.041  -1.313 -18.457 1.000 72.470 ? 126 THR A C   1 
ATOM 983  C CB  ? THR A 1 126 ?   0.274  -3.547 -17.624 1.000 72.470 ? 126 THR A CB  1 
ATOM 984  O O   ? THR A 1 126 ?   2.190  -1.600 -18.800 1.000 72.470 ? 126 THR A O   1 
ATOM 985  C CG2 ? THR A 1 126 ?  -0.215  -4.341 -16.417 1.000 72.470 ? 126 THR A CG2 1 
ATOM 986  O OG1 ? THR A 1 126 ?  -0.645  -3.733 -18.708 1.000 72.470 ? 126 THR A OG1 1 
ATOM 987  N N   ? THR A 1 127 ?   0.254  -0.349 -19.117 1.000 63.390 ? 127 THR A N   1 
ATOM 988  C CA  ? THR A 1 127 ?   0.784   0.450 -20.216 1.000 63.390 ? 127 THR A CA  1 
ATOM 989  C C   ? THR A 1 127 ?   0.501   1.933 -19.993 1.000 63.390 ? 127 THR A C   1 
ATOM 990  C CB  ? THR A 1 127 ?   0.188   0.008 -21.566 1.000 63.390 ? 127 THR A CB  1 
ATOM 991  O O   ? THR A 1 127 ?  -0.391   2.290 -19.221 1.000 63.390 ? 127 THR A O   1 
ATOM 992  C CG2 ? THR A 1 127 ?   0.579  -1.429 -21.896 1.000 63.390 ? 127 THR A CG2 1 
ATOM 993  O OG1 ? THR A 1 127 ?  -1.240   0.100 -21.504 1.000 63.390 ? 127 THR A OG1 1 
ATOM 994  N N   ? SER A 1 128 ?   1.333   2.909 -20.619 1.000 70.300 ? 128 SER A N   1 
ATOM 995  C CA  ? SER A 1 128 ?   1.160   4.358 -20.644 1.000 70.300 ? 128 SER A CA  1 
ATOM 996  C C   ? SER A 1 128 ?   1.652   4.951 -21.960 1.000 70.300 ? 128 SER A C   1 
ATOM 997  C CB  ? SER A 1 128 ?   1.900   5.007 -19.474 1.000 70.300 ? 128 SER A CB  1 
ATOM 998  O O   ? SER A 1 128 ?   2.737   4.607 -22.435 1.000 70.300 ? 128 SER A O   1 
ATOM 999  O OG  ? SER A 1 128 ?   1.813   6.420 -19.545 1.000 70.300 ? 128 SER A OG  1 
ATOM 1000 N N   ? PRO A 1 129 ?   0.949   5.858 -22.682 1.000 65.240 ? 129 PRO A N   1 
ATOM 1001 C CA  ? PRO A 1 129 ?  -0.250   6.568 -22.232 1.000 65.240 ? 129 PRO A CA  1 
ATOM 1002 C C   ? PRO A 1 129 ?  -1.530   5.768 -22.461 1.000 65.240 ? 129 PRO A C   1 
ATOM 1003 C CB  ? PRO A 1 129 ?  -0.244   7.843 -23.080 1.000 65.240 ? 129 PRO A CB  1 
ATOM 1004 O O   ? PRO A 1 129 ?  -2.578   6.099 -21.899 1.000 65.240 ? 129 PRO A O   1 
ATOM 1005 C CG  ? PRO A 1 129 ?   0.424   7.448 -24.358 1.000 65.240 ? 129 PRO A CG  1 
ATOM 1006 C CD  ? PRO A 1 129 ?   1.423   6.367 -24.061 1.000 65.240 ? 129 PRO A CD  1 
ATOM 1007 N N   ? GLU A 1 130 ?  -1.462   4.622 -23.419 1.000 73.320 ? 130 GLU A N   1 
ATOM 1008 C CA  ? GLU A 1 130 ?  -2.565   3.693 -23.648 1.000 73.320 ? 130 GLU A CA  1 
ATOM 1009 C C   ? GLU A 1 130 ?  -2.724   2.726 -22.478 1.000 73.320 ? 130 GLU A C   1 
ATOM 1010 C CB  ? GLU A 1 130 ?  -2.352   2.914 -24.948 1.000 73.320 ? 130 GLU A CB  1 
ATOM 1011 O O   ? GLU A 1 130 ?  -1.783   2.012 -22.124 1.000 73.320 ? 130 GLU A O   1 
ATOM 1012 C CG  ? GLU A 1 130 ?  -2.451   3.772 -26.202 1.000 73.320 ? 130 GLU A CG  1 
ATOM 1013 C CD  ? GLU A 1 130 ?  -1.140   4.449 -26.571 1.000 73.320 ? 130 GLU A CD  1 
ATOM 1014 O OE1 ? GLU A 1 130 ?  -1.147   5.355 -27.434 1.000 73.320 ? 130 GLU A OE1 1 
ATOM 1015 O OE2 ? GLU A 1 130 ?  -0.098   4.069 -25.992 1.000 73.320 ? 130 GLU A OE2 1 
ATOM 1016 N N   ? VAL A 1 131 ?  -3.870   2.884 -21.656 1.000 76.790 ? 131 VAL A N   1 
ATOM 1017 C CA  ? VAL A 1 131 ?  -4.128   2.195 -20.396 1.000 76.790 ? 131 VAL A CA  1 
ATOM 1018 C C   ? VAL A 1 131 ?  -4.628   0.779 -20.674 1.000 76.790 ? 131 VAL A C   1 
ATOM 1019 C CB  ? VAL A 1 131 ?  -5.152   2.961 -19.530 1.000 76.790 ? 131 VAL A CB  1 
ATOM 1020 O O   ? VAL A 1 131 ?  -5.562   0.587 -21.456 1.000 76.790 ? 131 VAL A O   1 
ATOM 1021 C CG1 ? VAL A 1 131 ?  -5.451   2.195 -18.243 1.000 76.790 ? 131 VAL A CG1 1 
ATOM 1022 C CG2 ? VAL A 1 131 ?  -4.638   4.364 -19.212 1.000 76.790 ? 131 VAL A CG2 1 
ATOM 1023 N N   ? THR A 1 132 ?  -3.858  -0.253 -20.196 1.000 78.950 ? 132 THR A N   1 
ATOM 1024 C CA  ? THR A 1 132 ?  -4.263  -1.655 -20.204 1.000 78.950 ? 132 THR A CA  1 
ATOM 1025 C C   ? THR A 1 132 ?  -4.346  -2.202 -18.782 1.000 78.950 ? 132 THR A C   1 
ATOM 1026 C CB  ? THR A 1 132 ?  -3.287  -2.513 -21.031 1.000 78.950 ? 132 THR A CB  1 
ATOM 1027 O O   ? THR A 1 132 ?  -3.380  -2.117 -18.021 1.000 78.950 ? 132 THR A O   1 
ATOM 1028 C CG2 ? THR A 1 132 ?  -3.785  -3.949 -21.152 1.000 78.950 ? 132 THR A CG2 1 
ATOM 1029 O OG1 ? THR A 1 132 ?  -3.160  -1.951 -22.343 1.000 78.950 ? 132 THR A OG1 1 
ATOM 1030 N N   ? PHE A 1 133 ?  -5.619  -2.731 -18.469 1.000 83.360 ? 133 PHE A N   1 
ATOM 1031 C CA  ? PHE A 1 133 ?  -5.815  -3.327 -17.153 1.000 83.360 ? 133 PHE A CA  1 
ATOM 1032 C C   ? PHE A 1 133 ?  -5.671  -4.843 -17.218 1.000 83.360 ? 133 PHE A C   1 
ATOM 1033 C CB  ? PHE A 1 133 ?  -7.191  -2.954 -16.591 1.000 83.360 ? 133 PHE A CB  1 
ATOM 1034 O O   ? PHE A 1 133 ?  -6.425  -5.514 -17.925 1.000 83.360 ? 133 PHE A O   1 
ATOM 1035 C CG  ? PHE A 1 133 ?  -7.336  -1.493 -16.263 1.000 83.360 ? 133 PHE A CG  1 
ATOM 1036 C CD1 ? PHE A 1 133 ?  -6.904  -0.995 -15.040 1.000 83.360 ? 133 PHE A CD1 1 
ATOM 1037 C CD2 ? PHE A 1 133 ?  -7.906  -0.617 -17.177 1.000 83.360 ? 133 PHE A CD2 1 
ATOM 1038 C CE1 ? PHE A 1 133 ?  -7.038   0.357 -14.733 1.000 83.360 ? 133 PHE A CE1 1 
ATOM 1039 C CE2 ? PHE A 1 133 ?  -8.043   0.735 -16.878 1.000 83.360 ? 133 PHE A CE2 1 
ATOM 1040 C CZ  ? PHE A 1 133 ?  -7.609   1.220 -15.655 1.000 83.360 ? 133 PHE A CZ  1 
ATOM 1041 N N   ? PRO A 1 134 ?  -4.631  -5.342 -16.545 1.000 86.750 ? 134 PRO A N   1 
ATOM 1042 C CA  ? PRO A 1 134 ?  -4.456  -6.796 -16.526 1.000 86.750 ? 134 PRO A CA  1 
ATOM 1043 C C   ? PRO A 1 134 ?  -5.544  -7.511 -15.728 1.000 86.750 ? 134 PRO A C   1 
ATOM 1044 C CB  ? PRO A 1 134 ?  -3.087  -6.978 -15.866 1.000 86.750 ? 134 PRO A CB  1 
ATOM 1045 O O   ? PRO A 1 134 ?  -6.117  -6.932 -14.801 1.000 86.750 ? 134 PRO A O   1 
ATOM 1046 C CG  ? PRO A 1 134 ?  -2.966  -5.832 -14.915 1.000 86.750 ? 134 PRO A CG  1 
ATOM 1047 C CD  ? PRO A 1 134 ?  -3.621  -4.629 -15.531 1.000 86.750 ? 134 PRO A CD  1 
ATOM 1048 N N   ? THR A 1 135 ?  -5.879  -8.705 -16.164 1.000 87.150 ? 135 THR A N   1 
ATOM 1049 C CA  ? THR A 1 135 ?  -6.848  -9.505 -15.424 1.000 87.150 ? 135 THR A CA  1 
ATOM 1050 C C   ? THR A 1 135 ?  -6.182 -10.202 -14.241 1.000 87.150 ? 135 THR A C   1 
ATOM 1051 C CB  ? THR A 1 135 ?  -7.516 -10.554 -16.331 1.000 87.150 ? 135 THR A CB  1 
ATOM 1052 O O   ? THR A 1 135 ?  -6.821 -10.439 -13.213 1.000 87.150 ? 135 THR A O   1 
ATOM 1053 C CG2 ? THR A 1 135 ?  -8.418  -9.891 -17.367 1.000 87.150 ? 135 THR A CG2 1 
ATOM 1054 O OG1 ? THR A 1 135 ?  -6.502 -11.307 -17.009 1.000 87.150 ? 135 THR A OG1 1 
ATOM 1055 N N   ? ALA A 1 136 ?  -4.888 -10.519 -14.389 1.000 92.910 ? 136 ALA A N   1 
ATOM 1056 C CA  ? ALA A 1 136 ?  -4.117 -11.167 -13.331 1.000 92.910 ? 136 ALA A CA  1 
ATOM 1057 C C   ? ALA A 1 136 ?  -3.264 -10.153 -12.575 1.000 92.910 ? 136 ALA A C   1 
ATOM 1058 C CB  ? ALA A 1 136 ?  -3.236 -12.269 -13.914 1.000 92.910 ? 136 ALA A CB  1 
ATOM 1059 O O   ? ALA A 1 136 ?  -2.876  -9.122 -13.129 1.000 92.910 ? 136 ALA A O   1 
ATOM 1060 N N   ? LEU A 1 137 ?  -3.039 -10.458 -11.255 1.000 93.530 ? 137 LEU A N   1 
ATOM 1061 C CA  ? LEU A 1 137 ?  -2.188  -9.638 -10.400 1.000 93.530 ? 137 LEU A CA  1 
ATOM 1062 C C   ? LEU A 1 137 ?  -0.796  -9.485 -11.004 1.000 93.530 ? 137 LEU A C   1 
ATOM 1063 C CB  ? LEU A 1 137 ?  -2.085 -10.251  -9.001 1.000 93.530 ? 137 LEU A CB  1 
ATOM 1064 O O   ? LEU A 1 137 ?  -0.178 -10.472 -11.409 1.000 93.530 ? 137 LEU A O   1 
ATOM 1065 C CG  ? LEU A 1 137 ?  -1.360  -9.414  -7.946 1.000 93.530 ? 137 LEU A CG  1 
ATOM 1066 C CD1 ? LEU A 1 137 ?  -2.108  -8.108  -7.700 1.000 93.530 ? 137 LEU A CD1 1 
ATOM 1067 C CD2 ? LEU A 1 137 ?  -1.209 -10.202  -6.649 1.000 93.530 ? 137 LEU A CD2 1 
ATOM 1068 N N   ? GLN A 1 138 ?  -0.394  -8.196 -10.990 1.000 94.100 ? 138 GLN A N   1 
ATOM 1069 C CA  ? GLN A 1 138 ?   0.918  -7.883 -11.547 1.000 94.100 ? 138 GLN A CA  1 
ATOM 1070 C C   ? GLN A 1 138 ?   1.919  -7.551 -10.444 1.000 94.100 ? 138 GLN A C   1 
ATOM 1071 C CB  ? GLN A 1 138 ?   0.819  -6.719 -12.534 1.000 94.100 ? 138 GLN A CB  1 
ATOM 1072 O O   ? GLN A 1 138 ?   1.555  -6.962  -9.425 1.000 94.100 ? 138 GLN A O   1 
ATOM 1073 C CG  ? GLN A 1 138 ?  -0.119  -6.983 -13.704 1.000 94.100 ? 138 GLN A CG  1 
ATOM 1074 C CD  ? GLN A 1 138 ?   0.345  -8.131 -14.581 1.000 94.100 ? 138 GLN A CD  1 
ATOM 1075 N NE2 ? GLN A 1 138 ?  -0.522  -9.120 -14.771 1.000 94.100 ? 138 GLN A NE2 1 
ATOM 1076 O OE1 ? GLN A 1 138 ?   1.473  -8.129 -15.084 1.000 94.100 ? 138 GLN A OE1 1 
ATOM 1077 N N   ? CYS A 1 139 ?   3.286  -7.926 -10.708 1.000 92.100 ? 139 CYS A N   1 
ATOM 1078 C CA  ? CYS A 1 139 ?   4.358  -7.625  -9.766 1.000 92.100 ? 139 CYS A CA  1 
ATOM 1079 C C   ? CYS A 1 139 ?   5.568  -7.041 -10.486 1.000 92.100 ? 139 CYS A C   1 
ATOM 1080 C CB  ? CYS A 1 139 ?   4.767  -8.882  -8.999 1.000 92.100 ? 139 CYS A CB  1 
ATOM 1081 O O   ? CYS A 1 139 ?   5.834  -7.382 -11.639 1.000 92.100 ? 139 CYS A O   1 
ATOM 1082 S SG  ? CYS A 1 139 ?   3.467  -9.537  -7.930 1.000 92.100 ? 139 CYS A SG  1 
ATOM 1083 N N   ? ALA A 1 140 ?   6.270  -6.219  -9.699 1.000 89.360 ? 140 ALA A N   1 
ATOM 1084 C CA  ? ALA A 1 140 ?   7.538  -5.673 -10.175 1.000 89.360 ? 140 ALA A CA  1 
ATOM 1085 C C   ? ALA A 1 140 ?   8.524  -5.492  -9.024 1.000 89.360 ? 140 ALA A C   1 
ATOM 1086 C CB  ? ALA A 1 140 ?   7.310  -4.343 -10.889 1.000 89.360 ? 140 ALA A CB  1 
ATOM 1087 O O   ? ALA A 1 140 ?   8.164  -4.970  -7.966 1.000 89.360 ? 140 ALA A O   1 
ATOM 1088 N N   ? ASP A 1 141 ?   9.734  -5.963  -9.310 1.000 90.650 ? 141 ASP A N   1 
ATOM 1089 C CA  ? ASP A 1 141 ?  10.797  -5.741  -8.334 1.000 90.650 ? 141 ASP A CA  1 
ATOM 1090 C C   ? ASP A 1 141 ?  11.416  -4.355  -8.502 1.000 90.650 ? 141 ASP A C   1 
ATOM 1091 C CB  ? ASP A 1 141 ?  11.876  -6.818  -8.462 1.000 90.650 ? 141 ASP A CB  1 
ATOM 1092 O O   ? ASP A 1 141 ?  11.743  -3.947  -9.618 1.000 90.650 ? 141 ASP A O   1 
ATOM 1093 C CG  ? ASP A 1 141 ?  11.389  -8.197  -8.049 1.000 90.650 ? 141 ASP A CG  1 
ATOM 1094 O OD1 ? ASP A 1 141 ?  10.443  -8.292  -7.238 1.000 90.650 ? 141 ASP A OD1 1 
ATOM 1095 O OD2 ? ASP A 1 141 ?  11.959  -9.196  -8.538 1.000 90.650 ? 141 ASP A OD2 1 
ATOM 1096 N N   ? VAL A 1 142 ?  11.572  -3.667  -7.268 1.000 91.260 ? 142 VAL A N   1 
ATOM 1097 C CA  ? VAL A 1 142 ?  12.141  -2.324  -7.258 1.000 91.260 ? 142 VAL A CA  1 
ATOM 1098 C C   ? VAL A 1 142 ?  13.090  -2.173  -6.071 1.000 91.260 ? 142 VAL A C   1 
ATOM 1099 C CB  ? VAL A 1 142 ?  11.040  -1.241  -7.200 1.000 91.260 ? 142 VAL A CB  1 
ATOM 1100 O O   ? VAL A 1 142 ?  13.203  -3.078  -5.240 1.000 91.260 ? 142 VAL A O   1 
ATOM 1101 C CG1 ? VAL A 1 142 ?  10.150  -1.310  -8.440 1.000 91.260 ? 142 VAL A CG1 1 
ATOM 1102 C CG2 ? VAL A 1 142 ?  10.206  -1.396  -5.930 1.000 91.260 ? 142 VAL A CG2 1 
ATOM 1103 N N   ? HIS A 1 143 ?  13.850  -1.024  -6.075 1.000 92.630 ? 143 HIS A N   1 
ATOM 1104 C CA  ? HIS A 1 143 ?  14.698  -0.684  -4.938 1.000 92.630 ? 143 HIS A CA  1 
ATOM 1105 C C   ? HIS A 1 143 ?  14.305   0.663  -4.341 1.000 92.630 ? 143 HIS A C   1 
ATOM 1106 C CB  ? HIS A 1 143 ?  16.170  -0.665  -5.354 1.000 92.630 ? 143 HIS A CB  1 
ATOM 1107 O O   ? HIS A 1 143 ?  13.908   1.577  -5.068 1.000 92.630 ? 143 HIS A O   1 
ATOM 1108 C CG  ? HIS A 1 143 ?  16.681  -1.994  -5.811 1.000 92.630 ? 143 HIS A CG  1 
ATOM 1109 C CD2 ? HIS A 1 143 ?  16.111  -3.221  -5.789 1.000 92.630 ? 143 HIS A CD2 1 
ATOM 1110 N ND1 ? HIS A 1 143 ?  17.931  -2.158  -6.368 1.000 92.630 ? 143 HIS A ND1 1 
ATOM 1111 C CE1 ? HIS A 1 143 ?  18.107  -3.434  -6.671 1.000 92.630 ? 143 HIS A CE1 1 
ATOM 1112 N NE2 ? HIS A 1 143 ?  17.017  -4.100  -6.329 1.000 92.630 ? 143 HIS A NE2 1 
ATOM 1113 N N   ? LEU A 1 144 ?  14.483   0.653  -2.993 1.000 93.800 ? 144 LEU A N   1 
ATOM 1114 C CA  ? LEU A 1 144 ?  14.294   1.944  -2.341 1.000 93.800 ? 144 LEU A CA  1 
ATOM 1115 C C   ? LEU A 1 144 ?  15.366   2.936  -2.780 1.000 93.800 ? 144 LEU A C   1 
ATOM 1116 C CB  ? LEU A 1 144 ?  14.322   1.785  -0.819 1.000 93.800 ? 144 LEU A CB  1 
ATOM 1117 O O   ? LEU A 1 144 ?  16.539   2.575  -2.905 1.000 93.800 ? 144 LEU A O   1 
ATOM 1118 C CG  ? LEU A 1 144 ?  13.222   0.916  -0.208 1.000 93.800 ? 144 LEU A CG  1 
ATOM 1119 C CD1 ? LEU A 1 144 ?  13.311   0.940   1.315 1.000 93.800 ? 144 LEU A CD1 1 
ATOM 1120 C CD2 ? LEU A 1 144 ?  11.848   1.385  -0.675 1.000 93.800 ? 144 LEU A CD2 1 
ATOM 1121 N N   ? ILE A 1 145 ?  14.899   4.159  -2.992 1.000 91.580 ? 145 ILE A N   1 
ATOM 1122 C CA  ? ILE A 1 145 ?  15.795   5.242  -3.378 1.000 91.580 ? 145 ILE A CA  1 
ATOM 1123 C C   ? ILE A 1 145 ?  15.946   6.226  -2.220 1.000 91.580 ? 145 ILE A C   1 
ATOM 1124 C CB  ? ILE A 1 145 ?  15.286   5.975  -4.640 1.000 91.580 ? 145 ILE A CB  1 
ATOM 1125 O O   ? ILE A 1 145 ?  15.000   6.451  -1.461 1.000 91.580 ? 145 ILE A O   1 
ATOM 1126 C CG1 ? ILE A 1 145 ?  15.151   4.993  -5.809 1.000 91.580 ? 145 ILE A CG1 1 
ATOM 1127 C CG2 ? ILE A 1 145 ?  16.216   7.136  -5.003 1.000 91.580 ? 145 ILE A CG2 1 
ATOM 1128 C CD1 ? ILE A 1 145 ?  14.461   5.579  -7.033 1.000 91.580 ? 145 ILE A CD1 1 
ATOM 1129 N N   ? SER A 1 146 ?  17.155   6.844  -2.177 1.000 91.060 ? 146 SER A N   1 
ATOM 1130 C CA  ? SER A 1 146 ?  17.398   7.808  -1.109 1.000 91.060 ? 146 SER A CA  1 
ATOM 1131 C C   ? SER A 1 146 ?  16.516   9.042  -1.268 1.000 91.060 ? 146 SER A C   1 
ATOM 1132 C CB  ? SER A 1 146 ?  18.869   8.222  -1.084 1.000 91.060 ? 146 SER A CB  1 
ATOM 1133 O O   ? SER A 1 146 ?  16.137   9.401  -2.385 1.000 91.060 ? 146 SER A O   1 
ATOM 1134 O OG  ? SER A 1 146 ?  19.186   9.024  -2.209 1.000 91.060 ? 146 SER A OG  1 
ATOM 1135 N N   ? GLN A 1 147 ?  16.243   9.678  -0.140 1.000 88.040 ? 147 GLN A N   1 
ATOM 1136 C CA  ? GLN A 1 147 ?  15.457  10.908  -0.138 1.000 88.040 ? 147 GLN A CA  1 
ATOM 1137 C C   ? GLN A 1 147 ?  16.100  11.974  -1.020 1.000 88.040 ? 147 GLN A C   1 
ATOM 1138 C CB  ? GLN A 1 147 ?  15.290  11.436   1.288 1.000 88.040 ? 147 GLN A CB  1 
ATOM 1139 O O   ? GLN A 1 147 ?  15.403  12.711  -1.720 1.000 88.040 ? 147 GLN A O   1 
ATOM 1140 C CG  ? GLN A 1 147 ?  14.256  12.547   1.415 1.000 88.040 ? 147 GLN A CG  1 
ATOM 1141 C CD  ? GLN A 1 147 ?  14.004  12.951   2.855 1.000 88.040 ? 147 GLN A CD  1 
ATOM 1142 N NE2 ? GLN A 1 147 ?  12.734  13.107   3.214 1.000 88.040 ? 147 GLN A NE2 1 
ATOM 1143 O OE1 ? GLN A 1 147 ?  14.942  13.122   3.640 1.000 88.040 ? 147 GLN A OE1 1 
ATOM 1144 N N   ? GLU A 1 148 ?  17.384  12.088  -1.001 1.000 88.750 ? 148 GLU A N   1 
ATOM 1145 C CA  ? GLU A 1 148 ?  18.125  13.051  -1.811 1.000 88.750 ? 148 GLU A CA  1 
ATOM 1146 C C   ? GLU A 1 148 ?  17.915  12.796  -3.301 1.000 88.750 ? 148 GLU A C   1 
ATOM 1147 C CB  ? GLU A 1 148 ?  19.618  13.002  -1.474 1.000 88.750 ? 148 GLU A CB  1 
ATOM 1148 O O   ? GLU A 1 148 ?  17.652  13.727  -4.064 1.000 88.750 ? 148 GLU A O   1 
ATOM 1149 C CG  ? GLU A 1 148 ?  20.455  14.016  -2.240 1.000 88.750 ? 148 GLU A CG  1 
ATOM 1150 C CD  ? GLU A 1 148 ?  21.934  13.956  -1.894 1.000 88.750 ? 148 GLU A CD  1 
ATOM 1151 O OE1 ? GLU A 1 148 ?  22.730  14.707  -2.503 1.000 88.750 ? 148 GLU A OE1 1 
ATOM 1152 O OE2 ? GLU A 1 148 ?  22.300  13.151  -1.009 1.000 88.750 ? 148 GLU A OE2 1 
ATOM 1153 N N   ? GLU A 1 149 ?  18.057  11.551  -3.642 1.000 88.140 ? 149 GLU A N   1 
ATOM 1154 C CA  ? GLU A 1 149 ?  17.850  11.166  -5.035 1.000 88.140 ? 149 GLU A CA  1 
ATOM 1155 C C   ? GLU A 1 149 ?  16.410  11.423  -5.470 1.000 88.140 ? 149 GLU A C   1 
ATOM 1156 C CB  ? GLU A 1 149 ?  18.209   9.693  -5.246 1.000 88.140 ? 149 GLU A CB  1 
ATOM 1157 O O   ? GLU A 1 149 ?  16.167  11.896  -6.582 1.000 88.140 ? 149 GLU A O   1 
ATOM 1158 C CG  ? GLU A 1 149 ?  19.664   9.464  -5.629 1.000 88.140 ? 149 GLU A CG  1 
ATOM 1159 C CD  ? GLU A 1 149 ?  20.034   7.992  -5.724 1.000 88.140 ? 149 GLU A CD  1 
ATOM 1160 O OE1 ? GLU A 1 149 ?  21.094   7.669  -6.307 1.000 88.140 ? 149 GLU A OE1 1 
ATOM 1161 O OE2 ? GLU A 1 149 ?  19.258   7.155  -5.212 1.000 88.140 ? 149 GLU A OE2 1 
ATOM 1162 N N   ? CYS A 1 150 ?  15.521  11.108  -4.627 1.000 88.260 ? 150 CYS A N   1 
ATOM 1163 C CA  ? CYS A 1 150 ?  14.106  11.316  -4.912 1.000 88.260 ? 150 CYS A CA  1 
ATOM 1164 C C   ? CYS A 1 150 ?  13.794  12.799  -5.072 1.000 88.260 ? 150 CYS A C   1 
ATOM 1165 C CB  ? CYS A 1 150 ?  13.243  10.721  -3.799 1.000 88.260 ? 150 CYS A CB  1 
ATOM 1166 O O   ? CYS A 1 150 ?  13.082  13.191  -5.998 1.000 88.260 ? 150 CYS A O   1 
ATOM 1167 S SG  ? CYS A 1 150 ?  11.507  10.517  -4.255 1.000 88.260 ? 150 CYS A SG  1 
ATOM 1168 N N   ? ARG A 1 151 ?  14.372  13.626  -4.264 1.000 88.390 ? 151 ARG A N   1 
ATOM 1169 C CA  ? ARG A 1 151 ?  14.169  15.071  -4.287 1.000 88.390 ? 151 ARG A CA  1 
ATOM 1170 C C   ? ARG A 1 151 ?  14.782  15.690  -5.538 1.000 88.390 ? 151 ARG A C   1 
ATOM 1171 C CB  ? ARG A 1 151 ?  14.767  15.717  -3.035 1.000 88.390 ? 151 ARG A CB  1 
ATOM 1172 O O   ? ARG A 1 151 ?  14.323  16.732  -6.010 1.000 88.390 ? 151 ARG A O   1 
ATOM 1173 C CG  ? ARG A 1 151 ?  13.888  15.598  -1.801 1.000 88.390 ? 151 ARG A CG  1 
ATOM 1174 C CD  ? ARG A 1 151 ?  14.487  16.331  -0.609 1.000 88.390 ? 151 ARG A CD  1 
ATOM 1175 N NE  ? ARG A 1 151 ?  13.680  16.154   0.595 1.000 88.390 ? 151 ARG A NE  1 
ATOM 1176 N NH1 ? ARG A 1 151 ?  15.424  16.510   2.067 1.000 88.390 ? 151 ARG A NH1 1 
ATOM 1177 N NH2 ? ARG A 1 151 ?  13.320  16.063   2.861 1.000 88.390 ? 151 ARG A NH2 1 
ATOM 1178 C CZ  ? ARG A 1 151 ?  14.143  16.243   1.838 1.000 88.390 ? 151 ARG A CZ  1 
ATOM 1179 N N   ? SER A 1 152 ?  15.879  15.047  -6.019 1.000 87.410 ? 152 SER A N   1 
ATOM 1180 C CA  ? SER A 1 152 ?  16.511  15.532  -7.241 1.000 87.410 ? 152 SER A CA  1 
ATOM 1181 C C   ? SER A 1 152 ?  15.558  15.445  -8.428 1.000 87.410 ? 152 SER A C   1 
ATOM 1182 C CB  ? SER A 1 152 ?  17.783  14.736  -7.539 1.000 87.410 ? 152 SER A CB  1 
ATOM 1183 O O   ? SER A 1 152 ?  15.676  16.215  -9.384 1.000 87.410 ? 152 SER A O   1 
ATOM 1184 O OG  ? SER A 1 152 ?  17.465  13.444  -8.026 1.000 87.410 ? 152 SER A OG  1 
ATOM 1185 N N   ? VAL A 1 153 ?  14.533  14.528  -8.271 1.000 84.540 ? 153 VAL A N   1 
ATOM 1186 C CA  ? VAL A 1 153 ?  13.570  14.320  -9.347 1.000 84.540 ? 153 VAL A CA  1 
ATOM 1187 C C   ? VAL A 1 153 ?  12.327  15.172  -9.101 1.000 84.540 ? 153 VAL A C   1 
ATOM 1188 C CB  ? VAL A 1 153 ?  13.178  12.831  -9.478 1.000 84.540 ? 153 VAL A CB  1 
ATOM 1189 O O   ? VAL A 1 153 ?  11.843  15.851 -10.010 1.000 84.540 ? 153 VAL A O   1 
ATOM 1190 C CG1 ? VAL A 1 153 ?  12.114  12.645 -10.558 1.000 84.540 ? 153 VAL A CG1 1 
ATOM 1191 C CG2 ? VAL A 1 153 ?  14.410  11.981  -9.785 1.000 84.540 ? 153 VAL A CG2 1 
ATOM 1192 N N   ? TYR A 1 154 ?  11.824  15.135  -7.878 1.000 85.710 ? 154 TYR A N   1 
ATOM 1193 C CA  ? TYR A 1 154 ?  10.518  15.707  -7.572 1.000 85.710 ? 154 TYR A CA  1 
ATOM 1194 C C   ? TYR A 1 154 ?  10.661  17.017  -6.808 1.000 85.710 ? 154 TYR A C   1 
ATOM 1195 C CB  ? TYR A 1 154 ?   9.675  14.718  -6.761 1.000 85.710 ? 154 TYR A CB  1 
ATOM 1196 O O   ? TYR A 1 154 ?   9.663  17.641  -6.440 1.000 85.710 ? 154 TYR A O   1 
ATOM 1197 C CG  ? TYR A 1 154 ?   9.283  13.480  -7.530 1.000 85.710 ? 154 TYR A CG  1 
ATOM 1198 C CD1 ? TYR A 1 154 ?   8.439  13.560  -8.635 1.000 85.710 ? 154 TYR A CD1 1 
ATOM 1199 C CD2 ? TYR A 1 154 ?   9.756  12.227  -7.153 1.000 85.710 ? 154 TYR A CD2 1 
ATOM 1200 C CE1 ? TYR A 1 154 ?   8.075  12.421  -9.346 1.000 85.710 ? 154 TYR A CE1 1 
ATOM 1201 C CE2 ? TYR A 1 154 ?   9.398  11.082  -7.856 1.000 85.710 ? 154 TYR A CE2 1 
ATOM 1202 O OH  ? TYR A 1 154 ?   8.201  10.058  -9.649 1.000 85.710 ? 154 TYR A OH  1 
ATOM 1203 C CZ  ? TYR A 1 154 ?   8.558  11.189  -8.950 1.000 85.710 ? 154 TYR A CZ  1 
ATOM 1204 N N   ? HIS A 1 155 ?  11.876  17.540  -6.587 1.000 85.220 ? 155 HIS A N   1 
ATOM 1205 C CA  ? HIS A 1 155 ?  12.196  18.802  -5.930 1.000 85.220 ? 155 HIS A CA  1 
ATOM 1206 C C   ? HIS A 1 155 ?  11.445  18.942  -4.610 1.000 85.220 ? 155 HIS A C   1 
ATOM 1207 C CB  ? HIS A 1 155 ?  11.868  19.982  -6.847 1.000 85.220 ? 155 HIS A CB  1 
ATOM 1208 O O   ? HIS A 1 155 ?  11.533  18.067  -3.745 1.000 85.220 ? 155 HIS A O   1 
ATOM 1209 C CG  ? HIS A 1 155 ?  12.618  19.962  -8.141 1.000 85.220 ? 155 HIS A CG  1 
ATOM 1210 C CD2 ? HIS A 1 155 ?  12.214  19.665  -9.399 1.000 85.220 ? 155 HIS A CD2 1 
ATOM 1211 N ND1 ? HIS A 1 155 ?  13.958  20.272  -8.230 1.000 85.220 ? 155 HIS A ND1 1 
ATOM 1212 C CE1 ? HIS A 1 155 ?  14.346  20.168  -9.490 1.000 85.220 ? 155 HIS A CE1 1 
ATOM 1213 N NE2 ? HIS A 1 155 ?  13.306  19.800 -10.220 1.000 85.220 ? 155 HIS A NE2 1 
ATOM 1214 N N   ? ASP A 1 156 ?  10.620  19.988  -4.368 1.000 79.890 ? 156 ASP A N   1 
ATOM 1215 C CA  ? ASP A 1 156 ?  10.000  20.329  -3.091 1.000 79.890 ? 156 ASP A CA  1 
ATOM 1216 C C   ? ASP A 1 156 ?   8.653  19.628  -2.931 1.000 79.890 ? 156 ASP A C   1 
ATOM 1217 C CB  ? ASP A 1 156 ?   9.823  21.844  -2.968 1.000 79.890 ? 156 ASP A CB  1 
ATOM 1218 O O   ? ASP A 1 156 ?   7.957  19.830  -1.933 1.000 79.890 ? 156 ASP A O   1 
ATOM 1219 C CG  ? ASP A 1 156 ?  11.142  22.589  -2.872 1.000 79.890 ? 156 ASP A CG  1 
ATOM 1220 O OD1 ? ASP A 1 156 ?  12.123  22.027  -2.337 1.000 79.890 ? 156 ASP A OD1 1 
ATOM 1221 O OD2 ? ASP A 1 156 ?  11.201  23.750  -3.332 1.000 79.890 ? 156 ASP A OD2 1 
ATOM 1222 N N   ? LEU A 1 157 ?   8.436  18.797  -3.908 1.000 78.100 ? 157 LEU A N   1 
ATOM 1223 C CA  ? LEU A 1 157 ?   7.128  18.151  -3.938 1.000 78.100 ? 157 LEU A CA  1 
ATOM 1224 C C   ? LEU A 1 157 ?   7.109  16.918  -3.041 1.000 78.100 ? 157 LEU A C   1 
ATOM 1225 C CB  ? LEU A 1 157 ?   6.755  17.761  -5.370 1.000 78.100 ? 157 LEU A CB  1 
ATOM 1226 O O   ? LEU A 1 157 ?   6.041  16.463  -2.626 1.000 78.100 ? 157 LEU A O   1 
ATOM 1227 C CG  ? LEU A 1 157 ?   6.413  18.910  -6.319 1.000 78.100 ? 157 LEU A CG  1 
ATOM 1228 C CD1 ? LEU A 1 157 ?   6.195  18.383  -7.734 1.000 78.100 ? 157 LEU A CD1 1 
ATOM 1229 C CD2 ? LEU A 1 157 ?   5.180  19.661  -5.827 1.000 78.100 ? 157 LEU A CD2 1 
ATOM 1230 N N   ? LEU A 1 158 ?   8.411  16.510  -2.569 1.000 82.400 ? 158 LEU A N   1 
ATOM 1231 C CA  ? LEU A 1 158 ?   8.476  15.304  -1.750 1.000 82.400 ? 158 LEU A CA  1 
ATOM 1232 C C   ? LEU A 1 158 ?   8.416  15.652  -0.266 1.000 82.400 ? 158 LEU A C   1 
ATOM 1233 C CB  ? LEU A 1 158 ?   9.756  14.520  -2.051 1.000 82.400 ? 158 LEU A CB  1 
ATOM 1234 O O   ? LEU A 1 158 ?   9.295  16.347   0.249 1.000 82.400 ? 158 LEU A O   1 
ATOM 1235 C CG  ? LEU A 1 158 ?   9.714  13.595  -3.268 1.000 82.400 ? 158 LEU A CG  1 
ATOM 1236 C CD1 ? LEU A 1 158 ?  11.126  13.179  -3.667 1.000 82.400 ? 158 LEU A CD1 1 
ATOM 1237 C CD2 ? LEU A 1 158 ?   8.852  12.370  -2.979 1.000 82.400 ? 158 LEU A CD2 1 
ATOM 1238 N N   ? GLY A 1 159 ?   7.262  15.386   0.407 1.000 82.000 ? 159 GLY A N   1 
ATOM 1239 C CA  ? GLY A 1 159 ?   7.139  15.563   1.845 1.000 82.000 ? 159 GLY A CA  1 
ATOM 1240 C C   ? GLY A 1 159 ?   7.925  14.539   2.641 1.000 82.000 ? 159 GLY A C   1 
ATOM 1241 O O   ? GLY A 1 159 ?   8.468  13.588   2.075 1.000 82.000 ? 159 GLY A O   1 
ATOM 1242 N N   ? GLU A 1 160 ?   8.094  14.668   3.995 1.000 85.570 ? 160 GLU A N   1 
ATOM 1243 C CA  ? GLU A 1 160 ?   8.892  13.862   4.915 1.000 85.570 ? 160 GLU A CA  1 
ATOM 1244 C C   ? GLU A 1 160 ?   8.278  12.479   5.112 1.000 85.570 ? 160 GLU A C   1 
ATOM 1245 C CB  ? GLU A 1 160 ?   9.036  14.571   6.265 1.000 85.570 ? 160 GLU A CB  1 
ATOM 1246 O O   ? GLU A 1 160 ?   8.966  11.541   5.520 1.000 85.570 ? 160 GLU A O   1 
ATOM 1247 C CG  ? GLU A 1 160 ?   9.938  15.795   6.223 1.000 85.570 ? 160 GLU A CG  1 
ATOM 1248 C CD  ? GLU A 1 160 ?  10.170  16.417   7.592 1.000 85.570 ? 160 GLU A CD  1 
ATOM 1249 O OE1 ? GLU A 1 160 ?  10.984  17.362   7.699 1.000 85.570 ? 160 GLU A OE1 1 
ATOM 1250 O OE2 ? GLU A 1 160 ?   9.533  15.954   8.564 1.000 85.570 ? 160 GLU A OE2 1 
ATOM 1251 N N   ? SER A 1 161 ?   7.000  12.316   4.759 1.000 90.600 ? 161 SER A N   1 
ATOM 1252 C CA  ? SER A 1 161 ?   6.283  11.067   4.991 1.000 90.600 ? 161 SER A CA  1 
ATOM 1253 C C   ? SER A 1 161 ?   6.208  10.228   3.719 1.000 90.600 ? 161 SER A C   1 
ATOM 1254 C CB  ? SER A 1 161 ?   4.872  11.346   5.510 1.000 90.600 ? 161 SER A CB  1 
ATOM 1255 O O   ? SER A 1 161 ?   5.458   9.252   3.656 1.000 90.600 ? 161 SER A O   1 
ATOM 1256 O OG  ? SER A 1 161 ?   4.117  12.069   4.553 1.000 90.600 ? 161 SER A OG  1 
ATOM 1257 N N   ? MET A 1 162 ?   7.021  10.612   2.690 1.000 91.830 ? 162 MET A N   1 
ATOM 1258 C CA  ? MET A 1 162 ?   7.004   9.929   1.399 1.000 91.830 ? 162 MET A CA  1 
ATOM 1259 C C   ? MET A 1 162 ?   8.360   9.298   1.100 1.000 91.830 ? 162 MET A C   1 
ATOM 1260 C CB  ? MET A 1 162 ?   6.620  10.900   0.282 1.000 91.830 ? 162 MET A CB  1 
ATOM 1261 O O   ? MET A 1 162 ?   9.392   9.787   1.562 1.000 91.830 ? 162 MET A O   1 
ATOM 1262 C CG  ? MET A 1 162 ?   5.197  11.424   0.386 1.000 91.830 ? 162 MET A CG  1 
ATOM 1263 S SD  ? MET A 1 162 ?   4.767  12.567  -0.983 1.000 91.830 ? 162 MET A SD  1 
ATOM 1264 C CE  ? MET A 1 162 ?   3.038  12.928  -0.566 1.000 91.830 ? 162 MET A CE  1 
ATOM 1265 N N   ? LEU A 1 163 ?   8.341   8.169   0.403 1.000 92.870 ? 163 LEU A N   1 
ATOM 1266 C CA  ? LEU A 1 163 ?   9.565   7.539  -0.081 1.000 92.870 ? 163 LEU A CA  1 
ATOM 1267 C C   ? LEU A 1 163 ?   9.436   7.158  -1.552 1.000 92.870 ? 163 LEU A C   1 
ATOM 1268 C CB  ? LEU A 1 163 ?   9.895   6.298   0.753 1.000 92.870 ? 163 LEU A CB  1 
ATOM 1269 O O   ? LEU A 1 163 ?   8.324   7.071  -2.079 1.000 92.870 ? 163 LEU A O   1 
ATOM 1270 C CG  ? LEU A 1 163 ?   8.940   5.112   0.611 1.000 92.870 ? 163 LEU A CG  1 
ATOM 1271 C CD1 ? LEU A 1 163 ?   9.432   4.163  -0.476 1.000 92.870 ? 163 LEU A CD1 1 
ATOM 1272 C CD2 ? LEU A 1 163 ?   8.794   4.381   1.941 1.000 92.870 ? 163 LEU A CD2 1 
ATOM 1273 N N   ? CYS A 1 164 ?  10.578   6.955  -2.175 1.000 91.910 ? 164 CYS A N   1 
ATOM 1274 C CA  ? CYS A 1 164 ?  10.624   6.622  -3.594 1.000 91.910 ? 164 CYS A CA  1 
ATOM 1275 C C   ? CYS A 1 164 ?  11.202   5.229  -3.809 1.000 91.910 ? 164 CYS A C   1 
ATOM 1276 C CB  ? CYS A 1 164 ?  11.454   7.652  -4.359 1.000 91.910 ? 164 CYS A CB  1 
ATOM 1277 O O   ? CYS A 1 164 ?  12.055   4.780  -3.041 1.000 91.910 ? 164 CYS A O   1 
ATOM 1278 S SG  ? CYS A 1 164 ?  10.728   9.306  -4.376 1.000 91.910 ? 164 CYS A SG  1 
ATOM 1279 N N   ? ALA A 1 165 ?  10.669   4.579  -4.801 1.000 90.920 ? 165 ALA A N   1 
ATOM 1280 C CA  ? ALA A 1 165 ?  11.174   3.282  -5.245 1.000 90.920 ? 165 ALA A CA  1 
ATOM 1281 C C   ? ALA A 1 165 ?  11.111   3.160  -6.765 1.000 90.920 ? 165 ALA A C   1 
ATOM 1282 C CB  ? ALA A 1 165 ?  10.385   2.151  -4.590 1.000 90.920 ? 165 ALA A CB  1 
ATOM 1283 O O   ? ALA A 1 165 ?  10.180   3.665  -7.396 1.000 90.920 ? 165 ALA A O   1 
ATOM 1284 N N   ? GLY A 1 166 ?  12.106   2.588  -7.252 1.000 85.460 ? 166 GLY A N   1 
ATOM 1285 C CA  ? GLY A 1 166 ?  12.149   2.404  -8.694 1.000 85.460 ? 166 GLY A CA  1 
ATOM 1286 C C   ? GLY A 1 166 ?  13.385   1.661  -9.164 1.000 85.460 ? 166 GLY A C   1 
ATOM 1287 O O   ? GLY A 1 166 ?  14.236   1.287  -8.355 1.000 85.460 ? 166 GLY A O   1 
ATOM 1288 N N   ? VAL A 1 167 ?  13.468   1.318 -10.390 1.000 77.730 ? 167 VAL A N   1 
ATOM 1289 C CA  ? VAL A 1 167 ?  14.614   0.682 -11.032 1.000 77.730 ? 167 VAL A CA  1 
ATOM 1290 C C   ? VAL A 1 167 ?  15.409   1.722 -11.818 1.000 77.730 ? 167 VAL A C   1 
ATOM 1291 C CB  ? VAL A 1 167 ?  14.176  -0.470 -11.964 1.000 77.730 ? 167 VAL A CB  1 
ATOM 1292 O O   ? VAL A 1 167 ?  14.851   2.440 -12.651 1.000 77.730 ? 167 VAL A O   1 
ATOM 1293 C CG1 ? VAL A 1 167 ?  15.392  -1.168 -12.569 1.000 77.730 ? 167 VAL A CG1 1 
ATOM 1294 C CG2 ? VAL A 1 167 ?  13.306  -1.469 -11.203 1.000 77.730 ? 167 VAL A CG2 1 
ATOM 1295 N N   ? LYS A 1 168 ?  16.652   1.957 -11.328 1.000 70.530 ? 168 LYS A N   1 
ATOM 1296 C CA  ? LYS A 1 168 ?  17.508   2.923 -12.011 1.000 70.530 ? 168 LYS A CA  1 
ATOM 1297 C C   ? LYS A 1 168 ?  17.527   2.674 -13.516 1.000 70.530 ? 168 LYS A C   1 
ATOM 1298 C CB  ? LYS A 1 168 ?  18.930   2.869 -11.452 1.000 70.530 ? 168 LYS A CB  1 
ATOM 1299 O O   ? LYS A 1 168 ?  17.663   1.532 -13.960 1.000 70.530 ? 168 LYS A O   1 
ATOM 1300 C CG  ? LYS A 1 168 ?  19.815   4.023 -11.901 1.000 70.530 ? 168 LYS A CG  1 
ATOM 1301 C CD  ? LYS A 1 168 ?  21.190   3.959 -11.247 1.000 70.530 ? 168 LYS A CD  1 
ATOM 1302 C CE  ? LYS A 1 168 ?  22.094   5.084 -11.734 1.000 70.530 ? 168 LYS A CE  1 
ATOM 1303 N NZ  ? LYS A 1 168 ?  23.442   5.027 -11.095 1.000 70.530 ? 168 LYS A NZ  1 
ATOM 1304 N N   ? ASP A 1 169 ?  17.280   3.664 -14.366 1.000 63.230 ? 169 ASP A N   1 
ATOM 1305 C CA  ? ASP A 1 169 ?  17.390   3.598 -15.820 1.000 63.230 ? 169 ASP A CA  1 
ATOM 1306 C C   ? ASP A 1 169 ?  16.292   2.718 -16.414 1.000 63.230 ? 169 ASP A C   1 
ATOM 1307 C CB  ? ASP A 1 169 ?  18.766   3.072 -16.231 1.000 63.230 ? 169 ASP A CB  1 
ATOM 1308 O O   ? ASP A 1 169 ?  16.487   2.096 -17.461 1.000 63.230 ? 169 ASP A O   1 
ATOM 1309 C CG  ? ASP A 1 169 ?  19.899   4.007 -15.843 1.000 63.230 ? 169 ASP A CG  1 
ATOM 1310 O OD1 ? ASP A 1 169 ?  19.720   5.242 -15.909 1.000 63.230 ? 169 ASP A OD1 1 
ATOM 1311 O OD2 ? ASP A 1 169 ?  20.980   3.503 -15.469 1.000 63.230 ? 169 ASP A OD2 1 
ATOM 1312 N N   ? SER A 1 170 ?  15.256   2.351 -15.589 1.000 58.050 ? 170 SER A N   1 
ATOM 1313 C CA  ? SER A 1 170 ?  14.145   1.506 -16.018 1.000 58.050 ? 170 SER A CA  1 
ATOM 1314 C C   ? SER A 1 170 ?  12.888   2.332 -16.268 1.000 58.050 ? 170 SER A C   1 
ATOM 1315 C CB  ? SER A 1 170 ?  13.857   0.428 -14.972 1.000 58.050 ? 170 SER A CB  1 
ATOM 1316 O O   ? SER A 1 170 ?  12.746   3.434 -15.735 1.000 58.050 ? 170 SER A O   1 
ATOM 1317 O OG  ? SER A 1 170 ?  12.637  -0.235 -15.256 1.000 58.050 ? 170 SER A OG  1 
ATOM 1318 N N   ? HIS A 1 171 ?  12.129   1.903 -17.157 1.000 59.420 ? 171 HIS A N   1 
ATOM 1319 C CA  ? HIS A 1 171 ?  10.832   2.491 -17.471 1.000 59.420 ? 171 HIS A CA  1 
ATOM 1320 C C   ? HIS A 1 171 ?   9.743   1.948 -16.552 1.000 59.420 ? 171 HIS A C   1 
ATOM 1321 C CB  ? HIS A 1 171 ?  10.465   2.228 -18.933 1.000 59.420 ? 171 HIS A CB  1 
ATOM 1322 O O   ? HIS A 1 171 ?   8.562   2.250 -16.736 1.000 59.420 ? 171 HIS A O   1 
ATOM 1323 C CG  ? HIS A 1 171 ?  11.397   2.870 -19.911 1.000 59.420 ? 171 HIS A CG  1 
ATOM 1324 C CD2 ? HIS A 1 171 ?  11.352   4.078 -20.521 1.000 59.420 ? 171 HIS A CD2 1 
ATOM 1325 N ND1 ? HIS A 1 171 ?  12.540   2.249 -20.367 1.000 59.420 ? 171 HIS A ND1 1 
ATOM 1326 C CE1 ? HIS A 1 171 ?  13.159   3.050 -21.217 1.000 59.420 ? 171 HIS A CE1 1 
ATOM 1327 N NE2 ? HIS A 1 171 ?  12.459   4.166 -21.328 1.000 59.420 ? 171 HIS A NE2 1 
ATOM 1328 N N   ? THR A 1 172 ?  10.205   1.005 -15.548 1.000 53.560 ? 172 THR A N   1 
ATOM 1329 C CA  ? THR A 1 172 ?   9.238   0.360 -14.668 1.000 53.560 ? 172 THR A CA  1 
ATOM 1330 C C   ? THR A 1 172 ?   8.774   1.320 -13.577 1.000 53.560 ? 172 THR A C   1 
ATOM 1331 C CB  ? THR A 1 172 ?   9.829  -0.908 -14.022 1.000 53.560 ? 172 THR A CB  1 
ATOM 1332 O O   ? THR A 1 172 ?   9.592   1.860 -12.829 1.000 53.560 ? 172 THR A O   1 
ATOM 1333 C CG2 ? THR A 1 172 ?   8.792  -1.619 -13.159 1.000 53.560 ? 172 THR A CG2 1 
ATOM 1334 O OG1 ? THR A 1 172 ?  10.270  -1.800 -15.053 1.000 53.560 ? 172 THR A OG1 1 
ATOM 1335 N N   ? ASN A 1 173 ?   7.454   1.717 -13.559 1.000 56.150 ? 173 ASN A N   1 
ATOM 1336 C CA  ? ASN A 1 173 ?   6.906   2.636 -12.568 1.000 56.150 ? 173 ASN A CA  1 
ATOM 1337 C C   ? ASN A 1 173 ?   5.443   2.326 -12.264 1.000 56.150 ? 173 ASN A C   1 
ATOM 1338 C CB  ? ASN A 1 173 ?   7.055   4.085 -13.038 1.000 56.150 ? 173 ASN A CB  1 
ATOM 1339 O O   ? ASN A 1 173 ?   4.807   1.552 -12.980 1.000 56.150 ? 173 ASN A O   1 
ATOM 1340 C CG  ? ASN A 1 173 ?   7.398   5.034 -11.906 1.000 56.150 ? 173 ASN A CG  1 
ATOM 1341 N ND2 ? ASN A 1 173 ?   7.905   6.211 -12.253 1.000 56.150 ? 173 ASN A ND2 1 
ATOM 1342 O OD1 ? ASN A 1 173 ?   7.210   4.711 -10.731 1.000 56.150 ? 173 ASN A OD1 1 
ATOM 1343 N N   ? ALA A 1 174 ?   4.950   2.779 -10.944 1.000 54.360 ? 174 ALA A N   1 
ATOM 1344 C CA  ? ALA A 1 174 ?   3.530   2.712 -10.608 1.000 54.360 ? 174 ALA A CA  1 
ATOM 1345 C C   ? ALA A 1 174 ?   2.719   3.688 -11.456 1.000 54.360 ? 174 ALA A C   1 
ATOM 1346 C CB  ? ALA A 1 174 ?   3.321   3.001  -9.124 1.000 54.360 ? 174 ALA A CB  1 
ATOM 1347 O O   ? ALA A 1 174 ?   3.195   4.776 -11.789 1.000 54.360 ? 174 ALA A O   1 
ATOM 1348 N N   ? CYS A 1 175 ?   1.582   3.157 -12.042 1.000 59.960 ? 175 CYS A N   1 
ATOM 1349 C CA  ? CYS A 1 175 ?   0.705   3.914 -12.928 1.000 59.960 ? 175 CYS A CA  1 
ATOM 1350 C C   ? CYS A 1 175 ?  -0.752   3.773 -12.504 1.000 59.960 ? 175 CYS A C   1 
ATOM 1351 C CB  ? CYS A 1 175 ?   0.871   3.448 -14.374 1.000 59.960 ? 175 CYS A CB  1 
ATOM 1352 O O   ? CYS A 1 175 ?  -1.050   3.143 -11.487 1.000 59.960 ? 175 CYS A O   1 
ATOM 1353 S SG  ? CYS A 1 175 ?   0.358   4.673 -15.597 1.000 59.960 ? 175 CYS A SG  1 
ATOM 1354 N N   ? ASN A 1 176 ?  -1.800   4.354 -13.035 1.000 62.290 ? 176 ASN A N   1 
ATOM 1355 C CA  ? ASN A 1 176 ?  -3.194   4.432 -12.609 1.000 62.290 ? 176 ASN A CA  1 
ATOM 1356 C C   ? ASN A 1 176 ?  -3.737   3.062 -12.214 1.000 62.290 ? 176 ASN A C   1 
ATOM 1357 C CB  ? ASN A 1 176 ?  -4.058   5.049 -13.710 1.000 62.290 ? 176 ASN A CB  1 
ATOM 1358 O O   ? ASN A 1 176 ?  -3.433   2.059 -12.863 1.000 62.290 ? 176 ASN A O   1 
ATOM 1359 C CG  ? ASN A 1 176 ?  -3.781   6.525 -13.913 1.000 62.290 ? 176 ASN A CG  1 
ATOM 1360 N ND2 ? ASN A 1 176 ?  -3.802   6.966 -15.165 1.000 62.290 ? 176 ASN A ND2 1 
ATOM 1361 O OD1 ? ASN A 1 176 ?  -3.548   7.263 -12.952 1.000 62.290 ? 176 ASN A OD1 1 
ATOM 1362 N N   ? GLY A 1 177 ?  -4.476   2.962 -10.974 1.000 56.920 ? 177 GLY A N   1 
ATOM 1363 C CA  ? GLY A 1 177 ?  -5.225   1.748 -10.693 1.000 56.920 ? 177 GLY A CA  1 
ATOM 1364 C C   ? GLY A 1 177 ?  -4.561   0.863  -9.655 1.000 56.920 ? 177 GLY A C   1 
ATOM 1365 O O   ? GLY A 1 177 ?  -5.218   0.028  -9.031 1.000 56.920 ? 177 GLY A O   1 
ATOM 1366 N N   ? ASP A 1 178 ?  -3.344   1.173  -9.128 1.000 78.910 ? 178 ASP A N   1 
ATOM 1367 C CA  ? ASP A 1 178 ?  -2.675   0.440  -8.058 1.000 78.910 ? 178 ASP A CA  1 
ATOM 1368 C C   ? ASP A 1 178 ?  -2.598   1.279  -6.784 1.000 78.910 ? 178 ASP A C   1 
ATOM 1369 C CB  ? ASP A 1 178 ?  -1.272   0.015  -8.494 1.000 78.910 ? 178 ASP A CB  1 
ATOM 1370 O O   ? ASP A 1 178 ?  -1.835   0.959  -5.869 1.000 78.910 ? 178 ASP A O   1 
ATOM 1371 C CG  ? ASP A 1 178 ?  -1.283  -1.105  -9.519 1.000 78.910 ? 178 ASP A CG  1 
ATOM 1372 O OD1 ? ASP A 1 178 ?  -2.164  -1.989  -9.447 1.000 78.910 ? 178 ASP A OD1 1 
ATOM 1373 O OD2 ? ASP A 1 178 ?  -0.402  -1.105 -10.406 1.000 78.910 ? 178 ASP A OD2 1 
ATOM 1374 N N   ? SER A 1 179 ?  -3.239   2.575  -6.918 1.000 88.360 ? 179 SER A N   1 
ATOM 1375 C CA  ? SER A 1 179 ?  -3.259   3.380  -5.700 1.000 88.360 ? 179 SER A CA  1 
ATOM 1376 C C   ? SER A 1 179 ?  -3.660   2.541  -4.491 1.000 88.360 ? 179 SER A C   1 
ATOM 1377 C CB  ? SER A 1 179 ?  -4.220   4.560  -5.853 1.000 88.360 ? 179 SER A CB  1 
ATOM 1378 O O   ? SER A 1 179 ?  -4.607   1.755  -4.560 1.000 88.360 ? 179 SER A O   1 
ATOM 1379 O OG  ? SER A 1 179 ?  -3.729   5.487  -6.806 1.000 88.360 ? 179 SER A OG  1 
ATOM 1380 N N   ? GLY A 1 180 ?  -2.721   2.733  -3.446 1.000 91.910 ? 180 GLY A N   1 
ATOM 1381 C CA  ? GLY A 1 180 ?  -3.068   2.010  -2.232 1.000 91.910 ? 180 GLY A CA  1 
ATOM 1382 C C   ? GLY A 1 180 ?  -2.481   0.612  -2.181 1.000 91.910 ? 180 GLY A C   1 
ATOM 1383 O O   ? GLY A 1 180 ?  -2.521  -0.046  -1.140 1.000 91.910 ? 180 GLY A O   1 
ATOM 1384 N N   ? GLY A 1 181 ?  -1.960   0.130  -3.294 1.000 92.980 ? 181 GLY A N   1 
ATOM 1385 C CA  ? GLY A 1 181 ?  -1.267  -1.146  -3.365 1.000 92.980 ? 181 GLY A CA  1 
ATOM 1386 C C   ? GLY A 1 181 ?   0.016  -1.174  -2.556 1.000 92.980 ? 181 GLY A C   1 
ATOM 1387 O O   ? GLY A 1 181 ?   0.645  -0.135  -2.342 1.000 92.980 ? 181 GLY A O   1 
ATOM 1388 N N   ? PRO A 1 182 ?   0.526  -2.412  -2.237 1.000 95.930 ? 182 PRO A N   1 
ATOM 1389 C CA  ? PRO A 1 182 ?   1.606  -2.555  -1.259 1.000 95.930 ? 182 PRO A CA  1 
ATOM 1390 C C   ? PRO A 1 182 ?   2.991  -2.542  -1.903 1.000 95.930 ? 182 PRO A C   1 
ATOM 1391 C CB  ? PRO A 1 182 ?   1.319  -3.912  -0.611 1.000 95.930 ? 182 PRO A CB  1 
ATOM 1392 O O   ? PRO A 1 182 ?   3.183  -3.122  -2.975 1.000 95.930 ? 182 PRO A O   1 
ATOM 1393 C CG  ? PRO A 1 182 ?   0.666  -4.718  -1.687 1.000 95.930 ? 182 PRO A CG  1 
ATOM 1394 C CD  ? PRO A 1 182 ?  -0.187  -3.803  -2.518 1.000 95.930 ? 182 PRO A CD  1 
ATOM 1395 N N   ? LEU A 1 183 ?   3.920  -1.816  -1.303 1.000 95.860 ? 183 LEU A N   1 
ATOM 1396 C CA  ? LEU A 1 183 ?   5.362  -1.972  -1.458 1.000 95.860 ? 183 LEU A CA  1 
ATOM 1397 C C   ? LEU A 1 183 ?   5.947  -2.791  -0.312 1.000 95.860 ? 183 LEU A C   1 
ATOM 1398 C CB  ? LEU A 1 183 ?   6.046  -0.604  -1.524 1.000 95.860 ? 183 LEU A CB  1 
ATOM 1399 O O   ? LEU A 1 183 ?   6.003  -2.321   0.826 1.000 95.860 ? 183 LEU A O   1 
ATOM 1400 C CG  ? LEU A 1 183 ?   7.532  -0.606  -1.885 1.000 95.860 ? 183 LEU A CG  1 
ATOM 1401 C CD1 ? LEU A 1 183 ?   7.721  -0.980  -3.351 1.000 95.860 ? 183 LEU A CD1 1 
ATOM 1402 C CD2 ? LEU A 1 183 ?   8.155   0.755  -1.591 1.000 95.860 ? 183 LEU A CD2 1 
ATOM 1403 N N   ? VAL A 1 184 ?   6.414  -4.031  -0.677 1.000 97.220 ? 184 VAL A N   1 
ATOM 1404 C CA  ? VAL A 1 184 ?   6.844  -4.979   0.345 1.000 97.220 ? 184 VAL A CA  1 
ATOM 1405 C C   ? VAL A 1 184 ?   8.356  -5.174   0.267 1.000 97.220 ? 184 VAL A C   1 
ATOM 1406 C CB  ? VAL A 1 184 ?   6.123  -6.338   0.197 1.000 97.220 ? 184 VAL A CB  1 
ATOM 1407 O O   ? VAL A 1 184 ?   8.893  -5.495  -0.795 1.000 97.220 ? 184 VAL A O   1 
ATOM 1408 C CG1 ? VAL A 1 184 ?   6.577  -7.311   1.284 1.000 97.220 ? 184 VAL A CG1 1 
ATOM 1409 C CG2 ? VAL A 1 184 ?   4.608  -6.146   0.245 1.000 97.220 ? 184 VAL A CG2 1 
ATOM 1410 N N   ? CYS A 1 185 ?   8.992  -4.971   1.405 1.000 96.860 ? 185 CYS A N   1 
ATOM 1411 C CA  ? CYS A 1 185 ?  10.427  -5.176   1.570 1.000 96.860 ? 185 CYS A CA  1 
ATOM 1412 C C   ? CYS A 1 185 ?  10.712  -6.135   2.719 1.000 96.860 ? 185 CYS A C   1 
ATOM 1413 C CB  ? CYS A 1 185 ?  11.134  -3.845   1.817 1.000 96.860 ? 185 CYS A CB  1 
ATOM 1414 O O   ? CYS A 1 185 ?  10.204  -5.953   3.827 1.000 96.860 ? 185 CYS A O   1 
ATOM 1415 S SG  ? CYS A 1 185 ?  10.700  -2.557   0.627 1.000 96.860 ? 185 CYS A SG  1 
ATOM 1416 N N   ? ASN A 1 186 ?  11.517  -7.194   2.425 1.000 94.600 ? 186 ASN A N   1 
ATOM 1417 C CA  ? ASN A 1 186 ?  11.898  -8.143   3.466 1.000 94.600 ? 186 ASN A CA  1 
ATOM 1418 C C   ? ASN A 1 186 ?  10.678  -8.675   4.213 1.000 94.600 ? 186 ASN A C   1 
ATOM 1419 C CB  ? ASN A 1 186 ?  12.881  -7.499   4.447 1.000 94.600 ? 186 ASN A CB  1 
ATOM 1420 O O   ? ASN A 1 186 ?  10.685  -8.758   5.442 1.000 94.600 ? 186 ASN A O   1 
ATOM 1421 C CG  ? ASN A 1 186 ?  14.178  -7.081   3.783 1.000 94.600 ? 186 ASN A CG  1 
ATOM 1422 N ND2 ? ASN A 1 186 ?  14.696  -5.921   4.170 1.000 94.600 ? 186 ASN A ND2 1 
ATOM 1423 O OD1 ? ASN A 1 186 ?  14.710  -7.794   2.928 1.000 94.600 ? 186 ASN A OD1 1 
ATOM 1424 N N   ? GLY A 1 187 ?   9.573  -8.807   3.513 1.000 95.030 ? 187 GLY A N   1 
ATOM 1425 C CA  ? GLY A 1 187 ?   8.393  -9.450   4.070 1.000 95.030 ? 187 GLY A CA  1 
ATOM 1426 C C   ? GLY A 1 187 ?   7.519  -8.503   4.870 1.000 95.030 ? 187 GLY A C   1 
ATOM 1427 O O   ? GLY A 1 187 ?   6.621  -8.940   5.594 1.000 95.030 ? 187 GLY A O   1 
ATOM 1428 N N   ? LYS A 1 188 ?   7.776  -7.203   4.835 1.000 97.470 ? 188 LYS A N   1 
ATOM 1429 C CA  ? LYS A 1 188 ?   7.012  -6.211   5.586 1.000 97.470 ? 188 LYS A CA  1 
ATOM 1430 C C   ? LYS A 1 188 ?   6.505  -5.100   4.670 1.000 97.470 ? 188 LYS A C   1 
ATOM 1431 C CB  ? LYS A 1 188 ?   7.862  -5.617   6.710 1.000 97.470 ? 188 LYS A CB  1 
ATOM 1432 O O   ? LYS A 1 188 ?   7.128  -4.796   3.651 1.000 97.470 ? 188 LYS A O   1 
ATOM 1433 C CG  ? LYS A 1 188 ?   8.326  -6.636   7.740 1.000 97.470 ? 188 LYS A CG  1 
ATOM 1434 C CD  ? LYS A 1 188 ?   9.221  -5.997   8.794 1.000 97.470 ? 188 LYS A CD  1 
ATOM 1435 C CE  ? LYS A 1 188 ?   9.703  -7.021   9.814 1.000 97.470 ? 188 LYS A CE  1 
ATOM 1436 N NZ  ? LYS A 1 188 ?  10.620  -6.409  10.821 1.000 97.470 ? 188 LYS A NZ  1 
ATOM 1437 N N   ? LEU A 1 189 ?   5.437  -4.466   5.148 1.000 97.900 ? 189 LEU A N   1 
ATOM 1438 C CA  ? LEU A 1 189 ?   4.834  -3.344   4.437 1.000 97.900 ? 189 LEU A CA  1 
ATOM 1439 C C   ? LEU A 1 189 ?   5.656  -2.074   4.628 1.000 97.900 ? 189 LEU A C   1 
ATOM 1440 C CB  ? LEU A 1 189 ?   3.399  -3.114   4.917 1.000 97.900 ? 189 LEU A CB  1 
ATOM 1441 O O   ? LEU A 1 189 ?   5.731  -1.538   5.736 1.000 97.900 ? 189 LEU A O   1 
ATOM 1442 C CG  ? LEU A 1 189 ?   2.630  -1.980   4.237 1.000 97.900 ? 189 LEU A CG  1 
ATOM 1443 C CD1 ? LEU A 1 189 ?   2.503  -2.249   2.741 1.000 97.900 ? 189 LEU A CD1 1 
ATOM 1444 C CD2 ? LEU A 1 189 ?   1.254  -1.810   4.872 1.000 97.900 ? 189 LEU A CD2 1 
ATOM 1445 N N   ? GLN A 1 190 ?   6.263  -1.599   3.516 1.000 97.550 ? 190 GLN A N   1 
ATOM 1446 C CA  ? GLN A 1 190 ?   7.141  -0.438   3.621 1.000 97.550 ? 190 GLN A CA  1 
ATOM 1447 C C   ? GLN A 1 190 ?   6.487   0.803   3.019 1.000 97.550 ? 190 GLN A C   1 
ATOM 1448 C CB  ? GLN A 1 190 ?   8.479  -0.712   2.933 1.000 97.550 ? 190 GLN A CB  1 
ATOM 1449 O O   ? GLN A 1 190 ?   6.767   1.926   3.442 1.000 97.550 ? 190 GLN A O   1 
ATOM 1450 C CG  ? GLN A 1 190 ?   9.374  -1.682   3.693 1.000 97.550 ? 190 GLN A CG  1 
ATOM 1451 C CD  ? GLN A 1 190 ?   9.737  -1.183   5.079 1.000 97.550 ? 190 GLN A CD  1 
ATOM 1452 N NE2 ? GLN A 1 190 ?   9.565  -2.038   6.081 1.000 97.550 ? 190 GLN A NE2 1 
ATOM 1453 O OE1 ? GLN A 1 190 ?  10.169  -0.038   5.247 1.000 97.550 ? 190 GLN A OE1 1 
ATOM 1454 N N   ? GLY A 1 191 ?   5.568   0.637   2.108 1.000 96.250 ? 191 GLY A N   1 
ATOM 1455 C CA  ? GLY A 1 191 ?   4.946   1.778   1.455 1.000 96.250 ? 191 GLY A CA  1 
ATOM 1456 C C   ? GLY A 1 191 ?   3.636   1.433   0.771 1.000 96.250 ? 191 GLY A C   1 
ATOM 1457 O O   ? GLY A 1 191 ?   3.369   0.265   0.483 1.000 96.250 ? 191 GLY A O   1 
ATOM 1458 N N   ? LEU A 1 192 ?   2.787   2.494   0.566 1.000 96.280 ? 192 LEU A N   1 
ATOM 1459 C CA  ? LEU A 1 192 ?   1.583   2.413  -0.253 1.000 96.280 ? 192 LEU A CA  1 
ATOM 1460 C C   ? LEU A 1 192 ?   1.697   3.313  -1.479 1.000 96.280 ? 192 LEU A C   1 
ATOM 1461 C CB  ? LEU A 1 192 ?   0.350   2.802   0.567 1.000 96.280 ? 192 LEU A CB  1 
ATOM 1462 O O   ? LEU A 1 192 ?   2.145   4.457  -1.374 1.000 96.280 ? 192 LEU A O   1 
ATOM 1463 C CG  ? LEU A 1 192 ?  -0.041   1.849   1.697 1.000 96.280 ? 192 LEU A CG  1 
ATOM 1464 C CD1 ? LEU A 1 192 ?  -1.182   2.440   2.518 1.000 96.280 ? 192 LEU A CD1 1 
ATOM 1465 C CD2 ? LEU A 1 192 ?  -0.430   0.485   1.137 1.000 96.280 ? 192 LEU A CD2 1 
ATOM 1466 N N   ? VAL A 1 193 ?   1.327   2.727  -2.569 1.000 93.220 ? 193 VAL A N   1 
ATOM 1467 C CA  ? VAL A 1 193 ?   1.357   3.530  -3.787 1.000 93.220 ? 193 VAL A CA  1 
ATOM 1468 C C   ? VAL A 1 193 ?   0.527   4.796  -3.592 1.000 93.220 ? 193 VAL A C   1 
ATOM 1469 C CB  ? VAL A 1 193 ?   0.836   2.733  -5.004 1.000 93.220 ? 193 VAL A CB  1 
ATOM 1470 O O   ? VAL A 1 193 ?  -0.675   4.724  -3.326 1.000 93.220 ? 193 VAL A O   1 
ATOM 1471 C CG1 ? VAL A 1 193 ?   0.833   3.605  -6.259 1.000 93.220 ? 193 VAL A CG1 1 
ATOM 1472 C CG2 ? VAL A 1 193 ?   1.681   1.479  -5.222 1.000 93.220 ? 193 VAL A CG2 1 
ATOM 1473 N N   ? SER A 1 194 ?   1.124   5.969  -3.736 1.000 90.420 ? 194 SER A N   1 
ATOM 1474 C CA  ? SER A 1 194 ?   0.468   7.243  -3.458 1.000 90.420 ? 194 SER A CA  1 
ATOM 1475 C C   ? SER A 1 194 ?   0.299   8.067  -4.730 1.000 90.420 ? 194 SER A C   1 
ATOM 1476 C CB  ? SER A 1 194 ?   1.264   8.042  -2.425 1.000 90.420 ? 194 SER A CB  1 
ATOM 1477 O O   ? SER A 1 194 ?  -0.815   8.467  -5.074 1.000 90.420 ? 194 SER A O   1 
ATOM 1478 O OG  ? SER A 1 194 ?   0.536   9.182  -2.001 1.000 90.420 ? 194 SER A OG  1 
ATOM 1479 N N   ? TRP A 1 195 ?   1.370   8.305  -5.463 1.000 86.960 ? 195 TRP A N   1 
ATOM 1480 C CA  ? TRP A 1 195 ?   1.299   9.096  -6.687 1.000 86.960 ? 195 TRP A CA  1 
ATOM 1481 C C   ? TRP A 1 195 ?   2.568   8.931  -7.516 1.000 86.960 ? 195 TRP A C   1 
ATOM 1482 C CB  ? TRP A 1 195 ?   1.077  10.576  -6.360 1.000 86.960 ? 195 TRP A CB  1 
ATOM 1483 O O   ? TRP A 1 195 ?   3.518   8.274  -7.085 1.000 86.960 ? 195 TRP A O   1 
ATOM 1484 C CG  ? TRP A 1 195 ?   2.170  11.188  -5.536 1.000 86.960 ? 195 TRP A CG  1 
ATOM 1485 C CD1 ? TRP A 1 195 ?   2.306  11.134  -4.177 1.000 86.960 ? 195 TRP A CD1 1 
ATOM 1486 C CD2 ? TRP A 1 195 ?   3.278  11.952  -6.021 1.000 86.960 ? 195 TRP A CD2 1 
ATOM 1487 C CE2 ? TRP A 1 195 ?   4.048  12.330  -4.898 1.000 86.960 ? 195 TRP A CE2 1 
ATOM 1488 C CE3 ? TRP A 1 195 ?   3.696  12.354  -7.297 1.000 86.960 ? 195 TRP A CE3 1 
ATOM 1489 N NE1 ? TRP A 1 195 ?   3.434  11.818  -3.787 1.000 86.960 ? 195 TRP A NE1 1 
ATOM 1490 C CH2 ? TRP A 1 195 ?   5.600  13.471  -6.274 1.000 86.960 ? 195 TRP A CH2 1 
ATOM 1491 C CZ2 ? TRP A 1 195 ?   5.214  13.091  -5.014 1.000 86.960 ? 195 TRP A CZ2 1 
ATOM 1492 C CZ3 ? TRP A 1 195 ?   4.856  13.112  -7.410 1.000 86.960 ? 195 TRP A CZ3 1 
ATOM 1493 N N   ? GLY A 1 196 ?   2.607   9.387  -8.749 1.000 80.420 ? 196 GLY A N   1 
ATOM 1494 C CA  ? GLY A 1 196 ?   3.728   9.399  -9.675 1.000 80.420 ? 196 GLY A CA  1 
ATOM 1495 C C   ? GLY A 1 196 ?   3.483  10.260 -10.899 1.000 80.420 ? 196 GLY A C   1 
ATOM 1496 O O   ? GLY A 1 196 ?   2.471  10.960 -10.979 1.000 80.420 ? 196 GLY A O   1 
ATOM 1497 N N   ? THR A 1 197 ?   4.448  10.310 -11.771 1.000 72.530 ? 197 THR A N   1 
ATOM 1498 C CA  ? THR A 1 197 ?   4.358  11.175 -12.942 1.000 72.530 ? 197 THR A CA  1 
ATOM 1499 C C   ? THR A 1 197 ?   3.481  10.540 -14.017 1.000 72.530 ? 197 THR A C   1 
ATOM 1500 C CB  ? THR A 1 197 ?   5.752  11.473 -13.525 1.000 72.530 ? 197 THR A CB  1 
ATOM 1501 O O   ? THR A 1 197 ?   3.342   9.316 -14.069 1.000 72.530 ? 197 THR A O   1 
ATOM 1502 C CG2 ? THR A 1 197 ?   6.600  12.273 -12.541 1.000 72.530 ? 197 THR A CG2 1 
ATOM 1503 O OG1 ? THR A 1 197 ?   6.417  10.237 -13.816 1.000 72.530 ? 197 THR A OG1 1 
ATOM 1504 N N   ? PHE A 1 198 ?   2.778  11.244 -14.928 1.000 64.810 ? 198 PHE A N   1 
ATOM 1505 C CA  ? PHE A 1 198 ?   2.085  10.875 -16.157 1.000 64.810 ? 198 PHE A CA  1 
ATOM 1506 C C   ? PHE A 1 198 ?   2.696  11.586 -17.358 1.000 64.810 ? 198 PHE A C   1 
ATOM 1507 C CB  ? PHE A 1 198 ?   0.593  11.207 -16.054 1.000 64.810 ? 198 PHE A CB  1 
ATOM 1508 O O   ? PHE A 1 198 ?   2.830  12.812 -17.359 1.000 64.810 ? 198 PHE A O   1 
ATOM 1509 C CG  ? PHE A 1 198 ?  -0.226  10.683 -17.203 1.000 64.810 ? 198 PHE A CG  1 
ATOM 1510 C CD1 ? PHE A 1 198 ?  -0.547  11.503 -18.278 1.000 64.810 ? 198 PHE A CD1 1 
ATOM 1511 C CD2 ? PHE A 1 198 ?  -0.675   9.368 -17.208 1.000 64.810 ? 198 PHE A CD2 1 
ATOM 1512 C CE1 ? PHE A 1 198 ?  -1.305  11.021 -19.342 1.000 64.810 ? 198 PHE A CE1 1 
ATOM 1513 C CE2 ? PHE A 1 198 ?  -1.433   8.879 -18.268 1.000 64.810 ? 198 PHE A CE2 1 
ATOM 1514 C CZ  ? PHE A 1 198 ?  -1.747   9.707 -19.334 1.000 64.810 ? 198 PHE A CZ  1 
ATOM 1515 N N   ? PRO A 1 199 ?   2.960  10.734 -18.360 1.000 63.990 ? 199 PRO A N   1 
ATOM 1516 C CA  ? PRO A 1 199 ?   2.873   9.289 -18.584 1.000 63.990 ? 199 PRO A CA  1 
ATOM 1517 C C   ? PRO A 1 199 ?   3.799   8.493 -17.667 1.000 63.990 ? 199 PRO A C   1 
ATOM 1518 C CB  ? PRO A 1 199 ?   3.290   9.134 -20.049 1.000 63.990 ? 199 PRO A CB  1 
ATOM 1519 O O   ? PRO A 1 199 ?   4.888   8.962 -17.326 1.000 63.990 ? 199 PRO A O   1 
ATOM 1520 C CG  ? PRO A 1 199 ?   4.060  10.377 -20.361 1.000 63.990 ? 199 PRO A CG  1 
ATOM 1521 C CD  ? PRO A 1 199 ?   3.657  11.445 -19.386 1.000 63.990 ? 199 PRO A CD  1 
ATOM 1522 N N   ? CYS A 1 200 ?   3.283   7.302 -17.030 1.000 70.060 ? 200 CYS A N   1 
ATOM 1523 C CA  ? CYS A 1 200 ?   4.045   6.443 -16.131 1.000 70.060 ? 200 CYS A CA  1 
ATOM 1524 C C   ? CYS A 1 200 ?   5.185   5.754 -16.871 1.000 70.060 ? 200 CYS A C   1 
ATOM 1525 C CB  ? CYS A 1 200 ?   3.135   5.395 -15.490 1.000 70.060 ? 200 CYS A CB  1 
ATOM 1526 O O   ? CYS A 1 200 ?   5.155   5.640 -18.098 1.000 70.060 ? 200 CYS A O   1 
ATOM 1527 S SG  ? CYS A 1 200 ?   1.678   6.093 -14.682 1.000 70.060 ? 200 CYS A SG  1 
ATOM 1528 N N   ? GLY A 1 201 ?   6.315   5.402 -16.158 1.000 62.370 ? 201 GLY A N   1 
ATOM 1529 C CA  ? GLY A 1 201 ?   7.318   4.556 -16.786 1.000 62.370 ? 201 GLY A CA  1 
ATOM 1530 C C   ? GLY A 1 201 ?   8.395   5.344 -17.508 1.000 62.370 ? 201 GLY A C   1 
ATOM 1531 O O   ? GLY A 1 201 ?   9.047   4.826 -18.417 1.000 62.370 ? 201 GLY A O   1 
ATOM 1532 N N   ? GLN A 1 202 ?   8.502   6.725 -17.148 1.000 63.540 ? 202 GLN A N   1 
ATOM 1533 C CA  ? GLN A 1 202 ?   9.585   7.552 -17.669 1.000 63.540 ? 202 GLN A CA  1 
ATOM 1534 C C   ? GLN A 1 202 ?  10.911   7.212 -16.993 1.000 63.540 ? 202 GLN A C   1 
ATOM 1535 C CB  ? GLN A 1 202 ?   9.266   9.036 -17.481 1.000 63.540 ? 202 GLN A CB  1 
ATOM 1536 O O   ? GLN A 1 202 ?  10.941   6.874 -15.808 1.000 63.540 ? 202 GLN A O   1 
ATOM 1537 C CG  ? GLN A 1 202 ?   7.993   9.485 -18.185 1.000 63.540 ? 202 GLN A CG  1 
ATOM 1538 C CD  ? GLN A 1 202 ?   8.093   9.390 -19.696 1.000 63.540 ? 202 GLN A CD  1 
ATOM 1539 N NE2 ? GLN A 1 202 ?   7.048   8.865 -20.328 1.000 63.540 ? 202 GLN A NE2 1 
ATOM 1540 O OE1 ? GLN A 1 202 ?   9.100   9.786 -20.291 1.000 63.540 ? 202 GLN A OE1 1 
ATOM 1541 N N   ? PRO A 1 203 ?  11.957   7.032 -17.877 1.000 66.710 ? 203 PRO A N   1 
ATOM 1542 C CA  ? PRO A 1 203 ?  13.258   6.738 -17.270 1.000 66.710 ? 203 PRO A CA  1 
ATOM 1543 C C   ? PRO A 1 203 ?  13.605   7.691 -16.128 1.000 66.710 ? 203 PRO A C   1 
ATOM 1544 C CB  ? PRO A 1 203 ?  14.236   6.904 -18.436 1.000 66.710 ? 203 PRO A CB  1 
ATOM 1545 O O   ? PRO A 1 203 ?  13.324   8.889 -16.212 1.000 66.710 ? 203 PRO A O   1 
ATOM 1546 C CG  ? PRO A 1 203 ?  13.402   6.724 -19.663 1.000 66.710 ? 203 PRO A CG  1 
ATOM 1547 C CD  ? PRO A 1 203 ?  12.007   7.193 -19.365 1.000 66.710 ? 203 PRO A CD  1 
ATOM 1548 N N   ? ASN A 1 204 ?  14.007   7.057 -14.928 1.000 70.070 ? 204 ASN A N   1 
ATOM 1549 C CA  ? ASN A 1 204 ?  14.512   7.827 -13.796 1.000 70.070 ? 204 ASN A CA  1 
ATOM 1550 C C   ? ASN A 1 204 ?  13.386   8.556 -13.068 1.000 70.070 ? 204 ASN A C   1 
ATOM 1551 C CB  ? ASN A 1 204 ?  15.578   8.823 -14.257 1.000 70.070 ? 204 ASN A CB  1 
ATOM 1552 O O   ? ASN A 1 204 ?  13.578   9.668 -12.573 1.000 70.070 ? 204 ASN A O   1 
ATOM 1553 C CG  ? ASN A 1 204 ?  16.819   8.141 -14.799 1.000 70.070 ? 204 ASN A CG  1 
ATOM 1554 N ND2 ? ASN A 1 204 ?  17.400   8.713 -15.847 1.000 70.070 ? 204 ASN A ND2 1 
ATOM 1555 O OD1 ? ASN A 1 204 ?  17.250   7.108 -14.281 1.000 70.070 ? 204 ASN A OD1 1 
ATOM 1556 N N   ? ASP A 1 205 ?  12.149   7.997 -13.153 1.000 77.150 ? 205 ASP A N   1 
ATOM 1557 C CA  ? ASP A 1 205 ?  10.959   8.516 -12.485 1.000 77.150 ? 205 ASP A CA  1 
ATOM 1558 C C   ? ASP A 1 205 ?  10.416   7.510 -11.472 1.000 77.150 ? 205 ASP A C   1 
ATOM 1559 C CB  ? ASP A 1 205 ?   9.878   8.867 -13.509 1.000 77.150 ? 205 ASP A CB  1 
ATOM 1560 O O   ? ASP A 1 205 ?   9.605   6.649 -11.819 1.000 77.150 ? 205 ASP A O   1 
ATOM 1561 C CG  ? ASP A 1 205 ?   8.774   9.736 -12.932 1.000 77.150 ? 205 ASP A CG  1 
ATOM 1562 O OD1 ? ASP A 1 205 ?   8.901  10.195 -11.776 1.000 77.150 ? 205 ASP A OD1 1 
ATOM 1563 O OD2 ? ASP A 1 205 ?   7.768   9.961 -13.638 1.000 77.150 ? 205 ASP A OD2 1 
ATOM 1564 N N   ? PRO A 1 206 ?  11.014   7.576 -10.305 1.000 85.570 ? 206 PRO A N   1 
ATOM 1565 C CA  ? PRO A 1 206 ?  10.558   6.604  -9.308 1.000 85.570 ? 206 PRO A CA  1 
ATOM 1566 C C   ? PRO A 1 206 ?   9.100   6.812  -8.904 1.000 85.570 ? 206 PRO A C   1 
ATOM 1567 C CB  ? PRO A 1 206 ?  11.493   6.851  -8.121 1.000 85.570 ? 206 PRO A CB  1 
ATOM 1568 O O   ? PRO A 1 206 ?   8.573   7.920  -9.031 1.000 85.570 ? 206 PRO A O   1 
ATOM 1569 C CG  ? PRO A 1 206 ?  11.884   8.289  -8.236 1.000 85.570 ? 206 PRO A CG  1 
ATOM 1570 C CD  ? PRO A 1 206 ?  11.949   8.651  -9.692 1.000 85.570 ? 206 PRO A CD  1 
ATOM 1571 N N   ? GLY A 1 207 ?   8.418   5.681  -8.526 1.000 88.410 ? 207 GLY A N   1 
ATOM 1572 C CA  ? GLY A 1 207 ?   7.121   5.801  -7.879 1.000 88.410 ? 207 GLY A CA  1 
ATOM 1573 C C   ? GLY A 1 207 ?   7.203   6.382  -6.480 1.000 88.410 ? 207 GLY A C   1 
ATOM 1574 O O   ? GLY A 1 207 ?   8.197   6.185  -5.778 1.000 88.410 ? 207 GLY A O   1 
ATOM 1575 N N   ? VAL A 1 208 ?   6.118   7.148  -6.112 1.000 91.420 ? 208 VAL A N   1 
ATOM 1576 C CA  ? VAL A 1 208 ?   6.057   7.736  -4.778 1.000 91.420 ? 208 VAL A CA  1 
ATOM 1577 C C   ? VAL A 1 208 ?   5.064   6.959  -3.916 1.000 91.420 ? 208 VAL A C   1 
ATOM 1578 C CB  ? VAL A 1 208 ?   5.660   9.228  -4.834 1.000 91.420 ? 208 VAL A CB  1 
ATOM 1579 O O   ? VAL A 1 208 ?   3.948   6.668  -4.352 1.000 91.420 ? 208 VAL A O   1 
ATOM 1580 C CG1 ? VAL A 1 208 ?   5.555   9.812  -3.426 1.000 91.420 ? 208 VAL A CG1 1 
ATOM 1581 C CG2 ? VAL A 1 208 ?   6.667  10.017  -5.668 1.000 91.420 ? 208 VAL A CG2 1 
ATOM 1582 N N   ? TYR A 1 209 ?   5.543   6.649  -2.742 1.000 94.250 ? 209 TYR A N   1 
ATOM 1583 C CA  ? TYR A 1 209 ?   4.782   5.858  -1.782 1.000 94.250 ? 209 TYR A CA  1 
ATOM 1584 C C   ? TYR A 1 209 ?   4.658   6.588  -0.450 1.000 94.250 ? 209 TYR A C   1 
ATOM 1585 C CB  ? TYR A 1 209 ?   5.439   4.491  -1.569 1.000 94.250 ? 209 TYR A CB  1 
ATOM 1586 O O   ? TYR A 1 209 ?   5.539   7.368  -0.078 1.000 94.250 ? 209 TYR A O   1 
ATOM 1587 C CG  ? TYR A 1 209 ?   5.648   3.712  -2.844 1.000 94.250 ? 209 TYR A CG  1 
ATOM 1588 C CD1 ? TYR A 1 209 ?   4.795   2.668  -3.194 1.000 94.250 ? 209 TYR A CD1 1 
ATOM 1589 C CD2 ? TYR A 1 209 ?   6.699   4.018  -3.702 1.000 94.250 ? 209 TYR A CD2 1 
ATOM 1590 C CE1 ? TYR A 1 209 ?   4.985   1.946  -4.367 1.000 94.250 ? 209 TYR A CE1 1 
ATOM 1591 C CE2 ? TYR A 1 209 ?   6.899   3.303  -4.879 1.000 94.250 ? 209 TYR A CE2 1 
ATOM 1592 O OH  ? TYR A 1 209 ?   6.230   1.560  -6.366 1.000 94.250 ? 209 TYR A OH  1 
ATOM 1593 C CZ  ? TYR A 1 209 ?   6.037   2.271  -5.202 1.000 94.250 ? 209 TYR A CZ  1 
ATOM 1594 N N   ? THR A 1 210 ?   3.451   6.397   0.159 1.000 95.840 ? 210 THR A N   1 
ATOM 1595 C CA  ? THR A 1 210 ?   3.380   6.795   1.561 1.000 95.840 ? 210 THR A CA  1 
ATOM 1596 C C   ? THR A 1 210 ?   4.201   5.850   2.433 1.000 95.840 ? 210 THR A C   1 
ATOM 1597 C CB  ? THR A 1 210 ?   1.924   6.824   2.061 1.000 95.840 ? 210 THR A CB  1 
ATOM 1598 O O   ? THR A 1 210 ?   4.020   4.632   2.379 1.000 95.840 ? 210 THR A O   1 
ATOM 1599 C CG2 ? THR A 1 210 ?   1.850   7.278   3.515 1.000 95.840 ? 210 THR A CG2 1 
ATOM 1600 O OG1 ? THR A 1 210 ?   1.165   7.730   1.250 1.000 95.840 ? 210 THR A OG1 1 
ATOM 1601 N N   ? GLN A 1 211 ?   5.260   6.336   3.263 1.000 96.020 ? 211 GLN A N   1 
ATOM 1602 C CA  ? GLN A 1 211 ?   6.160   5.552   4.102 1.000 96.020 ? 211 GLN A CA  1 
ATOM 1603 C C   ? GLN A 1 211 ?   5.454   5.072   5.367 1.000 96.020 ? 211 GLN A C   1 
ATOM 1604 C CB  ? GLN A 1 211 ?   7.399   6.370   4.471 1.000 96.020 ? 211 GLN A CB  1 
ATOM 1605 O O   ? GLN A 1 211 ?   5.285   5.837   6.319 1.000 96.020 ? 211 GLN A O   1 
ATOM 1606 C CG  ? GLN A 1 211 ?   8.520   5.544   5.087 1.000 96.020 ? 211 GLN A CG  1 
ATOM 1607 C CD  ? GLN A 1 211 ?   9.816   6.321   5.220 1.000 96.020 ? 211 GLN A CD  1 
ATOM 1608 N NE2 ? GLN A 1 211 ?  10.935   5.659   4.945 1.000 96.020 ? 211 GLN A NE2 1 
ATOM 1609 O OE1 ? GLN A 1 211 ?   9.812   7.507   5.566 1.000 96.020 ? 211 GLN A OE1 1 
ATOM 1610 N N   ? VAL A 1 212 ?   5.084   3.827   5.397 1.000 97.530 ? 212 VAL A N   1 
ATOM 1611 C CA  ? VAL A 1 212 ?   4.211   3.235   6.404 1.000 97.530 ? 212 VAL A CA  1 
ATOM 1612 C C   ? VAL A 1 212 ?   4.919   3.217   7.757 1.000 97.530 ? 212 VAL A C   1 
ATOM 1613 C CB  ? VAL A 1 212 ?   3.778   1.805   6.011 1.000 97.530 ? 212 VAL A CB  1 
ATOM 1614 O O   ? VAL A 1 212 ?   4.286   3.402   8.799 1.000 97.530 ? 212 VAL A O   1 
ATOM 1615 C CG1 ? VAL A 1 212 ?   3.049   1.124   7.168 1.000 97.530 ? 212 VAL A CG1 1 
ATOM 1616 C CG2 ? VAL A 1 212 ?   2.894   1.840   4.765 1.000 97.530 ? 212 VAL A CG2 1 
ATOM 1617 N N   ? CYS A 1 213 ?   6.259   2.994   7.832 1.000 96.810 ? 213 CYS A N   1 
ATOM 1618 C CA  ? CYS A 1 213 ?   6.991   2.910   9.091 1.000 96.810 ? 213 CYS A CA  1 
ATOM 1619 C C   ? CYS A 1 213 ?   6.815   4.182   9.910 1.000 96.810 ? 213 CYS A C   1 
ATOM 1620 C CB  ? CYS A 1 213 ?   8.476   2.660   8.832 1.000 96.810 ? 213 CYS A CB  1 
ATOM 1621 O O   ? CYS A 1 213 ?   6.927   4.156  11.137 1.000 96.810 ? 213 CYS A O   1 
ATOM 1622 S SG  ? CYS A 1 213 ?   9.332   4.067   8.089 1.000 96.810 ? 213 CYS A SG  1 
ATOM 1623 N N   ? LYS A 1 214 ?   6.449   5.301   9.297 1.000 96.540 ? 214 LYS A N   1 
ATOM 1624 C CA  ? LYS A 1 214 ?   6.295   6.581   9.982 1.000 96.540 ? 214 LYS A CA  1 
ATOM 1625 C C   ? LYS A 1 214 ?   4.913   6.702  10.618 1.000 96.540 ? 214 LYS A C   1 
ATOM 1626 C CB  ? LYS A 1 214 ?   6.528   7.741   9.012 1.000 96.540 ? 214 LYS A CB  1 
ATOM 1627 O O   ? LYS A 1 214 ?   4.655   7.634  11.383 1.000 96.540 ? 214 LYS A O   1 
ATOM 1628 C CG  ? LYS A 1 214 ?   7.959   7.846   8.507 1.000 96.540 ? 214 LYS A CG  1 
ATOM 1629 C CD  ? LYS A 1 214 ?   8.181   9.132   7.721 1.000 96.540 ? 214 LYS A CD  1 
ATOM 1630 C CE  ? LYS A 1 214 ?   9.645   9.310   7.340 1.000 96.540 ? 214 LYS A CE  1 
ATOM 1631 N NZ  ? LYS A 1 214 ?   9.874  10.589   6.603 1.000 96.540 ? 214 LYS A NZ  1 
ATOM 1632 N N   ? PHE A 1 215 ?   3.976   5.697  10.305 1.000 97.500 ? 215 PHE A N   1 
ATOM 1633 C CA  ? PHE A 1 215 ?   2.585   5.868  10.708 1.000 97.500 ? 215 PHE A CA  1 
ATOM 1634 C C   ? PHE A 1 215 ?   2.089   4.648  11.475 1.000 97.500 ? 215 PHE A C   1 
ATOM 1635 C CB  ? PHE A 1 215 ?   1.696   6.115   9.485 1.000 97.500 ? 215 PHE A CB  1 
ATOM 1636 O O   ? PHE A 1 215 ?   0.882   4.430  11.593 1.000 97.500 ? 215 PHE A O   1 
ATOM 1637 C CG  ? PHE A 1 215 ?   2.056   7.356   8.714 1.000 97.500 ? 215 PHE A CG  1 
ATOM 1638 C CD1 ? PHE A 1 215 ?   1.583   8.601   9.112 1.000 97.500 ? 215 PHE A CD1 1 
ATOM 1639 C CD2 ? PHE A 1 215 ?   2.868   7.278   7.590 1.000 97.500 ? 215 PHE A CD2 1 
ATOM 1640 C CE1 ? PHE A 1 215 ?   1.915   9.751   8.400 1.000 97.500 ? 215 PHE A CE1 1 
ATOM 1641 C CE2 ? PHE A 1 215 ?   3.204   8.423   6.873 1.000 97.500 ? 215 PHE A CE2 1 
ATOM 1642 C CZ  ? PHE A 1 215 ?   2.726   9.658   7.279 1.000 97.500 ? 215 PHE A CZ  1 
ATOM 1643 N N   ? THR A 1 216 ?   3.063   3.812  11.937 1.000 96.740 ? 216 THR A N   1 
ATOM 1644 C CA  ? THR A 1 216 ?   2.656   2.584  12.612 1.000 96.740 ? 216 THR A CA  1 
ATOM 1645 C C   ? THR A 1 216 ?   1.870   2.900  13.882 1.000 96.740 ? 216 THR A C   1 
ATOM 1646 C CB  ? THR A 1 216 ?   3.873   1.709  12.962 1.000 96.740 ? 216 THR A CB  1 
ATOM 1647 O O   ? THR A 1 216 ?   0.914   2.198  14.217 1.000 96.740 ? 216 THR A O   1 
ATOM 1648 C CG2 ? THR A 1 216 ?   4.518   1.135  11.705 1.000 96.740 ? 216 THR A CG2 1 
ATOM 1649 O OG1 ? THR A 1 216 ?   4.839   2.503  13.662 1.000 96.740 ? 216 THR A OG1 1 
ATOM 1650 N N   ? ALA A 1 217 ?   2.269   3.974  14.546 1.000 96.630 ? 217 ALA A N   1 
ATOM 1651 C CA  ? ALA A 1 217 ?   1.566   4.369  15.763 1.000 96.630 ? 217 ALA A CA  1 
ATOM 1652 C C   ? ALA A 1 217 ?   0.121   4.755  15.462 1.000 96.630 ? 217 ALA A C   1 
ATOM 1653 C CB  ? ALA A 1 217 ?   2.292   5.527  16.445 1.000 96.630 ? 217 ALA A CB  1 
ATOM 1654 O O   ? ALA A 1 217 ?  -0.802   4.323  16.156 1.000 96.630 ? 217 ALA A O   1 
ATOM 1655 N N   ? TRP A 1 218 ?  -0.068   5.550  14.440 1.000 97.420 ? 218 TRP A N   1 
ATOM 1656 C CA  ? TRP A 1 218 ?  -1.407   5.965  14.035 1.000 97.420 ? 218 TRP A CA  1 
ATOM 1657 C C   ? TRP A 1 218 ?  -2.245   4.763  13.612 1.000 97.420 ? 218 TRP A C   1 
ATOM 1658 C CB  ? TRP A 1 218 ?  -1.332   6.979  12.890 1.000 97.420 ? 218 TRP A CB  1 
ATOM 1659 O O   ? TRP A 1 218 ?  -3.413   4.650  13.990 1.000 97.420 ? 218 TRP A O   1 
ATOM 1660 C CG  ? TRP A 1 218 ?  -2.662   7.309  12.281 1.000 97.420 ? 218 TRP A CG  1 
ATOM 1661 C CD1 ? TRP A 1 218 ?  -3.585   8.202  12.750 1.000 97.420 ? 218 TRP A CD1 1 
ATOM 1662 C CD2 ? TRP A 1 218 ?  -3.219   6.745  11.090 1.000 97.420 ? 218 TRP A CD2 1 
ATOM 1663 C CE2 ? TRP A 1 218 ?  -4.484   7.343  10.896 1.000 97.420 ? 218 TRP A CE2 1 
ATOM 1664 C CE3 ? TRP A 1 218 ?  -2.770   5.791  10.166 1.000 97.420 ? 218 TRP A CE3 1 
ATOM 1665 N NE1 ? TRP A 1 218 ?  -4.683   8.227  11.922 1.000 97.420 ? 218 TRP A NE1 1 
ATOM 1666 C CH2 ? TRP A 1 218 ?  -4.843   6.082   8.926 1.000 97.420 ? 218 TRP A CH2 1 
ATOM 1667 C CZ2 ? TRP A 1 218 ?  -5.306   7.017   9.814 1.000 97.420 ? 218 TRP A CZ2 1 
ATOM 1668 C CZ3 ? TRP A 1 218 ?  -3.590   5.469   9.090 1.000 97.420 ? 218 TRP A CZ3 1 
ATOM 1669 N N   ? ILE A 1 219 ?  -1.666   3.870  12.864 1.000 97.820 ? 219 ILE A N   1 
ATOM 1670 C CA  ? ILE A 1 219 ?  -2.362   2.690  12.362 1.000 97.820 ? 219 ILE A CA  1 
ATOM 1671 C C   ? ILE A 1 219 ?  -2.849   1.840  13.534 1.000 97.820 ? 219 ILE A C   1 
ATOM 1672 C CB  ? ILE A 1 219 ?  -1.455   1.852  11.433 1.000 97.820 ? 219 ILE A CB  1 
ATOM 1673 O O   ? ILE A 1 219 ?  -4.021   1.462  13.589 1.000 97.820 ? 219 ILE A O   1 
ATOM 1674 C CG1 ? ILE A 1 219 ?  -1.111   2.644  10.166 1.000 97.820 ? 219 ILE A CG1 1 
ATOM 1675 C CG2 ? ILE A 1 219 ?  -2.126   0.521  11.081 1.000 97.820 ? 219 ILE A CG2 1 
ATOM 1676 C CD1 ? ILE A 1 219 ?   0.018   2.038   9.344 1.000 97.820 ? 219 ILE A CD1 1 
ATOM 1677 N N   ? ARG A 1 220 ?  -2.029   1.601  14.432 1.000 96.970 ? 220 ARG A N   1 
ATOM 1678 C CA  ? ARG A 1 220 ?  -2.359   0.758  15.577 1.000 96.970 ? 220 ARG A CA  1 
ATOM 1679 C C   ? ARG A 1 220 ?  -3.417   1.417  16.455 1.000 96.970 ? 220 ARG A C   1 
ATOM 1680 C CB  ? ARG A 1 220 ?  -1.107   0.455  16.402 1.000 96.970 ? 220 ARG A CB  1 
ATOM 1681 O O   ? ARG A 1 220 ?  -4.345   0.754  16.923 1.000 96.970 ? 220 ARG A O   1 
ATOM 1682 C CG  ? ARG A 1 220 ?  -0.139  -0.502  15.724 1.000 96.970 ? 220 ARG A CG  1 
ATOM 1683 C CD  ? ARG A 1 220 ?   1.064  -0.805  16.606 1.000 96.970 ? 220 ARG A CD  1 
ATOM 1684 N NE  ? ARG A 1 220 ?   1.968  -1.762  15.974 1.000 96.970 ? 220 ARG A NE  1 
ATOM 1685 N NH1 ? ARG A 1 220 ?   3.633  -1.553  17.562 1.000 96.970 ? 220 ARG A NH1 1 
ATOM 1686 N NH2 ? ARG A 1 220 ?   3.907  -2.979  15.788 1.000 96.970 ? 220 ARG A NH2 1 
ATOM 1687 C CZ  ? ARG A 1 220 ?   3.167  -2.096  16.443 1.000 96.970 ? 220 ARG A CZ  1 
ATOM 1688 N N   ? LYS A 1 221 ?  -3.207   2.682  16.702 1.000 97.110 ? 221 LYS A N   1 
ATOM 1689 C CA  ? LYS A 1 221 ?  -4.169   3.441  17.495 1.000 97.110 ? 221 LYS A CA  1 
ATOM 1690 C C   ? LYS A 1 221 ?  -5.549   3.430  16.843 1.000 97.110 ? 221 LYS A C   1 
ATOM 1691 C CB  ? LYS A 1 221 ?  -3.691   4.881  17.685 1.000 97.110 ? 221 LYS A CB  1 
ATOM 1692 O O   ? LYS A 1 221 ?  -6.560   3.234  17.521 1.000 97.110 ? 221 LYS A O   1 
ATOM 1693 C CG  ? LYS A 1 221 ?  -4.607   5.728  18.556 1.000 97.110 ? 221 LYS A CG  1 
ATOM 1694 C CD  ? LYS A 1 221 ?  -4.073   7.146  18.716 1.000 97.110 ? 221 LYS A CD  1 
ATOM 1695 C CE  ? LYS A 1 221 ?  -5.014   8.008  19.547 1.000 97.110 ? 221 LYS A CE  1 
ATOM 1696 N NZ  ? LYS A 1 221 ?  -4.511   9.408  19.678 1.000 97.110 ? 221 LYS A NZ  1 
ATOM 1697 N N   ? THR A 1 222 ?  -5.661   3.664  15.575 1.000 96.620 ? 222 THR A N   1 
ATOM 1698 C CA  ? THR A 1 222 ?  -6.920   3.692  14.839 1.000 96.620 ? 222 THR A CA  1 
ATOM 1699 C C   ? THR A 1 222 ?  -7.605   2.329  14.887 1.000 96.620 ? 222 THR A C   1 
ATOM 1700 C CB  ? THR A 1 222 ?  -6.700   4.108  13.373 1.000 96.620 ? 222 THR A CB  1 
ATOM 1701 O O   ? THR A 1 222 ?  -8.821   2.246  15.074 1.000 96.620 ? 222 THR A O   1 
ATOM 1702 C CG2 ? THR A 1 222 ?  -8.022   4.163  12.613 1.000 96.620 ? 222 THR A CG2 1 
ATOM 1703 O OG1 ? THR A 1 222 ?  -6.087   5.403  13.337 1.000 96.620 ? 222 THR A OG1 1 
ATOM 1704 N N   ? MET A 1 223 ?  -6.834   1.222  14.795 1.000 96.380 ? 223 MET A N   1 
ATOM 1705 C CA  ? MET A 1 223 ?  -7.380  -0.133  14.797 1.000 96.380 ? 223 MET A CA  1 
ATOM 1706 C C   ? MET A 1 223 ?  -7.917  -0.501  16.176 1.000 96.380 ? 223 MET A C   1 
ATOM 1707 C CB  ? MET A 1 223 ?  -6.315  -1.142  14.363 1.000 96.380 ? 223 MET A CB  1 
ATOM 1708 O O   ? MET A 1 223 ?  -8.884  -1.256  16.288 1.000 96.380 ? 223 MET A O   1 
ATOM 1709 C CG  ? MET A 1 223 ?  -6.056  -1.154  12.865 1.000 96.380 ? 223 MET A CG  1 
ATOM 1710 S SD  ? MET A 1 223 ?  -4.965  -2.538  12.352 1.000 96.380 ? 223 MET A SD  1 
ATOM 1711 C CE  ? MET A 1 223 ?  -3.432  -2.069  13.202 1.000 96.380 ? 223 MET A CE  1 
ATOM 1712 N N   ? LYS A 1 224 ?  -7.392   0.084  17.210 1.000 94.490 ? 224 LYS A N   1 
ATOM 1713 C CA  ? LYS A 1 224 ?  -7.795  -0.210  18.582 1.000 94.490 ? 224 LYS A CA  1 
ATOM 1714 C C   ? LYS A 1 224 ?  -9.051   0.566  18.965 1.000 94.490 ? 224 LYS A C   1 
ATOM 1715 C CB  ? LYS A 1 224 ?  -6.661   0.115  19.556 1.000 94.490 ? 224 LYS A CB  1 
ATOM 1716 O O   ? LYS A 1 224 ?  -9.931   0.036  19.647 1.000 94.490 ? 224 LYS A O   1 
ATOM 1717 C CG  ? LYS A 1 224 ?  -5.520  -0.892  19.537 1.000 94.490 ? 224 LYS A CG  1 
ATOM 1718 C CD  ? LYS A 1 224 ?  -4.434  -0.525  20.540 1.000 94.490 ? 224 LYS A CD  1 
ATOM 1719 C CE  ? LYS A 1 224 ?  -3.245  -1.472  20.448 1.000 94.490 ? 224 LYS A CE  1 
ATOM 1720 N NZ  ? LYS A 1 224 ?  -2.156  -1.087  21.396 1.000 94.490 ? 224 LYS A NZ  1 
ATOM 1721 N N   ? GLU A 1 225 ?  -9.197   1.805  18.603 1.000 84.740 ? 225 GLU A N   1 
ATOM 1722 C CA  ? GLU A 1 225 ? -10.197   2.765  19.061 1.000 84.740 ? 225 GLU A CA  1 
ATOM 1723 C C   ? GLU A 1 225 ? -11.478   2.661  18.238 1.000 84.740 ? 225 GLU A C   1 
ATOM 1724 C CB  ? GLU A 1 225 ?  -9.644   4.191  18.995 1.000 84.740 ? 225 GLU A CB  1 
ATOM 1725 O O   ? GLU A 1 225 ? -12.560   3.005  18.719 1.000 84.740 ? 225 GLU A O   1 
ATOM 1726 C CG  ? GLU A 1 225 ?  -8.555   4.476  20.019 1.000 84.740 ? 225 GLU A CG  1 
ATOM 1727 C CD  ? GLU A 1 225 ?  -7.987   5.883  19.915 1.000 84.740 ? 225 GLU A CD  1 
ATOM 1728 O OE1 ? GLU A 1 225 ?  -7.156   6.266  20.770 1.000 84.740 ? 225 GLU A OE1 1 
ATOM 1729 O OE2 ? GLU A 1 225 ?  -8.377   6.607  18.973 1.000 84.740 ? 225 GLU A OE2 1 
ATOM 1730 N N   ? LYS A 1 226 ? -11.399   2.109  16.990 1.000 80.470 ? 226 LYS A N   1 
ATOM 1731 C CA  ? LYS A 1 226 ? -12.557   2.193  16.106 1.000 80.470 ? 226 LYS A CA  1 
ATOM 1732 C C   ? LYS A 1 226 ? -12.962   0.813  15.598 1.000 80.470 ? 226 LYS A C   1 
ATOM 1733 C CB  ? LYS A 1 226 ? -12.266   3.121  14.926 1.000 80.470 ? 226 LYS A CB  1 
ATOM 1734 O O   ? LYS A 1 226 ? -14.139   0.566  15.326 1.000 80.470 ? 226 LYS A O   1 
ATOM 1735 C CG  ? LYS A 1 226 ? -11.810   4.515  15.332 1.000 80.470 ? 226 LYS A CG  1 
ATOM 1736 C CD  ? LYS A 1 226 ? -12.958   5.334  15.908 1.000 80.470 ? 226 LYS A CD  1 
ATOM 1737 C CE  ? LYS A 1 226 ? -12.534   6.767  16.199 1.000 80.470 ? 226 LYS A CE  1 
ATOM 1738 N NZ  ? LYS A 1 226 ? -13.602   7.526  16.915 1.000 80.470 ? 226 LYS A NZ  1 
# 
loop_
_struct_sheet_range.sheet_id 
_struct_sheet_range.id 
_struct_sheet_range.beg_label_comp_id 
_struct_sheet_range.beg_label_asym_id 
_struct_sheet_range.beg_label_seq_id 
_struct_sheet_range.pdbx_beg_PDB_ins_code 
_struct_sheet_range.end_label_comp_id 
_struct_sheet_range.end_label_asym_id 
_struct_sheet_range.end_label_seq_id 
_struct_sheet_range.pdbx_end_PDB_ins_code 
_struct_sheet_range.beg_auth_comp_id 
_struct_sheet_range.beg_auth_asym_id 
_struct_sheet_range.beg_auth_seq_id 
_struct_sheet_range.end_auth_comp_id 
_struct_sheet_range.end_auth_asym_id 
_struct_sheet_range.end_auth_seq_id 
A A VAL A   6 ? GLU A   7 ? VAL A 6   GLU A 7   
A B LYS A 117 ? GLY A 122 ? LYS A 117 GLY A 122 
A C GLN A 138 ? ILE A 145 ? GLN A 138 ILE A 145 
A D MET A 162 ? GLY A 166 ? MET A 162 GLY A 166 
A E PRO A 182 ? CYS A 185 ? PRO A 182 CYS A 185 
A F LYS A 188 ? TRP A 195 ? LYS A 188 TRP A 195 
A G GLY A 207 ? GLN A 211 ? GLY A 207 GLN A 211 
B H GLN A  16 ? ARG A  21 ? GLN A 16  ARG A 21  
B I GLU A  24 ? ASN A  33 ? GLU A 24  ASN A 33  
B J TRP A  36 ? THR A  39 ? TRP A 36  THR A 39  
B K GLN A  49 ? LEU A  52 ? GLN A 49  LEU A 52  
B L GLN A  65 ? ARG A  74 ? GLN A 65  ARG A 74  
B M MET A  88 ? LEU A  92 ? MET A 88  LEU A 92  
C N ASN A  56 ? ASN A  56 ? ASN A 56  ASN A 56  
C O ALA A 136 ? ALA A 136 ? ALA A 136 ALA A 136 
# 
loop_
_struct_conf.id 
_struct_conf.conf_type_id 
_struct_conf.beg_label_comp_id 
_struct_conf.beg_label_asym_id 
_struct_conf.beg_label_seq_id 
_struct_conf.pdbx_beg_PDB_ins_code 
_struct_conf.end_label_comp_id 
_struct_conf.end_label_asym_id 
_struct_conf.end_label_seq_id 
_struct_conf.pdbx_end_PDB_ins_code 
_struct_conf.beg_auth_comp_id 
_struct_conf.beg_auth_asym_id 
_struct_conf.beg_auth_seq_id 
_struct_conf.end_auth_comp_id 
_struct_conf.end_auth_asym_id 
_struct_conf.end_auth_seq_id 
TURN_TY1_P1   TURN_TY1_P   ILE A   3 ? GLU A   4 ? ILE A 3   GLU A 4   
STRN1         STRN         VAL A   6 ? GLU A   7 ? VAL A 6   GLU A 7   
HELX_LH_PP_P1 HELX_LH_PP_P CYS A   8 ? GLN A   9 ? CYS A 8   GLN A 9   
TURN_TY1_P2   TURN_TY1_P   PRO A  10 ? ASP A  11 ? PRO A 10  ASP A 11  
BEND1         BEND         SER A  12 ? SER A  12 ? SER A 12  SER A 12  
TURN_TY1_P3   TURN_TY1_P   PRO A  14 ? TRP A  15 ? PRO A 14  TRP A 15  
STRN2         STRN         GLN A  16 ? ARG A  21 ? GLN A 16  ARG A 21  
TURN_TY1_P4   TURN_TY1_P   GLY A  22 ? ASN A  23 ? GLY A 22  ASN A 23  
STRN3         STRN         GLU A  24 ? ASN A  33 ? GLU A 24  ASN A 33  
TURN_TY1_P5   TURN_TY1_P   ARG A  34 ? ASN A  35 ? ARG A 34  ASN A 35  
STRN4         STRN         TRP A  36 ? THR A  39 ? TRP A 36  THR A 39  
HELX_RH_3T_P1 HELX_RH_3T_P ALA A  41 ? CYS A  43 ? ALA A 41  CYS A 43  
BEND2         BEND         PRO A  46 ? PRO A  46 ? PRO A 46  PRO A 46  
STRN5         STRN         GLN A  49 ? LEU A  52 ? GLN A 49  LEU A 52  
BEND3         BEND         GLY A  53 ? GLY A  53 ? GLY A 53  GLY A 53  
BEND4         BEND         HIS A  55 ? HIS A  55 ? HIS A 55  HIS A 55  
STRN6         STRN         ASN A  56 ? ASN A  56 ? ASN A 56  ASN A 56  
TURN_TY1_P6   TURN_TY1_P   LEU A  57 ? LYS A  58 ? LEU A 57  LYS A 58  
BEND5         BEND         ALA A  59 ? ALA A  59 ? ALA A 59  ALA A 59  
TURN_TY1_P7   TURN_TY1_P   LYS A  62 ? GLY A  63 ? LYS A 62  GLY A 63  
STRN7         STRN         GLN A  65 ? ARG A  74 ? GLN A 65  ARG A 74  
TURN_TY1_P8   TURN_TY1_P   PRO A  76 ? ASN A  77 ? PRO A 76  ASN A 77  
TURN_TY1_P9   TURN_TY1_P   THR A  80 ? THR A  82 ? THR A 80  THR A 82  
TURN_TY1_P10  TURN_TY1_P   VAL A  84 ? ASN A  85 ? VAL A 84  ASN A 85  
STRN8         STRN         MET A  88 ? LEU A  92 ? MET A 88  LEU A 92  
BEND6         BEND         ASP A  93 ? ARG A  94 ? ASP A 93  ARG A 94  
BEND7         BEND         GLY A 100 ? ARG A 101 ? GLY A 100 ARG A 101 
HELX_LH_PP_P2 HELX_LH_PP_P PRO A 104 ? PRO A 108 ? PRO A 104 PRO A 108 
BEND8         BEND         THR A 109 ? SER A 110 ? THR A 109 SER A 110 
HELX_LH_PP_P3 HELX_LH_PP_P CYS A 111 ? LYS A 113 ? CYS A 111 LYS A 113 
TURN_TY1_P11  TURN_TY1_P   PRO A 114 ? GLY A 115 ? PRO A 114 GLY A 115 
STRN9         STRN         LYS A 117 ? GLY A 122 ? LYS A 117 GLY A 122 
BEND9         BEND         TRP A 123 ? GLY A 124 ? TRP A 123 GLY A 124 
BEND10        BEND         THR A 126 ? GLU A 130 ? THR A 126 GLU A 130 
BEND11        BEND         THR A 135 ? THR A 135 ? THR A 135 THR A 135 
STRN10        STRN         ALA A 136 ? ALA A 136 ? ALA A 136 ALA A 136 
STRN11        STRN         GLN A 138 ? ILE A 145 ? GLN A 138 ILE A 145 
HELX_RH_AL_P1 HELX_RH_AL_P GLN A 147 ? TYR A 154 ? GLN A 147 TYR A 154 
HELX_RH_3T_P2 HELX_RH_3T_P HIS A 155 ? LEU A 157 ? HIS A 155 LEU A 157 
TURN_TY1_P12  TURN_TY1_P   GLU A 160 ? SER A 161 ? GLU A 160 SER A 161 
STRN12        STRN         MET A 162 ? GLY A 166 ? MET A 162 GLY A 166 
TURN_TY1_P13  TURN_TY1_P   LYS A 168 ? ASP A 169 ? LYS A 168 ASP A 169 
TURN_TY1_P14  TURN_TY1_P   ASN A 176 ? GLY A 177 ? ASN A 176 GLY A 177 
TURN_TY1_P15  TURN_TY1_P   SER A 179 ? GLY A 180 ? SER A 179 GLY A 180 
STRN13        STRN         PRO A 182 ? CYS A 185 ? PRO A 182 CYS A 185 
TURN_TY1_P16  TURN_TY1_P   ASN A 186 ? GLY A 187 ? ASN A 186 GLY A 187 
STRN14        STRN         LYS A 188 ? TRP A 195 ? LYS A 188 TRP A 195 
BEND12        BEND         PHE A 198 ? CYS A 200 ? PHE A 198 CYS A 200 
TURN_TY1_P17  TURN_TY1_P   PRO A 203 ? ASN A 204 ? PRO A 203 ASN A 204 
STRN15        STRN         GLY A 207 ? GLN A 211 ? GLY A 207 GLN A 211 
HELX_RH_3T_P3 HELX_RH_3T_P VAL A 212 ? PHE A 215 ? VAL A 212 PHE A 215 
HELX_RH_AL_P2 HELX_RH_AL_P THR A 216 ? GLU A 225 ? THR A 216 GLU A 225 
# 
