# Supplementary material for: FlatProt: 2D visualization eases protein structure comparison
Source: BMC Bioinformatics. 2025 Aug 13;26:210. doi: 10.1186/s12859-025-06233-x (PMC12344939; doi:10.1186/s12859-025-06233-x)
Supplement: Supplementary file 1 — Supplementary Material 1 [file 12859_2025_6233_MOESM1_ESM.zip › KLK/structures/Erinaceus_europaeus_GeneID=103126477.cif]

data_Erinaceus_europaeus_GeneID=103126477
# 
_entry.id   ? 
# 
_entity.id                         1    
_entity.type                       polymer 
_entity.pdbx_description           polymer-1 
_entity.formula_weight             24403 
_entity.pdbx_number_of_molecules      1 
# 
loop_
_struct_sheet.id 
_struct_sheet.number_strands 
A 2 
B 8 
C 6 
D 2 
E 2 
# 
loop_
_struct_conf_type.id 
_struct_conf_type.criteria 
STRN         DSSP 
TURN_TY1_P   DSSP 
HELX_LH_PP_P DSSP 
BEND         DSSP 
HELX_RH_3T_P DSSP 
HELX_RH_AL_P DSSP 
# 
_struct_asym.id          A 
_struct_asym.entity_id   1 
# 
_software.pdbx_ordinal     1 
_software.name             dssp 
_software.version          4.4.10 
_software.date             ? 
_software.classification   'model annotation' 
# 
_entity_poly.entity_id                      1 
_entity_poly.type                           polypeptide(L) 
_entity_poly.nstd_linkage                   n 
_entity_poly.nstd_monomer                   n 
_entity_poly.pdbx_seq_one_letter_code       
;EIIGGHEARPHSHPYMACLKTESDCFCGGLLIREDVVLTAAHCYQCSITVILGAHNISKSESTQQVISVSRAIPHLNYSD
HTLTNDIMLLKLVKRAKLTSAVQLLRMPSAQVRPGQVCTVAGWGRTSPIHQKSSNVLLEVNLIVQEDYQCQSRFEAYIKA
TQLCVGDPNLRKDSFLGDSGGPLVCNSVAQGIVSYGDEYGAPPTAYTKISSFLPWIKETLQMG
;
_entity_poly.pdbx_seq_one_letter_code_can   
;EIIGGHEARPHSHPYMACLKTESDCFCGGLLIREDVVLTAAHCYQCSITVILGAHNISKSESTQQVISVSRAIPHLNYSD
HTLTNDIMLLKLVKRAKLTSAVQLLRMPSAQVRPGQVCTVAGWGRTSPIHQKSSNVLLEVNLIVQEDYQCQSRFEAYIKA
TQLCVGDPNLRKDSFLGDSGGPLVCNSVAQGIVSYGDEYGAPPTAYTKISSFLPWIKETLQMG
;
_entity_poly.pdbx_strand_id                 A 
# 
loop_
_dssp_struct_summary.entry_id 
_dssp_struct_summary.label_comp_id 
_dssp_struct_summary.label_asym_id 
_dssp_struct_summary.label_seq_id 
_dssp_struct_summary.secondary_structure 
_dssp_struct_summary.ss_bridge 
_dssp_struct_summary.helix_3_10 
_dssp_struct_summary.helix_alpha 
_dssp_struct_summary.helix_pi 
_dssp_struct_summary.helix_pp 
_dssp_struct_summary.bend 
_dssp_struct_summary.chirality 
_dssp_struct_summary.sheet 
_dssp_struct_summary.strand 
_dssp_struct_summary.ladder_1 
_dssp_struct_summary.ladder_2 
_dssp_struct_summary.accessibility 
_dssp_struct_summary.TCO 
_dssp_struct_summary.kappa 
_dssp_struct_summary.alpha 
_dssp_struct_summary.phi 
_dssp_struct_summary.psi 
_dssp_struct_summary.x_ca 
_dssp_struct_summary.y_ca 
_dssp_struct_summary.z_ca 
Erinaceus_europaeus_GeneID=103126477 GLU A 1   . . . . . . . . . . . . ? .      .     .      .      123.1  4.5   10.2  -2.3  
Erinaceus_europaeus_GeneID=103126477 ILE A 2   E . > . . . . - A A A . ? -0.903 .     -160.4 -97.9  76.8   2.6   10.2  -5.5  
Erinaceus_europaeus_GeneID=103126477 ILE A 3   E . 3 . . . S + A A A . ? -0.672 75.9  6.9    -64.5  123.2  5.4   11.9  -7.5  
Erinaceus_europaeus_GeneID=103126477 GLY A 4   T . 3 . . . S + . . . . ? 0.641  106.9 131.5  80.7   8.2    4.0   13.5  -10.6 
Erinaceus_europaeus_GeneID=103126477 GLY A 5   . . < . . . . - . . . . ? -0.286 46.2  -140.1 -89.1  174.8  0.5   12.5  -9.5  
Erinaceus_europaeus_GeneID=103126477 HIS A 6   E . . . . . . - B C B . ? -0.904 35.9  -77.9  -130.1 156.9  -2.7  14.6  -9.3  
Erinaceus_europaeus_GeneID=103126477 GLU A 7   E . . . . > . - B C B . ? -0.413 52.5  -122.5 -55.7  132.4  -5.5  15.0  -6.9  
Erinaceus_europaeus_GeneID=103126477 ALA A 8   P . . . . P . - . . . . ? -0.444 29.3  -96.7  -73.1  146.0  -7.9  12.1  -7.2  
Erinaceus_europaeus_GeneID=103126477 ARG A 9   P . > . . P . - . . . . ? -0.502 60.3  -87.7  -58.6  129.2  -11.5 12.6  -8.0  
Erinaceus_europaeus_GeneID=103126477 PRO A 10  T . 3 . . < S - . . . . ? -0.221 107.4 -4.7   -47.3  124.3  -13.2 12.5  -4.6  
Erinaceus_europaeus_GeneID=103126477 HIS A 11  T . 3 . . . S + . . . . ? 0.659  89.8  129.5  68.6   17.1   -14.2 9.0   -3.7  
Erinaceus_europaeus_GeneID=103126477 SER A 12  S . < . . . S + . . . . ? 0.605  75.3  48.1   -73.6  -12.2  -13.0 7.6   -7.1  
Erinaceus_europaeus_GeneID=103126477 HIS A 13  . . > . . . . + . . . . ? -0.619 67.5  168.1  -125.1 69.8   -11.0 4.9   -5.1  
Erinaceus_europaeus_GeneID=103126477 PRO A 14  T . 3 . . . S + . . . . ? 0.562  73.4  60.1   -71.8  -1.8   -13.6 3.6   -2.6  
Erinaceus_europaeus_GeneID=103126477 TYR A 15  T . 3 . . . S + . . . . ? 0.500  78.1  116.2  -97.0  -14.0  -11.4 0.7   -1.7  
Erinaceus_europaeus_GeneID=103126477 MET A 16  E . < . . . . - C K J . ? -0.431 47.9  -162.9 -65.8  133.8  -8.5  2.9   -0.4  
Erinaceus_europaeus_GeneID=103126477 ALA A 17  E . . . . . . - C K J K ? -0.964 10.9  -150.4 -121.4 135.8  -7.7  2.6   3.3   
Erinaceus_europaeus_GeneID=103126477 CYS A 18  E . . . . . . - C K J K ? -0.918 12.1  -152.0 -101.5 121.8  -5.7  5.0   5.4   
Erinaceus_europaeus_GeneID=103126477 LEU A 19  E . . . . . . - C K J K ? -0.878 10.5  -164.6 -96.0  114.2  -3.9  3.4   8.3   
Erinaceus_europaeus_GeneID=103126477 LYS A 20  E . . . . . . - C K J K ? -0.909 6.0   -169.7 -101.6 127.2  -3.4  5.7   11.2  
Erinaceus_europaeus_GeneID=103126477 THR A 21  E . > . . . . - C K . K ? -0.647 39.6  -105.5 -110.5 165.2  -0.9  4.8   13.9  
Erinaceus_europaeus_GeneID=103126477 GLU A 22  T . 3 . . . S + . . . . ? 0.754  122.2 57.2   -57.6  -25.2  -0.2  6.3   17.3  
Erinaceus_europaeus_GeneID=103126477 SER A 23  T . 3 . . . S - . . . . ? 0.374  116.1 -115.6 -92.9  13.7   3.0   7.9   15.8  
Erinaceus_europaeus_GeneID=103126477 ASP A 24  . . < . . . . + . . . . ? 0.758  66.3  153.1  57.8   11.6   0.9   9.7   13.2  
Erinaceus_europaeus_GeneID=103126477 CYS A 25  . . . . . . . - . . . . ? -0.724 35.3  -143.3 -71.0  129.5  2.8   7.4   10.7  
Erinaceus_europaeus_GeneID=103126477 PHE A 26  E . . . . . . + C L J . ? -0.893 25.1  168.3  -107.9 123.7  0.6   6.8   7.6   
Erinaceus_europaeus_GeneID=103126477 CYS A 27  E . . . . . . - C L J . ? -0.913 25.6  -129.3 -116.1 158.4  0.3   3.6   5.5   
Erinaceus_europaeus_GeneID=103126477 GLY A 28  E . . . . . . + C L J . ? -0.485 26.2  171.7  -96.4  173.1  -2.1  2.7   2.9   
Erinaceus_europaeus_GeneID=103126477 GLY A 29  E . . . . . . - C L J . ? -0.961 24.0  -123.5 -165.1 172.5  -4.3  -0.4  2.5   
Erinaceus_europaeus_GeneID=103126477 LEU A 30  E . . . . . . - C L J L ? -1.000 20.2  -125.6 -136.5 135.4  -7.1  -1.8  0.5   
Erinaceus_europaeus_GeneID=103126477 LEU A 31  E . . . . . . + C L . L ? -0.702 35.2  161.4  -78.5  117.4  -10.5 -3.2  1.6   
Erinaceus_europaeus_GeneID=103126477 ILE A 32  E . . . . . S + C L . . ? 0.576  71.4  19.3   -116.7 -14.1  -10.9 -6.8  0.2   
Erinaceus_europaeus_GeneID=103126477 ARG A 33  E . > . . . S - C L . L ? -0.945 87.9  -103.5 -143.9 158.1  -13.8 -7.9  2.7   
Erinaceus_europaeus_GeneID=103126477 GLU A 34  T . 3 . . . S + . . . . ? 0.753  126.5 27.6   -61.6  -12.1  -16.2 -5.9  4.9   
Erinaceus_europaeus_GeneID=103126477 ASP A 35  T . 3 . . . S + . . . . ? 0.161  112.0 78.1   -131.3 10.7   -14.0 -6.8  7.8   
Erinaceus_europaeus_GeneID=103126477 VAL A 36  E . < . . . . - C M L M ? -0.984 49.8  -171.2 -134.1 129.4  -10.6 -7.3  6.2   
Erinaceus_europaeus_GeneID=103126477 VAL A 37  E . . . . . . - C M L M ? -0.946 15.3  -146.2 -113.5 129.6  -7.9  -4.8  4.9   
Erinaceus_europaeus_GeneID=103126477 LEU A 38  E . . . . . . + C M L M ? -0.856 35.2  143.5  -93.0  134.6  -5.0  -5.9  3.0   
Erinaceus_europaeus_GeneID=103126477 THR A 39  E . . . . . . - C M . M ? -0.840 50.4  -67.0  -154.9 -178.5 -1.7  -3.9  3.5   
Erinaceus_europaeus_GeneID=103126477 ALA A 40  . . > . . . . - . . . . ? -0.664 32.7  -135.7 -82.7  144.3  2.1   -4.2  3.8   
Erinaceus_europaeus_GeneID=103126477 ALA A 41  G . > . . . S + . . . . ? 0.815  104.1 63.9   -66.3  -31.6  3.7   -6.1  6.6   
Erinaceus_europaeus_GeneID=103126477 HIS A 42  G . 3 . . . S + . . . . ? 0.615  89.1  70.7   -72.8  -3.4   6.2   -3.4  7.2   
Erinaceus_europaeus_GeneID=103126477 CYS A 43  G . < . . . S + . . . . ? 0.458  72.0  131.1  -86.8  -2.5   3.3   -1.1  8.1   
Erinaceus_europaeus_GeneID=103126477 TYR A 44  . . < . . . . + . . . . ? -0.326 27.8  164.4  -62.4  130.4  2.9   -3.0  11.3  
Erinaceus_europaeus_GeneID=103126477 GLN A 45  . . . . . . . - . . . . ? -0.856 51.6  -101.3 -137.4 169.5  2.6   -0.9  14.5  
Erinaceus_europaeus_GeneID=103126477 CYS A 46  S . . . . . S + . . . . ? 0.889  111.1 22.0   -62.1  -34.7  1.4   -1.5  18.1  
Erinaceus_europaeus_GeneID=103126477 SER A 47  S . . . . . S - . . . . ? -0.993 71.1  -175.0 -140.0 125.9  -2.0  0.2   17.3  
Erinaceus_europaeus_GeneID=103126477 ILE A 48  E . . . . . . - C N K . ? -0.984 6.2   -168.3 -126.2 127.6  -3.7  0.7   13.9  
Erinaceus_europaeus_GeneID=103126477 THR A 49  E . . . . . . - C N K N ? -0.972 15.4  -144.5 -109.4 133.8  -6.8  2.6   13.0  
Erinaceus_europaeus_GeneID=103126477 VAL A 50  E . . . . . . - C N K N ? -0.868 9.0   -163.0 -101.5 125.5  -8.3  2.1   9.6   
Erinaceus_europaeus_GeneID=103126477 ILE A 51  E . . . . . . - C N K N ? -0.950 12.9  -177.7 -105.9 119.1  -10.0 5.1   8.0   
Erinaceus_europaeus_GeneID=103126477 LEU A 52  E . . . . . . + C N K N ? -0.802 60.0  27.1   -112.5 149.2  -12.3 4.3   5.0   
Erinaceus_europaeus_GeneID=103126477 GLY A 53  S . . . . . S + . . . . ? 0.626  82.7  140.6  82.7   14.7   -14.3 6.6   2.7   
Erinaceus_europaeus_GeneID=103126477 ALA A 54  . . . . . . . + . . . . ? -0.773 26.2  166.0  -97.7  128.4  -11.8 9.5   3.1   
Erinaceus_europaeus_GeneID=103126477 HIS A 55  S . . . . . S + . . . . ? 0.717  88.1  28.2   -92.3  -42.8  -10.8 11.8  0.2   
Erinaceus_europaeus_GeneID=103126477 ASN A 56  B . > . . . . - D Q P . ? -0.960 68.3  -166.8 -120.6 114.4  -9.3  14.4  2.6   
Erinaceus_europaeus_GeneID=103126477 ILE A 57  T . 3 . . . S + . . . . ? 0.650  87.0  60.3   -82.9  -8.9   -8.0  12.9  5.9   
Erinaceus_europaeus_GeneID=103126477 SER A 58  T . 3 . . . S + . . . . ? 0.602  99.4  71.2   -91.4  -8.4   -7.7  16.4  7.5   
Erinaceus_europaeus_GeneID=103126477 LYS A 59  S . < . . . S - . . . . ? -0.836 86.0  -119.8 -113.0 141.6  -11.5 17.0  7.1   
Erinaceus_europaeus_GeneID=103126477 SER A 60  . . . . . . . - . . . . ? -0.754 40.0  -172.1 -75.3  99.0   -14.4 15.4  8.8   
Erinaceus_europaeus_GeneID=103126477 GLU A 61  . . > . . . . - . . . . ? -0.823 30.2  -135.8 -96.3  138.0  -16.2 13.9  5.9   
Erinaceus_europaeus_GeneID=103126477 SER A 62  T . 3 . . . S + . . . . ? 0.715  105.9 60.6   -62.5  -15.4  -19.6 12.3  6.3   
Erinaceus_europaeus_GeneID=103126477 THR A 63  T . 3 . . . S + . . . . ? 0.592  83.0  109.4  -87.7  -13.3  -18.4 9.4   4.2   
Erinaceus_europaeus_GeneID=103126477 GLN A 64  . . < . . . . - . . . . ? -0.439 47.4  -166.5 -76.7  137.0  -15.5 8.4   6.6   
Erinaceus_europaeus_GeneID=103126477 GLN A 65  E . . . . . . - C O N . ? -0.999 4.8   -160.3 -117.7 118.7  -15.5 5.3   8.7   
Erinaceus_europaeus_GeneID=103126477 VAL A 66  E . . . . . . + C O N . ? -0.933 19.4  174.3  -101.9 114.7  -13.0 5.1   11.5  
Erinaceus_europaeus_GeneID=103126477 ILE A 67  E . . . . . . - C O N . ? -0.979 25.0  -132.8 -128.4 129.5  -12.5 1.5   12.5  
Erinaceus_europaeus_GeneID=103126477 SER A 68  E . . . . . . - C O N . ? -0.412 27.1  -113.8 -74.8  156.3  -10.1 -0.1  15.0  
Erinaceus_europaeus_GeneID=103126477 VAL A 69  E . . . . . . - C O O . ? -0.796 24.2  -173.1 -94.5  123.5  -8.0  -3.2  14.1  
Erinaceus_europaeus_GeneID=103126477 SER A 70  E . . . . . S + C O . . ? 0.835  75.2  9.4    -79.5  -34.6  -8.9  -6.3  16.2  
Erinaceus_europaeus_GeneID=103126477 ARG A 71  E . . . . . . - C O O . ? -0.994 57.9  -156.5 -151.0 133.4  -6.0  -8.4  14.8  
Erinaceus_europaeus_GeneID=103126477 ALA A 72  E . . . . . . - C O O . ? -0.972 13.7  -170.6 -109.2 120.7  -3.0  -7.8  12.6  
Erinaceus_europaeus_GeneID=103126477 ILE A 73  E . . . . . . - C O O . ? -0.828 3.8   -170.2 -117.7 88.1   -1.7  -10.9 10.7  
Erinaceus_europaeus_GeneID=103126477 PRO A 74  E . . . . . . - C O O . ? -0.500 42.4  -87.3  -72.8  148.3  1.7   -10.4 9.0   
Erinaceus_europaeus_GeneID=103126477 HIS A 75  . . > . . . . - . . . . ? -0.363 37.6  -128.5 -50.9  136.9  2.9   -13.1 6.7   
Erinaceus_europaeus_GeneID=103126477 LEU A 76  T . 3 . . . S + . . . . ? 0.797  106.8 46.5   -65.0  -27.6  4.8   -15.7 8.8   
Erinaceus_europaeus_GeneID=103126477 ASN A 77  T . 3 . . . S + . . . . ? 0.152  79.6  139.8  -104.1 16.5   7.8   -15.6 6.6   
Erinaceus_europaeus_GeneID=103126477 TYR A 78  . . < . . . . - . . . . ? -0.441 38.7  -154.4 -60.6  132.2  8.0   -11.8 6.4   
Erinaceus_europaeus_GeneID=103126477 SER A 79  . . . > . . . - . . . . ? -0.953 13.6  -163.3 -112.6 122.2  11.6  -10.5 6.5   
Erinaceus_europaeus_GeneID=103126477 ASP A 80  T . . 4 . . S + . . . . ? 0.709  92.3  54.6   -75.6  -14.1  12.3  -6.9  7.8   
Erinaceus_europaeus_GeneID=103126477 HIS A 81  T . . 4 . . S + . . . . ? 0.929  125.2 17.4   -84.2  -44.2  15.8  -7.1  6.3   
Erinaceus_europaeus_GeneID=103126477 THR A 82  T . . 4 . . S - . . . . ? 0.557  93.7  -130.4 -106.6 -9.4   14.9  -8.0  2.7   
Erinaceus_europaeus_GeneID=103126477 LEU A 83  . . > < . . . + . . . . ? 0.734  50.6  161.0  59.0   23.6   11.2  -7.0  2.8   
Erinaceus_europaeus_GeneID=103126477 THR A 84  T . 3 . . . . + . . . . ? -0.522 63.0  15.4   -69.7  141.6  10.4  -10.4 1.4   
Erinaceus_europaeus_GeneID=103126477 ASN A 85  T . 3 . . . S + . . . . ? 0.890  79.9  176.9  61.1   35.9   6.8   -11.6 1.8   
Erinaceus_europaeus_GeneID=103126477 ASP A 86  . . < . . . . + . . . . ? -0.517 32.0  118.0  -71.3  70.6   5.8   -8.0  2.7   
Erinaceus_europaeus_GeneID=103126477 ILE A 87  . . . . . . . + . . . . ? -0.998 34.9  176.6  -144.7 139.3  2.0   -8.6  3.1   
Erinaceus_europaeus_GeneID=103126477 MET A 88  E . . . . . . - C P M O ? -0.998 19.7  -142.5 -146.7 140.4  -0.4  -8.4  6.1   
Erinaceus_europaeus_GeneID=103126477 LEU A 89  E . . . . . . - C P M O ? -0.894 13.4  -155.1 -101.0 132.4  -4.1  -8.8  6.8   
Erinaceus_europaeus_GeneID=103126477 LEU A 90  E . . . . . . - C P M O ? -0.959 4.9   -151.1 -108.2 118.5  -5.9  -6.5  9.1   
Erinaceus_europaeus_GeneID=103126477 LYS A 91  E . . . . . . - C P M O ? -0.810 19.0  -136.7 -85.9  124.6  -9.1  -7.8  10.9  
Erinaceus_europaeus_GeneID=103126477 LEU A 92  E . . . . . . - C P . O ? -0.524 10.1  -132.0 -82.7  145.9  -11.4 -4.9  11.7  
Erinaceus_europaeus_GeneID=103126477 VAL A 93  S . . . . . S + . . . . ? 0.782  97.1  21.9   -64.2  -29.3  -13.2 -4.8  15.1  
Erinaceus_europaeus_GeneID=103126477 LYS A 94  S . . . . . S - . . . . ? -0.988 94.4  -98.0  -137.1 150.0  -16.5 -4.1  13.1  
Erinaceus_europaeus_GeneID=103126477 ARG A 95  . . . . . . . - . . . . ? -0.376 43.2  -112.8 -63.9  138.5  -17.5 -4.7  9.5   
Erinaceus_europaeus_GeneID=103126477 ALA A 96  . . . . . . . - . . . . ? -0.497 26.0  -121.8 -67.1  139.0  -17.2 -1.7  7.1   
Erinaceus_europaeus_GeneID=103126477 LYS A 97  . . . . . . . - . . . . ? -0.796 27.2  -130.5 -81.9  114.0  -20.4 -0.3  5.9   
Erinaceus_europaeus_GeneID=103126477 LEU A 98  . . . . . . . + . . . . ? -0.557 43.4  149.9  -72.7  129.6  -20.4 -0.5  2.1   
Erinaceus_europaeus_GeneID=103126477 THR A 99  . . . . . . . - . . . . ? -0.755 65.5  -81.0  -139.8 -179.1 -21.3 2.9   0.4   
Erinaceus_europaeus_GeneID=103126477 SER A 100 S . . . . . S + . . . . ? 0.768  134.9 42.2   -61.7  -19.4  -20.6 4.8   -2.8  
Erinaceus_europaeus_GeneID=103126477 ALA A 101 S . . . . . S + . . . . ? 0.545  114.5 53.8   -104.6 -12.0  -17.4 5.9   -1.0  
Erinaceus_europaeus_GeneID=103126477 VAL A 102 . . . . . . . + . . . . ? -0.943 68.8  149.6  -131.5 108.2  -16.5 2.5   0.5   
Erinaceus_europaeus_GeneID=103126477 GLN A 103 . . . . . . . - . . . . ? -0.929 44.5  -102.4 -135.3 161.5  -16.3 -0.5  -1.7  
Erinaceus_europaeus_GeneID=103126477 LEU A 104 P . . . . > . - . . . . ? -0.601 29.4  -136.9 -81.0  140.4  -14.4 -3.8  -2.0  
Erinaceus_europaeus_GeneID=103126477 LEU A 105 P . . . . P . - . . . . ? -0.859 24.8  -117.3 -95.3  137.1  -11.4 -4.2  -4.4  
Erinaceus_europaeus_GeneID=103126477 ARG A 106 B . . . . P . - B D C . ? -0.456 22.6  -121.7 -75.2  142.2  -11.3 -7.4  -6.4  
Erinaceus_europaeus_GeneID=103126477 MET A 107 P . . . . P . - . . . . ? -0.493 40.3  -92.6  -78.5  149.3  -8.4  -9.8  -6.0  
Erinaceus_europaeus_GeneID=103126477 PRO A 108 P . . . . < . - . . . . ? -0.316 32.5  -176.7 -65.0  143.6  -6.4  -10.6 -9.1  
Erinaceus_europaeus_GeneID=103126477 SER A 109 S . . . . . S + . . . . ? 0.453  74.5  30.8   -109.7 -14.1  -7.3  -13.7 -11.3 
Erinaceus_europaeus_GeneID=103126477 ALA A 110 S . . . . . S - . . . . ? -0.969 84.1  -102.7 -143.1 162.4  -4.4  -13.1 -13.7 
Erinaceus_europaeus_GeneID=103126477 GLN A 111 . . . . . . . - . . . . ? -0.494 35.9  -120.3 -83.5  147.7  -0.9  -11.8 -13.7 
Erinaceus_europaeus_GeneID=103126477 VAL A 112 . . . . . . . - . . . . ? -0.543 25.1  -135.3 -83.0  155.1  -0.1  -8.4  -15.1 
Erinaceus_europaeus_GeneID=103126477 ARG A 113 . . > . . . . - . . . . ? -0.817 29.1  -89.5  -111.0 151.6  2.4   -8.0  -18.1 
Erinaceus_europaeus_GeneID=103126477 PRO A 114 T . 3 . . . S + . . . . ? -0.302 114.8 33.2   -54.9  136.8  5.2   -5.6  -18.7 
Erinaceus_europaeus_GeneID=103126477 GLY A 115 T . 3 . . . S + . . . . ? 0.139  84.6  129.6  102.1  -22.1  3.8   -2.4  -20.4 
Erinaceus_europaeus_GeneID=103126477 GLN A 116 . . < . . . . - . . . . ? -0.462 57.0  -129.5 -63.2  139.3  0.4   -2.6  -18.7 
Erinaceus_europaeus_GeneID=103126477 VAL A 117 E . . . . . . + B E D . ? -0.818 30.5  180.0  -96.1  127.6  -0.7  0.8   -17.1 
Erinaceus_europaeus_GeneID=103126477 CYS A 118 E . . . . . . - B E D . ? -0.839 19.5  -130.9 -125.3 159.4  -1.8  0.7   -13.5 
Erinaceus_europaeus_GeneID=103126477 THR A 119 E . . . . . . - B E D E ? -0.912 15.0  -170.7 -115.3 139.3  -3.0  3.3   -11.0 
Erinaceus_europaeus_GeneID=103126477 VAL A 120 E . . . . . . - B E D E ? -0.974 5.8   -167.5 -123.1 138.6  -1.8  3.8   -7.4  
Erinaceus_europaeus_GeneID=103126477 ALA A 121 E . . . . . . + B E D . ? -0.967 20.7  133.0  -125.8 144.7  -3.5  6.1   -5.0  
Erinaceus_europaeus_GeneID=103126477 GLY A 122 E . . . . . . - B E D . ? -0.983 56.1  -117.4 -175.6 172.5  -2.3  7.4   -1.6  
Erinaceus_europaeus_GeneID=103126477 TRP A 123 . . . . . . . + . . . . ? -0.050 69.2  129.4  -108.7 19.2   -1.8  10.3  0.9   
Erinaceus_europaeus_GeneID=103126477 GLY A 124 . . . . . . . - . . . . ? 0.100  68.7  -55.6  -67.8  -176.2 2.0   9.9   0.9   
Erinaceus_europaeus_GeneID=103126477 ARG A 125 B . . . . . . - E S Q . ? -0.338 36.2  -155.2 -61.8  148.3  4.7   12.6  0.3   
Erinaceus_europaeus_GeneID=103126477 THR A 126 S . . . . . S + . . . . ? 0.427  75.7  36.8   -108.3 -5.4   4.5   14.7  -2.8  
Erinaceus_europaeus_GeneID=103126477 SER A 127 . . . . . . . - . . . . ? -0.991 69.5  -132.2 -147.5 147.2  8.2   15.7  -2.9  
Erinaceus_europaeus_GeneID=103126477 PRO A 128 S . . . . . S + . . . . ? 0.723  111.7 43.1   -65.9  -17.0  11.5  14.0  -2.1  
Erinaceus_europaeus_GeneID=103126477 ILE A 129 S . . . . . S + . . . . ? 0.715  100.4 78.1   -106.6 -20.8  12.5  17.1  -0.2  
Erinaceus_europaeus_GeneID=103126477 HIS A 130 . . . . . . . - . . . . ? -0.719 59.3  -160.0 -99.4  137.8  9.3   17.9  1.7   
Erinaceus_europaeus_GeneID=103126477 GLN A 131 . . . . . . . + . . . . ? 0.556  59.4  103.8  -93.6  -2.5   8.4   15.9  4.7   
Erinaceus_europaeus_GeneID=103126477 LYS A 132 P . . . . > . - . . . . ? -0.598 61.7  -141.7 -94.8  131.1  4.7   16.6  4.7   
Erinaceus_europaeus_GeneID=103126477 SER A 133 B . . . . P . - E T Q . ? -0.454 29.5  -100.7 -75.6  152.0  2.2   14.1  3.5   
Erinaceus_europaeus_GeneID=103126477 SER A 134 P . . . . < . - . . . . ? -0.535 17.1  -154.4 -72.8  139.9  -0.8  15.2  1.4   
Erinaceus_europaeus_GeneID=103126477 ASN A 135 S . . . . . S + . . . . ? 0.606  80.6  67.7   -86.2  -14.4  -4.1  15.5  3.2   
Erinaceus_europaeus_GeneID=103126477 VAL A 136 B . . . . . S - D R P . ? -0.815 96.8  -101.7 -107.7 144.4  -5.9  14.9  -0.0  
Erinaceus_europaeus_GeneID=103126477 LEU A 137 . . . . . . . - . . . . ? -0.542 41.1  -166.9 -67.8  126.4  -5.9  11.6  -1.9  
Erinaceus_europaeus_GeneID=103126477 LEU A 138 E . . . . . . - B F B D ? -0.773 3.6   -163.3 -111.6 157.7  -3.5  11.7  -4.9  
Erinaceus_europaeus_GeneID=103126477 GLU A 139 E . . . . . . - B F B D ? -0.992 6.6   -177.5 -140.5 154.2  -3.2  9.2   -7.8  
Erinaceus_europaeus_GeneID=103126477 VAL A 140 E . . . . . . - B F . D ? -0.995 25.7  -121.9 -149.0 145.3  -0.7  8.4   -10.5 
Erinaceus_europaeus_GeneID=103126477 ASN A 141 E . . . . . . - B F . D ? -0.748 32.0  -173.7 -87.6  134.2  -0.4  6.1   -13.5 
Erinaceus_europaeus_GeneID=103126477 LEU A 142 E . . . . . . - B F . D ? -0.928 18.0  -130.4 -127.9 154.8  2.5   3.6   -13.5 
Erinaceus_europaeus_GeneID=103126477 ILE A 143 E . . . . . . - B F . D ? -0.855 21.1  -123.2 -107.5 132.0  3.8   1.2   -16.0 
Erinaceus_europaeus_GeneID=103126477 VAL A 144 B . . . . . . - B F F . ? -0.609 37.7  -156.7 -68.9  128.8  4.6   -2.4  -15.2 
Erinaceus_europaeus_GeneID=103126477 GLN A 145 . . . . . . . - . . . . ? -0.572 23.0  -88.5  -106.6 167.0  8.3   -3.1  -16.1 
Erinaceus_europaeus_GeneID=103126477 GLU A 146 . . > > . . . - . . . . ? -0.460 39.7  -118.9 -68.2  147.8  10.4  -6.0  -17.0 
Erinaceus_europaeus_GeneID=103126477 ASP A 147 H . > > . . S + . . . . ? 0.813  109.4 67.7   -58.6  -35.5  11.9  -7.8  -13.9 
Erinaceus_europaeus_GeneID=103126477 TYR A 148 H . 3 > . . S + . . . . ? 0.790  91.7  63.1   -61.5  -25.1  15.5  -7.1  -15.1 
Erinaceus_europaeus_GeneID=103126477 GLN A 149 H . < 4 . . S + . . . . ? 0.921  111.1 35.8   -63.4  -44.3  14.9  -3.3  -14.5 
Erinaceus_europaeus_GeneID=103126477 CYS A 150 H . X X . . S + . . . . ? 0.844  113.3 58.6   -77.8  -32.8  14.4  -3.9  -10.7 
Erinaceus_europaeus_GeneID=103126477 GLN A 151 H . 3 < . . S + . . . . ? 0.848  104.2 52.0   -64.5  -35.1  17.0  -6.6  -10.5 
Erinaceus_europaeus_GeneID=103126477 SER A 152 T . 3 < . . S + . . . . ? 0.756  122.5 31.1   -73.2  -16.3  19.6  -4.2  -11.8 
Erinaceus_europaeus_GeneID=103126477 ARG A 153 T . < 4 . . S + . . . . ? 0.773  115.7 52.9   -112.1 -37.3  18.6  -1.7  -9.1  
Erinaceus_europaeus_GeneID=103126477 PHE A 154 . . > < . . . - . . . . ? -0.934 56.3  -164.0 -116.5 114.9  17.5  -3.7  -6.1  
Erinaceus_europaeus_GeneID=103126477 GLU A 155 T . 3 . . . S + . . . . ? 0.857  93.7  48.1   -63.9  -25.8  19.7  -6.4  -4.7  
Erinaceus_europaeus_GeneID=103126477 ALA A 156 T . 3 . . . S + . . . . ? 0.296  80.3  132.0  -102.6 8.0    16.8  -8.0  -2.7  
Erinaceus_europaeus_GeneID=103126477 TYR A 157 . . < . . . . - . . . . ? -0.490 37.3  -166.6 -68.6  129.0  14.3  -8.0  -5.6  
Erinaceus_europaeus_GeneID=103126477 ILE A 158 . . > > . . . - . . . . ? -0.955 11.9  -159.9 -121.0 114.9  12.5  -11.4 -6.0  
Erinaceus_europaeus_GeneID=103126477 LYS A 159 T . 3 4 . . S + . . . . ? 0.778  88.8  61.8   -64.6  -27.4  10.6  -11.8 -9.3  
Erinaceus_europaeus_GeneID=103126477 ALA A 160 T . 3 4 . . S + . . . . ? 0.802  120.4 20.4   -70.6  -28.8  8.5   -14.6 -7.9  
Erinaceus_europaeus_GeneID=103126477 THR A 161 T . < 4 . . S + . . . . ? 0.423  117.5 68.1   -124.3 3.5    6.9   -12.4 -5.2  
Erinaceus_europaeus_GeneID=103126477 GLN A 162 E . . < . . . - B G . G ? -0.920 58.5  -145.0 -135.9 153.2  7.4   -8.9  -6.5  
Erinaceus_europaeus_GeneID=103126477 LEU A 163 E . . . . . . - B G . G ? -0.906 14.7  -140.8 -110.4 140.0  6.4   -6.5  -9.3  
Erinaceus_europaeus_GeneID=103126477 CYS A 164 E . . . . . . + B G . G ? -0.902 32.0  173.5  -100.3 114.1  8.6   -4.0  -11.0 
Erinaceus_europaeus_GeneID=103126477 VAL A 165 E . . . . . . + B G F G ? -0.961 23.7  61.6   -131.2 138.9  6.6   -0.8  -11.6 
Erinaceus_europaeus_GeneID=103126477 GLY A 166 . . . . . . . - . . . . ? -0.439 64.1  -105.0 128.5  151.9  7.5   2.6   -12.8 
Erinaceus_europaeus_GeneID=103126477 ASP A 167 . . > . . . . - . . . . ? -0.957 15.0  -158.3 -109.9 111.7  8.9   4.4   -15.8 
Erinaceus_europaeus_GeneID=103126477 PRO A 168 T . 3 . . . S + . . . . ? 0.710  98.4  54.6   -61.6  -13.0  12.5  5.6   -15.4 
Erinaceus_europaeus_GeneID=103126477 ASN A 169 T . 3 . . . S + . . . . ? 0.534  101.7 67.5   -95.1  -8.7   11.7  8.1   -18.1 
Erinaceus_europaeus_GeneID=103126477 LEU A 170 S . < . . . S - . . . . ? -0.892 79.0  -139.5 -114.4 120.1  8.7   9.4   -16.3 
Erinaceus_europaeus_GeneID=103126477 ARG A 171 . . . . . . . + . . . . ? -0.310 67.4  119.4  -72.7  50.3   9.2   11.3  -13.0 
Erinaceus_europaeus_GeneID=103126477 LYS A 172 . . . . . . . + . . . . ? -0.968 30.8  129.3  -121.7 141.2  6.2   9.5   -11.6 
Erinaceus_europaeus_GeneID=103126477 ASP A 173 E . . . . . . - A B A . ? -0.987 52.8  -101.6 -174.0 158.1  6.1   7.1   -8.5  
Erinaceus_europaeus_GeneID=103126477 SER A 174 E . . . . . . + A B A . ? -0.771 48.5  175.5  -85.8  143.9  4.6   6.1   -5.2  
Erinaceus_europaeus_GeneID=103126477 PHE A 175 . . > . . . . - . . . . ? -0.929 35.6  -23.8  -147.5 164.3  6.6   7.2   -2.3  
Erinaceus_europaeus_GeneID=103126477 LEU A 176 T . 3 . . . S + . . . . ? 0.319  121.9 30.1   -13.3  127.3  6.7   7.3   1.6   
Erinaceus_europaeus_GeneID=103126477 GLY A 177 T . 3 . . . S + . . . . ? 0.201  100.8 81.9   98.2   -12.2  3.4   7.1   3.2   
Erinaceus_europaeus_GeneID=103126477 ASP A 178 . . X . . . . + . . . . ? 0.277  58.3  137.5  -105.4 0.7    1.8   5.0   0.5   
Erinaceus_europaeus_GeneID=103126477 SER A 179 T . 3 . . . S + . . . . ? -0.303 73.7  18.3   -48.7  132.6  3.2   1.8   1.9   
Erinaceus_europaeus_GeneID=103126477 GLY A 180 T . 3 . . . S + . . . . ? 0.287  93.7  136.3  90.6   -15.7  0.6   -0.8  1.7   
Erinaceus_europaeus_GeneID=103126477 GLY A 181 . . < . . . . - . . . . ? -0.331 58.8  -96.3  -66.4  158.9  -1.5  1.0   -0.8  
Erinaceus_europaeus_GeneID=103126477 PRO A 182 E . . . . . . - B H . H ? -0.553 18.2  -150.3 -89.6  129.5  -3.1  -0.8  -3.8  
Erinaceus_europaeus_GeneID=103126477 LEU A 183 E . . . . . . - B H E H ? -0.909 28.3  -162.4 -84.0  114.9  -1.6  -1.0  -7.4  
Erinaceus_europaeus_GeneID=103126477 VAL A 184 E . . . . . . + B H E H ? -0.895 18.3  179.1  -116.2 127.0  -4.7  -1.3  -9.5  
Erinaceus_europaeus_GeneID=103126477 CYS A 185 E . > . . . S - B H . H ? -0.991 78.3  -13.8  -124.0 121.8  -4.9  -2.5  -13.1 
Erinaceus_europaeus_GeneID=103126477 ASN A 186 T . 3 . . . S - . . . . ? 0.917  129.9 -54.4  54.1   37.0   -8.3  -2.7  -15.0 
Erinaceus_europaeus_GeneID=103126477 SER A 187 T . 3 . . . S + . . . . ? 0.704  116.5 112.4  76.1   18.2   -10.1 -2.3  -11.5 
Erinaceus_europaeus_GeneID=103126477 VAL A 188 E . < . . . S - B I C H ? -0.983 73.1  -111.6 -123.3 144.2  -8.2  -5.3  -10.0 
Erinaceus_europaeus_GeneID=103126477 ALA A 189 E . . . . . . + B I . H ? -0.597 41.1  162.4  -74.0  123.3  -5.6  -5.3  -7.2  
Erinaceus_europaeus_GeneID=103126477 GLN A 190 E . . . . . . - B I . . ? 0.673  57.3  -0.6   -114.3 -25.3  -2.2  -6.3  -8.6  
Erinaceus_europaeus_GeneID=103126477 GLY A 191 E . . . . . . - B I I H ? -0.979 54.0  -124.1 -159.9 165.8  0.2   -5.2  -6.0  
Erinaceus_europaeus_GeneID=103126477 ILE A 192 E . . . . . . - B I I H ? -0.979 41.2  -106.5 -120.1 129.3  1.0   -3.5  -2.7  
Erinaceus_europaeus_GeneID=103126477 VAL A 193 E . . . . . . + B I I . ? -0.380 55.1  155.3  -53.6  124.1  3.3   -0.7  -2.4  
Erinaceus_europaeus_GeneID=103126477 SER A 194 E . . . . . . - B I . . ? 0.682  48.2  -27.3  -117.5 -79.1  6.5   -2.2  -0.7  
Erinaceus_europaeus_GeneID=103126477 TYR A 195 E . . . . . . + B I I . ? -0.945 50.2  164.9  -147.2 160.2  9.8   -0.5  -1.3  
Erinaceus_europaeus_GeneID=103126477 GLY A 196 . . . . . . . - . . . . ? -0.840 48.7  -44.2  -152.3 -168.0 11.8  1.7   -3.7  
Erinaceus_europaeus_GeneID=103126477 ASP A 197 . . > . . . . - . . . . ? -0.377 55.4  -110.8 -71.6  156.9  14.8  3.8   -4.0  
Erinaceus_europaeus_GeneID=103126477 GLU A 198 T . 3 . . . S + . . . . ? 0.670  118.3 48.1   -67.3  -8.3   15.6  6.3   -1.2  
Erinaceus_europaeus_GeneID=103126477 TYR A 199 T . 3 . . . S - . . . . ? 0.284  115.8 -109.7 -118.0 6.0    14.7  9.2   -3.6  
Erinaceus_europaeus_GeneID=103126477 GLY A 200 . . < . . . . + . . . . ? 0.787  63.9  156.5  75.3   21.0   11.5  7.9   -4.8  
Erinaceus_europaeus_GeneID=103126477 ALA A 201 P . . . . > . - . . . . ? -0.714 42.3  -81.8  -83.9  126.9  12.9  7.3   -8.3  
Erinaceus_europaeus_GeneID=103126477 PRO A 202 S . . . . P S + . . . . ? -0.368 95.5  67.7   -58.2  154.6  11.1  4.6   -10.4 
Erinaceus_europaeus_GeneID=103126477 PRO A 203 P . . . . < . - . . . . ? 0.563  64.1  -171.7 -84.4  157.9  11.0  1.7   -10.6 
Erinaceus_europaeus_GeneID=103126477 THR A 204 E . . . . . . - B J G . ? -0.902 22.6  -122.4 -111.2 140.8  9.4   0.7   -7.3  
Erinaceus_europaeus_GeneID=103126477 ALA A 205 E . . . . . . - B J G I ? -0.784 28.1  -166.0 -85.7  126.0  9.0   -2.9  -6.0  
Erinaceus_europaeus_GeneID=103126477 TYR A 206 E . . . . . . - B J G I ? -0.897 28.2  -110.9 -109.2 140.8  5.5   -4.0  -5.3  
Erinaceus_europaeus_GeneID=103126477 THR A 207 E . . . . . . - B J G I ? -0.647 37.1  -125.5 -66.8  121.6  4.4   -7.0  -3.3  
Erinaceus_europaeus_GeneID=103126477 LYS A 208 E . > . . . . - B J . I ? -0.670 20.3  -163.9 -74.6  105.9  2.8   -9.3  -5.9  
Erinaceus_europaeus_GeneID=103126477 ILE A 209 G . > . . . S + . . . . ? 0.885  85.9  61.2   -61.3  -39.2  -0.8  -10.1 -4.5  
Erinaceus_europaeus_GeneID=103126477 SER A 210 G . > . . . S + . . . . ? 0.839  97.4  58.6   -57.8  -32.9  -1.2  -13.0 -6.9  
Erinaceus_europaeus_GeneID=103126477 SER A 211 G . < . . . S + . . . . ? 0.706  110.7 43.5   -70.9  -13.3  1.8   -14.8 -5.4  
Erinaceus_europaeus_GeneID=103126477 PHE A 212 G . < > . . S + . . . . ? 0.246  77.8  106.1  -119.5 12.2   0.0   -14.7 -2.0  
Erinaceus_europaeus_GeneID=103126477 LEU A 213 H . < > . . S + . . . . ? 0.908  81.8  51.6   -61.2  -44.8  -3.5  -15.7 -2.9  
Erinaceus_europaeus_GeneID=103126477 PRO A 214 H . . > . . S + . . . . ? 0.929  112.8 45.4   -57.7  -44.1  -3.2  -19.1 -1.4  
Erinaceus_europaeus_GeneID=103126477 TRP A 215 H . . > . . S + . . . . ? 0.911  112.6 51.1   -62.6  -44.3  -1.9  -17.6 1.8   
Erinaceus_europaeus_GeneID=103126477 ILE A 216 H . . X . . S + . . . . ? 0.937  112.4 46.7   -60.1  -45.0  -4.7  -14.9 1.8   
Erinaceus_europaeus_GeneID=103126477 LYS A 217 H . . X . . S + . . . . ? 0.913  113.5 47.5   -65.1  -45.9  -7.4  -17.6 1.3   
Erinaceus_europaeus_GeneID=103126477 GLU A 218 H . . X . . S + . . . . ? 0.897  112.5 48.6   -63.0  -44.5  -6.0  -19.9 4.0   
Erinaceus_europaeus_GeneID=103126477 THR A 219 H . . X . . S + . . . . ? 0.878  109.3 52.7   -64.9  -40.7  -5.6  -17.1 6.5   
Erinaceus_europaeus_GeneID=103126477 LEU A 220 H . . < . . S + . . . . ? 0.786  107.0 52.8   -68.5  -29.8  -9.2  -15.8 5.9   
Erinaceus_europaeus_GeneID=103126477 GLN A 221 H . . < . . S + . . . . ? 0.794  104.9 55.8   -73.3  -29.4  -10.6 -19.3 6.5   
Erinaceus_europaeus_GeneID=103126477 MET A 222 H . . < . . . . . . . . ? 0.663  .     .      -84.5  -7.3   -8.8  -19.6 9.9   
Erinaceus_europaeus_GeneID=103126477 GLY A 223 . . . < . . . . . . . . ? -0.546 .     .      -115.9 .      -10.4 -16.4 11.2  
# 
loop_
_dssp_struct_ladder.id 
_dssp_struct_ladder.sheet_id 
_dssp_struct_ladder.range_id_1 
_dssp_struct_ladder.range_id_2 
_dssp_struct_ladder.type 
_dssp_struct_ladder.beg_1_label_comp_id 
_dssp_struct_ladder.beg_1_label_asym_id 
_dssp_struct_ladder.beg_1_label_seq_id 
_dssp_struct_ladder.pdbx_beg_1_PDB_ins_code 
_dssp_struct_ladder.end_1_label_comp_id 
_dssp_struct_ladder.end_1_label_asym_id 
_dssp_struct_ladder.end_1_label_seq_id 
_dssp_struct_ladder.pdbx_end_1_PDB_ins_code 
_dssp_struct_ladder.beg_1_auth_comp_id 
_dssp_struct_ladder.beg_1_auth_asym_id 
_dssp_struct_ladder.beg_1_auth_seq_id 
_dssp_struct_ladder.end_1_auth_comp_id 
_dssp_struct_ladder.end_1_auth_asym_id 
_dssp_struct_ladder.end_1_auth_seq_id 
_dssp_struct_ladder.beg_2_label_comp_id 
_dssp_struct_ladder.beg_2_label_asym_id 
_dssp_struct_ladder.beg_2_label_seq_id 
_dssp_struct_ladder.pdbx_beg_2_PDB_ins_code 
_dssp_struct_ladder.end_2_label_comp_id 
_dssp_struct_ladder.end_2_label_asym_id 
_dssp_struct_ladder.end_2_label_seq_id 
_dssp_struct_ladder.pdbx_end_2_PDB_ins_code 
_dssp_struct_ladder.beg_2_auth_comp_id 
_dssp_struct_ladder.beg_2_auth_asym_id 
_dssp_struct_ladder.beg_2_auth_seq_id 
_dssp_struct_ladder.end_2_auth_comp_id 
_dssp_struct_ladder.end_2_auth_asym_id 
_dssp_struct_ladder.end_2_auth_seq_id 
A A A B anti-parallel ILE A 2   ? ILE A 3   ? ILE A 2   ILE A 3   SER A 174 ? ASP A 173 ? SER A 174 ASP A 173 
B B C F anti-parallel HIS A 6   ? GLU A 7   ? HIS A 6   GLU A 7   GLU A 139 ? LEU A 138 ? GLU A 139 LEU A 138 
C B D I parallel      ARG A 106 ? ARG A 106 ? ARG A 106 ARG A 106 VAL A 188 ? VAL A 188 ? VAL A 188 VAL A 188 
D B E F anti-parallel VAL A 117 ? GLY A 122 ? VAL A 117 GLY A 122 ILE A 143 ? LEU A 138 ? ILE A 143 LEU A 138 
E B E H anti-parallel THR A 119 ? VAL A 120 ? THR A 119 VAL A 120 VAL A 184 ? LEU A 183 ? VAL A 184 LEU A 183 
F B F G anti-parallel VAL A 144 ? VAL A 144 ? VAL A 144 VAL A 144 VAL A 165 ? VAL A 165 ? VAL A 165 VAL A 165 
G B G J anti-parallel GLN A 162 ? VAL A 165 ? GLN A 162 VAL A 165 THR A 207 ? THR A 204 ? THR A 207 THR A 204 
H B H I anti-parallel PRO A 182 ? CYS A 185 ? PRO A 182 CYS A 185 ILE A 192 ? VAL A 188 ? ILE A 192 VAL A 188 
I B I J anti-parallel GLY A 191 ? TYR A 195 ? GLY A 191 TYR A 195 LYS A 208 ? ALA A 205 ? LYS A 208 ALA A 205 
J C K L anti-parallel MET A 16  ? LYS A 20  ? MET A 16  LYS A 20  LEU A 30  ? PHE A 26  ? LEU A 30  PHE A 26  
K C K N anti-parallel ALA A 17  ? THR A 21  ? ALA A 17  THR A 21  LEU A 52  ? ILE A 48  ? LEU A 52  ILE A 48  
L C L M anti-parallel LEU A 30  ? ARG A 33  ? LEU A 30  ARG A 33  LEU A 38  ? VAL A 36  ? LEU A 38  VAL A 36  
M C M P anti-parallel VAL A 36  ? THR A 39  ? VAL A 36  THR A 39  LYS A 91  ? MET A 88  ? LYS A 91  MET A 88  
N C N O anti-parallel THR A 49  ? LEU A 52  ? THR A 49  LEU A 52  SER A 68  ? GLN A 65  ? SER A 68  GLN A 65  
O C O P anti-parallel VAL A 69  ? PRO A 74  ? VAL A 69  PRO A 74  LEU A 92  ? MET A 88  ? LEU A 92  MET A 88  
P D Q R anti-parallel ASN A 56  ? ASN A 56  ? ASN A 56  ASN A 56  VAL A 136 ? VAL A 136 ? VAL A 136 VAL A 136 
Q E S T anti-parallel ARG A 125 ? ARG A 125 ? ARG A 125 ARG A 125 SER A 133 ? SER A 133 ? SER A 133 SER A 133 
# 
loop_
_dssp_struct_bridge_pairs.id 
_dssp_struct_bridge_pairs.label_comp_id 
_dssp_struct_bridge_pairs.label_seq_id 
_dssp_struct_bridge_pairs.label_asym_id 
_dssp_struct_bridge_pairs.auth_seq_id 
_dssp_struct_bridge_pairs.auth_asym_id 
_dssp_struct_bridge_pairs.pdbx_PDB_ins_code 
_dssp_struct_bridge_pairs.acceptor_1_label_comp_id 
_dssp_struct_bridge_pairs.acceptor_1_label_seq_id 
_dssp_struct_bridge_pairs.acceptor_1_label_asym_id 
_dssp_struct_bridge_pairs.acceptor_1_auth_seq_id 
_dssp_struct_bridge_pairs.acceptor_1_auth_asym_id 
_dssp_struct_bridge_pairs.acceptor_1_pdbx_PDB_ins_code 
_dssp_struct_bridge_pairs.acceptor_1_energy 
_dssp_struct_bridge_pairs.acceptor_2_label_comp_id 
_dssp_struct_bridge_pairs.acceptor_2_label_seq_id 
_dssp_struct_bridge_pairs.acceptor_2_label_asym_id 
_dssp_struct_bridge_pairs.acceptor_2_auth_seq_id 
_dssp_struct_bridge_pairs.acceptor_2_auth_asym_id 
_dssp_struct_bridge_pairs.acceptor_2_pdbx_PDB_ins_code 
_dssp_struct_bridge_pairs.acceptor_2_energy 
_dssp_struct_bridge_pairs.donor_1_label_comp_id 
_dssp_struct_bridge_pairs.donor_1_label_seq_id 
_dssp_struct_bridge_pairs.donor_1_label_asym_id 
_dssp_struct_bridge_pairs.donor_1_auth_seq_id 
_dssp_struct_bridge_pairs.donor_1_auth_asym_id 
_dssp_struct_bridge_pairs.donor_1_pdbx_PDB_ins_code 
_dssp_struct_bridge_pairs.donor_1_energy 
_dssp_struct_bridge_pairs.donor_2_label_comp_id 
_dssp_struct_bridge_pairs.donor_2_label_seq_id 
_dssp_struct_bridge_pairs.donor_2_label_asym_id 
_dssp_struct_bridge_pairs.donor_2_auth_seq_id 
_dssp_struct_bridge_pairs.donor_2_auth_asym_id 
_dssp_struct_bridge_pairs.donor_2_pdbx_PDB_ins_code 
_dssp_struct_bridge_pairs.donor_2_energy 
1   GLU 1   A 1   A ? ?   ?   ? ?   ? ? ?    ?   ?   ? ?   ? ? ?    PHE 175 A 175 A ? -2.3 ILE 3   A 3   A ? -0.7 
2   ILE 2   A 2   A ? ARG 125 A 125 A ? -0.5 GLY 124 A 124 A ? -0.3 GLY 5   A 5   A ? -1.7 GLY 4   A 4   A ? -0.4 
3   ILE 3   A 3   A ? ASP 173 A 173 A ? -2.7 GLU 1   A 1   A ? -0.7 ASP 173 A 173 A ? -1.8 HIS 6   A 6   A ? -0.1 
4   GLY 4   A 4   A ? ILE 2   A 2   A ? -0.4 THR 126 A 126 A ? -0.3 ILE 3   A 3   A ? -0.3 HIS 6   A 6   A ? -0.1 
5   GLY 5   A 5   A ? ILE 2   A 2   A ? -1.7 ASP 173 A 173 A ? -0.2 GLU 7   A 7   A ? -0.3 GLY 4   A 4   A ? -0.2 
6   HIS 6   A 6   A ? GLU 139 A 139 A ? -2.3 GLY 4   A 4   A ? -0.1 GLU 139 A 139 A ? -2.7 ALA 8   A 8   A ? -0.1 
7   GLU 7   A 7   A ? GLY 5   A 5   A ? -0.3 LEU 138 A 138 A ? -0.2 LEU 138 A 138 A ? -0.3 ARG 9   A 9   A ? -0.1 
8   ALA 8   A 8   A ? LEU 137 A 137 A ? -2.7 HIS 55  A 55  A ? -0.1 LEU 137 A 137 A ? -0.1 HIS 11  A 11  A ? -0.1 
9   ARG 9   A 9   A ? PRO 10  A 10  A ? -0.1 GLU 7   A 7   A ? -0.1 SER 12  A 12  A ? -2.2 HIS 13  A 13  A ? -0.3 
10  PRO 10  A 10  A ? ?   ?   ? ?   ? ? ?    ?   ?   ? ?   ? ? ?    ARG 9   A 9   A ? -0.1 HIS 55  A 55  A ? -0.1 
11  HIS 11  A 11  A ? HIS 13  A 13  A ? -0.1 SER 12  A 12  A ? -0.1 HIS 55  A 55  A ? -0.1 ARG 9   A 9   A ? -0.1 
12  SER 12  A 12  A ? ARG 9   A 9   A ? -2.2 HIS 13  A 13  A ? -0.2 HIS 11  A 11  A ? -0.1 TYR 15  A 15  A ? -0.1 
13  HIS 13  A 13  A ? ARG 9   A 9   A ? -0.3 PRO 14  A 14  A ? -0.1 MET 16  A 16  A ? -1.9 SER 12  A 12  A ? -0.2 
14  PRO 14  A 14  A ? ?   ?   ? ?   ? ? ?    ?   ?   ? ?   ? ? ?    GLN 103 A 103 A ? -1.8 GLY 53  A 53  A ? -0.2 
15  TYR 15  A 15  A ? VAL 102 A 102 A ? -0.2 LEU 104 A 104 A ? -0.1 LEU 31  A 31  A ? -2.0 LEU 105 A 105 A ? -0.2 
16  MET 16  A 16  A ? HIS 13  A 13  A ? -1.9 LEU 30  A 30  A ? -0.2 GLY 53  A 53  A ? -0.6 CYS 18  A 18  A ? -0.4 
17  ALA 17  A 17  A ? GLY 29  A 29  A ? -2.7 TYR 15  A 15  A ? -0.1 GLY 29  A 29  A ? -1.3 LEU 19  A 19  A ? -0.6 
18  CYS 18  A 18  A ? ILE 51  A 51  A ? -2.6 MET 16  A 16  A ? -0.4 ILE 51  A 51  A ? -3.1 LYS 20  A 20  A ? -0.7 
19  LEU 19  A 19  A ? CYS 27  A 27  A ? -3.4 ALA 17  A 17  A ? -0.6 CYS 27  A 27  A ? -1.3 THR 21  A 21  A ? -0.5 
20  LYS 20  A 20  A ? THR 49  A 49  A ? -3.4 CYS 18  A 18  A ? -0.7 THR 49  A 49  A ? -2.8 GLU 22  A 22  A ? -0.2 
21  THR 21  A 21  A ? CYS 25  A 25  A ? -1.2 LEU 19  A 19  A ? -0.5 ASP 24  A 24  A ? -1.8 ILE 48  A 48  A ? -0.2 
22  GLU 22  A 22  A ? SER 47  A 47  A ? -0.7 SER 23  A 23  A ? -0.3 ILE 48  A 48  A ? -0.1 THR 21  A 21  A ? -0.0 
23  SER 23  A 23  A ? CYS 25  A 25  A ? -0.1 ASP 24  A 24  A ? -0.0 GLU 22  A 22  A ? -0.3 PHE 26  A 26  A ? -0.1 
24  ASP 24  A 24  A ? THR 21  A 21  A ? -1.8 CYS 25  A 25  A ? -0.3 PHE 26  A 26  A ? -0.3 GLU 22  A 22  A ? -0.1 
25  CYS 25  A 25  A ? CYS 43  A 43  A ? -0.0 PHE 26  A 26  A ? -0.0 THR 21  A 21  A ? -1.2 CYS 27  A 27  A ? -0.4 
26  PHE 26  A 26  A ? ASP 24  A 24  A ? -0.3 LYS 20  A 20  A ? -0.1 SER 179 A 179 A ? -0.3 GLY 28  A 28  A ? -0.3 
27  CYS 27  A 27  A ? LEU 19  A 19  A ? -1.3 CYS 25  A 25  A ? -0.4 LEU 19  A 19  A ? -3.4 GLY 180 A 180 A ? -0.2 
28  GLY 28  A 28  A ? SER 179 A 179 A ? -4.2 PHE 26  A 26  A ? -0.3 ALA 40  A 40  A ? -0.5 LEU 30  A 30  A ? -0.3 
29  GLY 29  A 29  A ? ALA 17  A 17  A ? -1.3 CYS 27  A 27  A ? -0.2 ALA 17  A 17  A ? -2.7 LEU 31  A 31  A ? -0.4 
30  LEU 30  A 30  A ? LEU 38  A 38  A ? -2.5 GLY 28  A 28  A ? -0.3 LEU 38  A 38  A ? -3.5 ILE 32  A 32  A ? -0.6 
31  LEU 31  A 31  A ? TYR 15  A 15  A ? -2.0 GLY 29  A 29  A ? -0.4 LEU 105 A 105 A ? -2.6 VAL 37  A 37  A ? -0.2 
32  ILE 32  A 32  A ? VAL 36  A 36  A ? -1.9 LEU 30  A 30  A ? -0.6 GLU 34  A 34  A ? -0.3 VAL 37  A 37  A ? -0.2 
33  ARG 33  A 33  A ? VAL 36  A 36  A ? -1.6 GLN 103 A 103 A ? -0.1 VAL 36  A 36  A ? -1.7 ILE 32  A 32  A ? -0.3 
34  GLU 34  A 34  A ? ASP 35  A 35  A ? -0.3 ILE 32  A 32  A ? -0.3 ALA 96  A 96  A ? -5.0 LYS 94  A 94  A ? -0.1 
35  ASP 35  A 35  A ? ARG 95  A 95  A ? -0.2 VAL 36  A 36  A ? -0.1 LEU 92  A 92  A ? -2.4 VAL 37  A 37  A ? -0.4 
36  VAL 36  A 36  A ? ARG 33  A 33  A ? -1.7 LYS 91  A 91  A ? -0.2 ILE 32  A 32  A ? -1.9 ARG 33  A 33  A ? -1.6 
37  VAL 37  A 37  A ? LEU 90  A 90  A ? -2.4 ASP 35  A 35  A ? -0.4 LEU 90  A 90  A ? -3.2 THR 39  A 39  A ? -0.4 
38  LEU 38  A 38  A ? LEU 30  A 30  A ? -3.5 VAL 36  A 36  A ? -0.4 LEU 30  A 30  A ? -2.5 ALA 40  A 40  A ? -0.2 
39  THR 39  A 39  A ? MET 88  A 88  A ? -2.7 VAL 37  A 37  A ? -0.4 MET 88  A 88  A ? -2.6 ALA 41  A 41  A ? -0.3 
40  ALA 40  A 40  A ? GLY 28  A 28  A ? -0.5 LEU 38  A 38  A ? -0.2 CYS 43  A 43  A ? -1.3 ILE 87  A 87  A ? -0.2 
41  ALA 41  A 41  A ? THR 39  A 39  A ? -0.3 HIS 42  A 42  A ? -0.3 TYR 44  A 44  A ? -1.9 ALA 40  A 40  A ? -0.1 
42  HIS 42  A 42  A ? CYS 43  A 43  A ? -0.3 LEU 83  A 83  A ? -0.1 ALA 41  A 41  A ? -0.3 SER 179 A 179 A ? -0.1 
43  CYS 43  A 43  A ? ALA 40  A 40  A ? -1.3 GLY 28  A 28  A ? -0.1 HIS 42  A 42  A ? -0.3 ALA 41  A 41  A ? -0.2 
44  TYR 44  A 44  A ? ALA 41  A 41  A ? -1.9 ALA 40  A 40  A ? -0.0 CYS 46  A 46  A ? -0.2 ALA 41  A 41  A ? -0.0 
45  GLN 45  A 45  A ? CYS 46  A 46  A ? -0.0 CYS 43  A 43  A ? -0.0 ILE 48  A 48  A ? -0.1 CYS 43  A 43  A ? -0.0 
46  CYS 46  A 46  A ? TYR 44  A 44  A ? -0.2 SER 47  A 47  A ? -0.2 ILE 48  A 48  A ? -0.4 GLN 45  A 45  A ? -0.0 
47  SER 47  A 47  A ? THR 49  A 49  A ? -0.0 SER 68  A 68  A ? -0.0 GLU 22  A 22  A ? -0.7 THR 49  A 49  A ? -0.4 
48  ILE 48  A 48  A ? CYS 46  A 46  A ? -0.4 VAL 69  A 69  A ? -0.2 VAL 69  A 69  A ? -1.7 VAL 50  A 50  A ? -0.4 
49  THR 49  A 49  A ? LYS 20  A 20  A ? -2.8 SER 47  A 47  A ? -0.4 LYS 20  A 20  A ? -3.4 ILE 51  A 51  A ? -0.6 
50  VAL 50  A 50  A ? ILE 67  A 67  A ? -3.5 ILE 48  A 48  A ? -0.4 ILE 67  A 67  A ? -3.1 LEU 52  A 52  A ? -0.6 
51  ILE 51  A 51  A ? CYS 18  A 18  A ? -3.1 THR 49  A 49  A ? -0.6 CYS 18  A 18  A ? -2.6 GLY 53  A 53  A ? -0.3 
52  LEU 52  A 52  A ? GLN 65  A 65  A ? -2.7 VAL 50  A 50  A ? -0.6 GLN 65  A 65  A ? -2.4 ALA 17  A 17  A ? -0.1 
53  GLY 53  A 53  A ? MET 16  A 16  A ? -0.6 ALA 101 A 101 A ? -0.4 HIS 55  A 55  A ? -0.4 THR 63  A 63  A ? -0.2 
54  ALA 54  A 54  A ? MET 16  A 16  A ? -0.3 ILE 51  A 51  A ? -0.2 GLY 53  A 53  A ? -0.2 ILE 57  A 57  A ? -0.2 
55  HIS 55  A 55  A ? GLY 53  A 53  A ? -0.4 ASN 56  A 56  A ? -0.3 LEU 137 A 137 A ? -2.3 ILE 57  A 57  A ? -0.5 
56  ASN 56  A 56  A ? VAL 136 A 136 A ? -0.2 LYS 59  A 59  A ? -0.1 LYS 59  A 59  A ? -1.3 HIS 55  A 55  A ? -0.3 
57  ILE 57  A 57  A ? ASN 135 A 135 A ? -2.1 HIS 55  A 55  A ? -0.5 VAL 136 A 136 A ? -0.1 ASN 56  A 56  A ? -0.1 
58  SER 58  A 58  A ? ASN 135 A 135 A ? -0.6 SER 60  A 60  A ? -0.1 SER 60  A 60  A ? -0.3 ILE 57  A 57  A ? -0.3 
59  LYS 59  A 59  A ? ASN 56  A 56  A ? -1.3 ASN 135 A 135 A ? -0.2 GLU 61  A 61  A ? -1.1 ASN 56  A 56  A ? -0.1 
60  SER 60  A 60  A ? SER 58  A 58  A ? -0.3 ALA 54  A 54  A ? -0.0 SER 62  A 62  A ? -0.4 ILE 57  A 57  A ? -0.1 
61  GLU 61  A 61  A ? LYS 59  A 59  A ? -1.1 ASN 56  A 56  A ? -0.1 GLN 64  A 64  A ? -1.5 ALA 54  A 54  A ? -0.0 
62  SER 62  A 62  A ? SER 60  A 60  A ? -0.4 THR 63  A 63  A ? -0.2 GLU 61  A 61  A ? -0.1 ALA 54  A 54  A ? -0.1 
63  THR 63  A 63  A ? GLY 53  A 53  A ? -0.2 GLN 65  A 65  A ? -0.0 SER 62  A 62  A ? -0.2 GLN 65  A 65  A ? -0.1 
64  GLN 64  A 64  A ? GLU 61  A 61  A ? -1.5 GLY 53  A 53  A ? -0.1 VAL 66  A 66  A ? -0.5 GLY 53  A 53  A ? -0.2 
65  GLN 65  A 65  A ? LEU 52  A 52  A ? -2.4 THR 63  A 63  A ? -0.1 LEU 52  A 52  A ? -2.7 ILE 67  A 67  A ? -0.7 
66  VAL 66  A 66  A ? GLN 64  A 64  A ? -0.5 ILE 51  A 51  A ? -0.2 SER 68  A 68  A ? -0.4 ILE 51  A 51  A ? -0.2 
67  ILE 67  A 67  A ? VAL 50  A 50  A ? -3.1 GLN 65  A 65  A ? -0.7 VAL 50  A 50  A ? -3.5 VAL 69  A 69  A ? -0.1 
68  SER 68  A 68  A ? VAL 66  A 66  A ? -0.4 THR 49  A 49  A ? -0.2 VAL 93  A 93  A ? -2.9 SER 70  A 70  A ? -0.5 
69  VAL 69  A 69  A ? ILE 48  A 48  A ? -1.7 LEU 92  A 92  A ? -0.2 LEU 92  A 92  A ? -0.2 ILE 48  A 48  A ? -0.2 
70  SER 70  A 70  A ? LYS 91  A 91  A ? -2.9 SER 68  A 68  A ? -0.5 ALA 72  A 72  A ? -0.3 LEU 92  A 92  A ? -0.2 
71  ARG 71  A 71  A ? LYS 91  A 91  A ? -1.5 ILE 73  A 73  A ? -0.0 LYS 91  A 91  A ? -3.2 ILE 73  A 73  A ? -0.5 
72  ALA 72  A 72  A ? SER 70  A 70  A ? -0.3 LEU 90  A 90  A ? -0.2 LEU 90  A 90  A ? -0.2 VAL 69  A 69  A ? -0.0 
73  ILE 73  A 73  A ? LEU 89  A 89  A ? -3.2 ARG 71  A 71  A ? -0.5 LEU 89  A 89  A ? -2.1 HIS 75  A 75  A ? -0.1 
74  PRO 74  A 74  A ? ?   ?   ? ?   ? ? ?    ?   ?   ? ?   ? ? ?    MET 88  A 88  A ? -0.2 ASP 86  A 86  A ? -0.1 
75  HIS 75  A 75  A ? ILE 87  A 87  A ? -2.6 ASN 85  A 85  A ? -0.3 TYR 78  A 78  A ? -2.0 ILE 87  A 87  A ? -0.1 
76  LEU 76  A 76  A ? ASN 77  A 77  A ? -0.3 ILE 73  A 73  A ? -0.1 HIS 75  A 75  A ? -0.1 ASN 85  A 85  A ? -0.0 
77  ASN 77  A 77  A ? ASN 85  A 85  A ? -0.1 SER 79  A 79  A ? -0.1 LEU 76  A 76  A ? -0.3 SER 79  A 79  A ? -0.1 
78  TYR 78  A 78  A ? HIS 75  A 75  A ? -2.0 ILE 87  A 87  A ? -0.1 ASP 80  A 80  A ? -0.5 ASN 85  A 85  A ? -0.2 
79  SER 79  A 79  A ? THR 84  A 84  A ? -2.1 ASN 77  A 77  A ? -0.1 LEU 83  A 83  A ? -2.3 THR 84  A 84  A ? -0.4 
80  ASP 80  A 80  A ? TYR 78  A 78  A ? -0.5 HIS 81  A 81  A ? -0.2 SER 79  A 79  A ? -0.1 TYR 78  A 78  A ? -0.0 
81  HIS 81  A 81  A ? THR 82  A 82  A ? -0.1 THR 84  A 84  A ? -0.1 ASP 80  A 80  A ? -0.2 SER 79  A 79  A ? -0.0 
82  THR 82  A 82  A ? THR 84  A 84  A ? -0.1 GLU 155 A 155 A ? -0.0 ASP 80  A 80  A ? -0.2 HIS 81  A 81  A ? -0.1 
83  LEU 83  A 83  A ? SER 79  A 79  A ? -2.3 THR 84  A 84  A ? -0.2 ASP 86  A 86  A ? -0.8 ASN 85  A 85  A ? -0.2 
84  THR 84  A 84  A ? SER 79  A 79  A ? -0.4 ASN 85  A 85  A ? -0.2 SER 79  A 79  A ? -2.1 LEU 83  A 83  A ? -0.2 
85  ASN 85  A 85  A ? TYR 78  A 78  A ? -0.2 ASP 86  A 86  A ? -0.2 ILE 87  A 87  A ? -1.9 HIS 75  A 75  A ? -0.3 
86  ASP 86  A 86  A ? LEU 83  A 83  A ? -0.8 TYR 78  A 78  A ? -0.1 MET 88  A 88  A ? -0.3 ASN 85  A 85  A ? -0.2 
87  ILE 87  A 87  A ? ASN 85  A 85  A ? -1.9 ALA 40  A 40  A ? -0.2 HIS 75  A 75  A ? -2.6 LEU 89  A 89  A ? -0.3 
88  MET 88  A 88  A ? THR 39  A 39  A ? -2.6 ASP 86  A 86  A ? -0.3 THR 39  A 39  A ? -2.7 LEU 90  A 90  A ? -0.4 
89  LEU 89  A 89  A ? ILE 73  A 73  A ? -2.1 ILE 87  A 87  A ? -0.3 ILE 73  A 73  A ? -3.2 LYS 91  A 91  A ? -0.5 
90  LEU 90  A 90  A ? VAL 37  A 37  A ? -3.2 MET 88  A 88  A ? -0.4 VAL 37  A 37  A ? -2.4 LEU 92  A 92  A ? -0.5 
91  LYS 91  A 91  A ? ARG 71  A 71  A ? -3.2 LEU 89  A 89  A ? -0.5 SER 70  A 70  A ? -2.9 ARG 71  A 71  A ? -1.5 
92  LEU 92  A 92  A ? ASP 35  A 35  A ? -2.4 LEU 90  A 90  A ? -0.5 VAL 69  A 69  A ? -0.2 ARG 95  A 95  A ? -0.1 
93  VAL 93  A 93  A ? SER 68  A 68  A ? -2.9 LYS 91  A 91  A ? -0.2 ARG 95  A 95  A ? -0.3 LEU 92  A 92  A ? -0.1 
94  LYS 94  A 94  A ? SER 68  A 68  A ? -0.4 GLU 34  A 34  A ? -0.1 VAL 93  A 93  A ? -0.1 ALA 96  A 96  A ? -0.1 
95  ARG 95  A 95  A ? VAL 93  A 93  A ? -0.3 ALA 96  A 96  A ? -0.1 ASP 35  A 35  A ? -0.2 LYS 97  A 97  A ? -0.2 
96  ALA 96  A 96  A ? GLU 34  A 34  A ? -5.0 ARG 33  A 33  A ? -0.1 LEU 98  A 98  A ? -0.7 ARG 95  A 95  A ? -0.1 
97  LYS 97  A 97  A ? ARG 95  A 95  A ? -0.2 GLN 103 A 103 A ? -0.0 THR 99  A 99  A ? -0.3 ALA 96  A 96  A ? -0.1 
98  LEU 98  A 98  A ? ALA 96  A 96  A ? -0.7 ALA 101 A 101 A ? -0.1 SER 100 A 100 A ? -0.2 GLN 103 A 103 A ? -0.2 
99  THR 99  A 99  A ? VAL 102 A 102 A ? -1.8 LYS 97  A 97  A ? -0.3 VAL 102 A 102 A ? -0.4 GLY 53  A 53  A ? -0.1 
100 SER 100 A 100 A ? ALA 101 A 101 A ? -0.2 LEU 98  A 98  A ? -0.2 GLN 103 A 103 A ? -0.1 LEU 98  A 98  A ? -0.0 
101 ALA 101 A 101 A ? VAL 102 A 102 A ? -0.2 THR 63  A 63  A ? -0.1 GLN 103 A 103 A ? -0.4 GLY 53  A 53  A ? -0.4 
102 VAL 102 A 102 A ? THR 99  A 99  A ? -0.4 LEU 52  A 52  A ? -0.1 THR 99  A 99  A ? -1.8 LEU 104 A 104 A ? -0.3 
103 GLN 103 A 103 A ? PRO 14  A 14  A ? -1.8 ALA 101 A 101 A ? -0.4 LEU 31  A 31  A ? -0.3 LEU 105 A 105 A ? -0.2 
104 LEU 104 A 104 A ? VAL 102 A 102 A ? -0.3 ILE 32  A 32  A ? -0.1 ARG 106 A 106 A ? -0.4 ILE 32  A 32  A ? -0.2 
105 LEU 105 A 105 A ? LEU 31  A 31  A ? -2.6 GLN 103 A 103 A ? -0.2 MET 107 A 107 A ? -0.1 VAL 188 A 188 A ? -0.1 
106 ARG 106 A 106 A ? SER 187 A 187 A ? -0.6 LEU 104 A 104 A ? -0.4 ALA 189 A 189 A ? -2.6 SER 109 A 109 A ? -0.1 
107 MET 107 A 107 A ? VAL 188 A 188 A ? -0.2 LEU 105 A 105 A ? -0.1 GLN 190 A 190 A ? -0.1 ARG 106 A 106 A ? -0.1 
108 PRO 108 A 108 A ? ?   ?   ? ?   ? ? ?    ?   ?   ? ?   ? ? ?    MET 107 A 107 A ? -0.1 GLN 111 A 111 A ? -0.1 
109 SER 109 A 109 A ? ALA 110 A 110 A ? -0.2 ARG 106 A 106 A ? -0.1 GLN 111 A 111 A ? -0.3 MET 107 A 107 A ? -0.0 
110 ALA 110 A 110 A ? ?   ?   ? ?   ? ? ?    ?   ?   ? ?   ? ? ?    SER 109 A 109 A ? -0.2 VAL 112 A 112 A ? -0.2 
111 GLN 111 A 111 A ? SER 109 A 109 A ? -0.3 PRO 108 A 108 A ? -0.1 ARG 113 A 113 A ? -0.2 GLN 190 A 190 A ? -0.0 
112 VAL 112 A 112 A ? ALA 110 A 110 A ? -0.2 GLN 190 A 190 A ? -0.1 GLN 111 A 111 A ? -0.1 GLY 115 A 115 A ? -0.0 
113 ARG 113 A 113 A ? GLN 111 A 111 A ? -0.2 PRO 114 A 114 A ? -0.1 GLN 116 A 116 A ? -2.1 VAL 144 A 144 A ? -0.3 
114 PRO 114 A 114 A ? ?   ?   ? ?   ? ? ?    ?   ?   ? ?   ? ? ?    GLN 145 A 145 A ? -0.2 VAL 117 A 117 A ? -0.1 
115 GLY 115 A 115 A ? VAL 144 A 144 A ? -3.4 GLN 116 A 116 A ? -0.4 VAL 117 A 117 A ? -0.2 GLN 145 A 145 A ? -0.1 
116 GLN 116 A 116 A ? ARG 113 A 113 A ? -2.1 VAL 144 A 144 A ? -0.1 VAL 144 A 144 A ? -2.6 CYS 118 A 118 A ? -0.5 
117 VAL 117 A 117 A ? ILE 143 A 143 A ? -0.2 GLY 115 A 115 A ? -0.2 ASN 186 A 186 A ? -0.3 THR 119 A 119 A ? -0.3 
118 CYS 118 A 118 A ? LEU 142 A 142 A ? -3.5 GLN 116 A 116 A ? -0.5 LEU 142 A 142 A ? -3.8 VAL 120 A 120 A ? -0.4 
119 THR 119 A 119 A ? VAL 184 A 184 A ? -3.4 VAL 117 A 117 A ? -0.3 VAL 184 A 184 A ? -3.4 ALA 121 A 121 A ? -0.4 
120 VAL 120 A 120 A ? VAL 140 A 140 A ? -2.2 CYS 118 A 118 A ? -0.4 VAL 140 A 140 A ? -2.1 GLY 122 A 122 A ? -0.4 
121 ALA 121 A 121 A ? PRO 182 A 182 A ? -0.7 THR 119 A 119 A ? -0.4 TRP 123 A 123 A ? -0.3 GLU 139 A 139 A ? -0.2 
122 GLY 122 A 122 A ? LEU 138 A 138 A ? -2.3 VAL 120 A 120 A ? -0.4 LEU 138 A 138 A ? -2.6 ASP 178 A 178 A ? -0.1 
123 TRP 123 A 123 A ? GLY 177 A 177 A ? -0.4 ALA 121 A 121 A ? -0.3 SER 134 A 134 A ? -0.4 THR 126 A 126 A ? -0.1 
124 GLY 124 A 124 A ? SER 133 A 133 A ? -0.2 ARG 125 A 125 A ? -0.2 SER 134 A 134 A ? -1.5 ILE 2   A 2   A ? -0.3 
125 ARG 125 A 125 A ? LEU 176 A 176 A ? -2.3 SER 133 A 133 A ? -0.2 ILE 2   A 2   A ? -0.5 PHE 175 A 175 A ? -0.2 
126 THR 126 A 126 A ? LYS 132 A 132 A ? -0.7 GLU 1   A 1   A ? -0.3 GLY 4   A 4   A ? -0.3 ARG 125 A 125 A ? -0.1 
127 SER 127 A 127 A ? HIS 130 A 130 A ? -0.4 LYS 132 A 132 A ? -0.2 THR 126 A 126 A ? -0.2 GLY 200 A 200 A ? -0.1 
128 PRO 128 A 128 A ? ?   ?   ? ?   ? ? ?    ?   ?   ? ?   ? ? ?    SER 127 A 127 A ? -0.1 GLY 200 A 200 A ? -0.1 
129 ILE 129 A 129 A ? TYR 199 A 199 A ? -0.0 THR 126 A 126 A ? -0.0 GLN 131 A 131 A ? -0.4 TYR 199 A 199 A ? -0.0 
130 HIS 130 A 130 A ? GLN 131 A 131 A ? -0.1 LYS 132 A 132 A ? -0.1 SER 127 A 127 A ? -0.4 THR 126 A 126 A ? -0.1 
131 GLN 131 A 131 A ? ILE 129 A 129 A ? -0.4 ARG 125 A 125 A ? -0.1 SER 133 A 133 A ? -0.4 HIS 130 A 130 A ? -0.1 
132 LYS 132 A 132 A ? SER 133 A 133 A ? -0.0 GLY 124 A 124 A ? -0.0 THR 126 A 126 A ? -0.7 SER 127 A 127 A ? -0.2 
133 SER 133 A 133 A ? GLN 131 A 131 A ? -0.4 ARG 125 A 125 A ? -0.2 ASN 135 A 135 A ? -0.2 ARG 125 A 125 A ? -0.2 
134 SER 134 A 134 A ? GLY 124 A 124 A ? -1.5 TRP 123 A 123 A ? -0.4 ILE 57  A 57  A ? -0.1 SER 133 A 133 A ? -0.1 
135 ASN 135 A 135 A ? SER 133 A 133 A ? -0.2 ASN 56  A 56  A ? -0.1 ILE 57  A 57  A ? -2.1 SER 58  A 58  A ? -0.6 
136 VAL 136 A 136 A ? ASN 56  A 56  A ? -0.2 ILE 57  A 57  A ? -0.1 LEU 138 A 138 A ? -0.3 ASN 56  A 56  A ? -0.2 
137 LEU 137 A 137 A ? HIS 55  A 55  A ? -2.3 ASN 135 A 135 A ? -0.3 ALA 8   A 8   A ? -2.7 GLU 139 A 139 A ? -0.3 
138 LEU 138 A 138 A ? GLY 122 A 122 A ? -2.6 VAL 136 A 136 A ? -0.3 GLY 122 A 122 A ? -2.3 VAL 140 A 140 A ? -0.3 
139 GLU 139 A 139 A ? HIS 6   A 6   A ? -2.7 LEU 137 A 137 A ? -0.3 HIS 6   A 6   A ? -2.3 ASN 141 A 141 A ? -0.3 
140 VAL 140 A 140 A ? VAL 120 A 120 A ? -2.1 LEU 138 A 138 A ? -0.3 VAL 120 A 120 A ? -2.2 LEU 142 A 142 A ? -0.4 
141 ASN 141 A 141 A ? GLU 139 A 139 A ? -0.3 THR 119 A 119 A ? -0.2 ILE 143 A 143 A ? -0.3 THR 119 A 119 A ? -0.2 
142 LEU 142 A 142 A ? CYS 118 A 118 A ? -3.8 VAL 140 A 140 A ? -0.4 CYS 118 A 118 A ? -3.5 VAL 144 A 144 A ? -0.5 
143 ILE 143 A 143 A ? ASN 141 A 141 A ? -0.3 VAL 117 A 117 A ? -0.2 GLY 166 A 166 A ? -3.3 GLN 145 A 145 A ? -0.4 
144 VAL 144 A 144 A ? GLN 116 A 116 A ? -2.6 LEU 142 A 142 A ? -0.5 GLY 115 A 115 A ? -3.4 VAL 165 A 165 A ? -0.2 
145 GLN 145 A 145 A ? CYS 164 A 164 A ? -4.0 ILE 143 A 143 A ? -0.4 CYS 164 A 164 A ? -0.5 ASP 147 A 147 A ? -0.2 
146 GLU 146 A 146 A ? VAL 144 A 144 A ? -0.2 ASP 147 A 147 A ? -0.1 GLN 149 A 149 A ? -1.6 CYS 150 A 150 A ? -0.6 
147 ASP 147 A 147 A ? TYR 148 A 148 A ? -0.3 GLN 149 A 149 A ? -0.2 GLN 151 A 151 A ? -2.3 CYS 150 A 150 A ? -0.7 
148 TYR 148 A 148 A ? GLN 149 A 149 A ? -0.2 CYS 150 A 150 A ? -0.2 SER 152 A 152 A ? -1.7 ASP 147 A 147 A ? -0.3 
149 GLN 149 A 149 A ? GLU 146 A 146 A ? -1.6 GLN 151 A 151 A ? -0.2 ARG 153 A 153 A ? -0.5 TYR 148 A 148 A ? -0.2 
150 CYS 150 A 150 A ? ASP 147 A 147 A ? -0.7 GLU 146 A 146 A ? -0.6 PHE 154 A 154 A ? -3.8 ARG 153 A 153 A ? -0.6 
151 GLN 151 A 151 A ? ASP 147 A 147 A ? -2.3 SER 152 A 152 A ? -0.2 GLN 149 A 149 A ? -0.2 CYS 150 A 150 A ? -0.2 
152 SER 152 A 152 A ? TYR 148 A 148 A ? -1.7 ASP 147 A 147 A ? -0.2 GLN 151 A 151 A ? -0.2 CYS 150 A 150 A ? -0.2 
153 ARG 153 A 153 A ? CYS 150 A 150 A ? -0.6 GLN 149 A 149 A ? -0.5 GLU 155 A 155 A ? -0.6 GLN 151 A 151 A ? -0.2 
154 PHE 154 A 154 A ? CYS 150 A 150 A ? -3.8 GLU 155 A 155 A ? -0.2 TYR 157 A 157 A ? -1.4 ARG 153 A 153 A ? -0.2 
155 GLU 155 A 155 A ? ARG 153 A 153 A ? -0.6 ALA 156 A 156 A ? -0.3 PHE 154 A 154 A ? -0.2 THR 82  A 82  A ? -0.0 
156 ALA 156 A 156 A ? ILE 158 A 158 A ? -0.1 THR 82  A 82  A ? -0.0 GLU 155 A 155 A ? -0.3 ILE 158 A 158 A ? -0.2 
157 TYR 157 A 157 A ? PHE 154 A 154 A ? -1.4 CYS 150 A 150 A ? -0.2 LYS 159 A 159 A ? -0.5 THR 84  A 84  A ? -0.0 
158 ILE 158 A 158 A ? ALA 156 A 156 A ? -0.2 LYS 159 A 159 A ? -0.1 GLN 162 A 162 A ? -1.5 THR 161 A 161 A ? -1.2 
159 LYS 159 A 159 A ? TYR 157 A 157 A ? -0.5 ALA 160 A 160 A ? -0.3 ILE 158 A 158 A ? -0.1 CYS 164 A 164 A ? -0.1 
160 ALA 160 A 160 A ? THR 161 A 161 A ? -0.2 LEU 163 A 163 A ? -0.0 LYS 159 A 159 A ? -0.3 LEU 163 A 163 A ? -0.0 
161 THR 161 A 161 A ? ILE 158 A 158 A ? -1.2 SER 210 A 210 A ? -0.0 LYS 208 A 208 A ? -2.7 LEU 163 A 163 A ? -0.3 
162 GLN 162 A 162 A ? ILE 158 A 158 A ? -1.5 THR 207 A 207 A ? -0.2 CYS 164 A 164 A ? -0.4 THR 207 A 207 A ? -0.2 
163 LEU 163 A 163 A ? TYR 206 A 206 A ? -2.7 THR 161 A 161 A ? -0.3 TYR 206 A 206 A ? -2.8 VAL 165 A 165 A ? -0.7 
164 CYS 164 A 164 A ? GLN 145 A 145 A ? -0.5 GLN 162 A 162 A ? -0.4 GLN 145 A 145 A ? -4.0 GLY 166 A 166 A ? -0.4 
165 VAL 165 A 165 A ? THR 204 A 204 A ? -2.6 LEU 163 A 163 A ? -0.7 THR 204 A 204 A ? -3.3 VAL 144 A 144 A ? -0.2 
166 GLY 166 A 166 A ? ILE 143 A 143 A ? -3.3 CYS 164 A 164 A ? -0.4 ASP 173 A 173 A ? -0.1 LEU 142 A 142 A ? -0.1 
167 ASP 167 A 167 A ? LYS 172 A 172 A ? -0.5 LEU 170 A 170 A ? -0.2 LEU 170 A 170 A ? -2.4 LYS 172 A 172 A ? -0.5 
168 PRO 168 A 168 A ? ?   ?   ? ?   ? ? ?    ?   ?   ? ?   ? ? ?    ASP 167 A 167 A ? -0.1 ?   ?   ? ?   ? ? ?    
169 ASN 169 A 169 A ? GLY 166 A 166 A ? -0.0 ARG 171 A 171 A ? -0.0 ARG 171 A 171 A ? -0.5 GLY 166 A 166 A ? -0.0 
170 LEU 170 A 170 A ? ASP 167 A 167 A ? -2.4 LYS 172 A 172 A ? -0.2 LYS 172 A 172 A ? -1.5 ASP 167 A 167 A ? -0.2 
171 ARG 171 A 171 A ? ASN 169 A 169 A ? -0.5 ALA 201 A 201 A ? -0.1 ASP 173 A 173 A ? -0.4 ASN 169 A 169 A ? -0.0 
172 LYS 172 A 172 A ? LEU 170 A 170 A ? -1.5 ASP 167 A 167 A ? -0.5 ASP 167 A 167 A ? -0.5 SER 174 A 174 A ? -0.3 
173 ASP 173 A 173 A ? ILE 3   A 3   A ? -1.8 ARG 171 A 171 A ? -0.4 ILE 3   A 3   A ? -2.7 PHE 175 A 175 A ? -0.3 
174 SER 174 A 174 A ? LYS 172 A 172 A ? -0.3 ILE 2   A 2   A ? -0.2 LEU 176 A 176 A ? -0.3 ILE 2   A 2   A ? -0.3 
175 PHE 175 A 175 A ? GLU 1   A 1   A ? -2.3 ASP 173 A 173 A ? -0.3 ASP 178 A 178 A ? -1.0 ARG 125 A 125 A ? -0.2 
176 LEU 176 A 176 A ? SER 174 A 174 A ? -0.3 GLY 177 A 177 A ? -0.3 ARG 125 A 125 A ? -2.3 PHE 175 A 175 A ? -0.2 
177 GLY 177 A 177 A ? GLY 124 A 124 A ? -0.3 PHE 26  A 26  A ? -0.1 TRP 123 A 123 A ? -0.4 LEU 176 A 176 A ? -0.3 
178 ASP 178 A 178 A ? PHE 175 A 175 A ? -1.0 CYS 27  A 27  A ? -0.1 GLY 181 A 181 A ? -2.5 VAL 193 A 193 A ? -0.3 
179 SER 179 A 179 A ? PHE 26  A 26  A ? -0.3 GLY 180 A 180 A ? -0.3 GLY 28  A 28  A ? -4.2 SER 194 A 194 A ? -0.2 
180 GLY 180 A 180 A ? VAL 193 A 193 A ? -2.7 GLY 181 A 181 A ? -0.3 SER 179 A 179 A ? -0.3 LEU 30  A 30  A ? -0.1 
181 GLY 181 A 181 A ? ASP 178 A 178 A ? -2.5 GLY 28  A 28  A ? -0.1 VAL 193 A 193 A ? -2.6 LEU 183 A 183 A ? -0.3 
182 PRO 182 A 182 A ? ?   ?   ? ?   ? ? ?    ?   ?   ? ?   ? ? ?    ALA 121 A 121 A ? -0.7 VAL 184 A 184 A ? -0.6 
183 LEU 183 A 183 A ? GLY 191 A 191 A ? -2.9 GLY 181 A 181 A ? -0.3 GLN 190 A 190 A ? -3.7 GLY 191 A 191 A ? -1.3 
184 VAL 184 A 184 A ? THR 119 A 119 A ? -3.4 PRO 182 A 182 A ? -0.6 THR 119 A 119 A ? -3.4 ASN 186 A 186 A ? -0.4 
185 CYS 185 A 185 A ? VAL 188 A 188 A ? -2.4 LEU 183 A 183 A ? -0.5 VAL 188 A 188 A ? -1.0 CYS 118 A 118 A ? -0.1 
186 ASN 186 A 186 A ? VAL 184 A 184 A ? -0.4 VAL 117 A 117 A ? -0.3 CYS 185 A 185 A ? -0.2 ALA 189 A 189 A ? -0.1 
187 SER 187 A 187 A ? VAL 188 A 188 A ? -0.2 VAL 184 A 184 A ? -0.1 ARG 106 A 106 A ? -0.6 ALA 189 A 189 A ? -0.4 
188 VAL 188 A 188 A ? CYS 185 A 185 A ? -1.0 LEU 105 A 105 A ? -0.1 CYS 185 A 185 A ? -2.4 GLN 190 A 190 A ? -0.5 
189 ALA 189 A 189 A ? ARG 106 A 106 A ? -2.6 SER 187 A 187 A ? -0.4 VAL 184 A 184 A ? -0.2 ILE 192 A 192 A ? -0.1 
190 GLN 190 A 190 A ? LEU 183 A 183 A ? -3.7 VAL 188 A 188 A ? -0.5 ILE 209 A 209 A ? -1.1 SER 210 A 210 A ? -0.5 
191 GLY 191 A 191 A ? LEU 183 A 183 A ? -1.3 LYS 208 A 208 A ? -0.2 LEU 183 A 183 A ? -2.9 VAL 193 A 193 A ? -0.4 
192 ILE 192 A 192 A ? THR 207 A 207 A ? -1.7 GLN 190 A 190 A ? -0.3 THR 207 A 207 A ? -2.9 SER 194 A 194 A ? -0.1 
193 VAL 193 A 193 A ? GLY 181 A 181 A ? -2.6 GLY 191 A 191 A ? -0.4 GLY 180 A 180 A ? -2.7 TYR 206 A 206 A ? -0.2 
194 SER 194 A 194 A ? ALA 205 A 205 A ? -1.3 TYR 195 A 195 A ? -0.3 GLY 196 A 196 A ? -0.3 TYR 206 A 206 A ? -0.2 
195 TYR 195 A 195 A ? ALA 205 A 205 A ? -1.7 LEU 83  A 83  A ? -0.0 ALA 205 A 205 A ? -2.6 SER 194 A 194 A ? -0.3 
196 GLY 196 A 196 A ? SER 194 A 194 A ? -0.3 THR 204 A 204 A ? -0.2 THR 204 A 204 A ? -0.1 GLU 198 A 198 A ? -0.1 
197 ASP 197 A 197 A ? ALA 201 A 201 A ? -0.7 PRO 203 A 203 A ? -0.4 GLY 200 A 200 A ? -2.3 PHE 154 A 154 A ? -0.0 
198 GLU 198 A 198 A ? TYR 199 A 199 A ? -0.3 GLY 200 A 200 A ? -0.1 ASP 197 A 197 A ? -0.1 ?   ?   ? ?   ? ? ?    
199 TYR 199 A 199 A ? ALA 201 A 201 A ? -0.1 PHE 175 A 175 A ? -0.0 GLU 198 A 198 A ? -0.3 ILE 129 A 129 A ? -0.0 
200 GLY 200 A 200 A ? ASP 197 A 197 A ? -2.3 ALA 201 A 201 A ? -0.2 GLU 198 A 198 A ? -0.1 ILE 3   A 3   A ? -0.1 
201 ALA 201 A 201 A ? PRO 203 A 203 A ? -0.1 PRO 202 A 202 A ? -0.1 ASP 197 A 197 A ? -0.7 GLY 200 A 200 A ? -0.2 
202 PRO 202 A 202 A ? ?   ?   ? ?   ? ? ?    ?   ?   ? ?   ? ? ?    GLY 166 A 166 A ? -0.2 THR 204 A 204 A ? -0.1 
203 PRO 203 A 203 A ? ?   ?   ? ?   ? ? ?    ?   ?   ? ?   ? ? ?    ASP 197 A 197 A ? -0.4 ALA 205 A 205 A ? -0.4 
204 THR 204 A 204 A ? VAL 165 A 165 A ? -3.3 GLY 196 A 196 A ? -0.1 VAL 165 A 165 A ? -2.6 TYR 206 A 206 A ? -0.5 
205 ALA 205 A 205 A ? TYR 195 A 195 A ? -2.6 PRO 203 A 203 A ? -0.4 TYR 195 A 195 A ? -1.7 SER 194 A 194 A ? -1.3 
206 TYR 206 A 206 A ? LEU 163 A 163 A ? -2.8 THR 204 A 204 A ? -0.5 LEU 163 A 163 A ? -2.7 LYS 208 A 208 A ? -0.5 
207 THR 207 A 207 A ? ILE 192 A 192 A ? -2.9 ALA 205 A 205 A ? -0.4 ILE 192 A 192 A ? -1.7 ILE 209 A 209 A ? -0.8 
208 LYS 208 A 208 A ? THR 161 A 161 A ? -2.7 TYR 206 A 206 A ? -0.5 SER 211 A 211 A ? -0.9 PHE 212 A 212 A ? -0.4 
209 ILE 209 A 209 A ? GLN 190 A 190 A ? -1.1 THR 207 A 207 A ? -0.8 PHE 212 A 212 A ? -2.2 LEU 213 A 213 A ? -0.3 
210 SER 210 A 210 A ? GLN 190 A 190 A ? -0.5 SER 211 A 211 A ? -0.3 LEU 213 A 213 A ? -1.1 ILE 209 A 209 A ? -0.3 
211 SER 211 A 211 A ? LYS 208 A 208 A ? -0.9 PHE 212 A 212 A ? -0.2 SER 210 A 210 A ? -0.3 ILE 209 A 209 A ? -0.2 
212 PHE 212 A 212 A ? ILE 209 A 209 A ? -2.2 LYS 208 A 208 A ? -0.4 ILE 216 A 216 A ? -2.8 SER 211 A 211 A ? -0.2 
213 LEU 213 A 213 A ? SER 210 A 210 A ? -1.1 ILE 209 A 209 A ? -0.3 LYS 217 A 217 A ? -2.8 GLU 218 A 218 A ? -0.2 
214 PRO 214 A 214 A ? ?   ?   ? ?   ? ? ?    ?   ?   ? ?   ? ? ?    GLU 218 A 218 A ? -2.3 LEU 213 A 213 A ? -0.2 
215 TRP 215 A 215 A ? LYS 217 A 217 A ? -0.2 ILE 216 A 216 A ? -0.2 THR 219 A 219 A ? -2.4 LEU 213 A 213 A ? -0.2 
216 ILE 216 A 216 A ? PHE 212 A 212 A ? -2.8 GLU 218 A 218 A ? -0.2 LEU 220 A 220 A ? -2.2 TRP 215 A 215 A ? -0.2 
217 LYS 217 A 217 A ? LEU 213 A 213 A ? -2.8 GLU 218 A 218 A ? -0.2 GLN 221 A 221 A ? -1.4 ILE 216 A 216 A ? -0.2 
218 GLU 218 A 218 A ? PRO 214 A 214 A ? -2.3 LEU 213 A 213 A ? -0.2 MET 222 A 222 A ? -1.1 LYS 217 A 217 A ? -0.2 
219 THR 219 A 219 A ? TRP 215 A 215 A ? -2.4 LEU 220 A 220 A ? -0.2 GLY 223 A 223 A ? -0.7 MET 222 A 222 A ? -0.3 
220 LEU 220 A 220 A ? ILE 216 A 216 A ? -2.2 GLN 221 A 221 A ? -0.2 THR 219 A 219 A ? -0.2 GLY 223 A 223 A ? -0.2 
221 GLN 221 A 221 A ? LYS 217 A 217 A ? -1.4 ILE 216 A 216 A ? -0.2 LEU 220 A 220 A ? -0.2 THR 219 A 219 A ? -0.2 
222 MET 222 A 222 A ? GLU 218 A 218 A ? -1.1 THR 219 A 219 A ? -0.3 LEU 220 A 220 A ? -0.2 GLN 221 A 221 A ? -0.2 
223 GLY 223 A 223 A ? THR 219 A 219 A ? -0.7 LEU 220 A 220 A ? -0.2 LEU 220 A 220 A ? -0.0 ?   ?   ? ?   ? ? ?    
# 
loop_
_dssp_statistics_histogram.entry_id 
_dssp_statistics_histogram.type 
_dssp_statistics_histogram.1 
_dssp_statistics_histogram.2 
_dssp_statistics_histogram.3 
_dssp_statistics_histogram.4 
_dssp_statistics_histogram.5 
_dssp_statistics_histogram.6 
_dssp_statistics_histogram.7 
_dssp_statistics_histogram.8 
_dssp_statistics_histogram.9 
_dssp_statistics_histogram.10 
_dssp_statistics_histogram.11 
_dssp_statistics_histogram.12 
_dssp_statistics_histogram.13 
_dssp_statistics_histogram.14 
_dssp_statistics_histogram.15 
_dssp_statistics_histogram.16 
_dssp_statistics_histogram.17 
_dssp_statistics_histogram.18 
_dssp_statistics_histogram.19 
_dssp_statistics_histogram.20 
_dssp_statistics_histogram.21 
_dssp_statistics_histogram.22 
_dssp_statistics_histogram.23 
_dssp_statistics_histogram.24 
_dssp_statistics_histogram.25 
_dssp_statistics_histogram.26 
_dssp_statistics_histogram.27 
_dssp_statistics_histogram.28 
_dssp_statistics_histogram.29 
_dssp_statistics_histogram.30 
Erinaceus_europaeus_GeneID=103126477 residues_per_alpha_helix        0 0 0 0 1 0 0 0 0 1 0 0 0 0 0 0 0 0 0 0 0 0 0 0 0 0 0 0 0 0 
Erinaceus_europaeus_GeneID=103126477 parallel_bridges_per_ladder     1 0 0 0 0 0 0 0 0 0 0 0 0 0 0 0 0 0 0 0 0 0 0 0 0 0 0 0 0 0 
Erinaceus_europaeus_GeneID=103126477 antiparallel_bridges_per_ladder 3 3 1 5 3 1 0 0 0 0 0 0 0 0 0 0 0 0 0 0 0 0 0 0 0 0 0 0 0 0 
Erinaceus_europaeus_GeneID=103126477 ladders_per_sheet               1 0 0 0 0 1 0 1 0 0 0 0 0 0 0 0 0 0 0 0 0 0 0 0 0 0 0 0 0 0 
# 
loop_
_dssp_statistics_hbond.entry_id 
_dssp_statistics_hbond.type 
_dssp_statistics_hbond.count 
_dssp_statistics_hbond.count_per_100 
Erinaceus_europaeus_GeneID=103126477 O(I)-->H-N(J)          141 63.2 
Erinaceus_europaeus_GeneID=103126477 'PARALLEL BRIDGES'     2   0.9  
Erinaceus_europaeus_GeneID=103126477 'ANTIPARALLEL BRIDGES' 72  32.3 
Erinaceus_europaeus_GeneID=103126477 O(I)-->H-N(I-5)        1   0.4  
Erinaceus_europaeus_GeneID=103126477 O(I)-->H-N(I-4)        3   1.3  
Erinaceus_europaeus_GeneID=103126477 O(I)-->H-N(I-3)        3   1.3  
Erinaceus_europaeus_GeneID=103126477 O(I)-->H-N(I-2)        0   0.0  
Erinaceus_europaeus_GeneID=103126477 O(I)-->H-N(I-1)        0   0.0  
Erinaceus_europaeus_GeneID=103126477 O(I)-->H-N(I+0)        0   0.0  
Erinaceus_europaeus_GeneID=103126477 O(I)-->H-N(I+1)        0   0.0  
Erinaceus_europaeus_GeneID=103126477 O(I)-->H-N(I+2)        18  8.1  
Erinaceus_europaeus_GeneID=103126477 O(I)-->H-N(I+3)        25  11.2 
Erinaceus_europaeus_GeneID=103126477 O(I)-->H-N(I+4)        14  6.3  
Erinaceus_europaeus_GeneID=103126477 O(I)-->H-N(I+5)        0   0.0  
# 
_dssp_statistics.entry_id                       Erinaceus_europaeus_GeneID=103126477 
_dssp_statistics.nr_of_residues                 223 
_dssp_statistics.nr_of_chains                   1 
_dssp_statistics.nr_of_ss_bridges_total         0 
_dssp_statistics.nr_of_ss_bridges_intra_chain   0 
_dssp_statistics.nr_of_ss_bridges_inter_chain   0 
# 
loop_
_chem_comp.id 
_chem_comp.type 
_chem_comp.mon_nstd_flag 
_chem_comp.name 
_chem_comp.formula 
_chem_comp.formula_weight 
ALA 'L-PEPTIDE LINKING' y ALANINE         'C3 H7 N O2'     89.093 
ARG 'L-PEPTIDE LINKING' y ARGININE        'C6 H15 N4 O2'  175.209 
ASN 'L-PEPTIDE LINKING' y ASPARAGINE      'C4 H8 N2 O3'   132.118 
ASP 'L-PEPTIDE LINKING' y 'ASPARTIC ACID' 'C4 H7 N O4'    133.103 
CYS 'L-PEPTIDE LINKING' y CYSTEINE        'C3 H7 N O2 S'  121.158 
GLN 'L-PEPTIDE LINKING' y GLUTAMINE       'C5 H10 N2 O3'  146.144 
GLU 'L-PEPTIDE LINKING' y 'GLUTAMIC ACID' 'C5 H9 N O4'    147.129 
GLY 'PEPTIDE LINKING'   y GLYCINE         'C2 H5 N O2'     75.067 
HIS 'L-PEPTIDE LINKING' y HISTIDINE       'C6 H10 N3 O2'  156.162 
ILE 'L-PEPTIDE LINKING' y ISOLEUCINE      'C6 H13 N O2'   131.173 
LEU 'L-PEPTIDE LINKING' y LEUCINE         'C6 H13 N O2'   131.173 
LYS 'L-PEPTIDE LINKING' y LYSINE          'C6 H15 N2 O2'  147.195 
MET 'L-PEPTIDE LINKING' y METHIONINE      'C5 H11 N O2 S' 149.211 
PHE 'L-PEPTIDE LINKING' y PHENYLALANINE   'C9 H11 N O2'   165.189 
PRO 'L-PEPTIDE LINKING' y PROLINE         'C5 H9 N O2'     115.13 
SER 'L-PEPTIDE LINKING' y SERINE          'C3 H7 N O3'    105.093 
THR 'L-PEPTIDE LINKING' y THREONINE       'C4 H9 N O3'    119.119 
TRP 'L-PEPTIDE LINKING' y TRYPTOPHAN      'C11 H12 N2 O2' 204.225 
TYR 'L-PEPTIDE LINKING' y TYROSINE        'C9 H11 N O3'   181.189 
VAL 'L-PEPTIDE LINKING' y VALINE          'C5 H11 N O2'   117.146 
# 
loop_
_atom_type.symbol 
N 
C 
O 
S 
# 
loop_
_entity_poly_seq.entity_id 
_entity_poly_seq.num 
_entity_poly_seq.mon_id 
_entity_poly_seq.hetero 
1   1 GLU n 
1   2 ILE n 
1   3 ILE n 
1   4 GLY n 
1   5 GLY n 
1   6 HIS n 
1   7 GLU n 
1   8 ALA n 
1   9 ARG n 
1  10 PRO n 
1  11 HIS n 
1  12 SER n 
1  13 HIS n 
1  14 PRO n 
1  15 TYR n 
1  16 MET n 
1  17 ALA n 
1  18 CYS n 
1  19 LEU n 
1  20 LYS n 
1  21 THR n 
1  22 GLU n 
1  23 SER n 
1  24 ASP n 
1  25 CYS n 
1  26 PHE n 
1  27 CYS n 
1  28 GLY n 
1  29 GLY n 
1  30 LEU n 
1  31 LEU n 
1  32 ILE n 
1  33 ARG n 
1  34 GLU n 
1  35 ASP n 
1  36 VAL n 
1  37 VAL n 
1  38 LEU n 
1  39 THR n 
1  40 ALA n 
1  41 ALA n 
1  42 HIS n 
1  43 CYS n 
1  44 TYR n 
1  45 GLN n 
1  46 CYS n 
1  47 SER n 
1  48 ILE n 
1  49 THR n 
1  50 VAL n 
1  51 ILE n 
1  52 LEU n 
1  53 GLY n 
1  54 ALA n 
1  55 HIS n 
1  56 ASN n 
1  57 ILE n 
1  58 SER n 
1  59 LYS n 
1  60 SER n 
1  61 GLU n 
1  62 SER n 
1  63 THR n 
1  64 GLN n 
1  65 GLN n 
1  66 VAL n 
1  67 ILE n 
1  68 SER n 
1  69 VAL n 
1  70 SER n 
1  71 ARG n 
1  72 ALA n 
1  73 ILE n 
1  74 PRO n 
1  75 HIS n 
1  76 LEU n 
1  77 ASN n 
1  78 TYR n 
1  79 SER n 
1  80 ASP n 
1  81 HIS n 
1  82 THR n 
1  83 LEU n 
1  84 THR n 
1  85 ASN n 
1  86 ASP n 
1  87 ILE n 
1  88 MET n 
1  89 LEU n 
1  90 LEU n 
1  91 LYS n 
1  92 LEU n 
1  93 VAL n 
1  94 LYS n 
1  95 ARG n 
1  96 ALA n 
1  97 LYS n 
1  98 LEU n 
1  99 THR n 
1 100 SER n 
1 101 ALA n 
1 102 VAL n 
1 103 GLN n 
1 104 LEU n 
1 105 LEU n 
1 106 ARG n 
1 107 MET n 
1 108 PRO n 
1 109 SER n 
1 110 ALA n 
1 111 GLN n 
1 112 VAL n 
1 113 ARG n 
1 114 PRO n 
1 115 GLY n 
1 116 GLN n 
1 117 VAL n 
1 118 CYS n 
1 119 THR n 
1 120 VAL n 
1 121 ALA n 
1 122 GLY n 
1 123 TRP n 
1 124 GLY n 
1 125 ARG n 
1 126 THR n 
1 127 SER n 
1 128 PRO n 
1 129 ILE n 
1 130 HIS n 
1 131 GLN n 
1 132 LYS n 
1 133 SER n 
1 134 SER n 
1 135 ASN n 
1 136 VAL n 
1 137 LEU n 
1 138 LEU n 
1 139 GLU n 
1 140 VAL n 
1 141 ASN n 
1 142 LEU n 
1 143 ILE n 
1 144 VAL n 
1 145 GLN n 
1 146 GLU n 
1 147 ASP n 
1 148 TYR n 
1 149 GLN n 
1 150 CYS n 
1 151 GLN n 
1 152 SER n 
1 153 ARG n 
1 154 PHE n 
1 155 GLU n 
1 156 ALA n 
1 157 TYR n 
1 158 ILE n 
1 159 LYS n 
1 160 ALA n 
1 161 THR n 
1 162 GLN n 
1 163 LEU n 
1 164 CYS n 
1 165 VAL n 
1 166 GLY n 
1 167 ASP n 
1 168 PRO n 
1 169 ASN n 
1 170 LEU n 
1 171 ARG n 
1 172 LYS n 
1 173 ASP n 
1 174 SER n 
1 175 PHE n 
1 176 LEU n 
1 177 GLY n 
1 178 ASP n 
1 179 SER n 
1 180 GLY n 
1 181 GLY n 
1 182 PRO n 
1 183 LEU n 
1 184 VAL n 
1 185 CYS n 
1 186 ASN n 
1 187 SER n 
1 188 VAL n 
1 189 ALA n 
1 190 GLN n 
1 191 GLY n 
1 192 ILE n 
1 193 VAL n 
1 194 SER n 
1 195 TYR n 
1 196 GLY n 
1 197 ASP n 
1 198 GLU n 
1 199 TYR n 
1 200 GLY n 
1 201 ALA n 
1 202 PRO n 
1 203 PRO n 
1 204 THR n 
1 205 ALA n 
1 206 TYR n 
1 207 THR n 
1 208 LYS n 
1 209 ILE n 
1 210 SER n 
1 211 SER n 
1 212 PHE n 
1 213 LEU n 
1 214 PRO n 
1 215 TRP n 
1 216 ILE n 
1 217 LYS n 
1 218 GLU n 
1 219 THR n 
1 220 LEU n 
1 221 GLN n 
1 222 MET n 
1 223 GLY n 
# 
loop_
_pdbx_poly_seq_scheme.asym_id 
_pdbx_poly_seq_scheme.entity_id 
_pdbx_poly_seq_scheme.seq_id 
_pdbx_poly_seq_scheme.mon_id 
_pdbx_poly_seq_scheme.ndb_seq_num 
_pdbx_poly_seq_scheme.pdb_seq_num 
_pdbx_poly_seq_scheme.auth_seq_num 
_pdbx_poly_seq_scheme.pdb_mon_id 
_pdbx_poly_seq_scheme.auth_mon_id 
_pdbx_poly_seq_scheme.pdb_strand_id 
_pdbx_poly_seq_scheme.pdb_ins_code 
_pdbx_poly_seq_scheme.hetero 
A 1   1 GLU   1 1   1   GLU GLU A ? n 
A 1   2 ILE   2 2   2   ILE ILE A ? n 
A 1   3 ILE   3 3   3   ILE ILE A ? n 
A 1   4 GLY   4 4   4   GLY GLY A ? n 
A 1   5 GLY   5 5   5   GLY GLY A ? n 
A 1   6 HIS   6 6   6   HIS HIS A ? n 
A 1   7 GLU   7 7   7   GLU GLU A ? n 
A 1   8 ALA   8 8   8   ALA ALA A ? n 
A 1   9 ARG   9 9   9   ARG ARG A ? n 
A 1  10 PRO  10 10  10  PRO PRO A ? n 
A 1  11 HIS  11 11  11  HIS HIS A ? n 
A 1  12 SER  12 12  12  SER SER A ? n 
A 1  13 HIS  13 13  13  HIS HIS A ? n 
A 1  14 PRO  14 14  14  PRO PRO A ? n 
A 1  15 TYR  15 15  15  TYR TYR A ? n 
A 1  16 MET  16 16  16  MET MET A ? n 
A 1  17 ALA  17 17  17  ALA ALA A ? n 
A 1  18 CYS  18 18  18  CYS CYS A ? n 
A 1  19 LEU  19 19  19  LEU LEU A ? n 
A 1  20 LYS  20 20  20  LYS LYS A ? n 
A 1  21 THR  21 21  21  THR THR A ? n 
A 1  22 GLU  22 22  22  GLU GLU A ? n 
A 1  23 SER  23 23  23  SER SER A ? n 
A 1  24 ASP  24 24  24  ASP ASP A ? n 
A 1  25 CYS  25 25  25  CYS CYS A ? n 
A 1  26 PHE  26 26  26  PHE PHE A ? n 
A 1  27 CYS  27 27  27  CYS CYS A ? n 
A 1  28 GLY  28 28  28  GLY GLY A ? n 
A 1  29 GLY  29 29  29  GLY GLY A ? n 
A 1  30 LEU  30 30  30  LEU LEU A ? n 
A 1  31 LEU  31 31  31  LEU LEU A ? n 
A 1  32 ILE  32 32  32  ILE ILE A ? n 
A 1  33 ARG  33 33  33  ARG ARG A ? n 
A 1  34 GLU  34 34  34  GLU GLU A ? n 
A 1  35 ASP  35 35  35  ASP ASP A ? n 
A 1  36 VAL  36 36  36  VAL VAL A ? n 
A 1  37 VAL  37 37  37  VAL VAL A ? n 
A 1  38 LEU  38 38  38  LEU LEU A ? n 
A 1  39 THR  39 39  39  THR THR A ? n 
A 1  40 ALA  40 40  40  ALA ALA A ? n 
A 1  41 ALA  41 41  41  ALA ALA A ? n 
A 1  42 HIS  42 42  42  HIS HIS A ? n 
A 1  43 CYS  43 43  43  CYS CYS A ? n 
A 1  44 TYR  44 44  44  TYR TYR A ? n 
A 1  45 GLN  45 45  45  GLN GLN A ? n 
A 1  46 CYS  46 46  46  CYS CYS A ? n 
A 1  47 SER  47 47  47  SER SER A ? n 
A 1  48 ILE  48 48  48  ILE ILE A ? n 
A 1  49 THR  49 49  49  THR THR A ? n 
A 1  50 VAL  50 50  50  VAL VAL A ? n 
A 1  51 ILE  51 51  51  ILE ILE A ? n 
A 1  52 LEU  52 52  52  LEU LEU A ? n 
A 1  53 GLY  53 53  53  GLY GLY A ? n 
A 1  54 ALA  54 54  54  ALA ALA A ? n 
A 1  55 HIS  55 55  55  HIS HIS A ? n 
A 1  56 ASN  56 56  56  ASN ASN A ? n 
A 1  57 ILE  57 57  57  ILE ILE A ? n 
A 1  58 SER  58 58  58  SER SER A ? n 
A 1  59 LYS  59 59  59  LYS LYS A ? n 
A 1  60 SER  60 60  60  SER SER A ? n 
A 1  61 GLU  61 61  61  GLU GLU A ? n 
A 1  62 SER  62 62  62  SER SER A ? n 
A 1  63 THR  63 63  63  THR THR A ? n 
A 1  64 GLN  64 64  64  GLN GLN A ? n 
A 1  65 GLN  65 65  65  GLN GLN A ? n 
A 1  66 VAL  66 66  66  VAL VAL A ? n 
A 1  67 ILE  67 67  67  ILE ILE A ? n 
A 1  68 SER  68 68  68  SER SER A ? n 
A 1  69 VAL  69 69  69  VAL VAL A ? n 
A 1  70 SER  70 70  70  SER SER A ? n 
A 1  71 ARG  71 71  71  ARG ARG A ? n 
A 1  72 ALA  72 72  72  ALA ALA A ? n 
A 1  73 ILE  73 73  73  ILE ILE A ? n 
A 1  74 PRO  74 74  74  PRO PRO A ? n 
A 1  75 HIS  75 75  75  HIS HIS A ? n 
A 1  76 LEU  76 76  76  LEU LEU A ? n 
A 1  77 ASN  77 77  77  ASN ASN A ? n 
A 1  78 TYR  78 78  78  TYR TYR A ? n 
A 1  79 SER  79 79  79  SER SER A ? n 
A 1  80 ASP  80 80  80  ASP ASP A ? n 
A 1  81 HIS  81 81  81  HIS HIS A ? n 
A 1  82 THR  82 82  82  THR THR A ? n 
A 1  83 LEU  83 83  83  LEU LEU A ? n 
A 1  84 THR  84 84  84  THR THR A ? n 
A 1  85 ASN  85 85  85  ASN ASN A ? n 
A 1  86 ASP  86 86  86  ASP ASP A ? n 
A 1  87 ILE  87 87  87  ILE ILE A ? n 
A 1  88 MET  88 88  88  MET MET A ? n 
A 1  89 LEU  89 89  89  LEU LEU A ? n 
A 1  90 LEU  90 90  90  LEU LEU A ? n 
A 1  91 LYS  91 91  91  LYS LYS A ? n 
A 1  92 LEU  92 92  92  LEU LEU A ? n 
A 1  93 VAL  93 93  93  VAL VAL A ? n 
A 1  94 LYS  94 94  94  LYS LYS A ? n 
A 1  95 ARG  95 95  95  ARG ARG A ? n 
A 1  96 ALA  96 96  96  ALA ALA A ? n 
A 1  97 LYS  97 97  97  LYS LYS A ? n 
A 1  98 LEU  98 98  98  LEU LEU A ? n 
A 1  99 THR  99 99  99  THR THR A ? n 
A 1 100 SER 100 100 100 SER SER A ? n 
A 1 101 ALA 101 101 101 ALA ALA A ? n 
A 1 102 VAL 102 102 102 VAL VAL A ? n 
A 1 103 GLN 103 103 103 GLN GLN A ? n 
A 1 104 LEU 104 104 104 LEU LEU A ? n 
A 1 105 LEU 105 105 105 LEU LEU A ? n 
A 1 106 ARG 106 106 106 ARG ARG A ? n 
A 1 107 MET 107 107 107 MET MET A ? n 
A 1 108 PRO 108 108 108 PRO PRO A ? n 
A 1 109 SER 109 109 109 SER SER A ? n 
A 1 110 ALA 110 110 110 ALA ALA A ? n 
A 1 111 GLN 111 111 111 GLN GLN A ? n 
A 1 112 VAL 112 112 112 VAL VAL A ? n 
A 1 113 ARG 113 113 113 ARG ARG A ? n 
A 1 114 PRO 114 114 114 PRO PRO A ? n 
A 1 115 GLY 115 115 115 GLY GLY A ? n 
A 1 116 GLN 116 116 116 GLN GLN A ? n 
A 1 117 VAL 117 117 117 VAL VAL A ? n 
A 1 118 CYS 118 118 118 CYS CYS A ? n 
A 1 119 THR 119 119 119 THR THR A ? n 
A 1 120 VAL 120 120 120 VAL VAL A ? n 
A 1 121 ALA 121 121 121 ALA ALA A ? n 
A 1 122 GLY 122 122 122 GLY GLY A ? n 
A 1 123 TRP 123 123 123 TRP TRP A ? n 
A 1 124 GLY 124 124 124 GLY GLY A ? n 
A 1 125 ARG 125 125 125 ARG ARG A ? n 
A 1 126 THR 126 126 126 THR THR A ? n 
A 1 127 SER 127 127 127 SER SER A ? n 
A 1 128 PRO 128 128 128 PRO PRO A ? n 
A 1 129 ILE 129 129 129 ILE ILE A ? n 
A 1 130 HIS 130 130 130 HIS HIS A ? n 
A 1 131 GLN 131 131 131 GLN GLN A ? n 
A 1 132 LYS 132 132 132 LYS LYS A ? n 
A 1 133 SER 133 133 133 SER SER A ? n 
A 1 134 SER 134 134 134 SER SER A ? n 
A 1 135 ASN 135 135 135 ASN ASN A ? n 
A 1 136 VAL 136 136 136 VAL VAL A ? n 
A 1 137 LEU 137 137 137 LEU LEU A ? n 
A 1 138 LEU 138 138 138 LEU LEU A ? n 
A 1 139 GLU 139 139 139 GLU GLU A ? n 
A 1 140 VAL 140 140 140 VAL VAL A ? n 
A 1 141 ASN 141 141 141 ASN ASN A ? n 
A 1 142 LEU 142 142 142 LEU LEU A ? n 
A 1 143 ILE 143 143 143 ILE ILE A ? n 
A 1 144 VAL 144 144 144 VAL VAL A ? n 
A 1 145 GLN 145 145 145 GLN GLN A ? n 
A 1 146 GLU 146 146 146 GLU GLU A ? n 
A 1 147 ASP 147 147 147 ASP ASP A ? n 
A 1 148 TYR 148 148 148 TYR TYR A ? n 
A 1 149 GLN 149 149 149 GLN GLN A ? n 
A 1 150 CYS 150 150 150 CYS CYS A ? n 
A 1 151 GLN 151 151 151 GLN GLN A ? n 
A 1 152 SER 152 152 152 SER SER A ? n 
A 1 153 ARG 153 153 153 ARG ARG A ? n 
A 1 154 PHE 154 154 154 PHE PHE A ? n 
A 1 155 GLU 155 155 155 GLU GLU A ? n 
A 1 156 ALA 156 156 156 ALA ALA A ? n 
A 1 157 TYR 157 157 157 TYR TYR A ? n 
A 1 158 ILE 158 158 158 ILE ILE A ? n 
A 1 159 LYS 159 159 159 LYS LYS A ? n 
A 1 160 ALA 160 160 160 ALA ALA A ? n 
A 1 161 THR 161 161 161 THR THR A ? n 
A 1 162 GLN 162 162 162 GLN GLN A ? n 
A 1 163 LEU 163 163 163 LEU LEU A ? n 
A 1 164 CYS 164 164 164 CYS CYS A ? n 
A 1 165 VAL 165 165 165 VAL VAL A ? n 
A 1 166 GLY 166 166 166 GLY GLY A ? n 
A 1 167 ASP 167 167 167 ASP ASP A ? n 
A 1 168 PRO 168 168 168 PRO PRO A ? n 
A 1 169 ASN 169 169 169 ASN ASN A ? n 
A 1 170 LEU 170 170 170 LEU LEU A ? n 
A 1 171 ARG 171 171 171 ARG ARG A ? n 
A 1 172 LYS 172 172 172 LYS LYS A ? n 
A 1 173 ASP 173 173 173 ASP ASP A ? n 
A 1 174 SER 174 174 174 SER SER A ? n 
A 1 175 PHE 175 175 175 PHE PHE A ? n 
A 1 176 LEU 176 176 176 LEU LEU A ? n 
A 1 177 GLY 177 177 177 GLY GLY A ? n 
A 1 178 ASP 178 178 178 ASP ASP A ? n 
A 1 179 SER 179 179 179 SER SER A ? n 
A 1 180 GLY 180 180 180 GLY GLY A ? n 
A 1 181 GLY 181 181 181 GLY GLY A ? n 
A 1 182 PRO 182 182 182 PRO PRO A ? n 
A 1 183 LEU 183 183 183 LEU LEU A ? n 
A 1 184 VAL 184 184 184 VAL VAL A ? n 
A 1 185 CYS 185 185 185 CYS CYS A ? n 
A 1 186 ASN 186 186 186 ASN ASN A ? n 
A 1 187 SER 187 187 187 SER SER A ? n 
A 1 188 VAL 188 188 188 VAL VAL A ? n 
A 1 189 ALA 189 189 189 ALA ALA A ? n 
A 1 190 GLN 190 190 190 GLN GLN A ? n 
A 1 191 GLY 191 191 191 GLY GLY A ? n 
A 1 192 ILE 192 192 192 ILE ILE A ? n 
A 1 193 VAL 193 193 193 VAL VAL A ? n 
A 1 194 SER 194 194 194 SER SER A ? n 
A 1 195 TYR 195 195 195 TYR TYR A ? n 
A 1 196 GLY 196 196 196 GLY GLY A ? n 
A 1 197 ASP 197 197 197 ASP ASP A ? n 
A 1 198 GLU 198 198 198 GLU GLU A ? n 
A 1 199 TYR 199 199 199 TYR TYR A ? n 
A 1 200 GLY 200 200 200 GLY GLY A ? n 
A 1 201 ALA 201 201 201 ALA ALA A ? n 
A 1 202 PRO 202 202 202 PRO PRO A ? n 
A 1 203 PRO 203 203 203 PRO PRO A ? n 
A 1 204 THR 204 204 204 THR THR A ? n 
A 1 205 ALA 205 205 205 ALA ALA A ? n 
A 1 206 TYR 206 206 206 TYR TYR A ? n 
A 1 207 THR 207 207 207 THR THR A ? n 
A 1 208 LYS 208 208 208 LYS LYS A ? n 
A 1 209 ILE 209 209 209 ILE ILE A ? n 
A 1 210 SER 210 210 210 SER SER A ? n 
A 1 211 SER 211 211 211 SER SER A ? n 
A 1 212 PHE 212 212 212 PHE PHE A ? n 
A 1 213 LEU 213 213 213 LEU LEU A ? n 
A 1 214 PRO 214 214 214 PRO PRO A ? n 
A 1 215 TRP 215 215 215 TRP TRP A ? n 
A 1 216 ILE 216 216 216 ILE ILE A ? n 
A 1 217 LYS 217 217 217 LYS LYS A ? n 
A 1 218 GLU 218 218 218 GLU GLU A ? n 
A 1 219 THR 219 219 219 THR THR A ? n 
A 1 220 LEU 220 220 220 LEU LEU A ? n 
A 1 221 GLN 221 221 221 GLN GLN A ? n 
A 1 222 MET 222 222 222 MET MET A ? n 
A 1 223 GLY 223 223 223 GLY GLY A ? n 
# 
loop_
_atom_site.group_PDB 
_atom_site.id 
_atom_site.type_symbol 
_atom_site.label_atom_id 
_atom_site.label_alt_id 
_atom_site.label_comp_id 
_atom_site.label_asym_id 
_atom_site.label_entity_id 
_atom_site.label_seq_id 
_atom_site.pdbx_PDB_ins_code 
_atom_site.Cartn_x 
_atom_site.Cartn_y 
_atom_site.Cartn_z 
_atom_site.occupancy 
_atom_site.B_iso_or_equiv 
_atom_site.pdbx_formal_charge 
_atom_site.auth_seq_id 
_atom_site.auth_comp_id 
_atom_site.auth_asym_id 
_atom_site.auth_atom_id 
_atom_site.pdbx_PDB_model_num 
ATOM 1    N N   ? GLU A 1   1 ?   4.364   9.301  -1.165 1.000 61.160 ? 1   GLU A N   1 
ATOM 2    C CA  ? GLU A 1   1 ?   4.498  10.249  -2.267 1.000 61.160 ? 1   GLU A CA  1 
ATOM 3    C C   ? GLU A 1   1 ?   3.849   9.712  -3.540 1.000 61.160 ? 1   GLU A C   1 
ATOM 4    C CB  ? GLU A 1   1 ?   5.972  10.571  -2.524 1.000 61.160 ? 1   GLU A CB  1 
ATOM 5    O O   ? GLU A 1   1 ?   4.030   8.544  -3.889 1.000 61.160 ? 1   GLU A O   1 
ATOM 6    C CG  ? GLU A 1   1 ?   6.190  11.732  -3.483 1.000 61.160 ? 1   GLU A CG  1 
ATOM 7    C CD  ? GLU A 1   1 ?   7.658  12.059  -3.705 1.000 61.160 ? 1   GLU A CD  1 
ATOM 8    O OE1 ? GLU A 1   1 ?   7.963  12.960  -4.520 1.000 61.160 ? 1   GLU A OE1 1 
ATOM 9    O OE2 ? GLU A 1   1 ?   8.511  11.409  -3.060 1.000 61.160 ? 1   GLU A OE2 1 
ATOM 10   N N   ? ILE A 1   2 ?   2.941  10.390  -4.111 1.000 72.050 ? 2   ILE A N   1 
ATOM 11   C CA  ? ILE A 1   2 ?   2.555  10.195  -5.504 1.000 72.050 ? 2   ILE A CA  1 
ATOM 12   C C   ? ILE A 1   2 ?   3.253  11.229  -6.384 1.000 72.050 ? 2   ILE A C   1 
ATOM 13   C CB  ? ILE A 1   2 ?   1.022  10.285  -5.684 1.000 72.050 ? 2   ILE A CB  1 
ATOM 14   O O   ? ILE A 1   2 ?   2.792  12.368  -6.498 1.000 72.050 ? 2   ILE A O   1 
ATOM 15   C CG1 ? ILE A 1   2 ?   0.317   9.289  -4.756 1.000 72.050 ? 2   ILE A CG1 1 
ATOM 16   C CG2 ? ILE A 1   2 ?   0.635  10.041  -7.145 1.000 72.050 ? 2   ILE A CG2 1 
ATOM 17   C CD1 ? ILE A 1   2 ?   0.596   7.830  -5.087 1.000 72.050 ? 2   ILE A CD1 1 
ATOM 18   N N   ? ILE A 1   3 ?   4.552  11.022  -6.665 1.000 78.120 ? 3   ILE A N   1 
ATOM 19   C CA  ? ILE A 1   3 ?   5.372  11.936  -7.453 1.000 78.120 ? 3   ILE A CA  1 
ATOM 20   C C   ? ILE A 1   3 ?   4.841  12.004  -8.883 1.000 78.120 ? 3   ILE A C   1 
ATOM 21   C CB  ? ILE A 1   3 ?   6.857  11.507  -7.452 1.000 78.120 ? 3   ILE A CB  1 
ATOM 22   O O   ? ILE A 1   3 ?   4.678  10.974  -9.541 1.000 78.120 ? 3   ILE A O   1 
ATOM 23   C CG1 ? ILE A 1   3 ?   7.400  11.468  -6.019 1.000 78.120 ? 3   ILE A CG1 1 
ATOM 24   C CG2 ? ILE A 1   3 ?   7.690  12.446  -8.329 1.000 78.120 ? 3   ILE A CG2 1 
ATOM 25   C CD1 ? ILE A 1   3 ?   8.818  10.923  -5.910 1.000 78.120 ? 3   ILE A CD1 1 
ATOM 26   N N   ? GLY A 1   4 ?   4.532  13.279  -9.252 1.000 80.710 ? 4   GLY A N   1 
ATOM 27   C CA  ? GLY A 1   4 ?   4.031  13.451 -10.606 1.000 80.710 ? 4   GLY A CA  1 
ATOM 28   C C   ? GLY A 1   4 ?   2.557  13.120 -10.744 1.000 80.710 ? 4   GLY A C   1 
ATOM 29   O O   ? GLY A 1   4 ?   2.052  12.965 -11.858 1.000 80.710 ? 4   GLY A O   1 
ATOM 30   N N   ? GLY A 1   5 ?   1.881  12.879  -9.485 1.000 86.540 ? 5   GLY A N   1 
ATOM 31   C CA  ? GLY A 1   5 ?   0.466  12.547  -9.462 1.000 86.540 ? 5   GLY A CA  1 
ATOM 32   C C   ? GLY A 1   5 ?  -0.432  13.767  -9.385 1.000 86.540 ? 5   GLY A C   1 
ATOM 33   O O   ? GLY A 1   5 ?   0.051  14.901  -9.371 1.000 86.540 ? 5   GLY A O   1 
ATOM 34   N N   ? HIS A 1   6 ?  -1.649  13.595  -9.458 1.000 91.790 ? 6   HIS A N   1 
ATOM 35   C CA  ? HIS A 1   6 ?  -2.666  14.633  -9.340 1.000 91.790 ? 6   HIS A CA  1 
ATOM 36   C C   ? HIS A 1   6 ?  -3.748  14.234  -8.342 1.000 91.790 ? 6   HIS A C   1 
ATOM 37   C CB  ? HIS A 1   6 ?  -3.292  14.927 -10.704 1.000 91.790 ? 6   HIS A CB  1 
ATOM 38   O O   ? HIS A 1   6 ?  -3.854  13.063  -7.971 1.000 91.790 ? 6   HIS A O   1 
ATOM 39   C CG  ? HIS A 1   6 ?  -4.017  13.759 -11.295 1.000 91.790 ? 6   HIS A CG  1 
ATOM 40   C CD2 ? HIS A 1   6 ?  -5.321  13.400 -11.237 1.000 91.790 ? 6   HIS A CD2 1 
ATOM 41   N ND1 ? HIS A 1   6 ?  -3.385  12.797 -12.053 1.000 91.790 ? 6   HIS A ND1 1 
ATOM 42   C CE1 ? HIS A 1   6 ?  -4.272  11.894 -12.436 1.000 91.790 ? 6   HIS A CE1 1 
ATOM 43   N NE2 ? HIS A 1   6 ?  -5.454  12.237 -11.954 1.000 91.790 ? 6   HIS A NE2 1 
ATOM 44   N N   ? GLU A 1   7 ?  -4.392  15.248  -7.840 1.000 94.630 ? 7   GLU A N   1 
ATOM 45   C CA  ? GLU A 1   7 ?  -5.476  14.952  -6.908 1.000 94.630 ? 7   GLU A CA  1 
ATOM 46   C C   ? GLU A 1   7 ?  -6.505  14.017  -7.537 1.000 94.630 ? 7   GLU A C   1 
ATOM 47   C CB  ? GLU A 1   7 ?  -6.154  16.243  -6.443 1.000 94.630 ? 7   GLU A CB  1 
ATOM 48   O O   ? GLU A 1   7 ?  -6.935  14.233  -8.672 1.000 94.630 ? 7   GLU A O   1 
ATOM 49   C CG  ? GLU A 1   7 ?  -7.237  16.027  -5.395 1.000 94.630 ? 7   GLU A CG  1 
ATOM 50   C CD  ? GLU A 1   7 ?  -7.773  17.324  -4.810 1.000 94.630 ? 7   GLU A CD  1 
ATOM 51   O OE1 ? GLU A 1   7 ?  -8.819  17.293  -4.123 1.000 94.630 ? 7   GLU A OE1 1 
ATOM 52   O OE2 ? GLU A 1   7 ?  -7.143  18.380  -5.042 1.000 94.630 ? 7   GLU A OE2 1 
ATOM 53   N N   ? ALA A 1   8 ?  -6.872  13.002  -6.813 1.000 95.280 ? 8   ALA A N   1 
ATOM 54   C CA  ? ALA A 1   8 ?  -7.908  12.068  -7.248 1.000 95.280 ? 8   ALA A CA  1 
ATOM 55   C C   ? ALA A 1   8 ?  -9.292  12.704  -7.161 1.000 95.280 ? 8   ALA A C   1 
ATOM 56   C CB  ? ALA A 1   8 ?  -7.859  10.792  -6.411 1.000 95.280 ? 8   ALA A CB  1 
ATOM 57   O O   ? ALA A 1   8 ?  -9.534  13.565  -6.311 1.000 95.280 ? 8   ALA A O   1 
ATOM 58   N N   ? ARG A 1   9 ? -10.076  12.262  -8.136 1.000 96.070 ? 9   ARG A N   1 
ATOM 59   C CA  ? ARG A 1   9 ? -11.476  12.639  -7.970 1.000 96.070 ? 9   ARG A CA  1 
ATOM 60   C C   ? ARG A 1   9 ? -12.033  12.110  -6.653 1.000 96.070 ? 9   ARG A C   1 
ATOM 61   C CB  ? ARG A 1   9 ? -12.315  12.120  -9.140 1.000 96.070 ? 9   ARG A CB  1 
ATOM 62   O O   ? ARG A 1   9 ? -11.830  10.943  -6.311 1.000 96.070 ? 9   ARG A O   1 
ATOM 63   C CG  ? ARG A 1   9 ? -13.757  12.602  -9.125 1.000 96.070 ? 9   ARG A CG  1 
ATOM 64   C CD  ? ARG A 1   9 ? -14.556  12.027 -10.286 1.000 96.070 ? 9   ARG A CD  1 
ATOM 65   N NE  ? ARG A 1   9 ? -15.523  11.031  -9.834 1.000 96.070 ? 9   ARG A NE  1 
ATOM 66   N NH1 ? ARG A 1   9 ? -16.056  10.284 -11.954 1.000 96.070 ? 9   ARG A NH1 1 
ATOM 67   N NH2 ? ARG A 1   9 ? -17.068   9.356 -10.119 1.000 96.070 ? 9   ARG A NH2 1 
ATOM 68   C CZ  ? ARG A 1   9 ? -16.213  10.226 -10.637 1.000 96.070 ? 9   ARG A CZ  1 
ATOM 69   N N   ? PRO A 1  10 ? -12.660  12.998  -5.878 1.000 95.850 ? 10  PRO A N   1 
ATOM 70   C CA  ? PRO A 1  10 ? -13.203  12.535  -4.599 1.000 95.850 ? 10  PRO A CA  1 
ATOM 71   C C   ? PRO A 1  10 ? -14.000  11.239  -4.731 1.000 95.850 ? 10  PRO A C   1 
ATOM 72   C CB  ? PRO A 1  10 ? -14.107  13.690  -4.160 1.000 95.850 ? 10  PRO A CB  1 
ATOM 73   O O   ? PRO A 1  10 ? -14.847  11.119  -5.620 1.000 95.850 ? 10  PRO A O   1 
ATOM 74   C CG  ? PRO A 1  10 ? -13.500  14.907  -4.779 1.000 95.850 ? 10  PRO A CG  1 
ATOM 75   C CD  ? PRO A 1  10 ? -12.978  14.540  -6.139 1.000 95.850 ? 10  PRO A CD  1 
ATOM 76   N N   ? HIS A 1  11 ? -13.503  10.221  -3.868 1.000 95.010 ? 11  HIS A N   1 
ATOM 77   C CA  ? HIS A 1  11 ? -14.194   8.951  -3.678 1.000 95.010 ? 11  HIS A CA  1 
ATOM 78   C C   ? HIS A 1  11 ? -14.144   8.101  -4.943 1.000 95.010 ? 11  HIS A C   1 
ATOM 79   C CB  ? HIS A 1  11 ? -15.647   9.188  -3.262 1.000 95.010 ? 11  HIS A CB  1 
ATOM 80   O O   ? HIS A 1  11 ? -14.993   7.230  -5.145 1.000 95.010 ? 11  HIS A O   1 
ATOM 81   C CG  ? HIS A 1  11 ? -15.792  10.075  -2.066 1.000 95.010 ? 11  HIS A CG  1 
ATOM 82   C CD2 ? HIS A 1  11 ? -16.412  11.268  -1.914 1.000 95.010 ? 11  HIS A CD2 1 
ATOM 83   N ND1 ? HIS A 1  11 ? -15.253   9.760  -0.837 1.000 95.010 ? 11  HIS A ND1 1 
ATOM 84   C CE1 ? HIS A 1  11 ? -15.539  10.725   0.022 1.000 95.010 ? 11  HIS A CE1 1 
ATOM 85   N NE2 ? HIS A 1  11 ? -16.241  11.652  -0.607 1.000 95.010 ? 11  HIS A NE2 1 
ATOM 86   N N   ? SER A 1  12 ? -13.275   8.374  -5.879 1.000 96.200 ? 12  SER A N   1 
ATOM 87   C CA  ? SER A 1  12 ? -13.020   7.588  -7.081 1.000 96.200 ? 12  SER A CA  1 
ATOM 88   C C   ? SER A 1  12 ? -12.256   6.309  -6.754 1.000 96.200 ? 12  SER A C   1 
ATOM 89   C CB  ? SER A 1  12 ? -12.237   8.411  -8.105 1.000 96.200 ? 12  SER A CB  1 
ATOM 90   O O   ? SER A 1  12 ? -12.200   5.387  -7.571 1.000 96.200 ? 12  SER A O   1 
ATOM 91   O OG  ? SER A 1  12 ? -10.992   8.826  -7.570 1.000 96.200 ? 12  SER A OG  1 
ATOM 92   N N   ? HIS A 1  13 ? -11.707   6.098  -5.628 1.000 96.790 ? 13  HIS A N   1 
ATOM 93   C CA  ? HIS A 1  13 ? -11.021   4.921  -5.109 1.000 96.790 ? 13  HIS A CA  1 
ATOM 94   C C   ? HIS A 1  13 ? -11.635   4.462  -3.790 1.000 96.790 ? 13  HIS A C   1 
ATOM 95   C CB  ? HIS A 1  13 ?  -9.530   5.208  -4.922 1.000 96.790 ? 13  HIS A CB  1 
ATOM 96   O O   ? HIS A 1  13 ? -11.010   4.585  -2.734 1.000 96.790 ? 13  HIS A O   1 
ATOM 97   C CG  ? HIS A 1  13 ?  -8.865   5.746  -6.149 1.000 96.790 ? 13  HIS A CG  1 
ATOM 98   C CD2 ? HIS A 1  13 ?  -8.379   6.978  -6.428 1.000 96.790 ? 13  HIS A CD2 1 
ATOM 99   N ND1 ? HIS A 1  13 ?  -8.639   4.978  -7.271 1.000 96.790 ? 13  HIS A ND1 1 
ATOM 100  C CE1 ? HIS A 1  13 ?  -8.041   5.718  -8.190 1.000 96.790 ? 13  HIS A CE1 1 
ATOM 101  N NE2 ? HIS A 1  13 ?  -7.871   6.935  -7.703 1.000 96.790 ? 13  HIS A NE2 1 
ATOM 102  N N   ? PRO A 1  14 ? -12.826   3.939  -3.822 1.000 97.320 ? 14  PRO A N   1 
ATOM 103  C CA  ? PRO A 1  14 ? -13.636   3.640  -2.638 1.000 97.320 ? 14  PRO A CA  1 
ATOM 104  C C   ? PRO A 1  14 ? -13.105   2.448  -1.845 1.000 97.320 ? 14  PRO A C   1 
ATOM 105  C CB  ? PRO A 1  14 ? -15.017   3.335  -3.224 1.000 97.320 ? 14  PRO A CB  1 
ATOM 106  O O   ? PRO A 1  14 ? -13.567   2.188  -0.731 1.000 97.320 ? 14  PRO A O   1 
ATOM 107  C CG  ? PRO A 1  14 ? -14.744   2.842  -4.608 1.000 97.320 ? 14  PRO A CG  1 
ATOM 108  C CD  ? PRO A 1  14 ? -13.573   3.601  -5.163 1.000 97.320 ? 14  PRO A CD  1 
ATOM 109  N N   ? TYR A 1  15 ? -12.010   1.796  -2.321 1.000 97.780 ? 15  TYR A N   1 
ATOM 110  C CA  ? TYR A 1  15 ? -11.359   0.666  -1.668 1.000 97.780 ? 15  TYR A CA  1 
ATOM 111  C C   ? TYR A 1  15 ? -10.162   1.127  -0.845 1.000 97.780 ? 15  TYR A C   1 
ATOM 112  C CB  ? TYR A 1  15 ? -10.913  -0.371  -2.703 1.000 97.780 ? 15  TYR A CB  1 
ATOM 113  O O   ? TYR A 1  15 ?  -9.572   0.340  -0.101 1.000 97.780 ? 15  TYR A O   1 
ATOM 114  C CG  ? TYR A 1  15 ? -10.239   0.231  -3.913 1.000 97.780 ? 15  TYR A CG  1 
ATOM 115  C CD1 ? TYR A 1  15 ? -10.932   0.395  -5.110 1.000 97.780 ? 15  TYR A CD1 1 
ATOM 116  C CD2 ? TYR A 1  15 ?  -8.910   0.636  -3.861 1.000 97.780 ? 15  TYR A CD2 1 
ATOM 117  C CE1 ? TYR A 1  15 ? -10.315   0.947  -6.228 1.000 97.780 ? 15  TYR A CE1 1 
ATOM 118  C CE2 ? TYR A 1  15 ?  -8.283   1.189  -4.973 1.000 97.780 ? 15  TYR A CE2 1 
ATOM 119  O OH  ? TYR A 1  15 ?  -8.377   1.888  -7.253 1.000 97.780 ? 15  TYR A OH  1 
ATOM 120  C CZ  ? TYR A 1  15 ?  -8.992   1.341  -6.150 1.000 97.780 ? 15  TYR A CZ  1 
ATOM 121  N N   ? MET A 1  16 ?  -9.736   2.341  -1.064 1.000 96.910 ? 16  MET A N   1 
ATOM 122  C CA  ? MET A 1  16 ?  -8.535   2.888  -0.439 1.000 96.910 ? 16  MET A CA  1 
ATOM 123  C C   ? MET A 1  16 ?  -8.716   3.017   1.069 1.000 96.910 ? 16  MET A C   1 
ATOM 124  C CB  ? MET A 1  16 ?  -8.188   4.250  -1.043 1.000 96.910 ? 16  MET A CB  1 
ATOM 125  O O   ? MET A 1  16 ?  -9.738   3.524   1.535 1.000 96.910 ? 16  MET A O   1 
ATOM 126  C CG  ? MET A 1  16 ?  -6.870   4.823  -0.545 1.000 96.910 ? 16  MET A CG  1 
ATOM 127  S SD  ? MET A 1  16 ?  -5.423   3.840  -1.098 1.000 96.910 ? 16  MET A SD  1 
ATOM 128  C CE  ? MET A 1  16 ?  -4.184   4.388   0.109 1.000 96.910 ? 16  MET A CE  1 
ATOM 129  N N   ? ALA A 1  17 ?  -7.683   2.559   1.807 1.000 96.480 ? 17  ALA A N   1 
ATOM 130  C CA  ? ALA A 1  17 ?  -7.676   2.646   3.265 1.000 96.480 ? 17  ALA A CA  1 
ATOM 131  C C   ? ALA A 1  17 ?  -6.475   3.445   3.762 1.000 96.480 ? 17  ALA A C   1 
ATOM 132  C CB  ? ALA A 1  17 ?  -7.674   1.249   3.881 1.000 96.480 ? 17  ALA A CB  1 
ATOM 133  O O   ? ALA A 1  17 ?  -5.354   3.255   3.283 1.000 96.480 ? 17  ALA A O   1 
ATOM 134  N N   ? CYS A 1  18 ?  -6.758   4.310   4.708 1.000 94.990 ? 18  CYS A N   1 
ATOM 135  C CA  ? CYS A 1  18 ?  -5.702   5.018   5.424 1.000 94.990 ? 18  CYS A CA  1 
ATOM 136  C C   ? CYS A 1  18 ?  -5.461   4.395   6.794 1.000 94.990 ? 18  CYS A C   1 
ATOM 137  C CB  ? CYS A 1  18 ?  -6.059   6.496   5.581 1.000 94.990 ? 18  CYS A CB  1 
ATOM 138  O O   ? CYS A 1  18 ?  -6.394   4.242   7.584 1.000 94.990 ? 18  CYS A O   1 
ATOM 139  S SG  ? CYS A 1  18 ?  -4.815   7.453   6.474 1.000 94.990 ? 18  CYS A SG  1 
ATOM 140  N N   ? LEU A 1  19 ?  -4.245   3.978   6.993 1.000 94.810 ? 19  LEU A N   1 
ATOM 141  C CA  ? LEU A 1  19 ?  -3.870   3.414   8.285 1.000 94.810 ? 19  LEU A CA  1 
ATOM 142  C C   ? LEU A 1  19 ?  -3.223   4.472   9.173 1.000 94.810 ? 19  LEU A C   1 
ATOM 143  C CB  ? LEU A 1  19 ?  -2.913   2.234   8.098 1.000 94.810 ? 19  LEU A CB  1 
ATOM 144  O O   ? LEU A 1  19 ?  -2.195   5.048   8.811 1.000 94.810 ? 19  LEU A O   1 
ATOM 145  C CG  ? LEU A 1  19 ?  -3.551   0.898   7.714 1.000 94.810 ? 19  LEU A CG  1 
ATOM 146  C CD1 ? LEU A 1  19 ?  -4.309   1.032   6.397 1.000 94.810 ? 19  LEU A CD1 1 
ATOM 147  C CD2 ? LEU A 1  19 ?  -2.490  -0.193   7.617 1.000 94.810 ? 19  LEU A CD2 1 
ATOM 148  N N   ? LYS A 1  20 ?  -3.899   4.784  10.235 1.000 89.920 ? 20  LYS A N   1 
ATOM 149  C CA  ? LYS A 1  20 ?  -3.382   5.741  11.209 1.000 89.920 ? 20  LYS A CA  1 
ATOM 150  C C   ? LYS A 1  20 ?  -2.809   5.027  12.430 1.000 89.920 ? 20  LYS A C   1 
ATOM 151  C CB  ? LYS A 1  20 ?  -4.480   6.715  11.640 1.000 89.920 ? 20  LYS A CB  1 
ATOM 152  O O   ? LYS A 1  20 ?  -3.460   4.156  13.010 1.000 89.920 ? 20  LYS A O   1 
ATOM 153  C CG  ? LYS A 1  20 ?  -3.975   7.895  12.457 1.000 89.920 ? 20  LYS A CG  1 
ATOM 154  C CD  ? LYS A 1  20 ?  -5.097   8.876  12.774 1.000 89.920 ? 20  LYS A CD  1 
ATOM 155  C CE  ? LYS A 1  20 ?  -4.598  10.044  13.614 1.000 89.920 ? 20  LYS A CE  1 
ATOM 156  N NZ  ? LYS A 1  20 ?  -5.690  11.017  13.914 1.000 89.920 ? 20  LYS A NZ  1 
ATOM 157  N N   ? THR A 1  21 ?  -1.539   5.413  12.722 1.000 81.460 ? 21  THR A N   1 
ATOM 158  C CA  ? THR A 1  21 ?  -0.873   4.837  13.886 1.000 81.460 ? 21  THR A CA  1 
ATOM 159  C C   ? THR A 1  21 ?  -0.695   5.885  14.981 1.000 81.460 ? 21  THR A C   1 
ATOM 160  C CB  ? THR A 1  21 ?   0.498   4.246  13.509 1.000 81.460 ? 21  THR A CB  1 
ATOM 161  O O   ? THR A 1  21 ?  -0.962   7.068  14.764 1.000 81.460 ? 21  THR A O   1 
ATOM 162  C CG2 ? THR A 1  21 ?   0.380   3.300  12.318 1.000 81.460 ? 21  THR A CG2 1 
ATOM 163  O OG1 ? THR A 1  21 ?   1.395   5.311  13.172 1.000 81.460 ? 21  THR A OG1 1 
ATOM 164  N N   ? GLU A 1  22 ?  -0.402   5.507  16.145 1.000 75.230 ? 22  GLU A N   1 
ATOM 165  C CA  ? GLU A 1  22 ?  -0.180   6.343  17.321 1.000 75.230 ? 22  GLU A CA  1 
ATOM 166  C C   ? GLU A 1  22 ?   0.937   7.354  17.077 1.000 75.230 ? 22  GLU A C   1 
ATOM 167  C CB  ? GLU A 1  22 ?   0.151   5.479  18.541 1.000 75.230 ? 22  GLU A CB  1 
ATOM 168  O O   ? GLU A 1  22 ?   0.946   8.433  17.673 1.000 75.230 ? 22  GLU A O   1 
ATOM 169  C CG  ? GLU A 1  22 ?  -1.014   4.627  19.024 1.000 75.230 ? 22  GLU A CG  1 
ATOM 170  C CD  ? GLU A 1  22 ?  -0.715   3.878  20.313 1.000 75.230 ? 22  GLU A CD  1 
ATOM 171  O OE1 ? GLU A 1  22 ?  -1.633   3.231  20.866 1.000 75.230 ? 22  GLU A OE1 1 
ATOM 172  O OE2 ? GLU A 1  22 ?   0.447   3.939  20.774 1.000 75.230 ? 22  GLU A OE2 1 
ATOM 173  N N   ? SER A 1  23 ?   1.884   7.037  16.130 1.000 69.100 ? 23  SER A N   1 
ATOM 174  C CA  ? SER A 1  23 ?   2.999   7.908  15.774 1.000 69.100 ? 23  SER A CA  1 
ATOM 175  C C   ? SER A 1  23 ?   2.647   8.801  14.589 1.000 69.100 ? 23  SER A C   1 
ATOM 176  C CB  ? SER A 1  23 ?   4.243   7.080  15.446 1.000 69.100 ? 23  SER A CB  1 
ATOM 177  O O   ? SER A 1  23 ?   3.481   9.579  14.121 1.000 69.100 ? 23  SER A O   1 
ATOM 178  O OG  ? SER A 1  23 ?   4.001   6.225  14.342 1.000 69.100 ? 23  SER A OG  1 
ATOM 179  N N   ? ASP A 1  24 ?   1.376   8.853  14.280 1.000 66.520 ? 24  ASP A N   1 
ATOM 180  C CA  ? ASP A 1  24 ?   0.890   9.652  13.159 1.000 66.520 ? 24  ASP A CA  1 
ATOM 181  C C   ? ASP A 1  24 ?   1.558   9.229  11.853 1.000 66.520 ? 24  ASP A C   1 
ATOM 182  C CB  ? ASP A 1  24 ?   1.132  11.141  13.416 1.000 66.520 ? 24  ASP A CB  1 
ATOM 183  O O   ? ASP A 1  24 ?   1.672  10.028  10.921 1.000 66.520 ? 24  ASP A O   1 
ATOM 184  C CG  ? ASP A 1  24 ?   0.180  11.728  14.443 1.000 66.520 ? 24  ASP A CG  1 
ATOM 185  O OD1 ? ASP A 1  24 ?  -0.994  11.302  14.500 1.000 66.520 ? 24  ASP A OD1 1 
ATOM 186  O OD2 ? ASP A 1  24 ?   0.607  12.626  15.201 1.000 66.520 ? 24  ASP A OD2 1 
ATOM 187  N N   ? CYS A 1  25 ?   2.281   8.048  11.898 1.000 61.680 ? 25  CYS A N   1 
ATOM 188  C CA  ? CYS A 1  25 ?   2.791   7.416  10.686 1.000 61.680 ? 25  CYS A CA  1 
ATOM 189  C C   ? CYS A 1  25 ?   1.656   6.818   9.864 1.000 61.680 ? 25  CYS A C   1 
ATOM 190  C CB  ? CYS A 1  25 ?   3.808   6.330  11.035 1.000 61.680 ? 25  CYS A CB  1 
ATOM 191  O O   ? CYS A 1  25 ?   0.733   6.217  10.417 1.000 61.680 ? 25  CYS A O   1 
ATOM 192  S SG  ? CYS A 1  25 ?   4.659   5.642   9.598 1.000 61.680 ? 25  CYS A SG  1 
ATOM 193  N N   ? PHE A 1  26 ?   1.663   7.208   8.435 1.000 81.130 ? 26  PHE A N   1 
ATOM 194  C CA  ? PHE A 1  26 ?   0.559   6.844   7.556 1.000 81.130 ? 26  PHE A CA  1 
ATOM 195  C C   ? PHE A 1  26 ?   0.980   5.750   6.582 1.000 81.130 ? 26  PHE A C   1 
ATOM 196  C CB  ? PHE A 1  26 ?   0.058   8.069   6.784 1.000 81.130 ? 26  PHE A CB  1 
ATOM 197  O O   ? PHE A 1  26 ?   2.070   5.806   6.010 1.000 81.130 ? 26  PHE A O   1 
ATOM 198  C CG  ? PHE A 1  26 ?  -0.582   9.116   7.656 1.000 81.130 ? 26  PHE A CG  1 
ATOM 199  C CD1 ? PHE A 1  26 ?  -1.880   8.953   8.122 1.000 81.130 ? 26  PHE A CD1 1 
ATOM 200  C CD2 ? PHE A 1  26 ?   0.116  10.263   8.009 1.000 81.130 ? 26  PHE A CD2 1 
ATOM 201  C CE1 ? PHE A 1  26 ?  -2.475   9.920   8.929 1.000 81.130 ? 26  PHE A CE1 1 
ATOM 202  C CE2 ? PHE A 1  26 ?  -0.472  11.234   8.815 1.000 81.130 ? 26  PHE A CE2 1 
ATOM 203  C CZ  ? PHE A 1  26 ?  -1.768  11.061   9.273 1.000 81.130 ? 26  PHE A CZ  1 
ATOM 204  N N   ? CYS A 1  27 ?   0.252   4.621   6.574 1.000 93.180 ? 27  CYS A N   1 
ATOM 205  C CA  ? CYS A 1  27 ?   0.295   3.627   5.507 1.000 93.180 ? 27  CYS A CA  1 
ATOM 206  C C   ? CYS A 1  27 ?  -1.053   3.520   4.805 1.000 93.180 ? 27  CYS A C   1 
ATOM 207  C CB  ? CYS A 1  27 ?   0.699   2.262   6.063 1.000 93.180 ? 27  CYS A CB  1 
ATOM 208  O O   ? CYS A 1  27 ?  -2.071   3.971   5.335 1.000 93.180 ? 27  CYS A O   1 
ATOM 209  S SG  ? CYS A 1  27 ?   2.458   2.127   6.455 1.000 93.180 ? 27  CYS A SG  1 
ATOM 210  N N   ? GLY A 1  28 ?  -0.916   3.022   3.646 1.000 94.500 ? 28  GLY A N   1 
ATOM 211  C CA  ? GLY A 1  28 ?  -2.144   2.733   2.923 1.000 94.500 ? 28  GLY A CA  1 
ATOM 212  C C   ? GLY A 1  28 ?  -2.587   1.288   3.051 1.000 94.500 ? 28  GLY A C   1 
ATOM 213  O O   ? GLY A 1  28 ?  -1.899   0.475   3.672 1.000 94.500 ? 28  GLY A O   1 
ATOM 214  N N   ? GLY A 1  29 ?  -3.734   0.965   2.560 1.000 96.620 ? 29  GLY A N   1 
ATOM 215  C CA  ? GLY A 1  29 ?  -4.319  -0.364   2.489 1.000 96.620 ? 29  GLY A CA  1 
ATOM 216  C C   ? GLY A 1  29 ?  -5.501  -0.446   1.543 1.000 96.620 ? 29  GLY A C   1 
ATOM 217  O O   ? GLY A 1  29 ?  -5.910   0.562   0.963 1.000 96.620 ? 29  GLY A O   1 
ATOM 218  N N   ? LEU A 1  30 ?  -5.959  -1.663   1.335 1.000 97.590 ? 30  LEU A N   1 
ATOM 219  C CA  ? LEU A 1  30 ?  -7.126  -1.839   0.477 1.000 97.590 ? 30  LEU A CA  1 
ATOM 220  C C   ? LEU A 1  30 ?  -8.102  -2.840   1.087 1.000 97.590 ? 30  LEU A C   1 
ATOM 221  C CB  ? LEU A 1  30 ?  -6.700  -2.308  -0.917 1.000 97.590 ? 30  LEU A CB  1 
ATOM 222  O O   ? LEU A 1  30 ?  -7.687  -3.855   1.650 1.000 97.590 ? 30  LEU A O   1 
ATOM 223  C CG  ? LEU A 1  30 ?  -6.039  -3.685  -0.996 1.000 97.590 ? 30  LEU A CG  1 
ATOM 224  C CD1 ? LEU A 1  30 ?  -6.422  -4.383  -2.297 1.000 97.590 ? 30  LEU A CD1 1 
ATOM 225  C CD2 ? LEU A 1  30 ?  -4.524  -3.559  -0.877 1.000 97.590 ? 30  LEU A CD2 1 
ATOM 226  N N   ? LEU A 1  31 ?  -9.378  -2.457   1.038 1.000 98.270 ? 31  LEU A N   1 
ATOM 227  C CA  ? LEU A 1  31 ? -10.479  -3.246   1.579 1.000 98.270 ? 31  LEU A CA  1 
ATOM 228  C C   ? LEU A 1  31 ? -10.850  -4.382   0.632 1.000 98.270 ? 31  LEU A C   1 
ATOM 229  C CB  ? LEU A 1  31 ? -11.700  -2.359   1.835 1.000 98.270 ? 31  LEU A CB  1 
ATOM 230  O O   ? LEU A 1  31 ? -11.301  -4.138  -0.489 1.000 98.270 ? 31  LEU A O   1 
ATOM 231  C CG  ? LEU A 1  31 ? -12.874  -3.016   2.562 1.000 98.270 ? 31  LEU A CG  1 
ATOM 232  C CD1 ? LEU A 1  31 ? -12.470  -3.402   3.981 1.000 98.270 ? 31  LEU A CD1 1 
ATOM 233  C CD2 ? LEU A 1  31 ? -14.081  -2.084   2.579 1.000 98.270 ? 31  LEU A CD2 1 
ATOM 234  N N   ? ILE A 1  32 ? -10.693  -5.665   1.102 1.000 97.560 ? 32  ILE A N   1 
ATOM 235  C CA  ? ILE A 1  32 ? -10.904  -6.812   0.225 1.000 97.560 ? 32  ILE A CA  1 
ATOM 236  C C   ? ILE A 1  32 ? -12.077  -7.644   0.738 1.000 97.560 ? 32  ILE A C   1 
ATOM 237  C CB  ? ILE A 1  32 ?  -9.633  -7.684   0.121 1.000 97.560 ? 32  ILE A CB  1 
ATOM 238  O O   ? ILE A 1  32 ? -12.632  -8.464   0.002 1.000 97.560 ? 32  ILE A O   1 
ATOM 239  C CG1 ? ILE A 1  32 ?  -9.217  -8.191   1.507 1.000 97.560 ? 32  ILE A CG1 1 
ATOM 240  C CG2 ? ILE A 1  32 ?  -8.494  -6.903  -0.540 1.000 97.560 ? 32  ILE A CG2 1 
ATOM 241  C CD1 ? ILE A 1  32 ?  -8.198  -9.321   1.474 1.000 97.560 ? 32  ILE A CD1 1 
ATOM 242  N N   ? ARG A 1  33 ? -12.574  -7.462   1.978 1.000 97.080 ? 33  ARG A N   1 
ATOM 243  C CA  ? ARG A 1  33 ? -13.753  -7.940   2.691 1.000 97.080 ? 33  ARG A CA  1 
ATOM 244  C C   ? ARG A 1  33 ? -14.305  -6.863   3.620 1.000 97.080 ? 33  ARG A C   1 
ATOM 245  C CB  ? ARG A 1  33 ? -13.423  -9.202   3.491 1.000 97.080 ? 33  ARG A CB  1 
ATOM 246  O O   ? ARG A 1  33 ? -13.589  -5.933   3.995 1.000 97.080 ? 33  ARG A O   1 
ATOM 247  C CG  ? ARG A 1  33 ? -13.281 -10.452   2.637 1.000 97.080 ? 33  ARG A CG  1 
ATOM 248  C CD  ? ARG A 1  33 ? -12.973 -11.680   3.482 1.000 97.080 ? 33  ARG A CD  1 
ATOM 249  N NE  ? ARG A 1  33 ? -14.043 -11.960   4.436 1.000 97.080 ? 33  ARG A NE  1 
ATOM 250  N NH1 ? ARG A 1  33 ? -13.076 -13.885   5.271 1.000 97.080 ? 33  ARG A NH1 1 
ATOM 251  N NH2 ? ARG A 1  33 ? -15.090 -13.160   6.090 1.000 97.080 ? 33  ARG A NH2 1 
ATOM 252  C CZ  ? ARG A 1  33 ? -14.067 -13.001   5.263 1.000 97.080 ? 33  ARG A CZ  1 
ATOM 253  N N   ? GLU A 1  34 ? -15.623  -6.902   4.043 1.000 97.860 ? 34  GLU A N   1 
ATOM 254  C CA  ? GLU A 1  34 ? -16.227  -5.868   4.879 1.000 97.860 ? 34  GLU A CA  1 
ATOM 255  C C   ? GLU A 1  34 ? -15.520  -5.766   6.227 1.000 97.860 ? 34  GLU A C   1 
ATOM 256  C CB  ? GLU A 1  34 ? -17.718  -6.147   5.086 1.000 97.860 ? 34  GLU A CB  1 
ATOM 257  O O   ? GLU A 1  34 ? -15.610  -4.740   6.905 1.000 97.860 ? 34  GLU A O   1 
ATOM 258  C CG  ? GLU A 1  34 ? -18.554  -5.988   3.825 1.000 97.860 ? 34  GLU A CG  1 
ATOM 259  C CD  ? GLU A 1  34 ? -20.024  -6.316   4.034 1.000 97.860 ? 34  GLU A CD  1 
ATOM 260  O OE1 ? GLU A 1  34 ? -20.776  -6.395   3.036 1.000 97.860 ? 34  GLU A OE1 1 
ATOM 261  O OE2 ? GLU A 1  34 ? -20.427  -6.495   5.205 1.000 97.860 ? 34  GLU A OE2 1 
ATOM 262  N N   ? ASP A 1  35 ? -14.654  -6.805   6.503 1.000 97.900 ? 35  ASP A N   1 
ATOM 263  C CA  ? ASP A 1  35 ? -13.992  -6.805   7.804 1.000 97.900 ? 35  ASP A CA  1 
ATOM 264  C C   ? ASP A 1  35 ? -12.490  -7.039   7.656 1.000 97.900 ? 35  ASP A C   1 
ATOM 265  C CB  ? ASP A 1  35 ? -14.603  -7.869   8.717 1.000 97.900 ? 35  ASP A CB  1 
ATOM 266  O O   ? ASP A 1  35 ? -11.812  -7.382   8.626 1.000 97.900 ? 35  ASP A O   1 
ATOM 267  C CG  ? ASP A 1  35 ? -14.442  -9.279   8.175 1.000 97.900 ? 35  ASP A CG  1 
ATOM 268  O OD1 ? ASP A 1  35 ? -14.186  -9.441   6.963 1.000 97.900 ? 35  ASP A OD1 1 
ATOM 269  O OD2 ? ASP A 1  35 ? -14.575 -10.237   8.968 1.000 97.900 ? 35  ASP A OD2 1 
ATOM 270  N N   ? VAL A 1  36 ? -12.024  -6.972   6.380 1.000 98.110 ? 36  VAL A N   1 
ATOM 271  C CA  ? VAL A 1  36 ? -10.616  -7.297   6.176 1.000 98.110 ? 36  VAL A CA  1 
ATOM 272  C C   ? VAL A 1  36 ?  -9.971  -6.254   5.266 1.000 98.110 ? 36  VAL A C   1 
ATOM 273  C CB  ? VAL A 1  36 ? -10.441  -8.710   5.574 1.000 98.110 ? 36  VAL A CB  1 
ATOM 274  O O   ? VAL A 1  36 ? -10.474  -5.975   4.176 1.000 98.110 ? 36  VAL A O   1 
ATOM 275  C CG1 ? VAL A 1  36 ?  -8.970  -8.991   5.276 1.000 98.110 ? 36  VAL A CG1 1 
ATOM 276  C CG2 ? VAL A 1  36 ? -11.009  -9.766   6.520 1.000 98.110 ? 36  VAL A CG2 1 
ATOM 277  N N   ? VAL A 1  37 ?  -8.792  -5.688   5.716 1.000 98.330 ? 37  VAL A N   1 
ATOM 278  C CA  ? VAL A 1  37 ?  -7.945  -4.780   4.949 1.000 98.330 ? 37  VAL A CA  1 
ATOM 279  C C   ? VAL A 1  37 ?  -6.608  -5.453   4.647 1.000 98.330 ? 37  VAL A C   1 
ATOM 280  C CB  ? VAL A 1  37 ?  -7.715  -3.449   5.699 1.000 98.330 ? 37  VAL A CB  1 
ATOM 281  O O   ? VAL A 1  37 ?  -6.001  -6.066   5.529 1.000 98.330 ? 37  VAL A O   1 
ATOM 282  C CG1 ? VAL A 1  37 ?  -6.655  -2.607   4.991 1.000 98.330 ? 37  VAL A CG1 1 
ATOM 283  C CG2 ? VAL A 1  37 ?  -9.025  -2.672   5.820 1.000 98.330 ? 37  VAL A CG2 1 
ATOM 284  N N   ? LEU A 1  38 ?  -6.271  -5.395   3.390 1.000 98.260 ? 38  LEU A N   1 
ATOM 285  C CA  ? LEU A 1  38 ?  -4.961  -5.868   2.956 1.000 98.260 ? 38  LEU A CA  1 
ATOM 286  C C   ? LEU A 1  38 ?  -3.952  -4.725   2.928 1.000 98.260 ? 38  LEU A C   1 
ATOM 287  C CB  ? LEU A 1  38 ?  -5.056  -6.514   1.572 1.000 98.260 ? 38  LEU A CB  1 
ATOM 288  O O   ? LEU A 1  38 ?  -4.241  -3.649   2.398 1.000 98.260 ? 38  LEU A O   1 
ATOM 289  C CG  ? LEU A 1  38 ?  -3.817  -7.270   1.090 1.000 98.260 ? 38  LEU A CG  1 
ATOM 290  C CD1 ? LEU A 1  38 ?  -3.514  -8.440   2.020 1.000 98.260 ? 38  LEU A CD1 1 
ATOM 291  C CD2 ? LEU A 1  38 ?  -4.010  -7.755  -0.343 1.000 98.260 ? 38  LEU A CD2 1 
ATOM 292  N N   ? THR A 1  39 ?  -2.699  -4.942   3.474 1.000 97.820 ? 39  THR A N   1 
ATOM 293  C CA  ? THR A 1  39 ?  -1.668  -3.912   3.531 1.000 97.820 ? 39  THR A CA  1 
ATOM 294  C C   ? THR A 1  39 ?  -0.278  -4.539   3.586 1.000 97.820 ? 39  THR A C   1 
ATOM 295  C CB  ? THR A 1  39 ?  -1.866  -2.990   4.748 1.000 97.820 ? 39  THR A CB  1 
ATOM 296  O O   ? THR A 1  39 ?  -0.135  -5.756   3.448 1.000 97.820 ? 39  THR A O   1 
ATOM 297  C CG2 ? THR A 1  39 ?  -1.553  -3.722   6.049 1.000 97.820 ? 39  THR A CG2 1 
ATOM 298  O OG1 ? THR A 1  39 ?  -0.997  -1.857   4.629 1.000 97.820 ? 39  THR A OG1 1 
ATOM 299  N N   ? ALA A 1  40 ?   0.711  -3.698   3.669 1.000 97.240 ? 40  ALA A N   1 
ATOM 300  C CA  ? ALA A 1  40 ?   2.082  -4.192   3.758 1.000 97.240 ? 40  ALA A CA  1 
ATOM 301  C C   ? ALA A 1  40 ?   2.437  -4.570   5.194 1.000 97.240 ? 40  ALA A C   1 
ATOM 302  C CB  ? ALA A 1  40 ?   3.060  -3.146   3.229 1.000 97.240 ? 40  ALA A CB  1 
ATOM 303  O O   ? ALA A 1  40 ?   2.021  -3.897   6.140 1.000 97.240 ? 40  ALA A O   1 
ATOM 304  N N   ? ALA A 1  41 ?   3.251  -5.644   5.331 1.000 96.920 ? 41  ALA A N   1 
ATOM 305  C CA  ? ALA A 1  41 ?   3.671  -6.118   6.647 1.000 96.920 ? 41  ALA A CA  1 
ATOM 306  C C   ? ALA A 1  41 ?   4.568  -5.095   7.338 1.000 96.920 ? 41  ALA A C   1 
ATOM 307  C CB  ? ALA A 1  41 ?   4.393  -7.457   6.525 1.000 96.920 ? 41  ALA A CB  1 
ATOM 308  O O   ? ALA A 1  41 ?   4.561  -4.983   8.566 1.000 96.920 ? 41  ALA A O   1 
ATOM 309  N N   ? HIS A 1  42 ?   5.295  -4.390   6.580 1.000 94.220 ? 42  HIS A N   1 
ATOM 310  C CA  ? HIS A 1  42 ?   6.221  -3.425   7.162 1.000 94.220 ? 42  HIS A CA  1 
ATOM 311  C C   ? HIS A 1  42 ?   5.477  -2.218   7.725 1.000 94.220 ? 42  HIS A C   1 
ATOM 312  C CB  ? HIS A 1  42 ?   7.245  -2.971   6.121 1.000 94.220 ? 42  HIS A CB  1 
ATOM 313  O O   ? HIS A 1  42 ?   6.069  -1.385   8.414 1.000 94.220 ? 42  HIS A O   1 
ATOM 314  C CG  ? HIS A 1  42 ?   6.697  -2.002   5.122 1.000 94.220 ? 42  HIS A CG  1 
ATOM 315  C CD2 ? HIS A 1  42 ?   6.570  -0.655   5.167 1.000 94.220 ? 42  HIS A CD2 1 
ATOM 316  N ND1 ? HIS A 1  42 ?   6.196  -2.396   3.900 1.000 94.220 ? 42  HIS A ND1 1 
ATOM 317  C CE1 ? HIS A 1  42 ?   5.783  -1.330   3.235 1.000 94.220 ? 42  HIS A CE1 1 
ATOM 318  N NE2 ? HIS A 1  42 ?   5.999  -0.261   3.982 1.000 94.220 ? 42  HIS A NE2 1 
ATOM 319  N N   ? CYS A 1  43 ?   4.183  -2.216   7.534 1.000 93.810 ? 43  CYS A N   1 
ATOM 320  C CA  ? CYS A 1  43 ?   3.342  -1.149   8.064 1.000 93.810 ? 43  CYS A CA  1 
ATOM 321  C C   ? CYS A 1  43 ?   2.913  -1.452   9.495 1.000 93.810 ? 43  CYS A C   1 
ATOM 322  C CB  ? CYS A 1  43 ?   2.108  -0.951   7.183 1.000 93.810 ? 43  CYS A CB  1 
ATOM 323  O O   ? CYS A 1  43 ?   2.224  -0.647  10.124 1.000 93.810 ? 43  CYS A O   1 
ATOM 324  S SG  ? CYS A 1  43 ?   2.452  -0.096   5.630 1.000 93.810 ? 43  CYS A SG  1 
ATOM 325  N N   ? TYR A 1  44 ?   3.305  -2.594   9.982 1.000 92.830 ? 44  TYR A N   1 
ATOM 326  C CA  ? TYR A 1  44 ?   2.863  -3.044  11.297 1.000 92.830 ? 44  TYR A CA  1 
ATOM 327  C C   ? TYR A 1  44 ?   3.340  -2.092  12.388 1.000 92.830 ? 44  TYR A C   1 
ATOM 328  C CB  ? TYR A 1  44 ?   3.372  -4.460  11.581 1.000 92.830 ? 44  TYR A CB  1 
ATOM 329  O O   ? TYR A 1  44 ?   4.520  -1.737  12.438 1.000 92.830 ? 44  TYR A O   1 
ATOM 330  C CG  ? TYR A 1  44 ?   2.901  -5.021  12.901 1.000 92.830 ? 44  TYR A CG  1 
ATOM 331  C CD1 ? TYR A 1  44 ?   3.768  -5.120  13.987 1.000 92.830 ? 44  TYR A CD1 1 
ATOM 332  C CD2 ? TYR A 1  44 ?   1.590  -5.454  13.065 1.000 92.830 ? 44  TYR A CD2 1 
ATOM 333  C CE1 ? TYR A 1  44 ?   3.340  -5.638  15.205 1.000 92.830 ? 44  TYR A CE1 1 
ATOM 334  C CE2 ? TYR A 1  44 ?   1.151  -5.974  14.278 1.000 92.830 ? 44  TYR A CE2 1 
ATOM 335  O OH  ? TYR A 1  44 ?   1.602  -6.575  16.544 1.000 92.830 ? 44  TYR A OH  1 
ATOM 336  C CZ  ? TYR A 1  44 ?   2.031  -6.061  15.341 1.000 92.830 ? 44  TYR A CZ  1 
ATOM 337  N N   ? GLN A 1  45 ?   2.350  -1.713  13.232 1.000 88.370 ? 45  GLN A N   1 
ATOM 338  C CA  ? GLN A 1  45 ?   2.573  -0.949  14.455 1.000 88.370 ? 45  GLN A CA  1 
ATOM 339  C C   ? GLN A 1  45 ?   1.735  -1.497  15.607 1.000 88.370 ? 45  GLN A C   1 
ATOM 340  C CB  ? GLN A 1  45 ?   2.254   0.530  14.231 1.000 88.370 ? 45  GLN A CB  1 
ATOM 341  O O   ? GLN A 1  45 ?   0.909  -2.390  15.410 1.000 88.370 ? 45  GLN A O   1 
ATOM 342  C CG  ? GLN A 1  45 ?   3.115   1.190  13.163 1.000 88.370 ? 45  GLN A CG  1 
ATOM 343  C CD  ? GLN A 1  45 ?   4.548   1.404  13.614 1.000 88.370 ? 45  GLN A CD  1 
ATOM 344  N NE2 ? GLN A 1  45 ?   5.450   1.587  12.656 1.000 88.370 ? 45  GLN A NE2 1 
ATOM 345  O OE1 ? GLN A 1  45 ?   4.841   1.405  14.814 1.000 88.370 ? 45  GLN A OE1 1 
ATOM 346  N N   ? CYS A 1  46 ?   2.029  -0.988  16.938 1.000 83.620 ? 46  CYS A N   1 
ATOM 347  C CA  ? CYS A 1  46 ?   1.374  -1.498  18.138 1.000 83.620 ? 46  CYS A CA  1 
ATOM 348  C C   ? CYS A 1  46 ?  -0.129  -1.252  18.085 1.000 83.620 ? 46  CYS A C   1 
ATOM 349  C CB  ? CYS A 1  46 ?   1.962  -0.844  19.388 1.000 83.620 ? 46  CYS A CB  1 
ATOM 350  O O   ? CYS A 1  46 ?  -0.918  -2.119  18.466 1.000 83.620 ? 46  CYS A O   1 
ATOM 351  S SG  ? CYS A 1  46 ?   3.637  -1.397  19.779 1.000 83.620 ? 46  CYS A SG  1 
ATOM 352  N N   ? SER A 1  47 ?  -0.614  -0.097  17.478 1.000 90.600 ? 47  SER A N   1 
ATOM 353  C CA  ? SER A 1  47 ?  -2.025   0.246  17.340 1.000 90.600 ? 47  SER A CA  1 
ATOM 354  C C   ? SER A 1  47 ?  -2.313   0.866  15.977 1.000 90.600 ? 47  SER A C   1 
ATOM 355  C CB  ? SER A 1  47 ?  -2.454   1.209  18.448 1.000 90.600 ? 47  SER A CB  1 
ATOM 356  O O   ? SER A 1  47 ?  -1.640   1.813  15.565 1.000 90.600 ? 47  SER A O   1 
ATOM 357  O OG  ? SER A 1  47 ?  -3.812   1.583  18.293 1.000 90.600 ? 47  SER A OG  1 
ATOM 358  N N   ? ILE A 1  48 ?  -3.325   0.232  15.275 1.000 94.530 ? 48  ILE A N   1 
ATOM 359  C CA  ? ILE A 1  48 ?  -3.661   0.692  13.932 1.000 94.530 ? 48  ILE A CA  1 
ATOM 360  C C   ? ILE A 1  48 ?  -5.155   0.998  13.849 1.000 94.530 ? 48  ILE A C   1 
ATOM 361  C CB  ? ILE A 1  48 ?  -3.268  -0.351  12.862 1.000 94.530 ? 48  ILE A CB  1 
ATOM 362  O O   ? ILE A 1  48 ?  -5.983   0.205  14.302 1.000 94.530 ? 48  ILE A O   1 
ATOM 363  C CG1 ? ILE A 1  48 ?  -1.761  -0.630  12.917 1.000 94.530 ? 48  ILE A CG1 1 
ATOM 364  C CG2 ? ILE A 1  48 ?  -3.686   0.122  11.467 1.000 94.530 ? 48  ILE A CG2 1 
ATOM 365  C CD1 ? ILE A 1  48 ?  -1.327  -1.843  12.104 1.000 94.530 ? 48  ILE A CD1 1 
ATOM 366  N N   ? THR A 1  49 ?  -5.457   2.211  13.378 1.000 95.130 ? 49  THR A N   1 
ATOM 367  C CA  ? THR A 1  49 ?  -6.821   2.583  13.019 1.000 95.130 ? 49  THR A CA  1 
ATOM 368  C C   ? THR A 1  49 ?  -6.963   2.718  11.506 1.000 95.130 ? 49  THR A C   1 
ATOM 369  C CB  ? THR A 1  49 ?  -7.237   3.902  13.697 1.000 95.130 ? 49  THR A CB  1 
ATOM 370  O O   ? THR A 1  49 ?  -6.105   3.308  10.846 1.000 95.130 ? 49  THR A O   1 
ATOM 371  C CG2 ? THR A 1  49 ?  -8.669   4.279  13.333 1.000 95.130 ? 49  THR A CG2 1 
ATOM 372  O OG1 ? THR A 1  49 ?  -7.139   3.753  15.119 1.000 95.130 ? 49  THR A OG1 1 
ATOM 373  N N   ? VAL A 1  50 ?  -8.086   2.084  11.061 1.000 96.680 ? 50  VAL A N   1 
ATOM 374  C CA  ? VAL A 1  50 ?  -8.319   2.146   9.622 1.000 96.680 ? 50  VAL A CA  1 
ATOM 375  C C   ? VAL A 1  50 ?  -9.378   3.201   9.314 1.000 96.680 ? 50  VAL A C   1 
ATOM 376  C CB  ? VAL A 1  50 ?  -8.754   0.774   9.058 1.000 96.680 ? 50  VAL A CB  1 
ATOM 377  O O   ? VAL A 1  50 ? -10.456   3.202   9.914 1.000 96.680 ? 50  VAL A O   1 
ATOM 378  C CG1 ? VAL A 1  50 ?  -9.169   0.900   7.594 1.000 96.680 ? 50  VAL A CG1 1 
ATOM 379  C CG2 ? VAL A 1  50 ?  -7.628  -0.247   9.212 1.000 96.680 ? 50  VAL A CG2 1 
ATOM 380  N N   ? ILE A 1  51 ?  -9.013   4.122   8.438 1.000 96.260 ? 51  ILE A N   1 
ATOM 381  C CA  ? ILE A 1  51 ?  -9.954   5.129   7.959 1.000 96.260 ? 51  ILE A CA  1 
ATOM 382  C C   ? ILE A 1  51 ? -10.374   4.803   6.527 1.000 96.260 ? 51  ILE A C   1 
ATOM 383  C CB  ? ILE A 1  51 ?  -9.348   6.548   8.030 1.000 96.260 ? 51  ILE A CB  1 
ATOM 384  O O   ? ILE A 1  51 ?  -9.537   4.762   5.622 1.000 96.260 ? 51  ILE A O   1 
ATOM 385  C CG1 ? ILE A 1  51 ?  -8.847   6.845   9.448 1.000 96.260 ? 51  ILE A CG1 1 
ATOM 386  C CG2 ? ILE A 1  51 ? -10.371   7.596   7.581 1.000 96.260 ? 51  ILE A CG2 1 
ATOM 387  C CD1 ? ILE A 1  51 ?  -8.024   8.121   9.560 1.000 96.260 ? 51  ILE A CD1 1 
ATOM 388  N N   ? LEU A 1  52 ? -11.719   4.565   6.297 1.000 97.450 ? 52  LEU A N   1 
ATOM 389  C CA  ? LEU A 1  52 ? -12.307   4.296   4.988 1.000 97.450 ? 52  LEU A CA  1 
ATOM 390  C C   ? LEU A 1  52 ? -13.216   5.442   4.556 1.000 97.450 ? 52  LEU A C   1 
ATOM 391  C CB  ? LEU A 1  52 ? -13.096   2.985   5.014 1.000 97.450 ? 52  LEU A CB  1 
ATOM 392  O O   ? LEU A 1  52 ? -13.729   6.185   5.396 1.000 97.450 ? 52  LEU A O   1 
ATOM 393  C CG  ? LEU A 1  52 ? -12.289   1.713   5.282 1.000 97.450 ? 52  LEU A CG  1 
ATOM 394  C CD1 ? LEU A 1  52 ? -13.209   0.592   5.754 1.000 97.450 ? 52  LEU A CD1 1 
ATOM 395  C CD2 ? LEU A 1  52 ? -11.522   1.293   4.033 1.000 97.450 ? 52  LEU A CD2 1 
ATOM 396  N N   ? GLY A 1  53 ? -13.292   5.655   3.209 1.000 96.710 ? 53  GLY A N   1 
ATOM 397  C CA  ? GLY A 1  53 ? -14.252   6.612   2.683 1.000 96.710 ? 53  GLY A CA  1 
ATOM 398  C C   ? GLY A 1  53 ? -13.757   8.045   2.737 1.000 96.710 ? 53  GLY A C   1 
ATOM 399  O O   ? GLY A 1  53 ? -14.537   8.984   2.563 1.000 96.710 ? 53  GLY A O   1 
ATOM 400  N N   ? ALA A 1  54 ? -12.397   8.198   2.963 1.000 95.260 ? 54  ALA A N   1 
ATOM 401  C CA  ? ALA A 1  54 ? -11.819   9.534   3.080 1.000 95.260 ? 54  ALA A CA  1 
ATOM 402  C C   ? ALA A 1  54 ? -11.201   9.982   1.759 1.000 95.260 ? 54  ALA A C   1 
ATOM 403  C CB  ? ALA A 1  54 ? -10.772   9.565   4.191 1.000 95.260 ? 54  ALA A CB  1 
ATOM 404  O O   ? ALA A 1  54 ? -10.462   9.226   1.124 1.000 95.260 ? 54  ALA A O   1 
ATOM 405  N N   ? HIS A 1  55 ? -11.532  11.130   1.268 1.000 95.530 ? 55  HIS A N   1 
ATOM 406  C CA  ? HIS A 1  55 ? -10.801  11.817   0.210 1.000 95.530 ? 55  HIS A CA  1 
ATOM 407  C C   ? HIS A 1  55 ?  -9.759  12.769   0.788 1.000 95.530 ? 55  HIS A C   1 
ATOM 408  C CB  ? HIS A 1  55 ? -11.766  12.584  -0.697 1.000 95.530 ? 55  HIS A CB  1 
ATOM 409  O O   ? HIS A 1  55 ?  -8.637  12.847   0.284 1.000 95.530 ? 55  HIS A O   1 
ATOM 410  C CG  ? HIS A 1  55 ? -11.085  13.360  -1.778 1.000 95.530 ? 55  HIS A CG  1 
ATOM 411  C CD2 ? HIS A 1  55 ? -10.921  14.693  -1.947 1.000 95.530 ? 55  HIS A CD2 1 
ATOM 412  N ND1 ? HIS A 1  55 ? -10.476  12.756  -2.857 1.000 95.530 ? 55  HIS A ND1 1 
ATOM 413  C CE1 ? HIS A 1  55 ?  -9.963  13.687  -3.644 1.000 95.530 ? 55  HIS A CE1 1 
ATOM 414  N NE2 ? HIS A 1  55 ? -10.220  14.871  -3.115 1.000 95.530 ? 55  HIS A NE2 1 
ATOM 415  N N   ? ASN A 1  56 ? -10.153  13.483   1.812 1.000 94.080 ? 56  ASN A N   1 
ATOM 416  C CA  ? ASN A 1  56 ?  -9.309  14.374   2.601 1.000 94.080 ? 56  ASN A CA  1 
ATOM 417  C C   ? ASN A 1  56 ?  -9.276  13.961   4.069 1.000 94.080 ? 56  ASN A C   1 
ATOM 418  C CB  ? ASN A 1  56 ?  -9.785  15.822   2.467 1.000 94.080 ? 56  ASN A CB  1 
ATOM 419  O O   ? ASN A 1  56 ? -10.265  14.123   4.786 1.000 94.080 ? 56  ASN A O   1 
ATOM 420  C CG  ? ASN A 1  56 ?  -8.820  16.814   3.086 1.000 94.080 ? 56  ASN A CG  1 
ATOM 421  N ND2 ? ASN A 1  56 ?  -8.764  18.016   2.526 1.000 94.080 ? 56  ASN A ND2 1 
ATOM 422  O OD1 ? ASN A 1  56 ?  -8.129  16.501   4.060 1.000 94.080 ? 56  ASN A OD1 1 
ATOM 423  N N   ? ILE A 1  57 ?  -8.102  13.540   4.536 1.000 91.190 ? 57  ILE A N   1 
ATOM 424  C CA  ? ILE A 1  57 ?  -8.020  12.930   5.858 1.000 91.190 ? 57  ILE A CA  1 
ATOM 425  C C   ? ILE A 1  57 ?  -7.935  14.018   6.925 1.000 91.190 ? 57  ILE A C   1 
ATOM 426  C CB  ? ILE A 1  57 ?  -6.807  11.978   5.966 1.000 91.190 ? 57  ILE A CB  1 
ATOM 427  O O   ? ILE A 1  57 ?  -8.117  13.746   8.114 1.000 91.190 ? 57  ILE A O   1 
ATOM 428  C CG1 ? ILE A 1  57 ?  -5.523  12.697   5.537 1.000 91.190 ? 57  ILE A CG1 1 
ATOM 429  C CG2 ? ILE A 1  57 ?  -7.035  10.716   5.128 1.000 91.190 ? 57  ILE A CG2 1 
ATOM 430  C CD1 ? ILE A 1  57 ?  -4.249  11.917   5.832 1.000 91.190 ? 57  ILE A CD1 1 
ATOM 431  N N   ? SER A 1  58 ?  -7.773  15.238   6.594 1.000 89.210 ? 58  SER A N   1 
ATOM 432  C CA  ? SER A 1  58 ?  -7.700  16.353   7.533 1.000 89.210 ? 58  SER A CA  1 
ATOM 433  C C   ? SER A 1  58 ?  -9.077  16.961   7.777 1.000 89.210 ? 58  SER A C   1 
ATOM 434  C CB  ? SER A 1  58 ?  -6.744  17.428   7.015 1.000 89.210 ? 58  SER A CB  1 
ATOM 435  O O   ? SER A 1  58 ?  -9.255  17.757   8.701 1.000 89.210 ? 58  SER A O   1 
ATOM 436  O OG  ? SER A 1  58 ?  -7.251  18.027   5.835 1.000 89.210 ? 58  SER A OG  1 
ATOM 437  N N   ? LYS A 1  59 ? -10.125  16.500   6.953 1.000 91.770 ? 59  LYS A N   1 
ATOM 438  C CA  ? LYS A 1  59 ? -11.496  16.985   7.090 1.000 91.770 ? 59  LYS A CA  1 
ATOM 439  C C   ? LYS A 1  59 ? -12.424  15.878   7.583 1.000 91.770 ? 59  LYS A C   1 
ATOM 440  C CB  ? LYS A 1  59 ? -12.004  17.541   5.760 1.000 91.770 ? 59  LYS A CB  1 
ATOM 441  O O   ? LYS A 1  59 ? -12.229  14.706   7.255 1.000 91.770 ? 59  LYS A O   1 
ATOM 442  C CG  ? LYS A 1  59 ? -11.253  18.773   5.276 1.000 91.770 ? 59  LYS A CG  1 
ATOM 443  C CD  ? LYS A 1  59 ? -11.900  19.371   4.033 1.000 91.770 ? 59  LYS A CD  1 
ATOM 444  C CE  ? LYS A 1  59 ? -11.165  20.618   3.564 1.000 91.770 ? 59  LYS A CE  1 
ATOM 445  N NZ  ? LYS A 1  59 ? -11.768  21.182   2.319 1.000 91.770 ? 59  LYS A NZ  1 
ATOM 446  N N   ? SER A 1  60 ? -13.336  16.320   8.449 1.000 90.580 ? 60  SER A N   1 
ATOM 447  C CA  ? SER A 1  60 ? -14.400  15.401   8.838 1.000 90.580 ? 60  SER A CA  1 
ATOM 448  C C   ? SER A 1  60 ? -15.434  15.250   7.727 1.000 90.580 ? 60  SER A C   1 
ATOM 449  C CB  ? SER A 1  60 ? -15.083  15.883  10.119 1.000 90.580 ? 60  SER A CB  1 
ATOM 450  O O   ? SER A 1  60 ? -16.202  16.175   7.456 1.000 90.580 ? 60  SER A O   1 
ATOM 451  O OG  ? SER A 1  60 ? -16.017  14.923  10.582 1.000 90.580 ? 60  SER A OG  1 
ATOM 452  N N   ? GLU A 1  61 ? -15.276  14.145   6.973 1.000 94.630 ? 61  GLU A N   1 
ATOM 453  C CA  ? GLU A 1  61 ? -16.208  13.858   5.887 1.000 94.630 ? 61  GLU A CA  1 
ATOM 454  C C   ? GLU A 1  61 ? -17.300  12.893   6.336 1.000 94.630 ? 61  GLU A C   1 
ATOM 455  C CB  ? GLU A 1  61 ? -15.464  13.285   4.677 1.000 94.630 ? 61  GLU A CB  1 
ATOM 456  O O   ? GLU A 1  61 ? -17.045  11.986   7.132 1.000 94.630 ? 61  GLU A O   1 
ATOM 457  C CG  ? GLU A 1  61 ? -14.422  14.228   4.093 1.000 94.630 ? 61  GLU A CG  1 
ATOM 458  C CD  ? GLU A 1  61 ? -13.648  13.622   2.933 1.000 94.630 ? 61  GLU A CD  1 
ATOM 459  O OE1 ? GLU A 1  61 ? -13.480  14.302   1.895 1.000 94.630 ? 61  GLU A OE1 1 
ATOM 460  O OE2 ? GLU A 1  61 ? -13.208  12.458   3.062 1.000 94.630 ? 61  GLU A OE2 1 
ATOM 461  N N   ? SER A 1  62 ? -18.532  13.152   5.937 1.000 95.970 ? 62  SER A N   1 
ATOM 462  C CA  ? SER A 1  62 ? -19.646  12.292   6.322 1.000 95.970 ? 62  SER A CA  1 
ATOM 463  C C   ? SER A 1  62 ? -19.469  10.880   5.773 1.000 95.970 ? 62  SER A C   1 
ATOM 464  C CB  ? SER A 1  62 ? -20.970  12.876   5.830 1.000 95.970 ? 62  SER A CB  1 
ATOM 465  O O   ? SER A 1  62 ? -20.092   9.935   6.262 1.000 95.970 ? 62  SER A O   1 
ATOM 466  O OG  ? SER A 1  62 ? -20.972  13.000   4.418 1.000 95.970 ? 62  SER A OG  1 
ATOM 467  N N   ? THR A 1  63 ? -18.605  10.632   4.829 1.000 96.350 ? 63  THR A N   1 
ATOM 468  C CA  ? THR A 1  63 ? -18.389   9.359   4.151 1.000 96.350 ? 63  THR A CA  1 
ATOM 469  C C   ? THR A 1  63 ? -17.381   8.504   4.913 1.000 96.350 ? 63  THR A C   1 
ATOM 470  C CB  ? THR A 1  63 ? -17.898   9.571   2.707 1.000 96.350 ? 63  THR A CB  1 
ATOM 471  O O   ? THR A 1  63 ? -17.235   7.312   4.636 1.000 96.350 ? 63  THR A O   1 
ATOM 472  C CG2 ? THR A 1  63 ? -18.965  10.256   1.858 1.000 96.350 ? 63  THR A CG2 1 
ATOM 473  O OG1 ? THR A 1  63 ? -16.720  10.386   2.723 1.000 96.350 ? 63  THR A OG1 1 
ATOM 474  N N   ? GLN A 1  64 ? -16.601   9.071   5.925 1.000 95.950 ? 64  GLN A N   1 
ATOM 475  C CA  ? GLN A 1  64 ? -15.507   8.389   6.608 1.000 95.950 ? 64  GLN A CA  1 
ATOM 476  C C   ? GLN A 1  64 ? -16.037   7.390   7.634 1.000 95.950 ? 64  GLN A C   1 
ATOM 477  C CB  ? GLN A 1  64 ? -14.584   9.400   7.289 1.000 95.950 ? 64  GLN A CB  1 
ATOM 478  O O   ? GLN A 1  64 ? -17.015   7.667   8.330 1.000 95.950 ? 64  GLN A O   1 
ATOM 479  C CG  ? GLN A 1  64 ? -13.758  10.230   6.315 1.000 95.950 ? 64  GLN A CG  1 
ATOM 480  C CD  ? GLN A 1  64 ? -12.884  11.256   7.013 1.000 95.950 ? 64  GLN A CD  1 
ATOM 481  N NE2 ? GLN A 1  64 ? -12.061  11.957   6.241 1.000 95.950 ? 64  GLN A NE2 1 
ATOM 482  O OE1 ? GLN A 1  64 ? -12.948  11.416   8.236 1.000 95.950 ? 64  GLN A OE1 1 
ATOM 483  N N   ? GLN A 1  65 ? -15.421   6.267   7.633 1.000 97.160 ? 65  GLN A N   1 
ATOM 484  C CA  ? GLN A 1  65 ? -15.547   5.262   8.683 1.000 97.160 ? 65  GLN A CA  1 
ATOM 485  C C   ? GLN A 1  65 ? -14.209   5.019   9.375 1.000 97.160 ? 65  GLN A C   1 
ATOM 486  C CB  ? GLN A 1  65 ? -16.088   3.952   8.111 1.000 97.160 ? 65  GLN A CB  1 
ATOM 487  O O   ? GLN A 1  65 ? -13.209   4.722   8.718 1.000 97.160 ? 65  GLN A O   1 
ATOM 488  C CG  ? GLN A 1  65 ? -17.358   4.118   7.287 1.000 97.160 ? 65  GLN A CG  1 
ATOM 489  C CD  ? GLN A 1  65 ? -17.850   2.810   6.697 1.000 97.160 ? 65  GLN A CD  1 
ATOM 490  N NE2 ? GLN A 1  65 ? -18.179   2.827   5.409 1.000 97.160 ? 65  GLN A NE2 1 
ATOM 491  O OE1 ? GLN A 1  65 ? -17.934   1.792   7.391 1.000 97.160 ? 65  GLN A OE1 1 
ATOM 492  N N   ? VAL A 1  66 ? -14.208   5.308  10.703 1.000 96.200 ? 66  VAL A N   1 
ATOM 493  C CA  ? VAL A 1  66 ? -13.009   5.050  11.493 1.000 96.200 ? 66  VAL A CA  1 
ATOM 494  C C   ? VAL A 1  66 ? -13.185   3.764  12.297 1.000 96.200 ? 66  VAL A C   1 
ATOM 495  C CB  ? VAL A 1  66 ? -12.688   6.230  12.438 1.000 96.200 ? 66  VAL A CB  1 
ATOM 496  O O   ? VAL A 1  66 ? -14.053   3.685  13.169 1.000 96.200 ? 66  VAL A O   1 
ATOM 497  C CG1 ? VAL A 1  66 ? -11.385   5.977  13.194 1.000 96.200 ? 66  VAL A CG1 1 
ATOM 498  C CG2 ? VAL A 1  66 ? -12.607   7.537  11.651 1.000 96.200 ? 66  VAL A CG2 1 
ATOM 499  N N   ? ILE A 1  67 ? -12.353   2.783  11.940 1.000 97.130 ? 67  ILE A N   1 
ATOM 500  C CA  ? ILE A 1  67 ? -12.526   1.459  12.526 1.000 97.130 ? 67  ILE A CA  1 
ATOM 501  C C   ? ILE A 1  67 ? -11.198   0.972  13.102 1.000 97.130 ? 67  ILE A C   1 
ATOM 502  C CB  ? ILE A 1  67 ? -13.064   0.448  11.490 1.000 97.130 ? 67  ILE A CB  1 
ATOM 503  O O   ? ILE A 1  67 ? -10.175   0.981  12.413 1.000 97.130 ? 67  ILE A O   1 
ATOM 504  C CG1 ? ILE A 1  67 ? -14.316   1.003  10.802 1.000 97.130 ? 67  ILE A CG1 1 
ATOM 505  C CG2 ? ILE A 1  67 ? -13.357  -0.901  12.153 1.000 97.130 ? 67  ILE A CG2 1 
ATOM 506  C CD1 ? ILE A 1  67 ? -14.815   0.152   9.642 1.000 97.130 ? 67  ILE A CD1 1 
ATOM 507  N N   ? SER A 1  68 ? -11.251   0.507  14.416 1.000 96.340 ? 68  SER A N   1 
ATOM 508  C CA  ? SER A 1  68 ? -10.055  -0.075  15.016 1.000 96.340 ? 68  SER A CA  1 
ATOM 509  C C   ? SER A 1  68 ?  -9.790  -1.476  14.473 1.000 96.340 ? 68  SER A C   1 
ATOM 510  C CB  ? SER A 1  68 ? -10.189  -0.127  16.539 1.000 96.340 ? 68  SER A CB  1 
ATOM 511  O O   ? SER A 1  68 ? -10.710  -2.151  14.008 1.000 96.340 ? 68  SER A O   1 
ATOM 512  O OG  ? SER A 1  68 ? -10.262   1.180  17.082 1.000 96.340 ? 68  SER A OG  1 
ATOM 513  N N   ? VAL A 1  69 ?  -8.446  -1.848  14.587 1.000 96.780 ? 69  VAL A N   1 
ATOM 514  C CA  ? VAL A 1  69 ?  -8.019  -3.165  14.126 1.000 96.780 ? 69  VAL A CA  1 
ATOM 515  C C   ? VAL A 1  69 ?  -8.021  -4.147  15.296 1.000 96.780 ? 69  VAL A C   1 
ATOM 516  C CB  ? VAL A 1  69 ?  -6.619  -3.113  13.477 1.000 96.780 ? 69  VAL A CB  1 
ATOM 517  O O   ? VAL A 1  69 ?  -7.444  -3.868  16.349 1.000 96.780 ? 69  VAL A O   1 
ATOM 518  C CG1 ? VAL A 1  69 ?  -6.101  -4.522  13.195 1.000 96.780 ? 69  VAL A CG1 1 
ATOM 519  C CG2 ? VAL A 1  69 ?  -6.657  -2.288  12.192 1.000 96.780 ? 69  VAL A CG2 1 
ATOM 520  N N   ? SER A 1  70 ?  -8.811  -5.321  15.142 1.000 95.850 ? 70  SER A N   1 
ATOM 521  C CA  ? SER A 1  70 ?  -8.866  -6.339  16.186 1.000 95.850 ? 70  SER A CA  1 
ATOM 522  C C   ? SER A 1  70 ?  -7.636  -7.240  16.145 1.000 95.850 ? 70  SER A C   1 
ATOM 523  C CB  ? SER A 1  70 ? -10.132  -7.184  16.045 1.000 95.850 ? 70  SER A CB  1 
ATOM 524  O O   ? SER A 1  70 ?  -7.136  -7.665  17.188 1.000 95.850 ? 70  SER A O   1 
ATOM 525  O OG  ? SER A 1  70 ? -10.141  -7.874  14.807 1.000 95.850 ? 70  SER A OG  1 
ATOM 526  N N   ? ARG A 1  71 ?  -7.170  -7.472  14.953 1.000 95.610 ? 71  ARG A N   1 
ATOM 527  C CA  ? ARG A 1  71 ?  -6.040  -8.373  14.757 1.000 95.610 ? 71  ARG A CA  1 
ATOM 528  C C   ? ARG A 1  71 ?  -5.234  -7.981  13.522 1.000 95.610 ? 71  ARG A C   1 
ATOM 529  C CB  ? ARG A 1  71 ?  -6.521  -9.820  14.631 1.000 95.610 ? 71  ARG A CB  1 
ATOM 530  O O   ? ARG A 1  71 ?  -5.805  -7.676  12.473 1.000 95.610 ? 71  ARG A O   1 
ATOM 531  C CG  ? ARG A 1  71 ?  -5.399 -10.846  14.647 1.000 95.610 ? 71  ARG A CG  1 
ATOM 532  C CD  ? ARG A 1  71 ?  -5.936 -12.270  14.658 1.000 95.610 ? 71  ARG A CD  1 
ATOM 533  N NE  ? ARG A 1  71 ?  -4.859 -13.254  14.600 1.000 95.610 ? 71  ARG A NE  1 
ATOM 534  N NH1 ? ARG A 1  71 ?  -6.259 -15.089  14.522 1.000 95.610 ? 71  ARG A NH1 1 
ATOM 535  N NH2 ? ARG A 1  71 ?  -3.985 -15.375  14.489 1.000 95.610 ? 71  ARG A NH2 1 
ATOM 536  C CZ  ? ARG A 1  71 ?  -5.037 -14.570  14.537 1.000 95.610 ? 71  ARG A CZ  1 
ATOM 537  N N   ? ALA A 1  72 ?  -3.900  -7.937  13.675 1.000 96.120 ? 72  ALA A N   1 
ATOM 538  C CA  ? ALA A 1  72 ?  -2.968  -7.764  12.564 1.000 96.120 ? 72  ALA A CA  1 
ATOM 539  C C   ? ALA A 1  72 ?  -2.196  -9.051  12.290 1.000 96.120 ? 72  ALA A C   1 
ATOM 540  C CB  ? ALA A 1  72 ?  -2.001  -6.618  12.854 1.000 96.120 ? 72  ALA A CB  1 
ATOM 541  O O   ? ALA A 1  72 ?  -1.534  -9.587  13.182 1.000 96.120 ? 72  ALA A O   1 
ATOM 542  N N   ? ILE A 1  73 ?  -2.320  -9.580  11.078 1.000 97.110 ? 73  ILE A N   1 
ATOM 543  C CA  ? ILE A 1  73 ?  -1.741 -10.878  10.749 1.000 97.110 ? 73  ILE A CA  1 
ATOM 544  C C   ? ILE A 1  73 ?  -0.694 -10.714   9.650 1.000 97.110 ? 73  ILE A C   1 
ATOM 545  C CB  ? ILE A 1  73 ?  -2.827 -11.886  10.309 1.000 97.110 ? 73  ILE A CB  1 
ATOM 546  O O   ? ILE A 1  73 ?  -1.023 -10.747   8.462 1.000 97.110 ? 73  ILE A O   1 
ATOM 547  C CG1 ? ILE A 1  73 ?  -3.968 -11.922  11.333 1.000 97.110 ? 73  ILE A CG1 1 
ATOM 548  C CG2 ? ILE A 1  73 ?  -2.223 -13.279  10.113 1.000 97.110 ? 73  ILE A CG2 1 
ATOM 549  C CD1 ? ILE A 1  73 ?  -5.231 -12.606  10.828 1.000 97.110 ? 73  ILE A CD1 1 
ATOM 550  N N   ? PRO A 1  74 ?   0.630 -10.430  10.038 1.000 97.340 ? 74  PRO A N   1 
ATOM 551  C CA  ? PRO A 1  74 ?   1.670 -10.388   9.008 1.000 97.340 ? 74  PRO A CA  1 
ATOM 552  C C   ? PRO A 1  74 ?   2.034 -11.773   8.479 1.000 97.340 ? 74  PRO A C   1 
ATOM 553  C CB  ? PRO A 1  74 ?   2.858  -9.750   9.732 1.000 97.340 ? 74  PRO A CB  1 
ATOM 554  O O   ? PRO A 1  74 ?   1.878 -12.770   9.190 1.000 97.340 ? 74  PRO A O   1 
ATOM 555  C CG  ? PRO A 1  74 ?   2.659 -10.099  11.172 1.000 97.340 ? 74  PRO A CG  1 
ATOM 556  C CD  ? PRO A 1  74 ?   1.185 -10.203  11.438 1.000 97.340 ? 74  PRO A CD  1 
ATOM 557  N N   ? HIS A 1  75 ?   2.411 -11.803   7.198 1.000 97.540 ? 75  HIS A N   1 
ATOM 558  C CA  ? HIS A 1  75 ?   2.896 -13.074   6.672 1.000 97.540 ? 75  HIS A CA  1 
ATOM 559  C C   ? HIS A 1  75 ?   3.977 -13.665   7.570 1.000 97.540 ? 75  HIS A C   1 
ATOM 560  C CB  ? HIS A 1  75 ?   3.435 -12.894   5.251 1.000 97.540 ? 75  HIS A CB  1 
ATOM 561  O O   ? HIS A 1  75 ?   4.902 -12.961   7.983 1.000 97.540 ? 75  HIS A O   1 
ATOM 562  C CG  ? HIS A 1  75 ?   3.558 -14.176   4.490 1.000 97.540 ? 75  HIS A CG  1 
ATOM 563  C CD2 ? HIS A 1  75 ?   2.802 -14.694   3.494 1.000 97.540 ? 75  HIS A CD2 1 
ATOM 564  N ND1 ? HIS A 1  75 ?   4.560 -15.091   4.731 1.000 97.540 ? 75  HIS A ND1 1 
ATOM 565  C CE1 ? HIS A 1  75 ?   4.414 -16.120   3.913 1.000 97.540 ? 75  HIS A CE1 1 
ATOM 566  N NE2 ? HIS A 1  75 ?   3.355 -15.904   3.152 1.000 97.540 ? 75  HIS A NE2 1 
ATOM 567  N N   ? LEU A 1  76 ?   3.955 -14.998   7.858 1.000 95.750 ? 76  LEU A N   1 
ATOM 568  C CA  ? LEU A 1  76 ?   4.813 -15.672   8.826 1.000 95.750 ? 76  LEU A CA  1 
ATOM 569  C C   ? LEU A 1  76 ?   6.274 -15.613   8.392 1.000 95.750 ? 76  LEU A C   1 
ATOM 570  C CB  ? LEU A 1  76 ?   4.380 -17.129   9.004 1.000 95.750 ? 76  LEU A CB  1 
ATOM 571  O O   ? LEU A 1  76 ?   7.175 -15.567   9.232 1.000 95.750 ? 76  LEU A O   1 
ATOM 572  C CG  ? LEU A 1  76 ?   3.072 -17.360   9.763 1.000 95.750 ? 76  LEU A CG  1 
ATOM 573  C CD1 ? LEU A 1  76 ?   2.680 -18.833   9.709 1.000 95.750 ? 76  LEU A CD1 1 
ATOM 574  C CD2 ? LEU A 1  76 ?   3.201 -16.888  11.207 1.000 95.750 ? 76  LEU A CD2 1 
ATOM 575  N N   ? ASN A 1  77 ?   6.481 -15.529   7.104 1.000 96.510 ? 77  ASN A N   1 
ATOM 576  C CA  ? ASN A 1  77 ?   7.846 -15.558   6.590 1.000 96.510 ? 77  ASN A CA  1 
ATOM 577  C C   ? ASN A 1  77 ?   8.317 -14.169   6.169 1.000 96.510 ? 77  ASN A C   1 
ATOM 578  C CB  ? ASN A 1  77 ?   7.957 -16.535   5.417 1.000 96.510 ? 77  ASN A CB  1 
ATOM 579  O O   ? ASN A 1  77 ?   9.277 -14.039   5.407 1.000 96.510 ? 77  ASN A O   1 
ATOM 580  C CG  ? ASN A 1  77 ?   7.753 -17.977   5.837 1.000 96.510 ? 77  ASN A CG  1 
ATOM 581  N ND2 ? ASN A 1  77 ?   7.150 -18.771   4.960 1.000 96.510 ? 77  ASN A ND2 1 
ATOM 582  O OD1 ? ASN A 1  77 ?   8.134 -18.375   6.941 1.000 96.510 ? 77  ASN A OD1 1 
ATOM 583  N N   ? TYR A 1  78 ?   7.588 -13.147   6.642 1.000 96.830 ? 78  TYR A N   1 
ATOM 584  C CA  ? TYR A 1  78 ?   8.023 -11.785   6.355 1.000 96.830 ? 78  TYR A CA  1 
ATOM 585  C C   ? TYR A 1  78 ?   9.409 -11.522   6.930 1.000 96.830 ? 78  TYR A C   1 
ATOM 586  C CB  ? TYR A 1  78 ?   7.023 -10.771   6.918 1.000 96.830 ? 78  TYR A CB  1 
ATOM 587  O O   ? TYR A 1  78 ?   9.676 -11.837   8.093 1.000 96.830 ? 78  TYR A O   1 
ATOM 588  C CG  ? TYR A 1  78 ?   7.538  -9.352   6.929 1.000 96.830 ? 78  TYR A CG  1 
ATOM 589  C CD1 ? TYR A 1  78 ?   7.735  -8.672   8.129 1.000 96.830 ? 78  TYR A CD1 1 
ATOM 590  C CD2 ? TYR A 1  78 ?   7.828  -8.689   5.742 1.000 96.830 ? 78  TYR A CD2 1 
ATOM 591  C CE1 ? TYR A 1  78 ?   8.208  -7.364   8.144 1.000 96.830 ? 78  TYR A CE1 1 
ATOM 592  C CE2 ? TYR A 1  78 ?   8.301  -7.381   5.745 1.000 96.830 ? 78  TYR A CE2 1 
ATOM 593  O OH  ? TYR A 1  78 ?   8.956  -5.433   6.959 1.000 96.830 ? 78  TYR A OH  1 
ATOM 594  C CZ  ? TYR A 1  78 ?   8.488  -6.728   6.950 1.000 96.830 ? 78  TYR A CZ  1 
ATOM 595  N N   ? SER A 1  79 ?  10.313 -10.934   6.094 1.000 94.840 ? 79  SER A N   1 
ATOM 596  C CA  ? SER A 1  79 ?  11.648 -10.521   6.513 1.000 94.840 ? 79  SER A CA  1 
ATOM 597  C C   ? SER A 1  79 ?  11.789  -9.002   6.492 1.000 94.840 ? 79  SER A C   1 
ATOM 598  C CB  ? SER A 1  79 ?  12.712 -11.152   5.614 1.000 94.840 ? 79  SER A CB  1 
ATOM 599  O O   ? SER A 1  79 ?  11.720  -8.382   5.429 1.000 94.840 ? 79  SER A O   1 
ATOM 600  O OG  ? SER A 1  79 ?  13.988 -10.594   5.876 1.000 94.840 ? 79  SER A OG  1 
ATOM 601  N N   ? ASP A 1  80 ?  12.141  -8.387   7.664 1.000 92.590 ? 80  ASP A N   1 
ATOM 602  C CA  ? ASP A 1  80 ?  12.281  -6.940   7.791 1.000 92.590 ? 80  ASP A CA  1 
ATOM 603  C C   ? ASP A 1  80 ?  13.580  -6.455   7.149 1.000 92.590 ? 80  ASP A C   1 
ATOM 604  C CB  ? ASP A 1  80 ?  12.234  -6.523   9.262 1.000 92.590 ? 80  ASP A CB  1 
ATOM 605  O O   ? ASP A 1  80 ?  13.711  -5.276   6.815 1.000 92.590 ? 80  ASP A O   1 
ATOM 606  C CG  ? ASP A 1  80 ?  12.071  -5.025   9.449 1.000 92.590 ? 80  ASP A CG  1 
ATOM 607  O OD1 ? ASP A 1  80 ?  11.668  -4.331   8.491 1.000 92.590 ? 80  ASP A OD1 1 
ATOM 608  O OD2 ? ASP A 1  80 ?  12.351  -4.533  10.564 1.000 92.590 ? 80  ASP A OD2 1 
ATOM 609  N N   ? HIS A 1  81 ?  14.476  -7.453   6.869 1.000 89.920 ? 81  HIS A N   1 
ATOM 610  C CA  ? HIS A 1  81 ?  15.758  -7.127   6.253 1.000 89.920 ? 81  HIS A CA  1 
ATOM 611  C C   ? HIS A 1  81 ?  15.631  -7.022   4.737 1.000 89.920 ? 81  HIS A C   1 
ATOM 612  C CB  ? HIS A 1  81 ?  16.810  -8.176   6.620 1.000 89.920 ? 81  HIS A CB  1 
ATOM 613  O O   ? HIS A 1  81 ?  16.086  -6.045   4.138 1.000 89.920 ? 81  HIS A O   1 
ATOM 614  C CG  ? HIS A 1  81 ?  17.039  -8.306   8.092 1.000 89.920 ? 81  HIS A CG  1 
ATOM 615  C CD2 ? HIS A 1  81 ?  16.803  -9.334   8.941 1.000 89.920 ? 81  HIS A CD2 1 
ATOM 616  N ND1 ? HIS A 1  81 ?  17.573  -7.290   8.855 1.000 89.920 ? 81  HIS A ND1 1 
ATOM 617  C CE1 ? HIS A 1  81 ?  17.656  -7.690  10.113 1.000 89.920 ? 81  HIS A CE1 1 
ATOM 618  N NE2 ? HIS A 1  81 ?  17.195  -8.926  10.192 1.000 89.920 ? 81  HIS A NE2 1 
ATOM 619  N N   ? THR A 1  82 ?  14.936  -7.956   4.171 1.000 90.270 ? 82  THR A N   1 
ATOM 620  C CA  ? THR A 1  82 ?  14.870  -8.033   2.716 1.000 90.270 ? 82  THR A CA  1 
ATOM 621  C C   ? THR A 1  82 ?  13.505  -7.576   2.211 1.000 90.270 ? 82  THR A C   1 
ATOM 622  C CB  ? THR A 1  82 ?  15.152  -9.463   2.219 1.000 90.270 ? 82  THR A CB  1 
ATOM 623  O O   ? THR A 1  82 ?  13.321  -7.360   1.012 1.000 90.270 ? 82  THR A O   1 
ATOM 624  C CG2 ? THR A 1  82 ?  16.534  -9.936   2.658 1.000 90.270 ? 82  THR A CG2 1 
ATOM 625  O OG1 ? THR A 1  82 ?  14.163 -10.352   2.753 1.000 90.270 ? 82  THR A OG1 1 
ATOM 626  N N   ? LEU A 1  83 ?  12.604  -7.390   3.116 1.000 93.150 ? 83  LEU A N   1 
ATOM 627  C CA  ? LEU A 1  83 ?  11.215  -7.037   2.845 1.000 93.150 ? 83  LEU A CA  1 
ATOM 628  C C   ? LEU A 1  83 ?  10.544  -8.096   1.976 1.000 93.150 ? 83  LEU A C   1 
ATOM 629  C CB  ? LEU A 1  83 ?  11.133  -5.670   2.158 1.000 93.150 ? 83  LEU A CB  1 
ATOM 630  O O   ? LEU A 1  83 ?   9.598  -7.797   1.245 1.000 93.150 ? 83  LEU A O   1 
ATOM 631  C CG  ? LEU A 1  83 ?  11.587  -4.467   2.986 1.000 93.150 ? 83  LEU A CG  1 
ATOM 632  C CD1 ? LEU A 1  83 ?  11.309  -3.171   2.234 1.000 93.150 ? 83  LEU A CD1 1 
ATOM 633  C CD2 ? LEU A 1  83 ?  10.895  -4.462   4.345 1.000 93.150 ? 83  LEU A CD2 1 
ATOM 634  N N   ? THR A 1  84 ?  11.077  -9.278   2.023 1.000 94.180 ? 84  THR A N   1 
ATOM 635  C CA  ? THR A 1  84 ?  10.449 -10.416   1.361 1.000 94.180 ? 84  THR A CA  1 
ATOM 636  C C   ? THR A 1  84 ?   9.158 -10.811   2.073 1.000 94.180 ? 84  THR A C   1 
ATOM 637  C CB  ? THR A 1  84 ?  11.399 -11.627   1.308 1.000 94.180 ? 84  THR A CB  1 
ATOM 638  O O   ? THR A 1  84 ?   9.072 -10.736   3.300 1.000 94.180 ? 84  THR A O   1 
ATOM 639  C CG2 ? THR A 1  84 ?  10.827 -12.738   0.435 1.000 94.180 ? 84  THR A CG2 1 
ATOM 640  O OG1 ? THR A 1  84 ?  12.661 -11.212   0.768 1.000 94.180 ? 84  THR A OG1 1 
ATOM 641  N N   ? ASN A 1  85 ?   8.106 -11.202   1.306 1.000 96.430 ? 85  ASN A N   1 
ATOM 642  C CA  ? ASN A 1  85 ?   6.796 -11.586   1.821 1.000 96.430 ? 85  ASN A CA  1 
ATOM 643  C C   ? ASN A 1  85 ?   6.132 -10.438   2.576 1.000 96.430 ? 85  ASN A C   1 
ATOM 644  C CB  ? ASN A 1  85 ?   6.914 -12.817   2.723 1.000 96.430 ? 85  ASN A CB  1 
ATOM 645  O O   ? ASN A 1  85 ?   5.563 -10.643   3.650 1.000 96.430 ? 85  ASN A O   1 
ATOM 646  C CG  ? ASN A 1  85 ?   7.555 -13.997   2.020 1.000 96.430 ? 85  ASN A CG  1 
ATOM 647  N ND2 ? ASN A 1  85 ?   8.683 -14.460   2.545 1.000 96.430 ? 85  ASN A ND2 1 
ATOM 648  O OD1 ? ASN A 1  85 ?   7.040 -14.489   1.012 1.000 96.430 ? 85  ASN A OD1 1 
ATOM 649  N N   ? ASP A 1  86 ?   6.293  -9.205   2.166 1.000 97.520 ? 86  ASP A N   1 
ATOM 650  C CA  ? ASP A 1  86 ?   5.791  -7.965   2.749 1.000 97.520 ? 86  ASP A CA  1 
ATOM 651  C C   ? ASP A 1  86 ?   4.281  -7.839   2.554 1.000 97.520 ? 86  ASP A C   1 
ATOM 652  C CB  ? ASP A 1  86 ?   6.503  -6.757   2.137 1.000 97.520 ? 86  ASP A CB  1 
ATOM 653  O O   ? ASP A 1  86 ?   3.821  -7.045   1.731 1.000 97.520 ? 86  ASP A O   1 
ATOM 654  C CG  ? ASP A 1  86 ?   6.211  -5.461   2.873 1.000 97.520 ? 86  ASP A CG  1 
ATOM 655  O OD1 ? ASP A 1  86 ?   5.790  -5.509   4.049 1.000 97.520 ? 86  ASP A OD1 1 
ATOM 656  O OD2 ? ASP A 1  86 ?   6.402  -4.382   2.271 1.000 97.520 ? 86  ASP A OD2 1 
ATOM 657  N N   ? ILE A 1  87 ?   3.447  -8.638   3.236 1.000 98.120 ? 87  ILE A N   1 
ATOM 658  C CA  ? ILE A 1  87 ?   1.993  -8.649   3.116 1.000 98.120 ? 87  ILE A CA  1 
ATOM 659  C C   ? ILE A 1  87 ?   1.364  -8.935   4.477 1.000 98.120 ? 87  ILE A C   1 
ATOM 660  C CB  ? ILE A 1  87 ?   1.520  -9.691   2.077 1.000 98.120 ? 87  ILE A CB  1 
ATOM 661  O O   ? ILE A 1  87 ?   1.886  -9.741   5.252 1.000 98.120 ? 87  ILE A O   1 
ATOM 662  C CG1 ? ILE A 1  87 ?   0.024  -9.518   1.790 1.000 98.120 ? 87  ILE A CG1 1 
ATOM 663  C CG2 ? ILE A 1  87 ?   1.824 -11.112   2.561 1.000 98.120 ? 87  ILE A CG2 1 
ATOM 664  C CD1 ? ILE A 1  87 ?  -0.455 -10.246   0.542 1.000 98.120 ? 87  ILE A CD1 1 
ATOM 665  N N   ? MET A 1  88 ?   0.285  -8.229   4.775 1.000 97.980 ? 88  MET A N   1 
ATOM 666  C CA  ? MET A 1  88 ?  -0.383  -8.355   6.067 1.000 97.980 ? 88  MET A CA  1 
ATOM 667  C C   ? MET A 1  88 ?  -1.889  -8.160   5.922 1.000 97.980 ? 88  MET A C   1 
ATOM 668  C CB  ? MET A 1  88 ?   0.181  -7.344   7.066 1.000 97.980 ? 88  MET A CB  1 
ATOM 669  O O   ? MET A 1  88 ?  -2.337  -7.317   5.144 1.000 97.980 ? 88  MET A O   1 
ATOM 670  C CG  ? MET A 1  88 ?  -0.460  -7.419   8.443 1.000 97.980 ? 88  MET A CG  1 
ATOM 671  S SD  ? MET A 1  88 ?   0.285  -6.235   9.630 1.000 97.980 ? 88  MET A SD  1 
ATOM 672  C CE  ? MET A 1  88 ?  -0.365  -4.672   8.975 1.000 97.980 ? 88  MET A CE  1 
ATOM 673  N N   ? LEU A 1  89 ?  -2.697  -8.950   6.644 1.000 98.070 ? 89  LEU A N   1 
ATOM 674  C CA  ? LEU A 1  89 ?  -4.142  -8.783   6.754 1.000 98.070 ? 89  LEU A CA  1 
ATOM 675  C C   ? LEU A 1  89 ?  -4.512  -8.107   8.070 1.000 98.070 ? 89  LEU A C   1 
ATOM 676  C CB  ? LEU A 1  89 ?  -4.849 -10.136   6.645 1.000 98.070 ? 89  LEU A CB  1 
ATOM 677  O O   ? LEU A 1  89 ?  -3.983  -8.463   9.126 1.000 98.070 ? 89  LEU A O   1 
ATOM 678  C CG  ? LEU A 1  89 ?  -4.743 -10.850   5.297 1.000 98.070 ? 89  LEU A CG  1 
ATOM 679  C CD1 ? LEU A 1  89 ?  -5.369 -12.238   5.381 1.000 98.070 ? 89  LEU A CD1 1 
ATOM 680  C CD2 ? LEU A 1  89 ?  -5.406 -10.024   4.201 1.000 98.070 ? 89  LEU A CD2 1 
ATOM 681  N N   ? LEU A 1  90 ?  -5.352  -7.126   7.948 1.000 97.860 ? 90  LEU A N   1 
ATOM 682  C CA  ? LEU A 1  90 ?  -5.908  -6.480   9.133 1.000 97.860 ? 90  LEU A CA  1 
ATOM 683  C C   ? LEU A 1  90 ?  -7.378  -6.846   9.312 1.000 97.860 ? 90  LEU A C   1 
ATOM 684  C CB  ? LEU A 1  90 ?  -5.757  -4.960   9.036 1.000 97.860 ? 90  LEU A CB  1 
ATOM 685  O O   ? LEU A 1  90 ?  -8.201  -6.572   8.436 1.000 97.860 ? 90  LEU A O   1 
ATOM 686  C CG  ? LEU A 1  90 ?  -4.334  -4.431   8.849 1.000 97.860 ? 90  LEU A CG  1 
ATOM 687  C CD1 ? LEU A 1  90 ?  -4.352  -2.919   8.654 1.000 97.860 ? 90  LEU A CD1 1 
ATOM 688  C CD2 ? LEU A 1  90 ?  -3.460  -4.812  10.040 1.000 97.860 ? 90  LEU A CD2 1 
ATOM 689  N N   ? LYS A 1  91 ?  -7.715  -7.534  10.499 1.000 97.700 ? 91  LYS A N   1 
ATOM 690  C CA  ? LYS A 1  91 ?  -9.110  -7.770  10.861 1.000 97.700 ? 91  LYS A CA  1 
ATOM 691  C C   ? LYS A 1  91 ?  -9.689  -6.579  11.620 1.000 97.700 ? 91  LYS A C   1 
ATOM 692  C CB  ? LYS A 1  91 ?  -9.238  -9.040  11.703 1.000 97.700 ? 91  LYS A CB  1 
ATOM 693  O O   ? LYS A 1  91 ?  -9.143  -6.162  12.643 1.000 97.700 ? 91  LYS A O   1 
ATOM 694  C CG  ? LYS A 1  91 ? -10.674  -9.421  12.032 1.000 97.700 ? 91  LYS A CG  1 
ATOM 695  C CD  ? LYS A 1  91 ? -11.397  -9.983  10.814 1.000 97.700 ? 91  LYS A CD  1 
ATOM 696  C CE  ? LYS A 1  91 ? -12.758 -10.554  11.185 1.000 97.700 ? 91  LYS A CE  1 
ATOM 697  N NZ  ? LYS A 1  91 ? -13.551 -10.925   9.975 1.000 97.700 ? 91  LYS A NZ  1 
ATOM 698  N N   ? LEU A 1  92 ? -10.801  -6.095  11.046 1.000 97.740 ? 92  LEU A N   1 
ATOM 699  C CA  ? LEU A 1  92 ? -11.433  -4.929  11.654 1.000 97.740 ? 92  LEU A CA  1 
ATOM 700  C C   ? LEU A 1  92 ? -12.327  -5.342  12.819 1.000 97.740 ? 92  LEU A C   1 
ATOM 701  C CB  ? LEU A 1  92 ? -12.251  -4.159  10.615 1.000 97.740 ? 92  LEU A CB  1 
ATOM 702  O O   ? LEU A 1  92 ? -12.922  -6.421  12.798 1.000 97.740 ? 92  LEU A O   1 
ATOM 703  C CG  ? LEU A 1  92 ? -11.506  -3.721   9.353 1.000 97.740 ? 92  LEU A CG  1 
ATOM 704  C CD1 ? LEU A 1  92 ? -12.450  -2.988   8.407 1.000 97.740 ? 92  LEU A CD1 1 
ATOM 705  C CD2 ? LEU A 1  92 ? -10.313  -2.843   9.714 1.000 97.740 ? 92  LEU A CD2 1 
ATOM 706  N N   ? VAL A 1  93 ? -12.421  -4.466  13.922 1.000 97.520 ? 93  VAL A N   1 
ATOM 707  C CA  ? VAL A 1  93 ? -13.240  -4.757  15.094 1.000 97.520 ? 93  VAL A CA  1 
ATOM 708  C C   ? VAL A 1  93 ? -14.713  -4.809  14.696 1.000 97.520 ? 93  VAL A C   1 
ATOM 709  C CB  ? VAL A 1  93 ? -13.027  -3.709  16.210 1.000 97.520 ? 93  VAL A CB  1 
ATOM 710  O O   ? VAL A 1  93 ? -15.516  -5.480  15.349 1.000 97.520 ? 93  VAL A O   1 
ATOM 711  C CG1 ? VAL A 1  93 ? -11.631  -3.842  16.817 1.000 97.520 ? 93  VAL A CG1 1 
ATOM 712  C CG2 ? VAL A 1  93 ? -13.243  -2.298  15.664 1.000 97.520 ? 93  VAL A CG2 1 
ATOM 713  N N   ? LYS A 1  94 ? -15.122  -4.036  13.631 1.000 97.390 ? 94  LYS A N   1 
ATOM 714  C CA  ? LYS A 1  94 ? -16.461  -4.061  13.050 1.000 97.390 ? 94  LYS A CA  1 
ATOM 715  C C   ? LYS A 1  94 ? -16.398  -4.042  11.525 1.000 97.390 ? 94  LYS A C   1 
ATOM 716  C CB  ? LYS A 1  94 ? -17.288  -2.877  13.555 1.000 97.390 ? 94  LYS A CB  1 
ATOM 717  O O   ? LYS A 1  94 ? -15.461  -3.492  10.944 1.000 97.390 ? 94  LYS A O   1 
ATOM 718  C CG  ? LYS A 1  94 ? -16.708  -1.518  13.193 1.000 97.390 ? 94  LYS A CG  1 
ATOM 719  C CD  ? LYS A 1  94 ? -17.542  -0.383  13.774 1.000 97.390 ? 94  LYS A CD  1 
ATOM 720  C CE  ? LYS A 1  94 ? -16.992   0.979  13.370 1.000 97.390 ? 94  LYS A CE  1 
ATOM 721  N NZ  ? LYS A 1  94 ? -17.799   2.095  13.947 1.000 97.390 ? 94  LYS A NZ  1 
ATOM 722  N N   ? ARG A 1  95 ? -17.464  -4.699  10.951 1.000 98.040 ? 95  ARG A N   1 
ATOM 723  C CA  ? ARG A 1  95 ? -17.546  -4.704   9.494 1.000 98.040 ? 95  ARG A CA  1 
ATOM 724  C C   ? ARG A 1  95 ? -17.734  -3.292   8.951 1.000 98.040 ? 95  ARG A C   1 
ATOM 725  C CB  ? ARG A 1  95 ? -18.692  -5.604   9.023 1.000 98.040 ? 95  ARG A CB  1 
ATOM 726  O O   ? ARG A 1  95 ? -18.450  -2.483   9.545 1.000 98.040 ? 95  ARG A O   1 
ATOM 727  C CG  ? ARG A 1  95 ? -18.513  -7.069   9.385 1.000 98.040 ? 95  ARG A CG  1 
ATOM 728  C CD  ? ARG A 1  95 ? -19.690  -7.913   8.918 1.000 98.040 ? 95  ARG A CD  1 
ATOM 729  N NE  ? ARG A 1  95 ? -19.474  -9.333   9.183 1.000 98.040 ? 95  ARG A NE  1 
ATOM 730  N NH1 ? ARG A 1  95 ? -21.525 -10.010   8.363 1.000 98.040 ? 95  ARG A NH1 1 
ATOM 731  N NH2 ? ARG A 1  95 ? -20.052 -11.556   9.195 1.000 98.040 ? 95  ARG A NH2 1 
ATOM 732  C CZ  ? ARG A 1  95 ? -20.351 -10.296   8.913 1.000 98.040 ? 95  ARG A CZ  1 
ATOM 733  N N   ? ALA A 1  96 ? -16.992  -2.992   7.815 1.000 98.090 ? 96  ALA A N   1 
ATOM 734  C CA  ? ALA A 1  96 ? -17.185  -1.720   7.122 1.000 98.090 ? 96  ALA A CA  1 
ATOM 735  C C   ? ALA A 1  96 ? -18.569  -1.648   6.483 1.000 98.090 ? 96  ALA A C   1 
ATOM 736  C CB  ? ALA A 1  96 ? -16.103  -1.522   6.063 1.000 98.090 ? 96  ALA A CB  1 
ATOM 737  O O   ? ALA A 1  96 ? -19.073  -2.647   5.964 1.000 98.090 ? 96  ALA A O   1 
ATOM 738  N N   ? LYS A 1  97 ? -19.200  -0.512   6.572 1.000 98.150 ? 97  LYS A N   1 
ATOM 739  C CA  ? LYS A 1  97 ? -20.448  -0.267   5.855 1.000 98.150 ? 97  LYS A CA  1 
ATOM 740  C C   ? LYS A 1  97 ? -20.181   0.132   4.406 1.000 98.150 ? 97  LYS A C   1 
ATOM 741  C CB  ? LYS A 1  97 ? -21.266   0.819   6.555 1.000 98.150 ? 97  LYS A CB  1 
ATOM 742  O O   ? LYS A 1  97 ? -19.570   1.170   4.146 1.000 98.150 ? 97  LYS A O   1 
ATOM 743  C CG  ? LYS A 1  97 ? -22.655   1.023   5.968 1.000 98.150 ? 97  LYS A CG  1 
ATOM 744  C CD  ? LYS A 1  97 ? -23.428   2.099   6.721 1.000 98.150 ? 97  LYS A CD  1 
ATOM 745  C CE  ? LYS A 1  97 ? -24.789   2.356   6.089 1.000 98.150 ? 97  LYS A CE  1 
ATOM 746  N NZ  ? LYS A 1  97 ? -25.544   3.421   6.815 1.000 98.150 ? 97  LYS A NZ  1 
ATOM 747  N N   ? LEU A 1  98 ? -20.612  -0.763   3.494 1.000 98.280 ? 98  LEU A N   1 
ATOM 748  C CA  ? LEU A 1  98 ? -20.374  -0.454   2.088 1.000 98.280 ? 98  LEU A CA  1 
ATOM 749  C C   ? LEU A 1  98 ? -21.295   0.665   1.614 1.000 98.280 ? 98  LEU A C   1 
ATOM 750  C CB  ? LEU A 1  98 ? -20.580  -1.700   1.223 1.000 98.280 ? 98  LEU A CB  1 
ATOM 751  O O   ? LEU A 1  98 ? -22.505   0.621   1.848 1.000 98.280 ? 98  LEU A O   1 
ATOM 752  C CG  ? LEU A 1  98 ? -19.713  -2.913   1.565 1.000 98.280 ? 98  LEU A CG  1 
ATOM 753  C CD1 ? LEU A 1  98 ? -19.932  -4.026   0.545 1.000 98.280 ? 98  LEU A CD1 1 
ATOM 754  C CD2 ? LEU A 1  98 ? -18.241  -2.519   1.626 1.000 98.280 ? 98  LEU A CD2 1 
ATOM 755  N N   ? THR A 1  99 ? -20.689   1.728   0.950 1.000 98.040 ? 99  THR A N   1 
ATOM 756  C CA  ? THR A 1  99 ? -21.320   2.913   0.378 1.000 98.040 ? 99  THR A CA  1 
ATOM 757  C C   ? THR A 1  99 ? -20.682   3.272  -0.961 1.000 98.040 ? 99  THR A C   1 
ATOM 758  C CB  ? THR A 1  99 ? -21.220   4.116   1.335 1.000 98.040 ? 99  THR A CB  1 
ATOM 759  O O   ? THR A 1  99 ? -19.801   2.559  -1.446 1.000 98.040 ? 99  THR A O   1 
ATOM 760  C CG2 ? THR A 1  99 ? -21.669   3.737   2.742 1.000 98.040 ? 99  THR A CG2 1 
ATOM 761  O OG1 ? THR A 1  99 ? -19.862   4.568   1.385 1.000 98.040 ? 99  THR A OG1 1 
ATOM 762  N N   ? SER A 1 100 ? -21.189   4.359  -1.545 1.000 97.250 ? 100 SER A N   1 
ATOM 763  C CA  ? SER A 1 100 ? -20.568   4.832  -2.778 1.000 97.250 ? 100 SER A CA  1 
ATOM 764  C C   ? SER A 1 100 ? -19.113   5.226  -2.548 1.000 97.250 ? 100 SER A C   1 
ATOM 765  C CB  ? SER A 1 100 ? -21.343   6.021  -3.348 1.000 97.250 ? 100 SER A CB  1 
ATOM 766  O O   ? SER A 1 100 ? -18.307   5.218  -3.482 1.000 97.250 ? 100 SER A O   1 
ATOM 767  O OG  ? SER A 1 100 ? -21.376   7.091  -2.419 1.000 97.250 ? 100 SER A OG  1 
ATOM 768  N N   ? ALA A 1 101 ? -18.697   5.478  -1.348 1.000 97.410 ? 101 ALA A N   1 
ATOM 769  C CA  ? ALA A 1 101 ? -17.356   5.939  -0.999 1.000 97.410 ? 101 ALA A CA  1 
ATOM 770  C C   ? ALA A 1 101 ? -16.529   4.810  -0.391 1.000 97.410 ? 101 ALA A C   1 
ATOM 771  C CB  ? ALA A 1 101 ? -17.434   7.118  -0.032 1.000 97.410 ? 101 ALA A CB  1 
ATOM 772  O O   ? ALA A 1 101 ? -15.313   4.940  -0.231 1.000 97.410 ? 101 ALA A O   1 
ATOM 773  N N   ? VAL A 1 102 ? -17.168   3.680  -0.033 1.000 98.300 ? 102 VAL A N   1 
ATOM 774  C CA  ? VAL A 1 102 ? -16.491   2.522   0.541 1.000 98.300 ? 102 VAL A CA  1 
ATOM 775  C C   ? VAL A 1 102 ? -16.929   1.253  -0.186 1.000 98.300 ? 102 VAL A C   1 
ATOM 776  C CB  ? VAL A 1 102 ? -16.773   2.392   2.055 1.000 98.300 ? 102 VAL A CB  1 
ATOM 777  O O   ? VAL A 1 102 ? -18.080   0.826  -0.064 1.000 98.300 ? 102 VAL A O   1 
ATOM 778  C CG1 ? VAL A 1 102 ? -16.018   1.203   2.645 1.000 98.300 ? 102 VAL A CG1 1 
ATOM 779  C CG2 ? VAL A 1 102 ? -16.394   3.682   2.780 1.000 98.300 ? 102 VAL A CG2 1 
ATOM 780  N N   ? GLN A 1 103 ? -15.975   0.709  -0.995 1.000 98.240 ? 103 GLN A N   1 
ATOM 781  C CA  ? GLN A 1 103 ? -16.252  -0.521  -1.730 1.000 98.240 ? 103 GLN A CA  1 
ATOM 782  C C   ? GLN A 1 103 ? -15.081  -1.494  -1.636 1.000 98.240 ? 103 GLN A C   1 
ATOM 783  C CB  ? GLN A 1 103 ? -16.562  -0.212  -3.196 1.000 98.240 ? 103 GLN A CB  1 
ATOM 784  O O   ? GLN A 1 103 ? -13.964  -1.098  -1.296 1.000 98.240 ? 103 GLN A O   1 
ATOM 785  C CG  ? GLN A 1 103 ? -17.784   0.674  -3.393 1.000 98.240 ? 103 GLN A CG  1 
ATOM 786  C CD  ? GLN A 1 103 ? -19.082  -0.031  -3.045 1.000 98.240 ? 103 GLN A CD  1 
ATOM 787  N NE2 ? GLN A 1 103 ? -20.009   0.701  -2.436 1.000 98.240 ? 103 GLN A NE2 1 
ATOM 788  O OE1 ? GLN A 1 103 ? -19.251  -1.222  -3.322 1.000 98.240 ? 103 GLN A OE1 1 
ATOM 789  N N   ? LEU A 1 104 ? -15.415  -2.799  -1.948 1.000 98.040 ? 104 LEU A N   1 
ATOM 790  C CA  ? LEU A 1 104 ? -14.396  -3.843  -1.990 1.000 98.040 ? 104 LEU A CA  1 
ATOM 791  C C   ? LEU A 1 104 ? -13.641  -3.813  -3.315 1.000 98.040 ? 104 LEU A C   1 
ATOM 792  C CB  ? LEU A 1 104 ? -15.031  -5.221  -1.783 1.000 98.040 ? 104 LEU A CB  1 
ATOM 793  O O   ? LEU A 1 104 ? -14.232  -3.552  -4.365 1.000 98.040 ? 104 LEU A O   1 
ATOM 794  C CG  ? LEU A 1 104 ? -15.932  -5.374  -0.556 1.000 98.040 ? 104 LEU A CG  1 
ATOM 795  C CD1 ? LEU A 1 104 ? -16.507  -6.785  -0.494 1.000 98.040 ? 104 LEU A CD1 1 
ATOM 796  C CD2 ? LEU A 1 104 ? -15.160  -5.050   0.718 1.000 98.040 ? 104 LEU A CD2 1 
ATOM 797  N N   ? LEU A 1 105 ? -12.248  -4.048  -3.217 1.000 97.220 ? 105 LEU A N   1 
ATOM 798  C CA  ? LEU A 1 105 ? -11.444  -4.233  -4.420 1.000 97.220 ? 105 LEU A CA  1 
ATOM 799  C C   ? LEU A 1 105 ? -11.276  -5.715  -4.739 1.000 97.220 ? 105 LEU A C   1 
ATOM 800  C CB  ? LEU A 1 105 ? -10.071  -3.577  -4.252 1.000 97.220 ? 105 LEU A CB  1 
ATOM 801  O O   ? LEU A 1 105 ? -11.012  -6.521  -3.844 1.000 97.220 ? 105 LEU A O   1 
ATOM 802  C CG  ? LEU A 1 105 ?  -9.200  -3.498  -5.507 1.000 97.220 ? 105 LEU A CG  1 
ATOM 803  C CD1 ? LEU A 1 105 ?  -9.916  -2.712  -6.601 1.000 97.220 ? 105 LEU A CD1 1 
ATOM 804  C CD2 ? LEU A 1 105 ?  -7.851  -2.865  -5.183 1.000 97.220 ? 105 LEU A CD2 1 
ATOM 805  N N   ? ARG A 1 106 ? -11.410  -6.015  -5.994 1.000 95.720 ? 106 ARG A N   1 
ATOM 806  C CA  ? ARG A 1 106 ? -11.318  -7.409  -6.415 1.000 95.720 ? 106 ARG A CA  1 
ATOM 807  C C   ? ARG A 1 106 ?  -9.870  -7.889  -6.407 1.000 95.720 ? 106 ARG A C   1 
ATOM 808  C CB  ? ARG A 1 106 ? -11.922  -7.592  -7.808 1.000 95.720 ? 106 ARG A CB  1 
ATOM 809  O O   ? ARG A 1 106 ?  -8.961  -7.143  -6.778 1.000 95.720 ? 106 ARG A O   1 
ATOM 810  C CG  ? ARG A 1 106 ? -13.419  -7.333  -7.869 1.000 95.720 ? 106 ARG A CG  1 
ATOM 811  C CD  ? ARG A 1 106 ? -13.968  -7.522  -9.276 1.000 95.720 ? 106 ARG A CD  1 
ATOM 812  N NE  ? ARG A 1 106 ? -15.396  -7.224  -9.342 1.000 95.720 ? 106 ARG A NE  1 
ATOM 813  N NH1 ? ARG A 1 106 ? -15.556  -7.493 -11.631 1.000 95.720 ? 106 ARG A NH1 1 
ATOM 814  N NH2 ? ARG A 1 106 ? -17.411  -6.932 -10.406 1.000 95.720 ? 106 ARG A NH2 1 
ATOM 815  C CZ  ? ARG A 1 106 ? -16.118  -7.217 -10.460 1.000 95.720 ? 106 ARG A CZ  1 
ATOM 816  N N   ? MET A 1 107 ?  -9.753  -9.203  -5.972 1.000 95.450 ? 107 MET A N   1 
ATOM 817  C CA  ? MET A 1 107 ?  -8.437  -9.835  -6.006 1.000 95.450 ? 107 MET A CA  1 
ATOM 818  C C   ? MET A 1 107 ?  -8.085 -10.283  -7.421 1.000 95.450 ? 107 MET A C   1 
ATOM 819  C CB  ? MET A 1 107 ?  -8.389 -11.030  -5.052 1.000 95.450 ? 107 MET A CB  1 
ATOM 820  O O   ? MET A 1 107 ?  -8.972 -10.600  -8.215 1.000 95.450 ? 107 MET A O   1 
ATOM 821  C CG  ? MET A 1 107 ?  -8.533 -10.650  -3.587 1.000 95.450 ? 107 MET A CG  1 
ATOM 822  S SD  ? MET A 1 107 ?  -7.147  -9.605  -2.992 1.000 95.450 ? 107 MET A SD  1 
ATOM 823  C CE  ? MET A 1 107 ?  -5.783 -10.799  -3.085 1.000 95.450 ? 107 MET A CE  1 
ATOM 824  N N   ? PRO A 1 108 ?  -6.856 -10.284  -7.750 1.000 94.680 ? 108 PRO A N   1 
ATOM 825  C CA  ? PRO A 1 108 ?  -6.436 -10.631  -9.110 1.000 94.680 ? 108 PRO A CA  1 
ATOM 826  C C   ? PRO A 1 108 ?  -6.745 -12.082  -9.470 1.000 94.680 ? 108 PRO A C   1 
ATOM 827  C CB  ? PRO A 1 108 ?  -4.926 -10.384  -9.087 1.000 94.680 ? 108 PRO A CB  1 
ATOM 828  O O   ? PRO A 1 108 ?  -6.652 -12.968  -8.616 1.000 94.680 ? 108 PRO A O   1 
ATOM 829  C CG  ? PRO A 1 108 ?  -4.537 -10.524  -7.650 1.000 94.680 ? 108 PRO A CG  1 
ATOM 830  C CD  ? PRO A 1 108 ?  -5.703 -10.111  -6.799 1.000 94.680 ? 108 PRO A CD  1 
ATOM 831  N N   ? SER A 1 109 ?  -7.126 -12.329 -10.747 1.000 87.810 ? 109 SER A N   1 
ATOM 832  C CA  ? SER A 1 109 ?  -7.339 -13.661 -11.305 1.000 87.810 ? 109 SER A CA  1 
ATOM 833  C C   ? SER A 1 109 ?  -6.251 -14.018 -12.312 1.000 87.810 ? 109 SER A C   1 
ATOM 834  C CB  ? SER A 1 109 ?  -8.712 -13.750 -11.972 1.000 87.810 ? 109 SER A CB  1 
ATOM 835  O O   ? SER A 1 109 ?  -6.131 -15.176 -12.719 1.000 87.810 ? 109 SER A O   1 
ATOM 836  O OG  ? SER A 1 109 ?  -8.848 -12.760 -12.977 1.000 87.810 ? 109 SER A OG  1 
ATOM 837  N N   ? ALA A 1 110 ?  -5.493 -12.946 -12.718 1.000 86.810 ? 110 ALA A N   1 
ATOM 838  C CA  ? ALA A 1 110 ?  -4.385 -13.115 -13.655 1.000 86.810 ? 110 ALA A CA  1 
ATOM 839  C C   ? ALA A 1 110 ?  -3.223 -12.191 -13.303 1.000 86.810 ? 110 ALA A C   1 
ATOM 840  C CB  ? ALA A 1 110 ?  -4.853 -12.856 -15.085 1.000 86.810 ? 110 ALA A CB  1 
ATOM 841  O O   ? ALA A 1 110 ?  -3.412 -11.173 -12.633 1.000 86.810 ? 110 ALA A O   1 
ATOM 842  N N   ? GLN A 1 111 ?  -2.064 -12.597 -13.904 1.000 87.500 ? 111 GLN A N   1 
ATOM 843  C CA  ? GLN A 1 111 ?  -0.861 -11.796 -13.703 1.000 87.500 ? 111 GLN A CA  1 
ATOM 844  C C   ? GLN A 1 111 ?  -0.813 -10.622 -14.676 1.000 87.500 ? 111 GLN A C   1 
ATOM 845  C CB  ? GLN A 1 111 ?   0.392 -12.660 -13.860 1.000 87.500 ? 111 GLN A CB  1 
ATOM 846  O O   ? GLN A 1 111 ?  -1.319 -10.716 -15.796 1.000 87.500 ? 111 GLN A O   1 
ATOM 847  C CG  ? GLN A 1 111 ?   0.539 -13.731 -12.788 1.000 87.500 ? 111 GLN A CG  1 
ATOM 848  C CD  ? GLN A 1 111 ?   1.863 -14.467 -12.871 1.000 87.500 ? 111 GLN A CD  1 
ATOM 849  N NE2 ? GLN A 1 111 ?   2.453 -14.759 -11.717 1.000 87.500 ? 111 GLN A NE2 1 
ATOM 850  O OE1 ? GLN A 1 111 ?   2.351 -14.772 -13.964 1.000 87.500 ? 111 GLN A OE1 1 
ATOM 851  N N   ? VAL A 1 112 ?  -0.254  -9.579 -14.240 1.000 93.090 ? 112 VAL A N   1 
ATOM 852  C CA  ? VAL A 1 112 ?  -0.077  -8.418 -15.106 1.000 93.090 ? 112 VAL A CA  1 
ATOM 853  C C   ? VAL A 1 112 ?   1.175  -8.597 -15.961 1.000 93.090 ? 112 VAL A C   1 
ATOM 854  C CB  ? VAL A 1 112 ?   0.019  -7.110 -14.288 1.000 93.090 ? 112 VAL A CB  1 
ATOM 855  O O   ? VAL A 1 112 ?   2.097  -9.322 -15.580 1.000 93.090 ? 112 VAL A O   1 
ATOM 856  C CG1 ? VAL A 1 112 ?  -1.325  -6.777 -13.643 1.000 93.090 ? 112 VAL A CG1 1 
ATOM 857  C CG2 ? VAL A 1 112 ?   1.111  -7.225 -13.226 1.000 93.090 ? 112 VAL A CG2 1 
ATOM 858  N N   ? ARG A 1 113 ?   1.244  -7.916 -17.173 1.000 92.620 ? 113 ARG A N   1 
ATOM 859  C CA  ? ARG A 1 113 ?   2.371  -7.978 -18.097 1.000 92.620 ? 113 ARG A CA  1 
ATOM 860  C C   ? ARG A 1 113 ?   3.113  -6.646 -18.147 1.000 92.620 ? 113 ARG A C   1 
ATOM 861  C CB  ? ARG A 1 113 ?   1.897  -8.365 -19.500 1.000 92.620 ? 113 ARG A CB  1 
ATOM 862  O O   ? ARG A 1 113 ?   2.514  -5.588 -17.943 1.000 92.620 ? 113 ARG A O   1 
ATOM 863  C CG  ? ARG A 1 113 ?   1.227  -9.728 -19.569 1.000 92.620 ? 113 ARG A CG  1 
ATOM 864  C CD  ? ARG A 1 113 ?   0.751 -10.052 -20.978 1.000 92.620 ? 113 ARG A CD  1 
ATOM 865  N NE  ? ARG A 1 113 ?   0.038 -11.325 -21.027 1.000 92.620 ? 113 ARG A NE  1 
ATOM 866  N NH1 ? ARG A 1 113 ?  -0.504 -11.173 -23.267 1.000 92.620 ? 113 ARG A NH1 1 
ATOM 867  N NH2 ? ARG A 1 113 ?  -1.165 -12.996 -22.045 1.000 92.620 ? 113 ARG A NH2 1 
ATOM 868  C CZ  ? ARG A 1 113 ?  -0.542 -11.828 -22.113 1.000 92.620 ? 113 ARG A CZ  1 
ATOM 869  N N   ? PRO A 1 114 ?   4.439  -6.816 -18.459 1.000 95.430 ? 114 PRO A N   1 
ATOM 870  C CA  ? PRO A 1 114 ?   5.156  -5.560 -18.688 1.000 95.430 ? 114 PRO A CA  1 
ATOM 871  C C   ? PRO A 1 114 ?   4.494  -4.689 -19.754 1.000 95.430 ? 114 PRO A C   1 
ATOM 872  C CB  ? PRO A 1 114 ?   6.542  -6.023 -19.144 1.000 95.430 ? 114 PRO A CB  1 
ATOM 873  O O   ? PRO A 1 114 ?   4.005  -5.206 -20.762 1.000 95.430 ? 114 PRO A O   1 
ATOM 874  C CG  ? PRO A 1 114 ?   6.723  -7.365 -18.512 1.000 95.430 ? 114 PRO A CG  1 
ATOM 875  C CD  ? PRO A 1 114 ?   5.399  -8.073 -18.508 1.000 95.430 ? 114 PRO A CD  1 
ATOM 876  N N   ? GLY A 1 115 ?   4.385  -3.352 -19.513 1.000 94.540 ? 115 GLY A N   1 
ATOM 877  C CA  ? GLY A 1 115 ?   3.777  -2.409 -20.437 1.000 94.540 ? 115 GLY A CA  1 
ATOM 878  C C   ? GLY A 1 115 ?   2.369  -2.008 -20.040 1.000 94.540 ? 115 GLY A C   1 
ATOM 879  O O   ? GLY A 1 115 ?   1.848  -0.997 -20.516 1.000 94.540 ? 115 GLY A O   1 
ATOM 880  N N   ? GLN A 1 116 ?   1.688  -2.876 -19.205 1.000 95.380 ? 116 GLN A N   1 
ATOM 881  C CA  ? GLN A 1 116 ?   0.362  -2.554 -18.688 1.000 95.380 ? 116 GLN A CA  1 
ATOM 882  C C   ? GLN A 1 116 ?   0.406  -1.316 -17.796 1.000 95.380 ? 116 GLN A C   1 
ATOM 883  C CB  ? GLN A 1 116 ?  -0.215  -3.739 -17.913 1.000 95.380 ? 116 GLN A CB  1 
ATOM 884  O O   ? GLN A 1 116 ?   1.325  -1.157 -16.990 1.000 95.380 ? 116 GLN A O   1 
ATOM 885  C CG  ? GLN A 1 116 ?  -1.683  -3.576 -17.542 1.000 95.380 ? 116 GLN A CG  1 
ATOM 886  C CD  ? GLN A 1 116 ?  -2.321  -4.874 -17.086 1.000 95.380 ? 116 GLN A CD  1 
ATOM 887  N NE2 ? GLN A 1 116 ?  -3.286  -4.774 -16.177 1.000 95.380 ? 116 GLN A NE2 1 
ATOM 888  O OE1 ? GLN A 1 116 ?  -1.952  -5.959 -17.547 1.000 95.380 ? 116 GLN A OE1 1 
ATOM 889  N N   ? VAL A 1 117 ?  -0.568  -0.417 -17.882 1.000 95.080 ? 117 VAL A N   1 
ATOM 890  C CA  ? VAL A 1 117 ?  -0.665   0.797 -17.079 1.000 95.080 ? 117 VAL A CA  1 
ATOM 891  C C   ? VAL A 1 117 ?  -1.574   0.551 -15.877 1.000 95.080 ? 117 VAL A C   1 
ATOM 892  C CB  ? VAL A 1 117 ?  -1.193   1.987 -17.911 1.000 95.080 ? 117 VAL A CB  1 
ATOM 893  O O   ? VAL A 1 117 ?  -2.712   0.104 -16.033 1.000 95.080 ? 117 VAL A O   1 
ATOM 894  C CG1 ? VAL A 1 117 ?  -1.341   3.233 -17.039 1.000 95.080 ? 117 VAL A CG1 1 
ATOM 895  C CG2 ? VAL A 1 117 ?  -0.264   2.265 -19.092 1.000 95.080 ? 117 VAL A CG2 1 
ATOM 896  N N   ? CYS A 1 118 ?  -1.064   0.863 -14.755 1.000 96.220 ? 118 CYS A N   1 
ATOM 897  C CA  ? CYS A 1 118 ?  -1.778   0.694 -13.494 1.000 96.220 ? 118 CYS A CA  1 
ATOM 898  C C   ? CYS A 1 118 ?  -1.830   2.004 -12.717 1.000 96.220 ? 118 CYS A C   1 
ATOM 899  C CB  ? CYS A 1 118 ?  -1.115  -0.389 -12.643 1.000 96.220 ? 118 CYS A CB  1 
ATOM 900  O O   ? CYS A 1 118 ?  -1.032   2.910 -12.964 1.000 96.220 ? 118 CYS A O   1 
ATOM 901  S SG  ? CYS A 1 118 ?  -1.011  -1.996 -13.462 1.000 96.220 ? 118 CYS A SG  1 
ATOM 902  N N   ? THR A 1 119 ?  -2.798   2.052 -11.805 1.000 95.810 ? 119 THR A N   1 
ATOM 903  C CA  ? THR A 1 119 ?  -2.961   3.253 -10.994 1.000 95.810 ? 119 THR A CA  1 
ATOM 904  C C   ? THR A 1 119 ?  -2.686   2.953  -9.523 1.000 95.810 ? 119 THR A C   1 
ATOM 905  C CB  ? THR A 1 119 ?  -4.375   3.842 -11.145 1.000 95.810 ? 119 THR A CB  1 
ATOM 906  O O   ? THR A 1 119 ?  -3.064   1.893  -9.019 1.000 95.810 ? 119 THR A O   1 
ATOM 907  C CG2 ? THR A 1 119 ?  -4.537   5.106 -10.308 1.000 95.810 ? 119 THR A CG2 1 
ATOM 908  O OG1 ? THR A 1 119 ?  -4.609   4.161 -12.522 1.000 95.810 ? 119 THR A OG1 1 
ATOM 909  N N   ? VAL A 1 120 ?  -2.019   3.853  -8.883 1.000 95.280 ? 120 VAL A N   1 
ATOM 910  C CA  ? VAL A 1 120 ?  -1.820   3.812  -7.438 1.000 95.280 ? 120 VAL A CA  1 
ATOM 911  C C   ? VAL A 1 120 ?  -2.345   5.100  -6.807 1.000 95.280 ? 120 VAL A C   1 
ATOM 912  C CB  ? VAL A 1 120 ?  -0.331   3.609  -7.076 1.000 95.280 ? 120 VAL A CB  1 
ATOM 913  O O   ? VAL A 1 120 ?  -2.232   6.178  -7.395 1.000 95.280 ? 120 VAL A O   1 
ATOM 914  C CG1 ? VAL A 1 120 ?   0.497   4.822  -7.495 1.000 95.280 ? 120 VAL A CG1 1 
ATOM 915  C CG2 ? VAL A 1 120 ?  -0.178   3.345  -5.579 1.000 95.280 ? 120 VAL A CG2 1 
ATOM 916  N N   ? ALA A 1 121 ?  -2.985   4.969  -5.720 1.000 94.070 ? 121 ALA A N   1 
ATOM 917  C CA  ? ALA A 1 121 ?  -3.500   6.114  -4.973 1.000 94.070 ? 121 ALA A CA  1 
ATOM 918  C C   ? ALA A 1 121 ?  -3.014   6.088  -3.527 1.000 94.070 ? 121 ALA A C   1 
ATOM 919  C CB  ? ALA A 1 121 ?  -5.026   6.137  -5.018 1.000 94.070 ? 121 ALA A CB  1 
ATOM 920  O O   ? ALA A 1 121 ?  -2.812   5.015  -2.952 1.000 94.070 ? 121 ALA A O   1 
ATOM 921  N N   ? GLY A 1 122 ?  -2.774   7.283  -3.017 1.000 93.030 ? 122 GLY A N   1 
ATOM 922  C CA  ? GLY A 1 122 ?  -2.318   7.375  -1.639 1.000 93.030 ? 122 GLY A CA  1 
ATOM 923  C C   ? GLY A 1 122 ?  -2.183   8.805  -1.150 1.000 93.030 ? 122 GLY A C   1 
ATOM 924  O O   ? GLY A 1 122 ?  -2.400   9.750  -1.911 1.000 93.030 ? 122 GLY A O   1 
ATOM 925  N N   ? TRP A 1 123 ?  -1.909   8.965   0.204 1.000 90.840 ? 123 TRP A N   1 
ATOM 926  C CA  ? TRP A 1 123 ?  -1.774  10.263   0.855 1.000 90.840 ? 123 TRP A CA  1 
ATOM 927  C C   ? TRP A 1 123 ?  -0.321  10.537   1.229 1.000 90.840 ? 123 TRP A C   1 
ATOM 928  C CB  ? TRP A 1 123 ?  -2.658  10.334   2.104 1.000 90.840 ? 123 TRP A CB  1 
ATOM 929  O O   ? TRP A 1 123 ?  -0.046  11.280   2.174 1.000 90.840 ? 123 TRP A O   1 
ATOM 930  C CG  ? TRP A 1 123 ?  -4.128  10.343   1.810 1.000 90.840 ? 123 TRP A CG  1 
ATOM 931  C CD1 ? TRP A 1 123 ?  -4.918  11.437   1.591 1.000 90.840 ? 123 TRP A CD1 1 
ATOM 932  C CD2 ? TRP A 1 123 ?  -4.985   9.202   1.707 1.000 90.840 ? 123 TRP A CD2 1 
ATOM 933  C CE2 ? TRP A 1 123 ?  -6.284   9.679   1.423 1.000 90.840 ? 123 TRP A CE2 1 
ATOM 934  C CE3 ? TRP A 1 123 ?  -4.781   7.821   1.827 1.000 90.840 ? 123 TRP A CE3 1 
ATOM 935  N NE1 ? TRP A 1 123 ?  -6.216  11.045   1.358 1.000 90.840 ? 123 TRP A NE1 1 
ATOM 936  C CH2 ? TRP A 1 123 ?  -7.147   7.476   1.379 1.000 90.840 ? 123 TRP A CH2 1 
ATOM 937  C CZ2 ? TRP A 1 123 ?  -7.375   8.822   1.257 1.000 90.840 ? 123 TRP A CZ2 1 
ATOM 938  C CZ3 ? TRP A 1 123 ?  -5.868   6.970   1.661 1.000 90.840 ? 123 TRP A CZ3 1 
ATOM 939  N N   ? GLY A 1 124 ?   0.597   9.771   0.549 1.000 81.530 ? 124 GLY A N   1 
ATOM 940  C CA  ? GLY A 1 124 ?   2.012   9.859   0.874 1.000 81.530 ? 124 GLY A CA  1 
ATOM 941  C C   ? GLY A 1 124 ?   2.626  11.196   0.506 1.000 81.530 ? 124 GLY A C   1 
ATOM 942  O O   ? GLY A 1 124 ?   1.914  12.132   0.138 1.000 81.530 ? 124 GLY A O   1 
ATOM 943  N N   ? ARG A 1 125 ?   3.938  11.426   0.665 1.000 79.830 ? 125 ARG A N   1 
ATOM 944  C CA  ? ARG A 1 125 ?   4.678  12.640   0.339 1.000 79.830 ? 125 ARG A CA  1 
ATOM 945  C C   ? ARG A 1 125 ?   4.606  12.941  -1.154 1.000 79.830 ? 125 ARG A C   1 
ATOM 946  C CB  ? ARG A 1 125 ?   6.139  12.513   0.778 1.000 79.830 ? 125 ARG A CB  1 
ATOM 947  O O   ? ARG A 1 125 ?   4.545  12.024  -1.975 1.000 79.830 ? 125 ARG A O   1 
ATOM 948  C CG  ? ARG A 1 125 ?   6.326  12.449   2.286 1.000 79.830 ? 125 ARG A CG  1 
ATOM 949  C CD  ? ARG A 1 125 ?   7.798  12.427   2.671 1.000 79.830 ? 125 ARG A CD  1 
ATOM 950  N NE  ? ARG A 1 125 ?   7.975  12.338   4.118 1.000 79.830 ? 125 ARG A NE  1 
ATOM 951  N NH1 ? ARG A 1 125 ?  10.284  12.382   4.046 1.000 79.830 ? 125 ARG A NH1 1 
ATOM 952  N NH2 ? ARG A 1 125 ?   9.198  12.236   6.059 1.000 79.830 ? 125 ARG A NH2 1 
ATOM 953  C CZ  ? ARG A 1 125 ?   9.152  12.319   4.738 1.000 79.830 ? 125 ARG A CZ  1 
ATOM 954  N N   ? THR A 1 126 ?   4.635  14.251  -1.422 1.000 74.570 ? 126 THR A N   1 
ATOM 955  C CA  ? THR A 1 126 ?   4.460  14.664  -2.810 1.000 74.570 ? 126 THR A CA  1 
ATOM 956  C C   ? THR A 1 126 ?   5.774  15.179  -3.391 1.000 74.570 ? 126 THR A C   1 
ATOM 957  C CB  ? THR A 1 126 ?   3.378  15.753  -2.936 1.000 74.570 ? 126 THR A CB  1 
ATOM 958  O O   ? THR A 1 126 ?   5.843  15.525  -4.572 1.000 74.570 ? 126 THR A O   1 
ATOM 959  C CG2 ? THR A 1 126 ?   2.006  15.214  -2.545 1.000 74.570 ? 126 THR A CG2 1 
ATOM 960  O OG1 ? THR A 1 126 ?   3.711  16.850  -2.076 1.000 74.570 ? 126 THR A OG1 1 
ATOM 961  N N   ? SER A 1 127 ?   6.847  15.277  -2.498 1.000 68.600 ? 127 SER A N   1 
ATOM 962  C CA  ? SER A 1 127 ?   8.189  15.658  -2.928 1.000 68.600 ? 127 SER A CA  1 
ATOM 963  C C   ? SER A 1 127 ?   9.256  14.968  -2.085 1.000 68.600 ? 127 SER A C   1 
ATOM 964  C CB  ? SER A 1 127 ?   8.366  17.175  -2.848 1.000 68.600 ? 127 SER A CB  1 
ATOM 965  O O   ? SER A 1 127 ?   9.054  14.727  -0.893 1.000 68.600 ? 127 SER A O   1 
ATOM 966  O OG  ? SER A 1 127 ?   9.735  17.527  -2.952 1.000 68.600 ? 127 SER A OG  1 
ATOM 967  N N   ? PRO A 1 128 ?  10.389  14.685  -2.776 1.000 65.690 ? 128 PRO A N   1 
ATOM 968  C CA  ? PRO A 1 128 ?  11.495  14.006  -2.097 1.000 65.690 ? 128 PRO A CA  1 
ATOM 969  C C   ? PRO A 1 128 ?  12.125  14.860  -0.999 1.000 65.690 ? 128 PRO A C   1 
ATOM 970  C CB  ? PRO A 1 128 ?  12.495  13.744  -3.226 1.000 65.690 ? 128 PRO A CB  1 
ATOM 971  O O   ? PRO A 1 128 ?  12.750  14.326  -0.079 1.000 65.690 ? 128 PRO A O   1 
ATOM 972  C CG  ? PRO A 1 128 ?  11.695  13.872  -4.482 1.000 65.690 ? 128 PRO A CG  1 
ATOM 973  C CD  ? PRO A 1 128 ?  10.526  14.777  -4.213 1.000 65.690 ? 128 PRO A CD  1 
ATOM 974  N N   ? ILE A 1 129 ?  11.858  16.175  -1.029 1.000 67.670 ? 129 ILE A N   1 
ATOM 975  C CA  ? ILE A 1 129 ?  12.534  17.129  -0.156 1.000 67.670 ? 129 ILE A CA  1 
ATOM 976  C C   ? ILE A 1 129 ?  11.577  17.596   0.938 1.000 67.670 ? 129 ILE A C   1 
ATOM 977  C CB  ? ILE A 1 129 ?  13.071  18.340  -0.951 1.000 67.670 ? 129 ILE A CB  1 
ATOM 978  O O   ? ILE A 1 129 ?  12.008  17.956   2.036 1.000 67.670 ? 129 ILE A O   1 
ATOM 979  C CG1 ? ILE A 1 129 ?  14.002  17.871  -2.076 1.000 67.670 ? 129 ILE A CG1 1 
ATOM 980  C CG2 ? ILE A 1 129 ?  13.789  19.322  -0.021 1.000 67.670 ? 129 ILE A CG2 1 
ATOM 981  C CD1 ? ILE A 1 129 ?  14.344  18.954  -3.089 1.000 67.670 ? 129 ILE A CD1 1 
ATOM 982  N N   ? HIS A 1 130 ?  10.271  17.453   0.712 1.000 69.110 ? 130 HIS A N   1 
ATOM 983  C CA  ? HIS A 1 130 ?   9.283  17.864   1.703 1.000 69.110 ? 130 HIS A CA  1 
ATOM 984  C C   ? HIS A 1 130 ?   8.780  16.670   2.508 1.000 69.110 ? 130 HIS A C   1 
ATOM 985  C CB  ? HIS A 1 130 ?   8.109  18.574   1.027 1.000 69.110 ? 130 HIS A CB  1 
ATOM 986  O O   ? HIS A 1 130 ?   8.557  15.592   1.953 1.000 69.110 ? 130 HIS A O   1 
ATOM 987  C CG  ? HIS A 1 130 ?   8.469  19.902   0.440 1.000 69.110 ? 130 HIS A CG  1 
ATOM 988  C CD2 ? HIS A 1 130 ?   8.348  21.155   0.936 1.000 69.110 ? 130 HIS A CD2 1 
ATOM 989  N ND1 ? HIS A 1 130 ?   9.024  20.034  -0.815 1.000 69.110 ? 130 HIS A ND1 1 
ATOM 990  C CE1 ? HIS A 1 130 ?   9.231  21.317  -1.064 1.000 69.110 ? 130 HIS A CE1 1 
ATOM 991  N NE2 ? HIS A 1 130 ?   8.829  22.018  -0.018 1.000 69.110 ? 130 HIS A NE2 1 
ATOM 992  N N   ? GLN A 1 131 ?   8.673  16.935   3.771 1.000 67.950 ? 131 GLN A N   1 
ATOM 993  C CA  ? GLN A 1 131 ?   8.410  15.858   4.719 1.000 67.950 ? 131 GLN A CA  1 
ATOM 994  C C   ? GLN A 1 131 ?   6.915  15.710   4.984 1.000 67.950 ? 131 GLN A C   1 
ATOM 995  C CB  ? GLN A 1 131 ?   9.154  16.105   6.032 1.000 67.950 ? 131 GLN A CB  1 
ATOM 996  O O   ? GLN A 1 131 ?   6.478  14.716   5.567 1.000 67.950 ? 131 GLN A O   1 
ATOM 997  C CG  ? GLN A 1 131 ?  10.664  15.940   5.924 1.000 67.950 ? 131 GLN A CG  1 
ATOM 998  C CD  ? GLN A 1 131 ?  11.363  16.037   7.268 1.000 67.950 ? 131 GLN A CD  1 
ATOM 999  N NE2 ? GLN A 1 131 ?  12.674  15.824   7.271 1.000 67.950 ? 131 GLN A NE2 1 
ATOM 1000 O OE1 ? GLN A 1 131 ?  10.729  16.302   8.294 1.000 67.950 ? 131 GLN A OE1 1 
ATOM 1001 N N   ? LYS A 1 132 ?   6.109  16.689   4.296 1.000 75.930 ? 132 LYS A N   1 
ATOM 1002 C CA  ? LYS A 1 132 ?   4.701  16.639   4.679 1.000 75.930 ? 132 LYS A CA  1 
ATOM 1003 C C   ? LYS A 1 132 ?   3.898  15.776   3.711 1.000 75.930 ? 132 LYS A C   1 
ATOM 1004 C CB  ? LYS A 1 132 ?   4.110  18.049   4.738 1.000 75.930 ? 132 LYS A CB  1 
ATOM 1005 O O   ? LYS A 1 132 ?   4.017  15.924   2.493 1.000 75.930 ? 132 LYS A O   1 
ATOM 1006 C CG  ? LYS A 1 132 ?   2.779  18.132   5.471 1.000 75.930 ? 132 LYS A CG  1 
ATOM 1007 C CD  ? LYS A 1 132 ?   2.274  19.567   5.551 1.000 75.930 ? 132 LYS A CD  1 
ATOM 1008 C CE  ? LYS A 1 132 ?   0.905  19.643   6.213 1.000 75.930 ? 132 LYS A CE  1 
ATOM 1009 N NZ  ? LYS A 1 132 ?   0.410  21.049   6.302 1.000 75.930 ? 132 LYS A NZ  1 
ATOM 1010 N N   ? SER A 1 133 ?   3.126  14.890   4.259 1.000 81.750 ? 133 SER A N   1 
ATOM 1011 C CA  ? SER A 1 133 ?   2.188  14.097   3.470 1.000 81.750 ? 133 SER A CA  1 
ATOM 1012 C C   ? SER A 1 133 ?   0.972  14.922   3.064 1.000 81.750 ? 133 SER A C   1 
ATOM 1013 C CB  ? SER A 1 133 ?   1.739  12.862   4.253 1.000 81.750 ? 133 SER A CB  1 
ATOM 1014 O O   ? SER A 1 133 ?   0.640  15.913   3.718 1.000 81.750 ? 133 SER A O   1 
ATOM 1015 O OG  ? SER A 1 133 ?   2.840  12.015   4.531 1.000 81.750 ? 133 SER A OG  1 
ATOM 1016 N N   ? SER A 1 134 ?   0.393  14.525   1.926 1.000 86.370 ? 134 SER A N   1 
ATOM 1017 C CA  ? SER A 1 134 ?  -0.809  15.193   1.439 1.000 86.370 ? 134 SER A CA  1 
ATOM 1018 C C   ? SER A 1 134 ?  -2.025  14.827   2.283 1.000 86.370 ? 134 SER A C   1 
ATOM 1019 C CB  ? SER A 1 134 ?  -1.068  14.832  -0.025 1.000 86.370 ? 134 SER A CB  1 
ATOM 1020 O O   ? SER A 1 134 ?  -2.173  13.678   2.705 1.000 86.370 ? 134 SER A O   1 
ATOM 1021 O OG  ? SER A 1 134 ?  -2.269  15.426  -0.485 1.000 86.370 ? 134 SER A OG  1 
ATOM 1022 N N   ? ASN A 1 135 ?  -2.818  15.748   2.531 1.000 89.550 ? 135 ASN A N   1 
ATOM 1023 C CA  ? ASN A 1 135 ?  -4.069  15.493   3.238 1.000 89.550 ? 135 ASN A CA  1 
ATOM 1024 C C   ? ASN A 1 135 ?  -5.179  15.075   2.278 1.000 89.550 ? 135 ASN A C   1 
ATOM 1025 C CB  ? ASN A 1 135 ?  -4.495  16.726   4.038 1.000 89.550 ? 135 ASN A CB  1 
ATOM 1026 O O   ? ASN A 1 135 ?  -6.216  14.565   2.707 1.000 89.550 ? 135 ASN A O   1 
ATOM 1027 C CG  ? ASN A 1 135 ?  -3.548  17.037   5.180 1.000 89.550 ? 135 ASN A CG  1 
ATOM 1028 N ND2 ? ASN A 1 135 ?  -3.365  18.320   5.467 1.000 89.550 ? 135 ASN A ND2 1 
ATOM 1029 O OD1 ? ASN A 1 135 ?  -2.985  16.131   5.800 1.000 89.550 ? 135 ASN A OD1 1 
ATOM 1030 N N   ? VAL A 1 136 ?  -4.945  15.291   1.003 1.000 92.830 ? 136 VAL A N   1 
ATOM 1031 C CA  ? VAL A 1 136 ?  -5.893  14.897  -0.035 1.000 92.830 ? 136 VAL A CA  1 
ATOM 1032 C C   ? VAL A 1 136 ?  -5.349  13.695  -0.802 1.000 92.830 ? 136 VAL A C   1 
ATOM 1033 C CB  ? VAL A 1 136 ?  -6.187  16.062  -1.007 1.000 92.830 ? 136 VAL A CB  1 
ATOM 1034 O O   ? VAL A 1 136 ?  -4.133  13.537  -0.941 1.000 92.830 ? 136 VAL A O   1 
ATOM 1035 C CG1 ? VAL A 1 136 ?  -6.867  17.218  -0.275 1.000 92.830 ? 136 VAL A CG1 1 
ATOM 1036 C CG2 ? VAL A 1 136 ?  -4.898  16.534  -1.678 1.000 92.830 ? 136 VAL A CG2 1 
ATOM 1037 N N   ? LEU A 1 137 ?  -6.251  12.813  -1.200 1.000 94.250 ? 137 LEU A N   1 
ATOM 1038 C CA  ? LEU A 1 137 ?  -5.867  11.619  -1.945 1.000 94.250 ? 137 LEU A CA  1 
ATOM 1039 C C   ? LEU A 1 137 ?  -5.353  11.987  -3.334 1.000 94.250 ? 137 LEU A C   1 
ATOM 1040 C CB  ? LEU A 1 137 ?  -7.052  10.657  -2.065 1.000 94.250 ? 137 LEU A CB  1 
ATOM 1041 O O   ? LEU A 1 137 ?  -6.023  12.707  -4.077 1.000 94.250 ? 137 LEU A O   1 
ATOM 1042 C CG  ? LEU A 1 137 ?  -6.724   9.229  -2.502 1.000 94.250 ? 137 LEU A CG  1 
ATOM 1043 C CD1 ? LEU A 1 137 ?  -5.892   8.526  -1.435 1.000 94.250 ? 137 LEU A CD1 1 
ATOM 1044 C CD2 ? LEU A 1 137 ?  -8.003   8.450  -2.789 1.000 94.250 ? 137 LEU A CD2 1 
ATOM 1045 N N   ? LEU A 1 138 ?  -4.123  11.461  -3.586 1.000 94.440 ? 138 LEU A N   1 
ATOM 1046 C CA  ? LEU A 1 138 ?  -3.516  11.659  -4.898 1.000 94.440 ? 138 LEU A CA  1 
ATOM 1047 C C   ? LEU A 1 138 ?  -3.436  10.342  -5.663 1.000 94.440 ? 138 LEU A C   1 
ATOM 1048 C CB  ? LEU A 1 138 ?  -2.118  12.266  -4.756 1.000 94.440 ? 138 LEU A CB  1 
ATOM 1049 O O   ? LEU A 1 138 ?  -3.502   9.266  -5.065 1.000 94.440 ? 138 LEU A O   1 
ATOM 1050 C CG  ? LEU A 1 138 ?  -2.028  13.589  -3.994 1.000 94.440 ? 138 LEU A CG  1 
ATOM 1051 C CD1 ? LEU A 1 138 ?  -0.577  14.051  -3.905 1.000 94.440 ? 138 LEU A CD1 1 
ATOM 1052 C CD2 ? LEU A 1 138 ?  -2.893  14.652  -4.663 1.000 94.440 ? 138 LEU A CD2 1 
ATOM 1053 N N   ? GLU A 1 139 ?  -3.344  10.447  -7.012 1.000 94.670 ? 139 GLU A N   1 
ATOM 1054 C CA  ? GLU A 1 139 ?  -3.184   9.246  -7.827 1.000 94.670 ? 139 GLU A CA  1 
ATOM 1055 C C   ? GLU A 1 139 ?  -2.207   9.485  -8.975 1.000 94.670 ? 139 GLU A C   1 
ATOM 1056 C CB  ? GLU A 1 139 ?  -4.536   8.784  -8.375 1.000 94.670 ? 139 GLU A CB  1 
ATOM 1057 O O   ? GLU A 1 139 ?  -2.060  10.614  -9.447 1.000 94.670 ? 139 GLU A O   1 
ATOM 1058 C CG  ? GLU A 1 139 ?  -5.156   9.748  -9.376 1.000 94.670 ? 139 GLU A CG  1 
ATOM 1059 C CD  ? GLU A 1 139 ?  -6.528   9.308  -9.861 1.000 94.670 ? 139 GLU A CD  1 
ATOM 1060 O OE1 ? GLU A 1 139 ?  -7.023   9.864 -10.868 1.000 94.670 ? 139 GLU A OE1 1 
ATOM 1061 O OE2 ? GLU A 1 139 ?  -7.114   8.401  -9.229 1.000 94.670 ? 139 GLU A OE2 1 
ATOM 1062 N N   ? VAL A 1 140 ?  -1.619   8.346  -9.384 1.000 93.740 ? 140 VAL A N   1 
ATOM 1063 C CA  ? VAL A 1 140 ?  -0.678   8.416 -10.497 1.000 93.740 ? 140 VAL A CA  1 
ATOM 1064 C C   ? VAL A 1 140 ?  -0.715   7.109 -11.287 1.000 93.740 ? 140 VAL A C   1 
ATOM 1065 C CB  ? VAL A 1 140 ?   0.759   8.703 -10.009 1.000 93.740 ? 140 VAL A CB  1 
ATOM 1066 O O   ? VAL A 1 140 ?  -0.898   6.034 -10.712 1.000 93.740 ? 140 VAL A O   1 
ATOM 1067 C CG1 ? VAL A 1 140 ?   1.272   7.558  -9.137 1.000 93.740 ? 140 VAL A CG1 1 
ATOM 1068 C CG2 ? VAL A 1 140 ?   1.691   8.931 -11.198 1.000 93.740 ? 140 VAL A CG2 1 
ATOM 1069 N N   ? ASN A 1 141 ?  -0.530   7.276 -12.604 1.000 94.290 ? 141 ASN A N   1 
ATOM 1070 C CA  ? ASN A 1 141 ?  -0.407   6.101 -13.459 1.000 94.290 ? 141 ASN A CA  1 
ATOM 1071 C C   ? ASN A 1 141 ?   1.038   5.618 -13.542 1.000 94.290 ? 141 ASN A C   1 
ATOM 1072 C CB  ? ASN A 1 141 ?  -0.949   6.396 -14.859 1.000 94.290 ? 141 ASN A CB  1 
ATOM 1073 O O   ? ASN A 1 141 ?   1.956   6.419 -13.728 1.000 94.290 ? 141 ASN A O   1 
ATOM 1074 C CG  ? ASN A 1 141 ?  -2.450   6.611 -14.871 1.000 94.290 ? 141 ASN A CG  1 
ATOM 1075 N ND2 ? ASN A 1 141 ?  -2.931   7.382 -15.839 1.000 94.290 ? 141 ASN A ND2 1 
ATOM 1076 O OD1 ? ASN A 1 141 ?  -3.170   6.089 -14.016 1.000 94.290 ? 141 ASN A OD1 1 
ATOM 1077 N N   ? LEU A 1 142 ?   1.169   4.258 -13.392 1.000 94.470 ? 142 LEU A N   1 
ATOM 1078 C CA  ? LEU A 1 142 ?   2.487   3.637 -13.467 1.000 94.470 ? 142 LEU A CA  1 
ATOM 1079 C C   ? LEU A 1 142 ?   2.490   2.485 -14.467 1.000 94.470 ? 142 LEU A C   1 
ATOM 1080 C CB  ? LEU A 1 142 ?   2.921   3.132 -12.088 1.000 94.470 ? 142 LEU A CB  1 
ATOM 1081 O O   ? LEU A 1 142 ?   1.454   1.857 -14.699 1.000 94.470 ? 142 LEU A O   1 
ATOM 1082 C CG  ? LEU A 1 142 ?   2.965   4.173 -10.968 1.000 94.470 ? 142 LEU A CG  1 
ATOM 1083 C CD1 ? LEU A 1 142 ?   3.275   3.503  -9.634 1.000 94.470 ? 142 LEU A CD1 1 
ATOM 1084 C CD2 ? LEU A 1 142 ?   3.995   5.253 -11.282 1.000 94.470 ? 142 LEU A CD2 1 
ATOM 1085 N N   ? ILE A 1 143 ?   3.698   2.210 -14.997 1.000 94.960 ? 143 ILE A N   1 
ATOM 1086 C CA  ? ILE A 1 143 ?   3.832   1.158 -15.999 1.000 94.960 ? 143 ILE A CA  1 
ATOM 1087 C C   ? ILE A 1 143 ?   4.531  -0.053 -15.385 1.000 94.960 ? 143 ILE A C   1 
ATOM 1088 C CB  ? ILE A 1 143 ?   4.609   1.653 -17.239 1.000 94.960 ? 143 ILE A CB  1 
ATOM 1089 O O   ? ILE A 1 143 ?   5.548   0.090 -14.701 1.000 94.960 ? 143 ILE A O   1 
ATOM 1090 C CG1 ? ILE A 1 143 ?   3.881   2.836 -17.888 1.000 94.960 ? 143 ILE A CG1 1 
ATOM 1091 C CG2 ? ILE A 1 143 ?   4.808   0.514 -18.243 1.000 94.960 ? 143 ILE A CG2 1 
ATOM 1092 C CD1 ? ILE A 1 143 ?   4.700   3.562 -18.947 1.000 94.960 ? 143 ILE A CD1 1 
ATOM 1093 N N   ? VAL A 1 144 ?   3.940  -1.190 -15.624 1.000 96.260 ? 144 VAL A N   1 
ATOM 1094 C CA  ? VAL A 1 144 ?   4.597  -2.428 -15.219 1.000 96.260 ? 144 VAL A CA  1 
ATOM 1095 C C   ? VAL A 1 144 ?   5.836  -2.661 -16.080 1.000 96.260 ? 144 VAL A C   1 
ATOM 1096 C CB  ? VAL A 1 144 ?   3.642  -3.637 -15.321 1.000 96.260 ? 144 VAL A CB  1 
ATOM 1097 O O   ? VAL A 1 144 ?   5.753  -2.666 -17.310 1.000 96.260 ? 144 VAL A O   1 
ATOM 1098 C CG1 ? VAL A 1 144 ?   4.364  -4.930 -14.944 1.000 96.260 ? 144 VAL A CG1 1 
ATOM 1099 C CG2 ? VAL A 1 144 ?   2.418  -3.426 -14.431 1.000 96.260 ? 144 VAL A CG2 1 
ATOM 1100 N N   ? GLN A 1 145 ?   7.027  -2.923 -15.400 1.000 95.650 ? 145 GLN A N   1 
ATOM 1101 C CA  ? GLN A 1 145 ?   8.293  -3.081 -16.107 1.000 95.650 ? 145 GLN A CA  1 
ATOM 1102 C C   ? GLN A 1 145 ?   8.730  -4.543 -16.132 1.000 95.650 ? 145 GLN A C   1 
ATOM 1103 C CB  ? GLN A 1 145 ?   9.380  -2.219 -15.462 1.000 95.650 ? 145 GLN A CB  1 
ATOM 1104 O O   ? GLN A 1 145 ?   8.199  -5.368 -15.386 1.000 95.650 ? 145 GLN A O   1 
ATOM 1105 C CG  ? GLN A 1 145 ?   9.036  -0.737 -15.405 1.000 95.650 ? 145 GLN A CG  1 
ATOM 1106 C CD  ? GLN A 1 145 ?   9.029  -0.083 -16.774 1.000 95.650 ? 145 GLN A CD  1 
ATOM 1107 N NE2 ? GLN A 1 145 ?   7.874   0.433 -17.179 1.000 95.650 ? 145 GLN A NE2 1 
ATOM 1108 O OE1 ? GLN A 1 145 ?  10.055  -0.041 -17.462 1.000 95.650 ? 145 GLN A OE1 1 
ATOM 1109 N N   ? GLU A 1 146 ?   9.741  -4.728 -17.021 1.000 95.590 ? 146 GLU A N   1 
ATOM 1110 C CA  ? GLU A 1 146 ?  10.408  -6.026 -16.983 1.000 95.590 ? 146 GLU A CA  1 
ATOM 1111 C C   ? GLU A 1 146 ?  11.203  -6.200 -15.692 1.000 95.590 ? 146 GLU A C   1 
ATOM 1112 C CB  ? GLU A 1 146 ?  11.328  -6.194 -18.194 1.000 95.590 ? 146 GLU A CB  1 
ATOM 1113 O O   ? GLU A 1 146 ?  11.760  -5.234 -15.165 1.000 95.590 ? 146 GLU A O   1 
ATOM 1114 C CG  ? GLU A 1 146 ?  10.604  -6.119 -19.531 1.000 95.590 ? 146 GLU A CG  1 
ATOM 1115 C CD  ? GLU A 1 146 ?   9.813  -7.376 -19.857 1.000 95.590 ? 146 GLU A CD  1 
ATOM 1116 O OE1 ? GLU A 1 146 ?   8.979  -7.343 -20.790 1.000 95.590 ? 146 GLU A OE1 1 
ATOM 1117 O OE2 ? GLU A 1 146 ?  10.028  -8.401 -19.172 1.000 95.590 ? 146 GLU A OE2 1 
ATOM 1118 N N   ? ASP A 1 147 ?  11.311  -7.467 -15.176 1.000 95.380 ? 147 ASP A N   1 
ATOM 1119 C CA  ? ASP A 1 147 ?  11.939  -7.779 -13.896 1.000 95.380 ? 147 ASP A CA  1 
ATOM 1120 C C   ? ASP A 1 147 ?  13.392  -7.312 -13.869 1.000 95.380 ? 147 ASP A C   1 
ATOM 1121 C CB  ? ASP A 1 147 ?  11.864  -9.281 -13.614 1.000 95.380 ? 147 ASP A CB  1 
ATOM 1122 O O   ? ASP A 1 147 ?  13.895  -6.891 -12.825 1.000 95.380 ? 147 ASP A O   1 
ATOM 1123 C CG  ? ASP A 1 147 ?  10.454  -9.759 -13.313 1.000 95.380 ? 147 ASP A CG  1 
ATOM 1124 O OD1 ? ASP A 1 147 ?   9.726  -9.075 -12.562 1.000 95.380 ? 147 ASP A OD1 1 
ATOM 1125 O OD2 ? ASP A 1 147 ?  10.070 -10.831 -13.828 1.000 95.380 ? 147 ASP A OD2 1 
ATOM 1126 N N   ? TYR A 1 148 ?  14.115  -7.404 -15.059 1.000 94.600 ? 148 TYR A N   1 
ATOM 1127 C CA  ? TYR A 1 148 ?  15.540  -7.091 -15.075 1.000 94.600 ? 148 TYR A CA  1 
ATOM 1128 C C   ? TYR A 1 148 ?  15.784  -5.643 -14.671 1.000 94.600 ? 148 TYR A C   1 
ATOM 1129 C CB  ? TYR A 1 148 ?  16.132  -7.353 -16.463 1.000 94.600 ? 148 TYR A CB  1 
ATOM 1130 O O   ? TYR A 1 148 ?  16.862  -5.303 -14.176 1.000 94.600 ? 148 TYR A O   1 
ATOM 1131 C CG  ? TYR A 1 148 ?  15.758  -6.311 -17.489 1.000 94.600 ? 148 TYR A CG  1 
ATOM 1132 C CD1 ? TYR A 1 148 ?  14.627  -6.467 -18.288 1.000 94.600 ? 148 TYR A CD1 1 
ATOM 1133 C CD2 ? TYR A 1 148 ?  16.533  -5.170 -17.662 1.000 94.600 ? 148 TYR A CD2 1 
ATOM 1134 C CE1 ? TYR A 1 148 ?  14.279  -5.511 -19.236 1.000 94.600 ? 148 TYR A CE1 1 
ATOM 1135 C CE2 ? TYR A 1 148 ?  16.194  -4.207 -18.608 1.000 94.600 ? 148 TYR A CE2 1 
ATOM 1136 O OH  ? TYR A 1 148 ?  14.727  -3.436 -20.325 1.000 94.600 ? 148 TYR A OH  1 
ATOM 1137 C CZ  ? TYR A 1 148 ?  15.067  -4.386 -19.388 1.000 94.600 ? 148 TYR A CZ  1 
ATOM 1138 N N   ? GLN A 1 149 ?  14.767  -4.714 -14.863 1.000 93.860 ? 149 GLN A N   1 
ATOM 1139 C CA  ? GLN A 1 149 ?  14.919  -3.317 -14.469 1.000 93.860 ? 149 GLN A CA  1 
ATOM 1140 C C   ? GLN A 1 149 ?  15.098  -3.187 -12.959 1.000 93.860 ? 149 GLN A C   1 
ATOM 1141 C CB  ? GLN A 1 149 ?  13.713  -2.495 -14.928 1.000 93.860 ? 149 GLN A CB  1 
ATOM 1142 O O   ? GLN A 1 149 ?  15.940  -2.417 -12.493 1.000 93.860 ? 149 GLN A O   1 
ATOM 1143 C CG  ? GLN A 1 149 ?  13.564  -2.412 -16.441 1.000 93.860 ? 149 GLN A CG  1 
ATOM 1144 C CD  ? GLN A 1 149 ?  14.724  -1.696 -17.106 1.000 93.860 ? 149 GLN A CD  1 
ATOM 1145 N NE2 ? GLN A 1 149 ?  15.042  -2.094 -18.333 1.000 93.860 ? 149 GLN A NE2 1 
ATOM 1146 O OE1 ? GLN A 1 149 ?  15.330  -0.791 -16.522 1.000 93.860 ? 149 GLN A OE1 1 
ATOM 1147 N N   ? CYS A 1 150 ?  14.310  -3.901 -12.154 1.000 94.540 ? 150 CYS A N   1 
ATOM 1148 C CA  ? CYS A 1 150 ?  14.398  -3.888 -10.698 1.000 94.540 ? 150 CYS A CA  1 
ATOM 1149 C C   ? CYS A 1 150 ?  15.566  -4.740 -10.215 1.000 94.540 ? 150 CYS A C   1 
ATOM 1150 C CB  ? CYS A 1 150 ?  13.096  -4.392 -10.078 1.000 94.540 ? 150 CYS A CB  1 
ATOM 1151 O O   ? CYS A 1 150 ?  16.229  -4.393  -9.236 1.000 94.540 ? 150 CYS A O   1 
ATOM 1152 S SG  ? CYS A 1 150 ?  11.742  -3.200 -10.158 1.000 94.540 ? 150 CYS A SG  1 
ATOM 1153 N N   ? GLN A 1 151 ?  15.910  -5.785 -10.868 1.000 94.710 ? 151 GLN A N   1 
ATOM 1154 C CA  ? GLN A 1 151 ?  17.024  -6.647 -10.486 1.000 94.710 ? 151 GLN A CA  1 
ATOM 1155 C C   ? GLN A 1 151 ?  18.352  -5.902 -10.576 1.000 94.710 ? 151 GLN A C   1 
ATOM 1156 C CB  ? GLN A 1 151 ?  17.062  -7.897 -11.366 1.000 94.710 ? 151 GLN A CB  1 
ATOM 1157 O O   ? GLN A 1 151 ?  19.267  -6.157  -9.790 1.000 94.710 ? 151 GLN A O   1 
ATOM 1158 C CG  ? GLN A 1 151 ?  15.981  -8.917 -11.034 1.000 94.710 ? 151 GLN A CG  1 
ATOM 1159 C CD  ? GLN A 1 151 ?  15.963 -10.088 -11.998 1.000 94.710 ? 151 GLN A CD  1 
ATOM 1160 N NE2 ? GLN A 1 151 ?  15.631 -11.270 -11.490 1.000 94.710 ? 151 GLN A NE2 1 
ATOM 1161 O OE1 ? GLN A 1 151 ?  16.243  -9.932 -13.191 1.000 94.710 ? 151 GLN A OE1 1 
ATOM 1162 N N   ? SER A 1 152 ?  18.419  -5.011 -11.587 1.000 92.720 ? 152 SER A N   1 
ATOM 1163 C CA  ? SER A 1 152 ?  19.635  -4.226 -11.770 1.000 92.720 ? 152 SER A CA  1 
ATOM 1164 C C   ? SER A 1 152 ?  19.765  -3.149 -10.698 1.000 92.720 ? 152 SER A C   1 
ATOM 1165 C CB  ? SER A 1 152 ?  19.654  -3.581 -13.157 1.000 92.720 ? 152 SER A CB  1 
ATOM 1166 O O   ? SER A 1 152 ?  20.873  -2.710 -10.383 1.000 92.720 ? 152 SER A O   1 
ATOM 1167 O OG  ? SER A 1 152 ?  18.630  -2.609 -13.273 1.000 92.720 ? 152 SER A OG  1 
ATOM 1168 N N   ? ARG A 1 153 ?  18.666  -2.849  -9.996 1.000 90.410 ? 153 ARG A N   1 
ATOM 1169 C CA  ? ARG A 1 153 ?  18.645  -1.715  -9.078 1.000 90.410 ? 153 ARG A CA  1 
ATOM 1170 C C   ? ARG A 1 153 ?  18.538  -2.184  -7.631 1.000 90.410 ? 153 ARG A C   1 
ATOM 1171 C CB  ? ARG A 1 153 ?  17.484  -0.774  -9.411 1.000 90.410 ? 153 ARG A CB  1 
ATOM 1172 O O   ? ARG A 1 153 ?  19.093  -1.556  -6.727 1.000 90.410 ? 153 ARG A O   1 
ATOM 1173 C CG  ? ARG A 1 153 ?  17.564   0.574  -8.713 1.000 90.410 ? 153 ARG A CG  1 
ATOM 1174 C CD  ? ARG A 1 153 ?  16.439   1.502  -9.149 1.000 90.410 ? 153 ARG A CD  1 
ATOM 1175 N NE  ? ARG A 1 153 ?  16.106   2.471  -8.109 1.000 90.410 ? 153 ARG A NE  1 
ATOM 1176 N NH1 ? ARG A 1 153 ?  14.231   3.289  -9.182 1.000 90.410 ? 153 ARG A NH1 1 
ATOM 1177 N NH2 ? ARG A 1 153 ?  14.854   4.139  -7.147 1.000 90.410 ? 153 ARG A NH2 1 
ATOM 1178 C CZ  ? ARG A 1 153 ?  15.064   3.297  -8.148 1.000 90.410 ? 153 ARG A CZ  1 
ATOM 1179 N N   ? PHE A 1 154 ?  17.758  -3.247  -7.433 1.000 92.520 ? 154 PHE A N   1 
ATOM 1180 C CA  ? PHE A 1 154 ?  17.480  -3.713  -6.080 1.000 92.520 ? 154 PHE A CA  1 
ATOM 1181 C C   ? PHE A 1 154 ?  18.040  -5.114  -5.863 1.000 92.520 ? 154 PHE A C   1 
ATOM 1182 C CB  ? PHE A 1 154 ?  15.972  -3.703  -5.805 1.000 92.520 ? 154 PHE A CB  1 
ATOM 1183 O O   ? PHE A 1 154 ?  17.580  -6.075  -6.484 1.000 92.520 ? 154 PHE A O   1 
ATOM 1184 C CG  ? PHE A 1 154 ?  15.311  -2.383  -6.099 1.000 92.520 ? 154 PHE A CG  1 
ATOM 1185 C CD1 ? PHE A 1 154 ?  15.778  -1.211  -5.516 1.000 92.520 ? 154 PHE A CD1 1 
ATOM 1186 C CD2 ? PHE A 1 154 ?  14.223  -2.315  -6.959 1.000 92.520 ? 154 PHE A CD2 1 
ATOM 1187 C CE1 ? PHE A 1 154 ?  15.167   0.012  -5.786 1.000 92.520 ? 154 PHE A CE1 1 
ATOM 1188 C CE2 ? PHE A 1 154 ?  13.608  -1.097  -7.233 1.000 92.520 ? 154 PHE A CE2 1 
ATOM 1189 C CZ  ? PHE A 1 154 ?  14.081   0.065  -6.645 1.000 92.520 ? 154 PHE A CZ  1 
ATOM 1190 N N   ? GLU A 1 155 ?  19.040  -5.174  -4.938 1.000 91.150 ? 155 GLU A N   1 
ATOM 1191 C CA  ? GLU A 1 155 ?  19.729  -6.430  -4.655 1.000 91.150 ? 155 GLU A CA  1 
ATOM 1192 C C   ? GLU A 1 155 ?  18.775  -7.462  -4.062 1.000 91.150 ? 155 GLU A C   1 
ATOM 1193 C CB  ? GLU A 1 155 ?  20.906  -6.194  -3.704 1.000 91.150 ? 155 GLU A CB  1 
ATOM 1194 O O   ? GLU A 1 155 ?  18.858  -8.649  -4.384 1.000 91.150 ? 155 GLU A O   1 
ATOM 1195 C CG  ? GLU A 1 155 ?  21.791  -7.417  -3.506 1.000 91.150 ? 155 GLU A CG  1 
ATOM 1196 C CD  ? GLU A 1 155 ?  22.986  -7.152  -2.605 1.000 91.150 ? 155 GLU A CD  1 
ATOM 1197 O OE1 ? GLU A 1 155 ?  23.763  -8.096  -2.335 1.000 91.150 ? 155 GLU A OE1 1 
ATOM 1198 O OE2 ? GLU A 1 155 ?  23.147  -5.992  -2.165 1.000 91.150 ? 155 GLU A OE2 1 
ATOM 1199 N N   ? ALA A 1 156 ?  17.699  -7.124  -3.405 1.000 91.880 ? 156 ALA A N   1 
ATOM 1200 C CA  ? ALA A 1 156 ?  16.797  -7.998  -2.660 1.000 91.880 ? 156 ALA A CA  1 
ATOM 1201 C C   ? ALA A 1 156 ?  15.522  -8.274  -3.452 1.000 91.880 ? 156 ALA A C   1 
ATOM 1202 C CB  ? ALA A 1 156 ?  16.455  -7.380  -1.306 1.000 91.880 ? 156 ALA A CB  1 
ATOM 1203 O O   ? ALA A 1 156 ?  14.573  -8.861  -2.928 1.000 91.880 ? 156 ALA A O   1 
ATOM 1204 N N   ? TYR A 1 157 ?  15.474  -7.839  -4.741 1.000 95.030 ? 157 TYR A N   1 
ATOM 1205 C CA  ? TYR A 1 157 ?  14.304  -8.042  -5.588 1.000 95.030 ? 157 TYR A CA  1 
ATOM 1206 C C   ? TYR A 1 157 ?  14.123  -9.518  -5.924 1.000 95.030 ? 157 TYR A C   1 
ATOM 1207 C CB  ? TYR A 1 157 ?  14.425  -7.225  -6.878 1.000 95.030 ? 157 TYR A CB  1 
ATOM 1208 O O   ? TYR A 1 157 ?  15.058 -10.174  -6.388 1.000 95.030 ? 157 TYR A O   1 
ATOM 1209 C CG  ? TYR A 1 157 ?  13.219  -7.330  -7.779 1.000 95.030 ? 157 TYR A CG  1 
ATOM 1210 C CD1 ? TYR A 1 157 ?  13.165  -8.280  -8.796 1.000 95.030 ? 157 TYR A CD1 1 
ATOM 1211 C CD2 ? TYR A 1 157 ?  12.131  -6.479  -7.616 1.000 95.030 ? 157 TYR A CD2 1 
ATOM 1212 C CE1 ? TYR A 1 157 ?  12.056  -8.380  -9.630 1.000 95.030 ? 157 TYR A CE1 1 
ATOM 1213 C CE2 ? TYR A 1 157 ?  11.017  -6.569  -8.444 1.000 95.030 ? 157 TYR A CE2 1 
ATOM 1214 O OH  ? TYR A 1 157 ?   9.888  -7.615 -10.269 1.000 95.030 ? 157 TYR A OH  1 
ATOM 1215 C CZ  ? TYR A 1 157 ?  10.989  -7.521  -9.446 1.000 95.030 ? 157 TYR A CZ  1 
ATOM 1216 N N   ? ILE A 1 158 ?  12.882 -10.020  -5.690 1.000 95.740 ? 158 ILE A N   1 
ATOM 1217 C CA  ? ILE A 1 158 ?  12.509 -11.392  -6.015 1.000 95.740 ? 158 ILE A CA  1 
ATOM 1218 C C   ? ILE A 1 158 ?  11.336 -11.390  -6.993 1.000 95.740 ? 158 ILE A C   1 
ATOM 1219 C CB  ? ILE A 1 158 ?  12.146 -12.196  -4.746 1.000 95.740 ? 158 ILE A CB  1 
ATOM 1220 O O   ? ILE A 1 158 ?  10.213 -11.040  -6.625 1.000 95.740 ? 158 ILE A O   1 
ATOM 1221 C CG1 ? ILE A 1 158 ?  13.300 -12.149  -3.737 1.000 95.740 ? 158 ILE A CG1 1 
ATOM 1222 C CG2 ? ILE A 1 158 ?  11.791 -13.642  -5.105 1.000 95.740 ? 158 ILE A CG2 1 
ATOM 1223 C CD1 ? ILE A 1 158 ?  12.968 -12.773  -2.388 1.000 95.740 ? 158 ILE A CD1 1 
ATOM 1224 N N   ? LYS A 1 159 ?  11.618 -11.900  -8.221 1.000 95.130 ? 159 LYS A N   1 
ATOM 1225 C CA  ? LYS A 1 159 ?  10.648 -11.814  -9.309 1.000 95.130 ? 159 LYS A CA  1 
ATOM 1226 C C   ? LYS A 1 159 ?   9.394 -12.623  -8.992 1.000 95.130 ? 159 LYS A C   1 
ATOM 1227 C CB  ? LYS A 1 159 ?  11.268 -12.301 -10.620 1.000 95.130 ? 159 LYS A CB  1 
ATOM 1228 O O   ? LYS A 1 159 ?   8.299 -12.283  -9.445 1.000 95.130 ? 159 LYS A O   1 
ATOM 1229 C CG  ? LYS A 1 159 ?  11.570 -13.792 -10.645 1.000 95.130 ? 159 LYS A CG  1 
ATOM 1230 C CD  ? LYS A 1 159 ?  12.124 -14.227 -11.996 1.000 95.130 ? 159 LYS A CD  1 
ATOM 1231 C CE  ? LYS A 1 159 ?  12.460 -15.713 -12.011 1.000 95.130 ? 159 LYS A CE  1 
ATOM 1232 N NZ  ? LYS A 1 159 ?  13.107 -16.121 -13.294 1.000 95.130 ? 159 LYS A NZ  1 
ATOM 1233 N N   ? ALA A 1 160 ?   9.582 -13.684  -8.150 1.000 95.190 ? 160 ALA A N   1 
ATOM 1234 C CA  ? ALA A 1 160 ?   8.482 -14.597  -7.851 1.000 95.190 ? 160 ALA A CA  1 
ATOM 1235 C C   ? ALA A 1 160 ?   7.431 -13.921  -6.976 1.000 95.190 ? 160 ALA A C   1 
ATOM 1236 C CB  ? ALA A 1 160 ?   9.008 -15.857  -7.168 1.000 95.190 ? 160 ALA A CB  1 
ATOM 1237 O O   ? ALA A 1 160 ?   6.245 -14.253  -7.051 1.000 95.190 ? 160 ALA A O   1 
ATOM 1238 N N   ? THR A 1 161 ?   7.812 -12.977  -6.170 1.000 95.540 ? 161 THR A N   1 
ATOM 1239 C CA  ? THR A 1 161 ?   6.886 -12.438  -5.180 1.000 95.540 ? 161 THR A CA  1 
ATOM 1240 C C   ? THR A 1 161 ?   6.752 -10.925  -5.330 1.000 95.540 ? 161 THR A C   1 
ATOM 1241 C CB  ? THR A 1 161 ?   7.340 -12.776  -3.748 1.000 95.540 ? 161 THR A CB  1 
ATOM 1242 O O   ? THR A 1 161 ?   5.985 -10.289  -4.604 1.000 95.540 ? 161 THR A O   1 
ATOM 1243 C CG2 ? THR A 1 161 ?   7.360 -14.284  -3.519 1.000 95.540 ? 161 THR A CG2 1 
ATOM 1244 O OG1 ? THR A 1 161 ?   8.657 -12.254  -3.535 1.000 95.540 ? 161 THR A OG1 1 
ATOM 1245 N N   ? GLN A 1 162 ?   7.448 -10.378  -6.387 1.000 96.770 ? 162 GLN A N   1 
ATOM 1246 C CA  ? GLN A 1 162 ?   7.421  -8.924  -6.500 1.000 96.770 ? 162 GLN A CA  1 
ATOM 1247 C C   ? GLN A 1 162 ?   7.186  -8.489  -7.944 1.000 96.770 ? 162 GLN A C   1 
ATOM 1248 C CB  ? GLN A 1 162 ?   8.725  -8.319  -5.976 1.000 96.770 ? 162 GLN A CB  1 
ATOM 1249 O O   ? GLN A 1 162 ?   7.517  -9.219  -8.880 1.000 96.770 ? 162 GLN A O   1 
ATOM 1250 C CG  ? GLN A 1 162 ?   8.953  -8.547  -4.487 1.000 96.770 ? 162 GLN A CG  1 
ATOM 1251 C CD  ? GLN A 1 162 ?  10.313  -8.062  -4.021 1.000 96.770 ? 162 GLN A CD  1 
ATOM 1252 N NE2 ? GLN A 1 162 ?  10.335  -7.342  -2.905 1.000 96.770 ? 162 GLN A NE2 1 
ATOM 1253 O OE1 ? GLN A 1 162 ?  11.335  -8.332  -4.659 1.000 96.770 ? 162 GLN A OE1 1 
ATOM 1254 N N   ? LEU A 1 163 ?   6.564  -7.212  -8.053 1.000 96.190 ? 163 LEU A N   1 
ATOM 1255 C CA  ? LEU A 1 163 ?   6.356  -6.521  -9.321 1.000 96.190 ? 163 LEU A CA  1 
ATOM 1256 C C   ? LEU A 1 163 ?   7.256  -5.295  -9.427 1.000 96.190 ? 163 LEU A C   1 
ATOM 1257 C CB  ? LEU A 1 163 ?   4.889  -6.106  -9.471 1.000 96.190 ? 163 LEU A CB  1 
ATOM 1258 O O   ? LEU A 1 163 ?   7.457  -4.580  -8.442 1.000 96.190 ? 163 LEU A O   1 
ATOM 1259 C CG  ? LEU A 1 163 ?   3.870  -7.242  -9.569 1.000 96.190 ? 163 LEU A CG  1 
ATOM 1260 C CD1 ? LEU A 1 163 ?   2.454  -6.698  -9.410 1.000 96.190 ? 163 LEU A CD1 1 
ATOM 1261 C CD2 ? LEU A 1 163 ?   4.019  -7.982 -10.893 1.000 96.190 ? 163 LEU A CD2 1 
ATOM 1262 N N   ? CYS A 1 164 ?   7.765  -5.139 -10.653 1.000 96.100 ? 164 CYS A N   1 
ATOM 1263 C CA  ? CYS A 1 164 ?   8.558  -3.953 -10.956 1.000 96.100 ? 164 CYS A CA  1 
ATOM 1264 C C   ? CYS A 1 164 ?   7.727  -2.917 -11.703 1.000 96.100 ? 164 CYS A C   1 
ATOM 1265 C CB  ? CYS A 1 164 ?   9.788  -4.327 -11.783 1.000 96.100 ? 164 CYS A CB  1 
ATOM 1266 O O   ? CYS A 1 164 ?   7.304  -3.155 -12.836 1.000 96.100 ? 164 CYS A O   1 
ATOM 1267 S SG  ? CYS A 1 164 ?  10.980  -2.983 -11.963 1.000 96.100 ? 164 CYS A SG  1 
ATOM 1268 N N   ? VAL A 1 165 ?   7.518  -1.778 -11.005 1.000 95.300 ? 165 VAL A N   1 
ATOM 1269 C CA  ? VAL A 1 165 ?   6.573  -0.829 -11.584 1.000 95.300 ? 165 VAL A CA  1 
ATOM 1270 C C   ? VAL A 1 165 ?   7.186   0.570 -11.596 1.000 95.300 ? 165 VAL A C   1 
ATOM 1271 C CB  ? VAL A 1 165 ?   5.234  -0.818 -10.813 1.000 95.300 ? 165 VAL A CB  1 
ATOM 1272 O O   ? VAL A 1 165 ?   7.859   0.967 -10.641 1.000 95.300 ? 165 VAL A O   1 
ATOM 1273 C CG1 ? VAL A 1 165 ?   4.251   0.161 -11.453 1.000 95.300 ? 165 VAL A CG1 1 
ATOM 1274 C CG2 ? VAL A 1 165 ?   4.637  -2.223 -10.761 1.000 95.300 ? 165 VAL A CG2 1 
ATOM 1275 N N   ? GLY A 1 166 ?   6.967   1.239 -12.647 1.000 92.430 ? 166 GLY A N   1 
ATOM 1276 C CA  ? GLY A 1 166 ?   7.458   2.596 -12.825 1.000 92.430 ? 166 GLY A CA  1 
ATOM 1277 C C   ? GLY A 1 166 ?   8.214   2.791 -14.126 1.000 92.430 ? 166 GLY A C   1 
ATOM 1278 O O   ? GLY A 1 166 ?   8.664   1.821 -14.740 1.000 92.430 ? 166 GLY A O   1 
ATOM 1279 N N   ? ASP A 1 167 ?   8.167   4.053 -14.620 1.000 85.190 ? 167 ASP A N   1 
ATOM 1280 C CA  ? ASP A 1 167 ?   8.880   4.448 -15.831 1.000 85.190 ? 167 ASP A CA  1 
ATOM 1281 C C   ? ASP A 1 167 ?  10.047   5.377 -15.503 1.000 85.190 ? 167 ASP A C   1 
ATOM 1282 C CB  ? ASP A 1 167 ?   7.927   5.128 -16.816 1.000 85.190 ? 167 ASP A CB  1 
ATOM 1283 O O   ? ASP A 1 167 ?   9.841   6.521 -15.094 1.000 85.190 ? 167 ASP A O   1 
ATOM 1284 C CG  ? ASP A 1 167 ?   8.562   5.388 -18.171 1.000 85.190 ? 167 ASP A CG  1 
ATOM 1285 O OD1 ? ASP A 1 167 ?   9.808   5.412 -18.267 1.000 85.190 ? 167 ASP A OD1 1 
ATOM 1286 O OD2 ? ASP A 1 167 ?   7.808   5.572 -19.152 1.000 85.190 ? 167 ASP A OD2 1 
ATOM 1287 N N   ? PRO A 1 168 ?  11.271   4.841 -15.713 1.000 80.220 ? 168 PRO A N   1 
ATOM 1288 C CA  ? PRO A 1 168 ?  12.454   5.641 -15.387 1.000 80.220 ? 168 PRO A CA  1 
ATOM 1289 C C   ? PRO A 1 168 ?  12.541   6.927 -16.205 1.000 80.220 ? 168 PRO A C   1 
ATOM 1290 C CB  ? PRO A 1 168 ?  13.616   4.702 -15.719 1.000 80.220 ? 168 PRO A CB  1 
ATOM 1291 O O   ? PRO A 1 168 ?  13.250   7.861 -15.821 1.000 80.220 ? 168 PRO A O   1 
ATOM 1292 C CG  ? PRO A 1 168 ?  13.019   3.332 -15.699 1.000 80.220 ? 168 PRO A CG  1 
ATOM 1293 C CD  ? PRO A 1 168 ?  11.563   3.442 -16.050 1.000 80.220 ? 168 PRO A CD  1 
ATOM 1294 N N   ? ASN A 1 169 ?  11.676   6.966 -17.274 1.000 81.250 ? 169 ASN A N   1 
ATOM 1295 C CA  ? ASN A 1 169 ?  11.654   8.143 -18.137 1.000 81.250 ? 169 ASN A CA  1 
ATOM 1296 C C   ? ASN A 1 169 ?  10.565   9.126 -17.715 1.000 81.250 ? 169 ASN A C   1 
ATOM 1297 C CB  ? ASN A 1 169 ?  11.463   7.734 -19.599 1.000 81.250 ? 169 ASN A CB  1 
ATOM 1298 O O   ? ASN A 1 169 ?  10.506  10.248 -18.222 1.000 81.250 ? 169 ASN A O   1 
ATOM 1299 C CG  ? ASN A 1 169 ?  12.616   6.903 -20.128 1.000 81.250 ? 169 ASN A CG  1 
ATOM 1300 N ND2 ? ASN A 1 169 ?  12.296   5.848 -20.867 1.000 81.250 ? 169 ASN A ND2 1 
ATOM 1301 O OD1 ? ASN A 1 169 ?  13.784   7.207 -19.873 1.000 81.250 ? 169 ASN A OD1 1 
ATOM 1302 N N   ? LEU A 1 170 ?   9.765   8.626 -16.788 1.000 79.690 ? 170 LEU A N   1 
ATOM 1303 C CA  ? LEU A 1 170 ?   8.676   9.442 -16.262 1.000 79.690 ? 170 LEU A CA  1 
ATOM 1304 C C   ? LEU A 1 170 ?   8.898   9.759 -14.787 1.000 79.690 ? 170 LEU A C   1 
ATOM 1305 C CB  ? LEU A 1 170 ?   7.334   8.728 -16.446 1.000 79.690 ? 170 LEU A CB  1 
ATOM 1306 O O   ? LEU A 1 170 ?   9.392   8.916 -14.033 1.000 79.690 ? 170 LEU A O   1 
ATOM 1307 C CG  ? LEU A 1 170 ?   6.915   8.433 -17.887 1.000 79.690 ? 170 LEU A CG  1 
ATOM 1308 C CD1 ? LEU A 1 170 ?   5.635   7.605 -17.907 1.000 79.690 ? 170 LEU A CD1 1 
ATOM 1309 C CD2 ? LEU A 1 170 ?   6.731   9.731 -18.667 1.000 79.690 ? 170 LEU A CD2 1 
ATOM 1310 N N   ? ARG A 1 171 ?   8.989  10.929 -14.434 1.000 78.670 ? 171 ARG A N   1 
ATOM 1311 C CA  ? ARG A 1 171 ?   9.198  11.329 -13.046 1.000 78.670 ? 171 ARG A CA  1 
ATOM 1312 C C   ? ARG A 1 171 ?   7.934  11.119 -12.219 1.000 78.670 ? 171 ARG A C   1 
ATOM 1313 C CB  ? ARG A 1 171 ?   9.638  12.792 -12.968 1.000 78.670 ? 171 ARG A CB  1 
ATOM 1314 O O   ? ARG A 1 171 ?   7.480  12.032 -11.527 1.000 78.670 ? 171 ARG A O   1 
ATOM 1315 C CG  ? ARG A 1 171 ?  11.039  13.043 -13.502 1.000 78.670 ? 171 ARG A CG  1 
ATOM 1316 C CD  ? ARG A 1 171 ?  11.519  14.453 -13.184 1.000 78.670 ? 171 ARG A CD  1 
ATOM 1317 N NE  ? ARG A 1 171 ?  12.900  14.661 -13.612 1.000 78.670 ? 171 ARG A NE  1 
ATOM 1318 N NH1 ? ARG A 1 171 ?  13.103  16.749 -12.644 1.000 78.670 ? 171 ARG A NH1 1 
ATOM 1319 N NH2 ? ARG A 1 171 ?  14.868  15.832 -13.783 1.000 78.670 ? 171 ARG A NH2 1 
ATOM 1320 C CZ  ? ARG A 1 171 ?  13.621  15.747 -13.345 1.000 78.670 ? 171 ARG A CZ  1 
ATOM 1321 N N   ? LYS A 1 172 ?   7.380   9.852 -12.356 1.000 80.770 ? 172 LYS A N   1 
ATOM 1322 C CA  ? LYS A 1 172 ?   6.185   9.484 -11.602 1.000 80.770 ? 172 LYS A CA  1 
ATOM 1323 C C   ? LYS A 1 172 ?   6.443   8.263 -10.724 1.000 80.770 ? 172 LYS A C   1 
ATOM 1324 C CB  ? LYS A 1 172 ?   5.015   9.210 -12.549 1.000 80.770 ? 172 LYS A CB  1 
ATOM 1325 O O   ? LYS A 1 172 ?   7.072   7.298 -11.163 1.000 80.770 ? 172 LYS A O   1 
ATOM 1326 C CG  ? LYS A 1 172 ?   4.598  10.413 -13.382 1.000 80.770 ? 172 LYS A CG  1 
ATOM 1327 C CD  ? LYS A 1 172 ?   3.402  10.091 -14.269 1.000 80.770 ? 172 LYS A CD  1 
ATOM 1328 C CE  ? LYS A 1 172 ?   2.983  11.294 -15.102 1.000 80.770 ? 172 LYS A CE  1 
ATOM 1329 N NZ  ? LYS A 1 172 ?   1.822  10.978 -15.987 1.000 80.770 ? 172 LYS A NZ  1 
ATOM 1330 N N   ? ASP A 1 173 ?   5.848   8.266  -9.433 1.000 83.030 ? 173 ASP A N   1 
ATOM 1331 C CA  ? ASP A 1 173 ?   6.093   7.138  -8.540 1.000 83.030 ? 173 ASP A CA  1 
ATOM 1332 C C   ? ASP A 1 173 ?   5.257   7.253  -7.267 1.000 83.030 ? 173 ASP A C   1 
ATOM 1333 C CB  ? ASP A 1 173 ?   7.579   7.045  -8.186 1.000 83.030 ? 173 ASP A CB  1 
ATOM 1334 O O   ? ASP A 1 173 ?   4.726   8.323  -6.961 1.000 83.030 ? 173 ASP A O   1 
ATOM 1335 C CG  ? ASP A 1 173 ?   8.002   5.650  -7.762 1.000 83.030 ? 173 ASP A CG  1 
ATOM 1336 O OD1 ? ASP A 1 173 ?   7.213   4.695  -7.932 1.000 83.030 ? 173 ASP A OD1 1 
ATOM 1337 O OD2 ? ASP A 1 173 ?   9.133   5.504  -7.250 1.000 83.030 ? 173 ASP A OD2 1 
ATOM 1338 N N   ? SER A 1 174 ?   5.028   6.044  -6.562 1.000 78.920 ? 174 SER A N   1 
ATOM 1339 C CA  ? SER A 1 174 ?   4.564   6.067  -5.178 1.000 78.920 ? 174 SER A CA  1 
ATOM 1340 C C   ? SER A 1 174 ?   5.733   6.189  -4.206 1.000 78.920 ? 174 SER A C   1 
ATOM 1341 C CB  ? SER A 1 174 ?   3.756   4.808  -4.862 1.000 78.920 ? 174 SER A CB  1 
ATOM 1342 O O   ? SER A 1 174 ?   6.838   5.725  -4.494 1.000 78.920 ? 174 SER A O   1 
ATOM 1343 O OG  ? SER A 1 174 ?   4.567   3.651  -4.965 1.000 78.920 ? 174 SER A OG  1 
ATOM 1344 N N   ? PHE A 1 175 ?   5.524   6.889  -3.170 1.000 78.930 ? 175 PHE A N   1 
ATOM 1345 C CA  ? PHE A 1 175 ?   6.638   7.212  -2.285 1.000 78.930 ? 175 PHE A CA  1 
ATOM 1346 C C   ? PHE A 1 175 ?   6.169   7.306  -0.838 1.000 78.930 ? 175 PHE A C   1 
ATOM 1347 C CB  ? PHE A 1 175 ?   7.300   8.526  -2.709 1.000 78.930 ? 175 PHE A CB  1 
ATOM 1348 O O   ? PHE A 1 175 ?   4.966   7.316  -0.569 1.000 78.930 ? 175 PHE A O   1 
ATOM 1349 C CG  ? PHE A 1 175 ?   8.714   8.680  -2.219 1.000 78.930 ? 175 PHE A CG  1 
ATOM 1350 C CD1 ? PHE A 1 175 ?   9.087   9.785  -1.464 1.000 78.930 ? 175 PHE A CD1 1 
ATOM 1351 C CD2 ? PHE A 1 175 ?   9.672   7.718  -2.514 1.000 78.930 ? 175 PHE A CD2 1 
ATOM 1352 C CE1 ? PHE A 1 175 ?  10.395   9.929  -1.008 1.000 78.930 ? 175 PHE A CE1 1 
ATOM 1353 C CE2 ? PHE A 1 175 ?  10.981   7.855  -2.062 1.000 78.930 ? 175 PHE A CE2 1 
ATOM 1354 C CZ  ? PHE A 1 175 ?  11.341   8.962  -1.311 1.000 78.930 ? 175 PHE A CZ  1 
ATOM 1355 N N   ? LEU A 1 176 ?   6.943   7.289   0.166 1.000 76.220 ? 176 LEU A N   1 
ATOM 1356 C CA  ? LEU A 1 176 ?   6.744   7.330   1.610 1.000 76.220 ? 176 LEU A CA  1 
ATOM 1357 C C   ? LEU A 1 176 ?   5.314   7.736   1.951 1.000 76.220 ? 176 LEU A C   1 
ATOM 1358 C CB  ? LEU A 1 176 ?   7.731   8.303   2.260 1.000 76.220 ? 176 LEU A CB  1 
ATOM 1359 O O   ? LEU A 1 176 ?   4.799   8.721   1.416 1.000 76.220 ? 176 LEU A O   1 
ATOM 1360 C CG  ? LEU A 1 176 ?   9.208   7.910   2.200 1.000 76.220 ? 176 LEU A CG  1 
ATOM 1361 C CD1 ? LEU A 1 176 ?  10.071   8.995   2.837 1.000 76.220 ? 176 LEU A CD1 1 
ATOM 1362 C CD2 ? LEU A 1 176 ?   9.434   6.568   2.888 1.000 76.220 ? 176 LEU A CD2 1 
ATOM 1363 N N   ? GLY A 1 177 ?   4.729   6.852   2.796 1.000 73.220 ? 177 GLY A N   1 
ATOM 1364 C CA  ? GLY A 1 177 ?   3.371   7.135   3.233 1.000 73.220 ? 177 GLY A CA  1 
ATOM 1365 C C   ? GLY A 1 177 ?   2.320   6.380   2.441 1.000 73.220 ? 177 GLY A C   1 
ATOM 1366 O O   ? GLY A 1 177 ?   1.160   6.307   2.851 1.000 73.220 ? 177 GLY A O   1 
ATOM 1367 N N   ? ASP A 1 178 ?   2.711   5.781   1.335 1.000 86.720 ? 178 ASP A N   1 
ATOM 1368 C CA  ? ASP A 1 178 ?   1.789   5.036   0.483 1.000 86.720 ? 178 ASP A CA  1 
ATOM 1369 C C   ? ASP A 1 178 ?   1.991   3.530   0.640 1.000 86.720 ? 178 ASP A C   1 
ATOM 1370 C CB  ? ASP A 1 178 ?   1.965   5.440  -0.982 1.000 86.720 ? 178 ASP A CB  1 
ATOM 1371 O O   ? ASP A 1 178 ?   1.413   2.740  -0.109 1.000 86.720 ? 178 ASP A O   1 
ATOM 1372 C CG  ? ASP A 1 178 ?   1.574   6.883  -1.250 1.000 86.720 ? 178 ASP A CG  1 
ATOM 1373 O OD1 ? ASP A 1 178 ?   0.555   7.351  -0.699 1.000 86.720 ? 178 ASP A OD1 1 
ATOM 1374 O OD2 ? ASP A 1 178 ?   2.292   7.557  -2.021 1.000 86.720 ? 178 ASP A OD2 1 
ATOM 1375 N N   ? SER A 1 179 ?   3.013   3.210   1.586 1.000 92.070 ? 179 SER A N   1 
ATOM 1376 C CA  ? SER A 1 179 ?   3.210   1.790   1.859 1.000 92.070 ? 179 SER A CA  1 
ATOM 1377 C C   ? SER A 1 179 ?   1.884   1.093   2.148 1.000 92.070 ? 179 SER A C   1 
ATOM 1378 C CB  ? SER A 1 179 ?   4.164   1.598   3.039 1.000 92.070 ? 179 SER A CB  1 
ATOM 1379 O O   ? SER A 1 179 ?   1.028   1.642   2.844 1.000 92.070 ? 179 SER A O   1 
ATOM 1380 O OG  ? SER A 1 179 ?   5.465   2.056   2.714 1.000 92.070 ? 179 SER A OG  1 
ATOM 1381 N N   ? GLY A 1 180 ?   1.815  -0.076   1.408 1.000 94.260 ? 180 GLY A N   1 
ATOM 1382 C CA  ? GLY A 1 180 ?   0.612  -0.833   1.714 1.000 94.260 ? 180 GLY A CA  1 
ATOM 1383 C C   ? GLY A 1 180 ?  -0.561  -0.475   0.821 1.000 94.260 ? 180 GLY A C   1 
ATOM 1384 O O   ? GLY A 1 180 ?  -1.562  -1.194   0.784 1.000 94.260 ? 180 GLY A O   1 
ATOM 1385 N N   ? GLY A 1 181 ?  -0.482   0.612   0.147 1.000 94.500 ? 181 GLY A N   1 
ATOM 1386 C CA  ? GLY A 1 181 ?  -1.501   1.033  -0.802 1.000 94.500 ? 181 GLY A CA  1 
ATOM 1387 C C   ? GLY A 1 181 ?  -1.602   0.122  -2.011 1.000 94.500 ? 181 GLY A C   1 
ATOM 1388 O O   ? GLY A 1 181 ?  -0.623  -0.521  -2.394 1.000 94.500 ? 181 GLY A O   1 
ATOM 1389 N N   ? PRO A 1 182 ?  -2.785   0.158  -2.716 1.000 96.070 ? 182 PRO A N   1 
ATOM 1390 C CA  ? PRO A 1 182 ?  -3.060  -0.801  -3.788 1.000 96.070 ? 182 PRO A CA  1 
ATOM 1391 C C   ? PRO A 1 182 ?  -2.578  -0.314  -5.153 1.000 96.070 ? 182 PRO A C   1 
ATOM 1392 C CB  ? PRO A 1 182 ?  -4.586  -0.929  -3.763 1.000 96.070 ? 182 PRO A CB  1 
ATOM 1393 O O   ? PRO A 1 182 ?  -2.830   0.834  -5.528 1.000 96.070 ? 182 PRO A O   1 
ATOM 1394 C CG  ? PRO A 1 182 ?  -5.073   0.400  -3.285 1.000 96.070 ? 182 PRO A CG  1 
ATOM 1395 C CD  ? PRO A 1 182 ?  -4.084   0.942  -2.293 1.000 96.070 ? 182 PRO A CD  1 
ATOM 1396 N N   ? LEU A 1 183 ?  -1.816  -1.121  -5.915 1.000 96.860 ? 183 LEU A N   1 
ATOM 1397 C CA  ? LEU A 1 183 ?  -1.596  -1.002  -7.352 1.000 96.860 ? 183 LEU A CA  1 
ATOM 1398 C C   ? LEU A 1 183 ?  -2.724  -1.670  -8.132 1.000 96.860 ? 183 LEU A C   1 
ATOM 1399 C CB  ? LEU A 1 183 ?  -0.252  -1.624  -7.742 1.000 96.860 ? 183 LEU A CB  1 
ATOM 1400 O O   ? LEU A 1 183 ?  -2.872  -2.893  -8.092 1.000 96.860 ? 183 LEU A O   1 
ATOM 1401 C CG  ? LEU A 1 183 ?   0.198  -1.412  -9.189 1.000 96.860 ? 183 LEU A CG  1 
ATOM 1402 C CD1 ? LEU A 1 183 ?   0.665   0.025  -9.394 1.000 96.860 ? 183 LEU A CD1 1 
ATOM 1403 C CD2 ? LEU A 1 183 ?   1.304  -2.397  -9.554 1.000 96.860 ? 183 LEU A CD2 1 
ATOM 1404 N N   ? VAL A 1 184 ?  -3.497  -0.818  -8.890 1.000 97.160 ? 184 VAL A N   1 
ATOM 1405 C CA  ? VAL A 1 184 ?  -4.725  -1.306  -9.508 1.000 97.160 ? 184 VAL A CA  1 
ATOM 1406 C C   ? VAL A 1 184 ?  -4.601  -1.240 -11.028 1.000 97.160 ? 184 VAL A C   1 
ATOM 1407 C CB  ? VAL A 1 184 ?  -5.956  -0.499  -9.037 1.000 97.160 ? 184 VAL A CB  1 
ATOM 1408 O O   ? VAL A 1 184 ?  -4.306  -0.181 -11.588 1.000 97.160 ? 184 VAL A O   1 
ATOM 1409 C CG1 ? VAL A 1 184 ?  -7.233  -1.039  -9.680 1.000 97.160 ? 184 VAL A CG1 1 
ATOM 1410 C CG2 ? VAL A 1 184 ?  -6.065  -0.533  -7.514 1.000 97.160 ? 184 VAL A CG2 1 
ATOM 1411 N N   ? CYS A 1 185 ?  -4.867  -2.389 -11.696 1.000 95.990 ? 185 CYS A N   1 
ATOM 1412 C CA  ? CYS A 1 185 ?  -4.921  -2.519 -13.148 1.000 95.990 ? 185 CYS A CA  1 
ATOM 1413 C C   ? CYS A 1 185 ?  -6.263  -3.085 -13.595 1.000 95.990 ? 185 CYS A C   1 
ATOM 1414 C CB  ? CYS A 1 185 ?  -3.788  -3.414 -13.648 1.000 95.990 ? 185 CYS A CB  1 
ATOM 1415 O O   ? CYS A 1 185 ?  -6.665  -4.164 -13.154 1.000 95.990 ? 185 CYS A O   1 
ATOM 1416 S SG  ? CYS A 1 185 ?  -2.159  -2.945 -13.022 1.000 95.990 ? 185 CYS A SG  1 
ATOM 1417 N N   ? ASN A 1 186 ?  -6.988  -2.283 -14.478 1.000 93.040 ? 186 ASN A N   1 
ATOM 1418 C CA  ? ASN A 1 186 ?  -8.289  -2.731 -14.960 1.000 93.040 ? 186 ASN A CA  1 
ATOM 1419 C C   ? ASN A 1 186 ?  -9.225  -3.081 -13.806 1.000 93.040 ? 186 ASN A C   1 
ATOM 1420 C CB  ? ASN A 1 186 ?  -8.131  -3.930 -15.897 1.000 93.040 ? 186 ASN A CB  1 
ATOM 1421 O O   ? ASN A 1 186 ?  -9.855  -4.140 -13.812 1.000 93.040 ? 186 ASN A O   1 
ATOM 1422 C CG  ? ASN A 1 186 ?  -7.355  -3.590 -17.155 1.000 93.040 ? 186 ASN A CG  1 
ATOM 1423 N ND2 ? ASN A 1 186 ?  -6.586  -4.550 -17.655 1.000 93.040 ? 186 ASN A ND2 1 
ATOM 1424 O OD1 ? ASN A 1 186 ?  -7.445  -2.473 -17.671 1.000 93.040 ? 186 ASN A OD1 1 
ATOM 1425 N N   ? SER A 1 187 ?  -9.143  -2.289 -12.687 1.000 92.320 ? 187 SER A N   1 
ATOM 1426 C CA  ? SER A 1 187 ? -10.051  -2.337 -11.545 1.000 92.320 ? 187 SER A CA  1 
ATOM 1427 C C   ? SER A 1 187 ?  -9.762  -3.544 -10.659 1.000 92.320 ? 187 SER A C   1 
ATOM 1428 C CB  ? SER A 1 187 ? -11.505  -2.378 -12.018 1.000 92.320 ? 187 SER A CB  1 
ATOM 1429 O O   ? SER A 1 187 ? -10.649  -4.030  -9.955 1.000 92.320 ? 187 SER A O   1 
ATOM 1430 O OG  ? SER A 1 187 ? -11.836  -1.198 -12.730 1.000 92.320 ? 187 SER A OG  1 
ATOM 1431 N N   ? VAL A 1 188 ?  -8.566  -4.146 -10.790 1.000 95.630 ? 188 VAL A N   1 
ATOM 1432 C CA  ? VAL A 1 188 ?  -8.168  -5.290  -9.976 1.000 95.630 ? 188 VAL A CA  1 
ATOM 1433 C C   ? VAL A 1 188 ?  -6.868  -4.974  -9.240 1.000 95.630 ? 188 VAL A C   1 
ATOM 1434 C CB  ? VAL A 1 188 ?  -7.998  -6.565 -10.834 1.000 95.630 ? 188 VAL A CB  1 
ATOM 1435 O O   ? VAL A 1 188 ?  -5.980  -4.318  -9.789 1.000 95.630 ? 188 VAL A O   1 
ATOM 1436 C CG1 ? VAL A 1 188 ?  -7.504  -7.730  -9.978 1.000 95.630 ? 188 VAL A CG1 1 
ATOM 1437 C CG2 ? VAL A 1 188 ?  -9.313  -6.923 -11.522 1.000 95.630 ? 188 VAL A CG2 1 
ATOM 1438 N N   ? ALA A 1 189 ?  -6.783  -5.489  -8.023 1.000 96.820 ? 189 ALA A N   1 
ATOM 1439 C CA  ? ALA A 1 189 ?  -5.572  -5.324  -7.223 1.000 96.820 ? 189 ALA A CA  1 
ATOM 1440 C C   ? ALA A 1 189 ?  -4.448  -6.217  -7.740 1.000 96.820 ? 189 ALA A C   1 
ATOM 1441 C CB  ? ALA A 1 189 ?  -5.859  -5.631  -5.755 1.000 96.820 ? 189 ALA A CB  1 
ATOM 1442 O O   ? ALA A 1 189 ?  -4.585  -7.442  -7.773 1.000 96.820 ? 189 ALA A O   1 
ATOM 1443 N N   ? GLN A 1 190 ?  -3.337  -5.532  -8.061 1.000 97.520 ? 190 GLN A N   1 
ATOM 1444 C CA  ? GLN A 1 190 ?  -2.232  -6.302  -8.620 1.000 97.520 ? 190 GLN A CA  1 
ATOM 1445 C C   ? GLN A 1 190 ?  -1.029  -6.300  -7.681 1.000 97.520 ? 190 GLN A C   1 
ATOM 1446 C CB  ? GLN A 1 190 ?  -1.831  -5.751  -9.989 1.000 97.520 ? 190 GLN A CB  1 
ATOM 1447 O O   ? GLN A 1 190 ?  -0.215  -7.225  -7.704 1.000 97.520 ? 190 GLN A O   1 
ATOM 1448 C CG  ? GLN A 1 190 ?  -2.915  -5.888 -11.050 1.000 97.520 ? 190 GLN A CG  1 
ATOM 1449 C CD  ? GLN A 1 190 ?  -3.160  -7.329 -11.455 1.000 97.520 ? 190 GLN A CD  1 
ATOM 1450 N NE2 ? GLN A 1 190 ?  -4.297  -7.580 -12.095 1.000 97.520 ? 190 GLN A NE2 1 
ATOM 1451 O OE1 ? GLN A 1 190 ?  -2.334  -8.210 -11.196 1.000 97.520 ? 190 GLN A OE1 1 
ATOM 1452 N N   ? GLY A 1 191 ?  -0.922  -5.312  -6.869 1.000 96.920 ? 191 GLY A N   1 
ATOM 1453 C CA  ? GLY A 1 191 ?   0.238  -5.187  -6.000 1.000 96.920 ? 191 GLY A CA  1 
ATOM 1454 C C   ? GLY A 1 191 ?  -0.007  -4.284  -4.806 1.000 96.920 ? 191 GLY A C   1 
ATOM 1455 O O   ? GLY A 1 191 ?  -0.993  -3.546  -4.771 1.000 96.920 ? 191 GLY A O   1 
ATOM 1456 N N   ? ILE A 1 192 ?   0.948  -4.409  -3.848 1.000 97.120 ? 192 ILE A N   1 
ATOM 1457 C CA  ? ILE A 1 192 ?   0.980  -3.550  -2.669 1.000 97.120 ? 192 ILE A CA  1 
ATOM 1458 C C   ? ILE A 1 192 ?   2.299  -2.780  -2.627 1.000 97.120 ? 192 ILE A C   1 
ATOM 1459 C CB  ? ILE A 1 192 ?   0.794  -4.365  -1.370 1.000 97.120 ? 192 ILE A CB  1 
ATOM 1460 O O   ? ILE A 1 192 ?   3.368  -3.358  -2.836 1.000 97.120 ? 192 ILE A O   1 
ATOM 1461 C CG1 ? ILE A 1 192 ?  -0.567  -5.071  -1.373 1.000 97.120 ? 192 ILE A CG1 1 
ATOM 1462 C CG2 ? ILE A 1 192 ?   0.941  -3.463  -0.141 1.000 97.120 ? 192 ILE A CG2 1 
ATOM 1463 C CD1 ? ILE A 1 192 ?  -0.708  -6.147  -0.305 1.000 97.120 ? 192 ILE A CD1 1 
ATOM 1464 N N   ? VAL A 1 193 ?   2.092  -1.484  -2.455 1.000 95.630 ? 193 VAL A N   1 
ATOM 1465 C CA  ? VAL A 1 193 ?   3.302  -0.673  -2.375 1.000 95.630 ? 193 VAL A CA  1 
ATOM 1466 C C   ? VAL A 1 193 ?   4.231  -1.235  -1.301 1.000 95.630 ? 193 VAL A C   1 
ATOM 1467 C CB  ? VAL A 1 193 ?   2.975   0.807  -2.075 1.000 95.630 ? 193 VAL A CB  1 
ATOM 1468 O O   ? VAL A 1 193 ?   3.831  -1.392  -0.145 1.000 95.630 ? 193 VAL A O   1 
ATOM 1469 C CG1 ? VAL A 1 193 ?   4.255   1.634  -1.974 1.000 95.630 ? 193 VAL A CG1 1 
ATOM 1470 C CG2 ? VAL A 1 193 ?   2.050   1.377  -3.150 1.000 95.630 ? 193 VAL A CG2 1 
ATOM 1471 N N   ? SER A 1 194 ?   5.518  -1.571  -1.658 1.000 94.470 ? 194 SER A N   1 
ATOM 1472 C CA  ? SER A 1 194 ?   6.476  -2.184  -0.743 1.000 94.470 ? 194 SER A CA  1 
ATOM 1473 C C   ? SER A 1 194 ?   7.685  -1.281  -0.522 1.000 94.470 ? 194 SER A C   1 
ATOM 1474 C CB  ? SER A 1 194 ?   6.934  -3.542  -1.277 1.000 94.470 ? 194 SER A CB  1 
ATOM 1475 O O   ? SER A 1 194 ?   7.777  -0.597   0.499 1.000 94.470 ? 194 SER A O   1 
ATOM 1476 O OG  ? SER A 1 194 ?   7.635  -4.264  -0.279 1.000 94.470 ? 194 SER A OG  1 
ATOM 1477 N N   ? TYR A 1 195 ?   8.625  -1.286  -1.505 1.000 92.650 ? 195 TYR A N   1 
ATOM 1478 C CA  ? TYR A 1 195 ?   9.823  -0.481  -1.294 1.000 92.650 ? 195 TYR A CA  1 
ATOM 1479 C C   ? TYR A 1 195 ?  10.347   0.074  -2.613 1.000 92.650 ? 195 TYR A C   1 
ATOM 1480 C CB  ? TYR A 1 195 ?  10.913  -1.309  -0.606 1.000 92.650 ? 195 TYR A CB  1 
ATOM 1481 O O   ? TYR A 1 195 ?   9.931  -0.365  -3.687 1.000 92.650 ? 195 TYR A O   1 
ATOM 1482 C CG  ? TYR A 1 195 ?  11.396  -2.479  -1.428 1.000 92.650 ? 195 TYR A CG  1 
ATOM 1483 C CD1 ? TYR A 1 195 ?  10.746  -3.710  -1.372 1.000 92.650 ? 195 TYR A CD1 1 
ATOM 1484 C CD2 ? TYR A 1 195 ?  12.502  -2.356  -2.261 1.000 92.650 ? 195 TYR A CD2 1 
ATOM 1485 C CE1 ? TYR A 1 195 ?  11.189  -4.792  -2.126 1.000 92.650 ? 195 TYR A CE1 1 
ATOM 1486 C CE2 ? TYR A 1 195 ?  12.954  -3.431  -3.020 1.000 92.650 ? 195 TYR A CE2 1 
ATOM 1487 O OH  ? TYR A 1 195 ?  12.734  -5.710  -3.695 1.000 92.650 ? 195 TYR A OH  1 
ATOM 1488 C CZ  ? TYR A 1 195 ?  12.291  -4.643  -2.946 1.000 92.650 ? 195 TYR A CZ  1 
ATOM 1489 N N   ? GLY A 1 196 ?  11.115   1.063  -2.572 1.000 89.870 ? 196 GLY A N   1 
ATOM 1490 C CA  ? GLY A 1 196 ?  11.772   1.699  -3.703 1.000 89.870 ? 196 GLY A CA  1 
ATOM 1491 C C   ? GLY A 1 196 ?  13.078   2.376  -3.331 1.000 89.870 ? 196 GLY A C   1 
ATOM 1492 O O   ? GLY A 1 196 ?  13.625   2.131  -2.254 1.000 89.870 ? 196 GLY A O   1 
ATOM 1493 N N   ? ASP A 1 197 ?  13.515   3.135  -4.274 1.000 85.400 ? 197 ASP A N   1 
ATOM 1494 C CA  ? ASP A 1 197 ?  14.775   3.834  -4.037 1.000 85.400 ? 197 ASP A CA  1 
ATOM 1495 C C   ? ASP A 1 197 ?  14.598   4.953  -3.013 1.000 85.400 ? 197 ASP A C   1 
ATOM 1496 C CB  ? ASP A 1 197 ?  15.328   4.401  -5.346 1.000 85.400 ? 197 ASP A CB  1 
ATOM 1497 O O   ? ASP A 1 197 ?  13.503   5.499  -2.865 1.000 85.400 ? 197 ASP A O   1 
ATOM 1498 C CG  ? ASP A 1 197 ?  16.612   5.190  -5.155 1.000 85.400 ? 197 ASP A CG  1 
ATOM 1499 O OD1 ? ASP A 1 197 ?  17.704   4.583  -5.139 1.000 85.400 ? 197 ASP A OD1 1 
ATOM 1500 O OD2 ? ASP A 1 197 ?  16.530   6.430  -5.016 1.000 85.400 ? 197 ASP A OD2 1 
ATOM 1501 N N   ? GLU A 1 198 ?  15.622   5.404  -2.322 1.000 78.530 ? 198 GLU A N   1 
ATOM 1502 C CA  ? GLU A 1 198 ?  15.625   6.350  -1.210 1.000 78.530 ? 198 GLU A CA  1 
ATOM 1503 C C   ? GLU A 1 198 ?  15.214   7.746  -1.671 1.000 78.530 ? 198 GLU A C   1 
ATOM 1504 C CB  ? GLU A 1 198 ?  17.006   6.400  -0.551 1.000 78.530 ? 198 GLU A CB  1 
ATOM 1505 O O   ? GLU A 1 198 ?  14.811   8.580  -0.858 1.000 78.530 ? 198 GLU A O   1 
ATOM 1506 C CG  ? GLU A 1 198 ?  18.121   6.832  -1.491 1.000 78.530 ? 198 GLU A CG  1 
ATOM 1507 C CD  ? GLU A 1 198 ?  19.504   6.741  -0.865 1.000 78.530 ? 198 GLU A CD  1 
ATOM 1508 O OE1 ? GLU A 1 198 ?  20.508   6.982  -1.573 1.000 78.530 ? 198 GLU A OE1 1 
ATOM 1509 O OE2 ? GLU A 1 198 ?  19.583   6.426   0.344 1.000 78.530 ? 198 GLU A OE2 1 
ATOM 1510 N N   ? TYR A 1 199 ?  15.092   7.910  -3.065 1.000 79.550 ? 199 TYR A N   1 
ATOM 1511 C CA  ? TYR A 1 199 ?  14.747   9.232  -3.574 1.000 79.550 ? 199 TYR A CA  1 
ATOM 1512 C C   ? TYR A 1 199 ?  13.417   9.201  -4.317 1.000 79.550 ? 199 TYR A C   1 
ATOM 1513 C CB  ? TYR A 1 199 ?  15.850   9.757  -4.500 1.000 79.550 ? 199 TYR A CB  1 
ATOM 1514 O O   ? TYR A 1 199 ?  13.042  10.176  -4.972 1.000 79.550 ? 199 TYR A O   1 
ATOM 1515 C CG  ? TYR A 1 199 ?  17.177   9.955  -3.810 1.000 79.550 ? 199 TYR A CG  1 
ATOM 1516 C CD1 ? TYR A 1 199 ?  17.396  11.052  -2.979 1.000 79.550 ? 199 TYR A CD1 1 
ATOM 1517 C CD2 ? TYR A 1 199 ?  18.216   9.048  -3.988 1.000 79.550 ? 199 TYR A CD2 1 
ATOM 1518 C CE1 ? TYR A 1 199 ?  18.618  11.240  -2.343 1.000 79.550 ? 199 TYR A CE1 1 
ATOM 1519 C CE2 ? TYR A 1 199 ?  19.443   9.227  -3.357 1.000 79.550 ? 199 TYR A CE2 1 
ATOM 1520 O OH  ? TYR A 1 199 ?  20.846  10.505  -1.910 1.000 79.550 ? 199 TYR A OH  1 
ATOM 1521 C CZ  ? TYR A 1 199 ?  19.634  10.324  -2.537 1.000 79.550 ? 199 TYR A CZ  1 
ATOM 1522 N N   ? GLY A 1 200 ?  12.773   7.987  -4.237 1.000 77.620 ? 200 GLY A N   1 
ATOM 1523 C CA  ? GLY A 1 200 ?  11.453   7.927  -4.845 1.000 77.620 ? 200 GLY A CA  1 
ATOM 1524 C C   ? GLY A 1 200 ?  11.495   7.871  -6.360 1.000 77.620 ? 200 GLY A C   1 
ATOM 1525 O O   ? GLY A 1 200 ?  10.545   8.283  -7.029 1.000 77.620 ? 200 GLY A O   1 
ATOM 1526 N N   ? ALA A 1 201 ?  12.755   7.413  -6.872 1.000 85.480 ? 201 ALA A N   1 
ATOM 1527 C CA  ? ALA A 1 201 ?  12.929   7.251  -8.313 1.000 85.480 ? 201 ALA A CA  1 
ATOM 1528 C C   ? ALA A 1 201 ?  12.405   5.896  -8.780 1.000 85.480 ? 201 ALA A C   1 
ATOM 1529 C CB  ? ALA A 1 201 ?  14.399   7.411  -8.693 1.000 85.480 ? 201 ALA A CB  1 
ATOM 1530 O O   ? ALA A 1 201 ?  12.649   4.874  -8.134 1.000 85.480 ? 201 ALA A O   1 
ATOM 1531 N N   ? PRO A 1 202 ?  11.518   5.922  -9.792 1.000 87.250 ? 202 PRO A N   1 
ATOM 1532 C CA  ? PRO A 1 202 ?  11.118   4.634 -10.362 1.000 87.250 ? 202 PRO A CA  1 
ATOM 1533 C C   ? PRO A 1 202 ?  12.301   3.833 -10.900 1.000 87.250 ? 202 PRO A C   1 
ATOM 1534 C CB  ? PRO A 1 202 ?  10.166   5.030 -11.494 1.000 87.250 ? 202 PRO A CB  1 
ATOM 1535 O O   ? PRO A 1 202 ?  13.336   4.410 -11.244 1.000 87.250 ? 202 PRO A O   1 
ATOM 1536 C CG  ? PRO A 1 202 ?  10.560   6.426 -11.853 1.000 87.250 ? 202 PRO A CG  1 
ATOM 1537 C CD  ? PRO A 1 202 ?  11.164   7.078 -10.642 1.000 87.250 ? 202 PRO A CD  1 
ATOM 1538 N N   ? PRO A 1 203 ?  12.173   2.505 -10.957 1.000 92.190 ? 203 PRO A N   1 
ATOM 1539 C CA  ? PRO A 1 203 ?  10.998   1.700 -10.616 1.000 92.190 ? 203 PRO A CA  1 
ATOM 1540 C C   ? PRO A 1 203 ?  10.908   1.390  -9.123 1.000 92.190 ? 203 PRO A C   1 
ATOM 1541 C CB  ? PRO A 1 203 ?  11.200   0.419 -11.429 1.000 92.190 ? 203 PRO A CB  1 
ATOM 1542 O O   ? PRO A 1 203 ?  11.894   1.540  -8.397 1.000 92.190 ? 203 PRO A O   1 
ATOM 1543 C CG  ? PRO A 1 203 ?  12.681   0.227 -11.477 1.000 92.190 ? 203 PRO A CG  1 
ATOM 1544 C CD  ? PRO A 1 203 ?  13.335   1.577 -11.558 1.000 92.190 ? 203 PRO A CD  1 
ATOM 1545 N N   ? THR A 1 204 ?   9.720   1.085  -8.660 1.000 92.160 ? 204 THR A N   1 
ATOM 1546 C CA  ? THR A 1 204 ?   9.409   0.669  -7.297 1.000 92.160 ? 204 THR A CA  1 
ATOM 1547 C C   ? THR A 1 204 ?   8.987  -0.797  -7.262 1.000 92.160 ? 204 THR A C   1 
ATOM 1548 C CB  ? THR A 1 204 ?   8.296   1.541  -6.687 1.000 92.160 ? 204 THR A CB  1 
ATOM 1549 O O   ? THR A 1 204 ?   8.365  -1.292  -8.204 1.000 92.160 ? 204 THR A O   1 
ATOM 1550 C CG2 ? THR A 1 204 ?   8.047   1.174  -5.228 1.000 92.160 ? 204 THR A CG2 1 
ATOM 1551 O OG1 ? THR A 1 204 ?   8.681   2.919  -6.763 1.000 92.160 ? 204 THR A OG1 1 
ATOM 1552 N N   ? ALA A 1 205 ?   9.440  -1.481  -6.230 1.000 95.080 ? 205 ALA A N   1 
ATOM 1553 C CA  ? ALA A 1 205 ?   9.037  -2.872  -6.035 1.000 95.080 ? 205 ALA A CA  1 
ATOM 1554 C C   ? ALA A 1 205 ?   7.716  -2.959  -5.277 1.000 95.080 ? 205 ALA A C   1 
ATOM 1555 C CB  ? ALA A 1 205 ?  10.126  -3.641  -5.290 1.000 95.080 ? 205 ALA A CB  1 
ATOM 1556 O O   ? ALA A 1 205 ?   7.547  -2.320  -4.236 1.000 95.080 ? 205 ALA A O   1 
ATOM 1557 N N   ? TYR A 1 206 ?   6.772  -3.673  -5.875 1.000 96.670 ? 206 TYR A N   1 
ATOM 1558 C CA  ? TYR A 1 206 ?   5.480  -3.957  -5.260 1.000 96.670 ? 206 TYR A CA  1 
ATOM 1559 C C   ? TYR A 1 206 ?   5.374  -5.426  -4.868 1.000 96.670 ? 206 TYR A C   1 
ATOM 1560 C CB  ? TYR A 1 206 ?   4.338  -3.587  -6.212 1.000 96.670 ? 206 TYR A CB  1 
ATOM 1561 O O   ? TYR A 1 206 ?   5.909  -6.299  -5.556 1.000 96.670 ? 206 TYR A O   1 
ATOM 1562 C CG  ? TYR A 1 206 ?   4.140  -2.099  -6.372 1.000 96.670 ? 206 TYR A CG  1 
ATOM 1563 C CD1 ? TYR A 1 206 ?   2.971  -1.482  -5.934 1.000 96.670 ? 206 TYR A CD1 1 
ATOM 1564 C CD2 ? TYR A 1 206 ?   5.120  -1.309  -6.963 1.000 96.670 ? 206 TYR A CD2 1 
ATOM 1565 C CE1 ? TYR A 1 206 ?   2.782  -0.111  -6.081 1.000 96.670 ? 206 TYR A CE1 1 
ATOM 1566 C CE2 ? TYR A 1 206 ?   4.942   0.062  -7.115 1.000 96.670 ? 206 TYR A CE2 1 
ATOM 1567 O OH  ? TYR A 1 206 ?   3.592   2.008  -6.820 1.000 96.670 ? 206 TYR A OH  1 
ATOM 1568 C CZ  ? TYR A 1 206 ?   3.772   0.651  -6.672 1.000 96.670 ? 206 TYR A CZ  1 
ATOM 1569 N N   ? THR A 1 207 ?   4.719  -5.644  -3.626 1.000 97.360 ? 207 THR A N   1 
ATOM 1570 C CA  ? THR A 1 207 ?   4.375  -7.023  -3.299 1.000 97.360 ? 207 THR A CA  1 
ATOM 1571 C C   ? THR A 1 207 ?   3.308  -7.555  -4.252 1.000 97.360 ? 207 THR A C   1 
ATOM 1572 C CB  ? THR A 1 207 ?   3.877  -7.146  -1.847 1.000 97.360 ? 207 THR A CB  1 
ATOM 1573 O O   ? THR A 1 207 ?   2.259  -6.931  -4.428 1.000 97.360 ? 207 THR A O   1 
ATOM 1574 C CG2 ? THR A 1 207 ?   3.506  -8.587  -1.513 1.000 97.360 ? 207 THR A CG2 1 
ATOM 1575 O OG1 ? THR A 1 207 ?   4.911  -6.712  -0.955 1.000 97.360 ? 207 THR A OG1 1 
ATOM 1576 N N   ? LYS A 1 208 ?   3.638  -8.656  -4.960 1.000 96.790 ? 208 LYS A N   1 
ATOM 1577 C CA  ? LYS A 1 208 ?   2.757  -9.302  -5.928 1.000 96.790 ? 208 LYS A CA  1 
ATOM 1578 C C   ? LYS A 1 208 ?   1.647 -10.080  -5.227 1.000 96.790 ? 208 LYS A C   1 
ATOM 1579 C CB  ? LYS A 1 208 ?   3.555 -10.235  -6.840 1.000 96.790 ? 208 LYS A CB  1 
ATOM 1580 O O   ? LYS A 1 208 ?   1.883 -11.166  -4.694 1.000 96.790 ? 208 LYS A O   1 
ATOM 1581 C CG  ? LYS A 1 208 ?   2.749 -10.809  -7.997 1.000 96.790 ? 208 LYS A CG  1 
ATOM 1582 C CD  ? LYS A 1 208 ?   3.568 -11.802  -8.811 1.000 96.790 ? 208 LYS A CD  1 
ATOM 1583 C CE  ? LYS A 1 208 ?   4.729 -11.120  -9.522 1.000 96.790 ? 208 LYS A CE  1 
ATOM 1584 N NZ  ? LYS A 1 208 ?   5.593 -12.103 -10.241 1.000 96.790 ? 208 LYS A NZ  1 
ATOM 1585 N N   ? ILE A 1 209 ?   0.366  -9.478  -5.283 1.000 97.270 ? 209 ILE A N   1 
ATOM 1586 C CA  ? ILE A 1 209 ?  -0.755 -10.051  -4.547 1.000 97.270 ? 209 ILE A CA  1 
ATOM 1587 C C   ? ILE A 1 209 ?  -1.031 -11.467  -5.047 1.000 97.270 ? 209 ILE A C   1 
ATOM 1588 C CB  ? ILE A 1 209 ?  -2.023  -9.179  -4.679 1.000 97.270 ? 209 ILE A CB  1 
ATOM 1589 O O   ? ILE A 1 209 ?  -1.295 -12.373  -4.253 1.000 97.270 ? 209 ILE A O   1 
ATOM 1590 C CG1 ? ILE A 1 209 ?  -1.813  -7.824  -3.995 1.000 97.270 ? 209 ILE A CG1 1 
ATOM 1591 C CG2 ? ILE A 1 209 ?  -3.241  -9.904  -4.098 1.000 97.270 ? 209 ILE A CG2 1 
ATOM 1592 C CD1 ? ILE A 1 209 ?  -2.953  -6.837  -4.211 1.000 97.270 ? 209 ILE A CD1 1 
ATOM 1593 N N   ? SER A 1 210 ?  -0.932 -11.703  -6.343 1.000 96.470 ? 210 SER A N   1 
ATOM 1594 C CA  ? SER A 1 210 ?  -1.226 -13.000  -6.942 1.000 96.470 ? 210 SER A CA  1 
ATOM 1595 C C   ? SER A 1 210 ?  -0.357 -14.098  -6.338 1.000 96.470 ? 210 SER A C   1 
ATOM 1596 C CB  ? SER A 1 210 ?  -1.019 -12.950  -8.457 1.000 96.470 ? 210 SER A CB  1 
ATOM 1597 O O   ? SER A 1 210 ?  -0.806 -15.235  -6.179 1.000 96.470 ? 210 SER A O   1 
ATOM 1598 O OG  ? SER A 1 210 ?   0.306 -12.556  -8.770 1.000 96.470 ? 210 SER A OG  1 
ATOM 1599 N N   ? SER A 1 211 ?   0.865 -13.807  -5.946 1.000 96.130 ? 211 SER A N   1 
ATOM 1600 C CA  ? SER A 1 211 ?   1.787 -14.788  -5.383 1.000 96.130 ? 211 SER A CA  1 
ATOM 1601 C C   ? SER A 1 211 ?   1.353 -15.217  -3.985 1.000 96.130 ? 211 SER A C   1 
ATOM 1602 C CB  ? SER A 1 211 ?   3.207 -14.221  -5.332 1.000 96.130 ? 211 SER A CB  1 
ATOM 1603 O O   ? SER A 1 211 ?   1.782 -16.260  -3.489 1.000 96.130 ? 211 SER A O   1 
ATOM 1604 O OG  ? SER A 1 211 ?   3.714 -14.018  -6.640 1.000 96.130 ? 211 SER A OG  1 
ATOM 1605 N N   ? PHE A 1 212 ?   0.393 -14.445  -3.391 1.000 97.030 ? 212 PHE A N   1 
ATOM 1606 C CA  ? PHE A 1 212 ?   0.046 -14.684  -1.995 1.000 97.030 ? 212 PHE A CA  1 
ATOM 1607 C C   ? PHE A 1 212 ?  -1.424 -15.062  -1.859 1.000 97.030 ? 212 PHE A C   1 
ATOM 1608 C CB  ? PHE A 1 212 ?   0.350 -13.446  -1.144 1.000 97.030 ? 212 PHE A CB  1 
ATOM 1609 O O   ? PHE A 1 212 ?  -1.958 -15.112  -0.749 1.000 97.030 ? 212 PHE A O   1 
ATOM 1610 C CG  ? PHE A 1 212 ?   1.820 -13.159  -0.994 1.000 97.030 ? 212 PHE A CG  1 
ATOM 1611 C CD1 ? PHE A 1 212 ?   2.550 -13.725   0.044 1.000 97.030 ? 212 PHE A CD1 1 
ATOM 1612 C CD2 ? PHE A 1 212 ?   2.471 -12.322  -1.891 1.000 97.030 ? 212 PHE A CD2 1 
ATOM 1613 C CE1 ? PHE A 1 212 ?   3.911 -13.461   0.185 1.000 97.030 ? 212 PHE A CE1 1 
ATOM 1614 C CE2 ? PHE A 1 212 ?   3.830 -12.053  -1.755 1.000 97.030 ? 212 PHE A CE2 1 
ATOM 1615 C CZ  ? PHE A 1 212 ?   4.548 -12.623  -0.716 1.000 97.030 ? 212 PHE A CZ  1 
ATOM 1616 N N   ? LEU A 1 213 ?  -2.121 -15.367  -2.946 1.000 96.240 ? 213 LEU A N   1 
ATOM 1617 C CA  ? LEU A 1 213 ?  -3.546 -15.678  -2.917 1.000 96.240 ? 213 LEU A CA  1 
ATOM 1618 C C   ? LEU A 1 213 ?  -3.817 -16.909  -2.057 1.000 96.240 ? 213 LEU A C   1 
ATOM 1619 C CB  ? LEU A 1 213 ?  -4.075 -15.906  -4.335 1.000 96.240 ? 213 LEU A CB  1 
ATOM 1620 O O   ? LEU A 1 213 ?  -4.767 -16.926  -1.271 1.000 96.240 ? 213 LEU A O   1 
ATOM 1621 C CG  ? LEU A 1 213 ?  -4.302 -14.653  -5.183 1.000 96.240 ? 213 LEU A CG  1 
ATOM 1622 C CD1 ? LEU A 1 213 ?  -4.733 -15.040  -6.594 1.000 96.240 ? 213 LEU A CD1 1 
ATOM 1623 C CD2 ? LEU A 1 213 ?  -5.339 -13.746  -4.531 1.000 96.240 ? 213 LEU A CD2 1 
ATOM 1624 N N   ? PRO A 1 214 ?  -2.947 -17.949  -2.280 1.000 95.870 ? 214 PRO A N   1 
ATOM 1625 C CA  ? PRO A 1 214 ?  -3.153 -19.120  -1.423 1.000 95.870 ? 214 PRO A CA  1 
ATOM 1626 C C   ? PRO A 1 214 ?  -3.060 -18.786   0.064 1.000 95.870 ? 214 PRO A C   1 
ATOM 1627 C CB  ? PRO A 1 214 ?  -2.026 -20.067  -1.842 1.000 95.870 ? 214 PRO A CB  1 
ATOM 1628 O O   ? PRO A 1 214 ?  -3.883 -19.250   0.857 1.000 95.870 ? 214 PRO A O   1 
ATOM 1629 C CG  ? PRO A 1 214 ?  -1.776 -19.750  -3.281 1.000 95.870 ? 214 PRO A CG  1 
ATOM 1630 C CD  ? PRO A 1 214 ?  -1.909 -18.266  -3.473 1.000 95.870 ? 214 PRO A CD  1 
ATOM 1631 N N   ? TRP A 1 215 ?  -2.061 -17.993   0.436 1.000 97.060 ? 215 TRP A N   1 
ATOM 1632 C CA  ? TRP A 1 215 ?  -1.888 -17.576   1.823 1.000 97.060 ? 215 TRP A CA  1 
ATOM 1633 C C   ? TRP A 1 215 ?  -3.080 -16.751   2.297 1.000 97.060 ? 215 TRP A C   1 
ATOM 1634 C CB  ? TRP A 1 215 ?  -0.596 -16.771   1.987 1.000 97.060 ? 215 TRP A CB  1 
ATOM 1635 O O   ? TRP A 1 215 ?  -3.582 -16.953   3.405 1.000 97.060 ? 215 TRP A O   1 
ATOM 1636 C CG  ? TRP A 1 215 ?  -0.422 -16.168   3.348 1.000 97.060 ? 215 TRP A CG  1 
ATOM 1637 C CD1 ? TRP A 1 215 ?   0.058 -16.787   4.468 1.000 97.060 ? 215 TRP A CD1 1 
ATOM 1638 C CD2 ? TRP A 1 215 ?  -0.733 -14.826   3.734 1.000 97.060 ? 215 TRP A CD2 1 
ATOM 1639 C CE2 ? TRP A 1 215 ?  -0.414 -14.700   5.104 1.000 97.060 ? 215 TRP A CE2 1 
ATOM 1640 C CE3 ? TRP A 1 215 ?  -1.249 -13.715   3.053 1.000 97.060 ? 215 TRP A CE3 1 
ATOM 1641 N NE1 ? TRP A 1 215 ?   0.066 -15.910   5.528 1.000 97.060 ? 215 TRP A NE1 1 
ATOM 1642 C CH2 ? TRP A 1 215 ?  -1.103 -12.436   5.116 1.000 97.060 ? 215 TRP A CH2 1 
ATOM 1643 C CZ2 ? TRP A 1 215 ?  -0.596 -13.506   5.807 1.000 97.060 ? 215 TRP A CZ2 1 
ATOM 1644 C CZ3 ? TRP A 1 215 ?  -1.429 -12.528   3.753 1.000 97.060 ? 215 TRP A CZ3 1 
ATOM 1645 N N   ? ILE A 1 216 ?  -3.568 -15.799   1.487 1.000 96.860 ? 216 ILE A N   1 
ATOM 1646 C CA  ? ILE A 1 216 ?  -4.696 -14.936   1.820 1.000 96.860 ? 216 ILE A CA  1 
ATOM 1647 C C   ? ILE A 1 216 ?  -5.940 -15.786   2.070 1.000 96.860 ? 216 ILE A C   1 
ATOM 1648 C CB  ? ILE A 1 216 ?  -4.967 -13.905   0.701 1.000 96.860 ? 216 ILE A CB  1 
ATOM 1649 O O   ? ILE A 1 216 ?  -6.631 -15.605   3.075 1.000 96.860 ? 216 ILE A O   1 
ATOM 1650 C CG1 ? ILE A 1 216 ?  -3.809 -12.905   0.604 1.000 96.860 ? 216 ILE A CG1 1 
ATOM 1651 C CG2 ? ILE A 1 216 ?  -6.295 -13.182   0.944 1.000 96.860 ? 216 ILE A CG2 1 
ATOM 1652 C CD1 ? ILE A 1 216 ?  -3.847 -12.033  -0.643 1.000 96.860 ? 216 ILE A CD1 1 
ATOM 1653 N N   ? LYS A 1 217 ?  -6.201 -16.756   1.223 1.000 95.880 ? 217 LYS A N   1 
ATOM 1654 C CA  ? LYS A 1 217 ?  -7.371 -17.623   1.327 1.000 95.880 ? 217 LYS A CA  1 
ATOM 1655 C C   ? LYS A 1 217 ?  -7.313 -18.476   2.591 1.000 95.880 ? 217 LYS A C   1 
ATOM 1656 C CB  ? LYS A 1 217 ?  -7.485 -18.521   0.094 1.000 95.880 ? 217 LYS A CB  1 
ATOM 1657 O O   ? LYS A 1 217 ?  -8.306 -18.597   3.311 1.000 95.880 ? 217 LYS A O   1 
ATOM 1658 C CG  ? LYS A 1 217 ?  -7.903 -17.786  -1.171 1.000 95.880 ? 217 LYS A CG  1 
ATOM 1659 C CD  ? LYS A 1 217 ?  -8.010 -18.733  -2.359 1.000 95.880 ? 217 LYS A CD  1 
ATOM 1660 C CE  ? LYS A 1 217 ?  -8.368 -17.989  -3.638 1.000 95.880 ? 217 LYS A CE  1 
ATOM 1661 N NZ  ? LYS A 1 217 ?  -8.413 -18.904  -4.817 1.000 95.880 ? 217 LYS A NZ  1 
ATOM 1662 N N   ? GLU A 1 218 ?  -6.180 -19.028   2.804 1.000 96.050 ? 218 GLU A N   1 
ATOM 1663 C CA  ? GLU A 1 218 ?  -5.981 -19.868   3.982 1.000 96.050 ? 218 GLU A CA  1 
ATOM 1664 C C   ? GLU A 1 218 ?  -6.147 -19.063   5.268 1.000 96.050 ? 218 GLU A C   1 
ATOM 1665 C CB  ? GLU A 1 218 ?  -4.598 -20.523   3.947 1.000 96.050 ? 218 GLU A CB  1 
ATOM 1666 O O   ? GLU A 1 218 ?  -6.771 -19.532   6.223 1.000 96.050 ? 218 GLU A O   1 
ATOM 1667 C CG  ? GLU A 1 218 ?  -4.356 -21.509   5.081 1.000 96.050 ? 218 GLU A CG  1 
ATOM 1668 C CD  ? GLU A 1 218 ?  -3.012 -22.214   4.986 1.000 96.050 ? 218 GLU A CD  1 
ATOM 1669 O OE1 ? GLU A 1 218 ?  -2.726 -23.092   5.831 1.000 96.050 ? 218 GLU A OE1 1 
ATOM 1670 O OE2 ? GLU A 1 218 ?  -2.238 -21.885   4.059 1.000 96.050 ? 218 GLU A OE2 1 
ATOM 1671 N N   ? THR A 1 219 ?  -5.595 -17.916   5.335 1.000 95.500 ? 219 THR A N   1 
ATOM 1672 C CA  ? THR A 1 219 ?  -5.642 -17.061   6.516 1.000 95.500 ? 219 THR A CA  1 
ATOM 1673 C C   ? THR A 1 219 ?  -7.073 -16.615   6.804 1.000 95.500 ? 219 THR A C   1 
ATOM 1674 C CB  ? THR A 1 219 ?  -4.740 -15.824   6.346 1.000 95.500 ? 219 THR A CB  1 
ATOM 1675 O O   ? THR A 1 219 ?  -7.487 -16.550   7.963 1.000 95.500 ? 219 THR A O   1 
ATOM 1676 C CG2 ? THR A 1 219 ?  -4.758 -14.954   7.598 1.000 95.500 ? 219 THR A CG2 1 
ATOM 1677 O OG1 ? THR A 1 219 ?  -3.396 -16.251   6.093 1.000 95.500 ? 219 THR A OG1 1 
ATOM 1678 N N   ? LEU A 1 220 ?  -7.823 -16.279   5.746 1.000 93.250 ? 220 LEU A N   1 
ATOM 1679 C CA  ? LEU A 1 220 ?  -9.201 -15.823   5.894 1.000 93.250 ? 220 LEU A CA  1 
ATOM 1680 C C   ? LEU A 1 220 ? -10.101 -16.957   6.370 1.000 93.250 ? 220 LEU A C   1 
ATOM 1681 C CB  ? LEU A 1 220 ?  -9.725 -15.262   4.569 1.000 93.250 ? 220 LEU A CB  1 
ATOM 1682 O O   ? LEU A 1 220 ? -11.119 -16.715   7.024 1.000 93.250 ? 220 LEU A O   1 
ATOM 1683 C CG  ? LEU A 1 220 ?  -9.109 -13.942   4.100 1.000 93.250 ? 220 LEU A CG  1 
ATOM 1684 C CD1 ? LEU A 1 220 ?  -9.719 -13.516   2.770 1.000 93.250 ? 220 LEU A CD1 1 
ATOM 1685 C CD2 ? LEU A 1 220 ?  -9.301 -12.858   5.155 1.000 93.250 ? 220 LEU A CD2 1 
ATOM 1686 N N   ? GLN A 1 221 ?  -9.872 -18.175   6.086 1.000 89.490 ? 221 GLN A N   1 
ATOM 1687 C CA  ? GLN A 1 221 ? -10.636 -19.345   6.504 1.000 89.490 ? 221 GLN A CA  1 
ATOM 1688 C C   ? GLN A 1 221 ? -10.402 -19.657   7.979 1.000 89.490 ? 221 GLN A C   1 
ATOM 1689 C CB  ? GLN A 1 221 ? -10.274 -20.558   5.646 1.000 89.490 ? 221 GLN A CB  1 
ATOM 1690 O O   ? GLN A 1 221 ? -11.283 -20.194   8.653 1.000 89.490 ? 221 GLN A O   1 
ATOM 1691 C CG  ? GLN A 1 221 ? -10.791 -20.477   4.216 1.000 89.490 ? 221 GLN A CG  1 
ATOM 1692 C CD  ? GLN A 1 221 ? -10.336 -21.644   3.360 1.000 89.490 ? 221 GLN A CD  1 
ATOM 1693 N NE2 ? GLN A 1 221 ? -10.768 -21.662   2.104 1.000 89.490 ? 221 GLN A NE2 1 
ATOM 1694 O OE1 ? GLN A 1 221 ?  -9.601 -22.522   3.824 1.000 89.490 ? 221 GLN A OE1 1 
ATOM 1695 N N   ? MET A 1 222 ?  -9.261 -19.349   8.545 1.000 74.210 ? 222 MET A N   1 
ATOM 1696 C CA  ? MET A 1 222 ?  -8.819 -19.622   9.910 1.000 74.210 ? 222 MET A CA  1 
ATOM 1697 C C   ? MET A 1 222 ?  -9.317 -18.546  10.869 1.000 74.210 ? 222 MET A C   1 
ATOM 1698 C CB  ? MET A 1 222 ?  -7.294 -19.714   9.974 1.000 74.210 ? 222 MET A CB  1 
ATOM 1699 O O   ? MET A 1 222 ?  -9.396 -18.774  12.077 1.000 74.210 ? 222 MET A O   1 
ATOM 1700 C CG  ? MET A 1 222 ?  -6.723 -20.935   9.270 1.000 74.210 ? 222 MET A CG  1 
ATOM 1701 S SD  ? MET A 1 222 ?  -4.947 -21.197   9.647 1.000 74.210 ? 222 MET A SD  1 
ATOM 1702 C CE  ? MET A 1 222 ?  -4.214 -19.834   8.700 1.000 74.210 ? 222 MET A CE  1 
ATOM 1703 N N   ? GLY A 1 223 ?  -9.891 -17.524  10.415 1.000 59.210 ? 223 GLY A N   1 
ATOM 1704 C CA  ? GLY A 1 223 ? -10.418 -16.419  11.200 1.000 59.210 ? 223 GLY A CA  1 
ATOM 1705 C C   ? GLY A 1 223 ? -11.924 -16.275  11.091 1.000 59.210 ? 223 GLY A C   1 
ATOM 1706 O O   ? GLY A 1 223 ? -12.554 -16.911  10.244 1.000 59.210 ? 223 GLY A O   1 
# 
loop_
_struct_sheet_range.sheet_id 
_struct_sheet_range.id 
_struct_sheet_range.beg_label_comp_id 
_struct_sheet_range.beg_label_asym_id 
_struct_sheet_range.beg_label_seq_id 
_struct_sheet_range.pdbx_beg_PDB_ins_code 
_struct_sheet_range.end_label_comp_id 
_struct_sheet_range.end_label_asym_id 
_struct_sheet_range.end_label_seq_id 
_struct_sheet_range.pdbx_end_PDB_ins_code 
_struct_sheet_range.beg_auth_comp_id 
_struct_sheet_range.beg_auth_asym_id 
_struct_sheet_range.beg_auth_seq_id 
_struct_sheet_range.end_auth_comp_id 
_struct_sheet_range.end_auth_asym_id 
_struct_sheet_range.end_auth_seq_id 
A A ILE A   2 ? ILE A   3 ? ILE A 2   ILE A 3   
A B ASP A 173 ? SER A 174 ? ASP A 173 SER A 174 
B C HIS A   6 ? GLU A   7 ? HIS A 6   GLU A 7   
B D ARG A 106 ? ARG A 106 ? ARG A 106 ARG A 106 
B E VAL A 117 ? GLY A 122 ? VAL A 117 GLY A 122 
B F LEU A 138 ? VAL A 144 ? LEU A 138 VAL A 144 
B G GLN A 162 ? VAL A 165 ? GLN A 162 VAL A 165 
B H PRO A 182 ? CYS A 185 ? PRO A 182 CYS A 185 
B I VAL A 188 ? TYR A 195 ? VAL A 188 TYR A 195 
B J THR A 204 ? LYS A 208 ? THR A 204 LYS A 208 
C K MET A  16 ? THR A  21 ? MET A 16  THR A 21  
C L PHE A  26 ? ARG A  33 ? PHE A 26  ARG A 33  
C M VAL A  36 ? THR A  39 ? VAL A 36  THR A 39  
C N ILE A  48 ? LEU A  52 ? ILE A 48  LEU A 52  
C O GLN A  65 ? PRO A  74 ? GLN A 65  PRO A 74  
C P MET A  88 ? LEU A  92 ? MET A 88  LEU A 92  
D Q ASN A  56 ? ASN A  56 ? ASN A 56  ASN A 56  
D R VAL A 136 ? VAL A 136 ? VAL A 136 VAL A 136 
E S ARG A 125 ? ARG A 125 ? ARG A 125 ARG A 125 
E T SER A 133 ? SER A 133 ? SER A 133 SER A 133 
# 
loop_
_struct_conf.id 
_struct_conf.conf_type_id 
_struct_conf.beg_label_comp_id 
_struct_conf.beg_label_asym_id 
_struct_conf.beg_label_seq_id 
_struct_conf.pdbx_beg_PDB_ins_code 
_struct_conf.end_label_comp_id 
_struct_conf.end_label_asym_id 
_struct_conf.end_label_seq_id 
_struct_conf.pdbx_end_PDB_ins_code 
_struct_conf.beg_auth_comp_id 
_struct_conf.beg_auth_asym_id 
_struct_conf.beg_auth_seq_id 
_struct_conf.end_auth_comp_id 
_struct_conf.end_auth_asym_id 
_struct_conf.end_auth_seq_id 
STRN1         STRN         ILE A   2 ? ILE A   3 ? ILE A 2   ILE A 3   
TURN_TY1_P1   TURN_TY1_P   GLY A   4 ? GLY A   4 ? GLY A 4   GLY A 4   
STRN2         STRN         HIS A   6 ? GLU A   7 ? HIS A 6   GLU A 7   
HELX_LH_PP_P1 HELX_LH_PP_P ALA A   8 ? ARG A   9 ? ALA A 8   ARG A 9   
TURN_TY1_P2   TURN_TY1_P   PRO A  10 ? HIS A  11 ? PRO A 10  HIS A 11  
BEND1         BEND         SER A  12 ? SER A  12 ? SER A 12  SER A 12  
TURN_TY1_P3   TURN_TY1_P   PRO A  14 ? TYR A  15 ? PRO A 14  TYR A 15  
STRN3         STRN         MET A  16 ? THR A  21 ? MET A 16  THR A 21  
TURN_TY1_P4   TURN_TY1_P   GLU A  22 ? SER A  23 ? GLU A 22  SER A 23  
STRN4         STRN         PHE A  26 ? ARG A  33 ? PHE A 26  ARG A 33  
TURN_TY1_P5   TURN_TY1_P   GLU A  34 ? ASP A  35 ? GLU A 34  ASP A 35  
STRN5         STRN         VAL A  36 ? THR A  39 ? VAL A 36  THR A 39  
HELX_RH_3T_P1 HELX_RH_3T_P ALA A  41 ? CYS A  43 ? ALA A 41  CYS A 43  
BEND2         BEND         CYS A  46 ? SER A  47 ? CYS A 46  SER A 47  
STRN6         STRN         ILE A  48 ? LEU A  52 ? ILE A 48  LEU A 52  
BEND3         BEND         GLY A  53 ? GLY A  53 ? GLY A 53  GLY A 53  
BEND4         BEND         HIS A  55 ? HIS A  55 ? HIS A 55  HIS A 55  
STRN7         STRN         ASN A  56 ? ASN A  56 ? ASN A 56  ASN A 56  
TURN_TY1_P6   TURN_TY1_P   ILE A  57 ? SER A  58 ? ILE A 57  SER A 58  
BEND5         BEND         LYS A  59 ? LYS A  59 ? LYS A 59  LYS A 59  
TURN_TY1_P7   TURN_TY1_P   SER A  62 ? THR A  63 ? SER A 62  THR A 63  
STRN8         STRN         GLN A  65 ? PRO A  74 ? GLN A 65  PRO A 74  
TURN_TY1_P8   TURN_TY1_P   LEU A  76 ? ASN A  77 ? LEU A 76  ASN A 77  
TURN_TY1_P9   TURN_TY1_P   ASP A  80 ? THR A  82 ? ASP A 80  THR A 82  
TURN_TY1_P10  TURN_TY1_P   THR A  84 ? ASN A  85 ? THR A 84  ASN A 85  
STRN9         STRN         MET A  88 ? LEU A  92 ? MET A 88  LEU A 92  
BEND6         BEND         VAL A  93 ? LYS A  94 ? VAL A 93  LYS A 94  
BEND7         BEND         SER A 100 ? ALA A 101 ? SER A 100 ALA A 101 
HELX_LH_PP_P2 HELX_LH_PP_P LEU A 104 ? LEU A 105 ? LEU A 104 LEU A 105 
STRN10        STRN         ARG A 106 ? ARG A 106 ? ARG A 106 ARG A 106 
HELX_LH_PP_P3 HELX_LH_PP_P MET A 107 ? PRO A 108 ? MET A 107 PRO A 108 
BEND8         BEND         SER A 109 ? ALA A 110 ? SER A 109 ALA A 110 
TURN_TY1_P11  TURN_TY1_P   PRO A 114 ? GLY A 115 ? PRO A 114 GLY A 115 
STRN11        STRN         VAL A 117 ? GLY A 122 ? VAL A 117 GLY A 122 
STRN12        STRN         ARG A 125 ? ARG A 125 ? ARG A 125 ARG A 125 
BEND9         BEND         THR A 126 ? THR A 126 ? THR A 126 THR A 126 
BEND10        BEND         PRO A 128 ? ILE A 129 ? PRO A 128 ILE A 129 
HELX_LH_PP_P4 HELX_LH_PP_P LYS A 132 ? LYS A 132 ? LYS A 132 LYS A 132 
STRN13        STRN         SER A 133 ? SER A 133 ? SER A 133 SER A 133 
HELX_LH_PP_P5 HELX_LH_PP_P SER A 134 ? SER A 134 ? SER A 134 SER A 134 
BEND11        BEND         ASN A 135 ? ASN A 135 ? ASN A 135 ASN A 135 
STRN14        STRN         VAL A 136 ? VAL A 136 ? VAL A 136 VAL A 136 
STRN15        STRN         LEU A 138 ? ILE A 143 ? LEU A 138 ILE A 143 
STRN16        STRN         VAL A 144 ? VAL A 144 ? VAL A 144 VAL A 144 
HELX_RH_AL_P1 HELX_RH_AL_P ASP A 147 ? GLN A 151 ? ASP A 147 GLN A 151 
TURN_TY1_P12  TURN_TY1_P   SER A 152 ? ARG A 153 ? SER A 152 ARG A 153 
TURN_TY1_P13  TURN_TY1_P   GLU A 155 ? ALA A 156 ? GLU A 155 ALA A 156 
TURN_TY1_P14  TURN_TY1_P   LYS A 159 ? THR A 161 ? LYS A 159 THR A 161 
STRN17        STRN         GLN A 162 ? VAL A 165 ? GLN A 162 VAL A 165 
TURN_TY1_P15  TURN_TY1_P   PRO A 168 ? ASN A 169 ? PRO A 168 ASN A 169 
BEND12        BEND         LEU A 170 ? LEU A 170 ? LEU A 170 LEU A 170 
STRN18        STRN         ASP A 173 ? SER A 174 ? ASP A 173 SER A 174 
TURN_TY1_P16  TURN_TY1_P   LEU A 176 ? GLY A 177 ? LEU A 176 GLY A 177 
TURN_TY1_P17  TURN_TY1_P   SER A 179 ? GLY A 180 ? SER A 179 GLY A 180 
STRN19        STRN         PRO A 182 ? CYS A 185 ? PRO A 182 CYS A 185 
TURN_TY1_P18  TURN_TY1_P   ASN A 186 ? SER A 187 ? ASN A 186 SER A 187 
STRN20        STRN         VAL A 188 ? TYR A 195 ? VAL A 188 TYR A 195 
TURN_TY1_P19  TURN_TY1_P   GLU A 198 ? TYR A 199 ? GLU A 198 TYR A 199 
HELX_LH_PP_P6 HELX_LH_PP_P ALA A 201 ? ALA A 201 ? ALA A 201 ALA A 201 
BEND13        BEND         PRO A 202 ? PRO A 202 ? PRO A 202 PRO A 202 
HELX_LH_PP_P7 HELX_LH_PP_P PRO A 203 ? PRO A 203 ? PRO A 203 PRO A 203 
STRN21        STRN         THR A 204 ? LYS A 208 ? THR A 204 LYS A 208 
HELX_RH_3T_P2 HELX_RH_3T_P ILE A 209 ? PHE A 212 ? ILE A 209 PHE A 212 
HELX_RH_AL_P2 HELX_RH_AL_P LEU A 213 ? MET A 222 ? LEU A 213 MET A 222 
# 
