# Supplementary material for: FlatProt: 2D visualization eases protein structure comparison
Source: BMC Bioinformatics. 2025 Aug 13;26:210. doi: 10.1186/s12859-025-06233-x (PMC12344939; doi:10.1186/s12859-025-06233-x)
Supplement: Supplementary file 1 — Supplementary Material 1 [file 12859_2025_6233_MOESM1_ESM.zip › KLK/structures/Latimeria_chalumnae_GeneID=102354524.cif]

data_Latimeria_chalumnae_GeneID=102354524
# 
_entry.id   ? 
# 
_entity.id                         1      
_entity.type                       polymer 
_entity.pdbx_description           polymer-1 
_entity.formula_weight             22432.2 
_entity.pdbx_number_of_molecules        1 
# 
loop_
_struct_sheet.id 
_struct_sheet.number_strands 
A 4 
B 4 
C 2 
D 2 
E 7 
F 2 
# 
loop_
_struct_conf_type.id 
_struct_conf_type.criteria 
STRN         DSSP 
TURN_TY1_P   DSSP 
HELX_RH_3T_P DSSP 
BEND         DSSP 
HELX_LH_PP_P DSSP 
HELX_RH_AL_P DSSP 
# 
_struct_asym.id          A 
_struct_asym.entity_id   1 
# 
_software.pdbx_ordinal     1 
_software.name             dssp 
_software.version          4.4.10 
_software.date             ? 
_software.classification   'model annotation' 
# 
_entity_poly.entity_id                      1 
_entity_poly.type                           polypeptide(L) 
_entity_poly.nstd_linkage                   n 
_entity_poly.nstd_monomer                   n 
_entity_poly.pdbx_seq_one_letter_code       
;MVSIRNSKSHICGGALIKEKWVLTAAHCFNGPITLVLGAHSLSRRLGSEQVFKIKGYFPHPEFKSLSLENDIMLVKLDGK
AKLNKDVKTVAIPKGITAANTKCNFAGWGTTEDKKLSDKLQELNLTVIDIRKCNKFWNGEVTKEMICAEGQPKTAAPCRG
DSGGPLVCHGVAAGVLSFSAGDCKDVFKPPVFTAVANYVPWINKIIG
;
_entity_poly.pdbx_seq_one_letter_code_can   
;MVSIRNSKSHICGGALIKEKWVLTAAHCFNGPITLVLGAHSLSRRLGSEQVFKIKGYFPHPEFKSLSLENDIMLVKLDGK
AKLNKDVKTVAIPKGITAANTKCNFAGWGTTEDKKLSDKLQELNLTVIDIRKCNKFWNGEVTKEMICAEGQPKTAAPCRG
DSGGPLVCHGVAAGVLSFSAGDCKDVFKPPVFTAVANYVPWINKIIG
;
_entity_poly.pdbx_strand_id                 A 
# 
loop_
_dssp_struct_summary.entry_id 
_dssp_struct_summary.label_comp_id 
_dssp_struct_summary.label_asym_id 
_dssp_struct_summary.label_seq_id 
_dssp_struct_summary.secondary_structure 
_dssp_struct_summary.ss_bridge 
_dssp_struct_summary.helix_3_10 
_dssp_struct_summary.helix_alpha 
_dssp_struct_summary.helix_pi 
_dssp_struct_summary.helix_pp 
_dssp_struct_summary.bend 
_dssp_struct_summary.chirality 
_dssp_struct_summary.sheet 
_dssp_struct_summary.strand 
_dssp_struct_summary.ladder_1 
_dssp_struct_summary.ladder_2 
_dssp_struct_summary.accessibility 
_dssp_struct_summary.TCO 
_dssp_struct_summary.kappa 
_dssp_struct_summary.alpha 
_dssp_struct_summary.phi 
_dssp_struct_summary.psi 
_dssp_struct_summary.x_ca 
_dssp_struct_summary.y_ca 
_dssp_struct_summary.z_ca 
Latimeria_chalumnae_GeneID=102354524 MET A 1   . . . . . . . . . . . . ? .      .     .      .      133.0  7.2   3.5   3.5   
Latimeria_chalumnae_GeneID=102354524 VAL A 2   E . . . . . . - A A A B ? -0.948 .     -144.9 -107.4 123.0  8.1   -0.2  4.1   
Latimeria_chalumnae_GeneID=102354524 SER A 3   E . . . . . . - A A A B ? -0.843 12.6  -155.3 -86.0  116.8  10.3  -2.0  1.7   
Latimeria_chalumnae_GeneID=102354524 ILE A 4   E . . . . . . - A A A B ? -0.848 19.5  -165.6 -94.2  121.6  9.2   -5.7  1.5   
Latimeria_chalumnae_GeneID=102354524 ARG A 5   E . . . . . . - A A A B ? -0.853 24.8  -160.1 -121.9 138.0  12.1  -7.8  0.4   
Latimeria_chalumnae_GeneID=102354524 ASN A 6   E . > . . . S - A A A B ? -0.990 90.8  -18.8  -107.4 124.2  12.7  -11.3 -0.8  
Latimeria_chalumnae_GeneID=102354524 SER A 7   T . 3 . . . S - . . . . ? 0.907  131.3 -51.7  43.9   39.0   16.3  -12.5 -0.3  
Latimeria_chalumnae_GeneID=102354524 LYS A 8   T . 3 . . . S + . . . . ? 0.367  115.8 118.9  87.4   -3.8   17.3  -8.7  0.1   
Latimeria_chalumnae_GeneID=102354524 SER A 9   E . < . . . . - A B A . ? -0.845 69.5  -118.6 -99.0  135.1  15.6  -7.7  -3.1  
Latimeria_chalumnae_GeneID=102354524 HIS A 10  E . . . . . . + A B A . ? -0.443 42.8  157.2  -66.0  133.4  12.8  -5.3  -3.1  
Latimeria_chalumnae_GeneID=102354524 ILE A 11  E . . . . . . + A B . . ? 0.583  62.0  0.5    -130.3 -26.6  9.6   -6.8  -4.4  
Latimeria_chalumnae_GeneID=102354524 CYS A 12  E . . . . . . - A B A . ? -0.969 61.2  -125.6 -153.5 168.0  6.8   -4.7  -2.9  
Latimeria_chalumnae_GeneID=102354524 GLY A 13  E . . . . . . + A B A . ? -0.532 22.4  179.8  -109.1 178.6  6.0   -1.7  -0.8  
Latimeria_chalumnae_GeneID=102354524 GLY A 14  E . . . . . . - A B A . ? -0.962 23.1  -116.0 -164.8 172.8  3.9   -1.1  2.4   
Latimeria_chalumnae_GeneID=102354524 ALA A 15  E . . . . . . - B E D . ? -0.994 19.7  -130.2 -127.1 128.9  2.8   1.5   4.9   
Latimeria_chalumnae_GeneID=102354524 LEU A 16  E . . . . . . + B E D . ? -0.704 31.7  168.4  -72.1  117.0  3.4   1.5   8.6   
Latimeria_chalumnae_GeneID=102354524 ILE A 17  E . . . . . S + B E . . ? 0.635  70.4  9.7    -109.5 -17.0  -0.0  2.1   10.1  
Latimeria_chalumnae_GeneID=102354524 LYS A 18  E . > . . . S - B E D . ? -0.942 90.6  -93.8  -149.5 163.5  1.1   1.4   13.8  
Latimeria_chalumnae_GeneID=102354524 GLU A 19  T . 3 . . . S + . . . . ? 0.741  128.7 25.9   -57.3  -16.0  4.5   0.8   15.4  
Latimeria_chalumnae_GeneID=102354524 LYS A 20  T . 3 . . . S + . . . . ? 0.365  111.2 80.3   -123.8 -0.5   4.0   -3.0  14.9  
Latimeria_chalumnae_GeneID=102354524 TRP A 21  E . < . . . . - B F D E ? -0.952 50.5  -169.2 -126.7 129.9  1.7   -3.1  11.9  
Latimeria_chalumnae_GeneID=102354524 VAL A 22  E . . . . . . - B F D E ? -0.929 13.2  -146.9 -112.6 133.4  2.3   -2.7  8.2   
Latimeria_chalumnae_GeneID=102354524 LEU A 23  E . . . . . . + B F D E ? -0.890 37.6  137.4  -96.2  130.1  -0.4  -2.3  5.6   
Latimeria_chalumnae_GeneID=102354524 THR A 24  E . . . . . . - B F . E ? -0.867 53.5  -68.4  -156.5 -178.3 0.3   -3.9  2.1   
Latimeria_chalumnae_GeneID=102354524 ALA A 25  . . > . . . . - . . . . ? -0.677 31.8  -136.3 -84.6  143.7  -1.2  -5.9  -0.7  
Latimeria_chalumnae_GeneID=102354524 ALA A 26  G . > . . . S + . . . . ? 0.820  103.4 61.5   -66.8  -28.5  -2.1  -9.6  -0.2  
Latimeria_chalumnae_GeneID=102354524 HIS A 27  G . 3 . . . S + . . . . ? 0.560  86.9  78.5   -78.8  -1.7   -0.5  -10.6 -3.5  
Latimeria_chalumnae_GeneID=102354524 CYS A 28  G . < . . . . + . . . . ? 0.619  68.9  97.4   -83.2  -9.4   2.9   -9.3  -2.3  
Latimeria_chalumnae_GeneID=102354524 PHE A 29  . . < . . . . + . . . . ? -0.723 36.0  142.9  -97.9  115.3  3.6   -12.3 -0.3  
Latimeria_chalumnae_GeneID=102354524 ASN A 30  . . . . . . . - . . . . ? -0.767 62.6  -37.2  -145.1 93.6   5.9   -15.0 -1.9  
Latimeria_chalumnae_GeneID=102354524 GLY A 31  S . . . . . S - . . . . ? -0.390 108.0 -5.3   90.2   -177.5 8.5   -16.9 0.4   
Latimeria_chalumnae_GeneID=102354524 PRO A 32  S . . . . . S - . . . . ? -0.520 76.1  -171.8 -56.9  122.4  10.8  -15.8 3.2   
Latimeria_chalumnae_GeneID=102354524 ILE A 33  E . . . . . . - A C B . ? -0.910 16.1  -163.8 -124.0 142.9  10.3  -11.9 3.5   
Latimeria_chalumnae_GeneID=102354524 THR A 34  E . . . . . . - A C B C ? -0.917 14.3  -138.1 -120.5 153.3  11.9  -9.1  5.5   
Latimeria_chalumnae_GeneID=102354524 LEU A 35  E . . . . . . - A C B C ? -0.949 12.5  -165.7 -114.5 130.5  10.6  -5.6  6.1   
Latimeria_chalumnae_GeneID=102354524 VAL A 36  E . . . . . . - A C B C ? -0.976 4.9   -168.9 -118.1 122.3  12.8  -2.5  5.9   
Latimeria_chalumnae_GeneID=102354524 LEU A 37  E . . . . . . + A C B C ? -0.838 67.5  22.7   -105.2 144.4  11.6  0.8   7.4   
Latimeria_chalumnae_GeneID=102354524 GLY A 38  S . . . . . S + . . . . ? 0.584  79.4  145.4  85.7   8.9    13.3  4.2   6.8   
Latimeria_chalumnae_GeneID=102354524 ALA A 39  . . . . . . . + . . . . ? -0.683 20.3  167.9  -82.8  126.1  15.1  3.2   3.6   
Latimeria_chalumnae_GeneID=102354524 HIS A 40  S . . . . . S + . . . . ? 0.648  75.9  37.1   -101.2 -27.8  15.5  6.0   1.0   
Latimeria_chalumnae_GeneID=102354524 SER A 41  B . . . . . . - C I G . ? -0.994 64.7  -153.4 -127.4 135.3  18.0  4.1   -1.1  
Latimeria_chalumnae_GeneID=102354524 LEU A 42  S . . . . . S + . . . . ? 0.768  100.6 40.9   -75.7  -22.9  17.9  0.3   -1.7  
Latimeria_chalumnae_GeneID=102354524 SER A 43  S . . . . . S + . . . . ? 0.633  110.8 62.5   -99.6  -15.4  21.7  0.2   -2.2  
Latimeria_chalumnae_GeneID=102354524 ARG A 44  . . . . . . . - . . . . ? -0.946 68.7  -144.0 -122.0 129.8  22.7  2.6   0.6   
Latimeria_chalumnae_GeneID=102354524 ARG A 45  . . . . . . . - . . . . ? -0.793 10.6  -170.5 -90.2  111.7  22.2  2.2   4.4   
Latimeria_chalumnae_GeneID=102354524 LEU A 46  . . . . . . . - . . . . ? 0.449  42.9  -115.8 -89.5  8.6    21.5  5.7   5.7   
Latimeria_chalumnae_GeneID=102354524 GLY A 47  S . . . . . S + . . . . ? 0.218  103.6 82.8   81.3   -13.3  21.9  4.4   9.4   
Latimeria_chalumnae_GeneID=102354524 SER A 48  . . . . . . . + . . . . ? 0.434  64.4  117.2  -104.7 3.4    18.1  5.2   10.2  
Latimeria_chalumnae_GeneID=102354524 GLU A 49  . . . . . . . - . . . . ? -0.411 49.4  -157.5 -77.9  138.6  16.8  1.9   8.6   
Latimeria_chalumnae_GeneID=102354524 GLN A 50  E . . . . . . - A D C . ? -0.988 4.7   -154.1 -117.0 126.0  15.1  -0.6  10.8  
Latimeria_chalumnae_GeneID=102354524 VAL A 51  E . . . . . . - A D C . ? -0.901 15.3  -175.0 -107.5 131.5  14.9  -4.3  9.7   
Latimeria_chalumnae_GeneID=102354524 PHE A 52  E . . . . . . - A D C . ? -0.963 21.0  -139.5 -127.1 142.8  12.1  -6.6  10.8  
Latimeria_chalumnae_GeneID=102354524 LYS A 53  E . . . . . . - A D C . ? -0.579 39.8  -102.5 -82.6  158.1  11.1  -10.2 10.5  
Latimeria_chalumnae_GeneID=102354524 ILE A 54  E . . . . . . - B G F . ? -0.762 33.6  -178.9 -86.3  117.3  7.5   -11.0 10.0  
Latimeria_chalumnae_GeneID=102354524 LYS A 55  E . . . . . S - B G . . ? 0.802  74.3  -13.3  -77.0  -32.7  5.8   -12.2 13.3  
Latimeria_chalumnae_GeneID=102354524 GLY A 56  E . . . . . . - B G F . ? -0.966 55.4  -152.8 -165.8 146.5  2.5   -12.7 11.4  
Latimeria_chalumnae_GeneID=102354524 TYR A 57  E . . . . . . - B G F . ? -0.999 8.2   -167.8 -128.6 136.9  0.7   -11.9 8.1   
Latimeria_chalumnae_GeneID=102354524 PHE A 58  E . . . . . . - B G F . ? -0.784 4.6   -167.2 -130.1 81.9   -3.1  -11.6 7.7   
Latimeria_chalumnae_GeneID=102354524 PRO A 59  E . . . . . . - B G F . ? -0.429 43.1  -91.1  -65.7  144.3  -4.5  -11.5 4.2   
Latimeria_chalumnae_GeneID=102354524 HIS A 60  . . > . . . . - . . . . ? -0.359 35.9  -128.2 -51.7  137.2  -8.0  -10.5 3.9   
Latimeria_chalumnae_GeneID=102354524 PRO A 61  T . 3 . . . S + . . . . ? 0.748  107.4 49.9   -64.0  -23.6  -10.1 -13.7 4.0   
Latimeria_chalumnae_GeneID=102354524 GLU A 62  T . 3 . . . S + . . . . ? 0.201  78.3  139.0  -101.2 12.2   -12.0 -12.9 0.8   
Latimeria_chalumnae_GeneID=102354524 PHE A 63  . . < . . . . - . . . . ? -0.461 39.9  -155.5 -59.7  127.7  -8.9  -12.1 -1.2  
Latimeria_chalumnae_GeneID=102354524 LYS A 64  B . . > > . . - D K H . ? -0.928 4.7   -159.8 -109.3 112.5  -9.2  -13.5 -4.7  
Latimeria_chalumnae_GeneID=102354524 SER A 65  T . . 4 5 . S + . . . . ? 0.810  90.0  45.0   -67.9  -26.1  -5.7  -14.2 -6.3  
Latimeria_chalumnae_GeneID=102354524 LEU A 66  T . . 4 5 . S + . . . . ? 0.935  125.3 28.7   -85.2  -43.1  -7.1  -14.1 -9.9  
Latimeria_chalumnae_GeneID=102354524 SER A 67  T . . 4 5 . S - . . . . ? 0.618  95.8  -136.5 -93.3  -11.0  -9.3  -11.1 -9.8  
Latimeria_chalumnae_GeneID=102354524 LEU A 68  T . > < 5 . . + . . . . ? 0.729  46.3  160.9  58.7   18.0   -7.2  -9.4  -7.1  
Latimeria_chalumnae_GeneID=102354524 GLU A 69  B . 3 . < . . + D L H . ? -0.557 66.3  12.1   -62.9  136.7  -10.4 -8.5  -5.4  
Latimeria_chalumnae_GeneID=102354524 ASN A 70  T . 3 . . . S + . . . . ? 0.857  81.1  173.1  64.4   28.8   -9.9  -7.6  -1.6  
Latimeria_chalumnae_GeneID=102354524 ASP A 71  . . < . . . . + . . . . ? -0.484 30.5  120.2  -69.9  69.5   -6.1  -7.5  -2.3  
Latimeria_chalumnae_GeneID=102354524 ILE A 72  . . . . . . . + . . . . ? -0.994 35.5  179.6  -139.5 141.7  -5.2  -6.1  1.3   
Latimeria_chalumnae_GeneID=102354524 MET A 73  E . . . . . . - B H E F ? -0.999 19.7  -144.3 -146.4 142.8  -3.0  -7.5  4.0   
Latimeria_chalumnae_GeneID=102354524 LEU A 74  E . . . . . . - B H E F ? -0.919 16.8  -161.8 -104.4 134.2  -1.8  -6.7  7.5   
Latimeria_chalumnae_GeneID=102354524 VAL A 75  E . . . . . . - B H E F ? -0.977 8.1   -145.8 -120.4 126.6  1.7   -7.6  8.5   
Latimeria_chalumnae_GeneID=102354524 LYS A 76  E . . . . . . - B H E F ? -0.825 17.2  -134.7 -92.2  124.9  2.8   -7.8  12.2  
Latimeria_chalumnae_GeneID=102354524 LEU A 77  E . . . . . . - B H . F ? -0.475 16.0  -125.0 -73.4  147.2  6.4   -6.8  12.8  
Latimeria_chalumnae_GeneID=102354524 ASP A 78  S . . . . . S + . . . . ? 0.193  94.9  8.3    -79.6  27.4   8.6   -9.1  15.2  
Latimeria_chalumnae_GeneID=102354524 GLY A 79  S . . . . . S - . . . . ? -0.950 94.8  -73.4  177.5  178.2  9.2   -5.8  17.3  
Latimeria_chalumnae_GeneID=102354524 LYS A 80  . . . . . . . - . . . . ? -0.813 43.7  -125.0 -98.5  127.8  8.2   -2.1  17.6  
Latimeria_chalumnae_GeneID=102354524 ALA A 81  . . . . . . . - . . . . ? -0.459 20.0  -126.4 -66.4  137.0  9.3   0.4   15.0  
Latimeria_chalumnae_GeneID=102354524 LYS A 82  . . . . . . . - . . . . ? -0.802 26.3  -135.3 -83.4  112.5  11.2  3.5   16.4  
Latimeria_chalumnae_GeneID=102354524 LEU A 83  . . . . . . . + . . . . ? -0.563 44.0  134.1  -74.0  136.0  9.5   6.5   15.0  
Latimeria_chalumnae_GeneID=102354524 ASN A 84  S . . . . . S - . . . . ? -0.794 71.6  -59.8  -157.6 -165.6 11.8  9.3   13.7  
Latimeria_chalumnae_GeneID=102354524 LYS A 85  S . . . . . S + . . . . ? 0.783  136.4 36.0   -63.5  -19.0  12.2  11.7  10.7  
Latimeria_chalumnae_GeneID=102354524 ASP A 86  S . . . . . S + . . . . ? 0.625  114.2 57.4   -109.1 -19.1  12.5  8.7   8.4   
Latimeria_chalumnae_GeneID=102354524 VAL A 87  . . . . . . . + . . . . ? -0.939 66.7  150.7  -123.4 108.2  9.9   6.3   10.0  
Latimeria_chalumnae_GeneID=102354524 LYS A 88  . . . . . . . - . . . . ? -0.920 38.8  -115.7 -133.1 159.4  6.3   7.5   10.4  
Latimeria_chalumnae_GeneID=102354524 THR A 89  . . . . . . . - . . . . ? -0.675 18.3  -139.2 -92.7  151.7  2.9   6.1   10.6  
Latimeria_chalumnae_GeneID=102354524 VAL A 90  . . . . . . . - . . . . ? -0.900 28.1  -115.1 -106.2 137.6  0.1   6.8   8.1   
Latimeria_chalumnae_GeneID=102354524 ALA A 91  B . . . . > . - E M I . ? -0.387 21.8  -117.4 -73.6  150.1  -3.4  7.3   9.5   
Latimeria_chalumnae_GeneID=102354524 ILE A 92  P . . . . P . - . . . . ? -0.666 38.4  -110.7 -82.1  137.7  -6.3  4.9   8.8   
Latimeria_chalumnae_GeneID=102354524 PRO A 93  P . . . . < . - . . . . ? -0.312 14.4  -155.0 -72.1  153.4  -9.2  6.6   7.0   
Latimeria_chalumnae_GeneID=102354524 LYS A 94  S . . . . . S + . . . . ? 0.520  76.7  1.9    -99.6  -7.5   -12.6 7.4   8.5   
Latimeria_chalumnae_GeneID=102354524 GLY A 95  S . . . . . S - . . . . ? -0.945 90.6  -59.4  -165.1 -178.8 -14.3 7.3   5.1   
Latimeria_chalumnae_GeneID=102354524 ILE A 96  P . . . . > . - . . . . ? -0.449 50.6  -116.7 -78.1  142.0  -14.2 6.9   1.4   
Latimeria_chalumnae_GeneID=102354524 THR A 97  P . . . . P . - . . . . ? -0.653 32.5  -129.2 -79.4  128.5  -12.0 9.1   -0.6  
Latimeria_chalumnae_GeneID=102354524 ALA A 98  P . > . . P . - . . . . ? -0.391 27.6  -92.3  -78.4  154.9  -13.9 11.3  -3.1  
Latimeria_chalumnae_GeneID=102354524 ALA A 99  T . 3 . . < S + . . . . ? -0.210 109.9 30.2   -58.6  149.4  -13.2 11.6  -6.8  
Latimeria_chalumnae_GeneID=102354524 ASN A 100 T . 3 . . . S + . . . . ? 0.554  83.8  144.3  76.1   4.9    -10.8 14.5  -7.9  
Latimeria_chalumnae_GeneID=102354524 THR A 101 . . < . . . . - . . . . ? -0.658 50.5  -126.8 -70.4  131.6  -9.0  14.2  -4.6  
Latimeria_chalumnae_GeneID=102354524 LYS A 102 E . . . . . . + E N J . ? -0.678 36.3  176.8  -82.0  133.7  -5.2  14.8  -4.9  
Latimeria_chalumnae_GeneID=102354524 CYS A 103 E . . . . . . - E N J . ? -0.874 26.0  -129.3 -137.0 161.6  -3.0  12.1  -3.5  
Latimeria_chalumnae_GeneID=102354524 ASN A 104 E . . . . . . - E N J K ? -0.939 17.2  -167.4 -113.0 139.1  0.6   11.1  -3.1  
Latimeria_chalumnae_GeneID=102354524 PHE A 105 E . . . . . . - E N J K ? -0.989 4.0   -168.1 -125.7 130.2  2.0   7.7   -4.0  
Latimeria_chalumnae_GeneID=102354524 ALA A 106 E . . . . . . + E N J . ? -0.930 21.8  126.9  -120.2 144.0  5.4   6.5   -3.0  
Latimeria_chalumnae_GeneID=102354524 GLY A 107 E . . . . . . - E N J . ? -0.984 54.9  -119.4 -178.0 173.7  7.4   3.4   -4.2  
Latimeria_chalumnae_GeneID=102354524 TRP A 108 . . . . . . . + . . . . ? -0.091 59.9  144.9  -114.1 23.9   10.6  1.8   -5.7  
Latimeria_chalumnae_GeneID=102354524 GLY A 109 . . . . . . . - . . . . ? 0.079  59.4  -65.1  -62.2  175.8  9.0   0.4   -8.8  
Latimeria_chalumnae_GeneID=102354524 THR A 110 B . . . . . . - F T P . ? -0.427 52.8  -148.0 -66.2  134.0  10.7  0.1   -12.3 
Latimeria_chalumnae_GeneID=102354524 THR A 111 . . > . . . . - . . . . ? -0.333 37.7  -80.2  -93.8  -175.8 11.5  3.4   -14.0 
Latimeria_chalumnae_GeneID=102354524 GLU A 112 T . 3 . . . S + . . . . ? 0.767  127.9 63.1   -59.6  -25.9  11.6  4.4   -17.7 
Latimeria_chalumnae_GeneID=102354524 ASP A 113 T . 3 . . . S - . . . . ? 0.267  117.3 -113.1 -87.6  12.3   14.9  2.7   -18.1 
Latimeria_chalumnae_GeneID=102354524 LYS A 114 S . < . . . S + . . . . ? 0.798  79.6  121.5  61.3   29.5   13.3  -0.6  -17.1 
Latimeria_chalumnae_GeneID=102354524 LYS A 115 S . . . . . S - . . . . ? -0.957 72.7  -105.0 -121.6 145.9  15.2  -0.8  -13.9 
Latimeria_chalumnae_GeneID=102354524 LEU A 116 B . . . . . . - F U P . ? -0.503 45.8  -113.1 -63.2  131.7  14.2  -0.9  -10.4 
Latimeria_chalumnae_GeneID=102354524 SER A 117 . . . . . . . - . . . . ? -0.447 18.2  -157.8 -69.2  135.8  14.7  2.4   -8.9  
Latimeria_chalumnae_GeneID=102354524 ASP A 118 S . . . . . S + . . . . ? 0.807  77.7  61.7   -78.9  -28.5  17.3  2.6   -6.3  
Latimeria_chalumnae_GeneID=102354524 LYS A 119 B . . . . . S - C J G . ? -0.783 93.6  -106.9 -107.5 135.7  15.8  5.7   -4.8  
Latimeria_chalumnae_GeneID=102354524 LEU A 120 . . . . . . . - . . . . ? -0.428 43.3  -162.1 -56.4  135.1  12.3  6.1   -3.3  
Latimeria_chalumnae_GeneID=102354524 GLN A 121 E . . . . . . - E O J . ? -0.854 9.7   -145.8 -124.9 156.3  10.1  8.0   -5.6  
Latimeria_chalumnae_GeneID=102354524 GLU A 122 E . . . . . . - E O J . ? -0.963 7.4   -163.0 -128.0 140.8  6.8   9.9   -5.3  
Latimeria_chalumnae_GeneID=102354524 LEU A 123 E . . . . . . - E O J . ? -0.962 17.0  -135.5 -121.3 138.4  3.9   10.3  -7.7  
Latimeria_chalumnae_GeneID=102354524 ASN A 124 E . . . . . . + E O J . ? -0.844 33.9  179.7  -88.9  121.6  1.1   12.9  -7.7  
Latimeria_chalumnae_GeneID=102354524 LEU A 125 E . . . . . . - E O J L ? -0.882 21.6  -147.7 -124.3 151.9  -2.2  11.1  -8.4  
Latimeria_chalumnae_GeneID=102354524 THR A 126 E . . . . . . - E O J L ? -0.989 24.4  -121.2 -119.3 130.4  -5.8  12.2  -8.7  
Latimeria_chalumnae_GeneID=102354524 VAL A 127 E . . . . . . - E O . L ? -0.454 35.2  -164.5 -66.2  137.3  -8.7  9.9   -7.7  
Latimeria_chalumnae_GeneID=102354524 ILE A 128 E . . . . . . - E O . L ? -0.810 26.8  -79.7  -123.5 172.0  -11.1 9.3   -10.6 
Latimeria_chalumnae_GeneID=102354524 ASP A 129 . . . > . . . - . . . . ? -0.343 30.2  -135.6 -73.8  136.8  -14.6 8.0   -11.1 
Latimeria_chalumnae_GeneID=102354524 ILE A 130 H . . > . . S + . . . . ? 0.806  105.1 57.1   -62.0  -35.2  -15.0 4.2   -11.0 
Latimeria_chalumnae_GeneID=102354524 ARG A 131 H . . > . . S + . . . . ? 0.929  108.0 46.6   -60.7  -46.2  -17.2 4.3   -14.1 
Latimeria_chalumnae_GeneID=102354524 LYS A 132 H . . 4 . . S + . . . . ? 0.893  112.5 51.6   -61.3  -38.8  -14.5 6.1   -16.1 
Latimeria_chalumnae_GeneID=102354524 CYS A 133 H . > X . . S + . . . . ? 0.911  103.6 56.9   -63.5  -43.6  -12.0 3.5   -14.8 
Latimeria_chalumnae_GeneID=102354524 ASN A 134 H . 3 X > . S + . . . . ? 0.733  90.5  72.0   -66.8  -23.5  -14.2 0.6   -15.9 
Latimeria_chalumnae_GeneID=102354524 LYS A 135 H . 3 < 5 . S + . . . . ? 0.866  108.0 38.0   -58.9  -22.3  -14.2 1.9   -19.5 
Latimeria_chalumnae_GeneID=102354524 PHE A 136 H . < 4 5 . S + . . . . ? 0.751  120.2 43.0   -99.6  -28.6  -10.6 0.8   -19.5 
Latimeria_chalumnae_GeneID=102354524 TRP A 137 H . > < 5 . S - . . . . ? 0.172  103.8 -119.2 -109.1 14.3   -10.8 -2.4  -17.5 
Latimeria_chalumnae_GeneID=102354524 ASN A 138 T . 3 < 5 . S - . . . . ? 0.874  74.9  -50.9  54.8   37.4   -14.1 -3.8  -19.1 
Latimeria_chalumnae_GeneID=102354524 GLY A 139 T . 3 . < . S + . . . . ? 0.581  108.0 119.5  87.1   11.2   -16.0 -3.8  -15.8 
Latimeria_chalumnae_GeneID=102354524 GLU A 140 . . < . . . . + . . . . ? 0.563  49.7  90.1   -88.8  -9.5   -13.4 -5.6  -13.8 
Latimeria_chalumnae_GeneID=102354524 VAL A 141 . . . . . . . - . . . . ? -0.814 67.0  -156.7 -92.1  124.6  -12.9 -2.7  -11.3 
Latimeria_chalumnae_GeneID=102354524 THR A 142 . . > . . . . - . . . . ? -0.367 32.6  -101.4 -99.4  173.4  -15.3 -3.0  -8.3  
Latimeria_chalumnae_GeneID=102354524 LYS A 143 T . 3 . . . S + . . . . ? 0.626  119.0 66.9   -67.6  -13.8  -16.8 -0.6  -5.7  
Latimeria_chalumnae_GeneID=102354524 GLU A 144 T . 3 . . . S + . . . . ? 0.389  94.8  76.9   -87.1  4.2    -14.1 -1.9  -3.3  
Latimeria_chalumnae_GeneID=102354524 MET A 145 E . < . . . . - E P . M ? -0.777 66.7  -145.5 -118.7 155.2  -11.4 -0.4  -5.4  
Latimeria_chalumnae_GeneID=102354524 ILE A 146 E . . . . . . - E P . M ? -0.977 11.0  -156.1 -118.9 134.0  -10.0 3.1   -6.0  
Latimeria_chalumnae_GeneID=102354524 CYS A 147 E . . . . . . - E P L M ? -0.887 13.0  -177.3 -108.7 144.7  -8.7  4.4   -9.4  
Latimeria_chalumnae_GeneID=102354524 ALA A 148 E . . . . . . - E P L . ? -0.940 13.0  -152.0 -137.0 157.5  -6.2  7.2   -9.8  
Latimeria_chalumnae_GeneID=102354524 GLU A 149 E . . . . . . - E P L . ? -0.978 12.5  -137.3 -130.7 138.4  -4.6  9.0   -12.5 
Latimeria_chalumnae_GeneID=102354524 GLY A 150 E . . . . . . - E P L . ? -0.423 42.3  -76.7  -82.2  168.8  -1.2  10.8  -12.7 
Latimeria_chalumnae_GeneID=102354524 GLN A 151 . . > . . . . - . . . . ? -0.276 65.9  -82.1  -60.9  140.1  -0.5  14.3  -14.4 
Latimeria_chalumnae_GeneID=102354524 PRO A 152 T . 3 . . . S + . . . . ? -0.433 120.1 28.1   -54.8  91.2   -0.3  14.2  -18.3 
Latimeria_chalumnae_GeneID=102354524 LYS A 153 T . 3 . . . S + . . . . ? 0.209  103.8 74.4   131.3  36.8   3.5   13.0  -18.8 
Latimeria_chalumnae_GeneID=102354524 THR A 154 S . < . . . S - . . . . ? -0.912 74.9  -54.8  168.4  100.4  4.6   10.8  -15.8 
Latimeria_chalumnae_GeneID=102354524 ALA A 155 . . . . . . . - . . . . ? 0.850  13.1  -150.7 113.2  76.7   4.0   7.5   -14.4 
Latimeria_chalumnae_GeneID=102354524 ALA A 156 . . . . . . . - . . . . ? -0.570 62.8  -81.6  -42.5  138.7  1.6   5.0   -13.2 
Latimeria_chalumnae_GeneID=102354524 PRO A 157 . . . . . . . - . . . . ? -0.360 56.8  -152.1 -47.3  151.0  3.1   3.0   -10.6 
Latimeria_chalumnae_GeneID=102354524 CYS A 158 . . > . . . . - . . . . ? -0.553 34.8  -46.1  -123.0 178.5  5.2   0.2   -12.0 
Latimeria_chalumnae_GeneID=102354524 ARG A 159 T . 3 . . . S + . . . . ? -0.264 125.0 30.9   -51.0  132.2  6.5   -3.2  -11.2 
Latimeria_chalumnae_GeneID=102354524 GLY A 160 T . 3 . . . S + . . . . ? 0.136  94.9  91.8   102.2  -13.7  7.7   -3.3  -7.7  
Latimeria_chalumnae_GeneID=102354524 ASP A 161 . . X . . . . + . . . . ? 0.517  54.1  129.8  -90.5  -7.6   5.3   -0.6  -6.4  
Latimeria_chalumnae_GeneID=102354524 SER A 162 T . 3 . . . S + . . . . ? -0.173 72.0  19.7   -49.1  136.4  2.8   -3.2  -5.4  
Latimeria_chalumnae_GeneID=102354524 GLY A 163 T . 3 . . . S + . . . . ? 0.271  90.3  139.2  88.4   -14.7  1.5   -2.7  -2.0  
Latimeria_chalumnae_GeneID=102354524 GLY A 164 . . < . . . . - . . . . ? -0.338 55.4  -102.5 -63.7  154.4  2.6   0.8   -1.8  
Latimeria_chalumnae_GeneID=102354524 PRO A 165 E . . . . . . - E Q . N ? -0.547 14.5  -149.8 -90.3  131.9  0.3   3.4   -0.1  
Latimeria_chalumnae_GeneID=102354524 LEU A 166 E . . . . . . - E Q K N ? -0.939 27.0  -165.2 -84.8  115.6  -1.9  5.9   -1.8  
Latimeria_chalumnae_GeneID=102354524 VAL A 167 E . . . . . . - E Q K N ? -0.922 13.0  -175.0 -116.2 123.6  -2.0  8.8   0.7   
Latimeria_chalumnae_GeneID=102354524 CYS A 168 E . > . . . S - E Q . N ? -0.974 75.8  -19.2  -119.9 117.9  -4.5  11.6  0.5   
Latimeria_chalumnae_GeneID=102354524 HIS A 169 T . 3 . . . S - . . . . ? 0.890  130.5 -49.6  53.9   35.5   -4.2  14.5  3.0   
Latimeria_chalumnae_GeneID=102354524 GLY A 170 T . 3 . . . S + . . . . ? 0.583  118.0 108.3  88.1   9.0    -2.0  12.3  5.3   
Latimeria_chalumnae_GeneID=102354524 VAL A 171 E . < . . . S - E R I N ? -0.951 77.6  -107.4 -124.2 143.3  -4.4  9.3   5.3   
Latimeria_chalumnae_GeneID=102354524 ALA A 172 E . . . . . . + E R . N ? -0.553 40.1  169.7  -69.4  105.4  -4.1  5.9   3.6   
Latimeria_chalumnae_GeneID=102354524 ALA A 173 E . . . . . . - E R . . ? 0.809  60.0  -11.4  -86.6  -31.9  -6.6  6.1   0.8   
Latimeria_chalumnae_GeneID=102354524 GLY A 174 E . . . . . . - E R O N ? -0.985 51.3  -123.3 -162.6 164.8  -5.5  2.8   -0.9  
Latimeria_chalumnae_GeneID=102354524 VAL A 175 E . . . . . . - E R O N ? -0.989 44.7  -108.3 -116.5 122.4  -3.0  -0.0  -1.4  
Latimeria_chalumnae_GeneID=102354524 LEU A 176 E . . . . . . + E R O . ? -0.384 46.5  167.7  -56.6  117.3  -1.6  -0.4  -4.9  
Latimeria_chalumnae_GeneID=102354524 SER A 177 E . . . . . . - E R . . ? 0.885  57.7  -22.7  -97.0  -52.3  -3.4  -3.6  -6.2  
Latimeria_chalumnae_GeneID=102354524 PHE A 178 E . . . . . . - E R O . ? -0.992 52.6  -176.6 -159.1 156.9  -2.6  -3.6  -9.9  
Latimeria_chalumnae_GeneID=102354524 SER A 179 . . . . . . . - . . . . ? -0.897 46.7  -66.8  -144.5 167.2  -1.6  -1.4  -12.8 
Latimeria_chalumnae_GeneID=102354524 ALA A 180 . . . . . . . - . . . . ? -0.258 44.0  -121.3 -56.5  141.6  -1.1  -1.8  -16.5 
Latimeria_chalumnae_GeneID=102354524 GLY A 181 S . . . . . S + . . . . ? 0.874  109.8 60.0   -49.7  -39.1  2.0   -3.9  -17.5 
Latimeria_chalumnae_GeneID=102354524 ASP A 182 S . > . . . S - . . . . ? -0.849 76.0  -161.9 -95.2  93.8   3.3   -0.8  -19.3 
Latimeria_chalumnae_GeneID=102354524 CYS A 183 T . 3 . . . S + . . . . ? 0.478  89.2  64.0   -62.9  7.9    3.5   1.8   -16.5 
Latimeria_chalumnae_GeneID=102354524 LYS A 184 T . 3 . . . S + . . . . ? 0.438  70.6  112.3  -104.6 -6.8   3.6   4.3   -19.4 
Latimeria_chalumnae_GeneID=102354524 ASP A 185 . . X . . . . - . . . . ? -0.623 44.4  -177.2 -73.9  101.4  0.2   3.4   -20.4 
Latimeria_chalumnae_GeneID=102354524 VAL A 186 T . 3 . . . S + . . . . ? 0.572  75.7  68.1   -77.7  -2.4   -1.7  6.6   -19.6 
Latimeria_chalumnae_GeneID=102354524 PHE A 187 T . 3 . . . S + . . . . ? 0.489  92.3  62.1   -101.4 -2.2   -5.0  4.9   -20.7 
Latimeria_chalumnae_GeneID=102354524 LYS A 188 S . < . . . S - . . . . ? -0.895 79.8  -147.3 -126.3 100.1  -5.1  2.4   -17.9 
Latimeria_chalumnae_GeneID=102354524 PRO A 189 . . . . . . . - . . . . ? -0.294 25.4  -103.2 -64.0  143.1  -5.3  4.0   -14.5 
Latimeria_chalumnae_GeneID=102354524 PRO A 190 . . . . . . . - . . . . ? -0.449 35.3  -139.9 -62.5  144.4  -3.6  2.3   -11.5 
Latimeria_chalumnae_GeneID=102354524 VAL A 191 E . . . . . . - E S M O ? -0.947 17.3  -168.3 -114.9 127.3  -6.1  0.4   -9.2  
Latimeria_chalumnae_GeneID=102354524 PHE A 192 E . . . . . . - E S M O ? -0.849 29.5  -113.3 -112.5 143.1  -5.8  0.5   -5.5  
Latimeria_chalumnae_GeneID=102354524 THR A 193 E . . . . . . - E S M O ? -0.722 41.8  -119.0 -70.1  122.2  -7.6  -1.6  -2.8  
Latimeria_chalumnae_GeneID=102354524 ALA A 194 E . > . . . . - E S . O ? -0.580 22.2  -161.7 -70.7  110.5  -9.8  1.0   -1.0  
Latimeria_chalumnae_GeneID=102354524 VAL A 195 G . > . . . S + . . . . ? 0.856  83.8  66.7   -63.4  -36.4  -8.6  1.0   2.6   
Latimeria_chalumnae_GeneID=102354524 ALA A 196 G . > . . . S + . . . . ? 0.827  93.8  59.3   -56.9  -33.2  -11.8 2.7   3.9   
Latimeria_chalumnae_GeneID=102354524 ASN A 197 G . < . . . S + . . . . ? 0.605  109.6 44.0   -72.3  -8.8   -13.8 -0.4  3.0   
Latimeria_chalumnae_GeneID=102354524 TYR A 198 G . < > . . S + . . . . ? 0.206  75.7  107.7  -124.6 14.9   -11.6 -2.5  5.3   
Latimeria_chalumnae_GeneID=102354524 VAL A 199 H . < > . . S + . . . . ? 0.925  81.2  51.4   -62.8  -47.6  -11.4 -0.4  8.4   
Latimeria_chalumnae_GeneID=102354524 PRO A 200 H . . > . . S + . . . . ? 0.932  114.2 44.6   -55.2  -44.6  -13.6 -2.6  10.5  
Latimeria_chalumnae_GeneID=102354524 TRP A 201 H . . > . . S + . . . . ? 0.913  113.0 51.4   -62.9  -44.2  -11.5 -5.6  9.4   
Latimeria_chalumnae_GeneID=102354524 ILE A 202 H . . X . . S + . . . . ? 0.936  110.8 48.0   -59.9  -47.3  -8.3  -3.7  10.1  
Latimeria_chalumnae_GeneID=102354524 ASN A 203 H . . X . . S + . . . . ? 0.857  108.6 54.6   -64.6  -37.9  -9.4  -2.7  13.6  
Latimeria_chalumnae_GeneID=102354524 LYS A 204 H . . < . . S + . . . . ? 0.912  112.7 41.9   -61.4  -43.4  -10.5 -6.2  14.4  
Latimeria_chalumnae_GeneID=102354524 ILE A 205 H . . < . . S + . . . . ? 0.923  117.2 45.0   -74.3  -41.8  -7.0  -7.6  13.5  
Latimeria_chalumnae_GeneID=102354524 ILE A 206 H . . < . . . . . . . . ? 0.715  .     .      -85.8  -12.3  -4.9  -4.9  15.2  
Latimeria_chalumnae_GeneID=102354524 GLY A 207 . . . < . . . . . . . . ? 0.809  .     .      64.9   .      -7.0  -4.8  18.4  
# 
loop_
_dssp_struct_ladder.id 
_dssp_struct_ladder.sheet_id 
_dssp_struct_ladder.range_id_1 
_dssp_struct_ladder.range_id_2 
_dssp_struct_ladder.type 
_dssp_struct_ladder.beg_1_label_comp_id 
_dssp_struct_ladder.beg_1_label_asym_id 
_dssp_struct_ladder.beg_1_label_seq_id 
_dssp_struct_ladder.pdbx_beg_1_PDB_ins_code 
_dssp_struct_ladder.end_1_label_comp_id 
_dssp_struct_ladder.end_1_label_asym_id 
_dssp_struct_ladder.end_1_label_seq_id 
_dssp_struct_ladder.pdbx_end_1_PDB_ins_code 
_dssp_struct_ladder.beg_1_auth_comp_id 
_dssp_struct_ladder.beg_1_auth_asym_id 
_dssp_struct_ladder.beg_1_auth_seq_id 
_dssp_struct_ladder.end_1_auth_comp_id 
_dssp_struct_ladder.end_1_auth_asym_id 
_dssp_struct_ladder.end_1_auth_seq_id 
_dssp_struct_ladder.beg_2_label_comp_id 
_dssp_struct_ladder.beg_2_label_asym_id 
_dssp_struct_ladder.beg_2_label_seq_id 
_dssp_struct_ladder.pdbx_beg_2_PDB_ins_code 
_dssp_struct_ladder.end_2_label_comp_id 
_dssp_struct_ladder.end_2_label_asym_id 
_dssp_struct_ladder.end_2_label_seq_id 
_dssp_struct_ladder.pdbx_end_2_PDB_ins_code 
_dssp_struct_ladder.beg_2_auth_comp_id 
_dssp_struct_ladder.beg_2_auth_asym_id 
_dssp_struct_ladder.beg_2_auth_seq_id 
_dssp_struct_ladder.end_2_auth_comp_id 
_dssp_struct_ladder.end_2_auth_asym_id 
_dssp_struct_ladder.end_2_auth_seq_id 
A A A B anti-parallel VAL A 2   ? ASN A 6   ? VAL A 2   ASN A 6   GLY A 14  ? SER A 9   ? GLY A 14  SER A 9   
B A A C anti-parallel VAL A 2   ? ASN A 6   ? VAL A 2   ASN A 6   LEU A 37  ? ILE A 33  ? LEU A 37  ILE A 33  
C A C D anti-parallel THR A 34  ? LEU A 37  ? THR A 34  LEU A 37  LYS A 53  ? GLN A 50  ? LYS A 53  GLN A 50  
D B E F anti-parallel ALA A 15  ? LYS A 18  ? ALA A 15  LYS A 18  LEU A 23  ? TRP A 21  ? LEU A 23  TRP A 21  
E B F H anti-parallel TRP A 21  ? THR A 24  ? TRP A 21  THR A 24  LYS A 76  ? MET A 73  ? LYS A 76  MET A 73  
F B G H anti-parallel ILE A 54  ? PRO A 59  ? ILE A 54  PRO A 59  LEU A 77  ? MET A 73  ? LEU A 77  MET A 73  
G C I J anti-parallel SER A 41  ? SER A 41  ? SER A 41  SER A 41  LYS A 119 ? LYS A 119 ? LYS A 119 LYS A 119 
H D K L anti-parallel LYS A 64  ? LYS A 64  ? LYS A 64  LYS A 64  GLU A 69  ? GLU A 69  ? GLU A 69  GLU A 69  
I E M R parallel      ALA A 91  ? ALA A 91  ? ALA A 91  ALA A 91  VAL A 171 ? VAL A 171 ? VAL A 171 VAL A 171 
J E N O anti-parallel LYS A 102 ? GLY A 107 ? LYS A 102 GLY A 107 THR A 126 ? GLN A 121 ? THR A 126 GLN A 121 
K E N Q anti-parallel ASN A 104 ? PHE A 105 ? ASN A 104 PHE A 105 VAL A 167 ? LEU A 166 ? VAL A 167 LEU A 166 
L E O P anti-parallel LEU A 125 ? ILE A 128 ? LEU A 125 ILE A 128 GLY A 150 ? CYS A 147 ? GLY A 150 CYS A 147 
M E P S anti-parallel MET A 145 ? CYS A 147 ? MET A 145 CYS A 147 THR A 193 ? VAL A 191 ? THR A 193 VAL A 191 
N E Q R anti-parallel PRO A 165 ? CYS A 168 ? PRO A 165 CYS A 168 VAL A 175 ? VAL A 171 ? VAL A 175 VAL A 171 
O E R S anti-parallel GLY A 174 ? PHE A 178 ? GLY A 174 PHE A 178 ALA A 194 ? VAL A 191 ? ALA A 194 VAL A 191 
P F T U anti-parallel THR A 110 ? THR A 110 ? THR A 110 THR A 110 LEU A 116 ? LEU A 116 ? LEU A 116 LEU A 116 
# 
loop_
_dssp_struct_bridge_pairs.id 
_dssp_struct_bridge_pairs.label_comp_id 
_dssp_struct_bridge_pairs.label_seq_id 
_dssp_struct_bridge_pairs.label_asym_id 
_dssp_struct_bridge_pairs.auth_seq_id 
_dssp_struct_bridge_pairs.auth_asym_id 
_dssp_struct_bridge_pairs.pdbx_PDB_ins_code 
_dssp_struct_bridge_pairs.acceptor_1_label_comp_id 
_dssp_struct_bridge_pairs.acceptor_1_label_seq_id 
_dssp_struct_bridge_pairs.acceptor_1_label_asym_id 
_dssp_struct_bridge_pairs.acceptor_1_auth_seq_id 
_dssp_struct_bridge_pairs.acceptor_1_auth_asym_id 
_dssp_struct_bridge_pairs.acceptor_1_pdbx_PDB_ins_code 
_dssp_struct_bridge_pairs.acceptor_1_energy 
_dssp_struct_bridge_pairs.acceptor_2_label_comp_id 
_dssp_struct_bridge_pairs.acceptor_2_label_seq_id 
_dssp_struct_bridge_pairs.acceptor_2_label_asym_id 
_dssp_struct_bridge_pairs.acceptor_2_auth_seq_id 
_dssp_struct_bridge_pairs.acceptor_2_auth_asym_id 
_dssp_struct_bridge_pairs.acceptor_2_pdbx_PDB_ins_code 
_dssp_struct_bridge_pairs.acceptor_2_energy 
_dssp_struct_bridge_pairs.donor_1_label_comp_id 
_dssp_struct_bridge_pairs.donor_1_label_seq_id 
_dssp_struct_bridge_pairs.donor_1_label_asym_id 
_dssp_struct_bridge_pairs.donor_1_auth_seq_id 
_dssp_struct_bridge_pairs.donor_1_auth_asym_id 
_dssp_struct_bridge_pairs.donor_1_pdbx_PDB_ins_code 
_dssp_struct_bridge_pairs.donor_1_energy 
_dssp_struct_bridge_pairs.donor_2_label_comp_id 
_dssp_struct_bridge_pairs.donor_2_label_seq_id 
_dssp_struct_bridge_pairs.donor_2_label_asym_id 
_dssp_struct_bridge_pairs.donor_2_auth_seq_id 
_dssp_struct_bridge_pairs.donor_2_auth_asym_id 
_dssp_struct_bridge_pairs.donor_2_pdbx_PDB_ins_code 
_dssp_struct_bridge_pairs.donor_2_energy 
1   MET 1   A 1   A ? ?   ?   ? ?   ? ? ?    ?   ?   ? ?   ? ? ?    GLY 38  A 38  A ? -0.8 SER 3   A 3   A ? -0.5 
2   VAL 2   A 2   A ? GLY 14  A 14  A ? -2.6 LEU 23  A 23  A ? -0.2 GLY 14  A 14  A ? -0.9 ILE 4   A 4   A ? -0.7 
3   SER 3   A 3   A ? VAL 36  A 36  A ? -3.2 MET 1   A 1   A ? -0.5 VAL 36  A 36  A ? -2.5 ARG 5   A 5   A ? -0.6 
4   ILE 4   A 4   A ? CYS 12  A 12  A ? -2.8 VAL 2   A 2   A ? -0.7 ILE 11  A 11  A ? -2.8 CYS 12  A 12  A ? -1.5 
5   ARG 5   A 5   A ? THR 34  A 34  A ? -3.2 SER 3   A 3   A ? -0.6 THR 34  A 34  A ? -2.1 SER 7   A 7   A ? -0.5 
6   ASN 6   A 6   A ? SER 9   A 9   A ? -3.0 ILE 4   A 4   A ? -0.4 SER 9   A 9   A ? -2.3 ILE 33  A 33  A ? -0.2 
7   SER 7   A 7   A ? PRO 32  A 32  A ? -0.6 ARG 5   A 5   A ? -0.5 ASN 6   A 6   A ? -0.1 HIS 10  A 10  A ? -0.1 
8   LYS 8   A 8   A ? SER 9   A 9   A ? -0.2 ARG 5   A 5   A ? -0.0 HIS 10  A 10  A ? -0.5 SER 7   A 7   A ? -0.3 
9   SER 9   A 9   A ? ASN 6   A 6   A ? -2.3 HIS 10  A 10  A ? -0.0 ASN 6   A 6   A ? -3.0 LYS 8   A 8   A ? -0.2 
10  HIS 10  A 10  A ? LYS 8   A 8   A ? -0.5 ARG 5   A 5   A ? -0.2 ARG 5   A 5   A ? -0.2 GLY 13  A 13  A ? -0.1 
11  ILE 11  A 11  A ? ILE 4   A 4   A ? -2.8 CYS 12  A 12  A ? -0.5 GLY 13  A 13  A ? -0.3 SER 162 A 162 A ? -0.3 
12  CYS 12  A 12  A ? ILE 4   A 4   A ? -1.5 ASP 161 A 161 A ? -0.1 ILE 4   A 4   A ? -2.8 ILE 11  A 11  A ? -0.5 
13  GLY 13  A 13  A ? SER 162 A 162 A ? -3.7 ILE 11  A 11  A ? -0.3 ALA 25  A 25  A ? -0.5 ALA 15  A 15  A ? -0.3 
14  GLY 14  A 14  A ? VAL 2   A 2   A ? -0.9 CYS 12  A 12  A ? -0.2 VAL 2   A 2   A ? -2.6 LEU 16  A 16  A ? -0.4 
15  ALA 15  A 15  A ? LEU 23  A 23  A ? -2.8 GLY 13  A 13  A ? -0.3 LEU 23  A 23  A ? -3.8 ILE 17  A 17  A ? -0.7 
16  LEU 16  A 16  A ? GLY 14  A 14  A ? -0.4 LYS 88  A 88  A ? -0.4 VAL 90  A 90  A ? -2.4 VAL 22  A 22  A ? -0.2 
17  ILE 17  A 17  A ? TRP 21  A 21  A ? -2.4 ALA 15  A 15  A ? -0.7 GLU 19  A 19  A ? -0.3 ILE 92  A 92  A ? -0.2 
18  LYS 18  A 18  A ? TRP 21  A 21  A ? -1.6 LYS 88  A 88  A ? -0.1 TRP 21  A 21  A ? -1.5 ILE 17  A 17  A ? -0.3 
19  GLU 19  A 19  A ? LYS 20  A 20  A ? -0.3 ILE 17  A 17  A ? -0.3 ALA 81  A 81  A ? -3.2 GLY 79  A 79  A ? -0.1 
20  LYS 20  A 20  A ? LYS 80  A 80  A ? -0.2 TRP 21  A 21  A ? -0.1 LEU 77  A 77  A ? -2.8 VAL 22  A 22  A ? -0.5 
21  TRP 21  A 21  A ? LYS 18  A 18  A ? -1.5 LYS 76  A 76  A ? -0.2 ILE 17  A 17  A ? -2.4 LYS 18  A 18  A ? -1.6 
22  VAL 22  A 22  A ? VAL 75  A 75  A ? -2.8 LYS 20  A 20  A ? -0.5 VAL 75  A 75  A ? -2.9 THR 24  A 24  A ? -0.5 
23  LEU 23  A 23  A ? ALA 15  A 15  A ? -3.8 TRP 21  A 21  A ? -0.4 ALA 15  A 15  A ? -2.8 ALA 25  A 25  A ? -0.2 
24  THR 24  A 24  A ? MET 73  A 73  A ? -2.5 VAL 22  A 22  A ? -0.5 MET 73  A 73  A ? -2.7 ALA 26  A 26  A ? -0.3 
25  ALA 25  A 25  A ? GLY 13  A 13  A ? -0.5 LEU 23  A 23  A ? -0.2 CYS 28  A 28  A ? -1.3 ILE 72  A 72  A ? -0.2 
26  ALA 26  A 26  A ? THR 24  A 24  A ? -0.3 HIS 27  A 27  A ? -0.3 PHE 29  A 29  A ? -1.1 ALA 25  A 25  A ? -0.1 
27  HIS 27  A 27  A ? CYS 28  A 28  A ? -0.3 LEU 68  A 68  A ? -0.1 ALA 26  A 26  A ? -0.3 SER 162 A 162 A ? -0.0 
28  CYS 28  A 28  A ? ALA 25  A 25  A ? -1.3 GLY 13  A 13  A ? -0.1 ASN 30  A 30  A ? -0.7 HIS 27  A 27  A ? -0.3 
29  PHE 29  A 29  A ? ALA 26  A 26  A ? -1.1 ALA 25  A 25  A ? -0.2 GLY 31  A 31  A ? -0.2 ILE 33  A 33  A ? -0.0 
30  ASN 30  A 30  A ? CYS 28  A 28  A ? -0.7 GLY 31  A 31  A ? -0.2 HIS 27  A 27  A ? -0.0 PHE 29  A 29  A ? -0.0 
31  GLY 31  A 31  A ? PHE 29  A 29  A ? -0.2 ILE 33  A 33  A ? -0.1 ILE 33  A 33  A ? -0.3 ASN 30  A 30  A ? -0.2 
32  PRO 32  A 32  A ? ?   ?   ? ?   ? ? ?    ?   ?   ? ?   ? ? ?    SER 7   A 7   A ? -0.6 THR 34  A 34  A ? -0.3 
33  ILE 33  A 33  A ? GLY 31  A 31  A ? -0.3 ASN 6   A 6   A ? -0.2 ILE 54  A 54  A ? -0.6 LEU 35  A 35  A ? -0.3 
34  THR 34  A 34  A ? ARG 5   A 5   A ? -2.1 PRO 32  A 32  A ? -0.3 ARG 5   A 5   A ? -3.2 VAL 36  A 36  A ? -0.5 
35  LEU 35  A 35  A ? PHE 52  A 52  A ? -2.9 ILE 33  A 33  A ? -0.3 PHE 52  A 52  A ? -3.0 LEU 37  A 37  A ? -0.5 
36  VAL 36  A 36  A ? SER 3   A 3   A ? -2.5 THR 34  A 34  A ? -0.5 SER 3   A 3   A ? -3.2 GLY 38  A 38  A ? -0.3 
37  LEU 37  A 37  A ? GLN 50  A 50  A ? -3.0 LEU 35  A 35  A ? -0.5 GLN 50  A 50  A ? -2.4 VAL 2   A 2   A ? -0.2 
38  GLY 38  A 38  A ? MET 1   A 1   A ? -0.8 ASP 86  A 86  A ? -0.4 HIS 40  A 40  A ? -0.4 SER 48  A 48  A ? -0.2 
39  ALA 39  A 39  A ? MET 1   A 1   A ? -0.3 VAL 36  A 36  A ? -0.3 GLY 38  A 38  A ? -0.3 LEU 42  A 42  A ? -0.1 
40  HIS 40  A 40  A ? GLY 38  A 38  A ? -0.4 SER 41  A 41  A ? -0.3 LEU 120 A 120 A ? -2.6 LEU 42  A 42  A ? -0.4 
41  SER 41  A 41  A ? ARG 44  A 44  A ? -0.5 LYS 119 A 119 A ? -0.2 HIS 40  A 40  A ? -0.3 LYS 119 A 119 A ? -0.2 
42  LEU 42  A 42  A ? ASP 118 A 118 A ? -2.4 HIS 40  A 40  A ? -0.4 LYS 119 A 119 A ? -0.1 SER 41  A 41  A ? -0.1 
43  SER 43  A 43  A ? ASP 118 A 118 A ? -0.3 ARG 44  A 44  A ? -0.1 ARG 45  A 45  A ? -0.4 LEU 42  A 42  A ? -0.2 
44  ARG 44  A 44  A ? ASP 118 A 118 A ? -0.2 LEU 46  A 46  A ? -0.0 LEU 46  A 46  A ? -0.6 SER 41  A 41  A ? -0.5 
45  ARG 45  A 45  A ? SER 43  A 43  A ? -0.4 LEU 46  A 46  A ? -0.1 ALA 39  A 39  A ? -0.1 LEU 42  A 42  A ? -0.1 
46  LEU 46  A 46  A ? ARG 44  A 44  A ? -0.6 SER 41  A 41  A ? -0.2 ARG 45  A 45  A ? -0.1 ALA 39  A 39  A ? -0.0 
47  GLY 47  A 47  A ? SER 48  A 48  A ? -0.1 ?   ?   ? ?   ? ? ?    ALA 39  A 39  A ? -0.1 ARG 45  A 45  A ? -0.1 
48  SER 48  A 48  A ? GLY 38  A 38  A ? -0.2 GLN 50  A 50  A ? -0.0 GLN 50  A 50  A ? -0.1 ASP 86  A 86  A ? -0.1 
49  GLU 49  A 49  A ? GLY 38  A 38  A ? -0.1 VAL 36  A 36  A ? -0.0 VAL 51  A 51  A ? -0.4 GLY 38  A 38  A ? -0.2 
50  GLN 50  A 50  A ? LEU 37  A 37  A ? -2.4 SER 48  A 48  A ? -0.1 LEU 37  A 37  A ? -3.0 PHE 52  A 52  A ? -0.5 
51  VAL 51  A 51  A ? GLU 49  A 49  A ? -0.4 VAL 36  A 36  A ? -0.2 LYS 53  A 53  A ? -0.4 VAL 36  A 36  A ? -0.2 
52  PHE 52  A 52  A ? LEU 35  A 35  A ? -3.0 GLN 50  A 50  A ? -0.5 LEU 35  A 35  A ? -2.9 ILE 54  A 54  A ? -0.2 
53  LYS 53  A 53  A ? VAL 51  A 51  A ? -0.4 THR 34  A 34  A ? -0.2 ASP 78  A 78  A ? -2.1 LYS 55  A 55  A ? -0.6 
54  ILE 54  A 54  A ? ILE 33  A 33  A ? -0.6 PHE 52  A 52  A ? -0.2 LEU 77  A 77  A ? -0.2 TYR 57  A 57  A ? -0.1 
55  LYS 55  A 55  A ? LYS 76  A 76  A ? -2.7 LYS 53  A 53  A ? -0.6 TYR 57  A 57  A ? -0.3 LEU 77  A 77  A ? -0.2 
56  GLY 56  A 56  A ? LYS 76  A 76  A ? -1.3 PHE 58  A 58  A ? -0.0 LYS 76  A 76  A ? -3.5 PHE 58  A 58  A ? -0.4 
57  TYR 57  A 57  A ? LYS 55  A 55  A ? -0.3 VAL 75  A 75  A ? -0.2 VAL 75  A 75  A ? -0.2 ILE 54  A 54  A ? -0.0 
58  PHE 58  A 58  A ? LEU 74  A 74  A ? -3.2 GLY 56  A 56  A ? -0.4 LEU 74  A 74  A ? -1.6 HIS 60  A 60  A ? -0.1 
59  PRO 59  A 59  A ? ?   ?   ? ?   ? ? ?    ?   ?   ? ?   ? ? ?    MET 73  A 73  A ? -0.2 ASP 71  A 71  A ? -0.1 
60  HIS 60  A 60  A ? ILE 72  A 72  A ? -2.6 ASN 70  A 70  A ? -0.3 PHE 63  A 63  A ? -2.0 ILE 72  A 72  A ? -0.1 
61  PRO 61  A 61  A ? ?   ?   ? ?   ? ? ?    ?   ?   ? ?   ? ? ?    HIS 60  A 60  A ? -0.1 ASN 70  A 70  A ? -0.0 
62  GLU 62  A 62  A ? ASN 70  A 70  A ? -0.1 LYS 64  A 64  A ? -0.1 LYS 64  A 64  A ? -0.2 HIS 60  A 60  A ? -0.1 
63  PHE 63  A 63  A ? HIS 60  A 60  A ? -2.0 ASN 70  A 70  A ? -0.1 SER 65  A 65  A ? -0.5 ASN 70  A 70  A ? -0.2 
64  LYS 64  A 64  A ? GLU 69  A 69  A ? -2.2 GLU 62  A 62  A ? -0.2 LEU 68  A 68  A ? -2.7 GLU 69  A 69  A ? -0.6 
65  SER 65  A 65  A ? PHE 63  A 63  A ? -0.5 LEU 66  A 66  A ? -0.2 LYS 64  A 64  A ? -0.1 PHE 63  A 63  A ? -0.0 
66  LEU 66  A 66  A ? SER 67  A 67  A ? -0.2 LEU 68  A 68  A ? -0.0 SER 65  A 65  A ? -0.2 LYS 64  A 64  A ? -0.0 
67  SER 67  A 67  A ? GLU 69  A 69  A ? -0.1 ASN 70  A 70  A ? -0.0 SER 65  A 65  A ? -0.2 LEU 66  A 66  A ? -0.2 
68  LEU 68  A 68  A ? LYS 64  A 64  A ? -2.7 GLU 69  A 69  A ? -0.2 ASP 71  A 71  A ? -1.0 ASN 70  A 70  A ? -0.2 
69  GLU 69  A 69  A ? LYS 64  A 64  A ? -0.6 ASN 70  A 70  A ? -0.2 LYS 64  A 64  A ? -2.2 LEU 68  A 68  A ? -0.2 
70  ASN 70  A 70  A ? LEU 68  A 68  A ? -0.2 PHE 63  A 63  A ? -0.2 ILE 72  A 72  A ? -2.1 HIS 60  A 60  A ? -0.3 
71  ASP 71  A 71  A ? LEU 68  A 68  A ? -1.0 SER 67  A 67  A ? -0.1 MET 73  A 73  A ? -0.3 THR 193 A 193 A ? -0.3 
72  ILE 72  A 72  A ? ASN 70  A 70  A ? -2.1 ALA 25  A 25  A ? -0.2 HIS 60  A 60  A ? -2.6 LEU 74  A 74  A ? -0.3 
73  MET 73  A 73  A ? THR 24  A 24  A ? -2.7 ASP 71  A 71  A ? -0.3 THR 24  A 24  A ? -2.5 VAL 75  A 75  A ? -0.4 
74  LEU 74  A 74  A ? PHE 58  A 58  A ? -1.6 ILE 72  A 72  A ? -0.3 PHE 58  A 58  A ? -3.2 LYS 76  A 76  A ? -0.5 
75  VAL 75  A 75  A ? VAL 22  A 22  A ? -2.9 MET 73  A 73  A ? -0.4 VAL 22  A 22  A ? -2.8 LEU 77  A 77  A ? -0.5 
76  LYS 76  A 76  A ? GLY 56  A 56  A ? -3.5 LEU 74  A 74  A ? -0.5 LYS 55  A 55  A ? -2.7 GLY 56  A 56  A ? -1.3 
77  LEU 77  A 77  A ? LYS 20  A 20  A ? -2.8 VAL 75  A 75  A ? -0.5 ILE 54  A 54  A ? -0.2 PHE 52  A 52  A ? -0.0 
78  ASP 78  A 78  A ? LYS 53  A 53  A ? -2.1 LYS 76  A 76  A ? -0.1 LYS 80  A 80  A ? -0.2 LEU 77  A 77  A ? -0.1 
79  GLY 79  A 79  A ? LYS 53  A 53  A ? -0.2 GLU 19  A 19  A ? -0.1 ALA 81  A 81  A ? -0.5 LEU 77  A 77  A ? -0.2 
80  LYS 80  A 80  A ? ASP 78  A 78  A ? -0.2 LYS 20  A 20  A ? -0.0 LYS 20  A 20  A ? -0.2 LYS 82  A 82  A ? -0.2 
81  ALA 81  A 81  A ? GLU 19  A 19  A ? -3.2 GLY 79  A 79  A ? -0.5 LEU 83  A 83  A ? -0.7 TRP 21  A 21  A ? -0.0 
82  LYS 82  A 82  A ? LYS 80  A 80  A ? -0.2 LYS 88  A 88  A ? -0.0 ASN 84  A 84  A ? -0.3 VAL 87  A 87  A ? -0.1 
83  LEU 83  A 83  A ? ALA 81  A 81  A ? -0.7 ASP 86  A 86  A ? -0.1 LYS 85  A 85  A ? -0.2 LYS 88  A 88  A ? -0.2 
84  ASN 84  A 84  A ? VAL 87  A 87  A ? -1.8 LYS 82  A 82  A ? -0.3 VAL 87  A 87  A ? -0.2 GLY 38  A 38  A ? -0.0 
85  LYS 85  A 85  A ? ASP 86  A 86  A ? -0.2 LEU 83  A 83  A ? -0.2 LYS 88  A 88  A ? -0.1 LEU 83  A 83  A ? -0.1 
86  ASP 86  A 86  A ? VAL 87  A 87  A ? -0.2 SER 48  A 48  A ? -0.1 LYS 88  A 88  A ? -0.5 GLY 38  A 38  A ? -0.4 
87  VAL 87  A 87  A ? ASN 84  A 84  A ? -0.2 LEU 37  A 37  A ? -0.1 ASN 84  A 84  A ? -1.8 THR 89  A 89  A ? -0.3 
88  LYS 88  A 88  A ? ASP 86  A 86  A ? -0.5 LEU 83  A 83  A ? -0.2 LEU 16  A 16  A ? -0.4 VAL 90  A 90  A ? -0.3 
89  THR 89  A 89  A ? VAL 87  A 87  A ? -0.3 ILE 17  A 17  A ? -0.1 ALA 91  A 91  A ? -0.4 ILE 17  A 17  A ? -0.2 
90  VAL 90  A 90  A ? LEU 16  A 16  A ? -2.4 LYS 88  A 88  A ? -0.3 VAL 171 A 171 A ? -0.2 ILE 92  A 92  A ? -0.1 
91  ALA 91  A 91  A ? GLY 170 A 170 A ? -1.2 THR 89  A 89  A ? -0.4 ALA 172 A 172 A ? -2.8 LYS 18  A 18  A ? -0.1 
92  ILE 92  A 92  A ? VAL 171 A 171 A ? -0.2 ILE 17  A 17  A ? -0.2 ALA 173 A 173 A ? -0.1 ALA 91  A 91  A ? -0.1 
93  PRO 93  A 93  A ? ?   ?   ? ?   ? ? ?    ?   ?   ? ?   ? ? ?    ILE 92  A 92  A ? -0.1 ILE 96  A 96  A ? -0.1 
94  LYS 94  A 94  A ? GLY 95  A 95  A ? -0.1 ILE 96  A 96  A ? -0.1 ILE 96  A 96  A ? -0.3 ILE 92  A 92  A ? -0.0 
95  GLY 95  A 95  A ? VAL 199 A 199 A ? -0.0 ?   ?   ? ?   ? ? ?    THR 97  A 97  A ? -0.2 ALA 196 A 196 A ? -0.2 
96  ILE 96  A 96  A ? LYS 94  A 94  A ? -0.3 ALA 196 A 196 A ? -0.1 ALA 98  A 98  A ? -0.4 LYS 94  A 94  A ? -0.1 
97  THR 97  A 97  A ? ALA 173 A 173 A ? -0.2 GLY 95  A 95  A ? -0.2 ALA 99  A 99  A ? -0.1 ILE 96  A 96  A ? -0.1 
98  ALA 98  A 98  A ? ILE 96  A 96  A ? -0.4 ALA 99  A 99  A ? -0.1 THR 101 A 101 A ? -1.2 VAL 127 A 127 A ? -0.2 
99  ALA 99  A 99  A ? ASN 100 A 100 A ? -0.2 THR 97  A 97  A ? -0.1 ILE 128 A 128 A ? -0.2 ALA 98  A 98  A ? -0.1 
100 ASN 100 A 100 A ? VAL 127 A 127 A ? -3.3 THR 101 A 101 A ? -0.3 LYS 102 A 102 A ? -0.4 ALA 99  A 99  A ? -0.2 
101 THR 101 A 101 A ? ALA 98  A 98  A ? -1.2 VAL 127 A 127 A ? -0.1 VAL 127 A 127 A ? -2.5 CYS 103 A 103 A ? -0.4 
102 LYS 102 A 102 A ? ASN 100 A 100 A ? -0.4 THR 126 A 126 A ? -0.2 HIS 169 A 169 A ? -0.4 ASN 104 A 104 A ? -0.3 
103 CYS 103 A 103 A ? LEU 125 A 125 A ? -4.0 THR 101 A 101 A ? -0.4 LEU 125 A 125 A ? -2.9 PHE 105 A 105 A ? -0.4 
104 ASN 104 A 104 A ? VAL 167 A 167 A ? -3.3 LYS 102 A 102 A ? -0.3 VAL 167 A 167 A ? -3.2 ALA 106 A 106 A ? -0.4 
105 PHE 105 A 105 A ? LEU 123 A 123 A ? -2.9 CYS 103 A 103 A ? -0.4 LEU 123 A 123 A ? -3.4 GLY 107 A 107 A ? -0.4 
106 ALA 106 A 106 A ? PRO 165 A 165 A ? -1.1 ASN 104 A 104 A ? -0.4 TRP 108 A 108 A ? -0.3 GLU 122 A 122 A ? -0.2 
107 GLY 107 A 107 A ? GLN 121 A 121 A ? -2.3 PHE 105 A 105 A ? -0.4 GLN 121 A 121 A ? -2.4 ASP 161 A 161 A ? -0.1 
108 TRP 108 A 108 A ? GLY 160 A 160 A ? -0.4 ALA 106 A 106 A ? -0.3 SER 117 A 117 A ? -0.7 THR 111 A 111 A ? -0.1 
109 GLY 109 A 109 A ? LEU 116 A 116 A ? -0.2 THR 110 A 110 A ? -0.2 SER 117 A 117 A ? -1.6 GLY 160 A 160 A ? -0.2 
110 THR 110 A 110 A ? ARG 159 A 159 A ? -2.0 LEU 116 A 116 A ? -0.2 LEU 116 A 116 A ? -0.3 GLY 109 A 109 A ? -0.2 
111 THR 111 A 111 A ? LYS 115 A 115 A ? -2.8 TRP 108 A 108 A ? -0.1 LYS 114 A 114 A ? -2.4 LYS 115 A 115 A ? -0.2 
112 GLU 112 A 112 A ? ASP 113 A 113 A ? -0.3 LYS 114 A 114 A ? -0.2 THR 110 A 110 A ? -0.1 LYS 184 A 184 A ? -0.0 
113 ASP 113 A 113 A ? LYS 115 A 115 A ? -0.2 LYS 114 A 114 A ? -0.1 GLU 112 A 112 A ? -0.3 LEU 116 A 116 A ? -0.1 
114 LYS 114 A 114 A ? THR 111 A 111 A ? -2.4 LYS 115 A 115 A ? -0.2 LEU 116 A 116 A ? -0.4 GLU 112 A 112 A ? -0.2 
115 LYS 115 A 115 A ? THR 111 A 111 A ? -0.2 GLY 109 A 109 A ? -0.1 THR 111 A 111 A ? -2.8 SER 117 A 117 A ? -0.3 
116 LEU 116 A 116 A ? LYS 114 A 114 A ? -0.4 THR 110 A 110 A ? -0.3 THR 110 A 110 A ? -0.2 ASP 118 A 118 A ? -0.2 
117 SER 117 A 117 A ? GLY 109 A 109 A ? -1.6 TRP 108 A 108 A ? -0.7 LEU 42  A 42  A ? -0.1 LEU 116 A 116 A ? -0.1 
118 ASP 118 A 118 A ? LEU 116 A 116 A ? -0.2 SER 41  A 41  A ? -0.1 LEU 42  A 42  A ? -2.4 LEU 120 A 120 A ? -0.4 
119 LYS 119 A 119 A ? SER 41  A 41  A ? -0.2 LEU 42  A 42  A ? -0.1 SER 41  A 41  A ? -0.2 GLN 121 A 121 A ? -0.1 
120 LEU 120 A 120 A ? HIS 40  A 40  A ? -2.6 ASP 118 A 118 A ? -0.4 GLU 122 A 122 A ? -0.3 TRP 108 A 108 A ? -0.2 
121 GLN 121 A 121 A ? GLY 107 A 107 A ? -2.4 LYS 119 A 119 A ? -0.1 GLY 107 A 107 A ? -2.3 LEU 123 A 123 A ? -0.4 
122 GLU 122 A 122 A ? LEU 120 A 120 A ? -0.3 ALA 106 A 106 A ? -0.2 ASN 124 A 124 A ? -0.4 ALA 106 A 106 A ? -0.2 
123 LEU 123 A 123 A ? PHE 105 A 105 A ? -3.4 GLN 121 A 121 A ? -0.4 PHE 105 A 105 A ? -2.9 LEU 125 A 125 A ? -0.6 
124 ASN 124 A 124 A ? GLU 122 A 122 A ? -0.4 ASN 104 A 104 A ? -0.2 GLN 151 A 151 A ? -0.7 THR 126 A 126 A ? -0.3 
125 LEU 125 A 125 A ? CYS 103 A 103 A ? -2.9 LEU 123 A 123 A ? -0.6 CYS 103 A 103 A ? -4.0 VAL 127 A 127 A ? -0.4 
126 THR 126 A 126 A ? GLU 149 A 149 A ? -3.3 ASN 124 A 124 A ? -0.3 GLU 149 A 149 A ? -2.5 LYS 102 A 102 A ? -0.2 
127 VAL 127 A 127 A ? THR 101 A 101 A ? -2.5 LEU 125 A 125 A ? -0.4 ASN 100 A 100 A ? -3.3 ASP 129 A 129 A ? -0.3 
128 ILE 128 A 128 A ? CYS 147 A 147 A ? -2.7 ALA 99  A 99  A ? -0.2 CYS 147 A 147 A ? -0.6 ILE 130 A 130 A ? -0.1 
129 ASP 129 A 129 A ? VAL 127 A 127 A ? -0.3 ILE 130 A 130 A ? -0.1 CYS 133 A 133 A ? -2.0 ASN 134 A 134 A ? -0.1 
130 ILE 130 A 130 A ? ARG 131 A 131 A ? -0.2 LYS 132 A 132 A ? -0.2 ASN 134 A 134 A ? -2.5 LYS 135 A 135 A ? -0.1 
131 ARG 131 A 131 A ? CYS 133 A 133 A ? -0.2 LYS 132 A 132 A ? -0.2 LYS 135 A 135 A ? -1.0 ILE 130 A 130 A ? -0.2 
132 LYS 132 A 132 A ? CYS 133 A 133 A ? -0.2 ASN 134 A 134 A ? -0.2 PHE 136 A 136 A ? -0.5 LYS 135 A 135 A ? -0.5 
133 CYS 133 A 133 A ? ASP 129 A 129 A ? -2.0 ASN 134 A 134 A ? -0.2 PHE 136 A 136 A ? -1.7 TRP 137 A 137 A ? -1.1 
134 ASN 134 A 134 A ? ILE 130 A 130 A ? -2.5 LYS 135 A 135 A ? -0.3 GLY 139 A 139 A ? -1.1 ASN 138 A 138 A ? -0.9 
135 LYS 135 A 135 A ? ARG 131 A 131 A ? -1.0 LYS 132 A 132 A ? -0.5 ASN 134 A 134 A ? -0.3 CYS 133 A 133 A ? -0.2 
136 PHE 136 A 136 A ? CYS 133 A 133 A ? -1.7 LYS 132 A 132 A ? -0.5 ASN 134 A 134 A ? -0.2 LYS 135 A 135 A ? -0.2 
137 TRP 137 A 137 A ? CYS 133 A 133 A ? -1.1 VAL 141 A 141 A ? -0.0 GLU 140 A 140 A ? -1.4 LYS 135 A 135 A ? -0.2 
138 ASN 138 A 138 A ? ASN 134 A 134 A ? -0.9 GLY 139 A 139 A ? -0.3 LYS 135 A 135 A ? -0.2 ASN 134 A 134 A ? -0.1 
139 GLY 139 A 139 A ? ASN 134 A 134 A ? -1.1 ARG 131 A 131 A ? -0.1 ASN 138 A 138 A ? -0.3 ASN 134 A 134 A ? -0.1 
140 GLU 140 A 140 A ? TRP 137 A 137 A ? -1.4 ASN 134 A 134 A ? -0.2 THR 142 A 142 A ? -0.5 ASN 138 A 138 A ? -0.1 
141 VAL 141 A 141 A ? ILE 130 A 130 A ? -0.1 ARG 131 A 131 A ? -0.1 LYS 143 A 143 A ? -0.1 ASN 134 A 134 A ? -0.1 
142 THR 142 A 142 A ? GLU 140 A 140 A ? -0.5 LYS 143 A 143 A ? -0.1 MET 145 A 145 A ? -1.6 GLU 140 A 140 A ? -0.1 
143 LYS 143 A 143 A ? GLU 144 A 144 A ? -0.3 VAL 141 A 141 A ? -0.1 THR 142 A 142 A ? -0.1 ILE 130 A 130 A ? -0.0 
144 GLU 144 A 144 A ? ILE 146 A 146 A ? -0.0 ALA 196 A 196 A ? -0.0 ALA 194 A 194 A ? -2.2 ILE 146 A 146 A ? -0.3 
145 MET 145 A 145 A ? THR 142 A 142 A ? -1.6 THR 193 A 193 A ? -0.2 CYS 147 A 147 A ? -0.4 THR 193 A 193 A ? -0.2 
146 ILE 146 A 146 A ? PHE 192 A 192 A ? -3.0 GLU 144 A 144 A ? -0.3 PHE 192 A 192 A ? -3.7 ALA 148 A 148 A ? -0.4 
147 CYS 147 A 147 A ? ILE 128 A 128 A ? -0.6 MET 145 A 145 A ? -0.4 ILE 128 A 128 A ? -2.7 GLU 149 A 149 A ? -0.3 
148 ALA 148 A 148 A ? PRO 190 A 190 A ? -1.7 ILE 146 A 146 A ? -0.4 GLY 150 A 150 A ? -0.4 VAL 127 A 127 A ? -0.2 
149 GLU 149 A 149 A ? THR 126 A 126 A ? -2.5 CYS 147 A 147 A ? -0.3 THR 126 A 126 A ? -3.3 GLN 151 A 151 A ? -0.1 
150 GLY 150 A 150 A ? ALA 148 A 148 A ? -0.4 LEU 125 A 125 A ? -0.2 LEU 125 A 125 A ? -0.2 ALA 155 A 155 A ? -0.1 
151 GLN 151 A 151 A ? ASN 124 A 124 A ? -0.7 THR 154 A 154 A ? -0.3 THR 154 A 154 A ? -1.4 GLY 150 A 150 A ? -0.2 
152 PRO 152 A 152 A ? ?   ?   ? ?   ? ? ?    ?   ?   ? ?   ? ? ?    GLN 151 A 151 A ? -0.1 ALA 155 A 155 A ? -0.0 
153 LYS 153 A 153 A ? GLN 151 A 151 A ? -0.1 GLY 150 A 150 A ? -0.1 ALA 155 A 155 A ? -0.3 GLN 151 A 151 A ? -0.0 
154 THR 154 A 154 A ? GLN 151 A 151 A ? -1.4 ALA 155 A 155 A ? -0.1 GLN 151 A 151 A ? -0.3 LYS 184 A 184 A ? -0.1 
155 ALA 155 A 155 A ? LYS 153 A 153 A ? -0.3 ALA 156 A 156 A ? -0.3 LYS 184 A 184 A ? -0.2 GLN 151 A 151 A ? -0.1 
156 ALA 156 A 156 A ? CYS 183 A 183 A ? -1.7 PRO 157 A 157 A ? -0.1 ALA 155 A 155 A ? -0.3 SER 179 A 179 A ? -0.1 
157 PRO 157 A 157 A ? ?   ?   ? ?   ? ? ?    ?   ?   ? ?   ? ? ?    ARG 159 A 159 A ? -0.2 ALA 156 A 156 A ? -0.1 
158 CYS 158 A 158 A ? ARG 159 A 159 A ? -0.2 ALA 155 A 155 A ? -0.1 ASP 161 A 161 A ? -2.6 SER 162 A 162 A ? -0.2 
159 ARG 159 A 159 A ? GLY 160 A 160 A ? -0.3 GLY 181 A 181 A ? -0.3 THR 110 A 110 A ? -2.0 CYS 158 A 158 A ? -0.2 
160 GLY 160 A 160 A ? ILE 11  A 11  A ? -0.3 GLY 109 A 109 A ? -0.2 TRP 108 A 108 A ? -0.4 ARG 159 A 159 A ? -0.3 
161 ASP 161 A 161 A ? CYS 158 A 158 A ? -2.6 CYS 12  A 12  A ? -0.1 GLY 164 A 164 A ? -2.4 LEU 176 A 176 A ? -0.2 
162 SER 162 A 162 A ? ILE 11  A 11  A ? -0.3 GLY 163 A 163 A ? -0.3 GLY 13  A 13  A ? -3.7 SER 177 A 177 A ? -0.2 
163 GLY 163 A 163 A ? LEU 176 A 176 A ? -2.6 GLY 164 A 164 A ? -0.3 SER 162 A 162 A ? -0.3 ALA 15  A 15  A ? -0.1 
164 GLY 164 A 164 A ? ASP 161 A 161 A ? -2.4 VAL 175 A 175 A ? -0.1 LEU 176 A 176 A ? -2.9 GLY 163 A 163 A ? -0.3 
165 PRO 165 A 165 A ? ?   ?   ? ?   ? ? ?    ?   ?   ? ?   ? ? ?    ALA 106 A 106 A ? -1.1 VAL 167 A 167 A ? -0.7 
166 LEU 166 A 166 A ? GLY 174 A 174 A ? -2.9 GLY 164 A 164 A ? -0.3 ALA 173 A 173 A ? -2.8 GLY 174 A 174 A ? -1.6 
167 VAL 167 A 167 A ? ASN 104 A 104 A ? -3.2 PRO 165 A 165 A ? -0.7 ASN 104 A 104 A ? -3.3 HIS 169 A 169 A ? -0.5 
168 CYS 168 A 168 A ? VAL 171 A 171 A ? -2.7 LEU 166 A 166 A ? -0.5 VAL 171 A 171 A ? -1.4 CYS 103 A 103 A ? -0.2 
169 HIS 169 A 169 A ? VAL 167 A 167 A ? -0.5 LYS 102 A 102 A ? -0.4 CYS 168 A 168 A ? -0.2 ALA 172 A 172 A ? -0.1 
170 GLY 170 A 170 A ? VAL 171 A 171 A ? -0.2 VAL 167 A 167 A ? -0.1 ALA 91  A 91  A ? -1.2 ALA 172 A 172 A ? -0.4 
171 VAL 171 A 171 A ? CYS 168 A 168 A ? -1.4 VAL 90  A 90  A ? -0.2 CYS 168 A 168 A ? -2.7 ALA 173 A 173 A ? -1.0 
172 ALA 172 A 172 A ? ALA 91  A 91  A ? -2.8 GLY 170 A 170 A ? -0.4 VAL 167 A 167 A ? -0.2 ALA 196 A 196 A ? -0.1 
173 ALA 173 A 173 A ? LEU 166 A 166 A ? -2.8 VAL 171 A 171 A ? -1.0 VAL 195 A 195 A ? -1.2 ALA 196 A 196 A ? -0.5 
174 GLY 174 A 174 A ? LEU 166 A 166 A ? -1.6 ALA 194 A 194 A ? -0.2 LEU 166 A 166 A ? -2.9 LEU 176 A 176 A ? -0.4 
175 VAL 175 A 175 A ? THR 193 A 193 A ? -1.6 ALA 173 A 173 A ? -0.3 THR 193 A 193 A ? -3.2 SER 177 A 177 A ? -0.3 
176 LEU 176 A 176 A ? GLY 164 A 164 A ? -2.9 GLY 174 A 174 A ? -0.4 GLY 163 A 163 A ? -2.6 PHE 192 A 192 A ? -0.2 
177 SER 177 A 177 A ? VAL 191 A 191 A ? -2.3 PHE 178 A 178 A ? -0.4 SER 179 A 179 A ? -0.3 PHE 192 A 192 A ? -0.2 
178 PHE 178 A 178 A ? VAL 191 A 191 A ? -2.0 SER 162 A 162 A ? -0.0 VAL 191 A 191 A ? -3.1 SER 177 A 177 A ? -0.4 
179 SER 179 A 179 A ? SER 177 A 177 A ? -0.3 PRO 190 A 190 A ? -0.2 CYS 183 A 183 A ? -0.1 CYS 158 A 158 A ? -0.0 
180 ALA 180 A 180 A ? LYS 188 A 188 A ? -0.6 PHE 178 A 178 A ? -0.3 ASP 185 A 185 A ? -0.0 SER 179 A 179 A ? -0.0 
181 GLY 181 A 181 A ? ASP 182 A 182 A ? -0.2 CYS 183 A 183 A ? -0.1 CYS 183 A 183 A ? -0.9 ARG 159 A 159 A ? -0.3 
182 ASP 182 A 182 A ? CYS 183 A 183 A ? -0.1 CYS 158 A 158 A ? -0.1 ASP 185 A 185 A ? -3.2 GLY 181 A 181 A ? -0.2 
183 CYS 183 A 183 A ? GLY 181 A 181 A ? -0.9 LYS 184 A 184 A ? -0.3 ALA 156 A 156 A ? -1.7 ALA 155 A 155 A ? -0.2 
184 LYS 184 A 184 A ? ALA 155 A 155 A ? -0.2 THR 154 A 154 A ? -0.1 VAL 186 A 186 A ? -1.2 CYS 183 A 183 A ? -0.3 
185 ASP 185 A 185 A ? ASP 182 A 182 A ? -3.2 VAL 186 A 186 A ? -0.2 LYS 188 A 188 A ? -1.1 ALA 180 A 180 A ? -0.2 
186 VAL 186 A 186 A ? LYS 184 A 184 A ? -1.2 PHE 187 A 187 A ? -0.2 ASP 185 A 185 A ? -0.2 GLY 150 A 150 A ? -0.1 
187 PHE 187 A 187 A ? LYS 188 A 188 A ? -0.2 PRO 189 A 189 A ? -0.1 VAL 186 A 186 A ? -0.2 ASP 185 A 185 A ? -0.1 
188 LYS 188 A 188 A ? ASP 185 A 185 A ? -1.1 TRP 137 A 137 A ? -0.0 ALA 180 A 180 A ? -0.6 PHE 187 A 187 A ? -0.2 
189 PRO 189 A 189 A ? ?   ?   ? ?   ? ? ?    ?   ?   ? ?   ? ? ?    GLU 149 A 149 A ? -0.2 VAL 191 A 191 A ? -0.1 
190 PRO 190 A 190 A ? ?   ?   ? ?   ? ? ?    ?   ?   ? ?   ? ? ?    ALA 148 A 148 A ? -1.7 PHE 192 A 192 A ? -0.5 
191 VAL 191 A 191 A ? PHE 178 A 178 A ? -3.1 CYS 147 A 147 A ? -0.2 SER 177 A 177 A ? -2.3 PHE 178 A 178 A ? -2.0 
192 PHE 192 A 192 A ? ILE 146 A 146 A ? -3.7 PRO 190 A 190 A ? -0.5 ILE 146 A 146 A ? -3.0 ALA 194 A 194 A ? -0.5 
193 THR 193 A 193 A ? VAL 175 A 175 A ? -3.2 VAL 191 A 191 A ? -0.3 VAL 175 A 175 A ? -1.6 VAL 195 A 195 A ? -0.7 
194 ALA 194 A 194 A ? GLU 144 A 144 A ? -2.2 PHE 192 A 192 A ? -0.5 ASN 197 A 197 A ? -1.1 GLY 174 A 174 A ? -0.2 
195 VAL 195 A 195 A ? ALA 173 A 173 A ? -1.2 THR 193 A 193 A ? -0.7 TYR 198 A 198 A ? -2.6 VAL 199 A 199 A ? -0.2 
196 ALA 196 A 196 A ? ALA 173 A 173 A ? -0.5 ASN 197 A 197 A ? -0.3 VAL 199 A 199 A ? -1.1 VAL 195 A 195 A ? -0.3 
197 ASN 197 A 197 A ? ALA 194 A 194 A ? -1.1 TYR 198 A 198 A ? -0.2 ALA 196 A 196 A ? -0.3 VAL 195 A 195 A ? -0.2 
198 TYR 198 A 198 A ? VAL 195 A 195 A ? -2.6 ALA 194 A 194 A ? -0.2 ILE 202 A 202 A ? -3.2 ASN 197 A 197 A ? -0.2 
199 VAL 199 A 199 A ? ALA 196 A 196 A ? -1.1 PRO 200 A 200 A ? -0.2 ASN 203 A 203 A ? -3.1 LYS 204 A 204 A ? -0.3 
200 PRO 200 A 200 A ? ?   ?   ? ?   ? ? ?    ?   ?   ? ?   ? ? ?    LYS 204 A 204 A ? -1.8 VAL 199 A 199 A ? -0.2 
201 TRP 201 A 201 A ? ASN 203 A 203 A ? -0.2 ILE 202 A 202 A ? -0.2 ILE 205 A 205 A ? -1.9 VAL 199 A 199 A ? -0.2 
202 ILE 202 A 202 A ? TYR 198 A 198 A ? -3.2 ASN 203 A 203 A ? -0.2 ILE 206 A 206 A ? -2.4 GLY 207 A 207 A ? -0.2 
203 ASN 203 A 203 A ? VAL 199 A 199 A ? -3.1 LYS 204 A 204 A ? -0.2 GLY 207 A 207 A ? -1.5 ILE 202 A 202 A ? -0.2 
204 LYS 204 A 204 A ? PRO 200 A 200 A ? -1.8 VAL 199 A 199 A ? -0.3 ASN 203 A 203 A ? -0.2 ILE 202 A 202 A ? -0.2 
205 ILE 205 A 205 A ? TRP 201 A 201 A ? -1.9 ILE 206 A 206 A ? -0.2 ASN 203 A 203 A ? -0.2 LYS 204 A 204 A ? -0.2 
206 ILE 206 A 206 A ? ILE 202 A 202 A ? -2.4 TRP 201 A 201 A ? -0.2 ILE 205 A 205 A ? -0.2 LYS 204 A 204 A ? -0.2 
207 GLY 207 A 207 A ? ASN 203 A 203 A ? -1.5 ILE 202 A 202 A ? -0.2 LYS 204 A 204 A ? -0.1 ILE 205 A 205 A ? -0.1 
# 
loop_
_dssp_statistics_histogram.entry_id 
_dssp_statistics_histogram.type 
_dssp_statistics_histogram.1 
_dssp_statistics_histogram.2 
_dssp_statistics_histogram.3 
_dssp_statistics_histogram.4 
_dssp_statistics_histogram.5 
_dssp_statistics_histogram.6 
_dssp_statistics_histogram.7 
_dssp_statistics_histogram.8 
_dssp_statistics_histogram.9 
_dssp_statistics_histogram.10 
_dssp_statistics_histogram.11 
_dssp_statistics_histogram.12 
_dssp_statistics_histogram.13 
_dssp_statistics_histogram.14 
_dssp_statistics_histogram.15 
_dssp_statistics_histogram.16 
_dssp_statistics_histogram.17 
_dssp_statistics_histogram.18 
_dssp_statistics_histogram.19 
_dssp_statistics_histogram.20 
_dssp_statistics_histogram.21 
_dssp_statistics_histogram.22 
_dssp_statistics_histogram.23 
_dssp_statistics_histogram.24 
_dssp_statistics_histogram.25 
_dssp_statistics_histogram.26 
_dssp_statistics_histogram.27 
_dssp_statistics_histogram.28 
_dssp_statistics_histogram.29 
_dssp_statistics_histogram.30 
Latimeria_chalumnae_GeneID=102354524 residues_per_alpha_helix        0 0 0 0 0 0 0 2 0 0 0 0 0 0 0 0 0 0 0 0 0 0 0 0 0 0 0 0 0 0 
Latimeria_chalumnae_GeneID=102354524 parallel_bridges_per_ladder     1 0 0 0 0 0 0 0 0 0 0 0 0 0 0 0 0 0 0 0 0 0 0 0 0 0 0 0 0 0 
Latimeria_chalumnae_GeneID=102354524 antiparallel_bridges_per_ladder 3 1 2 5 3 1 0 0 0 0 0 0 0 0 0 0 0 0 0 0 0 0 0 0 0 0 0 0 0 0 
Latimeria_chalumnae_GeneID=102354524 ladders_per_sheet               0 0 2 0 0 0 1 0 0 0 0 0 0 0 0 0 0 0 0 0 0 0 0 0 0 0 0 0 0 0 
# 
loop_
_dssp_statistics_hbond.entry_id 
_dssp_statistics_hbond.type 
_dssp_statistics_hbond.count 
_dssp_statistics_hbond.count_per_100 
Latimeria_chalumnae_GeneID=102354524 O(I)-->H-N(J)          136 65.7 
Latimeria_chalumnae_GeneID=102354524 'PARALLEL BRIDGES'     2   1.0  
Latimeria_chalumnae_GeneID=102354524 'ANTIPARALLEL BRIDGES' 70  33.8 
Latimeria_chalumnae_GeneID=102354524 O(I)-->H-N(I-5)        1   0.5  
Latimeria_chalumnae_GeneID=102354524 O(I)-->H-N(I-4)        2   1.0  
Latimeria_chalumnae_GeneID=102354524 O(I)-->H-N(I-3)        5   2.4  
Latimeria_chalumnae_GeneID=102354524 O(I)-->H-N(I-2)        0   0.0  
Latimeria_chalumnae_GeneID=102354524 O(I)-->H-N(I-1)        0   0.0  
Latimeria_chalumnae_GeneID=102354524 O(I)-->H-N(I+0)        0   0.0  
Latimeria_chalumnae_GeneID=102354524 O(I)-->H-N(I+1)        0   0.0  
Latimeria_chalumnae_GeneID=102354524 O(I)-->H-N(I+2)        21  10.1 
Latimeria_chalumnae_GeneID=102354524 O(I)-->H-N(I+3)        20  9.7  
Latimeria_chalumnae_GeneID=102354524 O(I)-->H-N(I+4)        12  5.8  
Latimeria_chalumnae_GeneID=102354524 O(I)-->H-N(I+5)        2   1.0  
# 
_dssp_statistics.entry_id                       Latimeria_chalumnae_GeneID=102354524 
_dssp_statistics.nr_of_residues                 207 
_dssp_statistics.nr_of_chains                   1 
_dssp_statistics.nr_of_ss_bridges_total         0 
_dssp_statistics.nr_of_ss_bridges_intra_chain   0 
_dssp_statistics.nr_of_ss_bridges_inter_chain   0 
# 
loop_
_chem_comp.id 
_chem_comp.type 
_chem_comp.mon_nstd_flag 
_chem_comp.name 
_chem_comp.formula 
_chem_comp.formula_weight 
ALA 'L-PEPTIDE LINKING' y ALANINE         'C3 H7 N O2'     89.093 
ARG 'L-PEPTIDE LINKING' y ARGININE        'C6 H15 N4 O2'  175.209 
ASN 'L-PEPTIDE LINKING' y ASPARAGINE      'C4 H8 N2 O3'   132.118 
ASP 'L-PEPTIDE LINKING' y 'ASPARTIC ACID' 'C4 H7 N O4'    133.103 
CYS 'L-PEPTIDE LINKING' y CYSTEINE        'C3 H7 N O2 S'  121.158 
GLN 'L-PEPTIDE LINKING' y GLUTAMINE       'C5 H10 N2 O3'  146.144 
GLU 'L-PEPTIDE LINKING' y 'GLUTAMIC ACID' 'C5 H9 N O4'    147.129 
GLY 'PEPTIDE LINKING'   y GLYCINE         'C2 H5 N O2'     75.067 
HIS 'L-PEPTIDE LINKING' y HISTIDINE       'C6 H10 N3 O2'  156.162 
ILE 'L-PEPTIDE LINKING' y ISOLEUCINE      'C6 H13 N O2'   131.173 
LEU 'L-PEPTIDE LINKING' y LEUCINE         'C6 H13 N O2'   131.173 
LYS 'L-PEPTIDE LINKING' y LYSINE          'C6 H15 N2 O2'  147.195 
MET 'L-PEPTIDE LINKING' y METHIONINE      'C5 H11 N O2 S' 149.211 
PHE 'L-PEPTIDE LINKING' y PHENYLALANINE   'C9 H11 N O2'   165.189 
PRO 'L-PEPTIDE LINKING' y PROLINE         'C5 H9 N O2'     115.13 
SER 'L-PEPTIDE LINKING' y SERINE          'C3 H7 N O3'    105.093 
THR 'L-PEPTIDE LINKING' y THREONINE       'C4 H9 N O3'    119.119 
TRP 'L-PEPTIDE LINKING' y TRYPTOPHAN      'C11 H12 N2 O2' 204.225 
TYR 'L-PEPTIDE LINKING' y TYROSINE        'C9 H11 N O3'   181.189 
VAL 'L-PEPTIDE LINKING' y VALINE          'C5 H11 N O2'   117.146 
# 
loop_
_atom_type.symbol 
N 
C 
O 
S 
# 
loop_
_entity_poly_seq.entity_id 
_entity_poly_seq.num 
_entity_poly_seq.mon_id 
_entity_poly_seq.hetero 
1   1 MET n 
1   2 VAL n 
1   3 SER n 
1   4 ILE n 
1   5 ARG n 
1   6 ASN n 
1   7 SER n 
1   8 LYS n 
1   9 SER n 
1  10 HIS n 
1  11 ILE n 
1  12 CYS n 
1  13 GLY n 
1  14 GLY n 
1  15 ALA n 
1  16 LEU n 
1  17 ILE n 
1  18 LYS n 
1  19 GLU n 
1  20 LYS n 
1  21 TRP n 
1  22 VAL n 
1  23 LEU n 
1  24 THR n 
1  25 ALA n 
1  26 ALA n 
1  27 HIS n 
1  28 CYS n 
1  29 PHE n 
1  30 ASN n 
1  31 GLY n 
1  32 PRO n 
1  33 ILE n 
1  34 THR n 
1  35 LEU n 
1  36 VAL n 
1  37 LEU n 
1  38 GLY n 
1  39 ALA n 
1  40 HIS n 
1  41 SER n 
1  42 LEU n 
1  43 SER n 
1  44 ARG n 
1  45 ARG n 
1  46 LEU n 
1  47 GLY n 
1  48 SER n 
1  49 GLU n 
1  50 GLN n 
1  51 VAL n 
1  52 PHE n 
1  53 LYS n 
1  54 ILE n 
1  55 LYS n 
1  56 GLY n 
1  57 TYR n 
1  58 PHE n 
1  59 PRO n 
1  60 HIS n 
1  61 PRO n 
1  62 GLU n 
1  63 PHE n 
1  64 LYS n 
1  65 SER n 
1  66 LEU n 
1  67 SER n 
1  68 LEU n 
1  69 GLU n 
1  70 ASN n 
1  71 ASP n 
1  72 ILE n 
1  73 MET n 
1  74 LEU n 
1  75 VAL n 
1  76 LYS n 
1  77 LEU n 
1  78 ASP n 
1  79 GLY n 
1  80 LYS n 
1  81 ALA n 
1  82 LYS n 
1  83 LEU n 
1  84 ASN n 
1  85 LYS n 
1  86 ASP n 
1  87 VAL n 
1  88 LYS n 
1  89 THR n 
1  90 VAL n 
1  91 ALA n 
1  92 ILE n 
1  93 PRO n 
1  94 LYS n 
1  95 GLY n 
1  96 ILE n 
1  97 THR n 
1  98 ALA n 
1  99 ALA n 
1 100 ASN n 
1 101 THR n 
1 102 LYS n 
1 103 CYS n 
1 104 ASN n 
1 105 PHE n 
1 106 ALA n 
1 107 GLY n 
1 108 TRP n 
1 109 GLY n 
1 110 THR n 
1 111 THR n 
1 112 GLU n 
1 113 ASP n 
1 114 LYS n 
1 115 LYS n 
1 116 LEU n 
1 117 SER n 
1 118 ASP n 
1 119 LYS n 
1 120 LEU n 
1 121 GLN n 
1 122 GLU n 
1 123 LEU n 
1 124 ASN n 
1 125 LEU n 
1 126 THR n 
1 127 VAL n 
1 128 ILE n 
1 129 ASP n 
1 130 ILE n 
1 131 ARG n 
1 132 LYS n 
1 133 CYS n 
1 134 ASN n 
1 135 LYS n 
1 136 PHE n 
1 137 TRP n 
1 138 ASN n 
1 139 GLY n 
1 140 GLU n 
1 141 VAL n 
1 142 THR n 
1 143 LYS n 
1 144 GLU n 
1 145 MET n 
1 146 ILE n 
1 147 CYS n 
1 148 ALA n 
1 149 GLU n 
1 150 GLY n 
1 151 GLN n 
1 152 PRO n 
1 153 LYS n 
1 154 THR n 
1 155 ALA n 
1 156 ALA n 
1 157 PRO n 
1 158 CYS n 
1 159 ARG n 
1 160 GLY n 
1 161 ASP n 
1 162 SER n 
1 163 GLY n 
1 164 GLY n 
1 165 PRO n 
1 166 LEU n 
1 167 VAL n 
1 168 CYS n 
1 169 HIS n 
1 170 GLY n 
1 171 VAL n 
1 172 ALA n 
1 173 ALA n 
1 174 GLY n 
1 175 VAL n 
1 176 LEU n 
1 177 SER n 
1 178 PHE n 
1 179 SER n 
1 180 ALA n 
1 181 GLY n 
1 182 ASP n 
1 183 CYS n 
1 184 LYS n 
1 185 ASP n 
1 186 VAL n 
1 187 PHE n 
1 188 LYS n 
1 189 PRO n 
1 190 PRO n 
1 191 VAL n 
1 192 PHE n 
1 193 THR n 
1 194 ALA n 
1 195 VAL n 
1 196 ALA n 
1 197 ASN n 
1 198 TYR n 
1 199 VAL n 
1 200 PRO n 
1 201 TRP n 
1 202 ILE n 
1 203 ASN n 
1 204 LYS n 
1 205 ILE n 
1 206 ILE n 
1 207 GLY n 
# 
loop_
_pdbx_poly_seq_scheme.asym_id 
_pdbx_poly_seq_scheme.entity_id 
_pdbx_poly_seq_scheme.seq_id 
_pdbx_poly_seq_scheme.mon_id 
_pdbx_poly_seq_scheme.ndb_seq_num 
_pdbx_poly_seq_scheme.pdb_seq_num 
_pdbx_poly_seq_scheme.auth_seq_num 
_pdbx_poly_seq_scheme.pdb_mon_id 
_pdbx_poly_seq_scheme.auth_mon_id 
_pdbx_poly_seq_scheme.pdb_strand_id 
_pdbx_poly_seq_scheme.pdb_ins_code 
_pdbx_poly_seq_scheme.hetero 
A 1   1 MET   1 1   1   MET MET A ? n 
A 1   2 VAL   2 2   2   VAL VAL A ? n 
A 1   3 SER   3 3   3   SER SER A ? n 
A 1   4 ILE   4 4   4   ILE ILE A ? n 
A 1   5 ARG   5 5   5   ARG ARG A ? n 
A 1   6 ASN   6 6   6   ASN ASN A ? n 
A 1   7 SER   7 7   7   SER SER A ? n 
A 1   8 LYS   8 8   8   LYS LYS A ? n 
A 1   9 SER   9 9   9   SER SER A ? n 
A 1  10 HIS  10 10  10  HIS HIS A ? n 
A 1  11 ILE  11 11  11  ILE ILE A ? n 
A 1  12 CYS  12 12  12  CYS CYS A ? n 
A 1  13 GLY  13 13  13  GLY GLY A ? n 
A 1  14 GLY  14 14  14  GLY GLY A ? n 
A 1  15 ALA  15 15  15  ALA ALA A ? n 
A 1  16 LEU  16 16  16  LEU LEU A ? n 
A 1  17 ILE  17 17  17  ILE ILE A ? n 
A 1  18 LYS  18 18  18  LYS LYS A ? n 
A 1  19 GLU  19 19  19  GLU GLU A ? n 
A 1  20 LYS  20 20  20  LYS LYS A ? n 
A 1  21 TRP  21 21  21  TRP TRP A ? n 
A 1  22 VAL  22 22  22  VAL VAL A ? n 
A 1  23 LEU  23 23  23  LEU LEU A ? n 
A 1  24 THR  24 24  24  THR THR A ? n 
A 1  25 ALA  25 25  25  ALA ALA A ? n 
A 1  26 ALA  26 26  26  ALA ALA A ? n 
A 1  27 HIS  27 27  27  HIS HIS A ? n 
A 1  28 CYS  28 28  28  CYS CYS A ? n 
A 1  29 PHE  29 29  29  PHE PHE A ? n 
A 1  30 ASN  30 30  30  ASN ASN A ? n 
A 1  31 GLY  31 31  31  GLY GLY A ? n 
A 1  32 PRO  32 32  32  PRO PRO A ? n 
A 1  33 ILE  33 33  33  ILE ILE A ? n 
A 1  34 THR  34 34  34  THR THR A ? n 
A 1  35 LEU  35 35  35  LEU LEU A ? n 
A 1  36 VAL  36 36  36  VAL VAL A ? n 
A 1  37 LEU  37 37  37  LEU LEU A ? n 
A 1  38 GLY  38 38  38  GLY GLY A ? n 
A 1  39 ALA  39 39  39  ALA ALA A ? n 
A 1  40 HIS  40 40  40  HIS HIS A ? n 
A 1  41 SER  41 41  41  SER SER A ? n 
A 1  42 LEU  42 42  42  LEU LEU A ? n 
A 1  43 SER  43 43  43  SER SER A ? n 
A 1  44 ARG  44 44  44  ARG ARG A ? n 
A 1  45 ARG  45 45  45  ARG ARG A ? n 
A 1  46 LEU  46 46  46  LEU LEU A ? n 
A 1  47 GLY  47 47  47  GLY GLY A ? n 
A 1  48 SER  48 48  48  SER SER A ? n 
A 1  49 GLU  49 49  49  GLU GLU A ? n 
A 1  50 GLN  50 50  50  GLN GLN A ? n 
A 1  51 VAL  51 51  51  VAL VAL A ? n 
A 1  52 PHE  52 52  52  PHE PHE A ? n 
A 1  53 LYS  53 53  53  LYS LYS A ? n 
A 1  54 ILE  54 54  54  ILE ILE A ? n 
A 1  55 LYS  55 55  55  LYS LYS A ? n 
A 1  56 GLY  56 56  56  GLY GLY A ? n 
A 1  57 TYR  57 57  57  TYR TYR A ? n 
A 1  58 PHE  58 58  58  PHE PHE A ? n 
A 1  59 PRO  59 59  59  PRO PRO A ? n 
A 1  60 HIS  60 60  60  HIS HIS A ? n 
A 1  61 PRO  61 61  61  PRO PRO A ? n 
A 1  62 GLU  62 62  62  GLU GLU A ? n 
A 1  63 PHE  63 63  63  PHE PHE A ? n 
A 1  64 LYS  64 64  64  LYS LYS A ? n 
A 1  65 SER  65 65  65  SER SER A ? n 
A 1  66 LEU  66 66  66  LEU LEU A ? n 
A 1  67 SER  67 67  67  SER SER A ? n 
A 1  68 LEU  68 68  68  LEU LEU A ? n 
A 1  69 GLU  69 69  69  GLU GLU A ? n 
A 1  70 ASN  70 70  70  ASN ASN A ? n 
A 1  71 ASP  71 71  71  ASP ASP A ? n 
A 1  72 ILE  72 72  72  ILE ILE A ? n 
A 1  73 MET  73 73  73  MET MET A ? n 
A 1  74 LEU  74 74  74  LEU LEU A ? n 
A 1  75 VAL  75 75  75  VAL VAL A ? n 
A 1  76 LYS  76 76  76  LYS LYS A ? n 
A 1  77 LEU  77 77  77  LEU LEU A ? n 
A 1  78 ASP  78 78  78  ASP ASP A ? n 
A 1  79 GLY  79 79  79  GLY GLY A ? n 
A 1  80 LYS  80 80  80  LYS LYS A ? n 
A 1  81 ALA  81 81  81  ALA ALA A ? n 
A 1  82 LYS  82 82  82  LYS LYS A ? n 
A 1  83 LEU  83 83  83  LEU LEU A ? n 
A 1  84 ASN  84 84  84  ASN ASN A ? n 
A 1  85 LYS  85 85  85  LYS LYS A ? n 
A 1  86 ASP  86 86  86  ASP ASP A ? n 
A 1  87 VAL  87 87  87  VAL VAL A ? n 
A 1  88 LYS  88 88  88  LYS LYS A ? n 
A 1  89 THR  89 89  89  THR THR A ? n 
A 1  90 VAL  90 90  90  VAL VAL A ? n 
A 1  91 ALA  91 91  91  ALA ALA A ? n 
A 1  92 ILE  92 92  92  ILE ILE A ? n 
A 1  93 PRO  93 93  93  PRO PRO A ? n 
A 1  94 LYS  94 94  94  LYS LYS A ? n 
A 1  95 GLY  95 95  95  GLY GLY A ? n 
A 1  96 ILE  96 96  96  ILE ILE A ? n 
A 1  97 THR  97 97  97  THR THR A ? n 
A 1  98 ALA  98 98  98  ALA ALA A ? n 
A 1  99 ALA  99 99  99  ALA ALA A ? n 
A 1 100 ASN 100 100 100 ASN ASN A ? n 
A 1 101 THR 101 101 101 THR THR A ? n 
A 1 102 LYS 102 102 102 LYS LYS A ? n 
A 1 103 CYS 103 103 103 CYS CYS A ? n 
A 1 104 ASN 104 104 104 ASN ASN A ? n 
A 1 105 PHE 105 105 105 PHE PHE A ? n 
A 1 106 ALA 106 106 106 ALA ALA A ? n 
A 1 107 GLY 107 107 107 GLY GLY A ? n 
A 1 108 TRP 108 108 108 TRP TRP A ? n 
A 1 109 GLY 109 109 109 GLY GLY A ? n 
A 1 110 THR 110 110 110 THR THR A ? n 
A 1 111 THR 111 111 111 THR THR A ? n 
A 1 112 GLU 112 112 112 GLU GLU A ? n 
A 1 113 ASP 113 113 113 ASP ASP A ? n 
A 1 114 LYS 114 114 114 LYS LYS A ? n 
A 1 115 LYS 115 115 115 LYS LYS A ? n 
A 1 116 LEU 116 116 116 LEU LEU A ? n 
A 1 117 SER 117 117 117 SER SER A ? n 
A 1 118 ASP 118 118 118 ASP ASP A ? n 
A 1 119 LYS 119 119 119 LYS LYS A ? n 
A 1 120 LEU 120 120 120 LEU LEU A ? n 
A 1 121 GLN 121 121 121 GLN GLN A ? n 
A 1 122 GLU 122 122 122 GLU GLU A ? n 
A 1 123 LEU 123 123 123 LEU LEU A ? n 
A 1 124 ASN 124 124 124 ASN ASN A ? n 
A 1 125 LEU 125 125 125 LEU LEU A ? n 
A 1 126 THR 126 126 126 THR THR A ? n 
A 1 127 VAL 127 127 127 VAL VAL A ? n 
A 1 128 ILE 128 128 128 ILE ILE A ? n 
A 1 129 ASP 129 129 129 ASP ASP A ? n 
A 1 130 ILE 130 130 130 ILE ILE A ? n 
A 1 131 ARG 131 131 131 ARG ARG A ? n 
A 1 132 LYS 132 132 132 LYS LYS A ? n 
A 1 133 CYS 133 133 133 CYS CYS A ? n 
A 1 134 ASN 134 134 134 ASN ASN A ? n 
A 1 135 LYS 135 135 135 LYS LYS A ? n 
A 1 136 PHE 136 136 136 PHE PHE A ? n 
A 1 137 TRP 137 137 137 TRP TRP A ? n 
A 1 138 ASN 138 138 138 ASN ASN A ? n 
A 1 139 GLY 139 139 139 GLY GLY A ? n 
A 1 140 GLU 140 140 140 GLU GLU A ? n 
A 1 141 VAL 141 141 141 VAL VAL A ? n 
A 1 142 THR 142 142 142 THR THR A ? n 
A 1 143 LYS 143 143 143 LYS LYS A ? n 
A 1 144 GLU 144 144 144 GLU GLU A ? n 
A 1 145 MET 145 145 145 MET MET A ? n 
A 1 146 ILE 146 146 146 ILE ILE A ? n 
A 1 147 CYS 147 147 147 CYS CYS A ? n 
A 1 148 ALA 148 148 148 ALA ALA A ? n 
A 1 149 GLU 149 149 149 GLU GLU A ? n 
A 1 150 GLY 150 150 150 GLY GLY A ? n 
A 1 151 GLN 151 151 151 GLN GLN A ? n 
A 1 152 PRO 152 152 152 PRO PRO A ? n 
A 1 153 LYS 153 153 153 LYS LYS A ? n 
A 1 154 THR 154 154 154 THR THR A ? n 
A 1 155 ALA 155 155 155 ALA ALA A ? n 
A 1 156 ALA 156 156 156 ALA ALA A ? n 
A 1 157 PRO 157 157 157 PRO PRO A ? n 
A 1 158 CYS 158 158 158 CYS CYS A ? n 
A 1 159 ARG 159 159 159 ARG ARG A ? n 
A 1 160 GLY 160 160 160 GLY GLY A ? n 
A 1 161 ASP 161 161 161 ASP ASP A ? n 
A 1 162 SER 162 162 162 SER SER A ? n 
A 1 163 GLY 163 163 163 GLY GLY A ? n 
A 1 164 GLY 164 164 164 GLY GLY A ? n 
A 1 165 PRO 165 165 165 PRO PRO A ? n 
A 1 166 LEU 166 166 166 LEU LEU A ? n 
A 1 167 VAL 167 167 167 VAL VAL A ? n 
A 1 168 CYS 168 168 168 CYS CYS A ? n 
A 1 169 HIS 169 169 169 HIS HIS A ? n 
A 1 170 GLY 170 170 170 GLY GLY A ? n 
A 1 171 VAL 171 171 171 VAL VAL A ? n 
A 1 172 ALA 172 172 172 ALA ALA A ? n 
A 1 173 ALA 173 173 173 ALA ALA A ? n 
A 1 174 GLY 174 174 174 GLY GLY A ? n 
A 1 175 VAL 175 175 175 VAL VAL A ? n 
A 1 176 LEU 176 176 176 LEU LEU A ? n 
A 1 177 SER 177 177 177 SER SER A ? n 
A 1 178 PHE 178 178 178 PHE PHE A ? n 
A 1 179 SER 179 179 179 SER SER A ? n 
A 1 180 ALA 180 180 180 ALA ALA A ? n 
A 1 181 GLY 181 181 181 GLY GLY A ? n 
A 1 182 ASP 182 182 182 ASP ASP A ? n 
A 1 183 CYS 183 183 183 CYS CYS A ? n 
A 1 184 LYS 184 184 184 LYS LYS A ? n 
A 1 185 ASP 185 185 185 ASP ASP A ? n 
A 1 186 VAL 186 186 186 VAL VAL A ? n 
A 1 187 PHE 187 187 187 PHE PHE A ? n 
A 1 188 LYS 188 188 188 LYS LYS A ? n 
A 1 189 PRO 189 189 189 PRO PRO A ? n 
A 1 190 PRO 190 190 190 PRO PRO A ? n 
A 1 191 VAL 191 191 191 VAL VAL A ? n 
A 1 192 PHE 192 192 192 PHE PHE A ? n 
A 1 193 THR 193 193 193 THR THR A ? n 
A 1 194 ALA 194 194 194 ALA ALA A ? n 
A 1 195 VAL 195 195 195 VAL VAL A ? n 
A 1 196 ALA 196 196 196 ALA ALA A ? n 
A 1 197 ASN 197 197 197 ASN ASN A ? n 
A 1 198 TYR 198 198 198 TYR TYR A ? n 
A 1 199 VAL 199 199 199 VAL VAL A ? n 
A 1 200 PRO 200 200 200 PRO PRO A ? n 
A 1 201 TRP 201 201 201 TRP TRP A ? n 
A 1 202 ILE 202 202 202 ILE ILE A ? n 
A 1 203 ASN 203 203 203 ASN ASN A ? n 
A 1 204 LYS 204 204 204 LYS LYS A ? n 
A 1 205 ILE 205 205 205 ILE ILE A ? n 
A 1 206 ILE 206 206 206 ILE ILE A ? n 
A 1 207 GLY 207 207 207 GLY GLY A ? n 
# 
loop_
_atom_site.group_PDB 
_atom_site.id 
_atom_site.type_symbol 
_atom_site.label_atom_id 
_atom_site.label_alt_id 
_atom_site.label_comp_id 
_atom_site.label_asym_id 
_atom_site.label_entity_id 
_atom_site.label_seq_id 
_atom_site.pdbx_PDB_ins_code 
_atom_site.Cartn_x 
_atom_site.Cartn_y 
_atom_site.Cartn_z 
_atom_site.occupancy 
_atom_site.B_iso_or_equiv 
_atom_site.pdbx_formal_charge 
_atom_site.auth_seq_id 
_atom_site.auth_comp_id 
_atom_site.auth_asym_id 
_atom_site.auth_atom_id 
_atom_site.pdbx_PDB_model_num 
ATOM 1    N N   ? MET A 1   1 ?   7.148   4.520   4.484 1.000 93.580 ? 1   MET A N   1 
ATOM 2    C CA  ? MET A 1   1 ?   7.169   3.490   3.450 1.000 93.580 ? 1   MET A CA  1 
ATOM 3    C C   ? MET A 1   1 ?   7.948   2.265   3.918 1.000 93.580 ? 1   MET A C   1 
ATOM 4    C CB  ? MET A 1   1 ?   7.781   4.036   2.158 1.000 93.580 ? 1   MET A CB  1 
ATOM 5    O O   ? MET A 1   1 ?   8.999   2.396   4.547 1.000 93.580 ? 1   MET A O   1 
ATOM 6    C CG  ? MET A 1   1 ?   6.871   4.994   1.407 1.000 93.580 ? 1   MET A CG  1 
ATOM 7    S SD  ? MET A 1   1 ?   5.378   4.165   0.734 1.000 93.580 ? 1   MET A SD  1 
ATOM 8    C CE  ? MET A 1   1 ?   6.148   3.049  -0.472 1.000 93.580 ? 1   MET A CE  1 
ATOM 9    N N   ? VAL A 1   2 ?   7.430   1.115   3.740 1.000 97.260 ? 2   VAL A N   1 
ATOM 10   C CA  ? VAL A 1   2 ?   8.062  -0.151   4.098 1.000 97.260 ? 2   VAL A CA  1 
ATOM 11   C C   ? VAL A 1   2 ?   8.515  -0.879   2.834 1.000 97.260 ? 2   VAL A C   1 
ATOM 12   C CB  ? VAL A 1   2 ?   7.109  -1.049   4.917 1.000 97.260 ? 2   VAL A CB  1 
ATOM 13   O O   ? VAL A 1   2 ?   7.723  -1.082   1.910 1.000 97.260 ? 2   VAL A O   1 
ATOM 14   C CG1 ? VAL A 1   2 ?   7.807  -2.345   5.328 1.000 97.260 ? 2   VAL A CG1 1 
ATOM 15   C CG2 ? VAL A 1   2 ?   6.597  -0.301   6.147 1.000 97.260 ? 2   VAL A CG2 1 
ATOM 16   N N   ? SER A 1   3 ?   9.817  -1.185   2.774 1.000 96.960 ? 3   SER A N   1 
ATOM 17   C CA  ? SER A 1   3 ?  10.327  -2.042   1.708 1.000 96.960 ? 3   SER A CA  1 
ATOM 18   C C   ? SER A 1   3 ?  10.198  -3.516   2.075 1.000 96.960 ? 3   SER A C   1 
ATOM 19   C CB  ? SER A 1   3 ?  11.788  -1.709   1.406 1.000 96.960 ? 3   SER A CB  1 
ATOM 20   O O   ? SER A 1   3 ?  10.797  -3.974   3.050 1.000 96.960 ? 3   SER A O   1 
ATOM 21   O OG  ? SER A 1   3 ?  12.273  -2.501   0.335 1.000 96.960 ? 3   SER A OG  1 
ATOM 22   N N   ? ILE A 1   4 ?   9.399  -4.237   1.299 1.000 96.800 ? 4   ILE A N   1 
ATOM 23   C CA  ? ILE A 1   4 ?   9.218  -5.673   1.483 1.000 96.800 ? 4   ILE A CA  1 
ATOM 24   C C   ? ILE A 1   4 ?  10.181  -6.435   0.575 1.000 96.800 ? 4   ILE A C   1 
ATOM 25   C CB  ? ILE A 1   4 ?   7.761  -6.101   1.199 1.000 96.800 ? 4   ILE A CB  1 
ATOM 26   O O   ? ILE A 1   4 ?  10.128  -6.298  -0.649 1.000 96.800 ? 4   ILE A O   1 
ATOM 27   C CG1 ? ILE A 1   4 ?   6.794  -5.345   2.117 1.000 96.800 ? 4   ILE A CG1 1 
ATOM 28   C CG2 ? ILE A 1   4 ?   7.601  -7.615   1.361 1.000 96.800 ? 4   ILE A CG2 1 
ATOM 29   C CD1 ? ILE A 1   4 ?   5.324  -5.573   1.790 1.000 96.800 ? 4   ILE A CD1 1 
ATOM 30   N N   ? ARG A 1   5 ?  11.010  -7.249   1.190 1.000 95.390 ? 5   ARG A N   1 
ATOM 31   C CA  ? ARG A 1   5 ?  12.130  -7.819   0.449 1.000 95.390 ? 5   ARG A CA  1 
ATOM 32   C C   ? ARG A 1   5 ?  12.081  -9.344   0.471 1.000 95.390 ? 5   ARG A C   1 
ATOM 33   C CB  ? ARG A 1   5 ?  13.461  -7.330   1.024 1.000 95.390 ? 5   ARG A CB  1 
ATOM 34   O O   ? ARG A 1   5 ?  11.702  -9.943   1.479 1.000 95.390 ? 5   ARG A O   1 
ATOM 35   C CG  ? ARG A 1   5 ?  13.679  -5.832   0.882 1.000 95.390 ? 5   ARG A CG  1 
ATOM 36   C CD  ? ARG A 1   5 ?  15.039  -5.407   1.420 1.000 95.390 ? 5   ARG A CD  1 
ATOM 37   N NE  ? ARG A 1   5 ?  15.333  -4.013   1.100 1.000 95.390 ? 5   ARG A NE  1 
ATOM 38   N NH1 ? ARG A 1   5 ?  17.377  -3.981   2.177 1.000 95.390 ? 5   ARG A NH1 1 
ATOM 39   N NH2 ? ARG A 1   5 ?  16.603  -2.099   1.121 1.000 95.390 ? 5   ARG A NH2 1 
ATOM 40   C CZ  ? ARG A 1   5 ?  16.437  -3.368   1.467 1.000 95.390 ? 5   ARG A CZ  1 
ATOM 41   N N   ? ASN A 1   6 ?  12.371  -9.851  -0.694 1.000 94.080 ? 6   ASN A N   1 
ATOM 42   C CA  ? ASN A 1   6 ?  12.714 -11.263  -0.821 1.000 94.080 ? 6   ASN A CA  1 
ATOM 43   C C   ? ASN A 1   6 ?  14.203 -11.456  -1.093 1.000 94.080 ? 6   ASN A C   1 
ATOM 44   C CB  ? ASN A 1   6 ?  11.883 -11.921  -1.925 1.000 94.080 ? 6   ASN A CB  1 
ATOM 45   O O   ? ASN A 1   6 ?  14.727 -10.954  -2.090 1.000 94.080 ? 6   ASN A O   1 
ATOM 46   C CG  ? ASN A 1   6 ?  12.058 -13.426  -1.969 1.000 94.080 ? 6   ASN A CG  1 
ATOM 47   N ND2 ? ASN A 1   6 ?  11.341 -14.080  -2.875 1.000 94.080 ? 6   ASN A ND2 1 
ATOM 48   O OD1 ? ASN A 1   6 ?  12.829 -13.997  -1.193 1.000 94.080 ? 6   ASN A OD1 1 
ATOM 49   N N   ? SER A 1   7 ?  14.904 -12.284  -0.199 1.000 89.340 ? 7   SER A N   1 
ATOM 50   C CA  ? SER A 1   7 ?  16.343 -12.497  -0.314 1.000 89.340 ? 7   SER A CA  1 
ATOM 51   C C   ? SER A 1   7 ?  17.077 -11.188  -0.584 1.000 89.340 ? 7   SER A C   1 
ATOM 52   C CB  ? SER A 1   7 ?  16.650 -13.501  -1.426 1.000 89.340 ? 7   SER A CB  1 
ATOM 53   O O   ? SER A 1   7 ?  17.908 -11.111  -1.491 1.000 89.340 ? 7   SER A O   1 
ATOM 54   O OG  ? SER A 1   7 ?  16.063 -14.760  -1.143 1.000 89.340 ? 7   SER A OG  1 
ATOM 55   N N   ? LYS A 1   8 ?  16.645  -9.961   0.091 1.000 86.950 ? 8   LYS A N   1 
ATOM 56   C CA  ? LYS A 1   8 ?  17.329  -8.671   0.123 1.000 86.950 ? 8   LYS A CA  1 
ATOM 57   C C   ? LYS A 1   8 ?  16.935  -7.810  -1.074 1.000 86.950 ? 8   LYS A C   1 
ATOM 58   C CB  ? LYS A 1   8 ?  18.845  -8.868   0.149 1.000 86.950 ? 8   LYS A CB  1 
ATOM 59   O O   ? LYS A 1   8 ?  17.371  -6.664  -1.191 1.000 86.950 ? 8   LYS A O   1 
ATOM 60   C CG  ? LYS A 1   8 ?  19.364  -9.505   1.430 1.000 86.950 ? 8   LYS A CG  1 
ATOM 61   C CD  ? LYS A 1   8 ?  20.883  -9.619   1.423 1.000 86.950 ? 8   LYS A CD  1 
ATOM 62   C CE  ? LYS A 1   8 ?  21.400 -10.307   2.679 1.000 86.950 ? 8   LYS A CE  1 
ATOM 63   N NZ  ? LYS A 1   8 ?  22.889 -10.417   2.677 1.000 86.950 ? 8   LYS A NZ  1 
ATOM 64   N N   ? SER A 1   9 ?  16.108  -8.468  -1.932 1.000 92.530 ? 9   SER A N   1 
ATOM 65   C CA  ? SER A 1   9 ?  15.623  -7.706  -3.078 1.000 92.530 ? 9   SER A CA  1 
ATOM 66   C C   ? SER A 1   9 ?  14.215  -7.175  -2.833 1.000 92.530 ? 9   SER A C   1 
ATOM 67   C CB  ? SER A 1   9 ?  15.640  -8.568  -4.341 1.000 92.530 ? 9   SER A CB  1 
ATOM 68   O O   ? SER A 1   9 ?  13.337  -7.914  -2.384 1.000 92.530 ? 9   SER A O   1 
ATOM 69   O OG  ? SER A 1   9 ?  16.966  -8.922  -4.691 1.000 92.530 ? 9   SER A OG  1 
ATOM 70   N N   ? HIS A 1  10 ?  14.081  -5.899  -3.200 1.000 94.810 ? 10  HIS A N   1 
ATOM 71   C CA  ? HIS A 1  10 ?  12.770  -5.271  -3.078 1.000 94.810 ? 10  HIS A CA  1 
ATOM 72   C C   ? HIS A 1  10 ?  11.765  -5.907  -4.032 1.000 94.810 ? 10  HIS A C   1 
ATOM 73   C CB  ? HIS A 1  10 ?  12.869  -3.768  -3.344 1.000 94.810 ? 10  HIS A CB  1 
ATOM 74   O O   ? HIS A 1  10 ?  12.039  -6.048  -5.226 1.000 94.810 ? 10  HIS A O   1 
ATOM 75   C CG  ? HIS A 1  10 ?  11.549  -3.066  -3.316 1.000 94.810 ? 10  HIS A CG  1 
ATOM 76   C CD2 ? HIS A 1  10 ?  10.706  -2.717  -4.316 1.000 94.810 ? 10  HIS A CD2 1 
ATOM 77   N ND1 ? HIS A 1  10 ?  10.960  -2.636  -2.147 1.000 94.810 ? 10  HIS A ND1 1 
ATOM 78   C CE1 ? HIS A 1  10 ?   9.808  -2.052  -2.430 1.000 94.810 ? 10  HIS A CE1 1 
ATOM 79   N NE2 ? HIS A 1  10 ?   9.630  -2.088  -3.740 1.000 94.810 ? 10  HIS A NE2 1 
ATOM 80   N N   ? ILE A 1  11 ?  10.573  -6.217  -3.513 1.000 95.220 ? 11  ILE A N   1 
ATOM 81   C CA  ? ILE A 1  11 ?   9.577  -6.827  -4.387 1.000 95.220 ? 11  ILE A CA  1 
ATOM 82   C C   ? ILE A 1  11 ?   8.249  -6.084  -4.254 1.000 95.220 ? 11  ILE A C   1 
ATOM 83   C CB  ? ILE A 1  11 ?   9.386  -8.326  -4.067 1.000 95.220 ? 11  ILE A CB  1 
ATOM 84   O O   ? ILE A 1  11 ?   7.438  -6.078  -5.183 1.000 95.220 ? 11  ILE A O   1 
ATOM 85   C CG1 ? ILE A 1  11 ?   8.970  -8.512  -2.604 1.000 95.220 ? 11  ILE A CG1 1 
ATOM 86   C CG2 ? ILE A 1  11 ?  10.665  -9.111  -4.377 1.000 95.220 ? 11  ILE A CG2 1 
ATOM 87   C CD1 ? ILE A 1  11 ?   8.482  -9.915  -2.272 1.000 95.220 ? 11  ILE A CD1 1 
ATOM 88   N N   ? CYS A 1  12 ?   7.969  -5.457  -3.150 1.000 96.890 ? 12  CYS A N   1 
ATOM 89   C CA  ? CYS A 1  12 ?   6.765  -4.669  -2.911 1.000 96.890 ? 12  CYS A CA  1 
ATOM 90   C C   ? CYS A 1  12 ?   7.018  -3.591  -1.863 1.000 96.890 ? 12  CYS A C   1 
ATOM 91   C CB  ? CYS A 1  12 ?   5.615  -5.569  -2.462 1.000 96.890 ? 12  CYS A CB  1 
ATOM 92   O O   ? CYS A 1  12 ?   8.031  -3.626  -1.162 1.000 96.890 ? 12  CYS A O   1 
ATOM 93   S SG  ? CYS A 1  12 ?   4.852  -6.500  -3.809 1.000 96.890 ? 12  CYS A SG  1 
ATOM 94   N N   ? GLY A 1  13 ?   6.040  -2.723  -1.818 1.000 97.020 ? 13  GLY A N   1 
ATOM 95   C CA  ? GLY A 1  13 ?   6.044  -1.717  -0.768 1.000 97.020 ? 13  GLY A CA  1 
ATOM 96   C C   ? GLY A 1  13 ?   4.971  -1.944   0.280 1.000 97.020 ? 13  GLY A C   1 
ATOM 97   O O   ? GLY A 1  13 ?   4.201  -2.903   0.191 1.000 97.020 ? 13  GLY A O   1 
ATOM 98   N N   ? GLY A 1  14 ?   4.887  -1.121   1.295 1.000 97.750 ? 14  GLY A N   1 
ATOM 99   C CA  ? GLY A 1  14 ?   3.892  -1.092   2.355 1.000 97.750 ? 14  GLY A CA  1 
ATOM 100  C C   ? GLY A 1  14 ?   3.898   0.204   3.144 1.000 97.750 ? 14  GLY A C   1 
ATOM 101  O O   ? GLY A 1  14 ?   4.740   1.073   2.913 1.000 97.750 ? 14  GLY A O   1 
ATOM 102  N N   ? ALA A 1  15 ?   2.893   0.294   4.012 1.000 97.890 ? 15  ALA A N   1 
ATOM 103  C CA  ? ALA A 1  15 ?   2.788   1.472   4.870 1.000 97.890 ? 15  ALA A CA  1 
ATOM 104  C C   ? ALA A 1  15 ?   2.673   1.072   6.338 1.000 97.890 ? 15  ALA A C   1 
ATOM 105  C CB  ? ALA A 1  15 ?   1.589   2.324   4.459 1.000 97.890 ? 15  ALA A CB  1 
ATOM 106  O O   ? ALA A 1  15 ?   1.891   0.185   6.688 1.000 97.890 ? 15  ALA A O   1 
ATOM 107  N N   ? LEU A 1  16 ?   3.550   1.708   7.106 1.000 98.100 ? 16  LEU A N   1 
ATOM 108  C CA  ? LEU A 1  16 ?   3.438   1.547   8.552 1.000 98.100 ? 16  LEU A CA  1 
ATOM 109  C C   ? LEU A 1  16 ?   2.224   2.296   9.090 1.000 98.100 ? 16  LEU A C   1 
ATOM 110  C CB  ? LEU A 1  16 ?   4.708   2.043   9.247 1.000 98.100 ? 16  LEU A CB  1 
ATOM 111  O O   ? LEU A 1  16 ?   2.164   3.525   9.014 1.000 98.100 ? 16  LEU A O   1 
ATOM 112  C CG  ? LEU A 1  16 ?   4.825   1.742  10.742 1.000 98.100 ? 16  LEU A CG  1 
ATOM 113  C CD1 ? LEU A 1  16 ?   4.969   0.241  10.971 1.000 98.100 ? 16  LEU A CD1 1 
ATOM 114  C CD2 ? LEU A 1  16 ?   6.002   2.497  11.350 1.000 98.100 ? 16  LEU A CD2 1 
ATOM 115  N N   ? ILE A 1  17 ?   1.222   1.517   9.689 1.000 97.450 ? 17  ILE A N   1 
ATOM 116  C CA  ? ILE A 1  17 ?  -0.025   2.146  10.111 1.000 97.450 ? 17  ILE A CA  1 
ATOM 117  C C   ? ILE A 1  17 ?  -0.090   2.190  11.636 1.000 97.450 ? 17  ILE A C   1 
ATOM 118  C CB  ? ILE A 1  17 ?  -1.254   1.401   9.543 1.000 97.450 ? 17  ILE A CB  1 
ATOM 119  O O   ? ILE A 1  17 ?  -0.851   2.974  12.208 1.000 97.450 ? 17  ILE A O   1 
ATOM 120  C CG1 ? ILE A 1  17 ?  -1.202  -0.083   9.925 1.000 97.450 ? 17  ILE A CG1 1 
ATOM 121  C CG2 ? ILE A 1  17 ?  -1.335   1.573   8.024 1.000 97.450 ? 17  ILE A CG2 1 
ATOM 122  C CD1 ? ILE A 1  17 ?  -2.497  -0.837   9.655 1.000 97.450 ? 17  ILE A CD1 1 
ATOM 123  N N   ? LYS A 1  18 ?   0.737   1.394  12.343 1.000 97.200 ? 18  LYS A N   1 
ATOM 124  C CA  ? LYS A 1  18 ?   1.074   1.360  13.764 1.000 97.200 ? 18  LYS A CA  1 
ATOM 125  C C   ? LYS A 1  18 ?   2.501   0.864  13.978 1.000 97.200 ? 18  LYS A C   1 
ATOM 126  C CB  ? LYS A 1  18 ?   0.090   0.473  14.528 1.000 97.200 ? 18  LYS A CB  1 
ATOM 127  O O   ? LYS A 1  18 ?   3.103   0.281  13.074 1.000 97.200 ? 18  LYS A O   1 
ATOM 128  C CG  ? LYS A 1  18 ?  -1.329   1.020  14.574 1.000 97.200 ? 18  LYS A CG  1 
ATOM 129  C CD  ? LYS A 1  18 ?  -2.192   0.253  15.568 1.000 97.200 ? 18  LYS A CD  1 
ATOM 130  C CE  ? LYS A 1  18 ?  -3.584   0.858  15.685 1.000 97.200 ? 18  LYS A CE  1 
ATOM 131  N NZ  ? LYS A 1  18 ?  -4.420   0.134  16.690 1.000 97.200 ? 18  LYS A NZ  1 
ATOM 132  N N   ? GLU A 1  19 ?   3.094   1.083  15.171 1.000 97.460 ? 19  GLU A N   1 
ATOM 133  C CA  ? GLU A 1  19 ?   4.499   0.795  15.442 1.000 97.460 ? 19  GLU A CA  1 
ATOM 134  C C   ? GLU A 1  19 ?   4.824  -0.671  15.172 1.000 97.460 ? 19  GLU A C   1 
ATOM 135  C CB  ? GLU A 1  19 ?   4.853   1.155  16.887 1.000 97.460 ? 19  GLU A CB  1 
ATOM 136  O O   ? GLU A 1  19 ?   5.979  -1.021  14.921 1.000 97.460 ? 19  GLU A O   1 
ATOM 137  C CG  ? GLU A 1  19 ?   4.889   2.653  17.156 1.000 97.460 ? 19  GLU A CG  1 
ATOM 138  C CD  ? GLU A 1  19 ?   5.297   2.997  18.580 1.000 97.460 ? 19  GLU A CD  1 
ATOM 139  O OE1 ? GLU A 1  19 ?   5.499   4.195  18.881 1.000 97.460 ? 19  GLU A OE1 1 
ATOM 140  O OE2 ? GLU A 1  19 ?   5.415   2.060  19.401 1.000 97.460 ? 19  GLU A OE2 1 
ATOM 141  N N   ? LYS A 1  20 ?   3.709  -1.532  15.069 1.000 98.050 ? 20  LYS A N   1 
ATOM 142  C CA  ? LYS A 1  20 ?   3.962  -2.954  14.858 1.000 98.050 ? 20  LYS A CA  1 
ATOM 143  C C   ? LYS A 1  20 ?   3.254  -3.459  13.603 1.000 98.050 ? 20  LYS A C   1 
ATOM 144  C CB  ? LYS A 1  20 ?   3.514  -3.766  16.074 1.000 98.050 ? 20  LYS A CB  1 
ATOM 145  O O   ? LYS A 1  20 ?   3.305  -4.650  13.292 1.000 98.050 ? 20  LYS A O   1 
ATOM 146  C CG  ? LYS A 1  20 ?   4.320  -3.488  17.335 1.000 98.050 ? 20  LYS A CG  1 
ATOM 147  C CD  ? LYS A 1  20 ?   3.872  -4.372  18.491 1.000 98.050 ? 20  LYS A CD  1 
ATOM 148  C CE  ? LYS A 1  20 ?   4.693  -4.112  19.747 1.000 98.050 ? 20  LYS A CE  1 
ATOM 149  N NZ  ? LYS A 1  20 ?   4.272  -4.993  20.877 1.000 98.050 ? 20  LYS A NZ  1 
ATOM 150  N N   ? TRP A 1  21 ?   2.543  -2.548  12.946 1.000 98.360 ? 21  TRP A N   1 
ATOM 151  C CA  ? TRP A 1  21 ?   1.659  -3.061  11.905 1.000 98.360 ? 21  TRP A CA  1 
ATOM 152  C C   ? TRP A 1  21 ?   1.914  -2.356  10.578 1.000 98.360 ? 21  TRP A C   1 
ATOM 153  C CB  ? TRP A 1  21 ?   0.192  -2.894  12.314 1.000 98.360 ? 21  TRP A CB  1 
ATOM 154  O O   ? TRP A 1  21 ?   1.961  -1.125  10.521 1.000 98.360 ? 21  TRP A O   1 
ATOM 155  C CG  ? TRP A 1  21 ?  -0.227  -3.774  13.452 1.000 98.360 ? 21  TRP A CG  1 
ATOM 156  C CD1 ? TRP A 1  21 ?  -0.330  -3.425  14.770 1.000 98.360 ? 21  TRP A CD1 1 
ATOM 157  C CD2 ? TRP A 1  21 ?  -0.596  -5.155  13.373 1.000 98.360 ? 21  TRP A CD2 1 
ATOM 158  C CE2 ? TRP A 1  21 ?  -0.912  -5.578  14.683 1.000 98.360 ? 21  TRP A CE2 1 
ATOM 159  C CE3 ? TRP A 1  21 ?  -0.691  -6.075  12.321 1.000 98.360 ? 21  TRP A CE3 1 
ATOM 160  N NE1 ? TRP A 1  21 ?  -0.741  -4.505  15.516 1.000 98.360 ? 21  TRP A NE1 1 
ATOM 161  C CH2 ? TRP A 1  21 ?  -1.401  -7.765  13.921 1.000 98.360 ? 21  TRP A CH2 1 
ATOM 162  C CZ2 ? TRP A 1  21 ?  -1.316  -6.885  14.968 1.000 98.360 ? 21  TRP A CZ2 1 
ATOM 163  C CZ3 ? TRP A 1  21 ?  -1.094  -7.375  12.607 1.000 98.360 ? 21  TRP A CZ3 1 
ATOM 164  N N   ? VAL A 1  22 ?   2.085  -3.183   9.540 1.000 98.420 ? 22  VAL A N   1 
ATOM 165  C CA  ? VAL A 1  22 ?   2.283  -2.708   8.174 1.000 98.420 ? 22  VAL A CA  1 
ATOM 166  C C   ? VAL A 1  22 ?   1.077  -3.086   7.316 1.000 98.420 ? 22  VAL A C   1 
ATOM 167  C CB  ? VAL A 1  22 ?   3.578  -3.280   7.556 1.000 98.420 ? 22  VAL A CB  1 
ATOM 168  O O   ? VAL A 1  22 ?   0.577  -4.210   7.398 1.000 98.420 ? 22  VAL A O   1 
ATOM 169  C CG1 ? VAL A 1  22 ?   3.656  -2.951   6.066 1.000 98.420 ? 22  VAL A CG1 1 
ATOM 170  C CG2 ? VAL A 1  22 ?   4.803  -2.739   8.290 1.000 98.420 ? 22  VAL A CG2 1 
ATOM 171  N N   ? LEU A 1  23 ?   0.621  -2.111   6.569 1.000 98.460 ? 23  LEU A N   1 
ATOM 172  C CA  ? LEU A 1  23 ?  -0.417  -2.307   5.563 1.000 98.460 ? 23  LEU A CA  1 
ATOM 173  C C   ? LEU A 1  23 ?   0.196  -2.509   4.181 1.000 98.460 ? 23  LEU A C   1 
ATOM 174  C CB  ? LEU A 1  23 ?  -1.374  -1.112   5.540 1.000 98.460 ? 23  LEU A CB  1 
ATOM 175  O O   ? LEU A 1  23 ?   1.018  -1.703   3.739 1.000 98.460 ? 23  LEU A O   1 
ATOM 176  C CG  ? LEU A 1  23 ?  -2.585  -1.231   4.614 1.000 98.460 ? 23  LEU A CG  1 
ATOM 177  C CD1 ? LEU A 1  23 ?  -3.556  -2.280   5.143 1.000 98.460 ? 23  LEU A CD1 1 
ATOM 178  C CD2 ? LEU A 1  23 ?  -3.278   0.119   4.463 1.000 98.460 ? 23  LEU A CD2 1 
ATOM 179  N N   ? THR A 1  24 ?  -0.238  -3.597   3.433 1.000 98.420 ? 24  THR A N   1 
ATOM 180  C CA  ? THR A 1  24 ?   0.293  -3.894   2.108 1.000 98.420 ? 24  THR A CA  1 
ATOM 181  C C   ? THR A 1  24 ?  -0.700  -4.725   1.300 1.000 98.420 ? 24  THR A C   1 
ATOM 182  C CB  ? THR A 1  24 ?   1.637  -4.640   2.199 1.000 98.420 ? 24  THR A CB  1 
ATOM 183  O O   ? THR A 1  24 ?  -1.821  -4.970   1.749 1.000 98.420 ? 24  THR A O   1 
ATOM 184  C CG2 ? THR A 1  24 ?   1.441  -6.065   2.709 1.000 98.420 ? 24  THR A CG2 1 
ATOM 185  O OG1 ? THR A 1  24 ?   2.240  -4.688   0.900 1.000 98.420 ? 24  THR A OG1 1 
ATOM 186  N N   ? ALA A 1  25 ?  -0.309  -5.076   0.110 1.000 98.220 ? 25  ALA A N   1 
ATOM 187  C CA  ? ALA A 1  25 ?  -1.168  -5.903  -0.733 1.000 98.220 ? 25  ALA A CA  1 
ATOM 188  C C   ? ALA A 1  25 ?  -0.988  -7.384  -0.414 1.000 98.220 ? 25  ALA A C   1 
ATOM 189  C CB  ? ALA A 1  25 ?  -0.876  -5.641  -2.209 1.000 98.220 ? 25  ALA A CB  1 
ATOM 190  O O   ? ALA A 1  25 ?   0.130  -7.840  -0.162 1.000 98.220 ? 25  ALA A O   1 
ATOM 191  N N   ? ALA A 1  26 ?  -2.088  -8.146  -0.479 1.000 97.580 ? 26  ALA A N   1 
ATOM 192  C CA  ? ALA A 1  26 ?  -2.070  -9.576  -0.184 1.000 97.580 ? 26  ALA A CA  1 
ATOM 193  C C   ? ALA A 1  26 ?  -1.261 -10.342  -1.227 1.000 97.580 ? 26  ALA A C   1 
ATOM 194  C CB  ? ALA A 1  26 ?  -3.493 -10.123  -0.112 1.000 97.580 ? 26  ALA A CB  1 
ATOM 195  O O   ? ALA A 1  26 ?  -0.628 -11.353  -0.911 1.000 97.580 ? 26  ALA A O   1 
ATOM 196  N N   ? HIS A 1  27 ?  -1.200  -9.840  -2.448 1.000 96.490 ? 27  HIS A N   1 
ATOM 197  C CA  ? HIS A 1  27 ?  -0.529 -10.556  -3.527 1.000 96.490 ? 27  HIS A CA  1 
ATOM 198  C C   ? HIS A 1  27 ?   0.985 -10.395  -3.438 1.000 96.490 ? 27  HIS A C   1 
ATOM 199  C CB  ? HIS A 1  27 ?  -1.030 -10.065  -4.887 1.000 96.490 ? 27  HIS A CB  1 
ATOM 200  O O   ? HIS A 1  27 ?   1.725 -11.014  -4.205 1.000 96.490 ? 27  HIS A O   1 
ATOM 201  C CG  ? HIS A 1  27 ?  -0.509  -8.716  -5.267 1.000 96.490 ? 27  HIS A CG  1 
ATOM 202  C CD2 ? HIS A 1  27 ?   0.662  -8.342  -5.833 1.000 96.490 ? 27  HIS A CD2 1 
ATOM 203  N ND1 ? HIS A 1  27 ?  -1.228  -7.557  -5.066 1.000 96.490 ? 27  HIS A ND1 1 
ATOM 204  C CE1 ? HIS A 1  27 ?  -0.519  -6.526  -5.495 1.000 96.490 ? 27  HIS A CE1 1 
ATOM 205  N NE2 ? HIS A 1  27 ?   0.632  -6.975  -5.965 1.000 96.490 ? 27  HIS A NE2 1 
ATOM 206  N N   ? CYS A 1  28 ?   1.463  -9.634  -2.461 1.000 95.630 ? 28  CYS A N   1 
ATOM 207  C CA  ? CYS A 1  28 ?   2.881  -9.318  -2.329 1.000 95.630 ? 28  CYS A CA  1 
ATOM 208  C C   ? CYS A 1  28 ?   3.625 -10.438  -1.612 1.000 95.630 ? 28  CYS A C   1 
ATOM 209  C CB  ? CYS A 1  28 ?   3.070  -8.003  -1.575 1.000 95.630 ? 28  CYS A CB  1 
ATOM 210  O O   ? CYS A 1  28 ?   4.857 -10.475  -1.619 1.000 95.630 ? 28  CYS A O   1 
ATOM 211  S SG  ? CYS A 1  28 ?   2.819  -6.535  -2.596 1.000 95.630 ? 28  CYS A SG  1 
ATOM 212  N N   ? PHE A 1  29 ?   2.963 -11.309  -1.111 1.000 91.360 ? 29  PHE A N   1 
ATOM 213  C CA  ? PHE A 1  29 ?   3.644 -12.288  -0.272 1.000 91.360 ? 29  PHE A CA  1 
ATOM 214  C C   ? PHE A 1  29 ?   3.946 -13.558  -1.058 1.000 91.360 ? 29  PHE A C   1 
ATOM 215  C CB  ? PHE A 1  29 ?   2.800 -12.621   0.961 1.000 91.360 ? 29  PHE A CB  1 
ATOM 216  O O   ? PHE A 1  29 ?   3.031 -14.218  -1.556 1.000 91.360 ? 29  PHE A O   1 
ATOM 217  C CG  ? PHE A 1  29 ?   3.064 -11.722   2.139 1.000 91.360 ? 29  PHE A CG  1 
ATOM 218  C CD1 ? PHE A 1  29 ?   3.762 -12.190   3.245 1.000 91.360 ? 29  PHE A CD1 1 
ATOM 219  C CD2 ? PHE A 1  29 ?   2.613 -10.409   2.139 1.000 91.360 ? 29  PHE A CD2 1 
ATOM 220  C CE1 ? PHE A 1  29 ?   4.008 -11.360   4.337 1.000 91.360 ? 29  PHE A CE1 1 
ATOM 221  C CE2 ? PHE A 1  29 ?   2.855  -9.573   3.226 1.000 91.360 ? 29  PHE A CE2 1 
ATOM 222  C CZ  ? PHE A 1  29 ?   3.552 -10.052   4.324 1.000 91.360 ? 29  PHE A CZ  1 
ATOM 223  N N   ? ASN A 1  30 ?   5.353 -13.853  -1.250 1.000 86.340 ? 30  ASN A N   1 
ATOM 224  C CA  ? ASN A 1  30 ?   5.912 -15.035  -1.898 1.000 86.340 ? 30  ASN A CA  1 
ATOM 225  C C   ? ASN A 1  30 ?   7.219 -15.470  -1.240 1.000 86.340 ? 30  ASN A C   1 
ATOM 226  C CB  ? ASN A 1  30 ?   6.130 -14.777  -3.390 1.000 86.340 ? 30  ASN A CB  1 
ATOM 227  O O   ? ASN A 1  30 ?   8.285 -14.942  -1.560 1.000 86.340 ? 30  ASN A O   1 
ATOM 228  C CG  ? ASN A 1  30 ?   6.500 -16.033  -4.153 1.000 86.340 ? 30  ASN A CG  1 
ATOM 229  N ND2 ? ASN A 1  30 ?   7.127 -15.861  -5.311 1.000 86.340 ? 30  ASN A ND2 1 
ATOM 230  O OD1 ? ASN A 1  30 ?   6.225 -17.150  -3.705 1.000 86.340 ? 30  ASN A OD1 1 
ATOM 231  N N   ? GLY A 1  31 ?   7.298 -16.436  -0.215 1.000 83.800 ? 31  GLY A N   1 
ATOM 232  C CA  ? GLY A 1  31 ?   8.543 -16.928   0.353 1.000 83.800 ? 31  GLY A CA  1 
ATOM 233  C C   ? GLY A 1  31 ?   9.014 -16.119   1.547 1.000 83.800 ? 31  GLY A C   1 
ATOM 234  O O   ? GLY A 1  31 ?   8.246 -15.343   2.120 1.000 83.800 ? 31  GLY A O   1 
ATOM 235  N N   ? PRO A 1  32 ?  10.209 -16.516   2.078 1.000 88.690 ? 32  PRO A N   1 
ATOM 236  C CA  ? PRO A 1  32 ?  10.761 -15.775   3.214 1.000 88.690 ? 32  PRO A CA  1 
ATOM 237  C C   ? PRO A 1  32 ?  10.944 -14.288   2.915 1.000 88.690 ? 32  PRO A C   1 
ATOM 238  C CB  ? PRO A 1  32 ?  12.112 -16.453   3.455 1.000 88.690 ? 32  PRO A CB  1 
ATOM 239  O O   ? PRO A 1  32 ?  11.612 -13.928   1.943 1.000 88.690 ? 32  PRO A O   1 
ATOM 240  C CG  ? PRO A 1  32 ?  12.012 -17.766   2.748 1.000 88.690 ? 32  PRO A CG  1 
ATOM 241  C CD  ? PRO A 1  32 ?  11.051 -17.619   1.604 1.000 88.690 ? 32  PRO A CD  1 
ATOM 242  N N   ? ILE A 1  33 ?  10.316 -13.359   3.713 1.000 94.090 ? 33  ILE A N   1 
ATOM 243  C CA  ? ILE A 1  33 ?  10.256 -11.921   3.479 1.000 94.090 ? 33  ILE A CA  1 
ATOM 244  C C   ? ILE A 1  33 ?  10.810 -11.177   4.692 1.000 94.090 ? 33  ILE A C   1 
ATOM 245  C CB  ? ILE A 1  33 ?   8.812 -11.457   3.180 1.000 94.090 ? 33  ILE A CB  1 
ATOM 246  O O   ? ILE A 1  33 ?  10.631 -11.613   5.831 1.000 94.090 ? 33  ILE A O   1 
ATOM 247  C CG1 ? ILE A 1  33 ?   8.318 -12.066   1.863 1.000 94.090 ? 33  ILE A CG1 1 
ATOM 248  C CG2 ? ILE A 1  33 ?   8.733  -9.928   3.141 1.000 94.090 ? 33  ILE A CG2 1 
ATOM 249  C CD1 ? ILE A 1  33 ?   6.846 -11.805   1.574 1.000 94.090 ? 33  ILE A CD1 1 
ATOM 250  N N   ? THR A 1  34 ?  11.515 -10.082   4.430 1.000 95.830 ? 34  THR A N   1 
ATOM 251  C CA  ? THR A 1  34 ?  11.914  -9.119   5.451 1.000 95.830 ? 34  THR A CA  1 
ATOM 252  C C   ? THR A 1  34 ?  11.350  -7.736   5.141 1.000 95.830 ? 34  THR A C   1 
ATOM 253  C CB  ? THR A 1  34 ?  13.447  -9.036   5.572 1.000 95.830 ? 34  THR A CB  1 
ATOM 254  O O   ? THR A 1  34 ?  11.045  -7.429   3.987 1.000 95.830 ? 34  THR A O   1 
ATOM 255  C CG2 ? THR A 1  34 ?  14.038 -10.373   6.009 1.000 95.830 ? 34  THR A CG2 1 
ATOM 256  O OG1 ? THR A 1  34 ?  14.002  -8.674   4.301 1.000 95.830 ? 34  THR A OG1 1 
ATOM 257  N N   ? LEU A 1  35 ?  11.165  -6.951   6.230 1.000 97.040 ? 35  LEU A N   1 
ATOM 258  C CA  ? LEU A 1  35 ?  10.634  -5.599   6.088 1.000 97.040 ? 35  LEU A CA  1 
ATOM 259  C C   ? LEU A 1  35 ?  11.675  -4.561   6.494 1.000 97.040 ? 35  LEU A C   1 
ATOM 260  C CB  ? LEU A 1  35 ?   9.369  -5.429   6.934 1.000 97.040 ? 35  LEU A CB  1 
ATOM 261  O O   ? LEU A 1  35 ?  12.318  -4.696   7.538 1.000 97.040 ? 35  LEU A O   1 
ATOM 262  C CG  ? LEU A 1  35 ?   8.270  -6.472   6.727 1.000 97.040 ? 35  LEU A CG  1 
ATOM 263  C CD1 ? LEU A 1  35 ?   7.216  -6.355   7.823 1.000 97.040 ? 35  LEU A CD1 1 
ATOM 264  C CD2 ? LEU A 1  35 ?   7.636  -6.317   5.349 1.000 97.040 ? 35  LEU A CD2 1 
ATOM 265  N N   ? VAL A 1  36 ?  11.856  -3.596   5.642 1.000 96.870 ? 36  VAL A N   1 
ATOM 266  C CA  ? VAL A 1  36 ?  12.801  -2.523   5.932 1.000 96.870 ? 36  VAL A CA  1 
ATOM 267  C C   ? VAL A 1  36 ?  12.063  -1.187   5.997 1.000 96.870 ? 36  VAL A C   1 
ATOM 268  C CB  ? VAL A 1  36 ?  13.929  -2.458   4.878 1.000 96.870 ? 36  VAL A CB  1 
ATOM 269  O O   ? VAL A 1  36 ?  11.390  -0.796   5.041 1.000 96.870 ? 36  VAL A O   1 
ATOM 270  C CG1 ? VAL A 1  36 ?  14.934  -1.363   5.229 1.000 96.870 ? 36  VAL A CG1 1 
ATOM 271  C CG2 ? VAL A 1  36 ?  14.627  -3.811   4.761 1.000 96.870 ? 36  VAL A CG2 1 
ATOM 272  N N   ? LEU A 1  37 ?  12.187  -0.510   7.159 1.000 96.920 ? 37  LEU A N   1 
ATOM 273  C CA  ? LEU A 1  37 ?  11.637   0.827   7.352 1.000 96.920 ? 37  LEU A CA  1 
ATOM 274  C C   ? LEU A 1  37 ?  12.742   1.878   7.328 1.000 96.920 ? 37  LEU A C   1 
ATOM 275  C CB  ? LEU A 1  37 ?  10.870   0.906   8.675 1.000 96.920 ? 37  LEU A CB  1 
ATOM 276  O O   ? LEU A 1  37 ?  13.865   1.614   7.762 1.000 96.920 ? 37  LEU A O   1 
ATOM 277  C CG  ? LEU A 1  37 ?   9.573   0.098   8.756 1.000 96.920 ? 37  LEU A CG  1 
ATOM 278  C CD1 ? LEU A 1  37 ?   9.872  -1.347   9.138 1.000 96.920 ? 37  LEU A CD1 1 
ATOM 279  C CD2 ? LEU A 1  37 ?   8.610   0.733   9.753 1.000 96.920 ? 37  LEU A CD2 1 
ATOM 280  N N   ? GLY A 1  38 ?  12.391   3.081   6.750 1.000 94.040 ? 38  GLY A N   1 
ATOM 281  C CA  ? GLY A 1  38 ?  13.298   4.214   6.843 1.000 94.040 ? 38  GLY A CA  1 
ATOM 282  C C   ? GLY A 1  38 ?  14.350   4.229   5.750 1.000 94.040 ? 38  GLY A C   1 
ATOM 283  O O   ? GLY A 1  38 ?  15.301   5.010   5.807 1.000 94.040 ? 38  GLY A O   1 
ATOM 284  N N   ? ALA A 1  39 ?  14.179   3.301   4.741 1.000 93.280 ? 39  ALA A N   1 
ATOM 285  C CA  ? ALA A 1  39 ?  15.110   3.248   3.617 1.000 93.280 ? 39  ALA A CA  1 
ATOM 286  C C   ? ALA A 1  39 ?  14.748   4.282   2.555 1.000 93.280 ? 39  ALA A C   1 
ATOM 287  C CB  ? ALA A 1  39 ?  15.131   1.849   3.008 1.000 93.280 ? 39  ALA A CB  1 
ATOM 288  O O   ? ALA A 1  39 ?  13.584   4.399   2.165 1.000 93.280 ? 39  ALA A O   1 
ATOM 289  N N   ? HIS A 1  40 ?  15.638   5.127   2.150 1.000 92.470 ? 40  HIS A N   1 
ATOM 290  C CA  ? HIS A 1  40 ?  15.461   6.045   1.031 1.000 92.470 ? 40  HIS A CA  1 
ATOM 291  C C   ? HIS A 1  40 ?  16.166   5.531  -0.221 1.000 92.470 ? 40  HIS A C   1 
ATOM 292  C CB  ? HIS A 1  40 ?  15.983   7.437   1.392 1.000 92.470 ? 40  HIS A CB  1 
ATOM 293  O O   ? HIS A 1  40 ?  15.722   5.794  -1.340 1.000 92.470 ? 40  HIS A O   1 
ATOM 294  C CG  ? HIS A 1  40 ?  15.723   8.467   0.340 1.000 92.470 ? 40  HIS A CG  1 
ATOM 295  C CD2 ? HIS A 1  40 ?  16.569   9.136  -0.479 1.000 92.470 ? 40  HIS A CD2 1 
ATOM 296  N ND1 ? HIS A 1  40 ?  14.456   8.920   0.039 1.000 92.470 ? 40  HIS A ND1 1 
ATOM 297  C CE1 ? HIS A 1  40 ?  14.535   9.823  -0.923 1.000 92.470 ? 40  HIS A CE1 1 
ATOM 298  N NE2 ? HIS A 1  40 ?  15.806   9.973  -1.255 1.000 92.470 ? 40  HIS A NE2 1 
ATOM 299  N N   ? SER A 1  41 ?  17.251   4.736  -0.029 1.000 93.380 ? 41  SER A N   1 
ATOM 300  C CA  ? SER A 1  41 ?  17.992   4.050  -1.082 1.000 93.380 ? 41  SER A CA  1 
ATOM 301  C C   ? SER A 1  41 ?  18.130   2.561  -0.782 1.000 93.380 ? 41  SER A C   1 
ATOM 302  C CB  ? SER A 1  41 ?  19.378   4.673  -1.256 1.000 93.380 ? 41  SER A CB  1 
ATOM 303  O O   ? SER A 1  41 ?  18.515   2.178   0.324 1.000 93.380 ? 41  SER A O   1 
ATOM 304  O OG  ? SER A 1  41 ?  20.136   3.956  -2.215 1.000 93.380 ? 41  SER A OG  1 
ATOM 305  N N   ? LEU A 1  42 ?  17.873   1.762  -1.887 1.000 91.400 ? 42  LEU A N   1 
ATOM 306  C CA  ? LEU A 1  42 ?  17.932   0.316  -1.700 1.000 91.400 ? 42  LEU A CA  1 
ATOM 307  C C   ? LEU A 1  42 ?  19.378  -0.162  -1.613 1.000 91.400 ? 42  LEU A C   1 
ATOM 308  C CB  ? LEU A 1  42 ?  17.213  -0.403  -2.844 1.000 91.400 ? 42  LEU A CB  1 
ATOM 309  O O   ? LEU A 1  42 ?  19.657  -1.204  -1.016 1.000 91.400 ? 42  LEU A O   1 
ATOM 310  C CG  ? LEU A 1  42 ?  15.712  -0.138  -2.973 1.000 91.400 ? 42  LEU A CG  1 
ATOM 311  C CD1 ? LEU A 1  42 ?  15.150  -0.859  -4.194 1.000 91.400 ? 42  LEU A CD1 1 
ATOM 312  C CD2 ? LEU A 1  42 ?  14.981  -0.571  -1.707 1.000 91.400 ? 42  LEU A CD2 1 
ATOM 313  N N   ? SER A 1  43 ?  20.301   0.595  -2.149 1.000 88.690 ? 43  SER A N   1 
ATOM 314  C CA  ? SER A 1  43 ?  21.698   0.185  -2.246 1.000 88.690 ? 43  SER A CA  1 
ATOM 315  C C   ? SER A 1  43 ?  22.536   0.811  -1.136 1.000 88.690 ? 43  SER A C   1 
ATOM 316  C CB  ? SER A 1  43 ?  22.276   0.569  -3.609 1.000 88.690 ? 43  SER A CB  1 
ATOM 317  O O   ? SER A 1  43 ?  23.642   0.348  -0.849 1.000 88.690 ? 43  SER A O   1 
ATOM 318  O OG  ? SER A 1  43 ?  22.170   1.965  -3.826 1.000 88.690 ? 43  SER A OG  1 
ATOM 319  N N   ? ARG A 1  44 ?  21.980   1.859  -0.463 1.000 87.110 ? 44  ARG A N   1 
ATOM 320  C CA  ? ARG A 1  44 ?  22.744   2.579   0.550 1.000 87.110 ? 44  ARG A CA  1 
ATOM 321  C C   ? ARG A 1  44 ?  22.034   2.544   1.899 1.000 87.110 ? 44  ARG A C   1 
ATOM 322  C CB  ? ARG A 1  44 ?  22.978   4.028   0.119 1.000 87.110 ? 44  ARG A CB  1 
ATOM 323  O O   ? ARG A 1  44 ?  20.855   2.894   1.996 1.000 87.110 ? 44  ARG A O   1 
ATOM 324  C CG  ? ARG A 1  44 ?  23.993   4.770   0.974 1.000 87.110 ? 44  ARG A CG  1 
ATOM 325  C CD  ? ARG A 1  44 ?  24.342   6.129   0.384 1.000 87.110 ? 44  ARG A CD  1 
ATOM 326  N NE  ? ARG A 1  44 ?  23.228   7.066   0.493 1.000 87.110 ? 44  ARG A NE  1 
ATOM 327  N NH1 ? ARG A 1  44 ?  24.373   8.855  -0.416 1.000 87.110 ? 44  ARG A NH1 1 
ATOM 328  N NH2 ? ARG A 1  44 ?  22.196   9.104   0.255 1.000 87.110 ? 44  ARG A NH2 1 
ATOM 329  C CZ  ? ARG A 1  44 ?  23.268   8.339   0.111 1.000 87.110 ? 44  ARG A CZ  1 
ATOM 330  N N   ? ARG A 1  45 ?  22.789   2.153   3.002 1.000 82.860 ? 45  ARG A N   1 
ATOM 331  C CA  ? ARG A 1  45 ?  22.238   2.194   4.353 1.000 82.860 ? 45  ARG A CA  1 
ATOM 332  C C   ? ARG A 1  45 ?  22.506   3.542   5.013 1.000 82.860 ? 45  ARG A C   1 
ATOM 333  C CB  ? ARG A 1  45 ?  22.822   1.066   5.206 1.000 82.860 ? 45  ARG A CB  1 
ATOM 334  O O   ? ARG A 1  45 ?  23.661   3.947   5.161 1.000 82.860 ? 45  ARG A O   1 
ATOM 335  C CG  ? ARG A 1  45 ?  22.299  -0.315   4.844 1.000 82.860 ? 45  ARG A CG  1 
ATOM 336  C CD  ? ARG A 1  45 ?  22.762  -1.371   5.838 1.000 82.860 ? 45  ARG A CD  1 
ATOM 337  N NE  ? ARG A 1  45 ?  22.106  -2.655   5.605 1.000 82.860 ? 45  ARG A NE  1 
ATOM 338  N NH1 ? ARG A 1  45 ?  23.282  -3.787   7.239 1.000 82.860 ? 45  ARG A NH1 1 
ATOM 339  N NH2 ? ARG A 1  45 ?  21.711  -4.885   5.982 1.000 82.860 ? 45  ARG A NH2 1 
ATOM 340  C CZ  ? ARG A 1  45 ?  22.368  -3.773   6.276 1.000 82.860 ? 45  ARG A CZ  1 
ATOM 341  N N   ? LEU A 1  46 ?  21.458   4.327   5.238 1.000 76.750 ? 46  LEU A N   1 
ATOM 342  C CA  ? LEU A 1  46 ?  21.544   5.708   5.700 1.000 76.750 ? 46  LEU A CA  1 
ATOM 343  C C   ? LEU A 1  46 ?  21.541   5.773   7.224 1.000 76.750 ? 46  LEU A C   1 
ATOM 344  C CB  ? LEU A 1  46 ?  20.382   6.533   5.140 1.000 76.750 ? 46  LEU A CB  1 
ATOM 345  O O   ? LEU A 1  46 ?  21.679   6.852   7.804 1.000 76.750 ? 46  LEU A O   1 
ATOM 346  C CG  ? LEU A 1  46 ?  20.387   6.774   3.630 1.000 76.750 ? 46  LEU A CG  1 
ATOM 347  C CD1 ? LEU A 1  46 ?  19.078   7.421   3.192 1.000 76.750 ? 46  LEU A CD1 1 
ATOM 348  C CD2 ? LEU A 1  46 ?  21.578   7.638   3.230 1.000 76.750 ? 46  LEU A CD2 1 
ATOM 349  N N   ? GLY A 1  47 ?  21.662   4.399   7.945 1.000 80.310 ? 47  GLY A N   1 
ATOM 350  C CA  ? GLY A 1  47 ?  21.853   4.367   9.386 1.000 80.310 ? 47  GLY A CA  1 
ATOM 351  C C   ? GLY A 1  47 ?  20.562   4.540  10.163 1.000 80.310 ? 47  GLY A C   1 
ATOM 352  O O   ? GLY A 1  47 ?  20.498   4.217  11.351 1.000 80.310 ? 47  GLY A O   1 
ATOM 353  N N   ? SER A 1  48 ?  19.424   4.966   9.563 1.000 85.120 ? 48  SER A N   1 
ATOM 354  C CA  ? SER A 1  48 ?  18.124   5.166  10.195 1.000 85.120 ? 48  SER A CA  1 
ATOM 355  C C   ? SER A 1  48 ?  17.156   4.043   9.835 1.000 85.120 ? 48  SER A C   1 
ATOM 356  C CB  ? SER A 1  48 ?  17.529   6.514   9.784 1.000 85.120 ? 48  SER A CB  1 
ATOM 357  O O   ? SER A 1  48 ?  16.023   4.014  10.321 1.000 85.120 ? 48  SER A O   1 
ATOM 358  O OG  ? SER A 1  48 ?  17.389   6.593   8.376 1.000 85.120 ? 48  SER A OG  1 
ATOM 359  N N   ? GLU A 1  49 ?  17.642   3.016   9.067 1.000 93.220 ? 49  GLU A N   1 
ATOM 360  C CA  ? GLU A 1  49 ?  16.817   1.899   8.614 1.000 93.220 ? 49  GLU A CA  1 
ATOM 361  C C   ? GLU A 1  49 ?  16.596   0.887   9.734 1.000 93.220 ? 49  GLU A C   1 
ATOM 362  C CB  ? GLU A 1  49 ?  17.457   1.214   7.404 1.000 93.220 ? 49  GLU A CB  1 
ATOM 363  O O   ? GLU A 1  49 ?  17.498   0.632  10.535 1.000 93.220 ? 49  GLU A O   1 
ATOM 364  C CG  ? GLU A 1  49 ?  17.623   2.126   6.197 1.000 93.220 ? 49  GLU A CG  1 
ATOM 365  C CD  ? GLU A 1  49 ?  19.004   2.757   6.107 1.000 93.220 ? 49  GLU A CD  1 
ATOM 366  O OE1 ? GLU A 1  49 ?  19.375   3.252   5.019 1.000 93.220 ? 49  GLU A OE1 1 
ATOM 367  O OE2 ? GLU A 1  49 ?  19.720   2.755   7.133 1.000 93.220 ? 49  GLU A OE2 1 
ATOM 368  N N   ? GLN A 1  50 ?  15.451   0.413   9.833 1.000 95.840 ? 50  GLN A N   1 
ATOM 369  C CA  ? GLN A 1  50 ?  15.053  -0.644  10.757 1.000 95.840 ? 50  GLN A CA  1 
ATOM 370  C C   ? GLN A 1  50 ?  14.585  -1.886  10.003 1.000 95.840 ? 50  GLN A C   1 
ATOM 371  C CB  ? GLN A 1  50 ?  13.950  -0.153  11.695 1.000 95.840 ? 50  GLN A CB  1 
ATOM 372  O O   ? GLN A 1  50 ?  13.737  -1.795   9.113 1.000 95.840 ? 50  GLN A O   1 
ATOM 373  C CG  ? GLN A 1  50 ?  14.320   1.101  12.476 1.000 95.840 ? 50  GLN A CG  1 
ATOM 374  C CD  ? GLN A 1  50 ?  13.173   1.628  13.318 1.000 95.840 ? 50  GLN A CD  1 
ATOM 375  N NE2 ? GLN A 1  50 ?  12.839   2.900  13.135 1.000 95.840 ? 50  GLN A NE2 1 
ATOM 376  O OE1 ? GLN A 1  50 ?  12.592   0.896  14.126 1.000 95.840 ? 50  GLN A OE1 1 
ATOM 377  N N   ? VAL A 1  51 ?  15.213  -3.069  10.339 1.000 96.120 ? 51  VAL A N   1 
ATOM 378  C CA  ? VAL A 1  51 ?  14.885  -4.316   9.657 1.000 96.120 ? 51  VAL A CA  1 
ATOM 379  C C   ? VAL A 1  51 ?  14.083  -5.221  10.590 1.000 96.120 ? 51  VAL A C   1 
ATOM 380  C CB  ? VAL A 1  51 ?  16.156  -5.047   9.169 1.000 96.120 ? 51  VAL A CB  1 
ATOM 381  O O   ? VAL A 1  51 ?  14.464  -5.427  11.744 1.000 96.120 ? 51  VAL A O   1 
ATOM 382  C CG1 ? VAL A 1  51 ?  15.791  -6.342   8.446 1.000 96.120 ? 51  VAL A CG1 1 
ATOM 383  C CG2 ? VAL A 1  51 ?  16.979  -4.136   8.259 1.000 96.120 ? 51  VAL A CG2 1 
ATOM 384  N N   ? PHE A 1  52 ?  12.985  -5.722  10.015 1.000 97.280 ? 52  PHE A N   1 
ATOM 385  C CA  ? PHE A 1  52 ?  12.102  -6.570  10.806 1.000 97.280 ? 52  PHE A CA  1 
ATOM 386  C C   ? PHE A 1  52 ?  11.843  -7.894  10.096 1.000 97.280 ? 52  PHE A C   1 
ATOM 387  C CB  ? PHE A 1  52 ?  10.776  -5.857  11.085 1.000 97.280 ? 52  PHE A CB  1 
ATOM 388  O O   ? PHE A 1  52 ?  11.689  -7.928   8.873 1.000 97.280 ? 52  PHE A O   1 
ATOM 389  C CG  ? PHE A 1  52 ?  10.909  -4.660  11.988 1.000 97.280 ? 52  PHE A CG  1 
ATOM 390  C CD1 ? PHE A 1  52 ?  10.738  -4.784  13.361 1.000 97.280 ? 52  PHE A CD1 1 
ATOM 391  C CD2 ? PHE A 1  52 ?  11.205  -3.409  11.462 1.000 97.280 ? 52  PHE A CD2 1 
ATOM 392  C CE1 ? PHE A 1  52 ?  10.861  -3.678  14.199 1.000 97.280 ? 52  PHE A CE1 1 
ATOM 393  C CE2 ? PHE A 1  52 ?  11.330  -2.299  12.293 1.000 97.280 ? 52  PHE A CE2 1 
ATOM 394  C CZ  ? PHE A 1  52 ?  11.156  -2.435  13.660 1.000 97.280 ? 52  PHE A CZ  1 
ATOM 395  N N   ? LYS A 1  53 ?  11.770  -8.992  10.994 1.000 96.000 ? 53  LYS A N   1 
ATOM 396  C CA  ? LYS A 1  53 ?  11.112 -10.216  10.546 1.000 96.000 ? 53  LYS A CA  1 
ATOM 397  C C   ? LYS A 1  53 ?   9.598 -10.116  10.706 1.000 96.000 ? 53  LYS A C   1 
ATOM 398  C CB  ? LYS A 1  53 ?  11.643 -11.424  11.318 1.000 96.000 ? 53  LYS A CB  1 
ATOM 399  O O   ? LYS A 1  53 ?   9.102  -9.281  11.465 1.000 96.000 ? 53  LYS A O   1 
ATOM 400  C CG  ? LYS A 1  53 ?  13.123 -11.700  11.096 1.000 96.000 ? 53  LYS A CG  1 
ATOM 401  C CD  ? LYS A 1  53 ?  13.590 -12.913  11.889 1.000 96.000 ? 53  LYS A CD  1 
ATOM 402  C CE  ? LYS A 1  53 ?  15.082 -13.162  11.706 1.000 96.000 ? 53  LYS A CE  1 
ATOM 403  N NZ  ? LYS A 1  53 ?  15.563 -14.295  12.551 1.000 96.000 ? 53  LYS A NZ  1 
ATOM 404  N N   ? ILE A 1  54 ?   8.951 -10.997   9.883 1.000 95.450 ? 54  ILE A N   1 
ATOM 405  C CA  ? ILE A 1  54 ?   7.495 -11.015   9.980 1.000 95.450 ? 54  ILE A CA  1 
ATOM 406  C C   ? ILE A 1  54 ?   7.064 -11.965  11.096 1.000 95.450 ? 54  ILE A C   1 
ATOM 407  C CB  ? ILE A 1  54 ?   6.845 -11.431   8.641 1.000 95.450 ? 54  ILE A CB  1 
ATOM 408  O O   ? ILE A 1  54 ?   7.463 -13.131  11.115 1.000 95.450 ? 54  ILE A O   1 
ATOM 409  C CG1 ? ILE A 1  54 ?   7.138 -10.386   7.558 1.000 95.450 ? 54  ILE A CG1 1 
ATOM 410  C CG2 ? ILE A 1  54 ?   5.337 -11.635   8.813 1.000 95.450 ? 54  ILE A CG2 1 
ATOM 411  C CD1 ? ILE A 1  54 ?   6.593 -10.750   6.184 1.000 95.450 ? 54  ILE A CD1 1 
ATOM 412  N N   ? LYS A 1  55 ?   6.362 -11.380  12.190 1.000 95.910 ? 55  LYS A N   1 
ATOM 413  C CA  ? LYS A 1  55 ?   5.810 -12.185  13.276 1.000 95.910 ? 55  LYS A CA  1 
ATOM 414  C C   ? LYS A 1  55 ?   4.520 -12.879  12.845 1.000 95.910 ? 55  LYS A C   1 
ATOM 415  C CB  ? LYS A 1  55 ?   5.552 -11.319  14.509 1.000 95.910 ? 55  LYS A CB  1 
ATOM 416  O O   ? LYS A 1  55 ?   4.251 -14.009  13.256 1.000 95.910 ? 55  LYS A O   1 
ATOM 417  C CG  ? LYS A 1  55 ?   5.119 -12.105  15.738 1.000 95.910 ? 55  LYS A CG  1 
ATOM 418  C CD  ? LYS A 1  55 ?   5.070 -11.221  16.978 1.000 95.910 ? 55  LYS A CD  1 
ATOM 419  C CE  ? LYS A 1  55 ?   4.708 -12.021  18.222 1.000 95.910 ? 55  LYS A CE  1 
ATOM 420  N NZ  ? LYS A 1  55 ?   4.747 -11.178  19.454 1.000 95.910 ? 55  LYS A NZ  1 
ATOM 421  N N   ? GLY A 1  56 ?   3.716 -12.214  11.940 1.000 95.560 ? 56  GLY A N   1 
ATOM 422  C CA  ? GLY A 1  56 ?   2.464 -12.696  11.378 1.000 95.560 ? 56  GLY A CA  1 
ATOM 423  C C   ? GLY A 1  56 ?   2.004 -11.897  10.174 1.000 95.560 ? 56  GLY A C   1 
ATOM 424  O O   ? GLY A 1  56 ?   2.278 -10.699  10.075 1.000 95.560 ? 56  GLY A O   1 
ATOM 425  N N   ? TYR A 1  57 ?   1.353 -12.576   9.221 1.000 95.870 ? 57  TYR A N   1 
ATOM 426  C CA  ? TYR A 1  57 ?   0.713 -11.906   8.095 1.000 95.870 ? 57  TYR A CA  1 
ATOM 427  C C   ? TYR A 1  57 ?  -0.734 -12.357   7.942 1.000 95.870 ? 57  TYR A C   1 
ATOM 428  C CB  ? TYR A 1  57 ?   1.484 -12.176   6.799 1.000 95.870 ? 57  TYR A CB  1 
ATOM 429  O O   ? TYR A 1  57 ?  -1.041 -13.542   8.093 1.000 95.870 ? 57  TYR A O   1 
ATOM 430  C CG  ? TYR A 1  57 ?   1.587 -13.641   6.449 1.000 95.870 ? 57  TYR A CG  1 
ATOM 431  C CD1 ? TYR A 1  57 ?   2.643 -14.417   6.922 1.000 95.870 ? 57  TYR A CD1 1 
ATOM 432  C CD2 ? TYR A 1  57 ?   0.631 -14.251   5.644 1.000 95.870 ? 57  TYR A CD2 1 
ATOM 433  C CE1 ? TYR A 1  57 ?   2.744 -15.767   6.600 1.000 95.870 ? 57  TYR A CE1 1 
ATOM 434  C CE2 ? TYR A 1  57 ?   0.722 -15.600   5.316 1.000 95.870 ? 57  TYR A CE2 1 
ATOM 435  O OH  ? TYR A 1  57 ?   1.874 -17.684   5.477 1.000 95.870 ? 57  TYR A OH  1 
ATOM 436  C CZ  ? TYR A 1  57 ?   1.780 -16.348   5.798 1.000 95.870 ? 57  TYR A CZ  1 
ATOM 437  N N   ? PHE A 1  58 ?  -1.622 -11.388   7.690 1.000 97.520 ? 58  PHE A N   1 
ATOM 438  C CA  ? PHE A 1  58 ?  -3.062 -11.607   7.743 1.000 97.520 ? 58  PHE A CA  1 
ATOM 439  C C   ? PHE A 1  58 ?  -3.737 -11.082   6.482 1.000 97.520 ? 58  PHE A C   1 
ATOM 440  C CB  ? PHE A 1  58 ?  -3.665 -10.935   8.981 1.000 97.520 ? 58  PHE A CB  1 
ATOM 441  O O   ? PHE A 1  58 ?  -4.229  -9.951   6.460 1.000 97.520 ? 58  PHE A O   1 
ATOM 442  C CG  ? PHE A 1  58 ?  -2.993 -11.322  10.270 1.000 97.520 ? 58  PHE A CG  1 
ATOM 443  C CD1 ? PHE A 1  58 ?  -3.499 -12.354  11.051 1.000 97.520 ? 58  PHE A CD1 1 
ATOM 444  C CD2 ? PHE A 1  58 ?  -1.854 -10.654  10.701 1.000 97.520 ? 58  PHE A CD2 1 
ATOM 445  C CE1 ? PHE A 1  58 ?  -2.879 -12.714  12.246 1.000 97.520 ? 58  PHE A CE1 1 
ATOM 446  C CE2 ? PHE A 1  58 ?  -1.229 -11.009  11.893 1.000 97.520 ? 58  PHE A CE2 1 
ATOM 447  C CZ  ? PHE A 1  58 ?  -1.743 -12.038  12.664 1.000 97.520 ? 58  PHE A CZ  1 
ATOM 448  N N   ? PRO A 1  59 ?  -3.705 -11.948   5.334 1.000 97.580 ? 59  PRO A N   1 
ATOM 449  C CA  ? PRO A 1  59 ?  -4.456 -11.517   4.153 1.000 97.580 ? 59  PRO A CA  1 
ATOM 450  C C   ? PRO A 1  59 ?  -5.963 -11.480   4.393 1.000 97.580 ? 59  PRO A C   1 
ATOM 451  C CB  ? PRO A 1  59 ?  -4.096 -12.570   3.102 1.000 97.580 ? 59  PRO A CB  1 
ATOM 452  O O   ? PRO A 1  59 ?  -6.486 -12.269   5.185 1.000 97.580 ? 59  PRO A O   1 
ATOM 453  C CG  ? PRO A 1  59 ?  -3.772 -13.799   3.889 1.000 97.580 ? 59  PRO A CG  1 
ATOM 454  C CD  ? PRO A 1  59 ?  -3.149 -13.382   5.190 1.000 97.580 ? 59  PRO A CD  1 
ATOM 455  N N   ? HIS A 1  60 ?  -6.588 -10.462   3.745 1.000 97.890 ? 60  HIS A N   1 
ATOM 456  C CA  ? HIS A 1  60 ?  -8.042 -10.480   3.856 1.000 97.890 ? 60  HIS A CA  1 
ATOM 457  C C   ? HIS A 1  60 ?  -8.608 -11.842   3.468 1.000 97.890 ? 60  HIS A C   1 
ATOM 458  C CB  ? HIS A 1  60 ?  -8.659  -9.387   2.981 1.000 97.890 ? 60  HIS A CB  1 
ATOM 459  O O   ? HIS A 1  60 ?  -8.191 -12.430   2.467 1.000 97.890 ? 60  HIS A O   1 
ATOM 460  C CG  ? HIS A 1  60 ? -10.093  -9.102   3.299 1.000 97.890 ? 60  HIS A CG  1 
ATOM 461  C CD2 ? HIS A 1  60 ? -10.662  -8.126   4.044 1.000 97.890 ? 60  HIS A CD2 1 
ATOM 462  N ND1 ? HIS A 1  60 ? -11.127  -9.880   2.826 1.000 97.890 ? 60  HIS A ND1 1 
ATOM 463  C CE1 ? HIS A 1  60 ? -12.274  -9.392   3.268 1.000 97.890 ? 60  HIS A CE1 1 
ATOM 464  N NE2 ? HIS A 1  60 ? -12.019  -8.328   4.010 1.000 97.890 ? 60  HIS A NE2 1 
ATOM 465  N N   ? PRO A 1  61 ?  -9.617 -12.398   4.238 1.000 96.410 ? 61  PRO A N   1 
ATOM 466  C CA  ? PRO A 1  61 ? -10.142 -13.748   4.021 1.000 96.410 ? 61  PRO A CA  1 
ATOM 467  C C   ? PRO A 1  61 ? -10.826 -13.904   2.664 1.000 96.410 ? 61  PRO A C   1 
ATOM 468  C CB  ? PRO A 1  61 ? -11.147 -13.923   5.162 1.000 96.410 ? 61  PRO A CB  1 
ATOM 469  O O   ? PRO A 1  61 ? -10.921 -15.017   2.141 1.000 96.410 ? 61  PRO A O   1 
ATOM 470  C CG  ? PRO A 1  61 ? -10.713 -12.945   6.206 1.000 96.410 ? 61  PRO A CG  1 
ATOM 471  C CD  ? PRO A 1  61 ? -10.033 -11.792   5.526 1.000 96.410 ? 61  PRO A CD  1 
ATOM 472  N N   ? GLU A 1  62 ? -11.284 -12.796   2.107 1.000 96.490 ? 62  GLU A N   1 
ATOM 473  C CA  ? GLU A 1  62 ? -12.018 -12.883   0.848 1.000 96.490 ? 62  GLU A CA  1 
ATOM 474  C C   ? GLU A 1  62 ? -11.133 -12.502  -0.335 1.000 96.490 ? 62  GLU A C   1 
ATOM 475  C CB  ? GLU A 1  62 ? -13.260 -11.989   0.886 1.000 96.490 ? 62  GLU A CB  1 
ATOM 476  O O   ? GLU A 1  62 ? -11.633 -12.221  -1.426 1.000 96.490 ? 62  GLU A O   1 
ATOM 477  C CG  ? GLU A 1  62 ? -14.312 -12.439   1.889 1.000 96.490 ? 62  GLU A CG  1 
ATOM 478  C CD  ? GLU A 1  62 ? -15.611 -11.655   1.789 1.000 96.490 ? 62  GLU A CD  1 
ATOM 479  O OE1 ? GLU A 1  62 ? -16.687 -12.280   1.652 1.000 96.490 ? 62  GLU A OE1 1 
ATOM 480  O OE2 ? GLU A 1  62 ? -15.551 -10.407   1.847 1.000 96.490 ? 62  GLU A OE2 1 
ATOM 481  N N   ? PHE A 1  63 ?  -9.788 -12.402  -0.095 1.000 96.500 ? 63  PHE A N   1 
ATOM 482  C CA  ? PHE A 1  63 ?  -8.867 -12.100  -1.185 1.000 96.500 ? 63  PHE A CA  1 
ATOM 483  C C   ? PHE A 1  63 ?  -8.947 -13.164  -2.273 1.000 96.500 ? 63  PHE A C   1 
ATOM 484  C CB  ? PHE A 1  63 ?  -7.431 -11.991  -0.661 1.000 96.500 ? 63  PHE A CB  1 
ATOM 485  O O   ? PHE A 1  63 ?  -8.839 -14.358  -1.989 1.000 96.500 ? 63  PHE A O   1 
ATOM 486  C CG  ? PHE A 1  63 ?  -6.395 -11.888  -1.748 1.000 96.500 ? 63  PHE A CG  1 
ATOM 487  C CD1 ? PHE A 1  63 ?  -5.333 -12.782  -1.803 1.000 96.500 ? 63  PHE A CD1 1 
ATOM 488  C CD2 ? PHE A 1  63 ?  -6.484 -10.895  -2.715 1.000 96.500 ? 63  PHE A CD2 1 
ATOM 489  C CE1 ? PHE A 1  63 ?  -4.373 -12.688  -2.808 1.000 96.500 ? 63  PHE A CE1 1 
ATOM 490  C CE2 ? PHE A 1  63 ?  -5.528 -10.795  -3.723 1.000 96.500 ? 63  PHE A CE2 1 
ATOM 491  C CZ  ? PHE A 1  63 ?  -4.473 -11.692  -3.767 1.000 96.500 ? 63  PHE A CZ  1 
ATOM 492  N N   ? LYS A 1  64 ?  -9.154 -12.674  -3.540 1.000 92.960 ? 64  LYS A N   1 
ATOM 493  C CA  ? LYS A 1  64 ?  -9.191 -13.506  -4.739 1.000 92.960 ? 64  LYS A CA  1 
ATOM 494  C C   ? LYS A 1  64 ?  -7.958 -13.275  -5.608 1.000 92.960 ? 64  LYS A C   1 
ATOM 495  C CB  ? LYS A 1  64 ? -10.461 -13.229  -5.546 1.000 92.960 ? 64  LYS A CB  1 
ATOM 496  O O   ? LYS A 1  64 ?  -7.844 -12.242  -6.270 1.000 92.960 ? 64  LYS A O   1 
ATOM 497  C CG  ? LYS A 1  64 ? -11.750 -13.516  -4.791 1.000 92.960 ? 64  LYS A CG  1 
ATOM 498  C CD  ? LYS A 1  64 ? -12.975 -13.279  -5.665 1.000 92.960 ? 64  LYS A CD  1 
ATOM 499  C CE  ? LYS A 1  64 ? -14.265 -13.584  -4.916 1.000 92.960 ? 64  LYS A CE  1 
ATOM 500  N NZ  ? LYS A 1  64 ? -15.470 -13.308  -5.754 1.000 92.960 ? 64  LYS A NZ  1 
ATOM 501  N N   ? SER A 1  65 ?  -7.031 -14.300  -5.749 1.000 91.120 ? 65  SER A N   1 
ATOM 502  C CA  ? SER A 1  65 ?  -5.706 -14.161  -6.345 1.000 91.120 ? 65  SER A CA  1 
ATOM 503  C C   ? SER A 1  65 ?  -5.800 -13.879  -7.841 1.000 91.120 ? 65  SER A C   1 
ATOM 504  C CB  ? SER A 1  65 ?  -4.876 -15.422  -6.106 1.000 91.120 ? 65  SER A CB  1 
ATOM 505  O O   ? SER A 1  65 ?  -4.990 -13.128  -8.389 1.000 91.120 ? 65  SER A O   1 
ATOM 506  O OG  ? SER A 1  65 ?  -5.502 -16.554  -6.686 1.000 91.120 ? 65  SER A OG  1 
ATOM 507  N N   ? LEU A 1  66 ?  -6.932 -14.331  -8.487 1.000 88.520 ? 66  LEU A N   1 
ATOM 508  C CA  ? LEU A 1  66 ?  -7.072 -14.150  -9.928 1.000 88.520 ? 66  LEU A CA  1 
ATOM 509  C C   ? LEU A 1  66 ?  -7.643 -12.773 -10.249 1.000 88.520 ? 66  LEU A C   1 
ATOM 510  C CB  ? LEU A 1  66 ?  -7.970 -15.239 -10.521 1.000 88.520 ? 66  LEU A CB  1 
ATOM 511  O O   ? LEU A 1  66 ?  -7.129 -12.071 -11.124 1.000 88.520 ? 66  LEU A O   1 
ATOM 512  C CG  ? LEU A 1  66 ?  -7.392 -16.655 -10.544 1.000 88.520 ? 66  LEU A CG  1 
ATOM 513  C CD1 ? LEU A 1  66 ?  -8.440 -17.646 -11.041 1.000 88.520 ? 66  LEU A CD1 1 
ATOM 514  C CD2 ? LEU A 1  66 ?  -6.142 -16.709 -11.416 1.000 88.520 ? 66  LEU A CD2 1 
ATOM 515  N N   ? SER A 1  67 ?  -8.634 -12.375  -9.499 1.000 90.300 ? 67  SER A N   1 
ATOM 516  C CA  ? SER A 1  67 ?  -9.315 -11.114  -9.776 1.000 90.300 ? 67  SER A CA  1 
ATOM 517  C C   ? SER A 1  67 ?  -8.708  -9.970  -8.970 1.000 90.300 ? 67  SER A C   1 
ATOM 518  C CB  ? SER A 1  67 ? -10.808 -11.231  -9.465 1.000 90.300 ? 67  SER A CB  1 
ATOM 519  O O   ? SER A 1  67 ?  -8.965  -8.799  -9.255 1.000 90.300 ? 67  SER A O   1 
ATOM 520  O OG  ? SER A 1  67 ? -11.020 -11.405  -8.075 1.000 90.300 ? 67  SER A OG  1 
ATOM 521  N N   ? LEU A 1  68 ?  -7.832 -10.329  -7.988 1.000 94.680 ? 68  LEU A N   1 
ATOM 522  C CA  ? LEU A 1  68 ?  -7.171  -9.402  -7.075 1.000 94.680 ? 68  LEU A CA  1 
ATOM 523  C C   ? LEU A 1  68 ?  -8.196  -8.601  -6.278 1.000 94.680 ? 68  LEU A C   1 
ATOM 524  C CB  ? LEU A 1  68 ?  -6.253  -8.452  -7.848 1.000 94.680 ? 68  LEU A CB  1 
ATOM 525  O O   ? LEU A 1  68 ?  -7.910  -7.485  -5.837 1.000 94.680 ? 68  LEU A O   1 
ATOM 526  C CG  ? LEU A 1  68 ?  -5.074  -9.096  -8.580 1.000 94.680 ? 68  LEU A CG  1 
ATOM 527  C CD1 ? LEU A 1  68 ?  -4.269  -8.035  -9.324 1.000 94.680 ? 68  LEU A CD1 1 
ATOM 528  C CD2 ? LEU A 1  68 ?  -4.188  -9.858  -7.601 1.000 94.680 ? 68  LEU A CD2 1 
ATOM 529  N N   ? GLU A 1  69 ?  -9.426  -9.078  -6.232 1.000 94.470 ? 69  GLU A N   1 
ATOM 530  C CA  ? GLU A 1  69 ? -10.442  -8.500  -5.358 1.000 94.470 ? 69  GLU A CA  1 
ATOM 531  C C   ? GLU A 1  69 ? -10.053  -8.642  -3.890 1.000 94.470 ? 69  GLU A C   1 
ATOM 532  C CB  ? GLU A 1  69 ? -11.803  -9.156  -5.607 1.000 94.470 ? 69  GLU A CB  1 
ATOM 533  O O   ? GLU A 1  69 ?  -9.564  -9.693  -3.470 1.000 94.470 ? 69  GLU A O   1 
ATOM 534  C CG  ? GLU A 1  69 ? -12.962  -8.445  -4.926 1.000 94.470 ? 69  GLU A CG  1 
ATOM 535  C CD  ? GLU A 1  69 ? -14.320  -9.021  -5.294 1.000 94.470 ? 69  GLU A CD  1 
ATOM 536  O OE1 ? GLU A 1  69 ? -15.342  -8.314  -5.142 1.000 94.470 ? 69  GLU A OE1 1 
ATOM 537  O OE2 ? GLU A 1  69 ? -14.362 -10.191  -5.738 1.000 94.470 ? 69  GLU A OE2 1 
ATOM 538  N N   ? ASN A 1  70 ? -10.223  -7.623  -3.061 1.000 96.620 ? 70  ASN A N   1 
ATOM 539  C CA  ? ASN A 1  70 ?  -9.902  -7.609  -1.638 1.000 96.620 ? 70  ASN A CA  1 
ATOM 540  C C   ? ASN A 1  70 ?  -8.403  -7.766  -1.399 1.000 96.620 ? 70  ASN A C   1 
ATOM 541  C CB  ? ASN A 1  70 ? -10.675  -8.707  -0.903 1.000 96.620 ? 70  ASN A CB  1 
ATOM 542  O O   ? ASN A 1  70 ?  -7.988  -8.433  -0.449 1.000 96.620 ? 70  ASN A O   1 
ATOM 543  C CG  ? ASN A 1  70 ? -12.176  -8.582  -1.078 1.000 96.620 ? 70  ASN A CG  1 
ATOM 544  N ND2 ? ASN A 1  70 ? -12.821  -9.678  -1.459 1.000 96.620 ? 70  ASN A ND2 1 
ATOM 545  O OD1 ? ASN A 1  70 ? -12.750  -7.509  -0.875 1.000 96.620 ? 70  ASN A OD1 1 
ATOM 546  N N   ? ASP A 1  71 ?  -7.545  -7.343  -2.294 1.000 97.870 ? 71  ASP A N   1 
ATOM 547  C CA  ? ASP A 1  71 ?  -6.090  -7.460  -2.267 1.000 97.870 ? 71  ASP A CA  1 
ATOM 548  C C   ? ASP A 1  71 ?  -5.486  -6.561  -1.191 1.000 97.870 ? 71  ASP A C   1 
ATOM 549  C CB  ? ASP A 1  71 ?  -5.498  -7.113  -3.635 1.000 97.870 ? 71  ASP A CB  1 
ATOM 550  O O   ? ASP A 1  71 ?  -4.888  -5.529  -1.501 1.000 97.870 ? 71  ASP A O   1 
ATOM 551  C CG  ? ASP A 1  71 ?  -4.021  -7.449  -3.745 1.000 97.870 ? 71  ASP A CG  1 
ATOM 552  O OD1 ? ASP A 1  71 ?  -3.511  -8.236  -2.919 1.000 97.870 ? 71  ASP A OD1 1 
ATOM 553  O OD2 ? ASP A 1  71 ?  -3.361  -6.918  -4.664 1.000 97.870 ? 71  ASP A OD2 1 
ATOM 554  N N   ? ILE A 1  72 ?  -5.677  -6.856   0.117 1.000 98.240 ? 72  ILE A N   1 
ATOM 555  C CA  ? ILE A 1  72 ?  -5.187  -6.104   1.267 1.000 98.240 ? 72  ILE A CA  1 
ATOM 556  C C   ? ILE A 1  72 ?  -4.700  -7.069   2.345 1.000 98.240 ? 72  ILE A C   1 
ATOM 557  C CB  ? ILE A 1  72 ?  -6.277  -5.170   1.837 1.000 98.240 ? 72  ILE A CB  1 
ATOM 558  O O   ? ILE A 1  72 ?  -5.278  -8.142   2.534 1.000 98.240 ? 72  ILE A O   1 
ATOM 559  C CG1 ? ILE A 1  72 ?  -5.673  -4.214   2.873 1.000 98.240 ? 72  ILE A CG1 1 
ATOM 560  C CG2 ? ILE A 1  72 ?  -7.422  -5.984   2.446 1.000 98.240 ? 72  ILE A CG2 1 
ATOM 561  C CD1 ? ILE A 1  72 ?  -6.574  -3.040   3.232 1.000 98.240 ? 72  ILE A CD1 1 
ATOM 562  N N   ? MET A 1  73 ?  -3.590  -6.675   3.007 1.000 98.000 ? 73  MET A N   1 
ATOM 563  C CA  ? MET A 1  73 ?  -2.987  -7.534   4.022 1.000 98.000 ? 73  MET A CA  1 
ATOM 564  C C   ? MET A 1  73 ?  -2.369  -6.702   5.141 1.000 98.000 ? 73  MET A C   1 
ATOM 565  C CB  ? MET A 1  73 ?  -1.927  -8.443   3.399 1.000 98.000 ? 73  MET A CB  1 
ATOM 566  O O   ? MET A 1  73 ?  -1.816  -5.630   4.890 1.000 98.000 ? 73  MET A O   1 
ATOM 567  C CG  ? MET A 1  73 ?  -1.239  -9.358   4.398 1.000 98.000 ? 73  MET A CG  1 
ATOM 568  S SD  ? MET A 1  73 ?  -0.037 -10.493   3.601 1.000 98.000 ? 73  MET A SD  1 
ATOM 569  C CE  ? MET A 1  73 ?   1.327  -9.340   3.280 1.000 98.000 ? 73  MET A CE  1 
ATOM 570  N N   ? LEU A 1  74 ?  -2.494  -7.209   6.350 1.000 98.430 ? 74  LEU A N   1 
ATOM 571  C CA  ? LEU A 1  74 ?  -1.788  -6.675   7.509 1.000 98.430 ? 74  LEU A CA  1 
ATOM 572  C C   ? LEU A 1  74 ?  -0.621  -7.577   7.897 1.000 98.430 ? 74  LEU A C   1 
ATOM 573  C CB  ? LEU A 1  74 ?  -2.744  -6.520   8.695 1.000 98.430 ? 74  LEU A CB  1 
ATOM 574  O O   ? LEU A 1  74 ?  -0.759  -8.802   7.923 1.000 98.430 ? 74  LEU A O   1 
ATOM 575  C CG  ? LEU A 1  74 ?  -3.833  -5.456   8.553 1.000 98.430 ? 74  LEU A CG  1 
ATOM 576  C CD1 ? LEU A 1  74 ?  -4.889  -5.630   9.639 1.000 98.430 ? 74  LEU A CD1 1 
ATOM 577  C CD2 ? LEU A 1  74 ?  -3.226  -4.058   8.610 1.000 98.430 ? 74  LEU A CD2 1 
ATOM 578  N N   ? VAL A 1  75 ?   0.476  -6.895   8.133 1.000 98.160 ? 75  VAL A N   1 
ATOM 579  C CA  ? VAL A 1  75 ?   1.676  -7.628   8.525 1.000 98.160 ? 75  VAL A CA  1 
ATOM 580  C C   ? VAL A 1  75 ?   2.145  -7.153   9.898 1.000 98.160 ? 75  VAL A C   1 
ATOM 581  C CB  ? VAL A 1  75 ?   2.808  -7.459   7.487 1.000 98.160 ? 75  VAL A CB  1 
ATOM 582  O O   ? VAL A 1  75 ?   2.272  -5.950  10.136 1.000 98.160 ? 75  VAL A O   1 
ATOM 583  C CG1 ? VAL A 1  75 ?   4.055  -8.228   7.919 1.000 98.160 ? 75  VAL A CG1 1 
ATOM 584  C CG2 ? VAL A 1  75 ?   2.341  -7.924   6.109 1.000 98.160 ? 75  VAL A CG2 1 
ATOM 585  N N   ? LYS A 1  76 ?   2.323  -8.132  10.823 1.000 97.990 ? 76  LYS A N   1 
ATOM 586  C CA  ? LYS A 1  76 ?   2.814  -7.820  12.162 1.000 97.990 ? 76  LYS A CA  1 
ATOM 587  C C   ? LYS A 1  76 ?   4.334  -7.935  12.230 1.000 97.990 ? 76  LYS A C   1 
ATOM 588  C CB  ? LYS A 1  76 ?   2.172  -8.743  13.198 1.000 97.990 ? 76  LYS A CB  1 
ATOM 589  O O   ? LYS A 1  76 ?   4.902  -8.963  11.855 1.000 97.990 ? 76  LYS A O   1 
ATOM 590  C CG  ? LYS A 1  76 ?   2.411  -8.318  14.639 1.000 97.990 ? 76  LYS A CG  1 
ATOM 591  C CD  ? LYS A 1  76 ?   1.655  -9.208  15.618 1.000 97.990 ? 76  LYS A CD  1 
ATOM 592  C CE  ? LYS A 1  76 ?   1.718  -8.660  17.037 1.000 97.990 ? 76  LYS A CE  1 
ATOM 593  N NZ  ? LYS A 1  76 ?   0.951  -9.512  17.994 1.000 97.990 ? 76  LYS A NZ  1 
ATOM 594  N N   ? LEU A 1  77 ?   4.965  -6.838  12.673 1.000 98.020 ? 77  LEU A N   1 
ATOM 595  C CA  ? LEU A 1  77 ?   6.414  -6.831  12.842 1.000 98.020 ? 77  LEU A CA  1 
ATOM 596  C C   ? LEU A 1  77 ?   6.823  -7.648  14.062 1.000 98.020 ? 77  LEU A C   1 
ATOM 597  C CB  ? LEU A 1  77 ?   6.932  -5.396  12.977 1.000 98.020 ? 77  LEU A CB  1 
ATOM 598  O O   ? LEU A 1  77 ?   6.083  -7.714  15.047 1.000 98.020 ? 77  LEU A O   1 
ATOM 599  C CG  ? LEU A 1  77 ?   6.515  -4.419  11.877 1.000 98.020 ? 77  LEU A CG  1 
ATOM 600  C CD1 ? LEU A 1  77 ?   7.078  -3.030  12.160 1.000 98.020 ? 77  LEU A CD1 1 
ATOM 601  C CD2 ? LEU A 1  77 ?   6.976  -4.920  10.512 1.000 98.020 ? 77  LEU A CD2 1 
ATOM 602  N N   ? ASP A 1  78 ?   8.059  -8.366  14.075 1.000 97.100 ? 78  ASP A N   1 
ATOM 603  C CA  ? ASP A 1  78 ?   8.582  -9.122  15.208 1.000 97.100 ? 78  ASP A CA  1 
ATOM 604  C C   ? ASP A 1  78 ?   9.232  -8.196  16.233 1.000 97.100 ? 78  ASP A C   1 
ATOM 605  C CB  ? ASP A 1  78 ?   9.590 -10.172  14.734 1.000 97.100 ? 78  ASP A CB  1 
ATOM 606  O O   ? ASP A 1  78 ?  10.005  -8.646  17.082 1.000 97.100 ? 78  ASP A O   1 
ATOM 607  C CG  ? ASP A 1  78 ?  10.858  -9.561  14.164 1.000 97.100 ? 78  ASP A CG  1 
ATOM 608  O OD1 ? ASP A 1  78 ?  10.877  -8.342  13.888 1.000 97.100 ? 78  ASP A OD1 1 
ATOM 609  O OD2 ? ASP A 1  78 ?  11.846 -10.306  13.988 1.000 97.100 ? 78  ASP A OD2 1 
ATOM 610  N N   ? GLY A 1  79 ?   8.818  -6.865  16.363 1.000 97.330 ? 79  GLY A N   1 
ATOM 611  C CA  ? GLY A 1  79 ?   9.182  -5.779  17.260 1.000 97.330 ? 79  GLY A CA  1 
ATOM 612  C C   ? GLY A 1  79 ?   8.468  -4.479  16.943 1.000 97.330 ? 79  GLY A C   1 
ATOM 613  O O   ? GLY A 1  79 ?   7.713  -4.400  15.972 1.000 97.330 ? 79  GLY A O   1 
ATOM 614  N N   ? LYS A 1  80 ?   8.762  -3.435  17.802 1.000 97.480 ? 80  LYS A N   1 
ATOM 615  C CA  ? LYS A 1  80 ?   8.155  -2.120  17.617 1.000 97.480 ? 80  LYS A CA  1 
ATOM 616  C C   ? LYS A 1  80 ?   9.104  -1.174  16.886 1.000 97.480 ? 80  LYS A C   1 
ATOM 617  C CB  ? LYS A 1  80 ?   7.752  -1.519  18.964 1.000 97.480 ? 80  LYS A CB  1 
ATOM 618  O O   ? LYS A 1  80 ?  10.271  -1.045  17.261 1.000 97.480 ? 80  LYS A O   1 
ATOM 619  C CG  ? LYS A 1  80 ?   7.003  -0.199  18.855 1.000 97.480 ? 80  LYS A CG  1 
ATOM 620  C CD  ? LYS A 1  80 ?   6.629   0.347  20.227 1.000 97.480 ? 80  LYS A CD  1 
ATOM 621  C CE  ? LYS A 1  80 ?   5.968   1.714  20.125 1.000 97.480 ? 80  LYS A CE  1 
ATOM 622  N NZ  ? LYS A 1  80 ?   5.597   2.253  21.467 1.000 97.480 ? 80  LYS A NZ  1 
ATOM 623  N N   ? ALA A 1  81 ?   8.553  -0.560  15.782 1.000 97.640 ? 81  ALA A N   1 
ATOM 624  C CA  ? ALA A 1  81 ?   9.340   0.408  15.023 1.000 97.640 ? 81  ALA A CA  1 
ATOM 625  C C   ? ALA A 1  81 ?   9.624   1.656  15.854 1.000 97.640 ? 81  ALA A C   1 
ATOM 626  C CB  ? ALA A 1  81 ?   8.619   0.785  13.731 1.000 97.640 ? 81  ALA A CB  1 
ATOM 627  O O   ? ALA A 1  81 ?   8.744   2.151  16.562 1.000 97.640 ? 81  ALA A O   1 
ATOM 628  N N   ? LYS A 1  82 ?  10.868   2.167  15.797 1.000 97.060 ? 82  LYS A N   1 
ATOM 629  C CA  ? LYS A 1  82 ?  11.218   3.456  16.387 1.000 97.060 ? 82  LYS A CA  1 
ATOM 630  C C   ? LYS A 1  82 ?  10.875   4.604  15.442 1.000 97.060 ? 82  LYS A C   1 
ATOM 631  C CB  ? LYS A 1  82 ?  12.705   3.497  16.743 1.000 97.060 ? 82  LYS A CB  1 
ATOM 632  O O   ? LYS A 1  82 ?  11.452   4.717  14.359 1.000 97.060 ? 82  LYS A O   1 
ATOM 633  C CG  ? LYS A 1  82 ?  13.107   2.521  17.839 1.000 97.060 ? 82  LYS A CG  1 
ATOM 634  C CD  ? LYS A 1  82 ?  14.599   2.594  18.134 1.000 97.060 ? 82  LYS A CD  1 
ATOM 635  C CE  ? LYS A 1  82 ?  15.025   1.532  19.139 1.000 97.060 ? 82  LYS A CE  1 
ATOM 636  N NZ  ? LYS A 1  82 ?  16.484   1.614  19.448 1.000 97.060 ? 82  LYS A NZ  1 
ATOM 637  N N   ? LEU A 1  83 ?   9.872   5.407  15.875 1.000 96.660 ? 83  LEU A N   1 
ATOM 638  C CA  ? LEU A 1  83 ?   9.467   6.526  15.032 1.000 96.660 ? 83  LEU A CA  1 
ATOM 639  C C   ? LEU A 1  83 ?  10.502   7.646  15.081 1.000 96.660 ? 83  LEU A C   1 
ATOM 640  C CB  ? LEU A 1  83 ?   8.100   7.060  15.468 1.000 96.660 ? 83  LEU A CB  1 
ATOM 641  O O   ? LEU A 1  83 ?  10.972   8.015  16.160 1.000 96.660 ? 83  LEU A O   1 
ATOM 642  C CG  ? LEU A 1  83 ?   6.964   6.037  15.536 1.000 96.660 ? 83  LEU A CG  1 
ATOM 643  C CD1 ? LEU A 1  83 ?   5.649   6.729  15.879 1.000 96.660 ? 83  LEU A CD1 1 
ATOM 644  C CD2 ? LEU A 1  83 ?   6.847   5.279  14.219 1.000 96.660 ? 83  LEU A CD2 1 
ATOM 645  N N   ? ASN A 1  84 ?  10.825   8.219  13.849 1.000 93.910 ? 84  ASN A N   1 
ATOM 646  C CA  ? ASN A 1  84 ?  11.754   9.326  13.654 1.000 93.910 ? 84  ASN A CA  1 
ATOM 647  C C   ? ASN A 1  84 ?  11.486  10.058  12.343 1.000 93.910 ? 84  ASN A C   1 
ATOM 648  C CB  ? ASN A 1  84 ?  13.200   8.827  13.698 1.000 93.910 ? 84  ASN A CB  1 
ATOM 649  O O   ? ASN A 1  84 ?  10.422   9.897  11.743 1.000 93.910 ? 84  ASN A O   1 
ATOM 650  C CG  ? ASN A 1  84 ?  13.492   7.789  12.632 1.000 93.910 ? 84  ASN A CG  1 
ATOM 651  N ND2 ? ASN A 1  84 ?  14.248   6.760  12.997 1.000 93.910 ? 84  ASN A ND2 1 
ATOM 652  O OD1 ? ASN A 1  84 ?  13.043   7.911  11.489 1.000 93.910 ? 84  ASN A OD1 1 
ATOM 653  N N   ? LYS A 1  85 ?  12.451  10.889  11.922 1.000 93.160 ? 85  LYS A N   1 
ATOM 654  C CA  ? LYS A 1  85 ?  12.213  11.705  10.735 1.000 93.160 ? 85  LYS A CA  1 
ATOM 655  C C   ? LYS A 1  85 ?  12.022  10.833   9.498 1.000 93.160 ? 85  LYS A C   1 
ATOM 656  C CB  ? LYS A 1  85 ?  13.369  12.682  10.514 1.000 93.160 ? 85  LYS A CB  1 
ATOM 657  O O   ? LYS A 1  85 ?  11.388  11.253   8.528 1.000 93.160 ? 85  LYS A O   1 
ATOM 658  C CG  ? LYS A 1  85 ?  14.696  12.009  10.198 1.000 93.160 ? 85  LYS A CG  1 
ATOM 659  C CD  ? LYS A 1  85 ?  15.814  13.029  10.024 1.000 93.160 ? 85  LYS A CD  1 
ATOM 660  C CE  ? LYS A 1  85 ?  17.144  12.356   9.715 1.000 93.160 ? 85  LYS A CE  1 
ATOM 661  N NZ  ? LYS A 1  85 ?  17.798  12.950   8.511 1.000 93.160 ? 85  LYS A NZ  1 
ATOM 662  N N   ? ASP A 1  86 ?  12.468   9.556   9.547 1.000 92.570 ? 86  ASP A N   1 
ATOM 663  C CA  ? ASP A 1  86 ?  12.458   8.683   8.377 1.000 92.570 ? 86  ASP A CA  1 
ATOM 664  C C   ? ASP A 1  86 ?  11.399   7.591   8.516 1.000 92.570 ? 86  ASP A C   1 
ATOM 665  C CB  ? ASP A 1  86 ?  13.837   8.055   8.165 1.000 92.570 ? 86  ASP A CB  1 
ATOM 666  O O   ? ASP A 1  86 ?  11.006   6.971   7.526 1.000 92.570 ? 86  ASP A O   1 
ATOM 667  C CG  ? ASP A 1  86 ?  14.922   9.082   7.896 1.000 92.570 ? 86  ASP A CG  1 
ATOM 668  O OD1 ? ASP A 1  86 ?  14.674  10.048   7.142 1.000 92.570 ? 86  ASP A OD1 1 
ATOM 669  O OD2 ? ASP A 1  86 ?  16.035   8.924   8.441 1.000 92.570 ? 86  ASP A OD2 1 
ATOM 670  N N   ? VAL A 1  87 ?  10.927   7.314   9.750 1.000 95.720 ? 87  VAL A N   1 
ATOM 671  C CA  ? VAL A 1  87 ?   9.933   6.278  10.008 1.000 95.720 ? 87  VAL A CA  1 
ATOM 672  C C   ? VAL A 1  87 ?   8.725   6.885  10.716 1.000 95.720 ? 87  VAL A C   1 
ATOM 673  C CB  ? VAL A 1  87 ?  10.521   5.124  10.851 1.000 95.720 ? 87  VAL A CB  1 
ATOM 674  O O   ? VAL A 1  87 ?   8.810   7.265  11.887 1.000 95.720 ? 87  VAL A O   1 
ATOM 675  C CG1 ? VAL A 1  87 ?   9.477   4.032  11.075 1.000 95.720 ? 87  VAL A CG1 1 
ATOM 676  C CG2 ? VAL A 1  87 ?  11.764   4.549  10.174 1.000 95.720 ? 87  VAL A CG2 1 
ATOM 677  N N   ? LYS A 1  88 ?   7.590   6.975   9.905 1.000 95.500 ? 88  LYS A N   1 
ATOM 678  C CA  ? LYS A 1  88 ?   6.340   7.513  10.432 1.000 95.500 ? 88  LYS A CA  1 
ATOM 679  C C   ? LYS A 1  88 ?   5.158   6.621  10.061 1.000 95.500 ? 88  LYS A C   1 
ATOM 680  C CB  ? LYS A 1  88 ?   6.106   8.933   9.917 1.000 95.500 ? 88  LYS A CB  1 
ATOM 681  O O   ? LYS A 1  88 ?   5.240   5.834   9.116 1.000 95.500 ? 88  LYS A O   1 
ATOM 682  C CG  ? LYS A 1  88 ?   7.174   9.930  10.343 1.000 95.500 ? 88  LYS A CG  1 
ATOM 683  C CD  ? LYS A 1  88 ?   6.889  11.323   9.797 1.000 95.500 ? 88  LYS A CD  1 
ATOM 684  C CE  ? LYS A 1  88 ?   7.976  12.313  10.194 1.000 95.500 ? 88  LYS A CE  1 
ATOM 685  N NZ  ? LYS A 1  88 ?   7.713  13.675   9.641 1.000 95.500 ? 88  LYS A NZ  1 
ATOM 686  N N   ? THR A 1  89 ?   4.099   6.829  10.881 1.000 97.250 ? 89  THR A N   1 
ATOM 687  C CA  ? THR A 1  89 ?   2.873   6.107  10.561 1.000 97.250 ? 89  THR A CA  1 
ATOM 688  C C   ? THR A 1  89 ?   1.964   6.951   9.672 1.000 97.250 ? 89  THR A C   1 
ATOM 689  C CB  ? THR A 1  89 ?   2.114   5.701  11.838 1.000 97.250 ? 89  THR A CB  1 
ATOM 690  O O   ? THR A 1  89 ?   1.995   8.182   9.735 1.000 97.250 ? 89  THR A O   1 
ATOM 691  C CG2 ? THR A 1  89 ?   2.993   4.860  12.757 1.000 97.250 ? 89  THR A CG2 1 
ATOM 692  O OG1 ? THR A 1  89 ?   1.703   6.883  12.537 1.000 97.250 ? 89  THR A OG1 1 
ATOM 693  N N   ? VAL A 1  90 ?   1.162   6.156   8.860 1.000 97.010 ? 90  VAL A N   1 
ATOM 694  C CA  ? VAL A 1  90 ?   0.079   6.765   8.096 1.000 97.010 ? 90  VAL A CA  1 
ATOM 695  C C   ? VAL A 1  90 ?  -1.264   6.413   8.732 1.000 97.010 ? 90  VAL A C   1 
ATOM 696  C CB  ? VAL A 1  90 ?   0.103   6.314   6.618 1.000 97.010 ? 90  VAL A CB  1 
ATOM 697  O O   ? VAL A 1  90 ?  -1.467   5.283   9.183 1.000 97.010 ? 90  VAL A O   1 
ATOM 698  C CG1 ? VAL A 1  90 ?  -0.190   4.819   6.505 1.000 97.010 ? 90  VAL A CG1 1 
ATOM 699  C CG2 ? VAL A 1  90 ?  -0.901   7.122   5.797 1.000 97.010 ? 90  VAL A CG2 1 
ATOM 700  N N   ? ALA A 1  91 ?  -2.143   7.450   8.796 1.000 96.840 ? 91  ALA A N   1 
ATOM 701  C CA  ? ALA A 1  91 ?  -3.416   7.274   9.491 1.000 96.840 ? 91  ALA A CA  1 
ATOM 702  C C   ? ALA A 1  91 ?  -4.371   6.409   8.673 1.000 96.840 ? 91  ALA A C   1 
ATOM 703  C CB  ? ALA A 1  91 ?  -4.052   8.630   9.787 1.000 96.840 ? 91  ALA A CB  1 
ATOM 704  O O   ? ALA A 1  91 ?  -4.341   6.433   7.441 1.000 96.840 ? 91  ALA A O   1 
ATOM 705  N N   ? ILE A 1  92 ?  -5.244   5.683   9.452 1.000 96.120 ? 92  ILE A N   1 
ATOM 706  C CA  ? ILE A 1  92 ?  -6.319   4.918   8.828 1.000 96.120 ? 92  ILE A CA  1 
ATOM 707  C C   ? ILE A 1  92 ?  -7.497   5.840   8.521 1.000 96.120 ? 92  ILE A C   1 
ATOM 708  C CB  ? ILE A 1  92 ?  -6.775   3.748   9.728 1.000 96.120 ? 92  ILE A CB  1 
ATOM 709  O O   ? ILE A 1  92 ?  -7.877   6.670   9.350 1.000 96.120 ? 92  ILE A O   1 
ATOM 710  C CG1 ? ILE A 1  92 ?  -5.601   2.804  10.013 1.000 96.120 ? 92  ILE A CG1 1 
ATOM 711  C CG2 ? ILE A 1  92 ?  -7.941   2.993   9.082 1.000 96.120 ? 92  ILE A CG2 1 
ATOM 712  C CD1 ? ILE A 1  92 ?  -5.090   2.064   8.784 1.000 96.120 ? 92  ILE A CD1 1 
ATOM 713  N N   ? PRO A 1  93 ?  -8.090   5.676   7.351 1.000 96.460 ? 93  PRO A N   1 
ATOM 714  C CA  ? PRO A 1  93 ?  -9.161   6.592   6.952 1.000 96.460 ? 93  PRO A CA  1 
ATOM 715  C C   ? PRO A 1  93 ? -10.452   6.368   7.735 1.000 96.460 ? 93  PRO A C   1 
ATOM 716  C CB  ? PRO A 1  93 ?  -9.360   6.275   5.468 1.000 96.460 ? 93  PRO A CB  1 
ATOM 717  O O   ? PRO A 1  93 ? -10.735   5.244   8.158 1.000 96.460 ? 93  PRO A O   1 
ATOM 718  C CG  ? PRO A 1  93 ?  -8.954   4.844   5.325 1.000 96.460 ? 93  PRO A CG  1 
ATOM 719  C CD  ? PRO A 1  93 ?  -7.829   4.569   6.280 1.000 96.460 ? 93  PRO A CD  1 
ATOM 720  N N   ? LYS A 1  94 ? -11.257   7.393   7.872 1.000 92.880 ? 94  LYS A N   1 
ATOM 721  C CA  ? LYS A 1  94 ? -12.559   7.351   8.533 1.000 92.880 ? 94  LYS A CA  1 
ATOM 722  C C   ? LYS A 1  94 ? -13.690   7.251   7.513 1.000 92.880 ? 94  LYS A C   1 
ATOM 723  C CB  ? LYS A 1  94 ? -12.754   8.587   9.412 1.000 92.880 ? 94  LYS A CB  1 
ATOM 724  O O   ? LYS A 1  94 ? -14.835   6.971   7.874 1.000 92.880 ? 94  LYS A O   1 
ATOM 725  C CG  ? LYS A 1  94 ? -11.823   8.645  10.614 1.000 92.880 ? 94  LYS A CG  1 
ATOM 726  C CD  ? LYS A 1  94 ? -12.105   9.865  11.482 1.000 92.880 ? 94  LYS A CD  1 
ATOM 727  C CE  ? LYS A 1  94 ? -11.163   9.933  12.676 1.000 92.880 ? 94  LYS A CE  1 
ATOM 728  N NZ  ? LYS A 1  94 ? -11.417  11.143  13.514 1.000 92.880 ? 94  LYS A NZ  1 
ATOM 729  N N   ? GLY A 1  95 ? -13.357   7.375   6.204 1.000 93.840 ? 95  GLY A N   1 
ATOM 730  C CA  ? GLY A 1  95 ? -14.329   7.312   5.125 1.000 93.840 ? 95  GLY A CA  1 
ATOM 731  C C   ? GLY A 1  95 ? -13.695   7.116   3.761 1.000 93.840 ? 95  GLY A C   1 
ATOM 732  O O   ? GLY A 1  95 ? -12.468   7.074   3.641 1.000 93.840 ? 95  GLY A O   1 
ATOM 733  N N   ? ILE A 1  96 ? -14.643   7.093   2.806 1.000 93.460 ? 96  ILE A N   1 
ATOM 734  C CA  ? ILE A 1  96 ? -14.230   6.854   1.427 1.000 93.460 ? 96  ILE A CA  1 
ATOM 735  C C   ? ILE A 1  96 ? -13.641   8.133   0.836 1.000 93.460 ? 96  ILE A C   1 
ATOM 736  C CB  ? ILE A 1  96 ? -15.409   6.357   0.562 1.000 93.460 ? 96  ILE A CB  1 
ATOM 737  O O   ? ILE A 1  96 ? -14.134   9.232   1.101 1.000 93.460 ? 96  ILE A O   1 
ATOM 738  C CG1 ? ILE A 1  96 ? -15.905   4.997   1.066 1.000 93.460 ? 96  ILE A CG1 1 
ATOM 739  C CG2 ? ILE A 1  96 ? -15.002   6.280  -0.913 1.000 93.460 ? 96  ILE A CG2 1 
ATOM 740  C CD1 ? ILE A 1  96 ? -17.194   4.525   0.408 1.000 93.460 ? 96  ILE A CD1 1 
ATOM 741  N N   ? THR A 1  97 ? -12.615   7.946   0.049 1.000 94.930 ? 97  THR A N   1 
ATOM 742  C CA  ? THR A 1  97 ? -11.973   9.060  -0.641 1.000 94.930 ? 97  THR A CA  1 
ATOM 743  C C   ? THR A 1  97 ? -12.772   9.464  -1.876 1.000 94.930 ? 97  THR A C   1 
ATOM 744  C CB  ? THR A 1  97 ? -10.532   8.706  -1.051 1.000 94.930 ? 97  THR A CB  1 
ATOM 745  O O   ? THR A 1  97 ? -13.088   8.622  -2.720 1.000 94.930 ? 97  THR A O   1 
ATOM 746  C CG2 ? THR A 1  97 ?  -9.835   9.901  -1.694 1.000 94.930 ? 97  THR A CG2 1 
ATOM 747  O OG1 ? THR A 1  97 ?  -9.795   8.306   0.110 1.000 94.930 ? 97  THR A OG1 1 
ATOM 748  N N   ? ALA A 1  98 ? -13.107  10.794  -2.026 1.000 94.130 ? 98  ALA A N   1 
ATOM 749  C CA  ? ALA A 1  98 ? -13.933  11.303  -3.118 1.000 94.130 ? 98  ALA A CA  1 
ATOM 750  C C   ? ALA A 1  98 ? -13.123  11.431  -4.405 1.000 94.130 ? 98  ALA A C   1 
ATOM 751  C CB  ? ALA A 1  98 ? -14.543  12.651  -2.741 1.000 94.130 ? 98  ALA A CB  1 
ATOM 752  O O   ? ALA A 1  98 ? -11.908  11.639  -4.363 1.000 94.130 ? 98  ALA A O   1 
ATOM 753  N N   ? ALA A 1  99 ? -13.847  11.371  -5.519 1.000 94.660 ? 99  ALA A N   1 
ATOM 754  C CA  ? ALA A 1  99 ? -13.230  11.636  -6.816 1.000 94.660 ? 99  ALA A CA  1 
ATOM 755  C C   ? ALA A 1  99 ? -12.616  13.033  -6.856 1.000 94.660 ? 99  ALA A C   1 
ATOM 756  C CB  ? ALA A 1  99 ? -14.256  11.478  -7.936 1.000 94.660 ? 99  ALA A CB  1 
ATOM 757  O O   ? ALA A 1  99 ? -13.058  13.933  -6.138 1.000 94.660 ? 99  ALA A O   1 
ATOM 758  N N   ? ASN A 1 100 ? -11.546  13.240  -7.617 1.000 94.460 ? 100 ASN A N   1 
ATOM 759  C CA  ? ASN A 1 100 ? -10.844  14.494  -7.869 1.000 94.460 ? 100 ASN A CA  1 
ATOM 760  C C   ? ASN A 1 100 ?  -9.978  14.900  -6.680 1.000 94.460 ? 100 ASN A C   1 
ATOM 761  C CB  ? ASN A 1 100 ? -11.838  15.607  -8.206 1.000 94.460 ? 100 ASN A CB  1 
ATOM 762  O O   ? ASN A 1 100 ?  -9.488  16.029  -6.620 1.000 94.460 ? 100 ASN A O   1 
ATOM 763  C CG  ? ASN A 1 100 ? -12.501  15.409  -9.555 1.000 94.460 ? 100 ASN A CG  1 
ATOM 764  N ND2 ? ASN A 1 100 ? -13.816  15.588  -9.601 1.000 94.460 ? 100 ASN A ND2 1 
ATOM 765  O OD1 ? ASN A 1 100 ? -11.837  15.096 -10.547 1.000 94.460 ? 100 ASN A OD1 1 
ATOM 766  N N   ? THR A 1 101 ?  -9.944  14.000  -5.700 1.000 96.480 ? 101 THR A N   1 
ATOM 767  C CA  ? THR A 1 101 ?  -9.038  14.201  -4.575 1.000 96.480 ? 101 THR A CA  1 
ATOM 768  C C   ? THR A 1 101 ?  -7.587  14.009  -5.006 1.000 96.480 ? 101 THR A C   1 
ATOM 769  C CB  ? THR A 1 101 ?  -9.364  13.240  -3.417 1.000 96.480 ? 101 THR A CB  1 
ATOM 770  O O   ? THR A 1 101 ?  -7.253  13.013  -5.652 1.000 96.480 ? 101 THR A O   1 
ATOM 771  C CG2 ? THR A 1 101 ?  -8.432  13.470  -2.232 1.000 96.480 ? 101 THR A CG2 1 
ATOM 772  O OG1 ? THR A 1 101 ? -10.717  13.451  -2.995 1.000 96.480 ? 101 THR A OG1 1 
ATOM 773  N N   ? LYS A 1 102 ?  -6.677  14.936  -4.657 1.000 95.950 ? 102 LYS A N   1 
ATOM 774  C CA  ? LYS A 1 102 ?  -5.248  14.839  -4.939 1.000 95.950 ? 102 LYS A CA  1 
ATOM 775  C C   ? LYS A 1 102 ?  -4.541  13.969  -3.904 1.000 95.950 ? 102 LYS A C   1 
ATOM 776  C CB  ? LYS A 1 102 ?  -4.612  16.229  -4.977 1.000 95.950 ? 102 LYS A CB  1 
ATOM 777  O O   ? LYS A 1 102 ?  -4.714  14.164  -2.699 1.000 95.950 ? 102 LYS A O   1 
ATOM 778  C CG  ? LYS A 1 102 ?  -5.119  17.111  -6.109 1.000 95.950 ? 102 LYS A CG  1 
ATOM 779  C CD  ? LYS A 1 102 ?  -4.400  18.454  -6.137 1.000 95.950 ? 102 LYS A CD  1 
ATOM 780  C CE  ? LYS A 1 102 ?  -4.905  19.336  -7.270 1.000 95.950 ? 102 LYS A CE  1 
ATOM 781  N NZ  ? LYS A 1 102 ?  -4.238  20.672  -7.272 1.000 95.950 ? 102 LYS A NZ  1 
ATOM 782  N N   ? CYS A 1 103 ?  -3.700  13.067  -4.399 1.000 96.460 ? 103 CYS A N   1 
ATOM 783  C CA  ? CYS A 1 103 ?  -3.034  12.106  -3.527 1.000 96.460 ? 103 CYS A CA  1 
ATOM 784  C C   ? CYS A 1 103 ?  -1.565  11.954  -3.905 1.000 96.460 ? 103 CYS A C   1 
ATOM 785  C CB  ? CYS A 1 103 ?  -3.731  10.748  -3.595 1.000 96.460 ? 103 CYS A CB  1 
ATOM 786  O O   ? CYS A 1 103 ?  -1.162  12.325  -5.008 1.000 96.460 ? 103 CYS A O   1 
ATOM 787  S SG  ? CYS A 1 103 ?  -5.482  10.805  -3.156 1.000 96.460 ? 103 CYS A SG  1 
ATOM 788  N N   ? ASN A 1 104 ?  -0.809  11.403  -2.928 1.000 95.490 ? 104 ASN A N   1 
ATOM 789  C CA  ? ASN A 1 104 ?   0.590  11.053  -3.148 1.000 95.490 ? 104 ASN A CA  1 
ATOM 790  C C   ? ASN A 1 104 ?   0.803   9.542  -3.105 1.000 95.490 ? 104 ASN A C   1 
ATOM 791  C CB  ? ASN A 1 104 ?   1.485  11.744  -2.117 1.000 95.490 ? 104 ASN A CB  1 
ATOM 792  O O   ? ASN A 1 104 ?   0.242   8.856  -2.248 1.000 95.490 ? 104 ASN A O   1 
ATOM 793  C CG  ? ASN A 1 104 ?   1.446  13.256  -2.231 1.000 95.490 ? 104 ASN A CG  1 
ATOM 794  N ND2 ? ASN A 1 104 ?   1.119  13.924  -1.132 1.000 95.490 ? 104 ASN A ND2 1 
ATOM 795  O OD1 ? ASN A 1 104 ?   1.708  13.817  -3.298 1.000 95.490 ? 104 ASN A OD1 1 
ATOM 796  N N   ? PHE A 1 105 ?   1.608   9.106  -3.995 1.000 95.330 ? 105 PHE A N   1 
ATOM 797  C CA  ? PHE A 1 105 ?   1.983   7.697  -4.046 1.000 95.330 ? 105 PHE A CA  1 
ATOM 798  C C   ? PHE A 1 105 ?   3.499   7.539  -4.020 1.000 95.330 ? 105 PHE A C   1 
ATOM 799  C CB  ? PHE A 1 105 ?   1.407   7.032  -5.300 1.000 95.330 ? 105 PHE A CB  1 
ATOM 800  O O   ? PHE A 1 105 ?   4.210   8.201  -4.778 1.000 95.330 ? 105 PHE A O   1 
ATOM 801  C CG  ? PHE A 1 105 ?   1.790   5.584  -5.449 1.000 95.330 ? 105 PHE A CG  1 
ATOM 802  C CD1 ? PHE A 1 105 ?   2.842   5.210  -6.276 1.000 95.330 ? 105 PHE A CD1 1 
ATOM 803  C CD2 ? PHE A 1 105 ?   1.097   4.596  -4.761 1.000 95.330 ? 105 PHE A CD2 1 
ATOM 804  C CE1 ? PHE A 1 105 ?   3.198   3.871  -6.416 1.000 95.330 ? 105 PHE A CE1 1 
ATOM 805  C CE2 ? PHE A 1 105 ?   1.447   3.256  -4.896 1.000 95.330 ? 105 PHE A CE2 1 
ATOM 806  C CZ  ? PHE A 1 105 ?   2.498   2.895  -5.724 1.000 95.330 ? 105 PHE A CZ  1 
ATOM 807  N N   ? ALA A 1 106 ?   3.948   6.712  -3.169 1.000 94.200 ? 106 ALA A N   1 
ATOM 808  C CA  ? ALA A 1 106 ?   5.384   6.473  -3.046 1.000 94.200 ? 106 ALA A CA  1 
ATOM 809  C C   ? ALA A 1 106 ?   5.721   5.009  -3.311 1.000 94.200 ? 106 ALA A C   1 
ATOM 810  C CB  ? ALA A 1 106 ?   5.875   6.887  -1.661 1.000 94.200 ? 106 ALA A CB  1 
ATOM 811  O O   ? ALA A 1 106 ?   4.955   4.113  -2.948 1.000 94.200 ? 106 ALA A O   1 
ATOM 812  N N   ? GLY A 1 107 ?   6.946   4.791  -3.984 1.000 94.840 ? 107 GLY A N   1 
ATOM 813  C CA  ? GLY A 1 107 ?   7.378   3.427  -4.247 1.000 94.840 ? 107 GLY A CA  1 
ATOM 814  C C   ? GLY A 1 107 ?   8.730   3.351  -4.931 1.000 94.840 ? 107 GLY A C   1 
ATOM 815  O O   ? GLY A 1 107 ?   9.319   4.380  -5.270 1.000 94.840 ? 107 GLY A O   1 
ATOM 816  N N   ? TRP A 1 108 ?   9.313   2.080  -5.113 1.000 94.340 ? 108 TRP A N   1 
ATOM 817  C CA  ? TRP A 1 108 ?  10.615   1.804  -5.711 1.000 94.340 ? 108 TRP A CA  1 
ATOM 818  C C   ? TRP A 1 108 ?  10.461   1.044  -7.025 1.000 94.340 ? 108 TRP A C   1 
ATOM 819  C CB  ? TRP A 1 108 ?  11.493   1.004  -4.744 1.000 94.340 ? 108 TRP A CB  1 
ATOM 820  O O   ? TRP A 1 108 ?  11.345   0.276  -7.412 1.000 94.340 ? 108 TRP A O   1 
ATOM 821  C CG  ? TRP A 1 108 ?  11.966   1.791  -3.559 1.000 94.340 ? 108 TRP A CG  1 
ATOM 822  C CD1 ? TRP A 1 108 ?  13.059   2.609  -3.495 1.000 94.340 ? 108 TRP A CD1 1 
ATOM 823  C CD2 ? TRP A 1 108 ?  11.361   1.828  -2.262 1.000 94.340 ? 108 TRP A CD2 1 
ATOM 824  C CE2 ? TRP A 1 108 ?  12.141   2.692  -1.462 1.000 94.340 ? 108 TRP A CE2 1 
ATOM 825  C CE3 ? TRP A 1 108 ?  10.233   1.216  -1.700 1.000 94.340 ? 108 TRP A CE3 1 
ATOM 826  N NE1 ? TRP A 1 108 ?  13.170   3.154  -2.237 1.000 94.340 ? 108 TRP A NE1 1 
ATOM 827  C CH2 ? TRP A 1 108 ?  10.720   2.346   0.399 1.000 94.340 ? 108 TRP A CH2 1 
ATOM 828  C CZ2 ? TRP A 1 108 ?  11.828   2.958  -0.127 1.000 94.340 ? 108 TRP A CZ2 1 
ATOM 829  C CZ3 ? TRP A 1 108 ?   9.924   1.482  -0.371 1.000 94.340 ? 108 TRP A CZ3 1 
ATOM 830  N N   ? GLY A 1 109 ?   9.321   1.191  -7.621 1.000 91.490 ? 109 GLY A N   1 
ATOM 831  C CA  ? GLY A 1 109 ?   9.022   0.423  -8.820 1.000 91.490 ? 109 GLY A CA  1 
ATOM 832  C C   ? GLY A 1 109 ?   9.963   0.723  -9.971 1.000 91.490 ? 109 GLY A C   1 
ATOM 833  O O   ? GLY A 1 109 ?  10.872   1.545  -9.838 1.000 91.490 ? 109 GLY A O   1 
ATOM 834  N N   ? THR A 1 110 ?   9.839   0.005 -11.119 1.000 89.210 ? 110 THR A N   1 
ATOM 835  C CA  ? THR A 1 110 ?  10.652   0.131 -12.323 1.000 89.210 ? 110 THR A CA  1 
ATOM 836  C C   ? THR A 1 110 ?  10.430   1.487 -12.986 1.000 89.210 ? 110 THR A C   1 
ATOM 837  C CB  ? THR A 1 110 ?  10.338  -0.992 -13.329 1.000 89.210 ? 110 THR A CB  1 
ATOM 838  O O   ? THR A 1 110 ?   9.297   1.965 -13.071 1.000 89.210 ? 110 THR A O   1 
ATOM 839  C CG2 ? THR A 1 110 ?  11.251  -0.910 -14.548 1.000 89.210 ? 110 THR A CG2 1 
ATOM 840  O OG1 ? THR A 1 110 ?  10.524  -2.262 -12.692 1.000 89.210 ? 110 THR A OG1 1 
ATOM 841  N N   ? THR A 1 111 ?  11.542   2.121 -13.362 1.000 84.400 ? 111 THR A N   1 
ATOM 842  C CA  ? THR A 1 111 ?  11.519   3.421 -14.024 1.000 84.400 ? 111 THR A CA  1 
ATOM 843  C C   ? THR A 1 111 ?  11.544   3.255 -15.541 1.000 84.400 ? 111 THR A C   1 
ATOM 844  C CB  ? THR A 1 111 ?  12.707   4.295 -13.582 1.000 84.400 ? 111 THR A CB  1 
ATOM 845  O O   ? THR A 1 111 ?  11.555   2.131 -16.048 1.000 84.400 ? 111 THR A O   1 
ATOM 846  C CG2 ? THR A 1 111 ?  12.720   4.478 -12.068 1.000 84.400 ? 111 THR A CG2 1 
ATOM 847  O OG1 ? THR A 1 111 ?  13.930   3.668 -13.986 1.000 84.400 ? 111 THR A OG1 1 
ATOM 848  N N   ? GLU A 1 112 ?  11.609   4.309 -16.223 1.000 78.640 ? 112 GLU A N   1 
ATOM 849  C CA  ? GLU A 1 112 ?  11.570   4.358 -17.682 1.000 78.640 ? 112 GLU A CA  1 
ATOM 850  C C   ? GLU A 1 112 ?  12.720   3.561 -18.292 1.000 78.640 ? 112 GLU A C   1 
ATOM 851  C CB  ? GLU A 1 112 ?  11.614   5.807 -18.173 1.000 78.640 ? 112 GLU A CB  1 
ATOM 852  O O   ? GLU A 1 112 ?  12.592   3.019 -19.391 1.000 78.640 ? 112 GLU A O   1 
ATOM 853  C CG  ? GLU A 1 112 ?  10.366   6.609 -17.836 1.000 78.640 ? 112 GLU A CG  1 
ATOM 854  C CD  ? GLU A 1 112 ?  10.424   8.045 -18.331 1.000 78.640 ? 112 GLU A CD  1 
ATOM 855  O OE1 ? GLU A 1 112 ?   9.435   8.791 -18.149 1.000 78.640 ? 112 GLU A OE1 1 
ATOM 856  O OE2 ? GLU A 1 112 ?  11.467   8.428 -18.908 1.000 78.640 ? 112 GLU A OE2 1 
ATOM 857  N N   ? ASP A 1 113 ?  13.748   3.428 -17.586 1.000 81.690 ? 113 ASP A N   1 
ATOM 858  C CA  ? ASP A 1 113 ?  14.930   2.719 -18.065 1.000 81.690 ? 113 ASP A CA  1 
ATOM 859  C C   ? ASP A 1 113 ?  14.830   1.224 -17.773 1.000 81.690 ? 113 ASP A C   1 
ATOM 860  C CB  ? ASP A 1 113 ?  16.197   3.295 -17.427 1.000 81.690 ? 113 ASP A CB  1 
ATOM 861  O O   ? ASP A 1 113 ?  15.815   0.494 -17.897 1.000 81.690 ? 113 ASP A O   1 
ATOM 862  C CG  ? ASP A 1 113 ?  16.437   4.749 -17.796 1.000 81.690 ? 113 ASP A CG  1 
ATOM 863  O OD1 ? ASP A 1 113 ?  16.088   5.158 -18.924 1.000 81.690 ? 113 ASP A OD1 1 
ATOM 864  O OD2 ? ASP A 1 113 ?  16.983   5.491 -16.951 1.000 81.690 ? 113 ASP A OD2 1 
ATOM 865  N N   ? LYS A 1 114 ?  13.595   0.754 -17.374 1.000 83.230 ? 114 LYS A N   1 
ATOM 866  C CA  ? LYS A 1 114 ?  13.262  -0.649 -17.144 1.000 83.230 ? 114 LYS A CA  1 
ATOM 867  C C   ? LYS A 1 114 ?  14.118  -1.241 -16.028 1.000 83.230 ? 114 LYS A C   1 
ATOM 868  C CB  ? LYS A 1 114 ?  13.441  -1.461 -18.428 1.000 83.230 ? 114 LYS A CB  1 
ATOM 869  O O   ? LYS A 1 114 ?  14.468  -2.423 -16.067 1.000 83.230 ? 114 LYS A O   1 
ATOM 870  C CG  ? LYS A 1 114 ?  12.482  -1.072 -19.544 1.000 83.230 ? 114 LYS A CG  1 
ATOM 871  C CD  ? LYS A 1 114 ?  12.602  -2.012 -20.736 1.000 83.230 ? 114 LYS A CD  1 
ATOM 872  C CE  ? LYS A 1 114 ?  11.660  -1.610 -21.863 1.000 83.230 ? 114 LYS A CE  1 
ATOM 873  N NZ  ? LYS A 1 114 ?  11.777  -2.528 -23.036 1.000 83.230 ? 114 LYS A NZ  1 
ATOM 874  N N   ? LYS A 1 115 ?  14.494  -0.326 -15.103 1.000 89.370 ? 115 LYS A N   1 
ATOM 875  C CA  ? LYS A 1 115 ?  15.241  -0.750 -13.922 1.000 89.370 ? 115 LYS A CA  1 
ATOM 876  C C   ? LYS A 1 115 ?  14.501  -0.378 -12.640 1.000 89.370 ? 115 LYS A C   1 
ATOM 877  C CB  ? LYS A 1 115 ?  16.639  -0.131 -13.920 1.000 89.370 ? 115 LYS A CB  1 
ATOM 878  O O   ? LYS A 1 115 ?  13.825   0.651 -12.585 1.000 89.370 ? 115 LYS A O   1 
ATOM 879  C CG  ? LYS A 1 115 ?  17.525  -0.597 -15.066 1.000 89.370 ? 115 LYS A CG  1 
ATOM 880  C CD  ? LYS A 1 115 ?  18.917   0.015 -14.981 1.000 89.370 ? 115 LYS A CD  1 
ATOM 881  C CE  ? LYS A 1 115 ?  19.805  -0.452 -16.126 1.000 89.370 ? 115 LYS A CE  1 
ATOM 882  N NZ  ? LYS A 1 115 ?  21.147   0.201 -16.089 1.000 89.370 ? 115 LYS A NZ  1 
ATOM 883  N N   ? LEU A 1 116 ?  14.699  -1.283 -11.714 1.000 91.490 ? 116 LEU A N   1 
ATOM 884  C CA  ? LEU A 1 116 ?  14.190  -0.913 -10.398 1.000 91.490 ? 116 LEU A CA  1 
ATOM 885  C C   ? LEU A 1 116 ?  14.911   0.319  -9.862 1.000 91.490 ? 116 LEU A C   1 
ATOM 886  C CB  ? LEU A 1 116 ?  14.347  -2.078  -9.416 1.000 91.490 ? 116 LEU A CB  1 
ATOM 887  O O   ? LEU A 1 116 ?  16.142   0.386  -9.895 1.000 91.490 ? 116 LEU A O   1 
ATOM 888  C CG  ? LEU A 1 116 ?  13.659  -1.919  -8.060 1.000 91.490 ? 116 LEU A CG  1 
ATOM 889  C CD1 ? LEU A 1 116 ?  12.146  -2.037  -8.216 1.000 91.490 ? 116 LEU A CD1 1 
ATOM 890  C CD2 ? LEU A 1 116 ?  14.182  -2.953  -7.069 1.000 91.490 ? 116 LEU A CD2 1 
ATOM 891  N N   ? SER A 1 117 ?  14.088   1.200  -9.417 1.000 93.090 ? 117 SER A N   1 
ATOM 892  C CA  ? SER A 1 117 ?  14.674   2.429  -8.891 1.000 93.090 ? 117 SER A CA  1 
ATOM 893  C C   ? SER A 1 117 ?  15.424   2.169  -7.589 1.000 93.090 ? 117 SER A C   1 
ATOM 894  C CB  ? SER A 1 117 ?  13.591   3.485  -8.664 1.000 93.090 ? 117 SER A CB  1 
ATOM 895  O O   ? SER A 1 117 ?  14.934   1.448  -6.717 1.000 93.090 ? 117 SER A O   1 
ATOM 896  O OG  ? SER A 1 117 ?  14.147   4.661  -8.101 1.000 93.090 ? 117 SER A OG  1 
ATOM 897  N N   ? ASP A 1 118 ?  16.549   2.731  -7.500 1.000 93.000 ? 118 ASP A N   1 
ATOM 898  C CA  ? ASP A 1 118 ?  17.311   2.646  -6.258 1.000 93.000 ? 118 ASP A CA  1 
ATOM 899  C C   ? ASP A 1 118 ?  16.779   3.630  -5.219 1.000 93.000 ? 118 ASP A C   1 
ATOM 900  C CB  ? ASP A 1 118 ?  18.795   2.909  -6.520 1.000 93.000 ? 118 ASP A CB  1 
ATOM 901  O O   ? ASP A 1 118 ?  16.819   3.355  -4.018 1.000 93.000 ? 118 ASP A O   1 
ATOM 902  C CG  ? ASP A 1 118 ?  19.662   2.686  -5.293 1.000 93.000 ? 118 ASP A CG  1 
ATOM 903  O OD1 ? ASP A 1 118 ?  19.682   1.557  -4.757 1.000 93.000 ? 118 ASP A OD1 1 
ATOM 904  O OD2 ? ASP A 1 118 ?  20.330   3.649  -4.857 1.000 93.000 ? 118 ASP A OD2 1 
ATOM 905  N N   ? LYS A 1 119 ?  16.237   4.672  -5.653 1.000 94.280 ? 119 LYS A N   1 
ATOM 906  C CA  ? LYS A 1 119 ?  15.760   5.736  -4.775 1.000 94.280 ? 119 LYS A CA  1 
ATOM 907  C C   ? LYS A 1 119 ?  14.235   5.757  -4.715 1.000 94.280 ? 119 LYS A C   1 
ATOM 908  C CB  ? LYS A 1 119 ?  16.284   7.095  -5.243 1.000 94.280 ? 119 LYS A CB  1 
ATOM 909  O O   ? LYS A 1 119 ?  13.566   5.554  -5.730 1.000 94.280 ? 119 LYS A O   1 
ATOM 910  C CG  ? LYS A 1 119 ?  17.802   7.192  -5.282 1.000 94.280 ? 119 LYS A CG  1 
ATOM 911  C CD  ? LYS A 1 119 ?  18.400   7.187  -3.881 1.000 94.280 ? 119 LYS A CD  1 
ATOM 912  C CE  ? LYS A 1 119 ?  19.903   7.429  -3.913 1.000 94.280 ? 119 LYS A CE  1 
ATOM 913  N NZ  ? LYS A 1 119 ?  20.516   7.282  -2.559 1.000 94.280 ? 119 LYS A NZ  1 
ATOM 914  N N   ? LEU A 1 120 ?  13.772   5.908  -3.460 1.000 93.820 ? 120 LEU A N   1 
ATOM 915  C CA  ? LEU A 1 120 ?  12.335   6.070  -3.269 1.000 93.820 ? 120 LEU A CA  1 
ATOM 916  C C   ? LEU A 1 120 ?  11.809   7.253  -4.074 1.000 93.820 ? 120 LEU A C   1 
ATOM 917  C CB  ? LEU A 1 120 ?  12.009   6.261  -1.785 1.000 93.820 ? 120 LEU A CB  1 
ATOM 918  O O   ? LEU A 1 120 ?  12.383   8.344  -4.029 1.000 93.820 ? 120 LEU A O   1 
ATOM 919  C CG  ? LEU A 1 120 ?  10.526   6.330  -1.420 1.000 93.820 ? 120 LEU A CG  1 
ATOM 920  C CD1 ? LEU A 1 120 ?   9.839   5.006  -1.738 1.000 93.820 ? 120 LEU A CD1 1 
ATOM 921  C CD2 ? LEU A 1 120 ?  10.354   6.687   0.053 1.000 93.820 ? 120 LEU A CD2 1 
ATOM 922  N N   ? GLN A 1 121 ?  10.668   7.035  -4.753 1.000 92.920 ? 121 GLN A N   1 
ATOM 923  C CA  ? GLN A 1 121 ?  10.062   8.035  -5.627 1.000 92.920 ? 121 GLN A CA  1 
ATOM 924  C C   ? GLN A 1 121 ?   8.614   8.308  -5.229 1.000 92.920 ? 121 GLN A C   1 
ATOM 925  C CB  ? GLN A 1 121 ?  10.130   7.585  -7.087 1.000 92.920 ? 121 GLN A CB  1 
ATOM 926  O O   ? GLN A 1 121 ?   7.949   7.444  -4.654 1.000 92.920 ? 121 GLN A O   1 
ATOM 927  C CG  ? GLN A 1 121 ?  11.546   7.339  -7.590 1.000 92.920 ? 121 GLN A CG  1 
ATOM 928  C CD  ? GLN A 1 121 ?  11.625   7.258  -9.103 1.000 92.920 ? 121 GLN A CD  1 
ATOM 929  N NE2 ? GLN A 1 121 ?  12.445   6.340  -9.605 1.000 92.920 ? 121 GLN A NE2 1 
ATOM 930  O OE1 ? GLN A 1 121 ?  10.955   8.013  -9.814 1.000 92.920 ? 121 GLN A OE1 1 
ATOM 931  N N   ? GLU A 1 122 ?   8.178   9.474  -5.606 1.000 92.200 ? 122 GLU A N   1 
ATOM 932  C CA  ? GLU A 1 122 ?   6.806   9.875  -5.311 1.000 92.200 ? 122 GLU A CA  1 
ATOM 933  C C   ? GLU A 1 122 ?   6.087  10.353  -6.569 1.000 92.200 ? 122 GLU A C   1 
ATOM 934  C CB  ? GLU A 1 122 ?   6.784  10.972  -4.244 1.000 92.200 ? 122 GLU A CB  1 
ATOM 935  O O   ? GLU A 1 122 ?   6.682  11.029  -7.411 1.000 92.200 ? 122 GLU A O   1 
ATOM 936  C CG  ? GLU A 1 122 ?   5.384  11.371  -3.800 1.000 92.200 ? 122 GLU A CG  1 
ATOM 937  C CD  ? GLU A 1 122 ?   5.379  12.450  -2.729 1.000 92.200 ? 122 GLU A CD  1 
ATOM 938  O OE1 ? GLU A 1 122 ?   4.289  12.969  -2.396 1.000 92.200 ? 122 GLU A OE1 1 
ATOM 939  O OE2 ? GLU A 1 122 ?   6.473  12.780  -2.220 1.000 92.200 ? 122 GLU A OE2 1 
ATOM 940  N N   ? LEU A 1 123 ?   4.748   9.929  -6.616 1.000 90.790 ? 123 LEU A N   1 
ATOM 941  C CA  ? LEU A 1 123 ?   3.880  10.348  -7.711 1.000 90.790 ? 123 LEU A CA  1 
ATOM 942  C C   ? LEU A 1 123 ?   2.664  11.102  -7.183 1.000 90.790 ? 123 LEU A C   1 
ATOM 943  C CB  ? LEU A 1 123 ?   3.427   9.136  -8.530 1.000 90.790 ? 123 LEU A CB  1 
ATOM 944  O O   ? LEU A 1 123 ?   2.083  10.717  -6.166 1.000 90.790 ? 123 LEU A O   1 
ATOM 945  C CG  ? LEU A 1 123 ?   4.527   8.354  -9.249 1.000 90.790 ? 123 LEU A CG  1 
ATOM 946  C CD1 ? LEU A 1 123 ?   3.946   7.111  -9.914 1.000 90.790 ? 123 LEU A CD1 1 
ATOM 947  C CD2 ? LEU A 1 123 ?   5.228   9.237 -10.276 1.000 90.790 ? 123 LEU A CD2 1 
ATOM 948  N N   ? ASN A 1 124 ?   2.342  12.191  -7.926 1.000 92.380 ? 124 ASN A N   1 
ATOM 949  C CA  ? ASN A 1 124 ?   1.072  12.856  -7.660 1.000 92.380 ? 124 ASN A CA  1 
ATOM 950  C C   ? ASN A 1 124 ?  -0.060  12.257  -8.490 1.000 92.380 ? 124 ASN A C   1 
ATOM 951  C CB  ? ASN A 1 124 ?   1.187  14.359  -7.925 1.000 92.380 ? 124 ASN A CB  1 
ATOM 952  O O   ? ASN A 1 124 ?   0.018  12.221  -9.719 1.000 92.380 ? 124 ASN A O   1 
ATOM 953  C CG  ? ASN A 1 124 ?   2.097  15.059  -6.936 1.000 92.380 ? 124 ASN A CG  1 
ATOM 954  N ND2 ? ASN A 1 124 ?   2.985  15.905  -7.443 1.000 92.380 ? 124 ASN A ND2 1 
ATOM 955  O OD1 ? ASN A 1 124 ?   2.003  14.840  -5.725 1.000 92.380 ? 124 ASN A OD1 1 
ATOM 956  N N   ? LEU A 1 125 ?  -1.060  11.782  -7.739 1.000 93.730 ? 125 LEU A N   1 
ATOM 957  C CA  ? LEU A 1 125 ?  -2.197  11.143  -8.392 1.000 93.730 ? 125 LEU A CA  1 
ATOM 958  C C   ? LEU A 1 125 ?  -3.505  11.816  -7.987 1.000 93.730 ? 125 LEU A C   1 
ATOM 959  C CB  ? LEU A 1 125 ?  -2.248   9.653  -8.045 1.000 93.730 ? 125 LEU A CB  1 
ATOM 960  O O   ? LEU A 1 125 ?  -3.588  12.429  -6.920 1.000 93.730 ? 125 LEU A O   1 
ATOM 961  C CG  ? LEU A 1 125 ?  -1.002   8.835  -8.388 1.000 93.730 ? 125 LEU A CG  1 
ATOM 962  C CD1 ? LEU A 1 125 ?  -1.182   7.386  -7.946 1.000 93.730 ? 125 LEU A CD1 1 
ATOM 963  C CD2 ? LEU A 1 125 ?  -0.706   8.911  -9.882 1.000 93.730 ? 125 LEU A CD2 1 
ATOM 964  N N   ? THR A 1 126 ?  -4.454  11.705  -8.961 1.000 94.540 ? 126 THR A N   1 
ATOM 965  C CA  ? THR A 1 126 ?  -5.801  12.191  -8.683 1.000 94.540 ? 126 THR A CA  1 
ATOM 966  C C   ? THR A 1 126 ?  -6.817  11.057  -8.785 1.000 94.540 ? 126 THR A C   1 
ATOM 967  C CB  ? THR A 1 126 ?  -6.196  13.326  -9.646 1.000 94.540 ? 126 THR A CB  1 
ATOM 968  O O   ? THR A 1 126 ?  -6.822  10.307  -9.763 1.000 94.540 ? 126 THR A O   1 
ATOM 969  C CG2 ? THR A 1 126 ?  -7.577  13.877  -9.310 1.000 94.540 ? 126 THR A CG2 1 
ATOM 970  O OG1 ? THR A 1 126 ?  -5.234  14.384  -9.547 1.000 94.540 ? 126 THR A OG1 1 
ATOM 971  N N   ? VAL A 1 127 ?  -7.663  10.956  -7.729 1.000 95.820 ? 127 VAL A N   1 
ATOM 972  C CA  ? VAL A 1 127 ?  -8.707   9.936  -7.719 1.000 95.820 ? 127 VAL A CA  1 
ATOM 973  C C   ? VAL A 1 127 ?  -9.727  10.230  -8.817 1.000 95.820 ? 127 VAL A C   1 
ATOM 974  C CB  ? VAL A 1 127 ?  -9.410   9.857  -6.346 1.000 95.820 ? 127 VAL A CB  1 
ATOM 975  O O   ? VAL A 1 127 ? -10.153  11.375  -8.987 1.000 95.820 ? 127 VAL A O   1 
ATOM 976  C CG1 ? VAL A 1 127 ? -10.590   8.887  -6.398 1.000 95.820 ? 127 VAL A CG1 1 
ATOM 977  C CG2 ? VAL A 1 127 ?  -8.418   9.438  -5.262 1.000 95.820 ? 127 VAL A CG2 1 
ATOM 978  N N   ? ILE A 1 128 ? -10.094   9.105  -9.488 1.000 94.800 ? 128 ILE A N   1 
ATOM 979  C CA  ? ILE A 1 128 ? -11.062   9.290 -10.563 1.000 94.800 ? 128 ILE A CA  1 
ATOM 980  C C   ? ILE A 1 128 ? -12.282   8.405 -10.317 1.000 94.800 ? 128 ILE A C   1 
ATOM 981  C CB  ? ILE A 1 128 ? -10.441   8.977 -11.943 1.000 94.800 ? 128 ILE A CB  1 
ATOM 982  O O   ? ILE A 1 128 ? -12.226   7.469  -9.517 1.000 94.800 ? 128 ILE A O   1 
ATOM 983  C CG1 ? ILE A 1 128 ?  -9.993   7.512 -12.007 1.000 94.800 ? 128 ILE A CG1 1 
ATOM 984  C CG2 ? ILE A 1 128 ?  -9.272   9.921 -12.236 1.000 94.800 ? 128 ILE A CG2 1 
ATOM 985  C CD1 ? ILE A 1 128 ?  -9.514   7.071 -13.383 1.000 94.800 ? 128 ILE A CD1 1 
ATOM 986  N N   ? ASP A 1 129 ? -13.303   8.660 -11.194 1.000 93.620 ? 129 ASP A N   1 
ATOM 987  C CA  ? ASP A 1 129 ? -14.575   7.953 -11.086 1.000 93.620 ? 129 ASP A CA  1 
ATOM 988  C C   ? ASP A 1 129 ? -14.443   6.509 -11.565 1.000 93.620 ? 129 ASP A C   1 
ATOM 989  C CB  ? ASP A 1 129 ? -15.661   8.675 -11.886 1.000 93.620 ? 129 ASP A CB  1 
ATOM 990  O O   ? ASP A 1 129 ? -13.788   6.242 -12.575 1.000 93.620 ? 129 ASP A O   1 
ATOM 991  C CG  ? ASP A 1 129 ? -17.048   8.097 -11.659 1.000 93.620 ? 129 ASP A CG  1 
ATOM 992  O OD1 ? ASP A 1 129 ? -17.451   7.173 -12.398 1.000 93.620 ? 129 ASP A OD1 1 
ATOM 993  O OD2 ? ASP A 1 129 ? -17.744   8.573 -10.736 1.000 93.620 ? 129 ASP A OD2 1 
ATOM 994  N N   ? ILE A 1 130 ? -15.067   5.610 -10.771 1.000 92.940 ? 130 ILE A N   1 
ATOM 995  C CA  ? ILE A 1 130 ? -14.959   4.178 -11.030 1.000 92.940 ? 130 ILE A CA  1 
ATOM 996  C C   ? ILE A 1 130 ? -15.555   3.855 -12.398 1.000 92.940 ? 130 ILE A C   1 
ATOM 997  C CB  ? ILE A 1 130 ? -15.660   3.351  -9.930 1.000 92.940 ? 130 ILE A CB  1 
ATOM 998  O O   ? ILE A 1 130 ? -15.105   2.927 -13.074 1.000 92.940 ? 130 ILE A O   1 
ATOM 999  C CG1 ? ILE A 1 130 ? -15.295   1.868 -10.063 1.000 92.940 ? 130 ILE A CG1 1 
ATOM 1000 C CG2 ? ILE A 1 130 ? -17.178   3.548  -9.990 1.000 92.940 ? 130 ILE A CG2 1 
ATOM 1001 C CD1 ? ILE A 1 130 ? -14.097   1.448  -9.223 1.000 92.940 ? 130 ILE A CD1 1 
ATOM 1002 N N   ? ARG A 1 131 ? -16.637   4.555 -12.826 1.000 93.130 ? 131 ARG A N   1 
ATOM 1003 C CA  ? ARG A 1 131 ? -17.243   4.343 -14.136 1.000 93.130 ? 131 ARG A CA  1 
ATOM 1004 C C   ? ARG A 1 131 ? -16.247   4.634 -15.254 1.000 93.130 ? 131 ARG A C   1 
ATOM 1005 C CB  ? ARG A 1 131 ? -18.487   5.218 -14.302 1.000 93.130 ? 131 ARG A CB  1 
ATOM 1006 O O   ? ARG A 1 131 ? -16.134   3.863 -16.209 1.000 93.130 ? 131 ARG A O   1 
ATOM 1007 C CG  ? ARG A 1 131 ? -19.656   4.798 -13.425 1.000 93.130 ? 131 ARG A CG  1 
ATOM 1008 C CD  ? ARG A 1 131 ? -20.877   5.680 -13.653 1.000 93.130 ? 131 ARG A CD  1 
ATOM 1009 N NE  ? ARG A 1 131 ? -20.645   7.049 -13.203 1.000 93.130 ? 131 ARG A NE  1 
ATOM 1010 N NH1 ? ARG A 1 131 ? -22.814   7.756 -13.566 1.000 93.130 ? 131 ARG A NH1 1 
ATOM 1011 N NH2 ? ARG A 1 131 ? -21.250   9.216 -12.742 1.000 93.130 ? 131 ARG A NH2 1 
ATOM 1012 C CZ  ? ARG A 1 131 ? -21.570   8.004 -13.171 1.000 93.130 ? 131 ARG A CZ  1 
ATOM 1013 N N   ? LYS A 1 132 ? -15.575   5.733 -15.118 1.000 92.240 ? 132 LYS A N   1 
ATOM 1014 C CA  ? LYS A 1 132 ? -14.533   6.096 -16.074 1.000 92.240 ? 132 LYS A CA  1 
ATOM 1015 C C   ? LYS A 1 132 ? -13.416   5.056 -16.092 1.000 92.240 ? 132 LYS A C   1 
ATOM 1016 C CB  ? LYS A 1 132 ? -13.959   7.475 -15.744 1.000 92.240 ? 132 LYS A CB  1 
ATOM 1017 O O   ? LYS A 1 132 ? -12.918   4.692 -17.159 1.000 92.240 ? 132 LYS A O   1 
ATOM 1018 C CG  ? LYS A 1 132 ? -12.955   7.988 -16.765 1.000 92.240 ? 132 LYS A CG  1 
ATOM 1019 C CD  ? LYS A 1 132 ? -12.460   9.384 -16.410 1.000 92.240 ? 132 LYS A CD  1 
ATOM 1020 C CE  ? LYS A 1 132 ? -11.414   9.877 -17.401 1.000 92.240 ? 132 LYS A CE  1 
ATOM 1021 N NZ  ? LYS A 1 132 ? -10.941  11.254 -17.069 1.000 92.240 ? 132 LYS A NZ  1 
ATOM 1022 N N   ? CYS A 1 133 ? -13.065   4.540 -14.961 1.000 93.140 ? 133 CYS A N   1 
ATOM 1023 C CA  ? CYS A 1 133 ? -12.036   3.519 -14.798 1.000 93.140 ? 133 CYS A CA  1 
ATOM 1024 C C   ? CYS A 1 133 ? -12.431   2.228 -15.506 1.000 93.140 ? 133 CYS A C   1 
ATOM 1025 C CB  ? CYS A 1 133 ? -11.786   3.242 -13.316 1.000 93.140 ? 133 CYS A CB  1 
ATOM 1026 O O   ? CYS A 1 133 ? -11.622   1.637 -16.224 1.000 93.140 ? 133 CYS A O   1 
ATOM 1027 S SG  ? CYS A 1 133 ? -10.395   2.132 -13.007 1.000 93.140 ? 133 CYS A SG  1 
ATOM 1028 N N   ? ASN A 1 134 ? -13.657   1.894 -15.323 1.000 94.660 ? 134 ASN A N   1 
ATOM 1029 C CA  ? ASN A 1 134 ? -14.173   0.646 -15.875 1.000 94.660 ? 134 ASN A CA  1 
ATOM 1030 C C   ? ASN A 1 134 ? -14.201   0.677 -17.400 1.000 94.660 ? 134 ASN A C   1 
ATOM 1031 C CB  ? ASN A 1 134 ? -15.570   0.352 -15.324 1.000 94.660 ? 134 ASN A CB  1 
ATOM 1032 O O   ? ASN A 1 134 ? -14.166  -0.371 -18.048 1.000 94.660 ? 134 ASN A O   1 
ATOM 1033 C CG  ? ASN A 1 134 ? -15.535  -0.499 -14.069 1.000 94.660 ? 134 ASN A CG  1 
ATOM 1034 N ND2 ? ASN A 1 134 ? -16.440  -0.219 -13.138 1.000 94.660 ? 134 ASN A ND2 1 
ATOM 1035 O OD1 ? ASN A 1 134 ? -14.702  -1.399 -13.938 1.000 94.660 ? 134 ASN A OD1 1 
ATOM 1036 N N   ? LYS A 1 135 ? -14.245   1.852 -18.029 1.000 92.910 ? 135 LYS A N   1 
ATOM 1037 C CA  ? LYS A 1 135 ? -14.171   1.947 -19.484 1.000 92.910 ? 135 LYS A CA  1 
ATOM 1038 C C   ? LYS A 1 135 ? -12.878   1.332 -20.010 1.000 92.910 ? 135 LYS A C   1 
ATOM 1039 C CB  ? LYS A 1 135 ? -14.279   3.405 -19.933 1.000 92.910 ? 135 LYS A CB  1 
ATOM 1040 O O   ? LYS A 1 135 ? -12.858   0.749 -21.096 1.000 92.910 ? 135 LYS A O   1 
ATOM 1041 C CG  ? LYS A 1 135 ? -15.658   4.015 -19.730 1.000 92.910 ? 135 LYS A CG  1 
ATOM 1042 C CD  ? LYS A 1 135 ? -15.717   5.447 -20.246 1.000 92.910 ? 135 LYS A CD  1 
ATOM 1043 C CE  ? LYS A 1 135 ? -17.085   6.071 -20.011 1.000 92.910 ? 135 LYS A CE  1 
ATOM 1044 N NZ  ? LYS A 1 135 ? -17.128   7.497 -20.455 1.000 92.910 ? 135 LYS A NZ  1 
ATOM 1045 N N   ? PHE A 1 136 ? -11.895   1.268 -19.105 1.000 90.240 ? 136 PHE A N   1 
ATOM 1046 C CA  ? PHE A 1 136 ? -10.574   0.798 -19.507 1.000 90.240 ? 136 PHE A CA  1 
ATOM 1047 C C   ? PHE A 1 136 ? -10.379  -0.663 -19.121 1.000 90.240 ? 136 PHE A C   1 
ATOM 1048 C CB  ? PHE A 1 136 ?  -9.479   1.660 -18.871 1.000 90.240 ? 136 PHE A CB  1 
ATOM 1049 O O   ? PHE A 1 136 ?  -9.621  -1.386 -19.770 1.000 90.240 ? 136 PHE A O   1 
ATOM 1050 C CG  ? PHE A 1 136 ?  -9.531   3.107 -19.281 1.000 90.240 ? 136 PHE A CG  1 
ATOM 1051 C CD1 ? PHE A 1 136 ?  -8.959   3.526 -20.476 1.000 90.240 ? 136 PHE A CD1 1 
ATOM 1052 C CD2 ? PHE A 1 136 ? -10.152   4.048 -18.470 1.000 90.240 ? 136 PHE A CD2 1 
ATOM 1053 C CE1 ? PHE A 1 136 ?  -9.005   4.865 -20.857 1.000 90.240 ? 136 PHE A CE1 1 
ATOM 1054 C CE2 ? PHE A 1 136 ? -10.202   5.388 -18.845 1.000 90.240 ? 136 PHE A CE2 1 
ATOM 1055 C CZ  ? PHE A 1 136 ?  -9.628   5.794 -20.038 1.000 90.240 ? 136 PHE A CZ  1 
ATOM 1056 N N   ? TRP A 1 137 ? -11.077  -1.045 -18.047 1.000 91.620 ? 137 TRP A N   1 
ATOM 1057 C CA  ? TRP A 1 137 ? -10.839  -2.373 -17.493 1.000 91.620 ? 137 TRP A CA  1 
ATOM 1058 C C   ? TRP A 1 137 ? -12.025  -3.294 -17.757 1.000 91.620 ? 137 TRP A C   1 
ATOM 1059 C CB  ? TRP A 1 137 ? -10.567  -2.288 -15.988 1.000 91.620 ? 137 TRP A CB  1 
ATOM 1060 O O   ? TRP A 1 137 ? -12.151  -4.350 -17.131 1.000 91.620 ? 137 TRP A O   1 
ATOM 1061 C CG  ? TRP A 1 137 ?  -9.287  -1.590 -15.639 1.000 91.620 ? 137 TRP A CG  1 
ATOM 1062 C CD1 ? TRP A 1 137 ?  -9.144  -0.304 -15.195 1.000 91.620 ? 137 TRP A CD1 1 
ATOM 1063 C CD2 ? TRP A 1 137 ?  -7.968  -2.139 -15.709 1.000 91.620 ? 137 TRP A CD2 1 
ATOM 1064 C CE2 ? TRP A 1 137 ?  -7.072  -1.130 -15.292 1.000 91.620 ? 137 TRP A CE2 1 
ATOM 1065 C CE3 ? TRP A 1 137 ?  -7.456  -3.389 -16.083 1.000 91.620 ? 137 TRP A CE3 1 
ATOM 1066 N NE1 ? TRP A 1 137 ?  -7.815  -0.021 -14.985 1.000 91.620 ? 137 TRP A NE1 1 
ATOM 1067 C CH2 ? TRP A 1 137 ?  -5.217  -2.564 -15.611 1.000 91.620 ? 137 TRP A CH2 1 
ATOM 1068 C CZ2 ? TRP A 1 137 ?  -5.691  -1.333 -15.239 1.000 91.620 ? 137 TRP A CZ2 1 
ATOM 1069 C CZ3 ? TRP A 1 137 ?  -6.081  -3.588 -16.030 1.000 91.620 ? 137 TRP A CZ3 1 
ATOM 1070 N N   ? ASN A 1 138 ? -12.927  -2.971 -18.613 1.000 92.180 ? 138 ASN A N   1 
ATOM 1071 C CA  ? ASN A 1 138 ? -14.055  -3.778 -19.065 1.000 92.180 ? 138 ASN A CA  1 
ATOM 1072 C C   ? ASN A 1 138 ? -14.904  -4.260 -17.893 1.000 92.180 ? 138 ASN A C   1 
ATOM 1073 C CB  ? ASN A 1 138 ? -13.566  -4.969 -19.892 1.000 92.180 ? 138 ASN A CB  1 
ATOM 1074 O O   ? ASN A 1 138 ? -15.268  -5.436 -17.826 1.000 92.180 ? 138 ASN A O   1 
ATOM 1075 C CG  ? ASN A 1 138 ? -12.935  -4.548 -21.205 1.000 92.180 ? 138 ASN A CG  1 
ATOM 1076 N ND2 ? ASN A 1 138 ? -11.935  -5.300 -21.649 1.000 92.180 ? 138 ASN A ND2 1 
ATOM 1077 O OD1 ? ASN A 1 138 ? -13.342  -3.555 -21.814 1.000 92.180 ? 138 ASN A OD1 1 
ATOM 1078 N N   ? GLY A 1 139 ? -15.102  -3.471 -16.863 1.000 92.250 ? 139 GLY A N   1 
ATOM 1079 C CA  ? GLY A 1 139 ? -16.015  -3.766 -15.770 1.000 92.250 ? 139 GLY A CA  1 
ATOM 1080 C C   ? GLY A 1 139 ? -15.378  -4.587 -14.665 1.000 92.250 ? 139 GLY A C   1 
ATOM 1081 O O   ? GLY A 1 139 ? -16.070  -5.073 -13.768 1.000 92.250 ? 139 GLY A O   1 
ATOM 1082 N N   ? GLU A 1 140 ? -14.140  -4.739 -14.682 1.000 91.850 ? 140 GLU A N   1 
ATOM 1083 C CA  ? GLU A 1 140 ? -13.409  -5.606 -13.763 1.000 91.850 ? 140 GLU A CA  1 
ATOM 1084 C C   ? GLU A 1 140 ? -13.012  -4.855 -12.495 1.000 91.850 ? 140 GLU A C   1 
ATOM 1085 C CB  ? GLU A 1 140 ? -12.165  -6.184 -14.443 1.000 91.850 ? 140 GLU A CB  1 
ATOM 1086 O O   ? GLU A 1 140 ? -12.561  -5.464 -11.522 1.000 91.850 ? 140 GLU A O   1 
ATOM 1087 C CG  ? GLU A 1 140 ? -12.477  -7.204 -15.529 1.000 91.850 ? 140 GLU A CG  1 
ATOM 1088 C CD  ? GLU A 1 140 ? -11.232  -7.831 -16.138 1.000 91.850 ? 140 GLU A CD  1 
ATOM 1089 O OE1 ? GLU A 1 140 ? -11.357  -8.839 -16.869 1.000 91.850 ? 140 GLU A OE1 1 
ATOM 1090 O OE2 ? GLU A 1 140 ? -10.124  -7.310 -15.880 1.000 91.850 ? 140 GLU A OE2 1 
ATOM 1091 N N   ? VAL A 1 141 ? -13.184  -3.534 -12.457 1.000 94.670 ? 141 VAL A N   1 
ATOM 1092 C CA  ? VAL A 1 141 ? -12.926  -2.727 -11.269 1.000 94.670 ? 141 VAL A CA  1 
ATOM 1093 C C   ? VAL A 1 141 ? -14.208  -2.586 -10.451 1.000 94.670 ? 141 VAL A C   1 
ATOM 1094 C CB  ? VAL A 1 141 ? -12.375  -1.332 -11.641 1.000 94.670 ? 141 VAL A CB  1 
ATOM 1095 O O   ? VAL A 1 141 ? -15.235  -2.139 -10.967 1.000 94.670 ? 141 VAL A O   1 
ATOM 1096 C CG1 ? VAL A 1 141 ? -12.160  -0.485 -10.387 1.000 94.670 ? 141 VAL A CG1 1 
ATOM 1097 C CG2 ? VAL A 1 141 ? -11.073  -1.465 -12.428 1.000 94.670 ? 141 VAL A CG2 1 
ATOM 1098 N N   ? THR A 1 142 ? -14.145  -2.982  -9.127 1.000 93.900 ? 142 THR A N   1 
ATOM 1099 C CA  ? THR A 1 142 ? -15.319  -3.039  -8.263 1.000 93.900 ? 142 THR A CA  1 
ATOM 1100 C C   ? THR A 1 142 ? -15.400  -1.799  -7.377 1.000 93.900 ? 142 THR A C   1 
ATOM 1101 C CB  ? THR A 1 142 ? -15.305  -4.302  -7.383 1.000 93.900 ? 142 THR A CB  1 
ATOM 1102 O O   ? THR A 1 142 ? -14.492  -0.966  -7.383 1.000 93.900 ? 142 THR A O   1 
ATOM 1103 C CG2 ? THR A 1 142 ? -15.047  -5.552  -8.218 1.000 93.900 ? 142 THR A CG2 1 
ATOM 1104 O OG1 ? THR A 1 142 ? -14.272  -4.179  -6.397 1.000 93.900 ? 142 THR A OG1 1 
ATOM 1105 N N   ? LYS A 1 143 ? -16.509  -1.674  -6.639 1.000 92.430 ? 143 LYS A N   1 
ATOM 1106 C CA  ? LYS A 1 143 ? -16.751  -0.552  -5.738 1.000 92.430 ? 143 LYS A CA  1 
ATOM 1107 C C   ? LYS A 1 143 ? -15.786  -0.579  -4.556 1.000 92.430 ? 143 LYS A C   1 
ATOM 1108 C CB  ? LYS A 1 143 ? -18.195  -0.567  -5.236 1.000 92.430 ? 143 LYS A CB  1 
ATOM 1109 O O   ? LYS A 1 143 ? -15.645   0.415  -3.840 1.000 92.430 ? 143 LYS A O   1 
ATOM 1110 C CG  ? LYS A 1 143 ? -18.538  -1.774  -4.375 1.000 92.430 ? 143 LYS A CG  1 
ATOM 1111 C CD  ? LYS A 1 143 ? -19.988  -1.735  -3.910 1.000 92.430 ? 143 LYS A CD  1 
ATOM 1112 C CE  ? LYS A 1 143 ? -20.334  -2.944  -3.052 1.000 92.430 ? 143 LYS A CE  1 
ATOM 1113 N NZ  ? LYS A 1 143 ? -21.750  -2.901  -2.579 1.000 92.430 ? 143 LYS A NZ  1 
ATOM 1114 N N   ? GLU A 1 144 ? -15.099  -1.699  -4.353 1.000 93.510 ? 144 GLU A N   1 
ATOM 1115 C CA  ? GLU A 1 144 ? -14.135  -1.852  -3.267 1.000 93.510 ? 144 GLU A CA  1 
ATOM 1116 C C   ? GLU A 1 144 ? -12.751  -1.363  -3.684 1.000 93.510 ? 144 GLU A C   1 
ATOM 1117 C CB  ? GLU A 1 144 ? -14.062  -3.313  -2.816 1.000 93.510 ? 144 GLU A CB  1 
ATOM 1118 O O   ? GLU A 1 144 ? -11.794  -1.459  -2.913 1.000 93.510 ? 144 GLU A O   1 
ATOM 1119 C CG  ? GLU A 1 144 ? -15.329  -3.810  -2.135 1.000 93.510 ? 144 GLU A CG  1 
ATOM 1120 C CD  ? GLU A 1 144 ? -16.461  -4.095  -3.109 1.000 93.510 ? 144 GLU A CD  1 
ATOM 1121 O OE1 ? GLU A 1 144 ? -17.626  -4.215  -2.667 1.000 93.510 ? 144 GLU A OE1 1 
ATOM 1122 O OE2 ? GLU A 1 144 ? -16.180  -4.200  -4.324 1.000 93.510 ? 144 GLU A OE2 1 
ATOM 1123 N N   ? MET A 1 145 ? -12.656  -0.812  -4.888 1.000 96.300 ? 145 MET A N   1 
ATOM 1124 C CA  ? MET A 1 145 ? -11.384  -0.353  -5.439 1.000 96.300 ? 145 MET A CA  1 
ATOM 1125 C C   ? MET A 1 145 ? -11.420   1.146  -5.714 1.000 96.300 ? 145 MET A C   1 
ATOM 1126 C CB  ? MET A 1 145 ? -11.049  -1.113  -6.723 1.000 96.300 ? 145 MET A CB  1 
ATOM 1127 O O   ? MET A 1 145 ? -12.496   1.734  -5.836 1.000 96.300 ? 145 MET A O   1 
ATOM 1128 C CG  ? MET A 1 145 ? -10.814  -2.600  -6.512 1.000 96.300 ? 145 MET A CG  1 
ATOM 1129 S SD  ? MET A 1 145 ? -10.486  -3.490  -8.083 1.000 96.300 ? 145 MET A SD  1 
ATOM 1130 C CE  ? MET A 1 145 ? -10.153  -5.155  -7.444 1.000 96.300 ? 145 MET A CE  1 
ATOM 1131 N N   ? ILE A 1 146 ? -10.216   1.718  -5.707 1.000 96.130 ? 146 ILE A N   1 
ATOM 1132 C CA  ? ILE A 1 146 ?  -9.996   3.120  -6.047 1.000 96.130 ? 146 ILE A CA  1 
ATOM 1133 C C   ? ILE A 1 146 ?  -9.079   3.218  -7.264 1.000 96.130 ? 146 ILE A C   1 
ATOM 1134 C CB  ? ILE A 1 146 ?  -9.394   3.902  -4.858 1.000 96.130 ? 146 ILE A CB  1 
ATOM 1135 O O   ? ILE A 1 146 ?  -8.081   2.498  -7.357 1.000 96.130 ? 146 ILE A O   1 
ATOM 1136 C CG1 ? ILE A 1 146 ? -10.291   3.768  -3.622 1.000 96.130 ? 146 ILE A CG1 1 
ATOM 1137 C CG2 ? ILE A 1 146 ?  -9.188   5.374  -5.229 1.000 96.130 ? 146 ILE A CG2 1 
ATOM 1138 C CD1 ? ILE A 1 146 ?  -9.695   4.370  -2.357 1.000 96.130 ? 146 ILE A CD1 1 
ATOM 1139 N N   ? CYS A 1 147 ?  -9.508   4.101  -8.218 1.000 95.230 ? 147 CYS A N   1 
ATOM 1140 C CA  ? CYS A 1 147 ?  -8.668   4.397  -9.373 1.000 95.230 ? 147 CYS A CA  1 
ATOM 1141 C C   ? CYS A 1 147 ?  -8.096   5.807  -9.284 1.000 95.230 ? 147 CYS A C   1 
ATOM 1142 C CB  ? CYS A 1 147 ?  -9.464   4.241 -10.669 1.000 95.230 ? 147 CYS A CB  1 
ATOM 1143 O O   ? CYS A 1 147 ?  -8.745   6.713  -8.758 1.000 95.230 ? 147 CYS A O   1 
ATOM 1144 S SG  ? CYS A 1 147 ?  -9.967   2.541 -11.013 1.000 95.230 ? 147 CYS A SG  1 
ATOM 1145 N N   ? ALA A 1 148 ?  -6.856   5.892  -9.783 1.000 94.350 ? 148 ALA A N   1 
ATOM 1146 C CA  ? ALA A 1 148 ?  -6.211   7.202  -9.790 1.000 94.350 ? 148 ALA A CA  1 
ATOM 1147 C C   ? ALA A 1 148 ?  -5.488   7.450 -11.111 1.000 94.350 ? 148 ALA A C   1 
ATOM 1148 C CB  ? ALA A 1 148 ?  -5.235   7.323  -8.623 1.000 94.350 ? 148 ALA A CB  1 
ATOM 1149 O O   ? ALA A 1 148 ?  -5.205   6.510 -11.857 1.000 94.350 ? 148 ALA A O   1 
ATOM 1150 N N   ? GLU A 1 149 ?  -5.322   8.632 -11.339 1.000 90.580 ? 149 GLU A N   1 
ATOM 1151 C CA  ? GLU A 1 149 ?  -4.602   9.025 -12.547 1.000 90.580 ? 149 GLU A CA  1 
ATOM 1152 C C   ? GLU A 1 149 ?  -3.509  10.041 -12.232 1.000 90.580 ? 149 GLU A C   1 
ATOM 1153 C CB  ? GLU A 1 149 ?  -5.569   9.597 -13.587 1.000 90.580 ? 149 GLU A CB  1 
ATOM 1154 O O   ? GLU A 1 149 ?  -3.652  10.851 -11.313 1.000 90.580 ? 149 GLU A O   1 
ATOM 1155 C CG  ? GLU A 1 149 ?  -6.209  10.914 -13.173 1.000 90.580 ? 149 GLU A CG  1 
ATOM 1156 C CD  ? GLU A 1 149 ?  -7.201  11.446 -14.195 1.000 90.580 ? 149 GLU A CD  1 
ATOM 1157 O OE1 ? GLU A 1 149 ?  -7.710  12.576 -14.016 1.000 90.580 ? 149 GLU A OE1 1 
ATOM 1158 O OE2 ? GLU A 1 149 ?  -7.473  10.727 -15.182 1.000 90.580 ? 149 GLU A OE2 1 
ATOM 1159 N N   ? GLY A 1 150 ?  -2.314   9.872 -12.870 1.000 84.640 ? 150 GLY A N   1 
ATOM 1160 C CA  ? GLY A 1 150 ?  -1.219  10.817 -12.715 1.000 84.640 ? 150 GLY A CA  1 
ATOM 1161 C C   ? GLY A 1 150 ?  -1.349  12.033 -13.612 1.000 84.640 ? 150 GLY A C   1 
ATOM 1162 O O   ? GLY A 1 150 ?  -2.217  12.077 -14.486 1.000 84.640 ? 150 GLY A O   1 
ATOM 1163 N N   ? GLN A 1 151 ?  -0.577  13.157 -13.500 1.000 73.530 ? 151 GLN A N   1 
ATOM 1164 C CA  ? GLN A 1 151 ?  -0.483  14.326 -14.367 1.000 73.530 ? 151 GLN A CA  1 
ATOM 1165 C C   ? GLN A 1 151 ?  -0.019  13.936 -15.768 1.000 73.530 ? 151 GLN A C   1 
ATOM 1166 C CB  ? GLN A 1 151 ?   0.468  15.364 -13.769 1.000 73.530 ? 151 GLN A CB  1 
ATOM 1167 O O   ? GLN A 1 151 ?   0.597  12.885 -15.953 1.000 73.530 ? 151 GLN A O   1 
ATOM 1168 C CG  ? GLN A 1 151 ?   0.006  15.921 -12.429 1.000 73.530 ? 151 GLN A CG  1 
ATOM 1169 C CD  ? GLN A 1 151 ?  -1.188  16.848 -12.559 1.000 73.530 ? 151 GLN A CD  1 
ATOM 1170 N NE2 ? GLN A 1 151 ?  -2.021  16.890 -11.525 1.000 73.530 ? 151 GLN A NE2 1 
ATOM 1171 O OE1 ? GLN A 1 151 ?  -1.359  17.522 -13.580 1.000 73.530 ? 151 GLN A OE1 1 
ATOM 1172 N N   ? PRO A 1 152 ?  -0.633  14.587 -16.899 1.000 58.370 ? 152 PRO A N   1 
ATOM 1173 C CA  ? PRO A 1 152 ?  -0.292  14.248 -18.283 1.000 58.370 ? 152 PRO A CA  1 
ATOM 1174 C C   ? PRO A 1 152 ?   1.204  14.356 -18.566 1.000 58.370 ? 152 PRO A C   1 
ATOM 1175 C CB  ? PRO A 1 152 ?  -1.078  15.277 -19.100 1.000 58.370 ? 152 PRO A CB  1 
ATOM 1176 O O   ? PRO A 1 152 ?   1.862  15.283 -18.085 1.000 58.370 ? 152 PRO A O   1 
ATOM 1177 C CG  ? PRO A 1 152 ?  -1.774  16.123 -18.083 1.000 58.370 ? 152 PRO A CG  1 
ATOM 1178 C CD  ? PRO A 1 152 ?  -1.321  15.695 -16.717 1.000 58.370 ? 152 PRO A CD  1 
ATOM 1179 N N   ? LYS A 1 153 ?   2.065  13.201 -18.396 1.000 52.660 ? 153 LYS A N   1 
ATOM 1180 C CA  ? LYS A 1 153 ?   3.451  13.004 -18.810 1.000 52.660 ? 153 LYS A CA  1 
ATOM 1181 C C   ? LYS A 1 153 ?   4.294  12.453 -17.664 1.000 52.660 ? 153 LYS A C   1 
ATOM 1182 C CB  ? LYS A 1 153 ?   4.051  14.316 -19.317 1.000 52.660 ? 153 LYS A CB  1 
ATOM 1183 O O   ? LYS A 1 153 ?   5.451  12.078 -17.862 1.000 52.660 ? 153 LYS A O   1 
ATOM 1184 C CG  ? LYS A 1 153 ?   3.451  14.806 -20.627 1.000 52.660 ? 153 LYS A CG  1 
ATOM 1185 C CD  ? LYS A 1 153 ?   4.249  15.966 -21.209 1.000 52.660 ? 153 LYS A CD  1 
ATOM 1186 C CE  ? LYS A 1 153 ?   3.616  16.494 -22.489 1.000 52.660 ? 153 LYS A CE  1 
ATOM 1187 N NZ  ? LYS A 1 153 ?   4.421  17.600 -23.089 1.000 52.660 ? 153 LYS A NZ  1 
ATOM 1188 N N   ? THR A 1 154 ?   3.779  11.537 -16.763 1.000 57.330 ? 154 THR A N   1 
ATOM 1189 C CA  ? THR A 1 154 ?   4.552  10.822 -15.754 1.000 57.330 ? 154 THR A CA  1 
ATOM 1190 C C   ? THR A 1 154 ?   3.628  10.121 -14.761 1.000 57.330 ? 154 THR A C   1 
ATOM 1191 C CB  ? THR A 1 154 ?   5.498  11.772 -14.996 1.000 57.330 ? 154 THR A CB  1 
ATOM 1192 O O   ? THR A 1 154 ?   2.731  10.747 -14.193 1.000 57.330 ? 154 THR A O   1 
ATOM 1193 C CG2 ? THR A 1 154 ?   6.652  12.223 -15.885 1.000 57.330 ? 154 THR A CG2 1 
ATOM 1194 O OG1 ? THR A 1 154 ?   4.763  12.924 -14.565 1.000 57.330 ? 154 THR A OG1 1 
ATOM 1195 N N   ? ALA A 1 155 ?   3.368   8.682 -14.898 1.000 64.630 ? 155 ALA A N   1 
ATOM 1196 C CA  ? ALA A 1 155 ?   4.000   7.481 -14.358 1.000 64.630 ? 155 ALA A CA  1 
ATOM 1197 C C   ? ALA A 1 155 ?   3.067   6.757 -13.392 1.000 64.630 ? 155 ALA A C   1 
ATOM 1198 C CB  ? ALA A 1 155 ?   5.311   7.837 -13.661 1.000 64.630 ? 155 ALA A CB  1 
ATOM 1199 O O   ? ALA A 1 155 ?   2.666   7.318 -12.369 1.000 64.630 ? 155 ALA A O   1 
ATOM 1200 N N   ? ALA A 1 156 ?   2.182   6.118 -13.945 1.000 81.470 ? 156 ALA A N   1 
ATOM 1201 C CA  ? ALA A 1 156 ?   1.556   5.024 -13.207 1.000 81.470 ? 156 ALA A CA  1 
ATOM 1202 C C   ? ALA A 1 156 ?   2.598   4.203 -12.453 1.000 81.470 ? 156 ALA A C   1 
ATOM 1203 C CB  ? ALA A 1 156 ?   0.762   4.128 -14.156 1.000 81.470 ? 156 ALA A CB  1 
ATOM 1204 O O   ? ALA A 1 156 ?   3.772   4.183 -12.829 1.000 81.470 ? 156 ALA A O   1 
ATOM 1205 N N   ? PRO A 1 157 ?   2.220   3.898 -11.341 1.000 88.980 ? 157 PRO A N   1 
ATOM 1206 C CA  ? PRO A 1 157 ?   3.114   2.975 -10.638 1.000 88.980 ? 157 PRO A CA  1 
ATOM 1207 C C   ? PRO A 1 157 ?   3.542   1.793 -11.505 1.000 88.980 ? 157 PRO A C   1 
ATOM 1208 C CB  ? PRO A 1 157 ?   2.272   2.504  -9.450 1.000 88.980 ? 157 PRO A CB  1 
ATOM 1209 O O   ? PRO A 1 157 ?   2.788   1.359 -12.379 1.000 88.980 ? 157 PRO A O   1 
ATOM 1210 C CG  ? PRO A 1 157 ?   1.257   3.583  -9.249 1.000 88.980 ? 157 PRO A CG  1 
ATOM 1211 C CD  ? PRO A 1 157 ?   0.920   4.176 -10.587 1.000 88.980 ? 157 PRO A CD  1 
ATOM 1212 N N   ? CYS A 1 158 ?   4.655   1.292 -11.258 1.000 90.410 ? 158 CYS A N   1 
ATOM 1213 C CA  ? CYS A 1 158 ?   5.250   0.214 -12.040 1.000 90.410 ? 158 CYS A CA  1 
ATOM 1214 C C   ? CYS A 1 158 ?   5.574  -0.985 -11.158 1.000 90.410 ? 158 CYS A C   1 
ATOM 1215 C CB  ? CYS A 1 158 ?   6.517   0.698 -12.744 1.000 90.410 ? 158 CYS A CB  1 
ATOM 1216 O O   ? CYS A 1 158 ?   5.292  -0.973  -9.958 1.000 90.410 ? 158 CYS A O   1 
ATOM 1217 S SG  ? CYS A 1 158 ?   6.198   1.783 -14.153 1.000 90.410 ? 158 CYS A SG  1 
ATOM 1218 N N   ? ARG A 1 159 ?   6.094  -1.990 -11.898 1.000 90.440 ? 159 ARG A N   1 
ATOM 1219 C CA  ? ARG A 1 159 ?   6.479  -3.205 -11.188 1.000 90.440 ? 159 ARG A CA  1 
ATOM 1220 C C   ? ARG A 1 159 ?   7.373  -2.883  -9.996 1.000 90.440 ? 159 ARG A C   1 
ATOM 1221 C CB  ? ARG A 1 159 ?   7.193  -4.176 -12.131 1.000 90.440 ? 159 ARG A CB  1 
ATOM 1222 O O   ? ARG A 1 159 ?   8.319  -2.101 -10.116 1.000 90.440 ? 159 ARG A O   1 
ATOM 1223 C CG  ? ARG A 1 159 ?   7.397  -5.565 -11.546 1.000 90.440 ? 159 ARG A CG  1 
ATOM 1224 C CD  ? ARG A 1 159 ?   8.118  -6.487 -12.520 1.000 90.440 ? 159 ARG A CD  1 
ATOM 1225 N NE  ? ARG A 1 159 ?   7.221  -6.972 -13.566 1.000 90.440 ? 159 ARG A NE  1 
ATOM 1226 N NH1 ? ARG A 1 159 ?   8.484  -8.840 -14.069 1.000 90.440 ? 159 ARG A NH1 1 
ATOM 1227 N NH2 ? ARG A 1 159 ?   6.537  -8.427 -15.205 1.000 90.440 ? 159 ARG A NH2 1 
ATOM 1228 C CZ  ? ARG A 1 159 ?   7.416  -8.078 -14.278 1.000 90.440 ? 159 ARG A CZ  1 
ATOM 1229 N N   ? GLY A 1 160 ?   6.969  -3.515  -8.875 1.000 92.010 ? 160 GLY A N   1 
ATOM 1230 C CA  ? GLY A 1 160 ?   7.735  -3.273  -7.663 1.000 92.010 ? 160 GLY A CA  1 
ATOM 1231 C C   ? GLY A 1 160 ?   7.060  -2.300  -6.715 1.000 92.010 ? 160 GLY A C   1 
ATOM 1232 O O   ? GLY A 1 160 ?   7.389  -2.252  -5.528 1.000 92.010 ? 160 GLY A O   1 
ATOM 1233 N N   ? ASP A 1 161 ?   6.038  -1.612  -7.263 1.000 94.870 ? 161 ASP A N   1 
ATOM 1234 C CA  ? ASP A 1 161 ?   5.332  -0.635  -6.441 1.000 94.870 ? 161 ASP A CA  1 
ATOM 1235 C C   ? ASP A 1 161 ?   4.149  -1.276  -5.718 1.000 94.870 ? 161 ASP A C   1 
ATOM 1236 C CB  ? ASP A 1 161 ?   4.851   0.539  -7.296 1.000 94.870 ? 161 ASP A CB  1 
ATOM 1237 O O   ? ASP A 1 161 ?   3.490  -0.630  -4.900 1.000 94.870 ? 161 ASP A O   1 
ATOM 1238 C CG  ? ASP A 1 161 ?   5.966   1.505  -7.659 1.000 94.870 ? 161 ASP A CG  1 
ATOM 1239 O OD1 ? ASP A 1 161 ?   6.934   1.639  -6.880 1.000 94.870 ? 161 ASP A OD1 1 
ATOM 1240 O OD2 ? ASP A 1 161 ?   5.874   2.139  -8.732 1.000 94.870 ? 161 ASP A OD2 1 
ATOM 1241 N N   ? SER A 1 162 ?   3.891  -2.516  -6.082 1.000 95.980 ? 162 SER A N   1 
ATOM 1242 C CA  ? SER A 1 162 ?   2.775  -3.206  -5.444 1.000 95.980 ? 162 SER A CA  1 
ATOM 1243 C C   ? SER A 1 162 ?   2.836  -3.072  -3.926 1.000 95.980 ? 162 SER A C   1 
ATOM 1244 C CB  ? SER A 1 162 ?   2.765  -4.685  -5.833 1.000 95.980 ? 162 SER A CB  1 
ATOM 1245 O O   ? SER A 1 162 ?   3.918  -3.121  -3.337 1.000 95.980 ? 162 SER A O   1 
ATOM 1246 O OG  ? SER A 1 162 ?   2.490  -4.840  -7.215 1.000 95.980 ? 162 SER A OG  1 
ATOM 1247 N N   ? GLY A 1 163 ?   1.570  -2.788  -3.417 1.000 97.570 ? 163 GLY A N   1 
ATOM 1248 C CA  ? GLY A 1 163 ?   1.517  -2.745  -1.965 1.000 97.570 ? 163 GLY A CA  1 
ATOM 1249 C C   ? GLY A 1 163 ?   1.827  -1.373  -1.397 1.000 97.570 ? 163 GLY A C   1 
ATOM 1250 O O   ? GLY A 1 163 ?   1.578  -1.112  -0.218 1.000 97.570 ? 163 GLY A O   1 
ATOM 1251 N N   ? GLY A 1 164 ?   2.368  -0.537  -2.205 1.000 97.170 ? 164 GLY A N   1 
ATOM 1252 C CA  ? GLY A 1 164 ?   2.620   0.838  -1.802 1.000 97.170 ? 164 GLY A CA  1 
ATOM 1253 C C   ? GLY A 1 164 ?   1.351   1.612  -1.496 1.000 97.170 ? 164 GLY A C   1 
ATOM 1254 O O   ? GLY A 1 164 ?   0.304   1.360  -2.097 1.000 97.170 ? 164 GLY A O   1 
ATOM 1255 N N   ? PRO A 1 165 ?   1.494   2.677  -0.613 1.000 97.110 ? 165 PRO A N   1 
ATOM 1256 C CA  ? PRO A 1 165 ?   0.309   3.399  -0.143 1.000 97.110 ? 165 PRO A CA  1 
ATOM 1257 C C   ? PRO A 1 165 ?  -0.054   4.582  -1.038 1.000 97.110 ? 165 PRO A C   1 
ATOM 1258 C CB  ? PRO A 1 165 ?   0.718   3.876   1.253 1.000 97.110 ? 165 PRO A CB  1 
ATOM 1259 O O   ? PRO A 1 165 ?   0.831   5.306  -1.500 1.000 97.110 ? 165 PRO A O   1 
ATOM 1260 C CG  ? PRO A 1 165 ?   2.191   4.115   1.159 1.000 97.110 ? 165 PRO A CG  1 
ATOM 1261 C CD  ? PRO A 1 165 ?   2.787   3.068   0.263 1.000 97.110 ? 165 PRO A CD  1 
ATOM 1262 N N   ? LEU A 1 166 ?  -1.312   4.652  -1.381 1.000 97.700 ? 166 LEU A N   1 
ATOM 1263 C CA  ? LEU A 1 166 ?  -1.916   5.898  -1.840 1.000 97.700 ? 166 LEU A CA  1 
ATOM 1264 C C   ? LEU A 1 166 ?  -2.375   6.747  -0.660 1.000 97.700 ? 166 LEU A C   1 
ATOM 1265 C CB  ? LEU A 1 166 ?  -3.100   5.610  -2.767 1.000 97.700 ? 166 LEU A CB  1 
ATOM 1266 O O   ? LEU A 1 166 ?  -3.278   6.352   0.081 1.000 97.700 ? 166 LEU A O   1 
ATOM 1267 C CG  ? LEU A 1 166 ?  -3.708   6.816  -3.485 1.000 97.700 ? 166 LEU A CG  1 
ATOM 1268 C CD1 ? LEU A 1 166 ?  -2.730   7.367  -4.517 1.000 97.700 ? 166 LEU A CD1 1 
ATOM 1269 C CD2 ? LEU A 1 166 ?  -5.030   6.436  -4.144 1.000 97.700 ? 166 LEU A CD2 1 
ATOM 1270 N N   ? VAL A 1 167 ?  -1.740   7.927  -0.513 1.000 97.670 ? 167 VAL A N   1 
ATOM 1271 C CA  ? VAL A 1 167 ?  -1.989   8.754   0.663 1.000 97.670 ? 167 VAL A CA  1 
ATOM 1272 C C   ? VAL A 1 167 ?  -2.629  10.075   0.241 1.000 97.670 ? 167 VAL A C   1 
ATOM 1273 C CB  ? VAL A 1 167 ?  -0.688   9.022   1.454 1.000 97.670 ? 167 VAL A CB  1 
ATOM 1274 O O   ? VAL A 1 167 ?  -2.065  10.815  -0.568 1.000 97.670 ? 167 VAL A O   1 
ATOM 1275 C CG1 ? VAL A 1 167 ?  -0.965   9.917   2.660 1.000 97.670 ? 167 VAL A CG1 1 
ATOM 1276 C CG2 ? VAL A 1 167 ?  -0.053   7.705   1.896 1.000 97.670 ? 167 VAL A CG2 1 
ATOM 1277 N N   ? CYS A 1 168 ?  -3.797  10.376   0.799 1.000 97.340 ? 168 CYS A N   1 
ATOM 1278 C CA  ? CYS A 1 168 ?  -4.539  11.606   0.544 1.000 97.340 ? 168 CYS A CA  1 
ATOM 1279 C C   ? CYS A 1 168 ?  -4.737  12.399   1.830 1.000 97.340 ? 168 CYS A C   1 
ATOM 1280 C CB  ? CYS A 1 168 ?  -5.895  11.292  -0.087 1.000 97.340 ? 168 CYS A CB  1 
ATOM 1281 O O   ? CYS A 1 168 ?  -5.309  11.892   2.796 1.000 97.340 ? 168 CYS A O   1 
ATOM 1282 S SG  ? CYS A 1 168 ?  -5.792  10.238  -1.549 1.000 97.340 ? 168 CYS A SG  1 
ATOM 1283 N N   ? HIS A 1 169 ?  -4.144  13.675   1.849 1.000 94.660 ? 169 HIS A N   1 
ATOM 1284 C CA  ? HIS A 1 169 ?  -4.236  14.541   3.018 1.000 94.660 ? 169 HIS A CA  1 
ATOM 1285 C C   ? HIS A 1 169 ?  -3.747  13.826   4.273 1.000 94.660 ? 169 HIS A C   1 
ATOM 1286 C CB  ? HIS A 1 169 ?  -5.675  15.023   3.216 1.000 94.660 ? 169 HIS A CB  1 
ATOM 1287 O O   ? HIS A 1 169 ?  -4.395  13.887   5.321 1.000 94.660 ? 169 HIS A O   1 
ATOM 1288 C CG  ? HIS A 1 169 ?  -6.242  15.723   2.023 1.000 94.660 ? 169 HIS A CG  1 
ATOM 1289 C CD2 ? HIS A 1 169 ?  -5.797  16.796   1.327 1.000 94.660 ? 169 HIS A CD2 1 
ATOM 1290 N ND1 ? HIS A 1 169 ?  -7.414  15.328   1.416 1.000 94.660 ? 169 HIS A ND1 1 
ATOM 1291 C CE1 ? HIS A 1 169 ?  -7.666  16.129   0.394 1.000 94.660 ? 169 HIS A CE1 1 
ATOM 1292 N NE2 ? HIS A 1 169 ?  -6.700  17.029   0.319 1.000 94.660 ? 169 HIS A NE2 1 
ATOM 1293 N N   ? GLY A 1 170 ?  -2.705  12.962   4.119 1.000 93.070 ? 170 GLY A N   1 
ATOM 1294 C CA  ? GLY A 1 170 ?  -2.035  12.349   5.255 1.000 93.070 ? 170 GLY A CA  1 
ATOM 1295 C C   ? GLY A 1 170 ?  -2.682  11.051   5.700 1.000 93.070 ? 170 GLY A C   1 
ATOM 1296 O O   ? GLY A 1 170 ?  -2.367  10.529   6.771 1.000 93.070 ? 170 GLY A O   1 
ATOM 1297 N N   ? VAL A 1 171 ?  -3.651  10.519   4.913 1.000 96.990 ? 171 VAL A N   1 
ATOM 1298 C CA  ? VAL A 1 171 ?  -4.383   9.312   5.282 1.000 96.990 ? 171 VAL A CA  1 
ATOM 1299 C C   ? VAL A 1 171 ?  -4.254   8.270   4.173 1.000 96.990 ? 171 VAL A C   1 
ATOM 1300 C CB  ? VAL A 1 171 ?  -5.873   9.614   5.559 1.000 96.990 ? 171 VAL A CB  1 
ATOM 1301 O O   ? VAL A 1 171 ?  -4.245   8.613   2.989 1.000 96.990 ? 171 VAL A O   1 
ATOM 1302 C CG1 ? VAL A 1 171 ?  -6.611   8.346   5.984 1.000 96.990 ? 171 VAL A CG1 1 
ATOM 1303 C CG2 ? VAL A 1 171 ?  -6.007  10.698   6.627 1.000 96.990 ? 171 VAL A CG2 1 
ATOM 1304 N N   ? ALA A 1 172 ?  -4.160   7.029   4.593 1.000 97.370 ? 172 ALA A N   1 
ATOM 1305 C CA  ? ALA A 1 172 ?  -4.068   5.932   3.634 1.000 97.370 ? 172 ALA A CA  1 
ATOM 1306 C C   ? ALA A 1 172 ?  -5.385   5.744   2.887 1.000 97.370 ? 172 ALA A C   1 
ATOM 1307 C CB  ? ALA A 1 172 ?  -3.672   4.638   4.342 1.000 97.370 ? 172 ALA A CB  1 
ATOM 1308 O O   ? ALA A 1 172 ?  -6.335   5.169   3.424 1.000 97.370 ? 172 ALA A O   1 
ATOM 1309 N N   ? ALA A 1 173 ?  -5.388   6.166   1.655 1.000 98.010 ? 173 ALA A N   1 
ATOM 1310 C CA  ? ALA A 1 173 ?  -6.586   6.056   0.827 1.000 98.010 ? 173 ALA A CA  1 
ATOM 1311 C C   ? ALA A 1 173 ?  -6.655   4.695   0.140 1.000 98.010 ? 173 ALA A C   1 
ATOM 1312 C CB  ? ALA A 1 173 ?  -6.620   7.175  -0.211 1.000 98.010 ? 173 ALA A CB  1 
ATOM 1313 O O   ? ALA A 1 173 ?  -7.743   4.154  -0.072 1.000 98.010 ? 173 ALA A O   1 
ATOM 1314 N N   ? GLY A 1 174 ?  -5.500   4.082  -0.204 1.000 97.930 ? 174 GLY A N   1 
ATOM 1315 C CA  ? GLY A 1 174 ?  -5.473   2.825  -0.935 1.000 97.930 ? 174 GLY A CA  1 
ATOM 1316 C C   ? GLY A 1 174 ?  -4.135   2.115  -0.850 1.000 97.930 ? 174 GLY A C   1 
ATOM 1317 O O   ? GLY A 1 174 ?  -3.133   2.713  -0.452 1.000 97.930 ? 174 GLY A O   1 
ATOM 1318 N N   ? VAL A 1 175 ?  -4.179   0.839  -1.228 1.000 98.280 ? 175 VAL A N   1 
ATOM 1319 C CA  ? VAL A 1 175 ?  -3.018  -0.023  -1.423 1.000 98.280 ? 175 VAL A CA  1 
ATOM 1320 C C   ? VAL A 1 175 ?  -2.931  -0.450  -2.886 1.000 98.280 ? 175 VAL A C   1 
ATOM 1321 C CB  ? VAL A 1 175 ?  -3.072  -1.266  -0.507 1.000 98.280 ? 175 VAL A CB  1 
ATOM 1322 O O   ? VAL A 1 175 ?  -3.897  -0.974  -3.445 1.000 98.280 ? 175 VAL A O   1 
ATOM 1323 C CG1 ? VAL A 1 175 ?  -1.890  -2.193  -0.783 1.000 98.280 ? 175 VAL A CG1 1 
ATOM 1324 C CG2 ? VAL A 1 175 ?  -3.094  -0.845   0.961 1.000 98.280 ? 175 VAL A CG2 1 
ATOM 1325 N N   ? LEU A 1 176 ?  -1.732  -0.100  -3.487 1.000 97.580 ? 176 LEU A N   1 
ATOM 1326 C CA  ? LEU A 1 176 ?  -1.629  -0.439  -4.902 1.000 97.580 ? 176 LEU A CA  1 
ATOM 1327 C C   ? LEU A 1 176 ?  -1.859  -1.931  -5.121 1.000 97.580 ? 176 LEU A C   1 
ATOM 1328 C CB  ? LEU A 1 176 ?  -0.259  -0.036  -5.452 1.000 97.580 ? 176 LEU A CB  1 
ATOM 1329 O O   ? LEU A 1 176 ?  -1.078  -2.760  -4.648 1.000 97.580 ? 176 LEU A O   1 
ATOM 1330 C CG  ? LEU A 1 176 ?  -0.019  -0.303  -6.939 1.000 97.580 ? 176 LEU A CG  1 
ATOM 1331 C CD1 ? LEU A 1 176 ?  -0.972   0.533  -7.787 1.000 97.580 ? 176 LEU A CD1 1 
ATOM 1332 C CD2 ? LEU A 1 176 ?   1.431  -0.010  -7.308 1.000 97.580 ? 176 LEU A CD2 1 
ATOM 1333 N N   ? SER A 1 177 ?  -2.971  -2.259  -5.900 1.000 96.680 ? 177 SER A N   1 
ATOM 1334 C CA  ? SER A 1 177 ?  -3.352  -3.638  -6.186 1.000 96.680 ? 177 SER A CA  1 
ATOM 1335 C C   ? SER A 1 177 ?  -2.826  -4.086  -7.545 1.000 96.680 ? 177 SER A C   1 
ATOM 1336 C CB  ? SER A 1 177 ?  -4.872  -3.796  -6.140 1.000 96.680 ? 177 SER A CB  1 
ATOM 1337 O O   ? SER A 1 177 ?  -2.097  -5.076  -7.640 1.000 96.680 ? 177 SER A O   1 
ATOM 1338 O OG  ? SER A 1 177 ?  -5.237  -5.165  -6.153 1.000 96.680 ? 177 SER A OG  1 
ATOM 1339 N N   ? PHE A 1 178 ?  -3.113  -3.306  -8.568 1.000 94.400 ? 178 PHE A N   1 
ATOM 1340 C CA  ? PHE A 1 178 ?  -2.589  -3.635  -9.889 1.000 94.400 ? 178 PHE A CA  1 
ATOM 1341 C C   ? PHE A 1 178 ?  -2.583  -2.406 -10.790 1.000 94.400 ? 178 PHE A C   1 
ATOM 1342 C CB  ? PHE A 1 178 ?  -3.414  -4.754 -10.532 1.000 94.400 ? 178 PHE A CB  1 
ATOM 1343 O O   ? PHE A 1 178 ?  -3.310  -1.442 -10.540 1.000 94.400 ? 178 PHE A O   1 
ATOM 1344 C CG  ? PHE A 1 178 ?  -4.860  -4.396 -10.746 1.000 94.400 ? 178 PHE A CG  1 
ATOM 1345 C CD1 ? PHE A 1 178 ?  -5.795  -4.589  -9.737 1.000 94.400 ? 178 PHE A CD1 1 
ATOM 1346 C CD2 ? PHE A 1 178 ?  -5.285  -3.866 -11.958 1.000 94.400 ? 178 PHE A CD2 1 
ATOM 1347 C CE1 ? PHE A 1 178 ?  -7.134  -4.259  -9.932 1.000 94.400 ? 178 PHE A CE1 1 
ATOM 1348 C CE2 ? PHE A 1 178 ?  -6.621  -3.533 -12.160 1.000 94.400 ? 178 PHE A CE2 1 
ATOM 1349 C CZ  ? PHE A 1 178 ?  -7.544  -3.732 -11.146 1.000 94.400 ? 178 PHE A CZ  1 
ATOM 1350 N N   ? SER A 1 179 ?  -1.760  -2.425 -11.773 1.000 91.250 ? 179 SER A N   1 
ATOM 1351 C CA  ? SER A 1 179 ?  -1.640  -1.422 -12.826 1.000 91.250 ? 179 SER A CA  1 
ATOM 1352 C C   ? SER A 1 179 ?  -1.293  -2.065 -14.165 1.000 91.250 ? 179 SER A C   1 
ATOM 1353 C CB  ? SER A 1 179 ?  -0.578  -0.384 -12.460 1.000 91.250 ? 179 SER A CB  1 
ATOM 1354 O O   ? SER A 1 179 ?  -1.037  -3.269 -14.233 1.000 91.250 ? 179 SER A O   1 
ATOM 1355 O OG  ? SER A 1 179 ?   0.706  -0.979 -12.392 1.000 91.250 ? 179 SER A OG  1 
ATOM 1356 N N   ? ALA A 1 180 ?  -1.430  -1.255 -15.222 1.000 86.100 ? 180 ALA A N   1 
ATOM 1357 C CA  ? ALA A 1 180 ?  -1.080  -1.764 -16.546 1.000 86.100 ? 180 ALA A CA  1 
ATOM 1358 C C   ? ALA A 1 180 ?   0.361  -2.266 -16.576 1.000 86.100 ? 180 ALA A C   1 
ATOM 1359 C CB  ? ALA A 1 180 ?  -1.286  -0.682 -17.604 1.000 86.100 ? 180 ALA A CB  1 
ATOM 1360 O O   ? ALA A 1 180 ?   1.201  -1.806 -15.800 1.000 86.100 ? 180 ALA A O   1 
ATOM 1361 N N   ? GLY A 1 181 ?   0.631  -3.352 -17.270 1.000 76.670 ? 181 GLY A N   1 
ATOM 1362 C CA  ? GLY A 1 181 ?   1.972  -3.884 -17.453 1.000 76.670 ? 181 GLY A CA  1 
ATOM 1363 C C   ? GLY A 1 181 ?   2.972  -2.838 -17.909 1.000 76.670 ? 181 GLY A C   1 
ATOM 1364 O O   ? GLY A 1 181 ?   4.114  -2.819 -17.445 1.000 76.670 ? 181 GLY A O   1 
ATOM 1365 N N   ? ASP A 1 182 ?   2.504  -1.924 -18.826 1.000 78.220 ? 182 ASP A N   1 
ATOM 1366 C CA  ? ASP A 1 182 ?   3.283  -0.784 -19.298 1.000 78.220 ? 182 ASP A CA  1 
ATOM 1367 C C   ? ASP A 1 182 ?   2.958   0.474 -18.495 1.000 78.220 ? 182 ASP A C   1 
ATOM 1368 C CB  ? ASP A 1 182 ?   3.027  -0.538 -20.787 1.000 78.220 ? 182 ASP A CB  1 
ATOM 1369 O O   ? ASP A 1 182 ?   1.880   1.052 -18.645 1.000 78.220 ? 182 ASP A O   1 
ATOM 1370 C CG  ? ASP A 1 182 ?   3.946   0.515 -21.380 1.000 78.220 ? 182 ASP A CG  1 
ATOM 1371 O OD1 ? ASP A 1 182 ?   4.736   1.129 -20.630 1.000 78.220 ? 182 ASP A OD1 1 
ATOM 1372 O OD2 ? ASP A 1 182 ?   3.878   0.736 -22.609 1.000 78.220 ? 182 ASP A OD2 1 
ATOM 1373 N N   ? CYS A 1 183 ?   3.748   0.714 -17.470 1.000 77.950 ? 183 CYS A N   1 
ATOM 1374 C CA  ? CYS A 1 183 ?   3.510   1.778 -16.501 1.000 77.950 ? 183 CYS A CA  1 
ATOM 1375 C C   ? CYS A 1 183 ?   3.563   3.146 -17.170 1.000 77.950 ? 183 CYS A C   1 
ATOM 1376 C CB  ? CYS A 1 183 ?   4.536   1.713 -15.371 1.000 77.950 ? 183 CYS A CB  1 
ATOM 1377 O O   ? CYS A 1 183 ?   3.347   4.169 -16.518 1.000 77.950 ? 183 CYS A O   1 
ATOM 1378 S SG  ? CYS A 1 183 ?   6.250   1.739 -15.941 1.000 77.950 ? 183 CYS A SG  1 
ATOM 1379 N N   ? LYS A 1 184 ?   3.647   3.127 -18.553 1.000 74.420 ? 184 LYS A N   1 
ATOM 1380 C CA  ? LYS A 1 184 ?   3.594   4.348 -19.353 1.000 74.420 ? 184 LYS A CA  1 
ATOM 1381 C C   ? LYS A 1 184 ?   2.237   4.499 -20.035 1.000 74.420 ? 184 LYS A C   1 
ATOM 1382 C CB  ? LYS A 1 184 ?   4.710   4.353 -20.398 1.000 74.420 ? 184 LYS A CB  1 
ATOM 1383 O O   ? LYS A 1 184 ?   1.975   5.511 -20.689 1.000 74.420 ? 184 LYS A O   1 
ATOM 1384 C CG  ? LYS A 1 184 ?   6.109   4.455 -19.810 1.000 74.420 ? 184 LYS A CG  1 
ATOM 1385 C CD  ? LYS A 1 184 ?   7.170   4.527 -20.900 1.000 74.420 ? 184 LYS A CD  1 
ATOM 1386 C CE  ? LYS A 1 184 ?   8.574   4.579 -20.313 1.000 74.420 ? 184 LYS A CE  1 
ATOM 1387 N NZ  ? LYS A 1 184 ?   9.618   4.653 -21.378 1.000 74.420 ? 184 LYS A NZ  1 
ATOM 1388 N N   ? ASP A 1 185 ?   1.501   3.411 -19.846 1.000 74.510 ? 185 ASP A N   1 
ATOM 1389 C CA  ? ASP A 1 185 ?   0.170   3.430 -20.446 1.000 74.510 ? 185 ASP A CA  1 
ATOM 1390 C C   ? ASP A 1 185 ?  -0.771   4.344 -19.665 1.000 74.510 ? 185 ASP A C   1 
ATOM 1391 C CB  ? ASP A 1 185 ?  -0.408   2.015 -20.516 1.000 74.510 ? 185 ASP A CB  1 
ATOM 1392 O O   ? ASP A 1 185 ?  -1.255   3.975 -18.593 1.000 74.510 ? 185 ASP A O   1 
ATOM 1393 C CG  ? ASP A 1 185 ?  -1.681   1.935 -21.340 1.000 74.510 ? 185 ASP A CG  1 
ATOM 1394 O OD1 ? ASP A 1 185 ?  -2.330   2.980 -21.563 1.000 74.510 ? 185 ASP A OD1 1 
ATOM 1395 O OD2 ? ASP A 1 185 ?  -2.041   0.817 -21.767 1.000 74.510 ? 185 ASP A OD2 1 
ATOM 1396 N N   ? VAL A 1 186 ?  -0.936   5.513 -20.247 1.000 69.600 ? 186 VAL A N   1 
ATOM 1397 C CA  ? VAL A 1 186 ?  -1.690   6.571 -19.583 1.000 69.600 ? 186 VAL A CA  1 
ATOM 1398 C C   ? VAL A 1 186 ?  -3.187   6.296 -19.708 1.000 69.600 ? 186 VAL A C   1 
ATOM 1399 C CB  ? VAL A 1 186 ?  -1.354   7.961 -20.168 1.000 69.600 ? 186 VAL A CB  1 
ATOM 1400 O O   ? VAL A 1 186 ?  -4.001   6.940 -19.042 1.000 69.600 ? 186 VAL A O   1 
ATOM 1401 C CG1 ? VAL A 1 186 ?   0.104   8.325 -19.890 1.000 69.600 ? 186 VAL A CG1 1 
ATOM 1402 C CG2 ? VAL A 1 186 ?  -1.638   7.991 -21.669 1.000 69.600 ? 186 VAL A CG2 1 
ATOM 1403 N N   ? PHE A 1 187 ?  -3.566   5.201 -20.423 1.000 73.850 ? 187 PHE A N   1 
ATOM 1404 C CA  ? PHE A 1 187 ?  -4.958   4.902 -20.735 1.000 73.850 ? 187 PHE A CA  1 
ATOM 1405 C C   ? PHE A 1 187 ?  -5.502   3.824 -19.805 1.000 73.850 ? 187 PHE A C   1 
ATOM 1406 C CB  ? PHE A 1 187 ?  -5.100   4.458 -22.194 1.000 73.850 ? 187 PHE A CB  1 
ATOM 1407 O O   ? PHE A 1 187 ?  -6.694   3.510 -19.841 1.000 73.850 ? 187 PHE A O   1 
ATOM 1408 C CG  ? PHE A 1 187 ?  -4.811   5.547 -23.192 1.000 73.850 ? 187 PHE A CG  1 
ATOM 1409 C CD1 ? PHE A 1 187 ?  -5.714   6.583 -23.392 1.000 73.850 ? 187 PHE A CD1 1 
ATOM 1410 C CD2 ? PHE A 1 187 ?  -3.634   5.534 -23.929 1.000 73.850 ? 187 PHE A CD2 1 
ATOM 1411 C CE1 ? PHE A 1 187 ?  -5.449   7.592 -24.314 1.000 73.850 ? 187 PHE A CE1 1 
ATOM 1412 C CE2 ? PHE A 1 187 ?  -3.362   6.539 -24.853 1.000 73.850 ? 187 PHE A CE2 1 
ATOM 1413 C CZ  ? PHE A 1 187 ?  -4.271   7.567 -25.045 1.000 73.850 ? 187 PHE A CZ  1 
ATOM 1414 N N   ? LYS A 1 188 ?  -4.627   3.307 -18.909 1.000 87.050 ? 188 LYS A N   1 
ATOM 1415 C CA  ? LYS A 1 188 ?  -5.052   2.363 -17.880 1.000 87.050 ? 188 LYS A CA  1 
ATOM 1416 C C   ? LYS A 1 188 ?  -4.636   2.839 -16.491 1.000 87.050 ? 188 LYS A C   1 
ATOM 1417 C CB  ? LYS A 1 188 ?  -4.474   0.974 -18.153 1.000 87.050 ? 188 LYS A CB  1 
ATOM 1418 O O   ? LYS A 1 188 ?  -3.471   2.709 -16.108 1.000 87.050 ? 188 LYS A O   1 
ATOM 1419 C CG  ? LYS A 1 188 ?  -5.085   0.275 -19.358 1.000 87.050 ? 188 LYS A CG  1 
ATOM 1420 C CD  ? LYS A 1 188 ?  -4.646  -1.181 -19.442 1.000 87.050 ? 188 LYS A CD  1 
ATOM 1421 C CE  ? LYS A 1 188 ?  -5.317  -1.902 -20.604 1.000 87.050 ? 188 LYS A CE  1 
ATOM 1422 N NZ  ? LYS A 1 188 ?  -4.741  -3.264 -20.818 1.000 87.050 ? 188 LYS A NZ  1 
ATOM 1423 N N   ? PRO A 1 189 ?  -5.613   3.417 -15.812 1.000 91.790 ? 189 PRO A N   1 
ATOM 1424 C CA  ? PRO A 1 189 ?  -5.315   3.952 -14.482 1.000 91.790 ? 189 PRO A CA  1 
ATOM 1425 C C   ? PRO A 1 189 ?  -4.910   2.867 -13.487 1.000 91.790 ? 189 PRO A C   1 
ATOM 1426 C CB  ? PRO A 1 189 ?  -6.632   4.611 -14.064 1.000 91.790 ? 189 PRO A CB  1 
ATOM 1427 O O   ? PRO A 1 189 ?  -5.392   1.735 -13.572 1.000 91.790 ? 189 PRO A O   1 
ATOM 1428 C CG  ? PRO A 1 189 ?  -7.682   3.903 -14.857 1.000 91.790 ? 189 PRO A CG  1 
ATOM 1429 C CD  ? PRO A 1 189 ?  -7.077   3.451 -16.154 1.000 91.790 ? 189 PRO A CD  1 
ATOM 1430 N N   ? PRO A 1 190 ?  -3.931   3.206 -12.581 1.000 93.860 ? 190 PRO A N   1 
ATOM 1431 C CA  ? PRO A 1 190 ?  -3.647   2.267 -11.494 1.000 93.860 ? 190 PRO A CA  1 
ATOM 1432 C C   ? PRO A 1 190 ?  -4.846   2.052 -10.572 1.000 93.860 ? 190 PRO A C   1 
ATOM 1433 C CB  ? PRO A 1 190 ?  -2.493   2.935 -10.742 1.000 93.860 ? 190 PRO A CB  1 
ATOM 1434 O O   ? PRO A 1 190 ?  -5.634   2.975 -10.352 1.000 93.860 ? 190 PRO A O   1 
ATOM 1435 C CG  ? PRO A 1 190 ?  -2.683   4.399 -10.975 1.000 93.860 ? 190 PRO A CG  1 
ATOM 1436 C CD  ? PRO A 1 190 ?  -3.224   4.596 -12.362 1.000 93.860 ? 190 PRO A CD  1 
ATOM 1437 N N   ? VAL A 1 191 ?  -4.991   0.814 -10.082 1.000 96.020 ? 191 VAL A N   1 
ATOM 1438 C CA  ? VAL A 1 191 ?  -6.110   0.426  -9.230 1.000 96.020 ? 191 VAL A CA  1 
ATOM 1439 C C   ? VAL A 1 191 ?  -5.599   0.064  -7.837 1.000 96.020 ? 191 VAL A C   1 
ATOM 1440 C CB  ? VAL A 1 191 ?  -6.899  -0.758  -9.833 1.000 96.020 ? 191 VAL A CB  1 
ATOM 1441 O O   ? VAL A 1 191 ?  -4.675  -0.740  -7.698 1.000 96.020 ? 191 VAL A O   1 
ATOM 1442 C CG1 ? VAL A 1 191 ?  -8.053  -1.161  -8.917 1.000 96.020 ? 191 VAL A CG1 1 
ATOM 1443 C CG2 ? VAL A 1 191 ?  -7.416  -0.401 -11.225 1.000 96.020 ? 191 VAL A CG2 1 
ATOM 1444 N N   ? PHE A 1 192 ?  -6.190   0.684  -6.881 1.000 97.670 ? 192 PHE A N   1 
ATOM 1445 C CA  ? PHE A 1 192 ?  -5.846   0.486  -5.478 1.000 97.670 ? 192 PHE A CA  1 
ATOM 1446 C C   ? PHE A 1 192 ?  -6.987  -0.197  -4.732 1.000 97.670 ? 192 PHE A C   1 
ATOM 1447 C CB  ? PHE A 1 192 ?  -5.509   1.823  -4.811 1.000 97.670 ? 192 PHE A CB  1 
ATOM 1448 O O   ? PHE A 1 192 ?  -8.158   0.006  -5.059 1.000 97.670 ? 192 PHE A O   1 
ATOM 1449 C CG  ? PHE A 1 192 ?  -4.397   2.577  -5.490 1.000 97.670 ? 192 PHE A CG  1 
ATOM 1450 C CD1 ? PHE A 1 192 ?  -3.117   2.588  -4.951 1.000 97.670 ? 192 PHE A CD1 1 
ATOM 1451 C CD2 ? PHE A 1 192 ?  -4.633   3.274  -6.667 1.000 97.670 ? 192 PHE A CD2 1 
ATOM 1452 C CE1 ? PHE A 1 192 ?  -2.085   3.284  -5.577 1.000 97.670 ? 192 PHE A CE1 1 
ATOM 1453 C CE2 ? PHE A 1 192 ?  -3.608   3.972  -7.299 1.000 97.670 ? 192 PHE A CE2 1 
ATOM 1454 C CZ  ? PHE A 1 192 ?  -2.335   3.977  -6.751 1.000 97.670 ? 192 PHE A CZ  1 
ATOM 1455 N N   ? THR A 1 193 ?  -6.582  -1.091  -3.783 1.000 97.900 ? 193 THR A N   1 
ATOM 1456 C CA  ? THR A 1 193 ?  -7.579  -1.551  -2.823 1.000 97.900 ? 193 THR A CA  1 
ATOM 1457 C C   ? THR A 1 193 ?  -7.963  -0.430  -1.862 1.000 97.900 ? 193 THR A C   1 
ATOM 1458 C CB  ? THR A 1 193 ?  -7.066  -2.763  -2.023 1.000 97.900 ? 193 THR A CB  1 
ATOM 1459 O O   ? THR A 1 193 ?  -7.096   0.179  -1.232 1.000 97.900 ? 193 THR A O   1 
ATOM 1460 C CG2 ? THR A 1 193 ?  -8.119  -3.256  -1.035 1.000 97.900 ? 193 THR A CG2 1 
ATOM 1461 O OG1 ? THR A 1 193 ?  -6.744  -3.825  -2.930 1.000 97.900 ? 193 THR A OG1 1 
ATOM 1462 N N   ? ALA A 1 194 ?  -9.306  -0.048  -1.783 1.000 97.570 ? 194 ALA A N   1 
ATOM 1463 C CA  ? ALA A 1 194 ?  -9.814   1.041  -0.954 1.000 97.570 ? 194 ALA A CA  1 
ATOM 1464 C C   ? ALA A 1 194 ?  -9.754   0.677   0.527 1.000 97.570 ? 194 ALA A C   1 
ATOM 1465 C CB  ? ALA A 1 194 ? -11.245   1.392  -1.355 1.000 97.570 ? 194 ALA A CB  1 
ATOM 1466 O O   ? ALA A 1 194 ? -10.556  -0.128   1.008 1.000 97.570 ? 194 ALA A O   1 
ATOM 1467 N N   ? VAL A 1 195 ?  -8.853   1.355   1.247 1.000 98.080 ? 195 VAL A N   1 
ATOM 1468 C CA  ? VAL A 1 195 ?  -8.580   1.035   2.644 1.000 98.080 ? 195 VAL A CA  1 
ATOM 1469 C C   ? VAL A 1 195 ?  -9.833   1.272   3.484 1.000 98.080 ? 195 VAL A C   1 
ATOM 1470 C CB  ? VAL A 1 195 ?  -7.402   1.869   3.198 1.000 98.080 ? 195 VAL A CB  1 
ATOM 1471 O O   ? VAL A 1 195 ? -10.133   0.498   4.396 1.000 98.080 ? 195 VAL A O   1 
ATOM 1472 C CG1 ? VAL A 1 195 ?  -7.194   1.588   4.685 1.000 98.080 ? 195 VAL A CG1 1 
ATOM 1473 C CG2 ? VAL A 1 195 ?  -6.126   1.576   2.412 1.000 98.080 ? 195 VAL A CG2 1 
ATOM 1474 N N   ? ALA A 1 196 ? -10.621   2.299   3.171 1.000 97.460 ? 196 ALA A N   1 
ATOM 1475 C CA  ? ALA A 1 196 ? -11.804   2.678   3.941 1.000 97.460 ? 196 ALA A CA  1 
ATOM 1476 C C   ? ALA A 1 196 ? -12.785   1.513   4.047 1.000 97.460 ? 196 ALA A C   1 
ATOM 1477 C CB  ? ALA A 1 196 ? -12.486   3.888   3.307 1.000 97.460 ? 196 ALA A CB  1 
ATOM 1478 O O   ? ALA A 1 196 ? -13.457   1.351   5.068 1.000 97.460 ? 196 ALA A O   1 
ATOM 1479 N N   ? ASN A 1 197 ? -12.876   0.687   3.065 1.000 96.920 ? 197 ASN A N   1 
ATOM 1480 C CA  ? ASN A 1 197 ? -13.814  -0.430   3.038 1.000 96.920 ? 197 ASN A CA  1 
ATOM 1481 C C   ? ASN A 1 197 ? -13.393  -1.539   3.998 1.000 96.920 ? 197 ASN A C   1 
ATOM 1482 C CB  ? ASN A 1 197 ? -13.953  -0.981   1.617 1.000 96.920 ? 197 ASN A CB  1 
ATOM 1483 O O   ? ASN A 1 197 ? -14.157  -2.473   4.247 1.000 96.920 ? 197 ASN A O   1 
ATOM 1484 C CG  ? ASN A 1 197 ? -14.703  -0.040   0.696 1.000 96.920 ? 197 ASN A CG  1 
ATOM 1485 N ND2 ? ASN A 1 197 ? -14.531  -0.223  -0.607 1.000 96.920 ? 197 ASN A ND2 1 
ATOM 1486 O OD1 ? ASN A 1 197 ? -15.432   0.845   1.153 1.000 96.920 ? 197 ASN A OD1 1 
ATOM 1487 N N   ? TYR A 1 198 ? -12.171  -1.404   4.556 1.000 97.610 ? 198 TYR A N   1 
ATOM 1488 C CA  ? TYR A 1 198 ? -11.649  -2.518   5.339 1.000 97.610 ? 198 TYR A CA  1 
ATOM 1489 C C   ? TYR A 1 198 ? -11.269  -2.067   6.744 1.000 97.610 ? 198 TYR A C   1 
ATOM 1490 C CB  ? TYR A 1 198 ? -10.435  -3.142   4.644 1.000 97.610 ? 198 TYR A CB  1 
ATOM 1491 O O   ? TYR A 1 198 ? -10.568  -2.783   7.464 1.000 97.610 ? 198 TYR A O   1 
ATOM 1492 C CG  ? TYR A 1 198 ? -10.739  -3.696   3.273 1.000 97.610 ? 198 TYR A CG  1 
ATOM 1493 C CD1 ? TYR A 1 198 ? -11.262  -4.977   3.118 1.000 97.610 ? 198 TYR A CD1 1 
ATOM 1494 C CD2 ? TYR A 1 198 ? -10.502  -2.939   2.130 1.000 97.610 ? 198 TYR A CD2 1 
ATOM 1495 C CE1 ? TYR A 1 198 ? -11.542  -5.493   1.856 1.000 97.610 ? 198 TYR A CE1 1 
ATOM 1496 C CE2 ? TYR A 1 198 ? -10.778  -3.444   0.863 1.000 97.610 ? 198 TYR A CE2 1 
ATOM 1497 O OH  ? TYR A 1 198 ? -11.572  -5.225  -0.514 1.000 97.610 ? 198 TYR A OH  1 
ATOM 1498 C CZ  ? TYR A 1 198 ? -11.297  -4.720   0.737 1.000 97.610 ? 198 TYR A CZ  1 
ATOM 1499 N N   ? VAL A 1 199 ? -11.706  -0.952   7.118 1.000 97.470 ? 199 VAL A N   1 
ATOM 1500 C CA  ? VAL A 1 199 ? -11.354  -0.382   8.414 1.000 97.470 ? 199 VAL A CA  1 
ATOM 1501 C C   ? VAL A 1 199 ? -11.874  -1.282   9.533 1.000 97.470 ? 199 VAL A C   1 
ATOM 1502 C CB  ? VAL A 1 199 ? -11.915   1.048   8.577 1.000 97.470 ? 199 VAL A CB  1 
ATOM 1503 O O   ? VAL A 1 199 ? -11.149  -1.581  10.485 1.000 97.470 ? 199 VAL A O   1 
ATOM 1504 C CG1 ? VAL A 1 199 ? -11.893   1.473  10.045 1.000 97.470 ? 199 VAL A CG1 1 
ATOM 1505 C CG2 ? VAL A 1 199 ? -11.120   2.033   7.722 1.000 97.470 ? 199 VAL A CG2 1 
ATOM 1506 N N   ? PRO A 1 200 ? -13.158  -1.686   9.415 1.000 97.050 ? 200 PRO A N   1 
ATOM 1507 C CA  ? PRO A 1 200 ? -13.628  -2.606  10.453 1.000 97.050 ? 200 PRO A CA  1 
ATOM 1508 C C   ? PRO A 1 200 ? -12.752  -3.850  10.579 1.000 97.050 ? 200 PRO A C   1 
ATOM 1509 C CB  ? PRO A 1 200 ? -15.037  -2.977   9.982 1.000 97.050 ? 200 PRO A CB  1 
ATOM 1510 O O   ? PRO A 1 200 ? -12.432  -4.274  11.693 1.000 97.050 ? 200 PRO A O   1 
ATOM 1511 C CG  ? PRO A 1 200 ? -15.510  -1.784   9.216 1.000 97.050 ? 200 PRO A CG  1 
ATOM 1512 C CD  ? PRO A 1 200 ? -14.350  -1.220   8.447 1.000 97.050 ? 200 PRO A CD  1 
ATOM 1513 N N   ? TRP A 1 201 ? -12.385  -4.443   9.470 1.000 97.850 ? 201 TRP A N   1 
ATOM 1514 C CA  ? TRP A 1 201 ? -11.518  -5.616   9.437 1.000 97.850 ? 201 TRP A CA  1 
ATOM 1515 C C   ? TRP A 1 201 ? -10.141  -5.291  10.007 1.000 97.850 ? 201 TRP A C   1 
ATOM 1516 C CB  ? TRP A 1 201 ? -11.380  -6.145   8.007 1.000 97.850 ? 201 TRP A CB  1 
ATOM 1517 O O   ? TRP A 1 201 ?  -9.597  -6.055  10.807 1.000 97.850 ? 201 TRP A O   1 
ATOM 1518 C CG  ? TRP A 1 201 ? -10.333  -7.205   7.847 1.000 97.850 ? 201 TRP A CG  1 
ATOM 1519 C CD1 ? TRP A 1 201 ? -10.437  -8.525   8.191 1.000 97.850 ? 201 TRP A CD1 1 
ATOM 1520 C CD2 ? TRP A 1 201 ?  -9.019  -7.034   7.307 1.000 97.850 ? 201 TRP A CD2 1 
ATOM 1521 C CE2 ? TRP A 1 201 ?  -8.381  -8.293   7.353 1.000 97.850 ? 201 TRP A CE2 1 
ATOM 1522 C CE3 ? TRP A 1 201 ?  -8.320  -5.937   6.787 1.000 97.850 ? 201 TRP A CE3 1 
ATOM 1523 N NE1 ? TRP A 1 201 ?  -9.267  -9.184   7.897 1.000 97.850 ? 201 TRP A NE1 1 
ATOM 1524 C CH2 ? TRP A 1 201 ?  -6.412  -7.395   6.394 1.000 97.850 ? 201 TRP A CH2 1 
ATOM 1525 C CZ2 ? TRP A 1 201 ?  -7.074  -8.485   6.898 1.000 97.850 ? 201 TRP A CZ2 1 
ATOM 1526 C CZ3 ? TRP A 1 201 ?  -7.019  -6.130   6.334 1.000 97.850 ? 201 TRP A CZ3 1 
ATOM 1527 N N   ? ILE A 1 202 ?  -9.570  -4.150   9.629 1.000 97.860 ? 202 ILE A N   1 
ATOM 1528 C CA  ? ILE A 1 202 ?  -8.265  -3.699  10.101 1.000 97.860 ? 202 ILE A CA  1 
ATOM 1529 C C   ? ILE A 1 202 ?  -8.290  -3.546  11.620 1.000 97.860 ? 202 ILE A C   1 
ATOM 1530 C CB  ? ILE A 1 202 ?  -7.852  -2.368   9.434 1.000 97.860 ? 202 ILE A CB  1 
ATOM 1531 O O   ? ILE A 1 202 ?  -7.406  -4.052  12.315 1.000 97.860 ? 202 ILE A O   1 
ATOM 1532 C CG1 ? ILE A 1 202 ?  -7.566  -2.583   7.943 1.000 97.860 ? 202 ILE A CG1 1 
ATOM 1533 C CG2 ? ILE A 1 202 ?  -6.637  -1.763  10.143 1.000 97.860 ? 202 ILE A CG2 1 
ATOM 1534 C CD1 ? ILE A 1 202 ?  -7.421  -1.292   7.149 1.000 97.860 ? 202 ILE A CD1 1 
ATOM 1535 N N   ? ASN A 1 203 ?  -9.287  -2.913  12.145 1.000 96.830 ? 203 ASN A N   1 
ATOM 1536 C CA  ? ASN A 1 203 ?  -9.411  -2.683  13.581 1.000 96.830 ? 203 ASN A CA  1 
ATOM 1537 C C   ? ASN A 1 203 ?  -9.570  -3.993  14.347 1.000 96.830 ? 203 ASN A C   1 
ATOM 1538 C CB  ? ASN A 1 203 ? -10.587  -1.749  13.875 1.000 96.830 ? 203 ASN A CB  1 
ATOM 1539 O O   ? ASN A 1 203 ?  -9.050  -4.137  15.455 1.000 96.830 ? 203 ASN A O   1 
ATOM 1540 C CG  ? ASN A 1 203 ? -10.288  -0.306  13.522 1.000 96.830 ? 203 ASN A CG  1 
ATOM 1541 N ND2 ? ASN A 1 203 ? -11.336   0.478  13.295 1.000 96.830 ? 203 ASN A ND2 1 
ATOM 1542 O OD1 ? ASN A 1 203 ?  -9.126   0.102  13.453 1.000 96.830 ? 203 ASN A OD1 1 
ATOM 1543 N N   ? LYS A 1 204 ? -10.267  -4.859  13.787 1.000 97.180 ? 204 LYS A N   1 
ATOM 1544 C CA  ? LYS A 1 204 ? -10.453  -6.179  14.383 1.000 97.180 ? 204 LYS A CA  1 
ATOM 1545 C C   ? LYS A 1 204 ?  -9.121  -6.911  14.524 1.000 97.180 ? 204 LYS A C   1 
ATOM 1546 C CB  ? LYS A 1 204 ? -11.424  -7.014  13.547 1.000 97.180 ? 204 LYS A CB  1 
ATOM 1547 O O   ? LYS A 1 204 ?  -8.842  -7.507  15.567 1.000 97.180 ? 204 LYS A O   1 
ATOM 1548 C CG  ? LYS A 1 204 ? -11.699  -8.398  14.117 1.000 97.180 ? 204 LYS A CG  1 
ATOM 1549 C CD  ? LYS A 1 204 ? -12.691  -9.170  13.256 1.000 97.180 ? 204 LYS A CD  1 
ATOM 1550 C CE  ? LYS A 1 204 ? -12.931 -10.572  13.799 1.000 97.180 ? 204 LYS A CE  1 
ATOM 1551 N NZ  ? LYS A 1 204 ? -13.910 -11.329  12.963 1.000 97.180 ? 204 LYS A NZ  1 
ATOM 1552 N N   ? ILE A 1 205 ?  -8.278  -6.877  13.552 1.000 97.210 ? 205 ILE A N   1 
ATOM 1553 C CA  ? ILE A 1 205 ?  -7.011  -7.601  13.525 1.000 97.210 ? 205 ILE A CA  1 
ATOM 1554 C C   ? ILE A 1 205 ?  -6.008  -6.921  14.453 1.000 97.210 ? 205 ILE A C   1 
ATOM 1555 C CB  ? ILE A 1 205 ?  -6.442  -7.690  12.092 1.000 97.210 ? 205 ILE A CB  1 
ATOM 1556 O O   ? ILE A 1 205 ?  -5.327  -7.587  15.237 1.000 97.210 ? 205 ILE A O   1 
ATOM 1557 C CG1 ? ILE A 1 205 ?  -7.378  -8.506  11.194 1.000 97.210 ? 205 ILE A CG1 1 
ATOM 1558 C CG2 ? ILE A 1 205 ?  -5.034  -8.292  12.106 1.000 97.210 ? 205 ILE A CG2 1 
ATOM 1559 C CD1 ? ILE A 1 205 ?  -7.549  -9.954  11.633 1.000 97.210 ? 205 ILE A CD1 1 
ATOM 1560 N N   ? ILE A 1 206 ?  -5.937  -5.601  14.466 1.000 95.090 ? 206 ILE A N   1 
ATOM 1561 C CA  ? ILE A 1 206 ?  -4.879  -4.879  15.164 1.000 95.090 ? 206 ILE A CA  1 
ATOM 1562 C C   ? ILE A 1 206 ?  -5.265  -4.683  16.628 1.000 95.090 ? 206 ILE A C   1 
ATOM 1563 C CB  ? ILE A 1 206 ?  -4.592  -3.515  14.498 1.000 95.090 ? 206 ILE A CB  1 
ATOM 1564 O O   ? ILE A 1 206 ?  -4.405  -4.437  17.476 1.000 95.090 ? 206 ILE A O   1 
ATOM 1565 C CG1 ? ILE A 1 206 ?  -5.831  -2.615  14.568 1.000 95.090 ? 206 ILE A CG1 1 
ATOM 1566 C CG2 ? ILE A 1 206 ?  -4.136  -3.706  13.048 1.000 95.090 ? 206 ILE A CG2 1 
ATOM 1567 C CD1 ? ILE A 1 206 ?  -5.605  -1.208  14.033 1.000 95.090 ? 206 ILE A CD1 1 
ATOM 1568 N N   ? GLY A 1 207 ?  -6.571  -4.946  17.000 1.000 86.130 ? 207 GLY A N   1 
ATOM 1569 C CA  ? GLY A 1 207 ?  -6.985  -4.793  18.385 1.000 86.130 ? 207 GLY A CA  1 
ATOM 1570 C C   ? GLY A 1 207 ?  -6.914  -3.359  18.874 1.000 86.130 ? 207 GLY A C   1 
ATOM 1571 O O   ? GLY A 1 207 ?  -5.824  -2.814  19.061 1.000 86.130 ? 207 GLY A O   1 
# 
loop_
_struct_sheet_range.sheet_id 
_struct_sheet_range.id 
_struct_sheet_range.beg_label_comp_id 
_struct_sheet_range.beg_label_asym_id 
_struct_sheet_range.beg_label_seq_id 
_struct_sheet_range.pdbx_beg_PDB_ins_code 
_struct_sheet_range.end_label_comp_id 
_struct_sheet_range.end_label_asym_id 
_struct_sheet_range.end_label_seq_id 
_struct_sheet_range.pdbx_end_PDB_ins_code 
_struct_sheet_range.beg_auth_comp_id 
_struct_sheet_range.beg_auth_asym_id 
_struct_sheet_range.beg_auth_seq_id 
_struct_sheet_range.end_auth_comp_id 
_struct_sheet_range.end_auth_asym_id 
_struct_sheet_range.end_auth_seq_id 
A A VAL A   2 ? ASN A   6 ? VAL A 2   ASN A 6   
A B SER A   9 ? GLY A  14 ? SER A 9   GLY A 14  
A C ILE A  33 ? LEU A  37 ? ILE A 33  LEU A 37  
A D GLN A  50 ? LYS A  53 ? GLN A 50  LYS A 53  
B E ALA A  15 ? LYS A  18 ? ALA A 15  LYS A 18  
B F TRP A  21 ? THR A  24 ? TRP A 21  THR A 24  
B G ILE A  54 ? PRO A  59 ? ILE A 54  PRO A 59  
B H MET A  73 ? LEU A  77 ? MET A 73  LEU A 77  
C I SER A  41 ? SER A  41 ? SER A 41  SER A 41  
C J LYS A 119 ? LYS A 119 ? LYS A 119 LYS A 119 
D K LYS A  64 ? LYS A  64 ? LYS A 64  LYS A 64  
D L GLU A  69 ? GLU A  69 ? GLU A 69  GLU A 69  
E M ALA A  91 ? ALA A  91 ? ALA A 91  ALA A 91  
E N LYS A 102 ? GLY A 107 ? LYS A 102 GLY A 107 
E O GLN A 121 ? ILE A 128 ? GLN A 121 ILE A 128 
E P MET A 145 ? GLY A 150 ? MET A 145 GLY A 150 
E Q PRO A 165 ? CYS A 168 ? PRO A 165 CYS A 168 
E R VAL A 171 ? PHE A 178 ? VAL A 171 PHE A 178 
E S VAL A 191 ? ALA A 194 ? VAL A 191 ALA A 194 
F T THR A 110 ? THR A 110 ? THR A 110 THR A 110 
F U LEU A 116 ? LEU A 116 ? LEU A 116 LEU A 116 
# 
loop_
_struct_conf.id 
_struct_conf.conf_type_id 
_struct_conf.beg_label_comp_id 
_struct_conf.beg_label_asym_id 
_struct_conf.beg_label_seq_id 
_struct_conf.pdbx_beg_PDB_ins_code 
_struct_conf.end_label_comp_id 
_struct_conf.end_label_asym_id 
_struct_conf.end_label_seq_id 
_struct_conf.pdbx_end_PDB_ins_code 
_struct_conf.beg_auth_comp_id 
_struct_conf.beg_auth_asym_id 
_struct_conf.beg_auth_seq_id 
_struct_conf.end_auth_comp_id 
_struct_conf.end_auth_asym_id 
_struct_conf.end_auth_seq_id 
STRN1         STRN         VAL A   2 ? ASN A   6 ? VAL A 2   ASN A 6   
TURN_TY1_P1   TURN_TY1_P   SER A   7 ? LYS A   8 ? SER A 7   LYS A 8   
STRN2         STRN         SER A   9 ? LYS A  18 ? SER A 9   LYS A 18  
TURN_TY1_P2   TURN_TY1_P   GLU A  19 ? LYS A  20 ? GLU A 19  LYS A 20  
STRN3         STRN         TRP A  21 ? THR A  24 ? TRP A 21  THR A 24  
HELX_RH_3T_P1 HELX_RH_3T_P ALA A  26 ? CYS A  28 ? ALA A 26  CYS A 28  
BEND1         BEND         GLY A  31 ? PRO A  32 ? GLY A 31  PRO A 32  
STRN4         STRN         ILE A  33 ? LEU A  37 ? ILE A 33  LEU A 37  
BEND2         BEND         GLY A  38 ? GLY A  38 ? GLY A 38  GLY A 38  
BEND3         BEND         HIS A  40 ? HIS A  40 ? HIS A 40  HIS A 40  
STRN5         STRN         SER A  41 ? SER A  41 ? SER A 41  SER A 41  
BEND4         BEND         LEU A  42 ? SER A  43 ? LEU A 42  SER A 43  
BEND5         BEND         GLY A  47 ? GLY A  47 ? GLY A 47  GLY A 47  
STRN6         STRN         GLN A  50 ? PRO A  59 ? GLN A 50  PRO A 59  
TURN_TY1_P3   TURN_TY1_P   PRO A  61 ? GLU A  62 ? PRO A 61  GLU A 62  
STRN7         STRN         LYS A  64 ? LYS A  64 ? LYS A 64  LYS A 64  
TURN_TY1_P4   TURN_TY1_P   SER A  65 ? LEU A  68 ? SER A 65  LEU A 68  
STRN8         STRN         GLU A  69 ? GLU A  69 ? GLU A 69  GLU A 69  
TURN_TY1_P5   TURN_TY1_P   ASN A  70 ? ASN A  70 ? ASN A 70  ASN A 70  
STRN9         STRN         MET A  73 ? LEU A  77 ? MET A 73  LEU A 77  
BEND6         BEND         ASP A  78 ? GLY A  79 ? ASP A 78  GLY A 79  
BEND7         BEND         ASN A  84 ? ASP A  86 ? ASN A 84  ASP A 86  
STRN10        STRN         ALA A  91 ? ALA A  91 ? ALA A 91  ALA A 91  
HELX_LH_PP_P1 HELX_LH_PP_P ILE A  92 ? PRO A  93 ? ILE A 92  PRO A 93  
BEND8         BEND         LYS A  94 ? GLY A  95 ? LYS A 94  GLY A 95  
HELX_LH_PP_P2 HELX_LH_PP_P ILE A  96 ? ALA A  98 ? ILE A 96  ALA A 98  
TURN_TY1_P6   TURN_TY1_P   ALA A  99 ? ASN A 100 ? ALA A 99  ASN A 100 
STRN11        STRN         LYS A 102 ? GLY A 107 ? LYS A 102 GLY A 107 
STRN12        STRN         THR A 110 ? THR A 110 ? THR A 110 THR A 110 
TURN_TY1_P7   TURN_TY1_P   GLU A 112 ? ASP A 113 ? GLU A 112 ASP A 113 
BEND9         BEND         LYS A 114 ? LYS A 115 ? LYS A 114 LYS A 115 
STRN13        STRN         LEU A 116 ? LEU A 116 ? LEU A 116 LEU A 116 
BEND10        BEND         ASP A 118 ? ASP A 118 ? ASP A 118 ASP A 118 
STRN14        STRN         LYS A 119 ? LYS A 119 ? LYS A 119 LYS A 119 
STRN15        STRN         GLN A 121 ? ILE A 128 ? GLN A 121 ILE A 128 
HELX_RH_AL_P1 HELX_RH_AL_P ILE A 130 ? TRP A 137 ? ILE A 130 TRP A 137 
TURN_TY1_P8   TURN_TY1_P   ASN A 138 ? GLY A 139 ? ASN A 138 GLY A 139 
TURN_TY1_P9   TURN_TY1_P   LYS A 143 ? GLU A 144 ? LYS A 143 GLU A 144 
STRN16        STRN         MET A 145 ? GLY A 150 ? MET A 145 GLY A 150 
TURN_TY1_P10  TURN_TY1_P   PRO A 152 ? LYS A 153 ? PRO A 152 LYS A 153 
BEND11        BEND         THR A 154 ? THR A 154 ? THR A 154 THR A 154 
TURN_TY1_P11  TURN_TY1_P   ARG A 159 ? GLY A 160 ? ARG A 159 GLY A 160 
TURN_TY1_P12  TURN_TY1_P   SER A 162 ? GLY A 163 ? SER A 162 GLY A 163 
STRN17        STRN         PRO A 165 ? CYS A 168 ? PRO A 165 CYS A 168 
TURN_TY1_P13  TURN_TY1_P   HIS A 169 ? GLY A 170 ? HIS A 169 GLY A 170 
STRN18        STRN         VAL A 171 ? PHE A 178 ? VAL A 171 PHE A 178 
BEND12        BEND         GLY A 181 ? ASP A 182 ? GLY A 181 ASP A 182 
TURN_TY1_P14  TURN_TY1_P   CYS A 183 ? LYS A 184 ? CYS A 183 LYS A 184 
TURN_TY1_P15  TURN_TY1_P   VAL A 186 ? PHE A 187 ? VAL A 186 PHE A 187 
BEND13        BEND         LYS A 188 ? LYS A 188 ? LYS A 188 LYS A 188 
STRN19        STRN         VAL A 191 ? ALA A 194 ? VAL A 191 ALA A 194 
HELX_RH_3T_P2 HELX_RH_3T_P VAL A 195 ? TYR A 198 ? VAL A 195 TYR A 198 
HELX_RH_AL_P2 HELX_RH_AL_P VAL A 199 ? ILE A 206 ? VAL A 199 ILE A 206 
# 
