# Supplementary material for: FlatProt: 2D visualization eases protein structure comparison
Source: BMC Bioinformatics. 2025 Aug 13;26:210. doi: 10.1186/s12859-025-06233-x (PMC12344939; doi:10.1186/s12859-025-06233-x)
Supplement: Supplementary file 1 — Supplementary Material 1 [file 12859_2025_6233_MOESM1_ESM.zip › KLK/structures/Euma7.cif]

data_Euma7
# 
_entry.id   Euma7 
# 
_entity.id                         1      
_entity.type                       polymer 
_entity.pdbx_description           polymer-1 
_entity.formula_weight             24842.8 
_entity.pdbx_number_of_molecules        1 
# 
loop_
_struct_sheet.id 
_struct_sheet.number_strands 
A 2 
B 8 
C 6 
D 2 
E 2 
# 
loop_
_struct_conf_type.id 
_struct_conf_type.criteria 
STRN         DSSP 
TURN_TY1_P   DSSP 
HELX_LH_PP_P DSSP 
BEND         DSSP 
HELX_RH_3T_P DSSP 
HELX_RH_AL_P DSSP 
# 
_struct_asym.id          A 
_struct_asym.entity_id   1 
# 
_software.pdbx_ordinal     1 
_software.name             dssp 
_software.version          4.4.10 
_software.date             ? 
_software.classification   'model annotation' 
# 
_entity_poly.entity_id                      1 
_entity_poly.type                           polypeptide(L) 
_entity_poly.nstd_linkage                   n 
_entity_poly.nstd_monomer                   n 
_entity_poly.pdbx_seq_one_letter_code       
;RVFGGKPCPPHSQPWQAALFSGFSLKCGGTLIHKSWVLSAAHCKMRPFFIRLGEHNLKRLDWSEQIKIAYKVIVHPGYDP
QTKNNDLMLVKLLLPACINNKVQTLALPTSCPVPGTECLVSGWGTTTSPQVNMPNDLHCANISIVDHRVCRSIYPSYITE
NMVCAGRMQGGADSCQGDSGGPLVCNGKLQGIVSWGPPICAQPNRPGVYVNVCKYVDWIQETIRNN
;
_entity_poly.pdbx_seq_one_letter_code_can   
;RVFGGKPCPPHSQPWQAALFSGFSLKCGGTLIHKSWVLSAAHCKMRPFFIRLGEHNLKRLDWSEQIKIAYKVIVHPGYDP
QTKNNDLMLVKLLLPACINNKVQTLALPTSCPVPGTECLVSGWGTTTSPQVNMPNDLHCANISIVDHRVCRSIYPSYITE
NMVCAGRMQGGADSCQGDSGGPLVCNGKLQGIVSWGPPICAQPNRPGVYVNVCKYVDWIQETIRNN
;
_entity_poly.pdbx_strand_id                 A 
# 
loop_
_dssp_struct_summary.entry_id 
_dssp_struct_summary.label_comp_id 
_dssp_struct_summary.label_asym_id 
_dssp_struct_summary.label_seq_id 
_dssp_struct_summary.secondary_structure 
_dssp_struct_summary.ss_bridge 
_dssp_struct_summary.helix_3_10 
_dssp_struct_summary.helix_alpha 
_dssp_struct_summary.helix_pi 
_dssp_struct_summary.helix_pp 
_dssp_struct_summary.bend 
_dssp_struct_summary.chirality 
_dssp_struct_summary.sheet 
_dssp_struct_summary.strand 
_dssp_struct_summary.ladder_1 
_dssp_struct_summary.ladder_2 
_dssp_struct_summary.accessibility 
_dssp_struct_summary.TCO 
_dssp_struct_summary.kappa 
_dssp_struct_summary.alpha 
_dssp_struct_summary.phi 
_dssp_struct_summary.psi 
_dssp_struct_summary.x_ca 
_dssp_struct_summary.y_ca 
_dssp_struct_summary.z_ca 
Euma7 ARG A 1   . . . . . . . . . . . . ? .      .     .      .      116.7  2.0   7.7   -7.6  
Euma7 VAL A 2   E . > . . . . - A A A . ? -0.902 .     -155.5 -94.7  81.7   2.0   5.3   -10.6 
Euma7 PHE A 3   E . 3 . . . S + A A A . ? -0.665 82.4  15.1   -53.9  121.0  4.9   7.0   -12.5 
Euma7 GLY A 4   T . 3 . . . S + . . . . ? 0.621  102.7 134.5  83.3   7.2    4.5   6.1   -16.1 
Euma7 GLY A 5   . . < . . . . - . . . . ? -0.427 46.3  -139.6 -86.2  156.1  0.9   4.9   -15.4 
Euma7 LYS A 6   E . . . . . . - B C B . ? -0.848 39.7  -75.3  -108.9 150.8  -2.1  5.8   -17.5 
Euma7 PRO A 7   E . . . . > . - B C B . ? -0.361 55.5  -121.5 -47.2  129.4  -5.6  6.7   -16.3 
Euma7 CYS A 8   P . . . . P . - . . . . ? -0.507 32.1  -95.8  -68.2  142.0  -7.3  3.5   -15.2 
Euma7 PRO A 9   P . > . . P . - . . . . ? -0.403 59.9  -85.9  -53.6  134.5  -10.4 2.5   -16.9 
Euma7 PRO A 10  T . 3 . . < S + . . . . ? -0.255 110.1 0.6    -48.3  128.9  -13.3 3.8   -14.7 
Euma7 HIS A 11  T . 3 . . . S + . . . . ? 0.625  91.2  125.5  71.1   12.0   -14.3 1.3   -11.9 
Euma7 SER A 12  S . < . . . S + . . . . ? 0.644  76.4  43.9   -74.1  -16.1  -11.6 -1.1  -13.0 
Euma7 GLN A 13  . . > . . . . + . . . . ? -0.556 66.5  163.5  -126.9 71.6   -10.1 -1.1  -9.4  
Euma7 PRO A 14  T . 3 . . . S + . . . . ? 0.627  73.1  60.1   -74.4  -7.3   -13.2 -1.3  -7.2  
Euma7 TRP A 15  T . 3 . . . S + . . . . ? 0.539  78.4  114.0  -92.6  -13.3  -11.1 -2.3  -4.1  
Euma7 GLN A 16  E . < . . . . - C K J . ? -0.459 49.4  -163.9 -67.1  130.6  -9.1  0.9   -4.2  
Euma7 ALA A 17  E . . . . . . - C K J K ? -0.914 11.0  -147.2 -118.1 141.7  -9.6  3.2   -1.2  
Euma7 ALA A 18  E . . . . . . - C K J K ? -0.952 10.8  -153.9 -107.9 123.1  -8.8  6.8   -0.7  
Euma7 LEU A 19  E . . . . . . - C K J K ? -0.871 16.3  -167.1 -100.2 125.8  -7.8  8.0   2.7   
Euma7 PHE A 20  E . . . . . . - C K J K ? -0.837 26.6  -160.8 -117.8 141.4  -8.4  11.7  3.5   
Euma7 SER A 21  E . > . . . S - C K J . ? -0.962 83.9  -48.1  -107.2 102.5  -7.4  14.1  6.1   
Euma7 GLY A 22  T . 3 . . . S - . . . . ? -0.588 121.9 -25.6  65.5   -120.2 -10.0 16.8  5.6   
Euma7 PHE A 23  T . 3 . . . S + . . . . ? 0.392  117.8 100.5  -104.4 1.7    -10.1 17.5  1.8   
Euma7 SER A 24  E . < . . . S - C L J . ? -0.786 73.1  -129.8 -99.8  124.9  -6.6  16.4  1.3   
Euma7 LEU A 25  E . . . . . . + C L J . ? -0.589 33.7  167.2  -65.7  127.8  -5.7  12.9  -0.1  
Euma7 LYS A 26  E . . . . . . - C L . . ? 0.816  54.7  -14.3  -110.4 -48.0  -3.1  11.4  2.2   
Euma7 CYS A 27  E . . . . . . - C L J . ? -0.943 57.3  -116.6 -149.4 166.6  -2.9  7.7   1.3   
Euma7 GLY A 28  E . . . . . . - C L J . ? -0.469 28.8  -175.7 -96.6  175.0  -4.4  4.9   -0.5  
Euma7 GLY A 29  E . . . . . . - C L J . ? -0.952 21.5  -118.6 -159.2 174.3  -5.8  1.7   0.8   
Euma7 THR A 30  E . . . . . . - C L J L ? -0.994 17.5  -134.5 -130.1 123.8  -7.4  -1.6  -0.1  
Euma7 LEU A 31  E . . . . . . + C L . L ? -0.681 36.2  159.8  -72.4  113.4  -10.8 -2.8  0.8   
Euma7 ILE A 32  E . . . . . . + C L . . ? 0.504  68.0  19.2   -115.4 -9.7   -10.1 -6.5  1.9   
Euma7 HIS A 33  E . > . . . S - C L . L ? -0.964 85.7  -103.3 -155.0 157.1  -13.4 -6.9  3.9   
Euma7 LYS A 34  T . 3 . . . S + . . . . ? 0.785  126.4 26.7   -57.0  -22.3  -16.8 -5.1  4.1   
Euma7 SER A 35  T . 3 . . . S + . . . . ? 0.341  114.2 75.7   -118.6 1.9    -15.6 -3.4  7.2   
Euma7 TRP A 36  E . < . . . . - C M L M ? -0.973 48.0  -171.0 -133.1 132.1  -11.8 -3.4  6.8   
Euma7 VAL A 37  E . . . . . . - C M L M ? -0.956 17.5  -145.3 -111.5 131.0  -9.4  -1.4  4.7   
Euma7 LEU A 38  E . . . . . . + C M L M ? -0.866 33.6  149.6  -95.7  131.1  -5.7  -2.4  4.5   
Euma7 SER A 39  E . . . . . . - C M . M ? -0.814 48.6  -72.7  -147.6 178.2  -3.1  0.5   4.3   
Euma7 ALA A 40  . . > . . . . - . . . . ? -0.667 32.7  -135.6 -80.8  142.2  0.4   1.4   5.2   
Euma7 ALA A 41  G . > . . . S + . . . . ? 0.816  103.3 65.0   -65.9  -33.9  1.2   2.2   8.9   
Euma7 HIS A 42  G . 3 . . . S + . . . . ? 0.598  92.8  66.6   -69.9  -0.7   3.2   5.3   8.0   
Euma7 CYS A 43  G . < . . . . + . . . . ? 0.420  69.0  133.9  -93.8  -6.7   -0.1  6.7   6.7   
Euma7 LYS A 44  . . < . . . . + . . . . ? -0.321 24.7  151.4  -56.0  118.1  -1.5  6.8   10.2  
Euma7 MET A 45  . . . . . . . - . . . . ? -0.971 43.6  -100.9 -142.1 145.7  -3.2  10.2  10.7  
Euma7 ARG A 46  S . . . . . S + . . . . ? -0.990 96.4  27.8   -110.6 131.5  -6.3  11.4  12.9  
Euma7 PRO A 47  S . . . . . S - . . . . ? 0.753  75.4  -164.5 -91.3  153.3  -9.3  11.8  11.5  
Euma7 PHE A 48  . . . . . . . - . . . . ? -0.836 10.2  -171.3 -104.5 115.3  -9.7  9.4   8.3   
Euma7 PHE A 49  E . . . . . . - C N K N ? -0.985 15.8  -156.6 -92.9  129.5  -12.4 9.8   5.8   
Euma7 ILE A 50  E . . . . . . - C N K N ? -0.953 4.8   -162.4 -107.8 123.1  -12.4 6.9   3.5   
Euma7 ARG A 51  E . . . . . . - C N K N ? -0.953 9.0   -172.3 -105.0 125.7  -13.8 7.2   0.1   
Euma7 LEU A 52  E . . . . . . + C N K N ? -0.825 64.3  28.1   -111.2 149.7  -14.7 4.0   -1.9  
Euma7 GLY A 53  S . . . . . S + . . . . ? 0.695  82.3  150.7  80.0   17.9   -15.8 3.6   -5.5  
Euma7 GLU A 54  . . . . . . . + . . . . ? -0.689 21.1  159.3  -90.1  133.5  -13.8 6.7   -6.6  
Euma7 HIS A 55  S . . . . . S + . . . . ? 0.596  78.6  30.4   -111.7 -37.3  -12.4 7.0   -10.1 
Euma7 ASN A 56  B . . . . . . - D Q P . ? -0.989 65.3  -154.9 -127.3 121.0  -12.1 10.9  -10.2 
Euma7 LEU A 57  S . . . . . S + . . . . ? 0.692  96.6  41.9   -73.4  -9.9   -11.4 12.8  -6.9  
Euma7 LYS A 58  S . . . . . S + . . . . ? 0.635  103.6 74.7   -112.1 -13.5  -13.0 16.0  -8.3  
Euma7 ARG A 59  S . . . . . S - . . . . ? -0.872 70.8  -140.4 -112.7 128.7  -16.0 14.6  -10.1 
Euma7 LEU A 60  . . . . . . . + . . . . ? -0.740 30.0  163.3  -79.5  110.8  -19.2 13.2  -8.4  
Euma7 ASP A 61  . . . . . . . - . . . . ? 0.288  50.7  -123.3 -113.1 8.0    -20.2 10.1  -10.2 
Euma7 TRP A 62  S . . . . . S + . . . . ? 0.531  90.8  103.0  68.3   4.4    -22.5 8.9   -7.3  
Euma7 SER A 63  . . . . . . . + . . . . ? 0.537  56.7  111.1  -88.5  -1.5   -20.6 5.7   -7.1  
Euma7 GLU A 64  . . . . . . . - . . . . ? -0.395 49.9  -162.8 -87.2  135.1  -18.7 6.9   -3.9  
Euma7 GLN A 65  E . . . . . . - C O N . ? -0.995 10.2  -151.9 -112.5 115.4  -19.2 5.6   -0.5  
Euma7 ILE A 66  E . . . . . . - C O N . ? -0.859 20.1  -176.4 -90.9  119.9  -17.9 7.9   2.2   
Euma7 LYS A 67  E . . . . . . - C O N . ? -0.878 19.9  -136.1 -116.5 148.6  -16.9 5.9   5.3   
Euma7 ILE A 68  E . . . . . . - C O N . ? -0.883 24.7  -119.6 -101.0 134.8  -15.7 7.0   8.7   
Euma7 ALA A 69  E . . . . . . + C O O . ? -0.643 29.6  179.2  -73.5  123.4  -12.8 5.3   10.3  
Euma7 TYR A 70  E . . . . . . + C O . . ? 0.831  67.8  6.0    -87.2  -38.8  -13.9 3.8   13.6  
Euma7 LYS A 71  E . . . . . . - C O O . ? -0.995 56.6  -153.4 -153.8 141.9  -10.6 2.2   14.5  
Euma7 VAL A 72  E . . . . . . - C O O . ? -0.989 11.0  -169.0 -121.7 126.2  -7.0  2.1   13.3  
Euma7 ILE A 73  E . . . . . . - C O O . ? -0.951 6.4   -159.2 -118.6 112.4  -4.8  -0.9  14.1  
Euma7 VAL A 74  E . . . . . . - C O O . ? -0.687 35.5  -99.0  -88.1  137.9  -1.0  -0.6  13.4  
Euma7 HIS A 75  . . > . . . . - . . . . ? -0.356 31.5  -131.6 -51.4  133.8  0.9   -3.8  13.1  
Euma7 PRO A 76  T . 3 . . . S + . . . . ? 0.754  104.9 52.0   -63.9  -25.8  2.7   -4.4  16.5  
Euma7 GLY A 77  T . 3 . . . S + . . . . ? 0.250  77.8  137.9  -95.2  10.0   6.0   -5.0  14.9  
Euma7 TYR A 78  . . < . . . . - . . . . ? -0.427 37.1  -161.4 -62.4  126.7  6.0   -1.7  12.8  
Euma7 ASP A 79  B . . > > . . - E S Q . ? -0.935 7.6   -161.8 -109.1 114.2  9.4   -0.0  12.9  
Euma7 PRO A 80  T . . 4 5 . S + . . . . ? 0.745  89.0  53.4   -71.6  -21.0  9.2   3.7   11.8  
Euma7 GLN A 81  T . . 4 5 . S + . . . . ? 0.929  124.9 20.8   -79.4  -44.0  12.9  3.9   11.1  
Euma7 THR A 82  T . . 4 5 . S - . . . . ? 0.590  95.2  -130.9 -101.9 -7.9   13.1  0.9   8.7   
Euma7 LYS A 83  T . > < 5 . . + . . . . ? 0.699  49.8  161.7  59.2   16.6   9.5   0.9   7.8   
Euma7 ASN A 84  B . 3 . < . . + E T Q . ? -0.541 67.7  13.8   -61.5  133.8  9.6   -2.8  8.5   
Euma7 ASN A 85  T . 3 . . . S + . . . . ? 0.868  80.5  174.0  66.3   31.4   6.1   -4.2  9.1   
Euma7 ASP A 86  . . < . . . . + . . . . ? -0.478 31.4  123.0  -69.4  68.5   4.6   -1.0  7.6   
Euma7 LEU A 87  . . . . . . . + . . . . ? -0.999 33.6  176.1  -140.6 133.2  1.0   -2.3  7.7   
Euma7 MET A 88  E . . . . . . - C P M O ? -0.992 19.8  -140.2 -139.6 147.8  -2.2  -1.0  9.3   
Euma7 LEU A 89  E . . . . . . - C P M O ? -0.927 11.7  -158.1 -106.6 133.3  -5.9  -2.0  9.4   
Euma7 VAL A 90  E . . . . . . - C P M O ? -0.962 7.1   -151.7 -113.7 116.1  -8.6  0.5   9.3   
Euma7 LYS A 91  E . . . . . . - C P M O ? -0.751 16.4  -131.8 -87.6  128.1  -12.0 -0.5  10.6  
Euma7 LEU A 92  E . . . . . . - C P . O ? -0.536 8.1   -134.1 -78.8  139.0  -15.0 1.3   9.1   
Euma7 LEU A 93  S . . . . . S + . . . . ? 0.927  99.4  20.5   -54.4  -47.5  -17.6 2.8   11.4  
Euma7 LEU A 94  S . . . . . S - . . . . ? -0.969 98.5  -101.5 -120.1 142.5  -20.2 1.2   9.1   
Euma7 PRO A 95  . . . . . . . - . . . . ? -0.250 41.0  -107.7 -59.3  149.1  -19.6 -1.8  6.6   
Euma7 ALA A 96  . . . . . . . - . . . . ? -0.426 27.0  -118.4 -70.4  144.1  -19.2 -0.9  2.9   
Euma7 CYS A 97  . . . . . . . - . . . . ? -0.825 31.7  -137.3 -84.0  111.1  -22.0 -1.8  0.5   
Euma7 ILE A 98  . . . . . . . + . . . . ? -0.572 44.0  128.2  -78.9  133.4  -20.5 -4.2  -1.9  
Euma7 ASN A 99  S . . . . . S - . . . . ? -0.800 74.0  -61.6  -160.1 -167.2 -21.4 -3.8  -5.7  
Euma7 ASN A 100 S . . . . . S + . . . . ? 0.707  134.7 39.0   -69.6  -4.4   -19.9 -3.4  -9.1  
Euma7 LYS A 101 S . . . . . S + . . . . ? 0.610  118.0 46.0   -119.3 -20.8  -18.1 -0.2  -8.0  
Euma7 VAL A 102 S . . . . . S + . . . . ? -0.945 73.3  154.4  -129.8 108.8  -17.1 -1.2  -4.5  
Euma7 GLN A 103 . . . . . . . - . . . . ? -0.933 39.7  -112.6 -134.6 157.7  -15.5 -4.7  -4.0  
Euma7 THR A 104 . . . . . . . - . . . . ? -0.593 24.7  -135.9 -84.9  151.4  -13.1 -6.5  -1.7  
Euma7 LEU A 105 . . . . . . . - . . . . ? -0.931 24.8  -118.8 -106.0 131.7  -9.7  -7.7  -2.9  
Euma7 ALA A 106 B . . . . > . - B D C . ? -0.358 22.6  -117.4 -71.1  146.6  -8.7  -11.2 -1.9  
Euma7 LEU A 107 P . . . . P . - . . . . ? -0.533 38.5  -101.7 -77.8  145.6  -5.6  -11.9 0.3   
Euma7 PRO A 108 P . . . . < . - . . . . ? -0.361 17.7  -156.6 -69.6  149.3  -2.8  -13.9 -1.3  
Euma7 THR A 109 S . . . . . S + . . . . ? 0.600  81.2  19.9   -96.5  -18.3  -2.4  -17.6 -0.5  
Euma7 SER A 110 S . . . . . S - . . . . ? -0.967 88.5  -94.1  -146.8 160.2  1.3   -17.5 -1.5  
Euma7 CYS A 111 P . . . . > . - . . . . ? -0.450 48.7  -101.3 -74.8  148.4  4.1   -15.0 -1.9  
Euma7 PRO A 112 P . . . . P . - . . . . ? -0.342 33.3  -135.3 -66.7  147.1  4.7   -13.5 -5.4  
Euma7 VAL A 113 P . > . . P . - . . . . ? -0.768 35.2  -82.6  -100.6 151.6  7.7   -14.9 -7.5  
Euma7 PRO A 114 T . 3 . . < S + . . . . ? -0.237 115.7 26.9   -53.9  137.1  10.2  -12.8 -9.4  
Euma7 GLY A 115 T . 3 . . . S + . . . . ? 0.267  82.6  142.8  95.2   -15.1  8.9   -11.8 -12.9 
Euma7 THR A 116 . . < . . . . - . . . . ? -0.454 52.6  -123.1 -57.7  130.5  5.2   -12.0 -11.9 
Euma7 GLU A 117 E . . . . . . - B E D . ? -0.644 36.4  -178.5 -79.3  136.4  3.3   -9.2  -13.5 
Euma7 CYS A 118 E . . . . . . - B E D E ? -0.891 23.6  -132.0 -138.1 156.4  1.4   -6.9  -11.2 
Euma7 LEU A 119 E . . . . . . - B E D E ? -0.955 16.7  -168.5 -111.4 130.1  -0.8  -3.9  -11.3 
Euma7 VAL A 120 E . . . . . . - B E D E ? -0.933 10.1  -179.2 -113.8 139.1  -0.3  -0.9  -9.1  
Euma7 SER A 121 E . . . . . . + B E D . ? -0.984 15.3  117.0  -138.7 150.9  -3.0  1.8   -8.7  
Euma7 GLY A 122 E . . . . . . - B E D . ? -0.972 59.9  -104.6 170.8  175.6  -3.4  5.1   -6.9  
Euma7 TRP A 123 S . . . . . S + . . . . ? -0.041 72.5  127.3  -110.2 19.5   -3.9  9.0   -7.0  
Euma7 GLY A 124 S . . . . . S - . . . . ? -0.048 72.0  -52.4  -71.9  176.7  -0.3  9.8   -6.1  
Euma7 THR A 125 . . . . . . . - . . . . ? -0.251 38.2  -161.6 -56.4  139.3  2.1   12.2  -8.1  
Euma7 THR A 126 S . . . . . S + . . . . ? 0.442  75.5  51.1   -100.9 -7.2   2.4   11.5  -11.9 
Euma7 THR A 127 S . . . . . S - . . . . ? -0.929 79.9  -121.4 -129.5 150.9  5.7   13.5  -12.2 
Euma7 SER A 128 S . . . . . S + . . . . ? -0.976 89.3  0.3    -137.9 133.3  9.1   13.5  -10.3 
Euma7 PRO A 129 S . . . . . S + . . . . ? -0.998 127.2 67.3   -85.1  -12.9  10.6  15.6  -8.8  
Euma7 GLN A 130 S . . . . . S - . . . . ? -0.539 86.8  -126.7 -73.1  125.7  7.6   18.0  -9.6  
Euma7 VAL A 131 . . . . . . . + . . . . ? -0.709 33.5  171.8  -82.6  111.4  4.4   16.9  -7.8  
Euma7 ASN A 132 . . . . . . . - . . . . ? -0.947 14.4  -162.1 -119.5 112.8  1.5   16.5  -10.1 
Euma7 MET A 133 . . . . . . . - . . . . ? -0.826 12.9  -146.0 -98.0  107.0  -1.6  14.9  -8.5  
Euma7 PRO A 134 . . . . . . . - . . . . ? -0.379 9.8   -142.8 -67.0  150.7  -4.0  13.6  -11.1 
Euma7 ASN A 135 S . . . . . S + . . . . ? 0.748  83.9  70.5   -79.7  -26.5  -7.7  13.8  -10.4 
Euma7 ASP A 136 B . . . . . S - D R P . ? -0.646 95.6  -101.2 -91.9  147.9  -8.2  10.3  -12.1 
Euma7 LEU A 137 . . . . . . . - . . . . ? -0.488 41.8  -152.1 -62.0  132.2  -7.1  7.0   -10.8 
Euma7 HIS A 138 E . . . . . . - B F B D ? -0.857 11.2  -167.2 -113.9 149.7  -3.9  5.9   -12.5 
Euma7 CYS A 139 E . . . . . . - B F B D ? -0.954 5.4   -177.2 -135.1 150.5  -2.5  2.4   -13.1 
Euma7 ALA A 140 E . . . . . . - B F . D ? -0.991 25.4  -125.1 -147.3 139.6  0.7   0.8   -14.2 
Euma7 ASN A 141 E . . . . . . + B F . D ? -0.737 38.9  167.1  -83.1  132.0  1.9   -2.6  -15.0 
Euma7 ILE A 142 E . . . . . . - B F . D ? -0.846 24.5  -128.8 -139.5 166.9  5.0   -3.7  -13.0 
Euma7 SER A 143 E . . . . . . - B F F D ? -0.946 26.0  -104.9 -122.1 152.1  7.0   -6.8  -12.2 
Euma7 ILE A 144 E . . . . > . - B F F . ? -0.472 35.9  -140.3 -69.6  133.4  8.2   -8.5  -9.1  
Euma7 VAL A 145 E . . . . P . - B F F . ? -0.803 27.1  -96.3  -99.0  140.0  11.9  -8.0  -8.6  
Euma7 ASP A 146 P . . > . < . - . . . . ? -0.283 29.1  -130.0 -54.1  131.7  14.1  -10.8 -7.3  
Euma7 HIS A 147 H . . > . . S + . . . . ? 0.849  107.8 53.2   -54.5  -38.3  14.6  -10.4 -3.5  
Euma7 ARG A 148 H . . > . . S + . . . . ? 0.895  110.1 46.6   -63.6  -44.8  18.4  -10.7 -4.0  
Euma7 VAL A 149 H . . > . . S + . . . . ? 0.913  110.4 53.6   -62.2  -44.7  18.5  -8.0  -6.6  
Euma7 CYS A 150 H . . X . . S + . . . . ? 0.913  109.2 48.0   -59.1  -42.0  16.4  -5.9  -4.4  
Euma7 ARG A 151 H . . < . . S + . . . . ? 0.829  107.7 55.6   -66.1  -38.9  18.8  -6.3  -1.4  
Euma7 SER A 152 H . . < . . S + . . . . ? 0.840  111.9 43.8   -65.3  -30.5  21.7  -5.5  -3.6  
Euma7 ILE A 153 H . . < . . S + . . . . ? 0.886  125.2 31.2   -80.6  -46.5  20.0  -2.2  -4.6  
Euma7 TYR A 154 S . > X . . S - . . . . ? -0.644 84.7  -162.7 -112.8 76.9   18.9  -1.2  -1.0  
Euma7 PRO A 155 T . 3 4 . . S + . . . . ? -0.290 71.3  2.7    -69.3  129.2  21.5  -2.7  1.3   
Euma7 SER A 156 T . 3 4 . . S + . . . . ? 0.439  121.7 72.6   86.6   1.8    20.6  -3.0  5.1   
Euma7 TYR A 157 T . < 4 . . S + . . . . ? 0.602  73.0  86.9   -118.8 -20.9  17.0  -1.7  4.4   
Euma7 ILE A 158 . . . < . . . + . . . . ? -0.740 57.0  178.2  -88.1  119.0  15.4  -4.7  2.6   
Euma7 THR A 159 . . > . . . . - . . . . ? -0.579 47.1  -98.5  -107.3 176.3  13.9  -7.3  5.0   
Euma7 GLU A 160 T . 3 . . . S + . . . . ? 0.638  121.5 63.7   -68.1  -13.1  12.0  -10.6 4.5   
Euma7 ASN A 161 T . 3 . . . S + . . . . ? 0.310  95.2  76.6   -94.3  8.0    8.8   -8.6  5.1   
Euma7 MET A 162 E . < . . . . - B G . G ? -0.883 57.4  -164.6 -123.6 149.7  9.4   -6.5  2.0   
Euma7 VAL A 163 E . . . . . . - B G . G ? -0.993 12.6  -141.3 -132.5 140.7  9.0   -7.0  -1.7  
Euma7 CYS A 164 E . . . . . . + B G F G ? -0.837 23.6  170.3  -100.4 139.2  10.3  -4.9  -4.7  
Euma7 ALA A 165 E . . . . . . + B G F G ? -0.995 20.2  95.3   -146.8 140.7  8.4   -4.2  -7.8  
Euma7 GLY A 166 E . . . . . S - B G F . ? -0.936 73.4  -63.3  165.3  174.9  8.9   -2.0  -10.8 
Euma7 ARG A 167 . . > . . . . - . . . . ? -0.866 38.1  -153.1 -86.1  113.3  10.2  -1.7  -14.3 
Euma7 MET A 168 T . 3 . . . S + . . . . ? 0.802  97.6  52.6   -60.7  -29.5  14.0  -2.4  -14.1 
Euma7 GLN A 169 T . 3 . . . S - . . . . ? 0.543  115.9 -126.1 -79.2  -5.5   14.5  -0.2  -17.2 
Euma7 GLY A 170 S . < . . . S + . . . . ? -0.377 71.7  114.0  85.9   174.6  12.6  2.5   -15.5 
Euma7 GLY A 171 S . . . . . S + . . . . ? 0.216  77.0  49.1   108.7  -16.4  9.6   4.3   -16.8 
Euma7 ALA A 172 . . . . . . . + . . . . ? -0.921 60.6  131.9  -156.8 133.2  7.0   3.2   -14.4 
Euma7 ASP A 173 E . . . . . . - A B A . ? -0.960 56.5  -86.9  -166.2 157.5  6.9   3.0   -10.4 
Euma7 SER A 174 E . . . . . . - A B A . ? -0.697 53.0  -175.7 -71.8  139.2  4.7   3.9   -7.4  
Euma7 CYS A 175 . . > . . . . - . . . . ? -0.686 34.9  -39.6  -126.9 -175.7 5.5   7.5   -6.3  
Euma7 GLN A 176 T . 3 . . . S + . . . . ? -0.206 121.7 28.6   -52.9  133.4  4.5   10.0  -3.5  
Euma7 GLY A 177 T . 3 . . . S + . . . . ? 0.222  96.0  88.3   99.2   -7.3   0.9   9.9   -2.5  
Euma7 ASP A 178 . . X . . . . + . . . . ? 0.296  54.3  140.0  -101.7 -0.6   0.3   6.2   -3.4  
Euma7 SER A 179 T . 3 . . . S + . . . . ? -0.280 72.4  18.0   -45.4  130.1  1.3   5.1   0.1   
Euma7 GLY A 180 T . 3 . . . S + . . . . ? 0.253  96.0  132.3  91.7   -13.6  -0.9  2.4   1.2   
Euma7 GLY A 181 . . < . . . . - . . . . ? -0.238 58.8  -89.9  -70.8  167.6  -2.2  1.6   -2.2  
Euma7 PRO A 182 E . . . . . . - B H . H ? -0.501 18.7  -159.2 -93.3  138.4  -2.5  -1.9  -3.7  
Euma7 LEU A 183 E . . . . . . - B H E H ? -0.980 25.9  -163.8 -99.6  111.4  0.0   -4.1  -5.6  
Euma7 VAL A 184 E . . . . . . + B H E H ? -0.873 13.8  177.9  -111.4 122.5  -2.2  -6.6  -7.4  
Euma7 CYS A 185 E . > . . . S - B H E H ? -0.988 72.9  -14.6  -123.7 125.5  -0.9  -9.8  -8.9  
Euma7 ASN A 186 T . 3 . . . S - . . . . ? 0.891  129.5 -53.5  53.7   32.3   -3.1  -12.5 -10.5 
Euma7 GLY A 187 T . 3 . . . S + . . . . ? 0.599  118.1 103.2  84.8   10.3   -6.1  -10.9 -8.9  
Euma7 LYS A 188 E . < . . . S - B I C H ? -0.938 79.5  -102.7 -126.3 154.9  -4.8  -10.9 -5.4  
Euma7 LEU A 189 E . . . . . . + B I . H ? -0.616 45.6  160.5  -77.2  112.3  -3.2  -8.4  -3.0  
Euma7 GLN A 190 E . . . . . . + B I . . ? 0.685  57.9  12.2   -108.4 -22.2  0.5   -9.0  -3.0  
Euma7 GLY A 191 E . . . . . . - B I I H ? -0.987 52.9  -138.0 -155.5 157.5  1.8   -5.7  -1.7  
Euma7 ILE A 192 E . . . . . . - B I I H ? -0.992 39.7  -110.8 -118.2 125.5  1.2   -2.4  0.0   
Euma7 VAL A 193 E . . . . . . + B I I . ? -0.374 53.5  154.2  -55.7  124.5  2.9   0.6   -1.3  
Euma7 SER A 194 E . . . . . . - B I . . ? 0.768  51.1  -31.9  -120.7 -63.3  5.4   1.5   1.5   
Euma7 TRP A 195 E . . . . . . + B I I . ? -0.930 50.1  165.2  -157.4 171.3  8.5   3.5   0.3   
Euma7 GLY A 196 . . . . . . . - . . . . ? -0.970 49.9  -39.7  -176.0 178.6  11.0  4.0   -2.5  
Euma7 PRO A 197 . . . . . . . - . . . . ? -0.217 54.8  -114.4 -54.0  154.6  13.6  6.3   -3.9  
Euma7 PRO A 198 S . . . . . S + . . . . ? 0.809  109.6 54.9   -60.8  -29.6  13.1  10.1  -3.5  
Euma7 ILE A 199 S . > . . . S - . . . . ? -0.939 91.7  -133.0 -108.4 124.1  12.9  10.2  -7.3  
Euma7 CYS A 200 T . 3 . . . S + . . . . ? -0.318 77.1  17.4   -75.0  151.9  10.4  7.9   -8.9  
Euma7 ALA A 201 T . 3 . . . S + . . . . ? 0.782  76.3  165.6  67.6   26.0   11.0  5.5   -11.9 
Euma7 GLN A 202 . . X . . . . - . . . . ? -0.633 48.1  -98.9  -69.1  131.9  14.7  5.5   -11.7 
Euma7 PRO A 203 T . 3 . . . S + . . . . ? -0.356 107.1 8.4    -50.5  135.0  16.3  2.8   -13.7 
Euma7 ASN A 204 T . 3 . . . S + . . . . ? 0.739  106.3 103.5  70.4   18.0   17.2  -0.1  -11.5 
Euma7 ARG A 205 . . < . . . . - . . . . ? -0.717 52.1  -174.4 -132.0 82.0   15.4  1.4   -8.5  
Euma7 PRO A 206 . . . . . . . - . . . . ? -0.300 29.7  -98.9  -70.7  161.0  12.1  -0.3  -7.9  
Euma7 GLY A 207 E . . . . . . - B J G . ? -0.442 34.3  -125.5 -72.1  157.4  9.5   0.7   -5.3  
Euma7 VAL A 208 E . . . . . . - B J G I ? -0.926 28.5  -175.7 -111.9 133.1  9.3   -1.2  -2.0  
Euma7 TYR A 209 E . . . . . . - B J G I ? -0.843 35.2  -101.6 -123.8 150.8  6.1   -2.8  -0.8  
Euma7 VAL A 210 E . . . . . . - B J G I ? -0.662 39.9  -124.4 -67.0  128.7  4.9   -4.5  2.3   
Euma7 ASN A 211 E . > . . . . - B J . I ? -0.655 28.3  -171.1 -76.2  92.7   4.9   -8.4  1.5   
Euma7 VAL A 212 G . > . . . S + . . . . ? 0.805  75.6  70.0   -62.6  -34.2  1.2   -9.1  2.3   
Euma7 CYS A 213 G . > . . . S + . . . . ? 0.798  95.5  57.2   -57.3  -22.1  1.6   -12.9 2.0   
Euma7 LYS A 214 G . < . . . S + . . . . ? 0.575  110.7 42.5   -83.5  -7.8   3.7   -12.7 5.2   
Euma7 TYR A 215 G . < > . . S + . . . . ? 0.179  74.2  108.8  -126.2 12.3   0.9   -11.1 7.2   
Euma7 VAL A 216 H . < > . . S + . . . . ? 0.930  83.5  49.3   -60.5  -41.7  -2.3  -13.0 6.1   
Euma7 ASP A 217 H . . > . . S + . . . . ? 0.927  112.4 47.3   -63.4  -45.2  -2.5  -14.6 9.5   
Euma7 TRP A 218 H . . > . . S + . . . . ? 0.919  112.2 50.7   -61.3  -43.8  -2.1  -11.4 11.4  
Euma7 ILE A 219 H . . X . . S + . . . . ? 0.946  113.4 43.3   -61.3  -50.7  -4.7  -9.7  9.2   
Euma7 GLN A 220 H . . X . . S + . . . . ? 0.895  114.1 50.2   -65.2  -44.7  -7.3  -12.3 9.6   
Euma7 GLU A 221 H . . X . . S + . . . . ? 0.897  110.9 49.4   -60.9  -44.8  -6.7  -12.7 13.3  
Euma7 THR A 222 H . . X . . S + . . . . ? 0.918  111.3 49.3   -60.9  -45.0  -7.0  -8.9  13.8  
Euma7 ILE A 223 H . > < . . S + . . . . ? 0.930  112.0 48.6   -61.6  -45.5  -10.3 -8.8  11.8  
Euma7 ARG A 224 H . 3 < . . S + . . . . ? 0.878  109.8 51.4   -62.9  -39.2  -11.8 -11.7 13.8  
Euma7 ASN A 225 H . 3 < . . . . . . . . ? 0.549  .     .      -81.0  -6.1   -10.8 -10.2 17.2  
Euma7 ASN A 226 . . < < . . . . . . . . ? 0.606  .     .      -127.5 .      -12.4 -6.8  16.3  
# 
loop_
_dssp_struct_ladder.id 
_dssp_struct_ladder.sheet_id 
_dssp_struct_ladder.range_id_1 
_dssp_struct_ladder.range_id_2 
_dssp_struct_ladder.type 
_dssp_struct_ladder.beg_1_label_comp_id 
_dssp_struct_ladder.beg_1_label_asym_id 
_dssp_struct_ladder.beg_1_label_seq_id 
_dssp_struct_ladder.pdbx_beg_1_PDB_ins_code 
_dssp_struct_ladder.end_1_label_comp_id 
_dssp_struct_ladder.end_1_label_asym_id 
_dssp_struct_ladder.end_1_label_seq_id 
_dssp_struct_ladder.pdbx_end_1_PDB_ins_code 
_dssp_struct_ladder.beg_1_auth_comp_id 
_dssp_struct_ladder.beg_1_auth_asym_id 
_dssp_struct_ladder.beg_1_auth_seq_id 
_dssp_struct_ladder.end_1_auth_comp_id 
_dssp_struct_ladder.end_1_auth_asym_id 
_dssp_struct_ladder.end_1_auth_seq_id 
_dssp_struct_ladder.beg_2_label_comp_id 
_dssp_struct_ladder.beg_2_label_asym_id 
_dssp_struct_ladder.beg_2_label_seq_id 
_dssp_struct_ladder.pdbx_beg_2_PDB_ins_code 
_dssp_struct_ladder.end_2_label_comp_id 
_dssp_struct_ladder.end_2_label_asym_id 
_dssp_struct_ladder.end_2_label_seq_id 
_dssp_struct_ladder.pdbx_end_2_PDB_ins_code 
_dssp_struct_ladder.beg_2_auth_comp_id 
_dssp_struct_ladder.beg_2_auth_asym_id 
_dssp_struct_ladder.beg_2_auth_seq_id 
_dssp_struct_ladder.end_2_auth_comp_id 
_dssp_struct_ladder.end_2_auth_asym_id 
_dssp_struct_ladder.end_2_auth_seq_id 
A A A B anti-parallel VAL A 2   ? PHE A 3   ? VAL A 2   PHE A 3   SER A 174 ? ASP A 173 ? SER A 174 ASP A 173 
B B C F anti-parallel LYS A 6   ? PRO A 7   ? LYS A 6   PRO A 7   CYS A 139 ? HIS A 138 ? CYS A 139 HIS A 138 
C B D I parallel      ALA A 106 ? ALA A 106 ? ALA A 106 ALA A 106 LYS A 188 ? LYS A 188 ? LYS A 188 LYS A 188 
D B E F anti-parallel GLU A 117 ? GLY A 122 ? GLU A 117 GLY A 122 SER A 143 ? HIS A 138 ? SER A 143 HIS A 138 
E B E H anti-parallel CYS A 118 ? VAL A 120 ? CYS A 118 VAL A 120 CYS A 185 ? LEU A 183 ? CYS A 185 LEU A 183 
F B F G anti-parallel SER A 143 ? VAL A 145 ? SER A 143 VAL A 145 GLY A 166 ? CYS A 164 ? GLY A 166 CYS A 164 
G B G J anti-parallel MET A 162 ? ALA A 165 ? MET A 162 ALA A 165 VAL A 210 ? GLY A 207 ? VAL A 210 GLY A 207 
H B H I anti-parallel PRO A 182 ? CYS A 185 ? PRO A 182 CYS A 185 ILE A 192 ? LYS A 188 ? ILE A 192 LYS A 188 
I B I J anti-parallel GLY A 191 ? TRP A 195 ? GLY A 191 TRP A 195 ASN A 211 ? VAL A 208 ? ASN A 211 VAL A 208 
J C K L anti-parallel GLN A 16  ? SER A 21  ? GLN A 16  SER A 21  THR A 30  ? SER A 24  ? THR A 30  SER A 24  
K C K N anti-parallel ALA A 17  ? PHE A 20  ? ALA A 17  PHE A 20  LEU A 52  ? PHE A 49  ? LEU A 52  PHE A 49  
L C L M anti-parallel THR A 30  ? HIS A 33  ? THR A 30  HIS A 33  LEU A 38  ? TRP A 36  ? LEU A 38  TRP A 36  
M C M P anti-parallel TRP A 36  ? SER A 39  ? TRP A 36  SER A 39  LYS A 91  ? MET A 88  ? LYS A 91  MET A 88  
N C N O anti-parallel PHE A 49  ? LEU A 52  ? PHE A 49  LEU A 52  ILE A 68  ? GLN A 65  ? ILE A 68  GLN A 65  
O C O P anti-parallel ALA A 69  ? VAL A 74  ? ALA A 69  VAL A 74  LEU A 92  ? MET A 88  ? LEU A 92  MET A 88  
P D Q R anti-parallel ASN A 56  ? ASN A 56  ? ASN A 56  ASN A 56  ASP A 136 ? ASP A 136 ? ASP A 136 ASP A 136 
Q E S T anti-parallel ASP A 79  ? ASP A 79  ? ASP A 79  ASP A 79  ASN A 84  ? ASN A 84  ? ASN A 84  ASN A 84  
# 
loop_
_dssp_struct_bridge_pairs.id 
_dssp_struct_bridge_pairs.label_comp_id 
_dssp_struct_bridge_pairs.label_seq_id 
_dssp_struct_bridge_pairs.label_asym_id 
_dssp_struct_bridge_pairs.auth_seq_id 
_dssp_struct_bridge_pairs.auth_asym_id 
_dssp_struct_bridge_pairs.pdbx_PDB_ins_code 
_dssp_struct_bridge_pairs.acceptor_1_label_comp_id 
_dssp_struct_bridge_pairs.acceptor_1_label_seq_id 
_dssp_struct_bridge_pairs.acceptor_1_label_asym_id 
_dssp_struct_bridge_pairs.acceptor_1_auth_seq_id 
_dssp_struct_bridge_pairs.acceptor_1_auth_asym_id 
_dssp_struct_bridge_pairs.acceptor_1_pdbx_PDB_ins_code 
_dssp_struct_bridge_pairs.acceptor_1_energy 
_dssp_struct_bridge_pairs.acceptor_2_label_comp_id 
_dssp_struct_bridge_pairs.acceptor_2_label_seq_id 
_dssp_struct_bridge_pairs.acceptor_2_label_asym_id 
_dssp_struct_bridge_pairs.acceptor_2_auth_seq_id 
_dssp_struct_bridge_pairs.acceptor_2_auth_asym_id 
_dssp_struct_bridge_pairs.acceptor_2_pdbx_PDB_ins_code 
_dssp_struct_bridge_pairs.acceptor_2_energy 
_dssp_struct_bridge_pairs.donor_1_label_comp_id 
_dssp_struct_bridge_pairs.donor_1_label_seq_id 
_dssp_struct_bridge_pairs.donor_1_label_asym_id 
_dssp_struct_bridge_pairs.donor_1_auth_seq_id 
_dssp_struct_bridge_pairs.donor_1_auth_asym_id 
_dssp_struct_bridge_pairs.donor_1_pdbx_PDB_ins_code 
_dssp_struct_bridge_pairs.donor_1_energy 
_dssp_struct_bridge_pairs.donor_2_label_comp_id 
_dssp_struct_bridge_pairs.donor_2_label_seq_id 
_dssp_struct_bridge_pairs.donor_2_label_asym_id 
_dssp_struct_bridge_pairs.donor_2_auth_seq_id 
_dssp_struct_bridge_pairs.donor_2_auth_asym_id 
_dssp_struct_bridge_pairs.donor_2_pdbx_PDB_ins_code 
_dssp_struct_bridge_pairs.donor_2_energy 
1   ARG 1   A 1   A ? ?   ?   ? ?   ? ? ?    ?   ?   ? ?   ? ? ?    CYS 175 A 175 A ? -1.9 PHE 3   A 3   A ? -0.8 
2   VAL 2   A 2   A ? GLY 124 A 124 A ? -0.3 SER 174 A 174 A ? -0.3 GLY 5   A 5   A ? -2.0 GLY 4   A 4   A ? -0.3 
3   PHE 3   A 3   A ? ASP 173 A 173 A ? -3.7 ARG 1   A 1   A ? -0.8 ASP 173 A 173 A ? -1.5 LYS 6   A 6   A ? -0.1 
4   GLY 4   A 4   A ? THR 126 A 126 A ? -0.5 VAL 2   A 2   A ? -0.3 PHE 3   A 3   A ? -0.3 LYS 6   A 6   A ? -0.2 
5   GLY 5   A 5   A ? VAL 2   A 2   A ? -2.0 ASP 173 A 173 A ? -0.2 GLY 4   A 4   A ? -0.3 ALA 140 A 140 A ? -0.3 
6   LYS 6   A 6   A ? CYS 139 A 139 A ? -2.4 GLY 4   A 4   A ? -0.2 CYS 139 A 139 A ? -3.1 GLY 5   A 5   A ? -0.0 
7   PRO 7   A 7   A ? ?   ?   ? ?   ? ? ?    ?   ?   ? ?   ? ? ?    HIS 138 A 138 A ? -0.3 LEU 137 A 137 A ? -0.1 
8   CYS 8   A 8   A ? LEU 137 A 137 A ? -3.2 HIS 55  A 55  A ? -0.1 LEU 137 A 137 A ? -0.1 HIS 11  A 11  A ? -0.1 
9   PRO 9   A 9   A ? ?   ?   ? ?   ? ? ?    ?   ?   ? ?   ? ? ?    SER 12  A 12  A ? -1.9 GLN 13  A 13  A ? -0.3 
10  PRO 10  A 10  A ? ?   ?   ? ?   ? ? ?    ?   ?   ? ?   ? ? ?    HIS 55  A 55  A ? -0.1 GLU 54  A 54  A ? -0.0 
11  HIS 11  A 11  A ? GLN 13  A 13  A ? -0.1 SER 12  A 12  A ? -0.1 HIS 55  A 55  A ? -0.1 GLU 54  A 54  A ? -0.0 
12  SER 12  A 12  A ? PRO 9   A 9   A ? -1.9 GLN 13  A 13  A ? -0.2 HIS 11  A 11  A ? -0.1 TRP 15  A 15  A ? -0.1 
13  GLN 13  A 13  A ? PRO 9   A 9   A ? -0.3 PRO 14  A 14  A ? -0.1 GLN 16  A 16  A ? -1.8 SER 12  A 12  A ? -0.2 
14  PRO 14  A 14  A ? ?   ?   ? ?   ? ? ?    ?   ?   ? ?   ? ? ?    GLN 103 A 103 A ? -1.3 GLY 53  A 53  A ? -0.3 
15  TRP 15  A 15  A ? VAL 102 A 102 A ? -0.2 THR 104 A 104 A ? -0.1 LEU 31  A 31  A ? -3.0 ALA 17  A 17  A ? -0.2 
16  GLN 16  A 16  A ? GLN 13  A 13  A ? -1.8 THR 30  A 30  A ? -0.2 GLY 53  A 53  A ? -0.6 GLU 54  A 54  A ? -0.4 
17  ALA 17  A 17  A ? GLY 29  A 29  A ? -2.8 TRP 15  A 15  A ? -0.2 GLY 29  A 29  A ? -1.7 LEU 19  A 19  A ? -0.5 
18  ALA 18  A 18  A ? ARG 51  A 51  A ? -2.3 GLN 16  A 16  A ? -0.4 ARG 51  A 51  A ? -2.6 PHE 20  A 20  A ? -0.6 
19  LEU 19  A 19  A ? CYS 27  A 27  A ? -3.1 ALA 17  A 17  A ? -0.5 LYS 26  A 26  A ? -3.1 CYS 27  A 27  A ? -1.5 
20  PHE 20  A 20  A ? PHE 49  A 49  A ? -3.4 ALA 18  A 18  A ? -0.6 PHE 49  A 49  A ? -1.8 GLY 22  A 22  A ? -0.5 
21  SER 21  A 21  A ? SER 24  A 24  A ? -2.4 LEU 19  A 19  A ? -0.3 SER 24  A 24  A ? -1.7 PHE 23  A 23  A ? -0.4 
22  GLY 22  A 22  A ? PHE 20  A 20  A ? -0.5 PRO 47  A 47  A ? -0.4 PHE 49  A 49  A ? -0.1 PHE 20  A 20  A ? -0.0 
23  PHE 23  A 23  A ? SER 21  A 21  A ? -0.4 PHE 20  A 20  A ? -0.1 LEU 25  A 25  A ? -0.5 GLY 22  A 22  A ? -0.2 
24  SER 24  A 24  A ? SER 21  A 21  A ? -1.7 LEU 25  A 25  A ? -0.0 SER 21  A 21  A ? -2.4 LYS 26  A 26  A ? -0.4 
25  LEU 25  A 25  A ? PHE 23  A 23  A ? -0.5 PHE 20  A 20  A ? -0.2 PHE 20  A 20  A ? -0.2 GLY 28  A 28  A ? -0.1 
26  LYS 26  A 26  A ? LEU 19  A 19  A ? -3.1 CYS 27  A 27  A ? -0.4 GLY 28  A 28  A ? -0.3 SER 179 A 179 A ? -0.3 
27  CYS 27  A 27  A ? LEU 19  A 19  A ? -1.5 ASP 178 A 178 A ? -0.1 LEU 19  A 19  A ? -3.1 LYS 26  A 26  A ? -0.4 
28  GLY 28  A 28  A ? SER 179 A 179 A ? -3.6 LYS 26  A 26  A ? -0.3 ALA 40  A 40  A ? -0.4 THR 30  A 30  A ? -0.3 
29  GLY 29  A 29  A ? ALA 17  A 17  A ? -1.7 CYS 27  A 27  A ? -0.2 ALA 17  A 17  A ? -2.8 LEU 31  A 31  A ? -0.4 
30  THR 30  A 30  A ? LEU 38  A 38  A ? -2.4 GLY 28  A 28  A ? -0.3 LEU 38  A 38  A ? -3.5 ILE 32  A 32  A ? -0.8 
31  LEU 31  A 31  A ? TRP 15  A 15  A ? -3.0 GLY 29  A 29  A ? -0.4 LEU 105 A 105 A ? -2.3 VAL 37  A 37  A ? -0.2 
32  ILE 32  A 32  A ? TRP 36  A 36  A ? -1.8 THR 30  A 30  A ? -0.8 LYS 34  A 34  A ? -0.3 LEU 107 A 107 A ? -0.2 
33  HIS 33  A 33  A ? TRP 36  A 36  A ? -1.6 THR 30  A 30  A ? -0.1 TRP 36  A 36  A ? -1.5 ILE 32  A 32  A ? -0.3 
34  LYS 34  A 34  A ? SER 35  A 35  A ? -0.3 ILE 32  A 32  A ? -0.3 ALA 96  A 96  A ? -3.8 LEU 94  A 94  A ? -0.1 
35  SER 35  A 35  A ? PRO 95  A 95  A ? -0.2 TRP 36  A 36  A ? -0.1 LEU 92  A 92  A ? -2.7 VAL 37  A 37  A ? -0.4 
36  TRP 36  A 36  A ? HIS 33  A 33  A ? -1.5 LYS 91  A 91  A ? -0.2 ILE 32  A 32  A ? -1.8 HIS 33  A 33  A ? -1.6 
37  VAL 37  A 37  A ? VAL 90  A 90  A ? -2.5 SER 35  A 35  A ? -0.4 VAL 90  A 90  A ? -3.2 SER 39  A 39  A ? -0.5 
38  LEU 38  A 38  A ? THR 30  A 30  A ? -3.5 TRP 36  A 36  A ? -0.4 THR 30  A 30  A ? -2.4 ALA 40  A 40  A ? -0.2 
39  SER 39  A 39  A ? MET 88  A 88  A ? -2.6 VAL 37  A 37  A ? -0.5 MET 88  A 88  A ? -2.7 ALA 41  A 41  A ? -0.3 
40  ALA 40  A 40  A ? GLY 28  A 28  A ? -0.4 LEU 38  A 38  A ? -0.2 CYS 43  A 43  A ? -1.5 LEU 87  A 87  A ? -0.3 
41  ALA 41  A 41  A ? SER 39  A 39  A ? -0.3 HIS 42  A 42  A ? -0.3 LYS 44  A 44  A ? -2.1 ALA 40  A 40  A ? -0.1 
42  HIS 42  A 42  A ? CYS 43  A 43  A ? -0.3 LYS 83  A 83  A ? -0.1 ALA 41  A 41  A ? -0.3 SER 179 A 179 A ? -0.0 
43  CYS 43  A 43  A ? ALA 40  A 40  A ? -1.5 GLY 28  A 28  A ? -0.1 HIS 42  A 42  A ? -0.3 ALA 41  A 41  A ? -0.2 
44  LYS 44  A 44  A ? ALA 41  A 41  A ? -2.1 SER 39  A 39  A ? -0.0 ARG 46  A 46  A ? -0.3 ALA 41  A 41  A ? -0.0 
45  MET 45  A 45  A ? CYS 43  A 43  A ? -0.0 ?   ?   ? ?   ? ? ?    PHE 48  A 48  A ? -0.1 CYS 43  A 43  A ? -0.1 
46  ARG 46  A 46  A ? LYS 44  A 44  A ? -0.3 PRO 47  A 47  A ? -0.2 SER 21  A 21  A ? -0.1 PHE 48  A 48  A ? -0.0 
47  PRO 47  A 47  A ? ?   ?   ? ?   ? ? ?    ?   ?   ? ?   ? ? ?    PHE 49  A 49  A ? -0.4 GLY 22  A 22  A ? -0.4 
48  PHE 48  A 48  A ? ALA 69  A 69  A ? -0.2 SER 21  A 21  A ? -0.1 ALA 69  A 69  A ? -1.7 ILE 50  A 50  A ? -0.5 
49  PHE 49  A 49  A ? PHE 20  A 20  A ? -1.8 PRO 47  A 47  A ? -0.4 PHE 20  A 20  A ? -3.4 ARG 51  A 51  A ? -0.5 
50  ILE 50  A 50  A ? LYS 67  A 67  A ? -3.1 PHE 48  A 48  A ? -0.5 LYS 67  A 67  A ? -3.6 LEU 52  A 52  A ? -0.5 
51  ARG 51  A 51  A ? ALA 18  A 18  A ? -2.6 PHE 49  A 49  A ? -0.5 ALA 18  A 18  A ? -2.3 GLY 53  A 53  A ? -0.3 
52  LEU 52  A 52  A ? GLN 65  A 65  A ? -2.4 ILE 50  A 50  A ? -0.5 GLN 65  A 65  A ? -2.1 ALA 17  A 17  A ? -0.1 
53  GLY 53  A 53  A ? GLN 16  A 16  A ? -0.6 PRO 14  A 14  A ? -0.3 HIS 55  A 55  A ? -0.3 SER 63  A 63  A ? -0.2 
54  GLU 54  A 54  A ? GLN 16  A 16  A ? -0.4 ARG 51  A 51  A ? -0.2 GLY 53  A 53  A ? -0.2 LEU 57  A 57  A ? -0.1 
55  HIS 55  A 55  A ? GLY 53  A 53  A ? -0.3 ASN 56  A 56  A ? -0.3 LEU 137 A 137 A ? -2.4 LEU 57  A 57  A ? -0.4 
56  ASN 56  A 56  A ? ARG 59  A 59  A ? -0.3 ASP 136 A 136 A ? -0.2 ARG 59  A 59  A ? -0.5 HIS 55  A 55  A ? -0.3 
57  LEU 57  A 57  A ? ASN 135 A 135 A ? -2.8 HIS 55  A 55  A ? -0.4 ASP 136 A 136 A ? -0.1 ASN 56  A 56  A ? -0.1 
58  LYS 58  A 58  A ? ASN 135 A 135 A ? -0.2 ARG 59  A 59  A ? -0.1 LEU 60  A 60  A ? -0.5 LEU 57  A 57  A ? -0.2 
59  ARG 59  A 59  A ? ASN 56  A 56  A ? -0.5 ASN 135 A 135 A ? -0.2 ASP 61  A 61  A ? -0.7 ASN 56  A 56  A ? -0.3 
60  LEU 60  A 60  A ? LYS 58  A 58  A ? -0.5 ASP 61  A 61  A ? -0.1 LEU 57  A 57  A ? -0.1 GLU 54  A 54  A ? -0.0 
61  ASP 61  A 61  A ? ARG 59  A 59  A ? -0.7 ASN 56  A 56  A ? -0.1 LEU 60  A 60  A ? -0.1 ARG 59  A 59  A ? -0.0 
62  TRP 62  A 62  A ? SER 63  A 63  A ? -0.1 ?   ?   ? ?   ? ? ?    LEU 60  A 60  A ? -0.1 GLU 54  A 54  A ? -0.1 
63  SER 63  A 63  A ? GLY 53  A 53  A ? -0.2 LYS 101 A 101 A ? -0.0 TRP 62  A 62  A ? -0.1 GLN 65  A 65  A ? -0.1 
64  GLU 64  A 64  A ? ARG 51  A 51  A ? -0.1 GLY 53  A 53  A ? -0.0 ILE 66  A 66  A ? -0.5 GLY 53  A 53  A ? -0.2 
65  GLN 65  A 65  A ? LEU 52  A 52  A ? -2.1 SER 63  A 63  A ? -0.1 LEU 52  A 52  A ? -2.4 LYS 67  A 67  A ? -0.6 
66  ILE 66  A 66  A ? GLU 64  A 64  A ? -0.5 ARG 51  A 51  A ? -0.2 ILE 68  A 68  A ? -0.3 ARG 51  A 51  A ? -0.2 
67  LYS 67  A 67  A ? ILE 50  A 50  A ? -3.6 GLN 65  A 65  A ? -0.6 ILE 50  A 50  A ? -3.1 ALA 69  A 69  A ? -0.4 
68  ILE 68  A 68  A ? ILE 66  A 66  A ? -0.3 PHE 49  A 49  A ? -0.2 LEU 93  A 93  A ? -3.8 TYR 70  A 70  A ? -0.5 
69  ALA 69  A 69  A ? PHE 48  A 48  A ? -1.7 LYS 67  A 67  A ? -0.4 LEU 92  A 92  A ? -0.2 PHE 48  A 48  A ? -0.2 
70  TYR 70  A 70  A ? LYS 91  A 91  A ? -3.4 ILE 68  A 68  A ? -0.5 VAL 72  A 72  A ? -0.3 LEU 92  A 92  A ? -0.2 
71  LYS 71  A 71  A ? LYS 91  A 91  A ? -1.5 ILE 73  A 73  A ? -0.0 LYS 91  A 91  A ? -3.3 ILE 73  A 73  A ? -0.4 
72  VAL 72  A 72  A ? TYR 70  A 70  A ? -0.3 VAL 90  A 90  A ? -0.2 VAL 74  A 74  A ? -0.5 VAL 90  A 90  A ? -0.2 
73  ILE 73  A 73  A ? LEU 89  A 89  A ? -3.5 LYS 71  A 71  A ? -0.4 LEU 89  A 89  A ? -3.1 HIS 75  A 75  A ? -0.3 
74  VAL 74  A 74  A ? VAL 72  A 72  A ? -0.5 MET 88  A 88  A ? -0.2 MET 88  A 88  A ? -0.2 ASP 86  A 86  A ? -0.1 
75  HIS 75  A 75  A ? LEU 87  A 87  A ? -2.8 ILE 73  A 73  A ? -0.3 TYR 78  A 78  A ? -1.9 VAL 74  A 74  A ? -0.1 
76  PRO 76  A 76  A ? ?   ?   ? ?   ? ? ?    ?   ?   ? ?   ? ? ?    HIS 75  A 75  A ? -0.1 VAL 74  A 74  A ? -0.0 
77  GLY 77  A 77  A ? ASN 85  A 85  A ? -0.1 ASP 79  A 79  A ? -0.1 ASP 79  A 79  A ? -0.2 HIS 75  A 75  A ? -0.1 
78  TYR 78  A 78  A ? HIS 75  A 75  A ? -1.9 LEU 87  A 87  A ? -0.1 ASN 85  A 85  A ? -0.2 ASP 86  A 86  A ? -0.1 
79  ASP 79  A 79  A ? ASN 84  A 84  A ? -2.6 GLY 77  A 77  A ? -0.2 LYS 83  A 83  A ? -2.4 ASN 84  A 84  A ? -0.5 
80  PRO 80  A 80  A ? ?   ?   ? ?   ? ? ?    ?   ?   ? ?   ? ? ?    ASP 79  A 79  A ? -0.1 TYR 78  A 78  A ? -0.0 
81  GLN 81  A 81  A ? THR 82  A 82  A ? -0.1 ASN 84  A 84  A ? -0.1 ASP 79  A 79  A ? -0.0 ?   ?   ? ?   ? ? ?    
82  THR 82  A 82  A ? ASN 84  A 84  A ? -0.1 ASP 79  A 79  A ? -0.1 GLN 81  A 81  A ? -0.1 ASN 85  A 85  A ? -0.1 
83  LYS 83  A 83  A ? ASP 79  A 79  A ? -2.4 ASN 84  A 84  A ? -0.2 ASP 86  A 86  A ? -1.0 ASN 85  A 85  A ? -0.2 
84  ASN 84  A 84  A ? ASP 79  A 79  A ? -0.5 ASN 85  A 85  A ? -0.2 ASP 79  A 79  A ? -2.6 LYS 83  A 83  A ? -0.2 
85  ASN 85  A 85  A ? TYR 78  A 78  A ? -0.2 LYS 83  A 83  A ? -0.2 LEU 87  A 87  A ? -2.2 ASN 84  A 84  A ? -0.2 
86  ASP 86  A 86  A ? LYS 83  A 83  A ? -1.0 TYR 78  A 78  A ? -0.1 MET 88  A 88  A ? -0.3 ASN 85  A 85  A ? -0.2 
87  LEU 87  A 87  A ? ASN 85  A 85  A ? -2.2 ALA 40  A 40  A ? -0.3 HIS 75  A 75  A ? -2.8 LEU 89  A 89  A ? -0.3 
88  MET 88  A 88  A ? SER 39  A 39  A ? -2.7 ASP 86  A 86  A ? -0.3 SER 39  A 39  A ? -2.6 VAL 90  A 90  A ? -0.4 
89  LEU 89  A 89  A ? ILE 73  A 73  A ? -3.1 LEU 87  A 87  A ? -0.3 ILE 73  A 73  A ? -3.5 LYS 91  A 91  A ? -0.6 
90  VAL 90  A 90  A ? VAL 37  A 37  A ? -3.2 MET 88  A 88  A ? -0.4 VAL 37  A 37  A ? -2.5 LEU 92  A 92  A ? -0.5 
91  LYS 91  A 91  A ? LYS 71  A 71  A ? -3.3 LEU 89  A 89  A ? -0.6 TYR 70  A 70  A ? -3.4 LYS 71  A 71  A ? -1.5 
92  LEU 92  A 92  A ? SER 35  A 35  A ? -2.7 VAL 90  A 90  A ? -0.5 ALA 69  A 69  A ? -0.2 LYS 91  A 91  A ? -0.0 
93  LEU 93  A 93  A ? ILE 68  A 68  A ? -3.8 LYS 91  A 91  A ? -0.2 LEU 92  A 92  A ? -0.1 ALA 69  A 69  A ? -0.1 
94  LEU 94  A 94  A ? ILE 68  A 68  A ? -0.3 LYS 34  A 34  A ? -0.1 LEU 93  A 93  A ? -0.2 ILE 68  A 68  A ? -0.1 
95  PRO 95  A 95  A ? ?   ?   ? ?   ? ? ?    ?   ?   ? ?   ? ? ?    SER 35  A 35  A ? -0.2 CYS 97  A 97  A ? -0.1 
96  ALA 96  A 96  A ? LYS 34  A 34  A ? -3.8 HIS 33  A 33  A ? -0.2 ILE 98  A 98  A ? -0.8 TRP 36  A 36  A ? -0.0 
97  CYS 97  A 97  A ? PRO 95  A 95  A ? -0.1 GLN 103 A 103 A ? -0.0 ASN 99  A 99  A ? -0.3 VAL 102 A 102 A ? -0.1 
98  ILE 98  A 98  A ? ALA 96  A 96  A ? -0.8 LYS 101 A 101 A ? -0.1 ASN 100 A 100 A ? -0.2 GLN 103 A 103 A ? -0.2 
99  ASN 99  A 99  A ? VAL 102 A 102 A ? -2.5 CYS 97  A 97  A ? -0.3 VAL 102 A 102 A ? -0.2 ILE 98  A 98  A ? -0.0 
100 ASN 100 A 100 A ? LYS 101 A 101 A ? -0.2 ILE 98  A 98  A ? -0.2 GLN 103 A 103 A ? -0.1 ILE 98  A 98  A ? -0.1 
101 LYS 101 A 101 A ? VAL 102 A 102 A ? -0.3 PRO 14  A 14  A ? -0.1 GLN 103 A 103 A ? -0.4 ASN 100 A 100 A ? -0.2 
102 VAL 102 A 102 A ? ASN 99  A 99  A ? -0.2 LEU 52  A 52  A ? -0.1 ASN 99  A 99  A ? -2.5 THR 104 A 104 A ? -0.3 
103 GLN 103 A 103 A ? PRO 14  A 14  A ? -1.3 LYS 101 A 101 A ? -0.4 LEU 31  A 31  A ? -0.3 LEU 105 A 105 A ? -0.2 
104 THR 104 A 104 A ? VAL 102 A 102 A ? -0.3 ILE 32  A 32  A ? -0.1 ALA 106 A 106 A ? -0.5 ILE 32  A 32  A ? -0.3 
105 LEU 105 A 105 A ? LEU 31  A 31  A ? -2.3 GLN 103 A 103 A ? -0.2 LYS 188 A 188 A ? -0.1 LEU 107 A 107 A ? -0.1 
106 ALA 106 A 106 A ? GLY 187 A 187 A ? -0.5 THR 104 A 104 A ? -0.5 LEU 189 A 189 A ? -2.6 HIS 33  A 33  A ? -0.1 
107 LEU 107 A 107 A ? LYS 188 A 188 A ? -0.2 ILE 32  A 32  A ? -0.2 GLN 190 A 190 A ? -0.1 ALA 106 A 106 A ? -0.1 
108 PRO 108 A 108 A ? ?   ?   ? ?   ? ? ?    ?   ?   ? ?   ? ? ?    LEU 107 A 107 A ? -0.1 CYS 111 A 111 A ? -0.1 
109 THR 109 A 109 A ? SER 110 A 110 A ? -0.2 LEU 107 A 107 A ? -0.1 CYS 111 A 111 A ? -0.3 LEU 107 A 107 A ? -0.0 
110 SER 110 A 110 A ? ?   ?   ? ?   ? ? ?    ?   ?   ? ?   ? ? ?    THR 109 A 109 A ? -0.2 CYS 213 A 213 A ? -0.1 
111 CYS 111 A 111 A ? THR 109 A 109 A ? -0.3 CYS 213 A 213 A ? -0.1 GLN 190 A 190 A ? -0.1 THR 109 A 109 A ? -0.0 
112 PRO 112 A 112 A ? ?   ?   ? ?   ? ? ?    ?   ?   ? ?   ? ? ?    CYS 111 A 111 A ? -0.1 GLY 115 A 115 A ? -0.0 
113 VAL 113 A 113 A ? PRO 114 A 114 A ? -0.1 ASP 146 A 146 A ? -0.0 THR 116 A 116 A ? -2.0 ILE 144 A 144 A ? -0.3 
114 PRO 114 A 114 A ? ?   ?   ? ?   ? ? ?    ?   ?   ? ?   ? ? ?    VAL 145 A 145 A ? -0.2 GLU 117 A 117 A ? -0.1 
115 GLY 115 A 115 A ? ILE 144 A 144 A ? -2.5 THR 116 A 116 A ? -0.3 GLU 117 A 117 A ? -0.2 VAL 145 A 145 A ? -0.1 
116 THR 116 A 116 A ? VAL 113 A 113 A ? -2.0 GLU 117 A 117 A ? -0.1 ILE 144 A 144 A ? -2.1 CYS 118 A 118 A ? -0.4 
117 GLU 117 A 117 A ? SER 143 A 143 A ? -0.2 GLY 115 A 115 A ? -0.2 ASN 186 A 186 A ? -0.5 LEU 119 A 119 A ? -0.3 
118 CYS 118 A 118 A ? ILE 142 A 142 A ? -4.1 THR 116 A 116 A ? -0.4 ILE 142 A 142 A ? -3.3 VAL 120 A 120 A ? -0.5 
119 LEU 119 A 119 A ? VAL 184 A 184 A ? -3.3 GLU 117 A 117 A ? -0.3 VAL 184 A 184 A ? -3.5 SER 121 A 121 A ? -0.4 
120 VAL 120 A 120 A ? ALA 140 A 140 A ? -2.5 CYS 118 A 118 A ? -0.5 ALA 140 A 140 A ? -2.0 GLY 122 A 122 A ? -0.3 
121 SER 121 A 121 A ? PRO 182 A 182 A ? -1.3 LEU 119 A 119 A ? -0.4 TRP 123 A 123 A ? -0.3 CYS 139 A 139 A ? -0.2 
122 GLY 122 A 122 A ? HIS 138 A 138 A ? -2.0 VAL 120 A 120 A ? -0.3 HIS 138 A 138 A ? -2.3 VAL 2   A 2   A ? -0.2 
123 TRP 123 A 123 A ? GLY 177 A 177 A ? -0.4 SER 121 A 121 A ? -0.3 THR 126 A 126 A ? -0.1 ASP 178 A 178 A ? -0.1 
124 GLY 124 A 124 A ? THR 125 A 125 A ? -0.2 HIS 138 A 138 A ? -0.1 VAL 2   A 2   A ? -0.3 GLY 177 A 177 A ? -0.3 
125 THR 125 A 125 A ? GLN 176 A 176 A ? -3.2 ARG 1   A 1   A ? -0.2 MET 133 A 133 A ? -0.2 GLY 124 A 124 A ? -0.2 
126 THR 126 A 126 A ? ASN 132 A 132 A ? -2.9 ARG 1   A 1   A ? -0.2 GLY 4   A 4   A ? -0.5 SER 128 A 128 A ? -0.3 
127 THR 127 A 127 A ? ASN 132 A 132 A ? -0.3 GLN 130 A 130 A ? -0.3 ASN 132 A 132 A ? -0.4 CYS 200 A 200 A ? -0.0 
128 SER 128 A 128 A ? THR 126 A 126 A ? -0.3 VAL 131 A 131 A ? -0.1 ILE 199 A 199 A ? -0.1 VAL 131 A 131 A ? -0.1 
129 PRO 129 A 129 A ? ?   ?   ? ?   ? ? ?    ?   ?   ? ?   ? ? ?    VAL 131 A 131 A ? -0.2 SER 128 A 128 A ? -0.1 
130 GLN 130 A 130 A ? VAL 131 A 131 A ? -0.1 THR 126 A 126 A ? -0.1 ASN 132 A 132 A ? -0.6 THR 127 A 127 A ? -0.3 
131 VAL 131 A 131 A ? PRO 129 A 129 A ? -0.2 THR 126 A 126 A ? -0.1 MET 133 A 133 A ? -0.4 SER 128 A 128 A ? -0.1 
132 ASN 132 A 132 A ? GLN 130 A 130 A ? -0.6 THR 127 A 127 A ? -0.4 THR 126 A 126 A ? -2.9 THR 127 A 127 A ? -0.3 
133 MET 133 A 133 A ? VAL 131 A 131 A ? -0.4 THR 125 A 125 A ? -0.2 THR 125 A 125 A ? -0.2 GLY 124 A 124 A ? -0.1 
134 PRO 134 A 134 A ? ?   ?   ? ?   ? ? ?    ?   ?   ? ?   ? ? ?    LEU 57  A 57  A ? -0.1 HIS 138 A 138 A ? -0.1 
135 ASN 135 A 135 A ? ASN 56  A 56  A ? -0.1 LEU 137 A 137 A ? -0.1 LEU 57  A 57  A ? -2.8 LEU 137 A 137 A ? -0.2 
136 ASP 136 A 136 A ? ASN 56  A 56  A ? -0.2 LEU 57  A 57  A ? -0.1 ASN 56  A 56  A ? -0.2 HIS 138 A 138 A ? -0.2 
137 LEU 137 A 137 A ? HIS 55  A 55  A ? -2.4 ASN 135 A 135 A ? -0.2 CYS 8   A 8   A ? -3.2 CYS 139 A 139 A ? -0.3 
138 HIS 138 A 138 A ? GLY 122 A 122 A ? -2.3 PRO 7   A 7   A ? -0.3 GLY 122 A 122 A ? -2.0 ALA 140 A 140 A ? -0.3 
139 CYS 139 A 139 A ? LYS 6   A 6   A ? -3.1 LEU 137 A 137 A ? -0.3 LYS 6   A 6   A ? -2.4 ASN 141 A 141 A ? -0.3 
140 ALA 140 A 140 A ? VAL 120 A 120 A ? -2.0 HIS 138 A 138 A ? -0.3 VAL 120 A 120 A ? -2.5 ILE 142 A 142 A ? -0.4 
141 ASN 141 A 141 A ? CYS 139 A 139 A ? -0.3 LEU 119 A 119 A ? -0.2 SER 143 A 143 A ? -0.3 LEU 119 A 119 A ? -0.2 
142 ILE 142 A 142 A ? CYS 118 A 118 A ? -3.3 ALA 140 A 140 A ? -0.4 CYS 118 A 118 A ? -4.1 ILE 144 A 144 A ? -0.4 
143 SER 143 A 143 A ? GLY 166 A 166 A ? -0.8 ASN 141 A 141 A ? -0.3 GLY 166 A 166 A ? -2.2 GLU 117 A 117 A ? -0.2 
144 ILE 144 A 144 A ? THR 116 A 116 A ? -2.1 ILE 142 A 142 A ? -0.4 GLY 115 A 115 A ? -2.5 ASP 146 A 146 A ? -0.4 
145 VAL 145 A 145 A ? CYS 164 A 164 A ? -3.1 SER 143 A 143 A ? -0.2 CYS 164 A 164 A ? -0.5 ILE 144 A 144 A ? -0.1 
146 ASP 146 A 146 A ? ILE 144 A 144 A ? -0.4 HIS 147 A 147 A ? -0.1 CYS 150 A 150 A ? -2.7 VAL 149 A 149 A ? -0.2 
147 HIS 147 A 147 A ? ARG 148 A 148 A ? -0.2 VAL 149 A 149 A ? -0.2 ARG 151 A 151 A ? -2.2 SER 152 A 152 A ? -0.2 
148 ARG 148 A 148 A ? CYS 150 A 150 A ? -0.2 VAL 149 A 149 A ? -0.2 SER 152 A 152 A ? -1.8 HIS 147 A 147 A ? -0.2 
149 VAL 149 A 149 A ? ASP 146 A 146 A ? -0.2 ARG 151 A 151 A ? -0.2 ILE 153 A 153 A ? -1.7 HIS 147 A 147 A ? -0.2 
150 CYS 150 A 150 A ? ASP 146 A 146 A ? -2.7 ARG 151 A 151 A ? -0.2 TYR 154 A 154 A ? -2.3 ARG 148 A 148 A ? -0.2 
151 ARG 151 A 151 A ? HIS 147 A 147 A ? -2.2 SER 152 A 152 A ? -0.2 CYS 150 A 150 A ? -0.2 VAL 149 A 149 A ? -0.2 
152 SER 152 A 152 A ? ARG 148 A 148 A ? -1.8 ILE 153 A 153 A ? -0.2 ARG 151 A 151 A ? -0.2 CYS 150 A 150 A ? -0.2 
153 ILE 153 A 153 A ? VAL 149 A 149 A ? -1.7 TYR 154 A 154 A ? -0.2 ARG 151 A 151 A ? -0.2 SER 152 A 152 A ? -0.2 
154 TYR 154 A 154 A ? CYS 150 A 150 A ? -2.3 VAL 149 A 149 A ? -0.2 TYR 157 A 157 A ? -1.6 ILE 158 A 158 A ? -1.2 
155 PRO 155 A 155 A ? ?   ?   ? ?   ? ? ?    ?   ?   ? ?   ? ? ?    SER 152 A 152 A ? -0.1 ARG 151 A 151 A ? -0.1 
156 SER 156 A 156 A ? ILE 158 A 158 A ? -0.2 TYR 157 A 157 A ? -0.1 ARG 151 A 151 A ? -0.1 THR 159 A 159 A ? -0.0 
157 TYR 157 A 157 A ? TYR 154 A 154 A ? -1.6 ARG 151 A 151 A ? -0.2 THR 159 A 159 A ? -0.6 SER 156 A 156 A ? -0.1 
158 ILE 158 A 158 A ? TYR 154 A 154 A ? -1.2 ARG 151 A 151 A ? -0.2 SER 156 A 156 A ? -0.2 GLU 160 A 160 A ? -0.2 
159 THR 159 A 159 A ? TYR 157 A 157 A ? -0.6 SER 156 A 156 A ? -0.0 MET 162 A 162 A ? -1.5 TYR 157 A 157 A ? -0.0 
160 GLU 160 A 160 A ? ASN 161 A 161 A ? -0.3 ILE 158 A 158 A ? -0.2 LYS 214 A 214 A ? -0.1 ILE 158 A 158 A ? -0.0 
161 ASN 161 A 161 A ? VAL 210 A 210 A ? -0.0 CYS 213 A 213 A ? -0.0 ASN 211 A 211 A ? -2.4 VAL 163 A 163 A ? -0.3 
162 MET 162 A 162 A ? THR 159 A 159 A ? -1.5 VAL 210 A 210 A ? -0.2 CYS 164 A 164 A ? -0.3 VAL 210 A 210 A ? -0.2 
163 VAL 163 A 163 A ? TYR 209 A 209 A ? -2.3 ASN 161 A 161 A ? -0.3 TYR 209 A 209 A ? -3.0 ALA 165 A 165 A ? -0.4 
164 CYS 164 A 164 A ? VAL 145 A 145 A ? -0.5 MET 162 A 162 A ? -0.3 VAL 145 A 145 A ? -3.1 GLY 166 A 166 A ? -0.3 
165 ALA 165 A 165 A ? GLY 207 A 207 A ? -1.9 VAL 163 A 163 A ? -0.4 GLY 207 A 207 A ? -1.9 SER 174 A 174 A ? -0.3 
166 GLY 166 A 166 A ? SER 143 A 143 A ? -2.2 CYS 164 A 164 A ? -0.3 SER 143 A 143 A ? -0.8 MET 168 A 168 A ? -0.7 
167 ARG 167 A 167 A ? ALA 172 A 172 A ? -1.4 ALA 165 A 165 A ? -0.3 GLY 170 A 170 A ? -1.8 ARG 205 A 205 A ? -0.3 
168 MET 168 A 168 A ? GLY 166 A 166 A ? -0.7 GLN 169 A 169 A ? -0.3 ASN 204 A 204 A ? -2.2 ARG 167 A 167 A ? -0.1 
169 GLN 169 A 169 A ? GLY 170 A 170 A ? -0.3 PRO 203 A 203 A ? -0.2 MET 168 A 168 A ? -0.3 GLY 171 A 171 A ? -0.1 
170 GLY 170 A 170 A ? ARG 167 A 167 A ? -1.8 GLN 202 A 202 A ? -0.2 GLN 169 A 169 A ? -0.3 GLN 202 A 202 A ? -0.2 
171 GLY 171 A 171 A ? ALA 201 A 201 A ? -1.1 GLN 169 A 169 A ? -0.1 ASP 173 A 173 A ? -0.3 MET 168 A 168 A ? -0.1 
172 ALA 172 A 172 A ? ARG 167 A 167 A ? -0.3 GLN 202 A 202 A ? -0.1 ARG 167 A 167 A ? -1.4 SER 174 A 174 A ? -0.3 
173 ASP 173 A 173 A ? PHE 3   A 3   A ? -1.5 GLY 171 A 171 A ? -0.3 PHE 3   A 3   A ? -3.7 CYS 175 A 175 A ? -0.3 
174 SER 174 A 174 A ? VAL 2   A 2   A ? -0.3 ALA 165 A 165 A ? -0.3 VAL 2   A 2   A ? -0.3 ALA 201 A 201 A ? -0.2 
175 CYS 175 A 175 A ? ARG 1   A 1   A ? -1.9 ASP 173 A 173 A ? -0.3 ASP 178 A 178 A ? -1.7 SER 179 A 179 A ? -0.1 
176 GLN 176 A 176 A ? GLY 177 A 177 A ? -0.2 SER 174 A 174 A ? -0.2 THR 125 A 125 A ? -3.2 CYS 175 A 175 A ? -0.1 
177 GLY 177 A 177 A ? GLY 124 A 124 A ? -0.3 LYS 26  A 26  A ? -0.1 TRP 123 A 123 A ? -0.4 GLN 176 A 176 A ? -0.2 
178 ASP 178 A 178 A ? CYS 175 A 175 A ? -1.7 GLY 122 A 122 A ? -0.1 GLY 181 A 181 A ? -2.8 VAL 193 A 193 A ? -0.3 
179 SER 179 A 179 A ? GLY 180 A 180 A ? -0.3 LYS 26  A 26  A ? -0.3 GLY 28  A 28  A ? -3.6 SER 194 A 194 A ? -0.2 
180 GLY 180 A 180 A ? VAL 193 A 193 A ? -2.9 GLY 181 A 181 A ? -0.3 SER 179 A 179 A ? -0.3 SER 194 A 194 A ? -0.1 
181 GLY 181 A 181 A ? ASP 178 A 178 A ? -2.8 PRO 182 A 182 A ? -0.1 VAL 193 A 193 A ? -2.6 GLY 180 A 180 A ? -0.3 
182 PRO 182 A 182 A ? ?   ?   ? ?   ? ? ?    ?   ?   ? ?   ? ? ?    SER 121 A 121 A ? -1.3 VAL 184 A 184 A ? -0.5 
183 LEU 183 A 183 A ? GLY 191 A 191 A ? -2.3 GLY 181 A 181 A ? -0.2 GLN 190 A 190 A ? -3.0 GLY 191 A 191 A ? -1.6 
184 VAL 184 A 184 A ? LEU 119 A 119 A ? -3.5 PRO 182 A 182 A ? -0.5 LEU 119 A 119 A ? -3.3 ASN 186 A 186 A ? -0.4 
185 CYS 185 A 185 A ? LYS 188 A 188 A ? -2.5 LEU 183 A 183 A ? -0.5 LYS 188 A 188 A ? -1.7 CYS 118 A 118 A ? -0.2 
186 ASN 186 A 186 A ? GLU 117 A 117 A ? -0.5 VAL 184 A 184 A ? -0.4 CYS 185 A 185 A ? -0.2 LEU 189 A 189 A ? -0.1 
187 GLY 187 A 187 A ? LYS 188 A 188 A ? -0.2 VAL 184 A 184 A ? -0.1 ALA 106 A 106 A ? -0.5 LEU 189 A 189 A ? -0.3 
188 LYS 188 A 188 A ? CYS 185 A 185 A ? -1.7 LEU 105 A 105 A ? -0.1 CYS 185 A 185 A ? -2.5 GLN 190 A 190 A ? -0.7 
189 LEU 189 A 189 A ? ALA 106 A 106 A ? -2.6 GLY 187 A 187 A ? -0.3 VAL 184 A 184 A ? -0.2 ILE 192 A 192 A ? -0.1 
190 GLN 190 A 190 A ? LEU 183 A 183 A ? -3.0 LYS 188 A 188 A ? -0.7 VAL 212 A 212 A ? -1.2 CYS 213 A 213 A ? -0.5 
191 GLY 191 A 191 A ? LEU 183 A 183 A ? -1.6 ASN 211 A 211 A ? -0.2 LEU 183 A 183 A ? -2.3 VAL 193 A 193 A ? -0.4 
192 ILE 192 A 192 A ? VAL 210 A 210 A ? -1.0 GLN 190 A 190 A ? -0.3 VAL 210 A 210 A ? -2.7 SER 194 A 194 A ? -0.2 
193 VAL 193 A 193 A ? GLY 181 A 181 A ? -2.6 GLY 191 A 191 A ? -0.4 GLY 180 A 180 A ? -2.9 TYR 209 A 209 A ? -0.2 
194 SER 194 A 194 A ? VAL 208 A 208 A ? -2.0 TRP 195 A 195 A ? -0.4 GLY 196 A 196 A ? -0.3 TYR 209 A 209 A ? -0.2 
195 TRP 195 A 195 A ? VAL 208 A 208 A ? -1.9 GLN 176 A 176 A ? -0.0 VAL 208 A 208 A ? -3.2 SER 194 A 194 A ? -0.4 
196 GLY 196 A 196 A ? SER 194 A 194 A ? -0.3 GLY 207 A 207 A ? -0.2 GLY 207 A 207 A ? -0.1 CYS 200 A 200 A ? -0.1 
197 PRO 197 A 197 A ? ?   ?   ? ?   ? ? ?    ?   ?   ? ?   ? ? ?    ALA 201 A 201 A ? -0.1 VAL 208 A 208 A ? -0.0 
198 PRO 198 A 198 A ? ?   ?   ? ?   ? ? ?    ?   ?   ? ?   ? ? ?    CYS 200 A 200 A ? -0.5 GLN 176 A 176 A ? -0.1 
199 ILE 199 A 199 A ? SER 128 A 128 A ? -0.1 CYS 175 A 175 A ? -0.1 GLN 202 A 202 A ? -0.6 SER 128 A 128 A ? -0.1 
200 CYS 200 A 200 A ? PRO 198 A 198 A ? -0.5 ALA 201 A 201 A ? -0.2 CYS 175 A 175 A ? -0.1 SER 128 A 128 A ? -0.1 
201 ALA 201 A 201 A ? SER 174 A 174 A ? -0.2 ARG 205 A 205 A ? -0.2 GLY 171 A 171 A ? -1.1 CYS 200 A 200 A ? -0.2 
202 GLN 202 A 202 A ? ILE 199 A 199 A ? -0.6 ARG 205 A 205 A ? -0.4 ARG 205 A 205 A ? -1.8 GLY 170 A 170 A ? -0.2 
203 PRO 203 A 203 A ? ?   ?   ? ?   ? ? ?    ?   ?   ? ?   ? ? ?    GLN 169 A 169 A ? -0.2 MET 168 A 168 A ? -0.1 
204 ASN 204 A 204 A ? MET 168 A 168 A ? -2.2 ARG 167 A 167 A ? -0.3 MET 168 A 168 A ? -0.1 GLN 169 A 169 A ? -0.1 
205 ARG 205 A 205 A ? GLN 202 A 202 A ? -1.8 ARG 167 A 167 A ? -0.3 GLN 202 A 202 A ? -0.4 ALA 201 A 201 A ? -0.2 
206 PRO 206 A 206 A ? ?   ?   ? ?   ? ? ?    ?   ?   ? ?   ? ? ?    GLY 166 A 166 A ? -0.2 VAL 208 A 208 A ? -0.1 
207 GLY 207 A 207 A ? ALA 165 A 165 A ? -1.9 GLY 196 A 196 A ? -0.1 ALA 165 A 165 A ? -1.9 TYR 209 A 209 A ? -0.4 
208 VAL 208 A 208 A ? TRP 195 A 195 A ? -3.2 CYS 164 A 164 A ? -0.2 SER 194 A 194 A ? -2.0 TRP 195 A 195 A ? -1.9 
209 TYR 209 A 209 A ? VAL 163 A 163 A ? -3.0 GLY 207 A 207 A ? -0.4 VAL 163 A 163 A ? -2.3 ASN 211 A 211 A ? -0.4 
210 VAL 210 A 210 A ? ILE 192 A 192 A ? -2.7 VAL 208 A 208 A ? -0.3 VAL 212 A 212 A ? -1.2 ILE 192 A 192 A ? -1.0 
211 ASN 211 A 211 A ? ASN 161 A 161 A ? -2.4 TYR 209 A 209 A ? -0.4 LYS 214 A 214 A ? -1.8 GLY 191 A 191 A ? -0.2 
212 VAL 212 A 212 A ? VAL 210 A 210 A ? -1.2 GLN 190 A 190 A ? -1.2 TYR 215 A 215 A ? -2.9 VAL 216 A 216 A ? -0.3 
213 CYS 213 A 213 A ? GLN 190 A 190 A ? -0.5 LYS 214 A 214 A ? -0.3 VAL 216 A 216 A ? -0.6 VAL 212 A 212 A ? -0.3 
214 LYS 214 A 214 A ? ASN 211 A 211 A ? -1.8 TYR 215 A 215 A ? -0.2 CYS 213 A 213 A ? -0.3 VAL 212 A 212 A ? -0.2 
215 TYR 215 A 215 A ? VAL 212 A 212 A ? -2.9 ASN 211 A 211 A ? -0.2 ILE 219 A 219 A ? -2.7 GLN 220 A 220 A ? -0.2 
216 VAL 216 A 216 A ? CYS 213 A 213 A ? -0.6 VAL 212 A 212 A ? -0.3 GLN 220 A 220 A ? -2.5 GLU 221 A 221 A ? -0.2 
217 ASP 217 A 217 A ? CYS 213 A 213 A ? -0.2 TRP 218 A 218 A ? -0.2 GLU 221 A 221 A ? -2.6 THR 222 A 222 A ? -0.2 
218 TRP 218 A 218 A ? GLN 220 A 220 A ? -0.2 ILE 219 A 219 A ? -0.2 THR 222 A 222 A ? -2.6 ASP 217 A 217 A ? -0.2 
219 ILE 219 A 219 A ? TYR 215 A 215 A ? -2.7 GLN 220 A 220 A ? -0.2 ILE 223 A 223 A ? -2.3 ASP 217 A 217 A ? -0.2 
220 GLN 220 A 220 A ? VAL 216 A 216 A ? -2.5 GLU 221 A 221 A ? -0.2 ARG 224 A 224 A ? -2.3 ILE 219 A 219 A ? -0.2 
221 GLU 221 A 221 A ? ASP 217 A 217 A ? -2.6 VAL 216 A 216 A ? -0.2 ASN 225 A 225 A ? -2.0 GLN 220 A 220 A ? -0.2 
222 THR 222 A 222 A ? TRP 218 A 218 A ? -2.6 ASP 217 A 217 A ? -0.2 ASN 226 A 226 A ? -0.6 GLN 220 A 220 A ? -0.2 
223 ILE 223 A 223 A ? ILE 219 A 219 A ? -2.3 TRP 218 A 218 A ? -0.2 ASN 226 A 226 A ? -1.0 GLU 221 A 221 A ? -0.2 
224 ARG 224 A 224 A ? GLN 220 A 220 A ? -2.3 ASN 225 A 225 A ? -0.2 ILE 223 A 223 A ? -0.2 THR 222 A 222 A ? -0.2 
225 ASN 225 A 225 A ? GLU 221 A 221 A ? -2.0 ASN 226 A 226 A ? -0.2 ARG 224 A 224 A ? -0.2 ILE 223 A 223 A ? -0.2 
226 ASN 226 A 226 A ? ILE 223 A 223 A ? -1.0 THR 222 A 222 A ? -0.6 ARG 224 A 224 A ? -0.2 ASN 225 A 225 A ? -0.2 
# 
loop_
_dssp_statistics_histogram.entry_id 
_dssp_statistics_histogram.type 
_dssp_statistics_histogram.1 
_dssp_statistics_histogram.2 
_dssp_statistics_histogram.3 
_dssp_statistics_histogram.4 
_dssp_statistics_histogram.5 
_dssp_statistics_histogram.6 
_dssp_statistics_histogram.7 
_dssp_statistics_histogram.8 
_dssp_statistics_histogram.9 
_dssp_statistics_histogram.10 
_dssp_statistics_histogram.11 
_dssp_statistics_histogram.12 
_dssp_statistics_histogram.13 
_dssp_statistics_histogram.14 
_dssp_statistics_histogram.15 
_dssp_statistics_histogram.16 
_dssp_statistics_histogram.17 
_dssp_statistics_histogram.18 
_dssp_statistics_histogram.19 
_dssp_statistics_histogram.20 
_dssp_statistics_histogram.21 
_dssp_statistics_histogram.22 
_dssp_statistics_histogram.23 
_dssp_statistics_histogram.24 
_dssp_statistics_histogram.25 
_dssp_statistics_histogram.26 
_dssp_statistics_histogram.27 
_dssp_statistics_histogram.28 
_dssp_statistics_histogram.29 
_dssp_statistics_histogram.30 
Euma7 residues_per_alpha_helix        0 0 0 0 0 0 1 0 0 1 0 0 0 0 0 0 0 0 0 0 0 0 0 0 0 0 0 0 0 0 
Euma7 parallel_bridges_per_ladder     1 0 0 0 0 0 0 0 0 0 0 0 0 0 0 0 0 0 0 0 0 0 0 0 0 0 0 0 0 0 
Euma7 antiparallel_bridges_per_ladder 2 2 3 6 1 2 0 0 0 0 0 0 0 0 0 0 0 0 0 0 0 0 0 0 0 0 0 0 0 0 
Euma7 ladders_per_sheet               1 0 0 0 0 1 0 1 0 0 0 0 0 0 0 0 0 0 0 0 0 0 0 0 0 0 0 0 0 0 
# 
loop_
_dssp_statistics_hbond.entry_id 
_dssp_statistics_hbond.type 
_dssp_statistics_hbond.count 
_dssp_statistics_hbond.count_per_100 
Euma7 O(I)-->H-N(J)          148 65.5 
Euma7 'PARALLEL BRIDGES'     2   0.9  
Euma7 'ANTIPARALLEL BRIDGES' 75  33.2 
Euma7 O(I)-->H-N(I-5)        2   0.9  
Euma7 O(I)-->H-N(I-4)        1   0.4  
Euma7 O(I)-->H-N(I-3)        4   1.8  
Euma7 O(I)-->H-N(I-2)        0   0.0  
Euma7 O(I)-->H-N(I-1)        0   0.0  
Euma7 O(I)-->H-N(I+0)        0   0.0  
Euma7 O(I)-->H-N(I+1)        0   0.0  
Euma7 O(I)-->H-N(I+2)        22  9.7  
Euma7 O(I)-->H-N(I+3)        22  9.7  
Euma7 O(I)-->H-N(I+4)        15  6.6  
Euma7 O(I)-->H-N(I+5)        1   0.4  
# 
_dssp_statistics.entry_id                       Euma7 
_dssp_statistics.nr_of_residues                 226 
_dssp_statistics.nr_of_chains                   1 
_dssp_statistics.nr_of_ss_bridges_total         0 
_dssp_statistics.nr_of_ss_bridges_intra_chain   0 
_dssp_statistics.nr_of_ss_bridges_inter_chain   0 
# 
loop_
_chem_comp.id 
_chem_comp.type 
_chem_comp.mon_nstd_flag 
_chem_comp.name 
_chem_comp.formula 
_chem_comp.formula_weight 
ALA 'L-PEPTIDE LINKING' y ALANINE         'C3 H7 N O2'     89.093 
ARG 'L-PEPTIDE LINKING' y ARGININE        'C6 H15 N4 O2'  175.209 
ASN 'L-PEPTIDE LINKING' y ASPARAGINE      'C4 H8 N2 O3'   132.118 
ASP 'L-PEPTIDE LINKING' y 'ASPARTIC ACID' 'C4 H7 N O4'    133.103 
CYS 'L-PEPTIDE LINKING' y CYSTEINE        'C3 H7 N O2 S'  121.158 
GLN 'L-PEPTIDE LINKING' y GLUTAMINE       'C5 H10 N2 O3'  146.144 
GLU 'L-PEPTIDE LINKING' y 'GLUTAMIC ACID' 'C5 H9 N O4'    147.129 
GLY 'PEPTIDE LINKING'   y GLYCINE         'C2 H5 N O2'     75.067 
HIS 'L-PEPTIDE LINKING' y HISTIDINE       'C6 H10 N3 O2'  156.162 
ILE 'L-PEPTIDE LINKING' y ISOLEUCINE      'C6 H13 N O2'   131.173 
LEU 'L-PEPTIDE LINKING' y LEUCINE         'C6 H13 N O2'   131.173 
LYS 'L-PEPTIDE LINKING' y LYSINE          'C6 H15 N2 O2'  147.195 
MET 'L-PEPTIDE LINKING' y METHIONINE      'C5 H11 N O2 S' 149.211 
PHE 'L-PEPTIDE LINKING' y PHENYLALANINE   'C9 H11 N O2'   165.189 
PRO 'L-PEPTIDE LINKING' y PROLINE         'C5 H9 N O2'     115.13 
SER 'L-PEPTIDE LINKING' y SERINE          'C3 H7 N O3'    105.093 
THR 'L-PEPTIDE LINKING' y THREONINE       'C4 H9 N O3'    119.119 
TRP 'L-PEPTIDE LINKING' y TRYPTOPHAN      'C11 H12 N2 O2' 204.225 
TYR 'L-PEPTIDE LINKING' y TYROSINE        'C9 H11 N O3'   181.189 
VAL 'L-PEPTIDE LINKING' y VALINE          'C5 H11 N O2'   117.146 
# 
loop_
_atom_type.symbol 
N 
C 
O 
S 
# 
loop_
_entity_poly_seq.entity_id 
_entity_poly_seq.num 
_entity_poly_seq.mon_id 
_entity_poly_seq.hetero 
1   1 ARG n 
1   2 VAL n 
1   3 PHE n 
1   4 GLY n 
1   5 GLY n 
1   6 LYS n 
1   7 PRO n 
1   8 CYS n 
1   9 PRO n 
1  10 PRO n 
1  11 HIS n 
1  12 SER n 
1  13 GLN n 
1  14 PRO n 
1  15 TRP n 
1  16 GLN n 
1  17 ALA n 
1  18 ALA n 
1  19 LEU n 
1  20 PHE n 
1  21 SER n 
1  22 GLY n 
1  23 PHE n 
1  24 SER n 
1  25 LEU n 
1  26 LYS n 
1  27 CYS n 
1  28 GLY n 
1  29 GLY n 
1  30 THR n 
1  31 LEU n 
1  32 ILE n 
1  33 HIS n 
1  34 LYS n 
1  35 SER n 
1  36 TRP n 
1  37 VAL n 
1  38 LEU n 
1  39 SER n 
1  40 ALA n 
1  41 ALA n 
1  42 HIS n 
1  43 CYS n 
1  44 LYS n 
1  45 MET n 
1  46 ARG n 
1  47 PRO n 
1  48 PHE n 
1  49 PHE n 
1  50 ILE n 
1  51 ARG n 
1  52 LEU n 
1  53 GLY n 
1  54 GLU n 
1  55 HIS n 
1  56 ASN n 
1  57 LEU n 
1  58 LYS n 
1  59 ARG n 
1  60 LEU n 
1  61 ASP n 
1  62 TRP n 
1  63 SER n 
1  64 GLU n 
1  65 GLN n 
1  66 ILE n 
1  67 LYS n 
1  68 ILE n 
1  69 ALA n 
1  70 TYR n 
1  71 LYS n 
1  72 VAL n 
1  73 ILE n 
1  74 VAL n 
1  75 HIS n 
1  76 PRO n 
1  77 GLY n 
1  78 TYR n 
1  79 ASP n 
1  80 PRO n 
1  81 GLN n 
1  82 THR n 
1  83 LYS n 
1  84 ASN n 
1  85 ASN n 
1  86 ASP n 
1  87 LEU n 
1  88 MET n 
1  89 LEU n 
1  90 VAL n 
1  91 LYS n 
1  92 LEU n 
1  93 LEU n 
1  94 LEU n 
1  95 PRO n 
1  96 ALA n 
1  97 CYS n 
1  98 ILE n 
1  99 ASN n 
1 100 ASN n 
1 101 LYS n 
1 102 VAL n 
1 103 GLN n 
1 104 THR n 
1 105 LEU n 
1 106 ALA n 
1 107 LEU n 
1 108 PRO n 
1 109 THR n 
1 110 SER n 
1 111 CYS n 
1 112 PRO n 
1 113 VAL n 
1 114 PRO n 
1 115 GLY n 
1 116 THR n 
1 117 GLU n 
1 118 CYS n 
1 119 LEU n 
1 120 VAL n 
1 121 SER n 
1 122 GLY n 
1 123 TRP n 
1 124 GLY n 
1 125 THR n 
1 126 THR n 
1 127 THR n 
1 128 SER n 
1 129 PRO n 
1 130 GLN n 
1 131 VAL n 
1 132 ASN n 
1 133 MET n 
1 134 PRO n 
1 135 ASN n 
1 136 ASP n 
1 137 LEU n 
1 138 HIS n 
1 139 CYS n 
1 140 ALA n 
1 141 ASN n 
1 142 ILE n 
1 143 SER n 
1 144 ILE n 
1 145 VAL n 
1 146 ASP n 
1 147 HIS n 
1 148 ARG n 
1 149 VAL n 
1 150 CYS n 
1 151 ARG n 
1 152 SER n 
1 153 ILE n 
1 154 TYR n 
1 155 PRO n 
1 156 SER n 
1 157 TYR n 
1 158 ILE n 
1 159 THR n 
1 160 GLU n 
1 161 ASN n 
1 162 MET n 
1 163 VAL n 
1 164 CYS n 
1 165 ALA n 
1 166 GLY n 
1 167 ARG n 
1 168 MET n 
1 169 GLN n 
1 170 GLY n 
1 171 GLY n 
1 172 ALA n 
1 173 ASP n 
1 174 SER n 
1 175 CYS n 
1 176 GLN n 
1 177 GLY n 
1 178 ASP n 
1 179 SER n 
1 180 GLY n 
1 181 GLY n 
1 182 PRO n 
1 183 LEU n 
1 184 VAL n 
1 185 CYS n 
1 186 ASN n 
1 187 GLY n 
1 188 LYS n 
1 189 LEU n 
1 190 GLN n 
1 191 GLY n 
1 192 ILE n 
1 193 VAL n 
1 194 SER n 
1 195 TRP n 
1 196 GLY n 
1 197 PRO n 
1 198 PRO n 
1 199 ILE n 
1 200 CYS n 
1 201 ALA n 
1 202 GLN n 
1 203 PRO n 
1 204 ASN n 
1 205 ARG n 
1 206 PRO n 
1 207 GLY n 
1 208 VAL n 
1 209 TYR n 
1 210 VAL n 
1 211 ASN n 
1 212 VAL n 
1 213 CYS n 
1 214 LYS n 
1 215 TYR n 
1 216 VAL n 
1 217 ASP n 
1 218 TRP n 
1 219 ILE n 
1 220 GLN n 
1 221 GLU n 
1 222 THR n 
1 223 ILE n 
1 224 ARG n 
1 225 ASN n 
1 226 ASN n 
# 
loop_
_pdbx_poly_seq_scheme.asym_id 
_pdbx_poly_seq_scheme.entity_id 
_pdbx_poly_seq_scheme.seq_id 
_pdbx_poly_seq_scheme.mon_id 
_pdbx_poly_seq_scheme.ndb_seq_num 
_pdbx_poly_seq_scheme.pdb_seq_num 
_pdbx_poly_seq_scheme.auth_seq_num 
_pdbx_poly_seq_scheme.pdb_mon_id 
_pdbx_poly_seq_scheme.auth_mon_id 
_pdbx_poly_seq_scheme.pdb_strand_id 
_pdbx_poly_seq_scheme.pdb_ins_code 
_pdbx_poly_seq_scheme.hetero 
A 1   1 ARG   1 1   1   ARG ARG A ? n 
A 1   2 VAL   2 2   2   VAL VAL A ? n 
A 1   3 PHE   3 3   3   PHE PHE A ? n 
A 1   4 GLY   4 4   4   GLY GLY A ? n 
A 1   5 GLY   5 5   5   GLY GLY A ? n 
A 1   6 LYS   6 6   6   LYS LYS A ? n 
A 1   7 PRO   7 7   7   PRO PRO A ? n 
A 1   8 CYS   8 8   8   CYS CYS A ? n 
A 1   9 PRO   9 9   9   PRO PRO A ? n 
A 1  10 PRO  10 10  10  PRO PRO A ? n 
A 1  11 HIS  11 11  11  HIS HIS A ? n 
A 1  12 SER  12 12  12  SER SER A ? n 
A 1  13 GLN  13 13  13  GLN GLN A ? n 
A 1  14 PRO  14 14  14  PRO PRO A ? n 
A 1  15 TRP  15 15  15  TRP TRP A ? n 
A 1  16 GLN  16 16  16  GLN GLN A ? n 
A 1  17 ALA  17 17  17  ALA ALA A ? n 
A 1  18 ALA  18 18  18  ALA ALA A ? n 
A 1  19 LEU  19 19  19  LEU LEU A ? n 
A 1  20 PHE  20 20  20  PHE PHE A ? n 
A 1  21 SER  21 21  21  SER SER A ? n 
A 1  22 GLY  22 22  22  GLY GLY A ? n 
A 1  23 PHE  23 23  23  PHE PHE A ? n 
A 1  24 SER  24 24  24  SER SER A ? n 
A 1  25 LEU  25 25  25  LEU LEU A ? n 
A 1  26 LYS  26 26  26  LYS LYS A ? n 
A 1  27 CYS  27 27  27  CYS CYS A ? n 
A 1  28 GLY  28 28  28  GLY GLY A ? n 
A 1  29 GLY  29 29  29  GLY GLY A ? n 
A 1  30 THR  30 30  30  THR THR A ? n 
A 1  31 LEU  31 31  31  LEU LEU A ? n 
A 1  32 ILE  32 32  32  ILE ILE A ? n 
A 1  33 HIS  33 33  33  HIS HIS A ? n 
A 1  34 LYS  34 34  34  LYS LYS A ? n 
A 1  35 SER  35 35  35  SER SER A ? n 
A 1  36 TRP  36 36  36  TRP TRP A ? n 
A 1  37 VAL  37 37  37  VAL VAL A ? n 
A 1  38 LEU  38 38  38  LEU LEU A ? n 
A 1  39 SER  39 39  39  SER SER A ? n 
A 1  40 ALA  40 40  40  ALA ALA A ? n 
A 1  41 ALA  41 41  41  ALA ALA A ? n 
A 1  42 HIS  42 42  42  HIS HIS A ? n 
A 1  43 CYS  43 43  43  CYS CYS A ? n 
A 1  44 LYS  44 44  44  LYS LYS A ? n 
A 1  45 MET  45 45  45  MET MET A ? n 
A 1  46 ARG  46 46  46  ARG ARG A ? n 
A 1  47 PRO  47 47  47  PRO PRO A ? n 
A 1  48 PHE  48 48  48  PHE PHE A ? n 
A 1  49 PHE  49 49  49  PHE PHE A ? n 
A 1  50 ILE  50 50  50  ILE ILE A ? n 
A 1  51 ARG  51 51  51  ARG ARG A ? n 
A 1  52 LEU  52 52  52  LEU LEU A ? n 
A 1  53 GLY  53 53  53  GLY GLY A ? n 
A 1  54 GLU  54 54  54  GLU GLU A ? n 
A 1  55 HIS  55 55  55  HIS HIS A ? n 
A 1  56 ASN  56 56  56  ASN ASN A ? n 
A 1  57 LEU  57 57  57  LEU LEU A ? n 
A 1  58 LYS  58 58  58  LYS LYS A ? n 
A 1  59 ARG  59 59  59  ARG ARG A ? n 
A 1  60 LEU  60 60  60  LEU LEU A ? n 
A 1  61 ASP  61 61  61  ASP ASP A ? n 
A 1  62 TRP  62 62  62  TRP TRP A ? n 
A 1  63 SER  63 63  63  SER SER A ? n 
A 1  64 GLU  64 64  64  GLU GLU A ? n 
A 1  65 GLN  65 65  65  GLN GLN A ? n 
A 1  66 ILE  66 66  66  ILE ILE A ? n 
A 1  67 LYS  67 67  67  LYS LYS A ? n 
A 1  68 ILE  68 68  68  ILE ILE A ? n 
A 1  69 ALA  69 69  69  ALA ALA A ? n 
A 1  70 TYR  70 70  70  TYR TYR A ? n 
A 1  71 LYS  71 71  71  LYS LYS A ? n 
A 1  72 VAL  72 72  72  VAL VAL A ? n 
A 1  73 ILE  73 73  73  ILE ILE A ? n 
A 1  74 VAL  74 74  74  VAL VAL A ? n 
A 1  75 HIS  75 75  75  HIS HIS A ? n 
A 1  76 PRO  76 76  76  PRO PRO A ? n 
A 1  77 GLY  77 77  77  GLY GLY A ? n 
A 1  78 TYR  78 78  78  TYR TYR A ? n 
A 1  79 ASP  79 79  79  ASP ASP A ? n 
A 1  80 PRO  80 80  80  PRO PRO A ? n 
A 1  81 GLN  81 81  81  GLN GLN A ? n 
A 1  82 THR  82 82  82  THR THR A ? n 
A 1  83 LYS  83 83  83  LYS LYS A ? n 
A 1  84 ASN  84 84  84  ASN ASN A ? n 
A 1  85 ASN  85 85  85  ASN ASN A ? n 
A 1  86 ASP  86 86  86  ASP ASP A ? n 
A 1  87 LEU  87 87  87  LEU LEU A ? n 
A 1  88 MET  88 88  88  MET MET A ? n 
A 1  89 LEU  89 89  89  LEU LEU A ? n 
A 1  90 VAL  90 90  90  VAL VAL A ? n 
A 1  91 LYS  91 91  91  LYS LYS A ? n 
A 1  92 LEU  92 92  92  LEU LEU A ? n 
A 1  93 LEU  93 93  93  LEU LEU A ? n 
A 1  94 LEU  94 94  94  LEU LEU A ? n 
A 1  95 PRO  95 95  95  PRO PRO A ? n 
A 1  96 ALA  96 96  96  ALA ALA A ? n 
A 1  97 CYS  97 97  97  CYS CYS A ? n 
A 1  98 ILE  98 98  98  ILE ILE A ? n 
A 1  99 ASN  99 99  99  ASN ASN A ? n 
A 1 100 ASN 100 100 100 ASN ASN A ? n 
A 1 101 LYS 101 101 101 LYS LYS A ? n 
A 1 102 VAL 102 102 102 VAL VAL A ? n 
A 1 103 GLN 103 103 103 GLN GLN A ? n 
A 1 104 THR 104 104 104 THR THR A ? n 
A 1 105 LEU 105 105 105 LEU LEU A ? n 
A 1 106 ALA 106 106 106 ALA ALA A ? n 
A 1 107 LEU 107 107 107 LEU LEU A ? n 
A 1 108 PRO 108 108 108 PRO PRO A ? n 
A 1 109 THR 109 109 109 THR THR A ? n 
A 1 110 SER 110 110 110 SER SER A ? n 
A 1 111 CYS 111 111 111 CYS CYS A ? n 
A 1 112 PRO 112 112 112 PRO PRO A ? n 
A 1 113 VAL 113 113 113 VAL VAL A ? n 
A 1 114 PRO 114 114 114 PRO PRO A ? n 
A 1 115 GLY 115 115 115 GLY GLY A ? n 
A 1 116 THR 116 116 116 THR THR A ? n 
A 1 117 GLU 117 117 117 GLU GLU A ? n 
A 1 118 CYS 118 118 118 CYS CYS A ? n 
A 1 119 LEU 119 119 119 LEU LEU A ? n 
A 1 120 VAL 120 120 120 VAL VAL A ? n 
A 1 121 SER 121 121 121 SER SER A ? n 
A 1 122 GLY 122 122 122 GLY GLY A ? n 
A 1 123 TRP 123 123 123 TRP TRP A ? n 
A 1 124 GLY 124 124 124 GLY GLY A ? n 
A 1 125 THR 125 125 125 THR THR A ? n 
A 1 126 THR 126 126 126 THR THR A ? n 
A 1 127 THR 127 127 127 THR THR A ? n 
A 1 128 SER 128 128 128 SER SER A ? n 
A 1 129 PRO 129 129 129 PRO PRO A ? n 
A 1 130 GLN 130 130 130 GLN GLN A ? n 
A 1 131 VAL 131 131 131 VAL VAL A ? n 
A 1 132 ASN 132 132 132 ASN ASN A ? n 
A 1 133 MET 133 133 133 MET MET A ? n 
A 1 134 PRO 134 134 134 PRO PRO A ? n 
A 1 135 ASN 135 135 135 ASN ASN A ? n 
A 1 136 ASP 136 136 136 ASP ASP A ? n 
A 1 137 LEU 137 137 137 LEU LEU A ? n 
A 1 138 HIS 138 138 138 HIS HIS A ? n 
A 1 139 CYS 139 139 139 CYS CYS A ? n 
A 1 140 ALA 140 140 140 ALA ALA A ? n 
A 1 141 ASN 141 141 141 ASN ASN A ? n 
A 1 142 ILE 142 142 142 ILE ILE A ? n 
A 1 143 SER 143 143 143 SER SER A ? n 
A 1 144 ILE 144 144 144 ILE ILE A ? n 
A 1 145 VAL 145 145 145 VAL VAL A ? n 
A 1 146 ASP 146 146 146 ASP ASP A ? n 
A 1 147 HIS 147 147 147 HIS HIS A ? n 
A 1 148 ARG 148 148 148 ARG ARG A ? n 
A 1 149 VAL 149 149 149 VAL VAL A ? n 
A 1 150 CYS 150 150 150 CYS CYS A ? n 
A 1 151 ARG 151 151 151 ARG ARG A ? n 
A 1 152 SER 152 152 152 SER SER A ? n 
A 1 153 ILE 153 153 153 ILE ILE A ? n 
A 1 154 TYR 154 154 154 TYR TYR A ? n 
A 1 155 PRO 155 155 155 PRO PRO A ? n 
A 1 156 SER 156 156 156 SER SER A ? n 
A 1 157 TYR 157 157 157 TYR TYR A ? n 
A 1 158 ILE 158 158 158 ILE ILE A ? n 
A 1 159 THR 159 159 159 THR THR A ? n 
A 1 160 GLU 160 160 160 GLU GLU A ? n 
A 1 161 ASN 161 161 161 ASN ASN A ? n 
A 1 162 MET 162 162 162 MET MET A ? n 
A 1 163 VAL 163 163 163 VAL VAL A ? n 
A 1 164 CYS 164 164 164 CYS CYS A ? n 
A 1 165 ALA 165 165 165 ALA ALA A ? n 
A 1 166 GLY 166 166 166 GLY GLY A ? n 
A 1 167 ARG 167 167 167 ARG ARG A ? n 
A 1 168 MET 168 168 168 MET MET A ? n 
A 1 169 GLN 169 169 169 GLN GLN A ? n 
A 1 170 GLY 170 170 170 GLY GLY A ? n 
A 1 171 GLY 171 171 171 GLY GLY A ? n 
A 1 172 ALA 172 172 172 ALA ALA A ? n 
A 1 173 ASP 173 173 173 ASP ASP A ? n 
A 1 174 SER 174 174 174 SER SER A ? n 
A 1 175 CYS 175 175 175 CYS CYS A ? n 
A 1 176 GLN 176 176 176 GLN GLN A ? n 
A 1 177 GLY 177 177 177 GLY GLY A ? n 
A 1 178 ASP 178 178 178 ASP ASP A ? n 
A 1 179 SER 179 179 179 SER SER A ? n 
A 1 180 GLY 180 180 180 GLY GLY A ? n 
A 1 181 GLY 181 181 181 GLY GLY A ? n 
A 1 182 PRO 182 182 182 PRO PRO A ? n 
A 1 183 LEU 183 183 183 LEU LEU A ? n 
A 1 184 VAL 184 184 184 VAL VAL A ? n 
A 1 185 CYS 185 185 185 CYS CYS A ? n 
A 1 186 ASN 186 186 186 ASN ASN A ? n 
A 1 187 GLY 187 187 187 GLY GLY A ? n 
A 1 188 LYS 188 188 188 LYS LYS A ? n 
A 1 189 LEU 189 189 189 LEU LEU A ? n 
A 1 190 GLN 190 190 190 GLN GLN A ? n 
A 1 191 GLY 191 191 191 GLY GLY A ? n 
A 1 192 ILE 192 192 192 ILE ILE A ? n 
A 1 193 VAL 193 193 193 VAL VAL A ? n 
A 1 194 SER 194 194 194 SER SER A ? n 
A 1 195 TRP 195 195 195 TRP TRP A ? n 
A 1 196 GLY 196 196 196 GLY GLY A ? n 
A 1 197 PRO 197 197 197 PRO PRO A ? n 
A 1 198 PRO 198 198 198 PRO PRO A ? n 
A 1 199 ILE 199 199 199 ILE ILE A ? n 
A 1 200 CYS 200 200 200 CYS CYS A ? n 
A 1 201 ALA 201 201 201 ALA ALA A ? n 
A 1 202 GLN 202 202 202 GLN GLN A ? n 
A 1 203 PRO 203 203 203 PRO PRO A ? n 
A 1 204 ASN 204 204 204 ASN ASN A ? n 
A 1 205 ARG 205 205 205 ARG ARG A ? n 
A 1 206 PRO 206 206 206 PRO PRO A ? n 
A 1 207 GLY 207 207 207 GLY GLY A ? n 
A 1 208 VAL 208 208 208 VAL VAL A ? n 
A 1 209 TYR 209 209 209 TYR TYR A ? n 
A 1 210 VAL 210 210 210 VAL VAL A ? n 
A 1 211 ASN 211 211 211 ASN ASN A ? n 
A 1 212 VAL 212 212 212 VAL VAL A ? n 
A 1 213 CYS 213 213 213 CYS CYS A ? n 
A 1 214 LYS 214 214 214 LYS LYS A ? n 
A 1 215 TYR 215 215 215 TYR TYR A ? n 
A 1 216 VAL 216 216 216 VAL VAL A ? n 
A 1 217 ASP 217 217 217 ASP ASP A ? n 
A 1 218 TRP 218 218 218 TRP TRP A ? n 
A 1 219 ILE 219 219 219 ILE ILE A ? n 
A 1 220 GLN 220 220 220 GLN GLN A ? n 
A 1 221 GLU 221 221 221 GLU GLU A ? n 
A 1 222 THR 222 222 222 THR THR A ? n 
A 1 223 ILE 223 223 223 ILE ILE A ? n 
A 1 224 ARG 224 224 224 ARG ARG A ? n 
A 1 225 ASN 225 225 225 ASN ASN A ? n 
A 1 226 ASN 226 226 226 ASN ASN A ? n 
# 
loop_
_atom_site.group_PDB 
_atom_site.id 
_atom_site.type_symbol 
_atom_site.label_atom_id 
_atom_site.label_alt_id 
_atom_site.label_comp_id 
_atom_site.label_asym_id 
_atom_site.label_entity_id 
_atom_site.label_seq_id 
_atom_site.pdbx_PDB_ins_code 
_atom_site.Cartn_x 
_atom_site.Cartn_y 
_atom_site.Cartn_z 
_atom_site.occupancy 
_atom_site.B_iso_or_equiv 
_atom_site.pdbx_formal_charge 
_atom_site.auth_seq_id 
_atom_site.auth_comp_id 
_atom_site.auth_asym_id 
_atom_site.auth_atom_id 
_atom_site.pdbx_PDB_model_num 
ATOM 1    N N   ? ARG A 1   1 ?   1.656   7.326  -6.248 1.000 53.870 ? 1   ARG A N   1 
ATOM 2    C CA  ? ARG A 1   1 ?   2.024   7.746  -7.596 1.000 53.870 ? 1   ARG A CA  1 
ATOM 3    C C   ? ARG A 1   1 ?   2.284   6.542  -8.494 1.000 53.870 ? 1   ARG A C   1 
ATOM 4    C CB  ? ARG A 1   1 ?   3.260   8.648  -7.559 1.000 53.870 ? 1   ARG A CB  1 
ATOM 5    O O   ? ARG A 1   1 ?   3.006   5.619  -8.111 1.000 53.870 ? 1   ARG A O   1 
ATOM 6    C CG  ? ARG A 1   1 ?   3.539   9.365  -8.871 1.000 53.870 ? 1   ARG A CG  1 
ATOM 7    C CD  ? ARG A 1   1 ?   4.718  10.321  -8.752 1.000 53.870 ? 1   ARG A CD  1 
ATOM 8    N NE  ? ARG A 1   1 ?   5.085  10.887 -10.046 1.000 53.870 ? 1   ARG A NE  1 
ATOM 9    N NH1 ? ARG A 1   1 ?   6.676  12.331  -9.195 1.000 53.870 ? 1   ARG A NH1 1 
ATOM 10   N NH2 ? ARG A 1   1 ?   6.262  12.274 -11.449 1.000 53.870 ? 1   ARG A NH2 1 
ATOM 11   C CZ  ? ARG A 1   1 ?   6.007  11.829 -10.227 1.000 53.870 ? 1   ARG A CZ  1 
ATOM 12   N N   ? VAL A 1   2 ?   1.540   6.259  -9.587 1.000 55.280 ? 2   VAL A N   1 
ATOM 13   C CA  ? VAL A 1   2 ?   2.046   5.290 -10.553 1.000 55.280 ? 2   VAL A CA  1 
ATOM 14   C C   ? VAL A 1   2 ?   2.780   6.016 -11.678 1.000 55.280 ? 2   VAL A C   1 
ATOM 15   C CB  ? VAL A 1   2 ?   0.909   4.420 -11.134 1.000 55.280 ? 2   VAL A CB  1 
ATOM 16   O O   ? VAL A 1   2 ?   2.153   6.661 -12.522 1.000 55.280 ? 2   VAL A O   1 
ATOM 17   C CG1 ? VAL A 1   2 ?   1.465   3.387 -12.113 1.000 55.280 ? 2   VAL A CG1 1 
ATOM 18   C CG2 ? VAL A 1   2 ?   0.136   3.732 -10.010 1.000 55.280 ? 2   VAL A CG2 1 
ATOM 19   N N   ? PHE A 1   3 ?   4.032   6.402 -11.515 1.000 63.460 ? 3   PHE A N   1 
ATOM 20   C CA  ? PHE A 1   3 ?   4.909   7.010 -12.509 1.000 63.460 ? 3   PHE A CA  1 
ATOM 21   C C   ? PHE A 1   3 ?   4.983   6.149 -13.765 1.000 63.460 ? 3   PHE A C   1 
ATOM 22   C CB  ? PHE A 1   3 ?   6.313   7.219 -11.933 1.000 63.460 ? 3   PHE A CB  1 
ATOM 23   O O   ? PHE A 1   3 ?   5.256   4.949 -13.686 1.000 63.460 ? 3   PHE A O   1 
ATOM 24   C CG  ? PHE A 1   3 ?   7.177   8.134 -12.758 1.000 63.460 ? 3   PHE A CG  1 
ATOM 25   C CD1 ? PHE A 1   3 ?   7.909   7.641 -13.831 1.000 63.460 ? 3   PHE A CD1 1 
ATOM 26   C CD2 ? PHE A 1   3 ?   7.258   9.488 -12.460 1.000 63.460 ? 3   PHE A CD2 1 
ATOM 27   C CE1 ? PHE A 1   3 ?   8.710   8.486 -14.596 1.000 63.460 ? 3   PHE A CE1 1 
ATOM 28   C CE2 ? PHE A 1   3 ?   8.056  10.339 -13.220 1.000 63.460 ? 3   PHE A CE2 1 
ATOM 29   C CZ  ? PHE A 1   3 ?   8.782   9.835 -14.287 1.000 63.460 ? 3   PHE A CZ  1 
ATOM 30   N N   ? GLY A 1   4 ?   4.555   6.859 -14.900 1.000 66.990 ? 4   GLY A N   1 
ATOM 31   C CA  ? GLY A 1   4 ?   4.508   6.105 -16.142 1.000 66.990 ? 4   GLY A CA  1 
ATOM 32   C C   ? GLY A 1   4 ?   3.231   5.303 -16.306 1.000 66.990 ? 4   GLY A C   1 
ATOM 33   O O   ? GLY A 1   4 ?   3.142   4.439 -17.180 1.000 66.990 ? 4   GLY A O   1 
ATOM 34   N N   ? GLY A 1   5 ?   2.225   5.542 -15.305 1.000 74.620 ? 5   GLY A N   1 
ATOM 35   C CA  ? GLY A 1   5 ?   0.915   4.915 -15.366 1.000 74.620 ? 5   GLY A CA  1 
ATOM 36   C C   ? GLY A 1   5 ?  -0.079   5.690 -16.210 1.000 74.620 ? 5   GLY A C   1 
ATOM 37   O O   ? GLY A 1   5 ?   0.193   6.822 -16.615 1.000 74.620 ? 5   GLY A O   1 
ATOM 38   N N   ? LYS A 1   6 ?  -1.037   5.183 -16.728 1.000 86.260 ? 6   LYS A N   1 
ATOM 39   C CA  ? LYS A 1   6 ?  -2.146   5.766 -17.477 1.000 86.260 ? 6   LYS A CA  1 
ATOM 40   C C   ? LYS A 1   6 ?  -3.442   5.712 -16.672 1.000 86.260 ? 6   LYS A C   1 
ATOM 41   C CB  ? LYS A 1   6 ?  -2.329   5.046 -18.813 1.000 86.260 ? 6   LYS A CB  1 
ATOM 42   O O   ? LYS A 1   6 ?  -3.552   4.943 -15.715 1.000 86.260 ? 6   LYS A O   1 
ATOM 43   C CG  ? LYS A 1   6 ?  -1.083   5.036 -19.687 1.000 86.260 ? 6   LYS A CG  1 
ATOM 44   C CD  ? LYS A 1   6 ?  -1.315   4.269 -20.983 1.000 86.260 ? 6   LYS A CD  1 
ATOM 45   C CE  ? LYS A 1   6 ?  -0.068   4.255 -21.856 1.000 86.260 ? 6   LYS A CE  1 
ATOM 46   N NZ  ? LYS A 1   6 ?  -0.282   3.480 -23.115 1.000 86.260 ? 6   LYS A NZ  1 
ATOM 47   N N   ? PRO A 1   7 ?  -4.282   6.771 -17.023 1.000 89.880 ? 7   PRO A N   1 
ATOM 48   C CA  ? PRO A 1   7 ?  -5.573   6.662 -16.340 1.000 89.880 ? 7   PRO A CA  1 
ATOM 49   C C   ? PRO A 1   7 ?  -6.169   5.259 -16.426 1.000 89.880 ? 7   PRO A C   1 
ATOM 50   C CB  ? PRO A 1   7 ?  -6.450   7.675 -17.079 1.000 89.880 ? 7   PRO A CB  1 
ATOM 51   O O   ? PRO A 1   7 ?  -6.154   4.642 -17.494 1.000 89.880 ? 7   PRO A O   1 
ATOM 52   C CG  ? PRO A 1   7 ?  -5.490   8.666 -17.653 1.000 89.880 ? 7   PRO A CG  1 
ATOM 53   C CD  ? PRO A 1   7 ?  -4.229   7.944 -18.031 1.000 89.880 ? 7   PRO A CD  1 
ATOM 54   N N   ? CYS A 1   8 ?  -6.563   4.744 -15.222 1.000 91.840 ? 8   CYS A N   1 
ATOM 55   C CA  ? CYS A 1   8 ?  -7.256   3.462 -15.171 1.000 91.840 ? 8   CYS A CA  1 
ATOM 56   C C   ? CYS A 1   8 ?  -8.644   3.568 -15.792 1.000 91.840 ? 8   CYS A C   1 
ATOM 57   C CB  ? CYS A 1   8 ?  -7.368   2.970 -13.729 1.000 91.840 ? 8   CYS A CB  1 
ATOM 58   O O   ? CYS A 1   8 ?  -9.302   4.604 -15.678 1.000 91.840 ? 8   CYS A O   1 
ATOM 59   S SG  ? CYS A 1   8 ?  -5.773   2.687 -12.930 1.000 91.840 ? 8   CYS A SG  1 
ATOM 60   N N   ? PRO A 1   9 ?  -9.014   2.468 -16.514 1.000 92.050 ? 9   PRO A N   1 
ATOM 61   C CA  ? PRO A 1   9 ? -10.431   2.485 -16.884 1.000 92.050 ? 9   PRO A CA  1 
ATOM 62   C C   ? PRO A 1   9 ? -11.352   2.681 -15.682 1.000 92.050 ? 9   PRO A C   1 
ATOM 63   C CB  ? PRO A 1   9 ? -10.646   1.109 -17.519 1.000 92.050 ? 9   PRO A CB  1 
ATOM 64   O O   ? PRO A 1   9 ? -11.093   2.136 -14.606 1.000 92.050 ? 9   PRO A O   1 
ATOM 65   C CG  ? PRO A 1   9 ?  -9.292   0.692 -17.995 1.000 92.050 ? 9   PRO A CG  1 
ATOM 66   C CD  ? PRO A 1   9 ?  -8.267   1.200 -17.023 1.000 92.050 ? 9   PRO A CD  1 
ATOM 67   N N   ? PRO A 1  10 ? -12.375   3.589 -15.813 1.000 90.940 ? 10  PRO A N   1 
ATOM 68   C CA  ? PRO A 1  10 ? -13.297   3.808 -14.696 1.000 90.940 ? 10  PRO A CA  1 
ATOM 69   C C   ? PRO A 1  10 ? -13.828   2.503 -14.106 1.000 90.940 ? 10  PRO A C   1 
ATOM 70   C CB  ? PRO A 1  10 ? -14.429   4.622 -15.326 1.000 90.940 ? 10  PRO A CB  1 
ATOM 71   O O   ? PRO A 1  10 ? -14.179   1.583 -14.848 1.000 90.940 ? 10  PRO A O   1 
ATOM 72   C CG  ? PRO A 1  10 ? -13.795   5.327 -16.482 1.000 90.940 ? 10  PRO A CG  1 
ATOM 73   C CD  ? PRO A 1  10 ? -12.763   4.418 -17.087 1.000 90.940 ? 10  PRO A CD  1 
ATOM 74   N N   ? HIS A 1  11 ? -13.682   2.419 -12.681 1.000 88.960 ? 11  HIS A N   1 
ATOM 75   C CA  ? HIS A 1  11 ? -14.253   1.339 -11.883 1.000 88.960 ? 11  HIS A CA  1 
ATOM 76   C C   ? HIS A 1  11 ? -13.513   0.027 -12.122 1.000 88.960 ? 11  HIS A C   1 
ATOM 77   C CB  ? HIS A 1  11 ? -15.740   1.168 -12.199 1.000 88.960 ? 11  HIS A CB  1 
ATOM 78   O O   ? HIS A 1  11 ? -14.035  -1.049 -11.821 1.000 88.960 ? 11  HIS A O   1 
ATOM 79   C CG  ? HIS A 1  11 ? -16.539   2.419 -12.019 1.000 88.960 ? 11  HIS A CG  1 
ATOM 80   C CD2 ? HIS A 1  11 ? -17.266   3.144 -12.901 1.000 88.960 ? 11  HIS A CD2 1 
ATOM 81   N ND1 ? HIS A 1  11 ? -16.647   3.066 -10.807 1.000 88.960 ? 11  HIS A ND1 1 
ATOM 82   C CE1 ? HIS A 1  11 ? -17.410   4.136 -10.952 1.000 88.960 ? 11  HIS A CE1 1 
ATOM 83   N NE2 ? HIS A 1  11 ? -17.798   4.207 -12.213 1.000 88.960 ? 11  HIS A NE2 1 
ATOM 84   N N   ? SER A 1  12 ? -12.393   0.039 -12.756 1.000 93.850 ? 12  SER A N   1 
ATOM 85   C CA  ? SER A 1  12 ? -11.551  -1.126 -13.012 1.000 93.850 ? 12  SER A CA  1 
ATOM 86   C C   ? SER A 1  12 ? -10.825  -1.571 -11.747 1.000 93.850 ? 12  SER A C   1 
ATOM 87   C CB  ? SER A 1  12 ? -10.535  -0.822 -14.113 1.000 93.850 ? 12  SER A CB  1 
ATOM 88   O O   ? SER A 1  12 ? -10.333  -2.698 -11.672 1.000 93.850 ? 12  SER A O   1 
ATOM 89   O OG  ? SER A 1  12 ?  -9.697   0.258 -13.740 1.000 93.850 ? 12  SER A OG  1 
ATOM 90   N N   ? GLN A 1  13 ? -10.733  -0.801 -10.731 1.000 95.670 ? 13  GLN A N   1 
ATOM 91   C CA  ? GLN A 1  13 ? -10.131  -1.090  -9.433 1.000 95.670 ? 13  GLN A CA  1 
ATOM 92   C C   ? GLN A 1  13 ? -11.105  -0.793  -8.297 1.000 95.670 ? 13  GLN A C   1 
ATOM 93   C CB  ? GLN A 1  13 ?  -8.845  -0.283  -9.246 1.000 95.670 ? 13  GLN A CB  1 
ATOM 94   O O   ? GLN A 1  13 ? -10.872   0.111  -7.492 1.000 95.670 ? 13  GLN A O   1 
ATOM 95   C CG  ? GLN A 1  13 ?  -7.754  -0.623 -10.252 1.000 95.670 ? 13  GLN A CG  1 
ATOM 96   C CD  ? GLN A 1  13 ?  -8.301  -0.908 -11.638 1.000 95.670 ? 13  GLN A CD  1 
ATOM 97   N NE2 ? GLN A 1  13 ?  -7.428  -1.331 -12.546 1.000 95.670 ? 13  GLN A NE2 1 
ATOM 98   O OE1 ? GLN A 1  13 ?  -9.500  -0.751 -11.891 1.000 95.670 ? 13  GLN A OE1 1 
ATOM 99   N N   ? PRO A 1  14 ? -12.148  -1.605  -8.123 1.000 95.930 ? 14  PRO A N   1 
ATOM 100  C CA  ? PRO A 1  14 ? -13.247  -1.331  -7.194 1.000 95.930 ? 14  PRO A CA  1 
ATOM 101  C C   ? PRO A 1  14 ? -12.853  -1.546  -5.734 1.000 95.930 ? 14  PRO A C   1 
ATOM 102  C CB  ? PRO A 1  14 ? -14.326  -2.329  -7.621 1.000 95.930 ? 14  PRO A CB  1 
ATOM 103  O O   ? PRO A 1  14 ? -13.570  -1.114  -4.828 1.000 95.930 ? 14  PRO A O   1 
ATOM 104  C CG  ? PRO A 1  14 ? -13.576  -3.453  -8.260 1.000 95.930 ? 14  PRO A CG  1 
ATOM 105  C CD  ? PRO A 1  14 ? -12.399  -2.882  -8.997 1.000 95.930 ? 14  PRO A CD  1 
ATOM 106  N N   ? TRP A 1  15 ? -11.649  -2.088  -5.474 1.000 97.350 ? 15  TRP A N   1 
ATOM 107  C CA  ? TRP A 1  15 ? -11.135  -2.340  -4.132 1.000 97.350 ? 15  TRP A CA  1 
ATOM 108  C C   ? TRP A 1  15 ? -10.308  -1.160  -3.635 1.000 97.350 ? 15  TRP A C   1 
ATOM 109  C CB  ? TRP A 1  15 ? -10.290  -3.617  -4.111 1.000 97.350 ? 15  TRP A CB  1 
ATOM 110  O O   ? TRP A 1  15 ?  -9.935  -1.106  -2.460 1.000 97.350 ? 15  TRP A O   1 
ATOM 111  C CG  ? TRP A 1  15 ?  -9.289  -3.703  -5.224 1.000 97.350 ? 15  TRP A CG  1 
ATOM 112  C CD1 ? TRP A 1  15 ?  -8.025  -3.182  -5.237 1.000 97.350 ? 15  TRP A CD1 1 
ATOM 113  C CD2 ? TRP A 1  15 ?  -9.471  -4.346  -6.489 1.000 97.350 ? 15  TRP A CD2 1 
ATOM 114  C CE2 ? TRP A 1  15 ?  -8.275  -4.176  -7.220 1.000 97.350 ? 15  TRP A CE2 1 
ATOM 115  C CE3 ? TRP A 1  15 ? -10.531  -5.051  -7.075 1.000 97.350 ? 15  TRP A CE3 1 
ATOM 116  N NE1 ? TRP A 1  15 ?  -7.410  -3.463  -6.435 1.000 97.350 ? 15  TRP A NE1 1 
ATOM 117  C CH2 ? TRP A 1  15 ?  -9.162  -5.371  -9.060 1.000 97.350 ? 15  TRP A CH2 1 
ATOM 118  C CZ2 ? TRP A 1  15 ?  -8.110  -4.686  -8.510 1.000 97.350 ? 15  TRP A CZ2 1 
ATOM 119  C CZ3 ? TRP A 1  15 ? -10.364  -5.558  -8.359 1.000 97.350 ? 15  TRP A CZ3 1 
ATOM 120  N N   ? GLN A 1  16 ?  -9.933  -0.219  -4.532 1.000 96.250 ? 16  GLN A N   1 
ATOM 121  C CA  ? GLN A 1  16 ?  -9.081   0.918  -4.202 1.000 96.250 ? 16  GLN A CA  1 
ATOM 122  C C   ? GLN A 1  16 ?  -9.791   1.880  -3.254 1.000 96.250 ? 16  GLN A C   1 
ATOM 123  C CB  ? GLN A 1  16 ?  -8.652   1.655  -5.472 1.000 96.250 ? 16  GLN A CB  1 
ATOM 124  O O   ? GLN A 1  16 ? -10.929   2.282  -3.506 1.000 96.250 ? 16  GLN A O   1 
ATOM 125  C CG  ? GLN A 1  16 ?  -7.687   2.805  -5.219 1.000 96.250 ? 16  GLN A CG  1 
ATOM 126  C CD  ? GLN A 1  16 ?  -6.277   2.333  -4.918 1.000 96.250 ? 16  GLN A CD  1 
ATOM 127  N NE2 ? GLN A 1  16 ?  -5.360   3.279  -4.740 1.000 96.250 ? 16  GLN A NE2 1 
ATOM 128  O OE1 ? GLN A 1  16 ?  -6.013   1.129  -4.844 1.000 96.250 ? 16  GLN A OE1 1 
ATOM 129  N N   ? ALA A 1  17 ?  -9.101   2.259  -2.166 1.000 95.590 ? 17  ALA A N   1 
ATOM 130  C CA  ? ALA A 1  17 ?  -9.626   3.204  -1.185 1.000 95.590 ? 17  ALA A CA  1 
ATOM 131  C C   ? ALA A 1  17 ?  -8.757   4.456  -1.109 1.000 95.590 ? 17  ALA A C   1 
ATOM 132  C CB  ? ALA A 1  17 ?  -9.725   2.545   0.189 1.000 95.590 ? 17  ALA A CB  1 
ATOM 133  O O   ? ALA A 1  17 ?  -7.533   4.379  -1.244 1.000 95.590 ? 17  ALA A O   1 
ATOM 134  N N   ? ALA A 1  18 ?  -9.433   5.573  -0.951 1.000 93.990 ? 18  ALA A N   1 
ATOM 135  C CA  ? ALA A 1  18 ?  -8.750   6.847  -0.744 1.000 93.990 ? 18  ALA A CA  1 
ATOM 136  C C   ? ALA A 1  18 ?  -8.904   7.325   0.697 1.000 93.990 ? 18  ALA A C   1 
ATOM 137  C CB  ? ALA A 1  18 ?  -9.285   7.901  -1.711 1.000 93.990 ? 18  ALA A CB  1 
ATOM 138  O O   ? ALA A 1  18 ? -10.024   7.466   1.194 1.000 93.990 ? 18  ALA A O   1 
ATOM 139  N N   ? LEU A 1  19 ?  -7.796   7.531   1.303 1.000 93.370 ? 19  LEU A N   1 
ATOM 140  C CA  ? LEU A 1  19 ?  -7.781   8.004   2.683 1.000 93.370 ? 19  LEU A CA  1 
ATOM 141  C C   ? LEU A 1  19 ?  -7.522   9.506   2.740 1.000 93.370 ? 19  LEU A C   1 
ATOM 142  C CB  ? LEU A 1  19 ?  -6.716   7.260   3.493 1.000 93.370 ? 19  LEU A CB  1 
ATOM 143  O O   ? LEU A 1  19 ?  -6.499   9.983   2.244 1.000 93.370 ? 19  LEU A O   1 
ATOM 144  C CG  ? LEU A 1  19 ?  -7.086   5.855   3.969 1.000 93.370 ? 19  LEU A CG  1 
ATOM 145  C CD1 ? LEU A 1  19 ?  -7.362   4.946   2.776 1.000 93.370 ? 19  LEU A CD1 1 
ATOM 146  C CD2 ? LEU A 1  19 ?  -5.978   5.277   4.843 1.000 93.370 ? 19  LEU A CD2 1 
ATOM 147  N N   ? PHE A 1  20 ?  -8.438  10.214   3.426 1.000 91.020 ? 20  PHE A N   1 
ATOM 148  C CA  ? PHE A 1  20 ?  -8.393  11.671   3.462 1.000 91.020 ? 20  PHE A CA  1 
ATOM 149  C C   ? PHE A 1  20 ?  -8.187  12.171   4.887 1.000 91.020 ? 20  PHE A C   1 
ATOM 150  C CB  ? PHE A 1  20 ?  -9.679  12.264   2.878 1.000 91.020 ? 20  PHE A CB  1 
ATOM 151  O O   ? PHE A 1  20 ?  -8.689  11.571   5.840 1.000 91.020 ? 20  PHE A O   1 
ATOM 152  C CG  ? PHE A 1  20 ?  -9.768  12.164   1.379 1.000 91.020 ? 20  PHE A CG  1 
ATOM 153  C CD1 ? PHE A 1  20 ?  -9.421  13.242   0.575 1.000 91.020 ? 20  PHE A CD1 1 
ATOM 154  C CD2 ? PHE A 1  20 ? -10.199  10.990   0.775 1.000 91.020 ? 20  PHE A CD2 1 
ATOM 155  C CE1 ? PHE A 1  20 ?  -9.502  13.152  -0.813 1.000 91.020 ? 20  PHE A CE1 1 
ATOM 156  C CE2 ? PHE A 1  20 ? -10.283  10.893  -0.611 1.000 91.020 ? 20  PHE A CE2 1 
ATOM 157  C CZ  ? PHE A 1  20 ?  -9.935  11.975  -1.403 1.000 91.020 ? 20  PHE A CZ  1 
ATOM 158  N N   ? SER A 1  21 ?  -7.392  13.211   4.983 1.000 87.000 ? 21  SER A N   1 
ATOM 159  C CA  ? SER A 1  21 ?  -7.389  14.109   6.133 1.000 87.000 ? 21  SER A CA  1 
ATOM 160  C C   ? SER A 1  21 ?  -8.023  15.452   5.788 1.000 87.000 ? 21  SER A C   1 
ATOM 161  C CB  ? SER A 1  21 ?  -5.963  14.325   6.642 1.000 87.000 ? 21  SER A CB  1 
ATOM 162  O O   ? SER A 1  21 ?  -7.423  16.265   5.081 1.000 87.000 ? 21  SER A O   1 
ATOM 163  O OG  ? SER A 1  21 ?  -5.960  15.146   7.797 1.000 87.000 ? 21  SER A OG  1 
ATOM 164  N N   ? GLY A 1  22 ?  -9.276  15.661   6.213 1.000 85.240 ? 22  GLY A N   1 
ATOM 165  C CA  ? GLY A 1  22 ? -10.039  16.754   5.631 1.000 85.240 ? 22  GLY A CA  1 
ATOM 166  C C   ? GLY A 1  22 ? -10.336  16.555   4.157 1.000 85.240 ? 22  GLY A C   1 
ATOM 167  O O   ? GLY A 1  22 ? -10.908  15.536   3.765 1.000 85.240 ? 22  GLY A O   1 
ATOM 168  N N   ? PHE A 1  23 ?  -9.856  17.514   3.267 1.000 83.510 ? 23  PHE A N   1 
ATOM 169  C CA  ? PHE A 1  23 ? -10.113  17.459   1.833 1.000 83.510 ? 23  PHE A CA  1 
ATOM 170  C C   ? PHE A 1  23 ?  -8.873  16.996   1.077 1.000 83.510 ? 23  PHE A C   1 
ATOM 171  C CB  ? PHE A 1  23 ? -10.563  18.828   1.314 1.000 83.510 ? 23  PHE A CB  1 
ATOM 172  O O   ? PHE A 1  23 ?  -8.890  16.894  -0.151 1.000 83.510 ? 23  PHE A O   1 
ATOM 173  C CG  ? PHE A 1  23 ? -11.881  19.288   1.878 1.000 83.510 ? 23  PHE A CG  1 
ATOM 174  C CD1 ? PHE A 1  23 ? -13.074  18.729   1.438 1.000 83.510 ? 23  PHE A CD1 1 
ATOM 175  C CD2 ? PHE A 1  23 ? -11.925  20.280   2.849 1.000 83.510 ? 23  PHE A CD2 1 
ATOM 176  C CE1 ? PHE A 1  23 ? -14.295  19.153   1.959 1.000 83.510 ? 23  PHE A CE1 1 
ATOM 177  C CE2 ? PHE A 1  23 ? -13.141  20.709   3.374 1.000 83.510 ? 23  PHE A CE2 1 
ATOM 178  C CZ  ? PHE A 1  23 ? -14.324  20.145   2.927 1.000 83.510 ? 23  PHE A CZ  1 
ATOM 179  N N   ? SER A 1  24 ?  -7.894  16.727   1.911 1.000 86.050 ? 24  SER A N   1 
ATOM 180  C CA  ? SER A 1  24 ?  -6.612  16.394   1.297 1.000 86.050 ? 24  SER A CA  1 
ATOM 181  C C   ? SER A 1  24 ?  -6.388  14.886   1.268 1.000 86.050 ? 24  SER A C   1 
ATOM 182  C CB  ? SER A 1  24 ?  -5.466  17.074   2.048 1.000 86.050 ? 24  SER A CB  1 
ATOM 183  O O   ? SER A 1  24 ?  -6.498  14.217   2.298 1.000 86.050 ? 24  SER A O   1 
ATOM 184  O OG  ? SER A 1  24 ?  -4.218  16.751   1.459 1.000 86.050 ? 24  SER A OG  1 
ATOM 185  N N   ? LEU A 1  25 ?  -6.121  14.337   0.031 1.000 88.600 ? 25  LEU A N   1 
ATOM 186  C CA  ? LEU A 1  25 ?  -5.738  12.937  -0.109 1.000 88.600 ? 25  LEU A CA  1 
ATOM 187  C C   ? LEU A 1  25 ?  -4.385  12.676   0.544 1.000 88.600 ? 25  LEU A C   1 
ATOM 188  C CB  ? LEU A 1  25 ?  -5.690  12.539  -1.586 1.000 88.600 ? 25  LEU A CB  1 
ATOM 189  O O   ? LEU A 1  25 ?  -3.389  13.313   0.194 1.000 88.600 ? 25  LEU A O   1 
ATOM 190  C CG  ? LEU A 1  25 ?  -5.228  11.113  -1.890 1.000 88.600 ? 25  LEU A CG  1 
ATOM 191  C CD1 ? LEU A 1  25 ?  -6.276  10.106  -1.426 1.000 88.600 ? 25  LEU A CD1 1 
ATOM 192  C CD2 ? LEU A 1  25 ?  -4.943  10.948  -3.379 1.000 88.600 ? 25  LEU A CD2 1 
ATOM 193  N N   ? LYS A 1  26 ?  -4.358  11.635   1.441 1.000 88.810 ? 26  LYS A N   1 
ATOM 194  C CA  ? LYS A 1  26 ?  -3.128  11.358   2.177 1.000 88.810 ? 26  LYS A CA  1 
ATOM 195  C C   ? LYS A 1  26 ?  -2.494  10.049   1.714 1.000 88.810 ? 26  LYS A C   1 
ATOM 196  C CB  ? LYS A 1  26 ?  -3.401  11.304   3.680 1.000 88.810 ? 26  LYS A CB  1 
ATOM 197  O O   ? LYS A 1  26 ?  -1.282   9.982   1.499 1.000 88.810 ? 26  LYS A O   1 
ATOM 198  C CG  ? LYS A 1  26 ?  -3.794  12.643   4.287 1.000 88.810 ? 26  LYS A CG  1 
ATOM 199  C CD  ? LYS A 1  26 ?  -2.688  13.677   4.121 1.000 88.810 ? 26  LYS A CD  1 
ATOM 200  C CE  ? LYS A 1  26 ?  -3.069  15.011   4.749 1.000 88.810 ? 26  LYS A CE  1 
ATOM 201  N NZ  ? LYS A 1  26 ?  -2.002  16.038   4.560 1.000 88.810 ? 26  LYS A NZ  1 
ATOM 202  N N   ? CYS A 1  27 ?  -3.335   9.050   1.640 1.000 92.820 ? 27  CYS A N   1 
ATOM 203  C CA  ? CYS A 1  27 ?  -2.867   7.719   1.271 1.000 92.820 ? 27  CYS A CA  1 
ATOM 204  C C   ? CYS A 1  27 ?  -3.952   6.943   0.535 1.000 92.820 ? 27  CYS A C   1 
ATOM 205  C CB  ? CYS A 1  27 ?  -2.424   6.943   2.512 1.000 92.820 ? 27  CYS A CB  1 
ATOM 206  O O   ? CYS A 1  27 ?  -5.114   7.354   0.521 1.000 92.820 ? 27  CYS A O   1 
ATOM 207  S SG  ? CYS A 1  27 ?  -0.843   7.494   3.190 1.000 92.820 ? 27  CYS A SG  1 
ATOM 208  N N   ? GLY A 1  28 ?  -3.511   5.919  -0.025 1.000 93.970 ? 28  GLY A N   1 
ATOM 209  C CA  ? GLY A 1  28 ?  -4.439   4.928  -0.547 1.000 93.970 ? 28  GLY A CA  1 
ATOM 210  C C   ? GLY A 1  28 ?  -4.678   3.773   0.407 1.000 93.970 ? 28  GLY A C   1 
ATOM 211  O O   ? GLY A 1  28 ?  -4.094   3.727   1.492 1.000 93.970 ? 28  GLY A O   1 
ATOM 212  N N   ? GLY A 1  29 ?  -5.528   2.918   0.097 1.000 95.840 ? 29  GLY A N   1 
ATOM 213  C CA  ? GLY A 1  29 ?  -5.850   1.691   0.807 1.000 95.840 ? 29  GLY A CA  1 
ATOM 214  C C   ? GLY A 1  29 ?  -6.541   0.661  -0.066 1.000 95.840 ? 29  GLY A C   1 
ATOM 215  O O   ? GLY A 1  29 ?  -6.820   0.920  -1.239 1.000 95.840 ? 29  GLY A O   1 
ATOM 216  N N   ? THR A 1  30 ?  -6.708  -0.489   0.586 1.000 98.060 ? 30  THR A N   1 
ATOM 217  C CA  ? THR A 1  30 ?  -7.369  -1.581  -0.119 1.000 98.060 ? 30  THR A CA  1 
ATOM 218  C C   ? THR A 1  30 ?  -8.492  -2.171   0.729 1.000 98.060 ? 30  THR A C   1 
ATOM 219  C CB  ? THR A 1  30 ?  -6.368  -2.690  -0.494 1.000 98.060 ? 30  THR A CB  1 
ATOM 220  O O   ? THR A 1  30 ?  -8.273  -2.553   1.880 1.000 98.060 ? 30  THR A O   1 
ATOM 221  C CG2 ? THR A 1  30 ?  -7.040  -3.781  -1.322 1.000 98.060 ? 30  THR A CG2 1 
ATOM 222  O OG1 ? THR A 1  30 ?  -5.295  -2.121  -1.254 1.000 98.060 ? 30  THR A OG1 1 
ATOM 223  N N   ? LEU A 1  31 ?  -9.674  -2.169   0.143 1.000 98.160 ? 31  LEU A N   1 
ATOM 224  C CA  ? LEU A 1  31 ? -10.791  -2.835   0.804 1.000 98.160 ? 31  LEU A CA  1 
ATOM 225  C C   ? LEU A 1  31 ? -10.635  -4.351   0.739 1.000 98.160 ? 31  LEU A C   1 
ATOM 226  C CB  ? LEU A 1  31 ? -12.118  -2.419   0.164 1.000 98.160 ? 31  LEU A CB  1 
ATOM 227  O O   ? LEU A 1  31 ? -10.747  -4.945  -0.336 1.000 98.160 ? 31  LEU A O   1 
ATOM 228  C CG  ? LEU A 1  31 ? -13.389  -2.887   0.874 1.000 98.160 ? 31  LEU A CG  1 
ATOM 229  C CD1 ? LEU A 1  31 ? -13.480  -2.264   2.263 1.000 98.160 ? 31  LEU A CD1 1 
ATOM 230  C CD2 ? LEU A 1  31 ? -14.623  -2.543   0.046 1.000 98.160 ? 31  LEU A CD2 1 
ATOM 231  N N   ? ILE A 1  32 ? -10.421  -5.047   1.920 1.000 98.310 ? 32  ILE A N   1 
ATOM 232  C CA  ? ILE A 1  32 ? -10.123  -6.475   1.943 1.000 98.310 ? 32  ILE A CA  1 
ATOM 233  C C   ? ILE A 1  32 ? -11.254  -7.228   2.641 1.000 98.310 ? 32  ILE A C   1 
ATOM 234  C CB  ? ILE A 1  32 ?  -8.777  -6.760   2.646 1.000 98.310 ? 32  ILE A CB  1 
ATOM 235  O O   ? ILE A 1  32 ? -11.298  -8.460   2.614 1.000 98.310 ? 32  ILE A O   1 
ATOM 236  C CG1 ? ILE A 1  32 ?  -8.772  -6.160   4.056 1.000 98.310 ? 32  ILE A CG1 1 
ATOM 237  C CG2 ? ILE A 1  32 ?  -7.609  -6.218   1.816 1.000 98.310 ? 32  ILE A CG2 1 
ATOM 238  C CD1 ? ILE A 1  32 ?  -7.653  -6.680   4.947 1.000 98.310 ? 32  ILE A CD1 1 
ATOM 239  N N   ? HIS A 1  33 ? -12.141  -6.436   3.246 1.000 98.010 ? 33  HIS A N   1 
ATOM 240  C CA  ? HIS A 1  33 ? -13.354  -6.854   3.941 1.000 98.010 ? 33  HIS A CA  1 
ATOM 241  C C   ? HIS A 1  33 ? -14.390  -5.735   3.962 1.000 98.010 ? 33  HIS A C   1 
ATOM 242  C CB  ? HIS A 1  33 ? -13.028  -7.296   5.368 1.000 98.010 ? 33  HIS A CB  1 
ATOM 243  O O   ? HIS A 1  33 ? -14.038  -4.556   3.884 1.000 98.010 ? 33  HIS A O   1 
ATOM 244  C CG  ? HIS A 1  33 ? -14.166  -7.976   6.060 1.000 98.010 ? 33  HIS A CG  1 
ATOM 245  C CD2 ? HIS A 1  33 ? -14.448  -9.290   6.226 1.000 98.010 ? 33  HIS A CD2 1 
ATOM 246  N ND1 ? HIS A 1  33 ? -15.182  -7.281   6.681 1.000 98.010 ? 33  HIS A ND1 1 
ATOM 247  C CE1 ? HIS A 1  33 ? -16.042  -8.142   7.200 1.000 98.010 ? 33  HIS A CE1 1 
ATOM 248  N NE2 ? HIS A 1  33 ? -15.620  -9.367   6.938 1.000 98.010 ? 33  HIS A NE2 1 
ATOM 249  N N   ? LYS A 1  34 ? -15.760  -6.117   4.137 1.000 97.470 ? 34  LYS A N   1 
ATOM 250  C CA  ? LYS A 1  34 ? -16.794  -5.087   4.094 1.000 97.470 ? 34  LYS A CA  1 
ATOM 251  C C   ? LYS A 1  34 ? -16.533  -4.002   5.135 1.000 97.470 ? 34  LYS A C   1 
ATOM 252  C CB  ? LYS A 1  34 ? -18.176  -5.703   4.316 1.000 97.470 ? 34  LYS A CB  1 
ATOM 253  O O   ? LYS A 1  34 ? -16.985  -2.865   4.981 1.000 97.470 ? 34  LYS A O   1 
ATOM 254  C CG  ? LYS A 1  34 ? -18.352  -6.353   5.681 1.000 97.470 ? 34  LYS A CG  1 
ATOM 255  C CD  ? LYS A 1  34 ? -19.745  -6.950   5.840 1.000 97.470 ? 34  LYS A CD  1 
ATOM 256  C CE  ? LYS A 1  34 ? -19.932  -7.574   7.216 1.000 97.470 ? 34  LYS A CE  1 
ATOM 257  N NZ  ? LYS A 1  34 ? -21.314  -8.111   7.397 1.000 97.470 ? 34  LYS A NZ  1 
ATOM 258  N N   ? SER A 1  35 ? -15.771  -4.364   6.145 1.000 97.770 ? 35  SER A N   1 
ATOM 259  C CA  ? SER A 1  35 ? -15.581  -3.418   7.239 1.000 97.770 ? 35  SER A CA  1 
ATOM 260  C C   ? SER A 1  35 ? -14.112  -3.035   7.391 1.000 97.770 ? 35  SER A C   1 
ATOM 261  C CB  ? SER A 1  35 ? -16.101  -4.004   8.552 1.000 97.770 ? 35  SER A CB  1 
ATOM 262  O O   ? SER A 1  35 ? -13.747  -2.309   8.318 1.000 97.770 ? 35  SER A O   1 
ATOM 263  O OG  ? SER A 1  35 ? -17.504  -4.198   8.495 1.000 97.770 ? 35  SER A OG  1 
ATOM 264  N N   ? TRP A 1  36 ? -13.250  -3.586   6.487 1.000 97.990 ? 36  TRP A N   1 
ATOM 265  C CA  ? TRP A 1  36 ? -11.834  -3.375   6.770 1.000 97.990 ? 36  TRP A CA  1 
ATOM 266  C C   ? TRP A 1  36 ? -11.091  -2.918   5.519 1.000 97.990 ? 36  TRP A C   1 
ATOM 267  C CB  ? TRP A 1  36 ? -11.198  -4.655   7.318 1.000 97.990 ? 36  TRP A CB  1 
ATOM 268  O O   ? TRP A 1  36 ? -11.261  -3.495   4.443 1.000 97.990 ? 36  TRP A O   1 
ATOM 269  C CG  ? TRP A 1  36 ? -11.641  -5.010   8.705 1.000 97.990 ? 36  TRP A CG  1 
ATOM 270  C CD1 ? TRP A 1  36 ? -12.674  -5.835   9.055 1.000 97.990 ? 36  TRP A CD1 1 
ATOM 271  C CD2 ? TRP A 1  36 ? -11.066  -4.545   9.930 1.000 97.990 ? 36  TRP A CD2 1 
ATOM 272  C CE2 ? TRP A 1  36 ? -11.801  -5.130  10.985 1.000 97.990 ? 36  TRP A CE2 1 
ATOM 273  C CE3 ? TRP A 1  36 ?  -9.999  -3.691  10.239 1.000 97.990 ? 36  TRP A CE3 1 
ATOM 274  N NE1 ? TRP A 1  36 ? -12.775  -5.912  10.425 1.000 97.990 ? 36  TRP A NE1 1 
ATOM 275  C CH2 ? TRP A 1  36 ? -10.453  -4.047  12.602 1.000 97.990 ? 36  TRP A CH2 1 
ATOM 276  C CZ2 ? TRP A 1  36 ? -11.502  -4.887  12.328 1.000 97.990 ? 36  TRP A CZ2 1 
ATOM 277  C CZ3 ? TRP A 1  36 ?  -9.703  -3.450  11.576 1.000 97.990 ? 36  TRP A CZ3 1 
ATOM 278  N N   ? VAL A 1  37 ? -10.294  -1.853   5.711 1.000 97.920 ? 37  VAL A N   1 
ATOM 279  C CA  ? VAL A 1  37 ?  -9.360  -1.355   4.707 1.000 97.920 ? 37  VAL A CA  1 
ATOM 280  C C   ? VAL A 1  37 ?  -7.925  -1.598   5.171 1.000 97.920 ? 37  VAL A C   1 
ATOM 281  C CB  ? VAL A 1  37 ?  -9.581   0.147   4.421 1.000 97.920 ? 37  VAL A CB  1 
ATOM 282  O O   ? VAL A 1  37 ?  -7.587  -1.335   6.328 1.000 97.920 ? 37  VAL A O   1 
ATOM 283  C CG1 ? VAL A 1  37 ?  -8.477   0.692   3.516 1.000 97.920 ? 37  VAL A CG1 1 
ATOM 284  C CG2 ? VAL A 1  37 ? -10.954   0.373   3.791 1.000 97.920 ? 37  VAL A CG2 1 
ATOM 285  N N   ? LEU A 1  38 ?  -7.147  -2.166   4.265 1.000 97.970 ? 38  LEU A N   1 
ATOM 286  C CA  ? LEU A 1  38 ?  -5.724  -2.374   4.509 1.000 97.970 ? 38  LEU A CA  1 
ATOM 287  C C   ? LEU A 1  38 ?  -4.898  -1.237   3.916 1.000 97.970 ? 38  LEU A C   1 
ATOM 288  C CB  ? LEU A 1  38 ?  -5.269  -3.711   3.919 1.000 97.970 ? 38  LEU A CB  1 
ATOM 289  O O   ? LEU A 1  38 ?  -5.071  -0.883   2.747 1.000 97.970 ? 38  LEU A O   1 
ATOM 290  C CG  ? LEU A 1  38 ?  -3.866  -4.181   4.308 1.000 97.970 ? 38  LEU A CG  1 
ATOM 291  C CD1 ? LEU A 1  38 ?  -3.764  -4.354   5.819 1.000 97.970 ? 38  LEU A CD1 1 
ATOM 292  C CD2 ? LEU A 1  38 ?  -3.520  -5.482   3.591 1.000 97.970 ? 38  LEU A CD2 1 
ATOM 293  N N   ? SER A 1  39 ?  -3.928  -0.626   4.715 1.000 96.990 ? 39  SER A N   1 
ATOM 294  C CA  ? SER A 1  39 ?  -3.089   0.488   4.284 1.000 96.990 ? 39  SER A CA  1 
ATOM 295  C C   ? SER A 1  39 ?  -1.712   0.428   4.936 1.000 96.990 ? 39  SER A C   1 
ATOM 296  C CB  ? SER A 1  39 ?  -3.760   1.823   4.611 1.000 96.990 ? 39  SER A CB  1 
ATOM 297  O O   ? SER A 1  39 ?  -1.405  -0.519   5.663 1.000 96.990 ? 39  SER A O   1 
ATOM 298  O OG  ? SER A 1  39 ?  -3.095   2.893   3.962 1.000 96.990 ? 39  SER A OG  1 
ATOM 299  N N   ? ALA A 1  40 ?  -0.902   1.358   4.577 1.000 96.660 ? 40  ALA A N   1 
ATOM 300  C CA  ? ALA A 1  40 ?   0.428   1.440   5.174 1.000 96.660 ? 40  ALA A CA  1 
ATOM 301  C C   ? ALA A 1  40 ?   0.376   2.119   6.540 1.000 96.660 ? 40  ALA A C   1 
ATOM 302  C CB  ? ALA A 1  40 ?   1.382   2.190   4.247 1.000 96.660 ? 40  ALA A CB  1 
ATOM 303  O O   ? ALA A 1  40 ?  -0.352   3.097   6.726 1.000 96.660 ? 40  ALA A O   1 
ATOM 304  N N   ? ALA A 1  41 ?   1.178   1.645   7.495 1.000 96.340 ? 41  ALA A N   1 
ATOM 305  C CA  ? ALA A 1  41 ?   1.215   2.168   8.859 1.000 96.340 ? 41  ALA A CA  1 
ATOM 306  C C   ? ALA A 1  41 ?   1.738   3.601   8.882 1.000 96.340 ? 41  ALA A C   1 
ATOM 307  C CB  ? ALA A 1  41 ?   2.078   1.275   9.748 1.000 96.340 ? 41  ALA A CB  1 
ATOM 308  O O   ? ALA A 1  41 ?   1.327   4.405   9.722 1.000 96.340 ? 41  ALA A O   1 
ATOM 309  N N   ? HIS A 1  42 ?   2.653   3.929   8.001 1.000 93.660 ? 42  HIS A N   1 
ATOM 310  C CA  ? HIS A 1  42 ?   3.235   5.267   7.979 1.000 93.660 ? 42  HIS A CA  1 
ATOM 311  C C   ? HIS A 1  42 ?   2.219   6.302   7.508 1.000 93.660 ? 42  HIS A C   1 
ATOM 312  C CB  ? HIS A 1  42 ?   4.472   5.298   7.079 1.000 93.660 ? 42  HIS A CB  1 
ATOM 313  O O   ? HIS A 1  42 ?   2.480   7.506   7.566 1.000 93.660 ? 42  HIS A O   1 
ATOM 314  C CG  ? HIS A 1  42 ?   4.151   5.296   5.618 1.000 93.660 ? 42  HIS A CG  1 
ATOM 315  C CD2 ? HIS A 1  42 ?   3.911   6.315   4.759 1.000 93.660 ? 42  HIS A CD2 1 
ATOM 316  N ND1 ? HIS A 1  42 ?   4.044   4.137   4.881 1.000 93.660 ? 42  HIS A ND1 1 
ATOM 317  C CE1 ? HIS A 1  42 ?   3.752   4.444   3.628 1.000 93.660 ? 42  HIS A CE1 1 
ATOM 318  N NE2 ? HIS A 1  42 ?   3.666   5.759   3.528 1.000 93.660 ? 42  HIS A NE2 1 
ATOM 319  N N   ? CYS A 1  43 ?   1.015   5.796   7.197 1.000 92.460 ? 43  CYS A N   1 
ATOM 320  C CA  ? CYS A 1  43 ?  -0.064   6.661   6.732 1.000 92.460 ? 43  CYS A CA  1 
ATOM 321  C C   ? CYS A 1  43 ?  -0.950   7.100   7.891 1.000 92.460 ? 43  CYS A C   1 
ATOM 322  C CB  ? CYS A 1  43 ?  -0.907   5.945   5.677 1.000 92.460 ? 43  CYS A CB  1 
ATOM 323  O O   ? CYS A 1  43 ?  -1.910   7.847   7.696 1.000 92.460 ? 43  CYS A O   1 
ATOM 324  S SG  ? CYS A 1  43 ?  -0.109   5.834   4.060 1.000 92.460 ? 43  CYS A SG  1 
ATOM 325  N N   ? LYS A 1  44 ?  -0.650   6.506   9.026 1.000 90.520 ? 44  LYS A N   1 
ATOM 326  C CA  ? LYS A 1  44 ?  -1.510   6.750  10.180 1.000 90.520 ? 44  LYS A CA  1 
ATOM 327  C C   ? LYS A 1  44 ?  -1.621   8.243  10.477 1.000 90.520 ? 44  LYS A C   1 
ATOM 328  C CB  ? LYS A 1  44 ?  -0.983   6.009  11.410 1.000 90.520 ? 44  LYS A CB  1 
ATOM 329  O O   ? LYS A 1  44 ?  -0.607   8.930  10.619 1.000 90.520 ? 44  LYS A O   1 
ATOM 330  C CG  ? LYS A 1  44 ?  -1.864   6.150  12.642 1.000 90.520 ? 44  LYS A CG  1 
ATOM 331  C CD  ? LYS A 1  44 ?  -1.260   5.437  13.845 1.000 90.520 ? 44  LYS A CD  1 
ATOM 332  C CE  ? LYS A 1  44 ?  -2.076   5.679  15.108 1.000 90.520 ? 44  LYS A CE  1 
ATOM 333  N NZ  ? LYS A 1  44 ?  -1.437   5.061  16.308 1.000 90.520 ? 44  LYS A NZ  1 
ATOM 334  N N   ? MET A 1  45 ?  -2.857   8.773  10.387 1.000 81.330 ? 45  MET A N   1 
ATOM 335  C CA  ? MET A 1  45 ?  -3.228  10.153  10.686 1.000 81.330 ? 45  MET A CA  1 
ATOM 336  C C   ? MET A 1  45 ?  -4.591  10.214  11.367 1.000 81.330 ? 45  MET A C   1 
ATOM 337  C CB  ? MET A 1  45 ?  -3.244  10.995   9.409 1.000 81.330 ? 45  MET A CB  1 
ATOM 338  O O   ? MET A 1  45 ?  -5.410   9.307  11.210 1.000 81.330 ? 45  MET A O   1 
ATOM 339  C CG  ? MET A 1  45 ?  -4.229  10.502   8.361 1.000 81.330 ? 45  MET A CG  1 
ATOM 340  S SD  ? MET A 1  45 ?  -3.873  11.171   6.690 1.000 81.330 ? 45  MET A SD  1 
ATOM 341  C CE  ? MET A 1  45 ?  -3.959  12.951   7.034 1.000 81.330 ? 45  MET A CE  1 
ATOM 342  N N   ? ARG A 1  46 ?  -4.961  11.103  12.318 1.000 74.750 ? 46  ARG A N   1 
ATOM 343  C CA  ? ARG A 1  46 ?  -6.273  11.375  12.897 1.000 74.750 ? 46  ARG A CA  1 
ATOM 344  C C   ? ARG A 1  46 ?  -6.789  12.743  12.466 1.000 74.750 ? 46  ARG A C   1 
ATOM 345  C CB  ? ARG A 1  46 ?  -6.214  11.294  14.424 1.000 74.750 ? 46  ARG A CB  1 
ATOM 346  O O   ? ARG A 1  46 ?  -6.046  13.727  12.483 1.000 74.750 ? 46  ARG A O   1 
ATOM 347  C CG  ? ARG A 1  46 ?  -6.013   9.886  14.960 1.000 74.750 ? 46  ARG A CG  1 
ATOM 348  C CD  ? ARG A 1  46 ?  -6.183   9.827  16.471 1.000 74.750 ? 46  ARG A CD  1 
ATOM 349  N NE  ? ARG A 1  46 ?  -5.992   8.473  16.983 1.000 74.750 ? 46  ARG A NE  1 
ATOM 350  N NH1 ? ARG A 1  46 ?  -6.429   9.022  19.185 1.000 74.750 ? 46  ARG A NH1 1 
ATOM 351  N NH2 ? ARG A 1  46 ?  -5.918   6.861  18.617 1.000 74.750 ? 46  ARG A NH2 1 
ATOM 352  C CZ  ? ARG A 1  46 ?  -6.114   8.122  18.261 1.000 74.750 ? 46  ARG A CZ  1 
ATOM 353  N N   ? PRO A 1  47 ?  -8.270  12.800  11.923 1.000 62.380 ? 47  PRO A N   1 
ATOM 354  C CA  ? PRO A 1  47 ?  -9.271  11.815  11.506 1.000 62.380 ? 47  PRO A CA  1 
ATOM 355  C C   ? PRO A 1  47 ?  -9.207  11.506  10.012 1.000 62.380 ? 47  PRO A C   1 
ATOM 356  C CB  ? PRO A 1  47 ? -10.598  12.486  11.868 1.000 62.380 ? 47  PRO A CB  1 
ATOM 357  O O   ? PRO A 1  47 ?  -8.751  12.339   9.224 1.000 62.380 ? 47  PRO A O   1 
ATOM 358  C CG  ? PRO A 1  47 ? -10.292  13.949  11.893 1.000 62.380 ? 47  PRO A CG  1 
ATOM 359  C CD  ? PRO A 1  47 ?  -8.816  14.124  12.109 1.000 62.380 ? 47  PRO A CD  1 
ATOM 360  N N   ? PHE A 1  48 ?  -9.769  10.003   9.682 1.000 75.060 ? 48  PHE A N   1 
ATOM 361  C CA  ? PHE A 1  48 ?  -9.746   9.426   8.344 1.000 75.060 ? 48  PHE A CA  1 
ATOM 362  C C   ? PHE A 1  48 ? -11.139   9.436   7.726 1.000 75.060 ? 48  PHE A C   1 
ATOM 363  C CB  ? PHE A 1  48 ?  -9.200   7.996   8.383 1.000 75.060 ? 48  PHE A CB  1 
ATOM 364  O O   ? PHE A 1  48 ? -12.116   9.062   8.379 1.000 75.060 ? 48  PHE A O   1 
ATOM 365  C CG  ? PHE A 1  48 ?  -7.752   7.910   8.785 1.000 75.060 ? 48  PHE A CG  1 
ATOM 366  C CD1 ? PHE A 1  48 ?  -6.745   8.209   7.876 1.000 75.060 ? 48  PHE A CD1 1 
ATOM 367  C CD2 ? PHE A 1  48 ?  -7.399   7.529  10.073 1.000 75.060 ? 48  PHE A CD2 1 
ATOM 368  C CE1 ? PHE A 1  48 ?  -5.404   8.131   8.246 1.000 75.060 ? 48  PHE A CE1 1 
ATOM 369  C CE2 ? PHE A 1  48 ?  -6.061   7.448  10.450 1.000 75.060 ? 48  PHE A CE2 1 
ATOM 370  C CZ  ? PHE A 1  48 ?  -5.065   7.748   9.535 1.000 75.060 ? 48  PHE A CZ  1 
ATOM 371  N N   ? PHE A 1  49 ? -11.309  10.192   6.653 1.000 90.870 ? 49  PHE A N   1 
ATOM 372  C CA  ? PHE A 1  49 ? -12.401   9.834   5.755 1.000 90.870 ? 49  PHE A CA  1 
ATOM 373  C C   ? PHE A 1  49 ? -11.909   8.913   4.645 1.000 90.870 ? 49  PHE A C   1 
ATOM 374  C CB  ? PHE A 1  49 ? -13.037  11.090   5.153 1.000 90.870 ? 49  PHE A CB  1 
ATOM 375  O O   ? PHE A 1  49 ? -10.831   9.127   4.086 1.000 90.870 ? 49  PHE A O   1 
ATOM 376  C CG  ? PHE A 1  49 ? -13.648  12.011   6.175 1.000 90.870 ? 49  PHE A CG  1 
ATOM 377  C CD1 ? PHE A 1  49 ? -14.890  11.729   6.730 1.000 90.870 ? 49  PHE A CD1 1 
ATOM 378  C CD2 ? PHE A 1  49 ? -12.980  13.159   6.580 1.000 90.870 ? 49  PHE A CD2 1 
ATOM 379  C CE1 ? PHE A 1  49 ? -15.458  12.579   7.676 1.000 90.870 ? 49  PHE A CE1 1 
ATOM 380  C CE2 ? PHE A 1  49 ? -13.541  14.013   7.525 1.000 90.870 ? 49  PHE A CE2 1 
ATOM 381  C CZ  ? PHE A 1  49 ? -14.780  13.722   8.071 1.000 90.870 ? 49  PHE A CZ  1 
ATOM 382  N N   ? ILE A 1  50 ? -12.720   7.817   4.561 1.000 93.630 ? 50  ILE A N   1 
ATOM 383  C CA  ? ILE A 1  50 ? -12.384   6.861   3.512 1.000 93.630 ? 50  ILE A CA  1 
ATOM 384  C C   ? ILE A 1  50 ? -13.418   6.941   2.391 1.000 93.630 ? 50  ILE A C   1 
ATOM 385  C CB  ? ILE A 1  50 ? -12.303   5.421   4.065 1.000 93.630 ? 50  ILE A CB  1 
ATOM 386  O O   ? ILE A 1  50 ? -14.624   6.910   2.647 1.000 93.630 ? 50  ILE A O   1 
ATOM 387  C CG1 ? ILE A 1  50 ? -11.237   5.329   5.163 1.000 93.630 ? 50  ILE A CG1 1 
ATOM 388  C CG2 ? ILE A 1  50 ? -12.015   4.425   2.938 1.000 93.630 ? 50  ILE A CG2 1 
ATOM 389  C CD1 ? ILE A 1  50 ? -11.804   5.307   6.576 1.000 93.630 ? 50  ILE A CD1 1 
ATOM 390  N N   ? ARG A 1  51 ? -12.909   7.197   1.225 1.000 94.180 ? 51  ARG A N   1 
ATOM 391  C CA  ? ARG A 1  51 ? -13.789   7.178   0.062 1.000 94.180 ? 51  ARG A CA  1 
ATOM 392  C C   ? ARG A 1  51 ? -13.570   5.919  -0.770 1.000 94.180 ? 51  ARG A C   1 
ATOM 393  C CB  ? ARG A 1  51 ? -13.566   8.422  -0.801 1.000 94.180 ? 51  ARG A CB  1 
ATOM 394  O O   ? ARG A 1  51 ? -12.436   5.591  -1.124 1.000 94.180 ? 51  ARG A O   1 
ATOM 395  C CG  ? ARG A 1  51 ? -13.998   9.719  -0.136 1.000 94.180 ? 51  ARG A CG  1 
ATOM 396  C CD  ? ARG A 1  51 ? -13.773  10.920  -1.044 1.000 94.180 ? 51  ARG A CD  1 
ATOM 397  N NE  ? ARG A 1  51 ? -14.219  12.161  -0.416 1.000 94.180 ? 51  ARG A NE  1 
ATOM 398  N NH1 ? ARG A 1  51 ? -13.650  13.511  -2.202 1.000 94.180 ? 51  ARG A NH1 1 
ATOM 399  N NH2 ? ARG A 1  51 ? -14.585  14.426  -0.320 1.000 94.180 ? 51  ARG A NH2 1 
ATOM 400  C CZ  ? ARG A 1  51 ? -14.150  13.363  -0.981 1.000 94.180 ? 51  ARG A CZ  1 
ATOM 401  N N   ? LEU A 1  52 ? -14.691   5.174  -1.018 1.000 95.260 ? 52  LEU A N   1 
ATOM 402  C CA  ? LEU A 1  52 ? -14.712   3.982  -1.858 1.000 95.260 ? 52  LEU A CA  1 
ATOM 403  C C   ? LEU A 1  52 ? -15.491   4.237  -3.145 1.000 95.260 ? 52  LEU A C   1 
ATOM 404  C CB  ? LEU A 1  52 ? -15.328   2.803  -1.101 1.000 95.260 ? 52  LEU A CB  1 
ATOM 405  O O   ? LEU A 1  52 ? -16.356   5.115  -3.188 1.000 95.260 ? 52  LEU A O   1 
ATOM 406  C CG  ? LEU A 1  52 ? -14.623   2.384   0.190 1.000 95.260 ? 52  LEU A CG  1 
ATOM 407  C CD1 ? LEU A 1  52 ? -15.543   1.512   1.038 1.000 95.260 ? 52  LEU A CD1 1 
ATOM 408  C CD2 ? LEU A 1  52 ? -13.323   1.651  -0.124 1.000 95.260 ? 52  LEU A CD2 1 
ATOM 409  N N   ? GLY A 1  53 ? -15.036   3.483  -4.249 1.000 92.920 ? 53  GLY A N   1 
ATOM 410  C CA  ? GLY A 1  53 ? -15.795   3.563  -5.487 1.000 92.920 ? 53  GLY A CA  1 
ATOM 411  C C   ? GLY A 1  53 ? -15.488   4.810  -6.295 1.000 92.920 ? 53  GLY A C   1 
ATOM 412  O O   ? GLY A 1  53 ? -16.270   5.201  -7.164 1.000 92.920 ? 53  GLY A O   1 
ATOM 413  N N   ? GLU A 1  54 ? -14.278   5.458  -5.943 1.000 90.510 ? 54  GLU A N   1 
ATOM 414  C CA  ? GLU A 1  54 ? -13.847   6.690  -6.597 1.000 90.510 ? 54  GLU A CA  1 
ATOM 415  C C   ? GLU A 1  54 ? -12.989   6.392  -7.823 1.000 90.510 ? 54  GLU A C   1 
ATOM 416  C CB  ? GLU A 1  54 ? -13.074   7.577  -5.617 1.000 90.510 ? 54  GLU A CB  1 
ATOM 417  O O   ? GLU A 1  54 ? -12.131   5.507  -7.788 1.000 90.510 ? 54  GLU A O   1 
ATOM 418  C CG  ? GLU A 1  54 ? -13.958   8.282  -4.598 1.000 90.510 ? 54  GLU A CG  1 
ATOM 419  C CD  ? GLU A 1  54 ? -14.789   9.404  -5.199 1.000 90.510 ? 54  GLU A CD  1 
ATOM 420  O OE1 ? GLU A 1  54 ? -15.744   9.872  -4.539 1.000 90.510 ? 54  GLU A OE1 1 
ATOM 421  O OE2 ? GLU A 1  54 ? -14.484   9.817  -6.340 1.000 90.510 ? 54  GLU A OE2 1 
ATOM 422  N N   ? HIS A 1  55 ? -13.277   7.058  -8.927 1.000 90.620 ? 55  HIS A N   1 
ATOM 423  C CA  ? HIS A 1  55 ? -12.412   7.042 -10.101 1.000 90.620 ? 55  HIS A CA  1 
ATOM 424  C C   ? HIS A 1  55 ? -11.769   8.406 -10.331 1.000 90.620 ? 55  HIS A C   1 
ATOM 425  C CB  ? HIS A 1  55 ? -13.200   6.616 -11.342 1.000 90.620 ? 55  HIS A CB  1 
ATOM 426  O O   ? HIS A 1  55 ? -10.610   8.489 -10.743 1.000 90.620 ? 55  HIS A O   1 
ATOM 427  C CG  ? HIS A 1  55 ? -12.390   6.628 -12.599 1.000 90.620 ? 55  HIS A CG  1 
ATOM 428  C CD2 ? HIS A 1  55 ? -12.457   7.424 -13.692 1.000 90.620 ? 55  HIS A CD2 1 
ATOM 429  N ND1 ? HIS A 1  55 ? -11.368   5.735 -12.834 1.000 90.620 ? 55  HIS A ND1 1 
ATOM 430  C CE1 ? HIS A 1  55 ? -10.838   5.982 -14.020 1.000 90.620 ? 55  HIS A CE1 1 
ATOM 431  N NE2 ? HIS A 1  55 ? -11.482   7.003 -14.562 1.000 90.620 ? 55  HIS A NE2 1 
ATOM 432  N N   ? ASN A 1  56 ? -12.496   9.475 -10.083 1.000 90.950 ? 56  ASN A N   1 
ATOM 433  C CA  ? ASN A 1  56 ? -12.067  10.867 -10.168 1.000 90.950 ? 56  ASN A CA  1 
ATOM 434  C C   ? ASN A 1  56 ? -12.367  11.626  -8.879 1.000 90.950 ? 56  ASN A C   1 
ATOM 435  C CB  ? ASN A 1  56 ? -12.729  11.562 -11.360 1.000 90.950 ? 56  ASN A CB  1 
ATOM 436  O O   ? ASN A 1  56 ? -13.525  11.729  -8.470 1.000 90.950 ? 56  ASN A O   1 
ATOM 437  C CG  ? ASN A 1  56 ? -12.162  12.943 -11.620 1.000 90.950 ? 56  ASN A CG  1 
ATOM 438  N ND2 ? ASN A 1  56 ? -11.743  13.189 -12.856 1.000 90.950 ? 56  ASN A ND2 1 
ATOM 439  O OD1 ? ASN A 1  56 ? -12.099  13.782 -10.718 1.000 90.950 ? 56  ASN A OD1 1 
ATOM 440  N N   ? LEU A 1  57 ? -11.285  12.171  -8.262 1.000 88.200 ? 57  LEU A N   1 
ATOM 441  C CA  ? LEU A 1  57 ? -11.402  12.771  -6.937 1.000 88.200 ? 57  LEU A CA  1 
ATOM 442  C C   ? LEU A 1  57 ? -12.124  14.112  -7.009 1.000 88.200 ? 57  LEU A C   1 
ATOM 443  C CB  ? LEU A 1  57 ? -10.018  12.956  -6.309 1.000 88.200 ? 57  LEU A CB  1 
ATOM 444  O O   ? LEU A 1  57 ? -12.631  14.603  -5.998 1.000 88.200 ? 57  LEU A O   1 
ATOM 445  C CG  ? LEU A 1  57 ?  -9.250  11.678  -5.971 1.000 88.200 ? 57  LEU A CG  1 
ATOM 446  C CD1 ? LEU A 1  57 ?  -7.880  12.020  -5.394 1.000 88.200 ? 57  LEU A CD1 1 
ATOM 447  C CD2 ? LEU A 1  57 ? -10.046  10.817  -4.997 1.000 88.200 ? 57  LEU A CD2 1 
ATOM 448  N N   ? LYS A 1  58 ? -12.397  14.715  -8.173 1.000 86.360 ? 58  LYS A N   1 
ATOM 449  C CA  ? LYS A 1  58 ? -12.985  16.042  -8.332 1.000 86.360 ? 58  LYS A CA  1 
ATOM 450  C C   ? LYS A 1  58 ? -14.392  15.953  -8.917 1.000 86.360 ? 58  LYS A C   1 
ATOM 451  C CB  ? LYS A 1  58 ? -12.102  16.918  -9.221 1.000 86.360 ? 58  LYS A CB  1 
ATOM 452  O O   ? LYS A 1  58 ? -15.173  16.901  -8.814 1.000 86.360 ? 58  LYS A O   1 
ATOM 453  C CG  ? LYS A 1  58 ? -10.831  17.407  -8.542 1.000 86.360 ? 58  LYS A CG  1 
ATOM 454  C CD  ? LYS A 1  58 ? -10.154  18.507  -9.349 1.000 86.360 ? 58  LYS A CD  1 
ATOM 455  C CE  ? LYS A 1  58 ?  -8.948  19.079  -8.615 1.000 86.360 ? 58  LYS A CE  1 
ATOM 456  N NZ  ? LYS A 1  58 ?  -8.297  20.176  -9.391 1.000 86.360 ? 58  LYS A NZ  1 
ATOM 457  N N   ? ARG A 1  59 ? -14.732  14.728  -9.448 1.000 86.560 ? 59  ARG A N   1 
ATOM 458  C CA  ? ARG A 1  59 ? -16.027  14.554 -10.098 1.000 86.560 ? 59  ARG A CA  1 
ATOM 459  C C   ? ARG A 1  59 ? -16.920  13.612  -9.297 1.000 86.560 ? 59  ARG A C   1 
ATOM 460  C CB  ? ARG A 1  59 ? -15.847  14.021 -11.521 1.000 86.560 ? 59  ARG A CB  1 
ATOM 461  O O   ? ARG A 1  59 ? -16.489  12.527  -8.901 1.000 86.560 ? 59  ARG A O   1 
ATOM 462  C CG  ? ARG A 1  59 ? -17.126  14.015 -12.342 1.000 86.560 ? 59  ARG A CG  1 
ATOM 463  C CD  ? ARG A 1  59 ? -16.869  13.598 -13.784 1.000 86.560 ? 59  ARG A CD  1 
ATOM 464  N NE  ? ARG A 1  59 ? -16.544  12.178 -13.885 1.000 86.560 ? 59  ARG A NE  1 
ATOM 465  N NH1 ? ARG A 1  59 ? -16.116  12.225 -16.154 1.000 86.560 ? 59  ARG A NH1 1 
ATOM 466  N NH2 ? ARG A 1  59 ? -15.920  10.262 -14.987 1.000 86.560 ? 59  ARG A NH2 1 
ATOM 467  C CZ  ? ARG A 1  59 ? -16.194  11.558 -15.008 1.000 86.560 ? 59  ARG A CZ  1 
ATOM 468  N N   ? LEU A 1  60 ? -18.162  14.089  -9.026 1.000 80.060 ? 60  LEU A N   1 
ATOM 469  C CA  ? LEU A 1  60 ? -19.153  13.242  -8.371 1.000 80.060 ? 60  LEU A CA  1 
ATOM 470  C C   ? LEU A 1  60 ? -19.796  12.285  -9.369 1.000 80.060 ? 60  LEU A C   1 
ATOM 471  C CB  ? LEU A 1  60 ? -20.230  14.097  -7.699 1.000 80.060 ? 60  LEU A CB  1 
ATOM 472  O O   ? LEU A 1  60 ? -20.409  12.721 -10.346 1.000 80.060 ? 60  LEU A O   1 
ATOM 473  C CG  ? LEU A 1  60 ? -19.788  14.912  -6.482 1.000 80.060 ? 60  LEU A CG  1 
ATOM 474  C CD1 ? LEU A 1  60 ? -20.881  15.896  -6.078 1.000 80.060 ? 60  LEU A CD1 1 
ATOM 475  C CD2 ? LEU A 1  60 ? -19.436  13.990  -5.320 1.000 80.060 ? 60  LEU A CD2 1 
ATOM 476  N N   ? ASP A 1  61 ? -19.560  11.057  -9.301 1.000 81.120 ? 61  ASP A N   1 
ATOM 477  C CA  ? ASP A 1  61 ? -20.161  10.126 -10.250 1.000 81.120 ? 61  ASP A CA  1 
ATOM 478  C C   ? ASP A 1  61 ? -21.153   9.197  -9.555 1.000 81.120 ? 61  ASP A C   1 
ATOM 479  C CB  ? ASP A 1  61 ? -19.079   9.307 -10.957 1.000 81.120 ? 61  ASP A CB  1 
ATOM 480  O O   ? ASP A 1  61 ? -21.617   8.220 -10.148 1.000 81.120 ? 61  ASP A O   1 
ATOM 481  C CG  ? ASP A 1  61 ? -18.290   8.423 -10.007 1.000 81.120 ? 61  ASP A CG  1 
ATOM 482  O OD1 ? ASP A 1  61 ? -18.679   8.297  -8.826 1.000 81.120 ? 61  ASP A OD1 1 
ATOM 483  O OD2 ? ASP A 1  61 ? -17.268   7.849 -10.443 1.000 81.120 ? 61  ASP A OD2 1 
ATOM 484  N N   ? TRP A 1  62 ? -21.459   9.524  -8.127 1.000 81.200 ? 62  TRP A N   1 
ATOM 485  C CA  ? TRP A 1  62 ? -22.497   8.919  -7.299 1.000 81.200 ? 62  TRP A CA  1 
ATOM 486  C C   ? TRP A 1  62 ? -22.171   7.459  -6.998 1.000 81.200 ? 62  TRP A C   1 
ATOM 487  C CB  ? TRP A 1  62 ? -23.861   9.020  -7.986 1.000 81.200 ? 62  TRP A CB  1 
ATOM 488  O O   ? TRP A 1  62 ? -23.016   6.722  -6.485 1.000 81.200 ? 62  TRP A O   1 
ATOM 489  C CG  ? TRP A 1  62 ? -24.327  10.427  -8.212 1.000 81.200 ? 62  TRP A CG  1 
ATOM 490  C CD1 ? TRP A 1  62 ? -24.307  11.123  -9.388 1.000 81.200 ? 62  TRP A CD1 1 
ATOM 491  C CD2 ? TRP A 1  62 ? -24.878  11.311  -7.231 1.000 81.200 ? 62  TRP A CD2 1 
ATOM 492  C CE2 ? TRP A 1  62 ? -25.171  12.529  -7.884 1.000 81.200 ? 62  TRP A CE2 1 
ATOM 493  C CE3 ? TRP A 1  62 ? -25.154  11.192  -5.862 1.000 81.200 ? 62  TRP A CE3 1 
ATOM 494  N NE1 ? TRP A 1  62 ? -24.814  12.388  -9.198 1.000 81.200 ? 62  TRP A NE1 1 
ATOM 495  C CH2 ? TRP A 1  62 ? -25.987  13.477  -5.875 1.000 81.200 ? 62  TRP A CH2 1 
ATOM 496  C CZ2 ? TRP A 1  62 ? -25.727  13.621  -7.214 1.000 81.200 ? 62  TRP A CZ2 1 
ATOM 497  C CZ3 ? TRP A 1  62 ? -25.707  12.280  -5.197 1.000 81.200 ? 62  TRP A CZ3 1 
ATOM 498  N N   ? SER A 1  63 ? -21.074   6.998  -7.395 1.000 83.150 ? 63  SER A N   1 
ATOM 499  C CA  ? SER A 1  63 ? -20.594   5.656  -7.083 1.000 83.150 ? 63  SER A CA  1 
ATOM 500  C C   ? SER A 1  63 ? -19.811   5.639  -5.775 1.000 83.150 ? 63  SER A C   1 
ATOM 501  C CB  ? SER A 1  63 ? -19.718   5.122  -8.218 1.000 83.150 ? 63  SER A CB  1 
ATOM 502  O O   ? SER A 1  63 ? -19.517   4.570  -5.235 1.000 83.150 ? 63  SER A O   1 
ATOM 503  O OG  ? SER A 1  63 ? -18.549   5.910  -8.364 1.000 83.150 ? 63  SER A OG  1 
ATOM 504  N N   ? GLU A 1  64 ? -19.608   6.795  -5.070 1.000 88.960 ? 64  GLU A N   1 
ATOM 505  C CA  ? GLU A 1  64 ? -18.738   6.947  -3.908 1.000 88.960 ? 64  GLU A CA  1 
ATOM 506  C C   ? GLU A 1  64 ? -19.477   6.606  -2.617 1.000 88.960 ? 64  GLU A C   1 
ATOM 507  C CB  ? GLU A 1  64 ? -18.182   8.372  -3.834 1.000 88.960 ? 64  GLU A CB  1 
ATOM 508  O O   ? GLU A 1  64 ? -20.662   6.914  -2.474 1.000 88.960 ? 64  GLU A O   1 
ATOM 509  C CG  ? GLU A 1  64 ? -17.368   8.778  -5.055 1.000 88.960 ? 64  GLU A CG  1 
ATOM 510  C CD  ? GLU A 1  64 ? -18.212   9.390  -6.161 1.000 88.960 ? 64  GLU A CD  1 
ATOM 511  O OE1 ? GLU A 1  64 ? -17.638   9.943  -7.127 1.000 88.960 ? 64  GLU A OE1 1 
ATOM 512  O OE2 ? GLU A 1  64 ? -19.457   9.319  -6.061 1.000 88.960 ? 64  GLU A OE2 1 
ATOM 513  N N   ? GLN A 1  65 ? -18.794   5.885  -1.862 1.000 93.620 ? 65  GLN A N   1 
ATOM 514  C CA  ? GLN A 1  65 ? -19.200   5.647  -0.480 1.000 93.620 ? 65  GLN A CA  1 
ATOM 515  C C   ? GLN A 1  65 ? -18.226   6.296   0.499 1.000 93.620 ? 65  GLN A C   1 
ATOM 516  C CB  ? GLN A 1  65 ? -19.304   4.147  -0.201 1.000 93.620 ? 65  GLN A CB  1 
ATOM 517  O O   ? GLN A 1  65 ? -17.028   6.005   0.476 1.000 93.620 ? 65  GLN A O   1 
ATOM 518  C CG  ? GLN A 1  65 ? -20.279   3.417  -1.115 1.000 93.620 ? 65  GLN A CG  1 
ATOM 519  C CD  ? GLN A 1  65 ? -20.382   1.937  -0.801 1.000 93.620 ? 65  GLN A CD  1 
ATOM 520  N NE2 ? GLN A 1  65 ? -20.353   1.107  -1.838 1.000 93.620 ? 65  GLN A NE2 1 
ATOM 521  O OE1 ? GLN A 1  65 ? -20.485   1.542   0.365 1.000 93.620 ? 65  GLN A OE1 1 
ATOM 522  N N   ? ILE A 1  66 ? -18.772   7.270   1.224 1.000 93.500 ? 66  ILE A N   1 
ATOM 523  C CA  ? ILE A 1  66 ? -17.940   7.907   2.238 1.000 93.500 ? 66  ILE A CA  1 
ATOM 524  C C   ? ILE A 1  66 ? -18.101   7.179   3.571 1.000 93.500 ? 66  ILE A C   1 
ATOM 525  C CB  ? ILE A 1  66 ? -18.290   9.403   2.399 1.000 93.500 ? 66  ILE A CB  1 
ATOM 526  O O   ? ILE A 1  66 ? -19.218   7.030   4.072 1.000 93.500 ? 66  ILE A O   1 
ATOM 527  C CG1 ? ILE A 1  66 ? -18.098  10.143   1.070 1.000 93.500 ? 66  ILE A CG1 1 
ATOM 528  C CG2 ? ILE A 1  66 ? -17.446  10.039   3.507 1.000 93.500 ? 66  ILE A CG2 1 
ATOM 529  C CD1 ? ILE A 1  66 ? -18.608  11.577   1.080 1.000 93.500 ? 66  ILE A CD1 1 
ATOM 530  N N   ? LYS A 1  67 ? -16.910   6.670   4.019 1.000 94.080 ? 67  LYS A N   1 
ATOM 531  C CA  ? LYS A 1  67 ? -16.900   5.942   5.285 1.000 94.080 ? 67  LYS A CA  1 
ATOM 532  C C   ? LYS A 1  67 ? -16.042   6.658   6.324 1.000 94.080 ? 67  LYS A C   1 
ATOM 533  C CB  ? LYS A 1  67 ? -16.391   4.514   5.079 1.000 94.080 ? 67  LYS A CB  1 
ATOM 534  O O   ? LYS A 1  67 ? -15.099   7.371   5.974 1.000 94.080 ? 67  LYS A O   1 
ATOM 535  C CG  ? LYS A 1  67 ? -17.209   3.703   4.085 1.000 94.080 ? 67  LYS A CG  1 
ATOM 536  C CD  ? LYS A 1  67 ? -18.627   3.467   4.588 1.000 94.080 ? 67  LYS A CD  1 
ATOM 537  C CE  ? LYS A 1  67 ? -19.427   2.602   3.623 1.000 94.080 ? 67  LYS A CE  1 
ATOM 538  N NZ  ? LYS A 1  67 ? -20.831   2.402   4.092 1.000 94.080 ? 67  LYS A NZ  1 
ATOM 539  N N   ? ILE A 1  68 ? -16.456   6.501   7.562 1.000 92.570 ? 68  ILE A N   1 
ATOM 540  C CA  ? ILE A 1  68 ? -15.665   7.027   8.670 1.000 92.570 ? 68  ILE A CA  1 
ATOM 541  C C   ? ILE A 1  68 ? -14.870   5.896   9.318 1.000 92.570 ? 68  ILE A C   1 
ATOM 542  C CB  ? ILE A 1  68 ? -16.558   7.725   9.720 1.000 92.570 ? 68  ILE A CB  1 
ATOM 543  O O   ? ILE A 1  68 ? -15.389   4.794   9.510 1.000 92.570 ? 68  ILE A O   1 
ATOM 544  C CG1 ? ILE A 1  68 ? -17.292   8.914   9.091 1.000 92.570 ? 68  ILE A CG1 1 
ATOM 545  C CG2 ? ILE A 1  68 ? -15.726   8.171  10.926 1.000 92.570 ? 68  ILE A CG2 1 
ATOM 546  C CD1 ? ILE A 1  68 ? -18.358   9.529   9.988 1.000 92.570 ? 68  ILE A CD1 1 
ATOM 547  N N   ? ALA A 1  69 ? -13.587   6.264   9.550 1.000 93.070 ? 69  ALA A N   1 
ATOM 548  C CA  ? ALA A 1  69 ? -12.763   5.291  10.262 1.000 93.070 ? 69  ALA A CA  1 
ATOM 549  C C   ? ALA A 1  69 ? -13.143   5.228  11.739 1.000 93.070 ? 69  ALA A C   1 
ATOM 550  C CB  ? ALA A 1  69 ? -11.283   5.635  10.111 1.000 93.070 ? 69  ALA A CB  1 
ATOM 551  O O   ? ALA A 1  69 ? -13.190   6.255  12.419 1.000 93.070 ? 69  ALA A O   1 
ATOM 552  N N   ? TYR A 1  70 ? -13.497   4.015  12.195 1.000 90.820 ? 70  TYR A N   1 
ATOM 553  C CA  ? TYR A 1  70 ? -13.894   3.763  13.576 1.000 90.820 ? 70  TYR A CA  1 
ATOM 554  C C   ? TYR A 1  70 ? -12.678   3.470  14.448 1.000 90.820 ? 70  TYR A C   1 
ATOM 555  C CB  ? TYR A 1  70 ? -14.881   2.594  13.647 1.000 90.820 ? 70  TYR A CB  1 
ATOM 556  O O   ? TYR A 1  70 ? -12.585   3.956  15.577 1.000 90.820 ? 70  TYR A O   1 
ATOM 557  C CG  ? TYR A 1  70 ? -15.209   2.161  15.055 1.000 90.820 ? 70  TYR A CG  1 
ATOM 558  C CD1 ? TYR A 1  70 ? -14.763   0.938  15.551 1.000 90.820 ? 70  TYR A CD1 1 
ATOM 559  C CD2 ? TYR A 1  70 ? -15.967   2.973  15.892 1.000 90.820 ? 70  TYR A CD2 1 
ATOM 560  C CE1 ? TYR A 1  70 ? -15.064   0.535  16.848 1.000 90.820 ? 70  TYR A CE1 1 
ATOM 561  C CE2 ? TYR A 1  70 ? -16.274   2.580  17.191 1.000 90.820 ? 70  TYR A CE2 1 
ATOM 562  O OH  ? TYR A 1  70 ? -16.121   0.967  18.943 1.000 90.820 ? 70  TYR A OH  1 
ATOM 563  C CZ  ? TYR A 1  70 ? -15.819   1.361  17.659 1.000 90.820 ? 70  TYR A CZ  1 
ATOM 564  N N   ? LYS A 1  71 ? -11.782   2.718  13.781 1.000 93.050 ? 71  LYS A N   1 
ATOM 565  C CA  ? LYS A 1  71 ? -10.611   2.228  14.501 1.000 93.050 ? 71  LYS A CA  1 
ATOM 566  C C   ? LYS A 1  71 ?  -9.443   1.984  13.550 1.000 93.050 ? 71  LYS A C   1 
ATOM 567  C CB  ? LYS A 1  71 ? -10.946   0.943  15.259 1.000 93.050 ? 71  LYS A CB  1 
ATOM 568  O O   ? LYS A 1  71 ?  -9.642   1.550  12.413 1.000 93.050 ? 71  LYS A O   1 
ATOM 569  C CG  ? LYS A 1  71 ?  -9.842   0.468  16.192 1.000 93.050 ? 71  LYS A CG  1 
ATOM 570  C CD  ? LYS A 1  71 ? -10.272  -0.756  16.990 1.000 93.050 ? 71  LYS A CD  1 
ATOM 571  C CE  ? LYS A 1  71 ?  -9.208  -1.169  17.999 1.000 93.050 ? 71  LYS A CE  1 
ATOM 572  N NZ  ? LYS A 1  71 ?  -9.656  -2.322  18.835 1.000 93.050 ? 71  LYS A NZ  1 
ATOM 573  N N   ? VAL A 1  72 ?  -8.230   2.338  14.093 1.000 94.540 ? 72  VAL A N   1 
ATOM 574  C CA  ? VAL A 1  72 ?  -7.012   2.078  13.333 1.000 94.540 ? 72  VAL A CA  1 
ATOM 575  C C   ? VAL A 1  72 ?  -6.080   1.179  14.142 1.000 94.540 ? 72  VAL A C   1 
ATOM 576  C CB  ? VAL A 1  72 ?  -6.289   3.390  12.953 1.000 94.540 ? 72  VAL A CB  1 
ATOM 577  O O   ? VAL A 1  72 ?  -5.747   1.490  15.288 1.000 94.540 ? 72  VAL A O   1 
ATOM 578  C CG1 ? VAL A 1  72 ?  -5.013   3.096  12.167 1.000 94.540 ? 72  VAL A CG1 1 
ATOM 579  C CG2 ? VAL A 1  72 ?  -7.219   4.297  12.149 1.000 94.540 ? 72  VAL A CG2 1 
ATOM 580  N N   ? ILE A 1  73 ?  -5.669   0.048  13.486 1.000 96.500 ? 73  ILE A N   1 
ATOM 581  C CA  ? ILE A 1  73 ?  -4.783  -0.911  14.137 1.000 96.500 ? 73  ILE A CA  1 
ATOM 582  C C   ? ILE A 1  73 ?  -3.475  -1.018  13.355 1.000 96.500 ? 73  ILE A C   1 
ATOM 583  C CB  ? ILE A 1  73 ?  -5.448  -2.300  14.263 1.000 96.500 ? 73  ILE A CB  1 
ATOM 584  O O   ? ILE A 1  73 ?  -3.461  -1.501  12.220 1.000 96.500 ? 73  ILE A O   1 
ATOM 585  C CG1 ? ILE A 1  73 ?  -6.770  -2.191  15.032 1.000 96.500 ? 73  ILE A CG1 1 
ATOM 586  C CG2 ? ILE A 1  73 ?  -4.500  -3.293  14.941 1.000 96.500 ? 73  ILE A CG2 1 
ATOM 587  C CD1 ? ILE A 1  73 ?  -7.577  -3.482  15.061 1.000 96.500 ? 73  ILE A CD1 1 
ATOM 588  N N   ? VAL A 1  74 ?  -2.353  -0.513  14.043 1.000 97.210 ? 74  VAL A N   1 
ATOM 589  C CA  ? VAL A 1  74 ?  -1.027  -0.627  13.447 1.000 97.210 ? 74  VAL A CA  1 
ATOM 590  C C   ? VAL A 1  74 ?  -0.396  -1.961  13.838 1.000 97.210 ? 74  VAL A C   1 
ATOM 591  C CB  ? VAL A 1  74 ?  -0.110   0.541  13.874 1.000 97.210 ? 74  VAL A CB  1 
ATOM 592  O O   ? VAL A 1  74 ?  -0.583  -2.438  14.960 1.000 97.210 ? 74  VAL A O   1 
ATOM 593  C CG1 ? VAL A 1  74 ?   1.325   0.299  13.411 1.000 97.210 ? 74  VAL A CG1 1 
ATOM 594  C CG2 ? VAL A 1  74 ?  -0.638   1.863  13.320 1.000 97.210 ? 74  VAL A CG2 1 
ATOM 595  N N   ? HIS A 1  75 ?   0.240  -2.539  12.771 1.000 97.920 ? 75  HIS A N   1 
ATOM 596  C CA  ? HIS A 1  75 ?   0.949  -3.774  13.089 1.000 97.920 ? 75  HIS A CA  1 
ATOM 597  C C   ? HIS A 1  75 ?   1.876  -3.584  14.285 1.000 97.920 ? 75  HIS A C   1 
ATOM 598  C CB  ? HIS A 1  75 ?   1.747  -4.261  11.879 1.000 97.920 ? 75  HIS A CB  1 
ATOM 599  O O   ? HIS A 1  75 ?   2.633  -2.613  14.341 1.000 97.920 ? 75  HIS A O   1 
ATOM 600  C CG  ? HIS A 1  75 ?   2.237  -5.668  12.010 1.000 97.920 ? 75  HIS A CG  1 
ATOM 601  C CD2 ? HIS A 1  75 ?   1.800  -6.818  11.445 1.000 97.920 ? 75  HIS A CD2 1 
ATOM 602  N ND1 ? HIS A 1  75 ?   3.305  -6.013  12.809 1.000 97.920 ? 75  HIS A ND1 1 
ATOM 603  C CE1 ? HIS A 1  75 ?   3.505  -7.317  12.728 1.000 97.920 ? 75  HIS A CE1 1 
ATOM 604  N NE2 ? HIS A 1  75 ?   2.605  -7.830  11.907 1.000 97.920 ? 75  HIS A NE2 1 
ATOM 605  N N   ? PRO A 1  76 ?   1.894  -4.491  15.272 1.000 96.930 ? 76  PRO A N   1 
ATOM 606  C CA  ? PRO A 1  76 ?   2.660  -4.354  16.513 1.000 96.930 ? 76  PRO A CA  1 
ATOM 607  C C   ? PRO A 1  76 ?   4.168  -4.323  16.276 1.000 96.930 ? 76  PRO A C   1 
ATOM 608  C CB  ? PRO A 1  76 ?   2.259  -5.596  17.314 1.000 96.930 ? 76  PRO A CB  1 
ATOM 609  O O   ? PRO A 1  76 ?   4.913  -3.771  17.089 1.000 96.930 ? 76  PRO A O   1 
ATOM 610  C CG  ? PRO A 1  76 ?   1.706  -6.543  16.298 1.000 96.930 ? 76  PRO A CG  1 
ATOM 611  C CD  ? PRO A 1  76 ?   1.104  -5.744  15.178 1.000 96.930 ? 76  PRO A CD  1 
ATOM 612  N N   ? GLY A 1  77 ?   4.594  -4.904  15.214 1.000 97.100 ? 77  GLY A N   1 
ATOM 613  C CA  ? GLY A 1  77 ?   6.015  -4.967  14.913 1.000 97.100 ? 77  GLY A CA  1 
ATOM 614  C C   ? GLY A 1  77 ?   6.479  -3.856  13.990 1.000 97.100 ? 77  GLY A C   1 
ATOM 615  O O   ? GLY A 1  77 ?   7.594  -3.902  13.467 1.000 97.100 ? 77  GLY A O   1 
ATOM 616  N N   ? TYR A 1  78 ?   5.611  -2.842  13.727 1.000 97.340 ? 78  TYR A N   1 
ATOM 617  C CA  ? TYR A 1  78 ?   5.976  -1.744  12.840 1.000 97.340 ? 78  TYR A CA  1 
ATOM 618  C C   ? TYR A 1  78 ?   7.160  -0.963  13.398 1.000 97.340 ? 78  TYR A C   1 
ATOM 619  C CB  ? TYR A 1  78 ?   4.785  -0.804  12.628 1.000 97.340 ? 78  TYR A CB  1 
ATOM 620  O O   ? TYR A 1  78 ?   7.138  -0.532  14.553 1.000 97.340 ? 78  TYR A O   1 
ATOM 621  C CG  ? TYR A 1  78 ?   5.130   0.451  11.865 1.000 97.340 ? 78  TYR A CG  1 
ATOM 622  C CD1 ? TYR A 1  78 ?   4.856   1.710  12.395 1.000 97.340 ? 78  TYR A CD1 1 
ATOM 623  C CD2 ? TYR A 1  78 ?   5.730   0.382  10.612 1.000 97.340 ? 78  TYR A CD2 1 
ATOM 624  C CE1 ? TYR A 1  78 ?   5.170   2.870  11.695 1.000 97.340 ? 78  TYR A CE1 1 
ATOM 625  C CE2 ? TYR A 1  78 ?   6.049   1.535   9.903 1.000 97.340 ? 78  TYR A CE2 1 
ATOM 626  O OH  ? TYR A 1  78 ?   6.080   3.917   9.754 1.000 97.340 ? 78  TYR A OH  1 
ATOM 627  C CZ  ? TYR A 1  78 ?   5.766   2.773  10.452 1.000 97.340 ? 78  TYR A CZ  1 
ATOM 628  N N   ? ASP A 1  79 ?   8.189  -0.812  12.572 1.000 96.250 ? 79  ASP A N   1 
ATOM 629  C CA  ? ASP A 1  79 ?   9.377  -0.014  12.860 1.000 96.250 ? 79  ASP A CA  1 
ATOM 630  C C   ? ASP A 1  79 ?   9.407   1.254  12.010 1.000 96.250 ? 79  ASP A C   1 
ATOM 631  C CB  ? ASP A 1  79 ?  10.646  -0.836  12.625 1.000 96.250 ? 79  ASP A CB  1 
ATOM 632  O O   ? ASP A 1  79 ?   9.669   1.194  10.807 1.000 96.250 ? 79  ASP A O   1 
ATOM 633  C CG  ? ASP A 1  79 ?  11.912  -0.103  13.033 1.000 96.250 ? 79  ASP A CG  1 
ATOM 634  O OD1 ? ASP A 1  79 ?  11.906   1.146  13.078 1.000 96.250 ? 79  ASP A OD1 1 
ATOM 635  O OD2 ? ASP A 1  79 ?  12.925  -0.781  13.310 1.000 96.250 ? 79  ASP A OD2 1 
ATOM 636  N N   ? PRO A 1  80 ?   9.302   2.470  12.567 1.000 93.360 ? 80  PRO A N   1 
ATOM 637  C CA  ? PRO A 1  80 ?   9.187   3.723  11.817 1.000 93.360 ? 80  PRO A CA  1 
ATOM 638  C C   ? PRO A 1  80 ?  10.490   4.120  11.127 1.000 93.360 ? 80  PRO A C   1 
ATOM 639  C CB  ? PRO A 1  80 ?   8.805   4.743  12.892 1.000 93.360 ? 80  PRO A CB  1 
ATOM 640  O O   ? PRO A 1  80 ?  10.470   4.865  10.145 1.000 93.360 ? 80  PRO A O   1 
ATOM 641  C CG  ? PRO A 1  80 ?   9.192   4.099  14.184 1.000 93.360 ? 80  PRO A CG  1 
ATOM 642  C CD  ? PRO A 1  80 ?   9.061   2.611  14.034 1.000 93.360 ? 80  PRO A CD  1 
ATOM 643  N N   ? GLN A 1  81 ?  11.602   3.541  11.664 1.000 91.460 ? 81  GLN A N   1 
ATOM 644  C CA  ? GLN A 1  81 ?  12.897   3.870  11.078 1.000 91.460 ? 81  GLN A CA  1 
ATOM 645  C C   ? GLN A 1  81 ?  13.137   3.078   9.796 1.000 91.460 ? 81  GLN A C   1 
ATOM 646  C CB  ? GLN A 1  81 ?  14.022   3.603  12.079 1.000 91.460 ? 81  GLN A CB  1 
ATOM 647  O O   ? GLN A 1  81 ?  13.542   3.643   8.778 1.000 91.460 ? 81  GLN A O   1 
ATOM 648  C CG  ? GLN A 1  81 ?  14.076   4.603  13.226 1.000 91.460 ? 81  GLN A CG  1 
ATOM 649  C CD  ? GLN A 1  81 ?  15.285   4.406  14.121 1.000 91.460 ? 81  GLN A CD  1 
ATOM 650  N NE2 ? GLN A 1  81 ?  15.513   5.352  15.026 1.000 91.460 ? 81  GLN A NE2 1 
ATOM 651  O OE1 ? GLN A 1  81 ?  16.008   3.412  14.000 1.000 91.460 ? 81  GLN A OE1 1 
ATOM 652  N N   ? THR A 1  82 ?  12.823   1.819   9.846 1.000 92.810 ? 82  THR A N   1 
ATOM 653  C CA  ? THR A 1  82 ?  13.134   0.946   8.719 1.000 92.810 ? 82  THR A CA  1 
ATOM 654  C C   ? THR A 1  82 ?  11.887   0.683   7.879 1.000 92.810 ? 82  THR A C   1 
ATOM 655  C CB  ? THR A 1  82 ?  13.726  -0.393   9.196 1.000 92.810 ? 82  THR A CB  1 
ATOM 656  O O   ? THR A 1  82 ?  11.982   0.180   6.757 1.000 92.810 ? 82  THR A O   1 
ATOM 657  C CG2 ? THR A 1  82 ?  14.940  -0.169  10.091 1.000 92.810 ? 82  THR A CG2 1 
ATOM 658  O OG1 ? THR A 1  82 ?  12.730  -1.114   9.931 1.000 92.810 ? 82  THR A OG1 1 
ATOM 659  N N   ? LYS A 1  83 ?  10.822   1.126   8.393 1.000 94.730 ? 83  LYS A N   1 
ATOM 660  C CA  ? LYS A 1  83 ?   9.510   0.887   7.799 1.000 94.730 ? 83  LYS A CA  1 
ATOM 661  C C   ? LYS A 1  83 ?   9.218  -0.607   7.691 1.000 94.730 ? 83  LYS A C   1 
ATOM 662  C CB  ? LYS A 1  83 ?   9.418   1.540   6.418 1.000 94.730 ? 83  LYS A CB  1 
ATOM 663  O O   ? LYS A 1  83 ?   8.407  -1.028   6.864 1.000 94.730 ? 83  LYS A O   1 
ATOM 664  C CG  ? LYS A 1  83 ?   9.669   3.040   6.425 1.000 94.730 ? 83  LYS A CG  1 
ATOM 665  C CD  ? LYS A 1  83 ?   8.601   3.782   7.220 1.000 94.730 ? 83  LYS A CD  1 
ATOM 666  C CE  ? LYS A 1  83 ?   8.782   5.291   7.127 1.000 94.730 ? 83  LYS A CE  1 
ATOM 667  N NZ  ? LYS A 1  83 ?   7.819   6.019   8.006 1.000 94.730 ? 83  LYS A NZ  1 
ATOM 668  N N   ? ASN A 1  84 ?   9.964  -1.430   8.414 1.000 96.410 ? 84  ASN A N   1 
ATOM 669  C CA  ? ASN A 1  84 ?   9.647  -2.849   8.537 1.000 96.410 ? 84  ASN A CA  1 
ATOM 670  C C   ? ASN A 1  84 ?   8.283  -3.064   9.186 1.000 96.410 ? 84  ASN A C   1 
ATOM 671  C CB  ? ASN A 1  84 ?  10.734  -3.575   9.333 1.000 96.410 ? 84  ASN A CB  1 
ATOM 672  O O   ? ASN A 1  84 ?   7.948  -2.405  10.172 1.000 96.410 ? 84  ASN A O   1 
ATOM 673  C CG  ? ASN A 1  84 ?  10.673  -5.080   9.164 1.000 96.410 ? 84  ASN A CG  1 
ATOM 674  N ND2 ? ASN A 1  84 ?  10.896  -5.808  10.252 1.000 96.410 ? 84  ASN A ND2 1 
ATOM 675  O OD1 ? ASN A 1  84 ?  10.429  -5.585   8.066 1.000 96.410 ? 84  ASN A OD1 1 
ATOM 676  N N   ? ASN A 1  85 ?   7.458  -3.952   8.608 1.000 97.240 ? 85  ASN A N   1 
ATOM 677  C CA  ? ASN A 1  85 ?   6.103  -4.225   9.075 1.000 97.240 ? 85  ASN A CA  1 
ATOM 678  C C   ? ASN A 1  85 ?   5.192  -3.015   8.891 1.000 97.240 ? 85  ASN A C   1 
ATOM 679  C CB  ? ASN A 1  85 ?   6.118  -4.660  10.541 1.000 97.240 ? 85  ASN A CB  1 
ATOM 680  O O   ? ASN A 1  85 ?   4.358  -2.724   9.750 1.000 97.240 ? 85  ASN A O   1 
ATOM 681  C CG  ? ASN A 1  85 ?   6.895  -5.943  10.762 1.000 97.240 ? 85  ASN A CG  1 
ATOM 682  N ND2 ? ASN A 1  85 ?   7.686  -5.982  11.828 1.000 97.240 ? 85  ASN A ND2 1 
ATOM 683  O OD1 ? ASN A 1  85 ?   6.786  -6.892   9.981 1.000 97.240 ? 85  ASN A OD1 1 
ATOM 684  N N   ? ASP A 1  86 ?   5.384  -2.210   7.921 1.000 97.530 ? 86  ASP A N   1 
ATOM 685  C CA  ? ASP A 1  86 ?   4.639  -0.997   7.598 1.000 97.530 ? 86  ASP A CA  1 
ATOM 686  C C   ? ASP A 1  86 ?   3.229  -1.331   7.117 1.000 97.530 ? 86  ASP A C   1 
ATOM 687  C CB  ? ASP A 1  86 ?   5.378  -0.180   6.536 1.000 97.530 ? 86  ASP A CB  1 
ATOM 688  O O   ? ASP A 1  86 ?   2.924  -1.198   5.930 1.000 97.530 ? 86  ASP A O   1 
ATOM 689  C CG  ? ASP A 1  86 ?   4.800   1.212   6.350 1.000 97.530 ? 86  ASP A CG  1 
ATOM 690  O OD1 ? ASP A 1  86 ?   4.047   1.682   7.230 1.000 97.530 ? 86  ASP A OD1 1 
ATOM 691  O OD2 ? ASP A 1  86 ?   5.098   1.843   5.313 1.000 97.530 ? 86  ASP A OD2 1 
ATOM 692  N N   ? LEU A 1  87 ?   2.364  -1.832   7.970 1.000 97.240 ? 87  LEU A N   1 
ATOM 693  C CA  ? LEU A 1  87 ?   1.023  -2.321   7.671 1.000 97.240 ? 87  LEU A CA  1 
ATOM 694  C C   ? LEU A 1  87 ?   0.042  -1.923   8.768 1.000 97.240 ? 87  LEU A C   1 
ATOM 695  C CB  ? LEU A 1  87 ?   1.031  -3.843   7.505 1.000 97.240 ? 87  LEU A CB  1 
ATOM 696  O O   ? LEU A 1  87 ?   0.364  -2.008   9.955 1.000 97.240 ? 87  LEU A O   1 
ATOM 697  C CG  ? LEU A 1  87 ?  -0.300  -4.490   7.119 1.000 97.240 ? 87  LEU A CG  1 
ATOM 698  C CD1 ? LEU A 1  87 ?  -0.524  -4.385   5.614 1.000 97.240 ? 87  LEU A CD1 1 
ATOM 699  C CD2 ? LEU A 1  87 ?  -0.337  -5.946   7.570 1.000 97.240 ? 87  LEU A CD2 1 
ATOM 700  N N   ? MET A 1  88 ?  -1.137  -1.395   8.355 1.000 96.880 ? 88  MET A N   1 
ATOM 701  C CA  ? MET A 1  88 ?  -2.182  -1.019   9.303 1.000 96.880 ? 88  MET A CA  1 
ATOM 702  C C   ? MET A 1  88 ?  -3.560  -1.403   8.774 1.000 96.880 ? 88  MET A C   1 
ATOM 703  C CB  ? MET A 1  88 ?  -2.132   0.483   9.590 1.000 96.880 ? 88  MET A CB  1 
ATOM 704  O O   ? MET A 1  88 ?  -3.778  -1.436   7.562 1.000 96.880 ? 88  MET A O   1 
ATOM 705  C CG  ? MET A 1  88 ?  -2.593   1.346   8.427 1.000 96.880 ? 88  MET A CG  1 
ATOM 706  S SD  ? MET A 1  88 ?  -2.627   3.132   8.846 1.000 96.880 ? 88  MET A SD  1 
ATOM 707  C CE  ? MET A 1  88 ?  -3.204   3.820   7.270 1.000 96.880 ? 88  MET A CE  1 
ATOM 708  N N   ? LEU A 1  89 ?  -4.492  -1.753   9.691 1.000 97.530 ? 89  LEU A N   1 
ATOM 709  C CA  ? LEU A 1  89 ?  -5.895  -2.020   9.391 1.000 97.530 ? 89  LEU A CA  1 
ATOM 710  C C   ? LEU A 1  89 ?  -6.781  -0.878   9.877 1.000 97.530 ? 89  LEU A C   1 
ATOM 711  C CB  ? LEU A 1  89 ?  -6.340  -3.336  10.034 1.000 97.530 ? 89  LEU A CB  1 
ATOM 712  O O   ? LEU A 1  89 ?  -6.608  -0.385  10.994 1.000 97.530 ? 89  LEU A O   1 
ATOM 713  C CG  ? LEU A 1  89 ?  -5.834  -4.619   9.371 1.000 97.530 ? 89  LEU A CG  1 
ATOM 714  C CD1 ? LEU A 1  89 ?  -6.060  -5.814  10.291 1.000 97.530 ? 89  LEU A CD1 1 
ATOM 715  C CD2 ? LEU A 1  89 ?  -6.522  -4.834   8.028 1.000 97.530 ? 89  LEU A CD2 1 
ATOM 716  N N   ? VAL A 1  90 ?  -7.652  -0.512   8.954 1.000 96.460 ? 90  VAL A N   1 
ATOM 717  C CA  ? VAL A 1  90 ?  -8.612   0.539   9.274 1.000 96.460 ? 90  VAL A CA  1 
ATOM 718  C C   ? VAL A 1  90 ? -10.025  -0.040   9.296 1.000 96.460 ? 90  VAL A C   1 
ATOM 719  C CB  ? VAL A 1  90 ?  -8.531   1.708   8.266 1.000 96.460 ? 90  VAL A CB  1 
ATOM 720  O O   ? VAL A 1  90 ? -10.526  -0.510   8.272 1.000 96.460 ? 90  VAL A O   1 
ATOM 721  C CG1 ? VAL A 1  90 ?  -9.470   2.841   8.677 1.000 96.460 ? 90  VAL A CG1 1 
ATOM 722  C CG2 ? VAL A 1  90 ?  -7.095   2.215   8.152 1.000 96.460 ? 90  VAL A CG2 1 
ATOM 723  N N   ? LYS A 1  91 ? -10.663  -0.007  10.493 1.000 96.520 ? 91  LYS A N   1 
ATOM 724  C CA  ? LYS A 1  91 ? -12.038  -0.480  10.628 1.000 96.520 ? 91  LYS A CA  1 
ATOM 725  C C   ? LYS A 1  91 ? -13.035   0.636  10.329 1.000 96.520 ? 91  LYS A C   1 
ATOM 726  C CB  ? LYS A 1  91 ? -12.279  -1.037  12.031 1.000 96.520 ? 91  LYS A CB  1 
ATOM 727  O O   ? LYS A 1  91 ? -12.944   1.726  10.899 1.000 96.520 ? 91  LYS A O   1 
ATOM 728  C CG  ? LYS A 1  91 ? -13.617  -1.743  12.195 1.000 96.520 ? 91  LYS A CG  1 
ATOM 729  C CD  ? LYS A 1  91 ? -13.726  -2.427  13.553 1.000 96.520 ? 91  LYS A CD  1 
ATOM 730  C CE  ? LYS A 1  91 ? -15.019  -3.221  13.678 1.000 96.520 ? 91  LYS A CE  1 
ATOM 731  N NZ  ? LYS A 1  91 ? -15.120  -3.910  14.999 1.000 96.520 ? 91  LYS A NZ  1 
ATOM 732  N N   ? LEU A 1  92 ? -13.947   0.317   9.447 1.000 96.140 ? 92  LEU A N   1 
ATOM 733  C CA  ? LEU A 1  92 ? -14.978   1.284   9.088 1.000 96.140 ? 92  LEU A CA  1 
ATOM 734  C C   ? LEU A 1  92 ? -16.070   1.336  10.152 1.000 96.140 ? 92  LEU A C   1 
ATOM 735  C CB  ? LEU A 1  92 ? -15.590   0.935   7.729 1.000 96.140 ? 92  LEU A CB  1 
ATOM 736  O O   ? LEU A 1  92 ? -16.419   0.310  10.740 1.000 96.140 ? 92  LEU A O   1 
ATOM 737  C CG  ? LEU A 1  92 ? -14.610   0.760   6.568 1.000 96.140 ? 92  LEU A CG  1 
ATOM 738  C CD1 ? LEU A 1  92 ? -15.357   0.374   5.296 1.000 96.140 ? 92  LEU A CD1 1 
ATOM 739  C CD2 ? LEU A 1  92 ? -13.802   2.036   6.354 1.000 96.140 ? 92  LEU A CD2 1 
ATOM 740  N N   ? LEU A 1  93 ? -16.540   2.627  10.461 1.000 95.020 ? 93  LEU A N   1 
ATOM 741  C CA  ? LEU A 1  93 ? -17.641   2.767  11.408 1.000 95.020 ? 93  LEU A CA  1 
ATOM 742  C C   ? LEU A 1  93 ? -18.839   1.927  10.977 1.000 95.020 ? 93  LEU A C   1 
ATOM 743  C CB  ? LEU A 1  93 ? -18.053   4.236  11.538 1.000 95.020 ? 93  LEU A CB  1 
ATOM 744  O O   ? LEU A 1  93 ? -19.438   1.227  11.796 1.000 95.020 ? 93  LEU A O   1 
ATOM 745  C CG  ? LEU A 1  93 ? -19.164   4.542  12.544 1.000 95.020 ? 93  LEU A CG  1 
ATOM 746  C CD1 ? LEU A 1  93 ? -18.735   4.133  13.948 1.000 95.020 ? 93  LEU A CD1 1 
ATOM 747  C CD2 ? LEU A 1  93 ? -19.531   6.022  12.501 1.000 95.020 ? 93  LEU A CD2 1 
ATOM 748  N N   ? LEU A 1  94 ? -19.236   2.005   9.703 1.000 95.880 ? 94  LEU A N   1 
ATOM 749  C CA  ? LEU A 1  94 ? -20.239   1.161   9.063 1.000 95.880 ? 94  LEU A CA  1 
ATOM 750  C C   ? LEU A 1  94 ? -19.639   0.399   7.887 1.000 95.880 ? 94  LEU A C   1 
ATOM 751  C CB  ? LEU A 1  94 ? -21.425   2.004   8.588 1.000 95.880 ? 94  LEU A CB  1 
ATOM 752  O O   ? LEU A 1  94 ? -18.800   0.934   7.158 1.000 95.880 ? 94  LEU A O   1 
ATOM 753  C CG  ? LEU A 1  94 ? -22.223   2.727   9.675 1.000 95.880 ? 94  LEU A CG  1 
ATOM 754  C CD1 ? LEU A 1  94 ? -23.244   3.669   9.046 1.000 95.880 ? 94  LEU A CD1 1 
ATOM 755  C CD2 ? LEU A 1  94 ? -22.910   1.721  10.592 1.000 95.880 ? 94  LEU A CD2 1 
ATOM 756  N N   ? PRO A 1  95 ? -20.144  -0.968   7.735 1.000 97.120 ? 95  PRO A N   1 
ATOM 757  C CA  ? PRO A 1  95 ? -19.624  -1.752   6.612 1.000 97.120 ? 95  PRO A CA  1 
ATOM 758  C C   ? PRO A 1  95 ? -19.902  -1.102   5.259 1.000 97.120 ? 95  PRO A C   1 
ATOM 759  C CB  ? PRO A 1  95 ? -20.365  -3.086   6.739 1.000 97.120 ? 95  PRO A CB  1 
ATOM 760  O O   ? PRO A 1  95 ? -20.927  -0.437   5.089 1.000 97.120 ? 95  PRO A O   1 
ATOM 761  C CG  ? PRO A 1  95 ? -20.829  -3.131   8.159 1.000 97.120 ? 95  PRO A CG  1 
ATOM 762  C CD  ? PRO A 1  95 ? -21.059  -1.723   8.631 1.000 97.120 ? 95  PRO A CD  1 
ATOM 763  N N   ? ALA A 1  96 ? -18.993  -1.331   4.296 1.000 97.110 ? 96  ALA A N   1 
ATOM 764  C CA  ? ALA A 1  96 ? -19.187  -0.887   2.918 1.000 97.110 ? 96  ALA A CA  1 
ATOM 765  C C   ? ALA A 1  96 ? -20.283  -1.697   2.231 1.000 97.110 ? 96  ALA A C   1 
ATOM 766  C CB  ? ALA A 1  96 ? -17.881  -0.993   2.135 1.000 97.110 ? 96  ALA A CB  1 
ATOM 767  O O   ? ALA A 1  96 ? -20.467  -2.880   2.527 1.000 97.110 ? 96  ALA A O   1 
ATOM 768  N N   ? CYS A 1  97 ? -21.039  -1.074   1.397 1.000 96.780 ? 97  CYS A N   1 
ATOM 769  C CA  ? CYS A 1  97 ? -21.998  -1.764   0.542 1.000 96.780 ? 97  CYS A CA  1 
ATOM 770  C C   ? CYS A 1  97 ? -21.325  -2.289  -0.720 1.000 96.780 ? 97  CYS A C   1 
ATOM 771  C CB  ? CYS A 1  97 ? -23.150  -0.833   0.167 1.000 96.780 ? 97  CYS A CB  1 
ATOM 772  O O   ? CYS A 1  97 ? -20.915  -1.508  -1.581 1.000 96.780 ? 97  CYS A O   1 
ATOM 773  S SG  ? CYS A 1  97 ? -24.089  -0.229   1.587 1.000 96.780 ? 97  CYS A SG  1 
ATOM 774  N N   ? ILE A 1  98 ? -21.215  -3.609  -0.818 1.000 96.580 ? 98  ILE A N   1 
ATOM 775  C CA  ? ILE A 1  98 ? -20.507  -4.217  -1.940 1.000 96.580 ? 98  ILE A CA  1 
ATOM 776  C C   ? ILE A 1  98 ? -21.407  -4.226  -3.173 1.000 96.580 ? 98  ILE A C   1 
ATOM 777  C CB  ? ILE A 1  98 ? -20.042  -5.652  -1.604 1.000 96.580 ? 98  ILE A CB  1 
ATOM 778  O O   ? ILE A 1  98 ? -22.559  -4.660  -3.106 1.000 96.580 ? 98  ILE A O   1 
ATOM 779  C CG1 ? ILE A 1  98 ? -19.205  -5.656  -0.321 1.000 96.580 ? 98  ILE A CG1 1 
ATOM 780  C CG2 ? ILE A 1  98 ? -19.256  -6.252  -2.774 1.000 96.580 ? 98  ILE A CG2 1 
ATOM 781  C CD1 ? ILE A 1  98 ? -17.992  -4.737  -0.370 1.000 96.580 ? 98  ILE A CD1 1 
ATOM 782  N N   ? ASN A 1  99 ? -20.783  -3.784  -4.337 1.000 94.810 ? 99  ASN A N   1 
ATOM 783  C CA  ? ASN A 1  99 ? -21.409  -3.754  -5.655 1.000 94.810 ? 99  ASN A CA  1 
ATOM 784  C C   ? ASN A 1  99 ? -20.367  -3.695  -6.769 1.000 94.810 ? 99  ASN A C   1 
ATOM 785  C CB  ? ASN A 1  99 ? -22.372  -2.570  -5.765 1.000 94.810 ? 99  ASN A CB  1 
ATOM 786  O O   ? ASN A 1  99 ? -19.191  -3.982  -6.540 1.000 94.810 ? 99  ASN A O   1 
ATOM 787  C CG  ? ASN A 1  99 ? -21.679  -1.234  -5.579 1.000 94.810 ? 99  ASN A CG  1 
ATOM 788  N ND2 ? ASN A 1  99 ? -22.388  -0.275  -4.997 1.000 94.810 ? 99  ASN A ND2 1 
ATOM 789  O OD1 ? ASN A 1  99 ? -20.516  -1.067  -5.955 1.000 94.810 ? 99  ASN A OD1 1 
ATOM 790  N N   ? ASN A 1 100 ? -20.815  -3.401  -7.985 1.000 93.080 ? 100 ASN A N   1 
ATOM 791  C CA  ? ASN A 1 100 ? -19.920  -3.426  -9.137 1.000 93.080 ? 100 ASN A CA  1 
ATOM 792  C C   ? ASN A 1 100 ? -18.906  -2.287  -9.083 1.000 93.080 ? 100 ASN A C   1 
ATOM 793  C CB  ? ASN A 1 100 ? -20.720  -3.364 -10.440 1.000 93.080 ? 100 ASN A CB  1 
ATOM 794  O O   ? ASN A 1 100 ? -17.874  -2.337  -9.755 1.000 93.080 ? 100 ASN A O   1 
ATOM 795  C CG  ? ASN A 1 100 ? -21.597  -2.131 -10.529 1.000 93.080 ? 100 ASN A CG  1 
ATOM 796  N ND2 ? ASN A 1 100 ? -21.964  -1.750 -11.747 1.000 93.080 ? 100 ASN A ND2 1 
ATOM 797  O OD1 ? ASN A 1 100 ? -21.942  -1.525  -9.511 1.000 93.080 ? 100 ASN A OD1 1 
ATOM 798  N N   ? LYS A 1 101 ? -18.976  -1.403  -8.136 1.000 94.150 ? 101 LYS A N   1 
ATOM 799  C CA  ? LYS A 1 101 ? -18.105  -0.237  -8.029 1.000 94.150 ? 101 LYS A CA  1 
ATOM 800  C C   ? LYS A 1 101 ? -17.305  -0.266  -6.729 1.000 94.150 ? 101 LYS A C   1 
ATOM 801  C CB  ? LYS A 1 101 ? -18.922   1.053  -8.112 1.000 94.150 ? 101 LYS A CB  1 
ATOM 802  O O   ? LYS A 1 101 ? -16.292   0.425  -6.603 1.000 94.150 ? 101 LYS A O   1 
ATOM 803  C CG  ? LYS A 1 101 ? -19.770   1.169  -9.370 1.000 94.150 ? 101 LYS A CG  1 
ATOM 804  C CD  ? LYS A 1 101 ? -18.911   1.143 -10.628 1.000 94.150 ? 101 LYS A CD  1 
ATOM 805  C CE  ? LYS A 1 101 ? -19.747   1.353 -11.882 1.000 94.150 ? 101 LYS A CE  1 
ATOM 806  N NZ  ? LYS A 1 101 ? -18.934   1.189 -13.125 1.000 94.150 ? 101 LYS A NZ  1 
ATOM 807  N N   ? VAL A 1 102 ? -17.725  -0.991  -5.732 1.000 96.670 ? 102 VAL A N   1 
ATOM 808  C CA  ? VAL A 1 102 ? -17.051  -1.212  -4.456 1.000 96.670 ? 102 VAL A CA  1 
ATOM 809  C C   ? VAL A 1 102 ? -16.993  -2.708  -4.155 1.000 96.670 ? 102 VAL A C   1 
ATOM 810  C CB  ? VAL A 1 102 ? -17.758  -0.464  -3.304 1.000 96.670 ? 102 VAL A CB  1 
ATOM 811  O O   ? VAL A 1 102 ? -18.020  -3.332  -3.879 1.000 96.670 ? 102 VAL A O   1 
ATOM 812  C CG1 ? VAL A 1 102 ? -17.013  -0.673  -1.987 1.000 96.670 ? 102 VAL A CG1 1 
ATOM 813  C CG2 ? VAL A 1 102 ? -17.872   1.025  -3.627 1.000 96.670 ? 102 VAL A CG2 1 
ATOM 814  N N   ? GLN A 1 103 ? -15.704  -3.245  -4.269 1.000 97.030 ? 103 GLN A N   1 
ATOM 815  C CA  ? GLN A 1 103 ? -15.492  -4.668  -4.030 1.000 97.030 ? 103 GLN A CA  1 
ATOM 816  C C   ? GLN A 1 103 ? -14.271  -4.902  -3.145 1.000 97.030 ? 103 GLN A C   1 
ATOM 817  C CB  ? GLN A 1 103 ? -15.331  -5.417  -5.355 1.000 97.030 ? 103 GLN A CB  1 
ATOM 818  O O   ? GLN A 1 103 ? -13.386  -4.048  -3.061 1.000 97.030 ? 103 GLN A O   1 
ATOM 819  C CG  ? GLN A 1 103 ? -16.579  -5.400  -6.226 1.000 97.030 ? 103 GLN A CG  1 
ATOM 820  C CD  ? GLN A 1 103 ? -16.434  -6.249  -7.475 1.000 97.030 ? 103 GLN A CD  1 
ATOM 821  N NE2 ? GLN A 1 103 ? -17.077  -5.825  -8.558 1.000 97.030 ? 103 GLN A NE2 1 
ATOM 822  O OE1 ? GLN A 1 103 ? -15.749  -7.277  -7.468 1.000 97.030 ? 103 GLN A OE1 1 
ATOM 823  N N   ? THR A 1 104 ? -14.317  -6.122  -2.507 1.000 98.010 ? 104 THR A N   1 
ATOM 824  C CA  ? THR A 1 104 ? -13.140  -6.529  -1.748 1.000 98.010 ? 104 THR A CA  1 
ATOM 825  C C   ? THR A 1 104 ? -12.113  -7.198  -2.657 1.000 98.010 ? 104 THR A C   1 
ATOM 826  C CB  ? THR A 1 104 ? -13.517  -7.487  -0.603 1.000 98.010 ? 104 THR A CB  1 
ATOM 827  O O   ? THR A 1 104 ? -12.471  -7.782  -3.682 1.000 98.010 ? 104 THR A O   1 
ATOM 828  C CG2 ? THR A 1 104 ? -14.569  -6.866   0.310 1.000 98.010 ? 104 THR A CG2 1 
ATOM 829  O OG1 ? THR A 1 104 ? -14.038  -8.702  -1.157 1.000 98.010 ? 104 THR A OG1 1 
ATOM 830  N N   ? LEU A 1 105 ? -10.793  -7.048  -2.222 1.000 98.100 ? 105 LEU A N   1 
ATOM 831  C CA  ? LEU A 1 105 ?  -9.687  -7.742  -2.872 1.000 98.100 ? 105 LEU A CA  1 
ATOM 832  C C   ? LEU A 1 105 ?  -9.185  -8.894  -2.008 1.000 98.100 ? 105 LEU A C   1 
ATOM 833  C CB  ? LEU A 1 105 ?  -8.541  -6.770  -3.163 1.000 98.100 ? 105 LEU A CB  1 
ATOM 834  O O   ? LEU A 1 105 ?  -8.944  -8.718  -0.811 1.000 98.100 ? 105 LEU A O   1 
ATOM 835  C CG  ? LEU A 1 105 ?  -7.400  -7.306  -4.030 1.000 98.100 ? 105 LEU A CG  1 
ATOM 836  C CD1 ? LEU A 1 105 ?  -7.926  -7.723  -5.399 1.000 98.100 ? 105 LEU A CD1 1 
ATOM 837  C CD2 ? LEU A 1 105 ?  -6.299  -6.261  -4.170 1.000 98.100 ? 105 LEU A CD2 1 
ATOM 838  N N   ? ALA A 1 106 ?  -9.043 -10.010  -2.641 1.000 97.960 ? 106 ALA A N   1 
ATOM 839  C CA  ? ALA A 1 106 ?  -8.662 -11.206  -1.895 1.000 97.960 ? 106 ALA A CA  1 
ATOM 840  C C   ? ALA A 1 106 ?  -7.210 -11.125  -1.433 1.000 97.960 ? 106 ALA A C   1 
ATOM 841  C CB  ? ALA A 1 106 ?  -8.878 -12.455  -2.745 1.000 97.960 ? 106 ALA A CB  1 
ATOM 842  O O   ? ALA A 1 106 ?  -6.357 -10.582  -2.140 1.000 97.960 ? 106 ALA A O   1 
ATOM 843  N N   ? LEU A 1 107 ?  -6.962 -11.740  -0.210 1.000 98.200 ? 107 LEU A N   1 
ATOM 844  C CA  ? LEU A 1 107 ?  -5.604 -11.872   0.305 1.000 98.200 ? 107 LEU A CA  1 
ATOM 845  C C   ? LEU A 1 107 ?  -4.867 -13.011  -0.391 1.000 98.200 ? 107 LEU A C   1 
ATOM 846  C CB  ? LEU A 1 107 ?  -5.625 -12.111   1.817 1.000 98.200 ? 107 LEU A CB  1 
ATOM 847  O O   ? LEU A 1 107 ?  -5.476 -14.021  -0.753 1.000 98.200 ? 107 LEU A O   1 
ATOM 848  C CG  ? LEU A 1 107 ?  -6.183 -10.975   2.675 1.000 98.200 ? 107 LEU A CG  1 
ATOM 849  C CD1 ? LEU A 1 107 ?  -6.315 -11.423   4.127 1.000 98.200 ? 107 LEU A CD1 1 
ATOM 850  C CD2 ? LEU A 1 107 ?  -5.294  -9.740   2.571 1.000 98.200 ? 107 LEU A CD2 1 
ATOM 851  N N   ? PRO A 1 108 ?  -3.608 -12.847  -0.583 1.000 97.680 ? 108 PRO A N   1 
ATOM 852  C CA  ? PRO A 1 108 ?  -2.833 -13.876  -1.280 1.000 97.680 ? 108 PRO A CA  1 
ATOM 853  C C   ? PRO A 1 108 ?  -2.674 -15.153  -0.457 1.000 97.680 ? 108 PRO A C   1 
ATOM 854  C CB  ? PRO A 1 108 ?  -1.478 -13.203  -1.509 1.000 97.680 ? 108 PRO A CB  1 
ATOM 855  O O   ? PRO A 1 108 ?  -2.600 -15.094   0.773 1.000 97.680 ? 108 PRO A O   1 
ATOM 856  C CG  ? PRO A 1 108 ?  -1.338 -12.232  -0.381 1.000 97.680 ? 108 PRO A CG  1 
ATOM 857  C CD  ? PRO A 1 108 ?  -2.695 -11.677  -0.059 1.000 97.680 ? 108 PRO A CD  1 
ATOM 858  N N   ? THR A 1 109 ?  -2.582 -16.288  -1.150 1.000 96.290 ? 109 THR A N   1 
ATOM 859  C CA  ? THR A 1 109 ?  -2.369 -17.577  -0.501 1.000 96.290 ? 109 THR A CA  1 
ATOM 860  C C   ? THR A 1 109 ?  -0.889 -17.948  -0.510 1.000 96.290 ? 109 THR A C   1 
ATOM 861  C CB  ? THR A 1 109 ?  -3.185 -18.689  -1.186 1.000 96.290 ? 109 THR A CB  1 
ATOM 862  O O   ? THR A 1 109 ?  -0.458 -18.820   0.248 1.000 96.290 ? 109 THR A O   1 
ATOM 863  C CG2 ? THR A 1 109 ?  -4.683 -18.447  -1.030 1.000 96.290 ? 109 THR A CG2 1 
ATOM 864  O OG1 ? THR A 1 109 ?  -2.860 -18.721  -2.581 1.000 96.290 ? 109 THR A OG1 1 
ATOM 865  N N   ? SER A 1 110 ?  -0.102 -17.297  -1.391 1.000 96.920 ? 110 SER A N   1 
ATOM 866  C CA  ? SER A 1 110 ?   1.345 -17.458  -1.485 1.000 96.920 ? 110 SER A CA  1 
ATOM 867  C C   ? SER A 1 110 ?   2.021 -16.155  -1.898 1.000 96.920 ? 110 SER A C   1 
ATOM 868  C CB  ? SER A 1 110 ?   1.698 -18.562  -2.483 1.000 96.920 ? 110 SER A CB  1 
ATOM 869  O O   ? SER A 1 110 ?   1.370 -15.253  -2.429 1.000 96.920 ? 110 SER A O   1 
ATOM 870  O OG  ? SER A 1 110 ?   1.277 -18.213  -3.790 1.000 96.920 ? 110 SER A OG  1 
ATOM 871  N N   ? CYS A 1 111 ?   3.356 -16.156  -1.573 1.000 97.090 ? 111 CYS A N   1 
ATOM 872  C CA  ? CYS A 1 111 ?   4.112 -14.960  -1.926 1.000 97.090 ? 111 CYS A CA  1 
ATOM 873  C C   ? CYS A 1 111 ?   4.384 -14.908  -3.424 1.000 97.090 ? 111 CYS A C   1 
ATOM 874  C CB  ? CYS A 1 111 ?   5.432 -14.914  -1.157 1.000 97.090 ? 111 CYS A CB  1 
ATOM 875  O O   ? CYS A 1 111 ?   4.521 -15.948  -4.071 1.000 97.090 ? 111 CYS A O   1 
ATOM 876  S SG  ? CYS A 1 111 ?   5.229 -14.700   0.625 1.000 97.090 ? 111 CYS A SG  1 
ATOM 877  N N   ? PRO A 1 112 ?   4.453 -13.656  -3.994 1.000 95.230 ? 112 PRO A N   1 
ATOM 878  C CA  ? PRO A 1 112 ?   4.748 -13.527  -5.424 1.000 95.230 ? 112 PRO A CA  1 
ATOM 879  C C   ? PRO A 1 112 ?   6.163 -13.978  -5.777 1.000 95.230 ? 112 PRO A C   1 
ATOM 880  C CB  ? PRO A 1 112 ?   4.570 -12.030  -5.687 1.000 95.230 ? 112 PRO A CB  1 
ATOM 881  O O   ? PRO A 1 112 ?   7.073 -13.873  -4.950 1.000 95.230 ? 112 PRO A O   1 
ATOM 882  C CG  ? PRO A 1 112 ?   4.915 -11.370  -4.390 1.000 95.230 ? 112 PRO A CG  1 
ATOM 883  C CD  ? PRO A 1 112 ?   4.448 -12.252  -3.268 1.000 95.230 ? 112 PRO A CD  1 
ATOM 884  N N   ? VAL A 1 113 ?   6.354 -14.539  -6.968 1.000 95.660 ? 113 VAL A N   1 
ATOM 885  C CA  ? VAL A 1 113 ?   7.668 -14.947  -7.455 1.000 95.660 ? 113 VAL A CA  1 
ATOM 886  C C   ? VAL A 1 113 ?   8.208 -13.899  -8.425 1.000 95.660 ? 113 VAL A C   1 
ATOM 887  C CB  ? VAL A 1 113 ?   7.614 -16.331  -8.140 1.000 95.660 ? 113 VAL A CB  1 
ATOM 888  O O   ? VAL A 1 113 ?   7.436 -13.193  -9.078 1.000 95.660 ? 113 VAL A O   1 
ATOM 889  C CG1 ? VAL A 1 113 ?   7.173 -17.407  -7.150 1.000 95.660 ? 113 VAL A CG1 1 
ATOM 890  C CG2 ? VAL A 1 113 ?   6.676 -16.293  -9.345 1.000 95.660 ? 113 VAL A CG2 1 
ATOM 891  N N   ? PRO A 1 114 ?   9.563 -13.814  -8.478 1.000 96.140 ? 114 PRO A N   1 
ATOM 892  C CA  ? PRO A 1 114 ?  10.153 -12.837  -9.396 1.000 96.140 ? 114 PRO A CA  1 
ATOM 893  C C   ? PRO A 1 114 ?   9.647 -12.994 -10.829 1.000 96.140 ? 114 PRO A C   1 
ATOM 894  C CB  ? PRO A 1 114 ?  11.652 -13.133  -9.311 1.000 96.140 ? 114 PRO A CB  1 
ATOM 895  O O   ? PRO A 1 114 ?   9.496 -14.118 -11.314 1.000 96.140 ? 114 PRO A O   1 
ATOM 896  C CG  ? PRO A 1 114 ?  11.848 -13.724  -7.953 1.000 96.140 ? 114 PRO A CG  1 
ATOM 897  C CD  ? PRO A 1 114 ?  10.656 -14.577  -7.627 1.000 96.140 ? 114 PRO A CD  1 
ATOM 898  N N   ? GLY A 1 115 ?   9.344 -11.813 -11.476 1.000 95.390 ? 115 GLY A N   1 
ATOM 899  C CA  ? GLY A 1 115 ?   8.876 -11.801 -12.853 1.000 95.390 ? 115 GLY A CA  1 
ATOM 900  C C   ? GLY A 1 115 ?   7.364 -11.762 -12.969 1.000 95.390 ? 115 GLY A C   1 
ATOM 901  O O   ? GLY A 1 115 ?   6.825 -11.579 -14.063 1.000 95.390 ? 115 GLY A O   1 
ATOM 902  N N   ? THR A 1 116 ?   6.679 -12.053 -11.870 1.000 96.140 ? 116 THR A N   1 
ATOM 903  C CA  ? THR A 1 116 ?   5.224 -11.961 -11.850 1.000 96.140 ? 116 THR A CA  1 
ATOM 904  C C   ? THR A 1 116 ?   4.765 -10.554 -12.219 1.000 96.140 ? 116 THR A C   1 
ATOM 905  C CB  ? THR A 1 116 ?   4.659 -12.343 -10.469 1.000 96.140 ? 116 THR A CB  1 
ATOM 906  O O   ? THR A 1 116 ?   5.263  -9.569 -11.669 1.000 96.140 ? 116 THR A O   1 
ATOM 907  C CG2 ? THR A 1 116 ?   3.134 -12.299 -10.467 1.000 96.140 ? 116 THR A CG2 1 
ATOM 908  O OG1 ? THR A 1 116 ?   5.088 -13.668 -10.133 1.000 96.140 ? 116 THR A OG1 1 
ATOM 909  N N   ? GLU A 1 117 ?   3.848 -10.458 -13.128 1.000 95.470 ? 117 GLU A N   1 
ATOM 910  C CA  ? GLU A 1 117 ?   3.275  -9.175 -13.525 1.000 95.470 ? 117 GLU A CA  1 
ATOM 911  C C   ? GLU A 1 117 ?   2.228  -8.702 -12.521 1.000 95.470 ? 117 GLU A C   1 
ATOM 912  C CB  ? GLU A 1 117 ?   2.658  -9.272 -14.923 1.000 95.470 ? 117 GLU A CB  1 
ATOM 913  O O   ? GLU A 1 117 ?   1.347  -9.469 -12.128 1.000 95.470 ? 117 GLU A O   1 
ATOM 914  C CG  ? GLU A 1 117 ?   3.670  -9.554 -16.024 1.000 95.470 ? 117 GLU A CG  1 
ATOM 915  C CD  ? GLU A 1 117 ?   4.637  -8.405 -16.259 1.000 95.470 ? 117 GLU A CD  1 
ATOM 916  O OE1 ? GLU A 1 117 ?   5.846  -8.661 -16.459 1.000 95.470 ? 117 GLU A OE1 1 
ATOM 917  O OE2 ? GLU A 1 117 ?   4.183  -7.239 -16.242 1.000 95.470 ? 117 GLU A OE2 1 
ATOM 918  N N   ? CYS A 1 118 ?   2.324  -7.465 -12.236 1.000 96.040 ? 118 CYS A N   1 
ATOM 919  C CA  ? CYS A 1 118 ?   1.446  -6.901 -11.218 1.000 96.040 ? 118 CYS A CA  1 
ATOM 920  C C   ? CYS A 1 118 ?   0.920  -5.536 -11.646 1.000 96.040 ? 118 CYS A C   1 
ATOM 921  C CB  ? CYS A 1 118 ?   2.182  -6.778  -9.884 1.000 96.040 ? 118 CYS A CB  1 
ATOM 922  O O   ? CYS A 1 118 ?   1.503  -4.887 -12.516 1.000 96.040 ? 118 CYS A O   1 
ATOM 923  S SG  ? CYS A 1 118 ?   2.839  -8.344  -9.268 1.000 96.040 ? 118 CYS A SG  1 
ATOM 924  N N   ? LEU A 1 119 ?  -0.229  -5.212 -11.035 1.000 94.660 ? 119 LEU A N   1 
ATOM 925  C CA  ? LEU A 1 119 ?  -0.841  -3.907 -11.261 1.000 94.660 ? 119 LEU A CA  1 
ATOM 926  C C   ? LEU A 1 119 ?  -0.773  -3.049 -10.002 1.000 94.660 ? 119 LEU A C   1 
ATOM 927  C CB  ? LEU A 1 119 ?  -2.297  -4.067 -11.705 1.000 94.660 ? 119 LEU A CB  1 
ATOM 928  O O   ? LEU A 1 119 ?  -1.124  -3.509  -8.913 1.000 94.660 ? 119 LEU A O   1 
ATOM 929  C CG  ? LEU A 1 119 ?  -3.062  -2.776 -12.001 1.000 94.660 ? 119 LEU A CG  1 
ATOM 930  C CD1 ? LEU A 1 119 ?  -2.728  -2.272 -13.401 1.000 94.660 ? 119 LEU A CD1 1 
ATOM 931  C CD2 ? LEU A 1 119 ?  -4.563  -2.997 -11.850 1.000 94.660 ? 119 LEU A CD2 1 
ATOM 932  N N   ? VAL A 1 120 ?  -0.302  -1.850 -10.207 1.000 94.590 ? 120 VAL A N   1 
ATOM 933  C CA  ? VAL A 1 120 ?  -0.320  -0.873  -9.124 1.000 94.590 ? 120 VAL A CA  1 
ATOM 934  C C   ? VAL A 1 120 ?  -1.273   0.268  -9.472 1.000 94.590 ? 120 VAL A C   1 
ATOM 935  C CB  ? VAL A 1 120 ?   1.093  -0.318  -8.837 1.000 94.590 ? 120 VAL A CB  1 
ATOM 936  O O   ? VAL A 1 120 ?  -1.366   0.674 -10.633 1.000 94.590 ? 120 VAL A O   1 
ATOM 937  C CG1 ? VAL A 1 120 ?   1.648   0.407 -10.061 1.000 94.590 ? 120 VAL A CG1 1 
ATOM 938  C CG2 ? VAL A 1 120 ?   1.064   0.614  -7.627 1.000 94.590 ? 120 VAL A CG2 1 
ATOM 939  N N   ? SER A 1 121 ?  -2.032   0.727  -8.513 1.000 93.810 ? 121 SER A N   1 
ATOM 940  C CA  ? SER A 1 121 ?  -2.985   1.807  -8.747 1.000 93.810 ? 121 SER A CA  1 
ATOM 941  C C   ? SER A 1 121 ?  -2.988   2.802  -7.592 1.000 93.810 ? 121 SER A C   1 
ATOM 942  C CB  ? SER A 1 121 ?  -4.393   1.245  -8.951 1.000 93.810 ? 121 SER A CB  1 
ATOM 943  O O   ? SER A 1 121 ?  -2.681   2.441  -6.454 1.000 93.810 ? 121 SER A O   1 
ATOM 944  O OG  ? SER A 1 121 ?  -4.818   0.528  -7.804 1.000 93.810 ? 121 SER A OG  1 
ATOM 945  N N   ? GLY A 1 122 ?  -3.321   4.095  -7.943 1.000 92.460 ? 122 GLY A N   1 
ATOM 946  C CA  ? GLY A 1 122 ?  -3.374   5.126  -6.919 1.000 92.460 ? 122 GLY A CA  1 
ATOM 947  C C   ? GLY A 1 122 ?  -3.535   6.524  -7.487 1.000 92.460 ? 122 GLY A C   1 
ATOM 948  O O   ? GLY A 1 122 ?  -3.632   6.697  -8.704 1.000 92.460 ? 122 GLY A O   1 
ATOM 949  N N   ? TRP A 1 123 ?  -3.691   7.576  -6.588 1.000 89.580 ? 123 TRP A N   1 
ATOM 950  C CA  ? TRP A 1 123 ?  -3.888   8.974  -6.959 1.000 89.580 ? 123 TRP A CA  1 
ATOM 951  C C   ? TRP A 1 123 ?  -2.658   9.807  -6.612 1.000 89.580 ? 123 TRP A C   1 
ATOM 952  C CB  ? TRP A 1 123 ?  -5.123   9.548  -6.258 1.000 89.580 ? 123 TRP A CB  1 
ATOM 953  O O   ? TRP A 1 123 ?  -2.764  11.014  -6.381 1.000 89.580 ? 123 TRP A O   1 
ATOM 954  C CG  ? TRP A 1 123 ?  -6.419   8.967  -6.737 1.000 89.580 ? 123 TRP A CG  1 
ATOM 955  C CD1 ? TRP A 1 123 ?  -7.167   9.385  -7.802 1.000 89.580 ? 123 TRP A CD1 1 
ATOM 956  C CD2 ? TRP A 1 123 ?  -7.124   7.862  -6.162 1.000 89.580 ? 123 TRP A CD2 1 
ATOM 957  C CE2 ? TRP A 1 123 ?  -8.291   7.665  -6.932 1.000 89.580 ? 123 TRP A CE2 1 
ATOM 958  C CE3 ? TRP A 1 123 ?  -6.880   7.017  -5.070 1.000 89.580 ? 123 TRP A CE3 1 
ATOM 959  N NE1 ? TRP A 1 123 ?  -8.294   8.606  -7.925 1.000 89.580 ? 123 TRP A NE1 1 
ATOM 960  C CH2 ? TRP A 1 123 ?  -8.952   5.845  -5.570 1.000 89.580 ? 123 TRP A CH2 1 
ATOM 961  C CZ2 ? TRP A 1 123 ?  -9.214   6.656  -6.643 1.000 89.580 ? 123 TRP A CZ2 1 
ATOM 962  C CZ3 ? TRP A 1 123 ?  -7.800   6.015  -4.785 1.000 89.580 ? 123 TRP A CZ3 1 
ATOM 963  N N   ? GLY A 1 124 ?  -1.508   9.098  -6.435 1.000 77.080 ? 124 GLY A N   1 
ATOM 964  C CA  ? GLY A 1 124 ?  -0.254   9.759  -6.108 1.000 77.080 ? 124 GLY A CA  1 
ATOM 965  C C   ? GLY A 1 124 ?   0.332  10.535  -7.273 1.000 77.080 ? 124 GLY A C   1 
ATOM 966  O O   ? GLY A 1 124 ?  -0.282  10.624  -8.338 1.000 77.080 ? 124 GLY A O   1 
ATOM 967  N N   ? THR A 1 125 ?   1.491  11.288  -7.137 1.000 72.510 ? 125 THR A N   1 
ATOM 968  C CA  ? THR A 1 125 ?   2.111  12.174  -8.116 1.000 72.510 ? 125 THR A CA  1 
ATOM 969  C C   ? THR A 1 125 ?   2.407  11.425  -9.412 1.000 72.510 ? 125 THR A C   1 
ATOM 970  C CB  ? THR A 1 125 ?   3.412  12.789  -7.568 1.000 72.510 ? 125 THR A CB  1 
ATOM 971  O O   ? THR A 1 125 ?   2.812  10.261  -9.385 1.000 72.510 ? 125 THR A O   1 
ATOM 972  C CG2 ? THR A 1 125 ?   4.128  13.606  -8.639 1.000 72.510 ? 125 THR A CG2 1 
ATOM 973  O OG1 ? THR A 1 125 ?   3.099  13.644  -6.461 1.000 72.510 ? 125 THR A OG1 1 
ATOM 974  N N   ? THR A 1 126 ?   2.164  12.079 -10.617 1.000 69.260 ? 126 THR A N   1 
ATOM 975  C CA  ? THR A 1 126 ?   2.383  11.504 -11.940 1.000 69.260 ? 126 THR A CA  1 
ATOM 976  C C   ? THR A 1 126 ?   3.690  12.012 -12.541 1.000 69.260 ? 126 THR A C   1 
ATOM 977  C CB  ? THR A 1 126 ?   1.216  11.831 -12.891 1.000 69.260 ? 126 THR A CB  1 
ATOM 978  O O   ? THR A 1 126 ?   4.108  11.556 -13.607 1.000 69.260 ? 126 THR A O   1 
ATOM 979  C CG2 ? THR A 1 126 ?  -0.073  11.160 -12.430 1.000 69.260 ? 126 THR A CG2 1 
ATOM 980  O OG1 ? THR A 1 126 ?   1.018  13.250 -12.924 1.000 69.260 ? 126 THR A OG1 1 
ATOM 981  N N   ? THR A 1 127 ?   4.358  13.018 -11.842 1.000 59.690 ? 127 THR A N   1 
ATOM 982  C CA  ? THR A 1 127 ?   5.662  13.532 -12.244 1.000 59.690 ? 127 THR A CA  1 
ATOM 983  C C   ? THR A 1 127 ?   6.630  13.535 -11.065 1.000 59.690 ? 127 THR A C   1 
ATOM 984  C CB  ? THR A 1 127 ?   5.548  14.956 -12.821 1.000 59.690 ? 127 THR A CB  1 
ATOM 985  O O   ? THR A 1 127 ?   6.207  13.537  -9.907 1.000 59.690 ? 127 THR A O   1 
ATOM 986  C CG2 ? THR A 1 127 ?   4.703  14.969 -14.091 1.000 59.690 ? 127 THR A CG2 1 
ATOM 987  O OG1 ? THR A 1 127 ?   4.939  15.812 -11.846 1.000 59.690 ? 127 THR A OG1 1 
ATOM 988  N N   ? SER A 1 128 ?   8.018  13.387 -11.301 1.000 69.510 ? 128 SER A N   1 
ATOM 989  C CA  ? SER A 1 128 ?   9.110  13.525 -10.343 1.000 69.510 ? 128 SER A CA  1 
ATOM 990  C C   ? SER A 1 128 ?  10.283  14.288 -10.948 1.000 69.510 ? 128 SER A C   1 
ATOM 991  C CB  ? SER A 1 128 ?   9.578  12.150  -9.863 1.000 69.510 ? 128 SER A CB  1 
ATOM 992  O O   ? SER A 1 128 ?  10.688  14.020 -12.081 1.000 69.510 ? 128 SER A O   1 
ATOM 993  O OG  ? SER A 1 128 ?  10.696  12.273  -9.000 1.000 69.510 ? 128 SER A OG  1 
ATOM 994  N N   ? PRO A 1 129 ?  10.845  15.287 -10.203 1.000 65.290 ? 129 PRO A N   1 
ATOM 995  C CA  ? PRO A 1 129 ?  10.646  15.630  -8.793 1.000 65.290 ? 129 PRO A CA  1 
ATOM 996  C C   ? PRO A 1 129 ?   9.436  16.534  -8.571 1.000 65.290 ? 129 PRO A C   1 
ATOM 997  C CB  ? PRO A 1 129 ?  11.943  16.352  -8.419 1.000 65.290 ? 129 PRO A CB  1 
ATOM 998  O O   ? PRO A 1 129 ?   9.004  16.725  -7.432 1.000 65.290 ? 129 PRO A O   1 
ATOM 999  C CG  ? PRO A 1 129 ?  12.397  17.002  -9.686 1.000 65.290 ? 129 PRO A CG  1 
ATOM 1000 C CD  ? PRO A 1 129 ?  11.943  16.160 -10.844 1.000 65.290 ? 129 PRO A CD  1 
ATOM 1001 N N   ? GLN A 1 130 ?   8.818  17.163  -9.672 1.000 68.470 ? 130 GLN A N   1 
ATOM 1002 C CA  ? GLN A 1 130 ?   7.648  18.034  -9.623 1.000 68.470 ? 130 GLN A CA  1 
ATOM 1003 C C   ? GLN A 1 130 ?   6.377  17.234  -9.356 1.000 68.470 ? 130 GLN A C   1 
ATOM 1004 C CB  ? GLN A 1 130 ?   7.509  18.821 -10.927 1.000 68.470 ? 130 GLN A CB  1 
ATOM 1005 O O   ? GLN A 1 130 ?   6.139  16.206  -9.993 1.000 68.470 ? 130 GLN A O   1 
ATOM 1006 C CG  ? GLN A 1 130 ?   8.629  19.827 -11.161 1.000 68.470 ? 130 GLN A CG  1 
ATOM 1007 C CD  ? GLN A 1 130 ?   9.727  19.285 -12.056 1.000 68.470 ? 130 GLN A CD  1 
ATOM 1008 N NE2 ? GLN A 1 130 ?  10.685  20.138 -12.402 1.000 68.470 ? 130 GLN A NE2 1 
ATOM 1009 O OE1 ? GLN A 1 130 ?   9.715  18.109 -12.434 1.000 68.470 ? 130 GLN A OE1 1 
ATOM 1010 N N   ? VAL A 1 131 ?   5.620  17.633  -8.300 1.000 74.500 ? 131 VAL A N   1 
ATOM 1011 C CA  ? VAL A 1 131 ?   4.435  16.927  -7.825 1.000 74.500 ? 131 VAL A CA  1 
ATOM 1012 C C   ? VAL A 1 131 ?   3.224  17.325  -8.665 1.000 74.500 ? 131 VAL A C   1 
ATOM 1013 C CB  ? VAL A 1 131 ?   4.165  17.213  -6.330 1.000 74.500 ? 131 VAL A CB  1 
ATOM 1014 O O   ? VAL A 1 131 ?   2.883  18.507  -8.753 1.000 74.500 ? 131 VAL A O   1 
ATOM 1015 C CG1 ? VAL A 1 131 ?   2.869  16.543  -5.878 1.000 74.500 ? 131 VAL A CG1 1 
ATOM 1016 C CG2 ? VAL A 1 131 ?   5.340  16.742  -5.476 1.000 74.500 ? 131 VAL A CG2 1 
ATOM 1017 N N   ? ASN A 1 132 ?   2.745  16.365  -9.441 1.000 77.150 ? 132 ASN A N   1 
ATOM 1018 C CA  ? ASN A 1 132 ?   1.472  16.489 -10.142 1.000 77.150 ? 132 ASN A CA  1 
ATOM 1019 C C   ? ASN A 1 132 ?   0.487  15.405  -9.712 1.000 77.150 ? 132 ASN A C   1 
ATOM 1020 C CB  ? ASN A 1 132 ?   1.685  16.442 -11.656 1.000 77.150 ? 132 ASN A CB  1 
ATOM 1021 O O   ? ASN A 1 132 ?   0.692  14.225 -10.001 1.000 77.150 ? 132 ASN A O   1 
ATOM 1022 C CG  ? ASN A 1 132 ?   0.445  16.836 -12.434 1.000 77.150 ? 132 ASN A CG  1 
ATOM 1023 N ND2 ? ASN A 1 132 ?   0.560  16.872 -13.756 1.000 77.150 ? 132 ASN A ND2 1 
ATOM 1024 O OD1 ? ASN A 1 132 ?  -0.608  17.107 -11.851 1.000 77.150 ? 132 ASN A OD1 1 
ATOM 1025 N N   ? MET A 1 133 ?  -0.602  15.875  -9.021 1.000 79.640 ? 133 MET A N   1 
ATOM 1026 C CA  ? MET A 1 133 ?  -1.602  14.932  -8.527 1.000 79.640 ? 133 MET A CA  1 
ATOM 1027 C C   ? MET A 1 133 ?  -2.793  14.856  -9.477 1.000 79.640 ? 133 MET A C   1 
ATOM 1028 C CB  ? MET A 1 133 ?  -2.074  15.332  -7.128 1.000 79.640 ? 133 MET A CB  1 
ATOM 1029 O O   ? MET A 1 133 ?  -3.544  15.823  -9.617 1.000 79.640 ? 133 MET A O   1 
ATOM 1030 C CG  ? MET A 1 133 ?  -0.990  15.240  -6.066 1.000 79.640 ? 133 MET A CG  1 
ATOM 1031 S SD  ? MET A 1 133 ?  -0.718  13.520  -5.486 1.000 79.640 ? 133 MET A SD  1 
ATOM 1032 C CE  ? MET A 1 133 ?   0.164  13.842  -3.934 1.000 79.640 ? 133 MET A CE  1 
ATOM 1033 N N   ? PRO A 1 134 ?  -2.864  13.715 -10.208 1.000 82.900 ? 134 PRO A N   1 
ATOM 1034 C CA  ? PRO A 1 134 ?  -4.009  13.584 -11.112 1.000 82.900 ? 134 PRO A CA  1 
ATOM 1035 C C   ? PRO A 1 134 ?  -5.337  13.460 -10.368 1.000 82.900 ? 134 PRO A C   1 
ATOM 1036 C CB  ? PRO A 1 134 ?  -3.698  12.305 -11.892 1.000 82.900 ? 134 PRO A CB  1 
ATOM 1037 O O   ? PRO A 1 134 ?  -5.366  13.008  -9.220 1.000 82.900 ? 134 PRO A O   1 
ATOM 1038 C CG  ? PRO A 1 134 ?  -2.910  11.461 -10.943 1.000 82.900 ? 134 PRO A CG  1 
ATOM 1039 C CD  ? PRO A 1 134 ?  -2.059  12.363 -10.096 1.000 82.900 ? 134 PRO A CD  1 
ATOM 1040 N N   ? ASN A 1 135 ?  -6.379  13.922 -10.996 1.000 87.370 ? 135 ASN A N   1 
ATOM 1041 C CA  ? ASN A 1 135 ?  -7.711  13.751 -10.425 1.000 87.370 ? 135 ASN A CA  1 
ATOM 1042 C C   ? ASN A 1 135 ?  -8.254  12.348 -10.680 1.000 87.370 ? 135 ASN A C   1 
ATOM 1043 C CB  ? ASN A 1 135 ?  -8.673  14.802 -10.982 1.000 87.370 ? 135 ASN A CB  1 
ATOM 1044 O O   ? ASN A 1 135 ?  -9.071  11.844  -9.908 1.000 87.370 ? 135 ASN A O   1 
ATOM 1045 C CG  ? ASN A 1 135 ?  -8.343  16.204 -10.509 1.000 87.370 ? 135 ASN A CG  1 
ATOM 1046 N ND2 ? ASN A 1 135 ?  -8.412  17.169 -11.419 1.000 87.370 ? 135 ASN A ND2 1 
ATOM 1047 O OD1 ? ASN A 1 135 ?  -8.029  16.419  -9.335 1.000 87.370 ? 135 ASN A OD1 1 
ATOM 1048 N N   ? ASP A 1 136 ?  -7.783  11.704 -11.765 1.000 91.590 ? 136 ASP A N   1 
ATOM 1049 C CA  ? ASP A 1 136 ?  -8.197  10.349 -12.115 1.000 91.590 ? 136 ASP A CA  1 
ATOM 1050 C C   ? ASP A 1 136 ?  -7.255   9.312 -11.506 1.000 91.590 ? 136 ASP A C   1 
ATOM 1051 C CB  ? ASP A 1 136 ?  -8.252  10.181 -13.635 1.000 91.590 ? 136 ASP A CB  1 
ATOM 1052 O O   ? ASP A 1 136 ?  -6.061   9.570 -11.345 1.000 91.590 ? 136 ASP A O   1 
ATOM 1053 C CG  ? ASP A 1 136 ?  -9.243  11.120 -14.300 1.000 91.590 ? 136 ASP A CG  1 
ATOM 1054 O OD1 ? ASP A 1 136 ? -10.321  11.378 -13.722 1.000 91.590 ? 136 ASP A OD1 1 
ATOM 1055 O OD2 ? ASP A 1 136 ?  -8.945  11.604 -15.413 1.000 91.590 ? 136 ASP A OD2 1 
ATOM 1056 N N   ? LEU A 1 137 ?  -7.867   8.151 -11.181 1.000 92.080 ? 137 LEU A N   1 
ATOM 1057 C CA  ? LEU A 1 137 ?  -7.073   7.002 -10.763 1.000 92.080 ? 137 LEU A CA  1 
ATOM 1058 C C   ? LEU A 1 137 ?  -6.135   6.553 -11.879 1.000 92.080 ? 137 LEU A C   1 
ATOM 1059 C CB  ? LEU A 1 137 ?  -7.984   5.843 -10.349 1.000 92.080 ? 137 LEU A CB  1 
ATOM 1060 O O   ? LEU A 1 137 ?  -6.563   6.376 -13.021 1.000 92.080 ? 137 LEU A O   1 
ATOM 1061 C CG  ? LEU A 1 137 ?  -7.302   4.653  -9.672 1.000 92.080 ? 137 LEU A CG  1 
ATOM 1062 C CD1 ? LEU A 1 137 ?  -6.724   5.071  -8.324 1.000 92.080 ? 137 LEU A CD1 1 
ATOM 1063 C CD2 ? LEU A 1 137 ?  -8.284   3.498  -9.503 1.000 92.080 ? 137 LEU A CD2 1 
ATOM 1064 N N   ? HIS A 1 138 ?  -4.893   6.349 -11.500 1.000 93.050 ? 138 HIS A N   1 
ATOM 1065 C CA  ? HIS A 1 138 ?  -3.897   5.901 -12.467 1.000 93.050 ? 138 HIS A CA  1 
ATOM 1066 C C   ? HIS A 1 138 ?  -3.408   4.494 -12.143 1.000 93.050 ? 138 HIS A C   1 
ATOM 1067 C CB  ? HIS A 1 138 ?  -2.716   6.871 -12.508 1.000 93.050 ? 138 HIS A CB  1 
ATOM 1068 O O   ? HIS A 1 138 ?  -3.332   4.113 -10.972 1.000 93.050 ? 138 HIS A O   1 
ATOM 1069 C CG  ? HIS A 1 138 ?  -2.997   8.128 -13.269 1.000 93.050 ? 138 HIS A CG  1 
ATOM 1070 C CD2 ? HIS A 1 138 ?  -4.072   8.950 -13.262 1.000 93.050 ? 138 HIS A CD2 1 
ATOM 1071 N ND1 ? HIS A 1 138 ?  -2.106   8.666 -14.173 1.000 93.050 ? 138 HIS A ND1 1 
ATOM 1072 C CE1 ? HIS A 1 138 ?  -2.623   9.768 -14.688 1.000 93.050 ? 138 HIS A CE1 1 
ATOM 1073 N NE2 ? HIS A 1 138 ?  -3.816   9.963 -14.152 1.000 93.050 ? 138 HIS A NE2 1 
ATOM 1074 N N   ? CYS A 1 139 ?  -3.024   3.754 -13.263 1.000 92.670 ? 139 CYS A N   1 
ATOM 1075 C CA  ? CYS A 1 139 ?  -2.547   2.383 -13.126 1.000 92.670 ? 139 CYS A CA  1 
ATOM 1076 C C   ? CYS A 1 139 ?  -1.302   2.151 -13.974 1.000 92.670 ? 139 CYS A C   1 
ATOM 1077 C CB  ? CYS A 1 139 ?  -3.640   1.392 -13.526 1.000 92.670 ? 139 CYS A CB  1 
ATOM 1078 O O   ? CYS A 1 139 ?  -1.132   2.781 -15.019 1.000 92.670 ? 139 CYS A O   1 
ATOM 1079 S SG  ? CYS A 1 139 ?  -5.161   1.560 -12.566 1.000 92.670 ? 139 CYS A SG  1 
ATOM 1080 N N   ? ALA A 1 140 ?  -0.508   1.240 -13.466 1.000 90.780 ? 140 ALA A N   1 
ATOM 1081 C CA  ? ALA A 1 140 ?   0.684   0.837 -14.208 1.000 90.780 ? 140 ALA A CA  1 
ATOM 1082 C C   ? ALA A 1 140 ?   1.010  -0.633 -13.965 1.000 90.780 ? 140 ALA A C   1 
ATOM 1083 C CB  ? ALA A 1 140 ?   1.872   1.714 -13.821 1.000 90.780 ? 140 ALA A CB  1 
ATOM 1084 O O   ? ALA A 1 140 ?   0.885  -1.126 -12.842 1.000 90.780 ? 140 ALA A O   1 
ATOM 1085 N N   ? ASN A 1 141 ?   1.407  -1.253 -15.085 1.000 91.290 ? 141 ASN A N   1 
ATOM 1086 C CA  ? ASN A 1 141 ?   1.911  -2.616 -14.957 1.000 91.290 ? 141 ASN A CA  1 
ATOM 1087 C C   ? ASN A 1 141 ?   3.383  -2.634 -14.554 1.000 91.290 ? 141 ASN A C   1 
ATOM 1088 C CB  ? ASN A 1 141 ?   1.708  -3.388 -16.263 1.000 91.290 ? 141 ASN A CB  1 
ATOM 1089 O O   ? ASN A 1 141 ?   4.203  -1.937 -15.153 1.000 91.290 ? 141 ASN A O   1 
ATOM 1090 C CG  ? ASN A 1 141 ?   0.249  -3.686 -16.544 1.000 91.290 ? 141 ASN A CG  1 
ATOM 1091 N ND2 ? ASN A 1 141 ?  -0.128  -3.655 -17.817 1.000 91.290 ? 141 ASN A ND2 1 
ATOM 1092 O OD1 ? ASN A 1 141 ?  -0.534  -3.941 -15.625 1.000 91.290 ? 141 ASN A OD1 1 
ATOM 1093 N N   ? ILE A 1 142 ?   3.608  -3.528 -13.486 1.000 93.440 ? 142 ILE A N   1 
ATOM 1094 C CA  ? ILE A 1 142 ?   4.974  -3.670 -12.992 1.000 93.440 ? 142 ILE A CA  1 
ATOM 1095 C C   ? ILE A 1 142 ?   5.262  -5.138 -12.687 1.000 93.440 ? 142 ILE A C   1 
ATOM 1096 C CB  ? ILE A 1 142 ?   5.214  -2.804 -11.736 1.000 93.440 ? 142 ILE A CB  1 
ATOM 1097 O O   ? ILE A 1 142 ?   4.363  -5.980 -12.751 1.000 93.440 ? 142 ILE A O   1 
ATOM 1098 C CG1 ? ILE A 1 142 ?   4.279  -3.238 -10.601 1.000 93.440 ? 142 ILE A CG1 1 
ATOM 1099 C CG2 ? ILE A 1 142 ?   5.028  -1.318 -12.060 1.000 93.440 ? 142 ILE A CG2 1 
ATOM 1100 C CD1 ? ILE A 1 142 ?   4.549  -2.541  -9.275 1.000 93.440 ? 142 ILE A CD1 1 
ATOM 1101 N N   ? SER A 1 143 ?   6.589  -5.433 -12.487 1.000 94.510 ? 143 SER A N   1 
ATOM 1102 C CA  ? SER A 1 143 ?   6.951  -6.819 -12.208 1.000 94.510 ? 143 SER A CA  1 
ATOM 1103 C C   ? SER A 1 143 ?   7.683  -6.942 -10.876 1.000 94.510 ? 143 SER A C   1 
ATOM 1104 C CB  ? SER A 1 143 ?   7.821  -7.383 -13.332 1.000 94.510 ? 143 SER A CB  1 
ATOM 1105 O O   ? SER A 1 143 ?   8.392  -6.022 -10.464 1.000 94.510 ? 143 SER A O   1 
ATOM 1106 O OG  ? SER A 1 143 ?   7.129  -7.352 -14.568 1.000 94.510 ? 143 SER A OG  1 
ATOM 1107 N N   ? ILE A 1 144 ?   7.498  -8.126 -10.337 1.000 96.270 ? 144 ILE A N   1 
ATOM 1108 C CA  ? ILE A 1 144 ?   8.205  -8.456  -9.104 1.000 96.270 ? 144 ILE A CA  1 
ATOM 1109 C C   ? ILE A 1 144 ?   9.698  -8.609  -9.391 1.000 96.270 ? 144 ILE A C   1 
ATOM 1110 C CB  ? ILE A 1 144 ?   7.649  -9.746  -8.461 1.000 96.270 ? 144 ILE A CB  1 
ATOM 1111 O O   ? ILE A 1 144 ?  10.086  -9.248 -10.371 1.000 96.270 ? 144 ILE A O   1 
ATOM 1112 C CG1 ? ILE A 1 144 ?   6.167  -9.572  -8.110 1.000 96.270 ? 144 ILE A CG1 1 
ATOM 1113 C CG2 ? ILE A 1 144 ?   8.464 -10.127  -7.222 1.000 96.270 ? 144 ILE A CG2 1 
ATOM 1114 C CD1 ? ILE A 1 144 ?   5.898  -8.472  -7.092 1.000 96.270 ? 144 ILE A CD1 1 
ATOM 1115 N N   ? VAL A 1 145 ?  10.445  -7.963  -8.506 1.000 95.170 ? 145 VAL A N   1 
ATOM 1116 C CA  ? VAL A 1 145 ?  11.899  -8.022  -8.609 1.000 95.170 ? 145 VAL A CA  1 
ATOM 1117 C C   ? VAL A 1 145 ?  12.445  -9.063  -7.633 1.000 95.170 ? 145 VAL A C   1 
ATOM 1118 C CB  ? VAL A 1 145 ?  12.544  -6.645  -8.334 1.000 95.170 ? 145 VAL A CB  1 
ATOM 1119 O O   ? VAL A 1 145 ?  11.962  -9.178  -6.504 1.000 95.170 ? 145 VAL A O   1 
ATOM 1120 C CG1 ? VAL A 1 145 ?  14.066  -6.734  -8.423 1.000 95.170 ? 145 VAL A CG1 1 
ATOM 1121 C CG2 ? VAL A 1 145 ?  12.009  -5.602  -9.313 1.000 95.170 ? 145 VAL A CG2 1 
ATOM 1122 N N   ? ASP A 1 146 ?  13.451  -9.788  -8.145 1.000 94.880 ? 146 ASP A N   1 
ATOM 1123 C CA  ? ASP A 1 146 ?  14.112 -10.782  -7.305 1.000 94.880 ? 146 ASP A CA  1 
ATOM 1124 C C   ? ASP A 1 146 ?  14.609 -10.158  -6.003 1.000 94.880 ? 146 ASP A C   1 
ATOM 1125 C CB  ? ASP A 1 146 ?  15.277 -11.431  -8.055 1.000 94.880 ? 146 ASP A CB  1 
ATOM 1126 O O   ? ASP A 1 146 ?  15.216  -9.085  -6.015 1.000 94.880 ? 146 ASP A O   1 
ATOM 1127 C CG  ? ASP A 1 146 ?  15.852 -12.635  -7.331 1.000 94.880 ? 146 ASP A CG  1 
ATOM 1128 O OD1 ? ASP A 1 146 ?  16.701 -12.457  -6.431 1.000 94.880 ? 146 ASP A OD1 1 
ATOM 1129 O OD2 ? ASP A 1 146 ?  15.455 -13.772  -7.665 1.000 94.880 ? 146 ASP A OD2 1 
ATOM 1130 N N   ? HIS A 1 147 ?  14.270 -10.874  -4.874 1.000 93.840 ? 147 HIS A N   1 
ATOM 1131 C CA  ? HIS A 1 147 ?  14.612 -10.383  -3.544 1.000 93.840 ? 147 HIS A CA  1 
ATOM 1132 C C   ? HIS A 1 147 ?  16.105 -10.092  -3.430 1.000 93.840 ? 147 HIS A C   1 
ATOM 1133 C CB  ? HIS A 1 147 ?  14.192 -11.395  -2.476 1.000 93.840 ? 147 HIS A CB  1 
ATOM 1134 O O   ? HIS A 1 147 ?  16.503  -9.107  -2.804 1.000 93.840 ? 147 HIS A O   1 
ATOM 1135 C CG  ? HIS A 1 147 ?  14.274 -10.863  -1.080 1.000 93.840 ? 147 HIS A CG  1 
ATOM 1136 C CD2 ? HIS A 1 147 ?  15.142 -11.131  -0.077 1.000 93.840 ? 147 HIS A CD2 1 
ATOM 1137 N ND1 ? HIS A 1 147 ?  13.381  -9.938  -0.583 1.000 93.840 ? 147 HIS A ND1 1 
ATOM 1138 C CE1 ? HIS A 1 147 ?  13.699  -9.658   0.670 1.000 93.840 ? 147 HIS A CE1 1 
ATOM 1139 N NE2 ? HIS A 1 147 ?  14.764 -10.369   1.001 1.000 93.840 ? 147 HIS A NE2 1 
ATOM 1140 N N   ? ARG A 1 148 ?  16.996 -10.914  -4.035 1.000 93.230 ? 148 ARG A N   1 
ATOM 1141 C CA  ? ARG A 1 148 ?  18.443 -10.729  -4.006 1.000 93.230 ? 148 ARG A CA  1 
ATOM 1142 C C   ? ARG A 1 148 ?  18.843  -9.433  -4.704 1.000 93.230 ? 148 ARG A C   1 
ATOM 1143 C CB  ? ARG A 1 148 ?  19.151 -11.917  -4.661 1.000 93.230 ? 148 ARG A CB  1 
ATOM 1144 O O   ? ARG A 1 148 ?  19.720  -8.710  -4.226 1.000 93.230 ? 148 ARG A O   1 
ATOM 1145 C CG  ? ARG A 1 148 ?  19.020 -13.217  -3.884 1.000 93.230 ? 148 ARG A CG  1 
ATOM 1146 C CD  ? ARG A 1 148 ?  19.783 -14.352  -4.551 1.000 93.230 ? 148 ARG A CD  1 
ATOM 1147 N NE  ? ARG A 1 148 ?  19.090 -14.843  -5.739 1.000 93.230 ? 148 ARG A NE  1 
ATOM 1148 N NH1 ? ARG A 1 148 ?  20.661 -16.462  -6.239 1.000 93.230 ? 148 ARG A NH1 1 
ATOM 1149 N NH2 ? ARG A 1 148 ?  18.813 -16.201  -7.570 1.000 93.230 ? 148 ARG A NH2 1 
ATOM 1150 C CZ  ? ARG A 1 148 ?  19.523 -15.834  -6.513 1.000 93.230 ? 148 ARG A CZ  1 
ATOM 1151 N N   ? VAL A 1 149 ?  18.252  -9.234  -5.817 1.000 93.150 ? 149 VAL A N   1 
ATOM 1152 C CA  ? VAL A 1 149 ?  18.502  -8.010  -6.571 1.000 93.150 ? 149 VAL A CA  1 
ATOM 1153 C C   ? VAL A 1 149 ?  18.058  -6.800  -5.753 1.000 93.150 ? 149 VAL A C   1 
ATOM 1154 C CB  ? VAL A 1 149 ?  17.778  -8.026  -7.935 1.000 93.150 ? 149 VAL A CB  1 
ATOM 1155 O O   ? VAL A 1 149 ?  18.775  -5.799  -5.676 1.000 93.150 ? 149 VAL A O   1 
ATOM 1156 C CG1 ? VAL A 1 149 ?  17.941  -6.685  -8.649 1.000 93.150 ? 149 VAL A CG1 1 
ATOM 1157 C CG2 ? VAL A 1 149 ?  18.305  -9.166  -8.805 1.000 93.150 ? 149 VAL A CG2 1 
ATOM 1158 N N   ? CYS A 1 150 ?  16.901  -6.934  -5.177 1.000 93.070 ? 150 CYS A N   1 
ATOM 1159 C CA  ? CYS A 1 150 ?  16.353  -5.862  -4.354 1.000 93.070 ? 150 CYS A CA  1 
ATOM 1160 C C   ? CYS A 1 150 ?  17.287  -5.532  -3.195 1.000 93.070 ? 150 CYS A C   1 
ATOM 1161 C CB  ? CYS A 1 150 ?  14.976  -6.249  -3.816 1.000 93.070 ? 150 CYS A CB  1 
ATOM 1162 O O   ? CYS A 1 150 ?  17.558  -4.360  -2.925 1.000 93.070 ? 150 CYS A O   1 
ATOM 1163 S SG  ? CYS A 1 150 ?  14.050  -4.864  -3.120 1.000 93.070 ? 150 CYS A SG  1 
ATOM 1164 N N   ? ARG A 1 151 ?  17.846  -6.428  -2.556 1.000 93.500 ? 151 ARG A N   1 
ATOM 1165 C CA  ? ARG A 1 151 ?  18.773  -6.273  -1.440 1.000 93.500 ? 151 ARG A CA  1 
ATOM 1166 C C   ? ARG A 1 151 ?  20.071  -5.614  -1.893 1.000 93.500 ? 151 ARG A C   1 
ATOM 1167 C CB  ? ARG A 1 151 ?  19.071  -7.629  -0.796 1.000 93.500 ? 151 ARG A CB  1 
ATOM 1168 O O   ? ARG A 1 151 ?  20.684  -4.854  -1.140 1.000 93.500 ? 151 ARG A O   1 
ATOM 1169 C CG  ? ARG A 1 151 ?  18.037  -8.064   0.230 1.000 93.500 ? 151 ARG A CG  1 
ATOM 1170 C CD  ? ARG A 1 151 ?  18.457  -9.339   0.949 1.000 93.500 ? 151 ARG A CD  1 
ATOM 1171 N NE  ? ARG A 1 151 ?  17.353  -9.918   1.709 1.000 93.500 ? 151 ARG A NE  1 
ATOM 1172 N NH1 ? ARG A 1 151 ?  18.364 -11.974   2.004 1.000 93.500 ? 151 ARG A NH1 1 
ATOM 1173 N NH2 ? ARG A 1 151 ?  16.278 -11.582   2.870 1.000 93.500 ? 151 ARG A NH2 1 
ATOM 1174 C CZ  ? ARG A 1 151 ?  17.334 -11.157   2.193 1.000 93.500 ? 151 ARG A CZ  1 
ATOM 1175 N N   ? SER A 1 152 ?  20.469  -6.042  -3.097 1.000 93.080 ? 152 SER A N   1 
ATOM 1176 C CA  ? SER A 1 152 ?  21.691  -5.459  -3.641 1.000 93.080 ? 152 SER A CA  1 
ATOM 1177 C C   ? SER A 1 152 ?  21.516  -3.970  -3.921 1.000 93.080 ? 152 SER A C   1 
ATOM 1178 C CB  ? SER A 1 152 ?  22.106  -6.181  -4.924 1.000 93.080 ? 152 SER A CB  1 
ATOM 1179 O O   ? SER A 1 152 ?  22.462  -3.191  -3.780 1.000 93.080 ? 152 SER A O   1 
ATOM 1180 O OG  ? SER A 1 152 ?  21.253  -5.826  -5.999 1.000 93.080 ? 152 SER A OG  1 
ATOM 1181 N N   ? ILE A 1 153 ?  20.324  -3.590  -4.243 1.000 90.840 ? 153 ILE A N   1 
ATOM 1182 C CA  ? ILE A 1 153 ?  20.012  -2.205  -4.578 1.000 90.840 ? 153 ILE A CA  1 
ATOM 1183 C C   ? ILE A 1 153 ?  19.843  -1.389  -3.298 1.000 90.840 ? 153 ILE A C   1 
ATOM 1184 C CB  ? ILE A 1 153 ?  18.739  -2.107  -5.448 1.000 90.840 ? 153 ILE A CB  1 
ATOM 1185 O O   ? ILE A 1 153 ?  20.321  -0.256  -3.208 1.000 90.840 ? 153 ILE A O   1 
ATOM 1186 C CG1 ? ILE A 1 153 ?  18.986  -2.730  -6.827 1.000 90.840 ? 153 ILE A CG1 1 
ATOM 1187 C CG2 ? ILE A 1 153 ?  18.285  -0.650  -5.579 1.000 90.840 ? 153 ILE A CG2 1 
ATOM 1188 C CD1 ? ILE A 1 153 ?  17.724  -2.911  -7.659 1.000 90.840 ? 153 ILE A CD1 1 
ATOM 1189 N N   ? TYR A 1 154 ?  19.109  -1.847  -2.296 1.000 90.860 ? 154 TYR A N   1 
ATOM 1190 C CA  ? TYR A 1 154 ?  18.853  -1.213  -1.007 1.000 90.860 ? 154 TYR A CA  1 
ATOM 1191 C C   ? TYR A 1 154 ?  19.501  -2.001   0.126 1.000 90.860 ? 154 TYR A C   1 
ATOM 1192 C CB  ? TYR A 1 154 ?  17.347  -1.086  -0.760 1.000 90.860 ? 154 TYR A CB  1 
ATOM 1193 O O   ? TYR A 1 154 ?  18.808  -2.636   0.924 1.000 90.860 ? 154 TYR A O   1 
ATOM 1194 C CG  ? TYR A 1 154 ?  16.610  -0.365  -1.862 1.000 90.860 ? 154 TYR A CG  1 
ATOM 1195 C CD1 ? TYR A 1 154 ?  16.803   0.997  -2.081 1.000 90.860 ? 154 TYR A CD1 1 
ATOM 1196 C CD2 ? TYR A 1 154 ?  15.719  -1.044  -2.687 1.000 90.860 ? 154 TYR A CD2 1 
ATOM 1197 C CE1 ? TYR A 1 154 ?  16.124   1.666  -3.094 1.000 90.860 ? 154 TYR A CE1 1 
ATOM 1198 C CE2 ? TYR A 1 154 ?  15.035  -0.385  -3.703 1.000 90.860 ? 154 TYR A CE2 1 
ATOM 1199 O OH  ? TYR A 1 154 ?  14.570   1.624  -4.904 1.000 90.860 ? 154 TYR A OH  1 
ATOM 1200 C CZ  ? TYR A 1 154 ?  15.244   0.967  -3.899 1.000 90.860 ? 154 TYR A CZ  1 
ATOM 1201 N N   ? PRO A 1 155 ?  20.880  -1.867   0.298 1.000 88.970 ? 155 PRO A N   1 
ATOM 1202 C CA  ? PRO A 1 155 ?  21.538  -2.692   1.313 1.000 88.970 ? 155 PRO A CA  1 
ATOM 1203 C C   ? PRO A 1 155 ?  21.162  -2.288   2.737 1.000 88.970 ? 155 PRO A C   1 
ATOM 1204 C CB  ? PRO A 1 155 ?  23.027  -2.452   1.053 1.000 88.970 ? 155 PRO A CB  1 
ATOM 1205 O O   ? PRO A 1 155 ?  21.051  -1.097   3.036 1.000 88.970 ? 155 PRO A O   1 
ATOM 1206 C CG  ? PRO A 1 155 ?  23.084  -1.132   0.354 1.000 88.970 ? 155 PRO A CG  1 
ATOM 1207 C CD  ? PRO A 1 155 ?  21.788  -0.921  -0.374 1.000 88.970 ? 155 PRO A CD  1 
ATOM 1208 N N   ? SER A 1 156 ?  20.732  -3.232   3.623 1.000 85.180 ? 156 SER A N   1 
ATOM 1209 C CA  ? SER A 1 156 ?  20.558  -3.023   5.057 1.000 85.180 ? 156 SER A CA  1 
ATOM 1210 C C   ? SER A 1 156 ?  19.176  -2.462   5.371 1.000 85.180 ? 156 SER A C   1 
ATOM 1211 C CB  ? SER A 1 156 ?  21.635  -2.080   5.596 1.000 85.180 ? 156 SER A CB  1 
ATOM 1212 O O   ? SER A 1 156 ?  18.846  -2.225   6.535 1.000 85.180 ? 156 SER A O   1 
ATOM 1213 O OG  ? SER A 1 156 ?  22.928  -2.627   5.397 1.000 85.180 ? 156 SER A OG  1 
ATOM 1214 N N   ? TYR A 1 157 ?  18.318  -2.289   4.231 1.000 88.410 ? 157 TYR A N   1 
ATOM 1215 C CA  ? TYR A 1 157 ?  16.990  -1.721   4.433 1.000 88.410 ? 157 TYR A CA  1 
ATOM 1216 C C   ? TYR A 1 157 ?  15.905  -2.704   4.011 1.000 88.410 ? 157 TYR A C   1 
ATOM 1217 C CB  ? TYR A 1 157 ?  16.841  -0.412   3.651 1.000 88.410 ? 157 TYR A CB  1 
ATOM 1218 O O   ? TYR A 1 157 ?  14.758  -2.600   4.451 1.000 88.410 ? 157 TYR A O   1 
ATOM 1219 C CG  ? TYR A 1 157 ?  17.562   0.756   4.279 1.000 88.410 ? 157 TYR A CG  1 
ATOM 1220 C CD1 ? TYR A 1 157 ?  16.952   1.526   5.267 1.000 88.410 ? 157 TYR A CD1 1 
ATOM 1221 C CD2 ? TYR A 1 157 ?  18.853   1.092   3.885 1.000 88.410 ? 157 TYR A CD2 1 
ATOM 1222 C CE1 ? TYR A 1 157 ?  17.612   2.605   5.847 1.000 88.410 ? 157 TYR A CE1 1 
ATOM 1223 C CE2 ? TYR A 1 157 ?  19.522   2.169   4.458 1.000 88.410 ? 157 TYR A CE2 1 
ATOM 1224 O OH  ? TYR A 1 157 ?  19.552   3.984   6.008 1.000 88.410 ? 157 TYR A OH  1 
ATOM 1225 C CZ  ? TYR A 1 157 ?  18.894   2.917   5.437 1.000 88.410 ? 157 TYR A CZ  1 
ATOM 1226 N N   ? ILE A 1 158 ?  16.329  -3.730   3.104 1.000 94.100 ? 158 ILE A N   1 
ATOM 1227 C CA  ? ILE A 1 158 ?  15.387  -4.729   2.612 1.000 94.100 ? 158 ILE A CA  1 
ATOM 1228 C C   ? ILE A 1 158 ?  15.339  -5.912   3.576 1.000 94.100 ? 158 ILE A C   1 
ATOM 1229 C CB  ? ILE A 1 158 ?  15.763  -5.210   1.192 1.000 94.100 ? 158 ILE A CB  1 
ATOM 1230 O O   ? ILE A 1 158 ?  16.360  -6.554   3.832 1.000 94.100 ? 158 ILE A O   1 
ATOM 1231 C CG1 ? ILE A 1 158 ?  15.685  -4.046   0.197 1.000 94.100 ? 158 ILE A CG1 1 
ATOM 1232 C CG2 ? ILE A 1 158 ?  14.858  -6.365   0.756 1.000 94.100 ? 158 ILE A CG2 1 
ATOM 1233 C CD1 ? ILE A 1 158 ?  14.313  -3.393   0.114 1.000 94.100 ? 158 ILE A CD1 1 
ATOM 1234 N N   ? THR A 1 159 ?  14.130  -6.194   4.174 1.000 94.830 ? 159 THR A N   1 
ATOM 1235 C CA  ? THR A 1 159 ?  13.894  -7.338   5.047 1.000 94.830 ? 159 THR A CA  1 
ATOM 1236 C C   ? THR A 1 159 ?  13.043  -8.390   4.342 1.000 94.830 ? 159 THR A C   1 
ATOM 1237 C CB  ? THR A 1 159 ?  13.206  -6.910   6.356 1.000 94.830 ? 159 THR A CB  1 
ATOM 1238 O O   ? THR A 1 159 ?  12.596  -8.180   3.212 1.000 94.830 ? 159 THR A O   1 
ATOM 1239 C CG2 ? THR A 1 159 ?  13.911  -5.711   6.982 1.000 94.830 ? 159 THR A CG2 1 
ATOM 1240 O OG1 ? THR A 1 159 ?  11.844  -6.559   6.080 1.000 94.830 ? 159 THR A OG1 1 
ATOM 1241 N N   ? GLU A 1 160 ?  12.819  -9.555   5.039 1.000 94.790 ? 160 GLU A N   1 
ATOM 1242 C CA  ? GLU A 1 160 ?  11.999 -10.635   4.500 1.000 94.790 ? 160 GLU A CA  1 
ATOM 1243 C C   ? GLU A 1 160 ?  10.533 -10.221   4.409 1.000 94.790 ? 160 GLU A C   1 
ATOM 1244 C CB  ? GLU A 1 160 ?  12.137 -11.896   5.356 1.000 94.790 ? 160 GLU A CB  1 
ATOM 1245 O O   ? GLU A 1 160 ?   9.735 -10.885   3.743 1.000 94.790 ? 160 GLU A O   1 
ATOM 1246 C CG  ? GLU A 1 160 ?  13.516 -12.536   5.289 1.000 94.790 ? 160 GLU A CG  1 
ATOM 1247 C CD  ? GLU A 1 160 ?  13.842 -13.117   3.922 1.000 94.790 ? 160 GLU A CD  1 
ATOM 1248 O OE1 ? GLU A 1 160 ?  15.033 -13.132   3.538 1.000 94.790 ? 160 GLU A OE1 1 
ATOM 1249 O OE2 ? GLU A 1 160 ?  12.898 -13.560   3.230 1.000 94.790 ? 160 GLU A OE2 1 
ATOM 1250 N N   ? ASN A 1 161 ?  10.174  -9.102   5.058 1.000 96.530 ? 161 ASN A N   1 
ATOM 1251 C CA  ? ASN A 1 161 ?   8.793  -8.632   5.099 1.000 96.530 ? 161 ASN A CA  1 
ATOM 1252 C C   ? ASN A 1 161 ?   8.513  -7.615   3.996 1.000 96.530 ? 161 ASN A C   1 
ATOM 1253 C CB  ? ASN A 1 161 ?   8.471  -8.032   6.469 1.000 96.530 ? 161 ASN A CB  1 
ATOM 1254 O O   ? ASN A 1 161 ?   7.443  -7.006   3.965 1.000 96.530 ? 161 ASN A O   1 
ATOM 1255 C CG  ? ASN A 1 161 ?   8.554  -9.052   7.588 1.000 96.530 ? 161 ASN A CG  1 
ATOM 1256 N ND2 ? ASN A 1 161 ?   9.077  -8.633   8.734 1.000 96.530 ? 161 ASN A ND2 1 
ATOM 1257 O OD1 ? ASN A 1 161 ?   8.153 -10.207   7.422 1.000 96.530 ? 161 ASN A OD1 1 
ATOM 1258 N N   ? MET A 1 162 ?   9.493  -7.444   3.083 1.000 96.860 ? 162 MET A N   1 
ATOM 1259 C CA  ? MET A 1 162 ?   9.369  -6.472   2.000 1.000 96.860 ? 162 MET A CA  1 
ATOM 1260 C C   ? MET A 1 162 ?   9.539  -7.145   0.642 1.000 96.860 ? 162 MET A C   1 
ATOM 1261 C CB  ? MET A 1 162 ?  10.399  -5.352   2.161 1.000 96.860 ? 162 MET A CB  1 
ATOM 1262 O O   ? MET A 1 162 ?  10.209  -8.174   0.534 1.000 96.860 ? 162 MET A O   1 
ATOM 1263 C CG  ? MET A 1 162 ?  10.234  -4.547   3.439 1.000 96.860 ? 162 MET A CG  1 
ATOM 1264 S SD  ? MET A 1 162 ?  11.578  -3.321   3.676 1.000 96.860 ? 162 MET A SD  1 
ATOM 1265 C CE  ? MET A 1 162 ?  11.068  -2.587   5.255 1.000 96.860 ? 162 MET A CE  1 
ATOM 1266 N N   ? VAL A 1 163 ?   8.827  -6.530  -0.357 1.000 95.490 ? 163 VAL A N   1 
ATOM 1267 C CA  ? VAL A 1 163 ?   8.958  -6.978  -1.739 1.000 95.490 ? 163 VAL A CA  1 
ATOM 1268 C C   ? VAL A 1 163 ?   9.165  -5.773  -2.655 1.000 95.490 ? 163 VAL A C   1 
ATOM 1269 C CB  ? VAL A 1 163 ?   7.723  -7.787  -2.194 1.000 95.490 ? 163 VAL A CB  1 
ATOM 1270 O O   ? VAL A 1 163 ?   8.584  -4.709  -2.431 1.000 95.490 ? 163 VAL A O   1 
ATOM 1271 C CG1 ? VAL A 1 163 ?   6.457  -6.937  -2.104 1.000 95.490 ? 163 VAL A CG1 1 
ATOM 1272 C CG2 ? VAL A 1 163 ?   7.921  -8.307  -3.616 1.000 95.490 ? 163 VAL A CG2 1 
ATOM 1273 N N   ? CYS A 1 164 ?  10.080  -5.953  -3.690 1.000 94.850 ? 164 CYS A N   1 
ATOM 1274 C CA  ? CYS A 1 164 ?  10.346  -4.911  -4.676 1.000 94.850 ? 164 CYS A CA  1 
ATOM 1275 C C   ? CYS A 1 164 ?   9.596  -5.184  -5.974 1.000 94.850 ? 164 CYS A C   1 
ATOM 1276 C CB  ? CYS A 1 164 ?  11.845  -4.808  -4.955 1.000 94.850 ? 164 CYS A CB  1 
ATOM 1277 O O   ? CYS A 1 164 ?   9.513  -6.331  -6.419 1.000 94.850 ? 164 CYS A O   1 
ATOM 1278 S SG  ? CYS A 1 164 ?  12.814  -4.256  -3.534 1.000 94.850 ? 164 CYS A SG  1 
ATOM 1279 N N   ? ALA A 1 165 ?   9.067  -4.120  -6.529 1.000 93.990 ? 165 ALA A N   1 
ATOM 1280 C CA  ? ALA A 1 165 ?   8.382  -4.211  -7.816 1.000 93.990 ? 165 ALA A CA  1 
ATOM 1281 C C   ? ALA A 1 165 ?   8.571  -2.934  -8.630 1.000 93.990 ? 165 ALA A C   1 
ATOM 1282 C CB  ? ALA A 1 165 ?   6.896  -4.492  -7.610 1.000 93.990 ? 165 ALA A CB  1 
ATOM 1283 O O   ? ALA A 1 165 ?   8.642  -1.838  -8.069 1.000 93.990 ? 165 ALA A O   1 
ATOM 1284 N N   ? GLY A 1 166 ?   8.746  -3.084  -9.839 1.000 90.300 ? 166 GLY A N   1 
ATOM 1285 C CA  ? GLY A 1 166 ?   8.926  -1.969 -10.755 1.000 90.300 ? 166 GLY A CA  1 
ATOM 1286 C C   ? GLY A 1 166 ?   9.470  -2.389 -12.108 1.000 90.300 ? 166 GLY A C   1 
ATOM 1287 O O   ? GLY A 1 166 ?   9.692  -3.577 -12.351 1.000 90.300 ? 166 GLY A O   1 
ATOM 1288 N N   ? ARG A 1 167 ?   9.571  -1.470 -13.041 1.000 86.560 ? 167 ARG A N   1 
ATOM 1289 C CA  ? ARG A 1 167 ?  10.250  -1.681 -14.316 1.000 86.560 ? 167 ARG A CA  1 
ATOM 1290 C C   ? ARG A 1 167 ?  11.744  -1.402 -14.192 1.000 86.560 ? 167 ARG A C   1 
ATOM 1291 C CB  ? ARG A 1 167 ?   9.640  -0.795 -15.404 1.000 86.560 ? 167 ARG A CB  1 
ATOM 1292 O O   ? ARG A 1 167 ?  12.147  -0.289 -13.845 1.000 86.560 ? 167 ARG A O   1 
ATOM 1293 C CG  ? ARG A 1 167 ?   8.190  -1.124 -15.724 1.000 86.560 ? 167 ARG A CG  1 
ATOM 1294 C CD  ? ARG A 1 167 ?   7.663  -0.282 -16.878 1.000 86.560 ? 167 ARG A CD  1 
ATOM 1295 N NE  ? ARG A 1 167 ?   6.252  -0.550 -17.140 1.000 86.560 ? 167 ARG A NE  1 
ATOM 1296 N NH1 ? ARG A 1 167 ?   6.047   1.035 -18.808 1.000 86.560 ? 167 ARG A NH1 1 
ATOM 1297 N NH2 ? ARG A 1 167 ?   4.241  -0.241 -18.206 1.000 86.560 ? 167 ARG A NH2 1 
ATOM 1298 C CZ  ? ARG A 1 167 ?   5.517   0.082 -18.051 1.000 86.560 ? 167 ARG A CZ  1 
ATOM 1299 N N   ? MET A 1 168 ?  12.542  -2.486 -14.341 1.000 78.720 ? 168 MET A N   1 
ATOM 1300 C CA  ? MET A 1 168 ?  13.978  -2.382 -14.100 1.000 78.720 ? 168 MET A CA  1 
ATOM 1301 C C   ? MET A 1 168 ?  14.618  -1.373 -15.048 1.000 78.720 ? 168 MET A C   1 
ATOM 1302 C CB  ? MET A 1 168 ?  14.650  -3.747 -14.259 1.000 78.720 ? 168 MET A CB  1 
ATOM 1303 O O   ? MET A 1 168 ?  15.624  -0.748 -14.709 1.000 78.720 ? 168 MET A O   1 
ATOM 1304 C CG  ? MET A 1 168 ?  14.235  -4.761 -13.205 1.000 78.720 ? 168 MET A CG  1 
ATOM 1305 S SD  ? MET A 1 168 ?  14.441  -4.124 -11.497 1.000 78.720 ? 168 MET A SD  1 
ATOM 1306 C CE  ? MET A 1 168 ?  16.252  -4.064 -11.393 1.000 78.720 ? 168 MET A CE  1 
ATOM 1307 N N   ? GLN A 1 169 ?  14.051  -1.214 -16.239 1.000 78.510 ? 169 GLN A N   1 
ATOM 1308 C CA  ? GLN A 1 169 ?  14.533  -0.245 -17.218 1.000 78.510 ? 169 GLN A CA  1 
ATOM 1309 C C   ? GLN A 1 169 ?  14.050   1.163 -16.881 1.000 78.510 ? 169 GLN A C   1 
ATOM 1310 C CB  ? GLN A 1 169 ?  14.079  -0.633 -18.626 1.000 78.510 ? 169 GLN A CB  1 
ATOM 1311 O O   ? GLN A 1 169 ?  14.476   2.137 -17.506 1.000 78.510 ? 169 GLN A O   1 
ATOM 1312 C CG  ? GLN A 1 169 ?  14.622  -1.974 -19.099 1.000 78.510 ? 169 GLN A CG  1 
ATOM 1313 C CD  ? GLN A 1 169 ?  13.608  -3.095 -18.975 1.000 78.510 ? 169 GLN A CD  1 
ATOM 1314 N NE2 ? GLN A 1 169 ?  14.045  -4.322 -19.235 1.000 78.510 ? 169 GLN A NE2 1 
ATOM 1315 O OE1 ? GLN A 1 169 ?  12.440  -2.860 -18.648 1.000 78.510 ? 169 GLN A OE1 1 
ATOM 1316 N N   ? GLY A 1 170 ?  13.212   1.197 -15.855 1.000 75.250 ? 170 GLY A N   1 
ATOM 1317 C CA  ? GLY A 1 170 ?  12.630   2.474 -15.478 1.000 75.250 ? 170 GLY A CA  1 
ATOM 1318 C C   ? GLY A 1 170 ?  11.375   2.813 -16.261 1.000 75.250 ? 170 GLY A C   1 
ATOM 1319 O O   ? GLY A 1 170 ?  10.855   1.976 -17.002 1.000 75.250 ? 170 GLY A O   1 
ATOM 1320 N N   ? GLY A 1 171 ?  10.739   3.904 -15.890 1.000 66.280 ? 171 GLY A N   1 
ATOM 1321 C CA  ? GLY A 1 171 ?   9.649   4.315 -16.761 1.000 66.280 ? 171 GLY A CA  1 
ATOM 1322 C C   ? GLY A 1 171 ?   8.280   4.103 -16.143 1.000 66.280 ? 171 GLY A C   1 
ATOM 1323 O O   ? GLY A 1 171 ?   7.297   4.707 -16.578 1.000 66.280 ? 171 GLY A O   1 
ATOM 1324 N N   ? ALA A 1 172 ?   8.187   3.322 -15.121 1.000 64.040 ? 172 ALA A N   1 
ATOM 1325 C CA  ? ALA A 1 172 ?   6.954   3.183 -14.350 1.000 64.040 ? 172 ALA A CA  1 
ATOM 1326 C C   ? ALA A 1 172 ?   7.244   2.691 -12.935 1.000 64.040 ? 172 ALA A C   1 
ATOM 1327 C CB  ? ALA A 1 172 ?   5.990   2.231 -15.054 1.000 64.040 ? 172 ALA A CB  1 
ATOM 1328 O O   ? ALA A 1 172 ?   7.998   1.732 -12.747 1.000 64.040 ? 172 ALA A O   1 
ATOM 1329 N N   ? ASP A 1 173 ?   6.661   3.301 -11.863 1.000 69.620 ? 173 ASP A N   1 
ATOM 1330 C CA  ? ASP A 1 173 ?   6.864   3.021 -10.444 1.000 69.620 ? 173 ASP A CA  1 
ATOM 1331 C C   ? ASP A 1 173 ?   5.784   3.685  -9.593 1.000 69.620 ? 173 ASP A C   1 
ATOM 1332 C CB  ? ASP A 1 173 ?   8.250   3.492  -9.998 1.000 69.620 ? 173 ASP A CB  1 
ATOM 1333 O O   ? ASP A 1 173 ?   5.000   4.493 -10.095 1.000 69.620 ? 173 ASP A O   1 
ATOM 1334 C CG  ? ASP A 1 173 ?   8.739   2.788  -8.744 1.000 69.620 ? 173 ASP A CG  1 
ATOM 1335 O OD1 ? ASP A 1 173 ?   8.000   1.948  -8.188 1.000 69.620 ? 173 ASP A OD1 1 
ATOM 1336 O OD2 ? ASP A 1 173 ?   9.874   3.079  -8.307 1.000 69.620 ? 173 ASP A OD2 1 
ATOM 1337 N N   ? SER A 1 174 ?   5.533   3.169  -8.339 1.000 68.730 ? 174 SER A N   1 
ATOM 1338 C CA  ? SER A 1 174 ?   4.725   3.938  -7.398 1.000 68.730 ? 174 SER A CA  1 
ATOM 1339 C C   ? SER A 1 174 ?   5.490   5.149  -6.874 1.000 68.730 ? 174 SER A C   1 
ATOM 1340 C CB  ? SER A 1 174 ?   4.281   3.059  -6.228 1.000 68.730 ? 174 SER A CB  1 
ATOM 1341 O O   ? SER A 1 174 ?   6.716   5.107  -6.746 1.000 68.730 ? 174 SER A O   1 
ATOM 1342 O OG  ? SER A 1 174 ?   5.403   2.531  -5.542 1.000 68.730 ? 174 SER A OG  1 
ATOM 1343 N N   ? CYS A 1 175 ?   4.846   6.247  -6.752 1.000 72.040 ? 175 CYS A N   1 
ATOM 1344 C CA  ? CYS A 1 175 ?   5.461   7.495  -6.312 1.000 72.040 ? 175 CYS A CA  1 
ATOM 1345 C C   ? CYS A 1 175 ?   4.696   8.096  -5.139 1.000 72.040 ? 175 CYS A C   1 
ATOM 1346 C CB  ? CYS A 1 175 ?   5.518   8.499  -7.463 1.000 72.040 ? 175 CYS A CB  1 
ATOM 1347 O O   ? CYS A 1 175 ?   3.770   7.476  -4.613 1.000 72.040 ? 175 CYS A O   1 
ATOM 1348 S SG  ? CYS A 1 175 ?   6.822   9.736  -7.286 1.000 72.040 ? 175 CYS A SG  1 
ATOM 1349 N N   ? GLN A 1 176 ?   5.127   9.315  -4.700 1.000 66.850 ? 176 GLN A N   1 
ATOM 1350 C CA  ? GLN A 1 176 ?   4.546   9.995  -3.547 1.000 66.850 ? 176 GLN A CA  1 
ATOM 1351 C C   ? GLN A 1 176 ?   3.030  10.109  -3.681 1.000 66.850 ? 176 GLN A C   1 
ATOM 1352 C CB  ? GLN A 1 176 ?   5.164  11.383  -3.375 1.000 66.850 ? 176 GLN A CB  1 
ATOM 1353 O O   ? GLN A 1 176 ?   2.522  10.471  -4.744 1.000 66.850 ? 176 GLN A O   1 
ATOM 1354 C CG  ? GLN A 1 176 ?   6.611  11.358  -2.900 1.000 66.850 ? 176 GLN A CG  1 
ATOM 1355 C CD  ? GLN A 1 176 ?   7.595  11.118  -4.030 1.000 66.850 ? 176 GLN A CD  1 
ATOM 1356 N NE2 ? GLN A 1 176 ?   8.826  10.762  -3.678 1.000 66.850 ? 176 GLN A NE2 1 
ATOM 1357 O OE1 ? GLN A 1 176 ?   7.252  11.252  -5.209 1.000 66.850 ? 176 GLN A OE1 1 
ATOM 1358 N N   ? GLY A 1 177 ?   2.348   9.735  -2.491 1.000 64.720 ? 177 GLY A N   1 
ATOM 1359 C CA  ? GLY A 1 177 ?   0.903   9.896  -2.526 1.000 64.720 ? 177 GLY A CA  1 
ATOM 1360 C C   ? GLY A 1 177 ?   0.165   8.602  -2.810 1.000 64.720 ? 177 GLY A C   1 
ATOM 1361 O O   ? GLY A 1 177 ?  -1.043   8.507  -2.582 1.000 64.720 ? 177 GLY A O   1 
ATOM 1362 N N   ? ASP A 1 178 ?   0.848   7.490  -3.145 1.000 82.650 ? 178 ASP A N   1 
ATOM 1363 C CA  ? ASP A 1 178 ?   0.251   6.177  -3.368 1.000 82.650 ? 178 ASP A CA  1 
ATOM 1364 C C   ? ASP A 1 178 ?   0.454   5.269  -2.157 1.000 82.650 ? 178 ASP A C   1 
ATOM 1365 C CB  ? ASP A 1 178 ?   0.842   5.524  -4.619 1.000 82.650 ? 178 ASP A CB  1 
ATOM 1366 O O   ? ASP A 1 178 ?   0.164   4.072  -2.216 1.000 82.650 ? 178 ASP A O   1 
ATOM 1367 C CG  ? ASP A 1 178 ?   0.338   6.149  -5.908 1.000 82.650 ? 178 ASP A CG  1 
ATOM 1368 O OD1 ? ASP A 1 178 ?  -0.785   6.697  -5.922 1.000 82.650 ? 178 ASP A OD1 1 
ATOM 1369 O OD2 ? ASP A 1 178 ?   1.070   6.092  -6.920 1.000 82.650 ? 178 ASP A OD2 1 
ATOM 1370 N N   ? SER A 1 179 ?   1.173   5.915  -1.141 1.000 90.970 ? 179 SER A N   1 
ATOM 1371 C CA  ? SER A 1 179 ?   1.346   5.127   0.075 1.000 90.970 ? 179 SER A CA  1 
ATOM 1372 C C   ? SER A 1 179 ?   0.041   4.457   0.491 1.000 90.970 ? 179 SER A C   1 
ATOM 1373 C CB  ? SER A 1 179 ?   1.863   6.007   1.215 1.000 90.970 ? 179 SER A CB  1 
ATOM 1374 O O   ? SER A 1 179 ?  -1.025   5.074   0.433 1.000 90.970 ? 179 SER A O   1 
ATOM 1375 O OG  ? SER A 1 179 ?   3.190   6.435   0.957 1.000 90.970 ? 179 SER A OG  1 
ATOM 1376 N N   ? GLY A 1 180 ?   0.245   3.121   0.731 1.000 93.510 ? 180 GLY A N   1 
ATOM 1377 C CA  ? GLY A 1 180 ?  -0.938   2.427   1.214 1.000 93.510 ? 180 GLY A CA  1 
ATOM 1378 C C   ? GLY A 1 180 ?  -1.767   1.814   0.100 1.000 93.510 ? 180 GLY A C   1 
ATOM 1379 O O   ? GLY A 1 180 ?  -2.629   0.971   0.353 1.000 93.510 ? 180 GLY A O   1 
ATOM 1380 N N   ? GLY A 1 181 ?  -1.527   2.166  -1.074 1.000 93.850 ? 181 GLY A N   1 
ATOM 1381 C CA  ? GLY A 1 181 ?  -2.210   1.634  -2.242 1.000 93.850 ? 181 GLY A CA  1 
ATOM 1382 C C   ? GLY A 1 181 ?  -1.835   0.196  -2.549 1.000 93.850 ? 181 GLY A C   1 
ATOM 1383 O O   ? GLY A 1 181 ?  -0.802  -0.293  -2.088 1.000 93.850 ? 181 GLY A O   1 
ATOM 1384 N N   ? PRO A 1 182 ?  -2.614  -0.479  -3.466 1.000 96.540 ? 182 PRO A N   1 
ATOM 1385 C CA  ? PRO A 1 182 ?  -2.474  -1.922  -3.676 1.000 96.540 ? 182 PRO A CA  1 
ATOM 1386 C C   ? PRO A 1 182 ?  -1.511  -2.262  -4.811 1.000 96.540 ? 182 PRO A C   1 
ATOM 1387 C CB  ? PRO A 1 182 ?  -3.898  -2.368  -4.017 1.000 96.540 ? 182 PRO A CB  1 
ATOM 1388 O O   ? PRO A 1 182 ?  -1.462  -1.552  -5.819 1.000 96.540 ? 182 PRO A O   1 
ATOM 1389 C CG  ? PRO A 1 182 ?  -4.507  -1.198  -4.722 1.000 96.540 ? 182 PRO A CG  1 
ATOM 1390 C CD  ? PRO A 1 182 ?  -4.004   0.061  -4.077 1.000 96.540 ? 182 PRO A CD  1 
ATOM 1391 N N   ? LEU A 1 183 ?  -0.676  -3.264  -4.627 1.000 96.820 ? 183 LEU A N   1 
ATOM 1392 C CA  ? LEU A 1 183 ?   0.004  -4.058  -5.646 1.000 96.820 ? 183 LEU A CA  1 
ATOM 1393 C C   ? LEU A 1 183 ?  -0.716  -5.383  -5.872 1.000 96.820 ? 183 LEU A C   1 
ATOM 1394 C CB  ? LEU A 1 183 ?   1.458  -4.315  -5.242 1.000 96.820 ? 183 LEU A CB  1 
ATOM 1395 O O   ? LEU A 1 183 ?  -0.678  -6.269  -5.015 1.000 96.820 ? 183 LEU A O   1 
ATOM 1396 C CG  ? LEU A 1 183 ?   2.340  -5.002  -6.286 1.000 96.820 ? 183 LEU A CG  1 
ATOM 1397 C CD1 ? LEU A 1 183 ?   2.688  -4.029  -7.408 1.000 96.820 ? 183 LEU A CD1 1 
ATOM 1398 C CD2 ? LEU A 1 183 ?   3.605  -5.554  -5.639 1.000 96.820 ? 183 LEU A CD2 1 
ATOM 1399 N N   ? VAL A 1 184 ?  -1.338  -5.510  -7.097 1.000 97.700 ? 184 VAL A N   1 
ATOM 1400 C CA  ? VAL A 1 184 ?  -2.215  -6.642  -7.379 1.000 97.700 ? 184 VAL A CA  1 
ATOM 1401 C C   ? VAL A 1 184 ?  -1.566  -7.551  -8.420 1.000 97.700 ? 184 VAL A C   1 
ATOM 1402 C CB  ? VAL A 1 184 ?  -3.603  -6.175  -7.870 1.000 97.700 ? 184 VAL A CB  1 
ATOM 1403 O O   ? VAL A 1 184 ?  -1.254  -7.112  -9.529 1.000 97.700 ? 184 VAL A O   1 
ATOM 1404 C CG1 ? VAL A 1 184 ?  -4.529  -7.370  -8.087 1.000 97.700 ? 184 VAL A CG1 1 
ATOM 1405 C CG2 ? VAL A 1 184 ?  -4.218  -5.193  -6.874 1.000 97.700 ? 184 VAL A CG2 1 
ATOM 1406 N N   ? CYS A 1 185 ?  -1.397  -8.798  -8.033 1.000 97.180 ? 185 CYS A N   1 
ATOM 1407 C CA  ? CYS A 1 185 ?  -0.856  -9.838  -8.901 1.000 97.180 ? 185 CYS A CA  1 
ATOM 1408 C C   ? CYS A 1 185 ?  -1.820 -11.014  -9.007 1.000 97.180 ? 185 CYS A C   1 
ATOM 1409 C CB  ? CYS A 1 185 ?   0.497 -10.321  -8.379 1.000 97.180 ? 185 CYS A CB  1 
ATOM 1410 O O   ? CYS A 1 185 ?  -2.265 -11.552  -7.992 1.000 97.180 ? 185 CYS A O   1 
ATOM 1411 S SG  ? CYS A 1 185 ?   1.662  -8.986  -8.031 1.000 97.180 ? 185 CYS A SG  1 
ATOM 1412 N N   ? ASN A 1 186 ?  -2.170 -11.362 -10.309 1.000 94.950 ? 186 ASN A N   1 
ATOM 1413 C CA  ? ASN A 1 186 ?  -3.062 -12.495 -10.536 1.000 94.950 ? 186 ASN A CA  1 
ATOM 1414 C C   ? ASN A 1 186 ?  -4.355 -12.359  -9.738 1.000 94.950 ? 186 ASN A C   1 
ATOM 1415 C CB  ? ASN A 1 186 ?  -2.359 -13.809 -10.187 1.000 94.950 ? 186 ASN A CB  1 
ATOM 1416 O O   ? ASN A 1 186 ?  -4.809 -13.319  -9.114 1.000 94.950 ? 186 ASN A O   1 
ATOM 1417 C CG  ? ASN A 1 186 ?  -1.125 -14.054 -11.033 1.000 94.950 ? 186 ASN A CG  1 
ATOM 1418 N ND2 ? ASN A 1 186 ?  -0.084 -14.603 -10.419 1.000 94.950 ? 186 ASN A ND2 1 
ATOM 1419 O OD1 ? ASN A 1 186 ?  -1.107 -13.750 -12.229 1.000 94.950 ? 186 ASN A OD1 1 
ATOM 1420 N N   ? GLY A 1 187 ?  -4.808 -11.123  -9.534 1.000 95.580 ? 187 GLY A N   1 
ATOM 1421 C CA  ? GLY A 1 187 ?  -6.102 -10.857  -8.926 1.000 95.580 ? 187 GLY A CA  1 
ATOM 1422 C C   ? GLY A 1 187 ?  -6.062 -10.862  -7.410 1.000 95.580 ? 187 GLY A C   1 
ATOM 1423 O O   ? GLY A 1 187 ?  -7.106 -10.890  -6.756 1.000 95.580 ? 187 GLY A O   1 
ATOM 1424 N N   ? LYS A 1 188 ?  -4.907 -10.889  -6.832 1.000 97.950 ? 188 LYS A N   1 
ATOM 1425 C CA  ? LYS A 1 188 ?  -4.753 -10.918  -5.381 1.000 97.950 ? 188 LYS A CA  1 
ATOM 1426 C C   ? LYS A 1 188 ?  -3.841  -9.792  -4.902 1.000 97.950 ? 188 LYS A C   1 
ATOM 1427 C CB  ? LYS A 1 188 ?  -4.200 -12.270  -4.926 1.000 97.950 ? 188 LYS A CB  1 
ATOM 1428 O O   ? LYS A 1 188 ?  -2.943  -9.363  -5.628 1.000 97.950 ? 188 LYS A O   1 
ATOM 1429 C CG  ? LYS A 1 188 ?  -5.112 -13.447  -5.236 1.000 97.950 ? 188 LYS A CG  1 
ATOM 1430 C CD  ? LYS A 1 188 ?  -4.551 -14.750  -4.681 1.000 97.950 ? 188 LYS A CD  1 
ATOM 1431 C CE  ? LYS A 1 188 ?  -5.490 -15.920  -4.940 1.000 97.950 ? 188 LYS A CE  1 
ATOM 1432 N NZ  ? LYS A 1 188 ?  -4.933 -17.204  -4.418 1.000 97.950 ? 188 LYS A NZ  1 
ATOM 1433 N N   ? LEU A 1 189 ?  -4.058  -9.425  -3.651 1.000 98.230 ? 189 LEU A N   1 
ATOM 1434 C CA  ? LEU A 1 189 ?  -3.244  -8.393  -3.018 1.000 98.230 ? 189 LEU A CA  1 
ATOM 1435 C C   ? LEU A 1 189 ?  -1.884  -8.949  -2.610 1.000 98.230 ? 189 LEU A C   1 
ATOM 1436 C CB  ? LEU A 1 189 ?  -3.962  -7.820  -1.793 1.000 98.230 ? 189 LEU A CB  1 
ATOM 1437 O O   ? LEU A 1 189 ?  -1.794  -9.774  -1.697 1.000 98.230 ? 189 LEU A O   1 
ATOM 1438 C CG  ? LEU A 1 189 ?  -3.226  -6.719  -1.029 1.000 98.230 ? 189 LEU A CG  1 
ATOM 1439 C CD1 ? LEU A 1 189 ?  -2.996  -5.510  -1.931 1.000 98.230 ? 189 LEU A CD1 1 
ATOM 1440 C CD2 ? LEU A 1 189 ?  -4.005  -6.320   0.219 1.000 98.230 ? 189 LEU A CD2 1 
ATOM 1441 N N   ? GLN A 1 190 ?  -0.857  -8.464  -3.284 1.000 98.080 ? 190 GLN A N   1 
ATOM 1442 C CA  ? GLN A 1 190 ?   0.471  -9.018  -3.042 1.000 98.080 ? 190 GLN A CA  1 
ATOM 1443 C C   ? GLN A 1 190 ?   1.350  -8.028  -2.282 1.000 98.080 ? 190 GLN A C   1 
ATOM 1444 C CB  ? GLN A 1 190 ?   1.139  -9.407  -4.362 1.000 98.080 ? 190 GLN A CB  1 
ATOM 1445 O O   ? GLN A 1 190 ?   2.292  -8.428  -1.595 1.000 98.080 ? 190 GLN A O   1 
ATOM 1446 C CG  ? GLN A 1 190 ?   0.471 -10.579  -5.067 1.000 98.080 ? 190 GLN A CG  1 
ATOM 1447 C CD  ? GLN A 1 190 ?   0.737 -11.906  -4.381 1.000 98.080 ? 190 GLN A CD  1 
ATOM 1448 N NE2 ? GLN A 1 190 ?  -0.073 -12.911  -4.698 1.000 98.080 ? 190 GLN A NE2 1 
ATOM 1449 O OE1 ? GLN A 1 190 ?   1.663 -12.027  -3.573 1.000 98.080 ? 190 GLN A OE1 1 
ATOM 1450 N N   ? GLY A 1 191 ?   1.034  -6.764  -2.341 1.000 97.130 ? 191 GLY A N   1 
ATOM 1451 C CA  ? GLY A 1 191 ?   1.849  -5.748  -1.695 1.000 97.130 ? 191 GLY A CA  1 
ATOM 1452 C C   ? GLY A 1 191 ?   1.075  -4.488  -1.358 1.000 97.130 ? 191 GLY A C   1 
ATOM 1453 O O   ? GLY A 1 191 ?   0.024  -4.223  -1.943 1.000 97.130 ? 191 GLY A O   1 
ATOM 1454 N N   ? ILE A 1 192 ?   1.654  -3.752  -0.352 1.000 97.130 ? 192 ILE A N   1 
ATOM 1455 C CA  ? ILE A 1 192 ?   1.187  -2.417   0.009 1.000 97.130 ? 192 ILE A CA  1 
ATOM 1456 C C   ? ILE A 1 192 ?   2.305  -1.401  -0.216 1.000 97.130 ? 192 ILE A C   1 
ATOM 1457 C CB  ? ILE A 1 192 ?   0.702  -2.365   1.475 1.000 97.130 ? 192 ILE A CB  1 
ATOM 1458 O O   ? ILE A 1 192 ?   3.428  -1.589   0.259 1.000 97.130 ? 192 ILE A O   1 
ATOM 1459 C CG1 ? ILE A 1 192 ?  -0.440  -3.363   1.695 1.000 97.130 ? 192 ILE A CG1 1 
ATOM 1460 C CG2 ? ILE A 1 192 ?   0.269  -0.945   1.850 1.000 97.130 ? 192 ILE A CG2 1 
ATOM 1461 C CD1 ? ILE A 1 192 ?  -1.694  -3.057   0.887 1.000 97.130 ? 192 ILE A CD1 1 
ATOM 1462 N N   ? VAL A 1 193 ?   1.939  -0.391  -1.003 1.000 95.350 ? 193 VAL A N   1 
ATOM 1463 C CA  ? VAL A 1 193 ?   2.949   0.623  -1.288 1.000 95.350 ? 193 VAL A CA  1 
ATOM 1464 C C   ? VAL A 1 193 ?   3.491   1.196   0.020 1.000 95.350 ? 193 VAL A C   1 
ATOM 1465 C CB  ? VAL A 1 193 ?   2.381   1.757  -2.171 1.000 95.350 ? 193 VAL A CB  1 
ATOM 1466 O O   ? VAL A 1 193 ?   2.734   1.738   0.828 1.000 95.350 ? 193 VAL A O   1 
ATOM 1467 C CG1 ? VAL A 1 193 ?   3.450   2.812  -2.450 1.000 95.350 ? 193 VAL A CG1 1 
ATOM 1468 C CG2 ? VAL A 1 193 ?   1.832   1.189  -3.479 1.000 95.350 ? 193 VAL A CG2 1 
ATOM 1469 N N   ? SER A 1 194 ?   4.811   1.143   0.210 1.000 93.750 ? 194 SER A N   1 
ATOM 1470 C CA  ? SER A 1 194 ?   5.424   1.534   1.475 1.000 93.750 ? 194 SER A CA  1 
ATOM 1471 C C   ? SER A 1 194 ?   6.416   2.675   1.280 1.000 93.750 ? 194 SER A C   1 
ATOM 1472 C CB  ? SER A 1 194 ?   6.128   0.340   2.121 1.000 93.750 ? 194 SER A CB  1 
ATOM 1473 O O   ? SER A 1 194 ?   6.212   3.777   1.793 1.000 93.750 ? 194 SER A O   1 
ATOM 1474 O OG  ? SER A 1 194 ?   6.549   0.656   3.437 1.000 93.750 ? 194 SER A OG  1 
ATOM 1475 N N   ? TRP A 1 195 ?   7.487   2.434   0.519 1.000 91.650 ? 195 TRP A N   1 
ATOM 1476 C CA  ? TRP A 1 195 ?   8.509   3.459   0.329 1.000 91.650 ? 195 TRP A CA  1 
ATOM 1477 C C   ? TRP A 1 195 ?   9.301   3.207  -0.950 1.000 91.650 ? 195 TRP A C   1 
ATOM 1478 C CB  ? TRP A 1 195 ?   9.456   3.504   1.531 1.000 91.650 ? 195 TRP A CB  1 
ATOM 1479 O O   ? TRP A 1 195 ?   9.088   2.201  -1.631 1.000 91.650 ? 195 TRP A O   1 
ATOM 1480 C CG  ? TRP A 1 195 ?  10.177   2.214   1.787 1.000 91.650 ? 195 TRP A CG  1 
ATOM 1481 C CD1 ? TRP A 1 195 ?   9.726   1.149   2.516 1.000 91.650 ? 195 TRP A CD1 1 
ATOM 1482 C CD2 ? TRP A 1 195 ?  11.481   1.857   1.318 1.000 91.650 ? 195 TRP A CD2 1 
ATOM 1483 C CE2 ? TRP A 1 195 ?  11.757   0.558   1.801 1.000 91.650 ? 195 TRP A CE2 1 
ATOM 1484 C CE3 ? TRP A 1 195 ?  12.443   2.508   0.535 1.000 91.650 ? 195 TRP A CE3 1 
ATOM 1485 N NE1 ? TRP A 1 195 ?  10.672   0.150   2.528 1.000 91.650 ? 195 TRP A NE1 1 
ATOM 1486 C CH2 ? TRP A 1 195 ?  13.881   0.559   0.757 1.000 91.650 ? 195 TRP A CH2 1 
ATOM 1487 C CZ2 ? TRP A 1 195 ?  12.957  -0.101   1.525 1.000 91.650 ? 195 TRP A CZ2 1 
ATOM 1488 C CZ3 ? TRP A 1 195 ?  13.637   1.850   0.262 1.000 91.650 ? 195 TRP A CZ3 1 
ATOM 1489 N N   ? GLY A 1 196 ?  10.124   4.078  -1.377 1.000 84.620 ? 196 GLY A N   1 
ATOM 1490 C CA  ? GLY A 1 196 ?  10.980   3.990  -2.549 1.000 84.620 ? 196 GLY A CA  1 
ATOM 1491 C C   ? GLY A 1 196 ?  11.908   5.181  -2.701 1.000 84.620 ? 196 GLY A C   1 
ATOM 1492 O O   ? GLY A 1 196 ?  12.008   6.016  -1.799 1.000 84.620 ? 196 GLY A O   1 
ATOM 1493 N N   ? PRO A 1 197 ?  12.710   5.167  -3.688 1.000 78.670 ? 197 PRO A N   1 
ATOM 1494 C CA  ? PRO A 1 197 ?  13.649   6.278  -3.860 1.000 78.670 ? 197 PRO A CA  1 
ATOM 1495 C C   ? PRO A 1 197 ?  12.956   7.639  -3.881 1.000 78.670 ? 197 PRO A C   1 
ATOM 1496 C CB  ? PRO A 1 197 ?  14.306   5.979  -5.209 1.000 78.670 ? 197 PRO A CB  1 
ATOM 1497 O O   ? PRO A 1 197 ?  11.765   7.724  -4.193 1.000 78.670 ? 197 PRO A O   1 
ATOM 1498 C CG  ? PRO A 1 197 ?  13.289   5.185  -5.962 1.000 78.670 ? 197 PRO A CG  1 
ATOM 1499 C CD  ? PRO A 1 197 ?  12.488   4.381  -4.979 1.000 78.670 ? 197 PRO A CD  1 
ATOM 1500 N N   ? PRO A 1 198 ?  13.662   8.709  -3.518 1.000 68.430 ? 198 PRO A N   1 
ATOM 1501 C CA  ? PRO A 1 198 ?  13.103  10.063  -3.494 1.000 68.430 ? 198 PRO A CA  1 
ATOM 1502 C C   ? PRO A 1 198 ?  12.622  10.528  -4.867 1.000 68.430 ? 198 PRO A C   1 
ATOM 1503 C CB  ? PRO A 1 198 ?  14.274  10.919  -3.007 1.000 68.430 ? 198 PRO A CB  1 
ATOM 1504 O O   ? PRO A 1 198 ?  11.668  11.304  -4.961 1.000 68.430 ? 198 PRO A O   1 
ATOM 1505 C CG  ? PRO A 1 198 ?  15.488  10.085  -3.258 1.000 68.430 ? 198 PRO A CG  1 
ATOM 1506 C CD  ? PRO A 1 198 ?  15.091   8.637  -3.208 1.000 68.430 ? 198 PRO A CD  1 
ATOM 1507 N N   ? ILE A 1 199 ?  13.351   9.949  -5.944 1.000 75.470 ? 199 ILE A N   1 
ATOM 1508 C CA  ? ILE A 1 199 ?  12.942  10.184  -7.324 1.000 75.470 ? 199 ILE A CA  1 
ATOM 1509 C C   ? ILE A 1 199 ?  12.340   8.908  -7.908 1.000 75.470 ? 199 ILE A C   1 
ATOM 1510 C CB  ? ILE A 1 199 ?  14.128  10.662  -8.192 1.000 75.470 ? 199 ILE A CB  1 
ATOM 1511 O O   ? ILE A 1 199 ?  12.979   7.853  -7.903 1.000 75.470 ? 199 ILE A O   1 
ATOM 1512 C CG1 ? ILE A 1 199 ?  14.738  11.940  -7.606 1.000 75.470 ? 199 ILE A CG1 1 
ATOM 1513 C CG2 ? ILE A 1 199 ?  13.683  10.881  -9.641 1.000 75.470 ? 199 ILE A CG2 1 
ATOM 1514 C CD1 ? ILE A 1 199 ?  16.029  12.378  -8.283 1.000 75.470 ? 199 ILE A CD1 1 
ATOM 1515 N N   ? CYS A 1 200 ?  11.085   9.014  -8.410 1.000 77.590 ? 200 CYS A N   1 
ATOM 1516 C CA  ? CYS A 1 200 ?  10.361   7.852  -8.914 1.000 77.590 ? 200 CYS A CA  1 
ATOM 1517 C C   ? CYS A 1 200 ?  10.897   7.423 -10.274 1.000 77.590 ? 200 CYS A C   1 
ATOM 1518 C CB  ? CYS A 1 200 ?   8.867   8.155  -9.016 1.000 77.590 ? 200 CYS A CB  1 
ATOM 1519 O O   ? CYS A 1 200 ?  11.481   8.231 -10.999 1.000 77.590 ? 200 CYS A O   1 
ATOM 1520 S SG  ? CYS A 1 200 ?   8.087   8.521  -7.429 1.000 77.590 ? 200 CYS A SG  1 
ATOM 1521 N N   ? ALA A 1 201 ?  10.779   6.076 -10.614 1.000 69.570 ? 201 ALA A N   1 
ATOM 1522 C CA  ? ALA A 1 201 ?  10.968   5.473 -11.931 1.000 69.570 ? 201 ALA A CA  1 
ATOM 1523 C C   ? ALA A 1 201 ?  12.428   5.556 -12.368 1.000 69.570 ? 201 ALA A C   1 
ATOM 1524 C CB  ? ALA A 1 201 ?  10.068   6.152 -12.961 1.000 69.570 ? 201 ALA A CB  1 
ATOM 1525 O O   ? ALA A 1 201 ?  12.718   5.757 -13.550 1.000 69.570 ? 201 ALA A O   1 
ATOM 1526 N N   ? GLN A 1 202 ?  13.325   5.622 -11.388 1.000 74.850 ? 202 GLN A N   1 
ATOM 1527 C CA  ? GLN A 1 202 ?  14.747   5.528 -11.702 1.000 74.850 ? 202 GLN A CA  1 
ATOM 1528 C C   ? GLN A 1 202 ?  15.114   4.124 -12.172 1.000 74.850 ? 202 GLN A C   1 
ATOM 1529 C CB  ? GLN A 1 202 ?  15.592   5.914 -10.487 1.000 74.850 ? 202 GLN A CB  1 
ATOM 1530 O O   ? GLN A 1 202 ?  14.595   3.134 -11.653 1.000 74.850 ? 202 GLN A O   1 
ATOM 1531 C CG  ? GLN A 1 202 ?  15.453   7.374 -10.078 1.000 74.850 ? 202 GLN A CG  1 
ATOM 1532 C CD  ? GLN A 1 202 ?  16.415   7.769  -8.974 1.000 74.850 ? 202 GLN A CD  1 
ATOM 1533 N NE2 ? GLN A 1 202 ?  16.384   9.039  -8.587 1.000 74.850 ? 202 GLN A NE2 1 
ATOM 1534 O OE1 ? GLN A 1 202 ?  17.180   6.939  -8.473 1.000 74.850 ? 202 GLN A OE1 1 
ATOM 1535 N N   ? PRO A 1 203 ?  15.853   4.159 -13.303 1.000 80.890 ? 203 PRO A N   1 
ATOM 1536 C CA  ? PRO A 1 203 ?  16.307   2.826 -13.708 1.000 80.890 ? 203 PRO A CA  1 
ATOM 1537 C C   ? PRO A 1 203 ?  16.975   2.059 -12.570 1.000 80.890 ? 203 PRO A C   1 
ATOM 1538 C CB  ? PRO A 1 203 ?  17.306   3.120 -14.830 1.000 80.890 ? 203 PRO A CB  1 
ATOM 1539 O O   ? PRO A 1 203 ?  17.697   2.650 -11.763 1.000 80.890 ? 203 PRO A O   1 
ATOM 1540 C CG  ? PRO A 1 203 ?  16.930   4.477 -15.331 1.000 80.890 ? 203 PRO A CG  1 
ATOM 1541 C CD  ? PRO A 1 203 ?  16.339   5.259 -14.193 1.000 80.890 ? 203 PRO A CD  1 
ATOM 1542 N N   ? ASN A 1 204 ?  16.598   0.785 -12.445 1.000 81.900 ? 204 ASN A N   1 
ATOM 1543 C CA  ? ASN A 1 204 ?  17.240  -0.130 -11.507 1.000 81.900 ? 204 ASN A CA  1 
ATOM 1544 C C   ? ASN A 1 204 ?  16.901   0.221 -10.061 1.000 81.900 ? 204 ASN A C   1 
ATOM 1545 C CB  ? ASN A 1 204 ?  18.756  -0.131 -11.712 1.000 81.900 ? 204 ASN A CB  1 
ATOM 1546 O O   ? ASN A 1 204 ?  17.677  -0.071  -9.149 1.000 81.900 ? 204 ASN A O   1 
ATOM 1547 C CG  ? ASN A 1 204 ?  19.164  -0.721 -13.048 1.000 81.900 ? 204 ASN A CG  1 
ATOM 1548 N ND2 ? ASN A 1 204 ?  20.186  -0.140 -13.665 1.000 81.900 ? 204 ASN A ND2 1 
ATOM 1549 O OD1 ? ASN A 1 204 ?  18.565  -1.690 -13.521 1.000 81.900 ? 204 ASN A OD1 1 
ATOM 1550 N N   ? ARG A 1 205 ?  15.845   1.000  -9.879 1.000 85.770 ? 205 ARG A N   1 
ATOM 1551 C CA  ? ARG A 1 205 ?  15.440   1.357  -8.524 1.000 85.770 ? 205 ARG A CA  1 
ATOM 1552 C C   ? ARG A 1 205 ?  13.943   1.149  -8.326 1.000 85.770 ? 205 ARG A C   1 
ATOM 1553 C CB  ? ARG A 1 205 ?  15.812   2.810  -8.217 1.000 85.770 ? 205 ARG A CB  1 
ATOM 1554 O O   ? ARG A 1 205 ?  13.148   2.064  -8.552 1.000 85.770 ? 205 ARG A O   1 
ATOM 1555 C CG  ? ARG A 1 205 ?  17.310   3.071  -8.198 1.000 85.770 ? 205 ARG A CG  1 
ATOM 1556 C CD  ? ARG A 1 205 ?  17.906   2.837  -6.817 1.000 85.770 ? 205 ARG A CD  1 
ATOM 1557 N NE  ? ARG A 1 205 ?  19.273   3.342  -6.728 1.000 85.770 ? 205 ARG A NE  1 
ATOM 1558 N NH1 ? ARG A 1 205 ?  19.532   2.842  -4.488 1.000 85.770 ? 205 ARG A NH1 1 
ATOM 1559 N NH2 ? ARG A 1 205 ?  21.247   3.816  -5.654 1.000 85.770 ? 205 ARG A NH2 1 
ATOM 1560 C CZ  ? ARG A 1 205 ?  20.014   3.332  -5.623 1.000 85.770 ? 205 ARG A CZ  1 
ATOM 1561 N N   ? PRO A 1 206 ?  13.516  -0.045  -8.060 1.000 90.510 ? 206 PRO A N   1 
ATOM 1562 C CA  ? PRO A 1 206 ?  12.093  -0.347  -7.890 1.000 90.510 ? 206 PRO A CA  1 
ATOM 1563 C C   ? PRO A 1 206 ?  11.517   0.231  -6.599 1.000 90.510 ? 206 PRO A C   1 
ATOM 1564 C CB  ? PRO A 1 206 ?  12.058  -1.877  -7.867 1.000 90.510 ? 206 PRO A CB  1 
ATOM 1565 O O   ? PRO A 1 206 ?  12.270   0.609  -5.698 1.000 90.510 ? 206 PRO A O   1 
ATOM 1566 C CG  ? PRO A 1 206 ?  13.374  -2.281  -7.283 1.000 90.510 ? 206 PRO A CG  1 
ATOM 1567 C CD  ? PRO A 1 206 ?  14.422  -1.316  -7.757 1.000 90.510 ? 206 PRO A CD  1 
ATOM 1568 N N   ? GLY A 1 207 ?  10.141   0.349  -6.556 1.000 91.820 ? 207 GLY A N   1 
ATOM 1569 C CA  ? GLY A 1 207 ?   9.465   0.660  -5.307 1.000 91.820 ? 207 GLY A CA  1 
ATOM 1570 C C   ? GLY A 1 207 ?   9.463  -0.496  -4.325 1.000 91.820 ? 207 GLY A C   1 
ATOM 1571 O O   ? GLY A 1 207 ?   9.623  -1.653  -4.720 1.000 91.820 ? 207 GLY A O   1 
ATOM 1572 N N   ? VAL A 1 208 ?   9.300  -0.166  -3.032 1.000 94.590 ? 208 VAL A N   1 
ATOM 1573 C CA  ? VAL A 1 208 ?   9.269  -1.177  -1.981 1.000 94.590 ? 208 VAL A CA  1 
ATOM 1574 C C   ? VAL A 1 208 ?   7.867  -1.257  -1.381 1.000 94.590 ? 208 VAL A C   1 
ATOM 1575 C CB  ? VAL A 1 208 ?  10.305  -0.878  -0.874 1.000 94.590 ? 208 VAL A CB  1 
ATOM 1576 O O   ? VAL A 1 208 ?   7.260  -0.231  -1.067 1.000 94.590 ? 208 VAL A O   1 
ATOM 1577 C CG1 ? VAL A 1 208 ?  10.246  -1.940   0.222 1.000 94.590 ? 208 VAL A CG1 1 
ATOM 1578 C CG2 ? VAL A 1 208 ?  11.710  -0.795  -1.468 1.000 94.590 ? 208 VAL A CG2 1 
ATOM 1579 N N   ? TYR A 1 209 ?   7.399  -2.463  -1.244 1.000 96.690 ? 209 TYR A N   1 
ATOM 1580 C CA  ? TYR A 1 209 ?   6.058  -2.767  -0.760 1.000 96.690 ? 209 TYR A CA  1 
ATOM 1581 C C   ? TYR A 1 209 ?   6.111  -3.687   0.454 1.000 96.690 ? 209 TYR A C   1 
ATOM 1582 C CB  ? TYR A 1 209 ?   5.219  -3.412  -1.867 1.000 96.690 ? 209 TYR A CB  1 
ATOM 1583 O O   ? TYR A 1 209 ?   7.086  -4.418   0.644 1.000 96.690 ? 209 TYR A O   1 
ATOM 1584 C CG  ? TYR A 1 209 ?   5.164  -2.600  -3.138 1.000 96.690 ? 209 TYR A CG  1 
ATOM 1585 C CD1 ? TYR A 1 209 ?   4.024  -1.874  -3.475 1.000 96.690 ? 209 TYR A CD1 1 
ATOM 1586 C CD2 ? TYR A 1 209 ?   6.251  -2.557  -4.005 1.000 96.690 ? 209 TYR A CD2 1 
ATOM 1587 C CE1 ? TYR A 1 209 ?   3.968  -1.126  -4.646 1.000 96.690 ? 209 TYR A CE1 1 
ATOM 1588 C CE2 ? TYR A 1 209 ?   6.206  -1.812  -5.179 1.000 96.690 ? 209 TYR A CE2 1 
ATOM 1589 O OH  ? TYR A 1 209 ?   5.012  -0.361  -6.651 1.000 96.690 ? 209 TYR A OH  1 
ATOM 1590 C CZ  ? TYR A 1 209 ?   5.062  -1.100  -5.490 1.000 96.690 ? 209 TYR A CZ  1 
ATOM 1591 N N   ? VAL A 1 210 ?   5.052  -3.508   1.303 1.000 97.240 ? 210 VAL A N   1 
ATOM 1592 C CA  ? VAL A 1 210 ?   4.886  -4.536   2.324 1.000 97.240 ? 210 VAL A CA  1 
ATOM 1593 C C   ? VAL A 1 210 ?   4.503  -5.860   1.667 1.000 97.240 ? 210 VAL A C   1 
ATOM 1594 C CB  ? VAL A 1 210 ?   3.821  -4.132   3.369 1.000 97.240 ? 210 VAL A CB  1 
ATOM 1595 O O   ? VAL A 1 210 ?   3.598  -5.906   0.830 1.000 97.240 ? 210 VAL A O   1 
ATOM 1596 C CG1 ? VAL A 1 210 ?   3.668  -5.219   4.431 1.000 97.240 ? 210 VAL A CG1 1 
ATOM 1597 C CG2 ? VAL A 1 210 ?   4.188  -2.797   4.015 1.000 97.240 ? 210 VAL A CG2 1 
ATOM 1598 N N   ? ASN A 1 211 ?   5.212  -7.028   1.961 1.000 97.380 ? 211 ASN A N   1 
ATOM 1599 C CA  ? ASN A 1 211 ?   4.900  -8.365   1.466 1.000 97.380 ? 211 ASN A CA  1 
ATOM 1600 C C   ? ASN A 1 211 ?   3.706  -8.969   2.200 1.000 97.380 ? 211 ASN A C   1 
ATOM 1601 C CB  ? ASN A 1 211 ?   6.119  -9.281   1.590 1.000 97.380 ? 211 ASN A CB  1 
ATOM 1602 O O   ? ASN A 1 211 ?   3.869  -9.597   3.248 1.000 97.380 ? 211 ASN A O   1 
ATOM 1603 C CG  ? ASN A 1 211 ?   5.950 -10.583   0.831 1.000 97.380 ? 211 ASN A CG  1 
ATOM 1604 N ND2 ? ASN A 1 211 ?   7.032 -11.343   0.709 1.000 97.380 ? 211 ASN A ND2 1 
ATOM 1605 O OD1 ? ASN A 1 211 ?   4.856 -10.902   0.358 1.000 97.380 ? 211 ASN A OD1 1 
ATOM 1606 N N   ? VAL A 1 212 ?   2.495  -8.794   1.666 1.000 98.150 ? 212 VAL A N   1 
ATOM 1607 C CA  ? VAL A 1 212 ?   1.232  -9.088   2.336 1.000 98.150 ? 212 VAL A CA  1 
ATOM 1608 C C   ? VAL A 1 212 ?   1.148 -10.580   2.648 1.000 98.150 ? 212 VAL A C   1 
ATOM 1609 C CB  ? VAL A 1 212 ?   0.021  -8.653   1.481 1.000 98.150 ? 212 VAL A CB  1 
ATOM 1610 O O   ? VAL A 1 212 ?   0.578 -10.977   3.667 1.000 98.150 ? 212 VAL A O   1 
ATOM 1611 C CG1 ? VAL A 1 212 ?  -1.283  -9.163   2.092 1.000 98.150 ? 212 VAL A CG1 1 
ATOM 1612 C CG2 ? VAL A 1 212 ?  -0.012  -7.132   1.338 1.000 98.150 ? 212 VAL A CG2 1 
ATOM 1613 N N   ? CYS A 1 213 ?   1.693 -11.457   1.806 1.000 97.790 ? 213 CYS A N   1 
ATOM 1614 C CA  ? CYS A 1 213 ?   1.602 -12.899   2.011 1.000 97.790 ? 213 CYS A CA  1 
ATOM 1615 C C   ? CYS A 1 213 ?   2.181 -13.295   3.364 1.000 97.790 ? 213 CYS A C   1 
ATOM 1616 C CB  ? CYS A 1 213 ?   2.332 -13.646   0.895 1.000 97.790 ? 213 CYS A CB  1 
ATOM 1617 O O   ? CYS A 1 213 ?   1.788 -14.311   3.938 1.000 97.790 ? 213 CYS A O   1 
ATOM 1618 S SG  ? CYS A 1 213 ?   4.131 -13.608   1.050 1.000 97.790 ? 213 CYS A SG  1 
ATOM 1619 N N   ? LYS A 1 214 ?   3.054 -12.437   3.922 1.000 97.760 ? 214 LYS A N   1 
ATOM 1620 C CA  ? LYS A 1 214 ?   3.706 -12.738   5.193 1.000 97.760 ? 214 LYS A CA  1 
ATOM 1621 C C   ? LYS A 1 214 ?   2.812 -12.363   6.372 1.000 97.760 ? 214 LYS A C   1 
ATOM 1622 C CB  ? LYS A 1 214 ?   5.044 -12.006   5.297 1.000 97.760 ? 214 LYS A CB  1 
ATOM 1623 O O   ? LYS A 1 214 ?   3.118 -12.692   7.519 1.000 97.760 ? 214 LYS A O   1 
ATOM 1624 C CG  ? LYS A 1 214 ?   6.062 -12.426   4.246 1.000 97.760 ? 214 LYS A CG  1 
ATOM 1625 C CD  ? LYS A 1 214 ?   6.558 -13.846   4.485 1.000 97.760 ? 214 LYS A CD  1 
ATOM 1626 C CE  ? LYS A 1 214 ?   7.685 -14.214   3.529 1.000 97.760 ? 214 LYS A CE  1 
ATOM 1627 N NZ  ? LYS A 1 214 ?   8.162 -15.612   3.746 1.000 97.760 ? 214 LYS A NZ  1 
ATOM 1628 N N   ? TYR A 1 215 ?   1.630 -11.659   6.089 1.000 98.210 ? 215 TYR A N   1 
ATOM 1629 C CA  ? TYR A 1 215 ?   0.851 -11.075   7.176 1.000 98.210 ? 215 TYR A CA  1 
ATOM 1630 C C   ? TYR A 1 215 ?  -0.600 -11.538   7.116 1.000 98.210 ? 215 TYR A C   1 
ATOM 1631 C CB  ? TYR A 1 215 ?   0.914  -9.546   7.122 1.000 98.210 ? 215 TYR A CB  1 
ATOM 1632 O O   ? TYR A 1 215 ?  -1.473 -10.947   7.756 1.000 98.210 ? 215 TYR A O   1 
ATOM 1633 C CG  ? TYR A 1 215 ?   2.300  -8.988   7.336 1.000 98.210 ? 215 TYR A CG  1 
ATOM 1634 C CD1 ? TYR A 1 215 ?   2.802  -8.791   8.620 1.000 98.210 ? 215 TYR A CD1 1 
ATOM 1635 C CD2 ? TYR A 1 215 ?   3.109  -8.655   6.255 1.000 98.210 ? 215 TYR A CD2 1 
ATOM 1636 C CE1 ? TYR A 1 215 ?   4.078  -8.275   8.822 1.000 98.210 ? 215 TYR A CE1 1 
ATOM 1637 C CE2 ? TYR A 1 215 ?   4.386  -8.138   6.445 1.000 98.210 ? 215 TYR A CE2 1 
ATOM 1638 O OH  ? TYR A 1 215 ?   6.125  -7.441   7.925 1.000 98.210 ? 215 TYR A OH  1 
ATOM 1639 C CZ  ? TYR A 1 215 ?   4.861  -7.952   7.730 1.000 98.210 ? 215 TYR A CZ  1 
ATOM 1640 N N   ? VAL A 1 216 ?  -0.871 -12.539   6.305 1.000 98.220 ? 216 VAL A N   1 
ATOM 1641 C CA  ? VAL A 1 216 ?  -2.252 -12.973   6.127 1.000 98.220 ? 216 VAL A CA  1 
ATOM 1642 C C   ? VAL A 1 216 ?  -2.827 -13.431   7.466 1.000 98.220 ? 216 VAL A C   1 
ATOM 1643 C CB  ? VAL A 1 216 ?  -2.361 -14.109   5.085 1.000 98.220 ? 216 VAL A CB  1 
ATOM 1644 O O   ? VAL A 1 216 ?  -3.958 -13.085   7.814 1.000 98.220 ? 216 VAL A O   1 
ATOM 1645 C CG1 ? VAL A 1 216 ?  -3.756 -14.731   5.108 1.000 98.220 ? 216 VAL A CG1 1 
ATOM 1646 C CG2 ? VAL A 1 216 ?  -2.030 -13.584   3.689 1.000 98.220 ? 216 VAL A CG2 1 
ATOM 1647 N N   ? ASP A 1 217 ?  -2.025 -14.163   8.241 1.000 97.750 ? 217 ASP A N   1 
ATOM 1648 C CA  ? ASP A 1 217 ?  -2.491 -14.649   9.536 1.000 97.750 ? 217 ASP A CA  1 
ATOM 1649 C C   ? ASP A 1 217 ?  -2.797 -13.489  10.481 1.000 97.750 ? 217 ASP A C   1 
ATOM 1650 C CB  ? ASP A 1 217 ?  -1.453 -15.581  10.165 1.000 97.750 ? 217 ASP A CB  1 
ATOM 1651 O O   ? ASP A 1 217 ?  -3.835 -13.480  11.146 1.000 97.750 ? 217 ASP A O   1 
ATOM 1652 C CG  ? ASP A 1 217 ?  -1.370 -16.930   9.473 1.000 97.750 ? 217 ASP A CG  1 
ATOM 1653 O OD1 ? ASP A 1 217 ?  -2.295 -17.282   8.710 1.000 97.750 ? 217 ASP A OD1 1 
ATOM 1654 O OD2 ? ASP A 1 217 ?  -0.372 -17.649   9.695 1.000 97.750 ? 217 ASP A OD2 1 
ATOM 1655 N N   ? TRP A 1 218 ?  -1.924 -12.555  10.521 1.000 98.040 ? 218 TRP A N   1 
ATOM 1656 C CA  ? TRP A 1 218 ?  -2.121 -11.381  11.365 1.000 98.040 ? 218 TRP A CA  1 
ATOM 1657 C C   ? TRP A 1 218 ?  -3.371 -10.614  10.949 1.000 98.040 ? 218 TRP A C   1 
ATOM 1658 C CB  ? TRP A 1 218 ?  -0.898 -10.462  11.302 1.000 98.040 ? 218 TRP A CB  1 
ATOM 1659 O O   ? TRP A 1 218 ?  -4.170 -10.210  11.797 1.000 98.040 ? 218 TRP A O   1 
ATOM 1660 C CG  ? TRP A 1 218 ?  -1.086  -9.149  12.002 1.000 98.040 ? 218 TRP A CG  1 
ATOM 1661 C CD1 ? TRP A 1 218 ?  -0.954  -8.903  13.340 1.000 98.040 ? 218 TRP A CD1 1 
ATOM 1662 C CD2 ? TRP A 1 218 ?  -1.446  -7.903  11.398 1.000 98.040 ? 218 TRP A CD2 1 
ATOM 1663 C CE2 ? TRP A 1 218 ?  -1.513  -6.942  12.431 1.000 98.040 ? 218 TRP A CE2 1 
ATOM 1664 C CE3 ? TRP A 1 218 ?  -1.717  -7.505  10.082 1.000 98.040 ? 218 TRP A CE3 1 
ATOM 1665 N NE1 ? TRP A 1 218 ?  -1.209  -7.577  13.604 1.000 98.040 ? 218 TRP A NE1 1 
ATOM 1666 C CH2 ? TRP A 1 218 ?  -2.102  -5.244  10.891 1.000 98.040 ? 218 TRP A CH2 1 
ATOM 1667 C CZ2 ? TRP A 1 218 ?  -1.841  -5.606  12.187 1.000 98.040 ? 218 TRP A CZ2 1 
ATOM 1668 C CZ3 ? TRP A 1 218 ?  -2.043  -6.176   9.842 1.000 98.040 ? 218 TRP A CZ3 1 
ATOM 1669 N N   ? ILE A 1 219 ?  -3.562 -10.437   9.695 1.000 98.280 ? 219 ILE A N   1 
ATOM 1670 C CA  ? ILE A 1 219 ?  -4.697  -9.696   9.155 1.000 98.280 ? 219 ILE A CA  1 
ATOM 1671 C C   ? ILE A 1 219 ?  -6.000 -10.383   9.556 1.000 98.280 ? 219 ILE A C   1 
ATOM 1672 C CB  ? ILE A 1 219 ?  -4.608  -9.568   7.618 1.000 98.280 ? 219 ILE A CB  1 
ATOM 1673 O O   ? ILE A 1 219 ?  -6.907  -9.743  10.093 1.000 98.280 ? 219 ILE A O   1 
ATOM 1674 C CG1 ? ILE A 1 219 ?  -3.406  -8.704   7.222 1.000 98.280 ? 219 ILE A CG1 1 
ATOM 1675 C CG2 ? ILE A 1 219 ?  -5.908  -8.993   7.048 1.000 98.280 ? 219 ILE A CG2 1 
ATOM 1676 C CD1 ? ILE A 1 219 ?  -3.035  -8.797   5.748 1.000 98.280 ? 219 ILE A CD1 1 
ATOM 1677 N N   ? GLN A 1 220 ?  -6.069 -11.589   9.329 1.000 98.060 ? 220 GLN A N   1 
ATOM 1678 C CA  ? GLN A 1 220 ?  -7.285 -12.349   9.600 1.000 98.060 ? 220 GLN A CA  1 
ATOM 1679 C C   ? GLN A 1 220 ?  -7.588 -12.388  11.095 1.000 98.060 ? 220 GLN A C   1 
ATOM 1680 C CB  ? GLN A 1 220 ?  -7.162 -13.771   9.052 1.000 98.060 ? 220 GLN A CB  1 
ATOM 1681 O O   ? GLN A 1 220 ?  -8.741 -12.240  11.504 1.000 98.060 ? 220 GLN A O   1 
ATOM 1682 C CG  ? GLN A 1 220 ?  -7.227 -13.853   7.533 1.000 98.060 ? 220 GLN A CG  1 
ATOM 1683 C CD  ? GLN A 1 220 ?  -7.044 -15.266   7.013 1.000 98.060 ? 220 GLN A CD  1 
ATOM 1684 N NE2 ? GLN A 1 220 ?  -7.604 -15.543   5.840 1.000 98.060 ? 220 GLN A NE2 1 
ATOM 1685 O OE1 ? GLN A 1 220 ?  -6.405 -16.102   7.659 1.000 98.060 ? 220 GLN A OE1 1 
ATOM 1686 N N   ? GLU A 1 221 ?  -6.539 -12.641  11.869 1.000 97.830 ? 221 GLU A N   1 
ATOM 1687 C CA  ? GLU A 1 221 ?  -6.694 -12.662  13.321 1.000 97.830 ? 221 GLU A CA  1 
ATOM 1688 C C   ? GLU A 1 221 ?  -7.166 -11.309  13.846 1.000 97.830 ? 221 GLU A C   1 
ATOM 1689 C CB  ? GLU A 1 221 ?  -5.378 -13.058  13.996 1.000 97.830 ? 221 GLU A CB  1 
ATOM 1690 O O   ? GLU A 1 221 ?  -8.027 -11.245  14.726 1.000 97.830 ? 221 GLU A O   1 
ATOM 1691 C CG  ? GLU A 1 221 ?  -5.488 -13.231  15.504 1.000 97.830 ? 221 GLU A CG  1 
ATOM 1692 C CD  ? GLU A 1 221 ?  -4.217 -13.772  16.140 1.000 97.830 ? 221 GLU A CD  1 
ATOM 1693 O OE1 ? GLU A 1 221 ?  -4.206 -14.004  17.370 1.000 97.830 ? 221 GLU A OE1 1 
ATOM 1694 O OE2 ? GLU A 1 221 ?  -3.225 -13.964  15.403 1.000 97.830 ? 221 GLU A OE2 1 
ATOM 1695 N N   ? THR A 1 222 ?  -6.598 -10.262  13.387 1.000 97.320 ? 222 THR A N   1 
ATOM 1696 C CA  ? THR A 1 222 ?  -6.979  -8.917  13.804 1.000 97.320 ? 222 THR A CA  1 
ATOM 1697 C C   ? THR A 1 222 ?  -8.439  -8.637  13.457 1.000 97.320 ? 222 THR A C   1 
ATOM 1698 C CB  ? THR A 1 222 ?  -6.080  -7.853  13.148 1.000 97.320 ? 222 THR A CB  1 
ATOM 1699 O O   ? THR A 1 222 ?  -9.182  -8.091  14.275 1.000 97.320 ? 222 THR A O   1 
ATOM 1700 C CG2 ? THR A 1 222 ?  -6.465  -6.450  13.604 1.000 97.320 ? 222 THR A CG2 1 
ATOM 1701 O OG1 ? THR A 1 222 ?  -4.715  -8.103  13.507 1.000 97.320 ? 222 THR A OG1 1 
ATOM 1702 N N   ? ILE A 1 223 ?  -8.873  -8.993  12.239 1.000 97.240 ? 223 ILE A N   1 
ATOM 1703 C CA  ? ILE A 1 223 ? -10.251  -8.800  11.801 1.000 97.240 ? 223 ILE A CA  1 
ATOM 1704 C C   ? ILE A 1 223 ? -11.194  -9.602  12.695 1.000 97.240 ? 223 ILE A C   1 
ATOM 1705 C CB  ? ILE A 1 223 ? -10.437  -9.210  10.323 1.000 97.240 ? 223 ILE A CB  1 
ATOM 1706 O O   ? ILE A 1 223 ? -12.218  -9.086  13.149 1.000 97.240 ? 223 ILE A O   1 
ATOM 1707 C CG1 ? ILE A 1 223 ?  -9.782  -8.179   9.396 1.000 97.240 ? 223 ILE A CG1 1 
ATOM 1708 C CG2 ? ILE A 1 223 ? -11.922  -9.379   9.991 1.000 97.240 ? 223 ILE A CG2 1 
ATOM 1709 C CD1 ? ILE A 1 223 ?  -9.777  -8.581   7.928 1.000 97.240 ? 223 ILE A CD1 1 
ATOM 1710 N N   ? ARG A 1 224 ? -10.948 -10.821  13.020 1.000 96.640 ? 224 ARG A N   1 
ATOM 1711 C CA  ? ARG A 1 224 ? -11.765 -11.716  13.832 1.000 96.640 ? 224 ARG A CA  1 
ATOM 1712 C C   ? ARG A 1 224 ? -11.914 -11.184  15.253 1.000 96.640 ? 224 ARG A C   1 
ATOM 1713 C CB  ? ARG A 1 224 ? -11.160 -13.121  13.860 1.000 96.640 ? 224 ARG A CB  1 
ATOM 1714 O O   ? ARG A 1 224 ? -12.995 -11.260  15.841 1.000 96.640 ? 224 ARG A O   1 
ATOM 1715 C CG  ? ARG A 1 224 ? -12.049 -14.162  14.520 1.000 96.640 ? 224 ARG A CG  1 
ATOM 1716 C CD  ? ARG A 1 224 ? -11.383 -15.531  14.559 1.000 96.640 ? 224 ARG A CD  1 
ATOM 1717 N NE  ? ARG A 1 224 ?  -9.958 -15.445  14.250 1.000 96.640 ? 224 ARG A NE  1 
ATOM 1718 N NH1 ? ARG A 1 224 ?  -9.815 -17.569  13.351 1.000 96.640 ? 224 ARG A NH1 1 
ATOM 1719 N NH2 ? ARG A 1 224 ?  -7.955 -16.232  13.447 1.000 96.640 ? 224 ARG A NH2 1 
ATOM 1720 C CZ  ? ARG A 1 224 ?  -9.246 -16.415  13.683 1.000 96.640 ? 224 ARG A CZ  1 
ATOM 1721 N N   ? ASN A 1 225 ? -10.855 -10.618  15.821 1.000 94.880 ? 225 ASN A N   1 
ATOM 1722 C CA  ? ASN A 1 225 ? -10.827 -10.173  17.210 1.000 94.880 ? 225 ASN A CA  1 
ATOM 1723 C C   ? ASN A 1 225 ? -11.488  -8.807  17.374 1.000 94.880 ? 225 ASN A C   1 
ATOM 1724 C CB  ? ASN A 1 225 ?  -9.390 -10.134  17.733 1.000 94.880 ? 225 ASN A CB  1 
ATOM 1725 O O   ? ASN A 1 225 ? -11.682  -8.338  18.497 1.000 94.880 ? 225 ASN A O   1 
ATOM 1726 C CG  ? ASN A 1 225 ?  -8.814 -11.517  17.964 1.000 94.880 ? 225 ASN A CG  1 
ATOM 1727 N ND2 ? ASN A 1 225 ?  -7.492 -11.626  17.907 1.000 94.880 ? 225 ASN A ND2 1 
ATOM 1728 O OD1 ? ASN A 1 225 ?  -9.552 -12.480  18.190 1.000 94.880 ? 225 ASN A OD1 1 
ATOM 1729 N N   ? ASN A 1 226 ? -11.884  -8.138  16.270 1.000 90.510 ? 226 ASN A N   1 
ATOM 1730 C CA  ? ASN A 1 226 ? -12.445  -6.793  16.333 1.000 90.510 ? 226 ASN A CA  1 
ATOM 1731 C C   ? ASN A 1 226 ? -13.783  -6.709  15.605 1.000 90.510 ? 226 ASN A C   1 
ATOM 1732 C CB  ? ASN A 1 226 ? -11.461  -5.774  15.754 1.000 90.510 ? 226 ASN A CB  1 
ATOM 1733 O O   ? ASN A 1 226 ? -14.617  -5.860  15.926 1.000 90.510 ? 226 ASN A O   1 
ATOM 1734 C CG  ? ASN A 1 226 ? -10.294  -5.496  16.681 1.000 90.510 ? 226 ASN A CG  1 
ATOM 1735 N ND2 ? ASN A 1 226 ?  -9.182  -6.186  16.457 1.000 90.510 ? 226 ASN A ND2 1 
ATOM 1736 O OD1 ? ASN A 1 226 ? -10.392  -4.670  17.592 1.000 90.510 ? 226 ASN A OD1 1 
# 
loop_
_struct_sheet_range.sheet_id 
_struct_sheet_range.id 
_struct_sheet_range.beg_label_comp_id 
_struct_sheet_range.beg_label_asym_id 
_struct_sheet_range.beg_label_seq_id 
_struct_sheet_range.pdbx_beg_PDB_ins_code 
_struct_sheet_range.end_label_comp_id 
_struct_sheet_range.end_label_asym_id 
_struct_sheet_range.end_label_seq_id 
_struct_sheet_range.pdbx_end_PDB_ins_code 
_struct_sheet_range.beg_auth_comp_id 
_struct_sheet_range.beg_auth_asym_id 
_struct_sheet_range.beg_auth_seq_id 
_struct_sheet_range.end_auth_comp_id 
_struct_sheet_range.end_auth_asym_id 
_struct_sheet_range.end_auth_seq_id 
A A VAL A   2 ? PHE A   3 ? VAL A 2   PHE A 3   
A B ASP A 173 ? SER A 174 ? ASP A 173 SER A 174 
B C LYS A   6 ? PRO A   7 ? LYS A 6   PRO A 7   
B D ALA A 106 ? ALA A 106 ? ALA A 106 ALA A 106 
B E GLU A 117 ? GLY A 122 ? GLU A 117 GLY A 122 
B F HIS A 138 ? VAL A 145 ? HIS A 138 VAL A 145 
B G MET A 162 ? GLY A 166 ? MET A 162 GLY A 166 
B H PRO A 182 ? CYS A 185 ? PRO A 182 CYS A 185 
B I LYS A 188 ? TRP A 195 ? LYS A 188 TRP A 195 
B J GLY A 207 ? ASN A 211 ? GLY A 207 ASN A 211 
C K GLN A  16 ? SER A  21 ? GLN A 16  SER A 21  
C L SER A  24 ? HIS A  33 ? SER A 24  HIS A 33  
C M TRP A  36 ? SER A  39 ? TRP A 36  SER A 39  
C N PHE A  49 ? LEU A  52 ? PHE A 49  LEU A 52  
C O GLN A  65 ? VAL A  74 ? GLN A 65  VAL A 74  
C P MET A  88 ? LEU A  92 ? MET A 88  LEU A 92  
D Q ASN A  56 ? ASN A  56 ? ASN A 56  ASN A 56  
D R ASP A 136 ? ASP A 136 ? ASP A 136 ASP A 136 
E S ASP A  79 ? ASP A  79 ? ASP A 79  ASP A 79  
E T ASN A  84 ? ASN A  84 ? ASN A 84  ASN A 84  
# 
loop_
_struct_conf.id 
_struct_conf.conf_type_id 
_struct_conf.beg_label_comp_id 
_struct_conf.beg_label_asym_id 
_struct_conf.beg_label_seq_id 
_struct_conf.pdbx_beg_PDB_ins_code 
_struct_conf.end_label_comp_id 
_struct_conf.end_label_asym_id 
_struct_conf.end_label_seq_id 
_struct_conf.pdbx_end_PDB_ins_code 
_struct_conf.beg_auth_comp_id 
_struct_conf.beg_auth_asym_id 
_struct_conf.beg_auth_seq_id 
_struct_conf.end_auth_comp_id 
_struct_conf.end_auth_asym_id 
_struct_conf.end_auth_seq_id 
STRN1         STRN         VAL A   2 ? PHE A   3 ? VAL A 2   PHE A 3   
TURN_TY1_P1   TURN_TY1_P   GLY A   4 ? GLY A   4 ? GLY A 4   GLY A 4   
STRN2         STRN         LYS A   6 ? PRO A   7 ? LYS A 6   PRO A 7   
HELX_LH_PP_P1 HELX_LH_PP_P CYS A   8 ? PRO A   9 ? CYS A 8   PRO A 9   
TURN_TY1_P2   TURN_TY1_P   PRO A  10 ? HIS A  11 ? PRO A 10  HIS A 11  
BEND1         BEND         SER A  12 ? SER A  12 ? SER A 12  SER A 12  
TURN_TY1_P3   TURN_TY1_P   PRO A  14 ? TRP A  15 ? PRO A 14  TRP A 15  
STRN3         STRN         GLN A  16 ? SER A  21 ? GLN A 16  SER A 21  
TURN_TY1_P4   TURN_TY1_P   GLY A  22 ? PHE A  23 ? GLY A 22  PHE A 23  
STRN4         STRN         SER A  24 ? HIS A  33 ? SER A 24  HIS A 33  
TURN_TY1_P5   TURN_TY1_P   LYS A  34 ? SER A  35 ? LYS A 34  SER A 35  
STRN5         STRN         TRP A  36 ? SER A  39 ? TRP A 36  SER A 39  
HELX_RH_3T_P1 HELX_RH_3T_P ALA A  41 ? CYS A  43 ? ALA A 41  CYS A 43  
BEND2         BEND         ARG A  46 ? PRO A  47 ? ARG A 46  PRO A 47  
STRN6         STRN         PHE A  49 ? LEU A  52 ? PHE A 49  LEU A 52  
BEND3         BEND         GLY A  53 ? GLY A  53 ? GLY A 53  GLY A 53  
BEND4         BEND         HIS A  55 ? HIS A  55 ? HIS A 55  HIS A 55  
STRN7         STRN         ASN A  56 ? ASN A  56 ? ASN A 56  ASN A 56  
BEND5         BEND         LEU A  57 ? ARG A  59 ? LEU A 57  ARG A 59  
BEND6         BEND         TRP A  62 ? TRP A  62 ? TRP A 62  TRP A 62  
STRN8         STRN         GLN A  65 ? VAL A  74 ? GLN A 65  VAL A 74  
TURN_TY1_P6   TURN_TY1_P   PRO A  76 ? GLY A  77 ? PRO A 76  GLY A 77  
STRN9         STRN         ASP A  79 ? ASP A  79 ? ASP A 79  ASP A 79  
TURN_TY1_P7   TURN_TY1_P   PRO A  80 ? LYS A  83 ? PRO A 80  LYS A 83  
STRN10        STRN         ASN A  84 ? ASN A  84 ? ASN A 84  ASN A 84  
TURN_TY1_P8   TURN_TY1_P   ASN A  85 ? ASN A  85 ? ASN A 85  ASN A 85  
STRN11        STRN         MET A  88 ? LEU A  92 ? MET A 88  LEU A 92  
BEND7         BEND         LEU A  93 ? LEU A  94 ? LEU A 93  LEU A 94  
BEND8         BEND         ASN A  99 ? VAL A 102 ? ASN A 99  VAL A 102 
STRN12        STRN         ALA A 106 ? ALA A 106 ? ALA A 106 ALA A 106 
HELX_LH_PP_P2 HELX_LH_PP_P LEU A 107 ? PRO A 108 ? LEU A 107 PRO A 108 
BEND9         BEND         THR A 109 ? SER A 110 ? THR A 109 SER A 110 
HELX_LH_PP_P3 HELX_LH_PP_P CYS A 111 ? VAL A 113 ? CYS A 111 VAL A 113 
TURN_TY1_P9   TURN_TY1_P   PRO A 114 ? GLY A 115 ? PRO A 114 GLY A 115 
STRN13        STRN         GLU A 117 ? GLY A 122 ? GLU A 117 GLY A 122 
BEND10        BEND         TRP A 123 ? GLY A 124 ? TRP A 123 GLY A 124 
BEND11        BEND         THR A 126 ? GLN A 130 ? THR A 126 GLN A 130 
BEND12        BEND         ASN A 135 ? ASN A 135 ? ASN A 135 ASN A 135 
STRN14        STRN         ASP A 136 ? ASP A 136 ? ASP A 136 ASP A 136 
STRN15        STRN         HIS A 138 ? VAL A 145 ? HIS A 138 VAL A 145 
HELX_LH_PP_P4 HELX_LH_PP_P ASP A 146 ? ASP A 146 ? ASP A 146 ASP A 146 
HELX_RH_AL_P1 HELX_RH_AL_P HIS A 147 ? ILE A 153 ? HIS A 147 ILE A 153 
BEND13        BEND         TYR A 154 ? TYR A 154 ? TYR A 154 TYR A 154 
TURN_TY1_P10  TURN_TY1_P   PRO A 155 ? TYR A 157 ? PRO A 155 TYR A 157 
TURN_TY1_P11  TURN_TY1_P   GLU A 160 ? ASN A 161 ? GLU A 160 ASN A 161 
STRN16        STRN         MET A 162 ? GLY A 166 ? MET A 162 GLY A 166 
TURN_TY1_P12  TURN_TY1_P   MET A 168 ? GLN A 169 ? MET A 168 GLN A 169 
BEND14        BEND         GLY A 170 ? GLY A 171 ? GLY A 170 GLY A 171 
STRN17        STRN         ASP A 173 ? SER A 174 ? ASP A 173 SER A 174 
TURN_TY1_P13  TURN_TY1_P   GLN A 176 ? GLY A 177 ? GLN A 176 GLY A 177 
TURN_TY1_P14  TURN_TY1_P   SER A 179 ? GLY A 180 ? SER A 179 GLY A 180 
STRN18        STRN         PRO A 182 ? CYS A 185 ? PRO A 182 CYS A 185 
TURN_TY1_P15  TURN_TY1_P   ASN A 186 ? GLY A 187 ? ASN A 186 GLY A 187 
STRN19        STRN         LYS A 188 ? TRP A 195 ? LYS A 188 TRP A 195 
BEND15        BEND         PRO A 198 ? ILE A 199 ? PRO A 198 ILE A 199 
TURN_TY1_P16  TURN_TY1_P   CYS A 200 ? ALA A 201 ? CYS A 200 ALA A 201 
TURN_TY1_P17  TURN_TY1_P   PRO A 203 ? ASN A 204 ? PRO A 203 ASN A 204 
STRN20        STRN         GLY A 207 ? ASN A 211 ? GLY A 207 ASN A 211 
HELX_RH_3T_P2 HELX_RH_3T_P VAL A 212 ? TYR A 215 ? VAL A 212 TYR A 215 
HELX_RH_AL_P2 HELX_RH_AL_P VAL A 216 ? ASN A 225 ? VAL A 216 ASN A 225 
# 
