# Supplementary material for: FlatProt: 2D visualization eases protein structure comparison
Source: BMC Bioinformatics. 2025 Aug 13;26:210. doi: 10.1186/s12859-025-06233-x (PMC12344939; doi:10.1186/s12859-025-06233-x)
Supplement: Supplementary file 1 — Supplementary Material 1 [file 12859_2025_6233_MOESM1_ESM.zip › KLK/structures/Oran_A_08.cif]

data_Oran_A_08
# 
_entry.id   Oran_A_08 
# 
_entity.id                         1      
_entity.type                       polymer 
_entity.pdbx_description           polymer-1 
_entity.formula_weight             24210.5 
_entity.pdbx_number_of_molecules        1 
# 
loop_
_struct_sheet.id 
_struct_sheet.number_strands 
A 2 
B 7 
C 6 
D 2 
E 2 
F 2 
# 
loop_
_struct_conf_type.id 
_struct_conf_type.criteria 
STRN         DSSP 
TURN_TY1_P   DSSP 
HELX_LH_PP_P DSSP 
BEND         DSSP 
HELX_RH_3T_P DSSP 
HELX_RH_AL_P DSSP 
# 
_struct_asym.id          A 
_struct_asym.entity_id   1 
# 
_software.pdbx_ordinal     1 
_software.name             dssp 
_software.version          4.4.10 
_software.date             ? 
_software.classification   'model annotation' 
# 
_entity_poly.entity_id                      1 
_entity_poly.type                           polypeptide(L) 
_entity_poly.nstd_linkage                   n 
_entity_poly.nstd_monomer                   n 
_entity_poly.pdbx_seq_one_letter_code       
;KVLGGEECRPHSQPWQVAFFEDSRLLCGGVLIHPAWVLTAAHCQKRKVSVLLGKHNLEEREGPEQSRQVALSVPHPCYRH
GGHRHDLMLVKLRSPAVLSTGVRPVPLPGRCPRPDDTCLVSGWGTTSSLGESFPDTLNCAELNVLPQNRCEVAYPGQMTD
SMLCAGDSGGTDTCQGDSGGPLVCNGTLAGITSWGSNPCGEPERPGVYTSVCRYLDWIKGIVGVN
;
_entity_poly.pdbx_seq_one_letter_code_can   
;KVLGGEECRPHSQPWQVAFFEDSRLLCGGVLIHPAWVLTAAHCQKRKVSVLLGKHNLEEREGPEQSRQVALSVPHPCYRH
GGHRHDLMLVKLRSPAVLSTGVRPVPLPGRCPRPDDTCLVSGWGTTSSLGESFPDTLNCAELNVLPQNRCEVAYPGQMTD
SMLCAGDSGGTDTCQGDSGGPLVCNGTLAGITSWGSNPCGEPERPGVYTSVCRYLDWIKGIVGVN
;
_entity_poly.pdbx_strand_id                 A 
# 
loop_
_dssp_struct_summary.entry_id 
_dssp_struct_summary.label_comp_id 
_dssp_struct_summary.label_asym_id 
_dssp_struct_summary.label_seq_id 
_dssp_struct_summary.secondary_structure 
_dssp_struct_summary.ss_bridge 
_dssp_struct_summary.helix_3_10 
_dssp_struct_summary.helix_alpha 
_dssp_struct_summary.helix_pi 
_dssp_struct_summary.helix_pp 
_dssp_struct_summary.bend 
_dssp_struct_summary.chirality 
_dssp_struct_summary.sheet 
_dssp_struct_summary.strand 
_dssp_struct_summary.ladder_1 
_dssp_struct_summary.ladder_2 
_dssp_struct_summary.accessibility 
_dssp_struct_summary.TCO 
_dssp_struct_summary.kappa 
_dssp_struct_summary.alpha 
_dssp_struct_summary.phi 
_dssp_struct_summary.psi 
_dssp_struct_summary.x_ca 
_dssp_struct_summary.y_ca 
_dssp_struct_summary.z_ca 
Oran_A_08 LYS A 1   . . . . . . . . . . . . ? .      .     .      .      136.3  -3.6  -11.5 -6.6  
Oran_A_08 VAL A 2   E . > . . . . - A A A . ? -0.836 .     -116.8 -67.4  90.9   0.2   -10.9 -6.3  
Oran_A_08 LEU A 3   E . 3 . . . S + A A A . ? -0.502 102.8 16.2   -38.1  114.7  1.1   -13.0 -9.3  
Oran_A_08 GLY A 4   T . 3 . . . S + . . . . ? 0.611  103.2 131.5  91.0   6.4    3.2   -15.9 -7.8  
Oran_A_08 GLY A 5   . . < . . . . - . . . . ? -0.404 45.0  -142.8 -90.2  161.8  1.9   -15.0 -4.2  
Oran_A_08 GLU A 6   E . . . . . . - B C B . ? -0.891 38.3  -75.8  -119.6 154.3  0.5   -17.4 -1.5  
Oran_A_08 GLU A 7   E . . . . > . - B C B . ? -0.323 55.2  -121.6 -47.8  131.7  -2.2  -17.1 1.0   
Oran_A_08 CYS A 8   P . . . . P . - . . . . ? -0.453 30.8  -94.4  -70.2  147.7  -0.9  -14.9 3.9   
Oran_A_08 ARG A 9   P . > . . P . - . . . . ? -0.491 60.9  -88.1  -59.0  130.5  -0.9  -16.1 7.4   
Oran_A_08 PRO A 10  T . 3 . . < S - . . . . ? -0.259 108.7 -2.3   -47.4  125.2  -4.2  -14.9 8.9   
Oran_A_08 HIS A 11  T . 3 . . . S + . . . . ? 0.620  92.2  125.5  70.0   15.0   -3.7  -11.4 10.5  
Oran_A_08 SER A 12  S . < . . . S + . . . . ? 0.620  74.9  48.7   -74.7  -14.9  0.0   -11.3 9.6   
Oran_A_08 GLN A 13  . . > . . . . + . . . . ? -0.577 67.1  166.6  -121.6 71.5   -0.6  -8.0  7.7   
Oran_A_08 PRO A 14  T . 3 . . . S + . . . . ? 0.601  73.2  59.4   -71.8  -6.7   -2.6  -6.0  10.3  
Oran_A_08 TRP A 15  T . 3 . . . S + . . . . ? 0.531  77.3  112.9  -96.0  -14.2  -2.1  -2.7  8.4   
Oran_A_08 GLN A 16  E . < . . . . - C J I . ? -0.494 49.4  -165.2 -66.4  133.4  -3.9  -4.0  5.1   
Oran_A_08 VAL A 17  E . . . . . . - C J I J ? -0.935 12.4  -144.2 -124.5 138.8  -7.2  -2.2  4.4   
Oran_A_08 ALA A 18  E . . . . . . - C J I J ? -0.913 10.8  -151.6 -104.0 126.7  -10.0 -3.1  2.0   
Oran_A_08 PHE A 19  E . . . . . . - C J I J ? -0.840 18.1  -169.6 -95.6  129.6  -11.8 -0.4  0.2   
Oran_A_08 PHE A 20  E . . . . . . - C J I J ? -0.938 21.7  -163.5 -123.8 143.0  -15.5 -1.1  -0.7  
Oran_A_08 GLU A 21  E . > . . . S - C J I . ? -0.982 83.6  -38.4  -117.5 113.6  -18.1 0.5   -2.8  
Oran_A_08 ASP A 22  T . 3 . . . S - . . . . ? 0.848  128.8 -39.6  50.6   2.6    -21.8 -0.9  -2.0  
Oran_A_08 SER A 23  T . 3 . . . S + . . . . ? 0.351  113.3 113.9  138.0  0.6    -20.1 -4.4  -1.5  
Oran_A_08 ARG A 24  E . < . . . S - C K I . ? -0.835 72.5  -117.1 -100.6 126.2  -17.6 -4.5  -4.3  
Oran_A_08 LEU A 25  E . . . . . . + C K I . ? -0.530 37.9  173.8  -59.6  119.8  -14.0 -4.6  -3.5  
Oran_A_08 LEU A 26  E . . . . . . - C K . . ? 0.889  52.8  -36.8  -94.0  -55.4  -12.6 -1.4  -5.0  
Oran_A_08 CYS A 27  E . . . . . . - C K I . ? -0.903 55.4  -101.6 -157.4 170.9  -8.9  -1.2  -3.9  
Oran_A_08 GLY A 28  E . . . . . . - C K I . ? -0.489 34.4  -178.6 -94.4  176.4  -6.5  -1.9  -1.1  
Oran_A_08 GLY A 29  E . . . . . . - C K I . ? -0.924 21.8  -117.2 -160.4 -179.5 -5.0  0.6   1.5   
Oran_A_08 VAL A 30  E . . . . . . - C K I K ? -0.991 15.7  -134.8 -138.6 122.8  -2.7  0.9   4.4   
Oran_A_08 LEU A 31  E . . . . . . + C K . K ? -0.708 34.3  160.8  -72.3  119.0  -3.4  1.9   7.9   
Oran_A_08 ILE A 32  E . . . . . . + C K . . ? 0.496  69.4  16.5   -118.8 -9.8   -0.6  4.4   8.8   
Oran_A_08 HIS A 33  E . > . . . S - C K . K ? -0.953 84.9  -103.9 -159.0 151.8  -2.4  6.0   11.8  
Oran_A_08 PRO A 34  T . 3 . . . S + . . . . ? 0.795  126.1 27.6   -54.8  -19.5  -5.4  5.1   14.0  
Oran_A_08 ALA A 35  T . 3 . . . S + . . . . ? 0.436  114.3 72.8   -116.7 -5.8   -7.4  7.7   12.0  
Oran_A_08 TRP A 36  E . < . . . . - C L K L ? -0.962 50.4  -171.1 -127.9 133.6  -5.6  7.7   8.7   
Oran_A_08 VAL A 37  E . . . . . . - C L K L ? -0.950 14.6  -147.2 -114.8 133.4  -5.5  5.3   5.8   
Oran_A_08 LEU A 38  E . . . . . . + C L K L ? -0.899 32.8  146.5  -99.1  133.4  -3.1  5.7   2.9   
Oran_A_08 THR A 39  E . . . . . . - C L . L ? -0.849 50.6  -68.6  -150.3 179.4  -4.2  4.5   -0.7  
Oran_A_08 ALA A 40  . . > . . . . - . . . . ? -0.642 32.3  -137.3 -78.9  141.8  -3.9  5.3   -4.3  
Oran_A_08 ALA A 41  G . > . . . S + . . . . ? 0.804  104.0 64.5   -66.7  -30.8  -5.5  8.5   -5.6  
Oran_A_08 HIS A 42  G . 3 . . . S + . . . . ? 0.582  91.3  69.1   -72.5  -1.2   -6.8  6.6   -8.7  
Oran_A_08 CYS A 43  G . < . . . S + . . . . ? 0.427  72.5  131.3  -91.5  -0.8   -9.0  4.6   -6.2  
Oran_A_08 GLN A 44  . . < . . . . + . . . . ? -0.287 28.0  167.0  -64.6  131.7  -11.1 7.5   -5.4  
Oran_A_08 LYS A 45  . . . . . . . - . . . . ? -0.905 46.3  -110.3 -136.6 170.2  -14.9 7.1   -5.4  
Oran_A_08 ARG A 46  S . . . . . S + . . . . ? 0.904  106.4 22.9   -70.3  -42.7  -18.0 9.0   -4.3  
Oran_A_08 LYS A 47  S . . . . . S + . . . . ? -0.963 75.3  166.0  -132.1 113.2  -19.0 6.5   -1.4  
Oran_A_08 VAL A 48  . . . . . . . - . . . . ? -0.961 18.9  -161.2 -131.0 141.0  -16.4 4.2   0.1   
Oran_A_08 SER A 49  E . . . . . . - C M J M ? -0.912 15.2  -141.7 -109.7 147.1  -16.2 2.1   3.2   
Oran_A_08 VAL A 50  E . . . . . . - C M J M ? -0.946 8.1   -159.5 -111.8 131.4  -13.0 0.8   4.8   
Oran_A_08 LEU A 51  E . . . . . . - C M J M ? -0.969 11.8  -170.9 -109.3 125.7  -12.7 -2.6  6.3   
Oran_A_08 LEU A 52  E . . . . . . + C M J M ? -0.822 62.1  27.0   -112.1 149.2  -9.8  -3.3  8.8   
Oran_A_08 GLY A 53  S . . . . . S + . . . . ? 0.692  81.0  148.2  81.5   18.6   -8.5  -6.5  10.3  
Oran_A_08 LYS A 54  . . . . . . . + . . . . ? -0.747 22.2  159.1  -93.2  133.9  -9.7  -8.8  7.4   
Oran_A_08 HIS A 55  S . . . . . S + . . . . ? 0.635  82.8  31.2   -103.7 -44.9  -7.9  -12.0 6.3   
Oran_A_08 ASN A 56  B . > . . . . - D P O . ? -0.985 69.7  -152.8 -116.8 121.6  -10.9 -13.5 4.5   
Oran_A_08 LEU A 57  T . 3 . . . S + . . . . ? 0.700  96.0  44.9   -72.5  -9.6   -13.4 -11.1 2.9   
Oran_A_08 GLU A 58  T . 3 . . . S + . . . . ? 0.649  104.9 70.6   -108.4 -14.1  -16.4 -13.6 3.3   
Oran_A_08 GLU A 59  S . < . . . S - . . . . ? -0.816 76.5  -126.8 -113.0 144.8  -15.7 -14.7 6.8   
Oran_A_08 ARG A 60  . . . . . . . + . . . . ? -0.779 30.2  173.5  -83.3  119.2  -16.1 -13.0 10.2  
Oran_A_08 GLU A 61  . . . . . . . - . . . . ? 0.348  43.5  -115.8 -119.2 6.2    -12.7 -13.4 11.9  
Oran_A_08 GLY A 62  S . . . . . S + . . . . ? -0.400 101.1 69.1   103.5  -59.9  -13.3 -11.2 15.2  
Oran_A_08 PRO A 63  S . . . . . S + . . . . ? 0.476  73.6  125.3  -81.0  7.5    -10.7 -8.2  14.8  
Oran_A_08 GLU A 64  . . . . . . . - . . . . ? -0.304 37.1  -175.5 -76.2  141.3  -12.6 -6.8  11.9  
Oran_A_08 GLN A 65  E . . . . . . - C N M . ? -0.997 15.7  -151.3 -139.3 127.0  -13.8 -3.1  11.9  
Oran_A_08 SER A 66  E . . . . . . - C N M . ? -0.911 21.2  -173.6 -97.3  126.5  -15.9 -1.3  9.4   
Oran_A_08 ARG A 67  E . . . . . . - C N M . ? -0.964 19.3  -133.0 -121.0 140.7  -15.2 2.4   9.2   
Oran_A_08 GLN A 68  E . . . . . . - C N M . ? -0.627 28.8  -116.2 -83.0  151.5  -16.9 5.3   7.4   
Oran_A_08 VAL A 69  E . . . . . . - C N N . ? -0.771 28.3  -179.8 -93.3  125.1  -14.8 7.7   5.5   
Oran_A_08 ALA A 70  E . . . . . S + C N . . ? 0.835  70.3  1.8    -83.8  -40.7  -14.9 11.4  6.7   
Oran_A_08 LEU A 71  E . . . . . . - C N N . ? -0.994 53.3  -154.9 -155.3 140.1  -12.5 12.9  4.2   
Oran_A_08 SER A 72  E . . . . . . - C N N . ? -0.988 11.1  -171.1 -117.8 128.0  -10.4 11.9  1.2   
Oran_A_08 VAL A 73  E . . . . . . - C N N . ? -0.861 6.0   -164.0 -121.7 92.1   -7.4  14.0  0.3   
Oran_A_08 PRO A 74  E . . . . . . - C N N . ? -0.484 42.5  -88.9  -70.1  144.6  -5.8  13.2  -3.1  
Oran_A_08 HIS A 75  . . > . . . . - . . . . ? -0.354 38.3  -127.4 -48.7  135.1  -2.3  14.4  -3.6  
Oran_A_08 PRO A 76  T . 3 . . . S + . . . . ? 0.746  107.7 51.3   -63.3  -24.6  -2.8  18.0  -5.1  
Oran_A_08 CYS A 77  T . 3 . . . S + . . . . ? 0.407  81.1  117.4  -96.1  2.2    -0.5  17.2  -8.0  
Oran_A_08 TYR A 78  . . < . . . . - . . . . ? -0.576 41.8  -178.3 -71.7  122.3  -2.3  14.0  -8.9  
Oran_A_08 ARG A 79  . . > > . . . - . . . . ? -0.994 36.0  -104.8 -122.1 136.9  -3.8  14.3  -12.5 
Oran_A_08 HIS A 80  T . 3 4 . . S + . . . . ? -0.276 103.0 35.4   -61.6  109.0  -5.9  11.6  -14.2 
Oran_A_08 GLY A 81  T . 3 4 . . S + . . . . ? 0.112  110.7 51.3   126.4  13.6   -3.6  9.9   -17.0 
Oran_A_08 GLY A 82  T . < 4 . . S - . . . . ? 0.504  81.7  -140.8 -149.4 0.3    0.1   9.8   -15.6 
Oran_A_08 HIS A 83  . . > < . . . + . . . . ? 0.691  49.1  154.9  40.9   15.5   -0.5  8.2   -12.2 
Oran_A_08 ARG A 84  T . 3 . . . . + . . . . ? -0.604 69.4  7.4    -65.2  137.5  2.1   10.7  -11.1 
Oran_A_08 HIS A 85  T . 3 . . . S + . . . . ? 0.875  83.9  177.7  58.9   32.1   1.8   11.5  -7.4  
Oran_A_08 ASP A 86  . . < . . . . + . . . . ? -0.412 31.2  122.6  -71.6  64.2   -0.9  8.7   -7.2  
Oran_A_08 LEU A 87  . . . . . . . + . . . . ? -0.993 34.9  180.0  -131.6 139.6  -1.5  9.0   -3.4  
Oran_A_08 MET A 88  E . . . . . . - C O L N ? -0.996 16.3  -147.0 -140.1 131.6  -4.6  9.7   -1.3  
Oran_A_08 LEU A 89  E . . . . . . - C O L N ? -0.870 13.6  -159.6 -94.8  134.7  -5.1  10.1  2.4   
Oran_A_08 VAL A 90  E . . . . . . - C O L N ? -0.976 4.9   -150.1 -119.8 120.4  -8.3  8.9   3.8   
Oran_A_08 LYS A 91  E . . . . . . - C O L N ? -0.797 17.4  -134.0 -88.8  126.8  -9.5  10.1  7.2   
Oran_A_08 LEU A 92  E . . . . . . - C O . N ? -0.533 10.6  -132.1 -76.5  140.5  -11.7 7.7   9.1   
Oran_A_08 ARG A 93  S . . . . . S + . . . . ? 0.886  100.1 22.8   -57.1  -41.0  -14.9 9.1   10.7  
Oran_A_08 SER A 94  S . . . . . S - . . . . ? -0.997 97.2  -106.2 -125.9 136.9  -13.8 7.2   13.9  
Oran_A_08 PRO A 95  . . . . . . . - . . . . ? -0.222 42.7  -100.1 -58.3  151.0  -10.3 6.1   14.8  
Oran_A_08 ALA A 96  . . . . . . . - . . . . ? -0.376 28.5  -121.3 -65.5  140.4  -9.5  2.4   14.4  
Oran_A_08 VAL A 97  . . . . . . . - . . . . ? -0.834 34.9  -129.8 -82.5  112.8  -9.5  0.3   17.6  
Oran_A_08 LEU A 98  . . . . . . . + . . . . ? -0.446 44.0  142.6  -74.3  138.1  -5.9  -1.1  17.7  
Oran_A_08 SER A 99  B . > . . . . - E R P . ? -0.837 68.7  -76.7  -152.4 -178.2 -5.4  -4.9  18.2  
Oran_A_08 THR A 100 T . 3 . . . S + . . . . ? 0.799  134.6 42.1   -61.8  -19.3  -3.3  -7.8  17.1  
Oran_A_08 GLY A 101 T . 3 . . . S + . . . . ? 0.501  115.4 50.3   -108.5 -4.7   -5.3  -7.7  13.8  
Oran_A_08 VAL A 102 B . < . . . S + E S P . ? -0.874 70.1  136.2  -140.8 101.9  -5.5  -3.9  13.4  
Oran_A_08 ARG A 103 . . . . . . . - . . . . ? -0.996 48.4  -112.8 -146.7 145.7  -2.3  -1.9  13.5  
Oran_A_08 PRO A 104 P . . . . > . - . . . . ? -0.445 27.2  -128.8 -72.6  153.7  -0.6  0.8   11.6  
Oran_A_08 VAL A 105 P . . . . P . - . . . . ? -0.815 32.3  -108.2 -97.2  135.0  2.6   0.2   9.6   
Oran_A_08 PRO A 106 P . . . . P . - . . . . ? -0.367 28.3  -116.0 -63.2  145.2  5.4   2.6   10.4  
Oran_A_08 LEU A 107 P . . . . P . - . . . . ? -0.536 40.4  -101.4 -75.1  148.3  6.4   5.3   7.8   
Oran_A_08 PRO A 108 P . . . . < . - . . . . ? -0.370 15.6  -153.5 -76.2  144.4  9.9   4.9   6.4   
Oran_A_08 GLY A 109 S . . . . . S + . . . . ? 0.655  84.6  15.0   -81.5  -18.9  13.0  7.0   7.6   
Oran_A_08 ARG A 110 S . . . . . S - . . . . ? -0.952 89.6  -90.1  -148.6 163.9  14.6  6.4   4.2   
Oran_A_08 CYS A 111 P . . . . > . - . . . . ? -0.475 50.8  -101.8 -75.6  146.3  13.9  5.3   0.7   
Oran_A_08 PRO A 112 P . . . . P . - . . . . ? -0.322 36.1  -131.6 -64.0  149.4  14.3  1.5   -0.1  
Oran_A_08 ARG A 113 P . > . . P . - . . . . ? -0.711 34.7  -78.9  -100.3 154.0  17.5  0.4   -1.9  
Oran_A_08 PRO A 114 T . 3 . . < S + . . . . ? -0.257 118.3 20.2   -53.3  132.4  17.7  -1.8  -4.9  
Oran_A_08 ASP A 115 T . 3 . . . S + . . . . ? 0.380  84.0  145.5  90.6   -9.2   17.4  -5.5  -3.9  
Oran_A_08 ASP A 116 . . < . . . . - . . . . ? -0.467 54.3  -118.9 -50.8  136.5  15.7  -4.7  -0.6  
Oran_A_08 THR A 117 E . . . . . . - B D C . ? -0.759 37.5  -174.0 -83.8  130.7  13.2  -7.4  0.1   
Oran_A_08 CYS A 118 E . . . . . . - B D C D ? -0.916 20.3  -136.5 -130.4 149.4  9.6   -6.3  0.2   
Oran_A_08 LEU A 119 E . . . . . . - B D C D ? -0.915 16.6  -168.6 -105.0 128.4  6.3   -7.8  1.0   
Oran_A_08 VAL A 120 E . . . . . . - B D C D ? -0.921 7.8   -177.8 -111.4 142.4  3.3   -7.0  -1.0  
Oran_A_08 SER A 121 E . . . . . . + B D C . ? -0.987 15.5  123.8  -138.9 146.9  -0.3  -8.0  0.1   
Oran_A_08 GLY A 122 E . . . . . . - B D C . ? -0.966 57.2  -113.2 175.9  170.8  -3.7  -7.7  -1.5  
Oran_A_08 TRP A 123 . . . . . . . + . . . . ? -0.066 69.0  130.4  -108.4 20.1   -7.1  -9.2  -2.6  
Oran_A_08 GLY A 124 . . . . . . . - . . . . ? -0.070 69.5  -59.3  -68.7  177.3  -6.5  -8.5  -6.4  
Oran_A_08 THR A 125 . . . . . . . - . . . . ? -0.287 35.0  -152.0 -64.9  142.5  -6.8  -11.0 -9.3  
Oran_A_08 THR A 126 S . . . . . S + . . . . ? 0.280  80.2  57.8   -94.8  0.6    -4.5  -14.2 -9.1  
Oran_A_08 SER A 127 . . . . . . . - . . . . ? -0.984 67.1  -149.1 -135.9 140.1  -4.5  -14.5 -12.9 
Oran_A_08 SER A 128 S . . . . . S + . . . . ? 0.738  105.3 36.8   -75.0  -17.4  -3.4  -12.0 -15.7 
Oran_A_08 LEU A 129 S . . . . . S + . . . . ? 0.445  119.1 46.9   -124.0 7.2    -6.0  -13.4 -18.2 
Oran_A_08 GLY A 130 S . . . . . S - . . . . ? -0.930 74.5  -126.6 -156.2 138.7  -9.0  -14.1 -15.7 
Oran_A_08 GLU A 131 . . . . . . . + . . . . ? -0.825 45.7  153.3  -89.8  59.3   -10.8 -12.1 -12.8 
Oran_A_08 SER A 132 . . . . . . . - . . . . ? -0.982 26.2  -163.4 -87.9  114.3  -10.5 -14.6 -10.0 
Oran_A_08 PHE A 133 . . . . . . . - . . . . ? -0.913 14.5  -133.8 -95.5  114.2  -10.5 -12.6 -6.8  
Oran_A_08 PRO A 134 . . . . . . . - . . . . ? -0.394 1.6   -146.7 -65.2  146.1  -9.4  -14.6 -3.8  
Oran_A_08 ASP A 135 S . . . . . S + . . . . ? 0.715  83.2  66.9   -80.3  -23.0  -11.4 -14.3 -0.6  
Oran_A_08 THR A 136 B . . . . . S - D Q O . ? -0.708 96.7  -98.7  -100.8 150.5  -8.3  -14.6 1.4   
Oran_A_08 LEU A 137 . . . . . . . - . . . . ? -0.471 39.6  -152.6 -65.3  133.9  -5.4  -12.2 1.7   
Oran_A_08 ASN A 138 E . . . . . . - B E B C ? -0.848 9.0   -164.2 -113.3 151.1  -2.4  -13.0 -0.5  
Oran_A_08 CYS A 139 E . . . . . . + B E B C ? -0.957 7.4   178.8  -134.8 149.6  1.3   -12.2 -0.1  
Oran_A_08 ALA A 140 E . . . . . . - B E . C ? -0.993 26.1  -124.2 -147.9 147.3  4.4   -12.2 -2.2  
Oran_A_08 GLU A 141 E . . . . . . + B E . C ? -0.775 33.6  178.5  -92.8  131.3  8.0   -11.3 -1.8  
Oran_A_08 LEU A 142 E . . . . . . - B E . C ? -0.912 21.8  -132.2 -127.6 157.2  9.4   -8.7  -4.2  
Oran_A_08 ASN A 143 E . . . . . . - B E E C ? -0.891 25.9  -116.5 -106.2 141.4  12.8  -7.0  -4.8  
Oran_A_08 VAL A 144 E . . . . . . - B E E . ? -0.569 35.9  -144.6 -68.0  133.9  13.2  -3.4  -5.3  
Oran_A_08 LEU A 145 . . . . . . . - . . . . ? -0.751 19.6  -99.1  -104.1 148.6  14.6  -2.8  -8.8  
Oran_A_08 PRO A 146 . . > > . . . - . . . . ? -0.372 33.2  -118.5 -61.5  147.5  17.1  -0.2  -9.9  
Oran_A_08 GLN A 147 H . 3 > . . S + . . . . ? 0.834  111.4 58.4   -56.4  -39.3  15.5  2.8   -11.6 
Oran_A_08 ASN A 148 H . 3 > . . S + . . . . ? 0.856  102.4 54.0   -61.5  -38.4  17.3  2.2   -14.9 
Oran_A_08 ARG A 149 H . < > . . S + . . . . ? 0.888  109.6 47.9   -63.5  -38.2  15.8  -1.3  -15.2 
Oran_A_08 CYS A 150 H . . X . . S + . . . . ? 0.866  108.9 53.4   -70.9  -36.4  12.3  0.3   -14.8 
Oran_A_08 GLU A 151 H . . < . . S + . . . . ? 0.864  106.6 52.0   -65.9  -39.9  13.0  2.9   -17.3 
Oran_A_08 VAL A 152 H . . < . . S + . . . . ? 0.906  113.8 44.8   -61.6  -38.5  14.0  0.2   -19.8 
Oran_A_08 ALA A 153 H . . < . . S + . . . . ? 0.850  129.7 24.4   -74.6  -34.6  10.8  -1.5  -19.1 
Oran_A_08 TYR A 154 S . > X . . S - . . . . ? -0.626 84.1  -155.8 -131.1 74.0   8.7   1.7   -19.3 
Oran_A_08 PRO A 155 T . 3 4 . . S - . . . . ? -0.281 76.4  -2.9   -62.2  123.3  10.6  4.3   -21.5 
Oran_A_08 GLY A 156 T . 3 4 . . S + . . . . ? 0.416  117.7 83.9   83.0   3.4    9.7   8.0   -20.6 
Oran_A_08 GLN A 157 T . < 4 . . . + . . . . ? 0.619  64.2  91.6   -114.7 -18.5  7.1   7.0   -18.1 
Oran_A_08 MET A 158 . . . < . . . - . . . . ? -0.667 52.5  -176.2 -86.1  129.6  9.2   6.5   -14.9 
Oran_A_08 THR A 159 . . > . . . . - . . . . ? -0.701 42.3  -105.2 -115.4 171.1  9.7   9.5   -12.5 
Oran_A_08 ASP A 160 T . 3 . . . S + . . . . ? 0.611  117.6 65.8   -70.6  -10.9  11.7  10.0  -9.3  
Oran_A_08 SER A 161 T . 3 . . . S + . . . . ? 0.365  92.9  82.3   -90.7  6.2    8.4   9.7   -7.4  
Oran_A_08 MET A 162 E . < . . . . - B F . F ? -0.828 59.2  -158.9 -120.3 151.2  8.0   6.1   -8.5  
Oran_A_08 LEU A 163 E . . . . . . - B F . F ? -0.970 9.0   -148.5 -125.7 140.1  9.4   2.7   -7.2  
Oran_A_08 CYS A 164 E . . . . . . + B F . F ? -0.918 18.4  171.4  -111.6 138.6  9.7   -0.6  -9.1  
Oran_A_08 ALA A 165 E . . . . . . + B F E F ? -0.997 15.3  122.8  -144.2 137.8  9.4   -4.0  -7.6  
Oran_A_08 GLY A 166 E . . . . . . - B F E . ? -0.975 42.2  -116.8 -173.1 174.5  9.2   -7.3  -9.0  
Oran_A_08 ASP A 167 . . > . . . . - . . . . ? -0.934 27.7  -117.2 -131.6 150.7  10.8  -10.8 -9.2  
Oran_A_08 SER A 168 T . 3 . . . S + . . . . ? 0.644  109.0 67.9   -62.7  -2.5   12.5  -12.8 -12.1 
Oran_A_08 GLY A 169 T . 3 . . . S - . . . . ? 0.320  121.1 -96.6  -110.5 12.5   9.7   -15.4 -11.7 
Oran_A_08 GLY A 170 S . < . . . S + . . . . ? 0.657  70.1  154.8  87.5   10.0   6.7   -13.3 -12.9 
Oran_A_08 THR A 171 . . . . . . . + . . . . ? -0.689 17.9  138.1  -79.2  122.5  5.6   -12.2 -9.4  
Oran_A_08 ASP A 172 E . . . . . . - A B A . ? -0.961 56.5  -90.9  -156.8 159.2  3.7   -8.9  -9.6  
Oran_A_08 THR A 173 E . . . . . . - A B A . ? -0.677 48.4  -172.9 -72.7  141.3  0.6   -6.9  -8.3  
Oran_A_08 CYS A 174 . . > . . . . - . . . . ? -0.670 36.9  -34.9  -128.4 -176.6 -2.4  -7.4  -10.5 
Oran_A_08 GLN A 175 T . 3 . . . S + . . . . ? -0.132 123.1 24.8   -50.0  131.6  -5.9  -6.0  -10.9 
Oran_A_08 GLY A 176 T . 3 . . . S + . . . . ? 0.211  95.4  92.7   98.2   -6.6   -7.6  -5.1  -7.6  
Oran_A_08 ASP A 177 . . X . . . . + . . . . ? 0.401  52.6  134.6  -98.9  -2.7   -4.5  -4.6  -5.6  
Oran_A_08 SER A 178 T . 3 . . . S + . . . . ? -0.258 74.0  17.9   -49.8  132.9  -4.5  -0.8  -6.3  
Oran_A_08 GLY A 179 T . 3 . . . S + . . . . ? 0.297  95.9  132.3  90.3   -11.4  -3.8  1.1   -3.3  
Oran_A_08 GLY A 180 . . < . . . . - . . . . ? -0.294 57.9  -89.6  -74.7  167.5  -2.3  -1.9  -1.4  
Oran_A_08 PRO A 181 E . . . . . . - B G . G ? -0.481 19.6  -162.3 -92.9  140.4  1.0   -1.8  0.5   
Oran_A_08 LEU A 182 E . . . . . . - B G D G ? -0.985 23.8  -168.6 -104.8 111.2  4.6   -2.5  -0.4  
Oran_A_08 VAL A 183 E . . . . . . - B G D G ? -0.906 8.0   -174.6 -113.2 123.3  6.4   -3.1  2.9   
Oran_A_08 CYS A 184 E . > . . . S - B G D G ? -0.968 71.4  -14.9  -119.7 124.0  10.2  -3.3  3.1   
Oran_A_08 ASN A 185 T . 3 . . . S - . . . . ? 0.892  129.5 -51.8  54.7   32.9   12.1  -4.1  6.3   
Oran_A_08 GLY A 186 T . 3 . . . S + . . . . ? 0.541  119.7 95.5   89.2   3.3    9.0   -3.6  8.3   
Oran_A_08 THR A 187 E . < . . . S - B H G . ? -0.938 83.7  -93.3  -125.5 159.2  8.1   -0.1  7.0   
Oran_A_08 LEU A 188 E . . . . . . + B H G . ? -0.497 44.0  166.6  -71.6  121.2  5.9   1.3   4.2   
Oran_A_08 ALA A 189 E . . . . . . - B H . . ? 0.757  56.2  -7.0   -106.1 -36.0  7.8   1.6   1.0   
Oran_A_08 GLY A 190 E . . . . . . - B H G H ? -0.984 51.1  -123.6 -159.1 164.0  5.2   2.1   -1.7  
Oran_A_08 ILE A 191 E . . . . . . - B H G H ? -0.971 42.9  -108.2 -115.0 124.5  1.5   2.2   -2.7  
Oran_A_08 THR A 192 E . . . . . . + B H . H ? -0.364 54.5  155.4  -52.6  123.5  0.5   -0.0  -5.6  
Oran_A_08 SER A 193 E . . . . . . - B H . . ? 0.787  49.3  -33.5  -120.6 -62.5  -0.1  2.4   -8.5  
Oran_A_08 TRP A 194 E . . . . . . + B H . H ? -0.933 50.9  156.2  -159.7 171.0  0.2   0.9   -12.0 
Oran_A_08 GLY A 195 . . . . . . . - . . . . ? -0.969 46.8  -45.2  -179.7 -170.8 1.9   -1.7  -14.2 
Oran_A_08 SER A 196 . . . . . . . - . . . . ? -0.432 54.1  -111.1 -76.0  152.0  1.7   -3.8  -17.3 
Oran_A_08 ASN A 197 S . . . . . S + . . . . ? -0.981 109.8 43.4   -121.5 118.8  -1.4  -5.8  -18.4 
Oran_A_08 PRO A 198 S . . . . . S - . . . . ? 0.460  103.5 -138.0 -68.0  139.4  -1.1  -8.8  -18.3 
Oran_A_08 CYS A 199 S . . . . . S + . . . . ? -0.356 77.2  45.4   -65.7  153.5  0.7   -8.5  -14.8 
Oran_A_08 GLY A 200 . . . . . . . + . . . . ? 0.732  63.9  159.7  89.7   16.6   3.9   -10.5 -13.9 
Oran_A_08 GLU A 201 B . > . . . . - F T Q . ? -0.671 46.8  -129.7 -72.8  118.9  5.9   -10.1 -17.2 
Oran_A_08 PRO A 202 T . 3 . . . S + . . . . ? 0.832  109.2 40.0   -45.2  -17.9  9.5   -10.9 -16.3 
Oran_A_08 GLU A 203 T . 3 . . . S + . . . . ? 0.321  107.6 67.2   -117.4 10.4   10.5  -7.5  -17.9 
Oran_A_08 ARG A 204 B . < . . . . - F U Q . ? -0.789 69.7  -170.8 -134.1 82.5   7.6   -5.5  -16.7 
Oran_A_08 PRO A 205 . . . . . . . - . . . . ? -0.241 32.0  -91.5  -67.8  163.1  7.7   -4.9  -12.9 
Oran_A_08 GLY A 206 E . . . . . . - B I F . ? -0.504 37.7  -135.9 -69.9  148.6  5.0   -3.4  -10.8 
Oran_A_08 VAL A 207 E . . . . . . - B I F H ? -0.930 21.2  -173.4 -114.0 132.2  5.1   0.3   -10.2 
Oran_A_08 TYR A 208 E . . . . . . - B I F H ? -0.886 32.6  -111.6 -121.2 142.0  4.4   1.8   -6.9  
Oran_A_08 THR A 209 E . . . . . . - B I F H ? -0.731 43.2  -118.3 -70.3  124.2  4.1   5.4   -5.7  
Oran_A_08 SER A 210 E . > . . . . - B I . H ? -0.572 24.0  -165.2 -69.8  115.6  7.3   6.0   -3.5  
Oran_A_08 VAL A 211 G . > . . . S + . . . . ? 0.884  83.9  62.7   -69.7  -38.8  6.1   6.8   0.0   
Oran_A_08 CYS A 212 G . > . . . S + . . . . ? 0.811  97.9  58.8   -59.8  -24.8  9.5   8.2   1.2   
Oran_A_08 ARG A 213 G . < . . . S + . . . . ? 0.630  111.0 41.5   -79.8  -10.6  9.2   11.0  -1.5  
Oran_A_08 TYR A 214 G . < > . . S + . . . . ? 0.056  74.3  114.1  -126.2 23.3   5.9   12.2  0.1   
Oran_A_08 LEU A 215 H . < > . . S + . . . . ? 0.898  79.0  52.0   -65.2  -39.6  6.6   12.0  3.8   
Oran_A_08 ASP A 216 H . . > . . S + . . . . ? 0.922  112.9 44.7   -62.2  -44.5  6.4   15.7  4.3   
Oran_A_08 TRP A 217 H . . > . . S + . . . . ? 0.928  115.0 48.7   -62.4  -45.2  3.0   15.8  2.5   
Oran_A_08 ILE A 218 H . . X . . S + . . . . ? 0.944  114.7 43.9   -62.6  -49.1  1.8   12.8  4.5   
Oran_A_08 LYS A 219 H . . X . . S + . . . . ? 0.852  109.0 58.4   -66.1  -40.2  2.9   14.2  7.8   
Oran_A_08 GLY A 220 H . . X . . S + . . . . ? 0.886  113.7 37.4   -56.6  -38.7  1.5   17.6  7.0   
Oran_A_08 ILE A 221 H . . < . . S + . . . . ? 0.913  119.6 46.1   -80.4  -45.7  -2.0  16.2  6.5   
Oran_A_08 VAL A 222 H . > < . . S + . . . . ? 0.849  113.4 50.4   -68.3  -35.9  -1.8  13.6  9.4   
Oran_A_08 GLY A 223 H . 3 < . . S + . . . . ? 0.647  88.3  82.4   -75.9  -19.8  -0.3  16.2  11.9  
Oran_A_08 VAL A 224 T . 3 < . . . . . . . . ? 0.705  .     .      -84.1  42.9   -3.1  18.9  11.1  
Oran_A_08 ASN A 225 . . < . . . . . . . . . ? -0.936 .     .      164.4  .      -5.6  17.0  13.7  
# 
loop_
_dssp_struct_ladder.id 
_dssp_struct_ladder.sheet_id 
_dssp_struct_ladder.range_id_1 
_dssp_struct_ladder.range_id_2 
_dssp_struct_ladder.type 
_dssp_struct_ladder.beg_1_label_comp_id 
_dssp_struct_ladder.beg_1_label_asym_id 
_dssp_struct_ladder.beg_1_label_seq_id 
_dssp_struct_ladder.pdbx_beg_1_PDB_ins_code 
_dssp_struct_ladder.end_1_label_comp_id 
_dssp_struct_ladder.end_1_label_asym_id 
_dssp_struct_ladder.end_1_label_seq_id 
_dssp_struct_ladder.pdbx_end_1_PDB_ins_code 
_dssp_struct_ladder.beg_1_auth_comp_id 
_dssp_struct_ladder.beg_1_auth_asym_id 
_dssp_struct_ladder.beg_1_auth_seq_id 
_dssp_struct_ladder.end_1_auth_comp_id 
_dssp_struct_ladder.end_1_auth_asym_id 
_dssp_struct_ladder.end_1_auth_seq_id 
_dssp_struct_ladder.beg_2_label_comp_id 
_dssp_struct_ladder.beg_2_label_asym_id 
_dssp_struct_ladder.beg_2_label_seq_id 
_dssp_struct_ladder.pdbx_beg_2_PDB_ins_code 
_dssp_struct_ladder.end_2_label_comp_id 
_dssp_struct_ladder.end_2_label_asym_id 
_dssp_struct_ladder.end_2_label_seq_id 
_dssp_struct_ladder.pdbx_end_2_PDB_ins_code 
_dssp_struct_ladder.beg_2_auth_comp_id 
_dssp_struct_ladder.beg_2_auth_asym_id 
_dssp_struct_ladder.beg_2_auth_seq_id 
_dssp_struct_ladder.end_2_auth_comp_id 
_dssp_struct_ladder.end_2_auth_asym_id 
_dssp_struct_ladder.end_2_auth_seq_id 
A A A B anti-parallel VAL A 2   ? LEU A 3   ? VAL A 2   LEU A 3   THR A 173 ? ASP A 172 ? THR A 173 ASP A 172 
B B C E anti-parallel GLU A 6   ? GLU A 7   ? GLU A 6   GLU A 7   CYS A 139 ? ASN A 138 ? CYS A 139 ASN A 138 
C B D E anti-parallel THR A 117 ? GLY A 122 ? THR A 117 GLY A 122 ASN A 143 ? ASN A 138 ? ASN A 143 ASN A 138 
D B D G anti-parallel CYS A 118 ? VAL A 120 ? CYS A 118 VAL A 120 CYS A 184 ? LEU A 182 ? CYS A 184 LEU A 182 
E B E F anti-parallel ASN A 143 ? VAL A 144 ? ASN A 143 VAL A 144 GLY A 166 ? ALA A 165 ? GLY A 166 ALA A 165 
F B F I anti-parallel MET A 162 ? ALA A 165 ? MET A 162 ALA A 165 THR A 209 ? GLY A 206 ? THR A 209 GLY A 206 
G B G H anti-parallel PRO A 181 ? CYS A 184 ? PRO A 181 CYS A 184 ILE A 191 ? THR A 187 ? ILE A 191 THR A 187 
H B H I anti-parallel GLY A 190 ? TRP A 194 ? GLY A 190 TRP A 194 SER A 210 ? VAL A 207 ? SER A 210 VAL A 207 
I C J K anti-parallel GLN A 16  ? GLU A 21  ? GLN A 16  GLU A 21  VAL A 30  ? ARG A 24  ? VAL A 30  ARG A 24  
J C J M anti-parallel VAL A 17  ? PHE A 20  ? VAL A 17  PHE A 20  LEU A 52  ? SER A 49  ? LEU A 52  SER A 49  
K C K L anti-parallel VAL A 30  ? HIS A 33  ? VAL A 30  HIS A 33  LEU A 38  ? TRP A 36  ? LEU A 38  TRP A 36  
L C L O anti-parallel TRP A 36  ? THR A 39  ? TRP A 36  THR A 39  LYS A 91  ? MET A 88  ? LYS A 91  MET A 88  
M C M N anti-parallel SER A 49  ? LEU A 52  ? SER A 49  LEU A 52  GLN A 68  ? GLN A 65  ? GLN A 68  GLN A 65  
N C N O anti-parallel VAL A 69  ? PRO A 74  ? VAL A 69  PRO A 74  LEU A 92  ? MET A 88  ? LEU A 92  MET A 88  
O D P Q anti-parallel ASN A 56  ? ASN A 56  ? ASN A 56  ASN A 56  THR A 136 ? THR A 136 ? THR A 136 THR A 136 
P E R S anti-parallel SER A 99  ? SER A 99  ? SER A 99  SER A 99  VAL A 102 ? VAL A 102 ? VAL A 102 VAL A 102 
Q F T U anti-parallel GLU A 201 ? GLU A 201 ? GLU A 201 GLU A 201 ARG A 204 ? ARG A 204 ? ARG A 204 ARG A 204 
# 
loop_
_dssp_struct_bridge_pairs.id 
_dssp_struct_bridge_pairs.label_comp_id 
_dssp_struct_bridge_pairs.label_seq_id 
_dssp_struct_bridge_pairs.label_asym_id 
_dssp_struct_bridge_pairs.auth_seq_id 
_dssp_struct_bridge_pairs.auth_asym_id 
_dssp_struct_bridge_pairs.pdbx_PDB_ins_code 
_dssp_struct_bridge_pairs.acceptor_1_label_comp_id 
_dssp_struct_bridge_pairs.acceptor_1_label_seq_id 
_dssp_struct_bridge_pairs.acceptor_1_label_asym_id 
_dssp_struct_bridge_pairs.acceptor_1_auth_seq_id 
_dssp_struct_bridge_pairs.acceptor_1_auth_asym_id 
_dssp_struct_bridge_pairs.acceptor_1_pdbx_PDB_ins_code 
_dssp_struct_bridge_pairs.acceptor_1_energy 
_dssp_struct_bridge_pairs.acceptor_2_label_comp_id 
_dssp_struct_bridge_pairs.acceptor_2_label_seq_id 
_dssp_struct_bridge_pairs.acceptor_2_label_asym_id 
_dssp_struct_bridge_pairs.acceptor_2_auth_seq_id 
_dssp_struct_bridge_pairs.acceptor_2_auth_asym_id 
_dssp_struct_bridge_pairs.acceptor_2_pdbx_PDB_ins_code 
_dssp_struct_bridge_pairs.acceptor_2_energy 
_dssp_struct_bridge_pairs.donor_1_label_comp_id 
_dssp_struct_bridge_pairs.donor_1_label_seq_id 
_dssp_struct_bridge_pairs.donor_1_label_asym_id 
_dssp_struct_bridge_pairs.donor_1_auth_seq_id 
_dssp_struct_bridge_pairs.donor_1_auth_asym_id 
_dssp_struct_bridge_pairs.donor_1_pdbx_PDB_ins_code 
_dssp_struct_bridge_pairs.donor_1_energy 
_dssp_struct_bridge_pairs.donor_2_label_comp_id 
_dssp_struct_bridge_pairs.donor_2_label_seq_id 
_dssp_struct_bridge_pairs.donor_2_label_asym_id 
_dssp_struct_bridge_pairs.donor_2_auth_seq_id 
_dssp_struct_bridge_pairs.donor_2_auth_asym_id 
_dssp_struct_bridge_pairs.donor_2_pdbx_PDB_ins_code 
_dssp_struct_bridge_pairs.donor_2_energy 
1   LYS 1   A 1   A ? ?   ?   ? ?   ? ? ?    ?   ?   ? ?   ? ? ?    LEU 3   A 3   A ? -0.8 CYS 174 A 174 A ? -0.8 
2   VAL 2   A 2   A ? GLY 122 A 122 A ? -0.2 THR 173 A 173 A ? -0.2 GLY 5   A 5   A ? -2.9 THR 173 A 173 A ? -0.3 
3   LEU 3   A 3   A ? ASP 172 A 172 A ? -3.4 LYS 1   A 1   A ? -0.8 ASP 172 A 172 A ? -0.7 GLU 6   A 6   A ? -0.1 
4   GLY 4   A 4   A ? GLY 5   A 5   A ? -0.3 THR 126 A 126 A ? -0.3 LEU 3   A 3   A ? -0.3 GLU 141 A 141 A ? -0.2 
5   GLY 5   A 5   A ? VAL 2   A 2   A ? -2.9 ASP 172 A 172 A ? -0.2 GLU 7   A 7   A ? -0.3 GLY 4   A 4   A ? -0.3 
6   GLU 6   A 6   A ? CYS 139 A 139 A ? -2.5 GLY 4   A 4   A ? -0.1 CYS 139 A 139 A ? -3.3 VAL 2   A 2   A ? -0.1 
7   GLU 7   A 7   A ? GLY 5   A 5   A ? -0.3 ASN 138 A 138 A ? -0.2 ASN 138 A 138 A ? -0.3 ARG 9   A 9   A ? -0.1 
8   CYS 8   A 8   A ? LEU 137 A 137 A ? -2.8 HIS 55  A 55  A ? -0.1 LEU 137 A 137 A ? -0.1 HIS 11  A 11  A ? -0.1 
9   ARG 9   A 9   A ? PRO 10  A 10  A ? -0.1 GLU 7   A 7   A ? -0.1 SER 12  A 12  A ? -2.2 GLN 13  A 13  A ? -0.3 
10  PRO 10  A 10  A ? ?   ?   ? ?   ? ? ?    ?   ?   ? ?   ? ? ?    ARG 9   A 9   A ? -0.1 HIS 55  A 55  A ? -0.1 
11  HIS 11  A 11  A ? GLN 13  A 13  A ? -0.1 SER 12  A 12  A ? -0.1 HIS 55  A 55  A ? -0.1 ARG 9   A 9   A ? -0.1 
12  SER 12  A 12  A ? ARG 9   A 9   A ? -2.2 GLN 13  A 13  A ? -0.2 HIS 11  A 11  A ? -0.1 TRP 15  A 15  A ? -0.1 
13  GLN 13  A 13  A ? ARG 9   A 9   A ? -0.3 PRO 14  A 14  A ? -0.1 GLN 16  A 16  A ? -2.0 SER 12  A 12  A ? -0.2 
14  PRO 14  A 14  A ? ?   ?   ? ?   ? ? ?    ?   ?   ? ?   ? ? ?    ARG 103 A 103 A ? -1.2 GLY 53  A 53  A ? -0.3 
15  TRP 15  A 15  A ? VAL 102 A 102 A ? -0.2 SER 12  A 12  A ? -0.1 LEU 31  A 31  A ? -2.6 VAL 17  A 17  A ? -0.2 
16  GLN 16  A 16  A ? GLN 13  A 13  A ? -2.0 VAL 30  A 30  A ? -0.2 GLY 53  A 53  A ? -0.6 LYS 54  A 54  A ? -0.4 
17  VAL 17  A 17  A ? GLY 29  A 29  A ? -2.0 TRP 15  A 15  A ? -0.2 GLY 29  A 29  A ? -1.3 PHE 19  A 19  A ? -0.5 
18  ALA 18  A 18  A ? LEU 51  A 51  A ? -2.6 GLN 16  A 16  A ? -0.4 LEU 51  A 51  A ? -2.8 PHE 20  A 20  A ? -0.5 
19  PHE 19  A 19  A ? CYS 27  A 27  A ? -3.1 VAL 17  A 17  A ? -0.5 LEU 26  A 26  A ? -3.6 CYS 27  A 27  A ? -0.8 
20  PHE 20  A 20  A ? SER 49  A 49  A ? -3.0 ALA 18  A 18  A ? -0.5 SER 49  A 49  A ? -2.4 ASP 22  A 22  A ? -0.4 
21  GLU 21  A 21  A ? ARG 24  A 24  A ? -2.4 PHE 19  A 19  A ? -0.4 ARG 24  A 24  A ? -2.5 VAL 48  A 48  A ? -0.1 
22  ASP 22  A 22  A ? PHE 20  A 20  A ? -0.4 SER 23  A 23  A ? -0.3 LEU 25  A 25  A ? -0.1 GLU 21  A 21  A ? -0.1 
23  SER 23  A 23  A ? ARG 24  A 24  A ? -0.3 SER 49  A 49  A ? -0.0 LEU 25  A 25  A ? -0.5 ASP 22  A 22  A ? -0.3 
24  ARG 24  A 24  A ? GLU 21  A 21  A ? -2.5 LEU 25  A 25  A ? -0.0 GLU 21  A 21  A ? -2.4 LEU 26  A 26  A ? -0.4 
25  LEU 25  A 25  A ? SER 23  A 23  A ? -0.5 PHE 20  A 20  A ? -0.2 PHE 20  A 20  A ? -0.2 GLY 28  A 28  A ? -0.1 
26  LEU 26  A 26  A ? PHE 19  A 19  A ? -3.6 CYS 27  A 27  A ? -0.4 GLY 28  A 28  A ? -0.3 SER 178 A 178 A ? -0.2 
27  CYS 27  A 27  A ? PHE 19  A 19  A ? -0.8 ASP 177 A 177 A ? -0.1 PHE 19  A 19  A ? -3.1 LEU 26  A 26  A ? -0.4 
28  GLY 28  A 28  A ? SER 178 A 178 A ? -3.8 LEU 26  A 26  A ? -0.3 ALA 40  A 40  A ? -0.4 VAL 30  A 30  A ? -0.3 
29  GLY 29  A 29  A ? VAL 17  A 17  A ? -1.3 CYS 27  A 27  A ? -0.2 VAL 17  A 17  A ? -2.0 LEU 31  A 31  A ? -0.4 
30  VAL 30  A 30  A ? LEU 38  A 38  A ? -2.4 GLY 28  A 28  A ? -0.3 LEU 38  A 38  A ? -3.5 ILE 32  A 32  A ? -0.6 
31  LEU 31  A 31  A ? TRP 15  A 15  A ? -2.6 GLY 29  A 29  A ? -0.4 VAL 105 A 105 A ? -2.2 VAL 37  A 37  A ? -0.2 
32  ILE 32  A 32  A ? TRP 36  A 36  A ? -1.9 VAL 30  A 30  A ? -0.6 LEU 107 A 107 A ? -0.2 VAL 37  A 37  A ? -0.2 
33  HIS 33  A 33  A ? TRP 36  A 36  A ? -1.6 PRO 106 A 106 A ? -0.1 TRP 36  A 36  A ? -1.3 ILE 32  A 32  A ? -0.4 
34  PRO 34  A 34  A ? ?   ?   ? ?   ? ? ?    ?   ?   ? ?   ? ? ?    ALA 96  A 96  A ? -3.9 SER 94  A 94  A ? -0.1 
35  ALA 35  A 35  A ? PRO 95  A 95  A ? -0.3 TRP 36  A 36  A ? -0.1 LEU 92  A 92  A ? -2.6 VAL 37  A 37  A ? -0.4 
36  TRP 36  A 36  A ? HIS 33  A 33  A ? -1.3 LYS 91  A 91  A ? -0.2 ILE 32  A 32  A ? -1.9 HIS 33  A 33  A ? -1.6 
37  VAL 37  A 37  A ? VAL 90  A 90  A ? -2.7 ALA 35  A 35  A ? -0.4 VAL 90  A 90  A ? -3.2 THR 39  A 39  A ? -0.4 
38  LEU 38  A 38  A ? VAL 30  A 30  A ? -3.5 TRP 36  A 36  A ? -0.4 VAL 30  A 30  A ? -2.4 ALA 40  A 40  A ? -0.2 
39  THR 39  A 39  A ? MET 88  A 88  A ? -2.5 VAL 37  A 37  A ? -0.4 MET 88  A 88  A ? -2.7 ALA 41  A 41  A ? -0.3 
40  ALA 40  A 40  A ? GLY 28  A 28  A ? -0.4 LEU 38  A 38  A ? -0.2 CYS 43  A 43  A ? -1.6 LEU 87  A 87  A ? -0.3 
41  ALA 41  A 41  A ? THR 39  A 39  A ? -0.3 HIS 42  A 42  A ? -0.3 GLN 44  A 44  A ? -1.6 ALA 40  A 40  A ? -0.1 
42  HIS 42  A 42  A ? CYS 43  A 43  A ? -0.3 ASP 86  A 86  A ? -0.1 ALA 41  A 41  A ? -0.3 SER 178 A 178 A ? -0.0 
43  CYS 43  A 43  A ? ALA 40  A 40  A ? -1.6 GLY 28  A 28  A ? -0.1 HIS 42  A 42  A ? -0.3 ALA 41  A 41  A ? -0.2 
44  GLN 44  A 44  A ? ALA 41  A 41  A ? -1.6 ALA 40  A 40  A ? -0.1 ARG 46  A 46  A ? -0.3 ALA 41  A 41  A ? -0.0 
45  LYS 45  A 45  A ? ARG 46  A 46  A ? -0.1 ?   ?   ? ?   ? ? ?    VAL 48  A 48  A ? -0.2 CYS 43  A 43  A ? -0.0 
46  ARG 46  A 46  A ? GLN 44  A 44  A ? -0.3 LYS 47  A 47  A ? -0.2 VAL 48  A 48  A ? -0.4 LYS 45  A 45  A ? -0.1 
47  LYS 47  A 47  A ? GLN 44  A 44  A ? -0.0 SER 49  A 49  A ? -0.0 SER 49  A 49  A ? -0.4 ARG 46  A 46  A ? -0.2 
48  VAL 48  A 48  A ? ARG 46  A 46  A ? -0.4 LYS 45  A 45  A ? -0.2 VAL 69  A 69  A ? -0.8 VAL 50  A 50  A ? -0.3 
49  SER 49  A 49  A ? PHE 20  A 20  A ? -2.4 LYS 47  A 47  A ? -0.4 PHE 20  A 20  A ? -3.0 LEU 51  A 51  A ? -0.5 
50  VAL 50  A 50  A ? ARG 67  A 67  A ? -2.6 VAL 48  A 48  A ? -0.3 ARG 67  A 67  A ? -2.9 LEU 52  A 52  A ? -0.5 
51  LEU 51  A 51  A ? ALA 18  A 18  A ? -2.8 SER 49  A 49  A ? -0.5 ALA 18  A 18  A ? -2.6 GLY 53  A 53  A ? -0.3 
52  LEU 52  A 52  A ? GLN 65  A 65  A ? -3.0 VAL 50  A 50  A ? -0.5 GLN 65  A 65  A ? -2.0 VAL 17  A 17  A ? -0.1 
53  GLY 53  A 53  A ? GLN 16  A 16  A ? -0.6 PRO 14  A 14  A ? -0.3 HIS 55  A 55  A ? -0.4 GLU 64  A 64  A ? -0.2 
54  LYS 54  A 54  A ? GLN 16  A 16  A ? -0.4 LEU 51  A 51  A ? -0.2 GLY 53  A 53  A ? -0.2 LEU 57  A 57  A ? -0.1 
55  HIS 55  A 55  A ? GLY 53  A 53  A ? -0.4 ASN 56  A 56  A ? -0.3 LEU 137 A 137 A ? -2.4 LEU 57  A 57  A ? -0.4 
56  ASN 56  A 56  A ? GLU 59  A 59  A ? -0.3 THR 136 A 136 A ? -0.2 GLU 59  A 59  A ? -0.7 HIS 55  A 55  A ? -0.3 
57  LEU 57  A 57  A ? ASP 135 A 135 A ? -3.1 HIS 55  A 55  A ? -0.4 THR 136 A 136 A ? -0.1 ASN 56  A 56  A ? -0.1 
58  GLU 58  A 58  A ? ASP 135 A 135 A ? -0.2 ARG 60  A 60  A ? -0.0 ARG 60  A 60  A ? -0.4 LEU 57  A 57  A ? -0.2 
59  GLU 59  A 59  A ? ASN 56  A 56  A ? -0.7 ASP 135 A 135 A ? -0.2 GLU 61  A 61  A ? -0.6 ASN 56  A 56  A ? -0.3 
60  ARG 60  A 60  A ? GLU 58  A 58  A ? -0.4 GLU 61  A 61  A ? -0.1 LEU 57  A 57  A ? -0.1 LYS 54  A 54  A ? -0.0 
61  GLU 61  A 61  A ? GLU 59  A 59  A ? -0.6 GLY 53  A 53  A ? -0.1 ARG 60  A 60  A ? -0.1 GLY 53  A 53  A ? -0.0 
62  GLY 62  A 62  A ? PRO 63  A 63  A ? -0.1 GLU 64  A 64  A ? -0.0 LYS 54  A 54  A ? -0.1 ARG 60  A 60  A ? -0.0 
63  PRO 63  A 63  A ? ?   ?   ? ?   ? ? ?    ?   ?   ? ?   ? ? ?    LYS 54  A 54  A ? -0.1 GLY 62  A 62  A ? -0.1 
64  GLU 64  A 64  A ? GLY 53  A 53  A ? -0.2 LEU 51  A 51  A ? -0.1 SER 66  A 66  A ? -0.4 GLY 53  A 53  A ? -0.2 
65  GLN 65  A 65  A ? LEU 52  A 52  A ? -2.0 PRO 63  A 63  A ? -0.0 LEU 52  A 52  A ? -3.0 ARG 67  A 67  A ? -0.5 
66  SER 66  A 66  A ? GLU 64  A 64  A ? -0.4 LEU 51  A 51  A ? -0.2 GLN 68  A 68  A ? -0.4 LEU 51  A 51  A ? -0.2 
67  ARG 67  A 67  A ? VAL 50  A 50  A ? -2.9 GLN 65  A 65  A ? -0.5 VAL 50  A 50  A ? -2.6 VAL 69  A 69  A ? -0.2 
68  GLN 68  A 68  A ? SER 66  A 66  A ? -0.4 SER 49  A 49  A ? -0.2 ARG 93  A 93  A ? -3.3 ALA 70  A 70  A ? -0.5 
69  VAL 69  A 69  A ? VAL 48  A 48  A ? -0.8 ARG 67  A 67  A ? -0.2 LEU 92  A 92  A ? -0.2 SER 72  A 72  A ? -0.1 
70  ALA 70  A 70  A ? LYS 91  A 91  A ? -2.9 GLN 68  A 68  A ? -0.5 SER 72  A 72  A ? -0.3 LEU 92  A 92  A ? -0.2 
71  LEU 71  A 71  A ? LYS 91  A 91  A ? -1.4 VAL 73  A 73  A ? -0.0 LYS 91  A 91  A ? -3.0 VAL 73  A 73  A ? -0.4 
72  SER 72  A 72  A ? ALA 70  A 70  A ? -0.3 VAL 90  A 90  A ? -0.2 VAL 90  A 90  A ? -0.2 VAL 69  A 69  A ? -0.0 
73  VAL 73  A 73  A ? LEU 89  A 89  A ? -3.6 LEU 71  A 71  A ? -0.4 LEU 89  A 89  A ? -2.4 HIS 75  A 75  A ? -0.1 
74  PRO 74  A 74  A ? ?   ?   ? ?   ? ? ?    ?   ?   ? ?   ? ? ?    MET 88  A 88  A ? -0.3 ASP 86  A 86  A ? -0.1 
75  HIS 75  A 75  A ? LEU 87  A 87  A ? -3.5 HIS 85  A 85  A ? -0.3 TYR 78  A 78  A ? -2.1 LEU 87  A 87  A ? -0.0 
76  PRO 76  A 76  A ? ?   ?   ? ?   ? ? ?    ?   ?   ? ?   ? ? ?    HIS 75  A 75  A ? -0.1 HIS 85  A 85  A ? -0.0 
77  CYS 77  A 77  A ? HIS 85  A 85  A ? -0.1 ARG 79  A 79  A ? -0.0 ARG 79  A 79  A ? -0.4 ARG 84  A 84  A ? -0.1 
78  TYR 78  A 78  A ? HIS 75  A 75  A ? -2.1 HIS 85  A 85  A ? -0.2 HIS 80  A 80  A ? -0.4 HIS 85  A 85  A ? -0.1 
79  ARG 79  A 79  A ? ARG 84  A 84  A ? -0.5 CYS 77  A 77  A ? -0.4 GLY 82  A 82  A ? -1.3 HIS 83  A 83  A ? -0.6 
80  HIS 80  A 80  A ? TYR 78  A 78  A ? -0.4 GLY 81  A 81  A ? -0.2 HIS 42  A 42  A ? -0.0 ARG 84  A 84  A ? -0.0 
81  GLY 81  A 81  A ? ARG 84  A 84  A ? -0.0 ?   ?   ? ?   ? ? ?    HIS 80  A 80  A ? -0.2 ?   ?   ? ?   ? ? ?    
82  GLY 82  A 82  A ? ARG 79  A 79  A ? -1.3 ARG 84  A 84  A ? -0.2 HIS 85  A 85  A ? -0.1 HIS 80  A 80  A ? -0.1 
83  HIS 83  A 83  A ? ARG 79  A 79  A ? -0.6 ARG 84  A 84  A ? -0.2 ASP 86  A 86  A ? -1.0 HIS 85  A 85  A ? -0.3 
84  ARG 84  A 84  A ? ARG 79  A 79  A ? -0.3 HIS 85  A 85  A ? -0.2 ARG 79  A 79  A ? -0.5 HIS 83  A 83  A ? -0.2 
85  HIS 85  A 85  A ? HIS 83  A 83  A ? -0.3 ASP 86  A 86  A ? -0.2 LEU 87  A 87  A ? -2.5 HIS 75  A 75  A ? -0.3 
86  ASP 86  A 86  A ? HIS 83  A 83  A ? -1.0 GLY 82  A 82  A ? -0.1 MET 88  A 88  A ? -0.4 THR 209 A 209 A ? -0.2 
87  LEU 87  A 87  A ? HIS 85  A 85  A ? -2.5 ALA 40  A 40  A ? -0.3 HIS 75  A 75  A ? -3.5 LEU 89  A 89  A ? -0.4 
88  MET 88  A 88  A ? THR 39  A 39  A ? -2.7 ASP 86  A 86  A ? -0.4 THR 39  A 39  A ? -2.5 VAL 90  A 90  A ? -0.4 
89  LEU 89  A 89  A ? VAL 73  A 73  A ? -2.4 LEU 87  A 87  A ? -0.4 VAL 73  A 73  A ? -3.6 LYS 91  A 91  A ? -0.5 
90  VAL 90  A 90  A ? VAL 37  A 37  A ? -3.2 MET 88  A 88  A ? -0.4 VAL 37  A 37  A ? -2.7 LEU 92  A 92  A ? -0.5 
91  LYS 91  A 91  A ? LEU 71  A 71  A ? -3.0 LEU 89  A 89  A ? -0.5 ALA 70  A 70  A ? -2.9 LEU 71  A 71  A ? -1.4 
92  LEU 92  A 92  A ? ALA 35  A 35  A ? -2.6 VAL 90  A 90  A ? -0.5 VAL 69  A 69  A ? -0.2 ALA 96  A 96  A ? -0.0 
93  ARG 93  A 93  A ? GLN 68  A 68  A ? -3.3 SER 94  A 94  A ? -0.2 LEU 92  A 92  A ? -0.1 VAL 69  A 69  A ? -0.1 
94  SER 94  A 94  A ? GLN 68  A 68  A ? -0.4 PRO 34  A 34  A ? -0.1 ARG 93  A 93  A ? -0.2 VAL 97  A 97  A ? -0.1 
95  PRO 95  A 95  A ? ?   ?   ? ?   ? ? ?    ?   ?   ? ?   ? ? ?    ALA 35  A 35  A ? -0.3 VAL 97  A 97  A ? -0.1 
96  ALA 96  A 96  A ? PRO 34  A 34  A ? -3.9 HIS 33  A 33  A ? -0.2 LEU 98  A 98  A ? -0.8 TRP 36  A 36  A ? -0.0 
97  VAL 97  A 97  A ? SER 94  A 94  A ? -0.1 PRO 95  A 95  A ? -0.1 SER 99  A 99  A ? -0.1 ALA 96  A 96  A ? -0.1 
98  LEU 98  A 98  A ? ALA 96  A 96  A ? -0.8 GLY 101 A 101 A ? -0.1 THR 100 A 100 A ? -0.2 ARG 103 A 103 A ? -0.2 
99  SER 99  A 99  A ? VAL 102 A 102 A ? -1.9 VAL 97  A 97  A ? -0.1 VAL 102 A 102 A ? -0.7 GLY 53  A 53  A ? -0.1 
100 THR 100 A 100 A ? LEU 98  A 98  A ? -0.2 GLY 101 A 101 A ? -0.2 ARG 103 A 103 A ? -0.1 GLY 53  A 53  A ? -0.0 
101 GLY 101 A 101 A ? VAL 102 A 102 A ? -0.2 GLN 13  A 13  A ? -0.1 ARG 103 A 103 A ? -0.4 GLY 53  A 53  A ? -0.3 
102 VAL 102 A 102 A ? SER 99  A 99  A ? -0.7 LEU 52  A 52  A ? -0.1 SER 99  A 99  A ? -1.9 GLY 101 A 101 A ? -0.2 
103 ARG 103 A 103 A ? PRO 14  A 14  A ? -1.2 GLY 101 A 101 A ? -0.4 LEU 31  A 31  A ? -0.2 VAL 105 A 105 A ? -0.1 
104 PRO 104 A 104 A ? ?   ?   ? ?   ? ? ?    ?   ?   ? ?   ? ? ?    ILE 32  A 32  A ? -0.3 TRP 15  A 15  A ? -0.1 
105 VAL 105 A 105 A ? LEU 31  A 31  A ? -2.2 TRP 15  A 15  A ? -0.2 THR 187 A 187 A ? -0.1 VAL 30  A 30  A ? -0.0 
106 PRO 106 A 106 A ? ?   ?   ? ?   ? ? ?    ?   ?   ? ?   ? ? ?    LEU 188 A 188 A ? -2.4 HIS 33  A 33  A ? -0.1 
107 LEU 107 A 107 A ? THR 187 A 187 A ? -0.2 ILE 32  A 32  A ? -0.2 ALA 189 A 189 A ? -0.1 GLY 109 A 109 A ? -0.1 
108 PRO 108 A 108 A ? ?   ?   ? ?   ? ? ?    ?   ?   ? ?   ? ? ?    LEU 107 A 107 A ? -0.1 CYS 111 A 111 A ? -0.1 
109 GLY 109 A 109 A ? ARG 110 A 110 A ? -0.2 LEU 107 A 107 A ? -0.1 CYS 111 A 111 A ? -0.3 LEU 107 A 107 A ? -0.0 
110 ARG 110 A 110 A ? ?   ?   ? ?   ? ? ?    ?   ?   ? ?   ? ? ?    GLY 109 A 109 A ? -0.2 CYS 212 A 212 A ? -0.1 
111 CYS 111 A 111 A ? GLY 109 A 109 A ? -0.3 PRO 112 A 112 A ? -0.1 ALA 189 A 189 A ? -0.1 GLY 109 A 109 A ? -0.0 
112 PRO 112 A 112 A ? ?   ?   ? ?   ? ? ?    ?   ?   ? ?   ? ? ?    CYS 111 A 111 A ? -0.1 ASP 115 A 115 A ? -0.1 
113 ARG 113 A 113 A ? PRO 114 A 114 A ? -0.1 PRO 146 A 146 A ? -0.0 ASP 116 A 116 A ? -2.5 VAL 144 A 144 A ? -0.3 
114 PRO 114 A 114 A ? ?   ?   ? ?   ? ? ?    ?   ?   ? ?   ? ? ?    LEU 145 A 145 A ? -0.2 ARG 113 A 113 A ? -0.1 
115 ASP 115 A 115 A ? VAL 144 A 144 A ? -3.1 ASP 116 A 116 A ? -0.3 THR 117 A 117 A ? -0.1 LEU 145 A 145 A ? -0.1 
116 ASP 116 A 116 A ? ARG 113 A 113 A ? -2.5 THR 117 A 117 A ? -0.1 VAL 144 A 144 A ? -2.0 CYS 118 A 118 A ? -0.5 
117 THR 117 A 117 A ? ASN 143 A 143 A ? -0.2 ASP 115 A 115 A ? -0.1 ASN 185 A 185 A ? -0.9 LEU 119 A 119 A ? -0.3 
118 CYS 118 A 118 A ? LEU 142 A 142 A ? -3.7 ASP 116 A 116 A ? -0.5 LEU 142 A 142 A ? -3.3 VAL 120 A 120 A ? -0.5 
119 LEU 119 A 119 A ? VAL 183 A 183 A ? -3.6 THR 117 A 117 A ? -0.3 VAL 183 A 183 A ? -3.2 SER 121 A 121 A ? -0.4 
120 VAL 120 A 120 A ? ALA 140 A 140 A ? -2.8 CYS 118 A 118 A ? -0.5 ALA 140 A 140 A ? -2.0 GLY 122 A 122 A ? -0.3 
121 SER 121 A 121 A ? PRO 181 A 181 A ? -1.2 LEU 119 A 119 A ? -0.4 TRP 123 A 123 A ? -0.3 CYS 139 A 139 A ? -0.2 
122 GLY 122 A 122 A ? ASN 138 A 138 A ? -1.9 VAL 120 A 120 A ? -0.3 ASN 138 A 138 A ? -2.0 VAL 2   A 2   A ? -0.2 
123 TRP 123 A 123 A ? GLY 176 A 176 A ? -0.4 SER 121 A 121 A ? -0.3 ASP 177 A 177 A ? -0.1 THR 126 A 126 A ? -0.1 
124 GLY 124 A 124 A ? THR 125 A 125 A ? -0.2 ASN 138 A 138 A ? -0.1 GLY 176 A 176 A ? -0.3 GLN 175 A 175 A ? -0.2 
125 THR 125 A 125 A ? GLN 175 A 175 A ? -3.8 LYS 1   A 1   A ? -0.2 PHE 133 A 133 A ? -0.2 CYS 174 A 174 A ? -0.2 
126 THR 126 A 126 A ? SER 132 A 132 A ? -1.6 TRP 123 A 123 A ? -0.1 SER 128 A 128 A ? -0.3 GLY 4   A 4   A ? -0.3 
127 SER 127 A 127 A ? GLY 130 A 130 A ? -0.5 SER 132 A 132 A ? -0.3 SER 132 A 132 A ? -0.2 GLN 175 A 175 A ? -0.2 
128 SER 128 A 128 A ? THR 126 A 126 A ? -0.3 CYS 199 A 199 A ? -0.1 SER 127 A 127 A ? -0.1 GLN 175 A 175 A ? -0.0 
129 LEU 129 A 129 A ? PRO 198 A 198 A ? -0.1 ASN 197 A 197 A ? -0.0 GLU 131 A 131 A ? -0.3 SER 128 A 128 A ? -0.1 
130 GLY 130 A 130 A ? SER 132 A 132 A ? -0.1 ?   ?   ? ?   ? ? ?    SER 132 A 132 A ? -1.1 SER 127 A 127 A ? -0.5 
131 GLU 131 A 131 A ? LEU 129 A 129 A ? -0.3 THR 125 A 125 A ? -0.1 PHE 133 A 133 A ? -0.7 SER 128 A 128 A ? -0.1 
132 SER 132 A 132 A ? GLY 130 A 130 A ? -1.1 SER 127 A 127 A ? -0.2 THR 126 A 126 A ? -1.6 SER 127 A 127 A ? -0.3 
133 PHE 133 A 133 A ? GLU 131 A 131 A ? -0.7 THR 125 A 125 A ? -0.2 THR 125 A 125 A ? -0.2 GLY 124 A 124 A ? -0.1 
134 PRO 134 A 134 A ? ?   ?   ? ?   ? ? ?    ?   ?   ? ?   ? ? ?    ASN 138 A 138 A ? -0.1 LEU 57  A 57  A ? -0.1 
135 ASP 135 A 135 A ? ASN 56  A 56  A ? -0.1 LEU 137 A 137 A ? -0.1 LEU 57  A 57  A ? -3.1 LEU 137 A 137 A ? -0.3 
136 THR 136 A 136 A ? ASN 56  A 56  A ? -0.2 LEU 57  A 57  A ? -0.1 ASN 56  A 56  A ? -0.2 ASN 138 A 138 A ? -0.2 
137 LEU 137 A 137 A ? HIS 55  A 55  A ? -2.4 ASP 135 A 135 A ? -0.3 CYS 8   A 8   A ? -2.8 CYS 139 A 139 A ? -0.3 
138 ASN 138 A 138 A ? GLY 122 A 122 A ? -2.0 GLU 7   A 7   A ? -0.3 GLY 122 A 122 A ? -1.9 ALA 140 A 140 A ? -0.3 
139 CYS 139 A 139 A ? GLU 6   A 6   A ? -3.3 LEU 137 A 137 A ? -0.3 GLU 6   A 6   A ? -2.5 GLU 141 A 141 A ? -0.3 
140 ALA 140 A 140 A ? VAL 120 A 120 A ? -2.0 ASN 138 A 138 A ? -0.3 VAL 120 A 120 A ? -2.8 LEU 142 A 142 A ? -0.4 
141 GLU 141 A 141 A ? CYS 139 A 139 A ? -0.3 GLY 4   A 4   A ? -0.2 ASN 143 A 143 A ? -0.3 LEU 119 A 119 A ? -0.2 
142 LEU 142 A 142 A ? CYS 118 A 118 A ? -3.3 ALA 140 A 140 A ? -0.4 CYS 118 A 118 A ? -3.7 VAL 144 A 144 A ? -0.4 
143 ASN 143 A 143 A ? GLY 166 A 166 A ? -1.8 GLU 141 A 141 A ? -0.3 GLY 166 A 166 A ? -2.0 LEU 145 A 145 A ? -0.3 
144 VAL 144 A 144 A ? ASP 116 A 116 A ? -2.0 LEU 142 A 142 A ? -0.4 ASP 115 A 115 A ? -3.1 ALA 165 A 165 A ? -0.2 
145 LEU 145 A 145 A ? CYS 164 A 164 A ? -2.6 ASN 143 A 143 A ? -0.3 CYS 164 A 164 A ? -0.5 GLN 147 A 147 A ? -0.0 
146 PRO 146 A 146 A ? ?   ?   ? ?   ? ? ?    ?   ?   ? ?   ? ? ?    CYS 150 A 150 A ? -1.3 ARG 149 A 149 A ? -0.8 
147 GLN 147 A 147 A ? ASN 148 A 148 A ? -0.2 ARG 149 A 149 A ? -0.2 GLU 151 A 151 A ? -2.1 VAL 152 A 152 A ? -0.2 
148 ASN 148 A 148 A ? ARG 149 A 149 A ? -0.2 CYS 150 A 150 A ? -0.2 VAL 152 A 152 A ? -1.9 GLN 147 A 147 A ? -0.2 
149 ARG 149 A 149 A ? PRO 146 A 146 A ? -0.8 GLU 151 A 151 A ? -0.2 ALA 153 A 153 A ? -1.7 ASN 148 A 148 A ? -0.2 
150 CYS 150 A 150 A ? PRO 146 A 146 A ? -1.3 GLU 151 A 151 A ? -0.2 TYR 154 A 154 A ? -2.5 ASN 148 A 148 A ? -0.2 
151 GLU 151 A 151 A ? GLN 147 A 147 A ? -2.1 ALA 153 A 153 A ? -0.2 CYS 150 A 150 A ? -0.2 ARG 149 A 149 A ? -0.2 
152 VAL 152 A 152 A ? ASN 148 A 148 A ? -1.9 ALA 153 A 153 A ? -0.2 GLU 151 A 151 A ? -0.2 CYS 150 A 150 A ? -0.2 
153 ALA 153 A 153 A ? ARG 149 A 149 A ? -1.7 TYR 154 A 154 A ? -0.3 GLU 151 A 151 A ? -0.2 VAL 152 A 152 A ? -0.2 
154 TYR 154 A 154 A ? CYS 150 A 150 A ? -2.5 ARG 149 A 149 A ? -0.1 GLN 157 A 157 A ? -1.8 MET 158 A 158 A ? -0.8 
155 PRO 155 A 155 A ? ?   ?   ? ?   ? ? ?    ?   ?   ? ?   ? ? ?    VAL 152 A 152 A ? -0.1 GLU 151 A 151 A ? -0.1 
156 GLY 156 A 156 A ? MET 158 A 158 A ? -0.1 GLN 157 A 157 A ? -0.1 GLU 151 A 151 A ? -0.1 VAL 152 A 152 A ? -0.1 
157 GLN 157 A 157 A ? TYR 154 A 154 A ? -1.8 GLU 151 A 151 A ? -0.2 THR 159 A 159 A ? -0.4 GLY 156 A 156 A ? -0.1 
158 MET 158 A 158 A ? TYR 154 A 154 A ? -0.8 GLU 151 A 151 A ? -0.1 ASP 160 A 160 A ? -0.2 GLY 156 A 156 A ? -0.1 
159 THR 159 A 159 A ? GLN 157 A 157 A ? -0.4 ASP 160 A 160 A ? -0.0 MET 162 A 162 A ? -1.5 GLN 157 A 157 A ? -0.0 
160 ASP 160 A 160 A ? SER 161 A 161 A ? -0.3 MET 158 A 158 A ? -0.2 ARG 213 A 213 A ? -0.1 MET 158 A 158 A ? -0.0 
161 SER 161 A 161 A ? CYS 212 A 212 A ? -0.0 THR 209 A 209 A ? -0.0 SER 210 A 210 A ? -2.4 LEU 163 A 163 A ? -0.3 
162 MET 162 A 162 A ? THR 159 A 159 A ? -1.5 THR 209 A 209 A ? -0.2 CYS 164 A 164 A ? -0.3 THR 209 A 209 A ? -0.2 
163 LEU 163 A 163 A ? TYR 208 A 208 A ? -2.7 SER 161 A 161 A ? -0.3 TYR 208 A 208 A ? -3.1 ALA 165 A 165 A ? -0.4 
164 CYS 164 A 164 A ? LEU 145 A 145 A ? -0.5 MET 162 A 162 A ? -0.3 LEU 145 A 145 A ? -2.6 GLY 166 A 166 A ? -0.4 
165 ALA 165 A 165 A ? GLY 206 A 206 A ? -2.0 LEU 163 A 163 A ? -0.4 GLY 206 A 206 A ? -1.7 ASP 167 A 167 A ? -0.3 
166 GLY 166 A 166 A ? ASN 143 A 143 A ? -2.0 CYS 164 A 164 A ? -0.4 ASN 143 A 143 A ? -1.8 SER 168 A 168 A ? -0.3 
167 ASP 167 A 167 A ? THR 171 A 171 A ? -0.9 ALA 165 A 165 A ? -0.3 GLY 170 A 170 A ? -1.5 THR 171 A 171 A ? -0.2 
168 SER 168 A 168 A ? GLY 166 A 166 A ? -0.3 GLY 169 A 169 A ? -0.2 ASP 167 A 167 A ? -0.0 GLU 203 A 203 A ? -0.0 
169 GLY 169 A 169 A ? THR 171 A 171 A ? -0.1 GLU 201 A 201 A ? -0.1 SER 168 A 168 A ? -0.2 GLU 201 A 201 A ? -0.0 
170 GLY 170 A 170 A ? ASP 167 A 167 A ? -1.5 THR 171 A 171 A ? -0.3 ASP 172 A 172 A ? -0.4 SER 168 A 168 A ? -0.1 
171 THR 171 A 171 A ? ASP 167 A 167 A ? -0.2 GLY 4   A 4   A ? -0.1 ASP 167 A 167 A ? -0.9 GLY 170 A 170 A ? -0.3 
172 ASP 172 A 172 A ? LEU 3   A 3   A ? -0.7 GLY 170 A 170 A ? -0.4 LEU 3   A 3   A ? -3.4 CYS 174 A 174 A ? -0.3 
173 THR 173 A 173 A ? VAL 2   A 2   A ? -0.3 THR 171 A 171 A ? -0.3 GLY 200 A 200 A ? -0.2 GLN 175 A 175 A ? -0.2 
174 CYS 174 A 174 A ? LYS 1   A 1   A ? -0.8 ASP 172 A 172 A ? -0.3 ASP 177 A 177 A ? -1.7 SER 178 A 178 A ? -0.1 
175 GLN 175 A 175 A ? GLY 176 A 176 A ? -0.2 THR 173 A 173 A ? -0.2 THR 125 A 125 A ? -3.8 CYS 174 A 174 A ? -0.2 
176 GLY 176 A 176 A ? GLY 124 A 124 A ? -0.3 LEU 26  A 26  A ? -0.1 TRP 123 A 123 A ? -0.4 GLN 175 A 175 A ? -0.2 
177 ASP 177 A 177 A ? CYS 174 A 174 A ? -1.7 LYS 1   A 1   A ? -0.1 GLY 180 A 180 A ? -2.5 THR 192 A 192 A ? -0.3 
178 SER 178 A 178 A ? GLY 179 A 179 A ? -0.3 LEU 26  A 26  A ? -0.2 GLY 28  A 28  A ? -3.8 SER 193 A 193 A ? -0.2 
179 GLY 179 A 179 A ? THR 192 A 192 A ? -2.7 GLY 180 A 180 A ? -0.3 SER 178 A 178 A ? -0.3 SER 193 A 193 A ? -0.1 
180 GLY 180 A 180 A ? ASP 177 A 177 A ? -2.5 GLY 28  A 28  A ? -0.1 THR 192 A 192 A ? -2.9 GLY 179 A 179 A ? -0.3 
181 PRO 181 A 181 A ? ?   ?   ? ?   ? ? ?    ?   ?   ? ?   ? ? ?    SER 121 A 121 A ? -1.2 VAL 183 A 183 A ? -0.5 
182 LEU 182 A 182 A ? GLY 190 A 190 A ? -2.3 VAL 120 A 120 A ? -0.2 ALA 189 A 189 A ? -3.3 GLY 190 A 190 A ? -1.7 
183 VAL 183 A 183 A ? LEU 119 A 119 A ? -3.2 PRO 181 A 181 A ? -0.5 LEU 119 A 119 A ? -3.6 ASN 185 A 185 A ? -0.5 
184 CYS 184 A 184 A ? THR 187 A 187 A ? -2.4 LEU 182 A 182 A ? -0.5 THR 187 A 187 A ? -1.7 CYS 118 A 118 A ? -0.2 
185 ASN 185 A 185 A ? THR 117 A 117 A ? -0.9 VAL 183 A 183 A ? -0.5 CYS 184 A 184 A ? -0.2 CYS 118 A 118 A ? -0.1 
186 GLY 186 A 186 A ? THR 187 A 187 A ? -0.2 VAL 183 A 183 A ? -0.1 LEU 188 A 188 A ? -0.3 ASN 185 A 185 A ? -0.3 
187 THR 187 A 187 A ? CYS 184 A 184 A ? -1.7 VAL 105 A 105 A ? -0.1 CYS 184 A 184 A ? -2.4 ALA 189 A 189 A ? -0.4 
188 LEU 188 A 188 A ? PRO 106 A 106 A ? -2.4 GLY 186 A 186 A ? -0.3 VAL 183 A 183 A ? -0.2 ILE 191 A 191 A ? -0.1 
189 ALA 189 A 189 A ? LEU 182 A 182 A ? -3.3 THR 187 A 187 A ? -0.4 VAL 211 A 211 A ? -1.8 CYS 212 A 212 A ? -0.5 
190 GLY 190 A 190 A ? LEU 182 A 182 A ? -1.7 SER 210 A 210 A ? -0.2 LEU 182 A 182 A ? -2.3 THR 192 A 192 A ? -0.5 
191 ILE 191 A 191 A ? THR 209 A 209 A ? -1.7 ALA 189 A 189 A ? -0.3 THR 209 A 209 A ? -3.0 SER 193 A 193 A ? -0.2 
192 THR 192 A 192 A ? GLY 180 A 180 A ? -2.9 GLY 190 A 190 A ? -0.5 GLY 179 A 179 A ? -2.7 TYR 208 A 208 A ? -0.2 
193 SER 193 A 193 A ? VAL 207 A 207 A ? -2.1 TRP 194 A 194 A ? -0.4 GLY 195 A 195 A ? -0.3 TYR 208 A 208 A ? -0.2 
194 TRP 194 A 194 A ? VAL 207 A 207 A ? -1.7 HIS 83  A 83  A ? -0.1 VAL 207 A 207 A ? -2.8 SER 193 A 193 A ? -0.4 
195 GLY 195 A 195 A ? SER 193 A 193 A ? -0.3 GLY 206 A 206 A ? -0.2 GLY 206 A 206 A ? -0.1 ASN 197 A 197 A ? -0.1 
196 SER 196 A 196 A ? PRO 205 A 205 A ? -0.3 TRP 194 A 194 A ? -0.3 GLY 200 A 200 A ? -0.1 GLU 201 A 201 A ? -0.1 
197 ASN 197 A 197 A ? GLY 195 A 195 A ? -0.1 PRO 198 A 198 A ? -0.1 CYS 199 A 199 A ? -0.2 LEU 129 A 129 A ? -0.0 
198 PRO 198 A 198 A ? ?   ?   ? ?   ? ? ?    ?   ?   ? ?   ? ? ?    GLU 201 A 201 A ? -0.4 ASN 197 A 197 A ? -0.1 
199 CYS 199 A 199 A ? GLY 200 A 200 A ? -0.2 ASN 197 A 197 A ? -0.2 SER 128 A 128 A ? -0.1 CYS 174 A 174 A ? -0.1 
200 GLY 200 A 200 A ? ARG 204 A 204 A ? -0.4 GLU 201 A 201 A ? -0.3 CYS 199 A 199 A ? -0.2 ASP 172 A 172 A ? -0.1 
201 GLU 201 A 201 A ? ARG 204 A 204 A ? -0.5 PRO 198 A 198 A ? -0.4 ARG 204 A 204 A ? -2.8 GLY 200 A 200 A ? -0.3 
202 PRO 202 A 202 A ? ?   ?   ? ?   ? ? ?    ?   ?   ? ?   ? ? ?    GLU 201 A 201 A ? -0.1 GLY 170 A 170 A ? -0.1 
203 GLU 203 A 203 A ? ARG 204 A 204 A ? -0.2 ALA 153 A 153 A ? -0.1 SER 168 A 168 A ? -0.1 GLU 201 A 201 A ? -0.0 
204 ARG 204 A 204 A ? GLU 201 A 201 A ? -2.8 SER 196 A 196 A ? -0.0 GLU 201 A 201 A ? -0.5 GLY 200 A 200 A ? -0.4 
205 PRO 205 A 205 A ? ?   ?   ? ?   ? ? ?    ?   ?   ? ?   ? ? ?    SER 196 A 196 A ? -0.3 GLY 166 A 166 A ? -0.2 
206 GLY 206 A 206 A ? ALA 165 A 165 A ? -1.7 THR 171 A 171 A ? -0.2 ALA 165 A 165 A ? -2.0 TYR 208 A 208 A ? -0.5 
207 VAL 207 A 207 A ? TRP 194 A 194 A ? -2.8 CYS 164 A 164 A ? -0.2 SER 193 A 193 A ? -2.1 TRP 194 A 194 A ? -1.7 
208 TYR 208 A 208 A ? LEU 163 A 163 A ? -3.1 GLY 206 A 206 A ? -0.5 LEU 163 A 163 A ? -2.7 SER 210 A 210 A ? -0.5 
209 THR 209 A 209 A ? ILE 191 A 191 A ? -3.0 VAL 207 A 207 A ? -0.3 ILE 191 A 191 A ? -1.7 VAL 211 A 211 A ? -0.6 
210 SER 210 A 210 A ? SER 161 A 161 A ? -2.4 TYR 208 A 208 A ? -0.5 ARG 213 A 213 A ? -0.7 TYR 214 A 214 A ? -0.2 
211 VAL 211 A 211 A ? ALA 189 A 189 A ? -1.8 THR 209 A 209 A ? -0.6 TYR 214 A 214 A ? -2.4 ILE 218 A 218 A ? -0.2 
212 CYS 212 A 212 A ? ALA 189 A 189 A ? -0.5 ARG 213 A 213 A ? -0.3 LEU 215 A 215 A ? -0.8 VAL 211 A 211 A ? -0.2 
213 ARG 213 A 213 A ? SER 210 A 210 A ? -0.7 TYR 214 A 214 A ? -0.2 CYS 212 A 212 A ? -0.3 VAL 211 A 211 A ? -0.2 
214 TYR 214 A 214 A ? VAL 211 A 211 A ? -2.4 SER 210 A 210 A ? -0.2 ILE 218 A 218 A ? -2.8 ARG 213 A 213 A ? -0.2 
215 LEU 215 A 215 A ? CYS 212 A 212 A ? -0.8 ASP 216 A 216 A ? -0.2 LYS 219 A 219 A ? -3.2 GLY 220 A 220 A ? -0.3 
216 ASP 216 A 216 A ? CYS 212 A 212 A ? -0.2 ILE 218 A 218 A ? -0.2 GLY 220 A 220 A ? -2.3 LEU 215 A 215 A ? -0.2 
217 TRP 217 A 217 A ? LYS 219 A 219 A ? -0.2 ILE 218 A 218 A ? -0.2 ILE 221 A 221 A ? -1.7 LEU 215 A 215 A ? -0.2 
218 ILE 218 A 218 A ? TYR 214 A 214 A ? -2.8 LYS 219 A 219 A ? -0.2 VAL 222 A 222 A ? -2.8 GLY 223 A 223 A ? -0.2 
219 LYS 219 A 219 A ? LEU 215 A 215 A ? -3.2 GLY 220 A 220 A ? -0.2 GLY 223 A 223 A ? -2.7 ILE 218 A 218 A ? -0.2 
220 GLY 220 A 220 A ? ASP 216 A 216 A ? -2.3 LEU 215 A 215 A ? -0.3 VAL 224 A 224 A ? -0.6 LYS 219 A 219 A ? -0.2 
221 ILE 221 A 221 A ? TRP 217 A 217 A ? -1.7 ILE 218 A 218 A ? -0.2 VAL 224 A 224 A ? -0.4 ASN 225 A 225 A ? -0.2 
222 VAL 222 A 222 A ? ILE 218 A 218 A ? -2.8 GLY 223 A 223 A ? -0.2 ASN 225 A 225 A ? -0.6 GLY 220 A 220 A ? -0.2 
223 GLY 223 A 223 A ? LYS 219 A 219 A ? -2.7 ILE 218 A 218 A ? -0.2 VAL 222 A 222 A ? -0.2 ILE 221 A 221 A ? -0.2 
224 VAL 224 A 224 A ? GLY 220 A 220 A ? -0.6 ILE 221 A 221 A ? -0.4 GLY 223 A 223 A ? -0.2 VAL 222 A 222 A ? -0.2 
225 ASN 225 A 225 A ? VAL 222 A 222 A ? -0.6 ILE 221 A 221 A ? -0.2 VAL 224 A 224 A ? -0.1 ?   ?   ? ?   ? ? ?    
# 
loop_
_dssp_statistics_histogram.entry_id 
_dssp_statistics_histogram.type 
_dssp_statistics_histogram.1 
_dssp_statistics_histogram.2 
_dssp_statistics_histogram.3 
_dssp_statistics_histogram.4 
_dssp_statistics_histogram.5 
_dssp_statistics_histogram.6 
_dssp_statistics_histogram.7 
_dssp_statistics_histogram.8 
_dssp_statistics_histogram.9 
_dssp_statistics_histogram.10 
_dssp_statistics_histogram.11 
_dssp_statistics_histogram.12 
_dssp_statistics_histogram.13 
_dssp_statistics_histogram.14 
_dssp_statistics_histogram.15 
_dssp_statistics_histogram.16 
_dssp_statistics_histogram.17 
_dssp_statistics_histogram.18 
_dssp_statistics_histogram.19 
_dssp_statistics_histogram.20 
_dssp_statistics_histogram.21 
_dssp_statistics_histogram.22 
_dssp_statistics_histogram.23 
_dssp_statistics_histogram.24 
_dssp_statistics_histogram.25 
_dssp_statistics_histogram.26 
_dssp_statistics_histogram.27 
_dssp_statistics_histogram.28 
_dssp_statistics_histogram.29 
_dssp_statistics_histogram.30 
Oran_A_08 residues_per_alpha_helix        0 0 0 0 0 0 1 0 1 0 0 0 0 0 0 0 0 0 0 0 0 0 0 0 0 0 0 0 0 0 
Oran_A_08 parallel_bridges_per_ladder     0 0 0 0 0 0 0 0 0 0 0 0 0 0 0 0 0 0 0 0 0 0 0 0 0 0 0 0 0 0 
Oran_A_08 antiparallel_bridges_per_ladder 3 3 2 6 1 2 0 0 0 0 0 0 0 0 0 0 0 0 0 0 0 0 0 0 0 0 0 0 0 0 
Oran_A_08 ladders_per_sheet               1 0 0 0 0 1 1 0 0 0 0 0 0 0 0 0 0 0 0 0 0 0 0 0 0 0 0 0 0 0 
# 
loop_
_dssp_statistics_hbond.entry_id 
_dssp_statistics_hbond.type 
_dssp_statistics_hbond.count 
_dssp_statistics_hbond.count_per_100 
Oran_A_08 O(I)-->H-N(J)          139 61.8 
Oran_A_08 'PARALLEL BRIDGES'     0   0.0  
Oran_A_08 'ANTIPARALLEL BRIDGES' 76  33.8 
Oran_A_08 O(I)-->H-N(I-5)        1   0.4  
Oran_A_08 O(I)-->H-N(I-4)        2   0.9  
Oran_A_08 O(I)-->H-N(I-3)        6   2.7  
Oran_A_08 O(I)-->H-N(I-2)        0   0.0  
Oran_A_08 O(I)-->H-N(I-1)        0   0.0  
Oran_A_08 O(I)-->H-N(I+0)        0   0.0  
Oran_A_08 O(I)-->H-N(I+1)        0   0.0  
Oran_A_08 O(I)-->H-N(I+2)        14  6.2  
Oran_A_08 O(I)-->H-N(I+3)        25  11.1 
Oran_A_08 O(I)-->H-N(I+4)        14  6.2  
Oran_A_08 O(I)-->H-N(I+5)        0   0.0  
# 
_dssp_statistics.entry_id                       Oran_A_08 
_dssp_statistics.nr_of_residues                 225 
_dssp_statistics.nr_of_chains                   1 
_dssp_statistics.nr_of_ss_bridges_total         0 
_dssp_statistics.nr_of_ss_bridges_intra_chain   0 
_dssp_statistics.nr_of_ss_bridges_inter_chain   0 
# 
loop_
_chem_comp.id 
_chem_comp.type 
_chem_comp.mon_nstd_flag 
_chem_comp.name 
_chem_comp.formula 
_chem_comp.formula_weight 
ALA 'L-PEPTIDE LINKING' y ALANINE         'C3 H7 N O2'     89.093 
ARG 'L-PEPTIDE LINKING' y ARGININE        'C6 H15 N4 O2'  175.209 
ASN 'L-PEPTIDE LINKING' y ASPARAGINE      'C4 H8 N2 O3'   132.118 
ASP 'L-PEPTIDE LINKING' y 'ASPARTIC ACID' 'C4 H7 N O4'    133.103 
CYS 'L-PEPTIDE LINKING' y CYSTEINE        'C3 H7 N O2 S'  121.158 
GLN 'L-PEPTIDE LINKING' y GLUTAMINE       'C5 H10 N2 O3'  146.144 
GLU 'L-PEPTIDE LINKING' y 'GLUTAMIC ACID' 'C5 H9 N O4'    147.129 
GLY 'PEPTIDE LINKING'   y GLYCINE         'C2 H5 N O2'     75.067 
HIS 'L-PEPTIDE LINKING' y HISTIDINE       'C6 H10 N3 O2'  156.162 
ILE 'L-PEPTIDE LINKING' y ISOLEUCINE      'C6 H13 N O2'   131.173 
LEU 'L-PEPTIDE LINKING' y LEUCINE         'C6 H13 N O2'   131.173 
LYS 'L-PEPTIDE LINKING' y LYSINE          'C6 H15 N2 O2'  147.195 
MET 'L-PEPTIDE LINKING' y METHIONINE      'C5 H11 N O2 S' 149.211 
PHE 'L-PEPTIDE LINKING' y PHENYLALANINE   'C9 H11 N O2'   165.189 
PRO 'L-PEPTIDE LINKING' y PROLINE         'C5 H9 N O2'     115.13 
SER 'L-PEPTIDE LINKING' y SERINE          'C3 H7 N O3'    105.093 
THR 'L-PEPTIDE LINKING' y THREONINE       'C4 H9 N O3'    119.119 
TRP 'L-PEPTIDE LINKING' y TRYPTOPHAN      'C11 H12 N2 O2' 204.225 
TYR 'L-PEPTIDE LINKING' y TYROSINE        'C9 H11 N O3'   181.189 
VAL 'L-PEPTIDE LINKING' y VALINE          'C5 H11 N O2'   117.146 
# 
loop_
_atom_type.symbol 
N 
C 
O 
S 
# 
loop_
_entity_poly_seq.entity_id 
_entity_poly_seq.num 
_entity_poly_seq.mon_id 
_entity_poly_seq.hetero 
1   1 LYS n 
1   2 VAL n 
1   3 LEU n 
1   4 GLY n 
1   5 GLY n 
1   6 GLU n 
1   7 GLU n 
1   8 CYS n 
1   9 ARG n 
1  10 PRO n 
1  11 HIS n 
1  12 SER n 
1  13 GLN n 
1  14 PRO n 
1  15 TRP n 
1  16 GLN n 
1  17 VAL n 
1  18 ALA n 
1  19 PHE n 
1  20 PHE n 
1  21 GLU n 
1  22 ASP n 
1  23 SER n 
1  24 ARG n 
1  25 LEU n 
1  26 LEU n 
1  27 CYS n 
1  28 GLY n 
1  29 GLY n 
1  30 VAL n 
1  31 LEU n 
1  32 ILE n 
1  33 HIS n 
1  34 PRO n 
1  35 ALA n 
1  36 TRP n 
1  37 VAL n 
1  38 LEU n 
1  39 THR n 
1  40 ALA n 
1  41 ALA n 
1  42 HIS n 
1  43 CYS n 
1  44 GLN n 
1  45 LYS n 
1  46 ARG n 
1  47 LYS n 
1  48 VAL n 
1  49 SER n 
1  50 VAL n 
1  51 LEU n 
1  52 LEU n 
1  53 GLY n 
1  54 LYS n 
1  55 HIS n 
1  56 ASN n 
1  57 LEU n 
1  58 GLU n 
1  59 GLU n 
1  60 ARG n 
1  61 GLU n 
1  62 GLY n 
1  63 PRO n 
1  64 GLU n 
1  65 GLN n 
1  66 SER n 
1  67 ARG n 
1  68 GLN n 
1  69 VAL n 
1  70 ALA n 
1  71 LEU n 
1  72 SER n 
1  73 VAL n 
1  74 PRO n 
1  75 HIS n 
1  76 PRO n 
1  77 CYS n 
1  78 TYR n 
1  79 ARG n 
1  80 HIS n 
1  81 GLY n 
1  82 GLY n 
1  83 HIS n 
1  84 ARG n 
1  85 HIS n 
1  86 ASP n 
1  87 LEU n 
1  88 MET n 
1  89 LEU n 
1  90 VAL n 
1  91 LYS n 
1  92 LEU n 
1  93 ARG n 
1  94 SER n 
1  95 PRO n 
1  96 ALA n 
1  97 VAL n 
1  98 LEU n 
1  99 SER n 
1 100 THR n 
1 101 GLY n 
1 102 VAL n 
1 103 ARG n 
1 104 PRO n 
1 105 VAL n 
1 106 PRO n 
1 107 LEU n 
1 108 PRO n 
1 109 GLY n 
1 110 ARG n 
1 111 CYS n 
1 112 PRO n 
1 113 ARG n 
1 114 PRO n 
1 115 ASP n 
1 116 ASP n 
1 117 THR n 
1 118 CYS n 
1 119 LEU n 
1 120 VAL n 
1 121 SER n 
1 122 GLY n 
1 123 TRP n 
1 124 GLY n 
1 125 THR n 
1 126 THR n 
1 127 SER n 
1 128 SER n 
1 129 LEU n 
1 130 GLY n 
1 131 GLU n 
1 132 SER n 
1 133 PHE n 
1 134 PRO n 
1 135 ASP n 
1 136 THR n 
1 137 LEU n 
1 138 ASN n 
1 139 CYS n 
1 140 ALA n 
1 141 GLU n 
1 142 LEU n 
1 143 ASN n 
1 144 VAL n 
1 145 LEU n 
1 146 PRO n 
1 147 GLN n 
1 148 ASN n 
1 149 ARG n 
1 150 CYS n 
1 151 GLU n 
1 152 VAL n 
1 153 ALA n 
1 154 TYR n 
1 155 PRO n 
1 156 GLY n 
1 157 GLN n 
1 158 MET n 
1 159 THR n 
1 160 ASP n 
1 161 SER n 
1 162 MET n 
1 163 LEU n 
1 164 CYS n 
1 165 ALA n 
1 166 GLY n 
1 167 ASP n 
1 168 SER n 
1 169 GLY n 
1 170 GLY n 
1 171 THR n 
1 172 ASP n 
1 173 THR n 
1 174 CYS n 
1 175 GLN n 
1 176 GLY n 
1 177 ASP n 
1 178 SER n 
1 179 GLY n 
1 180 GLY n 
1 181 PRO n 
1 182 LEU n 
1 183 VAL n 
1 184 CYS n 
1 185 ASN n 
1 186 GLY n 
1 187 THR n 
1 188 LEU n 
1 189 ALA n 
1 190 GLY n 
1 191 ILE n 
1 192 THR n 
1 193 SER n 
1 194 TRP n 
1 195 GLY n 
1 196 SER n 
1 197 ASN n 
1 198 PRO n 
1 199 CYS n 
1 200 GLY n 
1 201 GLU n 
1 202 PRO n 
1 203 GLU n 
1 204 ARG n 
1 205 PRO n 
1 206 GLY n 
1 207 VAL n 
1 208 TYR n 
1 209 THR n 
1 210 SER n 
1 211 VAL n 
1 212 CYS n 
1 213 ARG n 
1 214 TYR n 
1 215 LEU n 
1 216 ASP n 
1 217 TRP n 
1 218 ILE n 
1 219 LYS n 
1 220 GLY n 
1 221 ILE n 
1 222 VAL n 
1 223 GLY n 
1 224 VAL n 
1 225 ASN n 
# 
loop_
_pdbx_poly_seq_scheme.asym_id 
_pdbx_poly_seq_scheme.entity_id 
_pdbx_poly_seq_scheme.seq_id 
_pdbx_poly_seq_scheme.mon_id 
_pdbx_poly_seq_scheme.ndb_seq_num 
_pdbx_poly_seq_scheme.pdb_seq_num 
_pdbx_poly_seq_scheme.auth_seq_num 
_pdbx_poly_seq_scheme.pdb_mon_id 
_pdbx_poly_seq_scheme.auth_mon_id 
_pdbx_poly_seq_scheme.pdb_strand_id 
_pdbx_poly_seq_scheme.pdb_ins_code 
_pdbx_poly_seq_scheme.hetero 
A 1   1 LYS   1 1   1   LYS LYS A ? n 
A 1   2 VAL   2 2   2   VAL VAL A ? n 
A 1   3 LEU   3 3   3   LEU LEU A ? n 
A 1   4 GLY   4 4   4   GLY GLY A ? n 
A 1   5 GLY   5 5   5   GLY GLY A ? n 
A 1   6 GLU   6 6   6   GLU GLU A ? n 
A 1   7 GLU   7 7   7   GLU GLU A ? n 
A 1   8 CYS   8 8   8   CYS CYS A ? n 
A 1   9 ARG   9 9   9   ARG ARG A ? n 
A 1  10 PRO  10 10  10  PRO PRO A ? n 
A 1  11 HIS  11 11  11  HIS HIS A ? n 
A 1  12 SER  12 12  12  SER SER A ? n 
A 1  13 GLN  13 13  13  GLN GLN A ? n 
A 1  14 PRO  14 14  14  PRO PRO A ? n 
A 1  15 TRP  15 15  15  TRP TRP A ? n 
A 1  16 GLN  16 16  16  GLN GLN A ? n 
A 1  17 VAL  17 17  17  VAL VAL A ? n 
A 1  18 ALA  18 18  18  ALA ALA A ? n 
A 1  19 PHE  19 19  19  PHE PHE A ? n 
A 1  20 PHE  20 20  20  PHE PHE A ? n 
A 1  21 GLU  21 21  21  GLU GLU A ? n 
A 1  22 ASP  22 22  22  ASP ASP A ? n 
A 1  23 SER  23 23  23  SER SER A ? n 
A 1  24 ARG  24 24  24  ARG ARG A ? n 
A 1  25 LEU  25 25  25  LEU LEU A ? n 
A 1  26 LEU  26 26  26  LEU LEU A ? n 
A 1  27 CYS  27 27  27  CYS CYS A ? n 
A 1  28 GLY  28 28  28  GLY GLY A ? n 
A 1  29 GLY  29 29  29  GLY GLY A ? n 
A 1  30 VAL  30 30  30  VAL VAL A ? n 
A 1  31 LEU  31 31  31  LEU LEU A ? n 
A 1  32 ILE  32 32  32  ILE ILE A ? n 
A 1  33 HIS  33 33  33  HIS HIS A ? n 
A 1  34 PRO  34 34  34  PRO PRO A ? n 
A 1  35 ALA  35 35  35  ALA ALA A ? n 
A 1  36 TRP  36 36  36  TRP TRP A ? n 
A 1  37 VAL  37 37  37  VAL VAL A ? n 
A 1  38 LEU  38 38  38  LEU LEU A ? n 
A 1  39 THR  39 39  39  THR THR A ? n 
A 1  40 ALA  40 40  40  ALA ALA A ? n 
A 1  41 ALA  41 41  41  ALA ALA A ? n 
A 1  42 HIS  42 42  42  HIS HIS A ? n 
A 1  43 CYS  43 43  43  CYS CYS A ? n 
A 1  44 GLN  44 44  44  GLN GLN A ? n 
A 1  45 LYS  45 45  45  LYS LYS A ? n 
A 1  46 ARG  46 46  46  ARG ARG A ? n 
A 1  47 LYS  47 47  47  LYS LYS A ? n 
A 1  48 VAL  48 48  48  VAL VAL A ? n 
A 1  49 SER  49 49  49  SER SER A ? n 
A 1  50 VAL  50 50  50  VAL VAL A ? n 
A 1  51 LEU  51 51  51  LEU LEU A ? n 
A 1  52 LEU  52 52  52  LEU LEU A ? n 
A 1  53 GLY  53 53  53  GLY GLY A ? n 
A 1  54 LYS  54 54  54  LYS LYS A ? n 
A 1  55 HIS  55 55  55  HIS HIS A ? n 
A 1  56 ASN  56 56  56  ASN ASN A ? n 
A 1  57 LEU  57 57  57  LEU LEU A ? n 
A 1  58 GLU  58 58  58  GLU GLU A ? n 
A 1  59 GLU  59 59  59  GLU GLU A ? n 
A 1  60 ARG  60 60  60  ARG ARG A ? n 
A 1  61 GLU  61 61  61  GLU GLU A ? n 
A 1  62 GLY  62 62  62  GLY GLY A ? n 
A 1  63 PRO  63 63  63  PRO PRO A ? n 
A 1  64 GLU  64 64  64  GLU GLU A ? n 
A 1  65 GLN  65 65  65  GLN GLN A ? n 
A 1  66 SER  66 66  66  SER SER A ? n 
A 1  67 ARG  67 67  67  ARG ARG A ? n 
A 1  68 GLN  68 68  68  GLN GLN A ? n 
A 1  69 VAL  69 69  69  VAL VAL A ? n 
A 1  70 ALA  70 70  70  ALA ALA A ? n 
A 1  71 LEU  71 71  71  LEU LEU A ? n 
A 1  72 SER  72 72  72  SER SER A ? n 
A 1  73 VAL  73 73  73  VAL VAL A ? n 
A 1  74 PRO  74 74  74  PRO PRO A ? n 
A 1  75 HIS  75 75  75  HIS HIS A ? n 
A 1  76 PRO  76 76  76  PRO PRO A ? n 
A 1  77 CYS  77 77  77  CYS CYS A ? n 
A 1  78 TYR  78 78  78  TYR TYR A ? n 
A 1  79 ARG  79 79  79  ARG ARG A ? n 
A 1  80 HIS  80 80  80  HIS HIS A ? n 
A 1  81 GLY  81 81  81  GLY GLY A ? n 
A 1  82 GLY  82 82  82  GLY GLY A ? n 
A 1  83 HIS  83 83  83  HIS HIS A ? n 
A 1  84 ARG  84 84  84  ARG ARG A ? n 
A 1  85 HIS  85 85  85  HIS HIS A ? n 
A 1  86 ASP  86 86  86  ASP ASP A ? n 
A 1  87 LEU  87 87  87  LEU LEU A ? n 
A 1  88 MET  88 88  88  MET MET A ? n 
A 1  89 LEU  89 89  89  LEU LEU A ? n 
A 1  90 VAL  90 90  90  VAL VAL A ? n 
A 1  91 LYS  91 91  91  LYS LYS A ? n 
A 1  92 LEU  92 92  92  LEU LEU A ? n 
A 1  93 ARG  93 93  93  ARG ARG A ? n 
A 1  94 SER  94 94  94  SER SER A ? n 
A 1  95 PRO  95 95  95  PRO PRO A ? n 
A 1  96 ALA  96 96  96  ALA ALA A ? n 
A 1  97 VAL  97 97  97  VAL VAL A ? n 
A 1  98 LEU  98 98  98  LEU LEU A ? n 
A 1  99 SER  99 99  99  SER SER A ? n 
A 1 100 THR 100 100 100 THR THR A ? n 
A 1 101 GLY 101 101 101 GLY GLY A ? n 
A 1 102 VAL 102 102 102 VAL VAL A ? n 
A 1 103 ARG 103 103 103 ARG ARG A ? n 
A 1 104 PRO 104 104 104 PRO PRO A ? n 
A 1 105 VAL 105 105 105 VAL VAL A ? n 
A 1 106 PRO 106 106 106 PRO PRO A ? n 
A 1 107 LEU 107 107 107 LEU LEU A ? n 
A 1 108 PRO 108 108 108 PRO PRO A ? n 
A 1 109 GLY 109 109 109 GLY GLY A ? n 
A 1 110 ARG 110 110 110 ARG ARG A ? n 
A 1 111 CYS 111 111 111 CYS CYS A ? n 
A 1 112 PRO 112 112 112 PRO PRO A ? n 
A 1 113 ARG 113 113 113 ARG ARG A ? n 
A 1 114 PRO 114 114 114 PRO PRO A ? n 
A 1 115 ASP 115 115 115 ASP ASP A ? n 
A 1 116 ASP 116 116 116 ASP ASP A ? n 
A 1 117 THR 117 117 117 THR THR A ? n 
A 1 118 CYS 118 118 118 CYS CYS A ? n 
A 1 119 LEU 119 119 119 LEU LEU A ? n 
A 1 120 VAL 120 120 120 VAL VAL A ? n 
A 1 121 SER 121 121 121 SER SER A ? n 
A 1 122 GLY 122 122 122 GLY GLY A ? n 
A 1 123 TRP 123 123 123 TRP TRP A ? n 
A 1 124 GLY 124 124 124 GLY GLY A ? n 
A 1 125 THR 125 125 125 THR THR A ? n 
A 1 126 THR 126 126 126 THR THR A ? n 
A 1 127 SER 127 127 127 SER SER A ? n 
A 1 128 SER 128 128 128 SER SER A ? n 
A 1 129 LEU 129 129 129 LEU LEU A ? n 
A 1 130 GLY 130 130 130 GLY GLY A ? n 
A 1 131 GLU 131 131 131 GLU GLU A ? n 
A 1 132 SER 132 132 132 SER SER A ? n 
A 1 133 PHE 133 133 133 PHE PHE A ? n 
A 1 134 PRO 134 134 134 PRO PRO A ? n 
A 1 135 ASP 135 135 135 ASP ASP A ? n 
A 1 136 THR 136 136 136 THR THR A ? n 
A 1 137 LEU 137 137 137 LEU LEU A ? n 
A 1 138 ASN 138 138 138 ASN ASN A ? n 
A 1 139 CYS 139 139 139 CYS CYS A ? n 
A 1 140 ALA 140 140 140 ALA ALA A ? n 
A 1 141 GLU 141 141 141 GLU GLU A ? n 
A 1 142 LEU 142 142 142 LEU LEU A ? n 
A 1 143 ASN 143 143 143 ASN ASN A ? n 
A 1 144 VAL 144 144 144 VAL VAL A ? n 
A 1 145 LEU 145 145 145 LEU LEU A ? n 
A 1 146 PRO 146 146 146 PRO PRO A ? n 
A 1 147 GLN 147 147 147 GLN GLN A ? n 
A 1 148 ASN 148 148 148 ASN ASN A ? n 
A 1 149 ARG 149 149 149 ARG ARG A ? n 
A 1 150 CYS 150 150 150 CYS CYS A ? n 
A 1 151 GLU 151 151 151 GLU GLU A ? n 
A 1 152 VAL 152 152 152 VAL VAL A ? n 
A 1 153 ALA 153 153 153 ALA ALA A ? n 
A 1 154 TYR 154 154 154 TYR TYR A ? n 
A 1 155 PRO 155 155 155 PRO PRO A ? n 
A 1 156 GLY 156 156 156 GLY GLY A ? n 
A 1 157 GLN 157 157 157 GLN GLN A ? n 
A 1 158 MET 158 158 158 MET MET A ? n 
A 1 159 THR 159 159 159 THR THR A ? n 
A 1 160 ASP 160 160 160 ASP ASP A ? n 
A 1 161 SER 161 161 161 SER SER A ? n 
A 1 162 MET 162 162 162 MET MET A ? n 
A 1 163 LEU 163 163 163 LEU LEU A ? n 
A 1 164 CYS 164 164 164 CYS CYS A ? n 
A 1 165 ALA 165 165 165 ALA ALA A ? n 
A 1 166 GLY 166 166 166 GLY GLY A ? n 
A 1 167 ASP 167 167 167 ASP ASP A ? n 
A 1 168 SER 168 168 168 SER SER A ? n 
A 1 169 GLY 169 169 169 GLY GLY A ? n 
A 1 170 GLY 170 170 170 GLY GLY A ? n 
A 1 171 THR 171 171 171 THR THR A ? n 
A 1 172 ASP 172 172 172 ASP ASP A ? n 
A 1 173 THR 173 173 173 THR THR A ? n 
A 1 174 CYS 174 174 174 CYS CYS A ? n 
A 1 175 GLN 175 175 175 GLN GLN A ? n 
A 1 176 GLY 176 176 176 GLY GLY A ? n 
A 1 177 ASP 177 177 177 ASP ASP A ? n 
A 1 178 SER 178 178 178 SER SER A ? n 
A 1 179 GLY 179 179 179 GLY GLY A ? n 
A 1 180 GLY 180 180 180 GLY GLY A ? n 
A 1 181 PRO 181 181 181 PRO PRO A ? n 
A 1 182 LEU 182 182 182 LEU LEU A ? n 
A 1 183 VAL 183 183 183 VAL VAL A ? n 
A 1 184 CYS 184 184 184 CYS CYS A ? n 
A 1 185 ASN 185 185 185 ASN ASN A ? n 
A 1 186 GLY 186 186 186 GLY GLY A ? n 
A 1 187 THR 187 187 187 THR THR A ? n 
A 1 188 LEU 188 188 188 LEU LEU A ? n 
A 1 189 ALA 189 189 189 ALA ALA A ? n 
A 1 190 GLY 190 190 190 GLY GLY A ? n 
A 1 191 ILE 191 191 191 ILE ILE A ? n 
A 1 192 THR 192 192 192 THR THR A ? n 
A 1 193 SER 193 193 193 SER SER A ? n 
A 1 194 TRP 194 194 194 TRP TRP A ? n 
A 1 195 GLY 195 195 195 GLY GLY A ? n 
A 1 196 SER 196 196 196 SER SER A ? n 
A 1 197 ASN 197 197 197 ASN ASN A ? n 
A 1 198 PRO 198 198 198 PRO PRO A ? n 
A 1 199 CYS 199 199 199 CYS CYS A ? n 
A 1 200 GLY 200 200 200 GLY GLY A ? n 
A 1 201 GLU 201 201 201 GLU GLU A ? n 
A 1 202 PRO 202 202 202 PRO PRO A ? n 
A 1 203 GLU 203 203 203 GLU GLU A ? n 
A 1 204 ARG 204 204 204 ARG ARG A ? n 
A 1 205 PRO 205 205 205 PRO PRO A ? n 
A 1 206 GLY 206 206 206 GLY GLY A ? n 
A 1 207 VAL 207 207 207 VAL VAL A ? n 
A 1 208 TYR 208 208 208 TYR TYR A ? n 
A 1 209 THR 209 209 209 THR THR A ? n 
A 1 210 SER 210 210 210 SER SER A ? n 
A 1 211 VAL 211 211 211 VAL VAL A ? n 
A 1 212 CYS 212 212 212 CYS CYS A ? n 
A 1 213 ARG 213 213 213 ARG ARG A ? n 
A 1 214 TYR 214 214 214 TYR TYR A ? n 
A 1 215 LEU 215 215 215 LEU LEU A ? n 
A 1 216 ASP 216 216 216 ASP ASP A ? n 
A 1 217 TRP 217 217 217 TRP TRP A ? n 
A 1 218 ILE 218 218 218 ILE ILE A ? n 
A 1 219 LYS 219 219 219 LYS LYS A ? n 
A 1 220 GLY 220 220 220 GLY GLY A ? n 
A 1 221 ILE 221 221 221 ILE ILE A ? n 
A 1 222 VAL 222 222 222 VAL VAL A ? n 
A 1 223 GLY 223 223 223 GLY GLY A ? n 
A 1 224 VAL 224 224 224 VAL VAL A ? n 
A 1 225 ASN 225 225 225 ASN ASN A ? n 
# 
loop_
_atom_site.group_PDB 
_atom_site.id 
_atom_site.type_symbol 
_atom_site.label_atom_id 
_atom_site.label_alt_id 
_atom_site.label_comp_id 
_atom_site.label_asym_id 
_atom_site.label_entity_id 
_atom_site.label_seq_id 
_atom_site.pdbx_PDB_ins_code 
_atom_site.Cartn_x 
_atom_site.Cartn_y 
_atom_site.Cartn_z 
_atom_site.occupancy 
_atom_site.B_iso_or_equiv 
_atom_site.pdbx_formal_charge 
_atom_site.auth_seq_id 
_atom_site.auth_comp_id 
_atom_site.auth_asym_id 
_atom_site.auth_atom_id 
_atom_site.pdbx_PDB_model_num 
ATOM 1    N N   ? LYS A 1   1 ?  -4.689 -10.620  -6.919 1.000 46.380 ? 1   LYS A N   1 
ATOM 2    C CA  ? LYS A 1   1 ?  -3.588 -11.523  -6.597 1.000 46.380 ? 1   LYS A CA  1 
ATOM 3    C C   ? LYS A 1   1 ?  -2.242 -10.890  -6.937 1.000 46.380 ? 1   LYS A C   1 
ATOM 4    C CB  ? LYS A 1   1 ?  -3.747 -12.850  -7.339 1.000 46.380 ? 1   LYS A CB  1 
ATOM 5    O O   ? LYS A 1   1 ?  -2.128 -10.147  -7.914 1.000 46.380 ? 1   LYS A O   1 
ATOM 6    C CG  ? LYS A 1   1 ?  -2.770 -13.929  -6.895 1.000 46.380 ? 1   LYS A CG  1 
ATOM 7    C CD  ? LYS A 1   1 ?  -3.016 -15.241  -7.628 1.000 46.380 ? 1   LYS A CD  1 
ATOM 8    C CE  ? LYS A 1   1 ?  -2.030 -16.318  -7.193 1.000 46.380 ? 1   LYS A CE  1 
ATOM 9    N NZ  ? LYS A 1   1 ?  -2.311 -17.626  -7.857 1.000 46.380 ? 1   LYS A NZ  1 
ATOM 10   N N   ? VAL A 1   2 ?  -1.189 -11.025  -5.993 1.000 54.770 ? 2   VAL A N   1 
ATOM 11   C CA  ? VAL A 1   2 ?   0.238 -10.933  -6.281 1.000 54.770 ? 2   VAL A CA  1 
ATOM 12   C C   ? VAL A 1   2 ?   0.669 -12.116  -7.144 1.000 54.770 ? 2   VAL A C   1 
ATOM 13   C CB  ? VAL A 1   2 ?   1.077 -10.886  -4.984 1.000 54.770 ? 2   VAL A CB  1 
ATOM 14   O O   ? VAL A 1   2 ?   0.532 -13.272  -6.738 1.000 54.770 ? 2   VAL A O   1 
ATOM 15   C CG1 ? VAL A 1   2 ?   2.564 -10.760  -5.307 1.000 54.770 ? 2   VAL A CG1 1 
ATOM 16   C CG2 ? VAL A 1   2 ?   0.620  -9.730  -4.096 1.000 54.770 ? 2   VAL A CG2 1 
ATOM 17   N N   ? LEU A 1   3 ?   0.629 -11.978  -8.426 1.000 61.250 ? 3   LEU A N   1 
ATOM 18   C CA  ? LEU A 1   3 ?   1.082 -13.049  -9.308 1.000 61.250 ? 3   LEU A CA  1 
ATOM 19   C C   ? LEU A 1   3 ?   2.312 -13.743  -8.733 1.000 61.250 ? 3   LEU A C   1 
ATOM 20   C CB  ? LEU A 1   3 ?   1.397 -12.499 -10.702 1.000 61.250 ? 3   LEU A CB  1 
ATOM 21   O O   ? LEU A 1   3 ?   3.308 -13.089  -8.416 1.000 61.250 ? 3   LEU A O   1 
ATOM 22   C CG  ? LEU A 1   3 ?   0.194 -12.145 -11.578 1.000 61.250 ? 3   LEU A CG  1 
ATOM 23   C CD1 ? LEU A 1   3 ?   0.651 -11.396 -12.826 1.000 61.250 ? 3   LEU A CD1 1 
ATOM 24   C CD2 ? LEU A 1   3 ?  -0.581 -13.403 -11.957 1.000 61.250 ? 3   LEU A CD2 1 
ATOM 25   N N   ? GLY A 1   4 ?   2.067 -15.157  -8.366 1.000 67.410 ? 4   GLY A N   1 
ATOM 26   C CA  ? GLY A 1   4 ?   3.172 -15.897  -7.778 1.000 67.410 ? 4   GLY A CA  1 
ATOM 27   C C   ? GLY A 1   4 ?   3.202 -15.820  -6.263 1.000 67.410 ? 4   GLY A C   1 
ATOM 28   O O   ? GLY A 1   4 ?   4.190 -16.208  -5.636 1.000 67.410 ? 4   GLY A O   1 
ATOM 29   N N   ? GLY A 1   5 ?   2.078 -15.162  -5.610 1.000 75.900 ? 5   GLY A N   1 
ATOM 30   C CA  ? GLY A 1   5 ?   1.927 -15.043  -4.168 1.000 75.900 ? 5   GLY A CA  1 
ATOM 31   C C   ? GLY A 1   5 ?   1.169 -16.203  -3.551 1.000 75.900 ? 5   GLY A C   1 
ATOM 32   O O   ? GLY A 1   5 ?   0.660 -17.070  -4.265 1.000 75.900 ? 5   GLY A O   1 
ATOM 33   N N   ? GLU A 1   6 ?   1.242 -16.444  -2.279 1.000 87.650 ? 6   GLU A N   1 
ATOM 34   C CA  ? GLU A 1   6 ?   0.532 -17.440  -1.483 1.000 87.650 ? 6   GLU A CA  1 
ATOM 35   C C   ? GLU A 1   6 ?  -0.314 -16.780  -0.398 1.000 87.650 ? 6   GLU A C   1 
ATOM 36   C CB  ? GLU A 1   6 ?   1.519 -18.427  -0.852 1.000 87.650 ? 6   GLU A CB  1 
ATOM 37   O O   ? GLU A 1   6 ?  -0.108 -15.610  -0.069 1.000 87.650 ? 6   GLU A O   1 
ATOM 38   C CG  ? GLU A 1   6 ?   2.528 -17.775   0.082 1.000 87.650 ? 6   GLU A CG  1 
ATOM 39   C CD  ? GLU A 1   6 ?   3.591 -18.739   0.583 1.000 87.650 ? 6   GLU A CD  1 
ATOM 40   O OE1 ? GLU A 1   6 ?   4.526 -18.298   1.289 1.000 87.650 ? 6   GLU A OE1 1 
ATOM 41   O OE2 ? GLU A 1   6 ?   3.489 -19.946   0.266 1.000 87.650 ? 6   GLU A OE2 1 
ATOM 42   N N   ? GLU A 1   7 ?  -1.334 -17.576  -0.070 1.000 92.140 ? 7   GLU A N   1 
ATOM 43   C CA  ? GLU A 1   7 ?  -2.155 -17.056   1.019 1.000 92.140 ? 7   GLU A CA  1 
ATOM 44   C C   ? GLU A 1   7 ?  -1.291 -16.585   2.185 1.000 92.140 ? 7   GLU A C   1 
ATOM 45   C CB  ? GLU A 1   7 ?  -3.151 -18.116   1.496 1.000 92.140 ? 7   GLU A CB  1 
ATOM 46   O O   ? GLU A 1   7 ?  -0.364 -17.284   2.600 1.000 92.140 ? 7   GLU A O   1 
ATOM 47   C CG  ? GLU A 1   7 ?  -4.061 -17.644   2.621 1.000 92.140 ? 7   GLU A CG  1 
ATOM 48   C CD  ? GLU A 1   7 ?  -5.057 -18.700   3.070 1.000 92.140 ? 7   GLU A CD  1 
ATOM 49   O OE1 ? GLU A 1   7 ?  -5.520 -18.643   4.232 1.000 92.140 ? 7   GLU A OE1 1 
ATOM 50   O OE2 ? GLU A 1   7 ?  -5.377 -19.593   2.254 1.000 92.140 ? 7   GLU A OE2 1 
ATOM 51   N N   ? CYS A 1   8 ?  -1.541 -15.391   2.699 1.000 93.130 ? 8   CYS A N   1 
ATOM 52   C CA  ? CYS A 1   8 ?  -0.893 -14.868   3.897 1.000 93.130 ? 8   CYS A CA  1 
ATOM 53   C C   ? CYS A 1   8 ?  -1.367 -15.609   5.141 1.000 93.130 ? 8   CYS A C   1 
ATOM 54   C CB  ? CYS A 1   8 ?  -1.171 -13.372   4.047 1.000 93.130 ? 8   CYS A CB  1 
ATOM 55   O O   ? CYS A 1   8 ?  -2.498 -16.097   5.186 1.000 93.130 ? 8   CYS A O   1 
ATOM 56   S SG  ? CYS A 1   8 ?  -0.533 -12.373   2.685 1.000 93.130 ? 8   CYS A SG  1 
ATOM 57   N N   ? ARG A 1   9 ?  -0.380 -15.689   6.083 1.000 94.100 ? 9   ARG A N   1 
ATOM 58   C CA  ? ARG A 1   9 ?  -0.852 -16.136   7.390 1.000 94.100 ? 9   ARG A CA  1 
ATOM 59   C C   ? ARG A 1   9 ?  -1.922 -15.196   7.937 1.000 94.100 ? 9   ARG A C   1 
ATOM 60   C CB  ? ARG A 1   9 ?   0.313 -16.234   8.378 1.000 94.100 ? 9   ARG A CB  1 
ATOM 61   O O   ? ARG A 1   9 ?  -1.793 -13.974   7.834 1.000 94.100 ? 9   ARG A O   1 
ATOM 62   C CG  ? ARG A 1   9 ?   1.299 -17.346   8.058 1.000 94.100 ? 9   ARG A CG  1 
ATOM 63   C CD  ? ARG A 1   9 ?   2.407 -17.434   9.099 1.000 94.100 ? 9   ARG A CD  1 
ATOM 64   N NE  ? ARG A 1   9 ?   3.391 -18.457   8.753 1.000 94.100 ? 9   ARG A NE  1 
ATOM 65   N NH1 ? ARG A 1   9 ?   4.790 -18.005  10.535 1.000 94.100 ? 9   ARG A NH1 1 
ATOM 66   N NH2 ? ARG A 1   9 ?   5.327 -19.658   9.040 1.000 94.100 ? 9   ARG A NH2 1 
ATOM 67   C CZ  ? ARG A 1   9 ?   4.500 -18.704   9.444 1.000 94.100 ? 9   ARG A CZ  1 
ATOM 68   N N   ? PRO A 1  10 ?  -3.096 -15.782   8.406 1.000 93.460 ? 10  PRO A N   1 
ATOM 69   C CA  ? PRO A 1  10 ?  -4.158 -14.931   8.948 1.000 93.460 ? 10  PRO A CA  1 
ATOM 70   C C   ? PRO A 1  10 ?  -3.636 -13.896   9.941 1.000 93.460 ? 10  PRO A C   1 
ATOM 71   C CB  ? PRO A 1  10 ?  -5.090 -15.929   9.641 1.000 93.460 ? 10  PRO A CB  1 
ATOM 72   O O   ? PRO A 1  10 ?  -2.842 -14.228  10.826 1.000 93.460 ? 10  PRO A O   1 
ATOM 73   C CG  ? PRO A 1  10 ?  -4.904 -17.209   8.891 1.000 93.460 ? 10  PRO A CG  1 
ATOM 74   C CD  ? PRO A 1  10 ?  -3.461 -17.321   8.490 1.000 93.460 ? 10  PRO A CD  1 
ATOM 75   N N   ? HIS A 1  11 ?  -3.985 -12.558   9.624 1.000 92.230 ? 11  HIS A N   1 
ATOM 76   C CA  ? HIS A 1  11 ?  -3.737 -11.404  10.481 1.000 92.230 ? 11  HIS A CA  1 
ATOM 77   C C   ? HIS A 1  11 ?  -2.247 -11.086  10.558 1.000 92.230 ? 11  HIS A C   1 
ATOM 78   C CB  ? HIS A 1  11 ?  -4.295 -11.649  11.884 1.000 92.230 ? 11  HIS A CB  1 
ATOM 79   O O   ? HIS A 1  11 ?  -1.802 -10.401  11.482 1.000 92.230 ? 11  HIS A O   1 
ATOM 80   C CG  ? HIS A 1  11 ?  -5.762 -11.937  11.904 1.000 92.230 ? 11  HIS A CG  1 
ATOM 81   C CD2 ? HIS A 1  11 ?  -6.447 -13.037  12.297 1.000 92.230 ? 11  HIS A CD2 1 
ATOM 82   N ND1 ? HIS A 1  11 ?  -6.705 -11.027  11.477 1.000 92.230 ? 11  HIS A ND1 1 
ATOM 83   C CE1 ? HIS A 1  11 ?  -7.910 -11.556  11.609 1.000 92.230 ? 11  HIS A CE1 1 
ATOM 84   N NE2 ? HIS A 1  11 ?  -7.781 -12.775  12.104 1.000 92.230 ? 11  HIS A NE2 1 
ATOM 85   N N   ? SER A 1  12 ?  -1.408 -11.624   9.674 1.000 95.010 ? 12  SER A N   1 
ATOM 86   C CA  ? SER A 1  12 ?   0.017 -11.327   9.569 1.000 95.010 ? 12  SER A CA  1 
ATOM 87   C C   ? SER A 1  12 ?   0.252  -9.960   8.936 1.000 95.010 ? 12  SER A C   1 
ATOM 88   C CB  ? SER A 1  12 ?   0.730 -12.406   8.752 1.000 95.010 ? 12  SER A CB  1 
ATOM 89   O O   ? SER A 1  12 ?   1.353  -9.412   9.020 1.000 95.010 ? 12  SER A O   1 
ATOM 90   O OG  ? SER A 1  12 ?   0.226 -12.450   7.429 1.000 95.010 ? 12  SER A OG  1 
ATOM 91   N N   ? GLN A 1  13 ?  -0.658  -9.325   8.314 1.000 96.710 ? 13  GLN A N   1 
ATOM 92   C CA  ? GLN A 1  13 ?  -0.636  -7.991   7.722 1.000 96.710 ? 13  GLN A CA  1 
ATOM 93   C C   ? GLN A 1  13 ?  -1.722  -7.104   8.324 1.000 96.710 ? 13  GLN A C   1 
ATOM 94   C CB  ? GLN A 1  13 ?  -0.807  -8.074   6.205 1.000 96.710 ? 13  GLN A CB  1 
ATOM 95   O O   ? GLN A 1  13 ?  -2.663  -6.709   7.632 1.000 96.710 ? 13  GLN A O   1 
ATOM 96   C CG  ? GLN A 1  13 ?   0.350  -8.760   5.492 1.000 96.710 ? 13  GLN A CG  1 
ATOM 97   C CD  ? GLN A 1  13 ?   0.675 -10.122   6.076 1.000 96.710 ? 13  GLN A CD  1 
ATOM 98   N NE2 ? GLN A 1  13 ?   1.927 -10.545   5.936 1.000 96.710 ? 13  GLN A NE2 1 
ATOM 99   O OE1 ? GLN A 1  13 ?  -0.192 -10.789   6.651 1.000 96.710 ? 13  GLN A OE1 1 
ATOM 100  N N   ? PRO A 1  14 ?  -1.580  -6.680   9.562 1.000 96.950 ? 14  PRO A N   1 
ATOM 101  C CA  ? PRO A 1  14 ?  -2.621  -5.989  10.326 1.000 96.950 ? 14  PRO A CA  1 
ATOM 102  C C   ? PRO A 1  14 ?  -2.866  -4.564   9.836 1.000 96.950 ? 14  PRO A C   1 
ATOM 103  C CB  ? PRO A 1  14 ?  -2.069  -5.988  11.754 1.000 96.950 ? 14  PRO A CB  1 
ATOM 104  O O   ? PRO A 1  14 ?  -3.856  -3.936  10.220 1.000 96.950 ? 14  PRO A O   1 
ATOM 105  C CG  ? PRO A 1  14 ?  -0.584  -6.047  11.588 1.000 96.950 ? 14  PRO A CG  1 
ATOM 106  C CD  ? PRO A 1  14 ?  -0.270  -6.913  10.403 1.000 96.950 ? 14  PRO A CD  1 
ATOM 107  N N   ? TRP A 1  15 ?  -2.034  -4.096   8.901 1.000 98.010 ? 15  TRP A N   1 
ATOM 108  C CA  ? TRP A 1  15 ?  -2.145  -2.747   8.356 1.000 98.010 ? 15  TRP A CA  1 
ATOM 109  C C   ? TRP A 1  15 ?  -2.937  -2.750   7.053 1.000 98.010 ? 15  TRP A C   1 
ATOM 110  C CB  ? TRP A 1  15 ?  -0.756  -2.145   8.123 1.000 98.010 ? 15  TRP A CB  1 
ATOM 111  O O   ? TRP A 1  15 ?  -3.283  -1.689   6.528 1.000 98.010 ? 15  TRP A O   1 
ATOM 112  C CG  ? TRP A 1  15 ?   0.201  -3.070   7.434 1.000 98.010 ? 15  TRP A CG  1 
ATOM 113  C CD1 ? TRP A 1  15 ?   0.338  -3.260   6.087 1.000 98.010 ? 15  TRP A CD1 1 
ATOM 114  C CD2 ? TRP A 1  15 ?   1.152  -3.936   8.061 1.000 98.010 ? 15  TRP A CD2 1 
ATOM 115  C CE2 ? TRP A 1  15 ?   1.834  -4.622   7.031 1.000 98.010 ? 15  TRP A CE2 1 
ATOM 116  C CE3 ? TRP A 1  15 ?   1.495  -4.198   9.394 1.000 98.010 ? 15  TRP A CE3 1 
ATOM 117  N NE1 ? TRP A 1  15 ?   1.319  -4.192   5.838 1.000 98.010 ? 15  TRP A NE1 1 
ATOM 118  C CH2 ? TRP A 1  15 ?   3.156  -5.792   8.608 1.000 98.010 ? 15  TRP A CH2 1 
ATOM 119  C CZ2 ? TRP A 1  15 ?   2.840  -5.555   7.295 1.000 98.010 ? 15  TRP A CZ2 1 
ATOM 120  C CZ3 ? TRP A 1  15 ?   2.497  -5.126   9.654 1.000 98.010 ? 15  TRP A CZ3 1 
ATOM 121  N N   ? GLN A 1  16 ?  -3.172  -3.938   6.414 1.000 97.510 ? 16  GLN A N   1 
ATOM 122  C CA  ? GLN A 1  16 ?  -3.885  -4.035   5.144 1.000 97.510 ? 16  GLN A CA  1 
ATOM 123  C C   ? GLN A 1  16 ?  -5.347  -3.628   5.301 1.000 97.510 ? 16  GLN A C   1 
ATOM 124  C CB  ? GLN A 1  16 ?  -3.792  -5.455   4.583 1.000 97.510 ? 16  GLN A CB  1 
ATOM 125  O O   ? GLN A 1  16 ?  -6.041  -4.120   6.194 1.000 97.510 ? 16  GLN A O   1 
ATOM 126  C CG  ? GLN A 1  16 ?  -4.474  -5.628   3.233 1.000 97.510 ? 16  GLN A CG  1 
ATOM 127  C CD  ? GLN A 1  16 ?  -3.724  -4.946   2.104 1.000 97.510 ? 16  GLN A CD  1 
ATOM 128  N NE2 ? GLN A 1  16 ?  -4.056  -5.306   0.869 1.000 97.510 ? 16  GLN A NE2 1 
ATOM 129  O OE1 ? GLN A 1  16 ?  -2.853  -4.102   2.340 1.000 97.510 ? 16  GLN A OE1 1 
ATOM 130  N N   ? VAL A 1  17 ?  -5.829  -2.769   4.354 1.000 97.270 ? 17  VAL A N   1 
ATOM 131  C CA  ? VAL A 1  17 ?  -7.187  -2.237   4.396 1.000 97.270 ? 17  VAL A CA  1 
ATOM 132  C C   ? VAL A 1  17 ?  -7.906  -2.551   3.086 1.000 97.270 ? 17  VAL A C   1 
ATOM 133  C CB  ? VAL A 1  17 ?  -7.192  -0.713   4.655 1.000 97.270 ? 17  VAL A CB  1 
ATOM 134  O O   ? VAL A 1  17 ?  -7.316  -2.449   2.008 1.000 97.270 ? 17  VAL A O   1 
ATOM 135  C CG1 ? VAL A 1  17 ?  -8.611  -0.155   4.564 1.000 97.270 ? 17  VAL A CG1 1 
ATOM 136  C CG2 ? VAL A 1  17 ?  -6.579  -0.402   6.019 1.000 97.270 ? 17  VAL A CG2 1 
ATOM 137  N N   ? ALA A 1  18 ?  -9.159  -2.927   3.231 1.000 95.980 ? 18  ALA A N   1 
ATOM 138  C CA  ? ALA A 1  18 ?  -9.991  -3.143   2.050 1.000 95.980 ? 18  ALA A CA  1 
ATOM 139  C C   ? ALA A 1  18 ? -10.963  -1.985   1.844 1.000 95.980 ? 18  ALA A C   1 
ATOM 140  C CB  ? ALA A 1  18 ? -10.754  -4.460   2.171 1.000 95.980 ? 18  ALA A CB  1 
ATOM 141  O O   ? ALA A 1  18 ? -11.713  -1.627   2.756 1.000 95.980 ? 18  ALA A O   1 
ATOM 142  N N   ? PHE A 1  19 ? -10.910  -1.443   0.623 1.000 95.230 ? 19  PHE A N   1 
ATOM 143  C CA  ? PHE A 1  19 ? -11.843  -0.398   0.219 1.000 95.230 ? 19  PHE A CA  1 
ATOM 144  C C   ? PHE A 1  19 ? -13.028  -0.992  -0.533 1.000 95.230 ? 19  PHE A C   1 
ATOM 145  C CB  ? PHE A 1  19 ? -11.138   0.645  -0.654 1.000 95.230 ? 19  PHE A CB  1 
ATOM 146  O O   ? PHE A 1  19 ? -12.848  -1.749  -1.489 1.000 95.230 ? 19  PHE A O   1 
ATOM 147  C CG  ? PHE A 1  19 ? -10.310   1.630   0.127 1.000 95.230 ? 19  PHE A CG  1 
ATOM 148  C CD1 ? PHE A 1  19 ? -10.571   2.992   0.053 1.000 95.230 ? 19  PHE A CD1 1 
ATOM 149  C CD2 ? PHE A 1  19 ?  -9.269   1.192   0.935 1.000 95.230 ? 19  PHE A CD2 1 
ATOM 150  C CE1 ? PHE A 1  19 ?  -9.806   3.906   0.775 1.000 95.230 ? 19  PHE A CE1 1 
ATOM 151  C CE2 ? PHE A 1  19 ?  -8.500   2.098   1.660 1.000 95.230 ? 19  PHE A CE2 1 
ATOM 152  C CZ  ? PHE A 1  19 ?  -8.770   3.455   1.577 1.000 95.230 ? 19  PHE A CZ  1 
ATOM 153  N N   ? PHE A 1  20 ? -14.288  -0.596  -0.079 1.000 92.750 ? 20  PHE A N   1 
ATOM 154  C CA  ? PHE A 1  20 ? -15.495  -1.112  -0.714 1.000 92.750 ? 20  PHE A CA  1 
ATOM 155  C C   ? PHE A 1  20 ? -16.376   0.029  -1.208 1.000 92.750 ? 20  PHE A C   1 
ATOM 156  C CB  ? PHE A 1  20 ? -16.279  -1.998   0.259 1.000 92.750 ? 20  PHE A CB  1 
ATOM 157  O O   ? PHE A 1  20 ? -16.464   1.077  -0.563 1.000 92.750 ? 20  PHE A O   1 
ATOM 158  C CG  ? PHE A 1  20 ? -15.720  -3.387   0.400 1.000 92.750 ? 20  PHE A CG  1 
ATOM 159  C CD1 ? PHE A 1  20 ? -16.204  -4.429  -0.382 1.000 92.750 ? 20  PHE A CD1 1 
ATOM 160  C CD2 ? PHE A 1  20 ? -14.710  -3.653   1.316 1.000 92.750 ? 20  PHE A CD2 1 
ATOM 161  C CE1 ? PHE A 1  20 ? -15.688  -5.717  -0.253 1.000 92.750 ? 20  PHE A CE1 1 
ATOM 162  C CE2 ? PHE A 1  20 ? -14.189  -4.937   1.449 1.000 92.750 ? 20  PHE A CE2 1 
ATOM 163  C CZ  ? PHE A 1  20 ? -14.680  -5.967   0.665 1.000 92.750 ? 20  PHE A CZ  1 
ATOM 164  N N   ? GLU A 1  21 ? -16.960  -0.271  -2.351 1.000 91.150 ? 21  GLU A N   1 
ATOM 165  C CA  ? GLU A 1  21 ? -18.114   0.482  -2.831 1.000 91.150 ? 21  GLU A CA  1 
ATOM 166  C C   ? GLU A 1  21 ? -19.347  -0.410  -2.945 1.000 91.150 ? 21  GLU A C   1 
ATOM 167  C CB  ? GLU A 1  21 ? -17.808   1.131  -4.183 1.000 91.150 ? 21  GLU A CB  1 
ATOM 168  O O   ? GLU A 1  21 ? -19.374  -1.340  -3.754 1.000 91.150 ? 21  GLU A O   1 
ATOM 169  C CG  ? GLU A 1  21 ? -18.902   2.066  -4.678 1.000 91.150 ? 21  GLU A CG  1 
ATOM 170  C CD  ? GLU A 1  21 ? -18.592   2.691  -6.029 1.000 91.150 ? 21  GLU A CD  1 
ATOM 171  O OE1 ? GLU A 1  21 ? -18.579   3.938  -6.133 1.000 91.150 ? 21  GLU A OE1 1 
ATOM 172  O OE2 ? GLU A 1  21 ? -18.360   1.926  -6.992 1.000 91.150 ? 21  GLU A OE2 1 
ATOM 173  N N   ? ASP A 1  22 ? -20.497  -0.155  -2.040 1.000 83.340 ? 22  ASP A N   1 
ATOM 174  C CA  ? ASP A 1  22 ? -21.778  -0.854  -2.007 1.000 83.340 ? 22  ASP A CA  1 
ATOM 175  C C   ? ASP A 1  22 ? -21.577  -2.366  -1.949 1.000 83.340 ? 22  ASP A C   1 
ATOM 176  C CB  ? ASP A 1  22 ? -22.625  -0.481  -3.226 1.000 83.340 ? 22  ASP A CB  1 
ATOM 177  O O   ? ASP A 1  22 ? -22.252  -3.115  -2.659 1.000 83.340 ? 22  ASP A O   1 
ATOM 178  C CG  ? ASP A 1  22 ? -23.011   0.987  -3.253 1.000 83.340 ? 22  ASP A CG  1 
ATOM 179  O OD1 ? ASP A 1  22 ? -23.239   1.578  -2.176 1.000 83.340 ? 22  ASP A OD1 1 
ATOM 180  O OD2 ? ASP A 1  22 ? -23.090   1.557  -4.363 1.000 83.340 ? 22  ASP A OD2 1 
ATOM 181  N N   ? SER A 1  23 ? -20.397  -3.040  -1.879 1.000 84.450 ? 23  SER A N   1 
ATOM 182  C CA  ? SER A 1  23 ? -20.114  -4.433  -1.549 1.000 84.450 ? 23  SER A CA  1 
ATOM 183  C C   ? SER A 1  23 ? -19.054  -5.017  -2.477 1.000 84.450 ? 23  SER A C   1 
ATOM 184  C CB  ? SER A 1  23 ? -21.390  -5.273  -1.627 1.000 84.450 ? 23  SER A CB  1 
ATOM 185  O O   ? SER A 1  23 ? -18.684  -6.186  -2.348 1.000 84.450 ? 23  SER A O   1 
ATOM 186  O OG  ? SER A 1  23 ? -21.949  -5.218  -2.928 1.000 84.450 ? 23  SER A OG  1 
ATOM 187  N N   ? ARG A 1  24 ? -18.654  -4.131  -3.324 1.000 87.770 ? 24  ARG A N   1 
ATOM 188  C CA  ? ARG A 1  24 ? -17.622  -4.530  -4.276 1.000 87.770 ? 24  ARG A CA  1 
ATOM 189  C C   ? ARG A 1  24 ? -16.250  -4.027  -3.839 1.000 87.770 ? 24  ARG A C   1 
ATOM 190  C CB  ? ARG A 1  24 ? -17.950  -4.007  -5.676 1.000 87.770 ? 24  ARG A CB  1 
ATOM 191  O O   ? ARG A 1  24 ? -16.095  -2.854  -3.491 1.000 87.770 ? 24  ARG A O   1 
ATOM 192  C CG  ? ARG A 1  24 ? -16.963  -4.448  -6.745 1.000 87.770 ? 24  ARG A CG  1 
ATOM 193  C CD  ? ARG A 1  24 ? -17.324  -3.885  -8.112 1.000 87.770 ? 24  ARG A CD  1 
ATOM 194  N NE  ? ARG A 1  24 ? -16.931  -2.484  -8.238 1.000 87.770 ? 24  ARG A NE  1 
ATOM 195  N NH1 ? ARG A 1  24 ? -15.295  -2.870  -9.822 1.000 87.770 ? 24  ARG A NH1 1 
ATOM 196  N NH2 ? ARG A 1  24 ? -15.701  -0.739  -9.084 1.000 87.770 ? 24  ARG A NH2 1 
ATOM 197  C CZ  ? ARG A 1  24 ? -15.977  -2.034  -9.048 1.000 87.770 ? 24  ARG A CZ  1 
ATOM 198  N N   ? LEU A 1  25 ? -15.327  -5.015  -3.767 1.000 90.370 ? 25  LEU A N   1 
ATOM 199  C CA  ? LEU A 1  25 ? -13.955  -4.611  -3.479 1.000 90.370 ? 25  LEU A CA  1 
ATOM 200  C C   ? LEU A 1  25 ? -13.435  -3.655  -4.547 1.000 90.370 ? 25  LEU A C   1 
ATOM 201  C CB  ? LEU A 1  25 ? -13.043  -5.838  -3.389 1.000 90.370 ? 25  LEU A CB  1 
ATOM 202  O O   ? LEU A 1  25 ? -13.414  -3.993  -5.733 1.000 90.370 ? 25  LEU A O   1 
ATOM 203  C CG  ? LEU A 1  25 ? -11.567  -5.565  -3.097 1.000 90.370 ? 25  LEU A CG  1 
ATOM 204  C CD1 ? LEU A 1  25 ? -11.400  -5.007  -1.687 1.000 90.370 ? 25  LEU A CD1 1 
ATOM 205  C CD2 ? LEU A 1  25 ? -10.743  -6.835  -3.275 1.000 90.370 ? 25  LEU A CD2 1 
ATOM 206  N N   ? LEU A 1  26 ? -13.064  -2.417  -4.071 1.000 91.070 ? 26  LEU A N   1 
ATOM 207  C CA  ? LEU A 1  26 ? -12.605  -1.364  -4.970 1.000 91.070 ? 26  LEU A CA  1 
ATOM 208  C C   ? LEU A 1  26 ? -11.084  -1.369  -5.080 1.000 91.070 ? 26  LEU A C   1 
ATOM 209  C CB  ? LEU A 1  26 ? -13.089   0.004  -4.484 1.000 91.070 ? 26  LEU A CB  1 
ATOM 210  O O   ? LEU A 1  26 ? -10.538  -1.473  -6.181 1.000 91.070 ? 26  LEU A O   1 
ATOM 211  C CG  ? LEU A 1  26 ? -12.610   1.216  -5.284 1.000 91.070 ? 26  LEU A CG  1 
ATOM 212  C CD1 ? LEU A 1  26 ? -13.215   1.200  -6.684 1.000 91.070 ? 26  LEU A CD1 1 
ATOM 213  C CD2 ? LEU A 1  26 ? -12.964   2.510  -4.559 1.000 91.070 ? 26  LEU A CD2 1 
ATOM 214  N N   ? CYS A 1  27 ? -10.368  -1.278  -3.987 1.000 94.300 ? 27  CYS A N   1 
ATOM 215  C CA  ? CYS A 1  27 ?  -8.919  -1.173  -3.853 1.000 94.300 ? 27  CYS A CA  1 
ATOM 216  C C   ? CYS A 1  27 ?  -8.464  -1.638  -2.475 1.000 94.300 ? 27  CYS A C   1 
ATOM 217  C CB  ? CYS A 1  27 ?  -8.462   0.266  -4.092 1.000 94.300 ? 27  CYS A CB  1 
ATOM 218  O O   ? CYS A 1  27 ?  -9.290  -1.933  -1.610 1.000 94.300 ? 27  CYS A O   1 
ATOM 219  S SG  ? CYS A 1  27 ?  -8.598   0.797  -5.813 1.000 94.300 ? 27  CYS A SG  1 
ATOM 220  N N   ? GLY A 1  28 ?  -7.160  -1.734  -2.393 1.000 95.400 ? 28  GLY A N   1 
ATOM 221  C CA  ? GLY A 1  28 ?  -6.545  -1.880  -1.084 1.000 95.400 ? 28  GLY A CA  1 
ATOM 222  C C   ? GLY A 1  28 ?  -6.101  -0.560  -0.482 1.000 95.400 ? 28  GLY A C   1 
ATOM 223  O O   ? GLY A 1  28 ?  -6.236   0.491  -1.111 1.000 95.400 ? 28  GLY A O   1 
ATOM 224  N N   ? GLY A 1  29 ?  -5.598  -0.542   0.720 1.000 97.260 ? 29  GLY A N   1 
ATOM 225  C CA  ? GLY A 1  29 ?  -5.030   0.576   1.456 1.000 97.260 ? 29  GLY A CA  1 
ATOM 226  C C   ? GLY A 1  29 ?  -4.137   0.143   2.603 1.000 97.260 ? 29  GLY A C   1 
ATOM 227  O O   ? GLY A 1  29 ?  -3.890  -1.051   2.788 1.000 97.260 ? 29  GLY A O   1 
ATOM 228  N N   ? VAL A 1  30 ?  -3.630   1.187   3.277 1.000 98.310 ? 30  VAL A N   1 
ATOM 229  C CA  ? VAL A 1  30 ?  -2.697   0.900   4.361 1.000 98.310 ? 30  VAL A CA  1 
ATOM 230  C C   ? VAL A 1  30 ?  -2.991   1.811   5.551 1.000 98.310 ? 30  VAL A C   1 
ATOM 231  C CB  ? VAL A 1  30 ?  -1.230   1.073   3.907 1.000 98.310 ? 30  VAL A CB  1 
ATOM 232  O O   ? VAL A 1  30 ?  -3.082   3.031   5.399 1.000 98.310 ? 30  VAL A O   1 
ATOM 233  C CG1 ? VAL A 1  30 ?  -0.269   0.588   4.991 1.000 98.310 ? 30  VAL A CG1 1 
ATOM 234  C CG2 ? VAL A 1  30 ?  -0.985   0.325   2.598 1.000 98.310 ? 30  VAL A CG2 1 
ATOM 235  N N   ? LEU A 1  31 ?  -3.250   1.165   6.682 1.000 98.400 ? 31  LEU A N   1 
ATOM 236  C CA  ? LEU A 1  31 ?  -3.406   1.933   7.912 1.000 98.400 ? 31  LEU A CA  1 
ATOM 237  C C   ? LEU A 1  31 ?  -2.063   2.473   8.391 1.000 98.400 ? 31  LEU A C   1 
ATOM 238  C CB  ? LEU A 1  31 ?  -4.041   1.069   9.006 1.000 98.400 ? 31  LEU A CB  1 
ATOM 239  O O   ? LEU A 1  31 ?  -1.168   1.701   8.742 1.000 98.400 ? 31  LEU A O   1 
ATOM 240  C CG  ? LEU A 1  31 ?  -4.425   1.788  10.300 1.000 98.400 ? 31  LEU A CG  1 
ATOM 241  C CD1 ? LEU A 1  31 ?  -5.537   2.798  10.036 1.000 98.400 ? 31  LEU A CD1 1 
ATOM 242  C CD2 ? LEU A 1  31 ?  -4.850   0.783  11.365 1.000 98.400 ? 31  LEU A CD2 1 
ATOM 243  N N   ? ILE A 1  32 ?  -1.875   3.848   8.496 1.000 98.060 ? 32  ILE A N   1 
ATOM 244  C CA  ? ILE A 1  32 ?  -0.586   4.448   8.821 1.000 98.060 ? 32  ILE A CA  1 
ATOM 245  C C   ? ILE A 1  32 ?  -0.697   5.236  10.124 1.000 98.060 ? 32  ILE A C   1 
ATOM 246  C CB  ? ILE A 1  32 ?  -0.085   5.363   7.682 1.000 98.060 ? 32  ILE A CB  1 
ATOM 247  O O   ? ILE A 1  32 ?   0.312   5.680  10.677 1.000 98.060 ? 32  ILE A O   1 
ATOM 248  C CG1 ? ILE A 1  32 ?  -1.105   6.472   7.400 1.000 98.060 ? 32  ILE A CG1 1 
ATOM 249  C CG2 ? ILE A 1  32 ?   0.200   4.546   6.418 1.000 98.060 ? 32  ILE A CG2 1 
ATOM 250  C CD1 ? ILE A 1  32 ?  -0.567   7.603   6.535 1.000 98.060 ? 32  ILE A CD1 1 
ATOM 251  N N   ? HIS A 1  33 ?  -1.953   5.385  10.568 1.000 97.460 ? 33  HIS A N   1 
ATOM 252  C CA  ? HIS A 1  33 ?  -2.408   6.047  11.785 1.000 97.460 ? 33  HIS A CA  1 
ATOM 253  C C   ? HIS A 1  33 ?  -3.800   5.570  12.185 1.000 97.460 ? 33  HIS A C   1 
ATOM 254  C CB  ? HIS A 1  33 ?  -2.406   7.566  11.602 1.000 97.460 ? 33  HIS A CB  1 
ATOM 255  O O   ? HIS A 1  33 ?  -4.610   5.215  11.325 1.000 97.460 ? 33  HIS A O   1 
ATOM 256  C CG  ? HIS A 1  33 ?  -2.642   8.323  12.870 1.000 97.460 ? 33  HIS A CG  1 
ATOM 257  C CD2 ? HIS A 1  33 ?  -1.781   8.961  13.698 1.000 97.460 ? 33  HIS A CD2 1 
ATOM 258  N ND1 ? HIS A 1  33 ?  -3.896   8.483  13.419 1.000 97.460 ? 33  HIS A ND1 1 
ATOM 259  C CE1 ? HIS A 1  33 ?  -3.795   9.191  14.533 1.000 97.460 ? 33  HIS A CE1 1 
ATOM 260  N NE2 ? HIS A 1  33 ?  -2.522   9.493  14.724 1.000 97.460 ? 33  HIS A NE2 1 
ATOM 261  N N   ? PRO A 1  34 ?  -4.113   5.618  13.604 1.000 97.130 ? 34  PRO A N   1 
ATOM 262  C CA  ? PRO A 1  34 ?  -5.430   5.109  13.994 1.000 97.130 ? 34  PRO A CA  1 
ATOM 263  C C   ? PRO A 1  34 ?  -6.572   5.787  13.240 1.000 97.130 ? 34  PRO A C   1 
ATOM 264  C CB  ? PRO A 1  34 ?  -5.501   5.425  15.491 1.000 97.130 ? 34  PRO A CB  1 
ATOM 265  O O   ? PRO A 1  34 ?  -7.648   5.204  13.087 1.000 97.130 ? 34  PRO A O   1 
ATOM 266  C CG  ? PRO A 1  34 ?  -4.084   5.366  15.961 1.000 97.130 ? 34  PRO A CG  1 
ATOM 267  C CD  ? PRO A 1  34 ?  -3.200   5.923  14.882 1.000 97.130 ? 34  PRO A CD  1 
ATOM 268  N N   ? ALA A 1  35 ?  -6.320   6.928  12.685 1.000 97.420 ? 35  ALA A N   1 
ATOM 269  C CA  ? ALA A 1  35 ?  -7.393   7.673  12.031 1.000 97.420 ? 35  ALA A CA  1 
ATOM 270  C C   ? ALA A 1  35 ?  -7.122   7.825  10.537 1.000 97.420 ? 35  ALA A C   1 
ATOM 271  C CB  ? ALA A 1  35 ?  -7.562   9.044  12.681 1.000 97.420 ? 35  ALA A CB  1 
ATOM 272  O O   ? ALA A 1  35 ?  -7.940   8.389   9.806 1.000 97.420 ? 35  ALA A O   1 
ATOM 273  N N   ? TRP A 1  36 ?  -5.965   7.397  10.088 1.000 98.100 ? 36  TRP A N   1 
ATOM 274  C CA  ? TRP A 1  36 ?  -5.623   7.709   8.704 1.000 98.100 ? 36  TRP A CA  1 
ATOM 275  C C   ? TRP A 1  36 ?  -5.217   6.450   7.946 1.000 98.100 ? 36  TRP A C   1 
ATOM 276  C CB  ? TRP A 1  36 ?  -4.492   8.740   8.649 1.000 98.100 ? 36  TRP A CB  1 
ATOM 277  O O   ? TRP A 1  36 ?  -4.447   5.632   8.455 1.000 98.100 ? 36  TRP A O   1 
ATOM 278  C CG  ? TRP A 1  36 ?  -4.912  10.126   9.037 1.000 98.100 ? 36  TRP A CG  1 
ATOM 279  C CD1 ? TRP A 1  36 ?  -4.799  10.706  10.270 1.000 98.100 ? 36  TRP A CD1 1 
ATOM 280  C CD2 ? TRP A 1  36 ?  -5.518  11.105   8.187 1.000 98.100 ? 36  TRP A CD2 1 
ATOM 281  C CE2 ? TRP A 1  36 ?  -5.745  12.257   8.972 1.000 98.100 ? 36  TRP A CE2 1 
ATOM 282  C CE3 ? TRP A 1  36 ?  -5.891  11.119   6.837 1.000 98.100 ? 36  TRP A CE3 1 
ATOM 283  N NE1 ? TRP A 1  36 ?  -5.298  11.988  10.238 1.000 98.100 ? 36  TRP A NE1 1 
ATOM 284  C CH2 ? TRP A 1  36 ?  -6.684  13.401   7.125 1.000 98.100 ? 36  TRP A CH2 1 
ATOM 285  C CZ2 ? TRP A 1  36 ?  -6.329  13.413   8.449 1.000 98.100 ? 36  TRP A CZ2 1 
ATOM 286  C CZ3 ? TRP A 1  36 ?  -6.472  12.271   6.318 1.000 98.100 ? 36  TRP A CZ3 1 
ATOM 287  N N   ? VAL A 1  37 ?  -5.794   6.318   6.716 1.000 98.360 ? 37  VAL A N   1 
ATOM 288  C CA  ? VAL A 1  37 ?  -5.461   5.270   5.757 1.000 98.360 ? 37  VAL A CA  1 
ATOM 289  C C   ? VAL A 1  37 ?  -4.822   5.888   4.515 1.000 98.360 ? 37  VAL A C   1 
ATOM 290  C CB  ? VAL A 1  37 ?  -6.707   4.446   5.361 1.000 98.360 ? 37  VAL A CB  1 
ATOM 291  O O   ? VAL A 1  37 ?  -5.272   6.930   4.032 1.000 98.360 ? 37  VAL A O   1 
ATOM 292  C CG1 ? VAL A 1  37 ?  -6.370   3.460   4.244 1.000 98.360 ? 37  VAL A CG1 1 
ATOM 293  C CG2 ? VAL A 1  37 ?  -7.268   3.710   6.577 1.000 98.360 ? 37  VAL A CG2 1 
ATOM 294  N N   ? LEU A 1  38 ?  -3.737   5.283   4.100 1.000 98.370 ? 38  LEU A N   1 
ATOM 295  C CA  ? LEU A 1  38 ?  -3.090   5.671   2.852 1.000 98.370 ? 38  LEU A CA  1 
ATOM 296  C C   ? LEU A 1  38 ?  -3.478   4.725   1.721 1.000 98.370 ? 38  LEU A C   1 
ATOM 297  C CB  ? LEU A 1  38 ?  -1.568   5.687   3.020 1.000 98.370 ? 38  LEU A CB  1 
ATOM 298  O O   ? LEU A 1  38 ?  -3.448   3.504   1.890 1.000 98.370 ? 38  LEU A O   1 
ATOM 299  C CG  ? LEU A 1  38 ?  -0.761   6.235   1.842 1.000 98.370 ? 38  LEU A CG  1 
ATOM 300  C CD1 ? LEU A 1  38 ?  -1.119   7.695   1.588 1.000 98.370 ? 38  LEU A CD1 1 
ATOM 301  C CD2 ? LEU A 1  38 ?   0.734   6.082   2.100 1.000 98.370 ? 38  LEU A CD2 1 
ATOM 302  N N   ? THR A 1  39 ?  -3.860   5.266   0.500 1.000 97.980 ? 39  THR A N   1 
ATOM 303  C CA  ? THR A 1  39 ?  -4.240   4.476  -0.667 1.000 97.980 ? 39  THR A CA  1 
ATOM 304  C C   ? THR A 1  39 ?  -3.900   5.218  -1.956 1.000 97.980 ? 39  THR A C   1 
ATOM 305  C CB  ? THR A 1  39 ?  -5.742   4.137  -0.647 1.000 97.980 ? 39  THR A CB  1 
ATOM 306  O O   ? THR A 1  39 ?  -3.301   6.295  -1.920 1.000 97.980 ? 39  THR A O   1 
ATOM 307  C CG2 ? THR A 1  39 ?  -6.589   5.377  -0.908 1.000 97.980 ? 39  THR A CG2 1 
ATOM 308  O OG1 ? THR A 1  39 ?  -6.018   3.160  -1.658 1.000 97.980 ? 39  THR A OG1 1 
ATOM 309  N N   ? ALA A 1  40 ?  -4.173   4.624  -3.060 1.000 96.880 ? 40  ALA A N   1 
ATOM 310  C CA  ? ALA A 1  40 ?  -3.917   5.269  -4.345 1.000 96.880 ? 40  ALA A CA  1 
ATOM 311  C C   ? ALA A 1  40 ?  -5.008   6.283  -4.677 1.000 96.880 ? 40  ALA A C   1 
ATOM 312  C CB  ? ALA A 1  40 ?  -3.809   4.225  -5.453 1.000 96.880 ? 40  ALA A CB  1 
ATOM 313  O O   ? ALA A 1  40 ?  -6.192   6.027  -4.447 1.000 96.880 ? 40  ALA A O   1 
ATOM 314  N N   ? ALA A 1  41 ?  -4.597   7.411  -5.273 1.000 96.540 ? 41  ALA A N   1 
ATOM 315  C CA  ? ALA A 1  41 ?  -5.540   8.464  -5.638 1.000 96.540 ? 41  ALA A CA  1 
ATOM 316  C C   ? ALA A 1  41 ?  -6.487   7.996  -6.739 1.000 96.540 ? 41  ALA A C   1 
ATOM 317  C CB  ? ALA A 1  41 ?  -4.792   9.719  -6.081 1.000 96.540 ? 41  ALA A CB  1 
ATOM 318  O O   ? ALA A 1  41 ?  -7.632   8.447  -6.815 1.000 96.540 ? 41  ALA A O   1 
ATOM 319  N N   ? HIS A 1  42 ?  -6.022   7.112  -7.603 1.000 93.940 ? 42  HIS A N   1 
ATOM 320  C CA  ? HIS A 1  42 ?  -6.840   6.631  -8.710 1.000 93.940 ? 42  HIS A CA  1 
ATOM 321  C C   ? HIS A 1  42 ?  -7.936   5.691  -8.217 1.000 93.940 ? 42  HIS A C   1 
ATOM 322  C CB  ? HIS A 1  42 ?  -5.971   5.923  -9.751 1.000 93.940 ? 42  HIS A CB  1 
ATOM 323  O O   ? HIS A 1  42 ?  -8.813   5.295  -8.988 1.000 93.940 ? 42  HIS A O   1 
ATOM 324  C CG  ? HIS A 1  42 ?  -5.460   4.591  -9.301 1.000 93.940 ? 42  HIS A CG  1 
ATOM 325  C CD2 ? HIS A 1  42 ?  -6.057   3.376  -9.263 1.000 93.940 ? 42  HIS A CD2 1 
ATOM 326  N ND1 ? HIS A 1  42 ?  -4.185   4.409  -8.812 1.000 93.940 ? 42  HIS A ND1 1 
ATOM 327  C CE1 ? HIS A 1  42 ?  -4.019   3.137  -8.493 1.000 93.940 ? 42  HIS A CE1 1 
ATOM 328  N NE2 ? HIS A 1  42 ?  -5.140   2.488  -8.757 1.000 93.940 ? 42  HIS A NE2 1 
ATOM 329  N N   ? CYS A 1  43 ?  -7.949   5.441  -6.836 1.000 93.890 ? 43  CYS A N   1 
ATOM 330  C CA  ? CYS A 1  43 ?  -8.955   4.584  -6.217 1.000 93.890 ? 43  CYS A CA  1 
ATOM 331  C C   ? CYS A 1  43 ? -10.156   5.400  -5.755 1.000 93.890 ? 43  CYS A C   1 
ATOM 332  C CB  ? CYS A 1  43 ?  -8.357   3.824  -5.033 1.000 93.890 ? 43  CYS A CB  1 
ATOM 333  O O   ? CYS A 1  43 ? -11.118   4.847  -5.219 1.000 93.890 ? 43  CYS A O   1 
ATOM 334  S SG  ? CYS A 1  43 ?  -7.233   2.495  -5.515 1.000 93.890 ? 43  CYS A SG  1 
ATOM 335  N N   ? GLN A 1  44 ? -10.136   6.630  -5.932 1.000 93.570 ? 44  GLN A N   1 
ATOM 336  C CA  ? GLN A 1  44 ? -11.133   7.549  -5.393 1.000 93.570 ? 44  GLN A CA  1 
ATOM 337  C C   ? GLN A 1  44 ? -12.509   7.284  -5.997 1.000 93.570 ? 44  GLN A C   1 
ATOM 338  C CB  ? GLN A 1  44 ? -10.719   9.000  -5.647 1.000 93.570 ? 44  GLN A CB  1 
ATOM 339  O O   ? GLN A 1  44 ? -12.639   7.122  -7.212 1.000 93.570 ? 44  GLN A O   1 
ATOM 340  C CG  ? GLN A 1  44 ? -11.655  10.025  -5.022 1.000 93.570 ? 44  GLN A CG  1 
ATOM 341  C CD  ? GLN A 1  44 ? -11.172  11.451  -5.207 1.000 93.570 ? 44  GLN A CD  1 
ATOM 342  N NE2 ? GLN A 1  44 ? -11.939  12.408  -4.696 1.000 93.570 ? 44  GLN A NE2 1 
ATOM 343  O OE1 ? GLN A 1  44 ? -10.117  11.691  -5.804 1.000 93.570 ? 44  GLN A OE1 1 
ATOM 344  N N   ? LYS A 1  45 ? -13.495   7.202  -5.095 1.000 92.260 ? 45  LYS A N   1 
ATOM 345  C CA  ? LYS A 1  45 ? -14.908   7.086  -5.444 1.000 92.260 ? 45  LYS A CA  1 
ATOM 346  C C   ? LYS A 1  45 ? -15.767   7.996  -4.570 1.000 92.260 ? 45  LYS A C   1 
ATOM 347  C CB  ? LYS A 1  45 ? -15.377   5.637  -5.311 1.000 92.260 ? 45  LYS A CB  1 
ATOM 348  O O   ? LYS A 1  45 ? -15.295   8.519  -3.559 1.000 92.260 ? 45  LYS A O   1 
ATOM 349  C CG  ? LYS A 1  45 ? -14.618   4.657  -6.194 1.000 92.260 ? 45  LYS A CG  1 
ATOM 350  C CD  ? LYS A 1  45 ? -14.885   4.913  -7.672 1.000 92.260 ? 45  LYS A CD  1 
ATOM 351  C CE  ? LYS A 1  45 ? -14.152   3.912  -8.555 1.000 92.260 ? 45  LYS A CE  1 
ATOM 352  N NZ  ? LYS A 1  45 ? -14.297   4.243 -10.004 1.000 92.260 ? 45  LYS A NZ  1 
ATOM 353  N N   ? ARG A 1  46 ? -17.113   8.132  -4.953 1.000 86.800 ? 46  ARG A N   1 
ATOM 354  C CA  ? ARG A 1  46 ? -18.033   9.030  -4.262 1.000 86.800 ? 46  ARG A CA  1 
ATOM 355  C C   ? ARG A 1  46 ? -18.363   8.508  -2.867 1.000 86.800 ? 46  ARG A C   1 
ATOM 356  C CB  ? ARG A 1  46 ? -19.319   9.209  -5.072 1.000 86.800 ? 46  ARG A CB  1 
ATOM 357  O O   ? ARG A 1  46 ? -18.372   9.272  -1.900 1.000 86.800 ? 46  ARG A O   1 
ATOM 358  C CG  ? ARG A 1  46 ? -19.165  10.120  -6.279 1.000 86.800 ? 46  ARG A CG  1 
ATOM 359  C CD  ? ARG A 1  46 ? -20.481  10.302  -7.021 1.000 86.800 ? 46  ARG A CD  1 
ATOM 360  N NE  ? ARG A 1  46 ? -21.445  11.061  -6.230 1.000 86.800 ? 46  ARG A NE  1 
ATOM 361  N NH1 ? ARG A 1  46 ? -23.186  10.808  -7.729 1.000 86.800 ? 46  ARG A NH1 1 
ATOM 362  N NH2 ? ARG A 1  46 ? -23.499  11.989  -5.789 1.000 86.800 ? 46  ARG A NH2 1 
ATOM 363  C CZ  ? ARG A 1  46 ? -22.708  11.285  -6.585 1.000 86.800 ? 46  ARG A CZ  1 
ATOM 364  N N   ? LYS A 1  47 ? -18.621   7.178  -2.667 1.000 89.220 ? 47  LYS A N   1 
ATOM 365  C CA  ? LYS A 1  47 ? -18.956   6.530  -1.402 1.000 89.220 ? 47  LYS A CA  1 
ATOM 366  C C   ? LYS A 1  47 ? -18.116   5.274  -1.188 1.000 89.220 ? 47  LYS A C   1 
ATOM 367  C CB  ? LYS A 1  47 ? -20.444   6.180  -1.356 1.000 89.220 ? 47  LYS A CB  1 
ATOM 368  O O   ? LYS A 1  47 ? -18.245   4.301  -1.933 1.000 89.220 ? 47  LYS A O   1 
ATOM 369  C CG  ? LYS A 1  47 ? -21.363   7.390  -1.291 1.000 89.220 ? 47  LYS A CG  1 
ATOM 370  C CD  ? LYS A 1  47 ? -22.826   6.977  -1.198 1.000 89.220 ? 47  LYS A CD  1 
ATOM 371  C CE  ? LYS A 1  47 ? -23.752   8.186  -1.209 1.000 89.220 ? 47  LYS A CE  1 
ATOM 372  N NZ  ? LYS A 1  47 ? -25.188   7.785  -1.117 1.000 89.220 ? 47  LYS A NZ  1 
ATOM 373  N N   ? VAL A 1  48 ? -17.228   5.403  -0.119 1.000 93.100 ? 48  VAL A N   1 
ATOM 374  C CA  ? VAL A 1  48 ? -16.380   4.243   0.136 1.000 93.100 ? 48  VAL A CA  1 
ATOM 375  C C   ? VAL A 1  48 ? -16.428   3.885   1.620 1.000 93.100 ? 48  VAL A C   1 
ATOM 376  C CB  ? VAL A 1  48 ? -14.921   4.498  -0.304 1.000 93.100 ? 48  VAL A CB  1 
ATOM 377  O O   ? VAL A 1  48 ? -16.610   4.759   2.471 1.000 93.100 ? 48  VAL A O   1 
ATOM 378  C CG1 ? VAL A 1  48 ? -14.838   4.679  -1.819 1.000 93.100 ? 48  VAL A CG1 1 
ATOM 379  C CG2 ? VAL A 1  48 ? -14.353   5.720   0.415 1.000 93.100 ? 48  VAL A CG2 1 
ATOM 380  N N   ? SER A 1  49 ? -16.446   2.615   1.909 1.000 93.680 ? 49  SER A N   1 
ATOM 381  C CA  ? SER A 1  49 ? -16.214   2.084   3.248 1.000 93.680 ? 49  SER A CA  1 
ATOM 382  C C   ? SER A 1  49 ? -14.874   1.361   3.331 1.000 93.680 ? 49  SER A C   1 
ATOM 383  C CB  ? SER A 1  49 ? -17.342   1.133   3.651 1.000 93.680 ? 49  SER A CB  1 
ATOM 384  O O   ? SER A 1  49 ? -14.370   0.859   2.324 1.000 93.680 ? 49  SER A O   1 
ATOM 385  O OG  ? SER A 1  49 ? -17.394   0.017   2.780 1.000 93.680 ? 49  SER A OG  1 
ATOM 386  N N   ? VAL A 1  50 ? -14.287   1.477   4.554 1.000 95.870 ? 50  VAL A N   1 
ATOM 387  C CA  ? VAL A 1  50 ? -13.008   0.808   4.767 1.000 95.870 ? 50  VAL A CA  1 
ATOM 388  C C   ? VAL A 1  50 ? -13.185  -0.343   5.755 1.000 95.870 ? 50  VAL A C   1 
ATOM 389  C CB  ? VAL A 1  50 ? -11.933   1.791   5.282 1.000 95.870 ? 50  VAL A CB  1 
ATOM 390  O O   ? VAL A 1  50 ? -13.877  -0.201   6.766 1.000 95.870 ? 50  VAL A O   1 
ATOM 391  C CG1 ? VAL A 1  50 ? -11.676   2.895   4.258 1.000 95.870 ? 50  VAL A CG1 1 
ATOM 392  C CG2 ? VAL A 1  50 ? -12.355   2.389   6.623 1.000 95.870 ? 50  VAL A CG2 1 
ATOM 393  N N   ? LEU A 1  51 ? -12.665  -1.492   5.389 1.000 96.360 ? 51  LEU A N   1 
ATOM 394  C CA  ? LEU A 1  51 ? -12.653  -2.647   6.280 1.000 96.360 ? 51  LEU A CA  1 
ATOM 395  C C   ? LEU A 1  51 ? -11.237  -2.945   6.763 1.000 96.360 ? 51  LEU A C   1 
ATOM 396  C CB  ? LEU A 1  51 ? -13.233  -3.875   5.574 1.000 96.360 ? 51  LEU A CB  1 
ATOM 397  O O   ? LEU A 1  51 ? -10.316  -3.078   5.955 1.000 96.360 ? 51  LEU A O   1 
ATOM 398  C CG  ? LEU A 1  51 ? -14.721  -3.816   5.224 1.000 96.360 ? 51  LEU A CG  1 
ATOM 399  C CD1 ? LEU A 1  51 ? -15.171  -5.132   4.600 1.000 96.360 ? 51  LEU A CD1 1 
ATOM 400  C CD2 ? LEU A 1  51 ? -15.549  -3.495   6.463 1.000 96.360 ? 51  LEU A CD2 1 
ATOM 401  N N   ? LEU A 1  52 ? -11.062  -3.015   8.118 1.000 97.170 ? 52  LEU A N   1 
ATOM 402  C CA  ? LEU A 1  52 ?  -9.788  -3.307   8.765 1.000 97.170 ? 52  LEU A CA  1 
ATOM 403  C C   ? LEU A 1  52 ?  -9.829  -4.666   9.456 1.000 97.170 ? 52  LEU A C   1 
ATOM 404  C CB  ? LEU A 1  52 ?  -9.440  -2.216   9.781 1.000 97.170 ? 52  LEU A CB  1 
ATOM 405  O O   ? LEU A 1  52 ? -10.898  -5.130   9.860 1.000 97.170 ? 52  LEU A O   1 
ATOM 406  C CG  ? LEU A 1  52 ?  -9.389  -0.784   9.247 1.000 97.170 ? 52  LEU A CG  1 
ATOM 407  C CD1 ? LEU A 1  52 ? -10.671  -0.039   9.603 1.000 97.170 ? 52  LEU A CD1 1 
ATOM 408  C CD2 ? LEU A 1  52 ?  -8.169  -0.051   9.796 1.000 97.170 ? 52  LEU A CD2 1 
ATOM 409  N N   ? GLY A 1  53 ?  -8.645  -5.323   9.510 1.000 95.900 ? 53  GLY A N   1 
ATOM 410  C CA  ? GLY A 1  53 ?  -8.523  -6.529  10.314 1.000 95.900 ? 53  GLY A CA  1 
ATOM 411  C C   ? GLY A 1  53 ?  -9.045  -7.769   9.612 1.000 95.900 ? 53  GLY A C   1 
ATOM 412  O O   ? GLY A 1  53 ?  -9.348  -8.773  10.259 1.000 95.900 ? 53  GLY A O   1 
ATOM 413  N N   ? LYS A 1  54 ?  -9.176  -7.662   8.179 1.000 94.730 ? 54  LYS A N   1 
ATOM 414  C CA  ? LYS A 1  54 ?  -9.692  -8.784   7.401 1.000 94.730 ? 54  LYS A CA  1 
ATOM 415  C C   ? LYS A 1  54 ?  -8.557  -9.663   6.884 1.000 94.730 ? 54  LYS A C   1 
ATOM 416  C CB  ? LYS A 1  54 ? -10.539  -8.280   6.231 1.000 94.730 ? 54  LYS A CB  1 
ATOM 417  O O   ? LYS A 1  54 ?  -7.548  -9.156   6.389 1.000 94.730 ? 54  LYS A O   1 
ATOM 418  C CG  ? LYS A 1  54 ? -11.791  -7.526   6.653 1.000 94.730 ? 54  LYS A CG  1 
ATOM 419  C CD  ? LYS A 1  54 ? -12.820  -8.458   7.279 1.000 94.730 ? 54  LYS A CD  1 
ATOM 420  C CE  ? LYS A 1  54 ? -13.455  -9.372   6.240 1.000 94.730 ? 54  LYS A CE  1 
ATOM 421  N NZ  ? LYS A 1  54 ? -13.844 -10.690   6.825 1.000 94.730 ? 54  LYS A NZ  1 
ATOM 422  N N   ? HIS A 1  55 ?  -8.711 -10.977   7.033 1.000 94.990 ? 55  HIS A N   1 
ATOM 423  C CA  ? HIS A 1  55 ?  -7.919 -11.962   6.306 1.000 94.990 ? 55  HIS A CA  1 
ATOM 424  C C   ? HIS A 1  55 ?  -8.723 -12.588   5.172 1.000 94.990 ? 55  HIS A C   1 
ATOM 425  C CB  ? HIS A 1  55 ?  -7.415 -13.051   7.256 1.000 94.990 ? 55  HIS A CB  1 
ATOM 426  O O   ? HIS A 1  55 ?  -8.199 -12.797   4.076 1.000 94.990 ? 55  HIS A O   1 
ATOM 427  C CG  ? HIS A 1  55 ?  -6.706 -14.170   6.563 1.000 94.990 ? 55  HIS A CG  1 
ATOM 428  C CD2 ? HIS A 1  55 ?  -7.074 -15.454   6.342 1.000 94.990 ? 55  HIS A CD2 1 
ATOM 429  N ND1 ? HIS A 1  55 ?  -5.454 -14.026   6.004 1.000 94.990 ? 55  HIS A ND1 1 
ATOM 430  C CE1 ? HIS A 1  55 ?  -5.083 -15.176   5.467 1.000 94.990 ? 55  HIS A CE1 1 
ATOM 431  N NE2 ? HIS A 1  55 ?  -6.048 -16.059   5.659 1.000 94.990 ? 55  HIS A NE2 1 
ATOM 432  N N   ? ASN A 1  56 ?  -9.962 -12.958   5.447 1.000 94.450 ? 56  ASN A N   1 
ATOM 433  C CA  ? ASN A 1  56 ? -10.943 -13.492   4.508 1.000 94.450 ? 56  ASN A CA  1 
ATOM 434  C C   ? ASN A 1  56 ? -12.153 -12.570   4.378 1.000 94.450 ? 56  ASN A C   1 
ATOM 435  C CB  ? ASN A 1  56 ? -11.386 -14.893   4.934 1.000 94.450 ? 56  ASN A CB  1 
ATOM 436  O O   ? ASN A 1  56 ? -12.850 -12.312   5.361 1.000 94.450 ? 56  ASN A O   1 
ATOM 437  C CG  ? ASN A 1  56 ? -12.246 -15.576   3.889 1.000 94.450 ? 56  ASN A CG  1 
ATOM 438  N ND2 ? ASN A 1  56 ? -11.933 -16.833   3.593 1.000 94.450 ? 56  ASN A ND2 1 
ATOM 439  O OD1 ? ASN A 1  56 ? -13.182 -14.980   3.350 1.000 94.450 ? 56  ASN A OD1 1 
ATOM 440  N N   ? LEU A 1  57 ? -12.416 -12.109   3.122 1.000 92.490 ? 57  LEU A N   1 
ATOM 441  C CA  ? LEU A 1  57 ? -13.430 -11.085   2.893 1.000 92.490 ? 57  LEU A CA  1 
ATOM 442  C C   ? LEU A 1  57 ? -14.832 -11.659   3.071 1.000 92.490 ? 57  LEU A C   1 
ATOM 443  C CB  ? LEU A 1  57 ? -13.284 -10.490   1.490 1.000 92.490 ? 57  LEU A CB  1 
ATOM 444  O O   ? LEU A 1  57 ? -15.792 -10.913   3.276 1.000 92.490 ? 57  LEU A O   1 
ATOM 445  C CG  ? LEU A 1  57 ? -12.035  -9.644   1.239 1.000 92.490 ? 57  LEU A CG  1 
ATOM 446  C CD1 ? LEU A 1  57 ? -11.971  -9.213  -0.222 1.000 92.490 ? 57  LEU A CD1 1 
ATOM 447  C CD2 ? LEU A 1  57 ? -12.016  -8.430   2.162 1.000 92.490 ? 57  LEU A CD2 1 
ATOM 448  N N   ? GLU A 1  58 ? -15.045 -12.987   3.209 1.000 91.680 ? 58  GLU A N   1 
ATOM 449  C CA  ? GLU A 1  58 ? -16.362 -13.613   3.273 1.000 91.680 ? 58  GLU A CA  1 
ATOM 450  C C   ? GLU A 1  58 ? -16.668 -14.114   4.681 1.000 91.680 ? 58  GLU A C   1 
ATOM 451  C CB  ? GLU A 1  58 ? -16.459 -14.767   2.271 1.000 91.680 ? 58  GLU A CB  1 
ATOM 452  O O   ? GLU A 1  58 ? -17.826 -14.374   5.016 1.000 91.680 ? 58  GLU A O   1 
ATOM 453  C CG  ? GLU A 1  58 ? -16.401 -14.325   0.816 1.000 91.680 ? 58  GLU A CG  1 
ATOM 454  C CD  ? GLU A 1  58 ? -17.605 -13.499   0.392 1.000 91.680 ? 58  GLU A CD  1 
ATOM 455  O OE1 ? GLU A 1  58 ? -17.438 -12.542  -0.397 1.000 91.680 ? 58  GLU A OE1 1 
ATOM 456  O OE2 ? GLU A 1  58 ? -18.726 -13.812   0.854 1.000 91.680 ? 58  GLU A OE2 1 
ATOM 457  N N   ? GLU A 1  59 ? -15.569 -14.162   5.507 1.000 92.320 ? 59  GLU A N   1 
ATOM 458  C CA  ? GLU A 1  59 ? -15.732 -14.737   6.838 1.000 92.320 ? 59  GLU A CA  1 
ATOM 459  C C   ? GLU A 1  59 ? -15.562 -13.677   7.922 1.000 92.320 ? 59  GLU A C   1 
ATOM 460  C CB  ? GLU A 1  59 ? -14.736 -15.878   7.057 1.000 92.320 ? 59  GLU A CB  1 
ATOM 461  O O   ? GLU A 1  59 ? -14.730 -12.777   7.792 1.000 92.320 ? 59  GLU A O   1 
ATOM 462  C CG  ? GLU A 1  59 ? -14.937 -17.059   6.118 1.000 92.320 ? 59  GLU A CG  1 
ATOM 463  C CD  ? GLU A 1  59 ? -13.991 -18.216   6.398 1.000 92.320 ? 59  GLU A CD  1 
ATOM 464  O OE1 ? GLU A 1  59 ? -13.977 -19.193   5.615 1.000 92.320 ? 59  GLU A OE1 1 
ATOM 465  O OE2 ? GLU A 1  59 ? -13.258 -18.146   7.410 1.000 92.320 ? 59  GLU A OE2 1 
ATOM 466  N N   ? ARG A 1  60 ? -16.330 -13.821   8.987 1.000 90.800 ? 60  ARG A N   1 
ATOM 467  C CA  ? ARG A 1  60 ? -16.120 -13.019  10.189 1.000 90.800 ? 60  ARG A CA  1 
ATOM 468  C C   ? ARG A 1  60 ? -15.032 -13.626  11.068 1.000 90.800 ? 60  ARG A C   1 
ATOM 469  C CB  ? ARG A 1  60 ? -17.422 -12.887  10.981 1.000 90.800 ? 60  ARG A CB  1 
ATOM 470  O O   ? ARG A 1  60 ? -15.145 -14.775  11.500 1.000 90.800 ? 60  ARG A O   1 
ATOM 471  C CG  ? ARG A 1  60 ? -18.455 -11.986  10.324 1.000 90.800 ? 60  ARG A CG  1 
ATOM 472  C CD  ? ARG A 1  60 ? -19.677 -11.789  11.210 1.000 90.800 ? 60  ARG A CD  1 
ATOM 473  N NE  ? ARG A 1  60 ? -20.594 -10.799  10.651 1.000 90.800 ? 60  ARG A NE  1 
ATOM 474  N NH1 ? ARG A 1  60 ? -21.858 -10.582  12.573 1.000 90.800 ? 60  ARG A NH1 1 
ATOM 475  N NH2 ? ARG A 1  60 ? -22.381  -9.357  10.707 1.000 90.800 ? 60  ARG A NH2 1 
ATOM 476  C CZ  ? ARG A 1  60 ? -21.609 -10.248  11.312 1.000 90.800 ? 60  ARG A CZ  1 
ATOM 477  N N   ? GLU A 1  61 ? -13.898 -12.843  11.316 1.000 88.370 ? 61  GLU A N   1 
ATOM 478  C CA  ? GLU A 1  61 ? -12.700 -13.420  11.919 1.000 88.370 ? 61  GLU A CA  1 
ATOM 479  C C   ? GLU A 1  61 ? -12.371 -12.744  13.247 1.000 88.370 ? 61  GLU A C   1 
ATOM 480  C CB  ? GLU A 1  61 ? -11.510 -13.311  10.964 1.000 88.370 ? 61  GLU A CB  1 
ATOM 481  O O   ? GLU A 1  61 ? -11.363 -13.065  13.880 1.000 88.370 ? 61  GLU A O   1 
ATOM 482  C CG  ? GLU A 1  61 ? -11.703 -14.059   9.652 1.000 88.370 ? 61  GLU A CG  1 
ATOM 483  C CD  ? GLU A 1  61 ? -10.627 -13.751   8.622 1.000 88.370 ? 61  GLU A CD  1 
ATOM 484  O OE1 ? GLU A 1  61 ?  -9.911 -14.685   8.195 1.000 88.370 ? 61  GLU A OE1 1 
ATOM 485  O OE2 ? GLU A 1  61 ? -10.500 -12.567   8.240 1.000 88.370 ? 61  GLU A OE2 1 
ATOM 486  N N   ? GLY A 1  62 ? -13.356 -11.724  13.812 1.000 89.730 ? 62  GLY A N   1 
ATOM 487  C CA  ? GLY A 1  62 ? -13.259 -11.182  15.157 1.000 89.730 ? 62  GLY A CA  1 
ATOM 488  C C   ? GLY A 1  62 ? -12.705  -9.770  15.193 1.000 89.730 ? 62  GLY A C   1 
ATOM 489  O O   ? GLY A 1  62 ? -13.347  -8.858  15.718 1.000 89.730 ? 62  GLY A O   1 
ATOM 490  N N   ? PRO A 1  63 ? -11.382  -9.532  14.663 1.000 89.300 ? 63  PRO A N   1 
ATOM 491  C CA  ? PRO A 1  63 ? -10.697  -8.244  14.793 1.000 89.300 ? 63  PRO A CA  1 
ATOM 492  C C   ? PRO A 1  63 ? -11.152  -7.225  13.751 1.000 89.300 ? 63  PRO A C   1 
ATOM 493  C CB  ? PRO A 1  63 ?  -9.223  -8.607  14.594 1.000 89.300 ? 63  PRO A CB  1 
ATOM 494  O O   ? PRO A 1  63 ? -10.672  -6.089  13.743 1.000 89.300 ? 63  PRO A O   1 
ATOM 495  C CG  ? PRO A 1  63 ?  -9.242  -9.805  13.701 1.000 89.300 ? 63  PRO A CG  1 
ATOM 496  C CD  ? PRO A 1  63 ? -10.487 -10.595  13.988 1.000 89.300 ? 63  PRO A CD  1 
ATOM 497  N N   ? GLU A 1  64 ? -12.184  -7.564  12.986 1.000 93.750 ? 64  GLU A N   1 
ATOM 498  C CA  ? GLU A 1  64 ? -12.628  -6.754  11.855 1.000 93.750 ? 64  GLU A CA  1 
ATOM 499  C C   ? GLU A 1  64 ? -13.398  -5.523  12.327 1.000 93.750 ? 64  GLU A C   1 
ATOM 500  C CB  ? GLU A 1  64 ? -13.495  -7.585  10.906 1.000 93.750 ? 64  GLU A CB  1 
ATOM 501  O O   ? GLU A 1  64 ? -14.169  -5.597  13.286 1.000 93.750 ? 64  GLU A O   1 
ATOM 502  C CG  ? GLU A 1  64 ? -12.824  -8.860  10.418 1.000 93.750 ? 64  GLU A CG  1 
ATOM 503  C CD  ? GLU A 1  64 ? -13.774 -10.045  10.339 1.000 93.750 ? 64  GLU A CD  1 
ATOM 504  O OE1 ? GLU A 1  64 ? -13.363 -11.121   9.847 1.000 93.750 ? 64  GLU A OE1 1 
ATOM 505  O OE2 ? GLU A 1  64 ? -14.939  -9.896  10.771 1.000 93.750 ? 64  GLU A OE2 1 
ATOM 506  N N   ? GLN A 1  65 ? -13.153  -4.411  11.625 1.000 95.680 ? 65  GLN A N   1 
ATOM 507  C CA  ? GLN A 1  65 ? -13.820  -3.135  11.857 1.000 95.680 ? 65  GLN A CA  1 
ATOM 508  C C   ? GLN A 1  65 ? -14.162  -2.445  10.540 1.000 95.680 ? 65  GLN A C   1 
ATOM 509  C CB  ? GLN A 1  65 ? -12.946  -2.220  12.717 1.000 95.680 ? 65  GLN A CB  1 
ATOM 510  O O   ? GLN A 1  65 ? -13.324  -2.364   9.639 1.000 95.680 ? 65  GLN A O   1 
ATOM 511  C CG  ? GLN A 1  65 ? -12.176  -2.953  13.807 1.000 95.680 ? 65  GLN A CG  1 
ATOM 512  C CD  ? GLN A 1  65 ? -11.239  -2.041  14.578 1.000 95.680 ? 65  GLN A CD  1 
ATOM 513  N NE2 ? GLN A 1  65 ? -10.204  -2.623  15.175 1.000 95.680 ? 65  GLN A NE2 1 
ATOM 514  O OE1 ? GLN A 1  65 ? -11.443  -0.824  14.635 1.000 95.680 ? 65  GLN A OE1 1 
ATOM 515  N N   ? SER A 1  66 ? -15.474  -2.111  10.496 1.000 95.580 ? 66  SER A N   1 
ATOM 516  C CA  ? SER A 1  66 ? -15.904  -1.276   9.379 1.000 95.580 ? 66  SER A CA  1 
ATOM 517  C C   ? SER A 1  66 ? -15.967   0.194   9.780 1.000 95.580 ? 66  SER A C   1 
ATOM 518  C CB  ? SER A 1  66 ? -17.270  -1.732   8.864 1.000 95.580 ? 66  SER A CB  1 
ATOM 519  O O   ? SER A 1  66 ? -16.533   0.535  10.821 1.000 95.580 ? 66  SER A O   1 
ATOM 520  O OG  ? SER A 1  66 ? -17.663  -0.969   7.736 1.000 95.580 ? 66  SER A OG  1 
ATOM 521  N N   ? ARG A 1  67 ? -15.253   0.999   8.949 1.000 95.600 ? 67  ARG A N   1 
ATOM 522  C CA  ? ARG A 1  67 ? -15.225   2.431   9.227 1.000 95.600 ? 67  ARG A CA  1 
ATOM 523  C C   ? ARG A 1  67 ? -15.772   3.228   8.048 1.000 95.600 ? 67  ARG A C   1 
ATOM 524  C CB  ? ARG A 1  67 ? -13.801   2.888   9.552 1.000 95.600 ? 67  ARG A CB  1 
ATOM 525  O O   ? ARG A 1  67 ? -15.516   2.890   6.890 1.000 95.600 ? 67  ARG A O   1 
ATOM 526  C CG  ? ARG A 1  67 ? -13.218   2.245  10.800 1.000 95.600 ? 67  ARG A CG  1 
ATOM 527  C CD  ? ARG A 1  67 ? -13.915   2.731  12.063 1.000 95.600 ? 67  ARG A CD  1 
ATOM 528  N NE  ? ARG A 1  67 ? -13.257   2.234  13.268 1.000 95.600 ? 67  ARG A NE  1 
ATOM 529  N NH1 ? ARG A 1  67 ? -14.470   0.270  13.369 1.000 95.600 ? 67  ARG A NH1 1 
ATOM 530  N NH2 ? ARG A 1  67 ? -12.875   0.721  14.953 1.000 95.600 ? 67  ARG A NH2 1 
ATOM 531  C CZ  ? ARG A 1  67 ? -13.535   1.076  13.861 1.000 95.600 ? 67  ARG A CZ  1 
ATOM 532  N N   ? GLN A 1  68 ? -16.551   4.304   8.383 1.000 95.100 ? 68  GLN A N   1 
ATOM 533  C CA  ? GLN A 1  68 ? -16.928   5.270   7.356 1.000 95.100 ? 68  GLN A CA  1 
ATOM 534  C C   ? GLN A 1  68 ? -15.820   6.296   7.134 1.000 95.100 ? 68  GLN A C   1 
ATOM 535  C CB  ? GLN A 1  68 ? -18.230   5.977   7.736 1.000 95.100 ? 68  GLN A CB  1 
ATOM 536  O O   ? GLN A 1  68 ? -15.041   6.584   8.045 1.000 95.100 ? 68  GLN A O   1 
ATOM 537  C CG  ? GLN A 1  68 ? -19.427   5.042   7.846 1.000 95.100 ? 68  GLN A CG  1 
ATOM 538  C CD  ? GLN A 1  68 ? -19.860   4.482   6.504 1.000 95.100 ? 68  GLN A CD  1 
ATOM 539  N NE2 ? GLN A 1  68 ? -20.227   3.205   6.485 1.000 95.100 ? 68  GLN A NE2 1 
ATOM 540  O OE1 ? GLN A 1  68 ? -19.867   5.192   5.493 1.000 95.100 ? 68  GLN A OE1 1 
ATOM 541  N N   ? VAL A 1  69 ? -15.832   6.780   5.857 1.000 95.220 ? 69  VAL A N   1 
ATOM 542  C CA  ? VAL A 1  69 ? -14.805   7.743   5.472 1.000 95.220 ? 69  VAL A CA  1 
ATOM 543  C C   ? VAL A 1  69 ? -15.327   9.163   5.675 1.000 95.220 ? 69  VAL A C   1 
ATOM 544  C CB  ? VAL A 1  69 ? -14.361   7.543   4.006 1.000 95.220 ? 69  VAL A CB  1 
ATOM 545  O O   ? VAL A 1  69 ? -16.422   9.501   5.217 1.000 95.220 ? 69  VAL A O   1 
ATOM 546  C CG1 ? VAL A 1  69 ? -13.432   8.672   3.564 1.000 95.220 ? 69  VAL A CG1 1 
ATOM 547  C CG2 ? VAL A 1  69 ? -13.677   6.187   3.836 1.000 95.220 ? 69  VAL A CG2 1 
ATOM 548  N N   ? ALA A 1  70 ? -14.571  10.011   6.469 1.000 95.220 ? 70  ALA A N   1 
ATOM 549  C CA  ? ALA A 1  70 ? -14.927  11.403   6.730 1.000 95.220 ? 70  ALA A CA  1 
ATOM 550  C C   ? ALA A 1  70 ? -14.444  12.314   5.605 1.000 95.220 ? 70  ALA A C   1 
ATOM 551  C CB  ? ALA A 1  70 ? -14.346  11.859   8.067 1.000 95.220 ? 70  ALA A CB  1 
ATOM 552  O O   ? ALA A 1  70 ? -15.150  13.241   5.201 1.000 95.220 ? 70  ALA A O   1 
ATOM 553  N N   ? LEU A 1  71 ? -13.190  11.985   5.146 1.000 94.540 ? 71  LEU A N   1 
ATOM 554  C CA  ? LEU A 1  71 ? -12.534  12.862   4.181 1.000 94.540 ? 71  LEU A CA  1 
ATOM 555  C C   ? LEU A 1  71 ? -11.508  12.091   3.357 1.000 94.540 ? 71  LEU A C   1 
ATOM 556  C CB  ? LEU A 1  71 ? -11.855  14.033   4.896 1.000 94.540 ? 71  LEU A CB  1 
ATOM 557  O O   ? LEU A 1  71 ? -10.802  11.229   3.885 1.000 94.540 ? 71  LEU A O   1 
ATOM 558  C CG  ? LEU A 1  71 ? -10.946  14.916   4.039 1.000 94.540 ? 71  LEU A CG  1 
ATOM 559  C CD1 ? LEU A 1  71 ? -11.778  15.758   3.078 1.000 94.540 ? 71  LEU A CD1 1 
ATOM 560  C CD2 ? LEU A 1  71 ? -10.077  15.805   4.922 1.000 94.540 ? 71  LEU A CD2 1 
ATOM 561  N N   ? SER A 1  72 ? -11.483  12.428   2.063 1.000 95.990 ? 72  SER A N   1 
ATOM 562  C CA  ? SER A 1  72 ? -10.443  11.929   1.170 1.000 95.990 ? 72  SER A CA  1 
ATOM 563  C C   ? SER A 1  72 ?  -9.607  13.071   0.601 1.000 95.990 ? 72  SER A C   1 
ATOM 564  C CB  ? SER A 1  72 ? -11.059  11.119   0.028 1.000 95.990 ? 72  SER A CB  1 
ATOM 565  O O   ? SER A 1  72 ? -10.152  14.041   0.071 1.000 95.990 ? 72  SER A O   1 
ATOM 566  O OG  ? SER A 1  72 ? -11.773  10.003   0.531 1.000 95.990 ? 72  SER A OG  1 
ATOM 567  N N   ? VAL A 1  73 ?  -8.301  12.935   0.744 1.000 96.630 ? 73  VAL A N   1 
ATOM 568  C CA  ? VAL A 1  73 ?  -7.393  13.992   0.313 1.000 96.630 ? 73  VAL A CA  1 
ATOM 569  C C   ? VAL A 1  73 ?  -6.413  13.443  -0.721 1.000 96.630 ? 73  VAL A C   1 
ATOM 570  C CB  ? VAL A 1  73 ?  -6.623  14.601   1.507 1.000 96.630 ? 73  VAL A CB  1 
ATOM 571  O O   ? VAL A 1  73 ?  -5.382  12.867  -0.364 1.000 96.630 ? 73  VAL A O   1 
ATOM 572  C CG1 ? VAL A 1  73 ?  -5.809  15.815   1.062 1.000 96.630 ? 73  VAL A CG1 1 
ATOM 573  C CG2 ? VAL A 1  73 ?  -7.590  14.982   2.627 1.000 96.630 ? 73  VAL A CG2 1 
ATOM 574  N N   ? PRO A 1  74 ?  -6.776  13.562  -2.075 1.000 96.520 ? 74  PRO A N   1 
ATOM 575  C CA  ? PRO A 1  74 ?  -5.779  13.157  -3.068 1.000 96.520 ? 74  PRO A CA  1 
ATOM 576  C C   ? PRO A 1  74 ?  -4.591  14.115  -3.137 1.000 96.520 ? 74  PRO A C   1 
ATOM 577  C CB  ? PRO A 1  74 ?  -6.565  13.167  -4.382 1.000 96.520 ? 74  PRO A CB  1 
ATOM 578  O O   ? PRO A 1  74 ?  -4.738  15.306  -2.854 1.000 96.520 ? 74  PRO A O   1 
ATOM 579  C CG  ? PRO A 1  74 ?  -7.675  14.142  -4.154 1.000 96.520 ? 74  PRO A CG  1 
ATOM 580  C CD  ? PRO A 1  74 ?  -8.030  14.129  -2.695 1.000 96.520 ? 74  PRO A CD  1 
ATOM 581  N N   ? HIS A 1  75 ?  -3.472  13.530  -3.372 1.000 96.860 ? 75  HIS A N   1 
ATOM 582  C CA  ? HIS A 1  75 ?  -2.342  14.432  -3.569 1.000 96.860 ? 75  HIS A CA  1 
ATOM 583  C C   ? HIS A 1  75 ?  -2.687  15.538  -4.561 1.000 96.860 ? 75  HIS A C   1 
ATOM 584  C CB  ? HIS A 1  75 ?  -1.116  13.656  -4.053 1.000 96.860 ? 75  HIS A CB  1 
ATOM 585  O O   ? HIS A 1  75 ?  -3.249  15.270  -5.625 1.000 96.860 ? 75  HIS A O   1 
ATOM 586  C CG  ? HIS A 1  75 ?   0.164  14.420  -3.928 1.000 96.860 ? 75  HIS A CG  1 
ATOM 587  C CD2 ? HIS A 1  75 ?   1.178  14.316  -3.037 1.000 96.860 ? 75  HIS A CD2 1 
ATOM 588  N ND1 ? HIS A 1  75 ?   0.512  15.435  -4.793 1.000 96.860 ? 75  HIS A ND1 1 
ATOM 589  C CE1 ? HIS A 1  75 ?   1.689  15.923  -4.438 1.000 96.860 ? 75  HIS A CE1 1 
ATOM 590  N NE2 ? HIS A 1  75 ?   2.114  15.262  -3.375 1.000 96.860 ? 75  HIS A NE2 1 
ATOM 591  N N   ? PRO A 1  76 ?  -2.345  16.821  -4.283 1.000 94.900 ? 76  PRO A N   1 
ATOM 592  C CA  ? PRO A 1  76 ?  -2.758  17.977  -5.083 1.000 94.900 ? 76  PRO A CA  1 
ATOM 593  C C   ? PRO A 1  76 ?  -2.207  17.936  -6.506 1.000 94.900 ? 76  PRO A C   1 
ATOM 594  C CB  ? PRO A 1  76 ?  -2.183  19.165  -4.308 1.000 94.900 ? 76  PRO A CB  1 
ATOM 595  O O   ? PRO A 1  76 ?  -2.790  18.533  -7.415 1.000 94.900 ? 76  PRO A O   1 
ATOM 596  C CG  ? PRO A 1  76 ?  -1.987  18.655  -2.917 1.000 94.900 ? 76  PRO A CG  1 
ATOM 597  C CD  ? PRO A 1  76 ?  -1.776  17.170  -2.978 1.000 94.900 ? 76  PRO A CD  1 
ATOM 598  N N   ? CYS A 1  77 ?  -1.109  17.231  -6.658 1.000 94.220 ? 77  CYS A N   1 
ATOM 599  C CA  ? CYS A 1  77 ?  -0.477  17.218  -7.972 1.000 94.220 ? 77  CYS A CA  1 
ATOM 600  C C   ? CYS A 1  77 ?  -0.906  15.994  -8.773 1.000 94.220 ? 77  CYS A C   1 
ATOM 601  C CB  ? CYS A 1  77 ?   1.045  17.240  -7.834 1.000 94.220 ? 77  CYS A CB  1 
ATOM 602  O O   ? CYS A 1  77 ?  -0.437  15.784  -9.893 1.000 94.220 ? 77  CYS A O   1 
ATOM 603  S SG  ? CYS A 1  77 ?   1.696  18.802  -7.201 1.000 94.220 ? 77  CYS A SG  1 
ATOM 604  N N   ? TYR A 1  78 ?  -1.824  15.132  -8.197 1.000 93.980 ? 78  TYR A N   1 
ATOM 605  C CA  ? TYR A 1  78 ?  -2.329  13.980  -8.936 1.000 93.980 ? 78  TYR A CA  1 
ATOM 606  C C   ? TYR A 1  78 ?  -3.276  14.418 -10.047 1.000 93.980 ? 78  TYR A C   1 
ATOM 607  C CB  ? TYR A 1  78 ?  -3.045  13.008  -7.993 1.000 93.980 ? 78  TYR A CB  1 
ATOM 608  O O   ? TYR A 1  78 ?  -4.224  15.168  -9.803 1.000 93.980 ? 78  TYR A O   1 
ATOM 609  C CG  ? TYR A 1  78 ?  -3.684  11.837  -8.700 1.000 93.980 ? 78  TYR A CG  1 
ATOM 610  C CD1 ? TYR A 1  78 ?  -5.070  11.703  -8.752 1.000 93.980 ? 78  TYR A CD1 1 
ATOM 611  C CD2 ? TYR A 1  78 ?  -2.905  10.863  -9.314 1.000 93.980 ? 78  TYR A CD2 1 
ATOM 612  C CE1 ? TYR A 1  78 ?  -5.663  10.625  -9.401 1.000 93.980 ? 78  TYR A CE1 1 
ATOM 613  C CE2 ? TYR A 1  78 ?  -3.487   9.781  -9.965 1.000 93.980 ? 78  TYR A CE2 1 
ATOM 614  O OH  ? TYR A 1  78 ?  -5.448   8.602 -10.647 1.000 93.980 ? 78  TYR A OH  1 
ATOM 615  C CZ  ? TYR A 1  78 ?  -4.865   9.671 -10.004 1.000 93.980 ? 78  TYR A CZ  1 
ATOM 616  N N   ? ARG A 1  79 ?  -2.985  14.065 -11.312 1.000 87.070 ? 79  ARG A N   1 
ATOM 617  C CA  ? ARG A 1  79 ?  -3.828  14.283 -12.482 1.000 87.070 ? 79  ARG A CA  1 
ATOM 618  C C   ? ARG A 1  79 ?  -4.147  12.966 -13.182 1.000 87.070 ? 79  ARG A C   1 
ATOM 619  C CB  ? ARG A 1  79 ?  -3.152  15.245 -13.461 1.000 87.070 ? 79  ARG A CB  1 
ATOM 620  O O   ? ARG A 1  79 ?  -3.266  12.122 -13.357 1.000 87.070 ? 79  ARG A O   1 
ATOM 621  C CG  ? ARG A 1  79 ?  -2.897  16.630 -12.887 1.000 87.070 ? 79  ARG A CG  1 
ATOM 622  C CD  ? ARG A 1  79 ?  -2.386  17.595 -13.947 1.000 87.070 ? 79  ARG A CD  1 
ATOM 623  N NE  ? ARG A 1  79 ?  -2.204  18.940 -13.409 1.000 87.070 ? 79  ARG A NE  1 
ATOM 624  N NH1 ? ARG A 1  79 ?  -1.713  19.913 -15.446 1.000 87.070 ? 79  ARG A NH1 1 
ATOM 625  N NH2 ? ARG A 1  79 ?  -1.746  21.187 -13.541 1.000 87.070 ? 79  ARG A NH2 1 
ATOM 626  C CZ  ? ARG A 1  79 ?  -1.888  20.010 -14.133 1.000 87.070 ? 79  ARG A CZ  1 
ATOM 627  N N   ? HIS A 1  80 ?  -5.412  12.855 -13.560 1.000 78.370 ? 80  HIS A N   1 
ATOM 628  C CA  ? HIS A 1  80 ?  -5.885  11.650 -14.231 1.000 78.370 ? 80  HIS A CA  1 
ATOM 629  C C   ? HIS A 1  80 ?  -5.155  11.433 -15.553 1.000 78.370 ? 80  HIS A C   1 
ATOM 630  C CB  ? HIS A 1  80 ?  -7.394  11.726 -14.471 1.000 78.370 ? 80  HIS A CB  1 
ATOM 631  O O   ? HIS A 1  80 ?  -4.852  12.394 -16.264 1.000 78.370 ? 80  HIS A O   1 
ATOM 632  C CG  ? HIS A 1  80 ?  -8.205  11.630 -13.218 1.000 78.370 ? 80  HIS A CG  1 
ATOM 633  C CD2 ? HIS A 1  80 ?  -8.903  12.569 -12.536 1.000 78.370 ? 80  HIS A CD2 1 
ATOM 634  N ND1 ? HIS A 1  80 ?  -8.363  10.451 -12.522 1.000 78.370 ? 80  HIS A ND1 1 
ATOM 635  C CE1 ? HIS A 1  80 ?  -9.125  10.670 -11.463 1.000 78.370 ? 80  HIS A CE1 1 
ATOM 636  N NE2 ? HIS A 1  80 ?  -9.466  11.948 -11.449 1.000 78.370 ? 80  HIS A NE2 1 
ATOM 637  N N   ? GLY A 1  81 ?  -4.125  10.281 -15.718 1.000 69.400 ? 81  GLY A N   1 
ATOM 638  C CA  ? GLY A 1  81 ?  -3.551   9.920 -17.004 1.000 69.400 ? 81  GLY A CA  1 
ATOM 639  C C   ? GLY A 1  81 ?  -2.034   9.900 -16.996 1.000 69.400 ? 81  GLY A C   1 
ATOM 640  O O   ? GLY A 1  81 ?  -1.413   9.255 -17.843 1.000 69.400 ? 81  GLY A O   1 
ATOM 641  N N   ? GLY A 1  82 ?  -1.379   9.930 -15.718 1.000 74.200 ? 82  GLY A N   1 
ATOM 642  C CA  ? GLY A 1  82 ?   0.057   9.762 -15.557 1.000 74.200 ? 82  GLY A CA  1 
ATOM 643  C C   ? GLY A 1  82 ?   0.437   9.112 -14.240 1.000 74.200 ? 82  GLY A C   1 
ATOM 644  O O   ? GLY A 1  82 ?   1.600   8.765 -14.026 1.000 74.200 ? 82  GLY A O   1 
ATOM 645  N N   ? HIS A 1  83 ?  -0.668   8.837 -13.529 1.000 84.110 ? 83  HIS A N   1 
ATOM 646  C CA  ? HIS A 1  83 ?  -0.530   8.177 -12.236 1.000 84.110 ? 83  HIS A CA  1 
ATOM 647  C C   ? HIS A 1  83 ?   0.651   8.740 -11.453 1.000 84.110 ? 83  HIS A C   1 
ATOM 648  C CB  ? HIS A 1  83 ?  -0.367   6.667 -12.420 1.000 84.110 ? 83  HIS A CB  1 
ATOM 649  O O   ? HIS A 1  83 ?   1.192   8.071 -10.570 1.000 84.110 ? 83  HIS A O   1 
ATOM 650  C CG  ? HIS A 1  83 ?  -1.521   6.019 -13.114 1.000 84.110 ? 83  HIS A CG  1 
ATOM 651  C CD2 ? HIS A 1  83 ?  -1.603   5.403 -14.317 1.000 84.110 ? 83  HIS A CD2 1 
ATOM 652  N ND1 ? HIS A 1  83 ?  -2.783   5.960 -12.564 1.000 84.110 ? 83  HIS A ND1 1 
ATOM 653  C CE1 ? HIS A 1  83 ?  -3.594   5.334 -13.401 1.000 84.110 ? 83  HIS A CE1 1 
ATOM 654  N NE2 ? HIS A 1  83 ?  -2.902   4.986 -14.472 1.000 84.110 ? 83  HIS A NE2 1 
ATOM 655  N N   ? ARG A 1  84 ?   1.147   9.919 -11.898 1.000 89.940 ? 84  ARG A N   1 
ATOM 656  C CA  ? ARG A 1  84 ?   2.115  10.669 -11.103 1.000 89.940 ? 84  ARG A CA  1 
ATOM 657  C C   ? ARG A 1  84 ?   1.492  11.156  -9.799 1.000 89.940 ? 84  ARG A C   1 
ATOM 658  C CB  ? ARG A 1  84 ?   2.659  11.857 -11.899 1.000 89.940 ? 84  ARG A CB  1 
ATOM 659  O O   ? ARG A 1  84 ?   0.351  11.623  -9.786 1.000 89.940 ? 84  ARG A O   1 
ATOM 660  C CG  ? ARG A 1  84 ?   3.839  12.553 -11.238 1.000 89.940 ? 84  ARG A CG  1 
ATOM 661  C CD  ? ARG A 1  84 ?   4.420  13.644 -12.126 1.000 89.940 ? 84  ARG A CD  1 
ATOM 662  N NE  ? ARG A 1  84 ?   5.475  14.388 -11.445 1.000 89.940 ? 84  ARG A NE  1 
ATOM 663  N NH1 ? ARG A 1  84 ?   5.795  15.905 -13.157 1.000 89.940 ? 84  ARG A NH1 1 
ATOM 664  N NH2 ? ARG A 1  84 ?   7.049  16.048 -11.244 1.000 89.940 ? 84  ARG A NH2 1 
ATOM 665  C CZ  ? ARG A 1  84 ?   6.104  15.446 -11.950 1.000 89.940 ? 84  ARG A CZ  1 
ATOM 666  N N   ? HIS A 1  85 ?   2.255  11.043  -8.660 1.000 94.570 ? 85  HIS A N   1 
ATOM 667  C CA  ? HIS A 1  85 ?   1.761  11.472  -7.357 1.000 94.570 ? 85  HIS A CA  1 
ATOM 668  C C   ? HIS A 1  85 ?   0.485  10.727  -6.979 1.000 94.570 ? 85  HIS A C   1 
ATOM 669  C CB  ? HIS A 1  85 ?   1.509  12.981  -7.349 1.000 94.570 ? 85  HIS A CB  1 
ATOM 670  O O   ? HIS A 1  85 ?  -0.434  11.313  -6.402 1.000 94.570 ? 85  HIS A O   1 
ATOM 671  C CG  ? HIS A 1  85 ?   2.656  13.783  -7.875 1.000 94.570 ? 85  HIS A CG  1 
ATOM 672  C CD2 ? HIS A 1  85 ?   2.736  14.642  -8.919 1.000 94.570 ? 85  HIS A CD2 1 
ATOM 673  N ND1 ? HIS A 1  85 ?   3.912  13.746  -7.309 1.000 94.570 ? 85  HIS A ND1 1 
ATOM 674  C CE1 ? HIS A 1  85 ?   4.717  14.550  -7.982 1.000 94.570 ? 85  HIS A CE1 1 
ATOM 675  N NE2 ? HIS A 1  85 ?   4.028  15.106  -8.964 1.000 94.570 ? 85  HIS A NE2 1 
ATOM 676  N N   ? ASP A 1  86 ?   0.283   9.497  -7.367 1.000 96.360 ? 86  ASP A N   1 
ATOM 677  C CA  ? ASP A 1  86 ?  -0.912   8.676  -7.198 1.000 96.360 ? 86  ASP A CA  1 
ATOM 678  C C   ? ASP A 1  86 ?  -1.089   8.257  -5.741 1.000 96.360 ? 86  ASP A C   1 
ATOM 679  C CB  ? ASP A 1  86 ?  -0.844   7.439  -8.097 1.000 96.360 ? 86  ASP A CB  1 
ATOM 680  O O   ? ASP A 1  86 ?  -0.950   7.078  -5.407 1.000 96.360 ? 86  ASP A O   1 
ATOM 681  C CG  ? ASP A 1  86 ?  -2.173   6.711  -8.204 1.000 96.360 ? 86  ASP A CG  1 
ATOM 682  O OD1 ? ASP A 1  86 ?  -3.222   7.305  -7.874 1.000 96.360 ? 86  ASP A OD1 1 
ATOM 683  O OD2 ? ASP A 1  86 ?  -2.170   5.532  -8.620 1.000 96.360 ? 86  ASP A OD2 1 
ATOM 684  N N   ? LEU A 1  87 ?  -1.314   9.228  -4.814 1.000 97.410 ? 87  LEU A N   1 
ATOM 685  C CA  ? LEU A 1  87 ?  -1.502   9.022  -3.382 1.000 97.410 ? 87  LEU A CA  1 
ATOM 686  C C   ? LEU A 1  87 ?  -2.727   9.780  -2.881 1.000 97.410 ? 87  LEU A C   1 
ATOM 687  C CB  ? LEU A 1  87 ?  -0.259   9.468  -2.608 1.000 97.410 ? 87  LEU A CB  1 
ATOM 688  O O   ? LEU A 1  87 ?  -2.978  10.911  -3.303 1.000 97.410 ? 87  LEU A O   1 
ATOM 689  C CG  ? LEU A 1  87 ?   0.946   8.528  -2.660 1.000 97.410 ? 87  LEU A CG  1 
ATOM 690  C CD1 ? LEU A 1  87 ?   2.202   9.250  -2.185 1.000 97.410 ? 87  LEU A CD1 1 
ATOM 691  C CD2 ? LEU A 1  87 ?   0.689   7.282  -1.819 1.000 97.410 ? 87  LEU A CD2 1 
ATOM 692  N N   ? MET A 1  88 ?  -3.442   9.113  -2.011 1.000 97.640 ? 88  MET A N   1 
ATOM 693  C CA  ? MET A 1  88 ?  -4.585   9.735  -1.349 1.000 97.640 ? 88  MET A CA  1 
ATOM 694  C C   ? MET A 1  88 ?  -4.649   9.330   0.120 1.000 97.640 ? 88  MET A C   1 
ATOM 695  C CB  ? MET A 1  88 ?  -5.889   9.355  -2.054 1.000 97.640 ? 88  MET A CB  1 
ATOM 696  O O   ? MET A 1  88 ?  -4.457   8.160   0.454 1.000 97.640 ? 88  MET A O   1 
ATOM 697  C CG  ? MET A 1  88 ?  -7.124  10.002  -1.449 1.000 97.640 ? 88  MET A CG  1 
ATOM 698  S SD  ? MET A 1  88 ?  -8.671   9.486  -2.290 1.000 97.640 ? 88  MET A SD  1 
ATOM 699  C CE  ? MET A 1  88 ?  -8.811   7.782  -1.684 1.000 97.640 ? 88  MET A CE  1 
ATOM 700  N N   ? LEU A 1  89 ?  -4.816  10.304   0.990 1.000 97.890 ? 89  LEU A N   1 
ATOM 701  C CA  ? LEU A 1  89 ?  -5.071  10.055   2.405 1.000 97.890 ? 89  LEU A CA  1 
ATOM 702  C C   ? LEU A 1  89 ?  -6.567  10.067   2.698 1.000 97.890 ? 89  LEU A C   1 
ATOM 703  C CB  ? LEU A 1  89 ?  -4.361  11.100   3.270 1.000 97.890 ? 89  LEU A CB  1 
ATOM 704  O O   ? LEU A 1  89 ?  -7.292  10.939   2.212 1.000 97.890 ? 89  LEU A O   1 
ATOM 705  C CG  ? LEU A 1  89 ?  -2.857  10.907   3.468 1.000 97.890 ? 89  LEU A CG  1 
ATOM 706  C CD1 ? LEU A 1  89 ?  -2.215  12.205   3.947 1.000 97.890 ? 89  LEU A CD1 1 
ATOM 707  C CD2 ? LEU A 1  89 ?  -2.588   9.776   4.454 1.000 97.890 ? 89  LEU A CD2 1 
ATOM 708  N N   ? VAL A 1  90 ?  -6.922   9.063   3.459 1.000 97.660 ? 90  VAL A N   1 
ATOM 709  C CA  ? VAL A 1  90 ?  -8.326   8.934   3.835 1.000 97.660 ? 90  VAL A CA  1 
ATOM 710  C C   ? VAL A 1  90 ?  -8.462   8.993   5.355 1.000 97.660 ? 90  VAL A C   1 
ATOM 711  C CB  ? VAL A 1  90 ?  -8.940   7.622   3.297 1.000 97.660 ? 90  VAL A CB  1 
ATOM 712  O O   ? VAL A 1  90 ?  -7.857   8.191   6.071 1.000 97.660 ? 90  VAL A O   1 
ATOM 713  C CG1 ? VAL A 1  90 ? -10.381   7.463   3.777 1.000 97.660 ? 90  VAL A CG1 1 
ATOM 714  C CG2 ? VAL A 1  90 ?  -8.875   7.590   1.771 1.000 97.660 ? 90  VAL A CG2 1 
ATOM 715  N N   ? LYS A 1  91 ?  -9.260  10.029   5.817 1.000 97.270 ? 91  LYS A N   1 
ATOM 716  C CA  ? LYS A 1  91 ?  -9.549  10.136   7.244 1.000 97.270 ? 91  LYS A CA  1 
ATOM 717  C C   ? LYS A 1  91 ? -10.796   9.339   7.614 1.000 97.270 ? 91  LYS A C   1 
ATOM 718  C CB  ? LYS A 1  91 ?  -9.724  11.601   7.648 1.000 97.270 ? 91  LYS A CB  1 
ATOM 719  O O   ? LYS A 1  91 ? -11.850   9.503   6.996 1.000 97.270 ? 91  LYS A O   1 
ATOM 720  C CG  ? LYS A 1  91 ?  -9.850  11.819   9.149 1.000 97.270 ? 91  LYS A CG  1 
ATOM 721  C CD  ? LYS A 1  91 ?  -9.905  13.301   9.496 1.000 97.270 ? 91  LYS A CD  1 
ATOM 722  C CE  ? LYS A 1  91 ?  -9.905  13.524  11.002 1.000 97.270 ? 91  LYS A CE  1 
ATOM 723  N NZ  ? LYS A 1  91 ?  -9.898  14.977  11.347 1.000 97.270 ? 91  LYS A NZ  1 
ATOM 724  N N   ? LEU A 1  92 ? -10.588   8.485   8.610 1.000 97.180 ? 92  LEU A N   1 
ATOM 725  C CA  ? LEU A 1  92 ? -11.722   7.710   9.101 1.000 97.180 ? 92  LEU A CA  1 
ATOM 726  C C   ? LEU A 1  92 ? -12.628   8.568   9.977 1.000 97.180 ? 92  LEU A C   1 
ATOM 727  C CB  ? LEU A 1  92 ? -11.238   6.490   9.889 1.000 97.180 ? 92  LEU A CB  1 
ATOM 728  O O   ? LEU A 1  92 ? -12.150   9.442  10.704 1.000 97.180 ? 92  LEU A O   1 
ATOM 729  C CG  ? LEU A 1  92 ? -10.257   5.563   9.168 1.000 97.180 ? 92  LEU A CG  1 
ATOM 730  C CD1 ? LEU A 1  92 ?  -9.822   4.431  10.092 1.000 97.180 ? 92  LEU A CD1 1 
ATOM 731  C CD2 ? LEU A 1  92 ? -10.884   5.009   7.893 1.000 97.180 ? 92  LEU A CD2 1 
ATOM 732  N N   ? ARG A 1  93 ? -13.961   8.389   9.843 1.000 96.180 ? 93  ARG A N   1 
ATOM 733  C CA  ? ARG A 1  93 ? -14.900   9.130  10.680 1.000 96.180 ? 93  ARG A CA  1 
ATOM 734  C C   ? ARG A 1  93 ? -14.625   8.884  12.160 1.000 96.180 ? 93  ARG A C   1 
ATOM 735  C CB  ? ARG A 1  93 ? -16.341   8.743  10.344 1.000 96.180 ? 93  ARG A CB  1 
ATOM 736  O O   ? ARG A 1  93 ? -14.726   9.802  12.976 1.000 96.180 ? 93  ARG A O   1 
ATOM 737  C CG  ? ARG A 1  93 ? -17.387   9.626  11.006 1.000 96.180 ? 93  ARG A CG  1 
ATOM 738  C CD  ? ARG A 1  93 ? -18.766   9.425  10.392 1.000 96.180 ? 93  ARG A CD  1 
ATOM 739  N NE  ? ARG A 1  93 ? -19.752  10.329  10.976 1.000 96.180 ? 93  ARG A NE  1 
ATOM 740  N NH1 ? ARG A 1  93 ? -21.474   9.687   9.577 1.000 96.180 ? 93  ARG A NH1 1 
ATOM 741  N NH2 ? ARG A 1  93 ? -21.829  11.289  11.177 1.000 96.180 ? 93  ARG A NH2 1 
ATOM 742  C CZ  ? ARG A 1  93 ? -21.016  10.433  10.575 1.000 96.180 ? 93  ARG A CZ  1 
ATOM 743  N N   ? SER A 1  94 ? -14.315   7.623  12.572 1.000 96.230 ? 94  SER A N   1 
ATOM 744  C CA  ? SER A 1  94 ? -13.837   7.226  13.892 1.000 96.230 ? 94  SER A CA  1 
ATOM 745  C C   ? SER A 1  94 ? -12.537   6.434  13.794 1.000 96.230 ? 94  SER A C   1 
ATOM 746  C CB  ? SER A 1  94 ? -14.896   6.396  14.619 1.000 96.230 ? 94  SER A CB  1 
ATOM 747  O O   ? SER A 1  94 ? -12.389   5.580  12.918 1.000 96.230 ? 94  SER A O   1 
ATOM 748  O OG  ? SER A 1  94 ? -15.214   5.229  13.880 1.000 96.230 ? 94  SER A OG  1 
ATOM 749  N N   ? PRO A 1  95 ? -11.546   6.846  14.814 1.000 97.050 ? 95  PRO A N   1 
ATOM 750  C CA  ? PRO A 1  95 ? -10.271   6.128  14.752 1.000 97.050 ? 95  PRO A CA  1 
ATOM 751  C C   ? PRO A 1  95 ? -10.436   4.618  14.904 1.000 97.050 ? 95  PRO A C   1 
ATOM 752  C CB  ? PRO A 1  95 ?  -9.480   6.711  15.926 1.000 97.050 ? 95  PRO A CB  1 
ATOM 753  O O   ? PRO A 1  95 ? -11.360   4.159  15.581 1.000 97.050 ? 95  PRO A O   1 
ATOM 754  C CG  ? PRO A 1  95 ? -10.109   8.041  16.187 1.000 97.050 ? 95  PRO A CG  1 
ATOM 755  C CD  ? PRO A 1  95 ? -11.569   7.953  15.847 1.000 97.050 ? 95  PRO A CD  1 
ATOM 756  N N   ? ALA A 1  96 ?  -9.512   3.852  14.289 1.000 97.410 ? 96  ALA A N   1 
ATOM 757  C CA  ? ALA A 1  96 ?  -9.473   2.399  14.435 1.000 97.410 ? 96  ALA A CA  1 
ATOM 758  C C   ? ALA A 1  96 ?  -9.144   2.001  15.871 1.000 97.410 ? 96  ALA A C   1 
ATOM 759  C CB  ? ALA A 1  96 ?  -8.455   1.795  13.471 1.000 97.410 ? 96  ALA A CB  1 
ATOM 760  O O   ? ALA A 1  96 ?  -8.366   2.678  16.547 1.000 97.410 ? 96  ALA A O   1 
ATOM 761  N N   ? VAL A 1  97 ?  -9.834   0.942  16.334 1.000 97.220 ? 97  VAL A N   1 
ATOM 762  C CA  ? VAL A 1  97 ?  -9.453   0.330  17.603 1.000 97.220 ? 97  VAL A CA  1 
ATOM 763  C C   ? VAL A 1  97 ?  -8.294  -0.640  17.382 1.000 97.220 ? 97  VAL A C   1 
ATOM 764  C CB  ? VAL A 1  97 ? -10.644  -0.404  18.259 1.000 97.220 ? 97  VAL A CB  1 
ATOM 765  O O   ? VAL A 1  97 ?  -8.453  -1.666  16.716 1.000 97.220 ? 97  VAL A O   1 
ATOM 766  C CG1 ? VAL A 1  97 ? -10.224  -1.036  19.585 1.000 97.220 ? 97  VAL A CG1 1 
ATOM 767  C CG2 ? VAL A 1  97 ? -11.812   0.558  18.468 1.000 97.220 ? 97  VAL A CG2 1 
ATOM 768  N N   ? LEU A 1  98 ?  -7.107  -0.281  17.942 1.000 96.960 ? 98  LEU A N   1 
ATOM 769  C CA  ? LEU A 1  98 ?  -5.915  -1.078  17.674 1.000 96.960 ? 98  LEU A CA  1 
ATOM 770  C C   ? LEU A 1  98 ?  -5.957  -2.395  18.442 1.000 96.960 ? 98  LEU A C   1 
ATOM 771  C CB  ? LEU A 1  98 ?  -4.652  -0.296  18.048 1.000 96.960 ? 98  LEU A CB  1 
ATOM 772  O O   ? LEU A 1  98 ?  -6.363  -2.427  19.606 1.000 96.960 ? 98  LEU A O   1 
ATOM 773  C CG  ? LEU A 1  98 ?  -4.489   1.079  17.399 1.000 96.960 ? 98  LEU A CG  1 
ATOM 774  C CD1 ? LEU A 1  98 ?  -3.138   1.683  17.769 1.000 96.960 ? 98  LEU A CD1 1 
ATOM 775  C CD2 ? LEU A 1  98 ?  -4.639   0.977  15.885 1.000 96.960 ? 98  LEU A CD2 1 
ATOM 776  N N   ? SER A 1  99 ?  -5.536  -3.528  17.741 1.000 95.400 ? 99  SER A N   1 
ATOM 777  C CA  ? SER A 1  99 ?  -5.436  -4.905  18.214 1.000 95.400 ? 99  SER A CA  1 
ATOM 778  C C   ? SER A 1  99 ?  -4.362  -5.675  17.452 1.000 95.400 ? 99  SER A C   1 
ATOM 779  C CB  ? SER A 1  99 ?  -6.781  -5.619  18.075 1.000 95.400 ? 99  SER A CB  1 
ATOM 780  O O   ? SER A 1  99 ?  -3.652  -5.103  16.622 1.000 95.400 ? 99  SER A O   1 
ATOM 781  O OG  ? SER A 1  99 ?  -7.120  -5.793  16.710 1.000 95.400 ? 99  SER A OG  1 
ATOM 782  N N   ? THR A 1 100 ?  -4.235  -6.933  17.793 1.000 93.050 ? 100 THR A N   1 
ATOM 783  C CA  ? THR A 1 100 ?  -3.267  -7.772  17.097 1.000 93.050 ? 100 THR A CA  1 
ATOM 784  C C   ? THR A 1 100 ?  -3.608  -7.876  15.614 1.000 93.050 ? 100 THR A C   1 
ATOM 785  C CB  ? THR A 1 100 ?  -3.206  -9.182  17.712 1.000 93.050 ? 100 THR A CB  1 
ATOM 786  O O   ? THR A 1 100 ?  -2.721  -8.065  14.779 1.000 93.050 ? 100 THR A O   1 
ATOM 787  C CG2 ? THR A 1 100 ?  -2.608  -9.146  19.115 1.000 93.050 ? 100 THR A CG2 1 
ATOM 788  O OG1 ? THR A 1 100 ?  -4.531  -9.724  17.784 1.000 93.050 ? 100 THR A OG1 1 
ATOM 789  N N   ? GLY A 1 101 ?  -4.847  -7.581  15.205 1.000 94.700 ? 101 GLY A N   1 
ATOM 790  C CA  ? GLY A 1 101 ?  -5.324  -7.723  13.839 1.000 94.700 ? 101 GLY A CA  1 
ATOM 791  C C   ? GLY A 1 101 ?  -5.537  -6.393  13.140 1.000 94.700 ? 101 GLY A C   1 
ATOM 792  O O   ? GLY A 1 101 ?  -5.803  -6.354  11.937 1.000 94.700 ? 101 GLY A O   1 
ATOM 793  N N   ? VAL A 1 102 ?  -5.357  -5.273  13.888 1.000 97.590 ? 102 VAL A N   1 
ATOM 794  C CA  ? VAL A 1 102 ?  -5.490  -3.923  13.350 1.000 97.590 ? 102 VAL A CA  1 
ATOM 795  C C   ? VAL A 1 102 ?  -4.412  -3.020  13.946 1.000 97.590 ? 102 VAL A C   1 
ATOM 796  C CB  ? VAL A 1 102 ?  -6.891  -3.336  13.630 1.000 97.590 ? 102 VAL A CB  1 
ATOM 797  O O   ? VAL A 1 102 ?  -4.529  -2.575  15.090 1.000 97.590 ? 102 VAL A O   1 
ATOM 798  C CG1 ? VAL A 1 102 ?  -7.033  -1.952  12.998 1.000 97.590 ? 102 VAL A CG1 1 
ATOM 799  C CG2 ? VAL A 1 102 ?  -7.977  -4.277  13.110 1.000 97.590 ? 102 VAL A CG2 1 
ATOM 800  N N   ? ARG A 1 103 ?  -3.369  -2.790  13.108 1.000 97.410 ? 103 ARG A N   1 
ATOM 801  C CA  ? ARG A 1 103 ?  -2.270  -1.925  13.526 1.000 97.410 ? 103 ARG A CA  1 
ATOM 802  C C   ? ARG A 1 103 ?  -1.695  -1.158  12.339 1.000 97.410 ? 103 ARG A C   1 
ATOM 803  C CB  ? ARG A 1 103 ?  -1.169  -2.743  14.204 1.000 97.410 ? 103 ARG A CB  1 
ATOM 804  O O   ? ARG A 1 103 ?  -1.653  -1.675  11.221 1.000 97.410 ? 103 ARG A O   1 
ATOM 805  C CG  ? ARG A 1 103 ?  -1.574  -3.326  15.548 1.000 97.410 ? 103 ARG A CG  1 
ATOM 806  C CD  ? ARG A 1 103 ?  -0.397  -3.980  16.257 1.000 97.410 ? 103 ARG A CD  1 
ATOM 807  N NE  ? ARG A 1 103 ?   0.015  -5.214  15.595 1.000 97.410 ? 103 ARG A NE  1 
ATOM 808  N NH1 ? ARG A 1 103 ?   0.875  -6.195  17.502 1.000 97.410 ? 103 ARG A NH1 1 
ATOM 809  N NH2 ? ARG A 1 103 ?   0.940  -7.314  15.502 1.000 97.410 ? 103 ARG A NH2 1 
ATOM 810  C CZ  ? ARG A 1 103 ?   0.609  -6.238  16.201 1.000 97.410 ? 103 ARG A CZ  1 
ATOM 811  N N   ? PRO A 1 104 ?  -1.274   0.105  12.721 1.000 98.040 ? 104 PRO A N   1 
ATOM 812  C CA  ? PRO A 1 104 ?  -0.612   0.847  11.645 1.000 98.040 ? 104 PRO A CA  1 
ATOM 813  C C   ? PRO A 1 104 ?   0.782   0.311  11.330 1.000 98.040 ? 104 PRO A C   1 
ATOM 814  C CB  ? PRO A 1 104 ?  -0.537   2.274  12.196 1.000 98.040 ? 104 PRO A CB  1 
ATOM 815  O O   ? PRO A 1 104 ?   1.452  -0.233  12.212 1.000 98.040 ? 104 PRO A O   1 
ATOM 816  C CG  ? PRO A 1 104 ?  -1.534   2.306  13.310 1.000 98.040 ? 104 PRO A CG  1 
ATOM 817  C CD  ? PRO A 1 104 ?  -1.657   0.922  13.879 1.000 98.040 ? 104 PRO A CD  1 
ATOM 818  N N   ? VAL A 1 105 ?   1.238   0.531  10.039 1.000 97.930 ? 105 VAL A N   1 
ATOM 819  C CA  ? VAL A 1 105 ?   2.615   0.250   9.649 1.000 97.930 ? 105 VAL A CA  1 
ATOM 820  C C   ? VAL A 1 105 ?   3.440   1.534   9.702 1.000 97.930 ? 105 VAL A C   1 
ATOM 821  C CB  ? VAL A 1 105 ?   2.689  -0.373   8.237 1.000 97.930 ? 105 VAL A CB  1 
ATOM 822  O O   ? VAL A 1 105 ?   2.961   2.603   9.320 1.000 97.930 ? 105 VAL A O   1 
ATOM 823  C CG1 ? VAL A 1 105 ?   2.153   0.601   7.188 1.000 97.930 ? 105 VAL A CG1 1 
ATOM 824  C CG2 ? VAL A 1 105 ?   4.125  -0.779   7.908 1.000 97.930 ? 105 VAL A CG2 1 
ATOM 825  N N   ? PRO A 1 106 ?   4.617   1.432  10.271 1.000 97.270 ? 106 PRO A N   1 
ATOM 826  C CA  ? PRO A 1 106 ?   5.432   2.645  10.375 1.000 97.270 ? 106 PRO A CA  1 
ATOM 827  C C   ? PRO A 1 106 ?   5.821   3.213   9.012 1.000 97.270 ? 106 PRO A C   1 
ATOM 828  C CB  ? PRO A 1 106 ?   6.670   2.173  11.143 1.000 97.270 ? 106 PRO A CB  1 
ATOM 829  O O   ? PRO A 1 106 ?   6.048   2.455   8.065 1.000 97.270 ? 106 PRO A O   1 
ATOM 830  C CG  ? PRO A 1 106 ?   6.253   0.890  11.788 1.000 97.270 ? 106 PRO A CG  1 
ATOM 831  C CD  ? PRO A 1 106 ?   5.175   0.264  10.951 1.000 97.270 ? 106 PRO A CD  1 
ATOM 832  N N   ? LEU A 1 107 ?   5.879   4.615   8.984 1.000 97.330 ? 107 LEU A N   1 
ATOM 833  C CA  ? LEU A 1 107 ?   6.413   5.281   7.801 1.000 97.330 ? 107 LEU A CA  1 
ATOM 834  C C   ? LEU A 1 107 ?   7.933   5.161   7.749 1.000 97.330 ? 107 LEU A C   1 
ATOM 835  C CB  ? LEU A 1 107 ?   6.005   6.756   7.785 1.000 97.330 ? 107 LEU A CB  1 
ATOM 836  O O   ? LEU A 1 107 ?   8.593   5.134   8.790 1.000 97.330 ? 107 LEU A O   1 
ATOM 837  C CG  ? LEU A 1 107 ?   4.511   7.045   7.632 1.000 97.330 ? 107 LEU A CG  1 
ATOM 838  C CD1 ? LEU A 1 107 ?   4.239   8.536   7.800 1.000 97.330 ? 107 LEU A CD1 1 
ATOM 839  C CD2 ? LEU A 1 107 ?   4.007   6.553   6.279 1.000 97.330 ? 107 LEU A CD2 1 
ATOM 840  N N   ? PRO A 1 108 ?   8.492   5.106   6.549 1.000 96.420 ? 108 PRO A N   1 
ATOM 841  C CA  ? PRO A 1 108 ?   9.930   4.864   6.415 1.000 96.420 ? 108 PRO A CA  1 
ATOM 842  C C   ? PRO A 1 108 ?  10.769   6.097   6.741 1.000 96.420 ? 108 PRO A C   1 
ATOM 843  C CB  ? PRO A 1 108 ?  10.086   4.470   4.944 1.000 96.420 ? 108 PRO A CB  1 
ATOM 844  O O   ? PRO A 1 108 ?  10.330   7.227   6.508 1.000 96.420 ? 108 PRO A O   1 
ATOM 845  C CG  ? PRO A 1 108 ?   8.996   5.207   4.234 1.000 96.420 ? 108 PRO A CG  1 
ATOM 846  C CD  ? PRO A 1 108 ?   7.780   5.225   5.115 1.000 96.420 ? 108 PRO A CD  1 
ATOM 847  N N   ? GLY A 1 109 ?  11.986   5.928   7.374 1.000 94.260 ? 109 GLY A N   1 
ATOM 848  C CA  ? GLY A 1 109 ?  12.953   6.993   7.589 1.000 94.260 ? 109 GLY A CA  1 
ATOM 849  C C   ? GLY A 1 109 ?  13.814   7.273   6.372 1.000 94.260 ? 109 GLY A C   1 
ATOM 850  O O   ? GLY A 1 109 ?  14.392   8.354   6.249 1.000 94.260 ? 109 GLY A O   1 
ATOM 851  N N   ? ARG A 1 110 ?  13.876   6.330   5.450 1.000 93.620 ? 110 ARG A N   1 
ATOM 852  C CA  ? ARG A 1 110 ?  14.615   6.437   4.196 1.000 93.620 ? 110 ARG A CA  1 
ATOM 853  C C   ? ARG A 1 110 ?  13.934   5.641   3.089 1.000 93.620 ? 110 ARG A C   1 
ATOM 854  C CB  ? ARG A 1 110 ?  16.056   5.955   4.378 1.000 93.620 ? 110 ARG A CB  1 
ATOM 855  O O   ? ARG A 1 110 ?  13.089   4.786   3.362 1.000 93.620 ? 110 ARG A O   1 
ATOM 856  C CG  ? ARG A 1 110 ?  16.177   4.463   4.647 1.000 93.620 ? 110 ARG A CG  1 
ATOM 857  C CD  ? ARG A 1 110 ?  17.630   4.031   4.787 1.000 93.620 ? 110 ARG A CD  1 
ATOM 858  N NE  ? ARG A 1 110 ?  17.750   2.583   4.929 1.000 93.620 ? 110 ARG A NE  1 
ATOM 859  N NH1 ? ARG A 1 110 ?  17.394   2.569   7.211 1.000 93.620 ? 110 ARG A NH1 1 
ATOM 860  N NH2 ? ARG A 1 110 ?  17.763   0.603   6.092 1.000 93.620 ? 110 ARG A NH2 1 
ATOM 861  C CZ  ? ARG A 1 110 ?  17.635   1.921   6.077 1.000 93.620 ? 110 ARG A CZ  1 
ATOM 862  N N   ? CYS A 1 111 ?  14.397   6.007   1.854 1.000 96.000 ? 111 CYS A N   1 
ATOM 863  C CA  ? CYS A 1 111 ?  13.875   5.275   0.705 1.000 96.000 ? 111 CYS A CA  1 
ATOM 864  C C   ? CYS A 1 111 ?  14.507   3.892   0.607 1.000 96.000 ? 111 CYS A C   1 
ATOM 865  C CB  ? CYS A 1 111 ?  14.127   6.053  -0.586 1.000 96.000 ? 111 CYS A CB  1 
ATOM 866  O O   ? CYS A 1 111 ?  15.668   3.707   0.977 1.000 96.000 ? 111 CYS A O   1 
ATOM 867  S SG  ? CYS A 1 111 ?  13.177   7.585  -0.710 1.000 96.000 ? 111 CYS A SG  1 
ATOM 868  N N   ? PRO A 1 112 ?  13.740   2.888   0.130 1.000 95.450 ? 112 PRO A N   1 
ATOM 869  C CA  ? PRO A 1 112 ?  14.295   1.547  -0.066 1.000 95.450 ? 112 PRO A CA  1 
ATOM 870  C C   ? PRO A 1 112 ?  15.396   1.512  -1.123 1.000 95.450 ? 112 PRO A C   1 
ATOM 871  C CB  ? PRO A 1 112 ?  13.082   0.726  -0.514 1.000 95.450 ? 112 PRO A CB  1 
ATOM 872  O O   ? PRO A 1 112 ?  15.399   2.334  -2.044 1.000 95.450 ? 112 PRO A O   1 
ATOM 873  C CG  ? PRO A 1 112 ?  12.146   1.724  -1.115 1.000 95.450 ? 112 PRO A CG  1 
ATOM 874  C CD  ? PRO A 1 112 ?  12.308   3.028  -0.387 1.000 95.450 ? 112 PRO A CD  1 
ATOM 875  N N   ? ARG A 1 113 ?  16.345   0.628  -0.988 1.000 94.770 ? 113 ARG A N   1 
ATOM 876  C CA  ? ARG A 1 113 ?  17.450   0.437  -1.923 1.000 94.770 ? 113 ARG A CA  1 
ATOM 877  C C   ? ARG A 1 113 ?  17.190  -0.753  -2.841 1.000 94.770 ? 113 ARG A C   1 
ATOM 878  C CB  ? ARG A 1 113 ?  18.765   0.238  -1.167 1.000 94.770 ? 113 ARG A CB  1 
ATOM 879  O O   ? ARG A 1 113 ?  16.445  -1.668  -2.485 1.000 94.770 ? 113 ARG A O   1 
ATOM 880  C CG  ? ARG A 1 113 ?  19.155   1.415  -0.288 1.000 94.770 ? 113 ARG A CG  1 
ATOM 881  C CD  ? ARG A 1 113 ?  20.435   1.140   0.489 1.000 94.770 ? 113 ARG A CD  1 
ATOM 882  N NE  ? ARG A 1 113 ?  20.768   2.242   1.387 1.000 94.770 ? 113 ARG A NE  1 
ATOM 883  N NH1 ? ARG A 1 113 ?  22.783   1.345   2.074 1.000 94.770 ? 113 ARG A NH1 1 
ATOM 884  N NH2 ? ARG A 1 113 ?  22.080   3.363   2.903 1.000 94.770 ? 113 ARG A NH2 1 
ATOM 885  C CZ  ? ARG A 1 113 ?  21.876   2.314   2.119 1.000 94.770 ? 113 ARG A CZ  1 
ATOM 886  N N   ? PRO A 1 114 ?  17.849  -0.589  -3.975 1.000 94.130 ? 114 PRO A N   1 
ATOM 887  C CA  ? PRO A 1 114 ?  17.731  -1.758  -4.851 1.000 94.130 ? 114 PRO A CA  1 
ATOM 888  C C   ? PRO A 1 114 ?  18.127  -3.058  -4.156 1.000 94.130 ? 114 PRO A C   1 
ATOM 889  C CB  ? PRO A 1 114 ?  18.694  -1.437  -5.997 1.000 94.130 ? 114 PRO A CB  1 
ATOM 890  O O   ? PRO A 1 114 ?  19.055  -3.071  -3.344 1.000 94.130 ? 114 PRO A O   1 
ATOM 891  C CG  ? PRO A 1 114 ?  18.731   0.056  -6.058 1.000 94.130 ? 114 PRO A CG  1 
ATOM 892  C CD  ? PRO A 1 114 ?  18.645   0.593  -4.659 1.000 94.130 ? 114 PRO A CD  1 
ATOM 893  N N   ? ASP A 1 115 ?  17.206  -4.153  -4.323 1.000 92.360 ? 115 ASP A N   1 
ATOM 894  C CA  ? ASP A 1 115 ?  17.416  -5.521  -3.860 1.000 92.360 ? 115 ASP A CA  1 
ATOM 895  C C   ? ASP A 1 115 ?  16.869  -5.713  -2.448 1.000 92.360 ? 115 ASP A C   1 
ATOM 896  C CB  ? ASP A 1 115 ?  18.903  -5.880  -3.902 1.000 92.360 ? 115 ASP A CB  1 
ATOM 897  O O   ? ASP A 1 115 ?  16.977  -6.800  -1.877 1.000 92.360 ? 115 ASP A O   1 
ATOM 898  C CG  ? ASP A 1 115 ?  19.429  -6.065  -5.314 1.000 92.360 ? 115 ASP A CG  1 
ATOM 899  O OD1 ? ASP A 1 115 ?  18.677  -6.550  -6.187 1.000 92.360 ? 115 ASP A OD1 1 
ATOM 900  O OD2 ? ASP A 1 115 ?  20.608  -5.725  -5.556 1.000 92.360 ? 115 ASP A OD2 1 
ATOM 901  N N   ? ASP A 1 116 ?  16.466  -4.487  -1.806 1.000 94.740 ? 116 ASP A N   1 
ATOM 902  C CA  ? ASP A 1 116 ?  15.698  -4.672  -0.579 1.000 94.740 ? 116 ASP A CA  1 
ATOM 903  C C   ? ASP A 1 116 ?  14.533  -5.635  -0.799 1.000 94.740 ? 116 ASP A C   1 
ATOM 904  C CB  ? ASP A 1 116 ?  15.179  -3.328  -0.063 1.000 94.740 ? 116 ASP A CB  1 
ATOM 905  O O   ? ASP A 1 116 ?  13.877  -5.595  -1.842 1.000 94.740 ? 116 ASP A O   1 
ATOM 906  C CG  ? ASP A 1 116 ?  16.239  -2.525   0.670 1.000 94.740 ? 116 ASP A CG  1 
ATOM 907  O OD1 ? ASP A 1 116 ?  17.345  -3.055   0.915 1.000 94.740 ? 116 ASP A OD1 1 
ATOM 908  O OD2 ? ASP A 1 116 ?  15.966  -1.353   1.008 1.000 94.740 ? 116 ASP A OD2 1 
ATOM 909  N N   ? THR A 1 117 ?  14.325  -6.520   0.109 1.000 93.500 ? 117 THR A N   1 
ATOM 910  C CA  ? THR A 1 117 ?  13.196  -7.443   0.060 1.000 93.500 ? 117 THR A CA  1 
ATOM 911  C C   ? THR A 1 117 ?  11.940  -6.793   0.634 1.000 93.500 ? 117 THR A C   1 
ATOM 912  C CB  ? THR A 1 117 ?  13.502  -8.742   0.828 1.000 93.500 ? 117 THR A CB  1 
ATOM 913  O O   ? THR A 1 117 ?  11.963  -6.262   1.747 1.000 93.500 ? 117 THR A O   1 
ATOM 914  C CG2 ? THR A 1 117 ?  12.334  -9.719   0.744 1.000 93.500 ? 117 THR A CG2 1 
ATOM 915  O OG1 ? THR A 1 117 ?  14.668  -9.358   0.268 1.000 93.500 ? 117 THR A OG1 1 
ATOM 916  N N   ? CYS A 1 118 ?  10.902  -6.926  -0.150 1.000 95.440 ? 118 CYS A N   1 
ATOM 917  C CA  ? CYS A 1 118 ?   9.649  -6.282   0.232 1.000 95.440 ? 118 CYS A CA  1 
ATOM 918  C C   ? CYS A 1 118 ?   8.486  -7.264   0.153 1.000 95.440 ? 118 CYS A C   1 
ATOM 919  C CB  ? CYS A 1 118 ?   9.372  -5.075  -0.664 1.000 95.440 ? 118 CYS A CB  1 
ATOM 920  O O   ? CYS A 1 118 ?   8.508  -8.195  -0.653 1.000 95.440 ? 118 CYS A O   1 
ATOM 921  S SG  ? CYS A 1 118 ?  10.672  -3.822  -0.620 1.000 95.440 ? 118 CYS A SG  1 
ATOM 922  N N   ? LEU A 1 119 ?   7.511  -7.004   1.045 1.000 94.580 ? 119 LEU A N   1 
ATOM 923  C CA  ? LEU A 1 119 ?   6.276  -7.780   1.045 1.000 94.580 ? 119 LEU A CA  1 
ATOM 924  C C   ? LEU A 1 119 ?   5.126  -6.973   0.452 1.000 94.580 ? 119 LEU A C   1 
ATOM 925  C CB  ? LEU A 1 119 ?   5.922  -8.225   2.466 1.000 94.580 ? 119 LEU A CB  1 
ATOM 926  O O   ? LEU A 1 119 ?   4.899  -5.826   0.846 1.000 94.580 ? 119 LEU A O   1 
ATOM 927  C CG  ? LEU A 1 119 ?   4.671  -9.092   2.614 1.000 94.580 ? 119 LEU A CG  1 
ATOM 928  C CD1 ? LEU A 1 119 ?   4.966 -10.526   2.185 1.000 94.580 ? 119 LEU A CD1 1 
ATOM 929  C CD2 ? LEU A 1 119 ?   4.159  -9.053   4.050 1.000 94.580 ? 119 LEU A CD2 1 
ATOM 930  N N   ? VAL A 1 120 ?   4.475  -7.623  -0.512 1.000 94.440 ? 120 VAL A N   1 
ATOM 931  C CA  ? VAL A 1 120 ?   3.251  -7.029  -1.039 1.000 94.440 ? 120 VAL A CA  1 
ATOM 932  C C   ? VAL A 1 120 ?   2.048  -7.878  -0.632 1.000 94.440 ? 120 VAL A C   1 
ATOM 933  C CB  ? VAL A 1 120 ?   3.306  -6.886  -2.577 1.000 94.440 ? 120 VAL A CB  1 
ATOM 934  O O   ? VAL A 1 120 ?   2.142  -9.106  -0.562 1.000 94.440 ? 120 VAL A O   1 
ATOM 935  C CG1 ? VAL A 1 120 ?   3.419  -8.257  -3.243 1.000 94.440 ? 120 VAL A CG1 1 
ATOM 936  C CG2 ? VAL A 1 120 ?   2.075  -6.140  -3.087 1.000 94.440 ? 120 VAL A CG2 1 
ATOM 937  N N   ? SER A 1 121 ?   0.943  -7.262  -0.319 1.000 94.320 ? 121 SER A N   1 
ATOM 938  C CA  ? SER A 1 121 ?  -0.271  -7.973   0.069 1.000 94.320 ? 121 SER A CA  1 
ATOM 939  C C   ? SER A 1 121 ?  -1.508  -7.336  -0.554 1.000 94.320 ? 121 SER A C   1 
ATOM 940  C CB  ? SER A 1 121 ?  -0.413  -8.001   1.592 1.000 94.320 ? 121 SER A CB  1 
ATOM 941  O O   ? SER A 1 121 ?  -1.531  -6.129  -0.805 1.000 94.320 ? 121 SER A O   1 
ATOM 942  O OG  ? SER A 1 121 ?  -0.488  -6.685   2.114 1.000 94.320 ? 121 SER A OG  1 
ATOM 943  N N   ? GLY A 1 122 ?  -2.521  -8.198  -0.875 1.000 93.230 ? 122 GLY A N   1 
ATOM 944  C CA  ? GLY A 1 122 ?  -3.742  -7.670  -1.462 1.000 93.230 ? 122 GLY A CA  1 
ATOM 945  C C   ? GLY A 1 122 ?  -4.731  -8.751  -1.855 1.000 93.230 ? 122 GLY A C   1 
ATOM 946  O O   ? GLY A 1 122 ?  -4.428  -9.942  -1.757 1.000 93.230 ? 122 GLY A O   1 
ATOM 947  N N   ? TRP A 1 123 ?  -5.993  -8.343  -2.238 1.000 90.800 ? 123 TRP A N   1 
ATOM 948  C CA  ? TRP A 1 123 ?  -7.074  -9.236  -2.640 1.000 90.800 ? 123 TRP A CA  1 
ATOM 949  C C   ? TRP A 1 123 ?  -7.333  -9.138  -4.140 1.000 90.800 ? 123 TRP A C   1 
ATOM 950  C CB  ? TRP A 1 123 ?  -8.355  -8.912  -1.866 1.000 90.800 ? 123 TRP A CB  1 
ATOM 951  O O   ? TRP A 1 123 ?  -8.452  -9.376  -4.600 1.000 90.800 ? 123 TRP A O   1 
ATOM 952  C CG  ? TRP A 1 123 ?  -8.283  -9.240  -0.405 1.000 90.800 ? 123 TRP A CG  1 
ATOM 953  C CD1 ? TRP A 1 123 ?  -8.485 -10.461   0.176 1.000 90.800 ? 123 TRP A CD1 1 
ATOM 954  C CD2 ? TRP A 1 123 ?  -7.994  -8.330   0.661 1.000 90.800 ? 123 TRP A CD2 1 
ATOM 955  C CE2 ? TRP A 1 123 ?  -8.036  -9.070   1.864 1.000 90.800 ? 123 TRP A CE2 1 
ATOM 956  C CE3 ? TRP A 1 123 ?  -7.702  -6.961   0.716 1.000 90.800 ? 123 TRP A CE3 1 
ATOM 957  N NE1 ? TRP A 1 123 ?  -8.337 -10.365   1.541 1.000 90.800 ? 123 TRP A NE1 1 
ATOM 958  C CH2 ? TRP A 1 123 ?  -7.513  -7.142   3.134 1.000 90.800 ? 123 TRP A CH2 1 
ATOM 959  C CZ2 ? TRP A 1 123 ?  -7.796  -8.483   3.109 1.000 90.800 ? 123 TRP A CZ2 1 
ATOM 960  C CZ3 ? TRP A 1 123 ?  -7.464  -6.380   1.956 1.000 90.800 ? 123 TRP A CZ3 1 
ATOM 961  N N   ? GLY A 1 124 ?  -6.325  -8.624  -4.919 1.000 80.070 ? 124 GLY A N   1 
ATOM 962  C CA  ? GLY A 1 124 ?  -6.453  -8.498  -6.362 1.000 80.070 ? 124 GLY A CA  1 
ATOM 963  C C   ? GLY A 1 124 ?  -6.477  -9.835  -7.078 1.000 80.070 ? 124 GLY A C   1 
ATOM 964  O O   ? GLY A 1 124 ?  -6.420 -10.888  -6.439 1.000 80.070 ? 124 GLY A O   1 
ATOM 965  N N   ? THR A 1 125 ?  -6.660  -9.826  -8.498 1.000 71.590 ? 125 THR A N   1 
ATOM 966  C CA  ? THR A 1 125 ?  -6.786 -11.041  -9.295 1.000 71.590 ? 125 THR A CA  1 
ATOM 967  C C   ? THR A 1 125 ?  -5.492 -11.850  -9.255 1.000 71.590 ? 125 THR A C   1 
ATOM 968  C CB  ? THR A 1 125 ?  -7.147 -10.717 -10.756 1.000 71.590 ? 125 THR A CB  1 
ATOM 969  O O   ? THR A 1 125 ?  -4.406 -11.287  -9.106 1.000 71.590 ? 125 THR A O   1 
ATOM 970  C CG2 ? THR A 1 125 ?  -8.392  -9.840 -10.833 1.000 71.590 ? 125 THR A CG2 1 
ATOM 971  O OG1 ? THR A 1 125 ?  -6.052 -10.027 -11.371 1.000 71.590 ? 125 THR A OG1 1 
ATOM 972  N N   ? THR A 1 126 ?  -5.646 -13.224  -9.216 1.000 63.800 ? 126 THR A N   1 
ATOM 973  C CA  ? THR A 1 126 ?  -4.546 -14.179  -9.134 1.000 63.800 ? 126 THR A CA  1 
ATOM 974  C C   ? THR A 1 126 ?  -4.152 -14.671 -10.524 1.000 63.800 ? 126 THR A C   1 
ATOM 975  C CB  ? THR A 1 126 ?  -4.916 -15.382  -8.246 1.000 63.800 ? 126 THR A CB  1 
ATOM 976  O O   ? THR A 1 126 ?  -3.291 -15.542 -10.658 1.000 63.800 ? 126 THR A O   1 
ATOM 977  C CG2 ? THR A 1 126 ?  -5.158 -14.948  -6.805 1.000 63.800 ? 126 THR A CG2 1 
ATOM 978  O OG1 ? THR A 1 126 ?  -6.106 -15.996  -8.756 1.000 63.800 ? 126 THR A OG1 1 
ATOM 979  N N   ? SER A 1 127 ?  -4.835 -14.165 -11.554 1.000 58.530 ? 127 SER A N   1 
ATOM 980  C CA  ? SER A 1 127 ?  -4.508 -14.480 -12.941 1.000 58.530 ? 127 SER A CA  1 
ATOM 981  C C   ? SER A 1 127 ?  -4.530 -13.228 -13.812 1.000 58.530 ? 127 SER A C   1 
ATOM 982  C CB  ? SER A 1 127 ?  -5.482 -15.517 -13.500 1.000 58.530 ? 127 SER A CB  1 
ATOM 983  O O   ? SER A 1 127 ?  -5.257 -12.276 -13.520 1.000 58.530 ? 127 SER A O   1 
ATOM 984  O OG  ? SER A 1 127 ?  -6.758 -14.942 -13.720 1.000 58.530 ? 127 SER A OG  1 
ATOM 985  N N   ? SER A 1 128 ?  -3.542 -13.105 -14.777 1.000 59.070 ? 128 SER A N   1 
ATOM 986  C CA  ? SER A 1 128 ?  -3.367 -11.971 -15.678 1.000 59.070 ? 128 SER A CA  1 
ATOM 987  C C   ? SER A 1 128 ?  -4.413 -11.979 -16.787 1.000 59.070 ? 128 SER A C   1 
ATOM 988  C CB  ? SER A 1 128 ?  -1.965 -11.982 -16.288 1.000 59.070 ? 128 SER A CB  1 
ATOM 989  O O   ? SER A 1 128 ?  -4.784 -10.924 -17.306 1.000 59.070 ? 128 SER A O   1 
ATOM 990  O OG  ? SER A 1 128 ?  -1.741 -13.180 -17.012 1.000 59.070 ? 128 SER A OG  1 
ATOM 991  N N   ? LEU A 1 129 ?  -5.129 -13.169 -17.055 1.000 57.150 ? 129 LEU A N   1 
ATOM 992  C CA  ? LEU A 1 129 ?  -6.004 -13.368 -18.206 1.000 57.150 ? 129 LEU A CA  1 
ATOM 993  C C   ? LEU A 1 129 ?  -7.405 -13.771 -17.760 1.000 57.150 ? 129 LEU A C   1 
ATOM 994  C CB  ? LEU A 1 129 ?  -5.426 -14.435 -19.140 1.000 57.150 ? 129 LEU A CB  1 
ATOM 995  O O   ? LEU A 1 129 ?  -8.322 -13.856 -18.581 1.000 57.150 ? 129 LEU A O   1 
ATOM 996  C CG  ? LEU A 1 129 ?  -4.140 -14.065 -19.880 1.000 57.150 ? 129 LEU A CG  1 
ATOM 997  C CD1 ? LEU A 1 129 ?  -3.584 -15.279 -20.616 1.000 57.150 ? 129 LEU A CD1 1 
ATOM 998  C CD2 ? LEU A 1 129 ?  -4.393 -12.915 -20.849 1.000 57.150 ? 129 LEU A CD2 1 
ATOM 999  N N   ? GLY A 1 130 ?  -7.774 -13.764 -16.381 1.000 57.860 ? 130 GLY A N   1 
ATOM 1000 C CA  ? GLY A 1 130 ?  -9.016 -14.109 -15.707 1.000 57.860 ? 130 GLY A CA  1 
ATOM 1001 C C   ? GLY A 1 130 ?  -9.168 -13.438 -14.355 1.000 57.860 ? 130 GLY A C   1 
ATOM 1002 O O   ? GLY A 1 130 ?  -8.187 -12.966 -13.777 1.000 57.860 ? 130 GLY A O   1 
ATOM 1003 N N   ? GLU A 1 131 ? -10.489 -12.922 -14.036 1.000 63.860 ? 131 GLU A N   1 
ATOM 1004 C CA  ? GLU A 1 131 ? -10.750 -12.128 -12.840 1.000 63.860 ? 131 GLU A CA  1 
ATOM 1005 C C   ? GLU A 1 131 ? -11.132 -13.017 -11.659 1.000 63.860 ? 131 GLU A C   1 
ATOM 1006 C CB  ? GLU A 1 131 ? -11.855 -11.102 -13.105 1.000 63.860 ? 131 GLU A CB  1 
ATOM 1007 O O   ? GLU A 1 131 ? -12.288 -13.426 -11.532 1.000 63.860 ? 131 GLU A O   1 
ATOM 1008 C CG  ? GLU A 1 131 ? -11.467 -10.027 -14.110 1.000 63.860 ? 131 GLU A CG  1 
ATOM 1009 C CD  ? GLU A 1 131 ? -12.515  -8.935 -14.254 1.000 63.860 ? 131 GLU A CD  1 
ATOM 1010 O OE1 ? GLU A 1 131 ? -12.193  -7.852 -14.794 1.000 63.860 ? 131 GLU A OE1 1 
ATOM 1011 O OE2 ? GLU A 1 131 ? -13.667  -9.164 -13.823 1.000 63.860 ? 131 GLU A OE2 1 
ATOM 1012 N N   ? SER A 1 132 ? -10.217 -13.973 -11.254 1.000 69.280 ? 132 SER A N   1 
ATOM 1013 C CA  ? SER A 1 132 ? -10.535 -14.640  -9.995 1.000 69.280 ? 132 SER A CA  1 
ATOM 1014 C C   ? SER A 1 132 ?  -9.973 -13.870  -8.805 1.000 69.280 ? 132 SER A C   1 
ATOM 1015 C CB  ? SER A 1 132 ?  -9.989 -16.068  -9.992 1.000 69.280 ? 132 SER A CB  1 
ATOM 1016 O O   ? SER A 1 132 ?  -8.772 -13.597  -8.746 1.000 69.280 ? 132 SER A O   1 
ATOM 1017 O OG  ? SER A 1 132 ?  -8.572 -16.066  -9.958 1.000 69.280 ? 132 SER A OG  1 
ATOM 1018 N N   ? PHE A 1 133 ? -10.895 -13.350  -7.988 1.000 77.700 ? 133 PHE A N   1 
ATOM 1019 C CA  ? PHE A 1 133 ? -10.539 -12.618  -6.779 1.000 77.700 ? 133 PHE A CA  1 
ATOM 1020 C C   ? PHE A 1 133 ? -10.566 -13.535  -5.562 1.000 77.700 ? 133 PHE A C   1 
ATOM 1021 C CB  ? PHE A 1 133 ? -11.489 -11.435  -6.565 1.000 77.700 ? 133 PHE A CB  1 
ATOM 1022 O O   ? PHE A 1 133 ? -11.608 -14.104  -5.230 1.000 77.700 ? 133 PHE A O   1 
ATOM 1023 C CG  ? PHE A 1 133 ? -11.373 -10.366  -7.618 1.000 77.700 ? 133 PHE A CG  1 
ATOM 1024 C CD1 ? PHE A 1 133 ? -10.497  -9.300  -7.452 1.000 77.700 ? 133 PHE A CD1 1 
ATOM 1025 C CD2 ? PHE A 1 133 ? -12.141 -10.427  -8.774 1.000 77.700 ? 133 PHE A CD2 1 
ATOM 1026 C CE1 ? PHE A 1 133 ? -10.388  -8.309  -8.425 1.000 77.700 ? 133 PHE A CE1 1 
ATOM 1027 C CE2 ? PHE A 1 133 ? -12.037  -9.440  -9.750 1.000 77.700 ? 133 PHE A CE2 1 
ATOM 1028 C CZ  ? PHE A 1 133 ? -11.161  -8.382  -9.573 1.000 77.700 ? 133 PHE A CZ  1 
ATOM 1029 N N   ? PRO A 1 134 ?  -9.356 -13.743  -4.976 1.000 84.070 ? 134 PRO A N   1 
ATOM 1030 C CA  ? PRO A 1 134 ?  -9.354 -14.583  -3.775 1.000 84.070 ? 134 PRO A CA  1 
ATOM 1031 C C   ? PRO A 1 134 ? -10.111 -13.949  -2.610 1.000 84.070 ? 134 PRO A C   1 
ATOM 1032 C CB  ? PRO A 1 134 ?  -7.865 -14.724  -3.447 1.000 84.070 ? 134 PRO A CB  1 
ATOM 1033 O O   ? PRO A 1 134 ? -10.172 -12.722  -2.504 1.000 84.070 ? 134 PRO A O   1 
ATOM 1034 C CG  ? PRO A 1 134 ?  -7.238 -13.473  -3.973 1.000 84.070 ? 134 PRO A CG  1 
ATOM 1035 C CD  ? PRO A 1 134 ?  -7.984 -13.047  -5.205 1.000 84.070 ? 134 PRO A CD  1 
ATOM 1036 N N   ? ASP A 1 135 ? -10.742 -14.800  -1.825 1.000 89.010 ? 135 ASP A N   1 
ATOM 1037 C CA  ? ASP A 1 135 ? -11.416 -14.301  -0.630 1.000 89.010 ? 135 ASP A CA  1 
ATOM 1038 C C   ? ASP A 1 135 ? -10.423 -14.077   0.508 1.000 89.010 ? 135 ASP A C   1 
ATOM 1039 C CB  ? ASP A 1 135 ? -12.513 -15.272  -0.188 1.000 89.010 ? 135 ASP A CB  1 
ATOM 1040 O O   ? ASP A 1 135 ? -10.679 -13.282   1.415 1.000 89.010 ? 135 ASP A O   1 
ATOM 1041 C CG  ? ASP A 1 135 ? -13.679 -15.332  -1.159 1.000 89.010 ? 135 ASP A CG  1 
ATOM 1042 O OD1 ? ASP A 1 135 ? -14.058 -14.283  -1.723 1.000 89.010 ? 135 ASP A OD1 1 
ATOM 1043 O OD2 ? ASP A 1 135 ? -14.226 -16.438  -1.360 1.000 89.010 ? 135 ASP A OD2 1 
ATOM 1044 N N   ? THR A 1 136 ?  -9.290 -14.788   0.416 1.000 93.040 ? 136 THR A N   1 
ATOM 1045 C CA  ? THR A 1 136 ?  -8.263 -14.642   1.442 1.000 93.040 ? 136 THR A CA  1 
ATOM 1046 C C   ? THR A 1 136 ?  -7.140 -13.730   0.956 1.000 93.040 ? 136 THR A C   1 
ATOM 1047 C CB  ? THR A 1 136 ?  -7.679 -16.008   1.847 1.000 93.040 ? 136 THR A CB  1 
ATOM 1048 O O   ? THR A 1 136 ?  -6.891 -13.630  -0.247 1.000 93.040 ? 136 THR A O   1 
ATOM 1049 C CG2 ? THR A 1 136 ?  -8.751 -16.904   2.460 1.000 93.040 ? 136 THR A CG2 1 
ATOM 1050 O OG1 ? THR A 1 136 ?  -7.139 -16.653   0.687 1.000 93.040 ? 136 THR A OG1 1 
ATOM 1051 N N   ? LEU A 1 137 ?  -6.520 -13.048   1.936 1.000 93.450 ? 137 LEU A N   1 
ATOM 1052 C CA  ? LEU A 1 137 ?  -5.396 -12.161   1.658 1.000 93.450 ? 137 LEU A CA  1 
ATOM 1053 C C   ? LEU A 1 137 ?  -4.196 -12.949   1.143 1.000 93.450 ? 137 LEU A C   1 
ATOM 1054 C CB  ? LEU A 1 137 ?  -5.007 -11.378   2.915 1.000 93.450 ? 137 LEU A CB  1 
ATOM 1055 O O   ? LEU A 1 137 ?  -3.816 -13.964   1.732 1.000 93.450 ? 137 LEU A O   1 
ATOM 1056 C CG  ? LEU A 1 137 ?  -4.007 -10.237   2.720 1.000 93.450 ? 137 LEU A CG  1 
ATOM 1057 C CD1 ? LEU A 1 137 ?  -4.613  -9.146   1.844 1.000 93.450 ? 137 LEU A CD1 1 
ATOM 1058 C CD2 ? LEU A 1 137 ?  -3.575  -9.669   4.068 1.000 93.450 ? 137 LEU A CD2 1 
ATOM 1059 N N   ? ASN A 1 138 ?  -3.628 -12.392   0.073 1.000 92.490 ? 138 ASN A N   1 
ATOM 1060 C CA  ? ASN A 1 138 ?  -2.447 -13.015  -0.515 1.000 92.490 ? 138 ASN A CA  1 
ATOM 1061 C C   ? ASN A 1 138 ?  -1.210 -12.136  -0.353 1.000 92.490 ? 138 ASN A C   1 
ATOM 1062 C CB  ? ASN A 1 138 ?  -2.685 -13.330  -1.993 1.000 92.490 ? 138 ASN A CB  1 
ATOM 1063 O O   ? ASN A 1 138 ?  -1.312 -10.908  -0.360 1.000 92.490 ? 138 ASN A O   1 
ATOM 1064 C CG  ? ASN A 1 138 ?  -3.541 -14.565  -2.197 1.000 92.490 ? 138 ASN A CG  1 
ATOM 1065 N ND2 ? ASN A 1 138 ?  -4.507 -14.474  -3.103 1.000 92.490 ? 138 ASN A ND2 1 
ATOM 1066 O OD1 ? ASN A 1 138 ?  -3.335 -15.592  -1.544 1.000 92.490 ? 138 ASN A OD1 1 
ATOM 1067 N N   ? CYS A 1 139 ?  -0.003 -12.864  -0.284 1.000 92.490 ? 139 CYS A N   1 
ATOM 1068 C CA  ? CYS A 1 139 ?   1.267 -12.168  -0.107 1.000 92.490 ? 139 CYS A CA  1 
ATOM 1069 C C   ? CYS A 1 139 ?   2.325 -12.714  -1.058 1.000 92.490 ? 139 CYS A C   1 
ATOM 1070 C CB  ? CYS A 1 139 ?   1.751 -12.294   1.337 1.000 92.490 ? 139 CYS A CB  1 
ATOM 1071 O O   ? CYS A 1 139 ?   2.313 -13.900  -1.392 1.000 92.490 ? 139 CYS A O   1 
ATOM 1072 S SG  ? CYS A 1 139 ?   0.641 -11.539   2.545 1.000 92.490 ? 139 CYS A SG  1 
ATOM 1073 N N   ? ALA A 1 140 ?   3.202 -11.775  -1.398 1.000 90.280 ? 140 ALA A N   1 
ATOM 1074 C CA  ? ALA A 1 140 ?   4.354 -12.153  -2.213 1.000 90.280 ? 140 ALA A CA  1 
ATOM 1075 C C   ? ALA A 1 140 ?   5.570 -11.296  -1.875 1.000 90.280 ? 140 ALA A C   1 
ATOM 1076 C CB  ? ALA A 1 140 ?   4.018 -12.034  -3.697 1.000 90.280 ? 140 ALA A CB  1 
ATOM 1077 O O   ? ALA A 1 140 ?   5.433 -10.115  -1.545 1.000 90.280 ? 140 ALA A O   1 
ATOM 1078 N N   ? GLU A 1 141 ?   6.695 -11.990  -2.017 1.000 90.680 ? 141 GLU A N   1 
ATOM 1079 C CA  ? GLU A 1 141 ?   7.952 -11.276  -1.809 1.000 90.680 ? 141 GLU A CA  1 
ATOM 1080 C C   ? GLU A 1 141 ?   8.498 -10.726  -3.124 1.000 90.680 ? 141 GLU A C   1 
ATOM 1081 C CB  ? GLU A 1 141 ?   8.987 -12.190  -1.150 1.000 90.680 ? 141 GLU A CB  1 
ATOM 1082 O O   ? GLU A 1 141 ?   8.544 -11.438  -4.129 1.000 90.680 ? 141 GLU A O   1 
ATOM 1083 C CG  ? GLU A 1 141 ?   8.662 -12.549   0.292 1.000 90.680 ? 141 GLU A CG  1 
ATOM 1084 C CD  ? GLU A 1 141 ?   9.767 -13.336   0.979 1.000 90.680 ? 141 GLU A CD  1 
ATOM 1085 O OE1 ? GLU A 1 141 ?   9.755 -13.436   2.227 1.000 90.680 ? 141 GLU A OE1 1 
ATOM 1086 O OE2 ? GLU A 1 141 ?  10.652 -13.855   0.263 1.000 90.680 ? 141 GLU A OE2 1 
ATOM 1087 N N   ? LEU A 1 142 ?   8.870  -9.388  -3.052 1.000 91.700 ? 142 LEU A N   1 
ATOM 1088 C CA  ? LEU A 1 142 ?   9.449  -8.715  -4.210 1.000 91.700 ? 142 LEU A CA  1 
ATOM 1089 C C   ? LEU A 1 142 ?  10.764  -8.036  -3.842 1.000 91.700 ? 142 LEU A C   1 
ATOM 1090 C CB  ? LEU A 1 142 ?   8.470  -7.684  -4.776 1.000 91.700 ? 142 LEU A CB  1 
ATOM 1091 O O   ? LEU A 1 142 ?  11.002  -7.725  -2.673 1.000 91.700 ? 142 LEU A O   1 
ATOM 1092 C CG  ? LEU A 1 142 ?   7.059  -8.187  -5.085 1.000 91.700 ? 142 LEU A CG  1 
ATOM 1093 C CD1 ? LEU A 1 142 ?   6.157  -7.024  -5.484 1.000 91.700 ? 142 LEU A CD1 1 
ATOM 1094 C CD2 ? LEU A 1 142 ?   7.096  -9.244  -6.183 1.000 91.700 ? 142 LEU A CD2 1 
ATOM 1095 N N   ? ASN A 1 143 ?  11.558  -7.844  -4.947 1.000 92.810 ? 143 ASN A N   1 
ATOM 1096 C CA  ? ASN A 1 143 ?  12.750  -7.021  -4.772 1.000 92.810 ? 143 ASN A CA  1 
ATOM 1097 C C   ? ASN A 1 143 ?  12.580  -5.645  -5.410 1.000 92.810 ? 143 ASN A C   1 
ATOM 1098 C CB  ? ASN A 1 143 ?  13.979  -7.726  -5.349 1.000 92.810 ? 143 ASN A CB  1 
ATOM 1099 O O   ? ASN A 1 143 ?  11.977  -5.522  -6.477 1.000 92.810 ? 143 ASN A O   1 
ATOM 1100 C CG  ? ASN A 1 143 ?  14.344  -8.984  -4.584 1.000 92.810 ? 143 ASN A CG  1 
ATOM 1101 N ND2 ? ASN A 1 143 ?  14.977  -9.930  -5.267 1.000 92.810 ? 143 ASN A ND2 1 
ATOM 1102 O OD1 ? ASN A 1 143 ?  14.058  -9.104  -3.390 1.000 92.810 ? 143 ASN A OD1 1 
ATOM 1103 N N   ? VAL A 1 144 ?  13.124  -4.738  -4.668 1.000 94.590 ? 144 VAL A N   1 
ATOM 1104 C CA  ? VAL A 1 144 ?  13.216  -3.415  -5.276 1.000 94.590 ? 144 VAL A CA  1 
ATOM 1105 C C   ? VAL A 1 144 ?  14.211  -3.446  -6.434 1.000 94.590 ? 144 VAL A C   1 
ATOM 1106 C CB  ? VAL A 1 144 ?  13.632  -2.344  -4.244 1.000 94.590 ? 144 VAL A CB  1 
ATOM 1107 O O   ? VAL A 1 144 ?  15.304  -4.003  -6.306 1.000 94.590 ? 144 VAL A O   1 
ATOM 1108 C CG1 ? VAL A 1 144 ?  13.809  -0.984  -4.918 1.000 94.590 ? 144 VAL A CG1 1 
ATOM 1109 C CG2 ? VAL A 1 144 ?  12.600  -2.256  -3.121 1.000 94.590 ? 144 VAL A CG2 1 
ATOM 1110 N N   ? LEU A 1 145 ?  13.781  -2.837  -7.577 1.000 93.520 ? 145 LEU A N   1 
ATOM 1111 C CA  ? LEU A 1 145 ?  14.625  -2.827  -8.767 1.000 93.520 ? 145 LEU A CA  1 
ATOM 1112 C C   ? LEU A 1 145 ?  15.268  -1.459  -8.966 1.000 93.520 ? 145 LEU A C   1 
ATOM 1113 C CB  ? LEU A 1 145 ?  13.809  -3.206 -10.006 1.000 93.520 ? 145 LEU A CB  1 
ATOM 1114 O O   ? LEU A 1 145 ?  14.698  -0.438  -8.576 1.000 93.520 ? 145 LEU A O   1 
ATOM 1115 C CG  ? LEU A 1 145 ?  13.080  -4.550  -9.953 1.000 93.520 ? 145 LEU A CG  1 
ATOM 1116 C CD1 ? LEU A 1 145 ?  12.269  -4.763 -11.227 1.000 93.520 ? 145 LEU A CD1 1 
ATOM 1117 C CD2 ? LEU A 1 145 ?  14.073  -5.689  -9.748 1.000 93.520 ? 145 LEU A CD2 1 
ATOM 1118 N N   ? PRO A 1 146 ?  16.492  -1.521  -9.555 1.000 92.990 ? 146 PRO A N   1 
ATOM 1119 C CA  ? PRO A 1 146 ?  17.086  -0.226  -9.896 1.000 92.990 ? 146 PRO A CA  1 
ATOM 1120 C C   ? PRO A 1 146 ?  16.246   0.563 -10.898 1.000 92.990 ? 146 PRO A C   1 
ATOM 1121 C CB  ? PRO A 1 146 ?  18.440  -0.607 -10.498 1.000 92.990 ? 146 PRO A CB  1 
ATOM 1122 O O   ? PRO A 1 146 ?  15.590  -0.029 -11.759 1.000 92.990 ? 146 PRO A O   1 
ATOM 1123 C CG  ? PRO A 1 146 ?  18.658  -2.026 -10.082 1.000 92.990 ? 146 PRO A CG  1 
ATOM 1124 C CD  ? PRO A 1 146 ?  17.322  -2.652  -9.806 1.000 92.990 ? 146 PRO A CD  1 
ATOM 1125 N N   ? GLN A 1 147 ?  16.297   1.911 -10.752 1.000 89.990 ? 147 GLN A N   1 
ATOM 1126 C CA  ? GLN A 1 147 ?  15.492   2.817 -11.566 1.000 89.990 ? 147 GLN A CA  1 
ATOM 1127 C C   ? GLN A 1 147 ?  15.749   2.595 -13.053 1.000 89.990 ? 147 GLN A C   1 
ATOM 1128 C CB  ? GLN A 1 147 ?  15.780   4.272 -11.194 1.000 89.990 ? 147 GLN A CB  1 
ATOM 1129 O O   ? GLN A 1 147 ?  14.823   2.659 -13.865 1.000 89.990 ? 147 GLN A O   1 
ATOM 1130 C CG  ? GLN A 1 147 ?  14.863   5.275 -11.880 1.000 89.990 ? 147 GLN A CG  1 
ATOM 1131 C CD  ? GLN A 1 147 ?  13.461   5.281 -11.299 1.000 89.990 ? 147 GLN A CD  1 
ATOM 1132 N NE2 ? GLN A 1 147 ?  12.527   5.902 -12.011 1.000 89.990 ? 147 GLN A NE2 1 
ATOM 1133 O OE1 ? GLN A 1 147 ?  13.220   4.731 -10.220 1.000 89.990 ? 147 GLN A OE1 1 
ATOM 1134 N N   ? ASN A 1 148 ?  16.972   2.349 -13.507 1.000 90.950 ? 148 ASN A N   1 
ATOM 1135 C CA  ? ASN A 1 148 ?  17.323   2.163 -14.911 1.000 90.950 ? 148 ASN A CA  1 
ATOM 1136 C C   ? ASN A 1 148 ?  16.606   0.959 -15.514 1.000 90.950 ? 148 ASN A C   1 
ATOM 1137 C CB  ? ASN A 1 148 ?  18.838   2.014 -15.070 1.000 90.950 ? 148 ASN A CB  1 
ATOM 1138 O O   ? ASN A 1 148 ?  16.232   0.977 -16.688 1.000 90.950 ? 148 ASN A O   1 
ATOM 1139 C CG  ? ASN A 1 148 ?  19.383   0.793 -14.355 1.000 90.950 ? 148 ASN A CG  1 
ATOM 1140 N ND2 ? ASN A 1 148 ?  20.628   0.440 -14.650 1.000 90.950 ? 148 ASN A ND2 1 
ATOM 1141 O OD1 ? ASN A 1 148 ?  18.689   0.172 -13.546 1.000 90.950 ? 148 ASN A OD1 1 
ATOM 1142 N N   ? ARG A 1 149 ?  16.499  -0.070 -14.711 1.000 90.020 ? 149 ARG A N   1 
ATOM 1143 C CA  ? ARG A 1 149 ?  15.780  -1.254 -15.171 1.000 90.020 ? 149 ARG A CA  1 
ATOM 1144 C C   ? ARG A 1 149 ?  14.312  -0.936 -15.433 1.000 90.020 ? 149 ARG A C   1 
ATOM 1145 C CB  ? ARG A 1 149 ?  15.897  -2.385 -14.147 1.000 90.020 ? 149 ARG A CB  1 
ATOM 1146 O O   ? ARG A 1 149 ?  13.730  -1.424 -16.405 1.000 90.020 ? 149 ARG A O   1 
ATOM 1147 C CG  ? ARG A 1 149 ?  15.442  -3.738 -14.670 1.000 90.020 ? 149 ARG A CG  1 
ATOM 1148 C CD  ? ARG A 1 149 ?  15.665  -4.843 -13.646 1.000 90.020 ? 149 ARG A CD  1 
ATOM 1149 N NE  ? ARG A 1 149 ?  15.125  -6.120 -14.104 1.000 90.020 ? 149 ARG A NE  1 
ATOM 1150 N NH1 ? ARG A 1 149 ?  15.644  -7.269 -12.169 1.000 90.020 ? 149 ARG A NH1 1 
ATOM 1151 N NH2 ? ARG A 1 149 ?  14.609  -8.349 -13.906 1.000 90.020 ? 149 ARG A NH2 1 
ATOM 1152 C CZ  ? ARG A 1 149 ?  15.127  -7.243 -13.392 1.000 90.020 ? 149 ARG A CZ  1 
ATOM 1153 N N   ? CYS A 1 150 ?  13.717  -0.132 -14.634 1.000 90.200 ? 150 CYS A N   1 
ATOM 1154 C CA  ? CYS A 1 150 ?  12.323   0.274 -14.778 1.000 90.200 ? 150 CYS A CA  1 
ATOM 1155 C C   ? CYS A 1 150 ?  12.146   1.200 -15.976 1.000 90.200 ? 150 CYS A C   1 
ATOM 1156 C CB  ? CYS A 1 150 ?  11.834   0.970 -13.509 1.000 90.200 ? 150 CYS A CB  1 
ATOM 1157 O O   ? CYS A 1 150 ?  11.144   1.116 -16.688 1.000 90.200 ? 150 CYS A O   1 
ATOM 1158 S SG  ? CYS A 1 150 ?  11.721  -0.124 -12.076 1.000 90.200 ? 150 CYS A SG  1 
ATOM 1159 N N   ? GLU A 1 151 ?  13.072   2.000 -16.196 1.000 92.150 ? 151 GLU A N   1 
ATOM 1160 C CA  ? GLU A 1 151 ?  13.039   2.906 -17.341 1.000 92.150 ? 151 GLU A CA  1 
ATOM 1161 C C   ? GLU A 1 151 ?  13.111   2.135 -18.656 1.000 92.150 ? 151 GLU A C   1 
ATOM 1162 C CB  ? GLU A 1 151 ?  14.185   3.917 -17.260 1.000 92.150 ? 151 GLU A CB  1 
ATOM 1163 O O   ? GLU A 1 151 ?  12.468   2.511 -19.638 1.000 92.150 ? 151 GLU A O   1 
ATOM 1164 C CG  ? GLU A 1 151 ?  14.124   5.002 -18.326 1.000 92.150 ? 151 GLU A CG  1 
ATOM 1165 C CD  ? GLU A 1 151 ?  12.876   5.864 -18.233 1.000 92.150 ? 151 GLU A CD  1 
ATOM 1166 O OE1 ? GLU A 1 151 ?  12.433   6.404 -19.273 1.000 92.150 ? 151 GLU A OE1 1 
ATOM 1167 O OE2 ? GLU A 1 151 ?  12.336   6.002 -17.113 1.000 92.150 ? 151 GLU A OE2 1 
ATOM 1168 N N   ? VAL A 1 152 ?  13.958   1.098 -18.640 1.000 91.580 ? 152 VAL A N   1 
ATOM 1169 C CA  ? VAL A 1 152 ?  14.049   0.241 -19.817 1.000 91.580 ? 152 VAL A CA  1 
ATOM 1170 C C   ? VAL A 1 152 ?  12.698  -0.419 -20.082 1.000 91.580 ? 152 VAL A C   1 
ATOM 1171 C CB  ? VAL A 1 152 ?  15.145  -0.835 -19.653 1.000 91.580 ? 152 VAL A CB  1 
ATOM 1172 O O   ? VAL A 1 152 ?  12.258  -0.507 -21.231 1.000 91.580 ? 152 VAL A O   1 
ATOM 1173 C CG1 ? VAL A 1 152 ?  15.056  -1.872 -20.771 1.000 91.580 ? 152 VAL A CG1 1 
ATOM 1174 C CG2 ? VAL A 1 152 ?  16.528  -0.188 -19.628 1.000 91.580 ? 152 VAL A CG2 1 
ATOM 1175 N N   ? ALA A 1 153 ?  12.039  -0.795 -18.998 1.000 89.460 ? 153 ALA A N   1 
ATOM 1176 C CA  ? ALA A 1 153 ?  10.757  -1.485 -19.109 1.000 89.460 ? 153 ALA A CA  1 
ATOM 1177 C C   ? ALA A 1 153 ?   9.646  -0.517 -19.505 1.000 89.460 ? 153 ALA A C   1 
ATOM 1178 C CB  ? ALA A 1 153 ?  10.410  -2.178 -17.793 1.000 89.460 ? 153 ALA A CB  1 
ATOM 1179 O O   ? ALA A 1 153 ?   8.736  -0.879 -20.255 1.000 89.460 ? 153 ALA A O   1 
ATOM 1180 N N   ? TYR A 1 154 ?   9.723   0.684 -19.045 1.000 91.090 ? 154 TYR A N   1 
ATOM 1181 C CA  ? TYR A 1 154 ?   8.728   1.725 -19.278 1.000 91.090 ? 154 TYR A CA  1 
ATOM 1182 C C   ? TYR A 1 154 ?   9.390   3.018 -19.740 1.000 91.090 ? 154 TYR A C   1 
ATOM 1183 C CB  ? TYR A 1 154 ?   7.911   1.982 -18.008 1.000 91.090 ? 154 TYR A CB  1 
ATOM 1184 O O   ? TYR A 1 154 ?   9.433   4.001 -18.996 1.000 91.090 ? 154 TYR A O   1 
ATOM 1185 C CG  ? TYR A 1 154 ?   7.275   0.740 -17.434 1.000 91.090 ? 154 TYR A CG  1 
ATOM 1186 C CD1 ? TYR A 1 154 ?   6.225   0.103 -18.093 1.000 91.090 ? 154 TYR A CD1 1 
ATOM 1187 C CD2 ? TYR A 1 154 ?   7.720   0.200 -16.233 1.000 91.090 ? 154 TYR A CD2 1 
ATOM 1188 C CE1 ? TYR A 1 154 ?   5.634  -1.041 -17.568 1.000 91.090 ? 154 TYR A CE1 1 
ATOM 1189 C CE2 ? TYR A 1 154 ?   7.136  -0.944 -15.697 1.000 91.090 ? 154 TYR A CE2 1 
ATOM 1190 O OH  ? TYR A 1 154 ?   5.514  -2.689 -15.846 1.000 91.090 ? 154 TYR A OH  1 
ATOM 1191 C CZ  ? TYR A 1 154 ?   6.096  -1.556 -16.371 1.000 91.090 ? 154 TYR A CZ  1 
ATOM 1192 N N   ? PRO A 1 155 ?   9.882   3.147 -20.984 1.000 91.930 ? 155 PRO A N   1 
ATOM 1193 C CA  ? PRO A 1 155 ?  10.608   4.331 -21.450 1.000 91.930 ? 155 PRO A CA  1 
ATOM 1194 C C   ? PRO A 1 155 ?   9.755   5.597 -21.418 1.000 91.930 ? 155 PRO A C   1 
ATOM 1195 C CB  ? PRO A 1 155 ?  10.990   3.967 -22.887 1.000 91.930 ? 155 PRO A CB  1 
ATOM 1196 O O   ? PRO A 1 155 ?   8.637   5.606 -21.941 1.000 91.930 ? 155 PRO A O   1 
ATOM 1197 C CG  ? PRO A 1 155 ?  10.926   2.474 -22.933 1.000 91.930 ? 155 PRO A CG  1 
ATOM 1198 C CD  ? PRO A 1 155 ?   9.881   2.012 -21.959 1.000 91.930 ? 155 PRO A CD  1 
ATOM 1199 N N   ? GLY A 1 156 ?  10.279   6.725 -20.632 1.000 89.790 ? 156 GLY A N   1 
ATOM 1200 C CA  ? GLY A 1 156 ?   9.652   8.037 -20.645 1.000 89.790 ? 156 GLY A CA  1 
ATOM 1201 C C   ? GLY A 1 156 ?   8.478   8.146 -19.691 1.000 89.790 ? 156 GLY A C   1 
ATOM 1202 O O   ? GLY A 1 156 ?   7.865   9.209 -19.572 1.000 89.790 ? 156 GLY A O   1 
ATOM 1203 N N   ? GLN A 1 157 ?   8.259   7.039 -18.943 1.000 89.920 ? 157 GLN A N   1 
ATOM 1204 C CA  ? GLN A 1 157 ?   7.071   7.001 -18.098 1.000 89.920 ? 157 GLN A CA  1 
ATOM 1205 C C   ? GLN A 1 157 ?   7.447   6.967 -16.620 1.000 89.920 ? 157 GLN A C   1 
ATOM 1206 C CB  ? GLN A 1 157 ?   6.202   5.791 -18.447 1.000 89.920 ? 157 GLN A CB  1 
ATOM 1207 O O   ? GLN A 1 157 ?   6.625   7.281 -15.757 1.000 89.920 ? 157 GLN A O   1 
ATOM 1208 C CG  ? GLN A 1 157 ?   5.577   5.861 -19.834 1.000 89.920 ? 157 GLN A CG  1 
ATOM 1209 C CD  ? GLN A 1 157 ?   4.652   4.694 -20.121 1.000 89.920 ? 157 GLN A CD  1 
ATOM 1210 N NE2 ? GLN A 1 157 ?   4.664   4.219 -21.362 1.000 89.920 ? 157 GLN A NE2 1 
ATOM 1211 O OE1 ? GLN A 1 157 ?   3.934   4.221 -19.234 1.000 89.920 ? 157 GLN A OE1 1 
ATOM 1212 N N   ? MET A 1 158 ?   8.753   6.582 -16.280 1.000 91.380 ? 158 MET A N   1 
ATOM 1213 C CA  ? MET A 1 158 ?   9.227   6.479 -14.903 1.000 91.380 ? 158 MET A CA  1 
ATOM 1214 C C   ? MET A 1 158 ?   9.727   7.827 -14.396 1.000 91.380 ? 158 MET A C   1 
ATOM 1215 C CB  ? MET A 1 158 ?  10.338   5.434 -14.793 1.000 91.380 ? 158 MET A CB  1 
ATOM 1216 O O   ? MET A 1 158 ?  10.503   8.501 -15.076 1.000 91.380 ? 158 MET A O   1 
ATOM 1217 C CG  ? MET A 1 158 ?   9.900   4.030 -15.177 1.000 91.380 ? 158 MET A CG  1 
ATOM 1218 S SD  ? MET A 1 158 ?   8.477   3.440 -14.181 1.000 91.380 ? 158 MET A SD  1 
ATOM 1219 C CE  ? MET A 1 158 ?   9.218   3.454 -12.525 1.000 91.380 ? 158 MET A CE  1 
ATOM 1220 N N   ? THR A 1 159 ?   9.229   8.241 -13.187 1.000 91.070 ? 159 THR A N   1 
ATOM 1221 C CA  ? THR A 1 159 ?   9.681   9.460 -12.527 1.000 91.070 ? 159 THR A CA  1 
ATOM 1222 C C   ? THR A 1 159 ?  10.381   9.135 -11.211 1.000 91.070 ? 159 THR A C   1 
ATOM 1223 C CB  ? THR A 1 159 ?   8.507  10.421 -12.263 1.000 91.070 ? 159 THR A CB  1 
ATOM 1224 O O   ? THR A 1 159 ?  10.391   7.981 -10.775 1.000 91.070 ? 159 THR A O   1 
ATOM 1225 C CG2 ? THR A 1 159 ?   7.704  10.671 -13.535 1.000 91.070 ? 159 THR A CG2 1 
ATOM 1226 O OG1 ? THR A 1 159 ?   7.644   9.851 -11.271 1.000 91.070 ? 159 THR A OG1 1 
ATOM 1227 N N   ? ASP A 1 160 ?  10.995  10.140 -10.608 1.000 90.720 ? 160 ASP A N   1 
ATOM 1228 C CA  ? ASP A 1 160 ?  11.708   9.953  -9.348 1.000 90.720 ? 160 ASP A CA  1 
ATOM 1229 C C   ? ASP A 1 160 ?  10.735   9.705  -8.198 1.000 90.720 ? 160 ASP A C   1 
ATOM 1230 C CB  ? ASP A 1 160 ?  12.585  11.169  -9.042 1.000 90.720 ? 160 ASP A CB  1 
ATOM 1231 O O   ? ASP A 1 160 ?  11.146   9.318  -7.102 1.000 90.720 ? 160 ASP A O   1 
ATOM 1232 C CG  ? ASP A 1 160 ?  11.795  12.463  -8.954 1.000 90.720 ? 160 ASP A CG  1 
ATOM 1233 O OD1 ? ASP A 1 160 ?  10.569  12.447  -9.197 1.000 90.720 ? 160 ASP A OD1 1 
ATOM 1234 O OD2 ? ASP A 1 160 ?  12.404  13.509  -8.643 1.000 90.720 ? 160 ASP A OD2 1 
ATOM 1235 N N   ? SER A 1 161 ?   9.462   9.907  -8.424 1.000 92.030 ? 161 SER A N   1 
ATOM 1236 C CA  ? SER A 1 161 ?   8.427   9.709  -7.414 1.000 92.030 ? 161 SER A CA  1 
ATOM 1237 C C   ? SER A 1 161 ?   7.882   8.286  -7.453 1.000 92.030 ? 161 SER A C   1 
ATOM 1238 C CB  ? SER A 1 161 ?   7.286  10.707  -7.613 1.000 92.030 ? 161 SER A CB  1 
ATOM 1239 O O   ? SER A 1 161 ?   6.952   7.951  -6.716 1.000 92.030 ? 161 SER A O   1 
ATOM 1240 O OG  ? SER A 1 161 ?   6.667  10.519  -8.874 1.000 92.030 ? 161 SER A OG  1 
ATOM 1241 N N   ? MET A 1 162 ?   8.505   7.469  -8.271 1.000 94.180 ? 162 MET A N   1 
ATOM 1242 C CA  ? MET A 1 162 ?   8.029   6.100  -8.451 1.000 94.180 ? 162 MET A CA  1 
ATOM 1243 C C   ? MET A 1 162 ?   9.107   5.094  -8.062 1.000 94.180 ? 162 MET A C   1 
ATOM 1244 C CB  ? MET A 1 162 ?   7.594   5.868  -9.899 1.000 94.180 ? 162 MET A CB  1 
ATOM 1245 O O   ? MET A 1 162 ?  10.299   5.399  -8.125 1.000 94.180 ? 162 MET A O   1 
ATOM 1246 C CG  ? MET A 1 162 ?   6.384   6.688 -10.315 1.000 94.180 ? 162 MET A CG  1 
ATOM 1247 S SD  ? MET A 1 162 ?   5.983   6.496 -12.095 1.000 94.180 ? 162 MET A SD  1 
ATOM 1248 C CE  ? MET A 1 162 ?   4.520   7.564 -12.210 1.000 94.180 ? 162 MET A CE  1 
ATOM 1249 N N   ? LEU A 1 163 ?   8.583   3.891  -7.601 1.000 94.180 ? 163 LEU A N   1 
ATOM 1250 C CA  ? LEU A 1 163 ?   9.392   2.741  -7.211 1.000 94.180 ? 163 LEU A CA  1 
ATOM 1251 C C   ? LEU A 1 163 ?   8.960   1.491  -7.969 1.000 94.180 ? 163 LEU A C   1 
ATOM 1252 C CB  ? LEU A 1 163 ?   9.288   2.499  -5.703 1.000 94.180 ? 163 LEU A CB  1 
ATOM 1253 O O   ? LEU A 1 163 ?   7.766   1.276  -8.192 1.000 94.180 ? 163 LEU A O   1 
ATOM 1254 C CG  ? LEU A 1 163 ?   9.859   1.178  -5.187 1.000 94.180 ? 163 LEU A CG  1 
ATOM 1255 C CD1 ? LEU A 1 163 ?  11.379   1.261  -5.084 1.000 94.180 ? 163 LEU A CD1 1 
ATOM 1256 C CD2 ? LEU A 1 163 ?   9.245   0.819  -3.838 1.000 94.180 ? 163 LEU A CD2 1 
ATOM 1257 N N   ? CYS A 1 164 ?   9.971   0.686  -8.380 1.000 92.910 ? 164 CYS A N   1 
ATOM 1258 C CA  ? CYS A 1 164 ?   9.671  -0.563  -9.072 1.000 92.910 ? 164 CYS A CA  1 
ATOM 1259 C C   ? CYS A 1 164 ?  10.037  -1.765  -8.209 1.000 92.910 ? 164 CYS A C   1 
ATOM 1260 C CB  ? CYS A 1 164 ?  10.421  -0.632 -10.402 1.000 92.910 ? 164 CYS A CB  1 
ATOM 1261 O O   ? CYS A 1 164 ?  11.087  -1.775  -7.564 1.000 92.910 ? 164 CYS A O   1 
ATOM 1262 S SG  ? CYS A 1 164 ?   9.900   0.619 -11.597 1.000 92.910 ? 164 CYS A SG  1 
ATOM 1263 N N   ? ALA A 1 165 ?   9.154  -2.702  -8.266 1.000 92.590 ? 165 ALA A N   1 
ATOM 1264 C CA  ? ALA A 1 165 ?   9.416  -3.951  -7.556 1.000 92.590 ? 165 ALA A CA  1 
ATOM 1265 C C   ? ALA A 1 165 ?   8.872  -5.147  -8.332 1.000 92.590 ? 165 ALA A C   1 
ATOM 1266 C CB  ? ALA A 1 165 ?   8.805  -3.906  -6.157 1.000 92.590 ? 165 ALA A CB  1 
ATOM 1267 O O   ? ALA A 1 165 ?   7.835  -5.047  -8.993 1.000 92.590 ? 165 ALA A O   1 
ATOM 1268 N N   ? GLY A 1 166 ?   9.591  -6.102  -8.362 1.000 87.350 ? 166 GLY A N   1 
ATOM 1269 C CA  ? GLY A 1 166 ?   9.222  -7.329  -9.049 1.000 87.350 ? 166 GLY A CA  1 
ATOM 1270 C C   ? GLY A 1 166 ?  10.206  -8.461  -8.820 1.000 87.350 ? 166 GLY A C   1 
ATOM 1271 O O   ? GLY A 1 166 ?  11.188  -8.298  -8.092 1.000 87.350 ? 166 GLY A O   1 
ATOM 1272 N N   ? ASP A 1 167 ?   9.920  -9.624  -9.293 1.000 76.450 ? 167 ASP A N   1 
ATOM 1273 C CA  ? ASP A 1 167 ?  10.808 -10.780  -9.212 1.000 76.450 ? 167 ASP A CA  1 
ATOM 1274 C C   ? ASP A 1 167 ?  10.938 -11.468 -10.569 1.000 76.450 ? 167 ASP A C   1 
ATOM 1275 C CB  ? ASP A 1 167 ?  10.301 -11.774  -8.165 1.000 76.450 ? 167 ASP A CB  1 
ATOM 1276 O O   ? ASP A 1 167 ?  10.120 -11.248 -11.464 1.000 76.450 ? 167 ASP A O   1 
ATOM 1277 C CG  ? ASP A 1 167 ?  11.294 -12.884  -7.872 1.000 76.450 ? 167 ASP A CG  1 
ATOM 1278 O OD1 ? ASP A 1 167 ?  12.449 -12.810  -8.345 1.000 76.450 ? 167 ASP A OD1 1 
ATOM 1279 O OD2 ? ASP A 1 167 ?  10.918 -13.844  -7.164 1.000 76.450 ? 167 ASP A OD2 1 
ATOM 1280 N N   ? SER A 1 168 ?  12.075 -12.105 -10.838 1.000 59.340 ? 168 SER A N   1 
ATOM 1281 C CA  ? SER A 1 168 ?  12.469 -12.761 -12.080 1.000 59.340 ? 168 SER A CA  1 
ATOM 1282 C C   ? SER A 1 168 ?  11.540 -13.924 -12.410 1.000 59.340 ? 168 SER A C   1 
ATOM 1283 C CB  ? SER A 1 168 ?  13.912 -13.260 -11.989 1.000 59.340 ? 168 SER A CB  1 
ATOM 1284 O O   ? SER A 1 168 ?  11.479 -14.371 -13.558 1.000 59.340 ? 168 SER A O   1 
ATOM 1285 O OG  ? SER A 1 168 ?  14.095 -14.063 -10.836 1.000 59.340 ? 168 SER A OG  1 
ATOM 1286 N N   ? GLY A 1 169 ?  10.527 -14.252 -11.539 1.000 60.270 ? 169 GLY A N   1 
ATOM 1287 C CA  ? GLY A 1 169 ?   9.657 -15.406 -11.702 1.000 60.270 ? 169 GLY A CA  1 
ATOM 1288 C C   ? GLY A 1 169 ?   8.230 -15.032 -12.056 1.000 60.270 ? 169 GLY A C   1 
ATOM 1289 O O   ? GLY A 1 169 ?   7.349 -15.894 -12.098 1.000 60.270 ? 169 GLY A O   1 
ATOM 1290 N N   ? GLY A 1 170 ?   8.059 -13.625 -12.450 1.000 61.010 ? 170 GLY A N   1 
ATOM 1291 C CA  ? GLY A 1 170 ?   6.733 -13.268 -12.929 1.000 61.010 ? 170 GLY A CA  1 
ATOM 1292 C C   ? GLY A 1 170 ?   5.786 -12.861 -11.817 1.000 61.010 ? 170 GLY A C   1 
ATOM 1293 O O   ? GLY A 1 170 ?   4.574 -12.772 -12.027 1.000 61.010 ? 170 GLY A O   1 
ATOM 1294 N N   ? THR A 1 171 ?   6.344 -12.667 -10.525 1.000 60.140 ? 171 THR A N   1 
ATOM 1295 C CA  ? THR A 1 171 ?   5.559 -12.230  -9.376 1.000 60.140 ? 171 THR A CA  1 
ATOM 1296 C C   ? THR A 1 171 ?   5.324 -10.723  -9.423 1.000 60.140 ? 171 THR A C   1 
ATOM 1297 C CB  ? THR A 1 171 ?   6.251 -12.604  -8.052 1.000 60.140 ? 171 THR A CB  1 
ATOM 1298 O O   ? THR A 1 171 ?   6.270  -9.946  -9.567 1.000 60.140 ? 171 THR A O   1 
ATOM 1299 C CG2 ? THR A 1 171 ?   5.378 -12.244  -6.854 1.000 60.140 ? 171 THR A CG2 1 
ATOM 1300 O OG1 ? THR A 1 171 ?   6.509 -14.013  -8.035 1.000 60.140 ? 171 THR A OG1 1 
ATOM 1301 N N   ? ASP A 1 172 ?   4.042 -10.286  -9.418 1.000 68.190 ? 172 ASP A N   1 
ATOM 1302 C CA  ? ASP A 1 172 ?   3.662  -8.885  -9.563 1.000 68.190 ? 172 ASP A CA  1 
ATOM 1303 C C   ? ASP A 1 172 ?   2.280  -8.626  -8.967 1.000 68.190 ? 172 ASP A C   1 
ATOM 1304 C CB  ? ASP A 1 172 ?   3.686  -8.471 -11.036 1.000 68.190 ? 172 ASP A CB  1 
ATOM 1305 O O   ? ASP A 1 172 ?   1.562  -9.566  -8.620 1.000 68.190 ? 172 ASP A O   1 
ATOM 1306 C CG  ? ASP A 1 172 ?   3.787  -6.968 -11.228 1.000 68.190 ? 172 ASP A CG  1 
ATOM 1307 O OD1 ? ASP A 1 172 ?   3.882  -6.230 -10.224 1.000 68.190 ? 172 ASP A OD1 1 
ATOM 1308 O OD2 ? ASP A 1 172 ?   3.769  -6.518 -12.395 1.000 68.190 ? 172 ASP A OD2 1 
ATOM 1309 N N   ? THR A 1 173 ?   1.969  -7.309  -8.627 1.000 65.490 ? 173 THR A N   1 
ATOM 1310 C CA  ? THR A 1 173 ?   0.602  -6.925  -8.289 1.000 65.490 ? 173 THR A CA  1 
ATOM 1311 C C   ? THR A 1 173 ?  -0.276  -6.902  -9.536 1.000 65.490 ? 173 THR A C   1 
ATOM 1312 C CB  ? THR A 1 173 ?   0.562  -5.547  -7.603 1.000 65.490 ? 173 THR A CB  1 
ATOM 1313 O O   ? THR A 1 173 ?   0.192  -6.567 -10.626 1.000 65.490 ? 173 THR A O   1 
ATOM 1314 C CG2 ? THR A 1 173 ?   1.328  -5.567  -6.284 1.000 65.490 ? 173 THR A CG2 1 
ATOM 1315 O OG1 ? THR A 1 173 ?   1.152  -4.571  -8.471 1.000 65.490 ? 173 THR A OG1 1 
ATOM 1316 N N   ? CYS A 1 174 ?  -1.426  -7.326  -9.375 1.000 72.290 ? 174 CYS A N   1 
ATOM 1317 C CA  ? CYS A 1 174 ?  -2.355  -7.387 -10.498 1.000 72.290 ? 174 CYS A CA  1 
ATOM 1318 C C   ? CYS A 1 174 ?  -3.674  -6.707 -10.152 1.000 72.290 ? 174 CYS A C   1 
ATOM 1319 C CB  ? CYS A 1 174 ?  -2.610  -8.838 -10.904 1.000 72.290 ? 174 CYS A CB  1 
ATOM 1320 O O   ? CYS A 1 174 ?  -3.804  -6.099  -9.087 1.000 72.290 ? 174 CYS A O   1 
ATOM 1321 S SG  ? CYS A 1 174 ?  -3.055  -9.040 -12.643 1.000 72.290 ? 174 CYS A SG  1 
ATOM 1322 N N   ? GLN A 1 175 ?  -4.670  -6.720 -11.025 1.000 72.740 ? 175 GLN A N   1 
ATOM 1323 C CA  ? GLN A 1 175 ?  -5.921  -5.983 -10.881 1.000 72.740 ? 175 GLN A CA  1 
ATOM 1324 C C   ? GLN A 1 175 ?  -6.546  -6.222  -9.510 1.000 72.740 ? 175 GLN A C   1 
ATOM 1325 C CB  ? GLN A 1 175 ?  -6.907  -6.377 -11.983 1.000 72.740 ? 175 GLN A CB  1 
ATOM 1326 O O   ? GLN A 1 175 ?  -6.646  -7.365  -9.058 1.000 72.740 ? 175 GLN A O   1 
ATOM 1327 C CG  ? GLN A 1 175 ?  -6.566  -5.797 -13.349 1.000 72.740 ? 175 GLN A CG  1 
ATOM 1328 C CD  ? GLN A 1 175 ?  -5.381  -6.485 -14.000 1.000 72.740 ? 175 GLN A CD  1 
ATOM 1329 N NE2 ? GLN A 1 175 ?  -4.604  -5.730 -14.768 1.000 72.740 ? 175 GLN A NE2 1 
ATOM 1330 O OE1 ? GLN A 1 175 ?  -5.164  -7.687 -13.812 1.000 72.740 ? 175 GLN A OE1 1 
ATOM 1331 N N   ? GLY A 1 176 ?  -6.958  -4.983  -8.837 1.000 67.750 ? 176 GLY A N   1 
ATOM 1332 C CA  ? GLY A 1 176 ?  -7.625  -5.115  -7.552 1.000 67.750 ? 176 GLY A CA  1 
ATOM 1333 C C   ? GLY A 1 176 ?  -6.694  -4.912  -6.372 1.000 67.750 ? 176 GLY A C   1 
ATOM 1334 O O   ? GLY A 1 176 ?  -7.148  -4.707  -5.245 1.000 67.750 ? 176 GLY A O   1 
ATOM 1335 N N   ? ASP A 1 177 ?  -5.446  -4.787  -6.645 1.000 83.590 ? 177 ASP A N   1 
ATOM 1336 C CA  ? ASP A 1 177 ?  -4.463  -4.576  -5.587 1.000 83.590 ? 177 ASP A CA  1 
ATOM 1337 C C   ? ASP A 1 177 ?  -4.098  -3.099  -5.463 1.000 83.590 ? 177 ASP A C   1 
ATOM 1338 C CB  ? ASP A 1 177 ?  -3.206  -5.408  -5.848 1.000 83.590 ? 177 ASP A CB  1 
ATOM 1339 O O   ? ASP A 1 177 ?  -3.250  -2.729  -4.648 1.000 83.590 ? 177 ASP A O   1 
ATOM 1340 C CG  ? ASP A 1 177 ?  -3.406  -6.888  -5.571 1.000 83.590 ? 177 ASP A CG  1 
ATOM 1341 O OD1 ? ASP A 1 177 ?  -4.299  -7.244  -4.772 1.000 83.590 ? 177 ASP A OD1 1 
ATOM 1342 O OD2 ? ASP A 1 177 ?  -2.663  -7.706  -6.156 1.000 83.590 ? 177 ASP A OD2 1 
ATOM 1343 N N   ? SER A 1 178 ?  -4.733  -2.251  -6.427 1.000 90.520 ? 178 SER A N   1 
ATOM 1344 C CA  ? SER A 1 178 ?  -4.462  -0.820  -6.339 1.000 90.520 ? 178 SER A CA  1 
ATOM 1345 C C   ? SER A 1 178 ?  -4.663  -0.306  -4.918 1.000 90.520 ? 178 SER A C   1 
ATOM 1346 C CB  ? SER A 1 178 ?  -5.360  -0.044  -7.303 1.000 90.520 ? 178 SER A CB  1 
ATOM 1347 O O   ? SER A 1 178 ?  -5.607  -0.708  -4.234 1.000 90.520 ? 178 SER A O   1 
ATOM 1348 O OG  ? SER A 1 178 ?  -5.013  -0.322  -8.649 1.000 90.520 ? 178 SER A OG  1 
ATOM 1349 N N   ? GLY A 1 179 ?  -3.583   0.470  -4.585 1.000 93.940 ? 179 GLY A N   1 
ATOM 1350 C CA  ? GLY A 1 179 ?  -3.753   1.088  -3.279 1.000 93.940 ? 179 GLY A CA  1 
ATOM 1351 C C   ? GLY A 1 179 ?  -3.210   0.241  -2.144 1.000 93.940 ? 179 GLY A C   1 
ATOM 1352 O O   ? GLY A 1 179 ?  -3.075   0.720  -1.015 1.000 93.940 ? 179 GLY A O   1 
ATOM 1353 N N   ? GLY A 1 180 ?  -2.880  -0.971  -2.390 1.000 94.630 ? 180 GLY A N   1 
ATOM 1354 C CA  ? GLY A 1 180 ?  -2.303  -1.878  -1.412 1.000 94.630 ? 180 GLY A CA  1 
ATOM 1355 C C   ? GLY A 1 180 ?  -0.847  -1.578  -1.105 1.000 94.630 ? 180 GLY A C   1 
ATOM 1356 O O   ? GLY A 1 180 ?  -0.175  -0.888  -1.874 1.000 94.630 ? 180 GLY A O   1 
ATOM 1357 N N   ? PRO A 1 181 ?  -0.303  -2.208  -0.009 1.000 96.630 ? 181 PRO A N   1 
ATOM 1358 C CA  ? PRO A 1 181 ?   1.001  -1.822   0.535 1.000 96.630 ? 181 PRO A CA  1 
ATOM 1359 C C   ? PRO A 1 181 ?   2.149  -2.647  -0.042 1.000 96.630 ? 181 PRO A C   1 
ATOM 1360 C CB  ? PRO A 1 181 ?   0.846  -2.077   2.036 1.000 96.630 ? 181 PRO A CB  1 
ATOM 1361 O O   ? PRO A 1 181 ?   1.984  -3.841  -0.306 1.000 96.630 ? 181 PRO A O   1 
ATOM 1362 C CG  ? PRO A 1 181 ?  -0.094  -3.235   2.132 1.000 96.630 ? 181 PRO A CG  1 
ATOM 1363 C CD  ? PRO A 1 181 ?  -1.129  -3.099   1.052 1.000 96.630 ? 181 PRO A CD  1 
ATOM 1364 N N   ? LEU A 1 182 ?   3.272  -1.972  -0.305 1.000 96.730 ? 182 LEU A N   1 
ATOM 1365 C CA  ? LEU A 1 182 ?   4.611  -2.538  -0.432 1.000 96.730 ? 182 LEU A CA  1 
ATOM 1366 C C   ? LEU A 1 182 ?   5.450  -2.233   0.804 1.000 96.730 ? 182 LEU A C   1 
ATOM 1367 C CB  ? LEU A 1 182 ?   5.307  -1.993  -1.683 1.000 96.730 ? 182 LEU A CB  1 
ATOM 1368 O O   ? LEU A 1 182 ?   5.823  -1.081   1.038 1.000 96.730 ? 182 LEU A O   1 
ATOM 1369 C CG  ? LEU A 1 182 ?   6.636  -2.649  -2.059 1.000 96.730 ? 182 LEU A CG  1 
ATOM 1370 C CD1 ? LEU A 1 182 ?   6.400  -4.059  -2.589 1.000 96.730 ? 182 LEU A CD1 1 
ATOM 1371 C CD2 ? LEU A 1 182 ?   7.377  -1.803  -3.088 1.000 96.730 ? 182 LEU A CD2 1 
ATOM 1372 N N   ? VAL A 1 183 ?   5.763  -3.288   1.602 1.000 97.580 ? 183 VAL A N   1 
ATOM 1373 C CA  ? VAL A 1 183 ?   6.438  -3.113   2.884 1.000 97.580 ? 183 VAL A CA  1 
ATOM 1374 C C   ? VAL A 1 183 ?   7.838  -3.719   2.818 1.000 97.580 ? 183 VAL A C   1 
ATOM 1375 C CB  ? VAL A 1 183 ?   5.635  -3.753   4.039 1.000 97.580 ? 183 VAL A CB  1 
ATOM 1376 O O   ? VAL A 1 183 ?   7.995  -4.905   2.521 1.000 97.580 ? 183 VAL A O   1 
ATOM 1377 C CG1 ? VAL A 1 183 ?   6.396  -3.629   5.358 1.000 97.580 ? 183 VAL A CG1 1 
ATOM 1378 C CG2 ? VAL A 1 183 ?   4.256  -3.106   4.152 1.000 97.580 ? 183 VAL A CG2 1 
ATOM 1379 N N   ? CYS A 1 184 ?   8.839  -2.885   3.107 1.000 96.890 ? 184 CYS A N   1 
ATOM 1380 C CA  ? CYS A 1 184 ?  10.244  -3.279   3.088 1.000 96.890 ? 184 CYS A CA  1 
ATOM 1381 C C   ? CYS A 1 184 ?  10.880  -3.096   4.460 1.000 96.890 ? 184 CYS A C   1 
ATOM 1382 C CB  ? CYS A 1 184 ?  11.014  -2.468   2.046 1.000 96.890 ? 184 CYS A CB  1 
ATOM 1383 O O   ? CYS A 1 184 ?  10.817  -2.010   5.039 1.000 96.890 ? 184 CYS A O   1 
ATOM 1384 S SG  ? CYS A 1 184 ?  10.308  -2.557   0.386 1.000 96.890 ? 184 CYS A SG  1 
ATOM 1385 N N   ? ASN A 1 185 ?  11.445  -4.192   4.969 1.000 93.860 ? 185 ASN A N   1 
ATOM 1386 C CA  ? ASN A 1 185 ?  12.122  -4.133   6.260 1.000 93.860 ? 185 ASN A CA  1 
ATOM 1387 C C   ? ASN A 1 185 ?  11.207  -3.578   7.348 1.000 93.860 ? 185 ASN A C   1 
ATOM 1388 C CB  ? ASN A 1 185 ?  13.397  -3.293   6.160 1.000 93.860 ? 185 ASN A CB  1 
ATOM 1389 O O   ? ASN A 1 185 ?  11.620  -2.727   8.139 1.000 93.860 ? 185 ASN A O   1 
ATOM 1390 C CG  ? ASN A 1 185 ?  14.419  -3.895   5.215 1.000 93.860 ? 185 ASN A CG  1 
ATOM 1391 N ND2 ? ASN A 1 185 ?  15.108  -3.042   4.466 1.000 93.860 ? 185 ASN A ND2 1 
ATOM 1392 O OD1 ? ASN A 1 185 ?  14.588  -5.115   5.158 1.000 93.860 ? 185 ASN A OD1 1 
ATOM 1393 N N   ? GLY A 1 186 ?   9.910  -3.853   7.250 1.000 94.440 ? 186 GLY A N   1 
ATOM 1394 C CA  ? GLY A 1 186 ?   8.979  -3.551   8.326 1.000 94.440 ? 186 GLY A CA  1 
ATOM 1395 C C   ? GLY A 1 186 ?   8.385  -2.159   8.228 1.000 94.440 ? 186 GLY A C   1 
ATOM 1396 O O   ? GLY A 1 186 ?   7.693  -1.708   9.143 1.000 94.440 ? 186 GLY A O   1 
ATOM 1397 N N   ? THR A 1 187 ?   8.709  -1.395   7.162 1.000 97.600 ? 187 THR A N   1 
ATOM 1398 C CA  ? THR A 1 187 ?   8.140  -0.067   6.963 1.000 97.600 ? 187 THR A CA  1 
ATOM 1399 C C   ? THR A 1 187 ?   7.487   0.041   5.588 1.000 97.600 ? 187 THR A C   1 
ATOM 1400 C CB  ? THR A 1 187 ?   9.212   1.028   7.113 1.000 97.600 ? 187 THR A CB  1 
ATOM 1401 O O   ? THR A 1 187 ?   7.847  -0.692   4.665 1.000 97.600 ? 187 THR A O   1 
ATOM 1402 C CG2 ? THR A 1 187 ?   9.852   0.987   8.496 1.000 97.600 ? 187 THR A CG2 1 
ATOM 1403 O OG1 ? THR A 1 187 ?  10.229   0.832   6.122 1.000 97.600 ? 187 THR A OG1 1 
ATOM 1404 N N   ? LEU A 1 188 ?   6.580   1.025   5.475 1.000 98.210 ? 188 LEU A N   1 
ATOM 1405 C CA  ? LEU A 1 188 ?   5.864   1.260   4.226 1.000 98.210 ? 188 LEU A CA  1 
ATOM 1406 C C   ? LEU A 1 188 ?   6.791   1.856   3.172 1.000 98.210 ? 188 LEU A C   1 
ATOM 1407 C CB  ? LEU A 1 188 ?   4.671   2.191   4.459 1.000 98.210 ? 188 LEU A CB  1 
ATOM 1408 O O   ? LEU A 1 188 ?   7.406   2.901   3.400 1.000 98.210 ? 188 LEU A O   1 
ATOM 1409 C CG  ? LEU A 1 188 ?   3.798   2.492   3.240 1.000 98.210 ? 188 LEU A CG  1 
ATOM 1410 C CD1 ? LEU A 1 188 ?   3.190   1.205   2.692 1.000 98.210 ? 188 LEU A CD1 1 
ATOM 1411 C CD2 ? LEU A 1 188 ?   2.706   3.495   3.599 1.000 98.210 ? 188 LEU A CD2 1 
ATOM 1412 N N   ? ALA A 1 189 ?   6.915   1.176   2.084 1.000 97.850 ? 189 ALA A N   1 
ATOM 1413 C CA  ? ALA A 1 189 ?   7.831   1.608   1.032 1.000 97.850 ? 189 ALA A CA  1 
ATOM 1414 C C   ? ALA A 1 189 ?   7.069   2.192  -0.154 1.000 97.850 ? 189 ALA A C   1 
ATOM 1415 C CB  ? ALA A 1 189 ?   8.705   0.442   0.576 1.000 97.850 ? 189 ALA A CB  1 
ATOM 1416 O O   ? ALA A 1 189 ?   7.513   3.166  -0.766 1.000 97.850 ? 189 ALA A O   1 
ATOM 1417 N N   ? GLY A 1 190 ?   5.904   1.657  -0.490 1.000 97.290 ? 190 GLY A N   1 
ATOM 1418 C CA  ? GLY A 1 190 ?   5.171   2.107  -1.662 1.000 97.290 ? 190 GLY A CA  1 
ATOM 1419 C C   ? GLY A 1 190 ?   3.693   1.766  -1.610 1.000 97.290 ? 190 GLY A C   1 
ATOM 1420 O O   ? GLY A 1 190 ?   3.275   0.916  -0.820 1.000 97.290 ? 190 GLY A O   1 
ATOM 1421 N N   ? ILE A 1 191 ?   2.942   2.462  -2.505 1.000 97.530 ? 191 ILE A N   1 
ATOM 1422 C CA  ? ILE A 1 191 ?   1.526   2.200  -2.740 1.000 97.530 ? 191 ILE A CA  1 
ATOM 1423 C C   ? ILE A 1 191 ?   1.325   1.695  -4.167 1.000 97.530 ? 191 ILE A C   1 
ATOM 1424 C CB  ? ILE A 1 191 ?   0.669   3.461  -2.492 1.000 97.530 ? 191 ILE A CB  1 
ATOM 1425 O O   ? ILE A 1 191 ?   1.805   2.308  -5.123 1.000 97.530 ? 191 ILE A O   1 
ATOM 1426 C CG1 ? ILE A 1 191 ?   0.848   3.954  -1.052 1.000 97.530 ? 191 ILE A CG1 1 
ATOM 1427 C CG2 ? ILE A 1 191 ?  -0.805   3.181  -2.796 1.000 97.530 ? 191 ILE A CG2 1 
ATOM 1428 C CD1 ? ILE A 1 191 ?   0.389   2.958   0.004 1.000 97.530 ? 191 ILE A CD1 1 
ATOM 1429 N N   ? THR A 1 192 ?   0.700   0.527  -4.228 1.000 95.330 ? 192 THR A N   1 
ATOM 1430 C CA  ? THR A 1 192 ?   0.459  -0.031  -5.554 1.000 95.330 ? 192 THR A CA  1 
ATOM 1431 C C   ? THR A 1 192 ?  -0.243   0.986  -6.449 1.000 95.330 ? 192 THR A C   1 
ATOM 1432 C CB  ? THR A 1 192 ?  -0.383  -1.317  -5.474 1.000 95.330 ? 192 THR A CB  1 
ATOM 1433 O O   ? THR A 1 192 ?  -1.353   1.428  -6.144 1.000 95.330 ? 192 THR A O   1 
ATOM 1434 C CG2 ? THR A 1 192 ?  -0.587  -1.929  -6.857 1.000 95.330 ? 192 THR A CG2 1 
ATOM 1435 O OG1 ? THR A 1 192 ?   0.286  -2.269  -4.637 1.000 95.330 ? 192 THR A OG1 1 
ATOM 1436 N N   ? SER A 1 193 ?   0.351   1.308  -7.611 1.000 93.460 ? 193 SER A N   1 
ATOM 1437 C CA  ? SER A 1 193 ?  -0.140   2.383  -8.466 1.000 93.460 ? 193 SER A CA  1 
ATOM 1438 C C   ? SER A 1 193 ?  -0.513   1.863  -9.850 1.000 93.460 ? 193 SER A C   1 
ATOM 1439 C CB  ? SER A 1 193 ?   0.910   3.488  -8.594 1.000 93.460 ? 193 SER A CB  1 
ATOM 1440 O O   ? SER A 1 193 ?  -1.681   1.905 -10.240 1.000 93.460 ? 193 SER A O   1 
ATOM 1441 O OG  ? SER A 1 193 ?   0.372   4.618  -9.259 1.000 93.460 ? 193 SER A OG  1 
ATOM 1442 N N   ? TRP A 1 194 ?   0.454   1.326 -10.607 1.000 91.030 ? 194 TRP A N   1 
ATOM 1443 C CA  ? TRP A 1 194 ?   0.174   0.867 -11.963 1.000 91.030 ? 194 TRP A CA  1 
ATOM 1444 C C   ? TRP A 1 194 ?   1.234  -0.125 -12.432 1.000 91.030 ? 194 TRP A C   1 
ATOM 1445 C CB  ? TRP A 1 194 ?   0.105   2.053 -12.929 1.000 91.030 ? 194 TRP A CB  1 
ATOM 1446 O O   ? TRP A 1 194 ?   2.199  -0.398 -11.714 1.000 91.030 ? 194 TRP A O   1 
ATOM 1447 C CG  ? TRP A 1 194 ?   1.374   2.847 -13.010 1.000 91.030 ? 194 TRP A CG  1 
ATOM 1448 C CD1 ? TRP A 1 194 ?   1.795   3.819 -12.145 1.000 91.030 ? 194 TRP A CD1 1 
ATOM 1449 C CD2 ? TRP A 1 194 ?   2.386   2.740 -14.015 1.000 91.030 ? 194 TRP A CD2 1 
ATOM 1450 C CE2 ? TRP A 1 194 ?   3.394   3.678 -13.697 1.000 91.030 ? 194 TRP A CE2 1 
ATOM 1451 C CE3 ? TRP A 1 194 ?   2.540   1.940 -15.156 1.000 91.030 ? 194 TRP A CE3 1 
ATOM 1452 N NE1 ? TRP A 1 194 ?   3.008   4.322 -12.552 1.000 91.030 ? 194 TRP A NE1 1 
ATOM 1453 C CH2 ? TRP A 1 194 ?   4.665   3.042 -15.589 1.000 91.030 ? 194 TRP A CH2 1 
ATOM 1454 C CZ2 ? TRP A 1 194 ?   4.540   3.837 -14.479 1.000 91.030 ? 194 TRP A CZ2 1 
ATOM 1455 C CZ3 ? TRP A 1 194 ?   3.682   2.100 -15.933 1.000 91.030 ? 194 TRP A CZ3 1 
ATOM 1456 N N   ? GLY A 1 195 ?   1.036  -0.761 -13.544 1.000 85.150 ? 195 GLY A N   1 
ATOM 1457 C CA  ? GLY A 1 195 ?   1.949  -1.700 -14.177 1.000 85.150 ? 195 GLY A CA  1 
ATOM 1458 C C   ? GLY A 1 195 ?   1.414  -2.265 -15.479 1.000 85.150 ? 195 GLY A C   1 
ATOM 1459 O O   ? GLY A 1 195 ?   0.475  -1.718 -16.060 1.000 85.150 ? 195 GLY A O   1 
ATOM 1460 N N   ? SER A 1 196 ?   2.056  -3.210 -15.996 1.000 81.250 ? 196 SER A N   1 
ATOM 1461 C CA  ? SER A 1 196 ?   1.692  -3.777 -17.290 1.000 81.250 ? 196 SER A CA  1 
ATOM 1462 C C   ? SER A 1 196 ?   0.465  -4.676 -17.175 1.000 81.250 ? 196 SER A C   1 
ATOM 1463 C CB  ? SER A 1 196 ?   2.861  -4.570 -17.877 1.000 81.250 ? 196 SER A CB  1 
ATOM 1464 O O   ? SER A 1 196 ?   0.185  -5.219 -16.104 1.000 81.250 ? 196 SER A O   1 
ATOM 1465 O OG  ? SER A 1 196 ?   3.227  -5.636 -17.018 1.000 81.250 ? 196 SER A OG  1 
ATOM 1466 N N   ? ASN A 1 197 ?  -0.345  -4.852 -18.173 1.000 75.580 ? 197 ASN A N   1 
ATOM 1467 C CA  ? ASN A 1 197 ?  -1.387  -5.849 -18.398 1.000 75.580 ? 197 ASN A CA  1 
ATOM 1468 C C   ? ASN A 1 197 ?  -1.130  -6.650 -19.671 1.000 75.580 ? 197 ASN A C   1 
ATOM 1469 C CB  ? ASN A 1 197 ?  -2.763  -5.184 -18.458 1.000 75.580 ? 197 ASN A CB  1 
ATOM 1470 O O   ? ASN A 1 197 ?  -1.086  -6.086 -20.766 1.000 75.580 ? 197 ASN A O   1 
ATOM 1471 C CG  ? ASN A 1 197 ?  -3.899  -6.184 -18.377 1.000 75.580 ? 197 ASN A CG  1 
ATOM 1472 N ND2 ? ASN A 1 197 ?  -5.000  -5.887 -19.058 1.000 75.580 ? 197 ASN A ND2 1 
ATOM 1473 O OD1 ? ASN A 1 197 ?  -3.789  -7.215 -17.709 1.000 75.580 ? 197 ASN A OD1 1 
ATOM 1474 N N   ? PRO A 1 198 ?  -0.974  -7.916 -19.458 1.000 72.340 ? 198 PRO A N   1 
ATOM 1475 C CA  ? PRO A 1 198 ?  -1.053  -8.823 -18.310 1.000 72.340 ? 198 PRO A CA  1 
ATOM 1476 C C   ? PRO A 1 198 ?   0.060  -8.584 -17.292 1.000 72.340 ? 198 PRO A C   1 
ATOM 1477 C CB  ? PRO A 1 198 ?  -0.922 -10.209 -18.946 1.000 72.340 ? 198 PRO A CB  1 
ATOM 1478 O O   ? PRO A 1 198 ?   1.152  -8.140 -17.658 1.000 72.340 ? 198 PRO A O   1 
ATOM 1479 C CG  ? PRO A 1 198 ?  -0.182  -9.975 -20.223 1.000 72.340 ? 198 PRO A CG  1 
ATOM 1480 C CD  ? PRO A 1 198 ?  -0.473  -8.579 -20.694 1.000 72.340 ? 198 PRO A CD  1 
ATOM 1481 N N   ? CYS A 1 199 ?  -0.219  -8.632 -15.894 1.000 75.810 ? 199 CYS A N   1 
ATOM 1482 C CA  ? CYS A 1 199 ?   0.730  -8.475 -14.797 1.000 75.810 ? 199 CYS A CA  1 
ATOM 1483 C C   ? CYS A 1 199 ?   1.732  -9.624 -14.775 1.000 75.810 ? 199 CYS A C   1 
ATOM 1484 C CB  ? CYS A 1 199 ?  -0.003  -8.401 -13.459 1.000 75.810 ? 199 CYS A CB  1 
ATOM 1485 O O   ? CYS A 1 199 ?   1.477 -10.687 -15.344 1.000 75.810 ? 199 CYS A O   1 
ATOM 1486 S SG  ? CYS A 1 199 ?  -1.390  -7.243 -13.452 1.000 75.810 ? 199 CYS A SG  1 
ATOM 1487 N N   ? GLY A 1 200 ?   2.967  -9.430 -14.235 1.000 70.160 ? 200 GLY A N   1 
ATOM 1488 C CA  ? GLY A 1 200 ?   3.860 -10.541 -13.949 1.000 70.160 ? 200 GLY A CA  1 
ATOM 1489 C C   ? GLY A 1 200 ?   4.764 -10.895 -15.114 1.000 70.160 ? 200 GLY A C   1 
ATOM 1490 O O   ? GLY A 1 200 ?   5.267 -12.018 -15.197 1.000 70.160 ? 200 GLY A O   1 
ATOM 1491 N N   ? GLU A 1 201 ?   4.897  -9.938 -16.137 1.000 75.930 ? 201 GLU A N   1 
ATOM 1492 C CA  ? GLU A 1 201 ?   5.884 -10.073 -17.204 1.000 75.930 ? 201 GLU A CA  1 
ATOM 1493 C C   ? GLU A 1 201 ?   7.296  -9.808 -16.688 1.000 75.930 ? 201 GLU A C   1 
ATOM 1494 C CB  ? GLU A 1 201 ?   5.560  -9.123 -18.360 1.000 75.930 ? 201 GLU A CB  1 
ATOM 1495 O O   ? GLU A 1 201 ?   7.520  -8.854 -15.940 1.000 75.930 ? 201 GLU A O   1 
ATOM 1496 C CG  ? GLU A 1 201 ?   4.237  -9.422 -19.050 1.000 75.930 ? 201 GLU A CG  1 
ATOM 1497 C CD  ? GLU A 1 201 ?   3.954  -8.504 -20.228 1.000 75.930 ? 201 GLU A CD  1 
ATOM 1498 O OE1 ? GLU A 1 201 ?   2.765  -8.272 -20.544 1.000 75.930 ? 201 GLU A OE1 1 
ATOM 1499 O OE2 ? GLU A 1 201 ?   4.929  -8.015 -20.841 1.000 75.930 ? 201 GLU A OE2 1 
ATOM 1500 N N   ? PRO A 1 202 ?   8.181 -10.911 -16.818 1.000 71.880 ? 202 PRO A N   1 
ATOM 1501 C CA  ? PRO A 1 202 ?   9.539 -10.877 -16.271 1.000 71.880 ? 202 PRO A CA  1 
ATOM 1502 C C   ? PRO A 1 202 ?  10.267  -9.571 -16.578 1.000 71.880 ? 202 PRO A C   1 
ATOM 1503 C CB  ? PRO A 1 202 ?  10.226 -12.060 -16.959 1.000 71.880 ? 202 PRO A CB  1 
ATOM 1504 O O   ? PRO A 1 202 ?  11.033  -9.076 -15.747 1.000 71.880 ? 202 PRO A O   1 
ATOM 1505 C CG  ? PRO A 1 202 ?   9.116 -13.002 -17.297 1.000 71.880 ? 202 PRO A CG  1 
ATOM 1506 C CD  ? PRO A 1 202 ?   7.877 -12.200 -17.575 1.000 71.880 ? 202 PRO A CD  1 
ATOM 1507 N N   ? GLU A 1 203 ?   9.838  -8.750 -17.556 1.000 79.310 ? 203 GLU A N   1 
ATOM 1508 C CA  ? GLU A 1 203 ?  10.523  -7.522 -17.948 1.000 79.310 ? 203 GLU A CA  1 
ATOM 1509 C C   ? GLU A 1 203 ?   9.643  -6.299 -17.708 1.000 79.310 ? 203 GLU A C   1 
ATOM 1510 C CB  ? GLU A 1 203 ?  10.943  -7.587 -19.419 1.000 79.310 ? 203 GLU A CB  1 
ATOM 1511 O O   ? GLU A 1 203 ?   9.995  -5.187 -18.108 1.000 79.310 ? 203 GLU A O   1 
ATOM 1512 C CG  ? GLU A 1 203 ?  12.011  -8.632 -19.708 1.000 79.310 ? 203 GLU A CG  1 
ATOM 1513 C CD  ? GLU A 1 203 ?  12.471  -8.635 -21.157 1.000 79.310 ? 203 GLU A CD  1 
ATOM 1514 O OE1 ? GLU A 1 203 ?  13.328  -9.473 -21.520 1.000 79.310 ? 203 GLU A OE1 1 
ATOM 1515 O OE2 ? GLU A 1 203 ?  11.972  -7.791 -21.935 1.000 79.310 ? 203 GLU A OE2 1 
ATOM 1516 N N   ? ARG A 1 204 ?   8.551  -6.563 -17.004 1.000 85.250 ? 204 ARG A N   1 
ATOM 1517 C CA  ? ARG A 1 204 ?   7.629  -5.470 -16.715 1.000 85.250 ? 204 ARG A CA  1 
ATOM 1518 C C   ? ARG A 1 204 ?   7.202  -5.486 -15.252 1.000 85.250 ? 204 ARG A C   1 
ATOM 1519 C CB  ? ARG A 1 204 ?   6.399  -5.550 -17.622 1.000 85.250 ? 204 ARG A CB  1 
ATOM 1520 O O   ? ARG A 1 204 ?   6.207  -6.123 -14.897 1.000 85.250 ? 204 ARG A O   1 
ATOM 1521 C CG  ? ARG A 1 204 ?   6.712  -5.391 -19.101 1.000 85.250 ? 204 ARG A CG  1 
ATOM 1522 C CD  ? ARG A 1 204 ?   6.831  -3.926 -19.497 1.000 85.250 ? 204 ARG A CD  1 
ATOM 1523 N NE  ? ARG A 1 204 ?   6.846  -3.759 -20.947 1.000 85.250 ? 204 ARG A NE  1 
ATOM 1524 N NH1 ? ARG A 1 204 ?   6.900  -1.450 -20.889 1.000 85.250 ? 204 ARG A NH1 1 
ATOM 1525 N NH2 ? ARG A 1 204 ?   6.890  -2.551 -22.900 1.000 85.250 ? 204 ARG A NH2 1 
ATOM 1526 C CZ  ? ARG A 1 204 ?   6.879  -2.587 -21.576 1.000 85.250 ? 204 ARG A CZ  1 
ATOM 1527 N N   ? PRO A 1 205 ?   8.013  -4.930 -14.370 1.000 89.760 ? 205 PRO A N   1 
ATOM 1528 C CA  ? PRO A 1 205 ?   7.710  -4.942 -12.937 1.000 89.760 ? 205 PRO A CA  1 
ATOM 1529 C C   ? PRO A 1 205 ?   6.499  -4.083 -12.582 1.000 89.760 ? 205 PRO A C   1 
ATOM 1530 C CB  ? PRO A 1 205 ?   8.984  -4.378 -12.302 1.000 89.760 ? 205 PRO A CB  1 
ATOM 1531 O O   ? PRO A 1 205 ?   6.056  -3.268 -13.396 1.000 89.760 ? 205 PRO A O   1 
ATOM 1532 C CG  ? PRO A 1 205 ?   9.554  -3.464 -13.338 1.000 89.760 ? 205 PRO A CG  1 
ATOM 1533 C CD  ? PRO A 1 205 ?   9.276  -4.047 -14.694 1.000 89.760 ? 205 PRO A CD  1 
ATOM 1534 N N   ? GLY A 1 206 ?   5.955  -4.330 -11.358 1.000 91.130 ? 206 GLY A N   1 
ATOM 1535 C CA  ? GLY A 1 206 ?   4.952  -3.425 -10.819 1.000 91.130 ? 206 GLY A CA  1 
ATOM 1536 C C   ? GLY A 1 206 ?   5.516  -2.072 -10.430 1.000 91.130 ? 206 GLY A C   1 
ATOM 1537 O O   ? GLY A 1 206 ?   6.674  -1.972 -10.018 1.000 91.130 ? 206 GLY A O   1 
ATOM 1538 N N   ? VAL A 1 207 ?   4.653  -1.065 -10.571 1.000 93.730 ? 207 VAL A N   1 
ATOM 1539 C CA  ? VAL A 1 207 ?   5.058   0.295 -10.230 1.000 93.730 ? 207 VAL A CA  1 
ATOM 1540 C C   ? VAL A 1 207 ?   4.255   0.788  -9.029 1.000 93.730 ? 207 VAL A C   1 
ATOM 1541 C CB  ? VAL A 1 207 ?   4.875   1.258 -11.425 1.000 93.730 ? 207 VAL A CB  1 
ATOM 1542 O O   ? VAL A 1 207 ?   3.031   0.636  -8.988 1.000 93.730 ? 207 VAL A O   1 
ATOM 1543 C CG1 ? VAL A 1 207 ?   5.262   2.683 -11.034 1.000 93.730 ? 207 VAL A CG1 1 
ATOM 1544 C CG2 ? VAL A 1 207 ?   5.700   0.787 -12.621 1.000 93.730 ? 207 VAL A CG2 1 
ATOM 1545 N N   ? TYR A 1 208 ?   4.975   1.335  -8.104 1.000 95.830 ? 208 TYR A N   1 
ATOM 1546 C CA  ? TYR A 1 208 ?   4.430   1.846  -6.851 1.000 95.830 ? 208 TYR A CA  1 
ATOM 1547 C C   ? TYR A 1 208 ?   4.738   3.329  -6.686 1.000 95.830 ? 208 TYR A C   1 
ATOM 1548 C CB  ? TYR A 1 208 ?   4.990   1.061  -5.661 1.000 95.830 ? 208 TYR A CB  1 
ATOM 1549 O O   ? TYR A 1 208 ?   5.763   3.814  -7.170 1.000 95.830 ? 208 TYR A O   1 
ATOM 1550 C CG  ? TYR A 1 208 ?   4.809  -0.433  -5.780 1.000 95.830 ? 208 TYR A CG  1 
ATOM 1551 C CD1 ? TYR A 1 208 ?   3.808  -1.092  -5.069 1.000 95.830 ? 208 TYR A CD1 1 
ATOM 1552 C CD2 ? TYR A 1 208 ?   5.638  -1.189  -6.602 1.000 95.830 ? 208 TYR A CD2 1 
ATOM 1553 C CE1 ? TYR A 1 208 ?   3.639  -2.468  -5.174 1.000 95.830 ? 208 TYR A CE1 1 
ATOM 1554 C CE2 ? TYR A 1 208 ?   5.478  -2.566  -6.714 1.000 95.830 ? 208 TYR A CE2 1 
ATOM 1555 O OH  ? TYR A 1 208 ?   4.313  -4.559  -6.106 1.000 95.830 ? 208 TYR A OH  1 
ATOM 1556 C CZ  ? TYR A 1 208 ?   4.477  -3.196  -5.998 1.000 95.830 ? 208 TYR A CZ  1 
ATOM 1557 N N   ? THR A 1 209 ?   3.727   4.027  -6.124 1.000 96.680 ? 209 THR A N   1 
ATOM 1558 C CA  ? THR A 1 209 ?   4.083   5.376  -5.698 1.000 96.680 ? 209 THR A CA  1 
ATOM 1559 C C   ? THR A 1 209 ?   5.010   5.333  -4.486 1.000 96.680 ? 209 THR A C   1 
ATOM 1560 C CB  ? THR A 1 209 ?   2.830   6.205  -5.360 1.000 96.680 ? 209 THR A CB  1 
ATOM 1561 O O   ? THR A 1 209 ?   4.710   4.668  -3.492 1.000 96.680 ? 209 THR A O   1 
ATOM 1562 C CG2 ? THR A 1 209 ?   3.203   7.633  -4.975 1.000 96.680 ? 209 THR A CG2 1 
ATOM 1563 O OG1 ? THR A 1 209 ?   1.966   6.240  -6.502 1.000 96.680 ? 209 THR A OG1 1 
ATOM 1564 N N   ? SER A 1 210 ?   6.272   6.008  -4.584 1.000 96.720 ? 210 SER A N   1 
ATOM 1565 C CA  ? SER A 1 210 ?   7.268   6.004  -3.518 1.000 96.720 ? 210 SER A CA  1 
ATOM 1566 C C   ? SER A 1 210 ?   6.800   6.826  -2.321 1.000 96.720 ? 210 SER A C   1 
ATOM 1567 C CB  ? SER A 1 210 ?   8.604   6.548  -4.029 1.000 96.720 ? 210 SER A CB  1 
ATOM 1568 O O   ? SER A 1 210 ?   6.725   8.054  -2.397 1.000 96.720 ? 210 SER A O   1 
ATOM 1569 O OG  ? SER A 1 210 ?   9.555   6.611  -2.981 1.000 96.720 ? 210 SER A OG  1 
ATOM 1570 N N   ? VAL A 1 211 ?   6.600   6.149  -1.181 1.000 97.670 ? 211 VAL A N   1 
ATOM 1571 C CA  ? VAL A 1 211 ?   6.086   6.797   0.020 1.000 97.670 ? 211 VAL A CA  1 
ATOM 1572 C C   ? VAL A 1 211 ?   7.141   7.742   0.590 1.000 97.670 ? 211 VAL A C   1 
ATOM 1573 C CB  ? VAL A 1 211 ?   5.665   5.762   1.088 1.000 97.670 ? 211 VAL A CB  1 
ATOM 1574 O O   ? VAL A 1 211 ?   6.819   8.844   1.040 1.000 97.670 ? 211 VAL A O   1 
ATOM 1575 C CG1 ? VAL A 1 211 ?   5.396   6.446   2.427 1.000 97.670 ? 211 VAL A CG1 1 
ATOM 1576 C CG2 ? VAL A 1 211 ?   4.434   4.988   0.622 1.000 97.670 ? 211 VAL A CG2 1 
ATOM 1577 N N   ? CYS A 1 212 ?   8.426   7.402   0.581 1.000 96.640 ? 212 CYS A N   1 
ATOM 1578 C CA  ? CYS A 1 212 ?   9.501   8.199   1.160 1.000 96.640 ? 212 CYS A CA  1 
ATOM 1579 C C   ? CYS A 1 212 ?   9.573   9.574   0.507 1.000 96.640 ? 212 CYS A C   1 
ATOM 1580 C CB  ? CYS A 1 212 ?  10.842   7.482   1.008 1.000 96.640 ? 212 CYS A CB  1 
ATOM 1581 O O   ? CYS A 1 212 ?   9.974  10.549   1.145 1.000 96.640 ? 212 CYS A O   1 
ATOM 1582 S SG  ? CYS A 1 212 ?  11.437   7.403  -0.695 1.000 96.640 ? 212 CYS A SG  1 
ATOM 1583 N N   ? ARG A 1 213 ?   9.091   9.709  -0.735 1.000 96.070 ? 213 ARG A N   1 
ATOM 1584 C CA  ? ARG A 1 213 ?   9.157  10.967  -1.472 1.000 96.070 ? 213 ARG A CA  1 
ATOM 1585 C C   ? ARG A 1 213 ?   8.053  11.920  -1.029 1.000 96.070 ? 213 ARG A C   1 
ATOM 1586 C CB  ? ARG A 1 213 ?   9.058  10.713  -2.978 1.000 96.070 ? 213 ARG A CB  1 
ATOM 1587 O O   ? ARG A 1 213 ?   8.080  13.107  -1.361 1.000 96.070 ? 213 ARG A O   1 
ATOM 1588 C CG  ? ARG A 1 213 ?  10.214   9.905  -3.545 1.000 96.070 ? 213 ARG A CG  1 
ATOM 1589 C CD  ? ARG A 1 213 ?  11.497  10.723  -3.606 1.000 96.070 ? 213 ARG A CD  1 
ATOM 1590 N NE  ? ARG A 1 213 ?  12.541  10.032  -4.358 1.000 96.070 ? 213 ARG A NE  1 
ATOM 1591 N NH1 ? ARG A 1 213 ?  14.166  11.627  -3.966 1.000 96.070 ? 213 ARG A NH1 1 
ATOM 1592 N NH2 ? ARG A 1 213 ?  14.655   9.769  -5.217 1.000 96.070 ? 213 ARG A NH2 1 
ATOM 1593 C CZ  ? ARG A 1 213 ?  13.785  10.477  -4.512 1.000 96.070 ? 213 ARG A CZ  1 
ATOM 1594 N N   ? TYR A 1 214 ?   7.071  11.352  -0.203 1.000 97.190 ? 214 TYR A N   1 
ATOM 1595 C CA  ? TYR A 1 214 ?   5.896  12.154   0.123 1.000 97.190 ? 214 TYR A CA  1 
ATOM 1596 C C   ? TYR A 1 214 ?   5.692  12.234   1.631 1.000 97.190 ? 214 TYR A C   1 
ATOM 1597 C CB  ? TYR A 1 214 ?   4.646  11.571  -0.543 1.000 97.190 ? 214 TYR A CB  1 
ATOM 1598 O O   ? TYR A 1 214 ?   4.575  12.463   2.101 1.000 97.190 ? 214 TYR A O   1 
ATOM 1599 C CG  ? TYR A 1 214 ?   4.706  11.571  -2.052 1.000 97.190 ? 214 TYR A CG  1 
ATOM 1600 C CD1 ? TYR A 1 214 ?   4.311  12.688  -2.784 1.000 97.190 ? 214 TYR A CD1 1 
ATOM 1601 C CD2 ? TYR A 1 214 ?   5.157  10.455  -2.747 1.000 97.190 ? 214 TYR A CD2 1 
ATOM 1602 C CE1 ? TYR A 1 214 ?   4.363  12.692  -4.174 1.000 97.190 ? 214 TYR A CE1 1 
ATOM 1603 C CE2 ? TYR A 1 214 ?   5.213  10.447  -4.137 1.000 97.190 ? 214 TYR A CE2 1 
ATOM 1604 O OH  ? TYR A 1 214 ?   4.868  11.568  -6.216 1.000 97.190 ? 214 TYR A OH  1 
ATOM 1605 C CZ  ? TYR A 1 214 ?   4.815  11.569  -4.840 1.000 97.190 ? 214 TYR A CZ  1 
ATOM 1606 N N   ? LEU A 1 215 ?   6.737  12.036   2.390 1.000 96.360 ? 215 LEU A N   1 
ATOM 1607 C CA  ? LEU A 1 215 ?   6.609  11.975   3.842 1.000 96.360 ? 215 LEU A CA  1 
ATOM 1608 C C   ? LEU A 1 215 ?   6.163  13.320   4.405 1.000 96.360 ? 215 LEU A C   1 
ATOM 1609 C CB  ? LEU A 1 215 ?   7.936  11.556   4.480 1.000 96.360 ? 215 LEU A CB  1 
ATOM 1610 O O   ? LEU A 1 215 ?   5.334  13.372   5.316 1.000 96.360 ? 215 LEU A O   1 
ATOM 1611 C CG  ? LEU A 1 215 ?   8.342  10.093   4.302 1.000 96.360 ? 215 LEU A CG  1 
ATOM 1612 C CD1 ? LEU A 1 215 ?   9.742   9.859   4.861 1.000 96.360 ? 215 LEU A CD1 1 
ATOM 1613 C CD2 ? LEU A 1 215 ?   7.331   9.171   4.975 1.000 96.360 ? 215 LEU A CD2 1 
ATOM 1614 N N   ? ASP A 1 216 ?   6.750  14.391   3.790 1.000 95.590 ? 216 ASP A N   1 
ATOM 1615 C CA  ? ASP A 1 216 ?   6.371  15.718   4.265 1.000 95.590 ? 216 ASP A CA  1 
ATOM 1616 C C   ? ASP A 1 216 ?   4.881  15.975   4.049 1.000 95.590 ? 216 ASP A C   1 
ATOM 1617 C CB  ? ASP A 1 216 ?   7.198  16.796   3.560 1.000 95.590 ? 216 ASP A CB  1 
ATOM 1618 O O   ? ASP A 1 216 ?   4.200  16.490   4.938 1.000 95.590 ? 216 ASP A O   1 
ATOM 1619 C CG  ? ASP A 1 216 ?   8.639  16.844   4.036 1.000 95.590 ? 216 ASP A CG  1 
ATOM 1620 O OD1 ? ASP A 1 216 ?   8.949  16.269   5.102 1.000 95.590 ? 216 ASP A OD1 1 
ATOM 1621 O OD2 ? ASP A 1 216 ?   9.472  17.464   3.341 1.000 95.590 ? 216 ASP A OD2 1 
ATOM 1622 N N   ? TRP A 1 217 ?   4.408  15.620   2.886 1.000 96.750 ? 217 TRP A N   1 
ATOM 1623 C CA  ? TRP A 1 217 ?   2.997  15.776   2.549 1.000 96.750 ? 217 TRP A CA  1 
ATOM 1624 C C   ? TRP A 1 217 ?   2.121  14.934   3.470 1.000 96.750 ? 217 TRP A C   1 
ATOM 1625 C CB  ? TRP A 1 217 ?   2.746  15.389   1.089 1.000 96.750 ? 217 TRP A CB  1 
ATOM 1626 O O   ? TRP A 1 217 ?   1.128  15.425   4.012 1.000 96.750 ? 217 TRP A O   1 
ATOM 1627 C CG  ? TRP A 1 217 ?   1.295  15.314   0.720 1.000 96.750 ? 217 TRP A CG  1 
ATOM 1628 C CD1 ? TRP A 1 217 ?   0.450  16.362   0.482 1.000 96.750 ? 217 TRP A CD1 1 
ATOM 1629 C CD2 ? TRP A 1 217 ?   0.517  14.125   0.550 1.000 96.750 ? 217 TRP A CD2 1 
ATOM 1630 C CE2 ? TRP A 1 217 ?  -0.793  14.527   0.210 1.000 96.750 ? 217 TRP A CE2 1 
ATOM 1631 C CE3 ? TRP A 1 217 ?   0.802  12.756   0.653 1.000 96.750 ? 217 TRP A CE3 1 
ATOM 1632 N NE1 ? TRP A 1 217 ?  -0.808  15.895   0.175 1.000 96.750 ? 217 TRP A NE1 1 
ATOM 1633 C CH2 ? TRP A 1 217 ?  -1.513  12.276   0.078 1.000 96.750 ? 217 TRP A CH2 1 
ATOM 1634 C CZ2 ? TRP A 1 217 ?  -1.818  13.609  -0.029 1.000 96.750 ? 217 TRP A CZ2 1 
ATOM 1635 C CZ3 ? TRP A 1 217 ?  -0.220  11.844   0.415 1.000 96.750 ? 217 TRP A CZ3 1 
ATOM 1636 N N   ? ILE A 1 218 ?   2.530  13.688   3.685 1.000 97.300 ? 218 ILE A N   1 
ATOM 1637 C CA  ? ILE A 1 218 ?   1.789  12.753   4.525 1.000 97.300 ? 218 ILE A CA  1 
ATOM 1638 C C   ? ILE A 1 218 ?   1.731  13.279   5.957 1.000 97.300 ? 218 ILE A C   1 
ATOM 1639 C CB  ? ILE A 1 218 ?   2.422  11.344   4.497 1.000 97.300 ? 218 ILE A CB  1 
ATOM 1640 O O   ? ILE A 1 218 ?   0.653  13.371   6.549 1.000 97.300 ? 218 ILE A O   1 
ATOM 1641 C CG1 ? ILE A 1 218 ?   2.278  10.721   3.104 1.000 97.300 ? 218 ILE A CG1 1 
ATOM 1642 C CG2 ? ILE A 1 218 ?   1.791  10.447   5.566 1.000 97.300 ? 218 ILE A CG2 1 
ATOM 1643 C CD1 ? ILE A 1 218 ?   3.122   9.471   2.894 1.000 97.300 ? 218 ILE A CD1 1 
ATOM 1644 N N   ? LYS A 1 219 ?   2.823  13.661   6.478 1.000 95.840 ? 219 LYS A N   1 
ATOM 1645 C CA  ? LYS A 1 219 ?   2.900  14.155   7.850 1.000 95.840 ? 219 LYS A CA  1 
ATOM 1646 C C   ? LYS A 1 219 ?   2.141  15.469   8.004 1.000 95.840 ? 219 LYS A C   1 
ATOM 1647 C CB  ? LYS A 1 219 ?   4.358  14.339   8.273 1.000 95.840 ? 219 LYS A CB  1 
ATOM 1648 O O   ? LYS A 1 219 ?   1.534  15.723   9.047 1.000 95.840 ? 219 LYS A O   1 
ATOM 1649 C CG  ? LYS A 1 219 ?   5.105  13.034   8.505 1.000 95.840 ? 219 LYS A CG  1 
ATOM 1650 C CD  ? LYS A 1 219 ?   6.560  13.281   8.880 1.000 95.840 ? 219 LYS A CD  1 
ATOM 1651 C CE  ? LYS A 1 219 ?   7.310  11.976   9.108 1.000 95.840 ? 219 LYS A CE  1 
ATOM 1652 N NZ  ? LYS A 1 219 ?   8.762  12.209   9.367 1.000 95.840 ? 219 LYS A NZ  1 
ATOM 1653 N N   ? GLY A 1 220 ?   2.253  16.323   7.033 1.000 95.940 ? 220 GLY A N   1 
ATOM 1654 C CA  ? GLY A 1 220 ?   1.520  17.578   7.026 1.000 95.940 ? 220 GLY A CA  1 
ATOM 1655 C C   ? GLY A 1 220 ?   0.019  17.393   7.139 1.000 95.940 ? 220 GLY A C   1 
ATOM 1656 O O   ? GLY A 1 220 ?  -0.651  18.136   7.861 1.000 95.940 ? 220 GLY A O   1 
ATOM 1657 N N   ? ILE A 1 221 ?  -0.515  16.440   6.532 1.000 94.920 ? 221 ILE A N   1 
ATOM 1658 C CA  ? ILE A 1 221 ?  -1.950  16.178   6.537 1.000 94.920 ? 221 ILE A CA  1 
ATOM 1659 C C   ? ILE A 1 221 ?  -2.339  15.459   7.827 1.000 94.920 ? 221 ILE A C   1 
ATOM 1660 C CB  ? ILE A 1 221 ?  -2.377  15.343   5.309 1.000 94.920 ? 221 ILE A CB  1 
ATOM 1661 O O   ? ILE A 1 221 ?  -3.333  15.811   8.466 1.000 94.920 ? 221 ILE A O   1 
ATOM 1662 C CG1 ? ILE A 1 221 ?  -2.142  16.134   4.017 1.000 94.920 ? 221 ILE A CG1 1 
ATOM 1663 C CG2 ? ILE A 1 221 ?  -3.843  14.915   5.430 1.000 94.920 ? 221 ILE A CG2 1 
ATOM 1664 C CD1 ? ILE A 1 221 ?  -3.013  17.376   3.885 1.000 94.920 ? 221 ILE A CD1 1 
ATOM 1665 N N   ? VAL A 1 222 ?  -1.499  14.387   8.205 1.000 93.570 ? 222 VAL A N   1 
ATOM 1666 C CA  ? VAL A 1 222 ?  -1.804  13.580   9.382 1.000 93.570 ? 222 VAL A CA  1 
ATOM 1667 C C   ? VAL A 1 222 ?  -1.625  14.420  10.645 1.000 93.570 ? 222 VAL A C   1 
ATOM 1668 C CB  ? VAL A 1 222 ?  -0.916  12.318   9.451 1.000 93.570 ? 222 VAL A CB  1 
ATOM 1669 O O   ? VAL A 1 222 ?  -2.357  14.247  11.623 1.000 93.570 ? 222 VAL A O   1 
ATOM 1670 C CG1 ? VAL A 1 222 ?  -1.062  11.628  10.807 1.000 93.570 ? 222 VAL A CG1 1 
ATOM 1671 C CG2 ? VAL A 1 222 ?  -1.269  11.356   8.318 1.000 93.570 ? 222 VAL A CG2 1 
ATOM 1672 N N   ? GLY A 1 223 ?  -0.662  15.347  10.760 1.000 81.820 ? 223 GLY A N   1 
ATOM 1673 C CA  ? GLY A 1 223 ?  -0.300  16.207  11.874 1.000 81.820 ? 223 GLY A CA  1 
ATOM 1674 C C   ? GLY A 1 223 ?  -1.256  17.369  12.067 1.000 81.820 ? 223 GLY A C   1 
ATOM 1675 O O   ? GLY A 1 223 ?  -1.303  17.968  13.144 1.000 81.820 ? 223 GLY A O   1 
ATOM 1676 N N   ? VAL A 1 224 ?  -2.096  17.822  11.085 1.000 63.530 ? 224 VAL A N   1 
ATOM 1677 C CA  ? VAL A 1 224 ?  -3.086  18.893  11.074 1.000 63.530 ? 224 VAL A CA  1 
ATOM 1678 C C   ? VAL A 1 224 ?  -4.407  18.382  11.644 1.000 63.530 ? 224 VAL A C   1 
ATOM 1679 C CB  ? VAL A 1 224 ?  -3.300  19.454   9.650 1.000 63.530 ? 224 VAL A CB  1 
ATOM 1680 O O   ? VAL A 1 224 ?  -5.205  19.160  12.172 1.000 63.530 ? 224 VAL A O   1 
ATOM 1681 C CG1 ? VAL A 1 224 ?  -4.381  20.533   9.652 1.000 63.530 ? 224 VAL A CG1 1 
ATOM 1682 C CG2 ? VAL A 1 224 ?  -1.990  20.005   9.092 1.000 63.530 ? 224 VAL A CG2 1 
ATOM 1683 N N   ? ASN A 1 225 ?  -4.396  17.488  12.915 1.000 44.710 ? 225 ASN A N   1 
ATOM 1684 C CA  ? ASN A 1 225 ?  -5.561  17.042  13.672 1.000 44.710 ? 225 ASN A CA  1 
ATOM 1685 C C   ? ASN A 1 225 ?  -5.213  15.890  14.610 1.000 44.710 ? 225 ASN A C   1 
ATOM 1686 C CB  ? ASN A 1 225 ?  -6.692  16.634  12.726 1.000 44.710 ? 225 ASN A CB  1 
ATOM 1687 O O   ? ASN A 1 225 ?  -4.751  14.838  14.163 1.000 44.710 ? 225 ASN A O   1 
ATOM 1688 C CG  ? ASN A 1 225 ?  -7.401  17.827  12.115 1.000 44.710 ? 225 ASN A CG  1 
ATOM 1689 N ND2 ? ASN A 1 225 ?  -8.068  17.607  10.988 1.000 44.710 ? 225 ASN A ND2 1 
ATOM 1690 O OD1 ? ASN A 1 225 ?  -7.349  18.937  12.651 1.000 44.710 ? 225 ASN A OD1 1 
# 
loop_
_struct_sheet_range.sheet_id 
_struct_sheet_range.id 
_struct_sheet_range.beg_label_comp_id 
_struct_sheet_range.beg_label_asym_id 
_struct_sheet_range.beg_label_seq_id 
_struct_sheet_range.pdbx_beg_PDB_ins_code 
_struct_sheet_range.end_label_comp_id 
_struct_sheet_range.end_label_asym_id 
_struct_sheet_range.end_label_seq_id 
_struct_sheet_range.pdbx_end_PDB_ins_code 
_struct_sheet_range.beg_auth_comp_id 
_struct_sheet_range.beg_auth_asym_id 
_struct_sheet_range.beg_auth_seq_id 
_struct_sheet_range.end_auth_comp_id 
_struct_sheet_range.end_auth_asym_id 
_struct_sheet_range.end_auth_seq_id 
A A VAL A   2 ? LEU A   3 ? VAL A 2   LEU A 3   
A B ASP A 172 ? THR A 173 ? ASP A 172 THR A 173 
B C GLU A   6 ? GLU A   7 ? GLU A 6   GLU A 7   
B D THR A 117 ? GLY A 122 ? THR A 117 GLY A 122 
B E ASN A 138 ? VAL A 144 ? ASN A 138 VAL A 144 
B F MET A 162 ? GLY A 166 ? MET A 162 GLY A 166 
B G PRO A 181 ? CYS A 184 ? PRO A 181 CYS A 184 
B H THR A 187 ? TRP A 194 ? THR A 187 TRP A 194 
B I GLY A 206 ? SER A 210 ? GLY A 206 SER A 210 
C J GLN A  16 ? GLU A  21 ? GLN A 16  GLU A 21  
C K ARG A  24 ? HIS A  33 ? ARG A 24  HIS A 33  
C L TRP A  36 ? THR A  39 ? TRP A 36  THR A 39  
C M SER A  49 ? LEU A  52 ? SER A 49  LEU A 52  
C N GLN A  65 ? PRO A  74 ? GLN A 65  PRO A 74  
C O MET A  88 ? LEU A  92 ? MET A 88  LEU A 92  
D P ASN A  56 ? ASN A  56 ? ASN A 56  ASN A 56  
D Q THR A 136 ? THR A 136 ? THR A 136 THR A 136 
E R SER A  99 ? SER A  99 ? SER A 99  SER A 99  
E S VAL A 102 ? VAL A 102 ? VAL A 102 VAL A 102 
F T GLU A 201 ? GLU A 201 ? GLU A 201 GLU A 201 
F U ARG A 204 ? ARG A 204 ? ARG A 204 ARG A 204 
# 
loop_
_struct_conf.id 
_struct_conf.conf_type_id 
_struct_conf.beg_label_comp_id 
_struct_conf.beg_label_asym_id 
_struct_conf.beg_label_seq_id 
_struct_conf.pdbx_beg_PDB_ins_code 
_struct_conf.end_label_comp_id 
_struct_conf.end_label_asym_id 
_struct_conf.end_label_seq_id 
_struct_conf.pdbx_end_PDB_ins_code 
_struct_conf.beg_auth_comp_id 
_struct_conf.beg_auth_asym_id 
_struct_conf.beg_auth_seq_id 
_struct_conf.end_auth_comp_id 
_struct_conf.end_auth_asym_id 
_struct_conf.end_auth_seq_id 
STRN1         STRN         VAL A   2 ? LEU A   3 ? VAL A 2   LEU A 3   
TURN_TY1_P1   TURN_TY1_P   GLY A   4 ? GLY A   4 ? GLY A 4   GLY A 4   
STRN2         STRN         GLU A   6 ? GLU A   7 ? GLU A 6   GLU A 7   
HELX_LH_PP_P1 HELX_LH_PP_P CYS A   8 ? ARG A   9 ? CYS A 8   ARG A 9   
TURN_TY1_P2   TURN_TY1_P   PRO A  10 ? HIS A  11 ? PRO A 10  HIS A 11  
BEND1         BEND         SER A  12 ? SER A  12 ? SER A 12  SER A 12  
TURN_TY1_P3   TURN_TY1_P   PRO A  14 ? TRP A  15 ? PRO A 14  TRP A 15  
STRN3         STRN         GLN A  16 ? GLU A  21 ? GLN A 16  GLU A 21  
TURN_TY1_P4   TURN_TY1_P   ASP A  22 ? SER A  23 ? ASP A 22  SER A 23  
STRN4         STRN         ARG A  24 ? HIS A  33 ? ARG A 24  HIS A 33  
TURN_TY1_P5   TURN_TY1_P   PRO A  34 ? ALA A  35 ? PRO A 34  ALA A 35  
STRN5         STRN         TRP A  36 ? THR A  39 ? TRP A 36  THR A 39  
HELX_RH_3T_P1 HELX_RH_3T_P ALA A  41 ? CYS A  43 ? ALA A 41  CYS A 43  
BEND2         BEND         ARG A  46 ? LYS A  47 ? ARG A 46  LYS A 47  
STRN6         STRN         SER A  49 ? LEU A  52 ? SER A 49  LEU A 52  
BEND3         BEND         GLY A  53 ? GLY A  53 ? GLY A 53  GLY A 53  
BEND4         BEND         HIS A  55 ? HIS A  55 ? HIS A 55  HIS A 55  
STRN7         STRN         ASN A  56 ? ASN A  56 ? ASN A 56  ASN A 56  
TURN_TY1_P6   TURN_TY1_P   LEU A  57 ? GLU A  58 ? LEU A 57  GLU A 58  
BEND5         BEND         GLU A  59 ? GLU A  59 ? GLU A 59  GLU A 59  
BEND6         BEND         GLY A  62 ? PRO A  63 ? GLY A 62  PRO A 63  
STRN8         STRN         GLN A  65 ? PRO A  74 ? GLN A 65  PRO A 74  
TURN_TY1_P7   TURN_TY1_P   PRO A  76 ? CYS A  77 ? PRO A 76  CYS A 77  
TURN_TY1_P8   TURN_TY1_P   HIS A  80 ? GLY A  82 ? HIS A 80  GLY A 82  
TURN_TY1_P9   TURN_TY1_P   ARG A  84 ? HIS A  85 ? ARG A 84  HIS A 85  
STRN9         STRN         MET A  88 ? LEU A  92 ? MET A 88  LEU A 92  
BEND7         BEND         ARG A  93 ? SER A  94 ? ARG A 93  SER A 94  
STRN10        STRN         SER A  99 ? SER A  99 ? SER A 99  SER A 99  
TURN_TY1_P10  TURN_TY1_P   THR A 100 ? GLY A 101 ? THR A 100 GLY A 101 
STRN11        STRN         VAL A 102 ? VAL A 102 ? VAL A 102 VAL A 102 
HELX_LH_PP_P2 HELX_LH_PP_P PRO A 104 ? PRO A 108 ? PRO A 104 PRO A 108 
BEND8         BEND         GLY A 109 ? ARG A 110 ? GLY A 109 ARG A 110 
HELX_LH_PP_P3 HELX_LH_PP_P CYS A 111 ? ARG A 113 ? CYS A 111 ARG A 113 
TURN_TY1_P11  TURN_TY1_P   PRO A 114 ? ASP A 115 ? PRO A 114 ASP A 115 
STRN12        STRN         THR A 117 ? GLY A 122 ? THR A 117 GLY A 122 
BEND9         BEND         THR A 126 ? THR A 126 ? THR A 126 THR A 126 
BEND10        BEND         SER A 128 ? GLY A 130 ? SER A 128 GLY A 130 
BEND11        BEND         ASP A 135 ? ASP A 135 ? ASP A 135 ASP A 135 
STRN13        STRN         THR A 136 ? THR A 136 ? THR A 136 THR A 136 
STRN14        STRN         ASN A 138 ? VAL A 144 ? ASN A 138 VAL A 144 
HELX_RH_AL_P1 HELX_RH_AL_P GLN A 147 ? ALA A 153 ? GLN A 147 ALA A 153 
BEND12        BEND         TYR A 154 ? TYR A 154 ? TYR A 154 TYR A 154 
TURN_TY1_P12  TURN_TY1_P   PRO A 155 ? GLN A 157 ? PRO A 155 GLN A 157 
TURN_TY1_P13  TURN_TY1_P   ASP A 160 ? SER A 161 ? ASP A 160 SER A 161 
STRN15        STRN         MET A 162 ? GLY A 166 ? MET A 162 GLY A 166 
TURN_TY1_P14  TURN_TY1_P   SER A 168 ? GLY A 169 ? SER A 168 GLY A 169 
BEND13        BEND         GLY A 170 ? GLY A 170 ? GLY A 170 GLY A 170 
STRN16        STRN         ASP A 172 ? THR A 173 ? ASP A 172 THR A 173 
TURN_TY1_P15  TURN_TY1_P   GLN A 175 ? GLY A 176 ? GLN A 175 GLY A 176 
TURN_TY1_P16  TURN_TY1_P   SER A 178 ? GLY A 179 ? SER A 178 GLY A 179 
STRN17        STRN         PRO A 181 ? CYS A 184 ? PRO A 181 CYS A 184 
TURN_TY1_P17  TURN_TY1_P   ASN A 185 ? GLY A 186 ? ASN A 185 GLY A 186 
STRN18        STRN         THR A 187 ? TRP A 194 ? THR A 187 TRP A 194 
BEND14        BEND         ASN A 197 ? CYS A 199 ? ASN A 197 CYS A 199 
STRN19        STRN         GLU A 201 ? GLU A 201 ? GLU A 201 GLU A 201 
TURN_TY1_P18  TURN_TY1_P   PRO A 202 ? GLU A 203 ? PRO A 202 GLU A 203 
STRN20        STRN         ARG A 204 ? ARG A 204 ? ARG A 204 ARG A 204 
STRN21        STRN         GLY A 206 ? SER A 210 ? GLY A 206 SER A 210 
HELX_RH_3T_P2 HELX_RH_3T_P VAL A 211 ? TYR A 214 ? VAL A 211 TYR A 214 
HELX_RH_AL_P2 HELX_RH_AL_P LEU A 215 ? GLY A 223 ? LEU A 215 GLY A 223 
TURN_TY1_P19  TURN_TY1_P   VAL A 224 ? VAL A 224 ? VAL A 224 VAL A 224 
# 
