# Supplementary material for: FlatProt: 2D visualization eases protein structure comparison
Source: BMC Bioinformatics. 2025 Aug 13;26:210. doi: 10.1186/s12859-025-06233-x (PMC12344939; doi:10.1186/s12859-025-06233-x)
Supplement: Supplementary file 1 — Supplementary Material 1 [file 12859_2025_6233_MOESM1_ESM.zip › KLK/structures/Alligator_sinensis_GeneID=102370981.cif]

data_Alligator_sinensis_GeneID=102370981
# 
_entry.id   ? 
# 
_entity.id                         1      
_entity.type                       polymer 
_entity.pdbx_description           polymer-1 
_entity.formula_weight             24152.5 
_entity.pdbx_number_of_molecules        1 
# 
loop_
_struct_sheet.id 
_struct_sheet.number_strands 
A 2 
B 7 
C 6 
D 2 
E 2 
# 
loop_
_struct_conf_type.id 
_struct_conf_type.criteria 
STRN         DSSP 
TURN_TY1_P   DSSP 
HELX_LH_PP_P DSSP 
BEND         DSSP 
HELX_RH_3T_P DSSP 
HELX_RH_AL_P DSSP 
# 
_struct_asym.id          A 
_struct_asym.entity_id   1 
# 
_software.pdbx_ordinal     1 
_software.name             dssp 
_software.version          4.4.10 
_software.date             ? 
_software.classification   'model annotation' 
# 
_entity_poly.entity_id                      1 
_entity_poly.type                           polypeptide(L) 
_entity_poly.nstd_linkage                   n 
_entity_poly.nstd_monomer                   n 
_entity_poly.pdbx_seq_one_letter_code       
;KIVGGYTCPENAVRYQVSLNSGYHFCGGSLISDLWVVSAAHCYKSRMEIRLGEFNIEKLEGTEEFIGVEKAIRHPKYNSW
LLDNDIMLIKLKTPAKLSQSVNTIPLPTACVAAGTECLISGWGNTLSDGYNLPELLQCLNAPVLTHAECEASYPGDITEN
MICVGFLEGGKDSCQGDSGGPVVCNGELQGVVSWGIGCALPGYPGVYTKVCNYLAWIEETVASN
;
_entity_poly.pdbx_seq_one_letter_code_can   
;KIVGGYTCPENAVRYQVSLNSGYHFCGGSLISDLWVVSAAHCYKSRMEIRLGEFNIEKLEGTEEFIGVEKAIRHPKYNSW
LLDNDIMLIKLKTPAKLSQSVNTIPLPTACVAAGTECLISGWGNTLSDGYNLPELLQCLNAPVLTHAECEASYPGDITEN
MICVGFLEGGKDSCQGDSGGPVVCNGELQGVVSWGIGCALPGYPGVYTKVCNYLAWIEETVASN
;
_entity_poly.pdbx_strand_id                 A 
# 
loop_
_dssp_struct_summary.entry_id 
_dssp_struct_summary.label_comp_id 
_dssp_struct_summary.label_asym_id 
_dssp_struct_summary.label_seq_id 
_dssp_struct_summary.secondary_structure 
_dssp_struct_summary.ss_bridge 
_dssp_struct_summary.helix_3_10 
_dssp_struct_summary.helix_alpha 
_dssp_struct_summary.helix_pi 
_dssp_struct_summary.helix_pp 
_dssp_struct_summary.bend 
_dssp_struct_summary.chirality 
_dssp_struct_summary.sheet 
_dssp_struct_summary.strand 
_dssp_struct_summary.ladder_1 
_dssp_struct_summary.ladder_2 
_dssp_struct_summary.accessibility 
_dssp_struct_summary.TCO 
_dssp_struct_summary.kappa 
_dssp_struct_summary.alpha 
_dssp_struct_summary.phi 
_dssp_struct_summary.psi 
_dssp_struct_summary.x_ca 
_dssp_struct_summary.y_ca 
_dssp_struct_summary.z_ca 
Alligator_sinensis_GeneID=102370981 LYS A 1   . . . . . . . . . . . . ? .      .     .      .      117.5  -1.4  11.1  -4.8  
Alligator_sinensis_GeneID=102370981 ILE A 2   E . > . . . . - A A A . ? -0.944 .     -165.5 -112.8 106.9  -2.4  10.1  -8.2  
Alligator_sinensis_GeneID=102370981 VAL A 3   E . 3 . . . S + A A A . ? -0.847 77.2  7.2    -88.7  133.0  -1.1  12.5  -11.0 
Alligator_sinensis_GeneID=102370981 GLY A 4   T . 3 . . . S + . . . . ? 0.721  107.9 119.4  70.0   16.5   -2.7  12.3  -14.4 
Alligator_sinensis_GeneID=102370981 GLY A 5   . . < . . . . - . . . . ? -0.013 56.5  -117.8 -96.4  -160.1 -5.3  9.8   -13.0 
Alligator_sinensis_GeneID=102370981 TYR A 6   E . . . . . . - B C B . ? -0.934 32.0  -86.0  -139.6 157.1  -9.1  9.9   -12.8 
Alligator_sinensis_GeneID=102370981 THR A 7   E . . . . > . - B C B . ? -0.627 53.3  -119.8 -63.4  126.4  -11.8 9.8   -10.1 
Alligator_sinensis_GeneID=102370981 CYS A 8   P . . . . P . - . . . . ? -0.355 29.5  -100.1 -63.6  142.6  -12.4 6.2   -9.3  
Alligator_sinensis_GeneID=102370981 PRO A 9   P . > . . P . - . . . . ? -0.424 54.1  -86.7  -58.9  143.2  -15.9 4.9   -9.8  
Alligator_sinensis_GeneID=102370981 GLU A 10  T . 3 . . < S + . . . . ? -0.279 111.9 3.1    -53.6  128.4  -17.8 4.8   -6.6  
Alligator_sinensis_GeneID=102370981 ASN A 11  T . 3 . . . S + . . . . ? 0.686  93.1  122.8  72.5   16.3   -17.2 1.5   -4.8  
Alligator_sinensis_GeneID=102370981 ALA A 12  S . < . . . S + . . . . ? 0.753  76.9  39.4   -77.6  -27.3  -14.7 0.3   -7.4  
Alligator_sinensis_GeneID=102370981 VAL A 13  . . > . . . . + . . . . ? -0.644 65.9  162.8  -125.5 79.9   -11.8 -0.2  -4.9  
Alligator_sinensis_GeneID=102370981 ARG A 14  T . 3 . . . S + . . . . ? 0.573  73.7  58.7   -83.1  -8.5   -13.5 -1.7  -1.8  
Alligator_sinensis_GeneID=102370981 TYR A 15  T . 3 . . . S + . . . . ? 0.490  77.6  113.6  -94.7  -15.5  -10.2 -2.8  -0.3  
Alligator_sinensis_GeneID=102370981 GLN A 16  E . < . . . . - C J I . ? -0.503 50.7  -162.6 -64.5  130.0  -8.7  0.7   -0.2  
Alligator_sinensis_GeneID=102370981 VAL A 17  E . . . . . . - C J I . ? -0.900 14.3  -140.8 -119.6 141.4  -8.1  1.9   3.3   
Alligator_sinensis_GeneID=102370981 SER A 18  E . . . . . . - C J I J ? -0.912 12.6  -148.9 -99.1  115.1  -7.5  5.3   4.7   
Alligator_sinensis_GeneID=102370981 LEU A 19  E . . . . . . - C J I J ? -0.813 26.3  -170.7 -79.5  128.6  -4.9  5.5   7.5   
Alligator_sinensis_GeneID=102370981 ASN A 20  E . . . . . . + C J I J ? -0.946 36.9  163.8  -132.8 135.3  -5.9  8.4   9.7   
Alligator_sinensis_GeneID=102370981 SER A 21  S . . . . . S - . . . . ? -0.268 98.7  -46.3  -130.6 43.4   -4.5  10.3  12.7  
Alligator_sinensis_GeneID=102370981 GLY A 22  S . . . . . S + . . . . ? 0.087  138.8 31.4   105.8  -19.2  -6.8  13.3  12.6  
Alligator_sinensis_GeneID=102370981 TYR A 23  S . . . . . S - . . . . ? -0.957 100.0 -85.0  -154.7 157.5  -6.4  13.5  8.9   
Alligator_sinensis_GeneID=102370981 HIS A 24  E . . . . . . + C K I . ? -0.550 52.1  154.6  -64.5  129.4  -5.7  11.2  6.1   
Alligator_sinensis_GeneID=102370981 PHE A 25  E . . . . . . + C K . . ? 0.565  59.3  7.5    -133.1 -21.0  -2.0  10.6  5.8   
Alligator_sinensis_GeneID=102370981 CYS A 26  E . . . . . . - C K I . ? -0.975 61.8  -128.1 -152.6 164.8  -1.5  7.2   4.1   
Alligator_sinensis_GeneID=102370981 GLY A 27  E . . . . . . + C K I . ? -0.454 22.2  176.7  -105.8 -179.4 -3.3  4.4   2.4   
Alligator_sinensis_GeneID=102370981 GLY A 28  E . . . . . . - C K I . ? -0.946 25.7  -109.7 -165.6 179.4  -3.6  0.6   2.9   
Alligator_sinensis_GeneID=102370981 SER A 29  E . . . . . . - C K I K ? -0.998 19.1  -133.7 -131.0 127.0  -5.2  -2.6  1.7   
Alligator_sinensis_GeneID=102370981 LEU A 30  E . . . . . . + C K . K ? -0.695 29.7  168.8  -74.8  117.1  -7.6  -4.7  3.5   
Alligator_sinensis_GeneID=102370981 ILE A 31  . . . . . . . + . . . . ? 0.550  69.1  2.0    -111.6 -10.0  -6.4  -8.3  3.0   
Alligator_sinensis_GeneID=102370981 SER A 32  S . . . . . S - . . . . ? -0.926 86.7  -90.2  -157.0 175.8  -8.7  -9.9  5.7   
Alligator_sinensis_GeneID=102370981 ASP A 33  S . . . . . S + . . . . ? 0.659  129.0 31.5   -70.5  -2.6   -11.5 -8.8  8.0   
Alligator_sinensis_GeneID=102370981 LEU A 34  S . . . . . S + . . . . ? 0.524  110.5 67.9   -125.9 -12.0  -8.7  -8.2  10.6  
Alligator_sinensis_GeneID=102370981 TRP A 35  E . . . . . . - C L . L ? -0.932 48.0  -171.0 -130.3 140.0  -5.7  -7.2  8.7   
Alligator_sinensis_GeneID=102370981 VAL A 36  E . . . . . . - C L K L ? -0.951 15.1  -146.0 -119.2 137.0  -4.5  -4.3  6.6   
Alligator_sinensis_GeneID=102370981 VAL A 37  E . . . . . . + C L K L ? -0.918 34.3  146.8  -101.5 133.6  -1.3  -4.1  4.5   
Alligator_sinensis_GeneID=102370981 SER A 38  E . . . . . . - C L . L ? -0.823 50.4  -70.1  -148.3 -179.1 0.5   -0.7  4.3   
Alligator_sinensis_GeneID=102370981 ALA A 39  . . > . . . . - . . . . ? -0.688 32.5  -135.6 -82.4  141.0  3.9   0.8   4.0   
Alligator_sinensis_GeneID=102370981 ALA A 40  G . > . . . S + . . . . ? 0.840  104.9 62.2   -62.0  -35.1  6.3   0.7   7.0   
Alligator_sinensis_GeneID=102370981 HIS A 41  G . 3 . . . S + . . . . ? 0.597  91.3  70.1   -72.5  -2.4   7.3   4.3   6.5   
Alligator_sinensis_GeneID=102370981 CYS A 42  G . < . . . S + . . . . ? 0.447  71.6  134.4  -92.3  2.4    3.6   5.2   7.2   
Alligator_sinensis_GeneID=102370981 TYR A 43  . . < . . . . + . . . . ? -0.247 27.0  174.1  -63.9  134.5  3.8   4.2   10.9  
Alligator_sinensis_GeneID=102370981 LYS A 44  . . . . . . . - . . . . ? -0.972 39.2  -126.2 -136.3 148.2  2.3   6.6   13.4  
Alligator_sinensis_GeneID=102370981 SER A 45  S . . . . . S + . . . . ? 0.820  104.4 36.8   -65.3  -27.4  1.9   6.1   17.3  
Alligator_sinensis_GeneID=102370981 ARG A 46  S . . . . . S + . . . . ? -0.960 77.7  155.4  -128.8 109.8  -2.0  6.9   17.0  
Alligator_sinensis_GeneID=102370981 MET A 47  . . . . . . . - . . . . ? -0.980 23.8  -162.6 -134.7 147.4  -3.8  5.6   13.9  
Alligator_sinensis_GeneID=102370981 GLU A 48  E . . . . . . - C M J M ? -0.975 20.7  -131.0 -120.7 143.4  -7.4  4.8   13.0  
Alligator_sinensis_GeneID=102370981 ILE A 49  E . . . . . . - C M J M ? -0.837 17.5  -163.3 -96.9  125.0  -8.4  2.7   10.0  
Alligator_sinensis_GeneID=102370981 ARG A 50  E . . . . . . - C M J M ? -0.961 12.0  -177.7 -108.9 120.6  -11.2 4.2   7.8   
Alligator_sinensis_GeneID=102370981 LEU A 51  E . . . . . . + C M . M ? -0.810 58.7  32.4   -113.5 154.0  -13.0 1.7   5.4   
Alligator_sinensis_GeneID=102370981 GLY A 52  S . . . . . S + . . . . ? 0.671  77.3  154.3  80.2   16.2   -15.7 2.2   2.8   
Alligator_sinensis_GeneID=102370981 GLU A 53  . . . . . . . + . . . . ? -0.668 16.8  151.7  -84.2  124.3  -14.5 5.8   2.0   
Alligator_sinensis_GeneID=102370981 PHE A 54  S . . . . . S + . . . . ? 0.591  83.9  30.7   -105.1 -46.1  -15.3 7.2   -1.5  
Alligator_sinensis_GeneID=102370981 ASN A 55  B . > . . . S - D P O . ? -0.966 72.1  -161.9 -110.6 114.8  -15.4 10.9  -0.4  
Alligator_sinensis_GeneID=102370981 ILE A 56  T . 3 . . . S + . . . . ? 0.671  88.4  52.4   -80.7  -3.1   -13.0 11.4  2.6   
Alligator_sinensis_GeneID=102370981 GLU A 57  T . 3 . . . S + . . . . ? 0.601  105.2 61.7   -104.2 -12.4  -14.7 14.7  3.6   
Alligator_sinensis_GeneID=102370981 LYS A 58  S . < . . . S - . . . . ? -0.938 76.7  -129.1 -123.4 138.9  -18.3 13.3  3.8   
Alligator_sinensis_GeneID=102370981 LEU A 59  . . . . . . . + . . . . ? -0.792 29.5  176.7  -78.3  108.7  -20.0 10.6  5.9   
Alligator_sinensis_GeneID=102370981 GLU A 60  . . . . . . . - . . . . ? 0.429  47.1  -112.1 -98.4  -1.9   -21.6 8.6   3.2   
Alligator_sinensis_GeneID=102370981 GLY A 61  S . . . . . S + . . . . ? 0.316  104.3 82.9   91.5   -9.9   -23.0 5.9   5.5   
Alligator_sinensis_GeneID=102370981 THR A 62  . . . . . . . + . . . . ? 0.490  67.5  111.7  -101.6 -6.9   -20.7 3.1   4.2   
Alligator_sinensis_GeneID=102370981 GLU A 63  . . . . . . . - . . . . ? -0.408 47.2  -162.4 -81.0  142.6  -17.7 4.1   6.3   
Alligator_sinensis_GeneID=102370981 GLU A 64  E . . . . . . - C N M . ? -0.985 4.4   -158.2 -118.4 131.4  -16.2 2.1   9.2   
Alligator_sinensis_GeneID=102370981 PHE A 65  E . . . . . . + C N M . ? -0.966 19.9  177.1  -110.6 112.1  -13.9 3.6   11.7  
Alligator_sinensis_GeneID=102370981 ILE A 66  E . . . . . . - C N M . ? -0.960 24.5  -126.1 -122.4 130.1  -11.8 1.0   13.4  
Alligator_sinensis_GeneID=102370981 GLY A 67  E . . . . . . - C N M . ? -0.348 28.7  -110.4 -65.6  157.7  -9.0  1.4   16.0  
Alligator_sinensis_GeneID=102370981 VAL A 68  E . . . . . . - C N N . ? -0.833 28.8  -179.0 -96.4  118.7  -5.6  -0.1  15.5  
Alligator_sinensis_GeneID=102370981 GLU A 69  E . . . . . S - C N . . ? 0.890  73.1  -5.2   -74.8  -47.9  -4.8  -3.0  17.8  
Alligator_sinensis_GeneID=102370981 LYS A 70  E . . . . . . - C N N . ? -0.991 53.4  -158.6 -150.4 138.7  -1.2  -3.5  16.5  
Alligator_sinensis_GeneID=102370981 ALA A 71  E . . . . . . - C N N . ? -0.988 15.9  -167.1 -118.2 119.9  1.0   -2.2  13.8  
Alligator_sinensis_GeneID=102370981 ILE A 72  E . . . . . . - C N N . ? -0.909 4.2   -158.2 -115.3 107.7  3.9   -4.4  12.8  
Alligator_sinensis_GeneID=102370981 ARG A 73  E . . . . . . - C N N . ? -0.560 40.3  -92.2  -78.5  141.9  6.7   -3.0  10.6  
Alligator_sinensis_GeneID=102370981 HIS A 74  . . > . . . . - . . . . ? -0.354 35.9  -130.2 -49.2  132.6  8.7   -5.5  8.7   
Alligator_sinensis_GeneID=102370981 PRO A 75  T . 3 . . . S + . . . . ? 0.747  106.6 49.4   -62.4  -25.0  11.7  -6.3  11.0  
Alligator_sinensis_GeneID=102370981 LYS A 76  T . 3 . . . S + . . . . ? 0.139  78.1  143.9  -101.9 15.7   14.2  -5.7  8.3   
Alligator_sinensis_GeneID=102370981 TYR A 77  . . < . . . . - . . . . ? -0.429 35.9  -157.7 -56.1  124.6  12.7  -2.3  7.3   
Alligator_sinensis_GeneID=102370981 ASN A 78  B . . > > . . - E R P . ? -0.934 8.9   -167.7 -108.0 111.0  15.6  0.0   6.2   
Alligator_sinensis_GeneID=102370981 SER A 79  T . . 4 5 . S + . . . . ? 0.709  86.6  55.6   -79.1  -16.7  14.6  3.7   6.5   
Alligator_sinensis_GeneID=102370981 TRP A 80  T . . 4 5 . S + . . . . ? 0.947  123.2 22.6   -79.2  -44.5  17.6  4.9   4.6   
Alligator_sinensis_GeneID=102370981 LEU A 81  T . . 4 5 . S - . . . . ? 0.535  96.8  -130.9 -98.0  -4.5   17.0  2.7   1.5   
Alligator_sinensis_GeneID=102370981 LEU A 82  T . > < 5 . . + . . . . ? 0.826  54.8  155.9  48.6   30.4   13.3  2.3   2.1   
Alligator_sinensis_GeneID=102370981 ASP A 83  B . 3 . < . . + E S P . ? -0.637 60.7  19.2   -80.3  143.6  13.9  -1.4  1.5   
Alligator_sinensis_GeneID=102370981 ASN A 84  T . 3 . . . S + . . . . ? 0.870  80.2  169.8  62.5   30.3   11.4  -3.9  3.1   
Alligator_sinensis_GeneID=102370981 ASP A 85  . . < . . . . + . . . . ? -0.522 28.2  119.1  -73.7  70.4   9.0   -0.9  3.4   
Alligator_sinensis_GeneID=102370981 ILE A 86  . . . . . . . - . . . . ? -0.997 37.7  -174.4 -142.9 138.7  5.9   -3.1  4.4   
Alligator_sinensis_GeneID=102370981 MET A 87  E . . . . . . - C O L N ? -0.993 15.3  -145.8 -137.9 139.2  3.7   -3.0  7.5   
Alligator_sinensis_GeneID=102370981 LEU A 88  E . . . . . . - C O L N ? -0.934 13.8  -161.1 -103.7 131.8  0.8   -5.2  8.8   
Alligator_sinensis_GeneID=102370981 ILE A 89  E . . . . . . - C O L N ? -0.970 5.7   -151.2 -116.1 116.0  -1.9  -3.5  10.8  
Alligator_sinensis_GeneID=102370981 LYS A 90  E . . . . . . - C O L N ? -0.796 19.1  -131.7 -85.0  126.3  -4.2  -5.6  13.0  
Alligator_sinensis_GeneID=102370981 LEU A 91  E . . . . . . - C O . N ? -0.515 7.6   -133.0 -77.9  142.7  -7.7  -4.1  13.5  
Alligator_sinensis_GeneID=102370981 LYS A 92  S . . . . . S + . . . . ? 0.850  97.1  18.6   -60.0  -38.3  -9.2  -3.8  17.1  
Alligator_sinensis_GeneID=102370981 THR A 93  S . . . . . S - . . . . ? -0.973 99.9  -92.7  -131.1 147.7  -12.4 -5.3  15.7  
Alligator_sinensis_GeneID=102370981 PRO A 94  . . . . . . . - . . . . ? -0.342 45.4  -110.8 -59.9  137.9  -13.1 -7.3  12.5  
Alligator_sinensis_GeneID=102370981 ALA A 95  . . . . . . . - . . . . ? -0.444 27.2  -119.5 -62.3  140.5  -14.1 -5.1  9.5   
Alligator_sinensis_GeneID=102370981 LYS A 96  . . . . . . . - . . . . ? -0.774 29.3  -139.1 -84.0  102.7  -17.8 -5.6  8.4   
Alligator_sinensis_GeneID=102370981 LEU A 97  . . . . . . . + . . . . ? -0.469 41.4  139.7  -67.6  136.0  -17.5 -6.9  4.8   
Alligator_sinensis_GeneID=102370981 SER A 98  . . . . . . . - . . . . ? -0.785 68.9  -67.8  -153.9 -169.2 -20.2 -5.3  2.5   
Alligator_sinensis_GeneID=102370981 GLN A 99  S . . . . . S + . . . . ? 0.675  135.9 36.5   -69.6  -13.6  -20.7 -3.9  -1.0  
Alligator_sinensis_GeneID=102370981 SER A 100 S . . . . . S + . . . . ? 0.532  117.3 53.0   -116.9 -13.1  -18.4 -1.0  -0.1  
Alligator_sinensis_GeneID=102370981 VAL A 101 . . . . . . . + . . . . ? -0.974 68.3  140.5  -129.3 117.8  -15.9 -2.8  2.2   
Alligator_sinensis_GeneID=102370981 ASN A 102 . . . . . . . - . . . . ? -0.932 42.7  -104.3 -149.5 169.1  -14.1 -5.9  0.9   
Alligator_sinensis_GeneID=102370981 THR A 103 . . . . . . . - . . . . ? -0.613 20.2  -138.5 -95.8  157.6  -10.7 -7.7  0.9   
Alligator_sinensis_GeneID=102370981 ILE A 104 . . . . . . . - . . . . ? -0.950 27.2  -117.8 -111.3 131.2  -8.1  -7.9  -1.9  
Alligator_sinensis_GeneID=102370981 PRO A 105 P . . . . > . - . . . . ? -0.411 25.5  -115.1 -66.4  146.6  -6.4  -11.3 -2.4  
Alligator_sinensis_GeneID=102370981 LEU A 106 P . . . . P . - . . . . ? -0.513 42.1  -96.6  -72.3  148.9  -2.6  -11.6 -1.9  
Alligator_sinensis_GeneID=102370981 PRO A 107 P . . . . < . - . . . . ? -0.353 19.0  -154.0 -69.5  148.2  -0.7  -12.5 -5.1  
Alligator_sinensis_GeneID=102370981 THR A 108 S . . . . . S + . . . . ? 0.659  81.7  5.3    -90.6  -20.2  0.2   -16.1 -5.8  
Alligator_sinensis_GeneID=102370981 ALA A 109 S . . . . . S - . . . . ? -0.963 91.5  -78.9  -154.2 165.5  3.2   -14.9 -7.9  
Alligator_sinensis_GeneID=102370981 CYS A 110 P . . . . > . - . . . . ? -0.414 53.2  -107.6 -69.7  147.0  5.1   -11.8 -8.9  
Alligator_sinensis_GeneID=102370981 VAL A 111 P . . . . P . - . . . . ? -0.410 32.5  -119.0 -74.7  144.7  3.5   -9.7  -11.6 
Alligator_sinensis_GeneID=102370981 ALA A 112 P . > . . P . - . . . . ? -0.556 34.1  -93.0  -81.9  150.6  5.1   -9.6  -15.2 
Alligator_sinensis_GeneID=102370981 ALA A 113 T . 3 . . < S + . . . . ? -0.274 111.6 30.7   -57.5  143.0  6.5   -6.5  -16.8 
Alligator_sinensis_GeneID=102370981 GLY A 114 T . 3 . . . S + . . . . ? 0.247  84.2  137.3  92.3   -18.6  4.0   -4.7  -19.0 
Alligator_sinensis_GeneID=102370981 THR A 115 . . < . . . . - . . . . ? -0.480 57.0  -122.4 -61.3  134.2  1.1   -5.8  -16.9 
Alligator_sinensis_GeneID=102370981 GLU A 116 E . . . . . . - B D C . ? -0.690 34.1  -171.3 -81.0  129.6  -1.5  -3.1  -16.4 
Alligator_sinensis_GeneID=102370981 CYS A 117 E . . . . . . - B D C D ? -0.890 20.9  -127.3 -125.5 148.3  -2.1  -2.3  -12.7 
Alligator_sinensis_GeneID=102370981 LEU A 118 E . . . . . . - B D C D ? -0.855 20.7  -167.8 -96.1  125.8  -4.5  -0.1  -10.8 
Alligator_sinensis_GeneID=102370981 ILE A 119 E . . . . . . - B D C D ? -0.927 11.9  -178.7 -108.4 135.4  -3.2  2.4   -8.3  
Alligator_sinensis_GeneID=102370981 SER A 120 E . . . . . . + B D C . ? -0.967 15.2  110.4  -138.8 149.9  -5.6  4.1   -5.9  
Alligator_sinensis_GeneID=102370981 GLY A 121 E . . . . . . - B D C . ? -0.974 58.4  -105.0 169.9  179.7  -5.5  6.7   -3.1  
Alligator_sinensis_GeneID=102370981 TRP A 122 S . . . . . S + . . . . ? -0.065 71.4  122.5  -118.0 22.3   -6.4  10.2  -1.7  
Alligator_sinensis_GeneID=102370981 GLY A 123 S . . . . . S - . . . . ? -0.079 74.3  -49.4  -78.2  -176.9 -2.9  11.8  -2.0  
Alligator_sinensis_GeneID=102370981 ASN A 124 . . . . . . . - . . . . ? -0.352 44.7  -166.0 -56.8  130.5  -1.7  15.0  -3.9  
Alligator_sinensis_GeneID=102370981 THR A 125 . . . . . . . + . . . . ? 0.378  58.8  86.3   -104.7 -2.4   -2.9  15.1  -7.5  
Alligator_sinensis_GeneID=102370981 LEU A 126 . . . . . . . - . . . . ? -0.845 63.9  -149.5 -104.9 140.6  -0.7  17.8  -8.9  
Alligator_sinensis_GeneID=102370981 SER A 127 S . . . . . S + . . . . ? 0.772  98.2  28.9   -71.0  -28.5  2.9   17.5  -10.2 
Alligator_sinensis_GeneID=102370981 ASP A 128 S . . . . . S + . . . . ? -0.969 121.2 0.6    -129.8 131.5  3.5   21.0  -8.9  
Alligator_sinensis_GeneID=102370981 GLY A 129 S . . . . . S - . . . . ? -0.428 93.6  -54.8  93.0   -161.1 1.6   22.5  -5.8  
Alligator_sinensis_GeneID=102370981 TYR A 130 . . . . . . . + . . . . ? -0.994 47.8  157.4  -133.7 120.2  -1.0  21.0  -3.6  
Alligator_sinensis_GeneID=102370981 ASN A 131 . . . . . . . - . . . . ? -0.782 13.9  -173.2 -135.6 102.2  -4.4  19.3  -4.6  
Alligator_sinensis_GeneID=102370981 LEU A 132 . . . . . . . - . . . . ? -0.812 22.0  -144.0 -96.6  93.7   -5.9  16.9  -2.0  
Alligator_sinensis_GeneID=102370981 PRO A 133 . . . . . . . - . . . . ? -0.292 10.7  -151.8 -60.2  143.9  -8.9  15.4  -3.7  
Alligator_sinensis_GeneID=102370981 GLU A 134 S . . . . . S + . . . . ? 0.785  81.6  66.9   -77.7  -33.3  -11.9 14.6  -1.6  
Alligator_sinensis_GeneID=102370981 LEU A 135 B . . . . . S - D Q O . ? -0.664 100.5 -93.4  -93.0  147.5  -12.8 11.8  -4.0  
Alligator_sinensis_GeneID=102370981 LEU A 136 . . . . . . . - . . . . ? -0.347 41.9  -146.2 -59.3  132.5  -10.8 8.6   -4.5  
Alligator_sinensis_GeneID=102370981 GLN A 137 E . . . . . . - B E B C ? -0.789 12.9  -165.1 -107.6 150.1  -8.4  8.8   -7.3  
Alligator_sinensis_GeneID=102370981 CYS A 138 E . . . . . . - B E B C ? -0.933 6.9   -173.3 -134.7 154.7  -7.2  6.0   -9.7  
Alligator_sinensis_GeneID=102370981 LEU A 139 E . . . . . . - B E . C ? -0.965 14.4  -148.8 -148.5 129.6  -4.4  5.3   -12.2 
Alligator_sinensis_GeneID=102370981 ASN A 140 E . . . . . . + B E . C ? -0.870 32.1  162.0  -95.0  126.9  -3.7  2.6   -14.6 
Alligator_sinensis_GeneID=102370981 ALA A 141 E . . . . . . - B E . C ? -0.994 34.3  -113.3 -146.9 150.3  -0.1  2.0   -15.2 
Alligator_sinensis_GeneID=102370981 PRO A 142 E . . . . > . - B E . C ? -0.512 30.0  -114.5 -81.8  151.9  2.3   -0.7  -16.6 
Alligator_sinensis_GeneID=102370981 VAL A 143 B . . . . P . - B E E . ? -0.671 34.4  -140.3 -78.2  131.8  4.8   -2.6  -14.6 
Alligator_sinensis_GeneID=102370981 LEU A 144 P . . . . P . - . . . . ? -0.550 20.0  -100.3 -90.1  157.4  8.3   -1.8  -15.7 
Alligator_sinensis_GeneID=102370981 THR A 145 P . . > . < . - . . . . ? -0.372 31.4  -114.9 -68.0  156.3  11.2  -4.2  -16.1 
Alligator_sinensis_GeneID=102370981 HIS A 146 H . . > . . S + . . . . ? 0.902  118.2 53.6   -56.5  -42.0  13.7  -4.4  -13.3 
Alligator_sinensis_GeneID=102370981 ALA A 147 H . . > . . S + . . . . ? 0.901  109.7 47.0   -58.9  -45.9  16.3  -3.0  -15.7 
Alligator_sinensis_GeneID=102370981 GLU A 148 H . . > . . S + . . . . ? 0.903  112.6 49.6   -62.1  -45.1  14.2  -0.1  -16.6 
Alligator_sinensis_GeneID=102370981 CYS A 149 H . . X . . S + . . . . ? 0.940  113.3 45.9   -59.2  -47.0  13.5  0.5   -12.9 
Alligator_sinensis_GeneID=102370981 GLU A 150 H . . < . . S + . . . . ? 0.861  107.9 57.4   -64.3  -39.4  17.2  0.4   -12.1 
Alligator_sinensis_GeneID=102370981 ALA A 151 H . . < . . S + . . . . ? 0.851  107.9 48.1   -60.1  -33.3  18.1  2.6   -15.0 
Alligator_sinensis_GeneID=102370981 SER A 152 H . . < . . S + . . . . ? 0.815  129.0 22.8   -76.3  -30.4  15.7  5.2   -13.6 
Alligator_sinensis_GeneID=102370981 TYR A 153 S . > X . . S - . . . . ? -0.569 82.4  -157.7 -136.0 73.6   17.3  4.8   -10.1 
Alligator_sinensis_GeneID=102370981 PRO A 154 T . 3 4 . . S - . . . . ? -0.278 79.0  -0.1   -64.7  119.2  20.9  3.4   -10.3 
Alligator_sinensis_GeneID=102370981 GLY A 155 T . 3 4 . . S + . . . . ? 0.350  120.0 78.5   91.1   -2.8   22.0  1.7   -7.0  
Alligator_sinensis_GeneID=102370981 ASP A 156 T . < 4 . . . + . . . . ? 0.579  68.5  88.1   -114.4 -18.9  18.7  2.5   -5.2  
Alligator_sinensis_GeneID=102370981 ILE A 157 . . . < . . . - . . . . ? -0.790 58.9  -171.4 -88.5  118.9  16.4  -0.3  -6.7  
Alligator_sinensis_GeneID=102370981 THR A 158 . . > . . . . - . . . . ? -0.441 41.0  -99.8  -99.0  178.1  16.5  -3.6  -4.7  
Alligator_sinensis_GeneID=102370981 GLU A 159 T . 3 . . . S + . . . . ? 0.581  121.3 62.7   -72.3  -8.7   15.0  -7.1  -5.4  
Alligator_sinensis_GeneID=102370981 ASN A 160 T . 3 . . . S + . . . . ? 0.284  94.8  80.1   -98.4  8.5    12.2  -6.1  -3.0  
Alligator_sinensis_GeneID=102370981 MET A 161 E . < . . . . - B F . F ? -0.872 54.0  -168.8 -122.1 153.5  11.0  -3.2  -5.2  
Alligator_sinensis_GeneID=102370981 ILE A 162 E . . . . . . - B F . F ? -0.984 16.2  -136.9 -136.8 143.2  8.9   -2.8  -8.3  
Alligator_sinensis_GeneID=102370981 CYS A 163 E . . . . . . - B F . F ? -0.905 19.7  -178.8 -103.1 128.9  8.4   0.2   -10.6 
Alligator_sinensis_GeneID=102370981 VAL A 164 E . . . . . . + B F E F ? -0.997 42.1  48.9   -125.8 120.9  4.9   1.0   -11.9 
Alligator_sinensis_GeneID=102370981 GLY A 165 S . . . . . S - . . . . ? -0.969 82.2  -48.6  150.9  -166.1 4.3   3.9   -14.2 
Alligator_sinensis_GeneID=102370981 PHE A 166 . . > . . . . - . . . . ? -0.928 25.1  -151.2 -113.6 130.9  5.4   5.7   -17.4 
Alligator_sinensis_GeneID=102370981 LEU A 167 T . 3 . . . S + . . . . ? 0.794  99.2  61.3   -69.0  -30.0  8.9   6.6   -18.3 
Alligator_sinensis_GeneID=102370981 GLU A 168 T . 3 . . . S - . . . . ? 0.683  105.0 -140.6 -69.1  -15.7  7.7   9.6   -20.3 
Alligator_sinensis_GeneID=102370981 GLY A 169 . . < . . . . + . . . . ? -0.416 64.8  115.1  83.3   -175.4 6.2   11.0  -17.0 
Alligator_sinensis_GeneID=102370981 GLY A 170 S . . . . . S + . . . . ? 0.174  76.9  61.9   97.1   -14.1  2.9   12.8  -16.6 
Alligator_sinensis_GeneID=102370981 LYS A 171 . . . . . . . + . . . . ? -0.991 60.2  119.5  -146.7 138.0  1.3   10.1  -14.4 
Alligator_sinensis_GeneID=102370981 ASP A 172 E . . . . . . - A B A . ? -0.982 57.7  -90.4  179.9  157.1  2.3   8.7   -11.0 
Alligator_sinensis_GeneID=102370981 SER A 173 E . . . . . . - A B A . ? -0.736 52.6  -178.0 -76.0  147.0  1.3   8.1   -7.4  
Alligator_sinensis_GeneID=102370981 CYS A 174 . . > . . . . - . . . . ? -0.567 31.7  -26.1  -135.1 -167.2 2.3   11.0  -5.2  
Alligator_sinensis_GeneID=102370981 GLN A 175 T . 3 . . . S + . . . . ? -0.184 121.6 24.5   -54.9  136.0  2.4   12.3  -1.5  
Alligator_sinensis_GeneID=102370981 GLY A 176 T . 3 . . . S + . . . . ? 0.176  100.9 86.3   94.5   -9.5   -0.2  11.0  0.7   
Alligator_sinensis_GeneID=102370981 ASP A 177 . . X . . . . + . . . . ? 0.399  55.8  134.6  -101.0 -3.4   -0.8  7.8   -1.3  
Alligator_sinensis_GeneID=102370981 SER A 178 T . 3 . . . S + . . . . ? -0.230 72.7  21.0   -47.2  135.4  2.0   6.0   0.6   
Alligator_sinensis_GeneID=102370981 GLY A 179 T . 3 . . . S + . . . . ? 0.236  94.4  135.0  90.3   -15.9  0.9   2.6   1.6   
Alligator_sinensis_GeneID=102370981 GLY A 180 . . < . . . . - . . . . ? -0.193 58.2  -88.1  -66.2  167.1  -1.9  2.5   -1.0  
Alligator_sinensis_GeneID=102370981 PRO A 181 E . . . . . . - B G . G ? -0.483 21.3  -161.8 -90.8  138.9  -2.5  -0.5  -3.2  
Alligator_sinensis_GeneID=102370981 VAL A 182 E . . . . . . - B G D G ? -0.984 24.5  -168.4 -104.5 111.4  -1.1  -1.5  -6.6  
Alligator_sinensis_GeneID=102370981 VAL A 183 E . . . . . . + B G D G ? -0.909 11.6  177.5  -113.3 124.2  -3.6  -4.1  -8.0  
Alligator_sinensis_GeneID=102370981 CYS A 184 E . > . . . S - B G D G ? -0.988 71.9  -11.0  -125.9 129.4  -2.9  -6.2  -11.0 
Alligator_sinensis_GeneID=102370981 ASN A 185 T . 3 . . . S - . . . . ? 0.877  130.2 -54.6  53.0   30.6   -5.2  -8.9  -12.4 
Alligator_sinensis_GeneID=102370981 GLY A 186 T . 3 . . . S + . . . . ? 0.586  117.7 104.0  85.9   9.3    -7.3  -8.5  -9.2  
Alligator_sinensis_GeneID=102370981 GLU A 187 E . < . . . S - B H G . ? -0.941 79.2  -104.6 -124.7 151.7  -4.4  -9.2  -6.8  
Alligator_sinensis_GeneID=102370981 LEU A 188 E . . . . . . + B H G . ? -0.605 46.7  160.3  -73.0  111.8  -2.3  -6.9  -4.5  
Alligator_sinensis_GeneID=102370981 GLN A 189 E . . . . . . + B H . . ? 0.669  56.6  14.5   -110.1 -22.6  1.1   -6.7  -6.3  
Alligator_sinensis_GeneID=102370981 GLY A 190 E . . . . . . - B H G H ? -0.982 53.0  -139.7 -153.0 160.5  2.6   -3.6  -4.7  
Alligator_sinensis_GeneID=102370981 VAL A 191 E . . . . . . - B H G H ? -0.996 40.3  -109.3 -122.4 122.3  2.5   -1.0  -1.9  
Alligator_sinensis_GeneID=102370981 VAL A 192 E . . . . . . + B H . H ? -0.344 54.1  154.8  -52.0  126.3  3.2   2.6   -2.7  
Alligator_sinensis_GeneID=102370981 SER A 193 E . . . . . . - B H . . ? 0.749  45.6  -39.4  -124.8 -64.4  6.6   3.4   -1.3  
Alligator_sinensis_GeneID=102370981 TRP A 194 E . . . . . . + B H . H ? -0.933 42.8  169.0  -161.4 176.0  8.7   6.2   -2.8  
Alligator_sinensis_GeneID=102370981 GLY A 195 . . . . . . . - . . . . ? -0.938 41.9  -93.3  176.6  165.9  9.9   8.1   -5.9  
Alligator_sinensis_GeneID=102370981 ILE A 196 S . . . . . S - . . . . ? -0.931 88.3  -33.3  -97.0  110.3  11.7  11.2  -7.0  
Alligator_sinensis_GeneID=102370981 GLY A 197 S . . . . . S - . . . . ? 0.032  86.5  -69.5  70.1   174.5  9.2   13.9  -7.7  
Alligator_sinensis_GeneID=102370981 CYS A 198 S . . . . . S - . . . . ? -0.967 102.0 -20.2  -115.0 122.6  5.7   13.4  -9.1  
Alligator_sinensis_GeneID=102370981 ALA A 199 S . . . . . S + . . . . ? 0.778  89.0  161.5  62.4   22.2   5.1   12.3  -12.7 
Alligator_sinensis_GeneID=102370981 LEU A 200 . . > . . . . - . . . . ? -0.655 48.1  -100.5 -74.5  139.4  8.6   13.4  -13.6 
Alligator_sinensis_GeneID=102370981 PRO A 201 T . 3 . . . S + . . . . ? -0.384 108.3 15.3   -59.7  133.0  10.0  12.0  -16.9 
Alligator_sinensis_GeneID=102370981 GLY A 202 T . 3 . . . S + . . . . ? 0.401  109.7 92.0   87.1   -2.0   12.4  9.2   -16.2 
Alligator_sinensis_GeneID=102370981 TYR A 203 . . < . . . . + . . . . ? -0.699 53.4  177.3  -130.4 79.5   11.2  8.8   -12.7 
Alligator_sinensis_GeneID=102370981 PRO A 204 . . . . . . . - . . . . ? -0.214 40.7  -83.0  -68.6  168.7  8.4   6.2   -12.2 
Alligator_sinensis_GeneID=102370981 GLY A 205 E . . . . . . - B I F . ? -0.475 38.4  -140.4 -71.6  149.7  6.8   5.3   -8.9  
Alligator_sinensis_GeneID=102370981 VAL A 206 E . . . . . . - B I F H ? -0.940 21.3  -174.1 -114.0 134.6  8.5   2.7   -6.7  
Alligator_sinensis_GeneID=102370981 TYR A 207 E . . . . . . - B I F H ? -0.883 33.6  -103.3 -129.8 144.7  6.5   0.2   -4.8  
Alligator_sinensis_GeneID=102370981 THR A 208 E . . . . . . - B I F H ? -0.651 40.4  -124.4 -64.6  126.4  7.1   -2.5  -2.2  
Alligator_sinensis_GeneID=102370981 LYS A 209 E . > . . . . - B I . H ? -0.684 24.7  -166.8 -78.6  99.8   7.0   -5.8  -4.2  
Alligator_sinensis_GeneID=102370981 VAL A 210 G . > . . . S + . . . . ? 0.835  79.9  65.8   -63.1  -39.5  4.3   -7.7  -2.1  
Alligator_sinensis_GeneID=102370981 CYS A 211 G . > . . . S + . . . . ? 0.792  95.9  60.3   -58.0  -21.8  5.0   -11.2 -3.7  
Alligator_sinensis_GeneID=102370981 ASN A 212 G . < . . . S + . . . . ? 0.561  107.7 44.9   -80.2  -5.4   8.4   -11.1 -2.0  
Alligator_sinensis_GeneID=102370981 TYR A 213 G . < > . . S + . . . . ? 0.141  74.0  109.4  -124.4 15.6   6.7   -10.8 1.4   
Alligator_sinensis_GeneID=102370981 LEU A 214 H . < > . . S + . . . . ? 0.914  82.1  49.2   -62.7  -42.1  4.0   -13.5 1.3   
Alligator_sinensis_GeneID=102370981 ALA A 215 H . . > . . S + . . . . ? 0.928  113.4 46.3   -62.7  -45.7  5.8   -15.8 3.7   
Alligator_sinensis_GeneID=102370981 TRP A 216 H . . > . . S + . . . . ? 0.916  112.4 50.6   -61.9  -45.7  6.3   -12.9 6.1   
Alligator_sinensis_GeneID=102370981 ILE A 217 H . . X . . S + . . . . ? 0.945  113.2 45.5   -58.8  -48.6  2.7   -11.8 5.8   
Alligator_sinensis_GeneID=102370981 GLU A 218 H . . X . . S + . . . . ? 0.916  114.9 46.9   -63.2  -46.9  1.4   -15.3 6.4   
Alligator_sinensis_GeneID=102370981 GLU A 219 H . . X . . S + . . . . ? 0.901  113.4 47.6   -63.0  -46.4  3.7   -15.9 9.4   
Alligator_sinensis_GeneID=102370981 THR A 220 H . . X . . S + . . . . ? 0.922  112.8 48.8   -62.7  -44.7  3.0   -12.6 11.0  
Alligator_sinensis_GeneID=102370981 VAL A 221 H . > < . . S + . . . . ? 0.921  112.7 48.6   -63.0  -42.6  -0.8  -13.0 10.6  
Alligator_sinensis_GeneID=102370981 ALA A 222 H . 3 < . . S + . . . . ? 0.863  108.8 53.1   -66.4  -34.5  -0.8  -16.5 12.0  
Alligator_sinensis_GeneID=102370981 SER A 223 H . 3 < . . . . . . . . ? 0.560  .     .      -81.7  -8.4   1.3   -15.5 15.0  
Alligator_sinensis_GeneID=102370981 ASN A 224 . . < < . . . . . . . . ? 0.607  .     .      -128.3 .      -1.0  -12.7 16.1  
# 
loop_
_dssp_struct_ladder.id 
_dssp_struct_ladder.sheet_id 
_dssp_struct_ladder.range_id_1 
_dssp_struct_ladder.range_id_2 
_dssp_struct_ladder.type 
_dssp_struct_ladder.beg_1_label_comp_id 
_dssp_struct_ladder.beg_1_label_asym_id 
_dssp_struct_ladder.beg_1_label_seq_id 
_dssp_struct_ladder.pdbx_beg_1_PDB_ins_code 
_dssp_struct_ladder.end_1_label_comp_id 
_dssp_struct_ladder.end_1_label_asym_id 
_dssp_struct_ladder.end_1_label_seq_id 
_dssp_struct_ladder.pdbx_end_1_PDB_ins_code 
_dssp_struct_ladder.beg_1_auth_comp_id 
_dssp_struct_ladder.beg_1_auth_asym_id 
_dssp_struct_ladder.beg_1_auth_seq_id 
_dssp_struct_ladder.end_1_auth_comp_id 
_dssp_struct_ladder.end_1_auth_asym_id 
_dssp_struct_ladder.end_1_auth_seq_id 
_dssp_struct_ladder.beg_2_label_comp_id 
_dssp_struct_ladder.beg_2_label_asym_id 
_dssp_struct_ladder.beg_2_label_seq_id 
_dssp_struct_ladder.pdbx_beg_2_PDB_ins_code 
_dssp_struct_ladder.end_2_label_comp_id 
_dssp_struct_ladder.end_2_label_asym_id 
_dssp_struct_ladder.end_2_label_seq_id 
_dssp_struct_ladder.pdbx_end_2_PDB_ins_code 
_dssp_struct_ladder.beg_2_auth_comp_id 
_dssp_struct_ladder.beg_2_auth_asym_id 
_dssp_struct_ladder.beg_2_auth_seq_id 
_dssp_struct_ladder.end_2_auth_comp_id 
_dssp_struct_ladder.end_2_auth_asym_id 
_dssp_struct_ladder.end_2_auth_seq_id 
A A A B anti-parallel ILE A 2   ? VAL A 3   ? ILE A 2   VAL A 3   SER A 173 ? ASP A 172 ? SER A 173 ASP A 172 
B B C E anti-parallel TYR A 6   ? THR A 7   ? TYR A 6   THR A 7   CYS A 138 ? GLN A 137 ? CYS A 138 GLN A 137 
C B D E anti-parallel GLU A 116 ? GLY A 121 ? GLU A 116 GLY A 121 PRO A 142 ? GLN A 137 ? PRO A 142 GLN A 137 
D B D G anti-parallel CYS A 117 ? ILE A 119 ? CYS A 117 ILE A 119 CYS A 184 ? VAL A 182 ? CYS A 184 VAL A 182 
E B E F anti-parallel VAL A 143 ? VAL A 143 ? VAL A 143 VAL A 143 VAL A 164 ? VAL A 164 ? VAL A 164 VAL A 164 
F B F I anti-parallel MET A 161 ? VAL A 164 ? MET A 161 VAL A 164 THR A 208 ? GLY A 205 ? THR A 208 GLY A 205 
G B G H anti-parallel PRO A 181 ? CYS A 184 ? PRO A 181 CYS A 184 VAL A 191 ? GLU A 187 ? VAL A 191 GLU A 187 
H B H I anti-parallel GLY A 190 ? TRP A 194 ? GLY A 190 TRP A 194 LYS A 209 ? VAL A 206 ? LYS A 209 VAL A 206 
I C J K anti-parallel GLN A 16  ? ASN A 20  ? GLN A 16  ASN A 20  SER A 29  ? HIS A 24  ? SER A 29  HIS A 24  
J C J M anti-parallel SER A 18  ? ASN A 20  ? SER A 18  ASN A 20  ARG A 50  ? GLU A 48  ? ARG A 50  GLU A 48  
K C K L anti-parallel SER A 29  ? LEU A 30  ? SER A 29  LEU A 30  VAL A 37  ? VAL A 36  ? VAL A 37  VAL A 36  
L C L O anti-parallel TRP A 35  ? SER A 38  ? TRP A 35  SER A 38  LYS A 90  ? MET A 87  ? LYS A 90  MET A 87  
M C M N anti-parallel GLU A 48  ? LEU A 51  ? GLU A 48  LEU A 51  GLY A 67  ? GLU A 64  ? GLY A 67  GLU A 64  
N C N O anti-parallel VAL A 68  ? ARG A 73  ? VAL A 68  ARG A 73  LEU A 91  ? MET A 87  ? LEU A 91  MET A 87  
O D P Q anti-parallel ASN A 55  ? ASN A 55  ? ASN A 55  ASN A 55  LEU A 135 ? LEU A 135 ? LEU A 135 LEU A 135 
P E R S anti-parallel ASN A 78  ? ASN A 78  ? ASN A 78  ASN A 78  ASP A 83  ? ASP A 83  ? ASP A 83  ASP A 83  
# 
loop_
_dssp_struct_bridge_pairs.id 
_dssp_struct_bridge_pairs.label_comp_id 
_dssp_struct_bridge_pairs.label_seq_id 
_dssp_struct_bridge_pairs.label_asym_id 
_dssp_struct_bridge_pairs.auth_seq_id 
_dssp_struct_bridge_pairs.auth_asym_id 
_dssp_struct_bridge_pairs.pdbx_PDB_ins_code 
_dssp_struct_bridge_pairs.acceptor_1_label_comp_id 
_dssp_struct_bridge_pairs.acceptor_1_label_seq_id 
_dssp_struct_bridge_pairs.acceptor_1_label_asym_id 
_dssp_struct_bridge_pairs.acceptor_1_auth_seq_id 
_dssp_struct_bridge_pairs.acceptor_1_auth_asym_id 
_dssp_struct_bridge_pairs.acceptor_1_pdbx_PDB_ins_code 
_dssp_struct_bridge_pairs.acceptor_1_energy 
_dssp_struct_bridge_pairs.acceptor_2_label_comp_id 
_dssp_struct_bridge_pairs.acceptor_2_label_seq_id 
_dssp_struct_bridge_pairs.acceptor_2_label_asym_id 
_dssp_struct_bridge_pairs.acceptor_2_auth_seq_id 
_dssp_struct_bridge_pairs.acceptor_2_auth_asym_id 
_dssp_struct_bridge_pairs.acceptor_2_pdbx_PDB_ins_code 
_dssp_struct_bridge_pairs.acceptor_2_energy 
_dssp_struct_bridge_pairs.donor_1_label_comp_id 
_dssp_struct_bridge_pairs.donor_1_label_seq_id 
_dssp_struct_bridge_pairs.donor_1_label_asym_id 
_dssp_struct_bridge_pairs.donor_1_auth_seq_id 
_dssp_struct_bridge_pairs.donor_1_auth_asym_id 
_dssp_struct_bridge_pairs.donor_1_pdbx_PDB_ins_code 
_dssp_struct_bridge_pairs.donor_1_energy 
_dssp_struct_bridge_pairs.donor_2_label_comp_id 
_dssp_struct_bridge_pairs.donor_2_label_seq_id 
_dssp_struct_bridge_pairs.donor_2_label_asym_id 
_dssp_struct_bridge_pairs.donor_2_auth_seq_id 
_dssp_struct_bridge_pairs.donor_2_auth_asym_id 
_dssp_struct_bridge_pairs.donor_2_pdbx_PDB_ins_code 
_dssp_struct_bridge_pairs.donor_2_energy 
1   LYS 1   A 1   A ? ?   ?   ? ?   ? ? ?    ?   ?   ? ?   ? ? ?    CYS 174 A 174 A ? -2.7 VAL 3   A 3   A ? -0.6 
2   ILE 2   A 2   A ? GLY 123 A 123 A ? -0.5 SER 173 A 173 A ? -0.3 GLY 5   A 5   A ? -0.5 GLY 4   A 4   A ? -0.4 
3   VAL 3   A 3   A ? ASP 172 A 172 A ? -3.6 LYS 1   A 1   A ? -0.6 ASP 172 A 172 A ? -1.6 LEU 126 A 126 A ? -0.1 
4   GLY 4   A 4   A ? THR 125 A 125 A ? -0.5 ILE 2   A 2   A ? -0.4 VAL 3   A 3   A ? -0.2 LEU 126 A 126 A ? -0.1 
5   GLY 5   A 5   A ? ILE 2   A 2   A ? -0.5 THR 125 A 125 A ? -0.1 THR 7   A 7   A ? -0.3 LEU 139 A 139 A ? -0.2 
6   TYR 6   A 6   A ? CYS 138 A 138 A ? -2.8 VAL 3   A 3   A ? -0.1 CYS 138 A 138 A ? -3.5 CYS 8   A 8   A ? -0.4 
7   THR 7   A 7   A ? GLY 5   A 5   A ? -0.3 GLN 137 A 137 A ? -0.2 GLN 137 A 137 A ? -0.3 LEU 136 A 136 A ? -0.1 
8   CYS 8   A 8   A ? LEU 136 A 136 A ? -2.6 TYR 6   A 6   A ? -0.4 LEU 136 A 136 A ? -0.1 ASN 11  A 11  A ? -0.1 
9   PRO 9   A 9   A ? ?   ?   ? ?   ? ? ?    ?   ?   ? ?   ? ? ?    ALA 12  A 12  A ? -1.9 VAL 13  A 13  A ? -0.4 
10  GLU 10  A 10  A ? ASN 11  A 11  A ? -0.3 ALA 12  A 12  A ? -0.1 PHE 54  A 54  A ? -0.1 THR 7   A 7   A ? -0.0 
11  ASN 11  A 11  A ? VAL 13  A 13  A ? -0.1 ALA 12  A 12  A ? -0.1 ARG 14  A 14  A ? -0.4 GLU 10  A 10  A ? -0.3 
12  ALA 12  A 12  A ? PRO 9   A 9   A ? -1.9 VAL 13  A 13  A ? -0.2 ARG 14  A 14  A ? -0.4 GLU 10  A 10  A ? -0.1 
13  VAL 13  A 13  A ? PRO 9   A 9   A ? -0.4 ARG 14  A 14  A ? -0.1 GLN 16  A 16  A ? -1.3 ALA 12  A 12  A ? -0.2 
14  ARG 14  A 14  A ? ALA 12  A 12  A ? -0.4 ASN 11  A 11  A ? -0.4 ASN 102 A 102 A ? -2.0 GLY 52  A 52  A ? -0.3 
15  TYR 15  A 15  A ? VAL 101 A 101 A ? -0.2 THR 103 A 103 A ? -0.1 LEU 30  A 30  A ? -2.4 ARG 14  A 14  A ? -0.3 
16  GLN 16  A 16  A ? VAL 13  A 13  A ? -1.3 SER 29  A 29  A ? -0.2 GLY 52  A 52  A ? -0.5 SER 18  A 18  A ? -0.4 
17  VAL 17  A 17  A ? GLY 28  A 28  A ? -2.3 TYR 15  A 15  A ? -0.2 GLY 28  A 28  A ? -1.1 LEU 19  A 19  A ? -0.6 
18  SER 18  A 18  A ? ARG 50  A 50  A ? -2.6 GLN 16  A 16  A ? -0.4 ARG 50  A 50  A ? -2.6 ASN 20  A 20  A ? -0.6 
19  LEU 19  A 19  A ? CYS 26  A 26  A ? -3.1 VAL 17  A 17  A ? -0.6 PHE 25  A 25  A ? -2.5 CYS 26  A 26  A ? -1.3 
20  ASN 20  A 20  A ? GLU 48  A 48  A ? -2.8 SER 18  A 18  A ? -0.6 GLU 48  A 48  A ? -2.8 HIS 24  A 24  A ? -0.2 
21  SER 21  A 21  A ? TYR 23  A 23  A ? -1.8 LEU 19  A 19  A ? -0.4 HIS 24  A 24  A ? -0.1 MET 47  A 47  A ? -0.1 
22  GLY 22  A 22  A ? GLU 48  A 48  A ? -0.1 TYR 23  A 23  A ? -0.1 HIS 24  A 24  A ? -0.3 ASN 20  A 20  A ? -0.1 
23  TYR 23  A 23  A ? LEU 19  A 19  A ? -0.0 ?   ?   ? ?   ? ? ?    SER 21  A 21  A ? -1.8 PHE 25  A 25  A ? -0.3 
24  HIS 24  A 24  A ? GLY 22  A 22  A ? -0.3 ASN 20  A 20  A ? -0.2 ASN 20  A 20  A ? -0.2 GLY 27  A 27  A ? -0.1 
25  PHE 25  A 25  A ? LEU 19  A 19  A ? -2.5 CYS 26  A 26  A ? -0.5 GLY 27  A 27  A ? -0.3 SER 178 A 178 A ? -0.3 
26  CYS 26  A 26  A ? LEU 19  A 19  A ? -1.3 ASP 177 A 177 A ? -0.1 LEU 19  A 19  A ? -3.1 PHE 25  A 25  A ? -0.5 
27  GLY 27  A 27  A ? SER 178 A 178 A ? -3.5 PHE 25  A 25  A ? -0.3 ALA 39  A 39  A ? -0.4 SER 29  A 29  A ? -0.3 
28  GLY 28  A 28  A ? VAL 17  A 17  A ? -1.1 CYS 26  A 26  A ? -0.2 VAL 17  A 17  A ? -2.3 LEU 30  A 30  A ? -0.4 
29  SER 29  A 29  A ? VAL 37  A 37  A ? -2.5 GLY 27  A 27  A ? -0.3 VAL 37  A 37  A ? -3.2 ILE 31  A 31  A ? -0.7 
30  LEU 30  A 30  A ? TYR 15  A 15  A ? -2.4 GLY 28  A 28  A ? -0.4 ILE 104 A 104 A ? -2.3 VAL 36  A 36  A ? -0.2 
31  ILE 31  A 31  A ? TRP 35  A 35  A ? -2.1 SER 29  A 29  A ? -0.7 ASP 33  A 33  A ? -0.2 LEU 106 A 106 A ? -0.2 
32  SER 32  A 32  A ? TRP 35  A 35  A ? -1.4 ASN 102 A 102 A ? -0.1 ILE 31  A 31  A ? -0.2 ALA 95  A 95  A ? -0.1 
33  ASP 33  A 33  A ? ILE 31  A 31  A ? -0.2 LEU 34  A 34  A ? -0.2 ALA 95  A 95  A ? -3.9 THR 93  A 93  A ? -0.1 
34  LEU 34  A 34  A ? PRO 94  A 94  A ? -0.2 TRP 35  A 35  A ? -0.1 LEU 91  A 91  A ? -2.8 VAL 36  A 36  A ? -0.4 
35  TRP 35  A 35  A ? LYS 90  A 90  A ? -0.2 SER 32  A 32  A ? -0.1 ILE 31  A 31  A ? -2.1 SER 32  A 32  A ? -1.4 
36  VAL 36  A 36  A ? ILE 89  A 89  A ? -2.2 LEU 34  A 34  A ? -0.4 ILE 89  A 89  A ? -3.0 SER 38  A 38  A ? -0.4 
37  VAL 37  A 37  A ? SER 29  A 29  A ? -3.2 TRP 35  A 35  A ? -0.4 SER 29  A 29  A ? -2.5 ALA 39  A 39  A ? -0.2 
38  SER 38  A 38  A ? MET 87  A 87  A ? -2.7 VAL 36  A 36  A ? -0.4 MET 87  A 87  A ? -3.1 ALA 40  A 40  A ? -0.3 
39  ALA 39  A 39  A ? GLY 27  A 27  A ? -0.4 ILE 86  A 86  A ? -0.3 CYS 42  A 42  A ? -1.5 ILE 86  A 86  A ? -0.3 
40  ALA 40  A 40  A ? SER 38  A 38  A ? -0.3 HIS 41  A 41  A ? -0.3 TYR 43  A 43  A ? -1.6 ALA 39  A 39  A ? -0.1 
41  HIS 41  A 41  A ? CYS 42  A 42  A ? -0.3 LEU 82  A 82  A ? -0.1 ALA 40  A 40  A ? -0.3 SER 178 A 178 A ? -0.1 
42  CYS 42  A 42  A ? ALA 39  A 39  A ? -1.5 GLY 27  A 27  A ? -0.1 HIS 41  A 41  A ? -0.3 ALA 40  A 40  A ? -0.2 
43  TYR 43  A 43  A ? ALA 40  A 40  A ? -1.6 ALA 39  A 39  A ? -0.1 SER 45  A 45  A ? -0.3 ALA 40  A 40  A ? -0.0 
44  LYS 44  A 44  A ? SER 45  A 45  A ? -0.1 ?   ?   ? ?   ? ? ?    MET 47  A 47  A ? -0.1 CYS 42  A 42  A ? -0.0 
45  SER 45  A 45  A ? TYR 43  A 43  A ? -0.3 ARG 46  A 46  A ? -0.2 MET 47  A 47  A ? -0.5 LYS 44  A 44  A ? -0.1 
46  ARG 46  A 46  A ? SER 21  A 21  A ? -0.0 GLU 48  A 48  A ? -0.0 GLU 48  A 48  A ? -0.4 SER 45  A 45  A ? -0.2 
47  MET 47  A 47  A ? SER 45  A 45  A ? -0.5 LYS 44  A 44  A ? -0.1 VAL 68  A 68  A ? -0.9 ILE 49  A 49  A ? -0.4 
48  GLU 48  A 48  A ? ASN 20  A 20  A ? -2.8 ARG 46  A 46  A ? -0.4 ASN 20  A 20  A ? -2.8 ARG 50  A 50  A ? -0.5 
49  ILE 49  A 49  A ? ILE 66  A 66  A ? -3.3 MET 47  A 47  A ? -0.4 ILE 66  A 66  A ? -3.0 LEU 51  A 51  A ? -0.5 
50  ARG 50  A 50  A ? SER 18  A 18  A ? -2.6 GLU 48  A 48  A ? -0.5 SER 18  A 18  A ? -2.6 GLY 52  A 52  A ? -0.3 
51  LEU 51  A 51  A ? GLU 64  A 64  A ? -2.5 ILE 49  A 49  A ? -0.5 GLU 64  A 64  A ? -2.0 VAL 17  A 17  A ? -0.1 
52  GLY 52  A 52  A ? GLN 16  A 16  A ? -0.5 SER 100 A 100 A ? -0.3 PHE 54  A 54  A ? -0.4 THR 62  A 62  A ? -0.2 
53  GLU 53  A 53  A ? GLN 16  A 16  A ? -0.4 ARG 50  A 50  A ? -0.2 GLY 52  A 52  A ? -0.3 ILE 56  A 56  A ? -0.1 
54  PHE 54  A 54  A ? GLY 52  A 52  A ? -0.4 ASN 55  A 55  A ? -0.3 LEU 136 A 136 A ? -1.9 ILE 56  A 56  A ? -0.5 
55  ASN 55  A 55  A ? LYS 58  A 58  A ? -0.3 LEU 135 A 135 A ? -0.2 LYS 58  A 58  A ? -1.2 PHE 54  A 54  A ? -0.3 
56  ILE 56  A 56  A ? GLU 134 A 134 A ? -2.7 PHE 54  A 54  A ? -0.5 LEU 135 A 135 A ? -0.1 ASN 55  A 55  A ? -0.1 
57  GLU 57  A 57  A ? GLU 134 A 134 A ? -0.3 LYS 58  A 58  A ? -0.1 LEU 59  A 59  A ? -0.4 ILE 56  A 56  A ? -0.3 
58  LYS 58  A 58  A ? ASN 55  A 55  A ? -1.2 GLU 134 A 134 A ? -0.2 GLU 60  A 60  A ? -0.8 ASN 55  A 55  A ? -0.3 
59  LEU 59  A 59  A ? GLU 57  A 57  A ? -0.4 GLU 60  A 60  A ? -0.1 ILE 56  A 56  A ? -0.1 GLU 53  A 53  A ? -0.1 
60  GLU 60  A 60  A ? LYS 58  A 58  A ? -0.8 ASN 55  A 55  A ? -0.2 LEU 59  A 59  A ? -0.1 GLY 52  A 52  A ? -0.0 
61  GLY 61  A 61  A ? LYS 58  A 58  A ? -0.0 THR 62  A 62  A ? -0.0 LEU 59  A 59  A ? -0.1 GLY 52  A 52  A ? -0.0 
62  THR 62  A 62  A ? GLY 52  A 52  A ? -0.2 SER 100 A 100 A ? -0.1 GLU 64  A 64  A ? -0.1 SER 100 A 100 A ? -0.1 
63  GLU 63  A 63  A ? GLY 52  A 52  A ? -0.1 ARG 50  A 50  A ? -0.0 PHE 65  A 65  A ? -0.4 GLY 52  A 52  A ? -0.2 
64  GLU 64  A 64  A ? LEU 51  A 51  A ? -2.0 THR 62  A 62  A ? -0.1 LEU 51  A 51  A ? -2.5 ILE 66  A 66  A ? -0.6 
65  PHE 65  A 65  A ? GLU 63  A 63  A ? -0.4 ARG 50  A 50  A ? -0.2 GLY 67  A 67  A ? -0.5 ARG 50  A 50  A ? -0.2 
66  ILE 66  A 66  A ? ILE 49  A 49  A ? -3.0 GLU 64  A 64  A ? -0.6 ILE 49  A 49  A ? -3.3 GLU 64  A 64  A ? -0.0 
67  GLY 67  A 67  A ? PHE 65  A 65  A ? -0.5 GLU 48  A 48  A ? -0.2 LYS 92  A 92  A ? -3.0 GLU 69  A 69  A ? -0.5 
68  VAL 68  A 68  A ? MET 47  A 47  A ? -0.9 LEU 91  A 91  A ? -0.2 LEU 91  A 91  A ? -0.2 ALA 71  A 71  A ? -0.1 
69  GLU 69  A 69  A ? LYS 90  A 90  A ? -2.6 GLY 67  A 67  A ? -0.5 ALA 71  A 71  A ? -0.3 LEU 91  A 91  A ? -0.2 
70  LYS 70  A 70  A ? LYS 90  A 90  A ? -1.4 ILE 72  A 72  A ? -0.0 LYS 90  A 90  A ? -3.3 ILE 72  A 72  A ? -0.5 
71  ALA 71  A 71  A ? GLU 69  A 69  A ? -0.3 ILE 89  A 89  A ? -0.2 ARG 73  A 73  A ? -0.6 ILE 89  A 89  A ? -0.2 
72  ILE 72  A 72  A ? LEU 88  A 88  A ? -3.7 LYS 70  A 70  A ? -0.5 LEU 88  A 88  A ? -2.5 HIS 74  A 74  A ? -0.2 
73  ARG 73  A 73  A ? ALA 71  A 71  A ? -0.6 MET 87  A 87  A ? -0.2 MET 87  A 87  A ? -0.2 ASP 85  A 85  A ? -0.1 
74  HIS 74  A 74  A ? ILE 86  A 86  A ? -2.4 ASN 84  A 84  A ? -0.3 TYR 77  A 77  A ? -2.1 ARG 73  A 73  A ? -0.1 
75  PRO 75  A 75  A ? ?   ?   ? ?   ? ? ?    ?   ?   ? ?   ? ? ?    HIS 74  A 74  A ? -0.2 ARG 73  A 73  A ? -0.1 
76  LYS 76  A 76  A ? ASN 84  A 84  A ? -0.1 ASN 78  A 78  A ? -0.1 ASN 78  A 78  A ? -0.2 ASP 83  A 83  A ? -0.1 
77  TYR 77  A 77  A ? HIS 74  A 74  A ? -2.1 ILE 86  A 86  A ? -0.1 SER 79  A 79  A ? -0.6 ASN 84  A 84  A ? -0.2 
78  ASN 78  A 78  A ? ASP 83  A 83  A ? -2.5 LYS 76  A 76  A ? -0.2 LEU 82  A 82  A ? -1.7 ASP 83  A 83  A ? -0.9 
79  SER 79  A 79  A ? TYR 77  A 77  A ? -0.6 TRP 80  A 80  A ? -0.2 ASN 78  A 78  A ? -0.1 TYR 77  A 77  A ? -0.0 
80  TRP 80  A 80  A ? LEU 81  A 81  A ? -0.1 ASP 83  A 83  A ? -0.1 SER 79  A 79  A ? -0.2 ASN 78  A 78  A ? -0.0 
81  LEU 81  A 81  A ? ASP 83  A 83  A ? -0.1 ILE 157 A 157 A ? -0.0 SER 79  A 79  A ? -0.2 TRP 80  A 80  A ? -0.1 
82  LEU 82  A 82  A ? ASN 78  A 78  A ? -1.7 ASP 83  A 83  A ? -0.2 ASP 85  A 85  A ? -0.6 ASN 84  A 84  A ? -0.2 
83  ASP 83  A 83  A ? ASN 78  A 78  A ? -0.9 ASN 84  A 84  A ? -0.2 ASN 78  A 78  A ? -2.5 LEU 82  A 82  A ? -0.2 
84  ASN 84  A 84  A ? LEU 82  A 82  A ? -0.2 TYR 77  A 77  A ? -0.2 ILE 86  A 86  A ? -1.9 HIS 74  A 74  A ? -0.3 
85  ASP 85  A 85  A ? LEU 82  A 82  A ? -0.6 ASN 160 A 160 A ? -0.1 MET 87  A 87  A ? -0.3 THR 208 A 208 A ? -0.2 
86  ILE 86  A 86  A ? ASN 84  A 84  A ? -1.9 ALA 39  A 39  A ? -0.3 HIS 74  A 74  A ? -2.4 LEU 88  A 88  A ? -0.3 
87  MET 87  A 87  A ? SER 38  A 38  A ? -3.1 ASP 85  A 85  A ? -0.3 SER 38  A 38  A ? -2.7 ILE 89  A 89  A ? -0.5 
88  LEU 88  A 88  A ? ILE 72  A 72  A ? -2.5 ILE 86  A 86  A ? -0.3 ILE 72  A 72  A ? -3.7 LYS 90  A 90  A ? -0.5 
89  ILE 89  A 89  A ? VAL 36  A 36  A ? -3.0 MET 87  A 87  A ? -0.5 VAL 36  A 36  A ? -2.2 LEU 91  A 91  A ? -0.5 
90  LYS 90  A 90  A ? LYS 70  A 70  A ? -3.3 LEU 88  A 88  A ? -0.5 GLU 69  A 69  A ? -2.6 LYS 70  A 70  A ? -1.4 
91  LEU 91  A 91  A ? LEU 34  A 34  A ? -2.8 ILE 89  A 89  A ? -0.5 VAL 68  A 68  A ? -0.2 GLY 67  A 67  A ? -0.1 
92  LYS 92  A 92  A ? GLY 67  A 67  A ? -3.0 LYS 90  A 90  A ? -0.2 VAL 68  A 68  A ? -0.1 LEU 91  A 91  A ? -0.1 
93  THR 93  A 93  A ? GLY 67  A 67  A ? -0.4 ASP 33  A 33  A ? -0.1 LYS 92  A 92  A ? -0.2 GLU 69  A 69  A ? -0.1 
94  PRO 94  A 94  A ? ?   ?   ? ?   ? ? ?    ?   ?   ? ?   ? ? ?    LEU 34  A 34  A ? -0.2 LYS 96  A 96  A ? -0.1 
95  ALA 95  A 95  A ? ASP 33  A 33  A ? -3.9 SER 32  A 32  A ? -0.1 LEU 97  A 97  A ? -0.9 TRP 35  A 35  A ? -0.1 
96  LYS 96  A 96  A ? PRO 94  A 94  A ? -0.1 ASN 102 A 102 A ? -0.0 SER 98  A 98  A ? -0.2 VAL 101 A 101 A ? -0.1 
97  LEU 97  A 97  A ? ALA 95  A 95  A ? -0.9 SER 100 A 100 A ? -0.1 GLN 99  A 99  A ? -0.2 ASN 102 A 102 A ? -0.2 
98  SER 98  A 98  A ? VAL 101 A 101 A ? -3.0 LYS 96  A 96  A ? -0.2 GLY 52  A 52  A ? -0.1 THR 62  A 62  A ? -0.0 
99  GLN 99  A 99  A ? LEU 97  A 97  A ? -0.2 SER 100 A 100 A ? -0.2 ASN 102 A 102 A ? -0.1 ARG 14  A 14  A ? -0.1 
100 SER 100 A 100 A ? VAL 101 A 101 A ? -0.2 THR 62  A 62  A ? -0.1 ASN 102 A 102 A ? -0.4 GLY 52  A 52  A ? -0.3 
101 VAL 101 A 101 A ? LEU 51  A 51  A ? -0.1 GLY 52  A 52  A ? -0.1 SER 98  A 98  A ? -3.0 THR 103 A 103 A ? -0.3 
102 ASN 102 A 102 A ? ARG 14  A 14  A ? -2.0 SER 100 A 100 A ? -0.4 LEU 30  A 30  A ? -0.3 ILE 104 A 104 A ? -0.2 
103 THR 103 A 103 A ? VAL 101 A 101 A ? -0.3 ILE 31  A 31  A ? -0.1 ILE 31  A 31  A ? -0.2 TYR 15  A 15  A ? -0.1 
104 ILE 104 A 104 A ? LEU 30  A 30  A ? -2.3 ASN 102 A 102 A ? -0.2 GLU 187 A 187 A ? -0.1 LEU 106 A 106 A ? -0.1 
105 PRO 105 A 105 A ? ?   ?   ? ?   ? ? ?    ?   ?   ? ?   ? ? ?    LEU 188 A 188 A ? -2.5 SER 32  A 32  A ? -0.1 
106 LEU 106 A 106 A ? GLU 187 A 187 A ? -0.2 ILE 31  A 31  A ? -0.2 GLN 189 A 189 A ? -0.1 THR 108 A 108 A ? -0.1 
107 PRO 107 A 107 A ? ?   ?   ? ?   ? ? ?    ?   ?   ? ?   ? ? ?    LEU 106 A 106 A ? -0.1 CYS 110 A 110 A ? -0.1 
108 THR 108 A 108 A ? ALA 109 A 109 A ? -0.2 PRO 105 A 105 A ? -0.1 CYS 110 A 110 A ? -0.3 LEU 106 A 106 A ? -0.0 
109 ALA 109 A 109 A ? ?   ?   ? ?   ? ? ?    ?   ?   ? ?   ? ? ?    THR 108 A 108 A ? -0.2 VAL 111 A 111 A ? -0.1 
110 CYS 110 A 110 A ? THR 108 A 108 A ? -0.3 CYS 211 A 211 A ? -0.1 ALA 112 A 112 A ? -0.1 GLN 189 A 189 A ? -0.1 
111 VAL 111 A 111 A ? GLN 189 A 189 A ? -0.2 ALA 109 A 109 A ? -0.1 ALA 113 A 113 A ? -0.2 CYS 110 A 110 A ? -0.1 
112 ALA 112 A 112 A ? ALA 113 A 113 A ? -0.1 CYS 110 A 110 A ? -0.1 THR 115 A 115 A ? -1.7 VAL 143 A 143 A ? -0.3 
113 ALA 113 A 113 A ? GLY 114 A 114 A ? -0.2 VAL 111 A 111 A ? -0.2 LEU 144 A 144 A ? -0.2 ALA 112 A 112 A ? -0.1 
114 GLY 114 A 114 A ? VAL 143 A 143 A ? -3.5 THR 115 A 115 A ? -0.3 ALA 113 A 113 A ? -0.2 GLU 116 A 116 A ? -0.2 
115 THR 115 A 115 A ? ALA 112 A 112 A ? -1.7 VAL 143 A 143 A ? -0.1 VAL 143 A 143 A ? -1.9 CYS 117 A 117 A ? -0.5 
116 GLU 116 A 116 A ? PRO 142 A 142 A ? -0.2 GLY 114 A 114 A ? -0.2 ASN 185 A 185 A ? -0.6 LEU 118 A 118 A ? -0.3 
117 CYS 117 A 117 A ? ALA 141 A 141 A ? -3.1 THR 115 A 115 A ? -0.5 ALA 141 A 141 A ? -2.7 ILE 119 A 119 A ? -0.5 
118 LEU 118 A 118 A ? VAL 183 A 183 A ? -3.6 GLU 116 A 116 A ? -0.3 VAL 183 A 183 A ? -3.3 SER 120 A 120 A ? -0.4 
119 ILE 119 A 119 A ? LEU 139 A 139 A ? -3.0 CYS 117 A 117 A ? -0.5 LEU 139 A 139 A ? -1.9 GLY 121 A 121 A ? -0.3 
120 SER 120 A 120 A ? PRO 181 A 181 A ? -1.4 LEU 118 A 118 A ? -0.4 TRP 122 A 122 A ? -0.3 CYS 138 A 138 A ? -0.2 
121 GLY 121 A 121 A ? GLN 137 A 137 A ? -2.1 ILE 119 A 119 A ? -0.3 GLN 137 A 137 A ? -2.6 ASP 177 A 177 A ? -0.1 
122 TRP 122 A 122 A ? GLY 176 A 176 A ? -0.4 SER 120 A 120 A ? -0.3 THR 125 A 125 A ? -0.1 ASP 177 A 177 A ? -0.1 
123 GLY 123 A 123 A ? ASN 124 A 124 A ? -0.2 CYS 174 A 174 A ? -0.1 ILE 2   A 2   A ? -0.5 GLY 176 A 176 A ? -0.3 
124 ASN 124 A 124 A ? GLN 175 A 175 A ? -3.0 LYS 1   A 1   A ? -0.2 LEU 132 A 132 A ? -0.2 GLY 123 A 123 A ? -0.2 
125 THR 125 A 125 A ? ASN 131 A 131 A ? -2.3 LYS 1   A 1   A ? -0.2 GLY 4   A 4   A ? -0.5 SER 127 A 127 A ? -0.4 
126 LEU 126 A 126 A ? ASN 131 A 131 A ? -0.2 GLY 129 A 129 A ? -0.2 ASN 131 A 131 A ? -0.2 GLY 129 A 129 A ? -0.1 
127 SER 127 A 127 A ? THR 125 A 125 A ? -0.4 ASP 128 A 128 A ? -0.2 CYS 198 A 198 A ? -0.4 GLY 129 A 129 A ? -0.3 
128 ASP 128 A 128 A ? THR 125 A 125 A ? -0.1 TYR 130 A 130 A ? -0.0 SER 127 A 127 A ? -0.2 TYR 130 A 130 A ? -0.1 
129 GLY 129 A 129 A ? SER 127 A 127 A ? -0.3 LEU 126 A 126 A ? -0.1 ASN 131 A 131 A ? -0.4 LEU 126 A 126 A ? -0.2 
130 TYR 130 A 130 A ? ASP 128 A 128 A ? -0.1 THR 125 A 125 A ? -0.1 LEU 132 A 132 A ? -0.2 SER 127 A 127 A ? -0.1 
131 ASN 131 A 131 A ? GLY 129 A 129 A ? -0.4 LEU 126 A 126 A ? -0.2 THR 125 A 125 A ? -2.3 LEU 126 A 126 A ? -0.2 
132 LEU 132 A 132 A ? TYR 130 A 130 A ? -0.2 ASN 124 A 124 A ? -0.2 ASN 124 A 124 A ? -0.2 GLY 123 A 123 A ? -0.1 
133 PRO 133 A 133 A ? ?   ?   ? ?   ? ? ?    ?   ?   ? ?   ? ? ?    ILE 56  A 56  A ? -0.1 GLN 137 A 137 A ? -0.1 
134 GLU 134 A 134 A ? ASN 55  A 55  A ? -0.1 LEU 136 A 136 A ? -0.1 ILE 56  A 56  A ? -2.7 GLU 57  A 57  A ? -0.3 
135 LEU 135 A 135 A ? ASN 55  A 55  A ? -0.2 ILE 56  A 56  A ? -0.1 ASN 55  A 55  A ? -0.2 GLN 137 A 137 A ? -0.1 
136 LEU 136 A 136 A ? PHE 54  A 54  A ? -1.9 GLU 134 A 134 A ? -0.3 CYS 8   A 8   A ? -2.6 CYS 138 A 138 A ? -0.3 
137 GLN 137 A 137 A ? GLY 121 A 121 A ? -2.6 THR 7   A 7   A ? -0.3 GLY 121 A 121 A ? -2.1 LEU 139 A 139 A ? -0.3 
138 CYS 138 A 138 A ? TYR 6   A 6   A ? -3.5 LEU 136 A 136 A ? -0.3 TYR 6   A 6   A ? -2.8 ASN 140 A 140 A ? -0.3 
139 LEU 139 A 139 A ? ILE 119 A 119 A ? -1.9 GLN 137 A 137 A ? -0.3 ILE 119 A 119 A ? -3.0 ALA 141 A 141 A ? -0.6 
140 ASN 140 A 140 A ? CYS 138 A 138 A ? -0.3 LEU 118 A 118 A ? -0.2 LEU 118 A 118 A ? -0.2 GLU 116 A 116 A ? -0.1 
141 ALA 141 A 141 A ? CYS 117 A 117 A ? -2.7 LEU 139 A 139 A ? -0.6 CYS 117 A 117 A ? -3.1 VAL 143 A 143 A ? -0.2 
142 PRO 142 A 142 A ? ?   ?   ? ?   ? ? ?    ?   ?   ? ?   ? ? ?    GLY 165 A 165 A ? -2.6 LEU 144 A 144 A ? -0.4 
143 VAL 143 A 143 A ? THR 115 A 115 A ? -1.9 ALA 112 A 112 A ? -0.3 GLY 114 A 114 A ? -3.5 VAL 164 A 164 A ? -0.2 
144 LEU 144 A 144 A ? CYS 163 A 163 A ? -2.9 PRO 142 A 142 A ? -0.4 CYS 163 A 163 A ? -0.4 HIS 146 A 146 A ? -0.1 
145 THR 145 A 145 A ? VAL 143 A 143 A ? -0.2 HIS 146 A 146 A ? -0.1 CYS 149 A 149 A ? -2.6 GLU 150 A 150 A ? -0.2 
146 HIS 146 A 146 A ? ALA 147 A 147 A ? -0.2 GLU 148 A 148 A ? -0.2 GLU 150 A 150 A ? -3.0 ALA 151 A 151 A ? -0.2 
147 ALA 147 A 147 A ? GLU 148 A 148 A ? -0.2 CYS 149 A 149 A ? -0.2 ALA 151 A 151 A ? -2.5 HIS 146 A 146 A ? -0.2 
148 GLU 148 A 148 A ? GLU 150 A 150 A ? -0.2 CYS 149 A 149 A ? -0.2 SER 152 A 152 A ? -1.6 ALA 147 A 147 A ? -0.2 
149 CYS 149 A 149 A ? THR 145 A 145 A ? -2.6 GLU 150 A 150 A ? -0.2 TYR 153 A 153 A ? -1.4 SER 152 A 152 A ? -0.3 
150 GLU 150 A 150 A ? HIS 146 A 146 A ? -3.0 ALA 151 A 151 A ? -0.2 GLU 148 A 148 A ? -0.2 ASP 156 A 156 A ? -0.2 
151 ALA 151 A 151 A ? ALA 147 A 147 A ? -2.5 SER 152 A 152 A ? -0.2 GLU 150 A 150 A ? -0.2 CYS 149 A 149 A ? -0.2 
152 SER 152 A 152 A ? GLU 148 A 148 A ? -1.6 CYS 149 A 149 A ? -0.3 ALA 151 A 151 A ? -0.2 GLU 150 A 150 A ? -0.2 
153 TYR 153 A 153 A ? CYS 149 A 149 A ? -1.4 GLU 148 A 148 A ? -0.1 ASP 156 A 156 A ? -2.0 ILE 157 A 157 A ? -1.0 
154 PRO 154 A 154 A ? ?   ?   ? ?   ? ? ?    ?   ?   ? ?   ? ? ?    ALA 151 A 151 A ? -0.1 GLU 150 A 150 A ? -0.1 
155 GLY 155 A 155 A ? ILE 157 A 157 A ? -0.2 ASP 156 A 156 A ? -0.1 ALA 151 A 151 A ? -0.1 GLU 150 A 150 A ? -0.1 
156 ASP 156 A 156 A ? TYR 153 A 153 A ? -2.0 GLU 150 A 150 A ? -0.2 THR 158 A 158 A ? -0.6 GLY 155 A 155 A ? -0.1 
157 ILE 157 A 157 A ? TYR 153 A 153 A ? -1.0 GLU 150 A 150 A ? -0.1 GLY 155 A 155 A ? -0.2 GLU 159 A 159 A ? -0.1 
158 THR 158 A 158 A ? ASP 156 A 156 A ? -0.6 LEU 81  A 81  A ? -0.1 MET 161 A 161 A ? -1.4 ASP 156 A 156 A ? -0.1 
159 GLU 159 A 159 A ? ASN 160 A 160 A ? -0.3 ILE 157 A 157 A ? -0.1 THR 158 A 158 A ? -0.0 ASN 212 A 212 A ? -0.0 
160 ASN 160 A 160 A ? THR 208 A 208 A ? -0.0 CYS 211 A 211 A ? -0.0 LYS 209 A 209 A ? -2.6 ILE 162 A 162 A ? -0.3 
161 MET 161 A 161 A ? THR 158 A 158 A ? -1.4 THR 208 A 208 A ? -0.2 CYS 163 A 163 A ? -0.3 THR 208 A 208 A ? -0.2 
162 ILE 162 A 162 A ? TYR 207 A 207 A ? -2.3 ASN 160 A 160 A ? -0.3 TYR 207 A 207 A ? -3.0 VAL 164 A 164 A ? -0.5 
163 CYS 163 A 163 A ? LEU 144 A 144 A ? -0.4 MET 161 A 161 A ? -0.3 LEU 144 A 144 A ? -2.9 GLY 165 A 165 A ? -0.4 
164 VAL 164 A 164 A ? GLY 205 A 205 A ? -1.5 ILE 162 A 162 A ? -0.5 GLY 205 A 205 A ? -1.1 PHE 166 A 166 A ? -0.3 
165 GLY 165 A 165 A ? PRO 142 A 142 A ? -2.6 CYS 163 A 163 A ? -0.4 LEU 167 A 167 A ? -0.5 ASP 172 A 172 A ? -0.1 
166 PHE 166 A 166 A ? LYS 171 A 171 A ? -0.7 VAL 164 A 164 A ? -0.3 GLY 169 A 169 A ? -1.2 TYR 203 A 203 A ? -0.2 
167 LEU 167 A 167 A ? GLY 165 A 165 A ? -0.5 GLU 168 A 168 A ? -0.3 GLY 202 A 202 A ? -3.0 TYR 203 A 203 A ? -0.2 
168 GLU 168 A 168 A ? GLY 169 A 169 A ? -0.2 PRO 201 A 201 A ? -0.2 LEU 167 A 167 A ? -0.3 GLY 170 A 170 A ? -0.1 
169 GLY 169 A 169 A ? PHE 166 A 166 A ? -1.2 LEU 200 A 200 A ? -0.2 GLU 168 A 168 A ? -0.2 LEU 200 A 200 A ? -0.2 
170 GLY 170 A 170 A ? ALA 199 A 199 A ? -3.1 CYS 198 A 198 A ? -0.1 ASP 172 A 172 A ? -0.3 LEU 200 A 200 A ? -0.1 
171 LYS 171 A 171 A ? PHE 166 A 166 A ? -0.2 LEU 200 A 200 A ? -0.1 PHE 166 A 166 A ? -0.7 SER 173 A 173 A ? -0.3 
172 ASP 172 A 172 A ? VAL 3   A 3   A ? -1.6 GLY 170 A 170 A ? -0.3 VAL 3   A 3   A ? -3.6 CYS 174 A 174 A ? -0.3 
173 SER 173 A 173 A ? LYS 171 A 171 A ? -0.3 ILE 2   A 2   A ? -0.3 ILE 2   A 2   A ? -0.3 ALA 199 A 199 A ? -0.3 
174 CYS 174 A 174 A ? LYS 1   A 1   A ? -2.7 ASP 172 A 172 A ? -0.3 ASP 177 A 177 A ? -1.9 SER 178 A 178 A ? -0.1 
175 GLN 175 A 175 A ? GLY 176 A 176 A ? -0.3 SER 173 A 173 A ? -0.2 ASN 124 A 124 A ? -3.0 CYS 174 A 174 A ? -0.2 
176 GLY 176 A 176 A ? GLY 123 A 123 A ? -0.3 PHE 25  A 25  A ? -0.2 TRP 122 A 122 A ? -0.4 GLN 175 A 175 A ? -0.3 
177 ASP 177 A 177 A ? CYS 174 A 174 A ? -1.9 CYS 26  A 26  A ? -0.1 GLY 180 A 180 A ? -2.7 VAL 192 A 192 A ? -0.3 
178 SER 178 A 178 A ? PHE 25  A 25  A ? -0.3 GLY 179 A 179 A ? -0.3 GLY 27  A 27  A ? -3.5 SER 193 A 193 A ? -0.2 
179 GLY 179 A 179 A ? VAL 192 A 192 A ? -2.8 GLY 180 A 180 A ? -0.3 SER 178 A 178 A ? -0.3 SER 193 A 193 A ? -0.1 
180 GLY 180 A 180 A ? ASP 177 A 177 A ? -2.7 GLY 27  A 27  A ? -0.1 VAL 192 A 192 A ? -2.5 GLY 179 A 179 A ? -0.3 
181 PRO 181 A 181 A ? ?   ?   ? ?   ? ? ?    ?   ?   ? ?   ? ? ?    SER 120 A 120 A ? -1.4 VAL 183 A 183 A ? -0.5 
182 VAL 182 A 182 A ? GLY 190 A 190 A ? -2.2 ILE 119 A 119 A ? -0.2 GLN 189 A 189 A ? -3.1 GLY 190 A 190 A ? -1.6 
183 VAL 183 A 183 A ? LEU 118 A 118 A ? -3.3 PRO 181 A 181 A ? -0.5 LEU 118 A 118 A ? -3.6 ASN 185 A 185 A ? -0.4 
184 CYS 184 A 184 A ? GLU 187 A 187 A ? -2.4 VAL 182 A 182 A ? -0.5 GLU 187 A 187 A ? -2.1 CYS 117 A 117 A ? -0.2 
185 ASN 185 A 185 A ? GLU 116 A 116 A ? -0.6 VAL 183 A 183 A ? -0.4 CYS 184 A 184 A ? -0.2 LEU 188 A 188 A ? -0.1 
186 GLY 186 A 186 A ? GLU 187 A 187 A ? -0.2 VAL 183 A 183 A ? -0.1 LEU 188 A 188 A ? -0.3 ASN 185 A 185 A ? -0.3 
187 GLU 187 A 187 A ? CYS 184 A 184 A ? -2.1 ILE 104 A 104 A ? -0.1 CYS 184 A 184 A ? -2.4 GLN 189 A 189 A ? -0.7 
188 LEU 188 A 188 A ? PRO 105 A 105 A ? -2.5 GLY 186 A 186 A ? -0.3 VAL 183 A 183 A ? -0.2 VAL 191 A 191 A ? -0.1 
189 GLN 189 A 189 A ? VAL 182 A 182 A ? -3.1 GLU 187 A 187 A ? -0.7 VAL 210 A 210 A ? -1.2 CYS 211 A 211 A ? -0.5 
190 GLY 190 A 190 A ? VAL 182 A 182 A ? -1.6 LYS 209 A 209 A ? -0.2 VAL 182 A 182 A ? -2.2 VAL 192 A 192 A ? -0.4 
191 VAL 191 A 191 A ? THR 208 A 208 A ? -1.5 GLN 189 A 189 A ? -0.3 THR 208 A 208 A ? -3.0 GLY 180 A 180 A ? -0.1 
192 VAL 192 A 192 A ? GLY 180 A 180 A ? -2.5 GLY 190 A 190 A ? -0.4 GLY 179 A 179 A ? -2.8 TYR 207 A 207 A ? -0.2 
193 SER 193 A 193 A ? VAL 206 A 206 A ? -2.0 TRP 194 A 194 A ? -0.4 GLY 195 A 195 A ? -0.3 TYR 207 A 207 A ? -0.2 
194 TRP 194 A 194 A ? VAL 206 A 206 A ? -2.0 LEU 82  A 82  A ? -0.0 VAL 206 A 206 A ? -2.9 SER 193 A 193 A ? -0.4 
195 GLY 195 A 195 A ? SER 193 A 193 A ? -0.3 GLY 205 A 205 A ? -0.2 GLY 197 A 197 A ? -0.7 GLY 205 A 205 A ? -0.1 
196 ILE 196 A 196 A ? PRO 204 A 204 A ? -0.4 TRP 194 A 194 A ? -0.3 LEU 200 A 200 A ? -0.4 TRP 194 A 194 A ? -0.0 
197 GLY 197 A 197 A ? GLY 195 A 195 A ? -0.7 ALA 199 A 199 A ? -0.1 ALA 199 A 199 A ? -0.5 SER 127 A 127 A ? -0.0 
198 CYS 198 A 198 A ? SER 127 A 127 A ? -0.4 ALA 199 A 199 A ? -0.2 GLY 170 A 170 A ? -0.1 CYS 174 A 174 A ? -0.1 
199 ALA 199 A 199 A ? GLY 197 A 197 A ? -0.5 SER 173 A 173 A ? -0.3 GLY 170 A 170 A ? -3.1 CYS 198 A 198 A ? -0.2 
200 LEU 200 A 200 A ? TYR 203 A 203 A ? -0.5 ILE 196 A 196 A ? -0.4 TYR 203 A 203 A ? -2.1 GLY 169 A 169 A ? -0.2 
201 PRO 201 A 201 A ? ?   ?   ? ?   ? ? ?    ?   ?   ? ?   ? ? ?    GLU 168 A 168 A ? -0.2 LEU 167 A 167 A ? -0.1 
202 GLY 202 A 202 A ? LEU 167 A 167 A ? -3.0 PHE 166 A 166 A ? -0.2 LEU 167 A 167 A ? -0.1 GLU 168 A 168 A ? -0.1 
203 TYR 203 A 203 A ? LEU 200 A 200 A ? -2.1 PHE 166 A 166 A ? -0.2 LEU 200 A 200 A ? -0.5 ALA 199 A 199 A ? -0.2 
204 PRO 204 A 204 A ? ?   ?   ? ?   ? ? ?    ?   ?   ? ?   ? ? ?    ILE 196 A 196 A ? -0.4 GLY 165 A 165 A ? -0.2 
205 GLY 205 A 205 A ? VAL 164 A 164 A ? -1.1 GLY 195 A 195 A ? -0.1 VAL 164 A 164 A ? -1.5 TYR 207 A 207 A ? -0.4 
206 VAL 206 A 206 A ? TRP 194 A 194 A ? -2.9 CYS 163 A 163 A ? -0.2 TRP 194 A 194 A ? -2.0 SER 193 A 193 A ? -2.0 
207 TYR 207 A 207 A ? ILE 162 A 162 A ? -3.0 GLY 205 A 205 A ? -0.4 ILE 162 A 162 A ? -2.3 LYS 209 A 209 A ? -0.4 
208 THR 208 A 208 A ? VAL 191 A 191 A ? -3.0 VAL 206 A 206 A ? -0.3 VAL 191 A 191 A ? -1.5 VAL 210 A 210 A ? -1.0 
209 LYS 209 A 209 A ? ASN 160 A 160 A ? -2.6 TYR 207 A 207 A ? -0.4 ASN 212 A 212 A ? -1.5 GLY 190 A 190 A ? -0.2 
210 VAL 210 A 210 A ? GLN 189 A 189 A ? -1.2 THR 208 A 208 A ? -1.0 TYR 213 A 213 A ? -3.0 LEU 214 A 214 A ? -0.2 
211 CYS 211 A 211 A ? GLN 189 A 189 A ? -0.5 ASN 212 A 212 A ? -0.3 LEU 214 A 214 A ? -0.7 VAL 210 A 210 A ? -0.3 
212 ASN 212 A 212 A ? LYS 209 A 209 A ? -1.5 TYR 213 A 213 A ? -0.2 CYS 211 A 211 A ? -0.3 VAL 210 A 210 A ? -0.2 
213 TYR 213 A 213 A ? VAL 210 A 210 A ? -3.0 LYS 209 A 209 A ? -0.2 ILE 217 A 217 A ? -2.8 ASN 212 A 212 A ? -0.2 
214 LEU 214 A 214 A ? CYS 211 A 211 A ? -0.7 TRP 216 A 216 A ? -0.2 GLU 218 A 218 A ? -2.6 GLU 219 A 219 A ? -0.2 
215 ALA 215 A 215 A ? CYS 211 A 211 A ? -0.2 TRP 216 A 216 A ? -0.2 GLU 219 A 219 A ? -2.5 THR 220 A 220 A ? -0.2 
216 TRP 216 A 216 A ? GLU 218 A 218 A ? -0.2 ILE 217 A 217 A ? -0.2 THR 220 A 220 A ? -2.6 VAL 221 A 221 A ? -0.2 
217 ILE 217 A 217 A ? TYR 213 A 213 A ? -2.8 GLU 218 A 218 A ? -0.2 VAL 221 A 221 A ? -2.5 ALA 222 A 222 A ? -0.2 
218 GLU 218 A 218 A ? LEU 214 A 214 A ? -2.6 GLU 219 A 219 A ? -0.2 ALA 222 A 222 A ? -2.2 ILE 217 A 217 A ? -0.2 
219 GLU 219 A 219 A ? ALA 215 A 215 A ? -2.5 LEU 214 A 214 A ? -0.2 SER 223 A 223 A ? -1.8 GLU 218 A 218 A ? -0.2 
220 THR 220 A 220 A ? TRP 216 A 216 A ? -2.6 ALA 215 A 215 A ? -0.2 ASN 224 A 224 A ? -0.5 GLU 218 A 218 A ? -0.2 
221 VAL 221 A 221 A ? ILE 217 A 217 A ? -2.5 TRP 216 A 216 A ? -0.2 ASN 224 A 224 A ? -1.0 GLU 219 A 219 A ? -0.2 
222 ALA 222 A 222 A ? GLU 218 A 218 A ? -2.2 SER 223 A 223 A ? -0.2 VAL 221 A 221 A ? -0.2 THR 220 A 220 A ? -0.2 
223 SER 223 A 223 A ? GLU 219 A 219 A ? -1.8 GLU 218 A 218 A ? -0.2 ALA 222 A 222 A ? -0.2 VAL 221 A 221 A ? -0.2 
224 ASN 224 A 224 A ? VAL 221 A 221 A ? -1.0 THR 220 A 220 A ? -0.5 ALA 222 A 222 A ? -0.2 SER 223 A 223 A ? -0.2 
# 
loop_
_dssp_statistics_histogram.entry_id 
_dssp_statistics_histogram.type 
_dssp_statistics_histogram.1 
_dssp_statistics_histogram.2 
_dssp_statistics_histogram.3 
_dssp_statistics_histogram.4 
_dssp_statistics_histogram.5 
_dssp_statistics_histogram.6 
_dssp_statistics_histogram.7 
_dssp_statistics_histogram.8 
_dssp_statistics_histogram.9 
_dssp_statistics_histogram.10 
_dssp_statistics_histogram.11 
_dssp_statistics_histogram.12 
_dssp_statistics_histogram.13 
_dssp_statistics_histogram.14 
_dssp_statistics_histogram.15 
_dssp_statistics_histogram.16 
_dssp_statistics_histogram.17 
_dssp_statistics_histogram.18 
_dssp_statistics_histogram.19 
_dssp_statistics_histogram.20 
_dssp_statistics_histogram.21 
_dssp_statistics_histogram.22 
_dssp_statistics_histogram.23 
_dssp_statistics_histogram.24 
_dssp_statistics_histogram.25 
_dssp_statistics_histogram.26 
_dssp_statistics_histogram.27 
_dssp_statistics_histogram.28 
_dssp_statistics_histogram.29 
_dssp_statistics_histogram.30 
Alligator_sinensis_GeneID=102370981 residues_per_alpha_helix        0 0 0 0 0 0 1 0 0 1 0 0 0 0 0 0 0 0 0 0 0 0 0 0 0 0 0 0 0 0 
Alligator_sinensis_GeneID=102370981 parallel_bridges_per_ladder     0 0 0 0 0 0 0 0 0 0 0 0 0 0 0 0 0 0 0 0 0 0 0 0 0 0 0 0 0 0 
Alligator_sinensis_GeneID=102370981 antiparallel_bridges_per_ladder 3 3 2 5 2 1 0 0 0 0 0 0 0 0 0 0 0 0 0 0 0 0 0 0 0 0 0 0 0 0 
Alligator_sinensis_GeneID=102370981 ladders_per_sheet               1 0 0 0 0 1 1 0 0 0 0 0 0 0 0 0 0 0 0 0 0 0 0 0 0 0 0 0 0 0 
# 
loop_
_dssp_statistics_hbond.entry_id 
_dssp_statistics_hbond.type 
_dssp_statistics_hbond.count 
_dssp_statistics_hbond.count_per_100 
Alligator_sinensis_GeneID=102370981 O(I)-->H-N(J)          143 63.8 
Alligator_sinensis_GeneID=102370981 'PARALLEL BRIDGES'     0   0.0  
Alligator_sinensis_GeneID=102370981 'ANTIPARALLEL BRIDGES' 69  30.8 
Alligator_sinensis_GeneID=102370981 O(I)-->H-N(I-5)        2   0.9  
Alligator_sinensis_GeneID=102370981 O(I)-->H-N(I-4)        1   0.4  
Alligator_sinensis_GeneID=102370981 O(I)-->H-N(I-3)        3   1.3  
Alligator_sinensis_GeneID=102370981 O(I)-->H-N(I-2)        1   0.4  
Alligator_sinensis_GeneID=102370981 O(I)-->H-N(I-1)        0   0.0  
Alligator_sinensis_GeneID=102370981 O(I)-->H-N(I+0)        0   0.0  
Alligator_sinensis_GeneID=102370981 O(I)-->H-N(I+1)        0   0.0  
Alligator_sinensis_GeneID=102370981 O(I)-->H-N(I+2)        22  9.8  
Alligator_sinensis_GeneID=102370981 O(I)-->H-N(I+3)        20  8.9  
Alligator_sinensis_GeneID=102370981 O(I)-->H-N(I+4)        15  6.7  
Alligator_sinensis_GeneID=102370981 O(I)-->H-N(I+5)        1   0.4  
# 
_dssp_statistics.entry_id                       Alligator_sinensis_GeneID=102370981 
_dssp_statistics.nr_of_residues                 224 
_dssp_statistics.nr_of_chains                   1 
_dssp_statistics.nr_of_ss_bridges_total         0 
_dssp_statistics.nr_of_ss_bridges_intra_chain   0 
_dssp_statistics.nr_of_ss_bridges_inter_chain   0 
# 
loop_
_chem_comp.id 
_chem_comp.type 
_chem_comp.mon_nstd_flag 
_chem_comp.name 
_chem_comp.formula 
_chem_comp.formula_weight 
ALA 'L-PEPTIDE LINKING' y ALANINE         'C3 H7 N O2'     89.093 
ARG 'L-PEPTIDE LINKING' y ARGININE        'C6 H15 N4 O2'  175.209 
ASN 'L-PEPTIDE LINKING' y ASPARAGINE      'C4 H8 N2 O3'   132.118 
ASP 'L-PEPTIDE LINKING' y 'ASPARTIC ACID' 'C4 H7 N O4'    133.103 
CYS 'L-PEPTIDE LINKING' y CYSTEINE        'C3 H7 N O2 S'  121.158 
GLN 'L-PEPTIDE LINKING' y GLUTAMINE       'C5 H10 N2 O3'  146.144 
GLU 'L-PEPTIDE LINKING' y 'GLUTAMIC ACID' 'C5 H9 N O4'    147.129 
GLY 'PEPTIDE LINKING'   y GLYCINE         'C2 H5 N O2'     75.067 
HIS 'L-PEPTIDE LINKING' y HISTIDINE       'C6 H10 N3 O2'  156.162 
ILE 'L-PEPTIDE LINKING' y ISOLEUCINE      'C6 H13 N O2'   131.173 
LEU 'L-PEPTIDE LINKING' y LEUCINE         'C6 H13 N O2'   131.173 
LYS 'L-PEPTIDE LINKING' y LYSINE          'C6 H15 N2 O2'  147.195 
MET 'L-PEPTIDE LINKING' y METHIONINE      'C5 H11 N O2 S' 149.211 
PHE 'L-PEPTIDE LINKING' y PHENYLALANINE   'C9 H11 N O2'   165.189 
PRO 'L-PEPTIDE LINKING' y PROLINE         'C5 H9 N O2'     115.13 
SER 'L-PEPTIDE LINKING' y SERINE          'C3 H7 N O3'    105.093 
THR 'L-PEPTIDE LINKING' y THREONINE       'C4 H9 N O3'    119.119 
TRP 'L-PEPTIDE LINKING' y TRYPTOPHAN      'C11 H12 N2 O2' 204.225 
TYR 'L-PEPTIDE LINKING' y TYROSINE        'C9 H11 N O3'   181.189 
VAL 'L-PEPTIDE LINKING' y VALINE          'C5 H11 N O2'   117.146 
# 
loop_
_atom_type.symbol 
N 
C 
O 
S 
# 
loop_
_entity_poly_seq.entity_id 
_entity_poly_seq.num 
_entity_poly_seq.mon_id 
_entity_poly_seq.hetero 
1   1 LYS n 
1   2 ILE n 
1   3 VAL n 
1   4 GLY n 
1   5 GLY n 
1   6 TYR n 
1   7 THR n 
1   8 CYS n 
1   9 PRO n 
1  10 GLU n 
1  11 ASN n 
1  12 ALA n 
1  13 VAL n 
1  14 ARG n 
1  15 TYR n 
1  16 GLN n 
1  17 VAL n 
1  18 SER n 
1  19 LEU n 
1  20 ASN n 
1  21 SER n 
1  22 GLY n 
1  23 TYR n 
1  24 HIS n 
1  25 PHE n 
1  26 CYS n 
1  27 GLY n 
1  28 GLY n 
1  29 SER n 
1  30 LEU n 
1  31 ILE n 
1  32 SER n 
1  33 ASP n 
1  34 LEU n 
1  35 TRP n 
1  36 VAL n 
1  37 VAL n 
1  38 SER n 
1  39 ALA n 
1  40 ALA n 
1  41 HIS n 
1  42 CYS n 
1  43 TYR n 
1  44 LYS n 
1  45 SER n 
1  46 ARG n 
1  47 MET n 
1  48 GLU n 
1  49 ILE n 
1  50 ARG n 
1  51 LEU n 
1  52 GLY n 
1  53 GLU n 
1  54 PHE n 
1  55 ASN n 
1  56 ILE n 
1  57 GLU n 
1  58 LYS n 
1  59 LEU n 
1  60 GLU n 
1  61 GLY n 
1  62 THR n 
1  63 GLU n 
1  64 GLU n 
1  65 PHE n 
1  66 ILE n 
1  67 GLY n 
1  68 VAL n 
1  69 GLU n 
1  70 LYS n 
1  71 ALA n 
1  72 ILE n 
1  73 ARG n 
1  74 HIS n 
1  75 PRO n 
1  76 LYS n 
1  77 TYR n 
1  78 ASN n 
1  79 SER n 
1  80 TRP n 
1  81 LEU n 
1  82 LEU n 
1  83 ASP n 
1  84 ASN n 
1  85 ASP n 
1  86 ILE n 
1  87 MET n 
1  88 LEU n 
1  89 ILE n 
1  90 LYS n 
1  91 LEU n 
1  92 LYS n 
1  93 THR n 
1  94 PRO n 
1  95 ALA n 
1  96 LYS n 
1  97 LEU n 
1  98 SER n 
1  99 GLN n 
1 100 SER n 
1 101 VAL n 
1 102 ASN n 
1 103 THR n 
1 104 ILE n 
1 105 PRO n 
1 106 LEU n 
1 107 PRO n 
1 108 THR n 
1 109 ALA n 
1 110 CYS n 
1 111 VAL n 
1 112 ALA n 
1 113 ALA n 
1 114 GLY n 
1 115 THR n 
1 116 GLU n 
1 117 CYS n 
1 118 LEU n 
1 119 ILE n 
1 120 SER n 
1 121 GLY n 
1 122 TRP n 
1 123 GLY n 
1 124 ASN n 
1 125 THR n 
1 126 LEU n 
1 127 SER n 
1 128 ASP n 
1 129 GLY n 
1 130 TYR n 
1 131 ASN n 
1 132 LEU n 
1 133 PRO n 
1 134 GLU n 
1 135 LEU n 
1 136 LEU n 
1 137 GLN n 
1 138 CYS n 
1 139 LEU n 
1 140 ASN n 
1 141 ALA n 
1 142 PRO n 
1 143 VAL n 
1 144 LEU n 
1 145 THR n 
1 146 HIS n 
1 147 ALA n 
1 148 GLU n 
1 149 CYS n 
1 150 GLU n 
1 151 ALA n 
1 152 SER n 
1 153 TYR n 
1 154 PRO n 
1 155 GLY n 
1 156 ASP n 
1 157 ILE n 
1 158 THR n 
1 159 GLU n 
1 160 ASN n 
1 161 MET n 
1 162 ILE n 
1 163 CYS n 
1 164 VAL n 
1 165 GLY n 
1 166 PHE n 
1 167 LEU n 
1 168 GLU n 
1 169 GLY n 
1 170 GLY n 
1 171 LYS n 
1 172 ASP n 
1 173 SER n 
1 174 CYS n 
1 175 GLN n 
1 176 GLY n 
1 177 ASP n 
1 178 SER n 
1 179 GLY n 
1 180 GLY n 
1 181 PRO n 
1 182 VAL n 
1 183 VAL n 
1 184 CYS n 
1 185 ASN n 
1 186 GLY n 
1 187 GLU n 
1 188 LEU n 
1 189 GLN n 
1 190 GLY n 
1 191 VAL n 
1 192 VAL n 
1 193 SER n 
1 194 TRP n 
1 195 GLY n 
1 196 ILE n 
1 197 GLY n 
1 198 CYS n 
1 199 ALA n 
1 200 LEU n 
1 201 PRO n 
1 202 GLY n 
1 203 TYR n 
1 204 PRO n 
1 205 GLY n 
1 206 VAL n 
1 207 TYR n 
1 208 THR n 
1 209 LYS n 
1 210 VAL n 
1 211 CYS n 
1 212 ASN n 
1 213 TYR n 
1 214 LEU n 
1 215 ALA n 
1 216 TRP n 
1 217 ILE n 
1 218 GLU n 
1 219 GLU n 
1 220 THR n 
1 221 VAL n 
1 222 ALA n 
1 223 SER n 
1 224 ASN n 
# 
loop_
_pdbx_poly_seq_scheme.asym_id 
_pdbx_poly_seq_scheme.entity_id 
_pdbx_poly_seq_scheme.seq_id 
_pdbx_poly_seq_scheme.mon_id 
_pdbx_poly_seq_scheme.ndb_seq_num 
_pdbx_poly_seq_scheme.pdb_seq_num 
_pdbx_poly_seq_scheme.auth_seq_num 
_pdbx_poly_seq_scheme.pdb_mon_id 
_pdbx_poly_seq_scheme.auth_mon_id 
_pdbx_poly_seq_scheme.pdb_strand_id 
_pdbx_poly_seq_scheme.pdb_ins_code 
_pdbx_poly_seq_scheme.hetero 
A 1   1 LYS   1 1   1   LYS LYS A ? n 
A 1   2 ILE   2 2   2   ILE ILE A ? n 
A 1   3 VAL   3 3   3   VAL VAL A ? n 
A 1   4 GLY   4 4   4   GLY GLY A ? n 
A 1   5 GLY   5 5   5   GLY GLY A ? n 
A 1   6 TYR   6 6   6   TYR TYR A ? n 
A 1   7 THR   7 7   7   THR THR A ? n 
A 1   8 CYS   8 8   8   CYS CYS A ? n 
A 1   9 PRO   9 9   9   PRO PRO A ? n 
A 1  10 GLU  10 10  10  GLU GLU A ? n 
A 1  11 ASN  11 11  11  ASN ASN A ? n 
A 1  12 ALA  12 12  12  ALA ALA A ? n 
A 1  13 VAL  13 13  13  VAL VAL A ? n 
A 1  14 ARG  14 14  14  ARG ARG A ? n 
A 1  15 TYR  15 15  15  TYR TYR A ? n 
A 1  16 GLN  16 16  16  GLN GLN A ? n 
A 1  17 VAL  17 17  17  VAL VAL A ? n 
A 1  18 SER  18 18  18  SER SER A ? n 
A 1  19 LEU  19 19  19  LEU LEU A ? n 
A 1  20 ASN  20 20  20  ASN ASN A ? n 
A 1  21 SER  21 21  21  SER SER A ? n 
A 1  22 GLY  22 22  22  GLY GLY A ? n 
A 1  23 TYR  23 23  23  TYR TYR A ? n 
A 1  24 HIS  24 24  24  HIS HIS A ? n 
A 1  25 PHE  25 25  25  PHE PHE A ? n 
A 1  26 CYS  26 26  26  CYS CYS A ? n 
A 1  27 GLY  27 27  27  GLY GLY A ? n 
A 1  28 GLY  28 28  28  GLY GLY A ? n 
A 1  29 SER  29 29  29  SER SER A ? n 
A 1  30 LEU  30 30  30  LEU LEU A ? n 
A 1  31 ILE  31 31  31  ILE ILE A ? n 
A 1  32 SER  32 32  32  SER SER A ? n 
A 1  33 ASP  33 33  33  ASP ASP A ? n 
A 1  34 LEU  34 34  34  LEU LEU A ? n 
A 1  35 TRP  35 35  35  TRP TRP A ? n 
A 1  36 VAL  36 36  36  VAL VAL A ? n 
A 1  37 VAL  37 37  37  VAL VAL A ? n 
A 1  38 SER  38 38  38  SER SER A ? n 
A 1  39 ALA  39 39  39  ALA ALA A ? n 
A 1  40 ALA  40 40  40  ALA ALA A ? n 
A 1  41 HIS  41 41  41  HIS HIS A ? n 
A 1  42 CYS  42 42  42  CYS CYS A ? n 
A 1  43 TYR  43 43  43  TYR TYR A ? n 
A 1  44 LYS  44 44  44  LYS LYS A ? n 
A 1  45 SER  45 45  45  SER SER A ? n 
A 1  46 ARG  46 46  46  ARG ARG A ? n 
A 1  47 MET  47 47  47  MET MET A ? n 
A 1  48 GLU  48 48  48  GLU GLU A ? n 
A 1  49 ILE  49 49  49  ILE ILE A ? n 
A 1  50 ARG  50 50  50  ARG ARG A ? n 
A 1  51 LEU  51 51  51  LEU LEU A ? n 
A 1  52 GLY  52 52  52  GLY GLY A ? n 
A 1  53 GLU  53 53  53  GLU GLU A ? n 
A 1  54 PHE  54 54  54  PHE PHE A ? n 
A 1  55 ASN  55 55  55  ASN ASN A ? n 
A 1  56 ILE  56 56  56  ILE ILE A ? n 
A 1  57 GLU  57 57  57  GLU GLU A ? n 
A 1  58 LYS  58 58  58  LYS LYS A ? n 
A 1  59 LEU  59 59  59  LEU LEU A ? n 
A 1  60 GLU  60 60  60  GLU GLU A ? n 
A 1  61 GLY  61 61  61  GLY GLY A ? n 
A 1  62 THR  62 62  62  THR THR A ? n 
A 1  63 GLU  63 63  63  GLU GLU A ? n 
A 1  64 GLU  64 64  64  GLU GLU A ? n 
A 1  65 PHE  65 65  65  PHE PHE A ? n 
A 1  66 ILE  66 66  66  ILE ILE A ? n 
A 1  67 GLY  67 67  67  GLY GLY A ? n 
A 1  68 VAL  68 68  68  VAL VAL A ? n 
A 1  69 GLU  69 69  69  GLU GLU A ? n 
A 1  70 LYS  70 70  70  LYS LYS A ? n 
A 1  71 ALA  71 71  71  ALA ALA A ? n 
A 1  72 ILE  72 72  72  ILE ILE A ? n 
A 1  73 ARG  73 73  73  ARG ARG A ? n 
A 1  74 HIS  74 74  74  HIS HIS A ? n 
A 1  75 PRO  75 75  75  PRO PRO A ? n 
A 1  76 LYS  76 76  76  LYS LYS A ? n 
A 1  77 TYR  77 77  77  TYR TYR A ? n 
A 1  78 ASN  78 78  78  ASN ASN A ? n 
A 1  79 SER  79 79  79  SER SER A ? n 
A 1  80 TRP  80 80  80  TRP TRP A ? n 
A 1  81 LEU  81 81  81  LEU LEU A ? n 
A 1  82 LEU  82 82  82  LEU LEU A ? n 
A 1  83 ASP  83 83  83  ASP ASP A ? n 
A 1  84 ASN  84 84  84  ASN ASN A ? n 
A 1  85 ASP  85 85  85  ASP ASP A ? n 
A 1  86 ILE  86 86  86  ILE ILE A ? n 
A 1  87 MET  87 87  87  MET MET A ? n 
A 1  88 LEU  88 88  88  LEU LEU A ? n 
A 1  89 ILE  89 89  89  ILE ILE A ? n 
A 1  90 LYS  90 90  90  LYS LYS A ? n 
A 1  91 LEU  91 91  91  LEU LEU A ? n 
A 1  92 LYS  92 92  92  LYS LYS A ? n 
A 1  93 THR  93 93  93  THR THR A ? n 
A 1  94 PRO  94 94  94  PRO PRO A ? n 
A 1  95 ALA  95 95  95  ALA ALA A ? n 
A 1  96 LYS  96 96  96  LYS LYS A ? n 
A 1  97 LEU  97 97  97  LEU LEU A ? n 
A 1  98 SER  98 98  98  SER SER A ? n 
A 1  99 GLN  99 99  99  GLN GLN A ? n 
A 1 100 SER 100 100 100 SER SER A ? n 
A 1 101 VAL 101 101 101 VAL VAL A ? n 
A 1 102 ASN 102 102 102 ASN ASN A ? n 
A 1 103 THR 103 103 103 THR THR A ? n 
A 1 104 ILE 104 104 104 ILE ILE A ? n 
A 1 105 PRO 105 105 105 PRO PRO A ? n 
A 1 106 LEU 106 106 106 LEU LEU A ? n 
A 1 107 PRO 107 107 107 PRO PRO A ? n 
A 1 108 THR 108 108 108 THR THR A ? n 
A 1 109 ALA 109 109 109 ALA ALA A ? n 
A 1 110 CYS 110 110 110 CYS CYS A ? n 
A 1 111 VAL 111 111 111 VAL VAL A ? n 
A 1 112 ALA 112 112 112 ALA ALA A ? n 
A 1 113 ALA 113 113 113 ALA ALA A ? n 
A 1 114 GLY 114 114 114 GLY GLY A ? n 
A 1 115 THR 115 115 115 THR THR A ? n 
A 1 116 GLU 116 116 116 GLU GLU A ? n 
A 1 117 CYS 117 117 117 CYS CYS A ? n 
A 1 118 LEU 118 118 118 LEU LEU A ? n 
A 1 119 ILE 119 119 119 ILE ILE A ? n 
A 1 120 SER 120 120 120 SER SER A ? n 
A 1 121 GLY 121 121 121 GLY GLY A ? n 
A 1 122 TRP 122 122 122 TRP TRP A ? n 
A 1 123 GLY 123 123 123 GLY GLY A ? n 
A 1 124 ASN 124 124 124 ASN ASN A ? n 
A 1 125 THR 125 125 125 THR THR A ? n 
A 1 126 LEU 126 126 126 LEU LEU A ? n 
A 1 127 SER 127 127 127 SER SER A ? n 
A 1 128 ASP 128 128 128 ASP ASP A ? n 
A 1 129 GLY 129 129 129 GLY GLY A ? n 
A 1 130 TYR 130 130 130 TYR TYR A ? n 
A 1 131 ASN 131 131 131 ASN ASN A ? n 
A 1 132 LEU 132 132 132 LEU LEU A ? n 
A 1 133 PRO 133 133 133 PRO PRO A ? n 
A 1 134 GLU 134 134 134 GLU GLU A ? n 
A 1 135 LEU 135 135 135 LEU LEU A ? n 
A 1 136 LEU 136 136 136 LEU LEU A ? n 
A 1 137 GLN 137 137 137 GLN GLN A ? n 
A 1 138 CYS 138 138 138 CYS CYS A ? n 
A 1 139 LEU 139 139 139 LEU LEU A ? n 
A 1 140 ASN 140 140 140 ASN ASN A ? n 
A 1 141 ALA 141 141 141 ALA ALA A ? n 
A 1 142 PRO 142 142 142 PRO PRO A ? n 
A 1 143 VAL 143 143 143 VAL VAL A ? n 
A 1 144 LEU 144 144 144 LEU LEU A ? n 
A 1 145 THR 145 145 145 THR THR A ? n 
A 1 146 HIS 146 146 146 HIS HIS A ? n 
A 1 147 ALA 147 147 147 ALA ALA A ? n 
A 1 148 GLU 148 148 148 GLU GLU A ? n 
A 1 149 CYS 149 149 149 CYS CYS A ? n 
A 1 150 GLU 150 150 150 GLU GLU A ? n 
A 1 151 ALA 151 151 151 ALA ALA A ? n 
A 1 152 SER 152 152 152 SER SER A ? n 
A 1 153 TYR 153 153 153 TYR TYR A ? n 
A 1 154 PRO 154 154 154 PRO PRO A ? n 
A 1 155 GLY 155 155 155 GLY GLY A ? n 
A 1 156 ASP 156 156 156 ASP ASP A ? n 
A 1 157 ILE 157 157 157 ILE ILE A ? n 
A 1 158 THR 158 158 158 THR THR A ? n 
A 1 159 GLU 159 159 159 GLU GLU A ? n 
A 1 160 ASN 160 160 160 ASN ASN A ? n 
A 1 161 MET 161 161 161 MET MET A ? n 
A 1 162 ILE 162 162 162 ILE ILE A ? n 
A 1 163 CYS 163 163 163 CYS CYS A ? n 
A 1 164 VAL 164 164 164 VAL VAL A ? n 
A 1 165 GLY 165 165 165 GLY GLY A ? n 
A 1 166 PHE 166 166 166 PHE PHE A ? n 
A 1 167 LEU 167 167 167 LEU LEU A ? n 
A 1 168 GLU 168 168 168 GLU GLU A ? n 
A 1 169 GLY 169 169 169 GLY GLY A ? n 
A 1 170 GLY 170 170 170 GLY GLY A ? n 
A 1 171 LYS 171 171 171 LYS LYS A ? n 
A 1 172 ASP 172 172 172 ASP ASP A ? n 
A 1 173 SER 173 173 173 SER SER A ? n 
A 1 174 CYS 174 174 174 CYS CYS A ? n 
A 1 175 GLN 175 175 175 GLN GLN A ? n 
A 1 176 GLY 176 176 176 GLY GLY A ? n 
A 1 177 ASP 177 177 177 ASP ASP A ? n 
A 1 178 SER 178 178 178 SER SER A ? n 
A 1 179 GLY 179 179 179 GLY GLY A ? n 
A 1 180 GLY 180 180 180 GLY GLY A ? n 
A 1 181 PRO 181 181 181 PRO PRO A ? n 
A 1 182 VAL 182 182 182 VAL VAL A ? n 
A 1 183 VAL 183 183 183 VAL VAL A ? n 
A 1 184 CYS 184 184 184 CYS CYS A ? n 
A 1 185 ASN 185 185 185 ASN ASN A ? n 
A 1 186 GLY 186 186 186 GLY GLY A ? n 
A 1 187 GLU 187 187 187 GLU GLU A ? n 
A 1 188 LEU 188 188 188 LEU LEU A ? n 
A 1 189 GLN 189 189 189 GLN GLN A ? n 
A 1 190 GLY 190 190 190 GLY GLY A ? n 
A 1 191 VAL 191 191 191 VAL VAL A ? n 
A 1 192 VAL 192 192 192 VAL VAL A ? n 
A 1 193 SER 193 193 193 SER SER A ? n 
A 1 194 TRP 194 194 194 TRP TRP A ? n 
A 1 195 GLY 195 195 195 GLY GLY A ? n 
A 1 196 ILE 196 196 196 ILE ILE A ? n 
A 1 197 GLY 197 197 197 GLY GLY A ? n 
A 1 198 CYS 198 198 198 CYS CYS A ? n 
A 1 199 ALA 199 199 199 ALA ALA A ? n 
A 1 200 LEU 200 200 200 LEU LEU A ? n 
A 1 201 PRO 201 201 201 PRO PRO A ? n 
A 1 202 GLY 202 202 202 GLY GLY A ? n 
A 1 203 TYR 203 203 203 TYR TYR A ? n 
A 1 204 PRO 204 204 204 PRO PRO A ? n 
A 1 205 GLY 205 205 205 GLY GLY A ? n 
A 1 206 VAL 206 206 206 VAL VAL A ? n 
A 1 207 TYR 207 207 207 TYR TYR A ? n 
A 1 208 THR 208 208 208 THR THR A ? n 
A 1 209 LYS 209 209 209 LYS LYS A ? n 
A 1 210 VAL 210 210 210 VAL VAL A ? n 
A 1 211 CYS 211 211 211 CYS CYS A ? n 
A 1 212 ASN 212 212 212 ASN ASN A ? n 
A 1 213 TYR 213 213 213 TYR TYR A ? n 
A 1 214 LEU 214 214 214 LEU LEU A ? n 
A 1 215 ALA 215 215 215 ALA ALA A ? n 
A 1 216 TRP 216 216 216 TRP TRP A ? n 
A 1 217 ILE 217 217 217 ILE ILE A ? n 
A 1 218 GLU 218 218 218 GLU GLU A ? n 
A 1 219 GLU 219 219 219 GLU GLU A ? n 
A 1 220 THR 220 220 220 THR THR A ? n 
A 1 221 VAL 221 221 221 VAL VAL A ? n 
A 1 222 ALA 222 222 222 ALA ALA A ? n 
A 1 223 SER 223 223 223 SER SER A ? n 
A 1 224 ASN 224 224 224 ASN ASN A ? n 
# 
loop_
_atom_site.group_PDB 
_atom_site.id 
_atom_site.type_symbol 
_atom_site.label_atom_id 
_atom_site.label_alt_id 
_atom_site.label_comp_id 
_atom_site.label_asym_id 
_atom_site.label_entity_id 
_atom_site.label_seq_id 
_atom_site.pdbx_PDB_ins_code 
_atom_site.Cartn_x 
_atom_site.Cartn_y 
_atom_site.Cartn_z 
_atom_site.occupancy 
_atom_site.B_iso_or_equiv 
_atom_site.pdbx_formal_charge 
_atom_site.auth_seq_id 
_atom_site.auth_comp_id 
_atom_site.auth_asym_id 
_atom_site.auth_atom_id 
_atom_site.pdbx_PDB_model_num 
ATOM 1    N N   ? LYS A 1   1 ?  -1.380  10.107  -3.690 1.000 70.260 ? 1   LYS A N   1 
ATOM 2    C CA  ? LYS A 1   1 ?  -1.373  11.091  -4.768 1.000 70.260 ? 1   LYS A CA  1 
ATOM 3    C C   ? LYS A 1   1 ?  -1.440  10.412  -6.133 1.000 70.260 ? 1   LYS A C   1 
ATOM 4    C CB  ? LYS A 1   1 ?  -0.125  11.972  -4.682 1.000 70.260 ? 1   LYS A CB  1 
ATOM 5    O O   ? LYS A 1   1 ?  -0.573   9.604  -6.474 1.000 70.260 ? 1   LYS A O   1 
ATOM 6    C CG  ? LYS A 1   1 ?  -0.068  13.069  -5.735 1.000 70.260 ? 1   LYS A CG  1 
ATOM 7    C CD  ? LYS A 1   1 ?   1.208  13.892  -5.617 1.000 70.260 ? 1   LYS A CD  1 
ATOM 8    C CE  ? LYS A 1   1 ?   1.367  14.850  -6.789 1.000 70.260 ? 1   LYS A CE  1 
ATOM 9    N NZ  ? LYS A 1   1 ?   2.639  15.628  -6.701 1.000 70.260 ? 1   LYS A NZ  1 
ATOM 10   N N   ? ILE A 1   2 ?  -2.408  10.619  -6.879 1.000 86.620 ? 2   ILE A N   1 
ATOM 11   C CA  ? ILE A 1   2 ?  -2.436  10.103  -8.243 1.000 86.620 ? 2   ILE A CA  1 
ATOM 12   C C   ? ILE A 1   2 ?  -2.377  11.263  -9.234 1.000 86.620 ? 2   ILE A C   1 
ATOM 13   C CB  ? ILE A 1   2 ?  -3.696   9.245  -8.497 1.000 86.620 ? 2   ILE A CB  1 
ATOM 14   O O   ? ILE A 1   2 ?  -3.300  12.079  -9.301 1.000 86.620 ? 2   ILE A O   1 
ATOM 15   C CG1 ? ILE A 1   2 ?  -3.769   8.092  -7.488 1.000 86.620 ? 2   ILE A CG1 1 
ATOM 16   C CG2 ? ILE A 1   2 ?  -3.709   8.717  -9.934 1.000 86.620 ? 2   ILE A CG2 1 
ATOM 17   C CD1 ? ILE A 1   2 ?  -2.620   7.099  -7.600 1.000 86.620 ? 2   ILE A CD1 1 
ATOM 18   N N   ? VAL A 1   3 ?  -1.292  11.530  -9.939 1.000 90.300 ? 3   VAL A N   1 
ATOM 19   C CA  ? VAL A 1   3 ?  -1.103  12.520 -10.993 1.000 90.300 ? 3   VAL A CA  1 
ATOM 20   C C   ? VAL A 1   3 ?  -1.466  11.912 -12.345 1.000 90.300 ? 3   VAL A C   1 
ATOM 21   C CB  ? VAL A 1   3 ?   0.349  13.050 -11.019 1.000 90.300 ? 3   VAL A CB  1 
ATOM 22   O O   ? VAL A 1   3 ?  -1.015  10.814 -12.681 1.000 90.300 ? 3   VAL A O   1 
ATOM 23   C CG1 ? VAL A 1   3 ?   0.531  14.070 -12.142 1.000 90.300 ? 3   VAL A CG1 1 
ATOM 24   C CG2 ? VAL A 1   3 ?   0.717  13.664  -9.670 1.000 90.300 ? 3   VAL A CG2 1 
ATOM 25   N N   ? GLY A 1   4 ?  -2.307  12.772 -13.117 1.000 90.200 ? 4   GLY A N   1 
ATOM 26   C CA  ? GLY A 1   4 ?  -2.668  12.296 -14.443 1.000 90.200 ? 4   GLY A CA  1 
ATOM 27   C C   ? GLY A 1   4 ?  -3.620  11.116 -14.415 1.000 90.200 ? 4   GLY A C   1 
ATOM 28   O O   ? GLY A 1   4 ?  -3.725  10.373 -15.393 1.000 90.200 ? 4   GLY A O   1 
ATOM 29   N N   ? GLY A 1   5 ?  -4.322  10.847 -13.189 1.000 93.280 ? 5   GLY A N   1 
ATOM 30   C CA  ? GLY A 1   5 ?  -5.315   9.796 -13.029 1.000 93.280 ? 5   GLY A CA  1 
ATOM 31   C C   ? GLY A 1   5 ?  -6.739  10.292 -13.193 1.000 93.280 ? 5   GLY A C   1 
ATOM 32   O O   ? GLY A 1   5 ?  -6.982  11.276 -13.895 1.000 93.280 ? 5   GLY A O   1 
ATOM 33   N N   ? TYR A 1   6 ?  -7.637   9.557 -12.695 1.000 95.140 ? 6   TYR A N   1 
ATOM 34   C CA  ? TYR A 1   6 ?  -9.061   9.864 -12.768 1.000 95.140 ? 6   TYR A CA  1 
ATOM 35   C C   ? TYR A 1   6 ?  -9.758   9.536 -11.453 1.000 95.140 ? 6   TYR A C   1 
ATOM 36   C CB  ? TYR A 1   6 ?  -9.719   9.091 -13.915 1.000 95.140 ? 6   TYR A CB  1 
ATOM 37   O O   ? TYR A 1   6 ?  -9.200   8.836 -10.605 1.000 95.140 ? 6   TYR A O   1 
ATOM 38   C CG  ? TYR A 1   6 ?  -9.604   7.592 -13.781 1.000 95.140 ? 6   TYR A CG  1 
ATOM 39   C CD1 ? TYR A 1   6 ?  -8.488   6.913 -14.266 1.000 95.140 ? 6   TYR A CD1 1 
ATOM 40   C CD2 ? TYR A 1   6 ? -10.611   6.851 -13.171 1.000 95.140 ? 6   TYR A CD2 1 
ATOM 41   C CE1 ? TYR A 1   6 ?  -8.379   5.532 -14.147 1.000 95.140 ? 6   TYR A CE1 1 
ATOM 42   C CE2 ? TYR A 1   6 ? -10.512   5.470 -13.046 1.000 95.140 ? 6   TYR A CE2 1 
ATOM 43   O OH  ? TYR A 1   6 ?  -9.291   3.452 -13.415 1.000 95.140 ? 6   TYR A OH  1 
ATOM 44   C CZ  ? TYR A 1   6 ?  -9.394   4.820 -13.536 1.000 95.140 ? 6   TYR A CZ  1 
ATOM 45   N N   ? THR A 1   7 ? -10.937  10.225 -11.251 1.000 96.150 ? 7   THR A N   1 
ATOM 46   C CA  ? THR A 1   7 ? -11.754   9.825 -10.111 1.000 96.150 ? 7   THR A CA  1 
ATOM 47   C C   ? THR A 1   7 ? -12.245   8.389 -10.274 1.000 96.150 ? 7   THR A C   1 
ATOM 48   C CB  ? THR A 1   7 ? -12.959  10.765  -9.930 1.000 96.150 ? 7   THR A CB  1 
ATOM 49   O O   ? THR A 1   7 ? -12.827   8.040 -11.304 1.000 96.150 ? 7   THR A O   1 
ATOM 50   C CG2 ? THR A 1   7 ? -13.814  10.341  -8.740 1.000 96.150 ? 7   THR A CG2 1 
ATOM 51   O OG1 ? THR A 1   7 ? -12.488  12.101  -9.713 1.000 96.150 ? 7   THR A OG1 1 
ATOM 52   N N   ? CYS A 1   8 ? -11.985   7.568  -9.266 1.000 95.650 ? 8   CYS A N   1 
ATOM 53   C CA  ? CYS A 1   8 ? -12.438   6.181  -9.286 1.000 95.650 ? 8   CYS A CA  1 
ATOM 54   C C   ? CYS A 1   8 ? -13.960   6.104  -9.298 1.000 95.650 ? 8   CYS A C   1 
ATOM 55   C CB  ? CYS A 1   8 ? -11.889   5.420  -8.080 1.000 95.650 ? 8   CYS A CB  1 
ATOM 56   O O   ? CYS A 1   8 ? -14.632   6.927  -8.673 1.000 95.650 ? 8   CYS A O   1 
ATOM 57   S SG  ? CYS A 1   8 ? -10.087   5.301  -8.053 1.000 95.650 ? 8   CYS A SG  1 
ATOM 58   N N   ? PRO A 1   9 ? -14.433   5.122 -10.052 1.000 94.640 ? 9   PRO A N   1 
ATOM 59   C CA  ? PRO A 1   9 ? -15.866   4.897  -9.846 1.000 94.640 ? 9   PRO A CA  1 
ATOM 60   C C   ? PRO A 1   9 ? -16.206   4.551  -8.398 1.000 94.640 ? 9   PRO A C   1 
ATOM 61   C CB  ? PRO A 1   9 ? -16.176   3.721 -10.775 1.000 94.640 ? 9   PRO A CB  1 
ATOM 62   O O   ? PRO A 1   9 ? -15.419   3.891  -7.715 1.000 94.640 ? 9   PRO A O   1 
ATOM 63   C CG  ? PRO A 1   9 ? -15.093   3.752 -11.805 1.000 94.640 ? 9   PRO A CG  1 
ATOM 64   C CD  ? PRO A 1   9 ? -13.828   4.233 -11.153 1.000 94.640 ? 9   PRO A CD  1 
ATOM 65   N N   ? GLU A 1  10 ? -17.364   5.067  -7.969 1.000 92.890 ? 10  GLU A N   1 
ATOM 66   C CA  ? GLU A 1  10 ? -17.793   4.773  -6.605 1.000 92.890 ? 10  GLU A CA  1 
ATOM 67   C C   ? GLU A 1  10 ? -17.813   3.270  -6.344 1.000 92.890 ? 10  GLU A C   1 
ATOM 68   C CB  ? GLU A 1  10 ? -19.175   5.373  -6.335 1.000 92.890 ? 10  GLU A CB  1 
ATOM 69   O O   ? GLU A 1  10 ? -18.271   2.495  -7.187 1.000 92.890 ? 10  GLU A O   1 
ATOM 70   C CG  ? GLU A 1  10 ? -19.565   5.381  -4.864 1.000 92.890 ? 10  GLU A CG  1 
ATOM 71   C CD  ? GLU A 1  10 ? -20.867   6.118  -4.593 1.000 92.890 ? 10  GLU A CD  1 
ATOM 72   O OE1 ? GLU A 1  10 ? -21.264   6.234  -3.411 1.000 92.890 ? 10  GLU A OE1 1 
ATOM 73   O OE2 ? GLU A 1  10 ? -21.496   6.582  -5.570 1.000 92.890 ? 10  GLU A OE2 1 
ATOM 74   N N   ? ASN A 1  11 ? -17.162   2.834  -5.260 1.000 90.650 ? 11  ASN A N   1 
ATOM 75   C CA  ? ASN A 1  11 ? -17.171   1.462  -4.764 1.000 90.650 ? 11  ASN A CA  1 
ATOM 76   C C   ? ASN A 1  11 ? -16.350   0.537  -5.657 1.000 90.650 ? 11  ASN A C   1 
ATOM 77   C CB  ? ASN A 1  11 ? -18.607   0.946  -4.641 1.000 90.650 ? 11  ASN A CB  1 
ATOM 78   O O   ? ASN A 1  11 ? -16.562  -0.677  -5.662 1.000 90.650 ? 11  ASN A O   1 
ATOM 79   C CG  ? ASN A 1  11 ? -19.389   1.649  -3.549 1.000 90.650 ? 11  ASN A CG  1 
ATOM 80   N ND2 ? ASN A 1  11 ? -20.688   1.816  -3.765 1.000 90.650 ? 11  ASN A ND2 1 
ATOM 81   O OD1 ? ASN A 1  11 ? -18.830   2.039  -2.521 1.000 90.650 ? 11  ASN A OD1 1 
ATOM 82   N N   ? ALA A 1  12 ? -15.504   1.060  -6.509 1.000 92.840 ? 12  ALA A N   1 
ATOM 83   C CA  ? ALA A 1  12 ? -14.655   0.301  -7.424 1.000 92.840 ? 12  ALA A CA  1 
ATOM 84   C C   ? ALA A 1  12 ? -13.453  -0.290  -6.693 1.000 92.840 ? 12  ALA A C   1 
ATOM 85   C CB  ? ALA A 1  12 ? -14.190   1.187  -8.577 1.000 92.840 ? 12  ALA A CB  1 
ATOM 86   O O   ? ALA A 1  12 ? -12.918  -1.324  -7.100 1.000 92.840 ? 12  ALA A O   1 
ATOM 87   N N   ? VAL A 1  13 ? -12.996   0.290  -5.638 1.000 96.270 ? 13  VAL A N   1 
ATOM 88   C CA  ? VAL A 1  13 ? -11.844  -0.155  -4.861 1.000 96.270 ? 13  VAL A CA  1 
ATOM 89   C C   ? VAL A 1  13 ? -12.244  -0.328  -3.397 1.000 96.270 ? 13  VAL A C   1 
ATOM 90   C CB  ? VAL A 1  13 ? -10.664   0.835  -4.977 1.000 96.270 ? 13  VAL A CB  1 
ATOM 91   O O   ? VAL A 1  13 ? -11.866   0.479  -2.544 1.000 96.270 ? 13  VAL A O   1 
ATOM 92   C CG1 ? VAL A 1  13 ?  -9.379   0.209  -4.440 1.000 96.270 ? 13  VAL A CG1 1 
ATOM 93   C CG2 ? VAL A 1  13 ? -10.480   1.277  -6.428 1.000 96.270 ? 13  VAL A CG2 1 
ATOM 94   N N   ? ARG A 1  14 ? -12.873  -1.411  -3.035 1.000 96.970 ? 14  ARG A N   1 
ATOM 95   C CA  ? ARG A 1  14 ? -13.536  -1.653  -1.758 1.000 96.970 ? 14  ARG A CA  1 
ATOM 96   C C   ? ARG A 1  14 ? -12.537  -2.110  -0.700 1.000 96.970 ? 14  ARG A C   1 
ATOM 97   C CB  ? ARG A 1  14 ? -14.645  -2.696  -1.916 1.000 96.970 ? 14  ARG A CB  1 
ATOM 98   O O   ? ARG A 1  14 ? -12.855  -2.139   0.491 1.000 96.970 ? 14  ARG A O   1 
ATOM 99   C CG  ? ARG A 1  14 ? -15.723  -2.302  -2.914 1.000 96.970 ? 14  ARG A CG  1 
ATOM 100  C CD  ? ARG A 1  14 ? -16.696  -3.443  -3.173 1.000 96.970 ? 14  ARG A CD  1 
ATOM 101  N NE  ? ARG A 1  14 ? -17.590  -3.146  -4.289 1.000 96.970 ? 14  ARG A NE  1 
ATOM 102  N NH1 ? ARG A 1  14 ? -18.511  -5.263  -4.383 1.000 96.970 ? 14  ARG A NH1 1 
ATOM 103  N NH2 ? ARG A 1  14 ? -19.200  -3.641  -5.849 1.000 96.970 ? 14  ARG A NH2 1 
ATOM 104  C CZ  ? ARG A 1  14 ? -18.432  -4.017  -4.838 1.000 96.970 ? 14  ARG A CZ  1 
ATOM 105  N N   ? TYR A 1  15 ? -11.285  -2.378  -1.185 1.000 98.210 ? 15  TYR A N   1 
ATOM 106  C CA  ? TYR A 1  15 ? -10.211  -2.818  -0.302 1.000 98.210 ? 15  TYR A CA  1 
ATOM 107  C C   ? TYR A 1  15 ?  -9.362  -1.638   0.155 1.000 98.210 ? 15  TYR A C   1 
ATOM 108  C CB  ? TYR A 1  15 ?  -9.329  -3.855  -1.004 1.000 98.210 ? 15  TYR A CB  1 
ATOM 109  O O   ? TYR A 1  15 ?  -8.487  -1.789   1.011 1.000 98.210 ? 15  TYR A O   1 
ATOM 110  C CG  ? TYR A 1  15 ?  -8.919  -3.457  -2.401 1.000 98.210 ? 15  TYR A CG  1 
ATOM 111  C CD1 ? TYR A 1  15 ?  -9.557  -3.998  -3.516 1.000 98.210 ? 15  TYR A CD1 1 
ATOM 112  C CD2 ? TYR A 1  15 ?  -7.894  -2.541  -2.610 1.000 98.210 ? 15  TYR A CD2 1 
ATOM 113  C CE1 ? TYR A 1  15 ?  -9.181  -3.636  -4.805 1.000 98.210 ? 15  TYR A CE1 1 
ATOM 114  C CE2 ? TYR A 1  15 ?  -7.510  -2.172  -3.895 1.000 98.210 ? 15  TYR A CE2 1 
ATOM 115  O OH  ? TYR A 1  15 ?  -7.783  -2.361  -6.258 1.000 98.210 ? 15  TYR A OH  1 
ATOM 116  C CZ  ? TYR A 1  15 ?  -8.159  -2.723  -4.984 1.000 98.210 ? 15  TYR A CZ  1 
ATOM 117  N N   ? GLN A 1  16 ?  -9.480  -0.490  -0.513 1.000 97.740 ? 16  GLN A N   1 
ATOM 118  C CA  ? GLN A 1  16 ?  -8.683   0.694  -0.212 1.000 97.740 ? 16  GLN A CA  1 
ATOM 119  C C   ? GLN A 1  16 ?  -8.996   1.228   1.183 1.000 97.740 ? 16  GLN A C   1 
ATOM 120  C CB  ? GLN A 1  16 ?  -8.924   1.784  -1.257 1.000 97.740 ? 16  GLN A CB  1 
ATOM 121  O O   ? GLN A 1  16 ? -10.160   1.454   1.520 1.000 97.740 ? 16  GLN A O   1 
ATOM 122  C CG  ? GLN A 1  16 ?  -8.142   3.066  -1.001 1.000 97.740 ? 16  GLN A CG  1 
ATOM 123  C CD  ? GLN A 1  16 ?  -6.642   2.870  -1.112 1.000 97.740 ? 16  GLN A CD  1 
ATOM 124  N NE2 ? GLN A 1  16 ?  -5.935   3.919  -1.518 1.000 97.740 ? 16  GLN A NE2 1 
ATOM 125  O OE1 ? GLN A 1  16 ?  -6.122   1.784  -0.835 1.000 97.740 ? 16  GLN A OE1 1 
ATOM 126  N N   ? VAL A 1  17 ?  -7.934   1.465   1.965 1.000 97.650 ? 17  VAL A N   1 
ATOM 127  C CA  ? VAL A 1  17 ?  -8.071   1.911   3.347 1.000 97.650 ? 17  VAL A CA  1 
ATOM 128  C C   ? VAL A 1  17 ?  -7.396   3.270   3.521 1.000 97.650 ? 17  VAL A C   1 
ATOM 129  C CB  ? VAL A 1  17 ?  -7.470   0.887   4.337 1.000 97.650 ? 17  VAL A CB  1 
ATOM 130  O O   ? VAL A 1  17 ?  -6.340   3.525   2.937 1.000 97.650 ? 17  VAL A O   1 
ATOM 131  C CG1 ? VAL A 1  17 ?  -7.501   1.433   5.763 1.000 97.650 ? 17  VAL A CG1 1 
ATOM 132  C CG2 ? VAL A 1  17 ?  -8.223  -0.439   4.253 1.000 97.650 ? 17  VAL A CG2 1 
ATOM 133  N N   ? SER A 1  18 ?  -8.067   4.091   4.326 1.000 97.300 ? 18  SER A N   1 
ATOM 134  C CA  ? SER A 1  18 ?  -7.459   5.350   4.746 1.000 97.300 ? 18  SER A CA  1 
ATOM 135  C C   ? SER A 1  18 ?  -6.857   5.234   6.142 1.000 97.300 ? 18  SER A C   1 
ATOM 136  C CB  ? SER A 1  18 ?  -8.490   6.479   4.718 1.000 97.300 ? 18  SER A CB  1 
ATOM 137  O O   ? SER A 1  18 ?  -7.564   4.930   7.105 1.000 97.300 ? 18  SER A O   1 
ATOM 138  O OG  ? SER A 1  18 ?  -7.937   7.677   5.235 1.000 97.300 ? 18  SER A OG  1 
ATOM 139  N N   ? LEU A 1  19 ?  -5.543   5.367   6.179 1.000 97.470 ? 19  LEU A N   1 
ATOM 140  C CA  ? LEU A 1  19 ?  -4.911   5.535   7.483 1.000 97.470 ? 19  LEU A CA  1 
ATOM 141  C C   ? LEU A 1  19 ?  -5.045   6.973   7.972 1.000 97.470 ? 19  LEU A C   1 
ATOM 142  C CB  ? LEU A 1  19 ?  -3.433   5.142   7.417 1.000 97.470 ? 19  LEU A CB  1 
ATOM 143  O O   ? LEU A 1  19 ?  -4.653   7.910   7.272 1.000 97.470 ? 19  LEU A O   1 
ATOM 144  C CG  ? LEU A 1  19 ?  -3.116   3.657   7.604 1.000 97.470 ? 19  LEU A CG  1 
ATOM 145  C CD1 ? LEU A 1  19 ?  -3.835   2.824   6.548 1.000 97.470 ? 19  LEU A CD1 1 
ATOM 146  C CD2 ? LEU A 1  19 ?  -1.611   3.420   7.547 1.000 97.470 ? 19  LEU A CD2 1 
ATOM 147  N N   ? ASN A 1  20 ?  -5.547   7.040   9.229 1.000 95.950 ? 20  ASN A N   1 
ATOM 148  C CA  ? ASN A 1  20 ?  -5.948   8.351   9.728 1.000 95.950 ? 20  ASN A CA  1 
ATOM 149  C C   ? ASN A 1  20 ?  -5.406   8.606  11.132 1.000 95.950 ? 20  ASN A C   1 
ATOM 150  C CB  ? ASN A 1  20 ?  -7.472   8.488   9.714 1.000 95.950 ? 20  ASN A CB  1 
ATOM 151  O O   ? ASN A 1  20 ?  -5.424   7.713  11.981 1.000 95.950 ? 20  ASN A O   1 
ATOM 152  C CG  ? ASN A 1  20 ?  -7.929   9.933   9.753 1.000 95.950 ? 20  ASN A CG  1 
ATOM 153  N ND2 ? ASN A 1  20 ?  -8.376  10.444   8.612 1.000 95.950 ? 20  ASN A ND2 1 
ATOM 154  O OD1 ? ASN A 1  20 ?  -7.879  10.585  10.799 1.000 95.950 ? 20  ASN A OD1 1 
ATOM 155  N N   ? SER A 1  21 ?  -4.844   9.832  11.407 1.000 94.940 ? 21  SER A N   1 
ATOM 156  C CA  ? SER A 1  21 ?  -4.463  10.328  12.726 1.000 94.940 ? 21  SER A CA  1 
ATOM 157  C C   ? SER A 1  21 ?  -5.013  11.729  12.969 1.000 94.940 ? 21  SER A C   1 
ATOM 158  C CB  ? SER A 1  21 ?  -2.942  10.334  12.878 1.000 94.940 ? 21  SER A CB  1 
ATOM 159  O O   ? SER A 1  21 ?  -4.290  12.613  13.434 1.000 94.940 ? 21  SER A O   1 
ATOM 160  O OG  ? SER A 1  21 ?  -2.571  10.653  14.208 1.000 94.940 ? 21  SER A OG  1 
ATOM 161  N N   ? GLY A 1  22 ?  -6.210  11.973  12.627 1.000 92.340 ? 22  GLY A N   1 
ATOM 162  C CA  ? GLY A 1  22 ?  -6.837  13.285  12.602 1.000 92.340 ? 22  GLY A CA  1 
ATOM 163  C C   ? GLY A 1  22 ?  -7.022  13.831  11.199 1.000 92.340 ? 22  GLY A C   1 
ATOM 164  O O   ? GLY A 1  22 ?  -7.820  14.746  10.984 1.000 92.340 ? 22  GLY A O   1 
ATOM 165  N N   ? TYR A 1  23 ?  -6.285  13.274  10.335 1.000 92.640 ? 23  TYR A N   1 
ATOM 166  C CA  ? TYR A 1  23 ?  -6.353  13.495   8.895 1.000 92.640 ? 23  TYR A CA  1 
ATOM 167  C C   ? TYR A 1  23 ?  -5.816  12.290   8.132 1.000 92.640 ? 23  TYR A C   1 
ATOM 168  C CB  ? TYR A 1  23 ?  -5.568  14.751   8.505 1.000 92.640 ? 23  TYR A CB  1 
ATOM 169  O O   ? TYR A 1  23 ?  -5.078  11.474   8.689 1.000 92.640 ? 23  TYR A O   1 
ATOM 170  C CG  ? TYR A 1  23 ?  -4.083  14.640   8.754 1.000 92.640 ? 23  TYR A CG  1 
ATOM 171  C CD1 ? TYR A 1  23 ?  -3.536  14.981   9.989 1.000 92.640 ? 23  TYR A CD1 1 
ATOM 172  C CD2 ? TYR A 1  23 ?  -3.224  14.195   7.755 1.000 92.640 ? 23  TYR A CD2 1 
ATOM 173  C CE1 ? TYR A 1  23 ?  -2.169  14.882  10.222 1.000 92.640 ? 23  TYR A CE1 1 
ATOM 174  C CE2 ? TYR A 1  23 ?  -1.855  14.092   7.977 1.000 92.640 ? 23  TYR A CE2 1 
ATOM 175  O OH  ? TYR A 1  23 ?   0.017  14.337   9.437 1.000 92.640 ? 23  TYR A OH  1 
ATOM 176  C CZ  ? TYR A 1  23 ?  -1.337  14.437   9.212 1.000 92.640 ? 23  TYR A CZ  1 
ATOM 177  N N   ? HIS A 1  24 ?  -6.234  12.195   6.937 1.000 93.690 ? 24  HIS A N   1 
ATOM 178  C CA  ? HIS A 1  24 ?  -5.667  11.166   6.073 1.000 93.690 ? 24  HIS A CA  1 
ATOM 179  C C   ? HIS A 1  24 ?  -4.184  11.414   5.822 1.000 93.690 ? 24  HIS A C   1 
ATOM 180  C CB  ? HIS A 1  24 ?  -6.422  11.106   4.744 1.000 93.690 ? 24  HIS A CB  1 
ATOM 181  O O   ? HIS A 1  24 ?  -3.794  12.508   5.406 1.000 93.690 ? 24  HIS A O   1 
ATOM 182  C CG  ? HIS A 1  24 ?  -5.765  10.238   3.720 1.000 93.690 ? 24  HIS A CG  1 
ATOM 183  C CD2 ? HIS A 1  24 ?  -4.907  10.539   2.717 1.000 93.690 ? 24  HIS A CD2 1 
ATOM 184  N ND1 ? HIS A 1  24 ?  -5.972   8.877   3.655 1.000 93.690 ? 24  HIS A ND1 1 
ATOM 185  C CE1 ? HIS A 1  24 ?  -5.266   8.377   2.654 1.000 93.690 ? 24  HIS A CE1 1 
ATOM 186  N NE2 ? HIS A 1  24 ?  -4.611   9.365   2.069 1.000 93.690 ? 24  HIS A NE2 1 
ATOM 187  N N   ? PHE A 1  25 ?  -3.385  10.346   6.045 1.000 94.530 ? 25  PHE A N   1 
ATOM 188  C CA  ? PHE A 1  25 ?  -1.967  10.587   5.802 1.000 94.530 ? 25  PHE A CA  1 
ATOM 189  C C   ? PHE A 1  25 ?  -1.361   9.462   4.972 1.000 94.530 ? 25  PHE A C   1 
ATOM 190  C CB  ? PHE A 1  25 ?  -1.210  10.730   7.126 1.000 94.530 ? 25  PHE A CB  1 
ATOM 191  O O   ? PHE A 1  25 ?  -0.308   9.637   4.355 1.000 94.530 ? 25  PHE A O   1 
ATOM 192  C CG  ? PHE A 1  25 ?  -1.155   9.461   7.933 1.000 94.530 ? 25  PHE A CG  1 
ATOM 193  C CD1 ? PHE A 1  25 ?  -2.152   9.161   8.853 1.000 94.530 ? 25  PHE A CD1 1 
ATOM 194  C CD2 ? PHE A 1  25 ?  -0.104   8.566   7.771 1.000 94.530 ? 25  PHE A CD2 1 
ATOM 195  C CE1 ? PHE A 1  25 ?  -2.103   7.988   9.602 1.000 94.530 ? 25  PHE A CE1 1 
ATOM 196  C CE2 ? PHE A 1  25 ?  -0.049   7.391   8.515 1.000 94.530 ? 25  PHE A CE2 1 
ATOM 197  C CZ  ? PHE A 1  25 ?  -1.048   7.104   9.431 1.000 94.530 ? 25  PHE A CZ  1 
ATOM 198  N N   ? CYS A 1  26 ?  -1.950   8.304   4.931 1.000 96.810 ? 26  CYS A N   1 
ATOM 199  C CA  ? CYS A 1  26 ?  -1.499   7.176   4.123 1.000 96.810 ? 26  CYS A CA  1 
ATOM 200  C C   ? CYS A 1  26 ?  -2.666   6.267   3.755 1.000 96.810 ? 26  CYS A C   1 
ATOM 201  C CB  ? CYS A 1  26 ?  -0.432   6.375   4.869 1.000 96.810 ? 26  CYS A CB  1 
ATOM 202  O O   ? CYS A 1  26 ?  -3.745   6.367   4.342 1.000 96.810 ? 26  CYS A O   1 
ATOM 203  S SG  ? CYS A 1  26 ?   1.246   7.002   4.634 1.000 96.810 ? 26  CYS A SG  1 
ATOM 204  N N   ? GLY A 1  27 ?  -2.381   5.443   2.797 1.000 97.270 ? 27  GLY A N   1 
ATOM 205  C CA  ? GLY A 1  27 ?  -3.346   4.418   2.432 1.000 97.270 ? 27  GLY A CA  1 
ATOM 206  C C   ? GLY A 1  27 ?  -2.950   3.031   2.900 1.000 97.270 ? 27  GLY A C   1 
ATOM 207  O O   ? GLY A 1  27 ?  -1.946   2.869   3.598 1.000 97.270 ? 27  GLY A O   1 
ATOM 208  N N   ? GLY A 1  28 ?  -3.744   2.028   2.614 1.000 98.130 ? 28  GLY A N   1 
ATOM 209  C CA  ? GLY A 1  28 ?  -3.551   0.607   2.853 1.000 98.130 ? 28  GLY A CA  1 
ATOM 210  C C   ? GLY A 1  28 ?  -4.522  -0.266   2.080 1.000 98.130 ? 28  GLY A C   1 
ATOM 211  O O   ? GLY A 1  28 ?  -5.328   0.239   1.295 1.000 98.130 ? 28  GLY A O   1 
ATOM 212  N N   ? SER A 1  29 ?  -4.313  -1.587   2.309 1.000 98.580 ? 29  SER A N   1 
ATOM 213  C CA  ? SER A 1  29 ?  -5.186  -2.569   1.675 1.000 98.580 ? 29  SER A CA  1 
ATOM 214  C C   ? SER A 1  29 ?  -5.700  -3.588   2.686 1.000 98.580 ? 29  SER A C   1 
ATOM 215  C CB  ? SER A 1  29 ?  -4.450  -3.288   0.543 1.000 98.580 ? 29  SER A CB  1 
ATOM 216  O O   ? SER A 1  29 ?  -4.919  -4.165   3.446 1.000 98.580 ? 29  SER A O   1 
ATOM 217  O OG  ? SER A 1  29 ?  -3.879  -2.355  -0.358 1.000 98.580 ? 29  SER A OG  1 
ATOM 218  N N   ? LEU A 1  30 ?  -7.031  -3.696   2.668 1.000 98.700 ? 30  LEU A N   1 
ATOM 219  C CA  ? LEU A 1  30 ?  -7.638  -4.722   3.508 1.000 98.700 ? 30  LEU A CA  1 
ATOM 220  C C   ? LEU A 1  30 ?  -7.438  -6.108   2.904 1.000 98.700 ? 30  LEU A C   1 
ATOM 221  C CB  ? LEU A 1  30 ?  -9.132  -4.446   3.696 1.000 98.700 ? 30  LEU A CB  1 
ATOM 222  O O   ? LEU A 1  30 ?  -7.956  -6.401   1.824 1.000 98.700 ? 30  LEU A O   1 
ATOM 223  C CG  ? LEU A 1  30 ?  -9.865  -5.338   4.700 1.000 98.700 ? 30  LEU A CG  1 
ATOM 224  C CD1 ? LEU A 1  30 ?  -9.316  -5.117   6.105 1.000 98.700 ? 30  LEU A CD1 1 
ATOM 225  C CD2 ? LEU A 1  30 ? -11.366  -5.069   4.658 1.000 98.700 ? 30  LEU A CD2 1 
ATOM 226  N N   ? ILE A 1  31 ?  -6.708  -7.038   3.591 1.000 98.550 ? 31  ILE A N   1 
ATOM 227  C CA  ? ILE A 1  31 ?  -6.353  -8.332   3.018 1.000 98.550 ? 31  ILE A CA  1 
ATOM 228  C C   ? ILE A 1  31 ?  -7.103  -9.443   3.749 1.000 98.550 ? 31  ILE A C   1 
ATOM 229  C CB  ? ILE A 1  31 ?  -4.829  -8.580   3.084 1.000 98.550 ? 31  ILE A CB  1 
ATOM 230  O O   ? ILE A 1  31 ?  -7.122 -10.590   3.295 1.000 98.550 ? 31  ILE A O   1 
ATOM 231  C CG1 ? ILE A 1  31 ?  -4.340  -8.519   4.536 1.000 98.550 ? 31  ILE A CG1 1 
ATOM 232  C CG2 ? ILE A 1  31 ?  -4.079  -7.571   2.210 1.000 98.550 ? 31  ILE A CG2 1 
ATOM 233  C CD1 ? ILE A 1  31 ?  -2.922  -9.036   4.734 1.000 98.550 ? 31  ILE A CD1 1 
ATOM 234  N N   ? SER A 1  32 ?  -7.784  -9.139   4.895 1.000 98.330 ? 32  SER A N   1 
ATOM 235  C CA  ? SER A 1  32 ?  -8.744  -9.923   5.666 1.000 98.330 ? 32  SER A CA  1 
ATOM 236  C C   ? SER A 1  32 ?  -9.644  -9.024   6.507 1.000 98.330 ? 32  SER A C   1 
ATOM 237  C CB  ? SER A 1  32 ?  -8.019 -10.922   6.569 1.000 98.330 ? 32  SER A CB  1 
ATOM 238  O O   ? SER A 1  32 ?  -9.474  -7.803   6.519 1.000 98.330 ? 32  SER A O   1 
ATOM 239  O OG  ? SER A 1  32 ?  -7.519 -10.280   7.729 1.000 98.330 ? 32  SER A OG  1 
ATOM 240  N N   ? ASP A 1  33 ? -10.628  -9.653   7.193 1.000 98.180 ? 33  ASP A N   1 
ATOM 241  C CA  ? ASP A 1  33 ? -11.515  -8.816   7.995 1.000 98.180 ? 33  ASP A CA  1 
ATOM 242  C C   ? ASP A 1  33 ? -10.787  -8.253   9.213 1.000 98.180 ? 33  ASP A C   1 
ATOM 243  C CB  ? ASP A 1  33 ? -12.747  -9.608   8.438 1.000 98.180 ? 33  ASP A CB  1 
ATOM 244  O O   ? ASP A 1  33 ? -11.304  -7.368   9.898 1.000 98.180 ? 33  ASP A O   1 
ATOM 245  C CG  ? ASP A 1  33 ? -12.396 -10.870   9.205 1.000 98.180 ? 33  ASP A CG  1 
ATOM 246  O OD1 ? ASP A 1  33 ? -11.193 -11.149   9.403 1.000 98.180 ? 33  ASP A OD1 1 
ATOM 247  O OD2 ? ASP A 1  33 ? -13.329 -11.594   9.614 1.000 98.180 ? 33  ASP A OD2 1 
ATOM 248  N N   ? LEU A 1  34 ?  -9.474  -8.656   9.388 1.000 98.480 ? 34  LEU A N   1 
ATOM 249  C CA  ? LEU A 1  34 ?  -8.740  -8.220  10.571 1.000 98.480 ? 34  LEU A CA  1 
ATOM 250  C C   ? LEU A 1  34 ?  -7.431  -7.543  10.179 1.000 98.480 ? 34  LEU A C   1 
ATOM 251  C CB  ? LEU A 1  34 ?  -8.457  -9.407  11.495 1.000 98.480 ? 34  LEU A CB  1 
ATOM 252  O O   ? LEU A 1  34 ?  -6.780  -6.909  11.014 1.000 98.480 ? 34  LEU A O   1 
ATOM 253  C CG  ? LEU A 1  34 ?  -9.579  -9.799  12.458 1.000 98.480 ? 34  LEU A CG  1 
ATOM 254  C CD1 ? LEU A 1  34 ?  -9.316 -11.182  13.044 1.000 98.480 ? 34  LEU A CD1 1 
ATOM 255  C CD2 ? LEU A 1  34 ?  -9.720  -8.761  13.566 1.000 98.480 ? 34  LEU A CD2 1 
ATOM 256  N N   ? TRP A 1  35 ?  -7.027  -7.644   8.959 1.000 98.710 ? 35  TRP A N   1 
ATOM 257  C CA  ? TRP A 1  35 ?  -5.662  -7.215   8.670 1.000 98.710 ? 35  TRP A CA  1 
ATOM 258  C C   ? TRP A 1  35 ?  -5.630  -6.270   7.474 1.000 98.710 ? 35  TRP A C   1 
ATOM 259  C CB  ? TRP A 1  35 ?  -4.762  -8.425   8.404 1.000 98.710 ? 35  TRP A CB  1 
ATOM 260  O O   ? TRP A 1  35 ?  -6.345  -6.478   6.491 1.000 98.710 ? 35  TRP A O   1 
ATOM 261  C CG  ? TRP A 1  35 ?  -4.461  -9.240   9.626 1.000 98.710 ? 35  TRP A CG  1 
ATOM 262  C CD1 ? TRP A 1  35 ?  -5.119 -10.360  10.053 1.000 98.710 ? 35  TRP A CD1 1 
ATOM 263  C CD2 ? TRP A 1  35 ?  -3.425  -8.995  10.582 1.000 98.710 ? 35  TRP A CD2 1 
ATOM 264  C CE2 ? TRP A 1  35 ?  -3.513 -10.007  11.563 1.000 98.710 ? 35  TRP A CE2 1 
ATOM 265  C CE3 ? TRP A 1  35 ?  -2.429  -8.017  10.703 1.000 98.710 ? 35  TRP A CE3 1 
ATOM 266  N NE1 ? TRP A 1  35 ?  -4.554 -10.826  11.217 1.000 98.710 ? 35  TRP A NE1 1 
ATOM 267  C CH2 ? TRP A 1  35 ?  -1.676  -9.099  12.748 1.000 98.710 ? 35  TRP A CH2 1 
ATOM 268  C CZ2 ? TRP A 1  35 ?  -2.641 -10.069  12.653 1.000 98.710 ? 35  TRP A CZ2 1 
ATOM 269  C CZ3 ? TRP A 1  35 ?  -1.562  -8.080  11.789 1.000 98.710 ? 35  TRP A CZ3 1 
ATOM 270  N N   ? VAL A 1  36 ?  -4.776  -5.241   7.608 1.000 98.780 ? 36  VAL A N   1 
ATOM 271  C CA  ? VAL A 1  36 ?  -4.455  -4.265   6.572 1.000 98.780 ? 36  VAL A CA  1 
ATOM 272  C C   ? VAL A 1  36 ?  -2.963  -4.324   6.251 1.000 98.780 ? 36  VAL A C   1 
ATOM 273  C CB  ? VAL A 1  36 ?  -4.852  -2.834   6.997 1.000 98.780 ? 36  VAL A CB  1 
ATOM 274  O O   ? VAL A 1  36 ?  -2.134  -4.474   7.151 1.000 98.780 ? 36  VAL A O   1 
ATOM 275  C CG1 ? VAL A 1  36 ?  -4.363  -1.811   5.973 1.000 98.780 ? 36  VAL A CG1 1 
ATOM 276  C CG2 ? VAL A 1  36 ?  -6.366  -2.732   7.176 1.000 98.780 ? 36  VAL A CG2 1 
ATOM 277  N N   ? VAL A 1  37 ?  -2.688  -4.272   4.957 1.000 98.710 ? 37  VAL A N   1 
ATOM 278  C CA  ? VAL A 1  37 ?  -1.304  -4.121   4.519 1.000 98.710 ? 37  VAL A CA  1 
ATOM 279  C C   ? VAL A 1  37 ?  -1.045  -2.671   4.115 1.000 98.710 ? 37  VAL A C   1 
ATOM 280  C CB  ? VAL A 1  37 ?  -0.974  -5.069   3.344 1.000 98.710 ? 37  VAL A CB  1 
ATOM 281  O O   ? VAL A 1  37 ?  -1.855  -2.063   3.410 1.000 98.710 ? 37  VAL A O   1 
ATOM 282  C CG1 ? VAL A 1  37 ?   0.396  -4.740   2.753 1.000 98.710 ? 37  VAL A CG1 1 
ATOM 283  C CG2 ? VAL A 1  37 ?  -1.026  -6.525   3.803 1.000 98.710 ? 37  VAL A CG2 1 
ATOM 284  N N   ? SER A 1  38 ?   0.101  -2.048   4.576 1.000 98.580 ? 38  SER A N   1 
ATOM 285  C CA  ? SER A 1  38 ?   0.520  -0.687   4.259 1.000 98.580 ? 38  SER A CA  1 
ATOM 286  C C   ? SER A 1  38 ?   2.040  -0.568   4.232 1.000 98.580 ? 38  SER A C   1 
ATOM 287  C CB  ? SER A 1  38 ?  -0.059   0.302   5.272 1.000 98.580 ? 38  SER A CB  1 
ATOM 288  O O   ? SER A 1  38 ?   2.748  -1.573   4.327 1.000 98.580 ? 38  SER A O   1 
ATOM 289  O OG  ? SER A 1  38 ?   0.109   1.636   4.825 1.000 98.580 ? 38  SER A OG  1 
ATOM 290  N N   ? ALA A 1  39 ?   2.494   0.600   3.979 1.000 98.410 ? 39  ALA A N   1 
ATOM 291  C CA  ? ALA A 1  39 ?   3.935   0.838   3.968 1.000 98.410 ? 39  ALA A CA  1 
ATOM 292  C C   ? ALA A 1  39 ?   4.464   1.060   5.382 1.000 98.410 ? 39  ALA A C   1 
ATOM 293  C CB  ? ALA A 1  39 ?   4.270   2.036   3.084 1.000 98.410 ? 39  ALA A CB  1 
ATOM 294  O O   ? ALA A 1  39 ?   3.818   1.722   6.197 1.000 98.410 ? 39  ALA A O   1 
ATOM 295  N N   ? ALA A 1  40 ?   5.631   0.529   5.666 1.000 98.320 ? 40  ALA A N   1 
ATOM 296  C CA  ? ALA A 1  40 ?   6.268   0.660   6.974 1.000 98.320 ? 40  ALA A CA  1 
ATOM 297  C C   ? ALA A 1  40 ?   6.561   2.122   7.298 1.000 98.320 ? 40  ALA A C   1 
ATOM 298  C CB  ? ALA A 1  40 ?   7.553  -0.162   7.025 1.000 98.320 ? 40  ALA A CB  1 
ATOM 299  O O   ? ALA A 1  40 ?   6.472   2.539   8.455 1.000 98.320 ? 40  ALA A O   1 
ATOM 300  N N   ? HIS A 1  41 ?   6.899   2.881   6.306 1.000 97.330 ? 41  HIS A N   1 
ATOM 301  C CA  ? HIS A 1  41 ?   7.262   4.277   6.521 1.000 97.330 ? 41  HIS A CA  1 
ATOM 302  C C   ? HIS A 1  41 ?   6.036   5.119   6.858 1.000 97.330 ? 41  HIS A C   1 
ATOM 303  C CB  ? HIS A 1  41 ?   7.964   4.844   5.286 1.000 97.330 ? 41  HIS A CB  1 
ATOM 304  O O   ? HIS A 1  41 ?   6.164   6.288   7.232 1.000 97.330 ? 41  HIS A O   1 
ATOM 305  C CG  ? HIS A 1  41 ?   7.031   5.184   4.168 1.000 97.330 ? 41  HIS A CG  1 
ATOM 306  C CD2 ? HIS A 1  41 ?   6.354   6.324   3.890 1.000 97.330 ? 41  HIS A CD2 1 
ATOM 307  N ND1 ? HIS A 1  41 ?   6.703   4.288   3.174 1.000 97.330 ? 41  HIS A ND1 1 
ATOM 308  C CE1 ? HIS A 1  41 ?   5.862   4.864   2.330 1.000 97.330 ? 41  HIS A CE1 1 
ATOM 309  N NE2 ? HIS A 1  41 ?   5.635   6.099   2.742 1.000 97.330 ? 41  HIS A NE2 1 
ATOM 310  N N   ? CYS A 1  42 ?   4.845   4.504   6.859 1.000 97.410 ? 42  CYS A N   1 
ATOM 311  C CA  ? CYS A 1  42 ?   3.590   5.184   7.159 1.000 97.410 ? 42  CYS A CA  1 
ATOM 312  C C   ? CYS A 1  42 ?   3.254   5.079   8.642 1.000 97.410 ? 42  CYS A C   1 
ATOM 313  C CB  ? CYS A 1  42 ?   2.451   4.598   6.326 1.000 97.410 ? 42  CYS A CB  1 
ATOM 314  O O   ? CYS A 1  42 ?   2.247   5.625   9.095 1.000 97.410 ? 42  CYS A O   1 
ATOM 315  S SG  ? CYS A 1  42 ?   2.448   5.150   4.606 1.000 97.410 ? 42  CYS A SG  1 
ATOM 316  N N   ? TYR A 1  43 ?   4.079   4.480   9.455 1.000 97.490 ? 43  TYR A N   1 
ATOM 317  C CA  ? TYR A 1  43 ?   3.780   4.229  10.860 1.000 97.490 ? 43  TYR A CA  1 
ATOM 318  C C   ? TYR A 1  43 ?   3.622   5.537  11.626 1.000 97.490 ? 43  TYR A C   1 
ATOM 319  C CB  ? TYR A 1  43 ?   4.882   3.379  11.501 1.000 97.490 ? 43  TYR A CB  1 
ATOM 320  O O   ? TYR A 1  43 ?   4.421   6.462  11.459 1.000 97.490 ? 43  TYR A O   1 
ATOM 321  C CG  ? TYR A 1  43 ?   4.716   3.191  12.989 1.000 97.490 ? 43  TYR A CG  1 
ATOM 322  C CD1 ? TYR A 1  43 ?   5.385   4.012  13.893 1.000 97.490 ? 43  TYR A CD1 1 
ATOM 323  C CD2 ? TYR A 1  43 ?   3.890   2.193  13.494 1.000 97.490 ? 43  TYR A CD2 1 
ATOM 324  C CE1 ? TYR A 1  43 ?   5.237   3.842  15.266 1.000 97.490 ? 43  TYR A CE1 1 
ATOM 325  C CE2 ? TYR A 1  43 ?   3.734   2.013  14.864 1.000 97.490 ? 43  TYR A CE2 1 
ATOM 326  O OH  ? TYR A 1  43 ?   4.259   2.668  17.099 1.000 97.490 ? 43  TYR A OH  1 
ATOM 327  C CZ  ? TYR A 1  43 ?   4.410   2.842  15.741 1.000 97.490 ? 43  TYR A CZ  1 
ATOM 328  N N   ? LYS A 1  44 ?   2.549   5.536  12.428 1.000 96.470 ? 44  LYS A N   1 
ATOM 329  C CA  ? LYS A 1  44 ?   2.284   6.562  13.432 1.000 96.470 ? 44  LYS A CA  1 
ATOM 330  C C   ? LYS A 1  44 ?   1.815   5.940  14.744 1.000 96.470 ? 44  LYS A C   1 
ATOM 331  C CB  ? LYS A 1  44 ?   1.240   7.556  12.921 1.000 96.470 ? 44  LYS A CB  1 
ATOM 332  O O   ? LYS A 1  44 ?   1.205   4.869  14.746 1.000 96.470 ? 44  LYS A O   1 
ATOM 333  C CG  ? LYS A 1  44 ?   1.708   8.392  11.739 1.000 96.470 ? 44  LYS A CG  1 
ATOM 334  C CD  ? LYS A 1  44 ?   0.734   9.524  11.434 1.000 96.470 ? 44  LYS A CD  1 
ATOM 335  C CE  ? LYS A 1  44 ?   1.269  10.444  10.346 1.000 96.470 ? 44  LYS A CE  1 
ATOM 336  N NZ  ? LYS A 1  44 ?   1.628  11.790  10.885 1.000 96.470 ? 44  LYS A NZ  1 
ATOM 337  N N   ? SER A 1  45 ?   2.155   6.596  15.934 1.000 92.320 ? 45  SER A N   1 
ATOM 338  C CA  ? SER A 1  45 ?   1.859   6.074  17.264 1.000 92.320 ? 45  SER A CA  1 
ATOM 339  C C   ? SER A 1  45 ?   0.355   6.010  17.510 1.000 92.320 ? 45  SER A C   1 
ATOM 340  C CB  ? SER A 1  45 ?   2.522   6.936  18.338 1.000 92.320 ? 45  SER A CB  1 
ATOM 341  O O   ? SER A 1  45 ?  -0.126   5.122  18.217 1.000 92.320 ? 45  SER A O   1 
ATOM 342  O OG  ? SER A 1  45 ?   2.074   8.278  18.255 1.000 92.320 ? 45  SER A OG  1 
ATOM 343  N N   ? ARG A 1  46 ?  -0.502   6.851  16.883 1.000 92.170 ? 46  ARG A N   1 
ATOM 344  C CA  ? ARG A 1  46 ?  -1.959   6.866  16.958 1.000 92.170 ? 46  ARG A CA  1 
ATOM 345  C C   ? ARG A 1  46 ?  -2.579   6.871  15.565 1.000 92.170 ? 46  ARG A C   1 
ATOM 346  C CB  ? ARG A 1  46 ?  -2.444   8.080  17.753 1.000 92.170 ? 46  ARG A CB  1 
ATOM 347  O O   ? ARG A 1  46 ?  -2.435   7.842  14.819 1.000 92.170 ? 46  ARG A O   1 
ATOM 348  C CG  ? ARG A 1  46 ?  -2.009   8.077  19.210 1.000 92.170 ? 46  ARG A CG  1 
ATOM 349  C CD  ? ARG A 1  46 ?  -2.563   9.275  19.967 1.000 92.170 ? 46  ARG A CD  1 
ATOM 350  N NE  ? ARG A 1  46 ?  -2.140   9.273  21.364 1.000 92.170 ? 46  ARG A NE  1 
ATOM 351  N NH1 ? ARG A 1  46 ?  -3.503  11.029  21.995 1.000 92.170 ? 46  ARG A NH1 1 
ATOM 352  N NH2 ? ARG A 1  46 ?  -2.143  10.016  23.537 1.000 92.170 ? 46  ARG A NH2 1 
ATOM 353  C CZ  ? ARG A 1  46 ?  -2.596  10.106  22.296 1.000 92.170 ? 46  ARG A CZ  1 
ATOM 354  N N   ? MET A 1  47 ?  -3.187   5.745  15.227 1.000 95.800 ? 47  MET A N   1 
ATOM 355  C CA  ? MET A 1  47 ?  -3.816   5.641  13.913 1.000 95.800 ? 47  MET A CA  1 
ATOM 356  C C   ? MET A 1  47 ?  -5.203   5.017  14.021 1.000 95.800 ? 47  MET A C   1 
ATOM 357  C CB  ? MET A 1  47 ?  -2.944   4.817  12.963 1.000 95.800 ? 47  MET A CB  1 
ATOM 358  O O   ? MET A 1  47 ?  -5.456   4.208  14.915 1.000 95.800 ? 47  MET A O   1 
ATOM 359  C CG  ? MET A 1  47 ?  -1.557   5.400  12.743 1.000 95.800 ? 47  MET A CG  1 
ATOM 360  S SD  ? MET A 1  47 ?  -0.521   4.354  11.647 1.000 95.800 ? 47  MET A SD  1 
ATOM 361  C CE  ? MET A 1  47 ?  -0.168   2.970  12.766 1.000 95.800 ? 47  MET A CE  1 
ATOM 362  N N   ? GLU A 1  48 ?  -6.090   5.380  13.223 1.000 97.190 ? 48  GLU A N   1 
ATOM 363  C CA  ? GLU A 1  48 ?  -7.389   4.766  12.964 1.000 97.190 ? 48  GLU A CA  1 
ATOM 364  C C   ? GLU A 1  48 ?  -7.522   4.354  11.501 1.000 97.190 ? 48  GLU A C   1 
ATOM 365  C CB  ? GLU A 1  48 ?  -8.522   5.723  13.346 1.000 97.190 ? 48  GLU A CB  1 
ATOM 366  O O   ? GLU A 1  48 ?  -7.021   5.041  10.608 1.000 97.190 ? 48  GLU A O   1 
ATOM 367  C CG  ? GLU A 1  48 ?  -9.913   5.151  13.116 1.000 97.190 ? 48  GLU A CG  1 
ATOM 368  C CD  ? GLU A 1  48 ? -11.023   6.164  13.349 1.000 97.190 ? 48  GLU A CD  1 
ATOM 369  O OE1 ? GLU A 1  48 ? -11.225   7.052  12.491 1.000 97.190 ? 48  GLU A OE1 1 
ATOM 370  O OE2 ? GLU A 1  48 ? -11.697   6.068  14.400 1.000 97.190 ? 48  GLU A OE2 1 
ATOM 371  N N   ? ILE A 1  49 ?  -8.187   3.231  11.364 1.000 97.900 ? 49  ILE A N   1 
ATOM 372  C CA  ? ILE A 1  49 ?  -8.427   2.745  10.009 1.000 97.900 ? 49  ILE A CA  1 
ATOM 373  C C   ? ILE A 1  49 ?  -9.821   3.167   9.549 1.000 97.900 ? 49  ILE A C   1 
ATOM 374  C CB  ? ILE A 1  49 ?  -8.278   1.209   9.925 1.000 97.900 ? 49  ILE A CB  1 
ATOM 375  O O   ? ILE A 1  49 ? -10.806   2.957  10.261 1.000 97.900 ? 49  ILE A O   1 
ATOM 376  C CG1 ? ILE A 1  49 ?  -6.895   0.779  10.429 1.000 97.900 ? 49  ILE A CG1 1 
ATOM 377  C CG2 ? ILE A 1  49 ?  -8.514   0.722   8.493 1.000 97.900 ? 49  ILE A CG2 1 
ATOM 378  C CD1 ? ILE A 1  49 ?  -5.736   1.420   9.679 1.000 97.900 ? 49  ILE A CD1 1 
ATOM 379  N N   ? ARG A 1  50 ?  -9.902   3.842   8.420 1.000 97.350 ? 50  ARG A N   1 
ATOM 380  C CA  ? ARG A 1  50 ? -11.190   4.186   7.826 1.000 97.350 ? 50  ARG A CA  1 
ATOM 381  C C   ? ARG A 1  50 ? -11.446   3.371   6.563 1.000 97.350 ? 50  ARG A C   1 
ATOM 382  C CB  ? ARG A 1  50 ? -11.253   5.681   7.507 1.000 97.350 ? 50  ARG A CB  1 
ATOM 383  O O   ? ARG A 1  50 ? -10.646   3.399   5.626 1.000 97.350 ? 50  ARG A O   1 
ATOM 384  C CG  ? ARG A 1  50 ? -11.043   6.578   8.716 1.000 97.350 ? 50  ARG A CG  1 
ATOM 385  C CD  ? ARG A 1  50 ? -11.294   8.042   8.382 1.000 97.350 ? 50  ARG A CD  1 
ATOM 386  N NE  ? ARG A 1  50 ? -11.090   8.903   9.544 1.000 97.350 ? 50  ARG A NE  1 
ATOM 387  N NH1 ? ARG A 1  50 ? -11.908  10.812   8.533 1.000 97.350 ? 50  ARG A NH1 1 
ATOM 388  N NH2 ? ARG A 1  50 ? -11.159  10.887  10.698 1.000 97.350 ? 50  ARG A NH2 1 
ATOM 389  C CZ  ? ARG A 1  50 ? -11.386  10.199   9.589 1.000 97.350 ? 50  ARG A CZ  1 
ATOM 390  N N   ? LEU A 1  51 ? -12.548   2.575   6.524 1.000 97.400 ? 51  LEU A N   1 
ATOM 391  C CA  ? LEU A 1  51 ? -12.957   1.744   5.397 1.000 97.400 ? 51  LEU A CA  1 
ATOM 392  C C   ? LEU A 1  51 ? -14.262   2.251   4.792 1.000 97.400 ? 51  LEU A C   1 
ATOM 393  C CB  ? LEU A 1  51 ? -13.118   0.286   5.836 1.000 97.400 ? 51  LEU A CB  1 
ATOM 394  O O   ? LEU A 1  51 ? -15.038   2.934   5.464 1.000 97.400 ? 51  LEU A O   1 
ATOM 395  C CG  ? LEU A 1  51 ? -11.866  -0.399   6.386 1.000 97.400 ? 51  LEU A CG  1 
ATOM 396  C CD1 ? LEU A 1  51 ? -12.231  -1.317   7.548 1.000 97.400 ? 51  LEU A CD1 1 
ATOM 397  C CD2 ? LEU A 1  51 ? -11.156  -1.179   5.284 1.000 97.400 ? 51  LEU A CD2 1 
ATOM 398  N N   ? GLY A 1  52 ? -14.432   1.925   3.439 1.000 96.200 ? 52  GLY A N   1 
ATOM 399  C CA  ? GLY A 1  52 ? -15.692   2.248   2.790 1.000 96.200 ? 52  GLY A CA  1 
ATOM 400  C C   ? GLY A 1  52 ? -15.791   3.702   2.368 1.000 96.200 ? 52  GLY A C   1 
ATOM 401  O O   ? GLY A 1  52 ? -16.886   4.206   2.110 1.000 96.200 ? 52  GLY A O   1 
ATOM 402  N N   ? GLU A 1  53 ? -14.558   4.388   2.340 1.000 94.180 ? 53  GLU A N   1 
ATOM 403  C CA  ? GLU A 1  53 ? -14.511   5.799   1.972 1.000 94.180 ? 53  GLU A CA  1 
ATOM 404  C C   ? GLU A 1  53 ? -14.466   5.973   0.456 1.000 94.180 ? 53  GLU A C   1 
ATOM 405  C CB  ? GLU A 1  53 ? -13.302   6.483   2.616 1.000 94.180 ? 53  GLU A CB  1 
ATOM 406  O O   ? GLU A 1  53 ? -13.684   5.309  -0.227 1.000 94.180 ? 53  GLU A O   1 
ATOM 407  C CG  ? GLU A 1  53 ? -13.321   6.461   4.137 1.000 94.180 ? 53  GLU A CG  1 
ATOM 408  C CD  ? GLU A 1  53 ? -14.236   7.514   4.741 1.000 94.180 ? 53  GLU A CD  1 
ATOM 409  O OE1 ? GLU A 1  53 ? -14.363   7.567   5.986 1.000 94.180 ? 53  GLU A OE1 1 
ATOM 410  O OE2 ? GLU A 1  53 ? -14.832   8.293   3.964 1.000 94.180 ? 53  GLU A OE2 1 
ATOM 411  N N   ? PHE A 1  54 ? -15.395   6.723  -0.129 1.000 95.190 ? 54  PHE A N   1 
ATOM 412  C CA  ? PHE A 1  54 ? -15.290   7.218  -1.496 1.000 95.190 ? 54  PHE A CA  1 
ATOM 413  C C   ? PHE A 1  54 ? -14.952   8.705  -1.509 1.000 95.190 ? 54  PHE A C   1 
ATOM 414  C CB  ? PHE A 1  54 ? -16.593   6.969  -2.262 1.000 95.190 ? 54  PHE A CB  1 
ATOM 415  O O   ? PHE A 1  54 ? -14.113   9.149  -2.294 1.000 95.190 ? 54  PHE A O   1 
ATOM 416  C CG  ? PHE A 1  54 ? -16.573   7.483  -3.677 1.000 95.190 ? 54  PHE A CG  1 
ATOM 417  C CD1 ? PHE A 1  54 ? -17.447   8.485  -4.079 1.000 95.190 ? 54  PHE A CD1 1 
ATOM 418  C CD2 ? PHE A 1  54 ? -15.680   6.962  -4.604 1.000 95.190 ? 54  PHE A CD2 1 
ATOM 419  C CE1 ? PHE A 1  54 ? -17.431   8.963  -5.388 1.000 95.190 ? 54  PHE A CE1 1 
ATOM 420  C CE2 ? PHE A 1  54 ? -15.659   7.433  -5.914 1.000 95.190 ? 54  PHE A CE2 1 
ATOM 421  C CZ  ? PHE A 1  54 ? -16.535   8.433  -6.304 1.000 95.190 ? 54  PHE A CZ  1 
ATOM 422  N N   ? ASN A 1  55 ? -15.648   9.464  -0.690 1.000 94.660 ? 55  ASN A N   1 
ATOM 423  C CA  ? ASN A 1  55 ? -15.379  10.859  -0.359 1.000 94.660 ? 55  ASN A CA  1 
ATOM 424  C C   ? ASN A 1  55 ? -14.904  11.012   1.083 1.000 94.660 ? 55  ASN A C   1 
ATOM 425  C CB  ? ASN A 1  55 ? -16.621  11.718  -0.603 1.000 94.660 ? 55  ASN A CB  1 
ATOM 426  O O   ? ASN A 1  55 ? -15.688  10.848   2.020 1.000 94.660 ? 55  ASN A O   1 
ATOM 427  C CG  ? ASN A 1  55 ? -16.342  13.201  -0.460 1.000 94.660 ? 55  ASN A CG  1 
ATOM 428  N ND2 ? ASN A 1  55 ? -17.058  14.016  -1.226 1.000 94.660 ? 55  ASN A ND2 1 
ATOM 429  O OD1 ? ASN A 1  55 ? -15.490  13.612   0.333 1.000 94.660 ? 55  ASN A OD1 1 
ATOM 430  N N   ? ILE A 1  56 ? -13.640  11.451   1.230 1.000 92.190 ? 56  ILE A N   1 
ATOM 431  C CA  ? ILE A 1  56 ? -13.023  11.401   2.552 1.000 92.190 ? 56  ILE A CA  1 
ATOM 432  C C   ? ILE A 1  56 ? -13.484  12.597   3.382 1.000 92.190 ? 56  ILE A C   1 
ATOM 433  C CB  ? ILE A 1  56 ? -11.481  11.377   2.455 1.000 92.190 ? 56  ILE A CB  1 
ATOM 434  O O   ? ILE A 1  56 ? -13.326  12.609   4.605 1.000 92.190 ? 56  ILE A O   1 
ATOM 435  C CG1 ? ILE A 1  56 ? -10.871  10.902   3.779 1.000 92.190 ? 56  ILE A CG1 1 
ATOM 436  C CG2 ? ILE A 1  56 ? -10.943  12.758   2.069 1.000 92.190 ? 56  ILE A CG2 1 
ATOM 437  C CD1 ? ILE A 1  56 ?  -9.414  10.473   3.670 1.000 92.190 ? 56  ILE A CD1 1 
ATOM 438  N N   ? GLU A 1  57 ? -14.254  13.509   2.888 1.000 90.910 ? 57  GLU A N   1 
ATOM 439  C CA  ? GLU A 1  57 ? -14.711  14.701   3.596 1.000 90.910 ? 57  GLU A CA  1 
ATOM 440  C C   ? GLU A 1  57 ? -16.167  14.560   4.030 1.000 90.910 ? 57  GLU A C   1 
ATOM 441  C CB  ? GLU A 1  57 ? -14.541  15.945   2.720 1.000 90.910 ? 57  GLU A CB  1 
ATOM 442  O O   ? GLU A 1  57 ? -16.661  15.355   4.833 1.000 90.910 ? 57  GLU A O   1 
ATOM 443  C CG  ? GLU A 1  57 ? -13.093  16.373   2.533 1.000 90.910 ? 57  GLU A CG  1 
ATOM 444  C CD  ? GLU A 1  57 ? -12.950  17.738   1.878 1.000 90.910 ? 57  GLU A CD  1 
ATOM 445  O OE1 ? GLU A 1  57 ? -11.845  18.323   1.930 1.000 90.910 ? 57  GLU A OE1 1 
ATOM 446  O OE2 ? GLU A 1  57 ? -13.952  18.226   1.309 1.000 90.910 ? 57  GLU A OE2 1 
ATOM 447  N N   ? LYS A 1  58 ? -16.849  13.495   3.459 1.000 92.990 ? 58  LYS A N   1 
ATOM 448  C CA  ? LYS A 1  58 ? -18.268  13.316   3.757 1.000 92.990 ? 58  LYS A CA  1 
ATOM 449  C C   ? LYS A 1  58 ? -18.536  11.933   4.343 1.000 92.990 ? 58  LYS A C   1 
ATOM 450  C CB  ? LYS A 1  58 ? -19.111  13.525   2.498 1.000 92.990 ? 58  LYS A CB  1 
ATOM 451  O O   ? LYS A 1  58 ? -17.938  10.944   3.913 1.000 92.990 ? 58  LYS A O   1 
ATOM 452  C CG  ? LYS A 1  58 ? -19.053  14.940   1.942 1.000 92.990 ? 58  LYS A CG  1 
ATOM 453  C CD  ? LYS A 1  58 ? -20.016  15.121   0.775 1.000 92.990 ? 58  LYS A CD  1 
ATOM 454  C CE  ? LYS A 1  58 ? -19.959  16.537   0.218 1.000 92.990 ? 58  LYS A CE  1 
ATOM 455  N NZ  ? LYS A 1  58 ? -20.889  16.716  -0.937 1.000 92.990 ? 58  LYS A NZ  1 
ATOM 456  N N   ? LEU A 1  59 ? -19.445  11.857   5.412 1.000 92.300 ? 59  LEU A N   1 
ATOM 457  C CA  ? LEU A 1  59 ? -19.972  10.580   5.880 1.000 92.300 ? 59  LEU A CA  1 
ATOM 458  C C   ? LEU A 1  59 ? -21.078  10.077   4.957 1.000 92.300 ? 59  LEU A C   1 
ATOM 459  C CB  ? LEU A 1  59 ? -20.505  10.711   7.309 1.000 92.300 ? 59  LEU A CB  1 
ATOM 460  O O   ? LEU A 1  59 ? -22.166  10.656   4.912 1.000 92.300 ? 59  LEU A O   1 
ATOM 461  C CG  ? LEU A 1  59 ? -19.467  10.988   8.397 1.000 92.300 ? 59  LEU A CG  1 
ATOM 462  C CD1 ? LEU A 1  59 ? -20.150  11.169   9.748 1.000 92.300 ? 59  LEU A CD1 1 
ATOM 463  C CD2 ? LEU A 1  59 ? -18.442   9.860   8.458 1.000 92.300 ? 59  LEU A CD2 1 
ATOM 464  N N   ? GLU A 1  60 ? -20.727   9.032   4.223 1.000 90.650 ? 60  GLU A N   1 
ATOM 465  C CA  ? GLU A 1  60 ? -21.608   8.567   3.155 1.000 90.650 ? 60  GLU A CA  1 
ATOM 466  C C   ? GLU A 1  60 ? -22.454   7.383   3.616 1.000 90.650 ? 60  GLU A C   1 
ATOM 467  C CB  ? GLU A 1  60 ? -20.794   8.182   1.917 1.000 90.650 ? 60  GLU A CB  1 
ATOM 468  O O   ? GLU A 1  60 ? -23.290   6.881   2.861 1.000 90.650 ? 60  GLU A O   1 
ATOM 469  C CG  ? GLU A 1  60 ? -20.034   9.344   1.295 1.000 90.650 ? 60  GLU A CG  1 
ATOM 470  C CD  ? GLU A 1  60 ? -19.077   8.914   0.194 1.000 90.650 ? 60  GLU A CD  1 
ATOM 471  O OE1 ? GLU A 1  60 ? -19.307   9.272  -0.984 1.000 90.650 ? 60  GLU A OE1 1 
ATOM 472  O OE2 ? GLU A 1  60 ? -18.091   8.212   0.511 1.000 90.650 ? 60  GLU A OE2 1 
ATOM 473  N N   ? GLY A 1  61 ? -22.194   6.944   4.955 1.000 92.770 ? 61  GLY A N   1 
ATOM 474  C CA  ? GLY A 1  61 ? -22.998   5.866   5.509 1.000 92.770 ? 61  GLY A CA  1 
ATOM 475  C C   ? GLY A 1  61 ? -22.393   4.493   5.284 1.000 92.770 ? 61  GLY A C   1 
ATOM 476  O O   ? GLY A 1  61 ? -22.870   3.500   5.837 1.000 92.770 ? 61  GLY A O   1 
ATOM 477  N N   ? THR A 1  62 ? -21.375   4.362   4.489 1.000 92.610 ? 62  THR A N   1 
ATOM 478  C CA  ? THR A 1  62 ? -20.718   3.100   4.170 1.000 92.610 ? 62  THR A CA  1 
ATOM 479  C C   ? THR A 1  62 ? -19.422   2.949   4.963 1.000 92.610 ? 62  THR A C   1 
ATOM 480  C CB  ? THR A 1  62 ? -20.416   2.992   2.664 1.000 92.610 ? 62  THR A CB  1 
ATOM 481  O O   ? THR A 1  62 ? -18.796   1.887   4.943 1.000 92.610 ? 62  THR A O   1 
ATOM 482  C CG2 ? THR A 1  62 ? -21.702   2.980   1.845 1.000 92.610 ? 62  THR A CG2 1 
ATOM 483  O OG1 ? THR A 1  62 ? -19.616   4.111   2.262 1.000 92.610 ? 62  THR A OG1 1 
ATOM 484  N N   ? GLU A 1  63 ? -18.977   3.969   5.698 1.000 94.740 ? 63  GLU A N   1 
ATOM 485  C CA  ? GLU A 1  63 ? -17.669   4.054   6.342 1.000 94.740 ? 63  GLU A CA  1 
ATOM 486  C C   ? GLU A 1  63 ? -17.651   3.284   7.659 1.000 94.740 ? 63  GLU A C   1 
ATOM 487  C CB  ? GLU A 1  63 ? -17.281   5.515   6.581 1.000 94.740 ? 63  GLU A CB  1 
ATOM 488  O O   ? GLU A 1  63 ? -18.645   3.268   8.388 1.000 94.740 ? 63  GLU A O   1 
ATOM 489  C CG  ? GLU A 1  63 ? -17.137   6.330   5.304 1.000 94.740 ? 63  GLU A CG  1 
ATOM 490  C CD  ? GLU A 1  63 ? -18.449   6.930   4.824 1.000 94.740 ? 63  GLU A CD  1 
ATOM 491  O OE1 ? GLU A 1  63 ? -18.436   7.720   3.852 1.000 94.740 ? 63  GLU A OE1 1 
ATOM 492  O OE2 ? GLU A 1  63 ? -19.498   6.608   5.424 1.000 94.740 ? 63  GLU A OE2 1 
ATOM 493  N N   ? GLU A 1  64 ? -16.553   2.663   7.917 1.000 96.650 ? 64  GLU A N   1 
ATOM 494  C CA  ? GLU A 1  64 ? -16.177   2.070   9.197 1.000 96.650 ? 64  GLU A CA  1 
ATOM 495  C C   ? GLU A 1  64 ? -14.916   2.723   9.758 1.000 96.650 ? 64  GLU A C   1 
ATOM 496  C CB  ? GLU A 1  64 ? -15.968   0.561   9.051 1.000 96.650 ? 64  GLU A CB  1 
ATOM 497  O O   ? GLU A 1  64 ? -13.952   2.953   9.025 1.000 96.650 ? 64  GLU A O   1 
ATOM 498  C CG  ? GLU A 1  64 ? -17.210  -0.191   8.597 1.000 96.650 ? 64  GLU A CG  1 
ATOM 499  C CD  ? GLU A 1  64 ? -17.024  -1.700   8.575 1.000 96.650 ? 64  GLU A CD  1 
ATOM 500  O OE1 ? GLU A 1  64 ? -17.121  -2.307   7.484 1.000 96.650 ? 64  GLU A OE1 1 
ATOM 501  O OE2 ? GLU A 1  64 ? -16.780  -2.279   9.656 1.000 96.650 ? 64  GLU A OE2 1 
ATOM 502  N N   ? PHE A 1  65 ? -15.044   3.067  11.008 1.000 97.220 ? 65  PHE A N   1 
ATOM 503  C CA  ? PHE A 1  65 ? -13.884   3.586  11.723 1.000 97.220 ? 65  PHE A CA  1 
ATOM 504  C C   ? PHE A 1  65 ? -13.408   2.592  12.775 1.000 97.220 ? 65  PHE A C   1 
ATOM 505  C CB  ? PHE A 1  65 ? -14.213   4.930  12.380 1.000 97.220 ? 65  PHE A CB  1 
ATOM 506  O O   ? PHE A 1  65 ? -14.140   2.278  13.716 1.000 97.220 ? 65  PHE A O   1 
ATOM 507  C CG  ? PHE A 1  65 ? -14.796   5.943  11.432 1.000 97.220 ? 65  PHE A CG  1 
ATOM 508  C CD1 ? PHE A 1  65 ? -13.988   6.900  10.832 1.000 97.220 ? 65  PHE A CD1 1 
ATOM 509  C CD2 ? PHE A 1  65 ? -16.154   5.937  11.141 1.000 97.220 ? 65  PHE A CD2 1 
ATOM 510  C CE1 ? PHE A 1  65 ? -14.525   7.839   9.955 1.000 97.220 ? 65  PHE A CE1 1 
ATOM 511  C CE2 ? PHE A 1  65 ? -16.698   6.872  10.265 1.000 97.220 ? 65  PHE A CE2 1 
ATOM 512  C CZ  ? PHE A 1  65 ? -15.882   7.823   9.674 1.000 97.220 ? 65  PHE A CZ  1 
ATOM 513  N N   ? ILE A 1  66 ? -12.277   2.071  12.526 1.000 98.110 ? 66  ILE A N   1 
ATOM 514  C CA  ? ILE A 1  66 ? -11.816   0.977  13.373 1.000 98.110 ? 66  ILE A CA  1 
ATOM 515  C C   ? ILE A 1  66 ? -10.473   1.343  14.002 1.000 98.110 ? 66  ILE A C   1 
ATOM 516  C CB  ? ILE A 1  66 ? -11.693  -0.342  12.577 1.000 98.110 ? 66  ILE A CB  1 
ATOM 517  O O   ? ILE A 1  66 ?  -9.570   1.826  13.315 1.000 98.110 ? 66  ILE A O   1 
ATOM 518  C CG1 ? ILE A 1  66 ? -13.031  -0.693  11.916 1.000 98.110 ? 66  ILE A CG1 1 
ATOM 519  C CG2 ? ILE A 1  66 ? -11.216  -1.478  13.485 1.000 98.110 ? 66  ILE A CG2 1 
ATOM 520  C CD1 ? ILE A 1  66 ? -12.969  -1.908  11.001 1.000 98.110 ? 66  ILE A CD1 1 
ATOM 521  N N   ? GLY A 1  67 ? -10.325   1.190  15.328 1.000 98.010 ? 67  GLY A N   1 
ATOM 522  C CA  ? GLY A 1  67 ?  -9.043   1.365  15.990 1.000 98.010 ? 67  GLY A CA  1 
ATOM 523  C C   ? GLY A 1  67 ?  -8.014   0.327  15.584 1.000 98.010 ? 67  GLY A C   1 
ATOM 524  O O   ? GLY A 1  67 ?  -8.369  -0.759  15.123 1.000 98.010 ? 67  GLY A O   1 
ATOM 525  N N   ? VAL A 1  68 ?  -6.698   0.776  15.813 1.000 97.970 ? 68  VAL A N   1 
ATOM 526  C CA  ? VAL A 1  68 ?  -5.574  -0.106  15.517 1.000 97.970 ? 68  VAL A CA  1 
ATOM 527  C C   ? VAL A 1  68 ?  -5.128  -0.821  16.791 1.000 97.970 ? 68  VAL A C   1 
ATOM 528  C CB  ? VAL A 1  68 ?  -4.390   0.671  14.900 1.000 97.970 ? 68  VAL A CB  1 
ATOM 529  O O   ? VAL A 1  68 ?  -4.845  -0.178  17.805 1.000 97.970 ? 68  VAL A O   1 
ATOM 530  C CG1 ? VAL A 1  68 ?  -3.163  -0.230  14.766 1.000 97.970 ? 68  VAL A CG1 1 
ATOM 531  C CG2 ? VAL A 1  68 ?  -4.782   1.250  13.542 1.000 97.970 ? 68  VAL A CG2 1 
ATOM 532  N N   ? GLU A 1  69 ?  -5.245  -2.243  16.717 1.000 97.500 ? 69  GLU A N   1 
ATOM 533  C CA  ? GLU A 1  69 ?  -4.762  -3.042  17.839 1.000 97.500 ? 69  GLU A CA  1 
ATOM 534  C C   ? GLU A 1  69 ?  -3.238  -3.104  17.857 1.000 97.500 ? 69  GLU A C   1 
ATOM 535  C CB  ? GLU A 1  69 ?  -5.346  -4.456  17.783 1.000 97.500 ? 69  GLU A CB  1 
ATOM 536  O O   ? GLU A 1  69 ?  -2.616  -2.928  18.907 1.000 97.500 ? 69  GLU A O   1 
ATOM 537  C CG  ? GLU A 1  69 ?  -4.870  -5.362  18.909 1.000 97.500 ? 69  GLU A CG  1 
ATOM 538  C CD  ? GLU A 1  69 ?  -5.585  -6.703  18.943 1.000 97.500 ? 69  GLU A CD  1 
ATOM 539  O OE1 ? GLU A 1  69 ?  -5.274  -7.536  19.825 1.000 97.500 ? 69  GLU A OE1 1 
ATOM 540  O OE2 ? GLU A 1  69 ?  -6.464  -6.924  18.079 1.000 97.500 ? 69  GLU A OE2 1 
ATOM 541  N N   ? LYS A 1  70 ?  -2.683  -3.401  16.678 1.000 96.960 ? 70  LYS A N   1 
ATOM 542  C CA  ? LYS A 1  70 ?  -1.238  -3.535  16.520 1.000 96.960 ? 70  LYS A CA  1 
ATOM 543  C C   ? LYS A 1  70 ?  -0.802  -3.154  15.107 1.000 96.960 ? 70  LYS A C   1 
ATOM 544  C CB  ? LYS A 1  70 ?  -0.792  -4.962  16.838 1.000 96.960 ? 70  LYS A CB  1 
ATOM 545  O O   ? LYS A 1  70 ?  -1.502  -3.447  14.136 1.000 96.960 ? 70  LYS A O   1 
ATOM 546  C CG  ? LYS A 1  70 ?   0.717  -5.132  16.941 1.000 96.960 ? 70  LYS A CG  1 
ATOM 547  C CD  ? LYS A 1  70 ?   1.093  -6.548  17.357 1.000 96.960 ? 70  LYS A CD  1 
ATOM 548  C CE  ? LYS A 1  70 ?   2.533  -6.624  17.846 1.000 96.960 ? 70  LYS A CE  1 
ATOM 549  N NZ  ? LYS A 1  70 ?   2.872  -7.983  18.364 1.000 96.960 ? 70  LYS A NZ  1 
ATOM 550  N N   ? ALA A 1  71 ?   0.348  -2.415  15.035 1.000 97.810 ? 71  ALA A N   1 
ATOM 551  C CA  ? ALA A 1  71 ?   1.021  -2.156  13.764 1.000 97.810 ? 71  ALA A CA  1 
ATOM 552  C C   ? ALA A 1  71 ?   2.427  -2.750  13.757 1.000 97.810 ? 71  ALA A C   1 
ATOM 553  C CB  ? ALA A 1  71 ?   1.079  -0.655  13.490 1.000 97.810 ? 71  ALA A CB  1 
ATOM 554  O O   ? ALA A 1  71 ?   3.257  -2.405  14.601 1.000 97.810 ? 71  ALA A O   1 
ATOM 555  N N   ? ILE A 1  72 ?   2.632  -3.653  12.810 1.000 98.300 ? 72  ILE A N   1 
ATOM 556  C CA  ? ILE A 1  72 ?   3.881  -4.407  12.787 1.000 98.300 ? 72  ILE A CA  1 
ATOM 557  C C   ? ILE A 1  72 ?   4.668  -4.062  11.525 1.000 98.300 ? 72  ILE A C   1 
ATOM 558  C CB  ? ILE A 1  72 ?   3.623  -5.929  12.859 1.000 98.300 ? 72  ILE A CB  1 
ATOM 559  O O   ? ILE A 1  72 ?   4.291  -4.463  10.421 1.000 98.300 ? 72  ILE A O   1 
ATOM 560  C CG1 ? ILE A 1  72 ?   2.756  -6.267  14.078 1.000 98.300 ? 72  ILE A CG1 1 
ATOM 561  C CG2 ? ILE A 1  72 ?   4.946  -6.699  12.897 1.000 98.300 ? 72  ILE A CG2 1 
ATOM 562  C CD1 ? ILE A 1  72 ?   2.210  -7.688  14.074 1.000 98.300 ? 72  ILE A CD1 1 
ATOM 563  N N   ? ARG A 1  73 ?   5.805  -3.271  11.752 1.000 98.310 ? 73  ARG A N   1 
ATOM 564  C CA  ? ARG A 1  73 ?   6.698  -3.007  10.628 1.000 98.310 ? 73  ARG A CA  1 
ATOM 565  C C   ? ARG A 1  73 ?   7.599  -4.206  10.351 1.000 98.310 ? 73  ARG A C   1 
ATOM 566  C CB  ? ARG A 1  73 ?   7.549  -1.764  10.899 1.000 98.310 ? 73  ARG A CB  1 
ATOM 567  O O   ? ARG A 1  73 ?   7.955  -4.947  11.270 1.000 98.310 ? 73  ARG A O   1 
ATOM 568  C CG  ? ARG A 1  73 ?   6.745  -0.477  10.999 1.000 98.310 ? 73  ARG A CG  1 
ATOM 569  C CD  ? ARG A 1  73 ?   7.643   0.734  11.213 1.000 98.310 ? 73  ARG A CD  1 
ATOM 570  N NE  ? ARG A 1  73 ?   8.323   0.679  12.504 1.000 98.310 ? 73  ARG A NE  1 
ATOM 571  N NH1 ? ARG A 1  73 ?   9.184   2.819  12.374 1.000 98.310 ? 73  ARG A NH1 1 
ATOM 572  N NH2 ? ARG A 1  73 ?   9.615   1.515  14.210 1.000 98.310 ? 73  ARG A NH2 1 
ATOM 573  C CZ  ? ARG A 1  73 ?   9.039   1.671  13.027 1.000 98.310 ? 73  ARG A CZ  1 
ATOM 574  N N   ? HIS A 1  74 ?   7.801  -4.412   9.022 1.000 98.450 ? 74  HIS A N   1 
ATOM 575  C CA  ? HIS A 1  74 ?   8.747  -5.477   8.710 1.000 98.450 ? 74  HIS A CA  1 
ATOM 576  C C   ? HIS A 1  74 ?  10.035  -5.323   9.512 1.000 98.450 ? 74  HIS A C   1 
ATOM 577  C CB  ? HIS A 1  74 ?   9.061  -5.493   7.213 1.000 98.450 ? 74  HIS A CB  1 
ATOM 578  O O   ? HIS A 1  74 ?  10.591  -4.225   9.596 1.000 98.450 ? 74  HIS A O   1 
ATOM 579  C CG  ? HIS A 1  74 ?   9.691  -6.766   6.745 1.000 98.450 ? 74  HIS A CG  1 
ATOM 580  C CD2 ? HIS A 1  74 ?   9.180  -7.807   6.045 1.000 98.450 ? 74  HIS A CD2 1 
ATOM 581  N ND1 ? HIS A 1  74 ?  11.009  -7.080   6.996 1.000 98.450 ? 74  HIS A ND1 1 
ATOM 582  C CE1 ? HIS A 1  74 ?  11.283  -8.261   6.467 1.000 98.450 ? 74  HIS A CE1 1 
ATOM 583  N NE2 ? HIS A 1  74 ?  10.190  -8.723   5.885 1.000 98.450 ? 74  HIS A NE2 1 
ATOM 584  N N   ? PRO A 1  75 ?  10.555  -6.369  10.143 1.000 97.620 ? 75  PRO A N   1 
ATOM 585  C CA  ? PRO A 1  75 ?  11.713  -6.302  11.038 1.000 97.620 ? 75  PRO A CA  1 
ATOM 586  C C   ? PRO A 1  75 ?  12.982  -5.838  10.326 1.000 97.620 ? 75  PRO A C   1 
ATOM 587  C CB  ? PRO A 1  75 ?  11.860  -7.743  11.532 1.000 97.620 ? 75  PRO A CB  1 
ATOM 588  O O   ? PRO A 1  75 ?  13.897  -5.315  10.967 1.000 97.620 ? 75  PRO A O   1 
ATOM 589  C CG  ? PRO A 1  75 ?  10.513  -8.358  11.325 1.000 97.620 ? 75  PRO A CG  1 
ATOM 590  C CD  ? PRO A 1  75 ?   9.845  -7.664  10.173 1.000 97.620 ? 75  PRO A CD  1 
ATOM 591  N N   ? LYS A 1  76 ?  13.022  -6.062   9.004 1.000 97.920 ? 76  LYS A N   1 
ATOM 592  C CA  ? LYS A 1  76 ?  14.225  -5.692   8.265 1.000 97.920 ? 76  LYS A CA  1 
ATOM 593  C C   ? LYS A 1  76 ?  14.024  -4.382   7.507 1.000 97.920 ? 76  LYS A C   1 
ATOM 594  C CB  ? LYS A 1  76 ?  14.622  -6.804   7.293 1.000 97.920 ? 76  LYS A CB  1 
ATOM 595  O O   ? LYS A 1  76 ?  14.753  -4.090   6.557 1.000 97.920 ? 76  LYS A O   1 
ATOM 596  C CG  ? LYS A 1  76 ?  15.062  -8.092   7.972 1.000 97.920 ? 76  LYS A CG  1 
ATOM 597  C CD  ? LYS A 1  76 ?  15.509  -9.135   6.957 1.000 97.920 ? 76  LYS A CD  1 
ATOM 598  C CE  ? LYS A 1  76 ?  15.966 -10.419   7.636 1.000 97.920 ? 76  LYS A CE  1 
ATOM 599  N NZ  ? LYS A 1  76 ?  16.392 -11.450   6.644 1.000 97.920 ? 76  LYS A NZ  1 
ATOM 600  N N   ? TYR A 1  77 ?  12.949  -3.605   7.873 1.000 98.040 ? 77  TYR A N   1 
ATOM 601  C CA  ? TYR A 1  77 ?  12.731  -2.300   7.260 1.000 98.040 ? 77  TYR A CA  1 
ATOM 602  C C   ? TYR A 1  77 ?  13.954  -1.406   7.432 1.000 98.040 ? 77  TYR A C   1 
ATOM 603  C CB  ? TYR A 1  77 ?  11.499  -1.621   7.865 1.000 98.040 ? 77  TYR A CB  1 
ATOM 604  O O   ? TYR A 1  77 ?  14.441  -1.218   8.549 1.000 98.040 ? 77  TYR A O   1 
ATOM 605  C CG  ? TYR A 1  77 ?  11.303  -0.196   7.405 1.000 98.040 ? 77  TYR A CG  1 
ATOM 606  C CD1 ? TYR A 1  77 ?  11.189   0.844   8.325 1.000 98.040 ? 77  TYR A CD1 1 
ATOM 607  C CD2 ? TYR A 1  77 ?  11.231   0.112   6.051 1.000 98.040 ? 77  TYR A CD2 1 
ATOM 608  C CE1 ? TYR A 1  77 ?  11.007   2.158   7.905 1.000 98.040 ? 77  TYR A CE1 1 
ATOM 609  C CE2 ? TYR A 1  77 ?  11.049   1.422   5.620 1.000 98.040 ? 77  TYR A CE2 1 
ATOM 610  O OH  ? TYR A 1  77 ?  10.758   3.735   6.133 1.000 98.040 ? 77  TYR A OH  1 
ATOM 611  C CZ  ? TYR A 1  77 ?  10.939   2.436   6.553 1.000 98.040 ? 77  TYR A CZ  1 
ATOM 612  N N   ? ASN A 1  78 ?  14.452  -0.918   6.329 1.000 96.820 ? 78  ASN A N   1 
ATOM 613  C CA  ? ASN A 1  78 ?  15.568   0.019   6.242 1.000 96.820 ? 78  ASN A CA  1 
ATOM 614  C C   ? ASN A 1  78 ?  15.098   1.414   5.839 1.000 96.820 ? 78  ASN A C   1 
ATOM 615  C CB  ? ASN A 1  78 ?  16.622  -0.492   5.257 1.000 96.820 ? 78  ASN A CB  1 
ATOM 616  O O   ? ASN A 1  78 ?  14.755   1.647   4.678 1.000 96.820 ? 78  ASN A O   1 
ATOM 617  C CG  ? ASN A 1  78 ?  17.850   0.396   5.204 1.000 96.820 ? 78  ASN A CG  1 
ATOM 618  N ND2 ? ASN A 1  78 ?  19.017  -0.216   5.041 1.000 96.820 ? 78  ASN A ND2 1 
ATOM 619  O OD1 ? ASN A 1  78 ?  17.750   1.621   5.311 1.000 96.820 ? 78  ASN A OD1 1 
ATOM 620  N N   ? SER A 1  79 ?  15.155   2.404   6.729 1.000 95.230 ? 79  SER A N   1 
ATOM 621  C CA  ? SER A 1  79 ?  14.552   3.717   6.525 1.000 95.230 ? 79  SER A CA  1 
ATOM 622  C C   ? SER A 1  79 ?  15.421   4.590   5.626 1.000 95.230 ? 79  SER A C   1 
ATOM 623  C CB  ? SER A 1  79 ?  14.326   4.417   7.866 1.000 95.230 ? 79  SER A CB  1 
ATOM 624  O O   ? SER A 1  79 ?  14.937   5.558   5.035 1.000 95.230 ? 79  SER A O   1 
ATOM 625  O OG  ? SER A 1  79 ?  15.546   4.553   8.575 1.000 95.230 ? 79  SER A OG  1 
ATOM 626  N N   ? TRP A 1  80 ?  16.679   4.122   5.516 1.000 92.590 ? 80  TRP A N   1 
ATOM 627  C CA  ? TRP A 1  80 ?  17.565   4.862   4.624 1.000 92.590 ? 80  TRP A CA  1 
ATOM 628  C C   ? TRP A 1  80 ?  17.302   4.495   3.168 1.000 92.590 ? 80  TRP A C   1 
ATOM 629  C CB  ? TRP A 1  80 ?  19.030   4.592   4.975 1.000 92.590 ? 80  TRP A CB  1 
ATOM 630  O O   ? TRP A 1  80 ?  17.114   5.374   2.323 1.000 92.590 ? 80  TRP A O   1 
ATOM 631  C CG  ? TRP A 1  80 ?  20.010   5.280   4.072 1.000 92.590 ? 80  TRP A CG  1 
ATOM 632  C CD1 ? TRP A 1  80 ?  20.682   4.732   3.015 1.000 92.590 ? 80  TRP A CD1 1 
ATOM 633  C CD2 ? TRP A 1  80 ?  20.431   6.645   4.151 1.000 92.590 ? 80  TRP A CD2 1 
ATOM 634  C CE2 ? TRP A 1  80 ?  21.360   6.857   3.109 1.000 92.590 ? 80  TRP A CE2 1 
ATOM 635  C CE3 ? TRP A 1  80 ?  20.112   7.711   5.003 1.000 92.590 ? 80  TRP A CE3 1 
ATOM 636  N NE1 ? TRP A 1  80 ?  21.496   5.675   2.432 1.000 92.590 ? 80  TRP A NE1 1 
ATOM 637  C CH2 ? TRP A 1  80 ?  21.644   9.120   3.743 1.000 92.590 ? 80  TRP A CH2 1 
ATOM 638  C CZ2 ? TRP A 1  80 ?  21.974   8.094   2.896 1.000 92.590 ? 80  TRP A CZ2 1 
ATOM 639  C CZ3 ? TRP A 1  80 ?  20.723   8.941   4.789 1.000 92.590 ? 80  TRP A CZ3 1 
ATOM 640  N N   ? LEU A 1  81 ?  17.147   3.212   2.837 1.000 91.870 ? 81  LEU A N   1 
ATOM 641  C CA  ? LEU A 1  81 ?  16.978   2.719   1.475 1.000 91.870 ? 81  LEU A CA  1 
ATOM 642  C C   ? LEU A 1  81 ?  15.505   2.486   1.159 1.000 91.870 ? 81  LEU A C   1 
ATOM 643  C CB  ? LEU A 1  81 ?  17.767   1.422   1.273 1.000 91.870 ? 81  LEU A CB  1 
ATOM 644  O O   ? LEU A 1  81 ?  15.145   2.229   0.008 1.000 91.870 ? 81  LEU A O   1 
ATOM 645  C CG  ? LEU A 1  81 ?  19.289   1.533   1.362 1.000 91.870 ? 81  LEU A CG  1 
ATOM 646  C CD1 ? LEU A 1  81 ?  19.930   0.155   1.237 1.000 91.870 ? 81  LEU A CD1 1 
ATOM 647  C CD2 ? LEU A 1  81 ?  19.820   2.475   0.286 1.000 91.870 ? 81  LEU A CD2 1 
ATOM 648  N N   ? LEU A 1  82 ?  14.681   2.680   2.189 1.000 95.470 ? 82  LEU A N   1 
ATOM 649  C CA  ? LEU A 1  82 ?  13.264   2.343   2.118 1.000 95.470 ? 82  LEU A CA  1 
ATOM 650  C C   ? LEU A 1  82 ?  13.067   0.936   1.564 1.000 95.470 ? 82  LEU A C   1 
ATOM 651  C CB  ? LEU A 1  82 ?  12.515   3.356   1.248 1.000 95.470 ? 82  LEU A CB  1 
ATOM 652  O O   ? LEU A 1  82 ?  12.110   0.682   0.829 1.000 95.470 ? 82  LEU A O   1 
ATOM 653  C CG  ? LEU A 1  82 ?  12.329   4.753   1.842 1.000 95.470 ? 82  LEU A CG  1 
ATOM 654  C CD1 ? LEU A 1  82 ?  11.617   5.662   0.845 1.000 95.470 ? 82  LEU A CD1 1 
ATOM 655  C CD2 ? LEU A 1  82 ?  11.555   4.679   3.154 1.000 95.470 ? 82  LEU A CD2 1 
ATOM 656  N N   ? ASP A 1  83 ?  14.015   0.043   1.805 1.000 97.190 ? 83  ASP A N   1 
ATOM 657  C CA  ? ASP A 1  83 ?  13.933  -1.384   1.509 1.000 97.190 ? 83  ASP A CA  1 
ATOM 658  C C   ? ASP A 1  83 ?  13.137  -2.123   2.582 1.000 97.190 ? 83  ASP A C   1 
ATOM 659  C CB  ? ASP A 1  83 ?  15.333  -1.988   1.384 1.000 97.190 ? 83  ASP A CB  1 
ATOM 660  O O   ? ASP A 1  83 ?  13.147  -1.730   3.750 1.000 97.190 ? 83  ASP A O   1 
ATOM 661  C CG  ? ASP A 1  83 ?  15.351  -3.287   0.598 1.000 97.190 ? 83  ASP A CG  1 
ATOM 662  O OD1 ? ASP A 1  83 ?  14.448  -3.507  -0.237 1.000 97.190 ? 83  ASP A OD1 1 
ATOM 663  O OD2 ? ASP A 1  83 ?  16.275  -4.100   0.819 1.000 97.190 ? 83  ASP A OD2 1 
ATOM 664  N N   ? ASN A 1  84 ?  12.349  -3.143   2.196 1.000 98.050 ? 84  ASN A N   1 
ATOM 665  C CA  ? ASN A 1  84 ?  11.445  -3.859   3.090 1.000 98.050 ? 84  ASN A CA  1 
ATOM 666  C C   ? ASN A 1  84 ?  10.368  -2.937   3.655 1.000 98.050 ? 84  ASN A C   1 
ATOM 667  C CB  ? ASN A 1  84 ?  12.227  -4.521   4.227 1.000 98.050 ? 84  ASN A CB  1 
ATOM 668  O O   ? ASN A 1  84 ?  10.002  -3.047   4.826 1.000 98.050 ? 84  ASN A O   1 
ATOM 669  C CG  ? ASN A 1  84 ?  13.240  -5.532   3.727 1.000 98.050 ? 84  ASN A CG  1 
ATOM 670  N ND2 ? ASN A 1  84 ?  14.475  -5.417   4.200 1.000 98.050 ? 84  ASN A ND2 1 
ATOM 671  O OD1 ? ASN A 1  84 ?  12.915  -6.409   2.922 1.000 98.050 ? 84  ASN A OD1 1 
ATOM 672  N N   ? ASP A 1  85 ?   9.945  -1.933   2.976 1.000 98.420 ? 85  ASP A N   1 
ATOM 673  C CA  ? ASP A 1  85 ?   8.961  -0.928   3.367 1.000 98.420 ? 85  ASP A CA  1 
ATOM 674  C C   ? ASP A 1  85 ?   7.548  -1.506   3.346 1.000 98.420 ? 85  ASP A C   1 
ATOM 675  C CB  ? ASP A 1  85 ?   9.045   0.292   2.448 1.000 98.420 ? 85  ASP A CB  1 
ATOM 676  O O   ? ASP A 1  85 ?   6.759  -1.196   2.451 1.000 98.420 ? 85  ASP A O   1 
ATOM 677  C CG  ? ASP A 1  85 ?   8.250   1.478   2.962 1.000 98.420 ? 85  ASP A CG  1 
ATOM 678  O OD1 ? ASP A 1  85 ?   7.917   1.513   4.167 1.000 98.420 ? 85  ASP A OD1 1 
ATOM 679  O OD2 ? ASP A 1  85 ?   7.949   2.385   2.156 1.000 98.420 ? 85  ASP A OD2 1 
ATOM 680  N N   ? ILE A 1  86 ?   7.174  -2.391   4.248 1.000 98.640 ? 86  ILE A N   1 
ATOM 681  C CA  ? ILE A 1  86 ?   5.881  -3.058   4.351 1.000 98.640 ? 86  ILE A CA  1 
ATOM 682  C C   ? ILE A 1  86 ?   5.501  -3.222   5.821 1.000 98.640 ? 86  ILE A C   1 
ATOM 683  C CB  ? ILE A 1  86 ?   5.895  -4.433   3.645 1.000 98.640 ? 86  ILE A CB  1 
ATOM 684  O O   ? ILE A 1  86 ?   6.359  -3.494   6.664 1.000 98.640 ? 86  ILE A O   1 
ATOM 685  C CG1 ? ILE A 1  86 ?   4.472  -4.989   3.530 1.000 98.640 ? 86  ILE A CG1 1 
ATOM 686  C CG2 ? ILE A 1  86 ?   6.808  -5.412   4.389 1.000 98.640 ? 86  ILE A CG2 1 
ATOM 687  C CD1 ? ILE A 1  86 ?   4.335  -6.142   2.545 1.000 98.640 ? 86  ILE A CD1 1 
ATOM 688  N N   ? MET A 1  87 ?   4.217  -2.979   6.099 1.000 98.580 ? 87  MET A N   1 
ATOM 689  C CA  ? MET A 1  87 ?   3.686  -3.032   7.458 1.000 98.580 ? 87  MET A CA  1 
ATOM 690  C C   ? MET A 1  87 ?   2.329  -3.725   7.486 1.000 98.580 ? 87  MET A C   1 
ATOM 691  C CB  ? MET A 1  87 ?   3.567  -1.624   8.045 1.000 98.580 ? 87  MET A CB  1 
ATOM 692  O O   ? MET A 1  87 ?   1.527  -3.566   6.564 1.000 98.580 ? 87  MET A O   1 
ATOM 693  C CG  ? MET A 1  87 ?   3.001  -1.595   9.456 1.000 98.580 ? 87  MET A CG  1 
ATOM 694  S SD  ? MET A 1  87 ?   2.903   0.106  10.138 1.000 98.580 ? 87  MET A SD  1 
ATOM 695  C CE  ? MET A 1  87 ?   1.537   0.770   9.146 1.000 98.580 ? 87  MET A CE  1 
ATOM 696  N N   ? LEU A 1  88 ?   2.091  -4.581   8.519 1.000 98.730 ? 88  LEU A N   1 
ATOM 697  C CA  ? LEU A 1  88 ?   0.785  -5.170   8.791 1.000 98.730 ? 88  LEU A CA  1 
ATOM 698  C C   ? LEU A 1  88 ?   0.114  -4.480   9.975 1.000 98.730 ? 88  LEU A C   1 
ATOM 699  C CB  ? LEU A 1  88 ?   0.920  -6.669   9.068 1.000 98.730 ? 88  LEU A CB  1 
ATOM 700  O O   ? LEU A 1  88 ?   0.754  -4.236  11.000 1.000 98.730 ? 88  LEU A O   1 
ATOM 701  C CG  ? LEU A 1  88 ?   1.311  -7.547   7.878 1.000 98.730 ? 88  LEU A CG  1 
ATOM 702  C CD1 ? LEU A 1  88 ?   1.604  -8.969   8.342 1.000 98.730 ? 88  LEU A CD1 1 
ATOM 703  C CD2 ? LEU A 1  88 ?   0.210  -7.539   6.823 1.000 98.730 ? 88  LEU A CD2 1 
ATOM 704  N N   ? ILE A 1  89 ?  -1.134  -4.144   9.735 1.000 98.710 ? 89  ILE A N   1 
ATOM 705  C CA  ? ILE A 1  89 ?  -1.921  -3.478  10.767 1.000 98.710 ? 89  ILE A CA  1 
ATOM 706  C C   ? ILE A 1  89 ?  -3.090  -4.370  11.180 1.000 98.710 ? 89  ILE A C   1 
ATOM 707  C CB  ? ILE A 1  89 ?  -2.438  -2.104  10.286 1.000 98.710 ? 89  ILE A CB  1 
ATOM 708  O O   ? ILE A 1  89 ?  -3.931  -4.725  10.350 1.000 98.710 ? 89  ILE A O   1 
ATOM 709  C CG1 ? ILE A 1  89 ?  -1.270  -1.224   9.829 1.000 98.710 ? 89  ILE A CG1 1 
ATOM 710  C CG2 ? ILE A 1  89 ?  -3.245  -1.414  11.389 1.000 98.710 ? 89  ILE A CG2 1 
ATOM 711  C CD1 ? ILE A 1  89 ?  -1.693  -0.002   9.025 1.000 98.710 ? 89  ILE A CD1 1 
ATOM 712  N N   ? LYS A 1  90 ?  -3.100  -4.819  12.463 1.000 98.530 ? 90  LYS A N   1 
ATOM 713  C CA  ? LYS A 1  90 ?  -4.216  -5.577  13.021 1.000 98.530 ? 90  LYS A CA  1 
ATOM 714  C C   ? LYS A 1  90 ?  -5.308  -4.646  13.541 1.000 98.530 ? 90  LYS A C   1 
ATOM 715  C CB  ? LYS A 1  90 ?  -3.733  -6.496  14.145 1.000 98.530 ? 90  LYS A CB  1 
ATOM 716  O O   ? LYS A 1  90 ?  -5.036  -3.747  14.339 1.000 98.530 ? 90  LYS A O   1 
ATOM 717  C CG  ? LYS A 1  90 ?  -4.790  -7.467  14.648 1.000 98.530 ? 90  LYS A CG  1 
ATOM 718  C CD  ? LYS A 1  90 ?  -4.211  -8.449  15.658 1.000 98.530 ? 90  LYS A CD  1 
ATOM 719  C CE  ? LYS A 1  90 ?  -5.232  -9.505  16.061 1.000 98.530 ? 90  LYS A CE  1 
ATOM 720  N NZ  ? LYS A 1  90 ?  -4.641 -10.526  16.977 1.000 98.530 ? 90  LYS A NZ  1 
ATOM 721  N N   ? LEU A 1  91 ?  -6.537  -4.900  13.042 1.000 98.520 ? 91  LEU A N   1 
ATOM 722  C CA  ? LEU A 1  91 ?  -7.672  -4.082  13.456 1.000 98.520 ? 91  LEU A CA  1 
ATOM 723  C C   ? LEU A 1  91 ?  -8.162  -4.494  14.840 1.000 98.520 ? 91  LEU A C   1 
ATOM 724  C CB  ? LEU A 1  91 ?  -8.813  -4.198  12.442 1.000 98.520 ? 91  LEU A CB  1 
ATOM 725  O O   ? LEU A 1  91 ?  -8.138  -5.677  15.185 1.000 98.520 ? 91  LEU A O   1 
ATOM 726  C CG  ? LEU A 1  91 ?  -8.467  -3.866  10.990 1.000 98.520 ? 91  LEU A CG  1 
ATOM 727  C CD1 ? LEU A 1  91 ?  -9.706  -3.984  10.109 1.000 98.520 ? 91  LEU A CD1 1 
ATOM 728  C CD2 ? LEU A 1  91 ?  -7.864  -2.469  10.889 1.000 98.520 ? 91  LEU A CD2 1 
ATOM 729  N N   ? LYS A 1  92 ?  -8.622  -3.508  15.768 1.000 98.090 ? 92  LYS A N   1 
ATOM 730  C CA  ? LYS A 1  92 ?  -9.152  -3.792  17.098 1.000 98.090 ? 92  LYS A CA  1 
ATOM 731  C C   ? LYS A 1  92 ? -10.390  -4.681  17.018 1.000 98.090 ? 92  LYS A C   1 
ATOM 732  C CB  ? LYS A 1  92 ?  -9.486  -2.492  17.832 1.000 98.090 ? 92  LYS A CB  1 
ATOM 733  O O   ? LYS A 1  92 ? -10.613  -5.523  17.890 1.000 98.090 ? 92  LYS A O   1 
ATOM 734  C CG  ? LYS A 1  92 ?  -8.274  -1.782  18.417 1.000 98.090 ? 92  LYS A CG  1 
ATOM 735  C CD  ? LYS A 1  92 ?  -8.685  -0.609  19.298 1.000 98.090 ? 92  LYS A CD  1 
ATOM 736  C CE  ? LYS A 1  92 ?  -7.477   0.055  19.944 1.000 98.090 ? 92  LYS A CE  1 
ATOM 737  N NZ  ? LYS A 1  92 ?  -7.875   1.201  20.816 1.000 98.090 ? 92  LYS A NZ  1 
ATOM 738  N N   ? THR A 1  93 ? -11.257  -4.472  16.021 1.000 98.130 ? 93  THR A N   1 
ATOM 739  C CA  ? THR A 1  93 ? -12.414  -5.297  15.695 1.000 98.130 ? 93  THR A CA  1 
ATOM 740  C C   ? THR A 1  93 ? -12.441  -5.628  14.206 1.000 98.130 ? 93  THR A C   1 
ATOM 741  C CB  ? THR A 1  93 ? -13.728  -4.599  16.093 1.000 98.130 ? 93  THR A CB  1 
ATOM 742  O O   ? THR A 1  93 ? -11.947  -4.854  13.384 1.000 98.130 ? 93  THR A O   1 
ATOM 743  C CG2 ? THR A 1  93 ? -13.772  -4.321  17.592 1.000 98.130 ? 93  THR A CG2 1 
ATOM 744  O OG1 ? THR A 1  93 ? -13.835  -3.357  15.385 1.000 98.130 ? 93  THR A OG1 1 
ATOM 745  N N   ? PRO A 1  94 ? -13.007  -6.913  13.893 1.000 98.290 ? 94  PRO A N   1 
ATOM 746  C CA  ? PRO A 1  94 ? -13.061  -7.275  12.474 1.000 98.290 ? 94  PRO A CA  1 
ATOM 747  C C   ? PRO A 1  94 ? -13.890  -6.296  11.647 1.000 98.290 ? 94  PRO A C   1 
ATOM 748  C CB  ? PRO A 1  94 ? -13.708  -8.662  12.489 1.000 98.290 ? 94  PRO A CB  1 
ATOM 749  O O   ? PRO A 1  94 ? -14.927  -5.815  12.110 1.000 98.290 ? 94  PRO A O   1 
ATOM 750  C CG  ? PRO A 1  94 ? -13.442  -9.194  13.860 1.000 98.290 ? 94  PRO A CG  1 
ATOM 751  C CD  ? PRO A 1  94 ? -13.439  -8.043  14.825 1.000 98.290 ? 94  PRO A CD  1 
ATOM 752  N N   ? ALA A 1  95 ? -13.362  -5.957  10.436 1.000 98.230 ? 95  ALA A N   1 
ATOM 753  C CA  ? ALA A 1  95 ? -14.125  -5.146   9.491 1.000 98.230 ? 95  ALA A CA  1 
ATOM 754  C C   ? ALA A 1  95 ? -15.402  -5.862   9.060 1.000 98.230 ? 95  ALA A C   1 
ATOM 755  C CB  ? ALA A 1  95 ? -13.271  -4.807   8.271 1.000 98.230 ? 95  ALA A CB  1 
ATOM 756  O O   ? ALA A 1  95 ? -15.403  -7.080   8.864 1.000 98.230 ? 95  ALA A O   1 
ATOM 757  N N   ? LYS A 1  96 ? -16.535  -5.105   8.922 1.000 97.850 ? 96  LYS A N   1 
ATOM 758  C CA  ? LYS A 1  96 ? -17.784  -5.643   8.391 1.000 97.850 ? 96  LYS A CA  1 
ATOM 759  C C   ? LYS A 1  96 ? -17.788  -5.616   6.865 1.000 97.850 ? 96  LYS A C   1 
ATOM 760  C CB  ? LYS A 1  96 ? -18.980  -4.858   8.932 1.000 97.850 ? 96  LYS A CB  1 
ATOM 761  O O   ? LYS A 1  96 ? -17.923  -4.551   6.258 1.000 97.850 ? 96  LYS A O   1 
ATOM 762  C CG  ? LYS A 1  96 ? -19.145  -4.945  10.442 1.000 97.850 ? 96  LYS A CG  1 
ATOM 763  C CD  ? LYS A 1  96 ? -20.314  -4.098  10.927 1.000 97.850 ? 96  LYS A CD  1 
ATOM 764  C CE  ? LYS A 1  96 ? -20.407  -4.088  12.446 1.000 97.850 ? 96  LYS A CE  1 
ATOM 765  N NZ  ? LYS A 1  96 ? -21.512  -3.207  12.928 1.000 97.850 ? 96  LYS A NZ  1 
ATOM 766  N N   ? LEU A 1  97 ? -17.556  -6.804   6.298 1.000 97.670 ? 97  LEU A N   1 
ATOM 767  C CA  ? LEU A 1  97 ? -17.515  -6.867   4.841 1.000 97.670 ? 97  LEU A CA  1 
ATOM 768  C C   ? LEU A 1  97 ? -18.894  -6.598   4.247 1.000 97.670 ? 97  LEU A C   1 
ATOM 769  C CB  ? LEU A 1  97 ? -17.004  -8.234   4.377 1.000 97.670 ? 97  LEU A CB  1 
ATOM 770  O O   ? LEU A 1  97 ? -19.899  -7.112   4.742 1.000 97.670 ? 97  LEU A O   1 
ATOM 771  C CG  ? LEU A 1  97 ? -15.644  -8.670   4.924 1.000 97.670 ? 97  LEU A CG  1 
ATOM 772  C CD1 ? LEU A 1  97 ? -15.225  -9.998   4.303 1.000 97.670 ? 97  LEU A CD1 1 
ATOM 773  C CD2 ? LEU A 1  97 ? -14.593  -7.597   4.663 1.000 97.670 ? 97  LEU A CD2 1 
ATOM 774  N N   ? SER A 1  98 ? -18.963  -5.749   3.151 1.000 96.090 ? 98  SER A N   1 
ATOM 775  C CA  ? SER A 1  98 ? -20.166  -5.298   2.459 1.000 96.090 ? 98  SER A CA  1 
ATOM 776  C C   ? SER A 1  98 ? -19.868  -4.939   1.008 1.000 96.090 ? 98  SER A C   1 
ATOM 777  C CB  ? SER A 1  98 ? -20.776  -4.092   3.176 1.000 96.090 ? 98  SER A CB  1 
ATOM 778  O O   ? SER A 1  98 ? -18.782  -5.230   0.501 1.000 96.090 ? 98  SER A O   1 
ATOM 779  O OG  ? SER A 1  98 ? -19.930  -2.960   3.066 1.000 96.090 ? 98  SER A OG  1 
ATOM 780  N N   ? GLN A 1  99 ? -20.846  -4.304   0.346 1.000 94.410 ? 99  GLN A N   1 
ATOM 781  C CA  ? GLN A 1  99 ? -20.691  -3.881  -1.042 1.000 94.410 ? 99  GLN A CA  1 
ATOM 782  C C   ? GLN A 1  99 ? -19.689  -2.736  -1.159 1.000 94.410 ? 99  GLN A C   1 
ATOM 783  C CB  ? GLN A 1  99 ? -22.039  -3.462  -1.630 1.000 94.410 ? 99  GLN A CB  1 
ATOM 784  O O   ? GLN A 1  99 ? -19.178  -2.461  -2.247 1.000 94.410 ? 99  GLN A O   1 
ATOM 785  C CG  ? GLN A 1  99 ? -23.005  -4.620  -1.840 1.000 94.410 ? 99  GLN A CG  1 
ATOM 786  C CD  ? GLN A 1  99 ? -24.288  -4.196  -2.530 1.000 94.410 ? 99  GLN A CD  1 
ATOM 787  N NE2 ? GLN A 1  99 ? -25.094  -5.172  -2.936 1.000 94.410 ? 99  GLN A NE2 1 
ATOM 788  O OE1 ? GLN A 1  99 ? -24.554  -3.001  -2.696 1.000 94.410 ? 99  GLN A OE1 1 
ATOM 789  N N   ? SER A 1 100 ? -19.322  -2.108  -0.046 1.000 95.450 ? 100 SER A N   1 
ATOM 790  C CA  ? SER A 1 100 ? -18.431  -0.952  -0.050 1.000 95.450 ? 100 SER A CA  1 
ATOM 791  C C   ? SER A 1 100 ? -17.135  -1.251   0.695 1.000 95.450 ? 100 SER A C   1 
ATOM 792  C CB  ? SER A 1 100 ? -19.122   0.259   0.578 1.000 95.450 ? 100 SER A CB  1 
ATOM 793  O O   ? SER A 1 100 ? -16.168  -0.493   0.598 1.000 95.450 ? 100 SER A O   1 
ATOM 794  O OG  ? SER A 1 100 ? -20.282   0.613  -0.156 1.000 95.450 ? 100 SER A OG  1 
ATOM 795  N N   ? VAL A 1 101 ? -17.092  -2.344   1.442 1.000 97.830 ? 101 VAL A N   1 
ATOM 796  C CA  ? VAL A 1 101 ? -15.903  -2.807   2.150 1.000 97.830 ? 101 VAL A CA  1 
ATOM 797  C C   ? VAL A 1 101 ? -15.653  -4.279   1.830 1.000 97.830 ? 101 VAL A C   1 
ATOM 798  C CB  ? VAL A 1 101 ? -16.039  -2.609   3.676 1.000 97.830 ? 101 VAL A CB  1 
ATOM 799  O O   ? VAL A 1 101 ? -16.479  -5.139   2.145 1.000 97.830 ? 101 VAL A O   1 
ATOM 800  C CG1 ? VAL A 1 101 ? -14.790  -3.110   4.399 1.000 97.830 ? 101 VAL A CG1 1 
ATOM 801  C CG2 ? VAL A 1 101 ? -16.295  -1.139   4.002 1.000 97.830 ? 101 VAL A CG2 1 
ATOM 802  N N   ? ASN A 1 102 ? -14.472  -4.502   1.203 1.000 97.950 ? 102 ASN A N   1 
ATOM 803  C CA  ? ASN A 1 102 ? -14.078  -5.869   0.881 1.000 97.950 ? 102 ASN A CA  1 
ATOM 804  C C   ? ASN A 1 102 ? -12.561  -6.035   0.899 1.000 97.950 ? 102 ASN A C   1 
ATOM 805  C CB  ? ASN A 1 102 ? -14.641  -6.284  -0.480 1.000 97.950 ? 102 ASN A CB  1 
ATOM 806  O O   ? ASN A 1 102 ? -11.826  -5.052   1.012 1.000 97.950 ? 102 ASN A O   1 
ATOM 807  C CG  ? ASN A 1 102 ? -14.926  -7.770  -0.566 1.000 97.950 ? 102 ASN A CG  1 
ATOM 808  N ND2 ? ASN A 1 102 ? -15.735  -8.164  -1.542 1.000 97.950 ? 102 ASN A ND2 1 
ATOM 809  O OD1 ? ASN A 1 102 ? -14.423  -8.559   0.239 1.000 97.950 ? 102 ASN A OD1 1 
ATOM 810  N N   ? THR A 1 103 ? -12.114  -7.364   0.837 1.000 98.430 ? 103 THR A N   1 
ATOM 811  C CA  ? THR A 1 103 ? -10.686  -7.664   0.868 1.000 98.430 ? 103 THR A CA  1 
ATOM 812  C C   ? THR A 1 103 ? -10.138  -7.835  -0.545 1.000 98.430 ? 103 THR A C   1 
ATOM 813  C CB  ? THR A 1 103 ? -10.401  -8.935   1.690 1.000 98.430 ? 103 THR A CB  1 
ATOM 814  O O   ? THR A 1 103 ? -10.892  -8.112  -1.480 1.000 98.430 ? 103 THR A O   1 
ATOM 815  C CG2 ? THR A 1 103 ? -11.021  -8.843   3.080 1.000 98.430 ? 103 THR A CG2 1 
ATOM 816  O OG1 ? THR A 1 103 ? -10.950 -10.070   1.008 1.000 98.430 ? 103 THR A OG1 1 
ATOM 817  N N   ? ILE A 1 104 ?  -8.790  -7.634  -0.635 1.000 98.550 ? 104 ILE A N   1 
ATOM 818  C CA  ? ILE A 1 104 ?  -8.070  -7.932  -1.868 1.000 98.550 ? 104 ILE A CA  1 
ATOM 819  C C   ? ILE A 1 104 ?  -7.154  -9.135  -1.652 1.000 98.550 ? 104 ILE A C   1 
ATOM 820  C CB  ? ILE A 1 104 ?  -7.250  -6.715  -2.352 1.000 98.550 ? 104 ILE A CB  1 
ATOM 821  O O   ? ILE A 1 104 ?  -6.475  -9.230  -0.626 1.000 98.550 ? 104 ILE A O   1 
ATOM 822  C CG1 ? ILE A 1 104 ?  -6.591  -7.018  -3.702 1.000 98.550 ? 104 ILE A CG1 1 
ATOM 823  C CG2 ? ILE A 1 104 ?  -6.203  -6.318  -1.307 1.000 98.550 ? 104 ILE A CG2 1 
ATOM 824  C CD1 ? ILE A 1 104 ?  -7.561  -7.034  -4.875 1.000 98.550 ? 104 ILE A CD1 1 
ATOM 825  N N   ? PRO A 1 105 ?  -7.225 -10.112  -2.588 1.000 98.360 ? 105 PRO A N   1 
ATOM 826  C CA  ? PRO A 1 105 ?  -6.358 -11.279  -2.414 1.000 98.360 ? 105 PRO A CA  1 
ATOM 827  C C   ? PRO A 1 105 ?  -4.876 -10.939  -2.551 1.000 98.360 ? 105 PRO A C   1 
ATOM 828  C CB  ? PRO A 1 105 ?  -6.807 -12.222  -3.533 1.000 98.360 ? 105 PRO A CB  1 
ATOM 829  O O   ? PRO A 1 105 ?  -4.512 -10.045  -3.319 1.000 98.360 ? 105 PRO A O   1 
ATOM 830  C CG  ? PRO A 1 105 ?  -7.394 -11.326  -4.575 1.000 98.360 ? 105 PRO A CG  1 
ATOM 831  C CD  ? PRO A 1 105 ?  -7.980 -10.122  -3.894 1.000 98.360 ? 105 PRO A CD  1 
ATOM 832  N N   ? LEU A 1 106 ?  -4.064 -11.695  -1.745 1.000 98.450 ? 106 LEU A N   1 
ATOM 833  C CA  ? LEU A 1 106 ?  -2.619 -11.625  -1.928 1.000 98.450 ? 106 LEU A CA  1 
ATOM 834  C C   ? LEU A 1 106 ?  -2.198 -12.335  -3.210 1.000 98.450 ? 106 LEU A C   1 
ATOM 835  C CB  ? LEU A 1 106 ?  -1.896 -12.243  -0.728 1.000 98.450 ? 106 LEU A CB  1 
ATOM 836  O O   ? LEU A 1 106 ?  -2.836 -13.305  -3.626 1.000 98.450 ? 106 LEU A O   1 
ATOM 837  C CG  ? LEU A 1 106 ?  -2.044 -11.508   0.605 1.000 98.450 ? 106 LEU A CG  1 
ATOM 838  C CD1 ? LEU A 1 106 ?  -1.487 -12.356   1.743 1.000 98.450 ? 106 LEU A CD1 1 
ATOM 839  C CD2 ? LEU A 1 106 ?  -1.346 -10.153   0.550 1.000 98.450 ? 106 LEU A CD2 1 
ATOM 840  N N   ? PRO A 1 107 ?  -1.132 -11.840  -3.811 1.000 97.930 ? 107 PRO A N   1 
ATOM 841  C CA  ? PRO A 1 107 ?  -0.707 -12.455  -5.070 1.000 97.930 ? 107 PRO A CA  1 
ATOM 842  C C   ? PRO A 1 107 ?  -0.143 -13.861  -4.879 1.000 97.930 ? 107 PRO A C   1 
ATOM 843  C CB  ? PRO A 1 107 ?   0.373 -11.499  -5.583 1.000 97.930 ? 107 PRO A CB  1 
ATOM 844  O O   ? PRO A 1 107 ?   0.468 -14.151  -3.847 1.000 97.930 ? 107 PRO A O   1 
ATOM 845  C CG  ? PRO A 1 107 ?   0.948 -10.877  -4.352 1.000 97.930 ? 107 PRO A CG  1 
ATOM 846  C CD  ? PRO A 1 107 ?  -0.152 -10.710  -3.343 1.000 97.930 ? 107 PRO A CD  1 
ATOM 847  N N   ? THR A 1 108 ?  -0.331 -14.722  -5.867 1.000 95.880 ? 108 THR A N   1 
ATOM 848  C CA  ? THR A 1 108 ?   0.208 -16.077  -5.849 1.000 95.880 ? 108 THR A CA  1 
ATOM 849  C C   ? THR A 1 108 ?   1.593 -16.117  -6.487 1.000 95.880 ? 108 THR A C   1 
ATOM 850  C CB  ? THR A 1 108 ?  -0.726 -17.059  -6.582 1.000 95.880 ? 108 THR A CB  1 
ATOM 851  O O   ? THR A 1 108 ?   2.371 -17.040  -6.236 1.000 95.880 ? 108 THR A O   1 
ATOM 852  C CG2 ? THR A 1 108 ?  -2.070 -17.175  -5.871 1.000 95.880 ? 108 THR A CG2 1 
ATOM 853  O OG1 ? THR A 1 108 ?  -0.944 -16.594  -7.919 1.000 95.880 ? 108 THR A OG1 1 
ATOM 854  N N   ? ALA A 1 109 ?   1.919 -15.087  -7.313 1.000 97.130 ? 109 ALA A N   1 
ATOM 855  C CA  ? ALA A 1 109 ?   3.220 -14.884  -7.945 1.000 97.130 ? 109 ALA A CA  1 
ATOM 856  C C   ? ALA A 1 109 ?   3.456 -13.409  -8.255 1.000 97.130 ? 109 ALA A C   1 
ATOM 857  C CB  ? ALA A 1 109 ?   3.327 -15.716  -9.221 1.000 97.130 ? 109 ALA A CB  1 
ATOM 858  O O   ? ALA A 1 109 ?   2.519 -12.607  -8.237 1.000 97.130 ? 109 ALA A O   1 
ATOM 859  N N   ? CYS A 1 110 ?   4.780 -13.172  -8.544 1.000 97.810 ? 110 CYS A N   1 
ATOM 860  C CA  ? CYS A 1 110 ?   5.104 -11.797  -8.909 1.000 97.810 ? 110 CYS A CA  1 
ATOM 861  C C   ? CYS A 1 110 ?   4.523 -11.443 -10.273 1.000 97.810 ? 110 CYS A C   1 
ATOM 862  C CB  ? CYS A 1 110 ?   6.618 -11.587  -8.919 1.000 97.810 ? 110 CYS A CB  1 
ATOM 863  O O   ? CYS A 1 110 ?   4.448 -12.295 -11.160 1.000 97.810 ? 110 CYS A O   1 
ATOM 864  S SG  ? CYS A 1 110 ?   7.380 -11.708  -7.286 1.000 97.810 ? 110 CYS A SG  1 
ATOM 865  N N   ? VAL A 1 111 ?   4.137 -10.158 -10.423 1.000 97.300 ? 111 VAL A N   1 
ATOM 866  C CA  ? VAL A 1 111 ?   3.513  -9.664 -11.645 1.000 97.300 ? 111 VAL A CA  1 
ATOM 867  C C   ? VAL A 1 111 ?   4.566  -9.519 -12.741 1.000 97.300 ? 111 VAL A C   1 
ATOM 868  C CB  ? VAL A 1 111 ?   2.798  -8.314 -11.412 1.000 97.300 ? 111 VAL A CB  1 
ATOM 869  O O   ? VAL A 1 111 ?   5.719  -9.179 -12.463 1.000 97.300 ? 111 VAL A O   1 
ATOM 870  C CG1 ? VAL A 1 111 ?   3.811  -7.212 -11.106 1.000 97.300 ? 111 VAL A CG1 1 
ATOM 871  C CG2 ? VAL A 1 111 ?   1.950  -7.943 -12.627 1.000 97.300 ? 111 VAL A CG2 1 
ATOM 872  N N   ? ALA A 1 112 ?   4.220  -9.784 -14.015 1.000 97.270 ? 112 ALA A N   1 
ATOM 873  C CA  ? ALA A 1 112 ?   5.124  -9.643 -15.153 1.000 97.270 ? 112 ALA A CA  1 
ATOM 874  C C   ? ALA A 1 112 ?   5.193  -8.193 -15.623 1.000 97.270 ? 112 ALA A C   1 
ATOM 875  C CB  ? ALA A 1 112 ?   4.683 -10.550 -16.299 1.000 97.270 ? 112 ALA A CB  1 
ATOM 876  O O   ? ALA A 1 112 ?   4.214  -7.451 -15.513 1.000 97.270 ? 112 ALA A O   1 
ATOM 877  N N   ? ALA A 1 113 ?   6.375  -7.821 -16.193 1.000 97.810 ? 113 ALA A N   1 
ATOM 878  C CA  ? ALA A 1 113 ?   6.514  -6.503 -16.807 1.000 97.810 ? 113 ALA A CA  1 
ATOM 879  C C   ? ALA A 1 113 ?   5.476  -6.297 -17.906 1.000 97.810 ? 113 ALA A C   1 
ATOM 880  C CB  ? ALA A 1 113 ?   7.922  -6.324 -17.369 1.000 97.810 ? 113 ALA A CB  1 
ATOM 881  O O   ? ALA A 1 113 ?   5.105  -7.244 -18.603 1.000 97.810 ? 113 ALA A O   1 
ATOM 882  N N   ? GLY A 1 114 ?   4.970  -5.067 -18.006 1.000 97.730 ? 114 GLY A N   1 
ATOM 883  C CA  ? GLY A 1 114 ?   4.004  -4.724 -19.037 1.000 97.730 ? 114 GLY A CA  1 
ATOM 884  C C   ? GLY A 1 114 ?   2.565  -4.888 -18.586 1.000 97.730 ? 114 GLY A C   1 
ATOM 885  O O   ? GLY A 1 114 ?   1.641  -4.427 -19.260 1.000 97.730 ? 114 GLY A O   1 
ATOM 886  N N   ? THR A 1 115 ?   2.394  -5.680 -17.486 1.000 98.250 ? 115 THR A N   1 
ATOM 887  C CA  ? THR A 1 115 ?   1.058  -5.846 -16.924 1.000 98.250 ? 115 THR A CA  1 
ATOM 888  C C   ? THR A 1 115 ?   0.496  -4.506 -16.459 1.000 98.250 ? 115 THR A C   1 
ATOM 889  C CB  ? THR A 1 115 ?   1.068  -6.838 -15.746 1.000 98.250 ? 115 THR A CB  1 
ATOM 890  O O   ? THR A 1 115 ?   1.190  -3.731 -15.797 1.000 98.250 ? 115 THR A O   1 
ATOM 891  C CG2 ? THR A 1 115 ?  -0.332  -7.018 -15.168 1.000 98.250 ? 115 THR A CG2 1 
ATOM 892  O OG1 ? THR A 1 115 ?   1.552  -8.107 -16.201 1.000 98.250 ? 115 THR A OG1 1 
ATOM 893  N N   ? GLU A 1 116 ?  -0.760  -4.262 -16.817 1.000 97.730 ? 116 GLU A N   1 
ATOM 894  C CA  ? GLU A 1 116 ?  -1.453  -3.052 -16.385 1.000 97.730 ? 116 GLU A CA  1 
ATOM 895  C C   ? GLU A 1 116 ?  -1.991  -3.201 -14.965 1.000 97.730 ? 116 GLU A C   1 
ATOM 896  C CB  ? GLU A 1 116 ?  -2.594  -2.713 -17.347 1.000 97.730 ? 116 GLU A CB  1 
ATOM 897  O O   ? GLU A 1 116 ?  -2.729  -4.144 -14.671 1.000 97.730 ? 116 GLU A O   1 
ATOM 898  C CG  ? GLU A 1 116 ?  -3.189  -1.329 -17.132 1.000 97.730 ? 116 GLU A CG  1 
ATOM 899  C CD  ? GLU A 1 116 ?  -4.304  -0.996 -18.111 1.000 97.730 ? 116 GLU A CD  1 
ATOM 900  O OE1 ? GLU A 1 116 ?  -5.163  -0.145 -17.786 1.000 97.730 ? 116 GLU A OE1 1 
ATOM 901  O OE2 ? GLU A 1 116 ?  -4.320  -1.592 -19.211 1.000 97.730 ? 116 GLU A OE2 1 
ATOM 902  N N   ? CYS A 1 117 ?  -1.689  -2.230 -14.143 1.000 98.200 ? 117 CYS A N   1 
ATOM 903  C CA  ? CYS A 1 117 ?  -2.076  -2.276 -12.738 1.000 98.200 ? 117 CYS A CA  1 
ATOM 904  C C   ? CYS A 1 117 ?  -2.861  -1.030 -12.347 1.000 98.200 ? 117 CYS A C   1 
ATOM 905  C CB  ? CYS A 1 117 ?  -0.843  -2.414 -11.846 1.000 98.200 ? 117 CYS A CB  1 
ATOM 906  O O   ? CYS A 1 117 ?  -2.626   0.052 -12.888 1.000 98.200 ? 117 CYS A O   1 
ATOM 907  S SG  ? CYS A 1 117 ?   0.104  -3.924 -12.140 1.000 98.200 ? 117 CYS A SG  1 
ATOM 908  N N   ? LEU A 1 118 ?  -3.775  -1.215 -11.408 1.000 97.920 ? 118 LEU A N   1 
ATOM 909  C CA  ? LEU A 1 118 ?  -4.539  -0.107 -10.846 1.000 97.920 ? 118 LEU A CA  1 
ATOM 910  C C   ? LEU A 1 118 ?  -3.907   0.385  -9.548 1.000 97.920 ? 118 LEU A C   1 
ATOM 911  C CB  ? LEU A 1 118 ?  -5.989  -0.528 -10.594 1.000 97.920 ? 118 LEU A CB  1 
ATOM 912  O O   ? LEU A 1 118 ?  -3.692  -0.399  -8.621 1.000 97.920 ? 118 LEU A O   1 
ATOM 913  C CG  ? LEU A 1 118 ?  -6.928   0.558 -10.066 1.000 97.920 ? 118 LEU A CG  1 
ATOM 914  C CD1 ? LEU A 1 118 ?  -7.294   1.531 -11.182 1.000 97.920 ? 118 LEU A CD1 1 
ATOM 915  C CD2 ? LEU A 1 118 ?  -8.181  -0.067  -9.462 1.000 97.920 ? 118 LEU A CD2 1 
ATOM 916  N N   ? ILE A 1 119 ?  -3.631   1.731  -9.527 1.000 97.390 ? 119 ILE A N   1 
ATOM 917  C CA  ? ILE A 1 119 ?  -3.171   2.419  -8.325 1.000 97.390 ? 119 ILE A CA  1 
ATOM 918  C C   ? ILE A 1 119 ?  -4.284   3.313  -7.785 1.000 97.390 ? 119 ILE A C   1 
ATOM 919  C CB  ? ILE A 1 119 ?  -1.900   3.253  -8.603 1.000 97.390 ? 119 ILE A CB  1 
ATOM 920  O O   ? ILE A 1 119 ?  -4.936   4.032  -8.546 1.000 97.390 ? 119 ILE A O   1 
ATOM 921  C CG1 ? ILE A 1 119 ?  -0.830   2.388  -9.279 1.000 97.390 ? 119 ILE A CG1 1 
ATOM 922  C CG2 ? ILE A 1 119 ?  -1.366   3.872  -7.308 1.000 97.390 ? 119 ILE A CG2 1 
ATOM 923  C CD1 ? ILE A 1 119 ?   0.237   3.186 -10.016 1.000 97.390 ? 119 ILE A CD1 1 
ATOM 924  N N   ? SER A 1 120 ?  -4.497   3.282  -6.486 1.000 96.970 ? 120 SER A N   1 
ATOM 925  C CA  ? SER A 1 120 ?  -5.591   4.081  -5.944 1.000 96.970 ? 120 SER A CA  1 
ATOM 926  C C   ? SER A 1 120 ?  -5.185   4.762  -4.641 1.000 96.970 ? 120 SER A C   1 
ATOM 927  C CB  ? SER A 1 120 ?  -6.826   3.209  -5.710 1.000 96.970 ? 120 SER A CB  1 
ATOM 928  O O   ? SER A 1 120 ?  -4.316   4.267  -3.920 1.000 96.970 ? 120 SER A O   1 
ATOM 929  O OG  ? SER A 1 120 ?  -6.537   2.162  -4.800 1.000 96.970 ? 120 SER A OG  1 
ATOM 930  N N   ? GLY A 1 121 ?  -5.810   5.986  -4.378 1.000 95.770 ? 121 GLY A N   1 
ATOM 931  C CA  ? GLY A 1 121 ?  -5.519   6.689  -3.138 1.000 95.770 ? 121 GLY A CA  1 
ATOM 932  C C   ? GLY A 1 121 ?  -6.077   8.100  -3.107 1.000 95.770 ? 121 GLY A C   1 
ATOM 933  O O   ? GLY A 1 121 ?  -6.771   8.519  -4.036 1.000 95.770 ? 121 GLY A O   1 
ATOM 934  N N   ? TRP A 1 122 ?  -5.864   8.861  -1.970 1.000 94.440 ? 122 TRP A N   1 
ATOM 935  C CA  ? TRP A 1 122 ?  -6.377  10.206  -1.733 1.000 94.440 ? 122 TRP A CA  1 
ATOM 936  C C   ? TRP A 1 122 ?  -5.235  11.203  -1.565 1.000 94.440 ? 122 TRP A C   1 
ATOM 937  C CB  ? TRP A 1 122 ?  -7.278  10.229  -0.495 1.000 94.440 ? 122 TRP A CB  1 
ATOM 938  O O   ? TRP A 1 122 ?  -5.386  12.221  -0.886 1.000 94.440 ? 122 TRP A O   1 
ATOM 939  C CG  ? TRP A 1 122 ?  -8.570   9.489  -0.668 1.000 94.440 ? 122 TRP A CG  1 
ATOM 940  C CD1 ? TRP A 1 122 ?  -9.735   9.976  -1.191 1.000 94.440 ? 122 TRP A CD1 1 
ATOM 941  C CD2 ? TRP A 1 122 ?  -8.828   8.127  -0.312 1.000 94.440 ? 122 TRP A CD2 1 
ATOM 942  C CE2 ? TRP A 1 122 ? -10.173   7.855  -0.649 1.000 94.440 ? 122 TRP A CE2 1 
ATOM 943  C CE3 ? TRP A 1 122 ?  -8.052   7.109   0.258 1.000 94.440 ? 122 TRP A CE3 1 
ATOM 944  N NE1 ? TRP A 1 122 ? -10.703   8.999  -1.182 1.000 94.440 ? 122 TRP A NE1 1 
ATOM 945  C CH2 ? TRP A 1 122 ?  -9.977   5.628   0.127 1.000 94.440 ? 122 TRP A CH2 1 
ATOM 946  C CZ2 ? TRP A 1 122 ? -10.759   6.606  -0.433 1.000 94.440 ? 122 TRP A CZ2 1 
ATOM 947  C CZ3 ? TRP A 1 122 ?  -8.637   5.866   0.472 1.000 94.440 ? 122 TRP A CZ3 1 
ATOM 948  N N   ? GLY A 1 123 ?  -4.087  10.876  -2.073 1.000 88.400 ? 123 GLY A N   1 
ATOM 949  C CA  ? GLY A 1 123 ?  -2.933  11.752  -1.957 1.000 88.400 ? 123 GLY A CA  1 
ATOM 950  C C   ? GLY A 1 123 ?  -2.960  12.910  -2.936 1.000 88.400 ? 123 GLY A C   1 
ATOM 951  O O   ? GLY A 1 123 ?  -3.954  13.113  -3.638 1.000 88.400 ? 123 GLY A O   1 
ATOM 952  N N   ? ASN A 1 124 ?  -1.902  13.812  -3.007 1.000 85.360 ? 124 ASN A N   1 
ATOM 953  C CA  ? ASN A 1 124 ?  -1.713  14.986  -3.852 1.000 85.360 ? 124 ASN A CA  1 
ATOM 954  C C   ? ASN A 1 124 ?  -1.809  14.633  -5.333 1.000 85.360 ? 124 ASN A C   1 
ATOM 955  C CB  ? ASN A 1 124 ?  -0.368  15.653  -3.551 1.000 85.360 ? 124 ASN A CB  1 
ATOM 956  O O   ? ASN A 1 124 ?  -1.123  13.725  -5.805 1.000 85.360 ? 124 ASN A O   1 
ATOM 957  C CG  ? ASN A 1 124 ?  -0.217  16.997  -4.235 1.000 85.360 ? 124 ASN A CG  1 
ATOM 958  N ND2 ? ASN A 1 124 ?   0.993  17.543  -4.209 1.000 85.360 ? 124 ASN A ND2 1 
ATOM 959  O OD1 ? ASN A 1 124 ?  -1.181  17.542  -4.780 1.000 85.360 ? 124 ASN A OD1 1 
ATOM 960  N N   ? THR A 1 125 ?  -2.644  15.411  -6.152 1.000 85.510 ? 125 THR A N   1 
ATOM 961  C CA  ? THR A 1 125 ?  -2.910  15.057  -7.541 1.000 85.510 ? 125 THR A CA  1 
ATOM 962  C C   ? THR A 1 125 ?  -2.132  15.965  -8.489 1.000 85.510 ? 125 THR A C   1 
ATOM 963  C CB  ? THR A 1 125 ?  -4.414  15.143  -7.862 1.000 85.510 ? 125 THR A CB  1 
ATOM 964  O O   ? THR A 1 125 ?  -2.271  15.862  -9.710 1.000 85.510 ? 125 THR A O   1 
ATOM 965  C CG2 ? THR A 1 125 ?  -5.213  14.151  -7.023 1.000 85.510 ? 125 THR A CG2 1 
ATOM 966  O OG1 ? THR A 1 125 ?  -4.880  16.469  -7.587 1.000 85.510 ? 125 THR A OG1 1 
ATOM 967  N N   ? LEU A 1 126 ?  -1.405  16.922  -8.011 1.000 84.460 ? 126 LEU A N   1 
ATOM 968  C CA  ? LEU A 1 126 ?  -0.656  17.845  -8.858 1.000 84.460 ? 126 LEU A CA  1 
ATOM 969  C C   ? LEU A 1 126 ?   0.833  17.517  -8.836 1.000 84.460 ? 126 LEU A C   1 
ATOM 970  C CB  ? LEU A 1 126 ?  -0.879  19.290  -8.404 1.000 84.460 ? 126 LEU A CB  1 
ATOM 971  O O   ? LEU A 1 126 ?   1.363  17.089  -7.808 1.000 84.460 ? 126 LEU A O   1 
ATOM 972  C CG  ? LEU A 1 126 ?  -2.300  19.837  -8.555 1.000 84.460 ? 126 LEU A CG  1 
ATOM 973  C CD1 ? LEU A 1 126 ?  -2.383  21.256  -8.003 1.000 84.460 ? 126 LEU A CD1 1 
ATOM 974  C CD2 ? LEU A 1 126 ?  -2.733  19.800 -10.017 1.000 84.460 ? 126 LEU A CD2 1 
ATOM 975  N N   ? SER A 1 127 ?   1.426  17.647 -10.049 1.000 81.750 ? 127 SER A N   1 
ATOM 976  C CA  ? SER A 1 127 ?   2.869  17.470 -10.184 1.000 81.750 ? 127 SER A CA  1 
ATOM 977  C C   ? SER A 1 127 ?   3.630  18.630  -9.553 1.000 81.750 ? 127 SER A C   1 
ATOM 978  C CB  ? SER A 1 127 ?   3.257  17.335 -11.657 1.000 81.750 ? 127 SER A CB  1 
ATOM 979  O O   ? SER A 1 127 ?   4.746  18.453  -9.060 1.000 81.750 ? 127 SER A O   1 
ATOM 980  O OG  ? SER A 1 127 ?   2.865  18.485 -12.388 1.000 81.750 ? 127 SER A OG  1 
ATOM 981  N N   ? ASP A 1 128 ?   3.031  19.825  -9.516 1.000 83.390 ? 128 ASP A N   1 
ATOM 982  C CA  ? ASP A 1 128 ?   3.471  21.047  -8.850 1.000 83.390 ? 128 ASP A CA  1 
ATOM 983  C C   ? ASP A 1 128 ?   2.352  21.641  -7.997 1.000 83.390 ? 128 ASP A C   1 
ATOM 984  C CB  ? ASP A 1 128 ?   3.951  22.075  -9.877 1.000 83.390 ? 128 ASP A CB  1 
ATOM 985  O O   ? ASP A 1 128 ?   1.176  21.550  -8.356 1.000 83.390 ? 128 ASP A O   1 
ATOM 986  C CG  ? ASP A 1 128 ?   2.877  22.457 -10.881 1.000 83.390 ? 128 ASP A CG  1 
ATOM 987  O OD1 ? ASP A 1 128 ?   1.793  21.835 -10.880 1.000 83.390 ? 128 ASP A OD1 1 
ATOM 988  O OD2 ? ASP A 1 128 ?   3.119  23.386 -11.681 1.000 83.390 ? 128 ASP A OD2 1 
ATOM 989  N N   ? GLY A 1 129 ?   2.629  22.003  -6.720 1.000 84.090 ? 129 GLY A N   1 
ATOM 990  C CA  ? GLY A 1 129 ?   1.601  22.527  -5.834 1.000 84.090 ? 129 GLY A CA  1 
ATOM 991  C C   ? GLY A 1 129 ?   0.939  21.456  -4.988 1.000 84.090 ? 129 GLY A C   1 
ATOM 992  O O   ? GLY A 1 129 ?   1.511  20.384  -4.775 1.000 84.090 ? 129 GLY A O   1 
ATOM 993  N N   ? TYR A 1 130 ?  -0.312  21.917  -4.482 1.000 83.800 ? 130 TYR A N   1 
ATOM 994  C CA  ? TYR A 1 130 ?  -1.020  20.990  -3.607 1.000 83.800 ? 130 TYR A CA  1 
ATOM 995  C C   ? TYR A 1 130 ?  -2.491  20.892  -3.992 1.000 83.800 ? 130 TYR A C   1 
ATOM 996  C CB  ? TYR A 1 130 ?  -0.892  21.426  -2.144 1.000 83.800 ? 130 TYR A CB  1 
ATOM 997  O O   ? TYR A 1 130 ?  -3.170  21.911  -4.139 1.000 83.800 ? 130 TYR A O   1 
ATOM 998  C CG  ? TYR A 1 130 ?  -1.461  20.432  -1.162 1.000 83.800 ? 130 TYR A CG  1 
ATOM 999  C CD1 ? TYR A 1 130 ?  -2.729  20.613  -0.613 1.000 83.800 ? 130 TYR A CD1 1 
ATOM 1000 C CD2 ? TYR A 1 130 ?  -0.733  19.310  -0.780 1.000 83.800 ? 130 TYR A CD2 1 
ATOM 1001 C CE1 ? TYR A 1 130 ?  -3.257  19.701   0.294 1.000 83.800 ? 130 TYR A CE1 1 
ATOM 1002 C CE2 ? TYR A 1 130 ?  -1.252  18.391   0.126 1.000 83.800 ? 130 TYR A CE2 1 
ATOM 1003 O OH  ? TYR A 1 130 ?  -3.030  17.688   1.554 1.000 83.800 ? 130 TYR A OH  1 
ATOM 1004 C CZ  ? TYR A 1 130 ?  -2.512  18.594   0.657 1.000 83.800 ? 130 TYR A CZ  1 
ATOM 1005 N N   ? ASN A 1 131 ?  -2.993  19.670  -4.359 1.000 85.960 ? 131 ASN A N   1 
ATOM 1006 C CA  ? ASN A 1 131 ?  -4.401  19.348  -4.560 1.000 85.960 ? 131 ASN A CA  1 
ATOM 1007 C C   ? ASN A 1 131 ?  -4.770  18.015  -3.915 1.000 85.960 ? 131 ASN A C   1 
ATOM 1008 C CB  ? ASN A 1 131 ?  -4.739  19.327  -6.053 1.000 85.960 ? 131 ASN A CB  1 
ATOM 1009 O O   ? ASN A 1 131 ?  -4.494  16.953  -4.474 1.000 85.960 ? 131 ASN A O   1 
ATOM 1010 C CG  ? ASN A 1 131 ?  -6.230  19.232  -6.313 1.000 85.960 ? 131 ASN A CG  1 
ATOM 1011 N ND2 ? ASN A 1 131 ?  -6.596  18.861  -7.534 1.000 85.960 ? 131 ASN A ND2 1 
ATOM 1012 O OD1 ? ASN A 1 131 ?  -7.045  19.491  -5.424 1.000 85.960 ? 131 ASN A OD1 1 
ATOM 1013 N N   ? LEU A 1 132 ?  -5.419  18.060  -2.753 1.000 87.730 ? 132 LEU A N   1 
ATOM 1014 C CA  ? LEU A 1 132 ?  -5.857  16.884  -2.008 1.000 87.730 ? 132 LEU A CA  1 
ATOM 1015 C C   ? LEU A 1 132 ?  -7.318  16.565  -2.306 1.000 87.730 ? 132 LEU A C   1 
ATOM 1016 C CB  ? LEU A 1 132 ?  -5.666  17.100  -0.505 1.000 87.730 ? 132 LEU A CB  1 
ATOM 1017 O O   ? LEU A 1 132 ?  -8.221  17.204  -1.761 1.000 87.730 ? 132 LEU A O   1 
ATOM 1018 C CG  ? LEU A 1 132 ?  -4.234  17.361  -0.033 1.000 87.730 ? 132 LEU A CG  1 
ATOM 1019 C CD1 ? LEU A 1 132 ?  -4.224  17.748   1.442 1.000 87.730 ? 132 LEU A CD1 1 
ATOM 1020 C CD2 ? LEU A 1 132 ?  -3.360  16.136  -0.276 1.000 87.730 ? 132 LEU A CD2 1 
ATOM 1021 N N   ? PRO A 1 133 ?  -7.489  15.653  -3.313 1.000 90.720 ? 133 PRO A N   1 
ATOM 1022 C CA  ? PRO A 1 133 ?  -8.864  15.365  -3.727 1.000 90.720 ? 133 PRO A CA  1 
ATOM 1023 C C   ? PRO A 1 133 ?  -9.717  14.803  -2.592 1.000 90.720 ? 133 PRO A C   1 
ATOM 1024 C CB  ? PRO A 1 133 ?  -8.687  14.330  -4.841 1.000 90.720 ? 133 PRO A CB  1 
ATOM 1025 O O   ? PRO A 1 133 ?  -9.204  14.092  -1.724 1.000 90.720 ? 133 PRO A O   1 
ATOM 1026 C CG  ? PRO A 1 133 ?  -7.437  13.594  -4.484 1.000 90.720 ? 133 PRO A CG  1 
ATOM 1027 C CD  ? PRO A 1 133 ?  -6.471  14.565  -3.869 1.000 90.720 ? 133 PRO A CD  1 
ATOM 1028 N N   ? GLU A 1 134 ? -10.943  15.181  -2.590 1.000 93.070 ? 134 GLU A N   1 
ATOM 1029 C CA  ? GLU A 1 134 ? -11.871  14.581  -1.637 1.000 93.070 ? 134 GLU A CA  1 
ATOM 1030 C C   ? GLU A 1 134 ? -12.306  13.190  -2.091 1.000 93.070 ? 134 GLU A C   1 
ATOM 1031 C CB  ? GLU A 1 134 ? -13.097  15.477  -1.441 1.000 93.070 ? 134 GLU A CB  1 
ATOM 1032 O O   ? GLU A 1 134 ? -12.586  12.320  -1.263 1.000 93.070 ? 134 GLU A O   1 
ATOM 1033 C CG  ? GLU A 1 134 ? -12.768  16.855  -0.884 1.000 93.070 ? 134 GLU A CG  1 
ATOM 1034 C CD  ? GLU A 1 134 ? -13.946  17.815  -0.923 1.000 93.070 ? 134 GLU A CD  1 
ATOM 1035 O OE1 ? GLU A 1 134 ? -13.789  18.986  -0.511 1.000 93.070 ? 134 GLU A OE1 1 
ATOM 1036 O OE2 ? GLU A 1 134 ? -15.036  17.391  -1.368 1.000 93.070 ? 134 GLU A OE2 1 
ATOM 1037 N N   ? LEU A 1 135 ? -12.386  13.081  -3.414 1.000 95.530 ? 135 LEU A N   1 
ATOM 1038 C CA  ? LEU A 1 135 ? -12.832  11.814  -3.982 1.000 95.530 ? 135 LEU A CA  1 
ATOM 1039 C C   ? LEU A 1 135 ? -11.644  10.915  -4.306 1.000 95.530 ? 135 LEU A C   1 
ATOM 1040 C CB  ? LEU A 1 135 ? -13.664  12.055  -5.244 1.000 95.530 ? 135 LEU A CB  1 
ATOM 1041 O O   ? LEU A 1 135 ? -10.564  11.405  -4.645 1.000 95.530 ? 135 LEU A O   1 
ATOM 1042 C CG  ? LEU A 1 135 ? -14.935  12.889  -5.070 1.000 95.530 ? 135 LEU A CG  1 
ATOM 1043 C CD1 ? LEU A 1 135 ? -15.615  13.106  -6.418 1.000 95.530 ? 135 LEU A CD1 1 
ATOM 1044 C CD2 ? LEU A 1 135 ? -15.886  12.214  -4.088 1.000 95.530 ? 135 LEU A CD2 1 
ATOM 1045 N N   ? LEU A 1 136 ? -11.824   9.619  -4.187 1.000 96.020 ? 136 LEU A N   1 
ATOM 1046 C CA  ? LEU A 1 136 ? -10.808   8.607  -4.455 1.000 96.020 ? 136 LEU A CA  1 
ATOM 1047 C C   ? LEU A 1 136 ? -10.319   8.698  -5.897 1.000 96.020 ? 136 LEU A C   1 
ATOM 1048 C CB  ? LEU A 1 136 ? -11.360   7.206  -4.178 1.000 96.020 ? 136 LEU A CB  1 
ATOM 1049 O O   ? LEU A 1 136 ? -11.125   8.755  -6.828 1.000 96.020 ? 136 LEU A O   1 
ATOM 1050 C CG  ? LEU A 1 136 ? -10.349   6.059  -4.218 1.000 96.020 ? 136 LEU A CG  1 
ATOM 1051 C CD1 ? LEU A 1 136 ?  -9.271   6.266  -3.159 1.000 96.020 ? 136 LEU A CD1 1 
ATOM 1052 C CD2 ? LEU A 1 136 ? -11.051   4.720  -4.020 1.000 96.020 ? 136 LEU A CD2 1 
ATOM 1053 N N   ? GLN A 1 137 ?  -8.979   8.674  -5.971 1.000 96.990 ? 137 GLN A N   1 
ATOM 1054 C CA  ? GLN A 1 137 ?  -8.350   8.772  -7.284 1.000 96.990 ? 137 GLN A CA  1 
ATOM 1055 C C   ? GLN A 1 137 ?  -7.754   7.433  -7.710 1.000 96.990 ? 137 GLN A C   1 
ATOM 1056 C CB  ? GLN A 1 137 ?  -7.267   9.852  -7.283 1.000 96.990 ? 137 GLN A CB  1 
ATOM 1057 O O   ? GLN A 1 137 ?  -7.293   6.658  -6.869 1.000 96.990 ? 137 GLN A O   1 
ATOM 1058 C CG  ? GLN A 1 137 ?  -7.780  11.237  -6.911 1.000 96.990 ? 137 GLN A CG  1 
ATOM 1059 C CD  ? GLN A 1 137 ?  -8.812  11.763  -7.891 1.000 96.990 ? 137 GLN A CD  1 
ATOM 1060 N NE2 ? GLN A 1 137 ?  -9.990  12.110  -7.382 1.000 96.990 ? 137 GLN A NE2 1 
ATOM 1061 O OE1 ? GLN A 1 137 ?  -8.553  11.858  -9.095 1.000 96.990 ? 137 GLN A OE1 1 
ATOM 1062 N N   ? CYS A 1 138 ?  -7.725   7.201  -9.114 1.000 96.950 ? 138 CYS A N   1 
ATOM 1063 C CA  ? CYS A 1 138 ?  -7.176   5.978  -9.689 1.000 96.950 ? 138 CYS A CA  1 
ATOM 1064 C C   ? CYS A 1 138 ?  -6.272   6.291 -10.875 1.000 96.950 ? 138 CYS A C   1 
ATOM 1065 C CB  ? CYS A 1 138 ?  -8.301   5.040 -10.127 1.000 96.950 ? 138 CYS A CB  1 
ATOM 1066 O O   ? CYS A 1 138 ?  -6.423   7.330 -11.519 1.000 96.950 ? 138 CYS A O   1 
ATOM 1067 S SG  ? CYS A 1 138 ?  -9.269   4.374  -8.756 1.000 96.950 ? 138 CYS A SG  1 
ATOM 1068 N N   ? LEU A 1 139 ?  -5.346   5.250 -11.030 1.000 96.310 ? 139 LEU A N   1 
ATOM 1069 C CA  ? LEU A 1 139 ?  -4.423   5.339 -12.156 1.000 96.310 ? 139 LEU A CA  1 
ATOM 1070 C C   ? LEU A 1 139 ?  -4.059   3.951 -12.671 1.000 96.310 ? 139 LEU A C   1 
ATOM 1071 C CB  ? LEU A 1 139 ?  -3.155   6.095 -11.751 1.000 96.310 ? 139 LEU A CB  1 
ATOM 1072 O O   ? LEU A 1 139 ?  -3.665   3.079 -11.893 1.000 96.310 ? 139 LEU A O   1 
ATOM 1073 C CG  ? LEU A 1 139 ?  -1.989   6.040 -12.738 1.000 96.310 ? 139 LEU A CG  1 
ATOM 1074 C CD1 ? LEU A 1 139 ?  -2.345   6.782 -14.022 1.000 96.310 ? 139 LEU A CD1 1 
ATOM 1075 C CD2 ? LEU A 1 139 ?  -0.728   6.623 -12.110 1.000 96.310 ? 139 LEU A CD2 1 
ATOM 1076 N N   ? ASN A 1 140 ?  -4.197   3.804 -13.970 1.000 96.880 ? 140 ASN A N   1 
ATOM 1077 C CA  ? ASN A 1 140 ?  -3.697   2.596 -14.618 1.000 96.880 ? 140 ASN A CA  1 
ATOM 1078 C C   ? ASN A 1 140 ?  -2.293   2.802 -15.181 1.000 96.880 ? 140 ASN A C   1 
ATOM 1079 C CB  ? ASN A 1 140 ?  -4.652   2.147 -15.726 1.000 96.880 ? 140 ASN A CB  1 
ATOM 1080 O O   ? ASN A 1 140 ?  -2.060   3.730 -15.956 1.000 96.880 ? 140 ASN A O   1 
ATOM 1081 C CG  ? ASN A 1 140 ?  -6.001   1.709 -15.191 1.000 96.880 ? 140 ASN A CG  1 
ATOM 1082 N ND2 ? ASN A 1 140 ?  -7.039   2.477 -15.501 1.000 96.880 ? 140 ASN A ND2 1 
ATOM 1083 O OD1 ? ASN A 1 140 ?  -6.110   0.690 -14.504 1.000 96.880 ? 140 ASN A OD1 1 
ATOM 1084 N N   ? ALA A 1 141 ?  -1.455   1.865 -14.746 1.000 97.160 ? 141 ALA A N   1 
ATOM 1085 C CA  ? ALA A 1 141 ?  -0.069   2.002 -15.186 1.000 97.160 ? 141 ALA A CA  1 
ATOM 1086 C C   ? ALA A 1 141 ?   0.585   0.636 -15.373 1.000 97.160 ? 141 ALA A C   1 
ATOM 1087 C CB  ? ALA A 1 141 ?   0.726   2.837 -14.185 1.000 97.160 ? 141 ALA A CB  1 
ATOM 1088 O O   ? ALA A 1 141 ?   0.243  -0.323 -14.677 1.000 97.160 ? 141 ALA A O   1 
ATOM 1089 N N   ? PRO A 1 142 ?   1.574   0.608 -16.340 1.000 97.770 ? 142 PRO A N   1 
ATOM 1090 C CA  ? PRO A 1 142 ?   2.267  -0.660 -16.578 1.000 97.770 ? 142 PRO A CA  1 
ATOM 1091 C C   ? PRO A 1 142 ?   3.385  -0.920 -15.570 1.000 97.770 ? 142 PRO A C   1 
ATOM 1092 C CB  ? PRO A 1 142 ?   2.834  -0.493 -17.990 1.000 97.770 ? 142 PRO A CB  1 
ATOM 1093 O O   ? PRO A 1 142 ?   4.012   0.023 -15.082 1.000 97.770 ? 142 PRO A O   1 
ATOM 1094 C CG  ? PRO A 1 142 ?   3.131   0.967 -18.112 1.000 97.770 ? 142 PRO A CG  1 
ATOM 1095 C CD  ? PRO A 1 142 ?   2.060   1.733 -17.391 1.000 97.770 ? 142 PRO A CD  1 
ATOM 1096 N N   ? VAL A 1 143 ?   3.604  -2.227 -15.378 1.000 98.350 ? 143 VAL A N   1 
ATOM 1097 C CA  ? VAL A 1 143 ?   4.777  -2.643 -14.616 1.000 98.350 ? 143 VAL A CA  1 
ATOM 1098 C C   ? VAL A 1 143 ?   6.022  -2.558 -15.495 1.000 98.350 ? 143 VAL A C   1 
ATOM 1099 C CB  ? VAL A 1 143 ?   4.614  -4.075 -14.059 1.000 98.350 ? 143 VAL A CB  1 
ATOM 1100 O O   ? VAL A 1 143 ?   6.031  -3.064 -16.620 1.000 98.350 ? 143 VAL A O   1 
ATOM 1101 C CG1 ? VAL A 1 143 ?   5.883  -4.521 -13.336 1.000 98.350 ? 143 VAL A CG1 1 
ATOM 1102 C CG2 ? VAL A 1 143 ?   3.408  -4.149 -13.124 1.000 98.350 ? 143 VAL A CG2 1 
ATOM 1103 N N   ? LEU A 1 144 ?   7.085  -1.935 -14.957 1.000 98.080 ? 144 LEU A N   1 
ATOM 1104 C CA  ? LEU A 1 144 ?   8.343  -1.831 -15.687 1.000 98.080 ? 144 LEU A CA  1 
ATOM 1105 C C   ? LEU A 1 144 ?   9.245  -3.023 -15.387 1.000 98.080 ? 144 LEU A C   1 
ATOM 1106 C CB  ? LEU A 1 144 ?   9.064  -0.528 -15.331 1.000 98.080 ? 144 LEU A CB  1 
ATOM 1107 O O   ? LEU A 1 144 ?   9.095  -3.676 -14.351 1.000 98.080 ? 144 LEU A O   1 
ATOM 1108 C CG  ? LEU A 1 144 ?   8.293   0.767 -15.595 1.000 98.080 ? 144 LEU A CG  1 
ATOM 1109 C CD1 ? LEU A 1 144 ?   9.156   1.976 -15.251 1.000 98.080 ? 144 LEU A CD1 1 
ATOM 1110 C CD2 ? LEU A 1 144 ?   7.831   0.828 -17.046 1.000 98.080 ? 144 LEU A CD2 1 
ATOM 1111 N N   ? THR A 1 145 ?  10.160  -3.223 -16.370 1.000 97.860 ? 145 THR A N   1 
ATOM 1112 C CA  ? THR A 1 145 ?  11.176  -4.230 -16.082 1.000 97.860 ? 145 THR A CA  1 
ATOM 1113 C C   ? THR A 1 145 ?  12.103  -3.758 -14.966 1.000 97.860 ? 145 THR A C   1 
ATOM 1114 C CB  ? THR A 1 145 ?  12.005  -4.561 -17.337 1.000 97.860 ? 145 THR A CB  1 
ATOM 1115 O O   ? THR A 1 145 ?  12.242  -2.555 -14.734 1.000 97.860 ? 145 THR A O   1 
ATOM 1116 C CG2 ? THR A 1 145 ?  11.107  -4.981 -18.495 1.000 97.860 ? 145 THR A CG2 1 
ATOM 1117 O OG1 ? THR A 1 145 ?  12.757  -3.404 -17.725 1.000 97.860 ? 145 THR A OG1 1 
ATOM 1118 N N   ? HIS A 1 146 ?  12.714  -4.777 -14.307 1.000 96.110 ? 146 HIS A N   1 
ATOM 1119 C CA  ? HIS A 1 146 ?  13.686  -4.421 -13.279 1.000 96.110 ? 146 HIS A CA  1 
ATOM 1120 C C   ? HIS A 1 146 ?  14.788  -3.533 -13.847 1.000 96.110 ? 146 HIS A C   1 
ATOM 1121 C CB  ? HIS A 1 146 ?  14.294  -5.679 -12.657 1.000 96.110 ? 146 HIS A CB  1 
ATOM 1122 O O   ? HIS A 1 146 ?  15.202  -2.564 -13.207 1.000 96.110 ? 146 HIS A O   1 
ATOM 1123 C CG  ? HIS A 1 146 ?  15.250  -5.396 -11.542 1.000 96.110 ? 146 HIS A CG  1 
ATOM 1124 C CD2 ? HIS A 1 146 ?  16.600  -5.294 -11.533 1.000 96.110 ? 146 HIS A CD2 1 
ATOM 1125 N ND1 ? HIS A 1 146 ?  14.837  -5.183 -10.245 1.000 96.110 ? 146 HIS A ND1 1 
ATOM 1126 C CE1 ? HIS A 1 146 ?  15.896  -4.961  -9.483 1.000 96.110 ? 146 HIS A CE1 1 
ATOM 1127 N NE2 ? HIS A 1 146 ?  16.978  -5.022 -10.241 1.000 96.110 ? 146 HIS A NE2 1 
ATOM 1128 N N   ? ALA A 1 147 ?  15.298  -3.818 -15.038 1.000 97.160 ? 147 ALA A N   1 
ATOM 1129 C CA  ? ALA A 1 147 ?  16.346  -3.049 -15.703 1.000 97.160 ? 147 ALA A CA  1 
ATOM 1130 C C   ? ALA A 1 147 ?  15.916  -1.600 -15.911 1.000 97.160 ? 147 ALA A C   1 
ATOM 1131 C CB  ? ALA A 1 147 ?  16.709  -3.690 -17.041 1.000 97.160 ? 147 ALA A CB  1 
ATOM 1132 O O   ? ALA A 1 147 ?  16.697  -0.674 -15.678 1.000 97.160 ? 147 ALA A O   1 
ATOM 1133 N N   ? GLU A 1 148 ?  14.695  -1.441 -16.389 1.000 97.450 ? 148 GLU A N   1 
ATOM 1134 C CA  ? GLU A 1 148 ?  14.173  -0.090 -16.567 1.000 97.450 ? 148 GLU A CA  1 
ATOM 1135 C C   ? GLU A 1 148 ?  14.087   0.649 -15.235 1.000 97.450 ? 148 GLU A C   1 
ATOM 1136 C CB  ? GLU A 1 148 ?  12.796  -0.130 -17.236 1.000 97.450 ? 148 GLU A CB  1 
ATOM 1137 O O   ? GLU A 1 148 ?  14.415   1.834 -15.154 1.000 97.450 ? 148 GLU A O   1 
ATOM 1138 C CG  ? GLU A 1 148 ?  12.842  -0.480 -18.716 1.000 97.450 ? 148 GLU A CG  1 
ATOM 1139 C CD  ? GLU A 1 148 ?  11.477  -0.818 -19.295 1.000 97.450 ? 148 GLU A CD  1 
ATOM 1140 O OE1 ? GLU A 1 148 ?  11.280  -0.653 -20.520 1.000 97.450 ? 148 GLU A OE1 1 
ATOM 1141 O OE2 ? GLU A 1 148 ?  10.597  -1.249 -18.517 1.000 97.450 ? 148 GLU A OE2 1 
ATOM 1142 N N   ? CYS A 1 149 ?  13.579  -0.055 -14.274 1.000 96.880 ? 149 CYS A N   1 
ATOM 1143 C CA  ? CYS A 1 149 ?  13.469   0.522 -12.939 1.000 96.880 ? 149 CYS A CA  1 
ATOM 1144 C C   ? CYS A 1 149 ?  14.837   0.931 -12.407 1.000 96.880 ? 149 CYS A C   1 
ATOM 1145 C CB  ? CYS A 1 149 ?  12.815  -0.471 -11.978 1.000 96.880 ? 149 CYS A CB  1 
ATOM 1146 O O   ? CYS A 1 149 ?  15.011   2.055 -11.931 1.000 96.880 ? 149 CYS A O   1 
ATOM 1147 S SG  ? CYS A 1 149 ?  12.216   0.281 -10.449 1.000 96.880 ? 149 CYS A SG  1 
ATOM 1148 N N   ? GLU A 1 150 ?  15.813   0.083 -12.518 1.000 96.770 ? 150 GLU A N   1 
ATOM 1149 C CA  ? GLU A 1 150 ?  17.180   0.351 -12.083 1.000 96.770 ? 150 GLU A CA  1 
ATOM 1150 C C   ? GLU A 1 150 ?  17.804   1.485 -12.891 1.000 96.770 ? 150 GLU A C   1 
ATOM 1151 C CB  ? GLU A 1 150 ?  18.038  -0.912 -12.200 1.000 96.770 ? 150 GLU A CB  1 
ATOM 1152 O O   ? GLU A 1 150 ?  18.549   2.304 -12.348 1.000 96.770 ? 150 GLU A O   1 
ATOM 1153 C CG  ? GLU A 1 150 ?  19.467  -0.732 -11.708 1.000 96.770 ? 150 GLU A CG  1 
ATOM 1154 C CD  ? GLU A 1 150 ?  19.560  -0.481 -10.212 1.000 96.770 ? 150 GLU A CD  1 
ATOM 1155 O OE1 ? GLU A 1 150 ?  20.634  -0.052  -9.733 1.000 96.770 ? 150 GLU A OE1 1 
ATOM 1156 O OE2 ? GLU A 1 150 ?  18.549  -0.715  -9.512 1.000 96.770 ? 150 GLU A OE2 1 
ATOM 1157 N N   ? ALA A 1 151 ?  17.545   1.526 -14.169 1.000 97.210 ? 151 ALA A N   1 
ATOM 1158 C CA  ? ALA A 1 151 ?  18.052   2.598 -15.022 1.000 97.210 ? 151 ALA A CA  1 
ATOM 1159 C C   ? ALA A 1 151 ?  17.544   3.958 -14.554 1.000 97.210 ? 151 ALA A C   1 
ATOM 1160 C CB  ? ALA A 1 151 ?  17.651   2.355 -16.476 1.000 97.210 ? 151 ALA A CB  1 
ATOM 1161 O O   ? ALA A 1 151 ?  18.254   4.962 -14.658 1.000 97.210 ? 151 ALA A O   1 
ATOM 1162 N N   ? SER A 1 152 ?  16.339   3.953 -14.032 1.000 96.130 ? 152 SER A N   1 
ATOM 1163 C CA  ? SER A 1 152 ?  15.740   5.195 -13.553 1.000 96.130 ? 152 SER A CA  1 
ATOM 1164 C C   ? SER A 1 152 ?  16.334   5.613 -12.212 1.000 96.130 ? 152 SER A C   1 
ATOM 1165 C CB  ? SER A 1 152 ?  14.224   5.044 -13.424 1.000 96.130 ? 152 SER A CB  1 
ATOM 1166 O O   ? SER A 1 152 ?  16.437   6.806 -11.918 1.000 96.130 ? 152 SER A O   1 
ATOM 1167 O OG  ? SER A 1 152 ?  13.623   4.893 -14.699 1.000 96.130 ? 152 SER A OG  1 
ATOM 1168 N N   ? TYR A 1 153 ?  16.742   4.618 -11.426 1.000 95.580 ? 153 TYR A N   1 
ATOM 1169 C CA  ? TYR A 1 153 ?  17.287   4.820 -10.088 1.000 95.580 ? 153 TYR A CA  1 
ATOM 1170 C C   ? TYR A 1 153 ?  18.523   3.957  -9.867 1.000 95.580 ? 153 TYR A C   1 
ATOM 1171 C CB  ? TYR A 1 153 ?  16.231   4.503  -9.025 1.000 95.580 ? 153 TYR A CB  1 
ATOM 1172 O O   ? TYR A 1 153 ?  18.504   3.032  -9.051 1.000 95.580 ? 153 TYR A O   1 
ATOM 1173 C CG  ? TYR A 1 153 ?  14.917   5.211  -9.244 1.000 95.580 ? 153 TYR A CG  1 
ATOM 1174 C CD1 ? TYR A 1 153 ?  14.789   6.576  -8.999 1.000 95.580 ? 153 TYR A CD1 1 
ATOM 1175 C CD2 ? TYR A 1 153 ?  13.799   4.516  -9.695 1.000 95.580 ? 153 TYR A CD2 1 
ATOM 1176 C CE1 ? TYR A 1 153 ?  13.579   7.233  -9.197 1.000 95.580 ? 153 TYR A CE1 1 
ATOM 1177 C CE2 ? TYR A 1 153 ?  12.584   5.162  -9.897 1.000 95.580 ? 153 TYR A CE2 1 
ATOM 1178 O OH  ? TYR A 1 153 ?  11.284   7.163  -9.845 1.000 95.580 ? 153 TYR A OH  1 
ATOM 1179 C CZ  ? TYR A 1 153 ?  12.484   6.519  -9.646 1.000 95.580 ? 153 TYR A CZ  1 
ATOM 1180 N N   ? PRO A 1 154 ?  19.711   4.229 -10.434 1.000 95.060 ? 154 PRO A N   1 
ATOM 1181 C CA  ? PRO A 1 154 ?  20.890   3.369 -10.319 1.000 95.060 ? 154 PRO A CA  1 
ATOM 1182 C C   ? PRO A 1 154 ?  21.408   3.266  -8.886 1.000 95.060 ? 154 PRO A C   1 
ATOM 1183 C CB  ? PRO A 1 154 ?  21.917   4.055 -11.223 1.000 95.060 ? 154 PRO A CB  1 
ATOM 1184 O O   ? PRO A 1 154 ?  21.656   4.288  -8.240 1.000 95.060 ? 154 PRO A O   1 
ATOM 1185 C CG  ? PRO A 1 154 ?  21.106   4.910 -12.142 1.000 95.060 ? 154 PRO A CG  1 
ATOM 1186 C CD  ? PRO A 1 154 ?  19.866   5.347 -11.417 1.000 95.060 ? 154 PRO A CD  1 
ATOM 1187 N N   ? GLY A 1 155 ?  21.408   1.938  -8.324 1.000 93.380 ? 155 GLY A N   1 
ATOM 1188 C CA  ? GLY A 1 155 ?  21.985   1.698  -7.011 1.000 93.380 ? 155 GLY A CA  1 
ATOM 1189 C C   ? GLY A 1 155 ?  20.978   1.824  -5.884 1.000 93.380 ? 155 GLY A C   1 
ATOM 1190 O O   ? GLY A 1 155 ?  21.293   1.537  -4.728 1.000 93.380 ? 155 GLY A O   1 
ATOM 1191 N N   ? ASP A 1 156 ?  19.708   2.199  -6.261 1.000 94.540 ? 156 ASP A N   1 
ATOM 1192 C CA  ? ASP A 1 156 ?  18.700   2.461  -5.238 1.000 94.540 ? 156 ASP A CA  1 
ATOM 1193 C C   ? ASP A 1 156 ?  17.569   1.437  -5.308 1.000 94.540 ? 156 ASP A C   1 
ATOM 1194 C CB  ? ASP A 1 156 ?  18.139   3.876  -5.386 1.000 94.540 ? 156 ASP A CB  1 
ATOM 1195 O O   ? ASP A 1 156 ?  16.784   1.307  -4.366 1.000 94.540 ? 156 ASP A O   1 
ATOM 1196 C CG  ? ASP A 1 156 ?  19.158   4.955  -5.062 1.000 94.540 ? 156 ASP A CG  1 
ATOM 1197 O OD1 ? ASP A 1 156 ?  19.874   4.832  -4.045 1.000 94.540 ? 156 ASP A OD1 1 
ATOM 1198 O OD2 ? ASP A 1 156 ?  19.243   5.938  -5.830 1.000 94.540 ? 156 ASP A OD2 1 
ATOM 1199 N N   ? ILE A 1 157 ?  17.423   0.719  -6.476 1.000 95.930 ? 157 ILE A N   1 
ATOM 1200 C CA  ? ILE A 1 157 ?  16.387  -0.287  -6.683 1.000 95.930 ? 157 ILE A CA  1 
ATOM 1201 C C   ? ILE A 1 157 ?  16.888  -1.650  -6.209 1.000 95.930 ? 157 ILE A C   1 
ATOM 1202 C CB  ? ILE A 1 157 ?  15.959  -0.361  -8.166 1.000 95.930 ? 157 ILE A CB  1 
ATOM 1203 O O   ? ILE A 1 157 ?  17.867  -2.178  -6.741 1.000 95.930 ? 157 ILE A O   1 
ATOM 1204 C CG1 ? ILE A 1 157 ?  15.475   1.011  -8.651 1.000 95.930 ? 157 ILE A CG1 1 
ATOM 1205 C CG2 ? ILE A 1 157 ?  14.875  -1.424  -8.363 1.000 95.930 ? 157 ILE A CG2 1 
ATOM 1206 C CD1 ? ILE A 1 157 ?  14.317   1.580  -7.843 1.000 95.930 ? 157 ILE A CD1 1 
ATOM 1207 N N   ? THR A 1 158 ?  16.164  -2.266  -5.161 1.000 96.120 ? 158 THR A N   1 
ATOM 1208 C CA  ? THR A 1 158 ?  16.496  -3.592  -4.650 1.000 96.120 ? 158 THR A CA  1 
ATOM 1209 C C   ? THR A 1 158 ?  15.580  -4.650  -5.259 1.000 96.120 ? 158 THR A C   1 
ATOM 1210 C CB  ? THR A 1 158 ?  16.392  -3.641  -3.115 1.000 96.120 ? 158 THR A CB  1 
ATOM 1211 O O   ? THR A 1 158 ?  14.661  -4.324  -6.013 1.000 96.120 ? 158 THR A O   1 
ATOM 1212 C CG2 ? THR A 1 158 ?  17.086  -2.441  -2.478 1.000 96.120 ? 158 THR A CG2 1 
ATOM 1213 O OG1 ? THR A 1 158 ?  15.010  -3.637  -2.734 1.000 96.120 ? 158 THR A OG1 1 
ATOM 1214 N N   ? GLU A 1 159 ?  15.818  -5.943  -4.888 1.000 96.490 ? 159 GLU A N   1 
ATOM 1215 C CA  ? GLU A 1 159 ?  15.000  -7.053  -5.369 1.000 96.490 ? 159 GLU A CA  1 
ATOM 1216 C C   ? GLU A 1 159 ?  13.620  -7.044  -4.719 1.000 96.490 ? 159 GLU A C   1 
ATOM 1217 C CB  ? GLU A 1 159 ?  15.698  -8.389  -5.104 1.000 96.490 ? 159 GLU A CB  1 
ATOM 1218 O O   ? GLU A 1 159 ?  12.730  -7.792  -5.129 1.000 96.490 ? 159 GLU A O   1 
ATOM 1219 C CG  ? GLU A 1 159 ?  16.946  -8.609  -5.947 1.000 96.490 ? 159 GLU A CG  1 
ATOM 1220 C CD  ? GLU A 1 159 ?  16.668  -8.610  -7.442 1.000 96.490 ? 159 GLU A CD  1 
ATOM 1221 O OE1 ? GLU A 1 159 ?  17.507  -8.096  -8.216 1.000 96.490 ? 159 GLU A OE1 1 
ATOM 1222 O OE2 ? GLU A 1 159 ?  15.602  -9.128  -7.842 1.000 96.490 ? 159 GLU A OE2 1 
ATOM 1223 N N   ? ASN A 1 160 ?  13.433  -6.184  -3.720 1.000 97.850 ? 160 ASN A N   1 
ATOM 1224 C CA  ? ASN A 1 160 ?  12.171  -6.110  -2.991 1.000 97.850 ? 160 ASN A CA  1 
ATOM 1225 C C   ? ASN A 1 160 ?  11.293  -4.972  -3.505 1.000 97.850 ? 160 ASN A C   1 
ATOM 1226 C CB  ? ASN A 1 160 ?  12.427  -5.947  -1.491 1.000 97.850 ? 160 ASN A CB  1 
ATOM 1227 O O   ? ASN A 1 160 ?  10.266  -4.655  -2.904 1.000 97.850 ? 160 ASN A O   1 
ATOM 1228 C CG  ? ASN A 1 160 ?  13.073  -7.170  -0.872 1.000 97.850 ? 160 ASN A CG  1 
ATOM 1229 N ND2 ? ASN A 1 160 ?  14.023  -6.947   0.029 1.000 97.850 ? 160 ASN A ND2 1 
ATOM 1230 O OD1 ? ASN A 1 160 ?  12.724  -8.306  -1.202 1.000 97.850 ? 160 ASN A OD1 1 
ATOM 1231 N N   ? MET A 1 161 ?  11.737  -4.357  -4.639 1.000 98.060 ? 161 MET A N   1 
ATOM 1232 C CA  ? MET A 1 161 ?  11.013  -3.210  -5.179 1.000 98.060 ? 161 MET A CA  1 
ATOM 1233 C C   ? MET A 1 161 ?  10.567  -3.474  -6.614 1.000 98.060 ? 161 MET A C   1 
ATOM 1234 C CB  ? MET A 1 161 ?  11.880  -1.952  -5.124 1.000 98.060 ? 161 MET A CB  1 
ATOM 1235 O O   ? MET A 1 161 ?  11.195  -4.257  -7.329 1.000 98.060 ? 161 MET A O   1 
ATOM 1236 C CG  ? MET A 1 161 ?  12.239  -1.517  -3.712 1.000 98.060 ? 161 MET A CG  1 
ATOM 1237 S SD  ? MET A 1 161 ?  13.401  -0.096  -3.689 1.000 98.060 ? 161 MET A SD  1 
ATOM 1238 C CE  ? MET A 1 161 ?  13.653   0.081  -1.901 1.000 98.060 ? 161 MET A CE  1 
ATOM 1239 N N   ? ILE A 1 162 ?   9.454  -2.753  -6.956 1.000 97.840 ? 162 ILE A N   1 
ATOM 1240 C CA  ? ILE A 1 162 ?   8.919  -2.792  -8.312 1.000 97.840 ? 162 ILE A CA  1 
ATOM 1241 C C   ? ILE A 1 162 ?   8.537  -1.382  -8.757 1.000 97.840 ? 162 ILE A C   1 
ATOM 1242 C CB  ? ILE A 1 162 ?   7.698  -3.734  -8.412 1.000 97.840 ? 162 ILE A CB  1 
ATOM 1243 O O   ? ILE A 1 162 ?   8.104  -0.563  -7.942 1.000 97.840 ? 162 ILE A O   1 
ATOM 1244 C CG1 ? ILE A 1 162 ?   7.265  -3.894  -9.874 1.000 97.840 ? 162 ILE A CG1 1 
ATOM 1245 C CG2 ? ILE A 1 162 ?   6.543  -3.213  -7.552 1.000 97.840 ? 162 ILE A CG2 1 
ATOM 1246 C CD1 ? ILE A 1 162 ?   6.207  -4.967 -10.091 1.000 97.840 ? 162 ILE A CD1 1 
ATOM 1247 N N   ? CYS A 1 163 ?   8.769  -1.075 -10.080 1.000 97.740 ? 163 CYS A N   1 
ATOM 1248 C CA  ? CYS A 1 163 ?   8.358   0.210 -10.635 1.000 97.740 ? 163 CYS A CA  1 
ATOM 1249 C C   ? CYS A 1 163 ?   7.093   0.063 -11.471 1.000 97.740 ? 163 CYS A C   1 
ATOM 1250 C CB  ? CYS A 1 163 ?   9.477   0.808 -11.487 1.000 97.740 ? 163 CYS A CB  1 
ATOM 1251 O O   ? CYS A 1 163 ?   6.995  -0.841 -12.303 1.000 97.740 ? 163 CYS A O   1 
ATOM 1252 S SG  ? CYS A 1 163 ?  10.921   1.326 -10.534 1.000 97.740 ? 163 CYS A SG  1 
ATOM 1253 N N   ? VAL A 1 164 ?   6.140   0.916 -11.151 1.000 97.360 ? 164 VAL A N   1 
ATOM 1254 C CA  ? VAL A 1 164 ?   4.879   0.998 -11.881 1.000 97.360 ? 164 VAL A CA  1 
ATOM 1255 C C   ? VAL A 1 164 ?   4.643   2.434 -12.345 1.000 97.360 ? 164 VAL A C   1 
ATOM 1256 C CB  ? VAL A 1 164 ?   3.691   0.515 -11.019 1.000 97.360 ? 164 VAL A CB  1 
ATOM 1257 O O   ? VAL A 1 164 ?   4.656   3.365 -11.536 1.000 97.360 ? 164 VAL A O   1 
ATOM 1258 C CG1 ? VAL A 1 164 ?   2.395   0.531 -11.828 1.000 97.360 ? 164 VAL A CG1 1 
ATOM 1259 C CG2 ? VAL A 1 164 ?   3.965  -0.883 -10.470 1.000 97.360 ? 164 VAL A CG2 1 
ATOM 1260 N N   ? GLY A 1 165 ?   4.523   2.542 -13.692 1.000 95.800 ? 165 GLY A N   1 
ATOM 1261 C CA  ? GLY A 1 165 ?   4.317   3.886 -14.206 1.000 95.800 ? 165 GLY A CA  1 
ATOM 1262 C C   ? GLY A 1 165 ?   4.867   4.081 -15.607 1.000 95.800 ? 165 GLY A C   1 
ATOM 1263 O O   ? GLY A 1 165 ?   5.140   3.108 -16.313 1.000 95.800 ? 165 GLY A O   1 
ATOM 1264 N N   ? PHE A 1 166 ?   4.971   5.325 -16.020 1.000 95.320 ? 166 PHE A N   1 
ATOM 1265 C CA  ? PHE A 1 166 ?   5.371   5.702 -17.371 1.000 95.320 ? 166 PHE A CA  1 
ATOM 1266 C C   ? PHE A 1 166 ?   6.719   6.412 -17.358 1.000 95.320 ? 166 PHE A C   1 
ATOM 1267 C CB  ? PHE A 1 166 ?   4.310   6.600 -18.016 1.000 95.320 ? 166 PHE A CB  1 
ATOM 1268 O O   ? PHE A 1 166 ?   6.912   7.377 -16.615 1.000 95.320 ? 166 PHE A O   1 
ATOM 1269 C CG  ? PHE A 1 166 ?   2.936   5.989 -18.050 1.000 95.320 ? 166 PHE A CG  1 
ATOM 1270 C CD1 ? PHE A 1 166 ?   2.544   5.184 -19.112 1.000 95.320 ? 166 PHE A CD1 1 
ATOM 1271 C CD2 ? PHE A 1 166 ?   2.035   6.219 -17.018 1.000 95.320 ? 166 PHE A CD2 1 
ATOM 1272 C CE1 ? PHE A 1 166 ?   1.273   4.616 -19.146 1.000 95.320 ? 166 PHE A CE1 1 
ATOM 1273 C CE2 ? PHE A 1 166 ?   0.762   5.655 -17.045 1.000 95.320 ? 166 PHE A CE2 1 
ATOM 1274 C CZ  ? PHE A 1 166 ?   0.383   4.855 -18.110 1.000 95.320 ? 166 PHE A CZ  1 
ATOM 1275 N N   ? LEU A 1 167 ?   7.618   5.996 -18.201 1.000 95.280 ? 167 LEU A N   1 
ATOM 1276 C CA  ? LEU A 1 167 ?   8.932   6.627 -18.267 1.000 95.280 ? 167 LEU A CA  1 
ATOM 1277 C C   ? LEU A 1 167 ?   8.828   8.041 -18.829 1.000 95.280 ? 167 LEU A C   1 
ATOM 1278 C CB  ? LEU A 1 167 ?   9.885   5.792 -19.127 1.000 95.280 ? 167 LEU A CB  1 
ATOM 1279 O O   ? LEU A 1 167 ?   9.666   8.895 -18.531 1.000 95.280 ? 167 LEU A O   1 
ATOM 1280 C CG  ? LEU A 1 167 ?  10.329   4.451 -18.540 1.000 95.280 ? 167 LEU A CG  1 
ATOM 1281 C CD1 ? LEU A 1 167 ?  11.171   3.682 -19.552 1.000 95.280 ? 167 LEU A CD1 1 
ATOM 1282 C CD2 ? LEU A 1 167 ?  11.105   4.665 -17.244 1.000 95.280 ? 167 LEU A CD2 1 
ATOM 1283 N N   ? GLU A 1 168 ?   7.892   8.302 -19.666 1.000 94.990 ? 168 GLU A N   1 
ATOM 1284 C CA  ? GLU A 1 168 ?   7.708   9.622 -20.262 1.000 94.990 ? 168 GLU A CA  1 
ATOM 1285 C C   ? GLU A 1 168 ?   7.236  10.636 -19.224 1.000 94.990 ? 168 GLU A C   1 
ATOM 1286 C CB  ? GLU A 1 168 ?   6.711   9.554 -21.422 1.000 94.990 ? 168 GLU A CB  1 
ATOM 1287 O O   ? GLU A 1 168 ?   7.321  11.845 -19.446 1.000 94.990 ? 168 GLU A O   1 
ATOM 1288 C CG  ? GLU A 1 168 ?   5.320   9.092 -21.011 1.000 94.990 ? 168 GLU A CG  1 
ATOM 1289 C CD  ? GLU A 1 168 ?   5.093   7.604 -21.232 1.000 94.990 ? 168 GLU A CD  1 
ATOM 1290 O OE1 ? GLU A 1 168 ?   3.922   7.181 -21.357 1.000 94.990 ? 168 GLU A OE1 1 
ATOM 1291 O OE2 ? GLU A 1 168 ?   6.095   6.856 -21.279 1.000 94.990 ? 168 GLU A OE2 1 
ATOM 1292 N N   ? GLY A 1 169 ?   6.743  10.131 -18.033 1.000 92.860 ? 169 GLY A N   1 
ATOM 1293 C CA  ? GLY A 1 169 ?   6.206  11.001 -16.999 1.000 92.860 ? 169 GLY A CA  1 
ATOM 1294 C C   ? GLY A 1 169 ?   4.757  11.384 -17.234 1.000 92.860 ? 169 GLY A C   1 
ATOM 1295 O O   ? GLY A 1 169 ?   4.068  10.761 -18.045 1.000 92.860 ? 169 GLY A O   1 
ATOM 1296 N N   ? GLY A 1 170 ?   4.231  12.277 -16.348 1.000 90.270 ? 170 GLY A N   1 
ATOM 1297 C CA  ? GLY A 1 170 ?   2.884  12.779 -16.568 1.000 90.270 ? 170 GLY A CA  1 
ATOM 1298 C C   ? GLY A 1 170 ?   1.832  12.036 -15.767 1.000 90.270 ? 170 GLY A C   1 
ATOM 1299 O O   ? GLY A 1 170 ?   0.731  12.548 -15.552 1.000 90.270 ? 170 GLY A O   1 
ATOM 1300 N N   ? LYS A 1 171 ?   2.219  10.899 -15.235 1.000 91.480 ? 171 LYS A N   1 
ATOM 1301 C CA  ? LYS A 1 171 ?   1.326  10.099 -14.402 1.000 91.480 ? 171 LYS A CA  1 
ATOM 1302 C C   ? LYS A 1 171 ?   2.100   9.371 -13.307 1.000 91.480 ? 171 LYS A C   1 
ATOM 1303 C CB  ? LYS A 1 171 ?   0.553   9.092 -15.255 1.000 91.480 ? 171 LYS A CB  1 
ATOM 1304 O O   ? LYS A 1 171 ?   3.115   8.727 -13.581 1.000 91.480 ? 171 LYS A O   1 
ATOM 1305 C CG  ? LYS A 1 171 ?  -0.278   9.727 -16.360 1.000 91.480 ? 171 LYS A CG  1 
ATOM 1306 C CD  ? LYS A 1 171 ?  -1.019   8.675 -17.177 1.000 91.480 ? 171 LYS A CD  1 
ATOM 1307 C CE  ? LYS A 1 171 ?  -1.842   9.308 -18.290 1.000 91.480 ? 171 LYS A CE  1 
ATOM 1308 N NZ  ? LYS A 1 171 ?  -2.616   8.286 -19.057 1.000 91.480 ? 171 LYS A NZ  1 
ATOM 1309 N N   ? ASP A 1 172 ?   1.555   9.340 -12.071 1.000 88.880 ? 172 ASP A N   1 
ATOM 1310 C CA  ? ASP A 1 172 ?   2.251   8.691 -10.964 1.000 88.880 ? 172 ASP A CA  1 
ATOM 1311 C C   ? ASP A 1 172 ?   1.440   8.788  -9.673 1.000 88.880 ? 172 ASP A C   1 
ATOM 1312 C CB  ? ASP A 1 172 ?   3.635   9.312 -10.763 1.000 88.880 ? 172 ASP A CB  1 
ATOM 1313 O O   ? ASP A 1 172 ?   0.467   9.541  -9.601 1.000 88.880 ? 172 ASP A O   1 
ATOM 1314 C CG  ? ASP A 1 172 ?   4.605   8.382 -10.056 1.000 88.880 ? 172 ASP A CG  1 
ATOM 1315 O OD1 ? ASP A 1 172 ?   4.229   7.232  -9.743 1.000 88.880 ? 172 ASP A OD1 1 
ATOM 1316 O OD2 ? ASP A 1 172 ?   5.755   8.804  -9.806 1.000 88.880 ? 172 ASP A OD2 1 
ATOM 1317 N N   ? SER A 1 173 ?   1.716   7.846  -8.723 1.000 86.250 ? 173 SER A N   1 
ATOM 1318 C CA  ? SER A 1 173 ?   1.270   8.085  -7.354 1.000 86.250 ? 173 SER A CA  1 
ATOM 1319 C C   ? SER A 1 173 ?   2.159   9.106  -6.653 1.000 86.250 ? 173 SER A C   1 
ATOM 1320 C CB  ? SER A 1 173 ?   1.255   6.778  -6.559 1.000 86.250 ? 173 SER A CB  1 
ATOM 1321 O O   ? SER A 1 173 ?   3.355   9.194  -6.938 1.000 86.250 ? 173 SER A O   1 
ATOM 1322 O OG  ? SER A 1 173 ?   2.561   6.239  -6.452 1.000 86.250 ? 173 SER A OG  1 
ATOM 1323 N N   ? CYS A 1 174 ?   1.590   9.869  -5.796 1.000 84.170 ? 174 CYS A N   1 
ATOM 1324 C CA  ? CYS A 1 174 ?   2.325  10.957  -5.161 1.000 84.170 ? 174 CYS A CA  1 
ATOM 1325 C C   ? CYS A 1 174 ?   2.057  10.994  -3.661 1.000 84.170 ? 174 CYS A C   1 
ATOM 1326 C CB  ? CYS A 1 174 ?   1.947  12.298  -5.789 1.000 84.170 ? 174 CYS A CB  1 
ATOM 1327 O O   ? CYS A 1 174 ?   1.543  10.028  -3.094 1.000 84.170 ? 174 CYS A O   1 
ATOM 1328 S SG  ? CYS A 1 174 ?   3.249  13.546  -5.682 1.000 84.170 ? 174 CYS A SG  1 
ATOM 1329 N N   ? GLN A 1 175 ?   2.490  12.169  -2.997 1.000 84.430 ? 175 GLN A N   1 
ATOM 1330 C CA  ? GLN A 1 175 ?   2.429  12.311  -1.546 1.000 84.430 ? 175 GLN A CA  1 
ATOM 1331 C C   ? GLN A 1 175 ?   1.017  12.057  -1.027 1.000 84.430 ? 175 GLN A C   1 
ATOM 1332 C CB  ? GLN A 1 175 ?   2.902  13.702  -1.122 1.000 84.430 ? 175 GLN A CB  1 
ATOM 1333 O O   ? GLN A 1 175 ?   0.040  12.518  -1.620 1.000 84.430 ? 175 GLN A O   1 
ATOM 1334 C CG  ? GLN A 1 175 ?   4.396  13.928  -1.311 1.000 84.430 ? 175 GLN A CG  1 
ATOM 1335 C CD  ? GLN A 1 175 ?   4.776  14.153  -2.763 1.000 84.430 ? 175 GLN A CD  1 
ATOM 1336 N NE2 ? GLN A 1 175 ?   5.998  13.774  -3.121 1.000 84.430 ? 175 GLN A NE2 1 
ATOM 1337 O OE1 ? GLN A 1 175 ?   3.978  14.662  -3.556 1.000 84.430 ? 175 GLN A OE1 1 
ATOM 1338 N N   ? GLY A 1 176 ?   1.052  11.261   0.099 1.000 83.270 ? 176 GLY A N   1 
ATOM 1339 C CA  ? GLY A 1 176 ?  -0.233  10.977   0.716 1.000 83.270 ? 176 GLY A CA  1 
ATOM 1340 C C   ? GLY A 1 176 ?  -0.843   9.669   0.249 1.000 83.270 ? 176 GLY A C   1 
ATOM 1341 O O   ? GLY A 1 176 ?  -1.755   9.140   0.889 1.000 83.270 ? 176 GLY A O   1 
ATOM 1342 N N   ? ASP A 1 177 ?  -0.276   9.056  -0.759 1.000 91.270 ? 177 ASP A N   1 
ATOM 1343 C CA  ? ASP A 1 177 ?  -0.770   7.774  -1.252 1.000 91.270 ? 177 ASP A CA  1 
ATOM 1344 C C   ? ASP A 1 177 ?   0.091   6.621  -0.741 1.000 91.270 ? 177 ASP A C   1 
ATOM 1345 C CB  ? ASP A 1 177 ?  -0.806   7.765  -2.781 1.000 91.270 ? 177 ASP A CB  1 
ATOM 1346 O O   ? ASP A 1 177 ?  -0.145   5.462  -1.087 1.000 91.270 ? 177 ASP A O   1 
ATOM 1347 C CG  ? ASP A 1 177 ?  -1.938   8.601  -3.352 1.000 91.270 ? 177 ASP A CG  1 
ATOM 1348 O OD1 ? ASP A 1 177 ?  -2.974   8.770  -2.673 1.000 91.270 ? 177 ASP A OD1 1 
ATOM 1349 O OD2 ? ASP A 1 177 ?  -1.794   9.093  -4.492 1.000 91.270 ? 177 ASP A OD2 1 
ATOM 1350 N N   ? SER A 1 178 ?   1.183   7.050   0.008 1.000 95.550 ? 178 SER A N   1 
ATOM 1351 C CA  ? SER A 1 178 ?   2.006   5.990   0.581 1.000 95.550 ? 178 SER A CA  1 
ATOM 1352 C C   ? SER A 1 178 ?   1.146   4.930   1.262 1.000 95.550 ? 178 SER A C   1 
ATOM 1353 C CB  ? SER A 1 178 ?   3.005   6.568   1.583 1.000 95.550 ? 178 SER A CB  1 
ATOM 1354 O O   ? SER A 1 178 ?   0.132   5.252   1.885 1.000 95.550 ? 178 SER A O   1 
ATOM 1355 O OG  ? SER A 1 178 ?   3.973   7.367   0.925 1.000 95.550 ? 178 SER A OG  1 
ATOM 1356 N N   ? GLY A 1 179 ?   1.583   3.669   0.926 1.000 97.290 ? 179 GLY A N   1 
ATOM 1357 C CA  ? GLY A 1 179 ?   0.866   2.585   1.580 1.000 97.290 ? 179 GLY A CA  1 
ATOM 1358 C C   ? GLY A 1 179 ?  -0.334   2.101   0.789 1.000 97.290 ? 179 GLY A C   1 
ATOM 1359 O O   ? GLY A 1 179 ?  -0.866   1.022   1.057 1.000 97.290 ? 179 GLY A O   1 
ATOM 1360 N N   ? GLY A 1 180 ?  -0.733   2.882  -0.139 1.000 96.800 ? 180 GLY A N   1 
ATOM 1361 C CA  ? GLY A 1 180 ?  -1.854   2.530  -0.996 1.000 96.800 ? 180 GLY A CA  1 
ATOM 1362 C C   ? GLY A 1 180 ?  -1.571   1.336  -1.888 1.000 96.800 ? 180 GLY A C   1 
ATOM 1363 O O   ? GLY A 1 180 ?  -0.412   0.981  -2.109 1.000 96.800 ? 180 GLY A O   1 
ATOM 1364 N N   ? PRO A 1 181 ?  -2.650   0.761  -2.529 1.000 97.860 ? 181 PRO A N   1 
ATOM 1365 C CA  ? PRO A 1 181 ?  -2.540  -0.513  -3.243 1.000 97.860 ? 181 PRO A CA  1 
ATOM 1366 C C   ? PRO A 1 181 ?  -2.181  -0.334  -4.716 1.000 97.860 ? 181 PRO A C   1 
ATOM 1367 C CB  ? PRO A 1 181 ?  -3.935  -1.125  -3.091 1.000 97.860 ? 181 PRO A CB  1 
ATOM 1368 O O   ? PRO A 1 181 ?  -2.649   0.608  -5.360 1.000 97.860 ? 181 PRO A O   1 
ATOM 1369 C CG  ? PRO A 1 181 ?  -4.859   0.047  -3.016 1.000 97.860 ? 181 PRO A CG  1 
ATOM 1370 C CD  ? PRO A 1 181 ?  -4.174   1.148  -2.258 1.000 97.860 ? 181 PRO A CD  1 
ATOM 1371 N N   ? VAL A 1 182 ?  -1.272  -1.217  -5.222 1.000 98.200 ? 182 VAL A N   1 
ATOM 1372 C CA  ? VAL A 1 182 ?  -1.087  -1.526  -6.636 1.000 98.200 ? 182 VAL A CA  1 
ATOM 1373 C C   ? VAL A 1 182 ?  -1.696  -2.890  -6.952 1.000 98.200 ? 182 VAL A C   1 
ATOM 1374 C CB  ? VAL A 1 182 ?   0.406  -1.505  -7.031 1.000 98.200 ? 182 VAL A CB  1 
ATOM 1375 O O   ? VAL A 1 182 ?  -1.190  -3.921  -6.504 1.000 98.200 ? 182 VAL A O   1 
ATOM 1376 C CG1 ? VAL A 1 182 ?   0.577  -1.817  -8.517 1.000 98.200 ? 182 VAL A CG1 1 
ATOM 1377 C CG2 ? VAL A 1 182 ?   1.029  -0.151  -6.692 1.000 98.200 ? 182 VAL A CG2 1 
ATOM 1378 N N   ? VAL A 1 183 ?  -2.798  -2.836  -7.740 1.000 98.440 ? 183 VAL A N   1 
ATOM 1379 C CA  ? VAL A 1 183 ?  -3.559  -4.055  -7.993 1.000 98.440 ? 183 VAL A CA  1 
ATOM 1380 C C   ? VAL A 1 183 ?  -3.446  -4.439  -9.467 1.000 98.440 ? 183 VAL A C   1 
ATOM 1381 C CB  ? VAL A 1 183 ?  -5.043  -3.890  -7.598 1.000 98.440 ? 183 VAL A CB  1 
ATOM 1382 O O   ? VAL A 1 183 ?  -3.761  -3.637 -10.349 1.000 98.440 ? 183 VAL A O   1 
ATOM 1383 C CG1 ? VAL A 1 183 ?  -5.828  -5.165  -7.898 1.000 98.440 ? 183 VAL A CG1 1 
ATOM 1384 C CG2 ? VAL A 1 183 ?  -5.163  -3.520  -6.120 1.000 98.440 ? 183 VAL A CG2 1 
ATOM 1385 N N   ? CYS A 1 184 ?  -2.997  -5.650  -9.676 1.000 98.200 ? 184 CYS A N   1 
ATOM 1386 C CA  ? CYS A 1 184 ?  -2.859  -6.226 -11.009 1.000 98.200 ? 184 CYS A CA  1 
ATOM 1387 C C   ? CYS A 1 184 ?  -3.592  -7.558 -11.107 1.000 98.200 ? 184 CYS A C   1 
ATOM 1388 C CB  ? CYS A 1 184 ?  -1.384  -6.418 -11.360 1.000 98.200 ? 184 CYS A CB  1 
ATOM 1389 O O   ? CYS A 1 184 ?  -3.460  -8.410 -10.226 1.000 98.200 ? 184 CYS A O   1 
ATOM 1390 S SG  ? CYS A 1 184 ?  -0.357  -4.975 -11.007 1.000 98.200 ? 184 CYS A SG  1 
ATOM 1391 N N   ? ASN A 1 185 ?  -4.444  -7.663 -12.188 1.000 96.600 ? 185 ASN A N   1 
ATOM 1392 C CA  ? ASN A 1 185 ?  -5.192  -8.898 -12.394 1.000 96.600 ? 185 ASN A CA  1 
ATOM 1393 C C   ? ASN A 1 185 ?  -5.971  -9.297 -11.143 1.000 96.600 ? 185 ASN A C   1 
ATOM 1394 C CB  ? ASN A 1 185 ?  -4.254 -10.030 -12.818 1.000 96.600 ? 185 ASN A CB  1 
ATOM 1395 O O   ? ASN A 1 185 ?  -5.983 -10.468 -10.762 1.000 96.600 ? 185 ASN A O   1 
ATOM 1396 C CG  ? ASN A 1 185 ?  -3.541  -9.738 -14.124 1.000 96.600 ? 185 ASN A CG  1 
ATOM 1397 N ND2 ? ASN A 1 185 ?  -2.284 -10.157 -14.220 1.000 96.600 ? 185 ASN A ND2 1 
ATOM 1398 O OD1 ? ASN A 1 185 ?  -4.114  -9.141 -15.038 1.000 96.600 ? 185 ASN A OD1 1 
ATOM 1399 N N   ? GLY A 1 186 ?  -6.395  -8.319 -10.360 1.000 97.010 ? 186 GLY A N   1 
ATOM 1400 C CA  ? GLY A 1 186 ?  -7.284  -8.543  -9.231 1.000 97.010 ? 186 GLY A CA  1 
ATOM 1401 C C   ? GLY A 1 186 ?  -6.549  -8.920  -7.958 1.000 97.010 ? 186 GLY A C   1 
ATOM 1402 O O   ? GLY A 1 186 ?  -7.166  -9.357  -6.985 1.000 97.010 ? 186 GLY A O   1 
ATOM 1403 N N   ? GLU A 1 187 ?  -5.202  -8.823  -7.938 1.000 98.450 ? 187 GLU A N   1 
ATOM 1404 C CA  ? GLU A 1 187 ?  -4.398  -9.169  -6.769 1.000 98.450 ? 187 GLU A CA  1 
ATOM 1405 C C   ? GLU A 1 187 ?  -3.506  -8.004  -6.350 1.000 98.450 ? 187 GLU A C   1 
ATOM 1406 C CB  ? GLU A 1 187 ?  -3.547 -10.410  -7.050 1.000 98.450 ? 187 GLU A CB  1 
ATOM 1407 O O   ? GLU A 1 187 ?  -3.075  -7.212  -7.190 1.000 98.450 ? 187 GLU A O   1 
ATOM 1408 C CG  ? GLU A 1 187 ?  -4.362 -11.657  -7.362 1.000 98.450 ? 187 GLU A CG  1 
ATOM 1409 C CD  ? GLU A 1 187 ?  -3.503 -12.867  -7.694 1.000 98.450 ? 187 GLU A CD  1 
ATOM 1410 O OE1 ? GLU A 1 187 ?  -3.897 -14.004  -7.350 1.000 98.450 ? 187 GLU A OE1 1 
ATOM 1411 O OE2 ? GLU A 1 187 ?  -2.427 -12.675  -8.303 1.000 98.450 ? 187 GLU A OE2 1 
ATOM 1412 N N   ? LEU A 1 188 ?  -3.194  -7.948  -5.048 1.000 98.630 ? 188 LEU A N   1 
ATOM 1413 C CA  ? LEU A 1 188 ?  -2.286  -6.946  -4.500 1.000 98.630 ? 188 LEU A CA  1 
ATOM 1414 C C   ? LEU A 1 188 ?  -0.844  -7.247  -4.892 1.000 98.630 ? 188 LEU A C   1 
ATOM 1415 C CB  ? LEU A 1 188 ?  -2.411  -6.885  -2.976 1.000 98.630 ? 188 LEU A CB  1 
ATOM 1416 O O   ? LEU A 1 188 ?  -0.253  -8.215  -4.407 1.000 98.630 ? 188 LEU A O   1 
ATOM 1417 C CG  ? LEU A 1 188 ?  -1.527  -5.861  -2.263 1.000 98.630 ? 188 LEU A CG  1 
ATOM 1418 C CD1 ? LEU A 1 188 ?  -1.871  -4.449  -2.729 1.000 98.630 ? 188 LEU A CD1 1 
ATOM 1419 C CD2 ? LEU A 1 188 ?  -1.680  -5.982  -0.751 1.000 98.630 ? 188 LEU A CD2 1 
ATOM 1420 N N   ? GLN A 1 189 ?  -0.266  -6.405  -5.733 1.000 98.570 ? 189 GLN A N   1 
ATOM 1421 C CA  ? GLN A 1 189 ?   1.061  -6.675  -6.276 1.000 98.570 ? 189 GLN A CA  1 
ATOM 1422 C C   ? GLN A 1 189 ?   2.096  -5.709  -5.705 1.000 98.570 ? 189 GLN A C   1 
ATOM 1423 C CB  ? GLN A 1 189 ?   1.046  -6.586  -7.802 1.000 98.570 ? 189 GLN A CB  1 
ATOM 1424 O O   ? GLN A 1 189 ?   3.289  -6.017  -5.675 1.000 98.570 ? 189 GLN A O   1 
ATOM 1425 C CG  ? GLN A 1 189 ?   0.287  -7.720  -8.477 1.000 98.570 ? 189 GLN A CG  1 
ATOM 1426 C CD  ? GLN A 1 189 ?   1.003  -9.053  -8.368 1.000 98.570 ? 189 GLN A CD  1 
ATOM 1427 N NE2 ? GLN A 1 189 ?   0.252 -10.142  -8.486 1.000 98.570 ? 189 GLN A NE2 1 
ATOM 1428 O OE1 ? GLN A 1 189 ?   2.223  -9.103  -8.180 1.000 98.570 ? 189 GLN A OE1 1 
ATOM 1429 N N   ? GLY A 1 190 ?   1.669  -4.568  -5.231 1.000 98.220 ? 190 GLY A N   1 
ATOM 1430 C CA  ? GLY A 1 190 ?   2.593  -3.572  -4.713 1.000 98.220 ? 190 GLY A CA  1 
ATOM 1431 C C   ? GLY A 1 190 ?   1.970  -2.669  -3.665 1.000 98.220 ? 190 GLY A C   1 
ATOM 1432 O O   ? GLY A 1 190 ?   0.745  -2.564  -3.577 1.000 98.220 ? 190 GLY A O   1 
ATOM 1433 N N   ? VAL A 1 191 ?   2.861  -2.029  -2.878 1.000 98.470 ? 191 VAL A N   1 
ATOM 1434 C CA  ? VAL A 1 191 ?   2.516  -1.002  -1.901 1.000 98.470 ? 191 VAL A CA  1 
ATOM 1435 C C   ? VAL A 1 191 ?   3.274   0.286  -2.217 1.000 98.470 ? 191 VAL A C   1 
ATOM 1436 C CB  ? VAL A 1 191 ?   2.826  -1.463  -0.459 1.000 98.470 ? 191 VAL A CB  1 
ATOM 1437 O O   ? VAL A 1 191 ?   4.498   0.273  -2.367 1.000 98.470 ? 191 VAL A O   1 
ATOM 1438 C CG1 ? VAL A 1 191 ?   2.531  -0.346   0.540 1.000 98.470 ? 191 VAL A CG1 1 
ATOM 1439 C CG2 ? VAL A 1 191 ?   2.024  -2.717  -0.117 1.000 98.470 ? 191 VAL A CG2 1 
ATOM 1440 N N   ? VAL A 1 192 ?   2.536   1.344  -2.421 1.000 97.450 ? 192 VAL A N   1 
ATOM 1441 C CA  ? VAL A 1 192 ?   3.167   2.619  -2.749 1.000 97.450 ? 192 VAL A CA  1 
ATOM 1442 C C   ? VAL A 1 192 ?   4.245   2.942  -1.718 1.000 97.450 ? 192 VAL A C   1 
ATOM 1443 C CB  ? VAL A 1 192 ?   2.132   3.764  -2.816 1.000 97.450 ? 192 VAL A CB  1 
ATOM 1444 O O   ? VAL A 1 192 ?   3.965   3.016  -0.519 1.000 97.450 ? 192 VAL A O   1 
ATOM 1445 C CG1 ? VAL A 1 192 ?   2.813   5.089  -3.153 1.000 97.450 ? 192 VAL A CG1 1 
ATOM 1446 C CG2 ? VAL A 1 192 ?   1.045   3.442  -3.840 1.000 97.450 ? 192 VAL A CG2 1 
ATOM 1447 N N   ? SER A 1 193 ?   5.467   3.212  -2.171 1.000 96.650 ? 193 SER A N   1 
ATOM 1448 C CA  ? SER A 1 193 ?   6.594   3.355  -1.256 1.000 96.650 ? 193 SER A CA  1 
ATOM 1449 C C   ? SER A 1 193 ?   7.294   4.697  -1.447 1.000 96.650 ? 193 SER A C   1 
ATOM 1450 C CB  ? SER A 1 193 ?   7.595   2.216  -1.455 1.000 96.650 ? 193 SER A CB  1 
ATOM 1451 O O   ? SER A 1 193 ?   7.264   5.550  -0.557 1.000 96.650 ? 193 SER A O   1 
ATOM 1452 O OG  ? SER A 1 193 ?   8.586   2.234  -0.442 1.000 96.650 ? 193 SER A OG  1 
ATOM 1453 N N   ? TRP A 1 194 ?   7.890   4.922  -2.620 1.000 95.060 ? 194 TRP A N   1 
ATOM 1454 C CA  ? TRP A 1 194 ?   8.659   6.151  -2.783 1.000 95.060 ? 194 TRP A CA  1 
ATOM 1455 C C   ? TRP A 1 194 ?   8.874   6.466  -4.260 1.000 95.060 ? 194 TRP A C   1 
ATOM 1456 C CB  ? TRP A 1 194 ?  10.010   6.039  -2.071 1.000 95.060 ? 194 TRP A CB  1 
ATOM 1457 O O   ? TRP A 1 194 ?   8.462   5.698  -5.132 1.000 95.060 ? 194 TRP A O   1 
ATOM 1458 C CG  ? TRP A 1 194 ?  10.908   4.977  -2.630 1.000 95.060 ? 194 TRP A CG  1 
ATOM 1459 C CD1 ? TRP A 1 194 ?  10.893   3.643  -2.329 1.000 95.060 ? 194 TRP A CD1 1 
ATOM 1460 C CD2 ? TRP A 1 194 ?  11.957   5.162  -3.585 1.000 95.060 ? 194 TRP A CD2 1 
ATOM 1461 C CE2 ? TRP A 1 194 ?  12.537   3.895  -3.819 1.000 95.060 ? 194 TRP A CE2 1 
ATOM 1462 C CE3 ? TRP A 1 194 ?  12.463   6.276  -4.268 1.000 95.060 ? 194 TRP A CE3 1 
ATOM 1463 N NE1 ? TRP A 1 194 ?  11.871   2.987  -3.041 1.000 95.060 ? 194 TRP A NE1 1 
ATOM 1464 C CH2 ? TRP A 1 194 ?  14.075   4.820  -5.362 1.000 95.060 ? 194 TRP A CH2 1 
ATOM 1465 C CZ2 ? TRP A 1 194 ?  13.600   3.713  -4.708 1.000 95.060 ? 194 TRP A CZ2 1 
ATOM 1466 C CZ3 ? TRP A 1 194 ?  13.520   6.093  -5.152 1.000 95.060 ? 194 TRP A CZ3 1 
ATOM 1467 N N   ? GLY A 1 195 ?   9.475   7.572  -4.570 1.000 90.640 ? 195 GLY A N   1 
ATOM 1468 C CA  ? GLY A 1 195 ?   9.890   8.063  -5.874 1.000 90.640 ? 195 GLY A CA  1 
ATOM 1469 C C   ? GLY A 1 195 ?  10.497   9.452  -5.824 1.000 90.640 ? 195 GLY A C   1 
ATOM 1470 O O   ? GLY A 1 195 ?  10.548  10.075  -4.761 1.000 90.640 ? 195 GLY A O   1 
ATOM 1471 N N   ? ILE A 1 196 ?  11.165   9.869  -6.903 1.000 88.300 ? 196 ILE A N   1 
ATOM 1472 C CA  ? ILE A 1 196 ?  11.718  11.215  -7.001 1.000 88.300 ? 196 ILE A CA  1 
ATOM 1473 C C   ? ILE A 1 196 ?  10.755  12.114  -7.773 1.000 88.300 ? 196 ILE A C   1 
ATOM 1474 C CB  ? ILE A 1 196 ?  13.106  11.207  -7.682 1.000 88.300 ? 196 ILE A CB  1 
ATOM 1475 O O   ? ILE A 1 196 ?  10.479  11.873  -8.950 1.000 88.300 ? 196 ILE A O   1 
ATOM 1476 C CG1 ? ILE A 1 196 ?  14.110  10.414  -6.838 1.000 88.300 ? 196 ILE A CG1 1 
ATOM 1477 C CG2 ? ILE A 1 196 ?  13.599  12.637  -7.920 1.000 88.300 ? 196 ILE A CG2 1 
ATOM 1478 C CD1 ? ILE A 1 196 ?  15.487  10.285  -7.474 1.000 88.300 ? 196 ILE A CD1 1 
ATOM 1479 N N   ? GLY A 1 197 ?  10.180  13.019  -7.024 1.000 85.500 ? 197 GLY A N   1 
ATOM 1480 C CA  ? GLY A 1 197 ?   9.221  13.871  -7.708 1.000 85.500 ? 197 GLY A CA  1 
ATOM 1481 C C   ? GLY A 1 197 ?   7.952  13.140  -8.107 1.000 85.500 ? 197 GLY A C   1 
ATOM 1482 O O   ? GLY A 1 197 ?   7.823  11.937  -7.872 1.000 85.500 ? 197 GLY A O   1 
ATOM 1483 N N   ? CYS A 1 198 ?   6.978  13.953  -8.649 1.000 85.390 ? 198 CYS A N   1 
ATOM 1484 C CA  ? CYS A 1 198 ?   5.723  13.363  -9.104 1.000 85.390 ? 198 CYS A CA  1 
ATOM 1485 C C   ? CYS A 1 198 ?   5.565  13.512 -10.612 1.000 85.390 ? 198 CYS A C   1 
ATOM 1486 C CB  ? CYS A 1 198 ?   4.537  14.011  -8.391 1.000 85.390 ? 198 CYS A CB  1 
ATOM 1487 O O   ? CYS A 1 198 ?   5.683  14.615 -11.147 1.000 85.390 ? 198 CYS A O   1 
ATOM 1488 S SG  ? CYS A 1 198 ?   4.404  13.566  -6.646 1.000 85.390 ? 198 CYS A SG  1 
ATOM 1489 N N   ? ALA A 1 199 ?   5.398  12.264 -11.245 1.000 87.630 ? 199 ALA A N   1 
ATOM 1490 C CA  ? ALA A 1 199 ?   5.052  12.252 -12.664 1.000 87.630 ? 199 ALA A CA  1 
ATOM 1491 C C   ? ALA A 1 199 ?   6.153  12.894 -13.502 1.000 87.630 ? 199 ALA A C   1 
ATOM 1492 C CB  ? ALA A 1 199 ?   3.724  12.969 -12.895 1.000 87.630 ? 199 ALA A CB  1 
ATOM 1493 O O   ? ALA A 1 199 ?   5.879  13.487 -14.549 1.000 87.630 ? 199 ALA A O   1 
ATOM 1494 N N   ? LEU A 1 200 ?   7.427  12.925 -12.913 1.000 92.040 ? 200 LEU A N   1 
ATOM 1495 C CA  ? LEU A 1 200 ?   8.588  13.418 -13.647 1.000 92.040 ? 200 LEU A CA  1 
ATOM 1496 C C   ? LEU A 1 200 ?   9.045  12.401 -14.687 1.000 92.040 ? 200 LEU A C   1 
ATOM 1497 C CB  ? LEU A 1 200 ?   9.736  13.733 -12.685 1.000 92.040 ? 200 LEU A CB  1 
ATOM 1498 O O   ? LEU A 1 200 ?   9.058  11.197 -14.421 1.000 92.040 ? 200 LEU A O   1 
ATOM 1499 C CG  ? LEU A 1 200 ?   9.509  14.893 -11.714 1.000 92.040 ? 200 LEU A CG  1 
ATOM 1500 C CD1 ? LEU A 1 200 ?  10.742  15.105 -10.843 1.000 92.040 ? 200 LEU A CD1 1 
ATOM 1501 C CD2 ? LEU A 1 200 ?   9.159  16.167 -12.475 1.000 92.040 ? 200 LEU A CD2 1 
ATOM 1502 N N   ? PRO A 1 201 ?   9.428  12.942 -15.901 1.000 94.210 ? 201 PRO A N   1 
ATOM 1503 C CA  ? PRO A 1 201 ?   9.990  12.017 -16.888 1.000 94.210 ? 201 PRO A CA  1 
ATOM 1504 C C   ? PRO A 1 201 ?  11.247  11.310 -16.386 1.000 94.210 ? 201 PRO A C   1 
ATOM 1505 C CB  ? PRO A 1 201 ?  10.312  12.924 -18.078 1.000 94.210 ? 201 PRO A CB  1 
ATOM 1506 O O   ? PRO A 1 201 ?  12.109  11.941 -15.767 1.000 94.210 ? 201 PRO A O   1 
ATOM 1507 C CG  ? PRO A 1 201 ?   9.401  14.098 -17.921 1.000 94.210 ? 201 PRO A CG  1 
ATOM 1508 C CD  ? PRO A 1 201 ?   9.199  14.352 -16.455 1.000 94.210 ? 201 PRO A CD  1 
ATOM 1509 N N   ? GLY A 1 202 ?  11.242   9.942 -16.611 1.000 94.960 ? 202 GLY A N   1 
ATOM 1510 C CA  ? GLY A 1 202 ?  12.414   9.163 -16.243 1.000 94.960 ? 202 GLY A CA  1 
ATOM 1511 C C   ? GLY A 1 202 ?  12.391   8.695 -14.800 1.000 94.960 ? 202 GLY A C   1 
ATOM 1512 O O   ? GLY A 1 202 ?  13.298   7.988 -14.357 1.000 94.960 ? 202 GLY A O   1 
ATOM 1513 N N   ? TYR A 1 203 ?  11.277   9.128 -14.067 1.000 94.450 ? 203 TYR A N   1 
ATOM 1514 C CA  ? TYR A 1 203 ?  11.197   8.788 -12.651 1.000 94.450 ? 203 TYR A CA  1 
ATOM 1515 C C   ? TYR A 1 203 ?   9.840   8.185 -12.310 1.000 94.450 ? 203 TYR A C   1 
ATOM 1516 C CB  ? TYR A 1 203 ?  11.449  10.027 -11.786 1.000 94.450 ? 203 TYR A CB  1 
ATOM 1517 O O   ? TYR A 1 203 ?   8.957   8.876 -11.797 1.000 94.450 ? 203 TYR A O   1 
ATOM 1518 C CG  ? TYR A 1 203 ?  12.869  10.536 -11.854 1.000 94.450 ? 203 TYR A CG  1 
ATOM 1519 C CD1 ? TYR A 1 203 ?  13.890   9.908 -11.144 1.000 94.450 ? 203 TYR A CD1 1 
ATOM 1520 C CD2 ? TYR A 1 203 ?  13.191  11.646 -12.627 1.000 94.450 ? 203 TYR A CD2 1 
ATOM 1521 C CE1 ? TYR A 1 203 ?  15.199  10.375 -11.203 1.000 94.450 ? 203 TYR A CE1 1 
ATOM 1522 C CE2 ? TYR A 1 203 ?  14.497  12.122 -12.693 1.000 94.450 ? 203 TYR A CE2 1 
ATOM 1523 O OH  ? TYR A 1 203 ?  16.786  11.947 -12.040 1.000 94.450 ? 203 TYR A OH  1 
ATOM 1524 C CZ  ? TYR A 1 203 ?  15.492  11.481 -11.979 1.000 94.450 ? 203 TYR A CZ  1 
ATOM 1525 N N   ? PRO A 1 204 ?   9.598   6.916 -12.587 1.000 95.320 ? 204 PRO A N   1 
ATOM 1526 C CA  ? PRO A 1 204 ?   8.352   6.250 -12.200 1.000 95.320 ? 204 PRO A CA  1 
ATOM 1527 C C   ? PRO A 1 204 ?   8.227   6.066 -10.689 1.000 95.320 ? 204 PRO A C   1 
ATOM 1528 C CB  ? PRO A 1 204 ?   8.442   4.896 -12.909 1.000 95.320 ? 204 PRO A CB  1 
ATOM 1529 O O   ? PRO A 1 204 ?   9.193   6.284  -9.954 1.000 95.320 ? 204 PRO A O   1 
ATOM 1530 C CG  ? PRO A 1 204 ?   9.900   4.569 -12.926 1.000 95.320 ? 204 PRO A CG  1 
ATOM 1531 C CD  ? PRO A 1 204 ?  10.670   5.837 -13.160 1.000 95.320 ? 204 PRO A CD  1 
ATOM 1532 N N   ? GLY A 1 205 ?   6.997   5.676 -10.262 1.000 95.740 ? 205 GLY A N   1 
ATOM 1533 C CA  ? GLY A 1 205 ?   6.826   5.330  -8.860 1.000 95.740 ? 205 GLY A CA  1 
ATOM 1534 C C   ? GLY A 1 205 ?   7.485   4.016  -8.485 1.000 95.740 ? 205 GLY A C   1 
ATOM 1535 O O   ? GLY A 1 205 ?   7.570   3.101  -9.307 1.000 95.740 ? 205 GLY A O   1 
ATOM 1536 N N   ? VAL A 1 206 ?   7.915   3.944  -7.230 1.000 97.250 ? 206 VAL A N   1 
ATOM 1537 C CA  ? VAL A 1 206 ?   8.516   2.732  -6.684 1.000 97.250 ? 206 VAL A CA  1 
ATOM 1538 C C   ? VAL A 1 206 ?   7.617   2.154  -5.594 1.000 97.250 ? 206 VAL A C   1 
ATOM 1539 C CB  ? VAL A 1 206 ?   9.929   3.003  -6.121 1.000 97.250 ? 206 VAL A CB  1 
ATOM 1540 O O   ? VAL A 1 206 ?   7.154   2.881  -4.712 1.000 97.250 ? 206 VAL A O   1 
ATOM 1541 C CG1 ? VAL A 1 206 ?  10.540   1.722  -5.555 1.000 97.250 ? 206 VAL A CG1 1 
ATOM 1542 C CG2 ? VAL A 1 206 ?  10.830   3.595  -7.203 1.000 97.250 ? 206 VAL A CG2 1 
ATOM 1543 N N   ? TYR A 1 207 ?   7.427   0.893  -5.653 1.000 98.020 ? 207 TYR A N   1 
ATOM 1544 C CA  ? TYR A 1 207 ?   6.494   0.202  -4.771 1.000 98.020 ? 207 TYR A CA  1 
ATOM 1545 C C   ? TYR A 1 207 ?   7.156  -1.003  -4.114 1.000 98.020 ? 207 TYR A C   1 
ATOM 1546 C CB  ? TYR A 1 207 ?   5.250  -0.244  -5.546 1.000 98.020 ? 207 TYR A CB  1 
ATOM 1547 O O   ? TYR A 1 207 ?   8.093  -1.583  -4.667 1.000 98.020 ? 207 TYR A O   1 
ATOM 1548 C CG  ? TYR A 1 207 ?   4.616   0.856  -6.362 1.000 98.020 ? 207 TYR A CG  1 
ATOM 1549 C CD1 ? TYR A 1 207 ?   3.493   1.536  -5.896 1.000 98.020 ? 207 TYR A CD1 1 
ATOM 1550 C CD2 ? TYR A 1 207 ?   5.138   1.218  -7.599 1.000 98.020 ? 207 TYR A CD2 1 
ATOM 1551 C CE1 ? TYR A 1 207 ?   2.904   2.550  -6.645 1.000 98.020 ? 207 TYR A CE1 1 
ATOM 1552 C CE2 ? TYR A 1 207 ?   4.557   2.231  -8.356 1.000 98.020 ? 207 TYR A CE2 1 
ATOM 1553 O OH  ? TYR A 1 207 ?   2.864   3.892  -8.616 1.000 98.020 ? 207 TYR A OH  1 
ATOM 1554 C CZ  ? TYR A 1 207 ?   3.443   2.890  -7.871 1.000 98.020 ? 207 TYR A CZ  1 
ATOM 1555 N N   ? THR A 1 208 ?   6.737  -1.221  -2.850 1.000 98.360 ? 208 THR A N   1 
ATOM 1556 C CA  ? THR A 1 208 ?   7.137  -2.487  -2.246 1.000 98.360 ? 208 THR A CA  1 
ATOM 1557 C C   ? THR A 1 208 ?   6.508  -3.663  -2.987 1.000 98.360 ? 208 THR A C   1 
ATOM 1558 C CB  ? THR A 1 208 ?   6.743  -2.545  -0.758 1.000 98.360 ? 208 THR A CB  1 
ATOM 1559 O O   ? THR A 1 208 ?   5.300  -3.674  -3.232 1.000 98.360 ? 208 THR A O   1 
ATOM 1560 C CG2 ? THR A 1 208 ?   7.147  -3.876  -0.134 1.000 98.360 ? 208 THR A CG2 1 
ATOM 1561 O OG1 ? THR A 1 208 ?   7.399  -1.482  -0.055 1.000 98.360 ? 208 THR A OG1 1 
ATOM 1562 N N   ? LYS A 1 209 ?   7.375  -4.634  -3.425 1.000 98.180 ? 209 LYS A N   1 
ATOM 1563 C CA  ? LYS A 1 209 ?   6.960  -5.825  -4.160 1.000 98.180 ? 209 LYS A CA  1 
ATOM 1564 C C   ? LYS A 1 209 ?   6.374  -6.875  -3.221 1.000 98.180 ? 209 LYS A C   1 
ATOM 1565 C CB  ? LYS A 1 209 ?   8.138  -6.415  -4.936 1.000 98.180 ? 209 LYS A CB  1 
ATOM 1566 O O   ? LYS A 1 209 ?   7.114  -7.633  -2.590 1.000 98.180 ? 209 LYS A O   1 
ATOM 1567 C CG  ? LYS A 1 209 ?   7.740  -7.466  -5.962 1.000 98.180 ? 209 LYS A CG  1 
ATOM 1568 C CD  ? LYS A 1 209 ?   8.940  -7.939  -6.772 1.000 98.180 ? 209 LYS A CD  1 
ATOM 1569 C CE  ? LYS A 1 209 ?   8.516  -8.820  -7.939 1.000 98.180 ? 209 LYS A CE  1 
ATOM 1570 N NZ  ? LYS A 1 209 ?   9.680  -9.214  -8.788 1.000 98.180 ? 209 LYS A NZ  1 
ATOM 1571 N N   ? VAL A 1 210 ?   4.994  -6.970  -3.139 1.000 98.550 ? 210 VAL A N   1 
ATOM 1572 C CA  ? VAL A 1 210 ?   4.263  -7.735  -2.134 1.000 98.550 ? 210 VAL A CA  1 
ATOM 1573 C C   ? VAL A 1 210 ?   4.593  -9.219  -2.274 1.000 98.550 ? 210 VAL A C   1 
ATOM 1574 C CB  ? VAL A 1 210 ?   2.739  -7.514  -2.251 1.000 98.550 ? 210 VAL A CB  1 
ATOM 1575 O O   ? VAL A 1 210 ?   4.731  -9.928  -1.274 1.000 98.550 ? 210 VAL A O   1 
ATOM 1576 C CG1 ? VAL A 1 210 ?   1.982  -8.476  -1.337 1.000 98.550 ? 210 VAL A CG1 1 
ATOM 1577 C CG2 ? VAL A 1 210 ?   2.383  -6.066  -1.919 1.000 98.550 ? 210 VAL A CG2 1 
ATOM 1578 N N   ? CYS A 1 211 ?   4.726  -9.786  -3.499 1.000 98.330 ? 211 CYS A N   1 
ATOM 1579 C CA  ? CYS A 1 211 ?   4.965 -11.210  -3.704 1.000 98.330 ? 211 CYS A CA  1 
ATOM 1580 C C   ? CYS A 1 211 ?   6.238 -11.657  -2.996 1.000 98.330 ? 211 CYS A C   1 
ATOM 1581 C CB  ? CYS A 1 211 ?   5.063 -11.527  -5.196 1.000 98.330 ? 211 CYS A CB  1 
ATOM 1582 O O   ? CYS A 1 211 ?   6.379 -12.830  -2.643 1.000 98.330 ? 211 CYS A O   1 
ATOM 1583 S SG  ? CYS A 1 211 ?   6.511 -10.808  -6.000 1.000 98.330 ? 211 CYS A SG  1 
ATOM 1584 N N   ? ASN A 1 212 ?   7.163 -10.715  -2.701 1.000 98.250 ? 212 ASN A N   1 
ATOM 1585 C CA  ? ASN A 1 212 ?   8.402 -11.056  -2.011 1.000 98.250 ? 212 ASN A CA  1 
ATOM 1586 C C   ? ASN A 1 212 ?   8.186 -11.191  -0.506 1.000 98.250 ? 212 ASN A C   1 
ATOM 1587 C CB  ? ASN A 1 212 ?   9.482 -10.011  -2.300 1.000 98.250 ? 212 ASN A CB  1 
ATOM 1588 O O   ? ASN A 1 212 ?   9.096 -11.589   0.223 1.000 98.250 ? 212 ASN A O   1 
ATOM 1589 C CG  ? ASN A 1 212 ?  10.116 -10.189  -3.666 1.000 98.250 ? 212 ASN A CG  1 
ATOM 1590 N ND2 ? ASN A 1 212 ?  10.917  -9.215  -4.079 1.000 98.250 ? 212 ASN A ND2 1 
ATOM 1591 O OD1 ? ASN A 1 212 ?   9.887 -11.195  -4.343 1.000 98.250 ? 212 ASN A OD1 1 
ATOM 1592 N N   ? TYR A 1 213 ?   6.948 -10.874  -0.015 1.000 98.480 ? 213 TYR A N   1 
ATOM 1593 C CA  ? TYR A 1 213 ?   6.727 -10.833   1.426 1.000 98.480 ? 213 TYR A CA  1 
ATOM 1594 C C   ? TYR A 1 213 ?   5.580 -11.752   1.828 1.000 98.480 ? 213 TYR A C   1 
ATOM 1595 C CB  ? TYR A 1 213 ?   6.433  -9.401   1.883 1.000 98.480 ? 213 TYR A CB  1 
ATOM 1596 O O   ? TYR A 1 213 ?   5.011 -11.606   2.913 1.000 98.480 ? 213 TYR A O   1 
ATOM 1597 C CG  ? TYR A 1 213 ?   7.584  -8.448   1.671 1.000 98.480 ? 213 TYR A CG  1 
ATOM 1598 C CD1 ? TYR A 1 213 ?   8.586  -8.310   2.630 1.000 98.480 ? 213 TYR A CD1 1 
ATOM 1599 C CD2 ? TYR A 1 213 ?   7.672  -7.682   0.514 1.000 98.480 ? 213 TYR A CD2 1 
ATOM 1600 C CE1 ? TYR A 1 213 ?   9.648  -7.432   2.440 1.000 98.480 ? 213 TYR A CE1 1 
ATOM 1601 C CE2 ? TYR A 1 213 ?   8.730  -6.801   0.313 1.000 98.480 ? 213 TYR A CE2 1 
ATOM 1602 O OH  ? TYR A 1 213 ?  10.760  -5.812   1.087 1.000 98.480 ? 213 TYR A OH  1 
ATOM 1603 C CZ  ? TYR A 1 213 ?   9.711  -6.683   1.280 1.000 98.480 ? 213 TYR A CZ  1 
ATOM 1604 N N   ? LEU A 1 214 ?   5.170 -12.638   0.993 1.000 98.360 ? 214 LEU A N   1 
ATOM 1605 C CA  ? LEU A 1 214 ?   4.016 -13.486   1.267 1.000 98.360 ? 214 LEU A CA  1 
ATOM 1606 C C   ? LEU A 1 214 ?   4.266 -14.367   2.487 1.000 98.360 ? 214 LEU A C   1 
ATOM 1607 C CB  ? LEU A 1 214 ?   3.689 -14.358   0.052 1.000 98.360 ? 214 LEU A CB  1 
ATOM 1608 O O   ? LEU A 1 214 ?   3.380 -14.539   3.326 1.000 98.360 ? 214 LEU A O   1 
ATOM 1609 C CG  ? LEU A 1 214 ?   3.197 -13.624  -1.196 1.000 98.360 ? 214 LEU A CG  1 
ATOM 1610 C CD1 ? LEU A 1 214 ?   3.021 -14.603  -2.352 1.000 98.360 ? 214 LEU A CD1 1 
ATOM 1611 C CD2 ? LEU A 1 214 ?   1.891 -12.892  -0.906 1.000 98.360 ? 214 LEU A CD2 1 
ATOM 1612 N N   ? ALA A 1 215 ?   5.481 -14.913   2.563 1.000 97.960 ? 215 ALA A N   1 
ATOM 1613 C CA  ? ALA A 1 215 ?   5.820 -15.758   3.706 1.000 97.960 ? 215 ALA A CA  1 
ATOM 1614 C C   ? ALA A 1 215 ?   5.768 -14.964   5.009 1.000 97.960 ? 215 ALA A C   1 
ATOM 1615 C CB  ? ALA A 1 215 ?   7.202 -16.378   3.518 1.000 97.960 ? 215 ALA A CB  1 
ATOM 1616 O O   ? ALA A 1 215 ?   5.209 -15.430   6.004 1.000 97.960 ? 215 ALA A O   1 
ATOM 1617 N N   ? TRP A 1 216 ?   6.343 -13.810   4.968 1.000 98.450 ? 216 TRP A N   1 
ATOM 1618 C CA  ? TRP A 1 216 ?   6.343 -12.942   6.141 1.000 98.450 ? 216 TRP A CA  1 
ATOM 1619 C C   ? TRP A 1 216 ?   4.920 -12.558   6.534 1.000 98.450 ? 216 TRP A C   1 
ATOM 1620 C CB  ? TRP A 1 216 ?   7.172 -11.682   5.879 1.000 98.450 ? 216 TRP A CB  1 
ATOM 1621 O O   ? TRP A 1 216 ?   4.562 -12.600   7.713 1.000 98.450 ? 216 TRP A O   1 
ATOM 1622 C CG  ? TRP A 1 216 ?   7.084 -10.657   6.970 1.000 98.450 ? 216 TRP A CG  1 
ATOM 1623 C CD1 ? TRP A 1 216 ?   7.725 -10.683   8.177 1.000 98.450 ? 216 TRP A CD1 1 
ATOM 1624 C CD2 ? TRP A 1 216 ?   6.305  -9.457   6.953 1.000 98.450 ? 216 TRP A CD2 1 
ATOM 1625 C CE2 ? TRP A 1 216 ?   6.523  -8.801   8.185 1.000 98.450 ? 216 TRP A CE2 1 
ATOM 1626 C CE3 ? TRP A 1 216 ?   5.444  -8.871   6.016 1.000 98.450 ? 216 TRP A CE3 1 
ATOM 1627 N NE1 ? TRP A 1 216 ?   7.392  -9.569   8.913 1.000 98.450 ? 216 TRP A NE1 1 
ATOM 1628 C CH2 ? TRP A 1 216 ?   5.072  -7.036   7.568 1.000 98.450 ? 216 TRP A CH2 1 
ATOM 1629 C CZ2 ? TRP A 1 216 ?   5.910  -7.587   8.503 1.000 98.450 ? 216 TRP A CZ2 1 
ATOM 1630 C CZ3 ? TRP A 1 216 ?   4.835  -7.663   6.334 1.000 98.450 ? 216 TRP A CZ3 1 
ATOM 1631 N N   ? ILE A 1 217 ?   4.102 -12.173   5.573 1.000 98.470 ? 217 ILE A N   1 
ATOM 1632 C CA  ? ILE A 1 217 ?   2.718 -11.779   5.818 1.000 98.470 ? 217 ILE A CA  1 
ATOM 1633 C C   ? ILE A 1 217 ?   1.962 -12.933   6.473 1.000 98.470 ? 217 ILE A C   1 
ATOM 1634 C CB  ? ILE A 1 217 ?   2.014 -11.349   4.512 1.000 98.470 ? 217 ILE A CB  1 
ATOM 1635 O O   ? ILE A 1 217 ?   1.300 -12.747   7.497 1.000 98.470 ? 217 ILE A O   1 
ATOM 1636 C CG1 ? ILE A 1 217 ?   2.597 -10.027   4.001 1.000 98.470 ? 217 ILE A CG1 1 
ATOM 1637 C CG2 ? ILE A 1 217 ?   0.502 -11.233   4.728 1.000 98.470 ? 217 ILE A CG2 1 
ATOM 1638 C CD1 ? ILE A 1 217 ?   2.139  -9.648   2.600 1.000 98.470 ? 217 ILE A CD1 1 
ATOM 1639 N N   ? GLU A 1 218 ?   2.070 -14.084   5.944 1.000 98.050 ? 218 GLU A N   1 
ATOM 1640 C CA  ? GLU A 1 218 ?   1.360 -15.258   6.443 1.000 98.050 ? 218 GLU A CA  1 
ATOM 1641 C C   ? GLU A 1 218 ?   1.800 -15.607   7.862 1.000 98.050 ? 218 GLU A C   1 
ATOM 1642 C CB  ? GLU A 1 218 ?   1.581 -16.455   5.515 1.000 98.050 ? 218 GLU A CB  1 
ATOM 1643 O O   ? GLU A 1 218 ?   0.965 -15.870   8.730 1.000 98.050 ? 218 GLU A O   1 
ATOM 1644 C CG  ? GLU A 1 218 ?   0.856 -16.340   4.181 1.000 98.050 ? 218 GLU A CG  1 
ATOM 1645 C CD  ? GLU A 1 218 ?   1.233 -17.436   3.198 1.000 98.050 ? 218 GLU A CD  1 
ATOM 1646 O OE1 ? GLU A 1 218 ?   0.740 -17.415   2.047 1.000 98.050 ? 218 GLU A OE1 1 
ATOM 1647 O OE2 ? GLU A 1 218 ?   2.026 -18.325   3.581 1.000 98.050 ? 218 GLU A OE2 1 
ATOM 1648 N N   ? GLU A 1 219 ?   3.094 -15.621   8.064 1.000 98.140 ? 219 GLU A N   1 
ATOM 1649 C CA  ? GLU A 1 219 ?   3.651 -15.941   9.375 1.000 98.140 ? 219 GLU A CA  1 
ATOM 1650 C C   ? GLU A 1 219 ?   3.229 -14.912  10.420 1.000 98.140 ? 219 GLU A C   1 
ATOM 1651 C CB  ? GLU A 1 219 ?   5.178 -16.023   9.305 1.000 98.140 ? 219 GLU A CB  1 
ATOM 1652 O O   ? GLU A 1 219 ?   2.869 -15.272  11.543 1.000 98.140 ? 219 GLU A O   1 
ATOM 1653 C CG  ? GLU A 1 219 ?   5.832 -16.446  10.613 1.000 98.140 ? 219 GLU A CG  1 
ATOM 1654 C CD  ? GLU A 1 219 ?   7.339 -16.609  10.505 1.000 98.140 ? 219 GLU A CD  1 
ATOM 1655 O OE1 ? GLU A 1 219 ?   7.989 -16.935  11.524 1.000 98.140 ? 219 GLU A OE1 1 
ATOM 1656 O OE2 ? GLU A 1 219 ?   7.875 -16.407   9.393 1.000 98.140 ? 219 GLU A OE2 1 
ATOM 1657 N N   ? THR A 1 220 ?   3.326 -13.682  10.111 1.000 97.990 ? 220 THR A N   1 
ATOM 1658 C CA  ? THR A 1 220 ?   2.983 -12.610  11.039 1.000 97.990 ? 220 THR A CA  1 
ATOM 1659 C C   ? THR A 1 220 ?   1.504 -12.669  11.411 1.000 97.990 ? 220 THR A C   1 
ATOM 1660 C CB  ? THR A 1 220 ?   3.312 -11.229  10.443 1.000 97.990 ? 220 THR A CB  1 
ATOM 1661 O O   ? THR A 1 220 ?   1.148 -12.544  12.584 1.000 97.990 ? 220 THR A O   1 
ATOM 1662 C CG2 ? THR A 1 220 ?   2.978 -10.112  11.427 1.000 97.990 ? 220 THR A CG2 1 
ATOM 1663 O OG1 ? THR A 1 220 ?   4.708 -11.171  10.127 1.000 97.990 ? 220 THR A OG1 1 
ATOM 1664 N N   ? VAL A 1 221 ?   0.604 -12.875  10.384 1.000 97.670 ? 221 VAL A N   1 
ATOM 1665 C CA  ? VAL A 1 221 ?  -0.834 -12.962  10.613 1.000 97.670 ? 221 VAL A CA  1 
ATOM 1666 C C   ? VAL A 1 221 ?  -1.145 -14.168  11.496 1.000 97.670 ? 221 VAL A C   1 
ATOM 1667 C CB  ? VAL A 1 221 ?  -1.616 -13.058   9.284 1.000 97.670 ? 221 VAL A CB  1 
ATOM 1668 O O   ? VAL A 1 221 ?  -1.934 -14.069  12.439 1.000 97.670 ? 221 VAL A O   1 
ATOM 1669 C CG1 ? VAL A 1 221 ?  -3.056 -13.503   9.536 1.000 97.670 ? 221 VAL A CG1 1 
ATOM 1670 C CG2 ? VAL A 1 221 ?  -1.588 -11.718   8.551 1.000 97.670 ? 221 VAL A CG2 1 
ATOM 1671 N N   ? ALA A 1 222 ?  -0.549 -15.294  11.291 1.000 97.180 ? 222 ALA A N   1 
ATOM 1672 C CA  ? ALA A 1 222 ?  -0.768 -16.527  12.043 1.000 97.180 ? 222 ALA A CA  1 
ATOM 1673 C C   ? ALA A 1 222 ?  -0.298 -16.381  13.487 1.000 97.180 ? 222 ALA A C   1 
ATOM 1674 C CB  ? ALA A 1 222 ?  -0.053 -17.695  11.369 1.000 97.180 ? 222 ALA A CB  1 
ATOM 1675 O O   ? ALA A 1 222 ?  -0.926 -16.907  14.408 1.000 97.180 ? 222 ALA A O   1 
ATOM 1676 N N   ? SER A 1 223 ?   0.718 -15.663  13.726 1.000 96.170 ? 223 SER A N   1 
ATOM 1677 C CA  ? SER A 1 223 ?   1.329 -15.521  15.044 1.000 96.170 ? 223 SER A CA  1 
ATOM 1678 C C   ? SER A 1 223 ?   0.581 -14.498  15.892 1.000 96.170 ? 223 SER A C   1 
ATOM 1679 C CB  ? SER A 1 223 ?   2.796 -15.111  14.913 1.000 96.170 ? 223 SER A CB  1 
ATOM 1680 O O   ? SER A 1 223 ?   0.855 -14.354  17.086 1.000 96.170 ? 223 SER A O   1 
ATOM 1681 O OG  ? SER A 1 223 ?   3.549 -16.133  14.281 1.000 96.170 ? 223 SER A OG  1 
ATOM 1682 N N   ? ASN A 1 224 ?  -0.349 -13.776  15.343 1.000 93.480 ? 224 ASN A N   1 
ATOM 1683 C CA  ? ASN A 1 224 ?  -1.044 -12.711  16.058 1.000 93.480 ? 224 ASN A CA  1 
ATOM 1684 C C   ? ASN A 1 224 ?  -2.559 -12.863  15.956 1.000 93.480 ? 224 ASN A C   1 
ATOM 1685 C CB  ? ASN A 1 224 ?  -0.611 -11.340  15.533 1.000 93.480 ? 224 ASN A CB  1 
ATOM 1686 O O   ? ASN A 1 224 ?  -3.293 -12.426  16.845 1.000 93.480 ? 224 ASN A O   1 
ATOM 1687 C CG  ? ASN A 1 224 ?   0.788 -10.961  15.976 1.000 93.480 ? 224 ASN A CG  1 
ATOM 1688 N ND2 ? ASN A 1 224 ?   1.769 -11.203  15.115 1.000 93.480 ? 224 ASN A ND2 1 
ATOM 1689 O OD1 ? ASN A 1 224 ?   0.986 -10.454  17.084 1.000 93.480 ? 224 ASN A OD1 1 
# 
loop_
_struct_sheet_range.sheet_id 
_struct_sheet_range.id 
_struct_sheet_range.beg_label_comp_id 
_struct_sheet_range.beg_label_asym_id 
_struct_sheet_range.beg_label_seq_id 
_struct_sheet_range.pdbx_beg_PDB_ins_code 
_struct_sheet_range.end_label_comp_id 
_struct_sheet_range.end_label_asym_id 
_struct_sheet_range.end_label_seq_id 
_struct_sheet_range.pdbx_end_PDB_ins_code 
_struct_sheet_range.beg_auth_comp_id 
_struct_sheet_range.beg_auth_asym_id 
_struct_sheet_range.beg_auth_seq_id 
_struct_sheet_range.end_auth_comp_id 
_struct_sheet_range.end_auth_asym_id 
_struct_sheet_range.end_auth_seq_id 
A A ILE A   2 ? VAL A   3 ? ILE A 2   VAL A 3   
A B ASP A 172 ? SER A 173 ? ASP A 172 SER A 173 
B C TYR A   6 ? THR A   7 ? TYR A 6   THR A 7   
B D GLU A 116 ? GLY A 121 ? GLU A 116 GLY A 121 
B E GLN A 137 ? VAL A 143 ? GLN A 137 VAL A 143 
B F MET A 161 ? VAL A 164 ? MET A 161 VAL A 164 
B G PRO A 181 ? CYS A 184 ? PRO A 181 CYS A 184 
B H GLU A 187 ? TRP A 194 ? GLU A 187 TRP A 194 
B I GLY A 205 ? LYS A 209 ? GLY A 205 LYS A 209 
C J GLN A  16 ? ASN A  20 ? GLN A 16  ASN A 20  
C K HIS A  24 ? LEU A  30 ? HIS A 24  LEU A 30  
C L TRP A  35 ? SER A  38 ? TRP A 35  SER A 38  
C M GLU A  48 ? LEU A  51 ? GLU A 48  LEU A 51  
C N GLU A  64 ? ARG A  73 ? GLU A 64  ARG A 73  
C O MET A  87 ? LEU A  91 ? MET A 87  LEU A 91  
D P ASN A  55 ? ASN A  55 ? ASN A 55  ASN A 55  
D Q LEU A 135 ? LEU A 135 ? LEU A 135 LEU A 135 
E R ASN A  78 ? ASN A  78 ? ASN A 78  ASN A 78  
E S ASP A  83 ? ASP A  83 ? ASP A 83  ASP A 83  
# 
loop_
_struct_conf.id 
_struct_conf.conf_type_id 
_struct_conf.beg_label_comp_id 
_struct_conf.beg_label_asym_id 
_struct_conf.beg_label_seq_id 
_struct_conf.pdbx_beg_PDB_ins_code 
_struct_conf.end_label_comp_id 
_struct_conf.end_label_asym_id 
_struct_conf.end_label_seq_id 
_struct_conf.pdbx_end_PDB_ins_code 
_struct_conf.beg_auth_comp_id 
_struct_conf.beg_auth_asym_id 
_struct_conf.beg_auth_seq_id 
_struct_conf.end_auth_comp_id 
_struct_conf.end_auth_asym_id 
_struct_conf.end_auth_seq_id 
STRN1         STRN         ILE A   2 ? VAL A   3 ? ILE A 2   VAL A 3   
TURN_TY1_P1   TURN_TY1_P   GLY A   4 ? GLY A   4 ? GLY A 4   GLY A 4   
STRN2         STRN         TYR A   6 ? THR A   7 ? TYR A 6   THR A 7   
HELX_LH_PP_P1 HELX_LH_PP_P CYS A   8 ? PRO A   9 ? CYS A 8   PRO A 9   
TURN_TY1_P2   TURN_TY1_P   GLU A  10 ? ASN A  11 ? GLU A 10  ASN A 11  
BEND1         BEND         ALA A  12 ? ALA A  12 ? ALA A 12  ALA A 12  
TURN_TY1_P3   TURN_TY1_P   ARG A  14 ? TYR A  15 ? ARG A 14  TYR A 15  
STRN3         STRN         GLN A  16 ? ASN A  20 ? GLN A 16  ASN A 20  
BEND2         BEND         SER A  21 ? TYR A  23 ? SER A 21  TYR A 23  
STRN4         STRN         HIS A  24 ? LEU A  30 ? HIS A 24  LEU A 30  
BEND3         BEND         SER A  32 ? LEU A  34 ? SER A 32  LEU A 34  
STRN5         STRN         TRP A  35 ? SER A  38 ? TRP A 35  SER A 38  
HELX_RH_3T_P1 HELX_RH_3T_P ALA A  40 ? CYS A  42 ? ALA A 40  CYS A 42  
BEND4         BEND         SER A  45 ? ARG A  46 ? SER A 45  ARG A 46  
STRN6         STRN         GLU A  48 ? LEU A  51 ? GLU A 48  LEU A 51  
BEND5         BEND         GLY A  52 ? GLY A  52 ? GLY A 52  GLY A 52  
BEND6         BEND         PHE A  54 ? PHE A  54 ? PHE A 54  PHE A 54  
STRN7         STRN         ASN A  55 ? ASN A  55 ? ASN A 55  ASN A 55  
TURN_TY1_P4   TURN_TY1_P   ILE A  56 ? GLU A  57 ? ILE A 56  GLU A 57  
BEND7         BEND         LYS A  58 ? LYS A  58 ? LYS A 58  LYS A 58  
BEND8         BEND         GLY A  61 ? GLY A  61 ? GLY A 61  GLY A 61  
STRN8         STRN         GLU A  64 ? ARG A  73 ? GLU A 64  ARG A 73  
TURN_TY1_P5   TURN_TY1_P   PRO A  75 ? LYS A  76 ? PRO A 75  LYS A 76  
STRN9         STRN         ASN A  78 ? ASN A  78 ? ASN A 78  ASN A 78  
TURN_TY1_P6   TURN_TY1_P   SER A  79 ? LEU A  82 ? SER A 79  LEU A 82  
STRN10        STRN         ASP A  83 ? ASP A  83 ? ASP A 83  ASP A 83  
TURN_TY1_P7   TURN_TY1_P   ASN A  84 ? ASN A  84 ? ASN A 84  ASN A 84  
STRN11        STRN         MET A  87 ? LEU A  91 ? MET A 87  LEU A 91  
BEND9         BEND         LYS A  92 ? THR A  93 ? LYS A 92  THR A 93  
BEND10        BEND         GLN A  99 ? SER A 100 ? GLN A 99  SER A 100 
HELX_LH_PP_P2 HELX_LH_PP_P PRO A 105 ? PRO A 107 ? PRO A 105 PRO A 107 
BEND11        BEND         THR A 108 ? ALA A 109 ? THR A 108 ALA A 109 
HELX_LH_PP_P3 HELX_LH_PP_P CYS A 110 ? ALA A 112 ? CYS A 110 ALA A 112 
TURN_TY1_P8   TURN_TY1_P   ALA A 113 ? GLY A 114 ? ALA A 113 GLY A 114 
STRN12        STRN         GLU A 116 ? GLY A 121 ? GLU A 116 GLY A 121 
BEND12        BEND         TRP A 122 ? GLY A 123 ? TRP A 122 GLY A 123 
BEND13        BEND         SER A 127 ? GLY A 129 ? SER A 127 GLY A 129 
BEND14        BEND         GLU A 134 ? GLU A 134 ? GLU A 134 GLU A 134 
STRN13        STRN         LEU A 135 ? LEU A 135 ? LEU A 135 LEU A 135 
STRN14        STRN         GLN A 137 ? PRO A 142 ? GLN A 137 PRO A 142 
STRN15        STRN         VAL A 143 ? VAL A 143 ? VAL A 143 VAL A 143 
HELX_LH_PP_P4 HELX_LH_PP_P LEU A 144 ? THR A 145 ? LEU A 144 THR A 145 
HELX_RH_AL_P1 HELX_RH_AL_P HIS A 146 ? SER A 152 ? HIS A 146 SER A 152 
BEND15        BEND         TYR A 153 ? TYR A 153 ? TYR A 153 TYR A 153 
TURN_TY1_P9   TURN_TY1_P   PRO A 154 ? ASP A 156 ? PRO A 154 ASP A 156 
TURN_TY1_P10  TURN_TY1_P   GLU A 159 ? ASN A 160 ? GLU A 159 ASN A 160 
STRN16        STRN         MET A 161 ? VAL A 164 ? MET A 161 VAL A 164 
BEND16        BEND         GLY A 165 ? GLY A 165 ? GLY A 165 GLY A 165 
TURN_TY1_P11  TURN_TY1_P   LEU A 167 ? GLU A 168 ? LEU A 167 GLU A 168 
BEND17        BEND         GLY A 170 ? GLY A 170 ? GLY A 170 GLY A 170 
STRN17        STRN         ASP A 172 ? SER A 173 ? ASP A 172 SER A 173 
TURN_TY1_P12  TURN_TY1_P   GLN A 175 ? GLY A 176 ? GLN A 175 GLY A 176 
TURN_TY1_P13  TURN_TY1_P   SER A 178 ? GLY A 179 ? SER A 178 GLY A 179 
STRN18        STRN         PRO A 181 ? CYS A 184 ? PRO A 181 CYS A 184 
TURN_TY1_P14  TURN_TY1_P   ASN A 185 ? GLY A 186 ? ASN A 185 GLY A 186 
STRN19        STRN         GLU A 187 ? TRP A 194 ? GLU A 187 TRP A 194 
BEND18        BEND         ILE A 196 ? ALA A 199 ? ILE A 196 ALA A 199 
TURN_TY1_P15  TURN_TY1_P   PRO A 201 ? GLY A 202 ? PRO A 201 GLY A 202 
STRN20        STRN         GLY A 205 ? LYS A 209 ? GLY A 205 LYS A 209 
HELX_RH_3T_P2 HELX_RH_3T_P VAL A 210 ? TYR A 213 ? VAL A 210 TYR A 213 
HELX_RH_AL_P2 HELX_RH_AL_P LEU A 214 ? SER A 223 ? LEU A 214 SER A 223 
# 
