# Supplementary material for: FlatProt: 2D visualization eases protein structure comparison
Source: BMC Bioinformatics. 2025 Aug 13;26:210. doi: 10.1186/s12859-025-06233-x (PMC12344939; doi:10.1186/s12859-025-06233-x)
Supplement: Supplementary file 1 — Supplementary Material 1 [file 12859_2025_6233_MOESM1_ESM.zip › KLK/structures/Gzmf_Mus_musculus_GeneID=14943.cif]

data_Gzmf_Mus_musculus_GeneID=14943
# 
_entry.id   ? 
# 
_entity.id                         1      
_entity.type                       polymer 
_entity.pdbx_description           polymer-1 
_entity.formula_weight             24945.2 
_entity.pdbx_number_of_molecules        1 
# 
loop_
_struct_sheet.id 
_struct_sheet.number_strands 
A 2 
B 8 
C 6 
D 2 
E 2 
F 2 
# 
loop_
_struct_conf_type.id 
_struct_conf_type.criteria 
STRN         DSSP 
TURN_TY1_P   DSSP 
HELX_LH_PP_P DSSP 
BEND         DSSP 
HELX_RH_3T_P DSSP 
HELX_RH_AL_P DSSP 
# 
_struct_asym.id          A 
_struct_asym.entity_id   1 
# 
_software.pdbx_ordinal     1 
_software.name             dssp 
_software.version          4.4.10 
_software.date             ? 
_software.classification   'model annotation' 
# 
_entity_poly.entity_id                      1 
_entity_poly.type                           polypeptide(L) 
_entity_poly.nstd_linkage                   n 
_entity_poly.nstd_monomer                   n 
_entity_poly.pdbx_seq_one_letter_code       
;EIIGGHEVKPHSRPYMARVRVGKRHSCGGFLVQDYFVLTAAHCTGSSMRVILGAHNIRAKEETQQIIPVAKAIPHPAYDD
KDNTSDIMLLKLESKAKRTKAVRPLKLPRARVKPGHVCSVAGWGRTSINATQRSSCLREAQLIIQKDKECKKYFYKYFKT
MQICAGDPKKIQSTYSGDSGGPLVCNNKAYGVLTYGLNRTIGPGVFTKVVHYLPWISRNMKLL
;
_entity_poly.pdbx_seq_one_letter_code_can   
;EIIGGHEVKPHSRPYMARVRVGKRHSCGGFLVQDYFVLTAAHCTGSSMRVILGAHNIRAKEETQQIIPVAKAIPHPAYDD
KDNTSDIMLLKLESKAKRTKAVRPLKLPRARVKPGHVCSVAGWGRTSINATQRSSCLREAQLIIQKDKECKKYFYKYFKT
MQICAGDPKKIQSTYSGDSGGPLVCNNKAYGVLTYGLNRTIGPGVFTKVVHYLPWISRNMKLL
;
_entity_poly.pdbx_strand_id                 A 
# 
loop_
_dssp_struct_summary.entry_id 
_dssp_struct_summary.label_comp_id 
_dssp_struct_summary.label_asym_id 
_dssp_struct_summary.label_seq_id 
_dssp_struct_summary.secondary_structure 
_dssp_struct_summary.ss_bridge 
_dssp_struct_summary.helix_3_10 
_dssp_struct_summary.helix_alpha 
_dssp_struct_summary.helix_pi 
_dssp_struct_summary.helix_pp 
_dssp_struct_summary.bend 
_dssp_struct_summary.chirality 
_dssp_struct_summary.sheet 
_dssp_struct_summary.strand 
_dssp_struct_summary.ladder_1 
_dssp_struct_summary.ladder_2 
_dssp_struct_summary.accessibility 
_dssp_struct_summary.TCO 
_dssp_struct_summary.kappa 
_dssp_struct_summary.alpha 
_dssp_struct_summary.phi 
_dssp_struct_summary.psi 
_dssp_struct_summary.x_ca 
_dssp_struct_summary.y_ca 
_dssp_struct_summary.z_ca 
Gzmf_Mus_musculus_GeneID=14943 GLU A 1   . . . . . . . . . . . . ? .      .     .      .      124.1  6.7   -10.6 2.0   
Gzmf_Mus_musculus_GeneID=14943 ILE A 2   E . > . . . . - A A A . ? -0.821 .     -166.8 -109.7 74.6   8.9   -7.9  3.3   
Gzmf_Mus_musculus_GeneID=14943 ILE A 3   E . 3 . . . S + A A A . ? -0.648 74.1  9.9    -70.2  128.9  12.3  -9.8  2.9   
Gzmf_Mus_musculus_GeneID=14943 GLY A 4   T . 3 . . . S + . . . . ? 0.620  102.8 134.6  79.2   5.9    15.1  -8.2  4.7   
Gzmf_Mus_musculus_GeneID=14943 GLY A 5   . . < . . . . - . . . . ? -0.320 46.5  -136.1 -82.0  169.5  12.6  -5.7  6.3   
Gzmf_Mus_musculus_GeneID=14943 HIS A 6   E . . . . . . - B C B . ? -0.925 29.0  -91.7  -124.1 149.2  12.6  -4.8  9.9   
Gzmf_Mus_musculus_GeneID=14943 GLU A 7   E . . . . > . - B C B . ? -0.454 47.3  -132.2 -57.8  132.8  9.7   -4.4  12.4  
Gzmf_Mus_musculus_GeneID=14943 VAL A 8   P . . . . P . - . . . . ? -0.475 28.9  -87.0  -84.8  158.7  8.5   -0.9  12.3  
Gzmf_Mus_musculus_GeneID=14943 LYS A 9   P . > . . < . - . . . . ? -0.464 66.1  -87.5  -58.6  127.4  7.8   1.3   15.4  
Gzmf_Mus_musculus_GeneID=14943 PRO A 10  T . 3 . . . S - . . . . ? -0.234 108.5 -1.7   -43.8  125.7  4.2   0.4   16.4  
Gzmf_Mus_musculus_GeneID=14943 HIS A 11  T . 3 . . . S + . . . . ? 0.631  90.1  126.2  69.4   16.4   1.7   2.6   14.5  
Gzmf_Mus_musculus_GeneID=14943 SER A 12  S . < . . . S + . . . . ? 0.575  74.9  51.7   -77.9  -7.8   4.5   4.6   12.7  
Gzmf_Mus_musculus_GeneID=14943 ARG A 13  . . > . . . . + . . . . ? -0.632 68.0  168.9  -121.4 74.4   2.6   3.6   9.4   
Gzmf_Mus_musculus_GeneID=14943 PRO A 14  T . 3 . . . S + . . . . ? 0.581  70.9  61.6   -75.5  -3.3   -0.9  4.8   10.2  
Gzmf_Mus_musculus_GeneID=14943 TYR A 15  T . 3 . . . S + . . . . ? 0.558  75.9  117.3  -94.5  -15.4  -2.0  4.3   6.5   
Gzmf_Mus_musculus_GeneID=14943 MET A 16  E . < . . . . - C K J . ? -0.348 44.2  -169.7 -64.2  137.7  -1.4  0.6   6.4   
Gzmf_Mus_musculus_GeneID=14943 ALA A 17  E . . . . . . - C K J K ? -0.969 18.7  -146.9 -128.9 139.9  -4.3  -1.7  5.8   
Gzmf_Mus_musculus_GeneID=14943 ARG A 18  E . . . . . . - C K J K ? -0.956 15.4  -156.2 -101.3 121.0  -4.9  -5.4  6.0   
Gzmf_Mus_musculus_GeneID=14943 VAL A 19  E . . . . . . - C K J K ? -0.880 4.0   -157.8 -99.5  108.8  -7.3  -6.6  3.5   
Gzmf_Mus_musculus_GeneID=14943 ARG A 20  E . . . . . . - C K J K ? -0.773 5.9   -166.2 -86.4  115.3  -8.9  -9.9  4.5   
Gzmf_Mus_musculus_GeneID=14943 VAL A 21  E . . > . . . - C K J K ? -0.910 57.8  -47.4  -104.6 106.5  -10.3 -11.8 1.5   
Gzmf_Mus_musculus_GeneID=14943 GLY A 22  T . . 4 . . S - . . . . ? -0.317 98.8  -47.0  63.8   -145.8 -12.6 -14.6 2.6   
Gzmf_Mus_musculus_GeneID=14943 LYS A 23  T . . 4 . . S + . . . . ? 0.730  133.8 24.9   -99.5  -14.4  -11.3 -17.0 5.4   
Gzmf_Mus_musculus_GeneID=14943 ARG A 24  T . . 4 . . S + . . . . ? 0.581  103.2 77.3   -132.8 -9.8   -7.8  -17.8 4.3   
Gzmf_Mus_musculus_GeneID=14943 HIS A 25  E . . < . . . + C L J . ? -0.844 47.5  179.0  -118.8 139.2  -6.4  -15.0 2.1   
Gzmf_Mus_musculus_GeneID=14943 SER A 26  E . . . . . . - C L J . ? -0.983 3.5   -177.0 -136.1 148.3  -5.1  -11.5 2.9   
Gzmf_Mus_musculus_GeneID=14943 CYS A 27  E . . . . . . - C L J . ? -0.839 26.5  -110.5 -128.3 165.7  -3.6  -8.6  1.0   
Gzmf_Mus_musculus_GeneID=14943 GLY A 28  E . . . . . . + C L J . ? -0.450 37.7  159.8  -87.6  171.9  -2.2  -5.3  1.9   
Gzmf_Mus_musculus_GeneID=14943 GLY A 29  E . . . . . . - C L J . ? -0.952 25.7  -128.6 -172.2 174.7  -3.7  -1.9  1.2   
Gzmf_Mus_musculus_GeneID=14943 PHE A 30  E . . . . . . - C L J L ? -0.989 21.9  -114.8 -148.8 139.6  -3.5  1.7   2.3   
Gzmf_Mus_musculus_GeneID=14943 LEU A 31  E . . . . . . + C L . L ? -0.578 34.0  166.1  -69.5  124.1  -6.0  4.3   3.5   
Gzmf_Mus_musculus_GeneID=14943 VAL A 32  E . . . . . S + C L . . ? 0.595  72.1  5.0    -116.8 -16.2  -6.2  7.2   1.0   
Gzmf_Mus_musculus_GeneID=14943 GLN A 33  E . > . . . S - C L . L ? -0.949 88.1  -91.5  -157.8 165.1  -9.5  8.8   2.4   
Gzmf_Mus_musculus_GeneID=14943 ASP A 34  T . 3 . . . S + . . . . ? 0.801  128.3 27.6   -58.0  -20.0  -11.8 8.1   5.4   
Gzmf_Mus_musculus_GeneID=14943 TYR A 35  T . 3 . . . S + . . . . ? 0.392  111.7 78.8   -115.7 -3.5   -13.9 5.8   3.2   
Gzmf_Mus_musculus_GeneID=14943 PHE A 36  E . < . . . . - C M L M ? -0.949 46.2  -178.0 -129.2 131.0  -11.4 4.7   0.7   
Gzmf_Mus_musculus_GeneID=14943 VAL A 37  E . . . . . . - C M L M ? -0.962 19.1  -143.6 -116.4 131.1  -8.6  2.0   0.7   
Gzmf_Mus_musculus_GeneID=14943 LEU A 38  E . . . . . . + C M L M ? -0.850 34.8  146.3  -92.6  137.8  -6.3  1.5   -2.3  
Gzmf_Mus_musculus_GeneID=14943 THR A 39  E . . . . . . - C M . M ? -0.857 50.2  -69.1  -153.1 -179.4 -5.2  -2.1  -3.0  
Gzmf_Mus_musculus_GeneID=14943 ALA A 40  . . > . . . . - . . . . ? -0.681 32.0  -134.7 -83.5  143.3  -4.4  -4.4  -5.9  
Gzmf_Mus_musculus_GeneID=14943 ALA A 41  G . > . . . S + . . . . ? 0.780  105.9 63.7   -65.1  -29.4  -7.2  -5.6  -8.3  
Gzmf_Mus_musculus_GeneID=14943 HIS A 42  G . 3 . . . S + . . . . ? 0.626  86.6  75.0   -73.1  -6.2   -5.8  -9.1  -8.1  
Gzmf_Mus_musculus_GeneID=14943 CYS A 43  G . < . . . S + . . . . ? 0.277  72.8  134.2  -88.7  24.8   -6.8  -9.0  -4.4  
Gzmf_Mus_musculus_GeneID=14943 THR A 44  . . < . . . . + . . . . ? -0.282 22.5  149.4  -84.3  147.2  -10.5 -9.4  -5.2  
Gzmf_Mus_musculus_GeneID=14943 GLY A 45  . . . . . . . - . . . . ? -0.965 56.4  -93.1  -167.0 172.2  -12.9 -11.8 -3.5  
Gzmf_Mus_musculus_GeneID=14943 SER A 46  S . . . . . S + . . . . ? 0.828  110.5 26.1   -70.8  -27.2  -16.6 -12.5 -2.4  
Gzmf_Mus_musculus_GeneID=14943 SER A 47  S . . . . . S - . . . . ? -0.995 71.5  -179.1 -141.5 121.7  -16.2 -11.0 1.2   
Gzmf_Mus_musculus_GeneID=14943 MET A 48  E . . . . . . - C N K . ? -0.996 7.5   -175.8 -129.9 137.5  -13.6 -8.4  2.2   
Gzmf_Mus_musculus_GeneID=14943 ARG A 49  E . . . . . . - C N K N ? -0.970 16.9  -142.8 -123.5 142.2  -12.8 -6.7  5.5   
Gzmf_Mus_musculus_GeneID=14943 VAL A 50  E . . . . . . - C N K N ? -0.927 9.1   -159.6 -106.5 125.1  -10.3 -3.9  6.1   
Gzmf_Mus_musculus_GeneID=14943 ILE A 51  E . . . . . . + C N K N ? -0.945 16.4  178.6  -102.9 120.1  -8.3  -3.9  9.2   
Gzmf_Mus_musculus_GeneID=14943 LEU A 52  E . . . . . . + C N K N ? -0.809 56.7  30.5   -115.8 152.4  -6.7  -0.5  10.2  
Gzmf_Mus_musculus_GeneID=14943 GLY A 53  S . . . . . S + . . . . ? 0.658  80.8  138.3  81.6   15.8   -4.6  0.6   13.1  
Gzmf_Mus_musculus_GeneID=14943 ALA A 54  . . . . . . . + . . . . ? -0.830 24.7  165.0  -99.7  126.9  -2.9  -2.8  13.6  
Gzmf_Mus_musculus_GeneID=14943 HIS A 55  S . . . . . S + . . . . ? 0.736  86.1  31.6   -91.7  -47.9  0.8   -3.2  14.4  
Gzmf_Mus_musculus_GeneID=14943 ASN A 56  B . > . . . S - D Q P . ? -0.962 70.2  -162.7 -110.8 115.6  0.4   -6.9  15.5  
Gzmf_Mus_musculus_GeneID=14943 ILE A 57  T . 3 . . . S + . . . . ? 0.684  90.0  51.9   -79.7  -9.6   -2.4  -8.7  13.6  
Gzmf_Mus_musculus_GeneID=14943 ARG A 58  T . 3 . . . S + . . . . ? 0.695  98.7  80.3   -97.6  -15.4  -2.5  -11.5 16.2  
Gzmf_Mus_musculus_GeneID=14943 ALA A 59  S . < . . . S - . . . . ? -0.633 85.7  -118.4 -97.5  143.0  -2.9  -9.2  19.2  
Gzmf_Mus_musculus_GeneID=14943 LYS A 60  . . . . . . . - . . . . ? -0.759 40.9  -174.0 -73.8  100.1  -6.1  -7.5  20.3  
Gzmf_Mus_musculus_GeneID=14943 GLU A 61  . . > . . . . - . . . . ? -0.862 29.3  -142.8 -101.5 132.0  -5.1  -3.9  19.9  
Gzmf_Mus_musculus_GeneID=14943 GLU A 62  T . 3 . . . S + . . . . ? 0.730  102.1 62.4   -61.4  -19.5  -7.4  -1.1  21.0  
Gzmf_Mus_musculus_GeneID=14943 THR A 63  T . 3 . . . S + . . . . ? 0.637  80.8  110.2  -81.7  -16.4  -6.3  0.9   17.9  
Gzmf_Mus_musculus_GeneID=14943 GLN A 64  . . < . . . . - . . . . ? -0.395 46.4  -168.3 -72.9  135.1  -7.7  -1.7  15.4  
Gzmf_Mus_musculus_GeneID=14943 GLN A 65  E . . . . . . - C O N . ? -0.999 4.6   -162.1 -118.0 117.9  -10.7 -0.9  13.3  
Gzmf_Mus_musculus_GeneID=14943 ILE A 66  E . . . . . . + C O N . ? -0.943 17.4  176.9  -102.8 112.8  -12.3 -3.8  11.4  
Gzmf_Mus_musculus_GeneID=14943 ILE A 67  E . . . . . . - C O N . ? -0.965 25.2  -129.0 -123.5 122.9  -14.5 -2.4  8.6   
Gzmf_Mus_musculus_GeneID=14943 PRO A 68  E . . . . . . - C O N . ? -0.365 29.8  -111.5 -64.3  150.9  -16.5 -4.4  6.0   
Gzmf_Mus_musculus_GeneID=14943 VAL A 69  E . . . . . . - C O O . ? -0.752 27.9  -172.9 -86.6  121.7  -16.0 -3.5  2.3   
Gzmf_Mus_musculus_GeneID=14943 ALA A 70  E . . . . . S + C O . . ? 0.875  73.6  9.0    -76.8  -41.9  -19.2 -1.9  0.8   
Gzmf_Mus_musculus_GeneID=14943 LYS A 71  E . . . . . . - C O O . ? -0.996 59.1  -155.1 -146.8 130.0  -18.0 -1.8  -2.7  
Gzmf_Mus_musculus_GeneID=14943 ALA A 72  E . . . . . . - C O O . ? -0.957 14.6  -172.3 -103.9 121.0  -14.9 -3.2  -4.5  
Gzmf_Mus_musculus_GeneID=14943 ILE A 73  E . . . . . . - C O O . ? -0.829 3.0   -169.6 -119.3 87.4   -14.1 -1.2  -7.7  
Gzmf_Mus_musculus_GeneID=14943 PRO A 74  E . . . . . . - C O O . ? -0.519 40.7  -92.9  -72.3  144.2  -11.3 -2.9  -9.8  
Gzmf_Mus_musculus_GeneID=14943 HIS A 75  . . > . . . . - . . . . ? -0.402 34.2  -131.6 -52.6  134.4  -9.9  -0.8  -12.6 
Gzmf_Mus_musculus_GeneID=14943 PRO A 76  T . 3 . . . S + . . . . ? 0.741  105.8 53.6   -63.3  -25.5  -11.9 -1.7  -15.7 
Gzmf_Mus_musculus_GeneID=14943 ALA A 77  T . 3 . . . S + . . . . ? 0.300  77.3  135.1  -93.3  5.4    -8.8  -2.3  -17.8 
Gzmf_Mus_musculus_GeneID=14943 TYR A 78  . . < . . . . - . . . . ? -0.423 38.2  -163.2 -57.3  128.8  -7.3  -4.8  -15.2 
Gzmf_Mus_musculus_GeneID=14943 ASP A 79  B . . > > . . - E S Q . ? -0.962 13.3  -161.4 -117.9 118.6  -5.9  -7.8  -17.1 
Gzmf_Mus_musculus_GeneID=14943 ASP A 80  T . . 4 5 . S + . . . . ? 0.701  86.5  63.7   -78.3  -11.7  -5.3  -10.9 -15.0 
Gzmf_Mus_musculus_GeneID=14943 LYS A 81  T . . 4 5 . S + . . . . ? 0.927  125.1 10.7   -77.8  -38.3  -2.9  -12.4 -17.7 
Gzmf_Mus_musculus_GeneID=14943 ASP A 82  T . . 4 5 . S - . . . . ? 0.310  97.0  -121.9 -127.4 9.5    -0.3  -9.7  -17.4 
Gzmf_Mus_musculus_GeneID=14943 ASN A 83  T . > < 5 . . + . . . . ? 0.747  52.5  163.2  59.1   23.2   -1.5  -7.8  -14.3 
Gzmf_Mus_musculus_GeneID=14943 THR A 84  B . 3 . < . . + E T Q . ? -0.537 66.8  13.9   -69.4  143.0  -1.8  -4.5  -16.3 
Gzmf_Mus_musculus_GeneID=14943 SER A 85  T . 3 . . . S + . . . . ? 0.866  81.2  172.8  60.7   32.0   -3.9  -1.9  -14.5 
Gzmf_Mus_musculus_GeneID=14943 ASP A 86  . . < . . . . + . . . . ? -0.505 31.6  116.9  -71.6  70.9   -3.7  -3.9  -11.2 
Gzmf_Mus_musculus_GeneID=14943 ILE A 87  . . . . . . . - . . . . ? -0.996 37.7  -178.6 -143.2 137.4  -5.4  -1.3  -9.0  
Gzmf_Mus_musculus_GeneID=14943 MET A 88  E . . . . . . - C P M O ? -0.999 18.1  -142.4 -141.9 138.7  -8.6  -1.4  -7.0  
Gzmf_Mus_musculus_GeneID=14943 LEU A 89  E . . . . . . - C P M O ? -0.888 13.2  -156.2 -99.3  129.5  -10.6 1.0   -4.8  
Gzmf_Mus_musculus_GeneID=14943 LEU A 90  E . . . . . . - C P M O ? -0.951 3.9   -152.8 -105.8 117.9  -12.3 -0.3  -1.8  
Gzmf_Mus_musculus_GeneID=14943 LYS A 91  E . . . . . . - C P M O ? -0.842 20.4  -136.2 -84.4  120.5  -15.3 1.7   -0.4  
Gzmf_Mus_musculus_GeneID=14943 LEU A 92  E . . . . . . - C P . O ? -0.462 9.9   -129.7 -77.7  144.1  -15.6 1.1   3.3   
Gzmf_Mus_musculus_GeneID=14943 GLU A 93  S . . . . . S + . . . . ? 0.794  96.7  20.9   -60.5  -30.2  -19.2 0.4   4.8   
Gzmf_Mus_musculus_GeneID=14943 SER A 94  S . . . . . S - . . . . ? -0.971 96.3  -93.2  -139.0 151.2  -18.3 3.1   7.5   
Gzmf_Mus_musculus_GeneID=14943 LYS A 95  . . . . . . . - . . . . ? -0.404 43.6  -112.9 -63.6  137.1  -15.7 6.0   7.7   
Gzmf_Mus_musculus_GeneID=14943 ALA A 96  . . . . . . . - . . . . ? -0.542 29.6  -119.9 -63.8  132.9  -12.4 5.1   9.3   
Gzmf_Mus_musculus_GeneID=14943 LYS A 97  . . . . . . . - . . . . ? -0.727 28.1  -128.1 -77.3  112.1  -12.0 6.9   12.6  
Gzmf_Mus_musculus_GeneID=14943 ARG A 98  . . . . . . . + . . . . ? -0.505 46.6  147.2  -66.5  127.1  -8.9  9.0   12.2  
Gzmf_Mus_musculus_GeneID=14943 THR A 99  . . . . . . . - . . . . ? -0.791 66.7  -83.6  -141.8 178.9  -6.3  8.4   15.2  
Gzmf_Mus_musculus_GeneID=14943 LYS A 100 S . . . . . S + . . . . ? 0.796  134.4 43.3   -59.9  -22.6  -2.6  8.4   15.7  
Gzmf_Mus_musculus_GeneID=14943 ALA A 101 S . . . . . S + . . . . ? 0.559  114.7 52.0   -101.8 -11.1  -2.8  4.8   14.5  
Gzmf_Mus_musculus_GeneID=14943 VAL A 102 . . . . . . . + . . . . ? -0.932 65.4  139.3  -135.7 108.1  -5.1  5.5   11.5  
Gzmf_Mus_musculus_GeneID=14943 ARG A 103 . . . . . . . - . . . . ? -0.992 49.3  -103.9 -146.2 146.6  -4.4  8.2   8.9   
Gzmf_Mus_musculus_GeneID=14943 PRO A 104 P . . . . > . - . . . . ? -0.397 30.1  -127.3 -71.6  147.5  -4.7  8.5   5.2   
Gzmf_Mus_musculus_GeneID=14943 LEU A 105 P . . . . P . - . . . . ? -0.757 30.3  -113.4 -87.6  134.9  -1.6  8.4   3.0   
Gzmf_Mus_musculus_GeneID=14943 LYS A 106 B . . . . P . - B D C . ? -0.424 22.7  -125.1 -70.9  142.5  -1.2  11.2  0.6   
Gzmf_Mus_musculus_GeneID=14943 LEU A 107 P . . . . P . - . . . . ? -0.641 33.4  -108.0 -83.6  141.2  -1.5  10.6  -3.2  
Gzmf_Mus_musculus_GeneID=14943 PRO A 108 P . . . . < . - . . . . ? -0.352 19.2  -162.0 -70.2  152.7  1.5   11.8  -5.2  
Gzmf_Mus_musculus_GeneID=14943 ARG A 109 S . . . . . S + . . . . ? 0.565  75.2  30.8   -105.8 -16.4  1.3   14.9  -7.5  
Gzmf_Mus_musculus_GeneID=14943 ALA A 110 S . . . . . S - . . . . ? -0.900 88.7  -87.9  -138.8 170.2  4.4   14.0  -9.6  
Gzmf_Mus_musculus_GeneID=14943 ARG A 111 P . . . . > . - . . . . ? -0.377 38.0  -123.0 -77.0  150.1  6.4   11.1  -10.8 
Gzmf_Mus_musculus_GeneID=14943 VAL A 112 P . . . . P . - . . . . ? -0.701 26.9  -134.4 -91.3  146.6  9.1   9.5   -8.8  
Gzmf_Mus_musculus_GeneID=14943 LYS A 113 P . > . . P . - . . . . ? -0.723 26.7  -90.1  -102.8 153.3  12.7  9.3   -10.3 
Gzmf_Mus_musculus_GeneID=14943 PRO A 114 T . 3 . . < S + . . . . ? -0.289 111.4 36.9   -56.5  139.2  15.2  6.4   -10.5 
Gzmf_Mus_musculus_GeneID=14943 GLY A 115 T . 3 . . . S + . . . . ? 0.127  82.5  131.0  103.0  -19.0  17.6  6.4   -7.4  
Gzmf_Mus_musculus_GeneID=14943 HIS A 116 . . < . . . . - . . . . ? -0.434 56.5  -130.5 -64.8  141.4  14.9  7.5   -4.9  
Gzmf_Mus_musculus_GeneID=14943 VAL A 117 E . . . . . . + B E D . ? -0.858 33.5  176.7  -95.9  121.8  14.7  5.4   -1.8  
Gzmf_Mus_musculus_GeneID=14943 CYS A 118 E . . . . . . - B E D . ? -0.796 20.4  -128.4 -123.2 162.2  11.2  4.3   -1.0  
Gzmf_Mus_musculus_GeneID=14943 SER A 119 E . . . . . . - B E D E ? -0.864 12.0  -165.9 -115.8 148.2  9.6   2.2   1.7   
Gzmf_Mus_musculus_GeneID=14943 VAL A 120 E . . . . . . - B E D E ? -0.986 10.3  -164.7 -127.0 138.6  7.2   -0.7  1.5   
Gzmf_Mus_musculus_GeneID=14943 ALA A 121 E . . . . . . + B E D . ? -0.945 21.2  127.9  -126.5 148.8  5.3   -2.1  4.5   
Gzmf_Mus_musculus_GeneID=14943 GLY A 122 E . . . . . . - B E D . ? -0.976 56.5  -112.7 178.4  171.9  3.4   -5.3  5.1   
Gzmf_Mus_musculus_GeneID=14943 TRP A 123 S . . . . . S + . . . . ? -0.123 73.5  119.6  -108.7 24.7   2.7   -8.4  7.3   
Gzmf_Mus_musculus_GeneID=14943 GLY A 124 S . . . . . S - . . . . ? 0.091  73.9  -46.8  -76.7  -167.7 4.0   -10.9 4.7   
Gzmf_Mus_musculus_GeneID=14943 ARG A 125 B . . . . . . - F U R . ? -0.384 39.5  -147.6 -63.8  150.2  7.0   -13.4 5.0   
Gzmf_Mus_musculus_GeneID=14943 THR A 126 S . . . . . S + . . . . ? 0.481  77.0  14.4   -102.5 -7.6   10.2  -12.2 6.5   
Gzmf_Mus_musculus_GeneID=14943 SER A 127 S . > . . . S - . . . . ? -0.977 78.9  -103.6 -158.5 166.6  12.5  -14.5 4.4   
Gzmf_Mus_musculus_GeneID=14943 ILE A 128 T . 3 . . . S + . . . . ? 0.826  122.1 42.0   -63.3  -29.0  12.5  -16.9 1.4   
Gzmf_Mus_musculus_GeneID=14943 ASN A 129 T . 3 . . . S + . . . . ? 0.386  84.5  123.2  -102.3 -0.6   12.4  -20.0 3.7   
Gzmf_Mus_musculus_GeneID=14943 ALA A 130 . . < . . . . - . . . . ? -0.445 42.1  -168.5 -68.1  134.2  9.9   -18.6 6.1   
Gzmf_Mus_musculus_GeneID=14943 THR A 131 S . . . . . S + . . . . ? 0.609  71.1  54.0   -95.4  -15.1  6.8   -20.9 6.5   
Gzmf_Mus_musculus_GeneID=14943 GLN A 132 S . . . . . S - . . . . ? -0.915 80.3  -120.7 -124.7 152.4  4.8   -18.3 8.5   
Gzmf_Mus_musculus_GeneID=14943 ARG A 133 B . . . . . . - F V R . ? -0.426 41.1  -97.6  -76.7  153.9  3.9   -14.6 7.9   
Gzmf_Mus_musculus_GeneID=14943 SER A 134 . . . . . . . - . . . . ? -0.518 20.0  -153.4 -70.9  138.6  5.0   -12.0 10.4  
Gzmf_Mus_musculus_GeneID=14943 SER A 135 S . . . . . S + . . . . ? 0.717  80.0  65.2   -81.6  -21.4  2.4   -11.0 13.0  
Gzmf_Mus_musculus_GeneID=14943 CYS A 136 B . . . . . S - D R P . ? -0.805 96.5  -100.0 -106.5 143.9  4.0   -7.6  13.3  
Gzmf_Mus_musculus_GeneID=14943 LEU A 137 . . . . . . . - . . . . ? -0.406 43.9  -170.5 -62.6  134.6  4.2   -4.9  10.7  
Gzmf_Mus_musculus_GeneID=14943 ARG A 138 E . . . . . . - B F B D ? -0.851 8.5   -157.6 -126.6 161.9  7.4   -4.8  8.9   
Gzmf_Mus_musculus_GeneID=14943 GLU A 139 E . . . . . . - B F B D ? -0.987 4.3   -169.5 -141.2 149.6  9.1   -2.4  6.4   
Gzmf_Mus_musculus_GeneID=14943 ALA A 140 E . . . . . . - B F . D ? -0.970 22.6  -123.0 -134.8 151.4  11.8  -2.4  3.8   
Gzmf_Mus_musculus_GeneID=14943 GLN A 141 E . . . . . . - B F . D ? -0.818 28.5  -171.9 -97.5  131.4  13.6  0.2   1.8   
Gzmf_Mus_musculus_GeneID=14943 LEU A 142 E . . . . . . - B F . D ? -0.935 17.0  -136.1 -122.9 148.8  13.5  -0.1  -2.0  
Gzmf_Mus_musculus_GeneID=14943 ILE A 143 E . . . . > . - B F . D ? -0.875 26.2  -118.4 -102.9 130.9  15.4  1.9   -4.7  
Gzmf_Mus_musculus_GeneID=14943 ILE A 144 B . . . . P . - B F F . ? -0.526 36.3  -142.0 -66.1  131.3  13.5  3.0   -7.7  
Gzmf_Mus_musculus_GeneID=14943 GLN A 145 P . . . . P . - . . . . ? -0.549 15.5  -102.4 -99.1  155.6  15.0  1.4   -10.8 
Gzmf_Mus_musculus_GeneID=14943 LYS A 146 P . > > . < . - . . . . ? -0.488 32.5  -121.9 -67.7  145.6  15.7  2.7   -14.3 
Gzmf_Mus_musculus_GeneID=14943 ASP A 147 H . 3 > . . S + . . . . ? 0.871  112.1 56.8   -57.7  -40.5  13.1  1.4   -16.8 
Gzmf_Mus_musculus_GeneID=14943 LYS A 148 H . 3 > . . S + . . . . ? 0.876  107.3 48.7   -59.0  -38.7  15.8  -0.2  -18.9 
Gzmf_Mus_musculus_GeneID=14943 GLU A 149 H . < > . . S + . . . . ? 0.875  108.7 53.5   -69.2  -35.2  16.9  -2.2  -15.9 
Gzmf_Mus_musculus_GeneID=14943 CYS A 150 H . > X . . S + . . . . ? 0.872  103.5 55.7   -68.7  -34.9  13.4  -3.3  -15.2 
Gzmf_Mus_musculus_GeneID=14943 LYS A 151 H . 3 < . . S + . . . . ? 0.755  102.3 57.6   -70.2  -25.1  12.9  -4.6  -18.7 
Gzmf_Mus_musculus_GeneID=14943 LYS A 152 H . 3 < . . S + . . . . ? 0.830  116.3 35.1   -71.8  -27.6  15.9  -6.8  -18.2 
Gzmf_Mus_musculus_GeneID=14943 TYR A 153 H . < < . . S + . . . . ? 0.751  118.1 49.5   -98.3  -30.2  14.2  -8.4  -15.2 
Gzmf_Mus_musculus_GeneID=14943 PHE A 154 . . > < . . . - . . . . ? -0.956 57.3  -162.7 -123.7 114.5  10.6  -8.4  -16.3 
Gzmf_Mus_musculus_GeneID=14943 TYR A 155 T . 3 . . . S + . . . . ? 0.881  94.8  42.6   -63.1  -27.0  9.5   -9.8  -19.7 
Gzmf_Mus_musculus_GeneID=14943 LYS A 156 T . 3 . . . S + . . . . ? -0.607 79.3  145.6  -123.9 63.3   6.1   -7.9  -19.3 
Gzmf_Mus_musculus_GeneID=14943 TYR A 157 . . < . . . . - . . . . ? -0.944 29.1  -165.9 -107.2 121.9  7.0   -4.4  -17.9 
Gzmf_Mus_musculus_GeneID=14943 PHE A 158 . . > > . . . - . . . . ? -0.912 4.6   -163.8 -110.4 107.8  5.1   -1.4  -19.0 
Gzmf_Mus_musculus_GeneID=14943 LYS A 159 T . 3 4 . . S + . . . . ? 0.752  85.7  58.1   -64.6  -27.6  6.9   1.7   -18.0 
Gzmf_Mus_musculus_GeneID=14943 THR A 160 T . 3 4 . . S + . . . . ? 0.810  121.3 23.8   -72.7  -31.5  3.8   3.9   -18.5 
Gzmf_Mus_musculus_GeneID=14943 MET A 161 T . < 4 . . S + . . . . ? 0.529  120.1 58.1   -114.5 -6.5   1.7   2.1   -15.9 
Gzmf_Mus_musculus_GeneID=14943 GLN A 162 E . . < . . . - B G . G ? -0.875 53.8  -159.2 -133.3 156.2  4.3   0.4   -13.7 
Gzmf_Mus_musculus_GeneID=14943 ILE A 163 E . . . . . . - B G . G ? -0.975 13.4  -147.2 -129.9 141.8  7.3   1.2   -11.5 
Gzmf_Mus_musculus_GeneID=14943 CYS A 164 E . . . . . . + B G . G ? -0.930 19.3  176.5  -111.3 132.9  10.1  -1.1  -10.5 
Gzmf_Mus_musculus_GeneID=14943 ALA A 165 E . . . . . . + B G F G ? -0.993 28.8  65.2   -140.4 142.4  11.8  -0.9  -7.1  
Gzmf_Mus_musculus_GeneID=14943 GLY A 166 . . . . . . . - . . . . ? -0.608 64.0  -100.8 130.0  163.8  14.4  -2.9  -5.4  
Gzmf_Mus_musculus_GeneID=14943 ASP A 167 . . > . . . . - . . . . ? -0.965 12.3  -156.5 -123.4 110.8  18.1  -3.9  -5.6  
Gzmf_Mus_musculus_GeneID=14943 PRO A 168 T . 3 . . . S + . . . . ? 0.683  100.1 56.6   -58.9  -11.4  18.9  -7.3  -6.9  
Gzmf_Mus_musculus_GeneID=14943 LYS A 169 T . 3 . . . S + . . . . ? 0.453  100.0 71.9   -97.3  -5.9   22.1  -6.9  -4.9  
Gzmf_Mus_musculus_GeneID=14943 LYS A 170 S . < . . . S - . . . . ? -0.818 82.6  -126.0 -114.6 146.8  20.3  -6.3  -1.6  
Gzmf_Mus_musculus_GeneID=14943 ILE A 171 S . . . . . S + . . . . ? -0.496 78.3  110.3  -82.7  40.9   18.3  -8.9  0.4   
Gzmf_Mus_musculus_GeneID=14943 GLN A 172 . . . . . . . + . . . . ? -0.964 41.0  142.5  -120.2 115.2  15.3  -6.6  0.3   
Gzmf_Mus_musculus_GeneID=14943 SER A 173 E . . . . . . - A B A . ? -0.985 46.2  -122.2 -150.0 154.6  12.3  -7.8  -1.7  
Gzmf_Mus_musculus_GeneID=14943 THR A 174 E . . . . . . + A B A . ? -0.858 40.3  162.1  -97.7  125.4  8.5   -8.0  -1.9  
Gzmf_Mus_musculus_GeneID=14943 TYR A 175 . . > . . . . - . . . . ? -0.536 44.6  -29.2  -119.1 -156.1 7.0   -11.4 -2.2  
Gzmf_Mus_musculus_GeneID=14943 SER A 176 T . 3 . . . S + . . . . ? -0.350 113.7 34.9   -68.3  127.1  3.5   -13.3 -1.6  
Gzmf_Mus_musculus_GeneID=14943 GLY A 177 T . 3 . . . S + . . . . ? 0.067  98.9  69.3   121.4  -8.2   1.1   -11.7 1.0   
Gzmf_Mus_musculus_GeneID=14943 ASP A 178 . . X . . . . + . . . . ? 0.118  62.7  146.5  -121.2 9.4    1.6   -7.9  0.8   
Gzmf_Mus_musculus_GeneID=14943 SER A 179 T . 3 . . . . + . . . . ? -0.321 69.7  28.4   -44.5  132.0  -0.0  -7.5  -2.6  
Gzmf_Mus_musculus_GeneID=14943 GLY A 180 T . 3 . . . S + . . . . ? 0.296  90.0  134.7  97.7   -13.4  -1.7  -4.3  -2.6  
Gzmf_Mus_musculus_GeneID=14943 GLY A 181 . . < . . . . - . . . . ? -0.330 57.6  -97.2  -69.1  162.6  0.6   -2.6  -0.1  
Gzmf_Mus_musculus_GeneID=14943 PRO A 182 E . . . . . . - B H . H ? -0.530 12.8  -144.5 -93.4  134.0  2.0   0.9   -0.8  
Gzmf_Mus_musculus_GeneID=14943 LEU A 183 E . . . . . . - B H E H ? -0.908 32.9  -160.4 -82.1  112.1  5.3   2.0   -2.2  
Gzmf_Mus_musculus_GeneID=14943 VAL A 184 E . . . . . . + B H E H ? -0.868 19.6  174.6  -112.4 125.5  5.9   5.1   -0.1  
Gzmf_Mus_musculus_GeneID=14943 CYS A 185 E . > . . . S - B H . H ? -0.997 76.9  -15.4  -127.4 122.5  8.3   8.0   -1.0  
Gzmf_Mus_musculus_GeneID=14943 ASN A 186 T . 3 . . . S - . . . . ? 0.911  129.2 -54.3  52.3   39.2   8.6   11.2  1.0   
Gzmf_Mus_musculus_GeneID=14943 ASN A 187 T . 3 . . . S + . . . . ? 0.733  117.1 109.7  70.8   22.1   5.2   10.2  2.7   
Gzmf_Mus_musculus_GeneID=14943 LYS A 188 E . < . . . S - B I C H ? -0.977 72.3  -114.1 -124.7 150.6  3.3   9.8   -0.5  
Gzmf_Mus_musculus_GeneID=14943 ALA A 189 E . . . . . . + B I . H ? -0.712 38.2  162.1  -88.4  119.2  2.0   6.7   -2.3  
Gzmf_Mus_musculus_GeneID=14943 TYR A 190 E . . . . . . + B I . . ? 0.607  60.7  19.3   -113.1 -11.9  3.8   6.1   -5.5  
Gzmf_Mus_musculus_GeneID=14943 GLY A 191 E . . . . . . - B I I H ? -0.994 54.1  -137.2 -158.5 154.4  2.8   2.5   -6.1  
Gzmf_Mus_musculus_GeneID=14943 VAL A 192 E . . . . . . - B I I H ? -0.986 43.3  -111.6 -110.3 120.8  0.6   -0.5  -5.4  
Gzmf_Mus_musculus_GeneID=14943 LEU A 193 E . . . . . . + B I I . ? -0.355 48.1  161.2  -58.9  122.8  2.4   -3.7  -4.9  
Gzmf_Mus_musculus_GeneID=14943 THR A 194 E . . . . . . - B I . . ? 0.842  55.6  -33.7  -105.1 -61.9  1.6   -6.0  -7.9  
Gzmf_Mus_musculus_GeneID=14943 TYR A 195 E . . . . . . - B I I . ? -0.969 47.4  -155.6 -161.9 159.7  4.2   -8.8  -8.2  
Gzmf_Mus_musculus_GeneID=14943 GLY A 196 E . . . . . . - B I I . ? -0.836 44.0  -70.5  -130.7 175.8  7.9   -9.6  -7.7  
Gzmf_Mus_musculus_GeneID=14943 LEU A 197 . . > . . . . - . . . . ? -0.590 61.8  -106.9 -74.3  117.1  10.5  -12.1 -9.0  
Gzmf_Mus_musculus_GeneID=14943 ASN A 198 T . 3 . . . S - . . . . ? -0.376 88.9  -17.0  -47.9  123.9  9.7   -15.6 -7.6  
Gzmf_Mus_musculus_GeneID=14943 ARG A 199 T . 3 . . . S + . . . . ? 0.709  113.3 110.4  57.5   17.5   12.1  -16.9 -4.8  
Gzmf_Mus_musculus_GeneID=14943 THR A 200 S . < . . . S - . . . . ? -0.987 76.7  -125.1 -125.8 137.3  14.7  -14.2 -5.8  
Gzmf_Mus_musculus_GeneID=14943 ILE A 201 S . . . . . S + . . . . ? -0.795 70.2  128.0  -74.0  75.1   15.7  -11.1 -3.8  
Gzmf_Mus_musculus_GeneID=14943 GLY A 202 . . . . . . . - . . . . ? -0.923 63.9  -63.1  -131.2 171.2  14.9  -8.8  -6.8  
Gzmf_Mus_musculus_GeneID=14943 PRO A 203 . . . . . . . - . . . . ? -0.288 47.4  -137.3 -55.0  147.8  13.0  -5.7  -7.7  
Gzmf_Mus_musculus_GeneID=14943 GLY A 204 E . . . . . . - B J G I ? -0.794 11.8  -122.9 -99.1  157.6  9.2   -5.7  -7.4  
Gzmf_Mus_musculus_GeneID=14943 VAL A 205 E . . . . . . - B J G I ? -0.876 27.1  -170.1 -104.6 130.1  6.6   -4.3  -9.8  
Gzmf_Mus_musculus_GeneID=14943 PHE A 206 E . . . . . . - B J G I ? -0.927 28.9  -114.9 -117.6 140.1  4.2   -1.7  -8.6  
Gzmf_Mus_musculus_GeneID=14943 THR A 207 E . . . . . . - B J G I ? -0.669 41.6  -116.5 -68.8  126.0  1.2   -0.3  -10.2 
Gzmf_Mus_musculus_GeneID=14943 LYS A 208 E . > > . . . - B J . I ? -0.591 25.6  -165.0 -72.7  106.6  2.0   3.4   -10.8 
Gzmf_Mus_musculus_GeneID=14943 VAL A 209 G . > 4 . . S + . . . . ? 0.895  86.1  59.2   -59.6  -42.8  -0.5  5.4   -8.6  
Gzmf_Mus_musculus_GeneID=14943 VAL A 210 G . > 4 . . S + . . . . ? 0.848  100.4 56.6   -58.7  -37.5  0.3   8.7   -10.4 
Gzmf_Mus_musculus_GeneID=14943 HIS A 211 G . < 4 . . S + . . . . ? 0.820  112.1 42.6   -64.1  -23.8  -0.8  7.2   -13.7 
Gzmf_Mus_musculus_GeneID=14943 TYR A 212 G . < X . . S + . . . . ? 0.217  77.7  109.0  -114.0 16.9   -4.3  6.3   -12.2 
Gzmf_Mus_musculus_GeneID=14943 LEU A 213 H . < > . . S + . . . . ? 0.903  78.7  52.8   -63.6  -44.2  -5.1  9.5   -10.3 
Gzmf_Mus_musculus_GeneID=14943 PRO A 214 H . . > . . S + . . . . ? 0.926  113.2 44.2   -57.5  -43.8  -7.8  10.6  -12.7 
Gzmf_Mus_musculus_GeneID=14943 TRP A 215 H . . > . . S + . . . . ? 0.913  114.5 49.9   -63.6  -43.0  -9.5  7.2   -12.3 
Gzmf_Mus_musculus_GeneID=14943 ILE A 216 H . . X . . S + . . . . ? 0.943  112.2 47.2   -62.2  -47.0  -9.0  7.3   -8.5  
Gzmf_Mus_musculus_GeneID=14943 SER A 217 H . . X . . S + . . . . ? 0.900  110.6 51.4   -65.4  -43.8  -10.4 10.8  -8.2  
Gzmf_Mus_musculus_GeneID=14943 ARG A 218 H . . X . . S + . . . . ? 0.904  111.9 45.7   -60.8  -46.5  -13.4 10.1  -10.3 
Gzmf_Mus_musculus_GeneID=14943 ASN A 219 H . . X . . S + . . . . ? 0.835  110.1 53.9   -71.9  -32.2  -14.5 7.0   -8.4  
Gzmf_Mus_musculus_GeneID=14943 MET A 220 H . . < . . S + . . . . ? 0.841  112.7 44.7   -71.4  -28.5  -14.0 8.6   -5.0  
Gzmf_Mus_musculus_GeneID=14943 LYS A 221 H . . < . . S + . . . . ? 0.820  108.5 56.5   -80.0  -36.5  -16.3 11.5  -6.1  
Gzmf_Mus_musculus_GeneID=14943 LEU A 222 H . . < . . . . . . . . ? 0.742  .     .      -75.8  -12.9  -19.0 9.2   -7.6  
Gzmf_Mus_musculus_GeneID=14943 LEU A 223 . . . < . . . . . . . . ? -0.638 .     .      -110.7 .      -19.5 7.2   -4.4  
# 
loop_
_dssp_struct_ladder.id 
_dssp_struct_ladder.sheet_id 
_dssp_struct_ladder.range_id_1 
_dssp_struct_ladder.range_id_2 
_dssp_struct_ladder.type 
_dssp_struct_ladder.beg_1_label_comp_id 
_dssp_struct_ladder.beg_1_label_asym_id 
_dssp_struct_ladder.beg_1_label_seq_id 
_dssp_struct_ladder.pdbx_beg_1_PDB_ins_code 
_dssp_struct_ladder.end_1_label_comp_id 
_dssp_struct_ladder.end_1_label_asym_id 
_dssp_struct_ladder.end_1_label_seq_id 
_dssp_struct_ladder.pdbx_end_1_PDB_ins_code 
_dssp_struct_ladder.beg_1_auth_comp_id 
_dssp_struct_ladder.beg_1_auth_asym_id 
_dssp_struct_ladder.beg_1_auth_seq_id 
_dssp_struct_ladder.end_1_auth_comp_id 
_dssp_struct_ladder.end_1_auth_asym_id 
_dssp_struct_ladder.end_1_auth_seq_id 
_dssp_struct_ladder.beg_2_label_comp_id 
_dssp_struct_ladder.beg_2_label_asym_id 
_dssp_struct_ladder.beg_2_label_seq_id 
_dssp_struct_ladder.pdbx_beg_2_PDB_ins_code 
_dssp_struct_ladder.end_2_label_comp_id 
_dssp_struct_ladder.end_2_label_asym_id 
_dssp_struct_ladder.end_2_label_seq_id 
_dssp_struct_ladder.pdbx_end_2_PDB_ins_code 
_dssp_struct_ladder.beg_2_auth_comp_id 
_dssp_struct_ladder.beg_2_auth_asym_id 
_dssp_struct_ladder.beg_2_auth_seq_id 
_dssp_struct_ladder.end_2_auth_comp_id 
_dssp_struct_ladder.end_2_auth_asym_id 
_dssp_struct_ladder.end_2_auth_seq_id 
A A A B anti-parallel ILE A 2   ? ILE A 3   ? ILE A 2   ILE A 3   THR A 174 ? SER A 173 ? THR A 174 SER A 173 
B B C F anti-parallel HIS A 6   ? GLU A 7   ? HIS A 6   GLU A 7   GLU A 139 ? ARG A 138 ? GLU A 139 ARG A 138 
C B D I parallel      LYS A 106 ? LYS A 106 ? LYS A 106 LYS A 106 LYS A 188 ? LYS A 188 ? LYS A 188 LYS A 188 
D B E F anti-parallel VAL A 117 ? GLY A 122 ? VAL A 117 GLY A 122 ILE A 143 ? ARG A 138 ? ILE A 143 ARG A 138 
E B E H anti-parallel SER A 119 ? VAL A 120 ? SER A 119 VAL A 120 VAL A 184 ? LEU A 183 ? VAL A 184 LEU A 183 
F B F G anti-parallel ILE A 144 ? ILE A 144 ? ILE A 144 ILE A 144 ALA A 165 ? ALA A 165 ? ALA A 165 ALA A 165 
G B G J anti-parallel GLN A 162 ? ALA A 165 ? GLN A 162 ALA A 165 THR A 207 ? GLY A 204 ? THR A 207 GLY A 204 
H B H I anti-parallel PRO A 182 ? CYS A 185 ? PRO A 182 CYS A 185 VAL A 192 ? LYS A 188 ? VAL A 192 LYS A 188 
I B I J anti-parallel GLY A 191 ? GLY A 196 ? GLY A 191 GLY A 196 LYS A 208 ? GLY A 204 ? LYS A 208 GLY A 204 
J C K L anti-parallel MET A 16  ? VAL A 21  ? MET A 16  VAL A 21  PHE A 30  ? HIS A 25  ? PHE A 30  HIS A 25  
K C K N anti-parallel ALA A 17  ? VAL A 21  ? ALA A 17  VAL A 21  LEU A 52  ? MET A 48  ? LEU A 52  MET A 48  
L C L M anti-parallel PHE A 30  ? GLN A 33  ? PHE A 30  GLN A 33  LEU A 38  ? PHE A 36  ? LEU A 38  PHE A 36  
M C M P anti-parallel PHE A 36  ? THR A 39  ? PHE A 36  THR A 39  LYS A 91  ? MET A 88  ? LYS A 91  MET A 88  
N C N O anti-parallel ARG A 49  ? LEU A 52  ? ARG A 49  LEU A 52  PRO A 68  ? GLN A 65  ? PRO A 68  GLN A 65  
O C O P anti-parallel VAL A 69  ? PRO A 74  ? VAL A 69  PRO A 74  LEU A 92  ? MET A 88  ? LEU A 92  MET A 88  
P D Q R anti-parallel ASN A 56  ? ASN A 56  ? ASN A 56  ASN A 56  CYS A 136 ? CYS A 136 ? CYS A 136 CYS A 136 
Q E S T anti-parallel ASP A 79  ? ASP A 79  ? ASP A 79  ASP A 79  THR A 84  ? THR A 84  ? THR A 84  THR A 84  
R F U V anti-parallel ARG A 125 ? ARG A 125 ? ARG A 125 ARG A 125 ARG A 133 ? ARG A 133 ? ARG A 133 ARG A 133 
# 
loop_
_dssp_struct_bridge_pairs.id 
_dssp_struct_bridge_pairs.label_comp_id 
_dssp_struct_bridge_pairs.label_seq_id 
_dssp_struct_bridge_pairs.label_asym_id 
_dssp_struct_bridge_pairs.auth_seq_id 
_dssp_struct_bridge_pairs.auth_asym_id 
_dssp_struct_bridge_pairs.pdbx_PDB_ins_code 
_dssp_struct_bridge_pairs.acceptor_1_label_comp_id 
_dssp_struct_bridge_pairs.acceptor_1_label_seq_id 
_dssp_struct_bridge_pairs.acceptor_1_label_asym_id 
_dssp_struct_bridge_pairs.acceptor_1_auth_seq_id 
_dssp_struct_bridge_pairs.acceptor_1_auth_asym_id 
_dssp_struct_bridge_pairs.acceptor_1_pdbx_PDB_ins_code 
_dssp_struct_bridge_pairs.acceptor_1_energy 
_dssp_struct_bridge_pairs.acceptor_2_label_comp_id 
_dssp_struct_bridge_pairs.acceptor_2_label_seq_id 
_dssp_struct_bridge_pairs.acceptor_2_label_asym_id 
_dssp_struct_bridge_pairs.acceptor_2_auth_seq_id 
_dssp_struct_bridge_pairs.acceptor_2_auth_asym_id 
_dssp_struct_bridge_pairs.acceptor_2_pdbx_PDB_ins_code 
_dssp_struct_bridge_pairs.acceptor_2_energy 
_dssp_struct_bridge_pairs.donor_1_label_comp_id 
_dssp_struct_bridge_pairs.donor_1_label_seq_id 
_dssp_struct_bridge_pairs.donor_1_label_asym_id 
_dssp_struct_bridge_pairs.donor_1_auth_seq_id 
_dssp_struct_bridge_pairs.donor_1_auth_asym_id 
_dssp_struct_bridge_pairs.donor_1_pdbx_PDB_ins_code 
_dssp_struct_bridge_pairs.donor_1_energy 
_dssp_struct_bridge_pairs.donor_2_label_comp_id 
_dssp_struct_bridge_pairs.donor_2_label_seq_id 
_dssp_struct_bridge_pairs.donor_2_label_asym_id 
_dssp_struct_bridge_pairs.donor_2_auth_seq_id 
_dssp_struct_bridge_pairs.donor_2_auth_asym_id 
_dssp_struct_bridge_pairs.donor_2_pdbx_PDB_ins_code 
_dssp_struct_bridge_pairs.donor_2_energy 
1   GLU 1   A 1   A ? ?   ?   ? ?   ? ? ?    ?   ?   ? ?   ? ? ?    TYR 175 A 175 A ? -0.9 ILE 3   A 3   A ? -0.5 
2   ILE 2   A 2   A ? ARG 125 A 125 A ? -2.0 THR 174 A 174 A ? -0.2 GLY 5   A 5   A ? -1.5 GLY 4   A 4   A ? -0.3 
3   ILE 3   A 3   A ? SER 173 A 173 A ? -2.6 GLU 1   A 1   A ? -0.5 SER 173 A 173 A ? -1.5 SER 127 A 127 A ? -0.2 
4   GLY 4   A 4   A ? THR 126 A 126 A ? -1.2 ILE 2   A 2   A ? -0.3 ILE 3   A 3   A ? -0.3 GLN 141 A 141 A ? -0.2 
5   GLY 5   A 5   A ? ILE 2   A 2   A ? -1.5 THR 126 A 126 A ? -0.2 GLU 7   A 7   A ? -0.4 ALA 140 A 140 A ? -0.2 
6   HIS 6   A 6   A ? GLU 139 A 139 A ? -2.5 GLY 4   A 4   A ? -0.1 GLU 139 A 139 A ? -2.5 VAL 8   A 8   A ? -0.1 
7   GLU 7   A 7   A ? GLY 5   A 5   A ? -0.4 ARG 138 A 138 A ? -0.2 ARG 138 A 138 A ? -0.3 LYS 9   A 9   A ? -0.1 
8   VAL 8   A 8   A ? LEU 137 A 137 A ? -2.0 HIS 6   A 6   A ? -0.1 HIS 11  A 11  A ? -0.1 LEU 137 A 137 A ? -0.1 
9   LYS 9   A 9   A ? GLU 7   A 7   A ? -0.1 PRO 10  A 10  A ? -0.1 SER 12  A 12  A ? -2.2 ARG 13  A 13  A ? -0.3 
10  PRO 10  A 10  A ? ?   ?   ? ?   ? ? ?    ?   ?   ? ?   ? ? ?    LYS 9   A 9   A ? -0.1 HIS 55  A 55  A ? -0.1 
11  HIS 11  A 11  A ? ARG 13  A 13  A ? -0.2 SER 12  A 12  A ? -0.1 LYS 9   A 9   A ? -0.1 HIS 55  A 55  A ? -0.1 
12  SER 12  A 12  A ? LYS 9   A 9   A ? -2.2 ARG 13  A 13  A ? -0.2 HIS 11  A 11  A ? -0.1 TYR 15  A 15  A ? -0.1 
13  ARG 13  A 13  A ? LYS 9   A 9   A ? -0.3 PRO 14  A 14  A ? -0.1 MET 16  A 16  A ? -1.7 SER 12  A 12  A ? -0.2 
14  PRO 14  A 14  A ? ?   ?   ? ?   ? ? ?    ?   ?   ? ?   ? ? ?    ARG 103 A 103 A ? -1.7 GLY 53  A 53  A ? -0.2 
15  TYR 15  A 15  A ? VAL 102 A 102 A ? -0.2 PRO 104 A 104 A ? -0.1 LEU 31  A 31  A ? -2.2 LEU 105 A 105 A ? -0.2 
16  MET 16  A 16  A ? ARG 13  A 13  A ? -1.7 PHE 30  A 30  A ? -0.2 GLY 53  A 53  A ? -0.6 ARG 18  A 18  A ? -0.4 
17  ALA 17  A 17  A ? GLY 29  A 29  A ? -2.8 LEU 52  A 52  A ? -0.1 GLY 29  A 29  A ? -1.4 VAL 19  A 19  A ? -0.6 
18  ARG 18  A 18  A ? ILE 51  A 51  A ? -2.5 MET 16  A 16  A ? -0.4 ILE 51  A 51  A ? -3.0 ARG 20  A 20  A ? -0.8 
19  VAL 19  A 19  A ? CYS 27  A 27  A ? -3.7 ALA 17  A 17  A ? -0.6 CYS 27  A 27  A ? -2.7 VAL 21  A 21  A ? -0.7 
20  ARG 20  A 20  A ? ARG 49  A 49  A ? -2.9 ARG 18  A 18  A ? -0.8 ARG 49  A 49  A ? -1.8 GLY 22  A 22  A ? -0.7 
21  VAL 21  A 21  A ? HIS 25  A 25  A ? -3.1 VAL 19  A 19  A ? -0.7 HIS 25  A 25  A ? -1.5 ARG 24  A 24  A ? -0.4 
22  GLY 22  A 22  A ? SER 47  A 47  A ? -2.9 ARG 20  A 20  A ? -0.7 ARG 49  A 49  A ? -0.1 GLY 45  A 45  A ? -0.0 
23  LYS 23  A 23  A ? ARG 24  A 24  A ? -0.1 ARG 20  A 20  A ? -0.1 GLY 22  A 22  A ? -0.2 SER 26  A 26  A ? -0.0 
24  ARG 24  A 24  A ? VAL 21  A 21  A ? -0.4 HIS 25  A 25  A ? -0.0 SER 26  A 26  A ? -0.4 GLY 22  A 22  A ? -0.1 
25  HIS 25  A 25  A ? VAL 21  A 21  A ? -1.5 CYS 43  A 43  A ? -0.0 VAL 21  A 21  A ? -3.1 CYS 27  A 27  A ? -0.3 
26  SER 26  A 26  A ? ARG 24  A 24  A ? -0.4 ARG 20  A 20  A ? -0.2 GLY 28  A 28  A ? -0.3 SER 179 A 179 A ? -0.2 
27  CYS 27  A 27  A ? VAL 19  A 19  A ? -2.7 HIS 25  A 25  A ? -0.3 VAL 19  A 19  A ? -3.7 GLY 180 A 180 A ? -0.2 
28  GLY 28  A 28  A ? SER 179 A 179 A ? -3.4 SER 26  A 26  A ? -0.3 ALA 40  A 40  A ? -0.5 PHE 30  A 30  A ? -0.3 
29  GLY 29  A 29  A ? ALA 17  A 17  A ? -1.4 CYS 27  A 27  A ? -0.2 ALA 17  A 17  A ? -2.8 LEU 31  A 31  A ? -0.3 
30  PHE 30  A 30  A ? LEU 38  A 38  A ? -2.0 GLY 28  A 28  A ? -0.3 LEU 38  A 38  A ? -3.0 VAL 32  A 32  A ? -0.4 
31  LEU 31  A 31  A ? TYR 15  A 15  A ? -2.2 GLY 29  A 29  A ? -0.3 LEU 105 A 105 A ? -3.6 VAL 37  A 37  A ? -0.2 
32  VAL 32  A 32  A ? PHE 36  A 36  A ? -2.5 GLN 33  A 33  A ? -0.4 ASP 34  A 34  A ? -0.3 VAL 37  A 37  A ? -0.2 
33  GLN 33  A 33  A ? PHE 36  A 36  A ? -1.6 LYS 106 A 106 A ? -0.1 PHE 36  A 36  A ? -1.7 VAL 32  A 32  A ? -0.4 
34  ASP 34  A 34  A ? TYR 35  A 35  A ? -0.3 VAL 32  A 32  A ? -0.3 ALA 96  A 96  A ? -3.2 SER 94  A 94  A ? -0.1 
35  TYR 35  A 35  A ? LYS 95  A 95  A ? -0.2 PHE 36  A 36  A ? -0.1 LEU 92  A 92  A ? -2.8 VAL 37  A 37  A ? -0.5 
36  PHE 36  A 36  A ? GLN 33  A 33  A ? -1.7 LYS 91  A 91  A ? -0.2 VAL 32  A 32  A ? -2.5 GLN 33  A 33  A ? -1.6 
37  VAL 37  A 37  A ? LEU 90  A 90  A ? -2.0 TYR 35  A 35  A ? -0.5 LEU 90  A 90  A ? -3.1 THR 39  A 39  A ? -0.4 
38  LEU 38  A 38  A ? PHE 30  A 30  A ? -3.0 PHE 36  A 36  A ? -0.4 PHE 30  A 30  A ? -2.0 ALA 40  A 40  A ? -0.3 
39  THR 39  A 39  A ? MET 88  A 88  A ? -2.4 VAL 37  A 37  A ? -0.4 MET 88  A 88  A ? -2.6 ALA 41  A 41  A ? -0.3 
40  ALA 40  A 40  A ? GLY 28  A 28  A ? -0.5 LEU 38  A 38  A ? -0.3 CYS 43  A 43  A ? -1.7 ILE 87  A 87  A ? -0.2 
41  ALA 41  A 41  A ? THR 39  A 39  A ? -0.3 HIS 42  A 42  A ? -0.3 THR 44  A 44  A ? -1.1 ALA 40  A 40  A ? -0.1 
42  HIS 42  A 42  A ? CYS 43  A 43  A ? -0.3 ASN 83  A 83  A ? -0.1 ALA 41  A 41  A ? -0.3 SER 179 A 179 A ? -0.0 
43  CYS 43  A 43  A ? ALA 40  A 40  A ? -1.7 GLY 28  A 28  A ? -0.1 HIS 42  A 42  A ? -0.3 ALA 41  A 41  A ? -0.2 
44  THR 44  A 44  A ? ALA 41  A 41  A ? -1.1 VAL 21  A 21  A ? -0.0 SER 46  A 46  A ? -0.2 VAL 21  A 21  A ? -0.1 
45  GLY 45  A 45  A ? SER 46  A 46  A ? -0.1 GLY 22  A 22  A ? -0.0 MET 48  A 48  A ? -0.1 ALA 72  A 72  A ? -0.0 
46  SER 46  A 46  A ? THR 44  A 44  A ? -0.2 SER 47  A 47  A ? -0.2 MET 48  A 48  A ? -0.4 GLY 45  A 45  A ? -0.1 
47  SER 47  A 47  A ? ARG 49  A 49  A ? -0.0 THR 44  A 44  A ? -0.0 GLY 22  A 22  A ? -2.9 ARG 49  A 49  A ? -0.4 
48  MET 48  A 48  A ? SER 46  A 46  A ? -0.4 VAL 69  A 69  A ? -0.3 VAL 69  A 69  A ? -2.7 VAL 50  A 50  A ? -0.4 
49  ARG 49  A 49  A ? ARG 20  A 20  A ? -1.8 SER 47  A 47  A ? -0.4 ARG 20  A 20  A ? -2.9 ILE 51  A 51  A ? -0.5 
50  VAL 50  A 50  A ? ILE 67  A 67  A ? -3.2 MET 48  A 48  A ? -0.4 ILE 67  A 67  A ? -3.0 LEU 52  A 52  A ? -0.6 
51  ILE 51  A 51  A ? ARG 18  A 18  A ? -3.0 ARG 49  A 49  A ? -0.5 ARG 18  A 18  A ? -2.5 GLY 53  A 53  A ? -0.3 
52  LEU 52  A 52  A ? GLN 65  A 65  A ? -2.6 VAL 50  A 50  A ? -0.6 GLN 65  A 65  A ? -2.4 ALA 17  A 17  A ? -0.1 
53  GLY 53  A 53  A ? MET 16  A 16  A ? -0.6 ALA 101 A 101 A ? -0.5 HIS 55  A 55  A ? -0.5 THR 63  A 63  A ? -0.2 
54  ALA 54  A 54  A ? MET 16  A 16  A ? -0.3 ILE 51  A 51  A ? -0.2 GLY 53  A 53  A ? -0.2 ILE 57  A 57  A ? -0.2 
55  HIS 55  A 55  A ? GLY 53  A 53  A ? -0.5 ASN 56  A 56  A ? -0.3 LEU 137 A 137 A ? -2.5 ILE 57  A 57  A ? -0.5 
56  ASN 56  A 56  A ? CYS 136 A 136 A ? -0.2 ALA 59  A 59  A ? -0.1 ALA 59  A 59  A ? -0.8 HIS 55  A 55  A ? -0.3 
57  ILE 57  A 57  A ? SER 135 A 135 A ? -2.6 HIS 55  A 55  A ? -0.5 CYS 136 A 136 A ? -0.1 ASN 56  A 56  A ? -0.1 
58  ARG 58  A 58  A ? SER 135 A 135 A ? -0.4 LYS 60  A 60  A ? -0.1 LYS 60  A 60  A ? -0.3 ILE 57  A 57  A ? -0.2 
59  ALA 59  A 59  A ? ASN 56  A 56  A ? -0.8 SER 135 A 135 A ? -0.2 GLU 61  A 61  A ? -1.1 ASN 56  A 56  A ? -0.1 
60  LYS 60  A 60  A ? ARG 58  A 58  A ? -0.3 ALA 54  A 54  A ? -0.0 GLU 62  A 62  A ? -0.4 ILE 57  A 57  A ? -0.1 
61  GLU 61  A 61  A ? ALA 59  A 59  A ? -1.1 ASN 56  A 56  A ? -0.1 GLN 64  A 64  A ? -1.4 ALA 54  A 54  A ? -0.0 
62  GLU 62  A 62  A ? LYS 60  A 60  A ? -0.4 THR 63  A 63  A ? -0.2 GLU 61  A 61  A ? -0.1 ALA 54  A 54  A ? -0.1 
63  THR 63  A 63  A ? GLY 53  A 53  A ? -0.2 GLN 65  A 65  A ? -0.0 GLU 62  A 62  A ? -0.2 ALA 54  A 54  A ? -0.1 
64  GLN 64  A 64  A ? GLU 61  A 61  A ? -1.4 GLY 53  A 53  A ? -0.1 ILE 66  A 66  A ? -0.5 GLY 53  A 53  A ? -0.2 
65  GLN 65  A 65  A ? LEU 52  A 52  A ? -2.4 THR 63  A 63  A ? -0.1 LEU 52  A 52  A ? -2.6 ILE 67  A 67  A ? -0.7 
66  ILE 66  A 66  A ? GLN 64  A 64  A ? -0.5 ILE 51  A 51  A ? -0.2 ILE 51  A 51  A ? -0.2 GLN 64  A 64  A ? -0.0 
67  ILE 67  A 67  A ? VAL 50  A 50  A ? -3.0 GLN 65  A 65  A ? -0.7 VAL 50  A 50  A ? -3.2 GLN 65  A 65  A ? -0.0 
68  PRO 68  A 68  A ? ?   ?   ? ?   ? ? ?    ?   ?   ? ?   ? ? ?    GLU 93  A 93  A ? -2.9 ALA 70  A 70  A ? -0.5 
69  VAL 69  A 69  A ? MET 48  A 48  A ? -2.7 LEU 92  A 92  A ? -0.2 MET 48  A 48  A ? -0.3 LEU 92  A 92  A ? -0.2 
70  ALA 70  A 70  A ? LYS 91  A 91  A ? -2.7 PRO 68  A 68  A ? -0.5 ALA 72  A 72  A ? -0.4 LEU 92  A 92  A ? -0.2 
71  LYS 71  A 71  A ? LYS 91  A 91  A ? -1.7 ILE 73  A 73  A ? -0.0 LYS 91  A 91  A ? -3.1 ILE 73  A 73  A ? -0.5 
72  ALA 72  A 72  A ? ALA 70  A 70  A ? -0.4 LEU 90  A 90  A ? -0.2 LEU 90  A 90  A ? -0.2 ALA 41  A 41  A ? -0.0 
73  ILE 73  A 73  A ? LEU 89  A 89  A ? -3.2 LYS 71  A 71  A ? -0.5 LEU 89  A 89  A ? -2.3 HIS 75  A 75  A ? -0.2 
74  PRO 74  A 74  A ? ?   ?   ? ?   ? ? ?    ?   ?   ? ?   ? ? ?    MET 88  A 88  A ? -0.2 ASP 86  A 86  A ? -0.1 
75  HIS 75  A 75  A ? ILE 87  A 87  A ? -2.6 SER 85  A 85  A ? -0.3 TYR 78  A 78  A ? -2.2 ILE 87  A 87  A ? -0.1 
76  PRO 76  A 76  A ? ?   ?   ? ?   ? ? ?    ?   ?   ? ?   ? ? ?    HIS 75  A 75  A ? -0.1 SER 85  A 85  A ? -0.0 
77  ALA 77  A 77  A ? SER 85  A 85  A ? -0.1 ASP 79  A 79  A ? -0.1 ASP 79  A 79  A ? -0.1 THR 84  A 84  A ? -0.1 
78  TYR 78  A 78  A ? HIS 75  A 75  A ? -2.2 SER 85  A 85  A ? -0.1 ASP 80  A 80  A ? -0.5 SER 85  A 85  A ? -0.2 
79  ASP 79  A 79  A ? THR 84  A 84  A ? -2.0 ALA 77  A 77  A ? -0.1 ASN 83  A 83  A ? -1.8 THR 84  A 84  A ? -0.7 
80  ASP 80  A 80  A ? TYR 78  A 78  A ? -0.5 LYS 81  A 81  A ? -0.2 ASP 79  A 79  A ? -0.1 TYR 78  A 78  A ? -0.0 
81  LYS 81  A 81  A ? ASP 82  A 82  A ? -0.2 THR 84  A 84  A ? -0.1 ASP 80  A 80  A ? -0.2 ASP 79  A 79  A ? -0.0 
82  ASP 82  A 82  A ? ASP 79  A 79  A ? -0.4 THR 84  A 84  A ? -0.1 ASP 80  A 80  A ? -0.2 LYS 81  A 81  A ? -0.2 
83  ASN 83  A 83  A ? ASP 79  A 79  A ? -1.8 THR 84  A 84  A ? -0.2 ASP 86  A 86  A ? -0.9 SER 85  A 85  A ? -0.2 
84  THR 84  A 84  A ? ASP 79  A 79  A ? -0.7 SER 85  A 85  A ? -0.2 ASP 79  A 79  A ? -2.0 ASN 83  A 83  A ? -0.2 
85  SER 85  A 85  A ? TYR 78  A 78  A ? -0.2 ASP 86  A 86  A ? -0.2 ILE 87  A 87  A ? -1.9 HIS 75  A 75  A ? -0.3 
86  ASP 86  A 86  A ? ASN 83  A 83  A ? -0.9 TYR 78  A 78  A ? -0.1 MET 88  A 88  A ? -0.3 THR 207 A 207 A ? -0.2 
87  ILE 87  A 87  A ? SER 85  A 85  A ? -1.9 ALA 40  A 40  A ? -0.2 HIS 75  A 75  A ? -2.6 LEU 89  A 89  A ? -0.3 
88  MET 88  A 88  A ? THR 39  A 39  A ? -2.6 ASP 86  A 86  A ? -0.3 THR 39  A 39  A ? -2.4 LEU 90  A 90  A ? -0.5 
89  LEU 89  A 89  A ? ILE 73  A 73  A ? -2.3 ILE 87  A 87  A ? -0.3 ILE 73  A 73  A ? -3.2 LYS 91  A 91  A ? -0.6 
90  LEU 90  A 90  A ? VAL 37  A 37  A ? -3.1 MET 88  A 88  A ? -0.5 VAL 37  A 37  A ? -2.0 LEU 92  A 92  A ? -0.6 
91  LYS 91  A 91  A ? LYS 71  A 71  A ? -3.1 LEU 89  A 89  A ? -0.6 ALA 70  A 70  A ? -2.7 LYS 71  A 71  A ? -1.7 
92  LEU 92  A 92  A ? TYR 35  A 35  A ? -2.8 LEU 90  A 90  A ? -0.6 VAL 69  A 69  A ? -0.2 ARG 49  A 49  A ? -0.0 
93  GLU 93  A 93  A ? PRO 68  A 68  A ? -2.9 LYS 91  A 91  A ? -0.1 LYS 95  A 95  A ? -0.3 LEU 92  A 92  A ? -0.1 
94  SER 94  A 94  A ? PRO 68  A 68  A ? -0.4 ASP 34  A 34  A ? -0.1 GLU 93  A 93  A ? -0.1 ALA 96  A 96  A ? -0.1 
95  LYS 95  A 95  A ? GLU 93  A 93  A ? -0.3 ALA 96  A 96  A ? -0.1 LYS 97  A 97  A ? -0.2 TYR 35  A 35  A ? -0.2 
96  ALA 96  A 96  A ? ASP 34  A 34  A ? -3.2 GLN 33  A 33  A ? -0.1 ARG 98  A 98  A ? -0.7 LYS 95  A 95  A ? -0.1 
97  LYS 97  A 97  A ? LYS 95  A 95  A ? -0.2 SER 94  A 94  A ? -0.1 THR 99  A 99  A ? -0.3 ALA 96  A 96  A ? -0.1 
98  ARG 98  A 98  A ? ALA 96  A 96  A ? -0.7 ALA 101 A 101 A ? -0.1 LYS 100 A 100 A ? -0.2 ARG 103 A 103 A ? -0.2 
99  THR 99  A 99  A ? VAL 102 A 102 A ? -2.0 LYS 97  A 97  A ? -0.3 VAL 102 A 102 A ? -0.5 GLY 53  A 53  A ? -0.1 
100 LYS 100 A 100 A ? ALA 101 A 101 A ? -0.2 ARG 98  A 98  A ? -0.2 ARG 103 A 103 A ? -0.1 GLY 53  A 53  A ? -0.1 
101 ALA 101 A 101 A ? VAL 102 A 102 A ? -0.2 ARG 13  A 13  A ? -0.1 GLY 53  A 53  A ? -0.5 ARG 103 A 103 A ? -0.4 
102 VAL 102 A 102 A ? THR 99  A 99  A ? -0.5 LEU 52  A 52  A ? -0.1 THR 99  A 99  A ? -2.0 ALA 101 A 101 A ? -0.2 
103 ARG 103 A 103 A ? PRO 14  A 14  A ? -1.7 ALA 101 A 101 A ? -0.4 LEU 31  A 31  A ? -0.3 LEU 105 A 105 A ? -0.1 
104 PRO 104 A 104 A ? ?   ?   ? ?   ? ? ?    ?   ?   ? ?   ? ? ?    LYS 106 A 106 A ? -0.4 VAL 32  A 32  A ? -0.3 
105 LEU 105 A 105 A ? LEU 31  A 31  A ? -3.6 TYR 15  A 15  A ? -0.2 LYS 188 A 188 A ? -0.1 LEU 107 A 107 A ? -0.1 
106 LYS 106 A 106 A ? ASN 187 A 187 A ? -0.7 PRO 104 A 104 A ? -0.4 ALA 189 A 189 A ? -2.6 GLN 33  A 33  A ? -0.1 
107 LEU 107 A 107 A ? LYS 188 A 188 A ? -0.2 VAL 32  A 32  A ? -0.2 TYR 190 A 190 A ? -0.1 LYS 106 A 106 A ? -0.1 
108 PRO 108 A 108 A ? ?   ?   ? ?   ? ? ?    ?   ?   ? ?   ? ? ?    LEU 107 A 107 A ? -0.1 ARG 111 A 111 A ? -0.1 
109 ARG 109 A 109 A ? ALA 110 A 110 A ? -0.1 ARG 111 A 111 A ? -0.1 ARG 111 A 111 A ? -0.3 LEU 107 A 107 A ? -0.0 
110 ALA 110 A 110 A ? ARG 111 A 111 A ? -0.0 ?   ?   ? ?   ? ? ?    VAL 210 A 210 A ? -0.1 ARG 109 A 109 A ? -0.1 
111 ARG 111 A 111 A ? ARG 109 A 109 A ? -0.3 PRO 108 A 108 A ? -0.1 LYS 113 A 113 A ? -0.3 ARG 109 A 109 A ? -0.1 
112 VAL 112 A 112 A ? TYR 190 A 190 A ? -0.1 ALA 110 A 110 A ? -0.1 ARG 111 A 111 A ? -0.1 CYS 185 A 185 A ? -0.0 
113 LYS 113 A 113 A ? ARG 111 A 111 A ? -0.3 PRO 114 A 114 A ? -0.1 HIS 116 A 116 A ? -1.8 ILE 144 A 144 A ? -0.2 
114 PRO 114 A 114 A ? ?   ?   ? ?   ? ? ?    ?   ?   ? ?   ? ? ?    GLN 145 A 145 A ? -0.2 VAL 117 A 117 A ? -0.1 
115 GLY 115 A 115 A ? ILE 144 A 144 A ? -2.6 HIS 116 A 116 A ? -0.4 VAL 117 A 117 A ? -0.1 GLN 145 A 145 A ? -0.1 
116 HIS 116 A 116 A ? LYS 113 A 113 A ? -1.8 ILE 143 A 143 A ? -0.1 ILE 144 A 144 A ? -2.6 CYS 118 A 118 A ? -0.6 
117 VAL 117 A 117 A ? ILE 143 A 143 A ? -0.2 GLY 115 A 115 A ? -0.1 ASN 186 A 186 A ? -0.3 SER 119 A 119 A ? -0.3 
118 CYS 118 A 118 A ? LEU 142 A 142 A ? -3.8 HIS 116 A 116 A ? -0.6 LEU 142 A 142 A ? -4.0 VAL 120 A 120 A ? -0.4 
119 SER 119 A 119 A ? VAL 184 A 184 A ? -3.4 VAL 117 A 117 A ? -0.3 VAL 184 A 184 A ? -3.7 ALA 121 A 121 A ? -0.4 
120 VAL 120 A 120 A ? ALA 140 A 140 A ? -2.4 CYS 118 A 118 A ? -0.4 ALA 140 A 140 A ? -2.3 GLY 122 A 122 A ? -0.4 
121 ALA 121 A 121 A ? PRO 182 A 182 A ? -0.7 SER 119 A 119 A ? -0.4 TRP 123 A 123 A ? -0.3 GLU 139 A 139 A ? -0.2 
122 GLY 122 A 122 A ? ARG 138 A 138 A ? -2.3 VAL 120 A 120 A ? -0.4 ARG 138 A 138 A ? -2.5 ASP 178 A 178 A ? -0.1 
123 TRP 123 A 123 A ? GLY 177 A 177 A ? -0.3 ALA 121 A 121 A ? -0.3 SER 134 A 134 A ? -0.1 THR 126 A 126 A ? -0.1 
124 GLY 124 A 124 A ? ARG 125 A 125 A ? -0.2 ARG 133 A 133 A ? -0.2 SER 134 A 134 A ? -2.0 GLY 177 A 177 A ? -0.2 
125 ARG 125 A 125 A ? SER 176 A 176 A ? -0.7 ARG 133 A 133 A ? -0.2 ILE 2   A 2   A ? -2.0 GLY 124 A 124 A ? -0.2 
126 THR 126 A 126 A ? GLN 132 A 132 A ? -0.5 GLU 1   A 1   A ? -0.2 GLY 4   A 4   A ? -1.2 ILE 128 A 128 A ? -0.3 
127 SER 127 A 127 A ? ILE 3   A 3   A ? -0.2 GLY 4   A 4   A ? -0.1 ALA 130 A 130 A ? -1.1 THR 126 A 126 A ? -0.1 
128 ILE 128 A 128 A ? THR 126 A 126 A ? -0.3 ASN 129 A 129 A ? -0.3 SER 127 A 127 A ? -0.1 ARG 199 A 199 A ? -0.1 
129 ASN 129 A 129 A ? THR 126 A 126 A ? -0.0 THR 131 A 131 A ? -0.0 ILE 128 A 128 A ? -0.3 THR 131 A 131 A ? -0.1 
130 ALA 130 A 130 A ? SER 127 A 127 A ? -1.1 THR 131 A 131 A ? -0.1 ARG 125 A 125 A ? -0.1 ARG 133 A 133 A ? -0.1 
131 THR 131 A 131 A ? ASN 129 A 129 A ? -0.1 GLN 132 A 132 A ? -0.1 ARG 133 A 133 A ? -0.3 ALA 130 A 130 A ? -0.1 
132 GLN 132 A 132 A ? GLY 124 A 124 A ? -0.0 ?   ?   ? ?   ? ? ?    THR 126 A 126 A ? -0.5 SER 134 A 134 A ? -0.1 
133 ARG 133 A 133 A ? THR 131 A 131 A ? -0.3 ARG 125 A 125 A ? -0.2 ARG 125 A 125 A ? -0.2 SER 135 A 135 A ? -0.2 
134 SER 134 A 134 A ? GLY 124 A 124 A ? -2.0 SER 135 A 135 A ? -0.1 ILE 57  A 57  A ? -0.1 ARG 133 A 133 A ? -0.1 
135 SER 135 A 135 A ? ARG 133 A 133 A ? -0.2 ASN 56  A 56  A ? -0.1 ILE 57  A 57  A ? -2.6 ARG 58  A 58  A ? -0.4 
136 CYS 136 A 136 A ? ASN 56  A 56  A ? -0.2 ILE 57  A 57  A ? -0.1 ASN 56  A 56  A ? -0.2 ARG 138 A 138 A ? -0.1 
137 LEU 137 A 137 A ? HIS 55  A 55  A ? -2.5 SER 135 A 135 A ? -0.3 VAL 8   A 8   A ? -2.0 GLU 139 A 139 A ? -0.3 
138 ARG 138 A 138 A ? GLY 122 A 122 A ? -2.5 GLU 7   A 7   A ? -0.3 GLY 122 A 122 A ? -2.3 ALA 140 A 140 A ? -0.3 
139 GLU 139 A 139 A ? HIS 6   A 6   A ? -2.5 LEU 137 A 137 A ? -0.3 HIS 6   A 6   A ? -2.5 GLN 141 A 141 A ? -0.3 
140 ALA 140 A 140 A ? VAL 120 A 120 A ? -2.3 ARG 138 A 138 A ? -0.3 VAL 120 A 120 A ? -2.4 LEU 142 A 142 A ? -0.5 
141 GLN 141 A 141 A ? GLU 139 A 139 A ? -0.3 SER 119 A 119 A ? -0.2 ILE 143 A 143 A ? -0.3 SER 119 A 119 A ? -0.2 
142 LEU 142 A 142 A ? CYS 118 A 118 A ? -4.0 ALA 140 A 140 A ? -0.5 CYS 118 A 118 A ? -3.8 ILE 144 A 144 A ? -0.5 
143 ILE 143 A 143 A ? GLN 141 A 141 A ? -0.3 VAL 117 A 117 A ? -0.2 GLY 166 A 166 A ? -2.7 GLN 145 A 145 A ? -0.3 
144 ILE 144 A 144 A ? HIS 116 A 116 A ? -2.6 LEU 142 A 142 A ? -0.5 GLY 115 A 115 A ? -2.6 ALA 165 A 165 A ? -0.3 
145 GLN 145 A 145 A ? CYS 164 A 164 A ? -2.8 ILE 143 A 143 A ? -0.3 CYS 164 A 164 A ? -0.4 ASP 147 A 147 A ? -0.2 
146 LYS 146 A 146 A ? ILE 144 A 144 A ? -0.2 ASP 147 A 147 A ? -0.1 CYS 150 A 150 A ? -1.8 GLU 149 A 149 A ? -0.6 
147 ASP 147 A 147 A ? LYS 148 A 148 A ? -0.3 GLU 149 A 149 A ? -0.2 LYS 151 A 151 A ? -2.2 LYS 152 A 152 A ? -0.2 
148 LYS 148 A 148 A ? GLU 149 A 149 A ? -0.2 CYS 150 A 150 A ? -0.2 LYS 152 A 152 A ? -0.8 ASP 147 A 147 A ? -0.3 
149 GLU 149 A 149 A ? LYS 146 A 146 A ? -0.6 CYS 150 A 150 A ? -0.2 TYR 153 A 153 A ? -0.9 LYS 152 A 152 A ? -0.5 
150 CYS 150 A 150 A ? LYS 146 A 146 A ? -1.8 LYS 151 A 151 A ? -0.2 PHE 154 A 154 A ? -2.6 TYR 153 A 153 A ? -0.5 
151 LYS 151 A 151 A ? ASP 147 A 147 A ? -2.2 LYS 152 A 152 A ? -0.2 CYS 150 A 150 A ? -0.2 GLU 149 A 149 A ? -0.2 
152 LYS 152 A 152 A ? LYS 148 A 148 A ? -0.8 GLU 149 A 149 A ? -0.5 LYS 151 A 151 A ? -0.2 CYS 150 A 150 A ? -0.2 
153 TYR 153 A 153 A ? GLU 149 A 149 A ? -0.9 CYS 150 A 150 A ? -0.5 TYR 155 A 155 A ? -0.5 LYS 151 A 151 A ? -0.2 
154 PHE 154 A 154 A ? CYS 150 A 150 A ? -2.6 TYR 155 A 155 A ? -0.2 TYR 157 A 157 A ? -0.6 TYR 153 A 153 A ? -0.2 
155 TYR 155 A 155 A ? TYR 153 A 153 A ? -0.5 LYS 156 A 156 A ? -0.3 TYR 157 A 157 A ? -0.6 PHE 154 A 154 A ? -0.2 
156 LYS 156 A 156 A ? PHE 158 A 158 A ? -0.0 ASP 82  A 82  A ? -0.0 PHE 158 A 158 A ? -0.5 TYR 155 A 155 A ? -0.3 
157 TYR 157 A 157 A ? PHE 154 A 154 A ? -0.6 TYR 155 A 155 A ? -0.6 LYS 159 A 159 A ? -0.7 THR 160 A 160 A ? -0.1 
158 PHE 158 A 158 A ? LYS 156 A 156 A ? -0.5 LYS 159 A 159 A ? -0.1 GLN 162 A 162 A ? -2.1 MET 161 A 161 A ? -1.2 
159 LYS 159 A 159 A ? TYR 157 A 157 A ? -0.7 THR 160 A 160 A ? -0.3 PHE 158 A 158 A ? -0.1 CYS 164 A 164 A ? -0.0 
160 THR 160 A 160 A ? MET 161 A 161 A ? -0.2 TYR 157 A 157 A ? -0.1 LYS 159 A 159 A ? -0.3 HIS 211 A 211 A ? -0.0 
161 MET 161 A 161 A ? PHE 158 A 158 A ? -1.2 HIS 211 A 211 A ? -0.0 LYS 208 A 208 A ? -2.9 ILE 163 A 163 A ? -0.3 
162 GLN 162 A 162 A ? PHE 158 A 158 A ? -2.1 THR 207 A 207 A ? -0.2 CYS 164 A 164 A ? -0.3 THR 207 A 207 A ? -0.2 
163 ILE 163 A 163 A ? PHE 206 A 206 A ? -2.4 MET 161 A 161 A ? -0.3 PHE 206 A 206 A ? -3.0 ALA 165 A 165 A ? -0.5 
164 CYS 164 A 164 A ? GLN 145 A 145 A ? -0.4 GLN 162 A 162 A ? -0.3 GLN 145 A 145 A ? -2.8 GLY 166 A 166 A ? -0.4 
165 ALA 165 A 165 A ? GLY 204 A 204 A ? -2.3 ILE 163 A 163 A ? -0.5 GLY 204 A 204 A ? -2.9 ILE 144 A 144 A ? -0.2 
166 GLY 166 A 166 A ? ILE 143 A 143 A ? -2.7 CYS 164 A 164 A ? -0.4 SER 173 A 173 A ? -0.1 LEU 142 A 142 A ? -0.1 
167 ASP 167 A 167 A ? GLN 172 A 172 A ? -0.6 ALA 165 A 165 A ? -0.2 LYS 170 A 170 A ? -2.8 GLN 172 A 172 A ? -0.5 
168 PRO 168 A 168 A ? ?   ?   ? ?   ? ? ?    ?   ?   ? ?   ? ? ?    ILE 201 A 201 A ? -0.2 ASP 167 A 167 A ? -0.1 
169 LYS 169 A 169 A ? ILE 171 A 171 A ? -0.0 GLY 166 A 166 A ? -0.0 ILE 171 A 171 A ? -0.3 GLY 202 A 202 A ? -0.1 
170 LYS 170 A 170 A ? ASP 167 A 167 A ? -2.8 GLN 172 A 172 A ? -0.2 GLN 172 A 172 A ? -1.4 ASP 167 A 167 A ? -0.1 
171 ILE 171 A 171 A ? LYS 169 A 169 A ? -0.3 GLY 4   A 4   A ? -0.1 SER 173 A 173 A ? -0.4 LYS 169 A 169 A ? -0.0 
172 GLN 172 A 172 A ? LYS 170 A 170 A ? -1.4 ASP 167 A 167 A ? -0.5 ASP 167 A 167 A ? -0.6 THR 174 A 174 A ? -0.3 
173 SER 173 A 173 A ? ILE 3   A 3   A ? -1.5 ILE 171 A 171 A ? -0.4 ILE 3   A 3   A ? -2.6 TYR 175 A 175 A ? -0.4 
174 THR 174 A 174 A ? GLY 202 A 202 A ? -0.5 GLN 172 A 172 A ? -0.3 ILE 2   A 2   A ? -0.2 SER 176 A 176 A ? -0.2 
175 TYR 175 A 175 A ? GLU 1   A 1   A ? -0.9 SER 173 A 173 A ? -0.4 ASP 178 A 178 A ? -0.8 ASN 198 A 198 A ? -0.1 
176 SER 176 A 176 A ? GLY 177 A 177 A ? -0.2 THR 174 A 174 A ? -0.2 ARG 125 A 125 A ? -0.7 TYR 175 A 175 A ? -0.2 
177 GLY 177 A 177 A ? GLY 124 A 124 A ? -0.2 SER 26  A 26  A ? -0.1 TRP 123 A 123 A ? -0.3 SER 176 A 176 A ? -0.2 
178 ASP 178 A 178 A ? TYR 175 A 175 A ? -0.8 CYS 27  A 27  A ? -0.2 GLY 181 A 181 A ? -2.5 LEU 193 A 193 A ? -0.2 
179 SER 179 A 179 A ? GLY 180 A 180 A ? -0.3 SER 26  A 26  A ? -0.2 GLY 28  A 28  A ? -3.4 THR 194 A 194 A ? -0.2 
180 GLY 180 A 180 A ? LEU 193 A 193 A ? -3.1 GLY 181 A 181 A ? -0.3 SER 179 A 179 A ? -0.3 PHE 30  A 30  A ? -0.1 
181 GLY 181 A 181 A ? ASP 178 A 178 A ? -2.5 VAL 192 A 192 A ? -0.1 LEU 193 A 193 A ? -3.0 GLY 180 A 180 A ? -0.3 
182 PRO 182 A 182 A ? ?   ?   ? ?   ? ? ?    ?   ?   ? ?   ? ? ?    VAL 184 A 184 A ? -0.7 ALA 121 A 121 A ? -0.7 
183 LEU 183 A 183 A ? GLY 191 A 191 A ? -2.4 GLY 181 A 181 A ? -0.2 TYR 190 A 190 A ? -3.4 GLY 191 A 191 A ? -1.1 
184 VAL 184 A 184 A ? SER 119 A 119 A ? -3.7 PRO 182 A 182 A ? -0.7 SER 119 A 119 A ? -3.4 ASN 186 A 186 A ? -0.4 
185 CYS 185 A 185 A ? LYS 188 A 188 A ? -2.4 LEU 183 A 183 A ? -0.5 LYS 188 A 188 A ? -1.1 CYS 118 A 118 A ? -0.1 
186 ASN 186 A 186 A ? VAL 184 A 184 A ? -0.4 VAL 117 A 117 A ? -0.3 CYS 185 A 185 A ? -0.1 ALA 189 A 189 A ? -0.1 
187 ASN 187 A 187 A ? LYS 188 A 188 A ? -0.2 VAL 184 A 184 A ? -0.1 LYS 106 A 106 A ? -0.7 ALA 189 A 189 A ? -0.4 
188 LYS 188 A 188 A ? CYS 185 A 185 A ? -1.1 LEU 105 A 105 A ? -0.1 CYS 185 A 185 A ? -2.4 TYR 190 A 190 A ? -0.6 
189 ALA 189 A 189 A ? LYS 106 A 106 A ? -2.6 ASN 187 A 187 A ? -0.4 VAL 184 A 184 A ? -0.2 VAL 192 A 192 A ? -0.1 
190 TYR 190 A 190 A ? LEU 183 A 183 A ? -3.4 LYS 188 A 188 A ? -0.6 VAL 209 A 209 A ? -1.3 VAL 210 A 210 A ? -0.4 
191 GLY 191 A 191 A ? LEU 183 A 183 A ? -1.1 LYS 208 A 208 A ? -0.2 LEU 183 A 183 A ? -2.4 LEU 193 A 193 A ? -0.5 
192 VAL 192 A 192 A ? THR 207 A 207 A ? -1.8 TYR 190 A 190 A ? -0.3 THR 207 A 207 A ? -3.2 THR 194 A 194 A ? -0.2 
193 LEU 193 A 193 A ? GLY 181 A 181 A ? -3.0 GLY 191 A 191 A ? -0.5 GLY 180 A 180 A ? -3.1 PHE 206 A 206 A ? -0.2 
194 THR 194 A 194 A ? VAL 205 A 205 A ? -2.5 TYR 195 A 195 A ? -0.4 GLY 196 A 196 A ? -0.3 PHE 206 A 206 A ? -0.2 
195 TYR 195 A 195 A ? VAL 205 A 205 A ? -1.5 SER 179 A 179 A ? -0.1 VAL 205 A 205 A ? -3.9 THR 194 A 194 A ? -0.4 
196 GLY 196 A 196 A ? THR 194 A 194 A ? -0.3 GLY 204 A 204 A ? -0.3 ASN 198 A 198 A ? -0.3 GLY 204 A 204 A ? -0.2 
197 LEU 197 A 197 A ? PRO 203 A 203 A ? -0.8 TYR 195 A 195 A ? -0.3 THR 200 A 200 A ? -1.4 GLY 202 A 202 A ? -0.2 
198 ASN 198 A 198 A ? GLY 196 A 196 A ? -0.3 ARG 199 A 199 A ? -0.2 LEU 197 A 197 A ? -0.1 ILE 201 A 201 A ? -0.1 
199 ARG 199 A 199 A ? THR 200 A 200 A ? -0.1 ILE 128 A 128 A ? -0.1 ILE 201 A 201 A ? -0.3 ASN 198 A 198 A ? -0.2 
200 THR 200 A 200 A ? LEU 197 A 197 A ? -1.4 PRO 203 A 203 A ? -0.1 GLY 202 A 202 A ? -1.3 LEU 197 A 197 A ? -0.2 
201 ILE 201 A 201 A ? ARG 199 A 199 A ? -0.3 PRO 168 A 168 A ? -0.2 SER 173 A 173 A ? -0.1 LYS 170 A 170 A ? -0.1 
202 GLY 202 A 202 A ? THR 200 A 200 A ? -1.3 LEU 197 A 197 A ? -0.2 THR 174 A 174 A ? -0.5 ASP 167 A 167 A ? -0.2 
203 PRO 203 A 203 A ? ?   ?   ? ?   ? ? ?    ?   ?   ? ?   ? ? ?    LEU 197 A 197 A ? -0.8 VAL 205 A 205 A ? -0.3 
204 GLY 204 A 204 A ? ALA 165 A 165 A ? -2.9 GLY 196 A 196 A ? -0.2 ALA 165 A 165 A ? -2.3 PHE 206 A 206 A ? -0.5 
205 VAL 205 A 205 A ? TYR 195 A 195 A ? -3.9 PRO 203 A 203 A ? -0.3 THR 194 A 194 A ? -2.5 TYR 195 A 195 A ? -1.5 
206 PHE 206 A 206 A ? ILE 163 A 163 A ? -3.0 GLY 204 A 204 A ? -0.5 ILE 163 A 163 A ? -2.4 LYS 208 A 208 A ? -0.4 
207 THR 207 A 207 A ? VAL 192 A 192 A ? -3.2 VAL 205 A 205 A ? -0.4 VAL 192 A 192 A ? -1.8 VAL 209 A 209 A ? -0.7 
208 LYS 208 A 208 A ? MET 161 A 161 A ? -2.9 PHE 206 A 206 A ? -0.4 TYR 212 A 212 A ? -0.7 HIS 211 A 211 A ? -0.6 
209 VAL 209 A 209 A ? TYR 190 A 190 A ? -1.3 THR 207 A 207 A ? -0.7 TYR 212 A 212 A ? -1.4 LEU 213 A 213 A ? -0.3 
210 VAL 210 A 210 A ? TYR 190 A 190 A ? -0.4 HIS 211 A 211 A ? -0.3 LEU 213 A 213 A ? -1.0 VAL 209 A 209 A ? -0.2 
211 HIS 211 A 211 A ? LYS 208 A 208 A ? -0.6 TYR 212 A 212 A ? -0.2 VAL 210 A 210 A ? -0.3 VAL 209 A 209 A ? -0.2 
212 TYR 212 A 212 A ? VAL 209 A 209 A ? -1.4 LYS 208 A 208 A ? -0.7 ILE 216 A 216 A ? -2.8 HIS 211 A 211 A ? -0.2 
213 LEU 213 A 213 A ? VAL 210 A 210 A ? -1.0 VAL 209 A 209 A ? -0.3 SER 217 A 217 A ? -3.2 ARG 218 A 218 A ? -0.3 
214 PRO 214 A 214 A ? ?   ?   ? ?   ? ? ?    ?   ?   ? ?   ? ? ?    ARG 218 A 218 A ? -2.0 LEU 213 A 213 A ? -0.2 
215 TRP 215 A 215 A ? SER 217 A 217 A ? -0.2 HIS 211 A 211 A ? -0.2 ASN 219 A 219 A ? -1.9 LEU 213 A 213 A ? -0.2 
216 ILE 216 A 216 A ? TYR 212 A 212 A ? -2.8 SER 217 A 217 A ? -0.2 MET 220 A 220 A ? -1.9 LYS 221 A 221 A ? -0.2 
217 SER 217 A 217 A ? LEU 213 A 213 A ? -3.2 ARG 218 A 218 A ? -0.2 LYS 221 A 221 A ? -1.6 ILE 216 A 216 A ? -0.2 
218 ARG 218 A 218 A ? PRO 214 A 214 A ? -2.0 LEU 213 A 213 A ? -0.3 LEU 222 A 222 A ? -1.6 SER 217 A 217 A ? -0.2 
219 ASN 219 A 219 A ? TRP 215 A 215 A ? -1.9 MET 220 A 220 A ? -0.2 LEU 223 A 223 A ? -0.9 ARG 218 A 218 A ? -0.2 
220 MET 220 A 220 A ? ILE 216 A 216 A ? -1.9 TRP 215 A 215 A ? -0.2 ASN 219 A 219 A ? -0.2 ARG 218 A 218 A ? -0.2 
221 LYS 221 A 221 A ? SER 217 A 217 A ? -1.6 ILE 216 A 216 A ? -0.2 ASN 219 A 219 A ? -0.2 MET 220 A 220 A ? -0.2 
222 LEU 222 A 222 A ? ARG 218 A 218 A ? -1.6 SER 217 A 217 A ? -0.2 MET 220 A 220 A ? -0.2 LYS 221 A 221 A ? -0.2 
223 LEU 223 A 223 A ? ASN 219 A 219 A ? -0.9 ARG 218 A 218 A ? -0.1 ?   ?   ? ?   ? ? ?    ?   ?   ? ?   ? ? ?    
# 
loop_
_dssp_statistics_histogram.entry_id 
_dssp_statistics_histogram.type 
_dssp_statistics_histogram.1 
_dssp_statistics_histogram.2 
_dssp_statistics_histogram.3 
_dssp_statistics_histogram.4 
_dssp_statistics_histogram.5 
_dssp_statistics_histogram.6 
_dssp_statistics_histogram.7 
_dssp_statistics_histogram.8 
_dssp_statistics_histogram.9 
_dssp_statistics_histogram.10 
_dssp_statistics_histogram.11 
_dssp_statistics_histogram.12 
_dssp_statistics_histogram.13 
_dssp_statistics_histogram.14 
_dssp_statistics_histogram.15 
_dssp_statistics_histogram.16 
_dssp_statistics_histogram.17 
_dssp_statistics_histogram.18 
_dssp_statistics_histogram.19 
_dssp_statistics_histogram.20 
_dssp_statistics_histogram.21 
_dssp_statistics_histogram.22 
_dssp_statistics_histogram.23 
_dssp_statistics_histogram.24 
_dssp_statistics_histogram.25 
_dssp_statistics_histogram.26 
_dssp_statistics_histogram.27 
_dssp_statistics_histogram.28 
_dssp_statistics_histogram.29 
_dssp_statistics_histogram.30 
Gzmf_Mus_musculus_GeneID=14943 residues_per_alpha_helix        0 0 0 0 0 0 1 0 0 1 0 0 0 0 0 0 0 0 0 0 0 0 0 0 0 0 0 0 0 0 
Gzmf_Mus_musculus_GeneID=14943 parallel_bridges_per_ladder     1 0 0 0 0 0 0 0 0 0 0 0 0 0 0 0 0 0 0 0 0 0 0 0 0 0 0 0 0 0 
Gzmf_Mus_musculus_GeneID=14943 antiparallel_bridges_per_ladder 4 3 1 4 3 2 0 0 0 0 0 0 0 0 0 0 0 0 0 0 0 0 0 0 0 0 0 0 0 0 
Gzmf_Mus_musculus_GeneID=14943 ladders_per_sheet               1 0 0 0 0 1 0 1 0 0 0 0 0 0 0 0 0 0 0 0 0 0 0 0 0 0 0 0 0 0 
# 
loop_
_dssp_statistics_hbond.entry_id 
_dssp_statistics_hbond.type 
_dssp_statistics_hbond.count 
_dssp_statistics_hbond.count_per_100 
Gzmf_Mus_musculus_GeneID=14943 O(I)-->H-N(J)          152 68.2 
Gzmf_Mus_musculus_GeneID=14943 'PARALLEL BRIDGES'     2   0.9  
Gzmf_Mus_musculus_GeneID=14943 'ANTIPARALLEL BRIDGES' 76  34.1 
Gzmf_Mus_musculus_GeneID=14943 O(I)-->H-N(I-5)        2   0.9  
Gzmf_Mus_musculus_GeneID=14943 O(I)-->H-N(I-4)        2   0.9  
Gzmf_Mus_musculus_GeneID=14943 O(I)-->H-N(I-3)        3   1.3  
Gzmf_Mus_musculus_GeneID=14943 O(I)-->H-N(I-2)        0   0.0  
Gzmf_Mus_musculus_GeneID=14943 O(I)-->H-N(I-1)        0   0.0  
Gzmf_Mus_musculus_GeneID=14943 O(I)-->H-N(I+0)        0   0.0  
Gzmf_Mus_musculus_GeneID=14943 O(I)-->H-N(I+1)        0   0.0  
Gzmf_Mus_musculus_GeneID=14943 O(I)-->H-N(I+2)        24  10.8 
Gzmf_Mus_musculus_GeneID=14943 O(I)-->H-N(I+3)        24  10.8 
Gzmf_Mus_musculus_GeneID=14943 O(I)-->H-N(I+4)        17  7.6  
Gzmf_Mus_musculus_GeneID=14943 O(I)-->H-N(I+5)        1   0.4  
# 
_dssp_statistics.entry_id                       Gzmf_Mus_musculus_GeneID=14943 
_dssp_statistics.nr_of_residues                 223 
_dssp_statistics.nr_of_chains                   1 
_dssp_statistics.nr_of_ss_bridges_total         0 
_dssp_statistics.nr_of_ss_bridges_intra_chain   0 
_dssp_statistics.nr_of_ss_bridges_inter_chain   0 
# 
loop_
_chem_comp.id 
_chem_comp.type 
_chem_comp.mon_nstd_flag 
_chem_comp.name 
_chem_comp.formula 
_chem_comp.formula_weight 
ALA 'L-PEPTIDE LINKING' y ALANINE         'C3 H7 N O2'     89.093 
ARG 'L-PEPTIDE LINKING' y ARGININE        'C6 H15 N4 O2'  175.209 
ASN 'L-PEPTIDE LINKING' y ASPARAGINE      'C4 H8 N2 O3'   132.118 
ASP 'L-PEPTIDE LINKING' y 'ASPARTIC ACID' 'C4 H7 N O4'    133.103 
CYS 'L-PEPTIDE LINKING' y CYSTEINE        'C3 H7 N O2 S'  121.158 
GLN 'L-PEPTIDE LINKING' y GLUTAMINE       'C5 H10 N2 O3'  146.144 
GLU 'L-PEPTIDE LINKING' y 'GLUTAMIC ACID' 'C5 H9 N O4'    147.129 
GLY 'PEPTIDE LINKING'   y GLYCINE         'C2 H5 N O2'     75.067 
HIS 'L-PEPTIDE LINKING' y HISTIDINE       'C6 H10 N3 O2'  156.162 
ILE 'L-PEPTIDE LINKING' y ISOLEUCINE      'C6 H13 N O2'   131.173 
LEU 'L-PEPTIDE LINKING' y LEUCINE         'C6 H13 N O2'   131.173 
LYS 'L-PEPTIDE LINKING' y LYSINE          'C6 H15 N2 O2'  147.195 
MET 'L-PEPTIDE LINKING' y METHIONINE      'C5 H11 N O2 S' 149.211 
PHE 'L-PEPTIDE LINKING' y PHENYLALANINE   'C9 H11 N O2'   165.189 
PRO 'L-PEPTIDE LINKING' y PROLINE         'C5 H9 N O2'     115.13 
SER 'L-PEPTIDE LINKING' y SERINE          'C3 H7 N O3'    105.093 
THR 'L-PEPTIDE LINKING' y THREONINE       'C4 H9 N O3'    119.119 
TRP 'L-PEPTIDE LINKING' y TRYPTOPHAN      'C11 H12 N2 O2' 204.225 
TYR 'L-PEPTIDE LINKING' y TYROSINE        'C9 H11 N O3'   181.189 
VAL 'L-PEPTIDE LINKING' y VALINE          'C5 H11 N O2'   117.146 
# 
loop_
_atom_type.symbol 
N 
C 
O 
S 
# 
loop_
_entity_poly_seq.entity_id 
_entity_poly_seq.num 
_entity_poly_seq.mon_id 
_entity_poly_seq.hetero 
1   1 GLU n 
1   2 ILE n 
1   3 ILE n 
1   4 GLY n 
1   5 GLY n 
1   6 HIS n 
1   7 GLU n 
1   8 VAL n 
1   9 LYS n 
1  10 PRO n 
1  11 HIS n 
1  12 SER n 
1  13 ARG n 
1  14 PRO n 
1  15 TYR n 
1  16 MET n 
1  17 ALA n 
1  18 ARG n 
1  19 VAL n 
1  20 ARG n 
1  21 VAL n 
1  22 GLY n 
1  23 LYS n 
1  24 ARG n 
1  25 HIS n 
1  26 SER n 
1  27 CYS n 
1  28 GLY n 
1  29 GLY n 
1  30 PHE n 
1  31 LEU n 
1  32 VAL n 
1  33 GLN n 
1  34 ASP n 
1  35 TYR n 
1  36 PHE n 
1  37 VAL n 
1  38 LEU n 
1  39 THR n 
1  40 ALA n 
1  41 ALA n 
1  42 HIS n 
1  43 CYS n 
1  44 THR n 
1  45 GLY n 
1  46 SER n 
1  47 SER n 
1  48 MET n 
1  49 ARG n 
1  50 VAL n 
1  51 ILE n 
1  52 LEU n 
1  53 GLY n 
1  54 ALA n 
1  55 HIS n 
1  56 ASN n 
1  57 ILE n 
1  58 ARG n 
1  59 ALA n 
1  60 LYS n 
1  61 GLU n 
1  62 GLU n 
1  63 THR n 
1  64 GLN n 
1  65 GLN n 
1  66 ILE n 
1  67 ILE n 
1  68 PRO n 
1  69 VAL n 
1  70 ALA n 
1  71 LYS n 
1  72 ALA n 
1  73 ILE n 
1  74 PRO n 
1  75 HIS n 
1  76 PRO n 
1  77 ALA n 
1  78 TYR n 
1  79 ASP n 
1  80 ASP n 
1  81 LYS n 
1  82 ASP n 
1  83 ASN n 
1  84 THR n 
1  85 SER n 
1  86 ASP n 
1  87 ILE n 
1  88 MET n 
1  89 LEU n 
1  90 LEU n 
1  91 LYS n 
1  92 LEU n 
1  93 GLU n 
1  94 SER n 
1  95 LYS n 
1  96 ALA n 
1  97 LYS n 
1  98 ARG n 
1  99 THR n 
1 100 LYS n 
1 101 ALA n 
1 102 VAL n 
1 103 ARG n 
1 104 PRO n 
1 105 LEU n 
1 106 LYS n 
1 107 LEU n 
1 108 PRO n 
1 109 ARG n 
1 110 ALA n 
1 111 ARG n 
1 112 VAL n 
1 113 LYS n 
1 114 PRO n 
1 115 GLY n 
1 116 HIS n 
1 117 VAL n 
1 118 CYS n 
1 119 SER n 
1 120 VAL n 
1 121 ALA n 
1 122 GLY n 
1 123 TRP n 
1 124 GLY n 
1 125 ARG n 
1 126 THR n 
1 127 SER n 
1 128 ILE n 
1 129 ASN n 
1 130 ALA n 
1 131 THR n 
1 132 GLN n 
1 133 ARG n 
1 134 SER n 
1 135 SER n 
1 136 CYS n 
1 137 LEU n 
1 138 ARG n 
1 139 GLU n 
1 140 ALA n 
1 141 GLN n 
1 142 LEU n 
1 143 ILE n 
1 144 ILE n 
1 145 GLN n 
1 146 LYS n 
1 147 ASP n 
1 148 LYS n 
1 149 GLU n 
1 150 CYS n 
1 151 LYS n 
1 152 LYS n 
1 153 TYR n 
1 154 PHE n 
1 155 TYR n 
1 156 LYS n 
1 157 TYR n 
1 158 PHE n 
1 159 LYS n 
1 160 THR n 
1 161 MET n 
1 162 GLN n 
1 163 ILE n 
1 164 CYS n 
1 165 ALA n 
1 166 GLY n 
1 167 ASP n 
1 168 PRO n 
1 169 LYS n 
1 170 LYS n 
1 171 ILE n 
1 172 GLN n 
1 173 SER n 
1 174 THR n 
1 175 TYR n 
1 176 SER n 
1 177 GLY n 
1 178 ASP n 
1 179 SER n 
1 180 GLY n 
1 181 GLY n 
1 182 PRO n 
1 183 LEU n 
1 184 VAL n 
1 185 CYS n 
1 186 ASN n 
1 187 ASN n 
1 188 LYS n 
1 189 ALA n 
1 190 TYR n 
1 191 GLY n 
1 192 VAL n 
1 193 LEU n 
1 194 THR n 
1 195 TYR n 
1 196 GLY n 
1 197 LEU n 
1 198 ASN n 
1 199 ARG n 
1 200 THR n 
1 201 ILE n 
1 202 GLY n 
1 203 PRO n 
1 204 GLY n 
1 205 VAL n 
1 206 PHE n 
1 207 THR n 
1 208 LYS n 
1 209 VAL n 
1 210 VAL n 
1 211 HIS n 
1 212 TYR n 
1 213 LEU n 
1 214 PRO n 
1 215 TRP n 
1 216 ILE n 
1 217 SER n 
1 218 ARG n 
1 219 ASN n 
1 220 MET n 
1 221 LYS n 
1 222 LEU n 
1 223 LEU n 
# 
loop_
_pdbx_poly_seq_scheme.asym_id 
_pdbx_poly_seq_scheme.entity_id 
_pdbx_poly_seq_scheme.seq_id 
_pdbx_poly_seq_scheme.mon_id 
_pdbx_poly_seq_scheme.ndb_seq_num 
_pdbx_poly_seq_scheme.pdb_seq_num 
_pdbx_poly_seq_scheme.auth_seq_num 
_pdbx_poly_seq_scheme.pdb_mon_id 
_pdbx_poly_seq_scheme.auth_mon_id 
_pdbx_poly_seq_scheme.pdb_strand_id 
_pdbx_poly_seq_scheme.pdb_ins_code 
_pdbx_poly_seq_scheme.hetero 
A 1   1 GLU   1 1   1   GLU GLU A ? n 
A 1   2 ILE   2 2   2   ILE ILE A ? n 
A 1   3 ILE   3 3   3   ILE ILE A ? n 
A 1   4 GLY   4 4   4   GLY GLY A ? n 
A 1   5 GLY   5 5   5   GLY GLY A ? n 
A 1   6 HIS   6 6   6   HIS HIS A ? n 
A 1   7 GLU   7 7   7   GLU GLU A ? n 
A 1   8 VAL   8 8   8   VAL VAL A ? n 
A 1   9 LYS   9 9   9   LYS LYS A ? n 
A 1  10 PRO  10 10  10  PRO PRO A ? n 
A 1  11 HIS  11 11  11  HIS HIS A ? n 
A 1  12 SER  12 12  12  SER SER A ? n 
A 1  13 ARG  13 13  13  ARG ARG A ? n 
A 1  14 PRO  14 14  14  PRO PRO A ? n 
A 1  15 TYR  15 15  15  TYR TYR A ? n 
A 1  16 MET  16 16  16  MET MET A ? n 
A 1  17 ALA  17 17  17  ALA ALA A ? n 
A 1  18 ARG  18 18  18  ARG ARG A ? n 
A 1  19 VAL  19 19  19  VAL VAL A ? n 
A 1  20 ARG  20 20  20  ARG ARG A ? n 
A 1  21 VAL  21 21  21  VAL VAL A ? n 
A 1  22 GLY  22 22  22  GLY GLY A ? n 
A 1  23 LYS  23 23  23  LYS LYS A ? n 
A 1  24 ARG  24 24  24  ARG ARG A ? n 
A 1  25 HIS  25 25  25  HIS HIS A ? n 
A 1  26 SER  26 26  26  SER SER A ? n 
A 1  27 CYS  27 27  27  CYS CYS A ? n 
A 1  28 GLY  28 28  28  GLY GLY A ? n 
A 1  29 GLY  29 29  29  GLY GLY A ? n 
A 1  30 PHE  30 30  30  PHE PHE A ? n 
A 1  31 LEU  31 31  31  LEU LEU A ? n 
A 1  32 VAL  32 32  32  VAL VAL A ? n 
A 1  33 GLN  33 33  33  GLN GLN A ? n 
A 1  34 ASP  34 34  34  ASP ASP A ? n 
A 1  35 TYR  35 35  35  TYR TYR A ? n 
A 1  36 PHE  36 36  36  PHE PHE A ? n 
A 1  37 VAL  37 37  37  VAL VAL A ? n 
A 1  38 LEU  38 38  38  LEU LEU A ? n 
A 1  39 THR  39 39  39  THR THR A ? n 
A 1  40 ALA  40 40  40  ALA ALA A ? n 
A 1  41 ALA  41 41  41  ALA ALA A ? n 
A 1  42 HIS  42 42  42  HIS HIS A ? n 
A 1  43 CYS  43 43  43  CYS CYS A ? n 
A 1  44 THR  44 44  44  THR THR A ? n 
A 1  45 GLY  45 45  45  GLY GLY A ? n 
A 1  46 SER  46 46  46  SER SER A ? n 
A 1  47 SER  47 47  47  SER SER A ? n 
A 1  48 MET  48 48  48  MET MET A ? n 
A 1  49 ARG  49 49  49  ARG ARG A ? n 
A 1  50 VAL  50 50  50  VAL VAL A ? n 
A 1  51 ILE  51 51  51  ILE ILE A ? n 
A 1  52 LEU  52 52  52  LEU LEU A ? n 
A 1  53 GLY  53 53  53  GLY GLY A ? n 
A 1  54 ALA  54 54  54  ALA ALA A ? n 
A 1  55 HIS  55 55  55  HIS HIS A ? n 
A 1  56 ASN  56 56  56  ASN ASN A ? n 
A 1  57 ILE  57 57  57  ILE ILE A ? n 
A 1  58 ARG  58 58  58  ARG ARG A ? n 
A 1  59 ALA  59 59  59  ALA ALA A ? n 
A 1  60 LYS  60 60  60  LYS LYS A ? n 
A 1  61 GLU  61 61  61  GLU GLU A ? n 
A 1  62 GLU  62 62  62  GLU GLU A ? n 
A 1  63 THR  63 63  63  THR THR A ? n 
A 1  64 GLN  64 64  64  GLN GLN A ? n 
A 1  65 GLN  65 65  65  GLN GLN A ? n 
A 1  66 ILE  66 66  66  ILE ILE A ? n 
A 1  67 ILE  67 67  67  ILE ILE A ? n 
A 1  68 PRO  68 68  68  PRO PRO A ? n 
A 1  69 VAL  69 69  69  VAL VAL A ? n 
A 1  70 ALA  70 70  70  ALA ALA A ? n 
A 1  71 LYS  71 71  71  LYS LYS A ? n 
A 1  72 ALA  72 72  72  ALA ALA A ? n 
A 1  73 ILE  73 73  73  ILE ILE A ? n 
A 1  74 PRO  74 74  74  PRO PRO A ? n 
A 1  75 HIS  75 75  75  HIS HIS A ? n 
A 1  76 PRO  76 76  76  PRO PRO A ? n 
A 1  77 ALA  77 77  77  ALA ALA A ? n 
A 1  78 TYR  78 78  78  TYR TYR A ? n 
A 1  79 ASP  79 79  79  ASP ASP A ? n 
A 1  80 ASP  80 80  80  ASP ASP A ? n 
A 1  81 LYS  81 81  81  LYS LYS A ? n 
A 1  82 ASP  82 82  82  ASP ASP A ? n 
A 1  83 ASN  83 83  83  ASN ASN A ? n 
A 1  84 THR  84 84  84  THR THR A ? n 
A 1  85 SER  85 85  85  SER SER A ? n 
A 1  86 ASP  86 86  86  ASP ASP A ? n 
A 1  87 ILE  87 87  87  ILE ILE A ? n 
A 1  88 MET  88 88  88  MET MET A ? n 
A 1  89 LEU  89 89  89  LEU LEU A ? n 
A 1  90 LEU  90 90  90  LEU LEU A ? n 
A 1  91 LYS  91 91  91  LYS LYS A ? n 
A 1  92 LEU  92 92  92  LEU LEU A ? n 
A 1  93 GLU  93 93  93  GLU GLU A ? n 
A 1  94 SER  94 94  94  SER SER A ? n 
A 1  95 LYS  95 95  95  LYS LYS A ? n 
A 1  96 ALA  96 96  96  ALA ALA A ? n 
A 1  97 LYS  97 97  97  LYS LYS A ? n 
A 1  98 ARG  98 98  98  ARG ARG A ? n 
A 1  99 THR  99 99  99  THR THR A ? n 
A 1 100 LYS 100 100 100 LYS LYS A ? n 
A 1 101 ALA 101 101 101 ALA ALA A ? n 
A 1 102 VAL 102 102 102 VAL VAL A ? n 
A 1 103 ARG 103 103 103 ARG ARG A ? n 
A 1 104 PRO 104 104 104 PRO PRO A ? n 
A 1 105 LEU 105 105 105 LEU LEU A ? n 
A 1 106 LYS 106 106 106 LYS LYS A ? n 
A 1 107 LEU 107 107 107 LEU LEU A ? n 
A 1 108 PRO 108 108 108 PRO PRO A ? n 
A 1 109 ARG 109 109 109 ARG ARG A ? n 
A 1 110 ALA 110 110 110 ALA ALA A ? n 
A 1 111 ARG 111 111 111 ARG ARG A ? n 
A 1 112 VAL 112 112 112 VAL VAL A ? n 
A 1 113 LYS 113 113 113 LYS LYS A ? n 
A 1 114 PRO 114 114 114 PRO PRO A ? n 
A 1 115 GLY 115 115 115 GLY GLY A ? n 
A 1 116 HIS 116 116 116 HIS HIS A ? n 
A 1 117 VAL 117 117 117 VAL VAL A ? n 
A 1 118 CYS 118 118 118 CYS CYS A ? n 
A 1 119 SER 119 119 119 SER SER A ? n 
A 1 120 VAL 120 120 120 VAL VAL A ? n 
A 1 121 ALA 121 121 121 ALA ALA A ? n 
A 1 122 GLY 122 122 122 GLY GLY A ? n 
A 1 123 TRP 123 123 123 TRP TRP A ? n 
A 1 124 GLY 124 124 124 GLY GLY A ? n 
A 1 125 ARG 125 125 125 ARG ARG A ? n 
A 1 126 THR 126 126 126 THR THR A ? n 
A 1 127 SER 127 127 127 SER SER A ? n 
A 1 128 ILE 128 128 128 ILE ILE A ? n 
A 1 129 ASN 129 129 129 ASN ASN A ? n 
A 1 130 ALA 130 130 130 ALA ALA A ? n 
A 1 131 THR 131 131 131 THR THR A ? n 
A 1 132 GLN 132 132 132 GLN GLN A ? n 
A 1 133 ARG 133 133 133 ARG ARG A ? n 
A 1 134 SER 134 134 134 SER SER A ? n 
A 1 135 SER 135 135 135 SER SER A ? n 
A 1 136 CYS 136 136 136 CYS CYS A ? n 
A 1 137 LEU 137 137 137 LEU LEU A ? n 
A 1 138 ARG 138 138 138 ARG ARG A ? n 
A 1 139 GLU 139 139 139 GLU GLU A ? n 
A 1 140 ALA 140 140 140 ALA ALA A ? n 
A 1 141 GLN 141 141 141 GLN GLN A ? n 
A 1 142 LEU 142 142 142 LEU LEU A ? n 
A 1 143 ILE 143 143 143 ILE ILE A ? n 
A 1 144 ILE 144 144 144 ILE ILE A ? n 
A 1 145 GLN 145 145 145 GLN GLN A ? n 
A 1 146 LYS 146 146 146 LYS LYS A ? n 
A 1 147 ASP 147 147 147 ASP ASP A ? n 
A 1 148 LYS 148 148 148 LYS LYS A ? n 
A 1 149 GLU 149 149 149 GLU GLU A ? n 
A 1 150 CYS 150 150 150 CYS CYS A ? n 
A 1 151 LYS 151 151 151 LYS LYS A ? n 
A 1 152 LYS 152 152 152 LYS LYS A ? n 
A 1 153 TYR 153 153 153 TYR TYR A ? n 
A 1 154 PHE 154 154 154 PHE PHE A ? n 
A 1 155 TYR 155 155 155 TYR TYR A ? n 
A 1 156 LYS 156 156 156 LYS LYS A ? n 
A 1 157 TYR 157 157 157 TYR TYR A ? n 
A 1 158 PHE 158 158 158 PHE PHE A ? n 
A 1 159 LYS 159 159 159 LYS LYS A ? n 
A 1 160 THR 160 160 160 THR THR A ? n 
A 1 161 MET 161 161 161 MET MET A ? n 
A 1 162 GLN 162 162 162 GLN GLN A ? n 
A 1 163 ILE 163 163 163 ILE ILE A ? n 
A 1 164 CYS 164 164 164 CYS CYS A ? n 
A 1 165 ALA 165 165 165 ALA ALA A ? n 
A 1 166 GLY 166 166 166 GLY GLY A ? n 
A 1 167 ASP 167 167 167 ASP ASP A ? n 
A 1 168 PRO 168 168 168 PRO PRO A ? n 
A 1 169 LYS 169 169 169 LYS LYS A ? n 
A 1 170 LYS 170 170 170 LYS LYS A ? n 
A 1 171 ILE 171 171 171 ILE ILE A ? n 
A 1 172 GLN 172 172 172 GLN GLN A ? n 
A 1 173 SER 173 173 173 SER SER A ? n 
A 1 174 THR 174 174 174 THR THR A ? n 
A 1 175 TYR 175 175 175 TYR TYR A ? n 
A 1 176 SER 176 176 176 SER SER A ? n 
A 1 177 GLY 177 177 177 GLY GLY A ? n 
A 1 178 ASP 178 178 178 ASP ASP A ? n 
A 1 179 SER 179 179 179 SER SER A ? n 
A 1 180 GLY 180 180 180 GLY GLY A ? n 
A 1 181 GLY 181 181 181 GLY GLY A ? n 
A 1 182 PRO 182 182 182 PRO PRO A ? n 
A 1 183 LEU 183 183 183 LEU LEU A ? n 
A 1 184 VAL 184 184 184 VAL VAL A ? n 
A 1 185 CYS 185 185 185 CYS CYS A ? n 
A 1 186 ASN 186 186 186 ASN ASN A ? n 
A 1 187 ASN 187 187 187 ASN ASN A ? n 
A 1 188 LYS 188 188 188 LYS LYS A ? n 
A 1 189 ALA 189 189 189 ALA ALA A ? n 
A 1 190 TYR 190 190 190 TYR TYR A ? n 
A 1 191 GLY 191 191 191 GLY GLY A ? n 
A 1 192 VAL 192 192 192 VAL VAL A ? n 
A 1 193 LEU 193 193 193 LEU LEU A ? n 
A 1 194 THR 194 194 194 THR THR A ? n 
A 1 195 TYR 195 195 195 TYR TYR A ? n 
A 1 196 GLY 196 196 196 GLY GLY A ? n 
A 1 197 LEU 197 197 197 LEU LEU A ? n 
A 1 198 ASN 198 198 198 ASN ASN A ? n 
A 1 199 ARG 199 199 199 ARG ARG A ? n 
A 1 200 THR 200 200 200 THR THR A ? n 
A 1 201 ILE 201 201 201 ILE ILE A ? n 
A 1 202 GLY 202 202 202 GLY GLY A ? n 
A 1 203 PRO 203 203 203 PRO PRO A ? n 
A 1 204 GLY 204 204 204 GLY GLY A ? n 
A 1 205 VAL 205 205 205 VAL VAL A ? n 
A 1 206 PHE 206 206 206 PHE PHE A ? n 
A 1 207 THR 207 207 207 THR THR A ? n 
A 1 208 LYS 208 208 208 LYS LYS A ? n 
A 1 209 VAL 209 209 209 VAL VAL A ? n 
A 1 210 VAL 210 210 210 VAL VAL A ? n 
A 1 211 HIS 211 211 211 HIS HIS A ? n 
A 1 212 TYR 212 212 212 TYR TYR A ? n 
A 1 213 LEU 213 213 213 LEU LEU A ? n 
A 1 214 PRO 214 214 214 PRO PRO A ? n 
A 1 215 TRP 215 215 215 TRP TRP A ? n 
A 1 216 ILE 216 216 216 ILE ILE A ? n 
A 1 217 SER 217 217 217 SER SER A ? n 
A 1 218 ARG 218 218 218 ARG ARG A ? n 
A 1 219 ASN 219 219 219 ASN ASN A ? n 
A 1 220 MET 220 220 220 MET MET A ? n 
A 1 221 LYS 221 221 221 LYS LYS A ? n 
A 1 222 LEU 222 222 222 LEU LEU A ? n 
A 1 223 LEU 223 223 223 LEU LEU A ? n 
# 
loop_
_atom_site.group_PDB 
_atom_site.id 
_atom_site.type_symbol 
_atom_site.label_atom_id 
_atom_site.label_alt_id 
_atom_site.label_comp_id 
_atom_site.label_asym_id 
_atom_site.label_entity_id 
_atom_site.label_seq_id 
_atom_site.pdbx_PDB_ins_code 
_atom_site.Cartn_x 
_atom_site.Cartn_y 
_atom_site.Cartn_z 
_atom_site.occupancy 
_atom_site.B_iso_or_equiv 
_atom_site.pdbx_formal_charge 
_atom_site.auth_seq_id 
_atom_site.auth_comp_id 
_atom_site.auth_asym_id 
_atom_site.auth_atom_id 
_atom_site.pdbx_PDB_model_num 
ATOM 1    N N   ? GLU A 1   1 ?   5.319 -10.382   1.537 1.000 69.980 ? 1   GLU A N   1 
ATOM 2    C CA  ? GLU A 1   1 ?   6.678 -10.596   2.027 1.000 69.980 ? 1   GLU A CA  1 
ATOM 3    C C   ? GLU A 1   1 ?   7.453  -9.283   2.092 1.000 69.980 ? 1   GLU A C   1 
ATOM 4    C CB  ? GLU A 1   1 ?   7.418 -11.601   1.140 1.000 69.980 ? 1   GLU A CB  1 
ATOM 5    O O   ? GLU A 1   1 ?   7.412  -8.484   1.155 1.000 69.980 ? 1   GLU A O   1 
ATOM 6    C CG  ? GLU A 1   1 ?   6.841 -13.008   1.192 1.000 69.980 ? 1   GLU A CG  1 
ATOM 7    C CD  ? GLU A 1   1 ?   7.600 -14.000   0.324 1.000 69.980 ? 1   GLU A CD  1 
ATOM 8    O OE1 ? GLU A 1   1 ?   7.388 -15.224   0.475 1.000 69.980 ? 1   GLU A OE1 1 
ATOM 9    O OE2 ? GLU A 1   1 ?   8.413 -13.548  -0.512 1.000 69.980 ? 1   GLU A OE2 1 
ATOM 10   N N   ? ILE A 1   2 ?   7.953  -8.931   3.129 1.000 72.800 ? 2   ILE A N   1 
ATOM 11   C CA  ? ILE A 1   2 ?   8.947  -7.873   3.274 1.000 72.800 ? 2   ILE A CA  1 
ATOM 12   C C   ? ILE A 1   2 ?  10.301  -8.482   3.633 1.000 72.800 ? 2   ILE A C   1 
ATOM 13   C CB  ? ILE A 1   2 ?   8.523  -6.841   4.343 1.000 72.800 ? 2   ILE A CB  1 
ATOM 14   O O   ? ILE A 1   2 ?  10.622  -8.644   4.813 1.000 72.800 ? 2   ILE A O   1 
ATOM 15   C CG1 ? ILE A 1   2 ?   7.107  -6.327   4.057 1.000 72.800 ? 2   ILE A CG1 1 
ATOM 16   C CG2 ? ILE A 1   2 ?   9.524  -5.684   4.404 1.000 72.800 ? 2   ILE A CG2 1 
ATOM 17   C CD1 ? ILE A 1   2 ?   6.967  -5.612   2.720 1.000 72.800 ? 2   ILE A CD1 1 
ATOM 18   N N   ? ILE A 1   3 ?  10.997  -9.105   2.691 1.000 77.570 ? 3   ILE A N   1 
ATOM 19   C CA  ? ILE A 1   3 ?  12.266  -9.790   2.908 1.000 77.570 ? 3   ILE A CA  1 
ATOM 20   C C   ? ILE A 1   3 ?  13.364  -8.767   3.188 1.000 77.570 ? 3   ILE A C   1 
ATOM 21   C CB  ? ILE A 1   3 ?  12.649 -10.669   1.695 1.000 77.570 ? 3   ILE A CB  1 
ATOM 22   O O   ? ILE A 1   3 ?  13.523  -7.798   2.442 1.000 77.570 ? 3   ILE A O   1 
ATOM 23   C CG1 ? ILE A 1   3 ?  11.564 -11.719   1.434 1.000 77.570 ? 3   ILE A CG1 1 
ATOM 24   C CG2 ? ILE A 1   3 ?  14.011 -11.332   1.917 1.000 77.570 ? 3   ILE A CG2 1 
ATOM 25   C CD1 ? ILE A 1   3 ?  11.775 -12.523   0.158 1.000 77.570 ? 3   ILE A CD1 1 
ATOM 26   N N   ? GLY A 1   4 ?  14.059  -9.071   4.315 1.000 76.560 ? 4   GLY A N   1 
ATOM 27   C CA  ? GLY A 1   4 ?  15.135  -8.153   4.652 1.000 76.560 ? 4   GLY A CA  1 
ATOM 28   C C   ? GLY A 1   4 ?  14.647  -6.882   5.321 1.000 76.560 ? 4   GLY A C   1 
ATOM 29   O O   ? GLY A 1   4 ?  15.405  -5.921   5.468 1.000 76.560 ? 4   GLY A O   1 
ATOM 30   N N   ? GLY A 1   5 ?  13.225  -6.864   5.627 1.000 85.570 ? 5   GLY A N   1 
ATOM 31   C CA  ? GLY A 1   5 ?  12.633  -5.741   6.337 1.000 85.570 ? 5   GLY A CA  1 
ATOM 32   C C   ? GLY A 1   5 ?  12.816  -5.823   7.840 1.000 85.570 ? 5   GLY A C   1 
ATOM 33   O O   ? GLY A 1   5 ?  13.334  -6.816   8.355 1.000 85.570 ? 5   GLY A O   1 
ATOM 34   N N   ? HIS A 1   6 ?  12.523  -4.832   8.473 1.000 91.590 ? 6   HIS A N   1 
ATOM 35   C CA  ? HIS A 1   6 ?  12.570  -4.769   9.930 1.000 91.590 ? 6   HIS A CA  1 
ATOM 36   C C   ? HIS A 1   6 ?  11.222  -4.352  10.507 1.000 91.590 ? 6   HIS A C   1 
ATOM 37   C CB  ? HIS A 1   6 ?  13.660  -3.799  10.389 1.000 91.590 ? 6   HIS A CB  1 
ATOM 38   O O   ? HIS A 1   6 ?  10.422  -3.707   9.826 1.000 91.590 ? 6   HIS A O   1 
ATOM 39   C CG  ? HIS A 1   6 ?  13.435  -2.389   9.944 1.000 91.590 ? 6   HIS A CG  1 
ATOM 40   C CD2 ? HIS A 1   6 ?  12.865  -1.337  10.578 1.000 91.590 ? 6   HIS A CD2 1 
ATOM 41   N ND1 ? HIS A 1   6 ?  13.813  -1.931   8.701 1.000 91.590 ? 6   HIS A ND1 1 
ATOM 42   C CE1 ? HIS A 1   6 ?  13.487  -0.654   8.590 1.000 91.590 ? 6   HIS A CE1 1 
ATOM 43   N NE2 ? HIS A 1   6 ?  12.910  -0.270   9.716 1.000 91.590 ? 6   HIS A NE2 1 
ATOM 44   N N   ? GLU A 1   7 ?  10.969  -4.859  11.698 1.000 95.170 ? 7   GLU A N   1 
ATOM 45   C CA  ? GLU A 1   7 ?   9.746  -4.432  12.371 1.000 95.170 ? 7   GLU A CA  1 
ATOM 46   C C   ? GLU A 1   7 ?   9.714  -2.917  12.549 1.000 95.170 ? 7   GLU A C   1 
ATOM 47   C CB  ? GLU A 1   7 ?   9.609  -5.125  13.729 1.000 95.170 ? 7   GLU A CB  1 
ATOM 48   O O   ? GLU A 1   7 ?  10.705  -2.315  12.967 1.000 95.170 ? 7   GLU A O   1 
ATOM 49   C CG  ? GLU A 1   7 ?   8.306  -4.813  14.450 1.000 95.170 ? 7   GLU A CG  1 
ATOM 50   C CD  ? GLU A 1   7 ?   8.138  -5.587  15.748 1.000 95.170 ? 7   GLU A CD  1 
ATOM 51   O OE1 ? GLU A 1   7 ?   7.392  -5.123  16.640 1.000 95.170 ? 7   GLU A OE1 1 
ATOM 52   O OE2 ? GLU A 1   7 ?   8.758  -6.667  15.874 1.000 95.170 ? 7   GLU A OE2 1 
ATOM 53   N N   ? VAL A 1   8 ?   8.582  -2.318  12.205 1.000 94.530 ? 8   VAL A N   1 
ATOM 54   C CA  ? VAL A 1   8 ?   8.454  -0.871  12.346 1.000 94.530 ? 8   VAL A CA  1 
ATOM 55   C C   ? VAL A 1   8 ?   8.035  -0.526  13.773 1.000 94.530 ? 8   VAL A C   1 
ATOM 56   C CB  ? VAL A 1   8 ?   7.440  -0.290  11.336 1.000 94.530 ? 8   VAL A CB  1 
ATOM 57   O O   ? VAL A 1   8 ?   7.519  -1.379  14.499 1.000 94.530 ? 8   VAL A O   1 
ATOM 58   C CG1 ? VAL A 1   8 ?   7.880  -0.578   9.902 1.000 94.530 ? 8   VAL A CG1 1 
ATOM 59   C CG2 ? VAL A 1   8 ?   6.045  -0.858  11.595 1.000 94.530 ? 8   VAL A CG2 1 
ATOM 60   N N   ? LYS A 1   9 ?   8.352   0.792  14.103 1.000 96.630 ? 9   LYS A N   1 
ATOM 61   C CA  ? LYS A 1   9 ?   7.771   1.277  15.352 1.000 96.630 ? 9   LYS A CA  1 
ATOM 62   C C   ? LYS A 1   9 ?   6.248   1.188  15.322 1.000 96.630 ? 9   LYS A C   1 
ATOM 63   C CB  ? LYS A 1   9 ?   8.206   2.718  15.622 1.000 96.630 ? 9   LYS A CB  1 
ATOM 64   O O   ? LYS A 1   9 ?   5.620   1.545  14.323 1.000 96.630 ? 9   LYS A O   1 
ATOM 65   C CG  ? LYS A 1   9 ?   7.764   3.255  16.975 1.000 96.630 ? 9   LYS A CG  1 
ATOM 66   C CD  ? LYS A 1   9 ?   8.215   4.696  17.180 1.000 96.630 ? 9   LYS A CD  1 
ATOM 67   C CE  ? LYS A 1   9 ?   7.673   5.273  18.480 1.000 96.630 ? 9   LYS A CE  1 
ATOM 68   N NZ  ? LYS A 1   9 ?   8.100   6.691  18.677 1.000 96.630 ? 9   LYS A NZ  1 
ATOM 69   N N   ? PRO A 1  10 ?   5.653   0.545  16.350 1.000 96.800 ? 10  PRO A N   1 
ATOM 70   C CA  ? PRO A 1  10 ?   4.192   0.444  16.364 1.000 96.800 ? 10  PRO A CA  1 
ATOM 71   C C   ? PRO A 1  10 ?   3.507   1.756  15.988 1.000 96.800 ? 10  PRO A C   1 
ATOM 72   C CB  ? PRO A 1  10 ?   3.879   0.060  17.813 1.000 96.800 ? 10  PRO A CB  1 
ATOM 73   O O   ? PRO A 1  10 ?   3.885   2.819  16.487 1.000 96.800 ? 10  PRO A O   1 
ATOM 74   C CG  ? PRO A 1  10 ?   5.089  -0.681  18.282 1.000 96.800 ? 10  PRO A CG  1 
ATOM 75   C CD  ? PRO A 1  10 ?   6.305  -0.043  17.672 1.000 96.800 ? 10  PRO A CD  1 
ATOM 76   N N   ? HIS A 1  11 ?   2.594   1.581  14.913 1.000 95.990 ? 11  HIS A N   1 
ATOM 77   C CA  ? HIS A 1  11 ?   1.675   2.630  14.487 1.000 95.990 ? 11  HIS A CA  1 
ATOM 78   C C   ? HIS A 1  11 ?   2.423   3.785  13.830 1.000 95.990 ? 11  HIS A C   1 
ATOM 79   C CB  ? HIS A 1  11 ?   0.859   3.142  15.675 1.000 95.990 ? 11  HIS A CB  1 
ATOM 80   O O   ? HIS A 1  11 ?   1.909   4.904  13.761 1.000 95.990 ? 11  HIS A O   1 
ATOM 81   C CG  ? HIS A 1  11 ?   0.178   2.057  16.447 1.000 95.990 ? 11  HIS A CG  1 
ATOM 82   C CD2 ? HIS A 1  11 ?   0.243   1.723  17.758 1.000 95.990 ? 11  HIS A CD2 1 
ATOM 83   N ND1 ? HIS A 1  11 ?  -0.693   1.162  15.864 1.000 95.990 ? 11  HIS A ND1 1 
ATOM 84   C CE1 ? HIS A 1  11 ?  -1.135   0.323  16.785 1.000 95.990 ? 11  HIS A CE1 1 
ATOM 85   N NE2 ? HIS A 1  11 ?  -0.583   0.642  17.943 1.000 95.990 ? 11  HIS A NE2 1 
ATOM 86   N N   ? SER A 1  12 ?   3.668   3.604  13.423 1.000 96.680 ? 12  SER A N   1 
ATOM 87   C CA  ? SER A 1  12 ?   4.452   4.567  12.656 1.000 96.680 ? 12  SER A CA  1 
ATOM 88   C C   ? SER A 1  12 ?   4.050   4.560  11.185 1.000 96.680 ? 12  SER A C   1 
ATOM 89   C CB  ? SER A 1  12 ?   5.946   4.268  12.786 1.000 96.680 ? 12  SER A CB  1 
ATOM 90   O O   ? SER A 1  12 ?   4.417   5.463  10.431 1.000 96.680 ? 12  SER A O   1 
ATOM 91   O OG  ? SER A 1  12 ?   6.249   2.984  12.269 1.000 96.680 ? 12  SER A OG  1 
ATOM 92   N N   ? ARG A 1  13 ?   3.256   3.702  10.723 1.000 97.320 ? 13  ARG A N   1 
ATOM 93   C CA  ? ARG A 1  13 ?   2.626   3.617   9.409 1.000 97.320 ? 13  ARG A CA  1 
ATOM 94   C C   ? ARG A 1  13 ?   1.106   3.610   9.530 1.000 97.320 ? 13  ARG A C   1 
ATOM 95   C CB  ? ARG A 1  13 ?   3.098   2.365   8.666 1.000 97.320 ? 13  ARG A CB  1 
ATOM 96   O O   ? ARG A 1  13 ?   0.462   2.591   9.270 1.000 97.320 ? 13  ARG A O   1 
ATOM 97   C CG  ? ARG A 1  13 ?   4.606   2.286   8.489 1.000 97.320 ? 13  ARG A CG  1 
ATOM 98   C CD  ? ARG A 1  13 ?   5.133   3.424   7.625 1.000 97.320 ? 13  ARG A CD  1 
ATOM 99   N NE  ? ARG A 1  13 ?   6.575   3.323   7.423 1.000 97.320 ? 13  ARG A NE  1 
ATOM 100  N NH1 ? ARG A 1  13 ?   7.135   4.456   9.356 1.000 97.320 ? 13  ARG A NH1 1 
ATOM 101  N NH2 ? ARG A 1  13 ?   8.780   3.668   7.968 1.000 97.320 ? 13  ARG A NH2 1 
ATOM 102  C CZ  ? ARG A 1  13 ?   7.493   3.816   8.250 1.000 97.320 ? 13  ARG A CZ  1 
ATOM 103  N N   ? PRO A 1  14 ?   0.492   4.682   9.810 1.000 97.590 ? 14  PRO A N   1 
ATOM 104  C CA  ? PRO A 1  14 ?  -0.921   4.758  10.188 1.000 97.590 ? 14  PRO A CA  1 
ATOM 105  C C   ? PRO A 1  14 ?  -1.861   4.585   8.997 1.000 97.590 ? 14  PRO A C   1 
ATOM 106  C CB  ? PRO A 1  14 ?  -1.051   6.161  10.787 1.000 97.590 ? 14  PRO A CB  1 
ATOM 107  O O   ? PRO A 1  14 ?  -3.073   4.437   9.178 1.000 97.590 ? 14  PRO A O   1 
ATOM 108  C CG  ? PRO A 1  14 ?   0.016   6.963  10.115 1.000 97.590 ? 14  PRO A CG  1 
ATOM 109  C CD  ? PRO A 1  14 ?   1.211   6.080   9.898 1.000 97.590 ? 14  PRO A CD  1 
ATOM 110  N N   ? TYR A 1  15 ?  -1.282   4.458   7.757 1.000 98.150 ? 15  TYR A N   1 
ATOM 111  C CA  ? TYR A 1  15 ?  -2.044   4.292   6.524 1.000 98.150 ? 15  TYR A CA  1 
ATOM 112  C C   ? TYR A 1  15 ?  -2.192   2.818   6.169 1.000 98.150 ? 15  TYR A C   1 
ATOM 113  C CB  ? TYR A 1  15 ?  -1.370   5.042   5.371 1.000 98.150 ? 15  TYR A CB  1 
ATOM 114  O O   ? TYR A 1  15 ?  -2.980   2.461   5.290 1.000 98.150 ? 15  TYR A O   1 
ATOM 115  C CG  ? TYR A 1  15 ?   0.108   4.763   5.247 1.000 98.150 ? 15  TYR A CG  1 
ATOM 116  C CD1 ? TYR A 1  15 ?   1.051   5.675   5.716 1.000 98.150 ? 15  TYR A CD1 1 
ATOM 117  C CD2 ? TYR A 1  15 ?   0.565   3.588   4.659 1.000 98.150 ? 15  TYR A CD2 1 
ATOM 118  C CE1 ? TYR A 1  15 ?   2.414   5.423   5.602 1.000 98.150 ? 15  TYR A CE1 1 
ATOM 119  C CE2 ? TYR A 1  15 ?   1.925   3.326   4.540 1.000 98.150 ? 15  TYR A CE2 1 
ATOM 120  O OH  ? TYR A 1  15 ?   4.189   3.993   4.898 1.000 98.150 ? 15  TYR A OH  1 
ATOM 121  C CZ  ? TYR A 1  15 ?   2.841   4.248   5.014 1.000 98.150 ? 15  TYR A CZ  1 
ATOM 122  N N   ? MET A 1  16 ?  -1.412   1.990   6.774 1.000 97.860 ? 16  MET A N   1 
ATOM 123  C CA  ? MET A 1  16 ?  -1.367   0.579   6.400 1.000 97.860 ? 16  MET A CA  1 
ATOM 124  C C   ? MET A 1  16 ?  -2.706  -0.099   6.673 1.000 97.860 ? 16  MET A C   1 
ATOM 125  C CB  ? MET A 1  16 ?  -0.251  -0.143   7.158 1.000 97.860 ? 16  MET A CB  1 
ATOM 126  O O   ? MET A 1  16 ?  -3.306   0.104   7.730 1.000 97.860 ? 16  MET A O   1 
ATOM 127  C CG  ? MET A 1  16 ?  -0.012  -1.567   6.685 1.000 97.860 ? 16  MET A CG  1 
ATOM 128  S SD  ? MET A 1  16 ?   0.606  -1.640   4.958 1.000 97.860 ? 16  MET A SD  1 
ATOM 129  C CE  ? MET A 1  16 ?  -0.359  -3.044   4.333 1.000 97.860 ? 16  MET A CE  1 
ATOM 130  N N   ? ALA A 1  17 ?  -3.097  -0.924   5.706 1.000 97.590 ? 17  ALA A N   1 
ATOM 131  C CA  ? ALA A 1  17 ?  -4.329  -1.701   5.803 1.000 97.590 ? 17  ALA A CA  1 
ATOM 132  C C   ? ALA A 1  17 ?  -4.070  -3.177   5.516 1.000 97.590 ? 17  ALA A C   1 
ATOM 133  C CB  ? ALA A 1  17 ?  -5.382  -1.152   4.843 1.000 97.590 ? 17  ALA A CB  1 
ATOM 134  O O   ? ALA A 1  17 ?  -3.266  -3.515   4.644 1.000 97.590 ? 17  ALA A O   1 
ATOM 135  N N   ? ARG A 1  18 ?  -4.746  -3.997   6.312 1.000 96.610 ? 18  ARG A N   1 
ATOM 136  C CA  ? ARG A 1  18 ?  -4.857  -5.414   5.979 1.000 96.610 ? 18  ARG A CA  1 
ATOM 137  C C   ? ARG A 1  18 ?  -6.216  -5.727   5.362 1.000 96.610 ? 18  ARG A C   1 
ATOM 138  C CB  ? ARG A 1  18 ?  -4.635  -6.278   7.222 1.000 96.610 ? 18  ARG A CB  1 
ATOM 139  O O   ? ARG A 1  18 ?  -7.256  -5.448   5.963 1.000 96.610 ? 18  ARG A O   1 
ATOM 140  C CG  ? ARG A 1  18 ?  -4.626  -7.772   6.941 1.000 96.610 ? 18  ARG A CG  1 
ATOM 141  C CD  ? ARG A 1  18 ?  -4.297  -8.579   8.190 1.000 96.610 ? 18  ARG A CD  1 
ATOM 142  N NE  ? ARG A 1  18 ?  -4.253 -10.011   7.909 1.000 96.610 ? 18  ARG A NE  1 
ATOM 143  N NH1 ? ARG A 1  18 ?  -4.046 -10.647  10.120 1.000 96.610 ? 18  ARG A NH1 1 
ATOM 144  N NH2 ? ARG A 1  18 ?  -4.104 -12.234   8.467 1.000 96.610 ? 18  ARG A NH2 1 
ATOM 145  C CZ  ? ARG A 1  18 ?  -4.134 -10.961   8.833 1.000 96.610 ? 18  ARG A CZ  1 
ATOM 146  N N   ? VAL A 1  19 ?  -6.107  -6.247   4.138 1.000 96.480 ? 19  VAL A N   1 
ATOM 147  C CA  ? VAL A 1  19 ?  -7.340  -6.631   3.459 1.000 96.480 ? 19  VAL A CA  1 
ATOM 148  C C   ? VAL A 1  19 ?  -7.556  -8.137   3.589 1.000 96.480 ? 19  VAL A C   1 
ATOM 149  C CB  ? VAL A 1  19 ?  -7.318  -6.223   1.969 1.000 96.480 ? 19  VAL A CB  1 
ATOM 150  O O   ? VAL A 1  19 ?  -6.834  -8.929   2.978 1.000 96.480 ? 19  VAL A O   1 
ATOM 151  C CG1 ? VAL A 1  19 ?  -8.657  -6.535   1.303 1.000 96.480 ? 19  VAL A CG1 1 
ATOM 152  C CG2 ? VAL A 1  19 ?  -6.980  -4.740   1.827 1.000 96.480 ? 19  VAL A CG2 1 
ATOM 153  N N   ? ARG A 1  20 ?  -8.527  -8.490   4.381 1.000 95.150 ? 20  ARG A N   1 
ATOM 154  C CA  ? ARG A 1  20 ?  -8.895  -9.893   4.538 1.000 95.150 ? 20  ARG A CA  1 
ATOM 155  C C   ? ARG A 1  20 ?  -9.889 -10.321   3.463 1.000 95.150 ? 20  ARG A C   1 
ATOM 156  C CB  ? ARG A 1  20 ?  -9.486 -10.141   5.927 1.000 95.150 ? 20  ARG A CB  1 
ATOM 157  O O   ? ARG A 1  20 ? -10.993  -9.779   3.379 1.000 95.150 ? 20  ARG A O   1 
ATOM 158  C CG  ? ARG A 1  20 ?  -9.659 -11.613   6.269 1.000 95.150 ? 20  ARG A CG  1 
ATOM 159  C CD  ? ARG A 1  20 ?  -9.991 -11.815   7.741 1.000 95.150 ? 20  ARG A CD  1 
ATOM 160  N NE  ? ARG A 1  20 ? -10.177 -13.227   8.063 1.000 95.150 ? 20  ARG A NE  1 
ATOM 161  N NH1 ? ARG A 1  20 ?  -9.955 -12.949  10.345 1.000 95.150 ? 20  ARG A NH1 1 
ATOM 162  N NH2 ? ARG A 1  20 ? -10.336 -15.034   9.472 1.000 95.150 ? 20  ARG A NH2 1 
ATOM 163  C CZ  ? ARG A 1  20 ? -10.156 -13.733   9.293 1.000 95.150 ? 20  ARG A CZ  1 
ATOM 164  N N   ? VAL A 1  21 ?  -9.474 -11.251   2.586 1.000 92.800 ? 21  VAL A N   1 
ATOM 165  C CA  ? VAL A 1  21 ? -10.295 -11.760   1.493 1.000 92.800 ? 21  VAL A CA  1 
ATOM 166  C C   ? VAL A 1  21 ? -10.802 -13.159   1.835 1.000 92.800 ? 21  VAL A C   1 
ATOM 167  C CB  ? VAL A 1  21 ?  -9.512 -11.787   0.161 1.000 92.800 ? 21  VAL A CB  1 
ATOM 168  O O   ? VAL A 1  21 ? -10.021 -14.112   1.892 1.000 92.800 ? 21  VAL A O   1 
ATOM 169  C CG1 ? VAL A 1  21 ? -10.426 -12.195  -0.994 1.000 92.800 ? 21  VAL A CG1 1 
ATOM 170  C CG2 ? VAL A 1  21 ?  -8.876 -10.426  -0.112 1.000 92.800 ? 21  VAL A CG2 1 
ATOM 171  N N   ? GLY A 1  22 ? -12.053 -13.285   2.152 1.000 89.990 ? 22  GLY A N   1 
ATOM 172  C CA  ? GLY A 1  22 ? -12.569 -14.568   2.602 1.000 89.990 ? 22  GLY A CA  1 
ATOM 173  C C   ? GLY A 1  22 ? -11.952 -15.035   3.907 1.000 89.990 ? 22  GLY A C   1 
ATOM 174  O O   ? GLY A 1  22 ? -11.638 -14.220   4.778 1.000 89.990 ? 22  GLY A O   1 
ATOM 175  N N   ? LYS A 1  23 ? -11.728 -16.405   4.151 1.000 82.590 ? 23  LYS A N   1 
ATOM 176  C CA  ? LYS A 1  23 ? -11.318 -16.966   5.435 1.000 82.590 ? 23  LYS A CA  1 
ATOM 177  C C   ? LYS A 1  23 ?  -9.816 -17.237   5.462 1.000 82.590 ? 23  LYS A C   1 
ATOM 178  C CB  ? LYS A 1  23 ? -12.089 -18.253   5.729 1.000 82.590 ? 23  LYS A CB  1 
ATOM 179  O O   ? LYS A 1  23 ?  -9.203 -17.254   6.531 1.000 82.590 ? 23  LYS A O   1 
ATOM 180  C CG  ? LYS A 1  23 ? -13.556 -18.033   6.067 1.000 82.590 ? 23  LYS A CG  1 
ATOM 181  C CD  ? LYS A 1  23 ? -14.231 -19.328   6.500 1.000 82.590 ? 23  LYS A CD  1 
ATOM 182  C CE  ? LYS A 1  23 ? -15.701 -19.111   6.829 1.000 82.590 ? 23  LYS A CE  1 
ATOM 183  N NZ  ? LYS A 1  23 ? -16.371 -20.381   7.239 1.000 82.590 ? 23  LYS A NZ  1 
ATOM 184  N N   ? ARG A 1  24 ?  -9.150 -17.226   4.292 1.000 78.480 ? 24  ARG A N   1 
ATOM 185  C CA  ? ARG A 1  24 ?  -7.804 -17.791   4.308 1.000 78.480 ? 24  ARG A CA  1 
ATOM 186  C C   ? ARG A 1  24 ?  -6.815 -16.869   3.603 1.000 78.480 ? 24  ARG A C   1 
ATOM 187  C CB  ? ARG A 1  24 ?  -7.793 -19.173   3.651 1.000 78.480 ? 24  ARG A CB  1 
ATOM 188  O O   ? ARG A 1  24 ?  -5.601 -17.040   3.730 1.000 78.480 ? 24  ARG A O   1 
ATOM 189  C CG  ? ARG A 1  24 ?  -8.529 -20.239   4.446 1.000 78.480 ? 24  ARG A CG  1 
ATOM 190  C CD  ? ARG A 1  24 ?  -8.327 -21.626   3.852 1.000 78.480 ? 24  ARG A CD  1 
ATOM 191  N NE  ? ARG A 1  24 ?  -8.962 -22.659   4.666 1.000 78.480 ? 24  ARG A NE  1 
ATOM 192  N NH1 ? ARG A 1  24 ?  -8.815 -24.309   3.056 1.000 78.480 ? 24  ARG A NH1 1 
ATOM 193  N NH2 ? ARG A 1  24 ?  -9.765 -24.768   5.091 1.000 78.480 ? 24  ARG A NH2 1 
ATOM 194  C CZ  ? ARG A 1  24 ?  -9.179 -23.910   4.269 1.000 78.480 ? 24  ARG A CZ  1 
ATOM 195  N N   ? HIS A 1  25 ?  -7.343 -15.781   2.888 1.000 87.320 ? 25  HIS A N   1 
ATOM 196  C CA  ? HIS A 1  25 ?  -6.445 -14.991   2.053 1.000 87.320 ? 25  HIS A CA  1 
ATOM 197  C C   ? HIS A 1  25 ?  -6.392 -13.541   2.519 1.000 87.320 ? 25  HIS A C   1 
ATOM 198  C CB  ? HIS A 1  25 ?  -6.881 -15.056   0.588 1.000 87.320 ? 25  HIS A CB  1 
ATOM 199  O O   ? HIS A 1  25 ?  -7.412 -12.976   2.922 1.000 87.320 ? 25  HIS A O   1 
ATOM 200  C CG  ? HIS A 1  25 ?  -5.964 -14.328  -0.343 1.000 87.320 ? 25  HIS A CG  1 
ATOM 201  C CD2 ? HIS A 1  25 ?  -6.162 -13.227  -1.105 1.000 87.320 ? 25  HIS A CD2 1 
ATOM 202  N ND1 ? HIS A 1  25 ?  -4.666 -14.729  -0.573 1.000 87.320 ? 25  HIS A ND1 1 
ATOM 203  C CE1 ? HIS A 1  25 ?  -4.102 -13.901  -1.437 1.000 87.320 ? 25  HIS A CE1 1 
ATOM 204  N NE2 ? HIS A 1  25 ?  -4.989 -12.981  -1.776 1.000 87.320 ? 25  HIS A NE2 1 
ATOM 205  N N   ? SER A 1  26 ?  -5.229 -12.949   2.522 1.000 91.580 ? 26  SER A N   1 
ATOM 206  C CA  ? SER A 1  26 ?  -5.074 -11.544   2.887 1.000 91.580 ? 26  SER A CA  1 
ATOM 207  C C   ? SER A 1  26 ?  -4.136 -10.823   1.925 1.000 91.580 ? 26  SER A C   1 
ATOM 208  C CB  ? SER A 1  26 ?  -4.547 -11.417   4.317 1.000 91.580 ? 26  SER A CB  1 
ATOM 209  O O   ? SER A 1  26 ?  -3.241 -11.440   1.343 1.000 91.580 ? 26  SER A O   1 
ATOM 210  O OG  ? SER A 1  26 ?  -3.247 -11.971   4.425 1.000 91.580 ? 26  SER A OG  1 
ATOM 211  N N   ? CYS A 1  27 ?  -4.450  -9.526   1.756 1.000 94.320 ? 27  CYS A N   1 
ATOM 212  C CA  ? CYS A 1  27 ?  -3.628  -8.576   1.015 1.000 94.320 ? 27  CYS A CA  1 
ATOM 213  C C   ? CYS A 1  27 ?  -3.355  -7.327   1.844 1.000 94.320 ? 27  CYS A C   1 
ATOM 214  C CB  ? CYS A 1  27 ?  -4.308  -8.189  -0.298 1.000 94.320 ? 27  CYS A CB  1 
ATOM 215  O O   ? CYS A 1  27 ?  -3.959  -7.134   2.900 1.000 94.320 ? 27  CYS A O   1 
ATOM 216  S SG  ? CYS A 1  27 ?  -4.385  -9.534  -1.502 1.000 94.320 ? 27  CYS A SG  1 
ATOM 217  N N   ? GLY A 1  28 ?  -2.401  -6.649   1.306 1.000 95.230 ? 28  GLY A N   1 
ATOM 218  C CA  ? GLY A 1  28 ?  -2.197  -5.323   1.865 1.000 95.230 ? 28  GLY A CA  1 
ATOM 219  C C   ? GLY A 1  28 ?  -3.054  -4.259   1.206 1.000 95.230 ? 28  GLY A C   1 
ATOM 220  O O   ? GLY A 1  28 ?  -3.738  -4.530   0.217 1.000 95.230 ? 28  GLY A O   1 
ATOM 221  N N   ? GLY A 1  29 ?  -3.080  -3.093   1.708 1.000 97.260 ? 29  GLY A N   1 
ATOM 222  C CA  ? GLY A 1  29 ?  -3.717  -1.871   1.241 1.000 97.260 ? 29  GLY A CA  1 
ATOM 223  C C   ? GLY A 1  29 ?  -3.337  -0.651   2.057 1.000 97.260 ? 29  GLY A C   1 
ATOM 224  O O   ? GLY A 1  29 ?  -2.565  -0.752   3.013 1.000 97.260 ? 29  GLY A O   1 
ATOM 225  N N   ? PHE A 1  30 ?  -3.830   0.510   1.569 1.000 98.480 ? 30  PHE A N   1 
ATOM 226  C CA  ? PHE A 1  30 ?  -3.547   1.709   2.350 1.000 98.480 ? 30  PHE A CA  1 
ATOM 227  C C   ? PHE A 1  30 ?  -4.677   2.724   2.212 1.000 98.480 ? 30  PHE A C   1 
ATOM 228  C CB  ? PHE A 1  30 ?  -2.221   2.338   1.910 1.000 98.480 ? 30  PHE A CB  1 
ATOM 229  O O   ? PHE A 1  30 ?  -5.300   2.827   1.154 1.000 98.480 ? 30  PHE A O   1 
ATOM 230  C CG  ? PHE A 1  30 ?  -2.147   2.630   0.436 1.000 98.480 ? 30  PHE A CG  1 
ATOM 231  C CD1 ? PHE A 1  30 ?  -1.803   1.632  -0.468 1.000 98.480 ? 30  PHE A CD1 1 
ATOM 232  C CD2 ? PHE A 1  30 ?  -2.420   3.903  -0.046 1.000 98.480 ? 30  PHE A CD2 1 
ATOM 233  C CE1 ? PHE A 1  30 ?  -1.734   1.900  -1.833 1.000 98.480 ? 30  PHE A CE1 1 
ATOM 234  C CE2 ? PHE A 1  30 ?  -2.353   4.179  -1.409 1.000 98.480 ? 30  PHE A CE2 1 
ATOM 235  C CZ  ? PHE A 1  30 ?  -2.008   3.176  -2.301 1.000 98.480 ? 30  PHE A CZ  1 
ATOM 236  N N   ? LEU A 1  31 ?  -4.956   3.323   3.374 1.000 98.500 ? 31  LEU A N   1 
ATOM 237  C CA  ? LEU A 1  31 ?  -6.020   4.313   3.499 1.000 98.500 ? 31  LEU A CA  1 
ATOM 238  C C   ? LEU A 1  31 ?  -5.652   5.601   2.768 1.000 98.500 ? 31  LEU A C   1 
ATOM 239  C CB  ? LEU A 1  31 ?  -6.305   4.612   4.973 1.000 98.500 ? 31  LEU A CB  1 
ATOM 240  O O   ? LEU A 1  31 ?  -4.608   6.198   3.041 1.000 98.500 ? 31  LEU A O   1 
ATOM 241  C CG  ? LEU A 1  31 ?  -7.495   5.528   5.261 1.000 98.500 ? 31  LEU A CG  1 
ATOM 242  C CD1 ? LEU A 1  31 ?  -8.799   4.840   4.873 1.000 98.500 ? 31  LEU A CD1 1 
ATOM 243  C CD2 ? LEU A 1  31 ?  -7.515   5.933   6.731 1.000 98.500 ? 31  LEU A CD2 1 
ATOM 244  N N   ? VAL A 1  32 ?  -6.527   6.063   1.804 1.000 97.600 ? 32  VAL A N   1 
ATOM 245  C CA  ? VAL A 1  32 ?  -6.221   7.247   1.009 1.000 97.600 ? 32  VAL A CA  1 
ATOM 246  C C   ? VAL A 1  32 ?  -7.251   8.339   1.290 1.000 97.600 ? 32  VAL A C   1 
ATOM 247  C CB  ? VAL A 1  32 ?  -6.186   6.923  -0.502 1.000 97.600 ? 32  VAL A CB  1 
ATOM 248  O O   ? VAL A 1  32 ?  -6.996   9.520   1.044 1.000 97.600 ? 32  VAL A O   1 
ATOM 249  C CG1 ? VAL A 1  32 ?  -4.976   6.055  -0.840 1.000 97.600 ? 32  VAL A CG1 1 
ATOM 250  C CG2 ? VAL A 1  32 ?  -7.480   6.231  -0.928 1.000 97.600 ? 32  VAL A CG2 1 
ATOM 251  N N   ? GLN A 1  33 ?  -8.402   7.986   1.899 1.000 96.820 ? 33  GLN A N   1 
ATOM 252  C CA  ? GLN A 1  33 ?  -9.482   8.802   2.444 1.000 96.820 ? 33  GLN A CA  1 
ATOM 253  C C   ? GLN A 1  33 ? -10.284   8.028   3.486 1.000 96.820 ? 33  GLN A C   1 
ATOM 254  C CB  ? GLN A 1  33 ? -10.405   9.288   1.325 1.000 96.820 ? 33  GLN A CB  1 
ATOM 255  O O   ? GLN A 1  33 ? -10.181   6.803   3.572 1.000 96.820 ? 33  GLN A O   1 
ATOM 256  C CG  ? GLN A 1  33 ? -11.353  10.401   1.751 1.000 96.820 ? 33  GLN A CG  1 
ATOM 257  C CD  ? GLN A 1  33 ? -11.906  11.183   0.574 1.000 96.820 ? 33  GLN A CD  1 
ATOM 258  N NE2 ? GLN A 1  33 ? -12.966  11.946   0.815 1.000 96.820 ? 33  GLN A NE2 1 
ATOM 259  O OE1 ? GLN A 1  33 ? -11.384  11.102  -0.543 1.000 96.820 ? 33  GLN A OE1 1 
ATOM 260  N N   ? ASP A 1  34 ? -11.093   8.736   4.274 1.000 97.450 ? 34  ASP A N   1 
ATOM 261  C CA  ? ASP A 1  34 ? -11.763   8.128   5.420 1.000 97.450 ? 34  ASP A CA  1 
ATOM 262  C C   ? ASP A 1  34 ? -12.629   6.948   4.987 1.000 97.450 ? 34  ASP A C   1 
ATOM 263  C CB  ? ASP A 1  34 ? -12.615   9.165   6.155 1.000 97.450 ? 34  ASP A CB  1 
ATOM 264  O O   ? ASP A 1  34 ? -12.809   5.992   5.745 1.000 97.450 ? 34  ASP A O   1 
ATOM 265  C CG  ? ASP A 1  34 ? -11.785  10.230   6.849 1.000 97.450 ? 34  ASP A CG  1 
ATOM 266  O OD1 ? ASP A 1  34 ? -10.549  10.074   6.945 1.000 97.450 ? 34  ASP A OD1 1 
ATOM 267  O OD2 ? ASP A 1  34 ? -12.374  11.233   7.308 1.000 97.450 ? 34  ASP A OD2 1 
ATOM 268  N N   ? TYR A 1  35 ? -12.993   6.883   3.699 1.000 97.980 ? 35  TYR A N   1 
ATOM 269  C CA  ? TYR A 1  35 ? -13.866   5.824   3.205 1.000 97.980 ? 35  TYR A CA  1 
ATOM 270  C C   ? TYR A 1  35 ? -13.138   4.941   2.199 1.000 97.980 ? 35  TYR A C   1 
ATOM 271  C CB  ? TYR A 1  35 ? -15.123   6.419   2.562 1.000 97.980 ? 35  TYR A CB  1 
ATOM 272  O O   ? TYR A 1  35 ? -13.718   3.997   1.657 1.000 97.980 ? 35  TYR A O   1 
ATOM 273  C CG  ? TYR A 1  35 ? -16.136   6.921   3.562 1.000 97.980 ? 35  TYR A CG  1 
ATOM 274  C CD1 ? TYR A 1  35 ? -17.092   6.065   4.104 1.000 97.980 ? 35  TYR A CD1 1 
ATOM 275  C CD2 ? TYR A 1  35 ? -16.140   8.252   3.966 1.000 97.980 ? 35  TYR A CD2 1 
ATOM 276  C CE1 ? TYR A 1  35 ? -18.029   6.524   5.025 1.000 97.980 ? 35  TYR A CE1 1 
ATOM 277  C CE2 ? TYR A 1  35 ? -17.072   8.722   4.886 1.000 97.980 ? 35  TYR A CE2 1 
ATOM 278  O OH  ? TYR A 1  35 ? -18.936   8.311   6.320 1.000 97.980 ? 35  TYR A OH  1 
ATOM 279  C CZ  ? TYR A 1  35 ? -18.011   7.852   5.409 1.000 97.980 ? 35  TYR A CZ  1 
ATOM 280  N N   ? PHE A 1  36 ? -11.928   5.306   1.903 1.000 98.250 ? 36  PHE A N   1 
ATOM 281  C CA  ? PHE A 1  36 ? -11.377   4.653   0.722 1.000 98.250 ? 36  PHE A CA  1 
ATOM 282  C C   ? PHE A 1  36 ? -10.006   4.059   1.022 1.000 98.250 ? 36  PHE A C   1 
ATOM 283  C CB  ? PHE A 1  36 ? -11.277   5.642  -0.444 1.000 98.250 ? 36  PHE A CB  1 
ATOM 284  O O   ? PHE A 1  36 ?  -9.145   4.729   1.596 1.000 98.250 ? 36  PHE A O   1 
ATOM 285  C CG  ? PHE A 1  36 ? -12.610   6.045  -1.014 1.000 98.250 ? 36  PHE A CG  1 
ATOM 286  C CD1 ? PHE A 1  36 ? -13.284   5.213  -1.899 1.000 98.250 ? 36  PHE A CD1 1 
ATOM 287  C CD2 ? PHE A 1  36 ? -13.190   7.258  -0.664 1.000 98.250 ? 36  PHE A CD2 1 
ATOM 288  C CE1 ? PHE A 1  36 ? -14.518   5.584  -2.428 1.000 98.250 ? 36  PHE A CE1 1 
ATOM 289  C CE2 ? PHE A 1  36 ? -14.423   7.635  -1.188 1.000 98.250 ? 36  PHE A CE2 1 
ATOM 290  C CZ  ? PHE A 1  36 ? -15.085   6.797  -2.071 1.000 98.250 ? 36  PHE A CZ  1 
ATOM 291  N N   ? VAL A 1  37 ?  -9.836   2.785   0.636 1.000 98.580 ? 37  VAL A N   1 
ATOM 292  C CA  ? VAL A 1  37 ?  -8.582   2.039   0.677 1.000 98.580 ? 37  VAL A CA  1 
ATOM 293  C C   ? VAL A 1  37 ?  -8.160   1.660  -0.740 1.000 98.580 ? 37  VAL A C   1 
ATOM 294  C CB  ? VAL A 1  37 ?  -8.703   0.773   1.554 1.000 98.580 ? 37  VAL A CB  1 
ATOM 295  O O   ? VAL A 1  37 ?  -8.989   1.236  -1.549 1.000 98.580 ? 37  VAL A O   1 
ATOM 296  C CG1 ? VAL A 1  37 ?  -7.492  -0.137   1.358 1.000 98.580 ? 37  VAL A CG1 1 
ATOM 297  C CG2 ? VAL A 1  37 ?  -8.855   1.156   3.025 1.000 98.580 ? 37  VAL A CG2 1 
ATOM 298  N N   ? LEU A 1  38 ?  -6.899   1.945  -1.018 1.000 98.430 ? 38  LEU A N   1 
ATOM 299  C CA  ? LEU A 1  38 ?  -6.325   1.463  -2.270 1.000 98.430 ? 38  LEU A CA  1 
ATOM 300  C C   ? LEU A 1  38 ?  -5.642   0.114  -2.071 1.000 98.430 ? 38  LEU A C   1 
ATOM 301  C CB  ? LEU A 1  38 ?  -5.323   2.478  -2.826 1.000 98.430 ? 38  LEU A CB  1 
ATOM 302  O O   ? LEU A 1  38 ?  -4.950  -0.095  -1.072 1.000 98.430 ? 38  LEU A O   1 
ATOM 303  C CG  ? LEU A 1  38 ?  -5.916   3.736  -3.464 1.000 98.430 ? 38  LEU A CG  1 
ATOM 304  C CD1 ? LEU A 1  38 ?  -4.805   4.698  -3.870 1.000 98.430 ? 38  LEU A CD1 1 
ATOM 305  C CD2 ? LEU A 1  38 ?  -6.779   3.369  -4.666 1.000 98.430 ? 38  LEU A CD2 1 
ATOM 306  N N   ? THR A 1  39 ?  -5.842  -0.807  -3.024 1.000 98.000 ? 39  THR A N   1 
ATOM 307  C CA  ? THR A 1  39 ?  -5.225  -2.128  -3.024 1.000 98.000 ? 39  THR A CA  1 
ATOM 308  C C   ? THR A 1  39 ?  -5.086  -2.661  -4.447 1.000 98.000 ? 39  THR A C   1 
ATOM 309  C CB  ? THR A 1  39 ?  -6.038  -3.124  -2.177 1.000 98.000 ? 39  THR A CB  1 
ATOM 310  O O   ? THR A 1  39 ?  -5.357  -1.945  -5.413 1.000 98.000 ? 39  THR A O   1 
ATOM 311  C CG2 ? THR A 1  39 ?  -7.355  -3.479  -2.859 1.000 98.000 ? 39  THR A CG2 1 
ATOM 312  O OG1 ? THR A 1  39 ?  -5.273  -4.321  -1.990 1.000 98.000 ? 39  THR A OG1 1 
ATOM 313  N N   ? ALA A 1  40 ?  -4.564  -3.827  -4.572 1.000 97.270 ? 40  ALA A N   1 
ATOM 314  C CA  ? ALA A 1  40 ?  -4.388  -4.420  -5.895 1.000 97.270 ? 40  ALA A CA  1 
ATOM 315  C C   ? ALA A 1  40 ?  -5.672  -5.097  -6.367 1.000 97.270 ? 40  ALA A C   1 
ATOM 316  C CB  ? ALA A 1  40 ?  -3.236  -5.422  -5.880 1.000 97.270 ? 40  ALA A CB  1 
ATOM 317  O O   ? ALA A 1  40 ?  -6.367  -5.741  -5.579 1.000 97.270 ? 40  ALA A O   1 
ATOM 318  N N   ? ALA A 1  41 ?  -5.948  -4.996  -7.692 1.000 96.990 ? 41  ALA A N   1 
ATOM 319  C CA  ? ALA A 1  41 ?  -7.152  -5.579  -8.280 1.000 96.990 ? 41  ALA A CA  1 
ATOM 320  C C   ? ALA A 1  41 ?  -7.130  -7.101  -8.177 1.000 96.990 ? 41  ALA A C   1 
ATOM 321  C CB  ? ALA A 1  41 ?  -7.293  -5.149  -9.738 1.000 96.990 ? 41  ALA A CB  1 
ATOM 322  O O   ? ALA A 1  41 ?  -8.183  -7.741  -8.124 1.000 96.990 ? 41  ALA A O   1 
ATOM 323  N N   ? HIS A 1  42 ?  -5.952  -7.660  -8.182 1.000 94.350 ? 42  HIS A N   1 
ATOM 324  C CA  ? HIS A 1  42 ?  -5.846  -9.113  -8.114 1.000 94.350 ? 42  HIS A CA  1 
ATOM 325  C C   ? HIS A 1  42 ?  -6.181  -9.625  -6.717 1.000 94.350 ? 42  HIS A C   1 
ATOM 326  C CB  ? HIS A 1  42 ?  -4.442  -9.567  -8.516 1.000 94.350 ? 42  HIS A CB  1 
ATOM 327  O O   ? HIS A 1  42 ?  -6.342 -10.831  -6.515 1.000 94.350 ? 42  HIS A O   1 
ATOM 328  C CG  ? HIS A 1  42 ?  -3.402  -9.295  -7.477 1.000 94.350 ? 42  HIS A CG  1 
ATOM 329  C CD2 ? HIS A 1  42 ?  -3.035  -9.998  -6.380 1.000 94.350 ? 42  HIS A CD2 1 
ATOM 330  N ND1 ? HIS A 1  42 ?  -2.601  -8.173  -7.502 1.000 94.350 ? 42  HIS A ND1 1 
ATOM 331  C CE1 ? HIS A 1  42 ?  -1.784  -8.200  -6.462 1.000 94.350 ? 42  HIS A CE1 1 
ATOM 332  N NE2 ? HIS A 1  42 ?  -2.027  -9.297  -5.766 1.000 94.350 ? 42  HIS A NE2 1 
ATOM 333  N N   ? CYS A 1  43 ?  -6.393  -8.703  -5.729 1.000 94.010 ? 43  CYS A N   1 
ATOM 334  C CA  ? CYS A 1  43 ?  -6.750  -9.044  -4.356 1.000 94.010 ? 43  CYS A CA  1 
ATOM 335  C C   ? CYS A 1  43 ?  -8.262  -9.149  -4.196 1.000 94.010 ? 43  CYS A C   1 
ATOM 336  C CB  ? CYS A 1  43 ?  -6.196  -8.003  -3.384 1.000 94.010 ? 43  CYS A CB  1 
ATOM 337  O O   ? CYS A 1  43 ?  -8.767  -9.243  -3.076 1.000 94.010 ? 43  CYS A O   1 
ATOM 338  S SG  ? CYS A 1  43 ?  -4.398  -8.043  -3.223 1.000 94.010 ? 43  CYS A SG  1 
ATOM 339  N N   ? THR A 1  44 ?  -9.026  -9.432  -5.257 1.000 92.570 ? 44  THR A N   1 
ATOM 340  C CA  ? THR A 1  44 ? -10.484  -9.404  -5.243 1.000 92.570 ? 44  THR A CA  1 
ATOM 341  C C   ? THR A 1  44 ? -11.045 -10.724  -4.720 1.000 92.570 ? 44  THR A C   1 
ATOM 342  C CB  ? THR A 1  44 ? -11.051  -9.123  -6.647 1.000 92.570 ? 44  THR A CB  1 
ATOM 343  O O   ? THR A 1  44 ? -10.445 -11.782  -4.920 1.000 92.570 ? 44  THR A O   1 
ATOM 344  C CG2 ? THR A 1  44 ? -10.806 -10.300  -7.585 1.000 92.570 ? 44  THR A CG2 1 
ATOM 345  O OG1 ? THR A 1  44 ? -12.461  -8.891  -6.548 1.000 92.570 ? 44  THR A OG1 1 
ATOM 346  N N   ? GLY A 1  45 ? -12.203 -10.685  -4.020 1.000 91.600 ? 45  GLY A N   1 
ATOM 347  C CA  ? GLY A 1  45 ? -12.911 -11.842  -3.494 1.000 91.600 ? 45  GLY A CA  1 
ATOM 348  C C   ? GLY A 1  45 ? -14.321 -11.520  -3.034 1.000 91.600 ? 45  GLY A C   1 
ATOM 349  O O   ? GLY A 1  45 ? -14.753 -10.367  -3.099 1.000 91.600 ? 45  GLY A O   1 
ATOM 350  N N   ? SER A 1  46 ? -15.175 -12.572  -2.658 1.000 86.140 ? 46  SER A N   1 
ATOM 351  C CA  ? SER A 1  46 ? -16.608 -12.498  -2.389 1.000 86.140 ? 46  SER A CA  1 
ATOM 352  C C   ? SER A 1  46 ? -16.888 -11.758  -1.085 1.000 86.140 ? 46  SER A C   1 
ATOM 353  C CB  ? SER A 1  46 ? -17.216 -13.900  -2.331 1.000 86.140 ? 46  SER A CB  1 
ATOM 354  O O   ? SER A 1  46 ? -17.877 -11.031  -0.978 1.000 86.140 ? 46  SER A O   1 
ATOM 355  O OG  ? SER A 1  46 ? -16.576 -14.685  -1.339 1.000 86.140 ? 46  SER A OG  1 
ATOM 356  N N   ? SER A 1  47 ? -16.053 -11.704  -0.087 1.000 92.530 ? 47  SER A N   1 
ATOM 357  C CA  ? SER A 1  47 ? -16.165 -11.006   1.190 1.000 92.530 ? 47  SER A CA  1 
ATOM 358  C C   ? SER A 1  47 ? -14.826 -10.412   1.614 1.000 92.530 ? 47  SER A C   1 
ATOM 359  C CB  ? SER A 1  47 ? -16.680 -11.952   2.275 1.000 92.530 ? 47  SER A CB  1 
ATOM 360  O O   ? SER A 1  47 ? -13.808 -11.107   1.623 1.000 92.530 ? 47  SER A O   1 
ATOM 361  O OG  ? SER A 1  47 ? -16.796 -11.278   3.517 1.000 92.530 ? 47  SER A OG  1 
ATOM 362  N N   ? MET A 1  48 ? -14.886  -9.073   1.790 1.000 96.820 ? 48  MET A N   1 
ATOM 363  C CA  ? MET A 1  48 ? -13.648  -8.407   2.185 1.000 96.820 ? 48  MET A CA  1 
ATOM 364  C C   ? MET A 1  48 ? -13.876  -7.505   3.393 1.000 96.820 ? 48  MET A C   1 
ATOM 365  C CB  ? MET A 1  48 ? -13.081  -7.591   1.022 1.000 96.820 ? 48  MET A CB  1 
ATOM 366  O O   ? MET A 1  48 ? -14.904  -6.831   3.485 1.000 96.820 ? 48  MET A O   1 
ATOM 367  C CG  ? MET A 1  48 ? -12.628  -8.436  -0.157 1.000 96.820 ? 48  MET A CG  1 
ATOM 368  S SD  ? MET A 1  48 ? -11.973  -7.422  -1.539 1.000 96.820 ? 48  MET A SD  1 
ATOM 369  C CE  ? MET A 1  48 ? -13.527  -6.841  -2.274 1.000 96.820 ? 48  MET A CE  1 
ATOM 370  N N   ? ARG A 1  49 ? -12.877  -7.577   4.352 1.000 97.380 ? 49  ARG A N   1 
ATOM 371  C CA  ? ARG A 1  49 ? -12.780  -6.671   5.492 1.000 97.380 ? 49  ARG A CA  1 
ATOM 372  C C   ? ARG A 1  49 ? -11.427  -5.968   5.519 1.000 97.380 ? 49  ARG A C   1 
ATOM 373  C CB  ? ARG A 1  49 ? -13.002  -7.430   6.802 1.000 97.380 ? 49  ARG A CB  1 
ATOM 374  O O   ? ARG A 1  49 ? -10.410  -6.552   5.139 1.000 97.380 ? 49  ARG A O   1 
ATOM 375  C CG  ? ARG A 1  49 ? -14.406  -7.994   6.956 1.000 97.380 ? 49  ARG A CG  1 
ATOM 376  C CD  ? ARG A 1  49 ? -14.582  -8.712   8.287 1.000 97.380 ? 49  ARG A CD  1 
ATOM 377  N NE  ? ARG A 1  49 ? -13.983 -10.044   8.264 1.000 97.380 ? 49  ARG A NE  1 
ATOM 378  N NH1 ? ARG A 1  49 ? -14.655 -10.609  10.401 1.000 97.380 ? 49  ARG A NH1 1 
ATOM 379  N NH2 ? ARG A 1  49 ? -13.452 -12.099   9.141 1.000 97.380 ? 49  ARG A NH2 1 
ATOM 380  C CZ  ? ARG A 1  49 ? -14.031 -10.914   9.269 1.000 97.380 ? 49  ARG A CZ  1 
ATOM 381  N N   ? VAL A 1  50 ? -11.542  -4.695   5.920 1.000 97.960 ? 50  VAL A N   1 
ATOM 382  C CA  ? VAL A 1  50 ? -10.305  -3.934   6.053 1.000 97.960 ? 50  VAL A CA  1 
ATOM 383  C C   ? VAL A 1  50 ?  -9.973  -3.740   7.531 1.000 97.960 ? 50  VAL A C   1 
ATOM 384  C CB  ? VAL A 1  50 ? -10.402  -2.565   5.345 1.000 97.960 ? 50  VAL A CB  1 
ATOM 385  O O   ? VAL A 1  50 ? -10.831  -3.333   8.318 1.000 97.960 ? 50  VAL A O   1 
ATOM 386  C CG1 ? VAL A 1  50 ?  -9.193  -1.695   5.683 1.000 97.960 ? 50  VAL A CG1 1 
ATOM 387  C CG2 ? VAL A 1  50 ? -10.522  -2.754   3.833 1.000 97.960 ? 50  VAL A CG2 1 
ATOM 388  N N   ? ILE A 1  51 ?  -8.774  -4.158   7.867 1.000 97.740 ? 51  ILE A N   1 
ATOM 389  C CA  ? ILE A 1  51 ?  -8.273  -3.940   9.219 1.000 97.740 ? 51  ILE A CA  1 
ATOM 390  C C   ? ILE A 1  51 ?  -7.281  -2.780   9.222 1.000 97.740 ? 51  ILE A C   1 
ATOM 391  C CB  ? ILE A 1  51 ?  -7.609  -5.214   9.788 1.000 97.740 ? 51  ILE A CB  1 
ATOM 392  O O   ? ILE A 1  51 ?  -6.250  -2.835   8.546 1.000 97.740 ? 51  ILE A O   1 
ATOM 393  C CG1 ? ILE A 1  51 ?  -8.566  -6.407   9.683 1.000 97.740 ? 51  ILE A CG1 1 
ATOM 394  C CG2 ? ILE A 1  51 ?  -7.168  -4.992  11.238 1.000 97.740 ? 51  ILE A CG2 1 
ATOM 395  C CD1 ? ILE A 1  51 ?  -7.903  -7.756   9.926 1.000 97.740 ? 51  ILE A CD1 1 
ATOM 396  N N   ? LEU A 1  52 ?  -7.579  -1.685  10.015 1.000 98.340 ? 52  LEU A N   1 
ATOM 397  C CA  ? LEU A 1  52 ?  -6.737  -0.506  10.186 1.000 98.340 ? 52  LEU A CA  1 
ATOM 398  C C   ? LEU A 1  52 ?  -6.260  -0.383  11.629 1.000 98.340 ? 52  LEU A C   1 
ATOM 399  C CB  ? LEU A 1  52 ?  -7.496   0.759   9.777 1.000 98.340 ? 52  LEU A CB  1 
ATOM 400  O O   ? LEU A 1  52 ?  -6.885  -0.929  12.542 1.000 98.340 ? 52  LEU A O   1 
ATOM 401  C CG  ? LEU A 1  52 ?  -7.883   0.871   8.302 1.000 98.340 ? 52  LEU A CG  1 
ATOM 402  C CD1 ? LEU A 1  52 ?  -9.017   1.876   8.126 1.000 98.340 ? 52  LEU A CD1 1 
ATOM 403  C CD2 ? LEU A 1  52 ?  -6.675   1.267   7.461 1.000 98.340 ? 52  LEU A CD2 1 
ATOM 404  N N   ? GLY A 1  53 ?  -5.084   0.256  11.808 1.000 97.770 ? 53  GLY A N   1 
ATOM 405  C CA  ? GLY A 1  53 ?  -4.627   0.587  13.148 1.000 97.770 ? 53  GLY A CA  1 
ATOM 406  C C   ? GLY A 1  53 ?  -3.959  -0.576  13.856 1.000 97.770 ? 53  GLY A C   1 
ATOM 407  O O   ? GLY A 1  53 ?  -3.795  -0.555  15.077 1.000 97.770 ? 53  GLY A O   1 
ATOM 408  N N   ? ALA A 1  54 ?  -3.570  -1.643  13.063 1.000 96.780 ? 54  ALA A N   1 
ATOM 409  C CA  ? ALA A 1  54 ?  -2.926  -2.820  13.640 1.000 96.780 ? 54  ALA A CA  1 
ATOM 410  C C   ? ALA A 1  54 ?  -1.413  -2.765  13.452 1.000 96.780 ? 54  ALA A C   1 
ATOM 411  C CB  ? ALA A 1  54 ?  -3.490  -4.095  13.016 1.000 96.780 ? 54  ALA A CB  1 
ATOM 412  O O   ? ALA A 1  54 ?  -0.927  -2.503  12.349 1.000 96.780 ? 54  ALA A O   1 
ATOM 413  N N   ? HIS A 1  55 ?  -0.663  -2.910  14.508 1.000 97.190 ? 55  HIS A N   1 
ATOM 414  C CA  ? HIS A 1  55 ?   0.764  -3.202  14.419 1.000 97.190 ? 55  HIS A CA  1 
ATOM 415  C C   ? HIS A 1  55 ?   1.021  -4.705  14.437 1.000 97.190 ? 55  HIS A C   1 
ATOM 416  C CB  ? HIS A 1  55 ?   1.521  -2.525  15.563 1.000 97.190 ? 55  HIS A CB  1 
ATOM 417  O O   ? HIS A 1  55 ?   1.838  -5.208  13.663 1.000 97.190 ? 55  HIS A O   1 
ATOM 418  C CG  ? HIS A 1  55 ?   2.984  -2.838  15.582 1.000 97.190 ? 55  HIS A CG  1 
ATOM 419  C CD2 ? HIS A 1  55 ?   3.718  -3.606  16.421 1.000 97.190 ? 55  HIS A CD2 1 
ATOM 420  N ND1 ? HIS A 1  55 ?   3.865  -2.331  14.652 1.000 97.190 ? 55  HIS A ND1 1 
ATOM 421  C CE1 ? HIS A 1  55 ?   5.082  -2.775  14.920 1.000 97.190 ? 55  HIS A CE1 1 
ATOM 422  N NE2 ? HIS A 1  55 ?   5.020  -3.551  15.988 1.000 97.190 ? 55  HIS A NE2 1 
ATOM 423  N N   ? ASN A 1  56 ?   0.402  -5.400  15.371 1.000 96.490 ? 56  ASN A N   1 
ATOM 424  C CA  ? ASN A 1  56 ?   0.395  -6.853  15.506 1.000 96.490 ? 56  ASN A CA  1 
ATOM 425  C C   ? ASN A 1  56 ?  -0.981  -7.438  15.201 1.000 96.490 ? 56  ASN A C   1 
ATOM 426  C CB  ? ASN A 1  56 ?   0.846  -7.263  16.909 1.000 96.490 ? 56  ASN A CB  1 
ATOM 427  O O   ? ASN A 1  56 ?  -1.926  -7.249  15.969 1.000 96.490 ? 56  ASN A O   1 
ATOM 428  C CG  ? ASN A 1  56 ?   1.026  -8.762  17.050 1.000 96.490 ? 56  ASN A CG  1 
ATOM 429  N ND2 ? ASN A 1  56 ?   1.930  -9.171  17.932 1.000 96.490 ? 56  ASN A ND2 1 
ATOM 430  O OD1 ? ASN A 1  56 ?   0.358  -9.546  16.371 1.000 96.490 ? 56  ASN A OD1 1 
ATOM 431  N N   ? ILE A 1  57 ?  -1.074  -8.241  14.135 1.000 93.640 ? 57  ILE A N   1 
ATOM 432  C CA  ? ILE A 1  57 ?  -2.371  -8.692  13.642 1.000 93.640 ? 57  ILE A CA  1 
ATOM 433  C C   ? ILE A 1  57 ?  -2.875  -9.851  14.499 1.000 93.640 ? 57  ILE A C   1 
ATOM 434  C CB  ? ILE A 1  57 ?  -2.296  -9.116  12.158 1.000 93.640 ? 57  ILE A CB  1 
ATOM 435  O O   ? ILE A 1  57 ?  -4.063 -10.181  14.472 1.000 93.640 ? 57  ILE A O   1 
ATOM 436  C CG1 ? ILE A 1  57 ?  -1.139 -10.097  11.941 1.000 93.640 ? 57  ILE A CG1 1 
ATOM 437  C CG2 ? ILE A 1  57 ?  -2.152  -7.889  11.253 1.000 93.640 ? 57  ILE A CG2 1 
ATOM 438  C CD1 ? ILE A 1  57 ?  -1.522 -11.558  12.132 1.000 93.640 ? 57  ILE A CD1 1 
ATOM 439  N N   ? ARG A 1  58 ?  -2.149 -10.423  15.362 1.000 92.680 ? 58  ARG A N   1 
ATOM 440  C CA  ? ARG A 1  58 ?  -2.543 -11.537  16.219 1.000 92.680 ? 58  ARG A CA  1 
ATOM 441  C C   ? ARG A 1  58 ?  -2.965 -11.044  17.599 1.000 92.680 ? 58  ARG A C   1 
ATOM 442  C CB  ? ARG A 1  58 ?  -1.399 -12.545  16.350 1.000 92.680 ? 58  ARG A CB  1 
ATOM 443  O O   ? ARG A 1  58 ?  -3.676 -11.745  18.323 1.000 92.680 ? 58  ARG A O   1 
ATOM 444  C CG  ? ARG A 1  58 ?  -1.124 -13.334  15.080 1.000 92.680 ? 58  ARG A CG  1 
ATOM 445  C CD  ? ARG A 1  58 ?  -0.052 -14.393  15.294 1.000 92.680 ? 58  ARG A CD  1 
ATOM 446  N NE  ? ARG A 1  58 ?   0.136 -15.218  14.104 1.000 92.680 ? 58  ARG A NE  1 
ATOM 447  N NH1 ? ARG A 1  58 ?   2.028 -16.286  14.891 1.000 92.680 ? 58  ARG A NH1 1 
ATOM 448  N NH2 ? ARG A 1  58 ?   1.197 -16.797  12.817 1.000 92.680 ? 58  ARG A NH2 1 
ATOM 449  C CZ  ? ARG A 1  58 ?   1.120 -16.098  13.940 1.000 92.680 ? 58  ARG A CZ  1 
ATOM 450  N N   ? ALA A 1  59 ?  -2.582  -9.731  17.887 1.000 94.720 ? 59  ALA A N   1 
ATOM 451  C CA  ? ALA A 1  59 ?  -2.915  -9.164  19.191 1.000 94.720 ? 59  ALA A CA  1 
ATOM 452  C C   ? ALA A 1  59 ?  -4.184  -8.319  19.114 1.000 94.720 ? 59  ALA A C   1 
ATOM 453  C CB  ? ALA A 1  59 ?  -1.753  -8.327  19.720 1.000 94.720 ? 59  ALA A CB  1 
ATOM 454  O O   ? ALA A 1  59 ?  -4.477  -7.722  18.076 1.000 94.720 ? 59  ALA A O   1 
ATOM 455  N N   ? LYS A 1  60 ?  -4.969  -8.404  20.176 1.000 93.310 ? 60  LYS A N   1 
ATOM 456  C CA  ? LYS A 1  60 ?  -6.088  -7.475  20.301 1.000 93.310 ? 60  LYS A CA  1 
ATOM 457  C C   ? LYS A 1  60 ?  -5.602  -6.076  20.669 1.000 93.310 ? 60  LYS A C   1 
ATOM 458  C CB  ? LYS A 1  60 ?  -7.087  -7.974  21.345 1.000 93.310 ? 60  LYS A CB  1 
ATOM 459  O O   ? LYS A 1  60 ?  -5.211  -5.829  21.812 1.000 93.310 ? 60  LYS A O   1 
ATOM 460  C CG  ? LYS A 1  60 ?  -8.399  -7.203  21.366 1.000 93.310 ? 60  LYS A CG  1 
ATOM 461  C CD  ? LYS A 1  60 ?  -9.387  -7.808  22.354 1.000 93.310 ? 60  LYS A CD  1 
ATOM 462  C CE  ? LYS A 1  60 ? -10.689  -7.020  22.398 1.000 93.310 ? 60  LYS A CE  1 
ATOM 463  N NZ  ? LYS A 1  60 ? -11.662  -7.609  23.366 1.000 93.310 ? 60  LYS A NZ  1 
ATOM 464  N N   ? GLU A 1  61 ?  -5.532  -5.235  19.654 1.000 96.220 ? 61  GLU A N   1 
ATOM 465  C CA  ? GLU A 1  61 ?  -5.087  -3.861  19.868 1.000 96.220 ? 61  GLU A CA  1 
ATOM 466  C C   ? GLU A 1  61 ?  -6.270  -2.897  19.906 1.000 96.220 ? 61  GLU A C   1 
ATOM 467  C CB  ? GLU A 1  61 ?  -4.100  -3.439  18.776 1.000 96.220 ? 61  GLU A CB  1 
ATOM 468  O O   ? GLU A 1  61 ?  -7.198  -3.014  19.103 1.000 96.220 ? 61  GLU A O   1 
ATOM 469  C CG  ? GLU A 1  61 ?  -2.818  -4.258  18.756 1.000 96.220 ? 61  GLU A CG  1 
ATOM 470  C CD  ? GLU A 1  61 ?  -1.829  -3.800  17.696 1.000 96.220 ? 61  GLU A CD  1 
ATOM 471  O OE1 ? GLU A 1  61 ?  -0.658  -4.243  17.726 1.000 96.220 ? 61  GLU A OE1 1 
ATOM 472  O OE2 ? GLU A 1  61 ?  -2.228  -2.990  16.830 1.000 96.220 ? 61  GLU A OE2 1 
ATOM 473  N N   ? GLU A 1  62 ?  -6.326  -2.020  20.893 1.000 96.730 ? 62  GLU A N   1 
ATOM 474  C CA  ? GLU A 1  62 ?  -7.413  -1.053  21.014 1.000 96.730 ? 62  GLU A CA  1 
ATOM 475  C C   ? GLU A 1  62 ?  -7.460  -0.121  19.807 1.000 96.730 ? 62  GLU A C   1 
ATOM 476  C CB  ? GLU A 1  62 ?  -7.267  -0.238  22.302 1.000 96.730 ? 62  GLU A CB  1 
ATOM 477  O O   ? GLU A 1  62 ?  -8.493   0.492  19.529 1.000 96.730 ? 62  GLU A O   1 
ATOM 478  C CG  ? GLU A 1  62 ?  -7.422  -1.062  23.572 1.000 96.730 ? 62  GLU A CG  1 
ATOM 479  C CD  ? GLU A 1  62 ?  -8.810  -1.660  23.733 1.000 96.730 ? 62  GLU A CD  1 
ATOM 480  O OE1 ? GLU A 1  62 ?  -8.921  -2.822  24.187 1.000 96.730 ? 62  GLU A OE1 1 
ATOM 481  O OE2 ? GLU A 1  62 ?  -9.794  -0.962  23.403 1.000 96.730 ? 62  GLU A OE2 1 
ATOM 482  N N   ? THR A 1  63 ?  -6.424   0.005  19.063 1.000 97.250 ? 63  THR A N   1 
ATOM 483  C CA  ? THR A 1  63 ?  -6.281   0.918  17.934 1.000 97.250 ? 63  THR A CA  1 
ATOM 484  C C   ? THR A 1  63 ?  -6.922   0.332  16.680 1.000 97.250 ? 63  THR A C   1 
ATOM 485  C CB  ? THR A 1  63 ?  -4.799   1.234  17.656 1.000 97.250 ? 63  THR A CB  1 
ATOM 486  O O   ? THR A 1  63 ?  -7.171   1.051  15.710 1.000 97.250 ? 63  THR A O   1 
ATOM 487  C CG2 ? THR A 1  63 ?  -4.173   2.000  18.817 1.000 97.250 ? 63  THR A CG2 1 
ATOM 488  O OG1 ? THR A 1  63 ?  -4.083   0.008  17.465 1.000 97.250 ? 63  THR A OG1 1 
ATOM 489  N N   ? GLN A 1  64 ?  -7.235  -1.028  16.596 1.000 97.150 ? 64  GLN A N   1 
ATOM 490  C CA  ? GLN A 1  64 ?  -7.707  -1.706  15.393 1.000 97.150 ? 64  GLN A CA  1 
ATOM 491  C C   ? GLN A 1  64 ?  -9.151  -1.326  15.079 1.000 97.150 ? 64  GLN A C   1 
ATOM 492  C CB  ? GLN A 1  64 ?  -7.584  -3.223  15.548 1.000 97.150 ? 64  GLN A CB  1 
ATOM 493  O O   ? GLN A 1  64 ?  -9.984  -1.229  15.983 1.000 97.150 ? 64  GLN A O   1 
ATOM 494  C CG  ? GLN A 1  64 ?  -6.147  -3.726  15.555 1.000 97.150 ? 64  GLN A CG  1 
ATOM 495  C CD  ? GLN A 1  64 ?  -6.053  -5.230  15.730 1.000 97.150 ? 64  GLN A CD  1 
ATOM 496  N NE2 ? GLN A 1  64 ?  -4.957  -5.814  15.259 1.000 97.150 ? 64  GLN A NE2 1 
ATOM 497  O OE1 ? GLN A 1  64 ?  -6.958  -5.862  16.285 1.000 97.150 ? 64  GLN A OE1 1 
ATOM 498  N N   ? GLN A 1  65 ?  -9.380  -1.055  13.859 1.000 97.910 ? 65  GLN A N   1 
ATOM 499  C CA  ? GLN A 1  65 ? -10.702  -0.898  13.262 1.000 97.910 ? 65  GLN A CA  1 
ATOM 500  C C   ? GLN A 1  65 ? -10.942  -1.944  12.176 1.000 97.910 ? 65  GLN A C   1 
ATOM 501  C CB  ? GLN A 1  65 ? -10.866   0.508  12.682 1.000 97.910 ? 65  GLN A CB  1 
ATOM 502  O O   ? GLN A 1  65 ? -10.136  -2.087  11.255 1.000 97.910 ? 65  GLN A O   1 
ATOM 503  C CG  ? GLN A 1  65 ? -10.480   1.620  13.647 1.000 97.910 ? 65  GLN A CG  1 
ATOM 504  C CD  ? GLN A 1  65 ? -10.623   3.002  13.038 1.000 97.910 ? 65  GLN A CD  1 
ATOM 505  N NE2 ? GLN A 1  65 ?  -9.671   3.881  13.332 1.000 97.910 ? 65  GLN A NE2 1 
ATOM 506  O OE1 ? GLN A 1  65 ? -11.581   3.277  12.308 1.000 97.910 ? 65  GLN A OE1 1 
ATOM 507  N N   ? ILE A 1  66 ? -11.946  -2.779  12.401 1.000 97.580 ? 66  ILE A N   1 
ATOM 508  C CA  ? ILE A 1  66 ? -12.328  -3.756  11.387 1.000 97.580 ? 66  ILE A CA  1 
ATOM 509  C C   ? ILE A 1  66 ? -13.587  -3.285  10.664 1.000 97.580 ? 66  ILE A C   1 
ATOM 510  C CB  ? ILE A 1  66 ? -12.557  -5.153  12.007 1.000 97.580 ? 66  ILE A CB  1 
ATOM 511  O O   ? ILE A 1  66 ? -14.659  -3.190  11.268 1.000 97.580 ? 66  ILE A O   1 
ATOM 512  C CG1 ? ILE A 1  66 ? -11.315  -5.601  12.787 1.000 97.580 ? 66  ILE A CG1 1 
ATOM 513  C CG2 ? ILE A 1  66 ? -12.921  -6.172  10.924 1.000 97.580 ? 66  ILE A CG2 1 
ATOM 514  C CD1 ? ILE A 1  66 ? -11.519  -6.875  13.596 1.000 97.580 ? 66  ILE A CD1 1 
ATOM 515  N N   ? ILE A 1  67 ? -13.410  -2.961   9.369 1.000 98.270 ? 67  ILE A N   1 
ATOM 516  C CA  ? ILE A 1  67 ? -14.497  -2.354   8.610 1.000 98.270 ? 67  ILE A CA  1 
ATOM 517  C C   ? ILE A 1  67 ? -14.799  -3.199   7.374 1.000 98.270 ? 67  ILE A C   1 
ATOM 518  C CB  ? ILE A 1  67 ? -14.158  -0.904   8.197 1.000 98.270 ? 67  ILE A CB  1 
ATOM 519  O O   ? ILE A 1  67 ? -13.919  -3.428   6.541 1.000 98.270 ? 67  ILE A O   1 
ATOM 520  C CG1 ? ILE A 1  67 ? -13.709  -0.092   9.418 1.000 98.270 ? 67  ILE A CG1 1 
ATOM 521  C CG2 ? ILE A 1  67 ? -15.356  -0.243   7.510 1.000 98.270 ? 67  ILE A CG2 1 
ATOM 522  C CD1 ? ILE A 1  67 ? -13.198   1.301   9.081 1.000 98.270 ? 67  ILE A CD1 1 
ATOM 523  N N   ? PRO A 1  68 ? -16.135  -3.687   7.224 1.000 97.920 ? 68  PRO A N   1 
ATOM 524  C CA  ? PRO A 1  68 ? -16.481  -4.379   5.980 1.000 97.920 ? 68  PRO A CA  1 
ATOM 525  C C   ? PRO A 1  68 ? -16.395  -3.470   4.756 1.000 97.920 ? 68  PRO A C   1 
ATOM 526  C CB  ? PRO A 1  68 ? -17.922  -4.836   6.220 1.000 97.920 ? 68  PRO A CB  1 
ATOM 527  O O   ? PRO A 1  68 ? -16.608  -2.259   4.866 1.000 97.920 ? 68  PRO A O   1 
ATOM 528  C CG  ? PRO A 1  68 ? -18.064  -4.886   7.707 1.000 97.920 ? 68  PRO A CG  1 
ATOM 529  C CD  ? PRO A 1  68 ? -17.234  -3.785   8.303 1.000 97.920 ? 68  PRO A CD  1 
ATOM 530  N N   ? VAL A 1  69 ? -16.083  -4.177   3.615 1.000 97.870 ? 69  VAL A N   1 
ATOM 531  C CA  ? VAL A 1  69 ? -16.027  -3.471   2.340 1.000 97.870 ? 69  VAL A CA  1 
ATOM 532  C C   ? VAL A 1  69 ? -17.419  -3.420   1.715 1.000 97.870 ? 69  VAL A C   1 
ATOM 533  C CB  ? VAL A 1  69 ? -15.029  -4.137   1.366 1.000 97.870 ? 69  VAL A CB  1 
ATOM 534  O O   ? VAL A 1  69 ? -18.052  -4.458   1.508 1.000 97.870 ? 69  VAL A O   1 
ATOM 535  C CG1 ? VAL A 1  69 ? -15.103  -3.484  -0.013 1.000 97.870 ? 69  VAL A CG1 1 
ATOM 536  C CG2 ? VAL A 1  69 ? -13.608  -4.059   1.922 1.000 97.870 ? 69  VAL A CG2 1 
ATOM 537  N N   ? ALA A 1  70 ? -17.921  -2.099   1.452 1.000 96.840 ? 70  ALA A N   1 
ATOM 538  C CA  ? ALA A 1  70 ? -19.229  -1.893   0.837 1.000 96.840 ? 70  ALA A CA  1 
ATOM 539  C C   ? ALA A 1  70 ? -19.179  -2.165  -0.664 1.000 96.840 ? 70  ALA A C   1 
ATOM 540  C CB  ? ALA A 1  70 ? -19.724  -0.473   1.101 1.000 96.840 ? 70  ALA A CB  1 
ATOM 541  O O   ? ALA A 1  70 ? -20.091  -2.779  -1.221 1.000 96.840 ? 70  ALA A O   1 
ATOM 542  N N   ? LYS A 1  71 ? -18.136  -1.702  -1.255 1.000 96.750 ? 71  LYS A N   1 
ATOM 543  C CA  ? LYS A 1  71 ? -17.971  -1.811  -2.701 1.000 96.750 ? 71  LYS A CA  1 
ATOM 544  C C   ? LYS A 1  71 ? -16.502  -1.982  -3.076 1.000 96.750 ? 71  LYS A C   1 
ATOM 545  C CB  ? LYS A 1  71 ? -18.551  -0.581  -3.402 1.000 96.750 ? 71  LYS A CB  1 
ATOM 546  O O   ? LYS A 1  71 ? -15.637  -1.271  -2.560 1.000 96.750 ? 71  LYS A O   1 
ATOM 547  C CG  ? LYS A 1  71 ? -18.631  -0.711  -4.915 1.000 96.750 ? 71  LYS A CG  1 
ATOM 548  C CD  ? LYS A 1  71 ? -19.359   0.472  -5.540 1.000 96.750 ? 71  LYS A CD  1 
ATOM 549  C CE  ? LYS A 1  71 ? -19.477   0.323  -7.051 1.000 96.750 ? 71  LYS A CE  1 
ATOM 550  N NZ  ? LYS A 1  71 ? -20.219   1.465  -7.665 1.000 96.750 ? 71  LYS A NZ  1 
ATOM 551  N N   ? ALA A 1  72 ? -16.245  -3.017  -3.925 1.000 96.980 ? 72  ALA A N   1 
ATOM 552  C CA  ? ALA A 1  72 ? -14.932  -3.212  -4.534 1.000 96.980 ? 72  ALA A CA  1 
ATOM 553  C C   ? ALA A 1  72 ? -14.935  -2.779  -5.997 1.000 96.980 ? 72  ALA A C   1 
ATOM 554  C CB  ? ALA A 1  72 ? -14.503  -4.673  -4.416 1.000 96.980 ? 72  ALA A CB  1 
ATOM 555  O O   ? ALA A 1  72 ? -15.729  -3.279  -6.797 1.000 96.980 ? 72  ALA A O   1 
ATOM 556  N N   ? ILE A 1  73 ? -14.066  -1.815  -6.328 1.000 97.390 ? 73  ILE A N   1 
ATOM 557  C CA  ? ILE A 1  73 ? -14.067  -1.227  -7.663 1.000 97.390 ? 73  ILE A CA  1 
ATOM 558  C C   ? ILE A 1  73 ? -12.717  -1.468  -8.334 1.000 97.390 ? 73  ILE A C   1 
ATOM 559  C CB  ? ILE A 1  73 ? -14.379   0.285  -7.615 1.000 97.390 ? 73  ILE A CB  1 
ATOM 560  O O   ? ILE A 1  73 ? -11.788  -0.672  -8.178 1.000 97.390 ? 73  ILE A O   1 
ATOM 561  C CG1 ? ILE A 1  73 ? -15.634   0.545  -6.774 1.000 97.390 ? 73  ILE A CG1 1 
ATOM 562  C CG2 ? ILE A 1  73 ? -14.541   0.849  -9.029 1.000 97.390 ? 73  ILE A CG2 1 
ATOM 563  C CD1 ? ILE A 1  73 ? -15.843   2.008  -6.408 1.000 97.390 ? 73  ILE A CD1 1 
ATOM 564  N N   ? PRO A 1  74 ? -12.556  -2.654  -9.035 1.000 97.590 ? 74  PRO A N   1 
ATOM 565  C CA  ? PRO A 1  74 ? -11.317  -2.864  -9.787 1.000 97.590 ? 74  PRO A CA  1 
ATOM 566  C C   ? PRO A 1  74 ? -11.237  -2.002 -11.045 1.000 97.590 ? 74  PRO A C   1 
ATOM 567  C CB  ? PRO A 1  74 ? -11.370  -4.351 -10.146 1.000 97.590 ? 74  PRO A CB  1 
ATOM 568  O O   ? PRO A 1  74 ? -12.267  -1.675 -11.640 1.000 97.590 ? 74  PRO A O   1 
ATOM 569  C CG  ? PRO A 1  74 ? -12.827  -4.685 -10.175 1.000 97.590 ? 74  PRO A CG  1 
ATOM 570  C CD  ? PRO A 1  74 ? -13.536  -3.816  -9.177 1.000 97.590 ? 74  PRO A CD  1 
ATOM 571  N N   ? HIS A 1  75 ?  -9.995  -1.565 -11.321 1.000 97.870 ? 75  HIS A N   1 
ATOM 572  C CA  ? HIS A 1  75 ?  -9.865  -0.840 -12.580 1.000 97.870 ? 75  HIS A CA  1 
ATOM 573  C C   ? HIS A 1  75 ? -10.438  -1.645 -13.742 1.000 97.870 ? 75  HIS A C   1 
ATOM 574  C CB  ? HIS A 1  75 ?  -8.399  -0.496 -12.852 1.000 97.870 ? 75  HIS A CB  1 
ATOM 575  O O   ? HIS A 1  75 ? -10.136  -2.831 -13.889 1.000 97.870 ? 75  HIS A O   1 
ATOM 576  C CG  ? HIS A 1  75 ?  -8.215   0.577 -13.877 1.000 97.870 ? 75  HIS A CG  1 
ATOM 577  C CD2 ? HIS A 1  75 ?  -7.819   1.865 -13.754 1.000 97.870 ? 75  HIS A CD2 1 
ATOM 578  N ND1 ? HIS A 1  75 ?  -8.451   0.372 -15.219 1.000 97.870 ? 75  HIS A ND1 1 
ATOM 579  C CE1 ? HIS A 1  75 ?  -8.207   1.492 -15.879 1.000 97.870 ? 75  HIS A CE1 1 
ATOM 580  N NE2 ? HIS A 1  75 ?  -7.821   2.413 -15.013 1.000 97.870 ? 75  HIS A NE2 1 
ATOM 581  N N   ? PRO A 1  76 ? -11.242  -1.038 -14.642 1.000 96.580 ? 76  PRO A N   1 
ATOM 582  C CA  ? PRO A 1  76 ? -11.922  -1.749 -15.727 1.000 96.580 ? 76  PRO A CA  1 
ATOM 583  C C   ? PRO A 1  76 ? -10.948  -2.381 -16.719 1.000 96.580 ? 76  PRO A C   1 
ATOM 584  C CB  ? PRO A 1  76 ? -12.754  -0.654 -16.400 1.000 96.580 ? 76  PRO A CB  1 
ATOM 585  O O   ? PRO A 1  76 ? -11.303  -3.335 -17.416 1.000 96.580 ? 76  PRO A O   1 
ATOM 586  C CG  ? PRO A 1  76 ? -12.125   0.628 -15.960 1.000 96.580 ? 76  PRO A CG  1 
ATOM 587  C CD  ? PRO A 1  76 ? -11.524   0.422 -14.599 1.000 96.580 ? 76  PRO A CD  1 
ATOM 588  N N   ? ALA A 1  77 ?  -9.758  -1.804 -16.795 1.000 96.480 ? 77  ALA A N   1 
ATOM 589  C CA  ? ALA A 1  77 ?  -8.792  -2.297 -17.773 1.000 96.480 ? 77  ALA A CA  1 
ATOM 590  C C   ? ALA A 1  77 ?  -7.869  -3.343 -17.154 1.000 96.480 ? 77  ALA A C   1 
ATOM 591  C CB  ? ALA A 1  77 ?  -7.974  -1.140 -18.342 1.000 96.480 ? 77  ALA A CB  1 
ATOM 592  O O   ? ALA A 1  77 ?  -6.876  -3.744 -17.766 1.000 96.480 ? 77  ALA A O   1 
ATOM 593  N N   ? TYR A 1  78 ?  -8.168  -3.725 -15.846 1.000 96.450 ? 78  TYR A N   1 
ATOM 594  C CA  ? TYR A 1  78 ?  -7.342  -4.759 -15.231 1.000 96.450 ? 78  TYR A CA  1 
ATOM 595  C C   ? TYR A 1  78 ?  -7.361  -6.037 -16.061 1.000 96.450 ? 78  TYR A C   1 
ATOM 596  C CB  ? TYR A 1  78 ?  -7.821  -5.054 -13.807 1.000 96.450 ? 78  TYR A CB  1 
ATOM 597  O O   ? TYR A 1  78 ?  -8.430  -6.539 -16.415 1.000 96.450 ? 78  TYR A O   1 
ATOM 598  C CG  ? TYR A 1  78 ?  -7.159  -6.258 -13.182 1.000 96.450 ? 78  TYR A CG  1 
ATOM 599  C CD1 ? TYR A 1  78 ?  -7.914  -7.346 -12.748 1.000 96.450 ? 78  TYR A CD1 1 
ATOM 600  C CD2 ? TYR A 1  78 ?  -5.779  -6.311 -13.022 1.000 96.450 ? 78  TYR A CD2 1 
ATOM 601  C CE1 ? TYR A 1  78 ?  -7.309  -8.456 -12.169 1.000 96.450 ? 78  TYR A CE1 1 
ATOM 602  C CE2 ? TYR A 1  78 ?  -5.163  -7.416 -12.445 1.000 96.450 ? 78  TYR A CE2 1 
ATOM 603  O OH  ? TYR A 1  78 ?  -5.331  -9.580 -11.450 1.000 96.450 ? 78  TYR A OH  1 
ATOM 604  C CZ  ? TYR A 1  78 ?  -5.935  -8.483 -12.023 1.000 96.450 ? 78  TYR A CZ  1 
ATOM 605  N N   ? ASP A 1  79 ?  -6.150  -6.547 -16.364 1.000 92.900 ? 79  ASP A N   1 
ATOM 606  C CA  ? ASP A 1  79 ?  -5.923  -7.791 -17.094 1.000 92.900 ? 79  ASP A CA  1 
ATOM 607  C C   ? ASP A 1  79 ?  -5.175  -8.805 -16.232 1.000 92.900 ? 79  ASP A C   1 
ATOM 608  C CB  ? ASP A 1  79 ?  -5.146  -7.522 -18.384 1.000 92.900 ? 79  ASP A CB  1 
ATOM 609  O O   ? ASP A 1  79 ?  -3.994  -8.620 -15.930 1.000 92.900 ? 79  ASP A O   1 
ATOM 610  C CG  ? ASP A 1  79 ?  -5.034  -8.747 -19.275 1.000 92.900 ? 79  ASP A CG  1 
ATOM 611  O OD1 ? ASP A 1  79 ?  -5.071  -9.884 -18.757 1.000 92.900 ? 79  ASP A OD1 1 
ATOM 612  O OD2 ? ASP A 1  79 ?  -4.904  -8.574 -20.506 1.000 92.900 ? 79  ASP A OD2 1 
ATOM 613  N N   ? ASP A 1  80 ?  -5.817  -9.940 -15.981 1.000 90.830 ? 80  ASP A N   1 
ATOM 614  C CA  ? ASP A 1  80 ?  -5.280 -10.905 -15.028 1.000 90.830 ? 80  ASP A CA  1 
ATOM 615  C C   ? ASP A 1  80 ?  -4.149 -11.721 -15.651 1.000 90.830 ? 80  ASP A C   1 
ATOM 616  C CB  ? ASP A 1  80 ?  -6.385 -11.837 -14.526 1.000 90.830 ? 80  ASP A CB  1 
ATOM 617  O O   ? ASP A 1  80 ?  -3.337 -12.313 -14.937 1.000 90.830 ? 80  ASP A O   1 
ATOM 618  C CG  ? ASP A 1  80 ?  -7.010 -12.666 -15.634 1.000 90.830 ? 80  ASP A CG  1 
ATOM 619  O OD1 ? ASP A 1  80 ?  -6.761 -12.380 -16.825 1.000 90.830 ? 80  ASP A OD1 1 
ATOM 620  O OD2 ? ASP A 1  80 ?  -7.761 -13.612 -15.314 1.000 90.830 ? 80  ASP A OD2 1 
ATOM 621  N N   ? LYS A 1  81 ?  -3.979 -11.632 -16.964 1.000 87.360 ? 81  LYS A N   1 
ATOM 622  C CA  ? LYS A 1  81 ?  -2.930 -12.376 -17.656 1.000 87.360 ? 81  LYS A CA  1 
ATOM 623  C C   ? LYS A 1  81 ?  -1.569 -11.711 -17.468 1.000 87.360 ? 81  LYS A C   1 
ATOM 624  C CB  ? LYS A 1  81 ?  -3.252 -12.497 -19.146 1.000 87.360 ? 81  LYS A CB  1 
ATOM 625  O O   ? LYS A 1  81 ?  -0.578 -12.386 -17.182 1.000 87.360 ? 81  LYS A O   1 
ATOM 626  C CG  ? LYS A 1  81 ?  -4.409 -13.437 -19.455 1.000 87.360 ? 81  LYS A CG  1 
ATOM 627  C CD  ? LYS A 1  81 ?  -4.615 -13.596 -20.956 1.000 87.360 ? 81  LYS A CD  1 
ATOM 628  C CE  ? LYS A 1  81 ?  -5.833 -14.454 -21.266 1.000 87.360 ? 81  LYS A CE  1 
ATOM 629  N NZ  ? LYS A 1  81 ?  -6.041 -14.611 -22.737 1.000 87.360 ? 81  LYS A NZ  1 
ATOM 630  N N   ? ASP A 1  82 ?  -1.620 -10.350 -17.493 1.000 87.260 ? 82  ASP A N   1 
ATOM 631  C CA  ? ASP A 1  82 ?  -0.322  -9.687 -17.409 1.000 87.260 ? 82  ASP A CA  1 
ATOM 632  C C   ? ASP A 1  82 ?  -0.307  -8.649 -16.289 1.000 87.260 ? 82  ASP A C   1 
ATOM 633  C CB  ? ASP A 1  82 ?   0.031  -9.026 -18.743 1.000 87.260 ? 82  ASP A CB  1 
ATOM 634  O O   ? ASP A 1  82 ?   0.651  -7.884 -16.157 1.000 87.260 ? 82  ASP A O   1 
ATOM 635  C CG  ? ASP A 1  82 ?  -0.987  -7.987 -19.178 1.000 87.260 ? 82  ASP A CG  1 
ATOM 636  O OD1 ? ASP A 1  82 ?  -1.820  -7.565 -18.347 1.000 87.260 ? 82  ASP A OD1 1 
ATOM 637  O OD2 ? ASP A 1  82 ?  -0.957  -7.588 -20.362 1.000 87.260 ? 82  ASP A OD2 1 
ATOM 638  N N   ? ASN A 1  83 ?  -1.353  -8.649 -15.470 1.000 89.210 ? 83  ASN A N   1 
ATOM 639  C CA  ? ASN A 1  83 ?  -1.495  -7.813 -14.283 1.000 89.210 ? 83  ASN A CA  1 
ATOM 640  C C   ? ASN A 1  83 ?  -1.424  -6.329 -14.631 1.000 89.210 ? 83  ASN A C   1 
ATOM 641  C CB  ? ASN A 1  83 ?  -0.427  -8.167 -13.246 1.000 89.210 ? 83  ASN A CB  1 
ATOM 642  O O   ? ASN A 1  83 ?  -1.003  -5.514 -13.808 1.000 89.210 ? 83  ASN A O   1 
ATOM 643  C CG  ? ASN A 1  83 ?  -0.634  -9.541 -12.639 1.000 89.210 ? 83  ASN A CG  1 
ATOM 644  N ND2 ? ASN A 1  83 ?   0.453 -10.282 -12.464 1.000 89.210 ? 83  ASN A ND2 1 
ATOM 645  O OD1 ? ASN A 1  83 ?  -1.763  -9.934 -12.332 1.000 89.210 ? 83  ASN A OD1 1 
ATOM 646  N N   ? THR A 1  84 ?  -1.726  -5.954 -15.900 1.000 92.470 ? 84  THR A N   1 
ATOM 647  C CA  ? THR A 1  84 ?  -1.792  -4.545 -16.270 1.000 92.470 ? 84  THR A CA  1 
ATOM 648  C C   ? THR A 1  84 ?  -2.997  -3.871 -15.621 1.000 92.470 ? 84  THR A C   1 
ATOM 649  C CB  ? THR A 1  84 ?  -1.864  -4.371 -17.798 1.000 92.470 ? 84  THR A CB  1 
ATOM 650  O O   ? THR A 1  84 ?  -4.050  -4.493 -15.459 1.000 92.470 ? 84  THR A O   1 
ATOM 651  C CG2 ? THR A 1  84 ?  -0.595  -4.883 -18.471 1.000 92.470 ? 84  THR A CG2 1 
ATOM 652  O OG1 ? THR A 1  84 ?  -2.988  -5.103 -18.304 1.000 92.470 ? 84  THR A OG1 1 
ATOM 653  N N   ? SER A 1  85 ?  -2.862  -2.630 -15.203 1.000 95.950 ? 85  SER A N   1 
ATOM 654  C CA  ? SER A 1  85 ?  -3.898  -1.851 -14.534 1.000 95.950 ? 85  SER A CA  1 
ATOM 655  C C   ? SER A 1  85 ?  -4.327  -2.510 -13.227 1.000 95.950 ? 85  SER A C   1 
ATOM 656  C CB  ? SER A 1  85 ?  -5.111  -1.675 -15.448 1.000 95.950 ? 85  SER A CB  1 
ATOM 657  O O   ? SER A 1  85 ?  -5.514  -2.531 -12.897 1.000 95.950 ? 85  SER A O   1 
ATOM 658  O OG  ? SER A 1  85 ?  -4.742  -1.030 -16.654 1.000 95.950 ? 85  SER A OG  1 
ATOM 659  N N   ? ASP A 1  86 ?  -3.445  -3.222 -12.489 1.000 97.010 ? 86  ASP A N   1 
ATOM 660  C CA  ? ASP A 1  86 ?  -3.688  -3.935 -11.239 1.000 97.010 ? 86  ASP A CA  1 
ATOM 661  C C   ? ASP A 1  86 ?  -3.895  -2.961 -10.082 1.000 97.010 ? 86  ASP A C   1 
ATOM 662  C CB  ? ASP A 1  86 ?  -2.527  -4.882 -10.928 1.000 97.010 ? 86  ASP A CB  1 
ATOM 663  O O   ? ASP A 1  86 ?  -3.016  -2.800  -9.233 1.000 97.010 ? 86  ASP A O   1 
ATOM 664  C CG  ? ASP A 1  86 ?  -2.849  -5.870  -9.821 1.000 97.010 ? 86  ASP A CG  1 
ATOM 665  O OD1 ? ASP A 1  86 ?  -4.043  -6.077  -9.516 1.000 97.010 ? 86  ASP A OD1 1 
ATOM 666  O OD2 ? ASP A 1  86 ?  -1.899  -6.445  -9.246 1.000 97.010 ? 86  ASP A OD2 1 
ATOM 667  N N   ? ILE A 1  87 ?  -5.010  -2.231 -10.011 1.000 98.010 ? 87  ILE A N   1 
ATOM 668  C CA  ? ILE A 1  87 ?  -5.365  -1.258  -8.983 1.000 98.010 ? 87  ILE A CA  1 
ATOM 669  C C   ? ILE A 1  87 ?  -6.864  -1.329  -8.702 1.000 98.010 ? 87  ILE A C   1 
ATOM 670  C CB  ? ILE A 1  87 ?  -4.964   0.175  -9.398 1.000 98.010 ? 87  ILE A CB  1 
ATOM 671  O O   ? ILE A 1  87 ?  -7.667  -1.502  -9.621 1.000 98.010 ? 87  ILE A O   1 
ATOM 672  C CG1 ? ILE A 1  87 ?  -5.144   1.142  -8.222 1.000 98.010 ? 87  ILE A CG1 1 
ATOM 673  C CG2 ? ILE A 1  87 ?  -5.777   0.633 -10.613 1.000 98.010 ? 87  ILE A CG2 1 
ATOM 674  C CD1 ? ILE A 1  87 ?  -4.481   2.497  -8.428 1.000 98.010 ? 87  ILE A CD1 1 
ATOM 675  N N   ? MET A 1  88 ?  -7.215  -1.275  -7.451 1.000 98.040 ? 88  MET A N   1 
ATOM 676  C CA  ? MET A 1  88 ?  -8.608  -1.378  -7.024 1.000 98.040 ? 88  MET A CA  1 
ATOM 677  C C   ? MET A 1  88 ?  -8.890  -0.439  -5.857 1.000 98.040 ? 88  MET A C   1 
ATOM 678  C CB  ? MET A 1  88 ?  -8.945  -2.817  -6.631 1.000 98.040 ? 88  MET A CB  1 
ATOM 679  O O   ? MET A 1  88 ?  -8.058  -0.288  -4.961 1.000 98.040 ? 88  MET A O   1 
ATOM 680  C CG  ? MET A 1  88 ? -10.386  -3.010  -6.188 1.000 98.040 ? 88  MET A CG  1 
ATOM 681  S SD  ? MET A 1  88 ? -10.790  -4.769  -5.858 1.000 98.040 ? 88  MET A SD  1 
ATOM 682  C CE  ? MET A 1  88 ?  -9.796  -5.053  -4.368 1.000 98.040 ? 88  MET A CE  1 
ATOM 683  N N   ? LEU A 1  89 ? -10.046   0.208  -5.904 1.000 98.290 ? 89  LEU A N   1 
ATOM 684  C CA  ? LEU A 1  89 ? -10.554   1.023  -4.805 1.000 98.290 ? 89  LEU A CA  1 
ATOM 685  C C   ? LEU A 1  89 ? -11.582   0.251  -3.986 1.000 98.290 ? 89  LEU A C   1 
ATOM 686  C CB  ? LEU A 1  89 ? -11.175   2.316  -5.340 1.000 98.290 ? 89  LEU A CB  1 
ATOM 687  O O   ? LEU A 1  89 ? -12.489  -0.370  -4.546 1.000 98.290 ? 89  LEU A O   1 
ATOM 688  C CG  ? LEU A 1  89 ? -11.476   3.401  -4.305 1.000 98.290 ? 89  LEU A CG  1 
ATOM 689  C CD1 ? LEU A 1  89 ? -10.179   4.009  -3.782 1.000 98.290 ? 89  LEU A CD1 1 
ATOM 690  C CD2 ? LEU A 1  89 ? -12.373   4.478  -4.906 1.000 98.290 ? 89  LEU A CD2 1 
ATOM 691  N N   ? LEU A 1  90 ? -11.339   0.275  -2.682 1.000 98.300 ? 90  LEU A N   1 
ATOM 692  C CA  ? LEU A 1  90 ? -12.327  -0.293  -1.770 1.000 98.300 ? 90  LEU A CA  1 
ATOM 693  C C   ? LEU A 1  90 ? -13.086   0.808  -1.037 1.000 98.300 ? 90  LEU A C   1 
ATOM 694  C CB  ? LEU A 1  90 ? -11.651  -1.223  -0.760 1.000 98.300 ? 90  LEU A CB  1 
ATOM 695  O O   ? LEU A 1  90 ? -12.481   1.630  -0.346 1.000 98.300 ? 90  LEU A O   1 
ATOM 696  C CG  ? LEU A 1  90 ? -10.831  -2.376  -1.342 1.000 98.300 ? 90  LEU A CG  1 
ATOM 697  C CD1 ? LEU A 1  90 ? -10.179  -3.181  -0.222 1.000 98.300 ? 90  LEU A CD1 1 
ATOM 698  C CD2 ? LEU A 1  90 ? -11.707  -3.271  -2.211 1.000 98.300 ? 90  LEU A CD2 1 
ATOM 699  N N   ? LYS A 1  91 ? -14.433   0.878  -1.249 1.000 98.120 ? 91  LYS A N   1 
ATOM 700  C CA  ? LYS A 1  91 ? -15.281   1.731  -0.423 1.000 98.120 ? 91  LYS A CA  1 
ATOM 701  C C   ? LYS A 1  91 ? -15.687   1.021   0.866 1.000 98.120 ? 91  LYS A C   1 
ATOM 702  C CB  ? LYS A 1  91 ? -16.527   2.163  -1.198 1.000 98.120 ? 91  LYS A CB  1 
ATOM 703  O O   ? LYS A 1  91 ? -16.307  -0.043   0.825 1.000 98.120 ? 91  LYS A O   1 
ATOM 704  C CG  ? LYS A 1  91 ? -17.402   3.162  -0.456 1.000 98.120 ? 91  LYS A CG  1 
ATOM 705  C CD  ? LYS A 1  91 ? -18.599   3.590  -1.297 1.000 98.120 ? 91  LYS A CD  1 
ATOM 706  C CE  ? LYS A 1  91 ? -19.465   4.605  -0.563 1.000 98.120 ? 91  LYS A CE  1 
ATOM 707  N NZ  ? LYS A 1  91 ? -20.655   5.005  -1.372 1.000 98.120 ? 91  LYS A NZ  1 
ATOM 708  N N   ? LEU A 1  92 ? -15.296   1.659   1.972 1.000 98.250 ? 92  LEU A N   1 
ATOM 709  C CA  ? LEU A 1  92 ? -15.591   1.063   3.271 1.000 98.250 ? 92  LEU A CA  1 
ATOM 710  C C   ? LEU A 1  92 ? -17.050   1.288   3.653 1.000 98.250 ? 92  LEU A C   1 
ATOM 711  C CB  ? LEU A 1  92 ? -14.673   1.645   4.349 1.000 98.250 ? 92  LEU A CB  1 
ATOM 712  O O   ? LEU A 1  92 ? -17.642   2.306   3.289 1.000 98.250 ? 92  LEU A O   1 
ATOM 713  C CG  ? LEU A 1  92 ? -13.170   1.560   4.078 1.000 98.250 ? 92  LEU A CG  1 
ATOM 714  C CD1 ? LEU A 1  92 ? -12.389   2.201   5.220 1.000 98.250 ? 92  LEU A CD1 1 
ATOM 715  C CD2 ? LEU A 1  92 ? -12.744   0.109   3.880 1.000 98.250 ? 92  LEU A CD2 1 
ATOM 716  N N   ? GLU A 1  93 ? -17.779   0.320   4.349 1.000 97.820 ? 93  GLU A N   1 
ATOM 717  C CA  ? GLU A 1  93 ? -19.167   0.432   4.787 1.000 97.820 ? 93  GLU A CA  1 
ATOM 718  C C   ? GLU A 1  93 ? -19.349   1.604   5.748 1.000 97.820 ? 93  GLU A C   1 
ATOM 719  C CB  ? GLU A 1  93 ? -19.628  -0.868   5.451 1.000 97.820 ? 93  GLU A CB  1 
ATOM 720  O O   ? GLU A 1  93 ? -20.433   2.187   5.825 1.000 97.820 ? 93  GLU A O   1 
ATOM 721  C CG  ? GLU A 1  93 ? -19.957  -1.979   4.465 1.000 97.820 ? 93  GLU A CG  1 
ATOM 722  C CD  ? GLU A 1  93 ? -20.667  -3.160   5.107 1.000 97.820 ? 93  GLU A CD  1 
ATOM 723  O OE1 ? GLU A 1  93 ? -21.041  -4.111   4.382 1.000 97.820 ? 93  GLU A OE1 1 
ATOM 724  O OE2 ? GLU A 1  93 ? -20.852  -3.135   6.344 1.000 97.820 ? 93  GLU A OE2 1 
ATOM 725  N N   ? SER A 1  94 ? -18.284   1.977   6.563 1.000 97.960 ? 94  SER A N   1 
ATOM 726  C CA  ? SER A 1  94 ? -18.252   3.127   7.461 1.000 97.960 ? 94  SER A CA  1 
ATOM 727  C C   ? SER A 1  94 ? -16.900   3.831   7.410 1.000 97.960 ? 94  SER A C   1 
ATOM 728  C CB  ? SER A 1  94 ? -18.558   2.697   8.896 1.000 97.960 ? 94  SER A CB  1 
ATOM 729  O O   ? SER A 1  94 ? -15.891   3.223   7.045 1.000 97.960 ? 94  SER A O   1 
ATOM 730  O OG  ? SER A 1  94 ? -17.601   1.757   9.354 1.000 97.960 ? 94  SER A OG  1 
ATOM 731  N N   ? LYS A 1  95 ? -16.985   5.199   7.694 1.000 97.570 ? 95  LYS A N   1 
ATOM 732  C CA  ? LYS A 1  95 ? -15.740   5.962   7.669 1.000 97.570 ? 95  LYS A CA  1 
ATOM 733  C C   ? LYS A 1  95 ? -14.777   5.477   8.748 1.000 97.570 ? 95  LYS A C   1 
ATOM 734  C CB  ? LYS A 1  95 ? -16.021   7.454   7.850 1.000 97.570 ? 95  LYS A CB  1 
ATOM 735  O O   ? LYS A 1  95 ? -15.198   5.125   9.852 1.000 97.570 ? 95  LYS A O   1 
ATOM 736  C CG  ? LYS A 1  95 ? -16.528   7.826   9.235 1.000 97.570 ? 95  LYS A CG  1 
ATOM 737  C CD  ? LYS A 1  95 ? -16.739   9.328   9.370 1.000 97.570 ? 95  LYS A CD  1 
ATOM 738  C CE  ? LYS A 1  95 ? -17.186   9.708  10.775 1.000 97.570 ? 95  LYS A CE  1 
ATOM 739  N NZ  ? LYS A 1  95 ? -17.389  11.181  10.913 1.000 97.570 ? 95  LYS A NZ  1 
ATOM 740  N N   ? ALA A 1  96 ? -13.462   5.360   8.333 1.000 98.160 ? 96  ALA A N   1 
ATOM 741  C CA  ? ALA A 1  96 ? -12.410   5.083   9.308 1.000 98.160 ? 96  ALA A CA  1 
ATOM 742  C C   ? ALA A 1  96 ? -12.276   6.227  10.310 1.000 98.160 ? 96  ALA A C   1 
ATOM 743  C CB  ? ALA A 1  96 ? -11.079   4.841   8.601 1.000 98.160 ? 96  ALA A CB  1 
ATOM 744  O O   ? ALA A 1  96 ? -12.298   7.399   9.929 1.000 98.160 ? 96  ALA A O   1 
ATOM 745  N N   ? LYS A 1  97 ? -12.210   5.896  11.583 1.000 98.080 ? 97  LYS A N   1 
ATOM 746  C CA  ? LYS A 1  97 ? -11.964   6.904  12.611 1.000 98.080 ? 97  LYS A CA  1 
ATOM 747  C C   ? LYS A 1  97 ? -10.490   7.299  12.652 1.000 98.080 ? 97  LYS A C   1 
ATOM 748  C CB  ? LYS A 1  97 ? -12.407   6.391  13.983 1.000 98.080 ? 97  LYS A CB  1 
ATOM 749  O O   ? LYS A 1  97 ?  -9.628   6.472  12.956 1.000 98.080 ? 97  LYS A O   1 
ATOM 750  C CG  ? LYS A 1  97 ? -12.329   7.434  15.088 1.000 98.080 ? 97  LYS A CG  1 
ATOM 751  C CD  ? LYS A 1  97 ? -12.810   6.873  16.420 1.000 98.080 ? 97  LYS A CD  1 
ATOM 752  C CE  ? LYS A 1  97 ? -12.677   7.897  17.539 1.000 98.080 ? 97  LYS A CE  1 
ATOM 753  N NZ  ? LYS A 1  97 ? -13.129   7.345  18.852 1.000 98.080 ? 97  LYS A NZ  1 
ATOM 754  N N   ? ARG A 1  98 ? -10.239   8.549  12.255 1.000 97.700 ? 98  ARG A N   1 
ATOM 755  C CA  ? ARG A 1  98 ?  -8.856   9.015  12.239 1.000 97.700 ? 98  ARG A CA  1 
ATOM 756  C C   ? ARG A 1  98 ?  -8.289   9.099  13.652 1.000 97.700 ? 98  ARG A C   1 
ATOM 757  C CB  ? ARG A 1  98 ?  -8.757  10.380  11.553 1.000 97.700 ? 98  ARG A CB  1 
ATOM 758  O O   ? ARG A 1  98 ?  -8.883   9.730  14.528 1.000 97.700 ? 98  ARG A O   1 
ATOM 759  C CG  ? ARG A 1  98 ?  -9.099  10.351  10.072 1.000 97.700 ? 98  ARG A CG  1 
ATOM 760  C CD  ? ARG A 1  98 ?  -8.875  11.706   9.415 1.000 97.700 ? 98  ARG A CD  1 
ATOM 761  N NE  ? ARG A 1  98 ?  -9.181  11.670   7.988 1.000 97.700 ? 98  ARG A NE  1 
ATOM 762  N NH1 ? ARG A 1  98 ?  -8.668  13.891   7.611 1.000 97.700 ? 98  ARG A NH1 1 
ATOM 763  N NH2 ? ARG A 1  98 ?  -9.381  12.566   5.882 1.000 97.700 ? 98  ARG A NH2 1 
ATOM 764  C CZ  ? ARG A 1  98 ?  -9.076  12.709   7.164 1.000 97.700 ? 98  ARG A CZ  1 
ATOM 765  N N   ? THR A 1  99 ?  -7.107   8.463  13.930 1.000 97.930 ? 99  THR A N   1 
ATOM 766  C CA  ? THR A 1  99 ?  -6.338   8.412  15.168 1.000 97.930 ? 99  THR A CA  1 
ATOM 767  C C   ? THR A 1  99 ?  -4.841   8.468  14.877 1.000 97.930 ? 99  THR A C   1 
ATOM 768  C CB  ? THR A 1  99 ?  -6.660   7.141  15.974 1.000 97.930 ? 99  THR A CB  1 
ATOM 769  O O   ? THR A 1  99 ?  -4.431   8.559  13.718 1.000 97.930 ? 99  THR A O   1 
ATOM 770  C CG2 ? THR A 1  99 ?  -8.166   6.948  16.120 1.000 97.930 ? 99  THR A CG2 1 
ATOM 771  O OG1 ? THR A 1  99 ?  -6.107   6.003  15.302 1.000 97.930 ? 99  THR A OG1 1 
ATOM 772  N N   ? LYS A 1 100 ?  -4.052   8.451  15.933 1.000 97.280 ? 100 LYS A N   1 
ATOM 773  C CA  ? LYS A 1 100 ?  -2.606   8.372  15.746 1.000 97.280 ? 100 LYS A CA  1 
ATOM 774  C C   ? LYS A 1 100 ?  -2.217   7.102  14.996 1.000 97.280 ? 100 LYS A C   1 
ATOM 775  C CB  ? LYS A 1 100 ?  -1.887   8.425  17.095 1.000 97.280 ? 100 LYS A CB  1 
ATOM 776  O O   ? LYS A 1 100 ?  -1.191   7.068  14.313 1.000 97.280 ? 100 LYS A O   1 
ATOM 777  C CG  ? LYS A 1 100 ?  -1.947   9.785  17.776 1.000 97.280 ? 100 LYS A CG  1 
ATOM 778  C CD  ? LYS A 1 100 ?  -1.134   9.802  19.064 1.000 97.280 ? 100 LYS A CD  1 
ATOM 779  C CE  ? LYS A 1 100 ?  -1.207  11.157  19.754 1.000 97.280 ? 100 LYS A CE  1 
ATOM 780  N NZ  ? LYS A 1 100 ?  -0.427  11.173  21.028 1.000 97.280 ? 100 LYS A NZ  1 
ATOM 781  N N   ? ALA A 1 101 ?  -3.058   6.129  15.044 1.000 97.850 ? 101 ALA A N   1 
ATOM 782  C CA  ? ALA A 1 101 ?  -2.767   4.820  14.465 1.000 97.850 ? 101 ALA A CA  1 
ATOM 783  C C   ? ALA A 1 101 ?  -3.468   4.647  13.120 1.000 97.850 ? 101 ALA A C   1 
ATOM 784  C CB  ? ALA A 1 101 ?  -3.184   3.709  15.425 1.000 97.850 ? 101 ALA A CB  1 
ATOM 785  O O   ? ALA A 1 101 ?  -3.168   3.712  12.373 1.000 97.850 ? 101 ALA A O   1 
ATOM 786  N N   ? VAL A 1 102 ?  -4.401   5.565  12.770 1.000 98.500 ? 102 VAL A N   1 
ATOM 787  C CA  ? VAL A 1 102 ?  -5.143   5.472  11.517 1.000 98.500 ? 102 VAL A CA  1 
ATOM 788  C C   ? VAL A 1 102 ?  -5.208   6.844  10.851 1.000 98.500 ? 102 VAL A C   1 
ATOM 789  C CB  ? VAL A 1 102 ?  -6.569   4.921  11.742 1.000 98.500 ? 102 VAL A CB  1 
ATOM 790  O O   ? VAL A 1 102 ?  -5.885   7.750  11.344 1.000 98.500 ? 102 VAL A O   1 
ATOM 791  C CG1 ? VAL A 1 102 ?  -7.320   4.808  10.417 1.000 98.500 ? 102 VAL A CG1 1 
ATOM 792  C CG2 ? VAL A 1 102 ?  -6.513   3.566  12.445 1.000 98.500 ? 102 VAL A CG2 1 
ATOM 793  N N   ? ARG A 1 103 ?  -4.450   6.990   9.751 1.000 98.140 ? 103 ARG A N   1 
ATOM 794  C CA  ? ARG A 1 103 ?  -4.444   8.208   8.948 1.000 98.140 ? 103 ARG A CA  1 
ATOM 795  C C   ? ARG A 1 103 ?  -4.239   7.888   7.471 1.000 98.140 ? 103 ARG A C   1 
ATOM 796  C CB  ? ARG A 1 103 ?  -3.355   9.167   9.433 1.000 98.140 ? 103 ARG A CB  1 
ATOM 797  O O   ? ARG A 1 103 ?  -3.512   6.954   7.127 1.000 98.140 ? 103 ARG A O   1 
ATOM 798  C CG  ? ARG A 1 103 ?  -3.596   9.718  10.829 1.000 98.140 ? 103 ARG A CG  1 
ATOM 799  C CD  ? ARG A 1 103 ?  -2.615  10.829  11.174 1.000 98.140 ? 103 ARG A CD  1 
ATOM 800  N NE  ? ARG A 1 103 ?  -1.238  10.345  11.195 1.000 98.140 ? 103 ARG A NE  1 
ATOM 801  N NH1 ? ARG A 1 103 ?  -0.950  10.639  13.469 1.000 98.140 ? 103 ARG A NH1 1 
ATOM 802  N NH2 ? ARG A 1 103 ?   0.762   9.809  12.190 1.000 98.140 ? 103 ARG A NH2 1 
ATOM 803  C CZ  ? ARG A 1 103 ?  -0.478  10.265  12.285 1.000 98.140 ? 103 ARG A CZ  1 
ATOM 804  N N   ? PRO A 1 104 ?  -4.926   8.782   6.671 1.000 97.970 ? 104 PRO A N   1 
ATOM 805  C CA  ? PRO A 1 104 ?  -4.745   8.533   5.239 1.000 97.970 ? 104 PRO A CA  1 
ATOM 806  C C   ? PRO A 1 104 ?  -3.346   8.897   4.749 1.000 97.970 ? 104 PRO A C   1 
ATOM 807  C CB  ? PRO A 1 104 ?  -5.803   9.429   4.589 1.000 97.970 ? 104 PRO A CB  1 
ATOM 808  O O   ? PRO A 1 104 ?  -2.730   9.832   5.267 1.000 97.970 ? 104 PRO A O   1 
ATOM 809  C CG  ? PRO A 1 104 ?  -6.786   9.711   5.679 1.000 97.970 ? 104 PRO A CG  1 
ATOM 810  C CD  ? PRO A 1 104 ?  -6.063   9.678   6.995 1.000 97.970 ? 104 PRO A CD  1 
ATOM 811  N N   ? LEU A 1 105 ?  -2.865   8.088   3.697 1.000 97.780 ? 105 LEU A N   1 
ATOM 812  C CA  ? LEU A 1 105 ?  -1.632   8.368   2.969 1.000 97.780 ? 105 LEU A CA  1 
ATOM 813  C C   ? LEU A 1 105 ?  -1.895   9.304   1.795 1.000 97.780 ? 105 LEU A C   1 
ATOM 814  C CB  ? LEU A 1 105 ?  -0.999   7.067   2.468 1.000 97.780 ? 105 LEU A CB  1 
ATOM 815  O O   ? LEU A 1 105 ?  -2.863   9.120   1.053 1.000 97.780 ? 105 LEU A O   1 
ATOM 816  C CG  ? LEU A 1 105 ?   0.377   7.192   1.812 1.000 97.780 ? 105 LEU A CG  1 
ATOM 817  C CD1 ? LEU A 1 105 ?   1.392   7.740   2.810 1.000 97.780 ? 105 LEU A CD1 1 
ATOM 818  C CD2 ? LEU A 1 105 ?   0.833   5.844   1.264 1.000 97.780 ? 105 LEU A CD2 1 
ATOM 819  N N   ? LYS A 1 106 ?  -1.057  10.263   1.662 1.000 97.010 ? 106 LYS A N   1 
ATOM 820  C CA  ? LYS A 1 106 ?  -1.234  11.229   0.582 1.000 97.010 ? 106 LYS A CA  1 
ATOM 821  C C   ? LYS A 1 106 ?  -0.932  10.598  -0.774 1.000 97.010 ? 106 LYS A C   1 
ATOM 822  C CB  ? LYS A 1 106 ?  -0.342  12.451   0.802 1.000 97.010 ? 106 LYS A CB  1 
ATOM 823  O O   ? LYS A 1 106 ?  -0.018   9.780  -0.895 1.000 97.010 ? 106 LYS A O   1 
ATOM 824  C CG  ? LYS A 1 106 ?  -0.713  13.276   2.026 1.000 97.010 ? 106 LYS A CG  1 
ATOM 825  C CD  ? LYS A 1 106 ?   0.182  14.501   2.167 1.000 97.010 ? 106 LYS A CD  1 
ATOM 826  C CE  ? LYS A 1 106 ?  -0.153  15.297   3.421 1.000 97.010 ? 106 LYS A CE  1 
ATOM 827  N NZ  ? LYS A 1 106 ?   0.810  16.418   3.639 1.000 97.010 ? 106 LYS A NZ  1 
ATOM 828  N N   ? LEU A 1 107 ?  -1.778  11.042  -1.783 1.000 97.000 ? 107 LEU A N   1 
ATOM 829  C CA  ? LEU A 1 107 ?  -1.522  10.644  -3.163 1.000 97.000 ? 107 LEU A CA  1 
ATOM 830  C C   ? LEU A 1 107 ?  -0.486  11.558  -3.809 1.000 97.000 ? 107 LEU A C   1 
ATOM 831  C CB  ? LEU A 1 107 ?  -2.818  10.667  -3.978 1.000 97.000 ? 107 LEU A CB  1 
ATOM 832  O O   ? LEU A 1 107 ?  -0.442  12.756  -3.520 1.000 97.000 ? 107 LEU A O   1 
ATOM 833  C CG  ? LEU A 1 107 ?  -3.901   9.672  -3.556 1.000 97.000 ? 107 LEU A CG  1 
ATOM 834  C CD1 ? LEU A 1 107 ?  -5.173   9.898  -4.367 1.000 97.000 ? 107 LEU A CD1 1 
ATOM 835  C CD2 ? LEU A 1 107 ?  -3.404   8.239  -3.720 1.000 97.000 ? 107 LEU A CD2 1 
ATOM 836  N N   ? PRO A 1 108 ?   0.406  11.036  -4.614 1.000 95.880 ? 108 PRO A N   1 
ATOM 837  C CA  ? PRO A 1 108 ?   1.470  11.828  -5.236 1.000 95.880 ? 108 PRO A CA  1 
ATOM 838  C C   ? PRO A 1 108 ?   0.945  12.786  -6.303 1.000 95.880 ? 108 PRO A C   1 
ATOM 839  C CB  ? PRO A 1 108 ?   2.383  10.768  -5.856 1.000 95.880 ? 108 PRO A CB  1 
ATOM 840  O O   ? PRO A 1 108 ?  -0.095  12.525  -6.915 1.000 95.880 ? 108 PRO A O   1 
ATOM 841  C CG  ? PRO A 1 108 ?   1.471   9.640  -6.215 1.000 95.880 ? 108 PRO A CG  1 
ATOM 842  C CD  ? PRO A 1 108 ?   0.403   9.537  -5.164 1.000 95.880 ? 108 PRO A CD  1 
ATOM 843  N N   ? ARG A 1 109 ?   1.684  13.933  -6.530 1.000 91.270 ? 109 ARG A N   1 
ATOM 844  C CA  ? ARG A 1 109 ?   1.340  14.927  -7.541 1.000 91.270 ? 109 ARG A CA  1 
ATOM 845  C C   ? ARG A 1 109 ?   2.281  14.838  -8.738 1.000 91.270 ? 109 ARG A C   1 
ATOM 846  C CB  ? ARG A 1 109 ?   1.380  16.337  -6.947 1.000 91.270 ? 109 ARG A CB  1 
ATOM 847  O O   ? ARG A 1 109 ?   1.966  15.338  -9.820 1.000 91.270 ? 109 ARG A O   1 
ATOM 848  C CG  ? ARG A 1 109 ?   0.298  16.599  -5.911 1.000 91.270 ? 109 ARG A CG  1 
ATOM 849  C CD  ? ARG A 1 109 ?   0.345  18.032  -5.398 1.000 91.270 ? 109 ARG A CD  1 
ATOM 850  N NE  ? ARG A 1 109 ?  -0.699  18.284  -4.408 1.000 91.270 ? 109 ARG A NE  1 
ATOM 851  N NH1 ? ARG A 1 109 ?  -0.168  20.513  -4.113 1.000 91.270 ? 109 ARG A NH1 1 
ATOM 852  N NH2 ? ARG A 1 109 ?  -1.896  19.575  -2.934 1.000 91.270 ? 109 ARG A NH2 1 
ATOM 853  C CZ  ? ARG A 1 109 ?  -0.919  19.457  -3.821 1.000 91.270 ? 109 ARG A CZ  1 
ATOM 854  N N   ? ALA A 1 110 ?   3.430  14.137  -8.503 1.000 91.590 ? 110 ALA A N   1 
ATOM 855  C CA  ? ALA A 1 110 ?   4.418  13.977  -9.567 1.000 91.590 ? 110 ALA A CA  1 
ATOM 856  C C   ? ALA A 1 110 ?   4.986  12.560  -9.579 1.000 91.590 ? 110 ALA A C   1 
ATOM 857  C CB  ? ALA A 1 110 ?   5.544  14.996  -9.406 1.000 91.590 ? 110 ALA A CB  1 
ATOM 858  O O   ? ALA A 1 110 ?   4.822  11.811  -8.614 1.000 91.590 ? 110 ALA A O   1 
ATOM 859  N N   ? ARG A 1 111 ?   5.724  12.369 -10.682 1.000 90.170 ? 111 ARG A N   1 
ATOM 860  C CA  ? ARG A 1 111 ?   6.380  11.074 -10.837 1.000 90.170 ? 111 ARG A CA  1 
ATOM 861  C C   ? ARG A 1 111 ?   7.619  10.979  -9.953 1.000 90.170 ? 111 ARG A C   1 
ATOM 862  C CB  ? ARG A 1 111 ?   6.759  10.835 -12.300 1.000 90.170 ? 111 ARG A CB  1 
ATOM 863  O O   ? ARG A 1 111 ?   8.253  11.993  -9.652 1.000 90.170 ? 111 ARG A O   1 
ATOM 864  C CG  ? ARG A 1 111 ?   5.566  10.735 -13.237 1.000 90.170 ? 111 ARG A CG  1 
ATOM 865  C CD  ? ARG A 1 111 ?   5.998  10.475 -14.673 1.000 90.170 ? 111 ARG A CD  1 
ATOM 866  N NE  ? ARG A 1 111 ?   4.853  10.404 -15.576 1.000 90.170 ? 111 ARG A NE  1 
ATOM 867  N NH1 ? ARG A 1 111 ?   6.090   9.803 -17.432 1.000 90.170 ? 111 ARG A NH1 1 
ATOM 868  N NH2 ? ARG A 1 111 ?   3.817  10.051 -17.595 1.000 90.170 ? 111 ARG A NH2 1 
ATOM 869  C CZ  ? ARG A 1 111 ?   4.923  10.086 -16.866 1.000 90.170 ? 111 ARG A CZ  1 
ATOM 870  N N   ? VAL A 1 112 ?   7.909   9.722  -9.533 1.000 92.890 ? 112 VAL A N   1 
ATOM 871  C CA  ? VAL A 1 112 ?   9.136   9.463  -8.788 1.000 92.890 ? 112 VAL A CA  1 
ATOM 872  C C   ? VAL A 1 112 ?  10.259   9.089  -9.753 1.000 92.890 ? 112 VAL A C   1 
ATOM 873  C CB  ? VAL A 1 112 ?   8.939   8.344  -7.741 1.000 92.890 ? 112 VAL A CB  1 
ATOM 874  O O   ? VAL A 1 112 ?  10.007   8.510 -10.813 1.000 92.890 ? 112 VAL A O   1 
ATOM 875  C CG1 ? VAL A 1 112 ?   8.658   7.008  -8.425 1.000 92.890 ? 112 VAL A CG1 1 
ATOM 876  C CG2 ? VAL A 1 112 ?  10.166   8.238  -6.837 1.000 92.890 ? 112 VAL A CG2 1 
ATOM 877  N N   ? LYS A 1 113 ?  11.572   9.475  -9.441 1.000 92.380 ? 113 LYS A N   1 
ATOM 878  C CA  ? LYS A 1 113 ?  12.714   9.260 -10.324 1.000 92.380 ? 113 LYS A CA  1 
ATOM 879  C C   ? LYS A 1 113 ?  13.558   8.079  -9.855 1.000 92.380 ? 113 LYS A C   1 
ATOM 880  C CB  ? LYS A 1 113 ?  13.576  10.521 -10.403 1.000 92.380 ? 113 LYS A CB  1 
ATOM 881  O O   ? LYS A 1 113 ?  13.599   7.774  -8.661 1.000 92.380 ? 113 LYS A O   1 
ATOM 882  C CG  ? LYS A 1 113 ?  12.863  11.722 -11.006 1.000 92.380 ? 113 LYS A CG  1 
ATOM 883  C CD  ? LYS A 1 113 ?  13.777  12.939 -11.075 1.000 92.380 ? 113 LYS A CD  1 
ATOM 884  C CE  ? LYS A 1 113 ?  13.051  14.154 -11.636 1.000 92.380 ? 113 LYS A CE  1 
ATOM 885  N NZ  ? LYS A 1 113 ?  13.931  15.360 -11.666 1.000 92.380 ? 113 LYS A NZ  1 
ATOM 886  N N   ? PRO A 1 114 ?  14.232   7.490 -10.859 1.000 95.130 ? 114 PRO A N   1 
ATOM 887  C CA  ? PRO A 1 114 ?  15.183   6.445 -10.471 1.000 95.130 ? 114 PRO A CA  1 
ATOM 888  C C   ? PRO A 1 114 ?  16.227   6.939  -9.472 1.000 95.130 ? 114 PRO A C   1 
ATOM 889  C CB  ? PRO A 1 114 ?  15.840   6.056 -11.798 1.000 95.130 ? 114 PRO A CB  1 
ATOM 890  O O   ? PRO A 1 114 ?  16.685   8.081  -9.564 1.000 95.130 ? 114 PRO A O   1 
ATOM 891  C CG  ? PRO A 1 114 ?  14.815   6.374 -12.839 1.000 95.130 ? 114 PRO A CG  1 
ATOM 892  C CD  ? PRO A 1 114 ?  14.084   7.618 -12.424 1.000 95.130 ? 114 PRO A CD  1 
ATOM 893  N N   ? GLY A 1 115 ?  16.561   6.070  -8.436 1.000 93.770 ? 115 GLY A N   1 
ATOM 894  C CA  ? GLY A 1 115 ?  17.552   6.405  -7.427 1.000 93.770 ? 115 GLY A CA  1 
ATOM 895  C C   ? GLY A 1 115 ?  16.940   6.814  -6.101 1.000 93.770 ? 115 GLY A C   1 
ATOM 896  O O   ? GLY A 1 115 ?  17.613   6.797  -5.068 1.000 93.770 ? 115 GLY A O   1 
ATOM 897  N N   ? HIS A 1 116 ?  15.598   7.209  -6.148 1.000 94.340 ? 116 HIS A N   1 
ATOM 898  C CA  ? HIS A 1 116 ?  14.887   7.522  -4.914 1.000 94.340 ? 116 HIS A CA  1 
ATOM 899  C C   ? HIS A 1 116 ?  14.753   6.288  -4.027 1.000 94.340 ? 116 HIS A C   1 
ATOM 900  C CB  ? HIS A 1 116 ?  13.505   8.100  -5.222 1.000 94.340 ? 116 HIS A CB  1 
ATOM 901  O O   ? HIS A 1 116 ?  14.508   5.186  -4.524 1.000 94.340 ? 116 HIS A O   1 
ATOM 902  C CG  ? HIS A 1 116 ?  13.529   9.550  -5.587 1.000 94.340 ? 116 HIS A CG  1 
ATOM 903  C CD2 ? HIS A 1 116 ?  14.563  10.405  -5.767 1.000 94.340 ? 116 HIS A CD2 1 
ATOM 904  N ND1 ? HIS A 1 116 ?  12.381  10.281  -5.806 1.000 94.340 ? 116 HIS A ND1 1 
ATOM 905  C CE1 ? HIS A 1 116 ?  12.710  11.526  -6.108 1.000 94.340 ? 116 HIS A CE1 1 
ATOM 906  N NE2 ? HIS A 1 116 ?  14.028  11.628  -6.090 1.000 94.340 ? 116 HIS A NE2 1 
ATOM 907  N N   ? VAL A 1 117 ?  14.890   6.490  -2.754 1.000 93.640 ? 117 VAL A N   1 
ATOM 908  C CA  ? VAL A 1 117 ?  14.687   5.431  -1.770 1.000 93.640 ? 117 VAL A CA  1 
ATOM 909  C C   ? VAL A 1 117 ?  13.264   5.503  -1.220 1.000 93.640 ? 117 VAL A C   1 
ATOM 910  C CB  ? VAL A 1 117 ?  15.710   5.525  -0.616 1.000 93.640 ? 117 VAL A CB  1 
ATOM 911  O O   ? VAL A 1 117 ?  12.861   6.522  -0.655 1.000 93.640 ? 117 VAL A O   1 
ATOM 912  C CG1 ? VAL A 1 117 ?  15.479   4.409   0.402 1.000 93.640 ? 117 VAL A CG1 1 
ATOM 913  C CG2 ? VAL A 1 117 ?  17.136   5.468  -1.162 1.000 93.640 ? 117 VAL A CG2 1 
ATOM 914  N N   ? CYS A 1 118 ?  12.568   4.445  -1.381 1.000 95.150 ? 118 CYS A N   1 
ATOM 915  C CA  ? CYS A 1 118 ?  11.174   4.348  -0.963 1.000 95.150 ? 118 CYS A CA  1 
ATOM 916  C C   ? CYS A 1 118 ?  10.973   3.187   0.002 1.000 95.150 ? 118 CYS A C   1 
ATOM 917  C CB  ? CYS A 1 118 ?  10.261   4.178  -2.177 1.000 95.150 ? 118 CYS A CB  1 
ATOM 918  O O   ? CYS A 1 118 ?  11.813   2.288   0.082 1.000 95.150 ? 118 CYS A O   1 
ATOM 919  S SG  ? CYS A 1 118 ?  10.366   5.536  -3.363 1.000 95.150 ? 118 CYS A SG  1 
ATOM 920  N N   ? SER A 1 119 ?   9.860   3.237   0.709 1.000 94.060 ? 119 SER A N   1 
ATOM 921  C CA  ? SER A 1 119 ?   9.568   2.184   1.676 1.000 94.060 ? 119 SER A CA  1 
ATOM 922  C C   ? SER A 1 119 ?   8.320   1.401   1.282 1.000 94.060 ? 119 SER A C   1 
ATOM 923  C CB  ? SER A 1 119 ?   9.388   2.775   3.075 1.000 94.060 ? 119 SER A CB  1 
ATOM 924  O O   ? SER A 1 119 ?   7.404   1.951   0.667 1.000 94.060 ? 119 SER A O   1 
ATOM 925  O OG  ? SER A 1 119 ?   8.291   3.671   3.105 1.000 94.060 ? 119 SER A OG  1 
ATOM 926  N N   ? VAL A 1 120 ?   8.344   0.163   1.632 1.000 93.810 ? 120 VAL A N   1 
ATOM 927  C CA  ? VAL A 1 120 ?   7.185  -0.715   1.513 1.000 93.810 ? 120 VAL A CA  1 
ATOM 928  C C   ? VAL A 1 120 ?   6.906  -1.387   2.856 1.000 93.810 ? 120 VAL A C   1 
ATOM 929  C CB  ? VAL A 1 120 ?   7.391  -1.783   0.416 1.000 93.810 ? 120 VAL A CB  1 
ATOM 930  O O   ? VAL A 1 120 ?   7.835  -1.757   3.577 1.000 93.810 ? 120 VAL A O   1 
ATOM 931  C CG1 ? VAL A 1 120 ?   8.549  -2.712   0.778 1.000 93.810 ? 120 VAL A CG1 1 
ATOM 932  C CG2 ? VAL A 1 120 ?   6.108  -2.583   0.202 1.000 93.810 ? 120 VAL A CG2 1 
ATOM 933  N N   ? ALA A 1 121 ?   5.681  -1.470   3.188 1.000 93.550 ? 121 ALA A N   1 
ATOM 934  C CA  ? ALA A 1 121 ?   5.286  -2.066   4.461 1.000 93.550 ? 121 ALA A CA  1 
ATOM 935  C C   ? ALA A 1 121 ?   4.257  -3.174   4.252 1.000 93.550 ? 121 ALA A C   1 
ATOM 936  C CB  ? ALA A 1 121 ?   4.730  -0.998   5.400 1.000 93.550 ? 121 ALA A CB  1 
ATOM 937  O O   ? ALA A 1 121 ?   3.463  -3.122   3.309 1.000 93.550 ? 121 ALA A O   1 
ATOM 938  N N   ? GLY A 1 122 ?   4.333  -4.169   5.174 1.000 93.480 ? 122 GLY A N   1 
ATOM 939  C CA  ? GLY A 1 122 ?   3.391  -5.275   5.108 1.000 93.480 ? 122 GLY A CA  1 
ATOM 940  C C   ? GLY A 1 122 ?   3.626  -6.323   6.180 1.000 93.480 ? 122 GLY A C   1 
ATOM 941  O O   ? GLY A 1 122 ?   4.566  -6.212   6.969 1.000 93.480 ? 122 GLY A O   1 
ATOM 942  N N   ? TRP A 1 123 ?   2.656  -7.312   6.278 1.000 92.270 ? 123 TRP A N   1 
ATOM 943  C CA  ? TRP A 1 123 ?   2.701  -8.388   7.263 1.000 92.270 ? 123 TRP A CA  1 
ATOM 944  C C   ? TRP A 1 123 ?   3.019  -9.723   6.598 1.000 92.270 ? 123 TRP A C   1 
ATOM 945  C CB  ? TRP A 1 123 ?   1.371  -8.483   8.017 1.000 92.270 ? 123 TRP A CB  1 
ATOM 946  O O   ? TRP A 1 123 ?   2.563 -10.774   7.052 1.000 92.270 ? 123 TRP A O   1 
ATOM 947  C CG  ? TRP A 1 123 ?   1.094  -7.314   8.913 1.000 92.270 ? 123 TRP A CG  1 
ATOM 948  C CD1 ? TRP A 1 123 ?   1.458  -7.176  10.224 1.000 92.270 ? 123 TRP A CD1 1 
ATOM 949  C CD2 ? TRP A 1 123 ?   0.388  -6.119   8.565 1.000 92.270 ? 123 TRP A CD2 1 
ATOM 950  C CE2 ? TRP A 1 123 ?   0.363  -5.299   9.714 1.000 92.270 ? 123 TRP A CE2 1 
ATOM 951  C CE3 ? TRP A 1 123 ?  -0.225  -5.662   7.391 1.000 92.270 ? 123 TRP A CE3 1 
ATOM 952  N NE1 ? TRP A 1 123 ?   1.022  -5.966  10.711 1.000 92.270 ? 123 TRP A NE1 1 
ATOM 953  C CH2 ? TRP A 1 123 ?  -0.846  -3.622   8.562 1.000 92.270 ? 123 TRP A CH2 1 
ATOM 954  C CZ2 ? TRP A 1 123 ?  -0.253  -4.045   9.723 1.000 92.270 ? 123 TRP A CZ2 1 
ATOM 955  C CZ3 ? TRP A 1 123 ?  -0.838  -4.414   7.402 1.000 92.270 ? 123 TRP A CZ3 1 
ATOM 956  N N   ? GLY A 1 124 ?   3.686  -9.692   5.431 1.000 84.180 ? 124 GLY A N   1 
ATOM 957  C CA  ? GLY A 1 124 ?   4.019 -10.894   4.684 1.000 84.180 ? 124 GLY A CA  1 
ATOM 958  C C   ? GLY A 1 124 ?   5.191 -11.658   5.272 1.000 84.180 ? 124 GLY A C   1 
ATOM 959  O O   ? GLY A 1 124 ?   5.556 -11.447   6.430 1.000 84.180 ? 124 GLY A O   1 
ATOM 960  N N   ? ARG A 1 125 ?   5.800 -12.633   4.623 1.000 82.640 ? 125 ARG A N   1 
ATOM 961  C CA  ? ARG A 1 125 ?   6.956 -13.418   5.045 1.000 82.640 ? 125 ARG A CA  1 
ATOM 962  C C   ? ARG A 1 125 ?   8.192 -12.537   5.192 1.000 82.640 ? 125 ARG A C   1 
ATOM 963  C CB  ? ARG A 1 125 ?   7.233 -14.546   4.049 1.000 82.640 ? 125 ARG A CB  1 
ATOM 964  O O   ? ARG A 1 125 ?   8.355 -11.559   4.458 1.000 82.640 ? 125 ARG A O   1 
ATOM 965  C CG  ? ARG A 1 125 ?   6.165 -15.629   4.032 1.000 82.640 ? 125 ARG A CG  1 
ATOM 966  C CD  ? ARG A 1 125 ?   6.517 -16.753   3.068 1.000 82.640 ? 125 ARG A CD  1 
ATOM 967  N NE  ? ARG A 1 125 ?   5.501 -17.801   3.068 1.000 82.640 ? 125 ARG A NE  1 
ATOM 968  N NH1 ? ARG A 1 125 ?   6.583 -19.138   1.526 1.000 82.640 ? 125 ARG A NH1 1 
ATOM 969  N NH2 ? ARG A 1 125 ?   4.575 -19.799   2.414 1.000 82.640 ? 125 ARG A NH2 1 
ATOM 970  C CZ  ? ARG A 1 125 ?   5.555 -18.910   2.336 1.000 82.640 ? 125 ARG A CZ  1 
ATOM 971  N N   ? THR A 1 126 ?   9.081 -13.012   6.166 1.000 83.140 ? 126 THR A N   1 
ATOM 972  C CA  ? THR A 1 126 ?  10.234 -12.184   6.505 1.000 83.140 ? 126 THR A CA  1 
ATOM 973  C C   ? THR A 1 126 ?  11.499 -12.724   5.845 1.000 83.140 ? 126 THR A C   1 
ATOM 974  C CB  ? THR A 1 126 ?  10.439 -12.109   8.029 1.000 83.140 ? 126 THR A CB  1 
ATOM 975  O O   ? THR A 1 126 ?  12.559 -12.098   5.918 1.000 83.140 ? 126 THR A O   1 
ATOM 976  C CG2 ? THR A 1 126 ?   9.268 -11.404   8.707 1.000 83.140 ? 126 THR A CG2 1 
ATOM 977  O OG1 ? THR A 1 126 ?  10.553 -13.436   8.556 1.000 83.140 ? 126 THR A OG1 1 
ATOM 978  N N   ? SER A 1 127 ?  11.399 -13.943   5.202 1.000 78.720 ? 127 SER A N   1 
ATOM 979  C CA  ? SER A 1 127 ?  12.501 -14.522   4.441 1.000 78.720 ? 127 SER A CA  1 
ATOM 980  C C   ? SER A 1 127 ?  11.997 -15.550   3.433 1.000 78.720 ? 127 SER A C   1 
ATOM 981  C CB  ? SER A 1 127 ?  13.518 -15.173   5.379 1.000 78.720 ? 127 SER A CB  1 
ATOM 982  O O   ? SER A 1 127 ?  10.841 -15.973   3.496 1.000 78.720 ? 127 SER A O   1 
ATOM 983  O OG  ? SER A 1 127 ?  12.998 -16.369   5.933 1.000 78.720 ? 127 SER A OG  1 
ATOM 984  N N   ? ILE A 1 128 ?  12.833 -15.964   2.486 1.000 76.730 ? 128 ILE A N   1 
ATOM 985  C CA  ? ILE A 1 128 ?  12.507 -16.860   1.382 1.000 76.730 ? 128 ILE A CA  1 
ATOM 986  C C   ? ILE A 1 128 ?  12.105 -18.228   1.929 1.000 76.730 ? 128 ILE A C   1 
ATOM 987  C CB  ? ILE A 1 128 ?  13.691 -17.001   0.400 1.000 76.730 ? 128 ILE A CB  1 
ATOM 988  O O   ? ILE A 1 128 ?  11.233 -18.896   1.369 1.000 76.730 ? 128 ILE A O   1 
ATOM 989  C CG1 ? ILE A 1 128 ?  13.964 -15.667  -0.304 1.000 76.730 ? 128 ILE A CG1 1 
ATOM 990  C CG2 ? ILE A 1 128 ?  13.418 -18.112  -0.618 1.000 76.730 ? 128 ILE A CG2 1 
ATOM 991  C CD1 ? ILE A 1 128 ?  15.271 -15.634  -1.084 1.000 76.730 ? 128 ILE A CD1 1 
ATOM 992  N N   ? ASN A 1 129 ?  12.636 -18.636   3.111 1.000 79.260 ? 129 ASN A N   1 
ATOM 993  C CA  ? ASN A 1 129 ?  12.418 -19.965   3.673 1.000 79.260 ? 129 ASN A CA  1 
ATOM 994  C C   ? ASN A 1 129 ?  11.381 -19.936   4.793 1.000 79.260 ? 129 ASN A C   1 
ATOM 995  C CB  ? ASN A 1 129 ?  13.734 -20.555   4.183 1.000 79.260 ? 129 ASN A CB  1 
ATOM 996  O O   ? ASN A 1 129 ?  11.100 -20.964   5.411 1.000 79.260 ? 129 ASN A O   1 
ATOM 997  C CG  ? ASN A 1 129 ?  14.749 -20.762   3.076 1.000 79.260 ? 129 ASN A CG  1 
ATOM 998  N ND2 ? ASN A 1 129 ?  16.017 -20.510   3.379 1.000 79.260 ? 129 ASN A ND2 1 
ATOM 999  O OD1 ? ASN A 1 129 ?  14.396 -21.144   1.957 1.000 79.260 ? 129 ASN A OD1 1 
ATOM 1000 N N   ? ALA A 1 130 ?  10.869 -18.721   5.071 1.000 81.620 ? 130 ALA A N   1 
ATOM 1001 C CA  ? ALA A 1 130 ?   9.886 -18.618   6.146 1.000 81.620 ? 130 ALA A CA  1 
ATOM 1002 C C   ? ALA A 1 130 ?   8.582 -19.313   5.766 1.000 81.620 ? 130 ALA A C   1 
ATOM 1003 C CB  ? ALA A 1 130 ?   9.624 -17.153   6.488 1.000 81.620 ? 130 ALA A CB  1 
ATOM 1004 O O   ? ALA A 1 130 ?   8.134 -19.222   4.620 1.000 81.620 ? 130 ALA A O   1 
ATOM 1005 N N   ? THR A 1 131 ?   8.012 -20.135   6.717 1.000 79.380 ? 131 THR A N   1 
ATOM 1006 C CA  ? THR A 1 131 ?   6.789 -20.896   6.491 1.000 79.380 ? 131 THR A CA  1 
ATOM 1007 C C   ? THR A 1 131 ?   5.574 -20.136   7.016 1.000 79.380 ? 131 THR A C   1 
ATOM 1008 C CB  ? THR A 1 131 ?   6.861 -22.281   7.162 1.000 79.380 ? 131 THR A CB  1 
ATOM 1009 O O   ? THR A 1 131 ?   4.440 -20.424   6.628 1.000 79.380 ? 131 THR A O   1 
ATOM 1010 C CG2 ? THR A 1 131 ?   7.957 -23.138   6.537 1.000 79.380 ? 131 THR A CG2 1 
ATOM 1011 O OG1 ? THR A 1 131 ?   7.136 -22.115   8.558 1.000 79.380 ? 131 THR A OG1 1 
ATOM 1012 N N   ? GLN A 1 132 ?   5.947 -19.039   7.908 1.000 82.760 ? 132 GLN A N   1 
ATOM 1013 C CA  ? GLN A 1 132 ?   4.843 -18.254   8.451 1.000 82.760 ? 132 GLN A CA  1 
ATOM 1014 C C   ? GLN A 1 132 ?   5.018 -16.771   8.141 1.000 82.760 ? 132 GLN A C   1 
ATOM 1015 C CB  ? GLN A 1 132 ?   4.727 -18.465   9.961 1.000 82.760 ? 132 GLN A CB  1 
ATOM 1016 O O   ? GLN A 1 132 ?   6.144 -16.275   8.066 1.000 82.760 ? 132 GLN A O   1 
ATOM 1017 C CG  ? GLN A 1 132 ?   4.383 -19.894  10.359 1.000 82.760 ? 132 GLN A CG  1 
ATOM 1018 C CD  ? GLN A 1 132 ?   4.131 -20.045  11.847 1.000 82.760 ? 132 GLN A CD  1 
ATOM 1019 N NE2 ? GLN A 1 132 ?   3.425 -21.106  12.224 1.000 82.760 ? 132 GLN A NE2 1 
ATOM 1020 O OE1 ? GLN A 1 132 ?   4.567 -19.215  12.652 1.000 82.760 ? 132 GLN A OE1 1 
ATOM 1021 N N   ? ARG A 1 133 ?   3.859 -16.042   8.054 1.000 86.120 ? 133 ARG A N   1 
ATOM 1022 C CA  ? ARG A 1 133 ?   3.864 -14.587   7.938 1.000 86.120 ? 133 ARG A CA  1 
ATOM 1023 C C   ? ARG A 1 133 ?   4.158 -13.931   9.284 1.000 86.120 ? 133 ARG A C   1 
ATOM 1024 C CB  ? ARG A 1 133 ?   2.525 -14.086   7.392 1.000 86.120 ? 133 ARG A CB  1 
ATOM 1025 O O   ? ARG A 1 133 ?   3.916 -14.527  10.336 1.000 86.120 ? 133 ARG A O   1 
ATOM 1026 C CG  ? ARG A 1 133 ?   2.200 -14.596   5.997 1.000 86.120 ? 133 ARG A CG  1 
ATOM 1027 C CD  ? ARG A 1 133 ?   0.875 -14.044   5.490 1.000 86.120 ? 133 ARG A CD  1 
ATOM 1028 N NE  ? ARG A 1 133 ?   0.625 -14.429   4.104 1.000 86.120 ? 133 ARG A NE  1 
ATOM 1029 N NH1 ? ARG A 1 133 ?  -1.570 -13.710   4.083 1.000 86.120 ? 133 ARG A NH1 1 
ATOM 1030 N NH2 ? ARG A 1 133 ?  -0.648 -14.649   2.206 1.000 86.120 ? 133 ARG A NH2 1 
ATOM 1031 C CZ  ? ARG A 1 133 ?  -0.530 -14.262   3.467 1.000 86.120 ? 133 ARG A CZ  1 
ATOM 1032 N N   ? SER A 1 134 ?   4.706 -12.728   9.180 1.000 90.310 ? 134 SER A N   1 
ATOM 1033 C CA  ? SER A 1 134 ?   4.961 -11.969  10.400 1.000 90.310 ? 134 SER A CA  1 
ATOM 1034 C C   ? SER A 1 134 ?   3.660 -11.480  11.029 1.000 90.310 ? 134 SER A C   1 
ATOM 1035 C CB  ? SER A 1 134 ?   5.875 -10.778  10.109 1.000 90.310 ? 134 SER A CB  1 
ATOM 1036 O O   ? SER A 1 134 ?   2.752 -11.036  10.323 1.000 90.310 ? 134 SER A O   1 
ATOM 1037 O OG  ? SER A 1 134 ?   6.070  -9.998  11.276 1.000 90.310 ? 134 SER A OG  1 
ATOM 1038 N N   ? SER A 1 135 ?   3.585 -11.564  12.280 1.000 92.660 ? 135 SER A N   1 
ATOM 1039 C CA  ? SER A 1 135 ?   2.432 -11.025  12.993 1.000 92.660 ? 135 SER A CA  1 
ATOM 1040 C C   ? SER A 1 135 ?   2.566  -9.521  13.206 1.000 92.660 ? 135 SER A C   1 
ATOM 1041 C CB  ? SER A 1 135 ?   2.260 -11.726  14.342 1.000 92.660 ? 135 SER A CB  1 
ATOM 1042 O O   ? SER A 1 135 ?   1.567  -8.823  13.388 1.000 92.660 ? 135 SER A O   1 
ATOM 1043 O OG  ? SER A 1 135 ?   3.432 -11.597  15.128 1.000 92.660 ? 135 SER A OG  1 
ATOM 1044 N N   ? CYS A 1 136 ?   3.749  -9.035  13.149 1.000 95.260 ? 136 CYS A N   1 
ATOM 1045 C CA  ? CYS A 1 136 ?   4.014  -7.611  13.318 1.000 95.260 ? 136 CYS A CA  1 
ATOM 1046 C C   ? CYS A 1 136 ?   4.367  -6.960  11.986 1.000 95.260 ? 136 CYS A C   1 
ATOM 1047 C CB  ? CYS A 1 136 ?   5.148  -7.392  14.319 1.000 95.260 ? 136 CYS A CB  1 
ATOM 1048 O O   ? CYS A 1 136 ?   4.997  -7.585  11.132 1.000 95.260 ? 136 CYS A O   1 
ATOM 1049 S SG  ? CYS A 1 136 ?   4.740  -7.898  16.004 1.000 95.260 ? 136 CYS A SG  1 
ATOM 1050 N N   ? LEU A 1 137 ?   3.891  -5.715  11.871 1.000 95.420 ? 137 LEU A N   1 
ATOM 1051 C CA  ? LEU A 1 137 ?   4.152  -4.939  10.663 1.000 95.420 ? 137 LEU A CA  1 
ATOM 1052 C C   ? LEU A 1 137 ?   5.648  -4.701  10.483 1.000 95.420 ? 137 LEU A C   1 
ATOM 1053 C CB  ? LEU A 1 137 ?   3.413  -3.599  10.717 1.000 95.420 ? 137 LEU A CB  1 
ATOM 1054 O O   ? LEU A 1 137 ?   6.337  -4.311  11.428 1.000 95.420 ? 137 LEU A O   1 
ATOM 1055 C CG  ? LEU A 1 137 ?   3.346  -2.809   9.408 1.000 95.420 ? 137 LEU A CG  1 
ATOM 1056 C CD1 ? LEU A 1 137 ?   2.521  -3.568   8.374 1.000 95.420 ? 137 LEU A CD1 1 
ATOM 1057 C CD2 ? LEU A 1 137 ?   2.763  -1.421   9.651 1.000 95.420 ? 137 LEU A CD2 1 
ATOM 1058 N N   ? ARG A 1 138 ?   6.031  -4.932   9.207 1.000 94.740 ? 138 ARG A N   1 
ATOM 1059 C CA  ? ARG A 1 138 ?   7.436  -4.751   8.855 1.000 94.740 ? 138 ARG A CA  1 
ATOM 1060 C C   ? ARG A 1 138 ?   7.584  -3.811   7.663 1.000 94.740 ? 138 ARG A C   1 
ATOM 1061 C CB  ? ARG A 1 138 ?   8.091  -6.098   8.545 1.000 94.740 ? 138 ARG A CB  1 
ATOM 1062 O O   ? ARG A 1 138 ?   6.635  -3.608   6.904 1.000 94.740 ? 138 ARG A O   1 
ATOM 1063 C CG  ? ARG A 1 138 ?   8.037  -7.089   9.696 1.000 94.740 ? 138 ARG A CG  1 
ATOM 1064 C CD  ? ARG A 1 138 ?   9.042  -8.219   9.516 1.000 94.740 ? 138 ARG A CD  1 
ATOM 1065 N NE  ? ARG A 1 138 ?  10.362  -7.852  10.022 1.000 94.740 ? 138 ARG A NE  1 
ATOM 1066 N NH1 ? ARG A 1 138 ?  11.348  -9.878   9.511 1.000 94.740 ? 138 ARG A NH1 1 
ATOM 1067 N NH2 ? ARG A 1 138 ?  12.580  -8.214  10.495 1.000 94.740 ? 138 ARG A NH2 1 
ATOM 1068 C CZ  ? ARG A 1 138 ?  11.427  -8.649  10.008 1.000 94.740 ? 138 ARG A CZ  1 
ATOM 1069 N N   ? GLU A 1 139 ?   8.793  -3.292   7.503 1.000 92.650 ? 139 GLU A N   1 
ATOM 1070 C CA  ? GLU A 1 139 ?   9.069  -2.385   6.393 1.000 92.650 ? 139 GLU A CA  1 
ATOM 1071 C C   ? GLU A 1 139 ?  10.454  -2.639   5.804 1.000 92.650 ? 139 GLU A C   1 
ATOM 1072 C CB  ? GLU A 1 139 ?   8.950  -0.928   6.847 1.000 92.650 ? 139 GLU A CB  1 
ATOM 1073 O O   ? GLU A 1 139 ?  11.376  -3.035   6.521 1.000 92.650 ? 139 GLU A O   1 
ATOM 1074 C CG  ? GLU A 1 139 ?  10.185  -0.405   7.566 1.000 92.650 ? 139 GLU A CG  1 
ATOM 1075 C CD  ? GLU A 1 139 ?  10.089   1.068   7.930 1.000 92.650 ? 139 GLU A CD  1 
ATOM 1076 O OE1 ? GLU A 1 139 ?  11.142   1.735   8.046 1.000 92.650 ? 139 GLU A OE1 1 
ATOM 1077 O OE2 ? GLU A 1 139 ?   8.951   1.559   8.102 1.000 92.650 ? 139 GLU A OE2 1 
ATOM 1078 N N   ? ALA A 1 140 ?  10.537  -2.371   4.519 1.000 90.790 ? 140 ALA A N   1 
ATOM 1079 C CA  ? ALA A 1 140 ?  11.801  -2.449   3.791 1.000 90.790 ? 140 ALA A CA  1 
ATOM 1080 C C   ? ALA A 1 140 ?  11.990  -1.233   2.889 1.000 90.790 ? 140 ALA A C   1 
ATOM 1081 C CB  ? ALA A 1 140 ?  11.864  -3.733   2.968 1.000 90.790 ? 140 ALA A CB  1 
ATOM 1082 O O   ? ALA A 1 140 ?  11.014  -0.652   2.407 1.000 90.790 ? 140 ALA A O   1 
ATOM 1083 N N   ? GLN A 1 141 ?  13.248  -0.935   2.695 1.000 91.110 ? 141 GLN A N   1 
ATOM 1084 C CA  ? GLN A 1 141 ?  13.583   0.160   1.791 1.000 91.110 ? 141 GLN A CA  1 
ATOM 1085 C C   ? GLN A 1 141 ?  13.937  -0.363   0.402 1.000 91.110 ? 141 GLN A C   1 
ATOM 1086 C CB  ? GLN A 1 141 ?  14.741   0.986   2.352 1.000 91.110 ? 141 GLN A CB  1 
ATOM 1087 O O   ? GLN A 1 141 ?  14.712  -1.313   0.269 1.000 91.110 ? 141 GLN A O   1 
ATOM 1088 C CG  ? GLN A 1 141 ?  14.389   1.761   3.614 1.000 91.110 ? 141 GLN A CG  1 
ATOM 1089 C CD  ? GLN A 1 141 ?  15.522   2.649   4.093 1.000 91.110 ? 141 GLN A CD  1 
ATOM 1090 N NE2 ? GLN A 1 141 ?  15.175   3.749   4.753 1.000 91.110 ? 141 GLN A NE2 1 
ATOM 1091 O OE1 ? GLN A 1 141 ?  16.699   2.349   3.872 1.000 91.110 ? 141 GLN A OE1 1 
ATOM 1092 N N   ? LEU A 1 142 ?  13.282   0.304  -0.588 1.000 91.930 ? 142 LEU A N   1 
ATOM 1093 C CA  ? LEU A 1 142 ?  13.542  -0.061  -1.976 1.000 91.930 ? 142 LEU A CA  1 
ATOM 1094 C C   ? LEU A 1 142 ?  14.023   1.147  -2.774 1.000 91.930 ? 142 LEU A C   1 
ATOM 1095 C CB  ? LEU A 1 142 ?  12.283  -0.646  -2.622 1.000 91.930 ? 142 LEU A CB  1 
ATOM 1096 O O   ? LEU A 1 142 ?  13.626   2.280  -2.493 1.000 91.930 ? 142 LEU A O   1 
ATOM 1097 C CG  ? LEU A 1 142 ?  11.613  -1.801  -1.876 1.000 91.930 ? 142 LEU A CG  1 
ATOM 1098 C CD1 ? LEU A 1 142 ?  10.351  -2.243  -2.609 1.000 91.930 ? 142 LEU A CD1 1 
ATOM 1099 C CD2 ? LEU A 1 142 ?  12.582  -2.968  -1.716 1.000 91.930 ? 142 LEU A CD2 1 
ATOM 1100 N N   ? ILE A 1 143 ?  14.877   0.821  -3.773 1.000 92.990 ? 143 ILE A N   1 
ATOM 1101 C CA  ? ILE A 1 143 ?  15.365   1.872  -4.659 1.000 92.990 ? 143 ILE A CA  1 
ATOM 1102 C C   ? ILE A 1 143 ?  14.623   1.810  -5.992 1.000 92.990 ? 143 ILE A C   1 
ATOM 1103 C CB  ? ILE A 1 143 ?  16.889   1.756  -4.888 1.000 92.990 ? 143 ILE A CB  1 
ATOM 1104 O O   ? ILE A 1 143 ?  14.494   0.738  -6.589 1.000 92.990 ? 143 ILE A O   1 
ATOM 1105 C CG1 ? ILE A 1 143 ?  17.640   1.882  -3.558 1.000 92.990 ? 143 ILE A CG1 1 
ATOM 1106 C CG2 ? ILE A 1 143 ?  17.366   2.812  -5.889 1.000 92.990 ? 143 ILE A CG2 1 
ATOM 1107 C CD1 ? ILE A 1 143 ?  19.106   1.478  -3.634 1.000 92.990 ? 143 ILE A CD1 1 
ATOM 1108 N N   ? ILE A 1 144 ?  14.155   2.959  -6.390 1.000 95.020 ? 144 ILE A N   1 
ATOM 1109 C CA  ? ILE A 1 144 ?  13.501   3.034  -7.692 1.000 95.020 ? 144 ILE A CA  1 
ATOM 1110 C C   ? ILE A 1 144 ?  14.520   2.766  -8.797 1.000 95.020 ? 144 ILE A C   1 
ATOM 1111 C CB  ? ILE A 1 144 ?  12.826   4.407  -7.907 1.000 95.020 ? 144 ILE A CB  1 
ATOM 1112 O O   ? ILE A 1 144 ?  15.560   3.426  -8.865 1.000 95.020 ? 144 ILE A O   1 
ATOM 1113 C CG1 ? ILE A 1 144 ?  11.828   4.693  -6.779 1.000 95.020 ? 144 ILE A CG1 1 
ATOM 1114 C CG2 ? ILE A 1 144 ?  12.138   4.463  -9.274 1.000 95.020 ? 144 ILE A CG2 1 
ATOM 1115 C CD1 ? ILE A 1 144 ?  10.706   3.669  -6.670 1.000 95.020 ? 144 ILE A CD1 1 
ATOM 1116 N N   ? GLN A 1 145 ?  14.117   1.831  -9.752 1.000 94.630 ? 145 GLN A N   1 
ATOM 1117 C CA  ? GLN A 1 145 ?  15.034   1.402 -10.802 1.000 94.630 ? 145 GLN A CA  1 
ATOM 1118 C C   ? GLN A 1 145 ?  14.763   2.145 -12.107 1.000 94.630 ? 145 GLN A C   1 
ATOM 1119 C CB  ? GLN A 1 145 ?  14.928  -0.107 -11.025 1.000 94.630 ? 145 GLN A CB  1 
ATOM 1120 O O   ? GLN A 1 145 ?  13.647   2.615 -12.340 1.000 94.630 ? 145 GLN A O   1 
ATOM 1121 C CG  ? GLN A 1 145 ?  15.221  -0.935  -9.781 1.000 94.630 ? 145 GLN A CG  1 
ATOM 1122 C CD  ? GLN A 1 145 ?  16.678  -0.870  -9.363 1.000 94.630 ? 145 GLN A CD  1 
ATOM 1123 N NE2 ? GLN A 1 145 ?  16.919  -0.492  -8.112 1.000 94.630 ? 145 GLN A NE2 1 
ATOM 1124 O OE1 ? GLN A 1 145 ?  17.579  -1.157 -10.157 1.000 94.630 ? 145 GLN A OE1 1 
ATOM 1125 N N   ? LYS A 1 146 ?  15.865   2.177 -12.891 1.000 94.440 ? 146 LYS A N   1 
ATOM 1126 C CA  ? LYS A 1 146 ?  15.675   2.654 -14.258 1.000 94.440 ? 146 LYS A CA  1 
ATOM 1127 C C   ? LYS A 1 146 ?  14.831   1.675 -15.069 1.000 94.440 ? 146 LYS A C   1 
ATOM 1128 C CB  ? LYS A 1 146 ?  17.024   2.875 -14.942 1.000 94.440 ? 146 LYS A CB  1 
ATOM 1129 O O   ? LYS A 1 146 ?  14.949   0.460 -14.904 1.000 94.440 ? 146 LYS A O   1 
ATOM 1130 C CG  ? LYS A 1 146 ?  17.855   3.992 -14.327 1.000 94.440 ? 146 LYS A CG  1 
ATOM 1131 C CD  ? LYS A 1 146 ?  19.176   4.176 -15.063 1.000 94.440 ? 146 LYS A CD  1 
ATOM 1132 C CE  ? LYS A 1 146 ?  20.038   5.246 -14.406 1.000 94.440 ? 146 LYS A CE  1 
ATOM 1133 N NZ  ? LYS A 1 146 ?  21.356   5.393 -15.092 1.000 94.440 ? 146 LYS A NZ  1 
ATOM 1134 N N   ? ASP A 1 147 ?  13.995   2.209 -16.002 1.000 93.300 ? 147 ASP A N   1 
ATOM 1135 C CA  ? ASP A 1 147 ?  13.086   1.383 -16.790 1.000 93.300 ? 147 ASP A CA  1 
ATOM 1136 C C   ? ASP A 1 147 ?  13.850   0.315 -17.570 1.000 93.300 ? 147 ASP A C   1 
ATOM 1137 C CB  ? ASP A 1 147 ?  12.268   2.251 -17.749 1.000 93.300 ? 147 ASP A CB  1 
ATOM 1138 O O   ? ASP A 1 147 ?  13.404  -0.830 -17.665 1.000 93.300 ? 147 ASP A O   1 
ATOM 1139 C CG  ? ASP A 1 147 ?  11.260   3.134 -17.037 1.000 93.300 ? 147 ASP A CG  1 
ATOM 1140 O OD1 ? ASP A 1 147 ?  10.731   2.726 -15.980 1.000 93.300 ? 147 ASP A OD1 1 
ATOM 1141 O OD2 ? ASP A 1 147 ?  10.989   4.247 -17.538 1.000 93.300 ? 147 ASP A OD2 1 
ATOM 1142 N N   ? LYS A 1 148 ?  15.016   0.701 -18.129 1.000 92.950 ? 148 LYS A N   1 
ATOM 1143 C CA  ? LYS A 1 148 ?  15.826  -0.229 -18.911 1.000 92.950 ? 148 LYS A CA  1 
ATOM 1144 C C   ? LYS A 1 148 ?  16.231  -1.441 -18.077 1.000 92.950 ? 148 LYS A C   1 
ATOM 1145 C CB  ? LYS A 1 148 ?  17.072   0.472 -19.455 1.000 92.950 ? 148 LYS A CB  1 
ATOM 1146 O O   ? LYS A 1 148 ?  16.246  -2.568 -18.578 1.000 92.950 ? 148 LYS A O   1 
ATOM 1147 C CG  ? LYS A 1 148 ?  17.910  -0.391 -20.388 1.000 92.950 ? 148 LYS A CG  1 
ATOM 1148 C CD  ? LYS A 1 148 ?  19.127   0.365 -20.905 1.000 92.950 ? 148 LYS A CD  1 
ATOM 1149 C CE  ? LYS A 1 148 ?  20.004  -0.520 -21.781 1.000 92.950 ? 148 LYS A CE  1 
ATOM 1150 N NZ  ? LYS A 1 148 ?  21.199   0.217 -22.291 1.000 92.950 ? 148 LYS A NZ  1 
ATOM 1151 N N   ? GLU A 1 149 ?  16.534  -1.145 -16.828 1.000 90.400 ? 149 GLU A N   1 
ATOM 1152 C CA  ? GLU A 1 149 ?  16.921  -2.216 -15.915 1.000 90.400 ? 149 GLU A CA  1 
ATOM 1153 C C   ? GLU A 1 149 ?  15.736  -3.122 -15.594 1.000 90.400 ? 149 GLU A C   1 
ATOM 1154 C CB  ? GLU A 1 149 ?  17.506  -1.637 -14.624 1.000 90.400 ? 149 GLU A CB  1 
ATOM 1155 O O   ? GLU A 1 149 ?  15.888  -4.342 -15.501 1.000 90.400 ? 149 GLU A O   1 
ATOM 1156 C CG  ? GLU A 1 149 ?  18.843  -0.936 -14.814 1.000 90.400 ? 149 GLU A CG  1 
ATOM 1157 C CD  ? GLU A 1 149 ?  19.890  -1.812 -15.484 1.000 90.400 ? 149 GLU A CD  1 
ATOM 1158 O OE1 ? GLU A 1 149 ?  20.517  -1.363 -16.470 1.000 90.400 ? 149 GLU A OE1 1 
ATOM 1159 O OE2 ? GLU A 1 149 ?  20.083  -2.958 -15.020 1.000 90.400 ? 149 GLU A OE2 1 
ATOM 1160 N N   ? CYS A 1 150 ?  14.587  -2.545 -15.511 1.000 90.520 ? 150 CYS A N   1 
ATOM 1161 C CA  ? CYS A 1 150 ?  13.360  -3.276 -15.215 1.000 90.520 ? 150 CYS A CA  1 
ATOM 1162 C C   ? CYS A 1 150 ?  12.976  -4.190 -16.372 1.000 90.520 ? 150 CYS A C   1 
ATOM 1163 C CB  ? CYS A 1 150 ?  12.216  -2.307 -14.918 1.000 90.520 ? 150 CYS A CB  1 
ATOM 1164 O O   ? CYS A 1 150 ?  12.523  -5.315 -16.156 1.000 90.520 ? 150 CYS A O   1 
ATOM 1165 S SG  ? CYS A 1 150 ?  12.407  -1.411 -13.361 1.000 90.520 ? 150 CYS A SG  1 
ATOM 1166 N N   ? LYS A 1 151 ?  13.215  -3.804 -17.544 1.000 91.660 ? 151 LYS A N   1 
ATOM 1167 C CA  ? LYS A 1 151 ?  12.907  -4.586 -18.738 1.000 91.660 ? 151 LYS A CA  1 
ATOM 1168 C C   ? LYS A 1 151 ?  13.824  -5.801 -18.851 1.000 91.660 ? 151 LYS A C   1 
ATOM 1169 C CB  ? LYS A 1 151 ?  13.028  -3.720 -19.993 1.000 91.660 ? 151 LYS A CB  1 
ATOM 1170 O O   ? LYS A 1 151 ?  13.467  -6.798 -19.482 1.000 91.660 ? 151 LYS A O   1 
ATOM 1171 C CG  ? LYS A 1 151 ?  11.884  -2.735 -20.177 1.000 91.660 ? 151 LYS A CG  1 
ATOM 1172 C CD  ? LYS A 1 151 ?  12.039  -1.931 -21.462 1.000 91.660 ? 151 LYS A CD  1 
ATOM 1173 C CE  ? LYS A 1 151 ?  10.908  -0.928 -21.636 1.000 91.660 ? 151 LYS A CE  1 
ATOM 1174 N NZ  ? LYS A 1 151 ?  11.097  -0.084 -22.854 1.000 91.660 ? 151 LYS A NZ  1 
ATOM 1175 N N   ? LYS A 1 152 ?  15.010  -5.679 -18.228 1.000 90.290 ? 152 LYS A N   1 
ATOM 1176 C CA  ? LYS A 1 152 ?  15.939  -6.805 -18.213 1.000 90.290 ? 152 LYS A CA  1 
ATOM 1177 C C   ? LYS A 1 152 ?  15.441  -7.916 -17.294 1.000 90.290 ? 152 LYS A C   1 
ATOM 1178 C CB  ? LYS A 1 152 ?  17.331  -6.346 -17.774 1.000 90.290 ? 152 LYS A CB  1 
ATOM 1179 O O   ? LYS A 1 152 ?  15.673  -9.098 -17.558 1.000 90.290 ? 152 LYS A O   1 
ATOM 1180 C CG  ? LYS A 1 152 ?  18.013  -5.409 -18.760 1.000 90.290 ? 152 LYS A CG  1 
ATOM 1181 C CD  ? LYS A 1 152 ?  19.389  -4.983 -18.265 1.000 90.290 ? 152 LYS A CD  1 
ATOM 1182 C CE  ? LYS A 1 152 ?  20.036  -3.977 -19.208 1.000 90.290 ? 152 LYS A CE  1 
ATOM 1183 N NZ  ? LYS A 1 152 ?  21.327  -3.459 -18.664 1.000 90.290 ? 152 LYS A NZ  1 
ATOM 1184 N N   ? TYR A 1 153 ?  14.638  -7.449 -16.262 1.000 85.150 ? 153 TYR A N   1 
ATOM 1185 C CA  ? TYR A 1 153 ?  14.225  -8.385 -15.222 1.000 85.150 ? 153 TYR A CA  1 
ATOM 1186 C C   ? TYR A 1 153 ?  12.818  -8.908 -15.486 1.000 85.150 ? 153 TYR A C   1 
ATOM 1187 C CB  ? TYR A 1 153 ?  14.285  -7.719 -13.844 1.000 85.150 ? 153 TYR A CB  1 
ATOM 1188 O O   ? TYR A 1 153 ?  12.481 -10.027 -15.094 1.000 85.150 ? 153 TYR A O   1 
ATOM 1189 C CG  ? TYR A 1 153 ?  15.680  -7.336 -13.415 1.000 85.150 ? 153 TYR A CG  1 
ATOM 1190 C CD1 ? TYR A 1 153 ?  16.616  -8.309 -13.071 1.000 85.150 ? 153 TYR A CD1 1 
ATOM 1191 C CD2 ? TYR A 1 153 ?  16.066  -6.001 -13.353 1.000 85.150 ? 153 TYR A CD2 1 
ATOM 1192 C CE1 ? TYR A 1 153 ?  17.903  -7.960 -12.673 1.000 85.150 ? 153 TYR A CE1 1 
ATOM 1193 C CE2 ? TYR A 1 153 ?  17.350  -5.641 -12.956 1.000 85.150 ? 153 TYR A CE2 1 
ATOM 1194 O OH  ? TYR A 1 153 ?  19.532  -6.275 -12.226 1.000 85.150 ? 153 TYR A OH  1 
ATOM 1195 C CZ  ? TYR A 1 153 ?  18.260  -6.626 -12.619 1.000 85.150 ? 153 TYR A CZ  1 
ATOM 1196 N N   ? PHE A 1 154 ?  12.007  -8.088 -16.118 1.000 88.080 ? 154 PHE A N   1 
ATOM 1197 C CA  ? PHE A 1 154 ?  10.597  -8.413 -16.296 1.000 88.080 ? 154 PHE A CA  1 
ATOM 1198 C C   ? PHE A 1 154 ?  10.218  -8.390 -17.772 1.000 88.080 ? 154 PHE A C   1 
ATOM 1199 C CB  ? PHE A 1 154 ?   9.716  -7.436 -15.512 1.000 88.080 ? 154 PHE A CB  1 
ATOM 1200 O O   ? PHE A 1 154 ?  10.314  -7.349 -18.427 1.000 88.080 ? 154 PHE A O   1 
ATOM 1201 C CG  ? PHE A 1 154 ?  10.039  -7.371 -14.044 1.000 88.080 ? 154 PHE A CG  1 
ATOM 1202 C CD1 ? PHE A 1 154 ?   9.612  -8.371 -13.179 1.000 88.080 ? 154 PHE A CD1 1 
ATOM 1203 C CD2 ? PHE A 1 154 ?  10.769  -6.308 -13.528 1.000 88.080 ? 154 PHE A CD2 1 
ATOM 1204 C CE1 ? PHE A 1 154 ?   9.910  -8.314 -11.820 1.000 88.080 ? 154 PHE A CE1 1 
ATOM 1205 C CE2 ? PHE A 1 154 ?  11.071  -6.244 -12.170 1.000 88.080 ? 154 PHE A CE2 1 
ATOM 1206 C CZ  ? PHE A 1 154 ?  10.639  -7.247 -11.318 1.000 88.080 ? 154 PHE A CZ  1 
ATOM 1207 N N   ? TYR A 1 155 ?   9.865  -9.578 -18.263 1.000 84.800 ? 155 TYR A N   1 
ATOM 1208 C CA  ? TYR A 1 155 ?   9.520  -9.754 -19.669 1.000 84.800 ? 155 TYR A CA  1 
ATOM 1209 C C   ? TYR A 1 155 ?   8.282  -8.942 -20.033 1.000 84.800 ? 155 TYR A C   1 
ATOM 1210 C CB  ? TYR A 1 155 ?   9.284 -11.234 -19.984 1.000 84.800 ? 155 TYR A CB  1 
ATOM 1211 O O   ? TYR A 1 155 ?   8.231  -8.318 -21.096 1.000 84.800 ? 155 TYR A O   1 
ATOM 1212 C CG  ? TYR A 1 155 ?   8.912 -11.497 -21.423 1.000 84.800 ? 155 TYR A CG  1 
ATOM 1213 C CD1 ? TYR A 1 155 ?   7.594 -11.773 -21.783 1.000 84.800 ? 155 TYR A CD1 1 
ATOM 1214 C CD2 ? TYR A 1 155 ?   9.875 -11.471 -22.425 1.000 84.800 ? 155 TYR A CD2 1 
ATOM 1215 C CE1 ? TYR A 1 155 ?   7.247 -12.018 -23.107 1.000 84.800 ? 155 TYR A CE1 1 
ATOM 1216 C CE2 ? TYR A 1 155 ?   9.539 -11.714 -23.753 1.000 84.800 ? 155 TYR A CE2 1 
ATOM 1217 O OH  ? TYR A 1 155 ?   7.886 -12.228 -25.396 1.000 84.800 ? 155 TYR A OH  1 
ATOM 1218 C CZ  ? TYR A 1 155 ?   8.225 -11.986 -24.084 1.000 84.800 ? 155 TYR A CZ  1 
ATOM 1219 N N   ? LYS A 1 156 ?   7.369  -8.640 -19.131 1.000 86.150 ? 156 LYS A N   1 
ATOM 1220 C CA  ? LYS A 1 156 ?   6.111  -7.930 -19.342 1.000 86.150 ? 156 LYS A CA  1 
ATOM 1221 C C   ? LYS A 1 156 ?   6.015  -6.702 -18.441 1.000 86.150 ? 156 LYS A C   1 
ATOM 1222 C CB  ? LYS A 1 156 ?   4.922  -8.858 -19.090 1.000 86.150 ? 156 LYS A CB  1 
ATOM 1223 O O   ? LYS A 1 156 ?   5.204  -6.667 -17.514 1.000 86.150 ? 156 LYS A O   1 
ATOM 1224 C CG  ? LYS A 1 156 ?   4.766  -9.961 -20.127 1.000 86.150 ? 156 LYS A CG  1 
ATOM 1225 C CD  ? LYS A 1 156 ?   3.485 -10.756 -19.910 1.000 86.150 ? 156 LYS A CD  1 
ATOM 1226 C CE  ? LYS A 1 156 ?   3.308 -11.833 -20.972 1.000 86.150 ? 156 LYS A CE  1 
ATOM 1227 N NZ  ? LYS A 1 156 ?   2.062 -12.628 -20.752 1.000 86.150 ? 156 LYS A NZ  1 
ATOM 1228 N N   ? TYR A 1 157 ?   6.966  -5.688 -18.647 1.000 91.530 ? 157 TYR A N   1 
ATOM 1229 C CA  ? TYR A 1 157 ?   7.042  -4.424 -17.923 1.000 91.530 ? 157 TYR A CA  1 
ATOM 1230 C C   ? TYR A 1 157 ?   6.591  -3.264 -18.802 1.000 91.530 ? 157 TYR A C   1 
ATOM 1231 C CB  ? TYR A 1 157 ?   8.469  -4.176 -17.423 1.000 91.530 ? 157 TYR A CB  1 
ATOM 1232 O O   ? TYR A 1 157 ?   7.103  -3.081 -19.910 1.000 91.530 ? 157 TYR A O   1 
ATOM 1233 C CG  ? TYR A 1 157 ?   8.644  -2.851 -16.722 1.000 91.530 ? 157 TYR A CG  1 
ATOM 1234 C CD1 ? TYR A 1 157 ?   9.256  -1.777 -17.364 1.000 91.530 ? 157 TYR A CD1 1 
ATOM 1235 C CD2 ? TYR A 1 157 ?   8.199  -2.670 -15.417 1.000 91.530 ? 157 TYR A CD2 1 
ATOM 1236 C CE1 ? TYR A 1 157 ?   9.422  -0.554 -16.722 1.000 91.530 ? 157 TYR A CE1 1 
ATOM 1237 C CE2 ? TYR A 1 157 ?   8.360  -1.452 -14.765 1.000 91.530 ? 157 TYR A CE2 1 
ATOM 1238 O OH  ? TYR A 1 157 ?   9.132   0.807 -14.784 1.000 91.530 ? 157 TYR A OH  1 
ATOM 1239 C CZ  ? TYR A 1 157 ?   8.970  -0.401 -15.425 1.000 91.530 ? 157 TYR A CZ  1 
ATOM 1240 N N   ? PHE A 1 158 ?   5.585  -2.607 -18.280 1.000 93.320 ? 158 PHE A N   1 
ATOM 1241 C CA  ? PHE A 1 158 ?   5.072  -1.434 -18.978 1.000 93.320 ? 158 PHE A CA  1 
ATOM 1242 C C   ? PHE A 1 158 ?   5.396  -0.160 -18.207 1.000 93.320 ? 158 PHE A C   1 
ATOM 1243 C CB  ? PHE A 1 158 ?   3.559  -1.551 -19.187 1.000 93.320 ? 158 PHE A CB  1 
ATOM 1244 O O   ? PHE A 1 158 ?   4.750   0.145 -17.202 1.000 93.320 ? 158 PHE A O   1 
ATOM 1245 C CG  ? PHE A 1 158 ?   3.146  -2.771 -19.966 1.000 93.320 ? 158 PHE A CG  1 
ATOM 1246 C CD1 ? PHE A 1 158 ?   3.050  -2.728 -21.351 1.000 93.320 ? 158 PHE A CD1 1 
ATOM 1247 C CD2 ? PHE A 1 158 ?   2.853  -3.960 -19.312 1.000 93.320 ? 158 PHE A CD2 1 
ATOM 1248 C CE1 ? PHE A 1 158 ?   2.668  -3.855 -22.075 1.000 93.320 ? 158 PHE A CE1 1 
ATOM 1249 C CE2 ? PHE A 1 158 ?   2.471  -5.091 -20.028 1.000 93.320 ? 158 PHE A CE2 1 
ATOM 1250 C CZ  ? PHE A 1 158 ?   2.378  -5.036 -21.409 1.000 93.320 ? 158 PHE A CZ  1 
ATOM 1251 N N   ? LYS A 1 159 ?   6.324   0.593 -18.745 1.000 92.940 ? 159 LYS A N   1 
ATOM 1252 C CA  ? LYS A 1 159 ?   6.907   1.713 -18.013 1.000 92.940 ? 159 LYS A CA  1 
ATOM 1253 C C   ? LYS A 1 159 ?   5.862   2.789 -17.730 1.000 92.940 ? 159 LYS A C   1 
ATOM 1254 C CB  ? LYS A 1 159 ?   8.078   2.313 -18.792 1.000 92.940 ? 159 LYS A CB  1 
ATOM 1255 O O   ? LYS A 1 159 ?   5.970   3.524 -16.746 1.000 92.940 ? 159 LYS A O   1 
ATOM 1256 C CG  ? LYS A 1 159 ?   7.671   3.017 -20.077 1.000 92.940 ? 159 LYS A CG  1 
ATOM 1257 C CD  ? LYS A 1 159 ?   8.871   3.642 -20.777 1.000 92.940 ? 159 LYS A CD  1 
ATOM 1258 C CE  ? LYS A 1 159 ?   8.471   4.309 -22.087 1.000 92.940 ? 159 LYS A CE  1 
ATOM 1259 N NZ  ? LYS A 1 159 ?   9.658   4.832 -22.826 1.000 92.940 ? 159 LYS A NZ  1 
ATOM 1260 N N   ? THR A 1 160 ?   4.829   2.896 -18.581 1.000 93.010 ? 160 THR A N   1 
ATOM 1261 C CA  ? THR A 1 160 ?   3.818   3.940 -18.453 1.000 93.010 ? 160 THR A CA  1 
ATOM 1262 C C   ? THR A 1 160 ?   2.902   3.662 -17.264 1.000 93.010 ? 160 THR A C   1 
ATOM 1263 C CB  ? THR A 1 160 ?   2.975   4.062 -19.736 1.000 93.010 ? 160 THR A CB  1 
ATOM 1264 O O   ? THR A 1 160 ?   2.375   4.592 -16.650 1.000 93.010 ? 160 THR A O   1 
ATOM 1265 C CG2 ? THR A 1 160 ?   3.823   4.546 -20.907 1.000 93.010 ? 160 THR A CG2 1 
ATOM 1266 O OG1 ? THR A 1 160 ?   2.420   2.781 -20.060 1.000 93.010 ? 160 THR A OG1 1 
ATOM 1267 N N   ? MET A 1 161 ?   2.672   2.409 -16.948 1.000 94.690 ? 161 MET A N   1 
ATOM 1268 C CA  ? MET A 1 161 ?   1.679   2.053 -15.939 1.000 94.690 ? 161 MET A CA  1 
ATOM 1269 C C   ? MET A 1 161 ?   2.343   1.413 -14.724 1.000 94.690 ? 161 MET A C   1 
ATOM 1270 C CB  ? MET A 1 161 ?   0.632   1.104 -16.524 1.000 94.690 ? 161 MET A CB  1 
ATOM 1271 O O   ? MET A 1 161 ?   1.704   1.230 -13.687 1.000 94.690 ? 161 MET A O   1 
ATOM 1272 C CG  ? MET A 1 161 ?   1.201   0.100 -17.514 1.000 94.690 ? 161 MET A CG  1 
ATOM 1273 S SD  ? MET A 1 161 ?  -0.048  -1.124 -18.070 1.000 94.690 ? 161 MET A SD  1 
ATOM 1274 C CE  ? MET A 1 161 ?  -1.114  -0.058 -19.079 1.000 94.690 ? 161 MET A CE  1 
ATOM 1275 N N   ? GLN A 1 162 ?   3.678   1.152 -14.818 1.000 95.490 ? 162 GLN A N   1 
ATOM 1276 C CA  ? GLN A 1 162 ?   4.325   0.428 -13.729 1.000 95.490 ? 162 GLN A CA  1 
ATOM 1277 C C   ? GLN A 1 162 ?   5.630   1.104 -13.318 1.000 95.490 ? 162 GLN A C   1 
ATOM 1278 C CB  ? GLN A 1 162 ?   4.591  -1.024 -14.132 1.000 95.490 ? 162 GLN A CB  1 
ATOM 1279 O O   ? GLN A 1 162 ?   6.224   1.847 -14.103 1.000 95.490 ? 162 GLN A O   1 
ATOM 1280 C CG  ? GLN A 1 162 ?   3.326  -1.833 -14.385 1.000 95.490 ? 162 GLN A CG  1 
ATOM 1281 C CD  ? GLN A 1 162 ?   3.614  -3.214 -14.945 1.000 95.490 ? 162 GLN A CD  1 
ATOM 1282 N NE2 ? GLN A 1 162 ?   2.917  -4.220 -14.429 1.000 95.490 ? 162 GLN A NE2 1 
ATOM 1283 O OE1 ? GLN A 1 162 ?   4.456  -3.374 -15.834 1.000 95.490 ? 162 GLN A OE1 1 
ATOM 1284 N N   ? ILE A 1 163 ?   6.015   0.819 -12.028 1.000 95.100 ? 163 ILE A N   1 
ATOM 1285 C CA  ? ILE A 1 163 ?   7.301   1.234 -11.477 1.000 95.100 ? 163 ILE A CA  1 
ATOM 1286 C C   ? ILE A 1 163 ?   7.991   0.040 -10.822 1.000 95.100 ? 163 ILE A C   1 
ATOM 1287 C CB  ? ILE A 1 163 ?   7.134   2.383 -10.457 1.000 95.100 ? 163 ILE A CB  1 
ATOM 1288 O O   ? ILE A 1 163 ?   7.329  -0.841 -10.268 1.000 95.100 ? 163 ILE A O   1 
ATOM 1289 C CG1 ? ILE A 1 163 ?   8.505   2.879  -9.982 1.000 95.100 ? 163 ILE A CG1 1 
ATOM 1290 C CG2 ? ILE A 1 163 ?   6.275   1.933  -9.272 1.000 95.100 ? 163 ILE A CG2 1 
ATOM 1291 C CD1 ? ILE A 1 163 ?   8.450   4.160  -9.162 1.000 95.100 ? 163 ILE A CD1 1 
ATOM 1292 N N   ? CYS A 1 164 ?   9.252   0.002 -10.995 1.000 93.600 ? 164 CYS A N   1 
ATOM 1293 C CA  ? CYS A 1 164 ?  10.069  -1.081 -10.457 1.000 93.600 ? 164 CYS A CA  1 
ATOM 1294 C C   ? CYS A 1 164 ?  10.972  -0.578  -9.337 1.000 93.600 ? 164 CYS A C   1 
ATOM 1295 C CB  ? CYS A 1 164 ?  10.914  -1.714 -11.562 1.000 93.600 ? 164 CYS A CB  1 
ATOM 1296 O O   ? CYS A 1 164 ?  11.596   0.476  -9.464 1.000 93.600 ? 164 CYS A O   1 
ATOM 1297 S SG  ? CYS A 1 164 ?  11.985  -3.048 -10.984 1.000 93.600 ? 164 CYS A SG  1 
ATOM 1298 N N   ? ALA A 1 165 ?  10.987  -1.295  -8.280 1.000 93.380 ? 165 ALA A N   1 
ATOM 1299 C CA  ? ALA A 1 165 ?  11.776  -0.875  -7.125 1.000 93.380 ? 165 ALA A CA  1 
ATOM 1300 C C   ? ALA A 1 165 ?  12.461  -2.069  -6.465 1.000 93.380 ? 165 ALA A C   1 
ATOM 1301 C CB  ? ALA A 1 165 ?  10.894  -0.147  -6.114 1.000 93.380 ? 165 ALA A CB  1 
ATOM 1302 O O   ? ALA A 1 165 ?  11.915  -3.174  -6.447 1.000 93.380 ? 165 ALA A O   1 
ATOM 1303 N N   ? GLY A 1 166 ?  13.609  -1.853  -6.034 1.000 89.280 ? 166 GLY A N   1 
ATOM 1304 C CA  ? GLY A 1 166 ?  14.414  -2.878  -5.390 1.000 89.280 ? 166 GLY A CA  1 
ATOM 1305 C C   ? GLY A 1 166 ?  15.816  -2.981  -5.961 1.000 89.280 ? 166 GLY A C   1 
ATOM 1306 O O   ? GLY A 1 166 ?  16.139  -2.320  -6.950 1.000 89.280 ? 166 GLY A O   1 
ATOM 1307 N N   ? ASP A 1 167 ?  16.677  -3.649  -5.198 1.000 79.580 ? 167 ASP A N   1 
ATOM 1308 C CA  ? ASP A 1 167 ?  18.072  -3.865  -5.572 1.000 79.580 ? 167 ASP A CA  1 
ATOM 1309 C C   ? ASP A 1 167 ?  18.411  -5.354  -5.591 1.000 79.580 ? 167 ASP A C   1 
ATOM 1310 C CB  ? ASP A 1 167 ?  19.006  -3.125  -4.612 1.000 79.580 ? 167 ASP A CB  1 
ATOM 1311 O O   ? ASP A 1 167 ?  18.409  -6.010  -4.548 1.000 79.580 ? 167 ASP A O   1 
ATOM 1312 C CG  ? ASP A 1 167 ?  20.457  -3.154  -5.058 1.000 79.580 ? 167 ASP A CG  1 
ATOM 1313 O OD1 ? ASP A 1 167 ?  20.825  -4.017  -5.884 1.000 79.580 ? 167 ASP A OD1 1 
ATOM 1314 O OD2 ? ASP A 1 167 ?  21.241  -2.307  -4.576 1.000 79.580 ? 167 ASP A OD2 1 
ATOM 1315 N N   ? PRO A 1 168 ?  18.636  -5.846  -6.809 1.000 70.620 ? 168 PRO A N   1 
ATOM 1316 C CA  ? PRO A 1 168 ?  18.944  -7.272  -6.943 1.000 70.620 ? 168 PRO A CA  1 
ATOM 1317 C C   ? PRO A 1 168 ?  20.187  -7.684  -6.157 1.000 70.620 ? 168 PRO A C   1 
ATOM 1318 C CB  ? PRO A 1 168 ?  19.167  -7.445  -8.447 1.000 70.620 ? 168 PRO A CB  1 
ATOM 1319 O O   ? PRO A 1 168 ?  20.399  -8.873  -5.909 1.000 70.620 ? 168 PRO A O   1 
ATOM 1320 C CG  ? PRO A 1 168 ?  18.562  -6.225  -9.065 1.000 70.620 ? 168 PRO A CG  1 
ATOM 1321 C CD  ? PRO A 1 168 ?  18.510  -5.141  -8.028 1.000 70.620 ? 168 PRO A CD  1 
ATOM 1322 N N   ? LYS A 1 169 ?  20.905  -6.656  -5.690 1.000 72.200 ? 169 LYS A N   1 
ATOM 1323 C CA  ? LYS A 1 169 ?  22.138  -6.884  -4.943 1.000 72.200 ? 169 LYS A CA  1 
ATOM 1324 C C   ? LYS A 1 169 ?  21.889  -6.825  -3.439 1.000 72.200 ? 169 LYS A C   1 
ATOM 1325 C CB  ? LYS A 1 169 ?  23.203  -5.859  -5.338 1.000 72.200 ? 169 LYS A CB  1 
ATOM 1326 O O   ? LYS A 1 169 ?  22.796  -7.076  -2.643 1.000 72.200 ? 169 LYS A O   1 
ATOM 1327 C CG  ? LYS A 1 169 ?  23.658  -5.966  -6.786 1.000 72.200 ? 169 LYS A CG  1 
ATOM 1328 C CD  ? LYS A 1 169 ?  24.718  -4.923  -7.117 1.000 72.200 ? 169 LYS A CD  1 
ATOM 1329 C CE  ? LYS A 1 169 ?  25.126  -4.986  -8.583 1.000 72.200 ? 169 LYS A CE  1 
ATOM 1330 N NZ  ? LYS A 1 169 ?  26.149  -3.951  -8.918 1.000 72.200 ? 169 LYS A NZ  1 
ATOM 1331 N N   ? LYS A 1 170 ?  20.649  -6.460  -3.048 1.000 69.730 ? 170 LYS A N   1 
ATOM 1332 C CA  ? LYS A 1 170 ?  20.263  -6.347  -1.644 1.000 69.730 ? 170 LYS A CA  1 
ATOM 1333 C C   ? LYS A 1 170 ?  19.206  -7.386  -1.280 1.000 69.730 ? 170 LYS A C   1 
ATOM 1334 C CB  ? LYS A 1 170 ?  19.742  -4.941  -1.342 1.000 69.730 ? 170 LYS A CB  1 
ATOM 1335 O O   ? LYS A 1 170 ?  18.466  -7.857  -2.146 1.000 69.730 ? 170 LYS A O   1 
ATOM 1336 C CG  ? LYS A 1 170 ?  20.798  -3.852  -1.456 1.000 69.730 ? 170 LYS A CG  1 
ATOM 1337 C CD  ? LYS A 1 170 ?  20.268  -2.507  -0.976 1.000 69.730 ? 170 LYS A CD  1 
ATOM 1338 C CE  ? LYS A 1 170 ?  21.331  -1.421  -1.069 1.000 69.730 ? 170 LYS A CE  1 
ATOM 1339 N NZ  ? LYS A 1 170 ?  20.811  -0.097  -0.614 1.000 69.730 ? 170 LYS A NZ  1 
ATOM 1340 N N   ? ILE A 1 171 ?  19.253  -7.856  -0.058 1.000 61.080 ? 171 ILE A N   1 
ATOM 1341 C CA  ? ILE A 1 171 ?  18.332  -8.868   0.448 1.000 61.080 ? 171 ILE A CA  1 
ATOM 1342 C C   ? ILE A 1 171 ?  17.031  -8.205   0.894 1.000 61.080 ? 171 ILE A C   1 
ATOM 1343 C CB  ? ILE A 1 171 ?  18.955  -9.666   1.615 1.000 61.080 ? 171 ILE A CB  1 
ATOM 1344 O O   ? ILE A 1 171 ?  16.685  -8.237   2.078 1.000 61.080 ? 171 ILE A O   1 
ATOM 1345 C CG1 ? ILE A 1 171 ?  20.244 -10.361   1.160 1.000 61.080 ? 171 ILE A CG1 1 
ATOM 1346 C CG2 ? ILE A 1 171 ?  17.952 -10.682   2.171 1.000 61.080 ? 171 ILE A CG2 1 
ATOM 1347 C CD1 ? ILE A 1 171 ?  21.050 -10.976   2.295 1.000 61.080 ? 171 ILE A CD1 1 
ATOM 1348 N N   ? GLN A 1 172 ?  16.596  -7.243   0.086 1.000 59.860 ? 172 GLN A N   1 
ATOM 1349 C CA  ? GLN A 1 172 ?  15.315  -6.596   0.350 1.000 59.860 ? 172 GLN A CA  1 
ATOM 1350 C C   ? GLN A 1 172 ?  14.355  -6.779  -0.822 1.000 59.860 ? 172 GLN A C   1 
ATOM 1351 C CB  ? GLN A 1 172 ?  15.514  -5.107   0.637 1.000 59.860 ? 172 GLN A CB  1 
ATOM 1352 O O   ? GLN A 1 172 ?  14.676  -6.419  -1.957 1.000 59.860 ? 172 GLN A O   1 
ATOM 1353 C CG  ? GLN A 1 172 ?  16.332  -4.827   1.891 1.000 59.860 ? 172 GLN A CG  1 
ATOM 1354 C CD  ? GLN A 1 172 ?  16.705  -3.363   2.034 1.000 59.860 ? 172 GLN A CD  1 
ATOM 1355 N NE2 ? GLN A 1 172 ?  16.908  -2.921   3.270 1.000 59.860 ? 172 GLN A NE2 1 
ATOM 1356 O OE1 ? GLN A 1 172 ?  16.812  -2.637   1.041 1.000 59.860 ? 172 GLN A OE1 1 
ATOM 1357 N N   ? SER A 1 173 ?  13.241  -7.495  -0.624 1.000 59.010 ? 173 SER A N   1 
ATOM 1358 C CA  ? SER A 1 173 ?  12.328  -7.797  -1.722 1.000 59.010 ? 173 SER A CA  1 
ATOM 1359 C C   ? SER A 1 173 ?  10.892  -7.930  -1.226 1.000 59.010 ? 173 SER A C   1 
ATOM 1360 C CB  ? SER A 1 173 ?  12.752  -9.083  -2.433 1.000 59.010 ? 173 SER A CB  1 
ATOM 1361 O O   ? SER A 1 173 ?  10.657  -8.104  -0.029 1.000 59.010 ? 173 SER A O   1 
ATOM 1362 O OG  ? SER A 1 173 ?  11.869  -9.381  -3.501 1.000 59.010 ? 173 SER A OG  1 
ATOM 1363 N N   ? THR A 1 174 ?   9.949  -7.671  -2.163 1.000 56.870 ? 174 THR A N   1 
ATOM 1364 C CA  ? THR A 1 174 ?   8.537  -7.953  -1.929 1.000 56.870 ? 174 THR A CA  1 
ATOM 1365 C C   ? THR A 1 174 ?   8.142  -9.291  -2.548 1.000 56.870 ? 174 THR A C   1 
ATOM 1366 C CB  ? THR A 1 174 ?   7.642  -6.837  -2.498 1.000 56.870 ? 174 THR A CB  1 
ATOM 1367 O O   ? THR A 1 174 ?   8.676  -9.680  -3.589 1.000 56.870 ? 174 THR A O   1 
ATOM 1368 C CG2 ? THR A 1 174 ?   7.957  -5.494  -1.847 1.000 56.870 ? 174 THR A CG2 1 
ATOM 1369 O OG1 ? THR A 1 174 ?   7.859  -6.733  -3.911 1.000 56.870 ? 174 THR A OG1 1 
ATOM 1370 N N   ? TYR A 1 175 ?   7.573 -10.159  -1.719 1.000 65.340 ? 175 TYR A N   1 
ATOM 1371 C CA  ? TYR A 1 175 ?   7.048 -11.439  -2.181 1.000 65.340 ? 175 TYR A CA  1 
ATOM 1372 C C   ? TYR A 1 175 ?   5.551 -11.544  -1.913 1.000 65.340 ? 175 TYR A C   1 
ATOM 1373 C CB  ? TYR A 1 175 ?   7.782 -12.599  -1.501 1.000 65.340 ? 175 TYR A CB  1 
ATOM 1374 O O   ? TYR A 1 175 ?   4.850 -10.530  -1.868 1.000 65.340 ? 175 TYR A O   1 
ATOM 1375 C CG  ? TYR A 1 175 ?   7.586 -13.928  -2.189 1.000 65.340 ? 175 TYR A CG  1 
ATOM 1376 C CD1 ? TYR A 1 175 ?   6.947 -14.982  -1.540 1.000 65.340 ? 175 TYR A CD1 1 
ATOM 1377 C CD2 ? TYR A 1 175 ?   8.040 -14.133  -3.487 1.000 65.340 ? 175 TYR A CD2 1 
ATOM 1378 C CE1 ? TYR A 1 175 ?   6.766 -16.210  -2.169 1.000 65.340 ? 175 TYR A CE1 1 
ATOM 1379 C CE2 ? TYR A 1 175 ?   7.864 -15.356  -4.126 1.000 65.340 ? 175 TYR A CE2 1 
ATOM 1380 O OH  ? TYR A 1 175 ?   7.050 -17.600  -4.088 1.000 65.340 ? 175 TYR A OH  1 
ATOM 1381 C CZ  ? TYR A 1 175 ?   7.227 -16.387  -3.460 1.000 65.340 ? 175 TYR A CZ  1 
ATOM 1382 N N   ? SER A 1 176 ?   4.928 -12.954  -1.796 1.000 58.430 ? 176 SER A N   1 
ATOM 1383 C CA  ? SER A 1 176 ?   3.510 -13.267  -1.644 1.000 58.430 ? 176 SER A CA  1 
ATOM 1384 C C   ? SER A 1 176 ?   2.988 -12.821  -0.283 1.000 58.430 ? 176 SER A C   1 
ATOM 1385 C CB  ? SER A 1 176 ?   3.270 -14.766  -1.826 1.000 58.430 ? 176 SER A CB  1 
ATOM 1386 O O   ? SER A 1 176 ?   3.704 -12.896   0.718 1.000 58.430 ? 176 SER A O   1 
ATOM 1387 O OG  ? SER A 1 176 ?   3.549 -15.163  -3.158 1.000 58.430 ? 176 SER A OG  1 
ATOM 1388 N N   ? GLY A 1 177 ?   1.800 -11.969  -0.258 1.000 56.580 ? 177 GLY A N   1 
ATOM 1389 C CA  ? GLY A 1 177 ?   1.108 -11.692   0.991 1.000 56.580 ? 177 GLY A CA  1 
ATOM 1390 C C   ? GLY A 1 177 ?   1.033 -10.212   1.316 1.000 56.580 ? 177 GLY A C   1 
ATOM 1391 O O   ? GLY A 1 177 ?   0.161  -9.781   2.073 1.000 56.580 ? 177 GLY A O   1 
ATOM 1392 N N   ? ASP A 1 178 ?   1.664  -9.329   0.638 1.000 80.120 ? 178 ASP A N   1 
ATOM 1393 C CA  ? ASP A 1 178 ?   1.597  -7.884   0.829 1.000 80.120 ? 178 ASP A CA  1 
ATOM 1394 C C   ? ASP A 1 178 ?   1.119  -7.183  -0.440 1.000 80.120 ? 178 ASP A C   1 
ATOM 1395 C CB  ? ASP A 1 178 ?   2.961  -7.334   1.252 1.000 80.120 ? 178 ASP A CB  1 
ATOM 1396 O O   ? ASP A 1 178 ?   1.350  -5.985  -0.619 1.000 80.120 ? 178 ASP A O   1 
ATOM 1397 C CG  ? ASP A 1 178 ?   3.389  -7.804   2.631 1.000 80.120 ? 178 ASP A CG  1 
ATOM 1398 O OD1 ? ASP A 1 178 ?   2.529  -7.913   3.532 1.000 80.120 ? 178 ASP A OD1 1 
ATOM 1399 O OD2 ? ASP A 1 178 ?   4.596  -8.066   2.819 1.000 80.120 ? 178 ASP A OD2 1 
ATOM 1400 N N   ? SER A 1 179 ?   0.634  -8.141  -1.461 1.000 89.850 ? 179 SER A N   1 
ATOM 1401 C CA  ? SER A 1 179 ?  -0.010  -7.539  -2.624 1.000 89.850 ? 179 SER A CA  1 
ATOM 1402 C C   ? SER A 1 179 ?  -0.979  -6.437  -2.210 1.000 89.850 ? 179 SER A C   1 
ATOM 1403 C CB  ? SER A 1 179 ?  -0.751  -8.602  -3.437 1.000 89.850 ? 179 SER A CB  1 
ATOM 1404 O O   ? SER A 1 179 ?  -1.672  -6.560  -1.197 1.000 89.850 ? 179 SER A O   1 
ATOM 1405 O OG  ? SER A 1 179 ?   0.161  -9.525  -4.007 1.000 89.850 ? 179 SER A OG  1 
ATOM 1406 N N   ? GLY A 1 180 ?  -0.765  -5.342  -2.955 1.000 94.370 ? 180 GLY A N   1 
ATOM 1407 C CA  ? GLY A 1 180 ?  -1.712  -4.283  -2.640 1.000 94.370 ? 180 GLY A CA  1 
ATOM 1408 C C   ? GLY A 1 180 ?  -1.156  -3.253  -1.676 1.000 94.370 ? 180 GLY A C   1 
ATOM 1409 O O   ? GLY A 1 180 ?  -1.739  -2.181  -1.500 1.000 94.370 ? 180 GLY A O   1 
ATOM 1410 N N   ? GLY A 1 181 ?  -0.063  -3.552  -1.053 1.000 94.900 ? 181 GLY A N   1 
ATOM 1411 C CA  ? GLY A 1 181 ?   0.602  -2.627  -0.149 1.000 94.900 ? 181 GLY A CA  1 
ATOM 1412 C C   ? GLY A 1 181 ?   1.218  -1.437  -0.860 1.000 94.900 ? 181 GLY A C   1 
ATOM 1413 O O   ? GLY A 1 181 ?   1.564  -1.523  -2.040 1.000 94.900 ? 181 GLY A O   1 
ATOM 1414 N N   ? PRO A 1 182 ?   1.541  -0.358  -0.141 1.000 96.340 ? 182 PRO A N   1 
ATOM 1415 C CA  ? PRO A 1 182 ?   1.964   0.900  -0.760 1.000 96.340 ? 182 PRO A CA  1 
ATOM 1416 C C   ? PRO A 1 182 ?   3.482   1.012  -0.891 1.000 96.340 ? 182 PRO A C   1 
ATOM 1417 C CB  ? PRO A 1 182 ?   1.419   1.964   0.195 1.000 96.340 ? 182 PRO A CB  1 
ATOM 1418 O O   ? PRO A 1 182 ?   4.213   0.647   0.033 1.000 96.340 ? 182 PRO A O   1 
ATOM 1419 C CG  ? PRO A 1 182 ?   1.451   1.320   1.543 1.000 96.340 ? 182 PRO A CG  1 
ATOM 1420 C CD  ? PRO A 1 182 ?   1.118  -0.136   1.384 1.000 96.340 ? 182 PRO A CD  1 
ATOM 1421 N N   ? LEU A 1 183 ?   3.973   1.430  -2.053 1.000 96.510 ? 183 LEU A N   1 
ATOM 1422 C CA  ? LEU A 1 183 ?   5.304   2.005  -2.213 1.000 96.510 ? 183 LEU A CA  1 
ATOM 1423 C C   ? LEU A 1 183 ?   5.305   3.484  -1.841 1.000 96.510 ? 183 LEU A C   1 
ATOM 1424 C CB  ? LEU A 1 183 ?   5.795   1.829  -3.653 1.000 96.510 ? 183 LEU A CB  1 
ATOM 1425 O O   ? LEU A 1 183 ?   4.740   4.310  -2.562 1.000 96.510 ? 183 LEU A O   1 
ATOM 1426 C CG  ? LEU A 1 183 ?   7.268   2.147  -3.911 1.000 96.510 ? 183 LEU A CG  1 
ATOM 1427 C CD1 ? LEU A 1 183 ?   8.158   1.076  -3.290 1.000 96.510 ? 183 LEU A CD1 1 
ATOM 1428 C CD2 ? LEU A 1 183 ?   7.535   2.270  -5.407 1.000 96.510 ? 183 LEU A CD2 1 
ATOM 1429 N N   ? VAL A 1 184 ?   6.021   3.786  -0.698 1.000 97.130 ? 184 VAL A N   1 
ATOM 1430 C CA  ? VAL A 1 184 ?   5.919   5.125  -0.127 1.000 97.130 ? 184 VAL A CA  1 
ATOM 1431 C C   ? VAL A 1 184 ?   7.254   5.852  -0.272 1.000 97.130 ? 184 VAL A C   1 
ATOM 1432 C CB  ? VAL A 1 184 ?   5.497   5.078   1.359 1.000 97.130 ? 184 VAL A CB  1 
ATOM 1433 O O   ? VAL A 1 184 ?   8.289   5.359   0.184 1.000 97.130 ? 184 VAL A O   1 
ATOM 1434 C CG1 ? VAL A 1 184 ?   5.360   6.489   1.926 1.000 97.130 ? 184 VAL A CG1 1 
ATOM 1435 C CG2 ? VAL A 1 184 ?   4.188   4.306   1.517 1.000 97.130 ? 184 VAL A CG2 1 
ATOM 1436 N N   ? CYS A 1 185 ?   7.185   7.049  -0.891 1.000 95.970 ? 185 CYS A N   1 
ATOM 1437 C CA  ? CYS A 1 185 ?   8.310   7.965  -1.048 1.000 95.970 ? 185 CYS A CA  1 
ATOM 1438 C C   ? CYS A 1 185 ?   7.953   9.357  -0.542 1.000 95.970 ? 185 CYS A C   1 
ATOM 1439 C CB  ? CYS A 1 185 ?   8.740   8.039  -2.513 1.000 95.970 ? 185 CYS A CB  1 
ATOM 1440 O O   ? CYS A 1 185 ?   6.956   9.941  -0.969 1.000 95.970 ? 185 CYS A O   1 
ATOM 1441 S SG  ? CYS A 1 185 ?   9.057   6.426  -3.261 1.000 95.970 ? 185 CYS A SG  1 
ATOM 1442 N N   ? ASN A 1 186 ?   8.829   9.834   0.489 1.000 93.510 ? 186 ASN A N   1 
ATOM 1443 C CA  ? ASN A 1 186 ?   8.559  11.158   1.040 1.000 93.510 ? 186 ASN A CA  1 
ATOM 1444 C C   ? ASN A 1 186 ?   7.109  11.290   1.497 1.000 93.510 ? 186 ASN A C   1 
ATOM 1445 C CB  ? ASN A 1 186 ?   8.895  12.244   0.017 1.000 93.510 ? 186 ASN A CB  1 
ATOM 1446 O O   ? ASN A 1 186 ?   6.436  12.268   1.165 1.000 93.510 ? 186 ASN A O   1 
ATOM 1447 C CG  ? ASN A 1 186 ?  10.367  12.270  -0.345 1.000 93.510 ? 186 ASN A CG  1 
ATOM 1448 N ND2 ? ASN A 1 186 ?  10.665  12.619  -1.591 1.000 93.510 ? 186 ASN A ND2 1 
ATOM 1449 O OD1 ? ASN A 1 186 ?  11.229  11.979   0.488 1.000 93.510 ? 186 ASN A OD1 1 
ATOM 1450 N N   ? ASN A 1 187 ?   6.515  10.221   2.117 1.000 93.810 ? 187 ASN A N   1 
ATOM 1451 C CA  ? ASN A 1 187 ?   5.201  10.178   2.749 1.000 93.810 ? 187 ASN A CA  1 
ATOM 1452 C C   ? ASN A 1 187 ?   4.080  10.239   1.715 1.000 93.810 ? 187 ASN A C   1 
ATOM 1453 C CB  ? ASN A 1 187 ?   5.054  11.317   3.760 1.000 93.810 ? 187 ASN A CB  1 
ATOM 1454 O O   ? ASN A 1 187 ?   2.985  10.723   2.008 1.000 93.810 ? 187 ASN A O   1 
ATOM 1455 C CG  ? ASN A 1 187 ?   3.943  11.069   4.762 1.000 93.810 ? 187 ASN A CG  1 
ATOM 1456 N ND2 ? ASN A 1 187 ?   3.251  12.131   5.155 1.000 93.810 ? 187 ASN A ND2 1 
ATOM 1457 O OD1 ? ASN A 1 187 ?   3.710   9.931   5.179 1.000 93.810 ? 187 ASN A OD1 1 
ATOM 1458 N N   ? LYS A 1 188 ?   4.314   9.901   0.528 1.000 97.110 ? 188 LYS A N   1 
ATOM 1459 C CA  ? LYS A 1 188 ?   3.328   9.814  -0.545 1.000 97.110 ? 188 LYS A CA  1 
ATOM 1460 C C   ? LYS A 1 188 ?   3.333   8.429  -1.185 1.000 97.110 ? 188 LYS A C   1 
ATOM 1461 C CB  ? LYS A 1 188 ?   3.593  10.883  -1.606 1.000 97.110 ? 188 LYS A CB  1 
ATOM 1462 O O   ? LYS A 1 188 ?   4.380   7.784  -1.273 1.000 97.110 ? 188 LYS A O   1 
ATOM 1463 C CG  ? LYS A 1 188 ?   3.474  12.310  -1.091 1.000 97.110 ? 188 LYS A CG  1 
ATOM 1464 C CD  ? LYS A 1 188 ?   3.792  13.326  -2.180 1.000 97.110 ? 188 LYS A CD  1 
ATOM 1465 C CE  ? LYS A 1 188 ?   3.724  14.753  -1.652 1.000 97.110 ? 188 LYS A CE  1 
ATOM 1466 N NZ  ? LYS A 1 188 ?   4.131  15.747  -2.689 1.000 97.110 ? 188 LYS A NZ  1 
ATOM 1467 N N   ? ALA A 1 189 ?   2.175   8.041  -1.686 1.000 96.890 ? 189 ALA A N   1 
ATOM 1468 C CA  ? ALA A 1 189 ?   2.013   6.732  -2.314 1.000 96.890 ? 189 ALA A CA  1 
ATOM 1469 C C   ? ALA A 1 189 ?   2.347   6.791  -3.801 1.000 96.890 ? 189 ALA A C   1 
ATOM 1470 C CB  ? ALA A 1 189 ?   0.590   6.217  -2.111 1.000 96.890 ? 189 ALA A CB  1 
ATOM 1471 O O   ? ALA A 1 189 ?   1.683   7.496  -4.566 1.000 96.890 ? 189 ALA A O   1 
ATOM 1472 N N   ? TYR A 1 190 ?   3.316   6.037  -4.155 1.000 97.290 ? 190 TYR A N   1 
ATOM 1473 C CA  ? TYR A 1 190 ?   3.754   6.074  -5.546 1.000 97.290 ? 190 TYR A CA  1 
ATOM 1474 C C   ? TYR A 1 190 ?   3.460   4.752  -6.246 1.000 97.290 ? 190 TYR A C   1 
ATOM 1475 C CB  ? TYR A 1 190 ?   5.251   6.387  -5.630 1.000 97.290 ? 190 TYR A CB  1 
ATOM 1476 O O   ? TYR A 1 190 ?   3.421   4.690  -7.477 1.000 97.290 ? 190 TYR A O   1 
ATOM 1477 C CG  ? TYR A 1 190 ?   5.567   7.862  -5.579 1.000 97.290 ? 190 TYR A CG  1 
ATOM 1478 C CD1 ? TYR A 1 190 ?   5.730   8.600  -6.749 1.000 97.290 ? 190 TYR A CD1 1 
ATOM 1479 C CD2 ? TYR A 1 190 ?   5.703   8.521  -4.362 1.000 97.290 ? 190 TYR A CD2 1 
ATOM 1480 C CE1 ? TYR A 1 190 ?   6.022   9.959  -6.708 1.000 97.290 ? 190 TYR A CE1 1 
ATOM 1481 C CE2 ? TYR A 1 190 ?   5.996   9.880  -4.308 1.000 97.290 ? 190 TYR A CE2 1 
ATOM 1482 O OH  ? TYR A 1 190 ?   6.442  11.935  -5.437 1.000 97.290 ? 190 TYR A OH  1 
ATOM 1483 C CZ  ? TYR A 1 190 ?   6.153  10.589  -5.484 1.000 97.290 ? 190 TYR A CZ  1 
ATOM 1484 N N   ? GLY A 1 191 ?   3.110   3.737  -5.496 1.000 96.540 ? 191 GLY A N   1 
ATOM 1485 C CA  ? GLY A 1 191 ?   2.845   2.457  -6.133 1.000 96.540 ? 191 GLY A CA  1 
ATOM 1486 C C   ? GLY A 1 191 ?   1.978   1.539  -5.291 1.000 96.540 ? 191 GLY A C   1 
ATOM 1487 O O   ? GLY A 1 191 ?   1.918   1.684  -4.068 1.000 96.540 ? 191 GLY A O   1 
ATOM 1488 N N   ? VAL A 1 192 ?   1.284   0.642  -5.975 1.000 97.190 ? 192 VAL A N   1 
ATOM 1489 C CA  ? VAL A 1 192 ?   0.568  -0.484  -5.384 1.000 97.190 ? 192 VAL A CA  1 
ATOM 1490 C C   ? VAL A 1 192 ?   1.269  -1.791  -5.747 1.000 97.190 ? 192 VAL A C   1 
ATOM 1491 C CB  ? VAL A 1 192 ?  -0.906  -0.524  -5.845 1.000 97.190 ? 192 VAL A CB  1 
ATOM 1492 O O   ? VAL A 1 192 ?   1.448  -2.099  -6.928 1.000 97.190 ? 192 VAL A O   1 
ATOM 1493 C CG1 ? VAL A 1 192 ?  -1.631  -1.721  -5.234 1.000 97.190 ? 192 VAL A CG1 1 
ATOM 1494 C CG2 ? VAL A 1 192 ?  -1.615   0.778  -5.479 1.000 97.190 ? 192 VAL A CG2 1 
ATOM 1495 N N   ? LEU A 1 193 ?   1.678  -2.494  -4.673 1.000 94.730 ? 193 LEU A N   1 
ATOM 1496 C CA  ? LEU A 1 193 ?   2.434  -3.717  -4.921 1.000 94.730 ? 193 LEU A CA  1 
ATOM 1497 C C   ? LEU A 1 193 ?   1.622  -4.697  -5.760 1.000 94.730 ? 193 LEU A C   1 
ATOM 1498 C CB  ? LEU A 1 193 ?   2.842  -4.373  -3.599 1.000 94.730 ? 193 LEU A CB  1 
ATOM 1499 O O   ? LEU A 1 193 ?   0.526  -5.101  -5.363 1.000 94.730 ? 193 LEU A O   1 
ATOM 1500 C CG  ? LEU A 1 193 ?   3.637  -5.675  -3.706 1.000 94.730 ? 193 LEU A CG  1 
ATOM 1501 C CD1 ? LEU A 1 193 ?   4.932  -5.444  -4.477 1.000 94.730 ? 193 LEU A CD1 1 
ATOM 1502 C CD2 ? LEU A 1 193 ?   3.928  -6.240  -2.319 1.000 94.730 ? 193 LEU A CD2 1 
ATOM 1503 N N   ? THR A 1 194 ?   2.201  -5.132  -6.989 1.000 91.740 ? 194 THR A N   1 
ATOM 1504 C CA  ? THR A 1 194 ?   1.552  -6.024  -7.943 1.000 91.740 ? 194 THR A CA  1 
ATOM 1505 C C   ? THR A 1 194 ?   2.157  -7.423  -7.875 1.000 91.740 ? 194 THR A C   1 
ATOM 1506 C CB  ? THR A 1 194 ?   1.665  -5.482  -9.380 1.000 91.740 ? 194 THR A CB  1 
ATOM 1507 O O   ? THR A 1 194 ?   1.471  -8.385  -7.525 1.000 91.740 ? 194 THR A O   1 
ATOM 1508 C CG2 ? THR A 1 194 ?   0.983  -6.415 -10.375 1.000 91.740 ? 194 THR A CG2 1 
ATOM 1509 O OG1 ? THR A 1 194 ?   1.044  -4.192  -9.449 1.000 91.740 ? 194 THR A OG1 1 
ATOM 1510 N N   ? TYR A 1 195 ?   3.530  -7.481  -8.204 1.000 87.690 ? 195 TYR A N   1 
ATOM 1511 C CA  ? TYR A 1 195 ?   4.213  -8.770  -8.206 1.000 87.690 ? 195 TYR A CA  1 
ATOM 1512 C C   ? TYR A 1 195 ?   5.724  -8.586  -8.140 1.000 87.690 ? 195 TYR A C   1 
ATOM 1513 C CB  ? TYR A 1 195 ?   3.840  -9.574  -9.455 1.000 87.690 ? 195 TYR A CB  1 
ATOM 1514 O O   ? TYR A 1 195 ?   6.228  -7.471  -8.295 1.000 87.690 ? 195 TYR A O   1 
ATOM 1515 C CG  ? TYR A 1 195 ?   4.214  -8.894 -10.750 1.000 87.690 ? 195 TYR A CG  1 
ATOM 1516 C CD1 ? TYR A 1 195 ?   3.339  -8.004 -11.369 1.000 87.690 ? 195 TYR A CD1 1 
ATOM 1517 C CD2 ? TYR A 1 195 ?   5.440  -9.141 -11.356 1.000 87.690 ? 195 TYR A CD2 1 
ATOM 1518 C CE1 ? TYR A 1 195 ?   3.679  -7.376 -12.563 1.000 87.690 ? 195 TYR A CE1 1 
ATOM 1519 C CE2 ? TYR A 1 195 ?   5.790  -8.519 -12.550 1.000 87.690 ? 195 TYR A CE2 1 
ATOM 1520 O OH  ? TYR A 1 195 ?   5.245  -7.021 -14.327 1.000 87.690 ? 195 TYR A OH  1 
ATOM 1521 C CZ  ? TYR A 1 195 ?   4.904  -7.639 -13.145 1.000 87.690 ? 195 TYR A CZ  1 
ATOM 1522 N N   ? GLY A 1 196 ?   6.464  -9.574  -7.739 1.000 82.270 ? 196 GLY A N   1 
ATOM 1523 C CA  ? GLY A 1 196 ?   7.917  -9.609  -7.705 1.000 82.270 ? 196 GLY A CA  1 
ATOM 1524 C C   ? GLY A 1 196 ?   8.499 -10.857  -8.341 1.000 82.270 ? 196 GLY A C   1 
ATOM 1525 O O   ? GLY A 1 196 ?   7.758 -11.727  -8.804 1.000 82.270 ? 196 GLY A O   1 
ATOM 1526 N N   ? LEU A 1 197 ?   9.834 -10.925  -8.428 1.000 73.820 ? 197 LEU A N   1 
ATOM 1527 C CA  ? LEU A 1 197 ?  10.531 -12.079  -8.984 1.000 73.820 ? 197 LEU A CA  1 
ATOM 1528 C C   ? LEU A 1 197 ?  10.504 -13.252  -8.010 1.000 73.820 ? 197 LEU A C   1 
ATOM 1529 C CB  ? LEU A 1 197 ?  11.979 -11.718  -9.324 1.000 73.820 ? 197 LEU A CB  1 
ATOM 1530 O O   ? LEU A 1 197 ?  10.770 -13.082  -6.818 1.000 73.820 ? 197 LEU A O   1 
ATOM 1531 C CG  ? LEU A 1 197 ?  12.179 -10.737 -10.480 1.000 73.820 ? 197 LEU A CG  1 
ATOM 1532 C CD1 ? LEU A 1 197 ?  13.636 -10.291 -10.551 1.000 73.820 ? 197 LEU A CD1 1 
ATOM 1533 C CD2 ? LEU A 1 197 ?  11.743 -11.367 -11.799 1.000 73.820 ? 197 LEU A CD2 1 
ATOM 1534 N N   ? ASN A 1 198 ?   9.868 -14.374  -8.396 1.000 67.450 ? 198 ASN A N   1 
ATOM 1535 C CA  ? ASN A 1 198 ?   9.705 -15.586  -7.600 1.000 67.450 ? 198 ASN A CA  1 
ATOM 1536 C C   ? ASN A 1 198 ?  11.024 -16.023  -6.968 1.000 67.450 ? 198 ASN A C   1 
ATOM 1537 C CB  ? ASN A 1 198 ?   9.126 -16.715  -8.455 1.000 67.450 ? 198 ASN A CB  1 
ATOM 1538 O O   ? ASN A 1 198 ?  12.039 -16.140  -7.658 1.000 67.450 ? 198 ASN A O   1 
ATOM 1539 C CG  ? ASN A 1 198 ?   8.517 -17.825  -7.621 1.000 67.450 ? 198 ASN A CG  1 
ATOM 1540 N ND2 ? ASN A 1 198 ?   8.129 -18.913  -8.275 1.000 67.450 ? 198 ASN A ND2 1 
ATOM 1541 O OD1 ? ASN A 1 198 ?   8.396 -17.705  -6.399 1.000 67.450 ? 198 ASN A OD1 1 
ATOM 1542 N N   ? ARG A 1 199 ?  11.011 -16.164  -5.553 1.000 64.040 ? 199 ARG A N   1 
ATOM 1543 C CA  ? ARG A 1 199 ?  12.051 -16.860  -4.803 1.000 64.040 ? 199 ARG A CA  1 
ATOM 1544 C C   ? ARG A 1 199 ?  13.421 -16.244  -5.066 1.000 64.040 ? 199 ARG A C   1 
ATOM 1545 C CB  ? ARG A 1 199 ?  12.068 -18.348  -5.160 1.000 64.040 ? 199 ARG A CB  1 
ATOM 1546 O O   ? ARG A 1 199 ?  14.440 -16.936  -5.011 1.000 64.040 ? 199 ARG A O   1 
ATOM 1547 C CG  ? ARG A 1 199 ?  10.801 -19.091  -4.767 1.000 64.040 ? 199 ARG A CG  1 
ATOM 1548 C CD  ? ARG A 1 199 ?  10.936 -20.591  -4.986 1.000 64.040 ? 199 ARG A CD  1 
ATOM 1549 N NE  ? ARG A 1 199 ?   9.742 -21.309  -4.548 1.000 64.040 ? 199 ARG A NE  1 
ATOM 1550 N NH1 ? ARG A 1 199 ?  10.635 -23.414  -4.879 1.000 64.040 ? 199 ARG A NH1 1 
ATOM 1551 N NH2 ? ARG A 1 199 ?   8.495 -23.183  -4.092 1.000 64.040 ? 199 ARG A NH2 1 
ATOM 1552 C CZ  ? ARG A 1 199 ?   9.627 -22.634  -4.507 1.000 64.040 ? 199 ARG A CZ  1 
ATOM 1553 N N   ? THR A 1 200 ?  13.456 -14.945  -5.628 1.000 64.020 ? 200 THR A N   1 
ATOM 1554 C CA  ? THR A 1 200 ?  14.686 -14.176  -5.781 1.000 64.020 ? 200 THR A CA  1 
ATOM 1555 C C   ? THR A 1 200 ?  14.552 -12.805  -5.125 1.000 64.020 ? 200 THR A C   1 
ATOM 1556 C CB  ? THR A 1 200 ?  15.056 -14.003  -7.266 1.000 64.020 ? 200 THR A CB  1 
ATOM 1557 O O   ? THR A 1 200 ?  13.454 -12.249  -5.055 1.000 64.020 ? 200 THR A O   1 
ATOM 1558 C CG2 ? THR A 1 200 ?  15.309 -15.353  -7.930 1.000 64.020 ? 200 THR A CG2 1 
ATOM 1559 O OG1 ? THR A 1 200 ?  13.982 -13.343  -7.946 1.000 64.020 ? 200 THR A OG1 1 
ATOM 1560 N N   ? ILE A 1 201 ?  15.648 -12.416  -4.410 1.000 67.250 ? 201 ILE A N   1 
ATOM 1561 C CA  ? ILE A 1 201 ?  15.742 -11.088  -3.813 1.000 67.250 ? 201 ILE A CA  1 
ATOM 1562 C C   ? ILE A 1 201 ?  16.001 -10.050  -4.902 1.000 67.250 ? 201 ILE A C   1 
ATOM 1563 C CB  ? ILE A 1 201 ?  16.852 -11.028  -2.740 1.000 67.250 ? 201 ILE A CB  1 
ATOM 1564 O O   ? ILE A 1 201 ?  17.062 -10.050  -5.530 1.000 67.250 ? 201 ILE A O   1 
ATOM 1565 C CG1 ? ILE A 1 201 ?  16.592 -12.068  -1.644 1.000 67.250 ? 201 ILE A CG1 1 
ATOM 1566 C CG2 ? ILE A 1 201 ?  16.954  -9.620  -2.147 1.000 67.250 ? 201 ILE A CG2 1 
ATOM 1567 C CD1 ? ILE A 1 201 ?  17.746 -12.237  -0.665 1.000 67.250 ? 201 ILE A CD1 1 
ATOM 1568 N N   ? GLY A 1 202 ?  14.884  -9.729  -5.702 1.000 76.020 ? 202 GLY A N   1 
ATOM 1569 C CA  ? GLY A 1 202 ?  14.935  -8.815  -6.832 1.000 76.020 ? 202 GLY A CA  1 
ATOM 1570 C C   ? GLY A 1 202 ?  13.833  -7.773  -6.807 1.000 76.020 ? 202 GLY A C   1 
ATOM 1571 O O   ? GLY A 1 202 ?  13.089  -7.672  -5.830 1.000 76.020 ? 202 GLY A O   1 
ATOM 1572 N N   ? PRO A 1 203 ?  13.976  -6.821  -7.729 1.000 86.660 ? 203 PRO A N   1 
ATOM 1573 C CA  ? PRO A 1 203 ?  12.992  -5.736  -7.725 1.000 86.660 ? 203 PRO A CA  1 
ATOM 1574 C C   ? PRO A 1 203 ?  11.555  -6.244  -7.820 1.000 86.660 ? 203 PRO A C   1 
ATOM 1575 C CB  ? PRO A 1 203 ?  13.365  -4.918  -8.964 1.000 86.660 ? 203 PRO A CB  1 
ATOM 1576 O O   ? PRO A 1 203 ?  11.315  -7.337  -8.338 1.000 86.660 ? 203 PRO A O   1 
ATOM 1577 C CG  ? PRO A 1 203 ?  14.078  -5.880  -9.858 1.000 86.660 ? 203 PRO A CG  1 
ATOM 1578 C CD  ? PRO A 1 203 ?  14.738  -6.925  -9.004 1.000 86.660 ? 203 PRO A CD  1 
ATOM 1579 N N   ? GLY A 1 204 ?  10.652  -5.538  -7.208 1.000 90.250 ? 204 GLY A N   1 
ATOM 1580 C CA  ? GLY A 1 204 ?   9.222  -5.730  -7.382 1.000 90.250 ? 204 GLY A CA  1 
ATOM 1581 C C   ? GLY A 1 204 ?   8.600  -4.739  -8.348 1.000 90.250 ? 204 GLY A C   1 
ATOM 1582 O O   ? GLY A 1 204 ?   9.139  -3.651  -8.562 1.000 90.250 ? 204 GLY A O   1 
ATOM 1583 N N   ? VAL A 1 205 ?   7.405  -5.184  -8.898 1.000 93.060 ? 205 VAL A N   1 
ATOM 1584 C CA  ? VAL A 1 205 ?   6.649  -4.315  -9.794 1.000 93.060 ? 205 VAL A CA  1 
ATOM 1585 C C   ? VAL A 1 205 ?   5.435  -3.747  -9.062 1.000 93.060 ? 205 VAL A C   1 
ATOM 1586 C CB  ? VAL A 1 205 ?   6.201  -5.065 -11.068 1.000 93.060 ? 205 VAL A CB  1 
ATOM 1587 O O   ? VAL A 1 205 ?   4.715  -4.480  -8.381 1.000 93.060 ? 205 VAL A O   1 
ATOM 1588 C CG1 ? VAL A 1 205 ?   5.271  -4.193 -11.910 1.000 93.060 ? 205 VAL A CG1 1 
ATOM 1589 C CG2 ? VAL A 1 205 ?   7.416  -5.500 -11.886 1.000 93.060 ? 205 VAL A CG2 1 
ATOM 1590 N N   ? PHE A 1 206 ?   5.340  -2.472  -9.189 1.000 95.430 ? 206 PHE A N   1 
ATOM 1591 C CA  ? PHE A 1 206 ?   4.231  -1.737  -8.591 1.000 95.430 ? 206 PHE A CA  1 
ATOM 1592 C C   ? PHE A 1 206 ?   3.391  -1.056  -9.665 1.000 95.430 ? 206 PHE A C   1 
ATOM 1593 C CB  ? PHE A 1 206 ?   4.750  -0.697  -7.593 1.000 95.430 ? 206 PHE A CB  1 
ATOM 1594 O O   ? PHE A 1 206 ?   3.922  -0.599 -10.679 1.000 95.430 ? 206 PHE A O   1 
ATOM 1595 C CG  ? PHE A 1 206 ?   5.545  -1.288  -6.459 1.000 95.430 ? 206 PHE A CG  1 
ATOM 1596 C CD1 ? PHE A 1 206 ?   4.992  -1.405  -5.190 1.000 95.430 ? 206 PHE A CD1 1 
ATOM 1597 C CD2 ? PHE A 1 206 ?   6.847  -1.727  -6.664 1.000 95.430 ? 206 PHE A CD2 1 
ATOM 1598 C CE1 ? PHE A 1 206 ?   5.725  -1.951  -4.140 1.000 95.430 ? 206 PHE A CE1 1 
ATOM 1599 C CE2 ? PHE A 1 206 ?   7.586  -2.274  -5.619 1.000 95.430 ? 206 PHE A CE2 1 
ATOM 1600 C CZ  ? PHE A 1 206 ?   7.024  -2.384  -4.357 1.000 95.430 ? 206 PHE A CZ  1 
ATOM 1601 N N   ? THR A 1 207 ?   2.017  -1.122  -9.406 1.000 96.770 ? 207 THR A N   1 
ATOM 1602 C CA  ? THR A 1 207 ?   1.156  -0.277 -10.227 1.000 96.770 ? 207 THR A CA  1 
ATOM 1603 C C   ? THR A 1 207 ?   1.372   1.197  -9.896 1.000 96.770 ? 207 THR A C   1 
ATOM 1604 C CB  ? THR A 1 207 ?  -0.328  -0.637 -10.034 1.000 96.770 ? 207 THR A CB  1 
ATOM 1605 O O   ? THR A 1 207 ?   1.357   1.585  -8.726 1.000 96.770 ? 207 THR A O   1 
ATOM 1606 C CG2 ? THR A 1 207 ?  -1.226   0.255 -10.885 1.000 96.770 ? 207 THR A CG2 1 
ATOM 1607 O OG1 ? THR A 1 207 ?  -0.535  -2.004 -10.413 1.000 96.770 ? 207 THR A OG1 1 
ATOM 1608 N N   ? LYS A 1 208 ?   1.672   2.020 -10.935 1.000 96.350 ? 208 LYS A N   1 
ATOM 1609 C CA  ? LYS A 1 208 ?   2.000   3.435 -10.791 1.000 96.350 ? 208 LYS A CA  1 
ATOM 1610 C C   ? LYS A 1 208 ?   0.760   4.255 -10.445 1.000 96.350 ? 208 LYS A C   1 
ATOM 1611 C CB  ? LYS A 1 208 ?   2.641   3.971 -12.073 1.000 96.350 ? 208 LYS A CB  1 
ATOM 1612 O O   ? LYS A 1 208 ?  -0.091   4.496 -11.303 1.000 96.350 ? 208 LYS A O   1 
ATOM 1613 C CG  ? LYS A 1 208 ?   3.354   5.304 -11.898 1.000 96.350 ? 208 LYS A CG  1 
ATOM 1614 C CD  ? LYS A 1 208 ?   3.994   5.770 -13.200 1.000 96.350 ? 208 LYS A CD  1 
ATOM 1615 C CE  ? LYS A 1 208 ?   5.369   5.148 -13.402 1.000 96.350 ? 208 LYS A CE  1 
ATOM 1616 N NZ  ? LYS A 1 208 ?   5.989   5.583 -14.689 1.000 96.350 ? 208 LYS A NZ  1 
ATOM 1617 N N   ? VAL A 1 209 ?   0.656   4.718  -9.153 1.000 97.420 ? 209 VAL A N   1 
ATOM 1618 C CA  ? VAL A 1 209 ?  -0.499   5.443  -8.633 1.000 97.420 ? 209 VAL A CA  1 
ATOM 1619 C C   ? VAL A 1 209 ?  -0.713   6.721  -9.441 1.000 97.420 ? 209 VAL A C   1 
ATOM 1620 C CB  ? VAL A 1 209 ?  -0.331   5.781  -7.135 1.000 97.420 ? 209 VAL A CB  1 
ATOM 1621 O O   ? VAL A 1 209 ?  -1.842   7.045  -9.814 1.000 97.420 ? 209 VAL A O   1 
ATOM 1622 C CG1 ? VAL A 1 209 ?  -1.421   6.745  -6.673 1.000 97.420 ? 209 VAL A CG1 1 
ATOM 1623 C CG2 ? VAL A 1 209 ?  -0.350   4.504  -6.296 1.000 97.420 ? 209 VAL A CG2 1 
ATOM 1624 N N   ? VAL A 1 210 ?   0.333   7.424  -9.749 1.000 96.400 ? 210 VAL A N   1 
ATOM 1625 C CA  ? VAL A 1 210 ?   0.260   8.715 -10.424 1.000 96.400 ? 210 VAL A CA  1 
ATOM 1626 C C   ? VAL A 1 210 ?  -0.452   8.557 -11.766 1.000 96.400 ? 210 VAL A C   1 
ATOM 1627 C CB  ? VAL A 1 210 ?   1.663   9.326 -10.635 1.000 96.400 ? 210 VAL A CB  1 
ATOM 1628 O O   ? VAL A 1 210 ?  -1.201   9.442 -12.186 1.000 96.400 ? 210 VAL A O   1 
ATOM 1629 C CG1 ? VAL A 1 210 ?   2.464   8.505 -11.645 1.000 96.400 ? 210 VAL A CG1 1 
ATOM 1630 C CG2 ? VAL A 1 210 ?   1.549  10.779 -11.093 1.000 96.400 ? 210 VAL A CG2 1 
ATOM 1631 N N   ? HIS A 1 211 ?  -0.201   7.442 -12.440 1.000 96.400 ? 211 HIS A N   1 
ATOM 1632 C CA  ? HIS A 1 211 ?  -0.827   7.159 -13.727 1.000 96.400 ? 211 HIS A CA  1 
ATOM 1633 C C   ? HIS A 1 211 ?  -2.338   7.013 -13.584 1.000 96.400 ? 211 HIS A C   1 
ATOM 1634 C CB  ? HIS A 1 211 ?  -0.233   5.891 -14.344 1.000 96.400 ? 211 HIS A CB  1 
ATOM 1635 O O   ? HIS A 1 211 ?  -3.088   7.352 -14.503 1.000 96.400 ? 211 HIS A O   1 
ATOM 1636 C CG  ? HIS A 1 211 ?  -0.857   5.511 -15.649 1.000 96.400 ? 211 HIS A CG  1 
ATOM 1637 C CD2 ? HIS A 1 211 ?  -1.766   4.556 -15.955 1.000 96.400 ? 211 HIS A CD2 1 
ATOM 1638 N ND1 ? HIS A 1 211 ?  -0.552   6.147 -16.833 1.000 96.400 ? 211 HIS A ND1 1 
ATOM 1639 C CE1 ? HIS A 1 211 ?  -1.250   5.599 -17.813 1.000 96.400 ? 211 HIS A CE1 1 
ATOM 1640 N NE2 ? HIS A 1 211 ?  -1.995   4.631 -17.307 1.000 96.400 ? 211 HIS A NE2 1 
ATOM 1641 N N   ? TYR A 1 212 ?  -2.876   6.669 -12.394 1.000 97.080 ? 212 TYR A N   1 
ATOM 1642 C CA  ? TYR A 1 212 ?  -4.280   6.311 -12.220 1.000 97.080 ? 212 TYR A CA  1 
ATOM 1643 C C   ? TYR A 1 212 ?  -5.003   7.341 -11.360 1.000 97.080 ? 212 TYR A C   1 
ATOM 1644 C CB  ? TYR A 1 212 ?  -4.406   4.922 -11.588 1.000 97.080 ? 212 TYR A CB  1 
ATOM 1645 O O   ? TYR A 1 212 ?  -6.120   7.098 -10.898 1.000 97.080 ? 212 TYR A O   1 
ATOM 1646 C CG  ? TYR A 1 212 ?  -3.949   3.801 -12.490 1.000 97.080 ? 212 TYR A CG  1 
ATOM 1647 C CD1 ? TYR A 1 212 ?  -4.818   3.227 -13.415 1.000 97.080 ? 212 TYR A CD1 1 
ATOM 1648 C CD2 ? TYR A 1 212 ?  -2.649   3.312 -12.418 1.000 97.080 ? 212 TYR A CD2 1 
ATOM 1649 C CE1 ? TYR A 1 212 ?  -4.403   2.193 -14.247 1.000 97.080 ? 212 TYR A CE1 1 
ATOM 1650 C CE2 ? TYR A 1 212 ?  -2.223   2.278 -13.245 1.000 97.080 ? 212 TYR A CE2 1 
ATOM 1651 O OH  ? TYR A 1 212 ?  -2.689   0.702 -14.976 1.000 97.080 ? 212 TYR A OH  1 
ATOM 1652 C CZ  ? TYR A 1 212 ?  -3.105   1.726 -14.155 1.000 97.080 ? 212 TYR A CZ  1 
ATOM 1653 N N   ? LEU A 1 213 ?  -4.470   8.512 -11.170 1.000 96.660 ? 213 LEU A N   1 
ATOM 1654 C CA  ? LEU A 1 213 ?  -5.052   9.526 -10.298 1.000 96.660 ? 213 LEU A CA  1 
ATOM 1655 C C   ? LEU A 1 213 ?  -6.413   9.975 -10.819 1.000 96.660 ? 213 LEU A C   1 
ATOM 1656 C CB  ? LEU A 1 213 ?  -4.115  10.732 -10.178 1.000 96.660 ? 213 LEU A CB  1 
ATOM 1657 O O   ? LEU A 1 213 ?  -7.356  10.140 -10.042 1.000 96.660 ? 213 LEU A O   1 
ATOM 1658 C CG  ? LEU A 1 213 ?  -2.910  10.565  -9.251 1.000 96.660 ? 213 LEU A CG  1 
ATOM 1659 C CD1 ? LEU A 1 213 ?  -2.006  11.790  -9.331 1.000 96.660 ? 213 LEU A CD1 1 
ATOM 1660 C CD2 ? LEU A 1 213 ?  -3.368  10.324  -7.817 1.000 96.660 ? 213 LEU A CD2 1 
ATOM 1661 N N   ? PRO A 1 214 ?  -6.448  10.200 -12.185 1.000 96.250 ? 214 PRO A N   1 
ATOM 1662 C CA  ? PRO A 1 214 ?  -7.761  10.585 -12.707 1.000 96.250 ? 214 PRO A CA  1 
ATOM 1663 C C   ? PRO A 1 214 ?  -8.843   9.552 -12.400 1.000 96.250 ? 214 PRO A C   1 
ATOM 1664 C CB  ? PRO A 1 214 ?  -7.523  10.694 -14.215 1.000 96.250 ? 214 PRO A CB  1 
ATOM 1665 O O   ? PRO A 1 214 ?  -9.959   9.916 -12.019 1.000 96.250 ? 214 PRO A O   1 
ATOM 1666 C CG  ? PRO A 1 214 ?  -6.089  11.094 -14.347 1.000 96.250 ? 214 PRO A CG  1 
ATOM 1667 C CD  ? PRO A 1 214 ?  -5.295  10.376 -13.294 1.000 96.250 ? 214 PRO A CD  1 
ATOM 1668 N N   ? TRP A 1 215 ?  -8.525   8.278 -12.582 1.000 97.570 ? 215 TRP A N   1 
ATOM 1669 C CA  ? TRP A 1 215 ?  -9.454   7.191 -12.293 1.000 97.570 ? 215 TRP A CA  1 
ATOM 1670 C C   ? TRP A 1 215 ?  -9.794   7.145 -10.807 1.000 97.570 ? 215 TRP A C   1 
ATOM 1671 C CB  ? TRP A 1 215 ?  -8.867   5.849 -12.737 1.000 97.570 ? 215 TRP A CB  1 
ATOM 1672 O O   ? TRP A 1 215 ? -10.960   6.998 -10.435 1.000 97.570 ? 215 TRP A O   1 
ATOM 1673 C CG  ? TRP A 1 215 ?  -9.725   4.667 -12.399 1.000 97.570 ? 215 TRP A CG  1 
ATOM 1674 C CD1 ? TRP A 1 215 ? -10.769   4.171 -13.130 1.000 97.570 ? 215 TRP A CD1 1 
ATOM 1675 C CD2 ? TRP A 1 215 ?  -9.615   3.835 -11.241 1.000 97.570 ? 215 TRP A CD2 1 
ATOM 1676 C CE2 ? TRP A 1 215 ? -10.626   2.852 -11.334 1.000 97.570 ? 215 TRP A CE2 1 
ATOM 1677 C CE3 ? TRP A 1 215 ?  -8.759   3.824 -10.132 1.000 97.570 ? 215 TRP A CE3 1 
ATOM 1678 N NE1 ? TRP A 1 215 ? -11.315   3.079 -12.495 1.000 97.570 ? 215 TRP A NE1 1 
ATOM 1679 C CH2 ? TRP A 1 215 ?  -9.951   1.880  -9.284 1.000 97.570 ? 215 TRP A CH2 1 
ATOM 1680 C CZ2 ? TRP A 1 215 ? -10.802   1.868 -10.359 1.000 97.570 ? 215 TRP A CZ2 1 
ATOM 1681 C CZ3 ? TRP A 1 215 ?  -8.937   2.844  -9.162 1.000 97.570 ? 215 TRP A CZ3 1 
ATOM 1682 N N   ? ILE A 1 216 ?  -8.813   7.305  -9.945 1.000 97.460 ? 216 ILE A N   1 
ATOM 1683 C CA  ? ILE A 1 216 ?  -8.974   7.280  -8.495 1.000 97.460 ? 216 ILE A CA  1 
ATOM 1684 C C   ? ILE A 1 216 ?  -9.892   8.420  -8.058 1.000 97.460 ? 216 ILE A C   1 
ATOM 1685 C CB  ? ILE A 1 216 ?  -7.612   7.383  -7.773 1.000 97.460 ? 216 ILE A CB  1 
ATOM 1686 O O   ? ILE A 1 216 ? -10.861   8.200  -7.328 1.000 97.460 ? 216 ILE A O   1 
ATOM 1687 C CG1 ? ILE A 1 216 ?  -6.760   6.141  -8.063 1.000 97.460 ? 216 ILE A CG1 1 
ATOM 1688 C CG2 ? ILE A 1 216 ?  -7.812   7.570  -6.267 1.000 97.460 ? 216 ILE A CG2 1 
ATOM 1689 C CD1 ? ILE A 1 216 ?  -5.301   6.282  -7.649 1.000 97.460 ? 216 ILE A CD1 1 
ATOM 1690 N N   ? SER A 1 217 ?  -9.666   9.605  -8.550 1.000 96.230 ? 217 SER A N   1 
ATOM 1691 C CA  ? SER A 1 217 ? -10.426  10.794  -8.177 1.000 96.230 ? 217 SER A CA  1 
ATOM 1692 C C   ? SER A 1 217 ? -11.881  10.682  -8.621 1.000 96.230 ? 217 SER A C   1 
ATOM 1693 C CB  ? SER A 1 217 ?  -9.793  12.047  -8.784 1.000 96.230 ? 217 SER A CB  1 
ATOM 1694 O O   ? SER A 1 217 ? -12.794  11.011  -7.861 1.000 96.230 ? 217 SER A O   1 
ATOM 1695 O OG  ? SER A 1 217 ?  -8.514  12.287  -8.224 1.000 96.230 ? 217 SER A OG  1 
ATOM 1696 N N   ? ARG A 1 218 ? -12.111  10.241  -9.777 1.000 96.260 ? 218 ARG A N   1 
ATOM 1697 C CA  ? ARG A 1 218 ? -13.449  10.086 -10.337 1.000 96.260 ? 218 ARG A CA  1 
ATOM 1698 C C   ? ARG A 1 218 ? -14.281   9.115  -9.506 1.000 96.260 ? 218 ARG A C   1 
ATOM 1699 C CB  ? ARG A 1 218 ? -13.373   9.603 -11.787 1.000 96.260 ? 218 ARG A CB  1 
ATOM 1700 O O   ? ARG A 1 218 ? -15.450   9.380  -9.217 1.000 96.260 ? 218 ARG A O   1 
ATOM 1701 C CG  ? ARG A 1 218 ? -14.727   9.480 -12.467 1.000 96.260 ? 218 ARG A CG  1 
ATOM 1702 C CD  ? ARG A 1 218 ? -14.603   8.904 -13.871 1.000 96.260 ? 218 ARG A CD  1 
ATOM 1703 N NE  ? ARG A 1 218 ? -13.567   9.584 -14.643 1.000 96.260 ? 218 ARG A NE  1 
ATOM 1704 N NH1 ? ARG A 1 218 ? -15.040  10.662 -16.059 1.000 96.260 ? 218 ARG A NH1 1 
ATOM 1705 N NH2 ? ARG A 1 218 ? -12.781  10.970 -16.297 1.000 96.260 ? 218 ARG A NH2 1 
ATOM 1706 C CZ  ? ARG A 1 218 ? -13.798  10.404 -15.665 1.000 96.260 ? 218 ARG A CZ  1 
ATOM 1707 N N   ? ASN A 1 219 ? -13.729   7.994  -9.156 1.000 96.060 ? 219 ASN A N   1 
ATOM 1708 C CA  ? ASN A 1 219 ? -14.451   6.967  -8.412 1.000 96.060 ? 219 ASN A CA  1 
ATOM 1709 C C   ? ASN A 1 219 ? -14.689   7.386  -6.964 1.000 96.060 ? 219 ASN A C   1 
ATOM 1710 C CB  ? ASN A 1 219 ? -13.697   5.637  -8.463 1.000 96.060 ? 219 ASN A CB  1 
ATOM 1711 O O   ? ASN A 1 219 ? -15.708   7.030  -6.370 1.000 96.060 ? 219 ASN A O   1 
ATOM 1712 C CG  ? ASN A 1 219 ? -13.974   4.857  -9.733 1.000 96.060 ? 219 ASN A CG  1 
ATOM 1713 N ND2 ? ASN A 1 219 ? -13.054   4.932 -10.688 1.000 96.060 ? 219 ASN A ND2 1 
ATOM 1714 O OD1 ? ASN A 1 219 ? -15.006   4.192  -9.855 1.000 96.060 ? 219 ASN A OD1 1 
ATOM 1715 N N   ? MET A 1 220 ? -13.785   8.150  -6.379 1.000 94.470 ? 220 MET A N   1 
ATOM 1716 C CA  ? MET A 1 220 ? -13.970   8.631  -5.012 1.000 94.470 ? 220 MET A CA  1 
ATOM 1717 C C   ? MET A 1 220 ? -15.062   9.694  -4.953 1.000 94.470 ? 220 MET A C   1 
ATOM 1718 C CB  ? MET A 1 220 ? -12.661   9.196  -4.458 1.000 94.470 ? 220 MET A CB  1 
ATOM 1719 O O   ? MET A 1 220 ? -15.770   9.808  -3.951 1.000 94.470 ? 220 MET A O   1 
ATOM 1720 C CG  ? MET A 1 220 ? -11.661   8.129  -4.044 1.000 94.470 ? 220 MET A CG  1 
ATOM 1721 S SD  ? MET A 1 220 ? -10.229   8.825  -3.130 1.000 94.470 ? 220 MET A SD  1 
ATOM 1722 C CE  ? MET A 1 220 ?  -9.422   9.756  -4.462 1.000 94.470 ? 220 MET A CE  1 
ATOM 1723 N N   ? LYS A 1 221 ? -15.301  10.450  -5.989 1.000 89.680 ? 221 LYS A N   1 
ATOM 1724 C CA  ? LYS A 1 221 ? -16.320  11.492  -6.072 1.000 89.680 ? 221 LYS A CA  1 
ATOM 1725 C C   ? LYS A 1 221 ? -17.697  10.894  -6.345 1.000 89.680 ? 221 LYS A C   1 
ATOM 1726 C CB  ? LYS A 1 221 ? -15.965  12.506  -7.161 1.000 89.680 ? 221 LYS A CB  1 
ATOM 1727 O O   ? LYS A 1 221 ? -18.711  11.418  -5.878 1.000 89.680 ? 221 LYS A O   1 
ATOM 1728 C CG  ? LYS A 1 221 ? -14.808  13.425  -6.797 1.000 89.680 ? 221 LYS A CG  1 
ATOM 1729 C CD  ? LYS A 1 221 ? -14.506  14.413  -7.916 1.000 89.680 ? 221 LYS A CD  1 
ATOM 1730 C CE  ? LYS A 1 221 ? -13.283  15.263  -7.598 1.000 89.680 ? 221 LYS A CE  1 
ATOM 1731 N NZ  ? LYS A 1 221 ? -12.937  16.179  -8.725 1.000 89.680 ? 221 LYS A NZ  1 
ATOM 1732 N N   ? LEU A 1 222 ? -17.789   9.845  -7.145 1.000 74.090 ? 222 LEU A N   1 
ATOM 1733 C CA  ? LEU A 1 222 ? -19.006   9.208  -7.636 1.000 74.090 ? 222 LEU A CA  1 
ATOM 1734 C C   ? LEU A 1 222 ? -19.657   8.365  -6.545 1.000 74.090 ? 222 LEU A C   1 
ATOM 1735 C CB  ? LEU A 1 222 ? -18.699   8.335  -8.856 1.000 74.090 ? 222 LEU A CB  1 
ATOM 1736 O O   ? LEU A 1 222 ? -20.874   8.167  -6.550 1.000 74.090 ? 222 LEU A O   1 
ATOM 1737 C CG  ? LEU A 1 222 ? -18.373   9.075 -10.154 1.000 74.090 ? 222 LEU A CG  1 
ATOM 1738 C CD1 ? LEU A 1 222 ? -17.920   8.090 -11.227 1.000 74.090 ? 222 LEU A CD1 1 
ATOM 1739 C CD2 ? LEU A 1 222 ? -19.580   9.876 -10.632 1.000 74.090 ? 222 LEU A CD2 1 
ATOM 1740 N N   ? LEU A 1 223 ? -18.995   8.108  -5.493 1.000 69.340 ? 223 LEU A N   1 
ATOM 1741 C CA  ? LEU A 1 223 ? -19.493   7.220  -4.448 1.000 69.340 ? 223 LEU A CA  1 
ATOM 1742 C C   ? LEU A 1 223 ? -19.825   8.004  -3.182 1.000 69.340 ? 223 LEU A C   1 
ATOM 1743 C CB  ? LEU A 1 223 ? -18.465   6.131  -4.133 1.000 69.340 ? 223 LEU A CB  1 
ATOM 1744 O O   ? LEU A 1 223 ? -19.196   9.025  -2.896 1.000 69.340 ? 223 LEU A O   1 
ATOM 1745 C CG  ? LEU A 1 223 ? -18.169   5.133  -5.253 1.000 69.340 ? 223 LEU A CG  1 
ATOM 1746 C CD1 ? LEU A 1 223 ? -16.953   4.284  -4.899 1.000 69.340 ? 223 LEU A CD1 1 
ATOM 1747 C CD2 ? LEU A 1 223 ? -19.384   4.252  -5.519 1.000 69.340 ? 223 LEU A CD2 1 
# 
loop_
_struct_sheet_range.sheet_id 
_struct_sheet_range.id 
_struct_sheet_range.beg_label_comp_id 
_struct_sheet_range.beg_label_asym_id 
_struct_sheet_range.beg_label_seq_id 
_struct_sheet_range.pdbx_beg_PDB_ins_code 
_struct_sheet_range.end_label_comp_id 
_struct_sheet_range.end_label_asym_id 
_struct_sheet_range.end_label_seq_id 
_struct_sheet_range.pdbx_end_PDB_ins_code 
_struct_sheet_range.beg_auth_comp_id 
_struct_sheet_range.beg_auth_asym_id 
_struct_sheet_range.beg_auth_seq_id 
_struct_sheet_range.end_auth_comp_id 
_struct_sheet_range.end_auth_asym_id 
_struct_sheet_range.end_auth_seq_id 
A A ILE A   2 ? ILE A   3 ? ILE A 2   ILE A 3   
A B SER A 173 ? THR A 174 ? SER A 173 THR A 174 
B C HIS A   6 ? GLU A   7 ? HIS A 6   GLU A 7   
B D LYS A 106 ? LYS A 106 ? LYS A 106 LYS A 106 
B E VAL A 117 ? GLY A 122 ? VAL A 117 GLY A 122 
B F ARG A 138 ? ILE A 144 ? ARG A 138 ILE A 144 
B G GLN A 162 ? ALA A 165 ? GLN A 162 ALA A 165 
B H PRO A 182 ? CYS A 185 ? PRO A 182 CYS A 185 
B I LYS A 188 ? GLY A 196 ? LYS A 188 GLY A 196 
B J GLY A 204 ? LYS A 208 ? GLY A 204 LYS A 208 
C K MET A  16 ? VAL A  21 ? MET A 16  VAL A 21  
C L HIS A  25 ? GLN A  33 ? HIS A 25  GLN A 33  
C M PHE A  36 ? THR A  39 ? PHE A 36  THR A 39  
C N MET A  48 ? LEU A  52 ? MET A 48  LEU A 52  
C O GLN A  65 ? PRO A  74 ? GLN A 65  PRO A 74  
C P MET A  88 ? LEU A  92 ? MET A 88  LEU A 92  
D Q ASN A  56 ? ASN A  56 ? ASN A 56  ASN A 56  
D R CYS A 136 ? CYS A 136 ? CYS A 136 CYS A 136 
E S ASP A  79 ? ASP A  79 ? ASP A 79  ASP A 79  
E T THR A  84 ? THR A  84 ? THR A 84  THR A 84  
F U ARG A 125 ? ARG A 125 ? ARG A 125 ARG A 125 
F V ARG A 133 ? ARG A 133 ? ARG A 133 ARG A 133 
# 
loop_
_struct_conf.id 
_struct_conf.conf_type_id 
_struct_conf.beg_label_comp_id 
_struct_conf.beg_label_asym_id 
_struct_conf.beg_label_seq_id 
_struct_conf.pdbx_beg_PDB_ins_code 
_struct_conf.end_label_comp_id 
_struct_conf.end_label_asym_id 
_struct_conf.end_label_seq_id 
_struct_conf.pdbx_end_PDB_ins_code 
_struct_conf.beg_auth_comp_id 
_struct_conf.beg_auth_asym_id 
_struct_conf.beg_auth_seq_id 
_struct_conf.end_auth_comp_id 
_struct_conf.end_auth_asym_id 
_struct_conf.end_auth_seq_id 
STRN1         STRN         ILE A   2 ? ILE A   3 ? ILE A 2   ILE A 3   
TURN_TY1_P1   TURN_TY1_P   GLY A   4 ? GLY A   4 ? GLY A 4   GLY A 4   
STRN2         STRN         HIS A   6 ? GLU A   7 ? HIS A 6   GLU A 7   
HELX_LH_PP_P1 HELX_LH_PP_P VAL A   8 ? LYS A   9 ? VAL A 8   LYS A 9   
TURN_TY1_P2   TURN_TY1_P   PRO A  10 ? HIS A  11 ? PRO A 10  HIS A 11  
BEND1         BEND         SER A  12 ? SER A  12 ? SER A 12  SER A 12  
TURN_TY1_P3   TURN_TY1_P   PRO A  14 ? TYR A  15 ? PRO A 14  TYR A 15  
STRN3         STRN         MET A  16 ? VAL A  21 ? MET A 16  VAL A 21  
TURN_TY1_P4   TURN_TY1_P   GLY A  22 ? ARG A  24 ? GLY A 22  ARG A 24  
STRN4         STRN         HIS A  25 ? GLN A  33 ? HIS A 25  GLN A 33  
TURN_TY1_P5   TURN_TY1_P   ASP A  34 ? TYR A  35 ? ASP A 34  TYR A 35  
STRN5         STRN         PHE A  36 ? THR A  39 ? PHE A 36  THR A 39  
HELX_RH_3T_P1 HELX_RH_3T_P ALA A  41 ? CYS A  43 ? ALA A 41  CYS A 43  
BEND2         BEND         SER A  46 ? SER A  47 ? SER A 46  SER A 47  
STRN6         STRN         MET A  48 ? LEU A  52 ? MET A 48  LEU A 52  
BEND3         BEND         GLY A  53 ? GLY A  53 ? GLY A 53  GLY A 53  
BEND4         BEND         HIS A  55 ? HIS A  55 ? HIS A 55  HIS A 55  
STRN7         STRN         ASN A  56 ? ASN A  56 ? ASN A 56  ASN A 56  
TURN_TY1_P6   TURN_TY1_P   ILE A  57 ? ARG A  58 ? ILE A 57  ARG A 58  
BEND5         BEND         ALA A  59 ? ALA A  59 ? ALA A 59  ALA A 59  
TURN_TY1_P7   TURN_TY1_P   GLU A  62 ? THR A  63 ? GLU A 62  THR A 63  
STRN8         STRN         GLN A  65 ? PRO A  74 ? GLN A 65  PRO A 74  
TURN_TY1_P8   TURN_TY1_P   PRO A  76 ? ALA A  77 ? PRO A 76  ALA A 77  
STRN9         STRN         ASP A  79 ? ASP A  79 ? ASP A 79  ASP A 79  
TURN_TY1_P9   TURN_TY1_P   ASP A  80 ? ASN A  83 ? ASP A 80  ASN A 83  
STRN10        STRN         THR A  84 ? THR A  84 ? THR A 84  THR A 84  
TURN_TY1_P10  TURN_TY1_P   SER A  85 ? SER A  85 ? SER A 85  SER A 85  
STRN11        STRN         MET A  88 ? LEU A  92 ? MET A 88  LEU A 92  
BEND6         BEND         GLU A  93 ? SER A  94 ? GLU A 93  SER A 94  
BEND7         BEND         LYS A 100 ? ALA A 101 ? LYS A 100 ALA A 101 
HELX_LH_PP_P2 HELX_LH_PP_P PRO A 104 ? LEU A 105 ? PRO A 104 LEU A 105 
STRN12        STRN         LYS A 106 ? LYS A 106 ? LYS A 106 LYS A 106 
HELX_LH_PP_P3 HELX_LH_PP_P LEU A 107 ? PRO A 108 ? LEU A 107 PRO A 108 
BEND8         BEND         ARG A 109 ? ALA A 110 ? ARG A 109 ALA A 110 
HELX_LH_PP_P4 HELX_LH_PP_P ARG A 111 ? LYS A 113 ? ARG A 111 LYS A 113 
TURN_TY1_P11  TURN_TY1_P   PRO A 114 ? GLY A 115 ? PRO A 114 GLY A 115 
STRN13        STRN         VAL A 117 ? GLY A 122 ? VAL A 117 GLY A 122 
BEND9         BEND         TRP A 123 ? GLY A 124 ? TRP A 123 GLY A 124 
STRN14        STRN         ARG A 125 ? ARG A 125 ? ARG A 125 ARG A 125 
BEND10        BEND         THR A 126 ? SER A 127 ? THR A 126 SER A 127 
TURN_TY1_P12  TURN_TY1_P   ILE A 128 ? ASN A 129 ? ILE A 128 ASN A 129 
BEND11        BEND         THR A 131 ? GLN A 132 ? THR A 131 GLN A 132 
STRN15        STRN         ARG A 133 ? ARG A 133 ? ARG A 133 ARG A 133 
BEND12        BEND         SER A 135 ? SER A 135 ? SER A 135 SER A 135 
STRN16        STRN         CYS A 136 ? CYS A 136 ? CYS A 136 CYS A 136 
STRN17        STRN         ARG A 138 ? ILE A 143 ? ARG A 138 ILE A 143 
STRN18        STRN         ILE A 144 ? ILE A 144 ? ILE A 144 ILE A 144 
HELX_LH_PP_P5 HELX_LH_PP_P GLN A 145 ? LYS A 146 ? GLN A 145 LYS A 146 
HELX_RH_AL_P1 HELX_RH_AL_P ASP A 147 ? TYR A 153 ? ASP A 147 TYR A 153 
TURN_TY1_P13  TURN_TY1_P   TYR A 155 ? LYS A 156 ? TYR A 155 LYS A 156 
TURN_TY1_P14  TURN_TY1_P   LYS A 159 ? MET A 161 ? LYS A 159 MET A 161 
STRN19        STRN         GLN A 162 ? ALA A 165 ? GLN A 162 ALA A 165 
TURN_TY1_P15  TURN_TY1_P   PRO A 168 ? LYS A 169 ? PRO A 168 LYS A 169 
BEND13        BEND         LYS A 170 ? ILE A 171 ? LYS A 170 ILE A 171 
STRN20        STRN         SER A 173 ? THR A 174 ? SER A 173 THR A 174 
TURN_TY1_P16  TURN_TY1_P   SER A 176 ? GLY A 177 ? SER A 176 GLY A 177 
TURN_TY1_P17  TURN_TY1_P   SER A 179 ? GLY A 180 ? SER A 179 GLY A 180 
STRN21        STRN         PRO A 182 ? CYS A 185 ? PRO A 182 CYS A 185 
TURN_TY1_P18  TURN_TY1_P   ASN A 186 ? ASN A 187 ? ASN A 186 ASN A 187 
STRN22        STRN         LYS A 188 ? GLY A 196 ? LYS A 188 GLY A 196 
TURN_TY1_P19  TURN_TY1_P   ASN A 198 ? ARG A 199 ? ASN A 198 ARG A 199 
BEND14        BEND         THR A 200 ? ILE A 201 ? THR A 200 ILE A 201 
STRN23        STRN         GLY A 204 ? LYS A 208 ? GLY A 204 LYS A 208 
HELX_RH_3T_P2 HELX_RH_3T_P VAL A 209 ? TYR A 212 ? VAL A 209 TYR A 212 
HELX_RH_AL_P2 HELX_RH_AL_P LEU A 213 ? LEU A 222 ? LEU A 213 LEU A 222 
# 
